# Supplementary material for: Widespread Separation of the Polypyrimidine Tract From 3′ AG by G Tracts in Association With Alternative Exons in Metazoa and Plants
Source: Front Genet. 2019 Jan 14;9:741. doi: 10.3389/fgene.2018.00741 (PMC6339879; doi:10.3389/fgene.2018.00741)
Supplement: DATA FILE S2 — Sequences of REPAG 3′ SS from each species of metazoa, plants and protists. [file Data_Sheet_2.zip › Supplementary data 2/Protists_Release38_emiliania_huxleyi.txt]

REPA_GGG_Sequence	Exon_Start	Exon_End	Pos_-50	Pos_+2	Strand	Chromosome	GeneID	Gene_Start	Gene_End	Gene_Name	Number_of_REPAs	Number_of_REPAs_has_GGG	Number_of_Intron(Intra_genic_Region)	Upstream_Constitutive_Exon
CCTCCCCCTGCCGGCCCCCGAGGCTGACCCGAGGGGTGTGTCGGGAGCAGGT	9809	9899	9759	9811	1	AHAL01009601	EMIHUDRAFT_420053	8097	9899	None	12956	3511	94079	No_or_no_constitutive_exon
TGCCGCGCTCCGCTGCCCCCGTGCTCAAGGTTCGGGTACCGTGGGGGTAGGG	53059	53066	53009	53061	1	EMIHUscaffold_1	EMIHUDRAFT_94738	47987	55291	None	12956	3511	94079	No_or_no_constitutive_exon
TGGCGCGGCGCCGTGAGGCGGGAGGCGTGCGGGGCGGGGCGGGGCTTGAGAT	65136	65445	65086	65138	1	EMIHUscaffold_1	EMIHUDRAFT_425718	64773	68381	None	12956	3511	94079	No_or_no_constitutive_exon
GTGCGCGCCCCAGTGCGCGCCCACTGACGCCTCCCCGGGGGTCAGGCGAGGG	71665	71755	71615	71667	1	EMIHUscaffold_1	EMIHUDRAFT_460905	71021	75899	None	12956	3511	94079	No_or_no_constitutive_exon
ACCTACGTGGGGCCAGAGCGGCTCGAGGGGATCCCGGGAGCGTCGGGGAGGA	137361	137485	137311	137363	1	EMIHUscaffold_1	EMIHUDRAFT_193754	137169	137797	None	12956	3511	94079	No_or_no_constitutive_exon
GAGAGAGGGGGGGGGGGGGGGGAAAGACCAGAGAGAGAGGGGGCCAGAAGGA	222443	222658	222708	222656	-1	EMIHUscaffold_1	EMIHUDRAFT_420202	222443	224095	None	12956	3511	94079	No_or_no_constitutive_exon
TCCCCTACCCCGCGGTACCCGAACCCACGCGTCCGCCGGCGACGGGGCAGGG	263119	263314	263069	263121	1	EMIHUscaffold_1	EMIHUDRAFT_447376	257178	264247	None	12956	3511	94079	No_or_no_constitutive_exon
GAGTTTCCCCGAGATTCTCCGAGATCATCCGAGCACGAGTTGGGGCGTAGGT	278371	278469	278321	278373	1	EMIHUscaffold_1	EMIHUDRAFT_460918	275703	279097	None	12956	3511	94079	No_or_no_constitutive_exon
ACTAATGACTCCGCCCGTCCGTGAATGAGTTACGCTCCGCGACTGGGCAGGA	333204	333249	333299	333247	-1	EMIHUscaffold_1	EMIHUDRAFT_447381	330558	333938	None	12956	3511	94079	No_or_no_constitutive_exon
TTCAAAAGGTAGGCTTTCAACACACACGCGGTACCTGGGTATGATACGAGCG	397409	397621	397671	397619	-1	EMIHUscaffold_1	EMIHUDRAFT_61033	396800	398615	ALDH1	12956	3511	94079	No_or_no_constitutive_exon
GCGACGTGCGAGATGCGGCCGAGGAGAGGGGGGGGGGGGCGGGTAGGGAGAG	396800	396998	397048	396996	-1	EMIHUscaffold_1	EMIHUDRAFT_61033	396800	398615	ALDH1	12956	3511	94079	No_or_no_constitutive_exon
CGGAGCCTGTGGCTGCTGAGCCTGAGTCTGTTGTGCCAGGTGGGCCGGAGGG	508578	508592	508528	508580	1	EMIHUscaffold_1	EMIHUDRAFT_447388	507604	508592	None	12956	3511	94079	No_or_no_constitutive_exon
ATGGACGCTACCCGATCCCGTCGCCGCCCGCGGCCGCTGCGCGTGGGGAGGC	565075	565090	565140	565088	-1	EMIHUscaffold_1	EMIHUDRAFT_193920	565075	567001	None	12956	3511	94079	No_or_no_constitutive_exon
ATGTCACAGGGTGGGGAGGGGGAGAGAGCCACCGAGGGGGGTAGAGCCAGGG	611023	611433	611483	611431	-1	EMIHUscaffold_1	EMIHUDRAFT_447395	610324	614216	None	12956	3511	94079	No_or_no_constitutive_exon
TCCCGAGAGATCGAGGGAGAGAGTCGAGCTGTCCCGGCGTGTGGGGGTAGGC	619782	619944	619994	619942	-1	EMIHUscaffold_1	EMIHUDRAFT_193948	619782	623360	None	12956	3511	94079	No_or_no_constitutive_exon
GCGCTGCGGCAACACCGCCTGCATTTTCTGCAGGTGGCTTCAGGGATGAGGA	643174	643565	643615	643563	-1	EMIHUscaffold_1	EMIHUDRAFT_193956	641639	643770	None	12956	3511	94079	No_or_no_constitutive_exon
GCCCCCGCCTCCCCCGCCTCCCACCCTGCCGCCTCTCCGTTGGGATATAGGC	654406	654651	654701	654649	-1	EMIHUscaffold_1	EMIHUDRAFT_94843	654406	656338	None	12956	3511	94079	No_or_no_constitutive_exon
CGTGGGCTGCGGGGGCGGCGGAGAGGGAGGCGGAGAGGGCGGCGGCGGAGAA	690791	691015	691065	691013	-1	EMIHUscaffold_1	EMIHUDRAFT_193974	690460	694444	None	12956	3511	94079	No_or_no_constitutive_exon
CCGCCACCTCGCTGCTTCGGGTCGTGACTGGCTACCACACGTGGGCGCAGAT	699352	699487	699302	699354	1	EMIHUscaffold_1	EMIHUDRAFT_193978	698869	699658	None	12956	3511	94079	No_or_no_constitutive_exon
GTCGAGATAGCCGCTCGCTCCTCTCCGGCGAGTGAGCCGAGGGCGTGCAGGG	773049	773113	772999	773051	1	EMIHUscaffold_1	EMIHUDRAFT_194008	772829	774561	None	12956	3511	94079	No_or_no_constitutive_exon
CGCCGGGGCAGCCCGTGACCTCACCCCGCCGCCCTCTCCCGCCGGGGCAGGT	808780	808939	808989	808937	-1	EMIHUscaffold_1	EMIHUDRAFT_431733	807265	809910	None	12956	3511	94079	No_or_no_constitutive_exon
TGCCGCACGATGAGTGGTGGGTGTGTCACAAGCACGGGGGTGGTGGGTAGGT	918423	918455	918505	918453	-1	EMIHUscaffold_1	EMIHUDRAFT_431752	917709	919250	None	12956	3511	94079	No_or_no_constitutive_exon
TCTTCGCTCGCCCCACCCCGGCCTCCACTCATGCATGGGTGGTTGGCGAGGC	918268	918358	918408	918356	-1	EMIHUscaffold_1	EMIHUDRAFT_431752	917709	919250	None	12956	3511	94079	No_or_no_constitutive_exon
GGGCTCCTCCTCCCCCACCTCAAGCGCTTCCCTGACGCGTGCGGGTCGAGGG	934821	934959	935009	934957	-1	EMIHUscaffold_1	EMIHUDRAFT_194068	934464	936320	None	12956	3511	94079	No_or_no_constitutive_exon
GCCTCACACTCCCCCGAGCATCGCACTGCCCGAGCCGCGCGGGTGAGTAGTC	956564	956747	956797	956745	-1	EMIHUscaffold_1	EMIHUDRAFT_60986	955955	957669	None	12956	3511	94079	No_or_no_constitutive_exon
GCCGGGCGGCGGGCCACGAGGCGGCGCGGGAGAGGGCGTCGCACGGGCAGAG	985910	986002	985860	985912	1	EMIHUscaffold_1	EMIHUDRAFT_194092	984734	986107	None	12956	3511	94079	No_or_no_constitutive_exon
AGGCGCGCCCGAGGTTTGCGCGAGGTCAGCCGAGATCTCCCCGAGGGTAGGC	1028694	1028808	1028644	1028696	1	EMIHUscaffold_1	EMIHUDRAFT_94919	1026555	1030340	None	12956	3511	94079	No_or_no_constitutive_exon
TCCCGGAAGGAAGGGGGCAAGGGGGGAGACCCCCTGGTCACGGGGAATAGGT	1212194	1212202	1212144	1212196	1	EMIHUscaffold_1	EMIHUDRAFT_460972	1211009	1218952	None	12956	3511	94079	No_or_no_constitutive_exon
GCGACGCGGCGGCGGGCGGCGCGGCCGCGGACAGCGAGGAGGGTGGTGAGGA	1248722	1248914	1248672	1248724	1	EMIHUscaffold_1	EMIHUDRAFT_447450	1248280	1250234	None	12956	3511	94079	No_or_no_constitutive_exon
CGCGCGACGCCGTCGAGAGAGAGAGAGACAGAGGTGCCGCGCGGGTGTAGGC	1281893	1282996	1281843	1281895	1	EMIHUscaffold_1	EMIHUDRAFT_460980	1280069	1282996	None	12956	3511	94079	No_or_no_constitutive_exon
CCTCGACGTCGGCGGCGCTGCAGCTCCCGCGCAGGCTCGGCTGAGGGAAGGC	1320527	1321006	1320477	1320529	1	EMIHUscaffold_1	EMIHUDRAFT_194248	1320259	1322173	None	12956	3511	94079	No_or_no_constitutive_exon
ATGCGCCGCCGCCCGCGCCGCCCCAAGAAGGGGGCGGTGCGTGGTGGGAGGA	1321795	1322173	1321745	1321797	1	EMIHUscaffold_1	EMIHUDRAFT_194248	1320259	1322173	None	12956	3511	94079	No_or_no_constitutive_exon
AGGCGGCGGCCGCGGCAGTGGCGGCGGGAGTAGCGGCAGTCGCTGGGAAGAG	1327157	1327507	1327557	1327505	-1	EMIHUscaffold_1	EMIHUDRAFT_194251	1326395	1327886	None	12956	3511	94079	No_or_no_constitutive_exon
CGGGGCCGGCGCGAGTCAAGGCGGAGACATCTCCCGTGGGGGTGGGGGAGGA	1333780	1333903	1333953	1333901	-1	EMIHUscaffold_1	EMIHUDRAFT_447460	1329846	1334587	None	12956	3511	94079	No_or_no_constitutive_exon
GACGCGTCCGCCCAGCCTCGGTGGACCAAGCCCCGGTGGACGGGCGGCAGGT	1368498	1368679	1368448	1368500	1	EMIHUscaffold_1	EMIHUDRAFT_631964	1366346	1369585	None	12956	3511	94079	No_or_no_constitutive_exon
GGGCCCAAGGGATCCTTTCCCTCCGCCCCCCCCCCCCCTCCCGGGGACAGGC	1489940	1489982	1490032	1489980	-1	EMIHUscaffold_1	EMIHUDRAFT_95019	1489203	1492204	None	12956	3511	94079	No_or_no_constitutive_exon
GTGCGGCGCTGTGTGCGCTGCTCGACGACGGCGGCGGGCGGCGTAAGCAGGC	1519828	1520653	1519778	1519830	1	EMIHUscaffold_1	EMIHUDRAFT_194329	1514008	1523507	None	12956	3511	94079	No_or_no_constitutive_exon
CCACGATGGCGGACGTGGCGATGGACTACGGGGGTGCAGGCGGGGCGGAGAG	1522923	1523112	1522873	1522925	1	EMIHUscaffold_1	EMIHUDRAFT_194329	1514008	1523507	None	12956	3511	94079	No_or_no_constitutive_exon
GCGGAGGAGCAGCGCCGCCCAGTGACGGGAGTGTGGGCTCTGGGAGCTAGGC	1545989	1546046	1545939	1545991	1	EMIHUscaffold_1	EMIHUDRAFT_95028	1544720	1550257	None	12956	3511	94079	No_or_no_constitutive_exon
CGCGCGGGAGCTGTGAACGGCGCCTCTTCACGGCTGGGCGGTGAGTGCAGGC	1572003	1572243	1572293	1572241	-1	EMIHUscaffold_1	EMIHUDRAFT_194345	1570326	1573440	None	12956	3511	94079	No_or_no_constitutive_exon
CCAGCCGCTCGGGAAGGCGCGTCTCCTGATGCGCGCTTGGGCGTGAGCAGGT	1576421	1576787	1576371	1576423	1	EMIHUscaffold_1	EMIHUDRAFT_194347	1575004	1578025	None	12956	3511	94079	No_or_no_constitutive_exon
CTCTGTCTCACACGCCGCCCGGTGTCTGCTCCGCCCCCTCTGGGTGGCAGGT	1580514	1580740	1580464	1580516	1	EMIHUscaffold_1	EMIHUDRAFT_431815	1579968	1580740	None	12956	3511	94079	No_or_no_constitutive_exon
AAGATGGCCTGAAGGTGGCCTGAAGAAGGCCCGAGGTTGCCCGGGAGCAGGT	1600143	1600770	1600820	1600768	-1	EMIHUscaffold_1	EMIHUDRAFT_461000	1600143	1602461	None	12956	3511	94079	No_or_no_constitutive_exon
CCGGCCCTCCCTCCCTCCCGGCTCTACCTCGGGTAGATGTCGGGGAGTAGGA	1662575	1662680	1662525	1662577	1	EMIHUscaffold_1	EMIHUDRAFT_194383	1661745	1665182	None	12956	3511	94079	No_or_no_constitutive_exon
AGAGGTGGTGAGCTCCGCCATCGTGCATACATATTCTCGGGCGGCGGGAGAG	1675670	1675746	1675796	1675744	-1	EMIHUscaffold_1	EMIHUDRAFT_194388	1674269	1677118	None	12956	3511	94079	No_or_no_constitutive_exon
TCCGCGCCCGCATCGTCGACTACTGGCCTGGCTCGGCGGGGATACGGCAGGA	1748638	1749175	1748588	1748640	1	EMIHUscaffold_1	EMIHUDRAFT_194414	1746115	1749175	None	12956	3511	94079	No_or_no_constitutive_exon
CGGTGGCGGAGGCGGCGGTCGAGTCGTCGGGCGGCGGGCTGATGGCCAAGCG	1781515	1781608	1781658	1781606	-1	EMIHUscaffold_1	EMIHUDRAFT_194430	1780070	1782727	None	12956	3511	94079	No_or_no_constitutive_exon
CCGCCGCACACTAGCGCCACCGCTACTGCGCCTGCGCGGGGGGTGGCCAGGG	1814595	1814647	1814545	1814597	1	EMIHUscaffold_1	EMIHUDRAFT_194446	1813395	1814647	None	12956	3511	94079	No_or_no_constitutive_exon
CAGGCATACGCACGCCTCGCCTTCAACTGTGCTTGCACGCGGCGGGCCAGGC	1852707	1853350	1853400	1853348	-1	EMIHUscaffold_1	EMIHUDRAFT_194465	1852707	1854099	None	12956	3511	94079	No_or_no_constitutive_exon
TTCCTCCAGCGACGCGCCCGGAGGCGGCAGGTCGATCGCCGACGGGCCAGGC	1900849	1900922	1900799	1900851	1	EMIHUscaffold_1	EMIHUDRAFT_447507	1898502	1903168	None	12956	3511	94079	No_or_no_constitutive_exon
CGGCACTTCTCCGGGGCATGTCGCTGCAACCGTCCGCACCGACTGGGCAGGT	1961600	1961693	1961550	1961602	1	EMIHUscaffold_1	EMIHUDRAFT_461030	1958357	1962292	None	12956	3511	94079	No_or_no_constitutive_exon
CGGAGTTGGCACGAGGCCACCCGAGATGAGCCGCGGCGCCCCGAGGGTAGGC	2030149	2030328	2030378	2030326	-1	EMIHUscaffold_1	EMIHUDRAFT_447521	2028238	2030825	None	12956	3511	94079	No_or_no_constitutive_exon
TCCTCCTCCTCCTCCTCTGTCCCTCACGCCTCTAGTGTGAGGGAGATCAGGC	2034883	2035065	2035115	2035063	-1	EMIHUscaffold_1	EMIHUDRAFT_447522	2034883	2037122	None	12956	3511	94079	No_or_no_constitutive_exon
AGGAGGCGCTGGAGCCGCTCACTGAGACGCGGCGCCGTTCGGGAGCGTAGGA	2045231	2045897	2045947	2045895	-1	EMIHUscaffold_1	EMIHUDRAFT_425780	2045231	2049525	None	12956	3511	94079	No_or_no_constitutive_exon
ACCGTCTCGGAGCCTTCCTGTCAGGCGGGCTTCGGAGCCGCGCGGGCGAGGA	2055574	2055669	2055524	2055576	1	EMIHUscaffold_1	EMIHUDRAFT_194541	2054536	2056336	None	12956	3511	94079	No_or_no_constitutive_exon
AGCGCGGCCCGAGGTCCGCCGATATCACCCCATATTGTGCGGGAGCGTAGGT	2122604	2122877	2122554	2122606	1	EMIHUscaffold_1	EMIHUDRAFT_447526	2119560	2126854	None	12956	3511	94079	No_or_no_constitutive_exon
GCGCCGCGGCGGGCAGCTGTGCCGAGGTGGAGTGGTTGCGCGACCGGGAGAG	2142348	2142415	2142298	2142350	1	EMIHUscaffold_1	EMIHUDRAFT_194568	2140559	2142613	None	12956	3511	94079	No_or_no_constitutive_exon
AAGGGGAGGAGGAGGAGGAGGAGGCGAGTGGGGAGGCGAGTGGGGAGGAGGT	2215865	2215976	2215815	2215867	1	EMIHUscaffold_1	EMIHUDRAFT_194603	2214911	2217738	None	12956	3511	94079	No_or_no_constitutive_exon
GGCGGCGGCGACAGCCGGGGCCACAGGGAGGCCGTGTCGGGCGACGCGAGGC	2218275	2219006	2219056	2219004	-1	EMIHUscaffold_1	EMIHUDRAFT_95157	2218275	2219368	None	12956	3511	94079	No_or_no_constitutive_exon
CAGCCGCCGCCAGCCGCGCCCGTCCGCAACCAGTCCGGGCGCGCGGGCAGGC	2274372	2274725	2274322	2274374	1	EMIHUscaffold_1	EMIHUDRAFT_95172	2273134	2274725	None	12956	3511	94079	No_or_no_constitutive_exon
CGAGTAGTGGCTGAGAGTGGCCGGGATGAGAGGCGTTGCCGGGCGCGTAGGT	2324524	2324638	2324688	2324636	-1	EMIHUscaffold_1	EMIHUDRAFT_95181	2321428	2328792	None	12956	3511	94079	No_or_no_constitutive_exon
CTGCCGCCACCTCTGCCGCCACCTCTGCCGCGTGTAGGCGCAGGGAGGAGGC	2338597	2338855	2338905	2338853	-1	EMIHUscaffold_1	EMIHUDRAFT_447541	2338145	2340219	None	12956	3511	94079	No_or_no_constitutive_exon
CGGCGAGAATGGCCGCAGTGCTAGTAGCAGACCGGTTCGTGCGGGTCAAGGT	2492265	2492336	2492215	2492267	1	EMIHUscaffold_1	EMIHUDRAFT_447557	2491282	2492336	None	12956	3511	94079	No_or_no_constitutive_exon
CGCGTCCACGCCCCCAGCCGTTTTCATGCGCCAGGTTTCTGTGGGCGCAGTC	2567827	2567881	2567777	2567829	1	EMIHUscaffold_1	EMIHUDRAFT_447569	2566994	2569000	None	12956	3511	94079	No_or_no_constitutive_exon
GAGCGGGTGGCGAGGGCAGAAGGCTGTGAAGCGGGGTGGGTGTGAGGTAGGT	2581492	2581519	2581442	2581494	1	EMIHUscaffold_1	EMIHUDRAFT_447572	2579385	2582804	None	12956	3511	94079	No_or_no_constitutive_exon
CGTGCTGCGAGTGTGAAGCAGCGCCTCCTGACGCCTCTTGATGTGGGCAGGC	2607927	2608011	2607877	2607929	1	EMIHUscaffold_1	EMIHUDRAFT_431938	2607551	2608323	None	12956	3511	94079	No_or_no_constitutive_exon
AGGGCCCCGCCTCCCGGCTGCCTCCTCCTCACGCCGCGCGGCGCGGGCAGGC	2627611	2627884	2627934	2627882	-1	EMIHUscaffold_1	EMIHUDRAFT_95245	2627611	2630078	None	12956	3511	94079	No_or_no_constitutive_exon
GTCTGGCAGCAGACACGTCCGTGACGCGTCCGTGCAGCGCGGTGGGATAGGC	2640142	2640490	2640540	2640488	-1	EMIHUscaffold_1	EMIHUDRAFT_194798	2639232	2641232	None	12956	3511	94079	No_or_no_constitutive_exon
ACTGCTCGGCCGCTGTGAACAAGGCGCGTTCACAGCGCGAGGGCGAGTAGGT	2690510	2690608	2690658	2690606	-1	EMIHUscaffold_1	EMIHUDRAFT_194813	2689807	2691175	None	12956	3511	94079	No_or_no_constitutive_exon
GGCCGCTCGAGGCGCGGGCCCACCCCCAACCCGTCTGCTTGGGCCGGTAGGT	2710156	2710549	2710106	2710158	1	EMIHUscaffold_1	EMIHUDRAFT_95260	2709060	2710549	None	12956	3511	94079	No_or_no_constitutive_exon
GCCGCGCCTCTTCTCACCGGCTGCGAGTGCCTCGCGCTGCAGGGATGCAGAT	2915730	2915850	2915680	2915732	1	EMIHUscaffold_1	EMIHUDRAFT_461108	2914362	2916942	None	12956	3511	94079	No_or_no_constitutive_exon
CGCCCGCGCCGCGCCACCGCGGCACCGTCCGACTTTGGGACGTCGAGAAGGG	2952798	2952894	2952944	2952892	-1	EMIHUscaffold_1	EMIHUDRAFT_194924	2952283	2953224	None	12956	3511	94079	No_or_no_constitutive_exon
AAGCAGCGGCGCAAGTCGCTCGCTCGCGACTTCGGTGGGTGGCGCGGCAGGT	25402	25558	25608	25556	-1	EMIHUscaffold_3	EMIHUDRAFT_194958	25402	26400	None	12956	3511	94079	No_or_no_constitutive_exon
TGGAGATGGGCGAGGAGGACGAGGAGGAGGAGGAGGAGGAGGGGGGGGAGGG	226488	226632	226682	226630	-1	EMIHUscaffold_3	EMIHUDRAFT_60760	226177	226929	None	12956	3511	94079	No_or_no_constitutive_exon
AACCACGTGTGGCCGATCCTTCCGGCCCGGCGGGCTTCCCGTCGGGGCAGGA	325967	328145	328195	328143	-1	EMIHUscaffold_3	EMIHUDRAFT_95375	324312	328951	None	12956	3511	94079	No_or_no_constitutive_exon
CGCCGCTCGCCTCCTTGTTTTGCGGAAGCGCCGTTCGGGCGAGTGAACAGAG	336478	336509	336428	336480	1	EMIHUscaffold_3	EMIHUDRAFT_195064	335508	336509	None	12956	3511	94079	No_or_no_constitutive_exon
CGGCATGGCACGTATCCGAGCCTGAGCCGAGACTGGTCCGGGGCGTGTAGGA	499699	499837	499649	499701	1	EMIHUscaffold_3	EMIHUDRAFT_195121	495827	499837	None	12956	3511	94079	No_or_no_constitutive_exon
CCGCCCGCCGCCTCTCTGCCCGTGTGAGACGCCGTCCACTGGGCGGCCAGGT	550728	550908	550678	550730	1	EMIHUscaffold_3	EMIHUDRAFT_432043	550463	551444	None	12956	3511	94079	No_or_no_constitutive_exon
CGCCGCCGGCAACACCGCGCGACGCCGCTCACCTTGCAGCGGGTGAGTAGGC	551118	551444	551068	551120	1	EMIHUscaffold_3	EMIHUDRAFT_432043	550463	551444	None	12956	3511	94079	No_or_no_constitutive_exon
TGCCACACCACTGTGGCCGCCTCGTCCGACTCGACATCGGGGTCAACAAGGG	607943	608123	607893	607945	1	EMIHUscaffold_3	EMIHUDRAFT_195166	607452	611919	None	12956	3511	94079	No_or_no_constitutive_exon
CGGCGGCGGCGCAGCGGGAGGCGGCGGTCGAGAGGATCGAGCGGGAGCAGGC	674072	674150	674022	674074	1	EMIHUscaffold_3	EMIHUDRAFT_447678	673069	675318	None	12956	3511	94079	No_or_no_constitutive_exon
AGCCGAGATCGAGATCACGCGAGATCACGCGAGATCACGCGGGGCTGTAGGC	681459	681510	681409	681461	1	EMIHUscaffold_3	EMIHUDRAFT_447680	679227	682708	None	12956	3511	94079	No_or_no_constitutive_exon
GCCTCTGCCCGCCGCAGCTCTGCGCCGGTGCCGAGCGCGCCGCGGGGCAGGG	821400	821767	821350	821402	1	EMIHUscaffold_3	EMIHUDRAFT_95460	818037	821767	None	12956	3511	94079	No_or_no_constitutive_exon
ACTCAACGGTCCCACTCAACGGTTCAACAGACCAACTCCTGCGTGGGTAGGC	864824	864862	864912	864860	-1	EMIHUscaffold_3	EMIHUDRAFT_95469	863844	866024	None	12956	3511	94079	No_or_no_constitutive_exon
CGCGCCGCGCCGCGGGCAGGTTCGAGTACCCGCCCTACATGGCGTGGGAGCT	901557	902348	901507	901559	1	EMIHUscaffold_3	EMIHUDRAFT_447702	899944	902348	None	12956	3511	94079	No_or_no_constitutive_exon
AAAAGACGGTCGACATCGCCGAAATCCCCGACTTTCTGGGCGGGGAGAAGGC	962808	962866	962916	962864	-1	EMIHUscaffold_3	EMIHUDRAFT_195300	962808	964356	None	12956	3511	94079	No_or_no_constitutive_exon
GTGGACGAGGGGCACGTCAGCGGCACACCCGCGGCTCCGACCGGGTGAAGCG	965003	965321	965371	965319	-1	EMIHUscaffold_3	EMIHUDRAFT_425843	964541	967562	None	12956	3511	94079	No_or_no_constitutive_exon
CTCGGAGGCAGCGCTCAAGCTGGCAGAGGCGCTCGAGGGAGAGCCGAGAGAG	976117	976571	976621	976569	-1	EMIHUscaffold_3	EMIHUDRAFT_40952	973712	977474	None	12956	3511	94079	No_or_no_constitutive_exon
CCTTACGCGTAGGCGCGCTGGACGCACTCGGCTTGCGGCACGGGGTGCAGGT	1027945	1028134	1027895	1027947	1	EMIHUscaffold_3	EMIHUDRAFT_95507	1023460	1028532	None	12956	3511	94079	No_or_no_constitutive_exon
AGGGTCGCGGCACGAGAGGCAGAGCCCAACCGGCCTCGCTGGGGCTGTAGGC	1143940	1144058	1144108	1144056	-1	EMIHUscaffold_3	EMIHUDRAFT_61344	1143784	1144199	None	12956	3511	94079	No_or_no_constitutive_exon
CTCGCCCCGCGGAGCGGCGTCCTCTTCACGGCGGCCGGCCGTGAGGGTAGGC	1147721	1147756	1147806	1147754	-1	EMIHUscaffold_3	EMIHUDRAFT_95533	1147426	1148568	None	12956	3511	94079	No_or_no_constitutive_exon
CCACCCTCCCCCCCCCGCCCTCTCCGCACAGCGCACGCGGGCGTGGCGAGAG	1164482	1164835	1164885	1164833	-1	EMIHUscaffold_3	EMIHUDRAFT_195378	1162919	1166505	None	12956	3511	94079	No_or_no_constitutive_exon
GATTGACTCGACCGTTGCTGACTCTCCGCGGTGGGCAGAACAGGGGATAGGG	1192373	1192457	1192323	1192375	1	EMIHUscaffold_3	EMIHUDRAFT_447730	1188276	1192759	None	12956	3511	94079	No_or_no_constitutive_exon
TGCTGACCGCCGCCTCAGGCGGCGGGCCGGCGTAAGCAGCAGACTGGGAGGG	1212524	1212657	1212707	1212655	-1	EMIHUscaffold_3	EMIHUDRAFT_447732	1212071	1212842	None	12956	3511	94079	No_or_no_constitutive_exon
GCTTGGAGAAGAGACTCGACGGGGCGTGACCCGGGAGGGCCCGAGAGTAGGC	1410691	1411374	1410641	1410693	1	EMIHUscaffold_3	EMIHUDRAFT_61414	1409990	1411374	PTA7	12956	3511	94079	No_or_no_constitutive_exon
GACCAACGAGACCTGGGCGCTCCACGTCGCGACCGGCCGCTGGGAGGCAGGA	1425763	1426153	1426203	1426151	-1	EMIHUscaffold_3	EMIHUDRAFT_195465	1425763	1428080	None	12956	3511	94079	No_or_no_constitutive_exon
CGGGGGCAGGAGGGATCAGCGAAGACTCAGAGACGGCTCGAGGGAAGTAGGT	1467541	1467587	1467637	1467585	-1	EMIHUscaffold_3	EMIHUDRAFT_95586	1465494	1467918	None	12956	3511	94079	No_or_no_constitutive_exon
GCGCCGGCGCGCGCGAAACGGCGTCTCTTCATGGCTGCGGGTGTGAGCAGGC	1532905	1532993	1532855	1532907	1	EMIHUscaffold_3	EMIHUDRAFT_447768	1531045	1533494	None	12956	3511	94079	No_or_no_constitutive_exon
GTCATGTCCTCCTCTCAGCGGCTCTCTATGAGCGCTGGGGGGGGTCCGAGGG	1586953	1587414	1586903	1586955	1	EMIHUscaffold_3	EMIHUDRAFT_95615	1586330	1587414	None	12956	3511	94079	No_or_no_constitutive_exon
GCTGGCCGGCCCCCGACGGGCCGCACCACGAGGCGTGGCCGGGGGACGAGGC	1612322	1612845	1612272	1612324	1	EMIHUscaffold_3	EMIHUDRAFT_461199	1604057	1617716	None	12956	3511	94079	No_or_no_constitutive_exon
CAACGCCGTTAACTCTGCGAACAGGCGCCGGGCTCAAGTCGGGCATCGAGAA	1640161	1640374	1640111	1640163	1	EMIHUscaffold_3	EMIHUDRAFT_61253	1635313	1640374	ATPVa	12956	3511	94079	No_or_no_constitutive_exon
CCGCCTCGCCCCGGCACGGACGCCGAACGCCAGAGCGCGGGGGTCGAAAGGC	1730255	1730321	1730371	1730319	-1	EMIHUscaffold_3	EMIHUDRAFT_61192	1726945	1732811	GSH5	12956	3511	94079	No_or_no_constitutive_exon
CGCTCCAGTGGCCTCGTCCTTGCTCCTCCACTGCACGGCTGGGACGTCAGGT	1831973	1832084	1832134	1832082	-1	EMIHUscaffold_3	EMIHUDRAFT_447795	1828540	1832477	None	12956	3511	94079	No_or_no_constitutive_exon
GGTACCCGCGGGTAGTGCGCGCTTCGGCGCTGCTGGCGGGGCGGGACGAGGC	1851742	1851814	1851692	1851744	1	EMIHUscaffold_3	EMIHUDRAFT_195602	1850909	1853900	None	12956	3511	94079	No_or_no_constitutive_exon
TCCAGAGTACCGAACCCAGTGTGGGTTCAGTCCCGAGGGTGGTGCGGTAGGC	1905868	1906051	1905818	1905870	1	EMIHUscaffold_3	EMIHUDRAFT_461217	1902460	1907498	None	12956	3511	94079	No_or_no_constitutive_exon
CCCGCGAGGCACAAAGCGGCTGCCGGACGAGATGGCGCCGGGCAGACAAGGC	1913476	1913802	1913426	1913478	1	EMIHUscaffold_3	EMIHUDRAFT_53240	1912752	1914574	None	12956	3511	94079	No_or_no_constitutive_exon
GGTCAAGGGCGTGTGTGTCCCGCTGACTGGCTGACTGGCGGGCGGAACAGGT	1927041	1927117	1926991	1927043	1	EMIHUscaffold_3	EMIHUDRAFT_432160	1925411	1929575	None	12956	3511	94079	No_or_no_constitutive_exon
CGCCGCCCACCTCGTCGTGCGGTGTGGGCGTGACGAGCGCGGGTTGGGAGGC	2032585	2033017	2033067	2033015	-1	EMIHUscaffold_3	EMIHUDRAFT_195674	2031661	2034362	None	12956	3511	94079	No_or_no_constitutive_exon
TCGCGCCCCGCGCGCTGTCGTGGCCGCGGGGGCTGGCCGACGCGGGGGAGGG	2079122	2079155	2079072	2079124	1	EMIHUscaffold_3	EMIHUDRAFT_447824	2076340	2079865	None	12956	3511	94079	No_or_no_constitutive_exon
GCGGAAGCGTGACACGATTGCAGTCACCCGTCCTGGCGGGATGCGAACAGGC	2079347	2079865	2079297	2079349	1	EMIHUscaffold_3	EMIHUDRAFT_447824	2076340	2079865	None	12956	3511	94079	No_or_no_constitutive_exon
CCGACGCCCGCGCGCCGGCGCCAGACATGGCGGGCCGGCCGTCGGGCGAGAC	2083439	2083526	2083576	2083524	-1	EMIHUscaffold_3	EMIHUDRAFT_195699	2083170	2087342	None	12956	3511	94079	No_or_no_constitutive_exon
TTGCTCGACGGCACGCCGGCGCACGCGTGGGAGACGGGCTCCGTGAGGAGGA	2152510	2152876	2152460	2152512	1	EMIHUscaffold_3	EMIHUDRAFT_195711	2151869	2153344	None	12956	3511	94079	No_or_no_constitutive_exon
CCGCCGCCTCCGCCGCCTCCGCCTCCTCCTGCTCTTGCGGACGGGCGGAGCG	2174595	2174626	2174545	2174597	1	EMIHUscaffold_3	EMIHUDRAFT_195717	2173837	2176467	None	12956	3511	94079	No_or_no_constitutive_exon
GCGGCGGCGGCGAGGGAGAGGAGGAGGGGTGGGTGGCGCCGGCGGGTGAGGC	2174910	2175187	2174860	2174912	1	EMIHUscaffold_3	EMIHUDRAFT_195717	2173837	2176467	None	12956	3511	94079	No_or_no_constitutive_exon
GACGGCGACGGCGACGGCGACCATAGCCCCTTTGCAGGCGTGGGCGACAGCG	2271067	2271821	2271871	2271819	-1	EMIHUscaffold_3	EMIHUDRAFT_195756	2271067	2272177	None	12956	3511	94079	No_or_no_constitutive_exon
GCACATTGAACATGTCGTGCCGGCTTCTGCCCGTGTGTCCGGGGGTGGAGAT	2441878	2442583	2441828	2441880	1	EMIHUscaffold_3	EMIHUDRAFT_61243	2440642	2442583	None	12956	3511	94079	No_or_no_constitutive_exon
CTTTCGTCGCTACTATCGTCGACGAGGTTGATCACATGCACGGGCCAAAGGC	2534084	2534464	2534514	2534462	-1	EMIHUscaffold_3	EMIHUDRAFT_95765	2529521	2536458	None	12956	3511	94079	No_or_no_constitutive_exon
GGGACTGAACCCACACTGGGTTCGAGACTCTGGAGGTATGGGACACGTAGGC	2551488	2551539	2551589	2551537	-1	EMIHUscaffold_3	EMIHUDRAFT_447877	2549415	2553955	None	12956	3511	94079	No_or_no_constitutive_exon
CGCGGCATCCCCGGCCAGATGAGGCCGGTGCGGGCCGGGCAGCATGGCAGGC	146605	146634	146684	146632	-1	EMIHUscaffold_4	EMIHUDRAFT_195939	146482	147203	None	12956	3511	94079	No_or_no_constitutive_exon
AGTGTGTGTCCACCTCCAGAGAGGCTTGACTCCGAGTGTGAAGAGGGTAGGC	152885	152971	152835	152887	1	EMIHUscaffold_4	EMIHUDRAFT_432230	148185	152971	None	12956	3511	94079	No_or_no_constitutive_exon
AGTGTGTGTCCACCTCCAGAGAGTTTTGACTCCGAGTGTGAAGAGGGTAGGC	161600	161858	161550	161602	1	EMIHUscaffold_4	EMIHUDRAFT_447890	159798	163110	None	12956	3511	94079	No_or_no_constitutive_exon
TCGCCGGCGCCCCCGCAGGGCCGCCTGGCTCGCTCGAGATCGACGGGGAGGG	188477	188864	188914	188862	-1	EMIHUscaffold_4	EMIHUDRAFT_61636	187556	190069	None	12956	3511	94079	No_or_no_constitutive_exon
CGCCTACGTCCGTTGAGGAAGGACTGACGGCCAGGTGGTGGACGGGTCAGGT	194548	194613	194498	194550	1	EMIHUscaffold_4	EMIHUDRAFT_95800	193368	195175	None	12956	3511	94079	No_or_no_constitutive_exon
GGGCATGGGAAATATTATTGGCGCCTCGGCGAGCACCTGCGCGGGCGCAGCA	226025	226851	226901	226849	-1	EMIHUscaffold_4	EMIHUDRAFT_195965	226025	227527	None	12956	3511	94079	No_or_no_constitutive_exon
TGAGTGAATCAGTTCATGAGAGACTGACAGCGGCTGGGCTGCGCAAGCAGGA	245026	245143	245193	245141	-1	EMIHUscaffold_4	EMIHUDRAFT_447895	241377	246078	None	12956	3511	94079	No_or_no_constitutive_exon
GAGGTAGCTGTGAACGGCCGCCGCTTCACGGCTGCGGGGTGTGAATGCAGGT	268818	269083	269133	269081	-1	EMIHUscaffold_4	EMIHUDRAFT_447898	266992	269710	None	12956	3511	94079	No_or_no_constitutive_exon
ACGGGACCTGAACCCTCACTGGATTCGGCACTCTGGAGGTATGGGACTAGGC	375567	375721	375771	375719	-1	EMIHUscaffold_4	EMIHUDRAFT_95826	374986	378515	None	12956	3511	94079	No_or_no_constitutive_exon
AGGGTGGGGGGCAGTGAGCAGCGTCTCTTCACACCTCTGCGTGTGGGCAGGT	428743	428804	428693	428745	1	EMIHUscaffold_4	EMIHUDRAFT_461290	424254	431123	None	12956	3511	94079	No_or_no_constitutive_exon
GAGATCAGCCGGGATCAGCCGAGATCAGCCGGGATGGGCCGAGACGGTAGGC	562387	562531	562581	562529	-1	EMIHUscaffold_4	EMIHUDRAFT_447919	559409	564174	None	12956	3511	94079	No_or_no_constitutive_exon
AGGCGGAGGCGGCGGAGGCGGTGATGGGGGCGGAGGAGGAGGCAGGGCAGGA	594072	594271	594321	594269	-1	EMIHUscaffold_4	EMIHUDRAFT_196086	593898	595370	None	12956	3511	94079	No_or_no_constitutive_exon
GCCTCGAGGCGCGCCGCCGCCTCTTCACGCACGCCAGAGGGCGCGAGTAGGT	626937	627282	626887	626939	1	EMIHUscaffold_4	EMIHUDRAFT_461310	624607	627282	None	12956	3511	94079	No_or_no_constitutive_exon
GCGGAGCCGCGGGCACAGCGCCTCCTCACGCCTCCTCACGCTGGGAGCAGGT	773048	773519	773569	773517	-1	EMIHUscaffold_4	EMIHUDRAFT_461327	773048	775464	None	12956	3511	94079	No_or_no_constitutive_exon
GCCGCCGCAGACGCCAGCTGCGACACGAGCCAGCACGTTGGGCAAGACAGCT	780327	780883	780933	780881	-1	EMIHUscaffold_4	EMIHUDRAFT_196170	780051	781809	None	12956	3511	94079	No_or_no_constitutive_exon
TGCCACCGAAGGGGTACGTCCCGCTCCGCCGCCGCACCTTTCGGGAGCAGGT	809479	810202	810252	810200	-1	EMIHUscaffold_4	EMIHUDRAFT_461330	809479	811322	None	12956	3511	94079	No_or_no_constitutive_exon
CCCAAATCCACGCAGCGCAGCCGTCTCGCCTGGTCATCTTGCCGGGCGAGAT	814332	814588	814282	814334	1	EMIHUscaffold_4	EMIHUDRAFT_196181	813681	815081	None	12956	3511	94079	No_or_no_constitutive_exon
GCGCCGTCGCGGCGCTGCCGCTGGAAGAGTACGCGCCGTGGGCGGCGCAGGC	857707	857778	857828	857776	-1	EMIHUscaffold_4	EMIHUDRAFT_447940	857477	859901	None	12956	3511	94079	No_or_no_constitutive_exon
CGAGATCACGCGAGATTCCCCGAGATCACCCGAGATTGGCCGGGCAGTAGGC	909667	909798	909617	909669	1	EMIHUscaffold_4	EMIHUDRAFT_447945	906255	911040	None	12956	3511	94079	No_or_no_constitutive_exon
GCGGGCGGCGGGCGAAAAGACGTGCTCCTGCAGTATTATGGCGAGGGCAGGC	926050	926450	926000	926052	1	EMIHUscaffold_4	EMIHUDRAFT_196221	924848	926450	None	12956	3511	94079	No_or_no_constitutive_exon
CCTAGTGTGCTGTGCAGCGGTACCAGCGGCTCCGGATGCCAGAGGGCAAGGT	955889	956882	955839	955891	1	EMIHUscaffold_4	EMIHUDRAFT_95941	953632	959660	None	12956	3511	94079	No_or_no_constitutive_exon
GAGCGAGGGAGGGCGCCTCTCCCTCTCCACGCCGCCCCCGCGGGAGGTAGGT	1079514	1079581	1079631	1079579	-1	EMIHUscaffold_4	EMIHUDRAFT_447970	1078355	1080852	None	12956	3511	94079	No_or_no_constitutive_exon
AGCAGCAGCAGCACATGGGGTGCGGTGCCTCGACTGATGGTGGGGCCAAGGC	1102827	1105170	1105220	1105168	-1	EMIHUscaffold_4	EMIHUDRAFT_196299	1102827	1105368	None	12956	3511	94079	No_or_no_constitutive_exon
GGTTACACTGGTGGTGGTAGTCGTCGTGAGAGGAAGGGGTGTGAGCGCAGGC	1124879	1125412	1124829	1124881	1	EMIHUscaffold_4	EMIHUDRAFT_461362	1116948	1126087	TRS85	12956	3511	94079	No_or_no_constitutive_exon
GCGGCGGGAGCGGCGGCGCGGCGGCCGAGTGGGGCTCCGGGTGGGCGGAGGG	1245421	1245520	1245371	1245423	1	EMIHUscaffold_4	EMIHUDRAFT_447983	1244036	1249187	None	12956	3511	94079	No_or_no_constitutive_exon
GCAACCTCCGCCGCCGCCGCGCCGGCGGAGACCCAAGAGGACGGGAGTAGCC	1249102	1249187	1249052	1249104	1	EMIHUscaffold_4	EMIHUDRAFT_447983	1244036	1249187	None	12956	3511	94079	No_or_no_constitutive_exon
GCTCTGCATCTGCGAGACACGGCGCCTGAGCCGCGCCTCTGGGCCAATAGGT	1270426	1270522	1270376	1270428	1	EMIHUscaffold_4	EMIHUDRAFT_447989	1269561	1273983	None	12956	3511	94079	No_or_no_constitutive_exon
TGAGGCGAGCGGTGTGAACGGCGTCTCTTCACGGCGACGGGCGCGAACAGGC	1272036	1272247	1271986	1272038	1	EMIHUscaffold_4	EMIHUDRAFT_447989	1269561	1273983	None	12956	3511	94079	No_or_no_constitutive_exon
GGCTGCTCGCCCGTTCATCATGTCTCTTCACACCGGGCGGGACTGAACAGGT	1278082	1278968	1278032	1278084	1	EMIHUscaffold_4	EMIHUDRAFT_96009	1276734	1278968	None	12956	3511	94079	No_or_no_constitutive_exon
GCCGCCTCTCCCCTCTCCGACACCGTCGCGCGAGCGACGGGCGGGGCGAGGT	1328798	1329114	1329164	1329112	-1	EMIHUscaffold_4	EMIHUDRAFT_96020	1328535	1329774	None	12956	3511	94079	No_or_no_constitutive_exon
CCGGCGGCCGGGGTCGCGGGCTGCAAGTCGCGTCGGGAGAGGAGGGCCAGGA	1337744	1337819	1337694	1337746	1	EMIHUscaffold_4	EMIHUDRAFT_196408	1335849	1337819	None	12956	3511	94079	No_or_no_constitutive_exon
CTCTCGACGAGCGGCTCCCCTGAGCCCTCCCCGCCGCCCTGTGGGGTCAGGA	1369379	1369466	1369516	1369464	-1	EMIHUscaffold_4	EMIHUDRAFT_461387	1367365	1370148	None	12956	3511	94079	No_or_no_constitutive_exon
GGCTGGCCGTCCCCGTGGCAGGCTCAGCTCTCCTCCCCGCGGGACGACAGGC	1368838	1369057	1369107	1369055	-1	EMIHUscaffold_4	EMIHUDRAFT_461387	1367365	1370148	None	12956	3511	94079	No_or_no_constitutive_exon
CTGGGCCTCGGCGCGGGCAGCGGCTCTTCACGGCCCGAGGGTGTGAACAGGC	1377127	1377418	1377468	1377416	-1	EMIHUscaffold_4	EMIHUDRAFT_447999	1375563	1378097	None	12956	3511	94079	No_or_no_constitutive_exon
GTTGCAGGCGAGGGGGCGATGAAAGCAGGAGGAGGGGGTCACAAGATGAGAC	1424849	1424965	1425015	1424963	-1	EMIHUscaffold_4	EMIHUDRAFT_448004	1420731	1425895	None	12956	3511	94079	No_or_no_constitutive_exon
TGTGCTCCACCCTCGCCGGGCGGGCGGCGGGCGCCGGCGACGGGGTGCAGGG	1440698	1441193	1441243	1441191	-1	EMIHUscaffold_4	EMIHUDRAFT_196456	1440698	1441351	None	12956	3511	94079	No_or_no_constitutive_exon
GCGTGCACGGCCGCGACAGAGAGGGCGGAGGCGGCCGAGGCGCGGGCGAGGG	1456066	1456325	1456375	1456323	-1	EMIHUscaffold_4	EMIHUDRAFT_196464	1456066	1457986	None	12956	3511	94079	No_or_no_constitutive_exon
GGGAGCAGCAGTAGGATCGGCGGTGGCGGCGCGAAGGGCGGCGGCAACAGCT	1549805	1549863	1549755	1549807	1	EMIHUscaffold_4	EMIHUDRAFT_196510	1548665	1550295	None	12956	3511	94079	No_or_no_constitutive_exon
GGCCCGGCCGGGCGCGCCCCTTCGGCCTGATCATCGCGGGGAGCCCGAAGCA	1550079	1550295	1550029	1550081	1	EMIHUscaffold_4	EMIHUDRAFT_196510	1548665	1550295	None	12956	3511	94079	No_or_no_constitutive_exon
CTTTCTGGCGTCGAGGCCGAGGAAGAGAGACGTACGGGGGGCGCGAGCAGTT	1554636	1555560	1554586	1554638	1	EMIHUscaffold_4	EMIHUDRAFT_196512	1553512	1555560	None	12956	3511	94079	No_or_no_constitutive_exon
CCCTGGCCGACCTCCCGGCGGCCCGGGGCAGCGCAGGGGGTGGTGGCGAGGG	1563829	1563918	1563968	1563916	-1	EMIHUscaffold_4	EMIHUDRAFT_196514	1561931	1565102	None	12956	3511	94079	No_or_no_constitutive_exon
TCTCCTCCTTCGCCCGCCACCCCGCCTCGCCACTCCCCCCGCGGGCGCAGGC	1573763	1573806	1573856	1573804	-1	EMIHUscaffold_4	EMIHUDRAFT_632044	1572059	1575012	COG8	12956	3511	94079	No_or_no_constitutive_exon
CGAGGATGCGGCCTTCGTCTCGCTCAGCGGGGTGGTGGGTGGAGGGGTAGGC	1645297	1645450	1645247	1645299	1	EMIHUscaffold_4	EMIHUDRAFT_448031	1642828	1645847	None	12956	3511	94079	No_or_no_constitutive_exon
AGGACGCCACCGCCATCGCGGGCGCTGAGGATGAGAGGGAGGAGGACGAGGA	1678908	1679761	1678858	1678910	1	EMIHUscaffold_4	EMIHUDRAFT_61535	1676187	1680882	None	12956	3511	94079	No_or_no_constitutive_exon
GCCGTCGCCGCTCGCGCCACGGAGGGCGGTGGCGACGGGCCCGGGGAGAGCG	1679783	1679796	1679733	1679785	1	EMIHUscaffold_4	EMIHUDRAFT_61535	1676187	1680882	None	12956	3511	94079	No_or_no_constitutive_exon
GCGCTCCGCGAGACGTTGTTCCGCTCCCCATTCGCGCGAGCAGCTGGGAGGA	1681935	1682118	1681885	1681937	1	EMIHUscaffold_4	EMIHUDRAFT_196571	1681125	1682118	None	12956	3511	94079	No_or_no_constitutive_exon
GTATGGCTTCTTGACGCTGCTCGGGCCAGCACCCCCCACACGGGGAGCAGGG	1849566	1849578	1849628	1849576	-1	EMIHUscaffold_4	EMIHUDRAFT_196637	1849566	1851317	None	12956	3511	94079	No_or_no_constitutive_exon
CGCCGGTGGCTGCACCTGTCGAGTCGGCGCCCGGGGGAGGGGAGCTGCAGGG	1927206	1927296	1927156	1927208	1	EMIHUscaffold_4	EMIHUDRAFT_196673	1923771	1927296	None	12956	3511	94079	No_or_no_constitutive_exon
CCTCCCCCTCTCCCACCAGCCGGCCTGAGCCGAACGGGGCGAGCGCGCAGGC	1959558	1959718	1959508	1959560	1	EMIHUscaffold_4	EMIHUDRAFT_96145	1958495	1959718	None	12956	3511	94079	No_or_no_constitutive_exon
GTACACGCCGTCCGCACGCGAGGGGGTCACGCCCTCCGCCGCTGGGATAGGC	2049660	2050083	2049610	2049662	1	EMIHUscaffold_4	EMIHUDRAFT_448065	2048922	2050083	None	12956	3511	94079	No_or_no_constitutive_exon
GAGGGCGCCCTGGGAGGCAGCCGAGGTATGGCGGCGGGAGGCGGTGCGAGGG	2066286	2066450	2066500	2066448	-1	EMIHUscaffold_4	EMIHUDRAFT_61665	2065443	2067060	None	12956	3511	94079	No_or_no_constitutive_exon
AGGCGGGCGGCGAGGCGGGAGGGGAGGGCGGCGGCGAGGCGGGCGGCGAGGC	2068648	2068742	2068598	2068650	1	EMIHUscaffold_4	EMIHUDRAFT_61513	2067862	2069291	None	12956	3511	94079	No_or_no_constitutive_exon
CGGTGAAGGGGAAGGAGCTCAAGGTTGGGGACCCCATCCCCTGGGACAAGGC	2077198	2077417	2077148	2077200	1	EMIHUscaffold_4	EMIHUDRAFT_448066	2075607	2080110	None	12956	3511	94079	No_or_no_constitutive_exon
GGGCAGGCGGCTCCAGGCGAGACGCTCTTCACACCTCTGGGTGTGAACAGGC	2087477	2087508	2087558	2087506	-1	EMIHUscaffold_4	EMIHUDRAFT_448067	2086136	2088613	None	12956	3511	94079	No_or_no_constitutive_exon
GAGGAGGAGCCGTGGCCAGCACCAGTGCCGTGGATCGGCGGGAAGCGAAGCG	2127531	2127602	2127481	2127533	1	EMIHUscaffold_4	EMIHUDRAFT_196759	2125448	2127818	None	12956	3511	94079	No_or_no_constitutive_exon
GCCGCAATCGGCACCGCCGCCGCCGCCGGGACCGCCGCCGTGGGCAGCAGCC	2129238	2129487	2129537	2129485	-1	EMIHUscaffold_4	EMIHUDRAFT_196761	2129080	2130800	AE2	12956	3511	94079	No_or_no_constitutive_exon
CGCGGAGCAGAAGGATGGAGCGCGGTACTGAGGAGCTTCCTGATGGGTAGGC	2133656	2134030	2134080	2134028	-1	EMIHUscaffold_4	EMIHUDRAFT_461465	2133656	2136885	None	12956	3511	94079	No_or_no_constitutive_exon
GTGTGGAGGACAGTAACCCTAATCCTAACCCTGACCCGGGAGGAGTTTAGGT	2140318	2140591	2140268	2140320	1	EMIHUscaffold_4	EMIHUDRAFT_196765	2139277	2142119	None	12956	3511	94079	No_or_no_constitutive_exon
GGGCTCCTCCTACTCCTCGGCTAGCGGGTACACCCAATGTGCGGGCGCAGGC	2169460	2170938	2170988	2170936	-1	EMIHUscaffold_4	EMIHUDRAFT_196777	2169460	2171281	None	12956	3511	94079	No_or_no_constitutive_exon
CAGCCGCGTTCTCCCACTCCTCGGCCTCGAGGGCGGCGGTGCGGGAGTAGGG	2180320	2180582	2180632	2180580	-1	EMIHUscaffold_4	EMIHUDRAFT_448075	2179374	2181709	None	12956	3511	94079	No_or_no_constitutive_exon
CGCGGAACACGTCGACCAGTACCCAAATCCATTCTGCTATGTGCTGGGAGGC	2185711	2185777	2185827	2185775	-1	EMIHUscaffold_4	EMIHUDRAFT_196784	2185711	2186942	None	12956	3511	94079	No_or_no_constitutive_exon
GCAGCCGCTGAGGGCGTCTCTTCACACACGGGATGTGTGGGTGTGAGCAGGT	2219870	2219930	2219820	2219872	1	EMIHUscaffold_4	EMIHUDRAFT_96197	2211869	2221730	None	12956	3511	94079	No_or_no_constitutive_exon
ATCCGCTCGATGCTGCGAGCGTGCCCTCTCTGCCTGCGCCGGGTGAGCAGGT	2227609	2228488	2227559	2227611	1	EMIHUscaffold_4	EMIHUDRAFT_96198	2227024	2228488	None	12956	3511	94079	No_or_no_constitutive_exon
GAGGACGAGTGCACGCAGTGCCCGGTCGGCTTCACTTGCCCGGCGGGCAGCA	2241679	2241879	2241629	2241681	1	EMIHUscaffold_4	EMIHUDRAFT_196804	2240483	2243125	None	12956	3511	94079	No_or_no_constitutive_exon
GAGGAGGCGGCGCAGGCGGCGGAGGGGGCGGCGGAGCGGCTGAGGGAGAGCT	2262199	2262572	2262149	2262201	1	EMIHUscaffold_4	EMIHUDRAFT_196808	2258929	2262572	None	12956	3511	94079	No_or_no_constitutive_exon
TCCTGCGGGAGGGCCTCCCCCCTCCCCGCCGCCCCTCCGGGCGCACGAAGGC	2288333	2288464	2288283	2288335	1	EMIHUscaffold_4	EMIHUDRAFT_96206	2285241	2288464	None	12956	3511	94079	No_or_no_constitutive_exon
CCGCCCGGCGCCGACGCGTGGGTGATCTCGCGCGAGCTGCGGGAGAGCAGCG	2289163	2289474	2289113	2289165	1	EMIHUscaffold_4	EMIHUDRAFT_196818	2288933	2289586	None	12956	3511	94079	No_or_no_constitutive_exon
CGAGGAGGATTGTCTTGGCCGGTCCGACGGCGCCCTGCTCACGTGGGTAGGC	14719	15053	15103	15051	-1	EMIHUscaffold_5	EMIHUDRAFT_432448	14719	16430	None	12956	3511	94079	No_or_no_constitutive_exon
CGCGCGGGCCGCGCCGGCGCCGCAGCCTGCTCGAGCGGTTGCGCGGGCAGGA	29335	29570	29285	29337	1	EMIHUscaffold_5	EMIHUDRAFT_196834	29208	30777	None	12956	3511	94079	No_or_no_constitutive_exon
CCGCCGCCTCCTCCTCTGGCGGCGGCACGCTGGCGGCGGGGGCGCCGAAGAA	30137	30514	30087	30139	1	EMIHUscaffold_5	EMIHUDRAFT_196834	29208	30777	None	12956	3511	94079	No_or_no_constitutive_exon
TGAGCGTCTCTGCCGTTGCGAAATGAGCGCTGCGTCCTTGGGCTGGGTAGGT	87890	88154	87840	87892	1	EMIHUscaffold_5	EMIHUDRAFT_420448	87068	88154	None	12956	3511	94079	No_or_no_constitutive_exon
TGCACCTCTCCAGCAGCAGTACGCGCGGCACGAGCAGCACCGGGTACAAGGG	91308	92079	92129	92077	-1	EMIHUscaffold_5	EMIHUDRAFT_196857	90195	93228	None	12956	3511	94079	No_or_no_constitutive_exon
TGCCCGGCGTTTCTCACTTTCCGGGACAAGGCCCGTGCCCCCGAGGGCAGAA	184467	184712	184762	184710	-1	EMIHUscaffold_5	EMIHUDRAFT_196894	184467	184789	None	12956	3511	94079	No_or_no_constitutive_exon
GGCGGCAGGTAGCCTCGCCCTCACTGACTCCGTGCCGGTGCTACGGGAAGGT	220328	220388	220278	220330	1	EMIHUscaffold_5	EMIHUDRAFT_432479	217955	222217	None	12956	3511	94079	No_or_no_constitutive_exon
CCTCGCCTCTGCCACCCTGACCGCCGCCCCCGCCCGCCGCAGCGGGAGAGGG	255316	255374	255424	255372	-1	EMIHUscaffold_5	EMIHUDRAFT_448112	254318	258590	None	12956	3511	94079	No_or_no_constitutive_exon
CACTGCCCTCGACGACTGAGCCGAGCGGCGGGTGTTTGTGCGTGGGGTAGGC	278846	278913	278796	278848	1	EMIHUscaffold_5	EMIHUDRAFT_448114	277697	280356	None	12956	3511	94079	No_or_no_constitutive_exon
CCCCTCGGTGATGCGAAGCGGCGGCCGTTCATTAGGTGCTGGGACGGCAGGG	307802	307936	307986	307934	-1	EMIHUscaffold_5	EMIHUDRAFT_196949	307802	308483	None	12956	3511	94079	No_or_no_constitutive_exon
CAACCATGTCATCCGTCTTCTTGTTGCGACAGGTGGATGGGGTGCGGCAGTT	336447	336516	336566	336514	-1	EMIHUscaffold_5	EMIHUDRAFT_51173	335052	338292	None	12956	3511	94079	No_or_no_constitutive_exon
TGTTACGAACGACGATCGTTTGGCTGTAGGAATTTGTTGTGAATGGGCAGCT	417401	419319	417351	417403	1	EMIHUscaffold_5	EMIHUDRAFT_96284	413747	420106	None	12956	3511	94079	No_or_no_constitutive_exon
GCGAGGGCGGCGAGGGCGGCGAGGGCGGCGAGGGCGGCGAGGGCGGCGAGGT	465316	465387	465437	465385	-1	EMIHUscaffold_5	EMIHUDRAFT_432514	461551	466014	None	12956	3511	94079	No_or_no_constitutive_exon
GGAAGGCAGGGGCGAGCGGGGCTGCGCCGTGCGCGTACCGGGAGGTGGAGGC	489230	489273	489323	489271	-1	EMIHUscaffold_5	EMIHUDRAFT_448133	487293	490820	None	12956	3511	94079	No_or_no_constitutive_exon
CGGCGGTAGGTTTGTGCGCGTCGTGTCTCGTCTACTTGGGGGACCTGGAGCG	646768	647641	646718	646770	1	EMIHUscaffold_5	EMIHUDRAFT_197063	646069	647744	None	12956	3511	94079	No_or_no_constitutive_exon
CGGCTTCACGCCGCTCGACGCCGCGCTCGCCTCCGAGGCGAGGGCGGCAGGT	647717	647744	647667	647719	1	EMIHUscaffold_5	EMIHUDRAFT_197063	646069	647744	None	12956	3511	94079	No_or_no_constitutive_exon
AGTGTTTTGGGCCTGGCGCGAGGTTCGCAGAGATGTGCGATCGGGTGGAGTG	658223	658793	658843	658791	-1	EMIHUscaffold_5	EMIHUDRAFT_197070	657551	661340	None	12956	3511	94079	No_or_no_constitutive_exon
ATTTTCTCGTATTCCCTGCAGGCTCGCTGTTTGACCCGCCCGGGACGAAGGG	696536	696564	696486	696538	1	EMIHUscaffold_5	EMIHUDRAFT_448151	696167	697214	None	12956	3511	94079	No_or_no_constitutive_exon
TGGTGTCGGCGTCGCTCGCGGCGACGCTCGTGGGACTGGCTGCGGGGCAGTG	732415	732556	732365	732417	1	EMIHUscaffold_5	EMIHUDRAFT_197096	730450	733060	None	12956	3511	94079	No_or_no_constitutive_exon
GGCGGCCGGACTTCGATGCACTGGTGCGCGCTGCTGCGGCGGGGCTCGAGGC	732787	732883	732737	732789	1	EMIHUscaffold_5	EMIHUDRAFT_197096	730450	733060	None	12956	3511	94079	No_or_no_constitutive_exon
GGAGCCGGGAGAAGCCGAGAGGGGCCGAGAGGGGCCGGGAGGGGAATCAGCG	744527	744885	744935	744883	-1	EMIHUscaffold_5	EMIHUDRAFT_61854	744527	745843	None	12956	3511	94079	No_or_no_constitutive_exon
ATCGAGCCGAGATCGAGCCGAGATCGAGCCGCCCTCAGGTTCGGTGGGAGGA	752117	752207	752257	752205	-1	EMIHUscaffold_5	EMIHUDRAFT_197105	751247	753475	None	12956	3511	94079	No_or_no_constitutive_exon
AGGGGGAGGGGGAGGGGCTGTTGCACGGCGACGAGGAGGGCGGCGAGGAGGG	759941	760269	759891	759943	1	EMIHUscaffold_5	EMIHUDRAFT_197108	759113	761923	None	12956	3511	94079	No_or_no_constitutive_exon
AAAGGCCACGTACGACCGCCCCCCACGAGAACGCCGAGGGCGCGGACAAGGC	922131	922135	922185	922133	-1	EMIHUscaffold_5	EMIHUDRAFT_96376	917566	923596	None	12956	3511	94079	No_or_no_constitutive_exon
AACCCGCCGCCCGCCGCCGGCCAGCCCCCGAACGACTGCGCCGAGGGCAGCC	962473	962783	962833	962781	-1	EMIHUscaffold_5	EMIHUDRAFT_197202	960131	963598	None	12956	3511	94079	No_or_no_constitutive_exon
AGGCGGCGAGGGCGGCAGAGGCCGAGGCAGCAGCCGCCAGGGCGGTGGAGGA	961537	961975	962025	961973	-1	EMIHUscaffold_5	EMIHUDRAFT_197202	960131	963598	None	12956	3511	94079	No_or_no_constitutive_exon
GCCGCCCCGCCCCGCGCACGCTGCTCGAGCGTGCGTTGTTCGGAGGGTAGGC	980558	980695	980745	980693	-1	EMIHUscaffold_5	EMIHUDRAFT_448173	979624	981943	None	12956	3511	94079	No_or_no_constitutive_exon
TCCCCACCCTTCCCCGTAGGCTCGAGCAGCGACCCCTTTGGTGCGGGCAGGC	1013383	1013600	1013333	1013385	1	EMIHUscaffold_5	EMIHUDRAFT_96395	1010532	1013600	None	12956	3511	94079	No_or_no_constitutive_exon
CTAACGAGTCACCCTCTCTCGCTACGTGATGCCAGGCGAGGGTGCGGGAGGA	1021136	1021164	1021214	1021162	-1	EMIHUscaffold_5	EMIHUDRAFT_197224	1019988	1021441	None	12956	3511	94079	No_or_no_constitutive_exon
CGCCCCGACGAGCGCGGGGCGGCCCTTGACGCTGCGGCGGGTGCGGGCAGGC	1068667	1068727	1068777	1068725	-1	EMIHUscaffold_5	EMIHUDRAFT_420487	1068047	1070459	None	12956	3511	94079	No_or_no_constitutive_exon
CTCCACAGCCAAGGCGCTCCGTCACAGCACGCCCCCCCTCCGGGACACAGGT	1150718	1150783	1150833	1150781	-1	EMIHUscaffold_5	EMIHUDRAFT_558382	1148603	1153047	AP2B1	12956	3511	94079	No_or_no_constitutive_exon
CCCGTCGCGCGCGCCGCCGCCGCCGCTAGCACTGGCCGTGGGGCCGACAGGG	1306040	1306229	1306279	1306227	-1	EMIHUscaffold_5	EMIHUDRAFT_96452	1302048	1307254	None	12956	3511	94079	No_or_no_constitutive_exon
CGTCGCCCCCGCAATCTAGCGGCGCGGCGGCAGTGCCCGCCGCGGGCGAGGC	1461509	1461617	1461459	1461511	1	EMIHUscaffold_5	EMIHUDRAFT_60085	1461266	1461617	None	12956	3511	94079	No_or_no_constitutive_exon
CGGCTGGAGCTGTGAAGAGGCGCCGCTCACGCGGCGTGTGGCGCGGGCAGGC	1481790	1481841	1481740	1481792	1	EMIHUscaffold_5	EMIHUDRAFT_413706	1481063	1483374	None	12956	3511	94079	No_or_no_constitutive_exon
CCTCGGGCGGTCGCGAGCTCGGCAGAGTAATCGGCTCCGCCGGGCGGCAGGA	1482124	1482295	1482074	1482126	1	EMIHUscaffold_5	EMIHUDRAFT_413706	1481063	1483374	None	12956	3511	94079	No_or_no_constitutive_exon
GACGACGAGGATGCCTTCGGCCTCTTCGGCCGCCGCCGCTCAGCCGGGAGGC	1525659	1525725	1525609	1525661	1	EMIHUscaffold_5	EMIHUDRAFT_197432	1523974	1526457	None	12956	3511	94079	No_or_no_constitutive_exon
CGGGACGGTGTGGACAGGTGGCGCCTCTTCACCGCTTCGGGTGTGGACAGGC	1532807	1532882	1532932	1532880	-1	EMIHUscaffold_5	EMIHUDRAFT_197433	1527126	1533695	None	12956	3511	94079	No_or_no_constitutive_exon
CCGAGATCGGCCGAGCTCGCCCGAGCTCACCCGAGACGGCCCGAGGGTAGGT	1530549	1530756	1530806	1530754	-1	EMIHUscaffold_5	EMIHUDRAFT_197433	1527126	1533695	None	12956	3511	94079	No_or_no_constitutive_exon
GTGTTGTACTTTTCTGCTTTGCGCAGTGCGCCGCGACGGCGGGCTGCGAGGC	1535466	1535712	1535416	1535468	1	EMIHUscaffold_5	EMIHUDRAFT_197434	1533863	1537504	None	12956	3511	94079	No_or_no_constitutive_exon
CGAGGGAGTGGGGCGAGGGCGCCGCTTCACAGCTGCGGGCGTGAAGACAGGC	1630572	1630995	1631045	1630993	-1	EMIHUscaffold_5	EMIHUDRAFT_197472	1628430	1635270	None	12956	3511	94079	No_or_no_constitutive_exon
GATCTCACGCTGAGCCGCGTTTCTCTTGACGCGTCTGGCGGTGTGGGCAGGC	1641716	1641976	1641666	1641718	1	EMIHUscaffold_5	EMIHUDRAFT_61825	1640652	1641976	PGP3	12956	3511	94079	No_or_no_constitutive_exon
ACGCTGTAGGATAGCAGCTCTCCACACGTTATGTCCACGAATGGGAGCAGGC	1651387	1651509	1651559	1651507	-1	EMIHUscaffold_5	EMIHUDRAFT_448259	1649073	1652470	None	12956	3511	94079	No_or_no_constitutive_exon
CCATTGGCTCGCGGCGTGGCTCGCGTCTTCACGCCGCGAGGTGTGGGCAGGT	1651115	1651172	1651222	1651170	-1	EMIHUscaffold_5	EMIHUDRAFT_448259	1649073	1652470	None	12956	3511	94079	No_or_no_constitutive_exon
GTGGCGGCGACGATACTCCAAACCGGCGAAGGCATGGGCAGCTCGAGGAGGC	1655869	1656267	1656317	1656265	-1	EMIHUscaffold_5	EMIHUDRAFT_197484	1655502	1657114	None	12956	3511	94079	No_or_no_constitutive_exon
TGCCGAGATGGACCCGAGGGGTCACCCGAGGCTGCTGGGCGAGACACTAGGC	1678112	1678471	1678062	1678114	1	EMIHUscaffold_5	EMIHUDRAFT_461645	1676260	1679111	None	12956	3511	94079	No_or_no_constitutive_exon
CGCCCGCCGGCAGCCTCTCGCACTCTTTCGATACACGGGGGGCGGACGAGGC	1706928	1707366	1707416	1707364	-1	EMIHUscaffold_5	EMIHUDRAFT_197508	1706928	1708005	None	12956	3511	94079	No_or_no_constitutive_exon
CGGAGGCGGCGCTGCGCGACGCACTCGAGGTCTCTCCCGGCGCGCGGGAGGT	1756636	1757076	1757126	1757074	-1	EMIHUscaffold_5	EMIHUDRAFT_448270	1753500	1758930	None	12956	3511	94079	No_or_no_constitutive_exon
GCGCGCGGCGCGAGGGGGCGGCCAACGTGACGGTGATGCGGATGGGCGAGGG	1754460	1754550	1754600	1754548	-1	EMIHUscaffold_5	EMIHUDRAFT_448270	1753500	1758930	None	12956	3511	94079	No_or_no_constitutive_exon
TCGCTGTGCGCCCGGCGGGCCTCGCCGCGCGGCTCCACGCATGGGCGCAGCC	1759770	1760324	1760374	1760322	-1	EMIHUscaffold_5	EMIHUDRAFT_96551	1759200	1762031	None	12956	3511	94079	No_or_no_constitutive_exon
TCTCAGGAAGACATCTCCCGGCCGACCTCGGGCGATCGTGTGGGACGTAGGC	1824021	1824424	1823971	1824023	1	EMIHUscaffold_5	EMIHUDRAFT_448279	1823007	1824424	None	12956	3511	94079	No_or_no_constitutive_exon
GGCGCTCGACTGCGCGGGCACGCTGCACGCGTTTCTGCACGCGGCGGGAGGC	1852477	1852671	1852721	1852669	-1	EMIHUscaffold_5	EMIHUDRAFT_197566	1850457	1853777	None	12956	3511	94079	No_or_no_constitutive_exon
GCCGCCGCCGCCGCCGCAGCTCACGGCCGTGTCGTGTCGCGGGTGTGCAGGC	1975404	1975437	1975354	1975406	1	EMIHUscaffold_5	EMIHUDRAFT_448297	1973796	1976422	None	12956	3511	94079	No_or_no_constitutive_exon
GGACCATCCATCAGCAGCATCCACCGACGAGTCGACGGGCGGACGACTAGGC	1990934	1992162	1990884	1990936	1	EMIHUscaffold_5	EMIHUDRAFT_461680	1989526	1992162	None	12956	3511	94079	No_or_no_constitutive_exon
CGAATCCTCTCTACACCCGTCGGTCACTCTCCCAATCTGGCTGGGGAAAGGC	28861	28899	28949	28897	-1	EMIHUscaffold_7	EMIHUDRAFT_448318	28672	31157	None	12956	3511	94079	No_or_no_constitutive_exon
CCCACCCAACCATTGAAATTCGCCCCCCCCCCCCCCCCCCGCGCGGGCAGTC	64271	64642	64221	64273	1	EMIHUscaffold_7	EMIHUDRAFT_432789	63331	64642	None	12956	3511	94079	No_or_no_constitutive_exon
CATCCTCACCCACGCCCCATCGCTACCCCCCCCCCCCCCGGGCGTGGCAGGG	89336	89654	89286	89338	1	EMIHUscaffold_7	EMIHUDRAFT_414694	88782	90098	None	12956	3511	94079	No_or_no_constitutive_exon
GAGGCTGCCTCTGTACGTTTCACCCGCCCCTACTGGTATTGCGGGCGTAGGT	97328	97543	97278	97330	1	EMIHUscaffold_7	EMIHUDRAFT_461703	92670	101001	None	12956	3511	94079	No_or_no_constitutive_exon
ACACACTGCACCACGGTTGCCCTTGCCCTGACACGCTGCTGGGCGCGCAGGC	143677	143734	143784	143732	-1	EMIHUscaffold_7	EMIHUDRAFT_448328	136519	144333	None	12956	3511	94079	No_or_no_constitutive_exon
TGCGTGCACGTCTCCGACGAGACGAGACGAAGCGGCGGCTGCTGGGCGAGTG	298753	298873	298923	298871	-1	EMIHUscaffold_7	EMIHUDRAFT_350559	298753	299304	None	12956	3511	94079	No_or_no_constitutive_exon
GCGGGGGCGGCGCCGGCGATGCGGGTCTCATCTTTACCAGGTGGGTCGAGGC	395270	395486	395220	395272	1	EMIHUscaffold_7	EMIHUDRAFT_197822	393625	399340	None	12956	3511	94079	No_or_no_constitutive_exon
TCGGCGGGGTCGCAGTGAGAGAGGGCACGCACGAGGAGCTCCGTGGGGAGGT	439995	440076	440126	440074	-1	EMIHUscaffold_7	EMIHUDRAFT_197838	439995	441587	None	12956	3511	94079	No_or_no_constitutive_exon
TCGGCGGGGTCGCAGTGAGAGAGGGCACGCACGAGGAGCTCCGTGGGGAGGT	453095	453200	453250	453198	-1	EMIHUscaffold_7	EMIHUDRAFT_197840	453095	454735	None	12956	3511	94079	No_or_no_constitutive_exon
GGTGGGATCGGCGGACGGGGACCGGGACGGTTGAGGCTGTCAGGGGCCAGTA	551994	552330	552380	552328	-1	EMIHUscaffold_7	EMIHUDRAFT_96724	551994	556301	None	12956	3511	94079	No_or_no_constitutive_exon
GAACAGGGGCGGTGGCCGTGACGGCACCGCGGGGCGTGACCTGGGAGTAGGC	646220	646278	646328	646276	-1	EMIHUscaffold_7	EMIHUDRAFT_432864	645079	648741	None	12956	3511	94079	No_or_no_constitutive_exon
AGGAGGCGTGAACATCATCACTTCTCACACCCTTCCGGGGTAGGCGCGAGTA	663611	663674	663724	663672	-1	EMIHUscaffold_7	EMIHUDRAFT_448376	663229	663952	None	12956	3511	94079	No_or_no_constitutive_exon
CCCATCCCCCCCCCCCCCCCCCCGGCGGAAAGGTGAGGCAGGAGCGGGAGGC	701160	701352	701402	701350	-1	EMIHUscaffold_7	EMIHUDRAFT_448382	696442	702609	None	12956	3511	94079	No_or_no_constitutive_exon
GGAGGTGGCGCTGAACGTGCCAAGTCAGGGGACCGCGCGCGAGCGGGCAGGA	699587	700336	700386	700334	-1	EMIHUscaffold_7	EMIHUDRAFT_448382	696442	702609	None	12956	3511	94079	No_or_no_constitutive_exon
CTGATTACGGCTTTACGGCTTTTTTTACTGTAAAGCCGCGTGGGCTAGAGGC	696442	696470	696520	696468	-1	EMIHUscaffold_7	EMIHUDRAFT_448382	696442	702609	None	12956	3511	94079	No_or_no_constitutive_exon
AGGAGGTGGAGCGCGCGATGGCGGCCGAGGCGGCGAAACTGCGCCGGGAGAA	729612	729717	729562	729614	1	EMIHUscaffold_7	EMIHUDRAFT_58282	728665	729717	None	12956	3511	94079	No_or_no_constitutive_exon
TGGTTGAGCTGGTGAGCGGCGTCCTGTCACACGCGGCGGCGGGTGAATAGGC	739756	739873	739706	739758	1	EMIHUscaffold_7	EMIHUDRAFT_432883	739085	741061	None	12956	3511	94079	No_or_no_constitutive_exon
TTCCCCGCGCCCGACCCGAAGCAGCGAGCCACCTCCCTCTGGGTTCGAAGGC	826458	826600	826408	826460	1	EMIHUscaffold_7	EMIHUDRAFT_461771	825558	827807	None	12956	3511	94079	No_or_no_constitutive_exon
AGCTCCGCGCATCGCCGGCCTCGCCGCGGGTCGACAGCTCTTGGGGAGAGGC	856526	856856	856906	856854	-1	EMIHUscaffold_7	EMIHUDRAFT_448394	854599	857705	VPS31C	12956	3511	94079	No_or_no_constitutive_exon
TAGAGGGAAGGGCGGCCGGAAGAGCGAAGCGGCCGGTTTGGCGTGGGTAGGT	948454	948544	948594	948542	-1	EMIHUscaffold_7	EMIHUDRAFT_461783	947490	949211	None	12956	3511	94079	No_or_no_constitutive_exon
CGGGCGCAACTTGCCCGGAGCCCGCAACTTCGGCGGGGGGAGAGGGCAAGAC	981784	981955	981734	981786	1	EMIHUscaffold_7	EMIHUDRAFT_426133	980782	983341	None	12956	3511	94079	No_or_no_constitutive_exon
CACGCGACGCGTCGGACGCGCCGTGAGACGTCGGGCATACACGCGGGTAGGT	982338	982643	982288	982340	1	EMIHUscaffold_7	EMIHUDRAFT_426133	980782	983341	None	12956	3511	94079	No_or_no_constitutive_exon
AGCAGCCCACTTACCCTCGCCTCCTCGATCGCTGCCGCTTGTCCGGGGAGGT	997448	997559	997398	997450	1	EMIHUscaffold_7	EMIHUDRAFT_198071	995804	1001152	None	12956	3511	94079	No_or_no_constitutive_exon
GACGGCGTGAGCCTCGCGTACCCCGGCACGTACGGCCTCCACGGGTCGAGCA	1001026	1001152	1000976	1001028	1	EMIHUscaffold_7	EMIHUDRAFT_198071	995804	1001152	None	12956	3511	94079	No_or_no_constitutive_exon
TCGAGGCTGGCTAGTCCCTTTTCCGACCGCAGCTGATGTGGGTGGCGTAGGC	1076508	1076857	1076458	1076510	1	EMIHUscaffold_7	EMIHUDRAFT_96831	1073809	1076857	None	12956	3511	94079	No_or_no_constitutive_exon
GGAGTCGCGCGGCACGCGGCGCCGTCGTTCACCGGACTGAATGGGGTTAGGT	1125000	1125036	1125086	1125034	-1	EMIHUscaffold_7	EMIHUDRAFT_448420	1121980	1126475	None	12956	3511	94079	No_or_no_constitutive_exon
GTGGCGCGCGGGCTGCGAGCGGCGTCTCCCCACGCCCAGGGTGTGAACAGGT	1159471	1159558	1159421	1159473	1	EMIHUscaffold_7	EMIHUDRAFT_448423	1158963	1161896	None	12956	3511	94079	No_or_no_constitutive_exon
GAACATCTCGGCCGCGGCTCGGCTAGACACATTGAGCGTGGGGCGCGTAGGA	1161551	1161584	1161501	1161553	1	EMIHUscaffold_7	EMIHUDRAFT_448423	1158963	1161896	None	12956	3511	94079	No_or_no_constitutive_exon
TTGTCGAGCTGCACGCGCGCGCCATCCGTGCCTCCCACTTGGGCCCAAAGGG	1232416	1232590	1232640	1232588	-1	EMIHUscaffold_7	EMIHUDRAFT_461805	1231381	1235877	None	12956	3511	94079	No_or_no_constitutive_exon
CCCCCCCCCCCGCCCACCCAATAACAGCCACCCACCCACCCGGCGGGTAGGC	1239152	1239460	1239510	1239458	-1	EMIHUscaffold_7	EMIHUDRAFT_96857	1239152	1240746	None	12956	3511	94079	No_or_no_constitutive_exon
CACGAACGACCCCGCTATGTGGTTGGCTCGGATACGGCATATGGGCATAGTG	1258845	1258949	1258795	1258847	1	EMIHUscaffold_7	EMIHUDRAFT_198179	1258491	1259141	None	12956	3511	94079	No_or_no_constitutive_exon
TCCAGAGTACCGAATCCCGTGTGGGTTCAGTCCCGTGGGTGGTGTGGTAGGC	1426878	1427009	1427059	1427007	-1	EMIHUscaffold_7	EMIHUDRAFT_198232	1425934	1428794	None	12956	3511	94079	No_or_no_constitutive_exon
TGTTGCGCCGTGTCAAGATCCGGCGAAACGGTCATGCTACGGGCGGAAAGGT	40472	40604	40654	40602	-1	EMIHUscaffold_8	EMIHUDRAFT_96899	34687	41257	None	12956	3511	94079	No_or_no_constitutive_exon
ACTACCACACCATCATACCTCTCTCACCATTTGTGGGGTGCGAACGGTAGGT	40119	40401	40451	40399	-1	EMIHUscaffold_8	EMIHUDRAFT_96899	34687	41257	None	12956	3511	94079	No_or_no_constitutive_exon
GGCCGGTAGAGCCAGCGGAGGAGGCATTGGATGCGGTGACAGGGGCGCAGGC	38887	39079	39129	39077	-1	EMIHUscaffold_8	EMIHUDRAFT_96899	34687	41257	None	12956	3511	94079	No_or_no_constitutive_exon
TCGCCGACGGCCTCGCATCTCCACACCCGACCCCGGCCGGACACGGGTAGAG	36030	36086	36136	36084	-1	EMIHUscaffold_8	EMIHUDRAFT_96899	34687	41257	None	12956	3511	94079	No_or_no_constitutive_exon
CCTACTCGCGCGCGCTGCAGTCGTCCTGCATCAAGATTTGGGGCGGCAAGGA	75771	75909	75959	75907	-1	EMIHUscaffold_8	EMIHUDRAFT_308857	75771	77472	FBA2	12956	3511	94079	No_or_no_constitutive_exon
CCCTCTCGCCAGCGGGCCGCCCGATCCTCGCCGTTCCCTCGTGCGGGCAGGT	138581	138698	138748	138696	-1	EMIHUscaffold_8	EMIHUDRAFT_198311	138418	140803	None	12956	3511	94079	No_or_no_constitutive_exon
TGCCGCCGCCCCGCTGGGTGGCGCCGGCGGAGCTCGAGGTGGGGGAGCAGAT	165152	165896	165102	165154	1	EMIHUscaffold_8	EMIHUDRAFT_198324	163931	165896	None	12956	3511	94079	No_or_no_constitutive_exon
CGGCGCGGGCCACGCGTTGCGAGAGCGGGCGGTCGCCGCCAGCTTGGGAGCT	183681	184187	184237	184185	-1	EMIHUscaffold_8	EMIHUDRAFT_198333	183456	185112	None	12956	3511	94079	No_or_no_constitutive_exon
CGCTGCCCGCCGCCCCATCGGAACATCACGCGTAGCTGATGACGGGTCAGGC	191703	192094	191653	191705	1	EMIHUscaffold_8	EMIHUDRAFT_448464	187991	192094	None	12956	3511	94079	No_or_no_constitutive_exon
CCACGCGCCGCCCCACAACTCGCCCCGAGCGGCCAAGCCTCACGGGCGAGAG	214761	214957	215007	214955	-1	EMIHUscaffold_8	EMIHUDRAFT_198344	214269	216217	None	12956	3511	94079	No_or_no_constitutive_exon
TGCGCATCCCGCAAAGTGCCCGTCTTTGATCCCTCTCTCGCAGTGGGCAGGC	270618	270879	270929	270877	-1	EMIHUscaffold_8	EMIHUDRAFT_432975	270040	271370	None	12956	3511	94079	No_or_no_constitutive_exon
AATCGCAAGAGCCGACAGACCATTGCCCGAAGCTTGATGGAACGGGAAAGGT	301930	302740	302790	302738	-1	EMIHUscaffold_8	EMIHUDRAFT_96957	301930	303598	None	12956	3511	94079	No_or_no_constitutive_exon
ACGTCCACGCGCACAGACCACGCTGCGTATGACTGGCCTCGGGGACGTAGGC	342519	342734	342784	342732	-1	EMIHUscaffold_8	EMIHUDRAFT_198408	341759	344083	None	12956	3511	94079	No_or_no_constitutive_exon
CGTCACACACACCCCTCTCGGACCGATCGCTGGCACGAGGGACGAGGCAGGC	467161	467211	467261	467209	-1	EMIHUscaffold_8	EMIHUDRAFT_198450	465748	467614	None	12956	3511	94079	No_or_no_constitutive_exon
CGAGCCGAGAGATTGGGTCGAGATTGAGCGGAGATTCGGACGAGGGGTAGGC	495892	496039	495842	495894	1	EMIHUscaffold_8	EMIHUDRAFT_461863	489641	497658	None	12956	3511	94079	No_or_no_constitutive_exon
AAAATTCTCTTTGTAGGGGGAGAGGAAGAGCAAGGGCGAGAGAGGGCAAGGG	512814	513200	513250	513198	-1	EMIHUscaffold_8	EMIHUDRAFT_198465	512814	513386	None	12956	3511	94079	No_or_no_constitutive_exon
CGAACCCCTCCTCCTTCTGCCCTCACCGCCTCCCTGCTGTGGGTCGCAAGGC	534784	534838	534734	534786	1	EMIHUscaffold_8	EMIHUDRAFT_448504	530761	534838	None	12956	3511	94079	No_or_no_constitutive_exon
CCGGCCGCTCCGACGCCCGCCTCGTCCTGCTCTGGGCCGGCGGGCCGGAGCA	544646	544865	544915	544863	-1	EMIHUscaffold_8	EMIHUDRAFT_448506	542742	545129	None	12956	3511	94079	No_or_no_constitutive_exon
AAGACCTCGCGGACGCGCCGTCGAATCTGTGCGGCGGCGCGGGCGCGCAGGT	598042	598171	598221	598169	-1	EMIHUscaffold_8	EMIHUDRAFT_198494	598042	598904	None	12956	3511	94079	No_or_no_constitutive_exon
ATTAATCAGCTCCTCATTATCAATTAAAGGTCGCAGAGAGTGGGCGGGAGGG	601088	601166	601038	601090	1	EMIHUscaffold_8	EMIHUDRAFT_198495	599413	601166	None	12956	3511	94079	No_or_no_constitutive_exon
TGCTGGCGCTGCTCCTCGCGGCGTTCCTTGAGCCGCCGTTGCGTGGGCAGGT	691139	691154	691204	691152	-1	EMIHUscaffold_8	EMIHUDRAFT_461874	685170	692551	None	12956	3511	94079	No_or_no_constitutive_exon
GCGCGATCGTTGTCACGGGCCGTGCGTCACGCCAGCGTCGGCGCGGGTAGGT	702789	703038	702739	702791	1	EMIHUscaffold_8	EMIHUDRAFT_448517	702270	703929	None	12956	3511	94079	No_or_no_constitutive_exon
GGCCCGACGAGACGGGAGCCGAGCTCACCCGAGATGACCCGCGAGGGTAGGC	805579	805687	805737	805685	-1	EMIHUscaffold_8	EMIHUDRAFT_461883	804251	806805	None	12956	3511	94079	No_or_no_constitutive_exon
GTCTCGGACGGCGCCTGGTTCATGACCAGCGACAACGCATGGGCGGGTAGGC	804598	804699	804749	804697	-1	EMIHUscaffold_8	EMIHUDRAFT_461883	804251	806805	None	12956	3511	94079	No_or_no_constitutive_exon
AACCCAATGAATGAAATAGGCGGCGGCCGACCTCTCGCTCTGCGGGCGAGTG	824486	824580	824630	824578	-1	EMIHUscaffold_8	EMIHUDRAFT_448526	821119	825951	CAV2	12956	3511	94079	No_or_no_constitutive_exon
CGAACCCACCGGGAAAAAGAAACACACCGGTGACCACCGCAGGTGGGCAGGG	823426	823624	823674	823622	-1	EMIHUscaffold_8	EMIHUDRAFT_448526	821119	825951	CAV2	12956	3511	94079	No_or_no_constitutive_exon
CCGGCTCGGAGGAGGACTCGGAGATCCGCGACCCGGCCGAGCGGGCCAAGGT	847134	847415	847084	847136	1	EMIHUscaffold_8	EMIHUDRAFT_420637	846687	848818	None	12956	3511	94079	No_or_no_constitutive_exon
GGCTGCATATCTAGCCTCACTGGGAGCCTGCCTTTGGGTCATGAGGGCAGGG	933342	933439	933292	933344	1	EMIHUscaffold_8	EMIHUDRAFT_198627	933199	935308	None	12956	3511	94079	No_or_no_constitutive_exon
GGTGAAGGAGGTGTGAACAGCGTCTCTTCACACCCGGGCCAACTGAATAGGC	980651	980945	980995	980943	-1	EMIHUscaffold_8	EMIHUDRAFT_198643	980651	982640	None	12956	3511	94079	No_or_no_constitutive_exon
GCCGCGCTGCGGGCGGCGCCTCTTCACAGCACGCGCTTGGGTGCGAGCAGGC	1018483	1019027	1019077	1019025	-1	EMIHUscaffold_8	EMIHUDRAFT_448546	1018300	1022661	None	12956	3511	94079	No_or_no_constitutive_exon
GCGCCTCGCTCGTCCGACCGCTGGCTAACCTGGATTCAATGGCGGGCCAGGC	1032446	1032516	1032566	1032514	-1	EMIHUscaffold_8	EMIHUDRAFT_433055	1031372	1034622	None	12956	3511	94079	No_or_no_constitutive_exon
CCCGCGTGCAATCTCGCCGAGAGATCTCAGCCGTGCCTCTGGGCGCGTAGGT	1189427	1189627	1189677	1189625	-1	EMIHUscaffold_8	EMIHUDRAFT_448559	1188657	1191282	HMGS1	12956	3511	94079	No_or_no_constitutive_exon
TACTACCCGTGATCAACCGAGATCAACCGAGATTGTAGGCGGGGTACGAGCC	1188657	1189061	1189111	1189059	-1	EMIHUscaffold_8	EMIHUDRAFT_448559	1188657	1191282	HMGS1	12956	3511	94079	No_or_no_constitutive_exon
GGCTAGAGAGGGACGGCTCGGCGGCGCGCCTGCTGCTGCCGGGGATCGAGGC	1216173	1216572	1216622	1216570	-1	EMIHUscaffold_8	EMIHUDRAFT_198732	1215315	1218756	None	12956	3511	94079	No_or_no_constitutive_exon
CGAGGAGCGGGGGGAAGAAGAGTGGCCGGGAATAGGTGCGGCGGGGCGAGGT	1243342	1243447	1243497	1243445	-1	EMIHUscaffold_8	EMIHUDRAFT_448565	1242085	1246656	None	12956	3511	94079	No_or_no_constitutive_exon
GAGACGGCCGAAAGACTACGACCGGCACCCGCCCGGATGGGCAAAACTAGGT	1311360	1311471	1311521	1311469	-1	EMIHUscaffold_8	EMIHUDRAFT_433082	1306266	1312251	None	12956	3511	94079	No_or_no_constitutive_exon
GGCTGCATATCTAGCCTCACTGGGAGCCTGCCTTTGGGTCGTGAGGGCAGGG	1365542	1365611	1365661	1365609	-1	EMIHUscaffold_8	EMIHUDRAFT_198786	1363864	1365972	None	12956	3511	94079	No_or_no_constitutive_exon
CTTCGCCGCTCCAGCGGAGTCTCACACCCCTCCTCCTCCTGTGGGTGTAGGC	1391341	1391424	1391291	1391343	1	EMIHUscaffold_8	EMIHUDRAFT_448575	1388567	1396201	None	12956	3511	94079	No_or_no_constitutive_exon
CGAGGGTCGCTGCGGCCGCCGCCGCCCTGCCGCACTCTGGGAGCGAGCAGGC	1394936	1395017	1394886	1394938	1	EMIHUscaffold_8	EMIHUDRAFT_448575	1388567	1396201	None	12956	3511	94079	No_or_no_constitutive_exon
CCTCCCCGCAGCCGCGTGCTTCAGTGAGCAGCCCCCACCCGCGGGGTTAGGT	3869	3919	3819	3871	1	EMIHUscaffold_9	EMIHUDRAFT_198810	2041	4379	None	12956	3511	94079	No_or_no_constitutive_exon
GCGGGGCTTCGCTGGCTCAAGGACTCGCCCTCGCGCCGCGGGCGGCGCAGGC	161836	162047	161786	161838	1	EMIHUscaffold_9	EMIHUDRAFT_42597	161558	163186	None	12956	3511	94079	No_or_no_constitutive_exon
CGTCGGCGCCGCCGCTGCGGCCGCCGCCACTGGCCGCGTTGGGCGGCGAGAG	187720	188404	187670	187722	1	EMIHUscaffold_9	EMIHUDRAFT_448593	183946	189767	None	12956	3511	94079	No_or_no_constitutive_exon
CGGCCAAGGCGCGGCTGGGGCCGGTGGCGCACATGCCGGGCGGGACGGAGGT	219347	219398	219448	219396	-1	EMIHUscaffold_9	EMIHUDRAFT_198894	218191	219803	None	12956	3511	94079	No_or_no_constitutive_exon
GGGGTCCGCACCAGCCAGGGGAGATTTGCTTTGCGTCGGGGCGAGAGTAGGC	278838	278949	278999	278947	-1	EMIHUscaffold_9	EMIHUDRAFT_97201	277598	279660	None	12956	3511	94079	No_or_no_constitutive_exon
CCCAACCAACTCGAGAATCCCCAAAGGTGCTCGGTCTGCCGGGCGGGCAGGC	297440	297571	297390	297442	1	EMIHUscaffold_9	EMIHUDRAFT_198928	296326	297929	None	12956	3511	94079	No_or_no_constitutive_exon
CACCAGCCTGCCATGGCGGCCTCCTCAGACGCGATGCTCTGGGGGCGTAGGT	345844	345896	345946	345894	-1	EMIHUscaffold_9	EMIHUDRAFT_461959	344862	346851	None	12956	3511	94079	No_or_no_constitutive_exon
ACACGCAGCCCTTGCTCGCTCTGAGTAGTACACGTCACGGGGCTGTAGAGCA	365385	365463	365513	365461	-1	EMIHUscaffold_9	EMIHUDRAFT_41835	365385	367518	None	12956	3511	94079	No_or_no_constitutive_exon
GCGGCAGTGACGGCGGCGAATGCTCGAGCAGCCGCAGCTCGGGCGAGGAGGG	392309	392730	392259	392311	1	EMIHUscaffold_9	EMIHUDRAFT_62350	389593	393626	None	12956	3511	94079	No_or_no_constitutive_exon
CAGCGTGCGGTTGTCTGAAACCGAGTTCTGAGATTCGGGGTTGGGAACAGGC	413333	413511	413561	413509	-1	EMIHUscaffold_9	EMIHUDRAFT_521936	413333	415091	NHA1	12956	3511	94079	No_or_no_constitutive_exon
GCTGGGCCCCCTTGCCGTCGCCGTGACCCTCCCCCGCCACACATGGGTAGGT	457782	457805	457732	457784	1	EMIHUscaffold_9	EMIHUDRAFT_461968	456930	459749	None	12956	3511	94079	No_or_no_constitutive_exon
TCCAGAGTACCGAATCCCGTGTGGGTTCAGTCCCGTGGGTGGTGTGGTAGGC	555022	555161	554972	555024	1	EMIHUscaffold_9	EMIHUDRAFT_448624	553025	555876	None	12956	3511	94079	No_or_no_constitutive_exon
GGGGGGGGTTCGCCCTCTTCCCTTTTGACCCCGGGGAGCCGTGGGGCTAGGT	613016	613077	612966	613018	1	EMIHUscaffold_9	EMIHUDRAFT_433162	612203	613661	None	12956	3511	94079	No_or_no_constitutive_exon
GGCGGCGGGGGGCGCCGCGGCGTCCCATTCACAGGTGCGATGGGGAGCAGGT	613139	613229	613089	613141	1	EMIHUscaffold_9	EMIHUDRAFT_433162	612203	613661	None	12956	3511	94079	No_or_no_constitutive_exon
TTGGAGTGTCGGCCGTTCTGCGAAACGCTCACCCGCGACTGGGACGCAAGGT	686501	686516	686566	686514	-1	EMIHUscaffold_9	EMIHUDRAFT_199072	686501	686971	None	12956	3511	94079	No_or_no_constitutive_exon
GAGGAAGGACTACGCCGAAGAATAGAAAAGAAATCACGCCTCGGGGGGAGCT	729654	729813	729604	729656	1	EMIHUscaffold_9	EMIHUDRAFT_448638	729150	730380	None	12956	3511	94079	No_or_no_constitutive_exon
CCGCCTCGGGCTGTGAGTGGCGCCTGTTACACGGCGGGCGGTGCGAGCAGGT	729887	729987	729837	729889	1	EMIHUscaffold_9	EMIHUDRAFT_448638	729150	730380	None	12956	3511	94079	No_or_no_constitutive_exon
AACAACAACAACTGCAGGCTGGCGCGTCGGAGCGGCGGCGGGCGGTGCAGGC	745757	745823	745707	745759	1	EMIHUscaffold_9	EMIHUDRAFT_199091	742571	747362	None	12956	3511	94079	No_or_no_constitutive_exon
CCGCATCTCCCCATATCTCCCCATATAAAGCTGGTGGGTGGTGGGGCTAGGC	746046	746169	745996	746048	1	EMIHUscaffold_9	EMIHUDRAFT_199091	742571	747362	None	12956	3511	94079	No_or_no_constitutive_exon
CACGGGGCTGAAGCCACACTGGGTTCGGTACTCTGGGGGTATGGGACTAGGC	769583	769630	769533	769585	1	EMIHUscaffold_9	EMIHUDRAFT_448641	768591	771321	None	12956	3511	94079	No_or_no_constitutive_exon
CACGCTCCAGCAATGAATGGACTAAGGAGTGACCTGCGGGGACAACAAAGGC	940701	940727	940777	940725	-1	EMIHUscaffold_9	EMIHUDRAFT_433195	939170	942748	None	12956	3511	94079	No_or_no_constitutive_exon
GAGGCGCAGACGCGCAGCGCCGGCCTCACTGCGGCCGTCGCGTGGGACAGGC	956376	956799	956326	956378	1	EMIHUscaffold_9	EMIHUDRAFT_461998	956030	959340	None	12956	3511	94079	No_or_no_constitutive_exon
ACTCGAACTGCATCACCCCCGGGACCGCCTTCATGGCGCGGGTGACGGAGGT	1050479	1050710	1050429	1050481	1	EMIHUscaffold_9	EMIHUDRAFT_448662	1049792	1057029	None	12956	3511	94079	No_or_no_constitutive_exon
CCTGGGCGGTCACCTCACCGCCACGCACGGCGGCGGCTGGGTCGGCGGAGGT	1075121	1075489	1075539	1075487	-1	EMIHUscaffold_9	EMIHUDRAFT_462005	1073344	1076384	None	12956	3511	94079	No_or_no_constitutive_exon
CCTCCCCCTGCCGGCCCCCGAGGCTGACCCGAGGGGTGTGTCGGGAGCAGGT	1104648	1104734	1104598	1104650	1	EMIHUscaffold_9	EMIHUDRAFT_448665	1102977	1106553	None	12956	3511	94079	No_or_no_constitutive_exon
CCTCCCCCTGCCGGCCCCCGAGGCTGACCCGAGGGGTGTGTCGGGAGCAGGT	1111843	1111929	1111793	1111845	1	EMIHUscaffold_9	EMIHUDRAFT_448666	1110043	1113691	None	12956	3511	94079	No_or_no_constitutive_exon
GCGAGGTTGGGCGAGATCGCGGCGAGCTCACCCGACGGCGCGGGAGATAGGC	1159666	1159770	1159820	1159768	-1	EMIHUscaffold_9	EMIHUDRAFT_448668	1159131	1162483	None	12956	3511	94079	No_or_no_constitutive_exon
CCACGCGACTCTGCGCCCGGGCCGGAGGAGGGAGCTTCGCACACGGGTAGGT	1188234	1188407	1188184	1188236	1	EMIHUscaffold_9	EMIHUDRAFT_448671	1186014	1193398	None	12956	3511	94079	No_or_no_constitutive_exon
CGAGCGAGGAGGAGGAGGTGGAGGAGGGGCCGGTAGTGGGTGGAGGGCAGGG	1324488	1324953	1324438	1324490	1	EMIHUscaffold_9	EMIHUDRAFT_199290	1321022	1324953	None	12956	3511	94079	No_or_no_constitutive_exon
CGAGATCGCCCAAACTTGCCCAAGATCACCCCGAGGTCGTTTGGGAGCAGGC	1325439	1325793	1325843	1325791	-1	EMIHUscaffold_9	EMIHUDRAFT_199291	1325004	1327697	None	12956	3511	94079	No_or_no_constitutive_exon
GGGGATGTCGGTGTGGGCACGCGCTCACTCGCCCGGGCGGGACGGCGCAGGC	45675	45732	45625	45677	1	EMIHUscaffold_10	EMIHUDRAFT_448691	44412	45893	None	12956	3511	94079	No_or_no_constitutive_exon
GCTCAACCTGCCCGTGTGCGCCTGCATACTGCTCCTCGCGCCGGGCAAAGGC	118142	118814	118864	118812	-1	EMIHUscaffold_10	EMIHUDRAFT_62515	118142	118995	None	12956	3511	94079	No_or_no_constitutive_exon
TCGACGCGGCGGCGGCGGGCGGGCCGTCGAGCTCGGGGGAGGGGGGCAAGGC	208062	208104	208154	208102	-1	EMIHUscaffold_10	EMIHUDRAFT_448706	206185	210068	None	12956	3511	94079	No_or_no_constitutive_exon
CCCCCGCCACCTCTCGCGCACGCAACACGACTCGCAACACGGGACCGCAGGC	242064	242180	242230	242178	-1	EMIHUscaffold_10	EMIHUDRAFT_631914	241196	245603	None	12956	3511	94079	No_or_no_constitutive_exon
AGGTGGCGGCACGGAGCACCCCCTCCCCGGTGTCTGCCGAGACGGGGCAGGC	291800	291848	291898	291846	-1	EMIHUscaffold_10	EMIHUDRAFT_448718	288256	293170	None	12956	3511	94079	No_or_no_constitutive_exon
CCAGGTATGTATGTGTATCTAAGGAGAGAAGTCAACTTTGATGGGGGCAGCC	369408	369549	369599	369547	-1	EMIHUscaffold_10	EMIHUDRAFT_199455	369264	371799	None	12956	3511	94079	No_or_no_constitutive_exon
GCTGTTGCGCGGCGCGACCCGCCCCCCTGCGTGCCTGCCGGCGGGCGCAGGC	373988	374049	373938	373990	1	EMIHUscaffold_10	EMIHUDRAFT_462052	372186	376223	None	12956	3511	94079	No_or_no_constitutive_exon
GGGCTGGTGGAGCCGACTCGTGCGGAACGACCGCTGCCGCGCCGGGGCAGAA	494785	494873	494735	494787	1	EMIHUscaffold_10	EMIHUDRAFT_199513	493609	495674	None	12956	3511	94079	No_or_no_constitutive_exon
ACGGAGCTGAACCCTCGCCGGGTTCGAGACTTTGGGAGGTATGGGACTAGGC	494946	495172	494896	494948	1	EMIHUscaffold_10	EMIHUDRAFT_199513	493609	495674	None	12956	3511	94079	No_or_no_constitutive_exon
CCATCGGGCTGCTCCTCGCATTGTGCCTTGAGCCGCTGCTGCGTGGGCAGAT	540049	540457	539999	540051	1	EMIHUscaffold_10	EMIHUDRAFT_462061	538640	543224	None	12956	3511	94079	No_or_no_constitutive_exon
GCGGCGCGGTGAGATCGCTGGTGTCCCTGCCCGCCTCCCTGCGGGCGTAGAA	597053	597167	597003	597055	1	EMIHUscaffold_10	EMIHUDRAFT_199550	593942	597167	None	12956	3511	94079	No_or_no_constitutive_exon
AGAGGCGCCCGGCCCACTCCCTCCCGCCTCCCTGCCGGGGCGGAGGAGAGGC	628445	628664	628714	628662	-1	EMIHUscaffold_10	EMIHUDRAFT_54078	628445	629135	None	12956	3511	94079	No_or_no_constitutive_exon
AGGCGAGCAGCGGCCGCCGCCTGCTCCTCAACGCGTCGGAGGGACTGCAGGC	676867	677068	676817	676869	1	EMIHUscaffold_10	EMIHUDRAFT_97516	676430	682599	None	12956	3511	94079	No_or_no_constitutive_exon
CTCATATGGACTGGCTGCCCCACTGGGGCCCGGAGCGGCCGGGCGACGAGTA	685501	686329	686379	686327	-1	EMIHUscaffold_10	EMIHUDRAFT_62533	685501	686740	None	12956	3511	94079	No_or_no_constitutive_exon
CGCACCAAGCAGCGGGAGAAGACGCGTGTGGCCGGGGGCGACAACGGCAGCG	690479	690915	690965	690913	-1	EMIHUscaffold_10	EMIHUDRAFT_199589	690479	693971	None	12956	3511	94079	No_or_no_constitutive_exon
CCGAGCTCACCCGAGCTCACCCGAGCTCACCCGAGCTCACCCGAGGGTAGGT	724260	724548	724210	724262	1	EMIHUscaffold_10	EMIHUDRAFT_97524	720323	724890	None	12956	3511	94079	No_or_no_constitutive_exon
ATGGGGGTGCTGTCGACCTTCTACCTCCGGCACGCTTATGGACGGGACAGCC	792898	792913	792963	792911	-1	EMIHUscaffold_10	EMIHUDRAFT_199620	792898	793429	None	12956	3511	94079	No_or_no_constitutive_exon
TGTCCAAGACGGCGAATCAAGCTCACCCCCCCCCCCCCCCCCGGGGGCAGGT	846871	846986	846821	846873	1	EMIHUscaffold_10	EMIHUDRAFT_462082	846019	849024	None	12956	3511	94079	No_or_no_constitutive_exon
CCCCTTCGGGTCCACCCAGGCCCCTCACCGGCGGCGGGGGCGAGGTGTAGGC	880463	880609	880659	880607	-1	EMIHUscaffold_10	EMIHUDRAFT_199649	880463	883554	None	12956	3511	94079	No_or_no_constitutive_exon
GCCGGCGAGAAGGCACGGAGGCGCTGTTGACGCCGCCCGCCCGGGAACAGGT	893597	893765	893547	893599	1	EMIHUscaffold_10	EMIHUDRAFT_199655	893481	893765	None	12956	3511	94079	No_or_no_constitutive_exon
GCCTGTCGCTGCGGCCGGGCGGGGCGGGCGCCTTCGCCTCGACGGGCAAGGT	906987	907086	906937	906989	1	EMIHUscaffold_10	EMIHUDRAFT_448761	905436	908438	None	12956	3511	94079	No_or_no_constitutive_exon
GCGCCTCTTCTCACGTCGCCTCGCCTCGCCTCTCCTCGCCCTGGGAGCAGGC	970543	970996	971046	970994	-1	EMIHUscaffold_10	EMIHUDRAFT_462094	970543	974503	None	12956	3511	94079	No_or_no_constitutive_exon
CAGAGGAATTGGCGAAGCGTCTGCCTTTTCACGGCCCTGCGGGTGAGCAGGT	979113	979272	979063	979115	1	EMIHUscaffold_10	EMIHUDRAFT_433333	978747	979681	None	12956	3511	94079	No_or_no_constitutive_exon
CCCTCCCCTCCCCGCCCCCACCCCCCTCCCCCCCGCCGCCACACGGGCAGGT	1004264	1004417	1004214	1004266	1	EMIHUscaffold_10	EMIHUDRAFT_433336	1002508	1006054	None	12956	3511	94079	No_or_no_constitutive_exon
CACGGAGCGAGCTGCTGTTCAGAGAGAGTAGTGTGGCAGTGGGGTCGCAGGA	1089184	1089222	1089134	1089186	1	EMIHUscaffold_10	EMIHUDRAFT_199735	1087945	1089815	None	12956	3511	94079	No_or_no_constitutive_exon
TTGAGGGCTTACTGCGTTGGGTATGTGGCCTGGAGAGGGAGACGCGACAGCG	1089748	1089815	1089698	1089750	1	EMIHUscaffold_10	EMIHUDRAFT_199735	1087945	1089815	None	12956	3511	94079	No_or_no_constitutive_exon
GGGCGGCGAGGCGAGCGCACGTCCGTGACGCGTCGGCGCCGGGGCCGTAGGG	1090452	1090514	1090564	1090512	-1	EMIHUscaffold_10	EMIHUDRAFT_97599	1090048	1091342	None	12956	3511	94079	No_or_no_constitutive_exon
CACTAGGAACCTTCTAGGAACCTTCTAGGAACCTTCCGAGAGGGGTCTAGGC	1208169	1208262	1208119	1208171	1	EMIHUscaffold_10	EMIHUDRAFT_448791	1203546	1217225	None	12956	3511	94079	No_or_no_constitutive_exon
AGGAGGAGGAGGAGGCGTGGGCGGCGATGCTGGTGTGCTCCGATGGGGAGGG	1214171	1214484	1214121	1214173	1	EMIHUscaffold_10	EMIHUDRAFT_448791	1203546	1217225	None	12956	3511	94079	No_or_no_constitutive_exon
AGGCGCTCTGTCCTCTTGCCTCCGTTGGCCAAGAGAGAGGCGGCGGGAAGGG	1226648	1226844	1226598	1226650	1	EMIHUscaffold_10	EMIHUDRAFT_45914	1226312	1226844	None	12956	3511	94079	No_or_no_constitutive_exon
CGGTCGCGGCATGCTGCCGCGGTGAGGCGTTCCTTCGTTTGTGCGGGCAGGC	1263659	1263809	1263609	1263661	1	EMIHUscaffold_10	EMIHUDRAFT_420741	1261959	1264750	None	12956	3511	94079	No_or_no_constitutive_exon
GGGCGCTGGCGCGGGCCGTGCACGCCGCGAGCGGTGGCGGCGGGGAGGAGGG	1267208	1267361	1267158	1267210	1	EMIHUscaffold_10	EMIHUDRAFT_448796	1266129	1267903	None	12956	3511	94079	No_or_no_constitutive_exon
CAGGTTTTACCGCCTCGCCGCCGCCTCCGCCGCCTCCGCCGCACAGGGAGGC	1270177	1270300	1270127	1270179	1	EMIHUscaffold_10	EMIHUDRAFT_448797	1267978	1271956	None	12956	3511	94079	No_or_no_constitutive_exon
CGCCCTCGCCGCGACGTCTCGCCCACCCGCGCGCGGCGTGGCGGGCGCAGGT	1293200	1293539	1293150	1293202	1	EMIHUscaffold_10	EMIHUDRAFT_433367	1292591	1293539	None	12956	3511	94079	No_or_no_constitutive_exon
CATGTCCGAGACATGTCCGAGACATGTCCCATAGGCGGTACGTGGGAGAGCG	10144	10253	10094	10146	1	KB864046	EMIHUDRAFT_448934	9097	13660	None	12956	3511	94079	No_or_no_constitutive_exon
ACAACCGCTCTTACCCCGCATGGTGGGCCACCGGGTGGGGCGTAGCAGAGAT	161209	161701	161159	161211	1	KB864046	EMIHUDRAFT_200384	159971	161837	None	12956	3511	94079	No_or_no_constitutive_exon
AGCGGCGGCGGAGTGCGCGGCTGCACTTTCACTGTCCCTAATCCGGGAAGGA	183756	184210	183706	183758	1	KB864046	EMIHUDRAFT_200393	183273	184210	None	12956	3511	94079	No_or_no_constitutive_exon
GGCAGCGACGAGGAGACGCCCCAAAGCCACGCAAGCCGAGGGCAGACAAGGG	186145	186949	186095	186147	1	KB864046	EMIHUDRAFT_200395	185958	186949	None	12956	3511	94079	No_or_no_constitutive_exon
AATGCGCTCCCACCTGCAAGACCTATCCTCCGGCCTTCTGGGTGACACAGGC	240739	240922	240689	240741	1	KB864046	EMIHUDRAFT_462238	239421	243318	None	12956	3511	94079	No_or_no_constitutive_exon
AAGCCGAGGTCTACGGCAGAGGCGCCGCTCACCGCCGTGGGCGTGAACAGGC	280285	280325	280235	280287	1	KB864046	EMIHUDRAFT_200431	279220	282484	None	12956	3511	94079	No_or_no_constitutive_exon
GAGGCGGCGGGTCTGCAGACTTGCTGCGCGTCTCCCCTTTCGTGGGACAGGC	281400	281626	281350	281402	1	KB864046	EMIHUDRAFT_200431	279220	282484	None	12956	3511	94079	No_or_no_constitutive_exon
CGTGCAGCGCGCGAGCTGGAGGGGGGGAAGGGAGGAGGGTGGCGATATAGGC	364816	364899	364949	364897	-1	KB864046	EMIHUDRAFT_351637	361392	366762	None	12956	3511	94079	No_or_no_constitutive_exon
CATCAGTGAGTGAGGGGGTGAAGGAGCCGTTGGATTGAGTCCCGAGGGAGGA	422326	422610	422660	422608	-1	KB864046	EMIHUDRAFT_200474	422326	423326	None	12956	3511	94079	No_or_no_constitutive_exon
CCAAGGGGGGGAGCTGATCCCACTCAGTAACCAACTCTCAGGGGCAGTAGGT	480045	480302	479995	480047	1	KB864046	EMIHUDRAFT_97960	478655	480302	None	12956	3511	94079	No_or_no_constitutive_exon
GGCGGAGGCGGTGGCGGCGCAGGTGGCGCAGCTCCCCCCGCGGGGCTGAGCG	484102	484433	484052	484104	1	KB864046	EMIHUDRAFT_448976	482687	486015	None	12956	3511	94079	No_or_no_constitutive_exon
CGCCGCCCGCTCGGCGCCCCGGCTCGCAGGTGCGGCTGGTGCCGGGCAAGGC	502797	502917	502747	502799	1	KB864046	EMIHUDRAFT_62832	501400	502917	None	12956	3511	94079	No_or_no_constitutive_exon
CGCCGCCGCCACCGCCGCCGCCACCGCCGCCACGGCGGTGTCGGGCGGAGCC	571016	571131	571181	571129	-1	KB864046	EMIHUDRAFT_200531	569688	572593	None	12956	3511	94079	No_or_no_constitutive_exon
CCCGTGTGCACGAGCAGTGACGGGTTCACCATGAGTGGGCAATGAGTTAGGC	611441	611549	611391	611443	1	KB864046	EMIHUDRAFT_462265	606242	612135	None	12956	3511	94079	No_or_no_constitutive_exon
GCGCCCAGCGACGCGTGCCGGATGGATGGAGTCCGGCCGCGGGTGACTAGGG	690520	690916	690966	690914	-1	KB864046	EMIHUDRAFT_98004	690520	692639	None	12956	3511	94079	No_or_no_constitutive_exon
CGACACGTCCGCAGGGGCGTGGCGGACGGCTCGCTCCGGCGGTGGGTGAGCA	717395	717705	717755	717703	-1	KB864046	EMIHUDRAFT_200596	717395	719989	None	12956	3511	94079	No_or_no_constitutive_exon
GGGGAGAGAAGGGCGGCGGGGGCGGCGCTGGGCCGTCGCGGGAGCCCGAGGT	813671	814034	813621	813673	1	KB864046	EMIHUDRAFT_200633	813182	814034	None	12956	3511	94079	No_or_no_constitutive_exon
TCGCCTGGCCCTCGCGTCGGTCCACGTCGACCTGCTGTGTGCGGGACTAGGC	839748	839924	839698	839750	1	KB864046	EMIHUDRAFT_200647	839037	840113	None	12956	3511	94079	No_or_no_constitutive_exon
CCGGCCTCCGAGCAGGCCCGAGGTGTGACCCCGACGGGGCGCGAGACTAGGT	878109	878189	878239	878187	-1	KB864046	EMIHUDRAFT_449018	876099	881011	None	12956	3511	94079	No_or_no_constitutive_exon
CCCAAGGGGGGGAGCCGAGCCCACTCATAACCAACTCTCAGGGGCAGTAGGT	881911	881993	881861	881913	1	KB864046	EMIHUDRAFT_98044	881767	889010	None	12956	3511	94079	No_or_no_constitutive_exon
TCATGAACGCGAGGGCGAGAACGGACTGATAGAGTTCGTGGGTGAAATAGGC	945699	946878	946928	946876	-1	KB864046	EMIHUDRAFT_98050	942158	949997	None	12956	3511	94079	No_or_no_constitutive_exon
CCGCGCGAGACGCGCTCGATGTGGAGGAGCCGCCGCGGGTGATTGGGCAGGA	1020566	1020725	1020775	1020723	-1	KB864046	EMIHUDRAFT_449030	1020566	1024413	None	12956	3511	94079	No_or_no_constitutive_exon
CACGCCAGGTGGGATCGGAGCCGACGCCACGACGCTCCCGGGCGAGATAGGG	1086862	1087560	1086812	1086864	1	KB864046	EMIHUDRAFT_200737	1086450	1087560	None	12956	3511	94079	No_or_no_constitutive_exon
CTCCCTCTCGCCGTGTGCCGTCTCGCCACCCTCCTCTCCCGGGACTGCAGGT	1089743	1090037	1090087	1090035	-1	KB864046	EMIHUDRAFT_98079	1089743	1091619	None	12956	3511	94079	No_or_no_constitutive_exon
GCGAGGAGGCGGCGCTGGTGGGCACGGCGCGGCCGCTGCGCGCGGGCGAGGA	1116903	1116975	1116853	1116905	1	KB864046	EMIHUDRAFT_200755	1116006	1117922	None	12956	3511	94079	No_or_no_constitutive_exon
GGCTTGAGAATTTTCCCTGGGCAGTTCTCTTACCTGGGGCGCGTGAATAGGT	1144460	1144845	1144410	1144462	1	KB864046	EMIHUDRAFT_462305	1142943	1146401	None	12956	3511	94079	No_or_no_constitutive_exon
TCTTCTCGTGCCCGATGATCTACTCGTCCTATTCCAGCTCCGGGACGCAGAA	1186889	1187794	1186839	1186891	1	KB864046	EMIHUDRAFT_449052	1183475	1192185	None	12956	3511	94079	No_or_no_constitutive_exon
GGGGGAGGCGCGTCTCTCTTCACACCTCCGGCCTTGTGGTAGGGACCGAGGT	1219940	1220021	1219890	1219942	1	KB864046	EMIHUDRAFT_62827	1219264	1220021	None	12956	3511	94079	No_or_no_constitutive_exon
GGGATTCTCCCCCCAAACCTTGCTCAGCTGATCCAGCCTGGGGGCCGAAGGC	1262645	1262732	1262782	1262730	-1	KB864046	EMIHUDRAFT_200816	1262645	1264082	None	12956	3511	94079	No_or_no_constitutive_exon
CGGGCCGCCTCGGCAGCGAGCCGCGCGCCGCCTCCGACTGGGCGCGCGAGCG	14261	14321	14371	14319	-1	EMIHUscaffold_11	EMIHUDRAFT_448803	10083	14816	None	12956	3511	94079	No_or_no_constitutive_exon
CGCAAGGCTTGCACACCGCTCCTGGCCCACCGATCCCCGCCGGGGCACAGGT	11760	11853	11903	11851	-1	EMIHUscaffold_11	EMIHUDRAFT_448803	10083	14816	None	12956	3511	94079	No_or_no_constitutive_exon
TCGACGGCCAGTGGAACGGCCGCGACGACCCCGAGGACGGGGAGAAGGAGAT	57684	57808	57858	57806	-1	EMIHUscaffold_11	EMIHUDRAFT_62759	56415	58057	None	12956	3511	94079	No_or_no_constitutive_exon
GCCTGGAAATGGCCTCTCCTGTAGGTATTCTGACGGGGCGCGACTGGGAGCT	100259	100328	100378	100326	-1	EMIHUscaffold_11	EMIHUDRAFT_199867	98374	101008	None	12956	3511	94079	No_or_no_constitutive_exon
AGGAGGTAGGGGAGGAGGCGGCGGAGGAGGCAGCGGACGGGGCGTCAGAGGC	146130	146772	146080	146132	1	EMIHUscaffold_11	EMIHUDRAFT_199883	141075	146772	None	12956	3511	94079	No_or_no_constitutive_exon
GGACGCCGCACCGCTGCTCGCGCCTCTGACGCCGTCGGACGGGACGGTAGGT	210436	210867	210386	210438	1	EMIHUscaffold_11	EMIHUDRAFT_448824	209802	210867	None	12956	3511	94079	No_or_no_constitutive_exon
GCATGTCGGGTATGCCGGGTATGCAGAGCATGCCGATGGGAGGTATGCAGGG	242816	242889	242766	242818	1	EMIHUscaffold_11	EMIHUDRAFT_199923	242279	242889	None	12956	3511	94079	No_or_no_constitutive_exon
CTCGTCGCCATCGAAGGCTCCTGCGCCGTTGGGCGACCCGATCGCGGGAGGC	307212	307782	307832	307780	-1	EMIHUscaffold_11	EMIHUDRAFT_462143	304818	310435	None	12956	3511	94079	No_or_no_constitutive_exon
GCGAGGAGGGCGAGGAGGGCGAGGAGGGCGAGGAGGGCGAGGAGGGCGAGGA	311352	311783	311302	311354	1	EMIHUscaffold_11	EMIHUDRAFT_351413	310721	311783	None	12956	3511	94079	No_or_no_constitutive_exon
GTGTGGGGCTGTGCCGGTGGTCTGACCGCGCACCGCCGCCGGCCGGGTAGGC	312954	313012	313062	313010	-1	EMIHUscaffold_11	EMIHUDRAFT_351414	312030	313221	None	12956	3511	94079	No_or_no_constitutive_exon
CCGGCGTGAGCCTCTGGACCGCGTCTGTTCACGGGTCTGACTGGGAGCAGGT	363345	363394	363295	363347	1	EMIHUscaffold_11	EMIHUDRAFT_199976	362005	363869	None	12956	3511	94079	No_or_no_constitutive_exon
CGGCGACGGCGGCTGCATCGGCTGCAGTGACAACCCAGACAGGGCCCGAGGC	398874	398934	398824	398876	1	EMIHUscaffold_11	EMIHUDRAFT_199987	398439	401766	None	12956	3511	94079	No_or_no_constitutive_exon
AGCCGCAGCCGCAGCCGCAGCGCAAGCCCGCTCACGCGCGATGGGGCCAGGG	420249	420308	420358	420306	-1	EMIHUscaffold_11	EMIHUDRAFT_199996	419527	420715	None	12956	3511	94079	No_or_no_constitutive_exon
TCTTCGCCCCTGGAGCCCTCCCACCAGGCCCCGCCTCCTCCCCGGGAGAGGC	419527	420041	420091	420039	-1	EMIHUscaffold_11	EMIHUDRAFT_199996	419527	420715	None	12956	3511	94079	No_or_no_constitutive_exon
CAATTGACAAGCCCAACCACTAGCACATTGACGACGCTGACCAAGGGCAGGT	470166	470184	470116	470168	1	EMIHUscaffold_11	EMIHUDRAFT_309124	464873	470184	None	12956	3511	94079	No_or_no_constitutive_exon
CCGTCCTTGGAACTAGGCGGCACGTGCACCGCCCTCCGCCGAGGGCGGAGGA	480783	480829	480879	480827	-1	EMIHUscaffold_11	EMIHUDRAFT_200025	480042	480933	None	12956	3511	94079	No_or_no_constitutive_exon
ACCCCTCGGCTCACCTCAGCGGGCCGGTGCGGGCCTGCGTGGGGTTGCAGGC	484152	484218	484268	484216	-1	EMIHUscaffold_11	EMIHUDRAFT_200027	483047	485053	None	12956	3511	94079	No_or_no_constitutive_exon
GTACAGCGAACGCCTCCCTGCGGCTGCCCCCCTCTACCCCACGTGGGGAGTA	577570	577761	577520	577572	1	EMIHUscaffold_11	EMIHUDRAFT_200061	576883	577761	None	12956	3511	94079	No_or_no_constitutive_exon
AGGCCTCCGCGCCGCGGTGCAGGTCAACTCACGCCTGCTTGTGTGGGCAGGT	589869	590087	590137	590085	-1	EMIHUscaffold_11	EMIHUDRAFT_448868	589196	593905	None	12956	3511	94079	No_or_no_constitutive_exon
GCAGCCGCGCGAGGCGGAGGCGAGGGCGGACGGGCGCCCTCTGGGGACAGGT	633899	633995	634045	633993	-1	EMIHUscaffold_11	EMIHUDRAFT_97762	632605	636071	None	12956	3511	94079	No_or_no_constitutive_exon
GGCCACACCTCGGCCGCGCCTCGGCCGCACCTCTGGCACCGTGGGTGTAGGA	691382	691415	691332	691384	1	EMIHUscaffold_11	EMIHUDRAFT_200109	688824	691603	None	12956	3511	94079	No_or_no_constitutive_exon
GTGGCGGAGGCCGCACTCAACCCCCCCCCCCCCCCCCCGGCCGGGGGGAGTC	733835	733956	734006	733954	-1	EMIHUscaffold_11	EMIHUDRAFT_433442	732418	734721	None	12956	3511	94079	No_or_no_constitutive_exon
GCTAGCACAGTTAGCAGCCCGCCAGACGAGCGGCGGACGGCGTGGGGTAGGC	769274	769283	769224	769276	1	EMIHUscaffold_11	EMIHUDRAFT_200135	768292	769283	None	12956	3511	94079	No_or_no_constitutive_exon
CCGCGAGCACACCCCCGCGCGCCGGCATGCACCTCCGCCGCCCGGGGAAGCA	814750	814847	814700	814752	1	EMIHUscaffold_11	EMIHUDRAFT_200154	813440	816462	None	12956	3511	94079	No_or_no_constitutive_exon
CACAGCGCGGGCCGTGGTTTACGCCTGTTCACGCTGGCGGGTGAACGTAGGT	881259	881480	881530	881478	-1	EMIHUscaffold_11	EMIHUDRAFT_462193	881259	889564	None	12956	3511	94079	No_or_no_constitutive_exon
CCCCGAGGAGGTGGTGGGGCCGCCGAGTTCGTGGCCGGCTCGAGTGGGAGGG	907528	907682	907732	907680	-1	EMIHUscaffold_11	EMIHUDRAFT_200192	906517	908094	None	12956	3511	94079	No_or_no_constitutive_exon
CGAGCTCGACCAATACTTTTCCGACGCCGAGGCGCGGGATAGGGTGGCAGGG	925028	925194	925244	925192	-1	EMIHUscaffold_11	EMIHUDRAFT_200199	923934	925469	None	12956	3511	94079	No_or_no_constitutive_exon
CACCCTTCCCCACCCTTCCCCACCCTTCCCCACAGGTGCACTGGGATAAGGT	929454	929511	929404	929456	1	EMIHUscaffold_11	EMIHUDRAFT_200201	928504	930188	None	12956	3511	94079	No_or_no_constitutive_exon
GCGGCATGCACCAGAGCTGGCTGAGCCTGACTGGCCGCTCGGGGACGCAGGT	951698	952038	951648	951700	1	EMIHUscaffold_11	EMIHUDRAFT_462197	950438	952902	None	12956	3511	94079	No_or_no_constitutive_exon
GCGGCGGCGCGCGGCGCACGTAGGTCATCTTCTCCCTCTTCGGGATGGAGCT	958717	959029	958667	958719	1	EMIHUscaffold_11	EMIHUDRAFT_448907	956336	963485	CAV1	12956	3511	94079	No_or_no_constitutive_exon
CGCCCGCCGCGCCCGCGCCCGCCGGCGTGGTCCCGATGACGGGCATGCAGAA	967537	967910	967487	967539	1	EMIHUscaffold_11	EMIHUDRAFT_448908	965446	968252	None	12956	3511	94079	No_or_no_constitutive_exon
CCCACCCGCCCCTCTCGCAACCTCCCACCGCCCGCTCGCTCGGTGGGCAGGC	1045959	1046028	1045909	1045961	1	EMIHUscaffold_11	EMIHUDRAFT_97842	1044767	1046208	None	12956	3511	94079	No_or_no_constitutive_exon
TGCCGCGGCGCAAGCCGGTGCGGAGGAGTTCGCCCGACGACTGGGAAAAGGA	1067364	1067652	1067314	1067366	1	EMIHUscaffold_11	EMIHUDRAFT_200261	1066560	1067652	None	12956	3511	94079	No_or_no_constitutive_exon
GGAGGGGGGCCCCGCCCTGTCCCTCGAGGCCAGCTCTCTCGGGCAAGCAGGT	1116670	1116679	1116620	1116672	1	EMIHUscaffold_11	EMIHUDRAFT_200277	1115944	1116679	None	12956	3511	94079	No_or_no_constitutive_exon
TGGCCGGCCGGCGGGCGGGTTTCGCCGCCGTCATCCTCGTGGGGCCCGAGGC	1121724	1121805	1121855	1121803	-1	EMIHUscaffold_11	EMIHUDRAFT_200280	1121724	1122486	None	12956	3511	94079	No_or_no_constitutive_exon
CCACAGTGCGCGCCGCCGCCGCTGTGGGGAGAGGCGGTCGATGGGGCTAGGG	1202337	1202636	1202287	1202339	1	EMIHUscaffold_11	EMIHUDRAFT_200313	1202155	1203560	None	12956	3511	94079	No_or_no_constitutive_exon
GCGGGGGCGGCGCCGGCGATGCGGGTCTCATCTTTGCAAGGTGGGTCGAGGC	102048	102165	101998	102050	1	KB864346	EMIHUDRAFT_201788	101560	102677	None	12956	3511	94079	No_or_no_constitutive_exon
CGAGCCGCTGCTGTGAAGAGACGCTGTTCACAGCTGTGGGGTGTGGACAGGT	187986	188096	188146	188094	-1	KB864346	EMIHUDRAFT_201819	187198	189195	None	12956	3511	94079	No_or_no_constitutive_exon
GCCCCGCCACGGCGTCTCTTCACACCTCCAGCCGTGAACAGGCGGGCAAGGA	220212	220305	220355	220303	-1	KB864346	EMIHUDRAFT_433917	213242	221544	MAP1	12956	3511	94079	No_or_no_constitutive_exon
CGGCGCTGGGCGGCGCGGCGCGCCTCCTGCGCGCCCGGCTGCGGGTCGAGAA	227569	227859	227909	227857	-1	KB864346	EMIHUDRAFT_449289	223856	232073	None	12956	3511	94079	No_or_no_constitutive_exon
GCGGGGGGCGGGTGTGAACGGCGCCTCTTCACAGCTGGGGGTGTGAGCAGGC	225765	225877	225927	225875	-1	KB864346	EMIHUDRAFT_449289	223856	232073	None	12956	3511	94079	No_or_no_constitutive_exon
GACCGGGTGTGTGTACGGCGTCTCTTCACAGCTCGGGGGCGTGTGAGCAGGT	296255	296341	296205	296257	1	KB864346	EMIHUDRAFT_98619	295927	302760	None	12956	3511	94079	No_or_no_constitutive_exon
GCAGGTGATGGCGGTGCAGGGATGAGAGTTCCCGCGCCCGCGAGGGGCAGGC	352061	352219	352269	352217	-1	KB864346	EMIHUDRAFT_201880	352061	353090	None	12956	3511	94079	No_or_no_constitutive_exon
GCGGCGACGAGCTCTGGGCCGTGTGACTTGTCCGCGGGACGGGCAAGTAGGC	365778	365817	365728	365780	1	KB864346	EMIHUDRAFT_449303	363074	366821	None	12956	3511	94079	No_or_no_constitutive_exon
CGCCGCCGCCGCCTCCGACGCCGCCGAGGGCGGCGGGGGGTCGACGGGAGGG	367466	367507	367416	367468	1	KB864346	EMIHUDRAFT_201887	367126	367845	None	12956	3511	94079	No_or_no_constitutive_exon
CCGCCCGGCGCCGACGCGTGGGTGATCTCGCGCGAGCGGCGGGAGAGCAGCG	384060	384415	384465	384413	-1	KB864346	EMIHUDRAFT_201892	384060	384645	None	12956	3511	94079	No_or_no_constitutive_exon
CCCTGCAGGAGGGCCTCCCCCCTCCCCGCCGCCCCTCCGGGCGCACGAAGGC	385132	385263	385313	385261	-1	KB864346	EMIHUDRAFT_98634	385132	388548	None	12956	3511	94079	No_or_no_constitutive_exon
CTGCCACCCTCAACTCTCCTCCCTCGCTGCCGCAGGTGATGGGCGACGAGTG	394369	394816	394319	394371	1	KB864346	EMIHUDRAFT_449306	388894	400252	None	12956	3511	94079	No_or_no_constitutive_exon
CGCGGCTGGCGACGCGAGAGGCGACGCACCGGCTGGAGGGGGCGGAGCAGGA	408908	409145	409195	409143	-1	KB864346	EMIHUDRAFT_201898	408908	412005	None	12956	3511	94079	No_or_no_constitutive_exon
CTGCCACCCTCAACTCTCCTCCCTCGCTGCCGCAGGTGATGGGCGACGAGTG	447605	448631	448681	448629	-1	KB864346	EMIHUDRAFT_201913	446112	450274	None	12956	3511	94079	No_or_no_constitutive_exon
GCAGCCGCGGAGGGCGTCTCTTCACACACGGGGTGTGGGTGTGTGAGCAGGT	462232	462292	462342	462290	-1	KB864346	EMIHUDRAFT_98648	460468	470484	None	12956	3511	94079	No_or_no_constitutive_exon
CTGCCTGCCTGCGGCCCGCGCTTCCCTCACACCTCTAGCCGTGGGTGCAGGC	552117	552211	552067	552119	1	KB864346	EMIHUDRAFT_462542	550223	554040	None	12956	3511	94079	No_or_no_constitutive_exon
GTCTCGCTCCTCCCCCTTCTCACTCCTCCCATCTGCCCGCGGTCGGGTAGCC	572164	572265	572315	572263	-1	KB864346	EMIHUDRAFT_98671	571430	573025	None	12956	3511	94079	No_or_no_constitutive_exon
ACCACGGCTGGGGCGAGAGCTGGGTGCAGCTGCGGGGGCGCGTGAGGTAGGG	580973	581060	580923	580975	1	KB864346	EMIHUDRAFT_462546	575662	582402	None	12956	3511	94079	No_or_no_constitutive_exon
CCCGGGCACTGGATCCCGCACTCGAGATGCGAGATCTACCGGGTGAGGAGGC	660895	661291	661341	661289	-1	KB864346	EMIHUDRAFT_201998	660895	662270	None	12956	3511	94079	No_or_no_constitutive_exon
AGCCTCGGTCCATCTCGGGTAGCGAGGCCCCCACTTTCTTGCCGGGGCAGGC	680433	680748	680798	680746	-1	KB864346	EMIHUDRAFT_462555	679293	682318	None	12956	3511	94079	No_or_no_constitutive_exon
GGTCGAGGGCTGTGAGCGGCGCCTCTTCACGAGTGCGGTGGTGTGGGCAGGT	731953	732006	731903	731955	1	KB864346	EMIHUDRAFT_449337	730644	732668	None	12956	3511	94079	No_or_no_constitutive_exon
AGCGGCGGCGGAGTGCGCGGCTGCACTTTCACTGTCCCTAATCCGGGAAGGA	739322	739776	739272	739324	1	KB864346	EMIHUDRAFT_202034	739160	739776	None	12956	3511	94079	No_or_no_constitutive_exon
CGTCGAGAAGGGCTGCCGCGGGCGAGCACGTCACGGTGGGAGAGTACAAGGG	779083	779374	779424	779372	-1	KB864346	EMIHUDRAFT_202042	778231	779528	None	12956	3511	94079	No_or_no_constitutive_exon
TGCGGGCGTGGCCGCTGCCGCCGCCAGAGAGCACGCAGGGCGCGGAGGAGGC	824479	824742	824792	824740	-1	KB864346	EMIHUDRAFT_63309	823599	825123	None	12956	3511	94079	No_or_no_constitutive_exon
CGCCTCCTCCCTCGACCGGATCGCCGCCGCACTCGGGGCAGGCGGCGGAGGC	824030	824135	824185	824133	-1	KB864346	EMIHUDRAFT_63309	823599	825123	None	12956	3511	94079	No_or_no_constitutive_exon
CTGTCCTGCAGGCGGCCGAGGCGCAGCTCAAGTTCTCTCCGGACGGGCAGGC	843284	843372	843422	843370	-1	KB864346	EMIHUDRAFT_52343	842564	844100	None	12956	3511	94079	No_or_no_constitutive_exon
GGGCTCTGTCGGGCTGCGGTCCGTCAGGGGCGGAGGGGGGCGAGACGTAGGC	1003941	1004019	1004069	1004017	-1	KB864346	EMIHUDRAFT_449346	1001629	1004703	None	12956	3511	94079	No_or_no_constitutive_exon
CACTAGGAACCTTCTAGGAACCTTCTAGGAACCTTCCGAGAGGGGTCTAGGC	1144939	1145032	1144889	1144941	1	KB864346	EMIHUDRAFT_449354	1140701	1153920	None	12956	3511	94079	No_or_no_constitutive_exon
AGGAGGAGGAGGAGGCGTGGGCGGCGATGCTGGTGTGCTCCGATGGGGAGGG	1151067	1151380	1151017	1151069	1	KB864346	EMIHUDRAFT_449354	1140701	1153920	None	12956	3511	94079	No_or_no_constitutive_exon
AGGCGCTCTGTCCTCTTGCCTCCGTTGGCCAAGAGAGAGGCGGCGGGAAGGG	1162958	1163154	1162908	1162960	1	KB864346	EMIHUDRAFT_45902	1162622	1163154	None	12956	3511	94079	No_or_no_constitutive_exon
CGGTCGCGGCATGCTGCCGCGGTGAGGCGTTCCTTCGTTTGTGCGGGCAGGC	1212718	1212935	1212668	1212720	1	KB864346	EMIHUDRAFT_420966	1211001	1213740	None	12956	3511	94079	No_or_no_constitutive_exon
AAAGGACCGAACCCACGCCGGATTCGACCACTCTGGCGGTATGGGAGTAGGA	581	641	691	639	-1	KB864246	EMIHUDRAFT_449165	283	1794	None	12956	3511	94079	No_or_no_constitutive_exon
TCTGGCTGCTGCGCGACTTTGTGGTCGACATGCGCGATGCGGACGGGCAGCC	63030	63171	63221	63169	-1	KB864246	EMIHUDRAFT_449169	60697	63774	None	12956	3511	94079	No_or_no_constitutive_exon
ACGGGCCATGGCTGGGCGGGAGTTTGGCCTGCGGAGGGGCGCACGAGCAGGC	137670	137736	137786	137734	-1	KB864246	EMIHUDRAFT_201360	136041	139119	None	12956	3511	94079	No_or_no_constitutive_exon
GTGGGCCAAGCCTGCAGGTGTGACATCTCAGACATCTCCTGGGTCGGCAGGT	171064	171152	171202	171150	-1	KB864246	EMIHUDRAFT_449178	169577	171775	None	12956	3511	94079	No_or_no_constitutive_exon
CGGCGGAGGGGGAGGAGGCGACATCGAGGACTTGGGCGGCGGGCGCGGAGGC	195295	195375	195425	195373	-1	KB864246	EMIHUDRAFT_63180	192128	196178	None	12956	3511	94079	No_or_no_constitutive_exon
CGCCATATACACGTTTATATACCGCCGCCCCCGCCGAGAGATGACGGGAGGC	194416	194538	194588	194536	-1	KB864246	EMIHUDRAFT_63180	192128	196178	None	12956	3511	94079	No_or_no_constitutive_exon
GGGCCGGATGCCGCGCCGCCGCCCGTGCGCCGACGCTCCTCGACGGGCAGCG	293208	293371	293421	293369	-1	KB864246	EMIHUDRAFT_58459	293208	293712	None	12956	3511	94079	No_or_no_constitutive_exon
CACAGCTGCAGCGCGTGACAGGCCTGGCGGCGTCCGGCTCGCGGGCGCAGCT	351371	351436	351321	351373	1	KB864246	EMIHUDRAFT_420913	349809	353569	None	12956	3511	94079	No_or_no_constitutive_exon
GGGCGGGGGCGGGGGGGGAGGGACTGGCTCACCCTGCGCGGGACTGGAAGGT	352364	352451	352314	352366	1	KB864246	EMIHUDRAFT_420913	349809	353569	None	12956	3511	94079	No_or_no_constitutive_exon
CAATCCGGCCTAGCGGCGCTGCGTGCGTGCGTCGAGGGGGAGCGTGCGAGGT	364807	364883	364757	364809	1	KB864246	EMIHUDRAFT_201467	362830	364883	None	12956	3511	94079	No_or_no_constitutive_exon
CTCCTCCGCGCCGTGCCGCGTAGGCCTCCATCATCAAGGCGGAGGGCGAGTC	386660	386732	386782	386730	-1	KB864246	EMIHUDRAFT_63063	386315	388128	None	12956	3511	94079	No_or_no_constitutive_exon
TCTTGTCCCGGGTGAGGAGAGGCGGCAGTCACGAGGGCGGACGGGCGTAGGC	455580	455862	455530	455582	1	KB864246	EMIHUDRAFT_433816	455014	457456	None	12956	3511	94079	No_or_no_constitutive_exon
GTGGTCGCAGCAGCCGGGGCTGCCCTCGAGGTGTCCCGGGAGAGCCATAGGA	478180	478372	478422	478370	-1	KB864246	EMIHUDRAFT_449214	476537	479161	None	12956	3511	94079	No_or_no_constitutive_exon
GGGGTTTGGGCGCGAGCGGCGTCTCTCCACGGCGTCGCGTGTGCGGGCAGGT	531441	531588	531391	531443	1	KB864246	EMIHUDRAFT_420918	530542	534810	None	12956	3511	94079	No_or_no_constitutive_exon
CCGCCCCCGCCTGCCCTCGCCGGGACCCGCCCCCCCGCCGGGCAGCACAGGC	591607	591727	591557	591609	1	KB864246	EMIHUDRAFT_433832	589807	592575	None	12956	3511	94079	No_or_no_constitutive_exon
AGCTGAGCGTCGCTGGCGTCGGAGAGCTGTTGGCGGAGAGGGGGCGCAAGGG	623552	623631	623681	623629	-1	KB864246	EMIHUDRAFT_201571	623409	625533	None	12956	3511	94079	No_or_no_constitutive_exon
ATGTACACCGGGCCGTTGCAGCCGATGGGGCAGCTCCACGGGATCGGCAGGG	651882	652279	652329	652277	-1	KB864246	EMIHUDRAFT_79047	651882	652669	None	12956	3511	94079	No_or_no_constitutive_exon
CACCAGGAGACAGCCGCTGTCCCGAGAGGGCGATGCTCGGGCGCGGGCAGCG	711113	711483	711063	711115	1	KB864246	EMIHUDRAFT_201608	710587	711483	None	12956	3511	94079	No_or_no_constitutive_exon
GCTCGTCGACGGCGCAGCAGCACCGCCGCAGCGGTTCGCGGGGATGCGAGCC	736034	736098	735984	736036	1	KB864246	EMIHUDRAFT_63188	735805	737020	None	12956	3511	94079	No_or_no_constitutive_exon
CCCTCGACCGTGCCGCCCCCACACCGTCAGTGGCGGGGTCGGGGGGGCAGGC	904678	904704	904754	904702	-1	KB864246	EMIHUDRAFT_201677	903465	905319	None	12956	3511	94079	No_or_no_constitutive_exon
CAGGAGCGTGCGGACTGCAGCGGTAGCCTTAGCTGCCGGCGTGGGTACAGGC	923557	923635	923685	923633	-1	KB864246	EMIHUDRAFT_433869	921066	924324	None	12956	3511	94079	No_or_no_constitutive_exon
GCTCTGCAGCACGCCCTCACACGGCGGGTGGTTTGGTTGCGGCGGGAGAGGC	942281	942500	942550	942498	-1	KB864246	EMIHUDRAFT_449256	941757	944877	None	12956	3511	94079	No_or_no_constitutive_exon
CCCTCCCCCTCTTCCCCCGCCAGACCTGACCCACTGCTCTCGCGGGGCAGAT	955870	956156	955820	955872	1	KB864246	EMIHUDRAFT_426521	952831	957558	None	12956	3511	94079	No_or_no_constitutive_exon
CGGAGGCGGCGCGAGGTTGGCCGGGGTGACGCGATACGGCGCGGGAATAGGT	972028	972145	971978	972030	1	KB864246	EMIHUDRAFT_462482	970714	972923	None	12956	3511	94079	No_or_no_constitutive_exon
AGGGAGAGGATGTAGCGTCGTCCGAGTCTGAGAGTGAGTCTGGGGATGAGGG	1047533	1047545	1047483	1047535	1	KB864246	EMIHUDRAFT_201734	1045130	1047545	None	12956	3511	94079	No_or_no_constitutive_exon
CCGCCGCCGCCCCCGCGGCCCGTGCTGAACACTCTGTCGGGGTTCAGGAGGG	1070811	1070908	1070958	1070906	-1	KB864246	EMIHUDRAFT_449271	1068967	1071414	None	12956	3511	94079	No_or_no_constitutive_exon
GCGTCACATCCCTCCGCTGGATCTCGGGTGCGTCTTGGGCACGGCACGAGGC	1071931	1072373	1072423	1072371	-1	KB864246	EMIHUDRAFT_201747	1071931	1073426	None	12956	3511	94079	No_or_no_constitutive_exon
CGCCACCGAAAGGGTCGGCGTTCCAACCGGCTTCAATCTCCAGGGCGAAGCT	1161282	1161973	1162023	1161971	-1	KB864246	EMIHUDRAFT_63117	1161282	1162270	None	12956	3511	94079	No_or_no_constitutive_exon
GAGGGGACCCGAGAGGACGGGAGAGAGGACCCGCGAGGACGGGAGAGTAGGC	72914	73187	73237	73185	-1	KB864456	EMIHUDRAFT_98790	69444	75591	None	12956	3511	94079	No_or_no_constitutive_exon
CATCTCCCCACATCTCCCCACATCTCCCCGTGACCTCGCTCGGCGGGCAGGT	87458	87904	87408	87460	1	KB864456	EMIHUDRAFT_98792	86906	87904	None	12956	3511	94079	No_or_no_constitutive_exon
CGCTGCGCGTGCGCGCACCGCACACCATACTCGAGTACGGCGGGAAACAGAT	142571	142707	142521	142573	1	KB864456	EMIHUDRAFT_462595	128556	143016	None	12956	3511	94079	No_or_no_constitutive_exon
GTCGCACCACGACGCTCCCTTGCGTGATGCCCCCGTCGCTGCGAGGGCAGGC	222985	223146	222935	222987	1	KB864456	EMIHUDRAFT_434018	221584	223974	None	12956	3511	94079	No_or_no_constitutive_exon
CGCTCGCGCGGACGCGCGGCTGACGCGTCCCCCGGATCGCGGTCGGGCAGGT	319689	320151	320201	320149	-1	KB864456	EMIHUDRAFT_54553	319689	321073	None	12956	3511	94079	No_or_no_constitutive_exon
CTCCTTCTCTCCTTCTCTCAAATCCGAGACGGGTGGCCCTCGGGTGGCAGGT	323734	323798	323848	323796	-1	KB864456	EMIHUDRAFT_434044	322776	324192	None	12956	3511	94079	No_or_no_constitutive_exon
CGACGGGCGGCGCTGCGCCGGCCGGCGCGGCGTCCTCCTCGAGGGCCGAGGC	325402	325516	325352	325404	1	KB864456	EMIHUDRAFT_449414	324989	325885	None	12956	3511	94079	No_or_no_constitutive_exon
GCCTTCGCCGCTCCAGCGGATTCTCACACCCTTCCCTCCTATGGGTGTAGGC	404492	404575	404442	404494	1	KB864456	EMIHUDRAFT_449423	401739	409314	None	12956	3511	94079	No_or_no_constitutive_exon
GGCTGCATATCTAGCCTCACTGGGAGCCTGCCTTTGGGTCGTGAGGGCAGGG	444518	444587	444468	444520	1	KB864456	EMIHUDRAFT_202367	444157	446265	None	12956	3511	94079	No_or_no_constitutive_exon
AGGAGAACGTGCACGATGACGACCACGAGGAGGCAGTCCGCTCGGGAGAGTC	550870	551110	551160	551108	-1	KB864456	EMIHUDRAFT_426590	549604	552078	None	12956	3511	94079	No_or_no_constitutive_exon
CTTGCATTGACCCTGTGACCTCTCGTCTGCCGCACGTCACGCGGGCGCAGGG	557197	557464	557514	557462	-1	KB864456	EMIHUDRAFT_98874	556043	560140	None	12956	3511	94079	No_or_no_constitutive_exon
CGAGGAGCGGGGGGAAGAAGAGTGGCCGGGAATAGGTGCGGCGGGGCGAGGT	576911	577016	576861	576913	1	KB864456	EMIHUDRAFT_449434	573610	578819	None	12956	3511	94079	No_or_no_constitutive_exon
CGAGGAGCGTGGGGAAGAAGAGTGGCCGGGAATAGGTGCGGCGGGGCGAGGT	581463	581568	581413	581465	1	KB864456	EMIHUDRAFT_449435	579846	584316	None	12956	3511	94079	No_or_no_constitutive_exon
GGCTAGAGAGGGACGGCTCGGCGGCGCGCCTGCTGCTGCCGGGGATCGAGGC	606218	606617	606168	606220	1	KB864456	EMIHUDRAFT_202418	604034	607482	None	12956	3511	94079	No_or_no_constitutive_exon
CCCGCGTGCAATCTCGCCGAGAGATCTCAGCCGTGCCTCTGGGCGCGTAGGT	633148	633348	633098	633150	1	KB864456	EMIHUDRAFT_415195	631492	634108	HMGS2	12956	3511	94079	No_or_no_constitutive_exon
CGACCACGAACCGCCACGAACCGCCCACGACGCGCCCACGACGTGGGCAGGC	675380	675542	675330	675382	1	KB864456	EMIHUDRAFT_434096	673756	676513	None	12956	3511	94079	Yes
CGCCTGCAAGCCGCAGGTCGCCCAGATATGGGGAGATATGGGGTGGTCAGGG	706192	706444	706142	706194	1	KB864456	EMIHUDRAFT_449448	704279	711044	None	12956	3511	94079	No_or_no_constitutive_exon
TCCGAGTATGACTCCGAGCTCGAATTTTCCGACGCTGAGGCGCGGGATAGGG	731106	731341	731056	731108	1	KB864456	EMIHUDRAFT_202467	730794	731341	None	12956	3511	94079	No_or_no_constitutive_exon
GCTCGCCAAGGCGTGCCGGCCTGCGGCCAGGCTGCGGGGCGGCCGGGGAGGC	799751	800539	799701	799753	1	KB864456	EMIHUDRAFT_63406	799064	800539	None	12956	3511	94079	No_or_no_constitutive_exon
GCTCGCCAAGGCGTGCCGGCCTGCGGCCAGGCTGCGGGGCGGCCGGGGAGGC	823964	824752	824802	824750	-1	KB864456	EMIHUDRAFT_63439	823964	825439	None	12956	3511	94079	No_or_no_constitutive_exon
GCCGACGCAGCTGTGAACGGCGCCTCTTCACAGCCGCGGGGTGTGAGCAGGC	888626	888735	888785	888733	-1	KB864456	EMIHUDRAFT_434122	887731	889960	None	12956	3511	94079	No_or_no_constitutive_exon
AGGCAGCAGTGATCCGCGTCTCTTCACACACGCTTGCGGGGTGTGAACAGGC	911075	911171	911025	911077	1	KB864456	EMIHUDRAFT_462653	909748	912440	None	12956	3511	94079	No_or_no_constitutive_exon
AGTGGACGCGAGGCTGTGATGTTAAAGCAGTGGTGACGGGGTGGTGATAGGC	915960	916023	916073	916021	-1	KB864456	EMIHUDRAFT_434125	914316	917867	None	12956	3511	94079	No_or_no_constitutive_exon
GGCACACGCTGCATGGCGGCGCTGCTGTGACGAGGCGGCGGTGTGGGCAGGT	925502	925604	925654	925602	-1	KB864456	EMIHUDRAFT_98940	924984	928143	None	12956	3511	94079	No_or_no_constitutive_exon
GGCACCGATGACGAGGCTGGATCGGCTCACTTCTGAGGGAGTGTGAACAGGT	971763	971835	971713	971765	1	KB864456	EMIHUDRAFT_449382	966864	972712	None	12956	3511	94079	No_or_no_constitutive_exon
AGGTGAGCAACACGAAAACTTGCAAGGGCGGGGAATTCAAGCAGGGGGAGTA	982326	982461	982276	982328	1	KB864456	EMIHUDRAFT_46225	981636	982461	None	12956	3511	94079	No_or_no_constitutive_exon
ACGCCCTCAGTGAGTTCACCGCCTGGTGGTGGGGGGGTGGGTGGGACTAGGT	1070963	1071156	1071206	1071154	-1	KB864456	EMIHUDRAFT_98964	1070162	1076241	ACPT14	12956	3511	94079	No_or_no_constitutive_exon
CGGCGCGGTATCTCGGGTCTCGCGCGATCTCGCGCGATCTCGGGCAATAGGC	1172806	1173034	1173084	1173032	-1	KB864456	EMIHUDRAFT_98981	1172806	1174188	None	12956	3511	94079	No_or_no_constitutive_exon
CGCAGCCCGCGCCAGAGGCGCACGCCCACCACGGGCACGGGCACGGCAAGCA	21612	21790	21562	21614	1	KB864151	EMIHUDRAFT_62969	20949	22470	None	12956	3511	94079	No_or_no_constitutive_exon
GGCCCGCGCCCTCCCCTCCCTCCCGCCTCACCGGCCGGGTGGCCGAGCAGGC	21899	22041	21849	21901	1	KB864151	EMIHUDRAFT_62969	20949	22470	None	12956	3511	94079	No_or_no_constitutive_exon
CGAGAAGGATCTGCATGACCGATTGAATGATGAAGTGTGGGAGTGATTAGGT	26092	26167	26217	26165	-1	KB864151	EMIHUDRAFT_462323	24471	27373	None	12956	3511	94079	No_or_no_constitutive_exon
CACCCCTCCGTTTCCCCGCCGTCGACTCCCCGCATTGGGCCCAAGAGCAGGG	89423	89873	89373	89425	1	KB864151	EMIHUDRAFT_200862	88653	90116	LAG1	12956	3511	94079	No_or_no_constitutive_exon
CGAATGAAGCACTCACCGACGAGCGCCCGGCCACCCTGCAGGCGGGGCAGCT	120188	120444	120138	120190	1	KB864151	EMIHUDRAFT_52669	119444	120631	None	12956	3511	94079	No_or_no_constitutive_exon
GCGCGCTCGGCGGCGCCACCTCCACACCCTTTTGGTTCACGGTTGGGCAGCC	139982	140279	139932	139984	1	KB864151	EMIHUDRAFT_200885	139765	140279	None	12956	3511	94079	No_or_no_constitutive_exon
GCACCCGCCGCTCACCTTGGAGCATGAGCTCTGGGTGAGGGGTCGAGTAGGC	151721	151925	151671	151723	1	KB864151	EMIHUDRAFT_462330	149932	154451	None	12956	3511	94079	No_or_no_constitutive_exon
GCGGCTCGTTCGAGGTGGGAGAGCTGCTCAGCGTGGTTCGTGTGCGGGAGGC	173715	173767	173817	173765	-1	KB864151	EMIHUDRAFT_200898	173715	175399	None	12956	3511	94079	No_or_no_constitutive_exon
GTTGCCTAACGTTAATTTGGGGCCTAACAGTTGCGCTATTGTCAGGGTAGGC	250572	250638	250688	250636	-1	KB864151	EMIHUDRAFT_351819	250572	252708	None	12956	3511	94079	No_or_no_constitutive_exon
CCAGCGGCAGCCGTGAACAGCGTCGCTTCACGCCTCGAGGGTGTGAACAGGC	259911	260054	260104	260052	-1	KB864151	EMIHUDRAFT_98168	259911	260864	None	12956	3511	94079	No_or_no_constitutive_exon
AGCGGCGGCGGAGTGCGTGGCTGCACTTTCACTGTCCCTAATCCGGGAAGGA	320635	320759	320585	320637	1	KB864151	EMIHUDRAFT_200957	320101	320911	None	12956	3511	94079	No_or_no_constitutive_exon
CCCCCCTACTTAGAGCTGCCAGGAATAGCGTCATGCTCATGGGGCCGTAGGG	320899	320911	320849	320901	1	KB864151	EMIHUDRAFT_200957	320101	320911	None	12956	3511	94079	No_or_no_constitutive_exon
TGGCCGCCAAACGTGGCGACCTGGACGGGCTGCGCGCGCTGCGGGCCGAGGG	324166	324388	324438	324386	-1	KB864151	EMIHUDRAFT_200959	324166	324784	None	12956	3511	94079	No_or_no_constitutive_exon
TCCCGCCTCCCGATTGCAACCCCCGCTTGAACCTGGCCGGGCAAGTACAGGA	358856	358884	358806	358858	1	KB864151	EMIHUDRAFT_200969	356922	359550	None	12956	3511	94079	No_or_no_constitutive_exon
GGTTGGTCAATAGGCGGCGGTCGTGCTGGGTGCGGTGTTCGCGGGGCAAGGG	483321	483473	483271	483323	1	KB864151	EMIHUDRAFT_201011	483101	483473	None	12956	3511	94079	No_or_no_constitutive_exon
GGGCGGACGGCGGCGGGTGCGGGTCGATCGGGATGGTTGTGGACGGGCAGCA	511331	511400	511450	511398	-1	KB864151	EMIHUDRAFT_201024	510739	512207	None	12956	3511	94079	No_or_no_constitutive_exon
TGGGAAAAAAAATCGCGCGCGTGATAAGTCCTCCTGCGGCCGGGACAAAGGA	556596	559108	556546	556598	1	KB864151	EMIHUDRAFT_462351	555610	559108	None	12956	3511	94079	No_or_no_constitutive_exon
CGCGTGCCCTTCCCGGGGTAGACCTTCAGTGGCGGTGCGCCGGGGAGCAGGT	671096	671151	671201	671149	-1	KB864151	EMIHUDRAFT_98237	670749	674968	None	12956	3511	94079	No_or_no_constitutive_exon
TGTCAGCTATGTCCGCGAGGGTGTCCGTGAGCGGCCACTGGGCGGTCAAGGC	745788	745944	745994	745942	-1	KB864151	EMIHUDRAFT_449121	744351	748039	None	12956	3511	94079	No_or_no_constitutive_exon
CCGCCCTGCGTGCCGCTGCCGGCCCTGCTGCGGTCGTGGCCGGGCGCGAGCG	766053	766258	766003	766055	1	KB864151	EMIHUDRAFT_201126	765598	766510	None	12956	3511	94079	No_or_no_constitutive_exon
GAGGAGAGCGCGCCCGGAGGCGGCGGCGGAGACGGGCCGGGCGGGGCGAGAG	771832	772085	771782	771834	1	KB864151	EMIHUDRAFT_42969	770841	772085	None	12956	3511	94079	No_or_no_constitutive_exon
GTAGGCATCCGGACGCTCGACGGCTTGCGCGCCGCCGTCGCGGGCGGGAGCG	829441	829684	829734	829682	-1	KB864151	EMIHUDRAFT_201154	829021	830644	None	12956	3511	94079	No_or_no_constitutive_exon
CGGCTAGGCGCGGGAGATCTCCCTATATCTCCCCACGTCCGTGCGGGTAGGC	845592	845846	845542	845594	1	KB864151	EMIHUDRAFT_201161	845444	848361	None	12956	3511	94079	No_or_no_constitutive_exon
CCGGTCCTCGGTCCGCAGGCCGCCTGGTCACGCACACACGGTGCGGGCAGGT	929787	929926	929737	929789	1	KB864151	EMIHUDRAFT_201200	929313	931207	None	12956	3511	94079	No_or_no_constitutive_exon
GCGCCCCACAATGCCCTTCTCGCCCCCGCAAGACGTTCGTGCGGGTGTAGGC	952566	953766	953816	953764	-1	KB864151	EMIHUDRAFT_462390	952566	954348	None	12956	3511	94079	No_or_no_constitutive_exon
GGCGGCGGCGCGGCGCGGCTGGCGGCTCCTTCTCTGCGGCAGGGACGGAGCC	1070620	1071621	1071671	1071619	-1	KB864151	EMIHUDRAFT_201268	1070620	1072587	None	12956	3511	94079	No_or_no_constitutive_exon
TCTCTTCGACGCCGGCGGGTGGTGAGGCCGAGGCGGGCGAGGAGGGCGAGGA	1084277	1084595	1084227	1084279	1	KB864151	EMIHUDRAFT_42339	1083860	1085399	None	12956	3511	94079	No_or_no_constitutive_exon
GTGAGGGCGGCGAGGGTGGCGAGGGCGGCGAGGGCGGCGAGGGCGGCGAGGG	1084763	1085138	1084713	1084765	1	KB864151	EMIHUDRAFT_42339	1083860	1085399	None	12956	3511	94079	No_or_no_constitutive_exon
TCCCGCCTCGCACCGCACCGCCCAGCCGAGCGAGCAGTCGGCGCGGGTAGGT	1119157	1119328	1119107	1119159	1	KB864151	EMIHUDRAFT_449161	1116094	1121251	None	12956	3511	94079	No_or_no_constitutive_exon
GGACGCGGCGAGATCAGCCGAGATGACGCGAGCTGGCCCCGGGCGAGTAGGT	1140163	1140585	1140113	1140165	1	KB864151	EMIHUDRAFT_98337	1138871	1140585	None	12956	3511	94079	No_or_no_constitutive_exon
CCACGGGCACGTCCCACGGCGCACTCACCGCCTCCACGGCGGGCGTGTAGGC	1155666	1155735	1155616	1155668	1	KB864151	EMIHUDRAFT_449164	1154708	1156335	None	12956	3511	94079	No_or_no_constitutive_exon
CGGCGGGCCGCGGCCGGCCGAGCGCCTTCAACCGGCCGACCGGGCGGCAGGT	1163730	1165104	1163680	1163732	1	KB864151	EMIHUDRAFT_201303	1160825	1165690	None	12956	3511	94079	No_or_no_constitutive_exon
CCCGGCCCCGCCCGGCTTTCCCTCATTCCGGCAAACCCCCGCCCAGGGAGGC	143865	143909	143815	143867	1	KB864654	EMIHUDRAFT_449602	142038	144528	None	12956	3511	94079	No_or_no_constitutive_exon
AGACGGTGGCGGTGGGGAGGGTGGTGGGGGTGATGGCGGCGGCGGGCTAGGT	151398	151764	151814	151762	-1	KB864654	EMIHUDRAFT_99233	148267	151854	None	12956	3511	94079	No_or_no_constitutive_exon
CCTCTCCCACCTCCCGCCCCGACGCCTCGCCTGCGGTTGGGCGCGGGCAGGC	166430	166542	166380	166432	1	KB864654	EMIHUDRAFT_449603	165871	167348	None	12956	3511	94079	No_or_no_constitutive_exon
CTCGCACCAACGCCACACACCACCCCCGGTCACCGCTCGCCGGGGCACAGGT	181154	181204	181104	181156	1	KB864654	EMIHUDRAFT_462793	180080	182497	None	12956	3511	94079	No_or_no_constitutive_exon
CACTACTTCCGCCCCTCGCCCCCTCCGCCGCCCTCCCCGGCACGGGACAGCC	198900	199003	198850	198902	1	KB864654	EMIHUDRAFT_449606	196157	200266	None	12956	3511	94079	No_or_no_constitutive_exon
GCCTCCAGCGGGCGGGGCGAGGGGTTGAGGCTGCGGAAGCGGGGCTGTAGGT	261009	261121	261171	261119	-1	KB864654	EMIHUDRAFT_434327	260567	261683	None	12956	3511	94079	No_or_no_constitutive_exon
CGCCCCGCACAGAGAAGGCGCGGCGCTCACAGCGCTGGGTGTGAGGACAGGC	277198	277284	277148	277200	1	KB864654	EMIHUDRAFT_309643	276247	277642	None	12956	3511	94079	No_or_no_constitutive_exon
CCTCACCGGAGGAGGAGCGCTAATCATCGTTCGCCGTGTGGGTCCGGAAGGC	277441	277459	277391	277443	1	KB864654	EMIHUDRAFT_309643	276247	277642	None	12956	3511	94079	No_or_no_constitutive_exon
CGCCTCAGAGGCGCTCAGAGCGGCTCCGCCGTCCGTCGAGGGCGGCGTAGCC	324777	324937	324727	324779	1	KB864654	EMIHUDRAFT_63613	323937	325937	None	12956	3511	94079	No_or_no_constitutive_exon
CTCTCTGTCGTCGCGACGCCGCGTCACGAGCCGGCCCGCGGGCGGCGTAGGC	347876	348402	347826	347878	1	KB864654	EMIHUDRAFT_449628	347608	348402	None	12956	3511	94079	No_or_no_constitutive_exon
CAGCCGAGGGGTGAGCAGCCTCTCTTCACGCCTCCAGCGGGTGTAAGTAGGC	371763	372042	372092	372040	-1	KB864654	EMIHUDRAFT_449631	371528	372321	None	12956	3511	94079	No_or_no_constitutive_exon
GCGGCGCGGGTGGCGGCACGGCGGCGGACGCGTTGCCGAAACCGTGGGAGGT	374280	374301	374230	374282	1	KB864654	EMIHUDRAFT_203087	372611	374301	None	12956	3511	94079	No_or_no_constitutive_exon
AGACCGACCGGCTGCGGGCGGCGCGTCTTCACACGCGTCGGTGTGGGCAGGT	382508	382565	382458	382510	1	KB864654	EMIHUDRAFT_203092	381923	384360	None	12956	3511	94079	No_or_no_constitutive_exon
TGTCCACTCCCGCAGGCGAGGCGTTTCTGGGGATGGAAGCCGGGGCGGAGGA	384309	384360	384259	384311	1	KB864654	EMIHUDRAFT_203092	381923	384360	None	12956	3511	94079	No_or_no_constitutive_exon
GTTTAAAATAAATAAATAAATAAATAAATAAAACGGAGATGGGTAAACAGGC	386739	386786	386836	386784	-1	KB864654	EMIHUDRAFT_203094	386652	388111	None	12956	3511	94079	No_or_no_constitutive_exon
CGTGCTTCCAAGCAAACGGTGTCGCAGTCACGAGCTGCCGAGGGCTACAGCG	414399	415369	415419	415367	-1	KB864654	EMIHUDRAFT_99284	414399	415613	None	12956	3511	94079	No_or_no_constitutive_exon
GCGGGCGGCGCCGCGCCCGGCGCGGGCGGCGGCGGCGCCGGGGCTGCGAGCG	423441	423926	423976	423924	-1	KB864654	EMIHUDRAFT_203105	423208	425212	None	12956	3511	94079	No_or_no_constitutive_exon
CGCCGCCGCTGCCGTCGCCGCTCGCAGACGGCGACGAGACGTGTTGGGAGGG	448255	448474	448205	448257	1	KB864654	EMIHUDRAFT_203117	447625	450878	None	12956	3511	94079	No_or_no_constitutive_exon
GCGCTGCCCGAGTCGAGCCGAGACTCAGCCGAGCTCCGCCGGGACAATAGGC	490175	490340	490125	490177	1	KB864654	EMIHUDRAFT_449644	487918	491497	None	12956	3511	94079	No_or_no_constitutive_exon
GGCGCGGCGACGGCGGCGGGGGCGGCCGCAGCCGAGGAGGCGGGCGCAAGGC	642516	642679	642729	642677	-1	KB864654	EMIHUDRAFT_449655	641132	644968	None	12956	3511	94079	No_or_no_constitutive_exon
TCTTCAGCGAGCGCGCCAGGGCAAGAGGAGGAGCGCATTGGAATGGGTAGGT	827621	827705	827571	827623	1	KB864654	EMIHUDRAFT_434409	826485	829279	None	12956	3511	94079	No_or_no_constitutive_exon
GCAGCCCTCTGCGCAGCGCGTCGCTTCAACAAGTGGCGGTGTGGGTACAGGC	860722	860875	860925	860873	-1	KB864654	EMIHUDRAFT_434414	859243	862144	None	12956	3511	94079	No_or_no_constitutive_exon
AACCGCCGACGCGCGAGTGTGCCTGGGGAGATATGGGGAGGTATGGGGAGGG	866063	866937	866987	866935	-1	KB864654	EMIHUDRAFT_203278	865224	867516	None	12956	3511	94079	No_or_no_constitutive_exon
GAGTTTTTAGATTGGAGGACCTCGCATGATCGTGCGGCTCCAATGGGAAGAG	895932	896131	896181	896129	-1	KB864654	EMIHUDRAFT_203289	893552	897114	None	12956	3511	94079	No_or_no_constitutive_exon
TTGCACCTCCGGCTCCGGTCAGGCACCTGTAGGTCCTAGTCCGGGACGAGCC	954789	955667	955717	955665	-1	KB864654	EMIHUDRAFT_99383	954789	955791	None	12956	3511	94079	No_or_no_constitutive_exon
CGGCGCTGGCCGGCGACGGCGACGCTTGCGCGCGACGGGGCGAGGACAAGGA	958850	958952	958800	958852	1	KB864654	EMIHUDRAFT_203311	956903	960735	None	12956	3511	94079	No_or_no_constitutive_exon
CTCCGCCACCGTCCCCGCCGTCACCTCCGGCCTACCCTCCGTACTGGGAGGT	963357	963605	963655	963603	-1	KB864654	EMIHUDRAFT_99385	961030	965383	None	12956	3511	94079	No_or_no_constitutive_exon
ACTTGCCAGTGCTGCCCTGGCCTTCTGTCTGCCCGCCCAATGGGTGGCAGGT	962761	962843	962893	962841	-1	KB864654	EMIHUDRAFT_99385	961030	965383	None	12956	3511	94079	No_or_no_constitutive_exon
GCCCTTTGCCACGGCCTCGCCCACCGCGCCGCGCACCGCTCGCAGGGCAGCA	1007684	1007951	1008001	1007949	-1	KB864654	EMIHUDRAFT_426730	1007684	1010380	None	12956	3511	94079	No_or_no_constitutive_exon
TACAGCCGAGGCACAGCCGAGGTGCAGGGACAGCCGAGGTAGAGGGTGAGGG	1085117	1085125	1085175	1085123	-1	KB864654	EMIHUDRAFT_426736	1084046	1086176	None	12956	3511	94079	No_or_no_constitutive_exon
CCGCTCGCACGGCCGCGAGCCCTGGTGACGGGTCGGCCGTGCGTGGGCAGGT	1084847	1084920	1084970	1084918	-1	KB864654	EMIHUDRAFT_426736	1084046	1086176	None	12956	3511	94079	No_or_no_constitutive_exon
CGCCGGTGGCTGCACCTGTCGAGTCGGCGCCCGGGGGAGGGGAGCTGCAGGG	1096577	1096667	1096527	1096579	1	KB864654	EMIHUDRAFT_203365	1093141	1096667	None	12956	3511	94079	No_or_no_constitutive_exon
AGAGCCGCATCGCGCCGCGGCACATCTACCTCGCGTGCGGTTGGGACGAGGA	1108741	1108789	1108839	1108787	-1	KB864654	EMIHUDRAFT_203372	1108185	1108914	None	12956	3511	94079	No_or_no_constitutive_exon
GCAAGGCCGAGCTGTGGACGAAGATGAGCACCGGCAGCAAGCGCGGGCAGGA	49161	49306	49111	49163	1	KB864748	EMIHUDRAFT_449715	48231	50001	None	12956	3511	94079	No_or_no_constitutive_exon
CCAAGGCACGCGCCGGCCCGTCGCTTCACACGGGTTGGGTGCGTGAACAGGC	54115	54518	54065	54117	1	KB864748	EMIHUDRAFT_434451	53352	54518	None	12956	3511	94079	No_or_no_constitutive_exon
CCTCGCTCGGGGGGTGTGAAGAGGTGTCGACGCGCTGCGGGTGTGGATAGGT	164616	164824	164874	164822	-1	KB864748	EMIHUDRAFT_99449	164118	166079	None	12956	3511	94079	No_or_no_constitutive_exon
CCGCCGTGCCGGCGGTCGGCGCGGACGAGCCGCCCGACGACGTGGGCAAGCT	200606	200981	201031	200979	-1	KB864748	EMIHUDRAFT_51583	200606	202493	None	12956	3511	94079	No_or_no_constitutive_exon
ACCCCGCCGGGGCTCACACTGGGTTCGAGACCCTGGAGGTGTGGGAGTAGGC	314216	314279	314329	314277	-1	KB864748	EMIHUDRAFT_462900	309088	316507	SEC24A	12956	3511	94079	No_or_no_constitutive_exon
GAATTGGCGCGCGAGATCTCGGCTATATCTCGGCTATACCTCGGGAATAGGC	367196	367388	367146	367198	1	KB864748	EMIHUDRAFT_462907	364922	367388	None	12956	3511	94079	No_or_no_constitutive_exon
ATCACTGCCTATTAGTTTAGCGAATTCATTCATTACGAATCGGGTGGCAGGT	385364	385571	385621	385569	-1	KB864748	EMIHUDRAFT_63771	385364	386335	None	12956	3511	94079	No_or_no_constitutive_exon
GGCGCGGGATCCTCGACTTTGGCTCGTCGCTCGGCGGCGTGGGCGCCGAGCT	451689	451779	451639	451691	1	KB864748	EMIHUDRAFT_63841	451299	453052	None	12956	3511	94079	No_or_no_constitutive_exon
CGTCCCGTCCCCCCCCCTCTGCCCCCTCTGAGGCCTCGCGGCGCGGGCAGGC	462520	462903	462470	462522	1	KB864748	EMIHUDRAFT_415365	457728	462903	None	12956	3511	94079	No_or_no_constitutive_exon
GCCACGGGACCGAACCCACACTGGATCCGAGACTCTGGAGGGTACGGTAGGC	606312	606418	606468	606416	-1	KB864748	EMIHUDRAFT_434514	603582	608793	None	12956	3511	94079	No_or_no_constitutive_exon
GCCGGGCCGGACGGACACACCACGGCTCACTCGCGACGCGGGCGGCGTAGGC	605915	606041	606091	606039	-1	KB864748	EMIHUDRAFT_434514	603582	608793	None	12956	3511	94079	No_or_no_constitutive_exon
TAAATAAATAAATAAAACGGACACCTCTACTAGGAGATGGGTTTAAAAAGGA	703460	703508	703410	703462	1	KB864748	EMIHUDRAFT_203522	701471	703508	None	12956	3511	94079	No_or_no_constitutive_exon
ACGTGTCCGCGACACGGTCACCGCACATCCGTGGCGTGTCGGGGACACAGGC	710003	710118	710168	710116	-1	KB864748	EMIHUDRAFT_203525	708721	710784	None	12956	3511	94079	No_or_no_constitutive_exon
CCGTGGCTGTGAACGCACCCTCCCCACACGGTGTGAGCGGGTGTGAGCAGGC	755675	755981	755625	755677	1	KB864748	EMIHUDRAFT_462938	754604	757256	None	12956	3511	94079	No_or_no_constitutive_exon
CCCTCCCCCCCTTTCCGTGGGTCCGCGGTTCAGCAGCGGCGGTGGGTCAGGT	762716	762965	762666	762718	1	KB864748	EMIHUDRAFT_462939	759584	764338	None	12956	3511	94079	No_or_no_constitutive_exon
TTTCTGCCGCGTGTCGTAGGTGCTATCTCAGGCGTGGATGGGGTGGGCAGGC	772608	772727	772558	772610	1	KB864748	EMIHUDRAFT_203554	772437	772727	None	12956	3511	94079	No_or_no_constitutive_exon
GCCGCACGCGGCCGTGAACAGCGCCTCGTTACAGCGGGTGTGGCGGAAAGGT	776209	776476	776526	776474	-1	KB864748	EMIHUDRAFT_449764	776209	777985	None	12956	3511	94079	No_or_no_constitutive_exon
CGGAATGTTGCCGCACAGGCACGGGGCTGCGCACTCGTTGGGACTGGAAGGC	828909	828956	828859	828911	1	KB864748	EMIHUDRAFT_203580	827715	830406	None	12956	3511	94079	No_or_no_constitutive_exon
CTCGGCTACCTCTCGGCTACCTCTCGGCGAGCGTCGGGCAGGTGTACAAGGC	836264	836393	836214	836266	1	KB864748	EMIHUDRAFT_449770	835207	840359	None	12956	3511	94079	No_or_no_constitutive_exon
GCGCCAAGTCGTCAGGTGGTCGTCGTGGCGCGGCTGTGCGCGGGCGGCAGGG	853017	853156	852967	853019	1	KB864748	EMIHUDRAFT_203592	851593	853156	None	12956	3511	94079	No_or_no_constitutive_exon
CACGCACGCGCGCGCACACAATGATTCGGGCGGGTCGGTGGAATGGGTAGGA	859872	860008	859822	859874	1	KB864748	EMIHUDRAFT_434541	858280	862549	None	12956	3511	94079	No_or_no_constitutive_exon
TGGCGACGGTGCCTGCGGAGCCGCCCTGACACCCCGCTCTGCGGGAGTAGGC	961836	961892	961786	961838	1	KB864748	EMIHUDRAFT_434561	960453	962250	None	12956	3511	94079	No_or_no_constitutive_exon
CGGGGGGGCGGGCACAGGGCGAGCGCCTCACCGAGTGTTTGGGCGCGTAGGA	961966	962250	961916	961968	1	KB864748	EMIHUDRAFT_434561	960453	962250	None	12956	3511	94079	No_or_no_constitutive_exon
GCGGTCGCCGGCGGCGCGGCCGCGGCAGCGCTTGCGAGTGGGATGGGGAGGG	997872	998100	998150	998098	-1	KB864748	EMIHUDRAFT_449790	990878	998400	None	12956	3511	94079	No_or_no_constitutive_exon
CACCGACGAGACATTCCCGAGATGACCGCCGAGACGACCCCGGGGAGTAGGC	994591	994672	994722	994670	-1	KB864748	EMIHUDRAFT_449790	990878	998400	None	12956	3511	94079	No_or_no_constitutive_exon
CTGGCTGCCGTCAAGGCGAGGCGCGCGTCAGCGGCCGCCGCGAGGGCCAGGG	990878	990894	990944	990892	-1	KB864748	EMIHUDRAFT_449790	990878	998400	None	12956	3511	94079	No_or_no_constitutive_exon
GGTTGAGCCGAGACAGCCGAGGTCGTAGGGGCGCCGTCTTCAACGGGCAGGC	1894	2047	1844	1896	1	KB864557	EMIHUDRAFT_202478	491	2047	None	12956	3511	94079	No_or_no_constitutive_exon
CTCCCCCCACCCCTCCCCCACCCCTCCCCCACCCCTCCCTGTGGGCGCAGGA	97018	97167	96968	97020	1	KB864557	EMIHUDRAFT_449468	95260	97327	None	12956	3511	94079	No_or_no_constitutive_exon
GCTCGCTCGCGCGCTCGCGCGCTCCGCGCTCGACGCTTGGGCCGACGGAGGC	180229	180369	180179	180231	1	KB864557	EMIHUDRAFT_202547	180096	181206	None	12956	3511	94079	No_or_no_constitutive_exon
GTCGCCGCGCTGAGCAGAGACGTGCTCACGCCTGCCGGGCGTGCAAGCAGGC	203628	203737	203787	203735	-1	KB864557	EMIHUDRAFT_449479	202433	204979	None	12956	3511	94079	No_or_no_constitutive_exon
CCGTCCCGAGGTGTGACTGGCGTCTCCTCCCCTTGACGGTGTGTGGGCAGGT	219170	219249	219120	219172	1	KB864557	EMIHUDRAFT_449480	218515	219493	None	12956	3511	94079	No_or_no_constitutive_exon
CGCCTGCCGCCGCCGCCTCGCCTGCCGGGGGGCCGGTCGGCGGCGGGAAGAG	226858	226928	226978	226926	-1	KB864557	EMIHUDRAFT_202565	226350	228979	None	12956	3511	94079	No_or_no_constitutive_exon
GGACGAGGAAAGAGGGCTGTTGTGAGCCCACATAAGAGAGGTGGGGGTAGGC	262179	262348	262129	262181	1	KB864557	EMIHUDRAFT_434179	261231	264092	None	12956	3511	94079	No_or_no_constitutive_exon
TGGCCGCACCTCGGCTGCACCCCTCCCTCCCGTGGACCTCGCCGGGGCAGGG	270281	271097	270231	270283	1	KB864557	EMIHUDRAFT_99040	269469	271097	None	12956	3511	94079	No_or_no_constitutive_exon
GCCGGGACCTTCTCCGAGGGTCAGCGCGTCGAGATGCTGTGCGGCGGGAGGT	281532	281772	281482	281534	1	KB864557	EMIHUDRAFT_449486	280381	281772	None	12956	3511	94079	No_or_no_constitutive_exon
AGGAGCTCACTGCTGAGGTATCAGAGCGGCTGTGGGCACTCAGGGCGCAGGG	318592	318667	318717	318665	-1	KB864557	EMIHUDRAFT_202609	317875	319567	None	12956	3511	94079	No_or_no_constitutive_exon
GGTCGGCGGCGCCGGGCGCGCGGGCGGACGACGGGACCGAGGCGGGCGAGGG	330998	331064	331114	331062	-1	KB864557	EMIHUDRAFT_449491	329005	332453	None	12956	3511	94079	No_or_no_constitutive_exon
AGTCTGCGACCAAGGCTGTGACTGGAGGCACCGCCGCCACCGCGGGCGAGGC	354825	354876	354926	354874	-1	KB864557	EMIHUDRAFT_202627	354825	355855	None	12956	3511	94079	No_or_no_constitutive_exon
AGGCGGCGGCGCTGGTCGGTGGAGCCTCACGCCCTCCCCGGTGTGGGCAGGT	367008	367240	367290	367238	-1	KB864557	EMIHUDRAFT_63485	366274	367972	None	12956	3511	94079	No_or_no_constitutive_exon
GGACACGCCGCCGCCTCTCTCTCTCGATCGAGAGAGAGAGGGAGGAGGAGGC	366538	366647	366697	366645	-1	KB864557	EMIHUDRAFT_63485	366274	367972	None	12956	3511	94079	No_or_no_constitutive_exon
GCCAGGCGGTGCGGCAGCGCTCACAGCTCGCGCGCTCGCCGGCGGGGCAGGT	406496	406671	406721	406669	-1	KB864557	EMIHUDRAFT_434197	405615	407208	VPS60	12956	3511	94079	No_or_no_constitutive_exon
CGCGTCTGGGAGGCGGCGCAGGCGCAGCGTGCCCCCAAGGCGAGGGGCAGGC	423576	423844	423526	423578	1	KB864557	EMIHUDRAFT_449504	421718	424365	None	12956	3511	94079	No_or_no_constitutive_exon
CGGCGGAGGCAGCGGCAGGGCGCGTCCGGTCGTAGTCGAGGGCGGCGCAGGC	431908	432157	432207	432155	-1	KB864557	EMIHUDRAFT_202662	431908	432661	None	12956	3511	94079	No_or_no_constitutive_exon
GGCGGGAGGGTGCGAGCAGCGCGTCCTCACACCTCCAGCCGGGTGAGTAGGC	451729	452039	451679	451731	1	KB864557	EMIHUDRAFT_413787	450242	452378	None	12956	3511	94079	No_or_no_constitutive_exon
CGGCGTCGGGCGCAGCGCCCACCGAGGCGGACGCCGCCGCGCGGGTGCAGGC	474134	474194	474244	474192	-1	KB864557	EMIHUDRAFT_449514	471156	474809	None	12956	3511	94079	No_or_no_constitutive_exon
CGGCGTCGGGCGCAGCGCCCACCGAGGCGGACGCCGCCGCGCGGGTGCAGGC	473664	473765	473815	473763	-1	KB864557	EMIHUDRAFT_449514	471156	474809	None	12956	3511	94079	No_or_no_constitutive_exon
CTCGGCTCCCGCCGCGCGCCTTCCACCGGTCTGCTCCTCGGGGCGTGTAGGC	639940	639976	639890	639942	1	KB864557	EMIHUDRAFT_449536	638827	642836	None	12956	3511	94079	No_or_no_constitutive_exon
GATCACCATGATCGGTGCAGTGGTCAATGTGCTGCTCTCCGGGTTCAAAGTG	654176	654356	654126	654178	1	KB864557	EMIHUDRAFT_202761	653086	654857	None	12956	3511	94079	No_or_no_constitutive_exon
TACGCGGCCGTGATGGTAGAGCTACGCGTTTCGCACACCGTGAGGGCCAGGC	734336	734531	734286	734338	1	KB864557	EMIHUDRAFT_202788	733751	734531	None	12956	3511	94079	No_or_no_constitutive_exon
CCTCGACGTTGTGAAACTCCTCATGGATGCTGGCTTCGTGGACCGGGCAGGA	758801	759322	759372	759320	-1	KB864557	EMIHUDRAFT_99142	758801	759761	None	12956	3511	94079	No_or_no_constitutive_exon
CACTCTCTGGGTGGGTGTGTGTGTGACGCGGGCGAGGGGTGTGCGAGTAGGC	794835	795061	795111	795059	-1	KB864557	EMIHUDRAFT_449555	792671	796002	None	12956	3511	94079	No_or_no_constitutive_exon
GAGCAAGCCGTTGTCAGCGGCAATGTGAGCATGGCCACTCATGCGGGTAGGA	793464	793591	793641	793589	-1	KB864557	EMIHUDRAFT_449555	792671	796002	None	12956	3511	94079	No_or_no_constitutive_exon
TGCCGCATCGCGAGCCTGCCCGAGACTGAGCCGAGGGGTTGCGAGACTAGGC	797717	797749	797799	797747	-1	KB864557	EMIHUDRAFT_449556	796482	799576	COG5	12956	3511	94079	No_or_no_constitutive_exon
CCTCCTCCTCGCCCTCCTCCCTTCGATGACTGCCGGCGCCGGGCTGGCAGGC	802608	802875	802925	802873	-1	KB864557	EMIHUDRAFT_434256	802078	803828	ALDH8	12956	3511	94079	No_or_no_constitutive_exon
CTTCCGTCTATTGCGACGGATGGCCCCGACACGCTCACGAGGGGCGCTAGCT	814008	814113	813958	814010	1	KB864557	EMIHUDRAFT_202830	811926	814247	None	12956	3511	94079	No_or_no_constitutive_exon
CGTCGTGTGGACGGCGTCTCTTCACGGCTGGCTGCGCTGCGGGTGTGTAGGC	951849	952219	951799	951851	1	KB864557	EMIHUDRAFT_434277	951299	952749	None	12956	3511	94079	No_or_no_constitutive_exon
GCCGCGGCGAGAGAGTGGCGTAGTCTTCACGCCTCGTCGGGTATGAGCAGGT	987015	987048	987098	987046	-1	KB864557	EMIHUDRAFT_449578	984911	988520	None	12956	3511	94079	No_or_no_constitutive_exon
TGCAGCCGCTGGCTGACGGCTCGAGCTAACGTCGACTGATGAGGGAGCAGGC	1031340	1031489	1031290	1031342	1	KB864557	EMIHUDRAFT_99190	1026485	1032335	None	12956	3511	94079	No_or_no_constitutive_exon
CACGCACGCGCGCGCACACAATGATTCGGGCGGGTCGGTGGAATGGGTAGGA	27103	27239	27053	27105	1	EMIHUscaffold_23	EMIHUDRAFT_450133	25189	28738	None	12956	3511	94079	No_or_no_constitutive_exon
GTTGGCAGTGGCGGAGCCGGCGGATGCGGCGGCGCCAGGTCCGGGGGCAGAA	30588	31010	31060	31008	-1	EMIHUscaffold_23	EMIHUDRAFT_204950	29694	31407	None	12956	3511	94079	No_or_no_constitutive_exon
GCGCCAATGGCGACGTCTATGAGGGCAAGTACAAGGCGGGTAAGCCGAAGGG	146752	147020	147070	147018	-1	EMIHUscaffold_23	EMIHUDRAFT_450141	146532	151243	None	12956	3511	94079	No_or_no_constitutive_exon
CCTCCCTCTCCTCGAGAGCGCGTCCCGAGCTAACATGTTGGGTGGCATAGGT	155072	155737	155022	155074	1	EMIHUscaffold_23	EMIHUDRAFT_421297	154903	155737	None	12956	3511	94079	No_or_no_constitutive_exon
TCGCGCAGGTTGGTGCAACGCCTTGGCCACAACGACGATTGGGGCCACAGGA	283768	283893	283718	283770	1	EMIHUscaffold_23	EMIHUDRAFT_100285	282611	283893	None	12956	3511	94079	No_or_no_constitutive_exon
CGGCGTCCCTCACCGCCTTGGCCCTGACCTCCTCCTTCCTTGGGGCGCAGGC	392896	393036	392846	392898	1	EMIHUscaffold_23	EMIHUDRAFT_450168	392344	396028	None	12956	3511	94079	No_or_no_constitutive_exon
GCGCCCGCCCCCGCGGCGCTCCTCCGACCGGCGGCGCACGCGGCGGGCAGGT	394009	394255	393959	394011	1	EMIHUscaffold_23	EMIHUDRAFT_450168	392344	396028	None	12956	3511	94079	No_or_no_constitutive_exon
CGCTGACCATGCATCCGACCACATCTTGACCCAATTCACGGTGGGAACAGGT	409675	409887	409937	409885	-1	EMIHUscaffold_23	EMIHUDRAFT_100311	408891	410766	None	12956	3511	94079	No_or_no_constitutive_exon
CCGTCTCTTCTCGCGCGCGTCGACCGCGAGGCGGCCGCGGGGTCGGCGAGGC	420248	421743	421793	421741	-1	EMIHUscaffold_23	EMIHUDRAFT_205092	419783	422332	None	12956	3511	94079	No_or_no_constitutive_exon
GCGCCGCCGCCGCCGCCGGGCTGCAGGCCGAGGTGGAGGCGGGGGTGGAGTC	450452	450662	450712	450660	-1	EMIHUscaffold_23	EMIHUDRAFT_205103	447645	451160	None	12956	3511	94079	No_or_no_constitutive_exon
TGACGATTCCTCGAGCCGTGATTGATCGGCGTGGTCAATGGCGGGATCAGGC	451613	451715	451765	451713	-1	EMIHUscaffold_23	EMIHUDRAFT_205104	451403	453156	None	12956	3511	94079	No_or_no_constitutive_exon
GCCCGCCTCCCAGCTGCGGCGTGCAATCTCGGGTGATCTCGGGCGAGTAGGC	522677	522791	522841	522789	-1	EMIHUscaffold_23	EMIHUDRAFT_450180	521048	524736	None	12956	3511	94079	No_or_no_constitutive_exon
CCGGCGCGGTCGCCTCCGCCGCCGCCGCCGCCGCCGCGGCGGGCGGCGAGGG	550012	550345	550395	550343	-1	EMIHUscaffold_23	EMIHUDRAFT_450185	550012	553927	None	12956	3511	94079	No_or_no_constitutive_exon
CAACACCCCACGGGGCTGTACGCCACACCCAACACCCTACGGGGCTGTAGGC	566541	566697	566747	566695	-1	EMIHUscaffold_23	EMIHUDRAFT_310012	566541	569961	None	12956	3511	94079	No_or_no_constitutive_exon
ATCACTCGTCGTAATAGCATCATTGCAACCATGACTCGCCGTGGGCGGAGCT	672026	672251	671976	672028	1	EMIHUscaffold_23	EMIHUDRAFT_450191	670296	672251	None	12956	3511	94079	No_or_no_constitutive_exon
CGCGCGGCTACCGCATCGCCTCGGTGCCGGTGGCGTGGCGGGACGTCGAGGG	723021	723092	723142	723090	-1	EMIHUscaffold_23	EMIHUDRAFT_450195	722081	723881	None	12956	3511	94079	No_or_no_constitutive_exon
AGAGAGGAGGGGCGAGCGGGGCTGCGTCGTGCGCGTACCGGGAGGTGGAGGC	722785	722825	722875	722823	-1	EMIHUscaffold_23	EMIHUDRAFT_450195	722081	723881	None	12956	3511	94079	No_or_no_constitutive_exon
CGCACGCCGCCGCCTGATGCGCGCGCGACGCGGAGGGGTGGGTGTGGTAGGT	811432	812194	811382	811434	1	EMIHUscaffold_23	EMIHUDRAFT_463285	810482	813269	None	12956	3511	94079	No_or_no_constitutive_exon
CTCCGACGATACGCGTCCTCCGACTCACCGCGCGCGCCCTGTGCGGGCAGGA	819106	819178	819056	819108	1	EMIHUscaffold_23	EMIHUDRAFT_64447	817266	819178	None	12956	3511	94079	No_or_no_constitutive_exon
ACGCAGACTGCACGAGACATGGGGAGATATGGGGAGATATGGGAAGATAGGT	844260	844380	844210	844262	1	EMIHUscaffold_23	EMIHUDRAFT_205219	842549	845474	None	12956	3511	94079	No_or_no_constitutive_exon
CCGCCCCACCGTGCCGGCCGCCCCGCCCCGCCCCGCCCCCGGGCAGACAGGC	852307	852383	852257	852309	1	EMIHUscaffold_23	EMIHUDRAFT_426989	851616	854092	OMT1	12956	3511	94079	No_or_no_constitutive_exon
CGACGAGCAGCTCTCACAAGGAACGGCACTGTTCTCAGGCGGGGCTCGAGGG	853801	854092	853751	853803	1	EMIHUscaffold_23	EMIHUDRAFT_426989	851616	854092	OMT1	12956	3511	94079	No_or_no_constitutive_exon
AGCGGAGAGGCCGACCCCGCGCCCTGACGGGGCGGCAGCTGCGCGGGCAGGT	866782	866932	866732	866784	1	EMIHUscaffold_23	EMIHUDRAFT_463291	865557	869199	None	12956	3511	94079	No_or_no_constitutive_exon
CGGGCGTGCGCGGCTTCTGGTTCGACTTCGGCGACCGGACGATGGGCAAGCG	943534	943654	943704	943652	-1	EMIHUscaffold_23	EMIHUDRAFT_205252	942403	944514	None	12956	3511	94079	No_or_no_constitutive_exon
GGTCGGCGCTCTCCTCCTGAGAGTGAGTCCGCCCCTCTCCGCGTGGGCAGGT	974922	974991	974872	974924	1	EMIHUscaffold_23	EMIHUDRAFT_64403	974134	976664	None	12956	3511	94079	No_or_no_constitutive_exon
TCCAGAGTACCGAGTCCGGCGTGGGTTCAGTCCCGTGGGTGGTGTGGTAGGC	1002265	1002501	1002215	1002267	1	EMIHUscaffold_23	EMIHUDRAFT_450230	1000461	1003459	None	12956	3511	94079	No_or_no_constitutive_exon
GGCGCCAGCGCAAGCACGAGGTGGTCGAGATCCTCGAGCGGGCCATGAAGGA	25935	25989	25885	25937	1	EMIHUscaffold_22	EMIHUDRAFT_204551	25278	25989	None	12956	3511	94079	No_or_no_constitutive_exon
TCGGCGTCGGCGCTGCCTCGACTCACTCTCGCGCCCCGAGGGAGGAGTAGGC	86551	86968	86501	86553	1	EMIHUscaffold_22	EMIHUDRAFT_204576	85393	86968	None	12956	3511	94079	No_or_no_constitutive_exon
GCTCCACATGAGATCATTCTGGGGAATGAGTGAAGACTCCTACGGGATAGGT	98488	98530	98438	98490	1	EMIHUscaffold_22	EMIHUDRAFT_64273	97715	99489	None	12956	3511	94079	No_or_no_constitutive_exon
CGCTTCTGCCGGCGCCGCCGCCGCCCGCCAAGCGAACTGGCGCGGGGGAGGG	145845	145971	145795	145847	1	EMIHUscaffold_22	EMIHUDRAFT_450055	143996	148872	None	12956	3511	94079	No_or_no_constitutive_exon
CGGAGGTCGCTGAGATGGCGCGAGAGGACGCGAGGCATGCGGTGGGGTAGGT	185942	186101	186151	186099	-1	EMIHUscaffold_22	EMIHUDRAFT_353558	185260	189837	None	12956	3511	94079	No_or_no_constitutive_exon
CTTCGTGCTCATGTCGACGATCACAGTGACGTTCGGTTGGGACGAGCTAGGC	220013	220837	219963	220015	1	EMIHUscaffold_22	EMIHUDRAFT_100097	217497	220837	None	12956	3511	94079	No_or_no_constitutive_exon
TCTTCTCGGAGGCCACCTCCCCCCCCCCACCCCCCCTTGGGGTCGGGGAGGC	225516	225641	225466	225518	1	EMIHUscaffold_22	EMIHUDRAFT_100098	223822	226395	None	12956	3511	94079	No_or_no_constitutive_exon
TGTTTCGTTCGTGCGTCGGCTGGCTCCGAGTTCGAGACCCCGGGGGGGAGGG	249498	249689	249739	249687	-1	EMIHUscaffold_22	EMIHUDRAFT_204645	248224	250544	None	12956	3511	94079	No_or_no_constitutive_exon
TCTCCCGCCGCCCTCCCGCCGCCCGTGAGCGGTGCTGCTCGCGGGCGCAGGT	257144	257247	257297	257245	-1	EMIHUscaffold_22	EMIHUDRAFT_450067	256136	257862	None	12956	3511	94079	No_or_no_constitutive_exon
AAGAGGCCGCCCTCCTCCTTCTCCCACTTGAGCTCTGGCACGGGGAGCAGGT	272472	272481	272422	272474	1	EMIHUscaffold_22	EMIHUDRAFT_100108	271442	272481	None	12956	3511	94079	No_or_no_constitutive_exon
TCGAGATCACCCGAGATCACCTCCTCCTGGACCGCACCCGGGCCGAGCAGGG	364636	364744	364586	364638	1	EMIHUscaffold_22	EMIHUDRAFT_100128	363665	365310	None	12956	3511	94079	No_or_no_constitutive_exon
CAGCCTCTGCGACGGCGACCACGGCAGCAGACCGCTTCATCACGGGGCAGAC	369158	369739	369108	369160	1	EMIHUscaffold_22	EMIHUDRAFT_204692	368981	370800	None	12956	3511	94079	No_or_no_constitutive_exon
CGCAGCGGCAGTTCCTGCAGATCTCGCACTTCCCGCCGCACTGGGTGGAGCG	456834	456942	456992	456940	-1	EMIHUscaffold_22	EMIHUDRAFT_204718	456447	457566	None	12956	3511	94079	No_or_no_constitutive_exon
GGAGCAGCAGCGGAGGGTGGGAGACGGTGTCGGATGGTGGTGATGGGTAGAC	483757	483840	483890	483838	-1	EMIHUscaffold_22	EMIHUDRAFT_204731	483757	484929	None	12956	3511	94079	No_or_no_constitutive_exon
GCGCGCCCTCCTCCGCCGCGGGGCCGCCGCCTCAGTCGGAGGCGGGAGAGAC	527083	527335	527033	527085	1	EMIHUscaffold_22	EMIHUDRAFT_204744	526528	528969	None	12956	3511	94079	No_or_no_constitutive_exon
CTCTCTCATCTTCTCTCTTTGCACTTTTTGGCGTTTGGGGATGTGGCGAGGT	566541	566606	566656	566604	-1	EMIHUscaffold_22	EMIHUDRAFT_204763	566541	567036	None	12956	3511	94079	No_or_no_constitutive_exon
TCTTCGTCTTCTTCCTGCTCGCGCTCTACTTTGTCGGCTTCGTGTGGGAGGA	587596	588541	587546	587598	1	EMIHUscaffold_22	EMIHUDRAFT_204772	586267	588541	None	12956	3511	94079	No_or_no_constitutive_exon
GCCACTCGTTGAAGCAGCCGGACCAGTGGCGTGTGCCCCAATCGGGACAGGG	639684	639997	640047	639995	-1	EMIHUscaffold_22	EMIHUDRAFT_204790	639684	641334	None	12956	3511	94079	No_or_no_constitutive_exon
CGCAGCGTTTGTGGCAGACTGCGAACAGCCACGAGATCCGGCGGGTGGAGGT	646459	647776	647826	647774	-1	EMIHUscaffold_22	EMIHUDRAFT_353638	646459	648134	None	12956	3511	94079	No_or_no_constitutive_exon
CTCTTCTGCCCTCCCTTTGGCATGAGGAGGGGAGTGGGTGAACAGGCGAGGG	659442	659541	659591	659539	-1	EMIHUscaffold_22	EMIHUDRAFT_55637	658442	659971	None	12956	3511	94079	No_or_no_constitutive_exon
GCGAGCGTGCTCCGCAGGACGCCTGCCACGGCCACGCCCCTCGGGGCGAGGA	665477	665628	665427	665479	1	EMIHUscaffold_22	EMIHUDRAFT_204799	665182	665628	None	12956	3511	94079	No_or_no_constitutive_exon
GTGTGAGTAGTACAGCTGTGAATAGTGAAGCTGTGAATAGGTGGGAGCAGAT	692845	693052	692795	692847	1	EMIHUscaffold_22	EMIHUDRAFT_204809	691748	693052	None	12956	3511	94079	No_or_no_constitutive_exon
GCCGCTCGCCTCGAGCCTCGCCGCCGCTTCACAGCGACGGGTGTGAACAGGT	704101	704158	704208	704156	-1	EMIHUscaffold_22	EMIHUDRAFT_204813	704101	705045	None	12956	3511	94079	No_or_no_constitutive_exon
GCCCCCCCCTGCTGTTCGAAGGAGTGAGTGCGAATGCATGGACGGGCTAGGA	726275	726384	726225	726277	1	EMIHUscaffold_22	EMIHUDRAFT_450105	726154	727072	None	12956	3511	94079	No_or_no_constitutive_exon
CCTTGCCTTGGTTTTTGTTGGCGCCTCCATTTTTGCCTACACGGGCGCAGCA	734333	734716	734766	734714	-1	EMIHUscaffold_22	EMIHUDRAFT_204829	733563	735114	None	12956	3511	94079	No_or_no_constitutive_exon
CACGGACCTGAACCCAAGCTGGGTTCGGTACTCTGGAGGTATGGGACTAGGG	792070	792207	792020	792072	1	EMIHUscaffold_22	EMIHUDRAFT_450110	789605	793153	None	12956	3511	94079	No_or_no_constitutive_exon
GCAGTGGCGGCGCTGCTTTAGAGGAAGCGGCAGCGTGGGAGGCAAAGTAGAT	828316	828475	828266	828318	1	EMIHUscaffold_22	EMIHUDRAFT_309973	827897	828475	None	12956	3511	94079	No_or_no_constitutive_exon
GCCTCGTGGCGCACAAGACGATCCACCGCTACGTGACACGGCGCGGGCAGGG	854625	854738	854575	854627	1	EMIHUscaffold_22	EMIHUDRAFT_450115	852807	857290	None	12956	3511	94079	No_or_no_constitutive_exon
TGGCGGCGCTCTCGGCGGCGCTCGGGGCTGCTGCGGATGCGGGCTGCGAGGG	856356	856468	856306	856358	1	EMIHUscaffold_22	EMIHUDRAFT_450115	852807	857290	None	12956	3511	94079	No_or_no_constitutive_exon
CGTCCGAGAGGCGGCCGCCGTTCACGGCACAGCCGCGGGTGTGAGAGCAGGA	984559	984623	984673	984621	-1	EMIHUscaffold_22	EMIHUDRAFT_450123	983914	986549	None	12956	3511	94079	No_or_no_constitutive_exon
CTGCGTGGAGATATGGGGAGATATCGGGAGATGTGGGGAGATGTGAACAGGC	984168	984227	984277	984225	-1	EMIHUscaffold_22	EMIHUDRAFT_450123	983914	986549	None	12956	3511	94079	No_or_no_constitutive_exon
ACGTCACGTTCGTGGATGACTCGGGACGCCTCCTCTCCTGCGGGACCGAGGA	46966	47128	47178	47126	-1	KB864838	EMIHUDRAFT_449801	45184	47484	None	12956	3511	94079	No_or_no_constitutive_exon
GTCGAGGACGCGTCCACGACACACGTCCACGACACCTCTCCGTAGGGGAGGA	46587	46783	46833	46781	-1	KB864838	EMIHUDRAFT_449801	45184	47484	None	12956	3511	94079	No_or_no_constitutive_exon
ACGCGTGCCAAGGCGACTCGGGCGGACCGCTCTTTGGGCTGGACGACGAGGG	111287	111530	111237	111289	1	KB864838	EMIHUDRAFT_203726	109565	111787	None	12956	3511	94079	No_or_no_constitutive_exon
ATAATGCCGGCGTCGCCGTCGAGTTTTGGCGCTGGTGGTTGGACGGGAAGGG	129161	129440	129490	129438	-1	KB864838	EMIHUDRAFT_449809	129161	130920	None	12956	3511	94079	No_or_no_constitutive_exon
CCGATCCCGCCCCCACCCTCTAGCGCCCTCCTTGCCGCGTGGGCACACAGGA	145184	145516	145134	145186	1	KB864838	EMIHUDRAFT_203738	144254	145628	None	12956	3511	94079	No_or_no_constitutive_exon
TCCAGAGGACCGAACCCAGTGAGGATTCCGTCCCGTGGGTGGTGCGGTAGGT	147247	147375	147197	147249	1	KB864838	EMIHUDRAFT_449810	145893	150310	None	12956	3511	94079	No_or_no_constitutive_exon
TGGTCCAGGCGAAGCTCGAGCTCAAGCTCGAGAAGCTCGTGCCGGGCAAGTG	275292	275382	275432	275380	-1	KB864838	EMIHUDRAFT_449829	274245	276381	None	12956	3511	94079	No_or_no_constitutive_exon
TCAAGGAGAAAATTCACCGAATGAAGCGCGGCGGCCGAGGGCGAAGCCAGCG	336660	338503	338553	338501	-1	KB864838	EMIHUDRAFT_99684	336460	338982	None	12956	3511	94079	No_or_no_constitutive_exon
TCTTGCAGAACGACGATGGAGCGCCCGCGCCGCGGCTTGGTGGGCGGCAGGG	409654	409701	409604	409656	1	KB864838	EMIHUDRAFT_203849	409548	410392	None	12956	3511	94079	No_or_no_constitutive_exon
CGGGCGCGGGCGCGGCGGCGCTACCGCTGCACACCTCTGCCGGGCAGCAGGA	522183	522358	522133	522185	1	KB864838	EMIHUDRAFT_449853	520201	522894	None	12956	3511	94079	No_or_no_constitutive_exon
GCCCCCCAGACACACCCCCTCGTAAGGCCCGCTTTCGGTGGGGCGAGTAGGG	524486	524510	524436	524488	1	KB864838	EMIHUDRAFT_449854	523665	525444	None	12956	3511	94079	No_or_no_constitutive_exon
CGGGCGCGGGCGCGGCGGCGCTACCGCTGCACACCTCTGCCGGGCAGCAGGA	524711	524886	524661	524713	1	KB864838	EMIHUDRAFT_449854	523665	525444	None	12956	3511	94079	No_or_no_constitutive_exon
CACGGTGAATACCAGCGCACATCGACACAGGCGGCGGCTGGGACACAGAGCC	596920	597699	596870	596922	1	KB864838	EMIHUDRAFT_64049	596136	597699	None	12956	3511	94079	No_or_no_constitutive_exon
GTAGGCCGCACATGATTGGGGTCGCCGACGGGGTCGGCTCCTGGTGGGAGGG	668096	668200	668046	668098	1	KB864838	EMIHUDRAFT_449869	666983	670957	None	12956	3511	94079	No_or_no_constitutive_exon
ATGCAGTGAGTGTGAACAGCGACTCTTCACTGCTCGAGTTGTGTGGGCAGGT	753058	753303	753353	753301	-1	KB864838	EMIHUDRAFT_463033	750938	753843	None	12956	3511	94079	No_or_no_constitutive_exon
GAGAGAGGGCCGGAGATGCGCCGAGCCTGACCGAGACGGGCCGAGAGTAGGT	810364	810661	810314	810366	1	KB864838	EMIHUDRAFT_449891	808212	811046	None	12956	3511	94079	No_or_no_constitutive_exon
GTGAGTCGTACGGTCGTTACGGTACTTAGGTTGTGCGTGGGGAGCCGCAGGC	817335	817541	817285	817337	1	KB864838	EMIHUDRAFT_204024	816821	818400	None	12956	3511	94079	No_or_no_constitutive_exon
CCGCCCGCCCCGTGGCCGGCGTGTACGTGCGCGGGATCTGGGTGCGCAAGCC	836015	836084	835965	836017	1	KB864838	EMIHUDRAFT_204032	834722	837647	None	12956	3511	94079	No_or_no_constitutive_exon
ACGCCCTCCTCGAGCTGCTGCGCACGACCGACTTCCCCGCCGGGGCACAGCG	865292	865940	865242	865294	1	KB864838	EMIHUDRAFT_204041	864467	865940	None	12956	3511	94079	No_or_no_constitutive_exon
GCCTGCTGAGAATGGCTGCGAGCCTGTCAATGGCTGAGGACTGGGGATAGGT	868952	869177	869227	869175	-1	KB864838	EMIHUDRAFT_204043	867414	870103	None	12956	3511	94079	No_or_no_constitutive_exon
GGAGAGAGTAGTGGACTCATCCCTTCCTCGCCTCTGGGGGGGGGGGGCAGGC	884250	884380	884430	884378	-1	KB864838	EMIHUDRAFT_449900	883179	885426	None	12956	3511	94079	No_or_no_constitutive_exon
GAGGTCGCGCGGGAGATCGCGCGAGATTGCGCGAGCTTGCCCGGGAGTAGGC	883650	883706	883756	883704	-1	KB864838	EMIHUDRAFT_449900	883179	885426	None	12956	3511	94079	No_or_no_constitutive_exon
CGGCGGCGGCGACGCGCGCGGCGGCGGTCGAGCCTCCGCCCGGGTGCGAGGC	943188	943305	943138	943190	1	KB864838	EMIHUDRAFT_204071	939044	943305	None	12956	3511	94079	No_or_no_constitutive_exon
CGCCTCCTCCAGCGGTGGTGCGCCAAGGCAGATGGCGGTGGCGGGCGGAGGG	948353	948448	948303	948355	1	KB864838	EMIHUDRAFT_426857	947364	950424	None	12956	3511	94079	No_or_no_constitutive_exon
GAGGAGGTCTTCTTCTCGTGGGGGCTGGACGCGGCCCGAGGAGGCGGGAGGC	1001821	1002058	1001771	1001823	1	KB864838	EMIHUDRAFT_204100	1000658	1003622	None	12956	3511	94079	No_or_no_constitutive_exon
CAGAGTGCCAAAGTGATTCTCTTTCTCGCGACCCCGCCGGGCGGTGGCAGCA	1039944	1040335	1040385	1040333	-1	KB864838	EMIHUDRAFT_99823	1028138	1041784	TOR1	12956	3511	94079	No_or_no_constitutive_exon
AGGCGTATCCGCTCGTCTCCACTCCCGCGCCGAGCCTTGGGCCGGACGAGTC	14254	14332	14204	14256	1	EMIHUscaffold_24	EMIHUDRAFT_205317	12673	14830	None	12956	3511	94079	No_or_no_constitutive_exon
GCAGCCGGGCCGCGCTGGCCGTCTCGTCCCCTCGATCCTGCGGCGGGCAGGC	14485	14830	14435	14487	1	EMIHUscaffold_24	EMIHUDRAFT_205317	12673	14830	None	12956	3511	94079	No_or_no_constitutive_exon
GCGCGGCGCAGTGGCAGGTCGAGGCTGCGGTTCGTCCGTCGCCGGGGCAGGG	39722	39794	39844	39792	-1	EMIHUscaffold_24	EMIHUDRAFT_205326	36732	41640	None	12956	3511	94079	No_or_no_constitutive_exon
TCCAATTCCCCCGAAATGCCCCGAAATGCCCCGAAATCGGGGGGGGTTAGGT	104673	104854	104904	104852	-1	EMIHUscaffold_24	EMIHUDRAFT_64552	104023	105656	None	12956	3511	94079	No_or_no_constitutive_exon
GCGGCGGTGGCGGCGGCACCAGCAACGCGGACGAGTGGGAGGTGTGCGAGGA	129925	130321	129875	129927	1	EMIHUscaffold_24	EMIHUDRAFT_205353	125377	133589	None	12956	3511	94079	No_or_no_constitutive_exon
CGCCCGCGCCCGCGCCGCGCCAAAAGCGAAGCCGGTGGGGCGCCGGGAAGAG	188773	188959	189009	188957	-1	EMIHUscaffold_24	EMIHUDRAFT_205373	185787	189881	None	12956	3511	94079	No_or_no_constitutive_exon
GGGATTCCTCTCTCGTATAGGACGGGTTGCACCCGGCGGCACGGGGGCAGGC	185787	186205	186255	186203	-1	EMIHUscaffold_24	EMIHUDRAFT_205373	185787	189881	None	12956	3511	94079	No_or_no_constitutive_exon
CCGGGAGCGGTGCCCTCCCCCCACTGACACCCACGCTGCCGGGCCGGCAGGC	208151	208259	208101	208153	1	EMIHUscaffold_24	EMIHUDRAFT_205382	207152	208259	None	12956	3511	94079	No_or_no_constitutive_exon
TATGTATGTACAATGTGAGAGGACTCGAGATTTGTTCGAGATTGGGGCAGGC	250247	250955	250197	250249	1	EMIHUscaffold_24	EMIHUDRAFT_205403	250070	250955	None	12956	3511	94079	No_or_no_constitutive_exon
AGGCGCGCGCGGAGGGGCGGGCGCGGCCGAAGGGGAAGGGGAAGCCCAAGCC	290378	290567	290328	290380	1	EMIHUscaffold_24	EMIHUDRAFT_450265	289224	292625	None	12956	3511	94079	No_or_no_constitutive_exon
GTCCGGCGGCGGCCGGCGGCGGCGGCGGCGAGGACGTGGAGATGGGCGAGGC	291203	291515	291153	291205	1	EMIHUscaffold_24	EMIHUDRAFT_450265	289224	292625	None	12956	3511	94079	No_or_no_constitutive_exon
CGCCGTTCCACAGAGCGGCACCCGGCCGGTCGGCGGTGCGGGCAGCGCAGTG	423653	423745	423795	423743	-1	EMIHUscaffold_24	EMIHUDRAFT_205486	422973	425424	None	12956	3511	94079	No_or_no_constitutive_exon
GGTTCAGCGAGCAGGTCGAGGGCGAGCTGGAGTACACGCTCAAGGGGAAGTA	440422	440770	440372	440424	1	EMIHUscaffold_24	EMIHUDRAFT_64565	440188	440770	MSRB11	12956	3511	94079	No_or_no_constitutive_exon
CCGGGAGGCCTCCCGAGAGCCCCTTGCGGGGTTTTCCCCCCAGGGCGTAGGG	523917	523926	523976	523924	-1	EMIHUscaffold_24	EMIHUDRAFT_450290	523917	526345	None	12956	3511	94079	No_or_no_constitutive_exon
CCTCGGGTGGGTGAGGACTTCTGAGGTGCGACGCGTAGGCGGAGCGGGAGGC	587937	588225	588275	588223	-1	EMIHUscaffold_24	EMIHUDRAFT_100546	585956	589225	None	12956	3511	94079	No_or_no_constitutive_exon
TCGCGTGTCCACCTACATTTGGCCAAACTTTCTGCGCGGGTGAGCAATAGGC	619058	619229	619008	619060	1	EMIHUscaffold_24	EMIHUDRAFT_205578	617254	619229	None	12956	3511	94079	No_or_no_constitutive_exon
TAAGTTTCGCGTCTAGCAGCCGAGCCGTGATTACGACGGTGGGGGCGCAGGT	659894	660056	660106	660054	-1	EMIHUscaffold_24	EMIHUDRAFT_427020	659073	661357	ALDH7	12956	3511	94079	No_or_no_constitutive_exon
AGGGGAGGCGTTAGCAGTTGCCTCAGCCGCGGCGCCGGGAGGAGTGGTAGGC	774203	774447	774497	774445	-1	EMIHUscaffold_24	EMIHUDRAFT_64516	772331	775288	None	12956	3511	94079	No_or_no_constitutive_exon
GCGGCGAGGGCGGCGAGGGCGGCGAGGGCGGCGAGGGGGGTAGCGAGCAGGC	801840	801986	801790	801842	1	EMIHUscaffold_24	EMIHUDRAFT_205633	800340	803210	None	12956	3511	94079	No_or_no_constitutive_exon
ATATGGGGAGAGATGGGGAGAGATGGGGAGAGATGGGGAGAGATGGGGAGAG	914969	915124	914919	914971	1	EMIHUscaffold_24	EMIHUDRAFT_41648	913468	916244	None	12956	3511	94079	No_or_no_constitutive_exon
GACGGCGGTTCTTCACGGCAGCGTGTCTTCACGGCAGGGTGCATGAGCAGGT	934282	934360	934410	934358	-1	EMIHUscaffold_24	EMIHUDRAFT_205684	934086	935806	None	12956	3511	94079	No_or_no_constitutive_exon
GCCGTCCCCGCCCCCTCCCTCACCTGCCCCACCCCGGGCCCCGGGGGCAGGC	940386	940489	940539	940487	-1	EMIHUscaffold_24	EMIHUDRAFT_427030	939708	941730	None	12956	3511	94079	No_or_no_constitutive_exon
TAAGTTTCGCGTCTAGCAGCTGAGCCGTGATTACGACGGTGGGGGCGCAGGT	1014729	1014891	1014679	1014731	1	EMIHUscaffold_24	EMIHUDRAFT_450336	1013431	1015930	ALDH10	12956	3511	94079	No_or_no_constitutive_exon
TTACCGCCCCGACAGCAGCGACGGTCGGCAGCGCCGGGTCGGGATCCAAGCG	195477	195723	195773	195721	-1	KB864931	EMIHUDRAFT_204183	195477	197651	None	12956	3511	94079	No_or_no_constitutive_exon
GGAGACCCTCCTCACGCCGGCGCCCTTAGCGCGGCCGCCGCAGCGGGTAGGC	306226	306628	306678	306626	-1	KB864931	EMIHUDRAFT_99886	306226	307801	None	12956	3511	94079	No_or_no_constitutive_exon
GGCAGGTGCTCGAGCGGCTCGAGCCGGCCGCAGCTCTGGCGGGCAGCGAGGC	325528	325681	325478	325530	1	KB864931	EMIHUDRAFT_64232	325078	325681	None	12956	3511	94079	No_or_no_constitutive_exon
GCCGCCGCCGACGGCGCTGCGAGAGCCGGGGCAGTCGGAGCGGGCTGGAGGC	360649	361011	360599	360651	1	KB864931	EMIHUDRAFT_449971	358436	361011	None	12956	3511	94079	No_or_no_constitutive_exon
CCGAGGCTGCGTCGGCGGGCGGCGCCGTCGCCCTATCGCACGGGCGCGAGCT	364624	366052	364574	364626	1	KB864931	EMIHUDRAFT_449972	363571	366052	None	12956	3511	94079	No_or_no_constitutive_exon
CACCCACACGACCCGCTGTGAGTAAACGGCGGCACTCGTGGGCGACGCAGGC	453901	454318	454368	454316	-1	KB864931	EMIHUDRAFT_449980	452427	454413	None	12956	3511	94079	No_or_no_constitutive_exon
CGTTTCCTCGTCGACCCTTTCGTCCCGGCCGCACCCGCCGGGGAGCGCAGAC	580881	580960	581010	580958	-1	KB864931	EMIHUDRAFT_463115	578573	584973	None	12956	3511	94079	No_or_no_constitutive_exon
GCATGTACGCGCACCTAGCAGGGCCGACCTCCCGCTCGCCGCGGGCGTAGGT	578573	578906	578956	578904	-1	KB864931	EMIHUDRAFT_463115	578573	584973	None	12956	3511	94079	No_or_no_constitutive_exon
CGCTCCCCGTGGGCGAGGAGGAGGGAGTGGCTGAGGCGGCAGGGCTACAGGA	599360	599582	599632	599580	-1	KB864931	EMIHUDRAFT_204355	598404	601592	None	12956	3511	94079	No_or_no_constitutive_exon
TCCACGGCGCGCTCGACGCGTCGTTCGAGGAGCGGAACCGGGCAAAGGAGGG	633207	633390	633157	633209	1	KB864931	EMIHUDRAFT_64220	632661	633390	None	12956	3511	94079	No_or_no_constitutive_exon
TCATGGCAGCCACACCCGCCGCCAGCATGCTGCACCCACTGAGTCGGGAGCC	652722	654399	652672	652724	1	KB864931	EMIHUDRAFT_204378	652574	654812	None	12956	3511	94079	No_or_no_constitutive_exon
CCTCCGAGGCGGACCCGACGGCGCGGCCTCTGGGGGCGAAGCCGGGGCAGGT	656317	656821	656871	656819	-1	KB864931	EMIHUDRAFT_204380	656188	657871	None	12956	3511	94079	No_or_no_constitutive_exon
GACAGGGTTTGCGATGAGGAGCGATCCGAACGTGGTATTCGGGTGATCAGAT	711765	712152	711715	711767	1	KB864931	EMIHUDRAFT_204403	711556	712152	None	12956	3511	94079	No_or_no_constitutive_exon
GCGGCGGAGGCTGAGGCGGAGCGACGGCGTCTGGAGGAGGAGCGGGTGAGGC	857503	858641	858691	858639	-1	KB864931	EMIHUDRAFT_204471	857062	860803	None	12956	3511	94079	No_or_no_constitutive_exon
CCCGCCGCTGACCACGACGCGTCCACGACACGTCCACTCGTCGGGGGTAGGC	877233	877326	877183	877235	1	KB864931	EMIHUDRAFT_204480	876163	878328	None	12956	3511	94079	No_or_no_constitutive_exon
GCCACCGTGGCCCCCTCCGCTCACACCCTCTGGCCGTGGGGACAGGCAAGCC	930721	931099	931149	931097	-1	KB864931	EMIHUDRAFT_309909	930721	931335	CYP13	12956	3511	94079	No_or_no_constitutive_exon
GCGAGGCTGCCTCCCCTCCCACAGCCTCGCGCCCCCCGCGAGTAGGGAAGCT	984101	984457	984507	984455	-1	KB864931	EMIHUDRAFT_64203	982189	985236	None	12956	3511	94079	No_or_no_constitutive_exon
GCGCTCAAGGCGCGCGCGGGGGAGGGAGGGCCGGCGGCGGCGCGGGGGAGGG	982189	984008	984058	984006	-1	KB864931	EMIHUDRAFT_64203	982189	985236	None	12956	3511	94079	No_or_no_constitutive_exon
GCCCTCCTGCCCGGCGGCCCGCTGGACCGACCGACTTCAAAGGGAAGCAGGT	994130	994508	994558	994506	-1	KB864931	EMIHUDRAFT_450038	992318	995661	None	12956	3511	94079	No_or_no_constitutive_exon
AGGTGGCGGGGGCGGCGGCGGCGGGCGAGGAAGCGGTGGGCAAGGACAAGGG	98406	98727	98356	98408	1	EMIHUscaffold_28	EMIHUDRAFT_450608	97210	98727	Fpg1-1	12956	3511	94079	No_or_no_constitutive_exon
GGCGGGGCGGCGGCGCGGAGGCGTCTGCTCACGCCTCCCCGCGGGCACAGGT	188593	188818	188868	188816	-1	EMIHUscaffold_28	EMIHUDRAFT_206928	185393	191409	None	12956	3511	94079	No_or_no_constitutive_exon
TGCGCGGGAGGAACACGCATGGCATGTGTCAAGAAAGAGAGGGGCATCAGGG	217202	217280	217330	217278	-1	EMIHUscaffold_28	EMIHUDRAFT_450620	216247	223140	None	12956	3511	94079	No_or_no_constitutive_exon
GGGGGCGCGGGCTGTGCTGTCCGCTCGTCACGCCTCGTGGGGTGGGCCAGGT	291332	291440	291282	291334	1	EMIHUscaffold_28	EMIHUDRAFT_415737	289647	292106	None	12956	3511	94079	No_or_no_constitutive_exon
TCCCCCCCGTTGTGATGCACCATCCTGAAGCGGCGCTTCGAATGGGACAGGC	323292	323351	323401	323349	-1	EMIHUscaffold_28	EMIHUDRAFT_206971	322249	324054	None	12956	3511	94079	No_or_no_constitutive_exon
GGCCCGGCGTGGAGGGCGGTCTAAAGAGGCGAACGGCGCCGAGGCGGGAGGC	340589	341411	340539	340591	1	EMIHUscaffold_28	EMIHUDRAFT_64992	338872	341843	None	12956	3511	94079	No_or_no_constitutive_exon
GCGGCGGCGGCGGCGGCGGCGGCGGCGGCGGCGGCAAGCCAAAGGGCGAGCG	341501	341843	341451	341503	1	EMIHUscaffold_28	EMIHUDRAFT_64992	338872	341843	None	12956	3511	94079	No_or_no_constitutive_exon
CGACACGGTCGCGCTTCGGGCAGCACCAGGGCGGCCGCTCGCTGGGCAAGAA	363766	364465	364515	364463	-1	EMIHUscaffold_28	EMIHUDRAFT_310327	363766	365605	None	12956	3511	94079	No_or_no_constitutive_exon
GCCCGCGCCCGCGCATCCGGACTCAGTTCTCCGCGTCGCCGACGGGACAGGC	393952	394053	393902	393954	1	EMIHUscaffold_28	EMIHUDRAFT_415743	392365	394731	None	12956	3511	94079	No_or_no_constitutive_exon
CGGTGTCGCTTCCACGCCCACACCCTTCTCTTTCTTGCGCGGATCGGGAGGG	502228	502311	502361	502309	-1	EMIHUscaffold_28	EMIHUDRAFT_207029	500305	502439	None	12956	3511	94079	No_or_no_constitutive_exon
CCTCCCCGTTACGCGTCGGCTGGTCCCTGGTTCGGGACCCTGGGGGGGAGGG	501656	501843	501893	501841	-1	EMIHUscaffold_28	EMIHUDRAFT_207029	500305	502439	None	12956	3511	94079	No_or_no_constitutive_exon
CCGCGACGATATGGAGGGCGCTCGCAGGCGCTGCTAGACACGGGGGATAGCC	500305	500841	500891	500839	-1	EMIHUscaffold_28	EMIHUDRAFT_207029	500305	502439	None	12956	3511	94079	No_or_no_constitutive_exon
CCGGGCGTGGCCGAGGGGGGCTGGAGGGGGACTACTCGCTTGGGGGGCAGGC	609865	609957	610007	609955	-1	EMIHUscaffold_28	EMIHUDRAFT_207077	609074	610631	None	12956	3511	94079	No_or_no_constitutive_exon
TCGCACACACCCCTCTCTCTCCTCTCACGGACGGACGGACGGGCCGACAGGT	830982	831078	831128	831076	-1	EMIHUscaffold_28	EMIHUDRAFT_463637	828761	831758	None	12956	3511	94079	No_or_no_constitutive_exon
GCTGGCGGTGGGTGCGAGCGGTGTCTCTTCACACCTCTGGGTATGAACAGGC	829319	829530	829580	829528	-1	EMIHUscaffold_28	EMIHUDRAFT_463637	828761	831758	None	12956	3511	94079	No_or_no_constitutive_exon
GCTCACTGTGACGGCGCTGACGGTGATGCAGATCGGCATCGGGCACGCAGCT	871928	872075	872125	872073	-1	EMIHUscaffold_28	EMIHUDRAFT_207164	871295	872193	None	12956	3511	94079	No_or_no_constitutive_exon
CCTCCGTCCCCGACTCGCTCTCCTCCATCGTCGTCGCGCGCAAGGGCGAGGG	892557	892600	892650	892598	-1	EMIHUscaffold_28	EMIHUDRAFT_450681	890465	893161	None	12956	3511	94079	No_or_no_constitutive_exon
GTGCGGCGGAGCACCTCCGGGCGCCTCGTGCGGTGCCGGACGGGGGCGAGGC	924403	925047	925097	925045	-1	EMIHUscaffold_28	EMIHUDRAFT_101278	910306	929116	None	12956	3511	94079	No_or_no_constitutive_exon
ATCACTCGTCGTAATAGCATCATTGCAACCATGACTCGCCGTGGGCGGAGCT	952071	952296	952021	952073	1	EMIHUscaffold_28	EMIHUDRAFT_450684	950343	952296	None	12956	3511	94079	No_or_no_constitutive_exon
TCGCCCTGCCCGGGGGCGGCGTCTCTTCACAGCGAGATGGGTGTGAACAGTT	187110	187256	187060	187112	1	EMIHUscaffold_26	EMIHUDRAFT_100826	182413	188168	None	12956	3511	94079	No_or_no_constitutive_exon
TCCTCTCTAGTACTCTAGGACTCATGCGCCGTTGCATGATGTTGGGACAGGT	223853	224172	224222	224170	-1	EMIHUscaffold_26	EMIHUDRAFT_435258	223853	224769	None	12956	3511	94079	No_or_no_constitutive_exon
ACTGCCACTTGTGAAAGGGGGCGTCTCTTCACACTCCCGGGTGTGAGTAGGC	244919	244979	244869	244921	1	EMIHUscaffold_26	EMIHUDRAFT_463466	239768	247750	TBCD	12956	3511	94079	No_or_no_constitutive_exon
CATCTCCCCACATCTCCCCACATCTCCCCGTGACCTCGCTCGGCGGGCAGGT	247150	247750	247100	247152	1	EMIHUscaffold_26	EMIHUDRAFT_463466	239768	247750	TBCD	12956	3511	94079	No_or_no_constitutive_exon
ATGGCGGCAAGGGACGGCCGCACTCACGGAAGACGCGGTCGTGTGGGTAGGT	320901	321172	320851	320903	1	EMIHUscaffold_26	EMIHUDRAFT_435273	319898	323363	None	12956	3511	94079	No_or_no_constitutive_exon
CAGTCCGTGAGCTGTGAACGGCGTCTCTTCACAGGTTTGGGTGTGAGCAGGT	358340	358512	358290	358342	1	EMIHUscaffold_26	EMIHUDRAFT_206255	357474	359380	None	12956	3511	94079	No_or_no_constitutive_exon
GGCGCCTCTCTTGACACCCAGGGGGCGAGGCCGCAACGGGCGGGGCGGAGGC	359878	359999	360049	359997	-1	EMIHUscaffold_26	EMIHUDRAFT_463474	359642	363411	None	12956	3511	94079	No_or_no_constitutive_exon
GGCGGCCGGCGGAGGCGGCGGCAAGAAGGGGGCGGCGGGCAAGCAGACAGAG	372887	372910	372837	372889	1	EMIHUscaffold_26	EMIHUDRAFT_206260	372370	373717	None	12956	3511	94079	No_or_no_constitutive_exon
GCGGAGCGGCGGCCGTCAATCGGTGGCGAGGGGTGGAGAATGGGGGATAGGC	379545	379607	379495	379547	1	EMIHUscaffold_26	EMIHUDRAFT_450456	376827	381657	None	12956	3511	94079	No_or_no_constitutive_exon
GTCGGCGGGCTGCGACCGGCGTCTCTTCACGGCGGTGCGGGTGTGAACAGGC	389775	390026	390076	390024	-1	EMIHUscaffold_26	EMIHUDRAFT_450457	387328	391863	None	12956	3511	94079	No_or_no_constitutive_exon
TGATTGGTGAGCGACAATGGTTGGCCACCGGTGACTAGGCGAGGGAGAAGGG	389675	389705	389755	389703	-1	EMIHUscaffold_26	EMIHUDRAFT_450457	387328	391863	None	12956	3511	94079	No_or_no_constitutive_exon
CCAACCGGAAGCGGCTCGAGAGGGCGCGCATCGCCCTCGGCTGGGAGAAGGT	414646	414913	414963	414911	-1	EMIHUscaffold_26	EMIHUDRAFT_206279	414646	415363	None	12956	3511	94079	No_or_no_constitutive_exon
CGGCCGCACACGCGTTCCGCGCGTGGCGCCAGGCGGGGCACGAGGTGCAGGT	437827	437967	438017	437965	-1	EMIHUscaffold_26	EMIHUDRAFT_450463	435226	438675	None	12956	3511	94079	No_or_no_constitutive_exon
GATTCGAGGGTGTGAAGAGCGCCTGTTCACACCTCTGGGGGTGTGAGCAGGC	443269	443325	443375	443323	-1	EMIHUscaffold_26	EMIHUDRAFT_450464	441329	443552	None	12956	3511	94079	No_or_no_constitutive_exon
ACGCCTCGTTTCTCTTTCTTGCTGCAGGCGGGGCGGCCAAGGACGGGCAGAT	590483	590537	590433	590485	1	EMIHUscaffold_26	EMIHUDRAFT_206342	589726	591392	None	12956	3511	94079	No_or_no_constitutive_exon
CGCCAGTCGGTGAGATATGGGGAGATATGAGGAGATCTGGGGAGATGTAGGC	599030	599098	599148	599096	-1	EMIHUscaffold_26	EMIHUDRAFT_421422	597470	600456	None	12956	3511	94079	No_or_no_constitutive_exon
GCGGAGAAGGCGGCGGCGGAGGCGGCGTGGGCCGCGGGAGCGGCGGAGAGGG	643147	643745	643795	643743	-1	EMIHUscaffold_26	EMIHUDRAFT_100902	643147	650058	None	12956	3511	94079	No_or_no_constitutive_exon
CCCAGAGTACCGAACCCAGTGTGGGTTCAGTTGGGTGGGTGGTGCGGTAGGT	685345	685444	685494	685442	-1	EMIHUscaffold_26	EMIHUDRAFT_435301	683269	686550	None	12956	3511	94079	No_or_no_constitutive_exon
CGGAGGGCTTGCGGCTGCACCTCTCCAGCATCAGCGCCAGCGGGTACAAGGG	690655	691112	690605	690657	1	EMIHUscaffold_26	EMIHUDRAFT_450474	688693	692363	None	12956	3511	94079	No_or_no_constitutive_exon
ACGGCTGCGGCGAGGAGGGCGCCTTCCTGCTGCCGATCGGTGTCGGGGAGAT	694004	694148	694198	694146	-1	EMIHUscaffold_26	EMIHUDRAFT_450475	694004	694611	None	12956	3511	94079	No_or_no_constitutive_exon
ACGGGTCGGGGTCGGTGCCTCGGCTGTGCGTGCGTGTGGATGGGGTGGAGGC	726640	726869	726919	726867	-1	EMIHUscaffold_26	EMIHUDRAFT_206386	725514	728251	None	12956	3511	94079	No_or_no_constitutive_exon
CACATATGCTCCCTATTGTATTACTTCATTAAGTCACGGGCGGCAAGAAGGC	763343	763445	763293	763345	1	EMIHUscaffold_26	EMIHUDRAFT_100922	760528	764729	None	12956	3511	94079	No_or_no_constitutive_exon
GGTGCGTGCGCGCTCTCACAGAGCACGCAGCGGCGCTGAGGGAGGCGCAGGC	801571	802705	801521	801573	1	EMIHUscaffold_26	EMIHUDRAFT_100928	799869	802705	None	12956	3511	94079	No_or_no_constitutive_exon
GGTCTCGGCGGACTCTGGGAGAATCTCGGGGAACGGGGAAGATCGAGTAGGC	810649	810760	810599	810651	1	EMIHUscaffold_26	EMIHUDRAFT_463495	809881	813594	None	12956	3511	94079	No_or_no_constitutive_exon
CCCAGGCGGAGAAGCTCCGCCGGACTCTTCTCGGCCGACGGGGCTGGGAGGA	828511	828733	828783	828731	-1	EMIHUscaffold_26	EMIHUDRAFT_206427	828511	829154	None	12956	3511	94079	No_or_no_constitutive_exon
GCGCGGCATCAGGCTCTTCTGAGCCTCTCCAGCCCCGGCCGGGTGGTAAGGC	944129	944161	944211	944159	-1	EMIHUscaffold_26	EMIHUDRAFT_206463	944129	946028	None	12956	3511	94079	No_or_no_constitutive_exon
GCGGCGGGGGTCGTGGCAAGGCCGGTAGGGGCGGGCGGGGGCGGGTGGAGGC	947243	947657	947707	947655	-1	EMIHUscaffold_26	EMIHUDRAFT_427089	947243	949421	None	12956	3511	94079	No_or_no_constitutive_exon
GCGCCACCGACGACTCGACAGTCCGGGCGCTCGTCGCTAAGCGGGAGCAGGC	972092	972429	972479	972427	-1	EMIHUscaffold_26	EMIHUDRAFT_450495	971374	974555	None	12956	3511	94079	No_or_no_constitutive_exon
CGAGCCGGCCGAGCCGAGCGCGTCGCAGATGGAGGCTGAGGCCGGGGAAGGC	971374	971924	971974	971922	-1	EMIHUscaffold_26	EMIHUDRAFT_450495	971374	974555	None	12956	3511	94079	No_or_no_constitutive_exon
TCTGCCCTCGCCCCCACAATGCCTCTCCTCCGGCCTCGGGCGTGGAGCAGGT	16819	16994	16769	16821	1	EMIHUscaffold_34	EMIHUDRAFT_435729	15597	17562	None	12956	3511	94079	No_or_no_constitutive_exon
GGCGGGGGGCGAGGGCGCGGGCGAAGGAGGAGGAGCCAGAGCCCGGGGAGGA	117649	117706	117756	117704	-1	EMIHUscaffold_34	EMIHUDRAFT_207945	117649	118436	None	12956	3511	94079	No_or_no_constitutive_exon
CCAGCTCAGCTCATCACTAATCGAGGCCGTCTCTGGTCTCAAGGCGGGAGAG	122986	123006	123056	123004	-1	EMIHUscaffold_34	EMIHUDRAFT_450852	119025	123649	None	12956	3511	94079	No_or_no_constitutive_exon
GTCTCTGGCTTGTGAACGGCGTCTTCACGGCATCGCGGGTGTGTGAGCAGGC	119424	119547	119597	119545	-1	EMIHUscaffold_34	EMIHUDRAFT_450852	119025	123649	None	12956	3511	94079	No_or_no_constitutive_exon
GGTGCCGCGTCCCTTCCCCTTGAGAGGGGTCCCTCCTCCTGGGACGTTAGGC	185933	185990	186040	185988	-1	EMIHUscaffold_34	EMIHUDRAFT_463792	183094	186901	None	12956	3511	94079	No_or_no_constitutive_exon
GCGCGCCGCGGAGGATGGCCGAGGTAAGCGGAGGCGCGCCGGGGCACTAGGC	197837	197909	197959	197907	-1	EMIHUscaffold_34	EMIHUDRAFT_450858	196914	198963	None	12956	3511	94079	No_or_no_constitutive_exon
CGTCCTTTACTGTCACAGCCTCTGGCAGCAGCCTACCGGGCAGCAAGCAGGT	203635	203721	203771	203719	-1	EMIHUscaffold_34	EMIHUDRAFT_450859	199534	203897	None	12956	3511	94079	No_or_no_constitutive_exon
CGCCGCGCGTCCATATTTCGGCTGTATTCTCAGCCATGCTTTGGGGATAGGA	200559	200601	200651	200599	-1	EMIHUscaffold_34	EMIHUDRAFT_450859	199534	203897	None	12956	3511	94079	No_or_no_constitutive_exon
CGGACGGCGCGTGGCTGCTCTCTGCCGCTCGGGCGACTGTCGTGGGTGAGGA	219137	219249	219299	219247	-1	EMIHUscaffold_34	EMIHUDRAFT_207972	213911	220982	None	12956	3511	94079	No_or_no_constitutive_exon
CGCACGGCGCGTGGCTGCTCTCTGCCGCTCGGGCGACTGTCGTGGGTGAGGA	217441	217553	217603	217551	-1	EMIHUscaffold_34	EMIHUDRAFT_207972	213911	220982	None	12956	3511	94079	No_or_no_constitutive_exon
CGTAGAAGGCTGCGGCGGCGGCTGCGAGCGAGGCCGAGCGTACGGGGCAGCG	228761	229101	229151	229099	-1	EMIHUscaffold_34	EMIHUDRAFT_207976	228761	229542	None	12956	3511	94079	No_or_no_constitutive_exon
GGCCGCCCGCTCCATCATTTCTTTCTCGACTTGCTTGGGGAATGAACTAGGC	265924	266271	266321	266269	-1	EMIHUscaffold_34	EMIHUDRAFT_421581	264145	267006	None	12956	3511	94079	No_or_no_constitutive_exon
GCGCCGAATCTCGAGCAATCTCGGCGACGCTCGGCGGGTCGGGGGCGTAGGC	270263	270431	270213	270265	1	EMIHUscaffold_34	EMIHUDRAFT_435764	268816	270852	None	12956	3511	94079	No_or_no_constitutive_exon
CGCCAGACGCGCGGGATTGTTGTCACAGAGCGAGGTGTGTGGGGGAGCAGGT	391916	391952	391866	391918	1	EMIHUscaffold_34	EMIHUDRAFT_435775	388955	392831	None	12956	3511	94079	No_or_no_constitutive_exon
CCGAGTCCTCGAATCCGGCGTGGGTTCAGGTCCCGTGGGTGGTGCGGTAGGA	497315	497462	497265	497317	1	EMIHUscaffold_34	EMIHUDRAFT_450881	494962	498163	None	12956	3511	94079	No_or_no_constitutive_exon
TCAAGGGGCCGCTCGGCGGGAGCCGGCGCCTATGGGACGCAGCGGGCCAGAG	582461	582797	582411	582463	1	EMIHUscaffold_34	EMIHUDRAFT_65334	580721	582797	None	12956	3511	94079	No_or_no_constitutive_exon
CTCGTCCCCTTCCACGCCCATCACACGCGCACCCCCCTCTGGGACTGCAGGC	625906	626011	626061	626009	-1	EMIHUscaffold_34	EMIHUDRAFT_450890	625438	628870	None	12956	3511	94079	No_or_no_constitutive_exon
CCGAGGGGGTTTCGTTCCCCGCGCCGCCCTCCGCGCCGGTGGGGGGCGAGGA	701776	701907	701726	701778	1	EMIHUscaffold_34	EMIHUDRAFT_208142	701065	704052	None	12956	3511	94079	No_or_no_constitutive_exon
GACACATCCACGACACGCCCGCGACGCGTCCCCCGCGCAGGTGGGGCCAGCG	703740	703821	703690	703742	1	EMIHUscaffold_34	EMIHUDRAFT_208142	701065	704052	None	12956	3511	94079	No_or_no_constitutive_exon
TTTCTTTCTTTTTTCTGTGATTTTGTAACATCTGTACATCGGGACAACAGTA	803317	803329	803379	803327	-1	EMIHUscaffold_34	EMIHUDRAFT_208166	803317	804279	None	12956	3511	94079	No_or_no_constitutive_exon
CGCCGCCGCCGGAGCCTGCCTTTCCAAAATTGGATGTGCGGGTGGGGAAGAT	816790	817255	816740	816792	1	EMIHUscaffold_34	EMIHUDRAFT_208172	816429	817255	None	12956	3511	94079	No_or_no_constitutive_exon
TCGAGGCAAGCGTGAGCGCCACCATCGCAAGCGCCTTTGGCGGGACCGAGGG	846574	846835	846885	846833	-1	EMIHUscaffold_34	EMIHUDRAFT_208184	846574	848094	None	12956	3511	94079	No_or_no_constitutive_exon
GAGGTGTGAAGAGACGCTGTTCACGCATTGGCGTCATGGGGGGCGAGCAGGC	973353	973402	973303	973355	1	EMIHUscaffold_34	EMIHUDRAFT_450910	971297	973527	None	12956	3511	94079	No_or_no_constitutive_exon
CAAGCGTGTACGGCACGTCTCTGTGCGACGGCAACTACACGGGCACCGAGGT	21624	21972	21574	21626	1	EMIHUscaffold_25	EMIHUDRAFT_51711	21351	21972	None	12956	3511	94079	No_or_no_constitutive_exon
CAGCCGCCGCGGCCGACGCAGCCGCCTCACTCGCAGCACTTGCGGGGCAGGC	123999	124092	124142	124090	-1	EMIHUscaffold_25	EMIHUDRAFT_205778	114082	125906	None	12956	3511	94079	No_or_no_constitutive_exon
AGGAGGAGGGCGTGGAGGGCGAGGAGGAGGTGGGGGCCGAGGGGCTGCAGCT	122070	122226	122276	122224	-1	EMIHUscaffold_25	EMIHUDRAFT_205778	114082	125906	None	12956	3511	94079	No_or_no_constitutive_exon
ATTCCGACCTCGCTACGCACCTGTGCAGCTCGCCCGCTTAACGGGGGTAGGC	126846	127223	126796	126848	1	EMIHUscaffold_25	EMIHUDRAFT_205779	125970	127431	None	12956	3511	94079	No_or_no_constitutive_exon
TGCGGATCGTACCGCCGACGCGCCTTCTCACCGCCCGGGTGGAACCGCAGGC	128641	128713	128763	128711	-1	EMIHUscaffold_25	EMIHUDRAFT_450349	127517	129208	None	12956	3511	94079	No_or_no_constitutive_exon
GCGGCTTGCTGCAGCTCCGCGACGCGTGCGGCGCAATCTCGGGCGTCGAGAT	184313	184394	184263	184315	1	EMIHUscaffold_25	EMIHUDRAFT_205798	182570	184394	None	12956	3511	94079	No_or_no_constitutive_exon
TTTGACAGAGAAGCGTGGTGGAAGTGGCAGTGGTACCGGGCGAGGATCAGGA	214986	215046	214936	214988	1	EMIHUscaffold_25	EMIHUDRAFT_205810	214841	217001	None	12956	3511	94079	No_or_no_constitutive_exon
CAGCAGAACGTCAAAAAAATTCTTTTCCCTTGCGAGAGAGCGTGTGGGAGAG	235457	235782	235832	235780	-1	EMIHUscaffold_25	EMIHUDRAFT_205817	235457	235921	None	12956	3511	94079	No_or_no_constitutive_exon
CGCTTCACACCTGTGAGCGGCGTCTCTTCACGGGCGGGCGGTGTGAACAGGC	246405	246597	246647	246595	-1	EMIHUscaffold_25	EMIHUDRAFT_435150	241302	247315	None	12956	3511	94079	No_or_no_constitutive_exon
CCGACGCGGTGGGTCTGCCGGCCGAAGCGACGCCTCCCCGGGACGAGAAGGT	274206	274486	274156	274208	1	EMIHUscaffold_25	EMIHUDRAFT_205831	272544	278103	None	12956	3511	94079	No_or_no_constitutive_exon
TTGCGCCCGCGGCGCCGCCCGGGGCCTCTATCTCCCCGGGCGAGTGGCAGGT	325190	325400	325140	325192	1	EMIHUscaffold_25	EMIHUDRAFT_205858	324608	327060	None	12956	3511	94079	No_or_no_constitutive_exon
GAGGCGAACGGGAGGAGACCTTCCCGCTCGTCCGATTGCGCGGGCCGGAGGA	357572	357698	357748	357696	-1	EMIHUscaffold_25	EMIHUDRAFT_205869	355187	359057	None	12956	3511	94079	No_or_no_constitutive_exon
CGGGGCGGCAGAGGCGACGCGGCGGCGACCCGGAGCAGCGGCGGGCCGAGCA	357294	357317	357367	357315	-1	EMIHUscaffold_25	EMIHUDRAFT_205869	355187	359057	None	12956	3511	94079	No_or_no_constitutive_exon
ACCCCATGGTACCCGAACCCAGGCGGCCGCGGAGAGGGCGGCGGAGCAAGAG	411012	411170	411220	411168	-1	EMIHUscaffold_25	EMIHUDRAFT_435181	410047	412667	None	12956	3511	94079	No_or_no_constitutive_exon
CCGCACTCCGAGGCCGCCTCCACTCACCCGCACGCGGCGCGAGGGGCTAGGT	526800	526845	526750	526802	1	EMIHUscaffold_25	EMIHUDRAFT_435200	524859	528790	None	12956	3511	94079	No_or_no_constitutive_exon
TTTGTTTGCCGGAAAAGCTTGTGCAGGCCAACAATCCGGGAGGGACGCAGGG	597650	597751	597801	597749	-1	EMIHUscaffold_25	EMIHUDRAFT_450395	593312	598362	None	12956	3511	94079	No_or_no_constitutive_exon
TTTTCTTCGACGCTGAACGCGGACAGAGACAGTGAGGGCGCGATAGCAAGGC	597477	597570	597620	597568	-1	EMIHUscaffold_25	EMIHUDRAFT_450395	593312	598362	None	12956	3511	94079	No_or_no_constitutive_exon
AGAGCCGCTGGCGAATGACGCGCGGCTCCCCTCCCCCCGGGCGTGAGCAGGT	629438	629955	630005	629953	-1	EMIHUscaffold_25	EMIHUDRAFT_450399	629438	632380	None	12956	3511	94079	No_or_no_constitutive_exon
CCGTCCTCAGTGGGGAGCGGCGAGGGCCCCGCCGGAGCCCGTGGCGGGAGGA	718386	718428	718478	718426	-1	EMIHUscaffold_25	EMIHUDRAFT_206021	718386	719154	None	12956	3511	94079	No_or_no_constitutive_exon
CCTTCTCGGAACCTTCTAGGAACCTTCTAGGCGCGGAGCACGGGCGCGAGGT	770802	770904	770752	770804	1	EMIHUscaffold_25	EMIHUDRAFT_450409	769233	771504	None	12956	3511	94079	No_or_no_constitutive_exon
GCGCCGCTTCGCCGCCGCGACGCTTCGAGCGCGCGCCGAGGCGGGCGCAGGC	864145	864334	864095	864147	1	EMIHUscaffold_25	EMIHUDRAFT_206076	862985	867741	None	12956	3511	94079	No_or_no_constitutive_exon
GCCAGTTGATTGCTCACCCTCACGAGACGCTCCTTCCGGCGGCGGGGCAGGA	879616	879861	879566	879618	1	EMIHUscaffold_25	EMIHUDRAFT_100781	878703	881719	None	12956	3511	94079	No_or_no_constitutive_exon
CACTGACCGAACTGGCCGCGCCTCCACCCTCCGACTCGGAGGGCGGTGAGCG	929755	929784	929705	929757	1	EMIHUscaffold_25	EMIHUDRAFT_64694	928426	933012	None	12956	3511	94079	No_or_no_constitutive_exon
CGGCTTCTCGACGTGCACGGCAAGCTCAAGGGGACGGGAGACACATGGAGGG	73886	74045	74095	74043	-1	EMIHUscaffold_27	EMIHUDRAFT_206507	73886	74830	None	12956	3511	94079	No_or_no_constitutive_exon
CTGTGCCGGAAACTGTGGCTTCGCCCTACGTACCCCGACGCGATGGGCAGGA	313122	313155	313072	313124	1	EMIHUscaffold_27	EMIHUDRAFT_206609	312619	313155	None	12956	3511	94079	No_or_no_constitutive_exon
GCCCGCCCGCCACCTACCGCGCGCCCGCCCCTCCCCTGCCGCGCGGGCAGGT	407230	407330	407180	407232	1	EMIHUscaffold_27	EMIHUDRAFT_427107	406644	407642	None	12956	3511	94079	No_or_no_constitutive_exon
GACGCGAGGCGGGCGGGTCGTCCTCGACTGGCGGCGCTGCGGGCGGCGAGGA	422772	422853	422903	422851	-1	EMIHUscaffold_27	EMIHUDRAFT_450545	420571	426085	None	12956	3511	94079	No_or_no_constitutive_exon
CCGACGAGGCGGAGGCAGATGCGGAGGCGGCGCACGCAGCGGGCGACGAGCC	420571	420823	420873	420821	-1	EMIHUscaffold_27	EMIHUDRAFT_450545	420571	426085	None	12956	3511	94079	No_or_no_constitutive_exon
GTGAGGGCGGGAGCGGCGAGGGCGGCGGCGAGGAGGGGCGCGCCGAGGAGGG	447698	447751	447801	447749	-1	EMIHUscaffold_27	EMIHUDRAFT_450551	446398	449944	None	12956	3511	94079	No_or_no_constitutive_exon
CGGACAATGGCGAGGGGGTAAGGCGGGTTCCTTCGGTCGGGGGCGGCGAGGG	446750	446900	446950	446898	-1	EMIHUscaffold_27	EMIHUDRAFT_450551	446398	449944	None	12956	3511	94079	No_or_no_constitutive_exon
CAGCGCGCGCCGAGGCCCACACCCCTTCCCCTCCGCCTTCGGGGCCGCAGGT	491203	491366	491416	491364	-1	EMIHUscaffold_27	EMIHUDRAFT_463550	490875	493969	None	12956	3511	94079	No_or_no_constitutive_exon
GCGAGGGCGGCGCCCGGCGGGCCGCCCTCGCCGCAGGTGGGGGGGCGGAGGA	528449	528653	528703	528651	-1	EMIHUscaffold_27	EMIHUDRAFT_450556	527204	530440	None	12956	3511	94079	No_or_no_constitutive_exon
GTAATGATACTCCTCATACTCATAATCAGAATACCTCTCCGCACGGGCAGGT	528174	528246	528296	528244	-1	EMIHUscaffold_27	EMIHUDRAFT_450556	527204	530440	None	12956	3511	94079	No_or_no_constitutive_exon
GCAGCCGTTGAGAGTCCCTCATCCAATCCGCAAGCCCCCGGGAACTACAGTT	633079	633531	633581	633529	-1	EMIHUscaffold_27	EMIHUDRAFT_435430	630820	633782	None	12956	3511	94079	No_or_no_constitutive_exon
CGGCCAATCTCGTATCACTTCGGGCGATCTCGGGTGATCTCGGGCGATAGGC	673707	673754	673657	673709	1	EMIHUscaffold_27	EMIHUDRAFT_450575	672355	676541	None	12956	3511	94079	No_or_no_constitutive_exon
GCGCACGAGGGGCGAACAGCGTCTCCTTCACAGCTCTAGGGTGTGAGCAGGC	724759	724827	724709	724761	1	EMIHUscaffold_27	EMIHUDRAFT_206767	723202	725049	None	12956	3511	94079	No_or_no_constitutive_exon
CACATATGCGTGCTGGGAGAGCTGGGTCCTGGGCTGGGTCCTGGAACGAGGC	747851	748276	748326	748274	-1	EMIHUscaffold_27	EMIHUDRAFT_354478	747851	749060	None	12956	3511	94079	No_or_no_constitutive_exon
GCCCACTCCCCCGTCTCAGGTACCTGGCGACGGCGGGGCTCGACAAGCAGAT	762131	762299	762349	762297	-1	EMIHUscaffold_27	EMIHUDRAFT_450583	759415	763419	None	12956	3511	94079	No_or_no_constitutive_exon
CTCGTCCCCTTCCACGCCCATCCCACGCCCCCCCCCCTCTGGGACTGCAGGC	760483	760588	760638	760586	-1	EMIHUscaffold_27	EMIHUDRAFT_450583	759415	763419	None	12956	3511	94079	No_or_no_constitutive_exon
TCGTCGGTGCGTCCGACGCCCCTCCCGCCCTACCCTCGGGTGCCGAGGAGGT	771143	771145	771195	771143	-1	EMIHUscaffold_27	EMIHUDRAFT_354485	769941	772039	None	12956	3511	94079	No_or_no_constitutive_exon
CTTCCCGCCACGTCAACCTCGGCGAGCTCGACGGCGGGCTGGCGAGGAAGGG	817482	817567	817432	817484	1	EMIHUscaffold_27	EMIHUDRAFT_206802	814040	818049	None	12956	3511	94079	No_or_no_constitutive_exon
CAAGGGGCCGCGAGTGCGAGGCGCACCGACGCCGTGTGTCGCGGGAATAGGT	833966	834162	834212	834160	-1	EMIHUscaffold_27	EMIHUDRAFT_450594	832953	836470	IDH1	12956	3511	94079	No_or_no_constitutive_exon
GCCTGCGCCCGAGGAACGCCGCGTTAGCGAGGATCGCGATGCACGGGTAGGC	892923	893108	892873	892925	1	EMIHUscaffold_27	EMIHUDRAFT_450600	892067	893108	None	12956	3511	94079	No_or_no_constitutive_exon
TCTCTCTGAATGAAGGCCCGCGAGTAGCCCCTCCCCATCCCAAGGGCTAGGG	856	907	957	905	-1	EMIHUscaffold_32	EMIHUDRAFT_207551	27	1072	None	12956	3511	94079	No_or_no_constitutive_exon
GGTGGACGCGGATCCTCCTTGAGGGAGCGGTTCGTGTCCTGGGGCGAGAGGA	259087	259399	259449	259397	-1	EMIHUscaffold_32	EMIHUDRAFT_450789	255700	259853	None	12956	3511	94079	No_or_no_constitutive_exon
GCCGCTGCCGCCGCCGCCGCCGCCGCCGCCGCTTCGGCCGGTGGCGGGAGCG	392836	393148	392786	392838	1	EMIHUscaffold_32	EMIHUDRAFT_207692	386161	406872	None	12956	3511	94079	No_or_no_constitutive_exon
TCCGCCGCCGTGACGACGCTGCCGCCGCCCTCGCTCACCGGGCCGAGCAGGC	394105	394250	394055	394107	1	EMIHUscaffold_32	EMIHUDRAFT_207692	386161	406872	None	12956	3511	94079	No_or_no_constitutive_exon
ACTGCGCCCGCTCACCTCCCACCGCCCTGTCGTACTCCGCAGGGCGCAAGCA	410085	410224	410035	410087	1	EMIHUscaffold_32	EMIHUDRAFT_207694	408839	410224	None	12956	3511	94079	No_or_no_constitutive_exon
CAGGGATGACGATGGCCCATCATTGCATGCGCCAGCACCGGCGCGGGCAGGG	563027	563122	563172	563120	-1	EMIHUscaffold_32	EMIHUDRAFT_207764	562710	563903	None	12956	3511	94079	No_or_no_constitutive_exon
CTCGTTGCTGTAGAGGCCGCGGATGATGATGCGCAAGCTTGGGTGTGCAGGG	567657	567676	567726	567674	-1	EMIHUscaffold_32	EMIHUDRAFT_207766	567657	570279	None	12956	3511	94079	No_or_no_constitutive_exon
TGGGAGATACGGGGAGATACGGGGAGATACGGGGAGATACGGGGAGATAGGC	586888	587093	586838	586890	1	EMIHUscaffold_32	EMIHUDRAFT_421555	583860	588538	None	12956	3511	94079	No_or_no_constitutive_exon
ACGCGGCGCGGGGGTGGGGCGGCGCCGCGCTGGGCACCCGCGAGGGCAAGGC	615279	615399	615449	615397	-1	EMIHUscaffold_32	EMIHUDRAFT_207782	615081	617599	None	12956	3511	94079	No_or_no_constitutive_exon
CGGGGACGTGTCTGGGACATGTCCGGGACATGTCCGGTGGGCGGGTGTAGGC	626049	626112	625999	626051	1	EMIHUscaffold_32	EMIHUDRAFT_450818	625162	626970	None	12956	3511	94079	No_or_no_constitutive_exon
CGGCACCCCTCCCCCCATGAGACGGCCGTCTTGCCTCTGGCGGAGGGTAGGC	644400	644594	644350	644402	1	EMIHUscaffold_32	EMIHUDRAFT_101569	643128	644594	None	12956	3511	94079	No_or_no_constitutive_exon
CGGCACCGTGCGGGCCCTCCCTTCGGCTGCACTAGCCCGCAAGTGGGAAGGC	671217	671433	671483	671431	-1	EMIHUscaffold_32	EMIHUDRAFT_427214	663834	673939	None	12956	3511	94079	No_or_no_constitutive_exon
CCCCTCTGCCAACGCGGCGCGCGCTGGCGCTGCTCACGTCGGCGGGCGAGCG	665742	665976	666026	665974	-1	EMIHUscaffold_32	EMIHUDRAFT_427214	663834	673939	None	12956	3511	94079	No_or_no_constitutive_exon
GATCTGCCGAGATCACGCGAGATCACGGCCGGTCCGGCGAGGGGACGTAGGT	739805	739918	739968	739916	-1	EMIHUscaffold_32	EMIHUDRAFT_65228	737848	740551	None	12956	3511	94079	No_or_no_constitutive_exon
CGGGGGCTATTATGGCGAGGAGGAGGGCGAGGCGGAGGGCGAGGCGGCAGGG	738890	739225	739275	739223	-1	EMIHUscaffold_32	EMIHUDRAFT_65228	737848	740551	None	12956	3511	94079	No_or_no_constitutive_exon
ATCCCAACCATCACACAAGACAGCCTGTAGGTGGTGGCGGGACGGCGCAGTG	810720	810811	810861	810809	-1	EMIHUscaffold_32	EMIHUDRAFT_207853	810041	810984	None	12956	3511	94079	No_or_no_constitutive_exon
CGGTGGCGGCGGCGCAGGCCGCGCGCGCCGCAGCGGACGCAGCGGGGCAGGA	851230	851428	851180	851232	1	EMIHUscaffold_32	EMIHUDRAFT_207861	851017	855443	None	12956	3511	94079	No_or_no_constitutive_exon
GCCGCTGCGCTCCTGTGCACGTCCGCGGGCCGCCGCCCTCCGAGAGGGAGGC	876334	876728	876284	876336	1	EMIHUscaffold_32	EMIHUDRAFT_207867	875098	876728	None	12956	3511	94079	No_or_no_constitutive_exon
GGGGAGATGCGGGGAGATGCGGGGAGATACGGCGGACTGCTCAAGGGTAGGC	930290	930401	930451	930399	-1	EMIHUscaffold_32	EMIHUDRAFT_450840	928637	934965	None	12956	3511	94079	No_or_no_constitutive_exon
GGGGTCCTCTCGGGGTCATCTCGGGTGATCTCGGCTCCTCTCGGGGGTAGGC	100262	100358	100408	100356	-1	EMIHUscaffold_31	EMIHUDRAFT_450694	94993	102202	AE3	12956	3511	94079	No_or_no_constitutive_exon
GCGGCGGCAGCAGCAGCGCGAGCCACTCTACCTCTGCCTCGGGCGGCGAGGT	133069	133120	133019	133071	1	EMIHUscaffold_31	EMIHUDRAFT_207272	131479	133120	None	12956	3511	94079	No_or_no_constitutive_exon
GTGCTGCAGCAGCCTCGGCCCCGACGGGCCAGCCCCCTCCTGGGCGGCAGCC	169574	169770	169820	169768	-1	EMIHUscaffold_31	EMIHUDRAFT_207284	169401	170038	None	12956	3511	94079	No_or_no_constitutive_exon
GCGCCGACGCCGCGGCGGCCGGCGGCGGCGAGGCGGGGCTGCGCGACAAGTT	178563	178794	178513	178565	1	EMIHUscaffold_31	EMIHUDRAFT_450701	177273	184097	None	12956	3511	94079	No_or_no_constitutive_exon
GCGGCGGCGGCGGCGGAGAGAGGGGCGGCCGAGGCGGGGCGCGGGAGAAGCA	183431	183773	183381	183433	1	EMIHUscaffold_31	EMIHUDRAFT_450701	177273	184097	None	12956	3511	94079	No_or_no_constitutive_exon
GAGAGGGAGTCTCGGCGAGAAGGGGGCTCACAGCTGCGCGGGTGGGGCAGGC	224553	224644	224694	224642	-1	EMIHUscaffold_31	EMIHUDRAFT_101338	223058	225803	None	12956	3511	94079	No_or_no_constitutive_exon
CGCCGGGGGGAGCGGAGGGAGCGGAGGCGGAGGGAGCGGAGGGAGCGGAGGC	342377	342539	342589	342537	-1	EMIHUscaffold_31	EMIHUDRAFT_450714	341665	344230	None	12956	3511	94079	No_or_no_constitutive_exon
CGGAGGTTGCGCGAGATGCGCCCGAGATCAGCCGAGAGGGCGCGAGATAGGC	383171	383321	383371	383319	-1	EMIHUscaffold_31	EMIHUDRAFT_450719	382039	386587	None	12956	3511	94079	No_or_no_constitutive_exon
CGCCGAACGACTACCCGACGGCGCGAGGGGGTGCGGCCGCGACGGGGCAGGA	415759	415761	415811	415759	-1	EMIHUscaffold_31	EMIHUDRAFT_632041	414673	417794	GSHS1	12956	3511	94079	No_or_no_constitutive_exon
CCTCGCCGCCGCACACTCCCTCACTGGTCGAGCTCGGTGCGCGGGGGCAGGA	438038	438401	437988	438040	1	EMIHUscaffold_31	EMIHUDRAFT_101380	435922	440315	None	12956	3511	94079	No_or_no_constitutive_exon
CGCAGCTCTCTCAGGGCAGACCGCTCTTTGCACTGCGTCGCCGGGGGCAGGC	454651	454748	454601	454653	1	EMIHUscaffold_31	EMIHUDRAFT_463684	453310	458724	None	12956	3511	94079	No_or_no_constitutive_exon
CCCCTTCCCCGAGGGTGTGCGCAAGCCCCCCCCCCCCCCTCGGGCGGCAGGT	459402	459506	459556	459504	-1	EMIHUscaffold_31	EMIHUDRAFT_65105	458905	461496	None	12956	3511	94079	No_or_no_constitutive_exon
ACGGCGCGATGCGCCTCGTGCTGCGTGTGCTCGAGACGCTCAATCGGGAGGG	494770	494832	494720	494772	1	EMIHUscaffold_31	EMIHUDRAFT_207406	493867	508744	None	12956	3511	94079	No_or_no_constitutive_exon
GGCCGCGCCGCGCCGCGCCGCTCGCCTTTCTCGAGACGGGCGGACCGAAGGG	559957	560101	559907	559959	1	EMIHUscaffold_31	EMIHUDRAFT_207426	559404	562217	None	12956	3511	94079	No_or_no_constitutive_exon
GGGGCGGCGCCGCCGGAGCTCCCTTCCAGCCGGCGGCGGGGGGGGCGCAGTC	602753	603500	602703	602755	1	EMIHUscaffold_31	EMIHUDRAFT_207443	600852	611305	None	12956	3511	94079	No_or_no_constitutive_exon
CGCCGCCGCCACCCTCCCCGCCGCTGCCGCCCTTCACTCCGGGCAACGAGCT	649425	649797	649847	649795	-1	EMIHUscaffold_31	EMIHUDRAFT_207461	648943	654441	None	12956	3511	94079	No_or_no_constitutive_exon
GGGGGCTGGCGAGGCACGCGGCTGGTCACCCTCCCTCGCCGTGGGTGTAGGA	664468	664570	664418	664470	1	EMIHUscaffold_31	EMIHUDRAFT_463702	662793	666014	None	12956	3511	94079	No_or_no_constitutive_exon
GGGGCTCGGGGCGGGAGCAGCGTCTGTTGACGGTTGGGTGGTGTGAGCAGGC	679323	679682	679273	679325	1	EMIHUscaffold_31	EMIHUDRAFT_450751	677984	680536	None	12956	3511	94079	No_or_no_constitutive_exon
CACCACCCTCCGCCCCCCGCGCACGCGCCCGCCTCCGAGGGCGCGAGGAGGG	775456	775547	775406	775458	1	EMIHUscaffold_31	EMIHUDRAFT_207508	773267	775912	None	12956	3511	94079	No_or_no_constitutive_exon
GGATGCTCCCCGCGGGCACACACGTGCGTTTCAGGTGGGAGACCGAGAAGGG	796855	797179	797229	797177	-1	EMIHUscaffold_31	EMIHUDRAFT_450763	796316	799129	None	12956	3511	94079	No_or_no_constitutive_exon
CTCCACCGGCTTGGAGCTCGCCACCACCCTCCTTTGAGGAATGGGCCGAGGG	840928	840932	840982	840930	-1	EMIHUscaffold_31	EMIHUDRAFT_310412	838113	841692	None	12956	3511	94079	No_or_no_constitutive_exon
AGGAGGAGGGCGAGGACGAGCCGATGGAGGAGGCGGAGCTGGGCGGCGAGGA	838737	838932	838982	838930	-1	EMIHUscaffold_31	EMIHUDRAFT_310412	838113	841692	None	12956	3511	94079	No_or_no_constitutive_exon
TCGCTCGGGCCGGGCGGTGGCGACGGCGGTGCTGGAGAAGGGGCCGGCAGCA	838113	838465	838515	838463	-1	EMIHUscaffold_31	EMIHUDRAFT_310412	838113	841692	None	12956	3511	94079	No_or_no_constitutive_exon
CGCCGGCGGACGGGGGAGAGGCGGGCGAGGCGGGTGAGGCGGGCGGGGAGGA	853382	853493	853543	853491	-1	EMIHUscaffold_31	EMIHUDRAFT_65136	852877	854474	None	12956	3511	94079	No_or_no_constitutive_exon
GGCGGGCGGTGCCTCGCGCGTCTGCACCCGACGGCCTGGCGTGGGGATAGGT	852877	853306	853356	853304	-1	EMIHUscaffold_31	EMIHUDRAFT_65136	852877	854474	None	12956	3511	94079	No_or_no_constitutive_exon
GACAACCCGGGGCGGGGGCCCCCGGGCCCTCAGGATGGCGAGAAGGGAAGGT	863819	863930	863769	863821	1	EMIHUscaffold_31	EMIHUDRAFT_450767	862325	864738	None	12956	3511	94079	No_or_no_constitutive_exon
CGGGACGGGGCGCGTCACGGGGCGCGCGAGTGTTGAACAGGCGTGGGAAGCG	3985	4247	3935	3987	1	EMIHUscaffold_35	EMIHUDRAFT_65379	2503	4247	None	12956	3511	94079	No_or_no_constitutive_exon
CGGCGAGGCGTCGGGCCCTCTCTCCCGGAGAGACGTCTGTCCGGGGATAGGC	15250	15344	15200	15252	1	EMIHUscaffold_35	EMIHUDRAFT_450915	14296	16322	None	12956	3511	94079	No_or_no_constitutive_exon
CACGCCACTGACACGTCCACTGACATGTCCACTGACACGCCGGGCGGCAGGT	56925	57258	56875	56927	1	EMIHUscaffold_35	EMIHUDRAFT_435820	55768	57258	None	12956	3511	94079	No_or_no_constitutive_exon
CGCTCCCTACAGCCACCGTGCCTGAGGCCGGGACTCGATCTGCGGGGTAGGA	133352	133691	133302	133354	1	EMIHUscaffold_35	EMIHUDRAFT_450931	129568	133691	None	12956	3511	94079	No_or_no_constitutive_exon
CTCGACCTCTCCAGGACGTCTACGAGGCCCTCTCCCCCATCGGGGCGAAGGT	162595	162850	162900	162848	-1	EMIHUscaffold_35	EMIHUDRAFT_208289	160429	163719	None	12956	3511	94079	No_or_no_constitutive_exon
GGGCTGGGAACGGCGCGTCTTGCCGCCGAGTTGGCGGGTCGGGCGCAGAGCC	279657	279848	279898	279846	-1	EMIHUscaffold_35	EMIHUDRAFT_208336	279527	281535	None	12956	3511	94079	No_or_no_constitutive_exon
ACGGCGTCTCCTCACACCTCGAGCTGTGAACAGGTACCGCTCCAAGGGAGTG	304277	304335	304227	304279	1	EMIHUscaffold_35	EMIHUDRAFT_208346	302842	304682	None	12956	3511	94079	No_or_no_constitutive_exon
GCCCGATATGGCCCGAGATCACCCGAGATCACCCGAGATCGTGCGGGCAGGC	409458	409512	409408	409460	1	EMIHUscaffold_35	EMIHUDRAFT_435856	407586	410863	None	12956	3511	94079	No_or_no_constitutive_exon
CACGGAGCTGAACCCACACTGGGTTCGAGACTCTGGAGGTATGGGACTAGGC	409926	410042	409876	409928	1	EMIHUscaffold_35	EMIHUDRAFT_435856	407586	410863	None	12956	3511	94079	No_or_no_constitutive_exon
TTACCTTACCCTTGGGGCTCGGTTCGCAAGCTGCGGGCGCCTGGGAGCAGGT	435254	435401	435451	435399	-1	EMIHUscaffold_35	EMIHUDRAFT_208404	434485	436529	None	12956	3511	94079	No_or_no_constitutive_exon
GCGCGCTGTTTGTGGCGGACTTCGTCGACCACAAGATCCGGCGGGTGGAGGT	498449	498782	498399	498451	1	EMIHUscaffold_35	EMIHUDRAFT_65371	495887	498782	None	12956	3511	94079	No_or_no_constitutive_exon
ACGGTGAGGGGCGGATCTCGTCGTGCGGGTTAGCGACAATTGAGGGCGAGGA	538919	539154	539204	539152	-1	EMIHUscaffold_35	EMIHUDRAFT_355119	538002	539547	None	12956	3511	94079	No_or_no_constitutive_exon
GAGGACGGGCGTGCCACGCCGACCGCTGAGCCTTGCGTGCTGTGGGATAGGT	546195	546462	546145	546197	1	EMIHUscaffold_35	EMIHUDRAFT_463893	546017	549552	None	12956	3511	94079	No_or_no_constitutive_exon
CGGGAGCTGGCGCAGCAGGTGGGGCGCGAGATATGGGGAGATATGGGGAGAT	566944	567919	567969	567917	-1	EMIHUscaffold_35	EMIHUDRAFT_52839	566944	568408	None	12956	3511	94079	No_or_no_constitutive_exon
GAGGGCGAGTCCGGTGACACGCGACCGAGCGGGGCGACGCGCGGGAGGAGGA	637370	637606	637320	637372	1	EMIHUscaffold_35	EMIHUDRAFT_101890	636778	639996	None	12956	3511	94079	No_or_no_constitutive_exon
CTTTCACCACCCCGACTCTGCTGGCACTGCTACCGCAGGAGCGGAGGGAGCT	667206	667351	667156	667208	1	EMIHUscaffold_35	EMIHUDRAFT_41890	666007	668195	None	12956	3511	94079	No_or_no_constitutive_exon
CCTCCTCTCTCCGAGATTACCCGAGAGTACGCGAGAGTGCCCGGGAGTAGGT	687576	687681	687526	687578	1	EMIHUscaffold_35	EMIHUDRAFT_450981	683548	688441	None	12956	3511	94079	No_or_no_constitutive_exon
GCGGCGGCGTGCAGGCGCGGCTGCACTTTCACTGTCCCTAATCCGGGAAGGA	703916	704285	704335	704283	-1	EMIHUscaffold_35	EMIHUDRAFT_208526	703448	704446	None	12956	3511	94079	No_or_no_constitutive_exon
GCTGTTGCCACTACCGGGCGTTTCTTCATGGCACTATCGGGTGTGAGTAGGT	706259	706341	706209	706261	1	EMIHUscaffold_35	EMIHUDRAFT_208527	704837	707946	None	12956	3511	94079	No_or_no_constitutive_exon
GATGCCGAGCAGCACGAACCCCGCAATCCACTTTGGAGCCACGGTGGGAGGT	733266	733384	733216	733268	1	EMIHUscaffold_35	EMIHUDRAFT_101909	731289	738069	None	12956	3511	94079	No_or_no_constitutive_exon
GACCGCGGGCGAAATTAATAATTAATGGATGAACAACAACGGGTAATCAGGC	767961	767990	767911	767963	1	EMIHUscaffold_35	EMIHUDRAFT_450988	766642	770348	None	12956	3511	94079	No_or_no_constitutive_exon
GCCACGACCGCTGCAGCTCCGGAGAGCAAACCCTCTTGGTGGGGCCGCAGGG	792452	792525	792402	792454	1	EMIHUscaffold_35	EMIHUDRAFT_208560	790164	792813	None	12956	3511	94079	No_or_no_constitutive_exon
AGCTGATCTACCGCTAAGTGACGCATGCACTACTTGGCTAATGGGCACAGGT	825866	826001	825816	825868	1	EMIHUscaffold_35	EMIHUDRAFT_101927	824320	826242	None	12956	3511	94079	No_or_no_constitutive_exon
GGCCAACCCTCGGCTGCATCCCGGCATGACCTCGTGTCTCTGGGGCGTAGGT	56206	56691	56156	56208	1	EMIHUscaffold_36	EMIHUDRAFT_463923	51163	57166	None	12956	3511	94079	No_or_no_constitutive_exon
CGGCGAGAGCGGTAGCGATAGCGGGTCAGACTCGGATTGAGGGTCTAGAGCA	58005	58030	58080	58028	-1	EMIHUscaffold_36	EMIHUDRAFT_208623	58005	59298	None	12956	3511	94079	No_or_no_constitutive_exon
AGCATGCGGCGGCCGAGGCGGCGGCGAAGGAGGCGGCGCGGGCTGCGGAGGC	76451	77096	77146	77094	-1	EMIHUscaffold_36	EMIHUDRAFT_101956	76451	78392	None	12956	3511	94079	No_or_no_constitutive_exon
CGCGAGGCGCGAGGTGGCAGCGCCTCTTCACGGCAACGGGGTGTGGGCAGGC	102847	102962	102797	102849	1	EMIHUscaffold_36	EMIHUDRAFT_435908	100244	104756	None	12956	3511	94079	No_or_no_constitutive_exon
CACGGGAGGGGGTCGTGCAGAGCGCGTCCCCACACAGCCATTGGGAGCAGGT	251783	252691	251733	251785	1	EMIHUscaffold_36	EMIHUDRAFT_451032	248860	252691	None	12956	3511	94079	No_or_no_constitutive_exon
GCGTGCTTAGGCTAAGACCTCGACCGACGGACGGCGGCCCTGCGGGCGAGCA	260267	260937	260987	260935	-1	EMIHUscaffold_36	EMIHUDRAFT_208716	260267	261183	None	12956	3511	94079	No_or_no_constitutive_exon
ATTCTTTTGGTCTCGCTGGGGCTTGCTTGCGCGCTGGCATCGCACGGGAGGC	302982	303675	303725	303673	-1	EMIHUscaffold_36	EMIHUDRAFT_208734	300710	303809	None	12956	3511	94079	No_or_no_constitutive_exon
GACATGCTCAAGAGAAGCATACCCGCCCGCCTTCGCGTTGCGGGCAGCAGGT	419970	420244	420294	420242	-1	EMIHUscaffold_36	EMIHUDRAFT_102029	418096	421846	None	12956	3511	94079	No_or_no_constitutive_exon
CGGCGTGGGCCGCGGGAGCGGCGGAGAGGGCGGCGCAGAGGGCGGCGGAGGA	435739	436024	435689	435741	1	EMIHUscaffold_36	EMIHUDRAFT_208787	434344	436288	None	12956	3511	94079	No_or_no_constitutive_exon
CGCACCCTCCCTCCCTCCCTCCCTCCCTCCCTCCCTCCCTCGGGAGCCAGGC	507333	507402	507283	507335	1	EMIHUscaffold_36	EMIHUDRAFT_435978	505359	535668	ARPC1	12956	3511	94079	No_or_no_constitutive_exon
CTTGATTGAGAATAGTGTCGATGAAGTACTCACCAACGGCCGGGCGGCAGGT	567500	567848	567450	567502	1	EMIHUscaffold_36	EMIHUDRAFT_451070	564726	567848	None	12956	3511	94079	No_or_no_constitutive_exon
CCGACGGCAACGTCTACGAGGGCGAGCGCAACGAGGCGGGAGAGGCCGAGGG	600279	600588	600229	600281	1	EMIHUscaffold_36	EMIHUDRAFT_43137	599736	600588	None	12956	3511	94079	No_or_no_constitutive_exon
CCCCATATCTCCCCCATATCTCCCCCATATCTCCCTTGCCTGCAGGGGAGCA	684252	684348	684398	684346	-1	EMIHUscaffold_36	EMIHUDRAFT_436011	682999	685645	None	12956	3511	94079	No_or_no_constitutive_exon
TCCAGAGTACCGAACCCAGTGTGGGTTCAGTCTCGTGGGTGGTGCGGTAGGC	684127	684208	684258	684206	-1	EMIHUscaffold_36	EMIHUDRAFT_436011	682999	685645	None	12956	3511	94079	No_or_no_constitutive_exon
TCCAGAGTACCGAACCCAGTGTGGGTTCAGTCCCGTGGGTGGTGCGGTAGGC	723605	723761	723555	723607	1	EMIHUscaffold_36	EMIHUDRAFT_451085	719273	723911	None	12956	3511	94079	No_or_no_constitutive_exon
TGGTGGCGTGGGCCGATGAATATTGGTTGGCTAGGCTAGAGCTGGGATAGGC	733575	733861	733911	733859	-1	EMIHUscaffold_36	EMIHUDRAFT_451087	733575	735032	None	12956	3511	94079	No_or_no_constitutive_exon
CACGGGAGGGAACCCACACTGGGTTCGGTACGGTGGGGGTATGGGACTAGGC	815561	815651	815511	815563	1	EMIHUscaffold_36	EMIHUDRAFT_451093	814247	817488	None	12956	3511	94079	No_or_no_constitutive_exon
TGGACCAGTGAGGGGGGGGGGTGGGAGGGGTGGGGGGGGGGGGCGAGGAGGT	817466	817488	817416	817468	1	EMIHUscaffold_36	EMIHUDRAFT_451093	814247	817488	None	12956	3511	94079	No_or_no_constitutive_exon
GAGATTCACCTGAGCTCCCCGAGATCACCCGAGATCACCCGAGGGCATAGGC	821645	822223	822273	822221	-1	EMIHUscaffold_36	EMIHUDRAFT_208941	820147	825042	None	12956	3511	94079	No_or_no_constitutive_exon
ATTTTCTCGTATTCCCTGCAGGCTCGCTGTTTGACCCGCCCGGGACGAAGGG	15880	15908	15830	15882	1	EMIHUscaffold_39	EMIHUDRAFT_209277	15511	17026	None	12956	3511	94079	No_or_no_constitutive_exon
ACACTCCGCGATAAAGGACAACTCGGTGAGAAGCAGAGGGGTGTGAACAGGT	32911	33015	33065	33013	-1	EMIHUscaffold_39	EMIHUDRAFT_464061	32107	35547	None	12956	3511	94079	No_or_no_constitutive_exon
GCGGCGGCGTGCAGGCGCGGCTGCACTTTCACTGTCCCTAATCCGGGAAGGA	181550	181919	181500	181552	1	EMIHUscaffold_39	EMIHUDRAFT_209346	181074	182042	None	12956	3511	94079	No_or_no_constitutive_exon
CGCCACCCGCTGCCGCTGGCGCCAAGGCAGTCCAGCAAGCGGGGCTGGAGGG	289952	290070	289902	289954	1	EMIHUscaffold_39	EMIHUDRAFT_209391	289421	290413	None	12956	3511	94079	No_or_no_constitutive_exon
AGGGGCGTGTGGCGAGGTTGCTGTTTGACGCGAGAGGGGCGTGCGAGCAGGC	339069	339257	339307	339255	-1	EMIHUscaffold_39	EMIHUDRAFT_427377	336471	341140	PGM_PMM	12956	3511	94079	No_or_no_constitutive_exon
CCCGACCGACCGAGATCACCCGAGGTCACTCGAGATTGGCCCGAGGGTAGGC	338092	338165	338215	338163	-1	EMIHUscaffold_39	EMIHUDRAFT_427377	336471	341140	PGM_PMM	12956	3511	94079	No_or_no_constitutive_exon
CTGGGATGACGCTTGGTTCAGGAGCCTCCTCACGCGTGGGATGTGAGCAGGT	383892	383962	384012	383960	-1	EMIHUscaffold_39	EMIHUDRAFT_209435	382992	386717	None	12956	3511	94079	No_or_no_constitutive_exon
CCCGCGCTCACTCCGCTCCTCTCTCACCACCGCGGTGCCTGGGCGGACAGGC	475816	478068	475766	475818	1	EMIHUscaffold_39	EMIHUDRAFT_436181	475208	480160	None	12956	3511	94079	No_or_no_constitutive_exon
CCTTGTCTGTGCTACACGCCTCGCCTCGAGTCCCTGGTGTGCGTGGGTAGGT	618639	618742	618792	618740	-1	EMIHUscaffold_39	EMIHUDRAFT_464105	617534	619340	TPT1	12956	3511	94079	No_or_no_constitutive_exon
CTGGGATGACGCTTGGTTCAGGAGCCTCCTCACGCGTGGGATGTGAGCAGGT	664339	664409	664289	664341	1	EMIHUscaffold_39	EMIHUDRAFT_209549	661818	665311	None	12956	3511	94079	No_or_no_constitutive_exon
GCGGCGGCGGCGGCGGTGGCGGCGGCCGGAACAACGACAAGGGGCGCAAGGG	691116	691425	691066	691118	1	EMIHUscaffold_39	EMIHUDRAFT_209558	690563	692891	None	12956	3511	94079	No_or_no_constitutive_exon
AGGGGCGTGTGGCGAGGTTGCTGTTTGACGCGAGAGGGGCGTGCGAGCAGGC	701887	702075	701837	701889	1	EMIHUscaffold_39	EMIHUDRAFT_102390	700065	704718	None	12956	3511	94079	No_or_no_constitutive_exon
CTGTGTTAATACTACTGTCATGATTACCATTCTCATTGTCGGGGACGAAGGT	736363	736407	736313	736365	1	EMIHUscaffold_39	EMIHUDRAFT_451274	734451	736787	None	12956	3511	94079	No_or_no_constitutive_exon
CAGATTGTTCGCGTCGACGTGAGCGCGCCCCCCCCCGGGACTGGGAGGAGGC	736728	736787	736678	736730	1	EMIHUscaffold_39	EMIHUDRAFT_451274	734451	736787	None	12956	3511	94079	No_or_no_constitutive_exon
CCCGCACGAGGTTGTGAACGGCGTCTCGTCACAGCTGCGCGTGCGGGCAGGT	5054	5166	5216	5164	-1	EMIHUscaffold_37	EMIHUDRAFT_208950	4848	6379	None	12956	3511	94079	No_or_no_constitutive_exon
CGGTCGATATGATAGACGTTGACAACAAAACAAACTTGCCGGGGCGACAGGC	4848	4934	4984	4932	-1	EMIHUscaffold_37	EMIHUDRAFT_208950	4848	6379	None	12956	3511	94079	No_or_no_constitutive_exon
ATGGCTGCGAGCGGCGTCTCCGCCGTCGGTGCCGCGGGCTTGGTGCGGAGGC	10049	10140	9999	10051	1	EMIHUscaffold_37	EMIHUDRAFT_208952	9003	11632	None	12956	3511	94079	No_or_no_constitutive_exon
CGAGCGCACCGAGCAGCCCTGTCTCGAGGTGTCGAGGGTGCGCGGAGTAGGC	20021	20751	19971	20023	1	EMIHUscaffold_37	EMIHUDRAFT_463997	17955	20751	None	12956	3511	94079	No_or_no_constitutive_exon
CAGACGCCCGCTCGCTAGCGCCCCGGGGCTTGAGGCGGGGCAGGGCTGAGGC	36151	36322	36372	36320	-1	EMIHUscaffold_37	EMIHUDRAFT_54381	36151	37131	None	12956	3511	94079	No_or_no_constitutive_exon
CGCAACCGCACCGACCACCTGTAACGTCGAGCGAGTGAGCGGGGAGCGAGGG	89381	89447	89331	89383	1	EMIHUscaffold_37	EMIHUDRAFT_208992	89183	91404	None	12956	3511	94079	No_or_no_constitutive_exon
ATAGGGGGAGATTGGGGGAGATATGGGGAGATGGGGGGAGATGTGAGCAGGT	99907	100136	99857	99909	1	EMIHUscaffold_37	EMIHUDRAFT_464004	98625	102259	None	12956	3511	94079	No_or_no_constitutive_exon
GTCGGCGCCGCGCCGCCCGCGGATCTTGGTAGTGGGCGCCGGGCCGACAGGG	356926	357187	357237	357185	-1	EMIHUscaffold_37	EMIHUDRAFT_209086	354525	357320	None	12956	3511	94079	No_or_no_constitutive_exon
CGCTGCTGGGCTGCGACGTGGTCCAGCTCGCGATGCGGTCGGGGCCGGAGGG	380787	381177	380737	380789	1	EMIHUscaffold_37	EMIHUDRAFT_310659	380445	381177	None	12956	3511	94079	No_or_no_constitutive_exon
CGCTCGCGGAGCCTCTCGCCCACGCGGCGCAGGAGGGGTATGCGGCGGAGGG	414538	414664	414488	414540	1	EMIHUscaffold_37	EMIHUDRAFT_65600	411237	414664	None	12956	3511	94079	No_or_no_constitutive_exon
GCAAGCCTCATCGACCAGCTCGCGGACGCGCTCGAGCTGCGGCTGGGCAGCG	424011	424060	423961	424013	1	EMIHUscaffold_37	EMIHUDRAFT_209111	423535	424606	None	12956	3511	94079	No_or_no_constitutive_exon
CCTCTTCTTCTTCTTCTTCATCTTCTTCCAGCCCTGCCGCCGAGGGGAAGGC	456540	457149	457199	457147	-1	EMIHUscaffold_37	EMIHUDRAFT_209124	454456	457566	None	12956	3511	94079	No_or_no_constitutive_exon
GAGGGCGCTAGGTTTAGCCTGGCGTGGCGGTGATTCGCGGCGGGGGGCAGGC	482906	483023	483073	483021	-1	EMIHUscaffold_37	EMIHUDRAFT_209137	481605	486160	None	12956	3511	94079	No_or_no_constitutive_exon
CCGGCCTGAGCCCGCGGCGCCGCCCCCGGCAGGTGAGCGACGGGTGCGAGGC	499661	499868	499611	499663	1	EMIHUscaffold_37	EMIHUDRAFT_209143	498890	499868	None	12956	3511	94079	No_or_no_constitutive_exon
GGGCGGGGCCGAGCGCCGGTGGGGTGACGGCGAGATGAGGGCGAGAATAGGC	518604	518711	518761	518709	-1	EMIHUscaffold_37	EMIHUDRAFT_209149	516637	519367	None	12956	3511	94079	No_or_no_constitutive_exon
AGAAGGGGAAGGGCGGCGGTGGAGGCGCTGGGCCTTCGCGGGAGCCCGAGGA	522487	522856	522906	522854	-1	EMIHUscaffold_37	EMIHUDRAFT_209151	522487	526786	None	12956	3511	94079	No_or_no_constitutive_exon
GCTGTGGGTGTGAACGGCGCCTCTTCCACGGCCCTCCTTCTCGGGGACAGGT	559816	559944	559766	559818	1	EMIHUscaffold_37	EMIHUDRAFT_209163	557866	560665	None	12956	3511	94079	No_or_no_constitutive_exon
AGGGGCCAGAGGGGAGGAGTCCGACGCGCGGCCGTGTTTTGGGAGAGTAGGA	573800	573854	573904	573852	-1	EMIHUscaffold_37	EMIHUDRAFT_451159	573117	579049	None	12956	3511	94079	No_or_no_constitutive_exon
ACGGGTCGGGGACGGTGCCTCGGCTGTGCGTGCGCGTGGATGGGGTGGAGGC	583452	583691	583741	583689	-1	EMIHUscaffold_37	EMIHUDRAFT_209170	583180	584612	None	12956	3511	94079	No_or_no_constitutive_exon
AGCTGGCCGCTGAGCGAGCGGCAGCAGAGGGGACGCTGCGGGCGAGGGAGGC	593514	594414	593464	593516	1	EMIHUscaffold_37	EMIHUDRAFT_102218	590719	594414	None	12956	3511	94079	No_or_no_constitutive_exon
CATGGGACTGAACCCACACTGGATTCGGTACTCTGGGGGTATGGGACTAGGT	623047	623093	622997	623049	1	EMIHUscaffold_37	EMIHUDRAFT_464044	621196	624010	None	12956	3511	94079	No_or_no_constitutive_exon
CCCAGAGTACCGAATCCAGCGTGGGTTCAGTCCTGTGGGTGGTGCGGTAGGT	623438	623750	623388	623440	1	EMIHUscaffold_37	EMIHUDRAFT_464044	621196	624010	None	12956	3511	94079	No_or_no_constitutive_exon
CGACGCCTCGGCCGTGAACGGCGTCTCCTCACGGCTGTGGGTGTGAACAGGC	629213	629308	629358	629306	-1	EMIHUscaffold_37	EMIHUDRAFT_464045	627373	630447	None	12956	3511	94079	No_or_no_constitutive_exon
GCGGCGCTGTGAACAGCGCCTCCGGTACAGCTTAAGGGTGGTGTGAGCAGGC	645822	645935	645772	645824	1	EMIHUscaffold_37	EMIHUDRAFT_451167	644410	645935	None	12956	3511	94079	No_or_no_constitutive_exon
CCATCTCTTCGTCGAGCAGTCCTGAGCCGACACTGCCTCGGGTCGAGCAGGC	646167	646314	646117	646169	1	EMIHUscaffold_37	EMIHUDRAFT_451168	646046	647378	None	12956	3511	94079	No_or_no_constitutive_exon
TTCTCAAAAGAGATCGCTTATTAGTTTGAGTCCGTGGCCCGCGTGGGGAGCC	666586	666616	666536	666588	1	EMIHUscaffold_37	EMIHUDRAFT_209209	665815	666616	None	12956	3511	94079	No_or_no_constitutive_exon
CGTCTTTAGACATTGAGCAGTGAGGGGTAGACAGTGAGGGTTGGAGACAGGC	704433	704488	704383	704435	1	EMIHUscaffold_37	EMIHUDRAFT_451175	695807	707121	None	12956	3511	94079	No_or_no_constitutive_exon
GCTCCGCCAACGGAGCGGTGTGGCTCACCCCGTCCCTCCCCGGCGGGTAGGC	704849	704984	704799	704851	1	EMIHUscaffold_37	EMIHUDRAFT_451175	695807	707121	None	12956	3511	94079	No_or_no_constitutive_exon
TCGCAGAGACGCCCCTCGCGGCCGGCGGTGAGCGCCGTCTGGCGGGGTAGGT	706237	706534	706187	706239	1	EMIHUscaffold_37	EMIHUDRAFT_451175	695807	707121	None	12956	3511	94079	No_or_no_constitutive_exon
GATGAAGAGGCGACGAACGCACTTAGGTTCACGCGTGTGGGTGTGAACAGGC	811016	811287	811337	811285	-1	EMIHUscaffold_37	EMIHUDRAFT_464058	809695	811445	None	12956	3511	94079	No_or_no_constitutive_exon
GGTCGAGGGCTGTGAGCGGCGCCTCTTCACGAGTGCGGTGGTGTGGGCAGGT	35202	35255	35152	35204	1	EMIHUscaffold_40	EMIHUDRAFT_451285	33887	35918	None	12956	3511	94079	No_or_no_constitutive_exon
CGAGCGCTGCGGCGGCCAACGCGGCGGCGAGCAGGCGCACGGGCGTGCAGCA	49465	49532	49415	49467	1	EMIHUscaffold_40	EMIHUDRAFT_451288	48735	51962	None	12956	3511	94079	No_or_no_constitutive_exon
TGCTTGGCGGTTGTGTGCGGTAGGTGGAGGAGGCGGGCGACGCGGGCGAGGG	95902	96298	96348	96296	-1	EMIHUscaffold_40	EMIHUDRAFT_102429	93787	97276	None	12956	3511	94079	No_or_no_constitutive_exon
TCGCGTCGCAGGAGCTGCTCGAGTGTCTGGCGCGCTGGGAGCGCGAGCAGGC	116124	116165	116215	116163	-1	EMIHUscaffold_40	EMIHUDRAFT_451293	113913	117563	None	12956	3511	94079	No_or_no_constitutive_exon
GCCGCCGCCGCCATCGCTGGTCAAGGTCGACCAACCAACCGGGAGCTCAGGA	119537	120278	120328	120276	-1	EMIHUscaffold_40	EMIHUDRAFT_209663	119207	122247	None	12956	3511	94079	No_or_no_constitutive_exon
CTCAAGGACCAGGCGATGGCGCGGCTGGCTGCGCAGAGGGCCGAGGAGAGCG	215851	216182	216232	216180	-1	EMIHUscaffold_40	EMIHUDRAFT_427424	213272	216559	None	12956	3511	94079	No_or_no_constitutive_exon
CGCGCACCGCCCCCCCCCAGCTGCCCCCCCCCGAGTAAGCTGCCGGGGAGGG	219187	219521	219571	219519	-1	EMIHUscaffold_40	EMIHUDRAFT_209706	219187	221850	None	12956	3511	94079	No_or_no_constitutive_exon
TGTGAACGTGTGGTGTGGACGCGAGAATAGCTCCGCCCGTTATGGGCAAGGG	275037	275080	274987	275039	1	EMIHUscaffold_40	EMIHUDRAFT_209731	274817	275080	None	12956	3511	94079	No_or_no_constitutive_exon
CGAACGGGGGAGGACGTCAAGAAGAATCGCGTGTCGTCTTCTAGGGGTAGAT	302223	302283	302173	302225	1	EMIHUscaffold_40	EMIHUDRAFT_209745	301072	302283	None	12956	3511	94079	No_or_no_constitutive_exon
CGGCGGCGGCGGCGGCGGCGGCGGCGGCGACCTCCGGCGAGGAGGGCGAGGA	427825	428065	428115	428063	-1	EMIHUscaffold_40	EMIHUDRAFT_209801	427393	428443	None	12956	3511	94079	No_or_no_constitutive_exon
ACGGCGTGGGCAGCGACGGCGAGGGCGGCGGCGAGGAGGAGGGCGAGGAGGC	598134	598602	598084	598136	1	EMIHUscaffold_40	EMIHUDRAFT_209871	597139	599365	None	12956	3511	94079	No_or_no_constitutive_exon
CGCTGGCGGCAGCGGCAGCGGCGGCGGCGCGTCGGGCGGCGCGCCGGGAGGT	668224	668374	668424	668372	-1	EMIHUscaffold_40	EMIHUDRAFT_209907	667837	668618	None	12956	3511	94079	No_or_no_constitutive_exon
ACGACCGTGATCTCATCTGGACCAGCAACGCTATGCCTTAGCAAGGGCAGGC	673303	673347	673253	673305	1	EMIHUscaffold_40	EMIHUDRAFT_451351	670465	673347	None	12956	3511	94079	No_or_no_constitutive_exon
ACGCTCCGTCGGGCAGGGCGCTCGGCGTGGCGGGTGGCGGGACGGCGGAGGA	681531	681873	681923	681871	-1	EMIHUscaffold_40	EMIHUDRAFT_209909	674057	682938	IPR1	12956	3511	94079	No_or_no_constitutive_exon
CACGCCTTCGCCGTAGGCGAGCTGCCGAGCCGGGGTCGGGGGGCTCGGAGGG	713318	713360	713268	713320	1	EMIHUscaffold_40	EMIHUDRAFT_451356	712428	713360	None	12956	3511	94079	No_or_no_constitutive_exon
GCGAGGCTGCCTCCCCTCCCACAGCCTCGCGCCCCCCGCGAGTAGGGAAGCT	724648	725004	724598	724650	1	EMIHUscaffold_40	EMIHUDRAFT_65763	723869	726916	None	12956	3511	94079	No_or_no_constitutive_exon
GCGCTCAAGGCGCGCGCGGGGGAGGGAGGGCCGGCGGCGGCGCGGGGGAGGG	725097	726916	725047	725099	1	EMIHUscaffold_40	EMIHUDRAFT_65763	723869	726916	None	12956	3511	94079	No_or_no_constitutive_exon
GGGGGAGCGGCGAGGCGGCGACGCCGAGCACGCTCCGGGCGGCGACCGAGCG	72953	73640	72903	72955	1	EMIHUscaffold_43	EMIHUDRAFT_66076	72341	73640	None	12956	3511	94079	No_or_no_constitutive_exon
CTAGGCAGCCTCGCAAACAACAACCTCGGCCTCACGCGGCGGGCGAGGAGGG	139619	139830	139569	139621	1	EMIHUscaffold_43	EMIHUDRAFT_210280	138876	140782	None	12956	3511	94079	No_or_no_constitutive_exon
GGACTGGACCCACACACGCTGGATTCGAGACTCTGGAGGTATGGGACTAGGC	139940	140060	139890	139942	1	EMIHUscaffold_43	EMIHUDRAFT_210280	138876	140782	None	12956	3511	94079	No_or_no_constitutive_exon
GAGGAGCCAGGGCAGCGGTGCTAGGCCCGAATATGACGCGGGACGGAGAGGT	164691	164865	164915	164863	-1	EMIHUscaffold_43	EMIHUDRAFT_210289	164691	165516	None	12956	3511	94079	No_or_no_constitutive_exon
CCGATCGGCTGCTGCGGTGAAGGAGGGCGCGAGCTCCTCCCGAGAGGGAGGC	203733	204227	204277	204225	-1	EMIHUscaffold_43	EMIHUDRAFT_210306	202704	204748	None	12956	3511	94079	No_or_no_constitutive_exon
GGCGGCAGGGCAGGCTGGCCGCCAAGGTCGCCGCGCGGGCCGAGGCGAAGGC	203385	203577	203627	203575	-1	EMIHUscaffold_43	EMIHUDRAFT_210306	202704	204748	None	12956	3511	94079	No_or_no_constitutive_exon
CGACTCGCGCCGCGCCGCCCTCACCGCCCGCCCCCGCCCGGGGTGTGCAGGC	381147	381349	381097	381149	1	EMIHUscaffold_43	EMIHUDRAFT_451469	380148	381349	None	12956	3511	94079	No_or_no_constitutive_exon
GCGTGGGCGGCGGCGTGGGCGGCGGCGCGTCGGAGGGCGGGCCGGGCGAGCT	471075	471215	471265	471213	-1	EMIHUscaffold_43	EMIHUDRAFT_210406	470558	471827	None	12956	3511	94079	No_or_no_constitutive_exon
GGCCCGAGTGCAAGGAAGGCAGCACGCAACAAGGAGATGGGTGCGAGTAGGC	519818	519853	519768	519820	1	EMIHUscaffold_43	EMIHUDRAFT_451479	518952	521456	None	12956	3511	94079	No_or_no_constitutive_exon
TCTGCAGCGCGCGGCTGCTTACCCGTTGAGGAGGCCACCGGGAGAGAGAGCC	529858	530254	530304	530252	-1	EMIHUscaffold_43	EMIHUDRAFT_66029	526820	531918	None	12956	3511	94079	No_or_no_constitutive_exon
GGGCGCGACGGAGTCCCGCTCGTCGCACGCCCGACTCTTGGGCTAAATAGGA	546305	546389	546439	546387	-1	EMIHUscaffold_43	EMIHUDRAFT_451481	545482	552364	None	12956	3511	94079	No_or_no_constitutive_exon
GGCGGGTGCGGCCGGCGGCGCGGCGGGTGCGGCCGGCGGCGCGACGGGAGGC	552696	553388	553438	553386	-1	EMIHUscaffold_43	EMIHUDRAFT_66059	552696	553674	None	12956	3511	94079	No_or_no_constitutive_exon
GCAAGGAGGGGAGCCTCTCACGCCCCCCTTCCCCCCCCGCGTGAGGGCAGGA	645013	645197	644963	645015	1	EMIHUscaffold_43	EMIHUDRAFT_102818	642887	645197	None	12956	3511	94079	No_or_no_constitutive_exon
ATTGGCGAAGCTGTGAATGGCGGCCACTGATCATTGGGGAATGAGTGAAGGC	655400	655473	655523	655471	-1	EMIHUscaffold_43	EMIHUDRAFT_210481	655009	658407	None	12956	3511	94079	No_or_no_constitutive_exon
CCTTCTAGGCAACATCCTCGATGAGCTCGGCGAGGTGGAGGGCGTGGGAGAG	671719	671761	671669	671721	1	EMIHUscaffold_43	EMIHUDRAFT_56325	671132	672340	None	12956	3511	94079	No_or_no_constitutive_exon
GGGAGACCGGCCGAGACTGGCCGAGACCAGCCGAGACCAGCCGAGGGTAGGC	672223	672340	672173	672225	1	EMIHUscaffold_43	EMIHUDRAFT_56325	671132	672340	None	12956	3511	94079	No_or_no_constitutive_exon
CGCCCTCGCACATCGGACTACCTCGCAAAAAAGAAAAACGACGGGGGTAGGC	722029	722284	722334	722282	-1	EMIHUscaffold_43	EMIHUDRAFT_436511	720201	723146	None	12956	3511	94079	No_or_no_constitutive_exon
CCCCGCTCCGAGATCACTCGAGATCACCCGAGATGACCCGAGGGTGTTAGGT	64075	64312	64025	64077	1	EMIHUscaffold_47	EMIHUDRAFT_451648	62786	65377	None	12956	3511	94079	No_or_no_constitutive_exon
GGTGGAACTGCCGCCGGCCACCCCTCGCCTGAGTGTGGTGGGAGAAGTAGGT	103790	104003	103740	103792	1	EMIHUscaffold_47	EMIHUDRAFT_57422	103577	104003	None	12956	3511	94079	No_or_no_constitutive_exon
AGCACGAACGGACAAGACAGCAGTGGCTGAGATATCTCTCAACGGGACAGCC	114401	115577	115627	115575	-1	EMIHUscaffold_47	EMIHUDRAFT_451652	113904	118850	None	12956	3511	94079	No_or_no_constitutive_exon
CAGACGCGCGGGAGCACGCCGAGAACGCGCCGAGGTCGCGCCGGGAGTAGGT	137351	137420	137301	137353	1	EMIHUscaffold_47	EMIHUDRAFT_464423	136063	137942	None	12956	3511	94079	No_or_no_constitutive_exon
GAGACGCCGCACCTCCAGCTCGGCCTAAGGAAGGGTGAATTAGGGGCGAGTT	150357	150551	150601	150549	-1	EMIHUscaffold_47	EMIHUDRAFT_427613	150140	154859	None	12956	3511	94079	No_or_no_constitutive_exon
CTTCCGAGACACTTCCCAGAAGGGGTCCTTCACTTACCTGCGAGGGAGAGGA	191389	191627	191677	191625	-1	EMIHUscaffold_47	EMIHUDRAFT_416204	188050	193204	None	12956	3511	94079	No_or_no_constitutive_exon
GGGTAGGTTGGCCAAGGTCCGGGAGATGAGTTAGTTAATGAGCTGGGTAGGT	197687	197747	197797	197745	-1	EMIHUscaffold_47	EMIHUDRAFT_436719	196908	200301	None	12956	3511	94079	No_or_no_constitutive_exon
CTCCCCCTCTGCTCACAGGTGCGGCTTCGTCGCCGCGGCGGGCGGCGCAGAG	244308	244342	244258	244310	1	EMIHUscaffold_47	EMIHUDRAFT_211218	242993	244342	None	12956	3511	94079	No_or_no_constitutive_exon
AGCTACCACCCCTAAACGGAGAGCAGACAACAGCTCCTTATGGGCCGGAGAA	281894	281963	281844	281896	1	EMIHUscaffold_47	EMIHUDRAFT_211230	280420	281963	None	12956	3511	94079	No_or_no_constitutive_exon
AACGGCCCCCTACGCCTGCGCCAGCGCACTCCTCTTTTTTGGGCGGGTAGGC	338223	338475	338173	338225	1	EMIHUscaffold_47	EMIHUDRAFT_66324	334132	338475	None	12956	3511	94079	No_or_no_constitutive_exon
GGTGCGGACACGGTCGCGGCAGCGATACAAGAGTACAGGGACTGAATAAGGA	339001	339080	339130	339078	-1	EMIHUscaffold_47	EMIHUDRAFT_211253	339001	339991	None	12956	3511	94079	No_or_no_constitutive_exon
GACTCGAGAGTCCGCGAGATCACTCCTGCGTGGCGTCCAGGTTGGGGAAGGC	386373	386399	386323	386375	1	EMIHUscaffold_47	EMIHUDRAFT_211273	385447	386500	None	12956	3511	94079	No_or_no_constitutive_exon
GCGGCGGCGGCGTGTCCTTCTCGTCCGGCGCGCGGGGGGTGGCGCGCAAGAA	388317	388827	388267	388319	1	EMIHUscaffold_47	EMIHUDRAFT_211274	387925	388827	None	12956	3511	94079	No_or_no_constitutive_exon
AGGGCGAGGGCAAGGGCAGTGGCGGGGCCGGTGGTGGAGGAGAGGGCGAGGT	414413	415173	415223	415171	-1	EMIHUscaffold_47	EMIHUDRAFT_103206	396248	422997	None	12956	3511	94079	No_or_no_constitutive_exon
AGATTCACCCGAGATCGCCCGAGATCACCCGAGATCACCCGAGGGCATAGGC	524006	524066	524116	524064	-1	EMIHUscaffold_47	EMIHUDRAFT_436732	521989	528184	None	12956	3511	94079	No_or_no_constitutive_exon
CCCAGAGTACCGAACCCAGTGTGGGTTCAGTCCCGTGGGTGGTGCGGTAGGT	570147	570364	570097	570149	1	EMIHUscaffold_47	EMIHUDRAFT_451680	568710	571758	None	12956	3511	94079	No_or_no_constitutive_exon
CGGATGGGTTCGTCAATCAATACGCTAATCCCGCTCTCCCACCGGGACAGGT	580180	580271	580321	580269	-1	EMIHUscaffold_47	EMIHUDRAFT_436738	578706	582273	None	12956	3511	94079	No_or_no_constitutive_exon
CGATGCGGCGCGGCTACTCGCGCGACCTGCCTGCGGCAGGGAAAAAAAAGAA	77036	77121	76986	77038	1	EMIHUscaffold_41	EMIHUDRAFT_416037	73950	79755	None	12956	3511	94079	No_or_no_constitutive_exon
CCCTCGACGCCCGCTCGCGGCCTCCTCTTCACGCCGTCGGGTGTGAACAGGC	89756	89939	89706	89758	1	EMIHUscaffold_41	EMIHUDRAFT_451368	87841	89939	None	12956	3511	94079	No_or_no_constitutive_exon
GGCCCGTCAGCCGGGGGCGGCCCCCTTGACGTGTTGGGGTTGTGAGACAGGT	127677	127732	127782	127730	-1	EMIHUscaffold_41	EMIHUDRAFT_436369	126998	128259	None	12956	3511	94079	No_or_no_constitutive_exon
GTGGCGGCGGCGGCGGCGGTGTGCCCTCGGGGGGGGGCGTCGAGCGGGAGGG	168291	168561	168611	168559	-1	EMIHUscaffold_41	EMIHUDRAFT_210011	168291	169452	None	12956	3511	94079	No_or_no_constitutive_exon
GGAGCGGGCGGTCTGTGGCGAGTGGCTCACTCGTTTGCGGGTGTGAGCAGGT	175541	175660	175710	175658	-1	EMIHUscaffold_41	EMIHUDRAFT_210015	174338	176019	None	12956	3511	94079	No_or_no_constitutive_exon
ACGCACGCACGCACGCACGTGGGCGAGACAGCCACCACAACGGTGGGTAGGT	183434	183542	183384	183436	1	EMIHUscaffold_41	EMIHUDRAFT_102608	179151	184487	None	12956	3511	94079	No_or_no_constitutive_exon
GCGGCCGTATCAACATCAACGTGCGGCAGGTCGGGCTGGAGGCCGGGTAGGA	348342	348408	348292	348344	1	EMIHUscaffold_41	EMIHUDRAFT_355877	347218	348408	None	12956	3511	94079	No_or_no_constitutive_exon
ATCCACCCCGAGATCCCGAGACGGGGCCGAGCGCTGGGCCTCAAAAATAGGC	359556	359859	359506	359558	1	EMIHUscaffold_41	EMIHUDRAFT_451400	358224	359859	None	12956	3511	94079	No_or_no_constitutive_exon
GTCCGTGGTAGGGACGTGTGTCACAACTGACCGACTGACTGACTGGGTAGGC	370018	370162	370212	370160	-1	EMIHUscaffold_41	EMIHUDRAFT_451402	368718	371042	None	12956	3511	94079	No_or_no_constitutive_exon
GCCTGCCCGCCCCAACTCGCGCAGAACGGAGGAGGTATGTACGTGGGCAGCA	373609	373664	373559	373611	1	EMIHUscaffold_41	EMIHUDRAFT_210090	372010	375836	None	12956	3511	94079	No_or_no_constitutive_exon
TGTACAATACCATACCCCGCAAAAGTCCGAACCAGACCTGGGTAATGCAGGC	464851	465022	465072	465020	-1	EMIHUscaffold_41	EMIHUDRAFT_436411	464325	466339	None	12956	3511	94079	No_or_no_constitutive_exon
AGGACATCAAGTTCCACCTTCGCGAGAATTTCTTCCAGCAGGGGGAGCAGGC	501020	501129	501179	501127	-1	EMIHUscaffold_41	EMIHUDRAFT_464223	496328	501309	None	12956	3511	94079	No_or_no_constitutive_exon
TCCAGAGTACCGAACCCAGTGTGGGTTCAGTCGTGTGGGTGGTGTGGTAGGC	499254	499407	499457	499405	-1	EMIHUscaffold_41	EMIHUDRAFT_464223	496328	501309	None	12956	3511	94079	No_or_no_constitutive_exon
GGTCCGAGGCGGAGGCGGAGGCGCGCGATCTGTCGCGGGCGCTGGATGAGGC	513004	513245	512954	513006	1	EMIHUscaffold_41	EMIHUDRAFT_210142	511025	514396	None	12956	3511	94079	No_or_no_constitutive_exon
GAGGAGGAGCCGTGGCCAGCACCAGTGCCGTGGATCGGCGGGAAGCGCAGCG	692453	692524	692403	692455	1	EMIHUscaffold_41	EMIHUDRAFT_210208	690297	692740	None	12956	3511	94079	No_or_no_constitutive_exon
GCCGCAATCGGCACCGCCGCCGCCGCCGGGACCGCCGCCGTGGGCAGCAGCC	694153	694402	694452	694400	-1	EMIHUscaffold_41	EMIHUDRAFT_210210	693995	695718	None	12956	3511	94079	No_or_no_constitutive_exon
CGCGGAGCAGAAGGGTGGAGCGCGGTACTGAGGAGCTTCCTGATGGGTAGGC	697113	697487	697537	697485	-1	EMIHUscaffold_41	EMIHUDRAFT_464236	697113	700357	None	12956	3511	94079	No_or_no_constitutive_exon
GGGCTCCTCCTACTCCTCGGCTAGCGGGTACACCCAATGTGCGGGCGCAGGC	724031	725288	725338	725286	-1	EMIHUscaffold_41	EMIHUDRAFT_210221	721853	725631	None	12956	3511	94079	No_or_no_constitutive_exon
CAGCCGCGTTCTCCCACTCCTCGGCCTCGAGGGCGGCGGTGCGGGAGTAGGG	733368	733630	733680	733628	-1	EMIHUscaffold_41	EMIHUDRAFT_451434	732436	734757	None	12956	3511	94079	No_or_no_constitutive_exon
TATTCTAATAATAATTTATTCTAATTCTGGCTCCTCTCCGGGGACGCGAGGT	746048	746078	745998	746050	1	EMIHUscaffold_41	EMIHUDRAFT_436447	744128	746865	None	12956	3511	94079	No_or_no_constitutive_exon
GGCACGCGGACACGGGCGCGTCGCACGCGAAGCAGTAGCAGTTGGGGCAGGC	116501	116636	116451	116503	1	EMIHUscaffold_50	EMIHUDRAFT_211711	114777	116636	None	12956	3511	94079	No_or_no_constitutive_exon
TATCTCCCGAGAGCTAGGCGGGCACGATTCGGTGCGGCGCGGGCGTCAAGCT	163569	163716	163766	163714	-1	EMIHUscaffold_50	EMIHUDRAFT_427681	161417	164519	None	12956	3511	94079	No_or_no_constitutive_exon
GCCGACGCGCTGATGCACGCGACGGGTGCGGACGCGCCGCAGTGGGACAGCG	162178	162497	162547	162495	-1	EMIHUscaffold_50	EMIHUDRAFT_427681	161417	164519	None	12956	3511	94079	No_or_no_constitutive_exon
GCCCCTCCCTACTCCGTCTTGAGCCGCGCGCGCGTCCGGCACGAGGGTAGGC	259203	259256	259153	259205	1	EMIHUscaffold_50	EMIHUDRAFT_451787	257391	264030	None	12956	3511	94079	No_or_no_constitutive_exon
CGCCGCCCTCGCCCTCGCCCTCGCCCTCGGCTCCCCTCTGAGCGGGAAAGAG	268796	268926	268976	268924	-1	EMIHUscaffold_50	EMIHUDRAFT_451789	268582	273670	None	12956	3511	94079	No_or_no_constitutive_exon
GATTTCATGACTTATATATGAGCAGAGACCGAGCCGGGAGAGAGAGGCAGGG	324343	324374	324424	324372	-1	EMIHUscaffold_50	EMIHUDRAFT_211783	324343	325730	None	12956	3511	94079	No_or_no_constitutive_exon
GTTGGAAGACCGGCGGTGGAGGTCCGACGCGCGTTCTTTTTTGGGAGCAGGC	355589	355685	355735	355683	-1	EMIHUscaffold_50	EMIHUDRAFT_421960	352163	357087	None	12956	3511	94079	No_or_no_constitutive_exon
CTGTCCCGGCAGGAGGACGGCGCCTCTTCACGCGGGTCGGCTGAGGGTAGGT	381249	381384	381199	381251	1	EMIHUscaffold_50	EMIHUDRAFT_436908	379448	384156	None	12956	3511	94079	No_or_no_constitutive_exon
GAGGGGAGTGGGGGGTGGAGGTGGATGACGTCACCTCGTCCGGATGGGAGTC	390272	390576	390222	390274	1	EMIHUscaffold_50	EMIHUDRAFT_211809	389895	390645	None	12956	3511	94079	No_or_no_constitutive_exon
GAGATGCCGGCTCATCTCGGTGCGATCTCCCTCTCCTCTCGTGGGTGTAGGG	450009	450054	449959	450011	1	EMIHUscaffold_50	EMIHUDRAFT_558361	448530	450564	COPZ1-1	12956	3511	94079	No_or_no_constitutive_exon
AAGCACTCATCACTCACTGCTGGTCGTTGAGCCGTTGCGGTGGGGCGAAGGT	456012	456137	456187	456135	-1	EMIHUscaffold_50	EMIHUDRAFT_436918	455660	457573	None	12956	3511	94079	No_or_no_constitutive_exon
GATTCCTCATCAGTCATGAACCGTTGACTATTCATTGCACATGGGCATAGGC	463301	463369	463419	463367	-1	EMIHUscaffold_50	EMIHUDRAFT_451812	463301	464450	None	12956	3511	94079	No_or_no_constitutive_exon
TACGCTGATCGCACTTGGTTGCCCACAGGCCGTCTTTTTCCAGGGACGAGGC	514277	514441	514227	514279	1	EMIHUscaffold_50	EMIHUDRAFT_211850	513456	514737	None	12956	3511	94079	No_or_no_constitutive_exon
CGGCGGAGAAGGCAGCGGCGGAGGCGGCGTGGGCCGCGGGCGCGGCGGAGAG	564836	565412	564786	564838	1	EMIHUscaffold_50	EMIHUDRAFT_103481	562799	565412	None	12956	3511	94079	No_or_no_constitutive_exon
TTCTCCCATCACCGACACTTAGCCGGAGACCTAGCTGAGGGGTGGACAAGGT	615076	615203	615253	615201	-1	EMIHUscaffold_50	EMIHUDRAFT_103494	613984	615856	None	12956	3511	94079	No_or_no_constitutive_exon
GATGCCGAGGGCTGTGAACGGCGCCTCTTCACGGCGGCGGGTGTGGGCAGGT	726886	727317	727367	727315	-1	EMIHUscaffold_50	EMIHUDRAFT_416307	726886	728661	None	12956	3511	94079	No_or_no_constitutive_exon
CGTGGCGGAGGTGCCAGCAGCGTCTCTTCTCAGATCGTGGGTGTGAGCAGGA	14609	14637	14559	14611	1	EMIHUscaffold_51	EMIHUDRAFT_211945	12747	14881	None	12956	3511	94079	No_or_no_constitutive_exon
CGGCGGCCGAGGCGCGCGGCACGTGGTGGGGATGGGTGACGGGTTCGGAGCC	47037	47318	46987	47039	1	EMIHUscaffold_51	EMIHUDRAFT_451837	45344	61186	None	12956	3511	94079	No_or_no_constitutive_exon
GCCCGCCGTCGGGCGAGTCCACACCTTAGCCCACGCGGAGCGGCGGGTAGGC	51692	51890	51642	51694	1	EMIHUscaffold_51	EMIHUDRAFT_451837	45344	61186	None	12956	3511	94079	No_or_no_constitutive_exon
CGTCCGCCGCAGGAGGAGGCCACGCTCCTCGCCGCCGCCGAGGTGGGGAGCG	89981	90045	90095	90043	-1	EMIHUscaffold_51	EMIHUDRAFT_451838	86974	91014	None	12956	3511	94079	No_or_no_constitutive_exon
CGCCCACCTTTGTGCCGCTGGTCTACCCGACCGCCGCCGTCGGGCGCAAGTT	113593	113674	113724	113672	-1	EMIHUscaffold_51	EMIHUDRAFT_211980	112852	115163	None	12956	3511	94079	No_or_no_constitutive_exon
GGCGGGGGGCGAGGGCGCGGGCGAAGGAGGAGGAGCCAGAGCCCGGGGAGGA	143949	144097	144147	144095	-1	EMIHUscaffold_51	EMIHUDRAFT_451842	143949	145705	None	12956	3511	94079	No_or_no_constitutive_exon
GCCTCCCTAACCCTGGACCCTGCCCCCCTGGACCCTACCCCTGGGCGAAGGG	149297	149406	149247	149299	1	EMIHUscaffold_51	EMIHUDRAFT_356694	146599	150304	Lhcf20_1	12956	3511	94079	No_or_no_constitutive_exon
GCCTGCCGCGGTGACGTCGCCTACGGCTACGCGGCGGACGGGCTGCGAAGAA	158771	159065	158721	158773	1	EMIHUscaffold_51	EMIHUDRAFT_212004	158280	160036	None	12956	3511	94079	No_or_no_constitutive_exon
CTGTGTTCGCTCTGCCTTTCCCAGCGGTCGCGCCTGCCGTGTGTGGGGAGGT	164163	164541	164113	164165	1	EMIHUscaffold_51	EMIHUDRAFT_212008	163849	164847	None	12956	3511	94079	No_or_no_constitutive_exon
CGCTGCGGCGGGCGGCGGGCGGCGGGTGGGTGCCGTGCGGGGACGACGAGCT	166056	166158	166006	166058	1	EMIHUscaffold_51	EMIHUDRAFT_451844	165105	166158	None	12956	3511	94079	No_or_no_constitutive_exon
CGGGCCTTGTCCCTCGTGGCTGAAGCCGCCCTCGCGCCGGGTCGGAATAGGC	336069	336108	336158	336106	-1	EMIHUscaffold_51	EMIHUDRAFT_416312	331265	336682	None	12956	3511	94079	No_or_no_constitutive_exon
GTCCAGGACATGTCCAGGACACCTCTATGACATGTCTCATAGGGGATGAGCG	334221	334332	334382	334330	-1	EMIHUscaffold_51	EMIHUDRAFT_416312	331265	336682	None	12956	3511	94079	No_or_no_constitutive_exon
GAGTAGGTGGACGGGCGCACGGGTTCGGTACTCTGGAGGTATGGGAGTAGGT	332570	332752	332802	332750	-1	EMIHUscaffold_51	EMIHUDRAFT_416312	331265	336682	None	12956	3511	94079	No_or_no_constitutive_exon
AGCGAGCGCAGCCCTGTGCCATGCGGACGCCGACGCCCGTGGGTGCGCAGGT	392273	392375	392425	392373	-1	EMIHUscaffold_51	EMIHUDRAFT_212097	389959	392528	None	12956	3511	94079	No_or_no_constitutive_exon
CCACACACGGCGCCCTGTCGGCTCACACCCCGCGGGCTCGGCGTGGGCAGGC	399639	399722	399772	399720	-1	EMIHUscaffold_51	EMIHUDRAFT_451861	398989	402555	None	12956	3511	94079	No_or_no_constitutive_exon
CAGAGCCCGTCCGCAGAGCCCCCTCGGGAGATGTGGGGAGATGTGAGTAGGT	433871	433983	434033	433981	-1	EMIHUscaffold_51	EMIHUDRAFT_103574	432034	434626	None	12956	3511	94079	No_or_no_constitutive_exon
GGGGAGCGGGCGGCGGCGGCGGCGTCGCTTCCCTTCCCTGGGGCGGCGAGGG	499981	500149	500199	500147	-1	EMIHUscaffold_51	EMIHUDRAFT_212128	499736	501263	None	12956	3511	94079	No_or_no_constitutive_exon
TTCCCCCCCCCCCCCCCGACCGTCCCACACCCCCGTGCCGCTGCGGGAAGGT	627384	628729	628779	628727	-1	EMIHUscaffold_51	EMIHUDRAFT_451876	627384	632193	None	12956	3511	94079	No_or_no_constitutive_exon
CTGGCGGCTCCCGCGGCTCTGGCGTACACGACGGAGCGGCGTGGGACGAGGC	674716	675340	675390	675338	-1	EMIHUscaffold_51	EMIHUDRAFT_451884	673641	676842	None	12956	3511	94079	No_or_no_constitutive_exon
CGGCGACGACGGCAGTAGCGGCCCAGAGGCCACCGGGGGCGTTGAGGAAGGC	695268	695425	695475	695423	-1	EMIHUscaffold_51	EMIHUDRAFT_212215	695003	697358	None	12956	3511	94079	No_or_no_constitutive_exon
CGGCGGTGCCGCGCGGCGGCAGCGGCGCCCGGGTGGAGCGGTGGGCAAAGGT	25486	25858	25908	25856	-1	EMIHUscaffold_45	EMIHUDRAFT_451505	24787	28081	None	12956	3511	94079	No_or_no_constitutive_exon
GGCGGCGGGGCGGGGCGGGGCCGTCGCAGGAGGCCGAGGAGGGTACCGAGGC	233419	233539	233589	233537	-1	EMIHUscaffold_45	EMIHUDRAFT_210636	233122	236689	None	12956	3511	94079	No_or_no_constitutive_exon
CTCCCCCCCCCCCCCCTCTCCCAGCTCCACCCCGCCGCCCTGCAGGGGAGTT	273140	275586	273090	273142	1	EMIHUscaffold_45	EMIHUDRAFT_464319	271965	275586	None	12956	3511	94079	No_or_no_constitutive_exon
AGCCTGGCGCGGGCGCGGGCGCTCGGCCGGCGCGCAAGGCGCTGGGCGAGGG	444275	444631	444225	444277	1	EMIHUscaffold_45	EMIHUDRAFT_210718	443289	445016	None	12956	3511	94079	No_or_no_constitutive_exon
CGGCGGCGGCGGCGGCGGCAGCTCTGCTCAACGTCGAGACGGCATGGGAGGC	520451	520616	520401	520453	1	EMIHUscaffold_45	EMIHUDRAFT_451545	519800	526030	None	12956	3511	94079	No_or_no_constitutive_exon
CGACGGAGTCGCAGGCGGGCCTCGCGTCAGCCGCCAGCGTCGTGGGGCAGGA	521560	521944	521510	521562	1	EMIHUscaffold_45	EMIHUDRAFT_451545	519800	526030	None	12956	3511	94079	No_or_no_constitutive_exon
CGGCGGCGGCGGCGGCGGCAGCTCTGCTCAACGTCGAGACGGCATGGGAGGC	522157	522322	522107	522159	1	EMIHUscaffold_45	EMIHUDRAFT_451545	519800	526030	None	12956	3511	94079	No_or_no_constitutive_exon
GGCTGCACGCCGACGGGAGGGCGGACATCGCCTACGACGACGGGGACGAGGA	522747	523060	522697	522749	1	EMIHUscaffold_45	EMIHUDRAFT_451545	519800	526030	None	12956	3511	94079	No_or_no_constitutive_exon
GGGGGAGTCGAGGCCGACTCGTCTGAGAGCGGAGGAGCGAGCGCCGGGAGTG	537304	537410	537460	537408	-1	EMIHUscaffold_45	EMIHUDRAFT_451547	536091	537703	None	12956	3511	94079	No_or_no_constitutive_exon
GTGCTTCCCTGCCGTGGACAGCGCCTCTTCACACCGGAGGGTGCGAGCAGGC	559433	559468	559383	559435	1	EMIHUscaffold_45	EMIHUDRAFT_436576	559191	560175	None	12956	3511	94079	No_or_no_constitutive_exon
CTGCTGCGAGTGTGAGCGGCGCCTCTTCACGGCTCTGGGTGTGAACACAGGT	632141	632243	632293	632241	-1	EMIHUscaffold_45	EMIHUDRAFT_356176	630999	632937	None	12956	3511	94079	No_or_no_constitutive_exon
GTCGGCCCAGGTGGACGGTCCGCTGCACGGGCCTCTTCCCGCCGCGGGAGAG	642178	642243	642293	642241	-1	EMIHUscaffold_45	EMIHUDRAFT_451556	637923	648332	None	12956	3511	94079	No_or_no_constitutive_exon
GTGAGGTGGGAGCGACACCGAGGGCATCTGAGCTCGTTTATGGGCAGCAGTG	653059	653428	653478	653426	-1	EMIHUscaffold_45	EMIHUDRAFT_41308	653059	655563	None	12956	3511	94079	No_or_no_constitutive_exon
GATGCCGAGGGCTGTGAACGGCGCCTCTTCACGGCGGCGGGTGTGGGCAGGT	657314	657742	657264	657316	1	EMIHUscaffold_45	EMIHUDRAFT_436587	655970	657742	None	12956	3511	94079	No_or_no_constitutive_exon
GCGGCGGAGGCGGCGTGGGCCGCGGGCGCGGCGCAGAGGGCGGCGCAGAGGG	698443	698495	698393	698445	1	EMIHUscaffold_45	EMIHUDRAFT_210822	695297	698999	None	12956	3511	94079	No_or_no_constitutive_exon
GCGGGGCGGGCGGGGCGGGGCCGTCGCAGGAGCCCGAGGAGGGTGCCGAGGC	698597	698735	698547	698599	1	EMIHUscaffold_45	EMIHUDRAFT_210822	695297	698999	None	12956	3511	94079	No_or_no_constitutive_exon
CCCCCCCCCCCCCCCCGCCCCCCCCGAGGTTGTGTGTGAGAGGGCCGAAGTT	2524	2582	2632	2580	-1	EMIHUscaffold_62	EMIHUDRAFT_214563	2524	4423	None	12956	3511	94079	No_or_no_constitutive_exon
CCTAGTCTACGCAAACGGGACGAAGGTGGGCGAAGGGGATGGCGACGTAGGC	50730	50829	50680	50732	1	EMIHUscaffold_62	EMIHUDRAFT_214578	49541	50829	None	12956	3511	94079	No_or_no_constitutive_exon
GGGCTGCGGCTGAGGGGCTGTCCGACACACGGTCACGGTGAGACTGGGAGGT	56729	56757	56679	56731	1	EMIHUscaffold_62	EMIHUDRAFT_214582	55544	56757	None	12956	3511	94079	No_or_no_constitutive_exon
TCCAACAACCTGGCGCCGGTGCAGATGCAGATGGGGATGGGCGCGGGCAGCG	76185	76465	76135	76187	1	EMIHUscaffold_62	EMIHUDRAFT_55470	75862	76744	None	12956	3511	94079	No_or_no_constitutive_exon
CGCGCCCGCGTCGAAGGCATTGCTCGCCGCGCGCTCGCTGCCGGGCGGAGGC	97826	98567	97776	97828	1	EMIHUscaffold_62	EMIHUDRAFT_452427	96236	98567	None	12956	3511	94079	No_or_no_constitutive_exon
CCGCAAACAACCCGGAAGGCCGCGCTGTCCGACCTTGGCGGGCCAAGTAGGC	103059	104470	104520	104468	-1	EMIHUscaffold_62	EMIHUDRAFT_104739	103059	105000	None	12956	3511	94079	No_or_no_constitutive_exon
AGCCGCCGCCGCCCTCGCCCGGCTCGGACCCGCAGCACGCGCGGGCGCAGGT	112179	112666	112129	112181	1	EMIHUscaffold_62	EMIHUDRAFT_452428	110980	112666	None	12956	3511	94079	No_or_no_constitutive_exon
AGGGCGGCGGCCAGGGCGGCGGCGGGGGCGGCGGCGAGGGCGGCGGCGAGGG	120584	120926	120976	120924	-1	EMIHUscaffold_62	EMIHUDRAFT_43170	120584	121478	None	12956	3511	94079	No_or_no_constitutive_exon
CCACGTGGCGTGACACTGCGTGGACATGTCCCGGCAGGCGGGAGACGGAGGC	131117	131217	131067	131119	1	EMIHUscaffold_62	EMIHUDRAFT_51512	130165	132194	None	12956	3511	94079	No_or_no_constitutive_exon
CGGCGGCGGGCGCCTCGCGAGGGACGGGCGACGGGCGTTGGGGCGCGCAGCT	140808	140868	140918	140866	-1	EMIHUscaffold_62	EMIHUDRAFT_214623	139872	142985	None	12956	3511	94079	No_or_no_constitutive_exon
GCAAGCGCCCGCGGGGCCGCGCCCCGAACGGCGTGGACGGGCGGCCAAAGCT	162664	163414	162614	162666	1	EMIHUscaffold_62	EMIHUDRAFT_452430	162217	163414	None	12956	3511	94079	No_or_no_constitutive_exon
GGCGCGGCGGCGGGCGGAGACGGCGCGGCGGCGGGCGGCGCGGGGACGAGCG	170531	171153	171203	171151	-1	EMIHUscaffold_62	EMIHUDRAFT_67391	169203	171833	None	12956	3511	94079	No_or_no_constitutive_exon
TGAGGTGGGGAGGGCGCCGCCCCTTTGACACGCCACTGCTGTGGGAACAGGC	177790	177840	177890	177838	-1	EMIHUscaffold_62	EMIHUDRAFT_214644	177231	179524	PTA9	12956	3511	94079	No_or_no_constitutive_exon
GCGCGACTTCTGCCCTCGAGCGGGCGCGCGTCCTCTGCTCGTGGGGCGAGTC	244014	244190	244240	244188	-1	EMIHUscaffold_62	EMIHUDRAFT_214671	243713	247163	None	12956	3511	94079	No_or_no_constitutive_exon
CTAGGAGGCATTGGCCATCGGTCACCATCAGTCCTCCGTGACGGGAGCAGGT	254939	255503	254889	254941	1	EMIHUscaffold_62	EMIHUDRAFT_67415	254167	255503	None	12956	3511	94079	No_or_no_constitutive_exon
TCGCGCTCGACTTTGACCGGACGCTCGCGACGACGCGTGCGGGCTCGGAGCC	256318	256371	256421	256369	-1	EMIHUscaffold_62	EMIHUDRAFT_214676	255896	258097	None	12956	3511	94079	No_or_no_constitutive_exon
TCCAAAGACGAGACCGGTCGAGCGCGCCGCAAACACACGGGCGCGAATAGGC	373314	373682	373732	373680	-1	EMIHUscaffold_62	EMIHUDRAFT_452451	373314	375274	None	12956	3511	94079	No_or_no_constitutive_exon
GCAGCGGCGACGGCGATCTCGGCGGGGCGAGACTTGGCGGGAGTGTGCAGGA	435821	436757	436807	436755	-1	EMIHUscaffold_62	EMIHUDRAFT_452457	434586	437570	None	12956	3511	94079	No_or_no_constitutive_exon
GGCGAGGGAGAGGAAGGGGGTCCATTAACACCAGATAGCGAGAGGGGCAGGG	527818	528236	527768	527820	1	EMIHUscaffold_62	EMIHUDRAFT_214774	525732	528830	None	12956	3511	94079	No_or_no_constitutive_exon
CGCCAAGCCCGCCGACATCGCCTCCGCCGAGCCGGGCGCGGCCGCGGGAGAG	533835	533915	533965	533913	-1	EMIHUscaffold_62	EMIHUDRAFT_452466	531523	536689	None	12956	3511	94079	No_or_no_constitutive_exon
CTACGCGTCACCCCCCCCCCCCTCACCCGGCTCGCGGACCGGGGTGATAGGC	634079	634124	634029	634081	1	EMIHUscaffold_62	EMIHUDRAFT_428010	633165	635170	None	12956	3511	94079	No_or_no_constitutive_exon
GGGTCATCTCGGATAATCTCGGGTAATCTCGGGTAATCTCGGGTACGTAGGC	657774	657829	657724	657776	1	EMIHUscaffold_62	EMIHUDRAFT_437657	654402	658685	None	12956	3511	94079	No_or_no_constitutive_exon
GCGGGCGGGCGGGCCTCGGCTGCCGCGCCTGCCTTTGGCGCGGGCGGCAGCC	67562	67618	67668	67616	-1	EMIHUscaffold_46	EMIHUDRAFT_210856	67562	67890	None	12956	3511	94079	No_or_no_constitutive_exon
CCCGCCGCCGGCGGTGCGTGGCCGCAGCTTCTCGAGCTGCGGGCGGGCAGTG	197036	197384	197434	197382	-1	EMIHUscaffold_46	EMIHUDRAFT_451580	191922	198316	None	12956	3511	94079	No_or_no_constitutive_exon
CCGGAGCTCCACCGCGCGCTGCTGCAGCAGCTCAAGCGAGCGAGGGGCAGCG	195923	196856	196906	196854	-1	EMIHUscaffold_46	EMIHUDRAFT_451580	191922	198316	None	12956	3511	94079	No_or_no_constitutive_exon
TGGTGCGGGAGCTGCTCGAGCGCCAGAGGGAGGAGCGGGAGCGGCGGCAGGC	195612	195646	195696	195644	-1	EMIHUscaffold_46	EMIHUDRAFT_451580	191922	198316	None	12956	3511	94079	No_or_no_constitutive_exon
TGGCCGTGCTTCACCTGCCATTGCTACAGACACACCACCACGTGGGATAGGC	248775	248933	248725	248777	1	EMIHUscaffold_46	EMIHUDRAFT_210934	248540	249761	None	12956	3511	94079	No_or_no_constitutive_exon
GCCTCCTCCGCCTCCTCCTCCGACCAGCGGAACGAGAGGACGGGCAGCAGGC	249005	249267	248955	249007	1	EMIHUscaffold_46	EMIHUDRAFT_210934	248540	249761	None	12956	3511	94079	No_or_no_constitutive_exon
GCCCGCCCCTCCCGGCGGCGTCTCCTCACGGAGGGAGCGGGTGTGGACAGGT	310729	310883	310933	310881	-1	EMIHUscaffold_46	EMIHUDRAFT_464382	307763	312050	None	12956	3511	94079	No_or_no_constitutive_exon
CCGGCGCGGCGCGCGGGCGGCGCCCCGTCACCGCCGTCGGTCGGGAGTAGGC	337101	337245	337051	337103	1	EMIHUscaffold_46	EMIHUDRAFT_210973	336508	337703	None	12956	3511	94079	No_or_no_constitutive_exon
CCCGCGGTCGCGCCCCCTCACCGATACCCCCCCCCCCCCCCGATGGGCAGGA	540156	540318	540106	540158	1	EMIHUscaffold_46	EMIHUDRAFT_451622	539404	540862	None	12956	3511	94079	No_or_no_constitutive_exon
CGGGAGGGAAGGACGATGCAAAGCCCGCCTCGCCTGGCCCGTGGGGGCAGTG	612653	612743	612603	612655	1	EMIHUscaffold_46	EMIHUDRAFT_49130	612255	612743	None	12956	3511	94079	No_or_no_constitutive_exon
GGAGCCGCCGCTCTCTTCCCTCTCTCAGGCGGGACGCGCCGCGGGAGTAGGC	49671	49872	49621	49673	1	EMIHUscaffold_59	EMIHUDRAFT_452242	48406	49872	None	12956	3511	94079	No_or_no_constitutive_exon
CCTTCATGGATCTGCGGCGACGAATGCGAGACTCGGGGTCAGAGGCGCAGGC	61246	61369	61196	61248	1	EMIHUscaffold_59	EMIHUDRAFT_213812	61085	62321	None	12956	3511	94079	No_or_no_constitutive_exon
CAGCACCGCGGCGCGGGCCGGGCCGGCGCGGGGTTACAAGCGGGCGCGAGGG	75175	75647	75125	75177	1	EMIHUscaffold_59	EMIHUDRAFT_213818	75095	75852	None	12956	3511	94079	No_or_no_constitutive_exon
CTGCCCGGAGCTGGGCCGAGGGAGAGAGGCTGCGAGTGCTGGGGATGTAGGC	135797	135945	135995	135943	-1	EMIHUscaffold_59	EMIHUDRAFT_213844	135643	138227	None	12956	3511	94079	No_or_no_constitutive_exon
CAAAGGTGTGACGAGTCCCAGCGCTGGCTGTGCAGCGACCGACCGGGCAGGC	197083	197156	197206	197154	-1	EMIHUscaffold_59	EMIHUDRAFT_213868	195164	197303	None	12956	3511	94079	No_or_no_constitutive_exon
CCCCCTCTCCCCCCCCTCCCCTCACTCACCGGCCCGGGCGGACCGAGTAGGC	250865	250872	250815	250867	1	EMIHUscaffold_59	EMIHUDRAFT_104391	249752	252383	None	12956	3511	94079	No_or_no_constitutive_exon
GCTTTCCGCGCGCGCTTCCCCGCGGCGCGGTGGGTGCTCATGGGCACGAGCG	257522	257721	257472	257524	1	EMIHUscaffold_59	EMIHUDRAFT_213894	255986	257721	None	12956	3511	94079	No_or_no_constitutive_exon
TGAGGCTTTGTGCCCGTCGAGCGTCTAAGCCGGTGTGCCCCGGGGGTGAGGA	409632	409665	409582	409634	1	EMIHUscaffold_59	EMIHUDRAFT_213945	408988	409665	None	12956	3511	94079	No_or_no_constitutive_exon
GAGCGGGGCGGAGGGACGGGAGCGGAAGCGGCAGATGAAGCGGGCGGGAGTG	419188	419252	419138	419190	1	EMIHUscaffold_59	EMIHUDRAFT_452272	414749	419252	None	12956	3511	94079	No_or_no_constitutive_exon
GGCGGAAGCACATCGTCATCTTCGCGCAGCGCGACCTCGAGGCGGGCGAGGC	437476	437836	437426	437478	1	EMIHUscaffold_59	EMIHUDRAFT_311470	436714	437836	None	12956	3511	94079	No_or_no_constitutive_exon
TGGTGGCGGTGGTGGCGGTGGTGACAATGCGAGCGGGGTGTGGTGAGTAGGT	454931	455651	455701	455649	-1	EMIHUscaffold_59	EMIHUDRAFT_41159	454271	456636	None	12956	3511	94079	No_or_no_constitutive_exon
GGTGACGTCCGCCAGTATAGTAGTAAGCAGCTCCTCTCTGGGCGCAGGAGGG	454271	454589	454639	454587	-1	EMIHUscaffold_59	EMIHUDRAFT_41159	454271	456636	None	12956	3511	94079	No_or_no_constitutive_exon
GCGCTCCGCGAGACGTTGTTCCGCTCCCCATTCGCGCGAGCAGCTGGGAGGA	569952	570135	570185	570133	-1	EMIHUscaffold_59	EMIHUDRAFT_214016	569952	570945	None	12956	3511	94079	No_or_no_constitutive_exon
CGAGGATGCGGCCTTCGTCTCGCTCAGCGGGGTGGTGGGTGGAGGGGTAGGC	609399	609552	609602	609550	-1	EMIHUscaffold_59	EMIHUDRAFT_452284	609013	612074	None	12956	3511	94079	No_or_no_constitutive_exon
CGCCCAGCGCAACCTCGGCCTCCTCCTCCTCGAGCTGGCGGGCTGCGGAGGG	31981	32167	31931	31983	1	EMIHUscaffold_48	EMIHUDRAFT_211405	30891	32273	None	12956	3511	94079	No_or_no_constitutive_exon
AGCGCGCGGCGGCGAAGGAGGCGCAACAGGCAAAGTGGGAGTCGGAAAAGGC	51585	51753	51803	51751	-1	EMIHUscaffold_48	EMIHUDRAFT_211412	49362	54158	None	12956	3511	94079	No_or_no_constitutive_exon
ACGCGGCGGCGGAGGCGGCGGCGGAGGCGGCTGACCTGGCCGAGGGCGAGGC	51411	51447	51497	51445	-1	EMIHUscaffold_48	EMIHUDRAFT_211412	49362	54158	None	12956	3511	94079	No_or_no_constitutive_exon
GCGAAGGAGGCGGCGTGGGCTGCGGAGGCGGCGGAGAGGGCGGCGGAGAGGG	59283	59884	59934	59882	-1	EMIHUscaffold_48	EMIHUDRAFT_103267	59283	64942	None	12956	3511	94079	No_or_no_constitutive_exon
CGGCGGTGGGCGCGGCAGCGGCGGTGAGGCGGAGCGGCGTGTGGGCAGAGGC	69182	69581	69631	69579	-1	EMIHUscaffold_48	EMIHUDRAFT_211418	68409	69762	None	12956	3511	94079	No_or_no_constitutive_exon
GACGGGAGGCCCCTCGTGGCTGTGCGAGATAGTCGGGGCGCGATGGGCAGGA	113975	114015	113925	113977	1	EMIHUscaffold_48	EMIHUDRAFT_211434	113094	114015	None	12956	3511	94079	No_or_no_constitutive_exon
ATCGCTCGCGCGGGGCGCGCCTCCTCTTCACAGCTGGCGGGTGTGAACAGGC	120989	121465	120939	120991	1	EMIHUscaffold_48	EMIHUDRAFT_421913	119428	121808	None	12956	3511	94079	No_or_no_constitutive_exon
CGGCCATCCAAGGACAGGCGCGCTGGGGGGCGGCTTGGAGGGGGGCGCAGCC	164716	164846	164896	164844	-1	EMIHUscaffold_48	EMIHUDRAFT_356424	164437	165476	None	12956	3511	94079	No_or_no_constitutive_exon
CTTCACACCTGCTGCTGTGAACAGGCGAGGAGGGGCTCGACATCGGGGAGGT	170616	170805	170566	170618	1	EMIHUscaffold_48	EMIHUDRAFT_211457	168682	171168	None	12956	3511	94079	No_or_no_constitutive_exon
CGCCGGCCGCGTGGGACGGCGAGCGCGACCCGCACGCCCGCGGGCGGCAGCA	187597	188404	188454	188402	-1	EMIHUscaffold_48	EMIHUDRAFT_211465	187597	189868	None	12956	3511	94079	No_or_no_constitutive_exon
GCAGTCTCCACACAGCGATCCCACGCCCGCCGCCTTCACACGGGCGCGAGGG	231033	231073	231123	231071	-1	EMIHUscaffold_48	EMIHUDRAFT_211481	230273	231329	None	12956	3511	94079	No_or_no_constitutive_exon
GAGGGCTCTCCTTCGGCGGCCTGCCGGCTGGGGGCCTGCCGGCTGGGCAGGG	346719	346948	346998	346946	-1	EMIHUscaffold_48	EMIHUDRAFT_451730	344692	347659	None	12956	3511	94079	No_or_no_constitutive_exon
CGCCGGCCGGGTGTGAAGAGGCGCTGTTCACAGACGGGGCGGGTGAGCAGGT	412794	412923	412973	412921	-1	EMIHUscaffold_48	EMIHUDRAFT_103339	411117	413620	None	12956	3511	94079	No_or_no_constitutive_exon
CGGCGCAAGTTGCGGCGGAGCGGGACAAGCTCGCCGGGGCAGTGGGCGAGGC	599129	599720	599770	599718	-1	EMIHUscaffold_48	EMIHUDRAFT_103373	599129	601409	None	12956	3511	94079	No_or_no_constitutive_exon
TGAATGCGCGCGCCCCGCCCGCCGGCCCGCCCCGCCGGCGAGGGCGGAAGGA	642486	642784	642436	642488	1	EMIHUscaffold_48	EMIHUDRAFT_427672	641772	645053	None	12956	3511	94079	No_or_no_constitutive_exon
GGGACATGTCCGGGACATGTCCGGGACATGTCCTGTTGTGCGGCGGGCAGGC	57296	57353	57246	57298	1	EMIHUscaffold_57	EMIHUDRAFT_452132	56748	59295	None	12956	3511	94079	No_or_no_constitutive_exon
TAGGCGAGGAGGCGCAGTCGTGGACGAGCCACGTCCGCCGTGTGGGCGAGGC	59209	59295	59159	59211	1	EMIHUscaffold_57	EMIHUDRAFT_452132	56748	59295	None	12956	3511	94079	No_or_no_constitutive_exon
GCTGCAGTTCGCAATGCGAGTCACGGCGCAGCTTGCTCGCGCGGGAGCAGGA	136022	136127	136177	136125	-1	EMIHUscaffold_57	EMIHUDRAFT_213300	136022	137867	None	12956	3511	94079	No_or_no_constitutive_exon
CCCGCGCTCACTCCGCTCCTCTCTCACCACCGCGGTGCCTGGGCGGACAGGC	148664	150922	148614	148666	1	EMIHUscaffold_57	EMIHUDRAFT_213306	148094	151885	None	12956	3511	94079	No_or_no_constitutive_exon
CCTTGTCTGTGCTACACGCCTCGCCTCGAGTCCCTGGTGCGCGTGGGTAGGT	163626	163729	163779	163727	-1	EMIHUscaffold_57	EMIHUDRAFT_437283	162476	163855	THPT1	12956	3511	94079	No_or_no_constitutive_exon
CCCGCGCTCACTCCGCTCCTCTCTCACCACCGCGGTGCCTGGGCGGACAGGC	377092	379344	379394	379342	-1	EMIHUscaffold_57	EMIHUDRAFT_437298	375003	379949	None	12956	3511	94079	No_or_no_constitutive_exon
TTCTTTGCGGGTGCTCTCTCCTCCTCGGCGGGCGGGCGGGGTGGTGTGAGGG	460043	460295	460345	460293	-1	EMIHUscaffold_57	EMIHUDRAFT_67016	460043	461251	None	12956	3511	94079	No_or_no_constitutive_exon
CGGCCGGCCGACCTGTCGCACGGGCCGCCACCGGCATCGTCGGGCGGGAGGG	636929	636981	636879	636931	1	EMIHUscaffold_57	EMIHUDRAFT_213481	636195	637835	None	12956	3511	94079	No_or_no_constitutive_exon
GCACCGCCGTCCATTCCTCTCAAGAGTCGAGAGATGCGCCTGGGGAGTAGGT	663707	663767	663817	663765	-1	EMIHUscaffold_57	EMIHUDRAFT_452176	662799	664687	None	12956	3511	94079	No_or_no_constitutive_exon
ATGCGCTCGTCACGGTGGACTTCTTCCGCCCCTTCTCGATCGACGGGGAGAC	687985	688246	688296	688244	-1	EMIHUscaffold_57	EMIHUDRAFT_452178	685613	690448	None	12956	3511	94079	No_or_no_constitutive_exon
TCTCCACATTGCCCGCCGCCACCGAGTCGTCGCTACCGCTGGAGGGTCAGGT	21343	21829	21293	21345	1	EMIHUscaffold_58	EMIHUDRAFT_104209	19965	22426	None	12956	3511	94079	No_or_no_constitutive_exon
CTCAGGGCAGAGGAGCCCCAGTCCTGACGACCGCCGGGGTGGGAACGTAGGC	23757	23854	23904	23852	-1	EMIHUscaffold_58	EMIHUDRAFT_427895	23062	24614	MPMT1	12956	3511	94079	No_or_no_constitutive_exon
CGGAGGGGTTCATCAATCAATACGCTAATCCCGCTCTCCCACCGGGACAGGT	46264	46355	46214	46266	1	EMIHUscaffold_58	EMIHUDRAFT_437330	44220	47724	None	12956	3511	94079	No_or_no_constitutive_exon
ACTGAGAGCCAACAAATCAAGAGTTGGTTCCTAGGCGGCGCGGGTGGCAGGG	76669	76721	76619	76671	1	EMIHUscaffold_58	EMIHUDRAFT_213543	75973	76721	None	12956	3511	94079	No_or_no_constitutive_exon
AGGTAGGAGGTGCTCGCCGGCGAGCGCTCCCGCGCCTGCGAAGGGGCAAGGC	129259	129297	129347	129295	-1	EMIHUscaffold_58	EMIHUDRAFT_357351	128780	134258	None	12956	3511	94079	No_or_no_constitutive_exon
AGCCGCCGGGAGCCGCCGGGAGCCGCCGGGAGCCGCCGGGAGAGGCTGAGCG	234544	235016	235066	235014	-1	EMIHUscaffold_58	EMIHUDRAFT_67113	234544	236224	None	12956	3511	94079	No_or_no_constitutive_exon
GCGGCGGCAGCAGCGGCGGCGCCGCGTCTGTGGTCGGCGCGGGCGTCGAGGC	280503	280929	280453	280505	1	EMIHUscaffold_58	EMIHUDRAFT_213619	279921	281839	None	12956	3511	94079	No_or_no_constitutive_exon
CTTAGCGAGCAGTCGACTTCTAGCTGATCCGCCGCGGTTGCGGGGAGCAGGT	332135	332597	332085	332137	1	EMIHUscaffold_58	EMIHUDRAFT_464856	328844	332597	None	12956	3511	94079	No_or_no_constitutive_exon
GGAGTGCGACAGCGGGGCTGCGGTCGTTGCATGGATCTCGGCGGGAGTAGCA	349823	351324	351374	351322	-1	EMIHUscaffold_58	EMIHUDRAFT_104274	349823	354479	None	12956	3511	94079	No_or_no_constitutive_exon
GCGCGGCGCCCAAGGCGTCCAAGCTCTCCGCCTCGCGGGTGGCCACAAAGCC	404766	405120	404716	404768	1	EMIHUscaffold_58	EMIHUDRAFT_213677	404381	406195	None	12956	3511	94079	No_or_no_constitutive_exon
CGAGCTCGACCAATACTTTTCCGACGCCGAGGCGCGGGATAGGGTGGCAGGG	417236	417346	417186	417238	1	EMIHUscaffold_58	EMIHUDRAFT_213680	416506	417468	None	12956	3511	94079	No_or_no_constitutive_exon
TGTATGCGGTGGCTGAGTCGGAGGCGCTAGACGGTTGGCGTGCGGGCGAGGC	435451	436147	436197	436145	-1	EMIHUscaffold_58	EMIHUDRAFT_213684	435451	437668	None	12956	3511	94079	No_or_no_constitutive_exon
AAGAGGGTTCGGTGCCAGAGGGGGTGGCGGCGCTGTGGGCCGAGGTGCAGTC	521665	522337	521615	521667	1	EMIHUscaffold_58	EMIHUDRAFT_213710	518751	528283	None	12956	3511	94079	No_or_no_constitutive_exon
GCTGCGCGAGGGCGATGCGGGCGGGAGGACCCGAGGTTGTCCGAGGGTAGGT	624623	624743	624573	624625	1	EMIHUscaffold_58	EMIHUDRAFT_452228	623084	624941	None	12956	3511	94079	No_or_no_constitutive_exon
CCCTCCCCGCCGCGCGCCGCGCCCTCTTTGCCGACGGGGCGGCGCCGGAGGC	624851	624941	624801	624853	1	EMIHUscaffold_58	EMIHUDRAFT_452228	623084	624941	None	12956	3511	94079	No_or_no_constitutive_exon
GCGCCTCCCGAGAAGCCGGAGGGGCCTGCTCTCGTCGGCCGGCGGGTGAGCG	29450	29661	29711	29659	-1	EMIHUscaffold_52	EMIHUDRAFT_212236	28019	30491	None	12956	3511	94079	No_or_no_constitutive_exon
CGGCTGCCGCTGCCGGGCGCCGCTTCACGCCCTTGCGCACGGGCATGAAGGT	28019	28490	28540	28488	-1	EMIHUscaffold_52	EMIHUDRAFT_212236	28019	30491	None	12956	3511	94079	No_or_no_constitutive_exon
CCCTCCCGGCGACCCCTCCCTGACGCAGCGGTCGTGCTGCGGGTGTGTAGGA	97312	97564	97262	97314	1	EMIHUscaffold_52	EMIHUDRAFT_451894	95632	99003	None	12956	3511	94079	No_or_no_constitutive_exon
CCGCGCTGATGCCGACGGCGCAGCGCTCTCCGGCGGGGGCGGCGGGCGAGGC	220393	220575	220625	220573	-1	EMIHUscaffold_52	EMIHUDRAFT_66680	219596	221891	None	12956	3511	94079	No_or_no_constitutive_exon
GAGGACTGTGTGAGGACTGTGTGATGACTGTGTGGCGAGCGGTGGGTCAGGT	272672	272722	272622	272674	1	EMIHUscaffold_52	EMIHUDRAFT_464628	270950	274573	None	12956	3511	94079	No_or_no_constitutive_exon
AGGAAGAGGAGGAGGAGGAGATGTCGAGCGAGAGTGCGCCCGGGCAACAGGT	397011	397185	396961	397013	1	EMIHUscaffold_52	EMIHUDRAFT_212381	396024	397185	None	12956	3511	94079	No_or_no_constitutive_exon
ACACGCCCGCGACACGTCCACGACACGCCCTCCCCTCGCGGCGGGCGCAGGT	459850	459979	460029	459977	-1	EMIHUscaffold_52	EMIHUDRAFT_451926	459213	461474	None	12956	3511	94079	No_or_no_constitutive_exon
GGCCTGCGGCGAGGCGCGGCGAGATGAGCCCGAGGTGTGGCGGGGTGTAGGT	468046	468082	468132	468080	-1	EMIHUscaffold_52	EMIHUDRAFT_437046	463448	468501	None	12956	3511	94079	No_or_no_constitutive_exon
GGCGTCGCCGCCGCAGTCCGCGCCGCCGCCGACGCTGGGAGCGACCGGAGGG	485595	485954	485545	485597	1	EMIHUscaffold_52	EMIHUDRAFT_451930	484237	487537	None	12956	3511	94079	No_or_no_constitutive_exon
TCCCTGCGCCGGGCCCTCTCCGCCGCTAGCACGCGAGCCGCGGGCGGCAGAC	554881	555161	555211	555159	-1	EMIHUscaffold_52	EMIHUDRAFT_66707	554002	555627	None	12956	3511	94079	No_or_no_constitutive_exon
CGCGCAGCAGGCGTGAGCGGCGCCCCTTCACGCGTCCGGGGTGTGAACAGGC	645756	645812	645706	645758	1	EMIHUscaffold_52	EMIHUDRAFT_103747	643323	646086	None	12956	3511	94079	No_or_no_constitutive_exon
GGCGGCGGCGGCGGCGGCGGCGGGGCCAGGCGCAGCGGGAAGGAGCGGAGAG	88665	88818	88615	88667	1	EMIHUscaffold_53	EMIHUDRAFT_451953	87440	89989	None	12956	3511	94079	No_or_no_constitutive_exon
TGACACGTCGCGCAGGCATCAACGCCGCCCTCCTCCTCCCGGGTGCCAAGGG	168649	169129	169179	169127	-1	EMIHUscaffold_53	EMIHUDRAFT_212564	168649	171003	None	12956	3511	94079	No_or_no_constitutive_exon
GCAGCCTCACCGGCGGCTTGTGCCCCGCAGGCACCGTCAAGCTGTGGGAGGT	179104	180037	180087	180035	-1	EMIHUscaffold_53	EMIHUDRAFT_212568	179104	181358	None	12956	3511	94079	No_or_no_constitutive_exon
TCAGCCTGCGACTCCTCTCTTTGTCGAATTCGTGTGCGCATTGCGGGGAGGT	230000	230042	230092	230040	-1	EMIHUscaffold_53	EMIHUDRAFT_212592	230000	230772	None	12956	3511	94079	No_or_no_constitutive_exon
GGCGGGCGGTGCCTCGCGCGTCTGCACCCGACGGCCTGGCGTGGGGATAGGT	232993	233418	233468	233416	-1	EMIHUscaffold_53	EMIHUDRAFT_103805	232152	236746	None	12956	3511	94079	No_or_no_constitutive_exon
GGAGCGGCGCCGGTGGGCTGCCACAGCAGCGCGCACATCTCTGGGAGTAGGC	300425	301009	301059	301007	-1	EMIHUscaffold_53	EMIHUDRAFT_464680	300425	302502	None	12956	3511	94079	No_or_no_constitutive_exon
CCCCGAGGGCGAGGAAGAGAAGGAGCACGAGGTAGCGCACGGGCACATAGGT	404307	404622	404257	404309	1	EMIHUscaffold_53	EMIHUDRAFT_427789	401565	407491	None	12956	3511	94079	No_or_no_constitutive_exon
AGGTGGCCGGGGGTCGAAGGTCTCTTCACAGCGCTGGAGGGTGTGAACAGGT	404856	405074	404806	404858	1	EMIHUscaffold_53	EMIHUDRAFT_427789	401565	407491	None	12956	3511	94079	No_or_no_constitutive_exon
GCCTCCCGCTCCGCCTCACTCACCCCCCCCCGCAGGACAAGGGCATCAAGAT	411126	411276	411326	411274	-1	EMIHUscaffold_53	EMIHUDRAFT_451981	410126	413024	None	12956	3511	94079	No_or_no_constitutive_exon
TCCAGAGCACCGAATCCAGTGTGGGTTCAGTCCCGTGGGTGGTGTGGTAGGC	503357	503441	503491	503439	-1	EMIHUscaffold_53	EMIHUDRAFT_437125	502076	504833	None	12956	3511	94079	No_or_no_constitutive_exon
CCAGAGCATCGAAGCCAGTGTGGGCTCAGGTCCCGTGGGTGGTGTGGTAGGC	558065	558103	558015	558067	1	EMIHUscaffold_53	EMIHUDRAFT_437134	557269	558407	None	12956	3511	94079	No_or_no_constitutive_exon
CCTGGTCCCATCCCTCCAGAGTACCGAATCCAGTGTGGGTGGTGTGGCAGGC	558171	558407	558121	558173	1	EMIHUscaffold_53	EMIHUDRAFT_437134	557269	558407	None	12956	3511	94079	No_or_no_constitutive_exon
AGGAGGCAGAGACGCGTGCAGGAGTAGAGGCGGGAGGGTGGTGCGAACAGGT	221149	221246	221099	221151	1	EMIHUscaffold_65	EMIHUDRAFT_465194	216745	222910	None	12956	3511	94079	No_or_no_constitutive_exon
ACACCGGCGCTGCGGGGCAACGGCTGAGCACGGCGCTGCGGGCGGGGCAGGT	251844	251919	251969	251917	-1	EMIHUscaffold_65	EMIHUDRAFT_452613	248863	252803	None	12956	3511	94079	No_or_no_constitutive_exon
CCCAGCTATTTCCCACACACTGCTCCTTACCTCGCCCTTTCCGGAGGGAGGT	329632	329689	329582	329634	1	EMIHUscaffold_65	EMIHUDRAFT_105101	328608	331289	None	12956	3511	94079	No_or_no_constitutive_exon
GCGGATGGGAGAGGGGGAGCATCGGACCGCGAGGGGTGAATGATGGGTAGGC	400084	400122	400172	400120	-1	EMIHUscaffold_65	EMIHUDRAFT_465210	398168	403327	None	12956	3511	94079	No_or_no_constitutive_exon
GTCCACAGGCGAGCTCTTTGCGTCGAACCTCTTCTTCGCCGGGTCGGCAGGC	422737	422976	423026	422974	-1	EMIHUscaffold_65	EMIHUDRAFT_105120	415682	424616	None	12956	3511	94079	No_or_no_constitutive_exon
AGCCTGAGCGGAGAGAGTCTCTGGATAGAGTCTCTGCGGCTGATGGGTAGGA	465484	465537	465587	465535	-1	EMIHUscaffold_65	EMIHUDRAFT_67594	464787	466447	None	12956	3511	94079	No_or_no_constitutive_exon
GCCTCTCTTCACACCCGCAGCTGTGAACAGGTACGTCGTTTGGGCGGCAGGC	476942	476984	477034	476982	-1	EMIHUscaffold_65	EMIHUDRAFT_215493	475034	478073	None	12956	3511	94079	No_or_no_constitutive_exon
TGGCCCGAGGTGGCCCGGGAGGACCCGAGAGGAATGCCGCGGGACTGTAGGC	479159	479280	479330	479278	-1	EMIHUscaffold_65	EMIHUDRAFT_452632	478244	480549	None	12956	3511	94079	No_or_no_constitutive_exon
GATCGACAGCGATCGACAGCGTCTCTTCACACGCCTTCCCCGCGGGCAAGGT	504389	504461	504511	504459	-1	EMIHUscaffold_65	EMIHUDRAFT_465220	502634	506320	None	12956	3511	94079	No_or_no_constitutive_exon
AGAGAGAGAGAGAGAGAGATTTGTGTTCGGGGGCGGTGGGGGAGGAGCAGGA	529937	529985	530035	529983	-1	EMIHUscaffold_65	EMIHUDRAFT_215521	529937	531899	None	12956	3511	94079	No_or_no_constitutive_exon
TGGCGCGCGGCGGCGCGCTGGCGGCCGCGCTCGAGTCGTTTGGGGCGGAGGC	536354	536492	536304	536356	1	EMIHUscaffold_65	EMIHUDRAFT_215522	534497	536492	None	12956	3511	94079	No_or_no_constitutive_exon
AGGGACGGCAGCCGAGAGTAGCCGAGCTCACCCGAGGGTGGGAGGTGTAGGT	555968	556092	556142	556090	-1	EMIHUscaffold_65	EMIHUDRAFT_452643	553369	557627	None	12956	3511	94079	No_or_no_constitutive_exon
GTGTCTAGGAAGTGTCAAGGAAGCGTCTAGCCTGCATTGTGACGGGGCAGGT	559710	559997	559660	559712	1	EMIHUscaffold_65	EMIHUDRAFT_437833	559105	561473	None	12956	3511	94079	No_or_no_constitutive_exon
GACGCTCTGCTGTGACCTTCGTCTCTTCACACCTCGCACTCTGTGGGAAGGT	560191	560246	560141	560193	1	EMIHUscaffold_65	EMIHUDRAFT_437833	559105	561473	None	12956	3511	94079	No_or_no_constitutive_exon
CTCCGCCGAAAACAAAGAAATCCGCGGCCGCGGTCCGCCGCCGGGGCGAGGG	571522	571576	571626	571574	-1	EMIHUscaffold_65	EMIHUDRAFT_215542	571435	573803	None	12956	3511	94079	No_or_no_constitutive_exon
TGTATGTAACTAGTGAGAGGACTCGAGATTTGTTCGAGATTGGGGCAGAGCG	577344	577890	577294	577346	1	EMIHUscaffold_65	EMIHUDRAFT_215544	577224	578162	None	12956	3511	94079	No_or_no_constitutive_exon
GAGAGGAACGGGGGGCGCAGCTGTCATCCCGGCGGACGCTGGGCAACCAGGC	57132	57170	57220	57168	-1	EMIHUscaffold_56	EMIHUDRAFT_213016	55674	57444	None	12956	3511	94079	No_or_no_constitutive_exon
CAGCGCCAGAGCACACGGCACATGCCCCACGCGCTCTGGGTGTGGAATAGGC	67309	67674	67724	67672	-1	EMIHUscaffold_56	EMIHUDRAFT_357136	67309	68146	None	12956	3511	94079	No_or_no_constitutive_exon
GACACCTCCGAGACACCTCCGAGACACTTCCGAGGTGATGGGACGGCTAGGT	122302	122462	122252	122304	1	EMIHUscaffold_56	EMIHUDRAFT_213049	121558	127038	None	12956	3511	94079	No_or_no_constitutive_exon
CGCCGTTGCCGGAGCTGCCGCTGAGCATCGACGTCGAGGGCGACTGGGAGGG	153565	153904	153954	153902	-1	EMIHUscaffold_56	EMIHUDRAFT_213061	149963	154552	None	12956	3511	94079	No_or_no_constitutive_exon
GGCCGGCCGGCGCGGTCTCGCCGCCGTCGGTGAGCGACCGTGTGGGCGAGGC	171305	171503	171255	171307	1	EMIHUscaffold_56	EMIHUDRAFT_213070	169743	173819	None	12956	3511	94079	No_or_no_constitutive_exon
TATTAGCCGTGCAGTAGACTGATTGATTGACTCGTGAATGAACGGGACAGGC	283773	283829	283723	283775	1	EMIHUscaffold_56	EMIHUDRAFT_104047	283286	286191	None	12956	3511	94079	No_or_no_constitutive_exon
CGCAAGAGCACCGCACGTCTCTTCCCGCCCATCCGTGCTCTGGGAAGCAGGC	334327	334398	334448	334396	-1	EMIHUscaffold_56	EMIHUDRAFT_452100	334114	337442	None	12956	3511	94079	No_or_no_constitutive_exon
CCGTGGGCGTCGGCATGCTCATGCACTCTGGCGGCGTCGGCGGGCGCGAGCC	395583	396637	395533	395585	1	EMIHUscaffold_56	EMIHUDRAFT_213159	394359	400086	None	12956	3511	94079	No_or_no_constitutive_exon
CGAGCTCGACCAATACTTTTCCGACGCCGAGGCGCGGGATAGGGTGGCAGGG	425804	425914	425754	425806	1	EMIHUscaffold_56	EMIHUDRAFT_213166	425074	426036	None	12956	3511	94079	No_or_no_constitutive_exon
CATGAGACCGAACCCACACTGGGTTCGATACTCTGGGGGTATGGGACTAGGC	476183	476817	476867	476815	-1	EMIHUscaffold_56	EMIHUDRAFT_104078	474247	483974	None	12956	3511	94079	No_or_no_constitutive_exon
CCGCCACCGATGCGGTCGACTTTGACGCGCTGGCGCGGCGGGTCGGGGAGGT	488354	488638	488304	488356	1	EMIHUscaffold_56	EMIHUDRAFT_213191	487874	489028	None	12956	3511	94079	No_or_no_constitutive_exon
GCAGCGGCGACGGCGATCTCGGCGGGGCGAGACTTGGCGGGAGTGTGCAGGA	2298	3234	3284	3232	-1	EMIHUscaffold_55	EMIHUDRAFT_452007	1093	4047	None	12956	3511	94079	No_or_no_constitutive_exon
CGTGCAGCTGCTGCTGTTCGAGTCGTTCGGTGGGTTCTGGGTTCGGGAAGGG	22410	22543	22360	22412	1	EMIHUscaffold_55	EMIHUDRAFT_212771	22311	24534	None	12956	3511	94079	No_or_no_constitutive_exon
GGCGAGGGAGAGGAAGGGGGTCCATTAACACCAGATAGCGAGAGGGGCAGGG	83453	83871	83403	83455	1	EMIHUscaffold_55	EMIHUDRAFT_212797	81325	84517	None	12956	3511	94079	No_or_no_constitutive_exon
CTACGCGTCACCCCCCCCCCCCTCACCCGGCTCGCGGACCGGGGTGATAGGC	181765	181810	181715	181767	1	EMIHUscaffold_55	EMIHUDRAFT_427814	180852	182856	None	12956	3511	94079	No_or_no_constitutive_exon
GGGTCATCTCGGATAATCTCGGGTAATCTCGGGTAATCTCGGGTACGTAGGC	208322	208377	208272	208324	1	EMIHUscaffold_55	EMIHUDRAFT_437169	204497	209233	None	12956	3511	94079	No_or_no_constitutive_exon
TCGATCTGGAGGCGGTGCGCCGCGCGGTGGGCGCGTGGGTGGGCGTCGAGGG	214057	214321	214007	214059	1	EMIHUscaffold_55	EMIHUDRAFT_212846	212596	221496	None	12956	3511	94079	No_or_no_constitutive_exon
CCGCTGCCGTGGGCGAGCGCCAGCGGGGACCAGCTGCGGGCGGTGTGAAGAT	246430	246611	246380	246432	1	EMIHUscaffold_55	EMIHUDRAFT_212857	244666	247075	None	12956	3511	94079	No_or_no_constitutive_exon
GGCTCGGCGGCGGCGGCTCGGCGGCCGACATCGGCGCCGGGACGGGCAAGCT	284491	284762	284441	284493	1	EMIHUscaffold_55	EMIHUDRAFT_212872	284278	285403	None	12956	3511	94079	No_or_no_constitutive_exon
CCCGGCTCACCGGGAGGGGAAACGCCGGATTGTTTTACATGGGTCGGGAGGG	391762	391797	391712	391764	1	EMIHUscaffold_55	EMIHUDRAFT_212898	391349	391797	None	12956	3511	94079	No_or_no_constitutive_exon
CTGGATGTACCAATAGTTGCTTCGGCCTCGGTTGCACATTGGGTTAGCAGGT	475736	475781	475686	475738	1	EMIHUscaffold_55	EMIHUDRAFT_212934	475264	478268	None	12956	3511	94079	No_or_no_constitutive_exon
CCGCCGCCGCCGCCCACCGACGCAGCAGCTTCCCCCGGCGGCGGGAGCAGCA	477993	478025	477943	477995	1	EMIHUscaffold_55	EMIHUDRAFT_212934	475264	478268	None	12956	3511	94079	No_or_no_constitutive_exon
ACAGCCCCTGCACCCACACTGGATTCGATACCTTGGAGGTATGGGACTAGGT	496002	496726	496776	496724	-1	EMIHUscaffold_55	EMIHUDRAFT_452051	496002	497408	None	12956	3511	94079	No_or_no_constitutive_exon
GCCGCCGTGCCGCCCAACTCTGCCTTGAGCCTTTCATAAGCGGGAACCAGGT	572318	572511	572268	572320	1	EMIHUscaffold_55	EMIHUDRAFT_103974	568318	572511	None	12956	3511	94079	No_or_no_constitutive_exon
AATTAATTTAATTAATTTAATTAATTAACTTGATTTCGCTGGCTCGGGAGGT	588622	588705	588755	588703	-1	EMIHUscaffold_55	EMIHUDRAFT_212975	585961	591866	None	12956	3511	94079	No_or_no_constitutive_exon
TGTGTGTGTGGCGCCCTGCTGAGAGGCGCCCTGTGCACGGGGGAGTGTAGGT	641941	642010	641891	641943	1	EMIHUscaffold_55	EMIHUDRAFT_452068	641638	642787	None	12956	3511	94079	No_or_no_constitutive_exon
GAGAGGGCGCGAGATTGCGCGAGATTACGCGAGGGTGCGCTGGGGTACAGGC	1094	1157	1044	1096	1	EMIHUscaffold_64	EMIHUDRAFT_465136	35	1846	None	12956	3511	94079	No_or_no_constitutive_exon
CCCCCCTCCCCGCGCAGTGGACGACCCCTTTTATGGGGGGTACGACGGAGAG	80523	80585	80635	80583	-1	EMIHUscaffold_64	EMIHUDRAFT_215091	80523	81112	None	12956	3511	94079	No_or_no_constitutive_exon
TCGGCTGGATTGCGGCTGGATCGCGGACGCAGGCGCAGCTGCGCGGGCAGCG	151232	151290	151182	151234	1	EMIHUscaffold_64	EMIHUDRAFT_215105	149293	151622	None	12956	3511	94079	No_or_no_constitutive_exon
CGGCTAGCATTGGCTCGTCTCGGCTAGCATTGGCTCGCCGTGGGACGTAGGC	158510	158628	158678	158626	-1	EMIHUscaffold_64	EMIHUDRAFT_104959	157236	159014	None	12956	3511	94079	No_or_no_constitutive_exon
CGCGCCGGCCGCGAACCGCGTCTCTTCACACCGGGGGGAGGCGTGAACAGGT	353380	353418	353468	353416	-1	EMIHUscaffold_64	EMIHUDRAFT_437742	352268	354767	None	12956	3511	94079	No_or_no_constitutive_exon
GCCGCTGCGTCGGGTGATCTCACTGTCGGCTCACGGAGCGGGGACTGTAGGT	352830	352881	352931	352879	-1	EMIHUscaffold_64	EMIHUDRAFT_437742	352268	354767	None	12956	3511	94079	No_or_no_constitutive_exon
AGATCTCGGGTGCATCTCGGGAGAATCTCGGGTACATCTCGGGTGATCAGGT	352268	352700	352750	352698	-1	EMIHUscaffold_64	EMIHUDRAFT_437742	352268	354767	None	12956	3511	94079	No_or_no_constitutive_exon
TTGACCTTGCCCCGTGCGCAGGGACCCAACCTATGGGGCGTGATGGGCAGGC	439248	439282	439198	439250	1	EMIHUscaffold_64	EMIHUDRAFT_215225	439011	439606	None	12956	3511	94079	No_or_no_constitutive_exon
GCCTCTCCATGACACAGCGCCCCTCTCTCTCCCCCCCCCAGGCGGGAGAGCG	489331	489394	489444	489392	-1	EMIHUscaffold_64	EMIHUDRAFT_52486	488930	490953	None	12956	3511	94079	No_or_no_constitutive_exon
ACCCCTCTCTCCCTCCCCCTCCCCACCCCCTCCCTCCCCCTCGGGAGCAGGT	609395	609467	609517	609465	-1	EMIHUscaffold_64	EMIHUDRAFT_422285	606760	610822	None	12956	3511	94079	No_or_no_constitutive_exon
CTGTACAACACGTACGCGATCGGCAAGGTCCTGGCGGGGTGCGCGAAGAGGG	38751	38894	38944	38892	-1	EMIHUscaffold_60	EMIHUDRAFT_214079	38359	39252	None	12956	3511	94079	No_or_no_constitutive_exon
GCCGACGCGCGCGTTCTGGCGGGCCCCGCCGCGCGGAGCGTCAAGGGCAGGC	38578	38673	38723	38671	-1	EMIHUscaffold_60	EMIHUDRAFT_214079	38359	39252	None	12956	3511	94079	No_or_no_constitutive_exon
GGCGGTAACTCTCGGCGACTCTCGGCGACTCTCGGCGGGTGAGTGGGTAGGC	45954	46317	45904	45956	1	EMIHUscaffold_60	EMIHUDRAFT_437459	43853	46317	None	12956	3511	94079	No_or_no_constitutive_exon
CTAGTGTTGTGCGACGGAGTTGTCTAAATTCTTTTTTCAGGGAAGACAAGGG	70787	70994	70737	70789	1	EMIHUscaffold_60	EMIHUDRAFT_452299	70586	74005	None	12956	3511	94079	No_or_no_constitutive_exon
TGGCCTCCGTTGGAGAGACGCTGCTCACGCGTCTCCGCCGCGGGGAGCAGGC	71999	72095	71949	72001	1	EMIHUscaffold_60	EMIHUDRAFT_452299	70586	74005	None	12956	3511	94079	No_or_no_constitutive_exon
CGAGGCGCGGGCCTTGGACTGAGCTTGGGCGTGGTCCGGGACGGCGGCAGGT	220687	220870	220920	220868	-1	EMIHUscaffold_60	EMIHUDRAFT_437480	220317	221596	None	12956	3511	94079	No_or_no_constitutive_exon
CGCCCTGCGCGAGACGAGGAGGGCTTGGAGCAAGGGGAGGGTGTGAGCAGGT	350979	351030	351080	351028	-1	EMIHUscaffold_60	EMIHUDRAFT_104534	349615	351803	None	12956	3511	94079	No_or_no_constitutive_exon
CACGGGACCGAACCCACCCTGGATTCGAGACTCTGGAGGTATGGGAGTAGGC	388754	388766	388816	388764	-1	EMIHUscaffold_60	EMIHUDRAFT_452329	388754	390060	None	12956	3511	94079	No_or_no_constitutive_exon
CCCAGCGCCGCGCGGGGCGTCCGCTCACGGCATCTGTTCACGCGGGGCAGGC	396831	396916	396966	396914	-1	EMIHUscaffold_60	EMIHUDRAFT_631936	395966	399077	None	12956	3511	94079	No_or_no_constitutive_exon
GGCGGAGGCGGTGGAACTCCGGGCCAAGCGCGCGGCCCGACGGCGGGCAGAG	470695	471186	470645	470697	1	EMIHUscaffold_60	EMIHUDRAFT_214256	469632	471186	None	12956	3511	94079	No_or_no_constitutive_exon
ATAAATAGTATCTGCAAGAGACACCAGCACCCCCTCGTTCAATGGGACAGGC	524878	524963	524828	524880	1	EMIHUscaffold_60	EMIHUDRAFT_214286	524661	525526	None	12956	3511	94079	No_or_no_constitutive_exon
TCCCCCCCCCCCCCCCCCCCTCCTCGGCAGGCATCTCGGTGCGGCGGGAGGC	562695	562788	562838	562786	-1	EMIHUscaffold_60	EMIHUDRAFT_452346	560348	564376	None	12956	3511	94079	No_or_no_constitutive_exon
CCGCCAGACACACGCGCGTACGAGAATACATGCGGCCCGCTGGGTGATAGGC	609142	609199	609249	609197	-1	EMIHUscaffold_60	EMIHUDRAFT_452355	607101	609710	None	12956	3511	94079	No_or_no_constitutive_exon
TCTCCTTCGACGACGACTTTTCGGACGGGCGGATCGACGCGGGCGCGCAGAT	24239	24458	24508	24456	-1	EMIHUscaffold_61	EMIHUDRAFT_452363	24239	27455	None	12956	3511	94079	No_or_no_constitutive_exon
CGGCCCCAGAAGGGGTGGGGCGGGGCAAGGAAGGTCCAGAGGAGGGGGAGAG	150700	150991	150650	150702	1	EMIHUscaffold_61	EMIHUDRAFT_67329	149086	150991	None	12956	3511	94079	No_or_no_constitutive_exon
CGGAGAGCACCCGAGATCGCCCGAGATCGCCCGAGATCGCCCGAGGGTAGGC	180855	181176	181226	181174	-1	EMIHUscaffold_61	EMIHUDRAFT_437567	180855	181756	None	12956	3511	94079	No_or_no_constitutive_exon
CCGTGTCGCCTGGCCTCCAAGTCAGTGAGCGAGGGGGGCCCAATTGAAAGGC	253150	253249	253100	253152	1	EMIHUscaffold_61	EMIHUDRAFT_465021	251154	257100	None	12956	3511	94079	No_or_no_constitutive_exon
CGCCCGCCGCCCGCGCGGATGCGCTCGGCGCGCTCGCGGCGCTGCGGGAGGG	295670	295789	295620	295672	1	EMIHUscaffold_61	EMIHUDRAFT_452396	293191	299061	None	12956	3511	94079	No_or_no_constitutive_exon
GCTGCGGCGGCCGGAGGCCGTGGGAAGAGGTCGCCTCCGCGTGGGGGGAGGC	296672	296906	296622	296674	1	EMIHUscaffold_61	EMIHUDRAFT_452396	293191	299061	None	12956	3511	94079	No_or_no_constitutive_exon
GCGCGGCGAGAGAGACGAGCCGCCTCTCCTCACGGCTCGGGTGCGAACAGGC	298633	298867	298583	298635	1	EMIHUscaffold_61	EMIHUDRAFT_452396	293191	299061	None	12956	3511	94079	No_or_no_constitutive_exon
AGCGACCACGACCGCCGCGGCGGCGCCCGCGTTCGAGCGGCTGGGGCGAGGT	366645	367064	367114	367062	-1	EMIHUscaffold_61	EMIHUDRAFT_214485	366645	368151	None	12956	3511	94079	No_or_no_constitutive_exon
TGGAGATGGAGGTGGAGTGGGTCAGGGCTGAGCCGCTGCTGGGCGGAGAGGA	470545	470933	470983	470931	-1	EMIHUscaffold_61	EMIHUDRAFT_214527	470168	471955	None	12956	3511	94079	No_or_no_constitutive_exon
TCTGACCGCCCGCCTCTGAAAGTCGCTCCCCCACACGCCGCAGGGCGGAGCC	475693	476147	476197	476145	-1	EMIHUscaffold_61	EMIHUDRAFT_452413	474436	476262	None	12956	3511	94079	No_or_no_constitutive_exon
CGTTGTTTGCGCCGAGCTGCGGCGCCTCGACTGCGAGCGGGAGGAGCTAGGG	491671	491683	491733	491681	-1	EMIHUscaffold_61	EMIHUDRAFT_214532	491671	495260	None	12956	3511	94079	No_or_no_constitutive_exon
CTTCCCAGACACCTCCTAGACACTTCCTAGGCCCGCTCTCGTGGAGGGAGGC	611618	611854	611568	611620	1	EMIHUscaffold_61	EMIHUDRAFT_41435	610748	612676	None	12956	3511	94079	No_or_no_constitutive_exon
CTGGGCGAGCACGGAGCAGCGCCCCTTCACGGCTGGCGGTGTGTGGGCAGGT	21544	22000	21494	21546	1	EMIHUscaffold_63	EMIHUDRAFT_214831	20985	24325	None	12956	3511	94079	No_or_no_constitutive_exon
ATGCACGACTGGCGACTGACTGAGCAGGCTCGCGCATCGTGGGGTACGAGCC	23398	23533	23348	23400	1	EMIHUscaffold_63	EMIHUDRAFT_214831	20985	24325	None	12956	3511	94079	No_or_no_constitutive_exon
CGGCCAAGGCGGCGTGGCTCGCGCGGCTCGACGCGCCCTCGTGGGGCCAGGC	26600	26737	26787	26735	-1	EMIHUscaffold_63	EMIHUDRAFT_452477	26135	27076	None	12956	3511	94079	No_or_no_constitutive_exon
GTCCGCGACACTTAGAAGAGAAGCAACCCCCATAGCCGGGGGGCTAACAGGT	31669	31738	31788	31736	-1	EMIHUscaffold_63	EMIHUDRAFT_104841	29445	34970	None	12956	3511	94079	No_or_no_constitutive_exon
GCCTCGTGGCGCACAAGACGATCCACCGCTACGTGACACGGCGCGGGCAGGG	119505	119618	119455	119507	1	EMIHUscaffold_63	EMIHUDRAFT_452485	117699	122169	None	12956	3511	94079	No_or_no_constitutive_exon
TGGCGGCGCTCTCGGCGGCGCTCGGGGCTGCTGCGGATGCGGGCTGCGAGGG	121235	121347	121185	121237	1	EMIHUscaffold_63	EMIHUDRAFT_452485	117699	122169	None	12956	3511	94079	No_or_no_constitutive_exon
CGTCCGAGAGGCGGCCGCCGTTCACGGCACAGCCGCGGGTGTGAGAGCAGGA	253578	253642	253692	253640	-1	EMIHUscaffold_63	EMIHUDRAFT_452496	253003	254207	None	12956	3511	94079	No_or_no_constitutive_exon
TGCCGTGGAGATATGGGGAGATATCGGGAGATGTGGGGAGATGTGAACAGGC	253257	253316	253366	253314	-1	EMIHUscaffold_63	EMIHUDRAFT_452496	253003	254207	None	12956	3511	94079	No_or_no_constitutive_exon
CGCGGCGCGTGGCGGCGGCGGGGTCGTCGCATTCGCTCTTCGTGGGCGAGGA	283013	283118	283168	283116	-1	EMIHUscaffold_63	EMIHUDRAFT_452497	280810	283655	None	12956	3511	94079	No_or_no_constitutive_exon
GGATGAAGAGGCGACGAACGACTTAGGTTCACGCGTGTGGGTGTGAACAGGC	387338	387609	387288	387340	1	EMIHUscaffold_63	EMIHUDRAFT_452508	385432	388946	None	12956	3511	94079	No_or_no_constitutive_exon
ACGGCGGCGCTGTGAACAGCGCCTCTGGTACAGCTTAAGGGTGTGAGCAGGC	473774	473887	473724	473776	1	EMIHUscaffold_63	EMIHUDRAFT_452517	472335	473887	None	12956	3511	94079	No_or_no_constitutive_exon
CCATCTCTTCGTCGAGCAGTCCTGAGCCGACACTGCCTCGGGTCGAGCAGGC	474129	474276	474079	474131	1	EMIHUscaffold_63	EMIHUDRAFT_452518	474008	475372	None	12956	3511	94079	No_or_no_constitutive_exon
TTCTCAAAAGAGATCGCTTATTAGTTTGAGTCCGTGGCCCGCGTGGGGAGCC	490306	490336	490256	490308	1	EMIHUscaffold_63	EMIHUDRAFT_215021	489538	490336	None	12956	3511	94079	No_or_no_constitutive_exon
CCGGCCAGTTGGTCAGGGGTGAATGGACGCATGCATGCATGGGCAACTAGGT	521270	521340	521220	521272	1	EMIHUscaffold_63	EMIHUDRAFT_452525	517934	526851	None	12956	3511	94079	No_or_no_constitutive_exon
CAAGCCGCCGTCGGGAGCAGTGAGGGGTAGACAGTGAGGGTTGGAGACAGGC	524146	524201	524096	524148	1	EMIHUscaffold_63	EMIHUDRAFT_452525	517934	526851	None	12956	3511	94079	No_or_no_constitutive_exon
GCTCCGCCAACGGAGCGGTGTGGCTCAGCCCGTCCCTCCCCGGCGGGTAGGC	524640	524775	524590	524642	1	EMIHUscaffold_63	EMIHUDRAFT_452525	517934	526851	None	12956	3511	94079	No_or_no_constitutive_exon
TCGCAGAGACGCCCCTCGCGGCCGGCGGTGAGCGCCGTCTGGCGGGGTAGGT	525967	526264	525917	525969	1	EMIHUscaffold_63	EMIHUDRAFT_452525	517934	526851	None	12956	3511	94079	No_or_no_constitutive_exon
AGAATTACAGGTTGCTGCGCGGCCTAACTCCCGATCGGGTGGAACCATAGGG	554535	554887	554937	554885	-1	EMIHUscaffold_63	EMIHUDRAFT_437716	554535	555920	None	12956	3511	94079	No_or_no_constitutive_exon
GCAGGTGCTGGCTCGACGCGGCACCGCCGCTCCGCGTCTTGACTGGGTAGGC	570652	570738	570602	570654	1	EMIHUscaffold_63	EMIHUDRAFT_67481	568365	571095	None	12956	3511	94079	No_or_no_constitutive_exon
CATGGGACTGAACCCACACTGGATTCGGTACTCTGGGGGTATGGGACTAGGT	577620	577666	577716	577664	-1	EMIHUscaffold_63	EMIHUDRAFT_465131	576703	578580	None	12956	3511	94079	No_or_no_constitutive_exon
CCCAGAGTACCGAATCCAGCGTGGGTTCAGTCCTGTGGGTGGTGCGGTAGGT	576963	577275	577325	577273	-1	EMIHUscaffold_63	EMIHUDRAFT_465131	576703	578580	None	12956	3511	94079	No_or_no_constitutive_exon
GCGGCGGATGATGCGGCGCATGCTCTCTGGCGGTACCCCCAACTGGGCAGGA	589330	589976	589280	589332	1	EMIHUscaffold_63	EMIHUDRAFT_215058	588398	592053	None	12956	3511	94079	No_or_no_constitutive_exon
GCGCCGTCGCGGCGCTGCCGCTGGAAGAGTACGCGCCGTGGGCGGCGCAGGC	14356	14427	14306	14358	1	EMIHUscaffold_69	EMIHUDRAFT_452806	12283	14657	None	12956	3511	94079	No_or_no_constitutive_exon
GCGGAGCCGCGGGCACAGCGCCTCCTCACGCCTCCTCACGCTGGGAGCAGGT	100214	100647	100164	100216	1	EMIHUscaffold_69	EMIHUDRAFT_465353	98363	100647	None	12956	3511	94079	No_or_no_constitutive_exon
GCATCGAGTGGTCTGGCACATTCGACGTCACCAACCCGGCCACGGGCGAGGC	119464	120073	120123	120071	-1	EMIHUscaffold_69	EMIHUDRAFT_105494	118588	120586	None	12956	3511	94079	No_or_no_constitutive_exon
GCGCCGCCGGCGTTTGCGCTCTCAGCCGCGGGCGCGTGTGCGGCAGGGAGCT	195265	195460	195215	195267	1	EMIHUscaffold_69	EMIHUDRAFT_67906	195097	195460	None	12956	3511	94079	No_or_no_constitutive_exon
CTCTCGCCTCCCCTCCGCTGCTCCACGCGGCGGCGGCTTGGACGGGGTAGGC	197554	198095	197504	197556	1	EMIHUscaffold_69	EMIHUDRAFT_438024	196249	198095	None	12956	3511	94079	No_or_no_constitutive_exon
AGCGGGCGACGTAGCTGTGCCTCACCTGGACATGCCGTGTGGCGGGGTAGGC	258188	258226	258276	258224	-1	EMIHUscaffold_69	EMIHUDRAFT_452817	257131	260813	None	12956	3511	94079	No_or_no_constitutive_exon
GCCGGACCTCGACTGGAGGTCCGTCCCTAGGCACCTTCCTGCGGGGAGAGAT	280836	281076	280786	280838	1	EMIHUscaffold_69	EMIHUDRAFT_311837	278690	282967	None	12956	3511	94079	No_or_no_constitutive_exon
CGGGCGTCGATTTGGCGCGCGTCGAGCGTCTCGTGGCGGGCGGGGCCGAGGG	282616	282967	282566	282618	1	EMIHUscaffold_69	EMIHUDRAFT_311837	278690	282967	None	12956	3511	94079	No_or_no_constitutive_exon
CAACCACCCCATGGGCTGATCATCCCGCCGCCAACCGCTGGTGTCGGGAGCG	284702	284982	284652	284704	1	EMIHUscaffold_69	EMIHUDRAFT_216379	284048	285308	None	12956	3511	94079	No_or_no_constitutive_exon
CGCACCGTCTCGACGCGCGCCCGCTCCGTCTGCCCCTTTGGGGGACGCAGGA	302311	302360	302410	302358	-1	EMIHUscaffold_69	EMIHUDRAFT_438034	300300	303248	None	12956	3511	94079	No_or_no_constitutive_exon
CTCCGAGGCCGTGAGGAGGCGACTCACCGGCGTGCGGAGGCGGGGCGCAGGC	306926	307059	306876	306928	1	EMIHUscaffold_69	EMIHUDRAFT_105531	306228	308662	None	12956	3511	94079	No_or_no_constitutive_exon
AATGATCTGTCTTCAAAACGCGGGCGAAAAAGATTGCCGGCGGGATTGAGGC	338584	338794	338534	338586	1	EMIHUscaffold_69	EMIHUDRAFT_216403	338269	338794	None	12956	3511	94079	No_or_no_constitutive_exon
CAGCCACTCCCGAGAATGGCGGCAGCGGCTCGCGGCGCTCCGGGGAAAAGGC	398655	398785	398605	398657	1	EMIHUscaffold_69	EMIHUDRAFT_216420	398375	399725	None	12956	3511	94079	No_or_no_constitutive_exon
CGAGATCGTCCGAGGCCCCGCCCCCCACCGACAACGGCCGGGCCGGCGAGAG	403449	403519	403569	403517	-1	EMIHUscaffold_69	EMIHUDRAFT_216423	403313	404578	None	12956	3511	94079	No_or_no_constitutive_exon
CCGACCCTCTGCCAGCCCTACTTCGACTCCAGTCGCGAGCCCGGGGACAGGT	409509	409563	409613	409561	-1	EMIHUscaffold_69	EMIHUDRAFT_216425	408571	409808	None	12956	3511	94079	No_or_no_constitutive_exon
CGCGGTGAGGTGGGGAGGCGGCCTTTGACACGCCACTGCTGTGGGAACAGGC	411675	411830	411625	411677	1	EMIHUscaffold_69	EMIHUDRAFT_67879	410224	412284	PTA6	12956	3511	94079	No_or_no_constitutive_exon
CCTCGGCCCCCTCCTCACTTCCTCATGCGCCTTGCGAGTGGCGCGGGTAGGC	437674	437717	437624	437676	1	EMIHUscaffold_69	EMIHUDRAFT_438048	435372	440922	None	12956	3511	94079	No_or_no_constitutive_exon
CACGGAGCTGAACCCACACTGGATTCGAGACTCTGGAGGTATGGGACTAGGC	439134	439266	439084	439136	1	EMIHUscaffold_69	EMIHUDRAFT_438048	435372	440922	None	12956	3511	94079	No_or_no_constitutive_exon
CTCTAGCTGCGGAGCCTCTCCCCACACCTCCCACACACACCCACGGGGAGGG	469533	469577	469483	469535	1	EMIHUscaffold_69	EMIHUDRAFT_216445	469021	472199	None	12956	3511	94079	No_or_no_constitutive_exon
GTGAGATTCGACGGGGTTCGACGGGGTTCGGCGGGATTCGGCGGGATTAGGC	551922	551952	551872	551924	1	EMIHUscaffold_69	EMIHUDRAFT_452851	551593	552916	None	12956	3511	94079	No_or_no_constitutive_exon
CGTTGGAAGTTCTGCGGACTGTGTCAGCAGTGAGTACGAGTGGGGTGTAGGT	564916	565495	565545	565493	-1	EMIHUscaffold_69	EMIHUDRAFT_438067	564916	568635	None	12956	3511	94079	No_or_no_constitutive_exon
CTCTGAGTGCACACAGCGCCCGAGACCGCATCCCCGACGCCTTGAGGGAGGG	577813	577969	577763	577815	1	EMIHUscaffold_69	EMIHUDRAFT_358471	575886	578685	None	12956	3511	94079	No_or_no_constitutive_exon
CGCCCGGCGGGCGCGCCGGCGGGCTGGCGAGCGTGACTGTGGGCGGAGAGGC	603694	603805	603644	603696	1	EMIHUscaffold_69	EMIHUDRAFT_216503	603052	603805	None	12956	3511	94079	No_or_no_constitutive_exon
CTGCCGAGATGGCGGGAGATTGTCCGCGAGTGCGCACGGGTGCCGGAGAGTG	22169	22298	22348	22296	-1	EMIHUscaffold_66	EMIHUDRAFT_428064	19910	23438	None	12956	3511	94079	No_or_no_constitutive_exon
GCTCGATCTCGGACAATCTCGGCGAGAGCCTTTCCGGCGGGTGTGAGCAGGC	163819	163995	164045	163993	-1	EMIHUscaffold_66	EMIHUDRAFT_105178	147522	172697	None	12956	3511	94079	No_or_no_constitutive_exon
GGAAGGCGGCCTGTGAACGGCGTCTCTTCACGGCTGGCTGTGGCGGGTAGGT	155077	155497	155547	155495	-1	EMIHUscaffold_66	EMIHUDRAFT_105178	147522	172697	None	12956	3511	94079	No_or_no_constitutive_exon
CGAGGGCGCGGGCGAAGGAGGAGGAGCCAGAGCCCGGGGAGGATTGGGAGGG	224449	224497	224547	224495	-1	EMIHUscaffold_66	EMIHUDRAFT_215649	224449	224983	None	12956	3511	94079	No_or_no_constitutive_exon
GATCAAGTGTTGACCGGATGCGACTCAGCACCTCTGGGCTGGGGTCGTAGTC	237064	237168	237014	237066	1	EMIHUscaffold_66	EMIHUDRAFT_105191	236170	240512	None	12956	3511	94079	No_or_no_constitutive_exon
ATGCACACACATCAACCACGAGTCGCTAACCATGATAGATAGATGGGAAGGC	328579	328642	328529	328581	1	EMIHUscaffold_66	EMIHUDRAFT_215699	327897	329994	None	12956	3511	94079	No_or_no_constitutive_exon
GCGTTCGAGGAGCGGCCGATCGCGTGCGAGGACCGCCCGGGTGGGCGCAGGC	541547	541809	541497	541549	1	EMIHUscaffold_66	EMIHUDRAFT_452697	540126	544312	None	12956	3511	94079	No_or_no_constitutive_exon
TGCGCATCGGGACGAGTATAGTGGTTCGTTACTCGCTGGTGCGAGGGTAGGA	571876	571919	571826	571878	1	EMIHUscaffold_66	EMIHUDRAFT_465264	571105	574141	None	12956	3511	94079	No_or_no_constitutive_exon
CGGTGGCTGCGCCAGCGGGGTCGGGCGGGGAGCGGTTGGTCGACCGGGAGGC	579138	579370	579420	579368	-1	EMIHUscaffold_66	EMIHUDRAFT_215793	578305	580503	None	12956	3511	94079	No_or_no_constitutive_exon
AGCGGGCGGCGGCGGCGGCGAGCAGTCACTTTGGCAAGCGCGGGGTGCAGCT	590510	590801	590851	590799	-1	EMIHUscaffold_66	EMIHUDRAFT_215798	590510	591648	None	12956	3511	94079	No_or_no_constitutive_exon
CGCCCACCCCCGCCCACCCCCGCCCGCCCCCGCCCACCCCCGCGGGGCAGGT	45060	45120	45170	45118	-1	EMIHUscaffold_71	EMIHUDRAFT_311896	44414	46227	None	12956	3511	94079	No_or_no_constitutive_exon
GGGTCGGGCGGCTGAGCTGCTTCCTCAGCTTGGAGGTGTGATGAGGGTAGGC	52994	53038	53088	53036	-1	EMIHUscaffold_71	EMIHUDRAFT_216777	50835	53972	None	12956	3511	94079	No_or_no_constitutive_exon
GAGCTGGCCGCTGGGGGGGCCGTCTCTTCACACCCTCGCGCTGGGAACAGGC	57113	57219	57269	57217	-1	EMIHUscaffold_71	EMIHUDRAFT_105705	54979	58323	None	12956	3511	94079	No_or_no_constitutive_exon
ACCAGACACACACCCTCCACCCACCTCCACGCCCGTCCCGCCGCGGGAAGGT	94966	95080	95130	95078	-1	EMIHUscaffold_71	EMIHUDRAFT_452928	93818	98492	None	12956	3511	94079	No_or_no_constitutive_exon
ATGGTGGGGCGGGACTGCCGTTTCAGCCGTCATCGCACTTCCGAGGGCAGCA	101485	101881	101931	101879	-1	EMIHUscaffold_71	EMIHUDRAFT_216790	101485	103024	None	12956	3511	94079	No_or_no_constitutive_exon
CGTCGCGCGTGCCTTAGTTCGTGGATTGGTGACGAGTGGGCGACGAGTAGGC	208280	208488	208538	208486	-1	EMIHUscaffold_71	EMIHUDRAFT_422415	207232	209130	None	12956	3511	94079	No_or_no_constitutive_exon
CCGCCGCCACTGCCGCCGCTGCAGCCGCGGCGGGGGAGGCGGGCGGCAAGGA	280140	280290	280340	280288	-1	EMIHUscaffold_71	EMIHUDRAFT_452945	279767	282915	None	12956	3511	94079	No_or_no_constitutive_exon
ACGGCGGCGGCGGCGGCAGCAACGCCCGTGCTTGCGGAACGGGCGACCAGCG	301063	301310	301013	301065	1	EMIHUscaffold_71	EMIHUDRAFT_452947	298313	303192	None	12956	3511	94079	No_or_no_constitutive_exon
GAGGCACTGGGTGTGGGGTTCACTCGTTGAGGCGCCGATGGAGCGGGTAGGC	398969	399152	398919	398971	1	EMIHUscaffold_71	EMIHUDRAFT_452958	396642	400704	None	12956	3511	94079	No_or_no_constitutive_exon
AGCCGAGCGGGCCCTTCACTCCGGTCGGCGTCGACGAAGCGACGGGAGAGGA	435439	435793	435389	435441	1	EMIHUscaffold_71	EMIHUDRAFT_51703	434382	435793	None	12956	3511	94079	No_or_no_constitutive_exon
CAGCCTCGACGGCTCGAGCAGCGGGTCCTCGAGCGTCGAGTCGGGGGCAGCT	472111	472161	472211	472159	-1	EMIHUscaffold_71	EMIHUDRAFT_216933	472111	473099	None	12956	3511	94079	No_or_no_constitutive_exon
GCGCTCTGGGCTCGGCGTCGCAAGCGGCGTCGCTCGGCAGCGGGCGCGAGGT	488177	488276	488326	488274	-1	EMIHUscaffold_71	EMIHUDRAFT_216938	488177	489843	None	12956	3511	94079	No_or_no_constitutive_exon
CGGCCGATTGCACGGGAGGGGACGGCGGCGCGGGTGGCACGGGCGAGGAGGG	508225	508414	508175	508227	1	EMIHUscaffold_71	EMIHUDRAFT_416776	507451	510800	None	12956	3511	94079	No_or_no_constitutive_exon
GCGGCTTTGCGCGCGACGCGCTACAGGCGGCGGCGGCGGCGGCGCGGGAGGC	508507	508690	508457	508509	1	EMIHUscaffold_71	EMIHUDRAFT_416776	507451	510800	None	12956	3511	94079	No_or_no_constitutive_exon
GCAAGGGTGGCAAGGGCGGCGAGGGCGGCAAGGGCGGCAGGGACGGCAAGGG	508828	509749	508778	508830	1	EMIHUscaffold_71	EMIHUDRAFT_416776	507451	510800	None	12956	3511	94079	No_or_no_constitutive_exon
ACACTCGAGGCGGGCTCCGAGGCATTGACGCGACCTCTGCGTGGGCGTAGGC	558245	558484	558534	558482	-1	EMIHUscaffold_71	EMIHUDRAFT_452970	558245	559408	None	12956	3511	94079	No_or_no_constitutive_exon
TTGTCGGAGGGCTCGGGGTTGTGGCTCGAATGGGTTTGTGGGTGGGTCAGGT	560498	561695	560448	560500	1	EMIHUscaffold_71	EMIHUDRAFT_68020	559813	561695	None	12956	3511	94079	No_or_no_constitutive_exon
CACGGGACTGAACCCACACTGGGTTCGGCACTCTGGAGGTATGGGACTAGGC	31521	31604	31471	31523	1	EMIHUscaffold_68	EMIHUDRAFT_452749	29745	34641	None	12956	3511	94079	No_or_no_constitutive_exon
CGCGCACGCCTCCGTGCTCCGGTACACGCTGTGTGGCCCTGCGTGGGCAGGT	55933	56983	57033	56981	-1	EMIHUscaffold_68	EMIHUDRAFT_437944	55933	58401	None	12956	3511	94079	No_or_no_constitutive_exon
TGGCGCCGCCGTGCCCCCTCCCACTCACCTTTCGGATACTGGCGGGGTAGGA	83063	83309	83013	83065	1	EMIHUscaffold_68	EMIHUDRAFT_416679	82538	83309	None	12956	3511	94079	No_or_no_constitutive_exon
GGCGGCCGCCGCCGCCGTCCCCTTCACAGCGGCACGTCATGCGGGAGTAGGT	124434	124870	124384	124436	1	EMIHUscaffold_68	EMIHUDRAFT_452759	123961	126153	None	12956	3511	94079	No_or_no_constitutive_exon
CGGCCGCCGCCAGTGACGCGGCGGGCGGGTCGGCCGCGGGAGAGCCGGAGGC	273648	273921	273598	273650	1	EMIHUscaffold_68	EMIHUDRAFT_452776	272714	274768	None	12956	3511	94079	No_or_no_constitutive_exon
CCGGCGAGGGCGGTGCGCGCTTCGACTCGAGCGCCGTTCTGGGTATGTAGGC	279081	279174	279031	279083	1	EMIHUscaffold_68	EMIHUDRAFT_216155	277843	280366	None	12956	3511	94079	No_or_no_constitutive_exon
GAGACTGGATGCTGCTCGTCCAGGTGGGCGAGGCGAACCGGGAGACGCAGGA	279577	280151	279527	279579	1	EMIHUscaffold_68	EMIHUDRAFT_216155	277843	280366	None	12956	3511	94079	No_or_no_constitutive_exon
GAGGCCGCCGCCTTCCGGCTCCGCTCGGGCGCGCCTGTGGTGGAGGGGAGCG	301293	301351	301243	301295	1	EMIHUscaffold_68	EMIHUDRAFT_216165	299659	302566	None	12956	3511	94079	No_or_no_constitutive_exon
CGAGCGCGCCGCCGCCGCCGCCGCCCCCCAAGCGAGGCTTGGGCGTCGAGTC	302057	302108	302007	302059	1	EMIHUscaffold_68	EMIHUDRAFT_216165	299659	302566	None	12956	3511	94079	No_or_no_constitutive_exon
GCGCCGTCACTCTTCGCCGGTGGATCAGCCGAGGGTCCCCCGACGGGTAGGC	337041	337530	336991	337043	1	EMIHUscaffold_68	EMIHUDRAFT_416697	335476	337530	None	12956	3511	94079	No_or_no_constitutive_exon
AAGCTTTACCCGGTCTCGCTCGATGGCCAAACGGACGCCGGGCACAGCAGAT	358791	359063	359113	359061	-1	EMIHUscaffold_68	EMIHUDRAFT_216184	358551	359673	None	12956	3511	94079	No_or_no_constitutive_exon
TTGGGAGCCTGCCGTGCGCCGGCTCTGATGCGACGCTCCTTGGCGGGCAGGT	365369	365595	365645	365593	-1	EMIHUscaffold_68	EMIHUDRAFT_216188	364271	368233	None	12956	3511	94079	No_or_no_constitutive_exon
CGCTCAAGGTCACCGGAGTCAACCCGGTCCTCCTCCTCCGGGGCGACGAGGG	369930	370164	369880	369932	1	EMIHUscaffold_68	EMIHUDRAFT_452782	368472	375132	None	12956	3511	94079	No_or_no_constitutive_exon
CGGCGGGGCGCTGGTGCTTTTTGAGCGTGCGCTTCCGGCCCGGCCGGGAGGC	475207	475309	475359	475307	-1	EMIHUscaffold_68	EMIHUDRAFT_452792	470887	476575	None	12956	3511	94079	No_or_no_constitutive_exon
GGCGCGGGAGCAGCCCCCGCGGCGCTGCACCTCACCTTCATGGGCGAGAGGC	474593	474746	474796	474744	-1	EMIHUscaffold_68	EMIHUDRAFT_452792	470887	476575	None	12956	3511	94079	No_or_no_constitutive_exon
TGCCGGCCACGAGCTCCTCGTTCACTGCTCCTGGGCCGGGGGACGGATAGGC	552686	552785	552636	552688	1	EMIHUscaffold_68	EMIHUDRAFT_216259	551836	553129	None	12956	3511	94079	No_or_no_constitutive_exon
GGGGGTGCTGTCGACCTCTTCTACCTCCGGCACGCCTATGGACGGGACAGCC	563118	563133	563068	563120	1	EMIHUscaffold_68	EMIHUDRAFT_216263	562602	563133	None	12956	3511	94079	No_or_no_constitutive_exon
TTCTCCCATCACCGACACTTAGCCGGAGACCTAGCTGAGGGGTGGACAAGGT	581650	581777	581827	581775	-1	EMIHUscaffold_68	EMIHUDRAFT_105474	580559	582430	None	12956	3511	94079	No_or_no_constitutive_exon
CATCCTCTTCTGCTACTCCGAGTGAGCGGAGTCATGATTGGAGTGGGCAGGC	41554	41602	41652	41600	-1	EMIHUscaffold_70	EMIHUDRAFT_558121	40546	44319	RFC2	12956	3511	94079	No_or_no_constitutive_exon
CTCCCCCTCAGCCACACTGCTGCCGATCACTCCAGAGGGGATGATGGCAGGT	74315	74465	74265	74317	1	EMIHUscaffold_70	EMIHUDRAFT_105603	72909	75672	None	12956	3511	94079	No_or_no_constitutive_exon
TTGGGCTGCTGCGGCGGGTGGAGCGGCTGCTCGTCCTGCACACGGGCAAGGA	186695	187196	187246	187194	-1	EMIHUscaffold_70	EMIHUDRAFT_452876	182749	189096	None	12956	3511	94079	No_or_no_constitutive_exon
GGGAGGTAACCCGCACTGGATTCGATACCCTGGAGGTATGGGACACGTAGGC	184693	184760	184810	184758	-1	EMIHUscaffold_70	EMIHUDRAFT_452876	182749	189096	None	12956	3511	94079	No_or_no_constitutive_exon
CGACTCGATCCAGTGAGTCACTTCTGAGGAGAGAAAGGGTGAGCTGATAGGA	200555	200624	200505	200557	1	EMIHUscaffold_70	EMIHUDRAFT_105623	196433	202302	None	12956	3511	94079	No_or_no_constitutive_exon
CGGAGCGGTGTGGAGCGGCGTCTCTTCACACGCTGAGAGGGTGTGAACAGGC	234346	234480	234530	234478	-1	EMIHUscaffold_70	EMIHUDRAFT_452881	228038	235182	VPS54	12956	3511	94079	No_or_no_constitutive_exon
TAATTACTTGATTACCATAATGGAGTAATTGATTAGGCGCGGGGTACAAGGT	230637	230815	230865	230813	-1	EMIHUscaffold_70	EMIHUDRAFT_452881	228038	235182	VPS54	12956	3511	94079	No_or_no_constitutive_exon
CCGTGCCTTGTCGATGACTGATGACTGCTTACTTGCTCGTGCTGGGGCAGGC	243146	243281	243096	243148	1	EMIHUscaffold_70	EMIHUDRAFT_216614	241767	243807	None	12956	3511	94079	No_or_no_constitutive_exon
ACCGAGAGATTGGCGGCGGCGGAACGGGGCTCGTCACTGTTGGGTGGTAGGC	308665	308734	308615	308667	1	EMIHUscaffold_70	EMIHUDRAFT_216640	307737	309319	None	12956	3511	94079	No_or_no_constitutive_exon
CGGTCAACTTTGGCGGAGGGTCGGAAGGGGCGCTGCTGAGCCAGCGGGAGGC	318723	318800	318673	318725	1	EMIHUscaffold_70	EMIHUDRAFT_216646	318162	319305	None	12956	3511	94079	No_or_no_constitutive_exon
CCCCACCCGCCGCCCCGCCCCTTGCCTCCGCCACCGCGCCGTCGGGCGAGGG	372784	372879	372734	372786	1	EMIHUscaffold_70	EMIHUDRAFT_216670	371679	389420	None	12956	3511	94079	No_or_no_constitutive_exon
CCCGGGTGCTCGAATCCAGTGCGGGTTCACTGCAATGGGTGGTGCGGTAGGT	376061	376101	376011	376063	1	EMIHUscaffold_70	EMIHUDRAFT_216670	371679	389420	None	12956	3511	94079	No_or_no_constitutive_exon
CCAGGGTTCTCAAATCCAGTGCGGGTTCAGTCCGGTGGGTGGTGCGGTAGGT	377276	377603	377226	377278	1	EMIHUscaffold_70	EMIHUDRAFT_216670	371679	389420	None	12956	3511	94079	No_or_no_constitutive_exon
CCACGCCGACCCCGCGCGCCAACGCCTTCCGCGTGCTGCGGGCGATGCAGCT	378326	378581	378276	378328	1	EMIHUscaffold_70	EMIHUDRAFT_216670	371679	389420	None	12956	3511	94079	No_or_no_constitutive_exon
GTGTCTCGGACACCCAACTGGCCGCGGTCGGAGCCGCCGCGGGCAACAAGGC	380049	380220	379999	380051	1	EMIHUscaffold_70	EMIHUDRAFT_216670	371679	389420	None	12956	3511	94079	No_or_no_constitutive_exon
TGAATTAGGCGCGCGGCGAGCCTCGCGGTCGCGGCGGGCTGTGTGCAGAGGC	385835	386292	385785	385837	1	EMIHUscaffold_70	EMIHUDRAFT_216670	371679	389420	None	12956	3511	94079	No_or_no_constitutive_exon
CGGCGGCGCGGACGACAACGCGGAGGGGACGGGCATGGGCAGTGGCGAAGGC	389177	389236	389127	389179	1	EMIHUscaffold_70	EMIHUDRAFT_216670	371679	389420	None	12956	3511	94079	No_or_no_constitutive_exon
CACCGCACTCGCCCTGCCGGACAGCCTCACCCGAGACCGCGAGAGGGTAGGT	421900	422006	422056	422004	-1	EMIHUscaffold_70	EMIHUDRAFT_438129	421265	422857	None	12956	3511	94079	No_or_no_constitutive_exon
CCCCCCTCTCCATGACATTTCCCTGTACCTTCTCCTAAGCGGGCGCGTAGGC	454434	454473	454523	454471	-1	EMIHUscaffold_70	EMIHUDRAFT_452900	453458	456722	None	12956	3511	94079	No_or_no_constitutive_exon
CGGCACCTACCGTGACGGCTGGCGGCTGACCGCGTCCTGTTGAGGGGTAGGA	17015	17166	16965	17017	1	EMIHUscaffold_67	EMIHUDRAFT_452700	13056	18011	None	12956	3511	94079	No_or_no_constitutive_exon
CACGCAGTCACTCTGCCACCACGCCGTCGTCCCGCAGCTTGGGGGCCGAGGC	74230	74243	74180	74232	1	EMIHUscaffold_67	EMIHUDRAFT_215828	72924	74243	None	12956	3511	94079	No_or_no_constitutive_exon
GGGCGCTCGCCGCGGCAGCCGAGGAGGGGGACGAGCCGCTCGGGCCGGAGGA	82854	83470	82804	82856	1	EMIHUscaffold_67	EMIHUDRAFT_215831	82299	86410	None	12956	3511	94079	No_or_no_constitutive_exon
TTGAGAGCGTTAGAGCGGAGAGGGAGGCGGTGTGCTGGCGTGGAGGGCAGGA	86359	86410	86309	86361	1	EMIHUscaffold_67	EMIHUDRAFT_215831	82299	86410	None	12956	3511	94079	No_or_no_constitutive_exon
GCCGGCCTCCGAGCCCGCCGCCGGCGACGGCTTCGAGCCGGCGCGGGCAGAG	208531	208566	208481	208533	1	EMIHUscaffold_67	EMIHUDRAFT_215884	208092	209859	None	12956	3511	94079	No_or_no_constitutive_exon
AGCGTGCTGCGCGCACGGGCCATGCGATGCAGTATTCCACGCCGGGGCAGGG	241903	241916	241853	241905	1	EMIHUscaffold_67	EMIHUDRAFT_215904	241117	241916	None	12956	3511	94079	No_or_no_constitutive_exon
GAGGATGCGCCGCGAGCGCGGCCCGGGACCGACGGGCGGGAGCGGAGTAGGT	319073	319179	319023	319075	1	EMIHUscaffold_67	EMIHUDRAFT_452725	318101	320522	None	12956	3511	94079	No_or_no_constitutive_exon
GCACCTACGCCGCGATCCGGCGCCGGCGCCTTTGGCGCCGGGCGGACGAGGC	453986	454547	453936	453988	1	EMIHUscaffold_67	EMIHUDRAFT_215981	450020	456344	None	12956	3511	94079	No_or_no_constitutive_exon
GCGGGGGCGGCGCCGGCGATGCGGGTCTCATCTTTACCAGGTGGGTCGAGGC	511274	511490	511224	511276	1	EMIHUscaffold_67	EMIHUDRAFT_216006	510687	514006	None	12956	3511	94079	No_or_no_constitutive_exon
CCCGGACAGCCGCGCGCTCCGCGCGAACGCGGAGCCCGCGACGGGGTTAGAC	542640	542769	542590	542642	1	EMIHUscaffold_67	EMIHUDRAFT_67751	542372	542872	None	12956	3511	94079	No_or_no_constitutive_exon
TCGCCTCCCTCCCACTCCTTCTTACTCTCCCCCCTCCCTGACGGGCCGAGGT	550592	550887	550937	550885	-1	EMIHUscaffold_67	EMIHUDRAFT_358314	550592	552608	None	12956	3511	94079	No_or_no_constitutive_exon
CAGGGCAGCACGCTGCGCGCAAAAGAAGCGCCCTGCGAGAGGGCCACGAGGG	572527	572609	572659	572607	-1	EMIHUscaffold_67	EMIHUDRAFT_216028	570689	575523	None	12956	3511	94079	No_or_no_constitutive_exon
GTGTGCTTCTCCTGGTCTCCAAGCTCAGTAGCGAGGGCCTGCCGCGGGAGGA	8181	8225	8131	8183	1	EMIHUscaffold_72	EMIHUDRAFT_216990	4750	9189	None	12956	3511	94079	No_or_no_constitutive_exon
AAGGGCGAGAGGGGGCAGGGGACTGGTCGGTGGCATACTAGGGGGGGCAGGG	160655	161016	161066	161014	-1	EMIHUscaffold_72	EMIHUDRAFT_217049	160655	161518	None	12956	3511	94079	No_or_no_constitutive_exon
CCAGCGGCCGGTGGGCGCCAGAGTACGAGGCGCGCGTCGGGCCGGGCGAGGC	198931	199202	199252	199200	-1	EMIHUscaffold_72	EMIHUDRAFT_105852	198370	199922	None	12956	3511	94079	No_or_no_constitutive_exon
CTCGTCCGGCACGCTGATCCGAGGCACCTTGCCCGCGAGGGGGTGCGTAGGC	257460	257505	257555	257503	-1	EMIHUscaffold_72	EMIHUDRAFT_217085	255286	259317	None	12956	3511	94079	No_or_no_constitutive_exon
CGAGGGGGGCGGAGAAGGGGGAGGGGGCGGGGGCAAGGGCGGCGGCGGAGGA	287068	287214	287264	287212	-1	EMIHUscaffold_72	EMIHUDRAFT_68073	287068	287761	None	12956	3511	94079	No_or_no_constitutive_exon
CCACCCTTGCCCAGATGAAGAAGGGGGAGGAGACGTACGAGGTCGGGCAGGA	337686	338031	338081	338029	-1	EMIHUscaffold_72	EMIHUDRAFT_452993	336103	338990	None	12956	3511	94079	No_or_no_constitutive_exon
CGCTCGACACGCGGCGAACGGCGTCTCTTCACACCTGGAGCTGGGGACAGGC	360198	360281	360148	360200	1	EMIHUscaffold_72	EMIHUDRAFT_438236	359418	361680	None	12956	3511	94079	No_or_no_constitutive_exon
GCTCATCATGACCAATGCGAACAAATGCAGCAGTTGCACGGGCCCAGAAGCA	384704	384906	384654	384706	1	EMIHUscaffold_72	EMIHUDRAFT_68105	384344	385380	None	12956	3511	94079	No_or_no_constitutive_exon
ATATGGGGAGATATGGGGAGATGTGGGGAGATGTGGGGAGATATGGGGAGAT	397066	397070	397016	397068	1	EMIHUscaffold_72	EMIHUDRAFT_428226	395849	404291	None	12956	3511	94079	No_or_no_constitutive_exon
ACTGGTGAACGAGTGGTGGCTGTTCACACCGCCAGCGGGCTGAACAACAGGT	400348	400411	400298	400350	1	EMIHUscaffold_72	EMIHUDRAFT_428226	395849	404291	None	12956	3511	94079	No_or_no_constitutive_exon
CCCTGCAGGCCGCAGCGGGACGTCGACTACCCGCTCTGGGCGGCGGCGAGGG	484800	484873	484923	484871	-1	EMIHUscaffold_72	EMIHUDRAFT_105898	482593	485525	None	12956	3511	94079	No_or_no_constitutive_exon
TAAGGCCAATTAAGGCGAAATTGAGGCTGATTACGGCGAATTAAGGGCAGGC	499585	499649	499699	499647	-1	EMIHUscaffold_72	EMIHUDRAFT_631951	498038	501383	None	12956	3511	94079	No_or_no_constitutive_exon
TCCGGCCGTGAGACGCGCATCTACGAATCAAGTTGGTGCCGGTATGGGAGGT	507429	507492	507542	507490	-1	EMIHUscaffold_72	EMIHUDRAFT_217176	507429	508859	None	12956	3511	94079	No_or_no_constitutive_exon
CCCGGATGCACTCTTCGCCTGGCGGCGTGATGCTGTCTGATTGGGAGTAGGC	520744	521063	521113	521061	-1	EMIHUscaffold_72	EMIHUDRAFT_453006	520744	521422	None	12956	3511	94079	No_or_no_constitutive_exon
ACGAGCGGCGCCGTCTCGCACTGGTTCTTCTTCCGCGGCACGCGGGAGAGGC	31203	32101	32151	32099	-1	EMIHUscaffold_75	EMIHUDRAFT_217649	31203	33564	None	12956	3511	94079	No_or_no_constitutive_exon
CAACGAGTATCCACAGGGGGGACCCACCAAAATTTGGGGGGTGTGGGGAGAA	144741	146988	144691	144743	1	EMIHUscaffold_75	EMIHUDRAFT_453165	144530	146988	None	12956	3511	94079	No_or_no_constitutive_exon
CCCCGCCGCCCCTCCCCTCAGCTTGACGGCTGCGCCACCGGGCGGGGCAGGC	171118	171181	171068	171120	1	EMIHUscaffold_75	EMIHUDRAFT_217700	171015	172338	None	12956	3511	94079	No_or_no_constitutive_exon
CCCCCTCCCCGCCTCCCGCCCCCTCTGATCGGCGCCGCCCCCGGGAGCAGGC	219492	219999	220049	219997	-1	EMIHUscaffold_75	EMIHUDRAFT_438393	219492	221258	Lhcf4_1	12956	3511	94079	No_or_no_constitutive_exon
CAGGCGAGGGGGAGATGACGGACAGCGGCTACCCGCGCAGCGTGTGGGAGTG	250149	250229	250279	250227	-1	EMIHUscaffold_75	EMIHUDRAFT_217738	249449	251011	None	12956	3511	94079	No_or_no_constitutive_exon
ATTCTTATTATTCTTCTTCTTATTATTATTATTAGGTGCGGCAAGGGGAGGG	275035	275188	274985	275037	1	EMIHUscaffold_75	EMIHUDRAFT_453185	274314	276046	None	12956	3511	94079	No_or_no_constitutive_exon
CACTCTCACCCCACCTCTCCCTCACCCACCCACGCTCTGTTCGCGGGAAGGC	322967	323054	323104	323052	-1	EMIHUscaffold_75	EMIHUDRAFT_438403	322520	323866	None	12956	3511	94079	No_or_no_constitutive_exon
GCGCGACGCGGGGGTGAGCAGCGCCTCTTCACGGCGGGGTGTGTGAATAGGC	325363	325533	325583	325531	-1	EMIHUscaffold_75	EMIHUDRAFT_465646	324122	329859	None	12956	3511	94079	No_or_no_constitutive_exon
GTCGCGCGCGCGAGCCGCGTCTCTTGACCGCTGCTCCGTGAGGGGCGCAGGT	324122	324707	324757	324705	-1	EMIHUscaffold_75	EMIHUDRAFT_465646	324122	329859	None	12956	3511	94079	No_or_no_constitutive_exon
GGCGGATGCGGGCTACCTGGTGGGCGGTTCACGTCGCCGATGCGAGGGAGCG	345253	345767	345203	345255	1	EMIHUscaffold_75	EMIHUDRAFT_68296	342389	345767	None	12956	3511	94079	No_or_no_constitutive_exon
CCAGCCACCTGCCTCCAGCCACCTCCGCCTTCCACCCGCGCGGGCGCGAGCT	465897	466147	465847	465899	1	EMIHUscaffold_75	EMIHUDRAFT_46771	465521	466147	None	12956	3511	94079	No_or_no_constitutive_exon
GCCGAGGGATGGCGCTGCCCTGTGAGCTGCGTGTGCGGGCGAGCTGGTAGGC	501531	501668	501481	501533	1	EMIHUscaffold_75	EMIHUDRAFT_217843	500522	502230	None	12956	3511	94079	No_or_no_constitutive_exon
AGGCACCGGCGGCGGCCGATCCGCCCGTGTACGTCATCGGGCCGGACGAGCT	524920	524964	524870	524922	1	EMIHUscaffold_75	EMIHUDRAFT_453205	523282	525980	None	12956	3511	94079	No_or_no_constitutive_exon
TTTTTCATGCCATCACCGTGGCGTAGGGTTCTCTGGAGGGTGGAGGGCAGAG	27388	27409	27338	27390	1	EMIHUscaffold_76	EMIHUDRAFT_217877	26210	27409	None	12956	3511	94079	No_or_no_constitutive_exon
CGGAGCCGTCCACCTCACCTCTCACCGTGAACTGCATGTGGGGTGGGTAGGC	85246	85369	85196	85248	1	EMIHUscaffold_76	EMIHUDRAFT_217901	83828	85369	None	12956	3511	94079	No_or_no_constitutive_exon
TCCTCTCTAGTACTCTAGGACTCATGCGCCGTTGCATGATGTTGGGACAGGT	92416	92735	92785	92733	-1	EMIHUscaffold_76	EMIHUDRAFT_438430	92416	93332	None	12956	3511	94079	No_or_no_constitutive_exon
ACTGCCACTTGTGAAAGGGGGCGTCTCTTCACACTCCCGGGTGTGAGCAGGC	110231	110291	110181	110233	1	EMIHUscaffold_76	EMIHUDRAFT_453217	108501	113169	None	12956	3511	94079	No_or_no_constitutive_exon
CATCTCCCCACATCTCCCCACATCTCCCCGTGACCTCGCTCGGCGGGCAGGT	112560	112677	112510	112562	1	EMIHUscaffold_76	EMIHUDRAFT_453217	108501	113169	None	12956	3511	94079	No_or_no_constitutive_exon
CAGTCCGTGAGCTGTGAACGGCGTCTCTTCACAGGTTTGGGTGTGAGCAGGT	234809	235013	234759	234811	1	EMIHUscaffold_76	EMIHUDRAFT_217958	232854	235013	None	12956	3511	94079	No_or_no_constitutive_exon
ACGGCGGAGGAGCGCTCCCTGCTCTCTTCCTGCGTTAGCAACAGGGGCAGGC	351782	352539	351732	351784	1	EMIHUscaffold_76	EMIHUDRAFT_106323	351507	352539	None	12956	3511	94079	No_or_no_constitutive_exon
AGGGCCAGGCGGGAAGGGAGGGAGGAGGGGGGGGGGGGGGGGGGCCCAAGGG	361666	363097	363147	363095	-1	EMIHUscaffold_76	EMIHUDRAFT_359111	361666	363279	None	12956	3511	94079	No_or_no_constitutive_exon
GACCCGGCCGCGGACCGCTCTCGAGCGTCGTGCCGGGGGACGGGGCGCAGCA	419193	419343	419393	419341	-1	EMIHUscaffold_76	EMIHUDRAFT_453240	417938	420204	None	12956	3511	94079	No_or_no_constitutive_exon
GCGGGCGGGCGGGCCAACCGAGGCCGCGGTCAGAGTGACGCAGCGGGTAGTG	538015	538237	538287	538235	-1	EMIHUscaffold_76	EMIHUDRAFT_218094	537883	538596	None	12956	3511	94079	No_or_no_constitutive_exon
CGGCGGCAGCGGCGGCAACAGCGGCGCCTCCTCCTCCAAGGGCGCACAAGGC	537883	537923	537973	537921	-1	EMIHUscaffold_76	EMIHUDRAFT_218094	537883	538596	None	12956	3511	94079	No_or_no_constitutive_exon
GGCGGAGGCACGGAAACGCGAAACGTCGCACCAGAGGAATGTGTGGGCAGGC	137039	137216	136989	137041	1	EMIHUscaffold_74	EMIHUDRAFT_358863	135079	137216	None	12956	3511	94079	No_or_no_constitutive_exon
GCTACGGCGGCGGCGGCGGCTACGGAGGGCCCCTCCTAGGAGGGCGCTAGTT	138802	138836	138752	138804	1	EMIHUscaffold_74	EMIHUDRAFT_217474	137971	138836	None	12956	3511	94079	No_or_no_constitutive_exon
GCTCCGCCACTCCGTGAACGGCGCCTCTCACGGCGGGGAGGTGTGAACAGGT	153535	153715	153485	153537	1	EMIHUscaffold_74	EMIHUDRAFT_438299	151814	154999	None	12956	3511	94079	No_or_no_constitutive_exon
GAGGTGCAGCCGAGGTGTGGCCGAGGGTTAGAGCCTGCTCGTGGGAACAGGA	186709	186787	186837	186785	-1	EMIHUscaffold_74	EMIHUDRAFT_438302	186010	187719	None	12956	3511	94079	No_or_no_constitutive_exon
CCTCGAGACCTCGAGACCTCGAGACCAGTCTCGAGACCACGCGAGGGTAGGT	209763	209911	209713	209765	1	EMIHUscaffold_74	EMIHUDRAFT_465577	208584	211480	None	12956	3511	94079	No_or_no_constitutive_exon
GACGTTGTGGTGTGAGGTGTAGCTCGGAAAATTCTCGTTTTACAGGGCAGGA	223619	223665	223715	223663	-1	EMIHUscaffold_74	EMIHUDRAFT_217509	222549	223736	None	12956	3511	94079	No_or_no_constitutive_exon
GAGGTTGGGAAAAGAAGAGCCCCCGAGGAGAGAAAGAAATTGGGGCGCAGGC	235360	235398	235310	235362	1	EMIHUscaffold_74	EMIHUDRAFT_465579	233771	238798	None	12956	3511	94079	No_or_no_constitutive_exon
ACGGAAGGGAGGCGCGGACGGCGCCTCTTCACGGCTGCGGGTGTGAACAGGC	238255	238798	238205	238257	1	EMIHUscaffold_74	EMIHUDRAFT_465579	233771	238798	None	12956	3511	94079	No_or_no_constitutive_exon
TGCGACCTGGTTGGTTCTCAGTCGCTGGTCCATCACTTGCCAATGGGTAGGA	303158	303280	303108	303160	1	EMIHUscaffold_74	EMIHUDRAFT_438321	302204	303822	None	12956	3511	94079	No_or_no_constitutive_exon
AGAGAGACAGGCGGCTGCGCCTCGAGAAGCAAGAGGGGTGAGAGTAGGAGCT	318221	318272	318322	318270	-1	EMIHUscaffold_74	EMIHUDRAFT_438322	316907	318422	None	12956	3511	94079	No_or_no_constitutive_exon
ACGGCTTGCAGCAGCTCGAGGCGCAGCTGCTGGCCTCTGGGAGCGTGCAGGA	335059	335361	335009	335061	1	EMIHUscaffold_74	EMIHUDRAFT_217551	334979	337677	None	12956	3511	94079	No_or_no_constitutive_exon
CGCAGCATGTGACGCGGAACCGGATTCTCGACTTTCAGGGTGAGACGTAGAA	358534	358648	358484	358536	1	EMIHUscaffold_74	EMIHUDRAFT_453125	357959	360816	None	12956	3511	94079	No_or_no_constitutive_exon
CGGCGGCGGCGGCGGAGCCCGAGCCGCGCGACGAGAAGGGCAAGACGGAGTA	362743	362836	362693	362745	1	EMIHUscaffold_74	EMIHUDRAFT_217561	361882	363773	None	12956	3511	94079	No_or_no_constitutive_exon
GGGAGTAGGTGGGGGGGAGGTGGAGAGGAGCCGGGAGGAGCCGGGAGTAGGT	412667	413297	412617	412669	1	EMIHUscaffold_74	EMIHUDRAFT_465602	409745	413297	None	12956	3511	94079	No_or_no_constitutive_exon
CCTTTTCGAAGCTGGACTGTGCCGGCTACCTTCCCCCGCTGTTGGGCAAGTT	413865	414528	414578	414526	-1	EMIHUscaffold_74	EMIHUDRAFT_40745	413865	444706	None	12956	3511	94079	No_or_no_constitutive_exon
GGAGCAGAGGCGGCGGGTGCAGCAGAGGGAGCCGAGGCGGGTGCGGCGAGGG	452425	452522	452572	452520	-1	EMIHUscaffold_74	EMIHUDRAFT_453141	452425	453870	None	12956	3511	94079	No_or_no_constitutive_exon
TAGCCCTAACCCTAAACCCTAACCCTAACCCTAACCGGGTGCGGCACGAGGT	463559	463866	463509	463561	1	EMIHUscaffold_74	EMIHUDRAFT_438351	462365	464204	None	12956	3511	94079	No_or_no_constitutive_exon
CGTCAGCGCCCCCGCCACCCCTGCCCGTCTTCGCGCCACTGACGGGCGAGGC	488657	488797	488607	488659	1	EMIHUscaffold_74	EMIHUDRAFT_217619	487838	489802	None	12956	3511	94079	No_or_no_constitutive_exon
GCGTGGTACTCGCGGCGGACTACGAGCCGCGTTACGGCCCGTGGGGCGAGGA	17346	18018	18068	18016	-1	EMIHUscaffold_84	EMIHUDRAFT_219163	17346	19826	None	12956	3511	94079	No_or_no_constitutive_exon
CGATCGTGGACAACCCAGACTGCAAGGAGTTTGGGTGCGGGGAGTGGAAGGC	33251	34018	34068	34016	-1	EMIHUscaffold_84	EMIHUDRAFT_422633	33251	35110	None	12956	3511	94079	No_or_no_constitutive_exon
CCATTGTCGCCACCGCTGCCGCCGCCTTTTGTGGTCTCTGGGGGCTGCAGCT	70164	70286	70114	70166	1	EMIHUscaffold_84	EMIHUDRAFT_219184	69268	71566	None	12956	3511	94079	No_or_no_constitutive_exon
CCGGGGCGGCAGGTGGGTAGCAAGCGAGCCCTTCATCCCGCGGGCGGCAGGT	77932	78359	78409	78357	-1	EMIHUscaffold_84	EMIHUDRAFT_438712	76414	79691	PTA2	12956	3511	94079	No_or_no_constitutive_exon
GACAGCGTTGTAGATCCCTGGGCGAGGGTGATGGCGTCCCCGTCGGGAAGGG	128713	128772	128822	128770	-1	EMIHUscaffold_84	EMIHUDRAFT_219214	128713	130191	None	12956	3511	94079	No_or_no_constitutive_exon
CCTATCGCGCCTGTCTCTCGCGTAGAGAGAGTCAGGAGATGGGGCGTCAGTA	193110	193269	193319	193267	-1	EMIHUscaffold_84	EMIHUDRAFT_219232	192024	194477	None	12956	3511	94079	No_or_no_constitutive_exon
TCCAGAGTTTCGAATCCAGTGTGGGTTCAGTCCCGTGGGTGGTGCGGTAGGT	223802	223958	224008	223956	-1	EMIHUscaffold_84	EMIHUDRAFT_438725	223315	225824	None	12956	3511	94079	No_or_no_constitutive_exon
GGTGCTCTCTCACGATCACCCCGCGTTTGTCGCCGTCGACCGCGGGGAAGTC	265727	265948	265677	265729	1	EMIHUscaffold_84	EMIHUDRAFT_219257	265478	271432	None	12956	3511	94079	No_or_no_constitutive_exon
GCGCCATCGCCGCTCCCTTCCCTCTGACGCCCCCAGCTGCCCGGGAATAGGT	307916	308094	308144	308092	-1	EMIHUscaffold_84	EMIHUDRAFT_219271	307916	310290	None	12956	3511	94079	No_or_no_constitutive_exon
CACGGAGCTGAACCCACACTGGATTCGGGACTCTGGAGGTATGGGACTAGGC	336764	336879	336929	336877	-1	EMIHUscaffold_84	EMIHUDRAFT_453479	335131	339190	CS1	12956	3511	94079	No_or_no_constitutive_exon
TCCAGAGTTTCGAATCCAGTGTGGGTTCAGTCCCGTGGGTGGTGCGGTAGGT	365989	366145	366195	366143	-1	EMIHUscaffold_84	EMIHUDRAFT_465893	365506	367921	None	12956	3511	94079	No_or_no_constitutive_exon
CAGGCACGCATGTCGCGGGCACCATCGCCGCCATCGGTGGCAACGGGGAGGG	369913	370094	369863	369915	1	EMIHUscaffold_84	EMIHUDRAFT_453483	369256	375915	None	12956	3511	94079	No_or_no_constitutive_exon
CCTATCGCGCCTGTCTCTCGCGTAGAGAGAGTCAGGAGATGGGGCGTCAGTA	418807	418966	418757	418809	1	EMIHUscaffold_84	EMIHUDRAFT_219308	417696	420051	None	12956	3511	94079	No_or_no_constitutive_exon
GCGGCGGCGGCGGCGGCGGCGGCGGTGAGCGCACGAGGGCGGACTTGGAGGC	469684	469768	469818	469766	-1	EMIHUscaffold_84	EMIHUDRAFT_219324	468373	469972	None	12956	3511	94079	No_or_no_constitutive_exon
CGCGCCCTCTGTCGCCTCGTCTGGACTGCGGCGCCTCCCCGGGCGAGCAGGC	487553	487617	487503	487555	1	EMIHUscaffold_84	EMIHUDRAFT_219331	487254	488390	None	12956	3511	94079	No_or_no_constitutive_exon
AACCTAGCCGATGGCTGTGAGCAGCACTGACTCCGACTGCGGGTGGAAAGGC	527748	527883	527698	527750	1	EMIHUscaffold_84	EMIHUDRAFT_453490	526709	529030	None	12956	3511	94079	No_or_no_constitutive_exon
ACGCGGACAAGGTCGCCGAAGAGATGGAGCGCCTGCTGGGCATGGAGCAGGC	546542	546735	546492	546544	1	EMIHUscaffold_84	EMIHUDRAFT_106921	546281	547396	None	12956	3511	94079	No_or_no_constitutive_exon
CCGGGGCGGCAGGTGGGTAGCAAGCGAGCCCTTCATCCCGCGGGCGGCAGGT	548944	549371	549421	549369	-1	EMIHUscaffold_84	EMIHUDRAFT_438750	547390	550696	PTA3	12956	3511	94079	No_or_no_constitutive_exon
CACGGGACTGAACCCACACTGGATTCGAGACTCTGGAGGTATGGGACTAGGC	21131	21922	21972	21920	-1	EMIHUscaffold_73	EMIHUDRAFT_465508	21131	23713	None	12956	3511	94079	No_or_no_constitutive_exon
TTTCTCCGCTCGCCTTTGGGTCGGCGTCTGCCAGCTTTGGGGACGAAGAGGC	64487	64697	64747	64695	-1	EMIHUscaffold_73	EMIHUDRAFT_453016	64487	65577	None	12956	3511	94079	No_or_no_constitutive_exon
AGCAGAGCGCGGCGGTGGTGGATGCGAGCGCCGCGAGGGCGGCGGCGGAGGA	98767	99211	99261	99209	-1	EMIHUscaffold_73	EMIHUDRAFT_217235	98767	100060	None	12956	3511	94079	No_or_no_constitutive_exon
ACACACACACACACGCACCTCACCCGCCGCGCCCGTCCGTCGGGGAGCAGGT	126376	126487	126326	126378	1	EMIHUscaffold_73	EMIHUDRAFT_453021	120912	127934	None	12956	3511	94079	No_or_no_constitutive_exon
CGGCGCACTCGGCCACGGCTGGACCGGCGCCGGCCCATCCGGGCGCGCAGGT	129662	129797	129612	129664	1	EMIHUscaffold_73	EMIHUDRAFT_217245	129028	131876	None	12956	3511	94079	No_or_no_constitutive_exon
GGGTCGTGGCGAGAGAGGAGCGCCTCTTCACAGCGTCGGGGCGGGAATAGGC	157917	157971	157867	157919	1	EMIHUscaffold_73	EMIHUDRAFT_465517	154886	158501	None	12956	3511	94079	No_or_no_constitutive_exon
TCACGCGGACGCCTCTGAAGCACACGATGCGCCGCTCGTCGGGCGGGTAGAC	159434	159552	159602	159550	-1	EMIHUscaffold_73	EMIHUDRAFT_105945	158806	162284	None	12956	3511	94079	No_or_no_constitutive_exon
GGTGAATGCCGAGGCGACTATGGGGAAGCATCGGACCGGTGGGATCACAGCC	185628	185713	185763	185711	-1	EMIHUscaffold_73	EMIHUDRAFT_217269	183472	186390	None	12956	3511	94079	No_or_no_constitutive_exon
CGGAGACCGAGTGGGTGAACAGTGTGGCGTGTGACCTGGTGTGGGGATAGGT	199418	199504	199554	199502	-1	EMIHUscaffold_73	EMIHUDRAFT_105952	198166	200976	None	12956	3511	94079	No_or_no_constitutive_exon
AGCACGCGACCGGTGAGCGGCCCCTCTTCACGGCGTGGGGGTGTGAGCAGGT	235060	235522	235010	235062	1	EMIHUscaffold_73	EMIHUDRAFT_465522	233170	235522	None	12956	3511	94079	No_or_no_constitutive_exon
CATTGCACCAGCACTCACCCGATCTGACGCCACGAAATGCGTGCGGGCAGGC	376288	376473	376238	376290	1	EMIHUscaffold_73	EMIHUDRAFT_217340	375775	376783	Lhcf37	12956	3511	94079	No_or_no_constitutive_exon
CCCCCTCGACCCGCCCTCCCGCCACCCTGCCCGCCACAGCGAGGGCGCAGCG	395465	395473	395415	395467	1	EMIHUscaffold_73	EMIHUDRAFT_68148	393028	395768	None	12956	3511	94079	No_or_no_constitutive_exon
CAACGCCTTCGCGGTGTGCGGCCAGGAGACGTGGCGGTGCGGGCGACGAGGA	416246	417254	416196	416248	1	EMIHUscaffold_73	EMIHUDRAFT_217356	416083	417254	None	12956	3511	94079	No_or_no_constitutive_exon
GCTCTTGAACAAACGAGCGGCGCGCTCTCTATGCGGCGCGTGCGGGCGAGGC	429884	430469	430519	430467	-1	EMIHUscaffold_73	EMIHUDRAFT_217359	421879	430721	None	12956	3511	94079	No_or_no_constitutive_exon
GCGGGGGCGGCGCCGGCGATGCGGGTCTCATCTTTACCAGGTGGGTCGAGGC	526268	526484	526218	526270	1	EMIHUscaffold_73	EMIHUDRAFT_217403	525681	530338	None	12956	3511	94079	No_or_no_constitutive_exon
TTTCCGCCGCAGCCGCCAATCGACTTCCAGGTCACTGTGGGTGGCGGCAGCT	60446	61104	60396	60448	1	EMIHUscaffold_80	EMIHUDRAFT_106598	56201	67597	None	12956	3511	94079	No_or_no_constitutive_exon
CCTCCTCCGCCGTGCTGACGGCGTGCCGCGCCTTTGGAGGGGATGGCCAGGC	86852	87746	87796	87744	-1	EMIHUscaffold_80	EMIHUDRAFT_106600	84722	97419	None	12956	3511	94079	No_or_no_constitutive_exon
GCATACCGTCTCCTATGGGCGGCGAGTATCGCTACGCCAGGGAGGACGAGGA	131717	131938	131667	131719	1	EMIHUscaffold_80	EMIHUDRAFT_106604	130429	131938	None	12956	3511	94079	No_or_no_constitutive_exon
CCACCACCACCGCGGCCGGCGCAGGGATGGTCGACTCGCTGGGCCGCAAGCG	213842	214064	214114	214062	-1	EMIHUscaffold_80	EMIHUDRAFT_218632	212645	214595	None	12956	3511	94079	No_or_no_constitutive_exon
GACGTCGCGAGTTTGTGCACCCGATCATTGCTCGCTTCATGGGCTCGGAGGC	227539	229059	227489	227541	1	EMIHUscaffold_80	EMIHUDRAFT_453358	225478	229059	None	12956	3511	94079	No_or_no_constitutive_exon
GGGTCGCCGCCGGCGCCGCCCCGGCCAACGGCTCGGCCTACCGGGGCGAGGC	259327	259396	259446	259394	-1	EMIHUscaffold_80	EMIHUDRAFT_453362	256125	260368	None	12956	3511	94079	No_or_no_constitutive_exon
GCGTCGACGCAGCCCAGCCCAGCCGACGCGCCCGCCCGATGGGTGCGCAGGT	301176	301425	301475	301423	-1	EMIHUscaffold_80	EMIHUDRAFT_453369	301176	303043	None	12956	3511	94079	No_or_no_constitutive_exon
GGATGCACCACGATGTGCGGCAAGACGCTTCTCTGGCGCATGGGTGTAAGGG	390968	391153	390918	390970	1	EMIHUscaffold_80	EMIHUDRAFT_218702	390785	392636	None	12956	3511	94079	No_or_no_constitutive_exon
GCCGCGAATACCAACGCCCGCGCCGTAACCTCGCGCCGGGTGGGGGATAGGC	401965	401992	402042	401990	-1	EMIHUscaffold_80	EMIHUDRAFT_453377	401965	403877	None	12956	3511	94079	No_or_no_constitutive_exon
ACGCGGCGGCCGCGGATGCGGACGCGGAGCTGCTGCTGCTCGACGGGCAGCC	442433	442781	442831	442779	-1	EMIHUscaffold_80	EMIHUDRAFT_68570	442433	446824	None	12956	3511	94079	No_or_no_constitutive_exon
ACGTAGGCGGAGGCCGGCTCAAGCTCTGTGGGGCTTGCTCGATGGGCCAGCG	534539	534643	534693	534641	-1	EMIHUscaffold_80	EMIHUDRAFT_218764	533851	535349	None	12956	3511	94079	No_or_no_constitutive_exon
ACGGCGGACAAAGAGCTCGCAAGACCTCACGCCACGAGAGCGGGGAGTAGGT	538424	538482	538532	538480	-1	EMIHUscaffold_80	EMIHUDRAFT_218766	538187	541364	None	12956	3511	94079	No_or_no_constitutive_exon
CGCCCAACTATCTGAACAAGACCTCCCTCCCGCTCTGCGTGTCGGGCGAGCC	551400	551550	551350	551402	1	EMIHUscaffold_80	EMIHUDRAFT_218768	543781	552212	None	12956	3511	94079	No_or_no_constitutive_exon
AAGACCTCGCGGACGCGCCGTCGAATCTGTGCGGCGGCGCGGGCGCGCAGGT	36024	36153	36203	36151	-1	EMIHUscaffold_81	EMIHUDRAFT_218780	36024	36886	None	12956	3511	94079	No_or_no_constitutive_exon
GGCGCATGTGCGCTGATTTCCCGAGATCACTGGAGGTTGCCCGAGGGTAGGC	38700	38722	38650	38702	1	EMIHUscaffold_81	EMIHUDRAFT_218781	37650	40484	None	12956	3511	94079	No_or_no_constitutive_exon
ATTAATCAGCTCCTCATTATCAATTAAAGGTCGCAGAGAGTGCGCGGGAGGG	39456	39519	39406	39458	1	EMIHUscaffold_81	EMIHUDRAFT_218781	37650	40484	None	12956	3511	94079	No_or_no_constitutive_exon
GATCGGGTGCAGGCGGAGCGGTCCACGATTTCTTTTTGGGGGGGCTGCAGGT	41490	41550	41440	41492	1	EMIHUscaffold_81	EMIHUDRAFT_453388	41158	44179	None	12956	3511	94079	No_or_no_constitutive_exon
TGCACCTCGGCTGCATCTCGGCTGCATCTCGGCTGTATCTCGCGGGACAGGA	63245	63381	63431	63379	-1	EMIHUscaffold_81	EMIHUDRAFT_465816	61084	67565	None	12956	3511	94079	No_or_no_constitutive_exon
AGCGGCGGCGGAGTGCGCGGCTGCACTTTCACTGTCCCTAATCCGGGAAGGA	242017	242471	242521	242469	-1	EMIHUscaffold_81	EMIHUDRAFT_218846	242017	242629	None	12956	3511	94079	No_or_no_constitutive_exon
CCGCCCCTTCCCCCGCCTCGCTCGGCGGAGCGCTCGCTGGCGGGGAGTAGGC	286599	286637	286549	286601	1	EMIHUscaffold_81	EMIHUDRAFT_106708	284852	291247	None	12956	3511	94079	No_or_no_constitutive_exon
GCGCACCCGTAGGCCTCCGCTCCTGCGACATGGCCGCGCGCGGGCCGGAGAT	457619	458099	458149	458097	-1	EMIHUscaffold_81	EMIHUDRAFT_106740	456519	463795	None	12956	3511	94079	No_or_no_constitutive_exon
CCCACTCGGCCGCATGACACGTCCGGGACACGTCCGGGACACGCGGTGAGGC	15509	15580	15459	15511	1	EMIHUscaffold_86	EMIHUDRAFT_219372	14831	16634	None	12956	3511	94079	No_or_no_constitutive_exon
TGCGAGTACCGGAAGGACGGCGCGCGGATACTCTGGTGGAGCGACGGGAGGA	26643	26707	26593	26645	1	EMIHUscaffold_86	EMIHUDRAFT_453502	26249	28556	FBA3	12956	3511	94079	No_or_no_constitutive_exon
GCGGTGGCGGAGGAGGAGGAGGTGTTGGTGGGCGGGCTGGGGCGGGCGAGGT	66098	66198	66048	66100	1	EMIHUscaffold_86	EMIHUDRAFT_453506	64513	69475	None	12956	3511	94079	No_or_no_constitutive_exon
CAGCCTCTGCGACGGCGACCACGGCAGCAGACCGCTTCATCACGGGGCAGAC	78606	79187	78556	78608	1	EMIHUscaffold_86	EMIHUDRAFT_453508	78429	80192	None	12956	3511	94079	No_or_no_constitutive_exon
CAAATCCACTCACTCAAATGCCGGTGTGCTCGCGCCATCAAAGGGCGCAGGT	99414	105819	105869	105817	-1	EMIHUscaffold_86	EMIHUDRAFT_106945	99414	107518	None	12956	3511	94079	No_or_no_constitutive_exon
CAGGAGGGTTCCTGGACCTTTCCTGTAGGCTGCTCGGCGCGTGGGACGAGGC	111401	111494	111544	111492	-1	EMIHUscaffold_86	EMIHUDRAFT_453510	110093	112708	None	12956	3511	94079	No_or_no_constitutive_exon
CGCAGCGGCTGCTCGCGTCGCGTGTGATGGTCGGGCGGGTGGTCGGCAAGAG	118379	118484	118534	118482	-1	EMIHUscaffold_86	EMIHUDRAFT_219407	116635	119288	None	12956	3511	94079	No_or_no_constitutive_exon
CGCAGCGGCAGTTCCTGCAGATCTCGCACTTCCCGCCGCACTGGGTGGAGCG	178166	178274	178324	178272	-1	EMIHUscaffold_86	EMIHUDRAFT_219433	177806	178898	None	12956	3511	94079	No_or_no_constitutive_exon
GCGCGCCCTCCTCCGCCGCGGGGCCGCCGCCTCAGTCGGAGGCGGGAGAGAC	245397	245649	245347	245399	1	EMIHUscaffold_86	EMIHUDRAFT_219460	244842	247283	None	12956	3511	94079	No_or_no_constitutive_exon
CCTCTCCTTCCCCCCCCCCCCCCCCCCCGCAGGTCGTGCCAGGCGGGCAGCA	320451	320541	320591	320539	-1	EMIHUscaffold_86	EMIHUDRAFT_219492	319610	321806	None	12956	3511	94079	No_or_no_constitutive_exon
CGCTGACCGCGATCGGGGTCCGCCTCGAGGACGCGACGCGCGAGGGGCAGTC	334959	335037	335087	335035	-1	EMIHUscaffold_86	EMIHUDRAFT_68776	334959	337834	None	12956	3511	94079	No_or_no_constitutive_exon
GCCCTCTCCCTCCTCCTGCGAGCCGCCGGCCCGCCGCCAGACGGGCGGAGGG	464394	464586	464636	464584	-1	EMIHUscaffold_86	EMIHUDRAFT_453538	463916	465282	None	12956	3511	94079	No_or_no_constitutive_exon
CGGCGGACCCGTTGGCGAGGCTGCTGCGCTCGAGCGACGCGCGGGCAAAGGT	33032	33188	32982	33034	1	EMIHUscaffold_78	EMIHUDRAFT_453259	31734	33848	None	12956	3511	94079	No_or_no_constitutive_exon
AAGCGCGGGGGCGTGAGCTTTTGACACCCGGCTCACTGTCTGCGGGATAGGC	107558	107828	107508	107560	1	EMIHUscaffold_78	EMIHUDRAFT_465708	101682	107828	None	12956	3511	94079	No_or_no_constitutive_exon
AGCGGGCGGCGGCGGCGGCGAGCAGTCACTTTGGCAAGCGCGGGGTGCAGCT	117236	117530	117580	117528	-1	EMIHUscaffold_78	EMIHUDRAFT_218149	117236	118377	None	12956	3511	94079	No_or_no_constitutive_exon
TCAGCTACAACGCAACCATCTCTGCGTGTGAGAAGGCTGGCCAGTGGGAGAA	149799	150412	150462	150410	-1	EMIHUscaffold_78	EMIHUDRAFT_52429	149799	150619	None	12956	3511	94079	No_or_no_constitutive_exon
GGGCGACGCGGAGGCGGCGCAGCTGGCGGAGGTCCTCGCGAGCGGGGCAGCG	178676	179011	179061	179009	-1	EMIHUscaffold_78	EMIHUDRAFT_106408	178676	180441	None	12956	3511	94079	No_or_no_constitutive_exon
GCGTGGTACTCGCGGCGGACTACGAGCCGCGTTACGGCCCGTGGGGCGAGGA	268765	269437	269487	269435	-1	EMIHUscaffold_78	EMIHUDRAFT_218218	268765	271245	None	12956	3511	94079	No_or_no_constitutive_exon
AAGATTCACCTGAGCTCCCCGAGATCACCCGAGATCACCCGAGGGCATAGGC	283990	284592	283940	283992	1	EMIHUscaffold_78	EMIHUDRAFT_218222	279853	285858	None	12956	3511	94079	No_or_no_constitutive_exon
GTGCACAGGCTGCCGCCAGCTCGTCAAGATCGCACCGCGGGCGAGAACAGGC	356883	356948	356833	356885	1	EMIHUscaffold_78	EMIHUDRAFT_218258	356147	361045	None	12956	3511	94079	No_or_no_constitutive_exon
CGGGACCGAACCCACACCGGGTTCGGCCACCCTGGAGGGTATGGGACTAGGC	427283	427367	427233	427285	1	EMIHUscaffold_78	EMIHUDRAFT_465735	426397	428272	None	12956	3511	94079	No_or_no_constitutive_exon
TCTCGCGCTTTTCGCCGCTAGCTTTCGCGGGGTCCTGTGCGGTCGGGTAGGA	440376	440434	440484	440432	-1	EMIHUscaffold_78	EMIHUDRAFT_218298	440376	442528	None	12956	3511	94079	No_or_no_constitutive_exon
CCCACCCGCTGCCGAGGCCTCCGGGCGGTGGTCTGGCGGGCGGTGGCAAGCG	486787	487165	487215	487163	-1	EMIHUscaffold_78	EMIHUDRAFT_218318	485107	487390	None	12956	3511	94079	No_or_no_constitutive_exon
CACTGCGCACGCCGTATCCCGCCCTGACCTTCCTCGACTCGTGCGGGCAGGA	520565	520606	520656	520604	-1	EMIHUscaffold_78	EMIHUDRAFT_218328	519504	521524	None	12956	3511	94079	No_or_no_constitutive_exon
GCCTCGCCGCCGGTGGGGGCGCGGAGGGCGCCGAGTCGAGGGCGGCGGAGGC	524477	525767	525817	525765	-1	EMIHUscaffold_78	EMIHUDRAFT_106478	524477	527809	None	12956	3511	94079	No_or_no_constitutive_exon
AGGGCGAGGGCGAGGGCGAGGGCGGGCATAGCGCCGACGGGGCGCCGGAGCA	3395	3907	3957	3905	-1	EMIHUscaffold_88	EMIHUDRAFT_219768	2998	7321	None	12956	3511	94079	No_or_no_constitutive_exon
ACGTCCGCGCTGTTTTCGAAGTGCGTCGTCTCCTCCGAGGGCGAGAGCAGCG	2998	3275	3325	3273	-1	EMIHUscaffold_88	EMIHUDRAFT_219768	2998	7321	None	12956	3511	94079	No_or_no_constitutive_exon
TACGAACGGAAGGGGGGAGAGAGGGCCATCGTTCGAGAATGGGGTGTTAGGT	14026	14128	13976	14028	1	EMIHUscaffold_88	EMIHUDRAFT_52786	13204	14654	None	12956	3511	94079	No_or_no_constitutive_exon
TGGGATGGCTGGAGCAGTGGCCGCTGCTTGTGCCGATCAGCACGGGGCAGTT	74396	74984	75034	74982	-1	EMIHUscaffold_88	EMIHUDRAFT_219795	74396	75746	None	12956	3511	94079	No_or_no_constitutive_exon
GCGCGGCGCGGTGAGCGGCGCCCGGTCACGCCTCTGGCCCGAGGGTGCAGGT	169987	170200	169937	169989	1	EMIHUscaffold_88	EMIHUDRAFT_107175	165659	171146	None	12956	3511	94079	No_or_no_constitutive_exon
TCGTCGCTCCGCTGCGCACGCTCTCTCTCTTTGCCTCGGGCGCGGCGGAGCT	182070	182367	182417	182365	-1	EMIHUscaffold_88	EMIHUDRAFT_219844	181187	183942	None	12956	3511	94079	No_or_no_constitutive_exon
CCGCGTCAGGAGACGTGGCGCTCCGGCTCTGTCGGCCGGGCGGCGGCGAGGT	197033	197159	197209	197157	-1	EMIHUscaffold_88	EMIHUDRAFT_453607	193582	198066	None	12956	3511	94079	No_or_no_constitutive_exon
TATGCGCAGAGCAGATCGAGGCGCACGTGGCGGCGGAGAGGGCGGCGAAGGA	275480	275532	275582	275530	-1	EMIHUscaffold_88	EMIHUDRAFT_219888	274816	277164	None	12956	3511	94079	No_or_no_constitutive_exon
GCTGGAGGAGAGGAGTGGCGGGGGGGATGACTCAAGGGCTGTGTGAGCAGGC	356166	356376	356426	356374	-1	EMIHUscaffold_88	EMIHUDRAFT_453629	353819	363944	None	12956	3511	94079	No_or_no_constitutive_exon
GGGAACGGCCCAGCCACAGCCCCCTGTTGAGATGTCTACCTGGGAGTCAGGC	418870	419069	419119	419067	-1	EMIHUscaffold_88	EMIHUDRAFT_453634	417346	419784	None	12956	3511	94079	No_or_no_constitutive_exon
CGGGGAATCTCGTGGAATCTCGGGGAATCTCGGGGAATCTCGGGTAAGAGGG	503706	503825	503875	503823	-1	EMIHUscaffold_88	EMIHUDRAFT_219971	502895	505511	None	12956	3511	94079	No_or_no_constitutive_exon
GGAGGCGGTGGAGGTGATCTCGGACAATCTCGGACAATCTCGGGGAATAGGC	503393	503435	503485	503433	-1	EMIHUscaffold_88	EMIHUDRAFT_219971	502895	505511	None	12956	3511	94079	No_or_no_constitutive_exon
TCGGGAGATCTCTCGGGTAATCTCGGGGACAATCTCGGGTGACAGGCGAGGG	503049	503126	503176	503124	-1	EMIHUscaffold_88	EMIHUDRAFT_219971	502895	505511	None	12956	3511	94079	No_or_no_constitutive_exon
CGTTGCCAGGGGGTTATTCCATCGATGCGTCCTTTCGTGCGGGTGTATAGGC	39145	39313	39363	39311	-1	EMIHUscaffold_93	EMIHUDRAFT_107567	39145	40818	None	12956	3511	94079	No_or_no_constitutive_exon
CATCCTCTTCTGCTACTCCGAGTGAGCGGAGTCATGATTGGAGTGGGCAGGC	55918	55966	56016	55964	-1	EMIHUscaffold_93	EMIHUDRAFT_439101	54904	58609	None	12956	3511	94079	No_or_no_constitutive_exon
ACGACGACGACGACGACGACGACGAGCCGTGCTCCGCGATGCTGGGACAGGG	63034	64255	64305	64253	-1	EMIHUscaffold_93	EMIHUDRAFT_220736	63034	64912	None	12956	3511	94079	No_or_no_constitutive_exon
CTCCCCCTCAGCCACACTGATGCCGATCACTCCAGAGGGGATGATGGCAGGT	103470	103620	103420	103472	1	EMIHUscaffold_93	EMIHUDRAFT_107579	102067	104860	None	12956	3511	94079	No_or_no_constitutive_exon
CAATTGAGGTCCGCACGGCGCGAGACTTGGGCTCGCCGCTGGCGGGGCAGGG	152250	152289	152339	152287	-1	EMIHUscaffold_93	EMIHUDRAFT_220774	150490	153191	None	12956	3511	94079	No_or_no_constitutive_exon
GGGGCGCGCTGAAGAAGAGAGAGGGCGAGGTGCTGGCGGCGCTGGGCAAGGA	150790	151096	151146	151094	-1	EMIHUscaffold_93	EMIHUDRAFT_220774	150490	153191	None	12956	3511	94079	No_or_no_constitutive_exon
GCGGTAGATTAGACATCGCCCGATGATGACGCGAGGTTGCATGGGGCCAGGT	167293	167362	167243	167295	1	EMIHUscaffold_93	EMIHUDRAFT_466149	166412	167703	None	12956	3511	94079	No_or_no_constitutive_exon
GTCTCGCGATCGCTGCAGGCACATGGGGAGATATGGGGAGATGTGGGGAGAT	183397	183512	183347	183399	1	EMIHUscaffold_93	EMIHUDRAFT_428578	182891	186517	None	12956	3511	94079	No_or_no_constitutive_exon
TAATTACTCGATTACCATAATGGAGTAATTGATTAGGCGCGGGGTACAAGGT	243779	243957	244007	243955	-1	EMIHUscaffold_93	EMIHUDRAFT_453804	242020	244278	None	12956	3511	94079	No_or_no_constitutive_exon
ACCGAGAGATTGGCGGCGGCGGAACGGGGCTCGTCACTGTTGGGTGGTAGGC	313885	313954	313835	313887	1	EMIHUscaffold_93	EMIHUDRAFT_220837	312955	314539	None	12956	3511	94079	No_or_no_constitutive_exon
CGGTCAACTTTGGCGGAGGGTCGGAAGGGGCGCTGCTGAGCCAGCGGGAGGC	318336	318413	318286	318338	1	EMIHUscaffold_93	EMIHUDRAFT_220839	317775	322312	None	12956	3511	94079	No_or_no_constitutive_exon
CCCCACCCGCCGCCCCGCCCCTTGCCTCCGCCACCGCGCCGTCGGGCGAGGG	379743	379838	379693	379745	1	EMIHUscaffold_93	EMIHUDRAFT_220866	378638	382992	None	12956	3511	94079	No_or_no_constitutive_exon
CACCGCACTCGCCCTGCCGGACAGCCTCACCCGAGACCGCGAGAGGGTAGGT	423388	423494	423544	423492	-1	EMIHUscaffold_93	EMIHUDRAFT_439133	422585	424345	None	12956	3511	94079	No_or_no_constitutive_exon
CCCCCCTCTCCAAGACATTTCCCTGTACCTTCTCTTGAGCGGGCGCGTAGGC	447057	447096	447146	447094	-1	EMIHUscaffold_93	EMIHUDRAFT_466164	446071	449547	None	12956	3511	94079	No_or_no_constitutive_exon
CTCCGCAAGACACCCGTGCGAGAGCCTCACGCACGCGCCAAGTGGGATAGGT	73974	74039	73924	73976	1	EMIHUscaffold_79	EMIHUDRAFT_453310	68729	74756	None	12956	3511	94079	No_or_no_constitutive_exon
CACAAACATATACACACACACTGCGCTCCACCCAGCTCCCGCGTGGGCAGGG	109548	109577	109627	109575	-1	EMIHUscaffold_79	EMIHUDRAFT_218386	109548	110166	None	12956	3511	94079	No_or_no_constitutive_exon
GCCGAGAGAGCACCCGGCCGCCGCCCTCTCGCCCGCACGCTGCGAGGGAGAG	139201	139288	139338	139286	-1	EMIHUscaffold_79	EMIHUDRAFT_68547	138212	140969	DXPR1	12956	3511	94079	No_or_no_constitutive_exon
GTGGCTCCTGCTGCGCACCGTTCCCGCCTCGGCCGTGCGCGGGACACTAGAT	142439	142616	142666	142614	-1	EMIHUscaffold_79	EMIHUDRAFT_218399	142439	143580	None	12956	3511	94079	No_or_no_constitutive_exon
CGCCTGCGCCCGCCCTGCCGCCCTCCGGGGAGCTTCCTTCGGTGGGGGAGGT	162808	162853	162903	162851	-1	EMIHUscaffold_79	EMIHUDRAFT_218410	161369	165513	None	12956	3511	94079	No_or_no_constitutive_exon
GAAGACAGCGAGTCCGCTGCTGCCCCCGTGCGCCGCGGTGGGAGGAGCAGGC	169018	169076	168968	169020	1	EMIHUscaffold_79	EMIHUDRAFT_218411	167870	169076	None	12956	3511	94079	No_or_no_constitutive_exon
GCGGCTCGCTGCGCGCCGCCGCGCCGGCGCAGAGCGCGGGCCAGGTGGAGGC	182303	182699	182253	182305	1	EMIHUscaffold_79	EMIHUDRAFT_453322	179025	183176	None	12956	3511	94079	No_or_no_constitutive_exon
CGACTCCATCCCTCTTTGGCGGCTTCGGTGTCGGCGGTTCGGTCGGGCAGTC	304699	304887	304649	304701	1	EMIHUscaffold_79	EMIHUDRAFT_218471	302538	309540	None	12956	3511	94079	No_or_no_constitutive_exon
GGTCGGGTCGCGCGCCCAGCCGGCTCGCGCGCGCGATTGGGCGCGCAGAGCT	310038	310220	310270	310218	-1	EMIHUscaffold_79	EMIHUDRAFT_453331	309684	311719	None	12956	3511	94079	No_or_no_constitutive_exon
ACAACCTCTCATATGCCGAGGAGTCAACTCGGCTGGCTCAGGGCAAGCAGGT	368261	368551	368601	368549	-1	EMIHUscaffold_79	EMIHUDRAFT_106557	368261	372368	None	12956	3511	94079	No_or_no_constitutive_exon
TTTCTCTTGGCGCAAGTCGGAGCCGCCGCAAGGGCCGGCGGCGGGCAGAGTG	428704	429360	429410	429358	-1	EMIHUscaffold_79	EMIHUDRAFT_50947	426652	430180	None	12956	3511	94079	No_or_no_constitutive_exon
GACCCGCTCGCCCTTCGCCGCGCCCTCACAGCTGGCCCCCGGGCTGGTAGGC	489020	489546	489596	489544	-1	EMIHUscaffold_79	EMIHUDRAFT_465784	487965	492059	None	12956	3511	94079	No_or_no_constitutive_exon
CCGCTGCCGCCGCCGCCGTCGCGTCGAGCCACATGGGCTTGGGTGTGGAGGA	497694	497793	497644	497696	1	EMIHUscaffold_79	EMIHUDRAFT_218555	496992	498120	None	12956	3511	94079	No_or_no_constitutive_exon
TTGTTCACAGGCGGGGGCAGTGTGAGGGAGGAGGGGGGCGGTGCGAGTAGGC	517388	517918	517338	517390	1	EMIHUscaffold_79	EMIHUDRAFT_453346	515025	517918	None	12956	3511	94079	No_or_no_constitutive_exon
CCCCGTCGCCGCCCCTCACGCTCACCGCCCACACCCCTCCGGTCGGGCAGGC	22554	22654	22504	22556	1	EMIHUscaffold_83	EMIHUDRAFT_68649	21869	23482	None	12956	3511	94079	No_or_no_constitutive_exon
CGGGGGCACCTCCCCTGAGCCCTGCCATGCGGGCTACTATGGGGACGCAGCC	35308	35571	35621	35569	-1	EMIHUscaffold_83	EMIHUDRAFT_106757	31640	38798	None	12956	3511	94079	No_or_no_constitutive_exon
CAGGCGGGCAAGCAGGTGGCGAGGACGCGGACGGCGGCGAGGGCGACGAGGG	47207	47438	47157	47209	1	EMIHUscaffold_83	EMIHUDRAFT_68690	45917	47438	None	12956	3511	94079	No_or_no_constitutive_exon
CCGCAAAGGAGGCGCGCGACTTTGAGGCGACGCTGCGGGCGACGAGGCAGGC	80367	80693	80317	80369	1	EMIHUscaffold_83	EMIHUDRAFT_453419	78673	82666	None	12956	3511	94079	No_or_no_constitutive_exon
GAGCAGCTCGGCTGATCTCGGCTGATCTCGGCGAATCTGGGAGGGTCTAGGC	262120	262285	262070	262122	1	EMIHUscaffold_83	EMIHUDRAFT_465854	259633	265503	None	12956	3511	94079	No_or_no_constitutive_exon
CGTGACACGTCCGTGACACGTCCCGTAGGCCGCGAGCCTGCAGCGGGCAGTG	273238	273426	273476	273424	-1	EMIHUscaffold_83	EMIHUDRAFT_219066	271858	274445	None	12956	3511	94079	No_or_no_constitutive_exon
GCCTCGCCGAGATCACCCGAGAGTCTACCCGAGATTATACCCGGGAGTAGGC	271858	272472	272522	272470	-1	EMIHUscaffold_83	EMIHUDRAFT_219066	271858	274445	None	12956	3511	94079	No_or_no_constitutive_exon
ATATTACAGTGCTTCCTCTCCGCTAGGACGGCGTCGGCACCAACAGGGAGGC	276932	277217	276882	276934	1	EMIHUscaffold_83	EMIHUDRAFT_68663	276161	277217	None	12956	3511	94079	No_or_no_constitutive_exon
GGGTTGGCCCCGCACCACTGGACTCGAGACCTCTGGTGGCATGGGAGTAGGC	352865	352959	353009	352957	-1	EMIHUscaffold_83	EMIHUDRAFT_106805	341074	364590	POLE1	12956	3511	94079	No_or_no_constitutive_exon
CCCACAGTACCGAATCCAGTGTGGGTTCAGTCGCGTGGGTGGTGTGGTAGGC	376662	376747	376612	376664	1	EMIHUscaffold_83	EMIHUDRAFT_453442	373891	378480	None	12956	3511	94079	No_or_no_constitutive_exon
TGAGCTGCGCTGGGCCTGGCAAGCCTGGTCCCCCCGGCCCGCCTGGGAAGGA	410548	410606	410656	410604	-1	EMIHUscaffold_83	EMIHUDRAFT_453446	408164	413419	None	12956	3511	94079	No_or_no_constitutive_exon
ATCTCGAGCCGCGCCTCCCCCCACCTCGCCCACAGGTGCCGGGACCGAAGGA	427363	427613	427313	427365	1	EMIHUscaffold_83	EMIHUDRAFT_417017	426178	428606	None	12956	3511	94079	No_or_no_constitutive_exon
GGACGCCGCACCGCTGCTCGCGCCTCTGACGCCGTCGGACGGGACGGTAGGT	507703	508129	507653	507705	1	EMIHUscaffold_83	EMIHUDRAFT_465869	507069	508129	None	12956	3511	94079	No_or_no_constitutive_exon
TGCACGACTAGGTGAGCGGGCTGCTCGATGCGCGTGCCGCCCGCGGGGAGGA	512380	512440	512490	512438	-1	EMIHUscaffold_83	EMIHUDRAFT_219148	512380	513563	None	12956	3511	94079	No_or_no_constitutive_exon
CGGTCGCGAGGCTGTGCACGGCGCATCTTCACACCTCTGCCGGTGGGCAGGT	67745	68087	67695	67747	1	EMIHUscaffold_87	EMIHUDRAFT_107051	65215	68979	None	12956	3511	94079	No_or_no_constitutive_exon
AACAAGCACAGACACGATTCACCAAAAAAAATCCAAGAGAGGAGTGGGAGGG	83750	84190	83700	83752	1	EMIHUscaffold_87	EMIHUDRAFT_219597	83588	84190	None	12956	3511	94079	No_or_no_constitutive_exon
TGCCCCCGCTGCGGCCCCGCCGCTCACGCCTCACCGCGTCGGGTGTACAGGC	100715	100920	100665	100717	1	EMIHUscaffold_87	EMIHUDRAFT_453549	99571	103791	None	12956	3511	94079	No_or_no_constitutive_exon
AGCGGCGGCGGAGTGCGCGGCTGCACTTTCACTGTCCCTAATCCGGGAAGGA	217893	218347	217843	217895	1	EMIHUscaffold_87	EMIHUDRAFT_219642	217351	218347	None	12956	3511	94079	No_or_no_constitutive_exon
TGGGGCTGGAGAGGGTGCGGCAGCAGGGGCTGGCGGAGGGGCTGGCGGAGGG	249987	250169	249937	249989	1	EMIHUscaffold_87	EMIHUDRAFT_465962	249052	250866	None	12956	3511	94079	No_or_no_constitutive_exon
GCATCATCGAGTGGCGATCGGATTACATTTCCGTTAGATCGGGTTGGAAGGC	257830	257945	257780	257832	1	EMIHUscaffold_87	EMIHUDRAFT_107093	256676	259146	None	12956	3511	94079	No_or_no_constitutive_exon
CATCGGCCCGGCGGGGAGGAGGGACTGGTGGGCGGGCGGAGGGCGGACAGGG	445544	446103	446153	446101	-1	EMIHUscaffold_87	EMIHUDRAFT_68823	445544	446648	None	12956	3511	94079	No_or_no_constitutive_exon
CCTGGCTCGGGTCATCGACCCAGCGACACGGCGCGCGGGAGTCGGACGAGGT	488766	488950	489000	488948	-1	EMIHUscaffold_87	EMIHUDRAFT_219752	488766	490591	None	12956	3511	94079	No_or_no_constitutive_exon
GGCGACGACGCGCTCGACGACGGGATGAGCGAGGCGGGCTACAGCAGCAGGC	26087	26241	26291	26239	-1	EMIHUscaffold_98	EMIHUDRAFT_107983	26087	51197	None	12956	3511	94079	No_or_no_constitutive_exon
TTCCCGACGTGCTAATGTGCTCCGAACGGTCCACGAAAACCGGGGAACAGCC	64150	64314	64100	64152	1	EMIHUscaffold_98	EMIHUDRAFT_221620	61080	64314	None	12956	3511	94079	No_or_no_constitutive_exon
GCGGCGACGTCGTGATCGAGATACCGAACGGCTCGCCGCTCGAGGGGCAGAT	280899	280931	280981	280929	-1	EMIHUscaffold_98	EMIHUDRAFT_221691	280595	281777	STX5-2	12956	3511	94079	No_or_no_constitutive_exon
TAGGCATCCTTCATTCCAAGATCGGACCCCTGGCCAACACACGGGAACAGGT	302857	302974	302807	302859	1	EMIHUscaffold_98	EMIHUDRAFT_108024	297181	303469	None	12956	3511	94079	No_or_no_constitutive_exon
TCTCGGCGGTCGACGGCGTCGACGGCCTGTCGGACGGGTTTGGGAAGCAGGC	361375	361732	361782	361730	-1	EMIHUscaffold_98	EMIHUDRAFT_221727	359429	362200	None	12956	3511	94079	No_or_no_constitutive_exon
GGCCGGTGCGGCGCGGCTCTGCGCTCTGAGGCGCGAGGCGGTGTGGGTAGGT	359599	359645	359695	359643	-1	EMIHUscaffold_98	EMIHUDRAFT_221727	359429	362200	None	12956	3511	94079	No_or_no_constitutive_exon
GCGCTAGCACGGGAGAGGCAGCTCTAACCGGCAGGCGACGTGGAGGGTAGGC	359429	359528	359578	359526	-1	EMIHUscaffold_98	EMIHUDRAFT_221727	359429	362200	None	12956	3511	94079	No_or_no_constitutive_exon
CACGCGCGAGAGCACGGCGAGCGCGGTCGTCGCCCGCGCCTGCCGGGGAGGC	364415	364430	364480	364428	-1	EMIHUscaffold_98	EMIHUDRAFT_221729	364415	365583	None	12956	3511	94079	No_or_no_constitutive_exon
CAGGACGGGCGGGGGCGAGGAGGAGGCGGCGGACAGCGGCGGCGGGGAAGAG	368237	368436	368486	368434	-1	EMIHUscaffold_98	EMIHUDRAFT_69322	367685	368711	None	12956	3511	94079	No_or_no_constitutive_exon
GCTTGTCCTGGGGGAGAGGGCCGTCCGCGAGGCTGCCCGTGGGTGGATAGGC	383087	383166	383037	383089	1	EMIHUscaffold_98	EMIHUDRAFT_466323	382173	388578	None	12956	3511	94079	No_or_no_constitutive_exon
GCACGGCCGCGCCCCGCGTCGCCCCGACGGCCCCGCGGGTGTGCGAGTAGGT	498789	499416	499466	499414	-1	EMIHUscaffold_98	EMIHUDRAFT_466332	498789	501266	None	12956	3511	94079	No_or_no_constitutive_exon
CGCGCGGCGCGACCGCGGCCCCTGCTGGTGTCGCAGTGACGGGCAACAAGGT	8491	8593	8441	8493	1	EMIHUscaffold_92	EMIHUDRAFT_107489	8228	10486	None	12956	3511	94079	No_or_no_constitutive_exon
TCTGCCACCTCTCGATTGGTTCCACTTTCTACGCACACCTACCGGGGAAGGG	221168	221245	221295	221243	-1	EMIHUscaffold_92	EMIHUDRAFT_59288	221168	223742	None	12956	3511	94079	No_or_no_constitutive_exon
CCGCCGCCGCCTCGCGCGCCGCCGCCGCCGCACTGCGGTGGGAGCTGCAGGA	278264	278360	278410	278358	-1	EMIHUscaffold_92	EMIHUDRAFT_453764	278264	281535	None	12956	3511	94079	No_or_no_constitutive_exon
GCGGCGGCGGCGGGCCGCAACCGCGAACCCCAGCAGGGGCGGCGGCGCAGGA	303692	304082	304132	304080	-1	EMIHUscaffold_92	EMIHUDRAFT_220626	297462	305369	None	12956	3511	94079	No_or_no_constitutive_exon
GGACGTCTGATGATGGCTTGGACTACGTGGGCTACGTGGGCACCGAGAAGGG	299769	300030	300080	300028	-1	EMIHUscaffold_92	EMIHUDRAFT_220626	297462	305369	None	12956	3511	94079	No_or_no_constitutive_exon
AATCTGATCCTGACCAAATCCCAGGCGGCCGCCTGCTCTCGTGCGGGAAGGA	321951	322030	321901	321953	1	EMIHUscaffold_92	EMIHUDRAFT_220632	320407	322030	None	12956	3511	94079	No_or_no_constitutive_exon
AAGGCACTGAATGCGCCACCGACTGCCCGCCCCTCCCGCCGCGGGCGAAGGT	24755	24874	24924	24872	-1	EMIHUscaffold_101	EMIHUDRAFT_454065	24492	26036	None	12956	3511	94079	No_or_no_constitutive_exon
ACAACCCTAAAGGCAGCCGGCTGCCAGCGGCCGATTTGGGGCCGCGGGAGGG	94784	94960	95010	94958	-1	EMIHUscaffold_101	EMIHUDRAFT_69501	94278	95394	None	12956	3511	94079	No_or_no_constitutive_exon
CTGTCAGACCTCTCATCCGGGGCGACGGCCGTGGGGGGGCCCGGGGGAAGGG	175698	176757	176807	176755	-1	EMIHUscaffold_101	EMIHUDRAFT_222037	171887	177577	None	12956	3511	94079	No_or_no_constitutive_exon
CCCACCCGCTGCCGAGGCCTCCGGGCGGTGGTCTGGCGGGCGGTGGCAAGCG	183824	184202	183774	183826	1	EMIHUscaffold_101	EMIHUDRAFT_222043	183542	186335	None	12956	3511	94079	No_or_no_constitutive_exon
GCCCGGCAGTACCTGCGAGACTGCCATACCCTTCGGTGGGGCGGGTGAAGCC	360223	360775	360825	360773	-1	EMIHUscaffold_101	EMIHUDRAFT_222105	352256	361328	None	12956	3511	94079	No_or_no_constitutive_exon
GTTGGTGGTGCTGGGCCGTGTGAGCACGTGGTGGGCCCGCGCCGGGGCAGGT	462916	462959	462866	462918	1	EMIHUscaffold_101	EMIHUDRAFT_108235	461768	462959	None	12956	3511	94079	No_or_no_constitutive_exon
GCGCCGCCGGCGTTTGCGCTCTCAGCCGCGGGCGCGTGTGCGGCAGGGAGCT	8017	8212	8262	8210	-1	EMIHUscaffold_97	EMIHUDRAFT_69273	8017	8380	None	12956	3511	94079	No_or_no_constitutive_exon
CGCCCCCCCCCCCGTGAGCCGCGCCTCTTCACGCATGCACGCGTGGGCAGGC	112847	112925	112797	112849	1	EMIHUscaffold_97	EMIHUDRAFT_466266	111150	113815	None	12956	3511	94079	No_or_no_constitutive_exon
GTTGTGCGGCTGAGCGACGTCGCGCGGCTCGCGGCGCCGGGCTACGAGAGGC	183890	184005	183840	183892	1	EMIHUscaffold_97	EMIHUDRAFT_453959	181361	184005	None	12956	3511	94079	No_or_no_constitutive_exon
GTCGCGCGACCTCATCGAGGCGCCACGGGGCCGCCGCTCGAGGGAGGTAGGC	245121	245226	245276	245224	-1	EMIHUscaffold_97	EMIHUDRAFT_453966	244337	245961	None	12956	3511	94079	No_or_no_constitutive_exon
TCCGCCCCCCACTGCCCTGCCCCGACGCCCCTCGCCTCCGGCTGGGGCAGGC	302604	302643	302554	302606	1	EMIHUscaffold_97	EMIHUDRAFT_466294	301381	304483	None	12956	3511	94079	No_or_no_constitutive_exon
AGCCACCCAATCTCGGTGCATCTCGGGCACATCTCGATAAGTGCGGGTAGGC	309417	309601	309367	309419	1	EMIHUscaffold_97	EMIHUDRAFT_221530	307250	310854	None	12956	3511	94079	No_or_no_constitutive_exon
CGGCGCACCCGACAGCCTGCGGCGGGAGCGGCGCTAGGGGCGGCGAGCAGAA	325008	325059	325109	325057	-1	EMIHUscaffold_97	EMIHUDRAFT_453979	322528	326151	None	12956	3511	94079	No_or_no_constitutive_exon
CAGCTGCTAGTCGTTCTCGGCCTCCTCCGCAGCCGCGGGCTGACGGCGAGGC	427020	427141	426970	427022	1	EMIHUscaffold_97	EMIHUDRAFT_221576	424852	428985	None	12956	3511	94079	No_or_no_constitutive_exon
ACTTGCCAGTGCTGCCCTGGCCTTCTGTCTGCCCGCCCAATGGGTGGCAGGT	456736	456879	456929	456877	-1	EMIHUscaffold_97	EMIHUDRAFT_221588	456364	457887	None	12956	3511	94079	No_or_no_constitutive_exon
CTCCTCCGGACCTGATCCGGACCTGAGTCCGAGTCGTTGCTTGTGGGAAGGT	28999	29077	29127	29075	-1	EMIHUscaffold_91	EMIHUDRAFT_453721	26413	31988	None	12956	3511	94079	No_or_no_constitutive_exon
GAGGTTACCCGAGATTACCCGAGATTCCCCGAGATTCCCCGGGACTACAGGC	27792	27853	27903	27851	-1	EMIHUscaffold_91	EMIHUDRAFT_453721	26413	31988	None	12956	3511	94079	No_or_no_constitutive_exon
GGAGCGCGGCGCCGCTCCTGTCGCTCTCGTTGTCGGCGGGGAGCGGCAAGGC	123186	123354	123404	123352	-1	EMIHUscaffold_91	EMIHUDRAFT_453726	111894	124693	None	12956	3511	94079	No_or_no_constitutive_exon
TGCTGGCGCTGCTCCTCGCGGCGTGCTTTGAGCCGCTGCTGCGTGGGCAGGT	151987	152401	151937	151989	1	EMIHUscaffold_91	EMIHUDRAFT_220409	150363	154051	None	12956	3511	94079	No_or_no_constitutive_exon
GTGGTGGCTGGCCGGTCGCGGCGGCGTTGTTGTGGCCGCGTGGGGCGCAGGC	152932	152982	152882	152934	1	EMIHUscaffold_91	EMIHUDRAFT_220409	150363	154051	None	12956	3511	94079	No_or_no_constitutive_exon
TAGGCGAAGCTGGCGCGCATTCCGATGGCGCGGGTGTGGGAGATGCTGAGGC	235140	235201	235090	235142	1	EMIHUscaffold_91	EMIHUDRAFT_453733	234467	235201	None	12956	3511	94079	No_or_no_constitutive_exon
GCGAGGCCGGTGGTGGAGGAGCAGACGCTTGTCGCTGCGACCGAGGGCAGGC	310239	310707	310189	310241	1	EMIHUscaffold_91	EMIHUDRAFT_220477	309055	310707	None	12956	3511	94079	No_or_no_constitutive_exon
GCCGACGAGTGAGTCGCTGAGTCCGCAGTCTTCTGACGACGGGGTCGTAGCG	462127	462279	462077	462129	1	EMIHUscaffold_91	EMIHUDRAFT_439062	460612	462279	None	12956	3511	94079	No_or_no_constitutive_exon
AGTGTGTGTCCACCTCCAGAGAGTTTTGACTCCGAGTGTGAAGAGGGTAGGC	4862	5120	4812	4864	1	EMIHUscaffold_109	EMIHUDRAFT_454384	1298	8699	None	12956	3511	94079	No_or_no_constitutive_exon
AGTGTGTGTCCACCTCCAGAGAGTTTTGACTCCGAGTGTGAAGAGGGTAGGC	13627	13885	13577	13629	1	EMIHUscaffold_109	EMIHUDRAFT_466634	11849	17370	None	12956	3511	94079	No_or_no_constitutive_exon
CTTCTAGCGCGGCCTTCAACGGCGCGCCTTACGCCTCTGCGTGTGGGCAGGT	41024	41433	41483	41431	-1	EMIHUscaffold_109	EMIHUDRAFT_108790	40252	42885	None	12956	3511	94079	No_or_no_constitutive_exon
GCCCGGCGGTTGGGTTGTGGGGCGTGGACACCGCCAAGCGGGCGGTCAAGGC	53600	53726	53550	53602	1	EMIHUscaffold_109	EMIHUDRAFT_223308	53015	53726	None	12956	3511	94079	No_or_no_constitutive_exon
GAGATTGACCGAGATTGGCCCGAGATTGACCGAGATTGGCCCGGGAGCAGGC	133105	133192	133055	133107	1	EMIHUscaffold_109	EMIHUDRAFT_466638	131518	133486	None	12956	3511	94079	No_or_no_constitutive_exon
ACGGGACCTGAACCCTCACTGGATTCGGCACTCTGGAGGTATGGGACTAGGC	255088	255242	255292	255240	-1	EMIHUscaffold_109	EMIHUDRAFT_108817	254490	258113	None	12956	3511	94079	No_or_no_constitutive_exon
GAGATGGGCCGAGATCAGCCGGGATCAGCCGGGATGGGCCGAGACGGTAGGC	443709	443853	443903	443851	-1	EMIHUscaffold_109	EMIHUDRAFT_466659	443304	445461	None	12956	3511	94079	No_or_no_constitutive_exon
CGGGCGGCGGAGGGGCGGCGGCGGCAGAGGCGCTCGTGCCGGGCGTGGAGGA	7413	7484	7534	7482	-1	EMIHUscaffold_89	EMIHUDRAFT_453640	4547	9176	None	12956	3511	94079	No_or_no_constitutive_exon
CGGCGGCGTGTGGCCCGTCCCTGGACGGGATTACGGTCGGGTGGGGCGAGGT	6819	6900	6950	6898	-1	EMIHUscaffold_89	EMIHUDRAFT_453640	4547	9176	None	12956	3511	94079	No_or_no_constitutive_exon
ACGGCGGAGGAGCGCTCCCTGCTCTCTTCCTGCGTTAGCAACAGGGGCAGGC	31580	32337	32387	32335	-1	EMIHUscaffold_89	EMIHUDRAFT_107232	31580	32612	None	12956	3511	94079	No_or_no_constitutive_exon
GGCCGCCCGTCCCTCCCGCGCCGCCGGCGTGGGAGCACGGGTCGGTGGAGGA	53394	53442	53344	53396	1	EMIHUscaffold_89	EMIHUDRAFT_219994	52049	53442	None	12956	3511	94079	No_or_no_constitutive_exon
ACCGATGCTGCTGCGGCTCACACATGAGTCGATTCTCCTCGCGTGGGCAGGG	94033	94105	94155	94103	-1	EMIHUscaffold_89	EMIHUDRAFT_422706	93664	94639	None	12956	3511	94079	No_or_no_constitutive_exon
GCTCCCTCCGGGGGCGTTCTCAGAGCCCTCCGAGCCTGGGAGATGTGTAGGT	119235	119301	119185	119237	1	EMIHUscaffold_89	EMIHUDRAFT_359879	118045	119922	None	12956	3511	94079	No_or_no_constitutive_exon
TCGCCGTCGCCATCGCCATCGTCGGCTACTCATCCACGATGGGTGGCAAGGC	197120	197852	197902	197850	-1	EMIHUscaffold_89	EMIHUDRAFT_220045	197120	198478	None	12956	3511	94079	No_or_no_constitutive_exon
ACCTGTGTAGTGTGTGCGTGCGTGTGTGTGCGCGCGCCAGTGTGGGATAGTG	250814	250923	250973	250921	-1	EMIHUscaffold_89	EMIHUDRAFT_220069	248856	253478	None	12956	3511	94079	No_or_no_constitutive_exon
AGCATTTTTCCAAAAGGGTCAATGGTGTCGAGTTCGCCGTCGAGGGGCAGGG	250342	250485	250535	250483	-1	EMIHUscaffold_89	EMIHUDRAFT_220069	248856	253478	None	12956	3511	94079	No_or_no_constitutive_exon
AAGGTTCTTCCCCACTGCCATCACCGTCCACCGCTCCACGAGGCGGGCAGGC	248856	249538	249588	249536	-1	EMIHUscaffold_89	EMIHUDRAFT_220069	248856	253478	None	12956	3511	94079	No_or_no_constitutive_exon
CATGACGAGAGAACAACAATAATTAAAGCTCGTGCAATGATGGGGTGTAGGA	254438	254552	254602	254550	-1	EMIHUscaffold_89	EMIHUDRAFT_220070	254228	255357	None	12956	3511	94079	No_or_no_constitutive_exon
AGGTCGACGCGAGATCGCGCGAGGTGACGCGAGGTTGGGCGAGATGGTAGGT	424142	424260	424310	424258	-1	EMIHUscaffold_89	EMIHUDRAFT_47035	424142	424495	None	12956	3511	94079	No_or_no_constitutive_exon
GCTCCGACGCCGATTGCGCGCTGTTCTGCGTACTCGATGGGCATGGGGAGGA	483268	483376	483426	483374	-1	EMIHUscaffold_89	EMIHUDRAFT_453677	482303	488028	None	12956	3511	94079	No_or_no_constitutive_exon
AGGAGGGGGTAAGGTGGGAGAGGGGTTGGGCGAGGGGGCGGCGGCAGCAGGC	490123	490407	490457	490405	-1	EMIHUscaffold_89	EMIHUDRAFT_220162	490123	492424	None	12956	3511	94079	No_or_no_constitutive_exon
CCTCTCTCTCTCTCTCTCTCTCTCACCTCTCTCTCTCTCTCTGCGGGAAGGT	34668	34735	34785	34733	-1	EMIHUscaffold_110	EMIHUDRAFT_108867	32079	35768	None	12956	3511	94079	No_or_no_constitutive_exon
GCGGACGGCGGCGGCGGCGGCGCGGCGGGTGCAGGGGATGCGGCGGGCAGGG	44808	44993	45043	44991	-1	EMIHUscaffold_110	EMIHUDRAFT_223480	43263	46253	None	12956	3511	94079	No_or_no_constitutive_exon
CGCGGCTAGAAAGAGCCAGGCGGACACGGCCTCCAGGGAGGAAGGCCCAGGC	69754	70236	69704	69756	1	EMIHUscaffold_110	EMIHUDRAFT_108873	68779	71772	None	12956	3511	94079	No_or_no_constitutive_exon
GCGGGCCGAGGGTGAACGGATGTCTGCGCCAGCAGCCACCGGGCGAACAGGC	99920	100027	100077	100025	-1	EMIHUscaffold_110	EMIHUDRAFT_466668	96219	102940	None	12956	3511	94079	No_or_no_constitutive_exon
TCTCGCACTGCTGGTGGGGATGGTCGCGGGCCTCATCGGGTTGGGCGGAGGG	126751	127110	127160	127108	-1	EMIHUscaffold_110	EMIHUDRAFT_223513	126751	128449	None	12956	3511	94079	No_or_no_constitutive_exon
TCGGCGCCCCGCTGTGAACGGCGTCTCTTCACAGCCGCACCGGCGGGCAGGT	217170	217306	217120	217172	1	EMIHUscaffold_110	EMIHUDRAFT_454427	214353	219346	None	12956	3511	94079	No_or_no_constitutive_exon
CGCGCACGCGTCGACGCGGGGGGGCGACGCCGGGGGGGGCGCGAGAGTAGGC	217921	218054	217871	217923	1	EMIHUscaffold_110	EMIHUDRAFT_454427	214353	219346	None	12956	3511	94079	No_or_no_constitutive_exon
TGCGCGAGAGGCTCTCACGAGCTGACCCACTCGACGGGTGGGCGGACCAGGC	358388	358538	358588	358536	-1	EMIHUscaffold_110	EMIHUDRAFT_223589	357365	359612	None	12956	3511	94079	No_or_no_constitutive_exon
CCCTACCTCTGCCCCCCCCTCCCCCCATCCCTCTGCCTCCCATAGGGCAGGA	371992	372140	371942	371994	1	EMIHUscaffold_110	EMIHUDRAFT_108918	369348	372140	None	12956	3511	94079	No_or_no_constitutive_exon
GTATCTGCTGCCTCACAGTTCCGTGCAAGCTGAGCTGCTCGGGCGCGCAGGC	414833	415943	415993	415941	-1	EMIHUscaffold_110	EMIHUDRAFT_223605	414833	417149	None	12956	3511	94079	No_or_no_constitutive_exon
CGCCGCCGCCGCCTCCGTGGTCGCCGCTGCCGCCCTTTGGTGGGTGCGAGGA	1378	2002	2052	2000	-1	EMIHUscaffold_90	EMIHUDRAFT_220165	787	2599	None	12956	3511	94079	No_or_no_constitutive_exon
ACCCACGGGAGTGAACCCACACTGGATTCGGTACTCTGGGGGTACGGTAGGC	61752	61812	61702	61754	1	EMIHUscaffold_90	EMIHUDRAFT_438986	59077	63016	None	12956	3511	94079	No_or_no_constitutive_exon
AGTGATTGATGAGTATGCAATAGGCGGGCGGCGTCCGGGTGGTTGGGCAGTC	150628	150760	150810	150758	-1	EMIHUscaffold_90	EMIHUDRAFT_50708	147618	153296	None	12956	3511	94079	No_or_no_constitutive_exon
TCCAGAGTCCCGAATCCAGTGTGGGTTCAGGTCCTTGGGTGGTGTGGTAGGC	185972	186090	186140	186088	-1	EMIHUscaffold_90	EMIHUDRAFT_453695	184686	186896	None	12956	3511	94079	No_or_no_constitutive_exon
CCCCCACCGCCCCCGCCGCTGTCGCTGCCGTACCCGCCCCGTACGGGCAGCG	212704	212793	212843	212791	-1	EMIHUscaffold_90	EMIHUDRAFT_220256	209422	213403	None	12956	3511	94079	No_or_no_constitutive_exon
GGCGCGCGGCGCGGCGCACCGAGCTTTGGGTTCGGGTACTGTGGGGGTAGGG	250455	250577	250627	250575	-1	EMIHUscaffold_90	EMIHUDRAFT_220271	248475	251949	None	12956	3511	94079	No_or_no_constitutive_exon
TCCAGAGTGCCGAATCCGGTGTGGGTTCAGTCCCGTGGGTGGTGCGGTAGGC	248777	248969	249019	248967	-1	EMIHUscaffold_90	EMIHUDRAFT_220271	248475	251949	None	12956	3511	94079	No_or_no_constitutive_exon
GCGAGGCGTGGAGGGTGTGGGGCGATGCGCTGCGGAACGAGCCGGGCGAGTC	259022	259511	258972	259024	1	EMIHUscaffold_90	EMIHUDRAFT_68982	258797	259511	None	12956	3511	94079	No_or_no_constitutive_exon
TCGCCGGGTACCCTACCAGACCCGGCACCAAAATCCGATGAAAGGGATAGGT	349858	349897	349947	349895	-1	EMIHUscaffold_90	EMIHUDRAFT_439022	348280	350775	Lhcf3	12956	3511	94079	No_or_no_constitutive_exon
GTCGACGCGATCATGCACTACGGCGGTCTCATAGGTGCCTACTGGGGTAGGA	408894	409130	408844	408896	1	EMIHUscaffold_90	EMIHUDRAFT_220331	407929	411504	None	12956	3511	94079	No_or_no_constitutive_exon
CGAACGAACTCACTCGAACTATGAGTTAAGCAACCGTGGTGGGCCGCAAGGC	10810	10965	10760	10812	1	EMIHUscaffold_94	EMIHUDRAFT_453823	8646	15087	None	12956	3511	94079	No_or_no_constitutive_exon
AGCCTCCAGTTGCACGACAACCTCCTAGACTCTTCCTTGGCTGGGAGCAGGA	22622	22743	22793	22741	-1	EMIHUscaffold_94	EMIHUDRAFT_417169	22036	23610	PI5K1	12956	3511	94079	No_or_no_constitutive_exon
GAAGTGTCTCGGAAGTGTCTCGGAAGTGTCTGGGAAGTGTCTGGGAACAGGT	67399	67519	67569	67517	-1	EMIHUscaffold_94	EMIHUDRAFT_417170	64719	71168	None	12956	3511	94079	No_or_no_constitutive_exon
ATCTCGGATCATCTCGGATCATCTCGGATCATCTCGGGTCGGCGAAGCAGGC	66018	66108	66158	66106	-1	EMIHUscaffold_94	EMIHUDRAFT_417170	64719	71168	None	12956	3511	94079	No_or_no_constitutive_exon
CGACAGCTGTGCGGACAGCGTCTCTTCACAGCAAGTACGCGTGTGGGCAGGC	90890	91009	91059	91007	-1	EMIHUscaffold_94	EMIHUDRAFT_439148	90176	91563	None	12956	3511	94079	No_or_no_constitutive_exon
CGGACGGCGCGTGCATCACGAATTGAGTGGCGAGTGGCGGGTGAGTGTAGGC	161316	161604	161266	161318	1	EMIHUscaffold_94	EMIHUDRAFT_453840	159771	161604	None	12956	3511	94079	No_or_no_constitutive_exon
TTGCGTACACCAACACCACAAAAGCTCTCTCTCTCCTGTCGCGGGTGCAGGC	218903	219203	219253	219201	-1	EMIHUscaffold_94	EMIHUDRAFT_453848	206746	219304	None	12956	3511	94079	No_or_no_constitutive_exon
TACTTTAGCCGTGCGGAGCGAGGCTGCGCCGACTGCCCGACGGCGGGGAGGT	209180	209304	209354	209302	-1	EMIHUscaffold_94	EMIHUDRAFT_453848	206746	219304	None	12956	3511	94079	No_or_no_constitutive_exon
CCGCTGCCGATTCCGCCGCCGGCGAGGACGCTGACGGTGTCGGGGCAGAGGC	224882	225323	224832	224884	1	EMIHUscaffold_94	EMIHUDRAFT_41775	223698	225323	None	12956	3511	94079	No_or_no_constitutive_exon
CGGCGGAGCGCGCCGCCGCCGCCGAGCGGCAGCTGCGCGCGGGGAGACAGGC	260707	260738	260657	260709	1	EMIHUscaffold_94	EMIHUDRAFT_221020	257220	261142	None	12956	3511	94079	No_or_no_constitutive_exon
CGCCGCCAGCGAGGCGAGAGCTCTCTCTCTCTCTCCTGTCGCGGGTGCAGGC	264438	264792	264388	264440	1	EMIHUscaffold_94	EMIHUDRAFT_221023	264256	264792	None	12956	3511	94079	No_or_no_constitutive_exon
AGGCGCGCTGCGCACTCTTCAGTACTCACTGTCGGCAACGGATGGGCCAGGA	281791	281850	281741	281793	1	EMIHUscaffold_94	EMIHUDRAFT_107693	279955	284649	None	12956	3511	94079	No_or_no_constitutive_exon
TGCTCCCGGCAGCGCTCTGCTGGAGAGCCGACCCTGCAGTCTGGGAGCAGGA	331448	332332	332382	332330	-1	EMIHUscaffold_94	EMIHUDRAFT_221044	331448	333274	None	12956	3511	94079	No_or_no_constitutive_exon
CTCTCTCTCTCTCTCTCTCTCCCTCTCTCTCTCTCCTGTCGCGGGTGCAGGC	375936	376290	376340	376288	-1	EMIHUscaffold_94	EMIHUDRAFT_107705	375936	376474	None	12956	3511	94079	No_or_no_constitutive_exon
CGCGCAGATGCCATACCAGCAGCAGCACTATGGAGCGCGTGGCGCGGGAGGC	413735	413923	413685	413737	1	EMIHUscaffold_94	EMIHUDRAFT_221073	410279	413923	None	12956	3511	94079	No_or_no_constitutive_exon
TCGGGAGTACGGCAACGGCGTCTCTTCACTCGTGGTGTGGGTGTGAACAGGA	432332	432948	432282	432334	1	EMIHUscaffold_94	EMIHUDRAFT_107715	430379	432948	None	12956	3511	94079	No_or_no_constitutive_exon
GTGAAGAGGGCGCTCTTCACACTTCTCGCCCCTCGCGGGTGTGTGAACAGGT	439193	439234	439143	439195	1	EMIHUscaffold_94	EMIHUDRAFT_466197	437670	442762	None	12956	3511	94079	No_or_no_constitutive_exon
TGTGAAGAGGCGCTCTTCACACTTCTCGCCCCTCGCGGGGGTGTGAACAGGT	466161	466252	466302	466250	-1	EMIHUscaffold_94	EMIHUDRAFT_107722	462877	467801	None	12956	3511	94079	No_or_no_constitutive_exon
CGCTGCCCGAACTGCCGGTCCTACCTGAGAATCGGCGCCGGGTGACGGAGGC	35367	35477	35527	35475	-1	EMIHUscaffold_96	EMIHUDRAFT_221283	34317	35724	None	12956	3511	94079	No_or_no_constitutive_exon
ACGTAGGCGGAGGCCGGCTCAAGCTCTGTGGGGCTTGCTCGATGGGCCAGCG	35005	35109	35159	35107	-1	EMIHUscaffold_96	EMIHUDRAFT_221283	34317	35724	None	12956	3511	94079	No_or_no_constitutive_exon
GAGCGTCTTGCAAACGACACGCTGAAGTGTAGGTGCCCACGGGTGGACAGGC	109830	109948	109780	109832	1	EMIHUscaffold_96	EMIHUDRAFT_221311	108173	109948	None	12956	3511	94079	No_or_no_constitutive_exon
GGAGCGAGCCCACACTGGATTCGACCACTCTGGGGGTATGGGACATGTAGGA	163116	163163	163213	163161	-1	EMIHUscaffold_96	EMIHUDRAFT_221328	161810	164391	None	12956	3511	94079	No_or_no_constitutive_exon
GGCGAGATATGGGGGAGATGTGGGCGAGATATGGGGGAGATGTGGGCGAGAT	197333	197372	197422	197370	-1	EMIHUscaffold_96	EMIHUDRAFT_428621	191921	199854	None	12956	3511	94079	No_or_no_constitutive_exon
TATGGCGAGATATGGAGAGATATGGGGGAGATATGGGGAGATATGGGGAGAT	196936	196950	197000	196948	-1	EMIHUscaffold_96	EMIHUDRAFT_428621	191921	199854	None	12956	3511	94079	No_or_no_constitutive_exon
CGGTGGGAGGTGCGGTAGTGGGTTCAGTCCCGTGGGGGGTGCGGTAGTAGGC	231165	231229	231279	231227	-1	EMIHUscaffold_96	EMIHUDRAFT_453928	230479	232020	None	12956	3511	94079	No_or_no_constitutive_exon
AAAGGACCGAACCCACGCCGGATTCGACCGCTCTGGCGGTATGGGAGTAGGA	230778	230838	230888	230836	-1	EMIHUscaffold_96	EMIHUDRAFT_453928	230479	232020	None	12956	3511	94079	No_or_no_constitutive_exon
CCTTCGTCTACTCGAGCCTCGTCTCGTGTGCCGCCTCGTGGGCGGCGTAGCG	329888	330180	329838	329890	1	EMIHUscaffold_96	EMIHUDRAFT_107858	324116	330180	None	12956	3511	94079	No_or_no_constitutive_exon
CGGGACCGAACCCGCATTGGATTCGGGACTGTGGAGGTATGGGACTGTAGGA	418328	418463	418278	418330	1	EMIHUscaffold_96	EMIHUDRAFT_453940	417856	421988	None	12956	3511	94079	No_or_no_constitutive_exon
CGCGCCTGCGCGCTGCGCCGCGCCGCGCGCGATCCGGGTTCGGGTTGAAGGG	442456	443174	443224	443172	-1	EMIHUscaffold_96	EMIHUDRAFT_453941	442456	443618	None	12956	3511	94079	No_or_no_constitutive_exon
GGCCGGTGGTGCTGCCGCGCCTTCCTCCGTTGGCCCGTGTGGCTGGGCAGGT	55778	55974	56024	55972	-1	EMIHUscaffold_95	EMIHUDRAFT_107732	55275	57313	None	12956	3511	94079	No_or_no_constitutive_exon
CGCCCCCCGTACCGACGCGCCCGCGCCTTCCCGACTCTCTGCGTGGGCAGGC	130730	131792	130680	130732	1	EMIHUscaffold_95	EMIHUDRAFT_439186	129940	131792	None	12956	3511	94079	No_or_no_constitutive_exon
AGGGGGGGAGCCGATCCACTCGTAACCAACTGTACTCTCAGGGGCAGTAGGT	145448	145552	145602	145550	-1	EMIHUscaffold_95	EMIHUDRAFT_107744	143689	146104	None	12956	3511	94079	No_or_no_constitutive_exon
CGGGGGGCGGCGTGGCCGTTTGCTCACCTTTGGCCGCCGGACGGGACTAGGT	177702	178150	177652	177704	1	EMIHUscaffold_95	EMIHUDRAFT_453884	177363	178150	None	12956	3511	94079	No_or_no_constitutive_exon
CTCCAGAGTACCGAATCCGTGTGGGTTCAATCCCATGGGTGGTGTGGTAGGC	269083	269114	269033	269085	1	EMIHUscaffold_95	EMIHUDRAFT_422793	268497	271249	None	12956	3511	94079	No_or_no_constitutive_exon
GCCGGCTCCTCCTCCTCCTCACAGCGCACACCCCAGGAGCGGCGGGCAAGGC	279139	279295	279089	279141	1	EMIHUscaffold_95	EMIHUDRAFT_466221	278726	281111	None	12956	3511	94079	No_or_no_constitutive_exon
AAGCCTTCGATGGCGGCTCCGCCCGCCATCGACCCGAGAGAGGGGCTCAGGC	304245	304867	304917	304865	-1	EMIHUscaffold_95	EMIHUDRAFT_221205	303084	305035	None	12956	3511	94079	No_or_no_constitutive_exon
AGTGTGCGCTCAACACGGCCACGGTGCTCGCGCTGTGCTTCCGGGACGAGGA	310244	310470	310194	310246	1	EMIHUscaffold_95	EMIHUDRAFT_221208	309008	310561	None	12956	3511	94079	No_or_no_constitutive_exon
CGCCGCGGGCGGCGGCTACATCGAGGGCTGCTGGAACTCGGGCGACACAGCT	331031	331316	330981	331033	1	EMIHUscaffold_95	EMIHUDRAFT_453901	330547	332418	None	12956	3511	94079	No_or_no_constitutive_exon
GTAGAGGGAGTGGCGAGAGGGAGTGGCGAGAGGGAGTGGCGAGAGGGCAGCC	374260	374265	374315	374263	-1	EMIHUscaffold_95	EMIHUDRAFT_69198	372429	375618	None	12956	3511	94079	No_or_no_constitutive_exon
GGACACGTCCATGACACGTCCGAGACATGTCCTGCAGGCGGGCGGGAGAGGT	379422	379587	379637	379585	-1	EMIHUscaffold_95	EMIHUDRAFT_466230	378640	380349	SQD1	12956	3511	94079	No_or_no_constitutive_exon
TGGCAGCGGAGGCGGCGGCCGCGGCCGAGGCGGCGAGGGTGGCAGCGGAGGA	391509	392244	392294	392242	-1	EMIHUscaffold_95	EMIHUDRAFT_439210	390945	392519	None	12956	3511	94079	No_or_no_constitutive_exon
CCACATCTCGGCTGCATCTCGGCTGCATCTCGGCTGCTTCTCGGCGGGAGGT	40858	41178	40808	40860	1	EMIHUscaffold_99	EMIHUDRAFT_466341	39512	43050	None	12956	3511	94079	No_or_no_constitutive_exon
AGAAGGGCAAGGGTGTCGGGGGCGGCGCTGGGCCGTCGCGGGAGCCTGAGGG	78769	79138	78719	78771	1	EMIHUscaffold_99	EMIHUDRAFT_221822	75911	79138	None	12956	3511	94079	No_or_no_constitutive_exon
AGGAGTGGCTCATCTGGACTCGTTGACCGTGCGCTGTGGGGATGGGCCAGGC	114616	114688	114738	114686	-1	EMIHUscaffold_99	EMIHUDRAFT_466342	108438	116193	None	12956	3511	94079	No_or_no_constitutive_exon
GAGCCGAGAAGAGAGCTCAGCTCGAGCATGAGAGACCGGGTGCGGGATAGGT	110688	110746	110796	110744	-1	EMIHUscaffold_99	EMIHUDRAFT_466342	108438	116193	None	12956	3511	94079	No_or_no_constitutive_exon
GAGGAGTCACTTCTCATTGAGCCCTCTCCTCCACTCTCCATGGGTGGCAGGC	129967	130042	129917	129969	1	EMIHUscaffold_99	EMIHUDRAFT_221841	129240	131018	None	12956	3511	94079	No_or_no_constitutive_exon
TAACCCTAACCCTAACCCTATCCTAACCCTAACCCAAGGTGTGGGCAGAGGT	153774	153854	153904	153852	-1	EMIHUscaffold_99	EMIHUDRAFT_454037	150939	156167	None	12956	3511	94079	No_or_no_constitutive_exon
GCGAGTCCTCCCACCGCAGGAGCACAGGGTAGCACGGTGTGGGCTGGTAGGT	158999	159098	159148	159096	-1	EMIHUscaffold_99	EMIHUDRAFT_439379	158406	160716	None	12956	3511	94079	No_or_no_constitutive_exon
GCAGCCCTAGCCCTAACCCGATCCTCCCGACCCCGTGCGCGGTCGGGCAGGC	179768	179984	179718	179770	1	EMIHUscaffold_99	EMIHUDRAFT_221860	178062	181109	None	12956	3511	94079	No_or_no_constitutive_exon
TCGTGCTGTGAGCAGCGCCTCTTCACAGCTGCCGCGGGCTGTGAACACAGGC	189510	189565	189615	189563	-1	EMIHUscaffold_99	EMIHUDRAFT_454042	189061	191216	None	12956	3511	94079	No_or_no_constitutive_exon
TTTTTTCCCAGCAGCTGCCTGCACCTCATTACAGCAGCAGCTGGGAGCAGGT	245826	245923	245776	245828	1	EMIHUscaffold_99	EMIHUDRAFT_466353	244921	249978	None	12956	3511	94079	No_or_no_constitutive_exon
GAGCAGCCGTGCTGTAGTGCGAGCCTCATGCACGGCGGTGCGGGCGGCAGGT	246747	246964	246697	246749	1	EMIHUscaffold_99	EMIHUDRAFT_466353	244921	249978	None	12956	3511	94079	No_or_no_constitutive_exon
CAGCTGCTGCGGAGCCGCTTCCGGCGGGGTGGGAGTCGCGGGTGGACAAGGC	264650	264731	264781	264729	-1	EMIHUscaffold_99	EMIHUDRAFT_221899	263783	265719	None	12956	3511	94079	No_or_no_constitutive_exon
CGGAGGCGGAGGCGGAGGCGGAGGCGGAGGCGCTGCCGGCGGGGTGGGAGTC	264509	264563	264613	264561	-1	EMIHUscaffold_99	EMIHUDRAFT_221899	263783	265719	None	12956	3511	94079	No_or_no_constitutive_exon
TGAAGCGCCCCCGCGGCCGAGCGCCGAGCGGCATGGTGTGGGACGCGGAGGC	270956	270980	270906	270958	1	EMIHUscaffold_99	EMIHUDRAFT_221901	269687	270980	None	12956	3511	94079	No_or_no_constitutive_exon
CAGGCGGCAGAAGACGTCGCCGAGCCAAGCACACAAGGGGGTGCGAACAGGT	292532	292826	292876	292824	-1	EMIHUscaffold_99	EMIHUDRAFT_108128	292532	295446	None	12956	3511	94079	No_or_no_constitutive_exon
CGGAGGAGCGGATCCTTGTTTTCTGCTGACCATGAGTGTGGCGAGGGTAGGT	310663	310752	310613	310665	1	EMIHUscaffold_99	EMIHUDRAFT_221917	310007	311456	None	12956	3511	94079	No_or_no_constitutive_exon
CTGCTCCTCCTCGCCGGTGAGACACTCATTCTTGGTGCGACGAGGGGTAGGC	311093	311176	311043	311095	1	EMIHUscaffold_99	EMIHUDRAFT_221917	310007	311456	None	12956	3511	94079	No_or_no_constitutive_exon
CCCTTGTATCACATCGATCATCGTGCGCGCTCCACATACGGTAGGGGTAGAA	347093	347111	347161	347109	-1	EMIHUscaffold_99	EMIHUDRAFT_221932	347093	348987	None	12956	3511	94079	No_or_no_constitutive_exon
TCCAGAGTCTCGAGTCCAGTCTGGGTTCAGCTCCGTGGGTGGTGCGGCAGGC	397391	397527	397577	397525	-1	EMIHUscaffold_99	EMIHUDRAFT_454057	393721	400657	ACPT15	12956	3511	94079	No_or_no_constitutive_exon
CCCCATATCTCCCCATATCTCCCCATATCTCCCCAAAGGCGGGCGTGCAGCT	394303	394321	394371	394319	-1	EMIHUscaffold_99	EMIHUDRAFT_454057	393721	400657	ACPT15	12956	3511	94079	No_or_no_constitutive_exon
CCCGCCGTTAGGGACCAGCCGAGATCAGCCGGGATGGGAAGAGGCTGTAGGA	68332	68423	68473	68421	-1	EMIHUscaffold_108	EMIHUDRAFT_454347	66100	71067	None	12956	3511	94079	No_or_no_constitutive_exon
GCAGGGGGAGGCCCTTGTCTGCCGGCGCGGCGGGCGGGTGGGGGAGCCAGGG	91319	91613	91269	91321	1	EMIHUscaffold_108	EMIHUDRAFT_223134	87226	94367	None	12956	3511	94079	No_or_no_constitutive_exon
CGGCTGCGGCCGACCGCGGCGGCGGCGGCTCACCCGCGGGTGGCGACGAGGC	91991	92285	91941	91993	1	EMIHUscaffold_108	EMIHUDRAFT_223134	87226	94367	None	12956	3511	94079	No_or_no_constitutive_exon
CCCCCGCCGGGAGCTGTCGCAGGCACACCAACGCGTGGCTCGGGCCGGAGGG	134904	134943	134854	134906	1	EMIHUscaffold_108	EMIHUDRAFT_223147	133145	135523	None	12956	3511	94079	No_or_no_constitutive_exon
CCTCGTCGTCCGAAGCCCTGCCCGCCCGAACCCTTCCCGCAGGCGGGAAGGA	165603	165645	165695	165643	-1	EMIHUscaffold_108	EMIHUDRAFT_454354	165603	167369	None	12956	3511	94079	No_or_no_constitutive_exon
GCGCACGAGGCGAGACGCGGACCGGCCCTGAGGCGCAGCGGGGGGCGGAGGC	178755	179272	178705	178757	1	EMIHUscaffold_108	EMIHUDRAFT_428839	175935	180982	OPase	12956	3511	94079	No_or_no_constitutive_exon
GGGGGGTGGGGACACGGACCACGGCCGCTCAAGCCGAGGGCGATGAGTAGGC	251535	251741	251485	251537	1	EMIHUscaffold_108	EMIHUDRAFT_108739	247014	254633	None	12956	3511	94079	No_or_no_constitutive_exon
GAGGGGTGGCCGAGAGTCCTCGGGAAGAGGAGGGGGGGGGGCGAGAGTAGGC	350455	351100	350405	350457	1	EMIHUscaffold_108	EMIHUDRAFT_439791	349061	351100	None	12956	3511	94079	No_or_no_constitutive_exon
GCCACTGCGGTGAATCTATGTCGACATGAGCGCGCTCCTCGGGGGGATAGGT	396808	396858	396908	396856	-1	EMIHUscaffold_108	EMIHUDRAFT_454374	396255	397649	None	12956	3511	94079	No_or_no_constitutive_exon
AGTCGCCTCCAGCCGGGCCGAGCGGCGCCAGCTGGTAGCTGGGGCCGCAGGG	9221	9248	9171	9223	1	EMIHUscaffold_104	EMIHUDRAFT_454201	7897	9248	None	12956	3511	94079	No_or_no_constitutive_exon
CATCGGCCCGGCGGGGAGGAGGGACTGGTGGGCGGGCGGAGGGCGGACAGGG	91429	91889	91939	91887	-1	EMIHUscaffold_104	EMIHUDRAFT_54250	91429	92179	None	12956	3511	94079	No_or_no_constitutive_exon
CCACAAGGCCCTCCGCCGAGAGGAGCGGACCGCGACCGGCGGGAGCGCAGGT	98353	98471	98521	98469	-1	EMIHUscaffold_104	EMIHUDRAFT_557975	98353	100326	None	12956	3511	94079	No_or_no_constitutive_exon
CACACCCGCAGCAGTGGCTTCCGCACCCGGGGCTTGCGCGAGCGTGGGAGGC	122166	122364	122116	122168	1	EMIHUscaffold_104	EMIHUDRAFT_222594	121614	122364	None	12956	3511	94079	No_or_no_constitutive_exon
TGGGGGCGGGCGAGGGTGGCGCGTCGCTGCTGCAGCGGAGCGGGCGCGAGGC	193608	193764	193814	193762	-1	EMIHUscaffold_104	EMIHUDRAFT_222620	193608	194502	None	12956	3511	94079	No_or_no_constitutive_exon
CTCCGGCCGAGTGAAGGTCGGGGGGCGGCTCTCGAAGGACGGGTGCGCAGGC	241302	241406	241252	241304	1	EMIHUscaffold_104	EMIHUDRAFT_222646	239650	241406	None	12956	3511	94079	No_or_no_constitutive_exon
AAGCTACTCCTTTGCAGTCGTTTCGCCCGACCATGTGCCGTTGGGGGTAGGT	253496	253603	253446	253498	1	EMIHUscaffold_104	EMIHUDRAFT_631920	251609	253953	None	12956	3511	94079	No_or_no_constitutive_exon
TCCAGGGTACCGAACCCAGCTTGGGTTCAGGTCCGTGGGTGGTGCGGTAGGC	299042	299361	299411	299359	-1	EMIHUscaffold_104	EMIHUDRAFT_222666	298069	300386	None	12956	3511	94079	No_or_no_constitutive_exon
ACAGGGCCGCCTCAACAGAAAACTGACCCCCGACGACCTGTGCGGGGCAGAT	304890	305052	304840	304892	1	EMIHUscaffold_104	EMIHUDRAFT_222670	304590	306516	None	12956	3511	94079	No_or_no_constitutive_exon
AGCCCCAACCCCCCGCCCCACCCCCTGACCCCGCCGCCCGCGGGCCAAAGGC	335997	337147	337197	337145	-1	EMIHUscaffold_104	EMIHUDRAFT_417351	335997	338448	None	12956	3511	94079	No_or_no_constitutive_exon
GCGAATGAGGCGGCGTGGGCTGCGGGGGCGGCGGAGAGGGCGGCGCAGAGGG	408949	409211	408899	408951	1	EMIHUscaffold_104	EMIHUDRAFT_222710	406911	409565	None	12956	3511	94079	No_or_no_constitutive_exon
TCGCCGCAGCCAAGGCGAGGCGCGTCTCGGCGGCCGCTGCGAGGGCGAAGGC	409547	409565	409497	409549	1	EMIHUscaffold_104	EMIHUDRAFT_222710	406911	409565	None	12956	3511	94079	No_or_no_constitutive_exon
CACAATCTGGCCCGCCGGATACGACGAACCCTGCCTCCTCGATGGGGCAGCG	38918	39100	38868	38920	1	EMIHUscaffold_113	EMIHUDRAFT_223821	38515	39874	None	12956	3511	94079	No_or_no_constitutive_exon
CCACACTCACTCTCCCCTCTCGCGCGTGTTCTCCCGGCTTCGGGTTGGAGGC	90376	90450	90500	90448	-1	EMIHUscaffold_113	EMIHUDRAFT_454502	89734	91368	None	12956	3511	94079	No_or_no_constitutive_exon
GCCGCAGGAGGAGGGCGGCGCGGTTCTCGCACATGCGCTCGGGCGGCTAGGC	122626	122925	122576	122628	1	EMIHUscaffold_113	EMIHUDRAFT_223852	121869	123056	None	12956	3511	94079	No_or_no_constitutive_exon
ACAGCTAGTCCGCCGACTTCATCGCTGGCTCGTTTGCGCCGCTGGGCGAGGG	253300	253561	253250	253302	1	EMIHUscaffold_113	EMIHUDRAFT_223912	251492	253822	None	12956	3511	94079	No_or_no_constitutive_exon
TGCTGATGGCACGCGTGACCACACACTTACAGGTCTTGCCCGGGCGGTAGGT	270270	270278	270220	270272	1	EMIHUscaffold_113	EMIHUDRAFT_109067	265970	270278	None	12956	3511	94079	No_or_no_constitutive_exon
GTCGGGTGCAACTGCGACCCGGCTTCTGAATGCTCGCCGTGGGGCTCGAGCT	426230	426833	426883	426831	-1	EMIHUscaffold_113	EMIHUDRAFT_223963	417941	430493	None	12956	3511	94079	No_or_no_constitutive_exon
CCTCGCCACCATACTCGACGCCACCACGGCGTCCGGCGGTGGGGGCGCAGTT	75298	75447	75497	75445	-1	KB864161	EMIHUDRAFT_226234	73299	75813	None	12956	3511	94079	No_or_no_constitutive_exon
GTATCTGCTGCCTCACAGTTCCGTGCAAGCTGAGCTGCTCGGGCGCGCAGGC	139510	140623	140673	140621	-1	KB864161	EMIHUDRAFT_226255	139510	141857	None	12956	3511	94079	No_or_no_constitutive_exon
CTGCTGCTGCAGGTCCTCGACGAGGGCCGCCTCACCGACTCGCAGGGCAGAC	166215	166356	166165	166217	1	KB864161	EMIHUDRAFT_313411	165722	167040	None	12956	3511	94079	No_or_no_constitutive_exon
TCCGCGTCGGGTCGGCACTCTCGGGCATCATCTTCGCGATGGGGTCGCAGAA	255469	255616	255666	255614	-1	KB864161	EMIHUDRAFT_226292	254758	256288	None	12956	3511	94079	No_or_no_constitutive_exon
TCTCCCGATATCTCCCCATATCTCCGACTGACATTGGAGGGACGACGCAGGC	254758	255115	255165	255113	-1	KB864161	EMIHUDRAFT_226292	254758	256288	None	12956	3511	94079	No_or_no_constitutive_exon
CCTCGCGGCCGGCCTCGCTCAGCATGGCGGCGACCGTGGTGGGCGTGCAGGG	292697	292892	292647	292699	1	KB864161	EMIHUDRAFT_226305	292385	294160	None	12956	3511	94079	No_or_no_constitutive_exon
AGGGCGGCGAGGGCGGCGCGGCGGGTGGGGAGGGCGAGGCGGGCGGGAAGGA	293795	293918	293745	293797	1	KB864161	EMIHUDRAFT_226305	292385	294160	None	12956	3511	94079	No_or_no_constitutive_exon
ACACCTCCCCGCACCTCCCCATATAGGCGATCCAGCTCTTCCGGTGGGAGGA	365273	365546	365596	365544	-1	KB864161	EMIHUDRAFT_226333	365273	365852	None	12956	3511	94079	No_or_no_constitutive_exon
TCCGCGTCGGGTCGGCACTCTCGGGCATCATCTTCGCGATGGGGTCGCAGAA	410383	410530	410333	410385	1	KB864161	EMIHUDRAFT_226346	409594	411241	None	12956	3511	94079	No_or_no_constitutive_exon
TCTCCCGATATCTCCCCATATCTCCGACTGACATTGGAGGGACGACGCAGGC	410884	411241	410834	410886	1	KB864161	EMIHUDRAFT_226346	409594	411241	None	12956	3511	94079	No_or_no_constitutive_exon
CCAACGTATCGAATCCTGTGTGGGTTCAGGGTCGGTGGGTGGTGCGGTAGGC	3246	3307	3357	3305	-1	EMIHUscaffold_102	EMIHUDRAFT_428696	717	4020	None	12956	3511	94079	No_or_no_constitutive_exon
CAACGTCGAGCTGTGAACGACGTCTCTTCACACGTGGCGGCCGGGAGCAGGT	116387	116474	116337	116389	1	EMIHUscaffold_102	EMIHUDRAFT_69517	113489	116742	None	12956	3511	94079	No_or_no_constitutive_exon
GGGTTTGGGGTCCCACACGACCCGACACCGCGTGCACGTAACGGGAACAGGG	119804	120090	119754	119806	1	EMIHUscaffold_102	EMIHUDRAFT_454103	118551	120591	None	12956	3511	94079	No_or_no_constitutive_exon
CACGGGACTGAACCCACACTGGATTCGATGCTCTGGAGGTATGGGACTAGGC	145124	145246	145074	145126	1	EMIHUscaffold_102	EMIHUDRAFT_222218	143277	147429	None	12956	3511	94079	No_or_no_constitutive_exon
GAGAGGGCGGCACGTGAGCGGCGTCTCTTCACAGCAGCGGGCGTGAGCAGGT	171177	171455	171505	171453	-1	EMIHUscaffold_102	EMIHUDRAFT_108272	168443	174274	None	12956	3511	94079	No_or_no_constitutive_exon
AACGGGAAGGGAGGGCCGTTTTTCCCCAAAGCCCCCGCCCCTGGGGAAAGGG	233296	233575	233246	233298	1	EMIHUscaffold_102	EMIHUDRAFT_52960	232117	233575	None	12956	3511	94079	No_or_no_constitutive_exon
TCCACAATGTGGAAGTGCAGACGCCTCGCGCCGCGGCGTCCGGGGGGAAGGG	253367	253433	253317	253369	1	EMIHUscaffold_102	EMIHUDRAFT_222263	252782	253978	None	12956	3511	94079	No_or_no_constitutive_exon
GCCAGAGCCCGCCTCTGGCCGCCTCGCATGATCGCCTGCTGCGTGGGCAGGT	301019	301195	300969	301021	1	EMIHUscaffold_102	EMIHUDRAFT_439509	298366	302034	None	12956	3511	94079	No_or_no_constitutive_exon
CAGTTTCCTTCGAACACATCCTTCCCGCACGGATCCTGCTCCGGCGGGAGAC	374990	375025	375075	375023	-1	EMIHUscaffold_102	EMIHUDRAFT_222312	372555	375222	None	12956	3511	94079	No_or_no_constitutive_exon
AAGTGGACGAGCGAGCTCCGGCGCGACGAGGAGACGGGGCGGCGCAGCAGGC	420195	420223	420273	420221	-1	EMIHUscaffold_102	EMIHUDRAFT_439522	419604	421849	None	12956	3511	94079	No_or_no_constitutive_exon
CAGCCAGCAGAACCGCTGTCTGGTCAGCGGGCGGACGCTGCGGGGCGGAGGG	40307	40483	40533	40481	-1	EMIHUscaffold_103	EMIHUDRAFT_108334	40307	42215	None	12956	3511	94079	No_or_no_constitutive_exon
CCTGTGGCGGCAGGTGTGCTAACACCCTAACCCTAGCCCTCGGGCGGCAGGT	122182	122344	122132	122184	1	EMIHUscaffold_103	EMIHUDRAFT_417313	121355	124413	None	12956	3511	94079	No_or_no_constitutive_exon
GGAGCGGAGGGGGAGGGGTGGGCGGTGAGGGAGGGGCGAGGGATGGATAGGC	146306	146389	146439	146387	-1	EMIHUscaffold_103	EMIHUDRAFT_439544	143751	148033	None	12956	3511	94079	No_or_no_constitutive_exon
CCGCCCCTTCCCCCGCCTCGCTCGGCGGAGCGCTCGCTGGCGGGGAGTAGGC	187071	187760	187810	187758	-1	EMIHUscaffold_103	EMIHUDRAFT_222436	187071	188927	None	12956	3511	94079	No_or_no_constitutive_exon
ACGAGCTGCTGGCGGAGGTCGAGGCGGAGAAGCGCGCCAAGGGCAAGAAGGG	209289	209444	209239	209291	1	EMIHUscaffold_103	EMIHUDRAFT_222441	206761	209823	None	12956	3511	94079	No_or_no_constitutive_exon
GGCGGGCGGCGGAGCATAAGAAGGGCGGCGGGCTCCTTGCGCGTGGGGAGGC	249152	249272	249102	249154	1	EMIHUscaffold_103	EMIHUDRAFT_222459	244847	251408	None	12956	3511	94079	No_or_no_constitutive_exon
CGCCCCTCCCCCCGCCCGAGGGCCTTCTCGAGGACTTGCTCGCCGGGGAGGG	328761	328822	328711	328763	1	EMIHUscaffold_103	EMIHUDRAFT_454183	327427	331022	None	12956	3511	94079	No_or_no_constitutive_exon
TCGGCGCGGTCAGCGTCGACTTTTACTTGGGCGGCATGCGGGCGAGCCAGCT	378774	379016	378724	378776	1	EMIHUscaffold_103	EMIHUDRAFT_454190	377042	379186	DDX	12956	3511	94079	No_or_no_constitutive_exon
TCCCCTCTCGCCCATCTGGCGCACACCGATGCGCGGACTTGGGGCCGCAGGC	406202	406542	406592	406540	-1	EMIHUscaffold_103	EMIHUDRAFT_454192	404008	408344	None	12956	3511	94079	No_or_no_constitutive_exon
CGGGGGGCGTCTGTGGAGCGCCGTTCACGCGCTGTCTGGCTGTGGGGCAGGT	423538	424558	424608	424556	-1	EMIHUscaffold_103	EMIHUDRAFT_454197	423538	427457	None	12956	3511	94079	No_or_no_constitutive_exon
GGGGGGGGAGGGGGAGACATGTCCACGACGCGGCGACGCGGTGCGGGTAGGT	432003	432024	431953	432005	1	EMIHUscaffold_103	EMIHUDRAFT_108424	429974	432926	None	12956	3511	94079	No_or_no_constitutive_exon
CGACGCGCGGGTTCCTCAACAGCTTCCTCGGGGGCGGGTCGCGACGGGAGTC	27291	29136	27241	27293	1	EMIHUscaffold_107	EMIHUDRAFT_222937	23686	31440	None	12956	3511	94079	No_or_no_constitutive_exon
ACGAGGACGACGAGGGTGGTTCGGACGGCGATGCCGCCGGGCGGGGCGAGGC	36117	36399	36067	36119	1	EMIHUscaffold_107	EMIHUDRAFT_222940	35916	38495	None	12956	3511	94079	No_or_no_constitutive_exon
CCTGCGGGACCCCGCCCGCCCGTCCCACCTCCGCCGCTGGCGACGGGTAGGC	84867	86021	84817	84869	1	EMIHUscaffold_107	EMIHUDRAFT_108627	82726	86021	None	12956	3511	94079	No_or_no_constitutive_exon
ACCTCACAGCTGTGAAGAGCCGCTGCTCACGCCGTTGGCTTGCGGGGTAGGC	110071	110280	110021	110073	1	EMIHUscaffold_107	EMIHUDRAFT_466567	104712	110992	None	12956	3511	94079	No_or_no_constitutive_exon
CCGCCGGCGCTGCTCCGCGTCCCCCTCCTCACAGCGATGCGTGTGGGCAGGT	159691	159871	159641	159693	1	EMIHUscaffold_107	EMIHUDRAFT_417393	158495	160901	None	12956	3511	94079	No_or_no_constitutive_exon
CCTCCCTCTCTCGGTCTGGGCTCAGCACTCGGGAGGCACGGGTGAGTTAGGC	243960	244046	243910	243962	1	EMIHUscaffold_107	EMIHUDRAFT_439751	243840	245471	None	12956	3511	94079	No_or_no_constitutive_exon
GCAGCCCGAGTCGTGGAGGGGCGTCCACTCACGCCGCCGGGCGTGAACAGGC	284904	285022	285072	285020	-1	EMIHUscaffold_107	EMIHUDRAFT_466584	283068	286118	None	12956	3511	94079	No_or_no_constitutive_exon
CAGCCAGCAGCAGCAGTCCGCCGTCTCACGCGCAGCGCCCGGGCGTGTAGGT	332023	332072	332122	332070	-1	EMIHUscaffold_107	EMIHUDRAFT_223055	332023	332746	None	12956	3511	94079	No_or_no_constitutive_exon
CGCCCGCCCGAGGTCACCCGAGATCACCCGAGGGTCGGCCGCGGGGCTAGGT	103236	103451	103501	103449	-1	EMIHUscaffold_114	EMIHUDRAFT_454531	102026	108289	None	12956	3511	94079	No_or_no_constitutive_exon
CAGCCGGCGTCGGAGTTCGCGTCCTGAAGCGTACCATGCTATGGGATCAGGC	329733	329772	329683	329735	1	EMIHUscaffold_114	EMIHUDRAFT_454545	327458	331685	None	12956	3511	94079	No_or_no_constitutive_exon
GCGCGGCATCGACCTCTGGTGAGCCTCTCCAGCCCCGGCCGGGCGGCAAGGG	386432	386502	386552	386500	-1	EMIHUscaffold_114	EMIHUDRAFT_224075	386432	387927	None	12956	3511	94079	No_or_no_constitutive_exon
ACGGCGCCTCTTCACACCTCGTGTCTGTGAACAGGCGGCCGTCGGGCGAGGC	427021	427222	426971	427023	1	EMIHUscaffold_114	EMIHUDRAFT_224086	425649	428297	None	12956	3511	94079	No_or_no_constitutive_exon
GGAGGAGCAGCCGGCGGCGCAGGAGGGCGAGGACGGGGAGGAGGGCGCAGGG	448652	448914	448602	448654	1	EMIHUscaffold_114	EMIHUDRAFT_109157	448156	448914	None	12956	3511	94079	No_or_no_constitutive_exon
CCTCTCCGGCCGCGGCGGCGTCTGTTGGTGCGAGCGGGGGCGTGGAGGAGGT	21761	22025	21711	21763	1	EMIHUscaffold_105	EMIHUDRAFT_222736	21023	22603	None	12956	3511	94079	No_or_no_constitutive_exon
GAGGGGGGAGAGAGAGGCGGCGCCCCTGACCCGAATTGGCGGGCCGGCAGGT	51475	51589	51639	51587	-1	EMIHUscaffold_105	EMIHUDRAFT_417362	50682	53442	None	12956	3511	94079	No_or_no_constitutive_exon
ACGGAGGCCCGGCGAGCAGCGCGGGCGCGGCCGCAGGCTCGGCGGGAAAGGT	69564	69771	69514	69566	1	EMIHUscaffold_105	EMIHUDRAFT_222756	67750	69771	None	12956	3511	94079	No_or_no_constitutive_exon
GGGAACGACTCGGCGTCCGCCTCCCTGCCGCCCTTGCCCGTGGGTTGGAGAG	97935	98244	97885	97937	1	EMIHUscaffold_105	EMIHUDRAFT_222769	96644	99869	None	12956	3511	94079	No_or_no_constitutive_exon
ACGCCGCGCTGATCGGCGCGACAATGCCTCGCCTCCTCGCGCCGGGCGAGGA	107540	107621	107490	107542	1	EMIHUscaffold_105	EMIHUDRAFT_454253	103823	107778	None	12956	3511	94079	No_or_no_constitutive_exon
GAGGGGAGCGCTGATGGCGCGGCGGGCCCGAGTGGCTCTGTGGGCGGGAGGC	154792	155164	154742	154794	1	EMIHUscaffold_105	EMIHUDRAFT_454258	154124	155753	None	12956	3511	94079	No_or_no_constitutive_exon
CTCGCCCGGCCGCGCAGAGCGCCTCTTGACACCGCCTCGGGTGTGAGCAGGT	232531	232646	232696	232644	-1	EMIHUscaffold_105	EMIHUDRAFT_108564	232531	235458	None	12956	3511	94079	No_or_no_constitutive_exon
GCGCCGCTGCAGCCCGCCTCCGCTGCCGAGGAGGCGCCCGCCGAGGGGAGCG	237943	238001	237893	237945	1	EMIHUscaffold_105	EMIHUDRAFT_69760	236452	238474	None	12956	3511	94079	No_or_no_constitutive_exon
GCCCCGGCGAGGGCGGTGAGGGCGGCGAGGGCAAGGAGACGGGGGGCGAGGA	238121	238349	238071	238123	1	EMIHUscaffold_105	EMIHUDRAFT_69760	236452	238474	None	12956	3511	94079	No_or_no_constitutive_exon
CCGCTCCTTGCAAAGAGTCTGCGCCGGCGAGCAGCCGCAGGGCGAACGAGGA	243594	244167	244217	244165	-1	EMIHUscaffold_105	EMIHUDRAFT_51153	243210	245559	None	12956	3511	94079	No_or_no_constitutive_exon
GCCAGGGTTCAAGAGGCGAGGGCGGCGGCGGCAGCGGCTGCTGGGGCAAGGG	270113	270417	270467	270415	-1	EMIHUscaffold_105	EMIHUDRAFT_222846	270113	271043	None	12956	3511	94079	No_or_no_constitutive_exon
GCGGTCCGGAGGCGGCACAGCCCGCGGTGTGGGAGATGACGCCGGGCGAGGT	297264	297504	297554	297502	-1	EMIHUscaffold_105	EMIHUDRAFT_222859	297264	298275	None	12956	3511	94079	No_or_no_constitutive_exon
GTGACGCTGCAGGCCCGACGCCGTTCTCTCGCGCCGCCGACGGGAGGAAGGT	325193	325277	325143	325195	1	EMIHUscaffold_105	EMIHUDRAFT_454271	323764	327729	None	12956	3511	94079	No_or_no_constitutive_exon
GCGCCGGCAGCGCCGCCGCCTCGCTTCGGCCTCACTGCTTCGGGCCGAAGGA	415643	419042	419092	419040	-1	EMIHUscaffold_105	EMIHUDRAFT_222911	415643	421121	None	12956	3511	94079	No_or_no_constitutive_exon
AGCACGCGACCGGTGAGCGGCCCCTCTTCACGGCGTGGGGGTGTGAGCAGGT	9066	9528	9016	9068	1	KB864057	EMIHUDRAFT_466941	6266	9528	None	12956	3511	94079	No_or_no_constitutive_exon
CTCGGCGAGCGCTGTGAAGAGAGAGGGCACTCGCGTCGGCGCGGGATGAGCT	105988	106237	105938	105990	1	KB864057	EMIHUDRAFT_225020	105525	106237	None	12956	3511	94079	No_or_no_constitutive_exon
CGGCGACGGCGTGGTCACCCGTGAAGAGCAGCGGAAGATGGCGGGCCGAGGC	233732	233848	233898	233846	-1	KB864057	EMIHUDRAFT_454797	232271	236528	None	12956	3511	94079	No_or_no_constitutive_exon
CATCGTCAGTGCGTGTCGCCGAGCGGCTTGCGCGGGCTCGGGGGCGCAAGGC	232271	233144	233194	233142	-1	KB864057	EMIHUDRAFT_454797	232271	236528	None	12956	3511	94079	No_or_no_constitutive_exon
GAGATGGCCCGAGGTCCGCCCGAGCCTGAGGCGCGAGTGCGGGGGTGCAGGC	254455	254614	254405	254457	1	KB864057	EMIHUDRAFT_466966	249217	261374	None	12956	3511	94079	No_or_no_constitutive_exon
TCCTCCGGCCTGGCACGCCTGACGCACCCCTCGCGCGTGCGTGGGAAAAGGT	256042	256195	255992	256044	1	KB864057	EMIHUDRAFT_466966	249217	261374	None	12956	3511	94079	No_or_no_constitutive_exon
CGCCGCCACACAGACCGAGTCGCGACGGGTGACACAGTGGGTGGCGATAGGC	285573	285667	285717	285665	-1	KB864057	EMIHUDRAFT_440280	284852	285852	None	12956	3511	94079	No_or_no_constitutive_exon
TCCAGAGTACCGAACCCAGTGTGGGTTCAGTCCCGTGGGTGGTGTGGTAGGC	312645	313279	312595	312647	1	KB864057	EMIHUDRAFT_417644	310606	313279	None	12956	3511	94079	No_or_no_constitutive_exon
GCGGCGGAAGCGGCGGCACCGTTGGCGGCCTGCGCGAGGACGCGGGCAAGTT	409919	410270	410320	410268	-1	KB864057	EMIHUDRAFT_225128	409919	411425	None	12956	3511	94079	No_or_no_constitutive_exon
TTACCGCGGCCAGCCCCAACGCGATGGTAAGCGTCCGTGTGGGGACGCAGAG	4613	6265	6315	6263	-1	EMIHUscaffold_111	EMIHUDRAFT_223628	156	8929	None	12956	3511	94079	No_or_no_constitutive_exon
GAAGGGTCTGCGGCCGATGCCAAGCCACCCGCCCCATTCGGTGGGAGTAGGC	64135	64330	64085	64137	1	EMIHUscaffold_111	EMIHUDRAFT_108941	61922	64673	None	12956	3511	94079	No_or_no_constitutive_exon
TGTGTGGGATCTAGAGGCATGTCAAGGTGAGAGCACACCGTGGGCGCAAGGC	97995	98394	98444	98392	-1	EMIHUscaffold_111	EMIHUDRAFT_223664	96192	99064	None	12956	3511	94079	No_or_no_constitutive_exon
CTCAGGGCAGAGGAGCCCCAGTCCTGACGACCGCCGGGGTGGGAACGTAGGC	135023	135120	135170	135118	-1	EMIHUscaffold_111	EMIHUDRAFT_631929	134340	135880	PPMT1	12956	3511	94079	No_or_no_constitutive_exon
GCGGGCGCGCCATCAAGGCGCTCCGCCGCGAGCTGCCGTCGCTGGGGCAGTC	241181	241344	241394	241342	-1	EMIHUscaffold_111	EMIHUDRAFT_454472	240562	242398	None	12956	3511	94079	No_or_no_constitutive_exon
GGGTGCGGCTGAGGTGCTCAGCCTTGAGAGCAGCGTCATCTTGGGAGCAGGC	379268	379460	379510	379458	-1	EMIHUscaffold_111	EMIHUDRAFT_223781	378131	380126	None	12956	3511	94079	No_or_no_constitutive_exon
ACGGCGGCGTGGCGGCGGCCACAAGGGCGCTCAGCGACCGGGCGACGCAGCT	413029	413212	412979	413031	1	EMIHUscaffold_111	EMIHUDRAFT_223796	409838	414247	None	12956	3511	94079	No_or_no_constitutive_exon
TGGCGAGGCGCGCAACTCGGAGGAAGGGGGGGGGCGACGGGGGGCGATAGGG	29482	29493	29432	29484	1	KB864026	EMIHUDRAFT_70246	27998	30102	None	12956	3511	94079	No_or_no_constitutive_exon
CTATACACGGACCGCCGGAGGACGGCAGACAGAGAGAGTGTGGGCGGGAGGT	40158	41670	40108	40160	1	KB864026	EMIHUDRAFT_224477	39562	41670	None	12956	3511	94079	No_or_no_constitutive_exon
CGGGGTTGGGGTAAGCGTGTCCGGGTGAGAGCGAAGCGTGACGAGGGTAGGC	46853	47090	46803	46855	1	KB864026	EMIHUDRAFT_224479	45352	47721	None	12956	3511	94079	No_or_no_constitutive_exon
CGTGAGCAGCGGGCGTTGATCGAGGGCGTCACACTTCTGGGTGTGAACAGGC	47174	47444	47124	47176	1	KB864026	EMIHUDRAFT_224479	45352	47721	None	12956	3511	94079	No_or_no_constitutive_exon
TGTCCGCGACCAAATACCTCGACCAAAATACCCTGGTACGCGGTGGGTAGAA	101834	102061	101784	101836	1	KB864026	EMIHUDRAFT_224500	101658	102061	None	12956	3511	94079	No_or_no_constitutive_exon
TTTGGCTGGTGGTCGCTACTTCCGCCACTCGAGCTGTCGCCCGGGGACAGCT	106508	106571	106621	106569	-1	KB864026	EMIHUDRAFT_224502	105123	106868	None	12956	3511	94079	No_or_no_constitutive_exon
GGCGATCAGCCTGATCCCCGAGGCGCTGGGCGACGACTGCGGACTGGGAGGT	142995	143304	142945	142997	1	KB864026	EMIHUDRAFT_224520	142183	143528	None	12956	3511	94079	No_or_no_constitutive_exon
CTCTCTCTCCTGCTAGGTGGGTGCTCTACAGCCTCCTCTCGGGCCCAGAGAT	152317	152587	152267	152319	1	KB864026	EMIHUDRAFT_70243	151542	152587	None	12956	3511	94079	No_or_no_constitutive_exon
GCGCCAGCCACCGCACGCGCCTCTCGACGGGCGGCGCCTCGCGCGGGCAGGC	223709	223884	223659	223711	1	KB864026	EMIHUDRAFT_466851	223071	226029	None	12956	3511	94079	No_or_no_constitutive_exon
CGACCTCGGGCAACCTCGGGCAGGCGACCTCCTTCTGATGGACGCGGGAGGC	246119	246314	246364	246312	-1	KB864026	EMIHUDRAFT_224570	245307	247661	None	12956	3511	94079	No_or_no_constitutive_exon
GCCTTGCGAAGCGGCGGCCGCGTGACGCGTGCGGGCGTCGGGGACCACAGGT	373862	373988	374038	373986	-1	KB864026	EMIHUDRAFT_454675	373318	374643	None	12956	3511	94079	No_or_no_constitutive_exon
CGCCCCGCACAGAGAAGGCGCGGCGCTCACAGCGCTGGGTGTGAGGACAGGC	423723	423809	423859	423807	-1	KB864026	EMIHUDRAFT_313137	423439	424760	None	12956	3511	94079	No_or_no_constitutive_exon
CCTCACCGGAGGAGGAGCGCTAATCATCGTTCGCCGTGTGGGTCTGGAAGGC	423622	423640	423690	423638	-1	KB864026	EMIHUDRAFT_313137	423439	424760	None	12956	3511	94079	No_or_no_constitutive_exon
GCCTATACACAAAGATATGCCGCTCACGTCCCCGCTGCCTGGGTGAGCAGGA	7140	7192	7090	7142	1	EMIHUscaffold_115	EMIHUDRAFT_439987	6225	9150	None	12956	3511	94079	No_or_no_constitutive_exon
TCAGCCGCCGCCGCGCGTTTCCCTCACCCTCATCGCCACGGGCACGGCAGGT	69975	70116	69925	69977	1	EMIHUscaffold_115	EMIHUDRAFT_70132	69585	70116	None	12956	3511	94079	No_or_no_constitutive_exon
GGCGGGAGGGCCGGGAGGTGGGCGGGAGGTGGGCGGGAGGTGGGCGGGAGGT	103388	103742	103338	103390	1	EMIHUscaffold_115	EMIHUDRAFT_70127	103099	103970	None	12956	3511	94079	No_or_no_constitutive_exon
CCCCCTCCTCCGCACCTCTACTCGTCACCGGCCGCGTGCAGCGAGGGCAGGC	155781	155861	155731	155783	1	EMIHUscaffold_115	EMIHUDRAFT_224173	154451	156713	None	12956	3511	94079	No_or_no_constitutive_exon
CTCCGGCCGCGACGCCTCTCGCCTCGCTGCTGGAGCCCGGCACGGGGCAGGG	161697	162516	162566	162514	-1	EMIHUscaffold_115	EMIHUDRAFT_224177	160342	162681	None	12956	3511	94079	No_or_no_constitutive_exon
GATCACTCGAGATCACCCGAGATTACTTGGACCGCATCCGGGCCGAGCAGGG	160801	161551	161601	161549	-1	EMIHUscaffold_115	EMIHUDRAFT_224177	160342	162681	None	12956	3511	94079	No_or_no_constitutive_exon
CGCGACCCTGCCCACCGGCCTGGTCATTCCTGGTCGGCGACGACCGGGAGCG	177443	178094	177393	177445	1	EMIHUscaffold_115	EMIHUDRAFT_224182	176399	178094	None	12956	3511	94079	No_or_no_constitutive_exon
TTTGCTACGTCAAGGTGCCCCGGTCCGACCGCCGCCACGCGCCGGGCGAGGC	290458	290755	290805	290753	-1	EMIHUscaffold_115	EMIHUDRAFT_454582	282874	291190	None	12956	3511	94079	No_or_no_constitutive_exon
CGAGCGTGCCGATGCGACCCGTGCACTGGGAGAAGCTGGTGGGTGCGCAGCT	380015	380093	379965	380017	1	EMIHUscaffold_115	EMIHUDRAFT_224262	378725	381254	None	12956	3511	94079	No_or_no_constitutive_exon
CTGCCCTCACCGCGGGCTCGCCCCCGGGCCACAGGCGCAGCGGGGACAAGGA	77041	77320	77370	77318	-1	KB864152	EMIHUDRAFT_226101	75271	79385	None	12956	3511	94079	No_or_no_constitutive_exon
GAGGAGGCGGCGGTGGTGGCGGAGGCGGGGCTGTCGAGACGGGAGGGGAGCA	149151	149643	149101	149153	1	KB864152	EMIHUDRAFT_70636	146480	149643	None	12956	3511	94079	No_or_no_constitutive_exon
CGAGGGCGGCTGCCCGTCTCTTCGTCTCACTCCTTCCGGGACGTGAGCAGGC	178390	178491	178340	178392	1	KB864152	EMIHUDRAFT_226138	175995	179280	None	12956	3511	94079	No_or_no_constitutive_exon
CGGCGCCCGAGCCGGCCGCGGCGTCGCTCGCGCGGCAGCGGGACGAGCAGGC	201751	201805	201701	201753	1	KB864152	EMIHUDRAFT_226145	200489	201805	None	12956	3511	94079	No_or_no_constitutive_exon
GCCCTCTCCGCCTCGCGACGCGACGCCGTCACGCGAGGGAGTGGCGGTAGGC	204125	204381	204431	204379	-1	KB864152	EMIHUDRAFT_110115	203315	205290	None	12956	3511	94079	No_or_no_constitutive_exon
CAGCGGGGGGAGGGGCGTCGGGATGAGCGCGGCGTGGGAGCGAGGAATAGGC	238474	238564	238424	238476	1	KB864152	EMIHUDRAFT_455017	236393	239026	None	12956	3511	94079	No_or_no_constitutive_exon
AGGCGCAAGGGCCGTCCTCGGCCGCAGAGGCGCCGGCTCCGAGGGAGGAGGA	285607	285826	285557	285609	1	KB864152	EMIHUDRAFT_467145	270374	285826	None	12956	3511	94079	No_or_no_constitutive_exon
TGCCATCGCTCCGGGCGCTGCACTCTGCGGCGGGCGTGGCGGCGGGCGAGGC	301069	301462	301019	301071	1	KB864152	EMIHUDRAFT_110126	299827	301462	None	12956	3511	94079	No_or_no_constitutive_exon
GCTGGTGTCTGAGGGTGCGCGGTGGACCGGTAGGTACGGGCTGACGAAAGCC	385353	385426	385476	385424	-1	KB864152	EMIHUDRAFT_70641	384936	386184	None	12956	3511	94079	No_or_no_constitutive_exon
TCGTGCTGTGAGCAGCGCCTCTTCACAGCTGCCGCGGGCTGTGAACACAGGC	70772	70836	70722	70774	1	KB864017	EMIHUDRAFT_454606	68683	71276	None	12956	3511	94079	No_or_no_constitutive_exon
GCAGCCCTAGCCCTAACCCGATCCTCCCGACCCCGTGCGCGGTCGGGCAGGC	79532	79748	79798	79746	-1	KB864017	EMIHUDRAFT_224317	78407	81459	None	12956	3511	94079	No_or_no_constitutive_exon
GCGAGTCCTCCCACCGCAGGAGCACAGGGTAGCACGGTGTGGGCTGGTAGGT	104838	104937	104788	104840	1	KB864017	EMIHUDRAFT_454608	103217	105529	None	12956	3511	94079	No_or_no_constitutive_exon
GAGGAGTCACTTCTCATTGAGCCCTCTCCTCCACTCTCCATGGGTGGCAGGC	123272	123347	123397	123345	-1	KB864017	EMIHUDRAFT_224331	122507	124044	None	12956	3511	94079	No_or_no_constitutive_exon
AGGAGTGGCTCATCTGGACTCGTTGACCGTGCGCTGTGGGGATGGGCCAGGC	132431	132503	132381	132433	1	KB864017	EMIHUDRAFT_454612	130944	134204	None	12956	3511	94079	No_or_no_constitutive_exon
CGCCCGACGGCTGTCCAGCTGGTGGCGTGAGGGAGGGAGGGTGGGAGTAGGC	151016	151217	150966	151018	1	KB864017	EMIHUDRAFT_109268	150390	158356	None	12956	3511	94079	No_or_no_constitutive_exon
GAGGCCGTGCGTGTGAGCAGCGTCTCTTCACACCTGTGGCTGTGGGGCAGGT	152654	152695	152604	152656	1	KB864017	EMIHUDRAFT_109268	150390	158356	None	12956	3511	94079	No_or_no_constitutive_exon
CCCGGGCCGCGTGTTCTGGTGAAGTCACGGGGTGGAGGGGGGTGCACAAGGT	155571	155664	155521	155573	1	KB864017	EMIHUDRAFT_109268	150390	158356	None	12956	3511	94079	No_or_no_constitutive_exon
GCGTCTCGCCATGCGCCCCCACTCTCGGGGAGCCTCGGGGTCGGGAATAGGT	156085	156190	156035	156087	1	KB864017	EMIHUDRAFT_109268	150390	158356	None	12956	3511	94079	No_or_no_constitutive_exon
TGCGGCACGTGAGGTGGCAGCGAGGACAGAGGCAGCCGGGCCGGAGGCAGCC	156791	157337	156741	156793	1	KB864017	EMIHUDRAFT_109268	150390	158356	None	12956	3511	94079	No_or_no_constitutive_exon
CTACCTCTCGGCTACATCTCGGCTGCATCTCGGCTGCTTCTCGGCGGGAGGT	191879	192199	192249	192197	-1	KB864017	EMIHUDRAFT_454614	189987	193538	None	12956	3511	94079	No_or_no_constitutive_exon
CGAGGCGTGGTGCGGCCACTCGCCGCTCACTCACTCCGGGTGAGGAGCAGGT	298011	298388	298438	298386	-1	KB864017	EMIHUDRAFT_454628	298011	300134	None	12956	3511	94079	No_or_no_constitutive_exon
TGGCTGCGGCGCCTGAGCCGCACGGACGTACTCCGCTTCGTGCGGGCGAGGG	360768	360853	360903	360851	-1	KB864017	EMIHUDRAFT_224443	360198	361753	None	12956	3511	94079	No_or_no_constitutive_exon
TGAAGAGCGCCTCGTCACACGCCTCGTCACAGCTTCGCGGGCGAGAGCAGGC	372302	372387	372437	372385	-1	KB864017	EMIHUDRAFT_454633	368408	373465	None	12956	3511	94079	No_or_no_constitutive_exon
CCGAGGAAACCGCTGCTCTCTCTCTTCACACGCCTGCAGGGTGTGAACAGGT	17584	18981	17534	17586	1	KB864089	EMIHUDRAFT_440344	16441	18981	None	12956	3511	94079	No_or_no_constitutive_exon
TGGGATGGCTGGAGCAGTGGCCGCTGCTTGTGCCGATCAGCACGGGGCAGTT	58270	58858	58908	58856	-1	KB864089	EMIHUDRAFT_225329	58270	59602	None	12956	3511	94079	No_or_no_constitutive_exon
CACCACCGCCTCCGTAGCCCCAGACCCCCTCCCCTGCGGGCGAGGGCCAGGC	234496	234539	234589	234537	-1	KB864089	EMIHUDRAFT_109773	234017	235331	None	12956	3511	94079	No_or_no_constitutive_exon
AAACTCGAGGCTTTAGGAGCGAGACGAGCGGCGCGTCGGGTGAGCGGTAGGC	261031	261090	261140	261088	-1	KB864089	EMIHUDRAFT_225410	260806	262123	None	12956	3511	94079	No_or_no_constitutive_exon
GCCGAGCTTGCCCCTCTTGAGCTTGCCCTCCCCCTCTCCGTGGGTGGCAGGG	310699	311077	310649	310701	1	KB864089	EMIHUDRAFT_109784	308309	311077	None	12956	3511	94079	No_or_no_constitutive_exon
CGGCCAACGGCCGCCCCACACACCGCCTAATGTGTTGGGTAGGAGGTGAGAT	351572	351662	351522	351574	1	KB864089	EMIHUDRAFT_440369	350523	352229	None	12956	3511	94079	No_or_no_constitutive_exon
CACCGCCTGTCCCAAACTATGGGCGTGTGCTTGCGTGTGGGCGCGAGAAGGG	64507	64544	64457	64509	1	KB864078	EMIHUDRAFT_454816	63349	64544	None	12956	3511	94079	No_or_no_constitutive_exon
CCGCCCCGCGTTGTGCAGTATTACGCGCAGTGGGCTGTGTACGGGCGCAGCT	74600	75717	74550	74602	1	KB864078	EMIHUDRAFT_225160	72281	75717	None	12956	3511	94079	No_or_no_constitutive_exon
CAGCTGCTAGTCGTTCTCGGCCTCCTCCGCAGCCGCGGGCTGACGGCGAGGC	107908	108029	107858	107910	1	KB864078	EMIHUDRAFT_225176	105740	109888	None	12956	3511	94079	No_or_no_constitutive_exon
GAGTCCGAGGGCTACCGGCTGCACCTGTCCTCAAGAGGCGGGGGGCCGAGGA	116510	116696	116460	116512	1	KB864078	EMIHUDRAFT_225179	112325	117561	None	12956	3511	94079	No_or_no_constitutive_exon
GCAAATTGATGCTTCATCCATTCGTCAATAGGCAGCCGCTCGGGGACCAGGA	195040	195245	194990	195042	1	KB864078	EMIHUDRAFT_440309	192812	196051	None	12956	3511	94079	No_or_no_constitutive_exon
GCCTCGGTGCCCTCTCCACCCACCGCACTCTCTCTCTCTCTGTGGGGCAGGT	195846	196051	195796	195848	1	KB864078	EMIHUDRAFT_440309	192812	196051	None	12956	3511	94079	No_or_no_constitutive_exon
CGGCTCCGCCGCCGCCGCCACCGCCACCGCCACGGGTGCGGGTGATGCAGTG	205051	205328	205001	205053	1	KB864078	EMIHUDRAFT_454826	202658	207390	None	12956	3511	94079	No_or_no_constitutive_exon
TCGTCCGAGATCGCCCGAGCTCACCCGAGATCGGCCGGCGGGATGCACAGGC	232277	232404	232454	232402	-1	KB864078	EMIHUDRAFT_109685	231651	234942	None	12956	3511	94079	No_or_no_constitutive_exon
TATCATCACGCTTCGCGGCGGTCGGGCTGCTAGGTGTATTGGGCTCGAAGGC	268313	268402	268452	268400	-1	KB864078	EMIHUDRAFT_225245	267702	268620	None	12956	3511	94079	No_or_no_constitutive_exon
CATATCACCCCGTGCGCCGTGGTGGACACGGTGGGACGAGCGGGGCACAGAG	267702	267732	267782	267730	-1	KB864078	EMIHUDRAFT_225245	267702	268620	None	12956	3511	94079	No_or_no_constitutive_exon
CGGGAGGGAAGGACGATGCAAAGCCCGCCTCGCCTGGCCCGTGGGGGCAGTG	382152	382242	382292	382240	-1	KB864078	EMIHUDRAFT_49156	382152	382640	None	12956	3511	94079	No_or_no_constitutive_exon
TCCAGAGTACCGAATCCCGTGTGGGTTCAGTCCCGTGGGTGGTGTGGTAGGC	71812	71951	71762	71814	1	KB864120	EMIHUDRAFT_467087	69699	72781	None	12956	3511	94079	No_or_no_constitutive_exon
GGGCCATCTCGGCCGATCTCGGCTGATCTCGGGGCATCTCGGGGCGTCAGGC	163798	163861	163748	163800	1	KB864120	EMIHUDRAFT_423253	163466	165231	None	12956	3511	94079	No_or_no_constitutive_exon
CGGCAGAGGCGGAGGCGGCGGCAGAGCCGGAGCCAGAGTGGGGCTCGGAGGA	172709	173024	172659	172711	1	KB864120	EMIHUDRAFT_225837	171974	173633	None	12956	3511	94079	No_or_no_constitutive_exon
GCCTCGCAACCAAGTAAGAAAGGCGACTGACCTGCAACTCTGGGCGACAGGT	182012	182063	182113	182061	-1	KB864120	EMIHUDRAFT_454960	181296	182702	None	12956	3511	94079	No_or_no_constitutive_exon
GGCCGCCAGGTCCGGCCGCGAGGTCTCGAGGGTACGGAGGGGCGGCGCAGGG	192666	192811	192616	192668	1	KB864120	EMIHUDRAFT_454961	190188	193111	None	12956	3511	94079	No_or_no_constitutive_exon
TTGGAGTGTCGGCCGTTCTGCGAAACGCTCACCCGCGACTGGGACGCAAGGT	210577	210592	210642	210590	-1	KB864120	EMIHUDRAFT_225851	210577	211047	None	12956	3511	94079	No_or_no_constitutive_exon
CCCTCCAGCGGAGACGGGTGTTCTCACGCCCCTGTCTGTGCATGGGATAGGC	389150	389255	389305	389253	-1	KB864120	EMIHUDRAFT_454975	388784	389917	None	12956	3511	94079	No_or_no_constitutive_exon
ACCAGATTTACTAAGTGCACGGTCCTCTGCCGCGTGGGCGGCCGTGGGAGGG	392022	392215	391972	392024	1	KB864120	EMIHUDRAFT_225916	391881	392215	None	12956	3511	94079	No_or_no_constitutive_exon
GGAGGCCAGGATCGGCCTCGGCAGCCGGGCACCCCCCCGCCGCGGGGCAGAC	100438	100907	100388	100440	1	KB864247	EMIHUDRAFT_227541	99708	108628	None	12956	3511	94079	No_or_no_constitutive_exon
CCTTCTCGGAACCTTCTAGGAACCTTCTAGGCGCGGAGCACGGGCGCGAGGT	111929	112031	111879	111931	1	KB864247	EMIHUDRAFT_455343	109214	115647	None	12956	3511	94079	No_or_no_constitutive_exon
GCGCCGCTTCGCCGCCGCGACGCTTCGAGCGCGCGCCGAGGCGGGCGCAGGC	212168	212357	212118	212170	1	KB864247	EMIHUDRAFT_227583	211020	216107	None	12956	3511	94079	No_or_no_constitutive_exon
GCCAGTCGATTGCTCCCCCTCACGAGACGCTCCTTCGGGCGGCGGGGCAGGA	229183	229428	229133	229185	1	KB864247	EMIHUDRAFT_110814	228384	231286	None	12956	3511	94079	No_or_no_constitutive_exon
GGAGCTCTTCTCCCTCGATTGGGTTCGGTAGTCTGGAGGTGCGGGACTAGGC	343002	343098	342952	343004	1	KB864247	EMIHUDRAFT_110835	341860	344988	None	12956	3511	94079	No_or_no_constitutive_exon
GCCTGCGCCCGAGGAACGCCGCGTTAGCGAGGATCGCGATGCACGGGTAGGC	34154	34339	34104	34156	1	KB864179	EMIHUDRAFT_455101	33298	34339	None	12956	3511	94079	No_or_no_constitutive_exon
CGCTCGCTTCGATCCCTGTGAGTCCTGGCCGACTCGCCACGGGGCCGCAGAC	104674	108733	108783	108731	-1	KB864179	EMIHUDRAFT_110305	104674	109046	None	12956	3511	94079	No_or_no_constitutive_exon
GTGAGAGGCGGCGAGATGCTTCGAGTTGACCCGATGCCGCGCGGGTGTAGGA	128269	128344	128394	128342	-1	KB864179	EMIHUDRAFT_455108	126682	129772	None	12956	3511	94079	No_or_no_constitutive_exon
GCCGTTGCGCTCTGATACGCGCGTTGTTTTCGTGACGTCGGGTCACGGAGGA	230329	230436	230486	230434	-1	KB864179	EMIHUDRAFT_226600	230329	230735	VAMP7-2	12956	3511	94079	No_or_no_constitutive_exon
ACGCCGGGCTGCGAACAGCGCCGCCCCCTCACGCCAGCGGGCGTGAACAGGC	248042	248186	247992	248044	1	KB864179	EMIHUDRAFT_362575	246766	249543	None	12956	3511	94079	No_or_no_constitutive_exon
GGACGGGCGCGTGGCCTGCGGGAGCGAGCGGGCCGTGTGAGGGCGCCGAGAG	262621	262804	262571	262623	1	KB864179	EMIHUDRAFT_70809	260959	263247	None	12956	3511	94079	No_or_no_constitutive_exon
ACAAGGGGTCGCTGGCGCGGCGCAAGACGGGCGAGCGCAGGCGGGAGCAGAG	300653	300881	300603	300655	1	KB864179	EMIHUDRAFT_70822	299516	300881	None	12956	3511	94079	No_or_no_constitutive_exon
GGACGCGCTGGAGCTCGCGCGGGTCGGCAACGCGCGAAAGGGCGCGAGAGGC	311538	311660	311488	311540	1	KB864179	EMIHUDRAFT_226636	310676	312014	None	12956	3511	94079	No_or_no_constitutive_exon
GGCAGGCGTCATCGATGAGTCCAGGAATCACTGCGCTGCGGGTCGAGCAGGC	336311	336407	336261	336313	1	KB864179	EMIHUDRAFT_467231	334070	338656	None	12956	3511	94079	No_or_no_constitutive_exon
GCGCCGGTGGCCTCCGCCTCCACGGAGGGGTGGCGCACTGGGCTGTGGAGGT	361780	361879	361730	361782	1	KB864179	EMIHUDRAFT_110359	360128	361879	None	12956	3511	94079	No_or_no_constitutive_exon
AGAAGGGGGAGATACACGGGAGGTGAGCGACGCGGGCGCCGTGGGTCGAGGT	387684	387883	387634	387686	1	KB864179	EMIHUDRAFT_440656	386595	391105	None	12956	3511	94079	No_or_no_constitutive_exon
CCTGGCTCTCGTCGATGCTGCTGGGCAGGGTGGGCGCCTCGCGCGGGGAGAG	51171	51237	51121	51173	1	KB864035	EMIHUDRAFT_224669	48378	51753	None	12956	3511	94079	No_or_no_constitutive_exon
GCGTGGGGAGCGGCGGCGGCGCCTTGCCGAGGCGTCGAGGGAGCGAGTAGGC	151252	151359	151409	151357	-1	KB864035	EMIHUDRAFT_440164	147684	152085	None	12956	3511	94079	No_or_no_constitutive_exon
GACTCTTCCCTGCCGCTCATCGTCCCCGGCCCTGTCAATGGGTGATGAAGTA	170945	171276	170895	170947	1	KB864035	EMIHUDRAFT_224720	170230	172484	None	12956	3511	94079	No_or_no_constitutive_exon
CCTCGGCCGCGCGCGCGCGCGAGTCGCCTCTCCCTGCCGCGGGCATACAGGC	231843	232074	231793	231845	1	KB864035	EMIHUDRAFT_224749	231561	235078	None	12956	3511	94079	No_or_no_constitutive_exon
GCGTGACGCACGACGTGCTCCGCTCCGTCGGCGTGATGCGGCCGGGCGAGAT	296400	296595	296350	296402	1	KB864035	EMIHUDRAFT_55825	295791	296595	None	12956	3511	94079	No_or_no_constitutive_exon
GCCGCCACGCATCTAGGCAATCAGGCTCCACCCGCTCCTGTAGGTGGGAGGC	298217	298349	298399	298347	-1	KB864035	EMIHUDRAFT_224779	297789	298501	None	12956	3511	94079	No_or_no_constitutive_exon
ATGGGTCGGCCGAGGGGGAGGGTGGCCGAGGGTGGCCGAGGGTGGCCGAGGG	339692	339779	339642	339694	1	KB864035	EMIHUDRAFT_224799	338497	340557	None	12956	3511	94079	No_or_no_constitutive_exon
CGGACAACGACATCCGCGACTCCTTCCACCACGGGGTGGTTGTGGGGCAGGA	14497	15013	15063	15011	-1	KB864140	EMIHUDRAFT_225926	14497	16552	None	12956	3511	94079	No_or_no_constitutive_exon
AACGGCCCCCTACGCCTGCGCCAGCGCACTCCTCTTTTTTGGGCGGGTAGGC	76486	76738	76436	76488	1	KB864140	EMIHUDRAFT_70628	74188	76738	None	12956	3511	94079	No_or_no_constitutive_exon
TGTGTGAAGCTCACTGTGTGGTGGAGAGGAACACATCGAGTGGGGCTGAGGA	111269	111357	111219	111271	1	KB864140	EMIHUDRAFT_225962	110208	111535	None	12956	3511	94079	No_or_no_constitutive_exon
GGGTAGGTTGGCCAAGGTCCGGGAGATGAGTTAGTTAATGAGCTGGGTAGGT	228498	228558	228448	228500	1	KB864140	EMIHUDRAFT_440481	226138	229337	None	12956	3511	94079	No_or_no_constitutive_exon
AAGACGCCGCACCTCCAGCTCGGCCTAAGGAAGGGTGAATTAGGGGCGAGTT	268895	269089	268845	268897	1	KB864140	EMIHUDRAFT_429138	264460	269306	None	12956	3511	94079	No_or_no_constitutive_exon
GAGATGCTACAGAGGTGGAGGGGGCGGAGGGGCTCGGGGGACGACGGGAGGA	272130	273118	273168	273116	-1	KB864140	EMIHUDRAFT_226021	271079	273389	None	12956	3511	94079	No_or_no_constitutive_exon
CAGACGCGCGGGAGCACGCCGAGAACGCGCCGAGGTCGCGCCGGGAGTAGGT	280467	280536	280586	280534	-1	KB864140	EMIHUDRAFT_467121	279809	281846	None	12956	3511	94079	No_or_no_constitutive_exon
TCCAGAGTACCGAACCCAGCGTGGGTTCAGTCCCGTGGGTGGTGCGGTAGGT	297430	297468	297518	297466	-1	KB864140	EMIHUDRAFT_440489	296934	298133	None	12956	3511	94079	No_or_no_constitutive_exon
AAATTGGTAATTAATTAATTGGTGCTCGACAGGCGACCTGACGATGGGAGTC	307667	307771	307821	307769	-1	KB864140	EMIHUDRAFT_226032	305719	310371	None	12956	3511	94079	No_or_no_constitutive_exon
GGTGGAACTGCCGCCGGCCACCCCTCGCCTGAGTGTGGTGGGAGAAGTAGGT	312821	313034	313084	313032	-1	KB864140	EMIHUDRAFT_57427	312821	313247	None	12956	3511	94079	No_or_no_constitutive_exon
CCCCGCTCCGAGATCACTCGAGATCACCCGAGATGACCCGAGGGTGTTAGGT	357538	357682	357732	357680	-1	KB864140	EMIHUDRAFT_454999	356634	360239	None	12956	3511	94079	No_or_no_constitutive_exon
CGCCTCGCCGGGCTGGACGGGTTCCTCTCTTCGGCCGCGCTGAACGGGAGCG	11762	12150	12200	12148	-1	KB864111	EMIHUDRAFT_454920	10161	12306	None	12956	3511	94079	No_or_no_constitutive_exon
CGGCCTCGGTCCGAGCTCTTGGTCCACCTTGCTTGGCGCTTGGTGGGTAGGT	167616	167880	167566	167618	1	KB864111	EMIHUDRAFT_225692	162594	170307	None	12956	3511	94079	No_or_no_constitutive_exon
CATTCTCGAGGGCCCCACCGCAGGTGGCGCCGCTGCCGGCGGGTGAGCAGGG	288762	288868	288712	288764	1	KB864111	EMIHUDRAFT_454935	287568	289761	None	12956	3511	94079	No_or_no_constitutive_exon
GGCGGGGGGCGAGGGCGCGGGCGAAGGAGGAGGAGCCAGAGCCCGGGGAGGA	298789	298925	298739	298791	1	KB864111	EMIHUDRAFT_454937	297214	298925	None	12956	3511	94079	No_or_no_constitutive_exon
AGGCTGCGTGCACGAAACGCCTCTTCACAGCGCCGTCCGGGTGTGAACAGGC	348261	348400	348450	348398	-1	KB864111	EMIHUDRAFT_109942	348261	349502	None	12956	3511	94079	No_or_no_constitutive_exon
CGCGGCATCCCCGGCCAGATGAGGCCGGTGCGGGCCGGGCAGCATGGCAGGC	371034	371063	371113	371061	-1	KB864111	EMIHUDRAFT_225786	370911	371635	None	12956	3511	94079	No_or_no_constitutive_exon
[truncated: 1,512 more rows]
