# Supplementary material for: Widespread Separation of the Polypyrimidine Tract From 3′ AG by G Tracts in Association With Alternative Exons in Metazoa and Plants
Source: Front Genet. 2019 Jan 14;9:741. doi: 10.3389/fgene.2018.00741 (PMC6339879; doi:10.3389/fgene.2018.00741)
Supplement: DATA FILE S2 — Sequences of REPAG 3′ SS from each species of metazoa, plants and protists. [file Data_Sheet_2.zip › Supplementary data 2/Metazoa_Release38_danaus_plexippus.txt]

REPA_GGG_Sequence	Exon_Start	Exon_End	Pos_-50	Pos_+2	Strand	Chromosome	GeneID	Gene_Start	Gene_End	Gene_Name	Number_of_REPAs	Number_of_REPAs_has_GGG	Number_of_Intron(Intra_genic_Region)	Upstream_Constitutive_Exon
TATTCTACATTACTATATGAAAAAACATTAACTGTGGGTTACAATAACAGCA	2577253	2577344	2577203	2577255	1	DPSCF300001	DPOGS207079	2570600	2580486	None	3066	155	86141	No_constitutive_exon_found_in_species
GAACTTTATATAGACTTTTTTTTCACAAACTTAACTTATAATTGGGATAGAT	3272479	3272643	3272693	3272641	-1	DPSCF300001	DPOGS206838	3269027	3273501	None	3066	155	86141	No_constitutive_exon_found_in_species
CTTATATATGTGAGGTTCTTTATAAAGTGTATACTTGGCGGCGGGTGCAGGT	3359755	3359911	3359705	3359757	1	DPSCF300001	DPOGS207118	3358155	3359911	None	3066	155	86141	No_constitutive_exon_found_in_species
ACTATATTTAAAATGACGAAACTTTTAATAATGTTGCATTGGGTTCAAAGGT	3408159	3408282	3408109	3408161	1	DPSCF300001	DPOGS207120	3401648	3412959	None	3066	155	86141	No_constitutive_exon_found_in_species
GCGACAGGCGGAGCGGGCGGGTCTGGCTGGGGCAGGGGCGGGTGGCGGAGGG	3890206	3890298	3890156	3890208	1	DPSCF300001	DPOGS207144	3885447	3898610	None	3066	155	86141	No_constitutive_exon_found_in_species
AGTAAATTAGCCAAGTGGCGTAGAGTAGTAAAATATATTTGGGGGTGAAGAG	4520296	4520530	4520246	4520298	1	DPSCF300001	DPOGS207162	4518569	4522859	None	3066	155	86141	No_constitutive_exon_found_in_species
CAATTCTGCAACTGACTCGTTTAACTAAAAATATATTTTGGGATGAACAGAA	314414	314599	314649	314597	-1	DPSCF300010	DPOGS203740	305998	317356	None	3066	155	86141	No_constitutive_exon_found_in_species
TATGTAACGGTGCACATGTAGTATTGAGCAAAAATGATTGGGATATACAGAG	1919709	1919903	1919953	1919901	-1	DPSCF300010	DPOGS203693	1826583	1940639	None	3066	155	86141	No_constitutive_exon_found_in_species
TAATTTTTCTCATATTGAAATTCGAGATTTTATGTCTTTTGGGAAATCAGAT	2244338	2244427	2244477	2244425	-1	DPSCF300010	DPOGS203676	2229646	2248251	None	3066	155	86141	No_constitutive_exon_found_in_species
GCGACAAGAATAGGTCCAGTGTTGAAGTGAGCGTGTGTGTGGGTTGGCAGGC	2329604	2329703	2329753	2329701	-1	DPSCF300010	DPOGS203668	2320708	2347652	None	3066	155	86141	No_constitutive_exon_found_in_species
AGCCTACCGCGAGTATGATATGGATTGTGACTTGCTTGGGATACCAAAAGCA	3274807	3275133	3274757	3274809	1	DPSCF300010	DPOGS203852	3273960	3275133	None	3066	155	86141	No_constitutive_exon_found_in_species
GCTTCGTACGCGTAAATTAAATTTAAATAGATATCTGGGTGAATGTGAAGGA	477471	477565	477615	477563	-1	DPSCF300041	DPOGS215693	473291	505514	None	3066	155	86141	No_constitutive_exon_found_in_species
GATAATTTAGTGAGAACCGTAATTTCGTGATCTGTTGTCAATGGGACAAGGG	917383	917506	917333	917385	1	DPSCF300041	DPOGS215749	908449	917506	None	3066	155	86141	No_constitutive_exon_found_in_species
TGGTGGGACGAGTGTGGGCAGCGTGGGCGGTGCGGGCGGCGTGGGCGGAGCC	1725047	1725167	1725217	1725165	-1	DPSCF300041	DPOGS215640	1683138	1729259	None	3066	155	86141	No_constitutive_exon_found_in_species
GAAAATTTCTCAATATGTTATTGATTTTACATCAATTTCTATGGGTACAGGT	1963035	1963218	1962985	1963037	1	DPSCF300041	DPOGS215787	1953921	1984863	None	3066	155	86141	No_constitutive_exon_found_in_species
CCTCAAGAAATTAGGATATGACAGACGAATAACAAAAGTCTGGTGGGCAGGT	362040	362260	361990	362042	1	DPSCF300009	DPOGS208949	341183	363599	None	3066	155	86141	No_constitutive_exon_found_in_species
TTAATATATTATATGAATGATGCTATGATGAAAGTACGATGGGTATACAGGG	1939507	1939677	1939457	1939509	1	DPSCF300009	DPOGS208993	1908523	1943541	None	3066	155	86141	No_constitutive_exon_found_in_species
CTTTGTAGCTAATATAAACTAAAGGTCGCCATGAACTGTGATACAGGGAGTA	1306923	1307148	1307198	1307146	-1	DPSCF300022	DPOGS214699	1303945	1313140	None	3066	155	86141	No_constitutive_exon_found_in_species
GACTGACAATAAGTTTAACCTGCTCTTATATCGGTTGACGGGAACTACAGAA	1478376	1478498	1478326	1478378	1	DPSCF300022	DPOGS214770	1465168	1480264	None	3066	155	86141	No_constitutive_exon_found_in_species
TCTCTGGTCTACGTCAGTATCAAAGATGTTGTGTCTAATAGGCAGGGGAGAA	49740	49811	49861	49809	-1	DPSCF300006	DPOGS201473	40609	56804	None	3066	155	86141	No_constitutive_exon_found_in_species
ATAAGTGAAATAAATTAATTCCTATGGCAGGTATCATGTCGTGGGTTAAGGC	946697	946877	946647	946699	1	DPSCF300006	DPOGS201504	940911	947342	None	3066	155	86141	No_constitutive_exon_found_in_species
TATAACATGCTATTACAAGATCATTGTAATATTTTACTTTATTGGGGCAGTC	776429	776593	776379	776431	1	DPSCF300064	DPOGS208537	775813	784837	None	3066	155	86141	No_constitutive_exon_found_in_species
TATAACGTGCTATTACAAGATCATTGTAATGTTTTACTTTATTGGGGCAGTC	780062	780226	780012	780064	1	DPSCF300064	DPOGS208537	775813	784837	None	3066	155	86141	No_constitutive_exon_found_in_species
TAGTGATGCACTTACAATACGTGAACGGTGTTCCGTGAATGGGACCGTAGTT	919861	920178	920228	920176	-1	DPSCF300064	DPOGS208494	919861	939156	None	3066	155	86141	No_constitutive_exon_found_in_species
ATGTGTAAAATAAGCTTTTAGTCCTAAAACTTGCTTTATCGCTGGGGCAGGG	332775	332914	332725	332777	1	DPSCF300002	DPOGS204455	331357	339768	None	3066	155	86141	No_constitutive_exon_found_in_species
TTATTCATTTGCAAACAATATTAATTAAAATGCTTGTTTTTGGGTGACAGTT	401416	401587	401366	401418	1	DPSCF300017	DPOGS210087	385626	412331	None	3066	155	86141	No_constitutive_exon_found_in_species
ATTATTATATCAAAGTATTTTTATGAAGCGGGTTCAATCGTCGCGGGAAGCC	1419879	1420081	1420131	1420079	-1	DPSCF300042	DPOGS207711	1419879	1422160	None	3066	155	86141	No_constitutive_exon_found_in_species
AATTTGTCAATAAAACGAAGGTAGTCTATAGCACTGTCAGGGTATAACAGCG	1332044	1332133	1331994	1332046	1	DPSCF300035	DPOGS203232	1329828	1337494	None	3066	155	86141	No_constitutive_exon_found_in_species
AAGACGTAACGTAAGTAGGATTTAACAAGCTCATTTTAAAATGGGTACAGGA	960034	960153	960203	960151	-1	DPSCF300005	DPOGS203908	951410	967377	None	3066	155	86141	No_constitutive_exon_found_in_species
TAGACTCATTTAGTGCTCAGTAGTTCTATAAAGTTTTAACTGTGGGGTAGGC	108897	109032	108847	108899	1	DPSCF300007	DPOGS211160	95455	131181	None	3066	155	86141	No_constitutive_exon_found_in_species
GCATATGGAAGCAAGATGTAAGGTGTATGACAGAATGTTATGTGGGGCAGGA	207110	207258	207308	207256	-1	DPSCF300007	DPOGS211139	207110	231113	None	3066	155	86141	No_constitutive_exon_found_in_species
AGTCAAACACTGATATCTCTTAATAAACTTATACATTTTTCGTTAGGGAGCA	908227	908341	908391	908339	-1	DPSCF300011	DPOGS211875	907309	911862	None	3066	155	86141	No_constitutive_exon_found_in_species
GTAATGTCCATTGTGTATATGACATTGTATATATGTGGTTGTTGGGGCAGGA	443004	443091	442954	443006	1	DPSCF300018	DPOGS202818	440679	443091	None	3066	155	86141	No_constitutive_exon_found_in_species
AGAAATGGATTCGTGCAAAAAATTTAAAATTTATAATTCATTGGGGTGAGGG	1330591	1330853	1330541	1330593	1	DPSCF300018	DPOGS202864	1330257	1330853	None	3066	155	86141	No_constitutive_exon_found_in_species
AGAGTCACCTTTGTGAGTAAAGAATAAGGTCGGTTATCCGACGGGCATAGGA	956435	956560	956385	956437	1	DPSCF300016	DPOGS213139	933368	957889	None	3066	155	86141	No_constitutive_exon_found_in_species
GAACAGTGTTTTTCTGGCAGGAGGTTTGAATGGCGCGACTGGTATGGGAGGG	88178	88257	88307	88255	-1	DPSCF300061	DPOGS209169	82909	94667	None	3066	155	86141	No_constitutive_exon_found_in_species
GTACAGCACATAACTTTGAAAAATAAGAAGTCAAAAGTGGAAATGGGCAGGC	741333	741548	741283	741335	1	DPSCF300030	DPOGS200753	741014	741548	None	3066	155	86141	No_constitutive_exon_found_in_species
TGGATCTCGATAAACGTTGTCCATACTTACTATAATATATGTGGGTACAGGT	627762	627927	627712	627764	1	DPSCF300015	DPOGS209621	618989	633099	None	3066	155	86141	No_constitutive_exon_found_in_species
CATAATACCCGGGCCCGGGCCCGGACCCGGCGGCCCGGGAGGACCTGGAGGA	629638	629802	629588	629640	1	DPSCF300015	DPOGS209621	618989	633099	None	3066	155	86141	No_constitutive_exon_found_in_species
TTCTTAATATGAAGGTCGCTAATGAGAGCTAATTTATGCCTGGCGGGTAGAT	768835	768983	768785	768837	1	DPSCF300015	DPOGS209624	766298	776261	None	3066	155	86141	No_constitutive_exon_found_in_species
ATAGACACGCTGCGTGACTCGAATGATGAAACGTGACCTTCCACAGGGAGGG	735620	735691	735570	735622	1	DPSCF300088	DPOGS215417	730813	740596	None	3066	155	86141	No_constitutive_exon_found_in_species
AGCGCTCGTAGCCTCCGTGACCGGTTATATGCACATACAATTATGGGAAGGT	927018	927171	926968	927020	1	DPSCF300072	DPOGS207590	926127	927171	None	3066	155	86141	No_constitutive_exon_found_in_species
AAAAGGTTAAGAAGTCTGGGGATGTGTTCGGTGATTTATTGGGGAGTCAGGG	1007129	1007237	1007287	1007235	-1	DPSCF300072	DPOGS207550	1006619	1018276	None	3066	155	86141	No_constitutive_exon_found_in_species
AATCCTCAGTTAAATTAACATGTCATGTAATGTATAATATATCTGGGAAGGT	1022283	1022475	1022525	1022473	-1	DPSCF300033	DPOGS213509	1014442	1027239	None	3066	155	86141	No_constitutive_exon_found_in_species
TCTGCATCGCGGAAGGTCGTAGAGGTATAATGTGCGTGTGGGATGTGTAGGC	324782	324883	324933	324881	-1	DPSCF300019	DPOGS212341	321098	329310	None	3066	155	86141	No_constitutive_exon_found_in_species
TGACGACGATGATGATGATGATGATGATGATGATGGTGATAAGGGGGGAGGC	600612	600645	600695	600643	-1	DPSCF300117	DPOGS209799	595214	615094	None	3066	155	86141	No_constitutive_exon_found_in_species
CAGAGTGTAGCGTTATGCGCGCGCCGGCGAGTGTCGCGACGGGCGTACAGCG	1090565	1090681	1090731	1090679	-1	DPSCF300117	DPOGS209783	1089918	1113636	None	3066	155	86141	No_constitutive_exon_found_in_species
CCAATAAAAAAAATAGTTAAAGAAGTATCCTAACGAGTGAACGGGTGTAGAT	847938	848161	848211	848159	-1	DPSCF300044	DPOGS200066	847164	863372	None	3066	155	86141	No_constitutive_exon_found_in_species
TGGATGTAAAATTTTGTATTATTTTATTATATAATAATTCTAATGGGCAGTA	640972	641119	640922	640974	1	DPSCF300063	DPOGS203622	639537	651468	None	3066	155	86141	No_constitutive_exon_found_in_species
TATATTAATTTGTAATAATGTTTTTTGTATTCCATGGTGGGTGGTGGCAGGT	286963	287105	287155	287103	-1	DPSCF300031	DPOGS211814	285298	294189	None	3066	155	86141	No_constitutive_exon_found_in_species
ATAGTAGGCTGACATTGTATTATTTGGTACTATTCATTATGGGGTATAAGAG	482753	482863	482913	482861	-1	DPSCF300023	DPOGS205628	482753	483808	None	3066	155	86141	No_constitutive_exon_found_in_species
TCTGTGAGGAACTCCCAATTGGCCATTCTCATTTTTTTTTTGGGGTGTAGGT	560333	560618	560283	560335	1	DPSCF300052	DPOGS208615	554358	564077	None	3066	155	86141	No_constitutive_exon_found_in_species
ATACATGACCAAATGTCCATAGAAATGGGTAAAAATATTGGGCGCTAAAGGA	959764	960025	960075	960023	-1	DPSCF300052	DPOGS208590	959557	966910	None	3066	155	86141	No_constitutive_exon_found_in_species
ACTACATTTCCAGATACTACCTGCGTCTATGTACATATTGGTGTTGGGAGAC	436497	436653	436703	436651	-1	DPSCF300078	DPOGS215981	432400	442061	None	3066	155	86141	No_constitutive_exon_found_in_species
TAAAGTCACGTAGTTAGACGTGTTGTATGTCAGGAGTGGGGGGTTTGAAGAG	713071	713258	713308	713256	-1	DPSCF300078	DPOGS215966	713071	729833	None	3066	155	86141	No_constitutive_exon_found_in_species
CTCGTACGCTGAGTCGTTATGTTCCGTGGTGACGGTTGTGTGGGACGCAGGT	84418	84544	84368	84420	1	DPSCF300191	DPOGS201864	77156	85827	None	3066	155	86141	No_constitutive_exon_found_in_species
ATTTTTAATCAAAACACTATTATAATTTATAATGTAAATTTATTGGGAAGGC	205067	205184	205017	205069	1	DPSCF300191	DPOGS201875	199490	215729	None	3066	155	86141	No_constitutive_exon_found_in_species
TAACTTGTCAAAAATCTTGGCATTAAAATAAACTTTGACTTGGAGGGCAGAT	371032	371140	371190	371138	-1	DPSCF300191	DPOGS201843	366563	375483	None	3066	155	86141	No_constitutive_exon_found_in_species
GTGGTTCGCGAACAGACGGGGAGGGGGCGGAGGCGACGGCGGCGGGGGAGGG	483844	483945	483794	483846	1	DPSCF300191	DPOGS201901	481545	485238	None	3066	155	86141	No_constitutive_exon_found_in_species
GAGGACAATGGGCGCGGGCGGGGGAGGGGGAGGGGGAGGAAGTGCGGGAGGG	704569	704707	704757	704705	-1	DPSCF300025	DPOGS210324	698893	752081	None	3066	155	86141	No_constitutive_exon_found_in_species
TCTTGTTTCGCGATTTTTTTTATTGAGTCGTCATGAGGACGCGGGATCAGGG	714031	714345	713981	714033	1	DPSCF300028	DPOGS206119	712309	714345	None	3066	155	86141	No_constitutive_exon_found_in_species
GGTGCGATGTATGAGCCTGTCATTTACAATGTTTGTCGCCACGGGTGTAGGA	863207	863334	863384	863332	-1	DPSCF300045	DPOGS210888	857562	868511	None	3066	155	86141	No_constitutive_exon_found_in_species
AATATAATTTTTCACTAACAAAATTTCAACCGTTAACGCTGCTCGGGAAGGC	267914	268019	268069	268017	-1	DPSCF300176	DPOGS201302	264806	275176	None	3066	155	86141	No_constitutive_exon_found_in_species
GTTCAGACGTGAATCATATGGGGGGGTTGTATCTGAAATGGGTGATGCAGAC	776650	776879	776600	776652	1	DPSCF300173	DPOGS211367	773854	778597	None	3066	155	86141	No_constitutive_exon_found_in_species
TGAAGTTCAGTTTTGTAGAACAATATTCTAACAATCTCGTTGGGTGGTAGGC	859049	859197	858999	859051	1	DPSCF300036	DPOGS208842	844508	861206	None	3066	155	86141	No_constitutive_exon_found_in_species
AATACAAATAATGAGTGCACTGACTAACAGTTTCTTCTTTTGGGATTAAGGT	860379	860700	860329	860381	1	DPSCF300036	DPOGS208842	844508	861206	None	3066	155	86141	No_constitutive_exon_found_in_species
TCGTATCAAAACTATGACATGTATGGAAAATGAAAATTTACGGGAGGCAGTT	42718	42854	42668	42720	1	DPSCF300057	DPOGS212956	26812	42854	None	3066	155	86141	No_constitutive_exon_found_in_species
TAATGAAGGTGGTTGTTTCAGCTTATTTCGTACGTAATATAAACGGGAAGGA	235620	235784	235834	235782	-1	DPSCF300079	DPOGS208253	233006	237868	None	3066	155	86141	No_constitutive_exon_found_in_species
GGGGCTTAGTATTGGGGTGTGGGGACTAACACGGTGAGGTGGTGGGGCAGAA	218550	218736	218786	218734	-1	DPSCF300050	DPOGS214599	212352	235248	None	3066	155	86141	No_constitutive_exon_found_in_species
GATCATTCCACAAACAGTAGTATGTAGTCACTAACAACGGGGATGGTTAGAT	213676	214099	214149	214097	-1	DPSCF300050	DPOGS214599	212352	235248	None	3066	155	86141	No_constitutive_exon_found_in_species
GACTCAAACACGGGCGGGTTGATGGGCGTGGGCGCTTCGTGTGGGATGAGCG	504720	504925	504670	504722	1	DPSCF300050	DPOGS214633	496432	511584	None	3066	155	86141	No_constitutive_exon_found_in_species
AATCAAGCACTACTACGGTTTTGTTAAGCAAGCATTGTCTGGGATTATAGAC	239411	239568	239618	239566	-1	DPSCF300037	DPOGS201234	232690	241727	None	3066	155	86141	No_constitutive_exon_found_in_species
CTCCCGTGGACAGCGCAGAACACACACAACGCAAGGAGCCGGGACCGCAGGC	462248	462541	462591	462539	-1	DPSCF300055	DPOGS203517	460899	467016	None	3066	155	86141	No_constitutive_exon_found_in_species
GTAGCTACATTGTGTGTCGGTATTCCTTGTCCTTTTCGCGGCGGGAGTAGCT	32329	32466	32279	32331	1	DPSCF300090	DPOGS207958	27504	75096	None	3066	155	86141	No_constitutive_exon_found_in_species
GATAAAGTTATAACAGCATGCGAATATCGTTTACACGCGTAACGGGACAGTG	349205	349373	349423	349371	-1	DPSCF300056	DPOGS205505	340375	358684	None	3066	155	86141	No_constitutive_exon_found_in_species
AATTCGTCCTAAAAATATATGTTGAACAATTTTAATTATGTCGGGTGAAGAC	631138	631276	631088	631140	1	DPSCF300143	DPOGS215230	627365	635630	None	3066	155	86141	No_constitutive_exon_found_in_species
GGATATCTCGTCTATGAAGTTGTGTATGGCATGTTTGTTTGTGGGTACAGTG	745537	745697	745747	745695	-1	DPSCF300143	DPOGS215167	731976	753052	None	3066	155	86141	No_constitutive_exon_found_in_species
GTTGCATGTTTTATATATTTTACTGATTCCCAATGGTTTTGGGCCACAAGTT	261834	261934	261984	261932	-1	DPSCF300223	DPOGS211438	259739	263293	None	3066	155	86141	No_constitutive_exon_found_in_species
GCCAATGGGAGGAGGCGGTATGGGTATGAGAAATGGAATGGGTGGCGGAGCC	50356	50729	50779	50727	-1	DPSCF300138	DPOGS204028	49460	51261	None	3066	155	86141	No_constitutive_exon_found_in_species
AGGATAAGCTTGATTTTTGTTATGAGAATCAAATGTTTTGGGAATTATAGAC	639544	639804	639854	639802	-1	DPSCF300128	DPOGS200134	633163	639942	None	3066	155	86141	No_constitutive_exon_found_in_species
GATATAAAGATGTTTTACATTATACTATAACGATATATGTGTGCGGGCAGGA	385171	385283	385121	385173	1	DPSCF300062	DPOGS210469	380803	386966	None	3066	155	86141	No_constitutive_exon_found_in_species
AGCATTCGTCCTTTAATAGTAATTTATTCCCAATTGGGATATGTGTGAAGGT	506688	506828	506878	506826	-1	DPSCF300062	DPOGS210419	504330	508377	None	3066	155	86141	No_constitutive_exon_found_in_species
TCAATAAACATATGGGACTGGTATTGATACACTTTATGTTATTGGGGCAGAT	631586	631676	631536	631588	1	DPSCF300062	DPOGS210483	630505	633288	None	3066	155	86141	No_constitutive_exon_found_in_species
GGTAGGGAGAGGTATTCAGGAGTACGTACTGTAGGCTTTGTGGGGGTTAGAG	355317	355455	355267	355319	1	DPSCF300222	DPOGS212512	344913	376211	None	3066	155	86141	No_constitutive_exon_found_in_species
CAGCTTCCTAGTTGAGCTCCACTGTCGCAACTGTTTGTCGTTTGGGAAAGGC	176650	176767	176600	176652	1	DPSCF300075	DPOGS212573	171696	182506	None	3066	155	86141	No_constitutive_exon_found_in_species
AAGACGGATAAGTGTGTGTGTGTCTAACGTATGCGGGGTGGGGGGTGCAGGC	186251	186503	186553	186501	-1	DPSCF300174	DPOGS202451	186251	193584	None	3066	155	86141	No_constitutive_exon_found_in_species
TGTAATAATTAATTGAATTGGTCTGTTGATTTGTGCTTGGGCACAAATAGAT	270114	270234	270064	270116	1	DPSCF300080	DPOGS216200	246763	270234	None	3066	155	86141	No_constitutive_exon_found_in_species
GTCCAATAACATAATGATGAGAGATGCGAATAACTGTGGTGGGAACGCAGAT	537783	537996	538046	537994	-1	DPSCF300080	DPOGS216182	537783	539835	None	3066	155	86141	No_constitutive_exon_found_in_species
CAAGTCGTCTCTATATGTTAATTATATATATTAATACAATAGGGGGGCAGGG	210468	210624	210418	210470	1	DPSCF300081	DPOGS205850	204678	212807	None	3066	155	86141	No_constitutive_exon_found_in_species
AGAGATGTTAATTTCTATTTGTCGTCCTCCCATTGTCGGGCGTAGTAGAGGG	210830	210923	210780	210832	1	DPSCF300081	DPOGS205850	204678	212807	None	3066	155	86141	No_constitutive_exon_found_in_species
TGTATGGTTGTGGGTGTGTGTGATACTAACCCGGGCTGGTGTGGGTGCAGGA	298536	298572	298622	298570	-1	DPSCF300113	DPOGS211470	298536	406657	None	3066	155	86141	No_constitutive_exon_found_in_species
TGATAAGCGACGAAATATTTTAGTATAGTTGATTAGTGGGGGCATGGCAGTC	570051	570141	570001	570053	1	DPSCF300083	DPOGS201399	561631	570141	None	3066	155	86141	No_constitutive_exon_found_in_species
TAAAGAACGCTATGCGTTGGGTTACTTTCTATTTTTAATGTAACGGGGAGGC	252588	252692	252742	252690	-1	DPSCF300084	DPOGS211580	252588	284483	None	3066	155	86141	No_constitutive_exon_found_in_species
CGCGTCTATTTTGATTGTTTTTATCGATCGTGTTATGTCGGGAATGTCAGGA	8366	8477	8316	8368	1	DPSCF300087	DPOGS207413	7984	11004	None	3066	155	86141	No_constitutive_exon_found_in_species
TAACAGTGACCGTACCGGTATTAAATTTCGGTATGCTGATGGGATGGCAGTC	465290	465476	465526	465474	-1	DPSCF300100	DPOGS213460	459027	467605	None	3066	155	86141	No_constitutive_exon_found_in_species
AATTCCGCGTGTAAGTTTTAGTTTATTAGGTCGTTCTAAGTGGGAATTAGCT	169927	170101	170151	170099	-1	DPSCF300102	DPOGS209034	169927	170693	None	3066	155	86141	No_constitutive_exon_found_in_species
GTAGAGGTTCAGGTGTTTATCGAATGCTGGGTATGTGGGTGGTGTGGCAGGT	268292	268484	268242	268294	1	DPSCF300106	DPOGS213815	266690	275228	None	3066	155	86141	No_constitutive_exon_found_in_species
ATGTTCGTATTGTTTAATGTTTATTAAAAGTTTGTGTTGTTGGGACACAGGC	231706	231827	231877	231825	-1	DPSCF300126	DPOGS202894	231706	232161	None	3066	155	86141	No_constitutive_exon_found_in_species
CACAGGCGGCTTGGGCTGTATACTAATGTGGAACGTGTGTTGGGACACAGGG	272556	272686	272506	272558	1	DPSCF300118	DPOGS209385	266045	275214	None	3066	155	86141	No_constitutive_exon_found_in_species
ACGTAGTATGTGCTTGTGTTCGAGTGTGCTAACGCGTGTTGTGGGGGCAGTC	465260	465764	465814	465762	-1	DPSCF300120	DPOGS215295	462678	474138	None	3066	155	86141	No_constitutive_exon_found_in_species
CTGCCACAGATCTCTTCATCATCTATGGAAATTTTGGGCTTTTAAAAAAGTT	366686	366975	366636	366688	1	DPSCF300152	DPOGS201609	364603	366975	None	3066	155	86141	No_constitutive_exon_found_in_species
ATTGTGGTATGTGATTATTTTGCTGACTTCGAGTGTAATGATGGGTGTAGTG	350975	351174	350925	350977	1	DPSCF300137	DPOGS201125	350653	362348	None	3066	155	86141	No_constitutive_exon_found_in_species
TGGAGGAGGGGGCGGCGGCTGGTGGGGGCGGCGGCGGGGCGGGGGCGCAGCA	60375	60471	60521	60469	-1	DPSCF300250	DPOGS205696	56567	63388	None	3066	155	86141	No_constitutive_exon_found_in_species
TTACCTGAATGTAAGTCTAACAAAATCAAATGGAATGTTATTGTGGGAAGCG	203501	203687	203451	203503	1	DPSCF300276	DPOGS214509	203236	203687	None	3066	155	86141	No_constitutive_exon_found_in_species
TGTGTAAATAAGTATACAAGTATGTATATAAATACGGGTAAACGTGAAAGAT	437837	437930	437980	437928	-1	DPSCF300144	DPOGS205776	436852	443877	None	3066	155	86141	No_constitutive_exon_found_in_species
TTTCTCGATGGGTATTGGTTTTATAAATGTCCTGCCATGTTATGGGACAGAT	401245	401415	401465	401413	-1	DPSCF300287	DPOGS214515	401245	403097	None	3066	155	86141	No_constitutive_exon_found_in_species
CGTAGTAATACGGAAACATTAGTTTCATTTATATGAATACGGGAGTCCAGGC	177573	177699	177749	177697	-1	DPSCF300218	DPOGS213906	176803	183057	None	3066	155	86141	No_constitutive_exon_found_in_species
TGGTTGTATTATAAATGTAATCGTATAATGTAACTCTATTGGACGGGAAGGT	361494	361578	361628	361576	-1	DPSCF300146	DPOGS208365	353587	363904	None	3066	155	86141	No_constitutive_exon_found_in_species
CCATATTTCTTCCCCAATGATCACCCGAATTGAGCGGGGGATGTGGACAGCT	42351	42910	42960	42908	-1	DPSCF300265	DPOGS205214	42351	47132	None	3066	155	86141	No_constitutive_exon_found_in_species
CCAGACAGAATATAGTTTATTGCTATGATTATACATGAATGGGAGCGCAGGT	289835	289989	289785	289837	1	DPSCF300156	DPOGS205954	288698	292724	None	3066	155	86141	No_constitutive_exon_found_in_species
TGTCCCTGCAGGCGGGGGGTGGGGCGGGCGGGGAGCCGGTGGCGGGGGAGGG	19115	19225	19065	19117	1	DPSCF300159	DPOGS211547	11226	23893	None	3066	155	86141	No_constitutive_exon_found_in_species
GCTTGGCTCGGGGGCGGTTAGTGGTTGTTGGTAACGTGGTTATGGGGCAGCG	69399	69612	69349	69401	1	DPSCF300298	DPOGS215442	57585	83831	None	3066	155	86141	No_constitutive_exon_found_in_species
GAATTGTTAGGGTTGTGTAACGAGGGTATAGTAAGGTGTGGGTGTGGTAGGC	252195	252294	252145	252197	1	DPSCF300161	DPOGS211285	247488	254729	None	3066	155	86141	No_constitutive_exon_found_in_species
GAAATGATTACGTCCAAGTCAGTAACCCGGGCGTGTGTTATTGATGGGAGAG	144212	144992	145042	144990	-1	DPSCF300183	DPOGS213830	144212	145091	None	3066	155	86141	No_constitutive_exon_found_in_species
GCCGGCCTCCGTGCTGACCGCGTGCATGTGTCCTCAGACTACGGGCGGAGTG	319116	319320	319066	319118	1	DPSCF300179	DPOGS208217	308309	319503	None	3066	155	86141	No_constitutive_exon_found_in_species
AGTTAAATCTAGGTTTATTAATTAAGTTAAATTTGTATCGGGGCAAACAGTA	55508	55673	55723	55671	-1	DPSCF300194	DPOGS209332	43729	57453	None	3066	155	86141	No_constitutive_exon_found_in_species
TTCGTTAATATTCGAGACTACACTCCGTCCCCTCTGTTTCGGGAGAACAGTG	12507	12739	12789	12737	-1	DPSCF300186	DPOGS210505	11998	16644	None	3066	155	86141	No_constitutive_exon_found_in_species
TTTTATCGTTGAATGTTTTCAGCAAACGATTACGGAAAAGGGATTCGAAGGT	219033	219130	218983	219035	1	DPSCF300260	DPOGS200462	202922	220962	None	3066	155	86141	No_constitutive_exon_found_in_species
TTATATCGTTGAATGTTTTCAGCAAACGATTACGGAAAAGGGATTCGAAGGT	220851	220962	220801	220853	1	DPSCF300260	DPOGS200462	202922	220962	None	3066	155	86141	No_constitutive_exon_found_in_species
TCGGATATTCTGAGAGTTGGTCAAGTAGTGTAGTGACCGTGGGCCGGCAGGT	126143	126250	126093	126145	1	DPSCF300205	DPOGS204520	120573	133112	None	3066	155	86141	No_constitutive_exon_found_in_species
CGCGGTCGCGGAAACATAGTATCGTGACGGGTAAAAGTGGGGCGGTGTAGGT	197827	198014	197777	197829	1	DPSCF300207	DPOGS208186	186481	199567	None	3066	155	86141	No_constitutive_exon_found_in_species
AAGACCAGTCAGTTTAAGATATTGTTAAAAACATTCAACGGGGCTGGCAGGA	139633	139849	139583	139635	1	DPSCF300277	DPOGS204635	136795	146333	None	3066	155	86141	No_constitutive_exon_found_in_species
GGCTGTTAGCTCCCGCGCTCATCTCACGGGTAACGGGTAACGGGTAACAGGG	86002	86071	86121	86069	-1	DPSCF300266	DPOGS214553	82714	89050	None	3066	155	86141	No_constitutive_exon_found_in_species
CCACGACTTAAATTAAGTTAAATTATTAAATAAATATTAAAGGGACTAAGGT	18034	18044	17984	18036	1	DPSCF300227	DPOGS204851	11767	22133	None	3066	155	86141	No_constitutive_exon_found_in_species
AGTCTCGGTTAGCAGCTGTGTGACATGCGTGCATTGTATCGGGTCGACAGAT	70228	70482	70532	70480	-1	DPSCF300228	DPOGS203087	52605	99949	None	3066	155	86141	No_constitutive_exon_found_in_species
ATTCCAGACCGGTGACCAGGACGTGTGCTACCGGGGGGGCGGGGAGGGAGGC	173420	173538	173588	173536	-1	DPSCF300242	DPOGS203438	171290	178595	None	3066	155	86141	No_constitutive_exon_found_in_species
TTTCGTATATTCCGTCTGTAAGCCCTCTCTCCGTATGCTTGTGGGGTCAGGC	153837	154028	154078	154026	-1	DPSCF300253	DPOGS206004	152348	158240	None	3066	155	86141	No_constitutive_exon_found_in_species
ATTTTGTGTATAAATCGCAACAAAACGCGTATACAGTCGTGGGATTGCAGCA	170228	170310	170360	170308	-1	DPSCF300391	DPOGS203093	168135	193861	None	3066	155	86141	No_constitutive_exon_found_in_species
TATTGTCAAGTTTTTGGTCCGACAATGAATAAGTTTTTGAAATTGGGCAGGA	153045	153181	152995	153047	1	DPSCF300293	DPOGS208319	146871	158898	None	3066	155	86141	No_constitutive_exon_found_in_species
GATCAACTTTCACCTTCACTTGAACCTCGATCGCCTCTCTCGGGCAACAGCG	140717	140884	140667	140719	1	DPSCF300304	DPOGS210557	137060	143246	None	3066	155	86141	No_constitutive_exon_found_in_species
CTGCGGGGTGGGGGGTGTCGGTGGCGTCGCCTGTTCCGGGGCTGGGGGAGCG	177461	177547	177597	177545	-1	DPSCF300304	DPOGS210538	171977	179023	None	3066	155	86141	No_constitutive_exon_found_in_species
CGGGGGCACAGGGGGTGCGGGCGGTGCGGGGGGAGCAGGAGGTGCGGGAGGT	187925	188060	187875	187927	1	DPSCF300304	DPOGS210562	187232	189928	None	3066	155	86141	No_constitutive_exon_found_in_species
CCATGGGGTTTGGGCCACGGTCTTGGACATGGGCATCTAGTGGGCAAAAGGT	166356	166654	166704	166652	-1	DPSCF300307	DPOGS204864	166356	167121	None	3066	155	86141	No_constitutive_exon_found_in_species
GAGAGGCGTGCCGGCTCCCGCGTGACTTACCCTTCTCTTTGGGCGCAGAGAA	129000	129137	129187	129135	-1	DPSCF300320	DPOGS206717	122878	129262	None	3066	155	86141	No_constitutive_exon_found_in_species
ATAGAAAAACATTTCCAAAATAAAATTGCTTTCGCACGGGCAACAAATAGGA	38278	38486	38536	38484	-1	DPSCF300321	DPOGS214664	35549	41036	None	3066	155	86141	No_constitutive_exon_found_in_species
CCACGTTGGAGGCCTACTCATTGTTGTCACGAGGTCGGGAAATTTGAAAGGA	676	1710	1760	1708	-1	DPSCF300403	DPOGS211760	676	1976	None	3066	155	86141	No_constitutive_exon_found_in_species
CTGCCTAGCGTTTCACGAAACTATAACCAACAATCTAGAAACTGGGTGAGGT	84161	84252	84302	84250	-1	DPSCF300361	DPOGS213854	81812	93054	None	3066	155	86141	No_constitutive_exon_found_in_species
ACGGCGGTATCGGTTAAGGTGTTTCTCTATCACAGCGTGGGTGACGGCAGGT	107235	107371	107421	107369	-1	DPSCF300367	DPOGS206495	107235	107802	None	3066	155	86141	No_constitutive_exon_found_in_species
ATTTCACCGCACATAGATCAGCTAAGGTCCTCGGCTCTCGGCGCGGGCAGGA	123063	123281	123013	123065	1	DPSCF300367	DPOGS206512	121667	123281	None	3066	155	86141	No_constitutive_exon_found_in_species
ACTCTTCACGGCTACGCGCCCGGTTTTCTCAGTGAGGATTACGGGTACAGCC	10817	11158	11208	11156	-1	DPSCF300383	DPOGS208330	2981	18928	None	3066	155	86141	No_constitutive_exon_found_in_species
TATTGTGTATGTTTCAGGACAATGTAAATCGTGACATTGTGTGGGATCAGTT	112199	112294	112344	112292	-1	DPSCF300383	DPOGS208325	112011	115500	None	3066	155	86141	No_constitutive_exon_found_in_species
AATATCCAAAAATCATTGTCAGAAGAGATGTTACATCAAAAACGGGAAAGAA	20145	20226	20276	20224	-1	DPSCF300385	DPOGS211235	18456	21260	None	3066	155	86141	No_constitutive_exon_found_in_species
TGTGTCGTTGTACATGTGTGTGTAACTAACACGTGGGCGTGTGTGGGTAGGT	25174	25249	25299	25247	-1	DPSCF300386	DPOGS210778	24325	34484	None	3066	155	86141	No_constitutive_exon_found_in_species
TGCTAGGAGAATCATAGTGATTTATTTCTACATAGCTATTAAGGGAACAGCT	54003	54156	54206	54154	-1	DPSCF300388	DPOGS205036	36001	59768	None	3066	155	86141	No_constitutive_exon_found_in_species
TTTATAATTTGTGTCAGATGTCAGAATTAACGTGTATATTGAATGGGCAGGT	47178	47297	47347	47295	-1	DPSCF300395	DPOGS208097	44679	49561	None	3066	155	86141	No_constitutive_exon_found_in_species
CTGAGCGTAGTCTCGTAGCTTATCTTTATTTCGTATTTTTGTATGGGCAGGT	99638	99787	99837	99785	-1	DPSCF300395	DPOGS208091	99638	101569	None	3066	155	86141	No_constitutive_exon_found_in_species
TATAAGGTAATACATACAGGATTACGGAACGTGCGGGTGTGAGTGGGGAGTA	21289	21344	21239	21291	1	DPSCF300402	DPOGS203882	13301	30135	None	3066	155	86141	No_constitutive_exon_found_in_species
GAGTGTCGAGTGAGGGCGGTGGTAGTATCCTGACTGTGGGTGGTATGAAGGG	56440	56702	56390	56442	1	DPSCF300425	DPOGS211259	37586	58285	None	3066	155	86141	No_constitutive_exon_found_in_species
TATGAAGGGTGTGTATCATAAACCCAGTATCGTCCGAAGCAGGGTTGTAGTA	44613	44761	44563	44615	1	DPSCF300456	DPOGS207541	44488	44761	None	3066	155	86141	No_constitutive_exon_found_in_species
ATCAATCTCAACACTGCCTTGATTAGAACATTTAAGTTCAATGGGTATAGTC	18924	19000	18874	18926	1	DPSCF300560	DPOGS205363	15868	20925	None	3066	155	86141	No_constitutive_exon_found_in_species
TACTATATAACGCGGTATTTCCTGTCAAATTATTATTTCTGGGCAAATAGGA	943	1029	1079	1027	-1	DPSCF300596	DPOGS200698	943	11618	None	3066	155	86141	No_constitutive_exon_found_in_species
GTTAAAATCTAGTATTTATATTAGGATAGTACTCTCGGGTTGCTAAAAAGAA	7940	8129	8179	8127	-1	DPSCF300648	DPOGS200399	371	14227	None	3066	155	86141	No_constitutive_exon_found_in_species
CTGAGCGTAGTCTCGTAGCTTATCCTTATTTCGTATTTTTGTATGGGCAGGT	5723	5844	5894	5842	-1	DPSCF300653	DPOGS214879	4485	6295	None	3066	155	86141	No_constitutive_exon_found_in_species
AATTATTTCACTCTCATTACAGTTAACAGTGAGGTAGACATGGGCGGTAGGT	1429	1433	1483	1431	-1	DPSCF300715	DPOGS210640	1429	6179	None	3066	155	86141	No_constitutive_exon_found_in_species
TCTGCATCGCGGAAGGTCGTAGAGGTATAACGTGCGTGTGGGATGTGTAGGC	1227	1328	1378	1326	-1	DPSCF301231	DPOGS214682	149	3361	None	3066	155	86141	No_constitutive_exon_found_in_species
