# Supplementary material for: Widespread Separation of the Polypyrimidine Tract From 3′ AG by G Tracts in Association With Alternative Exons in Metazoa and Plants
Source: Front Genet. 2019 Jan 14;9:741. doi: 10.3389/fgene.2018.00741 (PMC6339879; doi:10.3389/fgene.2018.00741)
Supplement: DATA FILE S2 — Sequences of REPAG 3′ SS from each species of metazoa, plants and protists. [file Data_Sheet_2.zip › Supplementary data 2/Protists_Release38_theileria_equi_strain_wa.txt]

REPA_GGG_Sequence	Exon_Start	Exon_End	Pos_-50	Pos_+2	Strand	Chromosome	GeneID	Gene_Start	Gene_End	Gene_Name	Number_of_REPAs	Number_of_REPAs_has_GGG	Number_of_Intron(Intra_genic_Region)	Upstream_Constitutive_Exon
GGTTCTGATCCACCTGGTTTGTTTTTAGTTTGATTTTATAAGGGTGTTAGGT	248323	248481	248531	248479	-1	1	BEWA_018810	247474	248843	None	855	15	8235	No_constitutive_exon_found_in_species
AACATTCACTTTTGAGGGCCTCAAGGCTGCACAACGGGCAATTGAGGAAGAG	1153985	1156672	1153935	1153987	1	1	BEWA_023240	1153120	1156672	None	855	15	8235	No_constitutive_exon_found_in_species
ATTCATTAGTGAACAATGGAAGAAGACTGTCAAACATGGGAAATGTAAAGGA	1389420	1389561	1389370	1389422	1	1	BEWA_024400	1388523	1389561	None	855	15	8235	No_constitutive_exon_found_in_species
TAATGGTGTGAACGACAGGTAAGATCACAAGATGACTGATGGGAAATCAGGA	596602	597667	596552	596604	1	3	BEWA_002970	595851	598135	None	855	15	8235	No_constitutive_exon_found_in_species
CATAAAACCGGAAAAAGGTTTGATTATACTTAAAATCTGATGGGATATAGGG	2150488	2150555	2150605	2150553	-1	3	BEWA_010710	2149792	2151555	None	855	15	8235	No_constitutive_exon_found_in_species
AAAAGGCAAGGTGTGTGGATGTGTATGAAACAATATACTGGGAGTTACAGAG	42141	42492	42542	42490	-1	ACOU01000002	BEWA_034970	42141	43459	None	855	15	8235	No_constitutive_exon_found_in_species
ATGTAGAAGCGAAACAAGAAGGTGAGTTGATGCCAAGAAGGGATGTGTAGAG	481631	481693	481581	481633	1	ACOU01000002	BEWA_036990	481424	481693	None	855	15	8235	No_constitutive_exon_found_in_species
CAGAGAACAAACTCGGGTGAGTTGTCTACGCACATAAATGGGAAATTTAGGT	1565160	1565286	1565110	1565162	1	ACOU01000002	BEWA_041830	1564551	1565286	None	855	15	8235	No_constitutive_exon_found_in_species
CCATATACAAGGTAAGCTGCCAGAGACCTCATATTAAAAATGGGACATAGGT	2036193	2036615	2036143	2036195	1	ACOU01000002	BEWA_044260	2035977	2037154	None	855	15	8235	No_constitutive_exon_found_in_species
TTATACCAGATACTATATAAATACGAGGCCAATCAATAGAAGGGATATAGTT	216721	216959	217009	216957	-1	ACOU01000007	BEWA_046030	216721	217243	None	855	15	8235	No_constitutive_exon_found_in_species
GAATGAAGTTGGTATAGATGCGTTTGATAAAAAGGTAAGGGAGATTATAGGA	335441	335835	335885	335833	-1	ACOU01000007	BEWA_046470	335441	336865	None	855	15	8235	No_constitutive_exon_found_in_species
GATTGGCAAATGATGTACTGCCGTTTTATAGTTTTATGGTCGAAGGGAAGGT	236740	237103	237153	237101	-1	ACOU01000004	BEWA_012880	236410	239870	None	855	15	8235	No_constitutive_exon_found_in_species
CAATCTACTACGCTGTAAGTTTTTCCCTTGCCAATTCATGGGAATGACAGAG	536531	536816	536866	536814	-1	ACOU01000004	BEWA_014110	536272	537377	None	855	15	8235	No_constitutive_exon_found_in_species
ACTGTACGTATTACAATATATATATATATATATATGCTTTGGGCATGCAGGA	221497	222370	221447	221499	1	ACOU01000003	BEWA_052360	220799	222370	None	855	15	8235	No_constitutive_exon_found_in_species
CACCAATCCTTGCAGGTTTGTTTGTACCAATGTAAATGTGGGAATGACAGAT	267332	267415	267465	267413	-1	ACOU01000003	BEWA_052580	267064	268728	None	855	15	8235	No_constitutive_exon_found_in_species
