# Supplementary material for: Widespread Separation of the Polypyrimidine Tract From 3′ AG by G Tracts in Association With Alternative Exons in Metazoa and Plants
Source: Front Genet. 2019 Jan 14;9:741. doi: 10.3389/fgene.2018.00741 (PMC6339879; doi:10.3389/fgene.2018.00741)
Supplement: DATA FILE S2 — Sequences of REPAG 3′ SS from each species of metazoa, plants and protists. [file Data_Sheet_2.zip › Supplementary data 2/Plants_Release38_ostreococcus_lucimarinus.txt]

REPA_GGG_Sequence	Exon_Start	Exon_End	Pos_-50	Pos_+2	Strand	Chromosome	GeneID	Gene_Start	Gene_End	Gene_Name	Number_of_REPAs	Number_of_REPAs_has_GGG	Number_of_Intron(Intra_genic_Region)	Upstream_Constitutive_Exon
AGAAATCGGCGGCGGCGGTGACGTCGAATAAGGTGTACCCGAGCGGGAAGAA	52530	53300	53350	53298	-1	1	OSTLU_48274	51887	53486	None	755	129	2177	No_constitutive_exon_found_in_species
ACGGACGCGGCGACTGACGACGGCGGCGCGACGCCGCGCGACGGGCGCAGGG	63920	64148	64198	64146	-1	1	OSTLU_39972	63920	64471	None	755	129	2177	No_constitutive_exon_found_in_species
GACGGCGGCTTGCCGCGTTACGAGACGCCGCTTCCCGAGGGCGCGGAAAGTC	282352	283356	282302	282354	1	1	OSTLU_23867	281918	283696	None	755	129	2177	No_constitutive_exon_found_in_species
CGGTCGCGTCGCGCGCGCCGCGCGCGCCCTCGTCGTCCCGCGGGCCGAAGCC	370897	371643	370847	370899	1	1	OSTLU_12103	370773	371643	None	755	129	2177	No_constitutive_exon_found_in_species
GTGTTGATGCTGTTGACGGTTGAGGCTCTCACCGCGGGCGCAACGACAAGGG	530408	531216	530358	530410	1	1	OSTLU_40166	529962	531216	None	755	129	2177	No_constitutive_exon_found_in_species
CGACGATAACGGTAACGATTTCAAGATTGCGATCGAAGGCGCGGGGTCAGCG	797640	798246	797590	797642	1	1	OSTLU_48483	794099	798246	None	755	129	2177	No_constitutive_exon_found_in_species
TCGGACGACGGCGCGGTGACTGACGATTTGGGATCGGGGGGGTGACGTAGGG	838749	838882	838932	838880	-1	1	OSTLU_40414	838749	839171	None	755	129	2177	No_constitutive_exon_found_in_species
GAAACTTGTGAGCAGTGCCCAGCAGGCACGGCTCTTGCGACGACGGGAAGCG	873305	873795	873845	873793	-1	1	OSTLU_10107	872975	874388	None	755	129	2177	No_constitutive_exon_found_in_species
GGGACGCGGGAAAGACTGACGGAGAGGCGAGCGACGCGGTGGGACGACAGTC	97255	98189	98239	98187	-1	10	OSTLU_25107	97255	98461	None	755	129	2177	No_constitutive_exon_found_in_species
ACACGCAAAGCGCGCAGCGAGCGATGTCGGACGCCGACGCGGGGGCGGAGAG	315037	315740	314987	315039	1	10	OSTLU_19706	314482	316167	None	755	129	2177	No_constitutive_exon_found_in_species
ACGCGATGACTGACGGGCGAGGACGCGCGACGCGCGCGCGGGCGACGCAGGA	319227	320290	320340	320288	-1	10	OSTLU_26154	319227	320534	None	755	129	2177	No_constitutive_exon_found_in_species
ACGGGACGAGCGCGAGCGCGATCGAGGCGGGGGAGGCGGACGGGGGGGAGGG	581731	582375	581681	581733	1	10	OSTLU_26310	581662	582375	None	755	129	2177	No_constitutive_exon_found_in_species
AACGGTTCGAACGCGCGCGACTGACGATGGGCGCTCGAAACGGGACGTAGGT	160662	161953	160612	160664	1	11	OSTLU_17261	160505	161953	PAFE3501	755	129	2177	No_constitutive_exon_found_in_species
GGCAGATGCGTCGAAGTCTCAGTAAAGATGGTAAGCTCGGGACGATGGAGTA	194222	195167	195217	195165	-1	11	OSTLU_43992	194222	195764	None	755	129	2177	No_constitutive_exon_found_in_species
GACGCAACGGTGGGTGGGGAGGCTGGGGCGTGGGATTTCGTGGGAACAAGAG	279694	280147	279644	279696	1	11	OSTLU_3307	278785	280147	None	755	129	2177	No_constitutive_exon_found_in_species
ACGCCGATGTGGTGCTGCGCCAACGAAACGATCGCGAGCGGGCGTGGGAGCG	413281	414290	413231	413283	1	11	OSTLU_2583	412889	414290	None	755	129	2177	No_constitutive_exon_found_in_species
TCTTTGCAGGCGGCGATTTATTCCACCGAAGACGCCGAGGGTAAGGCGAGGG	73733	75207	75257	75205	-1	12	OSTLU_51117	73733	75842	None	755	129	2177	No_constitutive_exon_found_in_species
AAGTATCGCATCGGTTTCGCCGCGCGTTTGGTGCTCTCCAAGGGCAACAGCA	137421	137737	137371	137423	1	12	OSTLU_39292	136957	137737	None	755	129	2177	No_constitutive_exon_found_in_species
GGGTGGCACGATATGGGTAACTTTCTCGCCAACGGTCGCAGCGAAGGGAGCT	283057	283463	283513	283461	-1	12	OSTLU_5015	283057	283774	None	755	129	2177	No_constitutive_exon_found_in_species
ACGCGAATTGGGCCGGGGCGTTGGATCGTCTCGCCGTGGGCGCGAACGAGGA	352092	352704	352754	352702	-1	12	OSTLU_95003	352092	353367	None	755	129	2177	No_constitutive_exon_found_in_species
CGCGGCGAGCGATGCCGCGAGGGAGGGAAACGGGGGATCGGGACGTGAAGTG	366339	367164	366289	366341	1	12	OSTLU_26883	365960	367164	None	755	129	2177	No_constitutive_exon_found_in_species
CGCCTCGGCGGTGGTGTGGTCGTTCTTGTGCGGCGCGGGCGAAAGCGAAGCC	129123	130139	130189	130137	-1	13	OSTLU_41641	129123	132159	None	755	129	2177	No_constitutive_exon_found_in_species
GCGCGGTGGTCGCCTCGGGGGGCGGTTTCTGGGCCAAGGGTGTCGAAAAGTA	235101	235446	235051	235103	1	13	OSTLU_41587	234345	235446	None	755	129	2177	No_constitutive_exon_found_in_species
CGCGCGAGGACGAAGGACTGACGACGCGCGCGGTTTCGGGGACGACGCAGTA	279011	280405	280455	280403	-1	13	OSTLU_27143	279011	280691	None	755	129	2177	No_constitutive_exon_found_in_species
GAAAGACTGACGAACGGGCGAGGGCGTGTTTTTGTGGGGAACGCAGTGAGTA	367766	369533	369583	369531	-1	13	OSTLU_41838	367766	369751	None	755	129	2177	No_constitutive_exon_found_in_species
CGCGCCGCGGTCGAGCGCGAGGACTGACGGAGCGCGGGACGACGACGCAGAT	406776	408018	406726	406778	1	13	OSTLU_27220	406480	408018	None	755	129	2177	No_constitutive_exon_found_in_species
AGCGAACGCGCGGGACATCGAGGAGGGAACGCTCGGGGGCGAGGATCGAGGA	574616	575241	575291	575239	-1	14	OSTLU_43364	574616	575762	None	755	129	2177	No_constitutive_exon_found_in_species
GCGAGAATCGGCGCGACGCGAGCGTCGACGCGCGTGGGCGACGCGACGAGGG	591526	592474	592524	592472	-1	14	OSTLU_27615	591526	592679	None	755	129	2177	No_constitutive_exon_found_in_species
CGAAGACGAGGTCGAAACGATGACTGACGGCGCGGATGCGGGAAAATCAGGC	629150	630457	630507	630455	-1	14	OSTLU_43144	629150	630843	None	755	129	2177	No_constitutive_exon_found_in_species
CGACGCTGCTGTCGACGTGCGTCGACGCGGCGGGACGCGGGTGCGCGGAGAT	108488	110901	108438	108490	1	15	OSTLU_27745	108139	110901	None	755	129	2177	No_constitutive_exon_found_in_species
AGCGCCAATGGTGAGTTCGGACTGGTCAATCAAACTCATCACCGGGCGAGGG	117402	117539	117589	117537	-1	15	OSTLU_25591	117402	119199	None	755	129	2177	No_constitutive_exon_found_in_species
GATGAAGGCGAAAAGAAGCGAGGACCGTGGTGCGAGGACGCCGAGGGGAGCG	145214	146103	146153	146101	-1	15	OSTLU_1672	145214	146663	None	755	129	2177	No_constitutive_exon_found_in_species
GAATCGTGAGCGAGGCAGATTTGCAACTTTTTAGCAGAGGGATGGACAAGGA	150670	151972	152022	151970	-1	15	OSTLU_40695	150670	152962	None	755	129	2177	No_constitutive_exon_found_in_species
TACGGAAACGCCGAGCGATGAAAACGTCGACGACAACGCGATCGGGCGAGCG	238576	238938	238988	238936	-1	15	OSTLU_5620	238576	239665	None	755	129	2177	No_constitutive_exon_found_in_species
GCGTGGCGCTGGAGGCGACGACGCCGGCGTCGGCGTCGCGGCGGGGCGAGGC	263894	264968	263844	263896	1	15	OSTLU_4127	263750	264968	None	755	129	2177	No_constitutive_exon_found_in_species
ACTCGGTGGGACGACGGGAGAGCGGCGCCGACGCGACGACGACGGGAAAGGG	104264	105167	105217	105165	-1	16	OSTLU_37673	104264	105482	PGE3501	755	129	2177	No_constitutive_exon_found_in_species
GTGACGGCGACGCGACGAGGCGCGCGAGGGATCGCGACGGGGCGAGCGAGGC	121937	122888	122938	122886	-1	16	OSTLU_28023	121937	122953	None	755	129	2177	No_constitutive_exon_found_in_species
CGGAAGAACGAGCGCAGAGGCATCGCTTCGTGGTTCGGATTCGGGGCGAGCG	240195	240820	240145	240197	1	16	OSTLU_13359	239998	240820	None	755	129	2177	No_constitutive_exon_found_in_species
GCGGGATTGGCGATGGGACGCGAGCCGAGGGTGAGGGCGAGGGCGACAAGGC	339252	339570	339620	339568	-1	16	OSTLU_37745	339252	340209	None	755	129	2177	No_constitutive_exon_found_in_species
CTCGTCCTGACATCGCGAGACTGACGTACGCCCAAAATCCGGGAACTTAGCA	121006	121535	120956	121008	1	17	OSTLU_28269	120261	121535	PRPL15	755	129	2177	No_constitutive_exon_found_in_species
CGCGCGCGAGAGGGCGCGAGCGGACGCCGGCGAGCGCGGGAACGAGGGAGAG	133225	143045	133175	133227	1	17	OSTLU_28282	133050	143045	None	755	129	2177	No_constitutive_exon_found_in_species
GGGATGGTTCGTTTGACTGACGGTGATGACGTGGATTTCGGGCGGTGCAGTG	270071	271713	271763	271711	-1	17	OSTLU_51766	270071	272207	None	755	129	2177	No_constitutive_exon_found_in_species
AAATCAATTGATGTTGAATAGCGGCGCTCTCGAGTTGGGTGCGTACGGAGGT	1411	1575	1625	1573	-1	19	OSTLU_8561	1411	1975	None	755	129	2177	No_constitutive_exon_found_in_species
GCCTGGCGGCGGTGGCGGAGTTTAAGGGGAAGGCGTACGGGCACGGTGAGGC	75544	75943	75494	75546	1	19	OSTLU_5907	75199	75943	CCS	755	129	2177	No_constitutive_exon_found_in_species
CCGATATTGGCGTCGATGACGACGCCGGGGAGGAAAGGGACGAAGCGAAGCG	92341	92465	92515	92463	-1	19	OSTLU_5153	91504	92638	None	755	129	2177	No_constitutive_exon_found_in_species
AGACGAAATCCACGTCGGCGGACAAGTCGAAGCTCGCGGGAGACGAGGAGGC	91504	92212	92262	92210	-1	19	OSTLU_5153	91504	92638	None	755	129	2177	No_constitutive_exon_found_in_species
AAAACGGCGGTGAAGACGGCGGCGCGGCGAGCGCGCCGACGCCGGGCAAGTT	116948	117218	116898	116950	1	19	OSTLU_42302	115214	117218	None	755	129	2177	No_constitutive_exon_found_in_species
GCGCGCCGCGAGCGCTCGGGGACGTGCTGAGGCCGCGAGCGAACGGGGAGAG	142856	144116	144166	144114	-1	19	OSTLU_3270	142856	144440	None	755	129	2177	No_constitutive_exon_found_in_species
CGACGAAGACGCGCGACTGACGATGAAGAAAAATGTTTGGGACGACGCAGGA	172431	172482	172381	172433	1	2	OSTLU_119378	171991	172789	PsaE	755	129	2177	No_constitutive_exon_found_in_species
AAGCATGAACTCACCATGTTTGGTTGCGCCTTGGATCGGGAAATATGTAGAA	593051	593168	593218	593166	-1	2	OSTLU_119574	593051	594287	DrnK	755	129	2177	No_constitutive_exon_found_in_species
CAATGTCATGACTCACCCACACACGGCTTGAACTGACTCTTTGGGGATAGAT	621854	621920	621804	621856	1	2	OSTLU_119596	621556	623334	GatA	755	129	2177	No_constitutive_exon_found_in_species
TAAGTGAAAAGTGTGCAAGTGATTCTCAGAAAAATTGACTTGTAGGGCAGAG	657450	657506	657400	657452	1	2	OSTLU_119619	656979	657704	H2A	755	129	2177	No_constitutive_exon_found_in_species
TGCAAGACTATCAGGTGCACCTCAAGCACGTCGACGGGTCGTACGAAAAGGT	726222	726768	726172	726224	1	2	OSTLU_36251	725445	726768	None	755	129	2177	No_constitutive_exon_found_in_species
TATAAGAAGACGTTAGCGCACAGTCGAGCACCGATACCGGGGACGCGCAGAG	772965	774073	774123	774071	-1	2	OSTLU_36207	772965	774849	None	755	129	2177	No_constitutive_exon_found_in_species
GCGCCGGGCGTCGGACGACAGGCGGCGTGCGTCGTCGCGAAGGGCGTGAGCG	796214	796560	796610	796558	-1	2	OSTLU_7588	796214	797144	None	755	129	2177	No_constitutive_exon_found_in_species
CCGCTGCCGCACTTTAGAGACGCCGCACGATGGAACGAACTCGGGATGAGCG	823126	823607	823076	823128	1	2	OSTLU_12268	822572	825343	None	755	129	2177	No_constitutive_exon_found_in_species
CATCTGCGCGAGGGCGCGGGGTCGCGCGAGGACGCCACGGGCGCGGCGAGCG	62802	63100	62752	62804	1	20	OSTLU_4668	62323	63100	None	755	129	2177	No_constitutive_exon_found_in_species
GACGAAGAGAAACGCACCAAGCTCGCTTTGGCGGGAAAACTCGGGAAAAGGG	70425	72394	70375	70427	1	20	OSTLU_18937	69667	72394	None	755	129	2177	No_constitutive_exon_found_in_species
CCGAGACGAGGCGAAACGCGCGATGACTGACGAATGCGCGACGGGCGTAGGT	79892	80310	79842	79894	1	20	OSTLU_29340	79693	80310	None	755	129	2177	No_constitutive_exon_found_in_species
GGCACGACGTCGTCGTCGTCGCCACGGGTTGTTTTTGGGGCGCGGAAAAGAT	92840	93431	92790	92842	1	20	OSTLU_43507	91583	93431	None	755	129	2177	No_constitutive_exon_found_in_species
CCGCGCTCGCGGGGTTCGATTTTGACGAAGTCGAGCAGCTCGGGTCGAAGCG	231640	231793	231590	231642	1	20	OSTLU_5483	231169	231793	None	755	129	2177	No_constitutive_exon_found_in_species
CGGGCGAGGCGCCGAACGCGTATCCGACACAGAGCCCCGTGCCGGGCGAGGC	298527	298674	298477	298529	1	20	OSTLU_43691	296760	298674	None	755	129	2177	No_constitutive_exon_found_in_species
TCGGCGAACGCGTCGAACTCGAATGCGACGAAGACGCGGGCGAGGTGAAGCT	514665	515304	514615	514667	1	20	OSTLU_51907	513914	515304	None	755	129	2177	No_constitutive_exon_found_in_species
CGTTCGCGGTGTCGTGCCTGCAAGCGGTGAGGGACGAGCCGGGGTTCGAGAC	532573	532789	532523	532575	1	20	OSTLU_43813	532103	532789	None	755	129	2177	No_constitutive_exon_found_in_species
TTCGTCGCCCTCATCGGCGAAGGGCCGAGGCCGTTGGGGGTGGTGCAAAGCG	540306	540899	540949	540897	-1	20	OSTLU_4529	539899	541153	None	755	129	2177	No_constitutive_exon_found_in_species
GACTGGCGCGTTGGTGGGTCCGCGAGCGACGGGTCGGGCTTCGGACGAAGTC	539899	540189	540239	540187	-1	20	OSTLU_4529	539899	541153	None	755	129	2177	No_constitutive_exon_found_in_species
CGCGCCGCGGTCGAGCGCGAGGACTGACGGAGCGCGGGACGACGACGCAGAT	120450	121692	121742	121690	-1	21	OSTLU_29689	120450	121988	None	755	129	2177	No_constitutive_exon_found_in_species
GAAAGACTGACGAACGGGCGAGGGCGTGTTTTTGTGGGGAACGCAGTGAGTA	158935	160702	158885	158937	1	21	OSTLU_52141	155700	160702	None	755	129	2177	No_constitutive_exon_found_in_species
CGCGCGAGGACGAAGGACTGACGACGCGCGCGGTTTCGGGGACGACGCAGTA	248063	249457	248013	248065	1	21	OSTLU_29766	247777	249457	None	755	129	2177	No_constitutive_exon_found_in_species
ATCGAGCGCTCGTGGGCGGTAAAGACGACGACCGCATCACCGCGGGCGAGTA	160192	160529	160579	160527	-1	3	OSTLU_10034	159107	161735	None	755	129	2177	No_constitutive_exon_found_in_species
GAACGCGAGCGATGGACTGACGATGGAACGGACGCGCGCGCGAGGGATAGGC	246844	248224	248274	248222	-1	3	OSTLU_30469	246844	248550	None	755	129	2177	No_constitutive_exon_found_in_species
AACGATGAAACGACGAAGACTGACGGAGACGCGACGCGCGCGGGACGCAGGA	260007	262499	259957	260009	1	3	OSTLU_30476	259843	262499	None	755	129	2177	No_constitutive_exon_found_in_species
CCGGGACGACGAAGGACTGACGAGACGGCGCCCGATGGGTGAACGAACAGAT	292124	292841	292891	292839	-1	3	OSTLU_30499	292124	293143	None	755	129	2177	No_constitutive_exon_found_in_species
TTCTGACGCGTTTTGTCGCAGGTACTTGCAAGTTGGATGGGAGGGATTAGCA	314955	315077	315127	315075	-1	3	OSTLU_34142	313653	316116	None	755	129	2177	No_constitutive_exon_found_in_species
TTTTCGATCAATTACGTCGAATTAATTCGTTTCTGACGTTACGTGGGTAGAT	314842	314899	314949	314897	-1	3	OSTLU_34142	313653	316116	None	755	129	2177	No_constitutive_exon_found_in_species
ACTGACGAGAATTCCGTGCATTTTTTCGCGTAAACAGATGCGGGCGTGAGTG	366526	369447	369497	369445	-1	3	OSTLU_49109	366526	369817	None	755	129	2177	No_constitutive_exon_found_in_species
CGATTACATCAAGAAGGGGGCGCTCAGGAAGAAGCCGAAGGGGGATGAAGTG	488103	489634	488053	488105	1	3	OSTLU_33883	487628	491363	None	755	129	2177	No_constitutive_exon_found_in_species
CTGCGTCGTCGGCGACGGCGGTGAAAGCGCCGACGTCGACGCTGGGGGAGGA	493568	494797	494847	494795	-1	3	OSTLU_19438	493568	497831	None	755	129	2177	No_constitutive_exon_found_in_species
ACGGAGACGGAGACTGACGACGACGCGCGCGCGACGCGGGATGCGAACAGCG	508763	508832	508882	508830	-1	3	OSTLU_34049	507158	509088	None	755	129	2177	No_constitutive_exon_found_in_species
GCGTTTCGCGCGAGTAGTATGAGGAAACGAATAAGCGGACGGGGAAGCAGAA	566846	568296	566796	566848	1	3	OSTLU_24253	566517	568296	None	755	129	2177	No_constitutive_exon_found_in_species
CAACCGAAGTCGCGGTTACGGTTGGATTTCATTCACCACTGTGGAGGGAGCG	607064	607846	607896	607844	-1	3	OSTLU_34185	607064	608552	None	755	129	2177	No_constitutive_exon_found_in_species
ATAACGCGAAGCGAGACTGACCGACGACGCGAACGCGCGCGGGACGACAGGC	713312	713360	713410	713358	-1	3	OSTLU_30766	713312	713694	None	755	129	2177	No_constitutive_exon_found_in_species
GCTCGGCGACCGCAGCACGCCTTTTCCAAGCCGAACGGGCGTAGAATTAGAA	332199	332537	332149	332201	1	4	OSTLU_37444	331259	332537	None	755	129	2177	No_constitutive_exon_found_in_species
GAGGAGGAGAACGTGCGGGAGAGGACGCGCGGAGACGAGGGGATGCGAAGCC	435193	435611	435661	435609	-1	4	OSTLU_5872	435193	436063	None	755	129	2177	No_constitutive_exon_found_in_species
GCGCGGTTGGAGGCGATCGAGGCGGTGACGTCGCACATCGCGGGTGGGAGTG	528339	528826	528289	528341	1	4	OSTLU_2897	527800	528826	None	755	129	2177	No_constitutive_exon_found_in_species
GGCGGTGATCGGGGCGCGCGAGCGGTGGGGCGATGGCGCGCGCGGGCGAGGG	608672	609679	608622	608674	1	4	OSTLU_37424	607747	609679	None	755	129	2177	No_constitutive_exon_found_in_species
CGTCGCTCACGGTGACTGACGCGCGATGCGGTCGACGCGCGGGGACGCAGGA	674985	675084	674935	674987	1	4	OSTLU_9756	674741	675084	None	755	129	2177	No_constitutive_exon_found_in_species
GCGCGACGAACGGACGATTGACGAGACGCGCGGACGGGCGAACGACGCAGGG	804443	805746	804393	804445	1	4	OSTLU_31398	804186	805746	RUVBL3501	755	129	2177	No_constitutive_exon_found_in_species
GAGGGCGTTGACTGACGGATTCACGCGATGCACGCGCGCGGGAAGCGTAGTT	892020	892752	891970	892022	1	4	OSTLU_31447	891617	892752	None	755	129	2177	No_constitutive_exon_found_in_species
AAAGCCGAAGGAAAACGACTGACGGCGCGCGTCGAGCGCCGGGAGCGCAGCG	140366	141094	141144	141092	-1	5	OSTLU_6725	140366	141256	None	755	129	2177	No_constitutive_exon_found_in_species
AATGCGTCAACGCGCTTTGGCACCGCTCGACGTTCGAGCCGCGGGCAAAGGA	153022	153056	153106	153054	-1	5	OSTLU_31572	153022	154710	None	755	129	2177	No_constitutive_exon_found_in_species
CGAACGCGAGACTGACGACGCGACGCGCGACGCGCGACGGGCGACGATAGGT	173801	173898	173948	173896	-1	5	OSTLU_24516	172176	174336	None	755	129	2177	No_constitutive_exon_found_in_species
ACACACCGTCGGTCGGTAACAGCTCCTTCATCGGAGGGCGACGAACAAAGAA	189910	190291	190341	190289	-1	5	OSTLU_8083	189910	190510	None	755	129	2177	No_constitutive_exon_found_in_species
AGGCGCGCGCGCGCGGACGACGACTGACGGCGGCGAGGACGAGAGGGCAGGG	204364	205476	204314	204366	1	5	OSTLU_31598	204176	205476	None	755	129	2177	No_constitutive_exon_found_in_species
AGGAAGACGAAGCGTTGCGCGTCGCCGTCGGCGCGTACAAGCAGGGTGAGCG	282157	282370	282107	282159	1	5	OSTLU_9737	281923	282370	None	755	129	2177	No_constitutive_exon_found_in_species
ATTTCTTCGATTTCGCAAACTTGTTGCCGGACGCGTTGCCCGGGGGGCAGAG	300788	301061	301111	301059	-1	5	OSTLU_8845	300788	301334	None	755	129	2177	No_constitutive_exon_found_in_species
TGAGCTTTGAATACGCGGAAGGTGGGGATATATTCGCGCTGCGAGGGCAGTT	319352	319498	319548	319496	-1	5	OSTLU_38865	318718	319936	None	755	129	2177	No_constitutive_exon_found_in_species
GCGACGCCCTGTTCAACGGCGCTTGGAGAACCAAAGGCGACGAAGGGCAGAC	434606	435290	435340	435288	-1	5	OSTLU_917	434606	436706	None	755	129	2177	No_constitutive_exon_found_in_species
GACGAGGGCGAGATTGAGGTGGACGAGGACGATGATGGGCGAAAACCGAGCG	459359	459852	459902	459850	-1	5	OSTLU_7191	459359	460085	None	755	129	2177	No_constitutive_exon_found_in_species
GCGCGCGGGCGCGGGCGCGCGGGCGGCGCTCGCGAGACCGGGCGATGGAGGG	533400	533915	533965	533913	-1	5	OSTLU_31788	533400	534204	None	755	129	2177	No_constitutive_exon_found_in_species
GTCGGTTTTGGCGCGAAGAAGGCTGAAGCAAAGAAAGATGGGAACGAGAGCG	550212	550226	550276	550224	-1	5	OSTLU_38883	549901	551290	None	755	129	2177	No_constitutive_exon_found_in_species
AGGTAGAGAACGCATCTGAGGTGTTCAAAAGCGTGCAGGGATGGGATAAGAA	596752	597580	597630	597578	-1	5	OSTLU_49687	596752	597991	None	755	129	2177	No_constitutive_exon_found_in_species
CAAGTAGCGGATCTTTTGGAGGCTTTGACCATTCGATAGGGAGTACGAAGGG	152483	152851	152433	152485	1	6	OSTLU_41144	150083	154712	None	755	129	2177	No_constitutive_exon_found_in_species
GCGAGCGGAGGTAAAGACTCGTCGTTCCAAGGTGGAGGGCAGTCGATGAGTT	153196	153531	153146	153198	1	6	OSTLU_41144	150083	154712	None	755	129	2177	No_constitutive_exon_found_in_species
CGGCGACGCGCGGTTTCGGGCGGTGAGGACGATTCGGGCGCGGATGGGAGGG	171489	171694	171439	171491	1	6	OSTLU_2784	171330	172751	None	755	129	2177	No_constitutive_exon_found_in_species
GTGGATCGTCGGGCGACGCTCCGGTGGGTGAGGCGCACACGCGCGGGAAGTC	173844	174007	174057	174005	-1	6	OSTLU_41366	173194	174820	None	755	129	2177	No_constitutive_exon_found_in_species
ACCGGCGAGTCACATGCTCGTGTCTCGCCGTCTCAAGGGAATACCGAAAGAA	173194	173703	173753	173701	-1	6	OSTLU_41366	173194	174820	None	755	129	2177	No_constitutive_exon_found_in_species
CCGAAAACGCGTACAGCGACATCAAACTGACGCGTTCATCGCGGGCGCAGGG	505341	506047	505291	505343	1	6	OSTLU_32238	505136	506047	None	755	129	2177	No_constitutive_exon_found_in_species
GAGGAAGGTATCGAGGCGACGCGGAGAGCGGGGCGCCGCAGGCGGGGGAGTC	542991	543114	542941	542993	1	6	OSTLU_8448	542562	543114	None	755	129	2177	No_constitutive_exon_found_in_species
AGGCAGAGGAACTGCTACGTCGAGGGGAGAAGCCGGGTGCATGGGATAAGGA	587481	588162	588212	588160	-1	6	OSTLU_49779	586783	589974	None	755	129	2177	No_constitutive_exon_found_in_species
GATCGATTTGGTGACGGGAGAAGGGTTTGACACTTCTATCTGGGCGGCAGGG	641515	641863	641465	641517	1	6	OSTLU_94568	641145	645308	None	755	129	2177	No_constitutive_exon_found_in_species
GCGCGAGTTTTGACTGACTCCGACGGTTCGACGCGCAGGGCGACGAGGAGAA	683837	684704	684754	684702	-1	6	OSTLU_41064	683837	685029	None	755	129	2177	No_constitutive_exon_found_in_species
GACGACGACGACGAGACGACTGACGGACGCGACGACGGCGCGGGCGACAGAG	51826	52191	52241	52189	-1	7	OSTLU_32433	51826	52499	None	755	129	2177	No_constitutive_exon_found_in_species
CGCCCATCGTGGCGCCGGTAAAGGTGAAGAACATCGAAGCCGCGGGACAGAG	57348	60033	60083	60031	-1	7	OSTLU_35547	57348	60393	None	755	129	2177	No_constitutive_exon_found_in_species
CGCAGGGCGCGTCCATCTCACACAGACGGTAGGTGTACTTGGGGAAGTAGTC	200645	200692	200742	200690	-1	7	OSTLU_24771	200645	204635	None	755	129	2177	No_constitutive_exon_found_in_species
ACGCGCGGTTGGTTCGACGCGCGAGCGGGGCGAGGGATGGCGAGGGAAAGGA	331189	331666	331716	331664	-1	7	OSTLU_35690	330838	331897	None	755	129	2177	No_constitutive_exon_found_in_species
CTTCCCGAAATTATCTGCGAACAGTCTTCGCACGCGTTCGGGATCACGAGCG	407588	408540	408590	408538	-1	7	OSTLU_35708	407588	409763	None	755	129	2177	No_constitutive_exon_found_in_species
GTCGCCGGGAACCCTTTTGAGCAGAGCTCGTCCGCGGCGGGCGAACGCAGGG	742193	742893	742143	742195	1	7	OSTLU_12765	741165	742893	None	755	129	2177	No_constitutive_exon_found_in_species
GTGACGATGATTGCGTCATGATGTCGCCGGGCGAGGCGGGAGGGGCGGAGGG	143544	144312	144362	144310	-1	8	OSTLU_4231	143544	144600	None	755	129	2177	No_constitutive_exon_found_in_species
GAGAACACGGCGGAGGACGTGACGACGACGGAGCTCGGTGGGAACGTGAGAC	171929	172869	172919	172867	-1	8	OSTLU_16384	171929	174713	None	755	129	2177	No_constitutive_exon_found_in_species
ATCGCTGAAGCGCTCGCTGCGGCGAAAGCACGAGCGGGCGCGGACACAAGCG	194599	194960	194549	194601	1	8	OSTLU_969	193142	195389	None	755	129	2177	No_constitutive_exon_found_in_species
CGGAATCTGACGAAGATGATGACGATTTCGGTGCTTCAGGGAGGACAAAGAA	222834	223455	222784	222836	1	8	OSTLU_42575	221853	223455	ARP3505	755	129	2177	No_constitutive_exon_found_in_species
GCGATGGGGAACGATTGACTGACGAGCGGCGCGCGGGCGACGGGACGCAGAT	372480	372630	372680	372628	-1	8	OSTLU_33089	372480	372964	None	755	129	2177	No_constitutive_exon_found_in_species
CGAACGAATCGTCGTCTGAAGTGTTAATCGAGCTCCGAGGGGTGAAGAAGGC	375155	375923	375973	375921	-1	8	OSTLU_16468	375155	377834	None	755	129	2177	No_constitutive_exon_found_in_species
CGGAGGACGAGGACGCGGCGAAGGATGACGTGGAGGGGGATAAAGAAGAGAG	155395	157093	157143	157091	-1	9	OSTLU_34867	155395	157444	None	755	129	2177	No_constitutive_exon_found_in_species
CGGCGGCGGCGCGGGGAGCGCCGACGACGCGCTTGGGGCGCACGGTAGAGTG	223069	224070	223019	223071	1	9	OSTLU_34656	222726	224070	HAM3502	755	129	2177	No_constitutive_exon_found_in_species
AAGACGTCGAGGAGAGTCAGGCTGCGGGAAGCCAAGGGGCGGACGCGAAGGT	252474	252855	252424	252476	1	9	OSTLU_50433	251747	252855	None	755	129	2177	No_constitutive_exon_found_in_species
TGCACATGTGCCCGCATTTCTCGGGCAAGTTGAGCGAAGGTGGGAACAAGCC	318674	319085	318624	318676	1	9	OSTLU_1394	317978	320102	None	755	129	2177	No_constitutive_exon_found_in_species
AATAATGGCGCGTGGTCGTTCATAAGGGGCGACCAGACCGCGGCGGGGAGCG	593173	593983	594033	593981	-1	9	OSTLU_34669	591666	594522	None	755	129	2177	No_constitutive_exon_found_in_species
