# Supplementary material for: Widespread Separation of the Polypyrimidine Tract From 3′ AG by G Tracts in Association With Alternative Exons in Metazoa and Plants
Source: Front Genet. 2019 Jan 14;9:741. doi: 10.3389/fgene.2018.00741 (PMC6339879; doi:10.3389/fgene.2018.00741)
Supplement: DATA FILE S2 — Sequences of REPAG 3′ SS from each species of metazoa, plants and protists. [file Data_Sheet_2.zip › Supplementary data 2/Metazoa_Release91_aotus_nancymaae.txt]

REPA_GGG_Sequence	Exon_Start	Exon_End	Pos_-50	Pos_+2	Strand	Chromosome	GeneID	Gene_Start	Gene_End	Gene_Name	Number_of_REPAs	Number_of_REPAs_has_GGG	Number_of_Intron(Intra_genic_Region)	Upstream_Constitutive_Exon
CAAGGGTGTTCCTGCAAGGGCTGATGTGGGAACAAGCAGTGTGGGTGCAGGA	29214	29498	29548	29496	-1	KZ203792.1	ENSANAG00000035770.1	29101	32728	None	10570	2695	189285	No_or_no_constitutive_exon
CCCTTTGGGCTCCGGGATGTCCAAGGGAGTGCAGCGGGGGTGGCGGGCAGAA	235130	235331	235381	235329	-1	KZ203792.1	ENSANAG00000029949.1	215878	318944	None	10570	2695	189285	No_or_no_constitutive_exon
GATAGAAAATAGGAAGTGTCTAGACAGACGTGGCAAGGAAAAGGGTGTAGAT	216078	216129	216179	216127	-1	KZ203792.1	ENSANAG00000029949.1	215878	318944	None	10570	2695	189285	No_or_no_constitutive_exon
GCAGCGCAGCCGCTGGGAGTGAGGAGCGCGCGGAGCCGGCCATGGGCAAGTC	422582	423034	422532	422584	1	KZ203792.1	ENSANAG00000027998.1	419218	423034	None	10570	2695	189285	No_or_no_constitutive_exon
CGCAGCCGCTGGGAGTGAGGAGCGCGCGGAGCCGGCCATGGGCAAGTCAGCT	422586	423034	422536	422588	1	KZ203792.1	ENSANAG00000027998.1	419218	423034	None	10570	2695	189285	No_or_no_constitutive_exon
AATTTTTTCATTTTTCTTGCCTTTTGTTTTTCTTTCTACTGGGAAATTAGGA	997213	997313	997163	997215	1	KZ203792.1	ENSANAG00000027510.1	996639	1042137	FAM114A2	10570	2695	189285	No_or_no_constitutive_exon
ATGTGCCATGGGAGGAACATGGTGGAAGGTAATTGAATCATGGGGCCAAGTC	2542695	2542744	2542794	2542742	-1	KZ203792.1	ENSANAG00000009431.1	2542695	2547947	None	10570	2695	189285	No_or_no_constitutive_exon
AAACCACACGATCCAGATCCGGCAGGACTGGAGACACCTGGGAGTCGCAGCG	4241185	4241235	4241135	4241187	1	KZ203792.1	ENSANAG00000030805.1	4241055	4241762	None	10570	2695	189285	No_or_no_constitutive_exon
CGTCCCCTAACTCCGATCGTCCCTCCCCCAACCGCGTCCGCGGGATGGAGGT	4420538	4420673	4420723	4420671	-1	KZ203792.1	ENSANAG00000037631.1	4416671	4432810	MYOZ3	10570	2695	189285	No_or_no_constitutive_exon
GGGCCCTGCGTGGGCAGGTTACCCACCCAGAGTTGTACTGTGATAGGGAGTG	4721883	4721939	4721989	4721937	-1	KZ203792.1	ENSANAG00000027583.1	4702451	4742344	TCOF1	10570	2695	189285	Yes
TCTCCACCAGCCCCCAGGCTAGGCGAGTATCTCCCATCACGGGATATGAGAC	4720817	4720837	4720887	4720835	-1	KZ203792.1	ENSANAG00000027583.1	4702451	4742344	TCOF1	10570	2695	189285	No_or_no_constitutive_exon
ACGAGACAACCTCTGTGTATGTGTCTGCCTATCTGTGTGTCTGGGAGCAGGG	4858098	4858182	4858048	4858100	1	KZ203792.1	ENSANAG00000021986.1	4817470	4889667	CAMK2A	10570	2695	189285	No_or_no_constitutive_exon
TTCTGGCCTGACCATCCCTGTTTCTTTGGTTCTCCCTGCCCCGGGAGCAGAA	4992618	4992851	4992568	4992620	1	KZ203792.1	ENSANAG00000036549.1	4953843	4994371	PDGFRB	10570	2695	189285	Yes
CGTATGGGTCCGCCCCACCAGCTAGGGCTGGGCTGTTGCGCATGCGGGAGGG	5111645	5111735	5111785	5111733	-1	KZ203792.1	ENSANAG00000021091.1	5058508	5111949	HMGXB3	10570	2695	189285	No_or_no_constitutive_exon
TCAGAGAAGTGATCTGTCTTCATCTTACCTTTCTCCTCTTGCTTGGGAAGGA	5279433	5280247	5280297	5280245	-1	KZ203792.1	ENSANAG00000021830.1	5268939	5387618	PPARGC1B	10570	2695	189285	Yes
CCAGGAGATTGTGGAAGTCTGTGCCTGGAGTTGGAGGGGAAGACAGTCAGTA	6045681	6045970	6046020	6045968	-1	KZ203792.1	ENSANAG00000026413.1	6045681	6046048	None	10570	2695	189285	No_or_no_constitutive_exon
GGAAGTGTTGCTAATGCTATCTCTTCTTTGCCCCCATACCATGGGGTTAGGA	6124341	6124533	6124291	6124343	1	KZ203792.1	ENSANAG00000019462.1	6061596	6124533	SH3TC2	10570	2695	189285	Yes
TCCAGCCAGCAAGGGAAGCCTGGGTCATCCAGCCAGCAAGGGAAGCCTAGGT	6904150	6904262	6904312	6904260	-1	KZ203792.1	ENSANAG00000026951.1	6903964	6912468	MARCOL	10570	2695	189285	Yes
GCTGTGGAGTGCTCTCCTCCTCAACACAGACCTTCTCTGGGGAGGGGCAGGA	13577267	13577403	13577217	13577269	1	KZ203792.1	ENSANAG00000025327.1	13575336	13589677	FCHSD1	10570	2695	189285	Yes
ATGGACTGCTGAGGTAAGTCTGATATCTGTTCCCATTGCTGGGTGAGCAGGC	13582152	13582270	13582102	13582154	1	KZ203792.1	ENSANAG00000025327.1	13575336	13589677	FCHSD1	10570	2695	189285	No_or_no_constitutive_exon
GCTGGGCATGGTGGCTCACACCTGTAATCTCAGCACTTTGGGAGGCCGAGGT	14098078	14098132	14098182	14098130	-1	KZ203792.1	ENSANAG00000023913.1	14098078	14102435	None	10570	2695	189285	No_or_no_constitutive_exon
CGGAGGCCCAGGCCGACTCCGCTTCAGCCGTCCTATCGTCTGGGAATTAGGT	14132092	14132131	14132181	14132129	-1	KZ203792.1	ENSANAG00000032867.1	14131800	14134237	PCDHB4	10570	2695	189285	No_or_no_constitutive_exon
ACGCGGACCCCATGAGCACCCAGCATGCCAAGCTGTCTCTGGACGGGTAGAA	14513258	14513922	14513208	14513260	1	KZ203792.1	ENSANAG00000028755.1	14512526	14513922	None	10570	2695	189285	No_or_no_constitutive_exon
TGGGTCTGGCCAGTGCTTGGCCCTCTAGTGACTAGGCCTGGTGTGGGCAGGC	14703053	14703245	14703003	14703055	1	KZ203792.1	ENSANAG00000034312.1	14699302	14705094	APBB3	10570	2695	189285	No_or_no_constitutive_exon
GAGGGTGTGGAGTGTGAAAACCTGGATCACTGACGACCCTCGGGCGGGAGGC	14895836	14896011	14896061	14896009	-1	KZ203792.1	ENSANAG00000035536.1	14886539	14899566	None	10570	2695	189285	No_or_no_constitutive_exon
CCGGGGAGGGAAAGCAGCGGCGGCTGAGGCGACTGAGGCGGCGGGCGGAGCG	15142927	15143778	15143828	15143776	-1	KZ203792.1	ENSANAG00000035484.1	15142927	15144175	PURA	10570	2695	189285	No_or_no_constitutive_exon
AGGTTCAAGCGATTCTCCTGCCTCAGCCTCTCGAGTAGCTGGGATTACAGGC	15976794	15976872	15976744	15976796	1	KZ203792.1	ENSANAG00000020892.1	15972712	15978409	None	10570	2695	189285	No_or_no_constitutive_exon
CCTGGCTCTGGCCCTGACCAAGACCTGTGGGGTGATGCCCCGAGTGGGAGAG	16044306	16044718	16044768	16044716	-1	KZ203792.1	ENSANAG00000026162.1	16043822	16044901	None	10570	2695	189285	No_or_no_constitutive_exon
AAAACAGTGACAACTAGAACCTTATTCTCTGTCACGTTTTGGGAGTTTAGGT	16654815	16654997	16654765	16654817	1	KZ203792.1	ENSANAG00000026528.1	16650358	16671437	HSPA9	10570	2695	189285	Yes
GACTTGGGCTTCTTTCTGTGACTTCAATAGGCTTGTGTATTGTGGGACAGGT	17071927	17072380	17071877	17071929	1	KZ203792.1	ENSANAG00000031096.1	17058077	17096717	BRD8	10570	2695	189285	No_or_no_constitutive_exon
TCCGCAGGAAAGTAACCCGGCATCTTTGCCTTGTCCCATAGGTTGGGGAGCA	18945909	18946678	18945859	18945911	1	KZ203792.1	ENSANAG00000032915.1	18938081	19073643	TRPC7	10570	2695	189285	No_or_no_constitutive_exon
GTTGAGTATACAGTGGGAGCTTAATGAGTGCTTATTCCCTGGGCAGGGAGTT	19222209	19222266	19222316	19222264	-1	KZ203792.1	ENSANAG00000026967.1	19217593	19251219	TGFBI	10570	2695	189285	No_or_no_constitutive_exon
ACTGGCAGAGAGGAGAGCAAGTCCCCATCTGCTCTCACTTCTGGGGAGAGCA	19428588	19428609	19428659	19428607	-1	KZ203792.1	ENSANAG00000036726.1	19414637	19469071	None	10570	2695	189285	No_or_no_constitutive_exon
GACTCAAATTTGGGTAACAGTAAGAAGAATTTCTTTGAGGGGGGACGTAGAT	20480158	20480529	20480108	20480160	1	KZ203792.1	ENSANAG00000028078.1	20480102	20480992	None	10570	2695	189285	No_or_no_constitutive_exon
ATTAATTTCATAAAACTCCAACAAAGTGTCTCTCTTCTATTCTAGGGGAGTG	20704478	20704590	20704428	20704480	1	KZ203792.1	ENSANAG00000032734.1	20691810	20704590	SAR1B	10570	2695	189285	No_or_no_constitutive_exon
CATGACTGTCAGTAAGATCAAAGCCAGTCTTATATGGGAGACCAAGTGAGCG	21076349	21076501	21076551	21076499	-1	KZ203792.1	ENSANAG00000033828.1	21076349	21077108	None	10570	2695	189285	No_or_no_constitutive_exon
GAGACCCTATGGGCGTTGACCACATATTTCAAACCCTCCTGTGCAGGGAGAA	21537965	21538184	21538234	21538182	-1	KZ203792.1	ENSANAG00000035584.1	21537856	21538825	None	10570	2695	189285	No_or_no_constitutive_exon
ACCTGGGCTGCCGGTCCACTGGCGCGCGGCCCGGGGGCGGAGAGAGGGAGGC	27004441	27004475	27004525	27004473	-1	KZ203792.1	ENSANAG00000028637.1	26892285	27004575	SLC12A2	10570	2695	189285	No_or_no_constitutive_exon
CGGCGGCGGCGGCGGCGGCGGCGGCGGCTGGTGCTGGGGCGGGGGCCAAGCA	27003165	27003576	27003626	27003574	-1	KZ203792.1	ENSANAG00000028637.1	26892285	27004575	SLC12A2	10570	2695	189285	No_or_no_constitutive_exon
ACCTCATGGCGGACGGGAGCTGTCAGGACGTGGCCATCGTGGGCTACAAGGA	28392216	28392558	28392608	28392556	-1	KZ203792.1	ENSANAG00000026615.1	28388132	28392944	None	10570	2695	189285	No_or_no_constitutive_exon
TTTTCTCTGTATGTAACTGACCACCATCTTTTTGTTTTGTGGGACATTAGAC	32885254	32885411	32885204	32885256	1	KZ203792.1	ENSANAG00000022215.1	32881131	32892715	LOX	10570	2695	189285	No_or_no_constitutive_exon
CCGTCAAGGAGCTGAGCTCACCAGGACCTTTCTGTGGGGTGGGGTGACAGGT	40316459	40316573	40316623	40316571	-1	KZ203792.1	ENSANAG00000026896.1	40281331	40327498	SLC28A1	10570	2695	189285	No_or_no_constitutive_exon
GGAGCCGCGCTGCCCGGGCCGGGCCGGGGGAGGAGCAGCAGGGTGACGAGAC	40399906	40400186	40400236	40400184	-1	KZ203792.1	ENSANAG00000023039.1	40347071	40400644	ALPK3	10570	2695	189285	No_or_no_constitutive_exon
GCTGAGGAGTGGGATAGTAATGTGATTTTTTTTCCTCTCATTGGGAATAGGG	40651079	40651216	40651266	40651214	-1	KZ203792.1	ENSANAG00000027594.1	40636968	40744540	None	10570	2695	189285	Yes
CCATGAGCCCCCACTTCTGCCTAAGCACACCTGGTGCTCTGGGTCCGAAGGC	906238	906431	906481	906429	-1	KZ203698.1	ENSANAG00000036671.1	903227	1009570	MTR	10570	2695	189285	Yes
TTTCTCTCGCTAACACGTGTTCCTGTTCTTGACGGTGGGAAGCTGGAAAGAT	1061429	1061509	1061559	1061507	-1	KZ203698.1	ENSANAG00000029101.1	1023120	1100357	ACTN2	10570	2695	189285	No_or_no_constitutive_exon
GGAGGGGGTTTGCTGTTGTCTTCAGCAGTATTTTTGTGTTTTGGGAGCAGCT	1049573	1049804	1049854	1049802	-1	KZ203698.1	ENSANAG00000029101.1	1023120	1100357	ACTN2	10570	2695	189285	Yes
CCAAGCTGCGTGGAGGTGCTGTCGCAGGACGCGCAGTGTCGGGCGACGAGGG	4050160	4050332	4050382	4050330	-1	KZ203698.1	ENSANAG00000030901.1	3996645	4050562	MAP3K21	10570	2695	189285	No_or_no_constitutive_exon
TTTTATGCCCTTCTCCATTTTTTTTACAATCCCCTCACCTGCAGGGCCAGGA	4049906	4049992	4050042	4049990	-1	KZ203698.1	ENSANAG00000030901.1	3996645	4050562	MAP3K21	10570	2695	189285	No_or_no_constitutive_exon
CCGACAGTGGCATCGACACGGCCCCGTGCACCTGGTTTGGGACAGGCCAGGT	4935504	4935550	4935454	4935506	1	KZ203698.1	ENSANAG00000033139.1	4859247	4973454	SIPA1L2	10570	2695	189285	Yes
CTGGAGCACGACGCGGCGGCGGGCCTGGCCTGCAGCGGTGCGGGCGGGAGTG	6062525	6063027	6063077	6063025	-1	KZ203698.1	ENSANAG00000022764.1	6008796	6063275	TRIM67	10570	2695	189285	No_or_no_constitutive_exon
TGTTTGATAGTCTTCTTATGGACCCCTGTGTGAGCTCTACCACTGGGGAGGG	6078109	6078139	6078059	6078111	1	KZ203698.1	ENSANAG00000004938.1	6074632	6078600	None	10570	2695	189285	No_or_no_constitutive_exon
GCTCCCGTGCTGCTGACTCCCATCATTTCCGTCTTTATCCTGGGCAACAGTT	6433451	6433585	6433635	6433583	-1	KZ203698.1	ENSANAG00000021609.1	6392296	6447140	CAPN9	10570	2695	189285	Yes
ACAGTTAAGGCCTTTGGCTATGAAGAGCTACTTAGAGGGTGCAGTTGGAGAA	6635432	6635512	6635382	6635434	1	KZ203698.1	ENSANAG00000024312.1	6632325	6635512	None	10570	2695	189285	No_or_no_constitutive_exon
CGTTCCAGAAAATGTCGACATTACTCTGAAGGGACACAGTTATTGGGAAGGG	8456526	8457021	8457071	8457019	-1	KZ203698.1	ENSANAG00000028192.1	8456526	8457127	None	10570	2695	189285	No_or_no_constitutive_exon
AACATTCGGGAGAGGCGTCCCGGGCTCGCGAGGGACCGCGGGGCCCGGAGGT	9439956	9440047	9439906	9439958	1	KZ203698.1	ENSANAG00000004587.1	9439870	9518807	LIN9	10570	2695	189285	No_or_no_constitutive_exon
GCAGGTGCACCTAATTTCCACCATGATTAAGGGTCTCTATGGGAATAAAGGA	10484074	10484221	10484271	10484219	-1	KZ203698.1	ENSANAG00000029822.1	10484074	10485074	None	10570	2695	189285	No_or_no_constitutive_exon
AGCCATGATGCTTTGTATGGCAGGTCAAGAAATCCCTGAGGAGGGATGAGAA	24304919	24305086	24305136	24305084	-1	KZ203698.1	ENSANAG00000034881.1	24301296	24309034	None	10570	2695	189285	No_or_no_constitutive_exon
CTCCTGACTCCCTTTCAAGGCCCTGCGTGTGGAAGAGGGAGCGGCGGGAGGG	27283853	27283975	27284025	27283973	-1	KZ203698.1	ENSANAG00000028326.1	27259268	27342086	CACNA1S	10570	2695	189285	No_or_no_constitutive_exon
AGCTCGACTATGGTTACCGAGGTAGGTGCGGGCAGACGTGGTGATGGGAGAT	27579614	27579636	27579564	27579616	1	KZ203698.1	ENSANAG00000022332.1	27575246	27579636	None	10570	2695	189285	No_or_no_constitutive_exon
ATGCTATGCTAAAAACTTCGGGCCCAAGGGCTTTGGTTTTGGGCAAGGAGCT	27721973	27721999	27722049	27721997	-1	KZ203698.1	ENSANAG00000027361.1	27719597	27734381	CSRP1	10570	2695	189285	No_or_no_constitutive_exon
GGGCTGCAAGGCATGGCACTGCTGACCCCGGGTCTTCTCTGTGTGGGCAGTA	28829795	28829962	28830012	28829960	-1	KZ203698.1	ENSANAG00000029864.1	28821902	28831105	None	10570	2695	189285	No_or_no_constitutive_exon
CCAGAAGGCCCTGCTGACAGTTATCTCTTTTCTTTACTCCAATGGGCCAGGC	29456349	29456551	29456601	29456549	-1	KZ203698.1	ENSANAG00000035638.1	29444419	29460728	CHIT1	10570	2695	189285	Yes
TCCCAAATCCTGTTTCTCACTCTGGAGTGAATGTGTTTGGGTGAGACTAGGG	29969366	29969393	29969316	29969368	1	KZ203698.1	ENSANAG00000033579.1	29960084	29995648	ATP2B4	10570	2695	189285	Yes
TCTGTGGGCTGTAGCAGTACACTGAATTGTACTGTGCCAGGGACATTGAGAT	30107128	30107236	30107078	30107130	1	KZ203698.1	ENSANAG00000033622.1	30107081	30107236	None	10570	2695	189285	No_or_no_constitutive_exon
CTTTCCTCCTGGCTGTCCAGGCTGGTTGGTGGGGACGGTTGGGGAGGCAGGG	30693742	30693769	30693819	30693767	-1	KZ203698.1	ENSANAG00000019718.1	30688395	30736135	PIK3C2B	10570	2695	189285	No_or_no_constitutive_exon
TCAGGATCTTGAGTGACACTGACCTCATGGCACCTCAGCCAAGGGTGTAGCC	31004596	31004692	31004742	31004690	-1	KZ203698.1	ENSANAG00000037466.1	31004596	31004917	None	10570	2695	189285	No_or_no_constitutive_exon
GAATTATCATCAGGGCAGAGACCCTGGCCCTACTTATAGGGAGCACCAAGCC	31364255	31364293	31364205	31364257	1	KZ203698.1	ENSANAG00000021524.1	31339676	31375902	CNTN2	10570	2695	189285	No_or_no_constitutive_exon
CCCTCCATCAAGCGGGGTGCCAGCCTGCACAGCAGCAGTGGGGGCGGCAGCA	31542856	31543079	31542806	31542858	1	KZ203698.1	ENSANAG00000021813.1	31524167	31573884	TMCC2	10570	2695	189285	No_or_no_constitutive_exon
GGATAAGTCTGGGCCCGACCCCTGACAGTCTCCATGTCCTGGGAGGGCAGGG	32736951	32737131	32736901	32736953	1	KZ203698.1	ENSANAG00000027533.1	32729124	32757035	IKBKE	10570	2695	189285	No_or_no_constitutive_exon
CGGGCCTCTGATGCCATTTTCCTTCCTCTTCCTGCGGCTTTGCGGGGAAGCC	33177385	33177526	33177576	33177524	-1	KZ203698.1	ENSANAG00000021367.1	33169013	33194247	FCMR	10570	2695	189285	Yes
ATGGAATGGTCTGGAGGAGGAGGAAAAAGATACATTCCATTGGGGCTGAGCA	33340888	33340959	33340838	33340890	1	KZ203698.1	ENSANAG00000021951.1	33322649	33347580	PFKFB2	10570	2695	189285	No_or_no_constitutive_exon
ATGGATGGTTGCACCGACCTCCCGGACATTTCCTATGCTTCCTGGGAGAGAA	33435334	33435486	33435284	33435336	1	KZ203698.1	ENSANAG00000021672.1	33424736	33443084	None	10570	2695	189285	No_or_no_constitutive_exon
TAGTAGTTAGAGTGTAACATTGCCTGTTTCTTTTCAGGGTATCCAGAAAGGA	35880480	35880507	35880430	35880482	1	KZ203698.1	ENSANAG00000022363.1	35878346	35904706	DIEXF	10570	2695	189285	No_or_no_constitutive_exon
ATAGTGGTGGCGCACACCTGTAATCCCAACTACTTGGGAGGCTGAGGCAGGT	329110	329191	329241	329189	-1	KZ202524.1	ENSANAG00000020320.1	328582	333184	None	10570	2695	189285	No_or_no_constitutive_exon
CCCCTCATTTCTGATGACTCAGGAGCATCCGATGTGGGCACATAAGACAGAA	612483	612540	612590	612538	-1	KZ202524.1	ENSANAG00000036614.1	612077	615716	None	10570	2695	189285	Yes
CACCATCGTGCCTGCCTACAGAGCCCTGGGTAAGGGGAAGGGAAGCCCAGTG	668961	668976	668911	668963	1	KZ202524.1	ENSANAG00000024063.1	659929	680074	None	10570	2695	189285	No_or_no_constitutive_exon
GGTCGGGTGGGGTGGGACCTGTGCTGAGCCCTGAGTCTGTGTGAGGGCAGGG	972929	973081	973131	973079	-1	KZ202524.1	ENSANAG00000020561.1	971514	985817	ACADS	10570	2695	189285	No_or_no_constitutive_exon
CCAGCCCTGATCTCTCTGGAGACGTCACAGGCCTTGGTCCGACTGGGTAGGC	973566	973658	973708	973656	-1	KZ202524.1	ENSANAG00000020561.1	971514	985817	ACADS	10570	2695	189285	No_or_no_constitutive_exon
GGGCAGCTCTGGGAAACCGCCCACCTGTCTGGGACCTTTCAGGGCATCAGTG	972471	972634	972684	972632	-1	KZ202524.1	ENSANAG00000020561.1	971514	985817	ACADS	10570	2695	189285	No_or_no_constitutive_exon
TCGGGCTCGGCTCCCGCCGGGCGCCCCGTTCTCTGCCCGCGGGGGCCCAGCG	1075096	1075654	1075704	1075652	-1	KZ202524.1	ENSANAG00000024335.1	1048832	1075768	CABP1	10570	2695	189285	No_or_no_constitutive_exon
TGCTGGAAAAGGAGAGACTTAACAGGCTAATGTTGCACTAAAAATGGGAGGC	1151875	1151970	1152020	1151968	-1	KZ202524.1	ENSANAG00000021356.1	1147590	1190761	RNF10	10570	2695	189285	No_or_no_constitutive_exon
ACCCTGCTTGTGAAGAGATCACATGGCAAGAGAGGAAGCAAGGAGGGGAGGG	1150492	1150542	1150592	1150540	-1	KZ202524.1	ENSANAG00000021356.1	1147590	1190761	RNF10	10570	2695	189285	No_or_no_constitutive_exon
CAGCTTGGCGCGGGGGCGGCCGGGCCGCTCCAGGGTCACCGGGGGCAAAGGA	1363308	1363334	1363258	1363310	1	KZ202524.1	ENSANAG00000027151.1	1362549	1388937	None	10570	2695	189285	No_or_no_constitutive_exon
GTAGGAAGACTTGCCTGTTTCTGGTTTTGTGCTGATAAGGGACTGAACAGGG	1557125	1557240	1557075	1557127	1	KZ202524.1	ENSANAG00000038384.1	1544032	1603848	GCN1	10570	2695	189285	No_or_no_constitutive_exon
GTAGTGAGTCGAGATTGTGCCACACTGCACTCCAGCCTTGGGCGACAGAGCA	3543205	3543277	3543327	3543275	-1	KZ202524.1	ENSANAG00000037975.1	3543205	3544139	None	10570	2695	189285	No_or_no_constitutive_exon
CCCCTGGGAGGCAGGAGGGGGCAGCACACAGGCCTGGGGATGGGGGACAGAG	8827217	8827260	8827167	8827219	1	KZ202524.1	ENSANAG00000013957.1	8802396	8848030	IQCD	10570	2695	189285	No_or_no_constitutive_exon
ACCCTCCTGTGTGGAGAGGCTAACATAACCACGATGCCTGTGGGCCGGAGGC	8845998	8846029	8846079	8846027	-1	KZ202524.1	ENSANAG00000020137.1	8841424	8846246	RITA1	10570	2695	189285	No_or_no_constitutive_exon
GGGGTATGCAGCCTCTCCTGGACGTTTGGTTATGGGAAGGGAAACCAGAGCA	8863509	8863591	8863459	8863511	1	KZ202524.1	ENSANAG00000032761.1	8848094	8885211	None	10570	2695	189285	No_or_no_constitutive_exon
CAGGTGGGCTGGATGGGAAGACCCCTGACAAGGTGCTGTATGGGGTGCAGGT	8878340	8878571	8878290	8878342	1	KZ202524.1	ENSANAG00000032761.1	8848094	8885211	None	10570	2695	189285	No_or_no_constitutive_exon
GTCAGAGCTGTTCTTCTCTCCACAGGGGGGCTCATTCGGCCGGGGCACAGAC	9083114	9083372	9083422	9083370	-1	KZ202524.1	ENSANAG00000013699.1	9070300	9096221	OAS3	10570	2695	189285	No_or_no_constitutive_exon
CAGCTCACATCCACTGATCACTTATCTTTGGTTGGCCTTGGGTGACACAGGT	9077832	9078083	9078133	9078081	-1	KZ202524.1	ENSANAG00000013699.1	9070300	9096221	OAS3	10570	2695	189285	No_or_no_constitutive_exon
GACACCTAGATGTTGCCAGGAATAATACTGACCCTTCTTGGGAATTACAGGC	9070515	9070663	9070713	9070661	-1	KZ202524.1	ENSANAG00000013699.1	9070300	9096221	OAS3	10570	2695	189285	No_or_no_constitutive_exon
TTGAACGAGCCAAGTCAGCTATAGAGTCTGATGTCAATTTCTGGGACAAGTT	10135858	10136506	10136556	10136504	-1	KZ202524.1	ENSANAG00000023212.1	10135268	10137263	None	10570	2695	189285	No_or_no_constitutive_exon
CGCGACCGGCGCGGCGAAGCGGGCGGGGGCGGCGTGGCGCGGACCGGGAGGC	10516993	10517307	10516943	10516995	1	KZ202524.1	ENSANAG00000022522.1	10516849	10666254	ATXN2	10570	2695	189285	No_or_no_constitutive_exon
TAAAATGGATTAGTTAAAGCAAGTAAAACTAGAAAGATTGGGAAAATCAGTC	10627980	10628007	10627930	10627982	1	KZ202524.1	ENSANAG00000022522.1	10516849	10666254	ATXN2	10570	2695	189285	No_or_no_constitutive_exon
CTGTCCCCTTCTCCCCAGCGAGCCGAGGCTGCCCAGCGGGAGGTGGAAAGTC	10813991	10814064	10814114	10814062	-1	KZ202524.1	ENSANAG00000031856.1	10768980	10901350	CUX2	10570	2695	189285	No_or_no_constitutive_exon
GATCTGTTAGGGTCAACCTCAAAGCTGCCCTTTCTTTCTGCTGAGGGTAGGT	12230178	12232986	12233036	12232984	-1	KZ202524.1	ENSANAG00000028609.1	12230178	12246496	TCHP	10570	2695	189285	No_or_no_constitutive_exon
ACCTGAGGCCCTCTCACCCACTTGTGTTTGCTTGTTTGCCTGTGGGACAGAG	12577903	12578048	12578098	12578046	-1	KZ202524.1	ENSANAG00000029956.1	12562123	12584688	MVK	10570	2695	189285	No_or_no_constitutive_exon
CAGAGGGGTTGGGCCGTAACTTACCTGCCCTGTATTTTGTGGGAACACAGGT	12703084	12703309	12703034	12703086	1	KZ202524.1	ENSANAG00000002073.1	12677293	12703309	KCTD10	10570	2695	189285	No_or_no_constitutive_exon
TTGACCTCATGATCCGCCCGCCTCGGCCTCCCAAAGTGCTGGGATTACAGGC	12909761	12909786	12909836	12909784	-1	KZ202524.1	ENSANAG00000035922.1	12892462	13027497	ACACB	10570	2695	189285	No_or_no_constitutive_exon
TTCACCTGTCTTGGGCACTAGAGCTGTCCAGCAAGACCATCTAGGGGAAGCT	13170286	13170484	13170236	13170288	1	KZ202524.1	ENSANAG00000019294.1	13143142	13256841	SVOP	10570	2695	189285	No_or_no_constitutive_exon
CCTGCTTCCCTGGCTCACCAGTCCTGTTCCTCACCTCTGGCTGTGGGAAGGG	13977597	13977798	13977848	13977796	-1	KZ202524.1	ENSANAG00000024935.1	13962688	14090049	WSCD2	10570	2695	189285	Yes
AAGAAATAAGTGTTCTGACTTCACATTTGGAAAACCTCTCTAGGGAGAAGGA	14451555	14451654	14451704	14451652	-1	KZ202524.1	ENSANAG00000028362.1	14451174	14453488	None	10570	2695	189285	No_or_no_constitutive_exon
AAAATAAAATTGGAGCTGCCTTTACTGATGATGGCTTTGCCATGGGTAAGCT	17021436	17021467	17021517	17021465	-1	KZ202524.1	ENSANAG00000036953.1	17017435	17076116	WASHC4	10570	2695	189285	No_or_no_constitutive_exon
CGAGACCCTGTCTGAAAGAAAAATGACTGAATTTCCATTTTACAGGGAAGTG	18163586	18163717	18163767	18163715	-1	KZ202524.1	ENSANAG00000037208.1	18159701	18172397	TDG	10570	2695	189285	No_or_no_constitutive_exon
GGCGGCGGCAGCTCTTGGCGAGGCGGCTGCGGGACCGCGGCCCGGGGGAGGC	18317554	18317661	18317504	18317556	1	KZ202524.1	ENSANAG00000023542.1	18317458	18381035	NT5DC3	10570	2695	189285	No_or_no_constitutive_exon
CCAGCTTCCATGGTCCTCGAGAGAAGATGCAGAAACAGGGAGAAGGTGAGGG	20953021	20953749	20953799	20953747	-1	KZ202524.1	ENSANAG00000026695.1	20952875	20959556	None	10570	2695	189285	No_or_no_constitutive_exon
GTAAACCTCATAGTATTACAGCTTTACTTTTTATTTTCCTTTGGGGGCAGAT	21381913	21383954	21384004	21383952	-1	KZ202524.1	ENSANAG00000025902.1	21381913	21423211	GAS2L3	10570	2695	189285	Yes
CCTCCCTAGGCCATATGCCATGAAGTTCTGTGAAGAGAAGGGCAAATCAGAA	22346428	22346498	22346548	22346496	-1	KZ202524.1	ENSANAG00000031553.1	22346428	22347650	FAM71C	10570	2695	189285	No_or_no_constitutive_exon
GGCAGACTTTAATCGGGGTGGTGGCAATGGTGATGGGGGCCGAGGGTGAGGA	23359564	23359884	23359934	23359882	-1	KZ202524.1	ENSANAG00000028428.1	23359564	23361035	None	10570	2695	189285	Yes
TCTCGATTCCACCAGAAAGATCTCTCAAAAGTGAAAGATATAGGGTTAAGAT	26070837	26070883	26070933	26070881	-1	KZ202524.1	ENSANAG00000032343.1	26063478	26087263	AMDHD1	10570	2695	189285	No_or_no_constitutive_exon
CCAAGAACGACATTGAAATTACTCTCTTCCATGGGGAAAATGGGCAATAGAT	27805893	27806003	27806053	27806001	-1	KZ202524.1	ENSANAG00000037102.1	27749436	27916167	PLXNC1	10570	2695	189285	Yes
ACCTGTCTTCATTTAGCAGCAGGCCTGCTGGCAGCCTCCCTGCCAGGGAGGA	28153236	28153326	28153376	28153324	-1	KZ202524.1	ENSANAG00000036838.1	28153236	28153684	None	10570	2695	189285	No_or_no_constitutive_exon
GCCAGCTAGCTTGCTTCCTCTTTGACTTGGCTTTTCTTGGTGGGACACAGGG	6203167	6203209	6203117	6203169	1	KZ202280.1	ENSANAG00000028782.1	5922438	6325654	None	10570	2695	189285	Yes
GAGAAGATTGCATTTGCAAGACAGGTTGAGTAGTTTGGGGGGAATCACAGGT	6222602	6222682	6222552	6222604	1	KZ202280.1	ENSANAG00000028782.1	5922438	6325654	None	10570	2695	189285	Yes
TTGGCCTCATATAAATTTGCATCAGTCTTCCTAAAGGGAGCCACAAAGAGCA	6325491	6325654	6325441	6325493	1	KZ202280.1	ENSANAG00000028782.1	5922438	6325654	None	10570	2695	189285	Yes
GGCCAGGCCAGGCTGTCGTCCTGATGTCGAGCTGGGGGCCGATGACCAAGCC	6088833	6088856	6088783	6088835	1	KZ202280.1	ENSANAG00000028782.1	5922438	6325654	None	10570	2695	189285	No_or_no_constitutive_exon
GAGCTGGGTGATAATGTCTTCAGAACAGGACAGCATCATCAGTGGGACAGGA	7513176	7513217	7513267	7513215	-1	KZ202280.1	ENSANAG00000022071.1	7511816	7516799	None	10570	2695	189285	No_or_no_constitutive_exon
CCATGTCCTGCTCAATATGACTCTGCTCTGATCTTGTGTTCTGGGGGCAGGA	7795450	7795583	7795633	7795581	-1	KZ202280.1	ENSANAG00000029318.1	7790360	7830439	TEP1	10570	2695	189285	Yes
CGCAGGCCGGGGTCTGGTACGACTGGAGTACCGGCAGCGCTGGGATGAAGCC	7877440	7877458	7877390	7877442	1	KZ202280.1	ENSANAG00000030117.1	7875105	7881793	APEX1	10570	2695	189285	No_or_no_constitutive_exon
TTGTTTACAAGCAGGCCTTTAAGGTACAATTCCTGGAGTGGGTGGTGGAGGT	8267777	8267840	8267727	8267779	1	KZ202280.1	ENSANAG00000036300.1	8253571	8274037	ARHGEF40	10570	2695	189285	No_or_no_constitutive_exon
GAAATAACCTAGTTTTGTTGGGATTTTTTGTTGCCATGTTGGTGGGAAAGGC	8675265	8675348	8675398	8675346	-1	KZ202280.1	ENSANAG00000018900.1	8663474	8684560	RAB2B	10570	2695	189285	Yes
AAGTGCTGAACCTTATTCAGTATTTGTCTTTCTTGGGTGGGGGAGTGCAGAC	9882315	9882401	9882451	9882399	-1	KZ202280.1	ENSANAG00000035246.1	9875070	9883571	PRMT5	10570	2695	189285	No_or_no_constitutive_exon
AACCTAAGTCATCTGGAATATATATACTCACTTTGTGGGTGTGCTGAGAGGA	9988849	9988870	9988920	9988868	-1	KZ202280.1	ENSANAG00000029997.1	9987017	9995899	PSMB5	10570	2695	189285	No_or_no_constitutive_exon
GTCCTGGCAGACCCCATCCTTCCCTGCTTCAGGCTGGAGCTGGGGACCAGAA	10011718	10011821	10011871	10011819	-1	KZ202280.1	ENSANAG00000023080.1	10007851	10015724	CDH24	10570	2695	189285	No_or_no_constitutive_exon
AGCAGAGGTCCTGAGATCATCTAACTGTTGGGTCTATTTCTTGGGGACAGCA	10023697	10023831	10023881	10023829	-1	KZ202280.1	ENSANAG00000034343.1	10019125	10061247	ACIN1	10570	2695	189285	Yes
AGGAAGGGGATGAGAGAGCCAGGAAGGGAGGAGGGGAGGGGATGGGGTAGCA	10120040	10120224	10120274	10120222	-1	KZ202280.1	ENSANAG00000023721.1	10090220	10149845	SLC7A8	10570	2695	189285	No_or_no_constitutive_exon
GCAGGGGCACTGATGAGGGGATCTACGATGTGCCCCTGCTGGGGCCAGAGGC	10307130	10307508	10307558	10307506	-1	KZ202280.1	ENSANAG00000037830.1	10300813	10312667	EFS	10570	2695	189285	No_or_no_constitutive_exon
TGGAAAGCTGGCTTCTGCAGACATAGAGACCTGTGAGTGCCAACAGGGAGGC	10350334	10350358	10350408	10350356	-1	KZ202280.1	ENSANAG00000036061.1	10329510	10379790	MYH6	10570	2695	189285	No_or_no_constitutive_exon
TGGGTCACTGCAGGGACCTCTGACAGATGCCCTCAGTGAAGGGCACCGAGGC	10333399	10333642	10333692	10333640	-1	KZ202280.1	ENSANAG00000036061.1	10329510	10379790	MYH6	10570	2695	189285	No_or_no_constitutive_exon
GGCCACTCTCTTCTCCACCTATGCATCTGCCGATTCTGGTAAGTGGGCAGCC	10345393	10345422	10345472	10345420	-1	KZ202280.1	ENSANAG00000036061.1	10329510	10379790	MYH6	10570	2695	189285	No_or_no_constitutive_exon
CTGTCCCTTTGAAGATTCTGATGGAGAGTGTCTGGGGACCAGGGCTTAAGGG	10344434	10344456	10344506	10344454	-1	KZ202280.1	ENSANAG00000036061.1	10329510	10379790	MYH6	10570	2695	189285	No_or_no_constitutive_exon
CAGGAGCAAGGCGGAAGTCCGGAGGACGCCGAGTGGCGGAGGCGGGAGAGGC	11031612	11031646	11031696	11031644	-1	KZ202280.1	ENSANAG00000026895.1	11011041	11031764	None	10570	2695	189285	No_or_no_constitutive_exon
CCCAGGGAGAGAACTGGAGGGAACCAGTTTTGTGTGTTCTGGGGACACAGAG	11071934	11072053	11072103	11072051	-1	KZ202280.1	ENSANAG00000033783.1	11060543	11074662	TGM1	10570	2695	189285	No_or_no_constitutive_exon
GGACATGGGGTAAAATCTGCCCTTCCTTTCTACTTCTTGCCATTGGGAAGGC	11117945	11118095	11118145	11118093	-1	KZ202280.1	ENSANAG00000021534.1	11117210	11119523	CIDEB	10570	2695	189285	No_or_no_constitutive_exon
CCTCTAGACGGGGGTGGGAAGGCAGAGTTGGGCGGCGTAGGGCCGGGCAGGG	11252065	11252173	11252223	11252171	-1	KZ202280.1	ENSANAG00000026864.1	11249958	11252652	SDR39U1	10570	2695	189285	No_or_no_constitutive_exon
CCGCCGCCCTGGACGGGGCCAAAGCTGACGGGCTGGGCGGCAAGGGCGAGCC	15195274	15196356	15195224	15195276	1	KZ202280.1	ENSANAG00000028865.1	15194879	15196356	FOXG1	10570	2695	189285	No_or_no_constitutive_exon
TGCTTTTTTTTTTCTGTTTGCATTTTAGGCCATTGTTTTTGTGGTGGGAGGA	17170339	17170383	17170289	17170341	1	KZ202280.1	ENSANAG00000025849.1	17081818	17179227	SCFD1	10570	2695	189285	No_or_no_constitutive_exon
CTAAAACCAAAAACCCCCAGCTTGGTTTAATGGAATTTTGACTTGGGAAGAC	17591704	17591730	17591780	17591728	-1	KZ202280.1	ENSANAG00000037367.1	17579343	17676406	HECTD1	10570	2695	189285	No_or_no_constitutive_exon
GAATCCATCAGGTTCTGGGCCTCCACTTAGCATAGAGGATTTAGGGTAAGCA	17591520	17591540	17591590	17591538	-1	KZ202280.1	ENSANAG00000037367.1	17579343	17676406	HECTD1	10570	2695	189285	No_or_no_constitutive_exon
GTTTTTTTGTGTTTCTGTTTGTGTGTACGATGTAGATGGGTTTAAAAAAGTT	17588468	17588607	17588657	17588605	-1	KZ202280.1	ENSANAG00000037367.1	17579343	17676406	HECTD1	10570	2695	189285	No_or_no_constitutive_exon
CATGAAAACTATTCACAGAATTGGCAGAAAGGGTCGATTTGGGAGGAAAGGT	29721914	29722029	29721864	29721916	1	KZ202280.1	ENSANAG00000029915.1	29721073	29722029	None	10570	2695	189285	No_or_no_constitutive_exon
CTTATGGTCTAGATTGCTTTTTTATTGGGAGTGGTGTTTTGGGATATAAGGC	31931694	31932016	31932066	31932014	-1	KZ202280.1	ENSANAG00000033380.1	31920696	32008963	ATXN7	10570	2695	189285	Yes
GAACCTGAGTGGGGTGGAGTGGTGGGGGTCCTGGGGCTGCCTGTGGGGAGGG	1380917	1381135	1380867	1380919	1	KZ206464.1	ENSANAG00000020374.1	1336683	1395821	ACOT11	10570	2695	189285	No_or_no_constitutive_exon
TGTGTGTGGATGCGTGTGTGTGTGCATGCATGTGTGTGTGTGTTGGGGAGGA	1384479	1384681	1384429	1384481	1	KZ206464.1	ENSANAG00000020374.1	1336683	1395821	ACOT11	10570	2695	189285	No_or_no_constitutive_exon
CTGCACCAACTAATCGACCCCATGCTCTGACCTCTCAGCAAATGGGCAAGAT	1460408	1460611	1460358	1460410	1	KZ206464.1	ENSANAG00000025864.1	1431444	1482892	None	10570	2695	189285	No_or_no_constitutive_exon
CACCCACCATGGGGCTGGGCAGGGCTGGCAGCACACTGGACAACAGGGAGGG	1557329	1557481	1557531	1557479	-1	KZ206464.1	ENSANAG00000032829.1	1550911	1571667	TTC22	10570	2695	189285	No_or_no_constitutive_exon
GTTTGCCGGATTTCTTCCATGTCATCGTGTTCCTCCTTGCATGGGGTCAGGA	1801670	1801862	1801620	1801672	1	KZ206464.1	ENSANAG00000024205.1	1797438	1820592	PCSK9	10570	2695	189285	No_or_no_constitutive_exon
TTGACCTCGTGATCCACCCGCCTCGGCCTCCCAAAGTGCTGGGATTACAGGC	6339254	6339298	6339204	6339256	1	KZ206464.1	ENSANAG00000036832.1	6026930	6438139	FGGY	10570	2695	189285	No_or_no_constitutive_exon
ATGTGCTTTATATTATTTTCTTTTTTCTTCCCTGGGGGCTTGGAAAATAGAA	6539433	6539535	6539383	6539435	1	KZ206464.1	ENSANAG00000033388.1	6481348	6553245	HOOK1	10570	2695	189285	No_or_no_constitutive_exon
AGTTAGAGCATTGAGTTCTCAAAATAATTTTGTCTTTTCTTGGGTTGAAGGA	8454752	8454971	8454702	8454754	1	KZ206464.1	ENSANAG00000000542.1	8433210	8817278	PATJ	10570	2695	189285	No_or_no_constitutive_exon
GGCAAAGCTCAGAAGAACTTAGCCAGACACTCAAGTGCACTCTAAGGGAGAG	8810137	8810165	8810087	8810139	1	KZ206464.1	ENSANAG00000000542.1	8433210	8817278	PATJ	10570	2695	189285	No_or_no_constitutive_exon
ACTTTTGGGACCTTTGTAAAGAATGTACATTCTGTTGTTATTGGGTGAAGTG	9339527	9339636	9339686	9339634	-1	KZ206464.1	ENSANAG00000016461.1	9128102	9364277	DOCK7	10570	2695	189285	No_or_no_constitutive_exon
GATTTTGTTTGATTAAATAGTCATGTTTCTCTCTTTTTAATGATGGGTAGAA	11378282	11378360	11378232	11378284	1	KZ206464.1	ENSANAG00000033660.1	11165557	11390000	CACHD1	10570	2695	189285	No_or_no_constitutive_exon
GTGAGTATCTGTGGGGGGAATGGGGCAAGCATCTACAGTGATGATGGGAGAT	11462645	11462683	11462733	11462681	-1	KZ206464.1	ENSANAG00000032030.1	11462645	11467656	None	10570	2695	189285	No_or_no_constitutive_exon
ATGAGCCAAGATCACTCCACTGCACTCCAGCCTGGGTGACAGGGTAAAAGTC	11585313	11585343	11585393	11585341	-1	KZ206464.1	ENSANAG00000036647.1	11558704	11614494	JAK1	10570	2695	189285	No_or_no_constitutive_exon
CGGAGGACTCACATCTCTCCAACTCATGGCCCCGAAAGGAGGGTGTCAAGAC	12163012	12163045	12162962	12163014	1	KZ206464.1	ENSANAG00000021991.1	12007482	12187507	DNAJC6	10570	2695	189285	No_or_no_constitutive_exon
ACATTCTCGAGCCTTAGCCCGAGCCGCTAACGCCGGGGCTTGAGGTACAGAG	13655192	13655296	13655346	13655294	-1	KZ206464.1	ENSANAG00000035289.1	13556897	13655360	WDR78	10570	2695	189285	Yes
AATCAGACTCAACCTCTACTGTTGAGGGGCCGGCTTCGGGGCTGGCAGAGGC	19608669	19608701	19608751	19608699	-1	KZ206464.1	ENSANAG00000028848.1	19607732	19608771	None	10570	2695	189285	No_or_no_constitutive_exon
AGTTGTACTGGCAGTCGCTGGAGATTATCTCTCGGTACCTTGGGTAGCAGGC	19608041	19608211	19608261	19608209	-1	KZ206464.1	ENSANAG00000028848.1	19607732	19608771	None	10570	2695	189285	No_or_no_constitutive_exon
TGCGGGTGAGCTGAGATCGCGCCATTGCACTCCAGCCTGGGCAACAAGAGTG	24521174	24521218	24521124	24521176	1	KZ206464.1	ENSANAG00000037601.1	24520064	24521218	None	10570	2695	189285	No_or_no_constitutive_exon
TTGTACTTTGTACAATTTCTGCCATGTAATATAGCCATACAGGGCGAAAGCT	25589208	25589306	25589356	25589304	-1	KZ206464.1	ENSANAG00000026461.1	25589208	25593653	None	10570	2695	189285	No_or_no_constitutive_exon
TTTGTCTTTGAAGATACATATTCAGGAGTGAAAAGAAAGTGGGAATTCAGGA	30923977	30924067	30923927	30923979	1	KZ206464.1	ENSANAG00000035706.1	30906890	30925146	None	10570	2695	189285	No_or_no_constitutive_exon
TATAGAGATGACTCACTGGAATGTGTTTTTGTGTTTTGGGGCACAAACAGCA	652239	652345	652189	652241	1	KZ197258.1	ENSANAG00000029817.1	598111	778202	None	10570	2695	189285	Yes
AAGCAGCCTTACATCACTAAGGTGGCAAAGCTGAAGGAGAAGTATGGGAGGA	962539	962683	962489	962541	1	KZ197258.1	ENSANAG00000028841.1	962075	962683	None	10570	2695	189285	No_or_no_constitutive_exon
ATTAAATTTCATGTTTTTGATTTGTTTTTGCTGTAGGGAAAACCTGGAAGAG	1484934	1484965	1485015	1484963	-1	KZ197258.1	ENSANAG00000022940.1	1429783	1506015	COL4A3	10570	2695	189285	No_or_no_constitutive_exon
GCCACAACCTTAATCATGTAAAATCTCATTTCGATTGGGGGAAATCGCAGAA	3928814	3928937	3928764	3928816	1	KZ197258.1	ENSANAG00000030121.1	3758309	3950272	DOCK10	10570	2695	189285	No_or_no_constitutive_exon
GGCAGACCTGGCTTCCTAACCACATCGTGTTTTGGCTGCTCCGGGAGGAGTC	4833891	4834112	4834162	4834110	-1	KZ197258.1	ENSANAG00000037056.1	4829522	4834202	None	10570	2695	189285	No_or_no_constitutive_exon
TTAGTTAGACTCATTTTATTTTAAAAAGTTGCATGTTTGGGAGAATCCAGTT	5952138	5952182	5952232	5952180	-1	KZ197258.1	ENSANAG00000030895.1	5940357	5983537	None	10570	2695	189285	No_or_no_constitutive_exon
GGGCCCTGGAGCCTCTGCCTGAGATGATAAGGAAAGGCTGGTGGTGGGAGGC	9166991	9167019	9167069	9167017	-1	KZ197258.1	ENSANAG00000006064.1	9166852	9190748	ASIC4	10570	2695	189285	No_or_no_constitutive_exon
CTGCAGAGTCCCTGCCCAAGCCGGGGCTGTGCCGAGGGTGGGGGGGCCAGCA	9166852	9166922	9166972	9166920	-1	KZ197258.1	ENSANAG00000006064.1	9166852	9190748	ASIC4	10570	2695	189285	No_or_no_constitutive_exon
TATCTGTCTCGTCAGATCCACTGAGCTGGCTCTGGGGTCCCTGGGGACAGGT	9203042	9203229	9203279	9203227	-1	KZ197258.1	ENSANAG00000028645.1	9198198	9205082	GMPPA	10570	2695	189285	Yes
TGGGCCAGGCAGTTGGCTCTGGGCACTGTTCTCCTTGATCTGGGATGTAGCT	9225993	9226051	9226101	9226049	-1	KZ197258.1	ENSANAG00000030734.1	9212236	9270933	SPEG	10570	2695	189285	No_or_no_constitutive_exon
AAGACTGCCACACTCCTCAGTTTACCTGTGGGGAAGAGGGGTGGGGGCAGTG	9319413	9319434	9319363	9319415	1	KZ197258.1	ENSANAG00000024158.1	9304058	9334349	DNPEP	10570	2695	189285	No_or_no_constitutive_exon
CCACTCCCTTGGGGTACCCTGGGGCTCCAGCAGCTGGATCCCAGAGGGAGGT	9442503	9442698	9442748	9442696	-1	KZ197258.1	ENSANAG00000025730.1	9440727	9446745	None	10570	2695	189285	No_or_no_constitutive_exon
CCAAGGTAATTGCTAATGATGGTGGTCTGGGTAGCAGGGAGGCAAAAGAGAA	9477030	9477058	9476980	9477032	1	KZ197258.1	ENSANAG00000019491.1	9467696	9477420	GLB1L	10570	2695	189285	No_or_no_constitutive_exon
CTGACCCTTTCTTTTCACCGCTTTCCTGTTCCCTATTCCCTAGGGCCAAGTC	9477157	9477420	9477107	9477159	1	KZ197258.1	ENSANAG00000019491.1	9467696	9477420	GLB1L	10570	2695	189285	No_or_no_constitutive_exon
GGGTCTCAGAAAAGTTCACAGCTGCTGTCTGTCTGTGCTGGGAGAGACAGGG	9492259	9492377	9492209	9492261	1	KZ197258.1	ENSANAG00000031038.1	9486298	9495349	ATG9A	10570	2695	189285	No_or_no_constitutive_exon
GTCTCTACTGGGAGCCTGAACAGCTGGGTGGGGTGACGGGAGTGATCGAGGG	9685436	9685526	9685386	9685438	1	KZ197258.1	ENSANAG00000026544.1	9674126	9714933	CFAP65	10570	2695	189285	No_or_no_constitutive_exon
ATGATGTTTGGCTTTGTCCTTTCCTATTCTCTGTTGCTCTCACAGGGAAGAA	9910603	9910771	9910821	9910769	-1	KZ197258.1	ENSANAG00000034366.1	9908621	9944178	CYP27A1	10570	2695	189285	No_or_no_constitutive_exon
TGTGTTTTGTGTGTTTTTTCCAACCCCTCCCTTTATTTGGGGGGAAACAGGG	10123292	10123384	10123434	10123382	-1	KZ197258.1	ENSANAG00000038509.1	10121734	10154391	None	10570	2695	189285	Yes
TGGGTGAGGGCCAGGCGGGGGCAGTGAGGGAGCCAGGATCCAGGGGCTAGGC	10313366	10313483	10313533	10313481	-1	KZ197258.1	ENSANAG00000020565.1	10297236	10321257	VIL1	10570	2695	189285	No_or_no_constitutive_exon
ACTTTACAATCGCTCTTTTTTCTGGCTGGAACCATGGAGGGTGTAAAGAGAA	12330771	12331065	12331115	12331063	-1	KZ197258.1	ENSANAG00000035228.1	12330337	12335970	None	10570	2695	189285	No_or_no_constitutive_exon
AAACTTTACAATCGCTCTTTTTTCTGGCTGGAACCATGGAGGGTGTAAAGAG	12330771	12331067	12331117	12331065	-1	KZ197258.1	ENSANAG00000035228.1	12330337	12335970	None	10570	2695	189285	No_or_no_constitutive_exon
CACTTCCTAAACTGGTGGTGTCTTTTCTTTTTTCTCTGGTGGGAAAACAGGT	13253045	13253315	13252995	13253047	1	KZ197258.1	ENSANAG00000027282.1	13204890	13284813	FN1	10570	2695	189285	Yes
TCTTAGCTAACTCCGAGTTCTCCAACGCTTTGACTCAATAAATTCGGGAGCT	18158618	18158641	18158568	18158620	1	KZ197258.1	ENSANAG00000033281.1	18151738	18201833	None	10570	2695	189285	No_or_no_constitutive_exon
GCCTGAAATCAGCAGACCCTCGGACAGCACGCGTTACACTGGCTGGGCAGGT	18158691	18158714	18158641	18158693	1	KZ197258.1	ENSANAG00000033281.1	18151738	18201833	None	10570	2695	189285	No_or_no_constitutive_exon
AGAGGGCTTGACTGCTAGTATAATTATTTTCTTTCTGCCATGGGGAACAGGG	18805778	18806040	18806090	18806038	-1	KZ197258.1	ENSANAG00000022890.1	18628280	18853696	UNC80	10570	2695	189285	Yes
TAGTACTTGACAGTTGGGCTCTTTTGCAGCTTCCTCCTTATGGGAGGTAGTC	22780762	22781168	22781218	22781166	-1	KZ197258.1	ENSANAG00000033490.1	22725629	22841390	NRP2	10570	2695	189285	No_or_no_constitutive_exon
ACTGGGCATGGTGGATCATGCCTATAATCCCAGCACTTTGGGAGACTAAGGC	26170056	26170098	26170148	26170096	-1	KZ197258.1	ENSANAG00000029164.1	26170056	26171266	None	10570	2695	189285	No_or_no_constitutive_exon
CAGGGCCTCCAGGCTGCAGCTCACTCAGCTAAGAGTGCTTGGGTGCCAAGTC	26416201	26416579	26416151	26416203	1	KZ197258.1	ENSANAG00000037788.1	26415859	26416579	None	10570	2695	189285	No_or_no_constitutive_exon
GATGACCAAGTGGTCGAATGGCAGAGCACATCCCCTCAGAGTGGGCACAGGT	27440649	27440772	27440599	27440651	1	KZ197258.1	ENSANAG00000020470.1	27440551	27440772	None	10570	2695	189285	No_or_no_constitutive_exon
GTACTGCTCATGTTAATTACTGGTAGCAAGGCAGAGTCAGGGGCCAGGAGAG	27512787	27512845	27512895	27512843	-1	KZ197258.1	ENSANAG00000028822.1	27501027	27527680	CASP8	10570	2695	189285	No_or_no_constitutive_exon
TTATTACTGGTTACAGAAGAAAAAGATCACAATGCTATTTTCAAGGGTAGAT	3958681	3958758	3958808	3958756	-1	KZ206965.1	ENSANAG00000035081.1	3942383	3963112	RGS21	10570	2695	189285	No_or_no_constitutive_exon
GTTAAGAAAATGTAAGGATAACTTAATTACATTTTTTTCTGGGACTGAAGAA	11780121	11780202	11780252	11780200	-1	KZ206965.1	ENSANAG00000028114.1	11775942	11856516	SMG7	10570	2695	189285	No_or_no_constitutive_exon
TAGCATATGGTCTCCTTCTTTGGGATGTTTGTGGAGGGATGAATGGTCAGTC	12495554	12495770	12495820	12495768	-1	KZ206965.1	ENSANAG00000024560.1	12494257	12530997	NPL	10570	2695	189285	No_or_no_constitutive_exon
TGGTGAAACCCCGTCTCTAAAAAAAAAAAGTCTAAGGTTGTGGGTGACAGAA	14457004	14457242	14456954	14457006	1	KZ206965.1	ENSANAG00000033296.1	14456376	14457242	None	10570	2695	189285	No_or_no_constitutive_exon
AAGCAATTTGGAATGTTCTGATGTGGACTTCTCTTTCTTGGGCAATGGAGTC	15911295	15911334	15911384	15911332	-1	KZ206965.1	ENSANAG00000027959.1	15909540	15963525	SOAT1	10570	2695	189285	No_or_no_constitutive_exon
TTATCAGTCCCTGTCTTGTTTCCTCACGAAGTGGCTGAGGAGCTTGGGAGAG	16169160	16169315	16169110	16169162	1	KZ206965.1	ENSANAG00000038154.1	16148136	16171582	ABL2	10570	2695	189285	No_or_no_constitutive_exon
TGAAACCCCATCTCTACAAAAATAAAAAACTTAGCCGGGCAGGATGACAGGT	16149179	16149206	16149129	16149181	1	KZ206965.1	ENSANAG00000038154.1	16148136	16171582	ABL2	10570	2695	189285	No_or_no_constitutive_exon
TCACCCCCTTGAAGGTTTCCTCTCCCTCCCTCCACCCCGAAAGGGAACAGTC	16700676	16700719	16700769	16700717	-1	KZ206965.1	ENSANAG00000019449.1	16700612	16710437	TEX35	10570	2695	189285	No_or_no_constitutive_exon
CAGATTCCATTATTGTCGATCAGTGCAGTCGCCATGCGAGGTGGGGGGAGGA	16852067	16852188	16852238	16852186	-1	KZ206965.1	ENSANAG00000018433.1	16851990	16852261	None	10570	2695	189285	No_or_no_constitutive_exon
GTAAAGGAGGCTGTTGAAATAGCTAAAGCAGGAAGGGTTGGGGGCTGCAGTT	16851990	16852053	16852103	16852051	-1	KZ206965.1	ENSANAG00000018433.1	16851990	16852261	None	10570	2695	189285	No_or_no_constitutive_exon
TCAGAAACAGGAAGTGACCTGCCTTGATTTTGTTTTCTCTGAGGGTGCAGTG	17237260	17237381	17237210	17237262	1	KZ206965.1	ENSANAG00000028432.1	17236423	17272776	SEC16B	10570	2695	189285	Yes
CCGGCCAGAGGTGGCCGAGTCCCTGGAGAACTTTCTCGGGCTGGAGACAGAC	17906724	17907554	17907604	17907552	-1	KZ206965.1	ENSANAG00000038503.1	17905156	18016647	BRINP2	10570	2695	189285	No_or_no_constitutive_exon
TCCACTGCCACCTCGAGGTCGGCTCAACGGTTCCCTGGGACCACAGGGAGGT	22287855	22289327	22287805	22287857	1	KZ206965.1	ENSANAG00000038295.1	22287752	22289327	None	10570	2695	189285	No_or_no_constitutive_exon
GTTCTTTTCTGAATTCACCAGGATGCGGAGAACTAGTTTGGGTAGGAGAGCC	23189061	23189817	23189011	23189063	1	KZ206965.1	ENSANAG00000023819.1	23174054	23189817	MYOC	10570	2695	189285	No_or_no_constitutive_exon
GGTGTTCGGGGACGACTCCCGCCTGTCCGCGCGCCTCTCCGGGCCGGCAGCT	23540199	23540257	23540307	23540255	-1	KZ206965.1	ENSANAG00000007884.1	23538899	23540351	None	10570	2695	189285	No_or_no_constitutive_exon
GCAGATTACATCACATATATGGATGAGCTGGACTCTTTCATGGGGCCAAGCC	23565784	23565861	23565911	23565859	-1	KZ206965.1	ENSANAG00000037549.1	23565594	23588406	None	10570	2695	189285	No_or_no_constitutive_exon
AACCCATACCAGTTTTGACTGATGGGACTAGGGAAGTAGGATGGGGCTAGAA	23565594	23565745	23565795	23565743	-1	KZ206965.1	ENSANAG00000037549.1	23565594	23588406	None	10570	2695	189285	No_or_no_constitutive_exon
CTCCAGTTACTATGATGACAGGTCGGACCACGAGCGGGAGCGGCACAAAGAA	473575	473648	473698	473646	-1	KZ202417.1	ENSANAG00000025731.1	432677	474475	BRD9	10570	2695	189285	Yes
CGCCGCGCCCCGGCCGCCGGCATGGTGCTGCTGGCCGGGACGGGCCGGAGGG	10829667	10829739	10829617	10829669	1	KZ202417.1	ENSANAG00000027592.1	10829638	10926402	ANKRD33B	10570	2695	189285	No_or_no_constitutive_exon
AAGCTAGGGAGGGCTGGGACGCAGGCACAGGACTGGCTGGGCGAAGGGAGTG	14460464	14460598	14460648	14460596	-1	KZ202417.1	ENSANAG00000030588.1	14256127	14545965	None	10570	2695	189285	No_or_no_constitutive_exon
TTTGACTGACTTTTCTTACACCCCTCTCTACCCAATCTTGGGGGGAACAGGT	17403382	17403626	17403676	17403624	-1	KZ202417.1	ENSANAG00000036842.1	17370263	17658904	MYO10	10570	2695	189285	No_or_no_constitutive_exon
CAAGAGTCAGCTGGCAGAATCTCAAAGATTTCATGAGACAAGCTGGGAAGTA	8467136	8467164	8467214	8467162	-1	KZ197012.1	ENSANAG00000037529.1	8467136	8467563	None	10570	2695	189285	No_or_no_constitutive_exon
CATATGTAATCATTGTTTCTTGTTTTGTGTGTGTGATTTGTGGGGAGCAGCG	9343940	9344091	9343890	9343942	1	KZ197012.1	ENSANAG00000026850.1	9318557	9362071	NAT10	10570	2695	189285	Yes
TGAGAGATGTTTTTTTTTTCCCTTAGGACATTCACACGGGAGTCAAGAAGGT	10396157	10396205	10396107	10396159	1	KZ197012.1	ENSANAG00000029878.1	10316259	10413602	CD44	10570	2695	189285	No_or_no_constitutive_exon
ATGAGCGCACTGTGGTGGTGGCTGCCCACTGTGTTACTGACCTGGGGAAGGT	10617570	10617629	10617679	10617627	-1	KZ197012.1	ENSANAG00000029143.1	10614471	10711900	PAMR1	10570	2695	189285	No_or_no_constitutive_exon
GAGATGGGAAAGCGGTGATTGGGAAAGCAGAGCCCCAGTGTGGGTGGCAGTG	19971448	19971607	19971657	19971605	-1	KZ197012.1	ENSANAG00000038476.1	19962443	20005227	SYT13	10570	2695	189285	No_or_no_constitutive_exon
TCTGGAAAGGCCCTGCTGCCGACTTTCTCATATGTCCTTGCTGGGGACAGGT	20627263	20627436	20627213	20627265	1	KZ197012.1	ENSANAG00000023346.1	20608333	20628972	MAPK8IP1	10570	2695	189285	Yes
TCTGCGGATATCATCCAAAGAACAACAAGTAAGTGGGGTTAGGACAGTAGTG	20628341	20628392	20628291	20628343	1	KZ197012.1	ENSANAG00000023346.1	20608333	20628972	MAPK8IP1	10570	2695	189285	No_or_no_constitutive_exon
CTGCCACCTGTTCCCTCTCCCAGGTTTCTCTTCAGGTTCTGCAGGGTGAGGC	21438776	21438931	21438981	21438929	-1	KZ197012.1	ENSANAG00000038289.1	21422496	21447188	ARHGAP1	10570	2695	189285	No_or_no_constitutive_exon
AGCTGCTGCCTCTGTGCCCTGGTCGGGGTTGCTGGGAGTGGGAAGCAGAGTC	21422679	21422724	21422774	21422722	-1	KZ197012.1	ENSANAG00000038289.1	21422496	21447188	ARHGAP1	10570	2695	189285	No_or_no_constitutive_exon
CTCCCTAAGTGGCTCTTACTTTGCTTTGCGATTGGGGTGCAGCAGGGCAGCC	21449280	21449389	21449230	21449282	1	KZ197012.1	ENSANAG00000036294.1	21445085	21452749	ZNF408	10570	2695	189285	No_or_no_constitutive_exon
GGCTGGCACGGTGGCTCACACCTGTAATCCCAGCACTTTGGGTGGCCAAGGC	21887035	21887089	21887139	21887087	-1	KZ197012.1	ENSANAG00000026796.1	21887035	21889753	None	10570	2695	189285	No_or_no_constitutive_exon
GATTGGCAAGTACGCTACCTTATTATCTTCCCAGCTGGGTGCCAAGAAAGGC	21942982	21943102	21943152	21943100	-1	KZ197012.1	ENSANAG00000031850.1	21937731	21947752	ARFGAP2	10570	2695	189285	No_or_no_constitutive_exon
GCAGTTTCCCAGCTAGGACACTGGGCAGGGGAGCTGGGATGGGGCCTGAGAC	22031257	22031267	22031207	22031259	1	KZ197012.1	ENSANAG00000037990.1	22028798	22040791	NR1H3	10570	2695	189285	No_or_no_constitutive_exon
GCCTTTTCTTCCTTGCTGCTGACTCTCTATTCTTTTCCCTCATGGGATAGAT	22055034	22055191	22054984	22055036	1	KZ197012.1	ENSANAG00000024603.1	22045580	22096572	MADD	10570	2695	189285	No_or_no_constitutive_exon
TTGGGGGCTGCAGACTTGCCCCTGGCCACAGCCTGGACTGTGGGACACAGGG	22115131	22115295	22115345	22115293	-1	KZ197012.1	ENSANAG00000023289.1	22097282	22122675	MYBPC3	10570	2695	189285	Yes
CCATCCCAAGTATGGCAGAGATGGCAGCTGCAGGCTGCTGGGGTGAGGAGCT	22182026	22182109	22182159	22182107	-1	KZ197012.1	ENSANAG00000037076.1	22182026	22193768	PSMC3	10570	2695	189285	No_or_no_constitutive_exon
ACATTTTTCCGAGGTCCATCAGCAAGACAGGGAAGTGGCTGGGACTGGAGTC	22207538	22207799	22207849	22207797	-1	KZ197012.1	ENSANAG00000022248.1	22206233	22217278	RAPSN	10570	2695	189285	No_or_no_constitutive_exon
GGACATCCCAACTCGGCAGAACCGCTTTGAGGTCAGTCGGGAGATCTGAGAA	22353264	22353340	22353214	22353266	1	KZ197012.1	ENSANAG00000030907.1	22351423	22359713	None	10570	2695	189285	No_or_no_constitutive_exon
GACCTCAGGTGATCCACCTGCCTCGGCCTCCCAAAGTGCTGGGATTACAGGC	22879395	22879634	22879345	22879397	1	KZ197012.1	ENSANAG00000028493.1	22878718	22941412	PTPRJ	10570	2695	189285	No_or_no_constitutive_exon
GAAAAATGAAGCCACCTGTGCTGGGGACACTTGGGGCAGGGAGAATATAGGC	23050657	23050692	23050607	23050659	1	KZ197012.1	ENSANAG00000018347.1	23047710	23055200	None	10570	2695	189285	No_or_no_constitutive_exon
TAGGTGACTAGGGTAACTGACAACTTTGTTTCTCCTCTGGGGTGTGGCAGGC	23107707	23107791	23107657	23107709	1	KZ197012.1	ENSANAG00000032425.1	23102765	23114724	None	10570	2695	189285	No_or_no_constitutive_exon
AGGCCCCCCCTGAGCAGCCCCACGCCCGCTCCTCCTGCAGGGGCCATGAGCA	23148830	23149017	23149067	23149015	-1	KZ197012.1	ENSANAG00000033901.1	23141498	23149168	NRIP2	10570	2695	189285	No_or_no_constitutive_exon
CCACACCCTTTCCCTAACAGGTATCCTGAACATTATCTTGATGGTGGGAGGT	23160967	23161020	23161070	23161018	-1	KZ197012.1	ENSANAG00000020158.1	23160759	23168984	TEX52	10570	2695	189285	No_or_no_constitutive_exon
GGCCTGCACAATGTTGGGAAGACAACCATCCTGACGAAGTTCAACGGGAGGA	23202578	23203016	23203066	23203014	-1	KZ197012.1	ENSANAG00000028446.1	23202578	23203129	None	10570	2695	189285	No_or_no_constitutive_exon
CCAAGCTAAAGGTAAGGAAACTGCAGTGTGGGGGCTGGAGGGGCTGGGAGTG	23323088	23323127	23323038	23323090	1	KZ197012.1	ENSANAG00000036426.1	23268780	23350388	None	10570	2695	189285	No_or_no_constitutive_exon
GAAGAGCTCGCGGTCCGACCTGGCCTTCTTCCGGTTCCCGGGACCCAGAGAT	5912988	5913100	5913150	5913098	-1	KZ201897.1	ENSANAG00000030559.1	5910792	5913179	None	10570	2695	189285	No_or_no_constitutive_exon
AACAAAGAATACCTAAAATCTCTATTTGAAATCTTGATTCTTATGGGAAGCA	5912043	5912532	5912582	5912530	-1	KZ201897.1	ENSANAG00000030559.1	5910792	5913179	None	10570	2695	189285	No_or_no_constitutive_exon
AGCTATGCATTGTTCTACACAGGTTTAAAACAACTTTTTCGGGAATTTAGGG	7011634	7011712	7011762	7011710	-1	KZ201897.1	ENSANAG00000031522.1	7011634	7013062	None	10570	2695	189285	No_or_no_constitutive_exon
CCTCCAAGAGGAAAATGAGGGTGTGTATAATGGAAGCTGGGGAGGCTGAGGA	12283960	12283981	12284031	12283979	-1	KZ201897.1	ENSANAG00000037952.1	12281530	12284168	None	10570	2695	189285	Yes
GCAGTGGAAGAAGCAAAGAAAGAAGGTGGCACAGTGGTCTATGGGGCAAGGT	12282550	12282970	12283020	12282968	-1	KZ201897.1	ENSANAG00000037952.1	12281530	12284168	None	10570	2695	189285	No_or_no_constitutive_exon
TGTCTGTCTTCCTTAGGGCCCTGCTGGTCCTTCTGGCCCTGCTGGGAAAGAT	16090974	16091048	16091098	16091046	-1	KZ201897.1	ENSANAG00000027829.1	16087862	16123110	COL1A2	10570	2695	189285	No_or_no_constitutive_exon
CTAATTGGAGGAGGAGCAGTTGTACTGGGATGGGGCAGGGGAAATAAAAGTT	561935	561961	562011	561959	-1	KZ202344.1	ENSANAG00000038405.1	526975	574286	PAAF1	10570	2695	189285	No_or_no_constitutive_exon
AGCTGTTGCTGCCCTGGGGAACAACATCATGGAAAGCCTAAGGGGCACAGGA	1506814	1507417	1507467	1507415	-1	KZ202344.1	ENSANAG00000038483.1	1506691	1507843	None	10570	2695	189285	No_or_no_constitutive_exon
TTATGGGGTCTTGGCCGCACTCTTGATATGTATCTGGGGCTGGAGTACAGGA	1575960	1576081	1576131	1576079	-1	KZ202344.1	ENSANAG00000001465.1	1573440	1588130	ATG16L2	10570	2695	189285	No_or_no_constitutive_exon
TGATCTGGGGCTTGAAGGGAAGGATGACGCTGAGTGGGTCTTGGGGGCAGGA	1696976	1697107	1696926	1696978	1	KZ202344.1	ENSANAG00000038203.1	1683263	1723796	ARAP1	10570	2695	189285	No_or_no_constitutive_exon
GGGGGGGCGCCCTGGAACATCGCCGGCCTTGTTGTCCGGACGCGGGGCAGCC	1965370	1965568	1965320	1965372	1	KZ202344.1	ENSANAG00000032809.1	1965164	2107106	CLPB	10570	2695	189285	No_or_no_constitutive_exon
CTGCGCGGGCCATGGCCTCGGCCTGCGGGGCGCGGGTCCGGGGGGCGCAGCG	2177670	2177827	2177877	2177825	-1	KZ202344.1	ENSANAG00000027766.1	2164465	2177866	INPPL1	10570	2695	189285	No_or_no_constitutive_exon
GCTCTACGGTGGGGACTCCACTGGGACATGAGATAGGGTGGTGTGAACAGAT	2167319	2167340	2167390	2167338	-1	KZ202344.1	ENSANAG00000027766.1	2164465	2177866	INPPL1	10570	2695	189285	No_or_no_constitutive_exon
AGCCTAACCAGGGCCTTGTATGTGCCCTGCTGCTTCCTGTAGAGGGGGAGCG	2174342	2174379	2174429	2174377	-1	KZ202344.1	ENSANAG00000027766.1	2164465	2177866	INPPL1	10570	2695	189285	No_or_no_constitutive_exon
ACAGTATCCCTGACTTGACTCACCCCATGTGTTTGGCTTTCAGGGTTGAGCA	2424353	2424488	2424538	2424486	-1	KZ202344.1	ENSANAG00000037407.1	2390034	2456260	RNF121	10570	2695	189285	No_or_no_constitutive_exon
TACAGATAGGGAGCACTTGTGTCTTTTACAAACAGGGTGTGGGAAATTAGAA	4028595	4028631	4028681	4028629	-1	KZ202344.1	ENSANAG00000026489.1	4028595	4030324	HBD	10570	2695	189285	No_or_no_constitutive_exon
GAAGTCTCAGTGAGGTCTCAGGAAGGAGATCTCCACGAGGGCAATGGTAGGA	5157152	5157183	5157233	5157181	-1	KZ202344.1	ENSANAG00000027696.1	5147280	5164675	TRIM3	10570	2695	189285	No_or_no_constitutive_exon
GGGCACTGCCCTGACAGCCTTCCTCTTTGGGCTGCTGGCGGTGGGCACAGGT	7386161	7386302	7386352	7386300	-1	KZ202344.1	ENSANAG00000019529.1	7373211	7445738	ST5	10570	2695	189285	No_or_no_constitutive_exon
TGAAGTGATGGTTTTCTTTTGGATTGTGTTGCTTTATTTTTTGGGATAAGCT	8508153	8508410	8508460	8508408	-1	KZ202344.1	ENSANAG00000016501.1	8429079	8685788	SBF2	10570	2695	189285	No_or_no_constitutive_exon
TTGATTTGGATATTCTCCTGTCTAATCCATATGCTTTGGGGAGGGTCTAGGA	9104484	9104595	9104434	9104486	1	KZ202344.1	ENSANAG00000037681.1	9053458	9111824	AMPD3	10570	2695	189285	Yes
CATTACAGGTAAAGCTTGCATTTCCTTCAACAAGAAGGATTACAGGGGAGCT	9378820	9378868	9378770	9378822	1	KZ202344.1	ENSANAG00000038032.1	9372890	9401756	CTR9	10570	2695	189285	No_or_no_constitutive_exon
TTGGTTACATTTTTTAAGAAATCGTTTTTTTATATTGTTGTTCAGGGAAGCT	12020403	12020556	12020353	12020405	1	KZ202344.1	ENSANAG00000007619.1	12011702	12049264	ARNTL	10570	2695	189285	No_or_no_constitutive_exon
GGGTCTCACTATAGATTGGCTCAGGTTGGTATGAACTCCTGGGCTCAAAGCA	15791767	15791849	15791717	15791769	1	KZ202344.1	ENSANAG00000033132.1	15768881	15802787	NUCB2	10570	2695	189285	No_or_no_constitutive_exon
CTGCTGCCCCTTGCCCGGCCACCCAGCACCAGCTTCCAGAGGGAGCTCAGCA	15891801	15891862	15891912	15891860	-1	KZ202344.1	ENSANAG00000034619.1	15856506	15942303	ABCC8	10570	2695	189285	No_or_no_constitutive_exon
TTTCGGCCCCCAGGGGTGTGGCAGTGGATCCAGGCTCCCCGGGGGCTGAGCA	15989509	15989678	15989728	15989676	-1	KZ202344.1	ENSANAG00000033372.1	15961080	16014962	USH1C	10570	2695	189285	No_or_no_constitutive_exon
TTCTTCCAGTGTGACCCTTGGTTTCTCTGCACAGGTCAATGGGTGATGAGGC	16029986	16030080	16029936	16029988	1	KZ202344.1	ENSANAG00000035931.1	16017508	16115585	OTOG	10570	2695	189285	No_or_no_constitutive_exon
TCTTCCACCTCCCATCCTATCTCTCTCTGGGCTGGTTTGTGGGCTGAAAGAG	17132753	17132955	17133005	17132953	-1	KZ202344.1	ENSANAG00000021912.1	17129583	17194014	PTPN5	10570	2695	189285	No_or_no_constitutive_exon
ACTGGATGGTTGGTCTCTGACAACTGGAGAGCCACAGGGAAGGAGACTAGCA	18032736	18032767	18032686	18032738	1	KZ202344.1	ENSANAG00000034282.1	17564605	18326523	NAV2	10570	2695	189285	No_or_no_constitutive_exon
TGCCCTGGCTCCCAGAGGCCTCCTGTGACCAGGGTTTTCTCTGTGGGAAGCT	7683504	7685701	7683454	7683506	1	KZ204317.1	ENSANAG00000038370.1	7660045	7685701	SIGLEC1	10570	2695	189285	No_or_no_constitutive_exon
TGGAGCGGAGGCGAGGAGCGGGGGCGGGGCCCGGCGCGGGTGGAGCGGAGGC	7711124	7711154	7711074	7711126	1	KZ204317.1	ENSANAG00000038510.1	7708165	7712162	GFRA4	10570	2695	189285	No_or_no_constitutive_exon
GAGGCGAGGAGCGGTGTCGGGGCCGCGGCGAGGGTGGGGTGAGGGTGGAGTG	7711171	7711320	7711121	7711173	1	KZ204317.1	ENSANAG00000038510.1	7708165	7712162	GFRA4	10570	2695	189285	No_or_no_constitutive_exon
GAGGTCAAGGCTACTATAAGCCGTGAGTGGGCAGCCTGGGTGACAGTGAGAC	8121185	8121190	8121135	8121187	1	KZ204317.1	ENSANAG00000026117.1	8113933	8125269	SLC4A11	10570	2695	189285	No_or_no_constitutive_exon
CCCAGTCTCAAAAAAACAAAACAAAAAACCTGCTGCTAGTTCATGGGGAGAG	8121236	8121274	8121186	8121238	1	KZ204317.1	ENSANAG00000026117.1	8113933	8125269	SLC4A11	10570	2695	189285	No_or_no_constitutive_exon
GGGGAGGTGGCCGTCCGCGCGCGCTGGGGACGGTGGGGGCGGGCGGAGAGGG	8304153	8304229	8304279	8304227	-1	KZ204317.1	ENSANAG00000033577.1	8302711	8304501	None	10570	2695	189285	No_or_no_constitutive_exon
TCCGGATGCAGGGTAATGAGGCTAATCTCTGCTCATCTCTGTGTGGGCAGGA	8514429	8514518	8514568	8514516	-1	KZ204317.1	ENSANAG00000021734.1	8507912	8534513	VPS16	10570	2695	189285	Yes
GGTTCTCCTCCCTGGCATGGGTCTGACCAGTAGGGTTGGGGGGCGGGTAGGG	8536538	8536777	8536488	8536540	1	KZ204317.1	ENSANAG00000032335.1	8535389	8540195	PCED1A	10570	2695	189285	No_or_no_constitutive_exon
AGGACACACACAAATGAGAAGGCTTATATTTGCAGGTAATGTGGGTGAAGCT	8831081	8831135	8831031	8831083	1	KZ204317.1	ENSANAG00000009075.1	8818639	8831300	ZNF343	10570	2695	189285	Yes
GGTGGGCCTGGAATGTGGGTGACTCTAAGCACAGTGTCTCTGGGGAGCAGTT	8909718	8909847	8909897	8909845	-1	KZ204317.1	ENSANAG00000027021.1	8881969	8927155	TGM6	10570	2695	189285	Yes
ATCATCTCTCTCTCCCTTTCCTTCTCCTTCTGCCCTGGTCTGGCGGGCAGTG	10138258	10138447	10138208	10138260	1	KZ204317.1	ENSANAG00000021649.1	10109451	10142302	RSPO4	10570	2695	189285	No_or_no_constitutive_exon
GGTCCTGGCTAACTGAGGCTCCTCTCTTGACCTGGCTGCCCGGGACACAGGG	11538232	11538429	11538182	11538234	1	KZ204317.1	ENSANAG00000033864.1	11465671	11546221	TTLL9	10570	2695	189285	No_or_no_constitutive_exon
GGTCCTGGCTAACTGAGGCTCCTCTCTTGACCTGGCTGCCCGGGACACAGGG	11536217	11536414	11536167	11536219	1	KZ204317.1	ENSANAG00000033864.1	11465671	11546221	TTLL9	10570	2695	189285	No_or_no_constitutive_exon
CTTGGCGTAGGCCAGGTCTGAGGACAAAAGTGTCTCTGTTTGGGGTGCAGAT	11702410	11702564	11702360	11702412	1	KZ204317.1	ENSANAG00000037169.1	11658636	11711575	HCK	10570	2695	189285	No_or_no_constitutive_exon
GAAGTGCCAATTGAAATTCGGGACACCTTTCTCTAAATGGGAGAGCTGAGGC	11809751	11809781	11809831	11809779	-1	KZ204317.1	ENSANAG00000029373.1	11804386	11809943	PLAGL2	10570	2695	189285	No_or_no_constitutive_exon
TGTGGCTCTGCAGTGGACTTGGACTCTCTTTTTGTTCTCTGGGAATGTAGGC	12033124	12033218	12033074	12033126	1	KZ204317.1	ENSANAG00000032163.1	11965911	12041143	ASXL1	10570	2695	189285	No_or_no_constitutive_exon
ACCTCCACAGTCAAGAGGACGGTGAGTGCCCCTTGGTAACGGTTGGGGAGGG	12078030	12078032	12078082	12078030	-1	KZ204317.1	ENSANAG00000033711.1	12051188	12134635	NOL4L	10570	2695	189285	No_or_no_constitutive_exon
GTGGACAACTTCCAGCTGGTTATCAGCGCTGGCCAGGACCGGGATTCAAGGC	12541790	12541840	12541740	12541792	1	KZ204317.1	ENSANAG00000029449.1	12484410	12547389	EFCAB8	10570	2695	189285	No_or_no_constitutive_exon
GGTGGCCCGCGATGTCCAGAAGGACCTGGTGCCCAGCAGGGAGCAGGCAGCG	12547078	12547389	12547028	12547080	1	KZ204317.1	ENSANAG00000029449.1	12484410	12547389	EFCAB8	10570	2695	189285	No_or_no_constitutive_exon
TCCTGTTCTGTCTCTGTGTTCACCAACCCTCTCTCCCATTGGGGGTCCAGGT	12654944	12654998	12654894	12654946	1	KZ204317.1	ENSANAG00000005106.1	12643060	12661899	BPIFB3	10570	2695	189285	No_or_no_constitutive_exon
TACTGACTATTTTGTTTTACTTATGCATGGGCTGAATAGTCCCGGGGAAGGC	12895483	12895542	12895592	12895540	-1	KZ204317.1	ENSANAG00000036607.1	12888323	12921619	CDK5RAP1	10570	2695	189285	No_or_no_constitutive_exon
CTGCACTCCCACAGAGGCAGGCCTGGTTGGAGGTGGGGTGGATGCTGGAGGG	13221033	13221284	13221334	13221282	-1	KZ204317.1	ENSANAG00000029428.1	13217931	13227838	E2F1	10570	2695	189285	No_or_no_constitutive_exon
TATTTCATGAAGTAAGTGTTCTTATTTTCTTTTCTGGGTACCAAGAGTAGTT	14174047	14174068	14174118	14174066	-1	KZ204317.1	ENSANAG00000035852.1	14085736	14192622	PIGU	10570	2695	189285	No_or_no_constitutive_exon
ATGGAAAGAATTTGGTAACAGGGGAAGAGAACAGGTCAGCTGGGAGGGAGGC	14438119	14438291	14438069	14438121	1	KZ204317.1	ENSANAG00000033642.1	14405457	14452401	ACSS2	10570	2695	189285	No_or_no_constitutive_exon
CAGCCCTCACCAGCCTGAACTGCCTGCTCGCCTCTTCACCTGCAGGGGAGCT	14525332	14525446	14525282	14525334	1	KZ204317.1	ENSANAG00000030486.1	14484315	14528974	MYH7B	10570	2695	189285	No_or_no_constitutive_exon
AGCGACGCGGAGTCGGCGGCCGGGGGCCCGGCAGGGGTCCGCACGGGCAGCC	16415023	16415236	16415286	16415234	-1	KZ204317.1	ENSANAG00000025250.1	16333829	16415687	SOGA1	10570	2695	189285	No_or_no_constitutive_exon
TTGCAGTGAGCCGAGATCGCGCCATTTCACTCCAGCCTGGGTAACAAGAGCG	16466530	16466636	16466686	16466634	-1	KZ204317.1	ENSANAG00000023995.1	16442403	16504411	SAMHD1	10570	2695	189285	No_or_no_constitutive_exon
AACCCCTTTGCCTGATCACACTAAGGGGCAGGGTCGGGGGGTGGGGGGAGCA	17035421	17035569	17035371	17035423	1	KZ204317.1	ENSANAG00000029493.1	17035345	17035569	None	10570	2695	189285	No_or_no_constitutive_exon
TCAATTCTTCCTTTTATATTCACAGCAGTGTGACATTTGAGGGGACAGAGGT	17271107	17271111	17271057	17271109	1	KZ204317.1	ENSANAG00000028655.1	17207842	17394405	CTNNBL1	10570	2695	189285	No_or_no_constitutive_exon
TTTCAACAGGAACTCCTCCTTTCGTTGGCTGTCTCCACTGGGGGCTGCAGGT	17858481	17858649	17858431	17858483	1	KZ204317.1	ENSANAG00000037140.1	17832813	17870772	BPI	10570	2695	189285	Yes
GGACTACAGTTTCCAGCACCTGGGTGTCTCCTCACAGGTGAAGGGCGGAGTG	18257403	18257423	18257353	18257405	1	KZ204317.1	ENSANAG00000016143.1	18257015	18289487	ACTR5	10570	2695	189285	No_or_no_constitutive_exon
TTAAAAGCAAAAGAATAAAATGACTTTTATTCTTTCTGTGGGGAATTTAGGT	18532305	18532516	18532255	18532307	1	KZ204317.1	ENSANAG00000037687.1	18485348	18567395	DHX35	10570	2695	189285	Yes
CTGGGTCGCTGGCGCTGCAGGAGCCGGGCCTTTGGCTCGGGGAGGTGTAGCT	1357418	1357524	1357574	1357522	-1	KZ195829.1	ENSANAG00000032181.1	1274522	1357719	EPM2A	10570	2695	189285	No_or_no_constitutive_exon
TGACCTATTATTCTTTTCTTTGTGTTGTGTGTGGTGCTGGTGGGAATCAGGT	1529541	1529715	1529765	1529713	-1	KZ195829.1	ENSANAG00000034269.1	1493602	1573771	SHPRH	10570	2695	189285	Yes
TGGCAAATTCCAGATGATTCTGATCACAAATAACAGAAGGATTGGGCAAGGG	4082458	4082594	4082644	4082592	-1	KZ195829.1	ENSANAG00000028679.1	4082458	4082740	None	10570	2695	189285	No_or_no_constitutive_exon
TTTATTATATCGAACACTTACTGTTCTGAAACTGAGGGAAGAATCATAAGTA	4621706	4621909	4621656	4621708	1	KZ195829.1	ENSANAG00000030378.1	4618178	4756768	UST	10570	2695	189285	Yes
TGCTGCTGGCAAGACAACCATTCTGTATAAACTGAAGTTAGGGGAGATAGTC	5302064	5302480	5302530	5302478	-1	KZ195829.1	ENSANAG00000017324.1	5302064	5302607	None	10570	2695	189285	No_or_no_constitutive_exon
GGACTCAAAATGTGTCCAGACTAGAGCTGATCTCTCCTCTGTGGGGGCAGAA	5556829	5556882	5556779	5556831	1	KZ195829.1	ENSANAG00000026085.1	5553192	5557856	None	10570	2695	189285	No_or_no_constitutive_exon
GGGAAGAGAATTTGTAAAGACCAGAGCTGATCTGTTTCTGATTGGGACAGGA	5575081	5575357	5575407	5575355	-1	KZ195829.1	ENSANAG00000033944.1	5574277	5579188	None	10570	2695	189285	No_or_no_constitutive_exon
GTTGGGGGCTCAAAATGTGTCAAGAGCTGATCTCTCCTCTGTGGGGGCAGAG	5594150	5594432	5594482	5594430	-1	KZ195829.1	ENSANAG00000036412.1	5593197	5594956	None	10570	2695	189285	No_or_no_constitutive_exon
GGGAAGAGAATTTGTAAAGACCAGAGCTGATCTGTTTCTGATTGGGGCAGGA	5658818	5659094	5659144	5659092	-1	KZ195829.1	ENSANAG00000022159.1	5658018	5659862	None	10570	2695	189285	No_or_no_constitutive_exon
TCACACTTCCCTGCAGTTTTAATTTCTGATTTTAATGGAATGGGTGACAGGA	5980518	5980678	5980468	5980520	1	KZ195829.1	ENSANAG00000029610.1	5963078	5987485	IYD	10570	2695	189285	Yes
TGAGCAGAGGTGGGTGGGGAGGAGGACGCGGTGGAATGGGCGCTGGAGAGCG	6813975	6814562	6814612	6814560	-1	KZ195829.1	ENSANAG00000028041.1	6811452	6815541	None	10570	2695	189285	No_or_no_constitutive_exon
GAAGCTGACACCCAGTGCACGGCAAACATTATTCAATAGGGGAAGAAGAGCA	8580662	8580828	8580878	8580826	-1	KZ195829.1	ENSANAG00000026755.1	8580662	8581154	None	10570	2695	189285	No_or_no_constitutive_exon
GTTCGACATTAAAAAAGAACGCAAAATGAAATCCTAAAGTAGATCGGGAGAT	8593839	8594003	8594053	8594001	-1	KZ195829.1	ENSANAG00000000307.1	8590660	8600369	None	10570	2695	189285	No_or_no_constitutive_exon
GCAGTTATAGAGAAGGGCAAGTCCCAAGATCTGCAGGGCAAGTCAGTAAGCT	10858206	10858371	10858156	10858208	1	KZ195829.1	ENSANAG00000025426.1	10827134	10958248	TIAM2	10570	2695	189285	No_or_no_constitutive_exon
CCAGGCCGAGCGGCGGGAGGCAGTCCCCTGCCGACGCGACCCCAGGGGAGCC	15460429	15460511	15460561	15460509	-1	KZ195829.1	ENSANAG00000024525.1	15443001	15461190	SOD2	10570	2695	189285	No_or_no_constitutive_exon
AGGGAAGAAGGGGAGAGCAGGAGCGGGGGCGAAGGAGGGAGGAGGGCAAGAT	1429111	1429197	1429061	1429113	1	KZ199729.1	ENSANAG00000027344.1	1427914	1437497	COLCA2	10570	2695	189285	No_or_no_constitutive_exon
AATGTTAACTTTTGTTTACTAATTGTATTTATTTGTGTTCTGGGATGCAGGT	1737435	1737552	1737385	1737437	1	KZ199729.1	ENSANAG00000022966.1	1723726	1847870	SIK2	10570	2695	189285	Yes
GGACCCCCCACTTGTCCTAAGAGGGTGGGAGAAAAGGGTGAACAAATAAGGT	2030037	2030074	2030124	2030072	-1	KZ199729.1	ENSANAG00000033624.1	2030037	2031059	None	10570	2695	189285	No_or_no_constitutive_exon
CTGTCTCTTGTCTTTTCTTTTCGTCTGTGTTCCATCCATGGGAAATGCAGAT	3330104	3330119	3330054	3330106	1	KZ199729.1	ENSANAG00000029943.1	3055233	3371801	NCAM1	10570	2695	189285	No_or_no_constitutive_exon
CACTATGGAACTGGCAAGTGGGCAGACAGAAAGGAAGGCTGGGAATGCAGGT	3324656	3324676	3324606	3324658	1	KZ199729.1	ENSANAG00000029943.1	3055233	3371801	NCAM1	10570	2695	189285	No_or_no_constitutive_exon
CCGGGAGCCCCGACACCACCATCGGAGGCACGCTTGTTCCGGGGAATCAGAG	3450712	3450910	3450662	3450714	1	KZ199729.1	ENSANAG00000035548.1	3402770	3450910	TTC12	10570	2695	189285	No_or_no_constitutive_exon
TTGTTCCCTCTGATGGGATTAATTGTGCATCCTCTCTGTTTGGGATGCAGAG	6958498	6958622	6958672	6958620	-1	KZ199729.1	ENSANAG00000037756.1	6911086	7155990	SIK3	10570	2695	189285	Yes
CCTTATCAGTTCTAGCATAGTAAACTATAATACCAAGTGTTAGTGGGAAGAG	7357410	7357473	7357523	7357471	-1	KZ199729.1	ENSANAG00000033055.1	7355990	7357744	None	10570	2695	189285	No_or_no_constitutive_exon
CCAAGTGCACCCTCCAGTGGGCTCGGGAGGAGCTGCAGATGGCGCGGGAGCG	7896559	7896600	7896650	7896598	-1	KZ199729.1	ENSANAG00000030698.1	7896559	7902772	FXYD2	10570	2695	189285	Yes
GTGACTTTCTGTTTTTCCTGACCCAGTCTCTTCTGCTTTCTTGGGGGCAGGT	8452402	8452707	8452352	8452404	1	KZ199729.1	ENSANAG00000032329.1	8431700	8472617	UBE4A	10570	2695	189285	Yes
GGTGCGGTGGCTCATGCCTGTAATCCCAGCACTGGGGGCAAGGCAGGCAGAC	8619532	8619591	8619482	8619534	1	KZ199729.1	ENSANAG00000034826.1	8613923	8629876	TMEM25	10570	2695	189285	No_or_no_constitutive_exon
TTATGCGCAGGCAGATAAGTTGCTCACAGGATTTTGTGCAGATAAGGGAGGA	8841214	8841296	8841346	8841294	-1	KZ199729.1	ENSANAG00000038280.1	8831615	8872137	None	10570	2695	189285	No_or_no_constitutive_exon
GGGGAAGCAGAGACTTCGAAGCTGATCTGGGGTGGGTGGGGTGGGGCCAGGT	9286754	9286900	9286704	9286756	1	KZ199729.1	ENSANAG00000035838.1	9281971	9296065	ABCG4	10570	2695	189285	No_or_no_constitutive_exon
AACCTCAGGTGATCCACCCACCTTAACTTCCCAAAGTGCTGGGATTACAGGT	9321456	9321540	9321406	9321458	1	KZ199729.1	ENSANAG00000036595.1	9301329	9321590	NLRX1	10570	2695	189285	No_or_no_constitutive_exon
TGGTCAACGTGGCCATTTTTGGTAAGACCCTCCCTCTGGGCAGAGACCAGGT	9450250	9450275	9450325	9450273	-1	KZ199729.1	ENSANAG00000036872.1	9448108	9455423	MCAM	10570	2695	189285	No_or_no_constitutive_exon
GGAGGAGGCTGCCTCTCACGTTCCTCCCTCTTGGTCCCATGCTTAGGGAGAT	10445070	10445208	10445020	10445072	1	KZ199729.1	ENSANAG00000037801.1	10370525	10461472	POU2F3	10570	2695	189285	No_or_no_constitutive_exon
TGACTATTATTCAATATTTCTGACCTCTTGCTCTTGGGGTGGGGTGACAGCT	11674836	11674922	11674786	11674838	1	KZ199729.1	ENSANAG00000031276.1	11580123	11755185	SORL1	10570	2695	189285	No_or_no_constitutive_exon
TAAGAATAATGTTGGTTTCATTTCCTCCCCTGCCGAACTGTGATGGGTAGAG	11692585	11692699	11692535	11692587	1	KZ199729.1	ENSANAG00000031276.1	11580123	11755185	SORL1	10570	2695	189285	No_or_no_constitutive_exon
AAGGGGTCTGTAGCTGTAGCCAACCCAGCCTGGGGTGGGGAGTGGAGCAGGT	14958403	14958531	14958353	14958405	1	KZ199729.1	ENSANAG00000028711.1	14953333	14970563	ROBO3	10570	2695	189285	No_or_no_constitutive_exon
ACTTGAGAAGCATTTTGTAATTTTTTTTCTTTTTTTAGGGGCAAAAAAAGGC	15743482	15743576	15743432	15743484	1	KZ199729.1	ENSANAG00000036287.1	15726972	15761942	CHEK1	10570	2695	189285	No_or_no_constitutive_exon
GGAATATCCAGTCCTCATTCACATTGATAAATTGGTACAAGGGATGCTAGAA	15743956	15743992	15743906	15743958	1	KZ199729.1	ENSANAG00000036287.1	15726972	15761942	CHEK1	10570	2695	189285	No_or_no_constitutive_exon
GAAGGAAACATATGGCCCTCTGACCCTAACTACATCCCACAGACTGGGAGGA	16308043	16308079	16307993	16308045	1	KZ199729.1	ENSANAG00000037638.1	16305560	16314374	FOXRED1	10570	2695	189285	No_or_no_constitutive_exon
AAAAGGCTCTGCAGCCTTGGCTGAGGGTCACACCAACAAAAGACGGGAAGCT	1834371	1834762	1834321	1834373	1	KZ196594.1	ENSANAG00000034600.1	1834186	1840443	None	10570	2695	189285	No_or_no_constitutive_exon
TATTTTTTCAGATAATTCATGACTTTGAATATGATCAAAAGCCTGGGGAGTA	5011826	5012078	5011776	5011828	1	KZ196594.1	ENSANAG00000026825.1	5011722	5082068	PIK3R4	10570	2695	189285	No_or_no_constitutive_exon
CTTCCTGTGCTACTTGCTGCATCAGCCTCAGCTAGTCTGGGGCTGGGCAGGG	14790492	14790589	14790639	14790587	-1	KZ196594.1	ENSANAG00000021644.1	14790363	14791684	None	10570	2695	189285	No_or_no_constitutive_exon
CGGAGACTGGCGGAACTGAGCGGCGGCGGCGGCCCGGCCCGGGCCGGGAGCC	1199852	1200049	1199802	1199854	1	KZ207330.1	ENSANAG00000027957.1	1199702	1200049	None	10570	2695	189285	No_or_no_constitutive_exon
CTAGGGCAGGAACCCCGCAGCCCCCACATGACACTTCCTCCTGGGGGCAGGT	1730230	1730349	1730180	1730232	1	KZ207330.1	ENSANAG00000021055.1	1553598	1751731	KAZN	10570	2695	189285	No_or_no_constitutive_exon
GAGGGGAGGCTGCTGAGGGGCAGTGTGTCCTCCTGGGACTGGGAATTGAGGG	2148950	2148982	2149032	2148980	-1	KZ207330.1	ENSANAG00000034956.1	2147291	2174191	CASP9	10570	2695	189285	No_or_no_constitutive_exon
GATTTGTCTGAAAAGTTAGAGCAGTCAGAAGCCCAGCTGGGATAAGGGAGTT	2151223	2151377	2151427	2151375	-1	KZ207330.1	ENSANAG00000036452.1	2151223	2152227	None	10570	2695	189285	Yes
CCATGCCCCCGACCCGGGCACAGAAGGCCACTGGCCCGGAGGCTGGGGAGAC	2403978	2404350	2403928	2403980	1	KZ207330.1	ENSANAG00000036756.1	2403100	2414010	SLC25A34	10570	2695	189285	No_or_no_constitutive_exon
TTGTAATTAAATTAGAAGAACTAATAACTTGGTTTTGTTTGGGAATTTAGAT	2586069	2586270	2586019	2586071	1	KZ207330.1	ENSANAG00000034428.1	2541471	2617892	SPEN	10570	2695	189285	Yes
CTAAGGCCTCCCACTGGGAAGTGGCAGAGGAGGATTCCAGGCAGGGTCAGGT	2727218	2727461	2727168	2727220	1	KZ207330.1	ENSANAG00000023434.1	2706983	2734410	None	10570	2695	189285	No_or_no_constitutive_exon
CCTCTTTGAGCTGTTGAACCTTCAGTCCTCTTCGTGACATCGCGGGGCAGAG	2733461	2733489	2733411	2733463	1	KZ207330.1	ENSANAG00000023434.1	2706983	2734410	None	10570	2695	189285	No_or_no_constitutive_exon
ACTCCCCTGTCCCCTCTTCTCTTTCTACGGGTTGGACTCGGGAACATCAGTA	3087806	3087894	3087756	3087808	1	KZ207330.1	ENSANAG00000029564.1	3073627	3094130	None	10570	2695	189285	No_or_no_constitutive_exon
TGACTCAGGTGATCTGCCTTCCTCAGCCTCCCAAAGTGCTGGGATTATAGGT	3122744	3122746	3122694	3122746	1	KZ207330.1	ENSANAG00000026909.1	3108797	3168035	None	10570	2695	189285	No_or_no_constitutive_exon
CAAGCTGGGGGATACTGGGAGTACTGCTCACAGTCTCTGGGTGGCGGCAGCT	3142455	3142649	3142405	3142457	1	KZ207330.1	ENSANAG00000026909.1	3108797	3168035	None	10570	2695	189285	Yes
AGGGTGTCAGAGCCGGGGTCTTCCTTTGTTCCCCCATGTCGGGGCTGCAGGA	3161322	3161443	3161272	3161324	1	KZ207330.1	ENSANAG00000026909.1	3108797	3168035	None	10570	2695	189285	Yes
CTCCTGCATTCCTTAGCATCTTCTCTTCTAGGATGCAGGGAAGGGCTCAGCA	3161067	3161218	3161017	3161069	1	KZ207330.1	ENSANAG00000026909.1	3108797	3168035	None	10570	2695	189285	No_or_no_constitutive_exon
CCTGGGCGGACTCTCCAGGGCCTCGTCCTCTCTGTCCCAACAGGGGCCAGCT	3870306	3870481	3870256	3870308	1	KZ207330.1	ENSANAG00000030027.1	3815318	3933286	ARHGEF10L	10570	2695	189285	No_or_no_constitutive_exon
GCCGAGGAGCTGGGCGGAGTCTACGCTGCGGAGAAAGCGGGAGAACCCAGGG	5245190	5245244	5245294	5245242	-1	KZ207330.1	ENSANAG00000031947.1	5197588	5245389	None	10570	2695	189285	No_or_no_constitutive_exon
AAGCATGGAGCTGCAGCTGGTGTGCGTGGAGACACGCGGGTGTGCAGAAGGC	5270373	5270580	5270323	5270375	1	KZ207330.1	ENSANAG00000030116.1	5265449	5270597	None	10570	2695	189285	No_or_no_constitutive_exon
TGAGATCACCTTAGGTGGGAAGCCTGACAGCTTACCTCTTGGGGTTGCAGGA	5415533	5415662	5415712	5415660	-1	KZ207330.1	ENSANAG00000035779.1	5376029	5513934	UBR4	10570	2695	189285	No_or_no_constitutive_exon
TCTACAAGGCTGAGGTCATGTCCAAGGCTGAGGTCATGCCTAGGGCTGAGTT	6988624	6989167	6989217	6989165	-1	KZ207330.1	ENSANAG00000031720.1	6962326	7018652	KIF17	10570	2695	189285	No_or_no_constitutive_exon
CATCCTGATGGAGGCCCACAGCAGGATTTTTTTTTTTTTTGAGACGGGAGTC	6985510	6985696	6985746	6985694	-1	KZ207330.1	ENSANAG00000031720.1	6962326	7018652	KIF17	10570	2695	189285	No_or_no_constitutive_exon
GCCTGGCTGGGGCTGGAGACTGAGCCGTGGCCTGGGGGGCCCGGGGGCAGGT	7853346	7853476	7853526	7853474	-1	KZ207330.1	ENSANAG00000022516.1	7838286	7895483	RAP1GAP	10570	2695	189285	Yes
GATTGTCATTATTAACCAACTTTCCCCTTTTCTGGCGGTGGGGAGCTTAGAA	9208955	9210580	9210630	9210578	-1	KZ207330.1	ENSANAG00000009283.1	9208955	9215573	TEX46	10570	2695	189285	No_or_no_constitutive_exon
TCCTCGAATGCCACCTCCAATTAGAGGTCGGGGTCGTGGTGGGGGGAGAGGT	9550295	9550403	9550453	9550401	-1	KZ207330.1	ENSANAG00000036315.1	9549867	9579656	None	10570	2695	189285	No_or_no_constitutive_exon
GAGAGGCCGTGGTTCCCGTGGATCTCGGGGCAATCGTGGGGGCAATGTAGGA	9549867	9550061	9550111	9550059	-1	KZ207330.1	ENSANAG00000036315.1	9549867	9579656	None	10570	2695	189285	No_or_no_constitutive_exon
CTCTTCCCACTGAGATGCCCTGAGTTCTCCTTTGCATGTCTGAGGGACAGGA	9668777	9668887	9668937	9668885	-1	KZ207330.1	ENSANAG00000029202.1	9655815	9682879	ASAP3	10570	2695	189285	No_or_no_constitutive_exon
AGCGGTGGTTAGTGCAGCCCCTTCCATAAACCCTGTTCTCCACGGGGCAGAT	10018233	10018311	10018361	10018309	-1	KZ207330.1	ENSANAG00000030425.1	10017708	10020713	GALE	10570	2695	189285	No_or_no_constitutive_exon
CCCCAGCCCAGTCCGGCAGGAGCCATTCACTCCCCTCCTCCTGGGAGCAGCG	10273919	10274000	10274050	10273998	-1	KZ207330.1	ENSANAG00000027483.1	10208210	10274589	MYOM3	10570	2695	189285	No_or_no_constitutive_exon
AGAAGCAGACAAGCTGGTCCCAAAATGTGACGCCCATGGACTCAGGGAAGAC	10218722	10218858	10218908	10218856	-1	KZ207330.1	ENSANAG00000027483.1	10208210	10274589	MYOM3	10570	2695	189285	No_or_no_constitutive_exon
AGCCTTGCTTAAAAATAAACTCTCAACTCTATGAAACTTCTGGGAAGCAGCT	10214331	10214433	10214483	10214431	-1	KZ207330.1	ENSANAG00000027483.1	10208210	10274589	MYOM3	10570	2695	189285	No_or_no_constitutive_exon
CAGGCCACTGACAGACTGTGTCTTGCTTCCCTGCCCCGGCCGGGGCACAGGT	11882253	11886866	11882203	11882255	1	KZ207330.1	ENSANAG00000030308.1	11709550	11886866	MAN1C1	10570	2695	189285	No_or_no_constitutive_exon
CCGGACGGCGCCGGGCTGGGGGCGTCGGGTGCGCGGCTACGGAAGGGCAGGG	12293404	12293523	12293354	12293406	1	KZ207330.1	ENSANAG00000027564.1	12292694	12293523	FAM110D	10570	2695	189285	No_or_no_constitutive_exon
GACTTACACAAAGAGATTCCTACTCTCGACATGCTCTGTAGGGTGGGAAGAA	12371332	12371523	12371573	12371521	-1	KZ207330.1	ENSANAG00000025758.1	12370290	12371892	None	10570	2695	189285	No_or_no_constitutive_exon
ACAGCGTGTAGGGTTGTGTGGAGGGCCATCGGTGGGGGGCAGAGCAGGAGGC	12455583	12455742	12455792	12455740	-1	KZ207330.1	ENSANAG00000037256.1	12440411	12456598	None	10570	2695	189285	No_or_no_constitutive_exon
GTTTCCCGGGTTCCTTTCATCTGCTCTCTTGCAATGCAGGGAGAGCCTAGCC	12904466	12904534	12904416	12904468	1	KZ207330.1	ENSANAG00000025639.1	12811173	12904757	ARID1A	10570	2695	189285	No_or_no_constitutive_exon
GAGCTCCAGCAATTCTCCTGTCTTGGCCACGCAGAGTGCTGGGATTGCAGAT	13085025	13085099	13085149	13085097	-1	KZ207330.1	ENSANAG00000021922.1	13085025	13089934	None	10570	2695	189285	No_or_no_constitutive_exon
GCCGAGCTCTACCTGGCGGCGCACGGGTCGCGCCTGAAGAAGGGCCGCAGCG	13098016	13098198	13097966	13098018	1	KZ207330.1	ENSANAG00000032266.1	13097477	13098198	TRNP1	10570	2695	189285	No_or_no_constitutive_exon
GACCCCCCTCACTAGATTTCCCTGCTCCCCCATCTACTCCAGGGACCAAGTT	13716168	13716207	13716257	13716205	-1	KZ207330.1	ENSANAG00000033090.1	13715779	13725352	FGR	10570	2695	189285	No_or_no_constitutive_exon
CAGAGGAAGACCCTGTCTCATAAAAAAAAGGAATGGAGGGAGGGAGGGAGAA	14192039	14192061	14192111	14192059	-1	KZ207330.1	ENSANAG00000024390.1	14111540	14231607	EYA3	10570	2695	189285	No_or_no_constitutive_exon
AAAAGTGAAGCTGTCGGGCATACTCACCATCCCCCAAAGACACAGGGTAGTA	14258861	14258927	14258977	14258925	-1	KZ207330.1	ENSANAG00000032813.1	14258861	14263648	None	10570	2695	189285	No_or_no_constitutive_exon
CCAGGTTCAAGATTCTCCTGTCTCACCCTCATGAGTAGCTGGGATTATAGGT	14648426	14648523	14648376	14648428	1	KZ207330.1	ENSANAG00000029446.1	14645633	14648523	None	10570	2695	189285	No_or_no_constitutive_exon
AGCGAGGGAGTATGAGCAGGGGCAGGAGCCAGGAGGAGGGCAGGGGCCAGGA	15307407	15307732	15307782	15307730	-1	KZ207330.1	ENSANAG00000037134.1	15307210	15341257	SRSF4	10570	2695	189285	No_or_no_constitutive_exon
TCTTCCCTCCCTTCTTGGGATTCATCTACTGGCTGCCTCAGAATGGGCAGTG	17534832	17534856	17534906	17534854	-1	KZ207330.1	ENSANAG00000023651.1	17531652	17539225	FABP3	10570	2695	189285	No_or_no_constitutive_exon
CATGGGACCCATTCAGTCAAGATCACAGGGTGAGGGGTGTGTGGGCAGAGGG	17745506	17745527	17745456	17745508	1	KZ207330.1	ENSANAG00000025062.1	17737537	17747947	TINAGL1	10570	2695	189285	No_or_no_constitutive_exon
TTGACTTTGTGATCTGCCCACCTCTGCCTCCCAAAGTGCTGGGATTACAGGT	5161820	5161867	5161770	5161822	1	KZ195588.1	ENSANAG00000035445.1	5157413	5200210	VCPIP1	10570	2695	189285	No_or_no_constitutive_exon
CTCCAGCCCCGAGGCCGGCGAAGGGCAGATCCGCCTCAGGGACAGCTGAGTC	8186546	8186668	8186718	8186666	-1	KZ195588.1	ENSANAG00000025634.1	8186372	8186825	None	10570	2695	189285	No_or_no_constitutive_exon
TTTTTGTCCTCCCCAAATGTCATGTTGAAATGTGACTTCCACTGTGGGAGTG	12714107	12714174	12714224	12714172	-1	KZ195588.1	ENSANAG00000034539.1	12703012	12729409	UBXN2B	10570	2695	189285	No_or_no_constitutive_exon
CCGAGGGGGAGGCAGGAGCTGGGCCAAAGGAGGCCACTGGGAGGCAGAAGCT	14097388	14097519	14097569	14097517	-1	KZ195588.1	ENSANAG00000002536.1	14096408	14101778	None	10570	2695	189285	No_or_no_constitutive_exon
AGGAGGCCTTGGAGATGGGGTGGACTGGTATGCCTTAAGAGAAGGGTAAGCC	16076046	16076659	16076709	16076657	-1	KZ195588.1	ENSANAG00000018191.1	16075557	16077214	None	10570	2695	189285	No_or_no_constitutive_exon
CAACTCACCAGGCAACCAGGGCTCACTGGTGACACCATGGGAACCTGAAGTT	16075557	16075987	16076037	16075985	-1	KZ195588.1	ENSANAG00000018191.1	16075557	16077214	None	10570	2695	189285	No_or_no_constitutive_exon
AGAGCAAGACTGCAGCGGCGGCCTCTGAAAAGAATCGGGGCCGAGGAAAGGC	17778443	17778640	17778393	17778445	1	KZ195588.1	ENSANAG00000036451.1	17778350	17780146	None	10570	2695	189285	No_or_no_constitutive_exon
AGAAGCTGCTAGATGCAAGGTTGGATATGTTACTGATATGAAGGGCCCAGAC	17780134	17780146	17780084	17780136	1	KZ195588.1	ENSANAG00000036451.1	17778350	17780146	None	10570	2695	189285	No_or_no_constitutive_exon
GCTTTCCCGGCTCCGTCGCTGACGCGTCGTAGACGTTGGGGAGCGGGAAGGC	5193286	5193316	5193236	5193288	1	KZ201076.1	ENSANAG00000031358.1	5192741	5231585	SREK1	10570	2695	189285	No_or_no_constitutive_exon
AAAAGATTTACTGAAAGCAAAAGTGAAAATCTTCAAATCCCAGGGTGCAGCC	8146067	8146193	8146243	8146191	-1	KZ201076.1	ENSANAG00000035203.1	8145226	8146512	None	10570	2695	189285	No_or_no_constitutive_exon
GGAAGTGTGACAATGCCCTGACTTATTCATTTTTCAGGGGCAGATGACAGTC	11003242	11003377	11003192	11003244	1	KZ201076.1	ENSANAG00000026871.1	10941121	11196533	ARHGEF28	10570	2695	189285	No_or_no_constitutive_exon
GGGCGCAACGCAGGGGTCACGGCGACGGCGGCTGACGGCTGGAAGGGTAGAC	12725001	12725119	12725169	12725117	-1	KZ201076.1	ENSANAG00000035049.1	12592598	12725532	COL4A3BP	10570	2695	189285	No_or_no_constitutive_exon
CTGCAGCTCATCAGAGTAATAGATTCTCTTTTTCTGTCTTCTTGGGGAAGCA	12864200	12864299	12864150	12864202	1	KZ201076.1	ENSANAG00000033747.1	12775223	12903669	POLK	10570	2695	189285	No_or_no_constitutive_exon
CAAAGGCCAGGAGCAGATAGACGTGCAGGGCGAGAAGGGGAAGACACGAGGG	13299803	13299932	13299982	13299930	-1	KZ201076.1	ENSANAG00000023009.1	13299100	13300895	None	10570	2695	189285	No_or_no_constitutive_exon
GCACGGAGACGCTTCTGGAAGGAATGCCGCGATGGCTGCGCAGGGGCCAGTT	15509783	15510401	15510451	15510399	-1	KZ201076.1	ENSANAG00000036326.1	15509783	15513557	None	10570	2695	189285	No_or_no_constitutive_exon
CAAGCAGTACCAACAGCAATGCTTTGAAGTAAAAAAGGGGAATGCAGTAGCG	17189654	17189957	17189604	17189656	1	KZ201076.1	ENSANAG00000027562.1	17189576	17189957	None	10570	2695	189285	No_or_no_constitutive_exon
TGCACTCACATGTCGGAGAACACCATGGGCTCTGCCATGGTGGAGGGCAGTT	17897	18055	18105	18053	-1	KZ200543.1	ENSANAG00000010880.1	16367	18243	None	10570	2695	189285	Yes
CCATGATGTAAATGTCACAGGCATGCAGTTGTCCCCCCTGCAGGGCTGAGCT	17343	17598	17648	17596	-1	KZ200543.1	ENSANAG00000010880.1	16367	18243	None	10570	2695	189285	No_or_no_constitutive_exon
CAGGCCTTGAGGTCCCATTTCCTGGAACCACCGAGACTCTGGGGAGGCAGCC	2411790	2412041	2412091	2412039	-1	KZ200543.1	ENSANAG00000036259.1	2379186	2449165	CCNJL	10570	2695	189285	No_or_no_constitutive_exon
GTAACTTGATCCTGATTGTTTTGGATGTCCTGAAACCCTTGGGACATAAGAA	2452624	2453254	2453304	2453252	-1	KZ200543.1	ENSANAG00000024116.1	2452572	2453728	None	10570	2695	189285	No_or_no_constitutive_exon
TTCAGCGGCCACGGATGGGAGGCTATTTTATGTATATGTTTGGGGATAAGAT	9664846	9664967	9664796	9664848	1	KZ200543.1	ENSANAG00000024747.1	9664704	9664967	None	10570	2695	189285	No_or_no_constitutive_exon
CAAGGTTTTATTGAGTGGAAGTAGCCCTCAGCACATGGGGGAGCCAGAAGGG	11780855	11780875	11780805	11780857	1	KZ200543.1	ENSANAG00000034728.1	11780760	11791934	None	10570	2695	189285	No_or_no_constitutive_exon
CTCCATAACCTGTCTTCTCCTACTGACCCTTCATTGCACTGGGATGACAGAC	14009878	14009899	14009828	14009880	1	KZ200543.1	ENSANAG00000018501.1	13995322	14011541	SMIM23	10570	2695	189285	Yes
GCCCTGTCCTGTCTGTGGACCTCCACCTTCTGGACTCCCTACGGGTGCAGAG	15197527	15197826	15197477	15197529	1	KZ200543.1	ENSANAG00000033316.1	15197368	15197826	None	10570	2695	189285	No_or_no_constitutive_exon
CCCACGCCAGAACCCGGCCCGGACCACGTCGCCGACGCCAACGGGGACAGCG	15411173	15411431	15411481	15411429	-1	KZ200543.1	ENSANAG00000026625.1	15410449	15413748	None	10570	2695	189285	No_or_no_constitutive_exon
TTGTGGTGAGCTGAGATCGCACCACTGCACTCCAGCTTGGGCAACAAGAGCA	15421919	15422022	15421869	15421921	1	KZ200543.1	ENSANAG00000033155.1	15415276	15432802	BNIP1	10570	2695	189285	No_or_no_constitutive_exon
TGCGGCCCGGGTCTGCGGGCGGGGTCGTTTGCAAGGCCAGGCGGGCGCAGCC	620078	620104	620028	620080	1	KZ208815.1	ENSANAG00000022544.1	619982	647664	POFUT2	10570	2695	189285	Yes
AGAGCAAGTCTCACACCTCTTCTTTCCTTCTTTATTGCTGGGGACGTTAGGA	976429	976583	976633	976581	-1	KZ208815.1	ENSANAG00000031930.1	933600	980030	FAM207A	10570	2695	189285	No_or_no_constitutive_exon
GGGGGTCAGGACACTGGCCCTCGCGGTCACTGTCTCTTCTCCGCAGGGAGAA	1496424	1496637	1496687	1496635	-1	KZ208815.1	ENSANAG00000034661.1	1460720	1538042	TRPM2	10570	2695	189285	Yes
CGGAGTCGTCCGTCCACAGGTGGCAGCTGATGAGGAGCCTGAAGGGCCAGCA	1468753	1468796	1468846	1468794	-1	KZ208815.1	ENSANAG00000034661.1	1460720	1538042	TRPM2	10570	2695	189285	No_or_no_constitutive_exon
AAGTTGATTTACGTTTTTGCTTTTTTAAAAAATGTATCTTGGGTGAATAGGA	1823390	1823502	1823552	1823500	-1	KZ208815.1	ENSANAG00000032975.1	1778601	1869828	None	10570	2695	189285	Yes
TTACATTAAAAAAAAAAAAGATTTGTTGAGTGAAGGCCATGGGATTTGAGTG	1829533	1830069	1829483	1829535	1	KZ208815.1	ENSANAG00000035921.1	1824737	1830069	None	10570	2695	189285	No_or_no_constitutive_exon
TTTGGGAGTCAGGGCAGCGGGCAGCGGCAGGAGCCCCTCTGATACGGGAGCT	2169533	2169673	2169723	2169671	-1	KZ208815.1	ENSANAG00000019464.1	2169506	2203276	PDXK	10570	2695	189285	No_or_no_constitutive_exon
CCTGCCTGAGAACCTTCTCTGTGCCGGGCACACCAAGAAGTGCTGGGAAGTG	3110725	3110776	3110826	3110774	-1	KZ208815.1	ENSANAG00000037833.1	3055183	3175452	PDE9A	10570	2695	189285	No_or_no_constitutive_exon
GGCGAGCCCAGTCAGGGGAGCACCAGTCAGGGGAGCACCAGTCAGGGGAGCA	3706456	3706496	3706546	3706494	-1	KZ208815.1	ENSANAG00000030497.1	3679639	3746659	UMODL1	10570	2695	189285	No_or_no_constitutive_exon
TGGGATAGGTTTGCATTTAAAGCTTATGGCAGAAAATGTATGCATGGGAGCT	4088052	4088128	4088002	4088054	1	KZ208815.1	ENSANAG00000030821.1	4066740	4092802	RIPK4	10570	2695	189285	No_or_no_constitutive_exon
CAGTGCTCTGACGCTGGCTGGGATGAAAGGCCACAGCGGGGTCAGGAGAGCG	4513977	4514179	4514229	4514177	-1	KZ208815.1	ENSANAG00000019755.1	4469056	4520025	FAM3B	10570	2695	189285	No_or_no_constitutive_exon
GCAGGAAAAAGGCCCAGGGGGAAAGGACAGAGACCAGGGCAGCAACTGAGGG	8576445	8576519	8576569	8576517	-1	KZ208815.1	ENSANAG00000029570.1	8576445	8589880	RIPPLY3	10570	2695	189285	No_or_no_constitutive_exon
TACTCAAAGCCGTCAATGTGTGCGTTTTCTCCAACTGGGGAAAATTTGAGCA	9184625	9184649	9184699	9184647	-1	KZ208815.1	ENSANAG00000023285.1	9151516	9186522	CHAF1B	10570	2695	189285	No_or_no_constitutive_exon
TGTGAGCATGTTGGTAAGGTCTTTAACTTTTCCCTGTTTTGGGGACGAAGGT	9154806	9155238	9155288	9155236	-1	KZ208815.1	ENSANAG00000023285.1	9151516	9186522	CHAF1B	10570	2695	189285	No_or_no_constitutive_exon
AAGAATAATGATATTGAACAGGTGAGTCATCTTTTTCTAGGACTGGGTAGTT	15871047	15871073	15870997	15871049	1	KZ208815.1	ENSANAG00000033617.1	15492691	15892832	GRIK1	10570	2695	189285	No_or_no_constitutive_exon
TAGTTGTCAGTTCATCATTTTTCTTCTCTGTGATTTTTTTTGGGACACAGGT	16357005	16357109	16357159	16357107	-1	KZ208815.1	ENSANAG00000025174.1	16338694	16360327	None	10570	2695	189285	No_or_no_constitutive_exon
AATGGGGCATCTCCTGGCATTGGAGTCCCTGATTCCCCTCATGGGGCCAGGT	1148427	1148563	1148377	1148429	1	KZ208238.1	ENSANAG00000024911.1	1124595	1170654	L3MBTL1	10570	2695	189285	Yes
ATGTCCCAGCCTCTGCACGGTGCTCTGTTCATCCCCCTCGAGGGGCCTAGGT	1148946	1149038	1148896	1148948	1	KZ208238.1	ENSANAG00000024911.1	1124595	1170654	L3MBTL1	10570	2695	189285	Yes
CTCAGCGCTGCCTCAGCTAGGGAGGGATCCTTGTTGCCCCACTGGGCAAGAA	1159313	1159497	1159263	1159315	1	KZ208238.1	ENSANAG00000024911.1	1124595	1170654	L3MBTL1	10570	2695	189285	No_or_no_constitutive_exon
GGGACACACTTGGTTTTGGGGGAAGGGGAAAGAGGTCACCAAGGGCAGAGGT	2953777	2954054	2953727	2953779	1	KZ208238.1	ENSANAG00000024579.1	2951887	2955582	DBNDD2	10570	2695	189285	No_or_no_constitutive_exon
GTGAGCAAGGATGCAGCTGCCGTAGGCTGATGTCTTTCCTGGTGGGGCAGAT	3306956	3307061	3306906	3306958	1	KZ208238.1	ENSANAG00000019202.1	3300935	3307401	CTSA	10570	2695	189285	Yes
CGGTGCGCGGTGGAGGAGGCTCGCGGGTGGGAGCTGGCGCTGGGGCCGAGGC	3301083	3301103	3301033	3301085	1	KZ208238.1	ENSANAG00000019202.1	3300935	3307401	CTSA	10570	2695	189285	No_or_no_constitutive_exon
TGGCTCCCGTGGGTGAGAGCCAGGGGCTACCCTTTACCCAGGCCAGGGAGGT	3354746	3354799	3354696	3354748	1	KZ208238.1	ENSANAG00000024307.1	3346472	3356097	PCIF1	10570	2695	189285	No_or_no_constitutive_exon
GAGTCCCAGGTAGGGCCCTGGGGGGACAGGGAGACCTGGGGCACAGGCAGGG	3357595	3357621	3357671	3357619	-1	KZ208238.1	ENSANAG00000037916.1	3357281	3391196	ZNF335	10570	2695	189285	No_or_no_constitutive_exon
CCCACGTCCACATCCACATGCCTGGAGCCACCTGAGGAGGCACAGGGTAGGC	3387145	3387324	3387374	3387322	-1	KZ208238.1	ENSANAG00000037916.1	3357281	3391196	ZNF335	10570	2695	189285	No_or_no_constitutive_exon
CACAGAAGGACATCTGTGAGCTATCCAGAGTAACCTGCTCCAAGGGGCAGAT	3803780	3803801	3803851	3803799	-1	KZ208238.1	ENSANAG00000024008.1	3781925	3821398	ELMO2	10570	2695	189285	No_or_no_constitutive_exon
AGAAAAGTAACCTTTTTTGAACCTGGCTCTGGGGATGAAAATGGGACTAGTA	6395277	6395310	6395360	6395308	-1	KZ208238.1	ENSANAG00000032714.1	6392186	6437578	STAU1	10570	2695	189285	No_or_no_constitutive_exon
GTGGGGTGCCCAGGCGACTTTGCAAACATCTTCCCTTTTTTTGGGAGAAGCA	7869110	7869164	7869214	7869162	-1	KZ208238.1	ENSANAG00000024708.1	7844571	7961546	RIPOR3	10570	2695	189285	No_or_no_constitutive_exon
TGGAGGCCCTTTCTGAACACAGGCAGGTTCACAGTCGTGGTGAGAGGGAGTC	8692253	8692285	8692335	8692283	-1	KZ208238.1	ENSANAG00000034927.1	8653195	8827457	NFATC2	10570	2695	189285	No_or_no_constitutive_exon
ATGCAGCGGGCGGCGGCGCGCGCGGCGGCGGCGGCGGCGGGGCGGGCGAGCG	15414876	15415251	15415301	15415249	-1	KZ208238.1	ENSANAG00000037028.1	15397013	15415325	ANKRD60	10570	2695	189285	No_or_no_constitutive_exon
GCGTCGTGGTGGAGTAGGGGAGCGCGTAGGCCATGGCCGGGAGCTTGGAGGC	144112	144406	144456	144404	-1	KZ204057.1	ENSANAG00000035978.1	144112	145467	None	10570	2695	189285	No_or_no_constitutive_exon
CATCCCGAAGCACCAGGCAGGGCGTCGTGGTGGAGTAGGGGAGCGCGTAGGC	144112	144427	144477	144425	-1	KZ204057.1	ENSANAG00000035978.1	144112	145467	None	10570	2695	189285	No_or_no_constitutive_exon
GGACTTTATGTATCTAATTTATTCTCTTTTTAAGATGGTTCCATGGGAAGAT	6540379	6540416	6540329	6540381	1	KZ204057.1	ENSANAG00000029874.1	6469520	6579859	RASA1	10570	2695	189285	No_or_no_constitutive_exon
AAATTCATTCATTATTAAACTTGTTTTTTTTTTTACACAGGGTGTGATAGGT	7475836	7475930	7475980	7475928	-1	KZ204057.1	ENSANAG00000027071.1	7428844	7506135	TMEM161B	10570	2695	189285	No_or_no_constitutive_exon
TTTGAAGTATAGCAGTGTTGTTTGTTTATCTTCTCAGAGGGACAGTTAAGAC	13291336	13291424	13291474	13291422	-1	KZ204057.1	ENSANAG00000035869.1	13003656	13316052	FAM172A	10570	2695	189285	No_or_no_constitutive_exon
GCCATGGGATTCAAGATCGATGGTGAGTGATGGGACATGGGGGCGGGGAGAG	148226	148235	148176	148228	1	KZ196241.1	ENSANAG00000022902.1	147927	156514	None	10570	2695	189285	No_or_no_constitutive_exon
GAGGGCTGCCCTGATGCCTGGCAGCAGGGAGGGGATGGAGAGGGTTTGAGGA	1284470	1284610	1284420	1284472	1	KZ196241.1	ENSANAG00000028421.1	1258389	1300966	SH2B2	10570	2695	189285	No_or_no_constitutive_exon
CCTGTCTCTTATACACATCTAGATGTGTATAAGAGACAGGATGGGGGCAGCC	1416037	1416367	1415987	1416039	1	KZ196241.1	ENSANAG00000024129.1	1414025	1419479	LRWD1	10570	2695	189285	No_or_no_constitutive_exon
CCCCCACACAGGTACCCCCGGCTCATTCTGCCCGGGCTCGGGCTGGCGAGGG	1419281	1419303	1419231	1419283	1	KZ196241.1	ENSANAG00000024129.1	1414025	1419479	LRWD1	10570	2695	189285	No_or_no_constitutive_exon
TTACATAATGGTGGTGACAAGTGGGGGAGGGGGGCTCAGGGGACAAGTAGAT	1453286	1453397	1453447	1453395	-1	KZ196241.1	ENSANAG00000034232.1	1434774	1464605	None	10570	2695	189285	Yes
TCCTCACGGCGCTCAACTGTCTCCGGCCCAGCCTGAGCCTGGGTGAGTAGGG	1524681	1524988	1525038	1524986	-1	KZ196241.1	ENSANAG00000032904.1	1519834	1525084	None	10570	2695	189285	No_or_no_constitutive_exon
GGGAGGTTGGGCAACTTGGGGGCTGGAGGGTCATGGGGGGCAGAATTGAGGT	1772007	1772142	1772192	1772140	-1	KZ196241.1	ENSANAG00000031983.1	1751550	1793157	SRRM3	10570	2695	189285	No_or_no_constitutive_exon
GGTGGGCAGGGCGGACCCCGAGGCTTTCCCCACGGGTGGGATCATGGGAGGG	1934948	1935003	1934898	1934950	1	KZ196241.1	ENSANAG00000036879.1	1929394	1936268	TMEM120A	10570	2695	189285	No_or_no_constitutive_exon
TGGATAACTGGCGTGGGGTGGAAGCATGACAATGCGCTGTTGGGAAAGAGTG	2629821	2629845	2629895	2629843	-1	KZ196241.1	ENSANAG00000023376.1	2567164	2631459	BAZ1B	10570	2695	189285	No_or_no_constitutive_exon
TTATTTATTATCTCTGATTTTCTCTACTATCTCCTTTATAGGTTGGGAAGGA	2620703	2620896	2620946	2620894	-1	KZ196241.1	ENSANAG00000023376.1	2567164	2631459	BAZ1B	10570	2695	189285	No_or_no_constitutive_exon
GGCCCAAGAGGCCCTGAAGAGCCTGGGTGCCCTCAAGAAGTGACTGGGAGGG	2705923	2705943	2705993	2705941	-1	KZ196241.1	ENSANAG00000021393.1	2705923	2712715	TBL2	10570	2695	189285	No_or_no_constitutive_exon
GGAAGAGCCTCCAATGTGCTTCTGAGTGGGGCATGGCCAGGTGGGGCCAGAG	3122222	3122376	3122172	3122224	1	KZ196241.1	ENSANAG00000029913.1	3108178	3150874	None	10570	2695	189285	No_or_no_constitutive_exon
CTTGGCTTCTCGTGGCTTCTTGGAGCCTCTGTCTGAGTGGGTCAGAGCAGGT	3150765	3150874	3150715	3150767	1	KZ196241.1	ENSANAG00000029913.1	3108178	3150874	None	10570	2695	189285	No_or_no_constitutive_exon
GTGGCTTCTTGGAGCCTCTGTCTGAGTGGGTCAGAGCAGGTGGGGATTAGAG	3150776	3150874	3150726	3150778	1	KZ196241.1	ENSANAG00000029913.1	3108178	3150874	None	10570	2695	189285	No_or_no_constitutive_exon
CACACCCTAGAGCATGCTGATCATGTCCTGGCCCTTCCCTGGGGGGCCAGTA	3413129	3413233	3413079	3413131	1	KZ196241.1	ENSANAG00000026974.1	3343565	3445882	CLIP2	10570	2695	189285	Yes
CTCCCTGCGTCCCCGCCCCCACCCCACCGTGTCCACCCTGGGTGGACCAGAC	3425686	3425791	3425636	3425688	1	KZ196241.1	ENSANAG00000026974.1	3343565	3445882	CLIP2	10570	2695	189285	No_or_no_constitutive_exon
TTGACAGACAGGGAAGGAGGTGAGTTGGCGTCTATTGAAGGGTGATGGAGGA	3946984	3947023	3946934	3946986	1	KZ196241.1	ENSANAG00000037463.1	3941341	3973159	None	10570	2695	189285	Yes
TTTCAGGAGAGACACCAGGCTTTGGAGTCACAGAAATCCAATGAGGGCAGTG	8949112	8949167	8949217	8949165	-1	KZ196241.1	ENSANAG00000037051.1	8949112	9223751	None	10570	2695	189285	No_or_no_constitutive_exon
GGCCCTGCTCTGGGCTGGAACGACCTGAATGTTGCTGTGGGATGTAAAAGCT	9842236	9842487	9842186	9842238	1	KZ196241.1	ENSANAG00000029742.1	9842111	9843136	None	10570	2695	189285	No_or_no_constitutive_exon
GGGGTGGTCCACGGGTCACAGCCTGGCCTGACCCACTGGTGGGGCCGCAGGG	10304040	10304185	10303990	10304042	1	KZ196241.1	ENSANAG00000022277.1	10287996	10309578	SUMF2	10570	2695	189285	No_or_no_constitutive_exon
AGTGGGGTGAGAGGCCTGGCCCACTGTGTCTTGCATCTCTGGGCACACAGAT	12061897	12061984	12061847	12061899	1	KZ196241.1	ENSANAG00000037446.1	12033966	12061984	None	10570	2695	189285	No_or_no_constitutive_exon
CGGTCATCTCAGGCCCCTCGGCTGACTGGGTATTGTCCCTGGGGCTGTAGGA	12515285	12515370	12515235	12515287	1	KZ196241.1	ENSANAG00000033707.1	12485161	12531228	IGSF9B	10570	2695	189285	Yes
GTATACTCAAGGTGGGATGTGCTAACACAATCTATTTTGTTTGGGGGCAGGG	2780575	2780685	2780735	2780683	-1	KZ200265.1	ENSANAG00000036951.1	2618627	2859095	EGFLAM	10570	2695	189285	No_or_no_constitutive_exon
AAGGTGCTATTCTTTGGAAGGAATTGTACATGTGTCAGGGAATTCAAGAGGC	4021602	4021949	4021999	4021947	-1	KZ200265.1	ENSANAG00000017913.1	4020840	4022584	None	10570	2695	189285	No_or_no_constitutive_exon
CAAAGGCAGTCTAGCTACTTGTGCTTCAGCATGCCCTACAGAATGGGGAGGG	7232666	7232736	7232616	7232668	1	KZ200265.1	ENSANAG00000025930.1	6888028	7265168	ADAMTS12	10570	2695	189285	No_or_no_constitutive_exon
CCAGAGTGATCTACATTCGGAAGCTCCCCATCGACGTCACCGAAGGGGAGGT	15574522	15575192	15574472	15574524	1	KZ200265.1	ENSANAG00000020883.1	15574300	15579779	None	10570	2695	189285	No_or_no_constitutive_exon
TGCGCTGCCCCCTGCCAATATCCTTGCCCTCTCCGCGCTCAGGGCTGAAGAC	55050	55375	55425	55373	-1	KZ199586.1	ENSANAG00000029572.1	28530	60436	None	10570	2695	189285	No_or_no_constitutive_exon
TGTCCCTTTTGCCTTTTATCTTTTTGCATATTTTTATTCATAGGGAGTAGAC	601380	601389	601330	601382	1	KZ199586.1	ENSANAG00000031572.1	594277	632980	CEP95	10570	2695	189285	No_or_no_constitutive_exon
TTGTGGAATTGTTCTGTGTCATTTACACTTGCTTGGTTCAGCAGGGCCAGCA	661471	661667	661717	661665	-1	KZ199586.1	ENSANAG00000034547.1	640140	752696	None	10570	2695	189285	No_or_no_constitutive_exon
GAAAATGGAGTCCAGAGCTTCCTGTCTGTGCTCGTAAGTCTGGGGGGAAGGT	2606601	2606632	2606551	2606603	1	KZ199586.1	ENSANAG00000035933.1	2600896	2618118	APOH	10570	2695	189285	No_or_no_constitutive_exon
ACTAAACAGATTTACAAGAAAAAAACAAACCCATTCAAAAGTGGGCGAAGGA	3348528	3348566	3348616	3348564	-1	KZ199586.1	ENSANAG00000012883.1	3348528	3351007	None	10570	2695	189285	No_or_no_constitutive_exon
TTTTTTTTTAAATGAATATACTGAAATGTTTGTTTTGTTTTGGGAAATAGAT	4810804	4811006	4811056	4811004	-1	KZ199586.1	ENSANAG00000029526.1	4774786	4859314	None	10570	2695	189285	No_or_no_constitutive_exon
GCTCCATCTGCCTAGGGGCGTTAGGGTCCTAAACGAGCCAGGGCACACAGGC	9046144	9046348	9046398	9046346	-1	KZ199586.1	ENSANAG00000036105.1	8872902	9046846	SDK2	10570	2695	189285	No_or_no_constitutive_exon
TCTCTGGCTCTAACTGGCCTTGTGGGGTGGGGGTTCCTTTTGGGGTGCAGTG	8937852	8937951	8938001	8937949	-1	KZ199586.1	ENSANAG00000036105.1	8872902	9046846	SDK2	10570	2695	189285	No_or_no_constitutive_exon
GTCCTGCAGGGAAGCGTGGTCCCGCTGGCTCTTTTGCACCCACGGGCAAGAA	9936414	9936552	9936364	9936416	1	KZ199586.1	ENSANAG00000030423.1	9936219	9941577	GPR142	10570	2695	189285	No_or_no_constitutive_exon
CAGGCATGAGCTGCCACGAGGAATGCTCTTTTTCCTTGCACAGGGTTAAGCC	10386263	10386319	10386369	10386317	-1	KZ199586.1	ENSANAG00000029258.1	10381449	10392203	FDXR	10570	2695	189285	No_or_no_constitutive_exon
GTCTGGGGATGGGGAGGAGTGTTCTGTCTGGGAGCCTGGGGGACCTGGAGGG	10386000	10386231	10386281	10386229	-1	KZ199586.1	ENSANAG00000029258.1	10381449	10392203	FDXR	10570	2695	189285	No_or_no_constitutive_exon
CCCTCACCCACCCCCTCCATACCTCACCCCTGTTTCTTTCTGGGGGCCAGGA	10470332	10470413	10470463	10470411	-1	KZ199586.1	ENSANAG00000031278.1	10467273	10489665	HID1	10570	2695	189285	Yes
GAGGGGGACAAGGCAAAAGCCCCGTCTCTCCTGGGACTCCCTGTGGGGAGGA	10618027	10618057	10617977	10618029	1	KZ199586.1	ENSANAG00000032783.1	10616980	10626645	SLC16A5	10570	2695	189285	Yes
GGGAAGACATTCGAGTTAAGCTCTCTTTCTCCCAATCTTCACTGGGGCAGGA	10747182	10747320	10747370	10747318	-1	KZ199586.1	ENSANAG00000027011.1	10742357	10763375	GGA3	10570	2695	189285	Yes
TTGACCTCGTGATCCACCCGCCTCGGCCTCCCAAAGTGCTGGGATTACAGGC	10764517	10764589	10764467	10764519	1	KZ199586.1	ENSANAG00000033690.1	10763690	10767727	None	10570	2695	189285	No_or_no_constitutive_exon
AAGAAAGGGCAAGGGAACCGGGGTGGCCAAGAAAAGGGCAAGGAAAGAAGCC	10997449	10997602	10997652	10997600	-1	KZ199586.1	ENSANAG00000035496.1	10994375	11007135	CASKIN2	10570	2695	189285	No_or_no_constitutive_exon
CCTGGGGGCGGACCCACGGGCGAGCGAGGGGCGGGGCCATGGGAGAGGAGGC	11081334	11082313	11081284	11081336	1	KZ199586.1	ENSANAG00000034867.1	11080111	11114763	MYO15B	10570	2695	189285	No_or_no_constitutive_exon
GCAGTCGAAGGGTGAGGAGGCAACCGTGGTCTCAGGAAAGGGTGTGAGAGTT	11103158	11103197	11103108	11103160	1	KZ199586.1	ENSANAG00000034867.1	11080111	11114763	MYO15B	10570	2695	189285	Yes
AGCAGGTGGACGCAGGGAAGAGGCTGCTGGCCTGGGCCTGGGGACCTGAGGG	11103242	11103275	11103192	11103244	1	KZ199586.1	ENSANAG00000034867.1	11080111	11114763	MYO15B	10570	2695	189285	Yes
GCAAGTGTGGGGTGCAGGGTGGGAGGCTGGGTGGGGGCAGGGGCTGGGAGTT	11108776	11109019	11108726	11108778	1	KZ199586.1	ENSANAG00000034867.1	11080111	11114763	MYO15B	10570	2695	189285	No_or_no_constitutive_exon
CTTTGAACCCACTCATCTGTTTTACCTTCATCTTCAGGCAATGGGGCTAGGA	11140959	11141025	11141075	11141023	-1	KZ199586.1	ENSANAG00000026587.1	11115654	11157629	RECQL5	10570	2695	189285	No_or_no_constitutive_exon
GGGGCGGAGGGGTGTGGTTGGGGTGCCCTGCTGACCGGCTATGGGTGCAGCG	11215146	11215269	11215096	11215148	1	KZ199586.1	ENSANAG00000024973.1	11204328	11233750	ITGB4	10570	2695	189285	Yes
GGGTGCCTGCTGCTTCCCCCTGACCAGGACCCTGTCCCTGGGGGGGGCAGGT	11225669	11225850	11225619	11225671	1	KZ199586.1	ENSANAG00000024973.1	11204328	11233750	ITGB4	10570	2695	189285	Yes
CCCGGAGAAGCAATGCCAGGGTTGGAGAACAGCCTCTCTGGAGATGGGAGCT	11305651	11305697	11305747	11305695	-1	KZ199586.1	ENSANAG00000038414.1	11304315	11321818	UNC13D	10570	2695	189285	No_or_no_constitutive_exon
AGCAAACCCTGCCCCTGCCCACCTCTCGGAAAAGCTGCTCTGGTGGGCAGGG	11304315	11304482	11304532	11304480	-1	KZ199586.1	ENSANAG00000038414.1	11304315	11321818	UNC13D	10570	2695	189285	No_or_no_constitutive_exon
CCTCTGAGCCTGGCCTGAGCCCTGCCTCTCTCTTTCGTCCACGGGATCAGTT	11344416	11345057	11345107	11345055	-1	KZ199586.1	ENSANAG00000033401.1	11344416	11348755	TRIM47	10570	2695	189285	No_or_no_constitutive_exon
CAGCCTCCCACATCACAGCTGAGGCCTTCTTTCCGGGGCAACGGGGACAGGA	11384419	11384537	11384587	11384535	-1	KZ199586.1	ENSANAG00000020061.1	11377670	11409788	FBF1	10570	2695	189285	Yes
TAAGTGCTGCAGCCTGACCTGTGCTTTCCCTTCTGCTGGGAGACTTGGAGGA	11398597	11398709	11398759	11398707	-1	KZ199586.1	ENSANAG00000020061.1	11377670	11409788	FBF1	10570	2695	189285	No_or_no_constitutive_exon
GGGTCTTTCCGCCTCTCCTATCCCGTCCTGCTCTGCGGCACAGGGGCAAGAT	11549899	11550065	11550115	11550063	-1	KZ199586.1	ENSANAG00000016216.1	11509501	11554553	SRP68	10570	2695	189285	No_or_no_constitutive_exon
CGAGCGGGAGCTCAGGCCTGCCTGACCCTCCTCATTCACTGGGGTTGTAGGT	11758699	11758785	11758835	11758783	-1	KZ199586.1	ENSANAG00000036224.1	11744942	11772471	QRICH2	10570	2695	189285	No_or_no_constitutive_exon
GACACCAGGGAGGTTGCCGACCCTGGTTCTCGGTCCCTGGGGTGGGGCAGGT	12368085	12368219	12368035	12368087	1	KZ199586.1	ENSANAG00000037970.1	12304392	12390520	MGAT5B	10570	2695	189285	No_or_no_constitutive_exon
GTCGGTGAGTTCTCGCCCCTGCCTGCCGCTCAGCCCAGGCTGGGAACCAGCC	12917339	12917528	12917289	12917341	1	KZ199586.1	ENSANAG00000034568.1	12705863	12932782	Sep-09	10570	2695	189285	No_or_no_constitutive_exon
CCTGCCTGGTGAGGTAGCTGAGTGCCCACTGTCTTTCCATGGGAGTGCAGGC	13580290	13580410	13580460	13580408	-1	KZ199586.1	ENSANAG00000022171.1	13580000	13590330	TK1	10570	2695	189285	No_or_no_constitutive_exon
GCTGACCCCACCTCCCAGTACCCACTTGGGGTGGGGGCAGGCCGAGGGAGGG	15250431	15250531	15250381	15250433	1	KZ199586.1	ENSANAG00000036707.1	15246859	15256426	CBX2	10570	2695	189285	No_or_no_constitutive_exon
GGGGATCCCGCGGAAGCTGATGGAGTGCTGTCTCTTCCCCCAGCGGGCAGAG	15307663	15307703	15307753	15307701	-1	KZ199586.1	ENSANAG00000036725.1	15302657	15307907	CBX4	10570	2695	189285	No_or_no_constitutive_exon
GGAGTTACTAAATGTCCTGTTTTTTCCTGTCTTGTTCACTGGGCAAACAGGG	5878834	5878918	5878784	5878836	1	KZ198867.1	ENSANAG00000019377.1	5514504	6015080	RIMS1	10570	2695	189285	No_or_no_constitutive_exon
AAATTTTTTTCAAATTTGATATTAAAATTATTTTGTTTCATGGGTAAAAGAC	13430809	13430897	13430759	13430811	1	KZ198867.1	ENSANAG00000032499.1	13423189	13467759	TTK	10570	2695	189285	No_or_no_constitutive_exon
GTGCCCAACGGGCCTTACAGAATGGACAGAAAAAGAAAAAAGGGAAAAAGGT	4828872	4829073	4828822	4828874	1	KZ196472.1	ENSANAG00000037267.1	4821872	4829598	LMOD2	10570	2695	189285	No_or_no_constitutive_exon
AGCTAAAGCGGGTAAGTAACCGGAGTACAGACACAGGGGCACAGATGTAGTA	4829076	4829079	4829026	4829078	1	KZ196472.1	ENSANAG00000037267.1	4821872	4829598	LMOD2	10570	2695	189285	No_or_no_constitutive_exon
TTGCTGCCCCAATTCTCTGGGGACATAAAACCAGGCTGGAAAGGGACCAGGA	8603052	8603066	8603116	8603064	-1	KZ196472.1	ENSANAG00000026102.1	8603052	8606965	GCC1	10570	2695	189285	No_or_no_constitutive_exon
CTACCTTGTTCTTTCCTCACTCTCCAACTTCAGTCACGGCACGGGCCAAGCT	9678948	9679096	9678898	9678950	1	KZ196472.1	ENSANAG00000026943.1	9659105	9689140	FLNC	10570	2695	189285	No_or_no_constitutive_exon
TCCGGGAATAAATGAGGATTGTAAATCTGTCCCTGCAGATATGGGTGGAGGC	10547673	10547818	10547623	10547675	1	KZ196472.1	ENSANAG00000023619.1	10434418	10591727	NRF1	10570	2695	189285	No_or_no_constitutive_exon
ACATTTGTGATGTTGCTTTTCTTAACATGGATACTCTTTGAAATGGGCAGGT	10877966	10878101	10878151	10878099	-1	KZ196472.1	ENSANAG00000022213.1	10861367	10893442	ZC3HC1	10570	2695	189285	No_or_no_constitutive_exon
GAGTGACCTTCTTTCTTTTTTCCCTGTGATTTTTGGGTGGGATCTGAAAGAA	11093027	11093118	11092977	11093029	1	KZ196472.1	ENSANAG00000025802.1	11081490	11102744	CPA2	10570	2695	189285	No_or_no_constitutive_exon
TAGCTTCCGGGGTGGCCTGGGTGCAGGCTATGCTGGGGCCAGCGGCATAGGC	14480022	14480105	14480155	14480103	-1	KZ196472.1	ENSANAG00000017603.1	14478828	14480274	None	10570	2695	189285	No_or_no_constitutive_exon
TTAGAAACAAACTTTTTTTTTTCCCTTTTACATCTCTAATTCTGGGAAAGGT	15061366	15061473	15061316	15061368	1	KZ196472.1	ENSANAG00000025769.1	15007799	15139444	None	10570	2695	189285	No_or_no_constitutive_exon
GCTGGGGCCGCCTGCCTTCTGCTGCTGGCGGCGGCTGGCTGGGGCCTGAGGC	9980464	9980837	9980414	9980466	1	KZ206783.1	ENSANAG00000029843.1	9980390	9984080	INHBB	10570	2695	189285	No_or_no_constitutive_exon
TCTGCCAGCCACATGTACAGTAGGGAGCAGACAAGATGGCGCTGGGCAAGGA	10823871	10824073	10824123	10824071	-1	KZ206783.1	ENSANAG00000034754.1	10822583	10828972	None	10570	2695	189285	No_or_no_constitutive_exon
AGACAGGTTCCCTTCTCTGCCAGCCACATGTACAGTAGGGAGCAGACAAGAT	10823871	10824088	10824138	10824086	-1	KZ206783.1	ENSANAG00000034754.1	10822583	10828972	None	10570	2695	189285	No_or_no_constitutive_exon
TGGGGGCGCTGCCTCTCCTGCCACCGAGGGCCGGGGGGGCAGTGAGGTAGAA	11038582	11038765	11038815	11038763	-1	KZ206783.1	ENSANAG00000025292.1	11012368	11255633	CLASP1	10570	2695	189285	No_or_no_constitutive_exon
AACGTCGCCGAGGCGATGCGGCGCGCGAAGGTGCTGGATTGGGAGCTGAGGA	11396923	11396988	11397038	11396986	-1	KZ206783.1	ENSANAG00000030445.1	11395814	11399261	None	10570	2695	189285	No_or_no_constitutive_exon
GTTGTGTATAATAAAATCAAAAATTCTTCAAAATCATCAATGATGGGAAGAC	1884599	1884625	1884675	1884623	-1	KZ204805.1	ENSANAG00000035951.1	1884599	1884992	None	10570	2695	189285	No_or_no_constitutive_exon
ACATTTGCCAAGGAGAAGTTAACTAATATAGTGTTTCTTTGTGGGGTTAGGA	4508140	4508238	4508288	4508236	-1	KZ204805.1	ENSANAG00000036183.1	4507022	4547912	QRFPR	10570	2695	189285	No_or_no_constitutive_exon
GACTAGGATAGTCTGCTTGGCAGTGACCTTGGCGGGGGCATTGGAGGAAGTC	4577389	4577907	4577957	4577905	-1	KZ204805.1	ENSANAG00000037751.1	4577076	4579929	None	10570	2695	189285	No_or_no_constitutive_exon
GCTGGGGGCCCGCGGGCGCGGGTACGCGGCCGCGCACTGCCGGGCGGGAGGC	5839277	5839576	5839227	5839279	1	KZ204805.1	ENSANAG00000037733.1	5839126	5905382	FGF2	10570	2695	189285	No_or_no_constitutive_exon
GTGGGTGCGCTGGGGGCGGCGGGTCTGGGGGCCGGGCCGGGGCGGGCGAGGA	11305750	11305904	11305954	11305902	-1	KZ204805.1	ENSANAG00000036565.1	11285169	11306238	None	10570	2695	189285	No_or_no_constitutive_exon
GCCCCCTACCAGCCCAGATGCCGGCGCCGGCCGGGGCCACGCGGGCTGAGGC	6570044	6570366	6569994	6570046	1	KZ201428.1	ENSANAG00000032460.1	6478088	6573959	CBLN2	10570	2695	189285	No_or_no_constitutive_exon
ATTCTATTTTGGAATTACTGATTCTTTCTTTCTTGATTCCAAATGGGCAGCT	14712667	14713072	14713122	14713070	-1	KZ201428.1	ENSANAG00000023527.1	14712667	14724071	SERPINB10	10570	2695	189285	No_or_no_constitutive_exon
GGAATTATATGACAAAGGAGGAGAACAGGCAATTTAAGAGGGTGGAACAGGT	2967048	2967573	2967623	2967571	-1	KZ199521.1	ENSANAG00000033408.1	2967048	2967805	None	10570	2695	189285	No_or_no_constitutive_exon
GCACAGAGAGGCTGGGGCTGCGGCTCAGCGCGGGCTTGACTGGTGGGCAGCG	3066450	3066796	3066846	3066794	-1	KZ199521.1	ENSANAG00000034237.1	3065714	3066990	None	10570	2695	189285	Yes
TATGACTATAAAAATATAATTAACGGATTAATCCTATTTCCAATGGGCAGAT	4022048	4022134	4022184	4022132	-1	KZ199521.1	ENSANAG00000030466.1	3974658	4109035	ADGRG6	10570	2695	189285	Yes
AGTACACGGACCCCTGGGGTTCATACATTGACTACACGGGCGTCAGGAAGAT	8004965	8005251	8004915	8004967	1	KZ199521.1	ENSANAG00000034706.1	7871353	8012525	NHSL1	10570	2695	189285	Yes
CCCTCAGGGGACCACCAGGTGCCACACAGTGAACGCAAAAAATGGGAAAGAA	8788823	8788940	8788990	8788938	-1	KZ199521.1	ENSANAG00000000023.1	8788602	8792166	None	10570	2695	189285	No_or_no_constitutive_exon
CATATTTAGAAAAGAATAAGGAGGTTAGATATTGGTGCAGGGGGGCCCAGGT	11343157	11343542	11343592	11343540	-1	KZ199521.1	ENSANAG00000030478.1	11342753	11347984	None	10570	2695	189285	No_or_no_constitutive_exon
AACAGCATGCTCGAGCCATCAGCCATATGCCTGAAAACACAAAGGGGAAGTG	13853325	13853633	13853275	13853327	1	KZ199521.1	ENSANAG00000037359.1	13852603	13853633	None	10570	2695	189285	No_or_no_constitutive_exon
TAGTGAGCTGAGATGGCGCCATTGCACTCCAGCCTGGGTGACAAAACAAGAT	8463333	8463435	8463283	8463335	1	KZ198254.1	ENSANAG00000026892.1	8436723	8812274	SETBP1	10570	2695	189285	No_or_no_constitutive_exon
ACCTAACGATGCCACCGGGACTGAGGAGCTGAACTGGGGCGAAGCCGAAGCG	9731250	9731570	9731200	9731252	1	KZ198254.1	ENSANAG00000026020.1	9728959	9733060	None	10570	2695	189285	No_or_no_constitutive_exon
TTTCACATTAAGGACTAATTTTCCTTTCTCTGCCTCACCCCAGGGTGCAGAG	10255216	10255372	10255422	10255370	-1	KZ198254.1	ENSANAG00000026289.1	10198416	10405927	None	10570	2695	189285	No_or_no_constitutive_exon
AATATGTCTGCGTGGTCTCCTCTGCGCACAATGTAGTGGCACAAGGGAAGTA	10640774	10641068	10641118	10641066	-1	KZ198254.1	ENSANAG00000027601.1	10640774	10642111	None	10570	2695	189285	Yes
GCGGGGGCGGCCGCGGAGCCGGTGTTGACCGGCGGGTGTGGGCGTGGGAGCG	10966238	10967106	10967156	10967104	-1	KZ198254.1	ENSANAG00000030804.1	10925296	10968258	SKOR2	10570	2695	189285	No_or_no_constitutive_exon
GAAGGGGAGGAGGGGAGGCCCACACAGGAAGAGGGCCCTGGGCCAGGGAGTA	13613818	13614089	13614139	13614087	-1	KZ198254.1	ENSANAG00000027712.1	13553104	13978192	None	10570	2695	189285	No_or_no_constitutive_exon
ATCTTTATTTTTAGGTCGTTATTTTATAGTGGAAGCTGACATAAAGGGAGTT	14175901	14176012	14175851	14175903	1	KZ198254.1	ENSANAG00000027371.1	14158494	14176012	None	10570	2695	189285	No_or_no_constitutive_exon
GAAGAGGCTGAAGTTGGAGGGGGACTTTGGGGCCTGGAGGGCTGATGGAGGA	14474326	14474431	14474276	14474328	1	KZ198254.1	ENSANAG00000030817.1	14428349	14500327	None	10570	2695	189285	No_or_no_constitutive_exon
AGCGTCCCGGAAACTAGGCTGTCGGGCCAGCCCCTGCGTTGGGGGGCAAGAT	1881219	1881392	1881442	1881390	-1	KZ201810.1	ENSANAG00000036700.1	1858118	1883151	PSMD5	10570	2695	189285	Yes
TATAGGGATTTCCTAATATAATTCTACTTTGCTTCCACTTTGGGCTGAAGGT	2067577	2067717	2067767	2067715	-1	KZ201810.1	ENSANAG00000031101.1	1996976	2111286	C5	10570	2695	189285	No_or_no_constitutive_exon
TACTAACTTACTGATCCTATATGTTGTCTCATATCAAATTGGGCCAATAGCT	2160930	2161050	2160880	2160932	1	KZ201810.1	ENSANAG00000037084.1	2142093	2222511	CNTRL	10570	2695	189285	Yes
TCAATGTTGTTCTTCTCTGTTAATTATATATTGGGGTTTGGGGAGATTAGAT	2166743	2166938	2166693	2166745	1	KZ201810.1	ENSANAG00000037084.1	2142093	2222511	CNTRL	10570	2695	189285	Yes
GTAGAAAACTGTGGTTCTTGAATAAAGTTATTAATTGCCTCTTAGGGGAGAG	2226631	2226804	2226854	2226802	-1	KZ201810.1	ENSANAG00000031127.1	2226631	2238502	RAB14	10570	2695	189285	No_or_no_constitutive_exon
CCTGGATGTGGCCCACACCTGTGCCTTCACCCCAGATGGGAAAATCTGAGTG	5942047	5942118	5941997	5942049	1	KZ201810.1	ENSANAG00000033407.1	5937579	5942118	WDR38	10570	2695	189285	No_or_no_constitutive_exon
GAAATAGTCCAGAATGTCACATGTCCAGGGCAAAGGACCAACATGGGCAGTT	7928826	7928952	7929002	7928950	-1	KZ201810.1	ENSANAG00000033431.1	7928607	7929034	None	10570	2695	189285	No_or_no_constitutive_exon
TGGGAGCTGCTCCTCAGGGACCCCCCTGACCCGGCTCCCTCGGGGCACAGCC	8604514	8604702	8604752	8604700	-1	KZ201810.1	ENSANAG00000037071.1	8601330	8664091	FAM129B	10570	2695	189285	No_or_no_constitutive_exon
GCGTGAGCCACTTCTTCCACGAATTGGCCGAGGAGAAGCGCGAGGGCTAGGA	8901727	8902044	8902094	8902042	-1	KZ201810.1	ENSANAG00000038059.1	8901680	8902233	None	10570	2695	189285	No_or_no_constitutive_exon
TCTTCCTTCTAGCTGAGATTTCAAGGCAGCAGGTGGGGTGGGGTTAAGAGCA	8934566	8934857	8934907	8934855	-1	KZ201810.1	ENSANAG00000023541.1	8931882	8941150	ENG	10570	2695	189285	No_or_no_constitutive_exon
GCATTGAGGGCTCAGGAGATCAGATCGACACCTATGAACTGTCGGGGGAGCC	9344537	9344562	9344487	9344539	1	KZ201810.1	ENSANAG00000027575.1	9324011	9383101	DNM1	10570	2695	189285	No_or_no_constitutive_exon
TAGGAGGGAGCTGCTGGCCCATGTCCTATTTCACTGATGGGAAAACTGAGGT	9332541	9332572	9332491	9332543	1	KZ201810.1	ENSANAG00000027575.1	9324011	9383101	DNM1	10570	2695	189285	No_or_no_constitutive_exon
GCGCTAACAACAAGAAGATTGCCAAGGACGTCTTCAAGAAGGGGGACCAGGC	9480698	9480711	9480648	9480700	1	KZ201810.1	ENSANAG00000024035.1	9467504	9487499	SLC27A4	10570	2695	189285	No_or_no_constitutive_exon
CAGTGGACAAGTCTGAGAAGCCCCTGGGGGTCTGTAGCCCTGTGGGGTAGGA	10076256	10076416	10076206	10076258	1	KZ201810.1	ENSANAG00000036355.1	10067368	10084769	None	10570	2695	189285	Yes
TGCCAGTATCATCCTAAAACATATTGTTATGTCTTTTTAGGCCATGGGAGAG	11303356	11303403	11303306	11303358	1	KZ201810.1	ENSANAG00000028584.1	11274250	11349568	GPR107	10570	2695	189285	Yes
GTGCAACAGCAGGACAGCTGCCTAATTTGGGCTTCCCCCTGGGGTCACAGGT	11573396	11573520	11573346	11573398	1	KZ201810.1	ENSANAG00000024488.1	11477858	11652914	HMCN2	10570	2695	189285	No_or_no_constitutive_exon
AGACTGTGAGGGAGAGGCTAAGAGGCTGGGGAGGAAACTGGGAAGGGGAGGC	11589260	11589326	11589210	11589262	1	KZ201810.1	ENSANAG00000024488.1	11477858	11652914	HMCN2	10570	2695	189285	No_or_no_constitutive_exon
TGCCAGTGTGATTCTCACGCCTTTCTCTGTCGCGGTGGCCATGGGGATAGTC	11594902	11595064	11594852	11594904	1	KZ201810.1	ENSANAG00000024488.1	11477858	11652914	HMCN2	10570	2695	189285	No_or_no_constitutive_exon
GGTCCGACGATGCCTGACTGGGGTGAGGGAGGTGAGCAGTGAAGAGGGAGAC	11848323	11848438	11848273	11848325	1	KZ201810.1	ENSANAG00000022905.1	11796916	11854524	FUBP3	10570	2695	189285	No_or_no_constitutive_exon
ATGAACTTGCACTCCACAGCCACTTGCAGGCAGGAATGCTGGGAAGACAGAG	12789370	12789513	12789563	12789511	-1	KZ201810.1	ENSANAG00000030130.1	12767502	12919890	RAPGEF1	10570	2695	189285	No_or_no_constitutive_exon
CTGTCTATGAACGCCATCGAGGCTGTCCCCAAACGCTCACAGGGTGTCAGGC	13438610	13438673	13438560	13438612	1	KZ201810.1	ENSANAG00000027447.1	13371596	13449827	NTNG2	10570	2695	189285	No_or_no_constitutive_exon
CCCAGAGCTGACGCGCGAACTAATATCGCAATGACCGCGGGCGGTGAAAGCC	13698868	13698998	13698818	13698870	1	KZ201810.1	ENSANAG00000020872.1	13603321	13779967	CFAP77	10570	2695	189285	No_or_no_constitutive_exon
TCATGGACTAATGCATCTCTTGTTGATCTTTCCTTCTGGGAACAACGCAGCA	13869737	13870172	13870222	13870170	-1	KZ201810.1	ENSANAG00000035120.1	13798604	13879572	DDX31	10570	2695	189285	No_or_no_constitutive_exon
AGGAGGAAGAGGGGGGCGGCGAGACGGGCAGTGAGGCGGGCGGGAAGGAGCC	13880048	13880303	13879998	13880050	1	KZ201810.1	ENSANAG00000022521.1	13879931	13899244	GTF3C4	10570	2695	189285	No_or_no_constitutive_exon
GGCCTTGATCCTGCCAAAGGTGGCTGAAGAATGGAGCTAGCATATGGGAGGA	14281896	14281984	14281846	14281898	1	KZ201810.1	ENSANAG00000026870.1	14277294	14287725	CEL	10570	2695	189285	No_or_no_constitutive_exon
TGGGAAGTGGCCCCCAGCCCGGCTGACCCCAGCATACAGTGGGGACCCAGGC	14377144	14377874	14377924	14377872	-1	KZ201810.1	ENSANAG00000033615.1	14377144	14385582	None	10570	2695	189285	No_or_no_constitutive_exon
AGGATGTAAGTAACTCCCCAAGCTAGCATCTTAAATGCTGACATTGGGAGAA	8922562	8922590	8922512	8922564	1	KZ200915.1	ENSANAG00000023187.1	8921625	8923686	None	10570	2695	189285	No_or_no_constitutive_exon
GATGATTGCTGCCGCCTTCGTTTTCTCTAAGAGAAATGAACATTGGGAAGAC	9009580	9009659	9009709	9009657	-1	KZ200915.1	ENSANAG00000028238.1	8924994	9154124	USP34	10570	2695	189285	Yes
GGATGCCTGAATGAAACAAAGTGGTTGATTTGGTGTTATCTGTGGGACAGGA	3945105	3945211	3945055	3945107	1	KZ207216.1	ENSANAG00000026474.1	3940294	3971075	LAP3	10570	2695	189285	Yes
AAGAAGCGTGCGGGGACCGATGGGTAAGCCAGGCCGGGGGCGCGAGGCAGGG	10994927	10994936	10994986	10994934	-1	KZ207216.1	ENSANAG00000020669.1	10940942	10995233	DHX15	10570	2695	189285	No_or_no_constitutive_exon
CGCAGCCATGGCCCCCCCAGGTGGCGCGTCCCCCGGGCCTCGGCGGGCAGCC	12286130	12286151	12286201	12286149	-1	KZ207216.1	ENSANAG00000035152.1	12166269	12286280	SEL1L3	10570	2695	189285	No_or_no_constitutive_exon
TTTTTTTAACTTTTCTTTCACGTTAATGATGACATCTCTTGGGAGCTCAGGG	768258	768271	768208	768260	1	KZ203850.1	ENSANAG00000030480.1	693009	895573	None	10570	2695	189285	No_or_no_constitutive_exon
TGTGTGTGTAATTGTATCTGTTTTCTCTTTTTCCCCTGTCATATGGGCAGGA	872871	873005	872821	872873	1	KZ203850.1	ENSANAG00000030480.1	693009	895573	None	10570	2695	189285	Yes
CAGGGGGATCACTTGAGGCCACGAGTTCGAGACCAGCCTGGGCAACACAGTG	3341069	3341120	3341019	3341071	1	KZ203850.1	ENSANAG00000031085.1	3338292	3341120	None	10570	2695	189285	Yes
ATAAAGGTTCCAAGGAATCCAGGAAGGAAGACATAGCTGTCAATGGGGAGGT	4829130	4829466	4829516	4829464	-1	KZ203850.1	ENSANAG00000029941.1	4829130	4833819	NEFM	10570	2695	189285	No_or_no_constitutive_exon
TGTGGTGTTTGCTGTGGTGGCGTTTTGATCTTGCTGGGAATGATGATAAGTG	6216981	6217149	6217199	6217147	-1	KZ203850.1	ENSANAG00000034733.1	6216981	6217274	None	10570	2695	189285	No_or_no_constitutive_exon
AGGTATTCATCTCTCCTTAGCACGTGTGTTGGAAAGGGGAGGGATGGAAGCC	7146271	7146292	7146342	7146290	-1	KZ203850.1	ENSANAG00000037041.1	7131679	7147639	CCAR2	10570	2695	189285	No_or_no_constitutive_exon
TCCTTCTAGGAAACCTGGATCTGCTGCCTCCTCCTGGGAAAAGCACAAAGCC	7134956	7135012	7135062	7135010	-1	KZ203850.1	ENSANAG00000037041.1	7131679	7147639	CCAR2	10570	2695	189285	No_or_no_constitutive_exon
CTTGCCTCCTTCCTGCAGGATCTAATGCGTCGCTATGGCGAGGGTGACAGCC	7350848	7350877	7350927	7350875	-1	KZ203850.1	ENSANAG00000036843.1	7336315	7351034	SLC39A14	10570	2695	189285	No_or_no_constitutive_exon
AGCAGCTGAAGGCCCTCTGCTCAATCACCTGGATGTGGGGGGGGCCGGAGTA	7350774	7350816	7350866	7350814	-1	KZ203850.1	ENSANAG00000036843.1	7336315	7351034	SLC39A14	10570	2695	189285	No_or_no_constitutive_exon
TCACCAGCCGCATCTTCTCTTCCCTTGGCGTGTCTCCCTGGGGTGGGCAGGA	7522764	7525129	7522714	7522766	1	KZ203850.1	ENSANAG00000034871.1	7509555	7525129	PHYHIP	10570	2695	189285	No_or_no_constitutive_exon
TGGGGCCCGCTGCCTTCACCCTCTGACCCTGTTCCCTCCGTGGGCAGCAGGC	7623766	7623931	7623716	7623768	1	KZ203850.1	ENSANAG00000030904.1	7618421	7633565	HR	10570	2695	189285	No_or_no_constitutive_exon
ATGGGGACCCTGGAGCCACACGCTTCTACTCTGCAGGTGTGGGCAGACAGCC	7677552	7677638	7677688	7677636	-1	KZ203850.1	ENSANAG00000038467.1	7665116	7680424	DMTN	10570	2695	189285	No_or_no_constitutive_exon
TGGCCAGAGACGGAGGGCTGACTCTGTGCGTCTGTTGACTTGTGGGACAGAG	7672402	7672451	7672501	7672449	-1	KZ203850.1	ENSANAG00000038467.1	7665116	7680424	DMTN	10570	2695	189285	No_or_no_constitutive_exon
CCAGTAGGCATATTTTAAGAGCGCTGCCTTCCTTCTTCCCTTGGGAGTAGAG	7766808	7767002	7767052	7767000	-1	KZ203850.1	ENSANAG00000026595.1	7748163	7830838	None	10570	2695	189285	No_or_no_constitutive_exon
TCGATTTTTTTTTCTCCTTGCTTTCATCTTTCTTAGGGTCAATATAAAAGGC	9875376	9875508	9875558	9875506	-1	KZ203850.1	ENSANAG00000025108.1	9856446	9888825	INTS10	10570	2695	189285	No_or_no_constitutive_exon
AACAGCTGGGAGATTCCCTTGCGGGGAATTTTATCGTGCCTGGGTGAAAGTG	11811100	11811134	11811050	11811102	1	KZ203850.1	ENSANAG00000023604.1	11794792	11816404	FGL1	10570	2695	189285	No_or_no_constitutive_exon
AAGTGAGTGGGCTAGTCACCAAAGAATTGAAAATTCAGCACATGGGACAGAA	11811147	11811194	11811097	11811149	1	KZ203850.1	ENSANAG00000023604.1	11794792	11816404	FGL1	10570	2695	189285	No_or_no_constitutive_exon
GGTCAAATGTCTATTTGACAATAAAGACATAGATGTTTGTTTGGGAATAGGT	12118781	12118987	12119037	12118985	-1	KZ203850.1	ENSANAG00000031940.1	12114159	12136611	SLC7A2	10570	2695	189285	Yes
TTGAGGTGAGCCGAGATCGCGCCATTCCACTCCTGCCTGGGTAACAACAGCG	1815628	1816036	1816086	1816034	-1	KZ205749.1	ENSANAG00000022797.1	1815628	1817158	None	10570	2695	189285	No_or_no_constitutive_exon
TATCACTTAAGAAAAAGGCGGGAGGAGGGGGAGGGAGGGAGGAGGAGGAGGA	8443395	8443546	8443345	8443397	1	KZ205749.1	ENSANAG00000003356.1	8442034	8443546	None	10570	2695	189285	No_or_no_constitutive_exon
TGGGAAAATGGAATTAATGGCATTTTAGCAGATGAAATGGGATTGGAAAGAC	12081464	12081849	12081414	12081466	1	KZ205749.1	ENSANAG00000033230.1	12080710	12083285	None	10570	2695	189285	Yes
TTGCGGCGGCTACAGCCCGAACCATGCACTGAGGGCCGGTCGGGATTGAGGC	47312	47648	47698	47646	-1	KZ200264.1	ENSANAG00000020663.1	46465	47774	None	10570	2695	189285	No_or_no_constitutive_exon
CGCGAGGTCGGCGGCCCATATACACGTGTGGGCCTGACGCGGGGGGCCAGGT	285214	285409	285164	285216	1	KZ200264.1	ENSANAG00000025789.1	284879	377494	RNF169	10570	2695	189285	No_or_no_constitutive_exon
ATACTGTGGGTGTCATGATGATGCATCGGACAGGTAGGTGCCGGGAGGAGCA	1105869	1105873	1105819	1105871	1	KZ200264.1	ENSANAG00000002099.1	1098905	1110823	SERPINH1	10570	2695	189285	No_or_no_constitutive_exon
TCAGGCCCGGCTCAGGCTTGCTCTTCTTTTGTAATGAAAGGGGTGAAGAGTG	1139625	1139664	1139714	1139662	-1	KZ200264.1	ENSANAG00000028881.1	1122525	1141298	None	10570	2695	189285	No_or_no_constitutive_exon
TGGCAGAACTAACCCGACTGGCTGGTGCTGTAAAGGGGTATGGGGAGGAGCC	2714850	2714867	2714800	2714852	1	KZ200264.1	ENSANAG00000023144.1	2654953	2744916	MYO7A	10570	2695	189285	No_or_no_constitutive_exon
ATGTCTTTTCTACCCCACAGATACTCACAGTGGAAGTGGGAATGAGAAAGAT	2749456	2749608	2749658	2749606	-1	KZ200264.1	ENSANAG00000030211.1	2747084	2799131	GDPD4	10570	2695	189285	No_or_no_constitutive_exon
TGGGGTATAAGTTACAGGGGTGAGAGATTCAGTGGCCTGCTTAATGGGAGGA	2911452	2911749	2911402	2911454	1	KZ200264.1	ENSANAG00000031650.1	2911212	2911749	None	10570	2695	189285	No_or_no_constitutive_exon
TTTAGAGAGGGTAGACCAAGGAAGTCTTTCTGGATGGGATGGCAGTTGAGCT	4418577	4418620	4418670	4418618	-1	KZ200264.1	ENSANAG00000018618.1	4171061	4418777	TENM4	10570	2695	189285	No_or_no_constitutive_exon
TCTGTGGTCTTGCTCAGACCCCCGTGGCTGCTTTTGCAGCCGAGGGGCAGCG	4415659	4415956	4416006	4415954	-1	KZ200264.1	ENSANAG00000018618.1	4171061	4418777	TENM4	10570	2695	189285	No_or_no_constitutive_exon
CACGACCATGATCGTTTCCCTTGCTGCGGTTGCTTGGGTGGGACAGCAAGTC	6292487	6292633	6292683	6292631	-1	KZ200264.1	ENSANAG00000035815.1	6292487	6293093	None	10570	2695	189285	No_or_no_constitutive_exon
CAGGCAGCTGCTCACACCCGTCAGCCCCATTTTGGGGTGGGGGCGGCTAGAT	8810632	8810665	8810582	8810634	1	KZ200264.1	ENSANAG00000037724.1	8809350	8835754	PCF11	10570	2695	189285	No_or_no_constitutive_exon
AAAAACTTGCAAAACAAGGATGGTACTGAGGACCAATCACACGTTGGGAGGC	9435662	9435704	9435754	9435702	-1	KZ200264.1	ENSANAG00000037228.1	9435278	9436874	None	10570	2695	189285	No_or_no_constitutive_exon
TCTAATCCAGTGTTATTGCATTATGTAATTGTTCTCCCTGGGAAAAACAGAA	11678843	11678867	11678917	11678865	-1	KZ200264.1	ENSANAG00000019901.1	11656762	11764914	PICALM	10570	2695	189285	No_or_no_constitutive_exon
CCGTGATGGAGACAGAGGTGGCTTCCGTGGTGGCCAGGGCATGGACTGAGAT	12035115	12035264	12035314	12035262	-1	KZ200264.1	ENSANAG00000038314.1	12035115	12037083	None	10570	2695	189285	Yes
AGTTCATTCGACAGGACCACCCCAGTAGCATGGGTGTTTATGGGCAGGAGTC	12036153	12036247	12036297	12036245	-1	KZ200264.1	ENSANAG00000038314.1	12035115	12037083	None	10570	2695	189285	No_or_no_constitutive_exon
AGGGCAGGGGAAGAGGGAGATTTGATTGTGGAGAGGTGGGCGGGGAGGAGGA	12036117	12036142	12036192	12036140	-1	KZ200264.1	ENSANAG00000038314.1	12035115	12037083	None	10570	2695	189285	No_or_no_constitutive_exon
CAAAAAGGTAAAATGTAAAAATTTATTTGTCCCAAAATTTGGGATTGTAGGA	12081965	12082112	12081915	12081967	1	KZ200264.1	ENSANAG00000036233.1	12052731	12106232	CCDC81	10570	2695	189285	No_or_no_constitutive_exon
TTTGCTACCCAATTCAGTCAGTAATAATTGCTAAGGTAACAGGGAAAAAGAT	7226895	7226950	7227000	7226948	-1	KZ201139.1	ENSANAG00000029300.1	7226643	7227451	None	10570	2695	189285	No_or_no_constitutive_exon
AAAACTCACCCATGACTTTATCCTCAATGACTGGGGCTGTGGGAAGGTAGAT	10307828	10307860	10307778	10307830	1	KZ201139.1	ENSANAG00000037502.1	10257681	10313364	SPARCL1	10570	2695	189285	No_or_no_constitutive_exon
AACTGATCCCTTTTTCCAAATTTTTAAATGTGACTCCTAGGGCATGGTAGAT	10336283	10336420	10336470	10336418	-1	KZ201139.1	ENSANAG00000027203.1	10329184	10364078	NUDT9	10570	2695	189285	No_or_no_constitutive_exon
AGAGACGCCAAAGGAGGCGCCGGAAGATGAGGCCAGGGGCAGCAGACGAGCC	11594135	11594242	11594292	11594240	-1	KZ201139.1	ENSANAG00000022867.1	11593726	11594345	None	10570	2695	189285	No_or_no_constitutive_exon
ATTATACTGGGATAATTATGGGAACTATGGATATGGACAGGGATATGCAGAC	1899382	1899414	1899332	1899384	1	KZ204138.1	ENSANAG00000035355.1	1895507	1899507	None	10570	2695	189285	No_or_no_constitutive_exon
GCAAGAGACGTAAAAGCCCAGTTAATTCATTTTTCTGGGTATAGCAATAGGT	2925608	2925624	2925674	2925622	-1	KZ204138.1	ENSANAG00000025728.1	2901281	3102973	KLHL32	10570	2695	189285	No_or_no_constitutive_exon
CTTGCTAATCCAGTTTTTTTCTTGTTATCTCTGTCATTACCTGGGGACAGGA	9964532	9964731	9964482	9964534	1	KZ204138.1	ENSANAG00000034484.1	9829143	10000994	MDN1	10570	2695	189285	Yes
ATTTGTTTGCTGTTATTTATCATGTTATTTTCTCTGAATGAATGGGGCAGCA	9974771	9974935	9974721	9974773	1	KZ204138.1	ENSANAG00000034484.1	9829143	10000994	MDN1	10570	2695	189285	Yes
GCAGTGAGCCAAAATTGACCACTGTACTTCAGCCTGGGAGATGGAGTGAGAC	9853046	9853318	9852996	9853048	1	KZ204138.1	ENSANAG00000034484.1	9829143	10000994	MDN1	10570	2695	189285	No_or_no_constitutive_exon
TGAGACTGTCTTCCTGGAGTTAGTACAGACCCTACGGGTTAAGGATTCAGTC	9854718	9854761	9854668	9854720	1	KZ204138.1	ENSANAG00000034484.1	9829143	10000994	MDN1	10570	2695	189285	No_or_no_constitutive_exon
GGGGAACAACACACACTGGGGCCTGTTGGTGGGGTGTGGTGAAGGGCAAGGG	1628503	1628520	1628570	1628518	-1	KZ197741.1	ENSANAG00000026217.1	1628503	1632308	None	10570	2695	189285	No_or_no_constitutive_exon
TTCTTTTCCCTTTTCAAATCCACCTTCCTGTTGCAATGCATGATGGGCAGGC	2547173	2547209	2547259	2547207	-1	KZ197741.1	ENSANAG00000028111.1	2543384	2751897	None	10570	2695	189285	No_or_no_constitutive_exon
TAACTGCAACTTCCATTTCTTTTTTCTTTTTTCTTCTTGGTGGGGGGCAGCC	4881107	4881300	4881057	4881109	1	KZ197741.1	ENSANAG00000035572.1	4878762	4884401	PFN2	10570	2695	189285	Yes
ATGCCAGGTCCTGGCAGCCAAGGAGAGGCACTACAGAGAGCACAGGGGAGGC	848534	848607	848657	848605	-1	KZ201992.1	ENSANAG00000024133.1	848154	848842	None	10570	2695	189285	Yes
TATGGTGAAACCCTGTCTCTAAAAATAAAGTCTAAGGTTGTGGGTGACAGAA	848154	848226	848276	848224	-1	KZ201992.1	ENSANAG00000024133.1	848154	848842	None	10570	2695	189285	Yes
AGCCAGGTGACCGTGTTCTTGATGCTCAACCTCTCTCCTGGGGGTTGCAGCC	3623737	3623851	3623687	3623739	1	KZ201992.1	ENSANAG00000022078.1	3598578	3638072	ACAN	10570	2695	189285	No_or_no_constitutive_exon
GGGAGCCAACCCCATTTGCTCATCCTCTTTCTCTTGCTTGGGGAGGGCAGCA	5797282	5797380	5797232	5797284	1	KZ201992.1	ENSANAG00000036512.1	5697783	5798813	None	10570	2695	189285	Yes
CGGGGGTCCCGGCTGCAGCGAGCAGCAGTGGCGGGGCACACGGGTGGCAGTG	5789352	5789630	5789680	5789628	-1	KZ201992.1	ENSANAG00000027233.1	5784875	5789714	None	10570	2695	189285	No_or_no_constitutive_exon
AGCCATGACATGTCCCTGCAGCTGGAGGCCTTTCAAGGGTAGCATAGGAGGC	7112462	7112495	7112545	7112493	-1	KZ201992.1	ENSANAG00000022018.1	7111614	7112536	None	10570	2695	189285	No_or_no_constitutive_exon
TCTAGCAATTGGATGGCATGGGGTGGGCCATGTTTTCATTGAGGGCACAGTA	10773430	10773674	10773724	10773672	-1	KZ201992.1	ENSANAG00000024017.1	10756123	10879535	CHD2	10570	2695	189285	No_or_no_constitutive_exon
GCTGAGGATGTGGGAAGGGACGGTGGCTTCCTGGGAACTTGGGGTAGAAGGA	11003349	11003495	11003545	11003493	-1	KZ201992.1	ENSANAG00000031623.1	11002284	11007203	None	10570	2695	189285	No_or_no_constitutive_exon
GGATGTGGGAAGGGACGGTGGCTTCCTGGGAACTTGGGGTAGAAGGACAGCT	11003349	11003490	11003540	11003488	-1	KZ201992.1	ENSANAG00000031623.1	11002284	11007203	None	10570	2695	189285	No_or_no_constitutive_exon
GGGCTCTCCACCCCACCCAGCCTGACAAAGTGCGCTGAGTGGGCTATGAGGC	1362858	1362904	1362954	1362902	-1	KZ202296.1	ENSANAG00000021767.1	1362454	1363066	None	10570	2695	189285	No_or_no_constitutive_exon
GGGACAGAAAACCAAACTCCGAATATTCTCACTTAAAAGTGGGAGCTGAGGC	7907441	7907468	7907518	7907466	-1	KZ202296.1	ENSANAG00000027482.1	7907441	7911410	None	10570	2695	189285	No_or_no_constitutive_exon
GTTTGTTTGTTTTACTTTTTTGGAACAGATGGAGATATTAAGGGGAGAAGCT	7976468	7976519	7976569	7976517	-1	KZ202296.1	ENSANAG00000026819.1	7947692	8115415	TSHR	10570	2695	189285	No_or_no_constitutive_exon
CGAGACCTCAGCAGTGAACAAATTCGCCTTGGAGTTATTTCAACAGGGAGCT	8194421	8194453	8194371	8194423	1	KZ202296.1	ENSANAG00000033003.1	8177634	8359354	CEP128	10570	2695	189285	Yes
TTACTTAACTATTTATAAGAAATTTGTGCCTAGTTTGGAGGGTTAACAAGAC	8541889	8542006	8542056	8542004	-1	KZ202296.1	ENSANAG00000025846.1	8538257	8545956	None	10570	2695	189285	No_or_no_constitutive_exon
TTGCTCCTTGCCTGGCTGCAGATAATGAACTAGGGTTACCCAAAGGGTAGCT	10116008	10116101	10116151	10116099	-1	KZ202296.1	ENSANAG00000034792.1	10116008	10116460	None	10570	2695	189285	No_or_no_constitutive_exon
GCTGCCTACCTTCTGGTCCTTCTTCTAGGGAGAGCTGGGAGAAGAGGAAGGG	11603104	11603314	11603054	11603106	1	KZ202296.1	ENSANAG00000034837.1	11597076	11607707	ISM2	10570	2695	189285	No_or_no_constitutive_exon
GGAGAAAATGGCGCTGCCCCGGCCGCCGCGCCCCCGCCGGGGCCCGGGAGCC	1899277	1899307	1899227	1899279	1	KZ205187.1	ENSANAG00000031727.1	1899251	1947422	EIF4E3	10570	2695	189285	No_or_no_constitutive_exon
GTGGAAAAGGACCAAGATGGGGGCCACAAACTGACACCTCAGGGACAGAGAT	2969941	2970195	2970245	2970193	-1	KZ205187.1	ENSANAG00000020794.1	2969941	2970591	None	10570	2695	189285	No_or_no_constitutive_exon
AGTTTATGAAGAGTGAAAATGCAGAGAGAGGAGAAGGGGAGGTGGAAAAGGA	3641440	3641455	3641505	3641453	-1	KZ205187.1	ENSANAG00000033269.1	3606755	3839255	MITF	10570	2695	189285	No_or_no_constitutive_exon
CTGTTGACTGATAGGTTTCTTTACTCTCTTTTCTTCCATTGGGAATATAGAT	11946779	11946887	11946729	11946781	1	KZ205187.1	ENSANAG00000033887.1	11930276	12186526	HECW1	10570	2695	189285	No_or_no_constitutive_exon
TCCCAAAATCCAGGAACAAATTAAAAAATCTCTTTTGTTTGGGGGAACAGGT	899398	899575	899625	899573	-1	KZ201208.1	ENSANAG00000035282.1	898034	1049980	ZFYVE9	10570	2695	189285	Yes
AGGAAGAGGGGGATTTGATCGTGGAGGCATGAGCAGAAGTGGGCGGGGAGGA	1284424	1285294	1285344	1285292	-1	KZ201208.1	ENSANAG00000037725.1	1284284	1290400	None	10570	2695	189285	No_or_no_constitutive_exon
GGAAGTGGTATGTTCCCACACCTAAGCATTTTTCTTTTCGGTGGGAACAGGT	1509541	1509658	1509491	1509543	1	KZ201208.1	ENSANAG00000031326.1	1409601	1511064	NRDC	10570	2695	189285	Yes
CTTGGGAAACACTTTTGGGGAAGAAATGGAGGTTTCTCTGCTGGGAGGAGTT	1508126	1508210	1508076	1508128	1	KZ201208.1	ENSANAG00000031326.1	1409601	1511064	NRDC	10570	2695	189285	No_or_no_constitutive_exon
AGCAAGGGAGGGAGGGAAGGAAAAAAGCGAAAAAAGGGGTGACGCGCAAGTG	2378780	2378983	2379033	2378981	-1	KZ201208.1	ENSANAG00000037373.1	2378578	2379114	None	10570	2695	189285	No_or_no_constitutive_exon
CAGCGAGCCAAGATCGAACCACTGCATTCCAGCCTGGGTGACAGAGCCAGAC	2385216	2385343	2385393	2385341	-1	KZ201208.1	ENSANAG00000023034.1	2385057	2388467	None	10570	2695	189285	No_or_no_constitutive_exon
TCTCCATTTGATAGATGAGGATACTGAGGTTCAGTGGGTGATAGGGCAAGAA	4502605	4502778	4502555	4502607	1	KZ201208.1	ENSANAG00000018794.1	4501509	4548811	BEND5	10570	2695	189285	No_or_no_constitutive_exon
AGCCCGGGAGAGGCCTACCTGAGGCAGCCGGCTTCGCGTCAGGGCTGGAGCG	5789472	5789484	5789534	5789482	-1	KZ201208.1	ENSANAG00000019840.1	5789472	5790406	FOXE3	10570	2695	189285	No_or_no_constitutive_exon
AGGCCCAGCTGGCCATGAGCCACCTGAATGGGCACAAGCTGCATGGGAAGCC	6292941	6293331	6292891	6292943	1	KZ201208.1	ENSANAG00000035850.1	6291648	6293331	None	10570	2695	189285	No_or_no_constitutive_exon
CGGCTCAGGAAGATCTGGTGGGAGTGTAGAGCCACAGCAGCGAGTGGGAGCG	6558581	6558616	6558531	6558583	1	KZ201208.1	ENSANAG00000022817.1	6529078	6562522	MKNK1	10570	2695	189285	No_or_no_constitutive_exon
CATTGGGAGCAACTTCTCAGGGCTCTGCTGAAATCTAATGGGGTCAGAAGGA	7081503	7081526	7081576	7081524	-1	KZ201208.1	ENSANAG00000026216.1	7075423	7315581	MAST2	10570	2695	189285	No_or_no_constitutive_exon
CCGCACCTGGCTTCACTATTACCGCAACTGGCTACAGGGTGAGAAGAGAGGC	8286144	8286166	8286094	8286146	1	KZ201208.1	ENSANAG00000034327.1	8271551	8291228	PTCH2	10570	2695	189285	No_or_no_constitutive_exon
GGGCAGATGACGACCTCCACTGATAACCAGGCTCTCTATGGGGACGATAGAC	9001297	9001386	9001247	9001299	1	KZ201208.1	ENSANAG00000025914.1	9000027	9003105	None	10570	2695	189285	No_or_no_constitutive_exon
AACACCCTGGTGTGCTGAGAGCCCCTCTCCCTCAGGCCATTGGGGGCCAGGC	9192798	9192965	9193015	9192963	-1	KZ201208.1	ENSANAG00000034183.1	9191411	9213878	IPO13	10570	2695	189285	No_or_no_constitutive_exon
CTGGAGAAGCTGGCAGAGGAGATAGTGAGTGAGCTCTGGGGGCCAGGGAGTA	9201935	9201969	9202019	9201967	-1	KZ201208.1	ENSANAG00000034183.1	9191411	9213878	IPO13	10570	2695	189285	No_or_no_constitutive_exon
TGCTTGGACTGTCTTGAAGGAGTGGGCATTGCTTGATGGGCAGGATATAGAG	9708969	9709040	9708919	9708971	1	KZ201208.1	ENSANAG00000037447.1	9708171	9710732	HYI	10570	2695	189285	No_or_no_constitutive_exon
GCCCCAGGTGAGTGGAGAAGGCCACTATGGGAAGAGGGTGGGCACCAGAGGC	9787130	9787306	9787080	9787132	1	KZ201208.1	ENSANAG00000021422.1	9761335	9792707	MED8	10570	2695	189285	No_or_no_constitutive_exon
GGCTATGGCGCTGTTTTGAGTTGGACCCTGCACGGCGGCGGGAGCGGGAGAA	9788403	9788527	9788577	9788525	-1	KZ201208.1	ENSANAG00000038502.1	9783519	9792707	CDC20	10570	2695	189285	No_or_no_constitutive_exon
CATGCCCTCCTTGCCCAGGGAGTCGCAGATGGGGTGGGGAGGTGGGGAAGAC	10260322	10260342	10260272	10260324	1	KZ201208.1	ENSANAG00000032273.1	10233056	10266618	SLC2A1	10570	2695	189285	No_or_no_constitutive_exon
ATGGTCACATTGGTTTGTCCTCCCTGGGCCTTCTGTGAATGGGGATCCAGGT	10429044	10429185	10428994	10429046	1	KZ201208.1	ENSANAG00000033369.1	10411398	10433052	P3H1	10570	2695	189285	No_or_no_constitutive_exon
AGGATGAACATTTGACCAGCAATGATTTTGTTATTCCTGCGGTGGGCCAGGT	11642625	11642771	11642575	11642627	1	KZ201208.1	ENSANAG00000038496.1	11516611	11704761	HIVEP3	10570	2695	189285	No_or_no_constitutive_exon
ATTCGAAATTTCTTAAAGTATTCCCCTGTGTTTTTAGTTTCTTGGGGAAGCT	1607504	1607586	1607454	1607506	1	KZ202076.1	ENSANAG00000035649.1	1593865	1621418	SULT6B1	10570	2695	189285	No_or_no_constitutive_exon
TAGAAAGAGTTAAGAAGGCTCAAGAAGAGAATGAGAGAGCCTAGAGGGAGGA	4075878	4076187	4076237	4076185	-1	KZ202076.1	ENSANAG00000014958.1	4073566	4077268	None	10570	2695	189285	No_or_no_constitutive_exon
TCCTGGGGGAATGCCTGGTGGTTTTCCCGGAGGAATGACTGGAATGGGAGGG	4075878	4076084	4076134	4076082	-1	KZ202076.1	ENSANAG00000014958.1	4073566	4077268	None	10570	2695	189285	No_or_no_constitutive_exon
CCTCTGCCTGAGAATTACAGACAAATCATGCAAAGCAAACTGGGATGCAGAT	5136369	5136383	5136433	5136381	-1	KZ202076.1	ENSANAG00000024551.1	5136369	5174226	RASGRP3	10570	2695	189285	No_or_no_constitutive_exon
TTATTTTTTTCCCCGTCTTCTTCTTCTTTGTTGTTTTTTTAGGGTATGAGTA	6788039	6788136	6787989	6788041	1	KZ202076.1	ENSANAG00000021250.1	6651187	6789501	MEMO1	10570	2695	189285	No_or_no_constitutive_exon
TCTGGGGTTGGGTACTGATAGGCGGACGGGGGCTAGTGGAGGACAGGGAGTC	7604720	7604923	7604670	7604722	1	KZ202076.1	ENSANAG00000013279.1	7455225	7686379	GALNT14	10570	2695	189285	No_or_no_constitutive_exon
CTGTCTCGCCCGCTGGAGTGGGCTTTTTTTGAACGTCCATCTGGGATGAGAC	11062578	11063019	11063069	11063017	-1	KZ202076.1	ENSANAG00000019470.1	11062578	11063519	None	10570	2695	189285	No_or_no_constitutive_exon
GGGGCCTCAGTCCTATACTCATTCTCTCCTCTGTCCCCATTTGGGGGCAGGT	11134913	11135094	11134863	11134915	1	KZ202076.1	ENSANAG00000036591.1	11102660	11144134	None	10570	2695	189285	No_or_no_constitutive_exon
GTGCCACCCCACCCCGGAGCCACAAAGGCGCATCCCCCAGGGCGGAAAAGTA	11264403	11264465	11264515	11264463	-1	KZ202076.1	ENSANAG00000026286.1	11264403	11286158	TRIM54	10570	2695	189285	No_or_no_constitutive_exon
TCCTTTCAGGCTGGCCTAGCTTGGCCCTCACCTTGGCTCTGGGTTGGCAGGT	11332332	11332572	11332622	11332570	-1	KZ202076.1	ENSANAG00000022610.1	11324996	11351043	CAD	10570	2695	189285	Yes
CGGGAGCAGGGTGAGGGGCTGGACTGATGTGGCCAGGGACGGGACGGGAGGC	11469288	11469338	11469238	11469290	1	KZ202076.1	ENSANAG00000002760.1	11467170	11471675	CGREF1	10570	2695	189285	No_or_no_constitutive_exon
CCTGATCAATGGGGTGGAGACATTTGGGGCGGCTGGAAATATTTGGGGAGGC	12100212	12100364	12100162	12100214	1	KZ202076.1	ENSANAG00000038071.1	12019453	12119153	OTOF	10570	2695	189285	No_or_no_constitutive_exon
TGCTGCAGGTGGGACTGTAGGGAGGAGGGGCTGGGGGCTAGGGCTGGGAGCT	12103237	12103277	12103187	12103239	1	KZ202076.1	ENSANAG00000038071.1	12019453	12119153	OTOF	10570	2695	189285	No_or_no_constitutive_exon
GATTTTTCAGCTCCTGCCCTGTGGCTCATTCTCAGCTCTCAGGGAGCCAGGA	378502	378523	378452	378504	1	KZ199182.1	ENSANAG00000022474.1	337186	488909	None	10570	2695	189285	No_or_no_constitutive_exon
CCTATGGATTCCCGCCACTCTGCCCCTCTCCGTCTTCTCTGCACTGGGAGCA	1768319	1768593	1768269	1768321	1	KZ199182.1	ENSANAG00000031910.1	1764754	1768781	None	10570	2695	189285	No_or_no_constitutive_exon
TCACTGCACAAGAAGAGCGTCAGCCAGATCTCGGTGCTCAGCGGGGGAAGGC	4286797	4286899	4286949	4286897	-1	KZ199182.1	ENSANAG00000030536.1	4286797	4287917	None	10570	2695	189285	No_or_no_constitutive_exon
GGGCCGTGCAGCGCTGCCTCGAAGGTGGACGCACAACGCCGGCGAGGGAGAC	5524765	5524819	5524715	5524767	1	KZ199182.1	ENSANAG00000037838.1	5523838	5526983	CD24	10570	2695	189285	No_or_no_constitutive_exon
GTTTTTCTAATCTCTTCGTTTTTTTTCTTTAATTTTTTTTTGGGGGGCAGGT	5885218	5885355	5885168	5885220	1	KZ199182.1	ENSANAG00000037479.1	5842053	5904624	RTN4IP1	10570	2695	189285	No_or_no_constitutive_exon
TTAGGAATATTGTTGTTCATTTGCTGCAGAGCTGAAGGAGGGAGGGAGAGGC	11797948	11798129	11798179	11798127	-1	KZ199182.1	ENSANAG00000036846.1	11797333	11800024	None	10570	2695	189285	No_or_no_constitutive_exon
CTCTCAGTTAACCCACCTGGCTTGGATCAACAACCTCCAGAAGGAGGGAGGC	12190963	12191276	12191326	12191274	-1	KZ199182.1	ENSANAG00000032603.1	12190963	12191559	None	10570	2695	189285	No_or_no_constitutive_exon
CTAGACTTCCCCACTTCTAATTAAGTTTTTTCTCTTTCCAACGGGAAAAGGG	8503805	8503850	8503900	8503848	-1	KZ203304.1	ENSANAG00000019852.1	8448680	8959092	COL25A1	10570	2695	189285	Yes
GATGCAACTGCCCAGAAACAGCCTAAATTGAGGGAAAAGGGGGCAGAGAGAT	9414650	9414672	9414722	9414670	-1	KZ203304.1	ENSANAG00000024666.1	9405905	9462368	CFI	10570	2695	189285	No_or_no_constitutive_exon
TCGTCATCTGTTAGAATGGCAGTGACCACACAAATGTCTTTTACAGGGAGAC	9414466	9414566	9414616	9414564	-1	KZ203304.1	ENSANAG00000024666.1	9405905	9462368	CFI	10570	2695	189285	No_or_no_constitutive_exon
ATGATGAAGATGCGAGTGCAATGCTGAAAGAAGTTTAACCTAGGGCACAGAA	11721885	11722048	11722098	11722046	-1	KZ203304.1	ENSANAG00000032606.1	11721605	11722931	None	10570	2695	189285	Yes
ATAAAAAACTTTAGGGATCAAGGCACTGAGGCTGAAGGGGCTGATGGGAGTG	2792023	2792074	2792124	2792072	-1	KZ199799.1	ENSANAG00000034739.1	2792023	2792624	None	10570	2695	189285	No_or_no_constitutive_exon
GGCCTCTGTGTAAATCTGGAGGAGAGACTCTGTGGACGTTAAGAAGGGAGTG	5623693	5624175	5624225	5624173	-1	KZ199799.1	ENSANAG00000026654.1	5623148	5624344	None	10570	2695	189285	No_or_no_constitutive_exon
CTCACAACTACAGTGCCCTGTCCGAGCTTTCGCTTCTTTTCAGGGACGAGTC	1789748	1790169	1790219	1790167	-1	KZ202257.1	ENSANAG00000000067.1	1788195	1794399	None	10570	2695	189285	No_or_no_constitutive_exon
AACAGGGAGGGATTCACTGACTTTGGTGTTTGTAGAGACCAAAAAGGGAGGG	1788425	1788817	1788867	1788815	-1	KZ202257.1	ENSANAG00000000067.1	1788195	1794399	None	10570	2695	189285	Yes
CTTCTATTTGACCCCATTTATGGTACTAATAGGAACCTTAAGATGGGAAGAG	2479383	2479491	2479541	2479489	-1	KZ202257.1	ENSANAG00000025820.1	2479383	2483131	None	10570	2695	189285	No_or_no_constitutive_exon
TGAAGACACCGGCTACTTCTGTCCTTGCTCTGCACTCGGGCAGAAGTGAGTG	3142804	3142835	3142754	3142806	1	KZ202257.1	ENSANAG00000034832.1	2825471	3209546	SH3KBP1	10570	2695	189285	No_or_no_constitutive_exon
GTTTTGTTTTAATTATACCTTTGTATTGTTTTTCTCCTCGGGACAAAAAGAG	3712566	3712590	3712516	3712568	1	KZ202257.1	ENSANAG00000034597.1	3681192	3758818	ADGRG2	10570	2695	189285	No_or_no_constitutive_exon
GTCTTCTCTATAGGTCTGTATTATTAACAGAAATTATTTTGGGTAATAAGGA	5951861	5952056	5952106	5952054	-1	KZ202257.1	ENSANAG00000021604.1	5939935	5987155	TXLNG	10570	2695	189285	No_or_no_constitutive_exon
AAGTTTTACAAATGCATCTTTTCTTCTCTTTGGGTGCTTTGGGATAACAGGT	7110203	7110347	7110153	7110205	1	KZ202257.1	ENSANAG00000029368.1	7098863	7145947	ACE2	10570	2695	189285	No_or_no_constitutive_exon
AAGCAGCGACTGGTGGACTCGGTGGGCTAAGCATCGGGAAAGAAGAGGAGAA	9413877	9417067	9413827	9413879	1	KZ202257.1	ENSANAG00000033526.1	9412076	9419629	None	10570	2695	189285	No_or_no_constitutive_exon
AAGTAGTTATTTTCACTGATGGGTAAAATCGAAGTCCTTGGTGTGGGAAGAC	9786985	9787011	9787061	9787009	-1	KZ202257.1	ENSANAG00000020806.1	9786985	9788058	None	10570	2695	189285	No_or_no_constitutive_exon
CAACTTGGAAGGTTCTGGAAAGGCCAAAACAAGTAAGGGCAGTTGGACAGGA	1777084	1777126	1777176	1777124	-1	KZ204886.1	ENSANAG00000031597.1	1775029	1778201	None	10570	2695	189285	No_or_no_constitutive_exon
TGTCACAGATGGGGCATTGCAGGGAAGCGCTGGCATTGGAAGGGCATAAGTC	11336310	11336330	11336380	11336328	-1	KZ204886.1	ENSANAG00000028634.1	11287297	11357215	GLB1	10570	2695	189285	No_or_no_constitutive_exon
ATGATTGGTTCTTCATTTGATCTTCAAATAAGACTTCCATATGTGGGTAGGA	46445	46603	46395	46447	1	KZ199641.1	ENSANAG00000027642.1	22320	46746	None	10570	2695	189285	No_or_no_constitutive_exon
CTGGAATATTTGCCCAACTGTGAGGTGTGGCCGATGGCTAAGGGCGACAGAA	112701	112727	112651	112703	1	KZ199641.1	ENSANAG00000031407.1	104117	115106	DBNDD1	10570	2695	189285	No_or_no_constitutive_exon
GAAAATGTGTTTTCTTTTTTCCACGGGGGGACTTCCCCTGGGATGACAAGGA	137972	138098	138148	138096	-1	KZ199641.1	ENSANAG00000035996.1	119261	139987	None	10570	2695	189285	No_or_no_constitutive_exon
ATCATCTGGGGGCTCATTCAGACCTGGTACACCTGCACAGGTGGGCCAAGCC	164391	164445	164495	164443	-1	KZ199641.1	ENSANAG00000019762.1	157338	173153	DEF8	10570	2695	189285	No_or_no_constitutive_exon
CTGTCAGAAACAAGGAATGGTCAGCTCCTCACGTGGTCTTGAAGGGTGAGAG	186044	186139	186189	186137	-1	KZ199641.1	ENSANAG00000027000.1	182592	196191	TUBB3	10570	2695	189285	No_or_no_constitutive_exon
GACGTGAAGTCTCTGGGTGGAAATGTGTGCCAAGAGCCTCTGAGAGGGAGTT	198847	198901	198951	198899	-1	KZ199641.1	ENSANAG00000028109.1	198787	200297	None	10570	2695	189285	No_or_no_constitutive_exon
GCGGCGCGGCTGCGGGTGCCCTGGGCCGCGGGCCTGCGGGACGCGGCGAGGA	413901	413955	414005	413953	-1	KZ199641.1	ENSANAG00000032243.1	402760	414134	ZNF276	10570	2695	189285	No_or_no_constitutive_exon
CAGCAGGCCGGGCTGTCACTATGGGGCACTGTCGCCTCTGCCACGGGAAGTT	413001	413255	413305	413253	-1	KZ199641.1	ENSANAG00000032243.1	402760	414134	ZNF276	10570	2695	189285	No_or_no_constitutive_exon
GGCCGGACCCCGCGCTGCTGCCCCCCGCGCTGCGCGCCCTGCGCGGGCAGGC	963171	963195	963121	963173	1	KZ199641.1	ENSANAG00000031267.1	962971	968980	SLC22A31	10570	2695	189285	No_or_no_constitutive_exon
GCGGACGTGCCCCACCGGGCCATGCAGATGCCTGAAGGTGAGTCGGGCAGGC	1460365	1460390	1460315	1460367	1	KZ199641.1	ENSANAG00000030637.1	1447011	1478568	PIEZO1	10570	2695	189285	No_or_no_constitutive_exon
CCGAGGAGGTGGCCGCAGGTGCGTGGGCCCCCAGGGCTGGGGAGTGGGAGGT	1471071	1471093	1471021	1471073	1	KZ199641.1	ENSANAG00000030637.1	1447011	1478568	PIEZO1	10570	2695	189285	No_or_no_constitutive_exon
ACAGTCTTCCCTATGACACGACTTCACTTCCCAGTGGGCTGGGGGTGGAGGA	1471751	1471915	1471701	1471753	1	KZ199641.1	ENSANAG00000030637.1	1447011	1478568	PIEZO1	10570	2695	189285	No_or_no_constitutive_exon
CGGCTGCAGGGCTTCTGCCTGTCCCTGTGAGTGAGGGCAGCCGGGGGCAGCT	1473698	1473905	1473648	1473700	1	KZ199641.1	ENSANAG00000030637.1	1447011	1478568	PIEZO1	10570	2695	189285	No_or_no_constitutive_exon
TGCCTGGCTCTTCTGTGAGCCGTGACTCTGCCTGGGTTTTTCAGAGGGAGCA	1481108	1481212	1481262	1481210	-1	KZ199641.1	ENSANAG00000037259.1	1478855	1487097	CTU2	10570	2695	189285	No_or_no_constitutive_exon
GACCAACCTGGCGCTGGGTAGAGGGGCCTTCCTGGCTTGGGACACGGTAGGC	1480520	1480546	1480596	1480544	-1	KZ199641.1	ENSANAG00000037259.1	1478855	1487097	CTU2	10570	2695	189285	No_or_no_constitutive_exon
TGCTGGCGACCCAGCCTGCGGACGGCGCGGCCCCGGCGGGCGCGGGGGAGGG	2368492	2368910	2368442	2368494	1	KZ199641.1	ENSANAG00000033333.1	2368207	2404408	SLC7A5	10570	2695	189285	No_or_no_constitutive_exon
TTTTTTCATTCTTGGTTCATTTCCAAGTGTCTGTCTTTTGTTGGGAGCAGCC	5787314	5787462	5787512	5787460	-1	KZ199641.1	ENSANAG00000021932.1	5778088	5880073	ATP2C2	10570	2695	189285	Yes
CCACGTGGTGTGCCTGGCAGAGCACTGGGAGGGAAGGGAGGAACCAGGAGGG	5790164	5790373	5790423	5790371	-1	KZ199641.1	ENSANAG00000021932.1	5778088	5880073	ATP2C2	10570	2695	189285	No_or_no_constitutive_exon
AAGGCCATCCCCCAGTCCTTGGTGTCAGAGTAACAGGGAGAAAGCACAAGTG	6076078	6076155	6076205	6076153	-1	KZ199641.1	ENSANAG00000035919.1	6076078	6107097	DNAAF1	10570	2695	189285	No_or_no_constitutive_exon
ATCTAAAAGGGAATTTGTCTTTTAGTTTGGGAATTACCTGGGAGGGCAAGGA	6297042	6297277	6297327	6297275	-1	KZ199641.1	ENSANAG00000034372.1	6273754	6301568	NECAB2	10570	2695	189285	No_or_no_constitutive_exon
TCCTGCCTCTCCTGCATGCCCTTCCTGATGCCGCCTTGGTGCCAGGGGAGCC	8932553	8932675	8932725	8932673	-1	KZ199641.1	ENSANAG00000033422.1	8932553	8932766	None	10570	2695	189285	No_or_no_constitutive_exon
CAGTCACCGCCGGGCCATCCCCGGTGAGTCCGCTGGGGAAGCAGGCACAGGC	98848	98883	98798	98850	1	KZ203443.1	ENSANAG00000037024.1	96785	104368	MADCAM1	10570	2695	189285	No_or_no_constitutive_exon
TGCCCCCGCTGGGCGCGGCTGACGGGGCGCTGGGCGCGGGCAGCCGGGAGTC	393005	393110	393160	393108	-1	KZ203443.1	ENSANAG00000037108.1	393005	403849	PLPPR3	10570	2695	189285	No_or_no_constitutive_exon
CTTCTTCGTGAGGGTGGCGCTCTATGTCGCTGTGTGGGGGCCGAGGACAGCC	451925	451928	451875	451927	1	KZ203443.1	ENSANAG00000024893.1	446343	451928	PRTN3	10570	2695	189285	No_or_no_constitutive_exon
AGGAGGCGGGGCTGGAGGAGGCGGGGCCGGAGGAGGCGGGGCTGGAGGAGCC	646385	646411	646335	646387	1	KZ203443.1	ENSANAG00000021353.1	633992	657069	ABCA7	10570	2695	189285	No_or_no_constitutive_exon
CAAGGTGCGTAGGCCGTCCCTGCGGGCTGGGCCGCGGCGGGGGTGGGGAGAT	1022329	1022385	1022279	1022331	1	KZ203443.1	ENSANAG00000034317.1	1016083	1022528	RPS15	10570	2695	189285	No_or_no_constitutive_exon
TGGAGCGAGAGGTCGCCCAGATGAAGCAGGCGGCGGTGCCGGGCGCCGAGGC	1055251	1055378	1055428	1055376	-1	KZ203443.1	ENSANAG00000032897.1	1042631	1058538	C19orf25	10570	2695	189285	No_or_no_constitutive_exon
AGCGATCCTCCAGCCTCCACCTCCCAAAGTGCTGGGATTATACGGGAGAGCC	1055721	1055752	1055802	1055750	-1	KZ203443.1	ENSANAG00000032897.1	1042631	1058538	C19orf25	10570	2695	189285	No_or_no_constitutive_exon
ACACGGCCCTGGTCGCCCCTCAGCAGCCCCGAGGCCTTCTACGCGGGCAGCC	1133853	1134109	1134159	1134107	-1	KZ203443.1	ENSANAG00000029352.1	1133252	1145286	None	10570	2695	189285	No_or_no_constitutive_exon
TGGGTGACTCCAGCGGCCCAGCGCCTTGGTGGTTGCTTGCCGGGCGAGAGAT	1471883	1471934	1471984	1471932	-1	KZ203443.1	ENSANAG00000028521.1	1467592	1472531	ABHD17A	10570	2695	189285	No_or_no_constitutive_exon
ACAGTCCCAGTCTCTGGGGGACAGACCCCCCCTCCTAGGCTGGGCAGCAGGT	1632597	1632734	1632784	1632732	-1	KZ203443.1	ENSANAG00000037709.1	1627380	1640527	MKNK2	10570	2695	189285	No_or_no_constitutive_exon
GGGGTGAGGGTGAGCCGAGGGTGTGGTGTGGGAGGCTGCCTGGGGTGTAGTG	1718952	1718978	1719028	1718976	-1	KZ203443.1	ENSANAG00000028148.1	1710333	1755877	AP3D1	10570	2695	189285	No_or_no_constitutive_exon
CGGGACCCGGGAGACCGGGACAGTGCTAGGGACTGGAGGCGGGGGCCGAGGT	1834534	1834571	1834621	1834569	-1	KZ203443.1	ENSANAG00000038348.1	1832425	1834720	None	10570	2695	189285	No_or_no_constitutive_exon
TGCCGGGGCTCCGGCACTCTCACCCTGCTTTTCTCTCCGCGTCGGGGCAGTG	2034009	2034146	2033959	2034011	1	KZ203443.1	ENSANAG00000036281.1	2023790	2048276	TMPRSS9	10570	2695	189285	Yes
TCAGTGGAATCAAGTTCTTCTAGAGTATAAGGTACGTTTTGCGGGAATAGAA	2520328	2520448	2520498	2520446	-1	KZ203443.1	ENSANAG00000012552.1	2515837	2523015	ZNF77	10570	2695	189285	No_or_no_constitutive_exon
TACAATGGGGGTGGGGGGGGTGACGGGCTGGAGAGGGGACAGGGAGTGAGTG	2592910	2592933	2592983	2592931	-1	KZ203443.1	ENSANAG00000028611.1	2574579	2598987	TLE2	10570	2695	189285	No_or_no_constitutive_exon
TTACCCTCAGGTGACGCGGCTCTGTGACCTCTCAGTGGAAGGGGACTCAGTG	3065965	3065991	3065915	3065967	1	KZ203443.1	ENSANAG00000028463.1	3036552	3069714	FZR1	10570	2695	189285	No_or_no_constitutive_exon
CGACGGCGACGGCGACGGCGACGGTGACGGTGACGGCGAGGGCGAGGCAGTG	3146879	3147047	3147097	3147045	-1	KZ203443.1	ENSANAG00000034680.1	3142920	3159731	CACTIN	10570	2695	189285	No_or_no_constitutive_exon
GACCGCAGCCGGCCACCCCGGGGAGAAGGGGCGGTGCCCCTCGGGCAGAGGG	3168939	3169008	3169058	3169006	-1	KZ203443.1	ENSANAG00000036860.1	3162001	3252861	PIP5K1C	10570	2695	189285	No_or_no_constitutive_exon
GGGCCGTGGAACACGACGGCTGGGCCCTGGGCCCCTGGGGACGCAGTGAGGC	3347760	3347780	3347830	3347778	-1	KZ203443.1	ENSANAG00000028699.1	3339785	3405578	ZFR2	10570	2695	189285	No_or_no_constitutive_exon
CAGCCAGGTGCGGAGGAGCGAAGGACATGTGGGCCCGGGCAGCCAGGGAGCC	3437071	3437343	3437021	3437073	1	KZ203443.1	ENSANAG00000029633.1	3430066	3456709	ATCAY	10570	2695	189285	No_or_no_constitutive_exon
CGCTGGTGCTGACGCGTGTCCCTTTCAGTGCATCATTGAGGAGTCGGGAGAG	3515840	3515926	3515976	3515924	-1	KZ203443.1	ENSANAG00000037323.1	3512036	3522327	EEF2	10570	2695	189285	No_or_no_constitutive_exon
TGGGGCAGCCCTAGGCCCTGTCTAAAGACAGTGGGCGGGGAGGGGAGCAGGA	3767254	3767362	3767204	3767256	1	KZ203443.1	ENSANAG00000036761.1	3743225	3782697	ANKRD24	10570	2695	189285	Yes
GGGTCTCCCCACTCCATCCCGTGGGGGAGTGGGCTGGCGAGGGGGACGAGGG	3755068	3755230	3755018	3755070	1	KZ203443.1	ENSANAG00000036761.1	3743225	3782697	ANKRD24	10570	2695	189285	No_or_no_constitutive_exon
GCAAGTGGATGCCCCAGGGAGCGTGGGACTGGGGAGGACGCCCGGGAGAGAG	3900966	3901254	3900916	3900968	1	KZ203443.1	ENSANAG00000020972.1	3900412	3915921	MPND	10570	2695	189285	No_or_no_constitutive_exon
CTGTCCAGACCGGGGTGGACACCTCTAAGACTGTGCTAACGGGCACCAAGGA	4062800	4064005	4064055	4064003	-1	KZ203443.1	ENSANAG00000034697.1	4053882	4068914	PLIN4	10570	2695	189285	No_or_no_constitutive_exon
ACCCAAAATATCGCAGCAGGTACCAAGGACACCATCTGTAGCGGGGCAAGTG	4062061	4062695	4062745	4062693	-1	KZ203443.1	ENSANAG00000034697.1	4053882	4068914	PLIN4	10570	2695	189285	No_or_no_constitutive_exon
AGTACCTCATCCAGGAGCAGCCCGGCCAGGAGCAGGTCACAGGGGGAGAGGC	4366677	4367943	4366627	4366679	1	KZ203443.1	ENSANAG00000020748.1	4365933	4367943	None	10570	2695	189285	No_or_no_constitutive_exon
ACCGCTACGACGGCATCTACAAGGTGAGTCCCCTCGGGGAGGCCGGGGAGTC	4502766	4502822	4502716	4502768	1	KZ203443.1	ENSANAG00000032392.1	4463808	4513926	None	10570	2695	189285	No_or_no_constitutive_exon
CCCACTGCCGCACAGACCCTCCCAGCTAGGGTCTGGTATCTGCTGGGAAGAG	4662216	4662287	4662166	4662218	1	KZ203443.1	ENSANAG00000026532.1	4586870	4700749	KDM4B	10570	2695	189285	No_or_no_constitutive_exon
CATCAAGAAAAGGGTAGGTGGGCACTGCGGGTGGAGGGGCAAGGTGGGAGTT	5210537	5210552	5210487	5210539	1	KZ203443.1	ENSANAG00000029130.1	5208667	5210663	None	10570	2695	189285	No_or_no_constitutive_exon
CGCGGAGGAAGGAGCTGGGGGTACGGGGGGCAGCGCAGGCGGCGGGGAAGGC	5233791	5233904	5233954	5233902	-1	KZ203443.1	ENSANAG00000023956.1	5208841	5234220	LONP1	10570	2695	189285	No_or_no_constitutive_exon
GTGACGGCTCTCCCTCTCTCCCCTCCCTCCCCGCCCACCGTTGGGTGAAGTC	5700805	5700893	5700943	5700891	-1	KZ203443.1	ENSANAG00000034543.1	5691940	5766016	MLLT1	10570	2695	189285	Yes
TAGGTGGCGGCTGGGCAGGCCCTGGCGGGAGATGGGGGAGGGGCGCACAGGG	5846039	5846187	5846237	5846185	-1	KZ203443.1	ENSANAG00000035546.1	5844974	5855275	None	10570	2695	189285	No_or_no_constitutive_exon
GCAACCGCCTGCTCCTCATGACCCAAGTAAGTGATGGGCCACCTGGGGAGGG	5872261	5872284	5872334	5872282	-1	KZ203443.1	ENSANAG00000027617.1	5869916	5881772	KHSRP	10570	2695	189285	Yes
AGGGACTGGTGGAAGGTGGAGTGCAGTTGACTGGGAAGACGGGAAAGTAGGC	6179520	6179656	6179706	6179654	-1	KZ203443.1	ENSANAG00000023272.1	6178196	6189764	SH2D3A	10570	2695	189285	No_or_no_constitutive_exon
ATGCCGGTGCGTGAGGCAGAAGGTCGGGCCTGGGGAGGGCACGGGTTGAGGG	6237058	6237119	6237008	6237060	1	KZ203443.1	ENSANAG00000020752.1	6200219	6264534	VAV1	10570	2695	189285	No_or_no_constitutive_exon
GATCAATCCATGCTCACAAATGCCCCTCTCCTTTTTTTTCTGGGGCACAGGA	6306164	6306248	6306114	6306166	1	KZ203443.1	ENSANAG00000034495.1	6287243	6328116	ADGRE1	10570	2695	189285	Yes
GACCTCAAGTGATCCACCCGCCTCAGCCTCCCAAAGTGCTGGGATTACAGGC	6325613	6325656	6325563	6325615	1	KZ203443.1	ENSANAG00000034495.1	6287243	6328116	ADGRE1	10570	2695	189285	No_or_no_constitutive_exon
ATTCTAGGGCGTGGAAACTTTCCTGGGCACGATCCAACAACATGGGACAGAA	6528345	6528379	6528429	6528377	-1	KZ203443.1	ENSANAG00000021860.1	6494387	6646734	INSR	10570	2695	189285	No_or_no_constitutive_exon
GTAGAAGGCTTAGAGAATGACATCAGAGTGGGGCTGGGAGGAGGGAAGAGGG	6748069	6748137	6748019	6748071	1	KZ203443.1	ENSANAG00000035526.1	6730687	6749080	None	10570	2695	189285	No_or_no_constitutive_exon
AGATGGGGTTATCGAGTCACGAGTTGATTACAAACTCCTCGGGAGCGAAGGT	6904395	6904579	6904345	6904397	1	KZ203443.1	ENSANAG00000027870.1	6903845	6930093	PNPLA6	10570	2695	189285	No_or_no_constitutive_exon
GAGGACACATGGATCCTGTGGGGCCGGATCGCCAACGAGTGGGAAGGTAGTG	7150758	7150781	7150708	7150760	1	KZ203443.1	ENSANAG00000028460.1	7149612	7170573	EVI5L	10570	2695	189285	No_or_no_constitutive_exon
CTCTGGACCTCCCCCTGTGGCGGGAGGCAGGGCCTGGGGTGGGAGCCGAGGG	7160936	7161116	7160886	7160938	1	KZ203443.1	ENSANAG00000028460.1	7149612	7170573	EVI5L	10570	2695	189285	No_or_no_constitutive_exon
CCCTGAGGCGATTTCGGATCGCTCAGCTCTGTTTGGGATAGGAGTGGGAGTG	7267545	7267570	7267620	7267568	-1	KZ203443.1	ENSANAG00000037170.1	7258746	7286816	None	10570	2695	189285	No_or_no_constitutive_exon
GTGGCCTGGCCCATGGTGTGACGGGGCTGTGCCCCCCAGGGGGCGTGAAGGC	7854733	7854856	7854906	7854854	-1	KZ203443.1	ENSANAG00000026146.1	7847046	7875185	ADAMTS10	10570	2695	189285	No_or_no_constitutive_exon
ACAAACTCACACTGAAATAAAACCGTATAAATGTAAGGACTGTGGGAAAGCC	8558444	8558549	8558599	8558547	-1	KZ203443.1	ENSANAG00000037470.1	8558339	8567984	ZNF560	10570	2695	189285	No_or_no_constitutive_exon
GGTCAAAGGTCAGGGGTCAGGCATGGCCATGGTTCCATCTTGGGGCACAGGA	8822113	8822333	8822383	8822331	-1	KZ203443.1	ENSANAG00000020226.1	8818673	8899145	OLFM2	10570	2695	189285	Yes
GCAGCACGAGGCGGGGCCCGAGGCGGAGCCCGGGGCGGGCCGGGGCGGAGCC	9045129	9045318	9045368	9045316	-1	KZ203443.1	ENSANAG00000024268.1	9042041	9045707	ANGPTL6	10570	2695	189285	No_or_no_constitutive_exon
GGGAAAGAAGGGGGTTGTGGGTGATGGCAGGTGTCTTGGTGGGTTAACAGCA	9483437	9483546	9483596	9483544	-1	KZ203443.1	ENSANAG00000026577.1	9465093	9486037	KRI1	10570	2695	189285	No_or_no_constitutive_exon
AGCAGACAGGGACCAGCCTACCTGTCCTGAGGCTTTTCTCTGATGGGCAGCT	9482076	9482173	9482223	9482171	-1	KZ203443.1	ENSANAG00000026577.1	9465093	9486037	KRI1	10570	2695	189285	No_or_no_constitutive_exon
CCTTCCTGACCACCCCATTTTCCCCCTGCCGGTTCCCGGGGGGAGCCCAGGT	9558555	9558677	9558505	9558557	1	KZ203443.1	ENSANAG00000025859.1	9526407	9560509	None	10570	2695	189285	No_or_no_constitutive_exon
CACAGAAGACGGAAATCAGGCTCCCACACCCTGAGAGGCTAGGTGGGCAGCA	9554722	9554823	9554873	9554821	-1	KZ203443.1	ENSANAG00000033056.1	9553019	9555021	None	10570	2695	189285	No_or_no_constitutive_exon
CCCGACTCACCACCGTAGAAGGCGAACTGGCAGCGGGCATTGGGGCATAGGC	9553019	9553109	9553159	9553107	-1	KZ203443.1	ENSANAG00000033056.1	9553019	9555021	None	10570	2695	189285	No_or_no_constitutive_exon
TGGAAGTATCTCTGTCGCGATTTCCAGTTTCCCACTGAGCTGTGGGCGAGGC	9718254	9718436	9718204	9718256	1	KZ203443.1	ENSANAG00000037257.1	9630035	9736683	DNM2	10570	2695	189285	No_or_no_constitutive_exon
CCAGGGTTACCTCAAGGCATTTCACAGCTTGGAGTTAGAGGTGGGCAGAGGG	9898998	9899033	9898948	9899000	1	KZ203443.1	ENSANAG00000036991.1	9890551	9960316	SMARCA4	10570	2695	189285	No_or_no_constitutive_exon
AGGTGTGCTGGGCCTGGCATGGCGCCTGCTGCAGAGTGGGATGGGGGCAGCC	9900315	9900430	9900265	9900317	1	KZ203443.1	ENSANAG00000036991.1	9890551	9960316	SMARCA4	10570	2695	189285	No_or_no_constitutive_exon
CACGACCCACCAGAGGAGCCTCCAGTTCGTGGGGGTCAATGGCGGGTGAGAG	10082858	10082963	10083013	10082961	-1	KZ203443.1	ENSANAG00000027331.1	10071184	10099668	KANK2	10570	2695	189285	No_or_no_constitutive_exon
GCCAGAATGGGGAAGGGCTGGACAGTGTCTGTCTGGGTCCTGGGGGGCAGTT	10116599	10116771	10116821	10116769	-1	KZ203443.1	ENSANAG00000033871.1	10103908	10161123	DOCK6	10570	2695	189285	No_or_no_constitutive_exon
GTCCCCCCTTTCAACTTGTTCCCTTCTCTCCCGGGTCCCTGGGCGTACAGCA	10272533	10272712	10272762	10272710	-1	KZ203443.1	ENSANAG00000030726.1	10268365	10275279	EPOR	10570	2695	189285	No_or_no_constitutive_exon
CCCAGGCAGCCTGCCCTCAGTAAGTGATTACAGTTTGGGATGGGGACAAGTG	10293269	10293296	10293346	10293294	-1	KZ203443.1	ENSANAG00000030677.1	10284706	10304317	RGL3	10570	2695	189285	No_or_no_constitutive_exon
CAGGTCAGGCAGTCAGGGATGGTGCACCTGGCGGGGGGTGCCGGGGAAAGGC	10338486	10338525	10338575	10338523	-1	KZ203443.1	ENSANAG00000030798.1	10335232	10356666	ELAVL3	10570	2695	189285	No_or_no_constitutive_exon
GTGTGAGGGGTCACAGCAGGGTCGGAAGCATGCGGGGGGTCAGGGCAGAGCC	10335232	10335605	10335655	10335603	-1	KZ203443.1	ENSANAG00000030798.1	10335232	10356666	ELAVL3	10570	2695	189285	No_or_no_constitutive_exon
CACACTGGAGAGAAGCTGTATGAATGTAAGGAATGTGGGAAGGCATTGAGTT	10712374	10712429	10712479	10712427	-1	KZ203443.1	ENSANAG00000031753.1	10710996	10730930	ZNF823	10570	2695	189285	No_or_no_constitutive_exon
CAGTACAGTGATTTTCGCCCTTCCTCCTCTGTACATGTGGGATGGATCAGGC	11199402	11199529	11199579	11199527	-1	KZ203443.1	ENSANAG00000033613.1	11196320	11206607	None	10570	2695	189285	No_or_no_constitutive_exon
TGGGAGCTGAACAAGGCGAACCTCACCTGGTATTTGGGGAAACTGGGGAGCT	11399355	11399421	11399471	11399419	-1	KZ203443.1	ENSANAG00000037791.1	11388064	11411420	None	10570	2695	189285	No_or_no_constitutive_exon
CATCTACGACCCCAGAGGTGGGCCAGGAGTCCTACGGCCCAGGTTGGGAGAT	11431146	11431153	11431203	11431151	-1	KZ203443.1	ENSANAG00000033814.1	11428584	11435995	FBXW9	10570	2695	189285	No_or_no_constitutive_exon
TTTGCGGAAAAACGTTCAGGAGGACGGGACTTTGGGTTGGGCGCGTAGAGCG	11546730	11546769	11546680	11546732	1	KZ203443.1	ENSANAG00000037932.1	11546096	11555004	RNASEH2A	10570	2695	189285	No_or_no_constitutive_exon
GCTGCTCTCCCTGGACGTGGTCACTGTCATCACCTCTCTCCCACAGGGAGGA	11554869	11555004	11554819	11554871	1	KZ203443.1	ENSANAG00000037932.1	11546096	11555004	RNASEH2A	10570	2695	189285	No_or_no_constitutive_exon
AAGGGTTACACCTGGGGGCAGGGCGGGCCTCTCTGCGGGCTTGGAGACAGGG	11587012	11587121	11586962	11587014	1	KZ203443.1	ENSANAG00000020839.1	11569139	11617889	MAST1	10570	2695	189285	No_or_no_constitutive_exon
AGGACTCCAAAACCCCAGGCCCAACCTGTGCTGTGGCCCTGGGGCCAAAGAA	11609251	11609273	11609201	11609253	1	KZ203443.1	ENSANAG00000020839.1	11569139	11617889	MAST1	10570	2695	189285	No_or_no_constitutive_exon
ACACAGCCGGGACAGTTCCCTAGGAGGAGAGCAGGTGGAGGAAAGGGGAGTC	11678274	11678298	11678224	11678276	1	KZ203443.1	ENSANAG00000021327.1	11677542	11683364	CALR	10570	2695	189285	No_or_no_constitutive_exon
TCCGCCCCCACGACGTCCCCAGAGTCCGTGTCAGGGTAAGACGTGGGCAGCA	11685938	11685976	11685888	11685940	1	KZ203443.1	ENSANAG00000037597.1	11683394	11694491	RAD23A	10570	2695	189285	No_or_no_constitutive_exon
GTTCACACCCACCATCTTCCCACCAGGGTACCTGTCAACGCGGGGACCAGTG	11839686	11839809	11839859	11839807	-1	KZ203443.1	ENSANAG00000023016.1	11839417	11853252	TRMT1	10570	2695	189285	No_or_no_constitutive_exon
GGTCCCCAGCCCAACTCCAGCCATCGCTGCACCACTGCCAGAGGGAGGAGAG	8259855	8260138	8260188	8260136	-1	KZ202533.1	ENSANAG00000017626.1	8259071	8260212	None	10570	2695	189285	No_or_no_constitutive_exon
CATTTTTTTTTTTTTTTGCCATTTTAATTATTTTATACTGGGACATGTAGGT	10702039	10702113	10702163	10702111	-1	KZ202533.1	ENSANAG00000037581.1	10532930	10769995	ATP8A1	10570	2695	189285	No_or_no_constitutive_exon
AAGAAGGAGAACTCACCACAGGGAAGGCGGTGACGCAGGCCGGAGGGAAGAT	1882062	1883205	1882012	1882064	1	KZ199116.1	ENSANAG00000020726.1	1881752	1883205	None	10570	2695	189285	No_or_no_constitutive_exon
TGTACAGATACTTTTTTTTTTCCCATCTGCCCCCCTTTCTGGGGTAACAGAA	2098090	2098207	2098040	2098092	1	KZ199116.1	ENSANAG00000031620.1	2070751	2375805	POLA1	10570	2695	189285	Yes
AAGGGGATAATGATGAAGGTGAAAAAGATGAATATGATGATGAAGGGGAGGA	2778465	2778498	2778548	2778496	-1	KZ199116.1	ENSANAG00000037197.1	2778465	2781915	None	10570	2695	189285	No_or_no_constitutive_exon
ATGCGTGGTGGTAACTTATTTTATTACCCTTTACCGGGAGAGGAGGAGAGAG	5299545	5300902	5300952	5300900	-1	KZ199116.1	ENSANAG00000027940.1	5299395	5301222	None	10570	2695	189285	No_or_no_constitutive_exon
AGAACTAATATTTGGAGCGACGAAGATGGCAGCCACCACGGGCTTGGGAGTA	5848851	5848863	5848913	5848861	-1	KZ199116.1	ENSANAG00000033283.1	5848444	5851117	None	10570	2695	189285	No_or_no_constitutive_exon
AGATTCAAATGATTTTCCTGCCTCAGCCTCCCAAATAGCTGGGATTACAGGT	7892548	7892572	7892498	7892550	1	KZ199116.1	ENSANAG00000027889.1	7823050	7896996	None	10570	2695	189285	No_or_no_constitutive_exon
AAAAAAAACAAAAAGATGACACAACAGATTGAGTAGGAGATGGGAGGAAGGC	9016291	9016317	9016367	9016315	-1	KZ199116.1	ENSANAG00000037606.1	9013278	9017342	None	10570	2695	189285	No_or_no_constitutive_exon
TGTTCGTTGAAGTGAATCCACTCTGATTGGCAAACTTTCAGAAGGGGGAGTT	9888595	9888639	9888689	9888637	-1	KZ199116.1	ENSANAG00000022173.1	9403168	9888806	None	10570	2695	189285	Yes
CCAAAGTGCTGAGATTACAGGCATGAGCCACTGTGCCTGACCAATGGGAGAA	9403380	9403422	9403472	9403420	-1	KZ199116.1	ENSANAG00000022173.1	9403168	9888806	None	10570	2695	189285	No_or_no_constitutive_exon
GGCCCGGCCGTCCCACAAGAGCCCTTGGCGGCGCTGCCCGGGGATGCTAGCC	1339123	1339195	1339245	1339193	-1	KZ200597.1	ENSANAG00000020195.1	1305280	1339693	SCNN1G	10570	2695	189285	No_or_no_constitutive_exon
GCAAAAGGCTGCAGTGAGGCTCAAGCTCCTGGGACAGTATGGGTGAGGAGCG	1973188	1973220	1973270	1973218	-1	KZ200597.1	ENSANAG00000025152.1	1943785	2019672	None	10570	2695	189285	Yes
CAGTCCTCTGCAGGAGGACCTGGTATAGCAGTCCATGGGCAGAGGCAGAGTG	2406685	2406706	2406756	2406704	-1	KZ200597.1	ENSANAG00000030531.1	2401265	2464786	VWA3A	10570	2695	189285	No_or_no_constitutive_exon
TGATACTTATCCTTTTCACTTTCTTTTAAATTCTTTAAAACAGGGAAAAGGT	2885669	2885777	2885619	2885671	1	KZ200597.1	ENSANAG00000035723.1	2795043	2975794	DNAH3	10570	2695	189285	Yes
AGTAAAGCCTTCATGTGCTAATGCTCTGTTTTGTTTCTGGGTCCAGGAAGCA	2918488	2918588	2918438	2918490	1	KZ200597.1	ENSANAG00000035723.1	2795043	2975794	DNAH3	10570	2695	189285	No_or_no_constitutive_exon
CCCTTCATTCCCTTACGCCCTTGGCTTCATCGTGGATCTTAAAAGGGCAGTT	4510826	4510844	4510894	4510842	-1	KZ200597.1	ENSANAG00000035664.1	4425865	4515039	SYT17	10570	2695	189285	No_or_no_constitutive_exon
GTGCTGGGGGCAGCAGGATTTGCCATTCCTGATAACGTTCCTGGGGATAGTT	4638206	4638304	4638354	4638302	-1	KZ200597.1	ENSANAG00000035990.1	4626607	4688842	TMC7	10570	2695	189285	Yes
CTGGGTGTTTTCTAGGCCACTGAATGTCACCCTTTCTCTCCTGGGAAAAGCG	5559557	5559760	5559810	5559758	-1	KZ200597.1	ENSANAG00000021088.1	5473411	5735878	None	10570	2695	189285	No_or_no_constitutive_exon
ACAGACACGTCGCAGAGTGGAGAGGACAGAGGCTGCTGGGCAAGAGAGAGAG	6156404	6156531	6156581	6156529	-1	KZ200597.1	ENSANAG00000035080.1	6155409	6157276	None	10570	2695	189285	Yes
GCAAATATCAGCAAGGATGACTCTGTTAATTTATTCAACCTATGGGGAAGAC	6155841	6156047	6156097	6156045	-1	KZ200597.1	ENSANAG00000035080.1	6155409	6157276	None	10570	2695	189285	No_or_no_constitutive_exon
TCCTGTCTCCCAGTGTTGCCTTAGAGCCAGGCTGTGATGGGGTCACGGAGCT	6798740	6798773	6798823	6798771	-1	KZ200597.1	ENSANAG00000037225.1	6744361	6820111	None	10570	2695	189285	No_or_no_constitutive_exon
TTTCTGTATCAGCTTATGAGCTTAATGTAAGTATTTTACCCAGGGCATAGAT	7199435	7199477	7199385	7199437	1	KZ200597.1	ENSANAG00000035303.1	7170107	7233218	SLC5A11	10570	2695	189285	No_or_no_constitutive_exon
CCCATCCTCGCCTGGCCTTGGCTCTGCCCTTGAGGGGCCTGTGGGGTAAGCC	10593431	10593557	10593607	10593555	-1	KZ200597.1	ENSANAG00000022885.1	10588112	10594098	None	10570	2695	189285	No_or_no_constitutive_exon
CCCCTAGACCTTAACCCGGGGCCCTCCCCTTGCCTCCTCCCCCAGGGAAGTC	10697443	10697521	10697571	10697519	-1	KZ200597.1	ENSANAG00000037955.1	10675451	10698371	ATP2A1	10570	2695	189285	No_or_no_constitutive_exon
AAGTACCGGGGAGCAAAAGGTGAGCAGGGCTGGGAGGGGCAGGCAGTGAGGC	10739947	10739969	10740019	10739967	-1	KZ200597.1	ENSANAG00000026257.1	10737606	10751500	ATXN2L	10570	2695	189285	No_or_no_constitutive_exon
CAATCTCATCCCTCCCAGCAGCTCCCCTTCCACCCCCCGGGGAACTGAAGAT	10737606	10737638	10737688	10737636	-1	KZ200597.1	ENSANAG00000026257.1	10737606	10751500	ATXN2L	10570	2695	189285	No_or_no_constitutive_exon
CCCGCCGTTGGCGGGCGGGGGGAGCCCCGCGGTGTCGGGGGTGGAGAGAGAA	10751657	10751857	10751607	10751659	1	KZ200597.1	ENSANAG00000002300.1	10751498	10751898	None	10570	2695	189285	No_or_no_constitutive_exon
TGGCGCGAGGTGCCGCGCACACCGGCGCGGTCAGCTCCCGCGGTAGGGAGGG	10751878	10751898	10751828	10751880	1	KZ200597.1	ENSANAG00000002300.1	10751498	10751898	None	10570	2695	189285	No_or_no_constitutive_exon
TGGGTGAGGGCAGGAGGCTCGTGGCTTCTGACACTGTGGGGAATGTGCAGGT	10989834	10990019	10990069	10990017	-1	KZ200597.1	ENSANAG00000038303.1	10983935	10993528	CORO1A	10570	2695	189285	Yes
TGAGGTAGACCAGCGCCTAGCAGCAGTGGGGCTGGGATCAGGGGAGCGAGTG	11046627	11046630	11046577	11046629	1	KZ200597.1	ENSANAG00000037745.1	11040054	11049875	MAPK3	10570	2695	189285	No_or_no_constitutive_exon
GGTGAGTGGGCAGGGGAGGGTGCGGGAGCCCAAGGGGAGGGCACAGGAAGGG	11129237	11129298	11129187	11129239	1	KZ200597.1	ENSANAG00000032244.1	11124423	11130520	FAM57B	10570	2695	189285	No_or_no_constitutive_exon
TAACTAAATTTCGGACACCAGTGGCCAAATTTCAGACACCAGTGGGTGAGCG	11151159	11151186	11151236	11151184	-1	KZ200597.1	ENSANAG00000036566.1	11148271	11157425	INO80E	10570	2695	189285	No_or_no_constitutive_exon
TCTGAAGGCAGCTGAAGGCCTTCAGAGTTGCTTGGCTGGGAGGGCAAGAGCT	11257719	11257893	11257669	11257721	1	KZ200597.1	ENSANAG00000030298.1	11254899	11276531	SEZ6L2	10570	2695	189285	No_or_no_constitutive_exon
TCCCGCCCCATTGTCTGGTCCCGCCCCCTGCAGCTTGAATGTGCGGGAAGGG	11270142	11270322	11270092	11270144	1	KZ200597.1	ENSANAG00000030298.1	11254899	11276531	SEZ6L2	10570	2695	189285	No_or_no_constitutive_exon
AAGCGCACCAATGGTCCACCGCTCCTGCTCCGGGGGGCGGCGGGCCGGAGGC	11735943	11736040	11736090	11736038	-1	KZ200597.1	ENSANAG00000025853.1	11735943	11739296	None	10570	2695	189285	No_or_no_constitutive_exon
CATGGAGCGCGCGCCGCCCGACGGGCCGCTGAACGCTTCGGGGCGCTGAGGC	743297	743499	743549	743497	-1	KZ200661.1	ENSANAG00000037989.1	738876	743548	HRH3	10570	2695	189285	Yes
GGGGTGGGTGGGGCCCGGCCGTCCGGCGCTCACAGGGCCTGCGGGTGCAGTA	875815	875913	875963	875911	-1	KZ200661.1	ENSANAG00000030209.1	830168	890789	LAMA5	10570	2695	189285	No_or_no_constitutive_exon
CAGGCCTGCAGTGGCCAGGGAGAGTGACCTGACGCTTCTTGGGCACGCAGCC	859481	859624	859674	859622	-1	KZ200661.1	ENSANAG00000030209.1	830168	890789	LAMA5	10570	2695	189285	No_or_no_constitutive_exon
CACAACAGGGCCCGTAAAAGGTGCCCCCGGGAACCCATCAGAGGGCCCAGGC	1351169	1351231	1351119	1351171	1	KZ200661.1	ENSANAG00000023834.1	1343468	1351572	OGFR	10570	2695	189285	No_or_no_constitutive_exon
CTGGGAGAGCCTGGCGGCTTGGTCGGCCCCTGCCCAGCTCTGCTGGGGAGGG	1749414	1749577	1749627	1749575	-1	KZ200661.1	ENSANAG00000033769.1	1746694	1752648	None	10570	2695	189285	Yes
GCCGCCTCACCTTGCCCTCTCCTCACCTGTCGCCTCGCTGTCGGGTGAAGTT	1790689	1790719	1790639	1790691	1	KZ200661.1	ENSANAG00000036435.1	1782868	1795310	None	10570	2695	189285	No_or_no_constitutive_exon
TGACTTCTCTCGCTGTGTTTCTGTTTGTCTGTCGGTTCCCGTGGGAGCAGCC	1923176	1923400	1923450	1923398	-1	KZ200661.1	ENSANAG00000036022.1	1907222	1981820	KCNQ2	10570	2695	189285	No_or_no_constitutive_exon
GGCCGTGACTCTGGTGCGCTACGGGCCGAGGCGCCGGGCTGCGCGCGGAGAA	2252437	2252484	2252387	2252439	1	KZ200661.1	ENSANAG00000037537.1	2252354	2255315	SLC2A4RG	10570	2695	189285	No_or_no_constitutive_exon
GCTTCCTCTGCACAGAGAAACGCCATTGAGTGCTTCTGCGGGGAGGGGAGGT	2815036	2815188	2815238	2815186	-1	KZ200661.1	ENSANAG00000028652.1	2811342	2819330	None	10570	2695	189285	No_or_no_constitutive_exon
CCGCCCGCGGCGGGCCCGGGCCCAGGTCCGGGGCCTAAGCAGGGCCTAAGCA	5654713	5654764	5654814	5654762	-1	KZ200661.1	ENSANAG00000027438.1	5653249	5655387	None	10570	2695	189285	No_or_no_constitutive_exon
AAAAGAACCAACCAACTCCAAAAAAAAGGGCCCGCCCCGGGCGCGTGGAGGC	10408716	10408988	10408666	10408718	1	KZ200661.1	ENSANAG00000033112.1	10407555	10410318	None	10570	2695	189285	No_or_no_constitutive_exon
GAAACGGCCTGCGGAAGGCTGCGGCAGGGGTGGCGGGAGAAGGTGGGCAGGG	1048122	1048146	1048196	1048144	-1	KZ198947.1	ENSANAG00000033450.1	1048122	1049203	None	10570	2695	189285	No_or_no_constitutive_exon
GGGTTCTAGCGATTCTCCTGCCTCAGCCTCCTGAGAAGCTGGGATTACAGGC	1109601	1109659	1109709	1109657	-1	KZ198947.1	ENSANAG00000037422.1	1064789	1125333	REST	10570	2695	189285	No_or_no_constitutive_exon
GCAATATTCAGAAAGTTAGTTTTCCTAAGCTCATTTTCCTGGGATGTTAGAA	1322936	1322954	1322886	1322938	1	KZ198947.1	ENSANAG00000024338.1	1322912	1331920	HOPX	10570	2695	189285	No_or_no_constitutive_exon
CCATTTTGTTTTTATGCTTCTTAACAGAAAACTGTTTTGGGGAAATCAAGAT	1400844	1400950	1401000	1400948	-1	KZ198947.1	ENSANAG00000038152.1	1366747	1435064	THEGL	10570	2695	189285	No_or_no_constitutive_exon
GTGCTTAGGTGCCCGAGCTACTGAGGGTCTAAGTCCGGGCAGCCGAAGAGTG	2879001	2879155	2878951	2879003	1	KZ198947.1	ENSANAG00000038115.1	2878930	2881046	None	10570	2695	189285	No_or_no_constitutive_exon
ATGGTGAAACCAATCCATAATCTAAATGGGCATTCAATTGGGTAATATAGAA	4741963	4742388	4742438	4742386	-1	KZ198947.1	ENSANAG00000036362.1	4741963	4743345	None	10570	2695	189285	No_or_no_constitutive_exon
GGGGGACCGCGAGGCGAGCGCGGGAGCCTGGGCGGCAAGCGGGGTGTGAGCT	5889046	5889081	5889131	5889079	-1	KZ198947.1	ENSANAG00000006089.1	5813039	5889210	DCUN1D4	10570	2695	189285	No_or_no_constitutive_exon
CCCGGCCGCCGGAGCGAGTCGCCTATTTAGGGTGCGGCGGCAGGTGGGAGCG	6464823	6465014	6465064	6465012	-1	KZ198947.1	ENSANAG00000035179.1	6461043	6465932	ZAR1	10570	2695	189285	No_or_no_constitutive_exon
GCAGGCAGCTGTCGGCCGCAGAGTACTTCGACAGCTATCAGCGGGCGCAGCT	6464706	6464747	6464797	6464745	-1	KZ198947.1	ENSANAG00000035179.1	6461043	6465932	ZAR1	10570	2695	189285	No_or_no_constitutive_exon
GAAGCTCTTCACAAAGCTGGAATCAAGATGTGGATGCTGACAGGGACAAGCA	7444467	7444551	7444601	7444549	-1	KZ198947.1	ENSANAG00000026040.1	7416884	7496084	ATP10D	10570	2695	189285	No_or_no_constitutive_exon
CTCACCCTGTCCGGCCTCCGAAACGACGACTGCAACCTCACCAAGGGCAGTG	628450	629112	629162	629110	-1	KZ201035.1	ENSANAG00000038255.1	628139	629588	None	10570	2695	189285	No_or_no_constitutive_exon
GAATTCAGGCAGTCCACCCACCTTGGCTTCCCAAGGTGCTGGGATTACAGGT	634212	634426	634162	634214	1	KZ201035.1	ENSANAG00000030941.1	634002	634426	None	10570	2695	189285	No_or_no_constitutive_exon
TTTTCTCTGAGAGGCAGCTCTGACTGTGTGTTTCCTTTCTGAGGGTGCAGAT	854138	854308	854088	854140	1	KZ201035.1	ENSANAG00000037934.1	795752	864097	CAPN3	10570	2695	189285	No_or_no_constitutive_exon
TCCCCTTAGTTACTCCCACCTCTCCCAGCTATTTTATTTGGGGGTGACAGGA	2016736	2016822	2016872	2016820	-1	KZ201035.1	ENSANAG00000031948.1	1969449	2018610	PPIP5K1	10570	2695	189285	Yes
GAAAACTAGAGCAGCTGAAGTCTGTATTGGAGATGTGAGAAAGGGGATAGCT	2012058	2012095	2012145	2012093	-1	KZ201035.1	ENSANAG00000031948.1	1969449	2018610	PPIP5K1	10570	2695	189285	No_or_no_constitutive_exon
TGGTCATTCCCCAGGTGTGTCTTGTATAAGGGACCTAGCCTGGGGATGAGGG	2008205	2008232	2008282	2008230	-1	KZ201035.1	ENSANAG00000031948.1	1969449	2018610	PPIP5K1	10570	2695	189285	No_or_no_constitutive_exon
GTCTCCTTCCTATCTAGACACCAGGGCTACAGAGGGCCAGGGAAAAACAGTT	2055340	2055569	2055619	2055567	-1	KZ201035.1	ENSANAG00000032033.1	2042068	2060647	None	10570	2695	189285	No_or_no_constitutive_exon
GCCGGGCGCGGTGGCTCACGCCTATAATCCCAGCACTTTGGGAGGCTGAGGC	2161523	2161575	2161625	2161573	-1	KZ201035.1	ENSANAG00000029657.1	2160261	2180329	MFAP1	10570	2695	189285	No_or_no_constitutive_exon
GCTCCTCGCACTCCTGGAACGACGCGCTGCGGAGCTTCTCCGGGGGACAGCT	3284060	3284161	3284211	3284159	-1	KZ201035.1	ENSANAG00000023067.1	3266992	3286023	DUOX2	10570	2695	189285	No_or_no_constitutive_exon
TGCAGGCCCGGAACCCTTGAGTGTTAGCGGCAAGGATCTCCGGGGTATAGGA	3370828	3371049	3371099	3371047	-1	KZ201035.1	ENSANAG00000013917.1	3341612	3371135	SHF	10570	2695	189285	No_or_no_constitutive_exon
TAAAATACAATAAATAAAAGGTTCCTAAATTTGATTTTTGCTGGGGACAGGT	3751491	3751633	3751441	3751493	1	KZ201035.1	ENSANAG00000026700.1	3746538	3756705	None	10570	2695	189285	No_or_no_constitutive_exon
TATCCCTGAAATTCATTTCTCAATTTGGATTCAAGCAAGATGGGGCACAGCT	6727572	6727836	6727886	6727834	-1	KZ201035.1	ENSANAG00000004803.1	6602358	6830979	FBN1	10570	2695	189285	No_or_no_constitutive_exon
GGGTTCAAGTAATTGTCCTGCCTCAGCCTCCTGAATAGCTGGGACTACAGGT	8386652	8386702	8386752	8386700	-1	KZ201035.1	ENSANAG00000025207.1	8362604	8394378	None	10570	2695	189285	No_or_no_constitutive_exon
AATAAGACATTACTAACAAAGTTTTTTTTTTTTTGGGGGGGTGGATGTAGGA	9032142	9032309	9032092	9032144	1	KZ201035.1	ENSANAG00000033916.1	9012321	9100236	AP4E1	10570	2695	189285	Yes
TCACACTCTGTGAGGCAGAGCCAAAGGGGAAACTGCGGGTCAATGGATAGGC	9196565	9196642	9196692	9196640	-1	KZ201035.1	ENSANAG00000032545.1	9149191	9196729	TNFAIP8L3	10570	2695	189285	No_or_no_constitutive_exon
GGGACAGTGGCTCATGCCTATAATCCCAGCACTTTAGGGGGCTGAAGAAGGA	10026699	10026782	10026832	10026780	-1	KZ201035.1	ENSANAG00000032692.1	10016090	10048895	LEO1	10570	2695	189285	No_or_no_constitutive_exon
TGTGTTTGAAACTCATTTTCTGCTCTCCTTTTCTTCTTTTTTGGGGGCAGTT	590064	590111	590161	590109	-1	KZ202319.1	ENSANAG00000033839.1	565187	662692	IFT43	10570	2695	189285	No_or_no_constitutive_exon
CTGAGCAGGTGCAGATCCGAAGACTAGAAGCTGCAGGGTAAAACTTAGAGGA	1583672	1583846	1583896	1583844	-1	KZ202319.1	ENSANAG00000026717.1	1583167	1584515	ZC2HC1C	10570	2695	189285	No_or_no_constitutive_exon
ACTGTGGCCAGGCAACAGGGACACCTTTCTTCTTGCTTCTGGGCTAACAGCC	1701889	1701967	1701839	1701891	1	KZ202319.1	ENSANAG00000032847.1	1693163	1707440	PGF	10570	2695	189285	No_or_no_constitutive_exon
CTCCCTGCCTCCCACCCCATGGCTCACTCCCCGTGTTGTTCTGGGTGGAGTG	1701996	1702095	1701946	1701998	1	KZ202319.1	ENSANAG00000032847.1	1693163	1707440	PGF	10570	2695	189285	No_or_no_constitutive_exon
CAGTGACCTGGCCACCTCTGTCCCCTCTCATGGCATGGCTCTGGGGACAGAT	2151725	2151857	2151675	2151727	1	KZ202319.1	ENSANAG00000036688.1	2044879	2164670	LTBP2	10570	2695	189285	No_or_no_constitutive_exon
TCGATTGCCAACAGGGTATGCTTAAAATCCTAGATACTGCAGGGACAGAGCA	2179293	2179367	2179417	2179365	-1	KZ202319.1	ENSANAG00000021950.1	2178820	2179553	None	10570	2695	189285	No_or_no_constitutive_exon
CATAATTGTATTGGCCAAGGAAGACTCATGTGCTTTCTGTATTTAGGGAGCC	2571842	2572028	2571792	2571844	1	KZ202319.1	ENSANAG00000027801.1	2554042	2582660	ALDH6A1	10570	2695	189285	No_or_no_constitutive_exon
GCGCGGCACGAGCGCGACTTCCTCCAGCCGAGCGTGCGGCGCGGGCCGAGTG	3073285	3073312	3073362	3073310	-1	KZ202319.1	ENSANAG00000025037.1	3063530	3073674	None	10570	2695	189285	No_or_no_constitutive_exon
CACCTACCCCCCGAGCTCCCTGGGCGGCACAGTGGTGGATGGGTAGCCAGGC	3612779	3613292	3612729	3612781	1	KZ202319.1	ENSANAG00000021022.1	3612275	3613953	None	10570	2695	189285	No_or_no_constitutive_exon
CCCACTGTGTCGCCCCACGCAACAGAAACGCAGCATTGGGCAGAGTGGAGGG	3613303	3613953	3613253	3613305	1	KZ202319.1	ENSANAG00000021022.1	3612275	3613953	None	10570	2695	189285	No_or_no_constitutive_exon
GCTACACCTACCCCCCGAGCTCCCTGGGCGGCACAGTGGTGGATGGGTAGCC	3612775	3613264	3612725	3612777	1	KZ202319.1	ENSANAG00000021022.1	3612275	3613953	None	10570	2695	189285	No_or_no_constitutive_exon
TATAAACTAAATGAAGGGTCATTCCTAACATTCCTGTGTTGCCGGGAGAGAT	4112633	4112690	4112740	4112688	-1	KZ202319.1	ENSANAG00000032870.1	4092797	4695079	RGS6	10570	2695	189285	No_or_no_constitutive_exon
GCTCCAAATGTGTGTGTGTGTCTGGTGGTGTAGAGGCTAGTTTGGGGGAGCC	5878184	5878221	5878134	5878186	1	KZ202319.1	ENSANAG00000001676.1	5812048	5887096	MAP3K9	10570	2695	189285	No_or_no_constitutive_exon
GGGTGGTGATCATGGCAGAGGTGGCCCTGGTGACATGTGGGGAGGAAGAGGT	744298	744417	744248	744300	1	KZ202378.1	ENSANAG00000032226.1	742603	744543	None	10570	2695	189285	No_or_no_constitutive_exon
CTACTCAAGAGAGTGAGGTAGGAGAATTGCTTGAACTGGGGAGGTGGAAGTT	1395478	1395555	1395605	1395553	-1	KZ204062.1	ENSANAG00000027796.1	1385716	1467298	ZNF451	10570	2695	189285	No_or_no_constitutive_exon
GTACAAATCTGGATTTGCTTGGTTGTGTTTTCTGCCACAGGGATTCAGAGCA	1666673	1666864	1666623	1666675	1	KZ204062.1	ENSANAG00000027563.1	1665692	1725529	None	10570	2695	189285	No_or_no_constitutive_exon
CCTAAAATTAAAAGAACCCAGAGGAAGTGTAATTAACTTGGGGGAAGAAGGG	1725508	1725529	1725458	1725510	1	KZ204062.1	ENSANAG00000027563.1	1665692	1725529	None	10570	2695	189285	No_or_no_constitutive_exon
TTGGTCTGATTTTCTTTTGTTTCTACTTATGTCCTTTTTTTCTGGGAAAGGT	2079360	2079567	2079310	2079362	1	KZ204062.1	ENSANAG00000023133.1	1831301	2118378	DST	10570	2695	189285	No_or_no_constitutive_exon
CCCTAAAAGAAAGGGGAGCCTTGCCTTGATCTGCCCCTGGGAGCACTAAGCG	6052774	6052978	6052724	6052776	1	KZ204062.1	ENSANAG00000030513.1	6051858	6056984	None	10570	2695	189285	No_or_no_constitutive_exon
AGGATGAATTTAGGGGTAGGGGAAGAATGAAAGGCCTAGGGATAAAGAAGAC	4153211	4153273	4153161	4153213	1	KZ203352.1	ENSANAG00000038219.1	4131913	4156952	CAPN6	10570	2695	189285	No_or_no_constitutive_exon
GGATAAAGAAAATGTGGTGCAGAAAGATGGCAGCGGTGTAGGGGGCCGAGGT	7209696	7210089	7210139	7210087	-1	KZ203352.1	ENSANAG00000031739.1	7207887	7214654	None	10570	2695	189285	No_or_no_constitutive_exon
GAAAATGTGGTGCAGAAAGATGGCAGCGGTGTAGGGGGCCGAGGTGAAAGTG	7209696	7210082	7210132	7210080	-1	KZ203352.1	ENSANAG00000031739.1	7207887	7214654	None	10570	2695	189285	No_or_no_constitutive_exon
TTTCTCAAGAAATCAAGTACTTTAGTAAGTAAGGGATGGGGGGAAAAGAGTT	8934390	8934620	8934670	8934618	-1	KZ203352.1	ENSANAG00000029983.1	8933054	8934752	None	10570	2695	189285	No_or_no_constitutive_exon
TGGTTGCCACAAAGAAGGAAAATTAATGAAAGCAGATGTTGGGATTTAAGCA	8933828	8934145	8934195	8934143	-1	KZ203352.1	ENSANAG00000029983.1	8933054	8934752	None	10570	2695	189285	No_or_no_constitutive_exon
CCCGTGGACTCATCTGTACGCACTGCCCCCGGCCGCGCCCCGGGGACGAGGA	978778	979266	979316	979264	-1	KZ203741.1	ENSANAG00000030011.1	890283	1476389	MYO16	10570	2695	189285	No_or_no_constitutive_exon
ATAGTTTGAATACCTGACACTTTTACAAAAGGCACTGGGAACGGGGCCAGGA	1314188	1314290	1314340	1314288	-1	KZ203741.1	ENSANAG00000030011.1	890283	1476389	MYO16	10570	2695	189285	No_or_no_constitutive_exon
TCAGGAAGAGTCTCTGCGTTACAGACTCCCAGGAGGGCTTGTGGGCGCAGGG	2033280	2033341	2033391	2033339	-1	KZ203741.1	ENSANAG00000022561.1	2030248	2033678	None	10570	2695	189285	No_or_no_constitutive_exon
AAAGAAGATTCCTTGCTGTCAAGAAGCCCACTTAATGTCTAGCAAGGGAGAG	7005304	7005501	7005254	7005306	1	KZ203741.1	ENSANAG00000025711.1	7002999	7005501	None	10570	2695	189285	No_or_no_constitutive_exon
TTGTGAAAGTTGCTTTTTTCCTCACTGTATAAAATTCATTTTGGGTAAAGGC	8433553	8433694	8433744	8433692	-1	KZ203741.1	ENSANAG00000020933.1	8291476	8550665	ITGBL1	10570	2695	189285	Yes
CCGCACCCGCTCAACGCCAGATGCGCCTGGGGCTGGGGCGGCGGCGGCAGCC	10020571	10020781	10020521	10020573	1	KZ203741.1	ENSANAG00000036116.1	10019700	10025969	ZIC5	10570	2695	189285	No_or_no_constitutive_exon
GGGACTTAGCCTCGGGTGGGTGTGCCGGGAAGTGCCCGGGAGGAAAGGAGCC	909525	909551	909601	909549	-1	KZ202762.1	ENSANAG00000030869.1	878328	940134	IKBKB	10570	2695	189285	No_or_no_constitutive_exon
GCCAAGCTCCCTCCGGAGCCTGGTGGAAACATCGTGTAGGGAAGAAGTAGGG	1508669	1508950	1508619	1508671	1	KZ202762.1	ENSANAG00000037182.1	1316343	1585280	ANK1	10570	2695	189285	No_or_no_constitutive_exon
AGACAACATCAGCCCAGTGGCCAGCCCAGTGCACACAGGGTGAGTGGCAGGC	1534181	1534480	1534131	1534183	1	KZ202762.1	ENSANAG00000037182.1	1316343	1585280	ANK1	10570	2695	189285	No_or_no_constitutive_exon
GGGCCAGGGCGCAGAGCCGGCATGGGCAGCGGGCGCAGCGCGGGGGGCAGCC	1941866	1942381	1941816	1941868	1	KZ202762.1	ENSANAG00000021708.1	1936901	1987233	SFRP1	10570	2695	189285	No_or_no_constitutive_exon
AGAGATAGTTCTAAAAAAAAAAAAAAAAAAAAAAAAGCTGGAGGGGCCAGCC	4268731	4268752	4268802	4268750	-1	KZ202762.1	ENSANAG00000024784.1	4268731	4269892	None	10570	2695	189285	No_or_no_constitutive_exon
GATTTGACTTGCAATCTTCTGACTTACTGTGTATCTTTTTATTGGGACAGGT	4523203	4523397	4523447	4523395	-1	KZ202762.1	ENSANAG00000027393.1	4513668	4547016	ASH2L	10570	2695	189285	Yes
TTTGGTGGACTTGAACATTCTTTACTGTCATTCAGTCAGGGTTGTGGGAGCA	9927446	9927496	9927546	9927494	-1	KZ196154.1	ENSANAG00000028470.1	9927446	9929115	None	10570	2695	189285	No_or_no_constitutive_exon
AAGATCTTCTGCAGTCGGGCGATCCAACCACGGATCTGTGAGTGGGTGAGGA	362521	362559	362471	362523	1	KZ200683.1	ENSANAG00000022790.1	362391	407630	PRMT7	10570	2695	189285	No_or_no_constitutive_exon
CGCGGGAGGGAGCGGTGCCTGCAGTGCGGGCTGTAGCCGCTAGGGGGCAGAC	1389652	1389728	1389602	1389654	1	KZ200683.1	ENSANAG00000023284.1	1389583	1413968	None	10570	2695	189285	No_or_no_constitutive_exon
GGATTCTAGGCCACTTGTGAGCCCTTGGTGTCCCACGGGCAACAAAGCAGGA	2061501	2061701	2061451	2061503	1	KZ200683.1	ENSANAG00000029149.1	1885202	2066150	None	10570	2695	189285	No_or_no_constitutive_exon
TCTGAGATTAACACCTCTTTGCTGTGCTTTGTTCTTTAATGAGGGAATAGTT	4325589	4325727	4325539	4325591	1	KZ200683.1	ENSANAG00000032759.1	4292924	4345040	None	10570	2695	189285	No_or_no_constitutive_exon
CGAAGCGGCGACAGGAACCGGCGAGGGGACCGAGACCGCGACCGGGAGAGGG	4789264	4789570	4789620	4789568	-1	KZ200683.1	ENSANAG00000026887.1	4775103	4789752	MARVELD3	10570	2695	189285	No_or_no_constitutive_exon
CTCATGCCATGAGCCTGGGGCCGGCCTGGAGTGGGGTGGGTGGAGCCAAGCT	5731176	5731241	5731126	5731178	1	KZ200683.1	ENSANAG00000035555.1	5615449	5739032	VAC14	10570	2695	189285	No_or_no_constitutive_exon
GATCTCAAGTGATCTGCCTGCCCTGGCCTCTCAAAATGTGGGGATTACAGGC	6093741	6093785	6093691	6093743	1	KZ200683.1	ENSANAG00000025981.1	6086420	6093785	None	10570	2695	189285	No_or_no_constitutive_exon
CAGCTTGGGCTCTGGGAGCCCAGCCTGTGTGACCTGGGTGGGGATTGCAGAG	6183820	6183947	6183997	6183945	-1	KZ200683.1	ENSANAG00000024531.1	6181850	6192703	None	10570	2695	189285	No_or_no_constitutive_exon
ACAGTGGGCCAGGGCTTGGAAAGCTGGGGAGAGGCTAGGACAAGGGGGAGGC	6324076	6324099	6324149	6324097	-1	KZ200683.1	ENSANAG00000032078.1	6306289	6459788	GLG1	10570	2695	189285	No_or_no_constitutive_exon
AGAAGAATCCATACTGGTGAAAAACCTTCAGTGTAGTGAATGTGGGAAAGCT	6937826	6937891	6937941	6937889	-1	KZ200683.1	ENSANAG00000022349.1	6937826	6939088	None	10570	2695	189285	No_or_no_constitutive_exon
TATCAACGGGATGGTTATCAGCAGAATTTCAAGTGAGGCTCTGGGCAGAGTG	7325878	7325891	7325941	7325889	-1	KZ200683.1	ENSANAG00000034464.1	7323621	7331323	None	10570	2695	189285	No_or_no_constitutive_exon
GGTTTCAAGCAGACTCTCTGCCTCACTCTCCTGAGTAGTTGGGATTATAGGC	7323621	7323705	7323755	7323703	-1	KZ200683.1	ENSANAG00000034464.1	7323621	7331323	None	10570	2695	189285	No_or_no_constitutive_exon
TCCCAAACTAAGCCCAAGATGCAAAGTTTGGTTTAATGGGGGTTAGACAGCT	7621792	7621896	7621742	7621794	1	KZ200683.1	ENSANAG00000020988.1	7621496	7621896	None	10570	2695	189285	No_or_no_constitutive_exon
GGGACCAGGGGGATCCTAGAGCCCTTGGGAACCAGAGCAAGGGGGAACAGTG	647110	647136	647186	647134	-1	KZ199598.1	ENSANAG00000037408.1	642664	657839	RTKN	10570	2695	189285	No_or_no_constitutive_exon
GCTGTTTGACTTACGTGGCCATTCTACCCCCAGGACTGATGTGGGCGCAGCA	680818	681028	681078	681026	-1	KZ199598.1	ENSANAG00000036341.1	678183	681562	MOGS	10570	2695	189285	No_or_no_constitutive_exon
TTGACTCCCTTACATCTAATCTTTTCTTTCTGATCCCTCTGGGACCAAAGCG	722942	723044	722892	722944	1	KZ199598.1	ENSANAG00000025145.1	705077	723513	TTC31	10570	2695	189285	No_or_no_constitutive_exon
TGAGTGAGTCGGGGAGTAGGAGGAGAAGAGTGTGGGGGAGAGTGTACGAGTT	732712	732834	732884	732832	-1	KZ199598.1	ENSANAG00000034678.1	727946	732909	LBX2	10570	2695	189285	No_or_no_constitutive_exon
AAATGGCCCACTCTGATCTGTCTTGGCCTTGGTTGGGGGATGGGCAACAGGT	753457	753557	753607	753555	-1	KZ199598.1	ENSANAG00000033980.1	747456	756043	DQX1	10570	2695	189285	Yes
TTGACCCTAACCGTGGACACCTGTCTCTTACCCGCCCTGGGGAACTGCAGTT	1107237	1107542	1107187	1107239	1	KZ199598.1	ENSANAG00000022967.1	1062292	1121579	HK2	10570	2695	189285	Yes
TGTATATACATATATATATATTTATTTTTTTGCCTGTCCTCTCGGGGAAGTT	3646857	3647008	3647058	3647006	-1	KZ199598.1	ENSANAG00000035746.1	3641133	3647575	LRRTM4	10570	2695	189285	No_or_no_constitutive_exon
GAGGAGGGTGCCTCTGTAGCATCCTTTATGCCAGAACCTGGGAGTCACAGCC	8064402	8064542	8064352	8064404	1	KZ204454.1	ENSANAG00000023621.1	8055686	8068967	CACNB3	10570	2695	189285	No_or_no_constitutive_exon
CTCTCACCATCCTCTCCTCTTCTTCCTGCGCCTCCTGGGGTGGACGGCAGGA	9112085	9112205	9112255	9112203	-1	KZ204454.1	ENSANAG00000024395.1	9101145	9114002	NCKAP5L	10570	2695	189285	No_or_no_constitutive_exon
AAATTAGCTGGGCATGGTGGCGCGTGCCTGTAATCGCAGCTACTGGGGAGGC	10220542	10220590	10220492	10220544	1	KZ204454.1	ENSANAG00000035861.1	10218462	10220590	METTL7A	10570	2695	189285	No_or_no_constitutive_exon
GAAGATGACTTCTACTTCGGCGGCCCGACACTCGACCCCCCCGGGGGAAGAC	2007065	2007554	2007604	2007552	-1	KZ208092.1	ENSANAG00000027525.1	2003682	2009164	MYCN	10570	2695	189285	No_or_no_constitutive_exon
CAATACACATTTTTGCCCTTGCTATTTCATTTCTTTAACACAGGGTGAAGTA	2604244	2604405	2604194	2604246	1	KZ208092.1	ENSANAG00000021700.1	2377149	2751847	NBAS	10570	2695	189285	Yes
CACCCCCACCCGCCTTTGCCTGCGAGTCTCCCTCGCTGGCCGAAGGGAAGCC	3309358	3309625	3309675	3309623	-1	KZ208092.1	ENSANAG00000034033.1	3309358	3310031	None	10570	2695	189285	No_or_no_constitutive_exon
GGCGGCGGCAGGGGGCGCGGGGCCGCGGCTGCGAGGGTGCGCGCGGGGAGGA	6860240	6861726	6861776	6861724	-1	KZ208092.1	ENSANAG00000036777.1	6860240	6861985	KCNF1	10570	2695	189285	No_or_no_constitutive_exon
CCCACAGCCGCCCAGCCGCCTCCCACAGAAGAAGCCTGGGCTGGGGTAAGCC	8371662	8371689	8371739	8371687	-1	KZ208092.1	ENSANAG00000023907.1	8362186	8560163	ASAP2	10570	2695	189285	No_or_no_constitutive_exon
ATTTCTAAGCAACTCTTTTTGTGTCATTTCTTAATAATTTGGGAAACCAGGT	5420423	5420522	5420572	5420520	-1	KZ203945.1	ENSANAG00000001808.1	5394427	5472368	NUP153	10570	2695	189285	Yes
GACAGCTACTGACCAACCTTCCAGGAATGGGAGCAGCTCTCGGGAGCTAGCT	450875	450962	450825	450877	1	KZ200510.1	ENSANAG00000033273.1	306869	600249	MACF1	10570	2695	189285	No_or_no_constitutive_exon
TAGAAAAACTCTCCAAAGTAAGCCCGTGACATAATGGAATTGAAGGGGAGCC	468368	468405	468318	468370	1	KZ200510.1	ENSANAG00000033273.1	306869	600249	MACF1	10570	2695	189285	No_or_no_constitutive_exon
CTGTACCTGTGATTTAGCTTCTTTTGGGACCAGGGCCAGGGCCATAGAAGGA	580543	580650	580493	580545	1	KZ200510.1	ENSANAG00000033273.1	306869	600249	MACF1	10570	2695	189285	No_or_no_constitutive_exon
CGCCCGGCCGGCACCCGGTCAGCACGTTCCCCCTTCCCTCCCGCAGGGAGCG	1033042	1033116	1033166	1033114	-1	KZ200510.1	ENSANAG00000035601.1	1028994	1033569	MYCL	10570	2695	189285	No_or_no_constitutive_exon
TTATAATCTGACCTTGTTCCCTCTCTGTGCTTGGGGTGGGGGGGTCACAGAA	1746682	1746824	1746874	1746822	-1	KZ200510.1	ENSANAG00000029140.1	1737895	1758071	RIMS3	10570	2695	189285	Yes
ACTCACCATTTTCCTGCCATCTCCCTGCCCCCTCCACTGCCTGGGTAAAGAT	3115696	3115821	3115871	3115819	-1	KZ200510.1	ENSANAG00000033387.1	3089808	3216328	ABCA1	10570	2695	189285	No_or_no_constitutive_exon
TGGGGGAGGGCCACCCTTGAGCCCTGTCCCTGCAGCTGTGAGGGCAGCAGGA	3146250	3146289	3146200	3146252	1	KZ200510.1	ENSANAG00000019975.1	3144738	3146289	None	10570	2695	189285	No_or_no_constitutive_exon
GGGAATTGTGGGAGCTACAATTCAAGACGAGATTTGGGTTGGGGACACAGCC	3778740	3778944	3778690	3778742	1	KZ200510.1	ENSANAG00000020796.1	3778619	3778944	None	10570	2695	189285	No_or_no_constitutive_exon
AGAAAGTAAAATTAAAGGAAAAGAGAACAAGGGCAGGTAAGCTAGGGCAGTA	3843194	3843242	3843144	3843196	1	KZ200510.1	ENSANAG00000026736.1	3783299	3864697	FSD1L	10570	2695	189285	No_or_no_constitutive_exon
TCCTTATGCTTTTTCTTTAGGTCAAAATGAACTGCATTGGGGACCGGAAGTT	5245455	5245498	5245405	5245457	1	KZ200510.1	ENSANAG00000035393.1	5242812	5333997	ZNF462	10570	2695	189285	Yes
GGGGGCCCGGCCGCCGCCTCCTCGGCGCTGCCCGCCGCTCCTGGGGGCAGCG	7687086	7687222	7687272	7687220	-1	KZ200510.1	ENSANAG00000029455.1	7513663	7687385	EPB41L4B	10570	2695	189285	No_or_no_constitutive_exon
GAGACCCTATGGGCGTCAGCCACAGTAGTCCAACCCTCCTGTGCAGGGAGAA	7913877	7914070	7914120	7914068	-1	KZ200510.1	ENSANAG00000034520.1	7913741	7914564	None	10570	2695	189285	No_or_no_constitutive_exon
AATTTGAATTTCATTTTGCAAGTGTACAAGACCTCACGGACAATGGGAAGGC	9862861	9862916	9862966	9862914	-1	KZ200510.1	ENSANAG00000021064.1	9742354	9863010	KIAA0368	10570	2695	189285	No_or_no_constitutive_exon
CTCAGGTCAGAGGCCCGCGCCAGGCTGGCTCCGCGCGCGCGGCGGGGCAGTT	9862192	9862274	9862324	9862272	-1	KZ200510.1	ENSANAG00000021064.1	9742354	9863010	KIAA0368	10570	2695	189285	No_or_no_constitutive_exon
ACGAGGAAGAGGAAGAGGAGGAGGAGGAAAACGAGGAGGGGGAGGAGGAGGA	2742045	2742204	2741995	2742047	1	KZ203374.1	ENSANAG00000027186.1	2741592	2743891	None	10570	2695	189285	No_or_no_constitutive_exon
CTGAAGATAACTTCTTCACCAACCTCGTGGTGGGGCTGTGAACTGGGCAGAC	7525955	7526084	7526134	7526082	-1	KZ203374.1	ENSANAG00000021441.1	7525955	7527255	None	10570	2695	189285	No_or_no_constitutive_exon
TGCTCGTCGACCTCGGGCGGCGGCGGTGGCGGCGGGGGAGGCGGCGGCAGTG	4323195	4323370	4323420	4323368	-1	KZ202660.1	ENSANAG00000033859.1	4206054	4323498	CCDC6	10570	2695	189285	No_or_no_constitutive_exon
GCTCCACACCTTTTAAAATTTATATTTCACTGTTTTTCTTTTGGGGATAGGT	7518355	7518487	7518537	7518485	-1	KZ202660.1	ENSANAG00000028311.1	7517953	7820374	JMJD1C	10570	2695	189285	No_or_no_constitutive_exon
AAGACAGTAAGTGACTTTGAATAACCTGGTTGTGGGGAAGGAAGGGAAAGTG	542531	542564	542614	542562	-1	KZ200969.1	ENSANAG00000034111.1	470453	599193	SORBS1	10570	2695	189285	No_or_no_constitutive_exon
TCTGGGACCAGAGGAGACATCGACCTCTGCAGGCTTGCCAAAGAAGGGAGAA	758093	758131	758181	758129	-1	KZ200969.1	ENSANAG00000037938.1	757380	758413	None	10570	2695	189285	No_or_no_constitutive_exon
GCTCAGGCCTGGAGACAGAGGCCAGGCCCTGACAGCCTCTCTGGGGACAGTT	2731481	2731562	2731431	2731483	1	KZ200969.1	ENSANAG00000038359.1	2725494	2734640	ANKRD2	10570	2695	189285	Yes
TATCTTTTTCTCTCTGTTTTCTCTCCTCTTCTCTGCACCTTGGGAGGCAGGA	2916082	2916103	2916032	2916084	1	KZ200969.1	ENSANAG00000038112.1	2901495	2926690	ZFYVE27	10570	2695	189285	No_or_no_constitutive_exon
CCTGTGCACATGGGTCCTGCAGCCTCACAAGAGGTGGGCAGGACTGGAAGGA	2916248	2916408	2916198	2916250	1	KZ200969.1	ENSANAG00000038112.1	2901495	2926690	ZFYVE27	10570	2695	189285	No_or_no_constitutive_exon
GCGCACCAAGCGTCGGGGGGTTGCGCGGCGCGCGCCTGGAGAGGGTGCAGCC	2937327	2937855	2937905	2937853	-1	KZ200969.1	ENSANAG00000020345.1	2933548	2938478	SFRP5	10570	2695	189285	No_or_no_constitutive_exon
CGCCGCCGCCCCGCCGCGTGGCGGTCCCGGTGCTGGTGCGGGACGGCAAGCC	4660608	4660696	4660558	4660610	1	KZ200969.1	ENSANAG00000021481.1	4658409	4660992	NKX2-3	10570	2695	189285	No_or_no_constitutive_exon
AAGGGCTGTGTGTACATGCACTAATAGGATTTTCTTCTTGGGAAACATAGGT	5657376	5657525	5657326	5657378	1	KZ200969.1	ENSANAG00000035704.1	5652778	5664237	HIF1AN	10570	2695	189285	No_or_no_constitutive_exon
CTTGCCCTTCTCTGTCTAATAAGCTCTTTGTGTTGCTGGGATGGGGGCAGGA	6109962	6110104	6109912	6109964	1	KZ200969.1	ENSANAG00000022264.1	6107320	6111649	TWNK	10570	2695	189285	No_or_no_constitutive_exon
TTCAAGCAGATTTACTCCCAGTTCTTTCCTCAAGGAGGTGAGGGGACAAGGC	6953075	6953105	6953155	6953103	-1	KZ200969.1	ENSANAG00000020362.1	6951840	6969933	KCNIP2	10570	2695	189285	No_or_no_constitutive_exon
CAGAAGCTTTTGCTGATTCCCCTCCTTGTGTTTTTTCTAACAGAAGGGAGTT	7269716	7269881	7269666	7269718	1	KZ200969.1	ENSANAG00000029448.1	7245402	7274352	PPRC1	10570	2695	189285	No_or_no_constitutive_exon
GAGACATTGATCAGGCAGGATCGTGACTCCCTGCTGTCCTTGGGTGGCAGGA	7863691	7863862	7863641	7863693	1	KZ200969.1	ENSANAG00000031917.1	7855228	7878397	SFXN2	10570	2695	189285	Yes
TTCTCTTAGGTTGACTCTACATTTATTATTTTTTCTCCTTGGGGATTTAGAG	9524324	9524407	9524274	9524326	1	KZ200969.1	ENSANAG00000028104.1	9493919	9604788	None	10570	2695	189285	No_or_no_constitutive_exon
TGATCTTTCTGGAAAGAGACCATCTGCCATGTGATGGTGGGACGAAGGAGAA	1342318	1342341	1342391	1342339	-1	KZ202359.1	ENSANAG00000028237.1	1342072	1342540	None	10570	2695	189285	No_or_no_constitutive_exon
AAGTAGGAACCGTGTTTTCAGTTGCACAGTGGCATTCCTCCACAGGGGAGAG	4314712	4314931	4314981	4314929	-1	KZ202359.1	ENSANAG00000034744.1	4296110	4336606	WARS	10570	2695	189285	No_or_no_constitutive_exon
GGAGATTCTCCCCACCATGTTGGATACGAAATGATAGCTGGAGGGCTGAGGT	4784826	4784930	4784980	4784928	-1	KZ202359.1	ENSANAG00000032716.1	4784826	4785369	None	10570	2695	189285	No_or_no_constitutive_exon
GGCGTATTGCGTGACTCTCACTTTGTGTGTGCAGGTGGGTGATGCTGAAGAA	6015484	6015596	6015434	6015486	1	KZ202359.1	ENSANAG00000034567.1	5938162	6024667	DYNC1H1	10570	2695	189285	No_or_no_constitutive_exon
GAATGACTGTGAGAGACTCTAGCTAATCTGTCACACCCTTCCGCAGGGAGCC	6012253	6012424	6012203	6012255	1	KZ202359.1	ENSANAG00000034567.1	5938162	6024667	DYNC1H1	10570	2695	189285	No_or_no_constitutive_exon
AATGGAGTGCCAAATTCACCCTTGCTCCCGGGAGAAGATGTGGGAGGCAGCG	6378025	6378644	6377975	6378027	1	KZ202359.1	ENSANAG00000035963.1	6322531	6434769	TECPR2	10570	2695	189285	No_or_no_constitutive_exon
TCGGTGCAGACAGCGCCGTGATGACAAACATGATCCCTTTTGGCAGGGAGCT	6393567	6393797	6393517	6393569	1	KZ202359.1	ENSANAG00000035963.1	6322531	6434769	TECPR2	10570	2695	189285	No_or_no_constitutive_exon
CTTTTTTTCCTTTTTTTCCTTCTCCAATTTTAGGTAGGGCTAGAGAATAGCA	7810689	7810749	7810639	7810691	1	KZ202359.1	ENSANAG00000020949.1	7799277	7910870	TDRD9	10570	2695	189285	No_or_no_constitutive_exon
CGCAACCTGCTGCGGCTCTGACGGGGGGATGGGCGAGGCTTCAGGGAAAGCC	8441219	8441274	8441169	8441221	1	KZ202359.1	ENSANAG00000027878.1	8438542	8441274	None	10570	2695	189285	No_or_no_constitutive_exon
AGCCCCCTCCCCCCTCCCCCACCACCCCCCTGCCCAGTGTGGGGACTGAGGC	8555454	8555837	8555404	8555456	1	KZ202359.1	ENSANAG00000027924.1	8549474	8580800	INF2	10570	2695	189285	Yes
GGAGGCGGCGGCGACCGGCTCCCGCGTGACGGTGGTTGCTGGGCGCGCAGTG	8585379	8585433	8585329	8585381	1	KZ202359.1	ENSANAG00000023043.1	8585258	8607066	None	10570	2695	189285	Yes
CGTTCCCTGTCAGCTGGATCAGGTCCGCCCCATCCAGGAGGGAGGGCAAGCG	9056482	9056503	9056553	9056501	-1	KZ202359.1	ENSANAG00000025319.1	9054026	9130489	BRF1	10570	2695	189285	No_or_no_constitutive_exon
GGTTGCAGTGAGCCAAGATGGCACCACTGCACTCCAGCCTGGGGACAGAGTG	9071972	9072012	9071922	9071974	1	KZ202359.1	ENSANAG00000024643.1	9069717	9072617	None	10570	2695	189285	No_or_no_constitutive_exon
CGCTGCCCCGCCTGCGCCCCCAGTCCCTGGGCAGCAGGAGGTGGGCGCAGCT	9286728	9286845	9286678	9286730	1	KZ202359.1	ENSANAG00000022882.1	9284409	9321117	MTA1	10570	2695	189285	No_or_no_constitutive_exon
AGACTCTACAATAATGTGGTTATTCATCTCCTCTTTTGTTTTGGGTGAAGAA	6434880	6435002	6435052	6435000	-1	KZ198231.1	ENSANAG00000025172.1	6366908	6463674	KLHL14	10570	2695	189285	Yes
CAGCCATAAACAGGAATGAGATTGCGTCCTTTGCAGGGACGTAGATGGAGCT	8899527	8899593	8899643	8899591	-1	KZ198231.1	ENSANAG00000035374.1	8893170	8908894	ZSCAN30	10570	2695	189285	No_or_no_constitutive_exon
TAGTGACTGTGTGTCTTTGTTTTCTCCTTCCACTGCCTGTGGGCACGCAGCA	66248	66371	66421	66369	-1	KZ198505.1	ENSANAG00000009235.1	51890	78733	None	10570	2695	189285	No_or_no_constitutive_exon
ATATGGCAGTGGACGTGGATTTGGAGATGGCTACAATGGGTATGGAGGAGGA	3861514	3861523	3861464	3861516	1	KZ198505.1	ENSANAG00000033016.1	3856877	3864581	HNRNPA2B1	10570	2695	189285	No_or_no_constitutive_exon
TAGATAAATCATACCTGCACAGTTGTGTTTTAACAGGGCCTGTGAAAAAGAT	5392073	5392108	5392158	5392106	-1	KZ198505.1	ENSANAG00000022814.1	5314874	5392519	MPP6	10570	2695	189285	No_or_no_constitutive_exon
ATTTAAATTACAATAATCTTTTAATAATTCTACTCATTCTTTGGGGACAGGA	8262701	8262844	8262894	8262842	-1	KZ198505.1	ENSANAG00000034687.1	8112917	8524646	DNAH11	10570	2695	189285	No_or_no_constitutive_exon
GAAGTCTTTGTACAGGGGATGCTCCCCATGGAGTTGCATGGGATTCAAAGCA	1642938	1643066	1643116	1643064	-1	KZ206039.1	ENSANAG00000025874.1	1642938	1643678	None	10570	2695	189285	No_or_no_constitutive_exon
AATTACAGTCAGTATAATTTTTTTTTTTCTCATTTTTACTTTGTGGGAAGGA	490980	491110	490930	490982	1	KZ201190.1	ENSANAG00000032000.1	429629	532478	SYTL5	10570	2695	189285	Yes
GATAATTCATTTACTAATCTGTTTTCTTTTCAGGTGTTTTGGGGAACGAGTT	2978111	2978225	2978061	2978113	1	KZ201190.1	ENSANAG00000036929.1	2970007	2994292	ATP6AP2	10570	2695	189285	No_or_no_constitutive_exon
TATAAATTTTTTACAAATATTTGTTTCTATTTTCATCCATGGGAAAACAGAA	6338336	6338474	6338524	6338472	-1	KZ201190.1	ENSANAG00000034907.1	6267195	6380389	MAOB	10570	2695	189285	Yes
AGCACCCAGCATCCAGCGAGATGTGCCGCACACCGACGGAGGGGACAAAGGC	9015223	9015463	9015173	9015225	1	KZ201190.1	ENSANAG00000027915.1	9015193	9016585	None	10570	2695	189285	No_or_no_constitutive_exon
CCATCCCACTACCTGCCCACCCAGCATCTGCCACCGCCATGGGAGTGCAGGT	9147612	9147927	9147977	9147925	-1	KZ201190.1	ENSANAG00000035295.1	9147612	9148816	None	10570	2695	189285	No_or_no_constitutive_exon
TAGTAGTAGAGGGGGCTATGGTGGTGGTGGACCAGGATAGGGAAACCAAGGT	72517	72600	72650	72598	-1	KZ208672.1	ENSANAG00000030456.1	72355	73492	None	10570	2695	189285	No_or_no_constitutive_exon
CATGTGGTGGGGAGTGGGGACAATGGGCAAGGTGGATTTGGTGGGCAGAGAG	301844	301943	301794	301846	1	KZ208672.1	ENSANAG00000013956.1	300147	301943	None	10570	2695	189285	No_or_no_constitutive_exon
AAAGAAAAAGACCACAAGAAAGCTGTGATTTCCTACACTAAGGGTTAAAGAA	1103616	1104079	1104129	1104077	-1	KZ208672.1	ENSANAG00000001500.1	1103311	1104398	None	10570	2695	189285	No_or_no_constitutive_exon
AGCTCAGAGAACCCCTATAGAACCAAGCTGAGTCTAGATGGCTAGGGCAGGC	1103408	1103592	1103642	1103590	-1	KZ208672.1	ENSANAG00000001500.1	1103311	1104398	None	10570	2695	189285	No_or_no_constitutive_exon
GGAGATCTGCTTTGAGGATGAGGACAGGGCAGAACGTACCGGGTGCCAAGAG	1103311	1103386	1103436	1103384	-1	KZ208672.1	ENSANAG00000001500.1	1103311	1104398	None	10570	2695	189285	No_or_no_constitutive_exon
GGACACAGGGAAGGGAGCATCACACACTGGGGTCTGTTGGGGGGAAATAGAG	1704194	1704259	1704144	1704196	1	KZ208672.1	ENSANAG00000034255.1	1702764	1708948	None	10570	2695	189285	No_or_no_constitutive_exon
TGGTTACCAGATAGGAAACACCTCTAAACACATGTTGTACCATGGGAGAGAC	2637556	2637610	2637660	2637608	-1	KZ208672.1	ENSANAG00000030206.1	2550919	2691969	None	10570	2695	189285	No_or_no_constitutive_exon
AGGGTTGCTACGTCAAGGACCTCAGCCGCCTGGGGAGGGACCTGAGGAAGAC	2841654	2841834	2841884	2841832	-1	KZ208672.1	ENSANAG00000034075.1	2841654	2842487	None	10570	2695	189285	No_or_no_constitutive_exon
AATAGTCAATCTCACCTATGTTCTAAAGATTCTAATGCAGGCTAGGGAAGCT	417228	417263	417313	417261	-1	KZ197817.1	ENSANAG00000037009.1	416806	417685	None	10570	2695	189285	No_or_no_constitutive_exon
CCTAAGTTTGGATTGGGACTTTTCAGGTCCTTTTTAAAGGGCAAAGGAAGTG	957917	957961	958011	957959	-1	KZ197817.1	ENSANAG00000027363.1	957917	959738	None	10570	2695	189285	No_or_no_constitutive_exon
TTCTCTCTTTCAATTTTCCTTTTTTCTCCCCCTCCATTTCAAATGGGAAGCT	2499856	2499936	2499806	2499858	1	KZ197817.1	ENSANAG00000021844.1	1888404	2513004	RASGEF1B	10570	2695	189285	No_or_no_constitutive_exon
CGCATGGCATCCTGCCCATGTGGCCTTCCCTGTGGCACGCGGCTGGGCAGAA	2175926	2176119	2176169	2176117	-1	KZ197817.1	ENSANAG00000035812.1	2175221	2176934	None	10570	2695	189285	Yes
GGTCAGATGCTGTGACTCAATGCCTGTAATCCCAGCACTTTGGGAAGCAGAG	2459166	2459279	2459329	2459277	-1	KZ197817.1	ENSANAG00000019728.1	2459166	2464026	None	10570	2695	189285	No_or_no_constitutive_exon
ATCTAATTAATATTTCTCTGTGATGGATTATTCCTATTCTGGGTGTTAAGGA	5623393	5623477	5623527	5623475	-1	KZ197817.1	ENSANAG00000026061.1	5358061	5839333	FRAS1	10570	2695	189285	Yes
GTTCATTAGCATTCCTATCATCATCGCTGTGATGTGGGCCGGTGGGAGAGAA	6957536	6957742	6957792	6957740	-1	KZ197817.1	ENSANAG00000033072.1	6957536	6960131	None	10570	2695	189285	No_or_no_constitutive_exon
GCCGCCGCCTCGGGGAAAGGCGACGCGGGGACCTCCAGGTCCCAAGGGAGCT	7228696	7228888	7228938	7228886	-1	KZ197817.1	ENSANAG00000038044.1	7183815	7550716	SHROOM3	10570	2695	189285	No_or_no_constitutive_exon
CACGGGGAGACGGGGACGCTGAGCAGGAGAGGTCGCCCTCTTGGTGGGAGCG	7687752	7687799	7687849	7687797	-1	KZ197817.1	ENSANAG00000023859.1	7684990	7687934	STBD1	10570	2695	189285	No_or_no_constitutive_exon
TATCCTTTCACAGGTAAAGTTTTGCATGAAACTTCTCTAAGGGGATAAAGTT	8218884	8218908	8218958	8218906	-1	KZ197817.1	ENSANAG00000028438.1	8197375	8285071	USO1	10570	2695	189285	No_or_no_constitutive_exon
TTGGTTTCTCTTGCTTCTTACTATATCTCTTTTTCTCCCATGGGGGTTAGGC	8500791	8500911	8500741	8500793	1	KZ197817.1	ENSANAG00000031778.1	8495436	8527654	RCHY1	10570	2695	189285	No_or_no_constitutive_exon
TCATGAGATCAGCAATGCCGTGAGAGAGATGGCCGGTTGGGGGGGTGGAGCA	3017505	3017735	3017455	3017507	1	KZ205964.1	ENSANAG00000021853.1	3016973	3018183	None	10570	2695	189285	No_or_no_constitutive_exon
AGGGACCATATGATGTGGTGGTTCTACCAGGAGGTAATCTGGGTGCACAGAA	3556389	3556447	3556497	3556445	-1	KZ205964.1	ENSANAG00000026733.1	3556113	3556687	None	10570	2695	189285	No_or_no_constitutive_exon
TTGTCTCTCAGAACCAGCCTTCAGACTCCTCATCTTGGTCTGCCGGGAAGCA	5403949	5404119	5403899	5403951	1	KZ205964.1	ENSANAG00000031272.1	5403637	5406220	None	10570	2695	189285	No_or_no_constitutive_exon
CTTTGATCATTTTGCATCTGTACATAGTGTTTCTGCAGAGGGAACAGTAGTG	2296064	2296163	2296213	2296161	-1	KZ198906.1	ENSANAG00000002172.1	2296064	2296622	None	10570	2695	189285	No_or_no_constitutive_exon
TTATGGCACAGTGGCTCACACCTGTAATCCCAGCACTTTGGGAGGCCGAGGC	2296146	2296260	2296310	2296258	-1	KZ198906.1	ENSANAG00000002172.1	2296064	2296622	None	10570	2695	189285	No_or_no_constitutive_exon
GGGTCTGGGCGCGACTCAGGGGCGGGTGGAGTAGGGGCAAGGGGTGCGAGCC	3197112	3197197	3197062	3197114	1	KZ196745.1	ENSANAG00000034969.1	3196409	3220672	CPNE9	10570	2695	189285	No_or_no_constitutive_exon
ACAGGCACTACCATACCATCACTGTCTTTGCTTTTGTCTTGGGGGTTTAGCC	3251455	3251534	3251584	3251532	-1	KZ196745.1	ENSANAG00000027843.1	3245604	3261071	CAMK1	10570	2695	189285	Yes
TTCCTTTTAACAAAAATAATAAATAAATAAAAATCTGGGCATGACAACAGGA	3444344	3444466	3444516	3444464	-1	KZ196745.1	ENSANAG00000029371.1	3387540	3479185	None	10570	2695	189285	Yes
TTCCTTTTAACAAAAATAATAAATAAATAAAAATCCGGGCATGACAACAGGA	5035739	5035884	5035689	5035741	1	KZ196745.1	ENSANAG00000032758.1	4994328	5137116	ATG7	10570	2695	189285	Yes
GACCTCAGGTGATACTCCCTTCTTGGCCTCCTAAAGTGCTGGGATTATAGGT	5983793	5983818	5983743	5983795	1	KZ196745.1	ENSANAG00000020115.1	5958514	6037809	PPARG	10570	2695	189285	No_or_no_constitutive_exon
GCCCCTGGTTTTCAGTCAGCCAGAGGAGTCCCAGGCCTTAGAGGGGCTAGAG	6492152	6492227	6492277	6492225	-1	KZ196745.1	ENSANAG00000028368.1	6482389	6660402	IQSEC1	10570	2695	189285	No_or_no_constitutive_exon
CTCAAGGTGCCAGCATCCTCTGCACCTTCCGCTGTCTCATGTGCCGGGAGCT	7225643	7225706	7225593	7225645	1	KZ196745.1	ENSANAG00000027135.1	7166983	7231331	FBLN2	10570	2695	189285	Yes
GGGAGGGCTGAGCAGCGTGGCTCCAGAGGGAGTTGGTGGGCAGAGGGGAGAC	7957051	7957107	7957157	7957105	-1	KZ196745.1	ENSANAG00000037475.1	7909887	7972610	GRIP2	10570	2695	189285	No_or_no_constitutive_exon
GGGTAGTGCTCAGCCCTGCAGGAGGAAGGCCAGTCCCACCTGGGTATGAGGG	7956712	7956765	7956815	7956763	-1	KZ196745.1	ENSANAG00000037475.1	7909887	7972610	GRIP2	10570	2695	189285	No_or_no_constitutive_exon
TAATGGAGAGATGGCACCTGTCAGGCCGGGAGTGTGGGGGCAACCAGGAGGG	8075098	8075205	8075048	8075100	1	KZ196745.1	ENSANAG00000036650.1	8067828	8088062	CCDC174	10570	2695	189285	No_or_no_constitutive_exon
ACACACAAGTTCTCCGGGCACGATCCTTCCATCCGTTTCCCCGGAGGGAGTC	3110728	3110919	3110678	3110730	1	KZ197736.1	ENSANAG00000035210.1	3110459	3111151	None	10570	2695	189285	No_or_no_constitutive_exon
GGGGCATGACATATACCAGGTTCCCTCGTCCATGGACATGCAGCTGGGAGGG	4185023	4185076	4185126	4185074	-1	KZ197736.1	ENSANAG00000031841.1	4183030	4187403	None	10570	2695	189285	Yes
CAGAAGAGAAAGACTGAGAAGGCTATGGATCGACTACCCGGGGAGCACAGAG	5750027	5750402	5750452	5750400	-1	KZ197736.1	ENSANAG00000025825.1	5750027	5750662	None	10570	2695	189285	Yes
TTTACCAGGCTTAGCTATAATTAATTTCGCAGGCTTTTGTTATGGGGTAGTA	7889610	7889784	7889560	7889612	1	KZ197736.1	ENSANAG00000025983.1	7888372	7900821	None	10570	2695	189285	No_or_no_constitutive_exon
CGCAGGAGGCCGGGAACATGGCGGGGCAGTCCAGGAACGTGGCCGGGCAGCC	8558472	8558574	8558422	8558474	1	KZ197736.1	ENSANAG00000037818.1	8558439	8581528	C3orf33	10570	2695	189285	No_or_no_constitutive_exon
GTCCATGAGAACACAGGCGTTTTCTTTGACCTTTCTGCACATGGGTGAAGCA	8745711	8745831	8745661	8745713	1	KZ197736.1	ENSANAG00000037829.1	8635228	8835846	PLCH1	10570	2695	189285	No_or_no_constitutive_exon
GGTGAATGGTGCCCGAGGGGTGGTAGTCGGGTTTGAGGCTGAAGGGAGAGGT	322691	322711	322641	322693	1	KZ204666.1	ENSANAG00000026396.1	317119	325214	PIF1	10570	2695	189285	No_or_no_constitutive_exon
GGCCTGGGGCTGGGGCTGGCGCTCGGGGTGAAGCTGGCGGGTGGGCTGAGGG	2040030	2040057	2040107	2040055	-1	KZ204666.1	ENSANAG00000033008.1	2020592	2040235	None	10570	2695	189285	No_or_no_constitutive_exon
GCGCCCCCAACGGGCCTGCTGAGCCGCGCGGCGTGCGGGCGGGGAGGTAGTG	3011672	3012030	3011622	3011674	1	KZ204666.1	ENSANAG00000030627.1	3011097	3012224	None	10570	2695	189285	No_or_no_constitutive_exon
CGAGCACCGCAGCGACTACGACCGTGAGGCGCTGCTGGGCGTCCAGGAAGAG	5839396	5839477	5839527	5839475	-1	KZ204666.1	ENSANAG00000024145.1	5829857	5843889	None	10570	2695	189285	No_or_no_constitutive_exon
ATACGCACTATCATCACCCACTTTACAAATGAGGAGACTGAGGCTGGGAGAT	5830725	5830771	5830821	5830769	-1	KZ204666.1	ENSANAG00000024145.1	5829857	5843889	None	10570	2695	189285	No_or_no_constitutive_exon
TGTGGTAGGTGTTCACACCTTCCTAACCTCCAGTCTGTTTGCTGGGACAGCA	6018031	6018121	6017981	6018033	1	KZ204666.1	ENSANAG00000031231.1	5871444	6112030	MYO1E	10570	2695	189285	Yes
TTTCTTACTGACACGTCCTTCGTCCATCTTCACCCTCTTGGGAATTGTAGCC	6079693	6079863	6079643	6079695	1	KZ204666.1	ENSANAG00000031231.1	5871444	6112030	MYO1E	10570	2695	189285	Yes
GAAAAAGAAAAGTAATGATAAACGTTTCTTTCCTCACTTGGGGTATGTAGCT	7071522	7071657	7071472	7071524	1	KZ205424.1	ENSANAG00000020825.1	7044751	7082499	TOMM70	10570	2695	189285	Yes
TGATGTAAAATTTATTTTAATAAATAGGACTTGTTTTTTTAGGGAAAAAGAT	7166232	7166336	7166386	7166334	-1	KZ205424.1	ENSANAG00000024314.1	7124133	7184113	TBC1D23	10570	2695	189285	No_or_no_constitutive_exon
CGCCTTCCTCTGGTTTCCGCCGGCCCGATGAGGCAGGCGCCGCGGGAGAGGA	8657432	8657516	8657566	8657514	-1	KZ205424.1	ENSANAG00000026185.1	8595211	8657539	ST3GAL6	10570	2695	189285	No_or_no_constitutive_exon
CCTGTTCCTTTGTTTCTGGCTGCGTGTCCTGGCGGCGGCCGTGTGGGCAGCC	213726	213804	213854	213802	-1	KZ203456.1	ENSANAG00000021311.1	173759	334473	LRRFIP1	10570	2695	189285	No_or_no_constitutive_exon
TTTTGTTTTCTCTCTTTTTCCCCTCTCCCCTTTCTGCTCTCGGGATGCAGCC	2019491	2019566	2019616	2019564	-1	KZ203456.1	ENSANAG00000033262.1	1895241	2534874	AGAP1	10570	2695	189285	No_or_no_constitutive_exon
ATAATTCTCTTGCATGTCCCTGAAAGGATAAGCTATGTCACAGGGCTAAGAC	4176553	4176580	4176503	4176555	1	KZ203456.1	ENSANAG00000026908.1	4173204	4176580	None	10570	2695	189285	No_or_no_constitutive_exon
GCCATCAGCAGAGCAGCCACGTAAGTAGGCAGGTTTGGGCCAGGGAAAAGAC	4706743	4706800	4706850	4706798	-1	KZ203456.1	ENSANAG00000035256.1	4686872	4723400	ATG16L1	10570	2695	189285	No_or_no_constitutive_exon
TTCCCTCATCCCTCCAGTCACCTTTGAGGTAAGTTGCTGTGGGACAACAGAC	4825804	4825879	4825929	4825877	-1	KZ203456.1	ENSANAG00000036916.1	4759698	4911235	INPP5D	10570	2695	189285	No_or_no_constitutive_exon
CAGCCGGCCGCATCCGGTCTGTGCCCAGGTGATCCTGGGGCGGAGGCCAGAA	5567788	5567938	5567988	5567936	-1	KZ203456.1	ENSANAG00000019964.1	5566372	5569376	None	10570	2695	189285	No_or_no_constitutive_exon
TCCTAATTTTATTTTATGTCTTGATTTTTGTGGTGGGTGGGACCGAGCAGCC	6088766	6088855	6088905	6088853	-1	KZ203456.1	ENSANAG00000020915.1	6074977	6102211	None	10570	2695	189285	No_or_no_constitutive_exon
CGCTGCTGTCCCAGAACCAGGGAGGCAAGACCTTCATTGTGGGCGACCAGAT	6197638	6197827	6197588	6197640	1	KZ203456.1	ENSANAG00000036018.1	6197194	6197827	None	10570	2695	189285	No_or_no_constitutive_exon
GTTCAGGGGTGATAGATAGGGCAAGGACATAAAGCAGAGCACCAGGGAAGAA	7542971	7543044	7543094	7543042	-1	KZ203456.1	ENSANAG00000037127.1	7485877	7568934	SP140	10570	2695	189285	No_or_no_constitutive_exon
GAGCATGGCGCTGCCCCCCGGCGTAGTGAACTCGTACAACGGCCTGGGAGGC	1818726	1819021	1818676	1818728	1	KZ204984.1	ENSANAG00000037365.1	1817891	1819021	FOXL2	10570	2695	189285	No_or_no_constitutive_exon
AATTTACCAAGAAATTTGCAGCCACACACAGTGATAATGGGTTGAAGGAGGT	4237187	4237339	4237389	4237337	-1	KZ204984.1	ENSANAG00000025980.1	4214581	4308419	PCCB	10570	2695	189285	No_or_no_constitutive_exon
AAGCAATATTGTTTGCGTCAGGATTAATGTATTCTCATTTGGGGCTGCAGGA	6737063	6737245	6737013	6737065	1	KZ204984.1	ENSANAG00000029863.1	6732449	6798748	TOPBP1	10570	2695	189285	No_or_no_constitutive_exon
AACGGCCTCTACTACGTCCACAGGAACAAGACCTGCACAGGGACATGAAGGC	7791927	7792593	7792643	7792591	-1	KZ204984.1	ENSANAG00000037770.1	7789125	7793241	None	10570	2695	189285	No_or_no_constitutive_exon
TCCTCAGGAGCCCCAGCTGCCGTCAAGAAACTCTACCAGGTGAAGGGGAGAA	2034429	2034579	2034629	2034577	-1	KZ202410.1	ENSANAG00000027699.1	2033963	2035008	None	10570	2695	189285	No_or_no_constitutive_exon
GTATGCCCTGAACACTCAGGTGGAGATTCTGCCCCAGGGCTGTGAGTGAGAC	2033963	2034002	2034052	2034000	-1	KZ202410.1	ENSANAG00000027699.1	2033963	2035008	None	10570	2695	189285	Yes
CTACCAGGTGAAGGGGAGAAGAACTTCCATGCCACCGAGTGGGCACTGAGCT	2034429	2034547	2034597	2034545	-1	KZ202410.1	ENSANAG00000027699.1	2033963	2035008	None	10570	2695	189285	No_or_no_constitutive_exon
CACGGTGAGCCACGTAGTGTGGATAGTTCTAATGACGTAACAATGGGAAGAC	2255831	2255886	2255781	2255833	1	KZ202410.1	ENSANAG00000025263.1	2205705	2287934	DENND4C	10570	2695	189285	No_or_no_constitutive_exon
CAGTGTAGAACTAATATGTGCCTTTTTCCCCTTCCCTTTCATTAGGGCAGAG	6507090	6507189	6507239	6507187	-1	KZ202410.1	ENSANAG00000032553.1	6468293	6603973	ELAVL2	10570	2695	189285	No_or_no_constitutive_exon
GGCGGGGAAACCGCGTAGCTGCATTGCCCCGCCCCGAGACCAGGAGGGAGCG	1734507	1734665	1734457	1734509	1	KZ202868.1	ENSANAG00000024950.1	1734402	1883553	None	10570	2695	189285	No_or_no_constitutive_exon
TTCCATTGAATTAAAATGTCTGAATTCCCTGTGTTCTCCCCAGGGCTAAGGA	1841068	1841193	1841018	1841070	1	KZ202868.1	ENSANAG00000024950.1	1734402	1883553	None	10570	2695	189285	No_or_no_constitutive_exon
TCATTCAGAGAGGAGGCCTTCTCAAAGCAGCCAGGTGGGTAGCTGTGGAGTT	3914750	3914771	3914700	3914752	1	KZ202868.1	ENSANAG00000024262.1	3786256	3922651	MPDZ	10570	2695	189285	No_or_no_constitutive_exon
GTCTATCCAGGGTCATGTATAAGGTCTGGCCCCCTGGCAGCATGGGATAGTC	3914858	3914901	3914808	3914860	1	KZ202868.1	ENSANAG00000024262.1	3786256	3922651	MPDZ	10570	2695	189285	No_or_no_constitutive_exon
AATATTATATCTGTTCCGTGGCAGGGCCCTACTGACTCATTGGGAATCAGCA	3917552	3917649	3917502	3917554	1	KZ202868.1	ENSANAG00000024262.1	3786256	3922651	MPDZ	10570	2695	189285	No_or_no_constitutive_exon
GGGGCTGCAGACCCATCCACAGCATACTATATGCATGGCAAACAAGGGAGTG	36343	36388	36293	36345	1	KZ200747.1	ENSANAG00000033860.1	30447	40254	None	10570	2695	189285	No_or_no_constitutive_exon
GCGCGTGGCCAGGACGGGACGGGCCCCGCTGAGAGTCTCCGTGCAGGGAGCC	7830753	7830935	7830703	7830755	1	KZ199269.1	ENSANAG00000033985.1	7811253	7831064	PROSER2	10570	2695	189285	No_or_no_constitutive_exon
AGAGTTGGGTGGTGTGTGCCTGTAATCTCAGCTATTGGGTGCCAAGGCAGGA	7959720	7959789	7959839	7959787	-1	KZ199269.1	ENSANAG00000028451.1	7885057	7992942	UPF2	10570	2695	189285	No_or_no_constitutive_exon
AATGCTCAAAATTTTTAAGGAGATGCAATCTGTAATGGGTGCAAAACAAGAC	6211830	6212330	6212380	6212328	-1	KZ200374.1	ENSANAG00000001578.1	6211830	6212893	C12orf60	10570	2695	189285	No_or_no_constitutive_exon
TAGACATCCTATGCTCACGACCTGTTCAGTTTTTTAACCGTCAGGGTGAGCG	7940217	7940397	7940167	7940219	1	KZ200374.1	ENSANAG00000036033.1	7926707	7943722	GSG1	10570	2695	189285	No_or_no_constitutive_exon
TCCCAGGGAGCAGCTCCATGATGGTGTACCTCATATGTTTCAGGGGAGAGGT	7939408	7939573	7939358	7939410	1	KZ200374.1	ENSANAG00000036033.1	7926707	7943722	GSG1	10570	2695	189285	No_or_no_constitutive_exon
TCTCTTCCTCAGTTTCCTTGATTCTCTGTTTTTCTGTCTCTTCAGGGAAGAA	7971147	7971538	7971588	7971536	-1	KZ200374.1	ENSANAG00000034594.1	7947394	7981755	FAM234B	10570	2695	189285	No_or_no_constitutive_exon
AGGGGATGCTCCGCTGAACTCATGCCAACTTCCCACGGACGCCCGGGAAGCG	8257451	8258257	8258307	8258255	-1	KZ200374.1	ENSANAG00000019673.1	8257451	8259643	APOLD1	10570	2695	189285	No_or_no_constitutive_exon
TTCTGTTGAATATGTCTATTATATATTTCTGTTTTGTAATGGGGAAAAAGCT	263647	263793	263843	263791	-1	KZ198837.1	ENSANAG00000030582.1	243459	298640	NUP107	10570	2695	189285	Yes
TGTTTGTTTGTTTGTTTTTCTTATTTCTCATCATCACTTCATATGGGCAGTG	2587114	2587270	2587064	2587116	1	KZ198837.1	ENSANAG00000021743.1	2384441	2698906	GRIP1	10570	2695	189285	No_or_no_constitutive_exon
GGTAACAACATTTGTCAACCATCCACAAGTAGACACTTGTGCTTGGGGAGGA	3342274	3342425	3342475	3342423	-1	KZ198837.1	ENSANAG00000023286.1	3341928	3342846	None	10570	2695	189285	No_or_no_constitutive_exon
GTGCAAATTTCAACATACACTGTGAATGTCAAGATTGAAAAGGGAAAAAGAT	4230009	4230035	4230085	4230033	-1	KZ198837.1	ENSANAG00000024790.1	4180209	4278234	TBC1D30	10570	2695	189285	No_or_no_constitutive_exon
ACCGTCATCCTGACGGCTATTTAGCCAGGTAAGTGAAGCCTGGGAATCAGGC	4873211	4873237	4873287	4873235	-1	KZ198837.1	ENSANAG00000020134.1	4866248	5193482	SRGAP1	10570	2695	189285	No_or_no_constitutive_exon
TTTATTTTTAACTGCGTGTGAAAATATTACTTTCTAGGCGGAATGGGTAGCC	6370498	6370614	6370664	6370612	-1	KZ198837.1	ENSANAG00000019939.1	6341857	6475500	MON2	10570	2695	189285	No_or_no_constitutive_exon
GTCTCTAACAGTCATGCTTTTGATTCTTTTACTTCTTTTGCGGGCACAAGAT	633137	633339	633389	633337	-1	KZ206181.1	ENSANAG00000028617.1	632199	677194	BBS4	10570	2695	189285	Yes
TATAGTTTATATGTTATAATTATATCACCCAATTTTTCTTAATGGGACAGCG	729038	729299	729349	729297	-1	KZ206181.1	ENSANAG00000020075.1	726760	851457	ARIH1	10570	2695	189285	No_or_no_constitutive_exon
AGCCGGGCGTGGTGCACGTGCCTGTCATCCCAGCTGCTTGGGAGGCTGAGTT	847199	847333	847383	847331	-1	KZ206181.1	ENSANAG00000020075.1	726760	851457	ARIH1	10570	2695	189285	No_or_no_constitutive_exon
TCTCGATTTCTGCTCTGTTTTCCTGATCCCACCCCCACCCTGGGCAGCAGCT	1056037	1056147	1055987	1056039	1	KZ206181.1	ENSANAG00000025245.1	1034924	1065818	PARP6	10570	2695	189285	No_or_no_constitutive_exon
CTGACTTCCTGGTGACGGAGGTGGAAAATGGTGGCTCCTTGGGCAGCAAGAA	1097339	1097557	1097289	1097341	1	KZ206181.1	ENSANAG00000019082.1	1086118	1106683	None	10570	2695	189285	No_or_no_constitutive_exon
GACCTCAGATGATCCGCCCGCCTCGGCCTCCCAAAGTGCTGGGGTTACAGGC	3841709	3841749	3841799	3841747	-1	KZ206181.1	ENSANAG00000035932.1	3840487	3877789	None	10570	2695	189285	No_or_no_constitutive_exon
CTTCTTGCGTCTGTGCTGGCTGTGCTGGCTGAGCTGGCTGTGGGTGGGAGGG	4893948	4894076	4893898	4893950	1	KZ206181.1	ENSANAG00000024399.1	4759824	4902268	ITGA11	10570	2695	189285	Yes
ACAGCATTCATTCAGTGTCTTGCTCTGATACCAACAAACTGGGCAAAAAGTG	4981754	4981778	4981828	4981776	-1	KZ206181.1	ENSANAG00000022199.1	4981754	4982280	None	10570	2695	189285	No_or_no_constitutive_exon
GGCGGCGGCGGCGCGGGCACTGGCGGGGGCGCTGGGGGCCCGGGAACCAGCC	5395807	5396791	5396841	5396789	-1	KZ206181.1	ENSANAG00000026767.1	5390173	5404198	SKOR1	10570	2695	189285	No_or_no_constitutive_exon
GGCCAGCCTTGAGTGAAGAGCAGCCTCTCAGAACAAGACGCAGGGTATAGGA	6625183	6625258	6625133	6625185	1	KZ206181.1	ENSANAG00000024963.1	6624880	6625620	None	10570	2695	189285	No_or_no_constitutive_exon
GCACAGGCAGAGGAACAGGCCCGCAAAAGGCAAGAGGAAAGGGAGAAGAGGC	2193114	2193432	2193482	2193430	-1	KZ200655.1	ENSANAG00000007877.1	2189474	2198719	None	10570	2695	189285	No_or_no_constitutive_exon
AGATTGCACAGGCAGAGGAACAGGCCCGCAAAAGGCAAGAGGAAAGGGAGAA	2193114	2193437	2193487	2193435	-1	KZ200655.1	ENSANAG00000007877.1	2189474	2198719	None	10570	2695	189285	No_or_no_constitutive_exon
TTGCACAGGCAGAGGAACAGGCCCGCAAAAGGCAAGAGGAAAGGGAGAAGAG	2193114	2193434	2193484	2193432	-1	KZ200655.1	ENSANAG00000007877.1	2189474	2198719	None	10570	2695	189285	No_or_no_constitutive_exon
ATGTTCCACCTCCTTTTTGTTTTTGCCCTTCTGTGATTTCCTGGGGATAGGC	2927251	2927362	2927412	2927360	-1	KZ200655.1	ENSANAG00000020372.1	2926050	3021323	EPB41L3	10570	2695	189285	No_or_no_constitutive_exon
GATTTGGAGAGTGAACTTGATGACTTTGGACAACCAGTTTCTACGGGAAGTG	8480698	8481016	8481066	8481014	-1	KZ200655.1	ENSANAG00000028889.1	8480362	8481448	None	10570	2695	189285	No_or_no_constitutive_exon
AAGAGCTACAGACTTGGGTTCGAGATCATCATCCAGGGAATGGAGAGGAGGC	8481056	8481084	8481134	8481082	-1	KZ200655.1	ENSANAG00000028889.1	8480362	8481448	None	10570	2695	189285	No_or_no_constitutive_exon
GACAAACCTGAACAGTAAGCACACCTTAGAACCATGTAGAGGGCATGCAGGC	2072085	2072127	2072035	2072087	1	KZ205323.1	ENSANAG00000027532.1	1832980	2220113	FMN2	10570	2695	189285	No_or_no_constitutive_exon
GCGGAGCTGTCAGCTCAGATCCGCTACCTCGCCCGGTGGCCACAGGGCAGCC	2397729	2397766	2397816	2397764	-1	KZ205323.1	ENSANAG00000024783.1	2397643	2397996	None	10570	2695	189285	No_or_no_constitutive_exon
AGCGGCCCCACCTCGCTGTTCGCGGTGACGGTGGCGCCGCCCGGGGCGAGGC	6274217	6274240	6274290	6274238	-1	KZ205323.1	ENSANAG00000033895.1	6258875	6275118	None	10570	2695	189285	No_or_no_constitutive_exon
CATCTCGGAGCTGCAGCGCGGCGCGCGCGGCGGGGGCGCCGGCAGGGGAGCG	7107887	7108221	7107837	7107889	1	KZ205323.1	ENSANAG00000030464.1	6951203	7121530	KIF26B	10570	2695	189285	No_or_no_constitutive_exon
TATGATGGATGGAGAGAAGGGACAGGAAGTTGAAGTTGTAGGCAAGGGAGGG	7906947	7906979	7907029	7906977	-1	KZ205323.1	ENSANAG00000037652.1	7905466	7908003	None	10570	2695	189285	No_or_no_constitutive_exon
GTGCAGTGGCGTGATCTCAGCTCACTGCAACTCTACCTCCCGGGTTAAAGCG	955663	955688	955613	955665	1	KZ197479.1	ENSANAG00000026215.1	766717	981034	GSK3B	10570	2695	189285	No_or_no_constitutive_exon
AGAACTTCTGAGCAGATACCCCACAGATTATCCAGCCTATCTGAGGGAAGAA	1643144	1643820	1643870	1643818	-1	KZ197479.1	ENSANAG00000023722.1	1639329	1644077	None	10570	2695	189285	No_or_no_constitutive_exon
GGCATTCATGTGTTTTTCCTCTTTCCGTGTTTCACCGGGTAAGGTGCTAGCA	6573789	6573800	6573850	6573798	-1	KZ197479.1	ENSANAG00000017397.1	6572602	6585022	ZDHHC23	10570	2695	189285	No_or_no_constitutive_exon
GAACGGATGCAGGGGCCACCTACCCCCGCCGGCAAGGAGACGGAGGGCAGCC	3978754	3979469	3978704	3978756	1	KZ203797.1	ENSANAG00000030825.1	3976799	3979469	IRX5	10570	2695	189285	No_or_no_constitutive_exon
CCGGGCATGGCTCAGGTTTTCGTCTGCGTTTCTTTGCGGGCTGGAAAAAGAA	3977672	3977693	3977622	3977674	1	KZ203797.1	ENSANAG00000030825.1	3976799	3979469	IRX5	10570	2695	189285	No_or_no_constitutive_exon
GCAGAGATCGCCACATCCTCGGACAAGGTCAAGGACGGGGGCGGCGGGAGCG	3979078	3979469	3979028	3979080	1	KZ203797.1	ENSANAG00000030825.1	3976799	3979469	IRX5	10570	2695	189285	No_or_no_constitutive_exon
GATCGCCACATCCTCGGACAAGGTCAAGGACGGGGGCGGCGGGAGCGAAGGC	3979083	3979116	3979033	3979085	1	KZ203797.1	ENSANAG00000030825.1	3976799	3979469	IRX5	10570	2695	189285	No_or_no_constitutive_exon
GCTTTGGGGCATTTCTATTTGATTCTGTTTCAGAAACCCCAATGGGGAAGGG	4875656	4875823	4875873	4875821	-1	KZ203797.1	ENSANAG00000027060.1	4875656	4912668	None	10570	2695	189285	No_or_no_constitutive_exon
CCCTGCCTCTTCTCCTCAGCACATGGGATCAGCATGCTCCGGGGAACTAGAC	4943792	4943915	4943965	4943913	-1	KZ203797.1	ENSANAG00000033849.1	4925043	5034122	CES5A	10570	2695	189285	No_or_no_constitutive_exon
GGCTCAGGGTGTAGTTTGTACCAATGCATATGTTTCTCTTGGGGATTTAGTT	5836242	5836336	5836192	5836244	1	KZ203797.1	ENSANAG00000001763.1	5711610	5847809	None	10570	2695	189285	Yes
CCATTCTCATGGCTGTTTCTCTTCCCCTCCCCTCACTGTCCACTGGGAAGCC	6076894	6076978	6076844	6076896	1	KZ203797.1	ENSANAG00000017976.1	6018394	6077898	NLRC5	10570	2695	189285	Yes
GCTGCCCCTGCCCCCGCGCCCGCGCTGCTGGCCGACGGCGACTGGGAGAGCC	6499782	6500071	6500121	6500069	-1	KZ203797.1	ENSANAG00000030176.1	6485150	6500273	CCDC102A	10570	2695	189285	No_or_no_constitutive_exon
AAGTGCAGCTGGAGCACCTGCAGTCCAGGTGGGCCCAGGGCAGGGAACAGAA	6487329	6487349	6487399	6487347	-1	KZ203797.1	ENSANAG00000030176.1	6485150	6500273	CCDC102A	10570	2695	189285	No_or_no_constitutive_exon
GATGGGTGGATGCAGGGCCACTGACCCTTCCTCTTTTTTTGGGGTGACAGAC	6662727	6662886	6662677	6662729	1	KZ203797.1	ENSANAG00000034106.1	6654751	6686548	DRC7	10570	2695	189285	Yes
TGACTTTTCCAGAACCTGTTTTACAACCTCCTGTGCCCCCTAGGGAGGAGTC	6716525	6716595	6716645	6716593	-1	KZ203797.1	ENSANAG00000024781.1	6712845	6765146	KIFC3	10570	2695	189285	No_or_no_constitutive_exon
CCGGCTCAGGTACTGCTGGGGCTGGAGGCTGAAGGGGCCGGGTCAGGGAGGG	6925387	6925421	6925471	6925419	-1	KZ203797.1	ENSANAG00000025998.1	6850243	6929261	CNGB1	10570	2695	189285	No_or_no_constitutive_exon
AAGCCCAATATTCTCTAAACAGCGTTCCTTTCGCTTCCTCGCCGGGACAGGG	6868700	6868784	6868834	6868782	-1	KZ203797.1	ENSANAG00000025998.1	6850243	6929261	CNGB1	10570	2695	189285	No_or_no_constitutive_exon
TTTGAAGGAACAGTGGTGGGAACAGGTGAGTGGCTGGGGAGTGGCATAAGCC	7118253	7118410	7118460	7118408	-1	KZ203797.1	ENSANAG00000036839.1	7117605	7124033	None	10570	2695	189285	No_or_no_constitutive_exon
GTGGGTGCCTGCTAGCAGGGACACCTCTAAGCCCCTCTCCGTGTGGGCAGGG	7153413	7153613	7153363	7153415	1	KZ203797.1	ENSANAG00000019595.1	7145491	7158420	SLC38A7	10570	2695	189285	No_or_no_constitutive_exon
GCCAGGCATGGTGGCACATGCCTGTAATCCCAGCTACTAGGGAGGCTGAGGC	7660896	7660942	7660992	7660940	-1	KZ203797.1	ENSANAG00000037405.1	7660896	7666279	None	10570	2695	189285	No_or_no_constitutive_exon
CTTTGGCATGAGGGTAGATGATGTGGCTGCTTTGGACAAGAAAGGGTGAGAG	140123	140144	140194	140142	-1	KZ196050.1	ENSANAG00000021614.1	95314	182638	None	10570	2695	189285	No_or_no_constitutive_exon
ACGAGGCGGAAGACCGCGCGCCCAGGGCCTGCAGCGGGAGCTGGATGGAGAG	1590311	1590350	1590400	1590348	-1	KZ196050.1	ENSANAG00000001005.1	1589403	1590464	None	10570	2695	189285	No_or_no_constitutive_exon
GACCTCAGGTGATCTTCCCACCTCAGTCTTCCAAAGTGCTGGGATTACAGGT	7470586	7470629	7470536	7470588	1	KZ196050.1	ENSANAG00000025989.1	7456162	7578467	KIAA0586	10570	2695	189285	No_or_no_constitutive_exon
TACCTTTTTTTTTTTTAACTTTTATTTTACGTTTGGGGGTACATATGAAGAA	7574219	7574271	7574169	7574221	1	KZ196050.1	ENSANAG00000025989.1	7456162	7578467	KIAA0586	10570	2695	189285	No_or_no_constitutive_exon
AGGGAGTTTCTTAGCTGCTGCCATGCTGCCTAAGAACTGATGTGTGGGAGAA	605560	605590	605640	605588	-1	KZ203535.1	ENSANAG00000035819.1	605413	605731	None	10570	2695	189285	No_or_no_constitutive_exon
AAGAGCCAGCAAATGATAAGTCTCGGCGTGGGGACTCCAGGGGTAGAGAGGG	3023851	3023868	3023801	3023853	1	KZ203535.1	ENSANAG00000025818.1	3015829	3023868	VAX1	10570	2695	189285	No_or_no_constitutive_exon
ATCATATTTCTGTTTTTCATCAACATGTATGGATCCTTACATAGGGCCAGAC	3235227	3235298	3235348	3235296	-1	KZ203535.1	ENSANAG00000028750.1	3235227	3299636	ENO4	10570	2695	189285	No_or_no_constitutive_exon
GAAGGATTCCCAAAATGGGACATTATGCGACCAATTTAAGGGAAAACCAGTG	3509946	3509998	3510048	3509996	-1	KZ203535.1	ENSANAG00000033929.1	3501532	3525651	PNLIPRP2	10570	2695	189285	No_or_no_constitutive_exon
CGGTAAAAAGAGCATGCTTATAAAACTAATATCCTTCTGGGGGATTGCAGGA	3599721	3599876	3599926	3599874	-1	KZ203535.1	ENSANAG00000037341.1	3580852	3601197	PNLIP	10570	2695	189285	No_or_no_constitutive_exon
AGTGGATCCGTTAGATATTGAAACTGTGGAAGCAATTAACTGGGGGTAAGCA	5291279	5291306	5291356	5291304	-1	KZ203535.1	ENSANAG00000032821.1	5269098	5312693	FAM160B1	10570	2695	189285	No_or_no_constitutive_exon
CGACACTGCTGTTGAATGCGTATTCCCACTCAGTGTGGCTCAGGGGAAAGCC	6416597	6416645	6416695	6416643	-1	KZ203535.1	ENSANAG00000034496.1	6413622	6432566	PLEKHS1	10570	2695	189285	No_or_no_constitutive_exon
TGAACATGTTAAATGCTCCCGGGGCTTCTTAGCGTGTCCTATGGGAACAGGC	6585593	6585622	6585543	6585595	1	KZ203535.1	ENSANAG00000020308.1	6510168	6585742	NRAP	10570	2695	189285	No_or_no_constitutive_exon
CCTACCCCTCTGGAGAGTTATGACACCCAAGGTGCTCTCTGCTGGGGGAGAT	5004	5145	5195	5143	-1	KZ198178.1	ENSANAG00000028546.1	5004	7716	None	10570	2695	189285	No_or_no_constitutive_exon
GTCCCCGTCTCACTGAGTGGCCCGGGCCGGCTTGTGTCTCCTTGGGAAAGGG	1265326	1265453	1265503	1265451	-1	KZ198178.1	ENSANAG00000028086.1	1258261	1294155	DISP3	10570	2695	189285	Yes
GGGCCCGGCCCGGGATGCCCTGCTGTCATTGACCTGGCGTTGGGGGGCAGGT	1271645	1271735	1271785	1271733	-1	KZ198178.1	ENSANAG00000028086.1	1258261	1294155	DISP3	10570	2695	189285	No_or_no_constitutive_exon
GGACGGGGACAGGGTGAACTATGCTGAGACGGGAGGGGACGGAGCCTGAGGC	1269540	1269599	1269649	1269597	-1	KZ198178.1	ENSANAG00000028086.1	1258261	1294155	DISP3	10570	2695	189285	No_or_no_constitutive_exon
AATTGGCCCTTGAAGCTGATTGTTTTCCATTGTCATCTGTGGGATCACAGGC	1621358	1621501	1621308	1621360	1	KZ198178.1	ENSANAG00000030002.1	1566145	1711230	MTOR	10570	2695	189285	No_or_no_constitutive_exon
TGCCTATAAAAGATGTTTAGCTGCAGGTTTGTCAGGAGAGAGGGGTACAGAG	1629890	1629914	1629964	1629912	-1	KZ198178.1	ENSANAG00000027194.1	1628198	1635058	ANGPTL7	10570	2695	189285	No_or_no_constitutive_exon
CGCGAGGCGCCCCCGCCGTCTCCACCGCCGCCGCCGCCGCCGCCGGGGAGTC	2163751	2164015	2163701	2163753	1	KZ198178.1	ENSANAG00000022529.1	2038883	2164015	CASZ1	10570	2695	189285	No_or_no_constitutive_exon
TGTCACAGCTGCTGGGAGGGAGGGATGCTCTTGGCATCTGGTGGGTGGAGGC	3100749	3100870	3100920	3100868	-1	KZ198178.1	ENSANAG00000031375.1	3091163	3109777	PIK3CD	10570	2695	189285	No_or_no_constitutive_exon
GGGGCTATGCCTAGAATTCCTGGCACTGTTGGGGAGGCCAAGGTGGGCAGAT	3898216	3898243	3898293	3898241	-1	KZ198178.1	ENSANAG00000027826.1	3874770	3911189	None	10570	2695	189285	No_or_no_constitutive_exon
ACATGGGGACCAGGAATCCGGTGTCACCAGTCTTTGGTTTGGGTGGTTAGAT	4482948	4483110	4482898	4482950	1	KZ198178.1	ENSANAG00000032971.1	4194139	4490523	RERE	10570	2695	189285	No_or_no_constitutive_exon
TTTTAGGTAGAAACAAAGCCCTGGTGGCTTGCCTGTGGGGCTAGGAAGAGCA	4481919	4481943	4481869	4481921	1	KZ198178.1	ENSANAG00000032971.1	4194139	4490523	RERE	10570	2695	189285	No_or_no_constitutive_exon
GCTGCAGCAGCGGGGACCGCGGCCGGGCAGGCAGCAGCCAGCGGGGACAGGG	4568429	4568454	4568504	4568452	-1	KZ198178.1	ENSANAG00000033453.1	4501045	4568506	SLC45A1	10570	2695	189285	No_or_no_constitutive_exon
ACAAGTAGCAGCTTCGGGGCGGGGCCCCAAATGCATCTGCAGGGCTATAGTG	6252551	6252693	6252743	6252691	-1	KZ198178.1	ENSANAG00000037282.1	6250937	6259810	THAP3	10570	2695	189285	No_or_no_constitutive_exon
AGCGACTGGCTGCTTGGTTCTAACACACACACCTCCTGTCCTGGGGGCAGGG	6434196	6434333	6434146	6434198	1	KZ198178.1	ENSANAG00000034645.1	6410059	6442728	PLEKHG5	10570	2695	189285	Yes
TGTCTTCACCTTGGGCGGCCGGCCTAAGAGCCGTTTCCATGGTCGGGTAGAT	6678621	6678703	6678753	6678701	-1	KZ198178.1	ENSANAG00000037436.1	6677739	6678882	HES3	10570	2695	189285	No_or_no_constitutive_exon
GACAGGTTAGCCCCTCCCACTGCCCAGTGCCTGGAACAGACTGGGGAGAGGG	6831166	6831203	6831253	6831201	-1	KZ198178.1	ENSANAG00000026756.1	6830988	6894639	KCNAB2	10570	2695	189285	No_or_no_constitutive_exon
CAGTTTTTGCACCTAACATCGCATCATAAATGTTTTCTGGGAGGGGTCAGGG	6842523	6842615	6842665	6842613	-1	KZ198178.1	ENSANAG00000026756.1	6830988	6894639	KCNAB2	10570	2695	189285	No_or_no_constitutive_exon
CTCTAATCATATCAATTTTATCCTTTCTTTTTTTTCCTGGGGGTGGGTAGGT	2975390	2975556	2975340	2975392	1	KZ201714.1	ENSANAG00000023089.1	2818823	3122707	GREB1L	10570	2695	189285	No_or_no_constitutive_exon
GAACATAAAGAGAAATGTTGAACTGTATTTACCTGCTTCTATTGGGACAGGC	3036566	3036752	3036516	3036568	1	KZ201714.1	ENSANAG00000023089.1	2818823	3122707	GREB1L	10570	2695	189285	Yes
TATTGTGATGGCCACGGCAGGGCCTGTTTGCCGCCTCCAGGGGTCGCGAGGG	5538665	5538725	5538615	5538667	1	KZ201714.1	ENSANAG00000021272.1	5441032	5702839	LAMA3	10570	2695	189285	No_or_no_constitutive_exon
GGGGCGGGCATGCCGGGCTGCGGCGGGGGCCCTCGGCGGTGCTGCGGGAGCA	1047542	1048199	1048249	1048197	-1	KZ200443.1	ENSANAG00000035764.1	992027	1048480	ZCCHC2	10570	2695	189285	No_or_no_constitutive_exon
ATTGAAGATCAGTTTTTTAACCTCTTTTTTGTTCCTCTTCTCACAGGGAGAG	5370401	5370471	5370521	5370469	-1	KZ200443.1	ENSANAG00000023891.1	5133952	5375059	None	10570	2695	189285	No_or_no_constitutive_exon
TAATGTCCATAGTTTGTTCACTTGTCCATGCCAAATGGATCGTGGGGGAGGT	5777640	5777981	5777590	5777642	1	KZ200443.1	ENSANAG00000025061.1	5773286	5777981	None	10570	2695	189285	No_or_no_constitutive_exon
TGCTGCTCTTGTCTTCAACTCCCCCTTTCTCTTGCTGACTTCTGGGAAAGCA	7203	9836	9886	9834	-1	KZ208465.1	ENSANAG00000032463.1	7203	324376	None	10570	2695	189285	No_or_no_constitutive_exon
TACTATATAGTCTTTAAAGATACCTAATTGACTTTTCTTGTGTTGGGAAGGT	1053826	1053925	1053975	1053923	-1	KZ208465.1	ENSANAG00000035471.1	1047488	1111118	OSTF1	10570	2695	189285	No_or_no_constitutive_exon
CTCGCTCTTTGCCATTGGCTCCCAGCTGTCTCCTGAATAGGGAAGCTCAGGC	2720143	2720403	2720093	2720145	1	KZ208465.1	ENSANAG00000037991.1	2719725	2720403	None	10570	2695	189285	No_or_no_constitutive_exon
AAAACTCTGACGAGGCCATCAAGCTGTTAGAGCCTTCTAAAGGGAGCTAGTT	3818562	3818604	3818654	3818602	-1	KZ208465.1	ENSANAG00000027250.1	3818562	3819202	None	10570	2695	189285	No_or_no_constitutive_exon
GGGGACGGACAGGGGAGCACGGAGCCTGTGGAGAACACGCGGGTAAAAAGGG	4459719	4460393	4460443	4460391	-1	KZ208465.1	ENSANAG00000034820.1	4458795	4461162	None	10570	2695	189285	No_or_no_constitutive_exon
TGCATCCTCGCGCACTTCACTGGGCTCAGAAATTATTTCTGGGAAATGAGAA	4639220	4639223	4639170	4639222	1	KZ208465.1	ENSANAG00000034673.1	4633418	4639774	None	10570	2695	189285	Yes
GCGGCGGTTGGCTGCTGGGTGCTCCGTCTGGCTTGGGGCGCAGTGTAAAGCG	4638418	4639102	4638368	4638420	1	KZ208465.1	ENSANAG00000034673.1	4633418	4639774	None	10570	2695	189285	No_or_no_constitutive_exon
GCATTAGACATCTGGCTTCGGCAATTAAATACTCAGAAGAAGCGGGGTAGGT	5299963	5300029	5299913	5299965	1	KZ208465.1	ENSANAG00000031833.1	5217110	5561845	None	10570	2695	189285	No_or_no_constitutive_exon
ACATAGTCCCCCTGGGCGCCCCAAGTCGGTGCAGACGCTCCTGAGGGGAGCT	6015427	6015442	6015492	6015440	-1	KZ208465.1	ENSANAG00000020261.1	5852325	6015986	MAMDC2	10570	2695	189285	No_or_no_constitutive_exon
GAGGGAGAGGGCTAAACTGCTCACATCTTTTTGATCTTCGGGAATGACAGTG	4367948	4368230	4368280	4368228	-1	KZ203389.1	ENSANAG00000024439.1	4355622	4368855	IGSF1	10570	2695	189285	No_or_no_constitutive_exon
GTCTGTGGTCCTTGTCGTGTATATGTTTTCTATTCTTTCTGTGGGTATAGTA	5679403	5679490	5679540	5679488	-1	KZ203389.1	ENSANAG00000032618.1	5638167	5961872	HS6ST2	10570	2695	189285	No_or_no_constitutive_exon
TACTTACATATACATCAAGCTTGTCCAACCCATGGCCCGTGGGCCACAAGTG	782407	782461	782511	782459	-1	KZ199481.1	ENSANAG00000024567.1	251022	786285	PRKCE	10570	2695	189285	No_or_no_constitutive_exon
GGGTGAGCTGGGTCCTAAGGACACTGACTAGAGTCATGCTGTGGGTGCAGAC	3707991	3708137	3707941	3707993	1	KZ199481.1	ENSANAG00000023855.1	3687855	3710374	HAAO	10570	2695	189285	No_or_no_constitutive_exon
CTTACTGCATAAGCACCAGGTGGTTGTCATAAGTGGTATGACTGGGTAAGAA	7657832	7657867	7657782	7657834	1	KZ199481.1	ENSANAG00000020674.1	7648415	7689925	None	10570	2695	189285	No_or_no_constitutive_exon
CTGGCGGAATTTTGCAAGGAATCTGCACAACTAGCCCTGGGTGAGAACAGCT	7117546	7117620	7117496	7117548	1	KZ207243.1	ENSANAG00000027397.1	7117128	7118484	None	10570	2695	189285	No_or_no_constitutive_exon
GTCCAGCCAGGGTCATCCCTAGCCTCAGAGGAGCGGGGGAACAGGGGCAGCG	49758	49879	49708	49760	1	KZ205780.1	ENSANAG00000028640.1	45885	50731	None	10570	2695	189285	No_or_no_constitutive_exon
TACTCTGTAACTTCCGAGGTTGCTGCAGCCCCTCTTCTGGAAGCGGGCAGGG	72505	72675	72725	72673	-1	KZ205780.1	ENSANAG00000030508.1	60659	110701	C16orf96	10570	2695	189285	No_or_no_constitutive_exon
CTGGCTGGGTGTCACAAGATGTATCTCAACAGGAAGGCCCAGGGCCTGAGGG	325154	325222	325104	325156	1	KZ205780.1	ENSANAG00000013948.1	271452	332353	None	10570	2695	189285	No_or_no_constitutive_exon
CCATGGAGTACAAGAACATCAGCTTCACTGTGTAGGACGTGGGTGGCCAGGA	974383	974714	974333	974385	1	KZ205780.1	ENSANAG00000020947.1	971471	974714	None	10570	2695	189285	No_or_no_constitutive_exon
TGAGGGCTTGGGGCTCAGGCACAAGAGGTCCTGGGGGGGCCTCAGAAGAGGC	1212324	1212378	1212274	1212326	1	KZ205780.1	ENSANAG00000022658.1	1210782	1212378	C16orf90	10570	2695	189285	No_or_no_constitutive_exon
TGTGGGCCTGGCATGGAGCTGCCTGCTGGAGCCCGGGGCAAGGCTGATAGGA	1592822	1592866	1592916	1592864	-1	KZ205780.1	ENSANAG00000029683.1	1589023	1604662	MMP25	10570	2695	189285	No_or_no_constitutive_exon
GCGACCGCACAGCGACTTCTGCCTGGGCTGTGAGTGGGGGGCGGGGCTAGTG	1636332	1636362	1636412	1636360	-1	KZ205780.1	ENSANAG00000019729.1	1635882	1637471	TNFRSF12A	10570	2695	189285	No_or_no_constitutive_exon
GCCCACCTCACCTTCCTCCCTCTGCTTGCCCCATGGTTCCAGGGGCTTAGAG	1999423	1999529	1999579	1999527	-1	KZ205780.1	ENSANAG00000036834.1	1996367	2001552	MSRB1	10570	2695	189285	No_or_no_constitutive_exon
GATCTTTCCAGGTGTCCTGTGGCAAGTGTGGCAATGGGCTGGGCCATGAGTT	1999154	1999228	1999278	1999226	-1	KZ205780.1	ENSANAG00000036834.1	1996367	2001552	MSRB1	10570	2695	189285	No_or_no_constitutive_exon
TGTGAGTGGGGTTCACATGTGTGTGTCCTTCTGTCTGGGGACGAGGCCAGGT	2221084	2221093	2221034	2221086	1	KZ205780.1	ENSANAG00000029847.1	2220726	2231801	None	10570	2695	189285	No_or_no_constitutive_exon
CAGCACCTCGGAGACGTCCCTGTACCGGGTTCCTGCTGGGGGCAAGGCAGCT	2703255	2703314	2703364	2703312	-1	KZ205780.1	ENSANAG00000032865.1	2701515	2708781	None	10570	2695	189285	No_or_no_constitutive_exon
TCGAGGGGTGAGCTGCAGCCAGCTGCGCTGGTATCTGGCTCACAGGGCAGAG	2816409	2818252	2816359	2816411	1	KZ205780.1	ENSANAG00000026151.1	2815272	2818252	IGFALS	10570	2695	189285	No_or_no_constitutive_exon
CCGCCGCGAGAACCCGGGACCCAGCTGGGGAGCGCAGGGCGGCGGCTGAGGC	2841438	2841472	2841522	2841470	-1	KZ205780.1	ENSANAG00000035325.1	2838895	2935886	None	10570	2695	189285	No_or_no_constitutive_exon
TACCCTGAGGCAGGTGCGGTGGCACCAGGGTCCTGCCTCCAAGGGCACAGGT	2866958	2867043	2867093	2867041	-1	KZ205780.1	ENSANAG00000035325.1	2838895	2935886	None	10570	2695	189285	No_or_no_constitutive_exon
CCCTGCCCCTGCCCTGAGCCGGGATGGCCGCAAAGCCCTGGGTGGCTGAGAC	3174934	3174964	3174884	3174936	1	KZ205780.1	ENSANAG00000037591.1	3166349	3192869	CLCN7	10570	2695	189285	No_or_no_constitutive_exon
TGCCGAAGGCAAGGCCAGGTGCAGCCTCCGGGGCCCCGGGAGAGGGGCAGGG	3199844	3199914	3199794	3199846	1	KZ205780.1	ENSANAG00000020546.1	3193096	3201743	CCDC154	10570	2695	189285	No_or_no_constitutive_exon
TCTTCATACCTCTGCTTTTGCTGGGTTTTTCATTCTTATTACAAGGGCAGAA	3607812	3607971	3607762	3607814	1	KZ205780.1	ENSANAG00000031020.1	3577071	3608873	ALLC	10570	2695	189285	No_or_no_constitutive_exon
GGGTGGGGCCAAAGCCGTAGGGGGAGGCTGTTGCAAAGGTAGAGAGGGAGAA	2200948	2201213	2201263	2201211	-1	KZ196431.1	ENSANAG00000022948.1	2200730	2201284	None	10570	2695	189285	No_or_no_constitutive_exon
TGGATGGGGGCACTTCTCTACTGTCTGGCTGTGCTGGGATATGCAGTAAGTG	2363421	2363467	2363517	2363465	-1	KZ196431.1	ENSANAG00000026390.1	2314115	2471743	SRPK2	10570	2695	189285	No_or_no_constitutive_exon
TAGAGTAAAAATTGCTGACCTGGGAAATGCTTGTTGGGTGGTAAGTAAAGTT	2332270	2332291	2332341	2332289	-1	KZ196431.1	ENSANAG00000026390.1	2314115	2471743	SRPK2	10570	2695	189285	No_or_no_constitutive_exon
CGCTGACCACCTTCCCCACCATCCGCGTCGGCAGCGACGTGTGGGGTGAGCG	3848071	3848337	3848387	3848335	-1	KZ196431.1	ENSANAG00000031831.1	3847952	3848778	None	10570	2695	189285	No_or_no_constitutive_exon
CGTTTAGTTAATAAGCTAAACATCTTGTGCTTTGTTTTATCGGGTGACAGGT	5090811	5091036	5091086	5091034	-1	KZ196431.1	ENSANAG00000038276.1	5057337	5146626	LAMB1	10570	2695	189285	Yes
TTTGAATTTAAGTAGACAAGCAATCTGATACAACTGGGAATATTGGGAAGAT	5168909	5168977	5169027	5168975	-1	KZ196431.1	ENSANAG00000033571.1	5168909	5273436	LAMB4	10570	2695	189285	No_or_no_constitutive_exon
TTCTTTAATCCTCTTTGCCCACTTACCTGCTGATATTGATGGGGAAAAAGCA	5402489	5402513	5402563	5402511	-1	KZ196431.1	ENSANAG00000025315.1	5306309	5404794	NRCAM	10570	2695	189285	No_or_no_constitutive_exon
ATCCTCTCATCTCAGCATCATTATCATTTTTATACGTGGGAAATAAAAAGTG	498525	498660	498710	498658	-1	KZ201477.1	ENSANAG00000027956.1	461651	504554	SEC23B	10570	2695	189285	No_or_no_constitutive_exon
CCCCAAACCAAGGCAAGAAGGCAGAGGGGGCCCAGAACCAGGGTAGAAAGGT	1310933	1311353	1310883	1310935	1	KZ201477.1	ENSANAG00000031056.1	1288298	1360179	RRBP1	10570	2695	189285	No_or_no_constitutive_exon
GCCAGAACCAGGGCAAGAAGAACGAGGGGGCTCAGAACCAGGGCAAGAAGGC	1311413	1311743	1311363	1311415	1	KZ201477.1	ENSANAG00000031056.1	1288298	1360179	RRBP1	10570	2695	189285	No_or_no_constitutive_exon
CTCAGAACCAGGGTAAAAAGGCCGAGGGGGCTCAGAACCAGGGTAAAAAGGC	1311863	1312257	1311813	1311865	1	KZ201477.1	ENSANAG00000031056.1	1288298	1360179	RRBP1	10570	2695	189285	No_or_no_constitutive_exon
AGATGAAAAGTGAGGTTGCCACACTAACAGCAGCTGGGAAAGAAGTTAAGTT	1642661	1643133	1643183	1643131	-1	KZ201477.1	ENSANAG00000036026.1	1642499	1643521	None	10570	2695	189285	No_or_no_constitutive_exon
AATTGTTTCTCTTCTAACCAGTCCTGAATTATTTGTGTTTCAGGGAAAAGGA	2366931	2366994	2366881	2366933	1	KZ201477.1	ENSANAG00000038245.1	2318613	2623651	KIF16B	10570	2695	189285	No_or_no_constitutive_exon
ACTTAAAGCTTATTTTGACTGGAAACCAATTTGTTCTTTCTTTGGGAAAGGG	5094342	5094403	5094453	5094401	-1	KZ205278.1	ENSANAG00000022140.1	5085327	5143047	XPNPEP1	10570	2695	189285	No_or_no_constitutive_exon
ATTTTCCCGACTGGAACCAAAGGTAAGTGGTGCATTCTGTTACATGGGAGGC	5092760	5092795	5092845	5092793	-1	KZ205278.1	ENSANAG00000022140.1	5085327	5143047	XPNPEP1	10570	2695	189285	No_or_no_constitutive_exon
GCCAGCGAAGAGGCAGCGGGGGCGGCCTCTGAAAGGGACCAGGGCCCGAGGA	6335364	6335372	6335314	6335366	1	KZ205278.1	ENSANAG00000033175.1	6334151	6335577	None	10570	2695	189285	No_or_no_constitutive_exon
GCTGGATGTGGTGGCTCACACCTGTAATCCCAGCACTTTGGGAGGCCAAGGC	3605	3659	3709	3657	-1	KZ198077.1	ENSANAG00000034074.1	3605	7771	None	10570	2695	189285	No_or_no_constitutive_exon
CATTTGTTGCTATTAGGGACTACAATGGTCACGTCGGTCTGGGTATTAAGTG	6726	7026	7076	7024	-1	KZ198077.1	ENSANAG00000034074.1	3605	7771	None	10570	2695	189285	No_or_no_constitutive_exon
CTGAGGCCGGGGTCGCGGCCATGGACAGGGCCGGGTCCAGGGCCGCGGAGCT	7449	7623	7673	7621	-1	KZ198077.1	ENSANAG00000034074.1	3605	7771	None	10570	2695	189285	No_or_no_constitutive_exon
ATGGTGCCCCCTTACCAGGGTGGGCCTCCTCGACCTCCGATGGGAATGAGAC	2471445	2471479	2471529	2471477	-1	KZ198077.1	ENSANAG00000033773.1	2468125	2492234	ZNF207	10570	2695	189285	No_or_no_constitutive_exon
CTCATTCGGAAGCGGACAAAATCACAGCCCACCGACGTGGGCGTGGACAGGC	2974700	2974752	2974802	2974750	-1	KZ198077.1	ENSANAG00000025936.1	2912978	2974920	None	10570	2695	189285	Yes
TGTTTTGTTATATGCTATTTTCTAACTGATATTTTTTAAACTGGGAGTAGGT	3047781	3047862	3047731	3047783	1	KZ198077.1	ENSANAG00000034603.1	3021695	3058193	UTP6	10570	2695	189285	Yes
TCCTGGGGGAATGCCTGGTGGTTTTCCTGGGGGAATGCCTGGAATGGGAGGG	3117215	3117421	3117471	3117419	-1	KZ198077.1	ENSANAG00000023634.1	3117032	3118325	None	10570	2695	189285	No_or_no_constitutive_exon
GAATGTTTGGTTAACTCTTACAAAACAATTAACTTTCCTTTAATTGGGAGAA	4381775	4381926	4381976	4381924	-1	KZ198077.1	ENSANAG00000029142.1	4252469	4383618	EFCAB5	10570	2695	189285	No_or_no_constitutive_exon
GCCATGGCTTCCTGCAGTGTCCCTCACCCCTTGGGATCTGGCGGGGGCAGGT	4703821	4703979	4704029	4703977	-1	KZ198077.1	ENSANAG00000022739.1	4702498	4721694	ANKRD13B	10570	2695	189285	Yes
GCAAATCACCAGAGGTACCAAACATGTCCCTGATGACAGAAAAATGGGAGAG	5726413	5726434	5726363	5726415	1	KZ198077.1	ENSANAG00000030604.1	5697054	5727675	KIAA0100	10570	2695	189285	No_or_no_constitutive_exon
CTTTTGGATAGTGATGGGAAAAGGTAAGCACTGGGGAGGAGGGAATGGAGCT	5699282	5699303	5699232	5699284	1	KZ198077.1	ENSANAG00000030604.1	5697054	5727675	KIAA0100	10570	2695	189285	No_or_no_constitutive_exon
AAAGGCCTGTTTGTTCTTTGGTGACCCATCCTTCTCTGCTTGGGGAGTAGAA	5845586	5845708	5845758	5845706	-1	KZ198077.1	ENSANAG00000029397.1	5842265	5864484	SLC13A2	10570	2695	189285	No_or_no_constitutive_exon
TTGGCTGGGGCAACGTGGCTTTTCCCAATGCCAAAGGGGAGAGGTGAGAGTT	5846255	5846294	5846344	5846292	-1	KZ198077.1	ENSANAG00000029397.1	5842265	5864484	SLC13A2	10570	2695	189285	No_or_no_constitutive_exon
GAGGAGGACACGTCTGGGGCTCACGTGCTGGGGAGGACGGAAGGGTGTAGGT	5846189	5846231	5846281	5846229	-1	KZ198077.1	ENSANAG00000029397.1	5842265	5864484	SLC13A2	10570	2695	189285	No_or_no_constitutive_exon
CCTTACTGTGGCCGTGGTCACGTACCACACCCAAGGTGAGCCTGGGAGAGAC	6521396	6521454	6521346	6521398	1	KZ198077.1	ENSANAG00000021531.1	6482975	6528603	NOS2	10570	2695	189285	No_or_no_constitutive_exon
TGCCCGTGCCGATGCCCCTGCCGGTGCCCGTGCCGACCTACGGCGGGGAGGA	1317404	1317635	1317685	1317633	-1	KZ196450.1	ENSANAG00000004277.1	1317404	1605417	DOCK4	10570	2695	189285	No_or_no_constitutive_exon
ATGAAGCCATTCAAGCAGGTTTCACCAGCCCCAGTCCCAGGCGGGGCTAGCA	2663589	2664322	2664372	2664320	-1	KZ196450.1	ENSANAG00000032418.1	2663589	2668588	None	10570	2695	189285	No_or_no_constitutive_exon
GCAGTTGCCGCCACTGCGGCGTCTGGGCAGAGCCGGAGGGAGGCGGGAAGGA	4467757	4467872	4467707	4467759	1	KZ196450.1	ENSANAG00000023162.1	4467677	4553983	MDFIC	10570	2695	189285	No_or_no_constitutive_exon
ATTGAAGGGGATGCGGAGGTAGGTGGTGGTCTCCGGGCGGGGAAGAGGAGGG	4467931	4467951	4467881	4467933	1	KZ196450.1	ENSANAG00000023162.1	4467677	4553983	MDFIC	10570	2695	189285	No_or_no_constitutive_exon
TCATGGCAGAATCGGTGGTAGAGGTCCAGGTATGATAGGTCGGGAAAGAGGG	3018237	3018261	3018311	3018259	-1	KZ202947.1	ENSANAG00000022828.1	3018070	3019127	None	10570	2695	189285	No_or_no_constitutive_exon
GTCCTAACCTAACTCCTCTGTCCACTCTATATGGCTGCAGGGATGATGAGAT	3054341	3054474	3054524	3054472	-1	KZ202947.1	ENSANAG00000025745.1	3034714	3059388	TMEM63B	10570	2695	189285	No_or_no_constitutive_exon
CGGTGAGCCGGGCAGGAGGAAGGAGCCTCCCTCAGGGTTTCGGGAATCAGAT	3397965	3397987	3398037	3397985	-1	KZ202947.1	ENSANAG00000021825.1	3397965	3413966	VEGFA	10570	2695	189285	No_or_no_constitutive_exon
CCATGCTGCCCCACCATTGGCGGCTCTGTGTGTTAATAGGCTAGGGAGAGAG	3577955	3578037	3577905	3577957	1	KZ202947.1	ENSANAG00000037352.1	3567426	3578278	GTPBP2	10570	2695	189285	No_or_no_constitutive_exon
TCACCTTGCTCCACATCCTTTTTGTCCCAGTGCCCATAGGGAGGACCTAGTC	3990224	3990266	3990316	3990264	-1	KZ202947.1	ENSANAG00000010029.1	3968171	4008607	CUL9	10570	2695	189285	No_or_no_constitutive_exon
CCACACACCTACGCTTTCTTGTGATGCCCCTGTGTTTGTTTTGGGGGAAGCA	4141381	4141412	4141331	4141383	1	KZ202947.1	ENSANAG00000028161.1	4131781	4148552	CUL7	10570	2695	189285	No_or_no_constitutive_exon
AGCAGCTGGTAGGTCTGGGAAGAAACTAAGAGGTTTAGGGTGGGACTGAGAA	4162987	4163008	4163058	4163006	-1	KZ202947.1	ENSANAG00000038232.1	4159954	4165927	KLHDC3	10570	2695	189285	No_or_no_constitutive_exon
AGAACCTGACTGCTGGGGCCCCCACAGATTCGCCAACCCAGGAGCGGGAGGA	4173196	4173373	4173423	4173371	-1	KZ202947.1	ENSANAG00000036851.1	4166339	4192716	PPP2R5D	10570	2695	189285	No_or_no_constitutive_exon
TTAGAGTCAAGTATGAGACAGAGCTGGCCATGCGCCAGTCTGTGGGAGAGCG	4581535	4582289	4582339	4582287	-1	KZ202947.1	ENSANAG00000022408.1	4581535	4582829	None	10570	2695	189285	No_or_no_constitutive_exon
CCCCACCAGGAGGCCTGCCTCTGCCACCCATGCACCCCACGGGGCCTAAGCC	6030738	6031321	6030688	6030740	1	KZ202947.1	ENSANAG00000036387.1	6029931	6031321	None	10570	2695	189285	No_or_no_constitutive_exon
GAGAGATCGATAAGGCAGAGGGCAAGTTCTGGACGCACTGGAACCGGGAGAC	6030534	6030710	6030484	6030536	1	KZ202947.1	ENSANAG00000036387.1	6029931	6031321	None	10570	2695	189285	No_or_no_constitutive_exon
ACTCCGGAAAAGTGGGCCAAGTCTTCCAGAAGAGCTGAGGGAACCACAAGCC	689109	689133	689059	689111	1	KZ201564.1	ENSANAG00000033053.1	687061	694951	CNP	10570	2695	189285	No_or_no_constitutive_exon
GTGGAGAGCGTCCCTGGCATTCGTAAGCAGGGGTCTGGGTTGCGGGGTAGGG	826366	826390	826440	826388	-1	KZ201564.1	ENSANAG00000026916.1	825567	832750	KAT2A	10570	2695	189285	No_or_no_constitutive_exon
TTGGGAAACTGTGGCTTCCTAAGGCATTTCTGTTGTCATTGGGGCTACAGAC	900059	900181	900231	900179	-1	KZ201564.1	ENSANAG00000038508.1	895786	901979	GHDC	10570	2695	189285	Yes
GACCCAGACCAAGTTTGCAGCTTACTGTGCGCCTGTTGGTGGGCGGGAAGCT	925161	925253	925303	925251	-1	KZ201564.1	ENSANAG00000037240.1	908785	942404	STAT5B	10570	2695	189285	Yes
TCAAAGGAGCCTGGTTATTAAGGACAGGCGTATTCCCTCGGGTCAAGGAGTT	1049771	1049884	1049934	1049882	-1	KZ201564.1	ENSANAG00000035843.1	1022408	1061769	STAT3	10570	2695	189285	No_or_no_constitutive_exon
GCGCCCGGCTCGCGTCCGCCCCCGCCCACTTGCCGCTCTCGGGCCGACAGCG	1255068	1255246	1255018	1255070	1	KZ201564.1	ENSANAG00000029773.1	1253273	1255566	None	10570	2695	189285	No_or_no_constitutive_exon
CTGATGTCCCTTCCCTCCCTCTCCTGCCCCTAGGTTGGCTGTACCGGGAGCC	1396324	1396499	1396549	1396497	-1	KZ201564.1	ENSANAG00000038527.1	1391093	1399209	PLEKHH3	10570	2695	189285	No_or_no_constitutive_exon
TGGTCGGCCTGTGCCCGGTTACCGTGGGCCTGTCTACAATGTTACGGGAGAG	1418292	1418394	1418242	1418294	1	KZ201564.1	ENSANAG00000026845.1	1405408	1423223	CNTNAP1	10570	2695	189285	No_or_no_constitutive_exon
TGAGTGAAGGTGGGGCTGGGAGTGAGAAAGGAGGTGAGAGGGAATGTCAGCT	1581542	1583040	1581492	1581544	1	KZ201564.1	ENSANAG00000038070.1	1577722	1589201	None	10570	2695	189285	No_or_no_constitutive_exon
TAGTGTTCTGGTGACAGGCATGAGTGAAGGTGGGGCTGGGAGTGAGAAAGGA	1581522	1583040	1581472	1581524	1	KZ201564.1	ENSANAG00000038070.1	1577722	1589201	None	10570	2695	189285	No_or_no_constitutive_exon
GTGTATACTACGTGATGGTCACATCTATTCTCTCCATCTTCCGGGGAAAGAA	1625841	1625934	1625791	1625843	1	KZ201564.1	ENSANAG00000023482.1	1614902	1630134	G6PC	10570	2695	189285	No_or_no_constitutive_exon
CAATAGTCCTGCTCTGACACTTCAATGCTGTTTCCTTCCTGGGGATGCAGGG	1757444	1757505	1757555	1757503	-1	KZ201564.1	ENSANAG00000020192.1	1756007	1826141	BRCA1	10570	2695	189285	No_or_no_constitutive_exon
CGGCAGGACCAAAGTGTTGTTTGAGGCTCTACTCGGGCTTCTGGGGGCAGGG	2340361	2340530	2340580	2340528	-1	KZ201564.1	ENSANAG00000021858.1	2303350	2341605	MPP3	10570	2695	189285	No_or_no_constitutive_exon
TGGAAAGTCCCATAGTAAGATCCCTGGCCAAGGTACAGTGATCCAGGGAGAT	2402734	2402782	2402832	2402780	-1	KZ201564.1	ENSANAG00000021147.1	2386713	2413528	MPP2	10570	2695	189285	No_or_no_constitutive_exon
CGCCTAGGCTGCTGCGCGGGGAGCGCGCGCCCCCTAGGGGTGGGCGGAAGGC	2705265	2705446	2705496	2705444	-1	KZ201564.1	ENSANAG00000028177.1	2701627	2714586	UBTF	10570	2695	189285	No_or_no_constitutive_exon
ATGGCCATGCCTGGGGCCTGATGGACTAACTCAGGTCTATGGGGCCACAGGT	2750626	2750807	2750857	2750805	-1	KZ201564.1	ENSANAG00000035585.1	2739115	2752909	SLC4A1	10570	2695	189285	Yes
CCCTCTGACCTTGCTGTTATCCTCCACCACAGACCTAAATGGGGGCCTAGAG	2747960	2748155	2748205	2748153	-1	KZ201564.1	ENSANAG00000035585.1	2739115	2752909	SLC4A1	10570	2695	189285	No_or_no_constitutive_exon
GGCGTCGATGTGCACGAGGCGCGGCCGCGCGCCGCCGGCCCCGAGGGGAGGA	2835236	2835357	2835407	2835355	-1	KZ201564.1	ENSANAG00000037123.1	2834997	2844657	FAM171A2	10570	2695	189285	No_or_no_constitutive_exon
CAACTGCCAGTAGGCAAATCCAGGGAACCAATGGGTTTTGATTGGGAAAGAC	3313996	3314014	3314064	3314012	-1	KZ201564.1	ENSANAG00000029290.1	3313996	3315217	GJC1	10570	2695	189285	No_or_no_constitutive_exon
CCCAACACACACATACCTGGCCTCACCCTGCTCCTTCCATCTGGGGACAGAG	3758414	3758564	3758364	3758416	1	KZ201564.1	ENSANAG00000029656.1	3739797	3765926	FMNL1	10570	2695	189285	Yes
AGTGTCCTGAGGGGTACAGGCTGCGAGAGTCTCTGCTGGGGAACTGACAGGC	3763563	3763587	3763513	3763565	1	KZ201564.1	ENSANAG00000029656.1	3739797	3765926	FMNL1	10570	2695	189285	No_or_no_constitutive_exon
GCAGGCTCCTTGGCACCGAGCCCCCATCCTTTTCCCCTGGGAGGAGGGAGAT	3759212	3759256	3759306	3759254	-1	KZ201564.1	ENSANAG00000027818.1	3759062	3759510	None	10570	2695	189285	No_or_no_constitutive_exon
GGACCGCAGCTGGCTCAAGGCCCCGCCTCTCTGAGGCTGCGGGAATCCAGTC	3913470	3913582	3913632	3913580	-1	KZ201564.1	ENSANAG00000033399.1	3912016	3942583	ARHGAP27	10570	2695	189285	Yes
GGTGCCGCCCCTGCCCCCGTCATCATCTCCGGTTGGGGGTGGGGTGGCAGGC	4682915	4683069	4682865	4682917	1	KZ201564.1	ENSANAG00000037393.1	4636887	4687390	None	10570	2695	189285	Yes
GTCAAACACAATGGCTCATACCTGTCATCCCAACACTTTGGGAGGCTGAGGT	5562840	5562961	5562790	5562842	1	KZ201564.1	ENSANAG00000021039.1	5554352	5573434	None	10570	2695	189285	Yes
TCCAAGTAGCTATAGCAGAGTCACTCACAACTCTCTTCTGGGGACTGTAGCA	5824299	5824463	5824249	5824301	1	KZ201564.1	ENSANAG00000028264.1	5761283	5829552	MRC2	10570	2695	189285	Yes
GACCTGTGAGATGTGTAAGCAAGGCCTACTGGTTGAACCGCTGGGGTGAGCT	5863210	5863248	5863298	5863246	-1	KZ201564.1	ENSANAG00000024259.1	5841052	5946434	Mar-10	10570	2695	189285	No_or_no_constitutive_exon
GCCCGTCTGCCGCTGGGCTTCCTTGCCCCATGGTGTCCTGGGACCCAGAGCA	6852095	6852286	6852336	6852284	-1	KZ201564.1	ENSANAG00000036511.1	6849508	6887605	STRADA	10570	2695	189285	No_or_no_constitutive_exon
CTATTGGCTAGAAGTGGATTTCTTATGAAATGCTTTGTTTCTTGGGGAAGGG	6895210	6895378	6895428	6895376	-1	KZ201564.1	ENSANAG00000026676.1	6889214	6905783	CCDC47	10570	2695	189285	No_or_no_constitutive_exon
CTCGTGAATCCTCCAGGCCTTTCTCTATACCCTGGAGCCTTGGAGGGGAGGG	7021622	7021763	7021813	7021761	-1	KZ201564.1	ENSANAG00000022053.1	7021582	7022678	GH2	10570	2695	189285	No_or_no_constitutive_exon
AGCACCAAGAGGTGGTGGCCGTGGAGGAAGCTGATCTGATAGCGGGGGAGGC	2458052	2458069	2458119	2458067	-1	KZ200449.1	ENSANAG00000025398.1	2455085	2459228	None	10570	2695	189285	No_or_no_constitutive_exon
CTGGATGCGGCCGGCTCCTTTGACAACAGCAGTCTGCTCCGGGAGCGGAGAC	3216392	3216509	3216342	3216394	1	KZ200449.1	ENSANAG00000029767.1	3216132	3216608	None	10570	2695	189285	No_or_no_constitutive_exon
AAGACACTTAATGGTCCCCAGCACTGGGCCCCGGGGGGGGCGGCGGGCAGAC	5778651	5778969	5779019	5778967	-1	KZ200449.1	ENSANAG00000026498.1	5628737	5797232	SMARCA2	10570	2695	189285	No_or_no_constitutive_exon
TCTGGGAGGCAGCGACCCTCAAGAGTGTGAAGAAAGTGTTGGGATTGCAGGT	1902023	1902144	1902194	1902142	-1	KZ203923.1	ENSANAG00000025526.1	1899728	1908525	None	10570	2695	189285	Yes
CTGCATGTATTGCTCAACTTTTCCTGTACCTCGCTGTGGGGACCACGGAGTT	2210533	2211145	2210483	2210535	1	KZ203923.1	ENSANAG00000029981.1	2210200	2211145	OR9A2	10570	2695	189285	No_or_no_constitutive_exon
TGTGATAACTCCATTATCCCATCTCCATGTCCTCTTCCTGGGCGGAGCAGCG	2319673	2319942	2319623	2319675	1	KZ203923.1	ENSANAG00000024458.1	2298953	2324207	TRPV5	10570	2695	189285	No_or_no_constitutive_exon
GTCGCCTGCACGGTTGCCATGGTAACCCTCACCTCCCTTGGGTGGAGCAGCC	2359136	2359405	2359086	2359138	1	KZ203923.1	ENSANAG00000026042.1	2347154	2361267	TRPV6	10570	2695	189285	No_or_no_constitutive_exon
AGGACCCCAATAATTTAGCATTTAATGAGATTAAAATTCTTGGGACACAGGA	3062578	3062609	3062659	3062607	-1	KZ203923.1	ENSANAG00000026732.1	3032071	3138824	None	10570	2695	189285	No_or_no_constitutive_exon
CGGGGGCGCCCGGCCGCGACCGCGGAGCCGCCCGGAGGCGGGAGCCCGAGGA	3340925	3341003	3340875	3340927	1	KZ203923.1	ENSANAG00000025741.1	3340794	3376658	KIAA1147	10570	2695	189285	No_or_no_constitutive_exon
TGTTGCCTCATTTCTGTACCAGGGTTTGTTTTGCTCTAGCACAAAGGGAGAG	5983067	5983248	5983017	5983069	1	KZ203923.1	ENSANAG00000023860.1	5975636	5985908	ZC3HAV1L	10570	2695	189285	No_or_no_constitutive_exon
CTCTGCATCAGTAAAGATGGTATCTGAAATGATCTCTTTTTTGGGGACAGGT	6660384	6660540	6660334	6660386	1	KZ204236.1	ENSANAG00000032347.1	6622863	6675782	CTSC	10570	2695	189285	No_or_no_constitutive_exon
TTTTGACATTGTGTTTTTAAATGAGTTGTTCTGTTCTTTTTGGGAATCAGGG	4056900	4057034	4057084	4057032	-1	KZ204391.1	ENSANAG00000034150.1	4037956	4225323	ZFHX4	10570	2695	189285	No_or_no_constitutive_exon
ATCCTGACAGTCCTCTGCAAATGATGGTGTCAGGCCACAGAGGGACTGAGCG	4104624	4104945	4104995	4104943	-1	KZ204391.1	ENSANAG00000022591.1	4104624	4108649	None	10570	2695	189285	No_or_no_constitutive_exon
GTCATCCTGTGGTCGTAGACATGCCCAGAACACAACCCAGGGCAGATGAGCG	6532590	6533032	6533082	6533030	-1	KZ204391.1	ENSANAG00000026697.1	6532590	6534366	None	10570	2695	189285	No_or_no_constitutive_exon
TCAGATTTGAATGCAGTACAAATGAAGAGTGTTCGAGAATGGGAAATCAGTT	6642010	6642124	6641960	6642012	1	KZ198788.1	ENSANAG00000036397.1	6641080	6642124	None	10570	2695	189285	Yes
TTACAACACGGGCCTTCCTTTCTGAAGTCATGTTTTTCTCATGTAGGGAGTT	5002067	5002196	5002017	5002069	1	KZ204371.1	ENSANAG00000030283.1	4814496	5047253	PKP4	10570	2695	189285	No_or_no_constitutive_exon
TTTAGCACTCTTCCCTCGGTGTCCCGAGAGCTCAGGCAGGGTTTAGAGAGGT	5636073	5636125	5636023	5636075	1	KZ204371.1	ENSANAG00000028931.1	5471340	5641827	TANC1	10570	2695	189285	No_or_no_constitutive_exon
ATCTCCCTGTTTTTTTCCTTTTTTGCAGAATGACCAAATCCATGGGTGAGAT	1650052	1650108	1650002	1650054	1	KZ195642.1	ENSANAG00000021054.1	1580643	1670917	PRTFDC1	10570	2695	189285	No_or_no_constitutive_exon
GTGTTGAATGTATCTGTCCTTTCTGCAAAGGATGTCGTTGGAACTGGGAGGA	1663868	1663931	1663818	1663870	1	KZ195642.1	ENSANAG00000021054.1	1580643	1670917	PRTFDC1	10570	2695	189285	No_or_no_constitutive_exon
GGCTCTAGAGATAGTACATGGCTGTCACTGCTAGATGCTGAGGGTGTAAGGC	3205137	3205175	3205087	3205139	1	KZ195642.1	ENSANAG00000021920.1	3106070	3205175	None	10570	2695	189285	No_or_no_constitutive_exon
TTTAACTAGTTATCTTCCCCGCTTCCTTCCCCTCTTACCCACCCGGGAAGAA	3829588	3829741	3829538	3829590	1	KZ195642.1	ENSANAG00000030847.1	3807926	3882727	PIP4K2A	10570	2695	189285	No_or_no_constitutive_exon
TTGACCCTAATCAGTGTGTACTGCCCCCACGCAGACCCTGGGAGGCTGAGCA	4342326	4343043	4342276	4342328	1	KZ195642.1	ENSANAG00000020845.1	4341835	4343384	None	10570	2695	189285	No_or_no_constitutive_exon
GAGTGGAGAAGGGCCTGAGGCCTCCCAGGGAGCTGGTCAGGGGAGACCAGAA	5235914	5236146	5235864	5235916	1	KZ195642.1	ENSANAG00000036176.1	5218943	5236146	C10orf113	10570	2695	189285	No_or_no_constitutive_exon
GAGTTTTTCTATAAGTAGTAAAACTGTGGGTGGGGGAAGGGGTAAACAAGTA	734882	735103	735153	735101	-1	KZ201049.1	ENSANAG00000023368.1	636603	809273	ARHGEF9	10570	2695	189285	No_or_no_constitutive_exon
GAGATGCTTCAACAACTTGGCACAGTAGCTATGATGATGTGTAAAGGGAGTC	2575377	2575559	2575609	2575557	-1	KZ201049.1	ENSANAG00000029100.1	2574492	2575754	None	10570	2695	189285	No_or_no_constitutive_exon
CTAGCACCTCCCATTCCAGTCGAGCTGATTCTATCTTTGGAGGGGCAAAGCC	2574690	2574724	2574774	2574722	-1	KZ201049.1	ENSANAG00000029100.1	2574492	2575754	None	10570	2695	189285	No_or_no_constitutive_exon
AGGCAGAGATTACTTGATTTGTGCCCAATGCACTGAGAGTATGTCGGGAGAA	3093198	3093360	3093148	3093200	1	KZ201049.1	ENSANAG00000028629.1	3086759	3093360	None	10570	2695	189285	Yes
CAAGGCCATGGAGAGCCCACAGTGACCCTTCCTGACGATCCTGGGTGGAGCT	4470869	4470964	4471014	4470962	-1	KZ201049.1	ENSANAG00000025855.1	4469969	4471607	None	10570	2695	189285	No_or_no_constitutive_exon
ATAGTGTGGTACTGAGAAGAATGTATATTCTGTGGATTTGGGGTGGAGAGTT	3939796	3939804	3939854	3939802	-1	KZ205073.1	ENSANAG00000029193.1	3900654	3947694	RBM46	10570	2695	189285	No_or_no_constitutive_exon
CTACTTGGCTGTATAACGAACAATCTCCTTAACTGAGATTTAGCTGGGAGCG	5079914	5080028	5079864	5079916	1	KZ205073.1	ENSANAG00000029450.1	5027602	5080028	RNF175	10570	2695	189285	No_or_no_constitutive_exon
TCAGCTTGCAGGGTGATCACTTTATACCCCGAAGTGCATATGGGTCAAAGCC	5496897	5496977	5496847	5496899	1	KZ205073.1	ENSANAG00000026430.1	5496816	5498783	None	10570	2695	189285	Yes
GATTATATGTTGTCTAGTAATTTGGCTCTTGGCAGGGCAAGGGCTGGAAGCC	5498752	5498783	5498702	5498754	1	KZ205073.1	ENSANAG00000026430.1	5496816	5498783	None	10570	2695	189285	No_or_no_constitutive_exon
AGGATGGCGCTGACTTCGCCAAATGGCGTTGTGTGCTGAAGATTGGGGAGCA	5964756	5964878	5964928	5964876	-1	KZ205073.1	ENSANAG00000027141.1	5959749	5965466	None	10570	2695	189285	No_or_no_constitutive_exon
GCGCGCCTGGTGCACCAGGGGCGGCCCACGCGGGCGCGGCATGGGCGCAGGG	807174	808137	807124	807176	1	KZ203646.1	ENSANAG00000021421.1	806785	808137	None	10570	2695	189285	No_or_no_constitutive_exon
TTCGATTGGTGGAGAGGGCACGGGGGGCGGGTTCGTCTGGCGGGGTGGAGTG	919146	919235	919096	919148	1	KZ203646.1	ENSANAG00000020584.1	906927	966606	INPP5B	10570	2695	189285	No_or_no_constitutive_exon
CCCGTTGTCTGTTGTCCAGAGTAGCTGCGACCTTGTGGGGCTTAGGGGAGAC	2026178	2026231	2026128	2026180	1	KZ203646.1	ENSANAG00000037814.1	1794609	2026231	GRIK3	10570	2695	189285	No_or_no_constitutive_exon
TCAAACCTGATTTTTACCCCATTTCTTTTGCTTGTGTGTGGGGTTAGCAGCT	2393508	2393676	2393458	2393510	1	KZ203646.1	ENSANAG00000026578.1	2374914	2407149	OSCP1	10570	2695	189285	Yes
TCTGGGAAAACAAATCGACAGCCAAAATTGTCTGATGCCATGAAGGGAAGGG	2676461	2676497	2676411	2676463	1	KZ203646.1	ENSANAG00000029327.1	2665951	2678097	TRAPPC3	10570	2695	189285	No_or_no_constitutive_exon
TATTTTACATGTGACAGTTCTGTAACCTCCGTTTTTCTTGTTGGGAACAGGT	2799941	2800029	2800079	2800027	-1	KZ203646.1	ENSANAG00000037735.1	2756445	2876662	AGO3	10570	2695	189285	No_or_no_constitutive_exon
CTGCAAAAGTAGGAACTGGAGAACCCTGATGTGACTGGGTGGGAGATGAGGG	3750055	3750421	3750471	3750419	-1	KZ203646.1	ENSANAG00000036547.1	3749329	3750949	None	10570	2695	189285	No_or_no_constitutive_exon
GAGCCTCGGGGACTCTACACCCACCTGCCAAAGTAAGCCCAGGAGGGGAGGG	5228649	5228710	5228599	5228651	1	KZ203646.1	ENSANAG00000030217.1	4656857	5289740	CSMD2	10570	2695	189285	No_or_no_constitutive_exon
AGGGTAGAGATGGGACAGCATGGAAGATGCAGTTCAATCTGGGAACTCAGAT	5484340	5484380	5484290	5484342	1	KZ203646.1	ENSANAG00000035651.1	5388530	5489048	PHC2	10570	2695	189285	No_or_no_constitutive_exon
TCCAGGCCTGTGGAGTAGGAGCAGCCCAGGAGTCAGCCTGTCAGGGAGAGGC	5545476	5545501	5545551	5545499	-1	KZ203646.1	ENSANAG00000035785.1	5520608	5546779	ZNF362	10570	2695	189285	No_or_no_constitutive_exon
AGGGCCATGGAGATCATCTGTGCCATGTCCGCTTGATAGTGGGGAAACAGTA	5635070	5635111	5635020	5635072	1	KZ203646.1	ENSANAG00000021837.1	5631802	5661804	TRIM62	10570	2695	189285	No_or_no_constitutive_exon
CCTCACTATGGTCCATAGTCCAAACAGTGGGAAGGAAAAAGGGAAGAAAGAT	5834577	5835160	5835210	5835158	-1	KZ203646.1	ENSANAG00000032753.1	5834577	5836935	None	10570	2695	189285	No_or_no_constitutive_exon
GTCACCTCACTATGGTCCATAGTCCAAACAGTGGGAAGGAAAAAGGGAAGAA	5834577	5835164	5835214	5835162	-1	KZ203646.1	ENSANAG00000032753.1	5834577	5836935	None	10570	2695	189285	No_or_no_constitutive_exon
TTCGGAGCCAGGGCAGTGGCTCTGCGGCCCGGGCGGGCGGGTCGGGGCAGCC	574379	574491	574329	574381	1	KZ196972.1	ENSANAG00000027557.1	574191	747369	MIPEP	10570	2695	189285	No_or_no_constitutive_exon
GTTACATCTTTGAATTCAATAATCACCTTCAGCTGGGGCTTAACGGGAAGAG	970756	970851	970706	970758	1	KZ196972.1	ENSANAG00000022043.1	970525	980874	None	10570	2695	189285	No_or_no_constitutive_exon
TCATTCAGCAAAGACGACACATTATTGGAACCAAGATCAAAGAAGGGAAGGT	3541118	3541283	3541333	3541281	-1	KZ196972.1	ENSANAG00000033332.1	3538448	3542332	None	10570	2695	189285	No_or_no_constitutive_exon
CCATTGGCCTTGCTTACAAATCAGCCCCAAAGCACGAATGAATTGGGAAGAA	3540143	3540437	3540487	3540435	-1	KZ196972.1	ENSANAG00000033332.1	3538448	3542332	None	10570	2695	189285	No_or_no_constitutive_exon
AGATGCCGCCCAAAGGAAAAAGTGGTTCTGGAAAAGTGGGAAATGGGGAGCA	4444518	4444859	4444468	4444520	1	KZ196972.1	ENSANAG00000031834.1	4444470	4444859	None	10570	2695	189285	No_or_no_constitutive_exon
CGGGAGCGCGAACGGGAGGCGGAGGCGGCGGGCGGCGGGCGGCGCACAAGGC	518907	519054	518857	518909	1	KZ200088.1	ENSANAG00000026817.1	518788	521470	RBM15B	10570	2695	189285	No_or_no_constitutive_exon
AGTGGCCGCTCCTCTGGCTCCGGCGCTGGCGGCGGGGACGCGGGGGCAAGGC	519080	519116	519030	519082	1	KZ200088.1	ENSANAG00000026817.1	518788	521470	RBM15B	10570	2695	189285	No_or_no_constitutive_exon
CGCCCCGCGCGTCTCCGCTGCCGCCGCCTCCGCCACCGCCTGGGGCCGAGCC	519160	521470	519110	519162	1	KZ200088.1	ENSANAG00000026817.1	518788	521470	RBM15B	10570	2695	189285	No_or_no_constitutive_exon
GGCCAGCGCCAATGGTGGGCACACCCCTGAAGGCTGTCTGTGGGTGGCAGGG	988950	989139	988900	988952	1	KZ200088.1	ENSANAG00000038182.1	987268	992649	PARP3	10570	2695	189285	Yes
CCCAGGAACCTGGTGTGCCTCCTGCCAGGCTGATTTTTGTGGGCTGGCAGGG	1467220	1467392	1467442	1467390	-1	KZ200088.1	ENSANAG00000026339.1	1467220	1469719	None	10570	2695	189285	No_or_no_constitutive_exon
AATCTTCATTTGGGGTCTGCTGTTAACATGGTGTTTCTTGGGGGTTACAGCA	1528082	1528425	1528032	1528084	1	KZ200088.1	ENSANAG00000022782.1	1493978	1531220	None	10570	2695	189285	No_or_no_constitutive_exon
CTGGACAGCTGTTGGCTCCCAGCAGCCCCACTGATCGAAACTGGGGACAGGT	1556594	1556669	1556544	1556596	1	KZ200088.1	ENSANAG00000031871.1	1534116	1563460	STAB1	10570	2695	189285	No_or_no_constitutive_exon
CAAGAAGGCAACTACTAACCTGATTCTGGGGGCTGGGCCCTGGGGGGCAGAG	1560956	1561064	1560906	1560958	1	KZ200088.1	ENSANAG00000031871.1	1534116	1563460	STAB1	10570	2695	189285	No_or_no_constitutive_exon
TTGACCTCATGATCCACCCGCCTCGGCCTCCCAAAATGCTGGGATTACAGGC	1766309	1766435	1766485	1766433	-1	KZ200088.1	ENSANAG00000030360.1	1765305	1766761	None	10570	2695	189285	No_or_no_constitutive_exon
CTAGGAACATAGTCCTGGTCCAAGCAGGGCCATAGGAAGGTGGGTGCAAGAA	1878934	1879114	1879164	1879112	-1	KZ200088.1	ENSANAG00000021480.1	1871939	1889587	ITIH4	10570	2695	189285	No_or_no_constitutive_exon
AATAAAATAGACTTACACCTTTTGGTTTGATTGTGTTGTGGGGAATGAAGGA	1964842	1964971	1965021	1964969	-1	KZ200088.1	ENSANAG00000036375.1	1963872	2099800	SFMBT1	10570	2695	189285	Yes
TCCCAATCATATTTGTTGGTTACCAGATGCTATAACTATCATCTAGGGAGTA	2745263	2745445	2745213	2745265	1	KZ200088.1	ENSANAG00000025578.1	2358019	2834717	CACNA1D	10570	2695	189285	No_or_no_constitutive_exon
CAGGAGCAGCCTCTGCCCTCCTAGAACTGACATTTCATGGGGATGTGCAGCC	6010225	6010571	6010175	6010227	1	KZ200088.1	ENSANAG00000027708.1	6010013	6010571	SPATA12	10570	2695	189285	No_or_no_constitutive_exon
TCAATTTTAAAATCAACAATTTTATAACGGTCCTTATTTTGGGAATACAGGT	6274621	6274752	6274802	6274750	-1	KZ200088.1	ENSANAG00000019747.1	6238017	6482807	None	10570	2695	189285	No_or_no_constitutive_exon
AAGAGATTGTCCATGGCCTTGAATTGGGAATGGGGAGGTGCCGTGGGGAGAC	247810	248051	248101	248049	-1	KZ202201.1	ENSANAG00000029916.1	238991	256248	NLE1	10570	2695	189285	No_or_no_constitutive_exon
TTACAGAAACAGTGCGTACCATTCTGATGTTACAATAGTGGGGTTGGCAGGT	314009	314370	313959	314011	1	KZ202201.1	ENSANAG00000020029.1	313803	314370	None	10570	2695	189285	No_or_no_constitutive_exon
TTGTGGTGAGCCAAGATCACGTCATTGCACTCCAGCCTGGGTAACAAGAGCG	454764	454834	454714	454766	1	KZ202201.1	ENSANAG00000019452.1	451623	581092	None	10570	2695	189285	No_or_no_constitutive_exon
GACTCAGGCTCTGCAGCAGGTGTGACTGATGTGGGCTTTCTGGGTGGCAGGT	630497	630722	630772	630720	-1	KZ202201.1	ENSANAG00000037562.1	622315	651117	MMP28	10570	2695	189285	Yes
TGGAGACAGAAGCAGTGGTGGTGGCTACAGTGGAGATAGAAGTGGGGGAGGC	695123	695533	695073	695125	1	KZ202201.1	ENSANAG00000020904.1	663465	697275	None	10570	2695	189285	No_or_no_constitutive_exon
TTCTGTTTTTTTCTCTGTCTTCCTTTGCAGTAGCTGCCTTGGATGGGCAGGA	714298	714355	714405	714353	-1	KZ202201.1	ENSANAG00000034198.1	704563	718690	HEATR9	10570	2695	189285	Yes
TTTAAGTGTATTTACCTTTTAACATGTTTTGCCTGCTTTGGGTGGAACAGGG	1010514	1010611	1010464	1010516	1	KZ202201.1	ENSANAG00000034625.1	970897	1015861	None	10570	2695	189285	Yes
TTGGAAAGGAGAGGTAGTGCTGGTGACCCAGGCTTTGGCGGGTAGAAGAGGT	1161159	1161185	1161109	1161161	1	KZ202201.1	ENSANAG00000025408.1	1124691	1185411	None	10570	2695	189285	No_or_no_constitutive_exon
TTTCTTTTGTTTTTCTAATTTTTTTCCTTCATTCTTTTTGGGGAAAACAGTG	1402239	1402311	1402361	1402309	-1	KZ202201.1	ENSANAG00000023226.1	1393636	1464626	TADA2A	10570	2695	189285	Yes
GGGTCCCCAGGCAGTGAACTCCCTGCAGGTGGGTTAGGGAGGGATGAAAGGC	1419691	1420303	1419641	1419693	1	KZ202201.1	ENSANAG00000031287.1	1419630	1420394	None	10570	2695	189285	No_or_no_constitutive_exon
TGTACCATAGATCAAAAGTAGTAGATGACTTGATCTCTTGGGGTTGACAGGC	1618574	1618721	1618524	1618576	1	KZ202201.1	ENSANAG00000035253.1	1464724	1775393	None	10570	2695	189285	No_or_no_constitutive_exon
GCACTAGAGGAAGCACCGCAGCAACTGGCTGGAAAAGGGAAAAGAATCAGGG	1486236	1486450	1486186	1486238	1	KZ202201.1	ENSANAG00000027412.1	1484685	1486828	None	10570	2695	189285	No_or_no_constitutive_exon
TTGGAAGACTTATACCAATCTTCTTGGGACAGTTTGTGAGTGGTGGGGAGGA	1486469	1486828	1486419	1486471	1	KZ202201.1	ENSANAG00000027412.1	1484685	1486828	None	10570	2695	189285	No_or_no_constitutive_exon
AGGTCAGAAGAAAAGCTGCACCACTTACGTTTGGCAGGGATGATGGGTAGCC	2369482	2369494	2369432	2369484	1	KZ202201.1	ENSANAG00000029214.1	2347700	2386778	MYO19	10570	2695	189285	No_or_no_constitutive_exon
GGGTTCAAGCGATTCTCCTGCCTCAGCCTCCCGAGTAACTGGGACTACAGGC	2385276	2385309	2385359	2385307	-1	KZ202201.1	ENSANAG00000026827.1	2385276	2394534	None	10570	2695	189285	No_or_no_constitutive_exon
CCGGAGGGTGGAGCAGCTGCGGCGGCGTGGCCGCGGGGGCCGGGGCCGAGCC	5945200	5945521	5945150	5945202	1	KZ202201.1	ENSANAG00000020700.1	5944982	6008332	None	10570	2695	189285	No_or_no_constitutive_exon
CATAGTACAACTGATTTTTAAATTGAAGGGATTTTCTTTTTGGGGGATAGGT	5750172	5750354	5750122	5750174	1	KZ205230.1	ENSANAG00000022084.1	5694801	5815406	FAM184A	10570	2695	189285	No_or_no_constitutive_exon
TGAACCATCTCTTATATTTATTCTTCATTGTGTACTGTTCTGGGGCGTAGAT	5791694	5791907	5791644	5791696	1	KZ205230.1	ENSANAG00000022084.1	5694801	5815406	FAM184A	10570	2695	189285	No_or_no_constitutive_exon
AATAAGGATAAAGAAATAAGCACTCAGAAACTGCTGATGGGAATATAAAGTT	5758397	5758482	5758347	5758399	1	KZ205230.1	ENSANAG00000022084.1	5694801	5815406	FAM184A	10570	2695	189285	No_or_no_constitutive_exon
ATGACTGAGGAAGGCCATCGGGAAAAGGCATTGTTGAGTTCTCAGGGAAGCC	1174982	1175034	1174932	1174984	1	KZ207925.1	ENSANAG00000026006.1	1174393	1175034	None	10570	2695	189285	No_or_no_constitutive_exon
TTGCCTCGCTTGTAGTTTTTGGCTTATTTATTTTCATTTTATGGGAACAGGC	495165	495297	495347	495295	-1	KZ208171.1	ENSANAG00000022287.1	470556	764613	PLCE1	10570	2695	189285	Yes
AAGATGAAGTGGGTGTGGGCGCTCTTGCTGCTGGCGGTGCTGGGCAGCAGCC	1208312	1208376	1208262	1208314	1	KZ208171.1	ENSANAG00000033539.1	1207572	1217474	RBP4	10570	2695	189285	No_or_no_constitutive_exon
GACCGCGGTAGGTGCTGGGCCGGGGCAGCCTGGCGCCCCGACGGCGGGAGTC	3309249	3309269	3309319	3309267	-1	KZ208171.1	ENSANAG00000023085.1	3206803	3309450	HECTD2	10570	2695	189285	No_or_no_constitutive_exon
CACGAGAGGATGTCTCCCAGCCTTCAGGAAGGCGCTTAGCTCCGGGAAAGCA	4359280	4359818	4359868	4359816	-1	KZ208171.1	ENSANAG00000036622.1	4359280	4359859	None	10570	2695	189285	No_or_no_constitutive_exon
GCGGTGGCGGTGGCGGTGGCGGTGGCGGTGGCGGTGGCGGTGGCGGGCAGGA	5006082	5006147	5006032	5006084	1	KZ208171.1	ENSANAG00000027836.1	5003725	5070803	PANK1	10570	2695	189285	No_or_no_constitutive_exon
CTGGAAGTCTCATCCCTTCAGCATCAAGCTGGAATGGGACTGAAGAATAGAG	5323713	5323742	5323792	5323740	-1	KZ208171.1	ENSANAG00000035731.1	5320645	5329477	IFIT2	10570	2695	189285	No_or_no_constitutive_exon
TTCACTGGCGAGGGTCAGAAAGTGGGCAGCCCTGCCCCGTAGGGGTTGAGTA	220633	220782	220832	220780	-1	KZ200935.1	ENSANAG00000029937.1	219386	221573	None	10570	2695	189285	No_or_no_constitutive_exon
AATGCGGAAATGGGCAAGGGGGAGCCCGCGTGGAGAGGGCAAATGCTGAGCA	596319	596340	596390	596338	-1	KZ200935.1	ENSANAG00000028345.1	437923	627127	PRKDC	10570	2695	189285	Yes
ATTTGTTTGTATGTTGTCTACGGGTACTCTTGCATGCTACAGTGGGTGAGTA	1737294	1737371	1737244	1737296	1	KZ203872.1	ENSANAG00000024799.1	1430323	2156845	PARD3	10570	2695	189285	No_or_no_constitutive_exon
GGTGTTTGATTTTGGTTAGTGAAGTTACTGTGTGGCATGGGGAAACGAAGGT	5937866	5937905	5937816	5937868	1	KZ203872.1	ENSANAG00000019155.1	5864938	5960802	SVIL	10570	2695	189285	Yes
GCTATGTACTTATGGATTTAACATGGAGAAACTAGAATCAGGGAGAATAGTT	2009852	2009887	2009937	2009885	-1	KZ199848.1	ENSANAG00000029173.1	2001949	2046232	None	10570	2695	189285	No_or_no_constitutive_exon
CCCCCACTATAACCCAAACCGCCTACTCTGACATGCTGGGGTGTGGCAAGAG	2223139	2223187	2223089	2223141	1	KZ199848.1	ENSANAG00000023937.1	2091299	2223187	ATP13A4	10570	2695	189285	No_or_no_constitutive_exon
ATGTCGCTATTCAATAACGAATTTCCATTTAAAATTTTTTGATTGGGCAGGG	5406020	5406115	5405970	5406022	1	KZ199848.1	ENSANAG00000021430.1	5266590	5429624	P3H2	10570	2695	189285	No_or_no_constitutive_exon
TCAGGAGAGGCGGACTCGGACCTTCAGACCCAGCCGGAGGGGAAGCAGAGCT	2787821	2788349	2788399	2788347	-1	KZ201537.1	ENSANAG00000028994.1	2784096	2788446	None	10570	2695	189285	No_or_no_constitutive_exon
GCTACCGTAGGCGCAGTGCCAATGGGTTAGCACAGTTATGCAAGGGGCAGCC	2784096	2784175	2784225	2784173	-1	KZ201537.1	ENSANAG00000028994.1	2784096	2788446	None	10570	2695	189285	No_or_no_constitutive_exon
TCAGAAAATACTATGACGGTTCCTTGGAGGTTGGCGGCGCGGGGTTGAAGGC	3553677	3553936	3553627	3553679	1	KZ201537.1	ENSANAG00000020959.1	3551248	3553936	None	10570	2695	189285	No_or_no_constitutive_exon
GCGAACAATGCAGGATGGCTAAAGGTGACCCTAAGAAACCAAAGGGCTAGAT	5660055	5660616	5660666	5660614	-1	KZ201537.1	ENSANAG00000023748.1	5660055	5660652	None	10570	2695	189285	No_or_no_constitutive_exon
ACAGGCACCATGGCCACACTCTACTTTCGGGATGTGGGGGCCAGAAGTAGAA	26374	26481	26531	26479	-1	KZ200298.1	ENSANAG00000033528.1	26374	26717	None	10570	2695	189285	No_or_no_constitutive_exon
CACGCAAGCAGCCTCCGGTGAGTCCCGGGACAGCGCTGGTAGGGAGTCAGAA	225456	225648	225698	225646	-1	KZ200298.1	ENSANAG00000023169.1	225456	225783	None	10570	2695	189285	No_or_no_constitutive_exon
CAGACTCCTCAGCCACCCTCCAAAAGTGCCATCAAGCCTTCCGGGTAAAGGA	260559	260798	260848	260796	-1	KZ200298.1	ENSANAG00000023494.1	259737	262684	None	10570	2695	189285	No_or_no_constitutive_exon
CAGGGCAGGGTGGGCCTTGTGCAGGCCAATAATGTGCTGGTGGTGGGCAGGA	260125	260493	260543	260491	-1	KZ200298.1	ENSANAG00000023494.1	259737	262684	None	10570	2695	189285	No_or_no_constitutive_exon
TCACTTGATACATGCATTAAGAACACAGGACCAATATTTCTGGGGCGGAGAA	278528	278567	278617	278565	-1	KZ200298.1	ENSANAG00000038173.1	277854	281349	None	10570	2695	189285	No_or_no_constitutive_exon
GGTTCGTCTCCTGTCCGCCTGAAGACCGGCTGCCACGGCGCCCGGGAAAGGC	305397	305660	305710	305658	-1	KZ200298.1	ENSANAG00000032157.1	304443	305813	None	10570	2695	189285	No_or_no_constitutive_exon
GGAGGTGGTCCGCGGCTCTCGGGTGGTGGCCCTGGAGCGCGGGGATTGAGGG	305076	305336	305386	305334	-1	KZ200298.1	ENSANAG00000032157.1	304443	305813	None	10570	2695	189285	No_or_no_constitutive_exon
CCCAAAGTGCTGGGATTACAGGCGTGAGCCACCGCGCCCGGCCGGGAAAGAT	2690620	2691019	2691069	2691017	-1	KZ200298.1	ENSANAG00000022939.1	2690587	2692092	None	10570	2695	189285	No_or_no_constitutive_exon
TCTGAAGGATCATGGCCCAGCACAGAGGCTGACATTCCCCACTGAGGGAGCA	3789217	3789272	3789167	3789219	1	KZ200298.1	ENSANAG00000032358.1	3772886	3789272	C9orf129	10570	2695	189285	No_or_no_constitutive_exon
ATGAATTGAGATGAAAAATATAGGTCTTGTGATGTAAAGGGAAATGCCAGAA	4026348	4026371	4026421	4026369	-1	KZ200298.1	ENSANAG00000030750.1	4013225	4036965	None	10570	2695	189285	No_or_no_constitutive_exon
AGCTATTTCTTTCGTAATCACCTGCCTACTATTGAGGTTGAGGGGCACAGGC	4166633	4166794	4166583	4166635	1	KZ200298.1	ENSANAG00000008506.1	4165674	4167419	None	10570	2695	189285	No_or_no_constitutive_exon
GCCACCGGGGTTTGTATGAAAACACCGGGCGGCGGGCGGCGGGCGGCGAGGG	5915400	5915476	5915350	5915402	1	KZ200298.1	ENSANAG00000025583.1	5915269	6099760	None	10570	2695	189285	No_or_no_constitutive_exon
CAGCCCTCATGTGCCGGCACCGGGCATCTGAGCATGGCGGGGTATGGCAGGA	2146052	2146242	2146002	2146054	1	KZ198769.1	ENSANAG00000032922.1	974665	2205759	PDE4D	10570	2695	189285	No_or_no_constitutive_exon
CTCCAGCGGCCCCGCACCACCATCACCACCACTCGCATTCGGGGCCCGAGAT	2753341	2753407	2753291	2753343	1	KZ198769.1	ENSANAG00000031564.1	2753065	2759411	PLK2	10570	2695	189285	No_or_no_constitutive_exon
GGGAAATGGAAGGGGCCTCCAGGGTCTGCAGACAAGGCAGGGTAAGGAAGAT	5896340	5896376	5896426	5896374	-1	KZ198769.1	ENSANAG00000023095.1	5785807	5896519	SKIV2L2	10570	2695	189285	No_or_no_constitutive_exon
GGGAGAGGGGTCTGGGGCTGGGGGGTCGGGAAAGGAGGAGCGGGGGTAAGGG	26047	26099	25997	26049	1	KZ201380.1	ENSANAG00000034508.1	25358	26722	NUDT16L1	10570	2695	189285	No_or_no_constitutive_exon
GCTGCCTGCCATTGCCAATCCTGGGAGTGGGGAGTGGGATCGGTGGGGAGGA	26146	26186	26096	26148	1	KZ201380.1	ENSANAG00000034508.1	25358	26722	NUDT16L1	10570	2695	189285	No_or_no_constitutive_exon
TGGAGGAGGGGGGTGAAGGAGGGGGGATGGGGTGGAGGTGGGATGGGGAGGG	117990	118111	117940	117992	1	KZ201380.1	ENSANAG00000028590.1	117563	118111	SMIM22	10570	2695	189285	No_or_no_constitutive_exon
GCATATGCAAAGGCATATCAGTTGATGACATCACATCTTTCACTGGGGAGCC	4214649	4214817	4214599	4214651	1	KZ201380.1	ENSANAG00000032995.1	4213148	4214817	None	10570	2695	189285	No_or_no_constitutive_exon
AGGTCCGGGAGGCCGGGATCCAGCGTTAGGTCCGGGAGGTCGGGACATAGGG	4595948	4596098	4595898	4595950	1	KZ201380.1	ENSANAG00000035691.1	4595347	4596098	None	10570	2695	189285	No_or_no_constitutive_exon
CGGTGGCTCACACCTATAATCCCAGCACTTTGGGAGGCTGAGGTGGGCAGAT	139150	139229	139279	139227	-1	KZ207547.1	ENSANAG00000027552.1	116389	253762	SCUBE1	10570	2695	189285	No_or_no_constitutive_exon
GTAAGGTGGCTTTTTAAATGAGTATGTTCTTTTCTTCCTTTTGGGACAAGTT	477921	478117	478167	478115	-1	KZ207547.1	ENSANAG00000026100.1	425004	684102	EFCAB6	10570	2695	189285	No_or_no_constitutive_exon
GAAGGATGGGTATGCACTGTGGCTCACACATCTTCCTCTTTTCAGGGGAGGG	872228	872364	872178	872230	1	KZ207547.1	ENSANAG00000021081.1	835394	878655	SAMM50	10570	2695	189285	No_or_no_constitutive_exon
CTCAGAGCCCTCGAAAATTTCTGGCCAGAAATGCAGGGGTAGGAGCACAGCT	2025888	2026115	2026165	2026113	-1	KZ207547.1	ENSANAG00000031867.1	2011997	2054345	KIAA0930	10570	2695	189285	No_or_no_constitutive_exon
AGCCCGAAGTGGAGGAGCAGGCTCCCGGGTGCGGCTGGAGGTGGGGGTAGGG	2727390	2727932	2727982	2727930	-1	KZ207547.1	ENSANAG00000029819.1	2727390	2740985	WNT7B	10570	2695	189285	No_or_no_constitutive_exon
CGCAAACGCCCCGGGAGCTGCTGGACGTGGGCCGGGAGGGGTGGCGGCAGGA	3326664	3326785	3326835	3326783	-1	KZ207547.1	ENSANAG00000036765.1	3155510	3326917	CELSR1	10570	2695	189285	No_or_no_constitutive_exon
GAGTATGGGAGTGTAAAGGACATTTGGGTGTGAAGTGAGGGGCAGTGGAGCC	48549	48590	48640	48588	-1	KZ203566.1	ENSANAG00000029183.1	48268	53866	None	10570	2695	189285	No_or_no_constitutive_exon
CTTTAGCAAACACCAAAACTCATAAATCCTCTACCATCTATGGGACAGAGTC	66877	66903	66953	66901	-1	KZ203566.1	ENSANAG00000024346.1	55690	72094	None	10570	2695	189285	Yes
CCCGCTGCCGTCCCTGCACCAGACGGTGGACACGGGCAGGACAGGGTGAGCT	877695	877731	877781	877729	-1	KZ203566.1	ENSANAG00000035541.1	857149	970368	EFR3B	10570	2695	189285	No_or_no_constitutive_exon
TTTTGAATTAAATAGTGCTTTTTTCTTTCTTGTTGTGTGTGGGAAACTAGAA	2160938	2160967	2160888	2160940	1	KZ203566.1	ENSANAG00000024449.1	2112947	2293271	ATAD2B	10570	2695	189285	No_or_no_constitutive_exon
TAGGACCAAGCATCTTGGGGGTGTGGCCGCTGAGTGGCAGGGGACAGGAGTC	5852138	5852170	5852088	5852140	1	KZ203566.1	ENSANAG00000032410.1	5829136	5853649	None	10570	2695	189285	No_or_no_constitutive_exon
CGGGAGCTGACTGCTGTAGTTCAGAAGAGGTTTGGCTTTCCAGAGGGCAGTG	493636	493661	493711	493659	-1	KZ205256.1	ENSANAG00000023438.1	493177	502081	None	10570	2695	189285	No_or_no_constitutive_exon
AATCCCCAGGTCCTACGAGTGGTCCTCCTGGAAGCCCGAATGCAGGGAAGTC	2268696	2268866	2268916	2268864	-1	KZ205256.1	ENSANAG00000020670.1	2267931	2268925	None	10570	2695	189285	No_or_no_constitutive_exon
TCTATCAAAAGATGAGTTTTAATTTGTCACTTTTTTTCTTTTGGGACAAGAA	5610530	5610683	5610480	5610532	1	KZ205256.1	ENSANAG00000029123.1	5583997	5735472	ABCC9	10570	2695	189285	No_or_no_constitutive_exon
AAAGATGAGTTTTAATTTGTCACTTTTTTTCTTTTGGGACAAGAATTCAGAT	5610537	5610683	5610487	5610539	1	KZ205256.1	ENSANAG00000029123.1	5583997	5735472	ABCC9	10570	2695	189285	No_or_no_constitutive_exon
ATCTTCATCAATGCTTAGGGTAGAAGGACAGGGTGAAGTGGTTGGGAAAGCA	5324498	5324542	5324592	5324540	-1	KZ207106.1	ENSANAG00000032284.1	5324498	5329908	None	10570	2695	189285	No_or_no_constitutive_exon
TGTAAAAGTGAACTGCTTTTTTTTCTCTTCCAAACAGGGTGGATTATGAGCG	5408352	5408548	5408302	5408354	1	KZ207106.1	ENSANAG00000030024.1	5405008	5420792	ATP5S	10570	2695	189285	No_or_no_constitutive_exon
CACAGGAGTGTGCCCTCAGACCTCAGACCTCAAGTAGGGGGCCGGAAGAGTC	1004356	1004553	1004306	1004358	1	KZ202173.1	ENSANAG00000023803.1	851271	1020905	CTBP2	10570	2695	189285	No_or_no_constitutive_exon
AGAAGGAGAAGAGGGCAAAGACAGAACGTGGAAGAACAGGGATACGTAAGGT	3445327	3445387	3445437	3445385	-1	KZ202173.1	ENSANAG00000030579.1	3388640	3469715	DMBT1	10570	2695	189285	No_or_no_constitutive_exon
TGAGTGTTGTACATGCCTTATCGTTGACCTGCTAATAGGGATGGATGAAGAA	3439369	3439848	3439898	3439846	-1	KZ202173.1	ENSANAG00000030579.1	3388640	3469715	DMBT1	10570	2695	189285	No_or_no_constitutive_exon
TTTCATCCTTTTGGAAGTCATTAATATTTGTGTTTGTTTGGGGGTTGCAGGC	62533	62720	62770	62718	-1	KZ205987.1	ENSANAG00000025813.1	60011	66063	None	10570	2695	189285	No_or_no_constitutive_exon
GACCCAATGCCCTTTCTCTGCTGGGCTTCGGCACAGCAGGGAGGGACTAGCA	1189026	1189059	1189109	1189057	-1	KZ205987.1	ENSANAG00000025927.1	1183973	1209836	VANGL2	10570	2695	189285	No_or_no_constitutive_exon
TTCGCCCCTGCCTGAATCTGACCTGTGTTCCCTCCTCTGTGCCGGGACAGGC	1795421	1795457	1795507	1795455	-1	KZ205987.1	ENSANAG00000030620.1	1778688	1797244	FCRL6	10570	2695	189285	No_or_no_constitutive_exon
CCAGATCGACCGCTTCGTGCAGATCGTGGACGAGGCCAACGCCCGGGGAGAG	1814908	1814929	1814979	1814927	-1	KZ205987.1	ENSANAG00000036469.1	1813966	1815192	DUSP23	10570	2695	189285	No_or_no_constitutive_exon
GTTGGGGGCGGGGGAGTCCCATCGCGCCCCCTCTTCACAGGCTGTGGGAGTG	1813966	1814142	1814192	1814140	-1	KZ205987.1	ENSANAG00000036469.1	1813966	1815192	DUSP23	10570	2695	189285	No_or_no_constitutive_exon
TCTTTCAGATTAAACCTGGGCTATTTCTAGGGCCTTGGGATTTGGAGAAGCG	3163593	3163633	3163683	3163631	-1	KZ205987.1	ENSANAG00000013809.1	3157438	3258499	KIRREL1	10570	2695	189285	No_or_no_constitutive_exon
GGCCTGCCTTCCTCCACCGTCGCCCTGGAATGTGCGGGACCCAGGGGCAGCA	3693755	3693832	3693882	3693830	-1	KZ205987.1	ENSANAG00000033306.1	3693755	3696497	None	10570	2695	189285	No_or_no_constitutive_exon
GAACCTGGGGAGCTGCCTGGAGGTAAGGGCCCTGAACTGTGCAGTGGGAGCC	4053334	4053354	4053284	4053336	1	KZ205987.1	ENSANAG00000021158.1	4003575	4058500	ARHGEF11	10570	2695	189285	No_or_no_constitutive_exon
CAGTCTTCTCTCATCCAAAGCAGGTGCTGGGCCCCAGCAGAGGGTCCAAGGG	4054237	4054429	4054187	4054239	1	KZ205987.1	ENSANAG00000021158.1	4003575	4058500	ARHGEF11	10570	2695	189285	No_or_no_constitutive_exon
CCAACTTCTCTGTTTGCCTCCTGATCGCTTTTCTCTTCTTGTGGGGACAGGG	4057119	4057367	4057069	4057121	1	KZ205987.1	ENSANAG00000021158.1	4003575	4058500	ARHGEF11	10570	2695	189285	Yes
CCACTCTCAGCTCTAACATCCCTTGGCCCTTGGGCATCCTGGGTGGCCAGGT	4123912	4124055	4124105	4124053	-1	KZ205987.1	ENSANAG00000031485.1	4111025	4173256	NTRK1	10570	2695	189285	Yes
TGAGGCCCTGGAGGGGGCAGAGGCCAGGCCCAGTGCTGGGGAGGAGTGAGAC	4767093	4767295	4767043	4767095	1	KZ205987.1	ENSANAG00000023514.1	4763057	4767295	None	10570	2695	189285	No_or_no_constitutive_exon
ATTTTTGTTCTCAGCCTTCCTGGCCCTCCACTCCTTCACTGGGACTGAAGTG	4786455	4786544	4786594	4786542	-1	KZ205987.1	ENSANAG00000028929.1	4771290	4800065	PMF1	10570	2695	189285	No_or_no_constitutive_exon
GCCTGGGCCCCAAGGAGCCTTGAGGAAGATGAAGAGGGACTGGGGATGAGAG	5054146	5054172	5054096	5054148	1	KZ205987.1	ENSANAG00000038394.1	5022415	5073610	ARHGEF2	10570	2695	189285	No_or_no_constitutive_exon
GACAGACTCAAGACGAGGTGAGGAGGCGTTGGGACTCTTTGGTGGGGAAGGT	5094282	5094321	5094232	5094284	1	KZ205987.1	ENSANAG00000034289.1	5088928	5108677	None	10570	2695	189285	No_or_no_constitutive_exon
GAATAAAAACAGAGTCTGATGAAGGAATGGTCTGGGACCTTAACAGGGAGCC	5106973	5107008	5106923	5106975	1	KZ205987.1	ENSANAG00000034289.1	5088928	5108677	None	10570	2695	189285	No_or_no_constitutive_exon
TGCAGATCTAGGGAAACACTCAACTTTAGGTATCTCCCTGTTGGGAATAGGT	5239975	5240174	5239925	5239977	1	KZ205987.1	ENSANAG00000036572.1	5167411	5276953	None	10570	2695	189285	Yes
AAGAGTCAGCGGCATTACGAGAAGCCATGCTGCCGGTGACAGAGGGAAAGCT	5245158	5245255	5245305	5245253	-1	KZ205987.1	ENSANAG00000026598.1	5245158	5245419	None	10570	2695	189285	No_or_no_constitutive_exon
TTGGATGTGTTGTGGACCTATGAAAACACTCATTCTCTGTTTGGGAATAGGT	5332403	5332602	5332353	5332405	1	KZ205987.1	ENSANAG00000022356.1	5323846	5347856	YY1AP1	10570	2695	189285	No_or_no_constitutive_exon
TCAGAGTGCGGTTTCTTTGATCAATCTCCAATCTCTTTCAGGCAGGGAAGGC	5407709	5407770	5407820	5407768	-1	KZ205987.1	ENSANAG00000028010.1	5404445	5408754	None	10570	2695	189285	No_or_no_constitutive_exon
ATCGTGGGGTGAGTGGAACTTGGAGGAGTAAGCAGTCACACGGTGGGGAGGG	5406602	5406645	5406695	5406643	-1	KZ205987.1	ENSANAG00000028010.1	5404445	5408754	None	10570	2695	189285	Yes
GAAGAGATGCAAGTCTTGGGTCTGTGGTTTATTTGTTGGCAGGGAAGCAGGT	5406959	5407006	5407056	5407004	-1	KZ205987.1	ENSANAG00000028010.1	5404445	5408754	None	10570	2695	189285	No_or_no_constitutive_exon
CCACTGCAGTGTTTGCAGGTGGAGTCGAATGTAACCCCCCGGGAATGGAGCG	5715519	5715872	5715469	5715521	1	KZ205987.1	ENSANAG00000036334.1	5710553	5719194	None	10570	2695	189285	No_or_no_constitutive_exon
AAATGTATCTTAATTTTTTTTTTTTTTCAGCAAACTGACCGGGCAAATAGAT	3735941	3736088	3736138	3736086	-1	KZ205084.1	ENSANAG00000019345.1	3703758	3745198	SMARCA5	10570	2695	189285	No_or_no_constitutive_exon
GCCATGCCCACGATCCCCTCTATGGATCCTGGCAGCGCTGGGTGGACTAGTT	4567160	4567481	4567110	4567162	1	KZ205084.1	ENSANAG00000022060.1	4566951	4567783	None	10570	2695	189285	No_or_no_constitutive_exon
TTTTTAAATAAATTTATGTTTAAGGCTAAAAATTATTATTTTGGGAACAGGT	2100616	2100743	2100793	2100741	-1	KZ208603.1	ENSANAG00000035835.1	1642143	2376672	None	10570	2695	189285	Yes
AAGTCCAGAGATGACGTGCAGAAATGGCACCTCGAAAGGGGAAGGAATAGAA	3994023	3994363	3994413	3994361	-1	KZ208603.1	ENSANAG00000030076.1	3988798	3994390	None	10570	2695	189285	No_or_no_constitutive_exon
GGGCCGGAGCTTCTCCAACTACCGGCCCTTGGAGCCCCCTGGGGCCTGAGCC	5425905	5425934	5425984	5425932	-1	KZ197384.1	ENSANAG00000027611.1	5424762	5428088	None	10570	2695	189285	No_or_no_constitutive_exon
CCTGAGCCCGAGCTGGCGGCTGACCGGCTTCTCCGGCATGAAGGGCTGAGGC	5425833	5425890	5425940	5425888	-1	KZ197384.1	ENSANAG00000027611.1	5424762	5428088	None	10570	2695	189285	No_or_no_constitutive_exon
AAACTCCCGGCGGGACTGACGCGGCCGGGTCCTGGTGGGCGGTCAGGAAGAG	5424878	5425811	5425861	5425809	-1	KZ197384.1	ENSANAG00000027611.1	5424762	5428088	None	10570	2695	189285	No_or_no_constitutive_exon
GCTCAAACTCCCGGCGGGACTGACGCGGCCGGGTCCTGGTGGGCGGTCAGGA	5424878	5425815	5425865	5425813	-1	KZ197384.1	ENSANAG00000027611.1	5424762	5428088	None	10570	2695	189285	No_or_no_constitutive_exon
TCCCGGCGGCGGCTCGAGCGGCGGCGGCGGCGGCAGCAGCCCGGGCGAAGCG	1859638	1860208	1859588	1859640	1	KZ204729.1	ENSANAG00000034609.1	1859508	1863847	EN2	10570	2695	189285	No_or_no_constitutive_exon
CCCCGCGTGATGACGTCGCCGTCCCGGGCGGAGGCGGGCGTGCGGCGGAGCC	5251971	5252055	5252105	5252053	-1	KZ204729.1	ENSANAG00000019778.1	5153787	5252582	ESYT2	10570	2695	189285	No_or_no_constitutive_exon
ACCTGAGCCGCCCGGGATCCGCGCGAGCACCCAGCCCGCCTCGGCGGGAGGG	5251895	5251975	5252025	5251973	-1	KZ204729.1	ENSANAG00000019778.1	5153787	5252582	ESYT2	10570	2695	189285	No_or_no_constitutive_exon
AGAGACAGACAGGGGGAGAGGGACAGAGACAGACAGGGGGAGAGGAGAAGAG	5284890	5285099	5284840	5284892	1	KZ204729.1	ENSANAG00000030447.1	5281629	5371677	WDR60	10570	2695	189285	No_or_no_constitutive_exon
TCTCTTTTAGTTTCCATGGATCAACTAGCCTCCTATGGGCGGAAGGACAGAA	698980	699014	698930	698982	1	KZ204462.1	ENSANAG00000006599.1	622819	758883	SCN8A	10570	2695	189285	No_or_no_constitutive_exon
ATCTGGCATGTGGCCAGGAGTGGTGAAGGGGGCCTGGGAGGGGCCGGGAGGA	937237	937548	937187	937239	1	KZ204462.1	ENSANAG00000020512.1	937127	937548	None	10570	2695	189285	No_or_no_constitutive_exon
TGTGCGGGGACCTGTGCGTGTCGGGCTCCCGGCCGGCCGGTGATGGGCAGCA	1177711	1177801	1177851	1177799	-1	KZ204462.1	ENSANAG00000025227.1	1172808	1190990	None	10570	2695	189285	No_or_no_constitutive_exon
GGGTTCCCTGCATCCCCACACCCAACGCCCTTCAGAGGAGGGGCATACAGGA	1172808	1172821	1172871	1172819	-1	KZ204462.1	ENSANAG00000025227.1	1172808	1190990	None	10570	2695	189285	No_or_no_constitutive_exon
ACTTTCCAGACTGTCTCACGGTCTTGGGAACAGGCATGGGAGGCAGGGAGGG	1175783	1175889	1175939	1175887	-1	KZ204462.1	ENSANAG00000025227.1	1172808	1190990	None	10570	2695	189285	No_or_no_constitutive_exon
CCCATCCCTCCGCCAAGGTCCTAGGCACAGACCTGTTACCAGGGATCTAGAC	1176446	1176551	1176601	1176549	-1	KZ204462.1	ENSANAG00000025227.1	1172808	1190990	None	10570	2695	189285	No_or_no_constitutive_exon
GCAACCTGGAGCCCCTGTTTGAGGGCTACATCGAGACTCTGCGGCGGGAGCC	1213113	1213195	1213245	1213193	-1	KZ204462.1	ENSANAG00000032357.1	1209249	1214483	None	10570	2695	189285	No_or_no_constitutive_exon
CCCTCTGATGCTGCAAGAAAAGATTCTTACGCTCTGCCTCTGGGTGGCAGGT	1243870	1244079	1244129	1244077	-1	KZ204462.1	ENSANAG00000023422.1	1239522	1246163	KRT83	10570	2695	189285	Yes
TTCCCCAGTGCCCTTGTCTCATTGCCAACTTCCTATCTCTGGGAAACCAGAT	1489558	1489684	1489734	1489682	-1	KZ204462.1	ENSANAG00000034592.1	1486757	1493436	KRT74	10570	2695	189285	Yes
GCTCCAGGCAGCAGACTGACCATCTCCCAGACCACCAGTGACTGGGGGAGGA	2080876	2080911	2080961	2080909	-1	KZ204462.1	ENSANAG00000035586.1	2077397	2098077	RARG	10570	2695	189285	No_or_no_constitutive_exon
CAGTGGCATTTGGGACCAGGGTCGCGGCCGTGGACGGGGCCAGGGTCAAGGC	2284825	2285063	2285113	2285061	-1	KZ204462.1	ENSANAG00000011194.1	2284291	2285193	None	10570	2695	189285	No_or_no_constitutive_exon
ATTCCTACTTCACTAACCCTTCCTTATCCTGCCACCTCGCCGGGGGCCAGGA	2917160	2917506	2917110	2917162	1	KZ204462.1	ENSANAG00000022530.1	2905275	2918914	None	10570	2695	189285	No_or_no_constitutive_exon
AGGATTTCTTTCACACACAGGTTGGTTTTTCTCTTCTTTTGGGGACTCAGGA	3237936	3238014	3237886	3237938	1	KZ204462.1	ENSANAG00000031944.1	3216520	3240361	COPZ1	10570	2695	189285	No_or_no_constitutive_exon
CAAGCTGCGACAGGCAAGCCCGTTCCAACCACGTGGCCGGGACTGATGAGGC	3253622	3253645	3253695	3253643	-1	KZ204462.1	ENSANAG00000025073.1	3253151	3254333	None	10570	2695	189285	No_or_no_constitutive_exon
GAACTCCCTCCTTCCTTCCTACAGGGACCAGGGGACAGAAGAGGTGGGAGGA	3482740	3482838	3482888	3482836	-1	KZ204462.1	ENSANAG00000036632.1	3482716	3493991	PPP1R1A	10570	2695	189285	No_or_no_constitutive_exon
TCAACATTGCTGGGCCTTCCATCCAGGGTGCTCTGGTGCCTGAGGGCTAGCT	3689804	3689839	3689889	3689837	-1	KZ204462.1	ENSANAG00000030917.1	3689435	3692669	None	10570	2695	189285	Yes
CTACAAGACTGATGAATTCAAGCTTCACCCTAATGTGAATGACGGGACAGAT	3689435	3689721	3689771	3689719	-1	KZ204462.1	ENSANAG00000030917.1	3689435	3692669	None	10570	2695	189285	Yes
GGGCTGGAGTCGGGAAGGGAAGCTGACTGCCACCACCTATGGGGCTGCAGAC	4497688	4501763	4497638	4497690	1	KZ204462.1	ENSANAG00000022716.1	4489163	4501763	RDH5	10570	2695	189285	No_or_no_constitutive_exon
GGCCCCGCGGCGGCGGCGGCGGCGGCGGCGGCGGCGGCGGCGGCGGGGAGGT	4519795	4520114	4519745	4519797	1	KZ204462.1	ENSANAG00000033148.1	4519667	4526317	GDF11	10570	2695	189285	No_or_no_constitutive_exon
TTGGACAGGCAGGCTTTTGGTGCTGATTGAATTACTGGTATTGGTGGGAGAG	4619729	4620167	4620217	4620165	-1	KZ204462.1	ENSANAG00000024440.1	4614359	4620950	None	10570	2695	189285	No_or_no_constitutive_exon
GCTGGGGTTCCTGAGGATGAGCTAAACCCTTTCCATGTACTGGGGGTGAGGC	4619551	4619605	4619655	4619603	-1	KZ204462.1	ENSANAG00000024440.1	4614359	4620950	None	10570	2695	189285	No_or_no_constitutive_exon
TGGGCCCTTCTGAACAGATTGGGCAGGCAGGGTCAACTGCAGGGCCACAGCA	4947379	4947449	4947499	4947447	-1	KZ204462.1	ENSANAG00000033886.1	4946061	4972600	SMARCC2	10570	2695	189285	No_or_no_constitutive_exon
GTACCCTCAGTACCTTAGTACCTTGGGTCAGAAACCCAAGGGGAACTGAGGC	5056478	5056517	5056567	5056515	-1	KZ204462.1	ENSANAG00000027086.1	5044615	5060286	ANKRD52	10570	2695	189285	No_or_no_constitutive_exon
GATGTCATGGATGCCTATGGACAGTGAGTGTGGGCCAGGGTGGGGTGCAGGT	5049276	5049443	5049493	5049441	-1	KZ204462.1	ENSANAG00000027086.1	5044615	5060286	ANKRD52	10570	2695	189285	No_or_no_constitutive_exon
AAGAGGCTTCTTATTGCCCTGTGTCACCCCTTTCTCCCTTGGGTTGGCAGTG	5110982	5111079	5111129	5111077	-1	KZ204462.1	ENSANAG00000038284.1	5110542	5114606	None	10570	2695	189285	No_or_no_constitutive_exon
TGTGGTGACCCGAGATTGCACCACTGCACTCCAGCCTGGCCTACAGGGAGAG	5442610	5442652	5442702	5442650	-1	KZ204462.1	ENSANAG00000032807.1	5439565	5448261	ATP5B	10570	2695	189285	No_or_no_constitutive_exon
TTTTCCTTTGGGTAAATGCCCAGTAATGGGATTGCTGGATTGATTGGGAGTC	2505245	2505257	2505307	2505255	-1	KZ203042.1	ENSANAG00000033757.1	2505245	2507168	None	10570	2695	189285	No_or_no_constitutive_exon
TCTGACAAACAAAGCACCTCCTTGGTGCCCACCCTCAGTAAGGGATCAAGCA	4105817	4105862	4105912	4105860	-1	KZ203042.1	ENSANAG00000037886.1	4102883	4106623	MAGEE1	10570	2695	189285	No_or_no_constitutive_exon
ACTGAGGGCCTGAGCACCTCCGTGCAGCCCACTCCTGGTGAGGGACTGAGCA	4105627	4105790	4105840	4105788	-1	KZ203042.1	ENSANAG00000037886.1	4102883	4106623	MAGEE1	10570	2695	189285	No_or_no_constitutive_exon
TGACCTCGTTATCCTCCTGCCTCGGCCTCCCAAAGTGCTGGGATTACAAGCG	1016789	1016847	1016897	1016845	-1	KZ202148.1	ENSANAG00000028625.1	1016789	1018011	None	10570	2695	189285	No_or_no_constitutive_exon
TGGCTTCCGGGGTGGCCTGGGTGCAGGCTATGCTGGGGCCAGCGGCATAGGC	2470884	2471810	2471860	2471808	-1	KZ202148.1	ENSANAG00000020622.1	2470533	2471982	None	10570	2695	189285	No_or_no_constitutive_exon
GTTGATAAGGTTTTGGAACTGAAAGAACACAAACTGGGGCAAATTGATAGAC	4398672	4399280	4398622	4398674	1	KZ200175.1	ENSANAG00000030316.1	4395432	4399280	None	10570	2695	189285	No_or_no_constitutive_exon
TTACACTGGGTATAACTATGGGAACTATGGATATGGACAGGGATATGCAGAC	4399200	4399280	4399150	4399202	1	KZ200175.1	ENSANAG00000030316.1	4395432	4399280	None	10570	2695	189285	No_or_no_constitutive_exon
CCTATGACGCAGATAAAGGAATTTTTACCATTCGCCTGCCCAGGGGCTAGAC	4677429	4677805	4677855	4677803	-1	KZ200175.1	ENSANAG00000030500.1	4676352	4680248	None	10570	2695	189285	Yes
CACGTGCCCCCGCCTGCTGGCTGCCGCCGATTCTTACGGAACGCGGGGAGAA	5138528	5138552	5138602	5138550	-1	KZ200175.1	ENSANAG00000033415.1	5138455	5139016	KLLN	10570	2695	189285	No_or_no_constitutive_exon
TTACCTCCCTCCCCTCACCTCTCTCCCTCTCTGATCCCTGTGGGGCACAGGC	674364	674673	674723	674671	-1	KZ198225.1	ENSANAG00000028804.1	654965	821769	PITPNM2	10570	2695	189285	Yes
TCTTAAGAACATTGAATTTGGGCTGACTCTCTTGATTGTGTTGGGGGTAGGT	988319	988517	988567	988515	-1	KZ198225.1	ENSANAG00000029958.1	961443	1031469	SBNO1	10570	2695	189285	No_or_no_constitutive_exon
TTATGTCCCCGGCACTGCAAAAAAATATAAAGTGCACAGCGAAGGGTCAGCT	1156730	1156768	1156818	1156766	-1	KZ198225.1	ENSANAG00000032127.1	1154921	1209651	RILPL1	10570	2695	189285	No_or_no_constitutive_exon
CTGGAAGTCCCTTGCACTGCTGACTATGTCCCTTCCTTCCATGTGGGTAGGT	1267909	1268001	1267859	1267911	1	KZ198225.1	ENSANAG00000034064.1	1262532	1279612	DDX55	10570	2695	189285	Yes
TCTCAGATTACCCGAGGCGACATAATGAACTACAGAGTTCAGATAGGGAGTT	1491672	1491697	1491622	1491674	1	KZ198225.1	ENSANAG00000028344.1	1437178	1619316	DNAH10	10570	2695	189285	No_or_no_constitutive_exon
CCCAAGACCGGGGGCATCGTCATGCTTGGCCGGAGGTGAGGGCTGTGGAGTG	2823811	2823874	2823761	2823813	1	KZ198225.1	ENSANAG00000027056.1	2746630	2832179	AACS	10570	2695	189285	No_or_no_constitutive_exon
GAGGTGGAGGACAGCCTGTGTGTCCCCTCAGTATAAGCAGATACGGGGAGGA	2826437	2826484	2826387	2826439	1	KZ198225.1	ENSANAG00000027056.1	2746630	2832179	AACS	10570	2695	189285	No_or_no_constitutive_exon
GGGACAGCCTGGGGTATATGCTCACCCTGTCTCTCTTCTTTGGGGAACAGAG	2240685	2240739	2240635	2240687	1	KZ205289.1	ENSANAG00000035842.1	2213294	2250444	None	10570	2695	189285	No_or_no_constitutive_exon
ATACAATAATTTAAAAAAAAAGAAAAATGGTGCAATGAAAACCATGGGAGCC	3464394	3464442	3464344	3464396	1	KZ205289.1	ENSANAG00000025378.1	3463793	3464442	None	10570	2695	189285	Yes
CGTCGCTTGCCTCTCATCGCCAGCCACATCCCTGAGACACCATGGGGAAGGT	4294624	4294981	4295031	4294979	-1	KZ205289.1	ENSANAG00000019986.1	4293983	4295120	None	10570	2695	189285	No_or_no_constitutive_exon
AAAACCCCATCTCTACTAAAAATACAAAAATTAGCTGGGCGTGGTGGCAGGC	265713	265745	265795	265743	-1	KZ202125.1	ENSANAG00000033678.1	231582	270124	None	10570	2695	189285	No_or_no_constitutive_exon
CCAGCTGGCATCTTGCACTCACTTGGTTTTCCCGCCTTTTCCGGGAGCAGCC	1436792	1436922	1436972	1436920	-1	KZ202125.1	ENSANAG00000023833.1	1428123	1437808	CHRD	10570	2695	189285	Yes
CTCCCCAAAAGATGACATTGCTCCCTGGGGCCTTATGTTTGGGAACACAGGG	1465440	1465514	1465390	1465442	1	KZ202125.1	ENSANAG00000029687.1	1456252	1473249	CLCN2	10570	2695	189285	Yes
AGGTTACCCAGCCCCTATCCACCACCCCCAGAGCTATGCCAGGGATGGAGTC	1474338	1474367	1474417	1474365	-1	KZ202125.1	ENSANAG00000025503.1	1473159	1480207	FAM131A	10570	2695	189285	No_or_no_constitutive_exon
GGGCCAGGTGGGGAGCTGCCCCGAGGGCCGGTGAGTGGGGCCGGGTAAAGGG	1494803	1494843	1494893	1494841	-1	KZ202125.1	ENSANAG00000029514.1	1482812	1502366	EIF4G1	10570	2695	189285	No_or_no_constitutive_exon
GAAACCTTTCCTTACTTTTCCTTTCCCTCCTTTGCAGGGTTTGGGGGCAGTG	1515201	1515335	1515385	1515333	-1	KZ202125.1	ENSANAG00000014874.1	1508628	1519477	PSMD2	10570	2695	189285	No_or_no_constitutive_exon
ACTCTACTTTCTTCCTGAATTGTGTTGTTTCTGGCCCCATGGGTGAGCAGTC	2096008	2096192	2096242	2096190	-1	KZ202125.1	ENSANAG00000034729.1	2076577	2168899	YEATS2	10570	2695	189285	Yes
GCACAGGCAAGAAACCTGTTCCTCCAAATCCGCTTTCCTGGAGAGGGGAGAA	2648881	2648922	2648831	2648883	1	KZ202125.1	ENSANAG00000030096.1	2403470	2649113	MCF2L2	10570	2695	189285	No_or_no_constitutive_exon
GAGCGCCTCCGCGGGCCACGGCGTCTCGGACTTTCTTCTGGGAATTGCAGGG	2648994	2649082	2648944	2648996	1	KZ202125.1	ENSANAG00000030096.1	2403470	2649113	MCF2L2	10570	2695	189285	No_or_no_constitutive_exon
ACAGGCCTAGGCCAGGATGGCGGGCATCTCTGCATGGCTTCTGGGCGAAGAC	1580418	1580518	1580568	1580516	-1	KZ206568.1	ENSANAG00000029333.1	1553148	1580719	FMR1NB	10570	2695	189285	No_or_no_constitutive_exon
GGCCTGCCTTCCTCCATCGTCGCCCTGGAATGTGCGGGACCCAGGGGCAGCA	2339967	2340098	2340148	2340096	-1	KZ206568.1	ENSANAG00000034827.1	2339967	2340813	None	10570	2695	189285	No_or_no_constitutive_exon
CCTCCTCGCGTTTCTCCTACTGCCCTAGTCCCGCCTTGGCCACGAGGGAGAT	980752	980968	981018	980966	-1	KZ202652.1	ENSANAG00000021053.1	975629	981158	None	10570	2695	189285	No_or_no_constitutive_exon
GACCATGTCTGGGAATACCCCAAAAGGCGAGGCATGCTCGGGACACAAAGAC	977793	978138	977743	977795	1	KZ202652.1	ENSANAG00000021418.1	976862	978138	None	10570	2695	189285	Yes
CCAATGGCTAGAAATTCACCATGTGCATTCTCAAGATCCATGCCAGGGAGAT	116273	117369	117419	117367	-1	KZ205017.1	ENSANAG00000021197.1	116162	121078	None	10570	2695	189285	No_or_no_constitutive_exon
TGGAGTGGACGGACGCTGTGCAGCTGACCGCGCTGGTCATGGGCAGTGAGGC	1532975	1533009	1533059	1533007	-1	KZ205017.1	ENSANAG00000020400.1	1529165	1545016	None	10570	2695	189285	No_or_no_constitutive_exon
CCCTTATTGACCTCTGTACCCTCTTGACTTCCTCCACTCCTGGGCACAAGAC	4381595	4381682	4381732	4381680	-1	KZ205017.1	ENSANAG00000023617.1	4344863	4382332	SLC7A9	10570	2695	189285	No_or_no_constitutive_exon
GGTAGAGGTGAAAATCATTTTTAATTTCTAGTTTGCCTTTGGGAACCTAGGA	1323479	1323620	1323429	1323481	1	KZ208688.1	ENSANAG00000031419.1	1186649	1421681	BMPER	10570	2695	189285	Yes
AATTTGATTATACATCTGTTGAATATCTAAGGTTGGATAAAGTGGGTGAGTT	2976224	2976362	2976174	2976226	1	KZ208688.1	ENSANAG00000037035.1	2913123	3025697	None	10570	2695	189285	No_or_no_constitutive_exon
GCCCTGCGGGGCGCGCTGGAGGCGCTCGCGGAAAAACCTACGGAGGGGAGAG	3424130	3424167	3424217	3424165	-1	KZ208688.1	ENSANAG00000035155.1	3385547	3445154	KIAA0895	10570	2695	189285	No_or_no_constitutive_exon
ACCATCAATGTATCCACTGCACGTGAACATTGGCTGGAGGGAATGCTGAGGC	3393435	3393476	3393526	3393474	-1	KZ208688.1	ENSANAG00000035155.1	3385547	3445154	KIAA0895	10570	2695	189285	No_or_no_constitutive_exon
ATGTGGATCTCTGCAGCATGGGGAAACCCAGGGCAACTGGGGAAGCAGAGCC	3494945	3495089	3494895	3494947	1	KZ208688.1	ENSANAG00000032319.1	3494841	3495089	None	10570	2695	189285	No_or_no_constitutive_exon
ACTCTCTTGCGCCCCGGAGAACTTCCTCCTCGGGGAAGGGACAGAGAGAGAC	4792357	4792868	4792918	4792866	-1	KZ208688.1	ENSANAG00000028293.1	4782639	4793094	SFRP4	10570	2695	189285	No_or_no_constitutive_exon
CTGGGAGGGGCGCTGCGCCCACCGAGGGTGGTCTGCTGGCGGGGGCTCAGTA	4797400	4797446	4797350	4797402	1	KZ208688.1	ENSANAG00000030643.1	4796910	4825459	None	10570	2695	189285	No_or_no_constitutive_exon
AAGTCTGCGCGGCTTGTGGATCCTTGGTCTGTGCTCCAGCGTGGGCGCAGCT	1719208	1719780	1719158	1719210	1	KZ205795.1	ENSANAG00000031907.1	1714905	1719780	None	10570	2695	189285	No_or_no_constitutive_exon
TCCTGAATGTTTGCGCACACATTTCTCCGTGACAACGTTGGGAAACACAGCA	1853033	1853105	1852983	1853035	1	KZ205795.1	ENSANAG00000023264.1	1849670	1865645	None	10570	2695	189285	No_or_no_constitutive_exon
GGGATAACATGGGGAGAAATGCCAGATATAGGTGATGGGGAGGAAGGCAGCA	2955528	2955609	2955659	2955607	-1	KZ205795.1	ENSANAG00000018801.1	2955528	2959825	None	10570	2695	189285	No_or_no_constitutive_exon
GGGATTTGGCTTGGTGGCTTATGCTGCAGATTCATCTGATGAAGAGGGAGGA	5041547	5041664	5041497	5041549	1	KZ205795.1	ENSANAG00000025734.1	5039824	5041664	None	10570	2695	189285	No_or_no_constitutive_exon
ACCCGAAGAAGATGATAATAGAATCGAGGAGGTGCTGATAAGAATGGGAGGT	398604	398688	398554	398606	1	KZ205022.1	ENSANAG00000029464.1	393228	407762	XKRX	10570	2695	189285	No_or_no_constitutive_exon
CTCTCACGTCTCACCTATCATCTCTCTGGACCTCTGGGTTATAAGTATAGCC	406970	407762	406920	406972	1	KZ205022.1	ENSANAG00000029464.1	393228	407762	XKRX	10570	2695	189285	No_or_no_constitutive_exon
CAGATTTTGTAACAGGAACATTTTGTGTCCAGAAGATGGGGCCAGTGAAGAT	4466409	4466684	4466734	4466682	-1	KZ205022.1	ENSANAG00000018706.1	4465016	4467117	None	10570	2695	189285	No_or_no_constitutive_exon
GTGGTGGTCCCAGGGGCATGCTCAGTGGTTCTCTTTTCTCTGGGGCACAGGC	4229408	4229616	4229358	4229410	1	KZ204962.1	ENSANAG00000034446.1	4206907	4235410	ACVR2B	10570	2695	189285	No_or_no_constitutive_exon
TTGGAGAGTCCCAGGTTGGCGCAGTGACTGTGGCCTTTGCTGTGGGACAGGT	4838002	4838083	4838133	4838081	-1	KZ204962.1	ENSANAG00000025911.1	4832396	4841925	GORASP1	10570	2695	189285	No_or_no_constitutive_exon
CCGCTCAGCCTCCCACAGCACTGTGGAGACTGCAGGAAGGGAGGAGGGAGCA	46453	46639	46403	46455	1	KZ205202.1	ENSANAG00000030977.1	40700	46639	None	10570	2695	189285	No_or_no_constitutive_exon
TCAGTTTGATAAGGCTATAAATTCAGCATTGGCTCAGAGGGTCAGGACAGAG	335877	336043	335827	335879	1	KZ205202.1	ENSANAG00000032858.1	335714	336043	None	10570	2695	189285	No_or_no_constitutive_exon
AGCCCGGGAGTTGCGCAAGATTAAGCCGGTGGAGTGGAGGAGAGCGGGAGTC	607065	607507	607557	607505	-1	KZ205202.1	ENSANAG00000036149.1	592882	608406	PPP1R9B	10570	2695	189285	No_or_no_constitutive_exon
GCTCGCCCCGCCTCGGCTTACTTTAAAAGTTTACTCCGGCCGGGACGCAGGG	890585	890726	890535	890587	1	KZ205202.1	ENSANAG00000032214.1	889528	932395	ACSF2	10570	2695	189285	No_or_no_constitutive_exon
CCATTTCTGTGGGGTTCCACATGGCATGAGTATGGCAGCCTGAGGGAAAGTA	973336	973470	973286	973338	1	KZ205202.1	ENSANAG00000036578.1	960368	983351	MYCBPAP	10570	2695	189285	No_or_no_constitutive_exon
GGCACAGACCCCTCTAACCTTGGGGGCCAGCCTCTTGGGGGGCCTGGGAGCC	1079295	1079530	1079245	1079297	1	KZ205202.1	ENSANAG00000035926.1	1013737	1079530	CACNA1G	10570	2695	189285	No_or_no_constitutive_exon
AGGGCCAGGGCTTGCTTGGGCCTCCCTGGCTGAGGGCCGGGTGGATGTAGTT	59854	60049	59804	59856	1	KZ204938.1	ENSANAG00000029277.1	42030	61047	None	10570	2695	189285	Yes
ATTAACTTAAGATGATTTTTGTTGTTTCTAGAATTGGGCCAAGGAAAAAGTT	264619	264748	264569	264621	1	KZ204938.1	ENSANAG00000038462.1	190156	297499	PPP4R4	10570	2695	189285	No_or_no_constitutive_exon
CTCTCCAGAAAAAGCAAAAGCTGTTTCTTCGCAAATGATTGGGAAAAAAGTT	2376177	2376606	2376656	2376604	-1	KZ204938.1	ENSANAG00000028647.1	2375642	2377001	None	10570	2695	189285	No_or_no_constitutive_exon
GGTTTCTTCTCTCTTTGGCTCCCTCCCATGATTGCTCAGGCTTGGGAAAGTA	4762763	4762808	4762858	4762806	-1	KZ204938.1	ENSANAG00000032050.1	4279985	4762857	None	10570	2695	189285	No_or_no_constitutive_exon
ACCGAGGATTGTGCTGATAAATGTTTAATGACTGGCTTCCTGGGAGGGAGAA	281787	282108	281737	281789	1	KZ200631.1	ENSANAG00000032183.1	280879	282108	None	10570	2695	189285	No_or_no_constitutive_exon
ACCCAGTGGGGACCAATGCATCCTCCAGGGCAATCCCCTGGCCCAGGGAGGA	4139369	4139393	4139319	4139371	1	KZ200631.1	ENSANAG00000032782.1	4088053	4140741	FAM107A	10570	2695	189285	No_or_no_constitutive_exon
TAACTCAGGGCTTCTACTGGAAGTTCCCTATCTAAAATGGGGTTGGTAAGAA	4422337	4422538	4422588	4422536	-1	KZ200631.1	ENSANAG00000020339.1	4412421	4438743	ABHD6	10570	2695	189285	No_or_no_constitutive_exon
AGTGATCTGCCCACCTCCGCCTCCCAAAGTGCTGGGATTACAGGGGTGAGCC	4425032	4425069	4425119	4425067	-1	KZ200631.1	ENSANAG00000020339.1	4412421	4438743	ABHD6	10570	2695	189285	No_or_no_constitutive_exon
ACGTCGTCAAGGAGAGGGGCGATTACGTGCTGGCTGTGAAGTGGGGGGAGGA	4529882	4529917	4529967	4529915	-1	KZ200631.1	ENSANAG00000036066.1	4529777	4689244	FLNB	10570	2695	189285	No_or_no_constitutive_exon
CTTTCCATGTCACAGTGCCTTAAATCAGTTTTCTCAAATCCTGGGGAGAGTC	4529777	4529848	4529898	4529846	-1	KZ200631.1	ENSANAG00000036066.1	4529777	4689244	FLNB	10570	2695	189285	No_or_no_constitutive_exon
GCTACTCGGGAGGCTGAGGCAGGAGAGTCACTTGAACCTGGGAGGCAGAGAT	4637628	4637669	4637719	4637667	-1	KZ200631.1	ENSANAG00000036066.1	4529777	4689244	FLNB	10570	2695	189285	No_or_no_constitutive_exon
ACTGTGTGCTGCCATACACAGGTGGGTCCTGGAGTGCCAGCAGGGACCAGAA	681971	682171	681921	681973	1	KZ201875.1	ENSANAG00000020885.1	559230	715024	None	10570	2695	189285	No_or_no_constitutive_exon
TCACAAGAAGAGAGTGAGGGAAATAGGAGGGAGGCGGGGGGGAAAGGGAGAG	889490	889547	889440	889492	1	KZ201875.1	ENSANAG00000028816.1	864848	890907	HMGCS2	10570	2695	189285	No_or_no_constitutive_exon
ATTTGCACCTTCAGGACCAGTTCGCAGCAGCAGTGGAATGGGAGGAAGAGCT	1099901	1100262	1099851	1099903	1	KZ201875.1	ENSANAG00000024099.1	1099378	1101704	None	10570	2695	189285	No_or_no_constitutive_exon
AATGTTCCTTCATGTCTCTTTGTGTCTCTGTTTGTCTGCCTTGGGAGCAGGG	1202352	1202422	1202472	1202420	-1	KZ201875.1	ENSANAG00000027767.1	1201191	1239977	HAO2	10570	2695	189285	No_or_no_constitutive_exon
TTTGATGAAATGGCAAAGGTGGATAAAGTGGCTATGATCGGGAAATGAAGGA	407932	408292	408342	408290	-1	KZ197284.1	ENSANAG00000021502.1	407932	408519	None	10570	2695	189285	No_or_no_constitutive_exon
GCTGTTGGTCTCTGACTTCACCTTCTCCTTCTGTTTTCTTGGGTTGACAGTT	1488672	1488785	1488622	1488674	1	KZ197284.1	ENSANAG00000033510.1	1112579	1504186	None	10570	2695	189285	Yes
GTCGGCGGACGCGGTTTCCAGCCCCAGTTCCCCTGGGAGCCCCAGGGAAGCT	1590765	1590800	1590850	1590798	-1	KZ197284.1	ENSANAG00000025582.1	1589381	1591053	None	10570	2695	189285	Yes
TTCGCAGAAATGAACAAGCTTTGGGTGCGAATGCAGCATCAGGGACATAGCC	3838622	3839227	3839277	3839225	-1	KZ197284.1	ENSANAG00000019178.1	3833342	3839816	None	10570	2695	189285	No_or_no_constitutive_exon
CAGTCACCCAGGACTGTCCAAGGGCTCAGTGCTGTCGAGGGACTGGAGAGCC	4128601	4128629	4128551	4128603	1	KZ197284.1	ENSANAG00000036714.1	4127786	4128691	None	10570	2695	189285	No_or_no_constitutive_exon
ATGCTTTGATCTATGTGTTCTTCTTTGATGGGTATTTGATGGGTATATAGCA	3600091	3600130	3600180	3600128	-1	KZ198451.1	ENSANAG00000033858.1	3590809	3618600	None	10570	2695	189285	No_or_no_constitutive_exon
ACCGCCTCACTTGCGGGCCCCTCCCCGGGGGGGCCTGAGCGCGGGGCGAGCC	4719240	4719318	4719368	4719316	-1	KZ198451.1	ENSANAG00000025501.1	4718190	4720020	HELT	10570	2695	189285	No_or_no_constitutive_exon
TATGACATCTACATCCCTGTGCATGTGAGCTTGGCGGGGCTGCTAGGGAGTG	113633	113657	113583	113635	1	KZ200859.1	ENSANAG00000024571.1	52489	114490	MINK1	10570	2695	189285	No_or_no_constitutive_exon
GCCAGAGGTTGGGCTGTACACCTGTATTCCCAGCACTTTGGGAGGCTGAGGC	238778	238828	238728	238780	1	KZ200859.1	ENSANAG00000029960.1	219389	248199	KIF1C	10570	2695	189285	No_or_no_constitutive_exon
AGCTATTGTTAGGTGTCAAAGGAATAACTAAAAGAACTTCGGGAAAAAAGCA	3440380	3440508	3440558	3440506	-1	KZ207949.1	ENSANAG00000033827.1	3440380	3445464	None	10570	2695	189285	No_or_no_constitutive_exon
ATTATTTTGACTTCTAATTCTGTGTCGTTTTTTCTCTTTGGTACGGGTAGTT	1388224	1388293	1388174	1388226	1	KZ196847.1	ENSANAG00000033880.1	1347458	1699162	DNAH9	10570	2695	189285	No_or_no_constitutive_exon
CTATGCCACCGCAGGCTATTTCAATTAATTCTGTTTCTTTTGGGGAGCAGGC	1395280	1395522	1395230	1395282	1	KZ196847.1	ENSANAG00000033880.1	1347458	1699162	DNAH9	10570	2695	189285	No_or_no_constitutive_exon
TCTGGAGAATAGAGCCCTTTCTTAATGCTGTGTTTCCTTCTGTGGGGCAGGT	1680054	1680237	1680004	1680056	1	KZ196847.1	ENSANAG00000033880.1	1347458	1699162	DNAH9	10570	2695	189285	Yes
GCTCTTCTCCCGACGCGGACCTGCTTGAATGTTTCCGCTTGATGGGGGAGGG	2704953	2705236	2704903	2704955	1	KZ196847.1	ENSANAG00000028017.1	2628735	2723370	ARHGAP44	10570	2695	189285	No_or_no_constitutive_exon
GCCCAGACGGTCTGTCTGAGGCTCTGAGCCTACACAGGGAAGGGAGGAAGGG	4882500	4882538	4882588	4882536	-1	KZ196847.1	ENSANAG00000020946.1	4881396	4910987	None	10570	2695	189285	No_or_no_constitutive_exon
TGCATCCTGGCCACCATCCTCAGCAGAGCCTCCTCCTCAAGTTGGGGAAGAC	68164	68407	68114	68166	1	KZ204095.1	ENSANAG00000035739.1	67458	68407	None	10570	2695	189285	No_or_no_constitutive_exon
CTGACTCTGGCTCTGGCCATGGCCTGTTTGCTGTTCTTACAGGGATGGAGGC	395175	395315	395125	395177	1	KZ204095.1	ENSANAG00000028434.1	370286	424293	VDR	10570	2695	189285	No_or_no_constitutive_exon
GGGCTCAATCAGACACGTGGGAGGGAGCTAGGCACCAACAGGGAGAGAAGGT	422466	422667	422416	422468	1	KZ204095.1	ENSANAG00000028434.1	370286	424293	VDR	10570	2695	189285	No_or_no_constitutive_exon
TGGTTCCCTTGACTGGCGCCCACCTTCCATGTGGAGCCCGCGGGTGGCAGTG	523936	524060	523886	523938	1	KZ204095.1	ENSANAG00000022364.1	507985	535571	RAPGEF3	10570	2695	189285	No_or_no_constitutive_exon
GACTCTGTTAACTTGTCATTTCCATAACTGGCAGTGCCACGGGGACCAAGAG	524288	524328	524238	524290	1	KZ204095.1	ENSANAG00000022364.1	507985	535571	RAPGEF3	10570	2695	189285	No_or_no_constitutive_exon
GCTGACCATCTTTCAAAACAAGAAGAGTGTCCTGCTGGGAGAACTGGTAGGG	1733846	1734234	1733796	1733848	1	KZ204095.1	ENSANAG00000037911.1	1730721	1734234	None	10570	2695	189285	No_or_no_constitutive_exon
TAAGGGACGGCTCCCTGGAGCACATCGTAGTCCTTCTTCCGCACGGGGAGAA	125973	125983	126033	125981	-1	KZ199936.1	ENSANAG00000032173.1	125973	133291	SLC2A6	10570	2695	189285	Yes
AACCCCCCTCTCTTGGATGCTCTTTGAAGTGGGAGAGGGAGGCGGCGCAGGG	207770	207911	207720	207772	1	KZ199936.1	ENSANAG00000034112.1	207736	247583	ADAMTSL2	10570	2695	189285	No_or_no_constitutive_exon
CCCTCCCCTCTAACCTGCCTCCTCCTGTCAGCAGCAGACCTGGGGGCTAGGA	510937	510981	511031	510979	-1	KZ199936.1	ENSANAG00000024820.1	454084	685693	VAV2	10570	2695	189285	Yes
CTACGAACGCGTACCCATGGGAAAGGACGGGAGTGTCTAAGGTAGGGCAGCA	510860	510919	510969	510917	-1	KZ199936.1	ENSANAG00000024820.1	454084	685693	VAV2	10570	2695	189285	No_or_no_constitutive_exon
TGATACCCTTCCTCTCAGGGTACAGAGCAGGGGGCTGGGCACCAGGGGAGAG	458437	458467	458517	458465	-1	KZ199936.1	ENSANAG00000024820.1	454084	685693	VAV2	10570	2695	189285	No_or_no_constitutive_exon
CATTTCCCCTCTTTCCGGTTGTTCTTTTTGATGAACTCTCGCTGGGACAGAC	1559104	1559369	1559054	1559106	1	KZ199936.1	ENSANAG00000020746.1	1399847	1587841	COL5A1	10570	2695	189285	Yes
GGGGTAAAACCATTTGAGGCAGATCGCGCCAATGTGGTGGGTGAAGTAAGGA	3249441	3249476	3249526	3249474	-1	KZ199936.1	ENSANAG00000034123.1	3217498	3251341	SEC16A	10570	2695	189285	Yes
CCCGCTGGAAGCAGACTCGGAGCTTCTGGCGATGTTTTCCAAGGGGAGAGAC	3249838	3250242	3250292	3250240	-1	KZ199936.1	ENSANAG00000034123.1	3217498	3251341	SEC16A	10570	2695	189285	No_or_no_constitutive_exon
GGTGTGGCCTCCGATCAAAGCCTGGTGCTGACCCCCCGAATCGGGTGGAGGG	3516335	3516391	3516441	3516389	-1	KZ199936.1	ENSANAG00000034333.1	3514436	3519313	LCN8	10570	2695	189285	No_or_no_constitutive_exon
TGGTTGCCGCCGCCGGAGGGCGGGAAGCTCAGCGGGCGGCGCGGGGCGAGGC	3585488	3585520	3585438	3585490	1	KZ199936.1	ENSANAG00000033633.1	3585104	3588064	C9orf172	10570	2695	189285	No_or_no_constitutive_exon
CTGCTGTGGCTGGTGGCTGGATACCCAGAGCCAGGGCACGTGGGTGGAAGGG	3592332	3592401	3592282	3592334	1	KZ199936.1	ENSANAG00000034511.1	3591078	3592462	PHPT1	10570	2695	189285	No_or_no_constitutive_exon
GGGCTGTTCACTGTGGACCACGGCGGGGGTGAGCGGGTCACAGCAGGGAGGG	3694661	3694739	3694611	3694663	1	KZ199936.1	ENSANAG00000034930.1	3694187	3695169	None	10570	2695	189285	No_or_no_constitutive_exon
TAGATGGGCACCCGGGGCCAGGGCGTGAGGGGCGCCGCGCTGCGGGGCAGGT	3731400	3731636	3731350	3731402	1	KZ199936.1	ENSANAG00000021710.1	3729431	3731636	None	10570	2695	189285	No_or_no_constitutive_exon
GGGCTCAGACCTTCAGTGGTCCCAGGGAGCACGTGGTCCTGGCTGGGGAGGC	3778867	3779011	3779061	3779009	-1	KZ199936.1	ENSANAG00000028378.1	3758947	3783092	ABCA2	10570	2695	189285	No_or_no_constitutive_exon
GGAAGGCGGGCCGGAGGATTGGCGGGAGGACAGGGGAGGACAGGGGGGAGGA	3772615	3772645	3772695	3772643	-1	KZ199936.1	ENSANAG00000028378.1	3758947	3783092	ABCA2	10570	2695	189285	Yes
GTGGTCCCAGGGAGCACGTGGTCCTGGCTGGGGAGGCCTGGGGAGCTCAGGT	3778867	3778996	3779046	3778994	-1	KZ199936.1	ENSANAG00000028378.1	3758947	3783092	ABCA2	10570	2695	189285	No_or_no_constitutive_exon
GCTGGGGCAGTGCTGCCGTGTACAGGGGCCGAGCTCTGCGGGGCTGTGAGCC	3799568	3799743	3799793	3799741	-1	KZ199936.1	ENSANAG00000032327.1	3796848	3802591	NPDC1	10570	2695	189285	No_or_no_constitutive_exon
AGAACCAGGCCCGGCCAGCTCTGGGGGGTGGGGGTGGGTGGCTGGGGCAGTG	3799568	3799783	3799833	3799781	-1	KZ199936.1	ENSANAG00000032327.1	3796848	3802591	NPDC1	10570	2695	189285	No_or_no_constitutive_exon
CGCTAAGGGGACTCGGGTCCCCAGGCACAGAGGGCAATGCTGGGCAGTAGAC	3866958	3867282	3867332	3867280	-1	KZ199936.1	ENSANAG00000033637.1	3865224	3868235	DPP7	10570	2695	189285	No_or_no_constitutive_exon
AGGTGCGGAGGGAGGTGGCCCAGCCGGTGTCCATGGGTCAGGTGGGGCAGGC	3865375	3865409	3865459	3865407	-1	KZ199936.1	ENSANAG00000033637.1	3865224	3868235	DPP7	10570	2695	189285	Yes
GCCGCCTGCTGGAGAGGTTCGACCCGCCCGCGCGCCGCGCGCCGCGGGAGCC	3949791	3951034	3951084	3951032	-1	KZ199936.1	ENSANAG00000037684.1	3942777	3951457	TPRN	10570	2695	189285	No_or_no_constitutive_exon
TCGCCCAGGTCACAGTGGGGGTTTCTGAACAGGAACTGGGAGATGGGCAGGT	3994800	3994989	3994750	3994802	1	KZ199936.1	ENSANAG00000037571.1	3992279	3995336	None	10570	2695	189285	No_or_no_constitutive_exon
GGCCCGGCGGAAGCGGGCTTCTGGGGCGCCGCGGCGGCGCGCCGGGGGAGCG	4003567	4003717	4003517	4003569	1	KZ199936.1	ENSANAG00000024855.1	4003470	4024040	NELFB	10570	2695	189285	No_or_no_constitutive_exon
TCAGGACAAAGGTGCCCGCTCTGGGGCGGGTGGGCGGGGCGGGTGGGCAGGG	4023341	4023507	4023291	4023343	1	KZ199936.1	ENSANAG00000024855.1	4003470	4024040	NELFB	10570	2695	189285	No_or_no_constitutive_exon
GCAGGCACGTGGGAGAGCTCTCCCAGGCAGTTCTGATGTTTGGGACACAGCT	4096876	4096958	4097008	4096956	-1	KZ199936.1	ENSANAG00000019674.1	4054479	4125350	EXD3	10570	2695	189285	No_or_no_constitutive_exon
GCTATACTGGGGGGTTTCTACCTCATTCCACCAGAATGAGGGGGGGTTAGGA	4503667	4503703	4503617	4503669	1	KZ199936.1	ENSANAG00000038174.1	4314207	4540971	EHMT1	10570	2695	189285	No_or_no_constitutive_exon
ACCGCGGAGGCCCCGAACGGGGCCGCGGGAGGCGGAGAGCGGGAGGAAAGCC	4706339	4706434	4706289	4706341	1	KZ199936.1	ENSANAG00000034894.1	4576789	4843189	None	10570	2695	189285	No_or_no_constitutive_exon
GGCGTGAGCTACTGCGCCCAGGCCTAATGTACATTCTTGATTGCAGGGAGCC	4707904	4708118	4707854	4707906	1	KZ199936.1	ENSANAG00000034894.1	4576789	4843189	None	10570	2695	189285	No_or_no_constitutive_exon
CCTATGGGGTGAGTCCGGGGAGGGGTCAGATGAGTCACGGGTGGGACTAGGC	4839904	4840036	4839854	4839906	1	KZ199936.1	ENSANAG00000034894.1	4576789	4843189	None	10570	2695	189285	No_or_no_constitutive_exon
TGAGTCTTCATCTATTATTTTCTTCTCTTTCTAAAACCTTCATGGGGTAGTG	1456284	1456478	1456234	1456286	1	KZ204877.1	ENSANAG00000022359.1	1435668	1590388	GBP4	10570	2695	189285	No_or_no_constitutive_exon
TGTCTACCAACCAAATGTTCTCATTTTCTTTTTTCCTTTTTGGGACACAGGC	4317916	4318147	4318197	4318145	-1	KZ204877.1	ENSANAG00000021792.1	4300247	4333073	CLCA2	10570	2695	189285	No_or_no_constitutive_exon
CTGGCTGCTTTTGGTTTTCCTTGACCGGCCGCCCTGCCCCGGGCAGACAGAC	1124324	1124487	1124274	1124326	1	KZ204624.1	ENSANAG00000035660.1	1121239	1125130	RHBDD3	10570	2695	189285	No_or_no_constitutive_exon
TCTTCCCTTCCCACCCCCTCCCCTTCCACCTTCTCTCTCTGGGATGCCAGCT	4529306	4529419	4529469	4529417	-1	KZ204624.1	ENSANAG00000027815.1	4267541	4554244	MYO18B	10570	2695	189285	No_or_no_constitutive_exon
GACTCACTGAGCTCTCTCCTTCCTTGCTTCTGCAAAACAGATTCGGGAAGAG	4535960	4536109	4536159	4536107	-1	KZ204624.1	ENSANAG00000027815.1	4267541	4554244	MYO18B	10570	2695	189285	No_or_no_constitutive_exon
TGCTCCAGCGAGACGTTAGCAAGCGACTGGGCTGTCACGGAGGCGGGTAGGC	4587017	4587037	4587087	4587035	-1	KZ204624.1	ENSANAG00000037553.1	4569044	4727020	GRK3	10570	2695	189285	No_or_no_constitutive_exon
TTAAACACCAGCTTTCCCACTGACTACGGATTGGGATGAGCTGAGGGCAGTA	2049923	2049990	2050040	2049988	-1	KZ202603.1	ENSANAG00000027925.1	2049923	2052412	GPR68	10570	2695	189285	No_or_no_constitutive_exon
CTCTTTTCTCATCTCTTTGGCTCAAGAGCCACCCTGGTTATGGGGAACAGCA	2406810	2406844	2406894	2406842	-1	KZ202603.1	ENSANAG00000033742.1	2400819	2463216	None	10570	2695	189285	No_or_no_constitutive_exon
GAACGACAATCTTCTTGAGAGCTGGAGCAACCTCGACGAGCTGAAGGGAGCC	4017542	4017660	4017710	4017658	-1	KZ202603.1	ENSANAG00000036305.1	4016650	4019332	None	10570	2695	189285	No_or_no_constitutive_exon
CTGTGCGGCTCCTGCTGCGGATCCACCTTCTCCTCCTGAGCTGCGGGGAGGC	48480	48518	48430	48482	1	KZ199231.1	ENSANAG00000033154.1	48430	48816	None	10570	2695	189285	No_or_no_constitutive_exon
GGAATCACCCTTTGCTTCCCCTCAAGTCATCTGTAATTCCTGGGGCACAGGT	1299159	1299316	1299366	1299314	-1	KZ199231.1	ENSANAG00000021434.1	1295063	1303370	GRB7	10570	2695	189285	Yes
CCTGTCTGAGGTGGCATGACTCTGGGAATGAGTTTGGATGGGGTGGCCAGAT	1334458	1334479	1334529	1334477	-1	KZ199231.1	ENSANAG00000025053.1	1314114	1341164	ERBB2	10570	2695	189285	No_or_no_constitutive_exon
GCTCTGGGGACGGGCCGCCGCCCTCTGAGCAGCCCTGGATGGTGGGGCAGGA	1368829	1368966	1368779	1368831	1	KZ199231.1	ENSANAG00000037579.1	1355107	1373791	PGAP3	10570	2695	189285	No_or_no_constitutive_exon
GGCTACGAGGTAGGACCCCCTAGAGGGGAGTGGACGCAGAGGGGCCATAGAA	1824948	1825014	1824898	1824950	1	KZ199231.1	ENSANAG00000019910.1	1814997	1832535	CACNB1	10570	2695	189285	No_or_no_constitutive_exon
ATCTCTGCCCCATCTGGGCATGGGCCTCTTTTGCTGGGACAACTGGAGAGGG	1845533	1845562	1845483	1845535	1	KZ199231.1	ENSANAG00000027898.1	1841353	1845562	None	10570	2695	189285	No_or_no_constitutive_exon
GGTGAAACCCTGTCTCTACTAAAAATACAAAAATTAACCGGGTGTGGTAGCA	2176939	2176975	2176889	2176941	1	KZ199231.1	ENSANAG00000033550.1	2165210	2181323	CWC25	10570	2695	189285	No_or_no_constitutive_exon
AGCAGGAGGAGGAGGAGGAGGTGGCAGCAGCAGCAGCAGCATGGGGGGAGGT	2271129	2271227	2271277	2271225	-1	KZ199231.1	ENSANAG00000037599.1	2257752	2277309	MLLT6	10570	2695	189285	No_or_no_constitutive_exon
CGTGTGGCCTCGAGTGGTACATGGGGTTCCTGATGCTGTTATTGTGGGAGCC	2529429	2529607	2529657	2529605	-1	KZ199231.1	ENSANAG00000026348.1	2490782	2550785	ARHGAP23	10570	2695	189285	No_or_no_constitutive_exon
GCCCTTGGGAAGCAGGTGGAGGAGCAGCAGAGGAAGGGGGACTGGAACAGGA	2677669	2678347	2677619	2677671	1	KZ199231.1	ENSANAG00000033667.1	2661256	2678347	GPR179	10570	2695	189285	No_or_no_constitutive_exon
TGTCCTTCCTCTCGGCCTCCCGGTCCTGTCACTCCTGGGCAACATCAAAGAG	3049948	3050002	3050052	3050000	-1	KZ199231.1	ENSANAG00000021406.1	3037594	3051994	OSBPL7	10570	2695	189285	Yes
ATGTGGTGAAAAAGTTCTCGACCGTCGAGTGGTAAAAGGGCAAAGTGGAGTA	3333150	3333178	3333228	3333176	-1	KZ199231.1	ENSANAG00000036853.1	3311837	3333290	None	10570	2695	189285	No_or_no_constitutive_exon
ATTAAAAAGTATAATATTTTACAAAACACCTACTTTGAAAACTGGGCAAGAC	3976678	3976744	3976794	3976742	-1	KZ199231.1	ENSANAG00000030331.1	3976678	3977258	PRAC1	10570	2695	189285	No_or_no_constitutive_exon
CGTACCAGCTGTCACGCTCTCGGAACATCACCTACCTGCCAGCGGGGCAGTC	4628278	4628305	4628355	4628303	-1	KZ199231.1	ENSANAG00000025483.1	4628278	4639180	PHB	10570	2695	189285	No_or_no_constitutive_exon
GGGAAAAAAATTGGGTGAGGATGGCCTTGACACCCCTTAGGGATACACAGTA	2638683	2638798	2638633	2638685	1	KZ199983.1	ENSANAG00000026883.1	2637074	2639295	SPAG8	10570	2695	189285	No_or_no_constitutive_exon
GCAGGTGAGAGCCATGGGTGAGAGGTGTCGGGGTAAGGTGGGGTGGGTAGGG	2642109	2642145	2642195	2642143	-1	KZ199983.1	ENSANAG00000024485.1	2639783	2662166	NPR2	10570	2695	189285	No_or_no_constitutive_exon
ACTGTAGGGATCTGGGGGGCCTAAAGCTAACATATTACGCTGGGGGACAGGA	2750620	2750728	2750570	2750622	1	KZ199983.1	ENSANAG00000027851.1	2718672	2753468	TLN1	10570	2695	189285	Yes
CTAAGACTATGTCAAGTTCTAAGACTCTGTACTCTGGGCTGGGACTACAGGT	3370851	3370975	3370801	3370853	1	KZ199983.1	ENSANAG00000027420.1	3364906	3371691	FANCG	10570	2695	189285	No_or_no_constitutive_exon
AGAACATATTCACACAGGAGTCTCTTGAAAGCCTAAACCACCAAGGGGAGAC	3579128	3579284	3579078	3579130	1	KZ199983.1	ENSANAG00000037875.1	3578376	3580309	None	10570	2695	189285	No_or_no_constitutive_exon
TTCTGCCCACTGGGTCTCCAAGATCTCACAACCCAGTGGGGACATGACAGGC	3579321	3579512	3579271	3579323	1	KZ199983.1	ENSANAG00000037875.1	3578376	3580309	None	10570	2695	189285	No_or_no_constitutive_exon
CAATTCATGAACCAACCTGGGCCGCGGGGGCCGGCCTCCATGGGGGGCAGCA	4483141	4483337	4483091	4483143	1	KZ201626.1	ENSANAG00000037043.1	4389931	4505805	ZMIZ1	10570	2695	189285	No_or_no_constitutive_exon
CTTTTGGTAACGATCTGGCTTTCTTGTTGTTTTGTTGACGGGGACCACAGGA	4629542	4629698	4629492	4629544	1	KZ201440.1	ENSANAG00000033105.1	4604268	4631650	None	10570	2695	189285	Yes
TTTGACAAGTTGGAGGCTCTGCGTCTGGAAGGCAACACGGGGCATGGAAGCA	2329093	2330110	2329043	2329095	1	KZ202661.1	ENSANAG00000021486.1	2328902	2331752	None	10570	2695	189285	No_or_no_constitutive_exon
CGGGCCTTGCCGAGCTGCCAGCCCGCGTGGGCCCTGGGCGCGGGGTGCAGGC	3362248	3362928	3362978	3362926	-1	KZ202661.1	ENSANAG00000035025.1	3342581	3416975	TMEM64	10570	2695	189285	No_or_no_constitutive_exon
CTGCCCTGCCCTGGCTGGCTAGCTGCCCCGCTCCGCACTGGGAATGGCAGCT	924743	924829	924693	924745	1	KZ203241.1	ENSANAG00000037026.1	868974	932037	CAMK2G	10570	2695	189285	No_or_no_constitutive_exon
CCTGGGACCTCTGACTTCTGAGACTGATTTGTCTTGCGGGGGGCGGTTAGGC	946676	946905	946955	946903	-1	KZ203241.1	ENSANAG00000028280.1	942504	957986	ZSWIM8	10570	2695	189285	Yes
GTGTGCCTGAATCCTGCTCTTTCCAGGGCTGGATCAAGACTGAGGGCCAGCT	2607340	2607508	2607290	2607342	1	KZ203241.1	ENSANAG00000036693.1	2586384	2611772	SPOCK2	10570	2695	189285	No_or_no_constitutive_exon
GTCTCTAAGCCTTGAAGGGCTCAGTGTGTCCCCCCAGCACCAGGGGACAGCC	2610276	2610369	2610226	2610278	1	KZ203241.1	ENSANAG00000036693.1	2586384	2611772	SPOCK2	10570	2695	189285	No_or_no_constitutive_exon
CCAGGCCAGGGGTGGGTACGCATCACAAGGGGCGGGGGTGGAGGGGCTAGGT	2834766	2834795	2834845	2834793	-1	KZ203241.1	ENSANAG00000033011.1	2832241	2850348	None	10570	2695	189285	No_or_no_constitutive_exon
CAGTGGCTCACGCCTGTAATCCCAGCACTTTGGGAGGCCGAGATGGGTAGAT	1482350	1482381	1482431	1482379	-1	KZ203894.1	ENSANAG00000032581.1	1466940	1518008	None	10570	2695	189285	No_or_no_constitutive_exon
TAGAAGCTTCGGAGCTGAGGACTTCCAGTGAGCAGCTCTCTCAGGGAGAGAG	2058714	2058736	2058664	2058716	1	KZ203894.1	ENSANAG00000031636.1	2048751	2058736	CRYGN	10570	2695	189285	No_or_no_constitutive_exon
GTCCCTTCACCCGGCCTGGGACTGGAGGGGAGGTGCGGCCCGGGCTGGAGGG	2103081	2103403	2103031	2103083	1	KZ203894.1	ENSANAG00000020316.1	2076778	2103567	WDR86	10570	2695	189285	No_or_no_constitutive_exon
GCGCCCAACCCTGTGCCCCGCGGCGGCGCCGGCGCCCGATGGCCGGGGAGGA	2103420	2103567	2103370	2103422	1	KZ203894.1	ENSANAG00000020316.1	2076778	2103567	WDR86	10570	2695	189285	No_or_no_constitutive_exon
CTGCTGCGGCCAGCGCTTCCCCTCATCCTAGGGCTGTCTCTGGGGTGCAGCC	2261073	2261262	2261312	2261260	-1	KZ203894.1	ENSANAG00000028707.1	2252415	2262563	CHPF2	10570	2695	189285	No_or_no_constitutive_exon
CGTTTGGGTTGACAAATAGGATTTGGAGGGTCTCTGCTGGGGGAATGGAGGG	2442614	2442638	2442564	2442616	1	KZ203894.1	ENSANAG00000028943.1	2439633	2446324	CDK5	10570	2695	189285	No_or_no_constitutive_exon
CCGAGAGGGCACTGGTGCCAAGGGGCTATGTCCTCCCAACCTGCAGGGAGCT	2544259	2544420	2544209	2544261	1	KZ203894.1	ENSANAG00000026903.1	2525572	2559229	KCNH2	10570	2695	189285	No_or_no_constitutive_exon
TCCACACTCCCTGCACCTCTGCCTCGTGGCCTCCCTGTGGGAAGAGAAAGCC	3202822	3202860	3202910	3202858	-1	KZ203894.1	ENSANAG00000022338.1	3189658	3246208	SSPO	10570	2695	189285	No_or_no_constitutive_exon
CCCTGACTTTGATGATGTGGCCGTGTATTTCTCCGAGCAGGGTGGGGCAGCT	3442569	3442595	3442519	3442571	1	KZ203894.1	ENSANAG00000021972.1	3439234	3462608	ZNF746	10570	2695	189285	No_or_no_constitutive_exon
GTTGAAAGGAATATTCATTCTCTAACCTTATGTGTGACTTTGGGAGTTAGGA	4060541	4060548	4060491	4060543	1	KZ203894.1	ENSANAG00000021412.1	4048829	4093678	EZH2	10570	2695	189285	No_or_no_constitutive_exon
AGGGAGTGCGGCCTAGGCGTCCTCGACGGGGCTTTGTCTTTGGGGCGCAGAC	89231	89428	89478	89426	-1	KZ206423.1	ENSANAG00000012526.1	85504	90423	ABT1	10570	2695	189285	No_or_no_constitutive_exon
ATTAAGCGAGTGAAAGACTGAGATTATGTACCTATAGTGCTAGTGGGAAGCA	987918	988122	988172	988120	-1	KZ206423.1	ENSANAG00000022102.1	985347	988471	None	10570	2695	189285	No_or_no_constitutive_exon
CTCTTCTGCGTTCCTATTGGCTGTAGCCCCGGCCCGGGGCGGGAGTAAAGGG	80102	80247	80297	80245	-1	KZ203424.1	ENSANAG00000033594.1	71022	80515	TIMM50	10570	2695	189285	No_or_no_constitutive_exon
CACTGACCTTGGGCCATTTCCTTCTCTTCCTCTCTCCCCTGGGGGCTTAGAT	93403	93497	93547	93495	-1	KZ203424.1	ENSANAG00000033469.1	82789	114708	SUPT5H	10570	2695	189285	Yes
GGAGGTCATGCCTGTCTTCCCAGACTTTAAGGTCAGGCCCAAGGTGGGAGGT	175419	175449	175369	175421	1	KZ203424.1	ENSANAG00000019380.1	173210	178913	PAF1	10570	2695	189285	No_or_no_constitutive_exon
CCAGGGCAATGAGTGGGCACGCCTCGCACTGTGGGTAAGGGATACAACAGGA	469182	469237	469132	469184	1	KZ203424.1	ENSANAG00000025016.1	468156	473679	FBXO27	10570	2695	189285	No_or_no_constitutive_exon
GGAGAACAGAGGAAACTCTAAAGCTTTTCTCTGTCTTTTTCTCAGGGGAGCG	751500	751615	751665	751613	-1	KZ203424.1	ENSANAG00000030756.1	723554	802300	ACTN4	10570	2695	189285	No_or_no_constitutive_exon
TGTGTGCCCAAGAGGTTAACAGAGAGAGCAGATGGACCCTGGCAGGGTAGGG	833641	833767	833591	833643	1	KZ203424.1	ENSANAG00000031767.1	823522	854708	MAP4K1	10570	2695	189285	No_or_no_constitutive_exon
GTTCCGTTCTCCATCAGATGAAGGTCCTGGGGTATAGGGATGATGGGCAGCT	837908	837963	837858	837910	1	KZ203424.1	ENSANAG00000031767.1	823522	854708	MAP4K1	10570	2695	189285	No_or_no_constitutive_exon
GTCTCTGATGGCGGCTCATGAGACCCCCCCGTCCCCACGCGGGAGTCCAGGT	946422	946609	946659	946607	-1	KZ203424.1	ENSANAG00000023175.1	855036	1013683	RYR1	10570	2695	189285	Yes
GGGTGGGGTCAGGAGTGTGGGCATTCAGACTAGGGGAGGGAGTGTGGCAGGG	1002573	1002733	1002783	1002731	-1	KZ203424.1	ENSANAG00000023175.1	855036	1013683	RYR1	10570	2695	189285	No_or_no_constitutive_exon
AGCTCAGTCTCCTTCCTCCTATTTTGCCAGCAGCCCCTGGGTGAGGACAGAC	2759430	2759496	2759546	2759494	-1	KZ203424.1	ENSANAG00000025326.1	2759416	2768992	None	10570	2695	189285	No_or_no_constitutive_exon
CATAGTGCTGTCATTGAGTCACCTTTTGCCTTGTCCTCTGGGAACTGTAGGT	2831879	2832017	2832067	2832015	-1	KZ203424.1	ENSANAG00000038328.1	2807989	2855293	WDR62	10570	2695	189285	No_or_no_constitutive_exon
GGCGGGGAAGTGGGTTTGCGGGAAAAGTGCTGAGGTTTGGGCACAGGGAGTT	2978304	2978328	2978254	2978306	1	KZ203424.1	ENSANAG00000036550.1	2978167	2989517	NFKBID	10570	2695	189285	No_or_no_constitutive_exon
CTCTGTCTCAAAGAAGAAAAAACAAAAATGAGATCAGACTGGGGGGGTAGGG	3001901	3001972	3002022	3001970	-1	KZ203424.1	ENSANAG00000025141.1	3001118	3011540	APLP1	10570	2695	189285	Yes
TGGGGCCAGAGGATGGAAAGGGCTTTGTCTGTTTTGCGTGTGGGGAACAGGC	3047509	3047603	3047459	3047511	1	KZ203424.1	ENSANAG00000033919.1	3027881	3052417	NPHS1	10570	2695	189285	Yes
CGCAGGAAGGGGCTTCGCAGGTCGGGCCCTGACGCCTGCTGGCTGGGCAGTG	3065861	3065994	3065811	3065863	1	KZ203424.1	ENSANAG00000029377.1	3064906	3078648	PRODH2	10570	2695	189285	No_or_no_constitutive_exon
ACCCCCCAGGTTCCGGGACTTGGCAGCGGCGGGTGAGTGCGGGTGCTGAGGC	3145046	3145121	3145171	3145119	-1	KZ203424.1	ENSANAG00000022253.1	3139677	3160595	KMT2B	10570	2695	189285	No_or_no_constitutive_exon
CTGTGGGCCCCGACGGCGTCACCTACTGGGGCAGTGACGTAGGCGGGGAGCC	3217344	3217532	3217582	3217530	-1	KZ203424.1	ENSANAG00000025051.1	3216214	3218625	ETV2	10570	2695	189285	No_or_no_constitutive_exon
GCTTCCACCCCTACAGACTACGAAGGCCAACCAGAACAGCGAATGGGAAGAA	3260803	3260892	3260942	3260890	-1	KZ203424.1	ENSANAG00000006804.1	3260803	3261712	PMIS2	10570	2695	189285	No_or_no_constitutive_exon
AGAAAAAGCAGTGCTTTGCTTTCTTGATATATTTCAGATTGGGACTCAAGAT	3795814	3796778	3796828	3796776	-1	KZ203424.1	ENSANAG00000018173.1	3773490	3803682	None	10570	2695	189285	No_or_no_constitutive_exon
ATTTAGTGATGTGGCTATAGACTTCTCTCATGAATAATGGGGATGGCTAGAT	3815341	3815405	3815291	3815343	1	KZ203424.1	ENSANAG00000033310.1	3809951	3818602	None	10570	2695	189285	No_or_no_constitutive_exon
GTGATCCCCGGGCTCTGCCCACCCCTCCCCACAGCCACTACCGGGCAGAGGC	3985860	3985884	3985934	3985882	-1	KZ203424.1	ENSANAG00000010089.1	3937772	3986008	GPI	10570	2695	189285	No_or_no_constitutive_exon
TCCAACCACATCTGATTGTTTCTGCCTCCTTCATCATCAGGGGGACAAAGGT	154624	154650	154700	154648	-1	KZ200874.1	ENSANAG00000036358.1	70848	228537	None	10570	2695	189285	No_or_no_constitutive_exon
GTCTTGTGTAGGGAACAGCACAAGTCAAAGTTTGGCGGGGAAATAAAAAGCT	124268	124333	124383	124331	-1	KZ200874.1	ENSANAG00000036358.1	70848	228537	None	10570	2695	189285	No_or_no_constitutive_exon
GTACCAACCTTATCTCCACGTCACTCCAATTTTTCATGCAACAGGGGGAGCC	104357	104414	104464	104412	-1	KZ200874.1	ENSANAG00000036358.1	70848	228537	None	10570	2695	189285	No_or_no_constitutive_exon
CAGTCACCTGCAGCATCCTGCCCACCAAGGTCCTGGCAGCTGGGGGGCAGGC	1042401	1042817	1042351	1042403	1	KZ200874.1	ENSANAG00000024391.1	1042294	1042817	None	10570	2695	189285	No_or_no_constitutive_exon
CCAGGAACTTGAGTGACATTGACCTCATGGCACCTCAGCCAGGGGTGTAGCC	1520805	1520901	1520951	1520899	-1	KZ200874.1	ENSANAG00000037712.1	1520805	1521126	None	10570	2695	189285	No_or_no_constitutive_exon
AGCCTTTAACACTGTTCCCCTTGATGGGGTTATTTGTCCTTGGGTTAAAGGG	1692181	1692320	1692370	1692318	-1	KZ200874.1	ENSANAG00000024326.1	1687697	1692958	HNRNPH3	10570	2695	189285	No_or_no_constitutive_exon
GCTGCTGTGAGCGCCTCCGGGACCGTGACCCCCGGCCGGGGCGCAGGTAGAG	1332325	1332762	1332812	1332760	-1	KZ203102.1	ENSANAG00000027167.1	1330421	1332848	None	10570	2695	189285	No_or_no_constitutive_exon
CAAACCTTTCTACCAGACCACAATTAGCCTGCAGATGGGCACTAACGAAGGA	1500183	1500253	1500303	1500251	-1	KZ203102.1	ENSANAG00000028654.1	1499802	1500903	None	10570	2695	189285	No_or_no_constitutive_exon
GCAGACATTGTGAATGGTTTAGAATTTCTGGGTGATAGATGGGAACTAAGGT	2613195	2613261	2613311	2613259	-1	KZ196058.1	ENSANAG00000023811.1	2558794	2726308	VWF	10570	2695	189285	No_or_no_constitutive_exon
CTACTAATGGGAAGGGGGAAAGAATGGAGGCTGCAGAGCAGGGGTTAAAGTG	73486	73599	73436	73488	1	KZ207363.1	ENSANAG00000036678.1	63612	87421	None	10570	2695	189285	No_or_no_constitutive_exon
GAGAAGGTTCAGGAGAGGAGGAGGAGCCAGGAGAGAAGGAGGGGCAGGAGAT	73834	75378	73784	73836	1	KZ207363.1	ENSANAG00000036678.1	63612	87421	None	10570	2695	189285	No_or_no_constitutive_exon
TTTCTCCAGACTGATGATCCTTCGGATGCCACAATCTGCATGGGACTAAGCC	132587	132674	132724	132672	-1	KZ207363.1	ENSANAG00000011687.1	127816	133704	GRWD1	10570	2695	189285	No_or_no_constitutive_exon
AGGTCCGGGGGAGGGGACTGGGGCTGACCGCAAAAGCCAGAGGGAAATAGAT	488376	488400	488450	488398	-1	KZ207363.1	ENSANAG00000025847.1	483185	537566	None	10570	2695	189285	Yes
GAGGGAACTCCCAGGCCACCGGGTTTCTTTGAGTAACGGTAGCTGGGAAGTT	740871	740900	740950	740898	-1	KZ207363.1	ENSANAG00000038368.1	740718	743516	SELENOW	10570	2695	189285	No_or_no_constitutive_exon
CTGCCCCGTCTTCATCCCAGGCTGGAGGGGAAGCGGGTCAGGGCGCAGAGGG	809505	809616	809666	809614	-1	KZ207363.1	ENSANAG00000021909.1	803615	831152	BICRA	10570	2695	189285	No_or_no_constitutive_exon
ATTGCCCCAAGTCTGGGTCTCGCTTGGCCTCCATCCTGGGGAGCGCAGAGAC	1095282	1095494	1095232	1095284	1	KZ207363.1	ENSANAG00000037100.1	1087071	1099653	MEIS3	10570	2695	189285	No_or_no_constitutive_exon
CGACTGGGCTGCGGGGATGCGGGGCACCAGCTGCGTGGGCGGGTGGCGAGAG	1208807	1209015	1209065	1209013	-1	KZ207363.1	ENSANAG00000035853.1	1208620	1209049	INAFM1	10570	2695	189285	No_or_no_constitutive_exon
TGGGGTGGGATGTGGGACAGTGCCCTGACCACCTGTCCACTGGGGAGCAGGG	1221752	1221934	1221984	1221932	-1	KZ207363.1	ENSANAG00000020361.1	1211832	1231170	CCDC9	10570	2695	189285	Yes
CCCGGACGGTGAGTGCCCGCCCCGCCCCCGGGGTGCTAGCAGCCGGGAAGAG	1253363	1253394	1253313	1253365	1	KZ207363.1	ENSANAG00000037922.1	1249092	1259683	BBC3	10570	2695	189285	No_or_no_constitutive_exon
CCTGTAGCCATGGAATCTGGCTCACCTCCTCTCCTGTCTCTGGGACACAGTC	1386236	1386459	1386186	1386238	1	KZ207363.1	ENSANAG00000023963.1	1365899	1409496	ZC3H4	10570	2695	189285	No_or_no_constitutive_exon
AACAAGAAGATCCCCTCCTTGTTTGAGATTGTGGTACGCCCACGGGACAGCT	1403572	1403595	1403522	1403574	1	KZ207363.1	ENSANAG00000023963.1	1365899	1409496	ZC3H4	10570	2695	189285	No_or_no_constitutive_exon
AGGAGCTGACAGCCCTGACATAGCCCATTTCCTCCCTGCGGTGGGTGCAGAC	1748657	1748828	1748607	1748659	1	KZ207363.1	ENSANAG00000032421.1	1733998	1753464	STRN4	10570	2695	189285	Yes
CGGCGGCGCCCGACGCGTCTCCGCCCCGGCAGCGCGCGGCCGCGCGGGAGCC	1812777	1812858	1812727	1812779	1	KZ207363.1	ENSANAG00000031822.1	1802211	1813754	DACT3	10570	2695	189285	No_or_no_constitutive_exon
GGGCCATAGCTGACCAGAGGGAAGAGGCCCCAGCTGACCAGGGGGCAGAGGC	2036444	2036540	2036394	2036446	1	KZ207363.1	ENSANAG00000027675.1	2035478	2037143	CCDC8	10570	2695	189285	No_or_no_constitutive_exon
AGGCTGCTGATAATCAGAGGGAAGGGGCCATAGCTGACCAGAGGGAACAGGC	2036564	2037143	2036514	2036566	1	KZ207363.1	ENSANAG00000027675.1	2035478	2037143	CCDC8	10570	2695	189285	No_or_no_constitutive_exon
CTCGAGGGGGAAGGGGGATGGGACTGGGACGTGAGGCTGGGAGATGGGAGCG	2485940	2485971	2485890	2485942	1	KZ207363.1	ENSANAG00000021087.1	2443955	2486098	SYMPK	10570	2695	189285	No_or_no_constitutive_exon
GAGTGCCCTGGAGGTGATCCGCAAGTACTGCGAGGATGAGGTGAGGGCAGGC	2474009	2474063	2473959	2474011	1	KZ207363.1	ENSANAG00000021087.1	2443955	2486098	SYMPK	10570	2695	189285	No_or_no_constitutive_exon
GAGCTGAGTGAGTGATGTCCCCCTCCTCCCACTCCTCCTGCGGGAGGCAGGT	2489317	2489555	2489267	2489319	1	KZ207363.1	ENSANAG00000020023.1	2486268	2503402	RSPH6A	10570	2695	189285	No_or_no_constitutive_exon
CTTGGAGGGTGTGTCTTGGGCCACAGCGAGGGAGAAAGATGGAGGGGGAGAC	2536107	2536377	2536427	2536375	-1	KZ207363.1	ENSANAG00000020001.1	2534170	2567849	BHMG1	10570	2695	189285	No_or_no_constitutive_exon
CCAGTGTGTTACTAGGAGACAGGGTGGGAGAGACTCGAGGTTGGGAGCAGAC	2629797	2629819	2629869	2629817	-1	KZ207363.1	ENSANAG00000033440.1	2625460	2635206	GIPR	10570	2695	189285	Yes
CTGAATATATATGTTAATTAATTCATTTATTTCTTCAACAAACGGGCCAGGC	2934428	2934464	2934378	2934430	1	KZ207363.1	ENSANAG00000022694.1	2922612	2944061	ERCC2	10570	2695	189285	No_or_no_constitutive_exon
CCCTCCCCTCCCCAAAGCCCCAGGCTCTTGGCTGAGGTGGGTTGTGGGAGGT	3230462	3230570	3230620	3230568	-1	KZ207363.1	ENSANAG00000023127.1	3228454	3256118	CLASRP	10570	2695	189285	No_or_no_constitutive_exon
CTACTGTGCGTGCTGTTCACCGAGGGGCTCATGGAGCCTGGGCGAGTGAGCC	3234371	3234608	3234658	3234606	-1	KZ207363.1	ENSANAG00000023127.1	3228454	3256118	CLASRP	10570	2695	189285	No_or_no_constitutive_exon
CAGGGGCGCTCACGCCCGCACCTGCACCCACCATGACCACCACCAGGGAGGA	3303455	3303560	3303610	3303558	-1	KZ207363.1	ENSANAG00000027215.1	3301723	3339206	CLPTM1	10570	2695	189285	No_or_no_constitutive_exon
TTTAGAGTGGGTTTAATATAGGATATTTGCTCTGTTGGTTTACAAGGGAGAT	725863	726005	725813	725865	1	KZ198665.1	ENSANAG00000007113.1	12263	1584647	None	10570	2695	189285	No_or_no_constitutive_exon
GTTGCGGGAGAGCCCGATCAGCCGCCTCCGGGCGCGGGGGAGGGCGAGAGCG	2458127	2459919	2459969	2459917	-1	KZ198665.1	ENSANAG00000031571.1	2458127	2460020	KBTBD11	10570	2695	189285	No_or_no_constitutive_exon
AGGAAGATGTTAAAGACACCGGGGAGGAGGCGGGTGTGGACACTGGGGAGGA	3804378	3804655	3804328	3804380	1	KZ198665.1	ENSANAG00000008838.1	3755491	3814727	ERICH1	10570	2695	189285	No_or_no_constitutive_exon
AGGCCGCCGCCGCCGTCGCCGCCCAGGCGCAGGTGAGAGGGGGCGCGCAGGT	3938846	3938872	3938796	3938848	1	KZ198665.1	ENSANAG00000025755.1	3938717	3988423	TDRP	10570	2695	189285	No_or_no_constitutive_exon
ACTGATGCTTTGACATTTTTCTTAACCTTTTATTAGGTTCAGGGAGCAAGTT	3985736	3985826	3985686	3985738	1	KZ198665.1	ENSANAG00000025755.1	3938717	3988423	TDRP	10570	2695	189285	No_or_no_constitutive_exon
GCAGCTGTTACCCTTAAATGCCAGATGTTAAAGTAAGCTGGGATGGAGAGGG	2600927	2600969	2601019	2600967	-1	KZ197485.1	ENSANAG00000019724.1	2600523	2602042	None	10570	2695	189285	No_or_no_constitutive_exon
CCTCACCTCACAGCACGGAGAGAAGAGACCAAGCTGGGACGACCAGGTAGGC	2089258	2089326	2089208	2089260	1	KZ202542.1	ENSANAG00000023428.1	2089222	2113880	OLAH	10570	2695	189285	No_or_no_constitutive_exon
CCTCCTGGGCGATTATCCTGCCACAACCTCCTGAGTAGCTGGGACCACAGGC	2099379	2099541	2099329	2099381	1	KZ202542.1	ENSANAG00000023428.1	2089222	2113880	OLAH	10570	2695	189285	No_or_no_constitutive_exon
TGAGCCTTGTCTGCTTCCAGAACGTTCTGCCACTCTATTGTGGGTATGAGAT	2311125	2311155	2311205	2311153	-1	KZ202542.1	ENSANAG00000012086.1	2258149	2320975	FAM171A1	10570	2695	189285	No_or_no_constitutive_exon
CCCAGTTGCCAATGCATTTAAATAACCTATCTTTGCTTCTTTGTGGGAAGGC	3869762	3869953	3870003	3869951	-1	KZ202542.1	ENSANAG00000032092.1	3780070	4065865	CUBN	10570	2695	189285	Yes
GGGGGCGGCGGCGGCGCGTCTCAGGCCGGGGGCGCCCCGGGGCCGCAGAGCG	182716	182998	183048	182996	-1	KZ200495.1	ENSANAG00000021123.1	182221	183292	MAFA	10570	2695	189285	No_or_no_constitutive_exon
GGTGGGGCCGAGGTCTGTGGGCGGGTCGCGGCCTGCGGATGGGCGGTTAGCG	375322	375437	375487	375435	-1	KZ200495.1	ENSANAG00000025985.1	371816	375449	PYCR3	10570	2695	189285	No_or_no_constitutive_exon
GTGGCCTGTGTGGCCTGAGCTGGGGGCATGTACCCTGTGATGACGGGAAGGT	3143974	3144070	3143924	3143976	1	KZ200495.1	ENSANAG00000028860.1	2956299	3246531	COL22A1	10570	2695	189285	Yes
GCTGGCTGCACGAGGGCTAAGGGATCCATGGGCCGCAATGAAGCTGGGAGAT	3770697	3770839	3770647	3770699	1	KZ200495.1	ENSANAG00000021967.1	3770543	3770839	None	10570	2695	189285	No_or_no_constitutive_exon
CTGTGTCTGAACGGGCATGTCTGTGCGTTTCTTGGTAACCTCGGGAGCAGAC	281962	281979	281912	281964	1	KZ205900.1	ENSANAG00000003768.1	229849	330356	None	10570	2695	189285	No_or_no_constitutive_exon
AAGCCAAATTAACTGTGCTGTTTTTATTGTTTGCTTGGGAAAAATTATAGGT	2119084	2119161	2119211	2119159	-1	KZ205900.1	ENSANAG00000029589.1	2099853	2251308	None	10570	2695	189285	Yes
ATGTGGCCCTGGGGCTCCCACTTGATGGGTGTAGAGAACCCTGGGGGCAGGA	2421443	2421538	2421393	2421445	1	KZ200528.1	ENSANAG00000036470.1	2278287	2427976	COL27A1	10570	2695	189285	No_or_no_constitutive_exon
CATAAAAGCAGTGCGTGTGTGATTTTGAGGCGCCTATACTCGGGACGGAGGG	3192716	3192746	3192796	3192744	-1	KZ200528.1	ENSANAG00000024094.1	3128273	3199659	TNC	10570	2695	189285	Yes
CGGAGGGACTCGCAACACAGCGTGTGAGCCCACGGGTCCGGAGGGTATAGCT	3192661	3192701	3192751	3192699	-1	KZ200528.1	ENSANAG00000024094.1	3128273	3199659	TNC	10570	2695	189285	Yes
TGGAATGGGCATGTTTGTTGTGATGGACAGCCTCAAATTGGGGAGATTAGCC	3192450	3192486	3192536	3192484	-1	KZ200528.1	ENSANAG00000024094.1	3128273	3199659	TNC	10570	2695	189285	Yes
AGAGACCTCTTACCGGCAAACCGGTTCTAGCTCCTGGGCAAGAGTATGAGAT	3187721	3187784	3187834	3187782	-1	KZ200528.1	ENSANAG00000024094.1	3128273	3199659	TNC	10570	2695	189285	Yes
TGCATCTGTTTTCGAAGGTCTACGTCTGGGGCTGACTTGCGCCCGGGAAGTC	3193347	3193367	3193417	3193365	-1	KZ200528.1	ENSANAG00000024094.1	3128273	3199659	TNC	10570	2695	189285	No_or_no_constitutive_exon
TGGTCTCTGGCTTCACCCAAGGGCACCAAACCAAGCCCTTGAGGGCTGAGAT	3155039	3155067	3155117	3155065	-1	KZ200528.1	ENSANAG00000024094.1	3128273	3199659	TNC	10570	2695	189285	No_or_no_constitutive_exon
AGATGATGAAGCTATCAAAAAGGCAGTGAATGAATGATGAAACCCGGGAGAA	3083096	3083831	3083881	3083829	-1	KZ201474.1	ENSANAG00000023984.1	3083096	3085082	None	10570	2695	189285	No_or_no_constitutive_exon
ATTTGTGCAAAACAAGCCAAGTTCTTTTTTGATGCTTTTGGGGATGGAAGGT	205300	205476	205526	205474	-1	KZ206857.1	ENSANAG00000021320.1	204244	205826	None	10570	2695	189285	No_or_no_constitutive_exon
CCGCTCATAACACGTTCTCTTTTCGTGGCTGCAACCAAATGAGGGTGTAGAA	3074363	3074872	3074922	3074870	-1	KZ206857.1	ENSANAG00000032525.1	3074024	3077738	None	10570	2695	189285	No_or_no_constitutive_exon
TTTTTTTTTTTGAGACAGAGTCTGACTCTGTTGCCCGGGCTGAAGTGCAGTG	3156260	3156315	3156210	3156262	1	KZ206857.1	ENSANAG00000022038.1	3144657	3205381	TXNDC11	10570	2695	189285	No_or_no_constitutive_exon
GGGCAAGAGGTCCAGATTAACCGGAGGCTGAGCCTGGCTGCAGAGGGGAGCT	3444028	3444165	3443978	3444030	1	KZ206857.1	ENSANAG00000027394.1	3389471	3538227	None	10570	2695	189285	No_or_no_constitutive_exon
GGCACGGTGGTAATGGCGGACCGCGGCGAGGCGCTGCTGCGGGACCCGAGGT	3587061	3587092	3587142	3587090	-1	KZ206857.1	ENSANAG00000031580.1	3572449	3614770	None	10570	2695	189285	No_or_no_constitutive_exon
ACTTAGTTGAAGAAACAGAATGTAAGCAATTTACTTACCTTTGGGGGCAGGA	450561	450729	450511	450563	1	KZ204521.1	ENSANAG00000036532.1	369378	467297	RUFY3	10570	2695	189285	Yes
ATTATTTTAATTAGCATTTAATATATTTTTGCTCATATTGCAGGGGGAAGAG	2967434	2967503	2967384	2967436	1	KZ204521.1	ENSANAG00000020486.1	2946757	2967503	AFP	10570	2695	189285	No_or_no_constitutive_exon
TTAAACAAACATTATAACACTGAATTTTGACAACAGGGTGGGGTAGACAGGA	3478558	3478577	3478627	3478575	-1	KZ204521.1	ENSANAG00000033712.1	3478558	3479463	CXCL5	10570	2695	189285	No_or_no_constitutive_exon
GGGGAGGCTGGCGCTAGCGGGCGAGCCGGCCGGGGCTGAATGGAGGGAAGGG	2072054	2072842	2072892	2072840	-1	KZ202703.1	ENSANAG00000021872.1	1608428	2785468	None	10570	2695	189285	No_or_no_constitutive_exon
AAGTTACTAGTAGTTTTGATGCTCAGTTTCCTAGTCTGTAAAATGGGAAGAA	1627026	1627146	1627196	1627144	-1	KZ202703.1	ENSANAG00000035517.1	1627026	1627178	None	10570	2695	189285	No_or_no_constitutive_exon
AAGAGATCTACTGCAAATCCTGCTACGGAAAGACGTATATGGGCCAAAAGGC	1878844	1879144	1878794	1878846	1	KZ202703.1	ENSANAG00000034085.1	1878688	1884036	None	10570	2695	189285	No_or_no_constitutive_exon
AGAAACTCCGTCTCTACTAAAAAAATACAAAAATTAGCTGGGCATGGTAGTG	1883683	1883718	1883633	1883685	1	KZ202703.1	ENSANAG00000034085.1	1878688	1884036	None	10570	2695	189285	No_or_no_constitutive_exon
GCCGCTATTTTTCAGTGTATAACAACCCATTGTTTGATTCTGGGGCACAGGA	111292	111964	111242	111294	1	KZ202883.1	ENSANAG00000023195.1	76936	238992	None	10570	2695	189285	No_or_no_constitutive_exon
CTCTCGCCGGCTCCTCCGGGGCTCCTCCGGGGGCTCTCCGGGCGACGCAGCG	1047662	1048000	1048050	1047998	-1	KZ202883.1	ENSANAG00000019885.1	963867	1048278	FOXK1	10570	2695	189285	No_or_no_constitutive_exon
GGGGTCTCTGTTTCCCTGAGTGTATGACGGACCAGGCAGGGGGGCTGCAGAT	2784894	2784929	2784844	2784896	1	KZ202883.1	ENSANAG00000032674.1	2640147	2799694	CARD11	10570	2695	189285	No_or_no_constitutive_exon
TCAGCGGGTGTTACCAGATTTGAAAGTTCAGTTGTATCAAAATTTGGGAGCC	2876130	2876161	2876211	2876159	-1	KZ202883.1	ENSANAG00000026134.1	2876130	2876533	None	10570	2695	189285	No_or_no_constitutive_exon
GCTTGGTTTTGCTGTCTCCCTTCCCCAGCGACCACTTTGGGAACCTGAAGAC	3302092	3302222	3302042	3302094	1	KZ202883.1	ENSANAG00000027341.1	3257625	3333451	ITK	10570	2695	189285	No_or_no_constitutive_exon
GGAATTGGTGGAGACCTACAAGACTTGGCTAAGGAAAAGGCAGGGATGAGGG	3594608	3594803	3594853	3594801	-1	KZ202883.1	ENSANAG00000028302.1	3562737	3663537	None	10570	2695	189285	No_or_no_constitutive_exon
TGGAAGGGCCACCAGCGGCGCCTCACCATGTTCTGTGGTCGGCTGGGCAGGT	98718	98876	98668	98720	1	KZ197947.1	ENSANAG00000026621.1	86376	100921	ANKRD13D	10570	2695	189285	Yes
TGAACAGCCACTCTAGTTTCCTTCCACGCCCAGGAGCCCTCGCGGGCAAGAT	456374	456742	456792	456740	-1	KZ197947.1	ENSANAG00000022991.1	454261	457951	ALDH3B2	10570	2695	189285	No_or_no_constitutive_exon
GCGGCGCCGGGCGCCGGGAGGCGCGGTTCGGGCGCGAGCGGGGGTGCGAGCG	509142	509303	509353	509301	-1	KZ197947.1	ENSANAG00000026380.1	496173	509567	UNC93B1	10570	2695	189285	No_or_no_constitutive_exon
GCTGAGCTGCGGCAGCGGCAGCCGCGGCCCCGGCGCCCGGCGTGGGGCAGCA	629978	630059	630109	630057	-1	KZ197947.1	ENSANAG00000025868.1	563282	630165	CHKA	10570	2695	189285	Yes
AAGACACAATTAAATTTCTTCCTCTGCTCTTGTCTTTCTTTGGTGGGCAGGT	730241	730435	730191	730243	1	KZ203018.1	ENSANAG00000027960.1	707909	744645	UAP1	10570	2695	189285	No_or_no_constitutive_exon
ACAGCAACAAATACAGTGTTTGTCCTTTCCTTTTTAATGGGAAACAAAAGGA	858560	858673	858510	858562	1	KZ201570.1	ENSANAG00000020058.1	847793	860570	None	10570	2695	189285	No_or_no_constitutive_exon
CAAAAGAAGGAAGCGTGAACATTTTAGACACCCTTTTCTTTGGGGTGTAGGC	1120853	1120907	1120803	1120855	1	KZ201570.1	ENSANAG00000023841.1	1119463	1125080	None	10570	2695	189285	No_or_no_constitutive_exon
TGTGTTTGAGTGAATCCACAAATTCAACGGAAAGAAACATAATGTGGGAGGA	2797225	2797301	2797351	2797299	-1	KZ201570.1	ENSANAG00000036859.1	2788653	2934641	LRRK2	10570	2695	189285	No_or_no_constitutive_exon
AGAAGACAACTACAAGAACAGCCACGACAAAAGGAGCTGGAGCGGGAAAGGC	672468	672630	672680	672628	-1	KZ200420.1	ENSANAG00000033841.1	671388	679612	None	10570	2695	189285	No_or_no_constitutive_exon
AATATTTTCTTAATGTCTTTCTTAATTCTTTACTGCTTTCATGTGGGTAGCG	1722240	1722251	1722190	1722242	1	KZ200420.1	ENSANAG00000019231.1	1509816	1728181	GULP1	10570	2695	189285	No_or_no_constitutive_exon
AGTCAGAAAATGGCAATAAAGACCATATAGATGAGAGTGGGGAAAATGAGGA	2956103	2956178	2956053	2956105	1	KZ200420.1	ENSANAG00000026778.1	2889962	2978083	PMS1	10570	2695	189285	No_or_no_constitutive_exon
TTAGTGTTATCCTCTCCCTCTCCAAGGAGTGCCGATGGCGGGAGATGGAGGA	216238	216436	216188	216240	1	KZ203746.1	ENSANAG00000029019.1	56505	246682	None	10570	2695	189285	No_or_no_constitutive_exon
CCCCTCCACGTGGTGGAGGTGATGGGCCAGCGGGGCCGGAGACGGGTTAGGT	3857503	3857677	3857727	3857675	-1	KZ203746.1	ENSANAG00000021381.1	3853375	3861705	None	10570	2695	189285	No_or_no_constitutive_exon
TTCGGATTTCGCCTTCTCGCCCCCTCCACGTGGTGGAGGTGATGGGCCAGCG	3857677	3857697	3857747	3857695	-1	KZ203746.1	ENSANAG00000021381.1	3853375	3861705	None	10570	2695	189285	No_or_no_constitutive_exon
GTCCTCCTGATGCAGATGGCCTTGGGCCTGGGTCCTATACTCAGGGACAGCT	753200	753325	753375	753323	-1	KZ207725.1	ENSANAG00000034850.1	746979	765777	PLCB2	10570	2695	189285	No_or_no_constitutive_exon
ACTGCTACGTGCCCAAGGTGGCCTGCTCTAACTGGAAGCGGGTGCTGAAGGT	924149	924779	924099	924151	1	KZ207725.1	ENSANAG00000036557.1	923648	924779	None	10570	2695	189285	No_or_no_constitutive_exon
GCAAAAGCAACAACGCTTTGCTTCTGTTAATACATTGTCTGGGGATCAAGGT	1086370	1087593	1086320	1086372	1	KZ207725.1	ENSANAG00000029266.1	1066704	1128918	KNL1	10570	2695	189285	No_or_no_constitutive_exon
AGCTGAGCTGACCGGTCCCCTCTCTCCTTCCCTCGGTCCCTGGGCAATAGCT	1407251	1407521	1407201	1407253	1	KZ207725.1	ENSANAG00000027072.1	1406855	1418912	DLL4	10570	2695	189285	Yes
CTCCGGACTGTCCCTTGTCCCAGGGGTGAGCCTCCGGAGCAGGGCTAAAGGC	2007938	2008033	2007888	2007940	1	KZ207725.1	ENSANAG00000037336.1	1994494	2015059	TYRO3	10570	2695	189285	No_or_no_constitutive_exon
TGTCTGTAGTGTACAGTAGCTTATTTTATTACTGTTTGTTTTGGGAGTAGGT	2159844	2159940	2159794	2159846	1	KZ207725.1	ENSANAG00000024397.1	2131238	2223963	MGA	10570	2695	189285	Yes
CCTAGCCCTCACCCGGCTCTCCCACTCTCCCTCCGTGTCCGCGGGATCAGGT	2323971	2324175	2324225	2324173	-1	KZ207725.1	ENSANAG00000034062.1	2303124	2348372	SPTBN5	10570	2695	189285	No_or_no_constitutive_exon
CTGTCCGTGTGTGTGCCTCCCTGGCTCTCCTTCGCTCTGTGGGACGACAGAA	3258832	3259582	3259632	3259580	-1	KZ207725.1	ENSANAG00000033144.1	3118213	3405649	RTN1	10570	2695	189285	No_or_no_constitutive_exon
TTTGCTTTGCTTCTTTTTGTTTTTACTCTAGATTCTGTCATGGGACAAAGAA	3486898	3486995	3486848	3486900	1	KZ207725.1	ENSANAG00000016319.1	3450236	3572953	LRRC9	10570	2695	189285	No_or_no_constitutive_exon
CGCGGCCATGGAGCGCGAGCCTGCGGGACGCGGCGGCGGAGGCGCGGGAGGG	2461402	2461477	2461352	2461404	1	KZ202154.1	ENSANAG00000025549.1	2461359	2616100	ATP10A	10570	2695	189285	No_or_no_constitutive_exon
GGGAAGCCTCAGGAAACTTTGAATCATGGCAGAAAACAAAAGGGAAGCAGCA	90258	90270	90320	90268	-1	KZ200882.1	ENSANAG00000032588.1	90039	93675	None	10570	2695	189285	No_or_no_constitutive_exon
GGAGGGGGACCTACTGGATGATGATGATAATGAAGATGGGGGATGACCAGTG	391129	391149	391199	391147	-1	KZ200882.1	ENSANAG00000034055.1	391129	391943	None	10570	2695	189285	No_or_no_constitutive_exon
CCCCGGGCACTGCCCCCGACCCTTTTCCTCCCTCACTTTCTAGGGGGGAGAT	1943916	1943970	1944020	1943968	-1	KZ200882.1	ENSANAG00000020209.1	1943180	1944154	None	10570	2695	189285	No_or_no_constitutive_exon
GAAACGGCCCTGCCCTATGGCCCAGTTGCTCAGCCAGGGCTGAAGGCCAGCA	565075	565287	565337	565285	-1	KZ201754.1	ENSANAG00000022218.1	563655	570132	None	10570	2695	189285	No_or_no_constitutive_exon
ATCGATCTCAGGAGGTACCCCTCGCCAGTCAGTGGCCCTGCGGGGCACAGGA	563655	563787	563837	563785	-1	KZ201754.1	ENSANAG00000022218.1	563655	570132	None	10570	2695	189285	No_or_no_constitutive_exon
GTAGAGTGGTATTTGCCTCTAGTGTCTGTCCTGGGGCCAGGGTTGGGAAGGA	1589768	1589804	1589718	1589770	1	KZ201754.1	ENSANAG00000034622.1	1551468	1593374	CDC45	10570	2695	189285	No_or_no_constitutive_exon
CACCCCTCGGCCCTCCCGCAGACGCGGCTGAGGCCCGGGCAGAATTCGAGCC	1842839	1842959	1842789	1842841	1	KZ201754.1	ENSANAG00000024241.1	1835894	1858760	TBX1	10570	2695	189285	No_or_no_constitutive_exon
CCTTCTCCCAAAGTCCTTGTCCCACGAGTCCCCTGTGTCTGGGCTGAGAGGG	2042726	2042877	2042927	2042875	-1	KZ201754.1	ENSANAG00000029182.1	2042121	2061227	ARVCF	10570	2695	189285	No_or_no_constitutive_exon
GGTCACCTGGTCCAGGCCATACTTCTTGGGAACGGGAAGCATACGGGTAGGG	2168217	2168245	2168167	2168219	1	KZ201754.1	ENSANAG00000013710.1	2164133	2189617	DGCR8	10570	2695	189285	No_or_no_constitutive_exon
GCAGTGGGTCTGCAGTGTCCTGGCTTGTGCCATTGGCCTTAACGGGCTAGCA	2219213	2219316	2219163	2219215	1	KZ201754.1	ENSANAG00000032330.1	2210982	2227822	ZDHHC8	10570	2695	189285	No_or_no_constitutive_exon
GCCGACTGGCAGCTCGTGGGAGCGCGTCTGCCAGCTGGCAGCGCAGGGAGAG	2432758	2433469	2433519	2433467	-1	KZ201754.1	ENSANAG00000031012.1	2432328	2436798	None	10570	2695	189285	No_or_no_constitutive_exon
AGGGAGAGAGCCCGGCTGTGTCCTGGTCCCGGCCCCTCCGGGGCTGGCAGGC	2473707	2474747	2473657	2473709	1	KZ201754.1	ENSANAG00000033260.1	2442086	2477474	None	10570	2695	189285	No_or_no_constitutive_exon
TCTTCCTCCGCGGGGGCTCCTTCCCGCGCCGGAAGAGGCTCGGGCGACAGCA	2487493	2487787	2487837	2487785	-1	KZ201754.1	ENSANAG00000024835.1	2486191	2487925	TMEM121B	10570	2695	189285	No_or_no_constitutive_exon
CCGCCGCGGACTTCGGCGGGGGCGCCGCGGCCGGGCCGTCGGGGGCCCAGGG	2487100	2487477	2487527	2487475	-1	KZ201754.1	ENSANAG00000024835.1	2486191	2487925	TMEM121B	10570	2695	189285	No_or_no_constitutive_exon
CAGAATGTGTAGCTCAAGCAGGAGCAGCGGGAGGCCCACAGGGAGAAGAGCC	2600864	2600888	2600938	2600886	-1	KZ201754.1	ENSANAG00000038012.1	2599233	2601928	None	10570	2695	189285	No_or_no_constitutive_exon
CAGTATGGGAGCAGTCATGAAGTGGGCATGAAGAAGGCACAGTTTGGGAGCA	2600685	2600738	2600788	2600736	-1	KZ201754.1	ENSANAG00000038012.1	2599233	2601928	None	10570	2695	189285	No_or_no_constitutive_exon
CAGAGACAAAACAGGAGAAGAAGCAGAGGCTGTTGGCCTGGGCCGAGAAGAA	2805538	2805979	2806029	2805977	-1	KZ201754.1	ENSANAG00000021362.1	2805538	2806171	None	10570	2695	189285	No_or_no_constitutive_exon
CCCCTCCTTCCCCACCTCATCTTCTCCACCCCTTGACCCTGGGACACTAGCC	3198624	3198762	3198812	3198760	-1	KZ201754.1	ENSANAG00000021919.1	3161855	3276499	MICAL3	10570	2695	189285	No_or_no_constitutive_exon
TTGAGCACTGACTCTTCTTGTGTTGGGGTTGGGTTGTTTTGGGACTGCAGCA	3451922	3452218	3451872	3451924	1	KZ201754.1	ENSANAG00000033468.1	3446086	3460933	PEX26	10570	2695	189285	Yes
AGGTGGGAAATGCCAACGCTGACTTTTCCCTGTTCTCTTGGGTGGGGCAGGA	3533209	3533305	3533159	3533211	1	KZ201754.1	ENSANAG00000038004.1	3502435	3540715	None	10570	2695	189285	No_or_no_constitutive_exon
GTGGATTGGAACTGGTATGATGTTCTGTCCCCGGTGGGGAGATGCAACAGCT	3657714	3657846	3657896	3657844	-1	KZ201754.1	ENSANAG00000029038.1	3657618	3658954	None	10570	2695	189285	No_or_no_constitutive_exon
GTTCAGGAGGCCATCCTGTGAGTGGCGCCGCGAGGTGGGGGCAGGGGTAGGT	637822	637847	637897	637845	-1	KZ207305.1	ENSANAG00000024906.1	637609	649396	MAN2C1	10570	2695	189285	No_or_no_constitutive_exon
GGGCTGGGGTGGGGCTGGGACTGGGCTGGGAGGACTTTTGGTGTGGGAAGGC	640232	640365	640415	640363	-1	KZ207305.1	ENSANAG00000024906.1	637609	649396	MAN2C1	10570	2695	189285	No_or_no_constitutive_exon
GATCACAACAGCTCTCTTGCAGATGGTGGACCTGCTGGTTCCGGGTGGAGCT	648349	648445	648495	648443	-1	KZ207305.1	ENSANAG00000024906.1	637609	649396	MAN2C1	10570	2695	189285	No_or_no_constitutive_exon
CAGTGCCAGCTCCTCGTCTGGCTCCCACAGGTGTCAGTTGGGCTGACAAGGT	2129563	2129660	2129513	2129565	1	KZ207305.1	ENSANAG00000028694.1	2050911	2536950	SCAPER	10570	2695	189285	No_or_no_constitutive_exon
GGGCGTCCGGGGCGCTCTGACCGGCCTCGCCCGCGCGCCCGCAGGGACAGGA	3386271	3386424	3386221	3386273	1	KZ207305.1	ENSANAG00000031922.1	3385943	3402872	DNAJA4	10570	2695	189285	No_or_no_constitutive_exon
TACTGAGACTTCCTCCTGACCTGTCATCTTTATGTTCTCCCAGGGTGTAGAT	184377	184446	184496	184444	-1	KZ204192.1	ENSANAG00000024474.1	162937	185954	VPS52	10570	2695	189285	No_or_no_constitutive_exon
CTTGGGGTGGGGCGCCCCTCACAGTGCGGGGTCATGTGCCCGGCGGGCAGGT	374754	374966	374704	374756	1	KZ204192.1	ENSANAG00000019519.1	348875	379999	SYNGAP1	10570	2695	189285	Yes
CACGCAAGCAGCCTCCGGTGAGTCCCGGGACAGCGCTGGTAGGGAGTCAGAA	1197643	1197832	1197593	1197645	1	KZ204192.1	ENSANAG00000029478.1	1197508	1197832	None	10570	2695	189285	No_or_no_constitutive_exon
ACTCAATGGGAGGAACTTTTCCTTCTGGGGTGGGGGCGGCTGGGAGACAGCT	1199454	1199466	1199516	1199464	-1	KZ204192.1	ENSANAG00000024318.1	1199454	1200718	SMIM29	10570	2695	189285	No_or_no_constitutive_exon
CCAACCTCACGATCTGCCCGCCTCAGCCTCCCAAAGTGCTGGGATTACAGGC	1532318	1532343	1532393	1532341	-1	KZ204192.1	ENSANAG00000020523.1	1516509	1624036	None	10570	2695	189285	No_or_no_constitutive_exon
CAGTAGTGACTTACAGTAAGGTAGGTGCCCTTGGAGAAGAGAAGGGGTAGGT	1533471	1533494	1533544	1533492	-1	KZ204192.1	ENSANAG00000020523.1	1516509	1624036	None	10570	2695	189285	No_or_no_constitutive_exon
TTGTGACTTCTTGCTGCTTTGGCATTCGTGGCCTCGCTGATGGGGATGAGGC	3218729	3218760	3218679	3218731	1	KZ204192.1	ENSANAG00000033497.1	3217052	3218760	None	10570	2695	189285	No_or_no_constitutive_exon
GACCTGAGGGCTGCCTCCTCTGGGGTCTCCCGGGACCCCCAGCTGGGGAGTC	3692116	3693233	3692066	3692118	1	KZ204192.1	ENSANAG00000027844.1	3674538	3702335	None	10570	2695	189285	No_or_no_constitutive_exon
GCAACATTTTTCAGAAAGCTTTTCTTAGACTAGGACATGAGGGCCTAGAGGT	31522	31555	31472	31524	1	KZ204976.1	ENSANAG00000024945.1	25910	31888	None	10570	2695	189285	No_or_no_constitutive_exon
GGTGCAGTGGCTCATGCCTGTAATCCCAGCACTTTGGCGGGCCAAGGCAGGT	1035056	1035094	1035006	1035058	1	KZ204976.1	ENSANAG00000025534.1	1025621	1035094	ZNF621	10570	2695	189285	No_or_no_constitutive_exon
CTGCTGCTGCTCTTCATTTGCCTGGGCAACATGTACCTGCACGGGCTGAGGA	2984392	2984482	2984532	2984480	-1	KZ204976.1	ENSANAG00000033275.1	2980037	3010555	SEC22C	10570	2695	189285	No_or_no_constitutive_exon
GGGAGCTGGAGGAGGGGGAGCTGGAGGAGGGGGAGCTGGAGGAGGGGGAGGT	2604438	2605335	2605385	2605333	-1	KZ201718.1	ENSANAG00000026905.1	2604438	2605701	MAGEC2	10570	2695	189285	No_or_no_constitutive_exon
AGAGGTGCAGCAGCCTTTTACCATCATCTCCCAGCTGCCAATGGGTGCAGCA	1741154	1741328	1741378	1741326	-1	KZ204166.1	ENSANAG00000031531.1	1741154	1748403	None	10570	2695	189285	No_or_no_constitutive_exon
AAATCAAATTTGAGTCATTTTCTTAGAGTTCAAAATTGGTCATAGGGCAGCA	2670091	2670153	2670041	2670093	1	KZ204166.1	ENSANAG00000025707.1	2644541	2670153	None	10570	2695	189285	No_or_no_constitutive_exon
CCTGATGCAGGATTTGGGCTTGGTTGGAGGAAGCTTAGGGAAAGTCTGAGGA	417434	417443	417493	417441	-1	KZ201792.1	ENSANAG00000029155.1	14561	582135	None	10570	2695	189285	No_or_no_constitutive_exon
CTATGACTCACTAGGGAGCTTGTCTCTCATCTTCGTCCTCTGGGTAACAGGC	1062432	1062634	1062684	1062632	-1	KZ200342.1	ENSANAG00000021056.1	1058259	1064092	None	10570	2695	189285	No_or_no_constitutive_exon
CTTGTCTGGGGTGAGATGCTGAGAGTGAGTCTGTGTTTTGTGGGTGGCAGGT	2625460	2625561	2625611	2625559	-1	KZ200342.1	ENSANAG00000037980.1	2620843	2626856	None	10570	2695	189285	No_or_no_constitutive_exon
CAGCCCAGCTACATCCCCTTCTTGCTGAGGTGAATCCCAGGAGATGGGAGGG	3044913	3044978	3045028	3044976	-1	KZ200342.1	ENSANAG00000035340.1	3038434	3067147	CELSR2	10570	2695	189285	No_or_no_constitutive_exon
CCAGGTATGGGACACCCACATGACACTGGCCACTGCTTCCATGTGGGAAGCC	3494107	3494145	3494057	3494109	1	KZ200342.1	ENSANAG00000033445.1	3465552	3501508	None	10570	2695	189285	No_or_no_constitutive_exon
GCGCGCGGTCGCCATGGCAGCGCGGCCGCCGCGGCCTGTGGTAAAGGGAGCA	378794	378907	378744	378796	1	KZ197721.1	ENSANAG00000020908.1	378298	399097	LRRC34	10570	2695	189285	No_or_no_constitutive_exon
TTGGTAATATTTCTTGTGATGACAATCACGGAGACCAACCTGGGCTGAAGAA	484905	485001	485051	484999	-1	KZ197721.1	ENSANAG00000031175.1	484781	486128	None	10570	2695	189285	No_or_no_constitutive_exon
GATACAGAGGCAGAGGAGGTCTTGGTTTCCGTGGTGGCAGAGGGCACGAGGT	484781	484891	484941	484889	-1	KZ197721.1	ENSANAG00000031175.1	484781	486128	None	10570	2695	189285	No_or_no_constitutive_exon
ACTTTCGCTGGCACGAGCGCAGTGGGCGGCGGCGGCGGCGGGCGCGGGAGGC	2712850	2713014	2712800	2712852	1	KZ206602.1	ENSANAG00000028930.1	1238618	2713208	MAGI2	10570	2695	189285	No_or_no_constitutive_exon
GGAGAGCCCTGACCTAGCCATGGTGGCAGTGAGGCTAGGGGGCTGGTGAGAC	164940	165172	165222	165170	-1	KZ208347.1	ENSANAG00000026184.1	18974	169861	CPAMD8	10570	2695	189285	No_or_no_constitutive_exon
CTCCCCCACTCCGTTTCTCATGCCCTCCTTCCCCGCGTGTATGGGATCAGTG	382954	383129	382904	382956	1	KZ208347.1	ENSANAG00000025433.1	378743	383554	USE1	10570	2695	189285	No_or_no_constitutive_exon
ACTACCTTAGAGGGCCTCTGACTTTCCCTCTTCCCCACCTGTGGGGACAGGA	419379	419520	419570	419518	-1	KZ208347.1	ENSANAG00000022166.1	409776	425383	USHBP1	10570	2695	189285	Yes
CGGGGGAAGGCGGGGAGGAGGGGGACGGGCCTCCCGGGGGCAAAGAGGAGGA	495986	496463	496513	496461	-1	KZ208347.1	ENSANAG00000021655.1	490639	501771	ANO8	10570	2695	189285	No_or_no_constitutive_exon
CCAAAGTACGGGCAGGTGGCGAGCCCTCAGGGCCTCGCCGGGGTGGGCAGCG	496996	497105	497155	497103	-1	KZ208347.1	ENSANAG00000021655.1	490639	501771	ANO8	10570	2695	189285	No_or_no_constitutive_exon
GGAGGGGTCCTGTCTGGCAGTGACTATGACCCATGTGTTGGGGACCACAGCG	650700	650862	650650	650702	1	KZ208347.1	ENSANAG00000029973.1	637792	661389	SLC27A1	10570	2695	189285	No_or_no_constitutive_exon
GAGCATTGTCACATTTTGAGGGTACAAGAGTCTTATCCTTGGCGGGGGAGCC	682679	682885	682629	682681	1	KZ208347.1	ENSANAG00000029756.1	668909	682885	PGLS	10570	2695	189285	No_or_no_constitutive_exon
TCAGCTGACAGAACCCCCCCCACACACACAAACTGCTTCCGGGAACACAGGT	697757	697916	697707	697759	1	KZ208347.1	ENSANAG00000034531.1	685054	705898	FAM129C	10570	2695	189285	Yes
TGGTCTCCTGGGCTGGGGTGTCAGCTGGGAGTTTGGGGACAAGGCGGTAGCG	773956	774051	774101	774049	-1	KZ208347.1	ENSANAG00000030873.1	760033	838188	UNC13A	10570	2695	189285	No_or_no_constitutive_exon
CCGGGCATGGTGCCGCACACCTGTAAATCTCAGCTACTCGGGAGGCTGAGGC	1354329	1354371	1354279	1354331	1	KZ208347.1	ENSANAG00000001008.1	1344576	1361086	None	10570	2695	189285	No_or_no_constitutive_exon
AGGCTGGGGCTCTGGCGCCTCCAGGTGGGTGGAATGGGCGGGACCTGGAGGA	1409656	1409767	1409817	1409765	-1	KZ208347.1	ENSANAG00000020146.1	1399669	1422423	PDE4C	10570	2695	189285	No_or_no_constitutive_exon
ACCTGTTTGTGCCTATAGAAGAAATGGCTGTCACCCTGCCCCAGGGACAGCT	1455935	1456568	1456618	1456566	-1	KZ208347.1	ENSANAG00000024831.1	1449075	1462693	KIAA1683	10570	2695	189285	No_or_no_constitutive_exon
AGATTGCAGTGAGCCGAGATCATGCCACTACACTCCAGCCTGGGCGACAGGG	1820060	1820304	1820010	1820062	1	KZ208347.1	ENSANAG00000037189.1	1813921	1820304	TMEM59L	10570	2695	189285	No_or_no_constitutive_exon
GCGGGCATCGCCTGCGCCCCCGTCCTGCTGCCCCGGGCCGGGACCAGGAGGT	1871793	1871797	1871743	1871795	1	KZ208347.1	ENSANAG00000022024.1	1838598	1871827	KLHL26	10570	2695	189285	No_or_no_constitutive_exon
TGGGGCGAGGGGCCGGCGGCCTGCGCTGACCTCCAGCGGCGCGGGCGCAGGG	1994419	1994578	1994628	1994576	-1	KZ208347.1	ENSANAG00000023447.1	1988825	1997049	COMP	10570	2695	189285	Yes
GACAGCCTGGAGTGGTGAGTGGCCGTCCTGCTCTGGGGCCAGCCTGGGAGGC	2119159	2119194	2119244	2119192	-1	KZ208347.1	ENSANAG00000018604.1	2112033	2134563	COPE	10570	2695	189285	No_or_no_constitutive_exon
GTCAGCTCCGGAGCACCTATCGGCTGCACGCCAACATCAGTGCAGGGAAGAT	2267773	2267894	2267723	2267775	1	KZ208347.1	ENSANAG00000025554.1	2264297	2279913	ARMC6	10570	2695	189285	No_or_no_constitutive_exon
GATGTCCCGCTTGCAACTACAATCTACCTATGTCTGCAAGAAGGGCACAGGT	2483047	2483072	2482997	2483049	1	KZ208347.1	ENSANAG00000035988.1	2461298	2487476	None	10570	2695	189285	No_or_no_constitutive_exon
ATCATCATGAAGGACGTGCCCGGCTGGAAGGTGGGTCCCTGGATGGGAAGGC	2751179	2751276	2751129	2751181	1	KZ208347.1	ENSANAG00000033597.1	2737861	2752292	NDUFA13	10570	2695	189285	No_or_no_constitutive_exon
CTCTCCCTATCTCTGTTTCTGCTGCCGCCACCTCTTGCATCTGGGGAAAGGG	303314	303425	303264	303316	1	KZ196935.1	ENSANAG00000025611.1	262161	310766	None	10570	2695	189285	No_or_no_constitutive_exon
AATTATCAACATATTTCTGCTACTTACAGTGATGGGAAACCCAGGGGAAGTG	568055	568069	568005	568057	1	KZ196935.1	ENSANAG00000000031.1	561312	607517	MS4A2	10570	2695	189285	No_or_no_constitutive_exon
TGGGACGGCCGGAGTCGGTGGGCGGAGGGAGGCGTGAGCCTTTGAGGGAGGG	1546540	1546605	1546655	1546603	-1	KZ196935.1	ENSANAG00000024635.1	1524983	1546656	CPSF7	10570	2695	189285	No_or_no_constitutive_exon
AGCACGTGCAGGAGGTGAGAAGGGGTTGCGGGGGGACTGGGCGGGGCCAGAG	1903458	1903498	1903408	1903460	1	KZ196935.1	ENSANAG00000037558.1	1877885	1914799	MYRF	10570	2695	189285	No_or_no_constitutive_exon
TCTAGCTGTAGCGCTTAAGGGTATAAGAGGGCAAATATTCTGGGGTCAAGCA	1922721	1923040	1923090	1923038	-1	KZ196935.1	ENSANAG00000019246.1	1922579	1925257	None	10570	2695	189285	No_or_no_constitutive_exon
CACTAGCTTGGGGTATAGACTTGGCCACCTCCACAGGGATCCTAGGGAAGTG	2213994	2214073	2213944	2213996	1	KZ196935.1	ENSANAG00000037419.1	2200960	2219172	BEST1	10570	2695	189285	No_or_no_constitutive_exon
GATAGATGCTTCTGTGCCAGAACTGGAAGGTGATCTCAAAGGGCCACAAGTT	2936648	2937640	2937690	2937638	-1	KZ196935.1	ENSANAG00000034540.1	2843409	2945179	AHNAK	10570	2695	189285	No_or_no_constitutive_exon
CCAAAATCAAAGGAGATGTTGATGTTTCTGCCCCAAAGCTGGAGGGAGAGTT	2934376	2936270	2936320	2936268	-1	KZ196935.1	ENSANAG00000034540.1	2843409	2945179	AHNAK	10570	2695	189285	No_or_no_constitutive_exon
TGGCCGCTGTATGGTGAGGAAGTTGGGGTGTATGGTGGGCATGATAACAGCT	3015630	3015654	3015704	3015652	-1	KZ196935.1	ENSANAG00000024070.1	3013167	3024626	EML3	10570	2695	189285	No_or_no_constitutive_exon
ACTTCAACAGGGCCCTGAGATGGAGCAGCGTGGAGGTCAGTGGGGTGCAGGC	3214387	3214429	3214337	3214389	1	KZ196935.1	ENSANAG00000037691.1	3213000	3224359	TAF6L	10570	2695	189285	No_or_no_constitutive_exon
GCCCTTTCCCACAGTCTCACTAGTGATCGTTTGCAGGCGCATTGGGAAAGAC	3289508	3289550	3289600	3289548	-1	KZ196935.1	ENSANAG00000028924.1	3243191	3293323	STX5	10570	2695	189285	No_or_no_constitutive_exon
GACCTCAAGTGATCCGCCAGCCTCAGCCTCCCAAAGGGCTGGGATTACAGGT	3348867	3348890	3348817	3348869	1	KZ196935.1	ENSANAG00000037370.1	3319693	3361425	SLC3A2	10570	2695	189285	No_or_no_constitutive_exon
TCCTTTGAAGTCTCTCTGCCTTTGCATCTTGTCCTTTTTCACATGGGCAGGC	903355	903503	903553	903501	-1	KZ207552.1	ENSANAG00000032365.1	878521	918854	ADSL	10570	2695	189285	No_or_no_constitutive_exon
CCCTCTCTCTTCCCCTACCCCCTTGGCCTCTCCCTTTGGGGGTCGGGGAGCG	1875807	1875827	1875877	1875825	-1	KZ207552.1	ENSANAG00000033277.1	1869158	1896240	SYNGR1	10570	2695	189285	No_or_no_constitutive_exon
AGCAATCTCTTTCTCTCTCATCCTGACAGTTTCTTTCTGTGTTGGGGCAGGT	2428072	2428196	2428246	2428194	-1	KZ207552.1	ENSANAG00000037524.1	2416428	2445015	GTPBP1	10570	2695	189285	Yes
CTGAACCCACCTGGACTGATTTCTGCACTGAAGCCACAGGTGTAGGGTAGGC	2417598	2417719	2417769	2417717	-1	KZ207552.1	ENSANAG00000032528.1	2417384	2417775	None	10570	2695	189285	No_or_no_constitutive_exon
TTAGATTTTTTAATTGATTGTTTGTTTGTTTCCCCCACAGGAGGGGAAAGGA	2546591	2546620	2546541	2546593	1	KZ207552.1	ENSANAG00000030228.1	2494022	2546843	FAM227A	10570	2695	189285	No_or_no_constitutive_exon
GGACCGGGACCGGGATCGTGACCGTGGAGGGTAAGGGTGGGGGAGGAGAGGA	2611720	2611791	2611670	2611722	1	KZ207552.1	ENSANAG00000035052.1	2611413	2631087	DDX17	10570	2695	189285	No_or_no_constitutive_exon
CGTCAGCAGCCTCTCCTTCCCTGTTAGGAGCAGAAGGGATGCGGGGGGAGGA	3292611	3292638	3292688	3292636	-1	KZ207552.1	ENSANAG00000031932.1	3268588	3340083	TRIOBP	10570	2695	189285	No_or_no_constitutive_exon
CTAAATGTCCACCATGGGCTTCTGGGTCCTGGCCAAGGCGTGGGAGGGAGGC	3415117	3415270	3415320	3415268	-1	KZ207552.1	ENSANAG00000035836.1	3401043	3423900	GGA1	10570	2695	189285	No_or_no_constitutive_exon
CAAATCTCATCTTGAATTGTACCTCCCATAATTCCCATGTGTCGTGGGAGGG	1876194	1876212	1876144	1876196	1	KZ196533.1	ENSANAG00000036416.1	1761121	2274477	CACNA2D1	10570	2695	189285	No_or_no_constitutive_exon
CTAAAAAGGCCCCTGCAAAGAAGGGAGAGAAGCTGCCCAAAGGGTGAAAGGG	991376	991478	991528	991476	-1	KZ202962.1	ENSANAG00000023883.1	991376	991649	None	10570	2695	189285	No_or_no_constitutive_exon
GAAAGAAAAAAAAGAGGCTCTGGGCTGACAAATGGTGGGGTAACTGAAAGGA	2708924	2709308	2709358	2709306	-1	KZ202962.1	ENSANAG00000023940.1	2708924	2709503	None	10570	2695	189285	No_or_no_constitutive_exon
TCTTAAGATACAACTTAATTTTTAACTTGAACTCTCATTTTATAGGGAAGGC	2910286	2910307	2910357	2910305	-1	KZ202962.1	ENSANAG00000000596.1	2882963	2913548	LZTFL1	10570	2695	189285	No_or_no_constitutive_exon
AGATAGAATGTGTGGCTGGTTGATTAATTTATCATCCTCTAATTGGGCAGGT	126542	126611	126661	126609	-1	KZ204135.1	ENSANAG00000031774.1	125689	145009	PPIL1	10570	2695	189285	No_or_no_constitutive_exon
AGCCAGGGCCTTTTCGCTCTCTCATGCACATACCTTTTCGGGGAAATCAGGT	829377	829490	829327	829379	1	KZ204135.1	ENSANAG00000020879.1	784914	831071	CMTR1	10570	2695	189285	Yes
TCTGGGGGCAGCTGTGTGTGTGGGGGGGTGGTTCCTGTCTGTTGGGGGAGGG	1003242	1003274	1003324	1003272	-1	KZ204135.1	ENSANAG00000036687.1	1002497	1059890	MDGA1	10570	2695	189285	No_or_no_constitutive_exon
ATAAGAGACAGGGCGCGGGGCGCGCCGCCATGGGCCTGGCGGGGCTGCAGGA	2133276	2133620	2133670	2133618	-1	KZ204135.1	ENSANAG00000023040.1	2132693	2136010	None	10570	2695	189285	No_or_no_constitutive_exon
ATGTCATTAGATTCAAGCTAACACTGTGAAACTCCTTCTGGGGCCAACAGGT	2798565	2798663	2798713	2798661	-1	KZ204135.1	ENSANAG00000009069.1	2780375	3164358	KIF6	10570	2695	189285	Yes
TAGAGACTGGCCAGAACGGATATCTAAATGACATCGGGGGAACCGTGAAGGG	3482629	3484644	3484694	3484642	-1	KZ204135.1	ENSANAG00000031310.1	3482629	3485547	None	10570	2695	189285	No_or_no_constitutive_exon
AGTCCCAAAGGAAAGGAGGTAGAAGACGGAGCAAGTTCATTTTAAGGGAGAA	402803	403025	402753	402805	1	KZ199789.1	ENSANAG00000034402.1	400829	403777	None	10570	2695	189285	No_or_no_constitutive_exon
AGAGAGTCGACTTTGAGGCTTCGCTGGCCAAGGGGTGAGAGCGAGGGGAGGC	425272	425296	425222	425274	1	KZ199789.1	ENSANAG00000023751.1	422425	433520	None	10570	2695	189285	No_or_no_constitutive_exon
GGGACAGTAGCGGTCCCTGCTCATACCCTCTGCCCCTTTGTGGGGACCAGGA	531481	531589	531431	531483	1	KZ199789.1	ENSANAG00000035807.1	529639	546939	MYBBP1A	10570	2695	189285	No_or_no_constitutive_exon
AGAGGACTCTTAAGAAATCGGTGAAGGCGAAGCGTGTGATTGACGGGCAGCC	831662	831687	831612	831664	1	KZ199789.1	ENSANAG00000036830.1	817536	906858	ANKFY1	10570	2695	189285	No_or_no_constitutive_exon
TGGGCCGGGAGGTCTCTGAGGACATCCCAGCTCTGAGTGGGAAGGGTCAGTG	1118779	1118927	1118729	1118781	1	KZ199789.1	ENSANAG00000028942.1	1115450	1141732	ATP2A3	10570	2695	189285	Yes
GCCTCAGCCTCCCATAGGGACTTCCTGCTTTTATTATGTGAGCCTGGGAGCC	1120590	1120639	1120540	1120592	1	KZ199789.1	ENSANAG00000028942.1	1115450	1141732	ATP2A3	10570	2695	189285	Yes
TGGGTCCCTCCCGCTCATCTGGGCTCCATCCCTGTCCTCTCCAGGGGCAGGT	1318873	1319077	1318823	1318875	1	KZ199789.1	ENSANAG00000038445.1	1269562	1362302	ITGAE	10570	2695	189285	No_or_no_constitutive_exon
GTGGTCCAGGAAGCAGGTGGCAGGGCTGTAGCCTTTGCTGCAGGGTGGAGGA	1321257	1321438	1321207	1321259	1	KZ199789.1	ENSANAG00000038445.1	1269562	1362302	ITGAE	10570	2695	189285	No_or_no_constitutive_exon
CAAGAACTTGAGTTTGGGATGGTTCCTAGTGGGATGAAGGGAGATGTCAGTC	1822215	1822678	1822165	1822217	1	KZ199789.1	ENSANAG00000023878.1	1820375	1824333	None	10570	2695	189285	No_or_no_constitutive_exon
TGACGGCTCCCTGGTCTTCTGCCTGAGCCTGCGGGAGGTGGGGTGCACAGGT	1971838	1972000	1972050	1971998	-1	KZ199789.1	ENSANAG00000022534.1	1959189	1985560	MYO1C	10570	2695	189285	Yes
TCCTCATTAATCTTTTTCTCTCTTCTTTCCATGTCCTTGTCTGGGAGCAGTG	2035237	2035245	2035295	2035243	-1	KZ199789.1	ENSANAG00000037441.1	2016058	2054022	PITPNA	10570	2695	189285	No_or_no_constitutive_exon
TCTCAGGTGACCCACCCGCCTGGACCTCCCAAAGTGCTGGGATTATAGAGCC	2113023	2113044	2113094	2113042	-1	KZ199789.1	ENSANAG00000021220.1	2072251	2124434	SLC43A2	10570	2695	189285	No_or_no_constitutive_exon
GGAGACTTGACAGATTGCTCCTCTAAACCGAAGTGAAGGTGAAGGGTCAGGA	2122068	2122185	2122235	2122183	-1	KZ199789.1	ENSANAG00000021220.1	2072251	2124434	SLC43A2	10570	2695	189285	No_or_no_constitutive_exon
GAGCGGGAGGCCCACCCAGCCACGCTCACCAAGTTCTCCTCCGGGAGCAGCA	2835931	2835986	2835881	2835933	1	KZ199789.1	ENSANAG00000025348.1	2799822	2845541	SGSM2	10570	2695	189285	No_or_no_constitutive_exon
TATCAAGGGTTATGATTACGCTCAAGCATAATCTGGGACTGGGAAAACAGTC	3031679	3032152	3032202	3032150	-1	KZ199789.1	ENSANAG00000015362.1	3029253	3032402	None	10570	2695	189285	No_or_no_constitutive_exon
CCGCTCTCCTTCCTGGCCGTGTGTTTCCCTGCGGCGTACACTTAGGGAAGCT	3451686	3451883	3451636	3451688	1	KZ199789.1	ENSANAG00000038063.1	3343672	3487271	None	10570	2695	189285	Yes
AATCTAGATCCTCTGTCAGACACTAAACATGCCGTTATCATGGGTTGAAGTT	92173	93721	93771	93719	-1	KZ207368.1	ENSANAG00000022073.1	92173	94550	None	10570	2695	189285	No_or_no_constitutive_exon
CTACTGCTGCACCTTCTGTGGGGAGCTGCGTCGCGGGGCGCTGGAGTAAGGG	785834	785863	785913	785861	-1	KZ207368.1	ENSANAG00000025498.1	779121	786350	None	10570	2695	189285	No_or_no_constitutive_exon
ACTGAGGGCGTCGAAGTCGGGAGCACCTGTTTGGCCTCCGGCTGGGGCAGCA	1407826	1407843	1407776	1407828	1	KZ207368.1	ENSANAG00000027058.1	1404301	1408867	KLK1	10570	2695	189285	No_or_no_constitutive_exon
GGCATTTGGAGAAGAGGAACTTCAACATCATCCTATCCCCGTGGGAGGAGGA	1476396	1476442	1476492	1476440	-1	KZ207368.1	ENSANAG00000030426.1	1476396	1477501	GPR32	10570	2695	189285	No_or_no_constitutive_exon
GGTTCCTCCATGTCCCGCTTGTGCTTACCGCACACCTACGGGATGAAAAGAT	1771615	1771701	1771751	1771699	-1	KZ207368.1	ENSANAG00000033238.1	1753519	1784638	MYBPC2	10570	2695	189285	No_or_no_constitutive_exon
CAGTGGCAGAGGCAGGCCTGGGTTTGCTTGGGGACACGATGGGCTGCAAGGC	1763459	1763641	1763691	1763639	-1	KZ207368.1	ENSANAG00000033238.1	1753519	1784638	MYBPC2	10570	2695	189285	No_or_no_constitutive_exon
CGGGGCGCAGCGAGCCGGCCACCCTGGTCCAGCCGGTCACCATTAGGGAGAT	1759624	1759667	1759717	1759665	-1	KZ207368.1	ENSANAG00000033238.1	1753519	1784638	MYBPC2	10570	2695	189285	No_or_no_constitutive_exon
TGGTGAGGACTACACGGGAGCCACTGTCATCGAGCCCCTCAAAGGGTGAGGC	1808786	1808812	1808862	1808810	-1	KZ207368.1	ENSANAG00000025125.1	1786814	1817523	POLD1	10570	2695	189285	No_or_no_constitutive_exon
GCCCAGGCTGCGTGCAGTTTGTTACTGTAATCTCTGGGAGGCCAAGGCAGGG	1808740	1808762	1808812	1808760	-1	KZ207368.1	ENSANAG00000025125.1	1786814	1817523	POLD1	10570	2695	189285	No_or_no_constitutive_exon
CCCTCCCTTGGGGTGCTCAGTCTGGTCGGGGGAGACAGGCACAGGGCCAGGA	1807587	1807607	1807657	1807605	-1	KZ207368.1	ENSANAG00000025125.1	1786814	1817523	POLD1	10570	2695	189285	No_or_no_constitutive_exon
TTTATCTGTGTTCCCTGGAAGGGCCAAGGCTGAGCTGGCCAGGGAGACAGAC	1807019	1807138	1807188	1807136	-1	KZ207368.1	ENSANAG00000025125.1	1786814	1817523	POLD1	10570	2695	189285	No_or_no_constitutive_exon
GGAGCCATAGGTGGGACACCTGGATTTTACCCAGAGTTTGGGTGCAGGAGGT	1888230	1889430	1888180	1888232	1	KZ207368.1	ENSANAG00000019569.1	1883258	1892325	KCNC3	10570	2695	189285	No_or_no_constitutive_exon
AAGCTAACGTGTCTCCGCCGTACGCGGCCTCTCATCCTCCGGGAGGCTAGCC	1907682	1907773	1907823	1907771	-1	KZ207368.1	ENSANAG00000026016.1	1903010	1942170	None	10570	2695	189285	No_or_no_constitutive_exon
AAGCCAATCCGAGAAGAAGATGACAGCCACTGCTGAGTCTATGGGGACAGAA	1906136	1906296	1906346	1906294	-1	KZ207368.1	ENSANAG00000026016.1	1903010	1942170	None	10570	2695	189285	No_or_no_constitutive_exon
GGACGGGTCCATCCAGGAAGGGGCGCCTCTTGAGGGGGCTTCTGGGAGAGGG	2299503	2299777	2299827	2299775	-1	KZ207368.1	ENSANAG00000024248.1	2294588	2340071	AP2A1	10570	2695	189285	No_or_no_constitutive_exon
GCGGGCTGCTGCGGGCTCACCCCTCCCTGCCTGCCTCCCTAGGGTGGGAGAA	2432772	2432880	2432930	2432878	-1	KZ207368.1	ENSANAG00000021704.1	2429715	2441976	PRMT1	10570	2695	189285	No_or_no_constitutive_exon
GGGGGGGCGAGAGGGTGGCCCACCTGTGGCTGACACTTTGGGGGCCACAGGT	2647910	2647958	2648008	2647956	-1	KZ207368.1	ENSANAG00000029260.1	2647910	2651185	FLT3LG	10570	2695	189285	No_or_no_constitutive_exon
CAAGGTGTCCCCAGAATCTGCCCCAGGGCCCTGGGGTGGTGCTGTGGGAGGG	2933022	2933046	2932972	2933024	1	KZ207368.1	ENSANAG00000020571.1	2930401	2934863	HRC	10570	2695	189285	No_or_no_constitutive_exon
CCTCTGCCTGCCCCTTAACTCACCCTTCTCTCTTCCTACTAACGGGTCAGGA	2939818	2939845	2939895	2939843	-1	KZ207368.1	ENSANAG00000031902.1	2936014	2962536	PPFIA3	10570	2695	189285	No_or_no_constitutive_exon
AGCCTCAGCCCCCACCCACCTTATGTCCCTCTGTCCCCACACAGGGACAGGA	2951359	2951547	2951597	2951545	-1	KZ207368.1	ENSANAG00000031902.1	2936014	2962536	PPFIA3	10570	2695	189285	No_or_no_constitutive_exon
GCCGTGGTCGCCGTGCTGTCATCCTCGCGCCATCGGCCGTGGGTTAAAAGGG	3007636	3007712	3007586	3007638	1	KZ207368.1	ENSANAG00000034348.1	3007029	3009918	KCNA7	10570	2695	189285	No_or_no_constitutive_exon
ATTCCCACTCTAGTTTCATCCAGGATCGAGCAGGGCGAATCGGGGGGGAGAC	3105137	3105247	3105297	3105245	-1	KZ207368.1	ENSANAG00000026426.1	3098487	3106032	BAX	10570	2695	189285	No_or_no_constitutive_exon
GGTTGAGGTGAGCCGAGATCTTGCCATTGCACTCCAGCCTGGGCAACAAGAG	3186089	3186182	3186039	3186091	1	KZ207368.1	ENSANAG00000023196.1	3177558	3194878	TULP2	10570	2695	189285	No_or_no_constitutive_exon
CCCATGTTTGCTCCTTCCCTCTGTGTGTCCGTCTATCTTGGGCTGTGAAGGT	3419921	3420967	3421017	3420965	-1	KZ207368.1	ENSANAG00000033050.1	3419011	3427769	SPHK2	10570	2695	189285	No_or_no_constitutive_exon
CATTCTTCTCATACCTGCCCTTCCTCCATCCGACAGCCCGCTGGGGGGAGCT	3419134	3419190	3419240	3419188	-1	KZ207368.1	ENSANAG00000033050.1	3419011	3427769	SPHK2	10570	2695	189285	No_or_no_constitutive_exon
CGTAATTCTGTTCCCTGTCTGTTGACATGTCTATACCTGGTGGGGTGCAGCT	368694	368864	368914	368862	-1	KZ203582.1	ENSANAG00000027539.1	287148	527567	DOCK8	10570	2695	189285	Yes
GCGGCTGCCAGCCTGGCGTGGGTGCTGCGGGCTGCGTTCGGGGCACAGAGCA	2936661	2937279	2937329	2937277	-1	KZ203582.1	ENSANAG00000037094.1	2933713	2937428	None	10570	2695	189285	Yes
GCCTCATGTCCCCAAGCCACATGCCTGGGAGCCGTGAACGGGACTGAGAGAA	2933878	2934225	2934275	2934223	-1	KZ203582.1	ENSANAG00000037094.1	2933713	2937428	None	10570	2695	189285	Yes
CGGGCCGCGATGGAGCTGCACGTTGTAGAGCGCCGGGTGCGGGTGCTGAGCA	3368975	3369914	3369964	3369912	-1	KZ203582.1	ENSANAG00000034297.1	3368900	3369955	None	10570	2695	189285	No_or_no_constitutive_exon
TCCAGCAGCTGCAGGAAGGCCTGGCTTCCTGAGATTGATGGGGAACAGAGAA	3368900	3368948	3368998	3368946	-1	KZ203582.1	ENSANAG00000034297.1	3368900	3369955	None	10570	2695	189285	No_or_no_constitutive_exon
AAATGATCGGTGAAAAAGCAACGTTCTTGGATGCCTGGGAGGCCACAGAGGA	3445860	3446359	3445810	3445862	1	KZ203582.1	ENSANAG00000028009.1	3445801	3448232	None	10570	2695	189285	No_or_no_constitutive_exon
TCCTCAGTTCCCGGACATGATCCTATCCGCCTCTCGAGGTACGGGCTAAGGT	526324	526349	526274	526326	1	KZ203209.1	ENSANAG00000026722.1	526203	532073	None	10570	2695	189285	No_or_no_constitutive_exon
CAGGGTTGCTTCTCAGTTGTCCCATTGTGGGGATGGTCCTGGGTGAGCAGGA	786359	786505	786309	786361	1	KZ203209.1	ENSANAG00000021816.1	777385	828362	ZNF354C	10570	2695	189285	No_or_no_constitutive_exon
ATGGAGGAGTTGGAGGAGGTAGGTGGAGCATGGGGAGGTGGGGGAGGTAGGG	1290886	1291042	1290836	1290888	1	KZ203209.1	ENSANAG00000027694.1	1284163	1291042	None	10570	2695	189285	No_or_no_constitutive_exon
GTCGAGGATTCGGCTAGACTTGATAAAGGTCTGTGATTGGGATAGGAAAGCT	1285729	1285753	1285679	1285731	1	KZ203209.1	ENSANAG00000027694.1	1284163	1291042	None	10570	2695	189285	No_or_no_constitutive_exon
GCTGTGCAGGGGCCCGCCTGCTGACGTGGGGCTTCCCTGGGTGCGGGCAGGC	1323448	1323617	1323398	1323450	1	KZ203209.1	ENSANAG00000030669.1	1305501	1346376	None	10570	2695	189285	No_or_no_constitutive_exon
TAACCTGGAGAAGGCACCGGGGGTGCGGCAGAGCTCTGAGGGCAGCGCAGCT	1508427	1508835	1508377	1508429	1	KZ203209.1	ENSANAG00000028928.1	1506922	1511485	None	10570	2695	189285	No_or_no_constitutive_exon
AGGAGGCAAATTGGAAGCCGAGATTGACCTGGATCCTGGGAAGGATGAAGAT	1509324	1509354	1509274	1509326	1	KZ203209.1	ENSANAG00000028928.1	1506922	1511485	None	10570	2695	189285	No_or_no_constitutive_exon
AGCCTGAGACCCGGCTGTGCCCTCACTCTTTCTGGTCTCTCAGGGTCAAGCT	1518978	1519001	1518928	1518980	1	KZ203209.1	ENSANAG00000030413.1	1518124	1520871	None	10570	2695	189285	No_or_no_constitutive_exon
CCATGAAAATCTCCCACTGGGACTAACTCAAGTTCATTTTGGGAAAACAGCT	1623429	1623559	1623379	1623431	1	KZ203209.1	ENSANAG00000031581.1	1569634	1633775	None	10570	2695	189285	No_or_no_constitutive_exon
GTGATGTTAATATTGCCCCCCTACTGGGGTTATTTGTCCTTGGGTTGAAGGG	1643240	1643379	1643429	1643377	-1	KZ203209.1	ENSANAG00000035312.1	1638113	1647200	HNRNPH1	10570	2695	189285	No_or_no_constitutive_exon
AGAAGAGAAGGAAGAGGAAAAGGACAAGGGAGATGAGGAAGAGGAGGGAGAA	1767464	1767476	1767414	1767466	1	KZ203209.1	ENSANAG00000025740.1	1732705	1773422	CANX	10570	2695	189285	No_or_no_constitutive_exon
CTCACCTTGCCGTGCCCTAACCCACGGTGTGTCTGTCCCCGTGGGCACAGTG	1938575	1938834	1938884	1938832	-1	KZ203209.1	ENSANAG00000033570.1	1906619	1956610	TBC1D9B	10570	2695	189285	Yes
AACCCTATATGTAGTTCCAGTACCTCCTCACCCCCTTCCTTGGGTGGCAGGT	2286067	2286201	2286251	2286199	-1	KZ205505.1	ENSANAG00000030845.1	2282997	2294292	CDH16	10570	2695	189285	Yes
TGGAGGGCCACTACCAGCTGTTGGTACAGGTCAAGGACATGGGTGACCAGGC	2289082	2289205	2289255	2289203	-1	KZ205505.1	ENSANAG00000030845.1	2282997	2294292	CDH16	10570	2695	189285	No_or_no_constitutive_exon
GGCGGTGGCAGCGGAGCGGCGGGAGCAGCGGCGGGGGCCGGGAGCGCGAGGG	2299272	2299578	2299628	2299576	-1	KZ205505.1	ENSANAG00000030145.1	2297121	2299640	RRAD	10570	2695	189285	No_or_no_constitutive_exon
CAGTTCTCCTTCCGCAACCTGCTGTGATTTGTGCAGGAGTGGGTTGGCAGGC	2599274	2599713	2599763	2599711	-1	KZ205505.1	ENSANAG00000034545.1	2596901	2617213	None	10570	2695	189285	No_or_no_constitutive_exon
GGCACAGGGTGAGAGTGACAGCCCAGGGGTAGGGTTGGTAGGGGACCCAGAT	2671388	2671412	2671338	2671390	1	KZ205505.1	ENSANAG00000036092.1	2670997	2679765	PLEKHG4	10570	2695	189285	No_or_no_constitutive_exon
CTCAGAAGCCTTTTTTTTTTAATTTGAAATAAATTATTCTATGTGGGCAGCT	2736612	2736701	2736562	2736614	1	KZ205505.1	ENSANAG00000038452.1	2718308	2766208	LRRC36	10570	2695	189285	Yes
GATCAGGCGTTGGGTGAGCACCCATCCCTGTCCGGGTCTTGCTCAGGGAGCT	2775926	2775947	2775997	2775945	-1	KZ205505.1	ENSANAG00000028213.1	2775648	2798015	ZDHHC1	10570	2695	189285	No_or_no_constitutive_exon
GCGGGGAACCTGCTGGATGACCGAGGTATGGCTGAGCCTGGGGACCGCAGGG	3034546	3034576	3034496	3034548	1	KZ205505.1	ENSANAG00000032350.1	3032174	3044733	CARMIL2	10570	2695	189285	Yes
AGGGTTGACACCGAGAGGTAGACTGGATGAGGGAGGGGGTGAGGGGAAAGGG	3034717	3034749	3034667	3034719	1	KZ205505.1	ENSANAG00000032350.1	3032174	3044733	CARMIL2	10570	2695	189285	Yes
ACTGGAGGGTGGGGCGGGACGGGGAGGGCTCGGTGCCCCCGCGGGTGCAGCC	3035147	3035244	3035097	3035149	1	KZ205505.1	ENSANAG00000032350.1	3032174	3044733	CARMIL2	10570	2695	189285	No_or_no_constitutive_exon
CCCCGCCCAGCCACAGGCGCTTCCTCTTCCGACGAGAGGCGGGGCCTGAGCG	3047308	3047457	3047507	3047455	-1	KZ205505.1	ENSANAG00000033228.1	3044845	3047636	ACD	10570	2695	189285	No_or_no_constitutive_exon
CTGTGAGGCCTTGAGCCAGGGCCAGGGCTGCCAGGGTAGCTGGGGTGGAGGG	3360955	3360989	3361039	3360987	-1	KZ205505.1	ENSANAG00000022088.1	3340520	3365691	SLC12A4	10570	2695	189285	No_or_no_constitutive_exon
AAGGTGTGATCAGCTAAATTTTTCTCCCATGGCCGTCCCATAGGGCAGAGTT	3374034	3374095	3374145	3374093	-1	KZ205505.1	ENSANAG00000033881.1	3371673	3376522	DPEP3	10570	2695	189285	No_or_no_constitutive_exon
GCCTTGCCCAACCAGAGGCCCCTCTGACTGGGGATCCCATCTGGGAGCAGGA	612349	612487	612299	612351	1	KZ202009.1	ENSANAG00000037025.1	606604	618704	FES	10570	2695	189285	Yes
ACAGCCTCGTGACATGTCCTTCTGCTTACTGTTGCCTGATGACTGGGAAGTT	800682	800911	800632	800684	1	KZ202009.1	ENSANAG00000038217.1	799217	802636	CIB1	10570	2695	189285	No_or_no_constitutive_exon
GCCCCCCCCCACCAGCCCTGGCATACCCTCTAATTTCCTGGTTGGGGCAGGG	1221815	1221958	1221765	1221817	1	KZ202009.1	ENSANAG00000037062.1	1220469	1239173	ANPEP	10570	2695	189285	No_or_no_constitutive_exon
GGGTGGGAGCCCGGGCCGGGGCCGGGGCCGGGGCCGGGGCAGGGGCGCAGGC	1275806	1275966	1275756	1275808	1	KZ202009.1	ENSANAG00000036131.1	1275240	1276301	MESP1	10570	2695	189285	No_or_no_constitutive_exon
AGCAACTGCCCTTACTGTTGTGACACTACTGTCTTCCTGGTGGGACGTAGAT	1686215	1686452	1686165	1686217	1	KZ202009.1	ENSANAG00000035130.1	1677158	1694625	POLG	10570	2695	189285	No_or_no_constitutive_exon
TGCCAGTGATGGGAATGCACCAGACATCCTCCAGTTCTCTAGGGCACGAGCT	2207507	2207563	2207613	2207561	-1	KZ202009.1	ENSANAG00000023567.1	2207223	2207745	None	10570	2695	189285	No_or_no_constitutive_exon
GCGCGGAGCCTGCGGCGGCGGCGGCGGCGGCGGCGGCCCGGCGGGCGGAGCG	2686981	2687310	2687360	2687308	-1	KZ202009.1	ENSANAG00000038179.1	2613772	2687786	CHSY1	10570	2695	189285	No_or_no_constitutive_exon
AACCAAAGTCTGACCTTTCCCTCTTTTCCTTTCCTGATGCGGGGACTCAGCT	2751639	2751737	2751787	2751735	-1	KZ202009.1	ENSANAG00000026419.1	2751639	2939259	PCSK6	10570	2695	189285	No_or_no_constitutive_exon
GAACTGTCTAATTGTTTTTTCTTTTAAGTTCTTCTTCTTTTGGGGTATAGTC	3080745	3080797	3080847	3080795	-1	KZ202009.1	ENSANAG00000036977.1	3080745	3102138	TM2D3	10570	2695	189285	No_or_no_constitutive_exon
GGCTGGGGCTGTGGGCGGTGGGTCTGGTGCCTGTGGTGGGGGGCGAAGAGGG	73341	73519	73569	73517	-1	KZ202208.1	ENSANAG00000023371.1	73024	74932	SLC16A11	10570	2695	189285	No_or_no_constitutive_exon
ACTGTCATCTGTGCCACGCCCTCAGATTTAATAGGCCTGAGCACGGGGAGAA	111583	111608	111658	111606	-1	KZ202208.1	ENSANAG00000029703.1	98879	115493	CLEC10A	10570	2695	189285	No_or_no_constitutive_exon
GCTAGGCACAATGGCTCACACCTGTAATCCCAGCACTTTGGGAGGGCAAGGC	167074	167105	167024	167076	1	KZ202208.1	ENSANAG00000010015.1	165212	167105	None	10570	2695	189285	No_or_no_constitutive_exon
CCACTCTCCAAGCCATTTCCCACCCCACTTGCCTTGCCAGAATTGGGCAGTG	247221	247381	247431	247379	-1	KZ202208.1	ENSANAG00000001842.1	234171	268107	DLG4	10570	2695	189285	No_or_no_constitutive_exon
CGTGTGCGCAGGCGCGGCAGGGGCCATTTGCCCGGTTGGGTGGGCGGCAGAG	284977	285016	285066	285014	-1	KZ202208.1	ENSANAG00000029709.1	274971	289992	DVL2	10570	2695	189285	No_or_no_constitutive_exon
AGAGGAAGAGGAAGAAGAGGAAGAGATGGCAACAGTGGTAGGGGGTGAAGCC	286805	286836	286886	286834	-1	KZ202208.1	ENSANAG00000029709.1	274971	289992	DVL2	10570	2695	189285	No_or_no_constitutive_exon
TCGCTGTTGGCTCTGGGCGGCTTGGTGCTGCTTCGGGGTGAGAGCTAGAGGC	302761	302783	302711	302763	1	KZ202208.1	ENSANAG00000022276.1	302654	309877	ELP5	10570	2695	189285	No_or_no_constitutive_exon
CAAACACCTGCCTCTTTTAGTCAATTGTCAGTGGAGTCGGTGGGGGCCAGGA	309818	309877	309768	309820	1	KZ202208.1	ENSANAG00000022276.1	302654	309877	ELP5	10570	2695	189285	No_or_no_constitutive_exon
CCTGGCGCTGTGTTCTGGTGGGGGGCTGGCGGGGGCTCAACGGGGGGGAGGG	452660	453066	452610	452662	1	KZ202208.1	ENSANAG00000035171.1	452602	462845	NLGN2	10570	2695	189285	No_or_no_constitutive_exon
TGCGAGCCTGCTGCAGAACTACCTCAAGACCTGGGACATCGTACCGGGAGAT	822352	822438	822302	822354	1	KZ202208.1	ENSANAG00000022783.1	785381	898434	DNAH2	10570	2695	189285	No_or_no_constitutive_exon
ATTGTGAGTGACAACTTTGACAACTTCGGGTGGAGGGGTGATGGGTGGAGCT	913535	913710	913485	913537	1	KZ202208.1	ENSANAG00000021278.1	911578	919536	KDM6B	10570	2695	189285	No_or_no_constitutive_exon
GAGGGGATTGGGTCAGAAGTGAAATCAGATCTAGCTGGAACCTAGGGAAGGT	974925	974930	974875	974927	1	KZ202208.1	ENSANAG00000034323.1	951503	978737	CHD3	10570	2695	189285	No_or_no_constitutive_exon
TCCGCTGCCTAGCAACGGTGAGGGGCTGCCGGGAAGGATGCAGGGGAGAGAG	981231	981262	981312	981260	-1	KZ202208.1	ENSANAG00000024198.1	981140	981812	LINC02581	10570	2695	189285	No_or_no_constitutive_exon
CTCTCCTCCTCCAGGCCGGCTGCTGCTGTGGCCAGCGTTGCCGGGGGCAGCA	1183282	1183447	1183497	1183445	-1	KZ202208.1	ENSANAG00000030412.1	1158488	1184228	ALOXE3	10570	2695	189285	Yes
TGGATCATGGTGGTACAGATAGATGTGACCCTGGGAGGAAGAGGGATGAGGG	1285326	1285357	1285407	1285355	-1	KZ202208.1	ENSANAG00000027192.1	1285118	1301641	CTC1	10570	2695	189285	No_or_no_constitutive_exon
GCCCGGCCCCGTGCCCCTCCGTCTGCCTCCGCACGGCTGGCAGAGGGCAGGC	1524691	1524778	1524641	1524693	1	KZ202208.1	ENSANAG00000023019.1	1498443	1524778	NDEL1	10570	2695	189285	No_or_no_constitutive_exon
TTTGGTTTTGTGTTCTCCATTTCACCACTTCTGGCTTTGGTGTGGGATAGGT	1590408	1590523	1590573	1590521	-1	KZ202208.1	ENSANAG00000024795.1	1533743	1679408	MYH10	10570	2695	189285	No_or_no_constitutive_exon
TTTTATTTTATTTTTATGTTTTTATTCTTCCATAAGTCATTGGGGGACAGGT	219614	219656	219706	219654	-1	KZ200996.1	ENSANAG00000028961.1	219614	222966	None	10570	2695	189285	No_or_no_constitutive_exon
TCGGGCCATGGCGGGGGCCCTTGCTCACACTCTCTCTCGCTGGGGGCCAGGT	1115816	1115958	1115766	1115818	1	KZ200996.1	ENSANAG00000030526.1	1095097	1116263	FERMT3	10570	2695	189285	Yes
CCACCTAGTACCACATCAACAAGTTGTCCCAGAGCGGGGAGGTGGGGGAGCC	1113007	1113100	1112957	1113009	1	KZ200996.1	ENSANAG00000030526.1	1095097	1116263	FERMT3	10570	2695	189285	No_or_no_constitutive_exon
CAGTACTGTCCATCTGCCTGAGCGCCGTGGCCATAGCCACGGGGGCCTAGGG	1135300	1135393	1135250	1135302	1	KZ200996.1	ENSANAG00000025147.1	1135222	1136856	None	10570	2695	189285	No_or_no_constitutive_exon
TCAAGGAGGGTGAGCGCTGGGCAGGGGCTGGGCGAGGGGTGCAGGAGCAGGG	1206637	1206668	1206587	1206639	1	KZ200996.1	ENSANAG00000033891.1	1201126	1208458	ESRRA	10570	2695	189285	No_or_no_constitutive_exon
TTTAATGTTGGTCATCTCCTGTCTTTCTCCCTCCCCCCTGGGCTGGGCAGGT	1599251	1599413	1599463	1599411	-1	KZ200996.1	ENSANAG00000028468.1	1536331	1647529	NRXN2	10570	2695	189285	No_or_no_constitutive_exon
CCAGCATCACTCCCACCCTGACCCAGTGTCTCCTCCCTACTGTGGGGCAGGT	1582355	1582546	1582596	1582544	-1	KZ200996.1	ENSANAG00000028468.1	1536331	1647529	NRXN2	10570	2695	189285	No_or_no_constitutive_exon
GGACACCCACCTTAAGTGGCTTTCTTTGCCAAGCACCCCAGGGAGGTTAGTT	1791593	1791860	1791910	1791858	-1	KZ200996.1	ENSANAG00000034810.1	1791593	1822487	EHD1	10570	2695	189285	No_or_no_constitutive_exon
CTCTGTGAGTCACCACCACTCTCCCCTCTTCCTTGTCGTGGGGGCTGTAGGC	1973858	1973974	1973808	1973860	1	KZ200996.1	ENSANAG00000038358.1	1965778	1979804	SNX15	10570	2695	189285	Yes
GCAGTGAGCTGTGATCATGCCACTACACTCCAGCAGCCTGGGTGATAGAGGG	2089264	2089320	2089370	2089318	-1	KZ200996.1	ENSANAG00000028011.1	2089264	2091873	None	10570	2695	189285	No_or_no_constitutive_exon
AAAAAAAGTGTGTGCCGGAAGCTAGCACTGATGGGAGCTCTGGGAAATAGGT	2145094	2145180	2145044	2145096	1	KZ200996.1	ENSANAG00000035943.1	2139690	2165790	None	10570	2695	189285	No_or_no_constitutive_exon
AAGTGAAATGTCTTAAACATAATACTTTTTTTCCACTTCTGGGATTGCAGTT	2253447	2253536	2253397	2253449	1	KZ200996.1	ENSANAG00000030656.1	2235469	2275942	POLA2	10570	2695	189285	Yes
GCTGGCGCTGCTTCGCTGCCTGCCGCGGCTGGGCCGGGCGCGGGGCCGAGGG	2519072	2519202	2519252	2519200	-1	KZ200996.1	ENSANAG00000029708.1	2500415	2519325	LTBP3	10570	2695	189285	No_or_no_constitutive_exon
CTCAGGAGACAGAGGTAGGGGCATCAGGGATCTCAGGGTCAGAATCTGAGGT	2544003	2544585	2543953	2544005	1	KZ200996.1	ENSANAG00000035647.1	2536186	2554407	EHBP1L1	10570	2695	189285	No_or_no_constitutive_exon
GACCGTGTAGGGGGTTGCGGGGCTGACGGCCGCGGCTGTGGGGACTGCAGTT	2586451	2586612	2586401	2586453	1	KZ200996.1	ENSANAG00000026559.1	2580451	2601205	PCNX3	10570	2695	189285	No_or_no_constitutive_exon
TGCTGATGGAGTACCCTGAGGCTATAACTCGCCTAGTGACAGGGGCCCAGAG	2620113	2620245	2620295	2620243	-1	KZ200996.1	ENSANAG00000035759.1	2618456	2628986	RELA	10570	2695	189285	No_or_no_constitutive_exon
TGGCTTGTCCCCGGCCTGTACCAGTGCTAAGTATTCCCTTGGGACCACAGTT	2841146	2841244	2841294	2841242	-1	KZ200996.1	ENSANAG00000029489.1	2840463	2845259	None	10570	2695	189285	No_or_no_constitutive_exon
AGGAGCGTGCCAAGCAGGTAGGGCAGGTGGAAGCCCTGGTCTGGTGGGAGTG	3021391	3021463	3021341	3021393	1	KZ200996.1	ENSANAG00000029120.1	3018583	3036293	SF3B2	10570	2695	189285	No_or_no_constitutive_exon
AACTTCCTCAACAAGAGTGTGGAAGAGCCAGCCCAGGTAGGGGCAGGCAGGC	3236179	3236187	3236129	3236181	1	KZ200996.1	ENSANAG00000021225.1	3227288	3238008	KLC2	10570	2695	189285	No_or_no_constitutive_exon
GAGCATCCTGTGGGCCAGCACCCCAATTTTGACTCTGGGTCCGGGGGCAGAG	3309073	3309166	3309216	3309164	-1	KZ200996.1	ENSANAG00000019797.1	3306725	3311229	BRMS1	10570	2695	189285	Yes
CGCCACCCCCTCCCCCTGTCTCCCTCTCTGAACCCGCCCATCGGGGGTAGGA	884024	884132	883974	884026	1	KZ207960.1	ENSANAG00000034901.1	882732	942416	SP3	10570	2695	189285	No_or_no_constitutive_exon
GGTCCATCCCCCAAGCTCACCAGTGTCACTTAACAAACGGGGAAACTGAGGC	264858	264984	264808	264860	1	KZ203563.1	ENSANAG00000029264.1	251168	283987	LSP1	10570	2695	189285	No_or_no_constitutive_exon
GGCCCTGGGAGCAAGCACGATGCCCACAGTGTCCCTGCGGGTGGCGGCAGGA	363849	363902	363799	363851	1	KZ203563.1	ENSANAG00000010507.1	349731	363902	None	10570	2695	189285	No_or_no_constitutive_exon
TGTCTGAGCTGGATGCCAAGCAGGCAGAGGCCATCATGGTAAGAGGGCAGGT	568495	568525	568575	568523	-1	KZ203563.1	ENSANAG00000020359.1	559201	568627	TH	10570	2695	189285	No_or_no_constitutive_exon
ACAGTAGGTGATCAGCAATGTGCTCTCCTCCCTGGCCTCCGTGGGACCAGCC	566541	566814	566864	566812	-1	KZ203563.1	ENSANAG00000020359.1	559201	568627	TH	10570	2695	189285	No_or_no_constitutive_exon
GGTCAAGCTGCCTCCCGAGGGCTCAGCCTCGTCTCCCTGAATGGGCACAGGA	833794	833978	834028	833976	-1	KZ203563.1	ENSANAG00000035036.1	818405	836807	TRPM5	10570	2695	189285	No_or_no_constitutive_exon
TCGTCCTGTCTCTGGCTCACTCTCCTGTCCCCCTTCCCTGGGGTGTCAAGTC	828971	829322	829372	829320	-1	KZ203563.1	ENSANAG00000035036.1	818405	836807	TRPM5	10570	2695	189285	No_or_no_constitutive_exon
GGGCAGTCATCGCCAGGCCCGCCTCTGACCCCGCTGGCCATGTGGGGCAGGA	1489140	1489277	1489327	1489275	-1	KZ203563.1	ENSANAG00000026417.1	1479859	1520494	OSBPL5	10570	2695	189285	Yes
CATTGTGGTTACTGCGGAGGAGCAGGGGCCGTGGGGGGACCGTAACAAAGTT	1680386	1680467	1680336	1680388	1	KZ203563.1	ENSANAG00000024450.1	1659347	1699523	None	10570	2695	189285	No_or_no_constitutive_exon
GCCGTCGCCCGACGGGCCGTGGTGCTTCAGCCCCGAGGGCGCGCAGGGAGCG	1750719	1751007	1750669	1750721	1	KZ203563.1	ENSANAG00000024908.1	1741812	1751007	None	10570	2695	189285	No_or_no_constitutive_exon
CCCAGAAGGTGAGGGCGGTCGGGGGCCGCTGGAGAGATCCTGGGGACAAGGA	2329338	2329413	2329288	2329340	1	KZ203563.1	ENSANAG00000034294.1	2322639	2355763	MUC6	10570	2695	189285	No_or_no_constitutive_exon
GACATCCTGGCCCTGGCGGGAGGTTCGGGGCCCCAACGTCCCCAGGGGAGGG	2331070	2331090	2331020	2331072	1	KZ203563.1	ENSANAG00000034294.1	2322639	2355763	MUC6	10570	2695	189285	No_or_no_constitutive_exon
CGCGGGCACCCACCCTCGGGCACACGTGTGTGCGGGGAGCGCGCCGGGAGGT	2558199	2558384	2558434	2558382	-1	KZ203563.1	ENSANAG00000031457.1	2558199	2558767	PANO1	10570	2695	189285	No_or_no_constitutive_exon
GTCGCCCTTCTACGTGTCCTTCTTGGCCGGTTGTGTGGCCGGGAGTGCAGCT	2563914	2563941	2563864	2563916	1	KZ203563.1	ENSANAG00000038170.1	2558455	2565733	SLC25A22	10570	2695	189285	No_or_no_constitutive_exon
CGGGGACGGGGACGGGGACGTACGGGGGACGCTAAGGGAGCTGGGGGAAGCT	2638308	2638343	2638393	2638341	-1	KZ203563.1	ENSANAG00000029388.1	2630834	2647702	EPS8L2	10570	2695	189285	No_or_no_constitutive_exon
GACCACATTTGCCTCAAGCATAGTGATAGAAGCCCCAGACAGACTGGGAGCC	2660926	2660972	2661022	2660970	-1	KZ203563.1	ENSANAG00000029427.1	2658270	2665766	TMEM80	10570	2695	189285	No_or_no_constitutive_exon
GCGGCCTGAGAGCGGGGCTGGCGGGGCAGGTGGGCGGCGGCTGGTGGGAGGC	2788218	2788382	2788432	2788380	-1	KZ203563.1	ENSANAG00000035729.1	2785143	2788478	DRD4	10570	2695	189285	No_or_no_constitutive_exon
AGGGCGGACCCCCAGCTCCGGGACTAACTCTGCTTTGGGGTGGGGGTCAGCG	2796568	2796655	2796518	2796570	1	KZ203563.1	ENSANAG00000027728.1	2796012	2796931	SCT	10570	2695	189285	No_or_no_constitutive_exon
AGGGGCCCTGCGACGCCCAGAAGCCGCCGTGCGCGTCCTCGGGCCGGGAGCC	2868039	2868074	2867989	2868041	1	KZ203563.1	ENSANAG00000022952.1	2864054	2869342	LMNTD2	10570	2695	189285	No_or_no_constitutive_exon
CCAATCACATCCTGGCATCCCTTCCTCTTCCCTGAACCCCCAGGGCGAAGAG	3033235	3033303	3033185	3033237	1	KZ203563.1	ENSANAG00000028536.1	3033134	3048728	ANO9	10570	2695	189285	No_or_no_constitutive_exon
CTGGAGAGAGTCACGAATGCATTCCCTACACTCTACCCCATGGGAAACAGCA	3258885	3259005	3259055	3259003	-1	KZ203563.1	ENSANAG00000027742.1	3258254	3263414	RIC8A	10570	2695	189285	No_or_no_constitutive_exon
GGATCCGGCGTGGACCCGGGATGGCTGGACCGGGCAGCACTGGGGGCCAGAT	101887	102057	102107	102055	-1	KZ205334.1	ENSANAG00000033300.1	87067	116498	LZTR1	10570	2695	189285	No_or_no_constitutive_exon
CCCGCCCTTCCCTCCCCGGCTCCCTGAGACTCGGGGGCTCTGGGGCGCAGGC	89716	89886	89936	89884	-1	KZ205334.1	ENSANAG00000033300.1	87067	116498	LZTR1	10570	2695	189285	No_or_no_constitutive_exon
GAGGTCCAGGCCCATGCCCAAGCTTATGCTCTGCCTGGCGGGGGTTACAGGT	108177	108269	108319	108267	-1	KZ205334.1	ENSANAG00000033300.1	87067	116498	LZTR1	10570	2695	189285	No_or_no_constitutive_exon
[truncated: 696 more rows]
