# Supplementary material for: Widespread Separation of the Polypyrimidine Tract From 3′ AG by G Tracts in Association With Alternative Exons in Metazoa and Plants
Source: Front Genet. 2019 Jan 14;9:741. doi: 10.3389/fgene.2018.00741 (PMC6339879; doi:10.3389/fgene.2018.00741)
Supplement: DATA FILE S2 — Sequences of REPAG 3′ SS from each species of metazoa, plants and protists. [file Data_Sheet_2.zip › Supplementary data 2/Plants_Release38_brachypodium_distachyon.txt]

REPA_GGG_Sequence	Exon_Start	Exon_End	Pos_-50	Pos_+2	Strand	Chromosome	GeneID	Gene_Start	Gene_End	Gene_Name	Number_of_REPAs	Number_of_REPAs_has_GGG	Number_of_Intron(Intra_genic_Region)	Upstream_Constitutive_Exon
GTCTTATATTTTTATGGGTGTGTGCGTGTGTCATGGGGTGGGGATAATAGGT	386006	386129	386179	386127	-1	1	BRADI1G00450	383620	387469	None	8795	1079	112122	Yes
AACCTCTTTTGCTAACATAGTTTTTAAGTGATTCATTTGGGTGCTAGAAGTC	425617	425831	425881	425829	-1	1	BRADI1G00517	425617	430780	None	8795	1079	112122	No_or_no_constitutive_exon
GTTGCCTGTAAGGTGTTTGCTGAAATGCTCTGTTGTCTTTGGGGATTCAGGG	1264867	1264930	1264817	1264869	1	1	BRADI1G01870	1264228	1265740	None	8795	1079	112122	No_or_no_constitutive_exon
CTGTTTCTACTGATCTCTTATGCCTCTGTGGTTTACTGATGGGTCGACAGGT	1336053	1336258	1336003	1336055	1	1	BRADI1G01980	1335403	1339644	None	8795	1079	112122	No_or_no_constitutive_exon
AGCCTTTTAAATATTTGTACTACTCTCATCTTGGACTCTGGGTGAAATAGGT	1821227	1821306	1821356	1821304	-1	1	BRADI1G02697	1818842	1824514	4334691	8795	1079	112122	No_or_no_constitutive_exon
GCAGGTAACTAATAGAGTAACACGTGGTGGCAAATGTGTCGGGGTTGCAGGA	2055894	2056394	2055844	2055896	1	1	BRADI1G03110	2053324	2056394	None	8795	1079	112122	No_or_no_constitutive_exon
ACAGAGCTAGGACCTAGGATTAATATGCTGGTGTGTCTTGGACTGGGCAGAT	2226418	2226471	2226368	2226420	1	1	BRADI1G03410	2225966	2228481	None	8795	1079	112122	No_or_no_constitutive_exon
CCCAACGCCTCTGATTTACTGACGGCAAAAAAAAATTGGGGGGGCTGCAGAA	2299101	2299202	2299051	2299103	1	1	BRADI1G03480	2298337	2302362	None	8795	1079	112122	No_or_no_constitutive_exon
ATGGCAGAGACTCCGGCTTCGACTAATCTTGGCACTTTGGGATGATGCAGGA	2452614	2452939	2452564	2452616	1	1	BRADI1G03640	2452237	2455647	4334606	8795	1079	112122	No_or_no_constitutive_exon
AATAATTCGATTTAGATCTGATCTGGTATGATTTGGGGATTGGGATGCAGGT	2728452	2729290	2729340	2729288	-1	1	BRADI1G03980	2728452	2730586	None	8795	1079	112122	No_or_no_constitutive_exon
ATTTGGTCTGTCTGCAATGTAATGTATGGTTGGGAAAATGGGAAATGCAGAG	3143633	3144325	3144375	3144323	-1	1	BRADI1G04690	3143633	3145887	None	8795	1079	112122	No_or_no_constitutive_exon
AGAATTATGAAACGGGCTGGGTTTTGAGCGTGCCGTTTCCGTGGGCGCAGAG	3270355	3270472	3270522	3270470	-1	1	BRADI1G04930	3268868	3271023	None	8795	1079	112122	No_or_no_constitutive_exon
GCGTTCACTGCATTTGACTTTGACGTGGCTGCTCTGCTTCGGGGCTGCAGGT	3363890	3364001	3363840	3363892	1	1	BRADI1G05060	3363203	3374760	None	8795	1079	112122	No_or_no_constitutive_exon
TTTCTTGATTTGATCAATTTTGTTTTTTTGTTTTGTTTTTGGGGGTTCAGGG	3381861	3381961	3382011	3381959	-1	1	BRADI1G05080	3381491	3382383	None	8795	1079	112122	No_or_no_constitutive_exon
GCCCGCGACCAGTAGCTAATCTGTGTTGATGGGCGATTTCTGGGATGCAGGA	3418987	3419084	3419134	3419082	-1	1	BRADI1G05122	3410814	3419276	None	8795	1079	112122	No_or_no_constitutive_exon
TCACGGGATCCCTGATTGTTTGTTCTTCTTTTTTTTTTGGCCGAGGGAAGAT	3436333	3436456	3436283	3436335	1	1	BRADI1G05150	3435836	3438091	None	8795	1079	112122	No_or_no_constitutive_exon
TGAAGGTGCGATGGTACTACTGACCAGAAGATTCTATTATTGGGCGGCAGGC	3562687	3562881	3562931	3562879	-1	1	BRADI1G05247	3561072	3567417	None	8795	1079	112122	No_or_no_constitutive_exon
TGCGAGTCTGCGCTCGCGCTGACGAAGATTTTCTGGCATCTGGGTGGCAGTT	4260498	4260627	4260448	4260500	1	1	BRADI1G06350	4260251	4264431	None	8795	1079	112122	No_or_no_constitutive_exon
TATGAGCATTTCCGTGTTTACTTATACCTTCTGAATTGGGAAAATTGCAGAA	4261151	4261385	4261101	4261153	1	1	BRADI1G06350	4260251	4264431	None	8795	1079	112122	No_or_no_constitutive_exon
TTAGTTTGGACGTCATGCTAAATGCGCACTTCCCTATTCTGGGTGTGCAGGT	4354338	4354455	4354505	4354453	-1	1	BRADI1G06470	4352351	4355344	None	8795	1079	112122	No_or_no_constitutive_exon
GATGCCGTCATGTGCTTCCTGTTGTTTTTGGTTTTGAATTGTGGGTGAAGAT	4873802	4873882	4873752	4873804	1	1	BRADI1G06960	4873402	4876088	None	8795	1079	112122	No_or_no_constitutive_exon
TATTACCTATGATCTAAATTCTAAACAGACCATGCATGCTGTGGGCGTAGGT	5080163	5080976	5080113	5080165	1	1	BRADI1G07260	5079552	5080976	None	8795	1079	112122	No_or_no_constitutive_exon
TCGCGAGGTGGTAGTGCTTGCATTGTGAAATTTTGTGATCGGGATCGCAGGC	5174749	5174969	5174699	5174751	1	1	BRADI1G07340	5174251	5177054	4334251	8795	1079	112122	No_or_no_constitutive_exon
CTCGTCGTCTAATATTGTTGGATTGCGTTTGGTTAATTGGGACATGGAAGGT	5469717	5469860	5469667	5469719	1	1	BRADI1G07737	5469387	5470859	None	8795	1079	112122	No_or_no_constitutive_exon
TGATCACCAGAATTTCCGGGGCTCTTCACTGTTCTGTATGGGTGATGTAGGA	5549266	5549342	5549392	5549340	-1	1	BRADI1G07830	5547966	5552897	None	8795	1079	112122	No_or_no_constitutive_exon
TGCGTGCGGTACTAATTTTGTGATCCTTTCGTGGTGGGCGGCAAAGGCAGGC	5570965	5571333	5570915	5570967	1	1	BRADI1G07870	5570580	5572835	4334191	8795	1079	112122	No_or_no_constitutive_exon
TTGTGTTTCTTTGTTTCTTCTTCTTCTGCTGCTGCTTTTTGGGAGATCAGCG	5577934	5578375	5577884	5577936	1	1	BRADI1G07890	5577588	5578375	None	8795	1079	112122	No_or_no_constitutive_exon
TGCCGAGCTGCTGACGGGCCTTTGTTTTTCCTCTTGTGCCGTGTGGGCAGGC	5596428	5596479	5596529	5596477	-1	1	BRADI1G07936	5595892	5598225	None	8795	1079	112122	No_or_no_constitutive_exon
GATTCATTGGAACTGGCCTGACGGGTTAATTGCTGATTTGGGTTGGGCAGGA	5621831	5621981	5622031	5621979	-1	1	BRADI1G07970	5619652	5623406	None	8795	1079	112122	No_or_no_constitutive_exon
TCAGATTTTTTAGGTGTTTGTATAACAAATAATTCAATTGGGGAATGCAGGG	5826236	5826325	5826375	5826323	-1	1	BRADI1G08287	5818403	5827194	None	8795	1079	112122	No_or_no_constitutive_exon
ACGGAGACATTGAATCTTTCTGCTGTGGTGCTGTCTCTGTGGGACGACAGTG	6079175	6079263	6079125	6079177	1	1	BRADI1G08607	6078597	6085268	None	8795	1079	112122	No_or_no_constitutive_exon
TCTCTTGTTTGTTTGTTTGTTGGTGGGATTTTCATCGGTGGGTTGAGCAGCA	6480414	6480444	6480364	6480416	1	1	BRADI1G09120	6479734	6485584	None	8795	1079	112122	Yes
CTGAATCTGCTCTCTTTTCCTCTGATCCCCGTATTCGTCTGCGGGTGCAGGT	6526780	6527108	6526730	6526782	1	1	BRADI1G09140	6522696	6527108	None	8795	1079	112122	No_or_no_constitutive_exon
TGTATGGATAATGTAATATTCTTTCTGATGATTTATTGTGGGAAATGCAGCT	6706760	6706843	6706893	6706841	-1	1	BRADI1G09320	6704133	6707695	None	8795	1079	112122	No_or_no_constitutive_exon
ACATTTTTTATTTATCTGGCTATAACTAAATATTGTGTTCATGGGATCAGTA	6714440	6714512	6714562	6714510	-1	1	BRADI1G09340	6712614	6723817	None	8795	1079	112122	Yes
GGGGGTGGATTGGGTTGAACTGACTTGGTGTTTTTGGCTTGTGTGGGCAGGT	7058653	7058733	7058603	7058655	1	1	BRADI1G09810	7058364	7074716	None	8795	1079	112122	No_or_no_constitutive_exon
ATTAAACCCCGGATGGTCTTTTAATGTTGTGTTGTTTTGTGGGATTGCAGGA	7414619	7414642	7414569	7414621	1	1	BRADI1G10260	7411316	7415752	None	8795	1079	112122	No_or_no_constitutive_exon
ACCCCGGATGGTCTTTTAATGTTGTGTTGTTTTGTGGGATTGCAGGACAGCG	7414624	7414642	7414574	7414626	1	1	BRADI1G10260	7411316	7415752	None	8795	1079	112122	No_or_no_constitutive_exon
GGCTCTGGCACAGCGTGAATGTTTTACCAGTTGGCAGGGGAGAGATAGAGAT	7938808	7939061	7939111	7939059	-1	1	BRADI1G10917	7934861	7942008	None	8795	1079	112122	No_or_no_constitutive_exon
TGATTGCTGGTTTGTGGTTTTGATTCTTCTGTTTATTGGGAAATTGGCAGAA	7998408	7998648	7998358	7998410	1	1	BRADI1G10990	7997676	7999472	None	8795	1079	112122	No_or_no_constitutive_exon
ATTTTAAGATGATTCTGATGAAATCCTGGATTGATTTGTGGGGAATTCAGAT	8305913	8306744	8305863	8305915	1	1	BRADI1G11250	8305108	8306744	None	8795	1079	112122	No_or_no_constitutive_exon
CATGGAAATATACCACAACTGACCATCTATCAACACTTTTGGGATCGCAGGA	8351062	8351206	8351012	8351064	1	1	BRADI1G11300	8343500	8352489	None	8795	1079	112122	No_or_no_constitutive_exon
TATGTGCTATGAGTCCAAACTCACGTGTATATCATGTTACATCGGGGCAGAG	8368084	8368238	8368288	8368236	-1	1	BRADI1G11317	8360690	8378118	None	8795	1079	112122	Yes
CTGCTTGCCTTTGCTGACAGCGTCTGAAACGTGGTTTTGTTTGGGGGCAGAA	8710103	8710771	8710053	8710105	1	1	BRADI1G11710	8709696	8710771	None	8795	1079	112122	No_or_no_constitutive_exon
ATATTGAATGATGACTTGCTTTTGTTTCATATTCTCCGGGAACCAAATAGGA	8953491	8953698	8953441	8953493	1	1	BRADI1G12050	8951228	8958807	None	8795	1079	112122	No_or_no_constitutive_exon
AGATTCTTTACGTCATCATCCTAATATTAACTACTGAATGGGCATGGCAGAT	9044530	9044597	9044647	9044595	-1	1	BRADI1G12140	9041293	9060555	None	8795	1079	112122	No_or_no_constitutive_exon
GTTCGCTGATCTCTGACTGACATGCATGTATGTTTTGGGTGTGTGGGCAGAG	9070639	9070923	9070973	9070921	-1	1	BRADI1G12150	9069967	9073822	4333767	8795	1079	112122	No_or_no_constitutive_exon
TGGTCGTGGAGGCCGGGGTATGGGTGGTGGATACCAGAATGGTAGGGGAGGT	9075577	9076131	9076181	9076129	-1	1	BRADI1G12157	9075577	9079887	None	8795	1079	112122	No_or_no_constitutive_exon
GTGGCTATCTGAAACTCTTAATGCTCTGTCAATGGCGGCGACGGGCACAGGA	9188590	9188654	9188704	9188652	-1	1	BRADI1G12260	9186823	9189129	None	8795	1079	112122	No_or_no_constitutive_exon
TGCTGCTTTTGTACTTACCACCTCCACTCTGCTGTTGCACCGGGAAGCAGGT	9421298	9421359	9421248	9421300	1	1	BRADI1G12520	9419627	9421936	None	8795	1079	112122	No_or_no_constitutive_exon
TTTACAAGTTTGTACCTTACTGACGTATTTTGGAAATTTGGGGTTTGAAGGG	9437202	9437370	9437420	9437368	-1	1	BRADI1G12540	9432421	9438331	None	8795	1079	112122	No_or_no_constitutive_exon
CTTGCATGGAGCCTAATTTTAATTTGTCCGGTTGGGCCTTGGGCGCGCAGGT	9753322	9753982	9753272	9753324	1	1	BRADI1G12860	9750703	9753982	None	8795	1079	112122	No_or_no_constitutive_exon
TGAGACATCCTTTGTTGGGCGGAGGGAGTACTAATTTCCCATGGGCACAGAT	9804713	9804839	9804889	9804837	-1	1	BRADI1G12940	9803858	9808448	None	8795	1079	112122	No_or_no_constitutive_exon
TAATTAATTAATTAGCTTGTTGTTGGCTCGATCGATGGGCATGGATGCAGTT	10193875	10193994	10193825	10193877	1	1	BRADI1G13410	10192608	10193994	None	8795	1079	112122	No_or_no_constitutive_exon
TCCGAGACTGCTGACCGGTTCTGTGTCATCTCGATTTGGGGGCGAAACAGGG	10473747	10473801	10473851	10473799	-1	1	BRADI1G13600	10471614	10473996	None	8795	1079	112122	No_or_no_constitutive_exon
AAGGGTAAATCCTGACGTTTGTTGCATGATGTGTGTTTTTGGGTGTGCAGCG	10838372	10839174	10839224	10839172	-1	1	BRADI1G13980	10837409	10840586	None	8795	1079	112122	No_or_no_constitutive_exon
ATCATGCAGAACAGATACAACAACTATAATAATTCCTCATGTGTGGGCAGAA	10874041	10874646	10874696	10874644	-1	1	BRADI1G14000	10874041	10878698	None	8795	1079	112122	Yes
TTGCTCGAGTTGACGTGTAATTTTGCTAATTTGCCGGATTTTGAGGGAAGGT	11049120	11049258	11049308	11049256	-1	1	BRADI1G14127	11045168	11049829	None	8795	1079	112122	No_or_no_constitutive_exon
TCATGCTTCAACTTGATGAAACTATTAATGTCAACCCTTCTATTGGGAAGTT	11303321	11303405	11303455	11303403	-1	1	BRADI1G14360	11301696	11306387	None	8795	1079	112122	No_or_no_constitutive_exon
CGGACGGGCTCGTCACGTTCTGGCGCTGGACCGCGGCCCACGGCGGGGAGCC	11391153	11391773	11391823	11391771	-1	1	BRADI1G14460	11391153	11392779	None	8795	1079	112122	No_or_no_constitutive_exon
GCTCTTTATCTCAGGACACTTTCTAGTTAGCCTGATCCTGGGAAATGCAGAT	12276978	12277108	12276928	12276980	1	1	BRADI1G15330	12273965	12279436	4333349	8795	1079	112122	No_or_no_constitutive_exon
GACATCGGGGATGGTGCTAATCTGGCTGTTGTTTTTTGTGGGTAGAGTAGAC	12296872	12296941	12296991	12296939	-1	1	BRADI1G15360	12289960	12297350	None	8795	1079	112122	No_or_no_constitutive_exon
CGGGCTGTTTCACTGTCCGGTCTGCTTACCACCTTACCTGGGAATGTCAGTT	13206182	13207220	13206132	13206184	1	1	BRADI1G16250	13203546	13207220	None	8795	1079	112122	No_or_no_constitutive_exon
CATCTTAGTGAATGAGTGACTGACGAATGATTTCAATCTTGGGATTGCAGCA	13427955	13428111	13427905	13427957	1	1	BRADI1G16610	13426735	13430390	None	8795	1079	112122	No_or_no_constitutive_exon
CAGATTAACACTTCATGTTAGGGATATTTGACCCTGTTTTCTGGGAACAGGC	13711202	13711283	13711152	13711204	1	1	BRADI1G17060	13702996	13711893	None	8795	1079	112122	No_or_no_constitutive_exon
AAATGTTCATGATTAAGATGCTGACATGGTTACTGCGATTGGGGTTGCAGAT	13967621	13967906	13967956	13967904	-1	1	BRADI1G17430	13967621	13968811	None	8795	1079	112122	No_or_no_constitutive_exon
TCCTCACACGGCTTGATAGCGGTGACAAGTACAGTCTGAGTGGGCGACAGAA	14270586	14270962	14271012	14270960	-1	1	BRADI1G17690	14270586	14272065	None	8795	1079	112122	No_or_no_constitutive_exon
AATTTCAATTCCATGAGTAACTCAACAGTCTCACATGTTTGGGATTGCAGGG	14456650	14456703	14456753	14456701	-1	1	BRADI1G17830	14454838	14458224	4344288	8795	1079	112122	No_or_no_constitutive_exon
CTGATCCCCCCGTTTTGTTCTCCTGCTCGAATGGGTGGGTGGGCGCGCAGAT	14595359	14595475	14595309	14595361	1	1	BRADI1G18110	14595114	14599821	None	8795	1079	112122	No_or_no_constitutive_exon
TGTCTCTACTTAGTTCTTTCATAGATGTAACGTTTGTGTGCTGGGAACAGGT	14634802	14634886	14634936	14634884	-1	1	BRADI1G18180	14634802	14642309	4344248	8795	1079	112122	No_or_no_constitutive_exon
TTTTGCACTGTATAAAATGCTAATTGGCTTATTCGTTGGGTGAAAAACAGTT	14815555	14815673	14815505	14815557	1	1	BRADI1G18450	14812331	14816546	None	8795	1079	112122	No_or_no_constitutive_exon
TTCCTCTTACATGCTTAGTACTGAACATTGCTATTCTTACATATGGGCAGGT	14877667	14877738	14877788	14877736	-1	1	BRADI1G18550	14876887	14880700	None	8795	1079	112122	No_or_no_constitutive_exon
ACGAAATCTCACATTACTACATATTTCTTCTTCTTACTCGCGGTGGGAAGAT	15118329	15118663	15118713	15118661	-1	1	BRADI1G18890	15116352	15118983	None	8795	1079	112122	No_or_no_constitutive_exon
CTCATAGGGCCAGCGTAAGGGCGATTTTAGTAACACTGTGGGCGTTGAAGGT	15126853	15127108	15126803	15126855	1	1	BRADI1G18900	15126229	15129715	None	8795	1079	112122	No_or_no_constitutive_exon
TGCTGGCGAGTTTGCTGACTCGAGTTTCCGGTTTGGGTGGGGGAGTGCAGGG	15153457	15153581	15153631	15153579	-1	1	BRADI1G18920	15148932	15153896	None	8795	1079	112122	No_or_no_constitutive_exon
AATAAGCAGCACATTAAAGGAAGAGCAACTTACTTATCTGGGGGTACCAGGT	15150337	15150412	15150462	15150410	-1	1	BRADI1G18920	15148932	15153896	None	8795	1079	112122	No_or_no_constitutive_exon
TGATGCTGCCGATTGTTGATTCGAGCTTCGGTTTTGCTGGGGAACTGCAGGG	15159560	15159684	15159734	15159682	-1	1	BRADI1G18930	15155486	15159987	None	8795	1079	112122	No_or_no_constitutive_exon
ATTGGGGAATTTGGGATTGATTTGATGGATGGATGGATGTTGGGCGGCAGGT	15200668	15201246	15200618	15200670	1	1	BRADI1G18990	15199469	15201246	None	8795	1079	112122	No_or_no_constitutive_exon
AGGCCAGCCTTCTCAGTCTTACTGATCCTTCTTAATCTTGGGAAATGCAGGA	15332414	15332475	15332525	15332473	-1	1	BRADI1G19140	15332414	15337151	None	8795	1079	112122	No_or_no_constitutive_exon
ACAACTAGTAGAAAATTGTACTAACTTTATACACGTGTGTTTGGGAGCAGAT	15361697	15361816	15361866	15361814	-1	1	BRADI1G19170	15360894	15363054	None	8795	1079	112122	No_or_no_constitutive_exon
TACAATTCACGCGTTAAGTTTGGTTGGATTCTACGCTTGTTTGGGAGCAGAT	15365551	15365670	15365720	15365668	-1	1	BRADI1G19180	15364629	15366991	None	8795	1079	112122	No_or_no_constitutive_exon
TAGGGAAATTAAATTGGTTAAGCTTGGATTCTACGCTTGTTTGGGAGCAGAT	15411475	15411594	15411425	15411477	1	1	BRADI1G19230	15409995	15413614	None	8795	1079	112122	No_or_no_constitutive_exon
GAGGAAGTAATTAGAAACCTGGAACTGAATGAACTGTTGGGTGGGTGCAGGA	15418181	15418430	15418480	15418428	-1	1	BRADI1G19250	15418181	15419678	None	8795	1079	112122	No_or_no_constitutive_exon
TGCTGCATATGTGCCTAGAATTAAAGTGTGTGTTCTTGTTGGGAGAACAGGG	15429065	15429124	15429174	15429122	-1	1	BRADI1G19270	15426907	15429486	None	8795	1079	112122	No_or_no_constitutive_exon
GTTGATGTTGTATTATTGACACGTCTTGTGTTTTCTTTCTGGGGATGTAGGT	15487402	15487511	15487561	15487509	-1	1	BRADI1G19370	15483589	15495039	None	8795	1079	112122	No_or_no_constitutive_exon
GGCGTCGAGTTATTGTAAACCTGTGTATGATTGTCGCGCTGGGGATGCAGGT	15539695	15541366	15541416	15541364	-1	1	BRADI1G19450	15538929	15542750	None	8795	1079	112122	No_or_no_constitutive_exon
TATCAGAACATTGCAACTATTGTTGATCCTACCTATGTATGTGCGGGTAGAT	15638140	15638553	15638090	15638142	1	1	BRADI1G19590	15636015	15638553	None	8795	1079	112122	No_or_no_constitutive_exon
TGGATACTCAATACTCATATAGATTTGATTATTGGGATTTGGGAGAACAGGT	15737084	15737345	15737034	15737086	1	1	BRADI1G19650	15721594	15746211	None	8795	1079	112122	No_or_no_constitutive_exon
ATTTAAGTTCAAGCTGTTTTCTAGTCTCACCAAATGACATATGTGGGCAGAT	15933524	15933655	15933474	15933526	1	1	BRADI1G19880	15931438	15935963	None	8795	1079	112122	No_or_no_constitutive_exon
TAACAAGATGTCTAAGAATATCATCTGTGTTCCTCCTTATGTGGGTGCAGGT	15942187	15942398	15942137	15942189	1	1	BRADI1G19890	15939578	15942398	None	8795	1079	112122	No_or_no_constitutive_exon
AAACGCCAATATTGAATGCAAAAATAATCTGATGCTGCTTGTGGGAGCAGAT	15961819	15962055	15962105	15962053	-1	1	BRADI1G19920	15961819	15965581	None	8795	1079	112122	No_or_no_constitutive_exon
ATACGTCGAGTTCTTCAGACACGATTCCTCGTACCAACCCTCAAGGGCAGAA	16123987	16125177	16123937	16123989	1	1	BRADI1G20125	16112615	16125453	None	8795	1079	112122	No_or_no_constitutive_exon
TTCTCGCGCCCGGAATCTGTCGTGATCTGGTGCTGAATTTGGGGATGCAGAT	17056686	17056781	17056636	17056688	1	1	BRADI1G21200	17056524	17061747	None	8795	1079	112122	No_or_no_constitutive_exon
CACCAAAATGTGGTATGCTCAAAGAAGCGCAATGCGATCGGTGGGTGCAGAA	17531632	17531839	17531582	17531634	1	1	BRADI1G21810	17530642	17533046	None	8795	1079	112122	No_or_no_constitutive_exon
ATCTGAGGGAAAGTGACATGGGTTTTTGTTGGTTTTGGGCGGCATGGCAGGA	17532898	17533046	17532848	17532900	1	1	BRADI1G21810	17530642	17533046	None	8795	1079	112122	No_or_no_constitutive_exon
TTAATTTGGTTAACTGCTTACTTTTGCCTCATGCATGGGAATGAAAACAGAG	17569825	17570378	17570428	17570376	-1	1	BRADI1G21860	17569295	17570870	None	8795	1079	112122	No_or_no_constitutive_exon
TTTTCTTTTTCTTTTTGAGGTCGGGGGTTGCTGACGTGGCATGGGTGCAGTG	17707193	17707649	17707143	17707195	1	1	BRADI1G22030	17706136	17708045	4343845	8795	1079	112122	No_or_no_constitutive_exon
CAATAATTACCATCATAAAATCTCCACTCATTTTGCCAATGTTGGGGAAGCA	17846942	17847147	17847197	17847145	-1	1	BRADI1G22200	17846942	17850958	None	8795	1079	112122	No_or_no_constitutive_exon
GAGGCCCTGAACAATTCTCTTTCTTGTTTTCCCCTCTGGGGCACGAACAGCT	17874045	17874402	17874452	17874400	-1	1	BRADI1G22240	17871815	17878990	None	8795	1079	112122	No_or_no_constitutive_exon
ATGCGTGTCATCCAATCTTAATGGCTCTTCGCTGCTGTGGGAAAAAACAGAT	18532901	18534095	18532851	18532903	1	1	BRADI1G23090	18531465	18534095	None	8795	1079	112122	No_or_no_constitutive_exon
AAACTGGATCGGAGTCAGTGATGAATTTGGGGTTAAATTGGGGATCGCAGGA	18982848	18982954	18982798	18982850	1	1	BRADI1G23590	18982426	18985321	None	8795	1079	112122	No_or_no_constitutive_exon
ATCTGCCGGCCTAAACTACAACGATGTGGTAAGTGCTTACAATGCGGGAGGT	19619971	19620248	19620298	19620246	-1	1	BRADI1G24440	19619971	19620602	None	8795	1079	112122	No_or_no_constitutive_exon
AGCGTCTAGATATATGTAATATTTCGACAAGAATTATGAAACGGAGGGAGTA	20168181	20168658	20168708	20168656	-1	1	BRADI1G24950	20168181	20192705	None	8795	1079	112122	No_or_no_constitutive_exon
ATGTATCTCATGATTTATCTGTATAACCAATCAATTGTTTTGGGGTGCAGTG	20205898	20206074	20205848	20205900	1	1	BRADI1G24960	20202464	20207297	None	8795	1079	112122	Yes
CGTTCTGAACTTCTGATCTGTTTCGAAATGGATGGGGTTGGATTGGGCAGGA	20654299	20654519	20654569	20654517	-1	1	BRADI1G25410	20654299	20655038	None	8795	1079	112122	No_or_no_constitutive_exon
ACGCTCATGGTGGGAAGCTTTAATTTGGTTCTCCTTTGTGGGTGTGATAGAT	20671545	20671710	20671760	20671708	-1	1	BRADI1G25440	20669625	20672534	None	8795	1079	112122	Yes
TATTTCAAGTCTGAAAGTAAATTCTGAAGTAACAAAGTGATGGGGAACAGGT	20800966	20801305	20800916	20800968	1	1	BRADI1G25630	20798681	20801305	None	8795	1079	112122	No_or_no_constitutive_exon
ATATTAACTAGTGATGCGTACGTGTTAATTTGGGTTGGGTGTGAGTGCAGGC	20889519	20889879	20889469	20889521	1	1	BRADI1G25760	20886914	20889879	None	8795	1079	112122	No_or_no_constitutive_exon
GTAATCCTGATTAGTCCTGACAAAAAAGTTCTTTATTTGGGGGTTGGCAGAT	20955773	20956494	20956544	20956492	-1	1	BRADI1G25847	20955773	20957779	None	8795	1079	112122	No_or_no_constitutive_exon
ACTGCAAAAATATCCTAGCTTTTGAGAGCGAATTTGCCTCAACGGGCCAGAA	21239420	21239576	21239370	21239422	1	1	BRADI1G26170	21236467	21247547	None	8795	1079	112122	Yes
CACGCGCGACTGTCTTGTTTAACTCTCCTTCTTCGTGTTGGGAATTGCAGGT	21541341	21542655	21542705	21542653	-1	1	BRADI1G26510	21537369	21542819	None	8795	1079	112122	No_or_no_constitutive_exon
AATCCTGTGTTCATGCTACGTTGATCATTTCTCTTACCATGGGACGACAGGG	21891557	21891673	21891507	21891559	1	1	BRADI1G26820	21889967	21897477	None	8795	1079	112122	No_or_no_constitutive_exon
GTTTTGGTCAAATCATATTGCTGACTCAACTGAAGGGCGTGATGGGGCAGAA	22148979	22149079	22148929	22148981	1	1	BRADI1G27080	22147518	22152454	None	8795	1079	112122	No_or_no_constitutive_exon
TATTCTCTTCGCGATTTATTTATCGTTATATCTGTGGACTTGGGAAACAGAT	23287624	23287803	23287574	23287626	1	1	BRADI1G28130	23286672	23289341	4343213	8795	1079	112122	No_or_no_constitutive_exon
AAATGCGCGGTAGCTTGTTGCTGATATTGCTTGCTGTCTGCGGGGTGCAGGA	23507658	23507712	23507762	23507710	-1	1	BRADI1G28310	23502046	23508141	None	8795	1079	112122	No_or_no_constitutive_exon
TCAGAGTTATTCGAGGCATTCTAACTGATTTGTATCGCTGAACTGGGCAGTG	23635035	23635719	23635769	23635717	-1	1	BRADI1G28400	23635035	23639109	None	8795	1079	112122	No_or_no_constitutive_exon
ATATATGTACTTCATGCTGTGACTGACAGTGAACAATTGCAGGGAAACAGTA	23899194	23899528	23899578	23899526	-1	1	BRADI1G28600	23891456	23899848	None	8795	1079	112122	No_or_no_constitutive_exon
GTATTTACGACTTTGGGCTGTATGATTGCTGATTTTTGTGGTGCGGGTAGCG	23984986	23985109	23984936	23984988	1	1	BRADI1G28680	23983835	23987723	None	8795	1079	112122	No_or_no_constitutive_exon
ACGACTTTGGGCTGTATGATTGCTGATTTTTGTGGTGCGGGTAGCGAAAGAC	23984992	23985109	23984942	23984994	1	1	BRADI1G28680	23983835	23987723	None	8795	1079	112122	No_or_no_constitutive_exon
TTAACAAGTTCCATTTAAGGTACTGAGTCATATCACTGCCATGGGTACAGGT	24313120	24313208	24313258	24313206	-1	1	BRADI1G28950	24311844	24322003	None	8795	1079	112122	Yes
CAAGGCTACTATTGATGCATGTTTGCCCCTGTGGTTTGGGAACTGAGCAGGG	24736086	24736227	24736277	24736225	-1	1	BRADI1G29167	24735335	24740895	None	8795	1079	112122	No_or_no_constitutive_exon
CGATTTTCATTAAAGCATAAGCATTAGATTGACTTGAATTTCGGGGACAGGG	24751005	24751070	24751120	24751068	-1	1	BRADI1G29187	24745724	24751376	None	8795	1079	112122	Yes
ATGATCTGATGGGATTAACTAACTGAGATGAATTGGATGGATGGGTGCAGGT	25250118	25250185	25250068	25250120	1	1	BRADI1G29700	25248347	25251340	None	8795	1079	112122	No_or_no_constitutive_exon
CTTTCGGTGTTGTTGATTTCTGGTATTTTTTTGGTTTTGGGGTGGCGCAGGA	25269959	25270012	25270062	25270010	-1	1	BRADI1G29730	25268426	25270248	None	8795	1079	112122	Yes
AATTTAGTATATTTATGTGTTTACTTGCGAATCTTACTTTATGGGTGTAGGG	25344994	25345264	25344944	25344996	1	1	BRADI1G29850	25343554	25349173	4342117	8795	1079	112122	Yes
TTTTTTTCTTCCATGTAACCTTGGAGTTCTCTGCTTGGCTGGGTGTGCAGGA	25438893	25439145	25439195	25439143	-1	1	BRADI1G29980	25436585	25439473	None	8795	1079	112122	No_or_no_constitutive_exon
CCCTTTATTTATATAACTATCATCTTGCTAACCTGCATTGGGTGCAATAGGT	25494038	25494125	25493988	25494040	1	1	BRADI1G30040	25492348	25498664	None	8795	1079	112122	No_or_no_constitutive_exon
GGCCTGACTGAGCCTAACACAAAATATTTTGTGGTTGCTGGGTAATGCAGCT	25573669	25573753	25573619	25573671	1	1	BRADI1G30190	25572175	25574754	None	8795	1079	112122	No_or_no_constitutive_exon
GTCTTAGTTGGCGATCGAGTCAGTCAATTTGATCCTCCTTGGGTATGCAGGG	25725880	25725960	25725830	25725882	1	1	BRADI1G30350	25725232	25727949	None	8795	1079	112122	No_or_no_constitutive_exon
CATGGAATCGTCAAGATTTATTTATTTGATTTACCAATTGGGATGGACAGAT	25726895	25727049	25726845	25726897	1	1	BRADI1G30350	25725232	25727949	None	8795	1079	112122	No_or_no_constitutive_exon
CTTTTCAATTGGTGTGCTGATGATTGCCTGTGTAAATTAAAACTGGGCAGGG	26151839	26151936	26151789	26151841	1	1	BRADI1G30797	26150148	26153359	None	8795	1079	112122	Yes
GCGGCAACTCTTACCAATGCACTACTGCTATGGATGTCTGGGTGATGCAGGA	26464442	26464766	26464392	26464444	1	1	BRADI1G31000	26463590	26464766	None	8795	1079	112122	No_or_no_constitutive_exon
CTCACGGACCGCACATCTTCGGATGAGTGGCCATCGAACGACGGGGGCAGTG	26712590	26713505	26712540	26712592	1	1	BRADI1G31230	26712267	26716714	None	8795	1079	112122	No_or_no_constitutive_exon
TGGAAATTATAAATCTTTGATGCTTAAAGAATATTTTTGGGGAAATGCAGGA	26833807	26833896	26833757	26833809	1	1	BRADI1G31337	26832686	26835421	None	8795	1079	112122	No_or_no_constitutive_exon
CTCTCAAGCTGGAAATAATTGCATGATCACATATTTCTTTTTGGGGACAGGA	26910947	26911016	26911066	26911014	-1	1	BRADI1G31417	26907097	26914517	None	8795	1079	112122	No_or_no_constitutive_exon
GTTCTCCTTCCTAATCAATGTTTTCTGCGGCATGCTTGGGCGTAATGAAGGA	26909404	26909415	26909465	26909413	-1	1	BRADI1G31417	26907097	26914517	None	8795	1079	112122	No_or_no_constitutive_exon
AGCGTTCAATAGAGCCGGGGGCTTGATTGGTAACTGTTCTGACTGGGCAGGG	27212718	27212836	27212886	27212834	-1	1	BRADI1G31737	27209131	27213043	None	8795	1079	112122	Yes
GGAAGTTTATAGTAGCTCTTGATTGTGTTTTAATTGGTTTTTGGGAGCAGGA	27675346	27675445	27675296	27675348	1	1	BRADI1G32350	27674701	27682497	4341801	8795	1079	112122	No_or_no_constitutive_exon
CGACTGCCTCTTTTCTTATCTGTTTTGCTGCATTCAAATGGGAATCATAGGT	27737134	27737202	27737084	27737136	1	1	BRADI1G32410	27730675	27738081	None	8795	1079	112122	No_or_no_constitutive_exon
TGCCCTGAGCTGAACCTGCGAGTGGGGATGGATAATGGCGGTGGGTGCAGGG	27823015	27823125	27822965	27823017	1	1	BRADI1G32470	27822404	27826418	None	8795	1079	112122	No_or_no_constitutive_exon
TGCCTGTTTTGGTTGAGTTTTTTATGCATTTATTTTGGTGGGAGTGACAGGG	28099493	28099673	28099723	28099671	-1	1	BRADI1G32670	28098894	28102647	None	8795	1079	112122	No_or_no_constitutive_exon
GTTACCTGATATTCTGATCATTGAAAGCTGAAACCGATTCGCGGGCGCAGGT	28637291	28637680	28637730	28637678	-1	1	BRADI1G32990	28637291	28639512	None	8795	1079	112122	No_or_no_constitutive_exon
TGCGGTGGGGGCGCACAAGGCTAAGAAGACTCCCGGTGGGGGCGCACAAGGC	28738642	28739007	28739057	28739005	-1	1	BRADI1G33117	28738642	28740394	None	8795	1079	112122	No_or_no_constitutive_exon
TCAGAAGCTGCAGGAAGCACCTCCTCAGCTTCATGTGTAAAAGGGAGAAGTG	28941791	28942057	28942107	28942055	-1	1	BRADI1G33390	28941791	28945115	None	8795	1079	112122	No_or_no_constitutive_exon
AAAGCGAAATTCAGCTGGCTTTCGCTTGAACTACGATGGGAAAAACGCAGGC	28976971	28977139	28977189	28977137	-1	1	BRADI1G33440	28976411	28978424	None	8795	1079	112122	No_or_no_constitutive_exon
CCACCAGTAACTCGAGAGATCTAAAATAGGTGTTGCTGGGGTAACTAAAGTT	28983757	28984653	28983707	28983759	1	1	BRADI1G33450	28980107	28984653	None	8795	1079	112122	No_or_no_constitutive_exon
GAAGAATTGCCGTAAACTCTTGATTTGAAATATTTCTCTGCTGGGAACAGCC	29653390	29653569	29653619	29653567	-1	1	BRADI1G34080	29652883	29660749	None	8795	1079	112122	No_or_no_constitutive_exon
CTACCGCTCGGATAACATGAGGCTCGACTTCTTGCCGTTCTACGGGCGAGCC	29975310	29975910	29975260	29975312	1	1	BRADI1G34400	29975033	29975910	None	8795	1079	112122	No_or_no_constitutive_exon
TATAAATCCACATCACTTATTTTGGAACGTTTATTTTGGGACGGAGGGAGTA	30296903	30297021	30297071	30297019	-1	1	BRADI1G34690	30296903	30298221	None	8795	1079	112122	No_or_no_constitutive_exon
GCTTTTTGCGCCTCTGATTTTGGCCCTGGTGGCTTGGGCGAGGTGACCAGTG	30971210	30971378	30971160	30971212	1	1	BRADI1G35440	30959107	30974263	None	8795	1079	112122	No_or_no_constitutive_exon
TATCATCTGTTCCGATGCAATGCGATGGGTATTGGGAATTTGGGATGCAGGC	31778501	31778807	31778857	31778805	-1	1	BRADI1G36090	31777568	31779078	None	8795	1079	112122	No_or_no_constitutive_exon
TATCATCTGTTCCGATGCAATGCGATGGGTATTGGGAATTTGGGATGCAGGC	31785838	31786144	31785788	31785840	1	1	BRADI1G36110	31785567	31787150	None	8795	1079	112122	No_or_no_constitutive_exon
TTGATCTTCAAGCTTAAGTTGGCTGATGATCAATGTCGATGGGCGTGTAGGT	31915307	31915962	31916012	31915960	-1	1	BRADI1G36260	31915307	31917408	None	8795	1079	112122	No_or_no_constitutive_exon
CTTGGTTTTGCTGACCTGATCTGACAAATTTGTACGCTGGGAATTGGCAGAT	31996171	31996282	31996121	31996173	1	1	BRADI1G36340	31991666	31997162	None	8795	1079	112122	No_or_no_constitutive_exon
TATTGGTGGAGTTCTTTGATCTGATTGGTATAGTGGATGGGACGGTGCAGGA	32277840	32277973	32277790	32277842	1	1	BRADI1G36610	32277423	32280518	4341465	8795	1079	112122	No_or_no_constitutive_exon
GCGGCAGCGGGGATGGAGGAGCTCAGGATTGGCGGTGGCGGTGGGGGGAGGC	32659801	32659856	32659906	32659854	-1	1	BRADI1G36920	32655291	32660063	None	8795	1079	112122	No_or_no_constitutive_exon
AATGCTTGCAATTTGCTCAAGGACATGAAGAATGTGAATGGGGGGCGCAGGG	32936207	32936693	32936743	32936691	-1	1	BRADI1G37150	32936207	32937208	None	8795	1079	112122	No_or_no_constitutive_exon
GGATTTTTTTTTTGTTTGAATGAATTTGACGGCGGCGTTGTGGGCGGCAGGC	33293062	33293299	33293349	33293297	-1	1	BRADI1G37450	33289797	33294196	None	8795	1079	112122	No_or_no_constitutive_exon
TATTTGACTTGGATTTGTGAGTGACCATATGGTTGGTTTCATGGGTGCAGCC	33488104	33488317	33488367	33488315	-1	1	BRADI1G37620	33484287	33489053	None	8795	1079	112122	No_or_no_constitutive_exon
ATGCCACGTCTCTGATCTATCTGAGCAGCATAGGAGCCGGGAGGATTCAGGT	33814660	33815172	33815222	33815170	-1	1	BRADI1G37832	33814660	33819189	None	8795	1079	112122	No_or_no_constitutive_exon
TTATGCATGACATCATTGTGTGGTAACCAGCAATATTCGTGGGATTACAGAT	34030507	34030600	34030457	34030509	1	1	BRADI1G37967	34029128	34034260	None	8795	1079	112122	No_or_no_constitutive_exon
TTATCCCTAGGTTTTGTGTTTTTATTTTTGATTCGGGGTTTAGAGCGCAGGG	35040618	35040685	35040568	35040620	1	1	BRADI1G38720	35038061	35043009	None	8795	1079	112122	No_or_no_constitutive_exon
AACTGTTAATGGTCATTATGGAGAAATCCTTTACAAGGGAGATAGGTTAGTT	35777120	35778004	35777070	35777122	1	1	BRADI1G39200	35774237	35778004	None	8795	1079	112122	No_or_no_constitutive_exon
TTCCATGTAACTTGGAACTTGGGTCGCTAATAACTGTGCGGGGATAACAGAA	37017383	37017772	37017822	37017770	-1	1	BRADI1G40407	37017383	37029035	None	8795	1079	112122	No_or_no_constitutive_exon
TTTTGGAAAGTTATCTTCTGATACTGACTGAAATGTTCCCTGGGGTACAGAT	37532328	37532370	37532278	37532330	1	1	BRADI1G41010	37524307	37536613	None	8795	1079	112122	No_or_no_constitutive_exon
TGGATTTTGATCCGGATTTGATTGATTGGTTGATTTGCGGGTGGGCGCAGGT	38866406	38866563	38866613	38866561	-1	1	BRADI1G42040	38860084	38866941	None	8795	1079	112122	No_or_no_constitutive_exon
CACGGCACAGAGGGATTTATATATGTTTTGTTGGGCTGTTGGGAATGCAGGT	39394211	39394530	39394161	39394213	1	1	BRADI1G42347	39393807	39398145	None	8795	1079	112122	Yes
TTACTACAACTTTTGGTGAATCTCTTTTTGCGTGTCTGCATGGGAACCAGGG	39959195	39959368	39959145	39959197	1	1	BRADI1G42630	39958845	39965539	None	8795	1079	112122	No_or_no_constitutive_exon
GCTAATCCGTTCCAGCTTGCTTGATTGATTTGTGTGCCGTGGGGGGACAGGA	40061142	40061387	40061092	40061144	1	1	BRADI1G42750	40060574	40065155	None	8795	1079	112122	No_or_no_constitutive_exon
TTTTACTTTTTGTTTCAAAGTTCCAATTCCTGACTATCTAATGGGTGCAGCA	40394901	40394988	40395038	40394986	-1	1	BRADI1G42960	40394393	40403701	None	8795	1079	112122	No_or_no_constitutive_exon
TTCAAAAGAACTATGCTAACCTGCTCTATTTGTTTAAATTGTGGGTGCAGGT	41390839	41391043	41391093	41391041	-1	1	BRADI1G43580	41390027	41393096	None	8795	1079	112122	No_or_no_constitutive_exon
ATTGAACGGCCATCAAGTACTTTTGTCCTAATAGTGTTGGTTGGGAGCAGGC	42440883	42440968	42441018	42440966	-1	1	BRADI1G44307	42435158	42441502	None	8795	1079	112122	Yes
TGTTGATGCTAGCTTCTTTGCGACTAACAATTCTGCCGGTTGGGGTGCAGTT	42640368	42640512	42640318	42640370	1	1	BRADI1G44450	42639608	42640512	None	8795	1079	112122	No_or_no_constitutive_exon
TTTCGCGAGGCTTTCTTTTTGTTGACTCGTCATGGTTTGTGTGGGATCAGAT	42642177	42642299	42642127	42642179	1	1	BRADI1G44460	42641410	42647380	None	8795	1079	112122	No_or_no_constitutive_exon
AATTACTCTAGGCTGCAATTTAACTCTATCTATGCAATTACGAGGGACAGAC	42765281	42766810	42765231	42765283	1	1	BRADI1G44600	42762938	42766810	None	8795	1079	112122	No_or_no_constitutive_exon
TGTAGTAATTCTCTGCTGACAAAAAGATGTTCGCCATTTGGTGTGGGCAGGT	42937400	42937468	42937350	42937402	1	1	BRADI1G44820	42932566	42938122	None	8795	1079	112122	No_or_no_constitutive_exon
CAACGTGACTAACTCAGCCGCATTGCAATGTCTCTCTTTTGGGTTGCAAGTA	43519879	43520004	43519829	43519881	1	1	BRADI1G45297	43519331	43532805	None	8795	1079	112122	No_or_no_constitutive_exon
TATATCAAGATTGAAATGTTGAGTTTCTGTGTGTTTCTTGGGATGTGCAGAC	43822181	43823310	43823360	43823308	-1	1	BRADI1G45567	43822181	43823879	None	8795	1079	112122	No_or_no_constitutive_exon
TATTTAATCGCTACTATAAGTTACCTACTCTTTTGTTTTTGGGTACATAGGA	43971558	43971624	43971508	43971560	1	1	BRADI1G45690	43967847	43974109	None	8795	1079	112122	No_or_no_constitutive_exon
CGGTTCTGGCAGTGGATACGGTAGCGGCAACGGGTACGGCGGGGGTGGAGGT	44053440	44053778	44053390	44053442	1	1	BRADI1G45760	44052623	44053778	None	8795	1079	112122	No_or_no_constitutive_exon
TGCAAATTTGAAAGAAAAAAAAGAGAAGCTAAAATGTGTTTGGGATGCAGTG	44061352	44061947	44061997	44061945	-1	1	BRADI1G45790	44061352	44062373	None	8795	1079	112122	No_or_no_constitutive_exon
TTGCTTAGAATAAGCTGCCTGATTATGGATCTTTTGGAATGGGCAGCCAGGC	44216875	44216969	44216825	44216877	1	1	BRADI1G45920	44214668	44219163	None	8795	1079	112122	Yes
GGTGGTTTTCTGAAATTTTTCGTTTGGAATTTCGCGTCTGCGCTGGGAAGGT	44246827	44246969	44247019	44246967	-1	1	BRADI1G45970	44243825	44247445	None	8795	1079	112122	No_or_no_constitutive_exon
CCTTCTCCTTTTTATTGGCATTTGATATTGTATATGCTTCGTTTAGGGAGAA	44830567	44831126	44831176	44831124	-1	1	BRADI1G46310	44830567	44836893	None	8795	1079	112122	No_or_no_constitutive_exon
TGCGATTTTTCTATTGTTTTTCTCACTGTATATTTGCATGAACGGGGAAGAT	44994050	44994261	44994311	44994259	-1	1	BRADI1G46470	44991633	44995844	None	8795	1079	112122	Yes
AACTCCCCTGCCTTAAAAAACCGATCTTTTGATTATGATGTAGGGGCCAGGG	45336888	45337790	45337840	45337788	-1	1	BRADI1G46790	45336317	45338119	None	8795	1079	112122	No_or_no_constitutive_exon
AAGGCAGATCAAATATCGTTTCCACAGCATCACCAGCTTCACGTGGGCAGTT	45348329	45348520	45348570	45348518	-1	1	BRADI1G46810	45343368	45348794	None	8795	1079	112122	No_or_no_constitutive_exon
TCTTGACCCTTAATAGCTTTTATCTCTGCTGATTTTCTGGGGATAAACAGGT	45476365	45476678	45476315	45476367	1	1	BRADI1G46940	45471523	45478154	None	8795	1079	112122	No_or_no_constitutive_exon
TAGTAATCCCCGATTATGCCTATTTACTACGCCTTAAAAGGGGTGTACAGGC	46058522	46058674	46058472	46058524	1	1	BRADI1G47510	46054282	46060348	None	8795	1079	112122	No_or_no_constitutive_exon
TTGTGCTGGTTTTGGTGGAATTATGTATAATCTCTGCTCTCGGGGTGTAGGT	46558631	46558744	46558794	46558742	-1	1	BRADI1G47910	46554983	46559112	None	8795	1079	112122	No_or_no_constitutive_exon
TGTCGATTGATCGGCATTGACTTGATTTTCGGATTGGGCGGGGGATGCAGGG	46670419	46672166	46670369	46670421	1	1	BRADI1G48050	46669705	46672874	None	8795	1079	112122	Yes
GGAGTGTCCTTCCGGTCTGTACCTAATTTTGTTATTTTATGGGGAACTAGGT	46716399	46716673	46716349	46716401	1	1	BRADI1G48100	46709050	46717878	None	8795	1079	112122	No_or_no_constitutive_exon
ATCCAGCTGTTAACTGCTGACTATGATTCTTTGTGTGGGTGTGAGATCAGAT	46720033	46720107	46720157	46720105	-1	1	BRADI1G48110	46718170	46720366	None	8795	1079	112122	No_or_no_constitutive_exon
GAGAATGTTATGTTGAACTTTGGGTAATTGCTAGTACTTAACGTGGGCAGAG	46882825	46882967	46883017	46882965	-1	1	BRADI1G48257	46873666	46883545	None	8795	1079	112122	Yes
GTGCTGGAGAATTTATTTACGGGTTGCGTTGTTGGTTTCTGGGGTTGCAGAC	47025009	47025075	47025125	47025073	-1	1	BRADI1G48400	47022881	47025706	None	8795	1079	112122	No_or_no_constitutive_exon
ATCTTGGAGTCCTTAGTTTCCTTTTTCTTGCCATGTTGCAGGGAATGCAGGC	47264083	47264185	47264033	47264085	1	1	BRADI1G48630	47259195	47264988	None	8795	1079	112122	No_or_no_constitutive_exon
CGATAGTATGGCTAACTAAGCTTTTCAACCTCATTTTTCGGGCAAACAAGAT	47371255	47372503	47372553	47372501	-1	1	BRADI1G48675	47371255	47374308	None	8795	1079	112122	No_or_no_constitutive_exon
CTATATCCACCCGTGCTCCGTGTTTCTTCACTGGATTCGCATGGGAAGAGAC	48517639	48518428	48518478	48518426	-1	1	BRADI1G49850	48517639	48520085	None	8795	1079	112122	No_or_no_constitutive_exon
AGGAAGTAATTTCTAACTAGGGTGCTAACTTTTGGGGGCGGGAAATCCAGGG	48788800	48789011	48788750	48788802	1	1	BRADI1G50147	48786690	48790080	None	8795	1079	112122	No_or_no_constitutive_exon
TTCCATTATAAAAGTTTACTTTGCTAACAAGTTTTCTGGCTTGGGAACAGCA	49164259	49164283	49164333	49164281	-1	1	BRADI1G50550	49163571	49166110	None	8795	1079	112122	No_or_no_constitutive_exon
GCCAACCAATAGCATCTTTTCTCTTTCTGGGCTCGGTTGGTGTTGGGAAGAC	49216501	49216623	49216451	49216503	1	1	BRADI1G50650	49215100	49217725	None	8795	1079	112122	No_or_no_constitutive_exon
CTCAATTATCCACTGTTGTTGCCCTTGTGATCTTTGCTGTCATGGGCAAGAA	49577674	49577959	49577624	49577676	1	1	BRADI1G51150	49577036	49579543	None	8795	1079	112122	No_or_no_constitutive_exon
TTCTTATGGACATCATGGCCATTAACTGTTGCTAATTTGTGGGGTCACAGAT	49841902	49842047	49841852	49841904	1	1	BRADI1G51410	49840680	49842655	4340052	8795	1079	112122	No_or_no_constitutive_exon
TCAACACTATTCTCTGCAGGGTGGCACTTTCACCGTGTCAAATTTGGGAGGC	50621300	50621372	50621422	50621370	-1	1	BRADI1G52260	50620495	50625510	None	8795	1079	112122	No_or_no_constitutive_exon
ATGTTTGATTAGTTAATACTGGAATTTTATGGTTTTCTTGGGCATAATAGTT	50627994	50628159	50627944	50627996	1	1	BRADI1G52270	50626816	50632135	4339860	8795	1079	112122	No_or_no_constitutive_exon
TCCATCATTGTATCGTTGAAACTGAAGAAATTTTGCATTGGGATTGGCAGGG	51263062	51263244	51263294	51263242	-1	1	BRADI1G52970	51263062	51264385	None	8795	1079	112122	No_or_no_constitutive_exon
TGTAATTAGATGCGTTGATTCTAAAAATGCTTCTTCATTTTGGCGGGCAGGG	51376445	51376725	51376775	51376723	-1	1	BRADI1G52990	51376445	51380539	None	8795	1079	112122	No_or_no_constitutive_exon
ATTTCGCGTTTGGTTCTTTTATTTATTTAGGATTGTTCTTTGGGACGTAGGG	51496563	51496637	51496513	51496565	1	1	BRADI1G53130	51496368	51499594	None	8795	1079	112122	No_or_no_constitutive_exon
TATTTTTTTTGGGTTGATTGCTGATGGCGAATTTGCGGTGGGGGATGCAGCG	51554494	51554584	51554444	51554496	1	1	BRADI1G53180	51554216	51556240	None	8795	1079	112122	No_or_no_constitutive_exon
AAAAATACCTGATGGCATTGCTTAACACTACTGCTAATTGGGCAATACAGAG	51782072	51782500	51782550	51782498	-1	1	BRADI1G53437	51782072	51784746	None	8795	1079	112122	Yes
TTACTGAAATGTGCCTCTGGGCTTATTACTGACGATGATGATGGGTGCAGGC	51985307	51985629	51985679	51985627	-1	1	BRADI1G53680	51985307	51987487	None	8795	1079	112122	No_or_no_constitutive_exon
GTGGGCTGCAAGCTTTCCCTGCGGGATTTGACCGTCGGAGGGAATTGCAGGT	52055661	52055798	52055611	52055663	1	1	BRADI1G53747	52055306	52060984	None	8795	1079	112122	No_or_no_constitutive_exon
AATTGGGCGCCGTGATCGAGTTAATCGATCAATTAACTGATGGGGTGCAGAG	52620440	52620903	52620953	52620901	-1	1	BRADI1G54240	52620440	52621596	None	8795	1079	112122	No_or_no_constitutive_exon
TTGCTTATTAATTATTCCTGATGCTGTTACTATTTCATTTTGGGTAACAGGT	52630545	52630891	52630495	52630547	1	1	BRADI1G54250	52628357	52634047	4342699	8795	1079	112122	No_or_no_constitutive_exon
CACTTTCCTGTTTATGTAATTCCAAGTCCTTACCGTGGGTAGGTTTGAAGCC	52701483	52702035	52701433	52701485	1	1	BRADI1G54305	52691427	52702035	None	8795	1079	112122	No_or_no_constitutive_exon
TACTCTTGTGTTACGGCTCCGACATCGCTCACGCTGGAAATGGGGTGCAGGT	52939824	52941117	52939774	52939826	1	1	BRADI1G54580	52939543	52941117	None	8795	1079	112122	No_or_no_constitutive_exon
TTTCGCATCGGGTGAAATTGAGCTGAGGTTTTATGTTGTTTGGGGGGCAGTT	53334948	53335004	53335054	53335002	-1	1	BRADI1G54970	53332702	53335417	None	8795	1079	112122	No_or_no_constitutive_exon
GCTAATTGATGAATTTAATTTCATTTCCTATTGATCTCCACGGGTGATAGTG	53346561	53346702	53346511	53346563	1	1	BRADI1G54977	53344672	53351607	4342603	8795	1079	112122	No_or_no_constitutive_exon
CATCAGGTGATTCCCGGGTGTCAGTGGGAGCTGCTTTTGGCGTGGGACAGCC	54515973	54516080	54515923	54515975	1	1	BRADI1G55920	54514397	54516080	None	8795	1079	112122	No_or_no_constitutive_exon
GCGAGGGGGTAGGACAGGTAGCTGGTTGGTCGTTGGTGGTGGTGGGAAAGGG	55155448	55155791	55155841	55155789	-1	1	BRADI1G56590	55155448	55156339	None	8795	1079	112122	No_or_no_constitutive_exon
TATATATTGAGAGCCTTTCTGTATTTGGTATTTTTCTGGGGGCGCTGAAGAA	56178260	56178473	56178523	56178471	-1	1	BRADI1G57370	56176787	56181583	None	8795	1079	112122	No_or_no_constitutive_exon
CCCCCTTTATTTATAGCTAGGTTCTTACTAATTTGCATTGGGTGCAATAGGT	56439566	56439653	56439703	56439651	-1	1	BRADI1G57680	56434708	56441567	None	8795	1079	112122	No_or_no_constitutive_exon
TTCTTGCCTCGGAGCCAAAAAGATGGCAATAACTTCATTTGGGATTGCAGCG	56603657	56604034	56604084	56604032	-1	1	BRADI1G57830	56603657	56609729	None	8795	1079	112122	No_or_no_constitutive_exon
TTGTCCTTGCTTACTTTATCTATGAAACTAACTTAGGGTTATGGAAGTAGGG	56718908	56719001	56719051	56718999	-1	1	BRADI1G57930	56716424	56721788	None	8795	1079	112122	Yes
ATGTCGGTCCATGGCAATGGAAATTAACGGCGTTTGCAAATTGGGAGCAGGG	56897311	56897958	56898008	56897956	-1	1	BRADI1G58020	56896541	56898372	None	8795	1079	112122	No_or_no_constitutive_exon
ATTCCTCTTCTTCTTGCTTGGATTTCGCTGTTCTGTAAATGGGGTAGCAGAC	56913794	56913899	56913744	56913796	1	1	BRADI1G58050	56913527	56918502	None	8795	1079	112122	No_or_no_constitutive_exon
AGCTTGAGTTGCTTGCTACCTAACGATTGTATGTATTCTTGAGGGTGCAGCT	57051857	57052052	57051807	57051859	1	1	BRADI1G58190	57051498	57053256	None	8795	1079	112122	No_or_no_constitutive_exon
TTTCACTCTCTCATCAATGGGCCGCCTGAGCTCGGATCGGCTGGGACGAGAG	57516140	57516940	57516090	57516142	1	1	BRADI1G58607	57509008	57524626	None	8795	1079	112122	No_or_no_constitutive_exon
ACATTGAGGGTTTTCAACTAGTCGTCTGGGACCCTATGTTGGGCAACGAGAG	57950637	57951335	57951385	57951333	-1	1	BRADI1G58864	57950339	57951716	None	8795	1079	112122	No_or_no_constitutive_exon
TTGACATGTCCACACATCCTGGTATTTACCTTCTTTTTGGGTGCATGAAGGA	58109265	58109707	58109757	58109705	-1	1	BRADI1G58997	58108941	58111054	None	8795	1079	112122	No_or_no_constitutive_exon
GTTTGTTTCTCAAAAGATTTGCTGACATTTCCTGTTTCATGGGGATTCAGGT	58118241	58118332	58118191	58118243	1	1	BRADI1G59010	58115318	58119791	None	8795	1079	112122	No_or_no_constitutive_exon
AGCAAAAATCGGGATGAATTTCAGTCCTCTGTTTTTGTGGGGCAAAATAGAG	58562756	58563496	58563546	58563494	-1	1	BRADI1G59537	58562756	58564025	None	8795	1079	112122	No_or_no_constitutive_exon
AATAGCTAGCAATGGTGTTTATAACAGAGAGGTCTTTCATGGGAATGCAGCT	58644324	58645977	58646027	58645975	-1	1	BRADI1G59600	58643016	58646706	None	8795	1079	112122	No_or_no_constitutive_exon
ATATGCAGCTGTTTTCATAGAGCTTCTTAACAAAATTGAATCAGGGACAGGT	59864417	59865094	59865144	59865092	-1	1	BRADI1G60500	59862689	59873049	None	8795	1079	112122	No_or_no_constitutive_exon
TTACTGATCCTTGCTGCCCGTGCTCGTACGATCTGGGGAACGAAATCAAGGT	60086429	60086503	60086553	60086501	-1	1	BRADI1G60700	60083514	60086819	None	8795	1079	112122	Yes
TGATCAGATTTTTAATCGCGATGTGTATGATTGACTGATTTGGGTAATAGGT	60137292	60137570	60137620	60137568	-1	1	BRADI1G60750	60134309	60138227	None	8795	1079	112122	No_or_no_constitutive_exon
CATATCAAGATACTATAAACTGAATTACAGCATTTGTTTGGTGGGAATAGAT	60274102	60274351	60274401	60274349	-1	1	BRADI1G60920	60273071	60275845	None	8795	1079	112122	No_or_no_constitutive_exon
GTGCTGGGCAAATTTCTTCATCTTTACTCTGTTGAATTGGGCGTGGGTAGGA	60443805	60443868	60443918	60443866	-1	1	BRADI1G61057	60432474	60444047	None	8795	1079	112122	No_or_no_constitutive_exon
TTTTGCTGTTTAATTTGCTGGGCTTTTACTCTTTCCCATTGGGTATGCAGTA	60482586	60482838	60482888	60482836	-1	1	BRADI1G61150	60482586	60483015	None	8795	1079	112122	No_or_no_constitutive_exon
AAATTACGGGGAGGGTAAACTTGGGGATTTCGTTCTATGGTATGGGAAAGGC	60756782	60756938	60756988	60756936	-1	1	BRADI1G61370	60756473	60758997	None	8795	1079	112122	No_or_no_constitutive_exon
TGTTTCTTCTTCTCTTCTCCAATTTGTGTGGGGAATTTTTTTGGGAACAGGA	61212841	61212918	61212968	61212916	-1	1	BRADI1G61930	61210125	61213160	None	8795	1079	112122	No_or_no_constitutive_exon
TATTTATTGGGTAACATCTAAAGAGCCTCTTCTGTGAATGTCGGGAGCAGGC	61611782	61611861	61611911	61611859	-1	1	BRADI1G62360	61609774	61612353	None	8795	1079	112122	No_or_no_constitutive_exon
CGCTCGAGCAGTTCTTCGATAAGGTGATAAGGGAAGGAATGGCAGGGCAGGA	61651673	61651867	61651623	61651675	1	1	BRADI1G62410	61650488	61656109	None	8795	1079	112122	No_or_no_constitutive_exon
TAGCGGCCGCCATTGACGCTGAAGGAAGCTTTGCGTCTTTTGGGGGGCAGAT	61667233	61667518	61667183	61667235	1	1	BRADI1G62440	61666787	61671900	None	8795	1079	112122	No_or_no_constitutive_exon
TGTTATATCACTGGGTTCTTGTCTAATTTCCATTTTGCAGGGTGACGCAGAT	61922876	61923223	61923273	61923221	-1	1	BRADI1G62690	61922876	61924531	None	8795	1079	112122	No_or_no_constitutive_exon
GTTGGTTACTGTTGCTCATTGTTTTTTTTTTTAAAAATTTGGGGTAGCAGCT	62035625	62035985	62036035	62035983	-1	1	BRADI1G62850	62034392	62039035	None	8795	1079	112122	No_or_no_constitutive_exon
ATTTTGCAATAGTGGTGTTCTCATTTCTGACGATGGTTTGGGTTGAGCAGAC	62206642	62206729	62206779	62206727	-1	1	BRADI1G63030	62206122	62208902	None	8795	1079	112122	No_or_no_constitutive_exon
TGTTCTTGCTAATAGGCCATTGCTAATGTGAATTTTTGTGGAGGGTGCAGGT	62700681	62701149	62700631	62700683	1	1	BRADI1G63560	62699380	62703199	4332724	8795	1079	112122	No_or_no_constitutive_exon
TAAATAAATGCCTCTCGGTTAACCCAAAAGTGCATGTGTTGGGAATGCAGGT	62743926	62744406	62743876	62743928	1	1	BRADI1G63590	62742619	62744406	None	8795	1079	112122	No_or_no_constitutive_exon
TTCAGTGCTTTGAAATGGAAGTAGAGTGATGATTTTTTTTGGGCGTGCAGGT	62768731	62769241	62768681	62768733	1	1	BRADI1G63610	62768260	62770212	None	8795	1079	112122	Yes
GCGTTATCTGATCTTGCAAACCATAATTGGTGGAGGCATTGGGACTGCAGGT	63095054	63095159	63095209	63095157	-1	1	BRADI1G63850	63092098	63095872	None	8795	1079	112122	Yes
TTTCTATATTCCTGGTTGCGGGATTTGATTTGGATGGGCGCCGGGGATAGGC	63297505	63297639	63297689	63297637	-1	1	BRADI1G64110	63294366	63297958	None	8795	1079	112122	Yes
GTGGCCATGGTGATGATGGTGGCCATGGGGTTTCTTCTTGACGGGCGAAGAG	63716752	63716793	63716702	63716754	1	1	BRADI1G64530	63712935	63716793	None	8795	1079	112122	No_or_no_constitutive_exon
ACCATCATAGGTATGTGTTCTTATAGTCATTTAATCTATTATGGGATCAGGT	64046318	64046581	64046631	64046579	-1	1	BRADI1G64870	64044388	64049890	None	8795	1079	112122	No_or_no_constitutive_exon
CTCAAATACTTGGTATGTAAAACTAACATAGTTTGCTGTGGGTGAAACAGAC	64245438	64245533	64245583	64245531	-1	1	BRADI1G65180	64242909	64248685	None	8795	1079	112122	No_or_no_constitutive_exon
TAGGTTGGTGTGTTCATAGTTGCCTAATTTTCGTGTAAGGGAGCAATCAGGC	64469893	64469993	64470043	64469991	-1	1	BRADI1G65480	64466411	64470500	None	8795	1079	112122	No_or_no_constitutive_exon
ATTCTTCGCTCGGTGACACGCTTATCTTACTTGTTTTCCATGGGTGGCAGGC	64529720	64529911	64529670	64529722	1	1	BRADI1G65540	64528434	64532319	None	8795	1079	112122	No_or_no_constitutive_exon
GGGATTGTGCTGCTTAATAAAAGTTGAGGTAGCATTGGACGCGACGGGAGGC	64550435	64551598	64551648	64551596	-1	1	BRADI1G65564	64550435	64552496	None	8795	1079	112122	No_or_no_constitutive_exon
AACTCTGGCAAGTAATTTTCTCTTGATTCATTTCTGGGCCAGCTGAATAGAT	64558617	64558717	64558567	64558619	1	1	BRADI1G65571	64552979	64560850	None	8795	1079	112122	Yes
AACTTGTCTTCGACATGTCATACTTATGGTTTTTTATTTACATGGGAAAGGT	64790504	64790600	64790454	64790506	1	1	BRADI1G65890	64783043	64793203	None	8795	1079	112122	No_or_no_constitutive_exon
TCAGAGATGGTTGAAAGTGATTGATGGAATCCTGTTTCTTTGTGGGGGAGGC	65018136	65018208	65018258	65018206	-1	1	BRADI1G66167	65006214	65019162	None	8795	1079	112122	No_or_no_constitutive_exon
GGTTTACTAGTTCAGGCTTGAACTGACTTGCACCTTTGATGGTCGGGCAGGA	65150371	65150452	65150502	65150450	-1	1	BRADI1G66317	65147069	65153346	None	8795	1079	112122	No_or_no_constitutive_exon
AGCTTTAACATTTTATTTTCATTTATGATCATACCATTTTTTGGGGGCAGGC	65183924	65184070	65183874	65183926	1	1	BRADI1G66350	65180968	65185024	None	8795	1079	112122	No_or_no_constitutive_exon
TCGTGACAACAGAACTAACAGAAGTCTTTGAGGTCTGTCCGGGCGTGCAGCT	65751211	65751718	65751161	65751213	1	1	BRADI1G67020	65750297	65752161	None	8795	1079	112122	No_or_no_constitutive_exon
GCATCGGTTCTAACACTCTTAAATGGTTATCTTGTTTTGGGATTGGACAGTT	65825107	65825207	65825257	65825205	-1	1	BRADI1G67100	65823416	65826027	None	8795	1079	112122	No_or_no_constitutive_exon
TTTATAAACGATCTTGGTTTGACAACCTTCACTTTGTTTTTTGGGAACAGTT	65969107	65969455	65969057	65969109	1	1	BRADI1G67320	65966269	65969455	None	8795	1079	112122	No_or_no_constitutive_exon
GTGTCATGTCCACGCATGTTTCCAGTGCTTAATGCGGTTTAATTGGGCAGGA	66036807	66036885	66036757	66036809	1	1	BRADI1G67380	66036127	66041059	4332327	8795	1079	112122	No_or_no_constitutive_exon
CCTTTCCACAGTATATAGAACAATAACTTGCCGGATTGGGGATGTGGCAGGT	66321393	66321692	66321343	66321395	1	1	BRADI1G67730	66319034	66323682	None	8795	1079	112122	Yes
GAGTTTCATGTGATATTAAAGGAACAACATTTCTTATGAAACAGGGCCAGAT	66615830	66615881	66615780	66615832	1	1	BRADI1G68080	66611528	66616496	None	8795	1079	112122	No_or_no_constitutive_exon
TCGGCTGGTATCTGACGATCTGCATTTTCATTTTGTTGGGGACAACACAGGA	66783509	66784099	66783459	66783511	1	1	BRADI1G68237	66773866	66784099	None	8795	1079	112122	No_or_no_constitutive_exon
CAGCCATTGCAGATTACTTCCAGAGATCTAAACATGGCGGGGGCGTGCAGGG	67441326	67441836	67441276	67441328	1	1	BRADI1G68990	67440654	67443228	None	8795	1079	112122	No_or_no_constitutive_exon
CTGAAATGCAGCTGCACACAATTTTGGATGAAATGATATTGGGAGGACAGGT	67539344	67539397	67539294	67539346	1	1	BRADI1G69080	67536452	67539914	None	8795	1079	112122	No_or_no_constitutive_exon
GATTTCAGCTAATCCTTCTCACTTTTTATATTTGTCAATTCGGGAAATAGGA	68280662	68280752	68280802	68280750	-1	1	BRADI1G69850	68279139	68282250	None	8795	1079	112122	No_or_no_constitutive_exon
TCGTACATGGAAGTTTTTTTTTTACGTTAAGCATATACTTGGGACTGCAGGC	68745488	68745574	68745438	68745490	1	1	BRADI1G70400	68745035	68747430	None	8795	1079	112122	No_or_no_constitutive_exon
TCACGCATTGCCGTTTTTGGTGTGGGGCGACGGGCTCTCAGACGGGGCAGGG	69039922	69040208	69039872	69039924	1	1	BRADI1G70907	69039287	69040840	4331985	8795	1079	112122	No_or_no_constitutive_exon
TCTCGTCCAAAGGGGAATTAATTGAACGCAGCGATTGGATGTGGGAACAGGT	69052135	69053068	69053118	69053066	-1	1	BRADI1G70930	69052135	69053972	4331983	8795	1079	112122	No_or_no_constitutive_exon
GATCAGCTCCATTGTCTCTGAAATTTGCGTTGGTTCGTTTGTGGGTGCAGGG	69521092	69521920	69521970	69521918	-1	1	BRADI1G71530	69521092	69524780	None	8795	1079	112122	No_or_no_constitutive_exon
AGAAATACCGTCAAATGCTCTTAATTACCTGATTTGGGTTCTATGAGAAGAT	69575808	69575928	69575978	69575926	-1	1	BRADI1G71610	69575808	69577648	None	8795	1079	112122	No_or_no_constitutive_exon
TGCAGCCAGGAGCTGGGAAATGCTGACTCATGTGTTGTGTGGGAATGCAGGA	69783504	69783630	69783454	69783506	1	1	BRADI1G71880	69781633	69783630	None	8795	1079	112122	No_or_no_constitutive_exon
ACAGTAACACGTGTACTAATTGTTCATTTTTTTTTGGGTGGAACGAGCAGAG	70220220	70220576	70220626	70220574	-1	1	BRADI1G72500	70219787	70222859	None	8795	1079	112122	No_or_no_constitutive_exon
AATTTCTTTGTTCTTATACACATTTCCTTTGTTTGTTGCTGGGAAATCAGAT	70795939	70796295	70795889	70795941	1	1	BRADI1G73210	70794912	70798263	None	8795	1079	112122	No_or_no_constitutive_exon
CTCTCCGGCCTCCTCCTACCAGATCGCAGGCGCCCCGGTGAGGGAGGGAGCC	70855855	70855894	70855944	70855892	-1	1	BRADI1G73250	70855263	70856483	None	8795	1079	112122	No_or_no_constitutive_exon
GTACTTTAATCTCTCTTATTTTGGTACTGGATGTTGCTCGGCGGGAGCAGCA	70855634	70855778	70855828	70855776	-1	1	BRADI1G73250	70855263	70856483	None	8795	1079	112122	No_or_no_constitutive_exon
CCTCTCTCTCGTGCCAATTTCAGCTGTTCCTGATGCTGTTGGGGATGCAGGT	71236979	71237154	71237204	71237152	-1	1	BRADI1G73877	71236784	71239591	None	8795	1079	112122	No_or_no_constitutive_exon
TCCTTTATGCACTCAATTTTTGTTTTACTCATTTGTTCTTGGGAACATAGGT	71782059	71782143	71782193	71782141	-1	1	BRADI1G74597	71778719	71784555	None	8795	1079	112122	Yes
GCGTGTGTGTGATGTGACCAGGGTTCAAGAAGGAGCACCTGCGGGTGCAGAT	71791464	71792342	71791414	71791466	1	1	BRADI1G74620	71791189	71792342	None	8795	1079	112122	No_or_no_constitutive_exon
CTAGTCTCTCGTCGCCTCGTGGGGCCTCAGCGGATGAGTGGTGGGTGCAGGG	71795718	71795853	71795903	71795851	-1	1	BRADI1G74630	71792407	71796250	None	8795	1079	112122	No_or_no_constitutive_exon
CCCCCTGGGCACAGCAACAACACAAGTGACAATCCATGGATGGGATGCAGGT	71852578	71852909	71852959	71852907	-1	1	BRADI1G74740	71852123	71853168	None	8795	1079	112122	No_or_no_constitutive_exon
AAAAGACAGTACGAGTACTCGTGAACATTTTGGTTGGAAAAACGGGGCAGGC	72071057	72071216	72071007	72071059	1	1	BRADI1G75087	72069816	72072110	None	8795	1079	112122	No_or_no_constitutive_exon
TTTAACACATAGTCTGATACGCATACCTTTGATTTGCTTTGGGATTGCAGGA	72145845	72146957	72145795	72145847	1	1	BRADI1G75190	72144859	72146957	None	8795	1079	112122	No_or_no_constitutive_exon
AAACGAATTACGAGAGCTCCCCTGTTTTACAGGAACAAGGTAGGGACCAGGT	72186622	72187245	72186572	72186624	1	1	BRADI1G75240	72185626	72188240	None	8795	1079	112122	No_or_no_constitutive_exon
CTTAATCCTTGTTCCAGGAAATCATTGACATGATTTGCTGTGGGATGCAGCT	72215422	72215499	72215549	72215497	-1	1	BRADI1G75262	72214134	72216592	None	8795	1079	112122	No_or_no_constitutive_exon
AGTAATTTCTGATGCAATTCGTGTTCACAACGATGTTTCTGGGTACGTAGGA	72220272	72220508	72220558	72220506	-1	1	BRADI1G75270	72217265	72220983	None	8795	1079	112122	No_or_no_constitutive_exon
GACCTGCCCAGCCTGCAGCAGCTCACGGCGGTGGCTAGCCATGGGATGAGTG	72866841	72867284	72866791	72866843	1	1	BRADI1G76207	72865782	72867284	None	8795	1079	112122	No_or_no_constitutive_exon
AGATTAGCTGCTTCTGAATCTAATTCCGCTTGAATTTTGGGCGGATGCAGGT	72897827	72898439	72898489	72898437	-1	1	BRADI1G76260	72897827	72899564	None	8795	1079	112122	No_or_no_constitutive_exon
CAAGTTCTAGCTAGCGATTGTTTATTGCGATTAAAATTTTAAAAGGGCAGGT	72903310	72903489	72903539	72903487	-1	1	BRADI1G76270	72902385	72903997	None	8795	1079	112122	No_or_no_constitutive_exon
ATGCTATGGCACATAGGTAACAATTAACTGGCATCTCTTTAATTGGGCAGGG	72932468	72932725	72932775	72932723	-1	1	BRADI1G76300	72930639	72933696	None	8795	1079	112122	No_or_no_constitutive_exon
TTTTCTCTGGGCTAACGTTGTTCGCCTCGCGCTGCTGCTTGTGGGAGCAGGG	72990411	72990496	72990546	72990494	-1	1	BRADI1G76370	72985681	72991571	None	8795	1079	112122	No_or_no_constitutive_exon
TACTAGAGCTAGCATAGCATGCCAGCTTGCCGTGTCAACTGGGCAGGCAGGC	73326567	73326864	73326517	73326569	1	1	BRADI1G76900	73325272	73326864	None	8795	1079	112122	No_or_no_constitutive_exon
GTTAATTAGATTGGATTGATATGAGATGCGTCTTGTGTTTGGGTGTGCAGGC	73372665	73372786	73372836	73372784	-1	1	BRADI1G76970	73368054	73373287	4331449	8795	1079	112122	Yes
AAAATTGTGCCTGGAGGAATGTATCCTTACATGTGAATGTGTGGGTGCAGGC	73611959	73612073	73612123	73612071	-1	1	BRADI1G77247	73608576	73634458	None	8795	1079	112122	Yes
ACGATATATGGCTTAACGATTCATGAACATGATTTTCTGTAACTGGGTAGAA	73741064	73741145	73741014	73741066	1	1	BRADI1G77380	73739870	73742025	4331408	8795	1079	112122	No_or_no_constitutive_exon
TGTTCTCCTGATCGATTCGCGTGGGTTCTGTTGTTGTGGGTGGGAAGCAGCC	73826754	73826927	73826704	73826756	1	1	BRADI1G77520	73826485	73830091	None	8795	1079	112122	No_or_no_constitutive_exon
TCATTCATGGGCTTGCATTTAGAGAGATAATATTTGGGCTGAACATGCAGCA	73904620	73904694	73904570	73904622	1	1	BRADI1G77667	73904565	73909118	None	8795	1079	112122	No_or_no_constitutive_exon
TGCATATTGTGCTAGTTTTTTCGAGAACTTGTGGTTTGTCTGTGGGACAGAT	73930752	73930961	73930702	73930754	1	1	BRADI1G77720	73929384	73930961	None	8795	1079	112122	No_or_no_constitutive_exon
CCGGCCTACTCTGTAGTATTCAATACTGTTTTGTTGTGGGGGGTGTGCAGGA	73983744	73984034	73983694	73983746	1	1	BRADI1G77800	73983276	73984034	None	8795	1079	112122	No_or_no_constitutive_exon
ACAAGTCGGCGGAGGAGAAGAGGGCCATGGCAGAGGCGAAGCGAGGGGAGGA	73997537	73997988	73997487	73997539	1	1	BRADI1G77840	73995764	73997988	None	8795	1079	112122	No_or_no_constitutive_exon
GGGCCTTGCTTCGTGTACTGAATAGTGGATGCTGGGGATTTGGGACGCAGGT	73999486	73999617	73999436	73999488	1	1	BRADI1G77850	73999207	74003824	None	8795	1079	112122	No_or_no_constitutive_exon
GATCGATGTGCTCTGCTGCTGCGGTGTAGCTAACGGGGGGATATATGAAGGG	74129193	74129332	74129143	74129195	1	1	BRADI1G78020	74129021	74131247	4331335	8795	1079	112122	No_or_no_constitutive_exon
CACTTGTGTGTACTTGGTCCGCGTTCGTGTTTTTGTTTTTGGGGATTCAGGA	74210718	74211220	74210668	74210720	1	1	BRADI1G78150	74210542	74215638	None	8795	1079	112122	No_or_no_constitutive_exon
TTTGTTTGATCTGAATTAGCTTTTCTGTTGGTTGTTGTTGGGTGGTACAGGG	74334563	74334692	74334513	74334565	1	1	BRADI1G78300	74334331	74338869	None	8795	1079	112122	Yes
TGGTTTGTTACATTGCGTGACTCACTAACTCTTATTATTTGGGATATAAGGT	74496406	74496643	74496356	74496408	1	1	BRADI1G78550	74487897	74510527	None	8795	1079	112122	Yes
CTTGACTATGGCGATTCTGAACTTGTTGGCTTTACATTGGGGAATCGCAGGT	74524065	74524146	74524196	74524144	-1	1	BRADI1G78570	74522980	74525509	None	8795	1079	112122	No_or_no_constitutive_exon
ATCCAGCTGTTAACTGCTGACTATGATTCTTTGTGTGGGTGTGAGATCAGAT	74617961	74618035	74617911	74617963	1	1	BRADI1G78720	74617791	74619285	None	8795	1079	112122	No_or_no_constitutive_exon
CGGTAATTCTCATGTAGCTTGAACATCTATGGAAAGTTGCAAGGGACCAGAG	74656655	74656940	74656605	74656657	1	1	BRADI1G78750	74653099	74660122	None	8795	1079	112122	No_or_no_constitutive_exon
GGGGATGGACTCTTTGATTTGTGTGTGTTGTGTTGGAAATGGGAATACAGGC	165457	165577	165627	165575	-1	2	BRADI2G00450	165457	166472	None	8795	1079	112122	No_or_no_constitutive_exon
CCGCGACCGAGAAGGCCGCGGACAAGGCCCCCGCCGGGAAGAAGCCCAAGGC	227574	228179	228229	228177	-1	2	BRADI2G00510	227574	228366	None	8795	1079	112122	No_or_no_constitutive_exon
GTTTGATCGATACGGTCCCTGTGTTGATTTTTTTTTGGGGGGGGCTGCAGGC	329013	329073	328963	329015	1	2	BRADI2G00640	328616	332070	None	8795	1079	112122	No_or_no_constitutive_exon
TCGCACCTTCTCATCGAGTTTTTGTGCGTTGTGTTTGTGCGGGGTTGCAGAA	495598	495733	495783	495731	-1	2	BRADI2G00800	494284	496003	None	8795	1079	112122	No_or_no_constitutive_exon
GTGATCAATCACTAACTCTGTAAGTAACATTTTTTCTGGGTAAAATGCAGTT	504905	505592	504855	504907	1	2	BRADI2G00810	504505	505592	None	8795	1079	112122	No_or_no_constitutive_exon
CCGTCTCCGACGACCACGGCATGGGCCAGGACGGCGACGCGGGCAAGCAGGC	509723	509815	509673	509725	1	2	BRADI2G00824	508714	513118	None	8795	1079	112122	No_or_no_constitutive_exon
GAATTTTGATCGGAACTGAAATTTATGTTTGGATTTGGGCGATCGGGCAGAG	578651	578815	578865	578813	-1	2	BRADI2G00910	570576	579120	None	8795	1079	112122	No_or_no_constitutive_exon
GGTCGTTCCCGTGGGTACTACGGTGGCAGAGGCTATGGAAATACGGGAAGGG	622698	623327	622648	622700	1	2	BRADI2G00980	618598	623327	None	8795	1079	112122	No_or_no_constitutive_exon
AAATAGAACTTAAACATATAGTCCTGTTGACGATGGTTGGGATAATGCAGAT	1046755	1046806	1046856	1046804	-1	2	BRADI2G01511	1046755	1048886	None	8795	1079	112122	No_or_no_constitutive_exon
ATTGGGGGGGAATTAATCGATGTGTTGCGAATTTGATTTTGATTGGGCAGGG	1049243	1049682	1049732	1049680	-1	2	BRADI2G01520	1049243	1050538	None	8795	1079	112122	No_or_no_constitutive_exon
GGATATGTGAGTTAATGCAGCTGCTGACGTTGGTTTTGGCTGGGATGCAGGA	1063230	1063312	1063362	1063310	-1	2	BRADI2G01550	1057099	1063591	None	8795	1079	112122	No_or_no_constitutive_exon
AAGCAAGCCACTGATATTGCATTTCTATGTTTTATTGGGGAAAAACAAAGCT	1073543	1073633	1073683	1073631	-1	2	BRADI2G01580	1073202	1076361	None	8795	1079	112122	No_or_no_constitutive_exon
AATTCGGACAAGAGACACGTTGAAGTACTGAAGCAAGAATTGGGATGCAGAT	1381710	1382144	1382194	1382142	-1	2	BRADI2G02050	1381710	1384731	4325974	8795	1079	112122	No_or_no_constitutive_exon
ATGGATTCTGATTGGCGATTGCTCTGTTTTTTCGTTCTTGGGTTGAGCAGAT	1576478	1576673	1576428	1576480	1	2	BRADI2G02310	1575194	1577626	None	8795	1079	112122	No_or_no_constitutive_exon
TCCTCCTCCTATGCTTCCTGCCTTTGCTTGTACTGGCCTTGCGGGCGCAGCC	1679958	1680374	1679908	1679960	1	2	BRADI2G02530	1676997	1682862	None	8795	1079	112122	No_or_no_constitutive_exon
TTGGGCGAAAACCCTAGCTTAACCCTCGTCTGGGTTTAATGGGGCGGCAGAA	1954562	1954674	1954512	1954564	1	2	BRADI2G02760	1954225	1958568	None	8795	1079	112122	No_or_no_constitutive_exon
CTTATACGGTTATATTCCTTGGGCTTTATGCATGGGTCTTTGGGATGCAGGA	2295863	2295932	2295813	2295865	1	2	BRADI2G03180	2285443	2297021	None	8795	1079	112122	No_or_no_constitutive_exon
CTTCTTTACTGACTCTTTTTTTTAATGTTTTTTCTTTGTTGGGGCGACAGTA	2439875	2440019	2439825	2439877	1	2	BRADI2G03310	2436901	2440019	None	8795	1079	112122	No_or_no_constitutive_exon
ATCAAGCATCTCCTGATGTGATGGATATTTTGCTTATACCGGGTAACTAGGA	2576244	2576334	2576384	2576332	-1	2	BRADI2G03540	2573465	2576758	None	8795	1079	112122	No_or_no_constitutive_exon
GTGAGTTGTGACCACTTCTGATTTCTGAAGCTTGTTATTTCTGAGGGCAGGC	2868533	2868593	2868483	2868535	1	2	BRADI2G04080	2867648	2871652	None	8795	1079	112122	No_or_no_constitutive_exon
TGATGTTTTGACTATGAAACAAATTAGTTTTTTTCTTGCTTTGGGAACAGGA	2869189	2869258	2869139	2869191	1	2	BRADI2G04080	2867648	2871652	None	8795	1079	112122	No_or_no_constitutive_exon
TCAGAGCATCTGACAGGGTTCCTTTCTAACATTTTTCGGGACAATGACAGGT	2939456	2939860	2939406	2939458	1	2	BRADI2G04197	2936659	2939860	None	8795	1079	112122	No_or_no_constitutive_exon
TATTGACTTGTCTGTAACTGTTATAATAATCTGTCTCTCTATGGGCACAGGA	3009276	3009573	3009623	3009571	-1	2	BRADI2G04280	3006733	3022136	None	8795	1079	112122	No_or_no_constitutive_exon
AAAAGAAATCTCACTGATTTTGATGTATGTTCTGTTACCTTGGGGTGCAGTC	3024046	3024324	3024374	3024322	-1	2	BRADI2G04290	3023097	3030376	None	8795	1079	112122	No_or_no_constitutive_exon
GGCCCCCTTTAGTGACAGAATGTGTGAGTACTGACATGGGACAAATGCAGGA	3162607	3162689	3162557	3162609	1	2	BRADI2G04520	3161420	3163561	None	8795	1079	112122	No_or_no_constitutive_exon
GCCGGGTTTGGATTGATTGAAATGAGTTGGTTGCTGGTTTGGGCGTGCAGGT	3262026	3262132	3262182	3262130	-1	2	BRADI2G04650	3258490	3262906	None	8795	1079	112122	No_or_no_constitutive_exon
TGCAAGATCTAGCTCTAACAGTAATGTGATGATTTTTACTTTGGGGAAAGGT	3310989	3311406	3311456	3311404	-1	2	BRADI2G04680	3304191	3312251	None	8795	1079	112122	No_or_no_constitutive_exon
ACTGAAGACAAATAAATCTGCTTTGTTGGTTTGCAAAATTGGGATTAAAGTG	3417831	3417908	3417958	3417906	-1	2	BRADI2G04810	3416994	3419018	None	8795	1079	112122	No_or_no_constitutive_exon
GTGTGGATCTGAAAGTGTATATGTTCTTGTTGTGCTTGTGTGGGGAGCAGAA	3416994	3417612	3417662	3417610	-1	2	BRADI2G04810	3416994	3419018	None	8795	1079	112122	No_or_no_constitutive_exon
GACCTGTATCATGGAACTAATGTTTGCTATGTGTATCGCGGGTGAAGCAGCT	3432143	3432241	3432093	3432145	1	2	BRADI2G04820	3431064	3442783	None	8795	1079	112122	No_or_no_constitutive_exon
TAGTTCATGCGCGGATTGTCTGAATGTGTTTTGGCTATGCGAGGGTGGAGGT	3875843	3875902	3875952	3875900	-1	2	BRADI2G05310	3873886	3876644	None	8795	1079	112122	No_or_no_constitutive_exon
GGCTCGACTCTCTGACGGTGCGTGTCGTTTGATCTGTTTGGGGCGTGAAGGC	4448985	4449066	4449116	4449064	-1	2	BRADI2G05940	4446696	4449514	None	8795	1079	112122	No_or_no_constitutive_exon
TTTAGGCATAGAACATTAAGTTTTGGAATATTCCAATTTTGGGAATGCAGGC	4658913	4659020	4658863	4658915	1	2	BRADI2G06210	4656999	4661173	None	8795	1079	112122	No_or_no_constitutive_exon
TTTTCTTCAGCAGCTGTTGCGGCGTTTATCTCTCCCGAACCGGGGCGCAGCA	5200273	5200662	5200712	5200660	-1	2	BRADI2G06790	5199167	5200866	None	8795	1079	112122	No_or_no_constitutive_exon
GATACGCACCTAGCCGCTCTACCTGCAGAGTGACAAATTTTGGGACGCAGAG	5658812	5658958	5659008	5658956	-1	2	BRADI2G07320	5657737	5659717	None	8795	1079	112122	No_or_no_constitutive_exon
CAAAGTTGTGAAGTCTAAATATATTTTCAGAAATTTGGGATAAGGTGCAGTC	5893617	5894178	5893567	5893619	1	2	BRADI2G07546	5891078	5894178	None	8795	1079	112122	No_or_no_constitutive_exon
TAGGGAATACTTGAAAAACTTGCCTAAATTAATTATCCTGCCATGGGAAGTT	6617782	6618050	6617732	6617784	1	2	BRADI2G08230	6616897	6618665	None	8795	1079	112122	No_or_no_constitutive_exon
TGGGGTCCCTTTGGTTTACCTGTGCGGTTGTGCCAGCAGGGAATTAGGAGTT	6914775	6914871	6914921	6914869	-1	2	BRADI2G08540	6914775	6915863	None	8795	1079	112122	No_or_no_constitutive_exon
AACAACCTCTCATGACGATGAACTGATGCTCCGAATTCGAATGGGCGCAGAA	6932229	6932464	6932514	6932462	-1	2	BRADI2G08580	6931838	6933212	None	8795	1079	112122	No_or_no_constitutive_exon
TTGCATGAATCGTCGTGCTGACTTTTACTGTACATGGGTTGGGATTGCAGAT	6967991	6968105	6967941	6967993	1	2	BRADI2G08620	6965061	6969356	None	8795	1079	112122	No_or_no_constitutive_exon
GATTTTGTTGTTATTCATGTGACTGATGTTTGTCGTCGCTGGGATCGCAGGT	7207812	7207995	7207762	7207814	1	2	BRADI2G08890	7206662	7211132	None	8795	1079	112122	No_or_no_constitutive_exon
AGACGGACTACGACGCGCTCGTCGACACGTGGTCGCTGTTCGGGCCAGAGGC	7679121	7679709	7679071	7679123	1	2	BRADI2G09390	7678544	7679709	None	8795	1079	112122	No_or_no_constitutive_exon
GCAGCTACAACAGTACGATAAATAATGCAATCTTTGCTGGGTGAATGAAGTT	7804396	7804491	7804346	7804398	1	2	BRADI2G09540	7803479	7806702	None	8795	1079	112122	No_or_no_constitutive_exon
CAAGGTTGACTGATTAATTTATGCTGTATGTTTTCTCCATGCATGGGTAGAT	7904962	7905058	7904912	7904964	1	2	BRADI2G09607	7897158	7906139	None	8795	1079	112122	No_or_no_constitutive_exon
TGACCAATCGATTAACCAACCGCTTGAAGCTTGACGCGTGCGGGATGCAGGT	8036214	8036678	8036164	8036216	1	2	BRADI2G09810	8035506	8036678	None	8795	1079	112122	No_or_no_constitutive_exon
GATGGACGAGTGAGTCTGATGTAATGGATCTCCGTATGTATGGGGTGCAGGG	8579585	8580089	8580139	8580087	-1	2	BRADI2G10340	8578867	8580692	None	8795	1079	112122	No_or_no_constitutive_exon
ATCACTTTTGTGTGGATATATGCACTGCTTCTTAATTTATCCAAGGGTAGTT	8681757	8682353	8681707	8681759	1	2	BRADI2G10460	8680065	8682353	None	8795	1079	112122	No_or_no_constitutive_exon
TTCATGATTTCCATTTGATTTAGAGTGTTAATTTGGGGCATGGAATGCAGTG	8719060	8719321	8719371	8719319	-1	2	BRADI2G10510	8714456	8719522	None	8795	1079	112122	No_or_no_constitutive_exon
ACAATGGCAGCGGCAACGAGAATGGAGATGGCGGCGGGGCCGAGGCAGAGGA	8724920	8725359	8724870	8724922	1	2	BRADI2G10520	8723903	8725359	None	8795	1079	112122	No_or_no_constitutive_exon
TTCTTTCTTTGCATCAAGATTCGGAACTAACGTACTTCTGGGTATAACAGGA	8731960	8732431	8732481	8732429	-1	2	BRADI2G10540	8731960	8739083	None	8795	1079	112122	Yes
TCACGCTACCATTCTGACCTATCCTGTCATTGTTGGTGTGGGATGTGCAGAT	8868066	8868772	8868822	8868770	-1	2	BRADI2G10650	8865589	8871768	None	8795	1079	112122	No_or_no_constitutive_exon
CAGCTGGCATTGGTAGCTCTGAATTTCTGATGGCGGTATTTGGGTGGCAGCC	8950569	8950783	8950519	8950571	1	2	BRADI2G10727	8947762	8951596	None	8795	1079	112122	No_or_no_constitutive_exon
TTGAGATCACCACAAAAACTTACTCCTTACAATTTTGATGGGAATACTAGGT	9767675	9767753	9767803	9767751	-1	2	BRADI2G11490	9760531	9774745	None	8795	1079	112122	No_or_no_constitutive_exon
AAAACTTTGTGATATTGTTGCTCATTTCTGATTTCATACGCATGGGACAGGA	9821392	9821963	9821342	9821394	1	2	BRADI2G11540	9815610	9821963	4325788	8795	1079	112122	No_or_no_constitutive_exon
GATAACTCTGCTGAGCTTAAACATGGGTGAATTTACTGAATGGTGGGCAGGT	10004282	10004397	10004232	10004284	1	2	BRADI2G11640	10002857	10005965	None	8795	1079	112122	No_or_no_constitutive_exon
GATTTATTTCCAAAACTAACAATGTTACTGTTTAATAAATTGATGGGCAGGA	10059699	10059785	10059835	10059783	-1	2	BRADI2G11730	10059699	10065905	None	8795	1079	112122	No_or_no_constitutive_exon
AATCCAGCTACAAATGTGTATAATGACTGATGGGGCGGGTAATATGGCAGCT	10297123	10297270	10297073	10297125	1	2	BRADI2G11950	10293515	10299337	None	8795	1079	112122	No_or_no_constitutive_exon
GCGGAAAACCTAAAAAACATCTCTAAGATTTTTTTTGGGGGAAATCATAGCT	10445871	10445946	10445821	10445873	1	2	BRADI2G12100	10445617	10449715	None	8795	1079	112122	No_or_no_constitutive_exon
TGGACTGATTACTGATGTTATCTCTGTTCTTGTTGTGTTGGGGAGTTTAGGA	11228003	11228148	11228198	11228146	-1	2	BRADI2G12857	11226776	11229133	None	8795	1079	112122	No_or_no_constitutive_exon
AGCTAATAAATTTGAGATATCTAACGTTGTTTGTTTCATCTCTGGGAAAGCG	11232069	11232174	11232019	11232071	1	2	BRADI2G12870	11230854	11235018	None	8795	1079	112122	No_or_no_constitutive_exon
ACTTGCTACAACCTGACCTAATGCTCTTGTCTCACTGTATGTGGGATCAGGC	11388014	11388164	11387964	11388016	1	2	BRADI2G12970	11384838	11389926	None	8795	1079	112122	No_or_no_constitutive_exon
TACGATTGCAATAAAAATCTTGTGCACCGTTTGAAATTGGGGAACTGTAGGC	12014658	12014841	12014891	12014839	-1	2	BRADI2G13535	12013926	12020407	None	8795	1079	112122	No_or_no_constitutive_exon
GATAGTCGACCGCTTCTGAATCACTGGTGGATTTCGGGATATGGATGCAGAG	12214498	12214704	12214754	12214702	-1	2	BRADI2G13700	12210473	12215053	None	8795	1079	112122	No_or_no_constitutive_exon
AAATCAAGCTAATTCTCTCTATGATATATCATTTCATTCTGGGATTGTAGAT	12404441	12404641	12404391	12404443	1	2	BRADI2G13800	12400355	12407214	None	8795	1079	112122	No_or_no_constitutive_exon
ATTGCCTATAGGATCATGATGGATGTTCTCTCTTTTCTCTACGGGGACAGAT	12836635	12836803	12836585	12836637	1	2	BRADI2G14210	12832750	12837947	None	8795	1079	112122	No_or_no_constitutive_exon
TCAGGGTTATTCGAGGCATTCTAACTGATTTGTATTGCTAAACTGGGCAGTG	12898049	12898864	12898914	12898862	-1	2	BRADI2G14320	12898049	12901905	None	8795	1079	112122	No_or_no_constitutive_exon
GCTCAATTCCTGTTTCAGTATCGTTTATTTCTCGCTTGTGTATGGGACAGGT	12931009	12931057	12930959	12931011	1	2	BRADI2G14350	12925391	12931357	None	8795	1079	112122	No_or_no_constitutive_exon
TTAACACTGGCTTACTAACAACAGTACACCTTCTGCTGTGGGATGCGCAGGT	13240567	13241111	13241161	13241109	-1	2	BRADI2G14720	13240567	13245657	None	8795	1079	112122	No_or_no_constitutive_exon
GGGATCGTGTTTTTTTTTTGGTTTCATGTGCGTCTGGGTTGCGTGAACAGGT	13459382	13459427	13459332	13459384	1	2	BRADI2G15127	13458812	13468111	None	8795	1079	112122	No_or_no_constitutive_exon
AGAATATCGGCCCGTTTCTAAGATTATCTCCTATTTTCCTGTGGGCGCAGGA	13692897	13693771	13692847	13692899	1	2	BRADI2G15317	13689254	13693771	None	8795	1079	112122	No_or_no_constitutive_exon
GCTTACCTGCTCTGCCTGTAGAACTAACTGGTATTTTGTTTAACGGGCAGGA	13706307	13706736	13706257	13706309	1	2	BRADI2G15350	13702981	13706736	None	8795	1079	112122	No_or_no_constitutive_exon
AACGAATACGGGAAACATGTCATCCCCTATGTGTATTTGGGAAAATCCAGGC	13867985	13868341	13867935	13867987	1	2	BRADI2G15600	13867188	13868341	None	8795	1079	112122	No_or_no_constitutive_exon
GCATTGTCTTCAATTGGTTTACTGGGACTTTTTTCGTTTGGGGCGCGCAGGA	14593007	14593092	14593142	14593090	-1	2	BRADI2G16610	14588249	14594027	9268260	8795	1079	112122	Yes
GTTCCAAACTGAGGAGACCATGGGGAAACTACTGGACATCGGGGGTATAGTG	14728835	14729735	14728785	14728837	1	2	BRADI2G16760	14728709	14729735	None	8795	1079	112122	No_or_no_constitutive_exon
ATGAATTGCTAATATGCTATGGCTGCACATTTCCTGTTGTGGGGGCACAGAG	14748031	14748304	14747981	14748033	1	2	BRADI2G16800	14746848	14749244	None	8795	1079	112122	No_or_no_constitutive_exon
TTATTTTGCACTGAATTAATATGTTTCTTTTTTGCCGAGGGAAATAATAGGT	14972316	14972451	14972501	14972449	-1	2	BRADI2G16950	14969999	14974623	None	8795	1079	112122	No_or_no_constitutive_exon
CCATGGTTTCCTGATGTTACACACCTGTGGGCTCTCGTGTGGGCGTGCAGTA	15233725	15234128	15234178	15234126	-1	2	BRADI2G17067	15232317	15234699	None	8795	1079	112122	No_or_no_constitutive_exon
AATATAACCATCCTTGCAATTTATTGATTGAAAGATCCTTGGGAATTCAGGT	15327353	15327533	15327583	15327531	-1	2	BRADI2G17192	15318552	15329729	None	8795	1079	112122	No_or_no_constitutive_exon
TGGAATTTTCCTAGTAAATGTTTGAAATGATTTTTTGCAAATGGGTGCAGGT	15533370	15533400	15533320	15533372	1	2	BRADI2G17460	15524800	15535733	None	8795	1079	112122	No_or_no_constitutive_exon
TTTCCGTAATGTTCTGTCGAATTGACTTGTTATTGCTTGGTGGGTGACAGAG	15648435	15648609	15648659	15648607	-1	2	BRADI2G17590	15646757	15649377	None	8795	1079	112122	No_or_no_constitutive_exon
AAGATAGTATGTCTGCTCTAACATGCAACTTTTCAACTGTCTGGGGGTAGAT	15773410	15773936	15773986	15773934	-1	2	BRADI2G17710	15769971	15776503	None	8795	1079	112122	No_or_no_constitutive_exon
AACATGCTATCTGTATTCTAACATGTGAATTTCCAATTCTTTGGGGGTAGAT	15782256	15782782	15782832	15782780	-1	2	BRADI2G17720	15778895	15784648	None	8795	1079	112122	No_or_no_constitutive_exon
TTCTGTCCCACTCTAATCTGTTGTGATATCACCCTCGAATCGGTGGGCAGGC	16027521	16027622	16027672	16027620	-1	2	BRADI2G18000	16024870	16027873	None	8795	1079	112122	No_or_no_constitutive_exon
TGGTGTGTTTAGCATTGTGTTTTGCTCATGTGTTTTGTGTGTGGGCGTAGGT	16029801	16029864	16029751	16029803	1	2	BRADI2G18010	16029357	16032289	None	8795	1079	112122	No_or_no_constitutive_exon
TCAACTTTTGATATACAAAGCATCAGTCTAATTGTGTGCCCGGGTAGAAGAA	16573910	16574010	16574060	16574008	-1	2	BRADI2G18677	16571731	16576883	None	8795	1079	112122	Yes
ACCAAATTGATCGATCAATCGAGCGCGTGCCTTGGGATTTGGGAATGCAGGA	16997918	16998471	16998521	16998469	-1	2	BRADI2G19297	16993856	16998685	None	8795	1079	112122	Yes
TTTATGCCATTGGTCTGAGGTTTTGACTTTTGATGTGGATGTGGGATCAGGG	17646127	17646749	17646077	17646129	1	2	BRADI2G20087	17645145	17646749	None	8795	1079	112122	No_or_no_constitutive_exon
TGAGAACCGCAATGCACATGATGGTGTTCTTAAAAAAGGGAGAATTGCAGGC	17729417	17729645	17729695	17729643	-1	2	BRADI2G20190	17723518	17732710	None	8795	1079	112122	No_or_no_constitutive_exon
AAGAACGGTTAGTGGCGAACAAGGTTAATTTACTTTACGTCGGGGGACAGAG	18760391	18760544	18760341	18760393	1	2	BRADI2G21390	18759408	18761785	None	8795	1079	112122	No_or_no_constitutive_exon
CTCAAGCTTGGCTAATGTTGGTAACCGAAATTCTGCTCCTGGGTTGACAGCT	19435451	19435652	19435702	19435650	-1	2	BRADI2G21970	19431605	19436586	None	8795	1079	112122	No_or_no_constitutive_exon
GCAAATCCTTTTGGATCGTTATATCTTCCTAAACTATAATTGGTGGGCAGCC	19447672	19447744	19447622	19447674	1	2	BRADI2G21990	19446070	19451748	None	8795	1079	112122	No_or_no_constitutive_exon
ATGGCCGAACCTGAACGATTTATCTGATCTGCTCTGGGGCGTTGATGAAGGA	19548537	19548789	19548487	19548539	1	2	BRADI2G22060	19548182	19550222	None	8795	1079	112122	No_or_no_constitutive_exon
GCATGTCTGAGAACACGTACGGTTGCTTAATTTGCTTCGGCTGGGGGCAGAT	19549685	19550222	19549635	19549687	1	2	BRADI2G22060	19548182	19550222	None	8795	1079	112122	No_or_no_constitutive_exon
ATGTATCATACATTCTTTTGAAATTTTTATTTATTACCGGGGATGTGCAGGT	20051066	20051177	20051016	20051068	1	2	BRADI2G22550	20049018	20053115	None	8795	1079	112122	No_or_no_constitutive_exon
CGTTTTCAGATGATTCTGATGGACTGATGTGTTCTTGCTGGGGGATTCAGAT	20768736	20769509	20768686	20768738	1	2	BRADI2G23220	20766088	20769509	4339017	8795	1079	112122	No_or_no_constitutive_exon
TTGACAACAATATTAATTAAACTGCTGACTTCTTGTGTGGGGGCATGCAGGT	20955759	20956245	20955709	20955761	1	2	BRADI2G23370	20953792	20956245	None	8795	1079	112122	No_or_no_constitutive_exon
CATCTCGAAAGCTTTTTCTCTAATATGGTTGGCTTATTGGGATGTTGAAGGT	20963053	20963133	20963003	20963055	1	2	BRADI2G23380	20961502	20964247	None	8795	1079	112122	Yes
CTGCTTGGTTGATTAATTTGTCACTAATTAAGTTTCAGTTGGGAATGCAGCT	21030958	21031039	21031089	21031037	-1	2	BRADI2G23480	21028086	21031461	None	8795	1079	112122	No_or_no_constitutive_exon
AGTTTGGTTTGGGTTCAATCAGTTTGGTTTTTTATGGGCTGAACCGGTAGAT	21159561	21160086	21159511	21159563	1	2	BRADI2G23590	21158093	21161359	None	8795	1079	112122	No_or_no_constitutive_exon
CCTTGGTTGTGGCCTTGGTTGTGTAGCAGTGAGATGGGGTGCCGGGGTAGAT	21160882	21161359	21160832	21160884	1	2	BRADI2G23590	21158093	21161359	None	8795	1079	112122	No_or_no_constitutive_exon
AGTTGGTTTCTCATGGCCTTGGTGGCACAATGAATTGTGTTGGGATGCAGTG	21689875	21689947	21689825	21689877	1	2	BRADI2G23950	21689427	21694681	None	8795	1079	112122	No_or_no_constitutive_exon
TCGCTGACAAAATCCCTTTTTGGGCGCATGTTGCTGGTGGGATGCAGCAGGG	22058985	22059090	22058935	22058987	1	2	BRADI2G24197	22058198	22061516	None	8795	1079	112122	No_or_no_constitutive_exon
TACATAAAGATCGAAAGCTCTCGTTTGGACTATATATATCGGGTAATCAGGA	22097717	22098971	22097667	22097719	1	2	BRADI2G24255	22095581	22100912	None	8795	1079	112122	No_or_no_constitutive_exon
TCGATTTGCTTATTTGAGCTGGGGTTCTTTTATCTGGTGGGGACATCAAGGG	22154712	22154930	22154662	22154714	1	2	BRADI2G24340	22154519	22157354	None	8795	1079	112122	No_or_no_constitutive_exon
CTGGTGGTATCCGTGCCCATTGGATTGACTTTGCTGGTTTTGGGGTGCAGAC	23094107	23094165	23094057	23094109	1	2	BRADI2G25190	23093740	23098873	None	8795	1079	112122	No_or_no_constitutive_exon
ATATATTTTTCATTATATCTCTTTAATTTCCTGTTTGTGTGTGTGGGCAGCT	23118053	23118137	23118187	23118135	-1	2	BRADI2G25210	23113942	23119270	None	8795	1079	112122	No_or_no_constitutive_exon
TTGATAATGGTTCAGTTGCTAATGTTGTATGTTTATTTTTGGATGGGCAGCT	23578673	23578720	23578770	23578718	-1	2	BRADI2G25520	23577372	23583057	None	8795	1079	112122	No_or_no_constitutive_exon
TCTGTAATTTCGACGAGACGAAGAGTTCACTGACGATGTTTGGGATGCAGGT	23619563	23619848	23619513	23619565	1	2	BRADI2G25550	23616188	23620444	4338768	8795	1079	112122	No_or_no_constitutive_exon
CACAAAGAAAACAGACCGACCGAATTAGCAACGTTCATATGGGCATGCAGGT	24286078	24286482	24286532	24286480	-1	2	BRADI2G26063	24285029	24289530	None	8795	1079	112122	No_or_no_constitutive_exon
ACACATTCAGGTGGTTGTTCAAAGAATTCCTGGAAGCCATGGGTGGGCAGCA	24403618	24404344	24403568	24403620	1	2	BRADI2G26120	24401168	24404344	None	8795	1079	112122	No_or_no_constitutive_exon
AGCTTGGCTTCTGTTAATTGTTGCTAGTTTGATTATCATCGCAGGGGCAGCA	25639691	25639854	25639641	25639693	1	2	BRADI2G26860	25639381	25641559	None	8795	1079	112122	No_or_no_constitutive_exon
CTTATACACTCAAGTGTTTATACTGGTGTACATTTTGTTTGTTGGGATAGGA	27186045	27186211	27186261	27186209	-1	2	BRADI2G28007	27176228	27207460	None	8795	1079	112122	No_or_no_constitutive_exon
GAGAATTGCTAAATGATTTTTGGCTTTTTGCGTGATGTGCGGGCGTGCAGGG	27358756	27359004	27359054	27359002	-1	2	BRADI2G28130	27358756	27359659	None	8795	1079	112122	No_or_no_constitutive_exon
TTCGGTTGAATTTCTAATGTGTGCTTTGTTTTGTGGATTGGGCACGGTAGCA	27778825	27778914	27778775	27778827	1	2	BRADI2G28460	27778393	27790707	4338498	8795	1079	112122	No_or_no_constitutive_exon
TGTTTTGTTGATGGATTACTGATCAAATAGTATATCTTTTCTGAGGGCAGGC	27936411	27936561	27936361	27936413	1	2	BRADI2G28680	27935323	27938564	None	8795	1079	112122	Yes
CAAAAAGCATAGCTGAACGTGAAGTTGAATACGGTGCTAAACCTGGGAAGAA	29451132	29451405	29451455	29451403	-1	2	BRADI2G29950	29451132	29454275	None	8795	1079	112122	No_or_no_constitutive_exon
CTTGTTTTTGTTGGCCTGATCTGACAAATTTGTGCATTGGGAATTGGCAGAT	29623093	29623204	29623254	29623202	-1	2	BRADI2G30160	29622846	29624107	None	8795	1079	112122	No_or_no_constitutive_exon
CCGGAGCGAAATAAATATACATGGAAAATGAGTTGGATTTGGGTGTGCAGGT	30946658	30946748	30946608	30946660	1	2	BRADI2G31130	30946118	30949386	None	8795	1079	112122	Yes
ACTCTGGGTTGCCTACTGAATGCTTGTACTGCTTCTTCATGGGTAACCAGGC	32184998	32185214	32185264	32185212	-1	2	BRADI2G32190	32176953	32190514	None	8795	1079	112122	No_or_no_constitutive_exon
AAGCTGTTCGTTCTCTGACGATGATAATTTTTACTACTGTGTGGGAACAGCA	32178611	32178646	32178696	32178644	-1	2	BRADI2G32190	32176953	32190514	None	8795	1079	112122	No_or_no_constitutive_exon
TTTGGCTGATCATTTGGTTAATTTTAATTAACCTATGTTTGGGTGTGCAGAC	32468457	32468731	32468781	32468729	-1	2	BRADI2G32540	32466958	32469542	None	8795	1079	112122	No_or_no_constitutive_exon
GCTGAATATAATGCTAACCTATCCTTGATGTAATTTGTGGTGGGATGCAGGT	32501302	32501548	32501252	32501304	1	2	BRADI2G32577	32497995	32501548	None	8795	1079	112122	No_or_no_constitutive_exon
ACTGGTTGGTGCGATCTTGATTAGTTTTCCCTTTGGTGGCGTGGGTGCAGGA	33502359	33502501	33502551	33502499	-1	2	BRADI2G33390	33499900	33502941	None	8795	1079	112122	Yes
CCCCACTGTCTGACAACACGATGACAACTTACTCCTTAACTGGGATGCAGGA	33641438	33642284	33641388	33641440	1	2	BRADI2G33500	33639058	33642284	None	8795	1079	112122	No_or_no_constitutive_exon
CATACTGGTAATTAATTGATTGATCAATGGCTGCGAATTGGGAATTGCAGAG	33657804	33658181	33657754	33657806	1	2	BRADI2G33517	33657522	33661537	None	8795	1079	112122	No_or_no_constitutive_exon
AGCCATATGCTATCGAATATACTAATTGTGTAACTTCTGTGGGAAAACAGGA	34340254	34340339	34340389	34340337	-1	2	BRADI2G34300	34338802	34342091	None	8795	1079	112122	Yes
TAGCATGTACTGATATTTGTGTTTTTGCTTTAATTTTCTGAATTGGGCAGTT	34553798	34553880	34553930	34553878	-1	2	BRADI2G34480	34552550	34556101	None	8795	1079	112122	No_or_no_constitutive_exon
CTGCATGAGGGGTTTCTCGATAAGATAGCCTAAGGATTGGGGTCTAGAAGAT	34693564	34693951	34693514	34693566	1	2	BRADI2G34630	34692564	34694982	None	8795	1079	112122	No_or_no_constitutive_exon
TAGACTTCACTGAGTTCATATATTTCTGTAAACTGAATTGTTGGGAGCAGAC	34789582	34789678	34789532	34789584	1	2	BRADI2G34710	34788113	34796922	None	8795	1079	112122	No_or_no_constitutive_exon
TATATCCGTGCTGGTCTAGCTGACATGTTGTTTTGCTCTCTTAGGGGCAGAT	34901298	34901359	34901409	34901357	-1	2	BRADI2G34827	34898801	34903012	None	8795	1079	112122	No_or_no_constitutive_exon
TGTGTGTTGTGTTTCTGGGTTCTGATTGTTGCGTTGCTTGTGGGGTGCAGCT	35212233	35212362	35212412	35212360	-1	2	BRADI2G35090	35209186	35212884	None	8795	1079	112122	No_or_no_constitutive_exon
CAGTTACACTTAATCTCATGTGTTATTTCTCAAATTTGGGTGAAGAATAGCC	36212898	36212972	36213022	36212970	-1	2	BRADI2G35780	36210964	36214894	None	8795	1079	112122	No_or_no_constitutive_exon
AGCTATCGGTACGGCTTCATAAGGTTTAATTAAATTCTATGGGGCTGCAGGA	36721597	36721676	36721726	36721674	-1	2	BRADI2G36370	36714043	36722404	4337785	8795	1079	112122	Yes
CATTCGTCCAATTGGATGATGAAGAAAATGATGCATCGAACGGTGGGCAGCA	36768913	36769373	36769423	36769371	-1	2	BRADI2G36440	36768913	36769813	None	8795	1079	112122	No_or_no_constitutive_exon
CATGGTGGTGTCTCTGACTGATGAATCGGCGAATTGGGTGGGGAATGCAGGT	36960294	36961302	36961352	36961300	-1	2	BRADI2G36640	36960294	36962006	None	8795	1079	112122	No_or_no_constitutive_exon
TACTTGCTACTTATCCGCTTATGATGATGATTAATTGCCGGGGAACGCAGCC	37245059	37245251	37245009	37245061	1	2	BRADI2G36856	37244828	37246171	None	8795	1079	112122	No_or_no_constitutive_exon
ATGATTCATTTTCACATCTTTGGGCTGACGGATAATTTGGGCACGGACAGGT	37475804	37476512	37476562	37476510	-1	2	BRADI2G37100	37475804	37479420	4337598	8795	1079	112122	No_or_no_constitutive_exon
ATGTGTTTTGGATAGCAGCAAGGATTAATTCGTGAGTGTTGGGGGTGCAGCA	37720417	37720574	37720624	37720572	-1	2	BRADI2G37387	37717071	37720978	None	8795	1079	112122	Yes
TCAAATTAATCGTGTCTCGAATCGCTGACTGTTGATCGATTGGGGTGCAGGA	37756194	37756548	37756598	37756546	-1	2	BRADI2G37435	37756194	37757158	None	8795	1079	112122	No_or_no_constitutive_exon
CTGCACGACAGATTGAGAATGCTTTTAACGCAATTTTTGCGGGCACATAGCA	37973834	37974236	37974286	37974234	-1	2	BRADI2G37600	37972842	37974664	None	8795	1079	112122	No_or_no_constitutive_exon
CTGAGGGGCAAAGACAGGAGCCAAAGCCCTACTAAGGACAACAGGGGCAGCC	37995611	37996034	37995561	37995613	1	2	BRADI2G37640	37992235	37996034	None	8795	1079	112122	No_or_no_constitutive_exon
GGCATGGTGGCTATGGAGGCCACCATGGTGGCAAGTTCAAGCACGGGAAGCA	38080252	38080637	38080687	38080635	-1	2	BRADI2G37690	38080252	38082597	None	8795	1079	112122	No_or_no_constitutive_exon
GAATCTCCTCTCTTTTCTTCCTTTTTTCCTTTCTTGTTTGGGAACATCAGGG	38181460	38181564	38181410	38181462	1	2	BRADI2G37800	38179561	38184091	None	8795	1079	112122	Yes
ATTTGGTGATTGGCTGATGAACTTGAATTTGGTTAACAACGATTGGGCAGGC	38181690	38181818	38181640	38181692	1	2	BRADI2G37800	38179561	38184091	None	8795	1079	112122	Yes
TTTAAAGTGAGTTGTGATCACAATCCAAACTTTGCCTTTGAAATGGGCAGAA	38327285	38327570	38327235	38327287	1	2	BRADI2G37980	38326301	38330302	None	8795	1079	112122	No_or_no_constitutive_exon
TTGTGTTGGATGATCCGCGTACGTACGTAGGCGTGTGGGCGGCGGACCAGCA	38652319	38652637	38652687	38652635	-1	2	BRADI2G38315	38652319	38652852	None	8795	1079	112122	No_or_no_constitutive_exon
GGTCCTTTTTATGCATACTGTAAGCAAACTGAGTGATTTTGGGTATGCAGAT	38778746	38778857	38778907	38778855	-1	2	BRADI2G38490	38776209	38782296	None	8795	1079	112122	No_or_no_constitutive_exon
AGTTGGGGGGAATTTCAGACCTTTTTTGTGCGTTTGTTTTGGTGGGTTAGGG	38890351	38890482	38890532	38890480	-1	2	BRADI2G38620	38888109	38892526	None	8795	1079	112122	No_or_no_constitutive_exon
TGATCTCCTGCTCGCTAATAAATTTGATGCCTGATTTGTTGGGATTGCAGGA	39022980	39023094	39022930	39022982	1	2	BRADI2G38770	39021774	39023900	None	8795	1079	112122	No_or_no_constitutive_exon
CGAGGATGTATGAACATTTACTGCCTGCCTGATTCTTTGGGGAATTTGAGGC	39035127	39036172	39035077	39035129	1	2	BRADI2G38790	39030332	39036523	None	8795	1079	112122	No_or_no_constitutive_exon
GCCATTGACTTACAGTTTGGTGTATTGATTGGCACTTGGGTGTAGGGCAGGA	39314181	39314416	39314466	39314414	-1	2	BRADI2G39150	39313025	39315401	None	8795	1079	112122	Yes
CTTGGAAAACTAACAAACCTGAGGGAGCTGGTAATTTGTTGGGACGACAGAG	39744534	39745441	39744484	39744536	1	2	BRADI2G39580	39742200	39745441	None	8795	1079	112122	No_or_no_constitutive_exon
CGTGATAAATACTAATAAGTTGTTCTTTTTTCTTGTTTAAATGGGCGCAGGC	39845701	39846116	39846166	39846114	-1	2	BRADI2G39730	39845701	39848807	None	8795	1079	112122	No_or_no_constitutive_exon
AAATCATGCTTTCGAGACATCTAGATATAAGCCTCTTATCATGGGGACAGGC	39876952	39877086	39876902	39876954	1	2	BRADI2G39800	39876070	39878467	None	8795	1079	112122	No_or_no_constitutive_exon
TATCAGTGTAAAATTATGAAGCTGCATATTGTAAAATTTGGGTGGTGCAGGA	39889971	39890250	39890300	39890248	-1	2	BRADI2G39840	39886252	39893325	None	8795	1079	112122	Yes
TGTTCCATTAAGCTTTCCTCACTTGCTTCTGCTTCTTCTTGGGGGCGCAGAG	39917073	39917247	39917023	39917075	1	2	BRADI2G39890	39916809	39920724	None	8795	1079	112122	Yes
CTTTCTTTCTTATAAATTTGACTGGGGGGCAATTATGGTCTGGGGACCAGGC	40456889	40457007	40456839	40456891	1	2	BRADI2G40420	40456342	40466752	None	8795	1079	112122	No_or_no_constitutive_exon
TATGTTTTTAATGATAATATATCATTGATGATTTTCTATTTGGTGGGCAGGT	40892308	40892389	40892258	40892310	1	2	BRADI2G40600	40888643	40893587	107275673	8795	1079	112122	Yes
CATGCATCATGCACATTTGATTTCTGATCCTTGATTCGGACGGGACGCAGTT	41196708	41197742	41196658	41196710	1	2	BRADI2G40880	41195445	41198393	None	8795	1079	112122	No_or_no_constitutive_exon
TATCTTTGTACTACTTAAGCATAACAAGCAAAATGTTTTGATGGGCACAGGA	41197884	41198393	41197834	41197886	1	2	BRADI2G40880	41195445	41198393	None	8795	1079	112122	No_or_no_constitutive_exon
TTGTTTGCATCTCTGCGCTTGTGGTGCTGTCGCGCTGGGTGGTATGGAAGAT	41431105	41431171	41431221	41431169	-1	2	BRADI2G41140	41421599	41431431	None	8795	1079	112122	Yes
CAAAGTAAATGGTGATGGTGCGATCAATGAATCTGATGACCGGGCGGCAGGT	41574285	41574704	41574754	41574702	-1	2	BRADI2G41310	41574285	41575553	None	8795	1079	112122	No_or_no_constitutive_exon
TGCATCACAATGATGTGTTGATGGTAATGCATGGCTGCTTGGGATTGCAGGT	42069225	42069446	42069496	42069444	-1	2	BRADI2G41690	42055067	42073046	None	8795	1079	112122	No_or_no_constitutive_exon
TGACAGAAATTGAGATAACGGACGTTGATATGCCACCTTTGATCCGGGAGAA	42456336	42456379	42456429	42456377	-1	2	BRADI2G41977	42449325	42470107	None	8795	1079	112122	No_or_no_constitutive_exon
GTGAGTTCATGATAGATTACTCTAGTATTTTTGTGTGGGTGCTAAAACAGGA	42452659	42452777	42452827	42452775	-1	2	BRADI2G41977	42449325	42470107	None	8795	1079	112122	No_or_no_constitutive_exon
CTCTGGGTTGCACTACTGAATGCTTGTACTGCTTCTTCATGGGTAACCAGGC	42542236	42542452	42542186	42542238	1	2	BRADI2G42050	42536690	42546629	None	8795	1079	112122	No_or_no_constitutive_exon
ACACAACATAAGGGCAGCGCCAGTTCTGAATCCAGAACCTGGGGAGCCAGCT	42577054	42577392	42577442	42577390	-1	2	BRADI2G42080	42575109	42578285	None	8795	1079	112122	No_or_no_constitutive_exon
TTGCAATGTGGAAATGTGATCCGGTTTGTGTATTGTCATTGGGAGGTTAGTT	42659355	42659499	42659305	42659357	1	2	BRADI2G42180	42658823	42662211	None	8795	1079	112122	No_or_no_constitutive_exon
CCAAATGACGACGGGCTTAACATTCGGCCCATGCATGTGTGGGGTTGCAGGC	42845814	42846462	42845764	42845816	1	2	BRADI2G42360	42842823	42847812	None	8795	1079	112122	No_or_no_constitutive_exon
TTCTCCGGCAAACTGACTGACTGACTGACAATGTGGGGGCATGGATGCAGGA	42855790	42856174	42855740	42855792	1	2	BRADI2G42380	42853805	42858007	None	8795	1079	112122	No_or_no_constitutive_exon
TTAGTTTTATGAAGTACCTGTAATTTGACCAAGTGGTGTTATGGGAATAGTT	43178897	43179017	43178847	43178899	1	2	BRADI2G42690	43177054	43183934	None	8795	1079	112122	No_or_no_constitutive_exon
CGGCGGTGCTTGGAGCTCTCTGGATCTTGACGGCGGAGTGATGGGCGCAGGT	43192653	43192855	43192905	43192853	-1	2	BRADI2G42720	43191938	43193475	None	8795	1079	112122	No_or_no_constitutive_exon
GGGTATTTGACTTTTTCCTTTATGTTGTATGTATGTCTTGGTGGGGTTAGGG	43680433	43680564	43680614	43680562	-1	2	BRADI2G43167	43678678	43680829	None	8795	1079	112122	No_or_no_constitutive_exon
AATGGTTGGTTTGGTTATGTGTTGGGGGTTTGTTGTTGTGTGTGGGACAGGG	43680262	43680331	43680381	43680329	-1	2	BRADI2G43167	43678678	43680829	None	8795	1079	112122	No_or_no_constitutive_exon
TGTATAGACTGAAATAGCATCCTCTTACTTTATGATGGGGAAAATTACAGGA	43935860	43936042	43935810	43935862	1	2	BRADI2G43447	43935129	43937044	None	8795	1079	112122	No_or_no_constitutive_exon
ACCTAGTGTGTTTATGTATCAAACTTTGGTTCCTACTGTGTGGCAGGGAGTG	44141892	44141919	44141842	44141894	1	2	BRADI2G43660	44139180	44148981	None	8795	1079	112122	No_or_no_constitutive_exon
ATGCCTCGTGCTCCGCTCAGGTGTTGGCGCGGGCCAGAGAGTTAGGGGAGGC	44173766	44173852	44173716	44173768	1	2	BRADI2G43700	44173270	44188601	None	8795	1079	112122	No_or_no_constitutive_exon
CTGCATTAAGGATGAATAAAATGTTAAGCATCAACTGTTTAGGGACGCAGGA	44847249	44847358	44847199	44847251	1	2	BRADI2G44340	44846064	44851274	None	8795	1079	112122	No_or_no_constitutive_exon
GATGCTTGCTATGCTAGATTGATTACTGATTTTGGTTACTATGGGAATAGCT	44913386	44913447	44913336	44913388	1	2	BRADI2G44420	44912766	44917829	None	8795	1079	112122	Yes
GTGAGCGAGGCGAGAGTCTTAATATTTTTCTTTCTTGGCGGGGGATTCAGAA	44985485	44985674	44985724	44985672	-1	2	BRADI2G44500	44984833	44986177	None	8795	1079	112122	No_or_no_constitutive_exon
TAGCGATCAAGGAGATGGTCATGTACAAAACCTGTGTGGGATAAGGGCAGAC	45396058	45396134	45396184	45396132	-1	2	BRADI2G45010	45394036	45403577	None	8795	1079	112122	No_or_no_constitutive_exon
CGGAGTAGCATCATAGAAATAGTGCTAATTTGAAATCTGCGTGGGCGCAGCG	45596419	45596638	45596369	45596421	1	2	BRADI2G45220	45596074	45599026	None	8795	1079	112122	No_or_no_constitutive_exon
ATGAATTCCAAAATAGCGTAGCGTATCGACCGTGGTCCGTGGGCATGCAGGT	45694805	45694977	45695027	45694975	-1	2	BRADI2G45320	45691702	45695517	None	8795	1079	112122	No_or_no_constitutive_exon
CCATCGCATTTTAAGATACTTGATTCTGAATTACATTCATCCGGGAACAGAT	46380872	46381123	46381173	46381121	-1	2	BRADI2G45980	46379185	46381584	None	8795	1079	112122	No_or_no_constitutive_exon
ATGTGGATCTTAAGCAAATTCTTCTTTAACTTCTTTTTGGGAACACATAGAT	46831490	46831623	46831440	46831492	1	2	BRADI2G46370	46828106	46833289	None	8795	1079	112122	No_or_no_constitutive_exon
CTCACTTGATAGAATCTGATTGACAACTACTGAATTTATCGTGGGAACAGGG	47301841	47302013	47302063	47302011	-1	2	BRADI2G46900	47300387	47303355	None	8795	1079	112122	No_or_no_constitutive_exon
TGAAATGCACCCGCGCAATTTAGAGTTGCTTCTTGCTCGTGCAAGGGCAGGT	47727803	47728275	47727753	47727805	1	2	BRADI2G47367	47727398	47728275	None	8795	1079	112122	No_or_no_constitutive_exon
AGGCGATGCGGCGGGCGAAGGAGGCGATGCGCGAGGGCGGGGAGTCTGAGGC	47777694	47777963	47778013	47777961	-1	2	BRADI2G47420	47777694	47779358	None	8795	1079	112122	No_or_no_constitutive_exon
TTATTAAGATCCTTGCTGCGATTTTCCGCTAAGCTGGTGTGATCGGGCAGGG	48016291	48016441	48016241	48016293	1	2	BRADI2G47620	48016068	48022637	None	8795	1079	112122	No_or_no_constitutive_exon
AGGGGTTATCTAACTGATGATTTCCTGATCTCTTTGTTTATTGGGAACAGAT	48294470	48294534	48294420	48294472	1	2	BRADI2G47940	48293594	48300991	None	8795	1079	112122	No_or_no_constitutive_exon
CCTTTTATTCAGAATATGCTGCATGTTTACATATGTTTATGGGTAGACAGGT	48345395	48345560	48345345	48345397	1	2	BRADI2G47987	48344160	48348311	None	8795	1079	112122	No_or_no_constitutive_exon
AAACTGAGCCCGGTAGGTATGCTGATGTTTAATTTGGCGTGGGCATGCAGCT	48558914	48559405	48558864	48558916	1	2	BRADI2G48267	48554740	48559405	None	8795	1079	112122	No_or_no_constitutive_exon
AGAGCTGATATGTTCTTTTGCATTGTTTCCACCTCATTTGGGGGATCTAGTG	48799451	48799590	48799640	48799588	-1	2	BRADI2G48530	48797650	48800983	None	8795	1079	112122	No_or_no_constitutive_exon
TTTGCGATTCTATTGTCCGTCCTCATATGGAATTTTGCTGGGATGTACAGGG	48816534	48816640	48816484	48816536	1	2	BRADI2G48570	48815456	48820486	None	8795	1079	112122	No_or_no_constitutive_exon
ACAACTGATCAGTGTGTGATATAGTTATGTTTCTGTAATTTTGGGAACAGCT	48925945	48926021	48926071	48926019	-1	2	BRADI2G48690	48925694	48928083	4324731	8795	1079	112122	No_or_no_constitutive_exon
GGGGCGAAATGAGCAGTTTGCGTAAGTTAACACGAGCAAGGGATGAGCAGGT	49062773	49062900	49062723	49062775	1	2	BRADI2G48890	49062112	49064648	None	8795	1079	112122	Yes
TCATATGTCCGTTTATATTTTCTTCTGCATCCTGGCTTTGAAATGGGCAGGA	49143116	49143673	49143066	49143118	1	2	BRADI2G48980	49140617	49143673	None	8795	1079	112122	No_or_no_constitutive_exon
TTGTGCTCTGTGCACACTTCACAATTTATAACTGCATTTGGGTAATGCAGCT	49198621	49198781	49198571	49198623	1	2	BRADI2G49040	49192315	49200680	None	8795	1079	112122	No_or_no_constitutive_exon
TTTGTCTTGGCCTCTATGGGGGCTAAACTCCGGATTTTGGGGGAATGTAGGA	49291913	49291949	49291863	49291915	1	2	BRADI2G49180	49291575	49297887	None	8795	1079	112122	No_or_no_constitutive_exon
TCCGTTTTGGCCTTTGGAGTCTAAGCTCCAGATTTTTGGTGGGACTGCAGGA	49292615	49292651	49292565	49292617	1	2	BRADI2G49180	49291575	49297887	None	8795	1079	112122	No_or_no_constitutive_exon
CTTTACACTTACTACAAAATATTTGAGCAACTTCTTGCTTGACTGGGCAGAT	49504307	49504415	49504465	49504413	-1	2	BRADI2G49400	49503368	49508932	None	8795	1079	112122	No_or_no_constitutive_exon
TGCTGGTACTAGATTTGCGTTTCTGACTTTGAGTCGGGATGGAATTAAAGGT	49701343	49701830	49701880	49701828	-1	2	BRADI2G49670	49700663	49704240	4326177	8795	1079	112122	No_or_no_constitutive_exon
CGACGGTCATTCTGAATTTCTGATTTGGTTGTGAATTGTGATGGGGGCAGCG	49719036	49719251	49719301	49719249	-1	2	BRADI2G49680	49718055	49720257	4326178	8795	1079	112122	No_or_no_constitutive_exon
AGTTTATCAGTAAGAAGCTAAGCTTGCTGTGAACGTTGTAATGTGGGCAGAT	49935861	49936760	49936810	49936758	-1	2	BRADI2G49940	49935861	49938283	None	8795	1079	112122	No_or_no_constitutive_exon
TGGCGCTCCTGCTTATCCTGATACTCGCTGACTTGAAATTTGGGGCGCAGGT	50244040	50244139	50244189	50244137	-1	2	BRADI2G50330	50241888	50244565	None	8795	1079	112122	Yes
GGCTCCTTTATATCATTGAAGGAAACTAATCACACTGGGAACTGAAACAGTT	50386971	50387058	50386921	50386973	1	2	BRADI2G50526	50386255	50387753	None	8795	1079	112122	No_or_no_constitutive_exon
TTGCCTTGTTACTTGACAATTACTTATTTCAGTGATGGGAAAATATGCAGGA	50603183	50603245	50603133	50603185	1	2	BRADI2G50890	50599134	50607117	None	8795	1079	112122	Yes
GATTTGATAAGAGCTGACGAATCGGCGCGTTTCTGGATCTGCGGGTGCAGGA	50681947	50682292	50681897	50681949	1	2	BRADI2G51010	50681618	50684911	None	8795	1079	112122	No_or_no_constitutive_exon
AGTTTCGTTCGGAGCTCCAGATCTTGATTACTGTGACTGGGATGATGCAGGA	50720301	50720534	50720584	50720532	-1	2	BRADI2G51060	50720301	50722360	None	8795	1079	112122	No_or_no_constitutive_exon
TCCTGTCGTGGTCGAATTCATCTGTGGCCTTAATTGTTTGTGGGATGCAGCA	51176619	51177025	51177075	51177023	-1	2	BRADI2G51600	51176619	51181465	None	8795	1079	112122	No_or_no_constitutive_exon
ATTCGATCGATTGCGCGCAGGTAGATGACTGTGTATTTTTGGGATTGCAGTC	51373237	51373729	51373779	51373727	-1	2	BRADI2G51777	51373237	51375861	None	8795	1079	112122	No_or_no_constitutive_exon
TGCCTGTTTTAATTGAGTTTTTTATACATTTATTTTGGTGGGAATCACAGGG	51482371	51482551	51482321	51482373	1	2	BRADI2G51957	51480206	51483477	None	8795	1079	112122	Yes
GCAAAATGTTTGCTAGGTGATGGAATTGATGTGCTCCTTGGTGGGTGCAGGA	51741137	51741218	51741268	51741216	-1	2	BRADI2G52356	51737053	51741771	None	8795	1079	112122	No_or_no_constitutive_exon
TTTTTATATTGTGCTAATAGTTGTGTAAATTACATGGTTGGGTGGAACAGTT	51850054	51850153	51850203	51850151	-1	2	BRADI2G52490	51847754	51852452	None	8795	1079	112122	No_or_no_constitutive_exon
TTGTCCTAATGCGTGTTTTCTGAACGATGTTTTGACGTTCCCCAGGGAAGCA	51918813	51919299	51919349	51919297	-1	2	BRADI2G52580	51918813	51921746	None	8795	1079	112122	No_or_no_constitutive_exon
CTTGGCTAAAACCTCTCCATTTTGCTCTTTGTTTTGGAGCAGGGGGAGAGAT	52304586	52304734	52304536	52304588	1	2	BRADI2G53077	52300831	52306585	None	8795	1079	112122	No_or_no_constitutive_exon
CATCTCGATTTGTGACGCTGACGAAGATCTGTTGTTGGGTGTAGGTACAGGG	52374353	52374745	52374795	52374743	-1	2	BRADI2G53200	52374353	52376213	None	8795	1079	112122	No_or_no_constitutive_exon
ATTCTGAACCGGATGAAAAACATGTCGAGACTGATGTTATGGGCATGCAGGG	52886611	52886740	52886561	52886613	1	2	BRADI2G53800	52885782	52888122	4327522	8795	1079	112122	No_or_no_constitutive_exon
GATTTTTGAGTCAAGCACTTGTGTGTTAATTTCTTCTGTTTGGGGTGCAGCT	52903375	52903538	52903325	52903377	1	2	BRADI2G53850	52902468	52904059	None	8795	1079	112122	No_or_no_constitutive_exon
ACACACACATTTTTAGTTTTTATAAGATTTAATATTTTGTGGGCATACAGGT	52915791	52915902	52915741	52915793	1	2	BRADI2G53870	52913308	52918692	None	8795	1079	112122	No_or_no_constitutive_exon
TATTCTGTGGTAGCTTTTTTGACGTTTCATGATTTGGATATGGGATGCAGGT	53333228	53333384	53333178	53333230	1	2	BRADI2G54390	53330914	53335822	None	8795	1079	112122	No_or_no_constitutive_exon
TGGTCGGTTTGTCGGGCCTCGGATCATTGTCCCTGCTGGAAGCTGGGCAGTT	53371100	53371239	53371289	53371237	-1	2	BRADI2G54440	53367195	53371428	None	8795	1079	112122	No_or_no_constitutive_exon
AATTGGAAGGTTTGATGGTGAAATTTTGGCTTTGGTTTTGGGTGGTGCAGGC	53526183	53526312	53526362	53526310	-1	2	BRADI2G54680	53524200	53527247	None	8795	1079	112122	No_or_no_constitutive_exon
AAGGTGTGAAGTACAAGGAGGAGAAGGCGGCAGAGAGGGTGGGGGAGAAGGT	53909001	53909460	53908951	53909003	1	2	BRADI2G55240	53908053	53909460	None	8795	1079	112122	No_or_no_constitutive_exon
ATTCCGGGTATTCTTCCTTATAAATTCTAATGACATTTTTGGGGTCGTAGTT	54062421	54062544	54062594	54062542	-1	2	BRADI2G55417	54059370	54063727	None	8795	1079	112122	No_or_no_constitutive_exon
AGAATTCGCAAATTTAGATTTGGTTGGCGTCATCTTTTGTGGGATTGCAGGG	54632683	54632775	54632825	54632773	-1	2	BRADI2G56240	54630379	54633400	None	8795	1079	112122	No_or_no_constitutive_exon
ATTGCGGTTGCTGATTTTATTTTGTTTTTTTGGGGTGCGATGGGTGGCAGGT	54798102	54798283	54798333	54798281	-1	2	BRADI2G56460	54795384	54798624	None	8795	1079	112122	No_or_no_constitutive_exon
TGTTCTAATATGCGCATCTGTGTGTTTCTGTGGTGATTTGTTGGGGACAGTG	54810267	54810428	54810217	54810269	1	2	BRADI2G56480	54809597	54811645	None	8795	1079	112122	No_or_no_constitutive_exon
TGGCACGCTCACCGTCGGCGGCGGCAGGAAGGGTCTGGGTTGAGGAAGAGGA	54907711	54907834	54907661	54907713	1	2	BRADI2G56597	54907516	54913748	None	8795	1079	112122	No_or_no_constitutive_exon
TTCTGTAAATCCTGCAAACAATTACTTACTTTATAACTTTGGGGCTGCAGGT	55026883	55027247	55027297	55027245	-1	2	BRADI2G56767	55026044	55030099	None	8795	1079	112122	No_or_no_constitutive_exon
CCAATCGCCTTGTCTTTGACGCTCTGTTTTCGTTCTTGCGATGGGGCCAGGC	55039594	55040185	55040235	55040183	-1	2	BRADI2G56786	55039594	55043041	None	8795	1079	112122	No_or_no_constitutive_exon
ATCAAGTTATTTTGTTCTCTTACTTTCTTATTTCTTTTGTGGGTCAACAGGT	55426230	55426405	55426455	55426403	-1	2	BRADI2G57230	55425844	55428089	None	8795	1079	112122	No_or_no_constitutive_exon
ACGTTTTTTGCTTGCTTGCTTGCCTGGTTTGGTTGTGGTTGGGATGGCAGGT	55703477	55704284	55704334	55704282	-1	2	BRADI2G57590	55700152	55704447	None	8795	1079	112122	No_or_no_constitutive_exon
AGACTCAAGAACAGTAACTGATAATCGAGTATATCTACTGGGAAATGCAGAA	55775444	55775582	55775394	55775446	1	2	BRADI2G57664	55770450	55776356	None	8795	1079	112122	No_or_no_constitutive_exon
TAAAGAGCAAAATTAATGATGAGTTCCATACTAACTTTGTGGGCAATCAGAT	55794480	55794558	55794430	55794482	1	2	BRADI2G57687	55791165	55796031	4325028	8795	1079	112122	No_or_no_constitutive_exon
TGGGGATTACGGCAAGGATGGCGCGGCGTCGGCGGCGGCGGAGGGAGGAGGA	55802638	55802829	55802588	55802640	1	2	BRADI2G57697	55800159	55802829	None	8795	1079	112122	No_or_no_constitutive_exon
GACAATTGGGCTCACTGTCTCACGCAATTGATCTTCTGATGCGCGGGCAGGC	55881287	55881709	55881237	55881289	1	2	BRADI2G57800	55879843	55882919	None	8795	1079	112122	No_or_no_constitutive_exon
TTTTGTCTTGCTTTGTGAGATTTGACTTTAAATCTTGTGTTGGGGAGTAGGA	55909598	55909748	55909798	55909746	-1	2	BRADI2G57850	55909158	55909937	None	8795	1079	112122	No_or_no_constitutive_exon
CTTTGCTTAATGCTGGCTTTCTTCTTCGTGCATGATGGATGGGAGCGCAGTG	55965691	55965909	55965641	55965693	1	2	BRADI2G57927	55965485	55968380	None	8795	1079	112122	No_or_no_constitutive_exon
GTTCCTCCTGTGCTTTGATGACAAATTTGATATCTATCCTGCGGGTGTAGGT	56025161	56025273	56025111	56025163	1	2	BRADI2G57987	56024342	56029614	None	8795	1079	112122	No_or_no_constitutive_exon
ACATACTTGTCTGCGCTATTATTATTCTGAAACTTCTTGGGTGGAAACAGAA	56092777	56092919	56092969	56092917	-1	2	BRADI2G58070	56086365	56095188	None	8795	1079	112122	No_or_no_constitutive_exon
GTTTTTCCGATTGCAAAGTGATTTCGTGGAATTGTGAATTGGGGGTGCAGAA	56147752	56147831	56147881	56147829	-1	2	BRADI2G58130	56141924	56148799	4324980	8795	1079	112122	No_or_no_constitutive_exon
ATTTCCGATACGGCAGCTTCTGACGATGTGTGAGTTCATCACGCGGGCAGTC	56320967	56321197	56320917	56320969	1	2	BRADI2G58430	56320745	56322742	None	8795	1079	112122	No_or_no_constitutive_exon
ATCTCGATCGAGTTCAGCTGATTACCGATCCATGGCATGGGTGGGTGCAGGT	56394588	56394859	56394538	56394590	1	2	BRADI2G58560	56394365	56397126	4324348	8795	1079	112122	No_or_no_constitutive_exon
TTGGGCTGGTCCTGTTTTTCTGTGCTGATTTCGTTGGTTGGGGTGCGCAGGT	56522724	56522850	56522900	56522848	-1	2	BRADI2G58697	56505341	56523096	None	8795	1079	112122	No_or_no_constitutive_exon
CAAATAAGCGCCCTGATTTGATATTCCAGAGAGGCAGCAGGGGCGTGGAGGA	56780286	56781165	56780236	56780288	1	2	BRADI2G59027	56779898	56781165	None	8795	1079	112122	No_or_no_constitutive_exon
TTCAGTGACACTGGTATGCTGATTTTAGTTTCTGCTTTGTTGGGGTGCAGGC	56881700	56881781	56881650	56881702	1	2	BRADI2G59120	56865761	56881781	None	8795	1079	112122	No_or_no_constitutive_exon
ATTATGACCGTGTGGATTTGCTTGCTTTGCTTTGCTTGCAGCGAGGGGAGTG	56990421	56990618	56990668	56990616	-1	2	BRADI2G59226	56986505	56990873	None	8795	1079	112122	No_or_no_constitutive_exon
ATCAAATCAAATCAAATCAAGCATTTGTTTTGTTTTGTTTGGGCGGGCAGCG	57143716	57144012	57143666	57143718	1	2	BRADI2G59440	57143066	57144012	None	8795	1079	112122	No_or_no_constitutive_exon
TCAACTGAACGAATTGAACTCAATTTTCCTCGGATTTTGGGGGATCGCAGAG	57406655	57407113	57407163	57407111	-1	2	BRADI2G59840	57406655	57407505	None	8795	1079	112122	No_or_no_constitutive_exon
AGTTTTGGTAACTCATGTGTTTGACACATTCGATGCAGATGGGACAACAGGA	57796732	57797045	57797095	57797043	-1	2	BRADI2G60456	57796732	57798725	4326515	8795	1079	112122	No_or_no_constitutive_exon
AGAAATCTACTCTTAATTTGCACTAACTGTTGTGGAATTGAACCGGGCAGAG	57901988	57902926	57902976	57902924	-1	2	BRADI2G60542	57901988	57903108	None	8795	1079	112122	No_or_no_constitutive_exon
ATAAAACAGCTGCTGCCTGGTATATCTTATATCTTTTGTCTGATGGGCAGGA	57968257	57968308	57968207	57968259	1	2	BRADI2G60670	57965768	57968577	None	8795	1079	112122	No_or_no_constitutive_exon
TGTAACTTTACTAACTGGACCTTCATTTCTTTTCATTTTTGGGAGTCTAGGC	58089096	58089177	58089046	58089098	1	2	BRADI2G60830	58086818	58093286	None	8795	1079	112122	No_or_no_constitutive_exon
GGTGTTTTCTTCTTCCTTTTTGTCTGTTGCTGTTCCATTCGTGTGGGTAGCT	58249818	58250013	58249768	58249820	1	2	BRADI2G61090	58249566	58250451	None	8795	1079	112122	No_or_no_constitutive_exon
AACAAGGGGTGGCCATTGATGGGTTTAAGCTGTGCCCTTAGGTTCGGGAGGC	58531062	58531205	58531255	58531203	-1	2	BRADI2G61436	58525887	58531520	None	8795	1079	112122	No_or_no_constitutive_exon
CGCTGCCATGATGAACTGAACTGAACTGATGATGATGTTCTTGGGGACAGGG	58579916	58580162	58579866	58579918	1	2	BRADI2G61500	58579100	58583270	None	8795	1079	112122	No_or_no_constitutive_exon
TGGCGTCGTCTTCTGCCCCGTTGTTCTGACGTGCTCTGAGGGTGGCGCAGGG	58744312	58744609	58744262	58744314	1	2	BRADI2G61800	58743833	58747536	None	8795	1079	112122	Yes
TGTTTTACTCCACTTTTTTCCTTTCTTATTTTGTTGTTTTGGGGCATTAGGT	58775172	58775259	58775122	58775174	1	2	BRADI2G61850	58772917	58777108	None	8795	1079	112122	No_or_no_constitutive_exon
ATTTTGTTGGATGCTCGCGTTGCTTGATTGACTGATTGATTGGGGATTAGTT	58933404	58933490	58933354	58933406	1	2	BRADI2G62150	58932914	58935680	None	8795	1079	112122	No_or_no_constitutive_exon
ATGCCTACTTCTTTGGCCAACTATATAGTTTCTTTAATTTGGGAATTCAGAC	59086924	59087006	59087056	59087004	-1	2	BRADI2G62470	59086443	59088107	None	8795	1079	112122	No_or_no_constitutive_exon
TGACTAGAAAGCTGCTGGGAGGGCTGTGGGGGCCCTACTACTGGGACAAGAC	59160170	59161022	59160120	59160172	1	2	BRADI2G62580	59159369	59162489	None	8795	1079	112122	No_or_no_constitutive_exon
ACACCGGCTCAGAAAAGGCAACTTAGTATGTCCTTGAAGCAGCTGGGAAGGT	59161178	59162489	59161128	59161180	1	2	BRADI2G62580	59159369	59162489	None	8795	1079	112122	No_or_no_constitutive_exon
TTTGATCAAAGATAAGAGATGATGGATTTATTTACTTGCTGGGTGCGCAGAT	111754	111838	111888	111836	-1	3	BRADI3G00330	109482	112113	None	8795	1079	112122	No_or_no_constitutive_exon
ATACGAGTACTCCTACTTGGGTGAAATGAAATGAATTTGTGGGCATGCAGGG	146060	146134	146010	146062	1	3	BRADI3G00377	145441	146808	None	8795	1079	112122	No_or_no_constitutive_exon
AAGCCATTCTACTTTTCATCGTCCCAAACAATTGATGCATGGGATTGCAGGA	303589	303998	304048	303996	-1	3	BRADI3G00560	302823	304531	None	8795	1079	112122	No_or_no_constitutive_exon
TTCGCGGTATCCGAGTAATCTCATCTGAGAAGTATTGGTATTGGGAGCAGCT	1013456	1013527	1013406	1013458	1	3	BRADI3G01630	1012966	1014694	None	8795	1079	112122	No_or_no_constitutive_exon
TCTGTTTTTTTTGTCTTCCTGTGGATCCCTGAGGCGGGTGGTGGGTGCAGAT	1042272	1042349	1042222	1042274	1	3	BRADI3G01700	1042075	1045524	None	8795	1079	112122	Yes
TTTGATGATGACCTGCACAGCCTCGACCTTCCCCGGGGTTCGATATGAAGGG	1054679	1054949	1054999	1054947	-1	3	BRADI3G01716	1054679	1055320	None	8795	1079	112122	No_or_no_constitutive_exon
AGAGTTCCGATCCAAGATAAGTAAACTATCGCAATTAAGGAGATGGGCAGAC	1209745	1210075	1210125	1210073	-1	3	BRADI3G02037	1201856	1213820	None	8795	1079	112122	No_or_no_constitutive_exon
TCTCCGGGAAACCGGCCGTAATGTCCGCGTGCGCGCTGCGGGTGGCGCAGTA	1356915	1357100	1356865	1356917	1	3	BRADI3G02270	1356677	1359838	None	8795	1079	112122	Yes
TCTGCTCCTGATGAATCGCTGACCTGGTTGGATTTCGATCGGGGTAACAGGA	1586303	1586393	1586253	1586305	1	3	BRADI3G02630	1585837	1587738	None	8795	1079	112122	No_or_no_constitutive_exon
TCGCGTGTTGATCGATTGATTGATTGGTTTTGGATTGGGGGGTGGAGCAGCG	1786878	1787006	1787056	1787004	-1	3	BRADI3G02840	1784767	1787240	None	8795	1079	112122	No_or_no_constitutive_exon
TAAATCGACTGATGGTTCCATTTCTGTCACTAATGTCGGGAAGGAACCAGGT	2100632	2100700	2100582	2100634	1	3	BRADI3G03250	2098797	2109294	None	8795	1079	112122	Yes
TTGGCTGACTAATTCTATGGTGTTAATGTGGTTCTTGGGGTGAATAACAGAG	2423697	2423768	2423647	2423699	1	3	BRADI3G03637	2414389	2428295	None	8795	1079	112122	No_or_no_constitutive_exon
CCTGATGCGTTTGTTTGTTTGTTTGGTGGTGGTTGTGTGGGGGCGAGCAGTC	2468014	2468115	2467964	2468016	1	3	BRADI3G03720	2467668	2474610	None	8795	1079	112122	No_or_no_constitutive_exon
ACATCTCAAGCAACTTGTTTACATGAAGGTTCCCATCCACTATATGGGAGGT	2954266	2954708	2954758	2954706	-1	3	BRADI3G04300	2951399	2955218	None	8795	1079	112122	No_or_no_constitutive_exon
TTTGTTGCCCATGACCCATCGTATCGTATCTGATGAAAAAACGGGATCAGAT	3137298	3137466	3137248	3137300	1	3	BRADI3G04567	3136306	3139043	None	8795	1079	112122	No_or_no_constitutive_exon
GGAACAACGTCGTTGGATTGACGAAGCACTAAGGAAAAACAGGGAGAAAGCG	3168615	3168758	3168565	3168617	1	3	BRADI3G04615	3167368	3168758	None	8795	1079	112122	No_or_no_constitutive_exon
TGAAAAACTAATTTTGATTGGCATTTTGATTTATTTTTTTTGGGATGTAGAA	3333217	3333429	3333167	3333219	1	3	BRADI3G04860	3331477	3336131	None	8795	1079	112122	No_or_no_constitutive_exon
AAGCCCGCGGCCGTTATGGATGCTGCTGCTGCTTTTGTTGCGGGCGACAGGG	3568966	3569611	3569661	3569609	-1	3	BRADI3G05120	3568966	3570571	None	8795	1079	112122	No_or_no_constitutive_exon
TTTGTGTGCTGTTGTGCTCAGTCAGTCGAGGTTTCCGTTTGGGTGCGCAGAT	3857895	3858012	3857845	3857897	1	3	BRADI3G05490	3857606	3866197	None	8795	1079	112122	No_or_no_constitutive_exon
CGTAAAGAAATAAACAAATTTTCTGCTGTTTTCTCATCTTGGGGGTGTAGAT	4165778	4165914	4165728	4165780	1	3	BRADI3G05860	4164511	4168236	None	8795	1079	112122	No_or_no_constitutive_exon
GAGCTGATCTGTTTCTAAATCCTAACCTCTCTTCCATCCTCGGGATGCAGTT	4167889	4168236	4167839	4167891	1	3	BRADI3G05860	4164511	4168236	None	8795	1079	112122	No_or_no_constitutive_exon
TATACTTTTTATATATACAGCATCAGTCTAACTGTGTGCCTGGGGGGAAGAA	4379558	4379658	4379508	4379560	1	3	BRADI3G06090	4375734	4382789	None	8795	1079	112122	No_or_no_constitutive_exon
AGTTGCAAATTTACTAGTTAACTTACTAAATTTGATTGGTGGGGTCACAGGT	4457445	4457692	4457742	4457690	-1	3	BRADI3G06180	4455272	4460350	None	8795	1079	112122	No_or_no_constitutive_exon
TACGGCACGATGGCCTCCTGCATGCTGCGGGGTTTCACGGGCAAATACAGCT	4640875	4641080	4640825	4640877	1	3	BRADI3G06430	4639439	4641577	None	8795	1079	112122	No_or_no_constitutive_exon
CGTTTGTAGTTATTTTAGTTGATACATTGATTGGTCTGCGGGATGTGCAGGT	4641437	4641577	4641387	4641439	1	3	BRADI3G06430	4639439	4641577	None	8795	1079	112122	No_or_no_constitutive_exon
AATAAGACTCTGAACGTTTGATTAAAGATTGGTGTTAATGCGGGGTGCAGGG	4736654	4737470	4737520	4737468	-1	3	BRADI3G06556	4736331	4738407	None	8795	1079	112122	No_or_no_constitutive_exon
CATCAATCTCCCCGTGCATGTTCGACAACAAATTCTTGCTCAAAGGGCAGGC	4994033	4994366	4994416	4994364	-1	3	BRADI3G06780	4994033	4996064	None	8795	1079	112122	No_or_no_constitutive_exon
TTGGGTGCGGTGTGATTCTGAGTTGTTTTGTTTTGTGTGGGTGGATGCAGAA	5143690	5143771	5143821	5143769	-1	3	BRADI3G06970	5140502	5143982	None	8795	1079	112122	No_or_no_constitutive_exon
TACATGCATGCAAACAGTAGTTCTTGAGTTTTGACGAGGGTGGAGCGCAGAG	5165678	5165944	5165994	5165942	-1	3	BRADI3G07000	5162658	5166581	None	8795	1079	112122	No_or_no_constitutive_exon
ATTCATTACGTTATTGAGTTTTGATGAATAAATAACTTTTGGGAGCGCAGAG	5184690	5184956	5185006	5184954	-1	3	BRADI3G07010	5181899	5185632	None	8795	1079	112122	No_or_no_constitutive_exon
GTTCCACTTCGCATTTTCCCCAATTCGCCTCACACCAAATGGGCCGCAAGAG	5235609	5235708	5235559	5235611	1	3	BRADI3G07070	5235367	5238855	None	8795	1079	112122	No_or_no_constitutive_exon
TCCACTTCGCATTTTCCCCAATTCGCCTCACACCAAATGGGCCGCAAGAGAA	5235611	5235708	5235561	5235613	1	3	BRADI3G07070	5235367	5238855	None	8795	1079	112122	No_or_no_constitutive_exon
CATGGCATTCCATTTAGTATTAATTTCCTTTTTGTTTTTGTGCAGGGCAGAT	5432923	5433904	5433954	5433902	-1	3	BRADI3G07300	5432923	5434882	None	8795	1079	112122	No_or_no_constitutive_exon
CTTGATTTCCGTCGTCTAATTAATGGTGTAAACGGGGGCCGGGGGAGCAGGA	5775456	5776252	5775406	5775458	1	3	BRADI3G07650	5775327	5776252	None	8795	1079	112122	No_or_no_constitutive_exon
GAGCAATTTCAGGGCGTACTTAACCTTCTCGTGTTCTTCCATGGGCGCAGTG	5777639	5777711	5777589	5777641	1	3	BRADI3G07660	5777196	5780718	4328669	8795	1079	112122	No_or_no_constitutive_exon
AGTTTTCTTGGGAGATTAAGAAAAGCACTGAATTCCTCTGAGGGTTCAAGGA	5777911	5777992	5777861	5777913	1	3	BRADI3G07660	5777196	5780718	4328669	8795	1079	112122	No_or_no_constitutive_exon
GTGTGTGTACTATAAAAAATCATTAATGGCGATTCGGGTTGAAATTGCAGGG	5803886	5804110	5804160	5804108	-1	3	BRADI3G07690	5801837	5804895	None	8795	1079	112122	No_or_no_constitutive_exon
TTTTGGACCTCGAGATTGATCCGCTTATAGACCCGGTGAAAGGGAAACAGAT	6328589	6328838	6328539	6328591	1	3	BRADI3G08140	6328114	6328838	None	8795	1079	112122	No_or_no_constitutive_exon
TTAGACTTCAGCCGAGTTGGAAATTAATGCTACTGGCACATGGGATGAAGAA	6727575	6727709	6727759	6727707	-1	3	BRADI3G08550	6726924	6729783	None	8795	1079	112122	No_or_no_constitutive_exon
CTTTCTGAATATCGGTGCGTGAATCTTCTTTTCCGGGGCCAAAATTGCAGGC	7204549	7204859	7204909	7204857	-1	3	BRADI3G09110	7204549	7206940	None	8795	1079	112122	Yes
GTGAATTATGGTGGATTTATGGGCGGAATTGGTGGTGGTTGGGGTTGCAGAA	8386337	8386457	8386507	8386455	-1	3	BRADI3G10240	8383092	8386835	None	8795	1079	112122	No_or_no_constitutive_exon
TATATACGTGTCTGGCTGGTACAAATTAATTGATGGATTTGGGCATGCAGTG	8929274	8929351	8929224	8929276	1	3	BRADI3G10730	8928062	8930168	4329184	8795	1079	112122	No_or_no_constitutive_exon
CAGGCAATTTGAGTTGTTGATCCGTAGCATGGCTGCGAGGGATTGGGTAGAT	8937794	8937798	8937848	8937796	-1	3	BRADI3G10737	8937794	8941357	None	8795	1079	112122	No_or_no_constitutive_exon
GCGTAGGTGGGGACTCATATTGTCTCGCATTGGTTGTTCCATGGGTGTAGCT	9175182	9175335	9175385	9175333	-1	3	BRADI3G10920	9171199	9176002	None	8795	1079	112122	No_or_no_constitutive_exon
GTGCACCAGTACTTTTATATATAAAATATGTTTGTTTTTTGGGTATGCAGGA	10371285	10371446	10371235	10371287	1	3	BRADI3G11810	10369168	10371948	None	8795	1079	112122	No_or_no_constitutive_exon
CACTGCCACACGCTGCTGTATAACCTGACGGTGCTAGGGAAAAGGTGCAGCT	11172321	11173412	11173462	11173410	-1	3	BRADI3G12480	11172321	11177543	None	8795	1079	112122	No_or_no_constitutive_exon
AAAACTAACATAGGAATAGGATTTCCCACTCTGCTTTTCATTTGGGAAAGAT	11501086	11501168	11501036	11501088	1	3	BRADI3G12847	11499288	11505796	None	8795	1079	112122	No_or_no_constitutive_exon
AGAAAGCTTCAATTGCTACGTGTCACTAATTCATCTTATCACACGGGCAGGC	11522717	11522834	11522884	11522832	-1	3	BRADI3G12880	11518991	11523848	None	8795	1079	112122	No_or_no_constitutive_exon
CCTCCTCAGCAGAAAAGCATGAACTTGATTTTTTTTTTCTTGGGATGCAGAA	11747349	11747599	11747649	11747597	-1	3	BRADI3G13200	11746055	11748375	None	8795	1079	112122	No_or_no_constitutive_exon
ACTTGACAGAATTTAGATGCTAATTTTCTCTTTTCCTTTTCCGAGGGTAGAA	11931256	11931329	11931379	11931327	-1	3	BRADI3G13487	11929206	11934060	None	8795	1079	112122	No_or_no_constitutive_exon
CATGCATTCTGGGTAAACTCACCGCTGGTTATTTTTTTGGGGATGAAAAGAA	12117666	12117801	12117851	12117799	-1	3	BRADI3G13610	12111324	12120740	None	8795	1079	112122	Yes
GCTCGATTCCTTTGCTGCTTGGTTTAATGGCGTTTTTGGGTGGGGAGCAGAG	12190095	12190431	12190481	12190429	-1	3	BRADI3G13710	12188562	12190684	None	8795	1079	112122	No_or_no_constitutive_exon
CCACACCCCAACATTCGCACGATCAAGACAATCCGAGTGATGGGGCACAGAG	12311459	12311549	12311409	12311461	1	3	BRADI3G13777	12308499	12312158	4344521	8795	1079	112122	No_or_no_constitutive_exon
AAAGAAAATTTCACAATTGTTTACATTTCACATGCCTTCGAACTGGGCAGAG	12341918	12342364	12342414	12342362	-1	3	BRADI3G13860	12339867	12343547	None	8795	1079	112122	Yes
ATACTCAAGGGTGAATTGATCCATTGATGCCATTGTTGGCATGGGCGGAGGG	12377612	12377905	12377562	12377614	1	3	BRADI3G13900	12375222	12377905	None	8795	1079	112122	No_or_no_constitutive_exon
GTTGGGTGGTGGTGATGATATTTTGTGTAATTCTTGCCGGGGAACTGGAGGC	12615379	12615488	12615538	12615486	-1	3	BRADI3G14180	12611969	12615737	None	8795	1079	112122	No_or_no_constitutive_exon
GGTGCGCTTGATGGACTTGGGTTGTGATTTTGTGCTGTTTGGGGTGCTAGAT	12615177	12615282	12615332	12615280	-1	3	BRADI3G14180	12611969	12615737	None	8795	1079	112122	No_or_no_constitutive_exon
CGCCGGAGACGAAGAAGAAGACGATTAACCTCTCTTGCAATGGGATGCAGCG	12813208	12813420	12813158	12813210	1	3	BRADI3G14420	12812487	12814831	None	8795	1079	112122	No_or_no_constitutive_exon
TTGAGAAGAGTCCATTGGAGCATGCTATGTACAAACGAGGTGATGGGAAGGA	13073885	13074860	13074910	13074858	-1	3	BRADI3G14770	13073885	13075462	None	8795	1079	112122	No_or_no_constitutive_exon
TGTGTTCGCTAATTAATCTCATGTTCCATGTGTCCATCGTTGCAGGGCAGAG	13385143	13386995	13387045	13386993	-1	3	BRADI3G15087	13385143	13387273	None	8795	1079	112122	No_or_no_constitutive_exon
GGAATGAGGTATTTAATCTTGCTAGTACTTTTCTTTTGATCGGGAATGAGGT	13416425	13416501	13416375	13416427	1	3	BRADI3G15097	13414912	13416501	None	8795	1079	112122	No_or_no_constitutive_exon
ATAAGGAGGGCATTCCTCCGGACCAGCAGCGTCTTATCTTCGCCGGGAAGTA	13694905	13694908	13694855	13694907	1	3	BRADI3G15345	13692761	13694908	None	8795	1079	112122	No_or_no_constitutive_exon
GTATAGTAAACATATGCACCTTAGAAGGGGATAAGATATGATGGGTACAGGC	13775228	13775612	13775662	13775610	-1	3	BRADI3G15467	13775228	13776872	None	8795	1079	112122	No_or_no_constitutive_exon
GTGCGCGTATTGATGGCCCGATTGTGTACGCGCTGCAGGGACCGGAGGAGGG	13895636	13895870	13895920	13895868	-1	3	BRADI3G15607	13893001	13896167	None	8795	1079	112122	No_or_no_constitutive_exon
GAATCTGATCCATAGACCGATCTGTTTTTTCTTCTCTTTTGTTGGGGCAGAT	14218840	14219399	14219449	14219397	-1	3	BRADI3G16030	14218840	14219677	None	8795	1079	112122	No_or_no_constitutive_exon
TATATGAATTAATTGGCATTGAACATGTGAACTTTAACATGGGTAAACAGGA	14498972	14499323	14498922	14498974	1	3	BRADI3G16330	14498791	14499323	None	8795	1079	112122	No_or_no_constitutive_exon
ATCGATTGGTCCGCGATTCTCGTCTGATGCTTTTTTTTCTGGGTGCGCAGTT	14790416	14790487	14790366	14790418	1	3	BRADI3G16630	14790114	14800905	None	8795	1079	112122	No_or_no_constitutive_exon
CTCTACCAGTGGCTGCACAACCCTGCTGATCCCCCCAGCTGGGTGCACAGGG	14948104	14948357	14948407	14948355	-1	3	BRADI3G16760	14947517	14954247	None	8795	1079	112122	No_or_no_constitutive_exon
GCTTATCCTGTCTTGAAAGGGTCCATATCATTATTATTTTGGGCATGTAGGA	15126762	15126886	15126936	15126884	-1	3	BRADI3G16990	15122613	15131419	None	8795	1079	112122	No_or_no_constitutive_exon
TTCATCGTTAAGAATCCTTTCCTGACAATGTAATTTCTGACGGGGGGCAGGT	16646758	16648092	16646708	16646760	1	3	BRADI3G18220	16643999	16648092	None	8795	1079	112122	No_or_no_constitutive_exon
TCCGCATCCTCTGATCTCATCTGATCTGTGAACTGGGTCGGGGCACGCAGCT	16827949	16829228	16829278	16829226	-1	3	BRADI3G18440	16827949	16829401	None	8795	1079	112122	No_or_no_constitutive_exon
TTGCATGCCAAAGGGTATATTTATTGGTTGGTTGATGCGTGTGGGTGCAGCT	17138629	17138832	17138882	17138830	-1	3	BRADI3G18607	17137900	17139270	None	8795	1079	112122	No_or_no_constitutive_exon
TAGTGAATCCTTCGGACTAACCATCATCTTGCATTGCAACCTGGGAATAGAT	17245524	17245724	17245474	17245526	1	3	BRADI3G18690	17244970	17246659	None	8795	1079	112122	No_or_no_constitutive_exon
ATGCTGGTTTTAGTAGTGATGGTTTCCCGTTTGGAGTGCACGGGGTGCAGAC	17465124	17465349	17465399	17465347	-1	3	BRADI3G18877	17459504	17465812	None	8795	1079	112122	No_or_no_constitutive_exon
TTTATCAATCTTGATGTGGTTAACTAAGTGATGATCATGCATGGGAACAGGG	17591716	17591846	17591666	17591718	1	3	BRADI3G18977	17591489	17592856	None	8795	1079	112122	No_or_no_constitutive_exon
AGACCATCGTTGCTGCATCTCGCGTGCTCACATTTGCGGGCAGCAACAAGAC	18279560	18279973	18280023	18279971	-1	3	BRADI3G19460	18278753	18281925	None	8795	1079	112122	No_or_no_constitutive_exon
AAGCACTCATCCTTATTCTCTCAATGATTGCTATCAACTTGGGGTTGCAGGG	18751417	18751467	18751367	18751419	1	3	BRADI3G19810	18750385	18755118	None	8795	1079	112122	No_or_no_constitutive_exon
GTTCGCTTCGATTATGTTTGGGATTTTATCTTTGTGTGTTTGGGATGCAGGA	19724329	19724594	19724644	19724592	-1	3	BRADI3G20710	19723439	19726130	None	8795	1079	112122	No_or_no_constitutive_exon
TCAGTAAGTAATATGCGAAATTCTTTTGTTTTTGGTCTTGTATGGGAAAGAT	20133516	20133636	20133466	20133518	1	3	BRADI3G21117	20123441	20137081	None	8795	1079	112122	No_or_no_constitutive_exon
AACTTCGCCTATGCAAATGTTCATCACATTATCAATTCTGAGGGTGTTAGAT	20436915	20437052	20436865	20436917	1	3	BRADI3G21337	20435962	20438906	None	8795	1079	112122	No_or_no_constitutive_exon
AGAATGTTGATTTTCTAATTGCCATTTTTTGTTTGGGTTTTGGGTGACAGGA	20648233	20648338	20648183	20648235	1	3	BRADI3G21500	20648114	20652664	None	8795	1079	112122	No_or_no_constitutive_exon
GGAGGTGGAACTTGAGGAGAGGGGAGGGTGTATGTGGATCCTCGGGGAAGCA	27110814	27111230	27111280	27111228	-1	3	BRADI3G26410	27110814	27118413	None	8795	1079	112122	No_or_no_constitutive_exon
GTGCTTTAATTTCTTTAACTGTGTTTGACTTGATAAATGGGTGAGTGTAGAT	27686301	27686474	27686251	27686303	1	3	BRADI3G26900	27684780	27689655	None	8795	1079	112122	Yes
GTGCCTATTAACTGACAATTGATGTGCGAATGCGTGCGTGATGGGTGCAGGA	27739157	27739910	27739107	27739159	1	3	BRADI3G26990	27737799	27739910	None	8795	1079	112122	No_or_no_constitutive_exon
CCATCCGCATCTCTCACATGGAATGGTTTCTATTCGATGGGAGGCGGCAGCT	27950002	27950123	27950173	27950121	-1	3	BRADI3G27090	27943711	27950387	None	8795	1079	112122	No_or_no_constitutive_exon
TATCATCGCCGCTATTGTGTGTGTTGATTCGACGGGTTTTCTGGGTGAAGCT	29102959	29103047	29103097	29103045	-1	3	BRADI3G27900	29099457	29103357	None	8795	1079	112122	No_or_no_constitutive_exon
ATTAAATAATGAGCATAGTTTTGGTGCTGAAGTTCACTTTGTGGGAGCAGGA	29110448	29110547	29110597	29110545	-1	3	BRADI3G27906	29109796	29113486	None	8795	1079	112122	No_or_no_constitutive_exon
CCCGAGAGATTCTTCGTATATATTTATCTTTACTATCTTATGGTGGGCAGGC	29139240	29139360	29139410	29139358	-1	3	BRADI3G27912	29116654	29143880	None	8795	1079	112122	No_or_no_constitutive_exon
TATATTTCTGTGTTCTTGTTCCTTATGCTCGCGATGTTTTGGGAGTGTAGAT	29219520	29219662	29219470	29219522	1	3	BRADI3G27970	29210500	29222686	None	8795	1079	112122	No_or_no_constitutive_exon
TGTTTATGTTGGAGCTGAGAGCCTGAGATCGATGATGGTTTGGGGTGCAGGC	29910203	29910307	29910153	29910205	1	3	BRADI3G28530	29909904	29912271	None	8795	1079	112122	No_or_no_constitutive_exon
GCAAGAACGCAGTGCGCCTTGCAATTTATCCCCAAATTTTCTGGCGGGAGGG	29999006	29999207	29998956	29999008	1	3	BRADI3G28590	29993922	30000629	None	8795	1079	112122	No_or_no_constitutive_exon
TATATATGTGTTGATAATTAGAATTGTTTTTTTTTTCCTTGGGTGTGAAGGT	30212495	30212660	30212445	30212497	1	3	BRADI3G28770	30210861	30216776	None	8795	1079	112122	Yes
GTTTGACAGTTTGCAGCTCTGAATTTCTTTTATTTTTGTTCTGGGAACAGGT	30471239	30471894	30471944	30471892	-1	3	BRADI3G28830	30471239	30473421	None	8795	1079	112122	No_or_no_constitutive_exon
ATTTATACCACATTTCCTCATTGACACATTGTTTGTTTGGGGAATTGTAGGC	30505291	30505446	30505496	30505444	-1	3	BRADI3G28870	30505291	30506127	None	8795	1079	112122	No_or_no_constitutive_exon
ATTATCACCACATTTCCTCATTGACACATTTGTTTTTTGGGGATGTATAGGC	30607292	30607447	30607497	30607445	-1	3	BRADI3G28877	30607292	30608878	None	8795	1079	112122	No_or_no_constitutive_exon
GTTTACTGAAAAGTTCCTGATTTTTATTTGCTTGGAATGTGGGAGTGCAGCG	30687083	30687268	30687033	30687085	1	3	BRADI3G28920	30684573	30688793	None	8795	1079	112122	No_or_no_constitutive_exon
CAGCAAGACATGTCTTTTTACTTGTGAGTTGTGACCTGATGGGTATACAGGT	30717949	30718093	30717899	30717951	1	3	BRADI3G28937	30710003	30719658	None	8795	1079	112122	Yes
CTGGGGAATGTTCATTGCTTGGTGAGTGAATGCAATGGGGTGATGGACAGGG	31294137	31294238	31294087	31294139	1	3	BRADI3G29300	31293536	31297337	None	8795	1079	112122	No_or_no_constitutive_exon
TTCCTTTATCTGTTCCATACATACTGACACGTAGTTCACTTGGGACATAGGC	31296096	31297337	31296046	31296098	1	3	BRADI3G29300	31293536	31297337	None	8795	1079	112122	No_or_no_constitutive_exon
TTAATGACAATTATCTTCTGCTGCTTCTCCATGTTTTTTGGGAACTGAAGAT	31517773	31517903	31517723	31517775	1	3	BRADI3G29440	31508440	31519465	None	8795	1079	112122	No_or_no_constitutive_exon
CTGGCCGTTGTTACGAAATGAATCAATGATCGCCGGGGTGGAAGGCGCAGGT	32003695	32003807	32003645	32003697	1	3	BRADI3G29960	32003038	32006005	None	8795	1079	112122	No_or_no_constitutive_exon
CAAATGTTTATGATATTTGTAATATGAACTTTGCTCATATGGGAGGATAGAC	32058578	32058750	32058528	32058580	1	3	BRADI3G30027	32057361	32059893	None	8795	1079	112122	No_or_no_constitutive_exon
ACTTCGTTTTCGGCTCTGAGATTAGTAATCACGTTACTGGTGGGGTGCAGAT	32145782	32146320	32146370	32146318	-1	3	BRADI3G30120	32145782	32149210	None	8795	1079	112122	No_or_no_constitutive_exon
GTTATGGGGTTGGTGGATTGAGCGGTGGTATGCTTGTGAGGAGGGCGCAGGT	32269313	32269441	32269491	32269439	-1	3	BRADI3G30210	32264478	32269688	None	8795	1079	112122	No_or_no_constitutive_exon
TAATTCTATATCCTGCAATTTTACTTGAGAGGAGTTCTTTGGGATGACAGGA	32450238	32450336	32450188	32450240	1	3	BRADI3G30350	32443529	32451438	None	8795	1079	112122	No_or_no_constitutive_exon
GATTCTCTTATGCTTTTCTGTTGTGCCCCTGTGATGCGTGTGGGTAGTAGGT	32462179	32462261	32462311	32462259	-1	3	BRADI3G30380	32460123	32462669	None	8795	1079	112122	Yes
TCGTTTTCTATCTGAAATTTGATTGATTCTGTGTGGCCGTTGGGTGGCAGAT	32572048	32572163	32572213	32572161	-1	3	BRADI3G30430	32563573	32572371	None	8795	1079	112122	No_or_no_constitutive_exon
TGAAGATAAATTTAAATTAATTCTGACTGTCTTCTTATTTGATGGGACAGTT	32715198	32715246	32715148	32715200	1	3	BRADI3G30547	32703309	32717606	4349100	8795	1079	112122	Yes
TTCTTAGTGAGTTACTGAAGTAAATAACTCACGCCTTTTGGGTACTGAAGGG	32990029	32990134	32989979	32990031	1	3	BRADI3G30790	32986558	32995339	None	8795	1079	112122	Yes
AAAATGTGGAACTCACAAATCTGGCAACACCTTATTTCATCTGGGAACAGAA	33037307	33037546	33037257	33037309	1	3	BRADI3G30800	33033715	33039795	None	8795	1079	112122	No_or_no_constitutive_exon
CTTTTTATTATTCAAATCTGATCACTGCTCCTCGGTGTCACCAGGGAAAGAT	33137030	33137508	33137558	33137506	-1	3	BRADI3G30890	33137030	33139616	None	8795	1079	112122	No_or_no_constitutive_exon
TGGCGTTTTTCTGATGTCTGAATCGCGCGCGCGCGGGCGGGGCGGTGCAGCT	33293605	33293750	33293555	33293607	1	3	BRADI3G31140	33293298	33297531	None	8795	1079	112122	Yes
CTCTGATTGTCATTTCTGCACCTAATATCATTTGAACTTTCTGGGTGAAGTT	33936075	33936275	33936325	33936273	-1	3	BRADI3G31680	33935451	33952134	None	8795	1079	112122	No_or_no_constitutive_exon
GAGTGCTGTTTTTGTTGTTGATGGTGATTGTGCTGTGTGCAGGGCGGTAGAT	34480328	34480418	34480278	34480330	1	3	BRADI3G32210	34479929	34484510	None	8795	1079	112122	No_or_no_constitutive_exon
TCAACATTTACCATAATTTTTTTTTCTGTCTATCTTTTCGGGACGAGCAGCG	34551796	34551902	34551952	34551900	-1	3	BRADI3G32247	34551549	34554027	None	8795	1079	112122	No_or_no_constitutive_exon
ACCTCTGAAATGGTTCTTCTAACTGTTCTGTCTTTGGGTCACAAATGCAGTA	34764529	34764616	34764666	34764614	-1	3	BRADI3G32390	34763254	34767886	None	8795	1079	112122	No_or_no_constitutive_exon
TGTTGGATCCGGCGGTAGTGGTTGCTGACGTTTGTATCATGCGGGTGTAGGT	35098127	35098295	35098077	35098129	1	3	BRADI3G32660	35097776	35106823	None	8795	1079	112122	No_or_no_constitutive_exon
TTCGTGCGTTGCAATTTTGACAAGAGGGTTGCTTTCTGTGGATTTGGGAGGA	35170526	35170736	35170786	35170734	-1	3	BRADI3G32740	35170526	35171064	None	8795	1079	112122	No_or_no_constitutive_exon
GTACCATTTTCTACTCTTTTTGTCTAAATCTTTGCGTCTGTGGGGTGCAGGG	35532774	35533598	35532724	35532776	1	3	BRADI3G33160	35531167	35533598	4349350	8795	1079	112122	No_or_no_constitutive_exon
ATATTTAGCTTAGAAATGTGGAAGCTAACTGTTATTATTTGGGATTGTAGGT	35562263	35562503	35562553	35562501	-1	3	BRADI3G33190	35550629	35571155	None	8795	1079	112122	No_or_no_constitutive_exon
GAGGAGGAGGCACGCAGCTGCGCGAGCGCCACGACATGGGAGCATCAGAGCC	35600943	35601293	35600893	35600945	1	3	BRADI3G33210	35599270	35601293	None	8795	1079	112122	No_or_no_constitutive_exon
CTAATCTGGTTGCTTTCTCTTGCTTGCTCGGCGGTTTTGCGTTCGGGAAGAG	36391474	36391749	36391424	36391476	1	3	BRADI3G33950	36391234	36395775	None	8795	1079	112122	No_or_no_constitutive_exon
TTAGTTCCCCTTACTTTTACCTTGCGTGCTACTCACAAAAACAAGGGCAGGC	36686852	36686972	36686802	36686854	1	3	BRADI3G34260	36683820	36688735	None	8795	1079	112122	No_or_no_constitutive_exon
GATTGATCAACTTTGATCGATTCACAATTTCACATTAATTGGGGGTGCAGAA	36804541	36804649	36804491	36804543	1	3	BRADI3G34410	36802701	36808166	4349488	8795	1079	112122	No_or_no_constitutive_exon
ACTTGAATTTCAGTTTTGCTGATGGGGTTTTGCGTAATTTGTGGGTGCAGTG	36890642	36891037	36891087	36891035	-1	3	BRADI3G34517	36890642	36892859	None	8795	1079	112122	No_or_no_constitutive_exon
ACGGCAATGGCTGGTAAAATAATGAAGGGATGCATGGTTGGTGGGTGCAGGA	36925228	36925829	36925178	36925230	1	3	BRADI3G34567	36924564	36925829	None	8795	1079	112122	No_or_no_constitutive_exon
TCTTGGATTCTTGGTTTGGTGACTGAGGATTGATTGACTTGGGAGTGCAGGC	36936114	36936332	36936064	36936116	1	3	BRADI3G34600	36935896	36938024	None	8795	1079	112122	No_or_no_constitutive_exon
ATTGAGAGCAGGTGGGTGAGACTCAGTGTTTTTTTGGTGTGGGCATGCAGTG	36947578	36947731	36947528	36947580	1	3	BRADI3G34610	36944070	36949185	None	8795	1079	112122	Yes
TCTTGAATGAACTGTACCTTCCATGACCGGCAACTTGCCTATGGGAACAGGT	37107392	37107471	37107521	37107469	-1	3	BRADI3G34727	37104884	37110548	None	8795	1079	112122	Yes
GTTAATCTTGGGAGCTGAAACATACATGTATGTATGTCATGTGGGCGCAGCT	37107829	37108009	37108059	37108007	-1	3	BRADI3G34727	37104884	37110548	None	8795	1079	112122	No_or_no_constitutive_exon
GCACTCGGGACTGAATGGTGTCCATTGATTATGCGTTTGGGCACAAGCAGGT	37195108	37195279	37195329	37195277	-1	3	BRADI3G34820	37192782	37197515	None	8795	1079	112122	Yes
CTGAAACAGTACAAAATTATCGTGTTCTATGGACTGGTGTGGGTGCACAGCT	37194576	37194627	37194677	37194625	-1	3	BRADI3G34820	37192782	37197515	None	8795	1079	112122	No_or_no_constitutive_exon
TCCTAGGCCTGCTAGTATTTCCAATTTCAATGTTCTTTTGAAATGGGCAGAC	37671415	37671541	37671591	37671539	-1	3	BRADI3G35390	37667942	37673237	None	8795	1079	112122	No_or_no_constitutive_exon
ACCACGAATGTACTGACATCTCTTGCCTTCTCGTTTGACCATGGGAACAGCT	38491794	38491811	38491744	38491796	1	3	BRADI3G36200	38490871	38492273	None	8795	1079	112122	No_or_no_constitutive_exon
AGGGCCCGGAGGGTGGGATCCTTCCCGCCGTCACGCACGACGCCAGGGAGCT	38514983	38515118	38514933	38514985	1	3	BRADI3G36240	38514250	38515498	None	8795	1079	112122	No_or_no_constitutive_exon
GTGAGGGCGATGATGAACGACGTCATCATGATGGCCTCCGTGGGGGACAGGT	39054904	39055235	39055285	39055233	-1	3	BRADI3G36680	39054029	39055835	None	8795	1079	112122	No_or_no_constitutive_exon
GGATTGATTTTGTTCCTTTGTTTGGGCGTTGTTGGATGGGGAATTGGAAGGT	39073710	39073809	39073660	39073712	1	3	BRADI3G36697	39073242	39079856	None	8795	1079	112122	No_or_no_constitutive_exon
TAACTTATTTAACTTATAAAGTTTGTTTGATTGTAATATGGGCCGGGCAGGG	39121892	39122369	39121842	39121894	1	3	BRADI3G36740	39121454	39123653	None	8795	1079	112122	No_or_no_constitutive_exon
CCCATTTTTAACCACTGACGGTGTTGTTCTTGCTTGTGGTGTGGGAGCAGGG	39192051	39192881	39192931	39192879	-1	3	BRADI3G36820	39192051	39195892	None	8795	1079	112122	No_or_no_constitutive_exon
AAATTCCCCCCGCATTGAAGAAATTAACAGCCGCGGGGTTTGGGATGCAGCA	39221711	39221906	39221661	39221713	1	3	BRADI3G36867	39221256	39223645	None	8795	1079	112122	No_or_no_constitutive_exon
CGCATGGCCATGATCTACAATAGATTTACTCCTTTTGGGTAAACATGCAGGT	39324902	39325046	39325096	39325044	-1	3	BRADI3G37010	39321833	39339649	None	8795	1079	112122	No_or_no_constitutive_exon
AGCTGTGGTTAATTTGCCCCCTTGCAATGATGTGGCTTTGGGAAGAGCAGAG	39418573	39418662	39418712	39418660	-1	3	BRADI3G37080	39413256	39419084	None	8795	1079	112122	No_or_no_constitutive_exon
CACGCCGGCGCCGACTGCGCCGCGTACCGGAAGCTCGGCAGGGGTAACAGGG	39891267	39891381	39891431	39891379	-1	3	BRADI3G37410	39890930	39892164	None	8795	1079	112122	No_or_no_constitutive_exon
TTCTAGGCGTGCTAAACCCCGACACCACTGAGAATTTTGGGGAATGGTAGGG	40440463	40440547	40440597	40440545	-1	3	BRADI3G37910	40435156	40440960	None	8795	1079	112122	Yes
TGCCGCTGGAACTCTGTTCTTTCCTTGACGCCTCGTGCTGTGGGATGCAGGA	40445387	40445553	40445337	40445389	1	3	BRADI3G37920	40444656	40446006	None	8795	1079	112122	No_or_no_constitutive_exon
TCAACTGGGGCGCGGCCGGCGTGTTCCACGTCGGTCTGGCGCGGGGCCAGGC	40464505	40464876	40464455	40464507	1	3	BRADI3G37940	40463860	40468769	None	8795	1079	112122	No_or_no_constitutive_exon
TAATGGAATGTTGACGTCTGACCGAGAATCAATGTCTGGGAATGCGGCAGGG	40464982	40465123	40464932	40464984	1	3	BRADI3G37940	40463860	40468769	None	8795	1079	112122	No_or_no_constitutive_exon
GCGGTGTGATCTTAATCTGTTTGCGTTGCGTAATTGGCGGGGCGGGGCAGAT	40525334	40525603	40525653	40525601	-1	3	BRADI3G38020	40522523	40525868	None	8795	1079	112122	No_or_no_constitutive_exon
TCGAGGGTTTTGTTGTGATTTTTAATGTTTTGATGCTTGGGATGCAGCAGGG	41024878	41024929	41024828	41024880	1	3	BRADI3G38517	41024592	41027266	None	8795	1079	112122	No_or_no_constitutive_exon
AATTCGAGGGTTTTGTTGTGATTTTTAATGTTTTGATGCTTGGGATGCAGCA	41024875	41024929	41024825	41024877	1	3	BRADI3G38517	41024592	41027266	None	8795	1079	112122	No_or_no_constitutive_exon
TTATGCGTGATTGCAGTCAAGTAATGGAAGCCCGATCTATGGGATTGCAGGC	41130845	41130962	41131012	41130960	-1	3	BRADI3G38610	41129202	41131372	None	8795	1079	112122	No_or_no_constitutive_exon
ATACTCGGAATAGTGATTTTTTTGCCCTCCCACATCTTCGGGGTATACAGAA	41178673	41178759	41178809	41178757	-1	3	BRADI3G38690	41177871	41181720	None	8795	1079	112122	No_or_no_constitutive_exon
AGACTTGTGTTAACTTTTTATTCTAATACACCTGCATGAGGGACGAAAAGGA	41244489	41244553	41244603	41244551	-1	3	BRADI3G38760	41244046	41247607	None	8795	1079	112122	No_or_no_constitutive_exon
GGGTCGCTTCGGCTCAGGTAGCTGACTGGCCTGGTGGGTTAATAATGCAGGG	41408626	41408746	41408576	41408628	1	3	BRADI3G38970	41408302	41414226	None	8795	1079	112122	Yes
TGATTCTTTTGGGATTTTGGTGCTGAATTCTGTTTCGTGTGGGGTTGCAGAA	41411161	41411291	41411111	41411163	1	3	BRADI3G38970	41408302	41414226	None	8795	1079	112122	Yes
GAAGCTTAAGAATTCTTGTTCTGATTTCTGTTCTTGTTTTGGGGGAGCAGAG	41539184	41540004	41539134	41539186	1	3	BRADI3G39150	41536223	41540004	None	8795	1079	112122	No_or_no_constitutive_exon
TTCTTTGGATGAATCTTGTTTGATGTATGTGGACGGGATTGGGGGGGCAGAT	41983423	41983790	41983840	41983788	-1	3	BRADI3G39750	41982523	41985224	None	8795	1079	112122	No_or_no_constitutive_exon
ATCCACGAATCTAAATTGATGCACTGTAACTAATTGGTTGGGGAATGCAGAG	42239372	42239458	42239322	42239374	1	3	BRADI3G39980	42235713	42241217	None	8795	1079	112122	No_or_no_constitutive_exon
CTCACGGCCTGGGTCCCGCTCTACGACCGCCTCGTCTTGCCATGGGCGAGGC	42245508	42246033	42245458	42245510	1	3	BRADI3G39990	42244085	42246033	None	8795	1079	112122	No_or_no_constitutive_exon
CCTGAATCCGTATATGCTCATTCCCAACATCTCCTGGTGTATGGGCGTAGTA	42383152	42383203	42383102	42383154	1	3	BRADI3G40190	42382036	42383818	None	8795	1079	112122	No_or_no_constitutive_exon
TGCCTTTCCTCCGTCTGATTCGAACCCTGTGCGTTGTTTTTGGGCGGCAGAT	42958942	42959039	42959089	42959037	-1	3	BRADI3G40870	42956942	42959195	None	8795	1079	112122	No_or_no_constitutive_exon
TAATTTGTTTGGTTTGCTTGTGTTTTTTCTTTTCTTTTGTGGGGTTTAAGGA	43042102	43042575	43042625	43042573	-1	3	BRADI3G41000	43039083	43058964	None	8795	1079	112122	No_or_no_constitutive_exon
TGTATACATATAGTGTTCTAAACCGCGTGTTTGTTCCTCGTTGGGTGAAGAT	43070450	43070549	43070599	43070547	-1	3	BRADI3G41030	43068094	43071167	None	8795	1079	112122	No_or_no_constitutive_exon
CTTTTGTTGCTTACATCAATAAGTCTGAAAATGCATCTTCTGGGCAACAGGT	43141145	43141631	43141095	43141147	1	3	BRADI3G41170	43136207	43141631	None	8795	1079	112122	No_or_no_constitutive_exon
AAATTGCACCATGTGATGCACATTGTGTTTTTCCATCTTCCGGAGGGCAGCC	43156680	43156915	43156630	43156682	1	3	BRADI3G41200	43148264	43158455	None	8795	1079	112122	No_or_no_constitutive_exon
TCCCTGATGAGAGGGTGGGTTGCCGGGGGCAACAACTTTTGTGGGTGCAGTG	43313319	43313387	43313269	43313321	1	3	BRADI3G41377	43312659	43315410	None	8795	1079	112122	No_or_no_constitutive_exon
GTGTGCCACTACTACCTGCCATGCCCGGAGCCGACGCGGGTGATGGGCAGCA	43567576	43567711	43567526	43567578	1	3	BRADI3G41690	43561821	43568233	None	8795	1079	112122	No_or_no_constitutive_exon
TTTGGCTGCCAATGCGCTAACTCTATGTACTCTCCACTCTGGGGGCTTAGGA	43578484	43578633	43578434	43578486	1	3	BRADI3G41720	43576696	43581152	None	8795	1079	112122	Yes
GTTCTGATGGTGCTTCTCCGGTTCCAACGAGGAGCGCGTGGAGGGTTCAGTA	43660483	43660604	43660654	43660602	-1	3	BRADI3G41840	43660483	43664532	None	8795	1079	112122	No_or_no_constitutive_exon
TCTTTCTTACTGGATTTCCTGACACCGAGGTATGTTCTTGTGGGGTGCAGGA	44137753	44138375	44137703	44137755	1	3	BRADI3G42650	44137044	44138375	None	8795	1079	112122	No_or_no_constitutive_exon
GTGTCAGATGTCCCATGTAATGTTGTTTTGGTTTCTCATGTAATGGGCAGGC	44152791	44153753	44153803	44153751	-1	3	BRADI3G42680	44152791	44161426	None	8795	1079	112122	No_or_no_constitutive_exon
TGTTCTTCTCTGCTCTGCGTCCGTTGCTAAATTGGTGGTGGGGGGTTTAGGG	44220458	44220589	44220408	44220460	1	3	BRADI3G42770	44220165	44224286	None	8795	1079	112122	No_or_no_constitutive_exon
CGATCTGATATAACTCGTCCGTTTGATCCTGGCTGGGGGCGGGCGAGCAGAA	44262013	44262091	44261963	44262015	1	3	BRADI3G42870	44261750	44263032	None	8795	1079	112122	No_or_no_constitutive_exon
TCACCTGACTGCTGTCAGAACTTAATCTTTTATTTGGGCTGGATGTACAGGT	44377597	44377779	44377829	44377777	-1	3	BRADI3G43050	44366689	44378994	None	8795	1079	112122	No_or_no_constitutive_exon
CCATGCACAAGGTTTTAATCTTTTTTTTTGTTCCCTGGGTGGCATAAAAGTC	44667312	44667388	44667262	44667314	1	3	BRADI3G43270	44664402	44673411	None	8795	1079	112122	Yes
CTGACTGTTGATTTAGTTCAATTTGTATCCTACGAATTTGGGTATGGTAGGT	44791399	44791495	44791545	44791493	-1	3	BRADI3G43350	44777926	44806273	None	8795	1079	112122	No_or_no_constitutive_exon
CATCTGTTGCCTGCAATTCCATGAAAGTTTCTCCAGCAATGGGCGGTTAGGT	44777926	44778175	44778225	44778173	-1	3	BRADI3G43350	44777926	44806273	None	8795	1079	112122	No_or_no_constitutive_exon
GGCCTGAAATGGTCGTTGACTTGTCTCTTTTTGTGGACTGGGTGGTGCAGTG	45170564	45170651	45170701	45170649	-1	3	BRADI3G43640	45166824	45171041	None	8795	1079	112122	No_or_no_constitutive_exon
TGTGTTTCTGCAGTTTGATCATGATCTTTGTTTCCTTTTTGCGGGCGTAGAT	45650273	45650363	45650223	45650275	1	3	BRADI3G43980	45649773	45652790	None	8795	1079	112122	No_or_no_constitutive_exon
CAGTTTCTTGAGTGTGAGTGAGACTGACATCTGGTGATTTGGGTGTGCAGGA	46478539	46478788	46478489	46478541	1	3	BRADI3G44507	46477333	46480778	None	8795	1079	112122	No_or_no_constitutive_exon
TGAGTGTTACTTTGCCTTTCCAGTGAAGCACATGTATCAGGGAATTGCAGAC	46502740	46502840	46502690	46502742	1	3	BRADI3G44530	46499564	46503088	None	8795	1079	112122	No_or_no_constitutive_exon
CTTGATTCCAGTTCTCTACTGATCCTATTTTCTGTTCTTTTGGGAAACAGAC	46690679	46690783	46690833	46690781	-1	3	BRADI3G44707	46684844	46693548	None	8795	1079	112122	No_or_no_constitutive_exon
GCATTTTTGTTTCAACGCTTGGATAATTCCTAGCTTCTTTGGGTGATCAGGA	46723388	46723510	46723560	46723508	-1	3	BRADI3G44760	46716582	46727241	None	8795	1079	112122	No_or_no_constitutive_exon
TGTAATAAGTAGCGATTATTGCAACTTGAAGTACTTAACATGGGAAATAGCA	47049415	47050060	47050110	47050058	-1	3	BRADI3G45130	47049415	47054424	None	8795	1079	112122	No_or_no_constitutive_exon
CTCCGGCGCGCGGTCGCCAGGGACAGCAAGGCCGCGGCGGGCGGAAGCAGGG	47066437	47066743	47066387	47066439	1	3	BRADI3G45150	47065541	47068437	None	8795	1079	112122	No_or_no_constitutive_exon
GTCTGAGTCTAATCTTGATCGTTGTAATATGATTGGATCCGGCTGGGCAGGT	47135968	47136120	47135918	47135970	1	3	BRADI3G45190	47135747	47138113	None	8795	1079	112122	No_or_no_constitutive_exon
CTCAAAGCTGATTCCTGCTCCTTGCATATTCTGGGCACGAACAAGGGCAGTC	47726469	47726496	47726419	47726471	1	3	BRADI3G45727	47713560	47726885	None	8795	1079	112122	No_or_no_constitutive_exon
CATTAATCAGAATTCATGTTGATTTTAGTGTTGCCTTGTGATGGGTGCAGGT	47758960	47759075	47758910	47758962	1	3	BRADI3G45770	47758637	47760735	None	8795	1079	112122	No_or_no_constitutive_exon
GATTTGTTTTTTTTTTTGACCCGGATTCATTGTGGTGGTGGTGGGAACAGAT	47976701	47976889	47976651	47976703	1	3	BRADI3G46060	47976458	47982568	None	8795	1079	112122	Yes
TTTTTGCTTTGGCGTGTTGATCAATGTGTTCCATTATTTGCTGGGAATAGGT	47978947	47979006	47978897	47978949	1	3	BRADI3G46060	47976458	47982568	None	8795	1079	112122	Yes
GCTGCAATTGATTGATTGATTAATTGGTTGCACGTACTTGGGGCATGCAGTA	48312679	48313325	48312629	48312681	1	3	BRADI3G46480	48312109	48315111	4329720	8795	1079	112122	No_or_no_constitutive_exon
GACAAAGCACATGCATCTATTCTACTAGCTGAATGTGTTTGGGTATACAGTG	48352447	48352607	48352657	48352605	-1	3	BRADI3G46540	48352447	48354493	None	8795	1079	112122	No_or_no_constitutive_exon
AGCTCGATCGATGAAGAGGATTTTGATGATTGCTCCGTTTCGGGCAGCAGGA	48634169	48634980	48634119	48634171	1	3	BRADI3G46900	48633123	48634980	None	8795	1079	112122	No_or_no_constitutive_exon
GTTGATTGCGGAGTGGTGTTCTGATGAATTAATCCGTGCGGCGGGGGCAGAT	49942518	49942938	49942468	49942520	1	3	BRADI3G48530	49942240	49946543	4329959	8795	1079	112122	No_or_no_constitutive_exon
GACGATAAATCTAATTTGCGATCGACCTGTGCGCATGATCGATCGGGCAGGT	50269875	50270118	50269825	50269877	1	3	BRADI3G48830	50269296	50271437	None	8795	1079	112122	No_or_no_constitutive_exon
TCTCCCGTCCGACCACTAATTTTTCCGTTTGGATTTGTGGGAACCAGCAGGA	50302221	50302397	50302171	50302223	1	3	BRADI3G48870	50302055	50304703	None	8795	1079	112122	No_or_no_constitutive_exon
TCTTCTCCCGTCCGACCACTAATTTTTCCGTTTGGATTTGTGGGAACCAGCA	50302218	50302397	50302168	50302220	1	3	BRADI3G48870	50302055	50304703	None	8795	1079	112122	No_or_no_constitutive_exon
AATTCTGAATGTGGTCTTTCTAATGATTATTGTCTGTACTCTGTAGGGAGTA	50352506	50352622	50352456	50352508	1	3	BRADI3G48930	50350755	50355419	None	8795	1079	112122	No_or_no_constitutive_exon
GTTTTTATTTTTATTTTTCAGATACTGACTTGGCTTTGTTTTGGGAAAAGTG	50425734	50425938	50425988	50425936	-1	3	BRADI3G49030	50423279	50428226	None	8795	1079	112122	No_or_no_constitutive_exon
TGTTTTACCTTGGCACTTTCATGACTAATTTGGACATCTTATATGGGTAGAT	50464683	50464818	50464633	50464685	1	3	BRADI3G49070	50461290	50466991	None	8795	1079	112122	No_or_no_constitutive_exon
CGTTATTAGGGTCTTATCTGACCATTTTCCTTCAAACGGGAAATAAATAGGG	50523949	50524057	50524107	50524055	-1	3	BRADI3G49150	50519031	50528064	None	8795	1079	112122	No_or_no_constitutive_exon
TATGACATTTATTTTGCTTCATTTGTCTTCTCTTTGCGGGATGATGACAGTG	51120595	51120822	51120545	51120597	1	3	BRADI3G49860	51117065	51124553	None	8795	1079	112122	No_or_no_constitutive_exon
ACTTATGTTTGTGGCCTCATCTTTTTTCAGATCTTTTCGAAGGGGCATAGAT	51196505	51196573	51196455	51196507	1	3	BRADI3G49980	51191298	51197957	None	8795	1079	112122	No_or_no_constitutive_exon
TTTAGGTTATCGATTTGTGCATTTTGGTGTGTGACTGTTTGAGGGTGCAGGT	51586825	51586999	51587049	51586997	-1	3	BRADI3G50360	51584112	51587575	None	8795	1079	112122	No_or_no_constitutive_exon
TTCGGCTGGTTTTCATGTATGTGCATCTGCCTTGTTGTTTGGGGTTGTAGTT	51603474	51603590	51603640	51603588	-1	3	BRADI3G50377	51600916	51604446	None	8795	1079	112122	No_or_no_constitutive_exon
TCATTTGTCACATTTAACTGTTTGTTTGCCTTTTTTTCATCTGGGAGCAGAC	51724188	51724425	51724138	51724190	1	3	BRADI3G50560	51721659	51725393	None	8795	1079	112122	No_or_no_constitutive_exon
AGGATCGATCTTTGTGTTGGTTTGATTTGATCTGATGGGGAAAATAAAAGAT	51919998	51920070	51920120	51920068	-1	3	BRADI3G50830	51919423	51920359	None	8795	1079	112122	No_or_no_constitutive_exon
TCCGTAAAGAAACGGTTTATTGCACTAATCTATCTTATGGGTGGGTGCAGGC	52139989	52140062	52139939	52139991	1	3	BRADI3G51020	52128090	52146918	4330237	8795	1079	112122	No_or_no_constitutive_exon
TTTGAAGTGCCTCTGAATTCTGAAATAACATTGCACTTGAACATGGGCAGGG	52715016	52715774	52714966	52715018	1	3	BRADI3G51660	52712219	52715774	None	8795	1079	112122	No_or_no_constitutive_exon
TTCCCTTCCCTTTTAATCTGCGTTCTCTCGTGAATGGGCTGTGGACGCAGAG	52887292	52887551	52887601	52887549	-1	3	BRADI3G51900	52886965	52893660	None	8795	1079	112122	No_or_no_constitutive_exon
CCTATTGATCCGTAACTGGTTTTACTGATTAATGGATACTAGGATGGGAGGA	53297413	53298083	53298133	53298081	-1	3	BRADI3G52380	53297413	53299417	None	8795	1079	112122	No_or_no_constitutive_exon
TGTTTTTTCTCATTATTCTCACTCTCTTCGAATTTTTTTTGTGGGTCAAGGA	53301854	53301888	53301804	53301856	1	3	BRADI3G52390	53301109	53305344	9266378	8795	1079	112122	Yes
CTGACCCTGGTCAGATGTGTGTGTGTGTGCGTGTGTTTGTGGGTGTGCAGGG	53439552	53439782	53439832	53439780	-1	3	BRADI3G52547	53436449	53440019	None	8795	1079	112122	Yes
TAATGCTACTTTGAGTTTGTCTCCTTGGACCGCTTCCGTTGGGGCTAAAGCT	53503678	53504203	53503628	53503680	1	3	BRADI3G52630	53502895	53504921	None	8795	1079	112122	No_or_no_constitutive_exon
TCAACTACAGTGCCTGGATACTGACTATTGAACTTCTACTGGGTTGACAGAC	53593139	53593221	53593271	53593219	-1	3	BRADI3G52740	53592553	53596698	4330457	8795	1079	112122	No_or_no_constitutive_exon
TTGGTCTAGTGCATATCTGAACCGATCGCTCTTGGGAATTGGGCACGCAGGG	54125377	54126507	54126557	54126505	-1	3	BRADI3G53440	54125377	54129561	None	8795	1079	112122	No_or_no_constitutive_exon
AAGATGAAATTAGAGGTGTTCTCGATCTAACTGAGCAAATACTGGGGCAGTT	54193829	54194051	54193779	54193831	1	3	BRADI3G53530	54191111	54195145	None	8795	1079	112122	No_or_no_constitutive_exon
AGTTGGAAAATTGGGATCTGCATAAATGGACGCAAATTTGGGTGTAACAGGT	54852269	54852459	54852219	54852271	1	3	BRADI3G54370	54849941	54853670	None	8795	1079	112122	No_or_no_constitutive_exon
CCCGTCCGCCCGCCGCGCTAACGATTTCGATTTCGATTTGGGGGCGGCAGGT	54888240	54888413	54888190	54888242	1	3	BRADI3G54387	54887704	54892314	None	8795	1079	112122	No_or_no_constitutive_exon
GGACTACATGGAGTTCTTTTATCTGAATAGTTTCTTGTTTATGGGTGAAGGA	54889700	54889862	54889650	54889702	1	3	BRADI3G54387	54887704	54892314	None	8795	1079	112122	No_or_no_constitutive_exon
GGGTATGTACTGATTGCTCTTGGTATTGTTGTGGTGCGGGGAGGGTTTAGGT	55265636	55265716	55265766	55265714	-1	3	BRADI3G54847	55261925	55266365	None	8795	1079	112122	No_or_no_constitutive_exon
TCGAAACGTTTTAGCTGTTGGGTTGCTGAGATGATGCTTTGGGTTGGCAGGA	55269986	55270056	55270106	55270054	-1	3	BRADI3G54860	55266891	55270976	None	8795	1079	112122	No_or_no_constitutive_exon
TTAAATTTTTATGCAGTGCAGACATTTAATTTTGAATTACAATGGGAAAGAT	55325735	55325949	55325999	55325947	-1	3	BRADI3G54930	55324043	55326717	None	8795	1079	112122	No_or_no_constitutive_exon
TAAGGTGACGGCAGTTTTAATCAAGTTGCTGACATGCATGGGGATTGCAGGG	55447892	55448093	55448143	55448091	-1	3	BRADI3G55100	55446867	55450132	None	8795	1079	112122	No_or_no_constitutive_exon
CTGCGTAAATAACTGAGCACTAGCATTCTGCTTGATTGTGGTGGGTGTAGGG	55691173	55691284	55691334	55691282	-1	3	BRADI3G55450	55685644	55692299	None	8795	1079	112122	No_or_no_constitutive_exon
CATCTTCGTTTGCGATTTCGTGTACATGCGTAATGTATGGATGGGTGCAGGC	55710371	55710836	55710321	55710373	1	3	BRADI3G55490	55709201	55710836	None	8795	1079	112122	No_or_no_constitutive_exon
CTCTCTGGTCACGAGGGTTGCACATGGCTAATTTCTACTCGTGGGTGCAGGA	55952974	55953436	55952924	55952976	1	3	BRADI3G55870	55949073	55953436	None	8795	1079	112122	No_or_no_constitutive_exon
ACATCGTACTAACATTTGTGTGTCTATGTTTAATTTATGTGGGGGTGCAGGA	56004238	56005384	56004188	56004240	1	3	BRADI3G55940	56003623	56005384	None	8795	1079	112122	No_or_no_constitutive_exon
GAACACAGCGTTCACTCTGACCTCTGAACATGTCTTCCTGGGAAATGCAGGT	56189912	56190409	56189862	56189914	1	3	BRADI3G56190	56188459	56190409	None	8795	1079	112122	No_or_no_constitutive_exon
CTGCTGGCTGACCTCGGCGGCCATTATTGTTGTTGCCTTGTTGGGAGCAGCG	56524399	56524481	56524531	56524479	-1	3	BRADI3G56750	56521257	56524872	None	8795	1079	112122	No_or_no_constitutive_exon
AAACAAATAAAAATTGCATGTGACATTATCACAAACACCTAACGGGCGAGGA	56607028	56607465	56607515	56607463	-1	3	BRADI3G56870	56607028	56609556	None	8795	1079	112122	No_or_no_constitutive_exon
TGGTTTTCCTGAAACAATGTTTGCTTTCTTTCTCTCTGGGTTGGGAGCAGCG	56733940	56734117	56734167	56734115	-1	3	BRADI3G57070	56730563	56734490	None	8795	1079	112122	No_or_no_constitutive_exon
TTACGGCCAGAGCACAAATCAAATTATGCAAACCATATGTATGCGGGCAGGT	56849666	56850080	56850130	56850078	-1	3	BRADI3G57190	56848632	56850675	None	8795	1079	112122	No_or_no_constitutive_exon
ACTATCATGATTGGTTCTGTATTCTCCATTTCTCTATGGGGAAAAAACAGGA	56866120	56866248	56866298	56866246	-1	3	BRADI3G57220	56863567	56873994	None	8795	1079	112122	No_or_no_constitutive_exon
TGTTGCTCCGGATTTTGCTTGGTGCTGAGGATTCGTGGTTGGGTGTGCAGGG	57025302	57025389	57025252	57025304	1	3	BRADI3G57380	57025122	57027337	None	8795	1079	112122	No_or_no_constitutive_exon
ACCTTGCAAAATTTCGCCCCGCTTGCGGCTAATCCTCACCCCGGGAGCAGGC	57054141	57054320	57054370	57054318	-1	3	BRADI3G57420	57051957	57054613	None	8795	1079	112122	No_or_no_constitutive_exon
TTGCTTGTTGCATATTGATTCTGACACGGGTAGTTTTGGGGAAATTGTAGCG	57196519	57196714	57196469	57196521	1	3	BRADI3G57520	57195930	57199355	None	8795	1079	112122	No_or_no_constitutive_exon
GAAAGAGAAACTAATAAATGGGCCGGGACGGACGTGTTGTACGTGGGCAGGG	57262367	57262619	57262317	57262369	1	3	BRADI3G57550	57260687	57263147	None	8795	1079	112122	No_or_no_constitutive_exon
AGCGATGACATTTTGGATCGAGTTGAGTTTGATGTTGAATGGGATTGTAGTG	57292865	57293149	57293199	57293147	-1	3	BRADI3G57567	57292198	57295257	None	8795	1079	112122	No_or_no_constitutive_exon
AGCTCCTGATTAACGTGTTGCGTGCATGCATGTATTATGGGCAACAACAGAG	57547469	57547592	57547642	57547590	-1	3	BRADI3G57920	57546746	57548908	None	8795	1079	112122	No_or_no_constitutive_exon
TAATGACGGAGGCCTTGATGATTTGATGTTGGATTTGGGTAATAATGCAGGG	57596820	57597753	57596770	57596822	1	3	BRADI3G57990	57594679	57597753	None	8795	1079	112122	No_or_no_constitutive_exon
GTTTATATTATCTGGGTGTGTGTATGATCTCTGATCGGGTGCAAGCGCAGGG	57603247	57604062	57603197	57603249	1	3	BRADI3G58010	57602663	57604389	None	8795	1079	112122	No_or_no_constitutive_exon
TGAGGTTAGCTCAATTAAGCTCCTGTTGCTGACTTGATGTGCGTGGGCAGAA	58103521	58104005	58103471	58103523	1	3	BRADI3G58660	58102887	58104005	None	8795	1079	112122	No_or_no_constitutive_exon
GTATATATAGCTGTGCTTTGGATTACATATATATGTCGTGGTTGGGGCAGAT	58116208	58117875	58116158	58116210	1	3	BRADI3G58700	58115594	58117875	None	8795	1079	112122	No_or_no_constitutive_exon
TCTACTATGGAAGGTGATAGCTAACCTTGATGTCCTTGGGTACGAAACAGAA	58334655	58334888	58334938	58334886	-1	3	BRADI3G59050	58332172	58335527	None	8795	1079	112122	Yes
TTGCATTTTGATCGGGTGTTAATGTTGATTCGGTCCTTTGGGGCGTGCAGAA	58572249	58572644	58572694	58572642	-1	3	BRADI3G59370	58572249	58573979	None	8795	1079	112122	No_or_no_constitutive_exon
GATGGACGGAGGGAGACGGAGGGCAGAAGGTGAAAGGAGGGACGGGGAAGAT	58663244	58663788	58663194	58663246	1	3	BRADI3G59520	58662435	58665077	4330700	8795	1079	112122	No_or_no_constitutive_exon
GCCTGAATTTTCTGAAACCTTTCAATTGGTTCAACGGGGACGAACTGAAGAT	58799743	58800085	58799693	58799745	1	3	BRADI3G59710	58798770	58802234	None	8795	1079	112122	No_or_no_constitutive_exon
CTTTTATTTATTTTTTACATAATCTTTTGATCCTCATATTTGAAGGGCAGTG	58987310	58987398	58987260	58987312	1	3	BRADI3G59880	58984989	58990380	None	8795	1079	112122	No_or_no_constitutive_exon
TTCGTCTTTTGCGTGGTTCTGAATTTCGTGGGGGGTTTGGGGCGCCGAAGGT	59198446	59198679	59198396	59198448	1	3	BRADI3G60180	59198188	59200130	None	8795	1079	112122	No_or_no_constitutive_exon
GTTGTGTGCTGATGGTTTTTGTGATGTTTGCTTTTGTTCAGGGGCGCAAGGT	59198787	59199149	59198737	59198789	1	3	BRADI3G60180	59198188	59200130	None	8795	1079	112122	No_or_no_constitutive_exon
CCGTATATACTGATGAAGTTATAATTGAACTTGGTCAAAAGGGTGTAAAGAG	59356786	59356804	59356736	59356788	1	3	BRADI3G60407	59354078	59357778	None	8795	1079	112122	No_or_no_constitutive_exon
CTCAATGTAGTGCTGCTGGTTAATTTTCACCCCTCTTCTATGCAGGGAAGCT	59358165	59358552	59358602	59358550	-1	3	BRADI3G60420	59358165	59360744	4331236	8795	1079	112122	No_or_no_constitutive_exon
TGACAAGAATGTTGATGCTACTGCTTCCTTCTTTTTTCTTCAGGGAAGAGCA	59546419	59546741	59546369	59546421	1	3	BRADI3G60640	59542869	59549302	None	8795	1079	112122	No_or_no_constitutive_exon
GATACTCTGGGGCATCATCATCTGACCCGTAGTTTTTTTTGGGTGTGCAGGA	59603381	59603957	59603331	59603383	1	3	BRADI3G60762	59595462	59603957	None	8795	1079	112122	Yes
CTAGCGCAGCCATACCACAGCCACGCCACGGATCCCTGTTGGGCGGGCAGGA	59816625	59817127	59817177	59817125	-1	3	BRADI3G61090	59815259	59817824	None	8795	1079	112122	No_or_no_constitutive_exon
CAATTGAAAGTTTTACCTTTCCTTTTATGCATCGCGGCCCTGGGATGAAGAT	72323	73485	73535	73483	-1	4	BRADI4G00230	72323	80967	None	8795	1079	112122	No_or_no_constitutive_exon
CAGGAATGATGTGTCTGAACTTTTCTTGTATGATTGTCTCTATGGGGCAGAA	256675	256747	256625	256677	1	4	BRADI4G00550	256121	259996	None	8795	1079	112122	No_or_no_constitutive_exon
CCGTGCGCGATTGGGCTCAAAGAAATTCCTCCCCTTTTCCGCGTGGGCAGGC	314740	314844	314690	314742	1	4	BRADI4G00660	314475	318373	None	8795	1079	112122	No_or_no_constitutive_exon
TATGAGTTCTGACGAGCACGCCTCAAAACTTCACTTCTGGGATGATGTAGCT	463277	463306	463227	463279	1	4	BRADI4G00890	462738	463700	None	8795	1079	112122	No_or_no_constitutive_exon
GTTTTCTTGCGATCTTGACTGAAATGTTTTTCTCGTGTTGGGGGCTAAAGGT	479142	479237	479092	479144	1	4	BRADI4G00910	475540	480148	None	8795	1079	112122	No_or_no_constitutive_exon
CACAAGTCTGATATATTTTTCCTCTTATCCCATGGATTTGGGAAGTTAAGGA	773658	773793	773608	773660	1	4	BRADI4G01215	769073	774975	None	8795	1079	112122	No_or_no_constitutive_exon
ACCATTTGAAAATGTCCTGACCAATCAATGATTTCATGGGTGAAATGAAGGT	917925	918090	917875	917927	1	4	BRADI4G01420	917119	918941	None	8795	1079	112122	Yes
TCAATACCCTTGCTGAAAAACCCTAACATATAGCATTAATATCGGGGCAGAT	975674	975794	975844	975792	-1	4	BRADI4G01470	975674	976957	None	8795	1079	112122	No_or_no_constitutive_exon
TTAACTGAGAGTACCACTGCAGCTGATTTGCATGAATTATGGGTATGCAGGA	1256573	1256645	1256523	1256575	1	4	BRADI4G01910	1253540	1259218	None	8795	1079	112122	No_or_no_constitutive_exon
TATGAATTGATTCTCGTGTGTGATAATCAGCTATACTCTTGGGGTTGCAGAT	2131632	2131725	2131582	2131634	1	4	BRADI4G02882	2130525	2135055	None	8795	1079	112122	Yes
AAACGACTTATATGGTACTTGTGTGTGCTCTTTAACTTACGGGAGTACAGGT	2609287	2609643	2609237	2609289	1	4	BRADI4G03270	2608001	2609643	None	8795	1079	112122	Yes
GTCAGGAACGACCTCAACGTCGACCTTGCGCAAGGGCAGGGTATAACAAGGG	2927620	2928166	2928216	2928164	-1	4	BRADI4G03680	2927620	2931745	None	8795	1079	112122	No_or_no_constitutive_exon
AATGAGTTAATCAATTCGATCGATTCTGACAACGCTGATGGAGGGCGCAGGG	3066641	3067311	3066591	3066643	1	4	BRADI4G03820	3066375	3067311	None	8795	1079	112122	No_or_no_constitutive_exon
AGATGTATCTGCGGGTGCAGGATCTGATTTTGGTTGTGTTGGGTGCGCAGTA	3889038	3889268	3888988	3889040	1	4	BRADI4G04730	3888500	3893387	4352514	8795	1079	112122	No_or_no_constitutive_exon
GATGGATTTGATCAGCAGATCTGTTTCCTTTTTCTGTTTTGGGCATGCAGCA	3931185	3931261	3931311	3931259	-1	4	BRADI4G04820	3929934	3931720	None	8795	1079	112122	No_or_no_constitutive_exon
GTGCAGAGATTCATAGAAGAAATTGGGAAAACTGTTAAATGGGGTAAAAGGC	4010146	4010843	4010893	4010841	-1	4	BRADI4G04910	4008036	4011688	None	8795	1079	112122	No_or_no_constitutive_exon
TAGCGTGTGGCACAATGTGAATTTATGATTTACTGGGGTTGACAATGCAGCA	4429263	4429430	4429480	4429428	-1	4	BRADI4G05370	4423927	4430142	4352456	8795	1079	112122	No_or_no_constitutive_exon
TCAGTCTCACCTTATTTTGATCATTCATTCTGCAAATTCTTGATGGGCAGTA	4908376	4908402	4908452	4908400	-1	4	BRADI4G05940	4907371	4910770	None	8795	1079	112122	No_or_no_constitutive_exon
GCTTTTGGTTATTTATAACTATTCAGAGGTGTGCTTGTTTGATGGGACAGGA	5824776	5825215	5824726	5824778	1	4	BRADI4G06980	5822292	5825215	None	8795	1079	112122	No_or_no_constitutive_exon
GTCCTTGTTGTTTGTGACGAGATTTGTTTTTGTTTTTTGGGGTGGTGCAGGT	6339883	6340005	6339833	6339885	1	4	BRADI4G07470	6339740	6346034	4352211	8795	1079	112122	Yes
TACTCACATTTGATTCTGACGATGAAACTATATCCATCTTCAGGGAACAGCT	6559305	6559502	6559552	6559500	-1	4	BRADI4G07660	6559305	6559716	None	8795	1079	112122	No_or_no_constitutive_exon
AACGAAGTATTCAGCTCCTGCATGCTGCGGGGTTTCACGGGCAAATACAGCT	6586541	6586746	6586491	6586543	1	4	BRADI4G07690	6585023	6587188	None	8795	1079	112122	No_or_no_constitutive_exon
CGTTTGTAGTTATTTTAGTTGATACATTGATTGGTCTGCGGGATGTGCAGGT	6587123	6587188	6587073	6587125	1	4	BRADI4G07690	6585023	6587188	None	8795	1079	112122	No_or_no_constitutive_exon
GTTCTGCAGATCATAATGCAATGGTTATTTTTTGTGTTATGTGGGGGCAGGG	6759073	6760385	6760435	6760383	-1	4	BRADI4G07847	6758071	6760706	None	8795	1079	112122	No_or_no_constitutive_exon
TATTGAAAGAACGTTTGGCATCTTTAGTAAACATTGACTTATTGGGACAGAT	7263606	7263727	7263556	7263608	1	4	BRADI4G08260	7256565	7269871	None	8795	1079	112122	Yes
CCAACCAGCGAGATGATTGGTTTTGATGATATACAAATTTGGGCGTGCAGCT	7595288	7595365	7595415	7595363	-1	4	BRADI4G08520	7594650	7605502	None	8795	1079	112122	No_or_no_constitutive_exon
AGGGAGTACTTGCTAATTAAGTAACTCGATCATGAATTGGGGTGATGCAGTT	7755442	7755597	7755647	7755595	-1	4	BRADI4G08647	7753570	7755988	None	8795	1079	112122	No_or_no_constitutive_exon
GAGGATTTTGTTTCTTCACAATCTCATCTGATGGAGTTTCTTGGGGACAGGT	7903601	7903771	7903551	7903603	1	4	BRADI4G08780	7901185	7905159	None	8795	1079	112122	No_or_no_constitutive_exon
TTTTTTGGTTCCTTTCGTCTTACAAGTTGTAATTTGGGTGGATGGATTAGGA	7986880	7987105	7987155	7987103	-1	4	BRADI4G08830	7983458	7987428	None	8795	1079	112122	Yes
GGGGTGACTTTTCAATTTGATTTAAGTAACACGCTGAAATTGACGGGCAGAA	8642225	8642504	8642554	8642502	-1	4	BRADI4G09320	8642225	8644341	None	8795	1079	112122	No_or_no_constitutive_exon
ATTTATAATACAGACTAGAGAGTTTCATTGTTTTTTGTTTGGGATGACAGAG	8653069	8653200	8653019	8653071	1	4	BRADI4G09340	8652078	8654583	None	8795	1079	112122	Yes
CATTTATATTCATGTGTTAATCTGTTTTCATGTAACTGTCGAGGGGTCAGTG	8914031	8914226	8914276	8914224	-1	4	BRADI4G09577	8914031	8918969	None	8795	1079	112122	No_or_no_constitutive_exon
GAAGGGGTGGAGGAGCACTACGCGAGAACCTCGACGCTGGTGGGTGGTAGGC	10229205	10229492	10229542	10229490	-1	4	BRADI4G10540	10229205	10232269	None	8795	1079	112122	No_or_no_constitutive_exon
TGCGAGATATACAAATTTGTGAACTCCCATCAAGTATTGGGAAATTGCAGTT	10330228	10331110	10331160	10331108	-1	4	BRADI4G10660	10330228	10331923	None	8795	1079	112122	No_or_no_constitutive_exon
GGTGGACAGTATACAAAACCTGCAGCTGGGAGATAGGTTTGTGGGATCAGCT	10796265	10796790	10796215	10796267	1	4	BRADI4G11040	10795581	10796790	None	8795	1079	112122	No_or_no_constitutive_exon
AAATACAAGTCCTAAACATCTTTTGTTGACTTTGATCTCTGGGCGCGCAGGT	10830537	10830921	10830971	10830919	-1	4	BRADI4G11060	10830537	10831989	None	8795	1079	112122	No_or_no_constitutive_exon
TTTATCGGAATTACAATAATTACTTGACGTAGGTGAACAATGCGGGGCAGAG	11113799	11113993	11113749	11113801	1	4	BRADI4G11360	11113136	11114681	None	8795	1079	112122	No_or_no_constitutive_exon
TAAATCGTTCATAACTAACACACGGTCAGCTATTATTTTGGGTCGAACAGAT	11140285	11140690	11140235	11140287	1	4	BRADI4G11410	11138578	11140690	None	8795	1079	112122	No_or_no_constitutive_exon
TTCCGCCGAGCCTTTTCTGATTTTCGTGTTGTGTGTCTGTGGGTGCGCAGAA	11288018	11288190	11287968	11288020	1	4	BRADI4G11510	11287897	11296680	None	8795	1079	112122	Yes
AACTGAACTGCGATTTCCTGCTCTGTTTCGGTGCTGCCCTGTTAGGGCAGGT	11365798	11365887	11365937	11365885	-1	4	BRADI4G11550	11364101	11366445	None	8795	1079	112122	No_or_no_constitutive_exon
ACAACATTAGTTAATAACTCTACTCTTTTCTCTGTGTATGTTGGGAGCAGGC	11558682	11558742	11558632	11558684	1	4	BRADI4G11680	11557470	11561493	None	8795	1079	112122	No_or_no_constitutive_exon
TCTATGGCTGACCGGCGTCTTATCTCATGAGTTTTTGGGGGTGGATGCAGGC	11949686	11949754	11949804	11949752	-1	4	BRADI4G12037	11946146	11950225	None	8795	1079	112122	No_or_no_constitutive_exon
GGCACATAATTTCATACTTCATTTTGAGAATATTTCTTTTGACTGGGAAGCA	12653342	12653453	12653503	12653451	-1	4	BRADI4G12640	12651466	12653655	None	8795	1079	112122	No_or_no_constitutive_exon
AATTCGCTTAACAATATTGCCATAAAGTTCCTTTTTTTTGGGATAAACAGGG	13524398	13524477	13524527	13524475	-1	4	BRADI4G13220	13522345	13527883	None	8795	1079	112122	Yes
GGCCAGGGTCAATATCGACACGGGCATGTATGAGACCGTGGAAGGGGAAGGC	14032228	14032589	14032178	14032230	1	4	BRADI4G13670	14030847	14032589	None	8795	1079	112122	No_or_no_constitutive_exon
ATTCGATCTGTCAGCTTGGTTTTTTTTAATAAAAAAATTTGTGGGCGCAGGA	14126979	14127061	14127111	14127059	-1	4	BRADI4G13740	14122602	14127365	None	8795	1079	112122	No_or_no_constitutive_exon
TCACCTGTTGTCCTGTTTATAACCTTTTTTACTCATTTGGGATGGCGTAGGC	14396859	14397008	14397058	14397006	-1	4	BRADI4G13940	14394375	14398620	None	8795	1079	112122	No_or_no_constitutive_exon
TTTAGAGTGTTGATTTGACGCCGTTGATTGTGGTGATGGTGGGGGTGCAGGT	14400052	14400147	14400002	14400054	1	4	BRADI4G13950	14399680	14404675	None	8795	1079	112122	No_or_no_constitutive_exon
ATTTCAGGAAGGAGCCACTGAACATTTTGAGCCTGGTGGGGAACATCAAGGT	14568482	14568591	14568432	14568484	1	4	BRADI4G14130	14567457	14569048	None	8795	1079	112122	No_or_no_constitutive_exon
TAAAATTGGTTGCAATCTAGGCCTTCTAACATGAGCCCTCATGGGTGCAGAA	14735923	14736072	14736122	14736070	-1	4	BRADI4G14260	14735201	14736226	None	8795	1079	112122	No_or_no_constitutive_exon
GAGCAGCTGTGCCACGTGCTCACCCTCAGTGACTCGGCGGGGCGCTGGAGGC	14797658	14798322	14797608	14797660	1	4	BRADI4G14285	14797106	14798322	None	8795	1079	112122	No_or_no_constitutive_exon
TTCCGCTCAAGGCGGCTATCCGCATGGCCGGACTCTCGTGAGGGTGTCAGGA	14800465	14800837	14800887	14800835	-1	4	BRADI4G14290	14799403	14802356	None	8795	1079	112122	No_or_no_constitutive_exon
ATTCTTGGATTTCATGGCGCGATTTGATTTGATTTGGTTCGGGGATGCAGAG	15159000	15159240	15159290	15159238	-1	4	BRADI4G14630	15158469	15159673	None	8795	1079	112122	No_or_no_constitutive_exon
TTGGGCACCCTGATGTCGTGCTAATGTGCTACCTTGGACGGCATGGGTAGTG	15226058	15226309	15226359	15226307	-1	4	BRADI4G14680	15226058	15229386	None	8795	1079	112122	No_or_no_constitutive_exon
ATTCCATTAGCCTCCTGTTAGGGTGTGTTTAGTTCTCCTCACGGGGCTAGCT	15348257	15348452	15348502	15348450	-1	4	BRADI4G14770	15342777	15349941	None	8795	1079	112122	No_or_no_constitutive_exon
GAAAAGTGACGACAAAACCAGTTCTGCCATTATTTTGGGGGATCAAACAGGG	15683922	15684175	15683872	15683924	1	4	BRADI4G15017	15683722	15684666	None	8795	1079	112122	No_or_no_constitutive_exon
AAACCTTACTGTCCCATCTTTGTCTTGACTCTGGAAATTGGGAACTGCAGGT	15793533	15793968	15794018	15793966	-1	4	BRADI4G15117	15789054	15803584	None	8795	1079	112122	No_or_no_constitutive_exon
ACATTTTAAAAACGAGATATATTTTAATGGTTATGACATTGTGGGAGCAGGG	15948202	15948398	15948152	15948204	1	4	BRADI4G15270	15942684	15949655	None	8795	1079	112122	No_or_no_constitutive_exon
GCACGGCCATGTGAGTGGACGACATGGTGCGGCGGGGGCTGGTGGATGAGGC	16410898	16411270	16410848	16410900	1	4	BRADI4G15770	16410418	16411270	None	8795	1079	112122	No_or_no_constitutive_exon
CCCCATCCCGAATCCTCCGCTGCTCCCTGATTACTCCGCCGCGCGGGCAGGT	17063383	17063456	17063506	17063454	-1	4	BRADI4G16300	17061557	17063872	None	8795	1079	112122	No_or_no_constitutive_exon
GAGGCAACCTGGAGATGGGCAGCAGGCGACCTGGAGAGGGGAGGTTGGAGGC	17517006	17517307	17517357	17517305	-1	4	BRADI4G16686	17517006	17517542	None	8795	1079	112122	No_or_no_constitutive_exon
GTTTCTACATGTGTTTCTAAGTGACAAGTTGTATTACTGGGAAATGGCAGAT	17640385	17640502	17640335	17640387	1	4	BRADI4G16830	17634572	17640935	None	8795	1079	112122	Yes
TGGGTTGCACTGTTGCAAGCCTGCGGCCGGATAATAAATGGGTTGGGCAGAA	17838261	17838517	17838567	17838515	-1	4	BRADI4G17000	17838261	17840341	None	8795	1079	112122	No_or_no_constitutive_exon
CGCAAATGCAGTGGTGACCAAGACTCAGTGATTCCTCTAACTGGGAGCAGGA	19674658	19674737	19674787	19674735	-1	4	BRADI4G17900	19674118	19677643	None	8795	1079	112122	No_or_no_constitutive_exon
GAATTATGCTGCTGTAGTTATGAGTGGGCATGGGGGGCGCTGGGAAGCAGCC	19693522	19694074	19693472	19693524	1	4	BRADI4G17910	19691667	19694074	None	8795	1079	112122	No_or_no_constitutive_exon
TCGTCGTCTCCTCCAAGCAAGTCGTCGACCACTTGAGGAGGGTCTAGAAGGT	20434905	20435459	20435509	20435457	-1	4	BRADI4G18340	20434230	20435924	None	8795	1079	112122	No_or_no_constitutive_exon
GAAGTGTGCCTTCAGGGTATATATCCTAGATGTTGATGGCCGTGGGGCAGGC	21532562	21532870	21532512	21532564	1	4	BRADI4G18950	21531983	21532870	None	8795	1079	112122	No_or_no_constitutive_exon
TTGGCTAGTGTTTTTGATCATTTCGCTGTTGTTCGCGCGTGGGGGTGCAGCT	21740391	21740487	21740537	21740485	-1	4	BRADI4G19117	21733624	21740868	None	8795	1079	112122	No_or_no_constitutive_exon
TGGAGAGTCTATTTTATTCTTTACTGTTTCTGTTTTCTTGGGCAGCACAGTT	23507717	23507797	23507847	23507795	-1	4	BRADI4G20338	23505933	23519404	None	8795	1079	112122	No_or_no_constitutive_exon
GTAACTTACCATTGACGGGTTAGTCCACAAGCATGTATTGACGGGTGCAGGT	24204980	24205386	24204930	24204982	1	4	BRADI4G20990	24204672	24208028	None	8795	1079	112122	No_or_no_constitutive_exon
TAAGCAGAGAAAATTTCATGTCGATGAACTTATCTGAACTGGGTGCATAGGT	25355496	25355771	25355446	25355498	1	4	BRADI4G21750	25353910	25359320	None	8795	1079	112122	No_or_no_constitutive_exon
CCAAACGTTTGACTTGTGCTGACGTGTAACGTGTTCATTGGTGTGGGCAGGT	25356061	25357054	25356011	25356063	1	4	BRADI4G21750	25353910	25359320	None	8795	1079	112122	No_or_no_constitutive_exon
GCATCTTCTACCTATTGATCTTTCACACGAACCGCATAATTCGGCGGGAGGC	25848815	25850097	25850147	25850095	-1	4	BRADI4G21940	25848815	25854364	None	8795	1079	112122	No_or_no_constitutive_exon
ACTAAATAAGTAAACTGAACTGGTGTTTCTTTTGGGGAATTGTGGGATAGTC	26507351	26507600	26507650	26507598	-1	4	BRADI4G22280	26507351	26508111	None	8795	1079	112122	No_or_no_constitutive_exon
ACTAAATAAGTGAACTGAACTGGTGTTTCTTTTGGGGAATTGTGGGATAGTC	26508829	26509284	26509334	26509282	-1	4	BRADI4G22290	26508829	26509582	None	8795	1079	112122	No_or_no_constitutive_exon
AATGAGAGTTGAGAGGAATGATCCACAGCAACACTTGGAGGGGGATACAGAT	28364217	28365134	28364167	28364219	1	4	BRADI4G23510	28363016	28366852	None	8795	1079	112122	Yes
TTCTTGTTCTCCTTTTCATGACTCTAGTTTCTTTTGCTGAAATTGGGCAGAT	28763932	28764539	28764589	28764537	-1	4	BRADI4G23887	28763932	28768672	None	8795	1079	112122	No_or_no_constitutive_exon
AAATGTCTACCGACTAATTTGTTTTCATGATCATCTGGGTGATGCAATAGGA	28996040	28996489	28996539	28996487	-1	4	BRADI4G24000	28996040	28997003	None	8795	1079	112122	No_or_no_constitutive_exon
AATCAGCCCTGAGGTATAGTCACACCCTTTATTTATCGCTTGGGATGTAGGA	29362512	29362920	29362462	29362514	1	4	BRADI4G24210	29362017	29365877	None	8795	1079	112122	No_or_no_constitutive_exon
GCGTATCGACGTTCGTGGTTCTGTCTTCTCATGTGGGGAAATGAATGCAGGT	30199136	30199232	30199282	30199230	-1	4	BRADI4G24960	30194213	30199513	None	8795	1079	112122	Yes
TGTACTTTCGTAGCATGACTGAAGACTACAAAATTGTGCCGGGTGTGAAGCA	31096800	31097228	31097278	31097226	-1	4	BRADI4G25760	31096539	31098522	None	8795	1079	112122	No_or_no_constitutive_exon
TATCGTGTGCATTTCTTTACATGTGAACTTCGATGATTGGGAAAATACAGGA	32474949	32475001	32475051	32474999	-1	4	BRADI4G27334	32467937	32476412	None	8795	1079	112122	No_or_no_constitutive_exon
CAAAAGATATCAAAGAATTGAGAAAAACAGAAAAAGAAAAGGGCTAAAAGAA	32490965	32490974	32491024	32490972	-1	4	BRADI4G27360	32490965	32504895	None	8795	1079	112122	No_or_no_constitutive_exon
ACCTTTTTATGGATTGTTCATCATAATTGGTTGCTTTTCTCGGGGAGCAGGT	32611080	32611164	32611214	32611162	-1	4	BRADI4G27450	32610108	32622046	None	8795	1079	112122	No_or_no_constitutive_exon
TTTTGTCGTGCCATGTGCTTCATCGATTGACATGTAATTGGGTGGAGCAGGA	32858134	32858754	32858084	32858136	1	4	BRADI4G27697	32856067	32858754	None	8795	1079	112122	No_or_no_constitutive_exon
TGAAGTTTGGGCTGAAATTGTTTTCTTTACTGCTCTTCTCGTTAGGGCAGAA	32933350	32933794	32933844	32933792	-1	4	BRADI4G27740	32933350	32934442	None	8795	1079	112122	No_or_no_constitutive_exon
ACAGGGGAGCACTAGTCGGTCTTCTCAGTAGTTGAATCACGGGGTGAGAGTT	33178666	33179042	33179092	33179040	-1	4	BRADI4G27870	33178666	33179698	None	8795	1079	112122	No_or_no_constitutive_exon
CAAGGACTGACCCTCGGTGGGGTTTTTTGGTTTTGGCCGGGTGGATGCAGGC	33495657	33495774	33495824	33495772	-1	4	BRADI4G28160	33492705	33496030	None	8795	1079	112122	No_or_no_constitutive_exon
TAACTCCTAGCCCAGAGGTGTTTGATTATTATTTTTTGTGGTTTGGGAAGAG	34956437	34956548	34956598	34956546	-1	4	BRADI4G29500	34951318	34957350	None	8795	1079	112122	No_or_no_constitutive_exon
TTGTCCTAGTTAATTAACGTGTTGTGTGTGTGTGTGTTTTGGGTGAGCAGGG	35444053	35444939	35444003	35444055	1	4	BRADI4G29796	35443793	35444939	None	8795	1079	112122	No_or_no_constitutive_exon
CATTTATTAGTTTCTTTAGCAATCACTAATGACTTGTCAACAATGGGCAGGT	35572878	35572980	35572828	35572880	1	4	BRADI4G29887	35566656	35578374	None	8795	1079	112122	No_or_no_constitutive_exon
TGCCGGAGGCGGCAAGGGAGGCAAGGGCAAGGGGAAGGGCGGCAAGGGAGGC	35761308	35761341	35761391	35761339	-1	4	BRADI4G30050	35758941	35761637	None	8795	1079	112122	No_or_no_constitutive_exon
TTAAGACAAAATTTCATGTTAATTATGGTTTCTGCTTTTTCGGGGTGCAGAC	35781428	35781509	35781559	35781507	-1	4	BRADI4G30080	35781428	35782713	None	8795	1079	112122	No_or_no_constitutive_exon
ATTGCTGATACATACTGTACTAATTAAGCTTTGTTTCGTTGTGGGTATAGAT	35900964	35901670	35900914	35900966	1	4	BRADI4G30220	35900449	35901670	None	8795	1079	112122	No_or_no_constitutive_exon
TTGAGAGAATGTGTTCTTGATAATTTTTTGTCAATTGATGGGTTGAGCAGAG	36296457	36296721	36296407	36296459	1	4	BRADI4G30540	36294629	36299046	4347093	8795	1079	112122	No_or_no_constitutive_exon
AAACGTCATGTATTGTGTATTGGAATGGAGGTCGTATTGTTTAAGGGCAGAT	36439135	36439405	36439455	36439403	-1	4	BRADI4G30665	36437460	36442981	None	8795	1079	112122	No_or_no_constitutive_exon
GTCCGTCCCAAATATAATTCCGATATTAATTTACCGTACGTGGGTGGCAGGG	36501789	36502043	36501739	36501791	1	4	BRADI4G30750	36497505	36503364	None	8795	1079	112122	No_or_no_constitutive_exon
GTTCCTCGTGATTCCGTTTGTTAATTTGTGACTTTTGTGGGGAGTGGCAGAT	38137130	38137183	38137233	38137181	-1	4	BRADI4G32480	38133940	38138382	None	8795	1079	112122	No_or_no_constitutive_exon
GGATGTTCTCGAAGGTTCCAGTGAGTAACCGTTACTTTTTGGATGGGCAGGT	38289744	38289846	38289694	38289746	1	4	BRADI4G32600	38289365	38293901	None	8795	1079	112122	No_or_no_constitutive_exon
AGCACCTATCTTGCTCCTGCCCCGAGCTAATTGAAAATGCGGGAGCGCAGGT	38383620	38383676	38383570	38383622	1	4	BRADI4G32720	38383391	38389440	None	8795	1079	112122	Yes
GGAGGCTCGACTGAGCTGATCCAAAAACTTTTGAGTTTGATGGGGTCGAGGC	38481395	38482026	38482076	38482024	-1	4	BRADI4G32750	38481395	38482731	None	8795	1079	112122	No_or_no_constitutive_exon
TCATATGCAAAACCGGTAATGATTGTAAGTGTTTATTTGGGAGGAAACAGAT	38801398	38801688	38801738	38801686	-1	4	BRADI4G32980	38799772	38803150	None	8795	1079	112122	Yes
GCGTTCTGTTGTTTTCCTAACAGTTCGTTGTTTGAATTTTGGGGATGCAGAG	38942502	38943293	38942452	38942504	1	4	BRADI4G33160	38939514	38943293	None	8795	1079	112122	No_or_no_constitutive_exon
TGCTGCACGCGGAAGTTGTTAAGATGGTGACGAGGTTTTTGATTGGGCAGGA	39087108	39087171	39087221	39087169	-1	4	BRADI4G33377	39087108	39087928	None	8795	1079	112122	No_or_no_constitutive_exon
CAGCGGCAAAGCATAATGCAGCGATGACAATGCGTTGAACTGGGTGAGAGAT	39383565	39383977	39383515	39383567	1	4	BRADI4G33680	39383080	39385165	None	8795	1079	112122	No_or_no_constitutive_exon
CGTATATAAACGTCCGCATGTCTTTGATTAATGCGTGGTGGGGGGCGCAGGA	39466000	39466162	39465950	39466002	1	4	BRADI4G33760	39465127	39467073	None	8795	1079	112122	No_or_no_constitutive_exon
TATTTGAATATGCTATAGTATTGATTCCTTGGCCTTGCTTGTAGGGACAGAC	39507058	39507252	39507008	39507060	1	4	BRADI4G33810	39506334	39510378	None	8795	1079	112122	No_or_no_constitutive_exon
TTGGGCTTAAGGTGGAAAAGTACTCACTGTCCTCCATTATGGGTTAATAGGT	39990558	39990624	39990674	39990622	-1	4	BRADI4G34350	39989215	39991569	None	8795	1079	112122	Yes
ATACCTAGGTGTAAGCCCCCCCACGGCGTTCAGGTGTTTTGGGCGCGCAGGT	40083822	40083935	40083985	40083933	-1	4	BRADI4G34470	40079769	40084166	None	8795	1079	112122	No_or_no_constitutive_exon
CTTCTTTTCTCAAGTTCATCTTATTTCTGTTTTTTCCTAAAATGGGACAGAC	40349486	40349628	40349436	40349488	1	4	BRADI4G34840	40345298	40350640	None	8795	1079	112122	No_or_no_constitutive_exon
GGCTGCAGGAGTAGTGCAGTAACTGTACTGAGTTGAATGTTGGGATGCAGGA	40794860	40795711	40795761	40795709	-1	4	BRADI4G35350	40794860	40797013	None	8795	1079	112122	No_or_no_constitutive_exon
CCGCGCCTGCAAACTTTTAAAGATCAGAATCTCGGAGGGGGGAATTGCAGGG	40874441	40874520	40874570	40874518	-1	4	BRADI4G35470	40871644	40874880	None	8795	1079	112122	Yes
GGAAGCTTGAGAATTTGCTTTACTTATTATTTTTGTTCCCTTCAGGGAAGGA	42339585	42340216	42339535	42339587	1	4	BRADI4G37140	42337748	42340216	None	8795	1079	112122	No_or_no_constitutive_exon
AAGATGATAGACATTGGATAGTATGAGTATCTCTTATGAACTTGGGAAAGGA	42412877	42412996	42413046	42412994	-1	4	BRADI4G37230	42411609	42414771	None	8795	1079	112122	No_or_no_constitutive_exon
GACGATTTAAATTCTACGTTCTGATACCGGCTGGTTTTGGTGGGACGCAGGT	42433113	42433158	42433208	42433156	-1	4	BRADI4G37247	42431880	42433869	None	8795	1079	112122	No_or_no_constitutive_exon
TGTAGTAGCTAGCCGTTGGTTGATGTGTGTGTACTGCATGCGCGGGGCAGGT	42867639	42867735	42867589	42867641	1	4	BRADI4G37830	42867097	42868601	None	8795	1079	112122	No_or_no_constitutive_exon
AACAATTCTGTTCATTCTTATGCCTTTACATTTTTATTTCATTGGGACAGAA	43269022	43269296	43269346	43269294	-1	4	BRADI4G38300	43268139	43284074	None	8795	1079	112122	No_or_no_constitutive_exon
CAACTCATTGACTTGTGTGTAGGTCTTTCATTGATTGCTCTTGGGAGTAGAC	43374507	43375014	43374457	43374509	1	4	BRADI4G38440	43371966	43375014	None	8795	1079	112122	No_or_no_constitutive_exon
GGGTGCTTGTGTGACATACTTGCGTGACTGTTTCTACCTCAGGGTTACAGAT	43397831	43397946	43397781	43397833	1	4	BRADI4G38470	43393961	43399577	None	8795	1079	112122	No_or_no_constitutive_exon
TCGCGCCTTCTCATCGAGTTTTTATGTGCTGTGTTTGTGCGGGGTTGCAGAA	43444016	43444151	43444201	43444149	-1	4	BRADI4G38580	43442674	43444531	None	8795	1079	112122	No_or_no_constitutive_exon
CGCCTTCTCATCGAGTTTTTATGTGCTGTGTTTGTGCGGGGTTGCAGAAGTG	43444016	43444148	43444198	43444146	-1	4	BRADI4G38580	43442674	43444531	None	8795	1079	112122	No_or_no_constitutive_exon
GTGATCAATCACTAACTCTGTAAGTAACATTTTTTCTGGGTAAAATGCAGTT	43454877	43455564	43454827	43454879	1	4	BRADI4G38610	43454481	43455564	None	8795	1079	112122	No_or_no_constitutive_exon
TCTGTGTGTAATGCTAACCATGATTATGTTATGTGGGGCGGGGCGTACAGAT	43563141	43563259	43563091	43563143	1	4	BRADI4G38750	43558548	43563259	None	8795	1079	112122	No_or_no_constitutive_exon
AATTGATTGTGGATATGTGTGTTTTATGTTGCGATGGGGCCGGAGAGAAGGC	43665045	43665921	43664995	43665047	1	4	BRADI4G38965	43664791	43665921	None	8795	1079	112122	No_or_no_constitutive_exon
ATTTCCCTTTTCCTGGTATTGGAGTCTGACACTGCCTTGGGACAATGCAGAT	43724709	43724746	43724659	43724711	1	4	BRADI4G39050	43722134	43730836	None	8795	1079	112122	No_or_no_constitutive_exon
ACGCGAACTGAACTGAATCGCTCATCTGCTGTTGCTTCTGGTGGGAATAGTT	44235085	44235224	44235035	44235087	1	4	BRADI4G39590	44234835	44241082	None	8795	1079	112122	No_or_no_constitutive_exon
TAGCTGATATTGTCATGTATATACCCTAATTATTATGCAAACATGGGCAGAT	44343740	44343834	44343690	44343742	1	4	BRADI4G39710	44341329	44343834	None	8795	1079	112122	No_or_no_constitutive_exon
AGTTGTGTTGTTTCATAAGAAGATGCACTTCTTCTTTTATGGGGAAGCAGGG	44609119	44609236	44609069	44609121	1	4	BRADI4G40140	44608260	44610946	None	8795	1079	112122	No_or_no_constitutive_exon
TGCCGTGCCAGGCGCACAGATACTACCTGCAAGGAGCCAAGGCGGGGTAGTA	44761529	44761802	44761479	44761531	1	4	BRADI4G40371	44760674	44761802	None	8795	1079	112122	No_or_no_constitutive_exon
AGCTCATGATATATTTTTGTTAACTTGTTCTTACCTGGGTAATAATGAAGAT	45063148	45063385	45063098	45063150	1	4	BRADI4G40750	45062422	45064030	None	8795	1079	112122	No_or_no_constitutive_exon
AACCAGTCAATTTCTTGTGATTAATTCTGCTCTGGTTTCGGGCGCCGGAGGA	45250374	45250852	45250324	45250376	1	4	BRADI4G41020	45249684	45250852	None	8795	1079	112122	No_or_no_constitutive_exon
TCCAACGTTAATTATAATTATGTGTGTGGGACGGCCGGGGAATATGGCAGGG	45355203	45355319	45355369	45355317	-1	4	BRADI4G41190	45353798	45358497	None	8795	1079	112122	No_or_no_constitutive_exon
CGTTTCGTGTGAATTGTATGAGGAAAAGGCTGACCAGTGAAATTGGGCAGCG	45647508	45647559	45647609	45647557	-1	4	BRADI4G41597	45639816	45647923	None	8795	1079	112122	No_or_no_constitutive_exon
TAATGCACAAGTGCAGACTGCAGCGTAAGATCAAACGCGGGAACGCACAGCT	46668558	46668664	46668508	46668560	1	4	BRADI4G42770	46668476	46670320	None	8795	1079	112122	No_or_no_constitutive_exon
GCCTTCTAAATTTGTTCATCTGAGGCCTTGATTTTTCTCTGGGAGCACAGGC	46844524	46844692	46844474	46844526	1	4	BRADI4G43037	46843117	46846533	None	8795	1079	112122	No_or_no_constitutive_exon
ATATTTGGAGCCAGTAGCCTGATTTTTTCTTCTTATTTTCTGGGTAACAGAC	46845804	46845865	46845754	46845806	1	4	BRADI4G43037	46843117	46846533	None	8795	1079	112122	No_or_no_constitutive_exon
TCCTATTTAATTTTGTTTTACCGTCTCTTTTTTCCTATATGGGACTACAGGA	47005016	47005438	47005488	47005436	-1	4	BRADI4G43230	47005016	47009855	None	8795	1079	112122	No_or_no_constitutive_exon
CTGCCCGTAAGTAAGGCTGTAACTGACGATCGAGTTAATTGATTGGGCAGGG	47023541	47023639	47023689	47023637	-1	4	BRADI4G43257	47020024	47023902	None	8795	1079	112122	No_or_no_constitutive_exon
TCAAAATTGGTGAAGAGTTGACTGAAAATTAAAACCGATGACATGGGCAGGT	48134055	48134214	48134005	48134057	1	4	BRADI4G44860	48131958	48135020	None	8795	1079	112122	No_or_no_constitutive_exon
CAGCAGCACCAAGGAAAACAAAAACTAAAGGAAACCAAGACCAAGGGCAGGA	48227904	48228184	48228234	48228182	-1	4	BRADI4G45020	48226379	48228734	None	8795	1079	112122	No_or_no_constitutive_exon
GACACTGATGAGCAATGCTGCTGATGGTGAAATGAACTCAAACCGGGCAGGC	48374649	48375236	48374599	48374651	1	4	BRADI4G45227	48369627	48375236	None	8795	1079	112122	No_or_no_constitutive_exon
CTAGATGTTGTAGAAGAGGCACTATTTAATATTTTTCATGATTGGGACAGGT	48427335	48427385	48427435	48427383	-1	4	BRADI4G45310	48425627	48433560	None	8795	1079	112122	No_or_no_constitutive_exon
ATATATGGTGGCAGCATATGGCTGAAGTTGCTTGTTTTGTTTGAGGGTAGAA	48496713	48496885	48496663	48496715	1	4	BRADI4G45397	48488118	48497920	None	8795	1079	112122	No_or_no_constitutive_exon
CATTTAATTCCTCCATGTCTTGAACATCTATACATTTATGGGTGCGATAGCT	433967	434225	433917	433969	1	5	BRADI5G00450	432581	434225	None	8795	1079	112122	No_or_no_constitutive_exon
TGATTCCAATTACTGTTGACCTTAATTTTTTTTGGGAGGGATGGATGCAGCT	559463	559573	559623	559571	-1	5	BRADI5G00610	555623	560003	None	8795	1079	112122	No_or_no_constitutive_exon
CATTATCCTATCTGCACTTATGAATATTTGGTCTGTAATGGGTAAAATAGGA	746678	746830	746880	746828	-1	5	BRADI5G00770	742761	748846	None	8795	1079	112122	No_or_no_constitutive_exon
CGGAGGAGGGCGAGGGTTCCCAGCAGTCCGAGGAAGCGGAAAGGGAGGAGGA	1168005	1168339	1168389	1168337	-1	5	BRADI5G01250	1167072	1168749	None	8795	1079	112122	No_or_no_constitutive_exon
GTACAGCGATCTGTACCTGCATCTCATATACGTGTCATTTGTGGGTGCAGCA	2192391	2192522	2192572	2192520	-1	5	BRADI5G02077	2191263	2193327	None	8795	1079	112122	No_or_no_constitutive_exon
AATGTGTTTCCACTCCAGCTTGATTTAGAGAATCGTTTTTGTGCGGGCAGGA	2388270	2388331	2388381	2388329	-1	5	BRADI5G02260	2387456	2389072	None	8795	1079	112122	No_or_no_constitutive_exon
TGTACTCACAACAGTAATCTCATCTGAATTCCCATCATGGGAGTAAACAGGC	2409842	2410334	2410384	2410332	-1	5	BRADI5G02300	2408003	2416243	None	8795	1079	112122	No_or_no_constitutive_exon
TTGTTGCTTGTTGTTAATGTATTTCGATCTTCACGGCTTGGGGTGTATAGGA	2618090	2619154	2618040	2618092	1	5	BRADI5G02460	2617003	2619154	4334886	8795	1079	112122	No_or_no_constitutive_exon
GTTTATGTAGCTTTTTCTGACCATGGCTTTGTTCTTGGGACATGGAACAGGG	4337363	4337609	4337659	4337607	-1	5	BRADI5G03590	4337363	4342373	None	8795	1079	112122	No_or_no_constitutive_exon
TTGGAAAAAAATTGTATTCTGTTTCTTACTAGTTTTTTGGGGAACTACAGGA	4345297	4345459	4345509	4345457	-1	5	BRADI5G03600	4342501	4360691	None	8795	1079	112122	No_or_no_constitutive_exon
TTGGTTGTCAGGTTTTGATTAGAAATTTTCTCGCTTGATCATGGGTGCAGAT	4449109	4449234	4449284	4449232	-1	5	BRADI5G03640	4447297	4449566	4335202	8795	1079	112122	Yes
TTCAGCCAGGCATGGGCTTACTAAGTCGTGATTTGGTTTTTGTGGGACAGAT	5219861	5219959	5219811	5219863	1	5	BRADI5G04070	5214746	5220618	None	8795	1079	112122	No_or_no_constitutive_exon
GTGTGAATGGTCGGATCATTGATGTACCTGATCACTGCGGGGATGCACAGGG	5220056	5220618	5220006	5220058	1	5	BRADI5G04070	5214746	5220618	None	8795	1079	112122	No_or_no_constitutive_exon
TGCCTAGTTAATCAGCTAACTAAGGTTTCTAATGATGTTTGGGATGACAGGA	6112943	6113045	6112893	6112945	1	5	BRADI5G04777	6109404	6123687	None	8795	1079	112122	No_or_no_constitutive_exon
ATGTCTTAACTTCCTTGGTTTCCTAATCGTACCCCAATGTTGTGGGACAGGA	6680823	6680943	6680993	6680941	-1	5	BRADI5G05190	6677342	6682775	None	8795	1079	112122	No_or_no_constitutive_exon
CTGCCTCACCTAGTTTTTCCTCCCTTCCATGGGATTGGTGGGGCGTGCAGGG	9758051	9758200	9758250	9758198	-1	5	BRADI5G07310	9755115	9758511	None	8795	1079	112122	No_or_no_constitutive_exon
GATTTGAGGAGGGGGCTCATCTGAGCATGTTGAAAATTTGAATTGGGCAGAT	9770704	9770902	9770654	9770706	1	5	BRADI5G07330	9770420	9770902	None	8795	1079	112122	No_or_no_constitutive_exon
TTCCAGAATTTGTTGTTATCTTGAGAAATTTTATGGACTTGTGGGTGTAGCA	10884756	10884949	10884706	10884758	1	5	BRADI5G08297	10884482	10886039	None	8795	1079	112122	No_or_no_constitutive_exon
TTGATTAATTATCAAAACTAATGGCGTGTGTGCATGTGGCGGATGGGCAGGG	11093852	11094953	11093802	11093854	1	5	BRADI5G08380	11092851	11094953	None	8795	1079	112122	No_or_no_constitutive_exon
GAAACTGAAACAGCGGTTCTCCTCTTCTTCTTCTTTTCTGGGATGTGCAGGT	11389537	11390079	11390129	11390077	-1	5	BRADI5G08620	11389537	11392810	None	8795	1079	112122	No_or_no_constitutive_exon
GCGTGGGGTGGTTGATGGTGCCTGCCGTGGGTCTGGTCTGGGGGCTGGAGGT	11767140	11768218	11767090	11767142	1	5	BRADI5G08770	11766043	11768218	None	8795	1079	112122	No_or_no_constitutive_exon
CTGACGAAACTGACGGCCGTTTACTAATTTTATCTGGGCTGGGCTGGCAGGC	12523621	12524146	12523571	12523623	1	5	BRADI5G09290	12519097	12524146	None	8795	1079	112122	No_or_no_constitutive_exon
TTCTACCGCCTGGTATCTCTGTTTCCGGAAGATGATCTCTGGGATTGCAGGG	12923869	12923968	12923819	12923871	1	5	BRADI5G09570	12923406	12925437	None	8795	1079	112122	No_or_no_constitutive_exon
GATTGCCGTGAGTTTGATTTTCATGCGCGAATGCGTCTTTGTGTGGGCAGGA	12971870	12971945	12971820	12971872	1	5	BRADI5G09650	12971546	12975203	None	8795	1079	112122	No_or_no_constitutive_exon
AGAGTTACAAGTTACGTAACGAATTAATGGACGGCGTTTCGGGCATGCAGGG	13313416	13314032	13313366	13313418	1	5	BRADI5G10070	13312645	13314032	None	8795	1079	112122	No_or_no_constitutive_exon
CCGTAAAACGATTACGCCAGAATCCTGAACCTTCTCCGGCTTGGGGGCAGGG	13320354	13320493	13320304	13320356	1	5	BRADI5G10080	13320152	13327977	None	8795	1079	112122	Yes
ACAAAGTTGATAATTGAGCTGAGCACCCTGCTGGGGGTTTGTGGGTGCAGAC	13381187	13381400	13381450	13381398	-1	5	BRADI5G10130	13379113	13382644	4348359	8795	1079	112122	No_or_no_constitutive_exon
TGAGGTAGCAGCAGGGGACGGTGTGGAGTACCTGTCGGGTGGAAATACAGCA	13713253	13713613	13713663	13713611	-1	5	BRADI5G10440	13713253	13720278	None	8795	1079	112122	No_or_no_constitutive_exon
TGGATTAGAGCTGTGAATTGTGTATTGTTGTTGTGTAATTGGGGAAAAAGGT	13771929	13772085	13771879	13771931	1	5	BRADI5G10500	13771417	13772823	None	8795	1079	112122	No_or_no_constitutive_exon
TGTTGGACCTTCCACTTTTCATTTTATCAACATAATGTGGGGGGTTGCAGGT	14178632	14178743	14178582	14178634	1	5	BRADI5G10830	14175585	14180666	None	8795	1079	112122	No_or_no_constitutive_exon
TGATTTGTGATTTTGTTGGATCTGCAACGCAGGCGACTATAGGGGGCGAGGC	14593372	14593563	14593613	14593561	-1	5	BRADI5G10980	14589855	14594070	None	8795	1079	112122	No_or_no_constitutive_exon
TGATGTCTCGTGTCTCATTGTGTGTTTGATGATCCATTGTCGGGTGGCAGCG	14689127	14689262	14689312	14689260	-1	5	BRADI5G11147	14687958	14692932	None	8795	1079	112122	No_or_no_constitutive_exon
CCTGCGGCCGATGCCTGATAGTAACTGGTTTAACCTTTTGCTGGGAGCAGAT	14930456	14930658	14930406	14930458	1	5	BRADI5G11350	14928548	14931222	None	8795	1079	112122	No_or_no_constitutive_exon
TGTCAAGCAGGTTGGTGAACGTTTACGCGTGCGTGCTTGCGGGGCGGCAGGG	15315882	15316490	15316540	15316488	-1	5	BRADI5G11830	15315882	15317059	None	8795	1079	112122	No_or_no_constitutive_exon
TGGTAGTTATCTTGATATCTGATGATCTTGAATTACAGGACAACGGGCAGGG	15456250	15456764	15456200	15456252	1	5	BRADI5G11990	15451953	15456764	None	8795	1079	112122	No_or_no_constitutive_exon
CATACCTTGGTTTCTGATCTCTAGCTTCTTTCGCTGGGTTGTACAAGAAGAA	15811441	15811490	15811391	15811443	1	5	BRADI5G12335	15809794	15812417	None	8795	1079	112122	No_or_no_constitutive_exon
TCACAGCATTACGGCCATGATTCTGTTGGTGAGTTTGCTGGGCAGTGTAGCT	15947632	15947670	15947720	15947668	-1	5	BRADI5G12490	15946823	15948674	None	8795	1079	112122	No_or_no_constitutive_exon
CCAAGTACTCTGACTTAATCTGAGTTCTTTTTGCTGTCCAATGGGAACAGAG	16115502	16115860	16115910	16115858	-1	5	BRADI5G12660	16115177	16121924	None	8795	1079	112122	No_or_no_constitutive_exon
CAACTAGAAGCACATATGCATCTAACTAATATTTATTGGGACATGAACAGGT	16427499	16427574	16427624	16427572	-1	5	BRADI5G12870	16424574	16428897	None	8795	1079	112122	No_or_no_constitutive_exon
TCTAGAGGGGATGGTAGTGCACGCATGGTGAGCCTGAACAGGGCTGGTAGAG	16454911	16455170	16454861	16454913	1	5	BRADI5G12910	16450117	16455170	None	8795	1079	112122	No_or_no_constitutive_exon
CAGAGTCTTGTTTTTTTGTTTTTGACTTTTCTTGTGTGGGGCGAGCACAGTT	16547720	16547873	16547923	16547871	-1	5	BRADI5G12990	16544728	16549798	4336116	8795	1079	112122	Yes
AGGTGCCGTCATTGGCGGTGGTGCATGACGAGGTGCTTGTGTGGGTGTAGGC	16833729	16834719	16833679	16833731	1	5	BRADI5G13210	16828480	16834719	None	8795	1079	112122	No_or_no_constitutive_exon
GTGCACTGAACAACAGCATGGAACCCTCTGGTGCTGGATGATTGGGCAAGGG	16837114	16838058	16838108	16838056	-1	5	BRADI5G13220	16837114	16839406	None	8795	1079	112122	No_or_no_constitutive_exon
CAAGATTATTCTTAACATTTTGAAATATTTATATATTTGAAGGGGTGCAGCC	16869197	16869276	16869326	16869274	-1	5	BRADI5G13260	16867194	16871003	None	8795	1079	112122	No_or_no_constitutive_exon
ATACTGACGCCCTGTGTGTTGTGCTGTGTGTGCATTGCTGGTGGGCGAAGAA	17210993	17211426	17211476	17211424	-1	5	BRADI5G13710	17210993	17216728	None	8795	1079	112122	No_or_no_constitutive_exon
TTTATCTGTTTTTATTTCTCATGCATATAGATATTTATGTGGGATTGTAGGT	17652750	17652828	17652878	17652826	-1	5	BRADI5G14180	17650058	17656835	None	8795	1079	112122	No_or_no_constitutive_exon
TACTCTGTAGAGTAAATCTTTAAGCTGTTTGCTCTGTCTGGGATGGGCAGGG	17680570	17680785	17680520	17680572	1	5	BRADI5G14240	17680009	17682137	None	8795	1079	112122	No_or_no_constitutive_exon
TGTTTCTCTTTGGCTAATTTTGGTGTTGTTTTTGGGTTGGGATTGGGCAGTG	18045098	18045251	18045301	18045249	-1	5	BRADI5G14590	18039322	18045596	None	8795	1079	112122	No_or_no_constitutive_exon
AAAGTAATCTATAGCGTGCTAAACGCACGCTCTTGCTTTGGGTGATGCAGGT	18302033	18302238	18302288	18302236	-1	5	BRADI5G14887	18300930	18304816	None	8795	1079	112122	Yes
TGTACTACTTCTGCATATGTACTAGCGTTTGATATTGGATGGGATTGTAGAT	18387582	18388237	18387532	18387584	1	5	BRADI5G14960	18387278	18391400	None	8795	1079	112122	No_or_no_constitutive_exon
GCTTCCTGAAGTTACCTGACGTGGTTAATGTATTTTGGTTTTGGGGACAGAT	18582263	18582576	18582213	18582265	1	5	BRADI5G15220	18580452	18582576	None	8795	1079	112122	No_or_no_constitutive_exon
TGAAATAGAATCTGGCTCTTCTGGACCATCTAATCAGGGTCATGAAACAGGA	18815254	18815649	18815699	18815647	-1	5	BRADI5G15450	18812996	18817296	None	8795	1079	112122	No_or_no_constitutive_exon
TCACTGACGCTGTTAGTTCCGGTTCTATGTGCGTGCTTTGGGGGGTGCAGAT	18945924	18946190	18945874	18945926	1	5	BRADI5G15587	18944869	18946980	None	8795	1079	112122	No_or_no_constitutive_exon
CAGAAAGTTGTCCCCTGACCCTTTTAGTACGATGTTGCTTGTGGGCGCAGAT	19265445	19265545	19265395	19265447	1	5	BRADI5G15840	19263911	19266583	4336417	8795	1079	112122	No_or_no_constitutive_exon
TCACAATTCTGCTCTTTTTTTTTATGAAACTAAGCCTGCAAAATGGGCAGGT	19718918	19718977	19718868	19718920	1	5	BRADI5G16320	19717606	19721700	None	8795	1079	112122	No_or_no_constitutive_exon
TGAGCGATTTGTTGAAGTGAAGCAAGCAAGCGCGTGGTCTGTGGGTGCAGGG	20001435	20001565	20001385	20001437	1	5	BRADI5G16707	20001145	20002557	None	8795	1079	112122	No_or_no_constitutive_exon
GTTTCTTCTGTGCTCTTGAGAAGTTGATTGCTTCGTTCTTGGGCGTGCAGTG	20091703	20091839	20091653	20091705	1	5	BRADI5G16817	20091440	20096614	None	8795	1079	112122	No_or_no_constitutive_exon
GGAATTTATGATTTTGCTGTGTGTATGTGTGCGCCTTTGGGAACCTGAAGGA	20292419	20292722	20292369	20292421	1	5	BRADI5G17057	20292030	20294529	None	8795	1079	112122	No_or_no_constitutive_exon
GGCACTATTTAAAACTGCTAACAAAACCAGCCGAATTCCTGTGGGCGCAGGT	20316791	20317257	20316741	20316793	1	5	BRADI5G17087	20316039	20318611	None	8795	1079	112122	No_or_no_constitutive_exon
GAATTCCTTTTATCTGGTGGCGTTGTCTGATCCAGTGATGGGTTGAATAGGT	20329246	20329341	20329196	20329248	1	5	BRADI5G17100	20323195	20332897	None	8795	1079	112122	No_or_no_constitutive_exon
GTTAAATATGACTGCGTTTGGATGGTTGTGTTGTGTGCGAGGGAGCGCAGGT	20337003	20337100	20337150	20337098	-1	5	BRADI5G17110	20332907	20337618	None	8795	1079	112122	No_or_no_constitutive_exon
TGCCATAGATTCATATGATACTCTTCTTATTCGAACATTCTGTGGGGCAGAG	20461732	20461944	20461682	20461734	1	5	BRADI5G17187	20459403	20462307	None	8795	1079	112122	No_or_no_constitutive_exon
TCTGTAGAAACTAATTATAACTAGTGTATTTAACATCTGTGGGCATGCAGGT	20939917	20940046	20939867	20939919	1	5	BRADI5G17750	20934755	20940765	None	8795	1079	112122	No_or_no_constitutive_exon
AACTGTCCTTTAATTCTCTTTGTTGTCACGTGATGTCTGCGCGCGGGCAGCG	20946728	20947171	20946678	20946730	1	5	BRADI5G17760	20945656	20947171	None	8795	1079	112122	No_or_no_constitutive_exon
CTTGCATTGTTGTTGATACGTACTGAAAGTCTGAAACTTTGGGTATGCAGCG	21000807	21000921	21000971	21000919	-1	5	BRADI5G17860	21000463	21003025	None	8795	1079	112122	No_or_no_constitutive_exon
GAAGAATTGTTTTTTTCCTGCCTTTTTTATGCAATGGGATACGTAAACAGGA	21515817	21515935	21515767	21515819	1	5	BRADI5G18520	21514807	21521953	None	8795	1079	112122	Yes
AATGTAGTAAAAAGTTTGTGTTCTTGTACTACTAATTCACGGGAATGCAGTT	21772149	21772507	21772099	21772151	1	5	BRADI5G18660	21769597	21772507	None	8795	1079	112122	No_or_no_constitutive_exon
AAGTGGATTGTGATTGATTGTACGTGTGAAATTTTTGATTGGGTTGGCAGAT	22097461	22097704	22097411	22097463	1	5	BRADI5G19050	22096875	22098402	None	8795	1079	112122	No_or_no_constitutive_exon
GGGCTAGCAAAAACTGACAAATTGTGTTGACTGGGTCTTTGGGCTGGCAGGG	22259131	22259453	22259503	22259451	-1	5	BRADI5G19250	22258227	22260567	None	8795	1079	112122	No_or_no_constitutive_exon
AGTAGCTTTGCTTTTCTTTAATAAAATCTGATGTATTATTGGGTGAGCAGGA	22939924	22940099	22940149	22940097	-1	5	BRADI5G20040	22939250	22945424	None	8795	1079	112122	No_or_no_constitutive_exon
TGTTGAGTTGACTTTTGACACGTCGATCGAATATTTTGGTGCGTGGGCAGAC	23504668	23504868	23504918	23504866	-1	5	BRADI5G20734	23503055	23505359	None	8795	1079	112122	No_or_no_constitutive_exon
CTAGTATTTAAAAGTGCAACTGTCAGCTTATACCTATGTCAAATGGGCAGGT	23751407	23751470	23751520	23751468	-1	5	BRADI5G20990	23750543	23752880	None	8795	1079	112122	No_or_no_constitutive_exon
TTATTAATCTATGAGCATCTGATCTATTTATCCTGTTGCTGGGAATGCAGCT	23794946	23795060	23795110	23795058	-1	5	BRADI5G21040	23790320	23795995	None	8795	1079	112122	No_or_no_constitutive_exon
CTCCATGGCCACACCACCCACATGTTGCAGGATCTGTTCGGGGCCGGGAGCG	24070217	24070849	24070899	24070847	-1	5	BRADI5G21470	24070217	24071782	None	8795	1079	112122	No_or_no_constitutive_exon
AAATACAAAGCTTCAGCTGATGACATATCTTGCACTTTTCATGGGTGCAGGG	24143314	24143482	24143532	24143480	-1	5	BRADI5G21580	24143314	24145585	4336971	8795	1079	112122	No_or_no_constitutive_exon
TATGATCGATCCAGCATATTTTACTGATGAAATGCTTTTTGTGGGGACAGGT	24259898	24259975	24260025	24259973	-1	5	BRADI5G21710	24257501	24262701	None	8795	1079	112122	No_or_no_constitutive_exon
TACTCTACTTTGGACCGAATCTTTATTCTAAACAAATGCTGTGGGTGCAGGA	24399388	24399530	24399580	24399528	-1	5	BRADI5G21890	24396252	24401317	None	8795	1079	112122	Yes
AATTGGCAGCAGCAATTAACTGTGTTGGCGTGGTGCTCTGGGTGATGCAGGT	24534594	24534851	24534544	24534596	1	5	BRADI5G22070	24532636	24536906	None	8795	1079	112122	No_or_no_constitutive_exon
TATTTGTACTTCCACGAGCGGATCCTGGGGAAGCTCCTCGGGGACGACAGCT	24717284	24717348	24717234	24717286	1	5	BRADI5G22300	24716587	24718430	None	8795	1079	112122	No_or_no_constitutive_exon
TTGATCAGCATACCTTCTGTTTTTGGGTGTCATTTTTTGTGGGAACGCAGGT	24782558	24782690	24782508	24782560	1	5	BRADI5G22390	24780551	24782981	None	8795	1079	112122	No_or_no_constitutive_exon
GAATGGTGAGGAGGATGAGGAAGAACCGGAGGAGCAGGAGGGCGGAGGAGGT	25292272	25292750	25292800	25292748	-1	5	BRADI5G23325	25292272	25295083	None	8795	1079	112122	No_or_no_constitutive_exon
AATGTTGAAGCTTGATGTGATGTGTGTGTGATGTGGATGTGGGTTGGCAGGT	25314070	25314304	25314020	25314072	1	5	BRADI5G23340	25312830	25315109	9270267	8795	1079	112122	No_or_no_constitutive_exon
GTGAAAAACTGAAACGCAACGAGGGAGATGTTGAGGTTAACGGGGCAGAGCT	25376898	25377024	25377074	25377022	-1	5	BRADI5G23437	25374771	25377250	None	8795	1079	112122	No_or_no_constitutive_exon
TCCCATTCGGTTTCAACACAAGGCACTGACTGAGACATTAACACGGGCAGCG	25573087	25573757	25573037	25573089	1	5	BRADI5G23730	25571248	25573757	None	8795	1079	112122	No_or_no_constitutive_exon
AGAGTTCCATTACGATTAATGGGTGGCTTCGAGATTTCTTGTGGGCACAGGC	25632870	25633167	25633217	25633165	-1	5	BRADI5G23845	25632870	25635045	None	8795	1079	112122	No_or_no_constitutive_exon
AGATTGATGCATTCATGTGGAGGAATCATTGATATCTTTGTGGGTAGCAGGT	25813667	25813976	25813617	25813669	1	5	BRADI5G24080	25813243	25814657	4337218	8795	1079	112122	No_or_no_constitutive_exon
AATTGATTGGATTTTTTTACTTTTGCGATTGGGTTTGGTTTTGGGGGCAGAC	26091167	26091431	26091117	26091169	1	5	BRADI5G24450	26090857	26095635	None	8795	1079	112122	No_or_no_constitutive_exon
TTCACTGAATTCCCAAAATTTTGGACTTAGTTTCAGGGAACAGAGAAGAGCG	26153693	26153762	26153812	26153760	-1	5	BRADI5G24560	26153693	26155955	None	8795	1079	112122	No_or_no_constitutive_exon
AATGTTTTGATCTCATCTTTGCCTAAAATTTGGCCCTTTGGGACACGCAGAT	26331404	26331890	26331940	26331888	-1	5	BRADI5G24810	26331404	26333262	None	8795	1079	112122	No_or_no_constitutive_exon
CTCACTCACTGTTTTTTTTTGTGTGTGTTTGTGTGCGTGGGCGGGTGCAGAT	26392896	26393031	26393081	26393029	-1	5	BRADI5G24870	26381664	26393219	None	8795	1079	112122	Yes
TTTGTCATTTTTTCTGGTAATTTAATTTATTGTTGCATGTGGGCATGCAGAT	26450171	26450359	26450121	26450173	1	5	BRADI5G24930	26448232	26452723	None	8795	1079	112122	Yes
CTTGGTGGGACTAAAAGGCTTTGTTGTTGATGATGTATTTATGGGACCAGTG	26822143	26822267	26822093	26822145	1	5	BRADI5G25560	26820282	26824812	None	8795	1079	112122	No_or_no_constitutive_exon
CGTGGAAATACTTTGATTGCTGGATTTTCTTGTGTTGGGGATGGATGGAGTG	26989848	26991088	26991138	26991086	-1	5	BRADI5G25817	26989848	26992049	None	8795	1079	112122	No_or_no_constitutive_exon
AAGCTGATGCGACGACATTTGGCTTACCCGATTGATTTTAAGGGCTGCAGGT	27117628	27117792	27117842	27117790	-1	5	BRADI5G25987	27115644	27118206	4337382	8795	1079	112122	No_or_no_constitutive_exon
CTTCGATACGTATGAAATCATGACATAACTTTTCTCGCTGGGTGAAATAGAT	27161358	27161727	27161777	27161725	-1	5	BRADI5G26047	27158879	27163913	None	8795	1079	112122	No_or_no_constitutive_exon
AATTACTTGTGCATTACTTCGCCATATGAGCATCTTATATATGGGTGTAGGT	27188897	27189067	27189117	27189065	-1	5	BRADI5G26100	27187096	27190531	None	8795	1079	112122	No_or_no_constitutive_exon
TTTTTAATCTTCCCTACTTTTTTATAATTATTTTTGGGCTGGCAGTGCAGGA	27213028	27213097	27212978	27213030	1	5	BRADI5G26120	27211114	27215383	None	8795	1079	112122	No_or_no_constitutive_exon
GCTATGTCGTGCAGTAATTTATTGGTGTGTGTTTGTTTTTGGGTGTGCAGTG	27428606	27428724	27428556	27428608	1	5	BRADI5G26410	27428086	27432090	None	8795	1079	112122	No_or_no_constitutive_exon
CAGTGTGCGGTTTACTTACAGTGTGTGGGTGGTGGTTGTTTTGGGAGCAGAA	27469494	27469561	27469444	27469496	1	5	BRADI5G26500	27468906	27472109	4337437	8795	1079	112122	Yes
CAGATGAAGCATTTAGCTCCTTAAGCTCATTGTTTGTTGTGACTGGGCAGGC	27495215	27495485	27495535	27495483	-1	5	BRADI5G26530	27494492	27498472	None	8795	1079	112122	No_or_no_constitutive_exon
TGGTTTTATTTACCGACTGATTGATCGAACTCCTTTTTGCGTGGGCGCAGGC	27530427	27530523	27530377	27530429	1	5	BRADI5G26587	27530173	27534842	None	8795	1079	112122	No_or_no_constitutive_exon
TTGCCCCACGCCCGCCCATGGTCTTCTTGGATGTGGATCGGGATGTGCAGGA	28188846	28189176	28188796	28188848	1	5	BRADI5G27420	28186320	28190053	None	8795	1079	112122	No_or_no_constitutive_exon
