# Supplementary material for: Widespread Separation of the Polypyrimidine Tract From 3′ AG by G Tracts in Association With Alternative Exons in Metazoa and Plants
Source: Front Genet. 2019 Jan 14;9:741. doi: 10.3389/fgene.2018.00741 (PMC6339879; doi:10.3389/fgene.2018.00741)
Supplement: DATA FILE S2 — Sequences of REPAG 3′ SS from each species of metazoa, plants and protists. [file Data_Sheet_2.zip › Supplementary data 2/Metazoa_Release38_heliconius_melpomene.txt]

REPA_GGG_Sequence	Exon_Start	Exon_End	Pos_-50	Pos_+2	Strand	Chromosome	GeneID	Gene_Start	Gene_End	Gene_Name	Number_of_REPAs	Number_of_REPAs_has_GGG	Number_of_Intron(Intra_genic_Region)	Upstream_Constitutive_Exon
ATAAAATGTAATGCAGGTAATTCATCGGCGTGATGACTATGGGATACCAGCG	101012	101166	101216	101164	-1	HE671591	HMEL016628	96810	110235	FREP-C	3802	220	77243	No_or_no_constitutive_exon
CATCCAGATGCTGATGCACTCTATGTAGGGTAAATTGATCTTGGGGAGAGAG	162761	162858	162711	162763	1	HE671591	HMEL016631	162022	162858	None	3802	220	77243	No_or_no_constitutive_exon
TGGCAGGTCAAAGACTGTCCACCGGAACTATTACTCGGGGACATAGGCAGAC	1127193	1127266	1127143	1127195	1	HE671591	HMEL016690	1116990	1133677	None	3802	220	77243	No_or_no_constitutive_exon
TCAAAAACAAGTGTCAACAGTGATATCGTCTCTATGCTGTGACGGGTCAGTG	27906	27993	27856	27908	1	HE672073	HMEL012382	20424	28440	None	3802	220	77243	No_or_no_constitutive_exon
GTTTGTTCACTCAGAACGCAATGGTAGTGGAGGATGACCCCAACGGGGAGAA	807009	807244	807294	807242	-1	HE672073	HMEL012447	803929	816142	None	3802	220	77243	No_or_no_constitutive_exon
ACTTTAAAATAATGTGTTATTCTAGGTTGACTGGCAATGGGAAGATCAAGAT	1067968	1068111	1067918	1067970	1	HE672073	HMEL012465	1066351	1072638	None	3802	220	77243	No_or_no_constitutive_exon
CCACGACGAACTGATCAACCCATCTAACATCTGGAGTATGGGGGCCGTAGAT	4543	4800	4850	4798	-1	HE667780	HMEL002000	2218	25547	None	3802	220	77243	No_or_no_constitutive_exon
TCTGCTTCTCGAACTCCTGCGCAACGTCCAGTTGAGTCAAACCGGGGAAGCG	295012	295070	294962	295014	1	HE667780	HMEL002009	285564	302984	None	3802	220	77243	No_or_no_constitutive_exon
TTTTCGTGTAGCGACCCAACGCGGACCCATTCACGGGCGTGGGCATCAAGGT	761320	761464	761514	761462	-1	HE672070	HMEL016219	756212	777255	None	3802	220	77243	No_or_no_constitutive_exon
AGAAGGTATGGCGGGCGAGGTCACAAACGAAATATGGCGGGCGAAGTTAGGT	529221	529299	529171	529223	1	HE671335	HMEL013144	518923	540030	None	3802	220	77243	No_or_no_constitutive_exon
AATAGGTGCAAGAGCTCTGCAAGCCCCACCTGTTCCTGCCGGCGGGCAAGGT	103578	103772	103822	103770	-1	HE671606	HMEL017008	86283	112840	None	3802	220	77243	No_or_no_constitutive_exon
ATACAAGTAAGTTGAAAACTCGCTAAAAGGTAAATATTGGGGTAAATAAGAT	485729	485922	485679	485731	1	HE671606	HMEL017022	478312	489914	None	3802	220	77243	No_or_no_constitutive_exon
AATTTATATTCCTTAACTTGGGGCTTGTGTATATTTTCATGGGCGCTAAGTT	144698	144796	144846	144794	-1	HE671488	HMEL014919	141507	147000	None	3802	220	77243	No_or_no_constitutive_exon
CATTTTAGTTAGTTCCTGTAGTACAATTCCTATGGTACCAGGGGATGTAGAA	124472	124624	124422	124474	1	HE671542	HMEL015934	113667	141002	None	3802	220	77243	No_or_no_constitutive_exon
TTGTTTTCTAATTAAATTATTCGTATCTAACATATTGGGTTATTAAAAAGGG	101666	101723	101616	101668	1	HE671337	HMEL013227	98077	118869	None	3802	220	77243	No_or_no_constitutive_exon
TTTTTTCAATTATAATATAATAGGCAGTCTATTAACAATTTGGGTGGCAGGG	656745	656954	657004	656952	-1	HE670875	HMEL009212	655611	668410	None	3802	220	77243	No_or_no_constitutive_exon
TCAATAAAAACTTATAGTGTTATTATTTGTAGCGGAAAATGACTGGGAAGTT	195922	196084	195872	195924	1	HE671365	HMEL013509	194249	200728	None	3802	220	77243	No_or_no_constitutive_exon
CATACATCCGTAGATACCGTCGTCGGCAGTAGAAATGCCGGGTGGTACAGAC	262850	262993	263043	262991	-1	HE671617	HMEL017351	249245	276455	None	3802	220	77243	No_or_no_constitutive_exon
AGCAATCGGTATTTTCTTCAAAGCATATAATGTTGTTGTGTGTGGGGCAGGG	525172	525411	525461	525409	-1	HE671341	HMEL013339	524580	529780	None	3802	220	77243	No_or_no_constitutive_exon
GGACTCCCCGCCTCCCGACACGCCGCTGAGAGAGAAAGAGAGGGACTTAGAC	404513	404660	404463	404515	1	HE671260	HMEL012153	400041	407557	None	3802	220	77243	No_or_no_constitutive_exon
GTGGGCGCAAGTAGAAGTGGTTGAACTCACAAATGACGGGAACGGACTAGGA	538323	540073	540123	540071	-1	HE670742	HMEL008186	528701	540534	None	3802	220	77243	No_or_no_constitutive_exon
TAAAAAAAGTAAATATTTATAAATTTATGTATACTGGGGTATAAACACAGGA	630990	631101	631151	631099	-1	HE670742	HMEL008190	629830	637444	None	3802	220	77243	No_or_no_constitutive_exon
TATAAAATATTTTATATTACATTTATTATTTAAACAACAGGGATCGTGAGCG	435594	435800	435850	435798	-1	HE672064	HMEL017250	431079	444115	None	3802	220	77243	No_or_no_constitutive_exon
TTTATAAAATAAACAATGGTTCGCAATAAAGACTCGGACGGGATTAAAAGCG	523749	523910	523699	523751	1	HE672048	HMEL003793	494224	554334	None	3802	220	77243	No_or_no_constitutive_exon
GACCCCTCACTAAAAACGCATGTACATTTCACACAAACCGGGGTATACAGTA	315070	315250	315020	315072	1	HE671166	HMEL011289	255418	331518	None	3802	220	77243	No_or_no_constitutive_exon
GTCACAATAGTCTTGAGTGCACTATATGCGTATGTGTTGTGTGGGTGCAGCA	604238	604359	604409	604357	-1	HE671166	HMEL011300	602654	621493	None	3802	220	77243	No_or_no_constitutive_exon
CTTCGAAATGTTGCGTTTCGGTTTGCTGTTGTGTTTGGTGGGGTTGACAGTG	8202	8277	8327	8275	-1	HE671060	HMEL010316	2931	14099	None	3802	220	77243	No_or_no_constitutive_exon
CCCTCTTCCCACCAGCAGCACTGACCAAGCGCATCCGCGTGGGGTTGCAGGC	167619	167766	167816	167764	-1	HE672022	HMEL016318	158042	183270	None	3802	220	77243	No_or_no_constitutive_exon
AACTATTGCCACAGAAAACAAATAGCATCAGTGAACTGGGAGCGTAAAAGGT	254568	254686	254518	254570	1	HE668236	HMEL002688	252310	259063	None	3802	220	77243	No_or_no_constitutive_exon
CGATAGAAAATGAAGGTTGAGAGACGCTAATACTTGGAGTGGGTGTGCAGGT	15166	15320	15370	15318	-1	HE672018	HMEL014094	4178	27465	None	3802	220	77243	No_or_no_constitutive_exon
AGTAACAATAGGTTCTGACCCAACATGCGACATCTACGTAGTGGGAACAGGG	486653	486773	486823	486771	-1	HE671452	HMEL014545	454462	513975	None	3802	220	77243	No_or_no_constitutive_exon
TTACGCTTTACGCTCGACTAACACGCAAATATTTGACTCGGCGCGGGTAGCG	596933	597236	597286	597234	-1	HE672016	HMEL005955	578051	620650	None	3802	220	77243	No_or_no_constitutive_exon
AATCGATTACTTAGCAAGTTGAGAGTATCAGTGACATTATAACTGGGCAGGT	588558	588726	588776	588724	-1	HE672016	HMEL005955	578051	620650	None	3802	220	77243	No_or_no_constitutive_exon
AGTATGGGGCACCGCAGGTCCTCACACAGAAGCTGTAATCCGATGGGCAGGT	229477	229622	229427	229479	1	HE671545	HMEL016008	216224	239280	None	3802	220	77243	No_or_no_constitutive_exon
CCTCCAGCGGGCTTTGCTGGCGCCGGCGCTGGCGGCGCTGGGCGGCGCAGGT	235847	235945	235797	235849	1	HE671545	HMEL016008	216224	239280	None	3802	220	77243	No_or_no_constitutive_exon
GGAGAAATGCGGAACAACTCAAAGTTATAATGAAGGGGACAAACACACAGAT	392369	392477	392527	392475	-1	HE671545	HMEL016019	383563	398623	None	3802	220	77243	No_or_no_constitutive_exon
TATGGCACTTTATTATTTACATACACACTGTATATATTCTCGGCGGGCAGTG	132922	133074	132872	132924	1	HE669460	HMEL004071	111241	134433	None	3802	220	77243	No_or_no_constitutive_exon
AATAAATAAACTCGCTCGTATACAAGCTCTAATATATGTTGTGTGGGCAGCT	329166	329208	329116	329168	1	HE669460	HMEL004081	253951	339246	None	3802	220	77243	No_or_no_constitutive_exon
TAATATTAAGGAACTTCATTTATTCTGGCTTATTTTTTGGGAAATTACAGGT	368666	368842	368616	368668	1	HE669460	HMEL004082	341159	371033	None	3802	220	77243	No_or_no_constitutive_exon
ACCAGCTACTGTTGCGCAAGGATCTCTGCTGCTGGGCCAAGGGATTGCAGAT	114160	114229	114110	114162	1	HE670890	HMEL009324	80369	117335	None	3802	220	77243	No_or_no_constitutive_exon
TGTTTCAAGTGTTCTTAATATTAACTTCTTTCACTATATCGTGGGGGGAGGC	194260	194327	194210	194262	1	HE670890	HMEL009335	189801	206464	None	3802	220	77243	No_or_no_constitutive_exon
TATTCTGGTGAATCATGTTCTTTAAAAAGTACTGACAAAGAGGGCAATAGCT	416154	416295	416345	416293	-1	HE672030	HMEL011650	398352	417462	None	3802	220	77243	No_or_no_constitutive_exon
TTGGGATACAGTCTGATGCTATATATTTTCTTTCCAAAAGGGTCAAGCAGTA	92314	92490	92264	92316	1	HE671473	HMEL014765	61361	105004	None	3802	220	77243	No_or_no_constitutive_exon
TAATTTCAAGACTGACATTGTCATGTACTATTTTGTATTTGAATGGGCAGAT	362733	362917	362967	362915	-1	HE671996	HMEL012338	358493	381059	None	3802	220	77243	No_or_no_constitutive_exon
CACTACGACGATTGTTGCGGGTTCGATTCTCATAACTTCGGGTGTAGCAGGG	458632	459151	459201	459149	-1	HE671996	HMEL012347	458632	467475	None	3802	220	77243	No_or_no_constitutive_exon
AATTCGAATTCCTCCTCGGCCAATTCGACTACATGTTGGGACAAAAACAGGA	451667	452116	451617	451669	1	HE671271	HMEL012284	442094	453464	None	3802	220	77243	No_or_no_constitutive_exon
TTTCCAGGCTGAAAATGAGGATCACCAGTGGTTAATATGCGATGGGCCAGTG	224168	224281	224118	224170	1	HE670782	HMEL008464	212710	247751	None	3802	220	77243	No_or_no_constitutive_exon
AAAAAAAATCTTTTTAAAGCATGTCAATGGGCCTCCTAGTATCGGGTGAGAA	482255	482409	482459	482407	-1	HE672060	HMEL015434	480218	483995	None	3802	220	77243	No_or_no_constitutive_exon
TAAAAAAAAACTATTTTATTGCAGATAAAATCCAAAAGGGTAAAGGTAAGAA	275590	275707	275757	275705	-1	HE672068	HMEL016563	274616	284100	None	3802	220	77243	No_or_no_constitutive_exon
CTATTTATTTGCAGTGGTGTTGCCAGTTTTCTCATATGGCATGGGCATAGGA	506488	506682	506438	506490	1	HE672068	HMEL016578	495311	512599	None	3802	220	77243	No_or_no_constitutive_exon
AGAAGGCGAAATTTGCGTTAAAAGCATTATGGTAATGAAGGGATACATAGGA	481084	481199	481034	481086	1	HE670787	HMEL008503	452421	492440	None	3802	220	77243	No_or_no_constitutive_exon
AATTGAATGTATTTGCTATAAAAACAGACATTTAATTTAATTGGGAACAGAT	202261	202441	202211	202263	1	HE671629	HMEL017579	197543	203562	None	3802	220	77243	No_or_no_constitutive_exon
AACATTTGTATTTATTAACAGGTATAACATACAATATGGGAGACTGACAGCA	377252	377269	377319	377267	-1	HE671629	HMEL017587	371610	391057	None	3802	220	77243	No_or_no_constitutive_exon
TATAAAATAAATACATTATTTTATAGGAGACAAAAACTTGTGGGCAATAGAT	291437	291480	291387	291439	1	HE672042	HMEL009648	289354	303573	None	3802	220	77243	No_or_no_constitutive_exon
CTATTTTTTTATAGATCACCGAGCGTAGACACGAATTTATCGGGCGACAGCA	463597	463655	463547	463599	1	HE671993	HMEL017902	403402	467135	None	3802	220	77243	No_or_no_constitutive_exon
TCTCTCTCCAACACACAAACACACGCAATCCGGTAAACGGGGCACAACAGTG	10520	10798	10848	10796	-1	HE672005	HMEL007428	8	22619	None	3802	220	77243	No_or_no_constitutive_exon
TTAAAATAGTTATAGAACATTTAAAATGATTTAGATTTAATGAAGGGCAGTA	141997	142140	141947	141999	1	HE672005	HMEL007432	137741	166023	None	3802	220	77243	No_or_no_constitutive_exon
TCGCACGACATTCGATACATCGGACACTCGTCGCGAATACGGGCCGGTAGTG	333746	333905	333955	333903	-1	HE672005	HMEL007446	300617	343624	None	3802	220	77243	No_or_no_constitutive_exon
AACTTAATTATTTATAATTTCAGGCGGAGTTAAGCTTTCAAACGGGTCAGAT	461869	462005	461819	461871	1	HE671447	HMEL014381	441295	464837	None	3802	220	77243	No_or_no_constitutive_exon
TCATTATTTAAATTAACAACAACATACCATTGCTTCAGGGAATCAAACAGAG	473803	474024	473753	473805	1	HE671447	HMEL014382	472140	474656	None	3802	220	77243	No_or_no_constitutive_exon
CTGGCACGAACCGTTAGTTAAAAGCTTGTTGTTGTCTAACGCGGGGGCAGAG	330932	331025	330882	330934	1	HE671417	HMEL014045	317569	334771	None	3802	220	77243	No_or_no_constitutive_exon
CTCTTTTTTTCGTCTATGCATTCTAGGTCTAAAAGCGGGTGAGATCACAGTT	375951	376046	375901	375953	1	HE671417	HMEL014049	375526	382607	None	3802	220	77243	No_or_no_constitutive_exon
GTAACAACATTTTGTTTATGTAATCATTTTCATGTAGGGAAAAATTATAGTT	256584	257031	256534	256586	1	HE672041	HMEL015534	256259	259845	None	3802	220	77243	No_or_no_constitutive_exon
GTTTCACTTAATTAAAATAAAGTAACACCAGGTTTTTCTTGGGATTACAGGA	317326	317494	317544	317492	-1	HE671626	HMEL017538	308556	364146	None	3802	220	77243	No_or_no_constitutive_exon
ATATTTATGTTCTCGTAAATATTTATCAATTCAAAAGGGTAAATCAAGAGGA	90731	90882	90681	90733	1	HE671216	HMEL011731	67232	96598	None	3802	220	77243	No_or_no_constitutive_exon
ATTTCCTTACATTAAATTACAGTATGTTCTGAACATTTTCTAGGGATAAGTC	227778	227931	227981	227929	-1	HE671491	HMEL014990	224660	230681	None	3802	220	77243	No_or_no_constitutive_exon
CCTGTACATTTTCATTGGCCAAAACATTGTTTTCGATAATCGGGGTATAGAC	394122	394291	394341	394289	-1	HE671491	HMEL015003	387810	422761	None	3802	220	77243	No_or_no_constitutive_exon
TTTTTAAATAAGTCGCTTCACATAATGTGCCAATCGTCTAACGGGAGCAGGT	291530	291703	291480	291532	1	HE672025	HMEL006871	240203	291703	None	3802	220	77243	No_or_no_constitutive_exon
ACATAGCCAACAGGTTCCCTAATGTAGCTTCTGTAGTTTCGGCGGGACAGAG	383992	384046	384096	384044	-1	HE671644	HMEL017680	382666	385113	None	3802	220	77243	No_or_no_constitutive_exon
TCTAATATCTTCAGGTACATTATACCTATTCGGTGGTTGGGACGGTACAGGA	344238	344429	344479	344427	-1	HE671347	HMEL013412	341161	352181	None	3802	220	77243	No_or_no_constitutive_exon
AGTTTCTTTAACAAAATGCTTAATATTGTTCTTAGTTGGGTGAAACCAAGTG	50849	50966	50799	50851	1	HE670305	HMEL005843	33127	54640	None	3802	220	77243	No_or_no_constitutive_exon
CCTCGTGTCTCGGAGAGAGTACAACTAAGCGTGGTGTTGGGGTTGGGCAGAT	83045	84801	84851	84799	-1	HE670305	HMEL005847	83045	85735	None	3802	220	77243	No_or_no_constitutive_exon
CATACGCTCGTTTGATATAAAAAAAATAATGTGTCGGTGTGGGGTGTCAGTG	240524	240630	240680	240628	-1	HE671951	HMEL010248	237552	248373	None	3802	220	77243	No_or_no_constitutive_exon
GAGAACAAAGTTAACAACACATATGGTTAATTTCAAAAGAGAAGGGCTAGGC	136003	136302	136352	136300	-1	HE670558	HMEL007306	129298	171162	None	3802	220	77243	No_or_no_constitutive_exon
TCTTTTTTATCGTTTTAATGTCTACTGTACCATATTATGATGGGTGGAAGGA	219807	219834	219884	219832	-1	HE670815	HMEL008671	209556	221117	None	3802	220	77243	No_or_no_constitutive_exon
CGATGTCGTGCTCGGACAAGGTAGCGCGCTGGTGCGTGGTGGGGCTGCAGGG	104206	104292	104342	104290	-1	HE671962	HMEL014817	92595	119940	None	3802	220	77243	No_or_no_constitutive_exon
TTTCCATGATGACTTACATTATTAAATTTCAGAACTGGGCGGAAATGGAGTT	183922	184055	183872	183924	1	HE670372	HMEL006138	168963	186442	None	3802	220	77243	No_or_no_constitutive_exon
ATATATTTTTTATGTAGGTTAAAGCGCCTGCTTACTATATGGGGACGCAGGC	109297	109397	109447	109395	-1	HE670412	HMEL006377	87230	109808	None	3802	220	77243	No_or_no_constitutive_exon
ACACTATTTAATGTTATTTTATTCATATGCATACTGTTTGTTGGGTAAAGGG	314482	314647	314432	314484	1	HE670792	HMEL008542	268939	317980	None	3802	220	77243	No_or_no_constitutive_exon
AAGTTGATACTTAAGGATTTTTACAAAAGTATATATAACAAAATTGGGAGGA	137202	137412	137462	137410	-1	HE667858	HMEL002203	132920	142998	None	3802	220	77243	No_or_no_constitutive_exon
CTCGCTGCGGCACAAGCGCGACAACAAGTTGCGGGGCAGTGAGGGTGCAGGA	294025	294145	293975	294027	1	HE671097	HMEL010579	287151	298393	None	3802	220	77243	No_or_no_constitutive_exon
TATATTTATATAACTTTACTTCACGCTGTATCCCGCACACAGCAGGGTAGGC	136703	136779	136829	136777	-1	HE672002	HMEL015692	135671	141975	OR69	3802	220	77243	No_or_no_constitutive_exon
GGAGTACGTGGAGCCTACGACCAGCGCTGGCAATCAAGGGCGGGGTAAAGAC	18563	18631	18681	18629	-1	HE671230	HMEL011815	7988	28510	None	3802	220	77243	No_or_no_constitutive_exon
CCCACCTGGGGGTACGGAACTACATGTATATATACGTGGGGGGTGCGCAGTG	185099	185323	185373	185321	-1	HE670829	HMEL008762	176597	205814	None	3802	220	77243	No_or_no_constitutive_exon
TTAGTTATGGCTGTTTTAAAGATTTATGGGACAAAATTCAATCATGGGAGGG	145479	145603	145429	145481	1	HE670772	HMEL008356	144043	154416	None	3802	220	77243	No_or_no_constitutive_exon
CACGAACTCCATACATAACATGCGTAACTCAATAGCGTGTGGTGGGGCAGTG	240259	240393	240209	240261	1	HE670772	HMEL008360	181976	255516	None	3802	220	77243	No_or_no_constitutive_exon
AAACGCAATATGAAGTTTGTATTTTTTGATTACCAGGGCGATAAAGTGAGAC	197335	197489	197539	197487	-1	HE670913	HMEL009524	189728	211511	None	3802	220	77243	No_or_no_constitutive_exon
TCACATAATATGAAATTTTGCCAGGTTTCCCTGGAACTGGGGGCGTACAGAG	210150	210314	210100	210152	1	HE671258	HMEL012120	201097	215259	None	3802	220	77243	No_or_no_constitutive_exon
TCGAGTCTGAAGTGGTATTGTGGTGTTCCAGTGATGGGTATCAAGGGCAGGC	220082	220135	220185	220133	-1	HE672063	HMEL017202	211680	224055	None	3802	220	77243	No_or_no_constitutive_exon
GTAGTTCGAATACACTTGCAATTTATAAATTTTGCTAACGGGTCGGATAGGC	235676	235805	235626	235678	1	HE672063	HMEL017203	233178	269432	None	3802	220	77243	No_or_no_constitutive_exon
AAATAAGTTACAAACGACACAATTTCTACGTGAAATTACGTCCGGGGGAGTT	28382	28480	28530	28478	-1	HE672015	HMEL016386	7242	31309	None	3802	220	77243	No_or_no_constitutive_exon
CTTTGCAATGCTCTAGACATATATTGTCCAGTGCAGTGGGAGTATGGTAGAT	69090	69161	69211	69159	-1	HE671477	HMEL014848	35804	73260	None	3802	220	77243	No_or_no_constitutive_exon
CAGAAGCTCAATTCCCTGTTTAAGTAAGACATATTTTCATGTTGGGACAGGC	247201	247262	247312	247260	-1	HE671568	HMEL016333	242653	248349	None	3802	220	77243	No_or_no_constitutive_exon
ATCATCATTGGGTGGTATACCTGGAAGGCGGTGGATACTGTTGGGACAAGAC	56495	57563	57613	57561	-1	HE670942	HMEL009745	56495	63845	None	3802	220	77243	No_or_no_constitutive_exon
TAAGATATAAGAATGTTACAGTAATTCCATAATAACTGTGGGTATGACAGGG	93474	93628	93424	93476	1	HE671376	HMEL013679	81955	94063	None	3802	220	77243	No_or_no_constitutive_exon
TATAAGTAACGTTTTTAAACGAGGTTTTTTATCGTCTTGTGGGTGATCAGGA	188787	188936	188737	188789	1	HE668909	HMEL003353	188097	202740	None	3802	220	77243	No_or_no_constitutive_exon
TTTCGCGTAGCAGCCTATCCTGCTACGCGAAAAAAGCTCACTCAGGGAAGGG	74101	74431	74051	74103	1	HE671978	HMEL008383	68593	74431	None	3802	220	77243	No_or_no_constitutive_exon
TTAAATAGAATGAACACTGTATTTAACTTAACAATTTGGGGGTAAATCAGCG	194955	195093	194905	194957	1	HE671603	HMEL016997	176673	231615	None	3802	220	77243	No_or_no_constitutive_exon
AAAATCAAACAATGACTGTCAATATGTTGTCTTTCAGGGTGACAGTATAGAA	14292	14483	14242	14294	1	HE670424	HMEL006440	12696	18626	None	3802	220	77243	No_or_no_constitutive_exon
TTCTAAATTAATGCTACGATTTTTTTGGACGCTGCTTCTATGGTGGGTAGTT	183449	183842	183892	183840	-1	HE671059	HMEL010312	183449	201344	None	3802	220	77243	No_or_no_constitutive_exon
ATAGATTACAACATTTTAGTTTTATTTATGTTTCAGGGAAGACGGTACAGAA	52250	52525	52200	52252	1	HE671255	HMEL012064	17857	70176	None	3802	220	77243	No_or_no_constitutive_exon
CCGTTTCTACGGAGTGTTCACGACCGCTTCAACCGGCCTTATGGGGTCAGCC	88439	88570	88620	88568	-1	HE671907	HMEL012023	67584	112629	None	3802	220	77243	No_or_no_constitutive_exon
ATTTGTTTTTAGCTTCATAATGTATATATATTGTATACTGTACAGGGCAGGG	224486	224663	224436	224488	1	HE670834	HMEL008842	216590	224663	None	3802	220	77243	No_or_no_constitutive_exon
GAGGTGGTTGGGGAGGTAATCAAGGGGGTGGTTATGGGGGAGGCAACCAGAG	69579	69788	69838	69786	-1	HE667774	HMEL025014	67076	71989	None	3802	220	77243	No_or_no_constitutive_exon
ACATTTACTTATCTTACATTATCAATAGCTATTACATGCGGGCATAGCAGGA	113480	113944	113430	113482	1	HE671939	HMEL018012	89463	119216	None	3802	220	77243	No_or_no_constitutive_exon
AAGAAATATACACACTCAAATATTTTCCAGGTTTATGTATCAGGGTGAAGTC	151324	151446	151274	151326	1	HE669357	HMEL003953	144080	161530	None	3802	220	77243	No_or_no_constitutive_exon
TCCCCCCCGGCCGTGGGCCCCGCCGGAGCCGGCACGGGCTGGCGCAACAGAC	38526	38655	38705	38653	-1	HE672001	HMEL015661	21084	56625	None	3802	220	77243	No_or_no_constitutive_exon
AGGTCGTGCAGAGGTCAGACTTCAGTACAGACAAGTTCAGGGAGATCCAGAG	127018	127089	127139	127087	-1	HE670774	HMEL008372	121685	128226	None	3802	220	77243	No_or_no_constitutive_exon
AGGAGCGTGTTACACGTGCAAAATTACTTCAACGAGCTGCGGGCATGCAGCC	68995	69119	69169	69117	-1	HE670031	HMEL005383	64278	78311	None	3802	220	77243	No_or_no_constitutive_exon
AGGTTTTTAAGGAACTCTGTATCGGCGTTTCGTAACCAAACGGGATACAGCC	192933	192977	192883	192935	1	HE670031	HMEL005398	189240	198177	None	3802	220	77243	No_or_no_constitutive_exon
TTATCTTACCCCTAGGTACGATAGGTCACATTTAGTGTCGGGAGGTATAGAT	200539	200646	200696	200644	-1	HE670533	HMEL007143	195578	201058	None	3802	220	77243	No_or_no_constitutive_exon
CGCAGTCGCGCGGGCCGTCGCCGTCGCCGCCCGCGTCGCCGGGTTCGGAGCG	147484	147625	147675	147623	-1	HE670268	HMEL005746	143622	156678	None	3802	220	77243	No_or_no_constitutive_exon
CGTCTAAATTTTTACAGGTTATGGCGCCGGTGGCGGCCATGGAGGGTTAGGT	58794	59363	59413	59361	-1	HE671497	HMEL015113	58794	60166	None	3802	220	77243	No_or_no_constitutive_exon
GCAATAAATAGATTACCACATTTATTACAATGTCTGGGAGAAAGCAACAGTC	144471	144581	144631	144579	-1	HE668173	HMEL002565	139001	151591	None	3802	220	77243	No_or_no_constitutive_exon
CAGACTCGTGCCTCATGCACATAGTGACGGGCGCCAACATGGGCGGCAAGTC	141391	141577	141627	141575	-1	HE668173	HMEL002565	139001	151591	None	3802	220	77243	No_or_no_constitutive_exon
TTTGCCGACGTGGCCTTAAATTTTGGTGCTCCTGCAGTATCCGGGGACAGTG	174476	174609	174426	174478	1	HE671563	HMEL016288	170991	178732	None	3802	220	77243	No_or_no_constitutive_exon
AATTTTTTTTTAACATAATATCATTTTTTTTCATCAGGGAACAACAATAGAA	81495	81709	81445	81497	1	HE669534	HMEL004276	65652	87066	None	3802	220	77243	No_or_no_constitutive_exon
AAGACAAAAAATTTGAACCAAAGCTAACTAACTTCTAATTACAGGGACAGGA	99188	99332	99138	99190	1	HE670564	HMEL007355	33068	102064	None	3802	220	77243	No_or_no_constitutive_exon
TTAATTTCAGTTGCGGCCAACCCGAACCAATAGCTGAAGGGTGTATGGAGGA	49474	49610	49424	49476	1	HE668881	HMEL003314	27430	51161	None	3802	220	77243	No_or_no_constitutive_exon
TCACCCTCATATATTTCTACTCTACACGGAATCATAACTACTGGGCGAAGAG	163135	164393	163085	163137	1	HE671333	HMEL013102	161376	165974	CYP6AN10	3802	220	77243	No_or_no_constitutive_exon
TTAATTAGGATCAAAGACAAGATTGTTAAGCAGAAGGAGGGGATGGGCAGCA	127619	127749	127569	127621	1	HE670524	HMEL007091	113057	127749	None	3802	220	77243	No_or_no_constitutive_exon
CGTTATAATATTTTGAATTTGAATATTAATATGTGGTATGGGGGTGTCAGGG	119284	119413	119463	119411	-1	HE671852	HMEL014902	110922	123119	None	3802	220	77243	No_or_no_constitutive_exon
ATCTGCGAGAGCGGCTATTATAATAAAGTGACCCGTATTTGCGGGGACAGGC	43227	43390	43440	43388	-1	HE671196	HMEL011573	39657	46715	None	3802	220	77243	No_or_no_constitutive_exon
TTATATTACAATTGACACGGTATATAAATGGGTGGGCGTTGTGGGTGTAGGA	56797	56894	56944	56892	-1	HE670867	HMEL009134	48602	72832	None	3802	220	77243	No_or_no_constitutive_exon
ACGTTATTTCAACAACCCCCAGGTACAACCCCAAGAACGCGGGCGCGGAGGA	133778	133949	133728	133780	1	HE671865	HMEL009687	126731	135956	None	3802	220	77243	No_or_no_constitutive_exon
GGCAAATGTTTGTTTTAGAGCGGCGTTTGCTCGCGAAGCTACATGGGGAGCT	103823	103950	103773	103825	1	HE671861	HMEL008048	46555	108045	None	3802	220	77243	No_or_no_constitutive_exon
TACAAGTTTTGTTTACAAACATTGTTTCCACAGTGGGGCGTATGGTAAAGTA	31606	31750	31800	31748	-1	HE671648	HMEL017760	28590	35608	None	3802	220	77243	No_or_no_constitutive_exon
CACTATTGGAATTGCATCCTTAATTTTGATCAGGAGTATAATGGGCGCAGGG	9643	9821	9871	9819	-1	HE671930	HMEL007451	8602	17696	None	3802	220	77243	No_or_no_constitutive_exon
GAAACCCTTCCAACCGCACATACGTAACGCTGGTGGTGGTGGGTGCGCAGAT	48728	48893	48678	48730	1	HE671930	HMEL007452	20959	71515	None	3802	220	77243	No_or_no_constitutive_exon
ATTAGCCATTTTAAGATAAGTCACATTATATCAACTTCAGGGAGGAGTAGGA	52859	53026	53076	53024	-1	HE671330	HMEL013064	50342	63297	None	3802	220	77243	No_or_no_constitutive_exon
ATATGTGTTCGTATATATGTGTGTGTGTATGTGTGTGTAACACGGGGCAGGT	122524	122656	122474	122526	1	HE671330	HMEL013071	104835	150475	None	3802	220	77243	No_or_no_constitutive_exon
AAAACTTAAAGGTAAAAAAAATATTTTTTTTAAAACTGTGGGGGTAGTAGCG	88608	88794	88558	88610	1	HE669976	HMEL005242	86757	95620	None	3802	220	77243	No_or_no_constitutive_exon
AAAATTATTCATTACAGATATTCAGTTTTCGGCGTCCATTTACGGGACAGAT	109855	110035	110085	110033	-1	HE671404	HMEL013952	98621	110803	None	3802	220	77243	No_or_no_constitutive_exon
CGAAGGGTTGATAAAGATATGATTTTGATTTTGCAATTATACTGGGGCAGGG	86933	87072	87122	87070	-1	HE670740	HMEL008154	81334	90284	None	3802	220	77243	No_or_no_constitutive_exon
GATTTAGAATATGAATTGGGGTTCAATAATAAACCCTTGGGGGTGCAAAGGT	23661	23865	23611	23663	1	HE671472	HMEL014733	11612	34766	None	3802	220	77243	No_or_no_constitutive_exon
AGGATTATCTTTGGCAAGCGTGAATAATTAGTATTTATCTACGGGGTTAGAG	14458	14642	14692	14640	-1	HE669612	HMEL004486	7916	16082	None	3802	220	77243	No_or_no_constitutive_exon
TTTTGTACTACTCATCAGTCAGCGGGGACGGCGGAGGGCGGGGGCGGTAGTG	53935	54023	54073	54021	-1	HE670311	HMEL005876	51848	60781	None	3802	220	77243	No_or_no_constitutive_exon
AACTATTTCAGGGGAGGGTATCAAAGTAGCGGTATTCGACACGGGGCTAGCG	116231	116413	116463	116411	-1	HE668334	HMEL002824	102907	120326	None	3802	220	77243	No_or_no_constitutive_exon
TCCAAATCCAACGACACACGCGTCCAGCAAGTTATGCTGGGGACGCGGAGTG	16206	16312	16362	16310	-1	HE671338	HMEL013292	14639	17159	None	3802	220	77243	No_or_no_constitutive_exon
TTTATTGGTGTGATGTTGTTTGTTAGCCGAGAGTCGCGCTCTGGCGGGAGGC	27565	27682	27515	27567	1	HE671814	HMEL004290	18015	34391	None	3802	220	77243	No_or_no_constitutive_exon
ACACTTGAATTTTATTGCAGAACATCGCCTTCGATTTAGGATTCGGGGAGTT	115133	115256	115306	115254	-1	HE671874	HMEL004335	114581	116835	None	3802	220	77243	No_or_no_constitutive_exon
GAACTTTTAAAATTTAGTGCGATAAGTTATGTGGAGAGGGCAAACAAAAGCG	99917	100064	100114	100062	-1	HE668292	HMEL002765	70627	107060	None	3802	220	77243	No_or_no_constitutive_exon
GAATATTCACAAGCCGTAGAGTGTAGTACTAACAAAGGGGACGGGGCTAGGT	75349	75775	75825	75773	-1	HE668292	HMEL002765	70627	107060	None	3802	220	77243	No_or_no_constitutive_exon
TAACTGATAAAAAAATTATGTAACTAAAAATCTGATTTCGGGCATGGCAGGT	12252	12467	12202	12254	1	HE671914	HMEL006987	8068	14977	None	3802	220	77243	No_or_no_constitutive_exon
TTATATAATTTATAATATTTTGTAGATACTATCGTCTCGCAACTGGGAAGGA	30144	30190	30094	30146	1	HE669320	HMEL003857	24793	34751	None	3802	220	77243	No_or_no_constitutive_exon
AAAATTATTTATAACATATTTCAATTCAAAGATTTATATTGGGATTACAGGA	51116	51260	51310	51258	-1	HE671912	HMEL006982	38148	97286	None	3802	220	77243	No_or_no_constitutive_exon
AGTTATTCCACATATTACTGATGCTATACAAGAATGGGTACAGAGAGTAGCA	33400	33570	33620	33568	-1	HE672027	HMEL016791	29468	34812	None	3802	220	77243	No_or_no_constitutive_exon
AACATACAAACTTTAAAATCCAATCAAAAACATAATCTGGGAAAGGCTAGTA	59498	59847	59897	59845	-1	HE671684	HMEL017917	51420	63056	None	3802	220	77243	No_or_no_constitutive_exon
AAAGGTGAAGCACACAACATTTCATTGTATGAAAACAAAAAGGGTCACAGGT	82775	82954	83004	82952	-1	HE671462	HMEL014614	68672	88876	None	3802	220	77243	No_or_no_constitutive_exon
AGATATCGCTTGGTCATTGGCGAGTATAAGAGTGTAGAGTGGGTGCGCAGGA	88722	88858	88908	88856	-1	HE669741	HMEL004762	71819	104152	None	3802	220	77243	No_or_no_constitutive_exon
TACATATACAATTTAGTTATAATTTTCAGAAATAGAAGTGGGGAGCATAGTA	101232	101356	101406	101354	-1	HE670354	HMEL006049	96246	109791	None	3802	220	77243	No_or_no_constitutive_exon
GCTTACTCTACTTTGCATTATGATAATAAATAACTTATCTGGGCGTGTAGTG	31176	31411	31126	31178	1	HE670281	HMEL005758	2885	45267	None	3802	220	77243	No_or_no_constitutive_exon
TCCTGGTAAATCAAGCTACAATCCAATCAAAGATGCATGTTGGGCTAAAGAC	53660	53852	53902	53850	-1	HE670281	HMEL005760	47449	55623	None	3802	220	77243	No_or_no_constitutive_exon
TAATCCCACAGCCGCGAACAGAAGACACACAAACGGAAGGCAGCGGGCAGCT	63550	63712	63500	63552	1	HE670214	HMEL005692	49314	66469	None	3802	220	77243	No_or_no_constitutive_exon
GAAAGGTTGGCTTATGAATGAGAAATATGATGATGTTACTGTGGGTACAGTG	85946	86062	86112	86060	-1	HE670214	HMEL005693	67076	98380	None	3802	220	77243	No_or_no_constitutive_exon
CTAAGCATCCACGAATTCCACAGCCATCTAGTAACTTATCGGGTCCGAAGCC	42400	42530	42350	42402	1	HE671822	HMEL015646	41015	44310	None	3802	220	77243	No_or_no_constitutive_exon
GATGTTATTAAAGGCTATATTTTATTATTTAGGCAGAACAAAGGGATCAGGG	60985	61093	60935	60987	1	HE667837	HMEL002181	56794	64529	None	3802	220	77243	No_or_no_constitutive_exon
TAATATTAATTGCTTAAATTGCTCTTTATTTTTAGCCACTTTGGTGGGAGTA	32452	32665	32402	32454	1	HE671790	HMEL004645	31159	33464	None	3802	220	77243	No_or_no_constitutive_exon
TCACAAATGATATACATTGTTTGTTTGTTTGTTTGTTGGCGGGGTGGCAGAG	61013	61234	60963	61015	1	HE670819	HMEL008685	34320	72594	None	3802	220	77243	No_or_no_constitutive_exon
CAGGAAGACGAATACGCAGAATGGGTTGCGGCGTGTCGTCTAGGGGCCAGAG	34414	34592	34364	34416	1	HE670991	HMEL009958	27306	37202	None	3802	220	77243	No_or_no_constitutive_exon
TTGCCTTGAAAATTGGAATGGAACATCTTAATCTTAATATGGCTGGGTAGGG	36438	37202	36388	36440	1	HE670991	HMEL009958	27306	37202	None	3802	220	77243	No_or_no_constitutive_exon
AGGTGAAGGTATAAGTGGCATGGAGAATTCTGATCGATGGGAAGTAGCAGGC	39559	39769	39819	39767	-1	HE671480	HMEL014875	34144	41210	None	3802	220	77243	No_or_no_constitutive_exon
TATGTAGTATATTGTGTGCCACTACTGTCATGTCGTTCGTGGGTTGGCAGAC	78887	78930	78980	78928	-1	HE670312	HMEL005890	78887	91639	None	3802	220	77243	No_or_no_constitutive_exon
GATGGATAATAAAATTTAAGGATCCATTCACCGTGACCCCCGAGGGTCAGGG	63375	63488	63325	63377	1	HE671150	HMEL010921	58392	71869	None	3802	220	77243	No_or_no_constitutive_exon
AAAAATATTATAGGGGCCGAAAGGAGACCCAGGTGAAACGGGTAAAACAGGC	35736	35834	35884	35832	-1	HE671566	HMEL016296	33996	40620	None	3802	220	77243	No_or_no_constitutive_exon
GGACGCGAGTCTATCGTGCGTGTGCGTGACGGTGTACAACTGGGCGGGAGGG	11743	11823	11873	11821	-1	HE670934	HMEL009695	10713	13990	None	3802	220	77243	No_or_no_constitutive_exon
CCCACAATAACAATTTCTGTGAAATTAAAGAATGTCCTTTTCAAGGGCAGTT	71743	71873	71923	71871	-1	HE670728	HMEL008077	69317	73653	None	3802	220	77243	No_or_no_constitutive_exon
ATTTGTAATCCCAGATCGGTGCTAACGCTGGTATAGTGGGTATGACGAAGGA	85621	85708	85758	85706	-1	HE670810	HMEL008640	64654	89553	None	3802	220	77243	No_or_no_constitutive_exon
GAGCTGGAAACACTTGAACATAATAATATAATATATAATAATTGGGACAGCT	2253	2412	2462	2410	-1	HE669225	HMEL003595	1927	11781	None	3802	220	77243	No_or_no_constitutive_exon
ATCTTCCATCCTTCCTTATCCTCCCGAGTCTTCCATTACTCCGGGAACAGGG	46055	46214	46264	46212	-1	HE671149	HMEL010907	22663	84961	None	3802	220	77243	No_or_no_constitutive_exon
TGCAGGTTGTCTAATAAGTTTATCAACGGAGTACAGGGTTATGGTGCGAGGC	59	208	258	206	-1	HE670529	HMEL007114	59	1166	None	3802	220	77243	No_or_no_constitutive_exon
CGCGTGCCATGGCGGCGCGCCGCCTCGTGCTCAACGGGCTCACGGCGGAGGT	31640	31836	31590	31642	1	HE671815	HMEL017285	26194	32479	None	3802	220	77243	No_or_no_constitutive_exon
TAATAAAAATTAAATTCTTACCAGGGATTCAATGCAAGATTGGGTAACAGTT	51529	51674	51724	51672	-1	HE671515	HMEL015581	47203	55728	None	3802	220	77243	No_or_no_constitutive_exon
TGAATTTAAATAAGTTAAATTTCATTATATTTTTTAGGGAAATCGCAAAGAA	60354	60489	60539	60487	-1	HE671769	HMEL014972	51576	63861	None	3802	220	77243	No_or_no_constitutive_exon
TCATCAGCCGGTATCTGCTGGTCGGGAATGGAGCGTGGCGGGCGATGCAGCT	79636	79785	79586	79638	1	HE671509	HMEL015568	70143	83155	None	3802	220	77243	No_or_no_constitutive_exon
CTTGTTAATTTATGTGTAGATCGCAATGTATCCCTGCTCGTGGGAACTAGCG	49123	49182	49232	49180	-1	HE668217	HMEL002599	37126	78681	None	3802	220	77243	No_or_no_constitutive_exon
TTTCTAATAATATTTATATTTTTTAAGGTAAAAATGTCGCTGTGGGCAAGAG	79003	79037	78953	79005	1	HE670547	HMEL007184	75541	82907	None	3802	220	77243	No_or_no_constitutive_exon
AACATCACTAGAGAGATGTTTGTACATACAAATTTGTTTCGGGAATGTAGGT	78126	78413	78076	78128	1	HE671182	HMEL011464	77150	78413	None	3802	220	77243	No_or_no_constitutive_exon
CGCAGGTAGAGGTGCTACTCTAGGTACAAATGCTGCTTGAGGGTATACAGGA	38814	38885	38935	38883	-1	HE669253	HMEL003667	38814	42326	None	3802	220	77243	No_or_no_constitutive_exon
ATTGTTGATTACTTTCTATAAATACAATGCAAAACATTGCAGGGCATCAGTT	61158	61869	61919	61867	-1	HE669253	HMEL003670	57714	63843	None	3802	220	77243	No_or_no_constitutive_exon
ATTGTTGATTACTTTCTATAAATACAATGCAAAATATTGCAGGGCATCAGTT	57714	58440	58490	58438	-1	HE669253	HMEL003670	57714	63843	None	3802	220	77243	No_or_no_constitutive_exon
CGCTTTCTTAACTTAGCATGATTCTAAAAAAAGTATTTTATGGGTAACAGGC	76098	76348	76048	76100	1	HE671770	HMEL014747	68270	78135	None	3802	220	77243	No_or_no_constitutive_exon
GTCTTATTAAATATGCTTATTTCACCCAGTCGCACCAACGGTATGGGCAGGA	64236	64346	64186	64238	1	HE669813	HMEL004891	52383	69716	None	3802	220	77243	No_or_no_constitutive_exon
AAAGGAAAAAGGGAAGTGTAGTCTGTAGTCACATTTATTTTGGGGCGTAGAA	12389	12580	12630	12578	-1	HE671434	HMEL014218	3240	15992	None	3802	220	77243	No_or_no_constitutive_exon
TAATCTTGCAGATGGCAGATAACTCTAACAGAGTGGCGCGGGTGATGCAGGA	46547	46665	46497	46549	1	HE671973	HMEL012832	22157	55649	None	3802	220	77243	No_or_no_constitutive_exon
TGGGTAAAATAATGAAAATAAAGTAAATAAACAAGCGTATGGGGGTGTAGGT	63638	63701	63751	63699	-1	HE671973	HMEL012833	55911	67906	None	3802	220	77243	No_or_no_constitutive_exon
TAATATCTTCCGCAAGAACCTTTAAATTTATTTATGTTTAAATTGGGCAGGT	58236	58374	58424	58372	-1	HE669562	HMEL004387	54146	67628	None	3802	220	77243	No_or_no_constitutive_exon
CTCTAGGGGTAGGCCAGAGTAATTGTGAGTGATTGTGTTCTGTGGGGTAGGC	33940	34046	33890	33942	1	HE671821	HMEL015634	33810	37121	None	3802	220	77243	No_or_no_constitutive_exon
TGCAGGTTGTCTAATAAGTTTATCAACGGAGTACAGGGTTATGGTGCGAGGC	2451	2600	2401	2453	1	HE671143	HMEL010861	1475	14465	None	3802	220	77243	No_or_no_constitutive_exon
GACGTTGGATCTGGCTCTGTAAAATCAGTAGAGCTGACGGGTGAAGTAAGTG	24500	29934	29984	29932	-1	HE669766	HMEL004807	706	46873	None	3802	220	77243	No_or_no_constitutive_exon
AGAGATCGCACCGCGCGCGCTCGGGCGACGAGTGGCTGCGCGGGCGCAAGGT	41949	42122	42172	42120	-1	HE671145	HMEL010896	34573	60491	None	3802	220	77243	No_or_no_constitutive_exon
GATTATTGGGGGATCGGTGGCTTCTATAAGTCAATATCCCTACGGGGTAGTT	20291	20389	20241	20293	1	HE672020	HMEL014143	20054	26945	None	3802	220	77243	No_or_no_constitutive_exon
AGAGCCGGCCGCGGGAGCTGGTGGCTAACAGTGTGTATTTGTGGGCGCAGCG	21611	21748	21561	21613	1	HE671849	HMEL013105	21189	47038	None	3802	220	77243	No_or_no_constitutive_exon
TTCTGATCACTAATCACGAGTGTGAAAAATAAATAAATAATGGGATTGAGCC	63834	63863	63784	63836	1	HE671849	HMEL013111	62374	63982	None	3802	220	77243	No_or_no_constitutive_exon
ATTACATAATAAATAGTTTAGGTAATATAGCTTATAACATTGGGGTACAGAG	43040	43247	42990	43042	1	HE668525	HMEL002971	16995	47190	None	3802	220	77243	No_or_no_constitutive_exon
CTCGTGGATGCCACAGGCTTCCATACCCAAGAATGAGGGTTGGAAGAGAGCC	50915	51156	51206	51154	-1	HE668489	HMEL002916	50915	51412	None	3802	220	77243	No_or_no_constitutive_exon
GTGGAGGAGGTCTCGTAGGAAACGTAAAAGGAATTCTAGGAGTAGGGTAGCT	50313	50461	50263	50315	1	HE671616	HMEL017334	49906	51250	None	3802	220	77243	No_or_no_constitutive_exon
AGCGCAAATGAAACAAATTAATACAAAATAATGTTTTATTGTGGGCGCAGTG	0	290	340	288	-1	HE671240	HMEL011888	0	8695	None	3802	220	77243	No_or_no_constitutive_exon
ACGCGACCACCGCCTACACGAGCCACGAGTTCTTCAGGGCTGACAACAAGGA	41142	41180	41230	41178	-1	HE669204	HMEL003531	33609	43045	None	3802	220	77243	No_or_no_constitutive_exon
CCATACTATATGTGTAATTACCTACTCCTCATACGGTCCTCAATGGGCAGAG	24501	24648	24698	24646	-1	HE670561	HMEL007334	2024	26717	None	3802	220	77243	No_or_no_constitutive_exon
TAATTATATTTGTACATCAGCCACGCGCCGTGTCAAGGGAAGCGGGACAGGC	50891	50984	51034	50982	-1	HE671423	HMEL014086	47130	55321	None	3802	220	77243	No_or_no_constitutive_exon
GTATTAATAATGATTGTTATTATTTACAGAACTAGAAAGGGCAATAGCAGAA	5343	5468	5293	5345	1	HE670532	HMEL007123	1770	5468	None	3802	220	77243	No_or_no_constitutive_exon
AGCAACAATGTTCCTCGGCGGTCATCTAATGTCAACGGGACAAATGACAGCC	31679	31798	31848	31796	-1	HE668607	HMEL003047	27889	35483	None	3802	220	77243	No_or_no_constitutive_exon
TATTAATTTAACTATCCAGGTCTCAAAATTCTCCAGTACATGACGGGCAGCC	1520	1621	1671	1619	-1	HE671239	HMEL011881	1327	7529	None	3802	220	77243	No_or_no_constitutive_exon
ACTTTAATATAAACAAAATTTAAGGCCAGAACACGACGTAAGGGCAATAGTA	35251	35406	35456	35404	-1	HE670671	HMEL007906	26211	49824	None	3802	220	77243	No_or_no_constitutive_exon
ACTTTTTTCTTTTACAGCACAGTGAAAAAGTTGACTACTGGGGCTTAAAGAA	9756	9955	10005	9953	-1	HE671544	HMEL015996	7718	12442	None	3802	220	77243	No_or_no_constitutive_exon
AGCCTACCGCGAGTATGATATGGATTGTGACTTGCTTGGGATACCAAAAGCA	31776	32102	31726	31778	1	HE671731	HMEL009629	30233	32102	None	3802	220	77243	No_or_no_constitutive_exon
TACGTAAATATATCTAATATATAACATTAAGTTAAAACGGGCGAAGCCAGGT	26314	26585	26264	26316	1	HE671100	HMEL010583	22478	28162	None	3802	220	77243	No_or_no_constitutive_exon
TTGACGATATATTTCTCTTGTACCTACATTATTTATTTTTGGGTAACCAGGT	17219	17398	17448	17396	-1	HE669162	HMEL003450	13256	24658	None	3802	220	77243	No_or_no_constitutive_exon
TTTTTCTACAACAGGTACAAACGTAACTACACACCAAATAAGGGCGATAGGC	31073	31210	31023	31075	1	HE670947	HMEL009767	18161	31210	None	3802	220	77243	No_or_no_constitutive_exon
AGCCTACCGCGAGTATGATATGGATTGTGACTTGCTTGGGATACCAAAAGCA	918	1244	868	920	1	HE671858	HMEL010726	16	1244	None	3802	220	77243	No_or_no_constitutive_exon
AAGTGGGTGAAGCTGTGAATGCTAATATAATAATTTTTTTGGGAATTCAGGT	37071	37200	37250	37198	-1	HE671068	HMEL010415	30855	37984	None	3802	220	77243	No_or_no_constitutive_exon
GGAACCAAAGACAGAAGACGGCTGCGAGGGCGGTGAGGGCGGCGGTGAAGAG	11944	12210	12260	12208	-1	HE671721	HMEL006752	6410	18743	None	3802	220	77243	No_or_no_constitutive_exon
CGTGAATCCATGAAGCTATCACTAGCGGGAGAGGCGGGGGAGGGGGCGAGGC	30142	30252	30302	30250	-1	HE671721	HMEL006754	27497	31897	None	3802	220	77243	No_or_no_constitutive_exon
TCGATGATCTATTCAGGCCTGGAATTTGGACAATATTGGGAGTTGGAGAGGA	19767	19864	19717	19769	1	HE671992	HMEL016276	5360	22435	None	3802	220	77243	No_or_no_constitutive_exon
ATGTTCACTTTTATAGTCCGCAAGTAAAGCCTCAATGGGTGACGATATAGAG	19364	19486	19536	19484	-1	HE668805	HMEL003202	487	24632	None	3802	220	77243	No_or_no_constitutive_exon
TTAAATGGTTTTTATTTTATTTTTATAAAAGTGTTTTATAATGTGGGAAGGG	7373	7553	7603	7551	-1	HE671496	HMEL015072	96	16429	None	3802	220	77243	No_or_no_constitutive_exon
CTTACTTCACATTGTACTACAGGGTGAGACCGGACCGAAGGGCGAGAAAGGC	4231	4338	4388	4336	-1	HE671496	HMEL015072	96	16429	None	3802	220	77243	No_or_no_constitutive_exon
CAATAATAACAGTATACGGTGAAAAAGAAATAGAAGTGCTAGAAGGGCAGCT	14379	14492	14329	14381	1	HE669624	HMEL004536	3	17565	None	3802	220	77243	No_or_no_constitutive_exon
TTTAGAGGAAATATTTCTCTTGTACATATTATTTATGTTTGGGTGACCAGGT	595	783	833	781	-1	HE669244	HMEL003635	595	4030	None	3802	220	77243	No_or_no_constitutive_exon
