# Supplementary material for: Widespread Separation of the Polypyrimidine Tract From 3′ AG by G Tracts in Association With Alternative Exons in Metazoa and Plants
Source: Front Genet. 2019 Jan 14;9:741. doi: 10.3389/fgene.2018.00741 (PMC6339879; doi:10.3389/fgene.2018.00741)
Supplement: DATA FILE S2 — Sequences of REPAG 3′ SS from each species of metazoa, plants and protists. [file Data_Sheet_2.zip › Supplementary data 2/Protists_Release38_plasmodium_vinckei_petteri.txt]

REPA_GGG_Sequence	Exon_Start	Exon_End	Pos_-50	Pos_+2	Strand	Chromosome	GeneID	Gene_Start	Gene_End	Gene_Name	Number_of_REPAs	Number_of_REPAs_has_GGG	Number_of_Intron(Intra_genic_Region)	Upstream_Constitutive_Exon
AATCATTTTGTTTTCCCCTTTTTCCACTTTCCCAAATTGATGGGTAACAGAT	1943757	1943908	1943958	1943906	-1	supercont1.1	YYG_00535	1938435	1945824	None	440	9	8288	No_constitutive_exon_found_in_species
AAATTAAATATAAATTTTTTTATACACAAATTTTGGGGAACAAAACAAAGAC	128075	128221	128025	128077	1	supercont1.2	YYG_00722	125169	128743	None	440	9	8288	No_constitutive_exon_found_in_species
AGAAAAATAAGCAAAATATAACAATTATTATTTATGGGGTTTAAAAAAAGGG	666622	666639	666689	666637	-1	supercont1.2	YYG_00863	665464	669307	None	440	9	8288	No_constitutive_exon_found_in_species
TTCTTATCTGTTTTTTTTTACCTTTTCATTAATTACATTGGGAAAAAAAGAC	329866	330937	329816	329868	1	supercont1.3	YYG_01245	329503	332318	None	440	9	8288	No_constitutive_exon_found_in_species
CAATTAAATATGTATTTCATAATGTTTTTTTGCTTTTTTTGGGTTTAAAGGC	511864	511941	511814	511866	1	supercont1.4	YYG_01788	511664	512811	None	440	9	8288	No_constitutive_exon_found_in_species
AAAAGGATACAATTAATAGGTAGAAAATAGAAATTATGACAGGGGTATAGCG	1274536	1274561	1274486	1274538	1	supercont1.5	YYG_02460	1272256	1275767	None	440	9	8288	No_constitutive_exon_found_in_species
CATTAATAATTTGCGAATTTTATTTGAATATTTTATACAGAAGGGAAAAGTT	1366507	1366620	1366457	1366509	1	supercont1.5	YYG_02490	1365493	1367044	None	440	9	8288	No_constitutive_exon_found_in_species
AAGACAAATATATTTGGAGCCATCCTATCAAAGATTTTTGGGTAAGGAAGTT	1205897	1205987	1205847	1205899	1	supercont1.6	YYG_02899	1205238	1206224	None	440	9	8288	No_constitutive_exon_found_in_species
TTTACTGTCTTTACAATTCTAATTTTTTTTATTATTTTTTATGGGTGCAGGC	262564	262764	262814	262762	-1	supercont1.12	YYG_04364	262564	263635	None	440	9	8288	No_constitutive_exon_found_in_species
