# Supplementary material for: Widespread Separation of the Polypyrimidine Tract From 3′ AG by G Tracts in Association With Alternative Exons in Metazoa and Plants
Source: Front Genet. 2019 Jan 14;9:741. doi: 10.3389/fgene.2018.00741 (PMC6339879; doi:10.3389/fgene.2018.00741)
Supplement: DATA FILE S2 — Sequences of REPAG 3′ SS from each species of metazoa, plants and protists. [file Data_Sheet_2.zip › Supplementary data 2/Metazoa_Release91_anas_platyrhynchos.txt]

REPA_GGG_Sequence	Exon_Start	Exon_End	Pos_-50	Pos_+2	Strand	Chromosome	GeneID	Gene_Start	Gene_End	Gene_Name	Number_of_REPAs	Number_of_REPAs_has_GGG	Number_of_Intron(Intra_genic_Region)	Upstream_Constitutive_Exon
GAAGAAAATGAGATGGAGGAAGATGATGACGATGAGCAAGGGACATACAGGA	4830714	4831124	4830664	4830716	1	KB742808.1	ENSAPLG00000003759.1	4821640	4844521	BMS1	2215	345	128845	No_or_no_constitutive_exon
GTTTGACCCACTTCTTACATATACTTTTTTCCACCTTGTGGGAATCACAGGT	5119754	5119854	5119704	5119756	1	KB742808.1	ENSAPLG00000004594.1	5084133	5123107	RET	2215	345	128845	No_or_no_constitutive_exon
GTTCTAATGTTTACTAATTTTATGTCATATTATGTCTTTGGGGAAAATAGCA	1622401	1622602	1622351	1622403	1	KB742471.1	ENSAPLG00000014318.1	1594532	1653619	KIF21A	2215	345	128845	No_or_no_constitutive_exon
GAAGAGGGGGACGGCTCGGAGGAAGAGGAGGAGGGGGAAGGTGGGGTGAGTA	3641198	3641236	3641286	3641234	-1	KB742619.1	ENSAPLG00000003067.1	3640431	3705672	IBSP	2215	345	128845	No_or_no_constitutive_exon
CATGGGCATGTCTTAGTTGAGGCAGATTCTGCTTTGGGATGAATGTGTAGTA	3849987	3850039	3850089	3850037	-1	KB742619.1	ENSAPLG00000005052.1	3826239	3911367	PTPN13	2215	345	128845	No_or_no_constitutive_exon
ATGATGTGCATGCATGGCATTGAAGTATTTCTGTTGTGTTGGGATTGCAGAT	3829871	3830209	3830259	3830207	-1	KB742619.1	ENSAPLG00000005052.1	3826239	3911367	PTPN13	2215	345	128845	No_or_no_constitutive_exon
TTAATACCAGATAAATAATTCCTCTTGTTCTTTATTGCATGTGGGGATAGTG	279184	279246	279134	279186	1	KB742685.1	ENSAPLG00000011877.1	247290	370639	TTLL5	2215	345	128845	No_or_no_constitutive_exon
ACAGGTCTCATTTTTAATTTCCTGTTATTCACTCCGGTGGGAAAAAACAGCT	1084698	1084928	1084978	1084926	-1	KB742523.1	ENSAPLG00000009905.1	1083535	1093962	PGPEP1L	2215	345	128845	No_or_no_constitutive_exon
GCATGTCATCTCCTCTGTCCGCTTTCTCTTTCCTGTGAACGGGAGTACAGGC	3367613	3367728	3367778	3367726	-1	KB742433.1	ENSAPLG00000015188.1	3358754	3391246	JADE1	2215	345	128845	No_or_no_constitutive_exon
GGGACCGGTACTGGCTCTTCCGAGAAGCCAACCTGGAGGCTGGGTAGCAGGC	353795	353908	353958	353906	-1	KB743139.1	ENSAPLG00000001460.1	352633	356970	MMP15	2215	345	128845	No_or_no_constitutive_exon
CTCACTTTAAGATTTTTTTTGTTACTTTTTTCCACTTTTCCGCGGGGCAGAG	2166093	2166217	2166043	2166095	1	KB742464.1	ENSAPLG00000004115.1	2165851	2166449	None	2215	345	128845	No_or_no_constitutive_exon
AGCAATTCTCCTTCTAACATGTGCTTAATTTTACCATGTACCTGGGAAAGGA	1598814	1598961	1599011	1598959	-1	KB742424.1	ENSAPLG00000004203.1	1562368	1669277	CDH2	2215	345	128845	No_or_no_constitutive_exon
GGCAGCGGCAAGGCTGGGGAAGGGGCGATTTGTGCAGCACAGACGGGCAGGG	2964777	2964797	2964727	2964779	1	KB742418.1	ENSAPLG00000008462.1	2964250	3076343	LAMA3	2215	345	128845	No_or_no_constitutive_exon
AGCAGAAGAGAAATCTGAGCAAAAGAAGATAATGTTTTCTTTGGGGACAGGT	2476061	2476161	2476011	2476063	1	KB743275.1	ENSAPLG00000008919.1	2461576	2510878	UBR1	2215	345	128845	No_or_no_constitutive_exon
AGGAAAAGCAAGTTCTTGATTCATGGAAACACTTGTCATTATTGGGACAGGA	2780240	2780385	2780435	2780383	-1	KB743275.1	ENSAPLG00000012006.1	2777480	2786656	SNAP23	2215	345	128845	No_or_no_constitutive_exon
TTGTAGGAATCATTTTAATGTGATCTAGGGAAGAAGGAAGGGCAGTGCAGGT	996284	996334	996384	996332	-1	KB743005.1	ENSAPLG00000009046.1	987793	1010032	None	2215	345	128845	No_or_no_constitutive_exon
ACACATCCTAGCAGGATACTGGTTTTAATAAATTCTCTATATGGGACTAGGA	2300267	2300405	2300455	2300403	-1	KB743005.1	ENSAPLG00000013853.1	2291251	2316516	PDILT	2215	345	128845	No_or_no_constitutive_exon
TATACAGTACTTGCTCAGTGTCAACTCTGCCGCTTTGTTTGGGATCACAGGT	1368594	1368701	1368544	1368596	1	KB743644.1	ENSAPLG00000010760.1	1353347	1371612	CCDC39	2215	345	128845	No_or_no_constitutive_exon
GTTAACACTTTCAATACGTTTTTTTTTAATGATGTTTGGGTTCAAAAAAGAA	1374571	1374681	1374731	1374679	-1	KB743644.1	ENSAPLG00000010921.1	1373074	1380916	TTC14	2215	345	128845	No_or_no_constitutive_exon
CACGTCTATCAGAGATTTGCTTAATTGTTTTTTCTCCCATGGGTTCAAAGGG	231632	231835	231582	231634	1	KB742801.1	ENSAPLG00000005786.1	185987	291163	KIAA1109	2215	345	128845	No_or_no_constitutive_exon
TGAAGACTTTTTATTTTATTTTATTTTATTTTTTTCTTTTGGGTAAATAGGA	730135	730288	730085	730137	1	KB744306.1	ENSAPLG00000002872.1	713439	798624	HERC1	2215	345	128845	No_or_no_constitutive_exon
CAGAAATAGGACAATTGCACTTCCAATGTTTTTTCTTTTTTGGGCAATAGGT	797221	797527	797171	797223	1	KB744306.1	ENSAPLG00000002872.1	713439	798624	HERC1	2215	345	128845	No_or_no_constitutive_exon
CTTCCTTTTTCCTTTCACCTTCCAAATGCATGACCTTGATGGGATGCTAGGA	154877	154955	154827	154879	1	KB743520.1	ENSAPLG00000008618.1	91636	160113	ACTN2	2215	345	128845	No_or_no_constitutive_exon
TGAAATTTATTGTGATACTCAGATATTTTCCTTTAATGCAATGGGGACAGAC	2225162	2225259	2225112	2225164	1	KB743520.1	ENSAPLG00000015042.1	2218146	2236191	EXO1	2215	345	128845	No_or_no_constitutive_exon
TTCCAGAGTTTGTTGCTTTCCCAAACCCACAGGGATAGTGAATTGGGCAGGA	779880	779916	779830	779882	1	KB743176.1	ENSAPLG00000013205.1	721733	807470	NRK	2215	345	128845	No_or_no_constitutive_exon
TGCCTCGCTGACCTTTTGGCCTGCCTCTCTCCCCCCGTCCTGGGGCGCAGAC	328697	328912	328647	328699	1	KB742571.1	ENSAPLG00000007687.1	315167	345426	ZEB2	2215	345	128845	No_or_no_constitutive_exon
TTTCTTCTCCCCTTCTCTCTCCTTACCTTGCTACCACTATTGGGATGTAGAG	156805	156854	156755	156807	1	KB743111.1	ENSAPLG00000008826.1	147892	176530	SNAP25	2215	345	128845	No_or_no_constitutive_exon
GTTCTGAGGACGTTCATACATGCTGTTCTCTACTTTTCTTAATTGGGCAGGT	208343	208519	208569	208517	-1	KB743111.1	ENSAPLG00000009014.1	206638	209991	MKKS	2215	345	128845	No_or_no_constitutive_exon
AGGTGAAAACGGGCAATGGTCAGCTTGAGTCAATTAGGGTAAAAATAAAGTC	2198594	2198720	2198544	2198596	1	KB743252.1	ENSAPLG00000007652.1	2196372	2203875	PRDM13	2215	345	128845	No_or_no_constitutive_exon
TCAGGATTGCAAACGGCTGAGACACCGGCAGCGCGGGGCTGGGATGTCAGGG	2240298	2240375	2240425	2240373	-1	KB742714.1	ENSAPLG00000004277.1	2235294	2244811	DUSP5	2215	345	128845	No_or_no_constitutive_exon
AGGAGGAGGATGAGGAGGATGAGGAAGACGACCAAGGGGAAGATAAGAAGAG	347681	347735	347631	347683	1	KB742957.1	ENSAPLG00000013617.1	312499	347735	FAM171A1	2215	345	128845	No_or_no_constitutive_exon
CTTATCGTCTAGTTCTCATTGTGCTTATTGTCTTGTTTTGGGAACTGCAGGA	2214253	2214388	2214438	2214386	-1	KB743291.1	ENSAPLG00000006666.1	2207979	2236078	None	2215	345	128845	No_or_no_constitutive_exon
AACAGTGTGAAAGGAGTTACGTGTGAGTTACAGGAATGGGGAAAATTTAGGA	204092	204116	204042	204094	1	KB742605.1	ENSAPLG00000010371.1	188625	204116	None	2215	345	128845	No_or_no_constitutive_exon
TCCTATTTTTATAGGCCGACAGTTTCACTCGTACGGGGAAAGATATGCAGGC	278619	278715	278765	278713	-1	KB743257.1	ENSAPLG00000005484.1	258154	285475	TRIP11	2215	345	128845	No_or_no_constitutive_exon
CTCTGCAGTGGCACCAGGCACATGAGCTGTCCCATGCAGCAGGGTGCAAGTG	123626	123770	123576	123628	1	KB742907.1	ENSAPLG00000014183.1	122151	125720	None	2215	345	128845	No_or_no_constitutive_exon
ATGGCCGGCACCCACCCTGAGTGCATTGCCCCCGTCAGGGTGAGCTGAAGGG	1528356	1528464	1528306	1528358	1	KB742711.1	ENSAPLG00000006494.1	1528186	1528464	None	2215	345	128845	No_or_no_constitutive_exon
TGCTCCCTGTGGGCACAGCCGCTGATCGGGGCTGCCCTGGGGGGTGTCAGGG	613293	613435	613243	613295	1	KB742651.1	ENSAPLG00000010214.1	584011	621705	HMCN2	2215	345	128845	No_or_no_constitutive_exon
GCCCGCAGCATCGCCGTGCTGGAGCAGCTGAGCGATGTGCAGGGAGGGAGCA	1483471	1483531	1483421	1483473	1	KB742651.1	ENSAPLG00000000962.1	1483412	1490603	GTF3C4	2215	345	128845	No_or_no_constitutive_exon
GCGCTCAGTAACTTCTTTTCATTACCTGTACAATTCTCTCGGGGATGCAGGC	1802119	1802246	1802069	1802121	1	KB742651.1	ENSAPLG00000006553.1	1794490	1814227	ADAMTS13	2215	345	128845	No_or_no_constitutive_exon
TGTTTTCACATTTTTGTTTTTCCTTTTGTTTTCCCCTTTCTGGGTGTAAGAC	6847	6978	7028	6976	-1	KB742481.1	ENSAPLG00000003887.1	887	36022	PGR	2215	345	128845	No_or_no_constitutive_exon
TGCAGATTTTGATGGCAAAAGTGCTCGAAGTGGCTACAGTGGGGCTACAGTG	901564	902004	901514	901566	1	KB742655.1	ENSAPLG00000002087.1	895967	919515	TJP2	2215	345	128845	No_or_no_constitutive_exon
AACCCCGGAACCACACCAGGGGAAGGGAGGAGAGAGGAGGGGAAAGGCAGCG	1196745	1196766	1196816	1196764	-1	KB742992.1	ENSAPLG00000007895.1	1186718	1197086	EXOSC8	2215	345	128845	No_or_no_constitutive_exon
TGCCCTGAAACATTTTTTTTTCTCTTGTGGGTGTTTGGGGAATATAGCAGAC	1820148	1820296	1820098	1820150	1	KB743100.1	ENSAPLG00000009518.1	1720782	1844134	FAM13A	2215	345	128845	No_or_no_constitutive_exon
CTTTATTTGTAAAATTTTTCTAATATGATTTTTTTTTCTTTGGGGGATAGCA	1060531	1060757	1060481	1060533	1	KB742845.1	ENSAPLG00000009790.1	1036740	1062956	NCOA3	2215	345	128845	No_or_no_constitutive_exon
CTGATGCATTTAATTCTAACCATTTTTCTTATTTGGGGGTGGTGGTGAAGGC	395871	396000	395821	395873	1	KB743402.1	ENSAPLG00000003454.1	378633	406338	TPCN2	2215	345	128845	No_or_no_constitutive_exon
AGACAAGGATAGGGATAGAGACAGGGACAAGGATAAGGACAGGGACAAAGAA	291497	291565	291447	291499	1	KB742448.1	ENSAPLG00000003523.1	278881	297040	None	2215	345	128845	No_or_no_constitutive_exon
ATTCAATTTCTTTTCTCCCTCCCTCTCTTTGGCTGTGCATGCATGGGCAGTA	419538	419587	419488	419540	1	KB743110.1	ENSAPLG00000009397.1	342947	450238	BRSK2	2215	345	128845	No_or_no_constitutive_exon
TACATATAAACATCTTTTTTTTTTTTTTTTTTTTTTTGGGGGGGGGGTAGGT	240690	240835	240640	240692	1	KB742484.1	ENSAPLG00000012361.1	81637	258618	NBAS	2215	345	128845	No_or_no_constitutive_exon
AATGGTATTTGGTAGTACAATGTTTCTAATTACTTCTCTTTTGGGGACAGCA	501818	501905	501768	501820	1	KB742522.1	ENSAPLG00000004561.1	493232	506264	WRAP73	2215	345	128845	No_or_no_constitutive_exon
CTTTTGAGATGTCTGACACTCCCTCCTCCAGTACTGGGCCAGGGACTCAGTT	1386701	1389539	1386651	1386703	1	KB742797.1	ENSAPLG00000010507.1	1384424	1447765	HIVEP3	2215	345	128845	No_or_no_constitutive_exon
GAGTGATTTTGTATGTAATCAATGATTGTTTTGCTCTTTTGGGGAGATAGGT	1393689	1393835	1393639	1393691	1	KB742797.1	ENSAPLG00000010507.1	1384424	1447765	HIVEP3	2215	345	128845	No_or_no_constitutive_exon
AACATTGATATAAATGTAATTCTGTGCTTTTGTTCTTTTGGGGGTAACAGAT	930762	930932	930712	930764	1	KB743235.1	ENSAPLG00000006056.1	915036	950411	TRPA1	2215	345	128845	No_or_no_constitutive_exon
AACACCGTGCTGGTGGGGCAAGCCCCCGACCCGGGGATGCTGTGGGGCAGCA	1793244	1793413	1793194	1793246	1	KB743235.1	ENSAPLG00000008064.1	1792527	1799066	PRDM14	2215	345	128845	No_or_no_constitutive_exon
TGCCATGGGAAGAGAGGGATCCTTGCATTGAACCCGGGCAGGGCAGCCAGCC	1183241	1183278	1183191	1183243	1	KB743177.1	ENSAPLG00000012786.1	1183005	1188116	NUPL2	2215	345	128845	No_or_no_constitutive_exon
TTACAGAAGAGCCATTTCCACAGGTTGGGCCTGCTGAGCCAGTTGGGCAGGA	1475633	1475886	1475936	1475884	-1	KB743113.1	ENSAPLG00000010778.1	1468247	1476585	CFI	2215	345	128845	No_or_no_constitutive_exon
GATGCTCTGAGGTGTTTCGTTCTTCTAACTGCAGACTGTTTGGGTGACAGAT	1572627	1572747	1572577	1572629	1	KB743113.1	ENSAPLG00000011867.1	1528872	1586523	EGF	2215	345	128845	No_or_no_constitutive_exon
GAGGGTGGCAACTGGGCTTGTGGGCAGCCGCTGTTGGGGTAGACCAGTAGGA	685861	685884	685934	685882	-1	KB742840.1	ENSAPLG00000012665.1	676327	691516	None	2215	345	128845	No_or_no_constitutive_exon
AATGCATGGATGGGGACTCACCCTCTGCTTTGTCTGCCTGGGGGCTGCAGGA	1053567	1053818	1053517	1053569	1	KB742840.1	ENSAPLG00000013606.1	911866	1053818	NCOR2	2215	345	128845	No_or_no_constitutive_exon
CGCAACGTGTCCCCCCTGTGTGTGTCTGCTTGGCCTTGACTGCTGGGAAGGG	1676873	1677016	1677066	1677014	-1	KB742840.1	ENSAPLG00000002663.1	1666170	1677434	HIP1R	2215	345	128845	No_or_no_constitutive_exon
TGTGAGGTGGTGCCTGGACTCCTACCCTTGACCCCTGTGCCGTGGGGCAGGT	1416380	1416527	1416330	1416382	1	KB743713.1	ENSAPLG00000000753.1	1414748	1416833	BTC	2215	345	128845	No_or_no_constitutive_exon
GTGCTTGCTTTCTAATCTTGGTTCTCGTTTGTGTGCAATGGGTGATGCAGGA	1568895	1569056	1569106	1569054	-1	KB743713.1	ENSAPLG00000002906.1	1554505	1657314	FRAS1	2215	345	128845	No_or_no_constitutive_exon
CTAACCTCTCTGTTCTAATACAGTGATAAATAGACTTTTTTGGGGGGCAGTG	90096	90175	90225	90173	-1	KB743380.1	ENSAPLG00000009252.1	84776	140094	CDK8	2215	345	128845	No_or_no_constitutive_exon
CTGAGCCTCCTGAAGCTCACATTTTGCGTGTATCTTTCTTTATGGGATAGTT	1475917	1476025	1476075	1476023	-1	KB742734.1	ENSAPLG00000012304.1	1474246	1476861	ATF3	2215	345	128845	No_or_no_constitutive_exon
CAGCACCACGAGCCCAGGCTTTATCTGACGGGCTTTTCTCTGACGGGCAGGC	1594851	1595091	1594801	1594853	1	KB742734.1	ENSAPLG00000013195.1	1591707	1595597	None	2215	345	128845	No_or_no_constitutive_exon
TGAATGTCGATTTGGCTCCTTGTAAAGGTGATTCTTGGGGAGGGGAGGAGGG	749969	750757	750807	750755	-1	KB742899.1	ENSAPLG00000016156.1	749969	784947	ARIH1	2215	345	128845	No_or_no_constitutive_exon
GGGGGGGGACGCCAGCACTGACACCCTCCCTCCTGCCTGTGGGGCCGCAGGT	838468	838542	838418	838470	1	KB742899.1	ENSAPLG00000016374.1	831040	840522	None	2215	345	128845	No_or_no_constitutive_exon
GGCGGCACCCGAGGCCTTCAGGGGCTCCCGATGCGGCAGGGGGTGTGCAGGG	846368	846464	846514	846462	-1	KB742899.1	ENSAPLG00000016442.1	842690	849618	PARP6	2215	345	128845	No_or_no_constitutive_exon
GGACAAAGAGGAGGAGGAGGAGAAGAGGAAGAAGAGGAAGGAGAAGGGAGGC	1093473	1093539	1093423	1093475	1	KB742899.1	ENSAPLG00000003156.1	1088748	1096610	AP3B2	2215	345	128845	No_or_no_constitutive_exon
ATCCTTGTGAAGCCCAGCACCTCATGTGTATCTTCCCCTCGGGACTGCAGGT	1712694	1712847	1712897	1712845	-1	KB742489.1	ENSAPLG00000012409.1	1705624	1715896	GUSB	2215	345	128845	No_or_no_constitutive_exon
CACCGCCCGCCCAGCACCTACGTCCTGGAGCGCCGGGAGGCGGCGGGCAGTG	27596	27747	27797	27745	-1	KB744072.1	ENSAPLG00000003324.1	17997	29539	None	2215	345	128845	No_or_no_constitutive_exon
CGCGTCCACCCAAGGACATTCGAGCCCAGCAGCCAGGGCATGGCTGGGAGGT	93520	93938	93988	93936	-1	KB742677.1	ENSAPLG00000013825.1	93397	94429	FAM212B	2215	345	128845	No_or_no_constitutive_exon
CACCAGCAATGCAGGTGTGCCCTAACCAGCCTGCTGACTGTGACGGGCAGGT	1486249	1486406	1486199	1486251	1	KB743625.1	ENSAPLG00000002381.1	1473513	1493323	None	2215	345	128845	No_or_no_constitutive_exon
AGCCTTTAACACTGTTCCCCTTGATGGGGTTATTTGTCCTTGGGTTAAAGGG	356761	356900	356950	356898	-1	KB742402.1	ENSAPLG00000001116.1	351571	357543	HNRNPH3	2215	345	128845	No_or_no_constitutive_exon
GGTGTATTGTTATATTTCTGTTCTTGTTTATTGCCCCTGTGGGAATGTAGGA	413747	413906	413956	413904	-1	KB743651.1	ENSAPLG00000006495.1	405768	463058	None	2215	345	128845	Yes
GAATGTTGTTACGGGACAAACTGCTGCTGAGCCAACAGGGAAGAGATCAGAT	248286	248339	248236	248288	1	KB742712.1	ENSAPLG00000007223.1	233859	250910	MYO19	2215	345	128845	No_or_no_constitutive_exon
CTTGACGGTAAAGCTGGAAATAAAAACTGTTTTTATTTATAACTGGGCAGGT	834086	834221	834271	834219	-1	KB742579.1	ENSAPLG00000003289.1	822430	872952	SRGAP3	2215	345	128845	No_or_no_constitutive_exon
TCTGCTTTGCTTTTTTCTGTCTTTATTTATTTATTTATTTTGCAGGGTAGGT	1109659	1109893	1109943	1109891	-1	KB742579.1	ENSAPLG00000005859.1	1040010	1119097	PLXND1	2215	345	128845	No_or_no_constitutive_exon
TATAACCTGTTTTTTTGTTTGTTTGTTTGTTTGTTTTGGGTGATAAATAGCA	779352	779451	779302	779354	1	KB742462.1	ENSAPLG00000009989.1	728600	785667	FMNL2	2215	345	128845	No_or_no_constitutive_exon
CTTCTTTTCTTCCTTCTTTCTGTACATGTGACTTCCTGTTCGGGCTGAAGAC	359985	360042	359935	359987	1	KB743740.1	ENSAPLG00000015726.1	352157	372602	None	2215	345	128845	No_or_no_constitutive_exon
GCGGGGAGCAGCAGGCAGAGGCTCGGTGCCTGGCAGCGCTATGTGGGCAGGT	1188901	1188910	1188851	1188903	1	KB743342.1	ENSAPLG00000003558.1	1188673	1191755	CYR61	2215	345	128845	No_or_no_constitutive_exon
AGGGGATGGAGAGCTGAGAGTTGAGCTGCTGATTGCCCCCCGGGCGGCAGGG	915623	915797	915573	915625	1	KB743073.1	ENSAPLG00000015372.1	910670	934336	ASTN1	2215	345	128845	No_or_no_constitutive_exon
CTAAAATAGCAGTAGTCTGGGGGAGTCTGAGAGACAGGTTTGCAGGGTAGGC	1255665	1255787	1255837	1255785	-1	KB743073.1	ENSAPLG00000003018.1	1244838	1261485	TNN	2215	345	128845	No_or_no_constitutive_exon
AAGCACCCTTTTTGCTTATTTTTATTTTTACTTTTTTCCTTTGAGGGCAGGT	1072796	1072926	1072746	1072798	1	KB742774.1	ENSAPLG00000013235.1	1050114	1074801	MOSPD2	2215	345	128845	No_or_no_constitutive_exon
ATATAAGTACTTTCCTGTGGTAGTTGTCACTTCAGAAATTATTAGGGTAGCA	1170770	1170791	1170841	1170789	-1	KB742702.1	ENSAPLG00000011811.1	1014484	1171539	BMPER	2215	345	128845	No_or_no_constitutive_exon
CTTAAGTTTTATAAAACAAGAAAACTAATTAAATAATTTTTGGGGGATAGGT	433030	433195	433245	433193	-1	KB744033.1	ENSAPLG00000010927.1	421658	463994	GCN1	2215	345	128845	No_or_no_constitutive_exon
AGGTAACATCCTCTGTTGTGTTGTTTGCTTGCTGCTGGTTGGCTGGGAAGAT	703381	703558	703331	703383	1	KB744033.1	ENSAPLG00000015765.1	698388	712130	CABP1	2215	345	128845	No_or_no_constitutive_exon
TAATCATTTACTCCTTGCCAATATTTTCTCTCTCTTTTCTGATGGGCCAGTT	243070	243297	243020	243072	1	KB742585.1	ENSAPLG00000015659.1	230061	244191	FAM234B	2215	345	128845	No_or_no_constitutive_exon
CTCTTTCAAAATCATTTTCTTTTCTTCACCTTTATTTGGGAAACATATAGGT	390980	391072	391122	391070	-1	KB743217.1	ENSAPLG00000016213.1	377683	396078	NOS2	2215	345	128845	No_or_no_constitutive_exon
CAGTACCAGCTATAACCCTCTTTTCTGCCCCAAACCCACCGGGGTTGCAGCT	295644	295692	295742	295690	-1	KB742664.1	ENSAPLG00000012084.1	292912	299254	HPSE	2215	345	128845	No_or_no_constitutive_exon
CTTTAAAATTTCTGTCTTTTGTTCTTCTCTTATGTCTGTGAATCGGGAAGGT	992389	992506	992339	992391	1	KB743685.1	ENSAPLG00000009898.1	887137	1028587	MOCOS	2215	345	128845	Yes
GCTTCCAGAGTTGCTGCTGAAACCCCTGGCGTGGTCAGGGAGGACAAGAGGA	542998	543202	543252	543200	-1	KB742967.1	ENSAPLG00000015592.1	535534	576335	CHD6	2215	345	128845	No_or_no_constitutive_exon
GCACACAGGTGGAGCTCAAAGGTACCCAAAGCTAGTGGGTGTCAGGGCAGGC	1010611	1010773	1010561	1010613	1	KB742967.1	ENSAPLG00000005376.1	1007167	1055693	None	2215	345	128845	No_or_no_constitutive_exon
CCTGGGGTCATAAAGAAAACCTAGCACTGAGTAATACTGGGGTAAGGCAGGA	1035595	1035621	1035545	1035597	1	KB742967.1	ENSAPLG00000005376.1	1007167	1055693	None	2215	345	128845	No_or_no_constitutive_exon
TGCTACCTCCAGGGAACCAACAGTAGAAAATGATAACTTTTATGGGACAGAA	1251883	1252122	1251833	1251885	1	KB742967.1	ENSAPLG00000007684.1	1230445	1252122	FAM83C	2215	345	128845	No_or_no_constitutive_exon
TTCTTTTCCCTTTCCAAATCCACCTTCCTGTTGCAATGCATGATGGGCAGGC	770856	770892	770806	770858	1	KB743525.1	ENSAPLG00000012049.1	730694	777684	MBNL1	2215	345	128845	No_or_no_constitutive_exon
AGAGAAACATCACCAGGGCAGCTGACCTAAACCAGCCAAAGGGATATTAGAG	440852	440889	440939	440887	-1	KB744020.1	ENSAPLG00000013639.1	437863	474040	HFM1	2215	345	128845	No_or_no_constitutive_exon
TTTACTCATCAATAACTTCATTTTTAAATCCTTCAAATGGGAAATACCAGTC	669208	669358	669158	669210	1	KB744156.1	ENSAPLG00000008789.1	644772	674950	PTPRC	2215	345	128845	No_or_no_constitutive_exon
TTTGAACAGCTCCACTTGCACTCTAGGTGCTGTGGTAGGGAACATTAAAGAC	471985	472027	471935	471987	1	KB742632.1	ENSAPLG00000009287.1	465666	472027	SREK1IP1	2215	345	128845	No_or_no_constitutive_exon
GACAGCACAAGGGGGAATGGCTTTTTAAACTGCAAGGGGGGAGATGACAGTA	596747	597026	597076	597024	-1	KB742639.1	ENSAPLG00000011054.1	578050	597656	NT5E	2215	345	128845	No_or_no_constitutive_exon
TGCCCGCTGCCCCCCCAGCAGGTGAGCAGCCCCTCTGCCCTGCAGGGCAGGA	372718	372747	372668	372720	1	KB743728.1	ENSAPLG00000013409.1	367533	373487	NFKB2	2215	345	128845	No_or_no_constitutive_exon
TTATTACAATGCTTAACATTTGATTCTTGTCTTCCTCTGGGAAAATACAGGC	857288	857437	857487	857435	-1	KB743728.1	ENSAPLG00000015134.1	852332	858443	HIF1AN	2215	345	128845	No_or_no_constitutive_exon
GCTTCACCCTTAGCCGAGGAGATCAGATCAGGTCCTTGGCTGGGCAGCAGGA	864766	864785	864716	864768	1	KB743728.1	ENSAPLG00000015152.1	858642	864785	None	2215	345	128845	No_or_no_constitutive_exon
ATCTGAGGATTCAAAAGCAGCCAGCCTCTTGGTCACGGGAAAAGGGTCAGAG	27102	27318	27368	27316	-1	KB743530.1	ENSAPLG00000002984.1	17460	194428	OBSCN	2215	345	128845	No_or_no_constitutive_exon
TGAGCAGGCCCTCAGCTCCCCTTGCTCAGCCCGACACGCAGGGCCATGAGCA	36345	36504	36554	36502	-1	KB742531.1	ENSAPLG00000013176.1	34982	36768	TXNDC15	2215	345	128845	No_or_no_constitutive_exon
ACATTCATGTTTTAAATATTTATTAACAATCATGTGTTGTCTGGGGGCAGTT	989284	989437	989487	989435	-1	KB742531.1	ENSAPLG00000015846.1	952207	1052069	None	2215	345	128845	No_or_no_constitutive_exon
ATGGGTCTTTACCAGTTATTGCTGCTACTGACTGGTGAAGGGATGGAGAGAT	956700	956772	956822	956770	-1	KB742875.1	ENSAPLG00000006240.1	956700	958998	PEX13	2215	345	128845	No_or_no_constitutive_exon
GACTTAACACGATTCTGTCTTTTTTTTTGCCTCCACTTTTTGGGTGATAGCA	456849	457040	457090	457038	-1	KB742757.1	ENSAPLG00000011821.1	387268	461783	UBR4	2215	345	128845	No_or_no_constitutive_exon
TGGTTAGTGAACTGAAGAATGTTTTTTTTTTTGTCTGTTCTTGGGAACAGGA	430271	430406	430456	430404	-1	KB742757.1	ENSAPLG00000011821.1	387268	461783	UBR4	2215	345	128845	No_or_no_constitutive_exon
TTCCTGTGCTGGGCACTGGTGCTGCCCTGATATCCCCAGGGATGCAGTAGCA	926895	926988	927038	926986	-1	KB742757.1	ENSAPLG00000005466.1	926895	949434	None	2215	345	128845	Yes
ATTCTTTTCCTGTTTTTTTCCTTTGGTTCTGCTTTGCCTTGGGTTATAAGTT	508502	508517	508452	508504	1	KB742878.1	ENSAPLG00000005264.1	478445	528135	CC2D2A	2215	345	128845	No_or_no_constitutive_exon
GCTGCCCCTGCCTGCCAGCCTGAGACTGCTCTGTCCTTGCACATGGGCAGAT	1051458	1051599	1051649	1051597	-1	KB743256.1	ENSAPLG00000015140.1	1047774	1102375	LTBP2	2215	345	128845	No_or_no_constitutive_exon
TCTCTGGTCCTTTTGTTTTCTGATTTTCTGTCATCCCTTCATGTGGGCAGTG	950766	950922	950716	950768	1	KB744042.1	ENSAPLG00000013466.1	915242	991713	GRIP1	2215	345	128845	No_or_no_constitutive_exon
AAAAAGCGGTTTGTTTCAGGGTGTAATTAAGAAGGAACGTGAGGGTACAGAC	915484	915522	915572	915520	-1	KB744074.1	ENSAPLG00000005874.1	915371	945605	PXK	2215	345	128845	No_or_no_constitutive_exon
TTTAACTGAATAGCATGCAACTGAAATGTCTTGGAAGAGATGTAGGGCAGTT	685430	685499	685549	685497	-1	KB743211.1	ENSAPLG00000003375.1	633656	700082	DCHS2	2215	345	128845	No_or_no_constitutive_exon
CCGTTAACCTGTTGCTTTTCTTTGCTTTTTGGCACTCTGTGGGCCGGCAGGA	228413	228431	228481	228429	-1	KB742660.1	ENSAPLG00000010732.1	223764	246708	DNMBP	2215	345	128845	No_or_no_constitutive_exon
GTGTGTTTGAACCTTTTTTTTTCTGTGTTTTCTGGGGGGGTTGGGAAAAGGA	67021	67181	67231	67179	-1	KB742565.1	ENSAPLG00000007060.1	17038	167553	EPHA5	2215	345	128845	No_or_no_constitutive_exon
GAAACTTCAAGAATCAAAAAATAAAAGTAAGCTGTCTAAGAAATGGGCAGAA	534281	534763	534813	534761	-1	KB742565.1	ENSAPLG00000008578.1	514591	541215	None	2215	345	128845	No_or_no_constitutive_exon
TTCTCTGCCCTGTGGGGTCGGCCCAGCTGCCCACCCTCGAAGGGAAACAGAT	520154	520231	520104	520156	1	KB743037.1	ENSAPLG00000002547.1	465286	551000	FRMD4A	2215	345	128845	No_or_no_constitutive_exon
CCTTGTCTGCAGCCCAGGACTCTGCTGCTACGTACCAGTCTTTAGGGGAGCT	941642	941916	941966	941914	-1	KB744204.1	ENSAPLG00000005207.1	941508	948553	DPH7	2215	345	128845	No_or_no_constitutive_exon
AATACTGATGAAGTGTGATTGTTTCTAATAATCTGTTACATGATGGGCAGCT	1009013	1009166	1009216	1009164	-1	KB744204.1	ENSAPLG00000005688.1	1004493	1029565	FKBP15	2215	345	128845	No_or_no_constitutive_exon
CCCGCACGCCTGGGGCTGCCCGTAGCCTGGCAGTGCCAGGGAGCAGGCAGGT	627884	627954	627834	627886	1	KB742736.1	ENSAPLG00000016041.1	626834	630333	C9orf172	2215	345	128845	No_or_no_constitutive_exon
GGCCCTTTCACTGTCCTCTTACCTTGCAGGGGGTAGAGCAGGGTTAGCAGGC	293213	293295	293345	293293	-1	KB743009.1	ENSAPLG00000010279.1	288638	296553	None	2215	345	128845	No_or_no_constitutive_exon
TTGCAAGTTAGTACATACCTTTTTTAATGTTCATTTCTTTATGGGAGTAGAT	807267	807417	807217	807269	1	KB743009.1	ENSAPLG00000015080.1	804228	809642	KDM8	2215	345	128845	No_or_no_constitutive_exon
CACCCCCAATACGAGACCCCCCCTCACCCGTCCCTCCCGGCGGCGGGCAGGA	353979	354167	354217	354165	-1	KB742575.1	ENSAPLG00000004598.1	350909	362155	GRIN2C	2215	345	128845	No_or_no_constitutive_exon
CCTCTCACACCCCGATTTCATCCCTCCGTCCTGCTCTTGTGGGGCCACAGGC	608341	608497	608547	608495	-1	KB742575.1	ENSAPLG00000007903.1	605229	609753	MIF4GD	2215	345	128845	No_or_no_constitutive_exon
ACTGCATCAGGATGAAGCTTGGTTCACTCCTGTTCTCTCTGTTGGGACAGGT	527795	528247	528297	528245	-1	KB742468.1	ENSAPLG00000005674.1	527795	530256	LRTM2	2215	345	128845	No_or_no_constitutive_exon
TGCTGGAATCCTGTTTTAACTAACTTTGTGCTTACTTGGGGGAGGAGCAGAA	1017452	1017589	1017402	1017454	1	KB742468.1	ENSAPLG00000006671.1	1009741	1019849	RAD52	2215	345	128845	No_or_no_constitutive_exon
TTGGCTTCTTTCTTCCCTGTTCTGCCATCCTCCTTCTCTTGGGGGGAAAGGC	581399	581488	581538	581486	-1	KB742877.1	ENSAPLG00000002752.1	560849	585639	SYCP2L	2215	345	128845	No_or_no_constitutive_exon
GCTATAAAGCTCTTTTAATGCTTGCTTGTTTGTTTCTGTCACTGGGGCAGGT	862829	863623	862779	862831	1	KB744077.1	ENSAPLG00000005948.1	767581	863623	SH3GL3	2215	345	128845	No_or_no_constitutive_exon
AGACAAACAAATCATTTCAGTGGGAAGCGACAGTACCCACGGGAGATTAGTA	586421	586471	586371	586423	1	KB744676.1	ENSAPLG00000011988.1	570263	610831	LTK	2215	345	128845	No_or_no_constitutive_exon
ATAATTCTTGCTACTGGAATAACTGTTTTCATTTGTATTGGGATACACAGGA	813799	813991	813749	813801	1	KB744676.1	ENSAPLG00000013650.1	806689	813991	None	2215	345	128845	No_or_no_constitutive_exon
TCCTGCCTAACGAAGGGGAAGGGAGGAAGCCGCTGTTCTCCGGCGGGCAGAT	705181	705595	705131	705183	1	KB743456.1	ENSAPLG00000000965.1	704734	728397	TRIM29	2215	345	128845	No_or_no_constitutive_exon
TGGTACTGAGGATTCCCATATGAATGGGTATGGCAGGGTCATGTCGGAAGCA	812184	812604	812134	812186	1	KB742985.1	ENSAPLG00000008295.1	692298	814338	BNC2	2215	345	128845	No_or_no_constitutive_exon
CCCATGGTGGTTCCCCTCCTTTTAACAGCATCCCTCCTTTGTGTGGGCAGGT	322284	322388	322234	322286	1	KB742811.1	ENSAPLG00000007529.1	279737	323355	BAZ1B	2215	345	128845	No_or_no_constitutive_exon
GCTTTAGTTTTAACATGCCTTTTTTTGAACTTATTTTTCATGGGGTATAGGA	700748	700884	700698	700750	1	KB743006.1	ENSAPLG00000012935.1	594215	805450	DACH1	2215	345	128845	Yes
AAGAGGAACAACCTCAGCTCCTTCTCCGAGTGGCCAGGGGGTGGATGAAGGG	3081	3275	3325	3273	-1	KB742553.1	ENSAPLG00000011293.1	1496	5417	SHMT1	2215	345	128845	No_or_no_constitutive_exon
CCATGCATGGCCACCCATGGCAGGGGACATCCCCTACAGAGTGGGCGCAGCT	66518	66684	66468	66520	1	KB742553.1	ENSAPLG00000011963.1	33164	67358	SLC5A10	2215	345	128845	No_or_no_constitutive_exon
CCGCTAACCTCTGCTTTCCTCTAACCTCTGCTTTTCCCCCTGGGGCACAGGA	748770	748819	748720	748772	1	KB742722.1	ENSAPLG00000006099.1	669098	755082	None	2215	345	128845	No_or_no_constitutive_exon
GGATTCTTTGGGGGGCTCCGTGGGGTTGATTTTGATGTGGGGGGACGCAGGT	63528	63663	63478	63530	1	KB742823.1	ENSAPLG00000014129.1	63294	67568	SUN2	2215	345	128845	No_or_no_constitutive_exon
GGTGGTGCCCTGCAGCAGGGGCTGACCCTGTACGTTTGGCACGGGGACAGGC	350045	350192	350242	350190	-1	KB742823.1	ENSAPLG00000015363.1	348087	351045	GCAT	2215	345	128845	No_or_no_constitutive_exon
CGAGCCGCCGGCCTGCGCCTGGTGGGTGAGGGGGAGGCAGGGGGCAGGAGGT	403098	403246	403296	403244	-1	KB742823.1	ENSAPLG00000015779.1	402672	403314	PDXP	2215	345	128845	No_or_no_constitutive_exon
CCTCACCTCCATCCCACCCCACCCCACGGTTCCGTGTCCTCATGGGGCAGCC	405274	405405	405455	405403	-1	KB742823.1	ENSAPLG00000015783.1	404624	410155	SH3BP1	2215	345	128845	No_or_no_constitutive_exon
CCTGGATGCTAACCATGTGCCATGCTGTTGTGTTCAATTTGGCTGGGCAGAC	528343	528509	528293	528345	1	KB742442.1	ENSAPLG00000007810.1	465754	546954	KIAA1217	2215	345	128845	No_or_no_constitutive_exon
GCCTATCCCTTAGAAAGCTGTTGTGGCCTGGGGAAGGCAGGAGAGGGGAGGA	57653	57701	57603	57655	1	KB742849.1	ENSAPLG00000012731.1	16419	84574	WNK2	2215	345	128845	No_or_no_constitutive_exon
GTGATGCTGCCCCAGACGCAGCCCATAACCTGCACCGGCGTGGGGATCAGCC	59067	59491	59017	59069	1	KB742849.1	ENSAPLG00000012731.1	16419	84574	WNK2	2215	345	128845	No_or_no_constitutive_exon
GACGAGCGCTCCCGCAGGGCAAGAAGGGACACCAGGAGAAGGGACAGCAGGC	207541	207827	207877	207825	-1	KB743352.1	ENSAPLG00000014198.1	27039	207952	PAPPA	2215	345	128845	No_or_no_constitutive_exon
TTTATTCTGTCATCCTTATTTATTCATATTTCTTTTTTGGGGGCACATAGGA	180770	181839	181889	181837	-1	KB743352.1	ENSAPLG00000014198.1	27039	207952	PAPPA	2215	345	128845	No_or_no_constitutive_exon
TTTTTTTCAGAGAAAAAAAAATCAAATACAAATTTCCCTTGGGTGCTGAGGG	889438	889582	889388	889440	1	KB743352.1	ENSAPLG00000015477.1	858948	891398	WHRN	2215	345	128845	No_or_no_constitutive_exon
AAATGATGGTTTTTTTTTTTCATAGCAGGGAAAAGGGGAGAGGATATCAGGT	23561	23586	23636	23584	-1	KB743564.1	ENSAPLG00000013299.1	2284	24039	CD96	2215	345	128845	No_or_no_constitutive_exon
GTTCAGATTTTGTAAGTCTAACACTTTACTTTTCCTTATGTGCTGGGAAGGA	794429	794588	794638	794586	-1	KB744955.1	ENSAPLG00000014162.1	787170	852169	GIGYF2	2215	345	128845	No_or_no_constitutive_exon
GTATGGACTATCTAGAAGGGGGCAGAAGTTAGCTTTGAAATTGATGGGAGAT	794110	794194	794244	794192	-1	KB744955.1	ENSAPLG00000014162.1	787170	852169	GIGYF2	2215	345	128845	No_or_no_constitutive_exon
AGACGAAGATGAGGGGGAAGAAGACGAAGATGATGATGAGGGAGAGGAAGGC	53185	53190	53240	53188	-1	KB743399.1	ENSAPLG00000013781.1	51131	57568	None	2215	345	128845	No_or_no_constitutive_exon
CGTCCTCCCCGCGACTCGCATCCCGCTGATGCCGGGACCGGGCGGTGCAGAC	771759	771855	771709	771761	1	KB742630.1	ENSAPLG00000010674.1	771266	814239	MKX	2215	345	128845	No_or_no_constitutive_exon
CCGAGGCTGGCAGCAGTGCCCTGGCGGAGGAGAAAGGCCTGGGTGACCAGGG	269770	269908	269958	269906	-1	KB743396.1	ENSAPLG00000010972.1	269770	271639	AKAP5	2215	345	128845	No_or_no_constitutive_exon
CGCCTCCAGCCGCCTGAGGGCGCCGCTCCCTCCAGGAGGCGGGTTTGAAGGA	89790	89879	89740	89792	1	KB744458.1	ENSAPLG00000003034.1	88874	98534	None	2215	345	128845	No_or_no_constitutive_exon
GGGGGACTGAGGGAGACTCAGGGCTGTCTGTCCAGAGCAGGGGTACTAAGCC	458035	458179	457985	458037	1	KB744458.1	ENSAPLG00000005864.1	456993	458179	HBM	2215	345	128845	No_or_no_constitutive_exon
TGCCCAGGTAGTTTTTGTGACAAAAGTCGGGATGTGTGAGGTATGGGCAGTT	551392	551408	551342	551394	1	KB742710.1	ENSAPLG00000010353.1	550946	568908	None	2215	345	128845	No_or_no_constitutive_exon
GTGCCGTGGGGACGTAATCCCTCTTTGCCTTCTCTCCCCTCGGGTGACAGCA	267882	268006	268056	268004	-1	KB744430.1	ENSAPLG00000005322.1	263748	279728	ADAMTS14	2215	345	128845	No_or_no_constitutive_exon
GTGTCGGAGAGCGCCGCACCTGGCACGCGCCTCCCGCTGGAGGGCTGGAGGT	222211	222593	222643	222591	-1	KB742866.1	ENSAPLG00000009247.1	219401	225450	PCDH8	2215	345	128845	No_or_no_constitutive_exon
TGTGCCTCCGCCATAGTGAGGAGGAGGGTGAGGAGGAGGAGGGCGAGGAGCT	517208	517625	517158	517210	1	KB743739.1	ENSAPLG00000002536.1	511315	518503	THEMIS2	2215	345	128845	No_or_no_constitutive_exon
CTTACAGTATGATAGTTTTTTGTACATTTGTTTTTAATTTTGTGGGGTAGCC	498668	500573	498618	498670	1	KB742391.1	ENSAPLG00000010388.1	495835	500573	CCDC110	2215	345	128845	No_or_no_constitutive_exon
ACTCTTCGGTGCCCTGCTTGAAACGAATGAGCAGTTTTCTTAATGGGCAGGG	746983	747127	747177	747125	-1	KB742951.1	ENSAPLG00000004718.1	718138	749830	MAP3K7CL	2215	345	128845	No_or_no_constitutive_exon
TTTTTCTTTTCTCCTTTTTTTTTTTTTTTTTTCTTTTTTTGGGGTGACAGCT	85989	86702	86752	86700	-1	KB742842.1	ENSAPLG00000012015.1	85989	309225	GRIA4	2215	345	128845	No_or_no_constitutive_exon
TCCTGAAATACTTAACTGCTCTGTTTCTTTTTTCGGGGTGGGAAAACTAGAT	636277	636607	636657	636605	-1	KB742486.1	ENSAPLG00000009683.1	566595	681423	None	2215	345	128845	No_or_no_constitutive_exon
ATGTGTGTATGTTCCATTCATTCTCTTTGTTTTCTCTTTTTGGGGGACAGGG	663085	664062	664112	664060	-1	KB743378.1	ENSAPLG00000013737.1	662982	685264	NT5DC3	2215	345	128845	No_or_no_constitutive_exon
GGCGAGCATCCCGATGGTGTGGGGCTCCATGGTGGGGTCTGGTGGGACAGGG	226170	226343	226120	226172	1	KB743359.1	ENSAPLG00000013259.1	224822	228148	None	2215	345	128845	No_or_no_constitutive_exon
GCTCTTCTCCATCAGCTACGAGCGGTGAGTCCCCGAAACACGGGGTGCAGGT	675286	675376	675426	675374	-1	KB743359.1	ENSAPLG00000009526.1	670283	676167	CHRD	2215	345	128845	No_or_no_constitutive_exon
GCATGCCGAGAGGAGTCTGGAAAAGGCCATGTAGCAAAAGCATTGGGAAGAT	159346	159421	159296	159348	1	KB743108.1	ENSAPLG00000007937.1	157192	168404	WIPF1	2215	345	128845	No_or_no_constitutive_exon
CTGCAAAGCAGTCAGTCAGACTACGTTCTGCCTTGGCTGGGGGTGTGCAGGA	161388	161464	161338	161390	1	KB743108.1	ENSAPLG00000007937.1	157192	168404	WIPF1	2215	345	128845	No_or_no_constitutive_exon
TCTTCACATCTGCTGAAATTAACCTTTGTTTCTTGTTTTGGGGGGTTCAGAG	37565	37731	37515	37567	1	KB743471.1	ENSAPLG00000004658.1	26858	52005	KIF9	2215	345	128845	No_or_no_constitutive_exon
ATCGAGGTGACAGCACAGCACAGGGCATGGGGCTGGGGGCGCCAGGGCAGAC	237221	237455	237171	237223	1	KB742551.1	ENSAPLG00000009676.1	234574	269062	DNAH17	2215	345	128845	No_or_no_constitutive_exon
AAACCTCCCCTAACCTCCTCCTGTTGATTAAAGACACCAAAGGTGGGCAGGT	584095	584170	584045	584097	1	KB743745.1	ENSAPLG00000009336.1	580126	587100	COL8A2	2215	345	128845	No_or_no_constitutive_exon
GGCTCACTCCTGCCCGCTGACCTGCCTCTCTCCTTCTTCCCGGGGTGCAGGT	72147	72350	72097	72149	1	KB744031.1	ENSAPLG00000005721.1	60586	74908	PHLDB1	2215	345	128845	No_or_no_constitutive_exon
TTGCTCTTGACTAGAAAGCACTTAAATGTGTTCTTCCAACGGGCGTATAGGT	621021	621192	621242	621190	-1	KB744031.1	ENSAPLG00000010895.1	616220	630464	CRTAM	2215	345	128845	No_or_no_constitutive_exon
TCTTGGGGGTGGGAGTATAAAAAAGAGGCTGGTGTTGGGTTTGAGGTGAGAT	613364	613420	613314	613366	1	KB744174.1	ENSAPLG00000016209.1	599273	626269	None	2215	345	128845	No_or_no_constitutive_exon
CGTCTCTTGTCTCTACTTCCCACCCTCTTCCAATGGCATTAACTGGGAAGGC	24687	24856	24906	24854	-1	KB744474.1	ENSAPLG00000006555.1	23523	32517	None	2215	345	128845	No_or_no_constitutive_exon
ATGTTGAAGTGTTACTCCTGTAGTTTAACGGTCTGCTTTGGGATGATCAGGC	65594	65712	65544	65596	1	KB743749.1	ENSAPLG00000003643.1	52612	68941	SFPQ	2215	345	128845	No_or_no_constitutive_exon
CAGGCTGCCTTGTCTGTCATGACTGCAGAGGCAGACCCACAACTGGGCAGCT	588151	588307	588101	588153	1	KB746795.1	ENSAPLG00000008776.1	587964	595483	ANKK1	2215	345	128845	No_or_no_constitutive_exon
CTTCGACCACTACGACCGCCGCCGGGGCCAGCAAAGCGCGTAAGGGGCAGCA	213220	213377	213170	213222	1	KB743561.1	ENSAPLG00000013028.1	204245	215374	ADCY3	2215	345	128845	No_or_no_constitutive_exon
GGTGACGACGCGGAGAAGGGCCAGGTAGGAGGCGAGCAGTGCTGGGGTAGGG	30047	30158	30208	30156	-1	KB744435.1	ENSAPLG00000003636.1	26327	50248	KDM2A	2215	345	128845	No_or_no_constitutive_exon
CCAGCACAGGACCTGGGCGGGCACAGGACCTGGGCTGGCACGGGCAGCAGCT	307627	307893	307943	307891	-1	KB744435.1	ENSAPLG00000006866.1	303583	310763	SPTY2D1	2215	345	128845	No_or_no_constitutive_exon
CTTTTCTTTTTTTTTCTTTTTTTTTTTTTTTTTTTTTTTGGTGGGGACAGGG	376899	376989	377039	376987	-1	KB742574.1	ENSAPLG00000013755.1	376503	377873	GLOD5	2215	345	128845	No_or_no_constitutive_exon
AATTTGTTTCTCACATTTGTCTAACATGTTTTCTTCTATCTTGGGAGCAGTG	54941	55217	54891	54943	1	KB742847.1	ENSAPLG00000002800.1	40559	74502	EPHA1	2215	345	128845	No_or_no_constitutive_exon
ACAGTCTTTCCTCTTCTCTCCCAATTCCTTTTCTACCCTACATGGGAAAGGT	159836	160050	160100	160048	-1	KB742847.1	ENSAPLG00000004009.1	151301	193138	CLCN1	2215	345	128845	No_or_no_constitutive_exon
AGTACCTGGGTAAGGAGGGGACGGCTCAGGGCCCTGGGGACCTGGGGAAGGG	256818	256865	256768	256820	1	KB742482.1	ENSAPLG00000002355.1	256620	257527	None	2215	345	128845	No_or_no_constitutive_exon
CTTCATATGGGATTAAACTCGGATTTAACTTTTCTTCTCCTGGGATACAGAT	334245	334328	334195	334247	1	KB743926.1	ENSAPLG00000014841.1	322824	373345	KCNU1	2215	345	128845	No_or_no_constitutive_exon
AGGCAGGAGCTGGGTCAGGATCTAGGGTCTGGTCCCGTGAGGGTAACCAGGG	107180	107240	107290	107238	-1	KB742830.1	ENSAPLG00000008650.1	67333	209025	None	2215	345	128845	No_or_no_constitutive_exon
GGAATCAAGCATTTGAACCGTTCTTTGTGCCTTGCTGTTGTGGGTGGCAGGA	464337	464465	464287	464339	1	KB742830.1	ENSAPLG00000008818.1	460913	465389	ARSA	2215	345	128845	No_or_no_constitutive_exon
GCTGGATCCGGCCCCGAGCCCGCAGGCTGGATGCTGGGGAGGGGCTGCAGCC	141864	142006	141814	141866	1	KB743510.1	ENSAPLG00000003896.1	136414	142540	TULP1	2215	345	128845	No_or_no_constitutive_exon
GGTCTCTGATGTGTCCTCATGTTTTTTTTTCTTTTACCCTGGGCCTAAAGGG	458402	458550	458352	458404	1	KB742686.1	ENSAPLG00000014152.1	404249	520619	None	2215	345	128845	No_or_no_constitutive_exon
TCCACTAGGGGATGATTTCCGCTATGCTGAGAGCTCAGAGTGGGGATCAGCA	438806	438869	438756	438808	1	KB742583.1	ENSAPLG00000011352.1	407970	526221	MAN2A1	2215	345	128845	No_or_no_constitutive_exon
GGGAACGGGAGCGGGAGCGGCGCCAGAGGGAGAGGGAACGGGAACGGGAGCG	81180	81267	81317	81265	-1	KB742421.1	ENSAPLG00000007302.1	57495	93087	None	2215	345	128845	No_or_no_constitutive_exon
GGCAGCACAGGGACCGGGACAGAGACCGAGACCGGGACAGGGACAGGGAGCG	81085	81135	81185	81133	-1	KB742421.1	ENSAPLG00000007302.1	57495	93087	None	2215	345	128845	No_or_no_constitutive_exon
GGAGAAGGTGAGGGAGGACGGCGTGCCGGGGCAGGGAGAAGGTGAGGGAGGA	142720	143255	143305	143253	-1	KB742421.1	ENSAPLG00000007396.1	141729	153305	ZNF469	2215	345	128845	No_or_no_constitutive_exon
AGAGGGCAGGGAGAAGGTGAGGGAGGACGGCGTGCCGGGGCAGGGAGAAGGT	142839	143264	143314	143262	-1	KB742421.1	ENSAPLG00000007396.1	141729	153305	ZNF469	2215	345	128845	No_or_no_constitutive_exon
TTTTCTCCTTCTCTTGTCTGCTGTGCTGCTGTGGGATGGGGAATATACAGAG	111180	111290	111340	111288	-1	KB742870.1	ENSAPLG00000014146.1	107303	127702	CHD4	2215	345	128845	No_or_no_constitutive_exon
CAGAAGAACCAAGAAAAAAAAAAAAGATTATAAGATTATATGGGATGCAGAA	167311	167346	167396	167344	-1	KB742870.1	ENSAPLG00000015537.1	163480	175984	ACRBP	2215	345	128845	No_or_no_constitutive_exon
CGGGAGCGAGAGAAGGAACGGGAGCGGGAGAAGGAGCGGGAGCTGGAGAGGA	410910	411215	410860	410912	1	KB742870.1	ENSAPLG00000004855.1	407259	413495	None	2215	345	128845	No_or_no_constitutive_exon
CTCAAATATCACTGATTGCTTTTTTTTTTTTTTTTTTTTTTAATGGGCAGAT	396040	396546	396596	396544	-1	KB743721.1	ENSAPLG00000011593.1	376539	397651	None	2215	345	128845	No_or_no_constitutive_exon
GAGGCTGTGTGGACGGTGACACAGCACTTACATCCCTGCTTTGGGGGCAGAT	268366	268528	268316	268368	1	KB744057.1	ENSAPLG00000003078.1	264016	289555	ITPR3	2215	345	128845	No_or_no_constitutive_exon
GCTGCCACACGGCACCACTTCCCTGTTTGCTCTCTGCTGTGGGGTTACAGGA	337153	337258	337308	337256	-1	KB744057.1	ENSAPLG00000005265.1	335657	338907	MLN	2215	345	128845	No_or_no_constitutive_exon
TTATTTTATTTATTAATACATTTGTTATTTATCTTTTTCAGGGTATTGAGGA	369927	369969	370019	369967	-1	KB742786.1	ENSAPLG00000012354.1	344896	393144	None	2215	345	128845	No_or_no_constitutive_exon
GCACAGCAATGTTCAACACCTTCATTTTTCTGCTTTTCTTGGGGAGGCAGGT	100225	100346	100175	100227	1	KB742782.1	ENSAPLG00000012829.1	90574	122516	WDR36	2215	345	128845	No_or_no_constitutive_exon
GGGTTAAGATTTTTTCTTTTTTTTTTTTTTCCCTTTTATGGGGGGTTAAGTC	252637	252725	252587	252639	1	KB744699.1	ENSAPLG00000003964.1	231627	257850	MLLT1	2215	345	128845	No_or_no_constitutive_exon
AGGCTTTATGGCTTCCCTCCCACAGGGCTAGCCCCTTCACGGGAACACAGGT	17524	17609	17659	17607	-1	KB744154.1	ENSAPLG00000003108.1	17287	22529	None	2215	345	128845	No_or_no_constitutive_exon
AATAATGGACACCGGTTCCCTTTCTCCCTGTGTTTTCTCGGGGCGTGCAGTG	311625	311760	311575	311627	1	KB743558.1	ENSAPLG00000008162.1	287918	333989	DEPTOR	2215	345	128845	No_or_no_constitutive_exon
CCCTTCTCCTGTGTTAACCATATGAATACTCTTGGTGGTGGTGGGTTAAGGT	478729	479055	478679	478731	1	KB743558.1	ENSAPLG00000008273.1	357671	479055	COL14A1	2215	345	128845	No_or_no_constitutive_exon
CGCTAGCCCGCAGCCGGGGAGCCCGGAGGAGTGGTTACTGTCGGGGACAGTT	219021	219046	219096	219044	-1	KB743751.1	ENSAPLG00000012938.1	213638	220893	None	2215	345	128845	No_or_no_constitutive_exon
ACGGCCATTTTGTGTTCCCCTGTGGGTGCTGGTACCACCCGGCGGGGCAGCC	115481	115586	115636	115584	-1	KB744667.1	ENSAPLG00000010728.1	111955	115793	CALR3	2215	345	128845	No_or_no_constitutive_exon
GCAGCATCCCCCTCGGTGCGGTGCCTGTGCCGCAGGCAGTGGGGTGGTAGGG	289985	290110	289935	289987	1	KB743855.1	ENSAPLG00000009384.1	283388	290817	ARHGAP44	2215	345	128845	No_or_no_constitutive_exon
AAAGGCTGCAACACTGTTGTGGAAATGCATGAGTGGGTGGTGTTGGGAAGGA	172788	172813	172863	172811	-1	KB744175.1	ENSAPLG00000005756.1	117436	208373	NEBL	2215	345	128845	No_or_no_constitutive_exon
ACAGCTCTTGAGAACTGGTCTCTGCACCCCAAAAGCCTGCAGGGCTATAGGC	232071	232215	232265	232213	-1	KB742803.1	ENSAPLG00000011476.1	221240	235008	TMPRSS9	2215	345	128845	No_or_no_constitutive_exon
CAGCTCGCCCGTGGGGGGCAGCCCCGCTCCTAGGGGTCAGATAGGGTCAGGG	6054	6147	6004	6056	1	KB743278.1	ENSAPLG00000015805.1	42	6147	None	2215	345	128845	No_or_no_constitutive_exon
CTCAACCCCCCAAGAGGAACAGAAGGGAGGTGAGAGGGTTGTGCTGGGAGCT	235329	235413	235463	235411	-1	KB743547.1	ENSAPLG00000005962.1	230770	238162	LPIN3	2215	345	128845	No_or_no_constitutive_exon
CATCCCCACCCTGCCTGTGGCTGATGTGCTCATCTTCCCTCACGGGGCAGGT	303182	303268	303318	303266	-1	KB743547.1	ENSAPLG00000006836.1	291691	311127	PLCG1	2215	345	128845	No_or_no_constitutive_exon
GTAAGGAAACGATGAAAAAGATAACCTCAGAGAAAGGGCAGAGACAATAGGC	107793	107910	107960	107908	-1	KB744924.1	ENSAPLG00000003614.1	21800	170775	KMT2C	2215	345	128845	No_or_no_constitutive_exon
TGCAGCCTTGTCTAGGTAGGCCCTGCTGAGAGAAGCCTGGAAATGGGCAGGT	39022	39089	39139	39087	-1	KB743341.1	ENSAPLG00000010340.1	26924	39561	None	2215	345	128845	No_or_no_constitutive_exon
GGGGGCATGGCAGGGTGGCCACTAACAGAGCCGGTCCCATGGGGCGGCAGGT	268865	269096	269146	269094	-1	KB744812.1	ENSAPLG00000006186.1	268865	270643	NKX6-3	2215	345	128845	No_or_no_constitutive_exon
GGAAGATGTGAATATGGAAGCAGAAGAGGTAGGAGAGGGAGAAGAGGAAGAT	343428	345644	345694	345642	-1	KB744812.1	ENSAPLG00000006273.1	343428	379328	KAT6A	2215	345	128845	No_or_no_constitutive_exon
TCAGCAGACGTTAGCACCCTGGGGTCAGGGTGAGTTGTTGAGGGTCACAGCA	16841	17309	17359	17307	-1	KB743859.1	ENSAPLG00000007421.1	13392	19336	TERF2	2215	345	128845	No_or_no_constitutive_exon
CACAGTTAGTGGGATCACACGTCTTTACCGTGACTGAGGGTGATAAATAGGA	333820	334036	334086	334034	-1	KB744591.1	ENSAPLG00000013858.1	333820	337678	AGXT	2215	345	128845	No_or_no_constitutive_exon
CCAAAATGGGGACGGGCGGCCACAAGCCCTGAGCTCCTCTCCGGGGACAGGT	375475	375646	375696	375644	-1	KB744325.1	ENSAPLG00000015275.1	365026	376941	UCKL1	2215	345	128845	No_or_no_constitutive_exon
GCCCCCTCTCTGAGCCCAAATTTGTGGGGCTGATGCGTTTGTGGGCACAGGT	358183	358270	358133	358185	1	KB742447.1	ENSAPLG00000003462.1	348329	359824	KIAA0100	2215	345	128845	No_or_no_constitutive_exon
GGAGCCTCGCAGCTGCCCCCTGAGTTGGATGTTCAAGCCCTGGGGAAGAGCC	5938	6096	5888	5940	1	KB742637.1	ENSAPLG00000005634.1	5552	6096	None	2215	345	128845	No_or_no_constitutive_exon
TCTGAAGGGACAGCAGTGAGAAAGGCTGTGGGGAAGGGGGTTGCAAAAAGCA	175514	176130	175464	175516	1	KB742637.1	ENSAPLG00000007150.1	107930	244112	MACF1	2215	345	128845	No_or_no_constitutive_exon
CAGCCCCTTGCTGGTATTTGACAGTCCGTGCTATGTTGTTGGGATTGCAGGA	100070	100250	100300	100248	-1	KB742794.1	ENSAPLG00000008183.1	82413	103591	PIK3CD	2215	345	128845	No_or_no_constitutive_exon
TGTGATGTTAATATTGCCCCCTACTGGGGTTATTTGTCCTTGGGTTGAAGGG	242699	242838	242649	242701	1	KB743585.1	ENSAPLG00000010309.1	238988	248130	None	2215	345	128845	No_or_no_constitutive_exon
TGCTGTTGTGAACTCAGAGTAATAATGATTCTCTCATTTTTTGGGAACAGGT	85839	85971	85789	85841	1	KB747347.1	ENSAPLG00000013373.1	41206	85971	UXS1	2215	345	128845	No_or_no_constitutive_exon
CGGTGGGTTTGCTTACAGGGCTGGCAGAGCTGGGTTTGGGTTTGGAGGAGGA	234738	234893	234943	234891	-1	KB746064.1	ENSAPLG00000004606.1	229297	235200	None	2215	345	128845	No_or_no_constitutive_exon
GAATGAAGAGGACACGAGAGAGAGGTTAAGTGAGAGTGTTTCAGAGGGAGGA	46162	46380	46430	46378	-1	KB744646.1	ENSAPLG00000003372.1	46162	49793	OGFR	2215	345	128845	No_or_no_constitutive_exon
GGCCAAATGGGCAGCTGTCTGAGATGCAGGAGCTGGGGAAGGTTGTAAAGCC	203641	203713	203591	203643	1	KB743897.1	ENSAPLG00000010188.1	190163	278579	SCRIB	2215	345	128845	No_or_no_constitutive_exon
GTGGAGGGGAGAAGGGGAAGCAGCACAAGAAGGAGAAAGGGAAGAAGGAGAG	240004	241296	241346	241294	-1	KB743298.1	ENSAPLG00000014239.1	226333	241530	CEBPZ	2215	345	128845	No_or_no_constitutive_exon
GAGAGGTGTGAGAGGCACTGCTGAGCTCACATTACTCTTCTGGGGGACAGGC	295835	295978	295785	295837	1	KB743879.1	ENSAPLG00000006042.1	292934	298361	None	2215	345	128845	No_or_no_constitutive_exon
AAACTGATCACATTTGATGTGCATCTCACCAGTATGGATATGGGAAGCAGAC	116139	116253	116089	116141	1	KB743105.1	ENSAPLG00000005456.1	86373	141215	TNRC6C	2215	345	128845	No_or_no_constitutive_exon
CACTGAGGATGGGATGAATAAAAATGGGGATAAACACCTGGGAATTACAGAT	30644	30760	30810	30758	-1	KB743054.1	ENSAPLG00000009692.1	30644	126634	None	2215	345	128845	No_or_no_constitutive_exon
TCCCATAGGGTGGGCAAGCAGTGCCGCAGCCTGTCCCCATGGGGTTGCAGGT	147508	147589	147639	147587	-1	KB743403.1	ENSAPLG00000011814.1	147508	152870	FAM189B	2215	345	128845	No_or_no_constitutive_exon
TGAAAATCTGATTGGTGAATGATGAATTCCCTGTCTGCCTGGGCCAGCAGCG	163498	163592	163642	163590	-1	KB743403.1	ENSAPLG00000012185.1	159116	166163	CLK2	2215	345	128845	No_or_no_constitutive_exon
AACGTAAATGATGTGCACGATTACTTCCTACAATCTTCTGGGGAAATCAGAC	133574	133652	133702	133650	-1	KB743295.1	ENSAPLG00000008836.1	133574	191023	ATP11A	2215	345	128845	No_or_no_constitutive_exon
ACCTCCAGCAGCCCCCTCCCCGCGCGGCGGCGGCGGCGGGGGGGGCGTAGTG	161989	162156	162206	162154	-1	KB743074.1	ENSAPLG00000006873.1	161521	164258	SLITRK5	2215	345	128845	No_or_no_constitutive_exon
TGCACCGCTCCGCTGAGCATGTGTTCTGTGTCCTTTATGTCTGGGGGCAGGT	51088	51172	51038	51090	1	KB743627.1	ENSAPLG00000006504.1	48310	69941	NF2	2215	345	128845	No_or_no_constitutive_exon
GTGCCAGCCCTGATGGTGCTGTGCCCGCAGGCAGACATGATGGAGGGCAGCC	108397	108449	108347	108399	1	KB743551.1	ENSAPLG00000002070.1	98957	116418	None	2215	345	128845	No_or_no_constitutive_exon
GGAAGGAATGAGGTGGCCTCGGAGATGGGTTCCTGCGAGGGATGGTGCAGGA	58701	58737	58651	58703	1	KB746071.1	ENSAPLG00000002997.1	58634	72864	MRC2	2215	345	128845	No_or_no_constitutive_exon
ATGTATTTTAATACATTGTTCTCTTCTTTTGTATATGGGGGAAATCGCAGGA	104511	104643	104693	104641	-1	KB745737.1	ENSAPLG00000007435.1	92782	123276	SLC37A1	2215	345	128845	No_or_no_constitutive_exon
ATCAGAAGATGCTAGATTGCCCCAAATGCCTGGGTCCTTTGGGTTAACAGGT	262526	262708	262476	262528	1	KB744068.1	ENSAPLG00000008178.1	256775	263514	SRMS	2215	345	128845	No_or_no_constitutive_exon
AGCGGGGTTAACGGTGCCTCTCGGTTTTCTCCCCGTTCCTGCGCGGGCAGAC	76847	76868	76918	76866	-1	KB743276.1	ENSAPLG00000007271.1	69959	93380	MEF2D	2215	345	128845	No_or_no_constitutive_exon
TCCTTCCTTTCTTCACATCTCCTCGCCCTCTGTTTGTGTTGGGAATTCAGGC	93221	93314	93364	93312	-1	KB744105.1	ENSAPLG00000004640.1	77819	139926	LRRFIP1	2215	345	128845	Yes
AAACAGTGGTGAGACAAACCCCAGGGGGAAAGGAAGGGGTAAATGACAAGAC	201288	201558	201608	201556	-1	KB742703.1	ENSAPLG00000003734.1	193501	205101	ST6GALNAC1	2215	345	128845	No_or_no_constitutive_exon
ATCCACCAACATGTTCCAGATGCTTAATTAAAATACATTGGGTAGTGCAGAC	76595	76615	76665	76613	-1	KB742384.1	ENSAPLG00000012837.1	43948	88775	MYRFL	2215	345	128845	No_or_no_constitutive_exon
GCCGCTTTTCAACTTGTCACCGTCTGGCGGGGGGCTCCCCGTGGGCACAGGG	217460	217570	217410	217462	1	KB743194.1	ENSAPLG00000012627.1	196170	241356	CECR2	2215	345	128845	No_or_no_constitutive_exon
GAGAGTTTGTCTGCAACGTAACTGTGCTTGCTCTCTCCTGTGCGGGACAGTT	64907	65051	64857	64909	1	KB743857.1	ENSAPLG00000012527.1	40192	96500	None	2215	345	128845	No_or_no_constitutive_exon
AGCTTTCGGAGGGGATAAATCCTGATGAACCCCTGCCTCCAACAGGGCAGCC	239889	240003	240053	240001	-1	KB744216.1	ENSAPLG00000006122.1	237618	247001	XRRA1	2215	345	128845	No_or_no_constitutive_exon
CAATCCTCTTCCACTGAGTTTCTAACTAATTCTGCTGTCTATGGGTGCAGAT	65745	65977	65695	65747	1	KB743016.1	ENSAPLG00000007523.1	7858	68518	FBN3	2215	345	128845	No_or_no_constitutive_exon
CTGCACCTCCCTCGACGCCAGCTTGTCCCTTTCCCTTCTCGGGGCGCCAGCC	233292	233358	233408	233356	-1	KB743134.1	ENSAPLG00000005528.1	231330	234983	HMG20B	2215	345	128845	No_or_no_constitutive_exon
CTGAACAAACAATGAACGTTGGAGCAGAGGCAGGAGAAACAATATGGGAGAG	74433	74573	74623	74571	-1	KB742706.1	ENSAPLG00000006904.1	67361	194033	None	2215	345	128845	No_or_no_constitutive_exon
GCCTCCATCCTTACCAGCTTGTGTTTTGTTTTGTTTTTGTGGCTGGGCAGGG	200968	201113	200918	200970	1	KB742706.1	ENSAPLG00000008519.1	197234	210874	None	2215	345	128845	No_or_no_constitutive_exon
TCCTTCCATTTGTCTCATTGCACCTTTGTGTCTTTACTTTGGGGTGCCAGGG	225112	225179	225229	225177	-1	KB742947.1	ENSAPLG00000006484.1	200223	233601	FANCA	2215	345	128845	No_or_no_constitutive_exon
GCTCCGCAGCCTGAGCCCTGACACTGTCTCTTTCCTATGTGCATGGGCAGAA	173686	173848	173898	173846	-1	KB742465.1	ENSAPLG00000001088.1	160667	182504	EVPL	2215	345	128845	No_or_no_constitutive_exon
ACCAGCTCCTCCTGCCCCCCTACTGACCCTGCCCTCTGCCCGAGGGACAGCT	261708	261826	261876	261824	-1	KB742465.1	ENSAPLG00000004013.1	258022	265712	RNF157	2215	345	128845	No_or_no_constitutive_exon
AGCCATGAAGTGTCATGTGCTAACACTTTCCCGTTGTCTTTGATGGGCAGGT	163165	163254	163115	163167	1	KB743098.1	ENSAPLG00000004844.1	160930	166376	NCLN	2215	345	128845	No_or_no_constitutive_exon
CTCCTTTACCCCACCACCTCATTAAATGCATGTGTTTTGGGATTGAACAGGT	197462	197599	197412	197464	1	KB745717.1	ENSAPLG00000008465.1	190021	207303	None	2215	345	128845	No_or_no_constitutive_exon
TTGCATGAAATTATGTGGATTGATTTTTTTGTTTGTTTTTGGGGTGTTAGAC	237446	237581	237396	237448	1	KB743759.1	ENSAPLG00000016036.1	148631	253856	None	2215	345	128845	No_or_no_constitutive_exon
AAGGTAGTGAAGGGTCTAGAGGGGAAGATCTGTGAGGAGTGGGGTCACAGGC	153385	153423	153473	153421	-1	KB743552.1	ENSAPLG00000004298.1	143896	177764	R3HDM2	2215	345	128845	No_or_no_constitutive_exon
TCAAACATCAGCAAGCTGTGGGGGTCCTGGGCATTACGGTGGGAGTTCAGAA	232120	232389	232070	232122	1	KB743552.1	ENSAPLG00000005128.1	225267	232389	GLI1	2215	345	128845	No_or_no_constitutive_exon
CCAGTCACCAGGAGCCCCATAGACACGCCCCCAGTAGCAGGGAGCTGCAGGG	93504	93625	93454	93506	1	KB743221.1	ENSAPLG00000012529.1	88873	94396	None	2215	345	128845	No_or_no_constitutive_exon
AAGAAGAAAGGAAAAAAGAACAAGAAGAACAGAAGAGAAGGGAGAATGAGAT	136004	136100	135954	136006	1	KB743866.1	ENSAPLG00000007434.1	132251	137628	CCDC181	2215	345	128845	No_or_no_constitutive_exon
TGCTTTTGTGCTAATTCGGCGCTCGTCTCGTGTTCCCCGGGGAGCAGCAGTA	204292	204415	204465	204413	-1	KB744049.1	ENSAPLG00000002900.1	203015	204661	None	2215	345	128845	No_or_no_constitutive_exon
GCATCTCTGGGTACTTTAATAATTATCTGCTCCTCTCACTGGGTGACCAGGT	114018	114186	114236	114184	-1	KB742925.1	ENSAPLG00000010807.1	97714	133565	ARID1A	2215	345	128845	No_or_no_constitutive_exon
CCATGTGCTATGCATTGTTCTTCTGGGGATGACGATAACGCTGGGAACAGCA	140184	140389	140134	140186	1	KB743170.1	ENSAPLG00000012402.1	99191	174480	TLE1	2215	345	128845	No_or_no_constitutive_exon
TTTCTCCCTTATGTTATTAGGGGAAGGTGGAGGAGCACAGTGGGAATCAGGC	91171	91221	91121	91173	1	KB746217.1	ENSAPLG00000015832.1	87278	98062	WDR93	2215	345	128845	No_or_no_constitutive_exon
CTGCCCACCCTGCCCCTCGGCCGCTCCTCCGAGGTGCGCCAGGGAGAGAGAT	97107	97248	97298	97246	-1	KB742930.1	ENSAPLG00000004430.1	91185	97590	HTRA2	2215	345	128845	No_or_no_constitutive_exon
CCACATGGGGCTGGGCTAAAAGAGGAGCCGGGTTATGGGGTGGAAGCTAGGG	83608	83675	83725	83673	-1	KB743091.1	ENSAPLG00000003014.1	81211	84821	TNFRSF13B	2215	345	128845	No_or_no_constitutive_exon
CAGCTCCTGGCTTTATTTATGTAGATGCTCTAACAGGCTCAGGGCCACAGCA	16288	16425	16238	16290	1	KB745640.1	ENSAPLG00000014807.1	15440	16425	None	2215	345	128845	No_or_no_constitutive_exon
CGTGCCTGCCTGCCTCACCCTGTGCCCTGCTCTCCCTTTCTCTGGGGAAGAT	90488	90670	90438	90490	1	KB744277.1	ENSAPLG00000011155.1	87218	95408	BTK	2215	345	128845	No_or_no_constitutive_exon
GTGCTCTGAAGGGGCGGCCACAGCCATGATCCCCCCGCTCTGTGGGGCAGGA	108694	108874	108644	108696	1	KB744277.1	ENSAPLG00000012599.1	106715	108874	AIPL1	2215	345	128845	No_or_no_constitutive_exon
TCTCCTCCTCCCCCTGCCCTGTGCCTGCTCCCCTGGGCACGGGGCTGCAGCT	119148	119295	119345	119293	-1	KB744277.1	ENSAPLG00000012832.1	113680	124623	DRP2	2215	345	128845	No_or_no_constitutive_exon
TCCCCGGGCTGGGCCCCACAGCACCGGGTGACAGTGGCTGGGGCCGACAGGG	515	742	792	740	-1	KB744976.1	ENSAPLG00000008972.1	515	1439	None	2215	345	128845	No_or_no_constitutive_exon
GTCATCCCTGCCGTGGGTGCACTCCGTCAGCTATGGGGATGATGAGGGAGGA	70174	70262	70312	70260	-1	KB744976.1	ENSAPLG00000009970.1	69592	70386	None	2215	345	128845	No_or_no_constitutive_exon
GCACACGAGGAGTTTCCATCGCTAAAAATGCCATTCTTTTGGGATTGCAGGT	46744	46848	46694	46746	1	KB743274.1	ENSAPLG00000010545.1	40253	50540	HECTD3	2215	345	128845	No_or_no_constitutive_exon
CCCCCCGGTCCTAGCATTGCTGCTCTCTTCCTCCCTGCCCTGGGGGCCAGGC	163831	163983	163781	163833	1	KB742885.1	ENSAPLG00000007256.1	161143	165035	GRIN3B	2215	345	128845	No_or_no_constitutive_exon
GTGCTGTCTGCGTGCCTGCTCACGAAGGCCTTCTTCCTTTTGGGAGGTAGAA	72036	72145	71986	72038	1	KB742394.1	ENSAPLG00000003587.1	68483	77319	RHOT2	2215	345	128845	No_or_no_constitutive_exon
GGCTCCTTCTGCTGAGCGACATCCCAGTGAAATCAGACATCAGTGGGTAGGA	161324	161396	161446	161394	-1	KB742394.1	ENSAPLG00000005242.1	161324	170824	EME2	2215	345	128845	No_or_no_constitutive_exon
GGATAAAGTGCATTACCTCTGTAACCATTGCTTTGTTTGGGAACTGGCAGAC	89922	90294	90344	90292	-1	KB744224.1	ENSAPLG00000011257.1	64496	110944	ACAN	2215	345	128845	No_or_no_constitutive_exon
ATATAAAGTAGTTATGAATTTGACAATGCACACGTGCATGACTTGGGAAGAA	108291	111030	111080	111028	-1	KB744444.1	ENSAPLG00000004038.1	105062	121865	UACA	2215	345	128845	No_or_no_constitutive_exon
GGAGCTGCAGGCGCTGCGCTCCCTGCTGCCCATCTCGGCGCGGGAGGGAGAA	105390	105495	105340	105392	1	KB743457.1	ENSAPLG00000013676.1	105287	105880	None	2215	345	128845	No_or_no_constitutive_exon
ATGAATGTAGCGACACTTGAAAATTATGCTTTCTGTTTTTTGGGGTATAGGT	108147	108238	108097	108149	1	KB743344.1	ENSAPLG00000005190.1	103897	124454	None	2215	345	128845	No_or_no_constitutive_exon
TTTTTTTCTCTTTTCCCCACAGATTGATGCATCATGCCTTACGTGGGAAGGA	58390	58434	58340	58392	1	KB744937.1	ENSAPLG00000009210.1	55231	69771	NUTF2	2215	345	128845	No_or_no_constitutive_exon
AGGAACGTACTGTGTCTGAAAGTGCTGGCAGCACGGGGGCAGGTAGGGAGAA	25337	25544	25287	25339	1	KB745306.1	ENSAPLG00000015461.1	24743	28006	TAS1R1	2215	345	128845	No_or_no_constitutive_exon
GCATCAGACAGGGCACGTGGTGCCAGGGACACGGGGTGCACAGGGTGCAGCC	123447	123549	123599	123547	-1	KB744029.1	ENSAPLG00000005934.1	123447	139597	ARAP3	2215	345	128845	No_or_no_constitutive_exon
CCACTGCGGCCACAACTTCTGCCGGGAATGCATCACCCGCTGCTGGGAAGGG	99185	99469	99519	99467	-1	KB742989.1	ENSAPLG00000002771.1	95006	108877	None	2215	345	128845	No_or_no_constitutive_exon
TCTTCCCCAGAGCTAGCAGTGGGAGGAGCGGAAGCCCCTGGGGGGTGGAGGG	68539	68571	68621	68569	-1	KB746535.1	ENSAPLG00000011684.1	68539	69290	None	2215	345	128845	No_or_no_constitutive_exon
GTAACTGCATCCAGCAAAGTTGCTGCTTTAACCTACTTTTGGGGTTGCAGGT	12665	12815	12865	12813	-1	KB745111.1	ENSAPLG00000006683.1	740	32973	None	2215	345	128845	No_or_no_constitutive_exon
CTGCTCCTCCTGCTCACCAAACCCTCTTCTCTGCTTTTTTGGGGGGCTAGGA	73195	73368	73418	73366	-1	KB746224.1	ENSAPLG00000011216.1	50431	124317	None	2215	345	128845	No_or_no_constitutive_exon
TTCACACGTGCATTTATATTTCGGGGTTGCTTTATGTGCAGGGATTGCAGAA	76272	76586	76636	76584	-1	KB743293.1	ENSAPLG00000010298.1	76272	91908	None	2215	345	128845	No_or_no_constitutive_exon
CGAGAGGATGGGGGCTGCATGTGCCAGGGGGTTGCTGGGGCTGGAGGAAGGG	49405	49469	49519	49467	-1	KB743484.1	ENSAPLG00000013620.1	14309	50061	SLIT1	2215	345	128845	No_or_no_constitutive_exon
GCTGCAGGGGGGGGCCCTGCCCATGGAGGAGGAGGAGGAGGAGGGAGGAGGT	94953	94960	95010	94958	-1	KB743484.1	ENSAPLG00000014387.1	86536	95060	RRP12	2215	345	128845	No_or_no_constitutive_exon
CTCACATCCTCACCCTCATCCTCCTCTTTTCTCCTCCTGGCCGGGAGCAGCC	19428	19617	19667	19615	-1	KB745036.1	ENSAPLG00000015625.1	7645	24131	AGRN	2215	345	128845	No_or_no_constitutive_exon
GCTGGCCGCACCTGCGGGCGCTGGGCATCGGAGGGGCAGTGGAGGGGCAGGC	84797	84827	84877	84825	-1	KB743555.1	ENSAPLG00000014918.1	82985	91446	FBXO41	2215	345	128845	No_or_no_constitutive_exon
TCCCCACAACCTGCCCCCCCTGCCCCTGCACATCTGCCTAGGGCTGACAGCA	45378	45434	45484	45432	-1	KB744307.1	ENSAPLG00000011869.1	43465	53582	CHTF18	2215	345	128845	No_or_no_constitutive_exon
GGGGCTCTTGGAGGCAGGGGTCCTGCTGTGGGCAGGGATGAGGTGGGCAGGA	30873	30964	30823	30875	1	KB744431.1	ENSAPLG00000010897.1	29649	32784	ZFYVE27	2215	345	128845	No_or_no_constitutive_exon
GCTGGTGGTGGTGGTGGTGGGGGTGGGGGGGGGGGGGGGGGTGGATGGAGCT	2591	2707	2541	2593	1	KB744753.1	ENSAPLG00000008580.1	550	3337	None	2215	345	128845	No_or_no_constitutive_exon
GGTCTCTCTCCTACTCACACGTGGTGTCTTATTTTGCCCTGGGGCTGTAGCT	18412	18477	18527	18475	-1	KB743952.1	ENSAPLG00000012830.1	3801	23992	ATP2B4	2215	345	128845	No_or_no_constitutive_exon
ATGATGCTGCAGCGAGAGCTCGGCGCCTGGTGGAGCCGGGCAGATGGCAGAG	6600	6674	6724	6672	-1	KB743018.1	ENSAPLG00000009003.1	6065	29405	None	2215	345	128845	No_or_no_constitutive_exon
TGTTGTGTGACCCTGCCTCCTTATTTTGTTTTCTTTTGGGGTGGTGATAGGG	79890	80067	80117	80065	-1	KB743643.1	ENSAPLG00000010873.1	78848	81934	MRPS30	2215	345	128845	No_or_no_constitutive_exon
AGAGAACCGCTGAGCCTGTGTCTAGGGGAAGCTGGGGCTCTGTGGGGCAGCT	19285	19349	19399	19347	-1	KB742976.1	ENSAPLG00000016440.1	17387	23784	None	2215	345	128845	No_or_no_constitutive_exon
CGAGAGCGTCCAGCACTCGTGAGCAGGGCTGGGCTGCGGGGGGGGGGCAGGC	48273	48481	48531	48479	-1	KB743161.1	ENSAPLG00000005644.1	45806	50293	FES	2215	345	128845	No_or_no_constitutive_exon
GCAGGGGGGAGTTGGTGAGGTCTAAGTGGGACAGATCAGGGTGGGCGCAGGG	29342	29534	29584	29532	-1	KB743473.1	ENSAPLG00000009171.1	21940	31638	None	2215	345	128845	No_or_no_constitutive_exon
GCAGCTTGGTGTTTTTGGAGCAGAGCTGGGGGGCACCCTGGGGTGCAAAGGC	31721	31834	31671	31723	1	KB743473.1	ENSAPLG00000009312.1	26791	42193	TRAF3IP3	2215	345	128845	No_or_no_constitutive_exon
AGCTCACTGCCCATGACTTCGTCCGTGGGCTGGGCACGGGTGCCGGGAAGAA	28740	28850	28690	28742	1	KB744706.1	ENSAPLG00000006158.1	81	32482	PKD1	2215	345	128845	No_or_no_constitutive_exon
GTCGGGGCTCCCGTGGGTGTTTCAGTGGCCGTCCTCTCCTCACGGGGCAGAT	3583	3738	3788	3736	-1	KB743244.1	ENSAPLG00000004412.1	1101	24300	None	2215	345	128845	No_or_no_constitutive_exon
CTTCTCCCCTCCTCTCTCCTGCCTCCCCATGTGCCTGCCGCTGGGGACAGTG	46665	46721	46771	46719	-1	KB744902.1	ENSAPLG00000012667.1	41537	47778	SOX13	2215	345	128845	No_or_no_constitutive_exon
GGGCTGGTTCACCCACCCGGGGTCTGACCCACATCTTCTGGGGGCCGCAGGT	60313	60497	60547	60495	-1	KB744666.1	ENSAPLG00000013583.1	31628	63081	None	2215	345	128845	No_or_no_constitutive_exon
TGGGGCAGGGACACAGGGATGTGGGGTAGGGACACATGGATGTGGGGCAGGG	8999	9058	8949	9001	1	KB745998.1	ENSAPLG00000002581.1	8075	13279	ANO8	2215	345	128845	No_or_no_constitutive_exon
GGTCTTTGCCATCTTCAACGTCATCTGGGCCACGCTGTTCCTGGAGGGAGTG	10010	10100	9960	10012	1	KB745998.1	ENSAPLG00000002581.1	8075	13279	ANO8	2215	345	128845	No_or_no_constitutive_exon
CAAGCGCAAACGGACCCACGGCTGGATCAAGCGCATCAGCACGCCGGGAGGC	29327	29387	29437	29385	-1	KB745998.1	ENSAPLG00000002918.1	29327	29511	None	2215	345	128845	No_or_no_constitutive_exon
CTGGGATCCCCTTTGGGAAAAGCCTTTCCCAAAAACTCTTGTCGGGGCAGGA	17380	17433	17330	17382	1	KB744625.1	ENSAPLG00000007901.1	1446	19423	None	2215	345	128845	No_or_no_constitutive_exon
GGTGTCCCTTCCTCTGGGGACTGTGACGCCGGGGGGGCCGGGGACTGCAGTC	60269	60408	60219	60271	1	KB746556.1	ENSAPLG00000013568.1	59545	65177	ADD2	2215	345	128845	No_or_no_constitutive_exon
TCTGATGGAGCCGTTTTTGGGGTCTGACGGAGCTGTTTTTGGGATGGCAGAT	65467	65566	65417	65469	1	KB744058.1	ENSAPLG00000002473.1	64711	65566	None	2215	345	128845	No_or_no_constitutive_exon
TCTCCTGTCTAACTCTGCTCTAGCCTGTCGTGAAGCCCCAGGGTGAGCAGTC	23645	23836	23886	23834	-1	KB744546.1	ENSAPLG00000009658.1	17115	27742	ADAR	2215	345	128845	No_or_no_constitutive_exon
GGGTGTTGGGGACGGGACCCGTCAGCGTGAGCCCTTCCCGCGCGGGGCAGGC	50222	50330	50172	50224	1	KB745822.1	ENSAPLG00000003716.1	47915	50771	None	2215	345	128845	No_or_no_constitutive_exon
CAACGGGATCGAGCGGGGCAATCGGGGGTGTTGGGGGGGCTATGGGGCAGAT	19145	19184	19234	19182	-1	KB742525.1	ENSAPLG00000014030.1	14922	21364	CNTNAP1	2215	345	128845	No_or_no_constitutive_exon
CCTGCCCAGCACCCCGTCTGGTAACGGCTCTGTGCTTTTTGGGGCTGCAGAA	33050	33337	33000	33052	1	KB742558.1	ENSAPLG00000010172.1	32549	33337	S100A6	2215	345	128845	No_or_no_constitutive_exon
AAGGTCAAAGGGGTAGGAAGATCAATGGGATGGGAAGGTACATGGGATAGGT	11080	11102	11152	11100	-1	KB744557.1	ENSAPLG00000007320.1	8857	13544	None	2215	345	128845	No_or_no_constitutive_exon
AGGATCCCAAAGAATCGGGTGTGCATCCAGGTATCTGTGTTGAAGGGCAGAC	9915	10484	10534	10482	-1	KB744557.1	ENSAPLG00000007320.1	8857	13544	None	2215	345	128845	No_or_no_constitutive_exon
GAGCGGGGCGGCAGCCCCGGGCGGCAGCGGGGGGGCCCCGGGGGGGGGAGCT	23050	23643	23693	23641	-1	KB743634.1	ENSAPLG00000016356.1	18542	23713	PPP1R9B	2215	345	128845	No_or_no_constitutive_exon
GTCCCCAACATTTTGGGGCGTTTTGGGGGGTTTTTGGGGTCGGCGGGCAGGC	26382	26461	26332	26384	1	KB744603.1	ENSAPLG00000005185.1	20698	26680	CAPN1	2215	345	128845	No_or_no_constitutive_exon
TCAGAGATGGGAGGCACTGGTGGGAGGTGGAGGTGGAGGGGGAGGGGGAGAC	6219	6624	6169	6221	1	KB744502.1	ENSAPLG00000008301.1	3645	6624	None	2215	345	128845	No_or_no_constitutive_exon
GATGGTGGTGCCCAGGAGGACCACGGTGGGCACTGGGAGGAAACTGGGAGGC	14638	14800	14850	14798	-1	KB743521.1	ENSAPLG00000002711.1	3800	19256	None	2215	345	128845	No_or_no_constitutive_exon
ACAGAGGGGCATGGAGGGATGGGAACAGGCATCCCCAGGGTGCTGAGGAGGT	29946	29992	30042	29990	-1	KB746511.1	ENSAPLG00000009265.1	27834	31096	TESK1	2215	345	128845	No_or_no_constitutive_exon
GAGGGGACGGGGTCTGCAAAGTGCCAGGTCCCCGCACAACGGGGCTGCAGCC	12577	12748	12798	12746	-1	KB747308.1	ENSAPLG00000002534.1	2994	17560	DNMT1	2215	345	128845	No_or_no_constitutive_exon
AAAAGCGCCCCCTCTACTGGCGGCGTGAAGAAGCCTGGGGCGTCAAGAAGCC	8150	8164	8100	8152	1	KB744857.1	ENSAPLG00000003917.1	8019	9637	None	2215	345	128845	No_or_no_constitutive_exon
CAGCAGGCGGGCACGGCTGCCACAAGGCTGCAACGCCGAACGCGGGGCAGAA	5713	5902	5952	5900	-1	KB746038.1	ENSAPLG00000005291.1	54	11046	None	2215	345	128845	No_or_no_constitutive_exon
ATCGTGCCTGCCCCCCCCCAGCTCGCTGATCCCCCTCTCTGGGCACACAGGC	1806	1962	2012	1960	-1	KB746830.1	ENSAPLG00000012086.1	1806	10153	CASC3	2215	345	128845	No_or_no_constitutive_exon
CACGGTAGGGGGGTGACAGTCTGGGGGGAGCTGGGGATGGGGTACGGCAGCA	10703	10714	10653	10705	1	KB744687.1	ENSAPLG00000005218.1	3182	24895	None	2215	345	128845	No_or_no_constitutive_exon
TTAGAGCAATCCGTCAGCAGGACCCTGAGGCAGCCCTGGGAAAGCAGTAGTC	17628	17640	17578	17630	1	KB743623.1	ENSAPLG00000006860.1	556	17640	None	2215	345	128845	No_or_no_constitutive_exon
CCTCGGCCCCTTCTCTTCCCCATTCCTCCCTGTGAGGGTGAGGCACGCAGCA	3315	3404	3265	3317	1	KB744649.1	ENSAPLG00000006838.1	2884	8336	RGP1	2215	345	128845	No_or_no_constitutive_exon
GTGGTTATGGGATGGTTATGGGGTGGTTATGGGGCAGCTATGGGGCAGAGCT	2680	2806	2630	2682	1	KB749019.1	ENSAPLG00000014078.1	33	2806	None	2215	345	128845	No_or_no_constitutive_exon
AGTTGGTGTGAAAGGAAAATGCTGTCCAGAGAGCTGGGCTAAGTAGTTAGTT	11226	11277	11176	11228	1	KB743782.1	ENSAPLG00000004964.1	4247	11973	None	2215	345	128845	No_or_no_constitutive_exon
GTGAATGTAGTGACACTTGAAAATTATGCTTTCTCTTTTTTGGGATATAGGT	3835	3926	3976	3924	-1	KB744810.1	ENSAPLG00000002479.1	3835	8903	None	2215	345	128845	No_or_no_constitutive_exon
ATCCTACTTCCACTTTGTTTGCGGCAGGGTTTTGGACGTGAATTGGGTAGAA	1916	1924	1974	1922	-1	KB748810.1	ENSAPLG00000004272.1	264	7934	None	2215	345	128845	No_or_no_constitutive_exon
CCTGTTGATTACATTTGTTTGCGGCAGGGTTTTGGACGTGAATTGGGTAGAA	1408	1414	1464	1412	-1	KB748810.1	ENSAPLG00000004272.1	264	7934	None	2215	345	128845	No_or_no_constitutive_exon
AGCCCCAAGGCGCTGGACAGGGAGATGGAGAGGAAGAAGGAGGCGGGCAGCA	6302	6506	6556	6504	-1	KB744815.1	ENSAPLG00000008296.1	3832	7788	None	2215	345	128845	No_or_no_constitutive_exon
ACCCAAGGGGACCAAGGTGCCACCACCCAAGGGACTTGGGTGACCAAGAGCC	3369	3927	3319	3371	1	KB747110.1	ENSAPLG00000005945.1	2621	5256	None	2215	345	128845	No_or_no_constitutive_exon
GGCTGGTTTTGGTGAATTTTGGGGGCACTGACAGTGATTTCGGGGCGCAGAT	530	713	763	711	-1	KB745643.1	ENSAPLG00000005716.1	530	3817	None	2215	345	128845	No_or_no_constitutive_exon
CAAAGAAGATCACAGTGTTCTGGGCATTTTCTCAGAGCACAGGGGAGTAGAG	2654	2684	2604	2656	1	KB820860.1	ENSAPLG00000007841.1	452	3490	None	2215	345	128845	No_or_no_constitutive_exon
CAAAAAGGGACGAAAAAGGCCTAAAAGGGCCCCAAAAAGGGTCCGAAAAGGC	185	402	135	187	1	KB744443.1	ENSAPLG00000003350.1	9	938	None	2215	345	128845	No_or_no_constitutive_exon
