# Supplementary material for: Widespread Separation of the Polypyrimidine Tract From 3′ AG by G Tracts in Association With Alternative Exons in Metazoa and Plants
Source: Front Genet. 2019 Jan 14;9:741. doi: 10.3389/fgene.2018.00741 (PMC6339879; doi:10.3389/fgene.2018.00741)
Supplement: DATA FILE S2 — Sequences of REPAG 3′ SS from each species of metazoa, plants and protists. [file Data_Sheet_2.zip › Supplementary data 2/Metazoa_Release38_apis_mellifera.txt]

REPA_GGG_Sequence	Exon_Start	Exon_End	Pos_-50	Pos_+2	Strand	Chromosome	GeneID	Gene_Start	Gene_End	Gene_Name	Number_of_REPAs	Number_of_REPAs_has_GGG	Number_of_Intron(Intra_genic_Region)	Upstream_Constitutive_Exon
TTATTCGAGGGAAATAATTAACGAGGGCGCCTAATTGGTCGGGATTGAAGCG	4079	4235	4285	4233	-1	1	GB42164	377	79932	None	3354	146	68207	No_constitutive_exon_found_in_species
TAAGAAAAATTTCAACATCATCTTTTATTTAATTTTTATCGTTGGGACAGTT	90329	90583	90633	90581	-1	1	GB42163	90329	92340	None	3354	146	68207	No_constitutive_exon_found_in_species
TACTGAAAATATTCGTGTTACTGTTATTCCATTTTATATGGGTTATAGAGGA	3155679	3155705	3155629	3155681	1	1	GB50347	3154071	3157001	None	3354	146	68207	No_constitutive_exon_found_in_species
TGCATGTTGTGTTCGACGTGTGTTGTAATGGGAGGGCACCGGGGGTTCAGTC	7846563	7846808	7846858	7846806	-1	1	GB51854	7834266	7865536	None	3354	146	68207	No_constitutive_exon_found_in_species
AAGTAAATAAAAATTTAAGAATTAGTAAAAAAATATATGGGTGGTGACAGGT	13912970	13913108	13913158	13913106	-1	1	GB46509	13909197	13917299	None	3354	146	68207	No_constitutive_exon_found_in_species
ATAATGGAGTTTATGATGGTGTGATTATCCCTGCTTGGCGGGGAATACAGCT	13998454	13998610	13998404	13998456	1	1	GB46425	13985801	14002209	None	3354	146	68207	No_constitutive_exon_found_in_species
GTAAATTGGACAGGAAGTTTTTATCCTCATCTCGATATTTGTGGGCGCAGGT	16485531	16485758	16485808	16485756	-1	1	GB47512	16484846	16493446	None	3354	146	68207	No_constitutive_exon_found_in_species
CAAATTAGATATCGGCATTTCATTAACGAAATGTATTTTTATCGGGATAGCC	16807192	16807213	16807263	16807211	-1	1	GB47499	16797212	16844435	None	3354	146	68207	No_constitutive_exon_found_in_species
ACGTCAATAATAGTAATATTCTCCCTTGTGTTCCATGGACGGGCTTGAAGGA	20124236	20124401	20124451	20124399	-1	1	GB40016	20109786	20155294	DGK	3354	146	68207	No_constitutive_exon_found_in_species
AGTATAGTATTTCATGAATATTATCTTTTAAATTAACAAATACACGGGAGTA	21927472	21927562	21927422	21927474	1	1	GB45524	21926193	21927562	None	3354	146	68207	No_constitutive_exon_found_in_species
GTGTCTCTATTTGTGTTTTTGTGTTTGTGTTGTGTTTGCGTGGGCGGCAGTT	22157162	22157263	22157112	22157164	1	1	GB48940	22139492	22164392	None	3354	146	68207	No_constitutive_exon_found_in_species
CCGGCGGTGGTAACAACAATGGCGGCGTCAATGGTGTCAACGGGCAACAGGA	24156724	24157100	24157150	24157098	-1	1	GB51547	24154173	24158186	None	3354	146	68207	No_constitutive_exon_found_in_species
GACGATTATTGATTATATGGTGATACGATAATATAACAATTGGGTAACAGCT	26150748	26150876	26150698	26150750	1	1	GB54910	26145973	26154475	None	3354	146	68207	No_constitutive_exon_found_in_species
GCAGAAAGAAAATATGTACCGGTACGGTTTGTTGTTAAATGGGAACTCAGGT	26151278	26151490	26151228	26151280	1	1	GB54910	26145973	26154475	None	3354	146	68207	No_constitutive_exon_found_in_species
CGTCAACTTCCGGTTGCCAATGAACGAATACGGTGCGGTGACGGGTGCAGCC	28008662	28008773	28008823	28008771	-1	1	GB53963	27992395	28058016	None	3354	146	68207	No_constitutive_exon_found_in_species
AACGCAATGAACAGAATGATGAAATACTGACGAGTTCGTCTGACGGGCAGGT	28805093	28805350	28805400	28805348	-1	1	GB42304	28802520	28868333	None	3354	146	68207	No_constitutive_exon_found_in_species
AGAAGGGAAAGGGAAAGGCGCGTGAAAAGTTGGCGGTTAACCTGGGAAAGGT	29780228	29780731	29780781	29780729	-1	1	GB42288	29778631	29799904	None	3354	146	68207	No_constitutive_exon_found_in_species
GATCCCTCGAACCGTTCGCCTCTTTTTTCTTTTCCCGGGGAACGCAACAGTG	1094600	1094765	1094550	1094602	1	10	GB47918	1072630	1103800	None	3354	146	68207	No_constitutive_exon_found_in_species
AAAATTATATAACATTTTATAAAATAAATTTCATTTAATGGGTATGACAGGG	4867249	4867471	4867199	4867251	1	10	GB40591	4866550	4868262	None	3354	146	68207	No_constitutive_exon_found_in_species
CCATAACATACCACGTGCGTCTGTTGGTGGTACATGCGTGGGCGACGAAGGA	7407188	7407345	7407138	7407190	1	10	GB54273	7399267	7413451	None	3354	146	68207	No_constitutive_exon_found_in_species
AGAGTATTCTCGATGGTTGGCTAAATATTTTTCGATTTTGGGAACTGCAGTT	7412453	7412668	7412403	7412455	1	10	GB54273	7399267	7413451	None	3354	146	68207	No_constitutive_exon_found_in_species
GCGGCGGCGGCGGCGTCCGGTATGTTTCTCCGCTCGCGCTGGGTGACTAGCT	7735049	7735299	7735349	7735297	-1	10	GB54238	7729588	7761781	None	3354	146	68207	No_constitutive_exon_found_in_species
TTATTTGAATGTGACTTCAAACAAACTCATAATAAATTGGGACAAAACAGCA	7824397	7824418	7824468	7824416	-1	10	GB54230	7819316	7829060	SPN	3354	146	68207	No_constitutive_exon_found_in_species
ATTAACAAATTTATAAAGTGTATCTAATTAACGCAATTTGTATGGGGCAGGT	9402071	9402463	9402513	9402461	-1	10	GB51144	9399799	9403159	None	3354	146	68207	No_constitutive_exon_found_in_species
TTTCGGAACAGTGACTAACGGGGTTGTGCGTGTGTGTGTGTGGGTGGTAGGA	9576532	9576712	9576762	9576710	-1	10	GB51134	9561744	9589732	None	3354	146	68207	No_constitutive_exon_found_in_species
ATAAATTATTTCGAAAGATAAAATGAAAAATGTGTATAAGGGGATTGTAGCG	10020729	10020897	10020679	10020731	1	10	GB50954	10013729	10020897	None	3354	146	68207	No_constitutive_exon_found_in_species
AATTTTTAAATCTGATATAATGGATGTATCGTTGTATTATCGCGGGATAGAT	10578782	10578936	10578732	10578784	1	10	GB50987	10577723	10582269	None	3354	146	68207	No_constitutive_exon_found_in_species
GAGATTGGGAAAATTTGAAAAATTTCTGACCCGAATTTGGGGGGGAGCAGCG	11782774	11783087	11783137	11783085	-1	10	GB48813	11779113	11793593	DYL	3354	146	68207	No_constitutive_exon_found_in_species
ATCACGGTATTTTAATTTTCCATTTATTCTCGGGATTGCTGGCCGGGTAGAC	12661825	12661942	12661775	12661827	1	10	GB47351	12633828	12671263	None	3354	146	68207	No_constitutive_exon_found_in_species
TTTAACGCTAATTCGAGCGTGAAGAGTAATAAAAATTGGGAAAAATGCAGGC	262893	263058	262843	262895	1	11	GB46637	260951	265090	None	3354	146	68207	No_constitutive_exon_found_in_species
AAATTATTTGAATTAATATATCACTGTACGATTTTACGGTGGGCGTAAAGGA	470378	470618	470668	470616	-1	11	GB46614	456483	475986	None	3354	146	68207	No_constitutive_exon_found_in_species
CGCCTTTTTTCTAATTTCGTCGGTAAGCACGTGGCGTGTGGTGGGTGTAGCG	929893	930072	930122	930070	-1	11	GB43953	887084	930305	CYC	3354	146	68207	No_constitutive_exon_found_in_species
TCGTGCTTTTCGATGGACTTAAGGATGGATCTAACGGAGGGGATTGGCAGGT	5458138	5460530	5460580	5460528	-1	11	GB54030	5458138	5474492	AME.5963	3354	146	68207	No_constitutive_exon_found_in_species
GCGTTTAGCGAATTTTCACCAGCTCAGGTGTCTCATTGGGCGGGAAACAGGT	9940968	9941103	9941153	9941101	-1	11	GB45064	9938616	9952511	None	3354	146	68207	No_constitutive_exon_found_in_species
GCTTGGTTTGAAAAAATATAAAAAATCGTTGCTATTGTATTGGGATACAGGT	12104436	12104616	12104386	12104438	1	11	GB45192	12095152	12105409	None	3354	146	68207	No_constitutive_exon_found_in_species
CTCCGATCAATGACAGTTTTCTTCATTCTGTTGTTGTTCCGGGTATACAGAA	13564246	13564515	13564196	13564248	1	11	GB45292	13544968	13577597	None	3354	146	68207	No_constitutive_exon_found_in_species
CTCTTTCTCTTTCTCTCTTTCTTTCTCTCTTTGCCTGGTGCGGGACGCAGGT	13861009	13861288	13861338	13861286	-1	11	GB43234	13857047	13870975	HDAC4	3354	146	68207	No_constitutive_exon_found_in_species
GAAAAAAAGGAGACGACTTACGTTCACACGTTTTCCGTTTTCGAGGGTAGAA	13958362	13958533	13958312	13958364	1	11	GB43094	13955337	13959054	None	3354	146	68207	No_constitutive_exon_found_in_species
GATTTTATGATTTGTCGCGTTGTAATCGTGACGAGTTCGAATTGGGAAAGGA	13958814	13959054	13958764	13958816	1	11	GB43094	13955337	13959054	None	3354	146	68207	No_constitutive_exon_found_in_species
TTCTTCGAAAACAGTTGTTTCGTCTTTATTTATTTTACGGGAAACATGAGAT	14157424	14157444	14157494	14157442	-1	11	GB43206	14150416	14157544	None	3354	146	68207	No_constitutive_exon_found_in_species
GGGTGAACGAGGAGGAAGAGGAGAGGAATACGGGGGCAACGGAAGGGCAGAA	14502927	14504229	14502877	14502929	1	11	GB43138	14499986	14516564	None	3354	146	68207	No_constitutive_exon_found_in_species
AAGATAATCGGCGGGAGATGATTAAACGATGAAATTTTCGGGAATTACAGAA	6608774	6608948	6608724	6608776	1	12	GB40644	6606008	6609538	None	3354	146	68207	No_constitutive_exon_found_in_species
ATATATGATATGACGCGGACAATATAATGCATTGTATTCAAATACGGGAGCC	876440	876772	876822	876770	-1	13	GB54738	858079	894661	None	3354	146	68207	No_constitutive_exon_found_in_species
TAGAAGAGATCAAATGCAAAGACAAATGCAAAACTAACGGGTAAAATTAGAT	1121392	1121665	1121342	1121394	1	13	GB54784	1120394	1127793	None	3354	146	68207	No_constitutive_exon_found_in_species
CTGTTACACGAATCCCTCGTTTTGCCGTCAATCTGAATACATACCGGGAGGA	1554006	1554551	1554601	1554549	-1	13	GB48233	1552554	1555483	None	3354	146	68207	No_constitutive_exon_found_in_species
CAAGACCGCCACGTCCGCCCATCACCCCGGCAAGCTTGTTACGTGGGAAGGC	1784758	1785073	1784708	1784760	1	13	GB48262	1778706	1785073	None	3354	146	68207	No_constitutive_exon_found_in_species
CTATCATCGATTCTCCTTATTAATAAAAGCTTACCTGGTATGGGTGACAGGT	9377959	9378402	9378452	9378400	-1	13	GB49899	9333607	9396120	None	3354	146	68207	No_constitutive_exon_found_in_species
CTCATCATCTTCTCGCTTCTCATTAATCAACATACTCAACGGGCGTATAGAT	1798485	1798608	1798658	1798606	-1	14	GB48474	1797212	1824410	None	3354	146	68207	No_constitutive_exon_found_in_species
CCACGATATTGAACGGATTCGAGGTGTAAGATTGGCGGGATGATAGACAGGA	4157994	4158044	4158094	4158042	-1	14	GB43579	4139664	4165269	None	3354	146	68207	No_constitutive_exon_found_in_species
AGATATATCGATTTGGATGAAATGATGATCGAGTAAAATTGGGCAAACAGGT	5621772	5622357	5621722	5621774	1	14	GB43718	5619760	5630531	None	3354	146	68207	No_constitutive_exon_found_in_species
GACAGGCAATGCGAGCGAGGCATTCTGAATGTAGTGTTGTGATCGGGCAGAA	6184316	6184526	6184576	6184524	-1	14	GB54198	6176086	6189624	None	3354	146	68207	No_constitutive_exon_found_in_species
AGAGATCTAATGATAACTAATTTCCGAGAGCGCGTTTGTTTCGAGGGCAGCT	9341956	9342214	9342264	9342212	-1	14	GB41637	9341956	9342311	None	3354	146	68207	No_constitutive_exon_found_in_species
AGGCGAATTAACGTTTCTGCGTTTATTCCATTGTTTTTTCTCGGGAATAGAG	3646058	3646424	3646008	3646060	1	15	GB49484	3639752	3646424	None	3354	146	68207	No_constitutive_exon_found_in_species
ATGGCTCCGCGGAGCCGGCTTACTACGTGGACCGTTTGCAACGGGTGCAGCA	6901036	6901315	6900986	6901038	1	15	GB50157	6874046	6910823	None	3354	146	68207	No_constitutive_exon_found_in_species
AAAGAAGGGAGAAGATATTTTTCCCTTTTTTTTTTAAAAAACGCGGGTAGGG	7390991	7391239	7390941	7390993	1	15	GB50178	7389979	7394971	None	3354	146	68207	No_constitutive_exon_found_in_species
AAGTAAGAATATAAGTTTCTTCTACGGAGACCCTGTCGCAGGGTAAAAAGAA	8008171	8008288	8008121	8008173	1	15	GB50207	7976479	8011231	PHCL	3354	146	68207	No_constitutive_exon_found_in_species
TTCCAAACCTGTACACATTTGTGACACAAAACATACTTGGTTAAGGGAAGAC	1951684	1951733	1951634	1951686	1	16	GB54353	1950711	1953679	SKP2	3354	146	68207	No_constitutive_exon_found_in_species
GGAATACACTATCTTTAGATATTCTAATGTTATTCTATTACCGGGAATAGGT	2906175	2906207	2906125	2906177	1	16	GB51317	2893588	2906953	None	3354	146	68207	No_constitutive_exon_found_in_species
AAATGCACGCATATAGCATGGTATGTGTTAATAGTAAAATATGGGTAAAGGT	4604837	4605000	4605050	4604998	-1	16	GB47575	4601811	4606718	CSW	3354	146	68207	No_constitutive_exon_found_in_species
AATCGCATCATCGTCGCAATGATGGGACGCGGTGGAAATTAAACGGGCAGCA	5748766	5748934	5748716	5748768	1	16	GB45612	5713035	5752578	None	3354	146	68207	No_constitutive_exon_found_in_species
GAAATTAGAATAACTTTCAACCAGAATAAAAATTTAATCTTGGGTTAAAGGG	2992119	2992487	2992537	2992485	-1	2	GB43465	2986794	3005107	None	3354	146	68207	No_constitutive_exon_found_in_species
GAAACGTAAAGGAAAACAGAATAATTCTAGGTTGTTTTTAATGGGCGCAGGG	11067416	11067572	11067366	11067418	1	2	GB49805	11059320	11067572	None	3354	146	68207	No_constitutive_exon_found_in_species
CGTGATCGAAAGTATATTTTCAAATAACGATATCTGGTGGGGAAAAAAAGTT	11325611	11325770	11325820	11325768	-1	2	GB49753	11321678	11327144	None	3354	146	68207	No_constitutive_exon_found_in_species
GAAGAGAAAGGAAAAGAAAAAGGAAAGATAATATCTTTTACGGGGGACAGGT	11369320	11369536	11369586	11369534	-1	2	GB49752	11367654	11373303	None	3354	146	68207	No_constitutive_exon_found_in_species
TGTTAAAAACACGTGCAACTTTTTTCCACGGTTTTTGGAATGGGATACAGAC	12816796	12816986	12816746	12816798	1	2	GB55375	12798076	12827866	FER3HCH	3354	146	68207	No_constitutive_exon_found_in_species
CGTCCGTTCGAGAAGGAGAATTCTAAGTGGGATTCCGTTTGTCGGGACAGGT	12885502	12885706	12885452	12885504	1	2	GB55378	12876330	12896206	None	3354	146	68207	No_constitutive_exon_found_in_species
CGTTTGGAATTACGATTAAAATCGATTGTTCGGAATTTTTGTGGGTGCAGAG	13272235	13273127	13272185	13272237	1	2	GB55387	13212963	13281636	LILLI	3354	146	68207	No_constitutive_exon_found_in_species
CGCGATAAGCATAGCAGTTCTCAATTAACGAGTGTGTTGGGATGATGTAGGG	13294417	13294591	13294367	13294419	1	2	GB55388	13286838	13297956	None	3354	146	68207	No_constitutive_exon_found_in_species
TAAATTTCTACACGACATGTACAATTTAATAATTAACTTGGGGGAATTAGGT	13295191	13295404	13295141	13295193	1	2	GB55388	13286838	13297956	None	3354	146	68207	No_constitutive_exon_found_in_species
ACCGACACGTTCGGGGAGCAGAGTCGATAAGAATATGGGAAAAATTGCAGGT	14472985	14473154	14473204	14473152	-1	2	GB55574	14468122	14486733	None	3354	146	68207	No_constitutive_exon_found_in_species
AATATTTGTCTGTCATGATTTATTCATGTTCCATTTATTTTGCGGGATAGGA	14559799	14560008	14560058	14560006	-1	2	GB55567	14546700	14566467	None	3354	146	68207	No_constitutive_exon_found_in_species
TCATCTTGTAAATATCACCTTCCTTTGTTTTGTTCTCTGGGAGGAAACAGAG	14733641	14733842	14733892	14733840	-1	2	GB55552	14728000	14734570	None	3354	146	68207	No_constitutive_exon_found_in_species
ATTAATTTAGTGGTTTTTTTTTTTAAAATCTGTTTTTTTGGGGGACATAGTC	14873936	14874052	14873886	14873938	1	2	GB55473	14873658	14876868	None	3354	146	68207	No_constitutive_exon_found_in_species
TTGGAAAATTCCTTCGATAAATCGAGCTTTTCTTTATCCGTGCGGGACAGGA	15113657	15114167	15113607	15113659	1	2	GB55483	15109598	15183564	None	3354	146	68207	No_constitutive_exon_found_in_species
ATTTGTACCCGTATACTAATCAATTCTCTTTTCATTCTGCGGCCGGGCAGAA	15135394	15135409	15135344	15135396	1	2	GB55483	15109598	15183564	None	3354	146	68207	No_constitutive_exon_found_in_species
ATACTTAGAGCGATTTAAGATACATGATTTACATTTTTGGGGAAAAACAGCA	15423842	15424003	15424053	15424001	-1	2	GB55510	15423028	15425075	KINESIN-12	3354	146	68207	No_constitutive_exon_found_in_species
ATCGTATGTGTTATTAACTCGGTGCTTCTTGTTCATTACCGGCGGGTTAGGA	214830	214965	214780	214832	1	3	GB56012	212349	217227	BSK	3354	146	68207	No_constitutive_exon_found_in_species
ACGATTAATTTGAATTGTACAACGAATTGGCACCGATTGAACGGGTGCAGGT	463958	464374	464424	464372	-1	3	GB55995	455910	487955	PSGEF	3354	146	68207	No_constitutive_exon_found_in_species
ATTATTAAAAATTTATATAAATATTCTAATTGTTTTATATGGGAATTCAGAT	2566774	2566853	2566903	2566851	-1	3	GB46876	2565016	2567085	MIP40	3354	146	68207	No_constitutive_exon_found_in_species
ATCGACTTATTGCCTTCCCCTGTGCGGAAACTCTCGAGGGATGTGTAAAGGG	5168406	5168537	5168587	5168535	-1	3	GB55760	5168406	5313289	None	3354	146	68207	No_constitutive_exon_found_in_species
CTTGAAAGTGGAAATTAAGATGATTTAATGAAAGTTCTTTTGGGAAATAGCT	5469291	5469442	5469492	5469440	-1	3	GB55757	5464248	5473234	None	3354	146	68207	No_constitutive_exon_found_in_species
AACGATGTTTGTTTATACTTATTATAAATGACGTGTTTTTTATGGGGCAGAA	9549143	9549254	9549093	9549145	1	3	GB49171	9512284	9557999	None	3354	146	68207	No_constitutive_exon_found_in_species
AAGAAGATGAAATAAGAAAATTCAGTCAGTGATTGTTGATGATTGGGCAGAC	9593616	9593730	9593780	9593728	-1	3	GB49159	9593616	9594798	None	3354	146	68207	No_constitutive_exon_found_in_species
GTCATGCTGCGTTACTGGAATGATGATGGATTTAATGATCATGGGTGTAGGG	10025474	10025561	10025611	10025559	-1	3	GB49152	10023145	10031596	None	3354	146	68207	No_constitutive_exon_found_in_species
GTCTGCCTTGCGATAATTAAGTTGTATTTTTTCTTAATGGGATTGGACAGAT	12210660	12211141	12210610	12210662	1	3	GB41228	12210145	12211141	None	3354	146	68207	No_constitutive_exon_found_in_species
GTAAAATATTTATTTTTATATTCAAGATGTATTTTTTGGGGGGAGGATAGAT	1035702	1035876	1035652	1035704	1	4	GB54893	1030160	1042520	None	3354	146	68207	No_constitutive_exon_found_in_species
TCTTTCCACTCTATTATTTATTCATAGAATTAAAATGGGAATTGAAACAGGT	1514337	1514439	1514489	1514437	-1	4	GB53118	1493508	1566205	None	3354	146	68207	No_constitutive_exon_found_in_species
AAGAATCCCGAAAACCTGAATAACATTGTTCTTTATTTCAAATGGGACAGAC	3333124	3333307	3333357	3333305	-1	4	GB53064	3311875	3352665	None	3354	146	68207	No_constitutive_exon_found_in_species
ATATGCATATGAAAGCAGATGAATTATACACATTTGTATGTTGGGGACAGGT	3441276	3441404	3441226	3441278	1	4	GB49515	3418263	3446473	HOW	3354	146	68207	No_constitutive_exon_found_in_species
GTACGACAATTAAAACTGGCGGGCAATCTGGCTCGGTCTCTGGCGGGCAGTC	3928125	3928511	3928075	3928127	1	4	GB49541	3925552	3999375	None	3354	146	68207	No_constitutive_exon_found_in_species
TCTTCCGATGTTACAATTCGGTTCAATTGGATTTTGGGTGGGCAGTGCAGGC	4028237	4028527	4028577	4028525	-1	4	GB49581	4027379	4029286	None	3354	146	68207	No_constitutive_exon_found_in_species
TGGTGCGCGGCAAATACGGCTACATCGATCCTGACGGCAATAAAAGGGAGTT	5641469	5642313	5642363	5642311	-1	4	GB50441	5640866	5658659	None	3354	146	68207	No_constitutive_exon_found_in_species
GCTTTATGTCCTTGTTCCTGTTCTTGTCCATGTCCTTTTGGATGGGTCAGGG	9107409	9108549	9107359	9107411	1	4	GB46564	9041316	9117426	None	3354	146	68207	No_constitutive_exon_found_in_species
ATTAAATTAATTATCGAACGTGCTCGAATGGGGGGGTGGGGGGAGAGAAGGA	9271431	9271701	9271751	9271699	-1	4	GB44099	9267157	9272569	None	3354	146	68207	No_constitutive_exon_found_in_species
ACACGAGCTTCGTACACGATCGTTGATCCTGTTTGTGCCCGCGCGGGCAGTC	9802043	9802205	9801993	9802045	1	4	GB44157	9793270	9810510	None	3354	146	68207	No_constitutive_exon_found_in_species
TAAAAAGAAAAAAAGAGCGAGAAATATAACGATTTTTATGAATGGGACAGAT	9807447	9807597	9807397	9807449	1	4	GB44157	9793270	9810510	None	3354	146	68207	No_constitutive_exon_found_in_species
AATTCTGCCTCGTTCGTCGCGTGTTGTGCATTGTTAGAACCGGTGGGCAGCA	9820423	9820537	9820373	9820425	1	4	GB44158	9811299	9839431	None	3354	146	68207	No_constitutive_exon_found_in_species
TAATACGAGAGAAGATTGATTGAAACGTTTCGACAAAAATTGGGTTGAAGTT	11014371	11014632	11014682	11014630	-1	4	GB44021	11009488	11016682	None	3354	146	68207	No_constitutive_exon_found_in_species
ACCCTCTTCGTATCGCGACATTTTGATTCGATGATTATATCCGGGAAAAGGG	11010468	11010650	11010700	11010648	-1	4	GB44021	11009488	11016682	None	3354	146	68207	No_constitutive_exon_found_in_species
GCGAGGAGGACGGCGGGAAGAGCGGCGAGGACAAGAGGGGCAGGAGCAAGAG	11975648	11976562	11975598	11975650	1	4	GB53008	11875809	11976842	None	3354	146	68207	No_constitutive_exon_found_in_species
GAAAGGGGAATACACGCGACGGATTATTAATTTGATCGAAACGGGCGCAGGA	11984547	11984781	11984831	11984779	-1	4	GB53002	11977356	11989648	EAAT-4	3354	146	68207	No_constitutive_exon_found_in_species
CTCCCTCCCCCGTTTTTTCTGTTTCACGGCTGTTGACGACACGGGTGCAGTG	12154004	12154232	12153954	12154006	1	4	GB53012	12119084	12168554	None	3354	146	68207	No_constitutive_exon_found_in_species
TATTTAATGTATTAAATTTGGAGAAATTTCCTGTTCATTTGTGGGTGTAGAT	7167989	7168766	7168816	7168764	-1	5	GB42025	7167989	7173780	None	3354	146	68207	No_constitutive_exon_found_in_species
AGATAAATAATCGTTCGCAAGAAAATAAAAACCGGTCATGGGGATGGAAGGG	11238517	11238891	11238941	11238889	-1	5	GB44472	11238517	11239655	None	3354	146	68207	No_constitutive_exon_found_in_species
TATAATTAAATAAATTATTACGGTAACACTTACATTATGGGGATCACAAGCT	11799120	11799259	11799309	11799257	-1	5	GB44421	11797980	11801425	None	3354	146	68207	No_constitutive_exon_found_in_species
AATCAAATTATTGAACGATTAGACCGCTTTCTATAATTGGGAATGCACAGGG	13474153	13474388	13474438	13474386	-1	5	GB41331	13473421	13475327	None	3354	146	68207	No_constitutive_exon_found_in_species
TCCTACTCCTTCTCGATGTCAACTCATGCAAGCTTCATCTGGTTGGGCAGCG	14036888	14037195	14037245	14037193	-1	5	GB45714	14036530	14037895	None	3354	146	68207	No_constitutive_exon_found_in_species
TCCTGTTCCTTCTCGATGTCGATTCATGCAAGGTTCATCTGGTTGGGCAGCG	14078788	14079095	14079145	14079093	-1	5	GB45708	14078430	14079790	None	3354	146	68207	No_constitutive_exon_found_in_species
AATATTGAAATTGAAGATTAATTACTTTATAATCGTGAGGAGGGGGGTAGGT	320848	321108	320798	320850	1	6	GB51191	279399	329127	None	3354	146	68207	No_constitutive_exon_found_in_species
TGAATATTTTTTTATTATTATAAATTTCTTCTACCAATATGTGGGATCAGAC	5778076	5778363	5778413	5778361	-1	6	GB46087	5775422	5779649	None	3354	146	68207	No_constitutive_exon_found_in_species
GTTCATAATTCACAATCGAATAATCTTGATTAATTCATTATGGGATGCAGAT	5835111	5835282	5835332	5835280	-1	6	GB46081	5835111	5836249	None	3354	146	68207	No_constitutive_exon_found_in_species
TGATTTTATATAAAATTGTAAATAAGTAAATATTACATATCTGGGAACAGAG	12887652	12888818	12887602	12887654	1	6	GB42967	12885674	12890859	None	3354	146	68207	No_constitutive_exon_found_in_species
GTGTCAATAAGGTCGATTAATGATAGAACGAACGAATTGTGGGCGCACAGGT	15007820	15007974	15007770	15007822	1	6	GB53570	15003656	15019835	None	3354	146	68207	No_constitutive_exon_found_in_species
GAAGTTTGAGAAAGTTTTACGTATAACCGAGTGAATTTTTAATTGGGCAGAT	15435586	15435823	15435873	15435821	-1	6	GB53517	15427305	15447694	None	3354	146	68207	No_constitutive_exon_found_in_species
TGCGTAAGCCAATCATTATAAAATGATAACGAAAGATTTGTCGGGAAAAGTG	17138888	17139116	17138838	17138890	1	6	GB45459	17106415	17150828	None	3354	146	68207	No_constitutive_exon_found_in_species
AAAAAAATGAATTATTATTTTACCAATATTCGAATGATCGTGGGCAATAGAT	17447696	17447894	17447646	17447698	1	6	GB45474	17408595	17467200	None	3354	146	68207	No_constitutive_exon_found_in_species
TGGTGAACTCGGGAAGGACATTGTGCGATTTCGTGTGACCGTGGGGCCAGTG	18205360	18205821	18205310	18205362	1	6	GB55715	18202129	18312060	None	3354	146	68207	No_constitutive_exon_found_in_species
ATATTATTTAGCAAAATAAAAAACTTTATTTTTTATATTTTTATAGGGAGAG	2103370	2103432	2103320	2103372	1	7	GB46263	2101285	2105535	TCP-1ZETA	3354	146	68207	No_constitutive_exon_found_in_species
ATAATGTAGTTATATAGTATAAATATAGTATGATGTTGTTTGGGATGCAGCT	2134676	2134748	2134798	2134746	-1	7	GB46251	2133206	2142787	None	3354	146	68207	No_constitutive_exon_found_in_species
CCCCCCAAAAAAAAAAAAATATTTGGGAAACGAACGGAACCGGGGGTCAGCA	3106052	3106469	3106519	3106467	-1	7	GB53782	3096862	3132570	None	3354	146	68207	No_constitutive_exon_found_in_species
ATATTTTTATATTCTTCCTTTATATTCAATATTTTTACTTTCATGGGAAGGT	5455251	5455397	5455447	5455395	-1	7	GB43292	5454204	5458592	None	3354	146	68207	No_constitutive_exon_found_in_species
TCGTTGAATCTATTTTTATAACAGAATATTTGTTAAATCTGTTGGGACAGGT	7290056	7290237	7290287	7290235	-1	7	GB47977	7134499	7316813	None	3354	146	68207	No_constitutive_exon_found_in_species
TTTCTCGATGATGAAAATTTCCAATAATATTTTCTATTATCCGGGAACAGCA	7345542	7345830	7345492	7345544	1	7	GB47944	7341658	7350908	None	3354	146	68207	No_constitutive_exon_found_in_species
TTCCCGGGCGAGCCAGCGAGATTCACGTGAGGGTATGTGTGTGTGGGCAGTC	7743616	7743809	7743859	7743807	-1	7	GB40980	7733285	7751325	None	3354	146	68207	No_constitutive_exon_found_in_species
GGTTTCTTTTCAATCATTCTGTTTATTCATATAAACCTGGGTAAACGCAGAC	9475040	9475151	9475201	9475149	-1	7	GB42466	9463928	9514560	None	3354	146	68207	No_constitutive_exon_found_in_species
ATCCCGTGGAAGGGCCGCCGTATACAGCGGCCGCTGGCACGCGGGACGAGCG	12621577	12621664	12621527	12621579	1	7	GB48121	12591157	12649645	None	3354	146	68207	No_constitutive_exon_found_in_species
AATTTATGAAAAATTCACGAAATAATTAGTTAATAATTGGATGGGAACAGTG	12976979	12977221	12976929	12976981	1	7	GB48133	12971692	12977471	None	3354	146	68207	No_constitutive_exon_found_in_species
GAGGGGAGCGACGTGATGGGTCGATGGGTGACGTGCAATGGGGATTGCAGGG	1387039	1387129	1386989	1387041	1	8	GB52604	1335521	1387663	None	3354	146	68207	No_constitutive_exon_found_in_species
TAACATGATAAATGAAATAATCATGTTTTTTTGGAATTTGGGGGAAACAGGA	2098790	2099084	2098740	2098792	1	8	GB41182	2095272	2100691	None	3354	146	68207	No_constitutive_exon_found_in_species
CGTGTAAGAAGATAAAAAGATAAAACTATCCCGCGATCTATTCGGGAAAGAC	2858991	2859132	2858941	2858993	1	8	GB40506	2858762	2859132	None	3354	146	68207	No_constitutive_exon_found_in_species
TACATAACAGCGTATTGTTTGAATATAATTCTTGTTTTTTGGGTGGGTAGTT	3959032	3959130	3959180	3959128	-1	8	GB40341	3955472	3963306	None	3354	146	68207	No_constitutive_exon_found_in_species
GTATATATATATACATAAATATATATATAGTTGAAAAAATGGGATTAAAGGA	5058324	5058786	5058274	5058326	1	8	GB54537	5030448	5062226	None	3354	146	68207	No_constitutive_exon_found_in_species
CTATGATTTACTAACCTGGAACTAATTTTCTCTCTATTTGGGCACAACAGGA	6487954	6487966	6488016	6487964	-1	8	GB43906	6478625	6497363	None	3354	146	68207	No_constitutive_exon_found_in_species
GTGGATGGCTGATAGCGCGGATACGTATATCTCTGTTGTGGGTGGTGCAGCG	7682320	7682464	7682514	7682462	-1	8	GB41894	7671672	7686750	None	3354	146	68207	No_constitutive_exon_found_in_species
CGATGCGACTCGTGCCATCTCTTTGCTATTTCTCTATCTCGTGTGGGCAGAC	9232591	9232741	9232791	9232739	-1	8	GB52845	9230352	9239820	None	3354	146	68207	No_constitutive_exon_found_in_species
ATGAAAAGCAGAAGAAGAAGGAGAAAGAAAAGGAGGGGAATGAAAAGCAGAA	10779360	10779707	10779310	10779362	1	8	GB48863	10678091	10779707	None	3354	146	68207	No_constitutive_exon_found_in_species
CCTGTACTAATCCCTTTTTTTCTCTCTCTCTTTTCCATGGGGGAAAATAGAC	13428778	13428922	13428972	13428920	-1	8	GB51652	13425414	13430439	None	3354	146	68207	No_constitutive_exon_found_in_species
CTCAGGCTAGGGCTCTGTTCTGACGGCAACGGATGATTGTGGGTGTGTAGGC	1009820	1009912	1009962	1009910	-1	9	GB47138	962449	1058754	None	3354	146	68207	No_constitutive_exon_found_in_species
AATAATTAGCTTCAGTGATACAGTTGTTATTTTGTGTTGTGCGGGGCTAGAT	3231831	3231888	3231938	3231886	-1	9	GB53996	3226519	3240286	None	3354	146	68207	No_constitutive_exon_found_in_species
CTTTTCGAAATGAATAATAATTAACAAGTATTTGTATTCGATGCGGGTAGAA	7117884	7118107	7118157	7118105	-1	9	GB42628	7117884	7119327	None	3354	146	68207	No_constitutive_exon_found_in_species
CAAGATTCGATTTTCACCCTCGATTTACACGTAATCGATCGGGCAAACAGGT	8786348	8786458	8786298	8786350	1	9	GB42909	8785784	8786733	None	3354	146	68207	No_constitutive_exon_found_in_species
GATATTTCGACATGGCTCGATATTTTTAATCGAATTTGGGGATTGGACAGGG	8803184	8803337	8803387	8803335	-1	9	GB42579	8801595	8810062	NORPA2	3354	146	68207	No_constitutive_exon_found_in_species
TTAAAAAAGAAAAGAAGAAAAAAAAAAAAAAAAAAAACGTTGGGAAACAGAT	10964184	10964518	10964568	10964516	-1	9	GB53294	10960406	10985686	None	3354	146	68207	No_constitutive_exon_found_in_species
GAACTTTAAAACGTTTACGGAAGATGGTTTGATTTATTTGATGGGTAAAGGT	21469	21858	21419	21471	1	GroupUn170	GB49929	891	30734	None	3354	146	68207	No_constitutive_exon_found_in_species
TACTTAATTTATCCAATTATTATCTGTTTTATCGTATTTGGGAATGTTAGCA	823	1038	1088	1036	-1	GroupUn1427	GB44393	328	2104	None	3354	146	68207	No_constitutive_exon_found_in_species
TTATTTAAATAATATTATTTTAAAATAAAATTTCTACTTCAATAAGGGAGAT	519	1203	469	521	1	GroupUn3431	GB43673	34	1203	None	3354	146	68207	No_constitutive_exon_found_in_species
