# Supplementary material for: Widespread Separation of the Polypyrimidine Tract From 3′ AG by G Tracts in Association With Alternative Exons in Metazoa and Plants
Source: Front Genet. 2019 Jan 14;9:741. doi: 10.3389/fgene.2018.00741 (PMC6339879; doi:10.3389/fgene.2018.00741)
Supplement: DATA FILE S2 — Sequences of REPAG 3′ SS from each species of metazoa, plants and protists. [file Data_Sheet_2.zip › Supplementary data 2/Protists_Release38_gregarina_niphandrodes.txt]

REPA_GGG_Sequence	Exon_Start	Exon_End	Pos_-50	Pos_+2	Strand	Chromosome	GeneID	Gene_Start	Gene_End	Gene_Name	Number_of_REPAs	Number_of_REPAs_has_GGG	Number_of_Intron(Intra_genic_Region)	Upstream_Constitutive_Exon
CGGTGGCGTCTACCCGGTTGTGGAGAGGGGGCCGGCCGGGGATGGCGCAGTC	554361	554696	554746	554694	-1	scaffold00001	GNI_007720	554361	554840	None	180	35	3273	No_constitutive_exon_found_in_species
AACTCGGTCGGTCCCTGGCCTTCGCTGTAGAAAACGGGGTGAAATTGTAGAG	652106	652909	652959	652907	-1	scaffold00001	GNI_008580	652106	653230	None	180	35	3273	No_constitutive_exon_found_in_species
GGCGCATGGGGGCTTGTTGGCGGTGTTGACGACGACGGGCGAGGTGTTAGTG	694167	694264	694117	694169	1	scaffold00001	GNI_009110	687868	694264	None	180	35	3273	No_constitutive_exon_found_in_species
GGCAGAGGGTGTTGGGGGATGGGCGGCGCTGGCAGGGGTGATGAATGCAGAC	30308	31261	30258	30310	1	scaffold00004	GNI_026820	27962	31261	None	180	35	3273	No_constitutive_exon_found_in_species
GTTGTTCGGGGGCGAATAGCGTTGTCCAAAAATGCATTTATGGGAGGCAGGC	192220	194686	194736	194684	-1	scaffold00004	GNI_029640	192220	195249	None	180	35	3273	No_constitutive_exon_found_in_species
TCGTAGAAGCTTGTCACCGAGCGTCCATGGGAAAGGATGTGTGGTGGGAGAA	366740	368270	366690	366742	1	scaffold00005	GNI_040810	366426	369794	None	180	35	3273	No_constitutive_exon_found_in_species
TGACGAGTGCATGGCAGCTAGATGTGGCCGCCCTCTAGAAGGGACTGTAGAA	100959	103538	100909	100961	1	scaffold00006	GNI_043070	100606	103538	None	180	35	3273	No_constitutive_exon_found_in_species
CACACATTTAATATTAATTCTTTATGATTAGCTGAGTGATAGGGTGTCAGAA	175444	175521	175394	175446	1	scaffold00006	GNI_044280	174845	175521	None	180	35	3273	No_constitutive_exon_found_in_species
GATATGAGTCCCGGGCGTAACGGCCAACGGGGTAGAAGCGAAGGGGGTAGAA	361344	361472	361294	361346	1	scaffold00006	GNI_048890	359887	361613	None	180	35	3273	No_constitutive_exon_found_in_species
GTTGATGCCATTGCCGTAGGAACGAACGGCGTTCCAACAGACGCTGGGAGAA	16242	17071	16192	16244	1	scaffold00007	GNI_049270	13157	17701	None	180	35	3273	No_constitutive_exon_found_in_species
GTTCATTGGCAGCAATTTTCCTCTCGACAGGAACTAATTGGGTCGGGAAGTG	80594	81571	80544	80596	1	scaffold00007	GNI_049790	80479	81571	None	180	35	3273	No_constitutive_exon_found_in_species
TACGACGCACGCGTCCAACTACCTCTTTGGTTAGATAATTGCGGGTGGAGTG	128507	129169	128457	128509	1	scaffold00007	GNI_050100	128276	129169	None	180	35	3273	No_constitutive_exon_found_in_species
CGACATGTTGAGTATGGGTGTGATACAACCTAGTAATTCCTCGTAGGGAGCA	235323	236162	236212	236160	-1	scaffold00010	GNI_064950	234893	236406	None	180	35	3273	No_constitutive_exon_found_in_species
TAGTTAGGAAGGAAGAGCTGACTTTCTAAGACCAACATTAACATTGGGAGAG	125039	125115	125165	125113	-1	scaffold00011	GNI_067350	122696	125363	None	180	35	3273	No_constitutive_exon_found_in_species
ACCTCGTTGAGGGTTGGTTAGGCGAATTTTGCCTTGTGCCGGGCAGCTAGGC	208136	212007	212057	212005	-1	scaffold00012	GNI_072900	208136	216635	None	180	35	3273	No_constitutive_exon_found_in_species
GAGCAGGCGCTGGCGGAAATGGAGTGCTTAGAGGGGTTGCTGCAGGGTAGTC	175966	176611	175916	175968	1	scaffold00013	GNI_075440	174113	176611	None	180	35	3273	No_constitutive_exon_found_in_species
TTTACGCCGGAAACGTTGGCGGCGGCCTGGCTAGTTGGACGGGCCCGGAGGA	67020	67040	67090	67038	-1	scaffold00016	GNI_086420	67020	73761	None	180	35	3273	No_constitutive_exon_found_in_species
CGACCAGGAGATTGTGCATCTCCGTTTCGCCATTGTTTTCGGGATTGTAGAC	12425	12987	13037	12985	-1	scaffold00017	GNI_088390	12425	14426	None	180	35	3273	No_constitutive_exon_found_in_species
TCGGGCAGTAGGACATCAGGCAGTATCTACGGGGTTAGTGGGCGAGGCAGTT	209395	209437	209345	209397	1	scaffold00017	GNI_089850	207915	209437	None	180	35	3273	No_constitutive_exon_found_in_species
AGGGGTGTTAAGTTCCTGACGGGCTCCTGAAGTCATTGCGGGTATGGTAGGC	98317	99412	99462	99410	-1	scaffold00019	GNI_094970	98317	99606	None	180	35	3273	No_constitutive_exon_found_in_species
GGCCGACTCGTATCCGCTGCCCCGAATATGGGACCACTTGAGGGCCGCAGCA	120877	121095	120827	120879	1	scaffold00019	GNI_095600	120169	121095	None	180	35	3273	No_constitutive_exon_found_in_species
CGTGATGTTTTTCAGATGTGAGGTTGACCAATGACGGACTGGGAGCGCAGAT	124288	124407	124457	124405	-1	scaffold00022	GNI_103940	123429	124533	None	180	35	3273	No_constitutive_exon_found_in_species
CCACCACCGTCCCGCCGACCTCTGTTCCCGGGACCGAGTTTCGGGAGCAGGA	132797	132843	132747	132799	1	scaffold00022	GNI_104150	130322	133388	None	180	35	3273	No_constitutive_exon_found_in_species
CTACGGCCGCAACCAGAAGCTTCGAACGAGGAGCAAGGTGTGGTGGGCAGGG	96647	96725	96597	96649	1	scaffold00036	GNI_136440	94578	96725	None	180	35	3273	No_constitutive_exon_found_in_species
CGTTTTGCTGGCAGTGTGTCCGATCCTTACAGGACTGTCAGCGTGGGCAGGA	42458	42616	42666	42614	-1	scaffold00041	GNI_148190	42269	44478	None	180	35	3273	No_constitutive_exon_found_in_species
GTACTAACCGAATATATGGAAAAGACTTCAGCATTCAACCAGGGATCCAGCT	57475	57734	57784	57732	-1	scaffold00041	GNI_148350	57133	59546	None	180	35	3273	No_constitutive_exon_found_in_species
TCAAAGTCGACGAGCAATCGGACTACTAGCTGCGAGGGCGATGCCGAGAGAG	36826	38221	38271	38219	-1	scaffold00045	GNI_155640	35434	39162	None	180	35	3273	No_constitutive_exon_found_in_species
CCGGCTGCCTCCTTGCCGGCTGCGACGCGAGTGGGCGGTCACGAGGGGAGCA	95159	96006	95109	95161	1	scaffold00046	GNI_157350	94392	96006	None	180	35	3273	No_constitutive_exon_found_in_species
GAAGGACTTCATGGCGGCGTACAGGCAGATGCCGGCTGAGGGCGTGGTAGGA	1962	2127	2177	2125	-1	scaffold00049	GNI_160640	1962	2850	None	180	35	3273	No_constitutive_exon_found_in_species
GATAAGGAAGGTTTCGGTACGACGGATACCAGTATTTTGGATTGGGTGAGCA	54537	54581	54487	54539	1	scaffold00058	GNI_171300	54082	54581	None	180	35	3273	No_constitutive_exon_found_in_species
TGCATGGCTCGGGCCTGCATGGCTCGGGTGTAGGGGTGTTGGGTTATGAGAG	17679	18999	19049	18997	-1	scaffold00065	GNI_177480	17679	25124	None	180	35	3273	No_constitutive_exon_found_in_species
CGGACGCTTCCCAAACCTACAGAGCTGCTGGCCAATTATCACGTGGGGAGCA	244	729	779	727	-1	scaffold00173	GNI_219620	244	1477	None	180	35	3273	No_constitutive_exon_found_in_species
GCATAGCGTATGGTAAAGAAGGTACCATGCATCGCATAGAGACCGGGCAGAT	4001	4051	4101	4049	-1	scaffold00142	GNI_212330	4001	4681	None	180	35	3273	No_constitutive_exon_found_in_species
CACGGCAGTAAAAATACTCGGAAGCATTGTGGCGGATAGGGTGAATGTAGTC	2155	2225	2105	2157	1	scaffold00202	GNI_224130	1457	2225	None	180	35	3273	No_constitutive_exon_found_in_species
AAAGTGGGATACGAGAGAGAGAGCTCTTCGCCGTCAAGTGGGCTGTAGAGAA	50	69	119	67	-1	scaffold00929	GNI_235200	50	921	None	180	35	3273	No_constitutive_exon_found_in_species
