# Supplementary material for: Widespread Separation of the Polypyrimidine Tract From 3′ AG by G Tracts in Association With Alternative Exons in Metazoa and Plants
Source: Front Genet. 2019 Jan 14;9:741. doi: 10.3389/fgene.2018.00741 (PMC6339879; doi:10.3389/fgene.2018.00741)
Supplement: DATA FILE S2 — Sequences of REPAG 3′ SS from each species of metazoa, plants and protists. [file Data_Sheet_2.zip › Supplementary data 2/Protists_Release38_babesia_microti_strain_ri.txt]

REPA_GGG_Sequence	Exon_Start	Exon_End	Pos_-50	Pos_+2	Strand	Chromosome	GeneID	Gene_Start	Gene_End	Gene_Name	Number_of_REPAs	Number_of_REPAs_has_GGG	Number_of_Intron(Intra_genic_Region)	Upstream_Constitutive_Exon
CCGGCAGAATCTTGCAGTGAACTTATTGGCGTAAGGGGGGGTAAAAGTAGGA	1042782	1042991	1043041	1042989	-1	I	BBM_I02880	1042148	1043284	None	579	25	5902	No_constitutive_exon_found_in_species
GGACGCAGCAAACTTTTGCCGTCTTCAGGGGTAATCGCTGGGTGATATAGGC	1060133	1060418	1060468	1060416	-1	I	BBM_I02920	1059904	1060802	None	579	25	5902	No_constitutive_exon_found_in_species
TGGCCAAATCTGGAGAGTTTGACGCCAAGCCAATAGGGCCAATAGGCAAGAA	34687	34948	34637	34689	1	II	BBM_II00115	32824	36768	None	579	25	5902	No_constitutive_exon_found_in_species
CACTGGGCCTTGGATGGACAGGTTACGTCTTCTGGTTCATGATGGGCAAGTT	248315	248368	248418	248366	-1	II	BBM_II00690	248152	249653	None	579	25	5902	No_constitutive_exon_found_in_species
ATACTTTTGTTCATGTAGCAAGAGATTATCTCCTTGGGGTGGAATAATAGGG	262859	263218	263268	263216	-1	II	BBM_II00720	261239	264034	None	579	25	5902	No_constitutive_exon_found_in_species
TCGAACTAACAGGGCCAGTTTGTACAAAGGTAAATTACTGGGTGATGTAGAT	401154	401262	401312	401260	-1	II	BBM_II01115	401154	402679	None	579	25	5902	No_constitutive_exon_found_in_species
GTCTACTCATAATTCACTTACACAGGGCTGGCCAATAACATGGACGGGAGAC	853657	853913	853607	853659	1	II	BBM_II02395	853316	855198	None	579	25	5902	No_constitutive_exon_found_in_species
GATTAATTGTAAATTGTAACCTGATTCCACTATGCCAATATATATGGGAGTT	1038486	1038621	1038436	1038488	1	II	BBM_II02955	1038339	1039941	None	579	25	5902	No_constitutive_exon_found_in_species
GAAAATGTTGTTCATGTACCAGAAATAACGGTATGGATGGGATAATATAGTA	1052157	1052310	1052107	1052159	1	II	BBM_II02990	1051900	1052788	None	579	25	5902	No_constitutive_exon_found_in_species
CATCATAGTGACACTTGTGTCTAGGATCATGTCAATTAGGGCCATAAAAGGA	1102997	1103036	1102947	1102999	1	II	BBM_II03130	1102315	1104577	None	579	25	5902	No_constitutive_exon_found_in_species
AGGCCATTTTGGACAAAATCGCAGTGATTTTAGGGGGGCGGGCTGCGGAGGA	1186461	1186872	1186411	1186463	1	II	BBM_II03370	1183986	1186872	None	579	25	5902	No_constitutive_exon_found_in_species
GTATTTACCTCTATATATTTAAAAATAAATATTAAGGGCAAGTGACATAGAC	1214582	1214664	1214714	1214662	-1	II	BBM_II03465	1213533	1215087	None	579	25	5902	No_constitutive_exon_found_in_species
AACAGACAATATCTGTTGCTAAGGCATGTAACAGTTGATCTAGGCGGGAGCT	1288808	1289303	1288758	1288810	1	II	BBM_II03705	1285910	1289535	None	579	25	5902	No_constitutive_exon_found_in_species
ATATTACCAAAATTAGTTCGTGATGGGCGTTTCTGGATTGTGGGATGCAGTT	1332148	1334156	1334206	1334154	-1	II	BBM_II03805	1331655	1334517	None	579	25	5902	No_constitutive_exon_found_in_species
TATTTAGGCGTGCGTCCCAAGCGTTATACCGTGGAATGGGTTAAGGCGAGTC	1395056	1395120	1395170	1395118	-1	II	BBM_II04005	1394913	1395600	None	579	25	5902	No_constitutive_exon_found_in_species
CCTATATGAATATATGAAAATCATTCCACGTATTCAATTGGGTTAATAAGTG	1467871	1468187	1467821	1467873	1	II	BBM_II04185	1465443	1468187	None	579	25	5902	No_constitutive_exon_found_in_species
AAGATAAAGGTATTTATAATTACAAATAATAAATATATCAATGGGACTAGTT	203539	204254	203489	203541	1	III	BmR1_III00560	202272	204492	None	579	25	5902	No_constitutive_exon_found_in_species
TTGATTTCGCATAGGTAACAAATTATTTCATTTAGGAATTGGGGAAATAGTC	245275	245428	245225	245277	1	III	BmR1_III00700	243885	245780	None	579	25	5902	No_constitutive_exon_found_in_species
AAAATGATCAACTTATCACAAATATATAATTTTGGTAAGGGGAAGGGGAGAA	444061	444527	444577	444525	-1	III	BmR1_III01245	443822	444858	None	579	25	5902	No_constitutive_exon_found_in_species
ATATACAGGGATTGGATTGTATTTTTTCTTAGCTAATGCAGGGTGGTAAGGG	461199	461268	461318	461266	-1	III	BmR1_III01300	461199	462949	None	579	25	5902	No_constitutive_exon_found_in_species
AATGTTTTTATGGCGAAAAAATCGGAAATGTCGAAGGGTGCGCATAGAAGTG	836661	836765	836815	836763	-1	III	BmR1_III02385	835368	837462	None	579	25	5902	No_constitutive_exon_found_in_species
ACGGATCATTGGGAAGGCTGGGAGGAATAGGTAAGTTTTCAGGGATCTAGAT	950575	950816	950866	950814	-1	III	BmR1_III02695	950575	951815	None	579	25	5902	No_constitutive_exon_found_in_species
AGTATGTAGTCATTCACACAGGATGTAGTGAATAGTGAGGGAGATAAGAGGA	1146833	1146921	1146783	1146835	1	III	BmR1_III03225	1146486	1146921	None	579	25	5902	No_constitutive_exon_found_in_species
ATAATGGATTAGATTCTTTGTATACGAATTGTTAACATAGGGTTAAAAAGTT	1367800	1367858	1367750	1367802	1	III	BmR1_III03850	1366993	1368514	None	579	25	5902	No_constitutive_exon_found_in_species
ACTAAGGCTAAAATTCCTTTTTATGGAAGGTAAACATATGGGTAAATTAGTT	1451934	1452082	1452132	1452080	-1	III	BmR1_III04040	1450217	1452648	None	579	25	5902	No_constitutive_exon_found_in_species
