# Supplementary material for: Widespread Separation of the Polypyrimidine Tract From 3′ AG by G Tracts in Association With Alternative Exons in Metazoa and Plants
Source: Front Genet. 2019 Jan 14;9:741. doi: 10.3389/fgene.2018.00741 (PMC6339879; doi:10.3389/fgene.2018.00741)
Supplement: DATA FILE S2 — Sequences of REPAG 3′ SS from each species of metazoa, plants and protists. [file Data_Sheet_2.zip › Supplementary data 2/Plants_Release38_amborella_trichopoda.txt]

REPA_GGG_Sequence	Exon_Start	Exon_End	Pos_-50	Pos_+2	Strand	Chromosome	GeneID	Gene_Start	Gene_End	Gene_Name	Number_of_REPAs	Number_of_REPAs_has_GGG	Number_of_Intron(Intra_genic_Region)	Upstream_Constitutive_Exon
TCTCTACTCTTTCTCTCCTGACTTTGCCTTTTCTATTTTTGGGGTAACAGGG	166459	167218	167268	167216	-1	AmTr_v1.0_scaffold00001	AMTR_s00001p00026840	162982	174402	None	7841	1142	83524	No_constitutive_exon_found_in_species
TTGGACACTTATAACCAAAATTTGGATCGTCTTCATTTCTATGGGGGCAGGG	714081	714386	714031	714083	1	AmTr_v1.0_scaffold00001	AMTR_s00001p00067420	699772	722545	None	7841	1142	83524	No_constitutive_exon_found_in_species
TGTTCTCCCTGCTTGCTCGAATATCGCGGCATTACAGCATGGGCGTGCAGTG	1504428	1504446	1504496	1504444	-1	AmTr_v1.0_scaffold00001	AMTR_s00001p00116120	1504428	1505737	None	7841	1142	83524	No_constitutive_exon_found_in_species
GATTACTTCACTATCCTATTTCTTCATTTTCTTTCTTTTTATGGGAACAGGG	1680050	1680143	1680193	1680141	-1	AmTr_v1.0_scaffold00001	AMTR_s00001p00124880	1677484	1680250	None	7841	1142	83524	No_constitutive_exon_found_in_species
CATTTCTGTTGCCGGTTATTGGGTATGAATTCTGAATTGGGATGATGCAGAC	1687418	1687626	1687368	1687420	1	AmTr_v1.0_scaffold00001	AMTR_s00001p00125420	1685607	1694968	None	7841	1142	83524	No_constitutive_exon_found_in_species
GGATTATCGTAAAGGCTTTCATCAAATGGCTATACAAGTTATGGGTGCAGCT	2549901	2550089	2549851	2549903	1	AmTr_v1.0_scaffold00001	AMTR_s00001p00163560	2549625	2550089	None	7841	1142	83524	No_constitutive_exon_found_in_species
GGTTCCGACATGGATAAGGTGTGGTCCTATGCTGGAAATTTGGGAACTAGGA	3098973	3098988	3098923	3098975	1	AmTr_v1.0_scaffold00001	AMTR_s00001p00182400	3091109	3098988	None	7841	1142	83524	No_constitutive_exon_found_in_species
TTAGAGCAATGGCTGACATTGTTATAAATCATCGTATTGGGACGACTAAGGG	3139960	3140044	3140094	3140042	-1	AmTr_v1.0_scaffold00001	AMTR_s00001p00183740	3136539	3143491	None	7841	1142	83524	No_constitutive_exon_found_in_species
GCCAGTGCATGCATGGTGACATCTCCTTTTTTTTTTGGGGGCATTGGAAGTT	3302581	3302650	3302531	3302583	1	AmTr_v1.0_scaffold00001	AMTR_s00001p00188890	3299698	3314235	None	7841	1142	83524	No_constitutive_exon_found_in_species
ATTATTTAAATGATGGTTTTATGGTTAATTTGGACTATTGGGGCATGTAGGA	3959624	3959701	3959574	3959626	1	AmTr_v1.0_scaffold00001	AMTR_s00001p00207300	3949635	3960563	None	7841	1142	83524	No_constitutive_exon_found_in_species
GGTATCACAAAGGACCTTGCTATTAGACCATCATTTTATTAATGGGGCAGTT	4008627	4008836	4008577	4008629	1	AmTr_v1.0_scaffold00001	AMTR_s00001p00208910	4007944	4008836	None	7841	1142	83524	No_constitutive_exon_found_in_species
CACAATTGTTTTCGACTGTTTTACAAAATCTTGTAATTTTGGGTATGCAGTT	4413532	4414236	4413482	4413534	1	AmTr_v1.0_scaffold00001	AMTR_s00001p00219300	4413364	4442034	None	7841	1142	83524	No_constitutive_exon_found_in_species
TCAGGGCTGGCCTATCAATAAGTCATGGTTTGTTTGGGCATAATAAGCAGGA	4479964	4480070	4479914	4479966	1	AmTr_v1.0_scaffold00001	AMTR_s00001p00220750	4477254	4492473	None	7841	1142	83524	No_constitutive_exon_found_in_species
TTTATACCCATATTTGCGTCAAACTCATTGATGAACCTCTGGGTGAACAGGC	4932657	4932716	4932607	4932659	1	AmTr_v1.0_scaffold00001	AMTR_s00001p00229750	4912518	4932873	None	7841	1142	83524	No_constitutive_exon_found_in_species
AAGTGACTTTTTCTTCTTCTTTTTCTTTTTTTTTTTTGGGTTTGGGAAAGAT	6026953	6027261	6026903	6026955	1	AmTr_v1.0_scaffold00001	AMTR_s00001p00246610	6026832	6027261	None	7841	1142	83524	No_constitutive_exon_found_in_species
ACCACACCTCTGTCTCTCGCTCTTACTGTTTTTTTTTTTGGGATGAAAAGGT	6843030	6843265	6842980	6843032	1	AmTr_v1.0_scaffold00001	AMTR_s00001p00254670	6842737	6848836	None	7841	1142	83524	No_constitutive_exon_found_in_species
GATGCTCACTCAGGCTCGCTGATTCTTGTATTGGAAAAGTGAGGGTGCAGGA	6961955	6962216	6961905	6961957	1	AmTr_v1.0_scaffold00001	AMTR_s00001p00255560	6948693	6962216	None	7841	1142	83524	No_constitutive_exon_found_in_species
AGATTATTGATTGATATATATTTTTATTTCCTTTTAATTATTGGGAGCAGGA	7278239	7278360	7278189	7278241	1	AmTr_v1.0_scaffold00001	AMTR_s00001p00258260	7276923	7281711	None	7841	1142	83524	No_constitutive_exon_found_in_species
ACATTCAAGGTTCCTTTTAGGTACTAATACATTTTGGGTTTGGCGTGAAGGA	7574272	7574410	7574222	7574274	1	AmTr_v1.0_scaffold00001	AMTR_s00001p00260080	7562031	7574410	None	7841	1142	83524	No_constitutive_exon_found_in_species
TTTTTAATTTTAATGGTTTTAATGTGGTCTTGTTTTGGAGGGAATTGCAGAT	7592655	7592717	7592605	7592657	1	AmTr_v1.0_scaffold00001	AMTR_s00001p00260270	7591924	7597086	None	7841	1142	83524	No_constitutive_exon_found_in_species
CTTTTGTCGATTTGTGATTTTGGTTGGCCTCGTACTTGTTGGGACTGCAGGA	7714652	7714795	7714845	7714793	-1	AmTr_v1.0_scaffold00001	AMTR_s00001p00261110	7714652	7755161	None	7841	1142	83524	No_constitutive_exon_found_in_species
ATTTGTTCCTCAAAAATTTATGGTATGATTCTGCTTTTCGGGTCGAATAGAG	8585797	8585956	8586006	8585954	-1	AmTr_v1.0_scaffold00001	AMTR_s00001p00265770	8585319	8586692	None	7841	1142	83524	No_constitutive_exon_found_in_species
CCGCTTTGCGACCGATTACTTAACTGTGGACTCTATTCGGGAATGTGAAGGG	8977541	8977569	8977619	8977567	-1	AmTr_v1.0_scaffold00001	AMTR_s00001p00267660	8977541	8978287	None	7841	1142	83524	No_constitutive_exon_found_in_species
TTGACTACTCCATTGCAGCATGAGACCCGTAATTTCAATTGGGGAAACAGGA	9285669	9285828	9285619	9285671	1	AmTr_v1.0_scaffold00001	AMTR_s00001p00268980	9284896	9286016	None	7841	1142	83524	No_constitutive_exon_found_in_species
TTTCCTTACTTGGTAGCCTGTTGTTTCTTCTCATCTTTCATGGGACACAGAG	11660080	11660142	11660030	11660082	1	AmTr_v1.0_scaffold00001	AMTR_s00001p00272270	11659666	11687371	None	7841	1142	83524	No_constitutive_exon_found_in_species
AGGCTGGGTCAATTGCTGTTCTAGGTTGTGCTTTGTCCTCTATGGGGAAGAT	11720367	11720809	11720317	11720369	1	AmTr_v1.0_scaffold00001	AMTR_s00001p00272290	11720008	11721344	None	7841	1142	83524	No_constitutive_exon_found_in_species
CATCTGCTCCAGTACCACAAAGTCTTGCTCTTCTACAACATGGGGTGCAGGC	11838468	11838671	11838418	11838470	1	AmTr_v1.0_scaffold00001	AMTR_s00001p00272320	11838169	11838671	None	7841	1142	83524	No_constitutive_exon_found_in_species
CTTTGTGAGGTCCGAAAGTGGAGAACGCATAGCATTCTCTGGGCGCATAGGA	13435329	13435630	13435279	13435331	1	AmTr_v1.0_scaffold00001	AMTR_s00001p00272550	13434538	13435630	None	7841	1142	83524	No_constitutive_exon_found_in_species
TTGAGATAGCAAATCTTGCCCTTATCGCTAAGTTGGGGTGGAGATTGCAGCA	13448785	13449063	13448735	13448787	1	AmTr_v1.0_scaffold00001	AMTR_s00001p00272600	13448219	13449063	None	7841	1142	83524	No_constitutive_exon_found_in_species
GAGATATCCCTTTTTTTTTCATTGTTCCTTGGGATTTCTTGGGTAATCAGCT	13461108	13461232	13461058	13461110	1	AmTr_v1.0_scaffold00001	AMTR_s00001p00272620	13460902	13461232	None	7841	1142	83524	No_constitutive_exon_found_in_species
CTTTGAATTGTTGATTCTTTTGAAGCTGCTGATTAAATAAATGGGTGCAGGT	725971	726038	726088	726036	-1	AmTr_v1.0_scaffold00002	AMTR_s00002p00068420	715001	730360	None	7841	1142	83524	No_constitutive_exon_found_in_species
AAAATTCTGGTGTTCATCTTACATTGTACCTATTTTCACTGGGCAGCCAGGT	725281	725375	725425	725373	-1	AmTr_v1.0_scaffold00002	AMTR_s00002p00068420	715001	730360	None	7841	1142	83524	No_constitutive_exon_found_in_species
ATTCTTTCCATATTTAACAATTGGATTATTACTAAACTATGGGATTACAGGC	1502731	1503361	1502681	1502733	1	AmTr_v1.0_scaffold00002	AMTR_s00002p00115520	1493519	1503361	None	7841	1142	83524	No_constitutive_exon_found_in_species
GAGAGAGAGATGCACATTTAGTGACCACCACTCTGTATAAATGGGTGTAGGC	1792785	1792942	1792735	1792787	1	AmTr_v1.0_scaffold00002	AMTR_s00002p00130350	1790482	1793455	None	7841	1142	83524	No_constitutive_exon_found_in_species
GTAGCAGCATCTGATTATTACTGGTTGGTCTGCTCTTTGTGGGACGTAAGAT	2143059	2143172	2143009	2143061	1	AmTr_v1.0_scaffold00002	AMTR_s00002p00146270	2135974	2144349	None	7841	1142	83524	No_constitutive_exon_found_in_species
TTTGGGGTAGTACTTTCATTTTAATTTTCTTTTTTAATGTGGGTAAGCAGAT	2503327	2503465	2503515	2503463	-1	AmTr_v1.0_scaffold00002	AMTR_s00002p00160160	2470414	2504046	None	7841	1142	83524	No_constitutive_exon_found_in_species
ACGTGCGGGGCATGTGGGTGGTGCGGTCTCTTCATGCGGGCATGTAGAAGGT	3456874	3457299	3456824	3456876	1	AmTr_v1.0_scaffold00002	AMTR_s00002p00193680	3456431	3457299	None	7841	1142	83524	No_constitutive_exon_found_in_species
AGCAATCGGATTGGTAGACCTAAAGGTACTTTTTCTTGTGGTGGGTACAGAT	3505039	3505166	3504989	3505041	1	AmTr_v1.0_scaffold00002	AMTR_s00002p00194810	3498683	3506213	None	7841	1142	83524	No_constitutive_exon_found_in_species
TAGCATGGACAATTCTCTCTCTTGAATGATTGATTGGTGGGTGGAAATAGGT	3518692	3518871	3518642	3518694	1	AmTr_v1.0_scaffold00002	AMTR_s00002p00195390	3516967	3519868	None	7841	1142	83524	No_constitutive_exon_found_in_species
TCCCTTAGATTGATGACATTCTAAGCATCAGCGGTTTATTGGGTAAACAGAT	3640547	3640621	3640671	3640619	-1	AmTr_v1.0_scaffold00002	AMTR_s00002p00198580	3635557	3645110	None	7841	1142	83524	No_constitutive_exon_found_in_species
TCTTTTTCCACCGTTAATAAGAAAAAAGTATGGACCATGGGTGGGTACAGGG	3833810	3834082	3833760	3833812	1	AmTr_v1.0_scaffold00002	AMTR_s00002p00204300	3833196	3841220	None	7841	1142	83524	No_constitutive_exon_found_in_species
GGGCCCCAAGTCAGGCAATGATGGCTCTAATGACGGTGAGAGGGGGCCAGGC	4136134	4136355	4136405	4136353	-1	AmTr_v1.0_scaffold00002	AMTR_s00002p00212360	4135651	4136567	None	7841	1142	83524	No_constitutive_exon_found_in_species
TCTTTAATGATCTTTTCATGCCTTTCTAATAAGCATCATTTGGGCAACAGGA	4306108	4306213	4306263	4306211	-1	AmTr_v1.0_scaffold00002	AMTR_s00002p00215720	4274059	4307079	None	7841	1142	83524	No_constitutive_exon_found_in_species
TAAAGTGTTTTCTGTTTCCTCATATTTGGTTTAAATTTGGGAAATTGAAGGT	4470777	4470888	4470938	4470886	-1	AmTr_v1.0_scaffold00002	AMTR_s00002p00220330	4460098	4472263	None	7841	1142	83524	No_constitutive_exon_found_in_species
TTTGATTGTGCGTGATGCCACTTCTGAGTTGTGAACTATGTGGGTGGCAGGT	5301589	5301700	5301539	5301591	1	AmTr_v1.0_scaffold00002	AMTR_s00002p00236960	5301403	5302911	None	7841	1142	83524	No_constitutive_exon_found_in_species
TCTCTCTCTCTCTCTCTCTCTAATGCATTCTCAACATGTTAATTGGGCAGGG	5487044	5487335	5486994	5487046	1	AmTr_v1.0_scaffold00002	AMTR_s00002p00239510	5483894	5488989	None	7841	1142	83524	No_constitutive_exon_found_in_species
GAAGGAAAAGAGGAGGATAATTGGTGCGTTATCTAGTTTGATGGGGCCAGCA	5679032	5679431	5678982	5679034	1	AmTr_v1.0_scaffold00002	AMTR_s00002p00242170	5678254	5679431	None	7841	1142	83524	No_constitutive_exon_found_in_species
GTTTATTAGGAATTGGTTTCCTAATCTTCTCTTATGTTGGGAGCTTAAAGGT	6050620	6050726	6050776	6050724	-1	AmTr_v1.0_scaffold00002	AMTR_s00002p00246870	6046981	6053144	None	7841	1142	83524	No_constitutive_exon_found_in_species
ATTGGATGTCATGAGCTTCTGTGATGCTCAAAGGTCTTGTATGGGTGTAGGG	6277357	6277474	6277307	6277359	1	AmTr_v1.0_scaffold00002	AMTR_s00002p00249460	6265636	6277474	None	7841	1142	83524	No_constitutive_exon_found_in_species
GGTTTGTTGAATAAAGAGAATGGTTGAATTCCTTTACTTGGGATTGGCAGAT	7334289	7334426	7334476	7334424	-1	AmTr_v1.0_scaffold00002	AMTR_s00002p00258640	7333609	7336483	None	7841	1142	83524	No_constitutive_exon_found_in_species
ACATGTCTTTGGTTTTTAATAATATATGCTTCTTTCTTTTGGGATAACAGAT	9257158	9257303	9257108	9257160	1	AmTr_v1.0_scaffold00002	AMTR_s00002p00268800	9245417	9257303	None	7841	1142	83524	No_constitutive_exon_found_in_species
TGGTTATTTGACTATAATTGGTGGGGCTTGATGGGCATATGGGCGGGCAGGT	9790824	9791121	9790774	9790826	1	AmTr_v1.0_scaffold00002	AMTR_s00002p00269880	9783969	9794138	None	7841	1142	83524	No_constitutive_exon_found_in_species
CTTCTTAAATTTATTCTCTTATTTCTTGTTTTCTTCTATGATATGGGCAGGC	10357611	10357921	10357971	10357919	-1	AmTr_v1.0_scaffold00002	AMTR_s00002p00270710	10356417	10363419	None	7841	1142	83524	No_constitutive_exon_found_in_species
TTTTTGGTGACTTTGTTGTAATGTGATGAGAAAGAAAATGGTGGGTGCAGTA	10356417	10356638	10356688	10356636	-1	AmTr_v1.0_scaffold00002	AMTR_s00002p00270710	10356417	10363419	None	7841	1142	83524	No_constitutive_exon_found_in_species
TATTTGCCTAAACCAATATTGATTTCCTTTGTGAAAATTTGTGGGTGCAGGT	10921951	10922142	10921901	10921953	1	AmTr_v1.0_scaffold00002	AMTR_s00002p00271530	10916188	10923881	None	7841	1142	83524	No_constitutive_exon_found_in_species
AGATTGGTGTTCTTGGGAGATGTTAATCATGACGATTTTGGGTAAAGCAGGC	11138130	11138360	11138080	11138132	1	AmTr_v1.0_scaffold00002	AMTR_s00002p00271870	11136645	11142511	None	7841	1142	83524	No_constitutive_exon_found_in_species
GATTGCTTTCTTAGCACAAGACATTTTATGAATCTGTTTGGGTGAATCAGTT	11160562	11160679	11160729	11160677	-1	AmTr_v1.0_scaffold00002	AMTR_s00002p00271940	11160104	11172305	None	7841	1142	83524	No_constitutive_exon_found_in_species
GAACGATACAGTCGGTTCCTTTGTATGTTGAATGGGGTTGAATGGGGCAGGT	11196359	11196440	11196490	11196438	-1	AmTr_v1.0_scaffold00002	AMTR_s00002p00271950	11196359	11196583	None	7841	1142	83524	No_constitutive_exon_found_in_species
TATGTTTGTTCTTCTTTGATCATATGTGCTTAATTTGGTGGTGGGAGCAGAT	479324	479433	479483	479431	-1	AmTr_v1.0_scaffold00003	AMTR_s00003p00049560	457040	485182	None	7841	1142	83524	No_constitutive_exon_found_in_species
TGTTCATACTTTTCTTTTTTTATTATTTAATCTTGGGGGTGTGGATGCAGGA	536001	536063	536113	536061	-1	AmTr_v1.0_scaffold00003	AMTR_s00003p00052150	495005	548277	None	7841	1142	83524	No_constitutive_exon_found_in_species
GCTAGCATAGATCACAGGGTTCATGGGCTAATAATTCTTTGTGGGTGCAGGG	859635	859696	859585	859637	1	AmTr_v1.0_scaffold00003	AMTR_s00003p00077760	856045	866259	None	7841	1142	83524	No_constitutive_exon_found_in_species
TTACTCTTGAATTTATGATTCTTATTTCTAGCTATTTGATAATTGGGCAGGT	915373	915414	915323	915375	1	AmTr_v1.0_scaffold00003	AMTR_s00003p00081550	912379	921329	None	7841	1142	83524	No_constitutive_exon_found_in_species
TTCATAGAGAGGTGTTAATGTGTTTCTTGGCTGGAATTTGGGTGCTGAAGGG	1456993	1457057	1456943	1456995	1	AmTr_v1.0_scaffold00003	AMTR_s00003p00113600	1455695	1464901	None	7841	1142	83524	No_constitutive_exon_found_in_species
TTCTATGAGCAAAGGTGGTTTTGACATTGTATCTCTGCATTGGGTGGCAGCA	1469970	1470046	1469920	1469972	1	AmTr_v1.0_scaffold00003	AMTR_s00003p00114270	1469586	1475204	None	7841	1142	83524	No_constitutive_exon_found_in_species
TATTCATAGAGAGGTGTTGATATGTTTCTTGGCTGGAATTTGGGATGAAGGT	1535086	1535150	1535036	1535088	1	AmTr_v1.0_scaffold00003	AMTR_s00003p00117760	1534034	1554703	None	7841	1142	83524	No_constitutive_exon_found_in_species
TCTATGAGCAGAGGGTGGTTTTGACATTGTATCTCTTCATTGGGTGGCAGCA	1548073	1548149	1548023	1548075	1	AmTr_v1.0_scaffold00003	AMTR_s00003p00117760	1534034	1554703	None	7841	1142	83524	No_constitutive_exon_found_in_species
TAGAAATGCATTGTTTTTTTTGGTCGTTTTTAATGGTTGGGAGAATGCAGGT	1616344	1616551	1616294	1616346	1	AmTr_v1.0_scaffold00003	AMTR_s00003p00121890	1615843	1618138	None	7841	1142	83524	No_constitutive_exon_found_in_species
CTAAGGTCCCCTTAAGCTAAGCATTTGAATTTTATTTATTGGGTTTGAAGTT	2221478	2221496	2221546	2221494	-1	AmTr_v1.0_scaffold00003	AMTR_s00003p00149890	2221478	2233175	None	7841	1142	83524	No_constitutive_exon_found_in_species
ATCGTCCAAATACAATATTCACTTTGAAAATGGCTTTTCTTGGGAGGCAGGG	2697606	2697750	2697800	2697748	-1	AmTr_v1.0_scaffold00003	AMTR_s00003p00168720	2695757	2705651	None	7841	1142	83524	No_constitutive_exon_found_in_species
CAAGTAGCAAATGCCCAAGAAAGCTGAACTTGTTGCTTTGAAGGGGGAAGAG	2823942	2824161	2823892	2823944	1	AmTr_v1.0_scaffold00003	AMTR_s00003p00173380	2823282	2824161	None	7841	1142	83524	No_constitutive_exon_found_in_species
AGGTTTAAATTTTATTATGACTTAACTCTTTTCTCTTGATGGGTGTACAGGC	2873767	2874053	2873717	2873769	1	AmTr_v1.0_scaffold00003	AMTR_s00003p00174480	2855287	2876253	None	7841	1142	83524	No_constitutive_exon_found_in_species
TCAAGGTTAGTTTGGGGCACTGTTGGACTACTGTTTGTTTATGTGGGCAGTC	3240929	3240942	3240992	3240940	-1	AmTr_v1.0_scaffold00003	AMTR_s00003p00187190	3240929	3251409	None	7841	1142	83524	No_constitutive_exon_found_in_species
TACCTATCCTGTTAGATCTCTTTCCTTTGAGAATTTTTTGGGTGGAACAGAT	3494034	3494115	3493984	3494036	1	AmTr_v1.0_scaffold00003	AMTR_s00003p00194360	3481734	3494115	None	7841	1142	83524	No_constitutive_exon_found_in_species
AATTTATAACCTCATACTGAAGAACTTATGTTTAATTTTGGGACATGCAGAT	4139820	4139901	4139770	4139822	1	AmTr_v1.0_scaffold00003	AMTR_s00003p00212290	4133547	4142416	None	7841	1142	83524	No_constitutive_exon_found_in_species
GTTGCTAAAAGGTCTCTCACTTGCTTTTCTTTTTTTTGGTTGAGGGACAGTG	6473012	6473309	6473359	6473307	-1	AmTr_v1.0_scaffold00003	AMTR_s00003p00251480	6473012	6479677	None	7841	1142	83524	No_constitutive_exon_found_in_species
TTCTTTGATAGTTGCTTGCATGATTTTGGTTAACTTTTTGGGAAATGCAGAT	9166530	9166639	9166480	9166532	1	AmTr_v1.0_scaffold00003	AMTR_s00003p00268400	9141665	9167108	None	7841	1142	83524	No_constitutive_exon_found_in_species
GTTGAATTTATTTTCCTTGGATTCATGTTATCTTTTCCGTATGGGCGTAGAC	9203599	9203791	9203841	9203789	-1	AmTr_v1.0_scaffold00003	AMTR_s00003p00268540	9176431	9204823	None	7841	1142	83524	No_constitutive_exon_found_in_species
AGAACAGAGCACTTGATTTCAGGCTAAATCATATATTCGGGATGGTGCAGGT	361301	361506	361251	361303	1	AmTr_v1.0_scaffold00004	AMTR_s00004p00038450	308034	362134	None	7841	1142	83524	No_constitutive_exon_found_in_species
TGTGTTGACAATTGAGAACCAAATTTCTGATGCTTGAAATCGGGTGGCAGAT	860662	860739	860789	860737	-1	AmTr_v1.0_scaffold00004	AMTR_s00004p00077740	855726	861986	None	7841	1142	83524	No_constitutive_exon_found_in_species
GGGGGGGGGGAGGGGGGGGGGGGGGATGGAGAGATAGCAAGGGGAACCAGCT	1153024	1153121	1153171	1153119	-1	AmTr_v1.0_scaffold00004	AMTR_s00004p00096600	1152640	1153417	None	7841	1142	83524	No_constitutive_exon_found_in_species
CCCTTTGTCTTTGAGTGGGCTTCCTAATTTTTGTCATTTGCCTAGGGAAGGT	1464163	1464237	1464113	1464165	1	AmTr_v1.0_scaffold00004	AMTR_s00004p00113780	1459130	1467158	None	7841	1142	83524	No_constitutive_exon_found_in_species
TTTACGCCTGCATCATTGACTGATTGTGTTATTCCTCCTTGGGATTACAGAA	2496990	2497143	2497193	2497141	-1	AmTr_v1.0_scaffold00004	AMTR_s00004p00161280	2493353	2500445	None	7841	1142	83524	No_constitutive_exon_found_in_species
AATTAGTATGAACTCATTTCTGTTTTCTTGGTGTGCATCCATGGGATTAGGT	3425964	3426214	3426264	3426212	-1	AmTr_v1.0_scaffold00004	AMTR_s00004p00192450	3417432	3426508	None	7841	1142	83524	No_constitutive_exon_found_in_species
AGGGATCATGAAGTTTGTACTGCCCGAAGCCCCCTAATAAGCGGGTGTAGTC	4440489	4441012	4441062	4441010	-1	AmTr_v1.0_scaffold00004	AMTR_s00004p00219880	4440126	4441247	None	7841	1142	83524	No_constitutive_exon_found_in_species
CAGCAAGGTGGCTGCGATTGAAGGTTGTTGCTGATTGGGAAGAAAGACAGGG	7544689	7544764	7544639	7544691	1	AmTr_v1.0_scaffold00004	AMTR_s00004p00259940	7544450	7545115	None	7841	1142	83524	No_constitutive_exon_found_in_species
TTTTGATGTTACTAATGATCTCACATTTCTTCCAATTGCTGGGAATGTAGGC	1893973	1894066	1894116	1894064	-1	AmTr_v1.0_scaffold00005	AMTR_s00005p00135530	1893763	1914556	None	7841	1142	83524	No_constitutive_exon_found_in_species
TCTGGTTTTTCTTCAAAAACTTCACGTGTTTGGTGTGGTGGGATGGGCAGCA	2908331	2908601	2908281	2908333	1	AmTr_v1.0_scaffold00005	AMTR_s00005p00176250	2907794	2909514	None	7841	1142	83524	No_constitutive_exon_found_in_species
TTAATGTTGATTAACTAGTGTTGAAAGTGATGAGATGTGGTGGGATGCAGTT	3328913	3329153	3328863	3328915	1	AmTr_v1.0_scaffold00005	AMTR_s00005p00188900	3299764	3330051	None	7841	1142	83524	No_constitutive_exon_found_in_species
AGAATGGAGCATGAACTCATATTGGATCTGTTTGCATTGATGGGCGGCAGGG	3342996	3343144	3342946	3342998	1	AmTr_v1.0_scaffold00005	AMTR_s00005p00190110	3340780	3343144	None	7841	1142	83524	No_constitutive_exon_found_in_species
GAAGGTTGGGGGTCGATACTTGACATATGAGCTCGAGTTGGGAAATGAAGGG	6198503	6198756	6198806	6198754	-1	AmTr_v1.0_scaffold00005	AMTR_s00005p00248790	6198503	6198852	None	7841	1142	83524	No_constitutive_exon_found_in_species
ACAATTTGTTCCAAATAGAATGAAGTTGAAGAATCTTGTTTGCAGGGCAGTT	7915389	7915468	7915339	7915391	1	AmTr_v1.0_scaffold00005	AMTR_s00005p00261900	7889838	7916128	None	7841	1142	83524	No_constitutive_exon_found_in_species
TGCCTCTGTTGATTTTGTTACTGAATTGTTGCCCTTGGGAAAACATACAGGC	8577947	8578063	8577897	8577949	1	AmTr_v1.0_scaffold00005	AMTR_s00005p00265710	8576049	8579755	None	7841	1142	83524	No_constitutive_exon_found_in_species
TGCCTCTGTTGATTTTGTTACTGAATTGTTGCCCTTGGGAAAACATACAGGC	8604947	8605063	8604897	8604949	1	AmTr_v1.0_scaffold00005	AMTR_s00005p00265850	8603041	8606750	None	7841	1142	83524	No_constitutive_exon_found_in_species
TGCCTCTGTTGATTTTGTTACTGAATTGTTGCCCTTGGGAAAACATACAGGC	8655183	8655299	8655133	8655185	1	AmTr_v1.0_scaffold00005	AMTR_s00005p00266150	8653389	8656990	None	7841	1142	83524	No_constitutive_exon_found_in_species
TCTCCAACTTTTCTCTATGAAACATAGTATGCGAAAATGGGATGGTGCAGGG	8734535	8734640	8734485	8734537	1	AmTr_v1.0_scaffold00005	AMTR_s00005p00266570	8733355	8793309	None	7841	1142	83524	No_constitutive_exon_found_in_species
GTATTTTTTGGCTTTGTGTAAGGGGTTTGTGCTTACTCTGGGAACTGCAGGA	1032500	1033079	1033129	1033077	-1	AmTr_v1.0_scaffold00007	AMTR_s00007p00088050	1016478	1063137	None	7841	1142	83524	No_constitutive_exon_found_in_species
GTACTGGTCTTTTTAATGTATCCTGTTTTGTTTGACATTGGGATAATCAGGT	1732321	1732431	1732271	1732323	1	AmTr_v1.0_scaffold00007	AMTR_s00007p00127410	1726051	1737307	None	7841	1142	83524	No_constitutive_exon_found_in_species
GAACTTGGAAGTGTTATTTAAGTATGATGATGTTTGGGGTGAAAATTCAGGA	1809920	1810120	1809870	1809922	1	AmTr_v1.0_scaffold00007	AMTR_s00007p00131340	1808219	1813892	None	7841	1142	83524	No_constitutive_exon_found_in_species
GAAAGGAGAAGATTAATAAAGTTGTGTGGGTTTTTGTTTGGGATAAAAAGGA	1810397	1810556	1810347	1810399	1	AmTr_v1.0_scaffold00007	AMTR_s00007p00131340	1808219	1813892	None	7841	1142	83524	No_constitutive_exon_found_in_species
CATACATAGAATGCTTGTGTACAAGTATTTATGGATTTTTGGGTGATTAGGA	1879630	1879852	1879580	1879632	1	AmTr_v1.0_scaffold00007	AMTR_s00007p00134530	1873328	1881756	None	7841	1142	83524	No_constitutive_exon_found_in_species
TCTCTCTTAATTGCTTTTCTCTCTCTAAATGTTTGAAATGGGAAATGCAGGT	1936813	1936972	1937022	1936970	-1	AmTr_v1.0_scaffold00007	AMTR_s00007p00137180	1933449	1938352	None	7841	1142	83524	No_constitutive_exon_found_in_species
AGACAGAAAAATTGGGGAAATTGAATAATGTATGATTCATGGGAAAACAGGT	2135659	2136067	2136117	2136065	-1	AmTr_v1.0_scaffold00007	AMTR_s00007p00146230	2135576	2138497	None	7841	1142	83524	No_constitutive_exon_found_in_species
GTTTCTCTCTCTCTCTTGTTGCTAAAAAGTGTTTTTTAATGTGGGTGCAGTC	2168376	2168391	2168441	2168389	-1	AmTr_v1.0_scaffold00007	AMTR_s00007p00147660	2168376	2173056	None	7841	1142	83524	No_constitutive_exon_found_in_species
TGTTTCTACCTGCAAGTTTCTGCGTATGCTGACATTTGTGTGTGGGACAGGT	2697892	2698027	2697842	2697894	1	AmTr_v1.0_scaffold00007	AMTR_s00007p00168430	2687348	2703741	None	7841	1142	83524	No_constitutive_exon_found_in_species
TGATAAATCTGATTATTTATTTACTTTTTTTTATTATTTGGGATTAATAGGA	3433607	3433841	3433557	3433609	1	AmTr_v1.0_scaffold00007	AMTR_s00007p00193000	3433382	3445435	None	7841	1142	83524	No_constitutive_exon_found_in_species
TTTCAATAAGTAGATATAGAAGGAGTGAGTTTAAATCTTGTGGGGTGCAGAT	3463835	3464063	3463785	3463837	1	AmTr_v1.0_scaffold00007	AMTR_s00007p00193800	3462079	3464063	None	7841	1142	83524	No_constitutive_exon_found_in_species
TCCTAAAAGACTAATTTTGTTCTTATAATCCATCTGGTGTGGGGCAACAGCA	3770861	3771027	3770811	3770863	1	AmTr_v1.0_scaffold00007	AMTR_s00007p00202380	3767078	3777379	None	7841	1142	83524	No_constitutive_exon_found_in_species
TATGTTAAGGTTAACTTTTTTATGCATGATGTGTGCTTCTGGGAATGCAGGA	3960442	3960718	3960768	3960716	-1	AmTr_v1.0_scaffold00007	AMTR_s00007p00207650	3960442	3971388	None	7841	1142	83524	No_constitutive_exon_found_in_species
TATCTTTTATTTTTCTCATCTATCTTTTACAATTTTTCATGTGGGTGTAGAG	4113928	4114458	4113878	4113930	1	AmTr_v1.0_scaffold00007	AMTR_s00007p00211470	4104163	4114458	None	7841	1142	83524	No_constitutive_exon_found_in_species
GGCATGCTTTTCCCTGGGGTGAGTGCCATTATGGTGGGTGGGTGGGTAAGTT	5218194	5218254	5218304	5218252	-1	AmTr_v1.0_scaffold00007	AMTR_s00007p00235560	5218194	5280725	None	7841	1142	83524	No_constitutive_exon_found_in_species
TAATGAGTTCTTATGGCTATATATTTTATCTGTATGCTGGGGAAGTTTAGGT	5312272	5312425	5312475	5312423	-1	AmTr_v1.0_scaffold00007	AMTR_s00007p00236950	5300949	5324642	None	7841	1142	83524	No_constitutive_exon_found_in_species
TCTCTCTCTCTCTCTCTCTCTCTAACATGTTTATATTTTGGGGTGGACAGGA	5432418	5432503	5432368	5432420	1	AmTr_v1.0_scaffold00007	AMTR_s00007p00238780	5424939	5432503	None	7841	1142	83524	No_constitutive_exon_found_in_species
GCACGTGCTCATGTATATCTAACACGTATCATTGATGGTTTGGGCTGAAGGT	7128383	7128486	7128333	7128385	1	AmTr_v1.0_scaffold00007	AMTR_s00007p00256990	7119251	7128486	None	7841	1142	83524	No_constitutive_exon_found_in_species
ATGGTTTATATGGGTAACATCAATGGTGATTTTACCTGTTGGAGGGACAGGC	7132317	7132416	7132466	7132414	-1	AmTr_v1.0_scaffold00007	AMTR_s00007p00257060	7132148	7161910	None	7841	1142	83524	No_constitutive_exon_found_in_species
GCATGTTCCGTGGTTTTCTTACATTCTACTGACTAAATTGGGAATTACAGAA	7477294	7477506	7477244	7477296	1	AmTr_v1.0_scaffold00007	AMTR_s00007p00259420	7453845	7484348	None	7841	1142	83524	No_constitutive_exon_found_in_species
TTTTTCCTTTTTTTTTAACTTGCATTCCTTGGCTTGGGTTGGAGGAGCAGAA	8308031	8308267	8308317	8308265	-1	AmTr_v1.0_scaffold00007	AMTR_s00007p00264370	8307211	8312536	None	7841	1142	83524	No_constitutive_exon_found_in_species
TGGTTGATGTCTTTATTCTTTTTCTTCCTCCTTTTTTTTGTGGGTGACAGGT	8578681	8578840	8578631	8578683	1	AmTr_v1.0_scaffold00007	AMTR_s00007p00265730	8577347	8580127	None	7841	1142	83524	No_constitutive_exon_found_in_species
GGTCAAGAGGATGACTCTTGCATAGAAGGTTTACCAGTTGGGAAACTCAGCA	8626070	8626579	8626020	8626072	1	AmTr_v1.0_scaffold00007	AMTR_s00007p00266000	8625639	8626579	None	7841	1142	83524	No_constitutive_exon_found_in_species
GGTTTCCATTGAGGCAAGAGCCATGGCATTGATGTGGTGAGGGATCCAAGGT	8655095	8655345	8655045	8655097	1	AmTr_v1.0_scaffold00007	AMTR_s00007p00266160	8654213	8656205	None	7841	1142	83524	No_constitutive_exon_found_in_species
TCACTTTTAAACATCCCAATAGCTTTGTTTTCTATGTGTTTGGGTGGCAGGT	8750752	8750857	8750702	8750754	1	AmTr_v1.0_scaffold00007	AMTR_s00007p00266650	8741045	8751186	None	7841	1142	83524	No_constitutive_exon_found_in_species
TTATGGTGAATATTTGCAATATTGGGTCTCATTATTGGAAAATTGGGCAGAT	8754064	8754215	8754265	8754213	-1	AmTr_v1.0_scaffold00007	AMTR_s00007p00266670	8754064	8761048	None	7841	1142	83524	No_constitutive_exon_found_in_species
TTTGCTCTTTTATTTGATATGATGTTGCATCTGAATGGATGGGGCTGCAGAG	8774054	8774135	8774185	8774133	-1	AmTr_v1.0_scaffold00007	AMTR_s00007p00266750	8774054	8779217	None	7841	1142	83524	No_constitutive_exon_found_in_species
CTCTCTCTCTCTCTCTCTCTAAGATTTGAATTTGGACTTTTTGGGAACAGGT	9228839	9229580	9228789	9228841	1	AmTr_v1.0_scaffold00007	AMTR_s00007p00268730	9222788	9230493	None	7841	1142	83524	No_constitutive_exon_found_in_species
GAAATACATTTGCTGCATTGTGCAGTTTTGGATATTTTGGGAGGTTGCAGCA	265461	265534	265584	265532	-1	AmTr_v1.0_scaffold00006	AMTR_s00006p00035230	263596	265732	None	7841	1142	83524	No_constitutive_exon_found_in_species
GGAACATTTCATTCGTATGACTGAATAATAGCTTTTGTTTATATGGGCAGTC	565261	565361	565411	565359	-1	AmTr_v1.0_scaffold00006	AMTR_s00006p00057170	563045	578762	None	7841	1142	83524	No_constitutive_exon_found_in_species
GTGTTTTTGTTGGTTTTTTTGCTAAGTTTTGAAGAGTTGGGTGTGTGAAGGG	938270	938453	938220	938272	1	AmTr_v1.0_scaffold00006	AMTR_s00006p00083160	937928	955278	None	7841	1142	83524	No_constitutive_exon_found_in_species
ATTTTATTGGCCTTCCAAGTTTGTATGCTGAGAAATTAAGGATGGGACAGGC	5514642	5514859	5514592	5514644	1	AmTr_v1.0_scaffold00006	AMTR_s00006p00239950	5514101	5516291	None	7841	1142	83524	No_constitutive_exon_found_in_species
TGACTTGCAATATTAACTTTTCTGGGTTTTAAAAATTTGGGGAAATTCAGAG	5660540	5660594	5660644	5660592	-1	AmTr_v1.0_scaffold00006	AMTR_s00006p00241880	5658693	5663161	None	7841	1142	83524	No_constitutive_exon_found_in_species
ATAATAGATGTGCTTGTAATATCCCATATCTGTACTGATGGGAAATGCAGGG	5660392	5660430	5660480	5660428	-1	AmTr_v1.0_scaffold00006	AMTR_s00006p00241880	5658693	5663161	None	7841	1142	83524	No_constitutive_exon_found_in_species
CTCTCTCTCTCTGGAACAAATGCCGTTCAAGTCCAGGATTAAATGGGCAGGT	6423286	6423435	6423485	6423433	-1	AmTr_v1.0_scaffold00006	AMTR_s00006p00250940	6412505	6427387	None	7841	1142	83524	No_constitutive_exon_found_in_species
GTTCTAGTCTAAGAAGTTTTACTGACATTTTGGAGCTTTGATGGGAGCAGAT	6526741	6527008	6527058	6527006	-1	AmTr_v1.0_scaffold00006	AMTR_s00006p00251960	6526741	6529051	None	7841	1142	83524	No_constitutive_exon_found_in_species
ATTCAGGAGATGTTAATAATATCTTCAATATTGTTTGCATGGGATGCTAGGT	6776897	6777029	6776847	6776899	1	AmTr_v1.0_scaffold00006	AMTR_s00006p00254180	6771488	6788456	None	7841	1142	83524	No_constitutive_exon_found_in_species
CGATGTAGTTGTACTGATTTTCTTTTCTTGTAACTACTTGTGGGATGAAGAT	6797371	6797485	6797535	6797483	-1	AmTr_v1.0_scaffold00006	AMTR_s00006p00254290	6792935	6808567	None	7841	1142	83524	No_constitutive_exon_found_in_species
GCATGCTAGTTAATTCATTGTAGTCATTGCCTGACATTCTCGGGAATAAGTT	7972926	7973011	7972876	7972928	1	AmTr_v1.0_scaffold00006	AMTR_s00006p00262340	7969124	7987099	None	7841	1142	83524	No_constitutive_exon_found_in_species
CTCTCATAGGAGCCCTATATGCAGTCACTGAAAAAATGGGTGGAATGCAGGT	7986988	7987099	7986938	7986990	1	AmTr_v1.0_scaffold00006	AMTR_s00006p00262340	7969124	7987099	None	7841	1142	83524	No_constitutive_exon_found_in_species
CACCACCGTATCATGTTGTATTCTAATCTTTTATTTATTGGGAAAACCAGGC	8328219	8328391	8328169	8328221	1	AmTr_v1.0_scaffold00006	AMTR_s00006p00264510	8327153	8373630	None	7841	1142	83524	No_constitutive_exon_found_in_species
AAATATCTCTTTGAAATTTTCTAGTTAATTATTTGCTTTACAATGGGCAGGT	8354789	8354851	8354739	8354791	1	AmTr_v1.0_scaffold00006	AMTR_s00006p00264510	8327153	8373630	None	7841	1142	83524	No_constitutive_exon_found_in_species
CTCTTTCTTCTATCCTTCCATAGTAAGTTGAAGTGATTTGACATGGGCAGGT	8390019	8390120	8389969	8390021	1	AmTr_v1.0_scaffold00006	AMTR_s00006p00264740	8387427	8406129	None	7841	1142	83524	No_constitutive_exon_found_in_species
CTGTTTTGCGATCGATTACTTAGCAGTGGACTCCATTCGGGAATTTGAAGGT	8732018	8732046	8731968	8732020	1	AmTr_v1.0_scaffold00006	AMTR_s00006p00266550	8731382	8732046	None	7841	1142	83524	No_constitutive_exon_found_in_species
TCATTTTTCATTTTGTTATGTTTATGTCTTCCACAATTTTCGGGGAACAGAG	9012681	9012814	9012631	9012683	1	AmTr_v1.0_scaffold00006	AMTR_s00006p00267780	9011985	9020936	None	7841	1142	83524	No_constitutive_exon_found_in_species
TGCCACTAATGAACTTTGATGTTGTTGGGTATAAAATTTTTGGGAAACAGGT	2931964	2932035	2932085	2932033	-1	AmTr_v1.0_scaffold00009	AMTR_s00009p00176380	2910313	2954420	None	7841	1142	83524	No_constitutive_exon_found_in_species
AGCGGAGGCAGCAGCGGCAGGGCAGCTGCCCGCGGCAGCTCAGGGATCAGGT	3308191	3308266	3308141	3308193	1	AmTr_v1.0_scaffold00009	AMTR_s00009p00189120	3307443	3308266	None	7841	1142	83524	No_constitutive_exon_found_in_species
TGAACTTTGTGTATTGAAATGCGCTCTTTTTTCTTTGGGGGTGGGAATAGAA	4370213	4370390	4370163	4370215	1	AmTr_v1.0_scaffold00009	AMTR_s00009p00218020	4365863	4373903	None	7841	1142	83524	No_constitutive_exon_found_in_species
GTTGTGTTTGGTTTATCTCTGTTTTCTCTCTTTCATTGTTGGGGCTGCAGAT	4651394	4651516	4651566	4651514	-1	AmTr_v1.0_scaffold00009	AMTR_s00009p00224110	4634962	4652089	None	7841	1142	83524	No_constitutive_exon_found_in_species
TGTTTTGGCGCTGGCATTGTATATCTAACTAGTGAAAAATGGGAATGCAGGA	5233363	5233892	5233942	5233890	-1	AmTr_v1.0_scaffold00009	AMTR_s00009p00235710	5229576	5236282	None	7841	1142	83524	No_constitutive_exon_found_in_species
ATGTGATTTCTATGATTACAATTGCATTGTTGCTTTTCTTGGGTGTGCAGGA	5229576	5229756	5229806	5229754	-1	AmTr_v1.0_scaffold00009	AMTR_s00009p00235710	5229576	5236282	None	7841	1142	83524	No_constitutive_exon_found_in_species
ATGGATGAAATTTTCCCTGAGAATGTGTAAACTAAAATTGGAATGGGCAGTT	5292503	5292638	5292453	5292505	1	AmTr_v1.0_scaffold00009	AMTR_s00009p00236740	5288742	5295593	None	7841	1142	83524	No_constitutive_exon_found_in_species
TACTATAGGGCAAATTTATGAAAGATTTTAACAATTGTTGGGTGTGACAGTT	5633582	5633680	5633730	5633678	-1	AmTr_v1.0_scaffold00009	AMTR_s00009p00241540	5631172	5648851	None	7841	1142	83524	No_constitutive_exon_found_in_species
ATAATAAAAGTTTGAACATGCTGATGATAGATCATGGGTTGATGATGCAGGC	7761266	7761393	7761216	7761268	1	AmTr_v1.0_scaffold00009	AMTR_s00009p00261350	7756826	7763286	None	7841	1142	83524	No_constitutive_exon_found_in_species
TTTTAAATCTTTATGACAAATTGCATTTTTTTTGTTTTTAACTGGGGCAGGG	7842345	7842399	7842295	7842347	1	AmTr_v1.0_scaffold00009	AMTR_s00009p00261690	7834125	7845931	None	7841	1142	83524	No_constitutive_exon_found_in_species
ATTCACCTTCTTTGTTACTAATTCATTTTGTTGGTTTAATGGGGTTACAGGC	7945689	7945764	7945814	7945762	-1	AmTr_v1.0_scaffold00009	AMTR_s00009p00262150	7938842	7945957	None	7841	1142	83524	No_constitutive_exon_found_in_species
TTCGTACACTAAAAGAGATTCTTTGAATGCTAGTCTCCATGGGTGTGCAGTT	8130546	8130614	8130496	8130548	1	AmTr_v1.0_scaffold00009	AMTR_s00009p00263240	8122693	8130614	None	7841	1142	83524	No_constitutive_exon_found_in_species
ATTGAGAGTGGGACCCGACTACTATGGCTCGGGCCCGAGGGTGGGGCCAGGT	8312772	8312884	8312722	8312774	1	AmTr_v1.0_scaffold00009	AMTR_s00009p00264430	8312240	8312884	None	7841	1142	83524	No_constitutive_exon_found_in_species
GGTTATCAGTTATTTGATCTCCTCTTCTGAAACACTTCTTTCGGGTGAAGTC	8539562	8540087	8539512	8539564	1	AmTr_v1.0_scaffold00009	AMTR_s00009p00265580	8535343	8545345	None	7841	1142	83524	No_constitutive_exon_found_in_species
AACTTAAGCAGAGATTAAATAATAATACTAATGATGAGGTGGGAATGCAGTT	8546997	8547108	8547158	8547106	-1	AmTr_v1.0_scaffold00009	AMTR_s00009p00265610	8546048	8553556	None	7841	1142	83524	No_constitutive_exon_found_in_species
AGTGGGCGTTTTCCCTTCTTACTGATGATTAAGGTTTTGTTGATGGGCAGCT	8670101	8670336	8670386	8670334	-1	AmTr_v1.0_scaffold00009	AMTR_s00009p00266260	8669589	8673769	None	7841	1142	83524	No_constitutive_exon_found_in_species
TCCATTTCTTTTGTTTTCCATATTGCTTTTGACTTGGTTTAGATGGGCAGGC	8908991	8909071	8909121	8909069	-1	AmTr_v1.0_scaffold00009	AMTR_s00009p00267330	8900308	8914439	None	7841	1142	83524	No_constitutive_exon_found_in_species
CATGCTAACCGCGTCCATACATTTAAGCATAATTAATTTTTGGGATGTAGGC	103858	104410	104460	104408	-1	AmTr_v1.0_scaffold00008	AMTR_s00008p00021210	97286	108470	None	7841	1142	83524	No_constitutive_exon_found_in_species
AGGAGAGAGATTGTGGAGAAAGAGTAAAAGGTTGTTTTTGGGGATTGTAGAG	466678	466930	466628	466680	1	AmTr_v1.0_scaffold00008	AMTR_s00008p00050150	465995	466930	None	7841	1142	83524	No_constitutive_exon_found_in_species
TTTCTTTCTCTTGGTTGATTTGGTTGGTTGTGGTTTGTTTTGGGCTGAAGCT	3756082	3756181	3756032	3756084	1	AmTr_v1.0_scaffold00008	AMTR_s00008p00202090	3755461	3757061	None	7841	1142	83524	No_constitutive_exon_found_in_species
GTATGTGTTTTAGTATAATTCCTTTCTTTTATATAACCTGGGATGAACAGAT	4081207	4081337	4081387	4081335	-1	AmTr_v1.0_scaffold00008	AMTR_s00008p00210700	4079144	4090312	None	7841	1142	83524	No_constitutive_exon_found_in_species
GGTTTTTAGCGATGATATGTGATTTCGTTTTGTTTGTGTGGGTAAATTAGAG	4236784	4237146	4236734	4236786	1	AmTr_v1.0_scaffold00008	AMTR_s00008p00214750	4236336	4237837	None	7841	1142	83524	No_constitutive_exon_found_in_species
TGGAATTTTTACTGAGATGTTATATGAAGTGTTTTGTTCTGGATGGGCAGGT	4864516	4864583	4864466	4864518	1	AmTr_v1.0_scaffold00008	AMTR_s00008p00228250	4839551	4865316	None	7841	1142	83524	No_constitutive_exon_found_in_species
TCTTGTTATGAATTTTGAGCTTTGACAGTGGAGTTTATGGGGGAGTACAGCT	5688052	5688189	5688239	5688187	-1	AmTr_v1.0_scaffold00008	AMTR_s00008p00242230	5682288	5688341	None	7841	1142	83524	No_constitutive_exon_found_in_species
TGTTAACTTAAAACATGGGAAATAAGTTGAGTGGGTCGATTATGGGGCAGGG	5687315	5687656	5687706	5687654	-1	AmTr_v1.0_scaffold00008	AMTR_s00008p00242230	5682288	5688341	None	7841	1142	83524	No_constitutive_exon_found_in_species
ATTCTCCATTCCATTCTTCAGCTATAAAATCTCTTTTGGGTGGATGGCAGGT	5683828	5683924	5683974	5683922	-1	AmTr_v1.0_scaffold00008	AMTR_s00008p00242230	5682288	5688341	None	7841	1142	83524	No_constitutive_exon_found_in_species
TGTTGTTATGAGTTTTGAGCTCTGACAATGGAGTTTATGTGGGAGTGCAGCT	5796357	5796494	5796544	5796492	-1	AmTr_v1.0_scaffold00008	AMTR_s00008p00243660	5791996	5796640	None	7841	1142	83524	No_constitutive_exon_found_in_species
GGTAGGAATCTCTGAGTGTCTTGTTATAAAATCTGTGTTGACTGGGACAGGG	5795742	5796083	5796133	5796081	-1	AmTr_v1.0_scaffold00008	AMTR_s00008p00243660	5791996	5796640	None	7841	1142	83524	No_constitutive_exon_found_in_species
AATTCTCCATTCAATCTTCAGCTATAAAATCCCTTTTGGGTGGGTGGCAGGT	5794305	5794401	5794451	5794399	-1	AmTr_v1.0_scaffold00008	AMTR_s00008p00243660	5791996	5796640	None	7841	1142	83524	No_constitutive_exon_found_in_species
GGATTTATATTTCCTTGTGGGATTTTGGTAATGTTTGTTTTGTGGGGCAGCA	6410377	6410577	6410627	6410575	-1	AmTr_v1.0_scaffold00008	AMTR_s00008p00250900	6407659	6410962	None	7841	1142	83524	No_constitutive_exon_found_in_species
GGAGCTTAGTTATTTGGTTTTGGCTCATAGTTCTGTTTTGGGGGTTGCAGCT	6440842	6441042	6441092	6441040	-1	AmTr_v1.0_scaffold00008	AMTR_s00008p00251170	6439885	6441435	None	7841	1142	83524	No_constitutive_exon_found_in_species
TTGGATCGATCCAAGGGTTGAGCCCATTTGTCAGTGGTTTGGGCGACCAGGC	6962011	6962294	6961961	6962013	1	AmTr_v1.0_scaffold00008	AMTR_s00008p00255660	6961832	6963015	None	7841	1142	83524	No_constitutive_exon_found_in_species
CCTTGTTAGGCTACCCCGGTTTGCCTCGCTTGCTCATGTCGAGGGAGCAGGT	7813468	7813648	7813418	7813470	1	AmTr_v1.0_scaffold00008	AMTR_s00008p00261590	7813312	7813648	None	7841	1142	83524	No_constitutive_exon_found_in_species
CGTTCAAATCTGGTTTCTGAAAATTAGGGTTTGGTGGGTGGCATGAGCAGGT	7978592	7978869	7978919	7978867	-1	AmTr_v1.0_scaffold00008	AMTR_s00008p00262380	7975583	7979868	None	7841	1142	83524	No_constitutive_exon_found_in_species
CTTTCTACCATGAATGTGAAAAGTCTTTGTTTTTATACAATGGGATGCAGGG	1456779	1457447	1456729	1456781	1	AmTr_v1.0_scaffold00010	AMTR_s00010p00113630	1456264	1457447	None	7841	1142	83524	No_constitutive_exon_found_in_species
TGGTAAGATCAATCCCTTAACTTTTATTTATGTTTCTTTGAGGGGAACAGCT	1711582	1711774	1711824	1711772	-1	AmTr_v1.0_scaffold00010	AMTR_s00010p00126670	1711582	1718825	None	7841	1142	83524	No_constitutive_exon_found_in_species
TAAAAGAACAGCAAGAAAACTCACCCATTTGTTCTGGTTGGGAAATGCAGCC	2854400	2854917	2854350	2854402	1	AmTr_v1.0_scaffold00010	AMTR_s00010p00174280	2849717	2854917	None	7841	1142	83524	No_constitutive_exon_found_in_species
ATAGGTGCTTGTTAAGCTGACTGTTCACGTTTCATTTTACTTGGGGACAGAA	2983393	2983483	2983343	2983395	1	AmTr_v1.0_scaffold00010	AMTR_s00010p00178800	2976592	2984063	None	7841	1142	83524	No_constitutive_exon_found_in_species
GGGGAGCGAGAGTTGGAGAGGGGTTAGGGTTGGGGCTTGGGCTGGGGCAGGG	3249264	3249442	3249492	3249440	-1	AmTr_v1.0_scaffold00010	AMTR_s00010p00187450	3249264	3249767	None	7841	1142	83524	No_constitutive_exon_found_in_species
GAGGATTGGGGCAGGTGATGGCGAGGGGAAGGTGATGAGGGCTGGGACAGGG	3250769	3250964	3251014	3250962	-1	AmTr_v1.0_scaffold00010	AMTR_s00010p00187490	3250769	3251396	None	7841	1142	83524	No_constitutive_exon_found_in_species
GAAATGGGGTCTTTAACATTTCTTCTCAACCACAAAATTATAATGGGCAGGA	3468145	3468232	3468095	3468147	1	AmTr_v1.0_scaffold00010	AMTR_s00010p00193870	3466827	3471835	None	7841	1142	83524	No_constitutive_exon_found_in_species
GATAGAAATATCCAGTGATGGATATTGGCTTATGTACTTTGGGTATGCAGGC	3921541	3921718	3921491	3921543	1	AmTr_v1.0_scaffold00010	AMTR_s00010p00206450	3911146	3930891	None	7841	1142	83524	No_constitutive_exon_found_in_species
TGAGTTTTTTATGCTGTATGTGTATTTCTAAAGCATTTGTATGGGAACAGGC	3978508	3978727	3978777	3978725	-1	AmTr_v1.0_scaffold00010	AMTR_s00010p00207960	3972943	4003350	None	7841	1142	83524	No_constitutive_exon_found_in_species
GCCAATTCCAATTTGACCGGCTGAGTTTTGTGAACAATGGTAATGGGCAGGA	4293316	4293502	4293552	4293500	-1	AmTr_v1.0_scaffold00010	AMTR_s00010p00216200	4288633	4294433	None	7841	1142	83524	No_constitutive_exon_found_in_species
TTATGAAGAGTCAGTGTATCATAAGTGGTGTAATTAATCTGAGGGTACAGGT	4615074	4615502	4615024	4615076	1	AmTr_v1.0_scaffold00010	AMTR_s00010p00223650	4614766	4623755	None	7841	1142	83524	No_constitutive_exon_found_in_species
AAAAAAAGTATTTTTGCAAGAAATGGATGTGGAAGGGGTGGGGGTGACAGGT	5432901	5432974	5432851	5432903	1	AmTr_v1.0_scaffold00010	AMTR_s00010p00238860	5432698	5432974	None	7841	1142	83524	No_constitutive_exon_found_in_species
GTTTCTACACTGCCATTTAGAACGTCATTTGACATGGGGAATGAATACAGTA	5696697	5696771	5696821	5696769	-1	AmTr_v1.0_scaffold00010	AMTR_s00010p00242360	5696697	5705430	None	7841	1142	83524	No_constitutive_exon_found_in_species
TGTCCGGAATTCGGAGGCCTGATCTTCCTGGGTTTGCGTGGTGGGTGCAGGA	5731115	5731742	5731792	5731740	-1	AmTr_v1.0_scaffold00010	AMTR_s00010p00242830	5731115	5733387	None	7841	1142	83524	No_constitutive_exon_found_in_species
AAATGGAATCATTTACTCATATCTACAACATGGTCTTTATGGGTAAGAAGAT	6291043	6291117	6291167	6291115	-1	AmTr_v1.0_scaffold00010	AMTR_s00010p00249690	6287467	6295171	None	7841	1142	83524	No_constitutive_exon_found_in_species
CGCATGATGGCATTCAATTCACGGTGATGCTCGAATTTGCAATTGGGTAGGC	6542558	6542676	6542508	6542560	1	AmTr_v1.0_scaffold00010	AMTR_s00010p00251810	6514755	6542676	None	7841	1142	83524	No_constitutive_exon_found_in_species
CCGAGTGTTATGAGGAAGCCTTGAGATTTTTTTCTCAAATGGGTTCAAAGGT	8318298	8318312	8318362	8318310	-1	AmTr_v1.0_scaffold00010	AMTR_s00010p00264460	8318298	8319395	None	7841	1142	83524	No_constitutive_exon_found_in_species
TCTCTACAAAGTCACTCAATAAATAGTCTGCTGCTTCATTGCATGGGCAGTT	8756325	8756437	8756275	8756327	1	AmTr_v1.0_scaffold00010	AMTR_s00010p00266660	8751415	8764151	None	7841	1142	83524	No_constitutive_exon_found_in_species
ATTTTACTGCTTGTATTAACTATTTTTTTCTGTCTGGGTCTGGGAACCAGTG	1676618	1676706	1676568	1676620	1	AmTr_v1.0_scaffold00011	AMTR_s00011p00124810	1676185	1689440	None	7841	1142	83524	No_constitutive_exon_found_in_species
CATATTTTTCTTTATGGTAATTTCCTTGGGATTGTTGTATGGGAAAGCAGCC	2939080	2939191	2939241	2939189	-1	AmTr_v1.0_scaffold00011	AMTR_s00011p00177280	2935566	2959549	None	7841	1142	83524	No_constitutive_exon_found_in_species
TTCTTCTAATGTGCCAATTAGATAACCACTAAATATGGGTGTGTGAACAGGT	3414979	3415073	3415123	3415071	-1	AmTr_v1.0_scaffold00011	AMTR_s00011p00192370	3414979	3419315	None	7841	1142	83524	No_constitutive_exon_found_in_species
CCATTGTGTTTTGTGAAAAGCTGGGCTAATTACAAGTAATGGGTGTGTAGGG	3751166	3751268	3751116	3751168	1	AmTr_v1.0_scaffold00011	AMTR_s00011p00201790	3744261	3751268	None	7841	1142	83524	No_constitutive_exon_found_in_species
GGGCTGCAACAGATACTTTTGGACATGGCAGTTTCGGTTGAGGGGCTTAGGG	5191419	5191611	5191369	5191421	1	AmTr_v1.0_scaffold00011	AMTR_s00011p00235020	5187680	5191611	None	7841	1142	83524	No_constitutive_exon_found_in_species
TGGAAGATTATACTTAGGTCAGGATTGTCTTACTCTTTGTTGATGGGTAGGA	5812832	5812990	5812782	5812834	1	AmTr_v1.0_scaffold00011	AMTR_s00011p00243940	5812510	5813232	None	7841	1142	83524	No_constitutive_exon_found_in_species
TCAAGTGGCTCAACAGAACTTATTGATCACCTTCTACTTGGGGAATGCAGGC	5925778	5925849	5925899	5925847	-1	AmTr_v1.0_scaffold00011	AMTR_s00011p00245220	5925520	5927585	None	7841	1142	83524	No_constitutive_exon_found_in_species
TAATTGAGCAAGCGTGTTAACACTGACACATTCATGGGCGGGTGGTGCAGGA	6187531	6187691	6187741	6187689	-1	AmTr_v1.0_scaffold00011	AMTR_s00011p00248670	6187531	6192355	None	7841	1142	83524	No_constitutive_exon_found_in_species
CATGAATGGTCCTATTATTCTTTTTCTCTCAATGTTACATGGGCAAACAGTT	7303046	7303247	7302996	7303048	1	AmTr_v1.0_scaffold00011	AMTR_s00011p00258380	7290981	7305688	None	7841	1142	83524	No_constitutive_exon_found_in_species
GAGAGCTGTTTCTTATTCATTTATTCTCTCTCAATTTTTTATTAGGGAAGAA	8605441	8605714	8605391	8605443	1	AmTr_v1.0_scaffold00011	AMTR_s00011p00265870	8605355	8605714	None	7841	1142	83524	No_constitutive_exon_found_in_species
ATCTATCTGTCTCTGTGTTAAATTCATGAGATGTGTGTTGGTGGGTGCAGAT	626117	626269	626319	626267	-1	AmTr_v1.0_scaffold00012	AMTR_s00012p00061910	623292	626574	None	7841	1142	83524	No_constitutive_exon_found_in_species
TCCCAAATAAAGAAAAAAGAACAATTTTTTATTTTGTTAAATGGGAGCAGTG	780818	780859	780768	780820	1	AmTr_v1.0_scaffold00012	AMTR_s00012p00072920	779717	780859	None	7841	1142	83524	No_constitutive_exon_found_in_species
ATCGGATGCAGCTGAAACTATCAATGATTATCTCGATGATGGGGGTGTAGGC	1520980	1521109	1520930	1520982	1	AmTr_v1.0_scaffold00012	AMTR_s00012p00117040	1520312	1521109	None	7841	1142	83524	No_constitutive_exon_found_in_species
AAAGGTCGCTGTGAGGTGGATCTGTTTGTCTTGCAATTGATGGGAAGAAGAT	1639825	1640028	1640078	1640026	-1	AmTr_v1.0_scaffold00012	AMTR_s00012p00123010	1639157	1645512	None	7841	1142	83524	No_constitutive_exon_found_in_species
CCTGTTCCAAATTATCTAATGTTTTGCCACATTGGGATTTGGGATGTCAGTG	3379394	3379472	3379522	3379470	-1	AmTr_v1.0_scaffold00012	AMTR_s00012p00191170	3378734	3395735	None	7841	1142	83524	No_constitutive_exon_found_in_species
GTTTGATCATCTCTCTCTCACCTTTATGATCTGTGTTTTGGGTATTGAAGAT	3416377	3416500	3416327	3416379	1	AmTr_v1.0_scaffold00012	AMTR_s00012p00192410	3415824	3417923	None	7841	1142	83524	No_constitutive_exon_found_in_species
AAACTGCAATGTAATTGAAGTTGGTGGCTTATTTTGAAATGGGCACACAGGG	3765206	3765274	3765324	3765272	-1	AmTr_v1.0_scaffold00012	AMTR_s00012p00202200	3759265	3785000	None	7841	1142	83524	No_constitutive_exon_found_in_species
TCTTACTCTGCTTTTGATGTGAGAGGAAAGTTTGTTCGTGGGGGTGTCAGGG	4355055	4355223	4355273	4355221	-1	AmTr_v1.0_scaffold00012	AMTR_s00012p00217710	4352684	4364420	None	7841	1142	83524	No_constitutive_exon_found_in_species
CTCTCTCTGCGGTTTTCTCAAGTTTCAAGTTAAATCTTTTGGGATAATAGGG	4715082	4715190	4715032	4715084	1	AmTr_v1.0_scaffold00012	AMTR_s00012p00225450	4702058	4715908	None	7841	1142	83524	No_constitutive_exon_found_in_species
GGAAATTTAAGTATGACTTGGGCGTTTATCTCTGGAGGGAGGGGGATCAGGA	5393286	5393527	5393236	5393288	1	AmTr_v1.0_scaffold00012	AMTR_s00012p00238290	5386447	5397332	None	7841	1142	83524	No_constitutive_exon_found_in_species
GAATGATGGGTAAGGTGAAGGGTCGACTTGTATTCTCTTGGGAAGTGAAGAT	5619210	5619349	5619399	5619347	-1	AmTr_v1.0_scaffold00012	AMTR_s00012p00241320	5619210	5619605	None	7841	1142	83524	No_constitutive_exon_found_in_species
AGAGAGAGCTTTGTTTGATGAACTTACATTTCTGTGGGTAATGAATGAAGGT	5798157	5798476	5798526	5798474	-1	AmTr_v1.0_scaffold00012	AMTR_s00012p00243650	5791838	5798829	None	7841	1142	83524	No_constitutive_exon_found_in_species
CCTGGGCTCGATAATTCGGACTAAGGTGTGGGGCTATTTCGTGGGTGCAGGT	5960051	5960203	5960001	5960053	1	AmTr_v1.0_scaffold00012	AMTR_s00012p00245710	5959827	5964650	None	7841	1142	83524	No_constitutive_exon_found_in_species
AGTGTTTGTGTGGGTGGGGACTGAGGTGTGCGTCTGTTTTGTGGGTGCAGGT	6170868	6171020	6171070	6171018	-1	AmTr_v1.0_scaffold00012	AMTR_s00012p00248430	6166399	6171210	None	7841	1142	83524	No_constitutive_exon_found_in_species
AAGGATGATAGTTTTGAACCAGTTTTTATTTTTATTGTTTTGGGGAATAGGA	6628618	6628990	6629040	6628988	-1	AmTr_v1.0_scaffold00012	AMTR_s00012p00253010	6628618	6629540	None	7841	1142	83524	No_constitutive_exon_found_in_species
GCAGAGTTGCAGGCTCGATTGCTAAATGCAGCTGCCGATGGGCTGTGAAGAG	613835	614084	614134	614082	-1	AmTr_v1.0_scaffold00013	AMTR_s00013p00061220	613835	617246	None	7841	1142	83524	No_constitutive_exon_found_in_species
TCTTTCAATCCATGCATGTGCCTTGCTTTCAAACAATTTGGGCCGAGAAGTT	865261	865360	865211	865263	1	AmTr_v1.0_scaffold00013	AMTR_s00013p00077930	860147	868924	None	7841	1142	83524	No_constitutive_exon_found_in_species
TCTGGAATTAAAGGATTAAAATTTTCTCTGGGTTTTGGTGGGTGAATCAGTT	1262780	1262874	1262924	1262872	-1	AmTr_v1.0_scaffold00013	AMTR_s00013p00103080	1262780	1295413	None	7841	1142	83524	No_constitutive_exon_found_in_species
GGAATGTTTTGTTCCTATATAATATTCTGCTATTTGATTGAAATGGGCAGCA	2307898	2308107	2308157	2308105	-1	AmTr_v1.0_scaffold00013	AMTR_s00013p00152000	2268949	2324884	None	7841	1142	83524	No_constitutive_exon_found_in_species
GGCTATTGCTAGTTACAGTATGATGTATCTGCAATTAATGGGTGATGCAGGG	2274663	2274787	2274837	2274785	-1	AmTr_v1.0_scaffold00013	AMTR_s00013p00152000	2268949	2324884	None	7841	1142	83524	No_constitutive_exon_found_in_species
TCTATTTATTTTATATGCGTTCAAGGACCTTAGAAGTAATGTATGGGCAGGT	2796926	2797011	2797061	2797009	-1	AmTr_v1.0_scaffold00013	AMTR_s00013p00172160	2792006	2803139	None	7841	1142	83524	No_constitutive_exon_found_in_species
CCGCTTTGCGAACGATTACTTAGCTGTGGACTCCATTCGGGAATCTGAAGGT	3421046	3421074	3420996	3421048	1	AmTr_v1.0_scaffold00013	AMTR_s00013p00192580	3420307	3421074	None	7841	1142	83524	No_constitutive_exon_found_in_species
AACTGCAGATGCCAATCTTATGCCAAACTTTTTTATATTGATGGGAGTAGGT	3431118	3431194	3431068	3431120	1	AmTr_v1.0_scaffold00013	AMTR_s00013p00192790	3425347	3485761	None	7841	1142	83524	No_constitutive_exon_found_in_species
TCCCTTGTTCCATGCTATTATGTGGTATATTGCGGGTTTTGGGTGATAAGAG	3502718	3502934	3502984	3502932	-1	AmTr_v1.0_scaffold00013	AMTR_s00013p00194760	3497097	3504310	None	7841	1142	83524	No_constitutive_exon_found_in_species
TTTAGGCTTGGTAGTCTAGTCTGACATAAGTGATTTCTTTGGTGGGACAGTT	3854845	3854908	3854958	3854906	-1	AmTr_v1.0_scaffold00013	AMTR_s00013p00204220	3830013	3862902	None	7841	1142	83524	No_constitutive_exon_found_in_species
AGAAGTTTCATGTTTAGTTTATTGTATTTCTTAACTTGGGAAAATACCAGGA	3850507	3850603	3850653	3850601	-1	AmTr_v1.0_scaffold00013	AMTR_s00013p00204220	3830013	3862902	None	7841	1142	83524	No_constitutive_exon_found_in_species
TTATCTTTGTTAAGGCCATTTTAAGATGGTTTTCTTGTGGGAAATGGCAGAT	4578613	4578774	4578563	4578615	1	AmTr_v1.0_scaffold00013	AMTR_s00013p00220950	4486483	4583871	None	7841	1142	83524	No_constitutive_exon_found_in_species
CTCTCTCCCCCACTCTATCTAACCTTTGATTGGATGGTGGGGATGTGCAGGC	5322940	5323074	5323124	5323072	-1	AmTr_v1.0_scaffold00013	AMTR_s00013p00237060	5306509	5323397	None	7841	1142	83524	No_constitutive_exon_found_in_species
TTATTTAAAGAGGCATTGAGTTTTGTGTAATGTAAAACATACGTGGGTAGGT	5599358	5599516	5599308	5599360	1	AmTr_v1.0_scaffold00013	AMTR_s00013p00241000	5597834	5601148	None	7841	1142	83524	No_constitutive_exon_found_in_species
AGTGGCATATTTGGGGTTGCTGATAGTTTTTGTGCTCTGGGTAAGTGCAGGA	5989050	5989200	5989250	5989198	-1	AmTr_v1.0_scaffold00013	AMTR_s00013p00246030	5984087	5994031	None	7841	1142	83524	No_constitutive_exon_found_in_species
CGAGCGCCGTAGGTTAATTATTTAGAACAACAATGAGGGGCAAAACACAGGC	6258011	6258033	6257961	6258013	1	AmTr_v1.0_scaffold00013	AMTR_s00013p00249360	6257749	6258033	None	7841	1142	83524	No_constitutive_exon_found_in_species
CTGACTGAAGAAAATAGGATCTCGAAAAAAACTTGGGGTGGTGATTGAAGTA	7656006	7656257	7656307	7656255	-1	AmTr_v1.0_scaffold00013	AMTR_s00013p00260770	7656006	7656583	None	7841	1142	83524	No_constitutive_exon_found_in_species
GTGTCTCTCTCTTGCAATTTGGTGAGTAACAGTTAATGGTGGGATTGTAGGG	8061421	8061642	8061371	8061423	1	AmTr_v1.0_scaffold00013	AMTR_s00013p00262850	8060902	8066049	None	7841	1142	83524	No_constitutive_exon_found_in_species
ATCTTGCAAAAATAATCCCCGACTCTAACAAAAGCAGGGTGAAATTGCAGAG	27390	27615	27665	27613	-1	AmTr_v1.0_scaffold00016	AMTR_s00016p00014890	27390	30182	None	7841	1142	83524	No_constitutive_exon_found_in_species
ATCAGCCAGTAATATTGATAGGCTATAATTTAATTTTGTAAGGGCTGCAGGA	811336	811387	811437	811385	-1	AmTr_v1.0_scaffold00016	AMTR_s00016p00074550	805019	814617	None	7841	1142	83524	No_constitutive_exon_found_in_species
CATTGATTACATGAACATGAATTTGAAGTTTCGAGTTTTGTGGGGTGCAGGG	855561	855950	856000	855948	-1	AmTr_v1.0_scaffold00016	AMTR_s00016p00077560	852474	857382	None	7841	1142	83524	No_constitutive_exon_found_in_species
GGATTACTCAGTGAAATTTATTGGCATTGTTTTATTGGTTGTGTGGGCAGAT	2190600	2190749	2190550	2190602	1	AmTr_v1.0_scaffold00016	AMTR_s00016p00148320	2185980	2198840	None	7841	1142	83524	No_constitutive_exon_found_in_species
GTACACTTCCAAGTGCAATATCTTAGTGCAATACTTATTGATGGGCACAGTC	2638083	2638198	2638033	2638085	1	AmTr_v1.0_scaffold00016	AMTR_s00016p00166520	2634635	2638198	None	7841	1142	83524	No_constitutive_exon_found_in_species
GAGAGAGATTAGAACTTGTTGAAGAGCTCAATTGTTTTCGGTGGGTGCAGAT	2901668	2901837	2901618	2901670	1	AmTr_v1.0_scaffold00016	AMTR_s00016p00175840	2892698	2901837	None	7841	1142	83524	No_constitutive_exon_found_in_species
TGATGGGATTTTATGATGTTTTGTTCTCTGATTGTTGTTGGGATTGGCAGGT	5998222	5998330	5998380	5998328	-1	AmTr_v1.0_scaffold00016	AMTR_s00016p00246090	5990082	6000910	None	7841	1142	83524	No_constitutive_exon_found_in_species
ATTTAACTATTCAAATTGAGTTTTTTAAATGTTGAATGTGGGTTGATAAGGT	6126049	6126132	6126182	6126130	-1	AmTr_v1.0_scaffold00016	AMTR_s00016p00247860	6120766	6128897	None	7841	1142	83524	No_constitutive_exon_found_in_species
ACTTCATCTTTGGCTGACTCGACATGAGTGTATGATGTCGGGCATTGAAGTT	6862002	6862140	6862190	6862138	-1	AmTr_v1.0_scaffold00016	AMTR_s00016p00254820	6861248	6862667	None	7841	1142	83524	No_constitutive_exon_found_in_species
TTTAATAGTATTAACATTAAGACCCCCCATCCAAATATGGGAATGGACAGGG	7052103	7052340	7052390	7052338	-1	AmTr_v1.0_scaffold00016	AMTR_s00016p00256360	7051266	7059076	None	7841	1142	83524	No_constitutive_exon_found_in_species
ATGAAGCTTGGTCACTGAATGAAGGGATTTTGTGGAATTCTTGGGGATAGGT	7118440	7118562	7118612	7118560	-1	AmTr_v1.0_scaffold00016	AMTR_s00016p00256970	7117843	7120764	None	7841	1142	83524	No_constitutive_exon_found_in_species
CTTCGACCTCAGCTCTTCAGACAATGTTCAGGCTCAATGTGGGGGGTCAGTA	7406348	7406687	7406298	7406350	1	AmTr_v1.0_scaffold00016	AMTR_s00016p00259140	7405626	7410628	None	7841	1142	83524	No_constitutive_exon_found_in_species
TTATACCATCTAAAACCATCCATTTTGAGAATTTCTTTTAATTGGGGCAGAT	7488320	7488491	7488541	7488489	-1	AmTr_v1.0_scaffold00016	AMTR_s00016p00259610	7487947	7504687	None	7841	1142	83524	No_constitutive_exon_found_in_species
TCCTTCCCAGTCTTCTCAAACTATAATTTTCTTATCTCTTTGGGATGTAGAG	7580485	7580642	7580435	7580487	1	AmTr_v1.0_scaffold00016	AMTR_s00016p00260190	7579903	7586532	None	7841	1142	83524	No_constitutive_exon_found_in_species
TGAGTCGCATCAGTGGCTAAGCCATTAGCCAATGAGAGATGAGGGTGTAGGG	1295994	1296175	1295944	1295996	1	AmTr_v1.0_scaffold00014	AMTR_s00014p00105000	1295829	1296691	None	7841	1142	83524	No_constitutive_exon_found_in_species
TCTCTCTCTCTGTCCCGTCTATTTTCTGACATTTAATTTGGGACAAACAGGC	1804867	1805000	1804817	1804869	1	AmTr_v1.0_scaffold00014	AMTR_s00014p00130910	1800062	1807352	None	7841	1142	83524	No_constitutive_exon_found_in_species
CTCTAAGCGCAGGCCTGAGCTTGATGATCGGTGTAAGGGGACAAAGAAAGGG	7004702	7004977	7005027	7004975	-1	AmTr_v1.0_scaffold00014	AMTR_s00014p00255990	7004702	7005144	None	7841	1142	83524	No_constitutive_exon_found_in_species
GCAAGGATTCACCTACCTGTATTTTTTGTTGTAAATTCTTGTTTGGGAAGTA	1169551	1169598	1169501	1169553	1	AmTr_v1.0_scaffold00015	AMTR_s00015p00096530	1151567	1171672	None	7841	1142	83524	No_constitutive_exon_found_in_species
TGGTTTTTGGGCCGTTGACTAATGGAATGTGTATGGATTGGGGTGTGCAGGA	4911600	4911729	4911779	4911727	-1	AmTr_v1.0_scaffold00015	AMTR_s00015p00229650	4908838	4912125	None	7841	1142	83524	No_constitutive_exon_found_in_species
TGTAGGGTTTTTGATTGAATTGAATTGTTGTTGAATGGAATGGGAAACAGGG	5000363	5000594	5000644	5000592	-1	AmTr_v1.0_scaffold00015	AMTR_s00015p00231030	4975059	5000905	None	7841	1142	83524	No_constitutive_exon_found_in_species
TTATGAAATTACTTGTGGCAACGACTAGTCGGGGTTTGTTTCGGGACAAGGT	7374469	7374599	7374419	7374471	1	AmTr_v1.0_scaffold00015	AMTR_s00015p00258920	7374188	7374599	None	7841	1142	83524	No_constitutive_exon_found_in_species
TTTGTTGAAGATTATTTGTACTTACTAAATGTTTGCCTGTGTATGGGTAGAT	1835244	1835313	1835194	1835246	1	AmTr_v1.0_scaffold00017	AMTR_s00017p00132450	1833225	1861382	None	7841	1142	83524	No_constitutive_exon_found_in_species
ACTGTGGCTAACAAGGATGGACTACATTTTAATTTTTGTTGTGGGTGCAGGT	3142891	3142951	3142841	3142893	1	AmTr_v1.0_scaffold00017	AMTR_s00017p00183270	3121617	3142951	None	7841	1142	83524	No_constitutive_exon_found_in_species
CTCTTGGAACACCATGATTGCAGGCTATGCGAAGCTTGGGCATGGTGGAGTG	3728206	3729615	3729665	3729613	-1	AmTr_v1.0_scaffold00017	AMTR_s00017p00201310	3728206	3730270	None	7841	1142	83524	No_constitutive_exon_found_in_species
TAATAATTTTTCGCTGTAATTGGTTGAGTGATTTCATTGGGTGGATACAGGC	3924470	3924694	3924744	3924692	-1	AmTr_v1.0_scaffold00017	AMTR_s00017p00206780	3923250	3925379	None	7841	1142	83524	No_constitutive_exon_found_in_species
TCTAGTAGTTACTGAGGCTTCTTCTTATAGGATTTTTTTTGGGGATGCAGAC	3978384	3978651	3978701	3978649	-1	AmTr_v1.0_scaffold00017	AMTR_s00017p00207950	3971973	3979521	None	7841	1142	83524	No_constitutive_exon_found_in_species
TAATAATTTTCTGCTGTAATTGGTTGAGTGATTTCATTGGGTGGATACAGGC	3973196	3973420	3973470	3973418	-1	AmTr_v1.0_scaffold00017	AMTR_s00017p00207950	3971973	3979521	None	7841	1142	83524	No_constitutive_exon_found_in_species
AGGTGCAAGGGATACGTTGTTCTACTAATCATTTGGCCTATGGGGACTAGAT	5437453	5437645	5437695	5437643	-1	AmTr_v1.0_scaffold00017	AMTR_s00017p00238910	5437453	5437816	None	7841	1142	83524	No_constitutive_exon_found_in_species
GTTTTCTGCTTGAAGGATCACTAATCTTTTTATTCTGATTGGGACAATAGGT	5491332	5491458	5491508	5491456	-1	AmTr_v1.0_scaffold00017	AMTR_s00017p00239550	5487808	5498242	None	7841	1142	83524	No_constitutive_exon_found_in_species
TATGGATTGTTGAAGAGAAATGACTCTCAGGAAGTCATGGGTGGACACAGCA	6247995	6248219	6247945	6247997	1	AmTr_v1.0_scaffold00017	AMTR_s00017p00249240	6246895	6248219	None	7841	1142	83524	No_constitutive_exon_found_in_species
TGTTATGCAATCTTATTTGGCTGACCTTGCAGTATGATTTGGGTATGTAGGG	6788239	6788413	6788463	6788411	-1	AmTr_v1.0_scaffold00017	AMTR_s00017p00254260	6788239	6803040	None	7841	1142	83524	No_constitutive_exon_found_in_species
CTCTAGAAGTGATTCTTCCTAACCAGAGTCTTGTCTTTGTTGAAGGGTAGGT	252473	252902	252952	252900	-1	AmTr_v1.0_scaffold00018	AMTR_s00018p00034170	252473	253715	None	7841	1142	83524	No_constitutive_exon_found_in_species
AGGCCAGCATGAATAGGGTGGATTGAAGGAACGTGGCTGGGGGGGGGAAGAG	946228	946304	946354	946302	-1	AmTr_v1.0_scaffold00018	AMTR_s00018p00083650	945780	946791	None	7841	1142	83524	No_constitutive_exon_found_in_species
TCATAAGCAAAAAGGGGATGAGAACGGATAAGTGAGGGGGGAGAATGTAGGA	945780	946134	946184	946132	-1	AmTr_v1.0_scaffold00018	AMTR_s00018p00083650	945780	946791	None	7841	1142	83524	No_constitutive_exon_found_in_species
GGCCTGTGAGAGACTGAAGGCCCGGTGAGGGGAAGTAGCTTGGGGGGTAGGT	1029761	1030070	1030120	1030068	-1	AmTr_v1.0_scaffold00018	AMTR_s00018p00088890	1029761	1030225	None	7841	1142	83524	No_constitutive_exon_found_in_species
AGATTACCCATTAGTAAATGAAAAGTATCTATCTATTCATGTGGGTGCAGAC	6896541	6896638	6896491	6896543	1	AmTr_v1.0_scaffold00018	AMTR_s00018p00254940	6873026	6896638	None	7841	1142	83524	No_constitutive_exon_found_in_species
ATATTTGGTATTTATGTTTGAATTTTTTTCATAATTTTTATGGGATGCAGAT	7248564	7248585	7248635	7248583	-1	AmTr_v1.0_scaffold00018	AMTR_s00018p00258040	7248564	7249056	None	7841	1142	83524	No_constitutive_exon_found_in_species
GAAGTGGTTACATGTGTTAACCATGGGATGTTTTGTATGTACATGGGCAGCA	220224	220453	220503	220451	-1	AmTr_v1.0_scaffold00019	AMTR_s00019p00031370	218157	221333	None	7841	1142	83524	No_constitutive_exon_found_in_species
GAAAAATAAAGATTATGAGTTGAAACTCTACTGACTTTGGGAAGAACCAGGC	858542	858694	858744	858692	-1	AmTr_v1.0_scaffold00019	AMTR_s00019p00077820	857026	866444	None	7841	1142	83524	No_constitutive_exon_found_in_species
TCATGAATTTAGCAATCTAATTTTTTAGTATTTCTTTTGATGGGATACAGGT	1175078	1175164	1175028	1175080	1	AmTr_v1.0_scaffold00019	AMTR_s00019p00095910	1141606	1177644	None	7841	1142	83524	No_constitutive_exon_found_in_species
CTCTCATTCACTGAATTTCTGACTTGGCATTGGTGTTTTGTGGGGAGAAGAC	2099698	2099767	2099648	2099700	1	AmTr_v1.0_scaffold00019	AMTR_s00019p00144600	2099281	2103256	None	7841	1142	83524	No_constitutive_exon_found_in_species
AGAAAATTTCATTCTGTTTTATCCTTTCTAGTTGATTTTTTGGGGTGCAGTT	2564601	2564704	2564551	2564603	1	AmTr_v1.0_scaffold00019	AMTR_s00019p00163930	2560764	2567347	None	7841	1142	83524	No_constitutive_exon_found_in_species
GTGCCCTCTTGGAATGCCATGATTGCTGTTTACGCTCAGAACGGGCGTAGTC	2675190	2675204	2675254	2675202	-1	AmTr_v1.0_scaffold00019	AMTR_s00019p00168020	2675190	2676073	None	7841	1142	83524	No_constitutive_exon_found_in_species
TTATGATGATTTGCATTGCTTAGTCATGTAATGGAGTCATATATGGGTAGGT	2828633	2828726	2828583	2828635	1	AmTr_v1.0_scaffold00019	AMTR_s00019p00173490	2826623	2831170	None	7841	1142	83524	No_constitutive_exon_found_in_species
TTATTATTGTCTTCTGAAAGACGACTGATATAATTTATCTGGTGGGCCAGAT	2828953	2829013	2828903	2828955	1	AmTr_v1.0_scaffold00019	AMTR_s00019p00173490	2826623	2831170	None	7841	1142	83524	No_constitutive_exon_found_in_species
CTGCTGAAGTTATAGTGAACCCACTGGAGTTTGTGTTTCAATGGGAACAGGT	2956301	2957129	2956251	2956303	1	AmTr_v1.0_scaffold00019	AMTR_s00019p00177820	2948046	2958539	None	7841	1142	83524	No_constitutive_exon_found_in_species
AGCATAATTTTGTTTTTATTTATATGCATATATTGGTTGTTTGGGAACAGAA	3141197	3141510	3141560	3141508	-1	AmTr_v1.0_scaffold00019	AMTR_s00019p00183760	3137039	3187921	None	7841	1142	83524	No_constitutive_exon_found_in_species
TTATTGGATTCTTAACTGCAATGCACTTGACGAAATGGGAAACCGGATAGAT	3262369	3262485	3262319	3262371	1	AmTr_v1.0_scaffold00019	AMTR_s00019p00187710	3257635	3262485	None	7841	1142	83524	No_constitutive_exon_found_in_species
ATTGGAGAAGCATAAGGTTGAGATGGCTGATGTCTTTGGGATGGATTAAGGG	3512190	3512228	3512140	3512192	1	AmTr_v1.0_scaffold00019	AMTR_s00019p00194970	3504617	3512484	None	7841	1142	83524	No_constitutive_exon_found_in_species
TTGCACCATTTCTTTACTTTTGTGATTTGACTTTGTGTTTGGGAGTCCAGTC	3603570	3603670	3603720	3603668	-1	AmTr_v1.0_scaffold00019	AMTR_s00019p00197750	3602957	3610663	None	7841	1142	83524	No_constitutive_exon_found_in_species
GCTTTTCACATATGGGAATGTGGACTAAGTTACAACTAGGGATTTGGAAGTT	4626082	4626461	4626511	4626459	-1	AmTr_v1.0_scaffold00019	AMTR_s00019p00223930	4626082	4626989	None	7841	1142	83524	No_constitutive_exon_found_in_species
TTATAATGGTTCTTGTCATTCTTATTGTCCGTTCTTGTCATGGGAAACAGAT	5164525	5164630	5164475	5164527	1	AmTr_v1.0_scaffold00019	AMTR_s00019p00234460	5158883	5170103	None	7841	1142	83524	No_constitutive_exon_found_in_species
AAACTCTATTCATGTTTTATTTTGAATTTCCTGATCTTGGGAGCGCATAGAT	5279229	5279320	5279370	5279318	-1	AmTr_v1.0_scaffold00019	AMTR_s00019p00236540	5279229	5280059	None	7841	1142	83524	No_constitutive_exon_found_in_species
ACAAATTGTAGCTGATGTCATTTTAACGTCACGTATTCTTGGGGTGGCAGGT	6566305	6566430	6566480	6566428	-1	AmTr_v1.0_scaffold00019	AMTR_s00019p00252390	6566305	6574483	None	7841	1142	83524	No_constitutive_exon_found_in_species
CTTTGATGTATAATTATATTCTCATTTTTTGCTTGGTAGGGGCAATGCAGGA	6829616	6830858	6829566	6829618	1	AmTr_v1.0_scaffold00019	AMTR_s00019p00254510	6828106	6830858	None	7841	1142	83524	No_constitutive_exon_found_in_species
GGAAAAGAAGTACGAAGAAGGGGCTGCTAGCTAGAGTTGGGTAGCAGCAGGG	7132423	7132615	7132373	7132425	1	AmTr_v1.0_scaffold00019	AMTR_s00019p00257070	7132307	7132615	None	7841	1142	83524	No_constitutive_exon_found_in_species
ACTTGAGGGATATAGCTACTCTGACTGATCATGGTGAGGGGGTGATGCAGGA	1678897	1679029	1679079	1679027	-1	AmTr_v1.0_scaffold00020	AMTR_s00020p00124950	1678897	1679973	None	7841	1142	83524	No_constitutive_exon_found_in_species
CAGATTATTGAATTACTCTGATGAATTGTTCTGTGGAATGGGAATGACAGAA	2823863	2823996	2824046	2823994	-1	AmTr_v1.0_scaffold00020	AMTR_s00020p00173400	2823626	2824105	None	7841	1142	83524	No_constitutive_exon_found_in_species
GACATATGGATGGCTTGGAAGACTTGACTTTTTCTCCCTGGGCGGAGCAGGT	2904457	2904662	2904407	2904459	1	AmTr_v1.0_scaffold00020	AMTR_s00020p00176110	2903993	2904662	None	7841	1142	83524	No_constitutive_exon_found_in_species
TGCCTGGACCACCCATGGCAAGACATCAATAGCTCTAAGTGGGACGGTAGGG	3484893	3485464	3485514	3485462	-1	AmTr_v1.0_scaffold00020	AMTR_s00020p00194490	3484893	3485634	None	7841	1142	83524	No_constitutive_exon_found_in_species
CAATATGTTTGGTGCTTATGTCTGTTTTATTTCTCTTGCGGATGGGGCAGCT	4942352	4942457	4942302	4942354	1	AmTr_v1.0_scaffold00020	AMTR_s00020p00230290	4941343	4974736	None	7841	1142	83524	No_constitutive_exon_found_in_species
CTTTTTGTACTTTTCTTTATTGATGCACCCACTTTTCAATGGGAGTATAGAG	5003902	5003980	5004030	5003978	-1	AmTr_v1.0_scaffold00020	AMTR_s00020p00231490	4998326	5038142	None	7841	1142	83524	No_constitutive_exon_found_in_species
CTTTTGGCCCCTTCCTCACAAGGCCTTGATTTTCACCTCTGGGTACACAGGT	5364648	5364732	5364782	5364730	-1	AmTr_v1.0_scaffold00020	AMTR_s00020p00237930	5363832	5365008	None	7841	1142	83524	No_constitutive_exon_found_in_species
TTGCAACAGCAAGGTAGTCGCAATTGAGTGGTGAGAGGATGAGGGAACAGTG	5643140	5643297	5643347	5643295	-1	AmTr_v1.0_scaffold00020	AMTR_s00020p00241680	5643140	5643504	None	7841	1142	83524	No_constitutive_exon_found_in_species
CGCGAGGTGGGAAAAGATGGTGGTTGGTTGCGGGCCGATGGGAGTTGCAGGG	6163880	6163944	6163994	6163942	-1	AmTr_v1.0_scaffold00020	AMTR_s00020p00248390	6163880	6164223	None	7841	1142	83524	No_constitutive_exon_found_in_species
ATGAACATCTACTAATCTTCTCACCAAACTCTCATGCTGGGATCAAGCAGGG	214638	215169	215219	215167	-1	AmTr_v1.0_scaffold00021	AMTR_s00021p00031000	213600	217302	None	7841	1142	83524	No_constitutive_exon_found_in_species
AAAACGCTTGCGGATTGCAAACACGTATTTACAAAGTGTGGGAAACACAGGT	1487529	1487688	1487738	1487686	-1	AmTr_v1.0_scaffold00021	AMTR_s00021p00115070	1485559	1489344	None	7841	1142	83524	No_constitutive_exon_found_in_species
CATACATATAGTGGTTGTTGGTTCCTTAAGGATACTTTGGAATGGGTCAGGT	1502670	1502787	1502620	1502672	1	AmTr_v1.0_scaffold00021	AMTR_s00021p00115920	1501486	1534191	None	7841	1142	83524	No_constitutive_exon_found_in_species
TATTTCAGTTGATTTAGAAATTCTTATATAATTAAAATGGGAATCAACAGGA	1596633	1596809	1596583	1596635	1	AmTr_v1.0_scaffold00021	AMTR_s00021p00120690	1593584	1599145	None	7841	1142	83524	No_constitutive_exon_found_in_species
GTTGGTTACTGTGTTAATTGAGATTGGTTTTTGAATAATTGGTGGGGCAGAT	1736036	1736148	1735986	1736038	1	AmTr_v1.0_scaffold00021	AMTR_s00021p00127710	1732585	1747323	None	7841	1142	83524	No_constitutive_exon_found_in_species
AGAAAAGGGATGGTCGTCACTAATGGTGTAAAATGGGGGGAGGGTTGTAGAT	2155992	2156170	2155942	2155994	1	AmTr_v1.0_scaffold00021	AMTR_s00021p00147150	2155951	2159692	None	7841	1142	83524	No_constitutive_exon_found_in_species
AGCATTGATAGTAATTTCTATATATTCTCTGTATATGGGTGAGACTACAGAT	2803053	2803168	2803218	2803166	-1	AmTr_v1.0_scaffold00021	AMTR_s00021p00172560	2802405	2833267	None	7841	1142	83524	No_constitutive_exon_found_in_species
AAACTGGGCATTCTTAGAAATCCTTTGGTTGTTGGTAAGAGGGATAGCAGAC	2996548	2996800	2996850	2996798	-1	AmTr_v1.0_scaffold00021	AMTR_s00021p00179400	2996548	2997570	None	7841	1142	83524	No_constitutive_exon_found_in_species
AATGACAGTCTCAATAATTATCGTCATAATCATATTTTTTGGGATGGCAGAT	3329454	3329893	3329404	3329456	1	AmTr_v1.0_scaffold00021	AMTR_s00021p00189630	3323690	3329893	None	7841	1142	83524	No_constitutive_exon_found_in_species
TGGTCTTCAGTGTAAGATTTGATAATATTTGGTTCATTTGGGGCACACAGGA	3339679	3339781	3339831	3339779	-1	AmTr_v1.0_scaffold00021	AMTR_s00021p00189960	3334268	3342780	None	7841	1142	83524	No_constitutive_exon_found_in_species
GATAGTCGTGGACAGATATTTGGTGGAACAATCGCAGAGGGGAGAGATAGTG	3365758	3366199	3365708	3365760	1	AmTr_v1.0_scaffold00021	AMTR_s00021p00190830	3365379	3366199	None	7841	1142	83524	No_constitutive_exon_found_in_species
AATGATGTAAAATTTCATAGGAGTGACAATTTTGAGATGGGAAATTATAGCT	4182466	4182566	4182416	4182468	1	AmTr_v1.0_scaffold00021	AMTR_s00021p00213260	4175189	4183168	None	7841	1142	83524	No_constitutive_exon_found_in_species
TGTGTGTGTCTTTCTCTCTAAAGTTAGTGGAATTTTGGTTTGGAGGGCAGGG	4201791	4201866	4201916	4201864	-1	AmTr_v1.0_scaffold00021	AMTR_s00021p00213800	4196858	4202603	None	7841	1142	83524	No_constitutive_exon_found_in_species
TGATTAGTATGTGATTCTTATTTTCTCTGATTGATATGGCTTGGGAACAGGG	4197830	4198066	4198116	4198064	-1	AmTr_v1.0_scaffold00021	AMTR_s00021p00213800	4196858	4202603	None	7841	1142	83524	No_constitutive_exon_found_in_species
GAGATTTATATGAGAGAAAAATCATTTTTCCTAATGGGTTGAAGAAGCAGGT	4429609	4429728	4429778	4429726	-1	AmTr_v1.0_scaffold00021	AMTR_s00021p00219640	4429234	4433830	None	7841	1142	83524	No_constitutive_exon_found_in_species
GAAGGTTACATTTCTATTGATTTGTTTATATGTTTATTTTTGGGTGGCAGGA	4652060	4652116	4652166	4652114	-1	AmTr_v1.0_scaffold00021	AMTR_s00021p00224370	4650632	4663679	None	7841	1142	83524	No_constitutive_exon_found_in_species
ACGATTATTGTTTATCCACTTAGCTACTTAAAAAATTCTCATGGGTGCAGAA	4889892	4890007	4889842	4889894	1	AmTr_v1.0_scaffold00021	AMTR_s00021p00229230	4889379	4905359	None	7841	1142	83524	No_constitutive_exon_found_in_species
TGATAATGTATTTCAGCTGTTTATCTTCATAAAATTTCTTATGGGTGCAGAA	4926309	4926424	4926259	4926311	1	AmTr_v1.0_scaffold00021	AMTR_s00021p00230010	4925724	4928718	None	7841	1142	83524	No_constitutive_exon_found_in_species
TGCAAACATCCTTATTTTACATCCATCTTGCATTGCTTGTATGGGAACAGGT	6058839	6058925	6058789	6058841	1	AmTr_v1.0_scaffold00021	AMTR_s00021p00246740	6037298	6058925	None	7841	1142	83524	No_constitutive_exon_found_in_species
GACCCCCATCTCTCTTTCTCTCTCTAACACACGGGATTGGGGAATGTCAGAT	6261717	6261765	6261667	6261719	1	AmTr_v1.0_scaffold00021	AMTR_s00021p00249390	6259252	6262834	None	7841	1142	83524	No_constitutive_exon_found_in_species
GATATGTTGTTAATCTGGCGACACATACATGCAGTTGTCGGGTGTGGCAGGT	6314634	6314868	6314918	6314866	-1	AmTr_v1.0_scaffold00021	AMTR_s00021p00250060	6314634	6315040	None	7841	1142	83524	No_constitutive_exon_found_in_species
TCTCATTTTGTGTGAAAATTAACAGATTTTATGTGAAATTCGACGGGCAGGT	6650870	6650993	6650820	6650872	1	AmTr_v1.0_scaffold00021	AMTR_s00021p00253210	6650558	6653050	None	7841	1142	83524	No_constitutive_exon_found_in_species
ACTTCCTTTCCTTTCTCTCTCTTAATCTCTATTCCGAACTGTGGGTGCAGAT	519985	520031	519935	519987	1	AmTr_v1.0_scaffold00024	AMTR_s00024p00053860	517915	525269	None	7841	1142	83524	No_constitutive_exon_found_in_species
CCTTTTTTTTCTTTTTTGTTTATTCTAATTTTCATTGTTATGGGGTGAAGGA	1126683	1126801	1126851	1126799	-1	AmTr_v1.0_scaffold00024	AMTR_s00024p00094630	1122141	1127966	None	7841	1142	83524	No_constitutive_exon_found_in_species
ACCAAAACCGGATCGACCATTACTCGATTCTGGTTGTTTTGATCGGGCAGCT	2051033	2051109	2050983	2051035	1	AmTr_v1.0_scaffold00024	AMTR_s00024p00142420	2048015	2051109	None	7841	1142	83524	No_constitutive_exon_found_in_species
TTGGCTCCTTTAAAGACTAACTGTCCAAACCTATGGATGGGAGAATCCAGTT	2240321	2240502	2240271	2240323	1	AmTr_v1.0_scaffold00024	AMTR_s00024p00150220	2227417	2243470	None	7841	1142	83524	No_constitutive_exon_found_in_species
TCACATACCACATGCCACATAGTAATCACAACAAGATTGTGGGGATGCAGAG	3900986	3901393	3901443	3901391	-1	AmTr_v1.0_scaffold00024	AMTR_s00024p00206190	3900746	3905217	None	7841	1142	83524	No_constitutive_exon_found_in_species
CCCTGTGCTTATATTATAAGTCCTAATTTTGGGTTTAAACTGGGGTGTAGCC	4443734	4443782	4443684	4443736	1	AmTr_v1.0_scaffold00024	AMTR_s00024p00219730	4433998	4447244	None	7841	1142	83524	No_constitutive_exon_found_in_species
TTTTTATTCCATTTTTTAAATTATCACATTGAGGTTAATGGGAATTGCAGGT	4740719	4740862	4740669	4740721	1	AmTr_v1.0_scaffold00024	AMTR_s00024p00226210	4739500	4746920	None	7841	1142	83524	No_constitutive_exon_found_in_species
TCGTTGAACTTTCTCTCTCTAAATGTTGATTTCCTTTTTTGGGGGGACAGGT	4770451	4770727	4770401	4770453	1	AmTr_v1.0_scaffold00024	AMTR_s00024p00226830	4769046	4774054	None	7841	1142	83524	No_constitutive_exon_found_in_species
CCTATTACGAATGATTCCGATCCTAACAATTTTGCTATGTGCTGGGACAGCT	4873720	4873789	4873839	4873787	-1	AmTr_v1.0_scaffold00024	AMTR_s00024p00229020	4873720	4893648	None	7841	1142	83524	No_constitutive_exon_found_in_species
AAAAATTATCTCTGGATTGAATTTTTTCTTTTTTTTTGGGAACAATGCAGGT	5060980	5061169	5060930	5060982	1	AmTr_v1.0_scaffold00024	AMTR_s00024p00232480	5053912	5061169	None	7841	1142	83524	No_constitutive_exon_found_in_species
TGAGTATAGTACAATGAACTCTTATTCTTGGAATTTGGGGAAAAAACTAGGT	5075113	5075218	5075063	5075115	1	AmTr_v1.0_scaffold00024	AMTR_s00024p00232860	5070987	5076066	None	7841	1142	83524	No_constitutive_exon_found_in_species
TTGTTCTCCTGATTTAGTTACATATAATACCATTATCGTGGGATGTGCAGGG	5540624	5541498	5540574	5540626	1	AmTr_v1.0_scaffold00024	AMTR_s00024p00240360	5539667	5541498	None	7841	1142	83524	No_constitutive_exon_found_in_species
TTCAACATTTGTTGTTGACTATTTTTTTTTTATGATGGGTGGATGATCAGAG	5645261	5645357	5645211	5645263	1	AmTr_v1.0_scaffold00024	AMTR_s00024p00241700	5643311	5656826	None	7841	1142	83524	No_constitutive_exon_found_in_species
GTTTCTGAATTTTTCCCTTTTCCCATTTATTTGGTTCTTGGGATTTAAAGGA	6197043	6197319	6196993	6197045	1	AmTr_v1.0_scaffold00024	AMTR_s00024p00248750	6195354	6199091	None	7841	1142	83524	No_constitutive_exon_found_in_species
TGCATTAGATTAATATGGTTAATGGTGACATACAAATGGGAATGATGCAGGT	6419686	6420812	6420862	6420810	-1	AmTr_v1.0_scaffold00024	AMTR_s00024p00250970	6419686	6421586	None	7841	1142	83524	No_constitutive_exon_found_in_species
CATGCTAACCGCGTCCTGTACTAATTTGTTGTTGTGATGGCGGTGGGTAGGA	567209	567379	567429	567377	-1	AmTr_v1.0_scaffold00022	AMTR_s00022p00057010	561206	569242	None	7841	1142	83524	No_constitutive_exon_found_in_species
TTCTTTCCAACCTTCGTTATATCTTATAGTTTTTCACTTTGGGTGTGCAGTT	561206	561339	561389	561337	-1	AmTr_v1.0_scaffold00022	AMTR_s00022p00057010	561206	569242	None	7841	1142	83524	No_constitutive_exon_found_in_species
TAATATGAACTTTTAGTAGTGATTCTTTTGATTTATGGGTAGGAAAACAGGG	802009	802136	801959	802011	1	AmTr_v1.0_scaffold00022	AMTR_s00022p00074370	801805	814767	None	7841	1142	83524	No_constitutive_exon_found_in_species
AATTTCCCTTGGGGATCCATGCCAATAATAACTGCTATGGGAAAATGCAGGT	992790	992916	992740	992792	1	AmTr_v1.0_scaffold00022	AMTR_s00022p00086120	987932	995694	None	7841	1142	83524	No_constitutive_exon_found_in_species
TGAATCTTTACAGAAGGTGATAATATTATTTCATATTGCTGGGGTGGCAGGT	1192288	1192456	1192238	1192290	1	AmTr_v1.0_scaffold00022	AMTR_s00022p00098570	1187839	1192456	None	7841	1142	83524	No_constitutive_exon_found_in_species
CCTGCAACGAAATATCATATCTAATTACGCAGATGCAACCTAATGGGCAGGT	1240864	1242036	1242086	1242034	-1	AmTr_v1.0_scaffold00022	AMTR_s00022p00101660	1240864	1246787	None	7841	1142	83524	No_constitutive_exon_found_in_species
GTTGAACTAATCAGCTTGTATTTACTATTCTTTTCTGTCTGGGACATCAGTG	1292172	1292260	1292310	1292258	-1	AmTr_v1.0_scaffold00022	AMTR_s00022p00104360	1283941	1305340	None	7841	1142	83524	No_constitutive_exon_found_in_species
ATATTTTCCATCTCAAGTTCTTATTCTCATTTTGGTGCCTATGGGAACAGTC	1523765	1523816	1523866	1523814	-1	AmTr_v1.0_scaffold00022	AMTR_s00022p00117220	1523765	1550390	None	7841	1142	83524	No_constitutive_exon_found_in_species
TTGATTGTTCTGAATTTCAGCTGATTATTATCTATTTTGCAAGGGCACAGAG	1650635	1650733	1650585	1650637	1	AmTr_v1.0_scaffold00022	AMTR_s00022p00123300	1645572	1651850	None	7841	1142	83524	No_constitutive_exon_found_in_species
GATTAGGGTTTTTATTATGGTTGGGTGGGGATTTCTTATGGAGGGTTTAGGT	2086050	2086174	2086000	2086052	1	AmTr_v1.0_scaffold00022	AMTR_s00022p00143970	2085488	2101427	None	7841	1142	83524	No_constitutive_exon_found_in_species
ATTTCTCTACCATGCATTCAACAGAATATGTGAATTTGCTATGTGGGCAGGT	2135317	2135439	2135489	2135437	-1	AmTr_v1.0_scaffold00022	AMTR_s00022p00146010	2130349	2137905	None	7841	1142	83524	No_constitutive_exon_found_in_species
TTATCAATCGTTCATTTTATCGCTCTTAAAATATTGTGATGGGGTATCAGAG	2475337	2475612	2475662	2475610	-1	AmTr_v1.0_scaffold00022	AMTR_s00022p00160350	2474041	2476338	None	7841	1142	83524	No_constitutive_exon_found_in_species
GAGAAATTTTCTTTTATTGATCCTAATTACACTTTTTCTGGGTGTAAAAGGG	3528971	3529160	3529210	3529158	-1	AmTr_v1.0_scaffold00022	AMTR_s00022p00195750	3528136	3529959	None	7841	1142	83524	No_constitutive_exon_found_in_species
CATTGGAAGTATTTTTACTTTTGCTAATGTTATATACTTGGGGATTGCAGGA	4241571	4241684	4241734	4241682	-1	AmTr_v1.0_scaffold00022	AMTR_s00022p00214810	4238021	4241789	None	7841	1142	83524	No_constitutive_exon_found_in_species
GAAACTCTCCCTCACTCTCTAAAATTAGGAATTTTTTTGGGATGAGACAGGC	4359914	4359992	4359864	4359916	1	AmTr_v1.0_scaffold00022	AMTR_s00022p00217850	4357033	4365432	None	7841	1142	83524	No_constitutive_exon_found_in_species
AAGTGAGTATTGAAGTTTGAGAGTGATGAGAAAACTATTTGGGAATTCAGGG	4761343	4761627	4761293	4761345	1	AmTr_v1.0_scaffold00022	AMTR_s00022p00226500	4753862	4767904	None	7841	1142	83524	No_constitutive_exon_found_in_species
GCCACCTTTAACTATTCATCGTTTGAGACTAAAGTTAAACGGGATTGCAGAT	5001196	5001265	5001146	5001198	1	AmTr_v1.0_scaffold00022	AMTR_s00022p00231410	4994822	5005850	None	7841	1142	83524	No_constitutive_exon_found_in_species
CCGCTTTGCGACCGAGTACTTAGCTGTGGACTCCATTCGGGAATTTGAAGGT	6034674	6034702	6034624	6034676	1	AmTr_v1.0_scaffold00022	AMTR_s00022p00246700	6033956	6034702	None	7841	1142	83524	No_constitutive_exon_found_in_species
GTTGCAGAGTATTCGGTTTTGAGCTGTTGGGTTTTACGTTTTTAGGGAAGAC	236190	236461	236511	236459	-1	AmTr_v1.0_scaffold00023	AMTR_s00023p00032550	234098	236781	None	7841	1142	83524	No_constitutive_exon_found_in_species
GGGTTATTCTGGTTATGGTGGGGGTGACGTGGCGTATGGTGGGGCATCAGGC	507926	508245	508295	508243	-1	AmTr_v1.0_scaffold00023	AMTR_s00023p00053150	507926	508307	None	7841	1142	83524	No_constitutive_exon_found_in_species
CTCTCTCTCTCTCTGTTGCTGATGTTCTTTTTTTTGTAATGTGGGTGCAGAT	987555	987680	987505	987557	1	AmTr_v1.0_scaffold00023	AMTR_s00023p00086020	986611	988804	None	7841	1142	83524	No_constitutive_exon_found_in_species
ACTCTTTCGGCTCTGTCTAATGAAACTTTTATGAAATTTGTGGGGTAAAGGC	1429592	1429646	1429696	1429644	-1	AmTr_v1.0_scaffold00023	AMTR_s00023p00112140	1429592	1450790	None	7841	1142	83524	No_constitutive_exon_found_in_species
TTTAGAAATTAATTGTACTAGTTGTGAATTCATTTGTGTGGGGATTGCAGCT	1593454	1593559	1593609	1593557	-1	AmTr_v1.0_scaffold00023	AMTR_s00023p00120680	1593454	1594838	None	7841	1142	83524	No_constitutive_exon_found_in_species
ACGTGCTTTTGTACTAAGTCGATTTTGTATTTTTGCTTGTTGGGGAGAAGAT	1645451	1645540	1645401	1645453	1	AmTr_v1.0_scaffold00023	AMTR_s00023p00122200	1621121	1659302	None	7841	1142	83524	No_constitutive_exon_found_in_species
AAGTTCAAGATTTAGATGATGATGTGGAAGCCTTGGGGAAAGACGTGTAGGA	1802137	1802388	1802087	1802139	1	AmTr_v1.0_scaffold00023	AMTR_s00023p00131030	1802019	1802388	None	7841	1142	83524	No_constitutive_exon_found_in_species
CAACATGGAAGGCTGGTGTGACATTCTGTTCTTTTGTTGGTGGGGTGCAGGC	1994809	1995017	1994759	1994811	1	AmTr_v1.0_scaffold00023	AMTR_s00023p00139440	1982992	1995017	None	7841	1142	83524	No_constitutive_exon_found_in_species
TCGCCTTGAGATTGAATTGGCGTTATCTGAATTTGTTATGGGAATTGCAGGC	3060331	3060441	3060491	3060439	-1	AmTr_v1.0_scaffold00023	AMTR_s00023p00181580	3060331	3065462	None	7841	1142	83524	No_constitutive_exon_found_in_species
CCGCTTTGCGACCGATTACTTAGCTGTGGACTCCATTCGGGAATCTGAAGAT	5689350	5689378	5689428	5689376	-1	AmTr_v1.0_scaffold00023	AMTR_s00023p00242300	5689350	5690015	None	7841	1142	83524	No_constitutive_exon_found_in_species
GTTCTTTTTTTTATTTCTGTTGGCTGATGTTTGTGAGGGGAAGAGAACAGGG	6022061	6022298	6022348	6022296	-1	AmTr_v1.0_scaffold00023	AMTR_s00023p00246550	6022061	6035669	None	7841	1142	83524	No_constitutive_exon_found_in_species
TAGGTGTTCCTTGGGAAAAATTGATAGCTCTCATTCTGAGGGACTGGTAGTT	175860	176070	176120	176068	-1	AmTr_v1.0_scaffold00026	AMTR_s00026p00027920	175860	184530	None	7841	1142	83524	No_constitutive_exon_found_in_species
TCTCTCCCTTTGACAGAGATCATCTTGGCTAAATAAAATATGGGTAACAGGT	249740	249860	249910	249858	-1	AmTr_v1.0_scaffold00026	AMTR_s00026p00033380	244489	258591	None	7841	1142	83524	No_constitutive_exon_found_in_species
TTACATCGTAAGAGTGGTTTGTTGGATGGGTTGATGTTTTGGATGGGCAGAC	245549	245731	245781	245729	-1	AmTr_v1.0_scaffold00026	AMTR_s00026p00033380	244489	258591	None	7841	1142	83524	No_constitutive_exon_found_in_species
TGCGAGGGAGTTGTCTTTGTGCATTGATATATATGATGAACTGGGGATAGGA	316435	316489	316385	316437	1	AmTr_v1.0_scaffold00026	AMTR_s00026p00039130	316301	325712	None	7841	1142	83524	No_constitutive_exon_found_in_species
TTAGAATTAAATCTGTTTTATCAATGACAAATTGACTCTTGGGTATGTAGAA	459837	459972	460022	459970	-1	AmTr_v1.0_scaffold00026	AMTR_s00026p00049360	454636	464056	None	7841	1142	83524	No_constitutive_exon_found_in_species
GTGGTGTGTGATGGTGGCGGTGGTGGTGGTGGTGGTGGTGGTGGGGGCAGGG	1704309	1704446	1704496	1704444	-1	AmTr_v1.0_scaffold00026	AMTR_s00026p00126360	1704309	1706005	None	7841	1142	83524	No_constitutive_exon_found_in_species
GTGGAGGTTGCAGCAGCAAAACAAGCAAAAACAATGTGATGGGAATCAAGAG	3990938	3991152	3991202	3991150	-1	AmTr_v1.0_scaffold00026	AMTR_s00026p00208450	3990938	3991427	None	7841	1142	83524	No_constitutive_exon_found_in_species
TTTCTGAGTTTGAATTGTCATCTGCCTTGTATCACTCTGGGAAAATCTAGAG	619495	619728	619445	619497	1	AmTr_v1.0_scaffold00025	AMTR_s00025p00060820	609107	621794	None	7841	1142	83524	No_constitutive_exon_found_in_species
GCCACTCGCCATACTCATGAGTATACATACATGCATGGGTGGAGTTGCAGAT	1328024	1328231	1327974	1328026	1	AmTr_v1.0_scaffold00025	AMTR_s00025p00106480	1321557	1328231	None	7841	1142	83524	No_constitutive_exon_found_in_species
GTTGTACTAATGAATCGAGTTTCTCCTGCATACATCTCTTGGGGCATCAGAT	3107919	3108043	3107869	3107921	1	AmTr_v1.0_scaffold00025	AMTR_s00025p00182750	3104088	3138267	None	7841	1142	83524	No_constitutive_exon_found_in_species
CATTTAGCACTGCACTACACAGATTTAAAGAGTAATCTTTGGGACCGCAGGT	3595229	3595298	3595179	3595231	1	AmTr_v1.0_scaffold00025	AMTR_s00025p00197440	3593541	3610414	None	7841	1142	83524	No_constitutive_exon_found_in_species
TCAGTTTGAAGTCACCGATAATGCTGAAATGGGCTGATGGGGAATTGCAGGA	3661844	3661928	3661978	3661926	-1	AmTr_v1.0_scaffold00025	AMTR_s00025p00199310	3661218	3666101	None	7841	1142	83524	No_constitutive_exon_found_in_species
CTCAATGTCATTGTCTCTTGTGCTTTACATCTATGAATTTAAATGGGCAGCC	4324072	4324243	4324022	4324074	1	AmTr_v1.0_scaffold00025	AMTR_s00025p00216900	4318537	4324243	None	7841	1142	83524	No_constitutive_exon_found_in_species
TCCAGTGAAATTTCATTGTAAAACAATTTAACGTGGTCATGGGTCAGCAGGC	5314244	5314310	5314194	5314246	1	AmTr_v1.0_scaffold00025	AMTR_s00025p00237150	5312912	5319110	None	7841	1142	83524	No_constitutive_exon_found_in_species
GATTTGAACCTGGTTCTAAAGTCCTTGCCTTCCCTTTTTGGGATGTGCAGAT	5485181	5486039	5485131	5485183	1	AmTr_v1.0_scaffold00025	AMTR_s00025p00239420	5478277	5486039	None	7841	1142	83524	No_constitutive_exon_found_in_species
GGGATCTGGCTGGCCCGGATTTTTCATTGACTATGGATAGGGAGTTGTAGGC	5662443	5662821	5662871	5662819	-1	AmTr_v1.0_scaffold00025	AMTR_s00025p00241940	5662443	5662972	None	7841	1142	83524	No_constitutive_exon_found_in_species
GGAATAGAGTATGTTCAACTCAATTGCAATGAAGTGCTATGGGATAAAAGGT	6063606	6063669	6063719	6063667	-1	AmTr_v1.0_scaffold00025	AMTR_s00025p00247140	6063606	6068945	None	7841	1142	83524	No_constitutive_exon_found_in_species
CTGCATCACCCCTATATCGGTCATTTTTACATATTTTCTATAATGGGCAGAT	6121954	6122053	6121904	6121956	1	AmTr_v1.0_scaffold00025	AMTR_s00025p00247730	6109723	6134402	None	7841	1142	83524	No_constitutive_exon_found_in_species
ATTACTATTTATTATTTTCTCTCTCTTTTTTTCTTTGTTTTGGGGTGTAGGG	215190	215385	215140	215192	1	AmTr_v1.0_scaffold00029	AMTR_s00029p00030990	213450	219193	None	7841	1142	83524	No_constitutive_exon_found_in_species
CATTTAATAACCATTCATTTCAAGACAATTAGGGCTACTAAATGGGTCAGGT	280022	280164	279972	280024	1	AmTr_v1.0_scaffold00029	AMTR_s00029p00036300	279824	281433	None	7841	1142	83524	No_constitutive_exon_found_in_species
ATGGTGGATGCCTTTAAAATTTGTTTTTACAATTGGGGTGTGGTCAAAAGGT	366257	366355	366207	366259	1	AmTr_v1.0_scaffold00029	AMTR_s00029p00042600	364418	366355	None	7841	1142	83524	No_constitutive_exon_found_in_species
TAGTTTATTTACCTCATGGGTTACTTAGGAATGTTTACTGGTGAGGGTAGAT	464683	464855	464633	464685	1	AmTr_v1.0_scaffold00029	AMTR_s00029p00050060	464352	465621	None	7841	1142	83524	No_constitutive_exon_found_in_species
CAAAACAATTATCTCTCTCTAAATTGTCATAATGACATGGGATTGAGCAGTG	672638	672734	672588	672640	1	AmTr_v1.0_scaffold00029	AMTR_s00029p00064790	664584	673942	None	7841	1142	83524	No_constitutive_exon_found_in_species
ATTTGTATATAATGCAGCCAAAATTCAGCTCATAATTATTGGGATTGCAGGT	938886	939017	938836	938888	1	AmTr_v1.0_scaffold00029	AMTR_s00029p00083110	937240	942267	None	7841	1142	83524	No_constitutive_exon_found_in_species
TTTTGGCAAATAGAATGAATGTAAATCATTTCAAAAAGGGAAATGGGTAGTT	1494038	1494968	1493988	1494040	1	AmTr_v1.0_scaffold00029	AMTR_s00029p00115280	1489079	1494968	None	7841	1142	83524	No_constitutive_exon_found_in_species
TTTCTGTTCATTTTTAGATAATTATGCTCGATATTGTTTTTGGGTGACAGGA	1524646	1524708	1524758	1524706	-1	AmTr_v1.0_scaffold00029	AMTR_s00029p00116980	1520142	1530332	None	7841	1142	83524	No_constitutive_exon_found_in_species
GAGGAATTCATTGTAACTTCAATTAATTACTACGAATTTGGGAATTGCAGGT	2144406	2144529	2144579	2144527	-1	AmTr_v1.0_scaffold00029	AMTR_s00029p00146380	2138596	2145164	None	7841	1142	83524	No_constitutive_exon_found_in_species
TGATGCTTTATTTGATTTGTTATTCACTGCCTTTTTATTGGATTGGGCAGGA	2509686	2510040	2510090	2510038	-1	AmTr_v1.0_scaffold00029	AMTR_s00029p00161750	2504010	2521391	None	7841	1142	83524	No_constitutive_exon_found_in_species
TATGAATATCTATTGGGTTCCTTTCTCATTTTATCTCTTTGGGGTTGTAGAA	3650293	3650438	3650488	3650436	-1	AmTr_v1.0_scaffold00029	AMTR_s00029p00198810	3645362	3655696	None	7841	1142	83524	No_constitutive_exon_found_in_species
CCTTTCTAGCTGTTCTCTCAGCATGCACCCATGCAGGGCGGCTTGAAAAGGC	3852721	3852813	3852863	3852811	-1	AmTr_v1.0_scaffold00029	AMTR_s00029p00204910	3852721	3854394	None	7841	1142	83524	No_constitutive_exon_found_in_species
TACCAATCTCTATTTATTGGAATATTTACTCATGCTTTGGGGAATTGCAGTT	4036824	4037015	4037065	4037013	-1	AmTr_v1.0_scaffold00029	AMTR_s00029p00209660	4036591	4045966	None	7841	1142	83524	No_constitutive_exon_found_in_species
ATATCATCATATCCATTGAAATTCTTATTTGGTTTCTCAATGGGCGGCAGGG	4217536	4218087	4218137	4218085	-1	AmTr_v1.0_scaffold00029	AMTR_s00029p00214340	4216272	4219119	None	7841	1142	83524	No_constitutive_exon_found_in_species
ATATCACCATACCCATTGAAGTTATCATCTGGTTTCATAATGGGTAGCAGGG	4252791	4253342	4253392	4253340	-1	AmTr_v1.0_scaffold00029	AMTR_s00029p00215100	4251208	4255231	None	7841	1142	83524	No_constitutive_exon_found_in_species
ACCTCAATTGTTGTTACCTTCTCATGGTTTCTCCTTTTTCAATGGGTCAGAA	4408341	4408665	4408291	4408343	1	AmTr_v1.0_scaffold00029	AMTR_s00029p00219050	4402921	4418146	None	7841	1142	83524	No_constitutive_exon_found_in_species
GGCCCCATCATATTATATCTCTTAATCGTTGTTCCTTTTTTGGGTAACAGGT	4632485	4632608	4632658	4632606	-1	AmTr_v1.0_scaffold00029	AMTR_s00029p00224040	4631213	4640030	None	7841	1142	83524	No_constitutive_exon_found_in_species
GAATCTAGGTCAACTCTGATACTGAATATCATTACCCTTATGTTGGGAAGTT	4881552	4881616	4881502	4881554	1	AmTr_v1.0_scaffold00029	AMTR_s00029p00229130	4879944	4888074	None	7841	1142	83524	No_constitutive_exon_found_in_species
GTCTAATTTTCTAGTGACATGTTTTTCGTTTGAACCTTTTGTGGGATAAGAC	5124834	5124921	5124784	5124836	1	AmTr_v1.0_scaffold00029	AMTR_s00029p00233910	5122362	5149562	None	7841	1142	83524	No_constitutive_exon_found_in_species
CTAGATAAATATTTTGCCTGAGGGTTATCTTACTGACTCTGGGATGCTAGGG	819630	819756	819580	819632	1	AmTr_v1.0_scaffold00028	AMTR_s00028p00075270	817319	829383	None	7841	1142	83524	No_constitutive_exon_found_in_species
ATCGGGACTAATCTTTGGTGCTGATGGTGGTGACCAAGTGAGGGCAACAGCC	2199871	2199952	2200002	2199950	-1	AmTr_v1.0_scaffold00028	AMTR_s00028p00148940	2199871	2200219	None	7841	1142	83524	No_constitutive_exon_found_in_species
TGTTAAGAAGGGATGAGGATGGGATGAAACTTCTATCACTGAGGGGGAAGAC	2885322	2885603	2885653	2885601	-1	AmTr_v1.0_scaffold00028	AMTR_s00028p00175540	2885322	2885972	None	7841	1142	83524	No_constitutive_exon_found_in_species
AACCTGTGAGCACTCTCCTTTCTCAACCAGAATGGACTGCATGGGACCAGAC	568380	568524	568330	568382	1	AmTr_v1.0_scaffold00027	AMTR_s00027p00057390	566466	579726	None	7841	1142	83524	No_constitutive_exon_found_in_species
ACTTTGGGGTTTTGATCCTGTTTTCTTCATGTGATTAATGGGATATATAGGA	692096	692644	692046	692098	1	AmTr_v1.0_scaffold00027	AMTR_s00027p00066710	690649	693922	None	7841	1142	83524	No_constitutive_exon_found_in_species
GGAATATGCGATGATTCATTTGTAATTTTTGTATTCACTTTGGGTAATAGGT	1154833	1155278	1154783	1154835	1	AmTr_v1.0_scaffold00027	AMTR_s00027p00096610	1153298	1156846	None	7841	1142	83524	No_constitutive_exon_found_in_species
AAAGTCTCTTTTTGATGACCTCAACCTCATTTTTTGGGGGACAAGGGAAGGT	1995529	1995620	1995670	1995618	-1	AmTr_v1.0_scaffold00027	AMTR_s00027p00139980	1994985	1996035	None	7841	1142	83524	No_constitutive_exon_found_in_species
AAATAGGAAAGGGACGAAGAAATCAAAGTTTGCTTCCTTGGGATTGGCAGGA	1995095	1995402	1995452	1995400	-1	AmTr_v1.0_scaffold00027	AMTR_s00027p00139980	1994985	1996035	None	7841	1142	83524	No_constitutive_exon_found_in_species
AAGTTTTGTTTTTTTGTTTCTTTTTTCCCCCTTTTTTTGGGTGAATGCAGCT	4416984	4417129	4416934	4416986	1	AmTr_v1.0_scaffold00027	AMTR_s00027p00219390	4415924	4421259	None	7841	1142	83524	No_constitutive_exon_found_in_species
TTGAATATGGGATCTCAATTTTGCTGACTCCTTAATGTTATGGGAAACAGGC	5366825	5366977	5366775	5366827	1	AmTr_v1.0_scaffold00027	AMTR_s00027p00237750	5346151	5366977	None	7841	1142	83524	No_constitutive_exon_found_in_species
AGTGAATAAGTTAATTGTAAATGACTTTGTTTATTCTCATGGGGGGGTAGAT	743281	743377	743427	743375	-1	AmTr_v1.0_scaffold00030	AMTR_s00030p00070290	743281	762536	None	7841	1142	83524	No_constitutive_exon_found_in_species
TTAGCACTAGTGGTAGCATCGTCATGATTAGTCCCCTGGGAGTAGATTAGGG	1565881	1566047	1565831	1565883	1	AmTr_v1.0_scaffold00030	AMTR_s00030p00119510	1565466	1566047	None	7841	1142	83524	No_constitutive_exon_found_in_species
ACGTTTCCCACCTGTTGGGGTTCGTGATATATATGTCTCTGGGGTTGTAGCA	1701549	1701726	1701499	1701551	1	AmTr_v1.0_scaffold00030	AMTR_s00030p00126060	1698548	1720076	None	7841	1142	83524	No_constitutive_exon_found_in_species
CACACTCAGTTATTGTACTTGAATTTCTGAAACCTTTTGGGAACTATAAGGT	1825799	1825990	1826040	1825988	-1	AmTr_v1.0_scaffold00030	AMTR_s00030p00132070	1825799	1835880	None	7841	1142	83524	No_constitutive_exon_found_in_species
TGCATTCAAATTATTATCTTATGCATGCATGTTGATGTGTATGGGGATAGGT	3707946	3708039	3708089	3708037	-1	AmTr_v1.0_scaffold00030	AMTR_s00030p00200210	3691791	3717148	None	7841	1142	83524	No_constitutive_exon_found_in_species
TTCCTGACATTTCGATCATGGCATCTAGCAGACCATACCAGTGAGGGAAGGC	4480146	4480449	4480499	4480447	-1	AmTr_v1.0_scaffold00030	AMTR_s00030p00220820	4480146	4480743	None	7841	1142	83524	No_constitutive_exon_found_in_species
TGCATGCATGCATGCATGCATGTGGGTGATATGTAATTTGGGTGTGATAGGA	5385542	5385935	5385985	5385933	-1	AmTr_v1.0_scaffold00030	AMTR_s00030p00238280	5385542	5386726	None	7841	1142	83524	No_constitutive_exon_found_in_species
TATTTATAATCAAGCTTTAGTTGAGGAACTAACATGATGGGATGAAACAGGC	5845529	5846325	5846375	5846323	-1	AmTr_v1.0_scaffold00030	AMTR_s00030p00244330	5845529	5847931	None	7841	1142	83524	No_constitutive_exon_found_in_species
ATGGCTAGGATCTGGGGCCGCACTAATTGCAACTTTGATTCGGGCAGCAGTG	335960	336406	336456	336404	-1	AmTr_v1.0_scaffold00032	AMTR_s00032p00040640	335960	336648	None	7841	1142	83524	No_constitutive_exon_found_in_species
AACATAGTAGATTATTGCATATGAGAAGGATTCCTAGATAAACTGGGTAGTT	473397	473633	473347	473399	1	AmTr_v1.0_scaffold00032	AMTR_s00032p00050560	472864	475188	None	7841	1142	83524	No_constitutive_exon_found_in_species
TTATCTTTTTCTGGGTGAAAATATCTCATATAGATAAAATTGGGTAACAGGT	962279	962378	962229	962281	1	AmTr_v1.0_scaffold00032	AMTR_s00032p00084330	956747	964946	None	7841	1142	83524	No_constitutive_exon_found_in_species
ATGAAACAATTTTGGATTTTGATATCAACTGAAACTGGTGGGCGATGTAGAT	1387086	1387175	1387225	1387173	-1	AmTr_v1.0_scaffold00032	AMTR_s00032p00109160	1370055	1392393	None	7841	1142	83524	No_constitutive_exon_found_in_species
ATTTAAAATACCATGGTTAACAAACTGTTCAACTGTTTTTGAGTGGGCAGCG	1794748	1794810	1794698	1794750	1	AmTr_v1.0_scaffold00032	AMTR_s00032p00130220	1788422	1798098	None	7841	1142	83524	No_constitutive_exon_found_in_species
TGCGGATGTATATATGTATGTGATTCTTCAGATGATAATATGGGGTGCAGGG	2474395	2474581	2474631	2474579	-1	AmTr_v1.0_scaffold00032	AMTR_s00032p00160390	2474395	2481250	None	7841	1142	83524	No_constitutive_exon_found_in_species
GGAGAGAGAGAAACTCCCCATCTTCCTCACTTGCAACTGGTAATGGGCAGGA	3379820	3379932	3379982	3379930	-1	AmTr_v1.0_scaffold00032	AMTR_s00032p00190520	3352433	3416705	None	7841	1142	83524	No_constitutive_exon_found_in_species
AGCAAATTGAACAAAGTGAACACACTGAACCTGAACAATGCGTGGGACAGAG	5543472	5543718	5543422	5543474	1	AmTr_v1.0_scaffold00032	AMTR_s00032p00240420	5543188	5544289	None	7841	1142	83524	No_constitutive_exon_found_in_species
AACAGGAAAAAAGAAAAGAAATGTAGTCTAACACTATATGTGGGTGGCAGGT	7008	7307	7357	7305	-1	AmTr_v1.0_scaffold00033	AMTR_s00033p00009800	3821	8442	None	7841	1142	83524	No_constitutive_exon_found_in_species
TTTTGGGTGTCTTGGACATTCTTCTTCACACGATGGGTGGGGATTGCAAGGT	295862	296176	295812	295864	1	AmTr_v1.0_scaffold00033	AMTR_s00033p00031310	217555	296176	None	7841	1142	83524	No_constitutive_exon_found_in_species
TATGATTTACTAAAAAACCAATCTGTTTTTTTTTTTGGGGGGGGGCGCAGGA	315822	315972	315772	315824	1	AmTr_v1.0_scaffold00033	AMTR_s00033p00038120	302110	316733	None	7841	1142	83524	No_constitutive_exon_found_in_species
ATCACCAATATAATGGCTGCAAGCTTATGTAGTTTGTTGTATGGGACCAGGT	793502	793661	793711	793659	-1	AmTr_v1.0_scaffold00033	AMTR_s00033p00073720	793502	802855	None	7841	1142	83524	No_constitutive_exon_found_in_species
GATTATGCATGTGATTTGGATTTTCTTTAATGTATTTGGGAAAATCACAGGT	2236484	2236554	2236434	2236486	1	AmTr_v1.0_scaffold00033	AMTR_s00033p00150320	2229289	2239138	None	7841	1142	83524	No_constitutive_exon_found_in_species
GGTGACAAGAGCGAGATTTTCTGCTTAAATTTGCTGATTCTGGGGAAAAGGG	2310743	2311007	2311057	2311005	-1	AmTr_v1.0_scaffold00033	AMTR_s00033p00153180	2298261	2311308	None	7841	1142	83524	No_constitutive_exon_found_in_species
CTGTAAAATGATCATCGTTATGATGATGAAGCTTTGAAGTTATTGGGAAGTT	2919814	2919966	2919764	2919816	1	AmTr_v1.0_scaffold00033	AMTR_s00033p00176330	2909678	2919966	None	7841	1142	83524	No_constitutive_exon_found_in_species
GGAAAAAATTGTATTTCTGTTTATTTTAGAAAACTTTTTGGGCTGGGCAGCC	2956771	2957020	2957070	2957018	-1	AmTr_v1.0_scaffold00033	AMTR_s00033p00178090	2955518	2969596	None	7841	1142	83524	No_constitutive_exon_found_in_species
GTATTAGATGTGAAAACTAAATATCTGATTGGGTAGACCTTGGGTGGCAGTC	3024064	3024208	3024258	3024206	-1	AmTr_v1.0_scaffold00033	AMTR_s00033p00180120	3016571	3062605	None	7841	1142	83524	No_constitutive_exon_found_in_species
TAATTCCATGGAAGAGAGAGAGAGATTGGTTAAAGTTGGGAAGTGTGCAGGC	3481975	3482242	3481925	3481977	1	AmTr_v1.0_scaffold00033	AMTR_s00033p00194340	3481326	3482242	None	7841	1142	83524	No_constitutive_exon_found_in_species
ATCTAGGCTGCCAAAAAACCACCCGTGCTATTGTTCTTCTGGCCGGGCAGGA	3647344	3647437	3647294	3647346	1	AmTr_v1.0_scaffold00033	AMTR_s00033p00198850	3647084	3647437	None	7841	1142	83524	No_constitutive_exon_found_in_species
TAACTTGGGTTTCATTTTCTTTCCCTTTTCTCTTATTACTGGGATAAAAGGC	4170340	4170502	4170552	4170500	-1	AmTr_v1.0_scaffold00033	AMTR_s00033p00213100	4166946	4176018	None	7841	1142	83524	No_constitutive_exon_found_in_species
ATGAATGTTGGAGCTCAACCTGAAATGTTCATCATTTTGGGTGGCGTAAGAT	4879527	4879632	4879682	4879630	-1	AmTr_v1.0_scaffold00033	AMTR_s00033p00228890	4866587	4881909	None	7841	1142	83524	No_constitutive_exon_found_in_species
AAGAGATTTCTTTATGCTTTATTGAAAGTGAAAACTTTTTATGGGTGCAGGC	5513432	5513588	5513382	5513434	1	AmTr_v1.0_scaffold00033	AMTR_s00033p00239790	5504299	5513588	None	7841	1142	83524	No_constitutive_exon_found_in_species
TTAGTACTTTTCAAATGGTTACTGTTCTTGTGATTGGGAACAAACAACAGGC	65880	66108	66158	66106	-1	AmTr_v1.0_scaffold00031	AMTR_s00031p00017860	55788	68047	None	7841	1142	83524	No_constitutive_exon_found_in_species
GGTTCCCACGGTAGTTGAGCTGGTGAACATTCCTTTGAGAGAGAGGGAAGGT	1131581	1131843	1131531	1131583	1	AmTr_v1.0_scaffold00031	AMTR_s00031p00095250	1131148	1132335	None	7841	1142	83524	No_constitutive_exon_found_in_species
CATATCTTCTGTTAGATAAGTAATTCTTGACATTCTTGTAATGGGAACAGGT	3857692	3857768	3857642	3857694	1	AmTr_v1.0_scaffold00031	AMTR_s00031p00204460	3837342	3859207	None	7841	1142	83524	No_constitutive_exon_found_in_species
CATTAATGTTTCCTTAATTGCCTATTGAATGCTTGGGAGGGATGGGATAGGG	3892708	3892785	3892835	3892783	-1	AmTr_v1.0_scaffold00031	AMTR_s00031p00205960	3892708	3923886	None	7841	1142	83524	No_constitutive_exon_found_in_species
ATCGGTCCCTGGATGAGGTAGATGTCAAAGAGATTCTTGCATGGGAGCAGGC	4062828	4063128	4063178	4063126	-1	AmTr_v1.0_scaffold00031	AMTR_s00031p00210270	4062828	4063892	None	7841	1142	83524	No_constitutive_exon_found_in_species
AACTTTAGCTAAACAACTTCTAAGCTAACCCTAAAAATGGGAAATGACAGAC	1968747	1969069	1968697	1968749	1	AmTr_v1.0_scaffold00034	AMTR_s00034p00138310	1957979	2001529	None	7841	1142	83524	No_constitutive_exon_found_in_species
TAGCAAATGTTTTGGATGATTTCAAAAGCTTGTTGTTTGTGGGTGAGCAGAT	2425501	2425675	2425451	2425503	1	AmTr_v1.0_scaffold00034	AMTR_s00034p00158070	2421958	2430614	None	7841	1142	83524	No_constitutive_exon_found_in_species
GTTTTGATGTGAAAATTTATGCTTGTTTCGCTGTTGGGACTTGGGAGTAGTG	2502418	2502514	2502368	2502420	1	AmTr_v1.0_scaffold00034	AMTR_s00034p00161680	2501951	2538241	None	7841	1142	83524	No_constitutive_exon_found_in_species
TTTTGAGAGATATAGCCACTCTGACCGAACATGGTGAGGGGGTGATGCAGGA	3273099	3273390	3273440	3273388	-1	AmTr_v1.0_scaffold00034	AMTR_s00034p00188060	3272668	3273669	None	7841	1142	83524	No_constitutive_exon_found_in_species
AGATATTGCTCTATGCATTTTAAAATTGGTGAGCATTGTTTGGTGGGCAGGT	1544774	1544861	1544911	1544859	-1	AmTr_v1.0_scaffold00036	AMTR_s00036p00118350	1544774	1557570	None	7841	1142	83524	No_constitutive_exon_found_in_species
TCTTAATTGATATTCTTCTTTCATTTATTGTAATGCAATTTTGGGGACAGCT	1690690	1690885	1690935	1690883	-1	AmTr_v1.0_scaffold00036	AMTR_s00036p00125470	1687393	1709534	None	7841	1142	83524	No_constitutive_exon_found_in_species
CTATACATTTCAGATTTAGTTTATTTTTCTGAAATAAATTGGGATCACAGGT	1893249	1893337	1893199	1893251	1	AmTr_v1.0_scaffold00036	AMTR_s00036p00135420	1891140	1895078	None	7841	1142	83524	No_constitutive_exon_found_in_species
TCAGTTCACTGTGATGGTTTTGACTTGGTTTTTTTGATGGGTACAAAAAGGG	3783437	3783704	3783754	3783702	-1	AmTr_v1.0_scaffold00036	AMTR_s00036p00202740	3778558	3784462	None	7841	1142	83524	No_constitutive_exon_found_in_species
TGTTTTTTATCAAATTTTGAGTACTGGGGATTTTATGGTGAAATGGGTAGCT	3900713	3900799	3900663	3900715	1	AmTr_v1.0_scaffold00036	AMTR_s00036p00206170	3900176	3906313	None	7841	1142	83524	No_constitutive_exon_found_in_species
CATAGTCCATACACTTCTTTTATTAAATGATATATCTGTTTGATGGGCAGGG	4859792	4859937	4859987	4859935	-1	AmTr_v1.0_scaffold00036	AMTR_s00036p00228690	4858070	4861905	None	7841	1142	83524	No_constitutive_exon_found_in_species
TAAAAAATTCAGAGTTTTGGTTCTTATTTGGTTATGATTTGTGGGTGCAGCA	5087801	5087934	5087984	5087932	-1	AmTr_v1.0_scaffold00036	AMTR_s00036p00232910	5072879	5088972	None	7841	1142	83524	No_constitutive_exon_found_in_species
AAAGTTTAATATTTTTCCTACTCACTACATTCATCATCTTGATTGGGCAGGT	5075930	5076153	5076203	5076151	-1	AmTr_v1.0_scaffold00036	AMTR_s00036p00232910	5072879	5088972	None	7841	1142	83524	No_constitutive_exon_found_in_species
GGAAGTGTTGCTTTAACCTTGTTGTTTTGTTTTCATTTTGTTGGGAACAGGA	541015	541138	541188	541136	-1	AmTr_v1.0_scaffold00038	AMTR_s00038p00055100	534306	542258	None	7841	1142	83524	No_constitutive_exon_found_in_species
GTGAGGTGATGATGCGATAGATGAGGATTGCCTATCTTGGTGAGGGCTAGTC	1783631	1783946	1783581	1783633	1	AmTr_v1.0_scaffold00038	AMTR_s00038p00129890	1782442	1784226	None	7841	1142	83524	No_constitutive_exon_found_in_species
CTGCTTTTATTCTGGGAGAGATTCTAATTTCCACTTTCTTGAATGGGTAGTT	2030343	2030422	2030293	2030345	1	AmTr_v1.0_scaffold00038	AMTR_s00038p00141420	2024562	2041767	None	7841	1142	83524	No_constitutive_exon_found_in_species
GTGCGGAGAAAATAGTAATATTTATCATATGAATGTATATGTGGGCACAGAA	2803922	2804150	2804200	2804148	-1	AmTr_v1.0_scaffold00038	AMTR_s00038p00172140	2791159	2809540	None	7841	1142	83524	No_constitutive_exon_found_in_species
TGATATGTCGAGAATGTTCTGTGCTAATAAACGAATTGTTGGGTTGACAGTT	3157230	3157323	3157373	3157321	-1	AmTr_v1.0_scaffold00038	AMTR_s00038p00184410	3157230	3175943	None	7841	1142	83524	No_constitutive_exon_found_in_species
ATAGTGTTTTCCATTGACTAATGATGGTCTAATTGGACGATGGGATGTAGGT	3794007	3794088	3794138	3794086	-1	AmTr_v1.0_scaffold00038	AMTR_s00038p00203200	3792477	3797942	None	7841	1142	83524	No_constitutive_exon_found_in_species
GTGTATTTGGTTTCTCAAATTAATTTGTTTTTGTTTATTGGGAAGAACAGGA	3876216	3876335	3876385	3876333	-1	AmTr_v1.0_scaffold00038	AMTR_s00038p00205390	3867723	3894190	None	7841	1142	83524	No_constitutive_exon_found_in_species
AGATGAAGCACATTTTTGTATCAAAATTTAATGACATTTGGGGAATGCAGAT	4476006	4476941	4476991	4476939	-1	AmTr_v1.0_scaffold00038	AMTR_s00038p00220680	4476006	4477204	None	7841	1142	83524	No_constitutive_exon_found_in_species
AAACAAAAGCTAGAATTAGTAGTTCTCACAGTAATAAAATGTTGGGACAGAT	147761	147927	147711	147763	1	AmTr_v1.0_scaffold00037	AMTR_s00037p00025630	146534	148653	None	7841	1142	83524	No_constitutive_exon_found_in_species
AGAAACTGGTTCCCAGTCTTCTGCTTTAAGTCATTGATGAATGGGTGTAGGA	348913	348991	348863	348915	1	AmTr_v1.0_scaffold00037	AMTR_s00037p00041490	348506	348991	None	7841	1142	83524	No_constitutive_exon_found_in_species
CGCTGGTCTTCCTCTGTGATGTTTTCGCAGATCTCACGCTGAGTGGGCAGGG	1750093	1750231	1750281	1750229	-1	AmTr_v1.0_scaffold00037	AMTR_s00037p00128540	1750093	1750497	None	7841	1142	83524	No_constitutive_exon_found_in_species
AGAATTTTCTTGCATTGCTCCTTACTGGTTTGAATATTTTGAGGGTGCAGGT	1856210	1856326	1856376	1856324	-1	AmTr_v1.0_scaffold00037	AMTR_s00037p00133600	1856210	1930010	None	7841	1142	83524	No_constitutive_exon_found_in_species
GGAAGCATATGAATTCTCATGAATTGCTATCATTGTTGGGGGTGGTGCAGGT	2359899	2360184	2359849	2359901	1	AmTr_v1.0_scaffold00037	AMTR_s00037p00155660	2358568	2362019	None	7841	1142	83524	No_constitutive_exon_found_in_species
CTATAATTTGTTCATTGTGATATATTTTGGGAATTGTTTGATTGGGGCAGGG	4528131	4528220	4528081	4528133	1	AmTr_v1.0_scaffold00037	AMTR_s00037p00221920	4527637	4591654	None	7841	1142	83524	No_constitutive_exon_found_in_species
CAACTTTGCCCCTGTTGTTGGGAGTTTGAAATTTTTTATTTTGGGAAAAGAT	4815360	4815411	4815461	4815409	-1	AmTr_v1.0_scaffold00037	AMTR_s00037p00227730	4815360	4881841	None	7841	1142	83524	No_constitutive_exon_found_in_species
AATTTTTGCTACTTGTTTGGCCTAATCTGTATTTCTACTGGGGAATGCAGCT	5084763	5084925	5084975	5084923	-1	AmTr_v1.0_scaffold00037	AMTR_s00037p00233160	5084026	5086279	None	7841	1142	83524	No_constitutive_exon_found_in_species
TTTCAAAAGTATCTCTATTATGAAATACTGAATGGTGTGAACTGGGACAGGA	5088056	5088122	5088172	5088120	-1	AmTr_v1.0_scaffold00037	AMTR_s00037p00233270	5088056	5093033	None	7841	1142	83524	No_constitutive_exon_found_in_species
CTGCCCCCCAAATTTGAGGTCTCATGGCTCTTTAAACATGTGGGATGCAGGG	5130071	5130190	5130021	5130073	1	AmTr_v1.0_scaffold00037	AMTR_s00037p00234060	5128698	5141693	None	7841	1142	83524	No_constitutive_exon_found_in_species
GTGGTGATAGTTGTTTGCCCCATTCTGGTTAACTTTTCTGGGAAGTGCAGAT	5224020	5224129	5224179	5224127	-1	AmTr_v1.0_scaffold00037	AMTR_s00037p00235640	5223583	5237684	None	7841	1142	83524	No_constitutive_exon_found_in_species
ATGAGCATAAGTGTGTTTTTTTAACATGTAGTGTTGATTTTGGGAAGCAGAT	522547	522778	522828	522776	-1	AmTr_v1.0_scaffold00039	AMTR_s00039p00053980	519803	555835	None	7841	1142	83524	No_constitutive_exon_found_in_species
GGACCAGCAAGATAAACTCAGAGTTTCAGGCAAGTAATCTATGGGAGCAGCC	2497594	2498200	2498250	2498198	-1	AmTr_v1.0_scaffold00039	AMTR_s00039p00161440	2497594	2499437	None	7841	1142	83524	No_constitutive_exon_found_in_species
ACACTGTTTCTTCTGTAGTCCATATGATACGGTGAAATGGGTAAGTGCAGGA	2578865	2578921	2578971	2578919	-1	AmTr_v1.0_scaffold00039	AMTR_s00039p00164500	2578865	2579410	None	7841	1142	83524	No_constitutive_exon_found_in_species
CAGCAATGAGGAAAGCAAGAGGAACTTCGTCGAGTTATGGGGGTGAAAAGCA	2705974	2706452	2706502	2706450	-1	AmTr_v1.0_scaffold00039	AMTR_s00039p00169050	2705974	2707193	None	7841	1142	83524	No_constitutive_exon_found_in_species
TGAGTTATAGATGCTCATGTTACTAAGAGTCTTCACTAGGGGAATGATAGGG	3619167	3619191	3619117	3619169	1	AmTr_v1.0_scaffold00039	AMTR_s00039p00197260	3586628	3619191	None	7841	1142	83524	No_constitutive_exon_found_in_species
GTTCTCTCTCTCTCTGTCTCTCTTTGACAAGACAATTCATGGGCATGCAGGT	3729176	3729567	3729126	3729178	1	AmTr_v1.0_scaffold00039	AMTR_s00039p00200130	3689052	3729567	None	7841	1142	83524	No_constitutive_exon_found_in_species
ATGTATTTTCGAATTTGATATAGCTTTTTCTTGTTTAATATGAAGGGCAGTA	5034709	5034782	5034832	5034780	-1	AmTr_v1.0_scaffold00039	AMTR_s00039p00231770	5016662	5036752	None	7841	1142	83524	No_constitutive_exon_found_in_species
CTAGGGCTATCGCTGACACGATGTTGTTTTCCCTGCACTTGTATGGGCAGCT	72489	72711	72439	72491	1	AmTr_v1.0_scaffold00041	AMTR_s00041p00018600	64720	86703	None	7841	1142	83524	No_constitutive_exon_found_in_species
GATGAAGACAAAATGGTTGAAGCCGAAGGACAAGTGGAATTGGGAATCAGAA	607525	607664	607714	607662	-1	AmTr_v1.0_scaffold00041	AMTR_s00041p00060670	607525	607997	None	7841	1142	83524	No_constitutive_exon_found_in_species
TTTAAGCCTTTGCTTGTCACCTCGGATCGTGCTTTAATCTATGGGAACAGGG	785380	785482	785330	785382	1	AmTr_v1.0_scaffold00041	AMTR_s00041p00073060	782144	791611	None	7841	1142	83524	No_constitutive_exon_found_in_species
GGTTTTCTCCCCTCAAATACTTACTGCATTGATGTTTTTTGGGAATGCAGGA	1547875	1548366	1547825	1547877	1	AmTr_v1.0_scaffold00041	AMTR_s00041p00118190	1542602	1550749	None	7841	1142	83524	No_constitutive_exon_found_in_species
TCTCGCCCAACAATTGGGCTCAGGCCTATATGGGCTGGGCTAGGGTGCAGTT	1558614	1558972	1559022	1558970	-1	AmTr_v1.0_scaffold00041	AMTR_s00041p00118950	1555765	1559311	None	7841	1142	83524	No_constitutive_exon_found_in_species
GGAGGATATATATCTTTTGAATGAGTTATTCAGTTTGTTGGGCAGTGCAGGC	2030648	2030740	2030790	2030738	-1	AmTr_v1.0_scaffold00041	AMTR_s00041p00141370	2023516	2057277	None	7841	1142	83524	No_constitutive_exon_found_in_species
CTGACGCTACTATCTGTATATATATATATATGCTTTTGCGATGGGGACAGTT	2621271	2621529	2621579	2621527	-1	AmTr_v1.0_scaffold00041	AMTR_s00041p00165970	2620130	2624928	None	7841	1142	83524	No_constitutive_exon_found_in_species
TTATTTTCTTTGCTAGTCATTGAGTGTTCTCATTCATGCCGGGGATGCAGGT	3820119	3820208	3820069	3820121	1	AmTr_v1.0_scaffold00041	AMTR_s00041p00203840	3815121	3827282	None	7841	1142	83524	No_constitutive_exon_found_in_species
CCTTAATAGAGTTCCTTTTATTATCTACTGAACTTGTTTGGGTGGTGCAGTC	3842453	3842516	3842403	3842455	1	AmTr_v1.0_scaffold00041	AMTR_s00041p00204540	3841410	3843409	None	7841	1142	83524	No_constitutive_exon_found_in_species
ATCCTTGATGAGAAAATCAACGTATACAACTGAATGTTTGATTGGGACAGGA	4434981	4435329	4434931	4434983	1	AmTr_v1.0_scaffold00041	AMTR_s00041p00219760	4434812	4435329	None	7841	1142	83524	No_constitutive_exon_found_in_species
ACATCATGATAAGTGACATTGTTTTTTATGGATTGGGGGGTGAACGATAGTA	4496224	4496530	4496580	4496528	-1	AmTr_v1.0_scaffold00041	AMTR_s00041p00221250	4496224	4500910	None	7841	1142	83524	No_constitutive_exon_found_in_species
CTCTATTTTCTTTTTCTTATTGTGTATTCTCTATATATGATGGGGAGAAGGT	4661163	4661295	4661113	4661165	1	AmTr_v1.0_scaffold00041	AMTR_s00041p00224610	4660834	4677658	None	7841	1142	83524	No_constitutive_exon_found_in_species
GTTCTTTGCTTTTTGTTCATATAAACTGAACTTGAATTGGGGAAGTGCAGGG	4699257	4699427	4699207	4699259	1	AmTr_v1.0_scaffold00041	AMTR_s00041p00225300	4693429	4706815	None	7841	1142	83524	No_constitutive_exon_found_in_species
TTTGGACTGTTAAAGATATATAATGTTTGACATCAAATTTTGGGGTGCAGAT	4710066	4710240	4710290	4710238	-1	AmTr_v1.0_scaffold00041	AMTR_s00041p00225610	4709494	4710398	None	7841	1142	83524	No_constitutive_exon_found_in_species
TAGAAATAATTCACAATATCAATACAAAATAAATAAATAAATAAAGGGAGGC	745982	746117	745932	745984	1	AmTr_v1.0_scaffold00040	AMTR_s00040p00070450	745404	746117	None	7841	1142	83524	No_constitutive_exon_found_in_species
CATACTGAAATTTATATTGGCTTTTTCTTTTGCTTTTTTGTGGGATGCAGGC	960129	960230	960079	960131	1	AmTr_v1.0_scaffold00040	AMTR_s00040p00084430	958736	964344	None	7841	1142	83524	No_constitutive_exon_found_in_species
TGGTAATCGAATGCGGTTTTTGACACAAAATGTTTTTCATATGGGAGCAGAG	1117501	1117589	1117451	1117503	1	AmTr_v1.0_scaffold00040	AMTR_s00040p00093940	1111008	1123140	None	7841	1142	83524	No_constitutive_exon_found_in_species
ACAATTCCATGTGATTTATGTTTTGATCTTTTCATTTTTGGGAATTGCAGCT	1444861	1445067	1444811	1444863	1	AmTr_v1.0_scaffold00040	AMTR_s00040p00112780	1441171	1446178	None	7841	1142	83524	No_constitutive_exon_found_in_species
CAGTTGGCTTGACATGTAAATGCTTATGGCTTCTATTCATTGGGAAACAGGC	1454921	1455001	1455051	1454999	-1	AmTr_v1.0_scaffold00040	AMTR_s00040p00113530	1453887	1464083	None	7841	1142	83524	No_constitutive_exon_found_in_species
TTCTTTTTAACAATGTGTCAAAAATTGTTAACTTATTAGTTGGGATGCAGGT	1926422	1926501	1926372	1926424	1	AmTr_v1.0_scaffold00040	AMTR_s00040p00136460	1917907	1937325	None	7841	1142	83524	No_constitutive_exon_found_in_species
TTTCTTTTAATCTTTATTAAGTATGGTATTTCTTTTGGGAGATGGTGTAGAT	2318764	2318873	2318714	2318766	1	AmTr_v1.0_scaffold00040	AMTR_s00040p00153690	2312074	2318873	None	7841	1142	83524	No_constitutive_exon_found_in_species
CTTCTAACGAAATTAGGACATTGTGTGCTAATTCTGTTGGGACATGGTAGCC	2549415	2549629	2549679	2549627	-1	AmTr_v1.0_scaffold00040	AMTR_s00040p00163480	2547489	2552975	None	7841	1142	83524	No_constitutive_exon_found_in_species
GCAAGTCAGTAAATAAAGAACTTAACTAAGTCTATCAATTGGGAGTGCAGGA	2856476	2856595	2856645	2856593	-1	AmTr_v1.0_scaffold00040	AMTR_s00040p00174440	2854829	2857324	None	7841	1142	83524	No_constitutive_exon_found_in_species
TCTAAGAGGCGTTGAAGTTCTGTTCTTTTTTTTGTTTAATTTGGGAACAGCT	3614250	3614348	3614200	3614252	1	AmTr_v1.0_scaffold00040	AMTR_s00040p00197990	3610947	3624190	None	7841	1142	83524	No_constitutive_exon_found_in_species
AACAGTGGGAATTATGTGTTGTTGGCAAATATGTATGCTGAGGTGGGAAGGT	3913063	3913151	3913201	3913149	-1	AmTr_v1.0_scaffold00040	AMTR_s00040p00206490	3913063	3914728	None	7841	1142	83524	No_constitutive_exon_found_in_species
TTGTTGTGACATTATTTTAAACTGATTAAACGTTTTGGGGGAAATTGCAGGG	4121333	4121490	4121540	4121488	-1	AmTr_v1.0_scaffold00040	AMTR_s00040p00212010	4121333	4126321	None	7841	1142	83524	No_constitutive_exon_found_in_species
GTAAAAAGGGTACAGAGGTCCTACCTGGGCTGAGTGGGGCAGCGAGCCAGGG	5012463	5012803	5012853	5012801	-1	AmTr_v1.0_scaffold00040	AMTR_s00040p00231720	5012463	5013035	None	7841	1142	83524	No_constitutive_exon_found_in_species
AAATGTTTTGTTAAGATGTTTGTCATGTTATATGATGCATGGGGGAGCAGAG	689316	689382	689266	689318	1	AmTr_v1.0_scaffold00046	AMTR_s00046p00066610	688375	721460	None	7841	1142	83524	No_constitutive_exon_found_in_species
ATCTTCTGTTACCTGGTTAATTGATGGTTTGGACATTTTGGGGAATGCAGAA	897107	897216	897057	897109	1	AmTr_v1.0_scaffold00046	AMTR_s00046p00080660	896246	908112	None	7841	1142	83524	No_constitutive_exon_found_in_species
TTTACATTTCTTTGTTCCCCTTAATTGATGGCTTGATTTCGGGCAAGCAGGT	1051293	1051535	1051585	1051533	-1	AmTr_v1.0_scaffold00046	AMTR_s00046p00089870	1043391	1061769	None	7841	1142	83524	No_constitutive_exon_found_in_species
GTTATGAGTCATGATCTTAAGATTGGAAGTGAATGCATCCCTAAGGGCAGCA	1085788	1086059	1085738	1085790	1	AmTr_v1.0_scaffold00046	AMTR_s00046p00092380	1085583	1086059	None	7841	1142	83524	No_constitutive_exon_found_in_species
TTTTAAGGTGGAGAGTTGTCAGTCCTTTGCTTATGTTGTTGGGGATCCAGTT	2095027	2095290	2095340	2095288	-1	AmTr_v1.0_scaffold00046	AMTR_s00046p00144360	2095027	2095470	None	7841	1142	83524	No_constitutive_exon_found_in_species
TCTCTTGAGTGATTTGCTTGAGAAAGCAAAGAGTTTGGGTTATGAGGCAGAT	4244202	4244214	4244264	4244212	-1	AmTr_v1.0_scaffold00046	AMTR_s00046p00214930	4244202	4247018	None	7841	1142	83524	No_constitutive_exon_found_in_species
TGAACATGATTTATATGAAAATCTTCCGTATGTTTTTTTTGGGGCATCAGTG	4453939	4454205	4454255	4454203	-1	AmTr_v1.0_scaffold00046	AMTR_s00046p00220180	4453939	4459091	None	7841	1142	83524	No_constitutive_exon_found_in_species
CATAGATGGAATAAACACAATTTGATTCTGCTCTTTGGTTGAGGGCTTAGGA	4560400	4560755	4560805	4560753	-1	AmTr_v1.0_scaffold00046	AMTR_s00046p00222600	4556736	4562957	None	7841	1142	83524	No_constitutive_exon_found_in_species
ACTCAAAAATGTGAAATGTTTCATTTGTGATGGATCTCATTGGGCATGAGAC	4759205	4759615	4759665	4759613	-1	AmTr_v1.0_scaffold00046	AMTR_s00046p00226620	4759205	4759910	None	7841	1142	83524	No_constitutive_exon_found_in_species
CTATGGTGTATATGTGTTTGTTTTAATGAACTTGCTCTTGATGTGGGTAGGT	4969811	4970486	4969761	4969813	1	AmTr_v1.0_scaffold00046	AMTR_s00046p00230650	4956408	4970486	None	7841	1142	83524	No_constitutive_exon_found_in_species
TTTTTTCAGCCATAGATGGTTTGTCCATTCATTAATAAATGGGAGCACAGGT	5115694	5115770	5115644	5115696	1	AmTr_v1.0_scaffold00046	AMTR_s00046p00233720	5111333	5125449	None	7841	1142	83524	No_constitutive_exon_found_in_species
ATCCAAAAATTCCTTTCCTATTGAATTTGGTTTATTGTGGTGGTGGGCAGGG	368615	368896	368946	368894	-1	AmTr_v1.0_scaffold00048	AMTR_s00048p00042950	368615	373657	None	7841	1142	83524	No_constitutive_exon_found_in_species
CTAAATTTTATGATTTAAATTTCCAACTAGCCTTTCACGGAGGGATGCAGGT	548578	548695	548745	548693	-1	AmTr_v1.0_scaffold00048	AMTR_s00048p00055560	541601	551061	None	7841	1142	83524	No_constitutive_exon_found_in_species
TTTGCTGCTAGATGTAACTAAAATTCATGCATATAAATTTATATGGGCAGGC	1244979	1245082	1245132	1245080	-1	AmTr_v1.0_scaffold00048	AMTR_s00048p00101790	1243499	1252678	None	7841	1142	83524	No_constitutive_exon_found_in_species
TTCAGATTCTTGAAAATAATGATAAAGATCATGATGGTCGGGATGACCAGCC	1536385	1536396	1536335	1536387	1	AmTr_v1.0_scaffold00048	AMTR_s00048p00117830	1535346	1536396	None	7841	1142	83524	No_constitutive_exon_found_in_species
AAATAGTTAGGATGAAATATGGCTTACTGAGATTTGTGGGGGTGGAGCAGGG	1828777	1828839	1828889	1828837	-1	AmTr_v1.0_scaffold00048	AMTR_s00048p00132040	1825016	1832036	None	7841	1142	83524	No_constitutive_exon_found_in_species
GGCTTTTTATTATTGAACAAAGTTGAAACTTCTATTTTTATGGGATGCAGGT	2166456	2166555	2166605	2166553	-1	AmTr_v1.0_scaffold00048	AMTR_s00048p00147550	2165445	2174187	None	7841	1142	83524	No_constitutive_exon_found_in_species
TTTCTGCTTGTCTTAATAGTTTTTGCTTTTAAATTTTGGGTGGGAATTAGAT	2281267	2281365	2281415	2281363	-1	AmTr_v1.0_scaffold00048	AMTR_s00048p00152410	2280346	2281719	None	7841	1142	83524	No_constitutive_exon_found_in_species
TTATTTGTTCTTTATGGTTATGAAAATTGTGGGTGTGTGCATGGGGTTAGGT	2451577	2451757	2451527	2451579	1	AmTr_v1.0_scaffold00048	AMTR_s00048p00159380	2451349	2467257	None	7841	1142	83524	No_constitutive_exon_found_in_species
TGAGAAAATTGCTCAAAACGTTTTGCTCATTTCTTGATATGGGTAAGTAGCC	2670210	2670414	2670464	2670412	-1	AmTr_v1.0_scaffold00048	AMTR_s00048p00167840	2670210	2671062	None	7841	1142	83524	No_constitutive_exon_found_in_species
TATTTCTTTATTTTCTTCCTTTTTTTGGGGGGGGGGGGCACATGGCAAAGAG	3429451	3429533	3429401	3429453	1	AmTr_v1.0_scaffold00048	AMTR_s00048p00192820	3426364	3430340	None	7841	1142	83524	No_constitutive_exon_found_in_species
CCACGCAATATTGATTTGACTTATTTATTTGCTTGTTTTGGGGAGGTTAGGA	3560346	3560464	3560296	3560348	1	AmTr_v1.0_scaffold00048	AMTR_s00048p00196380	3553699	3561387	None	7841	1142	83524	No_constitutive_exon_found_in_species
CCAATGTTACATTTATTTCATATTGCATTTCTTATTATTGGGGAAAGCAGTG	4363740	4363844	4363690	4363742	1	AmTr_v1.0_scaffold00048	AMTR_s00048p00217970	4362470	4363844	None	7841	1142	83524	No_constitutive_exon_found_in_species
GATTGGAATGGATGTTGACGTTATAAGTGAATGGATGTTGATGGGCACAGGT	420312	420585	420262	420314	1	AmTr_v1.0_scaffold00045	AMTR_s00045p00046870	419927	423788	None	7841	1142	83524	No_constitutive_exon_found_in_species
TAATGAAAATTTGAAAAAATACGTTAATTAGTGGTGCAGGTGCTGGGAAGTG	426959	427412	426909	426961	1	AmTr_v1.0_scaffold00045	AMTR_s00045p00047390	426340	427412	None	7841	1142	83524	No_constitutive_exon_found_in_species
GGTTTATTGGCTGTCTTATGCACTGGCATGGACTGGCTGGGGATTGACAGGG	713107	713249	713057	713109	1	AmTr_v1.0_scaffold00045	AMTR_s00045p00068210	711749	725435	None	7841	1142	83524	No_constitutive_exon_found_in_species
ATACCTGGTGTCTGATTTTCTTATTCTGTATTACTGGGGGTAAAAAACAGGA	880434	880557	880607	880555	-1	AmTr_v1.0_scaffold00045	AMTR_s00045p00079270	878772	881736	None	7841	1142	83524	No_constitutive_exon_found_in_species
GCGTGTTTGGATGGATGGCTAAACATGACTATAAGTACGGGTGGCAACAGGC	1090935	1090984	1090885	1090937	1	AmTr_v1.0_scaffold00045	AMTR_s00045p00092460	1087651	1090984	None	7841	1142	83524	No_constitutive_exon_found_in_species
ATTTGCAGCCCATTTATCTCTTCAATTTGTCATATTTTATGGGAGTGCAGGT	1367918	1368444	1367868	1367920	1	AmTr_v1.0_scaffold00045	AMTR_s00045p00108620	1360927	1373965	None	7841	1142	83524	No_constitutive_exon_found_in_species
TTCCGGTGATTTTCCTTTTTGTTTTTCTTGTTCTTTACTTTGTGGGGCAGTT	1429404	1429479	1429529	1429477	-1	AmTr_v1.0_scaffold00045	AMTR_s00045p00111810	1423132	1429902	None	7841	1142	83524	No_constitutive_exon_found_in_species
AGAGAGAGAGATGCATGGTTTATATCTGATGGCTCTCTACGGGAATGCAGGA	1628616	1628701	1628751	1628699	-1	AmTr_v1.0_scaffold00045	AMTR_s00045p00122510	1628616	1634700	None	7841	1142	83524	No_constitutive_exon_found_in_species
GTTACTTGTTCACTTTTAGGTTCTTACGTTTATAACTTTGCCAAGGGCAGTT	1685957	1686007	1686057	1686005	-1	AmTr_v1.0_scaffold00045	AMTR_s00045p00124970	1679027	1691411	None	7841	1142	83524	No_constitutive_exon_found_in_species
TCATCACCTTTCTTCAACATGATTGTTTTGGTGTTTCCTGAGGGATGCAGGT	1729959	1730155	1730205	1730153	-1	AmTr_v1.0_scaffold00045	AMTR_s00045p00127020	1719173	1731645	None	7841	1142	83524	No_constitutive_exon_found_in_species
AATAGATGGGTGATCTGATGCTTTTGTCATTGGTAATTGGGGAATTGCAGGC	2148108	2148208	2148258	2148206	-1	AmTr_v1.0_scaffold00045	AMTR_s00045p00146460	2140052	2149524	None	7841	1142	83524	No_constitutive_exon_found_in_species
TTAGTGTTACTTACATTTTGTTGTTTGTTTGTTGGTTCTGGGGAACTTAGAT	2570931	2571032	2570881	2570933	1	AmTr_v1.0_scaffold00045	AMTR_s00045p00163960	2561206	2571032	None	7841	1142	83524	No_constitutive_exon_found_in_species
GGGTTTGTATCAGTAAAACGTTGGGTTTGTGGAATATTGTTGGGACGCAGGT	2710608	2710801	2710851	2710799	-1	AmTr_v1.0_scaffold00045	AMTR_s00045p00169080	2706768	2711287	None	7841	1142	83524	No_constitutive_exon_found_in_species
TTGAAAAAAATGAGCTTATTTATTTACTTGATAATGGGTGGTGGATGCAGTG	3118079	3118123	3118173	3118121	-1	AmTr_v1.0_scaffold00045	AMTR_s00045p00182980	3109329	3118794	None	7841	1142	83524	No_constitutive_exon_found_in_species
TATGGTTTAATAATTTAACACAGTTGGGTGGCTGCGTGGGGATTGGGCAGGG	3368685	3368703	3368635	3368687	1	AmTr_v1.0_scaffold00045	AMTR_s00045p00190660	3356998	3368703	None	7841	1142	83524	No_constitutive_exon_found_in_species
TACTTCCATTGTTGGCTATTTTGTCGTGTTATCTATTCTTGGGATTCAAGTT	3497388	3497401	3497451	3497399	-1	AmTr_v1.0_scaffold00045	AMTR_s00045p00194650	3494034	3498322	None	7841	1142	83524	No_constitutive_exon_found_in_species
TATTGCATACTTGATTCACACTTAATTCTGTCTATTTGGGAAATGAAAAGAG	300041	300184	299991	300043	1	AmTr_v1.0_scaffold00044	AMTR_s00044p00037180	290318	303996	None	7841	1142	83524	No_constitutive_exon_found_in_species
AAGAGAGGAAGGAGTTAGTGCTAACTGTATTGTGTGTTTTGGGATTATAGGT	322633	322750	322800	322748	-1	AmTr_v1.0_scaffold00044	AMTR_s00044p00039430	320295	333892	None	7841	1142	83524	No_constitutive_exon_found_in_species
ATTGATTTTTGTGCCCAAATGGCTCACTGATGATACAATAATGGGTGCAGCT	1245082	1245277	1245032	1245084	1	AmTr_v1.0_scaffold00044	AMTR_s00044p00101920	1244610	1245277	None	7841	1142	83524	No_constitutive_exon_found_in_species
TGATGCCCTATTTTGTGCTAAATATTGGTTTCATTTTATGAATGGGACAGGC	2519942	2520096	2520146	2520094	-1	AmTr_v1.0_scaffold00044	AMTR_s00044p00162390	2519942	2523257	None	7841	1142	83524	No_constitutive_exon_found_in_species
TTTTTAGCATTCGTGAAAATATGCCTTGACAATATATGTTGGGGGTGCAGGT	2826629	2826713	2826579	2826631	1	AmTr_v1.0_scaffold00044	AMTR_s00044p00170650	2749215	2826713	None	7841	1142	83524	No_constitutive_exon_found_in_species
ATTTCTTCTCTCTCTCGATTGAAATTGATTCATTTGGGATGGATATGCAGGG	4134198	4134524	4134148	4134200	1	AmTr_v1.0_scaffold00044	AMTR_s00044p00212310	4134015	4136967	None	7841	1142	83524	No_constitutive_exon_found_in_species
TGCGCGGTGTATTGATGTTTAATTTTCTCATTTGGTTCTTGTGGGAACAGTC	4136733	4136967	4136683	4136735	1	AmTr_v1.0_scaffold00044	AMTR_s00044p00212310	4134015	4136967	None	7841	1142	83524	No_constitutive_exon_found_in_species
ATGATGAGAATTTGTCGAATATGGCTTCCTGGAGGACAGAGTGGGAGTAGAC	4530467	4530677	4530727	4530675	-1	AmTr_v1.0_scaffold00044	AMTR_s00044p00221990	4530467	4531972	None	7841	1142	83524	No_constitutive_exon_found_in_species
ACAGGCAGCCGCCTAGCTCAGGTAAGTTAAGAGAGAGACAGGGGAGGCAGGG	1673544	1673670	1673720	1673668	-1	AmTr_v1.0_scaffold00043	AMTR_s00043p00124630	1673544	1674006	None	7841	1142	83524	No_constitutive_exon_found_in_species
ACTGAATTTCTAATCTAGAGACGATAATAATTTTTCGGGTGGGATTTAAGGG	2894662	2894789	2894612	2894664	1	AmTr_v1.0_scaffold00043	AMTR_s00043p00175880	2894220	2894789	None	7841	1142	83524	No_constitutive_exon_found_in_species
AGGTAAAGTAGGGATTAGTGGGAACTGAATTGGGGAATGACAATGGGCAGGA	3316639	3316698	3316589	3316641	1	AmTr_v1.0_scaffold00043	AMTR_s00043p00189470	3316281	3325041	None	7841	1142	83524	No_constitutive_exon_found_in_species
AATAATATTTAAGGAATGCATATTGATTTTTTTGTGTTTGGGAATTGCAGAA	3328643	3328775	3328825	3328773	-1	AmTr_v1.0_scaffold00043	AMTR_s00043p00189790	3328529	3344786	None	7841	1142	83524	No_constitutive_exon_found_in_species
ATAATCTCTTCTCCTCCTCCTCATTTTATGTGGCCTTTCTGTTGGGGCAGGC	208393	208498	208548	208496	-1	AmTr_v1.0_scaffold00049	AMTR_s00049p00026890	163237	214751	None	7841	1142	83524	No_constitutive_exon_found_in_species
TGGCAAAAGGAAGAAGAGGATTTCAAATGGATGTTTATGGGTGGGTACAGGT	1214808	1214954	1215004	1214952	-1	AmTr_v1.0_scaffold00049	AMTR_s00049p00100040	1213040	1218671	None	7841	1142	83524	No_constitutive_exon_found_in_species
CCTAATGTTTTGTCATTTTCAAATGGGTTATTACAGTAGGGGTGCGATAGCC	1261362	1261539	1261312	1261364	1	AmTr_v1.0_scaffold00049	AMTR_s00049p00102930	1260295	1261539	None	7841	1142	83524	No_constitutive_exon_found_in_species
ACCAACTACAACAATTATAACACACGTCACCTGTGTGTGTATGGGAGCAGGC	1411136	1411790	1411086	1411138	1	AmTr_v1.0_scaffold00049	AMTR_s00049p00110770	1405756	1411790	None	7841	1142	83524	No_constitutive_exon_found_in_species
ATAACTCTTGCAACAATTGACTCACCCCATTCTTTGAACTGGGAATGCAGCC	1437550	1437575	1437625	1437573	-1	AmTr_v1.0_scaffold00049	AMTR_s00049p00112500	1437134	1448813	None	7841	1142	83524	No_constitutive_exon_found_in_species
TCCTTCTCTTAAGATACTTATTCAGTGTTCTTTGCTTATGGGAATGCCAGGT	1816178	1816227	1816277	1816225	-1	AmTr_v1.0_scaffold00049	AMTR_s00049p00131690	1815042	1820182	None	7841	1142	83524	No_constitutive_exon_found_in_species
TAATTACATGGGGGATTTTGTCCAATAATTTGTTTTGGGGTGGAAATCAGGT	2030966	2031311	2031361	2031309	-1	AmTr_v1.0_scaffold00049	AMTR_s00049p00141620	2028798	2041841	None	7841	1142	83524	No_constitutive_exon_found_in_species
ATGGTCACCATCTTTGTTAATGATAACTGAGACGTTATTGGGACTGACAGGC	2189433	2189578	2189628	2189576	-1	AmTr_v1.0_scaffold00049	AMTR_s00049p00148370	2187222	2193398	None	7841	1142	83524	No_constitutive_exon_found_in_species
TTAAATTTTGTTTTTTTTTTAATTTTATTTGGCCTCATTTGTGTGGGCAGGT	2826554	2826776	2826504	2826556	1	AmTr_v1.0_scaffold00049	AMTR_s00049p00173370	2822741	2826776	None	7841	1142	83524	No_constitutive_exon_found_in_species
TTATGATTGTCTTGTGCATAATTATTGATAGTTACATATGTGGGTAACAGGG	4021681	4021818	4021868	4021816	-1	AmTr_v1.0_scaffold00049	AMTR_s00049p00209260	4019868	4025990	None	7841	1142	83524	No_constitutive_exon_found_in_species
GTAGAGCATATGGCCCGTTTGATGTTGATCATTTTTTTTGGGATTTAAAGGC	4042610	4042946	4042560	4042612	1	AmTr_v1.0_scaffold00049	AMTR_s00049p00209780	4040936	4054434	None	7841	1142	83524	No_constitutive_exon_found_in_species
ATTGATGACTATTAAGAGGGAGGATCACTGAGTATAGAGGGGTTAAGCAGAT	4082544	4082777	4082827	4082775	-1	AmTr_v1.0_scaffold00049	AMTR_s00049p00210820	4082544	4083141	None	7841	1142	83524	No_constitutive_exon_found_in_species
CTCTCTCTCTCAAAGTTTCAAAAGTGAATCTATCTCTTGGGAAATTGCAGGC	4283111	4283436	4283061	4283113	1	AmTr_v1.0_scaffold00049	AMTR_s00049p00216010	4280077	4283436	None	7841	1142	83524	No_constitutive_exon_found_in_species
TTGCATTTGGATTTCTTAAGCAATGCAATCTTTTATTACTTTGGGAACAGGT	4913387	4913468	4913518	4913466	-1	AmTr_v1.0_scaffold00049	AMTR_s00049p00229660	4909146	4923704	None	7841	1142	83524	No_constitutive_exon_found_in_species
ATTCTAGAGAGATAGATAGGAATGAATTGATTAGTGATGGGTGAATACAGCG	5003937	5004150	5004200	5004148	-1	AmTr_v1.0_scaffold00049	AMTR_s00049p00231360	4992642	5005150	None	7841	1142	83524	No_constitutive_exon_found_in_species
CTATGCCATTTGAACTCGTCTGTCTCCGTCTCTCTCTCTCATGAGGGCAGGT	853400	853623	853673	853621	-1	AmTr_v1.0_scaffold00047	AMTR_s00047p00077610	853400	873990	None	7841	1142	83524	No_constitutive_exon_found_in_species
GAATATTTATTGAAAATATTTTTGGATTACTTTATTAATGGGAAATGCAGGA	1701664	1701800	1701850	1701798	-1	AmTr_v1.0_scaffold00047	AMTR_s00047p00125370	1684695	1710940	None	7841	1142	83524	No_constitutive_exon_found_in_species
GATGACCAGTGGTGTATGGCTCTAGGGACTGGCGATGTGCATGGGGTTAGGC	2206105	2206636	2206055	2206107	1	AmTr_v1.0_scaffold00047	AMTR_s00047p00149220	2205927	2206636	None	7841	1142	83524	No_constitutive_exon_found_in_species
GGTATCACAAAGTACCCCACTATTAGACCAGGATTTCCTTAGTGGGGCAGTT	3705310	3705519	3705260	3705312	1	AmTr_v1.0_scaffold00047	AMTR_s00047p00200620	3705253	3705519	None	7841	1142	83524	No_constitutive_exon_found_in_species
ATTAATTTGCATTATAAAACTAAACAAGAATTAATTTTTTGGGAGTACAGAA	4126797	4126935	4126985	4126933	-1	AmTr_v1.0_scaffold00047	AMTR_s00047p00211930	4119454	4137206	None	7841	1142	83524	No_constitutive_exon_found_in_species
AAATATACATCTTTATGTTTCTGATGTTTTTCCTTTCAATTGGGATGCAGGA	4473840	4473898	4473790	4473842	1	AmTr_v1.0_scaffold00047	AMTR_s00047p00220400	4461264	4475999	None	7841	1142	83524	No_constitutive_exon_found_in_species
GACACGGTCTTCTTTGACAACCTAGAGGTGATTTTTTATCGGAGGGAAAGGG	4720607	4721001	4721051	4720999	-1	AmTr_v1.0_scaffold00047	AMTR_s00047p00225800	4720607	4723146	None	7841	1142	83524	No_constitutive_exon_found_in_species
ATTGGTATTCTTGTCTCCCTAAATCTCTCTCTAAACCTTGGGAATCACAGAA	4848779	4848977	4848729	4848781	1	AmTr_v1.0_scaffold00047	AMTR_s00047p00228170	4838439	4849921	None	7841	1142	83524	No_constitutive_exon_found_in_species
CGATCTTTGCTCTAATTTAATTTTTTGTTTTGTTTTTTGGGGCAAAACAGTT	2320698	2320749	2320648	2320700	1	AmTr_v1.0_scaffold00053	AMTR_s00053p00154080	2320278	2338510	None	7841	1142	83524	No_constitutive_exon_found_in_species
GTTTCATCGGCAAAATGGAATTAATGAGTCAATAATTTCTGGGGTTGCAGAG	2679489	2679532	2679439	2679491	1	AmTr_v1.0_scaffold00053	AMTR_s00053p00168120	2678566	2681721	None	7841	1142	83524	No_constitutive_exon_found_in_species
TATGATGAGATACTTGTTCTCTATATTAGAATGTTTTGTGGGTGATGCAGAT	3000690	3000921	3000640	3000692	1	AmTr_v1.0_scaffold00053	AMTR_s00053p00179520	2998920	3004828	None	7841	1142	83524	No_constitutive_exon_found_in_species
GGTCTGCCAGTGCAACTTGGCGGTGATGATCGTTCTCGAAAATAGGGCAGCG	4280220	4280523	4280573	4280521	-1	AmTr_v1.0_scaffold00053	AMTR_s00053p00215970	4279239	4280658	None	7841	1142	83524	No_constitutive_exon_found_in_species
TTCTTGTTCTGAATAGATACTGATTTTTTAATGCATGGGAAATTGAACAGGT	4911625	4911740	4911790	4911738	-1	AmTr_v1.0_scaffold00053	AMTR_s00053p00229450	4898407	4916877	None	7841	1142	83524	No_constitutive_exon_found_in_species
GAATTATTCCTGTTTTGGTTTCAACTGCCCCTCTTGCATGCGGGGGGGAGGG	736242	736651	736192	736244	1	AmTr_v1.0_scaffold00052	AMTR_s00052p00069870	735893	736651	None	7841	1142	83524	No_constitutive_exon_found_in_species
TTTTTTGGTGATTTCGACTTAATGGCTGGTTTTTCTTTTTGGGAGGTAAGAT	1227606	1227894	1227944	1227892	-1	AmTr_v1.0_scaffold00052	AMTR_s00052p00100800	1226876	1245226	None	7841	1142	83524	No_constitutive_exon_found_in_species
GTTAGGATTATACTCTTGTTTAATTTGATATTTTCTTTTTGGGTTGATAGCT	2137402	2137447	2137352	2137404	1	AmTr_v1.0_scaffold00052	AMTR_s00052p00146290	2136611	2137447	None	7841	1142	83524	No_constitutive_exon_found_in_species
TTGCTGATGGTGGAGCAGCAAAGTGGAAGAAGTTTCGGGTGGTGGAGCAGCA	2499016	2499117	2499167	2499115	-1	AmTr_v1.0_scaffold00052	AMTR_s00052p00161510	2498527	2499291	None	7841	1142	83524	No_constitutive_exon_found_in_species
TTCAATCCTCGACTAGCTGCATTGCCTGAAACTAGAATGGGGAAATGCAGAT	2729942	2730125	2730175	2730123	-1	AmTr_v1.0_scaffold00052	AMTR_s00052p00169910	2729778	2730621	None	7841	1142	83524	No_constitutive_exon_found_in_species
AATTGGCCTTTTACTAATAGTAGTAATAATAGCAGTGATGTTGGGAGCAGGC	2729778	2729840	2729890	2729838	-1	AmTr_v1.0_scaffold00052	AMTR_s00052p00169910	2729778	2730621	None	7841	1142	83524	No_constitutive_exon_found_in_species
CCAATGCAAGATACAATGAAGTGTGTGGAGTACAAGAATTGGGGGGCCAGGG	3861988	3862147	3862197	3862145	-1	AmTr_v1.0_scaffold00052	AMTR_s00052p00205230	3861988	3862610	None	7841	1142	83524	No_constitutive_exon_found_in_species
ATTGTTTCTTTTTTTGTACATCCATCTTTATGGGCTTTTTGTGGGTGCAGCG	3880997	3881263	3881313	3881261	-1	AmTr_v1.0_scaffold00052	AMTR_s00052p00205770	3880997	3910339	None	7841	1142	83524	No_constitutive_exon_found_in_species
TTGTTAGTCTTTCATATATCTTGGAGTTTATTTGTGTTTTGGGAATACAGGG	837275	837637	837687	837635	-1	AmTr_v1.0_scaffold00050	AMTR_s00050p00076540	836004	838116	None	7841	1142	83524	No_constitutive_exon_found_in_species
GTGAAGATGGCAGAGAAAGGGGTCTGAGCTTTGATTCTGGGCACGGGAAGAT	1010592	1010839	1010889	1010837	-1	AmTr_v1.0_scaffold00050	AMTR_s00050p00087680	1010592	1011003	None	7841	1142	83524	No_constitutive_exon_found_in_species
CTTGTCTTTCTATCTCACATCTATATGTATCTTGGTTTTGGGTTGAGCAGGG	1421112	1421245	1421062	1421114	1	AmTr_v1.0_scaffold00050	AMTR_s00050p00111180	1410575	1463175	None	7841	1142	83524	No_constitutive_exon_found_in_species
CAAATTCCTGAAATTTAACTATGAGATTCTTATTCATGGGATAAATGCAGTG	2791077	2791180	2791027	2791079	1	AmTr_v1.0_scaffold00050	AMTR_s00050p00171700	2780799	2792279	None	7841	1142	83524	No_constitutive_exon_found_in_species
TTCCTTTATTTTGTGGTTGTTGTGATTTTGATTTGGGTTTTGATGGGCAGGT	4861812	4862026	4861762	4861814	1	AmTr_v1.0_scaffold00050	AMTR_s00050p00228770	4861592	4862026	None	7841	1142	83524	No_constitutive_exon_found_in_species
TTTTTTCTTCCTCGGTGTTCGTAATGTTAAATTTTATTCTGGGAATTTAGGT	1446199	1446335	1446149	1446201	1	AmTr_v1.0_scaffold00056	AMTR_s00056p00110240	1395528	1447507	None	7841	1142	83524	No_constitutive_exon_found_in_species
GGGTTGTGTATGATTTGCATGGATGAGTTTGTGGTTGGGTCAAAAGCTAGGA	1677348	1677446	1677496	1677444	-1	AmTr_v1.0_scaffold00056	AMTR_s00056p00124860	1677348	1677680	None	7841	1142	83524	No_constitutive_exon_found_in_species
AGGAATATTATATTGTAATTGTTTTTCCTTTTTCTTTTGTGGGCATGCAGGG	2572931	2573016	2573066	2573014	-1	AmTr_v1.0_scaffold00056	AMTR_s00056p00164210	2570039	2585952	None	7841	1142	83524	No_constitutive_exon_found_in_species
AAGAATTTATGAGGGTTTATTTTGTTAATTTGGGTTGATTGATCGGGCAGAA	3311106	3311158	3311208	3311156	-1	AmTr_v1.0_scaffold00056	AMTR_s00056p00188870	3299165	3311334	None	7841	1142	83524	No_constitutive_exon_found_in_species
GCTTTATCATTTGTATGACTGTTGTTTTTACACTAGGGTTTGATGTAAAGGT	4227253	4227523	4227573	4227521	-1	AmTr_v1.0_scaffold00056	AMTR_s00056p00213690	4192123	4227972	None	7841	1142	83524	No_constitutive_exon_found_in_species
CCTCCACATGCCATGTGGTACCTGCTTCGACTATCTCGGAAGTGGGGCAGAA	3771832	3772090	3771782	3771834	1	AmTr_v1.0_scaffold00051	AMTR_s00051p00202490	3771424	3772090	None	7841	1142	83524	No_constitutive_exon_found_in_species
GACAAGGAGGATAAGTTAAGAATGTCCGTGGGAGCGTGGGAATGCTGAAGCT	451219	451391	451441	451389	-1	AmTr_v1.0_scaffold00054	AMTR_s00054p00049180	451219	451902	None	7841	1142	83524	No_constitutive_exon_found_in_species
TTTCTTCCTTTCTTTTTATTTTCCCCCACTGTTTGGAATATTGGGTGAAGAT	1734029	1734278	1733979	1734031	1	AmTr_v1.0_scaffold00054	AMTR_s00054p00127440	1726443	1734278	None	7841	1142	83524	No_constitutive_exon_found_in_species
CTGGATATTGGTCTTCTGGATTATTGTTTTGTAATTAGTGGGAGTTGCAGCT	3454513	3454650	3454700	3454648	-1	AmTr_v1.0_scaffold00054	AMTR_s00054p00193530	3453062	3454903	None	7841	1142	83524	No_constitutive_exon_found_in_species
GAGAATCAATCTCTCTCTCTCTCTGTGAATCATAGTGTTGGGGTATGCAGGT	91360	91556	91310	91362	1	AmTr_v1.0_scaffold00055	AMTR_s00055p00019700	78852	91556	None	7841	1142	83524	No_constitutive_exon_found_in_species
ATTATCTATAAGGTTAACTCACTCATTTTGATGTTCTGAATTGGGAATAGCG	382647	382842	382597	382649	1	AmTr_v1.0_scaffold00055	AMTR_s00055p00041510	348749	396550	None	7841	1142	83524	No_constitutive_exon_found_in_species
TCGTTCCCTCTGTGGTTACATATAACTTGATGATAAATGGGTGGTGCAAGGC	2391174	2391531	2391581	2391529	-1	AmTr_v1.0_scaffold00055	AMTR_s00055p00156820	2389085	2393566	None	7841	1142	83524	No_constitutive_exon_found_in_species
TGAGAGAAGAAAGGTCTGCTAAAACATTACCAAATAAGGGATTGGAACAGGT	3199948	3200037	3200087	3200035	-1	AmTr_v1.0_scaffold00055	AMTR_s00055p00185690	3197638	3200694	None	7841	1142	83524	No_constitutive_exon_found_in_species
TCTCCATTGTTGGGTTTCTTTTCTCATGTTTTTTGTTTATGGGTGTGAAGGT	4547864	4547933	4547983	4547931	-1	AmTr_v1.0_scaffold00055	AMTR_s00055p00222350	4546556	4548402	None	7841	1142	83524	No_constitutive_exon_found_in_species
TACTTTTTGACTTCCTAAATGGTATTTCTGGTGTAATTGGGCAATGACAGGT	167225	167641	167691	167639	-1	AmTr_v1.0_scaffold00057	AMTR_s00057p00026390	157023	183136	None	7841	1142	83524	No_constitutive_exon_found_in_species
ATTTTTTCCCTTATTTTCTAAGCTATTGATAGTTTTTTGGGGTGGATCAGGA	215582	215705	215755	215703	-1	AmTr_v1.0_scaffold00057	AMTR_s00057p00030490	207013	218212	None	7841	1142	83524	No_constitutive_exon_found_in_species
CTTGAATCTTAACAATCTACTAATTATCAACTGTAATGGGAATGAGCTAGAA	966276	966351	966401	966349	-1	AmTr_v1.0_scaffold00057	AMTR_s00057p00084850	965205	973562	None	7841	1142	83524	No_constitutive_exon_found_in_species
TTTTTGGGATTATTTTTTTTGGGTCAGTCAATTTTTTGGGATTAAAATAGGA	1370458	1370464	1370408	1370460	1	AmTr_v1.0_scaffold00057	AMTR_s00057p00108840	1363952	1370464	None	7841	1142	83524	No_constitutive_exon_found_in_species
TTGAACTTGAACAGAAGCGGTGCTTATTGTCTTACTTGTTTGGGAGACAGGG	1665692	1665964	1665642	1665694	1	AmTr_v1.0_scaffold00057	AMTR_s00057p00123940	1659688	1670721	None	7841	1142	83524	No_constitutive_exon_found_in_species
AAATTTAGTTCCATTCTGATATTGAGGTGGGTATGTGTAAAATGGGACAGAA	1979135	1979326	1979376	1979324	-1	AmTr_v1.0_scaffold00057	AMTR_s00057p00139000	1972803	1980374	None	7841	1142	83524	No_constitutive_exon_found_in_species
GCATGTCTTATATGCATCCAAATTTTTACTGACATATGCTTGGGGCGTAGGT	3144270	3144588	3144220	3144272	1	AmTr_v1.0_scaffold00057	AMTR_s00057p00183920	3142514	3150157	None	7841	1142	83524	No_constitutive_exon_found_in_species
GATGATTACTTTTGGTAACCTTCTTAATTAGAGTGTGGTTTGTGGGACAGGT	3221733	3221879	3221683	3221735	1	AmTr_v1.0_scaffold00057	AMTR_s00057p00185570	3191289	3234603	None	7841	1142	83524	No_constitutive_exon_found_in_species
GCTTCCTCCGAAGTCTCGATACCAAAATATGGGTTTTGCATGATGGGCAGGT	3437193	3437241	3437291	3437239	-1	AmTr_v1.0_scaffold00057	AMTR_s00057p00193080	3435899	3449819	None	7841	1142	83524	No_constitutive_exon_found_in_species
TGAATTAGGATTTAATTTGAGGGTATTGATTCATTTGTTGGGTGAACTAGGG	3969059	3969202	3969252	3969200	-1	AmTr_v1.0_scaffold00057	AMTR_s00057p00207420	3953932	3970537	None	7841	1142	83524	No_constitutive_exon_found_in_species
AGAATTTGCTTCTCTCTCTGAGCATTCTCTTTCTCTCTCTATGGGTGTAGGG	4225797	4226120	4225747	4225799	1	AmTr_v1.0_scaffold00057	AMTR_s00057p00214480	4224226	4228639	None	7841	1142	83524	No_constitutive_exon_found_in_species
GGTCTTTTTTGGCCCTATATTTGTTTATTCTTTTCCCGGTTGTGGGGCAGGC	4424596	4425268	4425318	4425266	-1	AmTr_v1.0_scaffold00057	AMTR_s00057p00219540	4424596	4431464	None	7841	1142	83524	No_constitutive_exon_found_in_species
TAATCATTTTCAAATTCCATTTCTTTGCAATAATGGCAACAATTGGGCAGGT	4514356	4514686	4514736	4514684	-1	AmTr_v1.0_scaffold00057	AMTR_s00057p00221720	4514356	4517911	None	7841	1142	83524	No_constitutive_exon_found_in_species
ATTCACATAAGGGAACGAGAATCAAACATCTGTTATGGGTGGTGGAGCAGGT	4541761	4541825	4541875	4541823	-1	AmTr_v1.0_scaffold00057	AMTR_s00057p00221950	4527817	4542089	None	7841	1142	83524	No_constitutive_exon_found_in_species
CCTCACTTCATGCCTTTTCTAATTCGTACTCGTTAAAATTGGGTGTACAGGG	119223	119267	119317	119265	-1	AmTr_v1.0_scaffold00058	AMTR_s00058p00021740	102127	120622	None	7841	1142	83524	No_constitutive_exon_found_in_species
GAAAACCCATTCACCAATTTTGTAGTTTGCTTTGTCATGAATGGGTACAGGT	102223	102343	102393	102341	-1	AmTr_v1.0_scaffold00058	AMTR_s00058p00021740	102127	120622	None	7841	1142	83524	No_constitutive_exon_found_in_species
TGTCTATGATTATTGTTGTTGTGAATTTTGATATTGGGGTTGTGGGGTAGAT	545493	545595	545443	545495	1	AmTr_v1.0_scaffold00058	AMTR_s00058p00055710	545285	564099	None	7841	1142	83524	No_constitutive_exon_found_in_species
ATTTTTATTGCAAAGTTGTGTGCTCTGAACCATTTATATGGGATATGCAGGG	936478	936641	936691	936639	-1	AmTr_v1.0_scaffold00058	AMTR_s00058p00082800	933138	941177	None	7841	1142	83524	No_constitutive_exon_found_in_species
TAAATTTCATTAGCATAATCGCTCTGCTGAACTGAATCTTGGGTTGGCAGCT	1214992	1215055	1215105	1215053	-1	AmTr_v1.0_scaffold00058	AMTR_s00058p00099960	1212150	1223597	None	7841	1142	83524	No_constitutive_exon_found_in_species
TCTCTTAGGAGTCACTGTTATTTGATTCCTTTTACCTTTGGGATTGAAAGGA	2010583	2010675	2010725	2010673	-1	AmTr_v1.0_scaffold00058	AMTR_s00058p00140100	1997558	2015885	None	7841	1142	83524	No_constitutive_exon_found_in_species
GAATATTGAAAGTTATGCCTTTTTTTTCCCTTTTATTTGTGGGTGTGCAGCT	2266031	2266076	2265981	2266033	1	AmTr_v1.0_scaffold00058	AMTR_s00058p00151430	2255271	2266076	None	7841	1142	83524	No_constitutive_exon_found_in_species
CGATCATGTGATTGATATACATTATACTTCCTTCCCTTTTTGATGGGCAGTT	2272017	2272168	2272218	2272166	-1	AmTr_v1.0_scaffold00058	AMTR_s00058p00151930	2267952	2276365	None	7841	1142	83524	No_constitutive_exon_found_in_species
TCTTTTAGCGACAAATTTGTTATAATAATCATTTGATGCTGGGAACACAGGT	2722119	2722254	2722304	2722252	-1	AmTr_v1.0_scaffold00058	AMTR_s00058p00169420	2718606	2734359	None	7841	1142	83524	No_constitutive_exon_found_in_species
TTCCTTTTATGCATTTAAGTTCTAATTCGTGCATCATTTTGGGCATGCAGTT	2748305	2748407	2748457	2748405	-1	AmTr_v1.0_scaffold00058	AMTR_s00058p00170360	2740480	2758272	None	7841	1142	83524	No_constitutive_exon_found_in_species
TTATCCAACATTACATGTGGATTTTAAAAAACGATTTACGGGAATTGCAGGT	2773610	2773747	2773560	2773612	1	AmTr_v1.0_scaffold00058	AMTR_s00058p00171240	2765261	2774927	None	7841	1142	83524	No_constitutive_exon_found_in_species
GGGACTCACTCTCTTTCATCATGCTTGGAATTTTTTTTTTTGGGGGTCAGTC	3451925	3452015	3451875	3451927	1	AmTr_v1.0_scaffold00058	AMTR_s00058p00193370	3445591	3454937	None	7841	1142	83524	No_constitutive_exon_found_in_species
TATTGGTCATGTGATGCTCTCTGAACCGGATTAACTCTTTGGTTGGGCAGTT	3883458	3883521	3883571	3883519	-1	AmTr_v1.0_scaffold00058	AMTR_s00058p00205060	3857266	3905096	None	7841	1142	83524	No_constitutive_exon_found_in_species
TTGCTTTCATTTTGCATATTTGGATGACTAACTGTATATTGGGGAGACAGGT	4023671	4023762	4023812	4023760	-1	AmTr_v1.0_scaffold00058	AMTR_s00058p00209330	4022309	4032837	None	7841	1142	83524	No_constitutive_exon_found_in_species
TCCTTATGCCGTTCCCTAATTTTAGGCCTCCATCTTGGCATGGGATGCAGGG	4175785	4175852	4175902	4175850	-1	AmTr_v1.0_scaffold00058	AMTR_s00058p00213200	4173137	4184585	None	7841	1142	83524	No_constitutive_exon_found_in_species
ATATTTAGAATACAAATCCTGAAAACCTTATTTTTTTCATGGGTGAACAGTT	16897	17166	16847	16899	1	AmTr_v1.0_scaffold00060	AMTR_s00060p00013040	15820	20452	None	7841	1142	83524	No_constitutive_exon_found_in_species
CTTTGTTATAAAATATTGTTTAGCATAAGCTTGGATGGGAGTGAATACAGTG	565495	565597	565647	565595	-1	AmTr_v1.0_scaffold00060	AMTR_s00060p00057310	565495	566293	None	7841	1142	83524	No_constitutive_exon_found_in_species
TGCATTTACATTGAGTCTTATTTCTTAAATGTTTCGAATGGTGGGAACAGCT	825498	825585	825448	825500	1	AmTr_v1.0_scaffold00060	AMTR_s00060p00075340	818060	833559	None	7841	1142	83524	No_constitutive_exon_found_in_species
ATTTTTGAATGAGGAGTGAATTTGGCTGCCTTGTGGGGAGAATATGGCAGAG	1254777	1254944	1254727	1254779	1	AmTr_v1.0_scaffold00060	AMTR_s00060p00101960	1245440	1260108	None	7841	1142	83524	No_constitutive_exon_found_in_species
CATATTATATGCCTGTATGGATCTTTTTTATCTCAAAAGGGGGAAGCAAGTG	1788014	1788451	1787964	1788016	1	AmTr_v1.0_scaffold00060	AMTR_s00060p00130100	1786156	1790182	None	7841	1142	83524	No_constitutive_exon_found_in_species
TAAGGGAATAATGCAACGTACGGTGGCCTCCTTGAAACTGGGGAGGGCAGAG	4107099	4107322	4107372	4107320	-1	AmTr_v1.0_scaffold00060	AMTR_s00060p00211550	4107099	4117821	None	7841	1142	83524	No_constitutive_exon_found_in_species
TTCCAATTTCTGCTTCTTTGACATTTGTTTTGTTTTCTTTTGATGGGCAGGA	76823	76846	76773	76825	1	AmTr_v1.0_scaffold00059	AMTR_s00059p00018370	62257	77671	None	7841	1142	83524	No_constitutive_exon_found_in_species
ACATATATGTATTCTTTAACTTCATCCTGTTCATTTTTTGGGGACAACAGGA	735666	735864	735616	735668	1	AmTr_v1.0_scaffold00059	AMTR_s00059p00069290	727972	739819	None	7841	1142	83524	No_constitutive_exon_found_in_species
CCATGTTTTGCTACGTGTAATAGACTTATTATTGTACTCATGGGAAATAGGG	1126921	1127088	1127138	1127086	-1	AmTr_v1.0_scaffold00059	AMTR_s00059p00094730	1123656	1128295	None	7841	1142	83524	No_constitutive_exon_found_in_species
GTTTTTGTTGCTAATCATGTAATTTAAATGATGTAACTTCATGGGATCAGGA	1468872	1468992	1469042	1468990	-1	AmTr_v1.0_scaffold00059	AMTR_s00059p00114020	1465281	1472366	None	7841	1142	83524	No_constitutive_exon_found_in_species
TTCATTGCCCACCTCTAATTTTTTGAATGTCAATTGGGAAAAGAGAACAGAT	1608491	1608559	1608441	1608493	1	AmTr_v1.0_scaffold00059	AMTR_s00059p00121300	1603730	1616346	None	7841	1142	83524	No_constitutive_exon_found_in_species
GAGAGAGAGGGAGCGAGGAGTGTATTTTTTTAAGGAGAGAAACTGGGAAGGG	1916301	1916593	1916251	1916303	1	AmTr_v1.0_scaffold00059	AMTR_s00059p00136380	1916121	1916593	None	7841	1142	83524	No_constitutive_exon_found_in_species
ATGGAACGTTTTTTGTGCTTAGATATGTTCTCAGTTTTGGGGATTAGCAGAT	2374306	2374463	2374256	2374308	1	AmTr_v1.0_scaffold00059	AMTR_s00059p00156080	2369517	2375280	None	7841	1142	83524	No_constitutive_exon_found_in_species
TACTTTGTTCTGAAGTATGTATTAAGTCAATAATGGTGGCGGGGATGCAGGT	2802620	2802776	2802570	2802622	1	AmTr_v1.0_scaffold00059	AMTR_s00059p00172350	2796935	2805408	None	7841	1142	83524	No_constitutive_exon_found_in_species
TGCATTGGTGTGTGTGCCTGTGTGCATGTTCTTTGAAAAGAGTAGGGCAGCA	3467331	3467361	3467281	3467333	1	AmTr_v1.0_scaffold00059	AMTR_s00059p00193620	3454710	3467361	None	7841	1142	83524	No_constitutive_exon_found_in_species
CTCTCTCTCTGTCAGAGCATCTGTTTACCCAATCGTTAAGGGGTATGCAGGC	4269416	4269568	4269366	4269418	1	AmTr_v1.0_scaffold00059	AMTR_s00059p00215360	4260678	4271806	None	7841	1142	83524	No_constitutive_exon_found_in_species
TTGAGATGTTTCATACATAGTCTCATGAGAGAGAAATGGGATGAACACAGGA	481455	482002	481405	481457	1	AmTr_v1.0_scaffold00061	AMTR_s00061p00050690	475052	482002	None	7841	1142	83524	No_constitutive_exon_found_in_species
TCTTTTTACAAGTATTTTGATCTTTTATGGTCTACTTTGTGGGAATACAGCT	672361	672496	672311	672363	1	AmTr_v1.0_scaffold00061	AMTR_s00061p00064900	666073	675247	None	7841	1142	83524	No_constitutive_exon_found_in_species
AGTATGGAAGAATCCAATCACTTCTGACTTGATATGGTGTGGGTGTATAGAA	1314323	1314569	1314619	1314567	-1	AmTr_v1.0_scaffold00061	AMTR_s00061p00106080	1314323	1331265	None	7841	1142	83524	No_constitutive_exon_found_in_species
CTTAATCCATGCAATCTTGTCTAGAATACATTTCTTTTTCTGGGATACAGGT	1388811	1388888	1388761	1388813	1	AmTr_v1.0_scaffold00061	AMTR_s00061p00109710	1382545	1399775	None	7841	1142	83524	No_constitutive_exon_found_in_species
CTTTCAATTTCCGATTAAGTATTTTAATTTTTGTTTTTTTCGGGATGCAGAA	1466623	1466757	1466807	1466755	-1	AmTr_v1.0_scaffold00061	AMTR_s00061p00114040	1465293	1469299	None	7841	1142	83524	No_constitutive_exon_found_in_species
TTCTGTAAAATGGTGATTAATACTTGCCTTTGGCTAATGTTTGGGAACAGAC	2115674	2115851	2115624	2115676	1	AmTr_v1.0_scaffold00061	AMTR_s00061p00145220	2112535	2118250	None	7841	1142	83524	No_constitutive_exon_found_in_species
TTGGTGAGAATCCCATTTGATAAAATGTTTGTTACGGGTTTGGGTATAAGAA	2335177	2335401	2335451	2335399	-1	AmTr_v1.0_scaffold00061	AMTR_s00061p00154450	2329329	2338805	None	7841	1142	83524	No_constitutive_exon_found_in_species
CTGATGTTCCCTTGTGTTTTGTTTCCCCCCATCTTCTTTGGGTGATTAAGTA	2465401	2465558	2465608	2465556	-1	AmTr_v1.0_scaffold00061	AMTR_s00061p00159950	2464528	2470410	None	7841	1142	83524	No_constitutive_exon_found_in_species
GTGGCCAATCGAGGCCGAGCAACACTTGAATGCATGTTTATTGGGAAAAGGG	3022937	3023129	3022887	3022939	1	AmTr_v1.0_scaffold00061	AMTR_s00061p00180340	3022674	3023129	None	7841	1142	83524	No_constitutive_exon_found_in_species
TTTAGATGAGTTTCTCATTTTGGTTTCTAATTTATTCTTTGGGGAACCAGGT	3212045	3212185	3212235	3212183	-1	AmTr_v1.0_scaffold00061	AMTR_s00061p00186110	3210042	3232027	None	7841	1142	83524	No_constitutive_exon_found_in_species
TACCGATACTTTTCCTGATTTTTTGTTTCTCTGGTGATGTTGGGTGATAGCT	3298745	3298909	3298695	3298747	1	AmTr_v1.0_scaffold00061	AMTR_s00061p00188860	3297905	3322219	None	7841	1142	83524	No_constitutive_exon_found_in_species
CTTAAAGAGAGAAACTGACTTGGTGTGTGTTGTATTCTTGGATGGGACAGAT	3715495	3715811	3715861	3715809	-1	AmTr_v1.0_scaffold00061	AMTR_s00061p00200560	3702834	3719576	None	7841	1142	83524	No_constitutive_exon_found_in_species
CGGTACAAGAGTATTGAGTTGGTAATTTGCTTTTAATAGTTGGGTAACAGAA	3737123	3737180	3737230	3737178	-1	AmTr_v1.0_scaffold00061	AMTR_s00061p00201580	3737123	3737763	None	7841	1142	83524	No_constitutive_exon_found_in_species
GGTTCATAATGTTATCTTGTTTTCTAATAAGTATTTTCTTGGGTATATAGGC	3790463	3790519	3790413	3790465	1	AmTr_v1.0_scaffold00061	AMTR_s00061p00203040	3789089	3798526	None	7841	1142	83524	No_constitutive_exon_found_in_species
TCACTAAAGCCTTTATTATGTTCTCATTGAAGTTTTTCTTGGGGTTGCAGAG	4184605	4184732	4184782	4184730	-1	AmTr_v1.0_scaffold00061	AMTR_s00061p00213120	4168406	4193561	None	7841	1142	83524	No_constitutive_exon_found_in_species
GGTCTCTTTGTTGCAAACTAATCATTCCAAGCTTATTTGTATGGGCAAAGGT	4170770	4170857	4170907	4170855	-1	AmTr_v1.0_scaffold00061	AMTR_s00061p00213120	4168406	4193561	None	7841	1142	83524	No_constitutive_exon_found_in_species
ACCTGGTGCAAGTAGACTTGTGCGGGTGATGTTGCTGGGTAGTGTGGCAGGT	240165	240298	240115	240167	1	AmTr_v1.0_scaffold00063	AMTR_s00063p00033000	239764	240298	None	7841	1142	83524	No_constitutive_exon_found_in_species
CCTTATTTCATTTCTGACAAACCCTCTTATCTTTGTTTTCTGGGCTGAAGTG	268843	268939	268989	268937	-1	AmTr_v1.0_scaffold00063	AMTR_s00063p00034480	255333	284096	None	7841	1142	83524	No_constitutive_exon_found_in_species
GTCTTATCTATGATGGTTTCTGATGCATTTCATTGTTCGTGTTGGGACAGCC	1405864	1406048	1406098	1406046	-1	AmTr_v1.0_scaffold00063	AMTR_s00063p00109930	1388482	1413933	None	7841	1142	83524	No_constitutive_exon_found_in_species
AAGCTCAATAGATGTTACATTTACGCATCATTATGCTATTTGGGATGCAGGT	3611822	3612134	3612184	3612132	-1	AmTr_v1.0_scaffold00063	AMTR_s00063p00197920	3607060	3638802	None	7841	1142	83524	No_constitutive_exon_found_in_species
TGTATGCCTTTCTTTTCATTAGTACTTAATTAAACCTTTTGTGGGTGCAGGA	341855	341926	341805	341857	1	AmTr_v1.0_scaffold00062	AMTR_s00062p00040090	328467	343265	None	7841	1142	83524	No_constitutive_exon_found_in_species
TTAATCTTGTTGACATACAACTTCATTTCTTTCTCTTCATGGGTATATAGGA	949702	949872	949652	949704	1	AmTr_v1.0_scaffold00062	AMTR_s00062p00083850	949120	949872	None	7841	1142	83524	No_constitutive_exon_found_in_species
GACCATGAATTTCTAGACTGACGACTTGGTTGAGTATTGGATATGGGAAGGG	1308286	1308523	1308573	1308521	-1	AmTr_v1.0_scaffold00062	AMTR_s00062p00105720	1307500	1309810	None	7841	1142	83524	No_constitutive_exon_found_in_species
TTTTAAAGAGACAAAGATTTATGCTCATCTTAGATGATTTGTGGGAGAAGTT	1316025	1316382	1316432	1316380	-1	AmTr_v1.0_scaffold00062	AMTR_s00062p00106150	1315479	1317167	None	7841	1142	83524	No_constitutive_exon_found_in_species
TATTGAAGTGTTCGCCTGTTATTGTATTTGATATTTTGAATGGGCGACAGGA	1362361	1362598	1362648	1362596	-1	AmTr_v1.0_scaffold00062	AMTR_s00062p00108710	1362361	1365295	None	7841	1142	83524	No_constitutive_exon_found_in_species
TCAGAGCCATTAGCACTTTTAATCTAGCTGTTTTGTTCTGGGCTGTGAAGCT	1395025	1395111	1394975	1395027	1	AmTr_v1.0_scaffold00062	AMTR_s00062p00109550	1377934	1397722	None	7841	1142	83524	No_constitutive_exon_found_in_species
TTGAGATAGCAAATCTTGCCCTTATCGCTGAGTTGGGGTGGAGGTTGCAGCA	1854582	1854685	1854532	1854584	1	AmTr_v1.0_scaffold00062	AMTR_s00062p00133530	1853933	1854685	None	7841	1142	83524	No_constitutive_exon_found_in_species
CAAGCGAGGACACATTTCCACCTTTGAGCGGCCCACCCGGGGCTGAACAGTT	2672303	2672941	2672991	2672939	-1	AmTr_v1.0_scaffold00062	AMTR_s00062p00167890	2672303	2674882	None	7841	1142	83524	No_constitutive_exon_found_in_species
AATCATCGTTTGTTTTCTCTCAATGATGGTTACAACTTTTGTATGGGCAGTA	2694117	2694200	2694250	2694198	-1	AmTr_v1.0_scaffold00062	AMTR_s00062p00168550	2690155	2694435	None	7841	1142	83524	No_constitutive_exon_found_in_species
AAATATATGTTTCTGTTCATATTAAAATGTCAACATTTGGGAAATTGCAGCA	3268458	3268684	3268408	3268460	1	AmTr_v1.0_scaffold00062	AMTR_s00062p00187930	3268348	3268684	None	7841	1142	83524	No_constitutive_exon_found_in_species
GTTTTCAATCATTACATGTTTCTTACGGTTTACTGTTGTGGGGAGAACAGGT	522713	523022	522663	522715	1	AmTr_v1.0_scaffold00065	AMTR_s00065p00054150	521694	525471	None	7841	1142	83524	No_constitutive_exon_found_in_species
TGAGCTATATACCTGTGCCACTTTTTCTTAATTAAAGCACGGGAACGCAGAT	719446	719548	719598	719546	-1	AmTr_v1.0_scaffold00065	AMTR_s00065p00068810	719446	723117	None	7841	1142	83524	No_constitutive_exon_found_in_species
AGAAGGGTAAGGGTATTCTCAATTTTGTACTTTTGGGGATGAGTGGACAGGA	1568720	1568939	1568989	1568937	-1	AmTr_v1.0_scaffold00065	AMTR_s00065p00119670	1568720	1569257	None	7841	1142	83524	No_constitutive_exon_found_in_species
GCACATTAGAAATTTCTTATGAGCTAATTTGGTTCTTTATGGGAATGCAGAG	1628831	1629092	1628781	1628833	1	AmTr_v1.0_scaffold00065	AMTR_s00065p00122030	1617849	1633666	None	7841	1142	83524	No_constitutive_exon_found_in_species
AGCGCTGATACAAATCCTAACCCCAATTCTCCTAGGCTTGGTGGGATCAGGA	1690252	1690527	1690577	1690525	-1	AmTr_v1.0_scaffold00065	AMTR_s00065p00124890	1677629	1691470	None	7841	1142	83524	No_constitutive_exon_found_in_species
GTTTCATTGGGGTGATTTTTGTTTTTTTTCATGATTATTGGGTGAGGAAGGT	2930100	2930229	2930279	2930227	-1	AmTr_v1.0_scaffold00065	AMTR_s00065p00176540	2914427	2931790	None	7841	1142	83524	No_constitutive_exon_found_in_species
TGACATTTACAAGGGAAAACTGAAAGCCTTTTCATATTTACGTGGGGCAGTT	3480722	3480839	3480889	3480837	-1	AmTr_v1.0_scaffold00065	AMTR_s00065p00194240	3478209	3514175	None	7841	1142	83524	No_constitutive_exon_found_in_species
GATCCTACTGGAGTATACTTTGGTTCGAGAATTATTTCTCAGGGTGACAGTA	3608663	3608735	3608785	3608733	-1	AmTr_v1.0_scaffold00065	AMTR_s00065p00197910	3606841	3608905	None	7841	1142	83524	No_constitutive_exon_found_in_species
TCTCTCTCTATAACATTTTACTGATGAGTTTTTTAACCTGGGGTGTGCAGAT	3658997	3659436	3659486	3659434	-1	AmTr_v1.0_scaffold00065	AMTR_s00065p00199270	3658997	3660197	None	7841	1142	83524	No_constitutive_exon_found_in_species
GTCAATTGGAAAAGAAAAAGGAATTCTTATTTTGTTTTTTGGGCATGCAGTG	3810740	3811444	3811494	3811442	-1	AmTr_v1.0_scaffold00065	AMTR_s00065p00203330	3797376	3812873	None	7841	1142	83524	No_constitutive_exon_found_in_species
TTTTTTTCTCTTTTCACTAAAGAGCTGGGCTTTGGTGATGTAATGGGCAGGG	376926	377048	376876	376928	1	AmTr_v1.0_scaffold00064	AMTR_s00064p00042840	367474	377451	None	7841	1142	83524	No_constitutive_exon_found_in_species
ATGGAGAAACTAAAGAGGTCTTTCCTTTGGCATGGCTTTACTGAGGGTAGGG	758357	758611	758661	758609	-1	AmTr_v1.0_scaffold00064	AMTR_s00064p00071370	758357	758791	None	7841	1142	83524	No_constitutive_exon_found_in_species
TATCAACTATTATCTGAATGTATTTTGTTGTTTCTGGGCATGGAAAACAGGG	3378005	3378126	3377955	3378007	1	AmTr_v1.0_scaffold00064	AMTR_s00064p00191050	3374796	3378975	None	7841	1142	83524	No_constitutive_exon_found_in_species
ATGATGCCAAGCCACTAATGACATTAGCATGTATTTCTTGAAATGGGCAGAT	3436221	3436366	3436171	3436223	1	AmTr_v1.0_scaffold00064	AMTR_s00064p00192980	3433293	3436366	None	7841	1142	83524	No_constitutive_exon_found_in_species
AAAAGTACAAACAATTCGTTTATATATATATATCTTATATGTATGGGCAGGG	3681948	3682565	3682615	3682563	-1	AmTr_v1.0_scaffold00064	AMTR_s00064p00199910	3681948	3685229	None	7841	1142	83524	No_constitutive_exon_found_in_species
CTCAATTATTCTTCTCATCTCTGGGGTTGTTCATGGTTTGAGATGGGCAGGT	1007785	1007955	1007735	1007787	1	AmTr_v1.0_scaffold00068	AMTR_s00068p00087460	1007401	1009045	None	7841	1142	83524	No_constitutive_exon_found_in_species
GTCGCTTATTCTTCTCGTCTCCATGGTTTTTGATGATTTGAGATGGGCAGGT	1029225	1029395	1029175	1029227	1	AmTr_v1.0_scaffold00068	AMTR_s00068p00088730	1027182	1031941	None	7841	1142	83524	No_constitutive_exon_found_in_species
AATTGCGGTCTCATACTCTTTTGTTGTTGCTCGTGTTTGTGTGGGTGCAGGC	1424204	1425221	1425271	1425219	-1	AmTr_v1.0_scaffold00068	AMTR_s00068p00111870	1424204	1425507	None	7841	1142	83524	No_constitutive_exon_found_in_species
AATTGTGGTCTCATGCACTTTTGTTGTTGCTCGTGTTTGTGTGGGTGCAGGC	1445161	1446148	1446198	1446146	-1	AmTr_v1.0_scaffold00068	AMTR_s00068p00112960	1444827	1446433	None	7841	1142	83524	No_constitutive_exon_found_in_species
TTTTTTGAGGATTACAGAGATTCTGATTGTGTTGTTTCATGGTGGGATAGTC	2545829	2546016	2546066	2546014	-1	AmTr_v1.0_scaffold00068	AMTR_s00068p00163390	2545829	2555530	None	7841	1142	83524	No_constitutive_exon_found_in_species
CTCTCTCTCCTAGCAGTACTGTTTATTTCACATTCATATTGTGGGAGCAGGT	3593598	3593644	3593548	3593600	1	AmTr_v1.0_scaffold00068	AMTR_s00068p00197380	3591843	3593644	None	7841	1142	83524	No_constitutive_exon_found_in_species
TTATTTCCTTATTATATCTAATTGTATTATTTCTCTCTTTGTGAGGGCAGGC	560637	560919	560969	560917	-1	AmTr_v1.0_scaffold00067	AMTR_s00067p00056670	557431	570891	None	7841	1142	83524	No_constitutive_exon_found_in_species
TTTTACTTTCATTTATAATGCCCATTTATCATAATATTCTGGGGCTGCAGGT	998527	998601	998477	998529	1	AmTr_v1.0_scaffold00067	AMTR_s00067p00086070	987002	999715	None	7841	1142	83524	No_constitutive_exon_found_in_species
TTTCACTTACTGTTTTCTTCTTTTTTTTCTTTTTCTTTGTGAGGGTTTAGAT	1074545	1074617	1074495	1074547	1	AmTr_v1.0_scaffold00067	AMTR_s00067p00091740	1074262	1084057	None	7841	1142	83524	No_constitutive_exon_found_in_species
TGATAAGTTTTTAAAGGAGTGCACTTTTTTTTTTGGGGGGGGGACATCAGAA	1299260	1299383	1299433	1299381	-1	AmTr_v1.0_scaffold00067	AMTR_s00067p00104300	1283129	1317438	None	7841	1142	83524	No_constitutive_exon_found_in_species
GCAGCAACGAACCTAATTTCATTGATAATCTAAACAATGTATGGGAACAGGA	1283773	1283872	1283922	1283870	-1	AmTr_v1.0_scaffold00067	AMTR_s00067p00104300	1283129	1317438	None	7841	1142	83524	No_constitutive_exon_found_in_species
TCTCTCTCTCTCTTTCTACAATTTAATTTGAGTTAGTGTTGTATGGGCAGGA	1357762	1359481	1357712	1357764	1	AmTr_v1.0_scaffold00067	AMTR_s00067p00108200	1354348	1362052	None	7841	1142	83524	No_constitutive_exon_found_in_species
CTTGGGATTTCATAATATCATATGTTGATTTTGTTCATGGTGGGTGGCAGGA	1463941	1464037	1463891	1463943	1	AmTr_v1.0_scaffold00067	AMTR_s00067p00113950	1462616	1466996	None	7841	1142	83524	No_constitutive_exon_found_in_species
GTTATTTTATGTTCATGGCACTTACTTTTGCTTTTGCCACACGGGAATAGGA	1784246	1784432	1784196	1784248	1	AmTr_v1.0_scaffold00067	AMTR_s00067p00129330	1766699	1787589	None	7841	1142	83524	No_constitutive_exon_found_in_species
AAAAGCTTGAACTAAGTCCAGCAACTGAACTACTCTTATTGGGATTGCAGGT	2035185	2035263	2035135	2035187	1	AmTr_v1.0_scaffold00067	AMTR_s00067p00141610	2028593	2035263	None	7841	1142	83524	No_constitutive_exon_found_in_species
TCCCTTAAAAGTGTTTGGTGATGTTTGGTTATTCTTCTGGGATAATGCAGGC	2193872	2194004	2194054	2194002	-1	AmTr_v1.0_scaffold00067	AMTR_s00067p00148600	2192805	2198068	None	7841	1142	83524	No_constitutive_exon_found_in_species
TTTTCTCTTTCTCTCTCTCTAACAATTTCTATAATTTTTTGGGAATGCAGTT	2329112	2329276	2329326	2329274	-1	AmTr_v1.0_scaffold00067	AMTR_s00067p00154430	2329112	2329539	None	7841	1142	83524	No_constitutive_exon_found_in_species
AGATGGCGGCGGCGTTCTTAGGTTGCCGCCTGTTTGCAGGTGGTGGGAAGGC	2339797	2339955	2339747	2339799	1	AmTr_v1.0_scaffold00067	AMTR_s00067p00154820	2339495	2339955	None	7841	1142	83524	No_constitutive_exon_found_in_species
ATGTTAAAAAAAAATAAAATTCGCTGACTCTGGCATGGGTTGGGGGACAGGC	2803545	2803613	2803495	2803547	1	AmTr_v1.0_scaffold00067	AMTR_s00067p00172510	2800625	2803738	None	7841	1142	83524	No_constitutive_exon_found_in_species
ATTATTTGCCACATTGGGCCTGTTGAGTTCTTATATTATTGGGCACACAGGG	3327503	3327580	3327630	3327578	-1	AmTr_v1.0_scaffold00067	AMTR_s00067p00189730	3327047	3327734	None	7841	1142	83524	No_constitutive_exon_found_in_species
ATTATTTGCCACATTGGGCCTGTTGAGTTCTTATATTATTGGGCACACAGGG	3479471	3479548	3479421	3479473	1	AmTr_v1.0_scaffold00067	AMTR_s00067p00194300	3479317	3480038	None	7841	1142	83524	No_constitutive_exon_found_in_species
GTCTCATCTTAGAGTGTTTTGGAATTTGTTTTTGTTGAATGGGTGGTTAGAT	183016	183665	182966	183018	1	AmTr_v1.0_scaffold00066	AMTR_s00066p00028460	182342	187797	None	7841	1142	83524	No_constitutive_exon_found_in_species
ACGGCAGTAATTTTTAACTTTCACTAAAGCCATGAGATGGGAACTGGCAGAT	294162	294241	294112	294164	1	AmTr_v1.0_scaffold00066	AMTR_s00066p00037020	288350	294438	None	7841	1142	83524	No_constitutive_exon_found_in_species
TATATTTATTTTATATTCGTTCAAGGACCTTAGAAGTGATGTATGGGCAGGT	1255920	1256005	1255870	1255922	1	AmTr_v1.0_scaffold00066	AMTR_s00066p00102280	1250261	1260819	None	7841	1142	83524	No_constitutive_exon_found_in_species
TCGACTATTACTTGTTTTAGGCTTATATGCTGAGGTTTGCAACTGGGCAGAT	1556811	1556991	1556761	1556813	1	AmTr_v1.0_scaffold00066	AMTR_s00066p00118490	1547180	1563467	None	7841	1142	83524	No_constitutive_exon_found_in_species
AATATATGTTTTTTGTTCACGTTAAAATGTCAGCATTTGGGAAATTGCAGCA	1900342	1900571	1900292	1900344	1	AmTr_v1.0_scaffold00066	AMTR_s00066p00135670	1897352	1901428	None	7841	1142	83524	No_constitutive_exon_found_in_species
TATAAAAGTATCTCTATTATGAAAATGCTGAATGGTGTGAACTGGGACAGGA	2750836	2750939	2750989	2750937	-1	AmTr_v1.0_scaffold00066	AMTR_s00066p00170500	2745319	2753783	None	7841	1142	83524	No_constitutive_exon_found_in_species
GGAAATTTTGTATTGAGACTTTTTTCCTTATGCTTATGTTGGGTACACAGTG	2749094	2749203	2749253	2749201	-1	AmTr_v1.0_scaffold00066	AMTR_s00066p00170500	2745319	2753783	None	7841	1142	83524	No_constitutive_exon_found_in_species
GCAGAGAGGTGGAGAGATTTGGCTCGGGAGGCTGTCGCCGATGGGGGCAGTT	2952812	2952821	2952762	2952814	1	AmTr_v1.0_scaffold00066	AMTR_s00066p00177980	2951472	2952821	None	7841	1142	83524	No_constitutive_exon_found_in_species
GTGTTTTCTTTCTTCTTTTCCTTTATTTCGGGGGGGTTTTGGGAATTCAGAA	3166924	3167220	3166874	3166926	1	AmTr_v1.0_scaffold00066	AMTR_s00066p00184560	3161754	3167220	None	7841	1142	83524	No_constitutive_exon_found_in_species
CCTAGCCAACTCTCTCTCTCTCTCTCTGTGTGCATGTGTGGGAAGAGCAGCA	3309544	3309651	3309494	3309546	1	AmTr_v1.0_scaffold00066	AMTR_s00066p00189030	3305333	3309894	None	7841	1142	83524	No_constitutive_exon_found_in_species
GACTTGGGTCTTTTGTGTTTATGGTTTGTTGATTTTGGCATGTGGGACAGCA	3571769	3571784	3571834	3571782	-1	AmTr_v1.0_scaffold00066	AMTR_s00066p00196830	3569925	3584467	None	7841	1142	83524	No_constitutive_exon_found_in_species
AAGGTTTAGGAGAATTATTGTTGAAGTGGCTGACGAGTGGGAATGAACAGCT	202818	203268	203318	203266	-1	AmTr_v1.0_scaffold00069	AMTR_s00069p00030230	202818	215166	None	7841	1142	83524	No_constitutive_exon_found_in_species
GAGTTTGGACAAAGAATCTGAAAAATGTGGACTTGTGGTGATGGGTGCAGGC	252041	252520	251991	252043	1	AmTr_v1.0_scaffold00069	AMTR_s00069p00033900	249529	252520	None	7841	1142	83524	No_constitutive_exon_found_in_species
ACATTGGCAAATCCATGCCCCTAACAAGGAGTTGACCATTGTGGGTGCAGCT	385933	386206	385883	385935	1	AmTr_v1.0_scaffold00069	AMTR_s00069p00044130	384138	388844	None	7841	1142	83524	No_constitutive_exon_found_in_species
TATTGTTTGGGCAATAATCGAATGATTCGTTTGTGTTTTGGGTGTGGCAGAT	560608	560668	560718	560666	-1	AmTr_v1.0_scaffold00069	AMTR_s00069p00056230	551628	560981	None	7841	1142	83524	No_constitutive_exon_found_in_species
TCTTAGTTTTTGGGTTTATTTGTTATATTATGTTTAATGGGAAATTGCAGGC	1022874	1022924	1022974	1022922	-1	AmTr_v1.0_scaffold00069	AMTR_s00069p00088480	1022328	1023340	None	7841	1142	83524	No_constitutive_exon_found_in_species
GTATAAATAGTCATTGAAGGAGACAAAATGTTGTTTGGTGGGGCACACAGAC	1303931	1304186	1303881	1303933	1	AmTr_v1.0_scaffold00069	AMTR_s00069p00105500	1303610	1304186	None	7841	1142	83524	No_constitutive_exon_found_in_species
TTTGTGCTTAGGATATGCTTTTAGTCTTTGATGCATCTTACATGGGATAGCA	1322342	1322390	1322292	1322344	1	AmTr_v1.0_scaffold00069	AMTR_s00069p00106210	1316034	1322390	None	7841	1142	83524	No_constitutive_exon_found_in_species
AGTTGGGTAAACTACAGTATAACTGACTGCGTCATGTATGGGAATCACAGGT	1344826	1344905	1344955	1344903	-1	AmTr_v1.0_scaffold00069	AMTR_s00069p00107680	1344122	1347466	None	7841	1142	83524	No_constitutive_exon_found_in_species
TCTTCTTCTTCTTCTTTCTTTTTTTTTTTTTTGTGATTGTTGGGAATTAGGT	1889153	1889300	1889103	1889155	1	AmTr_v1.0_scaffold00069	AMTR_s00069p00135030	1883084	1889300	None	7841	1142	83524	No_constitutive_exon_found_in_species
CAGTATACTTTTCTTACTGACTAATACAGTTTACTCATTTGGGATTGCAGAT	2175354	2175503	2175304	2175356	1	AmTr_v1.0_scaffold00069	AMTR_s00069p00147710	2169554	2178288	None	7841	1142	83524	No_constitutive_exon_found_in_species
CTCTTTCTCATTTGTATTTTTCAATTTTTTTGTTGGGTGGGGACCTAAAGAG	2348942	2349338	2348892	2348944	1	AmTr_v1.0_scaffold00069	AMTR_s00069p00155290	2348163	2365158	None	7841	1142	83524	No_constitutive_exon_found_in_species
TTTTGAAGAAGTGGGGTTCTCTCATTGAGCAAATTCAAATGTGGGTGCAGGA	2507107	2507565	2507057	2507109	1	AmTr_v1.0_scaffold00069	AMTR_s00069p00161800	2504707	2515831	None	7841	1142	83524	No_constitutive_exon_found_in_species
TATAAAGTTGTTGATCTCATGCATTAATGGATTGATCTGTTGGGTGATAGGA	2509076	2509268	2509026	2509078	1	AmTr_v1.0_scaffold00069	AMTR_s00069p00161800	2504707	2515831	None	7841	1142	83524	No_constitutive_exon_found_in_species
TGCGGTATCATTTGCTCATGTTTGCTTATGGATTTTGGTGGGGGTTGCAGGG	2925815	2926001	2925765	2925817	1	AmTr_v1.0_scaffold00069	AMTR_s00069p00176780	2922374	2926001	None	7841	1142	83524	No_constitutive_exon_found_in_species
CTGTTTTGTTCAGTCAAATTTAAAGTTTGGTTTTGGTGATGGGATGGCAGAA	3062064	3062280	3062330	3062278	-1	AmTr_v1.0_scaffold00069	AMTR_s00069p00181550	3059611	3069973	None	7841	1142	83524	No_constitutive_exon_found_in_species
TTGAGAACTGACCAAGAAAGGAATCTTTGTGTTTGTGGGTGAATGATTAGAT	3124048	3124285	3123998	3124050	1	AmTr_v1.0_scaffold00069	AMTR_s00069p00183260	3121428	3126084	None	7841	1142	83524	No_constitutive_exon_found_in_species
AGGCATAATATTTTGTTCTATAATTATTGAGCTACATTTTGGGTAAGCAGGA	3589326	3589593	3589276	3589328	1	AmTr_v1.0_scaffold00069	AMTR_s00069p00197220	3585542	3589593	None	7841	1142	83524	No_constitutive_exon_found_in_species
TCTCATTATGATCTTTTGAGATCAGTTTTCTCACCACACTTGGGAGTTAGTT	3738852	3738865	3738915	3738863	-1	AmTr_v1.0_scaffold00069	AMTR_s00069p00201370	3729923	3740038	None	7841	1142	83524	No_constitutive_exon_found_in_species
TTTTTATGAGTTTTATTACTTAGTTTTTGGTATTTGTGGGAATGGTACAGTG	3730746	3730921	3730971	3730919	-1	AmTr_v1.0_scaffold00069	AMTR_s00069p00201370	3729923	3740038	None	7841	1142	83524	No_constitutive_exon_found_in_species
TAAACTTCTTAGTGGGTTTTTGTTTTACTTGATTGTGTTTGCTGGGATAGGA	3840280	3840379	3840230	3840282	1	AmTr_v1.0_scaffold00069	AMTR_s00069p00204310	3833273	3843526	None	7841	1142	83524	No_constitutive_exon_found_in_species
TCCTATAATTTTAAATGGTTACTTATGAGTTTTCTCCCTAATGGGTACAGGA	336360	336435	336310	336362	1	AmTr_v1.0_scaffold00071	AMTR_s00071p00038040	300662	338158	None	7841	1142	83524	No_constitutive_exon_found_in_species
TTCAACAGAGAATAATTGCCATGAAATTACAATGAAATGGGTGAAAACAGGT	784018	784144	783968	784020	1	AmTr_v1.0_scaffold00071	AMTR_s00071p00072250	770720	788778	None	7841	1142	83524	No_constitutive_exon_found_in_species
CAGTGCTATCATGTGACACCATTAACATTGTTTTTGACTGCATGGGGCAGTG	1361316	1361514	1361266	1361318	1	AmTr_v1.0_scaffold00071	AMTR_s00071p00107830	1347211	1364193	None	7841	1142	83524	No_constitutive_exon_found_in_species
TGACTTCTCTAAGCAGTAACTTTGAGGTGTTTAATATTTCGGCAGGGCAGGT	1677065	1677285	1677015	1677067	1	AmTr_v1.0_scaffold00071	AMTR_s00071p00124830	1676836	1677285	None	7841	1142	83524	No_constitutive_exon_found_in_species
ACAATACATGCCCTAGTTTTAGGAGACCCACCCAAGTTTTTTTGGGGAAGGA	1823023	1823089	1822973	1823025	1	AmTr_v1.0_scaffold00071	AMTR_s00071p00131920	1822409	1823089	None	7841	1142	83524	No_constitutive_exon_found_in_species
CCACTTTATGACCGATTACTTAGTTGTGGACTCTATTCGGGAATCTGAAGGT	2425288	2425316	2425366	2425314	-1	AmTr_v1.0_scaffold00071	AMTR_s00071p00158330	2425288	2426034	None	7841	1142	83524	No_constitutive_exon_found_in_species
TCTTTGCTCTTACTTTTCTATTTTCTTGTGTTCCATTGGTTGGGGTGCAGAA	2665022	2665155	2665205	2665153	-1	AmTr_v1.0_scaffold00071	AMTR_s00071p00167530	2662454	2672891	None	7841	1142	83524	No_constitutive_exon_found_in_species
TTCTCAGCTATTTATTTTTGTGACATATTTCGGAAATCGGGATGTCAAAGTG	2787951	2788126	2787901	2787953	1	AmTr_v1.0_scaffold00071	AMTR_s00071p00171840	2782911	2790994	None	7841	1142	83524	No_constitutive_exon_found_in_species
CTTTGAGTTCTCAGTGGCTTGGCCATTTCTATTTTTACTGGGATATGCAGGA	2992479	2992647	2992697	2992645	-1	AmTr_v1.0_scaffold00071	AMTR_s00071p00179250	2992479	3003097	None	7841	1142	83524	No_constitutive_exon_found_in_species
AATATACTGTTAATCTGGCCACACATACATGCAGTTGTCGGGTGTGGCAGGT	3175036	3175342	3175392	3175340	-1	AmTr_v1.0_scaffold00071	AMTR_s00071p00185000	3175036	3176092	None	7841	1142	83524	No_constitutive_exon_found_in_species
TTCTTTAATGCCCCTGCAATCATTCATGACTTTGATTTCTGTGGGTGCAGTC	3205521	3205757	3205807	3205755	-1	AmTr_v1.0_scaffold00071	AMTR_s00071p00185920	3204341	3211124	None	7841	1142	83524	No_constitutive_exon_found_in_species
GCTCCTATGCATGATTTCTTTGCTAAGGTTGGAAGACTTGGGTATGACAGGA	3274982	3275255	3274932	3274984	1	AmTr_v1.0_scaffold00071	AMTR_s00071p00187920	3267607	3275255	None	7841	1142	83524	No_constitutive_exon_found_in_species
AATAGGAAGTGCTTGTATTGGGATCTCTAATTATTGCAATGGGATTGCAGGA	3355173	3355338	3355123	3355175	1	AmTr_v1.0_scaffold00071	AMTR_s00071p00190050	3339658	3356344	None	7841	1142	83524	No_constitutive_exon_found_in_species
TGCTCATGCTCTGCAATGACAATTTATTTGTTCTTGTTGTATGGGTACAGAG	3754604	3754684	3754554	3754606	1	AmTr_v1.0_scaffold00071	AMTR_s00071p00202040	3753919	3765254	None	7841	1142	83524	No_constitutive_exon_found_in_species
TGTAATTCATGATTTGATTATTAATATTGTTTTTAATTTGGGGATCATAGGT	2252535	2252589	2252639	2252587	-1	AmTr_v1.0_scaffold00074	AMTR_s00074p00151240	2250633	2254586	None	7841	1142	83524	No_constitutive_exon_found_in_species
TATGGTGATGAAAGGACTGTGCAATTAGGGGCGAGTCGTGAGGGCGATAGAC	2800414	2801814	2800364	2800416	1	AmTr_v1.0_scaffold00074	AMTR_s00074p00172480	2799852	2801814	None	7841	1142	83524	No_constitutive_exon_found_in_species
GGGCCCAAGCCCATGGATACCATATCTAAGTATCTATTTTGGGGGCCCAGGC	276110	276472	276060	276112	1	AmTr_v1.0_scaffold00070	AMTR_s00070p00035980	275734	277152	None	7841	1142	83524	No_constitutive_exon_found_in_species
ACAGATTTAATCTATAGTACCTTACACAACTCTTGAATCTCTGAGGGCAGGG	1333163	1333250	1333300	1333248	-1	AmTr_v1.0_scaffold00070	AMTR_s00070p00106620	1323806	1338213	None	7841	1142	83524	No_constitutive_exon_found_in_species
TCAAAAATATTTTTTTTTTTGTTTTTATTTTTAAGGCGAGGGAGTTGTAGAC	1372976	1373941	1373991	1373939	-1	AmTr_v1.0_scaffold00070	AMTR_s00070p00109270	1371693	1374797	None	7841	1142	83524	No_constitutive_exon_found_in_species
ATCAGAGGGTAGGCACGAGCGTAGACGCGTTCGGTGTCGAGGGTTGACAGCC	1980257	1980771	1980207	1980259	1	AmTr_v1.0_scaffold00070	AMTR_s00070p00139300	1979816	1982129	None	7841	1142	83524	No_constitutive_exon_found_in_species
TCCTTAGTTGTGTGATTGACTCTAATTCTTTCTTGTGTGTCGATGGGAAGGT	2196284	2196409	2196234	2196286	1	AmTr_v1.0_scaffold00070	AMTR_s00070p00148660	2195347	2197400	None	7841	1142	83524	No_constitutive_exon_found_in_species
TGCATTGCTGTTGAAGGTCTTTGTTATGTGTAGATGATGGGATGATGCAGTG	2210865	2211086	2210815	2210867	1	AmTr_v1.0_scaffold00070	AMTR_s00070p00149440	2210585	2211086	None	7841	1142	83524	No_constitutive_exon_found_in_species
TTTTACTTTCATTTATAATGCCCATTTATCATAATATTCTGGGGCTGCAGGT	238648	238722	238598	238650	1	AmTr_v1.0_scaffold00072	AMTR_s00072p00032790	237285	239624	None	7841	1142	83524	No_constitutive_exon_found_in_species
GGAAGACCGGGTTCTCTTACTTCTTGATTCGAAGTTGGAGGGTGATGCAGGC	437928	438143	437878	437930	1	AmTr_v1.0_scaffold00072	AMTR_s00072p00048160	435770	438143	None	7841	1142	83524	No_constitutive_exon_found_in_species
CCGTTGGCTTACGACTGTGCTGATGCAGGTGGTTCAAAGGGGAGCAGTAGCC	1133196	1133400	1133450	1133398	-1	AmTr_v1.0_scaffold00072	AMTR_s00072p00095380	1133196	1133479	None	7841	1142	83524	No_constitutive_exon_found_in_species
CCTGATCGATCCAAGGGTCGAGCTCATTTATCGATGATTTGGGCGATCAGAA	1254420	1254621	1254370	1254422	1	AmTr_v1.0_scaffold00072	AMTR_s00072p00102490	1253908	1255805	None	7841	1142	83524	No_constitutive_exon_found_in_species
CTCTCTTTCATTTGATTGATCTCTCAGATTTTTTTTTTTTGGGTTTGAAGCA	1359807	1359837	1359887	1359835	-1	AmTr_v1.0_scaffold00072	AMTR_s00072p00108530	1359807	1360411	None	7841	1142	83524	No_constitutive_exon_found_in_species
ACATAAGGAAGTAAGGCAGTACCAGGACAAGGTTGTGCCTTATTGGGAAGAT	1736356	1736674	1736306	1736358	1	AmTr_v1.0_scaffold00072	AMTR_s00072p00127880	1736178	1736674	None	7841	1142	83524	No_constitutive_exon_found_in_species
AGATAAGATGGTCTTAATAGGTGCACATAATTTTGATATAGTGGGGGCAGGG	2553485	2553627	2553435	2553487	1	AmTr_v1.0_scaffold00072	AMTR_s00072p00163650	2552523	2553627	None	7841	1142	83524	No_constitutive_exon_found_in_species
CTTTGGTTGTTCTTGACACGATGGAGGATGCTGTGGTTCATGAGGGTTAGGG	2613765	2613870	2613920	2613868	-1	AmTr_v1.0_scaffold00072	AMTR_s00072p00165680	2613390	2614689	None	7841	1142	83524	No_constitutive_exon_found_in_species
AATAACACTACAAGTGTGTTCTTTGATGTTTCACTTGCCGGAATGGGCAGGT	2805407	2805495	2805357	2805409	1	AmTr_v1.0_scaffold00072	AMTR_s00072p00172660	2805186	2805495	None	7841	1142	83524	No_constitutive_exon_found_in_species
GTTGTGGTCACACTCAAAGCAAAGGAGAAGAGAGGATGAAGGGGTCGCAGGT	479259	479644	479209	479261	1	AmTr_v1.0_scaffold00073	AMTR_s00073p00051040	479108	479644	None	7841	1142	83524	No_constitutive_exon_found_in_species
GGCTCCTAATGGACAACGTTCTCTAATTTTGTTGTTATTTGGGTGTATAGAT	522066	522282	522016	522068	1	AmTr_v1.0_scaffold00073	AMTR_s00073p00054080	520732	522282	None	7841	1142	83524	No_constitutive_exon_found_in_species
TTTCTTGAATTTCAATCCTTTGTCCTGAATAGTAATTTTGGGAACCCAAGGT	2433250	2433574	2433200	2433252	1	AmTr_v1.0_scaffold00073	AMTR_s00073p00158570	2430087	2433574	None	7841	1142	83524	No_constitutive_exon_found_in_species
GTCTGATTGCTTTGGTTTTGTCTCTGTCTTTCATTGTTTTGCGGGGATAGAT	2155157	2155304	2155107	2155159	1	AmTr_v1.0_scaffold00078	AMTR_s00078p00147080	2152382	2157907	None	7841	1142	83524	No_constitutive_exon_found_in_species
GACTTCTTTGGTATCTTATATTTAATTAAATGATTTCAATTGTGGGGCAGAT	2567554	2567774	2567824	2567772	-1	AmTr_v1.0_scaffold00078	AMTR_s00078p00163980	2561401	2573045	None	7841	1142	83524	No_constitutive_exon_found_in_species
AAACATTGTTTGATTGTAAACAAATTGCTATTTATCTTGCATGGGAACAGTT	2644976	2645119	2645169	2645117	-1	AmTr_v1.0_scaffold00078	AMTR_s00078p00166420	2632283	2675044	None	7841	1142	83524	No_constitutive_exon_found_in_species
GTCTTATACATAGACCTTCATTTCCTTGTTTTCTTTTATTAATGGGGCAGGT	3523215	3523289	3523339	3523287	-1	AmTr_v1.0_scaffold00078	AMTR_s00078p00195500	3520165	3531068	None	7841	1142	83524	No_constitutive_exon_found_in_species
AATCTTTTATACTGATAATCATAATAACAATTGTGATGGTGGGGGAGCAGAA	258418	259719	258368	258420	1	AmTr_v1.0_scaffold00075	AMTR_s00075p00034690	258119	263861	None	7841	1142	83524	No_constitutive_exon_found_in_species
AGTGAGATACCATCCTGATCAATGTGAAATGCTGTCTGGGATGTGGGCAGCA	692535	692567	692617	692565	-1	AmTr_v1.0_scaffold00075	AMTR_s00075p00066800	692068	702335	None	7841	1142	83524	No_constitutive_exon_found_in_species
ATGGTGGACGGTGGTGAGGGGCCAACACATAGAGAGGGCGAAAGTGGCAGGG	1012488	1012701	1012438	1012490	1	AmTr_v1.0_scaffold00075	AMTR_s00075p00087750	1012337	1012701	None	7841	1142	83524	No_constitutive_exon_found_in_species
TCAAATAGTAGGGTGCGCAATTGTCATCAGGCTTCGAAGCGTGAGGGCAGGT	1089792	1089867	1089742	1089794	1	AmTr_v1.0_scaffold00075	AMTR_s00075p00091010	1062376	1089867	None	7841	1142	83524	No_constitutive_exon_found_in_species
CTTTCCTTTGCTCGGCAAGAGCATCTAGACTTTGATGGTGAGCCGGGTAGTT	1612761	1612830	1612880	1612828	-1	AmTr_v1.0_scaffold00075	AMTR_s00075p00121700	1612761	1614913	None	7841	1142	83524	No_constitutive_exon_found_in_species
CAGTTTTCATAGCTTTAACATAATTTTTTTGGCATATTTCTGGGTGACAGAC	290485	290563	290613	290561	-1	AmTr_v1.0_scaffold00077	AMTR_s00077p00037200	290485	301031	None	7841	1142	83524	No_constitutive_exon_found_in_species
GACATGGCCTTGAATTTTCTTTTCTGCAAATGTATCGGTGGTGGGTGCAGCT	753732	754088	754138	754086	-1	AmTr_v1.0_scaffold00077	AMTR_s00077p00070990	753732	768872	None	7841	1142	83524	No_constitutive_exon_found_in_species
TTCATTTGATTCTACATTTCTTACTTTTGTTGGGGTTGGTGGGAAATTAGGT	865890	866239	866289	866237	-1	AmTr_v1.0_scaffold00077	AMTR_s00077p00078180	864972	866818	None	7841	1142	83524	No_constitutive_exon_found_in_species
CTTAGAGGCGTGATGAGGGAGAAAGGTTTGAGGAAGAGAGCAGGGTGCAGTT	1227713	1227852	1227663	1227715	1	AmTr_v1.0_scaffold00077	AMTR_s00077p00100730	1225401	1227852	None	7841	1142	83524	No_constitutive_exon_found_in_species
AAAATAATTGCTTATACTTACTGTTTCTTTTTAATTGCTGGGAATCGAAGTT	2653898	2654007	2654057	2654005	-1	AmTr_v1.0_scaffold00077	AMTR_s00077p00167100	2649915	2655111	None	7841	1142	83524	No_constitutive_exon_found_in_species
TTGATAATGGATTTTATCTTTACGTGGTTCGGTTCCTTTTGTGGGTGAAGTT	3179129	3179258	3179308	3179256	-1	AmTr_v1.0_scaffold00076	AMTR_s00076p00183960	3143835	3222606	None	7841	1142	83524	No_constitutive_exon_found_in_species
CTGCTTTGCGACCGATTACTTAGCTGTGAACTCCATTCGGGAATTTGAAGGT	3245561	3245589	3245639	3245587	-1	AmTr_v1.0_scaffold00076	AMTR_s00076p00187340	3245561	3246226	None	7841	1142	83524	No_constitutive_exon_found_in_species
GACTATAATAAGAGTGGTAGCGTTAAACCTTTGTTGGGAATAAATGGAAGGT	612140	612272	612322	612270	-1	AmTr_v1.0_scaffold00079	AMTR_s00079p00061090	611818	613211	None	7841	1142	83524	No_constitutive_exon_found_in_species
CTCTCTCTCTCTATAAATCAATAGTAATTGCATTCCAATGGGGATTACAGGT	3226851	3227068	3227118	3227066	-1	AmTr_v1.0_scaffold00079	AMTR_s00079p00186650	3226851	3232536	None	7841	1142	83524	No_constitutive_exon_found_in_species
TAATTGGTCTTTCCCTTTGCGAGTTTTACTGAACTAATTAAAGGGTGCAGAA	3243835	3243930	3243980	3243928	-1	AmTr_v1.0_scaffold00079	AMTR_s00079p00187170	3240699	3254159	None	7841	1142	83524	No_constitutive_exon_found_in_species
AAAGTGTGAATAATCATAAATAGGAAACAGTGGTGAGATATGGGTTGAAGGG	1059074	1059265	1059024	1059076	1	AmTr_v1.0_scaffold00080	AMTR_s00080p00090810	1058920	1059265	None	7841	1142	83524	No_constitutive_exon_found_in_species
GCAGAAATTTGTTTGTTCTAAAAATTTGTAATTATTATATTTGTGGGAAGGT	1536778	1536906	1536956	1536904	-1	AmTr_v1.0_scaffold00080	AMTR_s00080p00116860	1518535	1551082	None	7841	1142	83524	No_constitutive_exon_found_in_species
CAAGCACTGATTTTATTGTCTTGCTGAAAATTTTGGGGTGATATGGAAAGGT	2551272	2551454	2551222	2551274	1	AmTr_v1.0_scaffold00080	AMTR_s00080p00163630	2550829	2552729	None	7841	1142	83524	No_constitutive_exon_found_in_species
CCGCATTGCGACCAATTACTTAGCTGTGGACTCCATTCGGGAATCTGAAGGT	260761	260789	260711	260763	1	AmTr_v1.0_scaffold00081	AMTR_s00081p00034970	260005	260789	None	7841	1142	83524	No_constitutive_exon_found_in_species
GTGAAAACTTACGTTGGGTATTCTCTTATTGGGATGCCTATGGGCAACAGTG	668029	668188	668238	668186	-1	AmTr_v1.0_scaffold00081	AMTR_s00081p00064980	667034	693914	None	7841	1142	83524	No_constitutive_exon_found_in_species
ACATAGATGCTGTGGTTGATGCATTTTTCCTTACTTTTTTAAATGGGCAGGT	2303397	2303578	2303347	2303399	1	AmTr_v1.0_scaffold00081	AMTR_s00081p00153110	2296371	2308459	None	7841	1142	83524	No_constitutive_exon_found_in_species
TCCTGTTTTTGAAGTCTTTTTTGTGCTGGGTTTTCTTCTTATGGGTGCAGAG	2357519	2357611	2357661	2357609	-1	AmTr_v1.0_scaffold00081	AMTR_s00081p00154850	2340674	2357921	None	7841	1142	83524	No_constitutive_exon_found_in_species
GTGGGTTTTTGAAGTTACTAATTTTGTGGGTTTTGGTTTTGGGGGTGAAGGT	2844062	2844219	2844012	2844064	1	AmTr_v1.0_scaffold00081	AMTR_s00081p00174060	2843704	2845042	None	7841	1142	83524	No_constitutive_exon_found_in_species
AGGAAAGGGAGCAGCAAGGTGGTAGCATCAGCAGAGGTTGGGGATAACAGCT	1163036	1163234	1163284	1163232	-1	AmTr_v1.0_scaffold00082	AMTR_s00082p00097190	1163036	1163379	None	7841	1142	83524	No_constitutive_exon_found_in_species
GAAAATGTCTTGCTTGATTTCCATACTGAATTTTTAATTTGGGATTGCAGGT	1634113	1634153	1634203	1634151	-1	AmTr_v1.0_scaffold00082	AMTR_s00082p00122660	1632717	1637982	None	7841	1142	83524	No_constitutive_exon_found_in_species
TATTTGCTATTCGCAAATGGGCGACATTGTTGACTCTTGGGTAGAGGCAGGC	2565442	2565814	2565864	2565812	-1	AmTr_v1.0_scaffold00082	AMTR_s00082p00164090	2565442	2566344	None	7841	1142	83524	No_constitutive_exon_found_in_species
TCCCTTTCAATTAGTGAGAAACTGAGCCCTTCTTTGTGTTTTGGGAATAGGG	2731803	2731850	2731900	2731848	-1	AmTr_v1.0_scaffold00082	AMTR_s00082p00169880	2728858	2738085	None	7841	1142	83524	No_constitutive_exon_found_in_species
GCACCCCTTTTCTGTCTCTCATGAATCACTGTTTGGGTATGGGTATGCAGGG	2608289	2611086	2608239	2608291	1	AmTr_v1.0_scaffold00090	AMTR_s00090p00165440	2605788	2611086	None	7841	1142	83524	No_constitutive_exon_found_in_species
AAGCATGCGGGGTAGGGAGAAGGAAGAAGATCGCGTGGTGAAGGGAGAAGGA	2779348	2779622	2779672	2779620	-1	AmTr_v1.0_scaffold00090	AMTR_s00090p00171670	2779348	2779747	None	7841	1142	83524	No_constitutive_exon_found_in_species
CATGTATGTTTTTGTGTTTTTTTAATTATTCTGTTATCATATTGGGACAGGT	2980102	2980323	2980373	2980321	-1	AmTr_v1.0_scaffold00090	AMTR_s00090p00178540	2967044	3017030	None	7841	1142	83524	No_constitutive_exon_found_in_species
CTCTTTCTTCTATTCTTCCATAGTAAGTTGAAGTGATTTGACATGGGCAGGT	200368	200469	200318	200370	1	AmTr_v1.0_scaffold00089	AMTR_s00089p00029710	198578	209636	None	7841	1142	83524	No_constitutive_exon_found_in_species
ATTTTAACAACTGCGGATATATGAGTTTATTCTCTATGTGGGGAATGCAGGT	279647	279785	279597	279649	1	AmTr_v1.0_scaffold00089	AMTR_s00089p00034850	258951	285026	None	7841	1142	83524	No_constitutive_exon_found_in_species
AATTTTGAATTGATCCACCATTCTGCATAACCAACCATTTGGGGCCACAGAA	908171	908216	908266	908214	-1	AmTr_v1.0_scaffold00089	AMTR_s00089p00081270	907930	909820	None	7841	1142	83524	No_constitutive_exon_found_in_species
GGAGAAAGAAAATGGATGAGTTTTTTTATTTATTTTTGGCTGGGATTAAGGG	2873695	2873758	2873808	2873756	-1	AmTr_v1.0_scaffold00089	AMTR_s00089p00172750	2806728	2937216	None	7841	1142	83524	No_constitutive_exon_found_in_species
ATGACATATTTTGATTGGTTTCTCTCTCATCTCTTCTGGGCGTAGAGCAGGT	239996	240607	240657	240605	-1	AmTr_v1.0_scaffold00086	AMTR_s00086p00033010	239764	266815	None	7841	1142	83524	No_constitutive_exon_found_in_species
GTCTGTGAGTACAGCAAAGGATGGTGTGATGGGTGGACGGCTGGGGGCAGCA	1723308	1723872	1723258	1723310	1	AmTr_v1.0_scaffold00086	AMTR_s00086p00127240	1723278	1723872	None	7841	1142	83524	No_constitutive_exon_found_in_species
GATAATTTGTAGTTACAAGAGTGACTGATGTTTTTTCTTTTGGGGTGCAGAT	872566	872764	872516	872568	1	AmTr_v1.0_scaffold00087	AMTR_s00087p00078190	865093	874392	None	7841	1142	83524	No_constitutive_exon_found_in_species
AAAGGAGGAAAGATGATTGCTGATTTTGATTATGATGATTATGGGACAAGGT	1138504	1138696	1138746	1138694	-1	AmTr_v1.0_scaffold00083	AMTR_s00083p00095580	1135735	1152174	None	7841	1142	83524	No_constitutive_exon_found_in_species
TCATTTATTTCTGGATGTATTGTTATCTGTTTTCTTCTTTTGGGAGGAAGAC	1358304	1358385	1358254	1358306	1	AmTr_v1.0_scaffold00088	AMTR_s00088p00108420	1357914	1373605	None	7841	1142	83524	No_constitutive_exon_found_in_species
GAACCATGAATGGAATGGTGAATGATCTGATAGTTTTGATTGGGGCACAGAT	2265471	2265710	2265421	2265473	1	AmTr_v1.0_scaffold00088	AMTR_s00088p00151800	2265257	2265710	None	7841	1142	83524	No_constitutive_exon_found_in_species
CAATGACTGTTATTCCTTTTCCTTTTTTTATTGGATTGCTGGGTGGGCAGGT	2530918	2531008	2531058	2531006	-1	AmTr_v1.0_scaffold00088	AMTR_s00088p00162200	2515746	2534078	None	7841	1142	83524	No_constitutive_exon_found_in_species
TGGGGTGGATAACGAGGGCTGGGATAGGGGTACAAATAAGGGTGGGGTAGGG	2581393	2581720	2581770	2581718	-1	AmTr_v1.0_scaffold00088	AMTR_s00088p00164600	2581393	2581910	None	7841	1142	83524	No_constitutive_exon_found_in_species
GGGTAGCAAATATCCATATCCATTGTTGTTTTGTTGGGGTGACATGGCAGAC	296028	296280	296330	296278	-1	AmTr_v1.0_scaffold00085	AMTR_s00085p00037620	296028	296400	None	7841	1142	83524	No_constitutive_exon_found_in_species
TGCTGCTCATACTATACCTTGCATGTTTCTGACTATTTTGGGGATTACAGGA	511521	511821	511471	511523	1	AmTr_v1.0_scaffold00085	AMTR_s00085p00052820	504266	511821	None	7841	1142	83524	No_constitutive_exon_found_in_species
GGGGCAAGTGCCACACTGCAAGGCACCATTCCTGTTGTTAATTGGGGCAGTG	525370	525532	525582	525530	-1	AmTr_v1.0_scaffold00085	AMTR_s00085p00054430	525370	529085	None	7841	1142	83524	No_constitutive_exon_found_in_species
TGTAAACTGGCAGGTGAGCAAGTACCACGTGTTTCGGTGTGACTGGGCAGGA	928200	928272	928322	928270	-1	AmTr_v1.0_scaffold00085	AMTR_s00085p00077640	854190	928390	None	7841	1142	83524	No_constitutive_exon_found_in_species
TAAATCCTTAAGGAAACAAGCTCATACATTCTGGATTTGAGTGGGCGCAGGT	962624	962847	962574	962626	1	AmTr_v1.0_scaffold00085	AMTR_s00085p00083580	944814	962847	None	7841	1142	83524	No_constitutive_exon_found_in_species
CCTTGGAGGGGGTGGGAGCCAAGGGTAGGAGGTTAGCAAGGGTGAAGCAGGT	1105703	1105840	1105653	1105705	1	AmTr_v1.0_scaffold00085	AMTR_s00085p00093460	1105510	1106081	None	7841	1142	83524	No_constitutive_exon_found_in_species
TCTTTCTAATGTTTCCATTTTTACTTATTAATTCTTTTCTGGGGTTCAAGAA	3004970	3005059	3004920	3004972	1	AmTr_v1.0_scaffold00085	AMTR_s00085p00178400	2964548	3038267	None	7841	1142	83524	No_constitutive_exon_found_in_species
CATTTGAATTTTACATGTTTTTCATTTCTGAAATTCTTGTGGGATGTAAGTC	3005227	3005331	3005177	3005229	1	AmTr_v1.0_scaffold00085	AMTR_s00085p00178400	2964548	3038267	None	7841	1142	83524	No_constitutive_exon_found_in_species
GTCACCAGTCTACGGAACTAATTTGGTATGTTGCAATGAAACAAGGGCAGGT	178051	178237	178287	178235	-1	AmTr_v1.0_scaffold00095	AMTR_s00095p00028050	178051	188295	None	7841	1142	83524	No_constitutive_exon_found_in_species
TGCCTCTGTTAATTCTATTACTGAATTGTTGCTTTCGGGAAAGCGTACAGGC	529884	530000	529834	529886	1	AmTr_v1.0_scaffold00095	AMTR_s00095p00053110	507832	531816	None	7841	1142	83524	No_constitutive_exon_found_in_species
TTCCTTACTAGATTCTGTGTGTTTTCTTGCTGATTTATCTGGGAATGCAGCC	608218	608416	608466	608414	-1	AmTr_v1.0_scaffold00095	AMTR_s00095p00059370	591096	610045	None	7841	1142	83524	No_constitutive_exon_found_in_species
ATTTCATTACTTTCTCAACTGATCTTTTATCTTTATTGTTGGGTTTGAAGGC	591096	591243	591293	591241	-1	AmTr_v1.0_scaffold00095	AMTR_s00095p00059370	591096	610045	None	7841	1142	83524	No_constitutive_exon_found_in_species
GAGAGGTGCATTATTTTCCTACCGTTTCGTATGCTTTTGTCGATGGGCAGGT	835900	836101	836151	836099	-1	AmTr_v1.0_scaffold00095	AMTR_s00095p00076530	835900	838432	None	7841	1142	83524	No_constitutive_exon_found_in_species
TTCATCTTTTTCCTTTCATTTCCTCATTTCTTTTCTGGGTGGGATTGCAGGA	892132	892192	892082	892134	1	AmTr_v1.0_scaffold00095	AMTR_s00095p00079060	877065	892192	None	7841	1142	83524	No_constitutive_exon_found_in_species
AGAATTGTTACATGGAAATAATGCTTTGATGTTTGAATTTGGCAGGGCAGAA	1179616	1179991	1180041	1179989	-1	AmTr_v1.0_scaffold00095	AMTR_s00095p00098050	1177895	1189660	None	7841	1142	83524	No_constitutive_exon_found_in_species
TCAATCACCATGGATAATTCGATAGATTACTGACATACATGGGCATGCAGGT	1998077	1998258	1998027	1998079	1	AmTr_v1.0_scaffold00095	AMTR_s00095p00139840	1990734	2022816	None	7841	1142	83524	No_constitutive_exon_found_in_species
AGAGAGAGAGTATTAAACAGAAAATGTTGAAAACAACTATGGGAATGTAGGA	711382	711548	711332	711384	1	AmTr_v1.0_scaffold00092	AMTR_s00092p00067800	705226	712474	None	7841	1142	83524	No_constitutive_exon_found_in_species
TTATTTCCTCATGTCTAAATTTCATTTCATTTTTTATTGGGGTGGTGTAGCT	1615268	1615481	1615218	1615270	1	AmTr_v1.0_scaffold00092	AMTR_s00092p00121800	1613865	1618394	None	7841	1142	83524	No_constitutive_exon_found_in_species
ACTCCATTTTTCCCCATTCATCTCATCAATTTCCTTTGATTTGGGAAAAGAG	1726617	1726722	1726772	1726720	-1	AmTr_v1.0_scaffold00092	AMTR_s00092p00126260	1702543	1726922	None	7841	1142	83524	No_constitutive_exon_found_in_species
TTTTCTTTGTTTATGTGCAAGATTTGCCTAAACATTTGTTGGGATGATAGGC	1716017	1716066	1716116	1716064	-1	AmTr_v1.0_scaffold00092	AMTR_s00092p00126260	1702543	1726922	None	7841	1142	83524	No_constitutive_exon_found_in_species
GGCAATGGAGGGCTAGTGGTTGGGATTTTGGGAGGTTGTGGGGATATTAGGG	2324708	2324866	2324916	2324864	-1	AmTr_v1.0_scaffold00092	AMTR_s00092p00154220	2324708	2325226	None	7841	1142	83524	No_constitutive_exon_found_in_species
ATGTAAACTTTGCTTCTTACTATTTTTTATATTTTCACCATGGGAATTAGGG	2583645	2584096	2583595	2583647	1	AmTr_v1.0_scaffold00092	AMTR_s00092p00164660	2582820	2631912	None	7841	1142	83524	No_constitutive_exon_found_in_species
TGAAATTTTATTCCCCGTGTTCTCTGATGTGGAACTTGGGTGGGCGGCAGGC	2631407	2631521	2631357	2631409	1	AmTr_v1.0_scaffold00092	AMTR_s00092p00164660	2582820	2631912	None	7841	1142	83524	No_constitutive_exon_found_in_species
ATTCATACCAGCTGTTTCTTTAAGGCCTTGATTTGGGGTTGAATATACAGGG	2664758	2664874	2664924	2664872	-1	AmTr_v1.0_scaffold00092	AMTR_s00092p00167540	2663021	2667886	None	7841	1142	83524	No_constitutive_exon_found_in_species
AATGCAATCAAAGTCCTGAGTCAAACTTGTTCTACCATAGGGTGTAAGAGAA	2785099	2785363	2785413	2785361	-1	AmTr_v1.0_scaffold00092	AMTR_s00092p00171950	2785099	2785637	None	7841	1142	83524	No_constitutive_exon_found_in_species
TTGGGGAATATTTGATGTGTTTTAATATTAATTAGTTGTTATGGGTGAAGGA	565705	565810	565655	565707	1	AmTr_v1.0_scaffold00093	AMTR_s00093p00057150	562796	566630	None	7841	1142	83524	No_constitutive_exon_found_in_species
CGAGGACGCCTAAGCACCAAGACGACCTGGTGTAACACCTGATTGGGTAGGC	621573	621899	621949	621897	-1	AmTr_v1.0_scaffold00093	AMTR_s00093p00061750	621573	622548	None	7841	1142	83524	No_constitutive_exon_found_in_species
CATTTGCATTCGACTCCAATGAATTAATTTGATAAATTGGGCATTGGAAGGT	1256699	1256764	1256649	1256701	1	AmTr_v1.0_scaffold00093	AMTR_s00093p00102680	1256264	1304445	None	7841	1142	83524	No_constitutive_exon_found_in_species
TAGTTTCATTGCTGTCTCTGTTTTGATGGGTTTGTTGTGGGGCTGAGCAGCC	1406908	1407156	1407206	1407154	-1	AmTr_v1.0_scaffold00093	AMTR_s00093p00110710	1404243	1407329	None	7841	1142	83524	No_constitutive_exon_found_in_species
TTGGTGGTAATGGAGATAGAAGGTAATGAGGTGATTCTGGGGGAGTGCAGGA	1216746	1217012	1217062	1217010	-1	AmTr_v1.0_scaffold00091	AMTR_s00091p00100240	1216746	1217053	None	7841	1142	83524	No_constitutive_exon_found_in_species
GCCTATAGTTGACGGCTTTCGTGCTTTACCCTGGCTATTGGGGGGACCAGGT	1751367	1751533	1751317	1751369	1	AmTr_v1.0_scaffold00091	AMTR_s00091p00128610	1750923	1751533	None	7841	1142	83524	No_constitutive_exon_found_in_species
TAGCCCGCCCCACTCTTTGACTCTCATTCTCTCTCGCACAAATGGGGCAGCT	751634	751972	751584	751636	1	AmTr_v1.0_scaffold00098	AMTR_s00098p00070840	751350	751972	None	7841	1142	83524	No_constitutive_exon_found_in_species
TTCTCAAGGCTTCATATGATAATGACAAAGATTTGGCTTTGGTGGGCTAGGG	247161	247240	247111	247163	1	AmTr_v1.0_scaffold00096	AMTR_s00096p00033630	246633	248037	None	7841	1142	83524	No_constitutive_exon_found_in_species
GTGTACCAGATCTTCTTTTAATTACTTTTTATTGTACTTCCAATGGGCAGGT	338337	338479	338529	338477	-1	AmTr_v1.0_scaffold00096	AMTR_s00096p00039880	326585	373340	None	7841	1142	83524	No_constitutive_exon_found_in_species
GGATCATTAGGTTTATACTGCAGAAGCACCCTAAACAATCGAGGGATTAGGT	1247513	1247919	1247969	1247917	-1	AmTr_v1.0_scaffold00096	AMTR_s00096p00102130	1247513	1248112	None	7841	1142	83524	No_constitutive_exon_found_in_species
TTCTAACTTCTTATTGTCCTTATCTTTTCCTTCTTCCTTTTGGGCAACAGGG	1471591	1471810	1471541	1471593	1	AmTr_v1.0_scaffold00096	AMTR_s00096p00114120	1467596	1471810	None	7841	1142	83524	No_constitutive_exon_found_in_species
TACACGACATGGAGAAGAGTAGGAGGTGTAGGTGTCAATGGGGAGAGCAGTG	2468006	2468146	2467956	2468008	1	AmTr_v1.0_scaffold00096	AMTR_s00096p00160080	2467558	2476434	None	7841	1142	83524	No_constitutive_exon_found_in_species
ATGCCTGTATGCATAATTTTTCTTTTAACATTGTATTTTTGATGGGAAAGGA	832662	832808	832858	832806	-1	AmTr_v1.0_scaffold00097	AMTR_s00097p00076000	829360	833377	None	7841	1142	83524	No_constitutive_exon_found_in_species
GCAGCAAGATGGCGGCTGTGGCTGCTTGGTTGTTGACTGTGGTGTGGGAGAA	1403494	1403687	1403737	1403685	-1	AmTr_v1.0_scaffold00097	AMTR_s00097p00110700	1403494	1403912	None	7841	1142	83524	No_constitutive_exon_found_in_species
GCAGCAAGATGACGGCTATGACTGCTTGGCTGTTGACTGTGGTGTGGGAGAA	1420953	1421134	1421184	1421132	-1	AmTr_v1.0_scaffold00097	AMTR_s00097p00111630	1420644	1421236	None	7841	1142	83524	No_constitutive_exon_found_in_species
CACCACCCCACCTAGCAATGGCAGGTCCTCTTTTTCCAATTTGGGGGTAGGG	1674713	1674841	1674891	1674839	-1	AmTr_v1.0_scaffold00097	AMTR_s00097p00122940	1637943	1674976	None	7841	1142	83524	No_constitutive_exon_found_in_species
TACTGGGTGAGAGATGAAGCAGGTACGTTGGGTTTGTTGAGTGGGGACAGAG	1793891	1793945	1793995	1793943	-1	AmTr_v1.0_scaffold00097	AMTR_s00097p00130500	1793786	1794166	None	7841	1142	83524	No_constitutive_exon_found_in_species
GAGTGGCAGTGACAGGAAGTGGATTAGAAGACTGAGGGGGGCAGCTGAAGGA	1794584	1794720	1794770	1794718	-1	AmTr_v1.0_scaffold00097	AMTR_s00097p00130580	1794584	1794993	None	7841	1142	83524	No_constitutive_exon_found_in_species
ATGGCGAAATTGACGAGGCGCTGTGGCTTTTTACCCAAATGGGTTGCAAGAA	210127	210174	210224	210172	-1	AmTr_v1.0_scaffold00099	AMTR_s00099p00030730	210127	210927	None	7841	1142	83524	No_constitutive_exon_found_in_species
TTGTCTATCTTTTGTCTCTTTATTCATGTTTTAGTGCATGGGCAATGCAGGG	440323	440468	440273	440325	1	AmTr_v1.0_scaffold00099	AMTR_s00099p00047790	431246	444657	None	7841	1142	83524	No_constitutive_exon_found_in_species
AGTTGATCCCTTGGGATTAGTGTATTAAATGTGATTATTTGGGATATTAGGT	691152	691296	691102	691154	1	AmTr_v1.0_scaffold00099	AMTR_s00099p00066170	683194	691296	None	7841	1142	83524	No_constitutive_exon_found_in_species
ATCTACAATCTTTTTCTCATACTGAAGCGCTGCACATTTTGTTGGGGCAGAT	989003	989243	988953	989005	1	AmTr_v1.0_scaffold00099	AMTR_s00099p00085080	969685	996928	None	7841	1142	83524	No_constitutive_exon_found_in_species
CTAGAGACAAGTATTTGATGCATACTCATTTTTTGACAATTGGGTGACAGGG	2179543	2179587	2179637	2179585	-1	AmTr_v1.0_scaffold00099	AMTR_s00099p00148050	2179301	2180153	None	7841	1142	83524	No_constitutive_exon_found_in_species
ATTTCGGCTTGTGGTCATTTGGGAGCACTGGATCTAGCGAATTGGGTAAGAG	2363512	2363533	2363462	2363514	1	AmTr_v1.0_scaffold00099	AMTR_s00099p00155770	2362289	2363533	None	7841	1142	83524	No_constitutive_exon_found_in_species
CAATAGCCTTGTAAGTTCTCGGGTTGCACACATGGGGGGTATGTTGAAAGCC	1017406	1017815	1017865	1017813	-1	AmTr_v1.0_scaffold00100	AMTR_s00100p00088100	1017406	1018071	None	7841	1142	83524	No_constitutive_exon_found_in_species
GAGGAGAATGAGGCCGAGACCCAAGCGGGGCACCGAGGGGGGGGGGGCAGGC	1019717	1019974	1020024	1019972	-1	AmTr_v1.0_scaffold00100	AMTR_s00100p00088240	1019129	1020414	None	7841	1142	83524	No_constitutive_exon_found_in_species
CAAGAAGAGCTTGAACTACTACACCTATGGGATATGGGATATGAATGAAGCC	1397246	1397584	1397634	1397582	-1	AmTr_v1.0_scaffold00100	AMTR_s00100p00110330	1397246	1398251	None	7841	1142	83524	No_constitutive_exon_found_in_species
TATCAACTATTATCTGAATGTATTTTGTTGTTTCTGGGCGTGGAAAAAAGGG	38123	38244	38294	38242	-1	AmTr_v1.0_scaffold00102	AMTR_s00102p00015990	37213	41451	None	7841	1142	83524	No_constitutive_exon_found_in_species
TCTACCACCCTTCTTATTGTGGATTTTGTATTGCATTTTGTGGGATACAGTA	134273	134365	134415	134363	-1	AmTr_v1.0_scaffold00102	AMTR_s00102p00024480	133144	135852	None	7841	1142	83524	No_constitutive_exon_found_in_species
GAATATTATTTACTCTATCAAGCCAAACTGATGACATTATGGGTGTATAGAT	272852	272945	272802	272854	1	AmTr_v1.0_scaffold00102	AMTR_s00102p00032910	238248	305671	None	7841	1142	83524	No_constitutive_exon_found_in_species
CAAGTAATTTTCTACTTGTGCATGTGTGCTGAGTTTTTTAATGGGTGCAGAT	865280	865372	865422	865370	-1	AmTr_v1.0_scaffold00102	AMTR_s00102p00078160	864558	874158	None	7841	1142	83524	No_constitutive_exon_found_in_species
ATCATAACCATCAATGCTAATCACAAAGCAGAACCTATTTATGTGGGCAGTA	1199883	1200002	1199833	1199885	1	AmTr_v1.0_scaffold00102	AMTR_s00102p00099170	1199438	1200002	None	7841	1142	83524	No_constitutive_exon_found_in_species
CAAAAATTGTTATGATATCTTTTTATTTTCTTCTCGTCAACGGGATACAGGA	1379895	1380008	1379845	1379897	1	AmTr_v1.0_scaffold00102	AMTR_s00102p00109590	1379619	1380230	None	7841	1142	83524	No_constitutive_exon_found_in_species
AAAAGAAATGATCATGACATCCTTTCATTTGTGTGATGACATCAGGGCAGGC	459309	459469	459519	459467	-1	AmTr_v1.0_scaffold00101	AMTR_s00101p00049580	457533	465942	None	7841	1142	83524	No_constitutive_exon_found_in_species
ACCTATTGAAACTGAGCTTGATACTACTTCACTATTTTTTGGGTCTGAAGCT	1105400	1105472	1105522	1105470	-1	AmTr_v1.0_scaffold00101	AMTR_s00101p00092980	1098483	1105884	None	7841	1142	83524	No_constitutive_exon_found_in_species
AAACCCAAAGTTTCAGATTGGGATGCTCCTGATGCTACACCGGGGATAAGTC	1120472	1123632	1123682	1123630	-1	AmTr_v1.0_scaffold00101	AMTR_s00101p00094580	1120472	1123719	None	7841	1142	83524	No_constitutive_exon_found_in_species
CATGTCAATGTCGTCATATTTATCACATTTCTTTTTTTTCTGGGGTGTAGAT	2055774	2055959	2055724	2055776	1	AmTr_v1.0_scaffold00101	AMTR_s00101p00142180	2043848	2081011	None	7841	1142	83524	No_constitutive_exon_found_in_species
TTTATAAGTTAGACATCCATCCTGACTGGTTACTGGATTTGCATGGGCAGTC	2078448	2078564	2078398	2078450	1	AmTr_v1.0_scaffold00101	AMTR_s00101p00142180	2043848	2081011	None	7841	1142	83524	No_constitutive_exon_found_in_species
CCATCAAAAGAAGGAAAACAATCCTAAGATTGGTTCTTTTTGGGTGGCAGCT	2258517	2258691	2258741	2258689	-1	AmTr_v1.0_scaffold00101	AMTR_s00101p00151570	2257805	2265059	None	7841	1142	83524	No_constitutive_exon_found_in_species
TCTACAAAAACCAATGCCTCCATTGATGTTCACTTGGGCAATGGATGAAGAT	128508	129198	129248	129196	-1	AmTr_v1.0_scaffold00103	AMTR_s00103p00024060	128161	130171	None	7841	1142	83524	No_constitutive_exon_found_in_species
GGATCCTTTTGTTTTTTCTGGGAATCCTCTCTTGTGTGGGGGATCAACAGGG	165153	165367	165417	165365	-1	AmTr_v1.0_scaffold00103	AMTR_s00103p00027130	165153	166258	None	7841	1142	83524	No_constitutive_exon_found_in_species
TAAACAGTTTTTTCGGTTTTGCAGAGGCTAGAGTGAGGGTTGAATGCAAGGA	727237	727549	727187	727239	1	AmTr_v1.0_scaffold00103	AMTR_s00103p00069180	726844	727549	None	7841	1142	83524	No_constitutive_exon_found_in_species
TACGCTTCTTTGCTGCTTCTATTATTTTTTTTGGGGACGGATGGGACCAGAT	959346	959420	959296	959348	1	AmTr_v1.0_scaffold00103	AMTR_s00103p00084150	952933	989728	None	7841	1142	83524	No_constitutive_exon_found_in_species
TTAGATATTGCCTCATTTAATGAAGTTTCTAAGTATGATAAGGGTTGCAGGA	1499681	1500228	1499631	1499683	1	AmTr_v1.0_scaffold00103	AMTR_s00103p00114590	1475281	1500914	None	7841	1142	83524	No_constitutive_exon_found_in_species
CATCTTTTTGGTTTCTGGGTTTTTTTTGTTCCCTTTTTTGGGGGTTGAAGGA	1908719	1909488	1909538	1909486	-1	AmTr_v1.0_scaffold00103	AMTR_s00103p00136100	1908719	1909979	None	7841	1142	83524	No_constitutive_exon_found_in_species
TTATCATGAGAAAATAACCAAACAAAAGTCATGTCTGGGATGATAAACAGGG	2088125	2088261	2088075	2088127	1	AmTr_v1.0_scaffold00103	AMTR_s00103p00143950	2085255	2088869	None	7841	1142	83524	No_constitutive_exon_found_in_species
GGAAAAGTGGATTGGGGGGTTGATGGTTCCGAGTTTGGTGGGAGATTCAGGA	2512806	2513050	2512756	2512808	1	AmTr_v1.0_scaffold00103	AMTR_s00103p00162010	2510796	2513050	None	7841	1142	83524	No_constitutive_exon_found_in_species
ACCTCTCTTCGCATGCCGACCCTCCAGTTAGTTCTACTTCTGGGGTGTAGCT	794543	794645	794493	794545	1	AmTr_v1.0_scaffold00104	AMTR_s00104p00073820	794360	794645	None	7841	1142	83524	No_constitutive_exon_found_in_species
GTCTTTAGACACTCTTGTGTCCTAATGTCATCTACTTTGGGGTAGTACAGGT	1373279	1373580	1373229	1373281	1	AmTr_v1.0_scaffold00104	AMTR_s00104p00109130	1368932	1373580	None	7841	1142	83524	No_constitutive_exon_found_in_species
CCGATGTAAATGAAGATGATTTACTGAGATTGTTTCGGGTGGAAGTCCAGAC	1938591	1938654	1938704	1938652	-1	AmTr_v1.0_scaffold00104	AMTR_s00104p00137510	1938591	1938848	None	7841	1142	83524	No_constitutive_exon_found_in_species
GGGGCCGCAAAGTTCTTCATATTTTTATGGTGTTCCACATGGGGCTGTAGCA	353696	353974	354024	353972	-1	AmTr_v1.0_scaffold00105	AMTR_s00105p00039650	323771	354362	None	7841	1142	83524	No_constitutive_exon_found_in_species
AGTCGTGGGTCCAATCGAGTGGTTCCTGATGGCTGGTGTTTGGGTAGTAGGT	413793	413923	413973	413921	-1	AmTr_v1.0_scaffold00105	AMTR_s00105p00046400	413793	415020	None	7841	1142	83524	No_constitutive_exon_found_in_species
TTCTTTTTCCAATTTTTGTTTATTCTCATTACATGATATTGTTGGGGCAGGT	231585	231631	231681	231629	-1	AmTr_v1.0_scaffold00110	AMTR_s00110p00032330	231585	252002	None	7841	1142	83524	No_constitutive_exon_found_in_species
CCATGTAGTAAATGAATAAATTCTGACAATTTTTAATGGTGGGAACCTAGGT	345236	345761	345811	345759	-1	AmTr_v1.0_scaffold00110	AMTR_s00110p00041250	345236	354678	None	7841	1142	83524	No_constitutive_exon_found_in_species
TTATGGATATGCTTTCTTGTTCATTAGACTATCTTTTGCTGGGTGAACAGGA	386663	386897	386947	386895	-1	AmTr_v1.0_scaffold00110	AMTR_s00110p00044140	384152	389552	None	7841	1142	83524	No_constitutive_exon_found_in_species
TGGGGTATGGATGACAGGTAGGGTGGAGAGGTTGGTGAAGGGAAATGAAGAG	709349	709818	709299	709351	1	AmTr_v1.0_scaffold00110	AMTR_s00110p00068010	709208	709818	None	7841	1142	83524	No_constitutive_exon_found_in_species
GAAATAATCCTCTCCATTTAATTCATTGAATTTCTTTTGTTGGGCTGAAGTT	747054	747100	747150	747098	-1	AmTr_v1.0_scaffold00110	AMTR_s00110p00070440	745397	748479	None	7841	1142	83524	No_constitutive_exon_found_in_species
AATAATTTCTATAGGACAGAATGTAATATCAAGTTTGTTTGGGAGTGCAGTA	821769	821849	821899	821847	-1	AmTr_v1.0_scaffold00110	AMTR_s00110p00073830	794386	828665	None	7841	1142	83524	No_constitutive_exon_found_in_species
GGAACTTTTCATTCATGTTAATTTGTTATTTACTTTCTGAACTGGGGCAGGT	1353008	1353116	1352958	1353010	1	AmTr_v1.0_scaffold00110	AMTR_s00110p00107430	1338435	1356830	None	7841	1142	83524	No_constitutive_exon_found_in_species
CTGGTTTCTTATTTTTTGGCTGTATTTATTTTTTCATCGTTGGGATGTAGTC	2196534	2196726	2196776	2196724	-1	AmTr_v1.0_scaffold00110	AMTR_s00110p00148650	2194690	2208827	None	7841	1142	83524	No_constitutive_exon_found_in_species
ACCAAGTGAGCTCATCTCATGTTTTTCTGCCTGTTTGGAGGGACGCACAGGA	2221328	2221982	2221278	2221330	1	AmTr_v1.0_scaffold00110	AMTR_s00110p00149730	2217183	2221982	None	7841	1142	83524	No_constitutive_exon_found_in_species
TTGATTTTTCCTATTTCTTTCTTGTCCTTATACACTGAGTATGTGGGCAGCC	2321980	2322212	2321930	2321982	1	AmTr_v1.0_scaffold00110	AMTR_s00110p00152340	2276829	2330458	None	7841	1142	83524	No_constitutive_exon_found_in_species
AAATTGTTTACCCTCTCTTCTCCATTGTTAATTTGGCCACGGGATTGCAGGT	469682	469783	469632	469684	1	AmTr_v1.0_scaffold00106	AMTR_s00106p00050320	469044	485539	None	7841	1142	83524	No_constitutive_exon_found_in_species
AATAACTTACATGTTTGCTTTTGTGTAATTTTCTTTATTGGGAAATGAAGAG	1730404	1730512	1730354	1730406	1	AmTr_v1.0_scaffold00106	AMTR_s00106p00127480	1726900	1735025	None	7841	1142	83524	No_constitutive_exon_found_in_species
ACTTTTTTTTTTGACTTGAACTAATTACTTGTGTCCTTTGGGTTGCAAAGTA	1804760	1805004	1804710	1804762	1	AmTr_v1.0_scaffold00106	AMTR_s00106p00131020	1802006	1808996	None	7841	1142	83524	No_constitutive_exon_found_in_species
CAAGAAAATGACCCTCAAACATGTGCCTAATGCATCGCACGTGGGACCAGAT	1808768	1808996	1808718	1808770	1	AmTr_v1.0_scaffold00106	AMTR_s00106p00131020	1802006	1808996	None	7841	1142	83524	No_constitutive_exon_found_in_species
TGAATTTTGTGGGTTGAGCATTCTCTAATTGGTTGTATGTCTGAGGGCAGCT	1859940	1860078	1860128	1860076	-1	AmTr_v1.0_scaffold00106	AMTR_s00106p00133350	1850764	1894166	None	7841	1142	83524	No_constitutive_exon_found_in_species
CTTGATGTGTATCAATGTTGAATCACTTTTTGTGCACTATGGATGGGCAGGT	1979711	1979840	1979890	1979838	-1	AmTr_v1.0_scaffold00106	AMTR_s00106p00139270	1978398	1992004	None	7841	1142	83524	No_constitutive_exon_found_in_species
TGGGGTCTTATAGTTTTTGTTCTGTTTTGGTATTCTATGGGTGGAGTCAGGA	2135338	2135606	2135288	2135340	1	AmTr_v1.0_scaffold00106	AMTR_s00106p00146200	2135135	2147844	None	7841	1142	83524	No_constitutive_exon_found_in_species
ATTCATTCCAAGTTTTACTCACATACTCCTATGCTTTATTAATTGGGCAGAT	2232737	2232854	2232904	2232852	-1	AmTr_v1.0_scaffold00106	AMTR_s00106p00150110	2225870	2238100	None	7841	1142	83524	No_constitutive_exon_found_in_species
GCCCTTAGTGCCAAACTTATGTGAGCCGTCGATTTTTTGGGGATGTGCAGAT	2259343	2259594	2259293	2259345	1	AmTr_v1.0_scaffold00106	AMTR_s00106p00151600	2258433	2260052	None	7841	1142	83524	No_constitutive_exon_found_in_species
TTGTCATTGCAACCTTGCTATTTCAGTTTTGAACTTTGTGAATGGGACAGTT	1457654	1457753	1457604	1457656	1	AmTr_v1.0_scaffold00107	AMTR_s00107p00113580	1454854	1485856	None	7841	1142	83524	No_constitutive_exon_found_in_species
TCATAATTGACTGTGTGTGTGTGTGTGTGTGTGTATGTGTATGGGGACAGGT	2082286	2082368	2082418	2082366	-1	AmTr_v1.0_scaffold00107	AMTR_s00107p00143110	2068111	2089838	None	7841	1142	83524	No_constitutive_exon_found_in_species
TTTTTGGCAACATTGTGGTTGAAAATTTCCATGGACTTTTGTGGGTGCAGGT	579253	579293	579343	579291	-1	AmTr_v1.0_scaffold00108	AMTR_s00108p00058320	579253	584758	None	7841	1142	83524	No_constitutive_exon_found_in_species
ATTGCCTCTGGAATACTGACATCCTCACATCTTGTTATCTCTTGGGAAAGCC	1644283	1644468	1644233	1644285	1	AmTr_v1.0_scaffold00108	AMTR_s00108p00123240	1644057	1646394	None	7841	1142	83524	No_constitutive_exon_found_in_species
CCTGATTTAGTTCATGTTTTTTTCATTCTTTTTTCACTTTGGTTGGGAAGGA	802462	802675	802412	802464	1	AmTr_v1.0_scaffold00111	AMTR_s00111p00073960	796049	806460	None	7841	1142	83524	No_constitutive_exon_found_in_species
TATAATAATATGATTTGGATACAATTTATGGAATTGGGTGTTGAGAGCAGGA	1022514	1022625	1022464	1022516	1	AmTr_v1.0_scaffold00111	AMTR_s00111p00088150	1017723	1027036	None	7841	1142	83524	No_constitutive_exon_found_in_species
TGTAATTCATGATTTGACTATTAATACTGTTTTTAATTTGGGGATCATAGGT	1327705	1327759	1327655	1327707	1	AmTr_v1.0_scaffold00111	AMTR_s00111p00106690	1325056	1335404	None	7841	1142	83524	No_constitutive_exon_found_in_species
ATGCCTGAGAAAAATTCAGTTTCTTGGAGTGCTATGATTAGTGGGTATAGGC	1337657	1338861	1338911	1338859	-1	AmTr_v1.0_scaffold00111	AMTR_s00111p00107400	1337657	1339190	None	7841	1142	83524	No_constitutive_exon_found_in_species
CTTGTACTCTGCCTCTACAGGTCGATTCTTCAATGGTTTTGGTGGGGTAGAC	1724307	1725091	1725141	1725089	-1	AmTr_v1.0_scaffold00111	AMTR_s00111p00127270	1724015	1725856	None	7841	1142	83524	No_constitutive_exon_found_in_species
TGTTGCACAAATATTAGAACTCACAGATGCCTAAAATGTTGGGAACACAGGC	1764151	1764228	1764278	1764226	-1	AmTr_v1.0_scaffold00111	AMTR_s00111p00129150	1763431	1773962	None	7841	1142	83524	No_constitutive_exon_found_in_species
GGATTGGAACACCTTGGTTCATATCTGACCGATCAAACTTTGGGTGGCAGCT	1929107	1929228	1929278	1929226	-1	AmTr_v1.0_scaffold00111	AMTR_s00111p00136950	1928507	1936156	None	7841	1142	83524	No_constitutive_exon_found_in_species
AGCAGCACATTTTCAAACTTCTAATGCCTTGTGCACATCTTGGGTGACAGAG	2090432	2090731	2090781	2090729	-1	AmTr_v1.0_scaffold00111	AMTR_s00111p00144160	2090432	2091882	None	7841	1142	83524	No_constitutive_exon_found_in_species
GTGATATATATATATATATATTTTTTTTTTCCCCACTTTGTGGTGGGCAGAA	2255705	2255866	2255916	2255864	-1	AmTr_v1.0_scaffold00111	AMTR_s00111p00150590	2235566	2292688	None	7841	1142	83524	No_constitutive_exon_found_in_species
GTGTGTGCACCATGCATGTTAACTTATTTTTGGCCATGGGATAATGGAAGGT	475058	475196	475246	475194	-1	AmTr_v1.0_scaffold00109	AMTR_s00109p00050620	474090	481642	None	7841	1142	83524	No_constitutive_exon_found_in_species
TATATGTATGTATGTATTCATATTTATTTACTATATTAATCGGGATGCAGAA	732147	732244	732097	732149	1	AmTr_v1.0_scaffold00109	AMTR_s00109p00069190	727073	747115	None	7841	1142	83524	No_constitutive_exon_found_in_species
AAACTAGTGATCTGGGGAGGACTTAGAAATTCTTCATTCTGGGTGTACAGGC	977043	977097	977147	977095	-1	AmTr_v1.0_scaffold00109	AMTR_s00109p00085340	974479	981219	None	7841	1142	83524	No_constitutive_exon_found_in_species
CCTGTCATAAGAGCAGAGCAGAGCAGAGCCGAGCCATGGTGGGGACTCAGGT	1409959	1410210	1410260	1410208	-1	AmTr_v1.0_scaffold00109	AMTR_s00109p00111130	1409959	1410363	None	7841	1142	83524	No_constitutive_exon_found_in_species
TGAAGTATTACATGCCCGATCGCTTGCTTCAATAATTTGGGAAGGTGCAGGG	1580612	1580835	1580562	1580614	1	AmTr_v1.0_scaffold00109	AMTR_s00109p00120160	1580525	1580835	None	7841	1142	83524	No_constitutive_exon_found_in_species
GTATATAATAGATTAATATGCTATTATTTGCTATGCATTTACAAGGGCAGTT	1767392	1767441	1767342	1767394	1	AmTr_v1.0_scaffold00109	AMTR_s00109p00129220	1764274	1768801	None	7841	1142	83524	No_constitutive_exon_found_in_species
CAATGAATTAAGCTTTCCATGTTTATCTTTTTTTTTTTTGGGTGATGCAGGT	2021020	2021232	2020970	2021022	1	AmTr_v1.0_scaffold00109	AMTR_s00109p00141140	2019612	2021568	None	7841	1142	83524	No_constitutive_exon_found_in_species
ATGTCTTCCAATTCTTAATGTAGATTTCTCTGGGTTTTTCTGGGAAGCAGGT	2088515	2088747	2088465	2088517	1	AmTr_v1.0_scaffold00109	AMTR_s00109p00143750	2080359	2093733	None	7841	1142	83524	No_constitutive_exon_found_in_species
GAATTCCTTTACTTGGACTCTAGTTTTGGCTTTCTTATCGATGGGCTGAGGA	2183753	2184007	2183703	2183755	1	AmTr_v1.0_scaffold00109	AMTR_s00109p00148210	2183508	2185257	None	7841	1142	83524	No_constitutive_exon_found_in_species
TCATTCTGACCATAATGTTTAATGAGGTATATTTCATACTTGGGCTGAAGGT	2234978	2235153	2235203	2235151	-1	AmTr_v1.0_scaffold00109	AMTR_s00109p00150460	2233653	2243332	None	7841	1142	83524	No_constitutive_exon_found_in_species
TAAGATTTGTGTTTTCATCGCCCTGAATGTTTTTGAGATGTGGGATGCAGAT	1074265	1074353	1074403	1074351	-1	AmTr_v1.0_scaffold00112	AMTR_s00112p00091750	1074265	1075410	None	7841	1142	83524	No_constitutive_exon_found_in_species
TCTATCTCCTGACTGATTAAACTTTGTGATGTTTGTTATGGGCAAATCAGGG	32891	33134	33184	33132	-1	AmTr_v1.0_scaffold00115	AMTR_s00115p00015570	32891	48590	None	7841	1142	83524	No_constitutive_exon_found_in_species
TCTATCAAAATTGATTGCATTTGATGATGTGTTGGTTATTGGGAGTGTAGAT	792550	792639	792689	792637	-1	AmTr_v1.0_scaffold00115	AMTR_s00115p00072410	773670	793142	None	7841	1142	83524	No_constitutive_exon_found_in_species
AGTTCTTACTAGTTTTAACTGTCGCATGTATAAATTGTTGGGTAGTGCAGTA	1723277	1723424	1723227	1723279	1	AmTr_v1.0_scaffold00115	AMTR_s00115p00126760	1713332	1723944	None	7841	1142	83524	No_constitutive_exon_found_in_species
GAACATGTCCAAGGAGGACAAACTCTTCAATTTCATGGCTGGGGCTATAGCC	998532	998712	998762	998710	-1	AmTr_v1.0_scaffold00116	AMTR_s00116p00086720	997497	999007	None	7841	1142	83524	No_constitutive_exon_found_in_species
ACATAGACCAAGAGGTCGAACACTATGAGAAGACCTACCTAATGGGCTAGCA	1013148	1013692	1013098	1013150	1	AmTr_v1.0_scaffold00116	AMTR_s00116p00087810	1013026	1013692	None	7841	1142	83524	No_constitutive_exon_found_in_species
AGGTCTCTGTTGAGCCCAAAGTTATCAATGTGGGTCCATCGGTGGGGAAGAT	1082017	1082282	1081967	1082019	1	AmTr_v1.0_scaffold00116	AMTR_s00116p00092180	1081399	1082865	None	7841	1142	83524	No_constitutive_exon_found_in_species
ATTTTACAAATTTTTTGCATTCATTCATTATTTCCGATAATGGGTAACAGTC	1139091	1139246	1139296	1139244	-1	AmTr_v1.0_scaffold00116	AMTR_s00116p00093870	1110299	1139574	None	7841	1142	83524	No_constitutive_exon_found_in_species
GTGAATGAAACTCCTTGGTGATAATGGTGTACCCCATGGGCATGGCAAAGGT	1702335	1702393	1702285	1702337	1	AmTr_v1.0_scaffold00116	AMTR_s00116p00126230	1702076	1702393	None	7841	1142	83524	No_constitutive_exon_found_in_species
CTGCTGCACGGTGCGACAGCTGAGGAAAGGTTTGGTGGGGACGGTTGAAGAA	248279	248496	248229	248281	1	AmTr_v1.0_scaffold00113	AMTR_s00113p00033740	248049	248496	None	7841	1142	83524	No_constitutive_exon_found_in_species
TATCCATGGAAGCACTGAAATGAGCAACAGTTTGTGGTGGGGCAATGCAGGT	1509393	1509485	1509535	1509483	-1	AmTr_v1.0_scaffold00113	AMTR_s00113p00116350	1509393	1511314	None	7841	1142	83524	No_constitutive_exon_found_in_species
TTATATATTAGAGATAATCTAACTCAGGGTCTCTGCTGTTCAGGGTGCAGCA	265454	265592	265642	265590	-1	AmTr_v1.0_scaffold00119	AMTR_s00119p00032770	236963	288854	None	7841	1142	83524	No_constitutive_exon_found_in_species
AGGGCATCAGGGGCAATGCTCTGATAGATATGTATGCAAAATGTGGGCAGCA	443385	443948	443335	443387	1	AmTr_v1.0_scaffold00119	AMTR_s00119p00048520	442538	443948	None	7841	1142	83524	No_constitutive_exon_found_in_species
CCCCTATTCATGTTTCTTTTTTTTCTTTTATTTTTCCTTGGGCATAACAGGC	448800	448986	448750	448802	1	AmTr_v1.0_scaffold00119	AMTR_s00119p00048970	448214	450118	None	7841	1142	83524	No_constitutive_exon_found_in_species
GTTCACTATTATCTGTTTTTGTTGATTTCTTCTCCTTACTGGTGGGATAGCT	1360828	1361002	1360778	1360830	1	AmTr_v1.0_scaffold00119	AMTR_s00119p00108550	1359843	1388755	None	7841	1142	83524	No_constitutive_exon_found_in_species
TCATTTTATAATTTATCTCTATTTAGAATATACTTATTTGGGTGGGTTAGGG	237613	237715	237563	237615	1	AmTr_v1.0_scaffold00120	AMTR_s00120p00025450	144934	237715	None	7841	1142	83524	No_constitutive_exon_found_in_species
GTTAACTATGTTGCTATTGATTTCTTCAATTTTGTTTTATGGGGTGGCAGGT	849673	849821	849871	849819	-1	AmTr_v1.0_scaffold00120	AMTR_s00120p00077330	848368	849924	None	7841	1142	83524	No_constitutive_exon_found_in_species
ATACACTTTTCATTATATTACCTAACGCGAGATATGGGGAGAGTACGCAGGT	1191325	1192241	1192291	1192239	-1	AmTr_v1.0_scaffold00120	AMTR_s00120p00098770	1191325	1195704	None	7841	1142	83524	No_constitutive_exon_found_in_species
ATGAATTTTTGACAGTCCAAAAAAAAGTGAAAATGTGGTTGGGTAATTAGGT	1415719	1415925	1415975	1415923	-1	AmTr_v1.0_scaffold00120	AMTR_s00120p00111300	1412544	1418063	None	7841	1142	83524	No_constitutive_exon_found_in_species
TTGTGAGAGAGAGGATAATTTGCTAAGAAGAGTGTGATGGGAATGGACAGGG	107278	107481	107228	107280	1	AmTr_v1.0_scaffold00122	AMTR_s00122p00021940	104770	109301	None	7841	1142	83524	No_constitutive_exon_found_in_species
TCTTCTCTCTCATCTTCATCAATGGCTAGTAAAGTGGGCAAAATATGCAGGT	1161555	1161670	1161505	1161557	1	AmTr_v1.0_scaffold00122	AMTR_s00122p00097060	1161169	1186546	None	7841	1142	83524	No_constitutive_exon_found_in_species
ATCCAATTCATTATACCTGATTTCCTCCTGGAATGGTATTTTAACGGGAGAA	1597282	1597409	1597459	1597407	-1	AmTr_v1.0_scaffold00122	AMTR_s00122p00120860	1597282	1601186	None	7841	1142	83524	No_constitutive_exon_found_in_species
ATCCTTTTTTTTTTTTAATGTGCATCCACTTGATTCATTGGGGAATACAGAA	1718024	1718090	1717974	1718026	1	AmTr_v1.0_scaffold00122	AMTR_s00122p00126300	1703164	1718622	None	7841	1142	83524	No_constitutive_exon_found_in_species
ACATGTTGTGAAACTTGGTGGACTAAGTAATGTTTCTGCAAATTGGGCAGAT	1718395	1718464	1718345	1718397	1	AmTr_v1.0_scaffold00122	AMTR_s00122p00126300	1703164	1718622	None	7841	1142	83524	No_constitutive_exon_found_in_species
TATTGATCTCTCTTTTTCTGCTTCTTATTAATATGAATATGTGGGTGTAGGG	1765360	1765578	1765628	1765576	-1	AmTr_v1.0_scaffold00118	AMTR_s00118p00129200	1763926	1765788	None	7841	1142	83524	No_constitutive_exon_found_in_species
GTGTCTCTCTCTTGCAATTTGATGAGTAACAGTGAATGGTGGGATTGTAGGC	2001068	2001289	2001339	2001287	-1	AmTr_v1.0_scaffold00117	AMTR_s00117p00134960	1882354	2001808	None	7841	1142	83524	No_constitutive_exon_found_in_species
GTCTCATGTCTATCCCCACTATTTTGAAAAGAGGGACCCATGTGGGTAAGAA	612093	612266	612043	612095	1	AmTr_v1.0_scaffold00124	AMTR_s00124p00061060	611455	612266	None	7841	1142	83524	No_constitutive_exon_found_in_species
GACAAGGAGCTTGCTGGATAGTTTTTCGGTGAGAGGAGGGAAGAGTGCAGGG	1113329	1113674	1113724	1113672	-1	AmTr_v1.0_scaffold00124	AMTR_s00124p00094090	1113329	1114183	None	7841	1142	83524	No_constitutive_exon_found_in_species
GTGGTTGCAGGTGGGCCAATGGCAACGTCGCTGAGGTTGGGGGATAACAGTC	1122538	1122826	1122876	1122824	-1	AmTr_v1.0_scaffold00124	AMTR_s00124p00094670	1122538	1122986	None	7841	1142	83524	No_constitutive_exon_found_in_species
TTTCTTATGAAAGTTCTAATATATTGTTGTTTGTTGTTTTGGGAGGACAGGT	1569614	1569718	1569768	1569716	-1	AmTr_v1.0_scaffold00124	AMTR_s00124p00117530	1530024	1583751	None	7841	1142	83524	No_constitutive_exon_found_in_species
TTTAGTTTTCATGGGTTGATAAATGGAATTGTGGGTTTGGGAGGGTGCAGGT	1450631	1450801	1450581	1450633	1	AmTr_v1.0_scaffold00125	AMTR_s00125p00113140	1447262	1457812	None	7841	1142	83524	No_constitutive_exon_found_in_species
TTGGCTTCAAATCCGTCCATTCCGGTTTGCACCGATTGTTGGGCTGACAGGA	1512903	1513359	1512853	1512905	1	AmTr_v1.0_scaffold00125	AMTR_s00125p00115160	1487349	1513359	None	7841	1142	83524	No_constitutive_exon_found_in_species
AAATCGAACTGGGTTAAAGAAATACATGAGCTTTACGCTCAAATGGGTAGCT	177844	177897	177947	177895	-1	AmTr_v1.0_scaffold00134	AMTR_s00134p00027990	177158	178424	None	7841	1142	83524	No_constitutive_exon_found_in_species
TCAAAATTCCTGATTGTGAACTTGTTACCTTTGTTCTTAAAATGGGGCAGTG	970075	970236	970286	970234	-1	AmTr_v1.0_scaffold00134	AMTR_s00134p00084100	952509	970890	None	7841	1142	83524	No_constitutive_exon_found_in_species
GGGTGCTTGTTTCGAATATTTTGGATCTGATTGTGATTTTGTGGGTGCAGCA	472493	472521	472443	472495	1	AmTr_v1.0_scaffold00129	AMTR_s00129p00050230	467896	473470	None	7841	1142	83524	No_constitutive_exon_found_in_species
GTGTGTTTTTTTTTTCGTCTTCTTAGCATCTGTATCTTTTAATTGGGCAGTC	473181	473470	473131	473183	1	AmTr_v1.0_scaffold00129	AMTR_s00129p00050230	467896	473470	None	7841	1142	83524	No_constitutive_exon_found_in_species
TGATTATATAGTTTTTGTTTTTATTTTTTTTCCTTTGGGTGAAATAACAGGT	1043738	1043863	1043688	1043740	1	AmTr_v1.0_scaffold00129	AMTR_s00129p00089860	1043303	1044330	None	7841	1142	83524	No_constitutive_exon_found_in_species
CAGCAAGATGAAAACTGTAAATGCTGCATCATAGGCAATTGTGGGGACAGCC	1493537	1494031	1494081	1494029	-1	AmTr_v1.0_scaffold00128	AMTR_s00128p00115540	1493537	1494203	None	7841	1142	83524	No_constitutive_exon_found_in_species
GAGTCCCACGCGAGTCCGTTCATTGTTTGAATTATTACGGGGAAATGCAGGC	384045	384192	384242	384190	-1	AmTr_v1.0_scaffold00130	AMTR_s00130p00044000	382278	385059	None	7841	1142	83524	No_constitutive_exon_found_in_species
ATTGATTTGGGCAATCTGGACACTAACAGTTGCCCCCTTGCGGGATGCAGGT	925377	925466	925327	925379	1	AmTr_v1.0_scaffold00130	AMTR_s00130p00081820	918534	931462	None	7841	1142	83524	No_constitutive_exon_found_in_species
AGTGGTCGATATCCGATTTCCTACTGATTCCTAAACTATTTTGGGAACAGGG	1218256	1218315	1218365	1218313	-1	AmTr_v1.0_scaffold00130	AMTR_s00130p00100230	1216728	1222579	None	7841	1142	83524	No_constitutive_exon_found_in_species
ATGATTTGTTCCTGATGTATGTAACTTTCTTTTGCTTGGGAAAAATGCAGAG	1218077	1218169	1218219	1218167	-1	AmTr_v1.0_scaffold00130	AMTR_s00130p00100230	1216728	1222579	None	7841	1142	83524	No_constitutive_exon_found_in_species
GGTGATTGAGGTTAGTTGTTTCTTAATGATATTATGTTTTCATGGGGCAGCA	285616	285682	285732	285680	-1	AmTr_v1.0_scaffold00131	AMTR_s00131p00035560	269145	285883	None	7841	1142	83524	No_constitutive_exon_found_in_species
TCCAGGTCATCAATTTTTCTAATTTTTGTGAAATGTGTTGGGAACTGCAGTA	398924	398983	399033	398981	-1	AmTr_v1.0_scaffold00131	AMTR_s00131p00043500	376036	412222	None	7841	1142	83524	No_constitutive_exon_found_in_species
TAATTTGTAACATGACTATGTCGCATTCATGGTTCCATAAATGGGTGCAGGA	647680	647959	648009	647957	-1	AmTr_v1.0_scaffold00131	AMTR_s00131p00063460	647680	650885	None	7841	1142	83524	No_constitutive_exon_found_in_species
AGGTCTCAAATTGTCCACTTTTATTTTTGGTTATGTTTGTGTGGGTCAAGGG	1501258	1501274	1501208	1501260	1	AmTr_v1.0_scaffold00131	AMTR_s00131p00115550	1493584	1501274	None	7841	1142	83524	No_constitutive_exon_found_in_species
ACCCTTTTTGTATTGATGATATGCTTTTTGGGAAAATTTGGGAATCACAGGG	7067	7193	7243	7191	-1	AmTr_v1.0_scaffold00137	AMTR_s00137p00010410	4593	24274	None	7841	1142	83524	No_constitutive_exon_found_in_species
GTCTTAATCGCATTATATGAATTTTACGTTCTCTCTCTGGTGTGGGGCAGGA	383874	384010	383824	383876	1	AmTr_v1.0_scaffold00137	AMTR_s00137p00043990	382204	390250	None	7841	1142	83524	No_constitutive_exon_found_in_species
AACTAGTGAATTAAAAGAAAATATTAACTCATGGCATGGGGTAAATGCAGAT	964326	964443	964276	964328	1	AmTr_v1.0_scaffold00137	AMTR_s00137p00083250	939508	968151	None	7841	1142	83524	No_constitutive_exon_found_in_species
AATACGTTGTTAATTTGGTGACATACACATGTACTTATCGGGTGCGGCAGGT	1391680	1391836	1391630	1391682	1	AmTr_v1.0_scaffold00137	AMTR_s00137p00110080	1391409	1391836	None	7841	1142	83524	No_constitutive_exon_found_in_species
CATTGAGGAGCTTGGGATGATTGTTCTTGACAATGGGGAGGAGGATGCAGGC	163922	164108	163872	163924	1	AmTr_v1.0_scaffold00132	AMTR_s00132p00026950	163617	164108	None	7841	1142	83524	No_constitutive_exon_found_in_species
AATAATCAAATAATGATATACATGCATACTTTTCTGTTTTGGGTTGATAGGA	527779	527916	527729	527781	1	AmTr_v1.0_scaffold00136	AMTR_s00136p00054640	527636	529487	None	7841	1142	83524	No_constitutive_exon_found_in_species
TAGTGTGAAATATTTACTTCTCTTTTCAATTTTGGTTTTTGGGGTTGAAGAT	678451	678573	678401	678453	1	AmTr_v1.0_scaffold00136	AMTR_s00136p00065750	677253	704174	None	7841	1142	83524	No_constitutive_exon_found_in_species
AGAAAGTCTTTATTTGACGACCTTAGCAGCCTCCTATTTGTGGGGACAAGGG	1217248	1217397	1217198	1217250	1	AmTr_v1.0_scaffold00136	AMTR_s00136p00100260	1216971	1217621	None	7841	1142	83524	No_constitutive_exon_found_in_species
ACTAAAGAGAACTGGCTAAGACAAAGAGGTATGGGGATTTGGGCATTAAGGT	1477671	1477872	1477621	1477673	1	AmTr_v1.0_scaffold00136	AMTR_s00136p00114690	1477418	1477872	None	7841	1142	83524	No_constitutive_exon_found_in_species
AAATTTTTGTTCTACTAAAGTTGTTTCTTATAATATGTTTGGGTGATCAGGT	873049	873140	872999	873051	1	AmTr_v1.0_scaffold00135	AMTR_s00135p00077960	860300	893619	None	7841	1142	83524	No_constitutive_exon_found_in_species
ACCAGGCCCGAAATCGAGGGAGTTTTGATGCATTTGAGTATAATGGGCAGGG	1345865	1346027	1345815	1345867	1	AmTr_v1.0_scaffold00133	AMTR_s00133p00107670	1343567	1347533	None	7841	1142	83524	No_constitutive_exon_found_in_species
TTAGTTAAAAATTTTGCCATTTTGGGCTAATGGTTGAGGGAATGAGGCAGGT	1346740	1347132	1346690	1346742	1	AmTr_v1.0_scaffold00133	AMTR_s00133p00107670	1343567	1347533	None	7841	1142	83524	No_constitutive_exon_found_in_species
CTTTTTTTATCTGATAACTCTGTTTTTTGTGTTGGGTTTTTTGGGTGAAGGC	728554	728638	728504	728556	1	AmTr_v1.0_scaffold00138	AMTR_s00138p00069300	728001	732390	None	7841	1142	83524	No_constitutive_exon_found_in_species
GCATCATGATTATTTTATCATGTTTTGACCATTTTGTTCGTGGGTAGCAGGC	1005717	1005827	1005667	1005719	1	AmTr_v1.0_scaffold00138	AMTR_s00138p00085700	981844	1054748	None	7841	1142	83524	No_constitutive_exon_found_in_species
AACTTTATGTTGCTTCTTCTTTCATAATCTCTTAACATTTTTGGGACAAGGT	1035824	1035944	1035774	1035826	1	AmTr_v1.0_scaffold00138	AMTR_s00138p00085700	981844	1054748	None	7841	1142	83524	No_constitutive_exon_found_in_species
TGATTGAATGAGTTTTTATTTTCATTTTGGGTTTGCTGGGGAAATTGCAGCT	446853	447044	447094	447042	-1	AmTr_v1.0_scaffold00140	AMTR_s00140p00045980	409075	447501	None	7841	1142	83524	No_constitutive_exon_found_in_species
TTAATGTAGTTCAAATGGATTGGTGATTGTGTTTTCTATTATGGGAACAGAC	933035	933178	933228	933176	-1	AmTr_v1.0_scaffold00140	AMTR_s00140p00082700	932501	983297	None	7841	1142	83524	No_constitutive_exon_found_in_species
CAAACAGTTTCATTTTAATAAATACTGAATTTGAATTCTTCGGGGTACAGGT	1015904	1016182	1015854	1015906	1	AmTr_v1.0_scaffold00140	AMTR_s00140p00087970	1015232	1021987	None	7841	1142	83524	No_constitutive_exon_found_in_species
TATTTCATTTTGTTGGGTGAATTTTTAATGTGTGGTATTTTGGGTGGCAGAT	1271958	1272086	1271908	1271960	1	AmTr_v1.0_scaffold00140	AMTR_s00140p00103640	1271824	1282114	None	7841	1142	83524	No_constitutive_exon_found_in_species
TCTCTCAATTGGGGAACTTAGCAAGTGATTTTATATTTTCATGGGGGCAGGT	35849	35998	36048	35996	-1	AmTr_v1.0_scaffold00142	AMTR_s00142p00013680	18869	45410	None	7841	1142	83524	No_constitutive_exon_found_in_species
GACACGGCTCTCTCTCTCTCTCTCTCTCTCTCTACCTGGGAAATTGATAGGT	65784	66071	66121	66069	-1	AmTr_v1.0_scaffold00142	AMTR_s00142p00018440	62860	80438	None	7841	1142	83524	No_constitutive_exon_found_in_species
GCGGTTTTCTGACATGATGTGGGCTTCTCTATCTTGGGGAGTAAATACAGGT	141178	141329	141128	141180	1	AmTr_v1.0_scaffold00142	AMTR_s00142p00024640	135453	144777	None	7841	1142	83524	No_constitutive_exon_found_in_species
AAAAAAAAAAAAGGTGAAAAATAACATAGGGTAAACATGGGAAATTACAGGT	178392	178564	178342	178394	1	AmTr_v1.0_scaffold00142	AMTR_s00142p00027860	174862	187264	None	7841	1142	83524	No_constitutive_exon_found_in_species
CAGAACTGATTCTGATCCCTTGCTTTGCGATAATGCATTTCGTGGGATAGGC	870211	870279	870161	870213	1	AmTr_v1.0_scaffold00142	AMTR_s00142p00075440	820417	871044	None	7841	1142	83524	No_constitutive_exon_found_in_species
CTCAATAAAAATATTAACTAGGTTTCTTTGTTGGGGTTTTTGGGTGGCAGTG	552123	552221	552271	552219	-1	AmTr_v1.0_scaffold00144	AMTR_s00144p00055810	546386	552840	None	7841	1142	83524	No_constitutive_exon_found_in_species
GGGGGGAAAAGGGATCATAGAGAAGGTGGTGGGGAGATGCTGGGATTAAGGT	834099	834416	834466	834414	-1	AmTr_v1.0_scaffold00144	AMTR_s00144p00076400	834099	834601	None	7841	1142	83524	No_constitutive_exon_found_in_species
TTGGGATACATTAGAGGTGATTCAAACAGTGTCAGTGAATTGGGGGCAAGTT	291335	291911	291285	291337	1	AmTr_v1.0_scaffold00148	AMTR_s00148p00037160	290040	291911	None	7841	1142	83524	No_constitutive_exon_found_in_species
GTTAGTTTTCCCAAAGAATGCATTTTATTTGCTTTTGGGTGGATGACTAGGT	526101	526204	526254	526202	-1	AmTr_v1.0_scaffold00148	AMTR_s00148p00054510	526101	540480	None	7841	1142	83524	No_constitutive_exon_found_in_species
AAAATAATAACTTTGTCATTTTGTACATGTTGGCATGCTTGTTGGGAAAGAT	627230	627317	627367	627315	-1	AmTr_v1.0_scaffold00148	AMTR_s00148p00061600	619445	628517	None	7841	1142	83524	No_constitutive_exon_found_in_species
TACATACATGGTTCACCATGTGGTTCACTCATGGGTAAATGTATGGGCAGGC	867658	867746	867608	867660	1	AmTr_v1.0_scaffold00148	AMTR_s00148p00078250	866068	881250	None	7841	1142	83524	No_constitutive_exon_found_in_species
TTCTGATTGTTTTTACCCTAAGGTTGGTTTTGTGATTTTTGGGTCAATAGGT	183374	183465	183324	183376	1	AmTr_v1.0_scaffold00145	AMTR_s00145p00028530	183154	209670	None	7841	1142	83524	No_constitutive_exon_found_in_species
TGAAGAAGGTGTTTTTGGGGTCGGATGGCCTTCTGACGCTGGGCACGAAGCT	579753	579949	579703	579755	1	AmTr_v1.0_scaffold00145	AMTR_s00145p00058350	579470	579949	None	7841	1142	83524	No_constitutive_exon_found_in_species
TATTTGGACTTTTGTCTAAATAGATTTTTCTATGTGATTTTGGGGGGCAGTA	619876	619947	619997	619945	-1	AmTr_v1.0_scaffold00147	AMTR_s00147p00061530	618564	620643	None	7841	1142	83524	No_constitutive_exon_found_in_species
TAAGTGTTTCATGGGTTTTTTTATTCTTTTTTGTTCTCATGTGTGGGTAGAT	1082146	1082278	1082328	1082276	-1	AmTr_v1.0_scaffold00147	AMTR_s00147p00091670	1073108	1082383	None	7841	1142	83524	No_constitutive_exon_found_in_species
CCAAAGCAAGATACAGTGAAGTGTGTGGAGTACAAGAATTGGGGGCCCAGGG	1248543	1248690	1248493	1248545	1	AmTr_v1.0_scaffold00147	AMTR_s00147p00102150	1248017	1248690	None	7841	1142	83524	No_constitutive_exon_found_in_species
GCCCAAGTGAAATATGTTCTTTTATTAGTTTTATCTTTGTTGGGTGGCAGAG	919879	919940	919829	919881	1	AmTr_v1.0_scaffold00146	AMTR_s00146p00080830	898940	920215	None	7841	1142	83524	No_constitutive_exon_found_in_species
AGAGTGTGTGTGTTATGTAGCTTATGAGTGTCATTTTGTTGGGTGGATAGGT	586663	586884	586934	586882	-1	AmTr_v1.0_scaffold00149	AMTR_s00149p00058790	583345	594475	None	7841	1142	83524	No_constitutive_exon_found_in_species
TCTGGGATTGATTTTGTTGGTGGCAATAACTGTTGGGGTTTGAGGAGTAGAA	604890	605006	605056	605004	-1	AmTr_v1.0_scaffold00149	AMTR_s00149p00060030	599002	612356	None	7841	1142	83524	No_constitutive_exon_found_in_species
TGGATATGTATAAACATACTTTTGATTAAAGTAAAGTTATGGGCGTGTAGGA	617207	617316	617366	617314	-1	AmTr_v1.0_scaffold00149	AMTR_s00149p00061250	614229	632559	None	7841	1142	83524	No_constitutive_exon_found_in_species
ATGACTAACTCTGATTTTTACATGATTGACTGATTTATCTGAGGGTTTAGAA	675678	675757	675628	675680	1	AmTr_v1.0_scaffold00149	AMTR_s00149p00065280	671261	680173	None	7841	1142	83524	No_constitutive_exon_found_in_species
AACACACACACACACTCTCTCATATCCTTTGTTGTTGAATGGGTGCACAGAC	1187233	1187380	1187430	1187378	-1	AmTr_v1.0_scaffold00149	AMTR_s00149p00098530	1187233	1191648	None	7841	1142	83524	No_constitutive_exon_found_in_species
TCTTTAGTAAGCTAATCATTTTAATATCTTCTACTGTTGTTTGGGAATAGGT	1254667	1254753	1254617	1254669	1	AmTr_v1.0_scaffold00149	AMTR_s00149p00102010	1246078	1260861	None	7841	1142	83524	No_constitutive_exon_found_in_species
ATGTTAATTCTTTTCTTACGTTTTGAACTATAACTGGCTAAGGGTCACAGGT	815720	815814	815670	815722	1	AmTr_v1.0_scaffold00154	AMTR_s00154p00074010	797404	815949	None	7841	1142	83524	No_constitutive_exon_found_in_species
GTGCTGCGCTTGATTTCCAAGACTTTCCCTCTCCCTTCTTGGGCGGCAAGGG	417053	417190	417240	417188	-1	AmTr_v1.0_scaffold00150	AMTR_s00150p00046650	416920	417520	None	7841	1142	83524	No_constitutive_exon_found_in_species
GAGAGAGAAGGTTGACGATGAGACTGTGGATAAACCTCCCTTCGGGGAAGAA	808431	808658	808381	808433	1	AmTr_v1.0_scaffold00150	AMTR_s00150p00074700	808325	808658	None	7841	1142	83524	No_constitutive_exon_found_in_species
GTTGTCAATTTCGCCACATATGTCATGTATGCCTTTTTGTGGGTATGCAGCA	1042989	1043150	1043200	1043148	-1	AmTr_v1.0_scaffold00151	AMTR_s00151p00089770	1042365	1082078	None	7841	1142	83524	No_constitutive_exon_found_in_species
TTTTCTTTGAAGCAATTTTCTGAACAAAAGATTATGATGATGGGATGCAGTT	1042365	1042578	1042628	1042576	-1	AmTr_v1.0_scaffold00151	AMTR_s00151p00089770	1042365	1082078	None	7841	1142	83524	No_constitutive_exon_found_in_species
ATTTTGTGTGTGTATATATATATATATGAATGGGTGATGGGTGGGTGCAGGG	374162	374239	374112	374164	1	AmTr_v1.0_scaffold00157	AMTR_s00157p00041730	352026	374467	None	7841	1142	83524	No_constitutive_exon_found_in_species
CTTTTTTGTCCTCTCTCTCTCATATGATGTTTTGGTTCGATGGGTGGTAGAG	937700	937918	937968	937916	-1	AmTr_v1.0_scaffold00157	AMTR_s00157p00083130	937495	938209	None	7841	1142	83524	No_constitutive_exon_found_in_species
TGAAAGGCCCAGTAAAGTAAGCTGATTAAGGATTTGTGTTGGGGCAACAGGA	765691	766229	765641	765693	1	AmTr_v1.0_scaffold00152	AMTR_s00152p00071630	761780	769541	None	7841	1142	83524	No_constitutive_exon_found_in_species
CATCATATCAGTTTTTTGATATTTTAATCTGTTTTACGGTGGGTTTGAAGGT	377608	377719	377558	377610	1	AmTr_v1.0_scaffold00153	AMTR_s00153p00043430	375371	379286	None	7841	1142	83524	No_constitutive_exon_found_in_species
CAAACCCCTCTCTCTCTCCTTGAATTGATCCTCTTACTTGGGTGTTGAAGGT	555151	555292	555101	555153	1	AmTr_v1.0_scaffold00153	AMTR_s00153p00056390	553565	561640	None	7841	1142	83524	No_constitutive_exon_found_in_species
AACTCTCTCTCTCTCTCTTCTCTACGCATGATAACAGTGGGGATGTGCAGAG	706426	706651	706701	706649	-1	AmTr_v1.0_scaffold00153	AMTR_s00153p00067900	706426	707126	None	7841	1142	83524	No_constitutive_exon_found_in_species
AACTCTCTCTCTCTCTCTTCTCTGCGCATGATAACAGTGGGGATGTGCAGAG	733647	733833	733883	733831	-1	AmTr_v1.0_scaffold00153	AMTR_s00153p00069260	727794	734315	None	7841	1142	83524	No_constitutive_exon_found_in_species
TACTTTTTTTCCTGGGCTAGCTGATTTATAGTCGTACTCCGAGGGTGCAGGT	852701	852778	852651	852703	1	AmTr_v1.0_scaffold00153	AMTR_s00153p00076780	839349	853446	None	7841	1142	83524	No_constitutive_exon_found_in_species
CGATAAGGACCTGGCTTTCATGTCATTACTGGCTTTGGCGGAAAGGGCAGTC	871532	872161	872211	872159	-1	AmTr_v1.0_scaffold00153	AMTR_s00153p00078550	869683	872519	None	7841	1142	83524	No_constitutive_exon_found_in_species
TGTTACTGAATGCTAGAGTACTATAAGAAGTTAAAGGGTTTGGATGACAGGT	1076919	1077001	1076869	1076921	1	AmTr_v1.0_scaffold00153	AMTR_s00153p00091840	1075908	1091684	None	7841	1142	83524	No_constitutive_exon_found_in_species
ACTCTGTAGCATGGAATTCTATGATCACTAGTTGTGCTCAAAATGGGCAGCC	59548	59564	59498	59550	1	AmTr_v1.0_scaffold00155	AMTR_s00155p00018120	58576	59564	None	7841	1142	83524	No_constitutive_exon_found_in_species
TTGCAGTAAATTCATTACTTAGATTCATGGTCATGGTTGAATGGGTGCAGAT	135347	135491	135541	135489	-1	AmTr_v1.0_scaffold00155	AMTR_s00155p00024540	133907	140145	None	7841	1142	83524	No_constitutive_exon_found_in_species
TTTACTTTGCAATGTCATGTGGTTTATACATATATTGTATGTGGGTGCAGGT	265405	265638	265688	265636	-1	AmTr_v1.0_scaffold00155	AMTR_s00155p00034630	257425	268612	None	7841	1142	83524	No_constitutive_exon_found_in_species
GCTGGGTGCTGTTATCTTATTATATTTGGTTTCATCACATGTGGGGCCAGTG	284770	284952	284720	284772	1	AmTr_v1.0_scaffold00155	AMTR_s00155p00036640	283808	291530	None	7841	1142	83524	No_constitutive_exon_found_in_species
TTGTTTTTTTCTCACATTTACTTTTATGTTATATATATTTGGGGTTGCAGTG	562063	562136	562013	562065	1	AmTr_v1.0_scaffold00155	AMTR_s00155p00057030	561352	570836	None	7841	1142	83524	No_constitutive_exon_found_in_species
ATTGTCAATATTGTTTTGTTGCATGTTTTGTTTGCTTATGGGCAAACTAGCT	718055	718095	718145	718093	-1	AmTr_v1.0_scaffold00155	AMTR_s00155p00068710	718055	718982	None	7841	1142	83524	No_constitutive_exon_found_in_species
TAATTTTGTTATCTTGTATATTACTCCAATGGATATCAATATGTGGGCAGAA	826603	826686	826553	826605	1	AmTr_v1.0_scaffold00155	AMTR_s00155p00075220	816444	842288	None	7841	1142	83524	No_constitutive_exon_found_in_species
TTCATCATTTTCCTTTATTTGCTCATTTCTTTTTCTGGGTGGGATTGCAGGA	1002156	1002197	1002106	1002158	1	AmTr_v1.0_scaffold00155	AMTR_s00155p00086350	991270	1002781	None	7841	1142	83524	No_constitutive_exon_found_in_species
TTCCAATGTTAGTGTTCTTAATTCTATTTATTTCCATTTCCTGGGTAAAGGA	1074441	1074526	1074391	1074443	1	AmTr_v1.0_scaffold00155	AMTR_s00155p00090610	1055257	1084238	None	7841	1142	83524	No_constitutive_exon_found_in_species
ATAATAGAAGTGTATATATATTACATTATGAAAAATATGAGGGTGGGCAGGT	1083782	1083913	1083732	1083784	1	AmTr_v1.0_scaffold00155	AMTR_s00155p00090610	1055257	1084238	None	7841	1142	83524	No_constitutive_exon_found_in_species
GGAACTCTTTCCTATTTTTGGAAACTGAACTTGTTTTGCTGGGCATGCAGGT	184958	185160	184908	184960	1	AmTr_v1.0_scaffold00156	AMTR_s00156p00028680	184412	185160	None	7841	1142	83524	No_constitutive_exon_found_in_species
GTAACTCTTTTCTATTTTTGGAAACTGAACTTGTTTTGCTGGGCATGCAGGT	265263	265441	265213	265265	1	AmTr_v1.0_scaffold00156	AMTR_s00156p00035290	264843	290091	None	7841	1142	83524	No_constitutive_exon_found_in_species
ACTTGTTAATGCACTTATATGATCGAATTTGCTATGGGGGCACAAAGCAGAT	670620	670748	670798	670746	-1	AmTr_v1.0_scaffold00156	AMTR_s00156p00062990	639256	672495	None	7841	1142	83524	No_constitutive_exon_found_in_species
AGGTTATTGCAGCAAGAAGAGTAGGGAAAGAGAGCAGGTGGGTGTGGCAGAG	403639	404009	403589	403641	1	AmTr_v1.0_scaffold00158	AMTR_s00158p00045480	403540	404009	None	7841	1142	83524	No_constitutive_exon_found_in_species
AGTAGTAATAACCATTGTTTAAACTAAACAAGCATTGGTGGGTTGGGCAGTG	787642	787863	787913	787861	-1	AmTr_v1.0_scaffold00158	AMTR_s00158p00073420	787642	788070	None	7841	1142	83524	No_constitutive_exon_found_in_species
TGACTAGACACACATATTCATGATCCTATGTCTTTGTCTTGGGATTGCAGGA	459250	460061	459200	459252	1	AmTr_v1.0_scaffold00159	AMTR_s00159p00049090	449710	476462	None	7841	1142	83524	No_constitutive_exon_found_in_species
AGACTAGTTGGGGTTGCGGCTTGCCAAGGAGATAGGGTGGGGGAATGCAGTA	609741	610136	609691	609743	1	AmTr_v1.0_scaffold00159	AMTR_s00159p00060860	609268	610461	None	7841	1142	83524	No_constitutive_exon_found_in_species
ATTTTTATTTGTGAAAGTGGTGACAATTAATCGAAATTTGGGGAATGTAGGT	762977	763038	763088	763036	-1	AmTr_v1.0_scaffold00159	AMTR_s00159p00062660	634861	803135	None	7841	1142	83524	No_constitutive_exon_found_in_species
TTCATGGTGTACATAATCAACGTCAACATCATGGACCTGTACAAGGGAAGGG	871217	871239	871167	871219	1	AmTr_v1.0_scaffold00159	AMTR_s00159p00078560	870014	871239	None	7841	1142	83524	No_constitutive_exon_found_in_species
AAAAACCGATTTGGCTGGTCATCTGACTTAGTGTATTTGGGGATATGCAGGT	561943	562050	561893	561945	1	AmTr_v1.0_scaffold00162	AMTR_s00162p00057050	561627	564342	None	7841	1142	83524	No_constitutive_exon_found_in_species
AAAAACCGATTTGGTTAGTCATCTGATTTGGTGTATTTGGGGATATGCAGGT	690652	690890	690602	690654	1	AmTr_v1.0_scaffold00162	AMTR_s00162p00065340	672207	690890	None	7841	1142	83524	No_constitutive_exon_found_in_species
AATTCCTTGTTTAATAATTTGAGTGTTTTTAATTTTGGTATTGGGAGCAGGG	239377	239508	239327	239379	1	AmTr_v1.0_scaffold00164	AMTR_s00164p00032900	238223	247828	None	7841	1142	83524	No_constitutive_exon_found_in_species
AATATGATGTTAATCTGATGACTCATACAAGCAGTTATCGGGTGTGGCAGGT	486887	487202	487252	487200	-1	AmTr_v1.0_scaffold00164	AMTR_s00164p00051510	486887	489005	None	7841	1142	83524	No_constitutive_exon_found_in_species
GAAGGAAAGAAAGCGTGAGAAGAGGATGTTTGTGCAACAGTGGGTGACAGGC	687989	688048	687939	687991	1	AmTr_v1.0_scaffold00167	AMTR_s00167p00066530	687759	688048	None	7841	1142	83524	No_constitutive_exon_found_in_species
GGATGCTTGTGCTCTTATTTTTTTCTTTTTTTGTTCGGGATGGTAAACAGAT	294694	294766	294816	294764	-1	AmTr_v1.0_scaffold00165	AMTR_s00165p00037490	294147	313078	None	7841	1142	83524	No_constitutive_exon_found_in_species
AAAAAAAAGAAAGAAAAATGTCTAGACAATGACAAGCTCTTGGGATGCAGGG	728138	728209	728088	728140	1	AmTr_v1.0_scaffold00165	AMTR_s00165p00068240	711928	729054	None	7841	1142	83524	No_constitutive_exon_found_in_species
CTTTGTCTCTTCCTTGAATAATGATAAATTTATTCTCTGGGATTGAGCAGGT	149420	149489	149370	149422	1	AmTr_v1.0_scaffold00169	AMTR_s00169p00025570	146006	151007	None	7841	1142	83524	No_constitutive_exon_found_in_species
TATTGGACACATGTTCTAGTATACAATGTTGGTGGAGCTGGGGATGTTAGGG	798353	798539	798589	798537	-1	AmTr_v1.0_scaffold00168	AMTR_s00168p00074090	798353	798809	None	7841	1142	83524	No_constitutive_exon_found_in_species
TCTCTCTCTCTCTCTCATATGCTAATGTGTACTTTTGGGTTGTGGAGCAGGC	109429	109522	109379	109431	1	AmTr_v1.0_scaffold00170	AMTR_s00170p00018240	60400	109522	None	7841	1142	83524	No_constitutive_exon_found_in_species
TATCTGCATTGTTATGTATGGTAGTTTGATAAGTATTTGTGATTGGGCAGGG	94786	94902	94952	94900	-1	AmTr_v1.0_scaffold00171	AMTR_s00171p00017320	50802	95150	None	7841	1142	83524	No_constitutive_exon_found_in_species
TTTGCTTTGAGTCACAGATGTTGATCTGATTTCTTGGGTGTGGAGTGCAGGT	151041	151186	150991	151043	1	AmTr_v1.0_scaffold00171	AMTR_s00171p00023840	125497	163291	None	7841	1142	83524	No_constitutive_exon_found_in_species
TTTACTCTCTGCATTTGTTTTGAAGTTGAATGTGTTTATGAATTGGGCAGAA	325509	325763	325459	325511	1	AmTr_v1.0_scaffold00171	AMTR_s00171p00039640	323447	325763	None	7841	1142	83524	No_constitutive_exon_found_in_species
TTTCTACATTGAGAGTCTTCATTGATATACTTATTTTGGCATCGGGACAGGG	498246	498294	498196	498248	1	AmTr_v1.0_scaffold00171	AMTR_s00171p00052300	496889	502162	None	7841	1142	83524	No_constitutive_exon_found_in_species
TCTTCCTGAAATAATTACTTGTACACTGATTTCTTACAATGGGTTGACAGAG	605261	605584	605211	605263	1	AmTr_v1.0_scaffold00171	AMTR_s00171p00060310	602374	614662	None	7841	1142	83524	No_constitutive_exon_found_in_species
CTCTCTCTAATGTTCTCTCTTTCTCGTTCAATTTATGTTTGGGATACTAGGA	749653	749740	749603	749655	1	AmTr_v1.0_scaffold00171	AMTR_s00171p00070550	747468	749954	None	7841	1142	83524	No_constitutive_exon_found_in_species
CAATGGCAACAAGAATCGATGTGTCTTTCTTTTGGTGGGGGAGCTTGAAGGA	662357	662479	662307	662359	1	AmTr_v1.0_scaffold00174	AMTR_s00174p00064640	662147	662479	None	7841	1142	83524	No_constitutive_exon_found_in_species
TGTTTTCCTTTCCTGTGATCCATGACTATCGGGAATGGTGGGAACTATAGAG	259940	259962	260012	259960	-1	AmTr_v1.0_scaffold00177	AMTR_s00177p00034950	259940	271912	None	7841	1142	83524	No_constitutive_exon_found_in_species
TTTGATCTTAGTTATCTTTGTTTCCTTTATTTCTTTGGTTGGGATTAAAGAA	415764	415864	415714	415766	1	AmTr_v1.0_scaffold00177	AMTR_s00177p00046490	414467	416977	None	7841	1142	83524	No_constitutive_exon_found_in_species
GATTTGGATTTCATAATATTTGCCTCTTGTGATCTTTGTTGGGATTGAAGAA	429160	429260	429310	429258	-1	AmTr_v1.0_scaffold00177	AMTR_s00177p00047570	428107	431235	None	7841	1142	83524	No_constitutive_exon_found_in_species
TGCAGGAAGCAAAGAAAAGGTGGGCGAGTGGTTGTAGATGGGTGGAGCAGTG	462747	463197	463247	463195	-1	AmTr_v1.0_scaffold00173	AMTR_s00173p00049890	462747	463252	None	7841	1142	83524	No_constitutive_exon_found_in_species
TGTCCTTAATTTTAACCTAGAGTTGATTTTTTCTGACACCTGAAGGGCAGTG	112743	112876	112693	112745	1	AmTr_v1.0_scaffold00176	AMTR_s00176p00021290	97690	118835	None	7841	1142	83524	No_constitutive_exon_found_in_species
GAACATAACTGCAAAAATTTATTTTGTTTTCTTTTGTTTTCGGGGAGCAGAC	608295	608533	608245	608297	1	AmTr_v1.0_scaffold00176	AMTR_s00176p00057350	566256	612848	None	7841	1142	83524	No_constitutive_exon_found_in_species
CCCTCTATTACGTATTCCTTTGATAATGTGACACTGATTTGGGTTGGCAGCT	108896	108976	109026	108974	-1	AmTr_v1.0_scaffold00175	AMTR_s00175p00021990	105225	121207	None	7841	1142	83524	No_constitutive_exon_found_in_species
TGATTCATTCAAGCCCTTTGGGTTGCCTACTTAAACACAAAAGGGTGCAGGA	595844	596312	596362	596310	-1	AmTr_v1.0_scaffold00181	AMTR_s00181p00059800	595844	604502	None	7841	1142	83524	No_constitutive_exon_found_in_species
CTCAGATCTGTGGACTATCTTGATGATGTTCTTGGTTTGCACATGGGTAGTG	596736	596759	596809	596757	-1	AmTr_v1.0_scaffold00179	AMTR_s00179p00059850	596736	597084	None	7841	1142	83524	No_constitutive_exon_found_in_species
CAATTTTTTGGCTTAGTTTTTGGACACACAGCACTGTTCTGGGTATACAGGC	190089	190232	190282	190230	-1	AmTr_v1.0_scaffold00180	AMTR_s00180p00029090	190089	190875	None	7841	1142	83524	No_constitutive_exon_found_in_species
AAAATAAGATGAATATGCGGGCTGAATACCTCATTTTCCTGGGATTGTAGTT	365736	365805	365686	365738	1	AmTr_v1.0_scaffold00188	AMTR_s00188p00042670	365443	365805	None	7841	1142	83524	No_constitutive_exon_found_in_species
GTCGCATAGTGGTCGGATTGCAGAAGAAATTGTTCCTGGGGAATTTGAAGGC	287632	287661	287582	287634	1	AmTr_v1.0_scaffold00185	AMTR_s00185p00036890	286924	287661	None	7841	1142	83524	No_constitutive_exon_found_in_species
AGGTGGAGGGGGGTTAGGAAGCAGTTGCCGTTGGTGGGAGGGGAGTGCAGGT	11572	11860	11522	11574	1	AmTr_v1.0_scaffold00182	AMTR_s00182p00012110	11170	12453	None	7841	1142	83524	No_constitutive_exon_found_in_species
ACAGGAAACAAGGATAGGAAATGTAGTCTAACACTATATGTGGGTGGCAGGT	57910	58214	57860	57912	1	AmTr_v1.0_scaffold00184	AMTR_s00184p00017980	57401	58214	None	7841	1142	83524	No_constitutive_exon_found_in_species
ACAGGAAACAAGGATAGGAAATGTAGTCTAACACTATATGTGGGTGGCAGGT	74127	74426	74077	74129	1	AmTr_v1.0_scaffold00184	AMTR_s00184p00019270	73086	75782	None	7841	1142	83524	No_constitutive_exon_found_in_species
ACAAGAAAAAAGGATAGGAAATGTAGTCTAACACTATATGTGGGTGGCAGGT	101698	101856	101648	101700	1	AmTr_v1.0_scaffold00184	AMTR_s00184p00021600	100639	102309	None	7841	1142	83524	No_constitutive_exon_found_in_species
ACAAGAAATAAGCATAGGAAATGTAGTCTAACACTATATGTGGGTAGCAGGT	125637	125936	125587	125639	1	AmTr_v1.0_scaffold00184	AMTR_s00184p00023820	125335	128814	None	7841	1142	83524	No_constitutive_exon_found_in_species
GAACTGGTTTTGTATTTTTGGAAACTGAAGTTGTTTTGCTGGGCATGCAGGT	459344	459522	459294	459346	1	AmTr_v1.0_scaffold00194	AMTR_s00194p00049650	458885	459522	None	7841	1142	83524	No_constitutive_exon_found_in_species
GTGGTTGCTGCTATTCTAAATGAGAAAAGTTAATGACTGGGGCAATGCAGAG	88733	88805	88683	88735	1	AmTr_v1.0_scaffold00199	AMTR_s00199p00020590	88054	88805	None	7841	1142	83524	No_constitutive_exon_found_in_species
TGGGAAGTTATACTTAGGACAGGATCGTCTTACTCTTTGTTGATGGGTAGGG	277146	277286	277336	277284	-1	AmTr_v1.0_scaffold00199	AMTR_s00199p00036120	276877	278135	None	7841	1142	83524	No_constitutive_exon_found_in_species
CCAATACTAGCACTCTGATACTGAGTTTACTTTTGGCAATATGGGAACAGAT	282896	283122	282846	282898	1	AmTr_v1.0_scaffold00202	AMTR_s00202p00033660	247113	283122	None	7841	1142	83524	No_constitutive_exon_found_in_species
CTCTCTCTCACATGGATTGATCCTCATGGTCACAAATCTTTGGGCATGAGAG	130976	131507	131557	131505	-1	AmTr_v1.0_scaffold00216	AMTR_s00216p00024260	130976	134374	None	7841	1142	83524	No_constitutive_exon_found_in_species
TGGATGCTTCAAGTTTGGCTATCACAAATTTCTTTTGGGAAATACAATAGGT	131236	131496	131186	131238	1	AmTr_v1.0_scaffold00218	AMTR_s00218p00024050	128063	138504	None	7841	1142	83524	No_constitutive_exon_found_in_species
ATATGGGTTTAGGGTTTCTGATTTGGTTTGGATTGTGTGGGGAAGTGCAGGT	168296	168545	168246	168298	1	AmTr_v1.0_scaffold00218	AMTR_s00218p00027210	167126	169335	None	7841	1142	83524	No_constitutive_exon_found_in_species
CCTTCCTTAGCTCGGTAAGAATAACCTAGCTTTGATTGTTGGGTAAGCAGTC	81349	81439	81299	81351	1	AmTr_v1.0_scaffold00241	AMTR_s00241p00019710	79204	81439	None	7841	1142	83524	No_constitutive_exon_found_in_species
GTCACATAGAGCATAGTAGGAAAACTTCTCATCTCTGTGGGCGCGTGAAGGT	63209	63233	63283	63231	-1	AmTr_v1.0_scaffold00247	AMTR_s00247p00018380	62320	63404	None	7841	1142	83524	No_constitutive_exon_found_in_species
GCCGGTGGTGAGGCGACCTTGGGAATTGACTAAGATGGGGGAGATTACAGGG	2507	2765	2457	2509	1	AmTr_v1.0_scaffold00268	AMTR_s00268p00006420	1708	2765	None	7841	1142	83524	No_constitutive_exon_found_in_species
AAAAGCCATGTTAATTGAGTTCCTTCTAACTAAGAGCGTGCGGGTTGAAGGT	11799	11912	11962	11910	-1	AmTr_v1.0_scaffold00269	AMTR_s00269p00011940	10327	16780	None	7841	1142	83524	No_constitutive_exon_found_in_species
AAAGGGCTAGTAAGCTTTATGAGCTGCACATTTGCACAATGGGAAACAAGGT	29679	30091	30141	30089	-1	AmTr_v1.0_scaffold00344	AMTR_s00344p00015180	29371	31461	None	7841	1142	83524	No_constitutive_exon_found_in_species
TTGATGAGCATGAAAAGAATACGATCTTAGATGTTTCATTGGGGTCACAGGT	29652	29814	29602	29654	1	AmTr_v1.0_scaffold00338	AMTR_s00338p00015190	29380	34235	None	7841	1142	83524	No_constitutive_exon_found_in_species
GGCTCCTAATGGACAACGTTCTCTAATTTTGTTGTTATTTGGGTGTATAGAT	10864	11080	11130	11078	-1	AmTr_v1.0_scaffold00349	AMTR_s00349p00012070	10864	12348	None	7841	1142	83524	No_constitutive_exon_found_in_species
GTGGAGGTTGCTGCAGCAAAACAAGCAAAAACAATGTGATGGGAATCAAGAG	9902	10116	10166	10114	-1	AmTr_v1.0_scaffold00331	AMTR_s00331p00011860	9902	10410	None	7841	1142	83524	No_constitutive_exon_found_in_species
ACAAAGTTAAAAACCATATGTTCTATTAATGACGTGTTGAGGGTGTGCAGGA	3639	3722	3772	3720	-1	AmTr_v1.0_scaffold00559	AMTR_s00559p00009630	3639	7110	None	7841	1142	83524	No_constitutive_exon_found_in_species
GAATTGGTTTTGTATTTTTGGAAACTGAAGTTGTTTTGCGGGGCATGCAGGT	3504	3666	3454	3506	1	AmTr_v1.0_scaffold00721	AMTR_s00721p00008940	3045	3666	None	7841	1142	83524	No_constitutive_exon_found_in_species
CTTTTCTATATTTGATCCTCATGATATTGCCCCGTTATTTGGGAAATCAGGT	8765	8835	8715	8767	1	AmTr_v1.0_scaffold00643	AMTR_s00643p00010250	4323	9147	None	7841	1142	83524	No_constitutive_exon_found_in_species
GAAAGGCATCTGAAGGTTATGGTTTTCATATTGATTGCTTTGGGAAACAGAG	1576	1638	1688	1636	-1	AmTr_v1.0_scaffold00978	AMTR_s00978p00000980	129	3260	None	7841	1142	83524	No_constitutive_exon_found_in_species
GCTAGAGGTCTATACTTTTCTGACATTAAATCTTCGCCTTGGGAGTGCAGAC	4879	5071	5121	5069	-1	AmTr_v1.0_scaffold01155	AMTR_s01155p00010600	4879	5492	None	7841	1142	83524	No_constitutive_exon_found_in_species
CCGAACTTATGCTCAGATAGTTGAGTTGGCTTTAGTTTCTGAGGGTGCAGAG	3130	3692	3742	3690	-1	AmTr_v1.0_scaffold01250	AMTR_s01250p00009040	3130	4461	None	7841	1142	83524	No_constitutive_exon_found_in_species
ACAGGAAAAAAGAAAAGGAAATGTAGTCTAACACTATATGTGGGTGGCAGGT	1506	1675	1456	1508	1	AmTr_v1.0_scaffold01345	AMTR_s01345p00003820	928	1675	None	7841	1142	83524	No_constitutive_exon_found_in_species
ACAGGAAAAAAGAAAAGGAAATGAAGTCTAACACTATATGTGGGTGGCAGGT	1507	1665	1457	1509	1	AmTr_v1.0_scaffold01836	AMTR_s01836p00003830	929	3150	None	7841	1142	83524	No_constitutive_exon_found_in_species
GCCTTTAACAGGAATTTTAGAAGTTGAATTGTTTGATGTATGGGGAATAGAC	2201	2609	2151	2203	1	AmTr_v1.0_scaffold03236	AMTR_s03236p00004200	1040	2875	None	7841	1142	83524	No_constitutive_exon_found_in_species
CTTGTCATTTACCGGTGGAGTTAGAGCATAAAGCTTTTTGGGCCATGAAGAC	2692	2875	2642	2694	1	AmTr_v1.0_scaffold03236	AMTR_s03236p00004200	1040	2875	None	7841	1142	83524	No_constitutive_exon_found_in_species
CGCTTCAAGTATTGTTTCTTCTCTCTGGGTCCTTCTATTCGGGGGTTTAGTT	1541	1799	1491	1543	1	AmTr_v1.0_scaffold03969	AMTR_s03969p00000420	51	1799	None	7841	1142	83524	No_constitutive_exon_found_in_species
