# Supplementary material for: Widespread Separation of the Polypyrimidine Tract From 3′ AG by G Tracts in Association With Alternative Exons in Metazoa and Plants
Source: Front Genet. 2019 Jan 14;9:741. doi: 10.3389/fgene.2018.00741 (PMC6339879; doi:10.3389/fgene.2018.00741)
Supplement: DATA FILE S2 — Sequences of REPAG 3′ SS from each species of metazoa, plants and protists. [file Data_Sheet_2.zip › Supplementary data 2/Plants_Release38_oryza_rufipogon.txt]

REPA_GGG_Sequence	Exon_Start	Exon_End	Pos_-50	Pos_+2	Strand	Chromosome	GeneID	Gene_Start	Gene_End	Gene_Name	Number_of_REPAs	Number_of_REPAs_has_GGG	Number_of_Intron(Intra_genic_Region)	Upstream_Constitutive_Exon
GCGACGGGGAGCGGCCGGCGCGGCGAGGCGGGTCTGCGGCGGGGAGGGAGGG	7786	7855	7905	7853	-1	1	ORUFI01G00020	7786	9292	None	15903	2317	149250	No_or_no_constitutive_exon
ATCTCCCTTCGTTCCCTGTCCCTAATCCAATACCAATAGGGAGCAATCAGCT	11720	11910	11670	11722	1	1	ORUFI01G00040	11242	19278	None	15903	2317	149250	Yes
TCTCATCTCATCTCATCTCATATGTGTTTTATCCGGGCGGGGCGGATTAGGT	91606	91700	91556	91608	1	1	ORUFI01G00130	91194	95110	None	15903	2317	149250	No_or_no_constitutive_exon
CTTCTTCTCCCTCCTCTCTATCATCTCTCTCCCCTGCAAATGGGCGACAGGA	200061	200568	200618	200566	-1	1	ORUFI01G00300	200061	206548	None	15903	2317	149250	No_or_no_constitutive_exon
ATAAAAGGATGGATATGATATGAAATGAAATGGGATATATGGGGATGCAGGT	570703	571292	570653	570705	1	1	ORUFI01G00840	568227	571292	4326145	15903	2317	149250	No_or_no_constitutive_exon
TGAAGATCAAGCTCCTGACTGAGTGTCTGTACTTCTGATGGGGGTAAAAGCT	1070784	1070874	1070924	1070872	-1	1	ORUFI01G01460	1070474	1072694	None	15903	2317	149250	No_or_no_constitutive_exon
TTTCAGTGACAAATGCTAAATAAGGCTGATTGATCGGGCTAAACATGCAGGT	1237554	1238020	1238070	1238018	-1	1	ORUFI01G01660	1220419	1257728	None	15903	2317	149250	No_or_no_constitutive_exon
GCTGTAATTTGTGCTAACACATGTGTAATGAGGTGTCCACGAGGGCGCAGCT	1361178	1361343	1361128	1361180	1	1	ORUFI01G01850	1357427	1361602	None	15903	2317	149250	No_or_no_constitutive_exon
TCTGGTTTCCTTCTTGTAGAATTGTAGATGTGCCTTGTGGATTTGGGAAGAT	1428792	1429097	1429147	1429095	-1	1	ORUFI01G01960	1425304	1429288	None	15903	2317	149250	No_or_no_constitutive_exon
TCTGCTTGGCCTCACTGTGTCTCTGCGCGAATCAATCTCCATGGGTGCAGGG	1430454	1430485	1430404	1430456	1	1	ORUFI01G01970	1429552	1438102	None	15903	2317	149250	No_or_no_constitutive_exon
TCACTGAATGGTTGCACGGATAATTGGTTGCAGCTGTGGGAGAGAGCAAGGG	1583948	1584152	1584202	1584150	-1	1	ORUFI01G02150	1583948	1587367	None	15903	2317	149250	No_or_no_constitutive_exon
CCGCCTCCTACCTTGTTGCTGTTATTCATCACCTACCTCGCTTGGGAGAGCC	1820942	1821595	1820892	1820944	1	1	ORUFI01G02490	1811611	1848930	None	15903	2317	149250	No_or_no_constitutive_exon
TTTTTGAATCATCGAATATTTGTAAATGTGTGATTATTGTATGGGTGTAGAT	1997927	1997990	1998040	1997988	-1	1	ORUFI01G02690	1987178	2000759	None	15903	2317	149250	No_or_no_constitutive_exon
TCATGTTCAACTACCCGGTGATCTCCTACACAATCGGGTTGATGCAGTAGTC	2125743	2126025	2126075	2126023	-1	1	ORUFI01G02840	2123408	2129578	None	15903	2317	149250	No_or_no_constitutive_exon
CCAACTATATCTGGAGCTTGAGCGTGGTGCGGTTGGGGTTGAGGGTCAAGGC	2123408	2125370	2125420	2125368	-1	1	ORUFI01G02840	2123408	2129578	None	15903	2317	149250	No_or_no_constitutive_exon
TGGGCATTTGTTTGTGATGACGGGATGATGATATTGTTGGGTGCGAGCAGGT	2140761	2140841	2140891	2140839	-1	1	ORUFI01G02870	2137768	2143848	None	15903	2317	149250	No_or_no_constitutive_exon
TATCTCGTCTGATGTTTTTATTTTTGTATTTGTGTGCGGGGGGGATGCAGTT	2164226	2164360	2164176	2164228	1	1	ORUFI01G02920	2163873	2166699	None	15903	2317	149250	No_or_no_constitutive_exon
TCCTTTCCTCTCTTTTTTTTCGGTTTTTTTGGGTGATACAAGTGGGGAAGGG	2173826	2173931	2173776	2173828	1	1	ORUFI01G02950	2173666	2174221	None	15903	2317	149250	No_or_no_constitutive_exon
CTGAGCTTCTTTGCGTGTTCTTGTTTGGGTTTTGGGGTTGGGGGGTGCAGTG	2479906	2480068	2479856	2479908	1	1	ORUFI01G03440	2479370	2483105	None	15903	2317	149250	No_or_no_constitutive_exon
AAAATGCCTCCTAACTCGTCTTGTGTAACGTGTTCTTTTTGGGATTACAGAG	2640150	2640360	2640410	2640358	-1	1	ORUFI01G03750	2632093	2640978	None	15903	2317	149250	Yes
ATCATACCACCAGTCACCACACGCACGAAACCGAAGGGAGAAGGGCACAGCT	2677537	2678127	2677487	2677539	1	1	ORUFI01G03810	2668362	2683616	None	15903	2317	149250	No_or_no_constitutive_exon
CCAGAAACAAACTGCCGAACACCCAGCGATCGAGCGAGAGCGGGAGCGAGAT	2676572	2677133	2677183	2677131	-1	1	ORUFI01G03820	2676572	2681907	None	15903	2317	149250	No_or_no_constitutive_exon
ATTGGCGTAATAGTGTATACGTGTGCAGGGCGTAAGAAGGGAGGGCTGAGCC	2770571	2770683	2770733	2770681	-1	1	ORUFI01G04040	2770571	2770965	None	15903	2317	149250	No_or_no_constitutive_exon
GGCGGGAAGCCTGGAGGGCCTGCAGCTAGCTGAAGCGGGCGTGGATGGAGGA	2839324	2839576	2839274	2839326	1	1	ORUFI01G04130	2838130	2846635	None	15903	2317	149250	No_or_no_constitutive_exon
GGTTATCTCGGATTGGGATGTACGGCGTGTGGGGGGAGCGGGATTGGCAGAG	2880843	2880926	2880793	2880845	1	1	ORUFI01G04170	2863508	2897726	None	15903	2317	149250	No_or_no_constitutive_exon
CGATAAGTTTGCATTATTGATGAAGGAATTTTTGAGCTGTAGGAGGGAAGAA	2885872	2885979	2886029	2885977	-1	1	ORUFI01G04200	2881397	2891740	None	15903	2317	149250	No_or_no_constitutive_exon
ACCTTTCAAAAAACCAAATCCATGGGGCTATACCATCGTGGGCATGGGAGTC	3079948	3081328	3081378	3081326	-1	1	ORUFI01G04480	3078966	3082525	None	15903	2317	149250	No_or_no_constitutive_exon
TCATGTTTGGGCGTCTGTGTTATGCATGTTTGTTCCTGAATTGGGAGCAGTC	3112507	3112530	3112580	3112528	-1	1	ORUFI01G04530	3104687	3113151	None	15903	2317	149250	No_or_no_constitutive_exon
TGTTTAATGACATCAATACCCATACTCATTAATTTTCTTATGTGGGGAAGAG	3242855	3243134	3243184	3243132	-1	1	ORUFI01G04700	3240504	3244342	None	15903	2317	149250	No_or_no_constitutive_exon
ATACCATAGCTGAAACTTCATTGCTGTTCCTAATACTGGTTAGGGAACAGAA	3295738	3295925	3295688	3295740	1	1	ORUFI01G04760	3291984	3297167	None	15903	2317	149250	No_or_no_constitutive_exon
GCATGCCAGAATATCGATCGACCGATCAATCTCACGGCCGGGACTATGAGTT	3336355	3336374	3336424	3336372	-1	1	ORUFI01G04860	3336355	3341276	None	15903	2317	149250	No_or_no_constitutive_exon
GATTTTTGGTCGCTGCTGATATAGATGCGAACTAATTTGGGTGCGAGAAGGT	3355980	3356118	3356168	3356116	-1	1	ORUFI01G04890	3352884	3356452	None	15903	2317	149250	Yes
TGAATGATTGTGGGGGAATCTTTTCTCACTCTCTGATTTTGTGGGATCAGGA	3360041	3360126	3359991	3360043	1	1	ORUFI01G04900	3358627	3362945	4327644	15903	2317	149250	No_or_no_constitutive_exon
ACACAGGGCAAGTTTCAGTAGAAAAATCGCCGGCATCCAGATCGGGACAGTC	3376177	3376319	3376369	3376317	-1	1	ORUFI01G04930	3372510	3376817	4327647	15903	2317	149250	No_or_no_constitutive_exon
CTTTTCTTCTCTTTTCTCTTTTATTTTCTTCTCTTCTCTTGTGAGGGTAGGC	3411672	3411954	3411622	3411674	1	1	ORUFI01G05010	3409536	3412794	None	15903	2317	149250	No_or_no_constitutive_exon
CTGGTGCGGTGGTGAGCTGATTGGGGTGGTTGTGTTGGGTGGTGGTGCAGGC	3574089	3574324	3574374	3574322	-1	1	ORUFI01G05230	3571612	3574577	None	15903	2317	149250	No_or_no_constitutive_exon
AGTGATGGTAACCAATCACTTTAATCTGTCCTCTTTATTGGGAACTGCAGGG	3616796	3616913	3616746	3616798	1	1	ORUFI01G05270	3608951	3617949	None	15903	2317	149250	No_or_no_constitutive_exon
AGAGGAAAATGCTCCAGTAAAGGAAAATTTTGCTAACCGGGATGAGATAGAG	3662379	3662666	3662716	3662664	-1	1	ORUFI01G05320	3656728	3666991	None	15903	2317	149250	No_or_no_constitutive_exon
GAAAATTATTTTCACAGCTCCCTTTATTTTTACAAATGGGCTAAAAGAAGAT	3656728	3656740	3656790	3656738	-1	1	ORUFI01G05320	3656728	3666991	None	15903	2317	149250	No_or_no_constitutive_exon
TATGAAATATTCTCAATTTCTTTACATTCCTTATTGATTTGGGTGTGTAGAT	4210985	4211041	4211091	4211039	-1	1	ORUFI01G06060	4209937	4213414	None	15903	2317	149250	No_or_no_constitutive_exon
CGAAGATCATCATCGTCACGATGCACTGTACAATATGTGGGTGGGTGTAGGT	4310326	4310621	4310671	4310619	-1	1	ORUFI01G06180	4310326	4312805	None	15903	2317	149250	No_or_no_constitutive_exon
TTCTCTTCCTTAGTGTAATGACGTTTTCGGTGGTTTTTCTTTGGGAGAAGGT	4389469	4389646	4389696	4389644	-1	1	ORUFI01G06270	4375452	4390487	None	15903	2317	149250	No_or_no_constitutive_exon
CGACGGCGACGGGATCGGTGGTGGAGTACAAGTCGGGGGAGAGGAAGAAGCT	4463291	4463486	4463536	4463484	-1	1	ORUFI01G06370	4463291	4464523	None	15903	2317	149250	No_or_no_constitutive_exon
TGAAAGCAGCAAATTTTGATGTGTTTTTTTTCCTTTTTTTGATGGGATAGGA	4635109	4635409	4635459	4635407	-1	1	ORUFI01G06600	4633763	4636014	None	15903	2317	149250	No_or_no_constitutive_exon
TCTCTCTGCCCCCCCTCTCTCTCCTCCCCCCTCAATCGCGGCGCGGGTAGAT	5156021	5156084	5156134	5156082	-1	1	ORUFI01G07090	5137112	5159966	None	15903	2317	149250	No_or_no_constitutive_exon
TTACTGCCAATAACTCATTTGTGGTGATCAATGTGTGTGTGGGGGTGCAGGT	5149228	5149441	5149491	5149439	-1	1	ORUFI01G07090	5137112	5159966	None	15903	2317	149250	No_or_no_constitutive_exon
TCACACTGTTCAAGTACGTAACGTTATTCTGATGCTGATGGGCAACACAGGT	5202432	5202491	5202382	5202434	1	1	ORUFI01G07110	5199481	5210875	None	15903	2317	149250	No_or_no_constitutive_exon
TTACTGCCAATAACTCATTTGTGGTGATCAATGTGTGTGTGGGGGTGCAGGT	5219589	5219805	5219855	5219803	-1	1	ORUFI01G07120	5218866	5223494	None	15903	2317	149250	No_or_no_constitutive_exon
GGGAGGAGGTGTCGGAGGAGGAGCGGGGGCGGCGGGGGTGGGGGTGGGAGGG	5225605	5225808	5225858	5225806	-1	1	ORUFI01G07130	5223862	5226177	4327076	15903	2317	149250	No_or_no_constitutive_exon
GAATCAAATACGCAGTATTTACAGAAAAAAGTCTTCGTTTATTGGGAAAGAA	5292174	5292320	5292370	5292318	-1	1	ORUFI01G07210	5282638	5297368	None	15903	2317	149250	No_or_no_constitutive_exon
GGCTGAGTAGAGGGTTAGCGACGAGAACATCGGTTGTTGGGGAAGTGCAGGT	5283991	5284115	5284165	5284113	-1	1	ORUFI01G07210	5282638	5297368	None	15903	2317	149250	No_or_no_constitutive_exon
GGCCACAAAAATGTTTGGGCTTGAGATAACCCTGGGCTTTGATGGGCCAGGT	5564317	5564763	5564813	5564761	-1	1	ORUFI01G07610	5564317	5565441	None	15903	2317	149250	No_or_no_constitutive_exon
GAAATTATTAATATGATGCATTATTGAATTATTACATTCTGGGATGGCAGTT	5673755	5673920	5673705	5673757	1	1	ORUFI01G07700	5665515	5685620	None	15903	2317	149250	Yes
GTCAAACTTCATAACCTAGACCCCATCTATAAATAATGAGGGGCCAGTAGAT	5708752	5708841	5708891	5708839	-1	1	ORUFI01G07740	5694991	5710101	None	15903	2317	149250	No_or_no_constitutive_exon
GCGAGCCACCGCCTCGGCCTTCTCGATCTGCCGCCGCGAGGAGAGGGGAGAA	5826623	5826872	5826573	5826625	1	1	ORUFI01G07840	5818208	5832180	None	15903	2317	149250	No_or_no_constitutive_exon
GCCAATTATTAATCACCCATGTAACACATGATATTTTACAGGGTGCAAAGAC	5883839	5883979	5883789	5883841	1	1	ORUFI01G07900	5880180	5920809	None	15903	2317	149250	No_or_no_constitutive_exon
GCATGCGAAAAATCTCACGGCGAAAAGATCATTATAAGAAAAAGGGACAGAC	5923980	5924333	5923930	5923982	1	1	ORUFI01G07930	5923786	5924333	None	15903	2317	149250	No_or_no_constitutive_exon
TGGCGGCTGAACAGCCAGGGTATCTGAGTATCTGACTCTGGGATATGCAGGA	5928806	5928982	5929032	5928980	-1	1	ORUFI01G07940	5927881	5931179	None	15903	2317	149250	Yes
AGAGAAAATATAGGAGTATTTGACTAGAGCTGACTCGCGGGAGTAAACAGGT	6193233	6193430	6193480	6193428	-1	1	ORUFI01G08350	6191729	6194326	None	15903	2317	149250	No_or_no_constitutive_exon
AACCAGGACGGCATCGACTGTGAGGAGGACGGCATCGGGCTGAGGAGAAGAC	6258903	6259035	6259085	6259033	-1	1	ORUFI01G08470	6253262	6259147	None	15903	2317	149250	No_or_no_constitutive_exon
TAAACGCAGGATGCACATACTGGTTTTCGTACTAATTTTTGGGTCAATAGGG	6277804	6278718	6278768	6278716	-1	1	ORUFI01G08500	6262941	6289082	None	15903	2317	149250	Yes
ACCACTTCCGTCCTTCCAAGCGTTCGTTTTGTTTACGGGCGAAGTGGCAGGT	6385113	6385319	6385369	6385317	-1	1	ORUFI01G08620	6385113	6404004	None	15903	2317	149250	No_or_no_constitutive_exon
CCGCCGGCACAGACTCCAGCTTCACCACCACGGAATGGGTCATGGCGGAGCT	6540890	6541529	6540840	6540892	1	1	ORUFI01G08830	6537850	6566367	None	15903	2317	149250	No_or_no_constitutive_exon
TGCAGGAGGAAGTTGAGCTGGACGGCAGGGTGGTGGAGCAGAAAGGGAAGAT	6667608	6667725	6667558	6667610	1	1	ORUFI01G08970	6665057	6671173	None	15903	2317	149250	No_or_no_constitutive_exon
AAATCTGCGATCGAGGTGCATCGCGTTTAGGGGGGTTTGGGCGGGGTCAGGA	6834095	6834290	6834045	6834097	1	1	ORUFI01G09140	6833604	6838345	None	15903	2317	149250	No_or_no_constitutive_exon
CTCAACCATTGGGCTTAGTCTTTTTTTTTCTTTTTTTTGGGTGCGAGTAGGT	6842325	6842378	6842275	6842327	1	1	ORUFI01G09160	6841342	6845475	4324282	15903	2317	149250	No_or_no_constitutive_exon
CGGCGAATTCGGGGGACCCTCGCGCTCGCGTGGGGTGTGGGTGGGGGGAGAT	6992867	6993027	6993077	6993025	-1	1	ORUFI01G09400	6990300	6993383	None	15903	2317	149250	No_or_no_constitutive_exon
CCTCTTCTCTCCCTTCCTCCTCTCTCTCACTCTTCTCCTCATATGGGCAGGT	7444437	7444586	7444636	7444584	-1	1	ORUFI01G09940	7437414	7447175	None	15903	2317	149250	No_or_no_constitutive_exon
GAGGTGTAAACTGAGTAGAGGAGGAGATCACGAAGTTGTTTGTGGGGTAGGT	7905051	7905117	7905167	7905115	-1	1	ORUFI01G10590	7895202	7907792	None	15903	2317	149250	No_or_no_constitutive_exon
TAGTAATTAGCTAATGGATACCCGTGTGATTATTTTATTATATCGGGAAGAA	8075343	8075349	8075399	8075347	-1	1	ORUFI01G10880	8075343	8077424	None	15903	2317	149250	No_or_no_constitutive_exon
GTCCCTAGACTCCCGATAAACCTATTACTTACTACAGTTTGGGATTATAGGT	8124985	8125068	8125118	8125066	-1	1	ORUFI01G10930	8120811	8127512	None	15903	2317	149250	No_or_no_constitutive_exon
TCCTCTCTCTCTCTCACTCCTCTCTTATCTTCTCTGGGCGACTGGGCGAGCA	8135680	8136367	8136417	8136365	-1	1	ORUFI01G10940	8129141	8141913	None	15903	2317	149250	No_or_no_constitutive_exon
CTCTGACGCTCTATTCATCGATTTTTTACTGTTTTTCTATGGGCATGCAGCT	8277262	8277329	8277212	8277264	1	1	ORUFI01G11150	8270651	8278087	None	15903	2317	149250	No_or_no_constitutive_exon
GCCGATCTGAAGCGGAAATTGGTCGATTTGTCAGCGCAGGAGTGGGAGAGCA	8310554	8312128	8310504	8310556	1	1	ORUFI01G11210	8309824	8313022	None	15903	2317	149250	No_or_no_constitutive_exon
AACACCCTACGGAGGAAGAACCATCTAATTGCTTTGCTTTGGGACTACAGCC	8341780	8341852	8341902	8341850	-1	1	ORUFI01G11260	8341252	8348692	None	15903	2317	149250	No_or_no_constitutive_exon
GACCAGCGCCCCCACCCCTCCACCCCGCGGCGGCGGCGGGGGTGGCGCAGGC	8555371	8556208	8556258	8556206	-1	1	ORUFI01G11550	8553976	8556393	None	15903	2317	149250	No_or_no_constitutive_exon
GGTTTGTAGGATGTGACAATCCTAATTTTTTGTTTGGTTGAAGGGATAAGGG	8617527	8618118	8617477	8617529	1	1	ORUFI01G11630	8611575	8618118	None	15903	2317	149250	No_or_no_constitutive_exon
TTCGTCTGGCGCCCGAGTTCTGACGTGGTTGGGTGTGGGCGATGATGCAGGA	8740548	8740686	8740498	8740550	1	1	ORUFI01G11810	8740188	8744732	None	15903	2317	149250	Yes
TTTTGAAATTTTTGCATAATCATTTAGTTGACATGCAAAAATGGGTGGAGGT	8787463	8787804	8787854	8787802	-1	1	ORUFI01G11870	8787463	8788249	None	15903	2317	149250	No_or_no_constitutive_exon
CACAGCACCTCTAAATGTCGCTCTATTTGTTTCACTCCAAGGCTGGGCAGCA	8800086	8800233	8800283	8800231	-1	1	ORUFI01G11900	8800086	8804066	None	15903	2317	149250	No_or_no_constitutive_exon
CAAATCTGGTTTCTGATCAAGATTGAGCTAGCTGTACCTGTGATGGGGAGAG	8807002	8807182	8806952	8807004	1	1	ORUFI01G11910	8806527	8807551	None	15903	2317	149250	No_or_no_constitutive_exon
GAAGGTGCGGTCAAGCGACTACGATGACGCCAACTACTACGGGGCTGTAGTG	8807455	8807551	8807405	8807457	1	1	ORUFI01G11910	8806527	8807551	None	15903	2317	149250	No_or_no_constitutive_exon
GCCCAAGAACGACGCGCATTGAAGGTGTTTGTGATGGGATGGCATGGCAGGG	8927331	8928098	8928148	8928096	-1	1	ORUFI01G12050	8927331	8928429	None	15903	2317	149250	No_or_no_constitutive_exon
CATACGTCAGCGATGTCCCAGCAGTAAAGCGGATGGTTTCGGTTGGGTAGTG	8988963	8989329	8989379	8989327	-1	1	ORUFI01G12070	8959938	8989873	None	15903	2317	149250	No_or_no_constitutive_exon
TACAAGAATGGCTTATAGTTCCAATTTATCTTCTGGTATGGGATGTGCAGAT	9094516	9095225	9095275	9095223	-1	1	ORUFI01G12210	9089042	9098250	None	15903	2317	149250	No_or_no_constitutive_exon
GGCGGAGACGACATGAATGGGAATGGTGGTGCATGGATTGGGGCGCGCAGGT	9617861	9618047	9617811	9617863	1	1	ORUFI01G12880	9617329	9620974	4327918	15903	2317	149250	No_or_no_constitutive_exon
AGAGAAATTAAGATTGTGATCAGCTACTAACCACTATATTTGTATGGGAGGA	9713950	9714225	9714275	9714223	-1	1	ORUFI01G13040	9713950	9714606	None	15903	2317	149250	No_or_no_constitutive_exon
AAGTGATGATTATGTTTTAACACTGTTCTATGTGATATGGGGAAAAACAGGC	9797829	9798103	9798153	9798101	-1	1	ORUFI01G13080	9796503	9804666	None	15903	2317	149250	No_or_no_constitutive_exon
TTGATCTTGGATTCTCTGACCAAATATAAAATAATTTTGTGACTGGGCAGGC	9797338	9797403	9797453	9797401	-1	1	ORUFI01G13080	9796503	9804666	None	15903	2317	149250	No_or_no_constitutive_exon
ACGACATGAGAGGGAACTGATCGAACACCTGTGTATATATAAATGGGCAGGG	10093761	10093913	10093711	10093763	1	1	ORUFI01G13380	10090186	10094259	None	15903	2317	149250	No_or_no_constitutive_exon
CCTCCTCCCTCTTGGTTATTGTGATTGGAGCTCGATTGCTGCGGGCGCAGCC	10186644	10186796	10186594	10186646	1	1	ORUFI01G13520	10186129	10189293	None	15903	2317	149250	No_or_no_constitutive_exon
TTGTTTGTGCTAATTAATTAATTTTGGTTTTGTGTCATTGGGTTTGGAAGGG	10207615	10207796	10207565	10207617	1	1	ORUFI01G13560	10207084	10208786	None	15903	2317	149250	No_or_no_constitutive_exon
TGATAAACCACCATAAAAACTTTACCTTACAATTTTGATGGGGATGGTAGGT	10240580	10240658	10240708	10240656	-1	1	ORUFI01G13590	10235282	10248279	None	15903	2317	149250	No_or_no_constitutive_exon
AGAGTCATTTCACATATAGATCCTTTCCACTCTCTTGGTTGATGGGATAGAA	10788064	10788181	10788231	10788179	-1	1	ORUFI01G14140	10772972	10796589	None	15903	2317	149250	No_or_no_constitutive_exon
TATTGATTCTAATCCAAGGTACGTAATAATTGAGACGGAGATGGGAGGAGGG	11041890	11042003	11041840	11041892	1	1	ORUFI01G14440	11040182	11042003	None	15903	2317	149250	No_or_no_constitutive_exon
CCCAAAATACTTGTGAGTTGTATTGAAACTTGCGATTACTGATTTGGGAGAA	11254710	11254945	11254660	11254712	1	1	ORUFI01G14620	11253083	11255280	None	15903	2317	149250	No_or_no_constitutive_exon
TATTTAGTAGATAATTGGCGAAGTGATTTTTTCTCTCCATGTGGGACTAGCC	11290349	11290383	11290433	11290381	-1	1	ORUFI01G14680	11289986	11291957	None	15903	2317	149250	No_or_no_constitutive_exon
CGGACGAGGGCGGCTGCGTCGGTCCCGGTGAACGCGGACGAGGGCGGCAGCG	11662316	11662544	11662594	11662542	-1	1	ORUFI01G15150	11661485	11662766	None	15903	2317	149250	No_or_no_constitutive_exon
GAAACGGTACAGGGAGGTGACGGCCGACGTCACCGCGGGCGCTGGGCAAGGA	12097998	12098346	12097948	12098000	1	1	ORUFI01G15540	12095857	12098346	None	15903	2317	149250	No_or_no_constitutive_exon
GGCCTCGCCAAGTTGCTGCTCAACCTGTTCGCGTCATGGCGGGCGAGCAGCT	12129488	12130174	12130224	12130172	-1	1	ORUFI01G15620	12129488	12130771	None	15903	2317	149250	No_or_no_constitutive_exon
CTGATCCGTCTGTGTTTGTGCGTGCGTGCGTGCGTGGGCGGATGGTGCAGAG	12243717	12243849	12243667	12243719	1	1	ORUFI01G15700	12243102	12245643	None	15903	2317	149250	No_or_no_constitutive_exon
TAACTATTTTTTTGGCATGTTTTTCTTGTGTATTCAATTGGTGGGTGCAGAT	12959434	12959562	12959384	12959436	1	1	ORUFI01G16460	12959082	12965349	None	15903	2317	149250	No_or_no_constitutive_exon
AAGTGTTAATCCACATGTTCACTTGAACAGAAACATCAACAGGGCATCAGGT	13024049	13024111	13024161	13024109	-1	1	ORUFI01G16510	13017034	13025756	None	15903	2317	149250	No_or_no_constitutive_exon
AATGTCATCGCGTTGGAGATCAAGATCGAACTCTTGAAATTGGGGACTAGCT	13258257	13258322	13258207	13258259	1	1	ORUFI01G16770	13253549	13259213	None	15903	2317	149250	No_or_no_constitutive_exon
CGATGACGGGGTGAGGAACATGGTGACCGCGTGCAGATATTGGGGAGCAGCT	13385774	13386059	13386109	13386057	-1	1	ORUFI01G16880	13382244	13386165	None	15903	2317	149250	No_or_no_constitutive_exon
CGATGACGGGGTGAGGAACATGGTGACCGCGTGCAGATATTGGGGAGCAGCT	13384758	13384861	13384911	13384859	-1	1	ORUFI01G16880	13382244	13386165	None	15903	2317	149250	No_or_no_constitutive_exon
TTCGCCCCTTTGCCTTGTCGTCGTACCTTGCGGTATTGTGGCGAAGGGAGTG	13470840	13471074	13471124	13471072	-1	1	ORUFI01G16950	13470275	13472308	None	15903	2317	149250	No_or_no_constitutive_exon
TTTAATAACTCTGCATCCGCTTCTTCTGTTCTTCCTGATCATGAGGGCAGAC	13505757	13505861	13505911	13505859	-1	1	ORUFI01G16960	13490832	13523443	None	15903	2317	149250	Yes
TTTGTGATGTCTTTTCCTTCTCAATATATTTGTTCTGCTGAATTGGGCAGGA	13492804	13492918	13492968	13492916	-1	1	ORUFI01G16960	13490832	13523443	None	15903	2317	149250	Yes
TGAAACTGACTGCTGTGGTTGTTCGCTTCCTCTTCGTTCCGGGATTGCAGGC	13787203	13787322	13787372	13787320	-1	1	ORUFI01G17260	13783744	13787754	None	15903	2317	149250	No_or_no_constitutive_exon
GCTGATGTGATCGATGATCAATCTTTTGTCCTGGCTGCTGGCTGGGGCAGTG	13874675	13875056	13875106	13875054	-1	1	ORUFI01G17350	13872872	13877442	None	15903	2317	149250	No_or_no_constitutive_exon
TGCAGGGGACGAAGTTGGCAATAGCAGCACCGGTTTGCGGGGGTCGGTAGGG	14446223	14446492	14446542	14446490	-1	1	ORUFI01G17910	14445711	14446766	None	15903	2317	149250	No_or_no_constitutive_exon
AGAAGGAGCAATGGCGGCGGCGGCGGCTCAGCAAGGAAGGGCGGCGACAGTG	14661238	14661514	14661564	14661512	-1	1	ORUFI01G18180	14661238	14662123	None	15903	2317	149250	No_or_no_constitutive_exon
AGATACCGGAATGGGGTCATGATTTGCTATCTTACGCGGGATACGGGTAGTC	15541989	15542037	15541939	15541991	1	1	ORUFI01G18590	15541357	15543394	None	15903	2317	149250	No_or_no_constitutive_exon
TGTCCCTGGTCCTACTCCAACCATGTTGGCACTGTTTTGCAGAAGGGAAGAG	15710833	15711031	15711081	15711029	-1	1	ORUFI01G18710	15696321	15713047	None	15903	2317	149250	No_or_no_constitutive_exon
TCCTCTCCCGCGATAGAGAAGACTGAGAGAGAGGAAGGGAGTGAAGAGAGGA	15855644	15855752	15855594	15855646	1	1	ORUFI01G18880	15854974	15858740	None	15903	2317	149250	No_or_no_constitutive_exon
CTTATTATATATGGTATGGATGACTTAGTTTGTGTGTCCCGGGCATGCAGGT	16493274	16493404	16493454	16493402	-1	1	ORUFI01G19490	16492476	16495902	None	15903	2317	149250	No_or_no_constitutive_exon
CGGACGCGGCGGCGGTGGACAGGACGGCGCGACATGTGTTAGGGATCGAGAG	16508721	16508807	16508671	16508723	1	1	ORUFI01G19510	16508432	16508807	None	15903	2317	149250	No_or_no_constitutive_exon
ACTTGCGGCAGTGCGACCATTTCTGAATCGGCGGTGGATTTGGGATGCAGAT	16601503	16601739	16601453	16601505	1	1	ORUFI01G19610	16600924	16604960	None	15903	2317	149250	No_or_no_constitutive_exon
TCGTCACCCAAGCCGATGCTCTATCTGATATTTTGTTCTGGGGATGACAGAT	16668689	16668889	16668639	16668691	1	1	ORUFI01G19680	16664495	16670974	None	15903	2317	149250	No_or_no_constitutive_exon
ATATAAACTTTATCATCATTTTAACTATTTTGCATCATATTGGTGGGTAGTT	16823122	16823380	16823430	16823378	-1	1	ORUFI01G19840	16817396	16824503	None	15903	2317	149250	No_or_no_constitutive_exon
AATCACAATTATATGCCAAACCAGTTTTTAATATTGTTGCATGTGGGCAGCT	16982478	16982604	16982654	16982602	-1	1	ORUFI01G20060	16982213	16984136	None	15903	2317	149250	No_or_no_constitutive_exon
ACTGCAGATGTATGGAGTAAATGCTAAAAATCCTTTATGGGTGAATGCAGGT	16999137	16999213	16999087	16999139	1	1	ORUFI01G20090	16992736	17000924	None	15903	2317	149250	No_or_no_constitutive_exon
AAAAAAAAAAGATGAGCAGATTTATTTGCAGAATAATTTTTAGGGTGCAGCC	17382641	17382819	17382869	17382817	-1	1	ORUFI01G20390	17382641	17383563	None	15903	2317	149250	No_or_no_constitutive_exon
CAGTCTGGCAACTCTTCAAACATCTTAATTCATCAGGGTTGATAGTTAAGAT	18184086	18184181	18184036	18184088	1	1	ORUFI01G20980	18183499	18184181	None	15903	2317	149250	No_or_no_constitutive_exon
GCGGCGGCCATGGCCATGCCCCGGCGGCGCCGCTCAGGGTCGGGAACTAGGC	18233100	18233290	18233340	18233288	-1	1	ORUFI01G21040	18228153	18233353	None	15903	2317	149250	No_or_no_constitutive_exon
AAGTTTACGTATACAAGTTCAATTACACTAATTAATCTCATGGGGAATAGAG	18561174	18561336	18561386	18561334	-1	1	ORUFI01G21270	18558571	18581052	None	15903	2317	149250	No_or_no_constitutive_exon
GGGTTATTAAGTGCATTGATTAACTGAAATTTAAGTTGGGGGTGTGGCAGCA	18610947	18611112	18611162	18611110	-1	1	ORUFI01G21350	18609154	18612413	None	15903	2317	149250	No_or_no_constitutive_exon
AAGCAGTTTTCAGAAACTTTTTAGGAGTGTATCATGGGTAAGATTTAAAGAT	18642226	18642299	18642349	18642297	-1	1	ORUFI01G21380	18640958	18643089	None	15903	2317	149250	No_or_no_constitutive_exon
TGTACTGGATTACATTGTGCTTGTTCTCATGTGTCTTCTGGGGATGGCAGTG	19142486	19142729	19142779	19142727	-1	1	ORUFI01G21810	19142486	19143653	None	15903	2317	149250	No_or_no_constitutive_exon
TGACGCAATCTTCTTCTTCTTCTTCTTCTTCTTCTTCTTCTCCGGGGAAGCT	19212753	19213151	19213201	19213149	-1	1	ORUFI01G21900	19212753	19218348	None	15903	2317	149250	No_or_no_constitutive_exon
TTGAACTTGCTGTTGTGGTGTGTTGATGATGGTGTATGCATGGGGGGCAGTG	19228890	19229561	19229611	19229559	-1	1	ORUFI01G21940	19228131	19232165	None	15903	2317	149250	No_or_no_constitutive_exon
TTCTGCTCTCATCCGGTTGAACGGATTGCCAAATCATGATGGGGTTGCAGGT	19228511	19228628	19228678	19228626	-1	1	ORUFI01G21940	19228131	19232165	None	15903	2317	149250	No_or_no_constitutive_exon
GGTGCAGCACGTTGTTATAGAGATATCAGGACGCCTGAGGGATGGCGCAGAG	19726779	19726862	19726912	19726860	-1	1	ORUFI01G22510	19718758	19729061	None	15903	2317	149250	No_or_no_constitutive_exon
ATCGTCGTATCGCATATCTGTATCTGTATCCCCGTATCTGGGTAACATAGGC	19933662	19933740	19933612	19933664	1	1	ORUFI01G22780	19932057	19935223	None	15903	2317	149250	No_or_no_constitutive_exon
TTACCGTATCCAACTCTAAAAATGCTTATATTCTAGGATAGAGGGAGTAGCA	19934356	19935223	19934306	19934358	1	1	ORUFI01G22780	19932057	19935223	None	15903	2317	149250	No_or_no_constitutive_exon
CTTTTTTCCCTGTAGAATCTAATCTGTATAATATGCAGAGGGAACAGCAGGT	20240829	20240930	20240779	20240831	1	1	ORUFI01G23100	20239079	20242897	None	15903	2317	149250	No_or_no_constitutive_exon
GCTGAAGCGATCCATCGTCGCCGACCTCGACCCGGGGCAGGGCGTGGAAGCG	20482911	20483166	20483216	20483164	-1	1	ORUFI01G23400	20482536	20483862	None	15903	2317	149250	No_or_no_constitutive_exon
ATCCATGATCCATCCATGGCGGATTAATTGGTTGGATATTGGGGGTGCAGGT	20585283	20585727	20585777	20585725	-1	1	ORUFI01G23530	20585283	20585946	None	15903	2317	149250	No_or_no_constitutive_exon
CTATTTTCCTCCAAAATTTTATGTACATCCTTCATTTGTTTGGGCTAAAGCT	20587449	20587525	20587399	20587451	1	1	ORUFI01G23540	20586551	20589697	None	15903	2317	149250	No_or_no_constitutive_exon
ATTTTATCTTACAGGTGAAGGACGGTTGTCAATGGCGCAAGTACGGGCAGAA	20717951	20718410	20718460	20718408	-1	1	ORUFI01G23680	20717951	20720273	None	15903	2317	149250	No_or_no_constitutive_exon
CCTGCGTCGTCGCGTTCTGCGCCGCCGTCCCGGGCGCCACGCCCAGGGAGGT	20789315	20790625	20789265	20789317	1	1	ORUFI01G23770	20784469	20790625	None	15903	2317	149250	No_or_no_constitutive_exon
CTTAAATCTCGCATTGTTTTTCTAACGGTGATAATTTTGGGCAATGACAGGA	20817109	20817175	20817059	20817111	1	1	ORUFI01G23820	20813653	20818914	None	15903	2317	149250	No_or_no_constitutive_exon
TGCAACGGAAGAGATCAGCAAGGTACCATCACATCATTTGGGTAGTGCAGGT	21167065	21167156	21167206	21167154	-1	1	ORUFI01G24240	21166954	21167507	None	15903	2317	149250	No_or_no_constitutive_exon
ATTGTCGCGCTCTTTGGCCAACCACCGTAAAAGTTGACCCTGAGGGCCAGCA	21177249	21177496	21177546	21177494	-1	1	ORUFI01G24270	21177249	21178019	None	15903	2317	149250	No_or_no_constitutive_exon
GCGGACGCATCCGATCCCGCCGCATCGCCGCGCGGGGGGGGGGGGGCGAGCC	21328952	21329058	21328902	21328954	1	1	ORUFI01G24410	21328401	21335584	None	15903	2317	149250	No_or_no_constitutive_exon
CGGTAAGGGGTTTCGAGCGAAAGCTTAGCCCAATTTCTTTGGGCCAACAGTG	21395881	21396089	21396139	21396087	-1	1	ORUFI01G24530	21395170	21397103	None	15903	2317	149250	No_or_no_constitutive_exon
TTGCCACCGGTCCTTATTAAATTATTCTTTTTCCCTATTCGGGTACACAGGA	21533558	21533717	21533767	21533715	-1	1	ORUFI01G24610	21533139	21536815	None	15903	2317	149250	No_or_no_constitutive_exon
CCATTTCCTCGATTTACCGCCTTGTCTCATACTCTCATCTCATGGGGCAGGT	21580877	21581084	21580827	21580879	1	1	ORUFI01G24680	21574874	21585342	None	15903	2317	149250	No_or_no_constitutive_exon
TCCCCACCCTCGCCTCGCTCGTCCGCGCCGCGCTCACCTGCAGGGCGTAGCG	21581114	21581782	21581064	21581116	1	1	ORUFI01G24680	21574874	21585342	None	15903	2317	149250	No_or_no_constitutive_exon
TGGGCGTCGGCGACAACGACCGAGGAGCTGGGCACGGGCGGTGGCCAAAGGG	21579931	21580377	21580427	21580375	-1	1	ORUFI01G24690	21579645	21580523	None	15903	2317	149250	No_or_no_constitutive_exon
CAAATACTGATAATAACAACAACAACAAAAAAAAACTATGGGAAATGCAGTC	21728928	21729624	21728878	21728930	1	1	ORUFI01G24980	21719893	21729624	None	15903	2317	149250	Yes
GGTGGAGGAGGACCCACCTGCACTCACCGGCAAGGAGGTGGCGGGAGCAGCA	21927013	21927300	21927350	21927298	-1	1	ORUFI01G25140	21927013	21927585	None	15903	2317	149250	No_or_no_constitutive_exon
TGTGGTGAAACAAATGAACCTGGTCGATGTACTCCAACGTTTGGGAATAGAA	22029681	22029813	22029631	22029683	1	1	ORUFI01G25260	22029091	22033452	None	15903	2317	149250	No_or_no_constitutive_exon
ACGATGCTGTTGTTTTACCAAAAGTTATTATCGCTATGTCAAGGGGACAGGC	22041718	22041741	22041791	22041739	-1	1	ORUFI01G25280	22041130	22044038	None	15903	2317	149250	No_or_no_constitutive_exon
GCAAATTTTGAATGGCTCGTTACCTGCCTAGGTTGGTCTGGTGGGCTAAGAA	22184372	22184447	22184322	22184374	1	1	ORUFI01G25470	22181779	22186233	None	15903	2317	149250	No_or_no_constitutive_exon
AAGCAGAGACAGGCGAGCGCGGCGGACGAGTTCGCCGTTCAGTGAGGGAGGC	22294334	22294598	22294284	22294336	1	1	ORUFI01G25580	22291893	22296107	None	15903	2317	149250	No_or_no_constitutive_exon
TGTGGATTTTGCTCGAGCTAACATCACAAATGTGTCAATGTGCGGGGCAGAA	22367943	22368131	22367893	22367945	1	1	ORUFI01G25630	22367502	22377015	None	15903	2317	149250	Yes
GATCATGTTCGCGCCGACGTTCGCGGTGGCCGCCGCTCGGAGGAGGGGAGTT	22384021	22384815	22384865	22384813	-1	1	ORUFI01G25660	22384021	22384861	None	15903	2317	149250	No_or_no_constitutive_exon
CCAAATTTGGTTGTCTACAACGCTGCTAACCGTGTCATTGGGGGACTCAGGG	22404135	22406278	22406328	22406276	-1	1	ORUFI01G25690	22402994	22406907	None	15903	2317	149250	No_or_no_constitutive_exon
TACCTCGTTCTCCATCTATAAATTTGCTTGTGATATGCCCCACAAGGGAGCT	22414142	22414271	22414092	22414144	1	1	ORUFI01G25700	22408657	22416222	None	15903	2317	149250	No_or_no_constitutive_exon
ACGTGATGGTGTGGCGTGGCGTGGGTGGGGCAAGATTGACGGGCGAGGAGGC	22452168	22452379	22452429	22452377	-1	1	ORUFI01G25740	22447377	22452722	None	15903	2317	149250	No_or_no_constitutive_exon
CTCTCTCTTTTCCCTCTTCGCCTCTTCCTCTCTCTCTCTCGTGGGCGCAGTC	22483727	22483979	22484029	22483977	-1	1	ORUFI01G25780	22482370	22484827	None	15903	2317	149250	No_or_no_constitutive_exon
TATGCTAGGTTGATAACTCACTTATTTCTTTTTTGCTGTTGTGGGAACAGCT	23097796	23097857	23097746	23097798	1	1	ORUFI01G26480	23097166	23104241	None	15903	2317	149250	No_or_no_constitutive_exon
GAAGTTAAACCACGGGGCAATGACATTCATCGTCGCTGGCTTAGGGTAAGGA	23123428	23123442	23123378	23123430	1	1	ORUFI01G26510	23123123	23129513	None	15903	2317	149250	No_or_no_constitutive_exon
ATCCAACATAAGATGCATGTGTTCTAATTTTCTTCTTTTTTATTGGGAAGCC	23162982	23163076	23162932	23162984	1	1	ORUFI01G26560	23157073	23165448	None	15903	2317	149250	Yes
CCCTGTGTAGGTACATGATGCTGAGCACGCTGGTGAACTGGGGGGGTGAGCA	23382922	23383130	23383180	23383128	-1	1	ORUFI01G26860	23358553	23383887	None	15903	2317	149250	Yes
ACTAGTTAGTGTGGAGTAATGAACTGAGCTGATTGTTGGGACAAATGCAGTA	23507451	23507568	23507401	23507453	1	1	ORUFI01G27010	23500618	23509192	None	15903	2317	149250	No_or_no_constitutive_exon
CTATTAATAGAAAATACAATCTCAGCTTGCTTCTTGGCACATTAAGGGAGGA	23548276	23548344	23548394	23548342	-1	1	ORUFI01G27070	23547685	23550883	None	15903	2317	149250	No_or_no_constitutive_exon
ACATGGTTGGATATGAACTTAGGCTCTTTCTTGATTGACTTAGGGTGTAGGA	23576464	23576485	23576535	23576483	-1	1	ORUFI01G27120	23573563	23578577	None	15903	2317	149250	No_or_no_constitutive_exon
GTAGACGAGGAGGCGGCCTTGCCTGACGGGCTGACGAAGATGGGGTCGAGCT	23645683	23645887	23645633	23645685	1	1	ORUFI01G27210	23643966	23648568	None	15903	2317	149250	No_or_no_constitutive_exon
CTGACATAACCAATATAAGTGGTTCCGGTTTGGCAAATTGATGGGGCAAGGT	23816226	23816311	23816361	23816309	-1	1	ORUFI01G27450	23808685	23819632	None	15903	2317	149250	Yes
GCTAATGGTAGTGCTTTTATCCTTACTCATTTGATTCTATTGGGGGACAGGT	23934245	23934363	23934195	23934247	1	1	ORUFI01G27600	23931583	23935744	None	15903	2317	149250	No_or_no_constitutive_exon
GGAAAGAGTATTGAGTAGATTAAAAGTCCGCAACCAATTTTGGGTGACAGGC	24384405	24384504	24384554	24384502	-1	1	ORUFI01G28070	24383543	24384616	None	15903	2317	149250	No_or_no_constitutive_exon
GCACGCTTCTGACGATCAACTTTGCTTTTGTCTGATGATGATGGGCGAAGAC	24674029	24674361	24673979	24674031	1	1	ORUFI01G28430	24671511	24676506	None	15903	2317	149250	No_or_no_constitutive_exon
TCGCAGAGTTCGGCAAGTCGTGGAAGGACCCGGGCTACAGCAGCGGGCAGCG	24674632	24675246	24674582	24674634	1	1	ORUFI01G28430	24671511	24676506	None	15903	2317	149250	No_or_no_constitutive_exon
ATCCAAACTTATGCGATGGTAGATATGCAATTTTCTCGCGGTGGTGGGAGGA	24702181	24702369	24702419	24702367	-1	1	ORUFI01G28470	24702181	24703254	None	15903	2317	149250	No_or_no_constitutive_exon
CCCAGCAAGAAGTGTGCAGATTCAGAATGGGCCGTATAATGGGGGCCAAGGC	24731523	24731895	24731473	24731525	1	1	ORUFI01G28510	24731425	24732737	None	15903	2317	149250	No_or_no_constitutive_exon
GTCGTCGCGGCCGGGGGGGGGGGGGGGGGCGAGCGAGGGGGTTGGTGGAGGA	24788356	24788483	24788533	24788481	-1	1	ORUFI01G28580	24786500	24790590	None	15903	2317	149250	No_or_no_constitutive_exon
CGATCGATCGCGAGCTGATTGGTAATATGGTATGGATTGGATGGGTGCAGGT	24787228	24787384	24787434	24787382	-1	1	ORUFI01G28580	24786500	24790590	None	15903	2317	149250	No_or_no_constitutive_exon
GCATGTGGGAATAGGAACTGCATGGCGGCGATGGGGTTCATGGGGTACAGGT	25061375	25061498	25061325	25061377	1	1	ORUFI01G28940	25054705	25061498	None	15903	2317	149250	No_or_no_constitutive_exon
GCTGTTGCTGTTGCTGATTTGTGATTTGATTCGTTGGATTGGGCGCGCAGAT	25159532	25159729	25159482	25159534	1	1	ORUFI01G29070	25158924	25162491	4325899	15903	2317	149250	No_or_no_constitutive_exon
GGGGTTTCTGATGATGCTGTGCGTGTGTGTTTGGGGGGGAATGGGGGCAGGA	25191051	25191333	25191383	25191331	-1	1	ORUFI01G29100	25189426	25191541	None	15903	2317	149250	No_or_no_constitutive_exon
CGGCGCCCTCCCCGCCGTTCAACTTCGTGTACACGGTGATGACGCGGGAGAA	25420336	25420753	25420286	25420338	1	1	ORUFI01G29390	25416564	25420753	None	15903	2317	149250	No_or_no_constitutive_exon
CAAAATGCATTTGACGGTTGATGATGTCTTCTTAAGGGTTAGCGTGACAGAG	25622653	25622782	25622832	25622780	-1	1	ORUFI01G29670	25622653	25624885	None	15903	2317	149250	No_or_no_constitutive_exon
AGAGATTCTAGAATTGTCAGCCTGTCTGTCGTACGTTCTTGTGGGCGCAGAA	25728832	25729639	25728782	25728834	1	1	ORUFI01G29780	25725449	25729639	None	15903	2317	149250	No_or_no_constitutive_exon
GCTGTAGTTTTGATTAATTAAGAACTTTTATTGTATTTGTGGGCATGAAGAT	25774208	25774281	25774158	25774210	1	1	ORUFI01G29820	25772875	25777501	None	15903	2317	149250	Yes
CTTTTCCAAAGAGTTTAGAATCATTTCCCTAGTAATGTGGGAGTGTGCAGGT	25918380	25919463	25919513	25919461	-1	1	ORUFI01G30030	25918380	25921456	None	15903	2317	149250	No_or_no_constitutive_exon
CATCCAAGTTCGGTGTTTGATTCAATTTCCTTCTTTTTTGGGAATTGCAGTT	25960465	25960525	25960575	25960523	-1	1	ORUFI01G30080	25960367	25961168	None	15903	2317	149250	No_or_no_constitutive_exon
ACTGCCTGCCGTCTACTAGCTACGAAGCGATTGATGGGGAGAAGATTCAGTG	25968625	25969697	25969747	25969695	-1	1	ORUFI01G30100	25968344	25970116	None	15903	2317	149250	No_or_no_constitutive_exon
TTGTCATTGATTTGATCATGCATTAAATCTTAATTTTCAAATTTGGGAAGGT	25999602	25999958	26000008	25999956	-1	1	ORUFI01G30140	25991759	26002512	None	15903	2317	149250	No_or_no_constitutive_exon
CCTATAGCCAGAACAGGGCGTTCTTAGGTTGCTTGTGCTCTAATGGGAAGGT	26066626	26066678	26066576	26066628	1	1	ORUFI01G30230	26052426	26077072	None	15903	2317	149250	No_or_no_constitutive_exon
GGAAACTCCAATTGATCGATGGTTTTGTTCTTCTTTCTGATTCAGGGAAGAA	26081541	26081643	26081693	26081641	-1	1	ORUFI01G30270	26081120	26084495	None	15903	2317	149250	No_or_no_constitutive_exon
TGCTCAGGGGTGGCAGCAGCTTCAGTCCGCCGCCATGCGGAGGCAGGGAGGG	26245539	26245721	26245771	26245719	-1	1	ORUFI01G30490	26245420	26250113	None	15903	2317	149250	No_or_no_constitutive_exon
TATTACGATGGATGCGTGTGTGTTTCTGATGCTGTGGTGTGTGGGTGCAGTG	26476963	26477445	26476913	26476965	1	1	ORUFI01G30840	26476246	26480577	None	15903	2317	149250	No_or_no_constitutive_exon
CTCTGAAACTGATAATCTGAACCTGACGGCAATGCAATGGGTGGGTGCAGGG	26550439	26550775	26550825	26550773	-1	1	ORUFI01G30890	26550439	26552935	None	15903	2317	149250	No_or_no_constitutive_exon
AGCTTTCTTAATTTCTTGATGGAAATTGAAATTGTGTGTGTGGGATGCAGGA	26640863	26641221	26640813	26640865	1	1	ORUFI01G30960	26640345	26642458	None	15903	2317	149250	No_or_no_constitutive_exon
CTAGATTTTTATATGAAACATTCCTGATCTTTTTTTCACTACGGGTGTAGTT	27108851	27108972	27109022	27108970	-1	1	ORUFI01G31690	27108512	27110531	None	15903	2317	149250	No_or_no_constitutive_exon
CTGTTTGTGTGGCTTTAGTTTTTTACCTTTTTTTTAATCCATGGGCATAGAC	27170076	27170244	27170294	27170242	-1	1	ORUFI01G31780	27164133	27184899	None	15903	2317	149250	No_or_no_constitutive_exon
AAATCTTTGTGCTCATGTGTTGGCTTGTTTGGTCTCCCCCTGATGGGCAGCC	27402685	27403331	27402635	27402687	1	1	ORUFI01G32040	27383697	27403331	None	15903	2317	149250	No_or_no_constitutive_exon
TCTCTCCTGATGAGCAGCCTACGCGTGGGTGAAATGCGAGTGGGAGGAAGAC	27407097	27407262	27407047	27407099	1	1	ORUFI01G32060	27405036	27407262	None	15903	2317	149250	No_or_no_constitutive_exon
CTAAAGGTTCATACTCCATATTGATGGTCTGTACGTCTGTGGGACTGCAGGA	27560008	27560031	27559958	27560010	1	1	ORUFI01G32280	27553998	27563294	None	15903	2317	149250	No_or_no_constitutive_exon
TTGTACTGCATGATGCTACTCGTGTTGGTTTGTTCTTCAGGGTCAGGAAGCT	27654028	27654185	27653978	27654030	1	1	ORUFI01G32410	27653039	27655122	None	15903	2317	149250	No_or_no_constitutive_exon
GAAAATTTTGACTTTTTTTTTTTGTGTGTGTGTGCGCGCGCGCGGGGCAGTG	27664613	27664734	27664563	27664615	1	1	ORUFI01G32430	27663673	27669077	None	15903	2317	149250	No_or_no_constitutive_exon
ACACTATGGTTGTGTCATGTGTGATGGATATGCTTGGTAAAGTTGGGCAGGT	27748308	27748425	27748258	27748310	1	1	ORUFI01G32540	27746114	27748425	None	15903	2317	149250	No_or_no_constitutive_exon
GGTGGAAGTTGTAGCTAAACTAAGTCACTCATGCATGCTTGGGATTGCAGGG	27870561	27871700	27870511	27870563	1	1	ORUFI01G32700	27869557	27871700	None	15903	2317	149250	No_or_no_constitutive_exon
TATGTTTTAAAAATTTATATGCGAAATTAACATGAGCAAGGGACTGGCAGGT	27963321	27963451	27963271	27963323	1	1	ORUFI01G32870	27962486	27965854	None	15903	2317	149250	No_or_no_constitutive_exon
TTTCCGATCTGCTAATTGGGTTTTGATTCAGTTGCTTTTGGGCGTGGCAGGG	28083524	28083629	28083679	28083627	-1	1	ORUFI01G33050	28079619	28084052	None	15903	2317	149250	Yes
TATTAGAAAATGAACAAGGGCAAGATTTTCAAGTTGGCAAAGGGATTTAGAG	28098308	28098453	28098258	28098310	1	1	ORUFI01G33080	28096923	28103243	None	15903	2317	149250	Yes
GTGTCGTCGTCCGAGCCCAAGCCGCTGCATCGCCTCTTACTAGGGGCTAGAC	28177390	28177689	28177340	28177392	1	1	ORUFI01G33140	28177195	28178530	None	15903	2317	149250	No_or_no_constitutive_exon
ATTTAGCTAACACAGATACTAAATTTTTTATTTGTGAATGAACGGGGCAGAA	28178482	28178530	28178432	28178484	1	1	ORUFI01G33140	28177195	28178530	None	15903	2317	149250	No_or_no_constitutive_exon
TACATTTGCTTCCCACGGGTGCTAATATGTTGATTTTGGGGGGAGTGCAGGA	28216928	28216964	28216878	28216930	1	1	ORUFI01G33210	28216612	28224243	None	15903	2317	149250	No_or_no_constitutive_exon
TTTACCCTTAGTTGTGAATCTCTAACTATTCAGCTTTGTTGGGATCGCAGGA	28309773	28309886	28309936	28309884	-1	1	ORUFI01G33350	28307338	28315562	None	15903	2317	149250	No_or_no_constitutive_exon
CGGAGGGTGGCGTGGAGAGGGGAAGAGGAGGCGGGCGCGCCAGCGGGCAGTG	28477124	28477380	28477430	28477378	-1	1	ORUFI01G33550	28477124	28477687	None	15903	2317	149250	No_or_no_constitutive_exon
TTCTGTTTGGATTTAACTGTTTGGCAGCTCTGATACGTGGGTCCGGGGAGCA	28482944	28483347	28482894	28482946	1	1	ORUFI01G33560	28482679	28483347	None	15903	2317	149250	No_or_no_constitutive_exon
AACTATATCGGTTCTCTAAATATGCTACGTCTCGTATCTTACTTGGGAAGGT	28515721	28515790	28515671	28515723	1	1	ORUFI01G33610	28513152	28518260	None	15903	2317	149250	No_or_no_constitutive_exon
AATCTGGCAATAATTTGGTTGATCGGTGTTTGGTGTCTTTGGGTGTGCAGCG	28677765	28677983	28678033	28677981	-1	1	ORUFI01G33790	28676519	28679102	4326178	15903	2317	149250	No_or_no_constitutive_exon
TGAGCGCTCCGACGTTGTTGACAATGTTGTGTGGGATTTTGTGGGAACAGGA	28855464	28855537	28855414	28855466	1	1	ORUFI01G34090	28854850	28860875	4324625	15903	2317	149250	No_or_no_constitutive_exon
ACAAGGCATGACCACATTCATACATTGGGAACTGTCTCATTGGGAAACAGGT	29443725	29444157	29444207	29444155	-1	1	ORUFI01G34980	29443418	29448613	None	15903	2317	149250	No_or_no_constitutive_exon
CGCGAGCAATTTCTGCGAGAACAGCTAAATCCTTTGCTCCTGGGGCGCAGTG	29850218	29850400	29850168	29850220	1	1	ORUFI01G35580	29849807	29853043	None	15903	2317	149250	No_or_no_constitutive_exon
CGGAAGCCCGACTTCTGGGTGAAGGTGCCCGGCATCGAGGGGCTCGAGAGGG	29979684	29980118	29979634	29979686	1	1	ORUFI01G35740	29979499	29980118	None	15903	2317	149250	No_or_no_constitutive_exon
TGGAAACGGAAATTATTGGTGCTGATTGTTTGGTGCGTTGGTGGGTGCAGGT	30007740	30007936	30007690	30007742	1	1	ORUFI01G35800	30007310	30010394	None	15903	2317	149250	No_or_no_constitutive_exon
CAGTATAAATGCAGGATTAATCCGTGGTGTTGTGACTTTTTGGGTGGTAGAT	30015127	30015549	30015077	30015129	1	1	ORUFI01G35820	30014157	30021544	None	15903	2317	149250	Yes
ATGGGGAATGAATGAATTGGGTTGGATTGGGTGGGTGGGTGGTGATGCAGGA	30234816	30234920	30234970	30234918	-1	1	ORUFI01G36030	30231669	30235238	None	15903	2317	149250	Yes
TTGCTTGTAAGTTTTTCTTCAATGTACTTAACCAATTGGATGATGGGCAGGA	30392431	30392503	30392553	30392501	-1	1	ORUFI01G36220	30386856	30397098	None	15903	2317	149250	Yes
CTGGCATGTCCTGTGTATGCTTCAAGATACTTTTCATGATGATGGGACAGAC	30519415	30519461	30519365	30519417	1	1	ORUFI01G36390	30517224	30522118	None	15903	2317	149250	No_or_no_constitutive_exon
TCTGCACACGCACGTAACTAATGTGCTTCTTTTCTGTTGCGTGGGAGCAGCT	30871417	30871625	30871367	30871419	1	1	ORUFI01G36880	30871354	30885466	None	15903	2317	149250	No_or_no_constitutive_exon
TGAGCAAGTCCGGTTGAGGTTCATCACCCCACGACGAGTTGGGCGACCAGAG	30907075	30907138	30907188	30907136	-1	1	ORUFI01G36950	30906797	30907395	None	15903	2317	149250	No_or_no_constitutive_exon
TAGAAGTTCTTCCTGAGGAGCTTGAGGCGGTCAGGGAGGGCAGTGAGTAGGA	30906797	30907054	30907104	30907052	-1	1	ORUFI01G36950	30906797	30907395	None	15903	2317	149250	No_or_no_constitutive_exon
AAAGCATGAATGCATCCAGCTGTTGGCCTCACCATGGCTAAGGGCTGCAGGT	30917066	30919811	30917016	30917068	1	1	ORUFI01G36960	30909728	30919811	None	15903	2317	149250	Yes
TGCATGATACATGCGATTAATTAACCAACAAAATTTTCAGGGAGCTGCAGTA	31061335	31061458	31061508	31061456	-1	1	ORUFI01G37150	31059615	31062540	None	15903	2317	149250	No_or_no_constitutive_exon
GGGACCTTCGGTGTACTTTTTCCAAAGTGTAAACGGCCTGGAAATGGGAGGA	31112971	31113022	31112921	31112973	1	1	ORUFI01G37210	31111997	31115757	None	15903	2317	149250	No_or_no_constitutive_exon
CTAGTGGTGGCTGTTGAATCTGACGGGCACTCATTGACGTGGGAGGGTAGGA	31132311	31132418	31132468	31132416	-1	1	ORUFI01G37270	31131599	31132685	None	15903	2317	149250	No_or_no_constitutive_exon
AAGGGAGTAGTTGCGATCCAGCCAAAATTTTAACGGGGCCGGGCGTGCAGGC	31193983	31194253	31193933	31193985	1	1	ORUFI01G37370	31190698	31202090	None	15903	2317	149250	No_or_no_constitutive_exon
TATTAATAGTATGTAACTAATTTCTTTTCTGAATGTGATGGGACAAATAGCT	31430734	31430860	31430910	31430858	-1	1	ORUFI01G37710	31430734	31433020	None	15903	2317	149250	No_or_no_constitutive_exon
CTACTAGAGTACTAGTGCTGCTATTGTGGGAAGCTTTTGGGTGAGGGCAGCG	31451021	31451405	31451455	31451403	-1	1	ORUFI01G37740	31448315	31451544	None	15903	2317	149250	No_or_no_constitutive_exon
CGTCGCGCGCCGCCATGGGCAACTGCTGTCCTGGCTCTGGGGATGCGGAGCC	31572415	31573009	31572365	31572417	1	1	ORUFI01G37820	31572119	31575257	4327560	15903	2317	149250	No_or_no_constitutive_exon
TACCACTAGTGGACGGTATTGTGTAACAGTTGCGTTGGCCATCAGGGAAGCT	31666085	31666179	31666035	31666087	1	1	ORUFI01G37950	31660557	31675409	None	15903	2317	149250	No_or_no_constitutive_exon
AGACTTTAGAGTGACCTGGTCATATGCTTACATGGAGGTCATGGGTGCAGCG	31844758	31844820	31844708	31844760	1	1	ORUFI01G38170	31842562	31848935	None	15903	2317	149250	Yes
GTTTCTTTATCTGTACGGGTTGGATACCTGGATTTGATTGGGCGGCGCAGTC	32062992	32063081	32062942	32062994	1	1	ORUFI01G38490	32062264	32066016	None	15903	2317	149250	Yes
TTGCTAAGCTAATCTGATTGCTAACTTAGCTTATCGACTGGGGGCTGCAGAA	32187196	32187388	32187438	32187386	-1	1	ORUFI01G38640	32187196	32188354	None	15903	2317	149250	No_or_no_constitutive_exon
TCTGCTGGGTGGCATTAAGAATAACATTCATTGTTTATGCAAGGGTGCAGAT	32268719	32268792	32268842	32268790	-1	1	ORUFI01G38730	32267343	32271045	None	15903	2317	149250	No_or_no_constitutive_exon
CACTGGATCTCTGTGTTGATTTGGGAATCTTTGCTTTGGGTGCGGGACAGGA	32333183	32333268	32333133	32333185	1	1	ORUFI01G38850	32332808	32335041	4327570	15903	2317	149250	No_or_no_constitutive_exon
ATGTAATGCGCACTTTTTTAATTATGACTTCACTAACCTGGGGCATACAGGT	32585155	32585266	32585105	32585157	1	1	ORUFI01G39220	32582696	32587999	None	15903	2317	149250	No_or_no_constitutive_exon
TACAAATTAAGTTATACTGGTGTAGTTACGATGTTGTTCGGTGGGTGTAGCA	32612048	32612515	32612565	32612513	-1	1	ORUFI01G39260	32612048	32613913	None	15903	2317	149250	No_or_no_constitutive_exon
GAGGAGGGGAGGCCGCCCGGTCCGCGCGCGATGGCCATGGAGGGGGTGAGGG	32802692	32802824	32802642	32802694	1	1	ORUFI01G39550	32801955	32805581	None	15903	2317	149250	No_or_no_constitutive_exon
TATATACAATGAGTTTTTCTCAGTTCCATTTCATATATTCGGGAAATCAGCG	32859449	32859477	32859399	32859451	1	1	ORUFI01G39630	32852749	32863809	None	15903	2317	149250	No_or_no_constitutive_exon
TGTGATTTTGCTTTGCTTTGTGGTTTGGGCGGTGGTGCGGGATGGGACAGGG	32877368	32877498	32877548	32877496	-1	1	ORUFI01G39650	32876563	32877858	None	15903	2317	149250	Yes
GTTCCTTCAGTCATAGATAGAACATAAACTAATATATGTGGGAATTGCAGAA	32936579	32936708	32936529	32936581	1	1	ORUFI01G39720	32932750	32938167	None	15903	2317	149250	No_or_no_constitutive_exon
CTCTGATCGCCCATTATTCGTGCTGACGCTTTGGTTGTGTTTGGGGGCAGTA	32947322	32947703	32947753	32947701	-1	1	ORUFI01G39740	32947322	32948518	None	15903	2317	149250	No_or_no_constitutive_exon
TTTCTGCACAAGATGTTTCATATTTATCATCAGCTATCTGTGGGATGCAGGT	33027669	33027825	33027619	33027671	1	1	ORUFI01G39890	33025193	33030632	None	15903	2317	149250	No_or_no_constitutive_exon
GGCAGCGGCGGCGGCGGCGGGAGAAGAAGAGGGAGAGGGTGAGATGGCAGGC	33059212	33059489	33059539	33059487	-1	1	ORUFI01G39950	33055766	33059581	None	15903	2317	149250	No_or_no_constitutive_exon
AGCTGATAGCCTGATTGGGGATTTTTTTTTTTTTTTTGTGTGTGTGGGAGGG	33084870	33084960	33085010	33084958	-1	1	ORUFI01G39980	33081295	33085292	None	15903	2317	149250	Yes
GCACCAATTGATCATGGCAAGCTTGTGGTTTGTTTGGGGAGATGGTGCAGGA	33146511	33146661	33146711	33146659	-1	1	ORUFI01G40050	33146131	33148533	None	15903	2317	149250	Yes
ACTGATCAGTGATCAGGGGTTAAATTGCGTTTGTTTTGTTTGGGTGGTAGGC	33292917	33293046	33293096	33293044	-1	1	ORUFI01G40200	33291579	33293939	None	15903	2317	149250	No_or_no_constitutive_exon
GCGGGCTCCCCCGCCGGCCGCCACCCACGACCACGAGGCGGCGTGGGCAGCG	33345725	33346057	33345675	33345727	1	1	ORUFI01G40290	33345589	33348390	None	15903	2317	149250	No_or_no_constitutive_exon
CCCCGCGCGTTTTCCCGCTTGAATTCGTTCCGCAATCCGAGGGCGGGTAGGG	33347899	33348390	33347849	33347901	1	1	ORUFI01G40290	33345589	33348390	None	15903	2317	149250	No_or_no_constitutive_exon
ATTTTGATTTGGCACCCGGATCCGAAACTCACCTGCGTATGGGCGCGCAGGG	33447284	33448354	33447234	33447286	1	1	ORUFI01G40440	33445769	33448354	None	15903	2317	149250	Yes
GGCGGCTGCCGGCTGGGTGCTGGAACCGCCGGCCGGAGAGGGTGAGCTAGCC	33604920	33605203	33604870	33604922	1	1	ORUFI01G40670	33600669	33605203	None	15903	2317	149250	No_or_no_constitutive_exon
AGTTGCAACTGATTTCTGATTGGTTCCATGCATCGGGGATGAAACTGTAGGT	33713721	33713828	33713671	33713723	1	1	ORUFI01G40780	33696772	33716570	None	15903	2317	149250	No_or_no_constitutive_exon
CGTTCTAATTTCTGATGGCATTTCACAACAATGTGCAATTGGGCATGCAGAC	33762710	33763009	33763059	33763007	-1	1	ORUFI01G40850	33762330	33765352	None	15903	2317	149250	Yes
ATGTTGTCGCTTCAATTGGCTGAGTTCTGATCGCGTTGCTGTGGGTGTAGGT	33831956	33832422	33832472	33832420	-1	1	ORUFI01G40950	33831956	33832972	None	15903	2317	149250	No_or_no_constitutive_exon
TACCTGTATTTTCTTGGGGTCATTTATAAATTAAATTTTTGGCTTGGGAGGA	33864448	33864539	33864589	33864537	-1	1	ORUFI01G40980	33864448	33865840	None	15903	2317	149250	No_or_no_constitutive_exon
TGAACCTGACATGCATTCTTCCGGGCGCCATGGATGGATGGGGGGAGCAGGA	34106949	34107043	34106899	34106951	1	1	ORUFI01G41230	34106588	34116535	None	15903	2317	149250	No_or_no_constitutive_exon
CTGGATATGTGGAAGAGTAACATTTGGGATTGGATGGATATGGGATGCAGAG	34110288	34110435	34110238	34110290	1	1	ORUFI01G41230	34106588	34116535	None	15903	2317	149250	No_or_no_constitutive_exon
GCCCCTTATCTCTTTCTTCCTCCCCTTGTTCCATCTTTCTAGGGTGACAGAT	34261435	34261482	34261385	34261437	1	1	ORUFI01G41390	34260871	34261681	None	15903	2317	149250	No_or_no_constitutive_exon
ATAATTGTGGATTAATAAGTTGTATTGACTAGTGTTGTGGGTGAATGCAGTT	34331209	34331419	34331469	34331417	-1	1	ORUFI01G41510	34331209	34335254	None	15903	2317	149250	No_or_no_constitutive_exon
CGTCGTGATTGACTCTACTGAAACTCTGATGATGATTATTCTGGGTGAAGGA	34660380	34660560	34660330	34660382	1	1	ORUFI01G42030	34659609	34663299	None	15903	2317	149250	Yes
GCTCTCTGGAGAAGGAGGCGTATCCGGCCTTGGACAAGCTGGGATCGAAGGT	34661062	34661137	34661012	34661064	1	1	ORUFI01G42030	34659609	34663299	None	15903	2317	149250	Yes
AACATTTCATTTCAGTCACCATGGTGAACAAATTATTTGGGGTTGGACAGAG	34792943	34793410	34792893	34792945	1	1	ORUFI01G42180	34782630	34807611	None	15903	2317	149250	Yes
AATTACTGGTATGTGCATGTGTATGCTTCTGGTGATTTGTTGGGGAGTAGTG	34879007	34879168	34878957	34879009	1	1	ORUFI01G42260	34877974	34884618	None	15903	2317	149250	No_or_no_constitutive_exon
ACCTCGCCGCCGCGGCGGTTCTTCTGAGCGGGGCCGGGGCGGGGCGGCAGCT	35019840	35020169	35020219	35020167	-1	1	ORUFI01G42430	35016093	35020301	None	15903	2317	149250	No_or_no_constitutive_exon
TCTTCTGTTCTGCTCTTTGCAAACGACGATTTTTTGCCATGGGGAAGAAGGG	35079516	35079638	35079466	35079518	1	1	ORUFI01G42530	35078653	35081724	None	15903	2317	149250	No_or_no_constitutive_exon
ATTAATCAAGCTTCTTGCTGATGGTCGCTGACTGACGGCGGTGGGTGCAGGG	35297976	35298519	35298569	35298517	-1	1	ORUFI01G42900	35297095	35299815	None	15903	2317	149250	Yes
CTTCTGGCATCTCTCGATTTATTTAATGATAATCCTATTTCACGGGGCAGGT	35674840	35674939	35674989	35674937	-1	1	ORUFI01G43410	35673385	35678929	None	15903	2317	149250	No_or_no_constitutive_exon
TTCTCCAGGGCTAGGCGGCTGGCGACGAGTGGTGCGTACTGGCGGGAGAGGC	35818766	35819429	35819479	35819427	-1	1	ORUFI01G43580	35818766	35821793	None	15903	2317	149250	No_or_no_constitutive_exon
GGGACACCTTGGTTTGTGTGACCATTGAAACGAGCTCTGGGAGGTTGTAGAT	36178887	36179040	36178837	36178889	1	1	ORUFI01G44100	36173711	36182779	None	15903	2317	149250	No_or_no_constitutive_exon
GGCGTTTAATTTGCCGTGGATTAATGCGTGCGTGCGTGCGGGTGGCGCAGCT	36435848	36436079	36435798	36435850	1	1	ORUFI01G44510	36433392	36437749	None	15903	2317	149250	No_or_no_constitutive_exon
GCTCTCTATTTTAAATTGTCAATTGAATGAATGCATTGTAACGGGTGCAGAA	36555053	36555215	36555265	36555213	-1	1	ORUFI01G44720	36548724	36556468	None	15903	2317	149250	Yes
TTCTTGGCAAGATGACGGCGAGCTTCATTCCGCGTTTGATGTGTGGGTAGGT	36550366	36550546	36550596	36550544	-1	1	ORUFI01G44720	36548724	36556468	None	15903	2317	149250	Yes
AATCTCCACCCACCTAGTTCATCTCTGAATTGGGCGCTCACGCGGGGCAGGT	36650534	36650582	36650632	36650580	-1	1	ORUFI01G44860	36650534	36651139	None	15903	2317	149250	No_or_no_constitutive_exon
TGTTGCTTTGCTACGCTTTCTCTCTCGCGCGATTGCGCGCGCGGGCGTAGGG	36668015	36668084	36668134	36668082	-1	1	ORUFI01G44880	36660827	36668395	None	15903	2317	149250	No_or_no_constitutive_exon
GAGAATAACCTATTGAGTGGTTGTCGGTGGGGGACTGGGGGAGGGTTCAGAT	36666027	36667910	36667960	36667908	-1	1	ORUFI01G44880	36660827	36668395	None	15903	2317	149250	No_or_no_constitutive_exon
TGCAAATATTAGTGCAAAAATATCCTAATCCAATTGGTATGGGCATACAGGT	36703090	36703230	36703040	36703092	1	1	ORUFI01G44970	36700633	36704082	4324348	15903	2317	149250	No_or_no_constitutive_exon
GCCGCATTCGAAGGAAGAAGAGATTTTTTCTTTTGGGCCAAGTGGGGGAGCT	36802427	36802525	36802377	36802429	1	1	ORUFI01G45130	36801533	36804554	None	15903	2317	149250	No_or_no_constitutive_exon
CCGATGGATTAGGGGGTGATGAATAGTTACCGTTTCCTTGATGGGAGCAGGC	36806841	36807005	36806791	36806843	1	1	ORUFI01G45140	36806258	36807607	None	15903	2317	149250	No_or_no_constitutive_exon
AATTTGTGTATAAGATATGTTCTCCTGATGAATTTAGCTGGGGAATGCAGGG	36834765	36834799	36834849	36834797	-1	1	ORUFI01G45170	36834765	36842840	None	15903	2317	149250	No_or_no_constitutive_exon
AGAATTAACAAACATTCGAAAGTGGTAGGGGCTCTGCTTTGGGGTGACAGGG	36971911	36971930	36971980	36971928	-1	1	ORUFI01G45350	36970579	36977421	None	15903	2317	149250	No_or_no_constitutive_exon
CCCCCCGCCGGCGCCATCGGCTGCCCGCTCCTCTCCGACTTCGGGTGGAGCC	37088899	37089227	37089277	37089225	-1	1	ORUFI01G45490	37088899	37090381	None	15903	2317	149250	No_or_no_constitutive_exon
AACACCTTGCCTGCATGCCATGCCATACCTTCTGATGATGGGGAATTCAGAT	37228933	37229224	37229274	37229222	-1	1	ORUFI01G45650	37223533	37229766	None	15903	2317	149250	No_or_no_constitutive_exon
GTGTGGTTGATCTTGATCTTAACCAGGTGGAACTGACATGCAGAGGGCAGCT	37552038	37552236	37552286	37552234	-1	1	ORUFI01G46040	37552038	37558294	None	15903	2317	149250	No_or_no_constitutive_exon
CCAGCTCGCGACCGGCTGCGCCGTTGAGTCTCCTCCGCGCGAGGGGCCAGTG	37611746	37611822	37611696	37611748	1	1	ORUFI01G46100	37611532	37612342	None	15903	2317	149250	No_or_no_constitutive_exon
AATGATGTTCTTGTTTGTGATAACAGGGAAAATGCCGGGCAGAAGCACAGCT	37651498	37651533	37651448	37651500	1	1	ORUFI01G46160	37650677	37657408	4326948	15903	2317	149250	Yes
TGCTCATCATCTTGTTGTTTTGATGTGGTTGTGCTCGTCTGGGGGTGCAGCT	37666816	37666954	37667004	37666952	-1	1	ORUFI01G46180	37664315	37667233	None	15903	2317	149250	No_or_no_constitutive_exon
GACTGATGATGACGTGGTTTGTGGTGTGTCGTGGTGGGTGGCGAGAGCAGCG	37676787	37676884	37676934	37676882	-1	1	ORUFI01G46210	37674477	37677363	4326818	15903	2317	149250	No_or_no_constitutive_exon
CTGGCGTCGGCAGTTAGCGTCGACACCATAGGGGGACACGAGTTGGGCAGGG	37732509	37732659	37732459	37732511	1	1	ORUFI01G46280	37717114	37733403	None	15903	2317	149250	No_or_no_constitutive_exon
GTTCACGTCGTCGTCTGGTGAGTTCTTGTTGAGTTCTGGGAGGAGTGAAGAA	37805840	37805876	37805790	37805842	1	1	ORUFI01G46400	37798069	37818031	None	15903	2317	149250	No_or_no_constitutive_exon
CAGCATCGATCGATCTGTAGCTGATTATTAGCTTGGTGATGATTGGGCAGTG	37945830	37946051	37946101	37946049	-1	1	ORUFI01G46610	37944213	37946328	None	15903	2317	149250	No_or_no_constitutive_exon
CACACACACATTTTGCTTATAGTCTGCTAATTGTTTTCTAACGGGTGCAGGT	38061416	38061922	38061366	38061418	1	1	ORUFI01G46830	38056277	38061922	None	15903	2317	149250	No_or_no_constitutive_exon
ACGGACGGTGAGGACAACGACGACGTGGCGGACATAGTAGGCTGGGAGAGGA	38429893	38430442	38430492	38430440	-1	1	ORUFI01G47230	38429893	38430504	None	15903	2317	149250	No_or_no_constitutive_exon
ATTGGATCAAAGGTTGTAGCTTTTTTGTATTTCAAGGTTTGGGGGGGTAGCG	38486969	38488106	38486919	38486971	1	1	ORUFI01G47300	38486172	38495702	None	15903	2317	149250	No_or_no_constitutive_exon
TCTCGCGGCGGGAGCTGGAGGCCGTGCTCCGGCGGCTCGGGCACGGGGAGCC	38566579	38567602	38566529	38566581	1	1	ORUFI01G47360	38566285	38567602	None	15903	2317	149250	No_or_no_constitutive_exon
TGGAAGTGGAGTAAAATTTGTTCCTTTTGCTGTTCATTTTGGGGGTACAGGG	38695492	38695563	38695442	38695494	1	1	ORUFI01G47520	38694331	38698470	4325747	15903	2317	149250	No_or_no_constitutive_exon
TAATGGATAACAGTCCCAGAGCTAACTTGGTAAAATTTTGAAATGGGCAGGA	38947393	38947600	38947343	38947395	1	1	ORUFI01G47890	38945384	38956601	None	15903	2317	149250	No_or_no_constitutive_exon
CAGTTGACTTTCATTTTGCTTACATGGGTTTTCTCAACTGGGCATGGCAGGT	38994236	38994384	38994434	38994382	-1	1	ORUFI01G47960	38993606	38997012	None	15903	2317	149250	Yes
CCAATGTCAGTTTCTTAACTTGTGATTTGATGATGCGTGTGTGGGTGCAGCA	39009877	39010033	39010083	39010031	-1	1	ORUFI01G47990	39009877	39010299	None	15903	2317	149250	No_or_no_constitutive_exon
ATGTTCAGTACGAGCTTACACTTAGAGCAGTAGAAATACAATTACGGGAGGA	39171042	39171498	39170992	39171044	1	1	ORUFI01G48270	39166750	39172506	None	15903	2317	149250	No_or_no_constitutive_exon
TTATCTCACTGTTTTTCTCCTTGTGTCTTCGGTGGCGTGGGGGGTGTTAGGG	39282607	39282700	39282557	39282609	1	1	ORUFI01G48490	39282097	39287234	None	15903	2317	149250	No_or_no_constitutive_exon
AAAAATAAACTTATATATAGGACGCGTGTATGTATGTGGGATGGATGCAGGA	39596886	39597974	39596836	39596888	1	1	ORUFI01G49010	39595708	39597974	None	15903	2317	149250	No_or_no_constitutive_exon
AGTGCTACTATCTTCTTGAATTGAGTATTTTCTTTAATGGGGTAAAATAGAC	39691694	39691776	39691826	39691774	-1	1	ORUFI01G49160	39691577	39693390	None	15903	2317	149250	No_or_no_constitutive_exon
TTTATGGAGTTGTGGGTCAGTGAGTGAGATGGTACGTAATGCGTGGGCAGGG	39785989	39787172	39787222	39787170	-1	1	ORUFI01G49330	39783818	39787373	None	15903	2317	149250	No_or_no_constitutive_exon
CCTGCTGGTTGCTTTCCAGTTCACAACGCACTACCACTGGGGTGGGGAAGAA	39851430	39851685	39851735	39851683	-1	1	ORUFI01G49440	39851187	39856780	None	15903	2317	149250	No_or_no_constitutive_exon
GAGCTGACCCTCGTGGTTGCACATACGGGTCAATGTGTGGGCATATGAAGCA	96993	97077	97127	97075	-1	10	ORUFI10G00060	89691	99365	None	15903	2317	149250	Yes
AAGAAGTAGAGATAGATAGGTAGATATGTGGTGGATGGCGTTGAGGGCAGTA	221447	221501	221551	221499	-1	10	ORUFI10G00150	219694	221588	None	15903	2317	149250	No_or_no_constitutive_exon
TCTGTCGGTGAACAACAGATCTTGCGGCTGGCGGGCGGCGAGCGGGTAAGGA	723771	723840	723890	723838	-1	10	ORUFI10G00430	713058	728718	None	15903	2317	149250	No_or_no_constitutive_exon
TCACTCAAAGTGTTTAATTAATTTGTACTAATTAATGAGGGTTAATGAAGGA	815354	815437	815487	815435	-1	10	ORUFI10G00510	815354	816708	None	15903	2317	149250	No_or_no_constitutive_exon
ACGATTGGGAAGAGAAAGTGGATCGGGGAGAGGAGAAATTTGGGGGCTAGGG	1051142	1051409	1051092	1051144	1	10	ORUFI10G00740	1051001	1052416	None	15903	2317	149250	No_or_no_constitutive_exon
TTATGTGTATTATTAATATATTAAATGTTTTATTTTTAGCATTGGGACAGCT	1051844	1052416	1051794	1051846	1	10	ORUFI10G00740	1051001	1052416	None	15903	2317	149250	No_or_no_constitutive_exon
ATAGCTCTAAGATTTTATGACCTGTCATCTGTCTTGGGATTGGAATGCAGAG	1068459	1068572	1068622	1068570	-1	10	ORUFI10G00790	1064398	1071044	None	15903	2317	149250	No_or_no_constitutive_exon
GAAGGTTTTGACCATATATCAAGGAAACTAAGTTCTGTTTGGGATGGAAGAT	1495354	1495567	1495617	1495565	-1	10	ORUFI10G01220	1494968	1499095	None	15903	2317	149250	No_or_no_constitutive_exon
GGGGGGGGATCTAGCCGCTCTGAGCGCTAATGGGAAGGGGTGGGACGGAGGG	1773636	1773836	1773886	1773834	-1	10	ORUFI10G01500	1770682	1776702	None	15903	2317	149250	No_or_no_constitutive_exon
GAGGGCTGCAAGAATGGCTGAGGGGTACTTACTCCTACATGGGATTGTAGGT	2014310	2014485	2014260	2014312	1	10	ORUFI10G01690	2006436	2020506	None	15903	2317	149250	No_or_no_constitutive_exon
CAGAGACGAATTTTTCTAGCGATTGCCGCTATTGTATCATGCGTAGGGAGGA	2061445	2061755	2061805	2061753	-1	10	ORUFI10G01750	2060391	2067064	None	15903	2317	149250	No_or_no_constitutive_exon
TCCCCTTCTTCCGGTCCGTGATGGATCCGCGGGATCTCATCCCAAGGGAGCG	2113120	2113976	2114026	2113974	-1	10	ORUFI10G01800	2110417	2121810	None	15903	2317	149250	No_or_no_constitutive_exon
CCGGCGCCCCGCCGCTGCTCGGCTTCTTCGTCAACCCGCGCGGCCGGGAGCC	2389628	2390597	2389578	2389630	1	10	ORUFI10G02160	2389437	2390597	None	15903	2317	149250	No_or_no_constitutive_exon
AATAGTGATAGATAGTAATTGTAATAGTGCATATATTGGGAATAATGCAGGT	2611780	2611876	2611926	2611874	-1	10	ORUFI10G02300	2607325	2613083	None	15903	2317	149250	No_or_no_constitutive_exon
ACTTCCGTCTCATGTGCACCGGCGGATGCGACATAGGGCGTGACTGAAAGCC	3127091	3127198	3127041	3127093	1	10	ORUFI10G02650	3126968	3127374	None	15903	2317	149250	No_or_no_constitutive_exon
GTGATCCAATTCAGCTCTACTGTACCAAGTCCCGCCACCGGAGGGGAAAGAA	3451582	3452397	3452447	3452395	-1	10	ORUFI10G02980	3451582	3453189	None	15903	2317	149250	No_or_no_constitutive_exon
TCCTGGTTTCTCCCATGAATCCGTCTACTGATTTTGTTTGGGTGAATTAGAG	3564236	3564360	3564410	3564358	-1	10	ORUFI10G03060	3564236	3568724	None	15903	2317	149250	No_or_no_constitutive_exon
AATATACCTATTAATTCAAAGATTATTAGTCAAAAATTTTGGGGGTACAGAT	3594164	3594188	3594238	3594186	-1	10	ORUFI10G03090	3594164	3599300	None	15903	2317	149250	No_or_no_constitutive_exon
GGGGGCCGGTGGTGGACCTCGTCGCCGAGAACATGTACCACGCCGGGAAGGT	3606605	3607084	3606555	3606607	1	10	ORUFI10G03110	3606049	3608718	None	15903	2317	149250	No_or_no_constitutive_exon
TTAGCCATGCATGGTGCCATGCATCGATGTCTCTACTGAGTAACGGGTAGGA	3633025	3633238	3633288	3633236	-1	10	ORUFI10G03150	3631569	3637818	None	15903	2317	149250	No_or_no_constitutive_exon
CCCTGGCGTTGGCTCGGCCTGGGCGACGCCCGTCAAGACGGTTCGGGGAGGG	3929211	3929370	3929161	3929213	1	10	ORUFI10G03410	3928570	3929962	None	15903	2317	149250	No_or_no_constitutive_exon
TTAGGTGGAATGGAGATGGCACTGAAAGGAGATGATGGAATGGGTAAAAGAT	4013671	4013799	4013849	4013797	-1	10	ORUFI10G03490	4013671	4014094	None	15903	2317	149250	No_or_no_constitutive_exon
CAGCAGCCGCTAGCACTAGCAGAGCAGCAGGCTCAGGATCAGCGGGTCAGGC	4804493	4804544	4804443	4804495	1	10	ORUFI10G04230	4803893	4806984	None	15903	2317	149250	No_or_no_constitutive_exon
TTGAACAACGGGGAATAATTTATTTCAAGCTTTTGTTTTGGGTGCAGCAGAT	4843991	4844024	4844074	4844022	-1	10	ORUFI10G04250	4843991	4848172	None	15903	2317	149250	No_or_no_constitutive_exon
AAGGTAAACGGCCTGCCCTGATACACAACAGTACATTCCAAGGGAAATAGAT	4974650	4975128	4975178	4975126	-1	10	ORUFI10G04420	4974650	4975353	None	15903	2317	149250	No_or_no_constitutive_exon
GGGGGACGTCGCCACGCTCCCGCCTCTCCATGGCGACGACAAGCCGGGAGCG	5192097	5192321	5192371	5192319	-1	10	ORUFI10G04570	5172860	5206838	None	15903	2317	149250	No_or_no_constitutive_exon
CCAGTTTAGTGGCGAATGCCCAGCAGTTCTGGAATGAGTGGGAGATCCAGTG	5232024	5233958	5231974	5232026	1	10	ORUFI10G04590	5231023	5238700	None	15903	2317	149250	No_or_no_constitutive_exon
AGCTGCAGCATGGCCACAACAACAAGAACAGCCTCGTCGAGTGGGTACAGGA	5300505	5300670	5300455	5300507	1	10	ORUFI10G04640	5294309	5300670	None	15903	2317	149250	Yes
TGCTCCACATTTATGCATGCATATTTATGACTATTTCTGTGGGAATGTAGAT	5566382	5566435	5566485	5566433	-1	10	ORUFI10G04850	5560653	5567741	None	15903	2317	149250	No_or_no_constitutive_exon
GTGGGCGGTGGCAGGCTCCCCTCCGCCAGATCTAGCGAGAAGGGTGGCAGCG	5637378	5637573	5637328	5637380	1	10	ORUFI10G04900	5631242	5637573	None	15903	2317	149250	No_or_no_constitutive_exon
TTTTTACTTTTATATTTACATCAAGTCATCAATTCCTTCGTAGGGTAAAGAG	6231899	6232031	6232081	6232029	-1	10	ORUFI10G05250	6225975	6233354	None	15903	2317	149250	No_or_no_constitutive_exon
CAATTTCAGATCATTTGTCAAGGTTGAAATTGTTGCGGGATCAAGTGAAGCC	6269137	6269195	6269245	6269193	-1	10	ORUFI10G05270	6258076	6276783	None	15903	2317	149250	No_or_no_constitutive_exon
ACCTGTTGGATTGGTGAAACTGATGGTGGTGGTGTTTGCATTGGGGGCAGAA	6405399	6405498	6405548	6405496	-1	10	ORUFI10G05360	6401958	6406156	None	15903	2317	149250	No_or_no_constitutive_exon
CGGAGATTGATCCCCACAATACGGAAATGATTCATAGGGAACACGAATAGGA	6487881	6488097	6487831	6487883	1	10	ORUFI10G05400	6487565	6488097	None	15903	2317	149250	No_or_no_constitutive_exon
CAAGGAGCTTCATTGGGAGGTCGAAGGAGGCATATTGACATCAGGGATAGTC	7004131	7004241	7004081	7004133	1	10	ORUFI10G05650	7003443	7004753	None	15903	2317	149250	No_or_no_constitutive_exon
GCTGAAGTTATTTCCAACTACTAATGTTAAATGTACTGTTTGATGGGCAGCT	7241902	7241949	7241852	7241904	1	10	ORUFI10G05720	7234183	7243494	None	15903	2317	149250	No_or_no_constitutive_exon
GGGTATGGATGGTCCAAGGGATGAGATTACCAAATAGTTGATGGGTGCAGAT	7806534	7806781	7806831	7806779	-1	10	ORUFI10G06040	7804519	7807106	None	15903	2317	149250	No_or_no_constitutive_exon
CACATGAATTTTGATGCTATAACTATTTTTTTAATATTTCGCGGGAGCAGGA	7860778	7860829	7860879	7860827	-1	10	ORUFI10G06090	7859891	7861350	None	15903	2317	149250	No_or_no_constitutive_exon
AAAACTGCTCGCATTAGTTCTATAATTAAAGAGATTGGGTTGGGGATTAGAG	8211451	8211586	8211401	8211453	1	10	ORUFI10G06420	8210157	8211586	None	15903	2317	149250	No_or_no_constitutive_exon
TTCTTCCTCCTCCCGTTTCTTTCTTTCTCCTCCTTCCAGCCGGGTAACAGAG	8766338	8766765	8766815	8766763	-1	10	ORUFI10G06920	8766338	8767345	None	15903	2317	149250	No_or_no_constitutive_exon
AAAGTGTTAATTGTACGTACAGATTAATCGTGGAATTGTTGGGGATGCAGGT	9204997	9205149	9205199	9205147	-1	10	ORUFI10G07350	9200143	9205406	None	15903	2317	149250	No_or_no_constitutive_exon
ATACTTTTCTCTGAAGTATCTAATATAATGCTCTGCCGCATGGGTGGTAGTT	9434533	9434621	9434671	9434619	-1	10	ORUFI10G07450	9434533	9435727	None	15903	2317	149250	No_or_no_constitutive_exon
GACGGATCTTCAATGATTGATCTTGCTCACATGTTAGTCTGGGGAGGTAGGG	9439484	9439564	9439614	9439562	-1	10	ORUFI10G07460	9438823	9440496	None	15903	2317	149250	No_or_no_constitutive_exon
CGCGGCGGCTGCTCCCAGCTAAGAAATTTTTTGATTTTGGGTGGGGAAAGAT	9724305	9724442	9724492	9724440	-1	10	ORUFI10G07680	9724188	9724860	None	15903	2317	149250	No_or_no_constitutive_exon
TCATTCAACGGGATGTTAGGACCTGAAATATGTTGTTTTTGCGAGGGTAGTT	9840856	9840955	9841005	9840953	-1	10	ORUFI10G07790	9838006	9847933	None	15903	2317	149250	Yes
ATTGAGGATGTTGCTTTGTTGACTCTCTCCCACTTTGGGTGAAAAACTAGTC	10161931	10162251	10162301	10162249	-1	10	ORUFI10G08010	10161931	10162836	None	15903	2317	149250	No_or_no_constitutive_exon
ATTAATTTTGGTTTTGATGGACATGGGTGGGATTTGTTGGTATAAGGGAGTT	10265235	10265458	10265185	10265237	1	10	ORUFI10G08110	10262594	10268110	None	15903	2317	149250	No_or_no_constitutive_exon
GAGAAGGTTTGACTATATCACCAACTGCAAGGAAGTGTGCTGGGATGCAGCA	10399891	10399974	10400024	10399972	-1	10	ORUFI10G08280	10399891	10403213	None	15903	2317	149250	Yes
CGAGCTCTACTCCTTCGAGAGATTCCCGTAGCGACAACGATGGTGGGTAGCG	10498938	10499269	10499319	10499267	-1	10	ORUFI10G08430	10493815	10499344	None	15903	2317	149250	No_or_no_constitutive_exon
ACACAAACACCTAGTAATTAATCAGAAGCTTGGGCAGCTTGGGTAGCTAGGC	10822054	10822435	10822004	10822056	1	10	ORUFI10G08720	10814525	10823892	None	15903	2317	149250	No_or_no_constitutive_exon
CTTTTCGCATGTTGACGCGCTCGTGGGGGTGTGGGGGTGGTGCGGGGCAGCA	11303208	11303363	11303413	11303361	-1	10	ORUFI10G09140	11298354	11303521	None	15903	2317	149250	No_or_no_constitutive_exon
CCCATTTCTGGGCATCTTGAGAGCTTAATTCTATTGTTTCGAACGGGCAGGG	11463313	11463495	11463545	11463493	-1	10	ORUFI10G09240	11463112	11463901	None	15903	2317	149250	No_or_no_constitutive_exon
CGGCGGGGTGTCCTATGGCGGAGTGTGCCAAGTGGGATGCCGAGGGTTAGCG	11480931	11481016	11481066	11481014	-1	10	ORUFI10G09270	11475395	11484514	None	15903	2317	149250	No_or_no_constitutive_exon
TAGTTTTTCTGAAATAAATTTCTTATTATTATATTTTGACTGGGAAGCAGGA	11496056	11496105	11496155	11496103	-1	10	ORUFI10G09320	11494589	11497064	None	15903	2317	149250	Yes
GGTCACGACGATGCTGGACTTCGTGTTCACGGACGGCCGTACAAGGGCAGCA	11625551	11625732	11625782	11625730	-1	10	ORUFI10G09430	11625551	11626096	None	15903	2317	149250	No_or_no_constitutive_exon
GCAGCGGTGGAAGCAACAACAACAATGGGAAGTTGAAGGGGAAGGGGAAGGT	11782482	11782663	11782432	11782484	1	10	ORUFI10G09580	11778300	11784848	None	15903	2317	149250	No_or_no_constitutive_exon
CGATTTCTCATCTTGGGATTGATCCAATTTTCGATTGCTCGTGTGGGCAGGA	11790663	11790838	11790888	11790836	-1	10	ORUFI10G09620	11785846	11791378	4348571	15903	2317	149250	No_or_no_constitutive_exon
GTGCTGGATTCTGATTTTGCATTAATGGGGATTGTCGATGGTATGGGCAGTA	12438887	12438940	12438837	12438889	1	10	ORUFI10G10130	12438308	12439700	None	15903	2317	149250	No_or_no_constitutive_exon
GGGGATTTGATTTTGACTCGGGTGGATTGGACTGGTTTGGGGCGACGCAGGG	12591667	12591930	12591617	12591669	1	10	ORUFI10G10340	12591157	12593133	None	15903	2317	149250	No_or_no_constitutive_exon
TGGTGGGGATTTGATTCGGGTGGATTTGGAATGATTTGGGGGCGGCGCAGAG	12601308	12601592	12601258	12601310	1	10	ORUFI10G10360	12600829	12602951	None	15903	2317	149250	No_or_no_constitutive_exon
AGAGCAAGATTTGAGAGTTCAAGCCTTTGTTTTTAAGTTGGGCATAGCAGGA	12615203	12615320	12615370	12615318	-1	10	ORUFI10G10380	12615203	12616307	None	15903	2317	149250	No_or_no_constitutive_exon
TCCCTAAAGAGTTGCATGCACGATTAATTAGTCCGTGGCTCACCGGGGAGAG	12757426	12757498	12757376	12757428	1	10	ORUFI10G10550	12757001	12757498	None	15903	2317	149250	No_or_no_constitutive_exon
TACCTTGAATCCCTTAAACTTTGACTGACTTCATCAGTGGGAAAATGTAGAT	12885532	12885705	12885482	12885534	1	10	ORUFI10G10680	12883284	12888515	None	15903	2317	149250	No_or_no_constitutive_exon
CTCTGTGATCTTGTGGTTTTGATGCGTCTGGTGCTCGCGGGGGGATGCAGAT	12930484	12930545	12930595	12930543	-1	10	ORUFI10G10780	12928560	12930788	None	15903	2317	149250	No_or_no_constitutive_exon
TCTTCATGCGTGCCATTGTTGATGTGATGGGTGTTTGTGTGTGGGTGCAGAC	12950480	12950860	12950430	12950482	1	10	ORUFI10G10800	12950056	12954130	None	15903	2317	149250	No_or_no_constitutive_exon
GGTGTTCGATCCGTGTCTAACTTGGTTGTGTTGTGTTGTTGGGTTGGCAGTG	12950968	12951034	12950918	12950970	1	10	ORUFI10G10800	12950056	12954130	None	15903	2317	149250	No_or_no_constitutive_exon
AAGAGTGGGGGAAAAAAAATTAAGGCAGTTCTTAGCTTTGGGAGCTGCAGAA	13047980	13048030	13048080	13048028	-1	10	ORUFI10G10950	13047980	13049238	None	15903	2317	149250	No_or_no_constitutive_exon
ATGCCATGTCTTTCGCCGGCGTGTCTCTCGTCCGCGACGGGAGGCTGCAGTC	13292887	13293949	13292837	13292889	1	10	ORUFI10G11180	13289082	13321288	None	15903	2317	149250	No_or_no_constitutive_exon
GTACGCGTCGAGGGTGTGATGACTGACGAGGTTCGCTGGTGGGTGTGCAGGG	13412526	13412663	13412713	13412661	-1	10	ORUFI10G11290	13411272	13413962	None	15903	2317	149250	No_or_no_constitutive_exon
CCTGGCGTCATTCCTTTTTCTTTCCTTTGTTCTTCGTAGCAGTAGGGTAGGA	13429806	13429822	13429872	13429820	-1	10	ORUFI10G11330	13429806	13432016	None	15903	2317	149250	No_or_no_constitutive_exon
AAGCCACTCTCCGTATGGCCCGTGCACGCGTTCCCCGCTCGGGCTAGAAGCA	13457706	13457858	13457656	13457708	1	10	ORUFI10G11390	13457541	13458333	None	15903	2317	149250	No_or_no_constitutive_exon
CGAATCTCTGCCTATCGAACAAGCATTTTGACTATAGATGGGAGATGCAGGT	13619611	13620568	13619561	13619613	1	10	ORUFI10G11600	13617066	13620568	None	15903	2317	149250	No_or_no_constitutive_exon
CGTTCCATTTTGGTGATCGATGGCGTGTCATATATGCAGGGTACAAGAAGGA	13678613	13678994	13678563	13678615	1	10	ORUFI10G11670	13668716	13679236	None	15903	2317	149250	No_or_no_constitutive_exon
TGGTCTCTCGATTTTAACACCGATTGTTGCAATTTGGGATGATTTGGGAGGC	13691976	13692707	13691926	13691978	1	10	ORUFI10G11710	13691330	13692707	None	15903	2317	149250	No_or_no_constitutive_exon
TTGGTTGATGTCTTGATGACTCCGCCGCGGGACAAATGGCGAGGGGAAAGTG	13855649	13857740	13855599	13855651	1	10	ORUFI10G11960	13852444	13857740	None	15903	2317	149250	No_or_no_constitutive_exon
GAGTTGTTTTAATTTGTTGGGGGAATGTGTGGTGGTGGGTGCATGCAGAGCC	13873888	13874806	13874856	13874804	-1	10	ORUFI10G11980	13873888	13886947	None	15903	2317	149250	No_or_no_constitutive_exon
ATCTGGGTATTGGGGGGGTGCTTAGGGTTTGATGGTTTTGGTGGGTGCAGGA	13895797	13895960	13895747	13895799	1	10	ORUFI10G11990	13895510	13900171	None	15903	2317	149250	No_or_no_constitutive_exon
CCCACGCGCCCTCCCACGCCGCCAGTGGCGGTAAGGGAGGAGCTGGGCAGCG	14300271	14300674	14300221	14300273	1	10	ORUFI10G12330	14300051	14300674	None	15903	2317	149250	No_or_no_constitutive_exon
TGCTTGGGCTTTTTTGTTTTTTTTTGTTTTTTTTTTTCTGGCGGGTGAAGCT	14590914	14591002	14591052	14591000	-1	10	ORUFI10G12770	14588139	14591183	None	15903	2317	149250	No_or_no_constitutive_exon
GCGGAGGCGGCGGCGGCGGCCGCGTCGAGGGCTGGTGGGGGAGAGCATAGCG	14688140	14688400	14688090	14688142	1	10	ORUFI10G12870	14688024	14688400	None	15903	2317	149250	No_or_no_constitutive_exon
CGGTGAGCTACGGCGGCAAGGTGGAGAAGACGATGGGTGGGGCTAAGCAGGG	14749670	14750655	14750705	14750653	-1	10	ORUFI10G12980	14748539	14750739	None	15903	2317	149250	No_or_no_constitutive_exon
CCCGAGACGGTAAATCCTGATCCTATCATGTTCTTGGGTGGAAACAGCAGTT	14763398	14763543	14763348	14763400	1	10	ORUFI10G13000	14761375	14763543	None	15903	2317	149250	No_or_no_constitutive_exon
GATGCGTTCATGGCGTTCATGGCGTTCATGGCGGCGTTCTTGGGGTGCAGGT	14888539	14888782	14888489	14888541	1	10	ORUFI10G13140	14888027	14889574	None	15903	2317	149250	No_or_no_constitutive_exon
AGGTTGCTCTCAAAATTTCTTCAGGTTTGGTTAATTGGGGAAAATCTAAGAT	15262040	15262192	15262242	15262190	-1	10	ORUFI10G13590	15261780	15272367	None	15903	2317	149250	No_or_no_constitutive_exon
GCTGACAAATTCCATTTTCATTATCCTGTTTTTAACCTGGGGGAAGATAGCA	15300253	15300353	15300403	15300351	-1	10	ORUFI10G13620	15293142	15301582	None	15903	2317	149250	No_or_no_constitutive_exon
GTTTGTTCCTGACATTTTTTTTAATTTATTGTGCCCATATGGGCACACAGAT	15539231	15539363	15539181	15539233	1	10	ORUFI10G13890	15537103	15540853	None	15903	2317	149250	No_or_no_constitutive_exon
CAGAGAAGCGCATTCTTGCTTTGATATTCGCCGTTTTACCGGGTCGGCAGCG	15544326	15544421	15544276	15544328	1	10	ORUFI10G13900	15543772	15550592	None	15903	2317	149250	No_or_no_constitutive_exon
TCCCTCGCCATGGGGCCGCGGGAGGGCTCGATGCTGATGGGTGGTGGCAGGC	16005576	16005760	16005526	16005578	1	10	ORUFI10G14330	16005535	16006342	None	15903	2317	149250	No_or_no_constitutive_exon
CAGGGCCTTAATTTTAACGAGTTTCATCCAAATTTAACTTGGGGGTGTAGGT	16006929	16007436	16007486	16007434	-1	10	ORUFI10G14340	16006929	16008933	None	15903	2317	149250	No_or_no_constitutive_exon
TGTAATGTTTTGGTTTGACGACGTGGGTGTGCGCGTACCTTGGGGAGTAGTA	16161611	16162002	16161561	16161613	1	10	ORUFI10G14590	16161407	16162002	None	15903	2317	149250	No_or_no_constitutive_exon
TTTCTGCCTGTTTAGTTTTTTGAAAAAATGTTTGTTGGGTGAGTGGATAGGG	16174838	16174939	16174788	16174840	1	10	ORUFI10G14610	16173165	16181433	None	15903	2317	149250	No_or_no_constitutive_exon
TGGGGTTTAACCTTGGCTTTTGGTTTGGTTGTCGCCGCGCAGGGAAGAAGAT	16258926	16259022	16258876	16258928	1	10	ORUFI10G14760	16258633	16265265	None	15903	2317	149250	No_or_no_constitutive_exon
TAATGACAATTATCTTCTATTGCTGATTTCTTATTTTTTGGGAACTGAAGAT	16319086	16319126	16319036	16319088	1	10	ORUFI10G14800	16311510	16320914	None	15903	2317	149250	No_or_no_constitutive_exon
CATTTACTTGGCATAGGATCATTTAATTGTTTTTTTTTCTTGGGGAGCAGCA	16335834	16335896	16335946	16335894	-1	10	ORUFI10G14840	16334229	16340690	None	15903	2317	149250	Yes
GCACCATCGCAAGCGAAGCGAGGCAGAGCACGAAGGTCTCGGGAGATCAGCA	16346234	16346709	16346759	16346707	-1	10	ORUFI10G14850	16341921	16350256	None	15903	2317	149250	No_or_no_constitutive_exon
ATTATTTGTTTTTTGAGTTCTTGAATTGAAAATTTTATAGGGAAATGAAGAT	16399966	16400023	16399916	16399968	1	10	ORUFI10G14960	16394726	16409792	None	15903	2317	149250	No_or_no_constitutive_exon
TTCAGAGAGTTTTCATGGCGCTTGTCGGATTGATCTTTTTGGGAATTCAGAT	16494512	16494922	16494462	16494514	1	10	ORUFI10G15120	16491244	16494922	None	15903	2317	149250	Yes
ATTTCTCTTTGTTTCCCTTCAACTTACCTTGCTCTTTGTTGGGAGGACAGGG	16583373	16583435	16583485	16583433	-1	10	ORUFI10G15250	16582245	16589098	None	15903	2317	149250	Yes
TGCTGCTGCCGCGCGGGCCGCTTGGACAATGTCATTAAGAAGGGATTTAGAG	16625119	16625262	16625312	16625260	-1	10	ORUFI10G15330	16625068	16625644	None	15903	2317	149250	No_or_no_constitutive_exon
GGTTAAATGGTTTTTTTTTTTTGTTTTTGGGTTGGTTTTTGGGGGTGTAGGG	16695151	16695238	16695101	16695153	1	10	ORUFI10G15470	16694876	16699653	None	15903	2317	149250	No_or_no_constitutive_exon
GACGATCGTCGGGTGAATGATTGTTGGGCTGCTGGTGGTTTGCAGGGGAGCT	16793860	16794153	16793810	16793862	1	10	ORUFI10G15600	16793195	16802657	None	15903	2317	149250	No_or_no_constitutive_exon
GCGGCTAGATTTGATGGTATCGTTCGCGTGGCGTGTTGGTGTGAGGGCAGGT	17156538	17156673	17156723	17156671	-1	10	ORUFI10G16100	17151862	17156914	None	15903	2317	149250	No_or_no_constitutive_exon
CGCTCATGGTTTTGCGGTGTCCTTTTTGTGTGGATGCGTGTGGGTAGTAGGT	17195504	17195586	17195636	17195584	-1	10	ORUFI10G16180	17188831	17195983	None	15903	2317	149250	No_or_no_constitutive_exon
ATATTCTTCTGTAGCTCCATTATTTAATTATTTGATTTGAAAATGGGCAGCA	17214598	17214796	17214846	17214794	-1	10	ORUFI10G16210	17208808	17216989	None	15903	2317	149250	No_or_no_constitutive_exon
AGTCTATTATCTTTTGCGCGTGTGTCGGCGACGTCGGTGTGGGGACACAGGC	17221807	17222174	17221757	17221809	1	10	ORUFI10G16220	17219493	17225443	None	15903	2317	149250	No_or_no_constitutive_exon
TTTACTCTGGGTGGATGGATCCAAATCGCGCGGCGCGTGGTGGGGAGCAGAG	17266807	17266890	17266757	17266809	1	10	ORUFI10G16250	17266550	17270826	None	15903	2317	149250	No_or_no_constitutive_exon
AAATTTGGGAATTTTCCTCGATTTATTTGATGATGAGCTTGGATGGGCAGGG	17442276	17442371	17442421	17442369	-1	10	ORUFI10G16450	17439316	17445685	None	15903	2317	149250	No_or_no_constitutive_exon
AAGCTCGAAAAAGGAAAGGGGAAGAGATAAGATAAGGGAGGGACGAACAGTG	17450983	17451103	17451153	17451101	-1	10	ORUFI10G16460	17446464	17454917	None	15903	2317	149250	Yes
CAAAAGTAAACCTATCTGTCTGAGTTGAATAACTCTGATTGGGAACGCAGGT	17447204	17447508	17447558	17447506	-1	10	ORUFI10G16460	17446464	17454917	None	15903	2317	149250	No_or_no_constitutive_exon
TTTTTTATGGCATTATGATATGCTTACAAATTATTTTTCAATGGGTACAGTG	17472971	17473055	17472921	17472973	1	10	ORUFI10G16500	17468545	17484242	None	15903	2317	149250	No_or_no_constitutive_exon
CGTCTGCTCGTAAAAAGCTGAACCAAATGTCTTCCATTTTGGGGCTGTAGGG	17492959	17493039	17492909	17492961	1	10	ORUFI10G16520	17492311	17501769	None	15903	2317	149250	No_or_no_constitutive_exon
ACAAAAGCTTCAGGTTGGCTGCGATCGAGCTCATCTCCTGATGTGGGCAGAA	17501227	17501769	17501177	17501229	1	10	ORUFI10G16520	17492311	17501769	None	15903	2317	149250	No_or_no_constitutive_exon
CCTAATAAGTTACTCTTTTTTTTTATCTTGTTTAGTTGGAGGAGGGCCAGGT	17549277	17549442	17549492	17549440	-1	10	ORUFI10G16570	17545222	17556018	4349100	15903	2317	149250	No_or_no_constitutive_exon
GGTGGCGCACGCGGTGCGGAGGATGTGGCGGGGGGGGGGCGAGTGGGCAGTA	17854690	17856121	17856171	17856119	-1	10	ORUFI10G16990	17854690	17856278	None	15903	2317	149250	No_or_no_constitutive_exon
TGACCGGCCGACGTCATGGAATCGATCGATCGATCAATGCATGGGTGCAGTG	17917575	17917784	17917525	17917577	1	10	ORUFI10G17100	17917232	17921711	None	15903	2317	149250	No_or_no_constitutive_exon
GCGGCGCGTCGCGGGCGAGGGCCATCGGCCGTCACCTCGGGCATAGCAAGAG	17990271	17990501	17990221	17990273	1	10	ORUFI10G17200	17989789	17990501	None	15903	2317	149250	No_or_no_constitutive_exon
TCGAGCTCCTCCCGCTACCTGAGTTTGGGGGCGCGGAGGAGGGAGGGTAGGG	18108335	18108452	18108502	18108450	-1	10	ORUFI10G17320	18103746	18124706	None	15903	2317	149250	No_or_no_constitutive_exon
ACCTCCGTCATCACTCACGTATCCATTACATTTACGAGTAGGGACTGCAGAT	18250125	18250131	18250075	18250127	1	10	ORUFI10G17520	18240677	18255382	None	15903	2317	149250	No_or_no_constitutive_exon
GTCCTCTCCTGCGAACCAAAGAGAGCTTGGCAACATGGTGGTTGGGGCAGGA	18317578	18317913	18317528	18317580	1	10	ORUFI10G17650	18316349	18321332	None	15903	2317	149250	No_or_no_constitutive_exon
GAATCCACAACAGCGTGGTCGCGGGAGGGAGGGAGGGGAGGGGAGGGGAGGC	18614979	18615160	18614929	18614981	1	10	ORUFI10G18060	18614806	18618721	None	15903	2317	149250	No_or_no_constitutive_exon
TTAGCTCGTTGATTGATAACTAACAGTGGTCATAATCATGGGAAGTCTAGTG	18653617	18654849	18653567	18653619	1	10	ORUFI10G18120	18646788	18654849	None	15903	2317	149250	No_or_no_constitutive_exon
GCCTAGAGGCCACGTTGTTAGCAATGACAGTGGTCGTTGGGGGTTAGCAGCG	18748622	18748663	18748572	18748624	1	10	ORUFI10G18280	18748307	18749512	None	15903	2317	149250	No_or_no_constitutive_exon
CATCCAAATTCACCATGATTTTTCTACTGTTGTTTTGGGATGATGAGCAGCG	18789432	18789538	18789588	18789536	-1	10	ORUFI10G18330	18788972	18792184	None	15903	2317	149250	No_or_no_constitutive_exon
CTCCGGCCAAGACGACGGCGAGGCGCCACCGGAAAAACTTCCGGGTAAAGCG	18814860	18815795	18814810	18814862	1	10	ORUFI10G18360	18811186	18815795	None	15903	2317	149250	No_or_no_constitutive_exon
CGTGAAACCAACTGAACAATTCAAGTGTATGTCCACGCGTGTGGGTGCAGGT	18817855	18821871	18817805	18817857	1	10	ORUFI10G18370	18817353	18821871	None	15903	2317	149250	No_or_no_constitutive_exon
AATAAATTTTCATGGTAAGATTAATATGTTGATGCTGAGTTAATGGGCAGAG	18876686	18877321	18877371	18877319	-1	10	ORUFI10G18470	18876686	18877803	None	15903	2317	149250	No_or_no_constitutive_exon
CTTATGCTATATCTTGGCGTGACATAATTTCTCGTTTGGGAATTAAACAGGT	18939728	18940013	18940063	18940011	-1	10	ORUFI10G18540	18939728	18942467	None	15903	2317	149250	No_or_no_constitutive_exon
GATGTTGATGAGATAGTTCGTTTTTTTCTATGTGTGGTGGGGGATTGCAGGG	18969359	18969498	18969309	18969361	1	10	ORUFI10G18610	18968935	18971484	4349283	15903	2317	149250	No_or_no_constitutive_exon
ACATGTTATTTGAGTGGTAATTGTAAATTAATTTATATATGTGGGTGTAGTG	19058354	19059166	19058304	19058356	1	10	ORUFI10G18770	19056594	19059166	4349293	15903	2317	149250	No_or_no_constitutive_exon
TCGGATACACTTGAAGGAAACCTACTCAAATGTGGGGGAAAATCAGGCAGGA	19180776	19180869	19180726	19180778	1	10	ORUFI10G18910	19154739	19182777	None	15903	2317	149250	No_or_no_constitutive_exon
TACATTTATTTATATCCACTTGCAGTGGGGGAGAATATGTGGGATTACAGCC	19181838	19182048	19181788	19181840	1	10	ORUFI10G18910	19154739	19182777	None	15903	2317	149250	No_or_no_constitutive_exon
AACGGAAGATAGCTATCAAACTGCTCATGACATTGTTTTGGGATTGGCAGAC	19208429	19210503	19208379	19208431	1	10	ORUFI10G18940	19198637	19212423	None	15903	2317	149250	No_or_no_constitutive_exon
GTGCTCTTCCGATGGTTGTGCCACGTGATACGATGCACTGGGAGTGATAGGT	19253563	19253670	19253513	19253565	1	10	ORUFI10G19030	19253166	19253670	None	15903	2317	149250	No_or_no_constitutive_exon
ACCACCAAGGTAATAATCATTGACGTGTTTGGTTTGTAATATGGGTGCAGGT	19383179	19384044	19384094	19384042	-1	10	ORUFI10G19270	19383179	19386996	None	15903	2317	149250	No_or_no_constitutive_exon
TAAAGTTTGCTCGAAGTACGTCAGCTAATTGTGATTGTTTGGGGCTGTAGGT	19519299	19519539	19519589	19519537	-1	10	ORUFI10G19410	19509105	19527862	None	15903	2317	149250	Yes
CTTCAGAAATGTGCAATTTTTGCAGCTTGTGAACCATGGGGTGGATGCAGGG	19615887	19616110	19616160	19616108	-1	10	ORUFI10G19520	19598475	19618823	None	15903	2317	149250	Yes
CGAGCGGAAGCAACCTTCTCCGGCGAGCGGAGGCAACCCTGGGGGGCTAGGC	19684583	19684756	19684806	19684754	-1	10	ORUFI10G19650	19681583	19684956	None	15903	2317	149250	No_or_no_constitutive_exon
GTGGAATCAACAATCAAACAAGCATGTTGATCTAAGGGAAAGGCACTAAGCT	20115348	20115455	20115505	20115453	-1	10	ORUFI10G20270	20108152	20121238	None	15903	2317	149250	No_or_no_constitutive_exon
TGCGGGGAAGGAGGAGGAGGAGGATGGACTGGTCGAACCTTGGTGGGGAGGG	20114576	20114761	20114811	20114759	-1	10	ORUFI10G20270	20108152	20121238	None	15903	2317	149250	No_or_no_constitutive_exon
GCAGGTACCTCATTATGGTGGATGACATATGGACAATACGAGCGTGGGAGGC	20131124	20133095	20133145	20133093	-1	10	ORUFI10G20300	20131124	20135959	None	15903	2317	149250	No_or_no_constitutive_exon
TTGTTCCAAGGCCAAATTCTCAGGCTAATTTTCTGCTCTTGGGGCCGCAGGG	20385809	20385862	20385912	20385860	-1	10	ORUFI10G20650	20378607	20386568	None	15903	2317	149250	No_or_no_constitutive_exon
AGAGTGCTTACCAAGTAGTGTGATGTTGTATACTGTTATGGTGGGTGCAGGT	20635312	20635444	20635494	20635442	-1	10	ORUFI10G20970	20635312	20638644	None	15903	2317	149250	No_or_no_constitutive_exon
TAGATGCTGTCGCTACATGTGTTTGTTTGTTTGTCTATTTGGGCACGTAGAC	20713458	20713560	20713610	20713558	-1	10	ORUFI10G21100	20713458	20713919	None	15903	2317	149250	No_or_no_constitutive_exon
TCTCCCCTCTTCCTCTCTCTCTCCTCTCTCTTCTCTCTCTCACGGGGCAGTG	1100	1228	1278	1226	-1	11	ORUFI11G00010	1100	4516	None	15903	2317	149250	No_or_no_constitutive_exon
CATACAATCTGGTGTTTATTTCCTAATGCTGTTGGGAATTGGGATTGCAGAT	62676	63216	62626	62678	1	11	ORUFI11G00110	61720	63969	None	15903	2317	149250	No_or_no_constitutive_exon
ATGCAGGATATTAACAAGCATCGCTATAGGATCTCAATCGACGCGGGCAGGG	82831	83178	82781	82833	1	11	ORUFI11G00150	81879	83891	None	15903	2317	149250	No_or_no_constitutive_exon
GTTCACTGAGTAATGAAACAATTGCCTTGTTTTGATGGGAAAAAAAACAGAC	129282	129423	129473	129421	-1	11	ORUFI11G00200	129282	132675	None	15903	2317	149250	Yes
CCATGTAGCAAATCTAAAATCCAAATTTCATCTTGTTATGTTGGGAATAGAT	181801	181945	181995	181943	-1	11	ORUFI11G00280	179946	185723	None	15903	2317	149250	No_or_no_constitutive_exon
GAAAGAAGGATAATACTGTCATGCCATGGGCTACAGGGCTGAGTGGACAGCT	217771	217793	217843	217791	-1	11	ORUFI11G00330	216986	219827	None	15903	2317	149250	No_or_no_constitutive_exon
AACGTTTATTTAGGATTAGGAATTTGTCATGTTCAACTTGGTGGGATCAGGA	282534	282651	282484	282536	1	11	ORUFI11G00420	281325	282651	None	15903	2317	149250	No_or_no_constitutive_exon
TAGAGGTTGTTTTTCAGATAATGCAACCAATCAAATTGTTGTGGGTGCAGAT	342440	342770	342390	342442	1	11	ORUFI11G00520	340217	355034	None	15903	2317	149250	No_or_no_constitutive_exon
CCAAAAGGGATGATGCGACCACTGTGATCCAAAGAGAGGAGTGGGCAAAGTC	419621	419687	419571	419623	1	11	ORUFI11G00600	410755	419687	None	15903	2317	149250	No_or_no_constitutive_exon
ATCCCGTCAGATAAGAAGATCAGTTTTGGTTCGGAAAAAGATATGGGGAGGC	537580	537938	537988	537936	-1	11	ORUFI11G00800	533790	540544	None	15903	2317	149250	No_or_no_constitutive_exon
TGGCGTTGCTGGTTGTAGTTGCTACTACACGTTTGATGGGAAACATGCAGGG	565637	565783	565833	565781	-1	11	ORUFI11G00860	563599	567656	None	15903	2317	149250	No_or_no_constitutive_exon
ATACAATATGTGTGCAGTTGTCGGAGGTGCTGGGGAAGGGTGCGATGAAGAC	569445	570721	570771	570719	-1	11	ORUFI11G00880	568028	572756	4349598	15903	2317	149250	No_or_no_constitutive_exon
CGATGGTGGTTGCGGCGCCGGGGGCGTCGGCGGCGATAACGTGCGGGCAGGT	640308	640559	640258	640310	1	11	ORUFI11G00970	632308	644131	None	15903	2317	149250	No_or_no_constitutive_exon
GCACACAGAAACTGTTGTTACATGCCACACTAGCCAGAGATGGGATGCAGGC	696819	696989	697039	696987	-1	11	ORUFI11G01050	696819	711663	None	15903	2317	149250	No_or_no_constitutive_exon
GCGGGTACCGCGTGGTGGCGCTCTTCTTCGGCGGGAGCGACGACCGGGAGGT	983657	984197	983607	983659	1	11	ORUFI11G01360	981230	984197	None	15903	2317	149250	No_or_no_constitutive_exon
TAATGAATGCAATCTGTTTTGGCTTGTTTGTGTTGTGTGGGGACAACCAGCA	1051675	1051811	1051861	1051809	-1	11	ORUFI11G01460	1047224	1052921	None	15903	2317	149250	No_or_no_constitutive_exon
CTTGATAATTTTATCTCCAATGCATACATTTTGATCGGACCGGGATAAAGGT	1061555	1061672	1061505	1061557	1	11	ORUFI11G01470	1058842	1061981	None	15903	2317	149250	No_or_no_constitutive_exon
GCTTAATAATTAATCAAGTGATGTTTATTTTATCATGGGACAAATAAAAGGC	1083099	1083314	1083049	1083101	1	11	ORUFI11G01480	1079362	1086432	None	15903	2317	149250	No_or_no_constitutive_exon
TTGTGATCAACATAATGATATATTGTTCTCTCCAATAATGGGAAAAATAGAT	1083494	1083678	1083444	1083496	1	11	ORUFI11G01480	1079362	1086432	None	15903	2317	149250	No_or_no_constitutive_exon
ACGACCTGATGATATTATTTTGTCCAATGTATATATTGATGGGGAAAAAGAT	1100835	1101019	1100785	1100837	1	11	ORUFI11G01490	1097663	1101412	None	15903	2317	149250	No_or_no_constitutive_exon
TTGAACTTGACACAAATTGTGACCTGTTCTGACATTTTGGGGGGGTCAAGGA	1141927	1143125	1141877	1141929	1	11	ORUFI11G01500	1108456	1143125	None	15903	2317	149250	Yes
TCAAATTTATCTCTGGCCAGATCTAGGAGCGGGGAGGGAGAGAGGGTGAGCC	1528151	1528326	1528376	1528324	-1	11	ORUFI11G02100	1484568	1529496	None	15903	2317	149250	No_or_no_constitutive_exon
ATACTTACAAGCTAGCAGCTGAAAACAAACTGAGATCGATCGATGGGCAGCA	1507173	1507337	1507387	1507335	-1	11	ORUFI11G02100	1484568	1529496	None	15903	2317	149250	Yes
ATCATATATGATCGGTCGAGGTTTTGCATCAATCTTGTGGGGTATGGTAGCG	1490952	1491001	1491051	1490999	-1	11	ORUFI11G02100	1484568	1529496	None	15903	2317	149250	Yes
CTATCCTGGAACCTTGAAGATGTTTTGCTAATGTTGCATTGACAGGGGAGCG	1631492	1631687	1631737	1631685	-1	11	ORUFI11G02290	1624850	1646630	None	15903	2317	149250	No_or_no_constitutive_exon
GAGGAGCGTCCAAACTCCAGTGGAGCAGAAATTGAGCAATGGAGGGGGAGGA	1692154	1692408	1692458	1692406	-1	11	ORUFI11G02390	1687015	1697562	None	15903	2317	149250	No_or_no_constitutive_exon
GGTTCTTTTAATTAAGTTTCTTAAATTGCATCAATTTCTTTGTGGGATAGGA	1734331	1734396	1734446	1734394	-1	11	ORUFI11G02440	1732858	1735595	None	15903	2317	149250	No_or_no_constitutive_exon
TGTTTGCAAGTTACATCTCAATCATATATTGTCAGGTTCACGGGACTAAGAC	1762316	1762445	1762495	1762443	-1	11	ORUFI11G02500	1761742	1764044	None	15903	2317	149250	No_or_no_constitutive_exon
GTCTTCTTTTATCTATACTTTTCTTAACAAGGATCAATATGGGGATCTAGAA	1984900	1984936	1984986	1984934	-1	11	ORUFI11G02870	1983291	1987513	None	15903	2317	149250	No_or_no_constitutive_exon
GGTTGCAACCTTTTTCCTGCACCCTGCACTTACATTATTGATGGGGTAAGAT	1999914	2000096	1999864	1999916	1	11	ORUFI11G02880	1996762	2000096	None	15903	2317	149250	Yes
GATCATATCCTTGTAAAACACGATTCCGAGGATGTTTCATGGGGAAGCAGAA	2004493	2004594	2004644	2004592	-1	11	ORUFI11G02890	2004493	2005910	None	15903	2317	149250	No_or_no_constitutive_exon
GTGGCTCGTCGGCGGCGGCCCCGGCGGAGAAGCCGCCCTCCTGGGAGAAGCC	2054627	2054996	2054577	2054629	1	11	ORUFI11G02950	2054073	2060125	None	15903	2317	149250	No_or_no_constitutive_exon
TCTCTCTCTCCCGATGATTATTGCTACGAGCTCCGATCTGGCGCGGGTAGGG	2318739	2318828	2318878	2318826	-1	11	ORUFI11G03350	2314138	2329793	None	15903	2317	149250	No_or_no_constitutive_exon
AGCATGCTATGTTTATTAACTAATGTGGGTGTTTTTGTAAACGGGATCAGGA	2543739	2543892	2543942	2543890	-1	11	ORUFI11G03590	2535019	2548639	None	15903	2317	149250	No_or_no_constitutive_exon
TAGTAATCCCCTATTATGCCTATTTACTACGCCTTAAAAGGGGTGTACAGGC	2558939	2559091	2558889	2558941	1	11	ORUFI11G03600	2554072	2560681	None	15903	2317	149250	No_or_no_constitutive_exon
TGTAAAATCTGAGTCCTTTTTTTTTTCTTATAATTCCATTGGGAGTTCAGAA	2721936	2721956	2721886	2721938	1	11	ORUFI11G03790	2717972	2721956	None	15903	2317	149250	No_or_no_constitutive_exon
CCGGAGTAGAGGCGGAGAGGTGGTGGATCTGGAGGGGGAGAGCACCGGAGTG	2792462	2792653	2792412	2792464	1	11	ORUFI11G03890	2778292	2809759	None	15903	2317	149250	No_or_no_constitutive_exon
AGTGCATACCGGAGTAGAGGCGGAGAGGTGGTGGATCTGGAGGGGGAGAGCA	2792454	2792653	2792404	2792456	1	11	ORUFI11G03890	2778292	2809759	None	15903	2317	149250	No_or_no_constitutive_exon
AGGTGGGAGGTGGCCGATCTCGCCGGCGTTGGTGGAGCGGAGCGGGGTAGGC	2967890	2968008	2967840	2967892	1	11	ORUFI11G04130	2967801	2972771	None	15903	2317	149250	Yes
TGGATCTGATGGAGTTTGCGTTTTCTCGCGGGATTTTGTAGGTAAGGGAGGA	3005426	3005524	3005376	3005428	1	11	ORUFI11G04170	3001629	3008008	None	15903	2317	149250	No_or_no_constitutive_exon
TTCTCATCTAAAAACTAACAATCCATCCATTGATTCGATTGGGATTGCAGTT	3069273	3069583	3069223	3069275	1	11	ORUFI11G04240	3068153	3070449	None	15903	2317	149250	No_or_no_constitutive_exon
AGCTCATCCTAAACTCCAACAGGCCGCGGTGCAATGGGGACGACGGTGAGAG	3182782	3183060	3182732	3182784	1	11	ORUFI11G04350	3173394	3183060	None	15903	2317	149250	No_or_no_constitutive_exon
CTACACTTATGTGCAATTTCAAAAAAATATCTTACATATGGGATACTAAGTT	3300139	3300607	3300089	3300141	1	11	ORUFI11G04470	3299228	3303970	None	15903	2317	149250	No_or_no_constitutive_exon
GTCGCCATGGATGGATAGAGGTCTGAGGAGGTGGAGGGATGATGGTGCAGAG	4004161	4004336	4004111	4004163	1	11	ORUFI11G05160	4001821	4009018	None	15903	2317	149250	No_or_no_constitutive_exon
AGACGTGTGGGGCACGAACAGAGTAGATGCATACCTCCGGGACACACGAGAG	4422931	4424164	4424214	4424162	-1	11	ORUFI11G05640	4422122	4424647	None	15903	2317	149250	No_or_no_constitutive_exon
TGCCGGCGACGGCCGGCGCTGTGGCGGCTGCTCCGGCCGAGGGTGCAAAGGA	4607342	4607619	4607669	4607617	-1	11	ORUFI11G05920	4607342	4607776	None	15903	2317	149250	No_or_no_constitutive_exon
AACTTAATTAATCACACGCTAAACACTGCTTCGTTTTGCGTGCTAGGGAGTG	4778874	4778971	4779021	4778969	-1	11	ORUFI11G06070	4778553	4779654	None	15903	2317	149250	No_or_no_constitutive_exon
GTTTCGTCGGTTGTGCTGAGGGCTCCGATGGACGGGGAGCACGGGTGCAGGG	4779266	4779360	4779410	4779358	-1	11	ORUFI11G06070	4778553	4779654	None	15903	2317	149250	No_or_no_constitutive_exon
GTCTTTATTGCAATCTAAAATGTTAGACTTTTTAAAATCAAAGGGCAAAGAT	4872546	4872660	4872710	4872658	-1	11	ORUFI11G06220	4868197	4881187	None	15903	2317	149250	Yes
CCTTTTCTCTCTCTCTCTCATCATCATCGTCTTCTTCGTTGTGGGCGTAGCC	4975968	4976327	4975918	4975970	1	11	ORUFI11G06310	4975812	4980496	None	15903	2317	149250	No_or_no_constitutive_exon
TGCACACTCCATCATGCTATGCCACAAATGACACTCTTGCGGCGGGCCAGTT	5088583	5089186	5089236	5089184	-1	11	ORUFI11G06440	5075168	5099502	None	15903	2317	149250	No_or_no_constitutive_exon
CGTCGTCGTCGACCGGCGGCTAATCCACCAGCGCCTGGGTGATCGGTGAGTC	5122391	5123502	5123552	5123500	-1	11	ORUFI11G06460	5115109	5160225	None	15903	2317	149250	Yes
AAGAGTGGGCATATTGAAAGTAGTCAGCCTAACGGTATTTCTGAGGGTAGCC	5173181	5173255	5173305	5173253	-1	11	ORUFI11G06470	5165091	5174946	None	15903	2317	149250	No_or_no_constitutive_exon
GCGTCTCGGAGACATCACATCGCCAGGTATATAAAGGCGTCGTGGGATAGAG	5284314	5284360	5284410	5284358	-1	11	ORUFI11G06570	5283621	5284703	None	15903	2317	149250	No_or_no_constitutive_exon
TCAGTACTGTTGGAGATCTGAATTGTGAATAACCCGATTCGATGGGCAAGAA	5389574	5389745	5389795	5389743	-1	11	ORUFI11G06720	5389574	5391921	None	15903	2317	149250	No_or_no_constitutive_exon
ACCTGATGCAGCAGCTCTAACTCCACTTTAACACAACCGAAGGGGGTAAGGA	5450678	5451296	5451346	5451294	-1	11	ORUFI11G06790	5445650	5455247	None	15903	2317	149250	No_or_no_constitutive_exon
GTGGGGATGAGTTCTTGATTGGGTTTTTTTTTTTCCCCTTGTGGGTGCAGAG	5641439	5641495	5641389	5641441	1	11	ORUFI11G07040	5639477	5644821	4350083	15903	2317	149250	Yes
CTGCAACGGGCTCAACTACATACCCTATTTCTACACGGTATGCCGGGAAGAG	5712911	5713019	5713069	5713017	-1	11	ORUFI11G07150	5712262	5713149	None	15903	2317	149250	No_or_no_constitutive_exon
TTTGATTGGCATCCATGTTCTTGCCAAATCAAAAAATGAGATGGGGGTAGAG	6109946	6110091	6110141	6110089	-1	11	ORUFI11G07590	6104586	6119403	None	15903	2317	149250	No_or_no_constitutive_exon
TGGTTTGCTAATTTTTTTTTTTGCTTCGTTTTCGTTTTTGGGGGGAGAAGAC	6119617	6119705	6119755	6119703	-1	11	ORUFI11G07600	6119438	6120219	None	15903	2317	149250	No_or_no_constitutive_exon
GAGCGACGGGAGGGTGGCTACTAGGTATTGCTGGATCGGGGGAGAAGCAGCG	6157650	6157741	6157791	6157739	-1	11	ORUFI11G07640	6144063	6168032	None	15903	2317	149250	No_or_no_constitutive_exon
GTCTCCGGCCGCCAGGTTTGCTGCCGCGGCCGTCGCCGTCCAATGGGGAGCC	6183124	6183261	6183074	6183126	1	11	ORUFI11G07670	6177153	6184846	None	15903	2317	149250	No_or_no_constitutive_exon
GGCGGCCGGGCGAGCGGAGGGGAGGGCGACGGTAGGCGGAGGGGAGGAAGGT	6300469	6300619	6300669	6300617	-1	11	ORUFI11G07810	6300442	6301019	None	15903	2317	149250	No_or_no_constitutive_exon
TTAATATAGTGTAAAAATTGGAGGGTGTAGTGGTAGTGGTGTTGGGATAGGG	6311714	6312171	6311664	6311716	1	11	ORUFI11G07840	6310312	6312171	None	15903	2317	149250	No_or_no_constitutive_exon
GAGCTCATACTGTTCGCTAACCCTTCGGTTTTTTTTTTTTGGGTGTGCAGAT	6445278	6445365	6445415	6445363	-1	11	ORUFI11G07940	6441997	6445837	None	15903	2317	149250	No_or_no_constitutive_exon
TCCGGCGCCGGCCGGTTGTTGTTCACTAATCGGCGGCGGTGGGGGTGCAGGT	6453783	6453873	6453923	6453871	-1	11	ORUFI11G07950	6447299	6454207	None	15903	2317	149250	No_or_no_constitutive_exon
TCGTGAAAAACATGACACGAACATGACGGGGGTGTGCGTGGGTGGTGCAGAC	6449642	6449819	6449869	6449817	-1	11	ORUFI11G07950	6447299	6454207	None	15903	2317	149250	No_or_no_constitutive_exon
TGTGCACTAATTAAGTCTCGATCGTTTATTATTGTTGTACAGGGAACAAGAG	6739902	6740065	6739852	6739904	1	11	ORUFI11G08230	6736429	6740877	None	15903	2317	149250	No_or_no_constitutive_exon
TTTTATCCTATCTTATTTGTTTTTTATGTAATGGAGGGAGTAGGATGCAGCC	6926771	6926807	6926721	6926773	1	11	ORUFI11G08450	6915279	6926807	None	15903	2317	149250	No_or_no_constitutive_exon
GAGTATGCCCTATGAACGCTTTGTTGAGTTTTTCTAACCAGGGGCTACAGAT	7029539	7030578	7029489	7029541	1	11	ORUFI11G08560	7021883	7030578	None	15903	2317	149250	No_or_no_constitutive_exon
ATGATTTCTCCCTTTTTTTTTCTTCTTTTAATTTTTTTTGGGGGGTTCAGGA	7043487	7044090	7043437	7043489	1	11	ORUFI11G08570	7042826	7047296	None	15903	2317	149250	No_or_no_constitutive_exon
GAAGGTAGCGGCGGCCCGGCAGGAGGGGAGGCGGGGTGGCGGGAGGGAAGGC	7339152	7339362	7339412	7339360	-1	11	ORUFI11G08830	7335956	7339671	None	15903	2317	149250	No_or_no_constitutive_exon
TTTGAGAGAAAAATTGGGCTGACTTGTGCTGGTGATGGTGGGATTGACAGGC	7546846	7547024	7547074	7547022	-1	11	ORUFI11G08970	7546087	7547877	None	15903	2317	149250	No_or_no_constitutive_exon
GGACGGTGGATTTTTTATTGGGGATTGAAATTTATTGCTAGGGATTGCAGGA	7595593	7595655	7595543	7595595	1	11	ORUFI11G09050	7595087	7595948	None	15903	2317	149250	No_or_no_constitutive_exon
CATGTGGATGGAGGCGGCGGATCTGGCGTCAAGAAGGGTGAAGGAGGCAGCG	7727492	7727871	7727442	7727494	1	11	ORUFI11G09160	7726868	7727871	None	15903	2317	149250	No_or_no_constitutive_exon
TGGGTCAAACTCTATGCGTGGTGTGAACATGATCTAGGGAGTGGTTGAAGAT	7865741	7865881	7865691	7865743	1	11	ORUFI11G09250	7865620	7865881	None	15903	2317	149250	No_or_no_constitutive_exon
GGCGTGGATGGATGCGGCTGTGTGATGGTGATACATTGGTGGGGTGGCAGGA	7979778	7979958	7980008	7979956	-1	11	ORUFI11G09390	7979376	7980920	None	15903	2317	149250	No_or_no_constitutive_exon
GGCGTGGATGGATGCGGCTGTGTGATGGTGATACATTGGTGGGGTGGCAGGA	7979376	7979577	7979627	7979575	-1	11	ORUFI11G09390	7979376	7980920	None	15903	2317	149250	No_or_no_constitutive_exon
GAGCCTGGATAGATCATGGTAGGATGGTTTTTGTTTGACGGGGGATCGAGTC	8028973	8029098	8029148	8029096	-1	11	ORUFI11G09450	8027096	8033420	None	15903	2317	149250	No_or_no_constitutive_exon
TTTGGATGGTCGGGCAGATGTCTCATTGGTGGTTTTGTTCTGGTGGGCAGGG	8095647	8095802	8095852	8095800	-1	11	ORUFI11G09480	8095647	8097771	4350236	15903	2317	149250	No_or_no_constitutive_exon
AAAAGAAGTTTGAATTTTTTATTTCTTGTTTTTTCTGGGTGCTGAGGAAGAG	8122164	8122992	8123042	8122990	-1	11	ORUFI11G09500	8115862	8124063	None	15903	2317	149250	Yes
ACTAATCCAATCCTCCTTGTGGTGTGGTTTTGGGGCCGGCCGGGGCGCAGGG	8222225	8222281	8222175	8222227	1	11	ORUFI11G09610	8221867	8227030	None	15903	2317	149250	No_or_no_constitutive_exon
ATAAACGCACTTCTGTAAAAAAAAAAGATTTCTAACACCTGGGTGGGTAGAT	8257429	8257573	8257379	8257431	1	11	ORUFI11G09660	8256480	8260839	None	15903	2317	149250	No_or_no_constitutive_exon
GGAGGCGGGGGCCGATGGGCAGGAGGACCCTGACGGGGATGAGGAGGAAGAG	8321193	8321350	8321400	8321348	-1	11	ORUFI11G09720	8305118	8321450	None	15903	2317	149250	No_or_no_constitutive_exon
TCCACTAATGTTTTTGGAATCAGCATCTACTTTTTTGTTGAGGGTGTCAGCA	8551081	8551276	8551326	8551274	-1	11	ORUFI11G09910	8550255	8554652	None	15903	2317	149250	No_or_no_constitutive_exon
GCGCCCTCCCATCCCATCCTCTCCCCTCTCCCAGATTTGTCTGTGGGGAGGA	8801327	8801491	8801541	8801489	-1	11	ORUFI11G10050	8800893	8806428	None	15903	2317	149250	No_or_no_constitutive_exon
TGGAGCATTTATGTGCGTGCTTTGTATCATGAGCATTGCTGGGGGTGTAGCC	9262189	9262210	9262139	9262191	1	11	ORUFI11G10280	9258319	9262210	None	15903	2317	149250	No_or_no_constitutive_exon
GCTTTGTCCGTATGATTTACATGTCCATGGCATATCTTTATGGGAAAAAGTT	9469303	9469408	9469458	9469406	-1	11	ORUFI11G10430	9452300	9483647	None	15903	2317	149250	No_or_no_constitutive_exon
TGTGTTTGTCTTGTGTAAATAGTAATGTCCTTCATTTCCTATGGGATCAGAG	9974286	9974564	9974614	9974562	-1	11	ORUFI11G10640	9967626	9977586	None	15903	2317	149250	Yes
GTGTAAAATCTCTATTTCATCCTTTGGTTGGAAATCCTTTAGACGGGCAGTC	9969024	9969111	9969161	9969109	-1	11	ORUFI11G10640	9967626	9977586	None	15903	2317	149250	No_or_no_constitutive_exon
GTTCTCCCCGGTCCTGATCTCTTGCGCGCACAAGTGATTGGGACGAGCAGGG	10196869	10197141	10197191	10197139	-1	11	ORUFI11G10750	10196544	10198704	None	15903	2317	149250	No_or_no_constitutive_exon
GCTGGGGGTGAGCAGAAGAGCAACTGAGAAGAAACCTTGGCGAGGGGAAGGA	10309931	10310274	10309881	10309933	1	11	ORUFI11G10820	10309781	10311274	None	15903	2317	149250	No_or_no_constitutive_exon
TGAGATGATCTAAGTGCTTAAAATGAATATTAGGGGTGGCAGCGGGGCAGGA	10767255	10767369	10767419	10767367	-1	11	ORUFI11G11010	10757861	10767694	None	15903	2317	149250	No_or_no_constitutive_exon
GGCGATGGCGGGGCTGATTTTATTGGGATTTTCCTGGTGGATGGGTGCAGGA	10978316	10978376	10978266	10978318	1	11	ORUFI11G11200	10976422	10980553	None	15903	2317	149250	Yes
CTAGCAACCCCAAGATGCACCTGAATTGCTACCAAGGTGTGTGGGTGCAGAG	11199920	11200285	11199870	11199922	1	11	ORUFI11G11340	11199734	11200285	None	15903	2317	149250	No_or_no_constitutive_exon
ACCGTGGCAGCCCGCAAGGTCGGGACATGCGCGGCATGTCGGGTGTGGAGGC	11931426	11931546	11931376	11931428	1	11	ORUFI11G11690	11931250	11931546	None	15903	2317	149250	No_or_no_constitutive_exon
CAATAGGCGTACATTTGTGGATGAAGTGGTAATGTTACACAAGGGTTAAGGA	12281168	12281244	12281118	12281170	1	11	ORUFI11G11820	12280069	12282329	None	15903	2317	149250	No_or_no_constitutive_exon
TGCTTACTCCTTTGAAGTGTGTGGTTTAATTATTTTCAATGGGTGGTAAGGT	12458002	12458154	12458204	12458152	-1	11	ORUFI11G11920	12458002	12463449	None	15903	2317	149250	No_or_no_constitutive_exon
AATAGTTACAATTGAGTATGAACCAATCTGTATTTCTGGGTGATGAACAGGG	12782921	12783023	12783073	12783021	-1	11	ORUFI11G12070	12770499	12784644	None	15903	2317	149250	No_or_no_constitutive_exon
GGAATGTTCCATTTGAATGAGCAACTTTTCAATTTCTTGGGAAAATACAGGA	12771770	12771842	12771892	12771840	-1	11	ORUFI11G12070	12770499	12784644	None	15903	2317	149250	No_or_no_constitutive_exon
TTTTCATGATGCTTTGAAGTCCCAATTTAATACTTTACTGGGCAATGCAGAT	13133651	13133813	13133601	13133653	1	11	ORUFI11G12240	13130694	13145206	None	15903	2317	149250	Yes
ACGCCCTCGCCGTCCGGGCCATCTCGCTGTTGGCCGGGGCAAGTGTTGAGGA	13233354	13233644	13233694	13233642	-1	11	ORUFI11G12350	13233354	13234826	None	15903	2317	149250	No_or_no_constitutive_exon
GGCGACGGCTAGGGGCGACGCCGACCAGCAGGCAATGGCTCGGGGCGCAGAG	13373061	13373246	13373296	13373244	-1	11	ORUFI11G12480	13362369	13375411	None	15903	2317	149250	No_or_no_constitutive_exon
GTTTTCATCCTGTGTCACTGGCTCACTGCTCCTCCAGATCAAGGGAGCAGCA	13371511	13371654	13371704	13371652	-1	11	ORUFI11G12480	13362369	13375411	None	15903	2317	149250	No_or_no_constitutive_exon
GCGTTCGTGTCGACGAGACGAGGCTTGAAGCGGCTCGCTCATGGGGGCAGCA	14123833	14124161	14123783	14123835	1	11	ORUFI11G12930	14109398	14126414	None	15903	2317	149250	No_or_no_constitutive_exon
GCGAAGCTCCTCTTCGGCGGCGGCGGAGGCGGCGGCGCGGACGACGGGAGCA	14219526	14219821	14219476	14219528	1	11	ORUFI11G12970	14213797	14219821	None	15903	2317	149250	No_or_no_constitutive_exon
GGGCGGCGTGGAGGAGGCGGTGACGACGGCATCAGGGTGCGGTGGGGCAGCG	14634231	14634653	14634181	14634233	1	11	ORUFI11G13180	14634103	14636642	None	15903	2317	149250	No_or_no_constitutive_exon
GTGGCACTGCATCTGCCGCGCGTTCCGGGGCTCCCCGAGGGCACAGAGAGCA	14950907	14951544	14951594	14951542	-1	11	ORUFI11G13410	14950907	14951818	None	15903	2317	149250	No_or_no_constitutive_exon
CAATTACCTGAGATTAAATTTCTGATCCGATGCCTCGGGTGGCTGTGAAGGC	16073250	16073365	16073415	16073363	-1	11	ORUFI11G13960	16067427	16075391	None	15903	2317	149250	No_or_no_constitutive_exon
TGGAGAGTCCCAAGTCGACGTACCACACGTACAGGATGGGTCAGGAACAGGT	16515030	16515262	16515312	16515260	-1	11	ORUFI11G14230	16515030	16515313	None	15903	2317	149250	No_or_no_constitutive_exon
CTTTCCTTTTCATGTTCCCATAACAAACCGGGTTTGCTTTGCGGGCGAAGGT	16958627	16960465	16960515	16960463	-1	11	ORUFI11G14610	16944299	16961003	None	15903	2317	149250	No_or_no_constitutive_exon
TTCGTCCGTCGAGGCGAAGAGATTTCTCATGGGTGCGCGCGCGGGCGCAGGT	17009815	17009978	17009765	17009817	1	11	ORUFI11G14670	17009389	17011648	None	15903	2317	149250	No_or_no_constitutive_exon
ATTTCATCGGTGCACGAATCTAAAATTAATGAATGAATGCATGGGTGCAGGA	17161656	17161929	17161606	17161658	1	11	ORUFI11G14770	17156076	17162270	None	15903	2317	149250	No_or_no_constitutive_exon
TGTTGCCGCTAGAGGAAGAGTTTCCGTGTAGAGGAGGTACTGACGGGGAGCC	17201661	17201927	17201611	17201663	1	11	ORUFI11G14810	17201182	17201927	None	15903	2317	149250	No_or_no_constitutive_exon
GTGGAAGTCACTTGATTTACTTCACTGTGTTGGAATTGACAACTGGGAAGAA	17222911	17224773	17224823	17224771	-1	11	ORUFI11G14860	17222911	17250700	None	15903	2317	149250	No_or_no_constitutive_exon
TTTTTTCCGTAAGTACGTGTGTACTTTTTTTTTCTTCTTCTTGGGAACAGTA	17303418	17303427	17303477	17303425	-1	11	ORUFI11G14910	17303418	17309570	None	15903	2317	149250	No_or_no_constitutive_exon
TGTCATGCATGATCTTGTCCATGATCTTGCATGCTTTATTGCTGGGGAAGAG	17353465	17353517	17353567	17353515	-1	11	ORUFI11G14940	17350572	17371065	None	15903	2317	149250	No_or_no_constitutive_exon
ACACACATGTAAGCGTTTGGAATTTTGGATAGAAATTCCGGGCGTGACAGCG	17386751	17386802	17386852	17386800	-1	11	ORUFI11G14950	17384563	17387220	None	15903	2317	149250	No_or_no_constitutive_exon
GCAGGTGGAGGTGGAGGTGCCCTCCTCTTCAAGCGTGGGTGGGATTGCAGGT	17579311	17579539	17579589	17579537	-1	11	ORUFI11G15110	17579311	17579838	None	15903	2317	149250	No_or_no_constitutive_exon
ATCAAAGACTACTGCGATAGTTTTAGTTTGTCTGATAATGATGGGGACAGAA	17587081	17587352	17587402	17587350	-1	11	ORUFI11G15120	17586215	17590503	None	15903	2317	149250	No_or_no_constitutive_exon
GTAATTTGTTGAGACCTCTCTCCACTGATCGCAAATGAGTGGGTGGGCAGGT	17682828	17682953	17683003	17682951	-1	11	ORUFI11G15240	17681875	17686092	None	15903	2317	149250	No_or_no_constitutive_exon
AAAAACCTTAATAATTAGAAATATCCGAAATTTTAATGTGGGGGGTGCAGAT	17895838	17896362	17895788	17895840	1	11	ORUFI11G15320	17883986	17896362	None	15903	2317	149250	No_or_no_constitutive_exon
AGGATGCGATAGAGGGCATGACGAGCTCGAGGAGTTGGGAAAAATGGTAGAG	18314283	18314441	18314491	18314439	-1	11	ORUFI11G15570	18313922	18314549	None	15903	2317	149250	No_or_no_constitutive_exon
ATCGGCGGTGGGCTGCGGAGCTTGGCCTCGCGATGGAGGCGGGGTTACAGTG	18315013	18315540	18315590	18315538	-1	11	ORUFI11G15580	18315013	18316047	None	15903	2317	149250	No_or_no_constitutive_exon
GCGCTGAAATTGATGAATGGGTCATCACCCTGGCCTTTCCGTATGGGCAGCG	18647253	18647544	18647594	18647542	-1	11	ORUFI11G15810	18637902	18660616	None	15903	2317	149250	Yes
GCGCTGAAATTGATGAATGGGTCATCACCCTGGCCTTTCCGTATGGGCAGCG	18646784	18647080	18647130	18647078	-1	11	ORUFI11G15810	18637902	18660616	None	15903	2317	149250	Yes
GGCATCCTAGTTCCTGCCAAGGGTAGCAAATGGGTTGGATTAATGGGCAGTA	18643693	18643932	18643982	18643930	-1	11	ORUFI11G15810	18637902	18660616	None	15903	2317	149250	No_or_no_constitutive_exon
CAATTGTAGTTGCTTGAGAAACACGTTGGAGCTGCTTTGGGTGAGAAAAGCG	18812653	18812799	18812849	18812797	-1	11	ORUFI11G15950	18807679	18825699	None	15903	2317	149250	No_or_no_constitutive_exon
AGGAGGTACGTCGATGGTGCGGGTGGCGGTCGTCCCACGTAGGGATCCAGTC	19502151	19502420	19502470	19502418	-1	11	ORUFI11G16700	19502151	19502638	None	15903	2317	149250	No_or_no_constitutive_exon
ATTGAAGATATTTATTTGAGCATATATATTATTTTTGTTCAGGGTTACAGGA	19720234	19720271	19720184	19720236	1	11	ORUFI11G16890	19716844	19720543	None	15903	2317	149250	No_or_no_constitutive_exon
GTGATGATGAGTTGATGACCTGTCATTTTGATCCGTGCATTGGGGAGCAGGC	19871670	19871771	19871821	19871769	-1	11	ORUFI11G17050	19871670	19875614	None	15903	2317	149250	No_or_no_constitutive_exon
TTGATCGGAGATCGATGATGTGTGGTTTTTTTGCATTGGGGAAATTGCAGCT	19998889	19999083	19998839	19998891	1	11	ORUFI11G17200	19998375	20001277	None	15903	2317	149250	No_or_no_constitutive_exon
CTACCCCCTTTTATTATTGCCGAAATCATGTTTCGACAATGGGCGAGAAGTG	20103853	20104102	20103803	20103855	1	11	ORUFI11G17280	20103168	20108005	None	15903	2317	149250	No_or_no_constitutive_exon
ATACATTTTTGGTTGTTTAATTACGTTATTAAATACCACCGTACGGGCAGAT	20455234	20455450	20455500	20455448	-1	11	ORUFI11G17680	20455234	20458647	None	15903	2317	149250	No_or_no_constitutive_exon
AGGCGTCCCGCACGGGCGCCGCACCTCCACCCATGGCTGGCGTCGGGGAGCC	20508334	20508754	20508284	20508336	1	11	ORUFI11G17710	20502001	20513580	None	15903	2317	149250	No_or_no_constitutive_exon
AAGGTTTCAAGTATAAAATTGATGAGTTGGTCCACCTTTGGGTGGCAGAGGG	20731453	20733685	20731403	20731455	1	11	ORUFI11G17960	20730051	20733685	None	15903	2317	149250	No_or_no_constitutive_exon
CCGCCTTGTTAATGGCGTTTGCATTGATCCATGGATGTGGGGAATCGCAGAT	20803633	20803821	20803871	20803819	-1	11	ORUFI11G18010	20800182	20804367	None	15903	2317	149250	No_or_no_constitutive_exon
AAAAAAAATCAAATTGTGAAGATATAAAACTGAACAAACATTATGGGGAGGA	20814496	20814751	20814446	20814498	1	11	ORUFI11G18030	20811040	20814751	None	15903	2317	149250	No_or_no_constitutive_exon
TTCGTTCATATCGCTTGTTAGCAACCACACTTTTTTTTTTCGCCGGGAAGGC	20849636	20849664	20849586	20849638	1	11	ORUFI11G18090	20844978	20849664	None	15903	2317	149250	No_or_no_constitutive_exon
TTTGGAGAATCTAAACCTCCAAGGGAGCCTCTCCTATGGGAACATGATAGTT	21195121	21195760	21195071	21195123	1	11	ORUFI11G18350	21192308	21195760	None	15903	2317	149250	No_or_no_constitutive_exon
GAGAAAAAGGTCTCATCTTATACCTTTTATATGGCTTTGGGTGAATGAAGGT	21245704	21245894	21245654	21245706	1	11	ORUFI11G18440	21245193	21250789	None	15903	2317	149250	No_or_no_constitutive_exon
TGGCTGATTCTTTCTCCTCCCTTTTTTGTGTTCTTTGTGGGGGGCACAAGTC	21482609	21482744	21482559	21482611	1	11	ORUFI11G18610	21482082	21492072	4350754	15903	2317	149250	No_or_no_constitutive_exon
TTTGCTTCTGATTCATTTAAATTTCTGTTATCTCAAGGGTGAAATAACAGGT	21536268	21536421	21536218	21536270	1	11	ORUFI11G18660	21534262	21538863	None	15903	2317	149250	Yes
TATGTTTGTTTTCCTGTTTCCGTAATTTTAATCTCTTTTGGGCTGAACAGTT	21557471	21557618	21557668	21557616	-1	11	ORUFI11G18690	21547448	21564636	None	15903	2317	149250	Yes
CGAACGCCACCGTGGAGGAGAGGATACGTCCGTACACGCGCAAGTGGGAGGC	21716000	21716683	21715950	21716002	1	11	ORUFI11G18860	21710884	21716683	None	15903	2317	149250	No_or_no_constitutive_exon
TGGATTGGTACCTAGATAGGTTACTAGGGAAATTTGAGATGGGGGAAAAGAG	21769381	21769920	21769331	21769383	1	11	ORUFI11G18950	21768798	21772030	None	15903	2317	149250	No_or_no_constitutive_exon
TTTTTCTCACAGTATCCCCTTCTATAAAACGAACGGAAATGAAAGGGTAGGT	21875151	21875518	21875101	21875153	1	11	ORUFI11G19090	21869335	21875962	None	15903	2317	149250	No_or_no_constitutive_exon
GAACATCTCTGATGCTGATGCTTTGCCTTGTTACTCTGGCTAGGGAAAAGCA	22044553	22044613	22044503	22044555	1	11	ORUFI11G19290	22043817	22051143	None	15903	2317	149250	Yes
CACTATTATGTTAGCTAATTAAGCTAAGCACATGCTTTTGTGAGGGTTAGGT	22123199	22123531	22123149	22123201	1	11	ORUFI11G19420	22122721	22123531	None	15903	2317	149250	No_or_no_constitutive_exon
AAAAAAAATATCAAACAAATAAAACAAAAATAAAAAAATTCGGGGGGGAGGG	22218517	22218631	22218467	22218519	1	11	ORUFI11G19570	22210109	22221133	None	15903	2317	149250	No_or_no_constitutive_exon
GATGATGATTTTGAGATTACATGTTTGTGCATGTGGCCATGTGGGAACAGTG	22220712	22221014	22221064	22221012	-1	11	ORUFI11G19580	22220712	22223859	None	15903	2317	149250	No_or_no_constitutive_exon
ACGGTTTATCATTTCACTAATCCATGCCCCTTCTATTCCCATGGGGATAGGT	22295373	22297255	22295323	22295375	1	11	ORUFI11G19630	22293846	22298001	None	15903	2317	149250	No_or_no_constitutive_exon
ACAGTTTATCATTTCACTAATCCATGACCCTTCTATTCTCATGGGGATAGGT	22310116	22312046	22310066	22310118	1	11	ORUFI11G19650	22307826	22313018	None	15903	2317	149250	No_or_no_constitutive_exon
ACGGTTTATCATTTCACTAATACATGTCCCTTCTATTATCATTGGGGTAGGT	22332040	22332602	22331990	22332042	1	11	ORUFI11G19680	22329780	22337718	None	15903	2317	149250	No_or_no_constitutive_exon
CAATAAATGTGTCTCACTAATTCATATCTCTTCTACTCCTATCGGGATAGGT	22371189	22372923	22371139	22371191	1	11	ORUFI11G19710	22357951	22390773	None	15903	2317	149250	No_or_no_constitutive_exon
AGTGGAAGACTGGTCCAAAGTATACAACTCTATCGGTTTTGGGCTTGAAGAT	22382659	22384188	22382609	22382661	1	11	ORUFI11G19710	22357951	22390773	None	15903	2317	149250	No_or_no_constitutive_exon
CCGTTTGCGCGGTTATACCCAAACTCCTCCATATCGTCCAAGGGGAATAGCC	22582445	22582532	22582582	22582530	-1	11	ORUFI11G19990	22578435	22592801	None	15903	2317	149250	Yes
GTGATTCTGAGCTTGTTAACTCTGTACAGACAAAAGATTCTTGGGAGCAGTT	22800038	22800100	22799988	22800040	1	11	ORUFI11G20280	22783935	22802984	None	15903	2317	149250	Yes
GTGTTAATGTAGGAGATTGGTTTTGGCCATTAATGTGCTTAGGGGATAAGGC	23028671	23028711	23028621	23028673	1	11	ORUFI11G20440	23027804	23033988	None	15903	2317	149250	No_or_no_constitutive_exon
CATTTTACAGTAGGACAAATAATTTAATTATGTATGATATGGGTAACCAGGG	23050702	23050708	23050652	23050704	1	11	ORUFI11G20460	23041231	23050708	None	15903	2317	149250	No_or_no_constitutive_exon
GATCAGAAGAACTGCTTGCTTTACTTGAGCATATTTCCAAAGGGCTGCAGCA	23225476	23225630	23225680	23225628	-1	11	ORUFI11G20670	23221485	23231837	None	15903	2317	149250	No_or_no_constitutive_exon
CGAGTCATACATGGTCGCCCCGCTTTGCAATGCGTCGAGTGGGCGAACAGGG	23268266	23268378	23268216	23268268	1	11	ORUFI11G20720	23261827	23279978	None	15903	2317	149250	No_or_no_constitutive_exon
TACCCCAGTGAAAGGCAACAGTAGCATTGTTGGATTTTTTGGGTATGCAGGT	23376103	23376156	23376206	23376154	-1	11	ORUFI11G20820	23361896	23380130	None	15903	2317	149250	No_or_no_constitutive_exon
GTTGGGGATTTTGTGGTTGATTGGTTTTGTGTTGGGTGGGTGGGATGCAGGA	23834363	23834445	23834495	23834443	-1	11	ORUFI11G21230	23823516	23834613	None	15903	2317	149250	Yes
TCAAGATCAGAAGATGTTGCCAGGATGTTATTCTTGGGATTGAGATGCAGTG	23953106	23953197	23953247	23953195	-1	11	ORUFI11G21440	23953106	23955546	None	15903	2317	149250	No_or_no_constitutive_exon
GGCGAGGAGAGCTCGGGAGAGTTTTTTTTTTTTTTTTTTGGGAGAGGTAGGG	24051335	24051362	24051285	24051337	1	11	ORUFI11G21550	24047567	24057008	None	15903	2317	149250	No_or_no_constitutive_exon
GGGATTGTTGCTGCTGCAATTTGTATTCCGGTGATGTTGTCGGGTGTGAGGA	24539969	24540209	24539919	24539971	1	11	ORUFI11G22070	24539146	24540209	None	15903	2317	149250	No_or_no_constitutive_exon
CATCTCTAATGAAGTAATAATGGTTAACATCTTTCTTTGTGTGGGAGCAGAA	25294301	25294394	25294251	25294303	1	11	ORUFI11G22880	25290932	25302079	None	15903	2317	149250	No_or_no_constitutive_exon
GAATTATCGTTTTCTTGCTGTGTTTTGGTGATGCTGCGTTGGTGGGATAGGT	25377383	25377472	25377333	25377385	1	11	ORUFI11G23000	25376617	25380788	None	15903	2317	149250	Yes
AAAAGATGGGTCTCAACTTTTGTAGCCAGCTCATGAATTTACATGGGTAGGA	25452645	25452705	25452755	25452703	-1	11	ORUFI11G23080	25450906	25457457	None	15903	2317	149250	No_or_no_constitutive_exon
GAAATATAATGGTAGGACTACTTCTACTTGAAGCCGGGAGAGATCTAAAGCT	25479513	25479742	25479792	25479740	-1	11	ORUFI11G23120	25479513	25485891	None	15903	2317	149250	No_or_no_constitutive_exon
TCCGGCGGCCGCGGCGGCCCCGCCGTGCCGGCGGTGTTCATCGGCGGGAGCC	25841446	25841537	25841396	25841448	1	11	ORUFI11G23530	25826463	25841537	None	15903	2317	149250	No_or_no_constitutive_exon
TAGCGCTTTTGGCGTGTGATTGATTTCTAAACGAATTTTGGGCCGTGAAGGG	26006474	26006603	26006653	26006601	-1	11	ORUFI11G23730	25997701	26007715	None	15903	2317	149250	No_or_no_constitutive_exon
TGGGGAATGGTAAGTGACTTAGTGCAATTAGTTGTTTTAATCTGGGGGAGGG	26050421	26050449	26050499	26050447	-1	11	ORUFI11G23810	26050142	26056061	None	15903	2317	149250	Yes
GAGAATTATTGATCAATCAATTCAGAACGAACGGCTCAGATATTGGGGAGGA	26053172	26054899	26054949	26054897	-1	11	ORUFI11G23810	26050142	26056061	None	15903	2317	149250	No_or_no_constitutive_exon
CGGTAAGGGGTTCCAAGCGAAAGCTTAGCCCAATTTCTTTGGGCCAACAGTG	26150396	26150442	26150346	26150398	1	11	ORUFI11G23930	26150283	26157959	None	15903	2317	149250	No_or_no_constitutive_exon
TAGATCCCTGAAAAAACTTATCCCAGAAATGGTCCTTTTTGGGGCGCTAGAG	26164375	26164506	26164325	26164377	1	11	ORUFI11G23940	26164074	26195456	None	15903	2317	149250	No_or_no_constitutive_exon
CCTGACAGGAAGATTGGTCTAGGGAGCTTCTCCACGGTGTACATGGGTAGGC	26227200	26228192	26228242	26228190	-1	11	ORUFI11G23970	26222099	26228996	None	15903	2317	149250	No_or_no_constitutive_exon
TTGACACATCATATCTGTGAATCTTTTGTTTGATTCTCATATGTGGGCAGGA	26255360	26255432	26255310	26255362	1	11	ORUFI11G24020	26250284	26255432	None	15903	2317	149250	No_or_no_constitutive_exon
GGGGCCATCGCTTTGCTGGTCCGGGCACTTGGGCTGCTGGGGGCATGCAGTT	26422901	26423258	26422851	26422903	1	11	ORUFI11G24190	26403075	26441621	None	15903	2317	149250	No_or_no_constitutive_exon
CAACACAACATGCTAATACATCTTGTTTCTTCTTTGCCAGGGAATATTAGAG	26415508	26415545	26415595	26415543	-1	11	ORUFI11G24200	26412954	26419059	None	15903	2317	149250	Yes
CTTTATTGATGAAGCAACGTCAACTGCTAAGGAAAGGGTTGATGATGGAGAT	26509936	26510305	26509886	26509938	1	11	ORUFI11G24310	26507319	26535857	None	15903	2317	149250	No_or_no_constitutive_exon
CCTCCACGCAATTTAGAAGATCTTATGATTGTATTATTCTTTGGGTGAAGGT	26525778	26526559	26525728	26525780	1	11	ORUFI11G24310	26507319	26535857	None	15903	2317	149250	No_or_no_constitutive_exon
AATCCGCCAAGATCGATCACCCTATATACGCATCGCGCCATGATGGGCAGGG	26772582	26772618	26772668	26772616	-1	11	ORUFI11G24610	26770797	26776808	None	15903	2317	149250	No_or_no_constitutive_exon
TGTTTGAAGTTAAAAATATCGGTTTGGCTGATTCTGGGATTTGTAAAAAGGT	27126586	27126763	27126813	27126761	-1	11	ORUFI11G24930	27121341	27127704	None	15903	2317	149250	No_or_no_constitutive_exon
TATAAACTAATAGAAAAAAAAAAACTTGCAGTGCTGCTGTAAGGGTGCAGAT	27248461	27248572	27248411	27248463	1	11	ORUFI11G25080	27246034	27257539	None	15903	2317	149250	No_or_no_constitutive_exon
GTAAATTAACACGTTACTACACTTATTGTTATGTTTGGGTATGGTGACAGGA	27585170	27585251	27585301	27585249	-1	11	ORUFI11G25510	27585170	27591579	None	15903	2317	149250	No_or_no_constitutive_exon
ATGATCCGTTTGAATTGGTAGCTAATTAATTATGAGGGATGAAGTTGCAGGT	27667481	27668185	27668235	27668183	-1	11	ORUFI11G25620	27667481	27668326	None	15903	2317	149250	No_or_no_constitutive_exon
TATCTATTTGGATCAATTGGTGGTTTGTTTGTGAATGTGGGTGGGTGCAGGG	27729519	27730044	27729469	27729521	1	11	ORUFI11G25750	27727230	27730044	None	15903	2317	149250	No_or_no_constitutive_exon
TCTTGTTGTTGCTAGTACTTTCTAGAGCACTCGGCGTGGAGGGATGGCAGCG	102397	102958	102347	102399	1	12	ORUFI12G00100	90191	105065	None	15903	2317	149250	No_or_no_constitutive_exon
CATACAATCTGGTGTTTATTTCCTAATGATGTTGGGAATTGGGATTGCAGAT	146313	146715	146263	146315	1	12	ORUFI12G00200	144879	148255	None	15903	2317	149250	No_or_no_constitutive_exon
CCATGTAGGAAATCTAAAATCGAAATTCCATCTTGTTATGTTGGGAATAGAT	283499	283643	283693	283641	-1	12	ORUFI12G00400	282322	289632	None	15903	2317	149250	No_or_no_constitutive_exon
AGCAGAACATCTGGACTGGAAAACACGGCTACGAATCATAATGGGAGTAGCC	316333	316817	316867	316815	-1	12	ORUFI12G00430	310329	319091	None	15903	2317	149250	No_or_no_constitutive_exon
ATTGTTTTTTTTTAAAGATAATGCAACCAATCAAATTGATGTGGGTGCAGAT	475766	476507	475716	475768	1	12	ORUFI12G00650	473411	476507	None	15903	2317	149250	No_or_no_constitutive_exon
ATCCCATCAGATAAGAAGATCAGTTTTGGTTCGGAAAAAGATATGGGGAGGC	642251	643191	643241	643189	-1	12	ORUFI12G00960	642251	660726	None	15903	2317	149250	No_or_no_constitutive_exon
TGCATGGGAGTTTAATTCATATTATCAGTCCTCATATGCGGGAAGTACAGTT	819391	819472	819522	819470	-1	12	ORUFI12G01190	817443	819859	None	15903	2317	149250	No_or_no_constitutive_exon
CGCAATTCCAGTAACCAAGGTTCAGATCAACTCAGTTGAGGGAGAGGCAGTA	909751	909802	909701	909753	1	12	ORUFI12G01340	902782	910679	None	15903	2317	149250	Yes
GTACTACATGCAGACCAAGGTTCAGATCAACTCAGTTGAGGGAGAGGCAGTA	909856	909907	909806	909858	1	12	ORUFI12G01340	902782	910679	None	15903	2317	149250	No_or_no_constitutive_exon
GTACTACATGCAGACCAAGGTTCAGATCAACTCAGTTGAGGGAGAGGCAGTA	909961	910247	909911	909963	1	12	ORUFI12G01340	902782	910679	None	15903	2317	149250	Yes
GCGGTGCCGGGTGGCGGGTACCGCGTGGTGGCGCTCTTCTTCGGCGGGAGCG	992187	992422	992137	992189	1	12	ORUFI12G01450	990331	993097	None	15903	2317	149250	No_or_no_constitutive_exon
CCTGATAATTTTATCTCCAATGCATACATTTTGATCGGACCGGGATAAAGGT	1075781	1075965	1075731	1075783	1	12	ORUFI12G01550	1073573	1091006	None	15903	2317	149250	Yes
TGTTTTCTTTCATTACTTGAGCTAATTAAAACATCATTGGGACGGAGCAGCA	1162856	1162951	1162806	1162858	1	12	ORUFI12G01660	1155294	1166089	None	15903	2317	149250	No_or_no_constitutive_exon
GTTTTTTTTTTTTTTTTTTTTTTTTTTTTTTTTTTTTTTGAGAAAGGGAGGG	1292865	1292979	1293029	1292977	-1	12	ORUFI12G01890	1292726	1295872	None	15903	2317	149250	No_or_no_constitutive_exon
TCGCTTCTGATCAACCCATTCACCGCCACGGCCATGGGCAAAAGTTGTAGCC	1412571	1415062	1415112	1415060	-1	12	ORUFI12G02080	1412571	1444191	None	15903	2317	149250	No_or_no_constitutive_exon
CTCCTCCCACCGGCGAGCAGGAGAGGGGTCGGCGGCGGCGAGAGGGCTAGGC	1444946	1445816	1445866	1445814	-1	12	ORUFI12G02090	1444946	1456207	None	15903	2317	149250	No_or_no_constitutive_exon
TAACTCTGCCTCTACTCTTTCTTCAATCTTTATCGGTGGGTGGATTGAAGAA	1519268	1519313	1519363	1519311	-1	12	ORUFI12G02190	1516025	1519582	None	15903	2317	149250	No_or_no_constitutive_exon
ACCACCTAAATGCAAATGCTTCTCATGGCTAATTACATAAGAGGGTCTAGAC	1893242	1893330	1893192	1893244	1	12	ORUFI12G02810	1893042	1893330	None	15903	2317	149250	No_or_no_constitutive_exon
TCTAAATTCGATGCATTGACATTTGCTGTTCATATTATTTGGGGATACAGAC	1919383	1919551	1919601	1919549	-1	12	ORUFI12G02890	1917119	1921092	None	15903	2317	149250	No_or_no_constitutive_exon
ACTGCTTGGAGCCTAGAGCCGGCACGCCGCATGCAGCAGGGCAGGCGGAGGC	2005849	2006217	2006267	2006215	-1	12	ORUFI12G03000	2005317	2011820	None	15903	2317	149250	No_or_no_constitutive_exon
AGCGGGTGGGCCGGGCCAGCGGCGGTGGCGCGGAGGAGGTGCGGGTGTAGGT	2095983	2096053	2095933	2095985	1	12	ORUFI12G03100	2095704	2096428	None	15903	2317	149250	No_or_no_constitutive_exon
TAGCCCAATTTCTTTGGGCCAACAGTGACCACGCTTTCGGGCGTGGTAAGCC	2209086	2209219	2209269	2209217	-1	12	ORUFI12G03270	2209086	2210407	None	15903	2317	149250	No_or_no_constitutive_exon
AGTCTTCCTCATGCTCCGAAGGAGGTGCTTGAGGTGGCATGGGGACGAAGGG	2260109	2260355	2260059	2260111	1	12	ORUFI12G03330	2253449	2260663	None	15903	2317	149250	No_or_no_constitutive_exon
CTAAACTATGACATTTTTATAATGATGACTAATTTTGGGTTGAAACACAGCT	2298114	2298289	2298064	2298116	1	12	ORUFI12G03360	2294783	2300203	None	15903	2317	149250	No_or_no_constitutive_exon
ATATTGACCTGTTTCCTCTCATGTCGCCCCTCCCCCACGGCGACCGGGAGGC	2309810	2310216	2310266	2310214	-1	12	ORUFI12G03400	2309619	2311216	None	15903	2317	149250	No_or_no_constitutive_exon
TAAGTTGCCTGAATTCATATTGGTGGGAAGATCATTGTGGGACAATGCAGGT	2462504	2462600	2462454	2462506	1	12	ORUFI12G03560	2458123	2463686	None	15903	2317	149250	No_or_no_constitutive_exon
GTAGCTTAAGCTGGCAATTAACAGTAATGATGTTGTGTTTGGGGGTGCAGGA	2665600	2666215	2665550	2665602	1	12	ORUFI12G03900	2664730	2666215	None	15903	2317	149250	No_or_no_constitutive_exon
CCGGTAGATGTGCTGCCTCCGCCGCCGCCGCCGCTGGTGCCGGTGGGCAGGG	3481830	3482031	3481780	3481832	1	12	ORUFI12G04900	3479357	3482031	None	15903	2317	149250	No_or_no_constitutive_exon
GCATGCCAAAGTTGTGGTTTCTTTGCTAACCTTATCTTGGGCAAATATAGGA	3496838	3497702	3496788	3496840	1	12	ORUFI12G04920	3487798	3497702	None	15903	2317	149250	No_or_no_constitutive_exon
TGATGGGTTCGTCGTGCTCCGGCGACGTGTTGTTTCTGTTGAAGGGACAGGG	3528692	3528856	3528906	3528854	-1	12	ORUFI12G04960	3528692	3531109	None	15903	2317	149250	No_or_no_constitutive_exon
AGCAAATTGATTGATTTTTTGTTTGTTTTGTGGGGGGAAAAATTGGGCAGCG	3535543	3536010	3535493	3535545	1	12	ORUFI12G04980	3535060	3536010	None	15903	2317	149250	No_or_no_constitutive_exon
TCACTGCTCCGCTTATGACGTTCCCGTCGACGGCGAGGGTGGCGGCGGAGCC	3819927	3819973	3819877	3819929	1	12	ORUFI12G05330	3817358	3826431	None	15903	2317	149250	No_or_no_constitutive_exon
GCTCCTCCTCGCATGGCTCTGAAATCTGACGAAATTGGGTGAAATTGCAGGG	3823058	3823174	3823008	3823060	1	12	ORUFI12G05330	3817358	3826431	None	15903	2317	149250	Yes
CAAGGACGGCGGCGGCGGGGCTCCTCGCTTCTCGTTTCCTGGGCGGCCAGGG	3875495	3875825	3875875	3875823	-1	12	ORUFI12G05410	3875495	3881420	None	15903	2317	149250	No_or_no_constitutive_exon
CAGCCACGGCTGTACGTCCTGCGTGTCCTCTTCTTGGGCGGCGGCGGCAGGT	4469629	4469761	4469811	4469759	-1	12	ORUFI12G06100	4469629	4471754	None	15903	2317	149250	No_or_no_constitutive_exon
GCGTGACGCGGCGGCCTGCGACTGCGAGCGGCGGAGACACGGGAGTGGAGTC	4970756	4971040	4971090	4971038	-1	12	ORUFI12G06620	4970387	4971195	None	15903	2317	149250	No_or_no_constitutive_exon
TCTAGAGTTTTCTTGGTTTAGTGATTTTTGTCCTCAATTTTGGGTGACAGGC	4995422	4996080	4995372	4995424	1	12	ORUFI12G06640	4992601	4996080	None	15903	2317	149250	No_or_no_constitutive_exon
AGCGTGGATCCGGGGTGGCGCGGTGGATCTAGCATGATCGACGGTGGGAGGC	5051439	5051952	5052002	5051950	-1	12	ORUFI12G06700	5051147	5052114	None	15903	2317	149250	No_or_no_constitutive_exon
ACCAAAAAATGGGTTGCTAGCTTGTTATGTTTGTGGCATTTGGGTGGCAGGG	5125325	5125530	5125580	5125528	-1	12	ORUFI12G06800	5125325	5125928	None	15903	2317	149250	No_or_no_constitutive_exon
AGGCTATTATGGATTTGCAAAAATACCCTAGCTGATGAATGGGTGATTAGGT	5221722	5221800	5221850	5221798	-1	12	ORUFI12G06900	5218141	5223176	None	15903	2317	149250	No_or_no_constitutive_exon
TTGTTCATTGGTTTGTTAATGAAGTGATATTTATTTTTCTTTGGGAATAGCT	5629640	5629688	5629738	5629686	-1	12	ORUFI12G07250	5628169	5635087	None	15903	2317	149250	Yes
TTGGGTTTCTTGTAGTATTTGGAATTGGTTGGTCCGAGTTGGGGTTGTAGGA	5763089	5763156	5763206	5763154	-1	12	ORUFI12G07330	5763089	5764136	None	15903	2317	149250	No_or_no_constitutive_exon
GTGATTGTCTGGCTCGAATGGGCTGTGGGAACTATTGTTGCGTTGGGAAGCT	6096110	6096290	6096340	6096288	-1	12	ORUFI12G07600	6096110	6103769	None	15903	2317	149250	No_or_no_constitutive_exon
TAGAGTAAAATCAGAAATACAAGAGAAAAAAAATGGGGGCTAAGAAATAGGG	6430107	6430470	6430057	6430109	1	12	ORUFI12G07870	6429448	6430470	None	15903	2317	149250	No_or_no_constitutive_exon
TTACATAGTAAATGGATTACTAAATTTCACTTTTCGGGTCAATGCAACAGGT	6698399	6698652	6698349	6698401	1	12	ORUFI12G08020	6696941	6702800	None	15903	2317	149250	No_or_no_constitutive_exon
GGGTGGCTCAGGGGCCGTGTGGCCGACCCGCACTACTGGGAAACAACCAGCG	6994218	6994372	6994168	6994220	1	12	ORUFI12G08240	6993769	6995312	None	15903	2317	149250	No_or_no_constitutive_exon
GACGGCCGGCGCCCTCCCCCTCCCAAATCCAGTGGCGGCGGGCTGGGGAGGG	7714597	7714809	7714547	7714599	1	12	ORUFI12G08640	7705219	7727376	None	15903	2317	149250	No_or_no_constitutive_exon
GTAGGCACACCCGGGATGAAAATCCTGGGTCTGCCACTGATCGGGACAAGAG	7799046	7799199	7799249	7799197	-1	12	ORUFI12G08700	7799046	7802700	None	15903	2317	149250	Yes
GCAAGTCACAACGAGCAACCAATGCCATCGGCTAGGGGAGGGTGATGGAGGG	7842588	7842649	7842699	7842647	-1	12	ORUFI12G08710	7835005	7846933	None	15903	2317	149250	No_or_no_constitutive_exon
GGCGGCAGCCGCGCCGGGGTCGATGCGATGGCGCCGTGGCGGGAAAACAGGC	8094266	8094349	8094399	8094347	-1	12	ORUFI12G08910	8091385	8099532	None	15903	2317	149250	No_or_no_constitutive_exon
CCCCTCTCATTTACTAGTGAACCACATCTTGACTAGGGTTAGACAAAGAGGT	8261675	8261951	8262001	8261949	-1	12	ORUFI12G09010	8257840	8272624	None	15903	2317	149250	No_or_no_constitutive_exon
CGAATCGATCGATTTGGTGAGATTAATTGGGTTTCTAATGGTGGGGTTAGAG	8312775	8313360	8312725	8312777	1	12	ORUFI12G09060	8312579	8316675	None	15903	2317	149250	Yes
GTACGGCCGATTGGCGTGGTAGATGGGAGATTTGTTTATATTGGGGTGAGAC	8372195	8372399	8372449	8372397	-1	12	ORUFI12G09180	8371791	8373368	None	15903	2317	149250	No_or_no_constitutive_exon
CTCACGAGGGTTCTTGGTGCTGTGTTTATTTAGCTTGGTGGGTTGCGGAGGG	8512116	8512656	8512706	8512654	-1	12	ORUFI12G09320	8509818	8512897	None	15903	2317	149250	No_or_no_constitutive_exon
GAGAATTTTCAATTTTGTTTAATGCATTGTGGGATGAACTGGGGGTTCAGAT	9328974	9329236	9329286	9329234	-1	12	ORUFI12G09900	9327942	9332573	None	15903	2317	149250	Yes
CATCATATCTTCCTACTTATTTTTATATGTTAATATGTTATGGGATGCAGGG	9560290	9560408	9560240	9560292	1	12	ORUFI12G10050	9548918	9568726	None	15903	2317	149250	Yes
CAACATATCAGCTAGAAGAATAGGAGGTGGGTGCAGTTTTAGTGGGGTAGAA	9693166	9693493	9693116	9693168	1	12	ORUFI12G10110	9686878	9693493	None	15903	2317	149250	No_or_no_constitutive_exon
GACGTCGACGCCATTGCGCTGGTCGCCAACGACGGCACCGGGCGCGTGAGCT	9720117	9720246	9720067	9720119	1	12	ORUFI12G10150	9720040	9720246	None	15903	2317	149250	No_or_no_constitutive_exon
GCAGCAATAGAGCAAGCTCATGTCACCATAGTCCCATGCTCTTGGGGAAGGA	9895816	9895868	9895766	9895818	1	12	ORUFI12G10220	9895243	9903477	None	15903	2317	149250	No_or_no_constitutive_exon
CCGCGTACGCGACGACGCACCCCTCGTCTTCCTCGTGCTCGCTGGGGCAGTG	10013561	10013649	10013699	10013647	-1	12	ORUFI12G10260	10013110	10013814	None	15903	2317	149250	No_or_no_constitutive_exon
ATGCTGCCGGCGGCGTGATGCCCACTCAGTGTAGGAGTTGGAGGGTGTAGGA	10485493	10485602	10485443	10485495	1	12	ORUFI12G10510	10483274	10486822	None	15903	2317	149250	No_or_no_constitutive_exon
GTGTGTTTGACAGTGGCTGCAGGCTGATGGTGTTTCATTTGGATGGGCAGTA	10559156	10559591	10559106	10559158	1	12	ORUFI12G10610	10558746	10559591	None	15903	2317	149250	No_or_no_constitutive_exon
GGTCTAACTAGGGAGATTTTGGATTTTTTCTTATCTGTTTTTTGGGGAAGTT	10597788	10597801	10597738	10597790	1	12	ORUFI12G10640	10597081	10604122	None	15903	2317	149250	No_or_no_constitutive_exon
TTCCTTCATGGTGGCGGGCGAGCTCCCGTGGGTGAGCAGGGATCGGGCAGCG	10971302	10971528	10971252	10971304	1	12	ORUFI12G10790	10965505	10972777	None	15903	2317	149250	No_or_no_constitutive_exon
AGAGAGAGAGAGAGAGAGTTAGGGGTGGTAGAGGGGAGAGGCGGGGTTAGGT	11207084	11207277	11207327	11207275	-1	12	ORUFI12G11030	11207084	11208000	None	15903	2317	149250	No_or_no_constitutive_exon
TCTCTCTCATTCTAAACTCCTCTCATCCTCACTTCGACAAACGGGGGCAGCG	11525747	11525923	11525697	11525749	1	12	ORUFI12G11180	11519025	11534472	None	15903	2317	149250	No_or_no_constitutive_exon
TGCTCATTGGAAAGATAATATTATTGGGAAAGTGTATTTTGTGGGAGTAGTT	11548968	11549069	11548918	11548970	1	12	ORUFI12G11200	11546226	11549674	None	15903	2317	149250	No_or_no_constitutive_exon
CGCAAGGATCAGATGTTGCACAAGACGATGTCCTTGGGATGTACAAGCAGAC	11697058	11697122	11697008	11697060	1	12	ORUFI12G11340	11692893	11705936	None	15903	2317	149250	Yes
TACAATTTCTTGTTTTGAGCATAACATGGTATGCTGACTGGGGTGGACAGGT	11766520	11766626	11766676	11766624	-1	12	ORUFI12G11380	11746119	11770868	None	15903	2317	149250	No_or_no_constitutive_exon
GAGCTCAGGGAAGGTGGTTGGTGGTGGGCGTGCTCAGGGACGGCGGGCAGCG	13088224	13088480	13088530	13088478	-1	12	ORUFI12G12060	13088224	13089725	None	15903	2317	149250	No_or_no_constitutive_exon
TTTTTTTTTGCAATTTCTATAATTATATATACCAAGGGATGGGAGTGCAGTA	13162273	13162473	13162523	13162471	-1	12	ORUFI12G12100	13159065	13165307	None	15903	2317	149250	No_or_no_constitutive_exon
ATTTGATAAAAAAAATTAAAAACTTTGGGTAGATTTGTGCTTGACGGGAGGG	13252633	13252960	13253010	13252958	-1	12	ORUFI12G12140	13241634	13254066	None	15903	2317	149250	No_or_no_constitutive_exon
CTAATTGATTCAGATTCTTGTTGCCAAACCATTCTCCTTCGGGGTATCAGGG	13625527	13625800	13625477	13625529	1	12	ORUFI12G12360	13623571	13627458	None	15903	2317	149250	No_or_no_constitutive_exon
TTTGTAATCAGCAATTCAGTACTCACATCTACCGTTGGGCAGTAACACAGGC	13650205	13650313	13650363	13650311	-1	12	ORUFI12G12390	13646762	13651420	None	15903	2317	149250	No_or_no_constitutive_exon
ATAACCCCATGAAGCTTAAACATTGGTGAATTTGAATGGATGGTGGGCAGGT	13890577	13890683	13890733	13890681	-1	12	ORUFI12G12540	13889250	13892268	None	15903	2317	149250	No_or_no_constitutive_exon
CAAGGCTGGGCGTGCTGCGGTTGGTGCGCATGCTCGGCGAGGGTGCATAGGC	14443365	14443529	14443579	14443527	-1	12	ORUFI12G12980	14443365	14444229	None	15903	2317	149250	No_or_no_constitutive_exon
AATATTGTCCCAGATTTAGATTTTTTGAAGCTACATTACCTGGGTGGCAGTG	15307793	15308107	15307743	15307795	1	12	ORUFI12G13580	15303565	15308107	None	15903	2317	149250	No_or_no_constitutive_exon
ATTTGATTTCAAAATTATAATCATCTACATGCATGGAACTGTTGGGGCAGAT	15486687	15486899	15486949	15486897	-1	12	ORUFI12G13740	15484670	15500025	None	15903	2317	149250	No_or_no_constitutive_exon
AGCGTGGAGGGGTGGTGGAGCGGGAGGGTCCCCGGTGATATGACTGGGAGGC	15725508	15725633	15725458	15725510	1	12	ORUFI12G13880	15724724	15728386	None	15903	2317	149250	No_or_no_constitutive_exon
GGGAAGGCAGAGGAGGCAGAGGCGGAGGTGGCGGCGCGAGGGGGAGGTAGAG	16454378	16454551	16454601	16454549	-1	12	ORUFI12G14720	16454378	16454724	None	15903	2317	149250	No_or_no_constitutive_exon
TAGTGCATAAAAAAGTAACTAAAAGACTTTTTGCTTGCTGCATGGGGCAGGC	16456940	16459005	16456890	16456942	1	12	ORUFI12G14730	16454394	16462444	None	15903	2317	149250	No_or_no_constitutive_exon
TTGCTGGTATTGACACGAACGCAGCGACGATATTGTGGGCAATGTCGGAGCT	16673542	16674106	16674156	16674104	-1	12	ORUFI12G14900	16673542	16675913	None	15903	2317	149250	No_or_no_constitutive_exon
GCAGACTGGCCATGTTTGTGCTCATACTCTTGGCCTCTCGGGTGACACAGCG	16690783	16691164	16691214	16691162	-1	12	ORUFI12G14910	16690157	16691351	None	15903	2317	149250	No_or_no_constitutive_exon
TTATTAGTGTTTCATCATAAATCTGATAGTAACTTTCATTATGGGATCAGTC	16847829	16847938	16847988	16847936	-1	12	ORUFI12G15070	16843026	16851421	4352344	15903	2317	149250	Yes
ACGCTGCCACACCCCCTTCCCCCTCCTCCACCTCGCGGCGTGCCGGGAAGGC	16952791	16952817	16952741	16952793	1	12	ORUFI12G15170	16940532	16952817	None	15903	2317	149250	Yes
GACCGTGGAGCTTGACTACGAATATTTATTTCATCGTCGTCGGGTGGAAGGC	16980573	16980705	16980755	16980703	-1	12	ORUFI12G15210	16980573	16989207	None	15903	2317	149250	No_or_no_constitutive_exon
CCGACAACGACAGCAGCTGGTACAAAAGGGAGCCCGTGGGGAAGAGGTAGTA	17433199	17434057	17433149	17433201	1	12	ORUFI12G15560	17426889	17436183	None	15903	2317	149250	No_or_no_constitutive_exon
ATTGCGAATCTCAATTGAATTTGCAGGAAAAACTCCATGCGGGTATTGAGGA	17467189	17467390	17467139	17467191	1	12	ORUFI12G15630	17454231	17480343	None	15903	2317	149250	Yes
AATTTGTTTTTGATCCATTGCATTTGTGCTTTGTTAACATTGGGTGGTAGAT	17633555	17633867	17633505	17633557	1	12	ORUFI12G15860	17633158	17634128	None	15903	2317	149250	No_or_no_constitutive_exon
AAGTTAGTAATGACTTGAAACATTGCAATTTTGCAGGGATGAGGTTACAGTG	17797693	17798142	17798192	17798140	-1	12	ORUFI12G16050	17797693	17805485	None	15903	2317	149250	No_or_no_constitutive_exon
CTCCGGTTTCTTGGAGATCGTCGTTTGATCTTGTCGATGGGTGGATGCAGGC	17861360	17861708	17861758	17861706	-1	12	ORUFI12G16160	17861360	17862069	None	15903	2317	149250	No_or_no_constitutive_exon
AGGAGGTTAGCAGGTGGTTACTAATGGTGGCTTTGCCGTCAGGGAACTAGAC	17905148	17905355	17905405	17905353	-1	12	ORUFI12G16200	17900909	17906512	None	15903	2317	149250	No_or_no_constitutive_exon
TCTTCTCGATGGCGATGGTGATCTGATGGGTTGTGGTGGTGGGTGCGCAGGA	17909077	17909230	17909027	17909079	1	12	ORUFI12G16210	17908783	17915227	None	15903	2317	149250	No_or_no_constitutive_exon
TTGCATTGGGTGCAGTAGTGTTCTTTTGTTGCAACCCATGATTGGGGAAGAT	17921688	17921768	17921638	17921690	1	12	ORUFI12G16220	17918014	17927609	None	15903	2317	149250	No_or_no_constitutive_exon
TTGATTATAGCAGTTTGTAACAAAAAATATCGAATTCTCAGGGCATGCAGAA	17958740	17958778	17958690	17958742	1	12	ORUFI12G16280	17954601	17961077	None	15903	2317	149250	No_or_no_constitutive_exon
ATCTGAAATGATCAGATAACATGTTCATTATTAACCAAAATTTGGGGGAGGG	18015820	18015931	18015981	18015929	-1	12	ORUFI12G16320	18015820	18016132	None	15903	2317	149250	No_or_no_constitutive_exon
AATGCTACGAGCCAACTTCTCCTCTTTTTCTAATCGTGGGGAGAATAAAGGT	18505477	18505519	18505427	18505479	1	12	ORUFI12G16650	18504887	18505519	None	15903	2317	149250	No_or_no_constitutive_exon
TGGTTGGCTTGTTGGTTGATTGGTTGGTTTTGTTCTCTTCAATGCGGGAGCT	18901735	18901790	18901685	18901737	1	12	ORUFI12G17040	18900580	18903992	None	15903	2317	149250	Yes
GTTAATGTATTCTTATTAACACATATCTATGTTCTTTTTTGTGTGGGCAGTT	18916729	18916946	18916996	18916944	-1	12	ORUFI12G17060	18913074	18922844	4352484	15903	2317	149250	No_or_no_constitutive_exon
TGGAGAGAAGTAGGATGATATGAAATATTGGAGAGAGATAATGGAGGGAGGT	19092956	19093118	19092906	19092958	1	12	ORUFI12G17290	19088806	19093126	None	15903	2317	149250	No_or_no_constitutive_exon
CATCGCCACTGCCGCCGGGCTCATCAACCGTCTGCCACGCGGTGCGGGAGCG	19158749	19158871	19158921	19158869	-1	12	ORUFI12G17370	19158379	19159543	None	15903	2317	149250	No_or_no_constitutive_exon
AATTTGGCTTTCAGCACCTCATTTGTTTGACTAATTGTTTTAGGGAAAAGCT	19363142	19363223	19363092	19363144	1	12	ORUFI12G17610	19362618	19363683	None	15903	2317	149250	No_or_no_constitutive_exon
TTATCTTGAGAAGGAAGTCAAAGTCAAAGCTAGCTGCGATGTGGGGCCAGTC	19486819	19486878	19486769	19486821	1	12	ORUFI12G17790	19478912	19492306	None	15903	2317	149250	No_or_no_constitutive_exon
TCCGATCGGATTTGGTGTTTTGCATTGCTGGTGGGTGGGTGGGGTTGCAGGA	19606091	19606255	19606305	19606253	-1	12	ORUFI12G17900	19593649	19606593	None	15903	2317	149250	No_or_no_constitutive_exon
CAGCCTCCCTGTATCTGGGTTTTTCTGCATCGATCATCTGGGTTGGGCAGGT	19596036	19596229	19596279	19596227	-1	12	ORUFI12G17900	19593649	19606593	None	15903	2317	149250	No_or_no_constitutive_exon
TTGTACCTTATATCCTTATCTGTAGTTGGCCACATTTTGTTGGGATACAGAA	19614131	19614248	19614081	19614133	1	12	ORUFI12G17920	19610333	19615952	None	15903	2317	149250	No_or_no_constitutive_exon
CTGAACACGCCGGCTCGGGCCTGCATGCTTCGGACAGGGATACGATAGAGGA	19652043	19652273	19652323	19652271	-1	12	ORUFI12G17970	19652043	19654184	None	15903	2317	149250	No_or_no_constitutive_exon
CTGCGACTGCCCGCTGGGGCAGCGGTTCTCCGACGTGCCTGCCGGGGCAGCG	19686042	19686243	19685992	19686044	1	12	ORUFI12G18060	19685540	19694841	None	15903	2317	149250	No_or_no_constitutive_exon
TGGTAGGGAGGTGAGATGGATCGTGACGAGGAAATGGGGCACGGAGACAGAT	19949542	19949758	19949808	19949756	-1	12	ORUFI12G18400	19946475	19950170	None	15903	2317	149250	No_or_no_constitutive_exon
GTTTATACATAATCTGTATTGTTTGCACATTTTCAGTCAAGTATGGGCAGAA	20177610	20177652	20177560	20177612	1	12	ORUFI12G18670	20171174	20178834	None	15903	2317	149250	No_or_no_constitutive_exon
ACCTCCATGACTCCATTTGATCCATGTATTAGCTGTGCTGGTGGGTGAAGGC	20210927	20211235	20210877	20210929	1	12	ORUFI12G18730	20208539	20211235	None	15903	2317	149250	No_or_no_constitutive_exon
ATTAGGTTTGGTTTGGTTTGGGATCTGACGACGATGGTGGGTGGGCGCAGGT	20346497	20346730	20346447	20346499	1	12	ORUFI12G18880	20345994	20348641	4352642	15903	2317	149250	No_or_no_constitutive_exon
TGTCTGGGTGCTTTACGGTCGTGTTCTGTCTGGACGCTGCCGACTGGGAGAG	20380548	20380999	20381049	20380997	-1	12	ORUFI12G18960	20380548	20382559	None	15903	2317	149250	No_or_no_constitutive_exon
AGGTAGGAGGAGGAGGAGGAGGAGGAGGAGGAGGGGGGTGGCGGATGGAGAG	20751363	20751534	20751313	20751365	1	12	ORUFI12G19250	20750674	20756914	4352664	15903	2317	149250	No_or_no_constitutive_exon
CGCCGCGCCATGGTTGCAACGTGGGGTGCGGCGTGCTGTACGATGGGCAGGG	20812326	20812390	20812276	20812328	1	12	ORUFI12G19330	20811737	20812614	None	15903	2317	149250	No_or_no_constitutive_exon
CCCAGTTGACTTTGCTTCTTTTTTATCTTTATGCAGTTGGGGGAACCAAGCA	20813076	20813167	20813217	20813165	-1	12	ORUFI12G19340	20813076	20815780	None	15903	2317	149250	No_or_no_constitutive_exon
ATGTGTGGTGTTTCTGATGGGAATGATGTGTGTGGTGGGTGGGTGTGCAGGC	20923125	20923232	20923075	20923127	1	12	ORUFI12G19430	20922823	20925153	None	15903	2317	149250	No_or_no_constitutive_exon
CATATAATTACAATTGCTCATTCTTTAACATTGTTATTTGGGATGATCAGGC	20980488	20980655	20980705	20980653	-1	12	ORUFI12G19520	20979765	20984241	None	15903	2317	149250	No_or_no_constitutive_exon
GAGGTGGGCTTTTGTGATTTTCCAAAGAATTAATCTTCGAGTGGGCTAAGGC	21218460	21218573	21218410	21218462	1	12	ORUFI12G19830	21215211	21222018	None	15903	2317	149250	No_or_no_constitutive_exon
TCTCTCTGGGGCTCCAGGCAGGACGGCGGCACTGCCCGACGGGTGGGGAGGA	21339748	21340105	21339698	21339750	1	12	ORUFI12G19940	21334525	21340526	None	15903	2317	149250	No_or_no_constitutive_exon
ATCATCTGTTCCTGGTTTTGTGCAACTCGATGGCGTGTGGGGGGGTGCAGGC	21570961	21571213	21570911	21570963	1	12	ORUFI12G20190	21569114	21572012	None	15903	2317	149250	No_or_no_constitutive_exon
AGTAGCCATCTGCTTTTTTTTTGTGTGTGACACCATTTCAATGGGTGAAGAT	21641149	21641272	21641099	21641151	1	12	ORUFI12G20270	21639244	21644963	4352741	15903	2317	149250	No_or_no_constitutive_exon
AATGTCGTGTCTTTTGTGATTAATCTTTTTTATCGTTTGTGTCGTGGGAGAA	21656063	21656390	21656013	21656065	1	12	ORUFI12G20290	21655354	21672003	None	15903	2317	149250	Yes
TGGGGTACATGGACCCGGAGTGCATGGTGACCGGCAGGGCCAGCGTGGAGTC	21658637	21658972	21658587	21658639	1	12	ORUFI12G20290	21655354	21672003	None	15903	2317	149250	Yes
AATATTCTGCGTTCTTTACCATGTGTTCATGTTATGCTGTTGGGTGGCAGGT	21670130	21670187	21670080	21670132	1	12	ORUFI12G20290	21655354	21672003	None	15903	2317	149250	No_or_no_constitutive_exon
GTGACCCTGCCGGCTGAGCCCCCCATCCGCAACAGGTTCTAGCTGGGCAGCT	21755018	21755366	21755416	21755364	-1	12	ORUFI12G20460	21753342	21755710	None	15903	2317	149250	No_or_no_constitutive_exon
GCGGGGGTGACGACGGCGTCGGAGATGGGCCGTCGGCGACGGGGATGAAGAT	21762322	21762625	21762675	21762623	-1	12	ORUFI12G20470	21759249	21765654	None	15903	2317	149250	No_or_no_constitutive_exon
CCCTGATCTCTCCGGCCTGACGGTGGTTTGTGTGTTTTGTGCGGGTGCAGGG	21773333	21773558	21773608	21773556	-1	12	ORUFI12G20490	21769263	21773795	None	15903	2317	149250	No_or_no_constitutive_exon
CGCCGCCGACGCGCGGCTGCTCGTATCGCCCCGGAACGGTGGGGGTGAAGGG	21794454	21794617	21794404	21794456	1	12	ORUFI12G20540	21794282	21797087	None	15903	2317	149250	No_or_no_constitutive_exon
CCCCGCCGCCGCCGCCATCGTCCGCCGCCGCTGCGGGGGCGGCGGCGCAGTG	21846664	21847459	21847509	21847457	-1	12	ORUFI12G20620	21846664	21847535	None	15903	2317	149250	No_or_no_constitutive_exon
CCTTCTGATCCCAAAACTGCATTTCTTTTTCTCCATTTTTGGGGGCGTAGAT	22375543	22375645	22375695	22375643	-1	12	ORUFI12G21190	22370760	22376111	None	15903	2317	149250	No_or_no_constitutive_exon
GGCTTATATTTTGAGATCAATCTCAAGCTCAAGGGTGTTCGGGTTGGCAGCG	22451662	22451930	22451612	22451664	1	12	ORUFI12G21310	22450637	22451930	None	15903	2317	149250	No_or_no_constitutive_exon
TCGGATCGGGTGGGTGGCTGACCTGACCTTGGTGATGGGGGCGAATGCAGGT	22518886	22519132	22518836	22518888	1	12	ORUFI12G21400	22518518	22525552	None	15903	2317	149250	No_or_no_constitutive_exon
TCCTTCGATGACTGATGGGGGGGGGGGGGGGGGGGGGGGGTAGTGAGGAGGG	22592581	22592691	22592531	22592583	1	12	ORUFI12G21460	22586844	22595129	None	15903	2317	149250	No_or_no_constitutive_exon
GCATAATTCTAATCTGTTTTCATCCTATCAAATGGCTTTGGGAAGTTAAGGA	22682438	22682573	22682623	22682571	-1	12	ORUFI12G21570	22681200	22689041	None	15903	2317	149250	Yes
TTGCTGTTTCCCCTGCACGCGTGCGTCTTGCTGTTGTCGCTGGGGAACAGGT	22997235	22997331	22997185	22997237	1	12	ORUFI12G21890	22996877	23014048	None	15903	2317	149250	No_or_no_constitutive_exon
GTGAACATATATTTCTAATTTGCAAATTTTGCTTGCGGTGGGTATTGAAGGT	23136130	23136225	23136275	23136223	-1	12	ORUFI12G22060	23134805	23139694	None	15903	2317	149250	Yes
CAAACCTGAAGAGTGTATGAAATGGATTGGAAATTGAAATGGGTGTGCAGGT	23270477	23271261	23270427	23270479	1	12	ORUFI12G22250	23268683	23271261	None	15903	2317	149250	Yes
TCTCTCATCTCTTTCTTTGTCATCAGGTGCACATCACGCTGGGGGACCAGAC	23329188	23329463	23329513	23329461	-1	12	ORUFI12G22340	23323939	23337863	None	15903	2317	149250	No_or_no_constitutive_exon
TGTTGAATGGTTTCTTGTCAAGTTTTTGCATTAATTATATATATCGGGAGAC	23328899	23328942	23328992	23328940	-1	12	ORUFI12G22340	23323939	23337863	None	15903	2317	149250	No_or_no_constitutive_exon
GATTAATTAATTAATTAGAGTGGAATTATTAATTACGCTTTGGGACGCAGTA	23332820	23333858	23333908	23333856	-1	12	ORUFI12G22340	23323939	23337863	None	15903	2317	149250	No_or_no_constitutive_exon
CGGTGTTCGGCGTGGGCGGGACGCTGACGGCGATCGACAACATGGGGCAGAT	23346681	23347374	23346631	23346683	1	12	ORUFI12G22350	23345448	23347374	None	15903	2317	149250	No_or_no_constitutive_exon
TTAAGGGAGGGTTATTATATATCTCTGTGTGTGTGCGTCATCGGGAGTAGTA	23493308	23493351	23493258	23493310	1	12	ORUFI12G22580	23486231	23493750	None	15903	2317	149250	No_or_no_constitutive_exon
TAATTTGGATATGCTGTAAAATGGAAGGAATGCATTTGTGGTGGGTGCAGGT	109076	109330	109026	109078	1	2	ORUFI02G00200	108620	109994	None	15903	2317	149250	No_or_no_constitutive_exon
ACAAGCATGATTATATTTATGAGCGTTATTATCATCCATGTTGCAGGGAGGG	123625	123692	123575	123627	1	2	ORUFI02G00240	122131	125413	None	15903	2317	149250	No_or_no_constitutive_exon
CGGTGGCGGTCGAGGTGAGTTGCGCCGGGTGGTGTTGTGGGTGACGGCAGCG	161410	161546	161596	161544	-1	2	ORUFI02G00340	161410	161710	None	15903	2317	149250	No_or_no_constitutive_exon
AGATCGCGCCGGAGAGGTTCCGGCTGGACTTCGCGGTGAGCCGGGAGCAGAC	179273	179439	179489	179437	-1	2	ORUFI02G00370	171414	180471	None	15903	2317	149250	No_or_no_constitutive_exon
CTTATCTGTATTTTATTTGCTGACATTACATTGAAAATGCACATGGGCAGTT	183114	183204	183254	183202	-1	2	ORUFI02G00380	183114	187359	None	15903	2317	149250	No_or_no_constitutive_exon
GCTAGTCCGAATCCCTGACGCGCGTTGCTCGCTCTTCTGGGCGGCAGCAGAT	359033	359361	358983	359035	1	2	ORUFI02G00600	356631	361768	None	15903	2317	149250	Yes
ATTAACAGAGTGCATTTTTCGATGAAATTAATGATTTTTGTGGGAGACAGGT	601310	601387	601437	601385	-1	2	ORUFI02G01000	596710	612983	4328053	15903	2317	149250	Yes
AAGCATCCTTGGAAAAGAAAATCATAACTACCTGGCTACTGTGGGTACAGAT	803993	804079	803943	803995	1	2	ORUFI02G01260	802116	807065	None	15903	2317	149250	No_or_no_constitutive_exon
TAAGAAGAAGGAGAAGAAAAAGAAATGGAAGGAGAGCCGGTGGGAGGGAGTG	885148	885288	885098	885150	1	2	ORUFI02G01380	874797	913681	None	15903	2317	149250	No_or_no_constitutive_exon
ATGCAATCTCCTTCGTTCTCTAAAGTGGTTGCGAATTTGGGAATGTGCAGAC	890280	890528	890230	890282	1	2	ORUFI02G01380	874797	913681	None	15903	2317	149250	No_or_no_constitutive_exon
TATGCAAACAGCTCACAGCTCTACGTGAGCTTATGTTTTTGGGTAAGCAGGG	891068	891405	891018	891070	1	2	ORUFI02G01380	874797	913681	None	15903	2317	149250	No_or_no_constitutive_exon
AAATTAAGAAGAAGGAGAAGAAAAAGAAATGGAAGGAGAGCCGGTGGGAGGG	885144	885288	885094	885146	1	2	ORUFI02G01380	874797	913681	None	15903	2317	149250	No_or_no_constitutive_exon
TTTCAGTTTCATATAGTTAATCCTCCTACTTTGTCTTTGTGGGCTAATAGGA	919877	919936	919986	919934	-1	2	ORUFI02G01410	918958	922100	None	15903	2317	149250	No_or_no_constitutive_exon
TTTGTGAGGTGGTGACCTGATGGTTTTGAGTTGATTGGGTGGGCAGGAAGGA	934482	934703	934753	934701	-1	2	ORUFI02G01440	932600	935042	None	15903	2317	149250	No_or_no_constitutive_exon
CCCCTCCCTCCCCCTCCCCGACTTCCCTCATGGCCATGGCGGGCGTGCAGGT	966495	966610	966660	966608	-1	2	ORUFI02G01490	961385	966928	None	15903	2317	149250	No_or_no_constitutive_exon
ATGAAAAATGAAGCGTCTGATTGACTCATTGATTGGGATCTTGGGAGCAGGT	989229	989334	989179	989231	1	2	ORUFI02G01540	988630	989998	None	15903	2317	149250	No_or_no_constitutive_exon
TTCCGAAATGTTTTGTTGAATCTGGCTTTGCTCAGGTTCTAGGGGCAGAGCC	1090278	1090494	1090544	1090492	-1	2	ORUFI02G01720	1087621	1091190	None	15903	2317	149250	No_or_no_constitutive_exon
AGTTTCACTCTTGTATCTCCATAAGGTAACTGTTCGTTTTACTGGGATAGGT	1104498	1104630	1104680	1104628	-1	2	ORUFI02G01760	1102230	1110852	None	15903	2317	149250	No_or_no_constitutive_exon
GATTCAATGATTCTATTCCAGTGTCATGGAATTTGGTTAGAGGGGTGCAGAT	1122845	1122967	1122795	1122847	1	2	ORUFI02G01790	1122226	1126250	None	15903	2317	149250	No_or_no_constitutive_exon
TCCAATAGATGACTAAAATTAAACTCCCAAAAATCATGTATTGGGGACAGCC	1153243	1153333	1153193	1153245	1	2	ORUFI02G01850	1152814	1154879	None	15903	2317	149250	No_or_no_constitutive_exon
TGTCCTGAAAGCTTTATTTCTCTCAATGCTGAGAACCTGTTGATGGGCAGGT	1213367	1213435	1213317	1213369	1	2	ORUFI02G01970	1211272	1216664	None	15903	2317	149250	Yes
CTTATAATGGAAATTGAGAATATTGATCATTGAACTTGATGAGGGTGCAGCA	1268975	1269049	1269099	1269047	-1	2	ORUFI02G02080	1268440	1271172	None	15903	2317	149250	No_or_no_constitutive_exon
CATATGCGGGGGTTGGGTTTGCGCGTGCGAGTGTGGGTGAGGGTATATAGAG	1276814	1276946	1276996	1276944	-1	2	ORUFI02G02090	1271209	1279223	None	15903	2317	149250	No_or_no_constitutive_exon
TTTGGTTTGGTTTGTTGGTTGTTGATTGATGCGGATGCGGGGGGGTGCAGCG	1451932	1452060	1452110	1452058	-1	2	ORUFI02G02410	1448392	1461590	None	15903	2317	149250	No_or_no_constitutive_exon
AAGCTAGTGCTTGTTTCAATCCTATGCTTACTTTTTGCTGGGTGGAACAGCC	1544988	1545064	1545114	1545062	-1	2	ORUFI02G02530	1541474	1546245	4328200	15903	2317	149250	No_or_no_constitutive_exon
ATTATGTTTTTATGTTTACTCCGTTTGACGTTTTCATTTTGTGGGGATAGCA	1644039	1644184	1644234	1644182	-1	2	ORUFI02G02670	1638101	1665964	None	15903	2317	149250	Yes
GACAGCATTCTTGGAGCAAAACGAAAGAAATATGGAGTTAGGAGGGACAGAT	1784242	1784473	1784523	1784471	-1	2	ORUFI02G02880	1781841	1792334	None	15903	2317	149250	No_or_no_constitutive_exon
TGTCTCTAGTTCTTGTTCTTGCTTTGATCACTGTATGATTGTTGGGACAGGG	1812722	1812788	1812672	1812724	1	2	ORUFI02G02940	1811932	1815569	None	15903	2317	149250	No_or_no_constitutive_exon
GTAATTTACTGATGATTCCATTTCTGTCACTAATGTTGGGAAGGGACCAGGT	1819584	1819646	1819534	1819586	1	2	ORUFI02G02950	1817362	1827742	None	15903	2317	149250	No_or_no_constitutive_exon
AAATATGATTACATGATGACTATCTGATGTGCTTTGGGGCGGTGAAACAGAG	1948147	1948240	1948290	1948238	-1	2	ORUFI02G03150	1946867	1952426	None	15903	2317	149250	Yes
TAGCTTGCGGAGTGGATTAATGGCGATCGATGTGGTGGGATGGGATGCAGGA	2045078	2045357	2045028	2045080	1	2	ORUFI02G03280	2044883	2046229	None	15903	2317	149250	No_or_no_constitutive_exon
ACTTGAATATATATCCAAGCTTTGGCAATCAATATCTCGTGGGACTGCAGAT	2159553	2159659	2159503	2159555	1	2	ORUFI02G03410	2147370	2161305	None	15903	2317	149250	Yes
CCCTATTATCCTAATTTCTCTACATTGCTGTTTTGTTTTCGAGGGTACAGGG	2187420	2187501	2187370	2187422	1	2	ORUFI02G03430	2185426	2187501	None	15903	2317	149250	No_or_no_constitutive_exon
CCTCCGGTTCAGTGCGTGGCGGTGAAAGAAAGCGACGACCTCGAGGGTAGCG	2249266	2249485	2249216	2249268	1	2	ORUFI02G03540	2249070	2249485	None	15903	2317	149250	No_or_no_constitutive_exon
ACGCCACAGGCGGCGCAAAGAGCTGACGGCCCAGATCCTGGCATCGGGAGCC	2316979	2317583	2316929	2316981	1	2	ORUFI02G03620	2316635	2319056	None	15903	2317	149250	No_or_no_constitutive_exon
TGCTGGATTCGATCCGTGGTTTTGTGTTGACTGTTTTTTTTGGTGGGCAGTC	2368755	2368856	2368705	2368757	1	2	ORUFI02G03720	2368334	2376022	None	15903	2317	149250	Yes
TTTTTTTTTGTTTTGGGTCTGATCGAGTGTTGGGTGCCATGGGCGTGCAGCT	2435992	2436190	2435942	2435994	1	2	ORUFI02G03810	2435235	2446020	None	15903	2317	149250	No_or_no_constitutive_exon
CATCTTTATCCCATATATGTGATGCTGTGCAAAAACTGAACAAGGGATAGAC	2461477	2461724	2461774	2461722	-1	2	ORUFI02G03850	2461477	2462099	None	15903	2317	149250	No_or_no_constitutive_exon
AGGTACATAATTATACGTAAAAGTATAATTGTATGTATTTGTGGGTGCAGTT	2607243	2607498	2607548	2607496	-1	2	ORUFI02G04070	2603623	2608935	None	15903	2317	149250	No_or_no_constitutive_exon
TGAGCCGCCGCCACCTTCTCCCCAACCATGGAGTCCATGAGTTGGGCAAGCG	2797304	2797365	2797254	2797306	1	2	ORUFI02G04380	2775143	2818624	None	15903	2317	149250	No_or_no_constitutive_exon
GCTTACCCCGTGGCTTTCGCTGCTCCTGGGGAACATCGCTGCGGGCGCAGCC	2784674	2784926	2784976	2784924	-1	2	ORUFI02G04400	2781143	2787552	None	15903	2317	149250	No_or_no_constitutive_exon
ATCGCTCGCTGATGGTTTGGTTCGCCGGTGGTGGGTGGTGGGTGGTGTAGAT	2894829	2894909	2894959	2894907	-1	2	ORUFI02G04570	2891136	2895210	None	15903	2317	149250	Yes
AGCTAAGTTTTTTTTAAAAAAAATATTCTGTGAATGTGTGGGATGTGCAGGG	2961347	2961416	2961297	2961349	1	2	ORUFI02G04720	2959566	2962971	None	15903	2317	149250	No_or_no_constitutive_exon
CATGGCTGCACAATCGTAAATCTATTTGAATTTTTGAATTTTGGGAACAGGG	3172449	3172560	3172610	3172558	-1	2	ORUFI02G05000	3166558	3175809	None	15903	2317	149250	Yes
CATAATACTACGAATCTGAACATGAGCAGTTTGTTTTTCATGGGATGAAGGA	3286519	3286599	3286469	3286521	1	2	ORUFI02G05160	3283659	3288926	None	15903	2317	149250	No_or_no_constitutive_exon
CATATTTTCGTCCATCCAATGGAGCTAATTGATATTCCATGGGTATGCAGGT	3565997	3566058	3565947	3565999	1	2	ORUFI02G05570	3562664	3567924	None	15903	2317	149250	No_or_no_constitutive_exon
GATTAGTGATGTGCTAATGATCTGTAATTAACGTACTAATGTGGGTGCAGCC	3641251	3642268	3641201	3641253	1	2	ORUFI02G05620	3638549	3642268	None	15903	2317	149250	No_or_no_constitutive_exon
TAGACCCCTAAAAAAACTTATCCTAGAAATGGTCCTTTTTGGGGCGTCAGAG	3654532	3654648	3654698	3654646	-1	2	ORUFI02G05630	3644357	3654804	None	15903	2317	149250	No_or_no_constitutive_exon
GGGGGGGGTACTCTTCGGCAAGGTGCGCTCGTTCCGCTAGGGAGGAGCAGGT	3684211	3684412	3684462	3684410	-1	2	ORUFI02G05670	3684211	3684975	None	15903	2317	149250	No_or_no_constitutive_exon
TGTCTGTCTGTCTGTCTGTCTTTCTTTCTTTGGGGTCCGGGGGTTAACAGGT	3849144	3849234	3849284	3849232	-1	2	ORUFI02G05930	3838906	3851664	None	15903	2317	149250	No_or_no_constitutive_exon
CTGCAAACCCAAAAATTCATGTTTGTGAATGTGCTGTGTGGGCGGTGTAGGT	3974478	3974760	3974810	3974758	-1	2	ORUFI02G06070	3974478	3977772	None	15903	2317	149250	No_or_no_constitutive_exon
TCTTCTACCTTATTAAGCTAATTAACGTGTGCGTGGTTAATTAATGGGAGAT	4001412	4001660	4001710	4001658	-1	2	ORUFI02G06110	3994865	4001846	None	15903	2317	149250	No_or_no_constitutive_exon
ACTTTTATCCAGGTATGTTCCATCTTTTTTGCCGCCGTCATTTGGGAAAGAG	4080661	4080675	4080611	4080663	1	2	ORUFI02G06210	4078338	4087132	None	15903	2317	149250	No_or_no_constitutive_exon
TTACGATATCCCCATAGGTACTATTGTGCTTGTTAACGTATGGGCAATAGGT	4369035	4369104	4368985	4369037	1	2	ORUFI02G06550	4367508	4369104	None	15903	2317	149250	No_or_no_constitutive_exon
GCGTCGTCGCCGTCGTCGTCGTCGTCGTCTTCGCCATGCTTTGGGTGAAGCT	4451943	4452828	4451893	4451945	1	2	ORUFI02G06620	4407845	4456683	None	15903	2317	149250	No_or_no_constitutive_exon
GTTCACTTTAACCAGAACCTAACGCTTCTTCTGTTAACTACATGGGACAGAT	4465177	4465440	4465490	4465438	-1	2	ORUFI02G06650	4464392	4472716	None	15903	2317	149250	No_or_no_constitutive_exon
AGTTTCAGCAGTGCGGTACTATACTGTAACATGTTTAATTGGGATTGCAGGT	4495008	4495110	4495160	4495108	-1	2	ORUFI02G06710	4495008	4497886	None	15903	2317	149250	No_or_no_constitutive_exon
TCTTGGCGACGGCGACGCCATTGATGTGCCTTACTTGCATGGGATTGCAGAG	4630727	4631268	4631318	4631266	-1	2	ORUFI02G06890	4617261	4636839	None	15903	2317	149250	No_or_no_constitutive_exon
GGAGGTTGAAGCTGACGAAGATGGGGCTCTCCGGCCGTGACGGGTAGCAGAA	4631100	4631234	4631050	4631102	1	2	ORUFI02G06900	4622030	4634414	None	15903	2317	149250	No_or_no_constitutive_exon
TCTTGACGGTGGCGAGACGCCATTGACGTACCTTTTGCATGGGATTGCAGAG	4643787	4644328	4644378	4644326	-1	2	ORUFI02G06920	4637190	4645567	None	15903	2317	149250	No_or_no_constitutive_exon
AATATTAATCAGTTAATTACTGTGTGTTGTGTACGTGTTGGGGGGTGTAGGT	4793755	4793854	4793904	4793852	-1	2	ORUFI02G07110	4788026	4794541	4328585	15903	2317	149250	No_or_no_constitutive_exon
CCAGCAATAGAAAATTCCAACATTTTCGCCAAGATTTCATGGGATTGAAGCT	4816919	4817506	4817556	4817504	-1	2	ORUFI02G07150	4812107	4823046	None	15903	2317	149250	No_or_no_constitutive_exon
TCCTCGCTGATCGATCTCACTCCACGTCGTAGCTGTGAGCTGTAGGGCAGGG	5094860	5094919	5094969	5094917	-1	2	ORUFI02G07530	5090821	5095201	None	15903	2317	149250	No_or_no_constitutive_exon
TTTCATGAACCCATTTCTCAACTTGGCACGTTTGTGGGGAAAAAAAACAGCA	5160358	5160472	5160522	5160470	-1	2	ORUFI02G07610	5156514	5162996	None	15903	2317	149250	No_or_no_constitutive_exon
AGTGGTGGCCTTTATATCTTGATGATCAAGAATGCGTGGGAAAAATTCAGCT	5160358	5160406	5160456	5160404	-1	2	ORUFI02G07610	5156514	5162996	None	15903	2317	149250	No_or_no_constitutive_exon
ATTGTTTCTTGGGTTTTTGAGTTTTGACCGCGAGATTTCGGGAAATGCAGCA	5181754	5181852	5181902	5181850	-1	2	ORUFI02G07640	5175441	5182207	None	15903	2317	149250	No_or_no_constitutive_exon
GAGAAACCTAAATAATATACATGTTACAAGCATTTCTCCGGGTGGAACAGAT	5852939	5852992	5853042	5852990	-1	2	ORUFI02G08460	5851423	5853928	None	15903	2317	149250	No_or_no_constitutive_exon
TCGCCAGAGAAGGGGAAGGGGCTCTCTCTGGCGTGGGGCATGGATGACAGAG	6049860	6049983	6050033	6049981	-1	2	ORUFI02G08730	6049860	6050166	None	15903	2317	149250	No_or_no_constitutive_exon
TGATTTGTGCATCTTATCCTATTATATACAGCCTGCAATGAGGGTTATAGGC	6145241	6145612	6145662	6145610	-1	2	ORUFI02G08880	6138348	6147325	None	15903	2317	149250	No_or_no_constitutive_exon
GCGGGGTTTTTTTGCTTTTGCGCGCGGCGTCGTGTGGGGCGGTGGGGAAGGC	6154153	6154281	6154103	6154155	1	2	ORUFI02G08920	6153831	6160985	None	15903	2317	149250	Yes
TGTAGGAGTCGAGGTCGCCCTAGGTGAATGGGAGTGGGAAGGGTGAGTAGGG	6328653	6328708	6328758	6328706	-1	2	ORUFI02G09110	6328653	6328994	None	15903	2317	149250	No_or_no_constitutive_exon
TCGGCGGCGCGCTGGCGGCGGCGGCGAACACCGTCGAGCACGGCGGGCAGCT	6565911	6566151	6565861	6565913	1	2	ORUFI02G09370	6565268	6566151	None	15903	2317	149250	No_or_no_constitutive_exon
TGGGTAACGAGCCAGGCGTAAATAATGGGCACTTGGCTATGTGGGCGCAGAG	6685869	6685969	6686019	6685967	-1	2	ORUFI02G09530	6676786	6687165	None	15903	2317	149250	No_or_no_constitutive_exon
GCTCATGGAAGTGAGAAACTCCAGTTCTTTCAGTCACTGTAATTGGGCAGGA	6683523	6684110	6684160	6684108	-1	2	ORUFI02G09530	6676786	6687165	None	15903	2317	149250	No_or_no_constitutive_exon
GTGAAGAAATATCCTCCTTTTTCTTAACTTCCAACACACTAGGGATCCAGAA	6769962	6770114	6770164	6770112	-1	2	ORUFI02G09620	6767667	6774266	None	15903	2317	149250	Yes
AAGCTTCATCCCTGTGCTAACAAGTCTACATATCTGCATGAATCTGGGAGCT	6984993	6985156	6984943	6984995	1	2	ORUFI02G09840	6978543	6985401	None	15903	2317	149250	No_or_no_constitutive_exon
CCTCCAAGGCGGCCACACTCCTGGTGATCGGGCGGATCTAATGGGTGCAGGA	7341645	7341762	7341812	7341760	-1	2	ORUFI02G10160	7341645	7342076	None	15903	2317	149250	No_or_no_constitutive_exon
TCCCCCTCTCGACTGGAACCTCCTCGATTGTCTCGTCGTTGGGAAGGTAGGG	7425346	7425394	7425296	7425348	1	2	ORUFI02G10230	7425072	7435881	None	15903	2317	149250	Yes
AATAAAGATCAAGAGGAAGAATGGTAGAGCCGGCCGGGACAATGGTGCAGTG	7607560	7609563	7609613	7609561	-1	2	ORUFI02G10380	7606803	7617489	None	15903	2317	149250	No_or_no_constitutive_exon
GATATGGCGTTCCATTTTTTTATCGGTGTTTGGTTGGTGGGCGGGAGTAGGA	7767464	7767657	7767707	7767655	-1	2	ORUFI02G10520	7733204	7768793	None	15903	2317	149250	No_or_no_constitutive_exon
ATATATAGAAGAAGGATGAACACCTGCGATTTTTGGTTGGGGATGAGCAGTC	7995282	7995729	7995779	7995727	-1	2	ORUFI02G10810	7993542	7998067	None	15903	2317	149250	No_or_no_constitutive_exon
AAAATAGCACTTCGAAAACGATGAATGAATTCAAATGTGTGGGTCTAAAGTC	8002549	8002706	8002499	8002551	1	2	ORUFI02G10820	7999778	8002706	None	15903	2317	149250	No_or_no_constitutive_exon
CTACTGTACCTACTCTTGAGTAATAATTGTCACTCTGCTCTGGGATGCAGGG	8206758	8207043	8207093	8207041	-1	2	ORUFI02G11050	8206758	8208843	None	15903	2317	149250	No_or_no_constitutive_exon
GTGCAATTAATTTAAATCTGATTTGTGTGTATTATTAATTGTGGGTGCAGGG	8218080	8218773	8218823	8218771	-1	2	ORUFI02G11080	8216818	8219799	None	15903	2317	149250	No_or_no_constitutive_exon
TATTATGGAAGCTACAAGTAATTTTTCTTACTTGCAACCTTGGGGATCAGCG	8311351	8311543	8311593	8311541	-1	2	ORUFI02G11200	8309855	8313895	None	15903	2317	149250	No_or_no_constitutive_exon
CGATCAGGGCGCGGGTCAAGGCCCCCTTGAGCCGTTGGGCTCAAGGGGAGGG	8608989	8609269	8608939	8608991	1	2	ORUFI02G11460	8608238	8609269	None	15903	2317	149250	No_or_no_constitutive_exon
AGTAAGCTGTAAGTACTGCCAGCATTACGCCGTGGTGGCCAGGTGGGGAGCG	8614104	8614446	8614054	8614106	1	2	ORUFI02G11470	8611699	8614446	None	15903	2317	149250	No_or_no_constitutive_exon
TCAATCTGTTCGCGAAATTGATCGATTCTTGTGTTGATCTGGGGGGGCAGAT	9051260	9051607	9051210	9051262	1	2	ORUFI02G11890	9050492	9053354	None	15903	2317	149250	No_or_no_constitutive_exon
TCACAGGTTTCTTTGTACATTATCCAAATCTTCTCTACACTGGGCAACAGCT	9082828	9082856	9082906	9082854	-1	2	ORUFI02G11940	9082494	9083430	None	15903	2317	149250	No_or_no_constitutive_exon
TGAGGAGGAGAAGAAGAAGGTGGTGGTGGTGGCGAGGGGGGAAGAAGTAGAA	9123635	9123867	9123917	9123865	-1	2	ORUFI02G11970	9110178	9125652	None	15903	2317	149250	No_or_no_constitutive_exon
ATGGGCTGCTCACCTTCTAAGGTGTGTTCATGTCCACATTATAAGGGCAGTT	9561008	9562035	9560958	9561010	1	2	ORUFI02G12480	9558520	9567666	None	15903	2317	149250	No_or_no_constitutive_exon
GGATTCTGATTTGGGACTTCTTCTCTTTTTCTCTCTCCGTGTGGGTGCAGCG	9959591	9959697	9959747	9959695	-1	2	ORUFI02G12760	9957250	9959888	None	15903	2317	149250	No_or_no_constitutive_exon
TAGTCCTAACTAGTTAAAATAGTAAAAATATCGAGAAAAGGGCGGAGTAGTC	10089079	10089216	10089029	10089081	1	2	ORUFI02G12900	10088889	10097386	None	15903	2317	149250	No_or_no_constitutive_exon
ACAAAACCACAGGTACTTGATTGTAATTGATGATATATGGGAGAAATCAGCA	10827830	10829755	10829805	10829753	-1	2	ORUFI02G13530	10827071	10833133	None	15903	2317	149250	No_or_no_constitutive_exon
GGCGGCCGCCATGGATGGATGCTGGTGCAGGTGGGGCAGGGGACGTACAGCA	10982962	10983227	10983277	10983225	-1	2	ORUFI02G13690	10976646	10983987	None	15903	2317	149250	No_or_no_constitutive_exon
CTCCATCTGAAGCAAAATCTAAGTGAACTAGTACTTTCTTAGGGTGGTAGTA	11159954	11160156	11160206	11160154	-1	2	ORUFI02G13860	11159003	11166683	None	15903	2317	149250	No_or_no_constitutive_exon
AGGTTTGATTGAATTGACGAGGGTTGATTTGTTTGGTGTTTTCAGGGAAGCT	11542624	11542756	11542806	11542754	-1	2	ORUFI02G14200	11542469	11548115	None	15903	2317	149250	No_or_no_constitutive_exon
TGGCGACGGTGGCTGATGGTTGTCGGTGGCTGCATGTGGGGGCTGGGAAGGT	11860277	11860662	11860712	11860660	-1	2	ORUFI02G14510	11859689	11860995	None	15903	2317	149250	No_or_no_constitutive_exon
ATGAGGTCACGGAGAGGCGGATCTGTCAGTCACAGGTCTGGCTGGGATAGAT	12061715	12061841	12061891	12061839	-1	2	ORUFI02G14720	12061013	12061927	None	15903	2317	149250	No_or_no_constitutive_exon
CATGATGGAATCTTGGAGGATGTAGTCTCCCAGCTGAGATTGTTGGGAAGTA	12211630	12211692	12211742	12211690	-1	2	ORUFI02G14810	12211253	12212762	None	15903	2317	149250	No_or_no_constitutive_exon
GTAAAGGCGAACTCAAGAAGGTTACAGGTGAATCATCTGGGGTAATGCAGGA	12461943	12462156	12462206	12462154	-1	2	ORUFI02G15050	12461943	12463396	None	15903	2317	149250	No_or_no_constitutive_exon
TCAATTGATGCTTGCTTTATGTATGAGTACTTTGGTGGTGGGATGTGCAGGT	12599022	12599154	12598972	12599024	1	2	ORUFI02G15180	12597991	12601139	None	15903	2317	149250	No_or_no_constitutive_exon
AATCACAATTATATGCCAAACCAGTTTTTAATATTGTTGCATGTGGGCAGCT	12646935	12647061	12647111	12647059	-1	2	ORUFI02G15190	12645254	12648761	None	15903	2317	149250	No_or_no_constitutive_exon
CAGGATTATATTCAACTTTTTTTTTACAATTTGTAATCTGTAGGGTGTAGAC	13106913	13106930	13106980	13106928	-1	2	ORUFI02G15500	13093734	13113406	None	15903	2317	149250	No_or_no_constitutive_exon
CGAATATAGGACTCGAGAGGAGGAATCCGAGGACGAATATGGGAGTCCAGAG	13353877	13354083	13354133	13354081	-1	2	ORUFI02G15670	13353877	13356625	None	15903	2317	149250	Yes
AAGGACCCACAGGTTTAGGTAAATATCTAATGCGTTCCCCAACGGGAGAGGT	13364497	13364875	13364925	13364873	-1	2	ORUFI02G15680	13364497	13366882	None	15903	2317	149250	No_or_no_constitutive_exon
TAACAAAATGCTAATGTGTATTGTATACTATGAAATGATAAATGGGTTAGGA	13988698	13989199	13989249	13989197	-1	2	ORUFI02G15900	13977649	13990054	None	15903	2317	149250	No_or_no_constitutive_exon
AGGAGGTGGGCGACGGCGCACGCGAGCGCAGGAGGCGGGCGAGGTTGCAGAG	13979137	13979254	13979087	13979139	1	2	ORUFI02G15910	13977711	13979254	None	15903	2317	149250	No_or_no_constitutive_exon
GATGCTTGTATGTACGTTAATTGATTTTTGCGATGTTTTGGTGGGTGCAGCA	14231475	14231646	14231696	14231644	-1	2	ORUFI02G16090	14231475	14232150	None	15903	2317	149250	No_or_no_constitutive_exon
TTCAAAGTTTCAAACTCATCAAGTAATTGGTTTACTTTCTTTGGGAGCAGAA	14569826	14569907	14569957	14569905	-1	2	ORUFI02G16450	14566099	14574883	None	15903	2317	149250	No_or_no_constitutive_exon
CCGATGTTGGCCCAACTTAAGTCCACCGAGGTTGGTCACGGTGGGGAAAGGG	14671204	14671438	14671488	14671436	-1	2	ORUFI02G16590	14666410	14671596	None	15903	2317	149250	No_or_no_constitutive_exon
GTGCGTGCGTTCGTCTCTGATCTCGGTGGGGAGCACACGGGGGGGCGCAGGC	15117554	15117684	15117734	15117682	-1	2	ORUFI02G17030	15113034	15118176	None	15903	2317	149250	Yes
CCTCGCTGGTGTTGACGGAGGTGCACCGGATCAGGAGGGACAAGAAGAAGGT	15359506	15359636	15359456	15359508	1	2	ORUFI02G17240	15356805	15360864	None	15903	2317	149250	No_or_no_constitutive_exon
TCCAAATTATATCAGTGAAGATTTTATGGTTTCTGTGGCCACGGGTACAGGG	15569430	15569585	15569635	15569583	-1	2	ORUFI02G17470	15566829	15576314	None	15903	2317	149250	Yes
TCCACGTCGTCTACCCGCTCGCCGGCCGCCTCCGCCTCACGCCGGGCAAGAC	15634849	15635029	15635079	15635027	-1	2	ORUFI02G17530	15634849	15642017	None	15903	2317	149250	No_or_no_constitutive_exon
TGGATACAGGCCGTTGTGCCTGGTCGTCTCCTGCGCTTGGGCGATGGTAGCT	15685305	15685412	15685462	15685410	-1	2	ORUFI02G17630	15683790	15685639	None	15903	2317	149250	No_or_no_constitutive_exon
CGATCACCTTCGATGAGGACGGAGCAGGAGCGGCAGGGTCCAGGGATCAGAG	15898932	15899177	15898882	15898934	1	2	ORUFI02G17770	15898894	15899177	None	15903	2317	149250	No_or_no_constitutive_exon
TTGTTCATATGTTTGAAATCTCATGTGCAACTCATGTTTGGGCGCAACAGGT	16000269	16000437	16000487	16000435	-1	2	ORUFI02G17850	15998345	16010081	None	15903	2317	149250	No_or_no_constitutive_exon
ATTTGAACAAACATTACTTACATAATGAGTTTCGTGTTGCGGGGCAGCAGCT	16162623	16162672	16162573	16162625	1	2	ORUFI02G17960	16157018	16162672	None	15903	2317	149250	No_or_no_constitutive_exon
ATTTTCTGCCAGGAGTTCTTTTACATTACTTGTTTCTGTGGGATGTGCAGGT	16456020	16456188	16456238	16456186	-1	2	ORUFI02G18230	16439635	16456882	None	15903	2317	149250	No_or_no_constitutive_exon
TCAATCCATTGCATTGTATTTTGATTATTTGATTGAATGGTTGGGAGCAGGG	16560441	16561042	16560391	16560443	1	2	ORUFI02G18310	16559991	16561042	None	15903	2317	149250	No_or_no_constitutive_exon
GCGCCGTCTCTCCCGGCGGGCGGCCGCCGCCGCCGCCTCCGCGGGTGGAGCT	16737653	16738076	16737603	16737655	1	2	ORUFI02G18450	16718318	16742344	None	15903	2317	149250	No_or_no_constitutive_exon
TGGCGGCGGTGCACTGTGGCAGATGAGCAGTCGGTGCGCGGGGGCAGCAGCG	16739164	16739490	16739114	16739166	1	2	ORUFI02G18450	16718318	16742344	None	15903	2317	149250	No_or_no_constitutive_exon
GGCGCGGGAAGATAGCGACATACATGCGGCGTGAATTGCGGGAACGGCAGGT	16773941	16774027	16773891	16773943	1	2	ORUFI02G18490	16773688	16774731	None	15903	2317	149250	No_or_no_constitutive_exon
TATTGATTGGGATTGAGATTTTCTGATCGGAGTTTGTTCGGGGATTACAGGT	16871748	16871968	16872018	16871966	-1	2	ORUFI02G18600	16870929	16872367	None	15903	2317	149250	No_or_no_constitutive_exon
TGTTGTAGTTAGGCATGAGCCAACGAAAACTAAAAAAAAATGGGATGCAGGA	17095393	17095608	17095343	17095395	1	2	ORUFI02G18840	17093840	17097053	None	15903	2317	149250	No_or_no_constitutive_exon
TTGCTGCATTGTCATTGCAGTGCTAATATAAACGAATTGTGGGCGTGCAGGC	17168750	17169313	17168700	17168752	1	2	ORUFI02G18880	17168541	17169313	None	15903	2317	149250	No_or_no_constitutive_exon
CGTACGACACGCCGGCGGACGGGGTGGCGTGATCTGGACGGGAAGGACAGAG	17279057	17279264	17279007	17279059	1	2	ORUFI02G18980	17278897	17279264	None	15903	2317	149250	No_or_no_constitutive_exon
ATACTGGTTAGCTTAGTTTTTTTTTCTCATGTTTTGGTCAACATGGGCAGGG	17284602	17284805	17284552	17284604	1	2	ORUFI02G18990	17283380	17288173	None	15903	2317	149250	No_or_no_constitutive_exon
ACCATTTTTAGTTGAGTTCCCTTATTTGTGTATTTGTGTGTGGGATGCAGAA	17339198	17339369	17339419	17339367	-1	2	ORUFI02G19030	17333795	17342057	None	15903	2317	149250	No_or_no_constitutive_exon
GGCGAGTCATCGTCGTCGCGCGGGAGATGACCGGTGGGGAGAGTGAAGAGGG	17683941	17684237	17683891	17683943	1	2	ORUFI02G19310	17683698	17686933	None	15903	2317	149250	No_or_no_constitutive_exon
AATATTCTGCGTTCTTTACCATGTGTTCATGTTATGCTGTTGGGTGGCAGGT	17912132	17912189	17912239	17912187	-1	2	ORUFI02G19570	17911318	17917106	None	15903	2317	149250	Yes
GGAGGCGCAGCCGAGGTGTCCGGCGGCGGGAACGGGAGGAGGGCGTGCAGGG	17999460	17999602	17999410	17999462	1	2	ORUFI02G19640	17999366	17999602	None	15903	2317	149250	No_or_no_constitutive_exon
TGGTGATTTTAAGTGGTTCTGAATCATGTGGGTGATTCTTGGGGTTGCAGTG	18050735	18050891	18050685	18050737	1	2	ORUFI02G19710	18049326	18056255	None	15903	2317	149250	No_or_no_constitutive_exon
TCGGTCGATCGTAAACTGACGCGCGCGCGCGATGGATGGGAGTAATGCAGGG	18065601	18065861	18065911	18065859	-1	2	ORUFI02G19720	18056225	18066065	None	15903	2317	149250	No_or_no_constitutive_exon
TCAATTTGTTTTTGATAATAATCCTATTCTGTTTTCTTTGGTGGGGAAAGAC	18159348	18159452	18159502	18159450	-1	2	ORUFI02G19810	18153372	18160915	None	15903	2317	149250	Yes
ATTTGCATTGATCCTTTTTTCATTTCTTTTTTTGTTTCCTTGGTGGGTAGAA	18233359	18233531	18233581	18233529	-1	2	ORUFI02G19910	18232610	18247897	None	15903	2317	149250	Yes
CTTGGTTTTCCTTTTATTTATATCGAAACATCATCTTGGAACCAGGGGAGAT	18240024	18240321	18240371	18240319	-1	2	ORUFI02G19910	18232610	18247897	None	15903	2317	149250	No_or_no_constitutive_exon
TTGTATTGATCCTTTTTTTTAATTTCTTTATTTGTTTCATTGGTGGGTAGAA	18379291	18379463	18379513	18379461	-1	2	ORUFI02G20100	18377639	18388726	None	15903	2317	149250	No_or_no_constitutive_exon
CCTCGTGTTAAACCTTAGTACTAATCTGATCTCGTGGCATTGCAAGGGAGAA	18783916	18783984	18784034	18783982	-1	2	ORUFI02G20520	18776048	18784580	None	15903	2317	149250	No_or_no_constitutive_exon
AATTAAGTTTTGTGATAGCTAATTGATATTGATTTTGTGGGCGGATGCAGCT	19282016	19282079	19281966	19282018	1	2	ORUFI02G21000	19281408	19283212	None	15903	2317	149250	No_or_no_constitutive_exon
TTCCATTTCTCCACTTCTGGTATATTAATTACTCTATGTCGGGTATGCAGGG	19696911	19696982	19696861	19696913	1	2	ORUFI02G21410	19693166	19701763	None	15903	2317	149250	No_or_no_constitutive_exon
CAATAGGAAGAAGCTGTAGAGTTGATCTTTTTTTTTTTTGGGTGATGAAGAT	19731780	19731852	19731730	19731782	1	2	ORUFI02G21430	19728771	19734038	None	15903	2317	149250	No_or_no_constitutive_exon
AAATATCTTCTTTTTATTTTTCTTCTGACCTGAATTGGTTGTGGGCGCAGCC	19867409	19867751	19867801	19867749	-1	2	ORUFI02G21600	19867409	19868551	None	15903	2317	149250	No_or_no_constitutive_exon
GTGTTTTACCAGTTTCTACTGTTCTCACCACTACCTTATAATGTGGGCAGCA	19983963	19984065	19984115	19984063	-1	2	ORUFI02G21730	19982980	19986890	None	15903	2317	149250	No_or_no_constitutive_exon
ACACATGTGTGGTAGCCTCAACTATTTTCTTTTTTGTTTGTGGGTGGAAGAA	20160658	20160744	20160794	20160742	-1	2	ORUFI02G21890	20158940	20161693	None	15903	2317	149250	No_or_no_constitutive_exon
TCCGCCCTGGCAAGTTGTACTGCCATGGCGAGCTACCGAAGTGGGTGCAGGA	20635085	20635328	20635378	20635326	-1	2	ORUFI02G22480	20635085	20635627	None	15903	2317	149250	No_or_no_constitutive_exon
GCGCTCTGTGAGGATTGATTCGTCATACCGTATCGTCGTGGGGGGAACAGAT	21297332	21297490	21297282	21297334	1	2	ORUFI02G23420	21296982	21299844	None	15903	2317	149250	No_or_no_constitutive_exon
AACATATTTTATTGGATTTTGATTAATTTATTTATTTTTATGTTGGGAAGAT	21532277	21532334	21532384	21532332	-1	2	ORUFI02G23620	21526328	21535038	None	15903	2317	149250	No_or_no_constitutive_exon
ATCTTTGTCTGGTTTCGCGTACGTGTTGTGAGTTTGGCGCGCGGGTGCAGGC	21554795	21555038	21555088	21555036	-1	2	ORUFI02G23660	21554795	21555989	None	15903	2317	149250	No_or_no_constitutive_exon
GTGAAAGTTTTGCTTCTAAATTAATTTTTGATTGATGCTGGGATTGGCAGGT	21647969	21648102	21647919	21647971	1	2	ORUFI02G23830	21646061	21651562	None	15903	2317	149250	No_or_no_constitutive_exon
ATTTGAATTTGTGGTTAACTTTTGTTTTTGTTTTTGTTTTTGGGTGACAGGT	21690385	21691589	21690335	21690387	1	2	ORUFI02G23880	21688392	21691589	None	15903	2317	149250	No_or_no_constitutive_exon
GAGATTTTCGGTTTACTCATTGTTGATTTTGCCGTGATTGGGTTGGGCAGGG	21864208	21864344	21864158	21864210	1	2	ORUFI02G24130	21862794	21871224	None	15903	2317	149250	No_or_no_constitutive_exon
GAGGCGTGGGCGGAGTAGAGGAGAAGATCGTGAGGCTGTTCGTGGGGTAGGT	21871657	21871777	21871607	21871659	1	2	ORUFI02G24150	21871518	21871777	None	15903	2317	149250	No_or_no_constitutive_exon
ACTCGAAAAAATTGAGAATTGCAATTTACCTGTCTCATTTGGGTGAGCAGGA	22006612	22006660	22006710	22006658	-1	2	ORUFI02G24360	22006039	22007525	None	15903	2317	149250	No_or_no_constitutive_exon
GAACGGGAGTAGGCGGCGGAGGTCGCGCTCGTTGCCGTCGACGGGCTGAGGA	22148777	22149193	22149243	22149191	-1	2	ORUFI02G24620	22148777	22149497	None	15903	2317	149250	No_or_no_constitutive_exon
TATATCGCGATGTGTTCTTGATTTCTTGGGCGTGTTGGAAATGGGGGCAGTT	22170153	22170291	22170103	22170155	1	2	ORUFI02G24640	22163881	22172529	None	15903	2317	149250	No_or_no_constitutive_exon
GTAATTATTTTTACCTCTATGCATGATCACTAACATTGCAACTGGGACAGAG	22274358	22274461	22274511	22274459	-1	2	ORUFI02G24820	22274358	22278014	None	15903	2317	149250	No_or_no_constitutive_exon
TGCTCGGGCGGCAAGCCCGGCGAGGAGGGAGGCTGTGGTCAGGGGGGCAGCC	22340648	22340762	22340812	22340760	-1	2	ORUFI02G24900	22327382	22348153	None	15903	2317	149250	No_or_no_constitutive_exon
GATTCAATCAATCGGGGTGGATTGTATTTTTCTTTTGTTTGGGGGGGAAGGG	22409480	22409703	22409430	22409482	1	2	ORUFI02G25020	22408976	22413813	None	15903	2317	149250	No_or_no_constitutive_exon
TTGGAGGTAACAGACCCCTTCATATGCGTGATATTAGGGTGACAGTTGAGAG	22474662	22474753	22474803	22474751	-1	2	ORUFI02G25090	22470499	22478062	None	15903	2317	149250	No_or_no_constitutive_exon
TAATTTCAATGACACTTTATATTAGTTTTGATCCTTGGGAGGTAATGCAGGT	22668601	22668673	22668723	22668671	-1	2	ORUFI02G25350	22667668	22673465	None	15903	2317	149250	No_or_no_constitutive_exon
GGCGCTATCTCCACCTCATCGTGCTGATTTTCCCTTCTGTGGGTGTGCAGGA	22982206	22982380	22982156	22982208	1	2	ORUFI02G25600	22981881	22984543	None	15903	2317	149250	No_or_no_constitutive_exon
GCTTTACCACTGCACTGGTTATGACTAATTTGGACATGTTATGTGGGTAGAT	23139529	23139664	23139479	23139531	1	2	ORUFI02G25840	23135685	23141857	None	15903	2317	149250	No_or_no_constitutive_exon
ATTAATATCGTCTGGTCATTTTTCTTTTTTTTTCCAACCGGGCTAAACAGGG	23249516	23249624	23249674	23249622	-1	2	ORUFI02G25950	23242539	23254983	None	15903	2317	149250	No_or_no_constitutive_exon
CACTGATTTCGCAACTAACACCATCTAGTTGCCGTGTGGGGGCGGCGCAGGG	23570277	23570608	23570658	23570606	-1	2	ORUFI02G26280	23568571	23572604	None	15903	2317	149250	No_or_no_constitutive_exon
CATGTTGTTTGTTCTGTATTTTATATTTATCTCTTTGTTCATGTGGGAAGCA	23683549	23683762	23683499	23683551	1	2	ORUFI02G26400	23680847	23689390	None	15903	2317	149250	No_or_no_constitutive_exon
CTATTTCCGGAACATCCTTACTGAGTTACTGACTGATTCGGGGGTTGCAGAT	23817041	23817107	23816991	23817043	1	2	ORUFI02G26560	23812429	23817790	None	15903	2317	149250	No_or_no_constitutive_exon
ATTACATTCTGGGGTACACTGAGTAATTTGCAATTTTGCCGTGGGTGCAGGC	24010372	24011077	24010322	24010374	1	2	ORUFI02G26830	24003893	24011077	None	15903	2317	149250	No_or_no_constitutive_exon
TTTTATTCTGACGTTTGGTTCATTGAACTAAGTTTTCTTTCTGGGAACAGGT	24105270	24105426	24105220	24105272	1	2	ORUFI02G26990	24099568	24106796	None	15903	2317	149250	No_or_no_constitutive_exon
CAAAAAGAATGACAGATGTATTGTACCAACCTGCTATTGTTTTAGGGGAGAT	24282998	24283063	24283113	24283061	-1	2	ORUFI02G27200	24282235	24286105	None	15903	2317	149250	No_or_no_constitutive_exon
TTCATTTGTTACGTACTCTGACTGGATAGTTGGGGGTTTTGTGGGTGCAGGT	24374167	24374264	24374314	24374262	-1	2	ORUFI02G27310	24368529	24375239	None	15903	2317	149250	No_or_no_constitutive_exon
AGAAACGGGCTTTTAACATCCAATTAATTGTTATGTTTGTGGGGGTGTAGCG	24429058	24429090	24429008	24429060	1	2	ORUFI02G27380	24425326	24429749	None	15903	2317	149250	No_or_no_constitutive_exon
AAAAAAAACAACGACGTTGTCATCGCCGACGAACTTCTTTGAGAGGGAAGAG	24457267	24457768	24457217	24457269	1	2	ORUFI02G27410	24450680	24472583	None	15903	2317	149250	No_or_no_constitutive_exon
AAATTACGTATACAAGTTACTTATGTGTTTTCTTAATTTAGGGAATGCAGCG	24542577	24542649	24542527	24542579	1	2	ORUFI02G27520	24536572	24542883	None	15903	2317	149250	No_or_no_constitutive_exon
ATGCAGTCACAAGGTCAGATTGATCGATGCAGAGAACATGGGAAGTGTAGGC	24551452	24551548	24551402	24551454	1	2	ORUFI02G27560	24550850	24551807	None	15903	2317	149250	No_or_no_constitutive_exon
CTCTAAAAATTCTCCCTTGTTGCGGTTCCTAAATTTGTGGGTGGAAACAGAA	24682619	24682789	24682569	24682621	1	2	ORUFI02G27760	24681567	24685480	None	15903	2317	149250	No_or_no_constitutive_exon
TCTGCTGTTAACATCACTTTGTAACAATCTATAGAGCTGGGGGAACGCAGCG	24688348	24688436	24688298	24688350	1	2	ORUFI02G27770	24686020	24689355	None	15903	2317	149250	No_or_no_constitutive_exon
ATTTACGTGGTGTCGAGAGGGTGATGAATGCTGCTTCGTGGGGTGATCAGGA	24704996	24705050	24704946	24704998	1	2	ORUFI02G27810	24704449	24709924	None	15903	2317	149250	No_or_no_constitutive_exon
CGTACTGTACTGATCATGAGTCTTACTCCTACATGGTATCGGGCGTGCAGTC	25047192	25047333	25047383	25047331	-1	2	ORUFI02G28230	25046823	25047837	None	15903	2317	149250	No_or_no_constitutive_exon
TTGAAAACATTCCTTTGCCTGCATTCACAGTCACATTTACATGGGTGCAGAC	25051136	25051197	25051086	25051138	1	2	ORUFI02G28240	25049564	25053511	None	15903	2317	149250	No_or_no_constitutive_exon
AAGGGATATACTGCCAGATAATTCATATGCTAAAACTTGGGGAAGGACAGAA	25129609	25129699	25129749	25129697	-1	2	ORUFI02G28340	25128967	25148553	None	15903	2317	149250	No_or_no_constitutive_exon
ATCAAGATCTGTCCATTAACGAAATGGTGTATGTTGTGGGGATATGTAAGTC	25166568	25166834	25166884	25166832	-1	2	ORUFI02G28360	25164817	25169540	None	15903	2317	149250	No_or_no_constitutive_exon
AACTTTTTTGAGGGATAACGCAGAATACCTGATGAGGTGTGGATAGGGAGGG	25231586	25231832	25231536	25231588	1	2	ORUFI02G28430	25225963	25232181	None	15903	2317	149250	No_or_no_constitutive_exon
TTCTTCTGTAACTTGATCTCGAAATTTCCATTCATGAAACGGCTGGGCAGTT	25268123	25268441	25268073	25268125	1	2	ORUFI02G28510	25262436	25273771	None	15903	2317	149250	Yes
CTACAATCACCTGGTGCAATTCAGTTTACATTTCTCGATGGGGACAAAAGTT	25268521	25268643	25268471	25268523	1	2	ORUFI02G28510	25262436	25273771	None	15903	2317	149250	Yes
TCATGCTAATCTCTATTTTATTCATAATAATGAACTCCAGATTGGGGAAGGA	25270601	25270758	25270551	25270603	1	2	ORUFI02G28510	25262436	25273771	None	15903	2317	149250	No_or_no_constitutive_exon
TTGTTTTTTCCCATAGCCATCTGAATTCCTTGATTCTGTGGGCTGAACAGCT	25279467	25279569	25279417	25279469	1	2	ORUFI02G28530	25277456	25279723	None	15903	2317	149250	No_or_no_constitutive_exon
GTTGCACTGGAAAATTTCTGATTTGAAACTATTCAACCTTCAATGGGCAGAT	25578273	25578400	25578450	25578398	-1	2	ORUFI02G28940	25571831	25581121	None	15903	2317	149250	No_or_no_constitutive_exon
AGAAGCCAGCCCAATAAGAAATGAAAAATTAGAAAGGCTAGGGTTTGGAGTT	25610428	25610720	25610378	25610430	1	2	ORUFI02G28990	25609624	25612489	None	15903	2317	149250	No_or_no_constitutive_exon
ATTGCTTCATGCGTTCGTGTGCTGGTTTATGTTGTTTGATTGATGGGTAGGT	25880748	25880999	25881049	25880997	-1	2	ORUFI02G29270	25880748	25882868	None	15903	2317	149250	No_or_no_constitutive_exon
AACTTTGCACTTGACACCTCATGTACTTATGATGAAGTTTATGGGTGCAGGG	25910305	25910410	25910255	25910307	1	2	ORUFI02G29300	25906919	25913166	None	15903	2317	149250	No_or_no_constitutive_exon
CGCTCGGCTGCTGGTGCGGTGGTGACTGATTGGGTGGTTGTGGGGTGCAGGC	26274788	26275043	26274738	26274790	1	2	ORUFI02G29780	26273737	26275043	None	15903	2317	149250	No_or_no_constitutive_exon
ATCGCTTACGCTTAATGCTCTGTAAAAAAAAAAAACTTATGTGGGTGCAGCG	26367764	26367878	26367714	26367766	1	2	ORUFI02G29890	26363846	26368660	None	15903	2317	149250	No_or_no_constitutive_exon
TGTTTCTTGGTTATTGATTGGGGTGTGATGGATTGAATGTGGGGGTGCAGGG	26576690	26576897	26576947	26576895	-1	2	ORUFI02G30220	26575987	26577036	None	15903	2317	149250	No_or_no_constitutive_exon
GGTGCGCCCACACGTGGTCGGACGGGTCCGGCACGGCCGTGGACGGGTAGAA	26946866	26947031	26946816	26946868	1	2	ORUFI02G30720	26940053	26947252	4330434	15903	2317	149250	No_or_no_constitutive_exon
GGTGCATGTGACAACACGGTGAGACGTTGTGTGTGGGTGGGTGGGTGCAGGG	26978418	26978648	26978698	26978646	-1	2	ORUFI02G30740	26975471	26978855	None	15903	2317	149250	No_or_no_constitutive_exon
GGAGAGGCGACGTCGTCGTCTCTCTCTCTCTCTCTGTTCATGGTGGGGAGGT	26988326	26988668	26988276	26988328	1	2	ORUFI02G30750	26988176	26988851	None	15903	2317	149250	No_or_no_constitutive_exon
TTTCATGTGTGTTTTGGATGAATTTCGACTGGGATTTTTCTTGGGGGCAGGG	26988804	26988851	26988754	26988806	1	2	ORUFI02G30750	26988176	26988851	None	15903	2317	149250	No_or_no_constitutive_exon
GGACATGAGGATAAAGCAGTCATTTGGATTGATGATTTTTCATGGGATAGGT	27545629	27545817	27545579	27545631	1	2	ORUFI02G31510	27544615	27547406	None	15903	2317	149250	No_or_no_constitutive_exon
CTGGCCGGAGCAAGCCGCTCTCAGGCGGTAACGACGGGAGGTGGAGGCAGCG	27554787	27554881	27554931	27554879	-1	2	ORUFI02G31550	27554160	27555096	None	15903	2317	149250	No_or_no_constitutive_exon
CGCCAACATTGTCTCAGCCGGGAAGAGACCAAGAGTCCGATATGGGGAAGAA	27569871	27570042	27569821	27569873	1	2	ORUFI02G31560	27562975	27582395	None	15903	2317	149250	No_or_no_constitutive_exon
CGCTTGCTGCTCCGGGGAGGTTTTTCTTGGGCGATCGATCGGCTGGGCAGGT	27675687	27675773	27675823	27675771	-1	2	ORUFI02G31680	27674311	27676092	None	15903	2317	149250	No_or_no_constitutive_exon
ATTTGTGCAAACGCACTCATGGTTTTGGTTCCTCCCGTTGGGGCGTGCAGTT	27922559	27922684	27922509	27922561	1	2	ORUFI02G32060	27920400	27923306	None	15903	2317	149250	No_or_no_constitutive_exon
CTCATTCGGGGTGGAATTGATGGGTTTTTTTTTTTTTGTCGGGGTGGCAGTT	27926631	27926805	27926581	27926633	1	2	ORUFI02G32070	27925993	27930894	None	15903	2317	149250	No_or_no_constitutive_exon
GGTTTATCCTTTTTAAAATTTTCTTAATTCTTTGTTGATGGGAAATGCAGCA	28027021	28027113	28027163	28027111	-1	2	ORUFI02G32260	28025862	28031826	None	15903	2317	149250	No_or_no_constitutive_exon
TGGCGCGCGATTTCTGTACTGATTGCGGTTGCGATGTGGGAGTGATGAAGGG	28442505	28442645	28442455	28442507	1	2	ORUFI02G32840	28441350	28447939	4330610	15903	2317	149250	Yes
GTTTCATGGTTTTTTCCTGACTGGTTGTTGCTTGAGTTGTTGGGCGGCAGCA	28480617	28481104	28480567	28480619	1	2	ORUFI02G32890	28479523	28484959	4330614	15903	2317	149250	Yes
CTGTTAGCTAGTTTTTGTTTCAACTTTTGGTTCTCATGTTTGAAGGGCAGTG	28797247	28797380	28797430	28797378	-1	2	ORUFI02G33410	28794144	28799412	None	15903	2317	149250	No_or_no_constitutive_exon
TATTGAACATTTTCCAACATTGAGTTGTGGTTCTCTAAATGGGCATGCAGAT	28919666	28919887	28919616	28919668	1	2	ORUFI02G33560	28912198	28921546	None	15903	2317	149250	No_or_no_constitutive_exon
TAGTTCATAAGGCTGCTGCTTTTTTTTTTTTTCTAATCTCAGGGAGACAGGT	29061004	29062246	29062296	29062244	-1	2	ORUFI02G33740	29060848	29084838	None	15903	2317	149250	No_or_no_constitutive_exon
GAGCGAGTGATAAGGGAGTCGTCGGAGGCGGAGGAGAGGAAGCGGGTCAGGG	29232139	29232305	29232089	29232141	1	2	ORUFI02G33890	29231448	29239891	None	15903	2317	149250	No_or_no_constitutive_exon
GACAATGACTACCACCGCGAGCGCACGCGCTCCCTGCGGCGGCGGGACAGGG	29399181	29399579	29399629	29399577	-1	2	ORUFI02G34110	29398279	29401552	None	15903	2317	149250	No_or_no_constitutive_exon
GGCCACGACAGCGACGTGGCGGATGAGCCCGGTGGCGTGCGGGCGAGAAGGA	29473063	29473725	29473013	29473065	1	2	ORUFI02G34160	29472950	29474990	None	15903	2317	149250	No_or_no_constitutive_exon
GTGTTGAGACCTATTTAATGCAGGAACTGAGCTTTACAGGGAGAGATTAGTA	29533474	29533542	29533424	29533476	1	2	ORUFI02G34230	29532341	29543341	None	15903	2317	149250	No_or_no_constitutive_exon
GGGTGGGAGGCGGAGGCTGGAGCCCCGAGCACCGAGCTCCGGGTGGTCAGCC	30170005	30170046	30170096	30170044	-1	2	ORUFI02G35080	30166621	30170294	4330815	15903	2317	149250	No_or_no_constitutive_exon
CGACTTCACCACCAAGGGCATCCTCAACGTCGCCGTGGAGGGCGATCGAGCT	30308355	30308538	30308588	30308536	-1	2	ORUFI02G35210	30308019	30309614	4330832	15903	2317	149250	No_or_no_constitutive_exon
GCTCGCCATGCGCGCCGGAAGCGGAAGCTAATGGCGACCGGGCGCGGCAGGG	30387976	30388304	30388354	30388302	-1	2	ORUFI02G35330	30387390	30388832	None	15903	2317	149250	No_or_no_constitutive_exon
TTGCTAAGCCAGACGAATTAATTAGCCGCTGATTGATCAAGAGGGATTAGGC	30503853	30503951	30503803	30503855	1	2	ORUFI02G35490	30503473	30512288	None	15903	2317	149250	No_or_no_constitutive_exon
TTTGTTTATGGAGTTTGGCTTCTGACACGAGAGTTTGGGGGAAATTGCAGCG	30737174	30737369	30737419	30737367	-1	2	ORUFI02G35790	30733470	30738031	None	15903	2317	149250	Yes
TCGTATCAACATGTTTTCGCCTGACATTACATGTCTTAGGTGGGTTGGAGGT	30792081	30792234	30792284	30792232	-1	2	ORUFI02G35890	30792081	30793972	None	15903	2317	149250	No_or_no_constitutive_exon
CCTTCTCACCTAAATGCGTTGTCTGCTCTGTACCTTTGGGAGTAATGCAGAT	31006861	31006954	31006811	31006863	1	2	ORUFI02G36090	31002730	31010312	None	15903	2317	149250	No_or_no_constitutive_exon
TTATGATGTTGTGGCTGACGGAGAGATTTATATTATGTTGGGCGATGCAGGA	31039985	31040678	31040728	31040676	-1	2	ORUFI02G36120	31039985	31042842	None	15903	2317	149250	No_or_no_constitutive_exon
GGCTCCACGGCGGCCAAAGATGGGACCGGGGAGGTGACAGCGAGGGGCAGAG	31057814	31057977	31058027	31057975	-1	2	ORUFI02G36130	31057365	31058155	None	15903	2317	149250	No_or_no_constitutive_exon
GTGTGATTTCTAGGGTTAGCGATTGCAACGGCGATTGGGTGGCGGTGTAGAT	31192266	31192554	31192216	31192268	1	2	ORUFI02G36280	31189425	31201639	None	15903	2317	149250	No_or_no_constitutive_exon
TATTTTTTCATCATTGGCTCATGTCCTACTATCTGTAATTGCAGGGTTAGTG	31209041	31209125	31208991	31209043	1	2	ORUFI02G36300	31208246	31212936	None	15903	2317	149250	No_or_no_constitutive_exon
CTTTGTGCGTATATGGTCACTGTGCACTAATGTCTGTGGGGTAATGGCAGAT	31229548	31229679	31229729	31229677	-1	2	ORUFI02G36320	31221624	31235694	None	15903	2317	149250	No_or_no_constitutive_exon
TCTGTATCATGCTGAAAAATCATTCATAGTTTGCTTTGATGGGGCTGTAGGT	31300793	31301325	31300743	31300795	1	2	ORUFI02G36400	31299837	31307310	None	15903	2317	149250	No_or_no_constitutive_exon
GATATTTTGGTATGCCTTCTCACATTTATTTTTGTTGTTCACATGGGAAGAA	31346178	31346306	31346128	31346180	1	2	ORUFI02G36440	31342721	31354829	None	15903	2317	149250	No_or_no_constitutive_exon
ATGTCCTTCGTGGGCGTCGCTTTTGTTTGTTCATTTTGGCGTTGGGGTAGTA	31411673	31411733	31411623	31411675	1	2	ORUFI02G36520	31411192	31412119	None	15903	2317	149250	No_or_no_constitutive_exon
CCAACAGATAGTGAGAGGCGGGCGGAGGAGCGACGGAGGGGATGCGGCAGGA	31717301	31717463	31717251	31717303	1	2	ORUFI02G36910	31716943	31721798	None	15903	2317	149250	No_or_no_constitutive_exon
TGCTATGTACATCTGAGCTTATTCTTCAATGGAATAATCAACATGGGCAGAC	31721099	31721514	31721049	31721101	1	2	ORUFI02G36910	31716943	31721798	None	15903	2317	149250	No_or_no_constitutive_exon
GCATGGTCACCATAGCTAACTGCAGGTGTGCGATATGTACAAGGGAGCAGTT	31800299	31800501	31800551	31800499	-1	2	ORUFI02G37010	31800299	31800564	None	15903	2317	149250	No_or_no_constitutive_exon
ATGATTTGTGTTAAATTTAATCTTTTTTTTTTCTGACTGGGTGATCAAAGCT	32036002	32036109	32036159	32036107	-1	2	ORUFI02G37330	32036002	32039763	None	15903	2317	149250	No_or_no_constitutive_exon
AGAAGCGAGCGCCATGTTCGAGATGCACGTGTGTACACCCTCGGGGACAGGG	32043403	32044094	32043353	32043405	1	2	ORUFI02G37350	32042925	32044094	None	15903	2317	149250	No_or_no_constitutive_exon
AGGAGAAAAACAGCACGCACAACTCATCTCCATTGCTTTTAATTGGGCAGGC	32269025	32269167	32269217	32269165	-1	2	ORUFI02G37660	32267217	32270169	None	15903	2317	149250	Yes
GATGGTACATGGAACACCTTTTCTGAATAGCTTATTGTTTGTGGGTGAAGGA	32362100	32362262	32362050	32362102	1	2	ORUFI02G37800	32360231	32364749	None	15903	2317	149250	Yes
GCATGTAATTCTGAGTTTTGAGTAATTTTAGTGATTAATTTGGGGGGCAGAG	32471039	32471181	32471231	32471179	-1	2	ORUFI02G37960	32464431	32471786	None	15903	2317	149250	Yes
TTAACCTAACTGATTTGTGTAACTTGGTTGCACTACACTGTGTAGGGAAGTT	32467739	32467830	32467880	32467828	-1	2	ORUFI02G37960	32464431	32471786	None	15903	2317	149250	No_or_no_constitutive_exon
TCCCCCTCCTCTCTCTCTCTTCCGTTCGGCGAGCTGTGGCCGTGGGACAGGG	32579303	32579467	32579253	32579305	1	2	ORUFI02G38120	32578972	32579467	None	15903	2317	149250	No_or_no_constitutive_exon
TTTTCTTTAGTACTCTTTTAGAACATTTGAGTGATGTAAGGGAATTGCAGGA	32583592	32583665	32583542	32583594	1	2	ORUFI02G38140	32581818	32586305	None	15903	2317	149250	Yes
TATAATGCTGCAGTCTGATCAGTTTGATGATTTTTCTGGGCAAACGGAAGAC	32615482	32615650	32615700	32615648	-1	2	ORUFI02G38170	32602247	32616924	None	15903	2317	149250	No_or_no_constitutive_exon
TGACGGATTTGGATGCTTTTTTGGTTGCATGCATGGATGGATGGGAGCAGCT	32689763	32689812	32689713	32689765	1	2	ORUFI02G38260	32686500	32693725	None	15903	2317	149250	No_or_no_constitutive_exon
TTAATTTAATGTTATGGTGTAACATGGTGAAATGGTTTATGGGATTGCAGAT	32692445	32693725	32692395	32692447	1	2	ORUFI02G38260	32686500	32693725	None	15903	2317	149250	No_or_no_constitutive_exon
TTGTTACAATTAATCTTACAATTTGCAGGTGTGAGGATGAGGGGAATCAGAT	32832747	32832876	32832697	32832749	1	2	ORUFI02G38410	32815214	32837612	None	15903	2317	149250	No_or_no_constitutive_exon
TTAATCAATGGGCAGATATACGTAATACTATGGCAGTGGGGAGCAGCAAGAC	32903262	32903418	32903468	32903416	-1	2	ORUFI02G38480	32903262	32903627	None	15903	2317	149250	No_or_no_constitutive_exon
GCTCCACTTTAACAGATTGAAGTGAATCATCTTAGGGGTACATGAAACAGGC	32946700	32947289	32947339	32947287	-1	2	ORUFI02G38560	32945105	32952321	None	15903	2317	149250	No_or_no_constitutive_exon
TTCTTGGTTTGATCTGGAGTGGGGGATCCCCGGTGTGGTGGTGGGTGCAGCG	32972051	32972188	32972001	32972053	1	2	ORUFI02G38640	32971615	32975711	None	15903	2317	149250	No_or_no_constitutive_exon
CGCGGGCCGACGTGATGAGGTAGTTGTTGTTGCCGTTGTCGACGAGGGAGTC	33011204	33011339	33011154	33011206	1	2	ORUFI02G38720	33008935	33014721	None	15903	2317	149250	No_or_no_constitutive_exon
GGCTGTGCTCTAGAAATTAACGGCCTGCATTTTGATTGTGGTGGGTGCAGGG	33139098	33139209	33139259	33139207	-1	2	ORUFI02G38900	33132476	33140056	None	15903	2317	149250	No_or_no_constitutive_exon
GTGATGAGTGCATTCAGTGGCAAGAACGTTGCAAGGCTAATGGGTTAAAGAC	33165046	33165137	33164996	33165048	1	2	ORUFI02G38960	33161833	33165468	None	15903	2317	149250	No_or_no_constitutive_exon
TACTGATTGAATTTGATGCAAAACCTTGAACCAGGGAGAGATCAGGGCAGAG	33393752	33393956	33393702	33393754	1	2	ORUFI02G39340	33391764	33395493	None	15903	2317	149250	No_or_no_constitutive_exon
AGGTTTGATTGAATTGACGAGGGTTGATTTGTTTGGTGTTTTCAGGGAAGCT	33503857	33503989	33504039	33503987	-1	2	ORUFI02G39530	33503676	33505244	None	15903	2317	149250	Yes
CCGCTCGGGGGCGGCAAGCTGGGGGCGGCGCTCGGTGGTGGGGCGGAGAGCT	33551906	33552034	33551856	33551908	1	2	ORUFI02G39620	33550807	33554739	None	15903	2317	149250	No_or_no_constitutive_exon
CTCTTCTAGTAATACTTACTTGTACATTTACTTGTGTGCACGGGTGGCAGAT	33612542	33612631	33612681	33612629	-1	2	ORUFI02G39750	33610820	33613197	None	15903	2317	149250	No_or_no_constitutive_exon
CATATATTTCTTCCTTAACAAGACTTTACTTATTGGGATGACTGGGTGAGGC	33841580	33841653	33841703	33841651	-1	2	ORUFI02G40160	33840382	33845662	None	15903	2317	149250	No_or_no_constitutive_exon
CTACTATGCAACAATTAAGTAATAATAGAATAATAATCTGATGGGTGCAGGG	12935	13087	12885	12937	1	3	ORUFI03G00030	11997	15852	None	15903	2317	149250	No_or_no_constitutive_exon
ACCTATTGTTCCTCGATTTTGATGATTCTAAACTATTGCTGGGATCGCAGGT	76191	76272	76141	76193	1	3	ORUFI03G00140	74411	77759	None	15903	2317	149250	No_or_no_constitutive_exon
TTGATTTGCGGGTGGTTGTAATAATGGATTTGGGGATTATTGGGGGGCAGCA	121964	122040	121914	121966	1	3	ORUFI03G00220	113032	122346	None	15903	2317	149250	No_or_no_constitutive_exon
TACTGTTGTTTGCGTTAAGAATATATAAACATCGCAATGGGAATATGCAGGA	143409	143511	143359	143411	1	3	ORUFI03G00240	126398	144509	None	15903	2317	149250	Yes
ATAATTTGTTTGAAGAAAAGAGAGAGAGTAATATTGGGGCGGGCGTGCAGGT	180095	180918	180045	180097	1	3	ORUFI03G00300	178104	180918	None	15903	2317	149250	No_or_no_constitutive_exon
AGGAGCAACCAAATTAAAGCTGCCTACGTGAGTGTGAGGGGAGTTAGCAGCT	209807	211219	209757	209809	1	3	ORUFI03G00330	208926	211219	None	15903	2317	149250	No_or_no_constitutive_exon
TGGGGTTGGCTGGTGGTGGATACTGGATTGAGTTGATTCGTGGGGCGTAGGT	399090	399218	399268	399216	-1	3	ORUFI03G00650	394069	399481	None	15903	2317	149250	No_or_no_constitutive_exon
TGGGTAAACATTATTTGATGTTTTACTCCCTCTTTTCGTGGGTCAAACAGGT	397486	397543	397593	397541	-1	3	ORUFI03G00650	394069	399481	None	15903	2317	149250	No_or_no_constitutive_exon
TGATGAAAACCACTATTTACTTAATGGTGGTTAATTTGATCTGGGAGCAGGC	429273	429367	429223	429275	1	3	ORUFI03G00740	428709	436137	None	15903	2317	149250	No_or_no_constitutive_exon
GGAAAGGGCGAAAGGCGCAGTCAAAGAGAGTCACATAAAAGGCAGGGCAGTT	721386	721647	721336	721388	1	3	ORUFI03G01190	721296	724883	None	15903	2317	149250	No_or_no_constitutive_exon
AAACCTTTGCTTGTTTTTGTGGCTGTGTGTGCGGCGGGGGCGGGGCGCAGTA	721761	721946	721711	721763	1	3	ORUFI03G01190	721296	724883	None	15903	2317	149250	No_or_no_constitutive_exon
CAGGGCATCACCAAGCCGGCGATCCGGCGGCTAGGAGGGGCGGCGTGAAGCG	805268	805433	805218	805270	1	3	ORUFI03G01310	805137	805433	None	15903	2317	149250	No_or_no_constitutive_exon
GTGTATGTACGTATAAACAACAATGTAAAGTGGAGTACTTACGGGTGCAGGA	1106978	1107369	1107419	1107367	-1	3	ORUFI03G01620	1106824	1109743	None	15903	2317	149250	No_or_no_constitutive_exon
GCATCACATTATTCTGGCTAAGCTTTCTTCCTCCTCTTTCTTGGGACGAGGA	1265985	1266288	1266338	1266286	-1	3	ORUFI03G01900	1265985	1267802	None	15903	2317	149250	No_or_no_constitutive_exon
TCACCTCGATTTGGGTTCTGGGCTGAGCAATGGCGATTGGGGGATGGCAGGA	1361224	1361354	1361404	1361352	-1	3	ORUFI03G02010	1357596	1361466	None	15903	2317	149250	Yes
TTTTATACTGTTTGATTTGGAGATTGCATTTCTTGACTCGGGATGACTAGAT	1402645	1402771	1402821	1402769	-1	3	ORUFI03G02070	1398131	1406780	None	15903	2317	149250	No_or_no_constitutive_exon
AGAATTTGAAATTTTCTCGGGTTAACTCCTCCTTGCGCTTGTGGGAGCAGGG	1496759	1496847	1496709	1496761	1	3	ORUFI03G02210	1495696	1502104	None	15903	2317	149250	No_or_no_constitutive_exon
TAGCTAGTCAATTTATTAACTGGTTTTGATCGATCGGGTGGCGAGTGCAGGT	1532292	1532360	1532410	1532358	-1	3	ORUFI03G02240	1531905	1534720	None	15903	2317	149250	No_or_no_constitutive_exon
TGCAAGTGTTTGTGTCGCAGAATCTAACAATCGTGTGTTGGGAGCTGCAGGT	1570904	1571770	1570854	1570906	1	3	ORUFI03G02320	1569693	1571770	4331516	15903	2317	149250	No_or_no_constitutive_exon
TCCCCCCTCTTGGGTATTGTGGTTGCTATAGTTGTTGCGGTGAGTGGGAGGA	2190782	2191393	2190732	2190784	1	3	ORUFI03G03220	2190380	2191393	None	15903	2317	149250	No_or_no_constitutive_exon
TTGAATTCCTTGTCCAGGAAATCATTGACATGATTTGCTGTGGGATGCAGCT	2280660	2280743	2280610	2280662	1	3	ORUFI03G03400	2279434	2282251	None	15903	2317	149250	No_or_no_constitutive_exon
TTAGTGACACAGAGGTAGCCACCATCTTTTTTAATGGCACACGGGGAAAGAC	2319757	2319980	2320030	2319978	-1	3	ORUFI03G03420	2283792	2320672	None	15903	2317	149250	No_or_no_constitutive_exon
GTAGTGTTGGATCCTGTTGTTTTTGAGGTTGACCTCAAAGTAAAGGGTAGGG	2494802	2495288	2494752	2494804	1	3	ORUFI03G03660	2493029	2495288	None	15903	2317	149250	No_or_no_constitutive_exon
CGATTTGGTGTCTGGGTGTCTGAATTTTTGGGTTGTCTCTGGGATCGCAGGG	2548360	2548623	2548673	2548621	-1	3	ORUFI03G03740	2547463	2548877	None	15903	2317	149250	No_or_no_constitutive_exon
ACTGTTATAACCATAGTTAATTGTTATCACCAATCCATCTGGGATTGCAGAC	2596500	2596626	2596450	2596502	1	3	ORUFI03G03810	2589934	2599155	4331654	15903	2317	149250	No_or_no_constitutive_exon
GTGTTTCATTCATAGAGCAAATGCCACTGAAATTAATGACGGGGGTGCAGGT	2629674	2629903	2629624	2629676	1	3	ORUFI03G03830	2610345	2635066	None	15903	2317	149250	No_or_no_constitutive_exon
GAGCTCTCTTCTCGGGAGCTGTAGCCTCAGAGGATGAATGGTGGGTGCAGGG	2764343	2764478	2764293	2764345	1	3	ORUFI03G03970	2763734	2767546	None	15903	2317	149250	No_or_no_constitutive_exon
AGGTTTGATATGTGTCATTTTGGATGGCGGGTGCAATTGCAGGGTTCAAGAA	2767928	2768441	2768491	2768439	-1	3	ORUFI03G03980	2767928	2768779	None	15903	2317	149250	No_or_no_constitutive_exon
ACGGGCGCGCCGGGGTGCGGTCGGAGGAGGACCGGAGGCAGTGCGGGGAGAT	2803766	2803948	2803716	2803768	1	3	ORUFI03G04050	2802542	2803948	None	15903	2317	149250	No_or_no_constitutive_exon
CCCCCCTGATTTCGTTCGTGGTTTTGGTTTGATTGCGCCGTGGGATGCAGTA	2879267	2879363	2879413	2879361	-1	3	ORUFI03G04190	2874763	2880670	None	15903	2317	149250	No_or_no_constitutive_exon
TTAATCTGATGATATGAACAGACGCCCTGACGGGGATGGGGGTGGAGCAGGA	2958456	2959059	2958406	2958458	1	3	ORUFI03G04290	2957186	2959059	None	15903	2317	149250	No_or_no_constitutive_exon
TTGATGGTTTCTTGATGATTTGGTTGGATGGATGGATGGGACGGGAGCAGGG	2962272	2962419	2962222	2962274	1	3	ORUFI03G04300	2961830	2966491	None	15903	2317	149250	Yes
GACTTGGTTTCGAATTTCAGGGTGGTTGGAGCATTATGTTGGGGTGGAAGGG	3077895	3078939	3078989	3078937	-1	3	ORUFI03G04420	3077895	3080052	None	15903	2317	149250	No_or_no_constitutive_exon
CTGGCGGCGGCGACTTGCGGTTGATCTCTCTGTTGCGTGGGGGTTGGCAGAG	3211918	3211976	3211868	3211920	1	3	ORUFI03G04670	3211690	3219147	None	15903	2317	149250	Yes
TGAACGGTCAGAAAACGGTGAATCTATGCAAATGCTACGTTATGGGCAAGGT	3217231	3217368	3217181	3217233	1	3	ORUFI03G04670	3211690	3219147	None	15903	2317	149250	No_or_no_constitutive_exon
AAAGTTCAGAACTCTGAAAGCTCTGAAACGCTGCTATGGCGGGGGAGCAGAC	3331145	3331340	3331390	3331338	-1	3	ORUFI03G04850	3330622	3332403	None	15903	2317	149250	Yes
CATTTAAATTCCAATCAAAATTTAGTGTATAATTGATTTGGGATAAAAAGGG	3495470	3495585	3495635	3495583	-1	3	ORUFI03G05170	3495470	3508875	None	15903	2317	149250	No_or_no_constitutive_exon
GTCTCTGCTTAGCTGCATCACTGCCATGGCTTTTCTTCTTGGAACGGGAGGC	3619229	3619557	3619179	3619231	1	3	ORUFI03G05380	3617770	3619557	None	15903	2317	149250	No_or_no_constitutive_exon
ATGATCTGAGTTTTGTGGGGTTCGATCTTCTGTGGACTGTGGGCGCGCAGTT	3627771	3627888	3627721	3627773	1	3	ORUFI03G05390	3627397	3631618	None	15903	2317	149250	No_or_no_constitutive_exon
TCGATCCGCCGGGTTATTCCTACTTCACCGTCCATTGCCCGGGACTGAAGGG	3680927	3681966	3682016	3681964	-1	3	ORUFI03G05440	3678393	3682419	None	15903	2317	149250	No_or_no_constitutive_exon
GCGTCTTTTGTTGAAATTTGACCTATGTTCTGCTTTGGGTAAATGAGCAGGA	3830771	3830827	3830877	3830825	-1	3	ORUFI03G05730	3827962	3831716	None	15903	2317	149250	Yes
CTAGCTAGCTTGTCAGCATCATAATTTACCATGTTTTTTTTTTGGGAGAGCA	3904848	3905204	3904798	3904850	1	3	ORUFI03G05830	3902619	3905628	None	15903	2317	149250	No_or_no_constitutive_exon
GCCACCACCTCAGATCTATGCTTCGCTGCCTCGCTGCGCTGGGACAACAGAA	4060286	4060849	4060236	4060288	1	3	ORUFI03G06110	4059900	4060849	None	15903	2317	149250	No_or_no_constitutive_exon
ACACAGGCACTCGTGCGCGTTCCTGGGATGATGATGGACCGGGGTTGCAGCT	4162311	4162594	4162644	4162592	-1	3	ORUFI03G06280	4162311	4163846	None	15903	2317	149250	No_or_no_constitutive_exon
CACACTTGTCGATCATGTTTCTTGACCCAGTTTTATGGCTGTGGGTGCAGGG	4412429	4412498	4412548	4412496	-1	3	ORUFI03G06660	4409794	4413250	None	15903	2317	149250	No_or_no_constitutive_exon
ATTGCATCAATTTCTCAAACAAAAAATGTTGAGATGTTTCATGGGTGCAGGG	4442688	4442848	4442638	4442690	1	3	ORUFI03G06700	4441386	4443629	None	15903	2317	149250	No_or_no_constitutive_exon
TGGAATGTAAAGAGTACATACATTGCTAATTTCCCTTTTTTTGGGGGCAGAT	4442944	4443376	4442894	4442946	1	3	ORUFI03G06700	4441386	4443629	None	15903	2317	149250	No_or_no_constitutive_exon
TGATTTTTAGACACCCGTTTCGTGTTTCTCTAACTGTTGATAATGGGTAGGA	4443497	4443629	4443447	4443499	1	3	ORUFI03G06700	4441386	4443629	None	15903	2317	149250	No_or_no_constitutive_exon
AGCATTTTATGCCTTGTTTTCTTCTGGTATGATGATGGTTGTTGGGACAGGA	4720325	4720361	4720411	4720359	-1	3	ORUFI03G07000	4720325	4725577	None	15903	2317	149250	No_or_no_constitutive_exon
CCCTCTTCTCTGCCTTCCTCTCTCTCATTTTTCTCCTCCGTATGGGCAAGCC	4873831	4874358	4873781	4873833	1	3	ORUFI03G07150	4872472	4874849	None	15903	2317	149250	No_or_no_constitutive_exon
TTCAGATTCACATGAGATTTGTCATGATATGGCTCTTGTTTGGGTGGTAGAT	5108630	5108692	5108742	5108690	-1	3	ORUFI03G07550	5104551	5110052	None	15903	2317	149250	No_or_no_constitutive_exon
GGTGGTTGTGTTTTCATTTTGTAGTGTGTGTTGTGTCTTGGGATGGAAAGGT	5159812	5159970	5160020	5159968	-1	3	ORUFI03G07620	5158819	5160257	None	15903	2317	149250	No_or_no_constitutive_exon
ACAGTGGCATTGATGGCTTTGCTGTGACAATTTCTAGGTACCTGAGGGAGGA	5300290	5300356	5300406	5300354	-1	3	ORUFI03G07840	5296748	5300933	None	15903	2317	149250	No_or_no_constitutive_exon
TCCCCATTATCGATCTTTATCTTACTATACGGATGGAGTGGGAATCGCAGGC	5497938	5498054	5498104	5498052	-1	3	ORUFI03G08220	5496279	5502808	4332041	15903	2317	149250	No_or_no_constitutive_exon
CATCCTTACCATTATAATTTCCTAACTTTTGCTTGTTTATCGGGATCAAGGA	5804084	5804246	5804296	5804244	-1	3	ORUFI03G08590	5798878	5805440	None	15903	2317	149250	No_or_no_constitutive_exon
TTTGGTTAACCTTGGTGGTGCGTGCGTGCGTGGATGGCGTGGGCGAGCAGGC	5877133	5877251	5877083	5877135	1	3	ORUFI03G08730	5876763	5879873	None	15903	2317	149250	No_or_no_constitutive_exon
TCTCTCTCTCTCTCTCTCTCTCTCTCTCTCTCTCTCTCTCGGTGGGACAGTG	6047071	6047177	6047021	6047073	1	3	ORUFI03G08990	6046443	6056902	None	15903	2317	149250	No_or_no_constitutive_exon
TCGCTGTGGATGACGCGGTTTTTTTCTGGTGTATCTCATGGGGGTTGCAGGG	6055856	6056902	6055806	6055858	1	3	ORUFI03G08990	6046443	6056902	None	15903	2317	149250	Yes
AGGCCGGGTGGTTCGTGGCGTACAACTCGTACGCCATGGGGCGCATGGAGTC	6062654	6062945	6062995	6062943	-1	3	ORUFI03G09000	6062654	6064240	None	15903	2317	149250	No_or_no_constitutive_exon
GCTGATACGTGTGCTAATTCTGATTCTGAATCGGATTCTGTGGGTGACAGTG	6076875	6076950	6077000	6076948	-1	3	ORUFI03G09030	6076093	6080000	4332108	15903	2317	149250	No_or_no_constitutive_exon
CTGAACAATTTTGTATTTTTTTTGTACAAATAATTTTTTTCGCCGGGAAGGC	6545598	6545617	6545667	6545615	-1	3	ORUFI03G09570	6545598	6547779	None	15903	2317	149250	No_or_no_constitutive_exon
CGACAGCAGGCGGCTCAGCGACGGCGGCAATGAAGTTTGGTGGTAGGGAGGG	6672488	6672558	6672608	6672556	-1	3	ORUFI03G09740	6672488	6672694	None	15903	2317	149250	No_or_no_constitutive_exon
TCGCCGCGTCGAACGGCGTCGCGGGCAACTCCACCTTCGCGACGGGGCAGCC	6672899	6674132	6674182	6674130	-1	3	ORUFI03G09750	6672899	6674774	None	15903	2317	149250	No_or_no_constitutive_exon
GTGAAAATGAATGTAAATGGGCAGGGGCGCACACGTTCGGGAGGGTGCAGTG	6723447	6723843	6723893	6723841	-1	3	ORUFI03G09830	6723447	6725453	None	15903	2317	149250	No_or_no_constitutive_exon
TCATGCCTTTTTTTTCTTTGTGTATATGTGATATTTATTTTTGGGTGAAGGC	6982590	6982679	6982729	6982677	-1	3	ORUFI03G10180	6982590	6985084	None	15903	2317	149250	No_or_no_constitutive_exon
TTCCTTAAATGGCATGTATGATGATAACAAGAAGATGGGTGAGCATATAGTG	7121317	7121360	7121410	7121358	-1	3	ORUFI03G10400	7119027	7123295	None	15903	2317	149250	No_or_no_constitutive_exon
GTTCCCTTTATGATATACTGTGTAACAAAAAAAAAATCCTGCCAGGGCAGCT	7119962	7120058	7120108	7120056	-1	3	ORUFI03G10400	7119027	7123295	None	15903	2317	149250	Yes
TCCCCGCTTCACCTCTTGTACATCTCGACGGGATCGTGCGAAAAGGGAAGGG	7362805	7364285	7362755	7362807	1	3	ORUFI03G10740	7359025	7365413	None	15903	2317	149250	No_or_no_constitutive_exon
CGTCCGCCACCCTCCTCTCCGCGCACGACACGTCCAATCGCGCGGGGGAGGG	7716739	7717032	7716689	7716741	1	3	ORUFI03G11180	7710441	7717032	None	15903	2317	149250	No_or_no_constitutive_exon
CTCGTGACATGTGTAAGTGACGTGTTTTCTGGTGGGATGTGGGCGAGCAGAG	7840299	7840453	7840503	7840451	-1	3	ORUFI03G11350	7837728	7842420	None	15903	2317	149250	No_or_no_constitutive_exon
ATTTTTGGCACGTAAAGTTTGGTCTGCGCGGTGCGTGTGCGTGGGTGCAGAG	8003173	8003411	8003461	8003409	-1	3	ORUFI03G11570	8002536	8003980	None	15903	2317	149250	No_or_no_constitutive_exon
ATCGACAATGCGCGCGCTTACATGTTGGTGCGGTGTGTGTGTGGGTGCAGAC	8052392	8053401	8052342	8052394	1	3	ORUFI03G11650	8050113	8053401	None	15903	2317	149250	No_or_no_constitutive_exon
GGTGGGGGAGGCGCGGCCGCCGCGCCGCGTTCGCCCCGCCGGTGGGGGAGGG	8061419	8061818	8061369	8061421	1	3	ORUFI03G11660	8057999	8061818	None	15903	2317	149250	No_or_no_constitutive_exon
GTCAATTGCTTGGTTGTTTAATAACGGAGGGTTTGGGGGTGGGTGCGCAGGT	8317428	8317506	8317378	8317430	1	3	ORUFI03G12000	8317029	8320357	None	15903	2317	149250	No_or_no_constitutive_exon
GATCTTTGTGTCGCGGTAGGGTTGTGTGTGATTCGTCCGGGGGATTGCAGGA	8358414	8358505	8358364	8358416	1	3	ORUFI03G12070	8357788	8363947	None	15903	2317	149250	Yes
AACTTCATGCATCTGCTGGAGGGGAGAGAGGCCATCGGAGGCGGGTGAAGGC	8474710	8474891	8474941	8474889	-1	3	ORUFI03G12280	8473576	8475004	None	15903	2317	149250	No_or_no_constitutive_exon
TGTTGCGAAACAGAAGATAAAGCGAAAGGGACCAAACCGACCGGCGGGAGGT	8505218	8505327	8505377	8505325	-1	3	ORUFI03G12330	8495703	8507884	None	15903	2317	149250	Yes
TGCGAGATTCCCCGATGGTTGAGGCTGTGTGCCATCCGTGTGATGGGCAGGC	8504894	8505102	8505152	8505100	-1	3	ORUFI03G12330	8495703	8507884	None	15903	2317	149250	Yes
GTTTGCTTGTTCACGTTTCGGCATTGATAACTTGATTGGGATTGGACAAGGC	8532905	8533276	8532855	8532907	1	3	ORUFI03G12370	8530791	8533276	None	15903	2317	149250	No_or_no_constitutive_exon
AGAATGACAGAATGGATGAATTGGAGCAGGGAAGTATGGGGTGATAGTAGGT	8687473	8687926	8687976	8687924	-1	3	ORUFI03G12650	8687473	8711510	None	15903	2317	149250	No_or_no_constitutive_exon
TTTCCAGTGCTGACTTGACTTGGTTTTGGGGTTAATTCCTTGGGCGGAAGGG	8730109	8730248	8730298	8730246	-1	3	ORUFI03G12690	8716585	8730498	None	15903	2317	149250	Yes
TTATATATTGCTGACATCAAAGTTAACTCGTGTTCGTTTCAGGGCTACAGAT	8746106	8746131	8746181	8746129	-1	3	ORUFI03G12740	8745813	8747365	None	15903	2317	149250	No_or_no_constitutive_exon
GGTGCACCTATGCATTTACATAGAGGATGGTCTCCTGAAACAATGGGCAGAT	9357731	9358217	9358267	9358215	-1	3	ORUFI03G13520	9352815	9363130	None	15903	2317	149250	No_or_no_constitutive_exon
TCAATTACAACCCTCTTTCAGCAAAGCATATGGATTTCCTGGGAGTTCAGGT	9426418	9426487	9426368	9426420	1	3	ORUFI03G13630	9422493	9430200	None	15903	2317	149250	No_or_no_constitutive_exon
TACGGTTTCATATGAACTGAGAATAATTTTGCTTTGTGACGCGGGAGCAGAA	9554145	9554404	9554454	9554402	-1	3	ORUFI03G13850	9553717	9555960	None	15903	2317	149250	No_or_no_constitutive_exon
CTGTACGACGACGGGTACAAGAACCTGGCGTGGCTCGCCGGAGGGTTCAGCA	9711153	9711274	9711103	9711155	1	3	ORUFI03G14110	9705995	9711704	None	15903	2317	149250	No_or_no_constitutive_exon
AACTATGGCAAGTAATTTGCTCTTGATTAATTTCGGGGCCAGCTGAGCAGAT	9768070	9768170	9768220	9768168	-1	3	ORUFI03G14150	9764284	9773439	None	15903	2317	149250	No_or_no_constitutive_exon
TAGTTTGCTGTTTACTAAACCTTTTGTGCTGGGTGGGGATCGAATTGAAGGC	9797056	9797155	9797205	9797153	-1	3	ORUFI03G14190	9794327	9797699	None	15903	2317	149250	No_or_no_constitutive_exon
CCCTTTTGTTTTGTTCTGTAAAAATTGCATGGGGGGTGATGTGGGTGCAGGT	10039982	10040112	10040162	10040110	-1	3	ORUFI03G14500	10038156	10040423	None	15903	2317	149250	No_or_no_constitutive_exon
TCGTTGGCGGCGCGCAGGCCGTGCGGATGAACGCGGCGGGTGGGTGACAGCT	10208620	10208881	10208570	10208622	1	3	ORUFI03G14770	10208500	10208881	None	15903	2317	149250	No_or_no_constitutive_exon
ATGATAACTCCTAGTGATTTAACAGCATATTCTCTTGTGTTTATAGGGAGCT	10224204	10224271	10224321	10224269	-1	3	ORUFI03G14810	10224204	10228095	None	15903	2317	149250	Yes
TTATCGCAATGAACTTAACTGTGTATGCTTTTCATTCTGGGAAATTGTAGCT	10292353	10292479	10292529	10292477	-1	3	ORUFI03G14920	10290603	10293589	None	15903	2317	149250	No_or_no_constitutive_exon
TCATTTTTATTATTACTGGCAAATAACTCTACTTTCACTGGGTGTGGCAGAT	10613068	10613268	10613318	10613266	-1	3	ORUFI03G15330	10608227	10616554	None	15903	2317	149250	No_or_no_constitutive_exon
GTTATATGTGATAGCATGCCAAAAGTCACTATTGATCTTTGGGTGTGCAGAT	10647661	10647732	10647782	10647730	-1	3	ORUFI03G15390	10645667	10649467	None	15903	2317	149250	No_or_no_constitutive_exon
CAAGTTCACGTTCGGTCTGGCCTGGTATTCGGCTGTGGGCACGCGAACAGAG	11089624	11090295	11089574	11089626	1	3	ORUFI03G15880	11081588	11098349	None	15903	2317	149250	No_or_no_constitutive_exon
TGCTACAGGTGGTGCCGGCGGCAAGCCCCATAACCAACGCGGGCGAGCAGAT	11179666	11179774	11179824	11179772	-1	3	ORUFI03G15980	11179666	11188027	None	15903	2317	149250	Yes
AAATATACTGCAAATATATCATCTTTCATCCGAACCTGGGGAAATTACAGTT	11288560	11288620	11288670	11288618	-1	3	ORUFI03G16070	11280530	11291254	None	15903	2317	149250	No_or_no_constitutive_exon
AATGTACTTATGGAACACACTGATGCAGATGAATCTACTGGACCGGGCAGTG	11356995	11357824	11356945	11356997	1	3	ORUFI03G16200	11351603	11358832	None	15903	2317	149250	No_or_no_constitutive_exon
TGGATTCGATTAGGTGCAGGCAACAACATCCACGGCGTGGGGATGAAAAGGC	11497230	11497342	11497180	11497232	1	3	ORUFI03G16420	11494313	11502253	None	15903	2317	149250	No_or_no_constitutive_exon
GTTCTTGCCATCAGAGCCATTGCTAATTCGAGATTTTATGGTGGGTGCAGGT	11718639	11719101	11719151	11719099	-1	3	ORUFI03G16610	11716515	11720419	None	15903	2317	149250	No_or_no_constitutive_exon
TTTCATCCCATACTGAAATTTCTGCTGAGCAGACAAAGTCAGGGCAAGAGGA	11764243	11765816	11765866	11765814	-1	3	ORUFI03G16670	11763636	11769927	None	15903	2317	149250	No_or_no_constitutive_exon
GTGAATCATTAAGCATTTTTTTGTCCTTTTATTTTTTTGTAGGGAAACAGTA	11810456	11810511	11810406	11810458	1	3	ORUFI03G16710	11810280	11812051	None	15903	2317	149250	No_or_no_constitutive_exon
GACGACGGCTGTATGGTCGCTGAGCTCCAGCCGGGATGCAAGGGCACAAGTA	11936644	11937307	11937357	11937305	-1	3	ORUFI03G16880	11935348	11937735	None	15903	2317	149250	No_or_no_constitutive_exon
GTGCTTTTCGTGATTGTATGTATGTATCCTGTAGGCTGTGGGGCGCGCAGAC	12151523	12151662	12151712	12151660	-1	3	ORUFI03G17160	12146228	12151993	None	15903	2317	149250	No_or_no_constitutive_exon
CGTTGTTCGGTTTCACTCACCCGTGTTCTTTTTTCCTCGCGCGGGAGCAGAA	12428339	12428582	12428289	12428341	1	3	ORUFI03G17570	12428126	12431197	None	15903	2317	149250	No_or_no_constitutive_exon
GCGGTTGCGGCGGCGACCGGCGGCGGGCGGGCGGGCGGGCGGCGATGGAGCT	12495375	12495474	12495524	12495472	-1	3	ORUFI03G17690	12491715	12495659	None	15903	2317	149250	No_or_no_constitutive_exon
CGAGTGCTCCTGAATTTCTCATCAAAATTTCGAGCTGTTCAGGGGTGAAGAA	12494581	12494831	12494881	12494829	-1	3	ORUFI03G17690	12491715	12495659	None	15903	2317	149250	No_or_no_constitutive_exon
TCGACGAATGCGCCATCATCGAAAATGTCGATGCCATGGTTGGGGTCAAGGT	12567719	12567966	12568016	12567964	-1	3	ORUFI03G17770	12567719	12570722	None	15903	2317	149250	No_or_no_constitutive_exon
CAATAATAGTCAGTGTGTGTGCAGAAGTCGGAGGAATGGATGAGGGATAGGC	12668804	12669036	12669086	12669034	-1	3	ORUFI03G17870	12661283	12670107	None	15903	2317	149250	No_or_no_constitutive_exon
AAATGCAACCCCCTGCATTTTTTTCATGCAATATTTTTCATGATGGGCAGAT	12724103	12724181	12724231	12724179	-1	3	ORUFI03G17930	12724103	12731139	None	15903	2317	149250	No_or_no_constitutive_exon
GAGAAGAGGAGGCGGAAAAGCTTTGAAGAGATCCGAGTTTGCGGGGGGAGGG	13219752	13220059	13219702	13219754	1	3	ORUFI03G18460	13212194	13223291	None	15903	2317	149250	No_or_no_constitutive_exon
CATTTCAGAATGAATTTGTCTATGCTCTAATAACTTTGTCTGGGCAATAGAC	13220753	13220918	13220703	13220755	1	3	ORUFI03G18460	13212194	13223291	None	15903	2317	149250	No_or_no_constitutive_exon
TAAGTTTTTGACATGGTTGTTCTATACCTTACGAAGTGCATGGGTTGAAGGT	13221967	13222037	13221917	13221969	1	3	ORUFI03G18460	13212194	13223291	None	15903	2317	149250	No_or_no_constitutive_exon
ATGTCTCCAAGTTCTAATTTTAACATCACTAAGATTCTTTGGGTGGACAGGT	13222353	13223291	13222303	13222355	1	3	ORUFI03G18460	13212194	13223291	None	15903	2317	149250	No_or_no_constitutive_exon
GGTGTGCGCGGCGGCCCCGGCCGCGGGGAGGCGGCGGTGGGGGAGCACAGCC	13291363	13291594	13291644	13291592	-1	3	ORUFI03G18530	13287951	13291677	None	15903	2317	149250	No_or_no_constitutive_exon
TTGGTGCATCAATAACAGTATGAACTTATGTGCTATTTGTTATGGGACAGCC	13443260	13443328	13443378	13443326	-1	3	ORUFI03G18730	13440887	13447930	None	15903	2317	149250	No_or_no_constitutive_exon
CCTCTCCTCCCGACGGTGGCACGCAGCGACAGCGGCAGCGATGGGCGTAGGC	13464119	13464526	13464576	13464524	-1	3	ORUFI03G18760	13463986	13464536	None	15903	2317	149250	No_or_no_constitutive_exon
TTTAGGTCTGTGTGTGTTGACTATACTGTCTGTGCTCGTGGTGTGGGCAGAA	13509402	13509556	13509606	13509554	-1	3	ORUFI03G18840	13507155	13510057	None	15903	2317	149250	No_or_no_constitutive_exon
GGTGACACTCACTGGATCTAGCTCTCATGGCGGCGGGGGCAACTTGGAAGAA	13748397	13748533	13748347	13748399	1	3	ORUFI03G19120	13747757	13748930	None	15903	2317	149250	No_or_no_constitutive_exon
GTGTAGAACGCAAAGAAATTATGTCTAAATCCCTATTTCTAATGGGTGAGGT	13803080	13803188	13803030	13803082	1	3	ORUFI03G19140	13779603	13808738	None	15903	2317	149250	No_or_no_constitutive_exon
ATTCGGTTGTCTGATGCTTAGGATGATATGCTGTTGTTTTGGGCGTGCAGGC	14163222	14163600	14163172	14163224	1	3	ORUFI03G19630	14162610	14167104	None	15903	2317	149250	No_or_no_constitutive_exon
GCGCCGCCGTGGGACGACAGCCGTGGCGGGGGGGGGGGGGGGGGGGGGAGGG	14177594	14177872	14177922	14177870	-1	3	ORUFI03G19650	14177390	14178051	None	15903	2317	149250	No_or_no_constitutive_exon
ACGTGGGGCCCACGGTTGTAAGGTTAAAAAAATTGAAACTGCGGGTGCAGGA	14182084	14183568	14183618	14183566	-1	3	ORUFI03G19670	14182084	14184134	None	15903	2317	149250	No_or_no_constitutive_exon
TCGTGGGTGACGCGAAAACGGCGACGGCGTGGATGCGTTGGGCGGCGGAGGC	14192032	14192366	14192416	14192364	-1	3	ORUFI03G19700	14191864	14192713	None	15903	2317	149250	No_or_no_constitutive_exon
CTGTAATCCCTTACCATCCTCTTCCAGTTGGTGTTTCTGAAGGGCCAAAGTA	14344240	14344354	14344404	14344352	-1	3	ORUFI03G19860	14342419	14347023	None	15903	2317	149250	No_or_no_constitutive_exon
AGGTCTAAATGTGTGTGTAGGGTGGCGTGCCGGAGGAAGGGAGGGATGAGGT	14365868	14366154	14365818	14365870	1	3	ORUFI03G19880	14364822	14366154	4332961	15903	2317	149250	No_or_no_constitutive_exon
TAATATCAGGCCATATATACTGAATTCTACCTTCGTCTTGTTGGGAACAGAT	14843671	14844202	14843621	14843673	1	3	ORUFI03G20390	14842370	14850918	None	15903	2317	149250	No_or_no_constitutive_exon
AAGCTAGTACCATGGTAGGAAAATTTTGATTTGCTTCGTGGGGGTATTAGGT	15093482	15093540	15093432	15093484	1	3	ORUFI03G20710	15089120	15095804	None	15903	2317	149250	Yes
TCGCGTCGATCGGTCGGCCATGGAAATGAGTGATATGTGTATGGGTGCAGGA	16109623	16110423	16109573	16109625	1	3	ORUFI03G21570	16109168	16110423	None	15903	2317	149250	No_or_no_constitutive_exon
TTGTTCTGGTTTTCAACATGCTGTTTCGTTCAGCATTTGTGTGGGGGCAGCT	16275563	16275647	16275513	16275565	1	3	ORUFI03G21710	16274945	16276345	None	15903	2317	149250	No_or_no_constitutive_exon
CTTTCCTAGACACTGTTTCTTATTTATTGCAAATTTGGGACGAGAAATAGAT	16433696	16433755	16433805	16433753	-1	3	ORUFI03G21820	16431445	16434436	None	15903	2317	149250	Yes
GGCGACTGACTGATGGAATGAACTAATCACTGCATCTGCATGCGGGACAGGG	16551670	16552306	16551620	16551672	1	3	ORUFI03G21950	16547750	16552306	None	15903	2317	149250	No_or_no_constitutive_exon
AGGTTCGGGATGGAGTGGTCGGGGTACGAGGGGGAGGAGAGCAGGGTGAGCC	17040838	17041084	17040788	17040840	1	3	ORUFI03G22500	17039859	17041084	None	15903	2317	149250	No_or_no_constitutive_exon
CAGTTGGGGATGGGCGGGGACGGCGTCGGGTGGCGCCGGAGGGGAGGTAGAG	17407356	17407632	17407682	17407630	-1	3	ORUFI03G22940	17407356	17407957	None	15903	2317	149250	No_or_no_constitutive_exon
AAGTAACGGTGGTGGCTAATCTCCGAAGGGGAAAGGAAGGGGAAGGTTAGGG	18367273	18367419	18367223	18367275	1	3	ORUFI03G23540	18366489	18367419	None	15903	2317	149250	No_or_no_constitutive_exon
TGGCTAGGCCAGCAACGACGAGGTAGAGATTGGGGACGGGAATGGCGTAGTG	19286600	19286667	19286550	19286602	1	3	ORUFI03G24090	19286435	19288648	None	15903	2317	149250	No_or_no_constitutive_exon
CCAACATCGAGTTCATCTTGGCAAGCATGCTTTTTTGCTTCGATTGGGAGCT	19336197	19336311	19336147	19336199	1	3	ORUFI03G24140	19328384	19336311	None	15903	2317	149250	No_or_no_constitutive_exon
CATGCCATCCTCCATCTCTAGGTATCAGCTCTCCTTTCTTCTGGGATGAGGT	19434962	19435102	19434912	19434964	1	3	ORUFI03G24230	19432378	19437889	None	15903	2317	149250	No_or_no_constitutive_exon
CTTGAACTAGCTCTTGACTTAGTTTATCTGATGCCATTTTGGGGGTTCAGAA	19462835	19462938	19462988	19462936	-1	3	ORUFI03G24260	19458836	19473430	None	15903	2317	149250	No_or_no_constitutive_exon
TACCCCTAGCGTGTTTGTGGTAATCCAAGCTATAGTTAACGAGGGTGCAGTT	19458836	19459032	19459082	19459030	-1	3	ORUFI03G24260	19458836	19473430	None	15903	2317	149250	Yes
CAGGGAGATGGCATGACGGCAGCGTTGCGCCGCATTGAGGCAGGGGGTAGGC	19490885	19491077	19490835	19490887	1	3	ORUFI03G24270	19490799	19491932	None	15903	2317	149250	No_or_no_constitutive_exon
TCAGTTGGAGCCGAAGTAAGATGGCCGGCGAGTTTGGGCGCGAGGTGCAGGT	19703608	19703816	19703558	19703610	1	3	ORUFI03G24430	19703374	19704264	None	15903	2317	149250	No_or_no_constitutive_exon
GCCGCTTCGCCGTCTTCCTCGTCCCCACCGTCGTCCTCGTGGGCCAGCAGGC	20247449	20247695	20247745	20247693	-1	3	ORUFI03G25020	20231346	20248281	4333337	15903	2317	149250	Yes
GCGACGACGGCGGAGAGGAGCTCTAGCTTGGGGACGACGTGCGGGCGTAGGT	20284923	20285170	20284873	20284925	1	3	ORUFI03G25080	20284421	20285871	None	15903	2317	149250	No_or_no_constitutive_exon
TTCCTCCGTAGTGTGGCTTTTGTTTAATATGAGTTTTGTGGCGGGTGCAGTG	20401230	20401306	20401356	20401304	-1	3	ORUFI03G25180	20393579	20401496	None	15903	2317	149250	No_or_no_constitutive_exon
GCAGCTTGGGATGCCCACGGCCTCCTCGATGGCCTCCATGGTGCGGGAAGAG	20426872	20427003	20427053	20427001	-1	3	ORUFI03G25220	20426688	20427647	None	15903	2317	149250	No_or_no_constitutive_exon
GCAAAATAAAGAACTAGACCTAATCCTCTCCTTGGTGTTTGGGGGCGCAGGC	20633363	20633395	20633445	20633393	-1	3	ORUFI03G25430	20633363	20642660	None	15903	2317	149250	No_or_no_constitutive_exon
CGGCCGGGAGCGAGACAGCATCAACAACGCTTGAGTGGGCAATATCGGAGCT	20886783	20887344	20886733	20886785	1	3	ORUFI03G25690	20885246	20887344	None	15903	2317	149250	No_or_no_constitutive_exon
GACAGATGCAATCGAATCAAATATCCTAACATTTCTTTTGGGGATAAAAGGT	21092988	21093045	21093095	21093043	-1	3	ORUFI03G25930	21092771	21101821	None	15903	2317	149250	No_or_no_constitutive_exon
CACACGTATCTTTCGATAGTCAATTCTCTCTTCACTTTTCATGGGTGCAGTG	21481741	21481823	21481873	21481821	-1	3	ORUFI03G26340	21480793	21485147	None	15903	2317	149250	No_or_no_constitutive_exon
CAGGATCCCGAACGTGATGGGGCTTCGTCGTCGCGTTCGTGGGCGTGGAGAA	21745637	21746027	21745587	21745639	1	3	ORUFI03G26660	21745167	21747116	None	15903	2317	149250	No_or_no_constitutive_exon
GTTTCTTGGATGGCTTCCATTGATGGGTCATGGGTGTGGGTGGGGTGCAGAG	22170555	22170862	22170912	22170860	-1	3	ORUFI03G27040	22170020	22171496	None	15903	2317	149250	No_or_no_constitutive_exon
CGGGGAGGCCGGGCACTGTGGCTGCTGGCACCCGGAGGGCGGGCAAGAAGGC	22205273	22205996	22205223	22205275	1	3	ORUFI03G27090	22204939	22205996	None	15903	2317	149250	No_or_no_constitutive_exon
CATCTGTATCAACCAACGGTGACTATATTCTTCTGATTTGGGCCATGAAGTT	22342466	22342742	22342792	22342740	-1	3	ORUFI03G27270	22336524	22343160	None	15903	2317	149250	No_or_no_constitutive_exon
AATCGAGGAGGACTAGTAGCCACGGAGCTCGTGATGGCGGCCGAGGGCAGCG	23083268	23083573	23083623	23083571	-1	3	ORUFI03G28040	23083268	23083753	None	15903	2317	149250	No_or_no_constitutive_exon
CCGGCGATAAGAGAAGGTGGTGGTGGCGGTTTATCTCAAGGTGGAGGGAGAG	23106222	23106629	23106679	23106627	-1	3	ORUFI03G28080	23106222	23107447	None	15903	2317	149250	No_or_no_constitutive_exon
ATTTGTTTTGTGATGTAATTACTAATACCTTGCTTTGATGATTTGGGAAGAA	23627935	23628051	23627885	23627937	1	3	ORUFI03G28650	23621732	23631609	None	15903	2317	149250	No_or_no_constitutive_exon
TCCAATCATCACCAGTATTTATTCAATTATTCTGGTGCTGGGTGGTGCAGTG	23711272	23711484	23711534	23711482	-1	3	ORUFI03G28750	23711272	23711782	None	15903	2317	149250	No_or_no_constitutive_exon
ATCTCTGGATTAATTTTGCTTTTGCTTTTTTTGTTCTTTTGGGGACGAAGGT	23815075	23815153	23815025	23815077	1	3	ORUFI03G28860	23814656	23821080	None	15903	2317	149250	No_or_no_constitutive_exon
TGATCTGGATTGCTTCTCGCTCGTGGTGTTGTGGTCTTTGGTGGGTGCAGGT	23817139	23818239	23817089	23817141	1	3	ORUFI03G28860	23814656	23821080	None	15903	2317	149250	Yes
CGGAGAGGATACCATCTCTGCCAAAGAAGCAGCAGCTCCCCTGGGAAGAGAG	24566140	24566576	24566626	24566574	-1	3	ORUFI03G29560	24561125	24567379	None	15903	2317	149250	No_or_no_constitutive_exon
TGGTCACCGTCGATCGCCGTGTCCACGCACGGCGGCGGCCCGGGATGCAGGT	24701684	24701948	24701634	24701686	1	3	ORUFI03G29740	24701003	24701948	None	15903	2317	149250	No_or_no_constitutive_exon
CTGAATAAATTAGCCTAAAACAATAATTTTATTTTGGGAGATGAATGCAGGA	25157128	25157427	25157477	25157425	-1	3	ORUFI03G30340	25154222	25161095	None	15903	2317	149250	No_or_no_constitutive_exon
TTTTGAATGGGACATTCATGCGAGTAAATTTGTTACTTTTTAATGGGCAGAT	25362710	25362767	25362660	25362712	1	3	ORUFI03G30650	25361612	25362767	None	15903	2317	149250	No_or_no_constitutive_exon
GGTGTGCGTTCTGATCGATTTGGCGTGACGTGTTTGTTTCCGTAGGGAAGGA	25421483	25421626	25421676	25421624	-1	3	ORUFI03G30770	25421483	25428150	None	15903	2317	149250	No_or_no_constitutive_exon
TCTTGTCTTCGTCCACTCATCATCTCTGATATACTTTTGTTGGGAGAAAGGA	25600223	25600403	25600173	25600225	1	3	ORUFI03G30890	25581314	25603596	None	15903	2317	149250	Yes
AGGAGAGAACTACAAAAGCAACAGCAGCTGCTCCTCTCGAAGGGGAACAGAC	25667864	25667981	25668031	25667979	-1	3	ORUFI03G30960	25654654	25675246	None	15903	2317	149250	No_or_no_constitutive_exon
TCTTCTCGGTGAGATTTTTTTTTTTTTTTGGGGGGGGGGGTGGAATGTAGCC	25763440	25763447	25763497	25763445	-1	3	ORUFI03G31070	25754979	25765941	None	15903	2317	149250	No_or_no_constitutive_exon
ATTCTCCTTCTTGTGCTTTGTCTGATTCGTGCCGTGGTTGGGGGGCGCAGGA	25806704	25806768	25806654	25806706	1	3	ORUFI03G31150	25806015	25809426	None	15903	2317	149250	No_or_no_constitutive_exon
AGGAGGAAGAGAGAAGTTGGGGGCAGCAACCAACAGCTAGGGGTGGGTAGGT	25883936	25884222	25884272	25884220	-1	3	ORUFI03G31250	25871713	25884470	None	15903	2317	149250	No_or_no_constitutive_exon
TAGCCCTCGATCCAGGTCTGACCGTTCGACCGATCCCTGTGGCAGGGCAGGG	25898196	25898232	25898146	25898198	1	3	ORUFI03G31260	25897818	25900358	None	15903	2317	149250	No_or_no_constitutive_exon
GCGAGCGGCGATCGGCGGCTGATGGAGGTGTGGGGGGTTTGGGTGTGCAGGG	25913529	25913747	25913797	25913745	-1	3	ORUFI03G31280	25909105	25913984	None	15903	2317	149250	No_or_no_constitutive_exon
GGATTAATTCGTGTGATTGTTATACTGATCGATGGATGGATGGGGCGCAGCC	26129803	26129995	26130045	26129993	-1	3	ORUFI03G31500	26127835	26130238	None	15903	2317	149250	No_or_no_constitutive_exon
GGAAGAGGTGGAAAGCGATATATGTTCATTTTTTTCTCTAATATTGGGAGTT	26268220	26268255	26268170	26268222	1	3	ORUFI03G31690	26255576	26285233	None	15903	2317	149250	No_or_no_constitutive_exon
GTCACCGGTTGCAGCCACGCTGCTGGCATCGTTACTTGGGCGGACGGTAGCG	26535353	26535579	26535629	26535577	-1	3	ORUFI03G32040	26527835	26537025	None	15903	2317	149250	No_or_no_constitutive_exon
ACATAAGAACATCACCTCGAGCACAGGAAAACCCCCGGGAAAAAGCTCAGAA	26634130	26634412	26634080	26634132	1	3	ORUFI03G32180	26622185	26641137	None	15903	2317	149250	No_or_no_constitutive_exon
TCCTGTCTCTGGATGCCGGCGGCGAGTCGCTGTTGTCCGTGGGCAGCTAGTT	26817931	26818141	26817881	26817933	1	3	ORUFI03G32460	26811907	26818823	None	15903	2317	149250	No_or_no_constitutive_exon
ATCAATTTGAGGCATCTGAACTTGTATTTGCCTCTTTATGGGAACGGCAGGT	27272352	27272425	27272475	27272423	-1	3	ORUFI03G33050	27268983	27274496	None	15903	2317	149250	Yes
ACGTCCGGAAGGCGATTCGGTGACTGATTTTTTCTTTTGTGTGGGCACAGGG	27316754	27316928	27316978	27316926	-1	3	ORUFI03G33110	27316754	27317508	None	15903	2317	149250	No_or_no_constitutive_exon
CCGTGCTGATCTGACGTTGCTGGTGGTGGGGGTGGGGGTGGGGAGTGCAGGT	27456857	27456952	27456807	27456859	1	3	ORUFI03G33280	27456379	27460660	None	15903	2317	149250	No_or_no_constitutive_exon
GTAATTAACCCACATTTGTTTGCACTGGATCGATGGGGGAAAAAATGCAGGT	27703498	27703713	27703448	27703500	1	3	ORUFI03G33590	27697530	27705898	None	15903	2317	149250	No_or_no_constitutive_exon
GACGCACTAAAAAAAAAGCTGCGACAAACTTTCCTGGTCGCGTCGGGGAGGA	27829834	27829944	27829994	27829942	-1	3	ORUFI03G33770	27825822	27832676	None	15903	2317	149250	No_or_no_constitutive_exon
GCCATTGCTGCTCCGAGCAAGGAGCAGCGGATAAGAGCGACGGCGGGCAGGG	27881217	27881302	27881167	27881219	1	3	ORUFI03G33820	27875091	27881372	None	15903	2317	149250	No_or_no_constitutive_exon
ATGAAATTCGTCTCATTTTCTAATGTTGTGTTGTTTTCTGGGAAATGTAGGA	27900436	27900459	27900509	27900457	-1	3	ORUFI03G33850	27899698	27903383	None	15903	2317	149250	No_or_no_constitutive_exon
TGCGCGTGATGGTTGCGCTTTCGGCGTGCTGACCTCCTGTGGGGTTGCAGGA	28039988	28040148	28040198	28040146	-1	3	ORUFI03G34010	28035860	28040428	None	15903	2317	149250	No_or_no_constitutive_exon
CAACGTGCATGGTGGCGCATGGCTAACGGTGGATGGATGGGTGGATGCAGGT	28134432	28135420	28135470	28135418	-1	3	ORUFI03G34100	28134432	28136187	4333976	15903	2317	149250	No_or_no_constitutive_exon
TTGTTGTTGTTGGTGATGACGCGAATGCAAATTGCAAATGGGATGTGTAGGT	28302057	28303003	28303053	28303001	-1	3	ORUFI03G34290	28302057	28303538	None	15903	2317	149250	No_or_no_constitutive_exon
ACGGGGAGAGCGACGGCAGCAGCTGGCAGCGGGGAGGGCGGCAACAACAGTG	28402633	28402868	28402583	28402635	1	3	ORUFI03G34370	28402441	28402868	None	15903	2317	149250	No_or_no_constitutive_exon
GCACCGAACTGATCTTTTTTTTTTCTTTATATTTCTGGGACAATGAGCAGGC	28703901	28703963	28703851	28703903	1	3	ORUFI03G34830	28703493	28706758	None	15903	2317	149250	No_or_no_constitutive_exon
CTGGGTTTTTTTTAATTTTTTGGGGTTTTCTTGGTGGGGATGGGTGGCAGGT	28753715	28753785	28753665	28753717	1	3	ORUFI03G34890	28752450	28755814	None	15903	2317	149250	No_or_no_constitutive_exon
TTTAAGCCAGAGCAGTTCGACGACGATGCTATCGATTTTATGGGTGGCAGCT	28860549	28860784	28860499	28860551	1	3	ORUFI03G35020	28858843	28860784	None	15903	2317	149250	No_or_no_constitutive_exon
CGAATTCCGTGTTTCTTCCTGCTGGAATTTTCCTTCGGTGGGTCGAGCAGCA	28885825	28885855	28885905	28885853	-1	3	ORUFI03G35080	28881737	28886550	None	15903	2317	149250	No_or_no_constitutive_exon
GGCGTGATCAATGGCGGGGTTCTTGATTTTCTTTTCAGGGGTTCAGGAAGGT	29025994	29026777	29026827	29026775	-1	3	ORUFI03G35260	29025056	29027206	None	15903	2317	149250	No_or_no_constitutive_exon
TTGTTGCTCAATGTGTGTTCAATGCAGTGAAGGTGCTGGACTGGGGGCAGGA	29063362	29063452	29063312	29063364	1	3	ORUFI03G35320	29060194	29064718	None	15903	2317	149250	No_or_no_constitutive_exon
GTCGATTGATTGATTTTGCTTCTTGTCGATCAATGGATCATGGGTGACAGGG	29064173	29064718	29064123	29064175	1	3	ORUFI03G35320	29060194	29064718	None	15903	2317	149250	No_or_no_constitutive_exon
TTCGCCTTTAGTGATGCTGATTTTCTTTGGTGCTCGTTTTGGGATGTCAGCT	29171727	29171837	29171677	29171729	1	3	ORUFI03G35510	29170814	29174401	4334101	15903	2317	149250	Yes
TCCATTTGTCCCTCATATCACTCTTTATTGACATTGGGCATGGAATATAGGT	29191153	29191366	29191103	29191155	1	3	ORUFI03G35530	29188431	29192714	None	15903	2317	149250	No_or_no_constitutive_exon
GGCGGCGGCGGCGGCGAGCTGAGGTGTTTGTTTTGCGGGTGGCGTGGCAGGG	29282936	29283121	29282886	29282938	1	3	ORUFI03G35680	29280546	29285562	None	15903	2317	149250	No_or_no_constitutive_exon
TAGTTAGCCTTGTTCGAGCTCCACTAATTGTTCCGCGGGTGCAACAACAGGT	29308563	29308719	29308513	29308565	1	3	ORUFI03G35740	29308283	29317221	None	15903	2317	149250	Yes
TAGTGAGCTGATGGATTGACTAATTAATCAATATATGCATGGGCATGCAGGT	29421143	29421730	29421093	29421145	1	3	ORUFI03G35910	29420312	29421730	None	15903	2317	149250	No_or_no_constitutive_exon
AGTTATTTTTAGCCTGGAACCTTCATGATCATATCTAACATAATGGGCAGGA	29564892	29565078	29564842	29564894	1	3	ORUFI03G36090	29562967	29585528	None	15903	2317	149250	No_or_no_constitutive_exon
GCCTTTGATTTTTCTTGGCGATTCTTGGGCTGACGAGTCTTGGGGTGAAGAG	29598203	29598443	29598493	29598441	-1	3	ORUFI03G36120	29596632	29598599	None	15903	2317	149250	No_or_no_constitutive_exon
TTTGGTTCGATGTGAGTAGGTCGCTCGCGGATGTGTGTGATGGGGTGAAGAG	29712936	29712982	29712886	29712938	1	3	ORUFI03G36260	29712558	29718812	None	15903	2317	149250	No_or_no_constitutive_exon
CATTTGGTTTGATTTTGATTCTTCTCATCTCTGATTTGGGATGTGGGCAGTG	29727331	29727660	29727710	29727658	-1	3	ORUFI03G36280	29727331	29727964	None	15903	2317	149250	No_or_no_constitutive_exon
ACCTTGTTGTTTTTCTTGTGTATCTTTCTCCTCTAATGCGGGTGTGACAGGC	29789363	29789775	29789313	29789365	1	3	ORUFI03G36360	29782889	29793889	None	15903	2317	149250	No_or_no_constitutive_exon
CGCGTGCATCGGCTTCTTGACGAGGGGGAGGTGTCCCAGGATCGGGACAGGT	29803477	29803664	29803714	29803662	-1	3	ORUFI03G36390	29803477	29811355	None	15903	2317	149250	No_or_no_constitutive_exon
TCGAGTCAGGTCAGGAGAATGAAGTGGCCTGGGTGTGAATGTGGGTGCAGGG	29900345	29900546	29900295	29900347	1	3	ORUFI03G36560	29899677	29902866	None	15903	2317	149250	No_or_no_constitutive_exon
CTCCATGGCTCATGACGCGGGTTGGTGATCCTTTTTTTGGGGGGCTGCAGCC	30112516	30112682	30112466	30112518	1	3	ORUFI03G36820	30110233	30120510	None	15903	2317	149250	No_or_no_constitutive_exon
GTGGGAAAACGTGGGGCTGTGATTGTTTATTATTTTACGCGGGTGTGAAGCT	30120160	30120510	30120110	30120162	1	3	ORUFI03G36820	30110233	30120510	None	15903	2317	149250	No_or_no_constitutive_exon
CGGAGCCGAGGGAGGTAGCTAACAACGGTGGCCGGAGCCAGGGGAGGTAGGG	30170199	30170344	30170394	30170342	-1	3	ORUFI03G36930	30169961	30170686	None	15903	2317	149250	No_or_no_constitutive_exon
AGCTCGAGCCTAACAACCCTCAAGAGTTCAATACTAGGATAGGGCGATAGGC	30385973	30386211	30386261	30386209	-1	3	ORUFI03G37210	30380534	30388560	None	15903	2317	149250	Yes
ATTAGATTGGTAGAGCTCACTATGATTTCGTGTTTTGGTGCGGGGAGCAGGC	30518054	30518131	30518004	30518056	1	3	ORUFI03G37410	30517283	30524357	None	15903	2317	149250	Yes
GATCTTTTCTCTTTTTTTGGGTTTGTTTGGATTTTTTTTGTTGGGTGAAGAT	30583445	30583534	30583584	30583532	-1	3	ORUFI03G37510	30579632	30583971	None	15903	2317	149250	Yes
TGATATAGATGATCCTGAGCCAGGTAAGGATATCTCGGGAAAAGACTTAGAG	30629456	30629696	30629406	30629458	1	3	ORUFI03G37600	30628559	30630469	None	15903	2317	149250	No_or_no_constitutive_exon
TCCCAAGCAAGCTATGGTTAGGCGTCACCATAGCTTGCTTGGGAGTAAAGAA	30670275	30670769	30670819	30670767	-1	3	ORUFI03G37640	30666149	30675564	None	15903	2317	149250	No_or_no_constitutive_exon
TCGGTGCTGTTATTTTTTCCACCCCATTTTGCTGGTTTGTGTGGGCGCAGGG	30849522	30849703	30849472	30849524	1	3	ORUFI03G37940	30848979	30857522	None	15903	2317	149250	No_or_no_constitutive_exon
TCGATTCCTTGTTGGGGTTGGGCATTTCGGCTTTGATGGGAGACGCCAAGGA	30870626	30870725	30870775	30870723	-1	3	ORUFI03G37960	30868116	30871262	None	15903	2317	149250	No_or_no_constitutive_exon
GAATTCGGTATCTGCTTGCATGATCAAACTGAGTGTGAAAATGGGTGCAGGT	30880115	30881043	30881093	30881041	-1	3	ORUFI03G37980	30877843	30881574	None	15903	2317	149250	No_or_no_constitutive_exon
TTTCTTCTATTTGTTGAACTTATTTTAGTGTTAATGGGATGGTAATGCAGGG	31308332	31308548	31308282	31308334	1	3	ORUFI03G38670	31305307	31312276	4334396	15903	2317	149250	No_or_no_constitutive_exon
TTCCTTACCGATTTATCTGAATGTCTGTTTTTTACTTATGGGCATGATAGAC	31317442	31317530	31317392	31317444	1	3	ORUFI03G38680	31315802	31319748	None	15903	2317	149250	No_or_no_constitutive_exon
GTGGGTCGGGCTGACGACCGTCGTGCTGTGTCCGTGGTTGGGGAGTGCAGGG	31352234	31352423	31352473	31352421	-1	3	ORUFI03G38770	31351463	31352794	None	15903	2317	149250	No_or_no_constitutive_exon
TACGTAGTAAAGTATGATGTAAGTGTAATTGTGTAATGTGTTTGGGGAAGGT	31389465	31390114	31390164	31390112	-1	3	ORUFI03G38830	31386128	31390905	None	15903	2317	149250	No_or_no_constitutive_exon
TTTAATTAATTACCAATAAATTGAATCTATGCGTGAATTAATGGGTGCAGGT	31543948	31544026	31544076	31544024	-1	3	ORUFI03G39010	31524931	31545114	None	15903	2317	149250	No_or_no_constitutive_exon
TGCCAGCTCGATTTGCAGCCAATCTTACAATTTCTTGTGTGGGTGAGCAGAG	31563337	31563682	31563732	31563680	-1	3	ORUFI03G39030	31563186	31563932	None	15903	2317	149250	No_or_no_constitutive_exon
CTGACGCCGCGCGTGGTGGTGTTTTTTTTTTTTTTGGGTGGTGGTGGTAGGC	31609413	31609568	31609618	31609566	-1	3	ORUFI03G39100	31607499	31609985	None	15903	2317	149250	No_or_no_constitutive_exon
ACGTTCTTTTCCCGGACGCATGCATGCTGATGCTTTGGGCAACAATGCAGGG	32524112	32524330	32524380	32524328	-1	3	ORUFI03G40540	32521289	32524471	None	15903	2317	149250	No_or_no_constitutive_exon
CTTTCTTGTTGCTTATCATGTTCTTACCATTTTCCGTTCGGGATATGCAGGA	32561669	32561810	32561860	32561808	-1	3	ORUFI03G40600	32561669	32563367	None	15903	2317	149250	No_or_no_constitutive_exon
ACTTGTGGGTCAATGTTTGGAACCTAGGTTCTTGTTCCCTGCATTGGGAGGA	32772531	32772587	32772637	32772585	-1	3	ORUFI03G41000	32768036	32773580	None	15903	2317	149250	No_or_no_constitutive_exon
CGATATAAAGTTCGTGGTGCGATTGAAGTCGTGGTTCTGTGGCTGGGCAGAT	32881114	32881167	32881217	32881165	-1	3	ORUFI03G41150	32879644	32881595	None	15903	2317	149250	Yes
GAGGGTGGCCGCGGCTACCACGCTGAGTTGGGTGCGGAGCGCGGGTGCAGGG	32910368	32910458	32910508	32910456	-1	3	ORUFI03G41200	32908130	32910669	None	15903	2317	149250	No_or_no_constitutive_exon
TATGCTGGTTGCTTGACGACGGTGTGCCCGTGCATCACGTTCGGGCGGAGCG	33054415	33054680	33054730	33054678	-1	3	ORUFI03G41460	33049750	33060953	None	15903	2317	149250	No_or_no_constitutive_exon
CTGTAATATATATATTTTTCACTTCTCAGTAAATGTATTGGGCAATGCAGGT	33139587	33139824	33139537	33139589	1	3	ORUFI03G41640	33138565	33142045	None	15903	2317	149250	No_or_no_constitutive_exon
GGATTGGTTTGGGTCGAATTCGTTTGATGGATTTGAGCGGGGGCGTGCAGGA	33179808	33180981	33179758	33179810	1	3	ORUFI03G41690	33179307	33180981	None	15903	2317	149250	No_or_no_constitutive_exon
CGGCAAGGTTGCAGAAATTGTTTTCTTTTCCTTCTTTTAATGAATGGGAGAA	33492876	33492996	33493046	33492994	-1	3	ORUFI03G42190	33489659	33493825	None	15903	2317	149250	No_or_no_constitutive_exon
TATTCTTATTTTGTAAATGTTACTTAATCTAAATTATGATAATGGGACAGGT	33525162	33525373	33525112	33525164	1	3	ORUFI03G42260	33524037	33526204	None	15903	2317	149250	No_or_no_constitutive_exon
TATTCTTACTTTGTAAATCTTACTTAATCTAAATTATGGTAATGGGACAGGT	33532701	33532921	33532651	33532703	1	3	ORUFI03G42290	33531104	33533364	None	15903	2317	149250	No_or_no_constitutive_exon
TCTTGAGTACAATATGAACAAATATCGCTCAAAGAATGTGTGGGGTGCAGCT	33620380	33620437	33620330	33620382	1	3	ORUFI03G42450	33615716	33620437	None	15903	2317	149250	Yes
TTTATTTCAAATATAACTTCATGCTTCTTTGTCCTCTTTTGTGGGTACAGTT	33696272	33696430	33696480	33696428	-1	3	ORUFI03G42600	33695323	33700228	None	15903	2317	149250	Yes
CAAAGAGGGGTGAGAGTTCGCGGTGGAGAAGGTGGGAGGCGGGAGGTAAGAG	33703923	33704020	33704070	33704018	-1	3	ORUFI03G42610	33703923	33704730	None	15903	2317	149250	No_or_no_constitutive_exon
AATGGCGCTTTGTTTTCATTTACAAATGTTTGTTTTTCCCAAATGGGCAGGT	33850296	33850532	33850582	33850530	-1	3	ORUFI03G42810	33849423	33851488	None	15903	2317	149250	No_or_no_constitutive_exon
GCTGTTCTCTTAATTCAATATTCATTTGTTTTCTTGGGATGATGTGGCAGGA	33873861	33873978	33873811	33873863	1	3	ORUFI03G42850	33869137	33874738	None	15903	2317	149250	No_or_no_constitutive_exon
GTTTTTAATGTTCTTTCTAATTCCTACTTTTGCTGTTTGGATGGGAATAGGT	33923170	33923324	33923374	33923322	-1	3	ORUFI03G42950	33922438	33926226	None	15903	2317	149250	No_or_no_constitutive_exon
AAAAATGAAGGTATAGTAGTAATAAATTAAGTAAGAAATTAACCTGGGAGGT	34018549	34018696	34018746	34018694	-1	3	ORUFI03G43110	34018549	34018844	None	15903	2317	149250	No_or_no_constitutive_exon
AACATATAGGGAGAGCGAGTGATAATAACAATAGTGGTGCGTGGGTGCAGGG	34313904	34314177	34314227	34314175	-1	3	ORUFI03G43540	34313904	34318537	None	15903	2317	149250	Yes
GTAGTGTACCATTCATATATGTTTCTAACATATCTATTTGGGTGACACAGTC	34369639	34369698	34369748	34369696	-1	3	ORUFI03G43600	34356769	34372299	None	15903	2317	149250	No_or_no_constitutive_exon
ATACTCACCACATCAGGCTCATCTGAATTTTACATCTTGGGATTAAACAGGC	275123	275618	275073	275125	1	4	ORUFI04G00240	269621	277720	None	15903	2317	149250	No_or_no_constitutive_exon
AAGTATTTGGGACAGAGGGAGTAACTAGTACTATTGGTTTGGGAATTCAGAG	311847	311873	311923	311871	-1	4	ORUFI04G00290	311510	316318	None	15903	2317	149250	No_or_no_constitutive_exon
TTATTACACCGACTACATAATATATAATCGCATGGATGCATGGGATGCAGCG	404235	404843	404893	404841	-1	4	ORUFI04G00400	404235	405730	None	15903	2317	149250	No_or_no_constitutive_exon
TATAATTAATATATTAGCTATTATCTAAAATGTTTTTTTTGGGGGAAAAGGG	451652	451765	451602	451654	1	4	ORUFI04G00460	450300	457125	None	15903	2317	149250	No_or_no_constitutive_exon
TAGCAGCTCTCTATGTTTAAATAAACATGAATTGTGTCGTTTGGGTGAAGCA	923711	923746	923796	923744	-1	4	ORUFI04G00960	908127	936600	None	15903	2317	149250	No_or_no_constitutive_exon
CGAGTGGACATCTGGTTTGTTTACTGATACTGTGGTGGGTGTGGATGCAGAA	994291	994466	994516	994464	-1	4	ORUFI04G01090	992382	994806	None	15903	2317	149250	No_or_no_constitutive_exon
GTGGACGTGGTGCGCGGTGCGCCATGGCCTTCGGCGACGGGATGGCCAAGGG	1023438	1023547	1023388	1023440	1	4	ORUFI04G01130	1011891	1041343	None	15903	2317	149250	Yes
ATATCAACAGCACAGTGAAGGGGAAGACGGTCTTCTGCTTCGGGACAAAGTT	1067499	1067681	1067449	1067501	1	4	ORUFI04G01160	1059123	1095179	None	15903	2317	149250	No_or_no_constitutive_exon
AGACTACCGTTCGAAGGATGAAGACGTCACTGTGCAAGCTGGGCATGCAGCT	1211960	1212108	1211910	1211962	1	4	ORUFI04G01230	1210830	1212108	None	15903	2317	149250	No_or_no_constitutive_exon
CGGTCTAGGTGGTCTAGTAAGAAGAAGTCTTCGGCACAGATGGGAGGTAGTT	1763625	1763694	1763744	1763692	-1	4	ORUFI04G01690	1763070	1764990	None	15903	2317	149250	No_or_no_constitutive_exon
CGCGCCGTCCTGTCCGAGGTCCGGCTCGACCTCCGGACGGGGCGGTACAGCC	1776713	1777103	1776663	1776715	1	4	ORUFI04G01730	1776543	1778471	None	15903	2317	149250	No_or_no_constitutive_exon
CTTGAGGAGTTCTTGGATCTGATGGTTTTCTTTCGCGGGCGGATGAGCAGAT	2095261	2095444	2095494	2095442	-1	4	ORUFI04G01970	2093071	2095831	None	15903	2317	149250	No_or_no_constitutive_exon
CGCATCTGGTGGACTGGATCCACACAGTTTATCGATGCAGGTGAGGGCAGGC	2436185	2436308	2436358	2436306	-1	4	ORUFI04G02190	2435626	2438139	None	15903	2317	149250	No_or_no_constitutive_exon
ACAGCGTAGCGCGCGGTTATTGCTAGTATTCTACATACTCGCTGGGGCAGAC	2682758	2682809	2682859	2682807	-1	4	ORUFI04G02390	2682758	2693183	None	15903	2317	149250	No_or_no_constitutive_exon
TGATCGAATCCATGGCGGCGTGCAGCATTTCACCTACGACAGGGGCGAAGAA	2733148	2733295	2733345	2733293	-1	4	ORUFI04G02410	2733148	2733844	None	15903	2317	149250	No_or_no_constitutive_exon
TCAGTGCCACTTCGTTGATGCTGTTTTGGTTCCACGGTAAAGAGGGGCAGAG	2858926	2859435	2858876	2858928	1	4	ORUFI04G02530	2854160	2860250	None	15903	2317	149250	No_or_no_constitutive_exon
TTTGTCATCAACCTCTCTCCTCCAAGTGTCTACAACATGTCATGGGACAGGT	2909795	2910479	2909745	2909797	1	4	ORUFI04G02580	2904960	2910605	None	15903	2317	149250	No_or_no_constitutive_exon
CCTTGCCCTCCCATAATCCCTCTATGACGTGCGGTTTTAGGGTGTGGAAGAC	3317799	3317930	3317980	3317928	-1	4	ORUFI04G02760	3317799	3318328	None	15903	2317	149250	No_or_no_constitutive_exon
ATCCCTCGAGGGGATGTCCCCTTGTTGTTTGTATGTCACTCAAAGGGGAGCG	3454667	3454784	3454834	3454782	-1	4	ORUFI04G02900	3454667	3456705	None	15903	2317	149250	No_or_no_constitutive_exon
GCCGCTAGCTGTGGGAGAGGGCACCGCTGTGGCCGCTCACGATGGGGGAGGA	3778395	3778495	3778345	3778397	1	4	ORUFI04G03170	3777981	3778924	None	15903	2317	149250	No_or_no_constitutive_exon
TAAAGTAAATTTCAGGAAAATGAGCAATGGATGTATGCTAATGGGTGCAGAT	4063686	4063722	4063772	4063720	-1	4	ORUFI04G03390	4063686	4065536	None	15903	2317	149250	No_or_no_constitutive_exon
AACTACGCTCTCTATGAATGGAGTCGTCGTAAATCAAATTGGGACTGGAGCT	4200532	4201071	4201121	4201069	-1	4	ORUFI04G03510	4200532	4202583	None	15903	2317	149250	No_or_no_constitutive_exon
GCGGTGGGCGGAGTTCCAGCGGCCAGAGGCGAGTGCGGCGGGCACGGTAGGC	4613495	4613737	4613787	4613735	-1	4	ORUFI04G03870	4613243	4621805	None	15903	2317	149250	No_or_no_constitutive_exon
CTTCTCCTGCCGCTGTCACTGTGGCTCGTGCCGGTGGCGTGGGTTTGAAGCG	5030418	5030835	5030885	5030833	-1	4	ORUFI04G04250	5027018	5032462	None	15903	2317	149250	No_or_no_constitutive_exon
GGGTGGGTGAGGGGAGAGAGTTCTTCGATCTTGGTTTAACCATGGGCAAGTC	5154137	5154308	5154087	5154139	1	4	ORUFI04G04300	5106722	5158895	None	15903	2317	149250	No_or_no_constitutive_exon
TAGGCCCAGCACACACCCACAGTCCTCTATCACATCATGGGGAGCATGAGCA	5612376	5613086	5613136	5613084	-1	4	ORUFI04G04690	5606417	5620695	None	15903	2317	149250	No_or_no_constitutive_exon
GCCGCGGCCGCAGGAGAAGCTTGGGTGCGGAGCGGGAGGAGGGGGGTTAGAG	6015901	6016255	6016305	6016253	-1	4	ORUFI04G05050	6015901	6020584	None	15903	2317	149250	No_or_no_constitutive_exon
CTGATGCCACGGTGTAAGAGAAGGAGGTGGGAGACCAGCTTATCGGGGAGAC	6212586	6212675	6212536	6212588	1	4	ORUFI04G05140	6212367	6212990	None	15903	2317	149250	No_or_no_constitutive_exon
GACGCCTCCCTCATGATTGACGCGCTTTGTTCTGGGTTGGGCACAGTAAGCT	6254902	6254980	6254852	6254904	1	4	ORUFI04G05170	6254864	6257926	None	15903	2317	149250	No_or_no_constitutive_exon
GTCCTTTAAGAGGAGGATTGAGATATTAGGCTCATTATTAGTATGGGTAGAC	6284470	6284917	6284420	6284472	1	4	ORUFI04G05230	6281108	6296846	None	15903	2317	149250	No_or_no_constitutive_exon
ACACAAGAACAATGAGATGGTGGAAGAAGAGGAAGACTCTTTGGGGGAAGGG	6374198	6374298	6374348	6374296	-1	4	ORUFI04G05320	6368426	6376653	None	15903	2317	149250	No_or_no_constitutive_exon
ATGCTTGTGAGAGGAGCAGGTGATGGCGGTGACCATCGTGGGAGGAGCAGGA	7236105	7236307	7236055	7236107	1	4	ORUFI04G05820	7234069	7236926	None	15903	2317	149250	No_or_no_constitutive_exon
GAGTAGGAGATGGCGGCAGGGAGCTAGCATTGCTCGGCGCATGGGGGTAGCC	7510291	7510472	7510241	7510293	1	4	ORUFI04G05990	7510222	7510472	None	15903	2317	149250	No_or_no_constitutive_exon
CCAAATTTATATTGATGTTAGTGAATCTGGATGAGTAATGAAGGGGCTAGGA	7943168	7943528	7943578	7943526	-1	4	ORUFI04G06170	7942987	7960734	None	15903	2317	149250	Yes
ACGGAAGCATTTACTACCCAAAAGATCTTTCATGCAACTGACTAGGGTAGAC	8760495	8760582	8760632	8760580	-1	4	ORUFI04G06420	8760495	8798005	None	15903	2317	149250	No_or_no_constitutive_exon
AAGTAACGGTGGTGGCTAATCTCGGAAGGGGAAAGGAAGGGGAAGGTTAGGG	9344781	9345367	9344731	9344783	1	4	ORUFI04G06900	9343980	9345367	None	15903	2317	149250	No_or_no_constitutive_exon
AGGCAGTAGTTCTTTTTGCTTCTGTTATACCTTGATTTGTTCAATGGGAGTG	9845767	9846295	9845717	9845769	1	4	ORUFI04G07200	9838341	9847224	None	15903	2317	149250	No_or_no_constitutive_exon
CTTCTGATGAGATGAGATCATGAGAGTGCGCTTATGTTTGGGTGTGGTAGAT	10804493	10804742	10804792	10804740	-1	4	ORUFI04G07840	10801319	10805306	None	15903	2317	149250	No_or_no_constitutive_exon
CCGTCCTGAAGGGCACCGCCGGCTGGGTGTCCTATGTCGGGGACGGGTAGCT	11141684	11142028	11142078	11142026	-1	4	ORUFI04G08100	11141684	11142262	None	15903	2317	149250	No_or_no_constitutive_exon
CGTACTCCTTCCCTTCCTCTCCCTCTCCTCTCTGTGTTGGCGCAGGGAAGGA	11190990	11191010	11190940	11190992	1	4	ORUFI04G08150	11190060	11191010	None	15903	2317	149250	No_or_no_constitutive_exon
TTGCACCGGATCTTGTTCAATGTTCATGAAACATTTTGTTGGGGGCACAGGT	11193443	11193580	11193393	11193445	1	4	ORUFI04G08160	11191421	11193580	None	15903	2317	149250	No_or_no_constitutive_exon
CGGGAGATAATTGACATTGGATTAACCAATTCATTTAAGAGGGAAAACAGAT	11354842	11354891	11354792	11354844	1	4	ORUFI04G08250	11334517	11354891	None	15903	2317	149250	Yes
GGAGTTGTTTGATGATGATTGGTTGGTGGATTTGGGGGGTGGGGGTGTAGGG	11445894	11446014	11445844	11445896	1	4	ORUFI04G08330	11445110	11451650	None	15903	2317	149250	No_or_no_constitutive_exon
CAGCTCCCTTTCCACAACCGCCTCTCCCTTGCGCACTGTCACCAGGGCAGCA	11632545	11633099	11632495	11632547	1	4	ORUFI04G08500	11632032	11633099	None	15903	2317	149250	No_or_no_constitutive_exon
GTTTCGGCGGCGGGGCGGGCGGCAGGTGTCGGCGGCGGGGCGGGCGGCAGGT	11671226	11671924	11671176	11671228	1	4	ORUFI04G08550	11671030	11674940	None	15903	2317	149250	Yes
CTGAAAATGTTGACATATGATATCCTCCTGTATTTCAAAGTGGAGGGAAGTT	11792224	11792906	11792174	11792226	1	4	ORUFI04G08670	11791420	11795005	4335478	15903	2317	149250	No_or_no_constitutive_exon
GGAACTTGGAATTGGAATAGTAGCTTACAGCCCACTTGGTAGAGGGTTAGTT	12407649	12407706	12407599	12407651	1	4	ORUFI04G09000	12388510	12418279	None	15903	2317	149250	No_or_no_constitutive_exon
TGATGTAGCTAACTAGTTTTTTTTGGCTAATTTGATTTGCATGGGTGCAGTT	12564509	12564758	12564808	12564756	-1	4	ORUFI04G09110	12563671	12574891	None	15903	2317	149250	No_or_no_constitutive_exon
GGGTGGGCGTTGGAAGACGACGCGGGCGGATCCGAGGTTTGTGGGCGTAGAA	12643723	12644325	12643673	12643725	1	4	ORUFI04G09150	12643522	12644325	None	15903	2317	149250	No_or_no_constitutive_exon
TGATGTAGCTAACTAGTTTTTTTTGGCTAATTTGATTTGCATGGGTGCAGTT	12645861	12646110	12646160	12646108	-1	4	ORUFI04G09160	12645038	12651956	None	15903	2317	149250	No_or_no_constitutive_exon
GTGCCAAGCCGGCGGGCGTACGGAGTAGGAGCGTATCTAGGGTATGTGAGGT	12872967	12873030	12873080	12873028	-1	4	ORUFI04G09310	12872967	12874815	None	15903	2317	149250	No_or_no_constitutive_exon
ATTTTTGGGTTTTTGTTTGTTTGTTTGTTTGTGTTTGGGGGAACGAGCAGGT	12883714	12883816	12883664	12883716	1	4	ORUFI04G09330	12883471	12885294	None	15903	2317	149250	No_or_no_constitutive_exon
TTCGATACCCTAATTCAAGAAATCCCCAAATTAGAACCCGGGCAGATTAGCA	12965373	12965583	12965633	12965581	-1	4	ORUFI04G09460	12965105	12966276	None	15903	2317	149250	No_or_no_constitutive_exon
TGCATGCTTCCGGCGTGCTGGCGGCGGCGGCGAGGAGTCTGAGCGGGGAGGA	13240686	13240785	13240636	13240688	1	4	ORUFI04G09770	13221574	13240785	None	15903	2317	149250	No_or_no_constitutive_exon
CACCATGAAACCTCTGATGTAATCACTCTTCTCTCAAATTTGGGAAGCAGTA	13480529	13480621	13480479	13480531	1	4	ORUFI04G09980	13479279	13481754	None	15903	2317	149250	No_or_no_constitutive_exon
ATGATGAAGATGGCGGCGGCGGCGGCGATGCTGGAGGCTGAGGTGGGCAGGT	13751119	13751378	13751069	13751121	1	4	ORUFI04G10140	13751096	13756549	None	15903	2317	149250	No_or_no_constitutive_exon
CGCGACACAAACAACGCGAGGGTTTTATTCCTCTCCGCCGCCGGGGGAAGGG	14247201	14247389	14247151	14247203	1	4	ORUFI04G10380	14242014	14260815	None	15903	2317	149250	No_or_no_constitutive_exon
AGTTGGAGTGAAAATACTAGGGTTTCATCCGTGCCGCCATCTGGGAGTAGTT	14289916	14289992	14290042	14289990	-1	4	ORUFI04G10410	14289916	14290278	None	15903	2317	149250	No_or_no_constitutive_exon
TGGATAAGTAACCTTAGATCCTTGGAGGATTTGCGTTTTTGTGGGTGTAGCT	14525149	14525166	14525099	14525151	1	4	ORUFI04G10680	14522715	14528016	None	15903	2317	149250	No_or_no_constitutive_exon
AGAAGTGGATCTGGCGCTAGGAGCCACTGGATATGGGGGATGAGTAGCAGGG	14676389	14676505	14676555	14676503	-1	4	ORUFI04G10840	14676389	14676690	None	15903	2317	149250	No_or_no_constitutive_exon
CATACCAACCTAAATATATGACTTGAAACATTTAACTCGCGGGCTTGAAGAT	14747796	14747837	14747887	14747835	-1	4	ORUFI04G10930	14745580	14749382	None	15903	2317	149250	No_or_no_constitutive_exon
TCACTAAACTTCGATTTGATCGGGGAGTAAAAAACCTTTTGGGGAGGCAGGT	15274177	15274492	15274542	15274490	-1	4	ORUFI04G11550	15274177	15274935	None	15903	2317	149250	No_or_no_constitutive_exon
GTTGAATGTGAAAATTTTGAAAAATTGACCTCAGGAGTCCAGATGGGTAGTC	15467061	15467537	15467011	15467063	1	4	ORUFI04G11770	15460548	15471605	None	15903	2317	149250	Yes
GCGAGTAAAATCTAGATGTAAAGTTTGCTGTGGGCTTGGGAAACTTGAAGAT	15656619	15657402	15657452	15657400	-1	4	ORUFI04G12030	15651513	15659095	None	15903	2317	149250	Yes
GCGTCGTCGGTTATCTTACTTGCCGGATGTTGGGGTGGCTTGGGGCGCAGGT	15767828	15767951	15768001	15767949	-1	4	ORUFI04G12130	15761617	15768453	None	15903	2317	149250	No_or_no_constitutive_exon
GGGATTAATTAGTGGGAATTAATTAGCTTAGTGTGTTTTGGTGGGTGCAGGG	15918582	15921810	15918532	15918584	1	4	ORUFI04G12250	15917214	15921810	None	15903	2317	149250	No_or_no_constitutive_exon
ATTATACCTGAATTCTTTCGTGCATTGGAATGTTGGGGTTGGGGCGGCAGCT	16142875	16143156	16143206	16143154	-1	4	ORUFI04G12470	16142875	16146531	None	15903	2317	149250	No_or_no_constitutive_exon
CTACTCCGCGAGGCGGGGGCTTGGGACTGATTGATCGATGGGCAATGCAGGG	16326208	16326438	16326488	16326436	-1	4	ORUFI04G12670	16318710	16326916	None	15903	2317	149250	No_or_no_constitutive_exon
TCAAAAGATCATTATCAGGTGATTCCCATCCCAAATCAATGAATGGGAAGAG	16423031	16423166	16423216	16423164	-1	4	ORUFI04G12780	16422618	16424196	None	15903	2317	149250	No_or_no_constitutive_exon
ACGAGCAGCGCCAAGGTGTTCCACCTGCCGGAGCTCCCGTCCGGGTGAAGGT	16613769	16614165	16614215	16614163	-1	4	ORUFI04G13070	16613769	16614353	None	15903	2317	149250	No_or_no_constitutive_exon
GGTGGGTGCAGGCTGACGTGGAGGTGAGCTTCGAGGTGGGGAGCCTGGAGGC	16674178	16674399	16674128	16674180	1	4	ORUFI04G13160	16660727	16675484	None	15903	2317	149250	No_or_no_constitutive_exon
AAAGTTTCCATTTGACCAACCGGCTAACGAACGTTTTTATGGGGGTGTAGGC	16756296	16757354	16756246	16756298	1	4	ORUFI04G13260	16755909	16757354	None	15903	2317	149250	No_or_no_constitutive_exon
TGTGCTATGGAGATTATTGATTCATCTGCTTGATTGTTGGGTGGGTGCAGGG	16774131	16774212	16774081	16774133	1	4	ORUFI04G13280	16773790	16777244	None	15903	2317	149250	No_or_no_constitutive_exon
CGATTCAATTATGAACTTAAAGAACTGTTCTGTTTGTTTTACGGGTGCAGCT	17079929	17080136	17079879	17079931	1	4	ORUFI04G13680	17071103	17081193	None	15903	2317	149250	No_or_no_constitutive_exon
GTTGGCATGCCCTACGTTGAGAAAGTGGAAGAGGTGGCCACCGGGAACAGGG	17126777	17127684	17126727	17126779	1	4	ORUFI04G13780	17126107	17127684	None	15903	2317	149250	No_or_no_constitutive_exon
GTGTGTGTGTGTGTGTTGTTTTTCTCTCCCTTGCGTTTCTGTGTGGGCAGAG	17174987	17175127	17174937	17174989	1	4	ORUFI04G13860	17174126	17177793	None	15903	2317	149250	No_or_no_constitutive_exon
CCTGTGTCCCGGTATTTGATTTTGTTTCATGCAACGGACATTGGGGGCAGGA	17344227	17344480	17344177	17344229	1	4	ORUFI04G14010	17343477	17347832	None	15903	2317	149250	Yes
GCAATCATTTCATATGCCTCCTTGTCTTTTTTAGGGAAATAGGGATGCAGAT	17347171	17347436	17347121	17347173	1	4	ORUFI04G14010	17343477	17347832	None	15903	2317	149250	No_or_no_constitutive_exon
AGAAAAAAGAAAAGAGCCTAACTCGGTCTGCTTCTCTGCTGGGAATTCAGGT	17365114	17365234	17365284	17365232	-1	4	ORUFI04G14030	17362918	17375136	None	15903	2317	149250	Yes
TTTGCAGTACGTGTGTTCAGAAACTTCTAGGCGGGGTTGCAGGGATTCAGGG	17371191	17371288	17371338	17371286	-1	4	ORUFI04G14030	17362918	17375136	None	15903	2317	149250	No_or_no_constitutive_exon
GTCGGACGAAGCGAGAGGAGACCAAGATGTGCCAGCGGGGAATGGAGCAGCG	17399618	17400317	17399568	17399620	1	4	ORUFI04G14050	17390386	17400317	None	15903	2317	149250	No_or_no_constitutive_exon
TGGGTTTTCCTTTGACGATGGTGTGCGTGTGCGTGTGCGTGTGGGTGCAGAT	17412624	17412848	17412898	17412846	-1	4	ORUFI04G14080	17412136	17415029	None	15903	2317	149250	Yes
CTGATCGTGGCGCATCTGTTCTTGGCGATGGATGGATGGATTGGGAGCAGAA	17452338	17454224	17452288	17452340	1	4	ORUFI04G14140	17451951	17457256	None	15903	2317	149250	No_or_no_constitutive_exon
ACGCTATCGGTTGGTTCTTGGATGGATTGGAGCAGGTGGGGTTGGTGAAGTG	17483621	17483760	17483810	17483758	-1	4	ORUFI04G14200	17481452	17484212	None	15903	2317	149250	No_or_no_constitutive_exon
CGCCGCCATGATCGAACACCTGTAACGTTGTTTGTGCTCCGTGGGTGCAGAG	17527914	17528088	17527864	17527916	1	4	ORUFI04G14240	17527218	17528778	None	15903	2317	149250	No_or_no_constitutive_exon
ATAGATAGATTAAAAGTTAGATTAAAATATTAAGAAGTAAATATGGGTAGAT	17576199	17576277	17576149	17576201	1	4	ORUFI04G14300	17563753	17579502	None	15903	2317	149250	No_or_no_constitutive_exon
AAATCGGTGGTCATTCCAATCCTTTCGTGGATACTGCCTGGGGATTGCAGTC	17590235	17590323	17590185	17590237	1	4	ORUFI04G14310	17579649	17601416	None	15903	2317	149250	No_or_no_constitutive_exon
GAGTTTCTTGATGGATTTGTGTTGATTGATCGATTGTTTTTTGGGTGGAGAT	17813265	17814563	17813215	17813267	1	4	ORUFI04G14590	17812414	17814563	None	15903	2317	149250	No_or_no_constitutive_exon
TGACTCCCAAATTTGACATTGTTCGTCCGTCCGTGCATGGGCACGAGCAGAG	18144295	18144571	18144621	18144569	-1	4	ORUFI04G14980	18143495	18145876	None	15903	2317	149250	No_or_no_constitutive_exon
TGTAATGTAGTCTGACATTTGGTACGTGCATTGCAAACAGTGGGACACAGCA	18205736	18205798	18205686	18205738	1	4	ORUFI04G15020	18181933	18207981	None	15903	2317	149250	No_or_no_constitutive_exon
TGTTGAGCCACCGACGATTTCAATTTTTCTCAGGTTTTGATGGGGTTGAGGT	18225092	18225760	18225810	18225758	-1	4	ORUFI04G15070	18215759	18229180	None	15903	2317	149250	Yes
TGGCCGTTCTTGAAGGCCCACCTCCATCGGAGCAAGTGGGACGGTGTAAGAA	18258642	18258881	18258592	18258644	1	4	ORUFI04G15100	18258358	18258881	None	15903	2317	149250	No_or_no_constitutive_exon
CTCGTTCGATTCGCCCGCGCTGATTGATTTTCCTCTCGTTGGTGGGCAAGGT	18338344	18338552	18338602	18338550	-1	4	ORUFI04G15240	18338344	18338893	None	15903	2317	149250	No_or_no_constitutive_exon
GTGTGCGTGCTCCATTGTTGTTTGACGTTGTGATGGATGGGGAATCGCAGGC	18392267	18392491	18392217	18392269	1	4	ORUFI04G15350	18391742	18396089	None	15903	2317	149250	Yes
TTATCGCGGCAATATTTTTCGCTCAACATTTGTGCTGCACGGGGTCGCAGGT	18460876	18461056	18460826	18460878	1	4	ORUFI04G15440	18452352	18463169	None	15903	2317	149250	No_or_no_constitutive_exon
CGGCGGCCGTACCGGTCCACCGTGGCGATGGAGACGAGGGTGGAGCCGAGGT	18811555	18811985	18812035	18811983	-1	4	ORUFI04G15890	18811555	18812329	None	15903	2317	149250	No_or_no_constitutive_exon
GTGTTTGGCTGGCTGACAACCCGAGCGCGTCTCGTGTTTGGAACGGGCAGGC	18896670	18897220	18897270	18897218	-1	4	ORUFI04G16080	18896670	18897539	None	15903	2317	149250	No_or_no_constitutive_exon
CGGCGTGTGCGTGACGCGGGGTGTTGAAGTTTGTGTTGCGGCGGGCGCAGGT	18997518	18998071	18997468	18997520	1	4	ORUFI04G16280	18996912	19001349	None	15903	2317	149250	No_or_no_constitutive_exon
CTCCGCCGCGGCGGCCGCCGCCGCCGCGGCCCTGGCGTTCGGGTTGAGAGGA	19315152	19315437	19315102	19315154	1	4	ORUFI04G16730	19314914	19320592	None	15903	2317	149250	Yes
AGAAGAAAATGCACCTAAATAGCTAACTGATGTTTGTGGGGGACAAACAGGT	19393651	19393726	19393776	19393724	-1	4	ORUFI04G16820	19386950	19395314	None	15903	2317	149250	Yes
TTGAGTTGCATGCCTGCACAGCTTTGGCATAGGGCGTCCCTGGGATGTAGAG	19483940	19484061	19483890	19483942	1	4	ORUFI04G16940	19480462	19486269	None	15903	2317	149250	No_or_no_constitutive_exon
GTTGTTGTTGTGTCTGATGATCGATGGTGGCGGCGGGGGCGCGCGAGCAGGG	19505465	19505605	19505415	19505467	1	4	ORUFI04G16960	19504560	19510220	None	15903	2317	149250	No_or_no_constitutive_exon
TTCGATCGATCTCATGGTGGTGTAGGGTTTCTTGATTTGGGGGGTTGCAGGG	19677536	19677665	19677715	19677663	-1	4	ORUFI04G17210	19677536	19678065	None	15903	2317	149250	No_or_no_constitutive_exon
CACAATGAATAACAAGATGCATATCAAATGCAGGCTTTACAAAAGGGGAGGA	19709797	19709896	19709946	19709894	-1	4	ORUFI04G17260	19708234	19740916	None	15903	2317	149250	No_or_no_constitutive_exon
ATATTATCACTTGGAATATATACCTCCATAGCTTATGCTGTGATGGGCAGGT	19780491	19780878	19780928	19780876	-1	4	ORUFI04G17360	19780491	19782129	None	15903	2317	149250	No_or_no_constitutive_exon
GGGCAGCAGCACGATGGGTTCGCGCTGGTGCCGTTCGGGATCGGGCGGAGGA	19952288	19952447	19952497	19952445	-1	4	ORUFI04G17620	19952288	19954158	None	15903	2317	149250	No_or_no_constitutive_exon
TCTCGGCGGCGTCGCGGTGGGTGGTGGGCGCGGACGGGCGGCGCGTGAAGCT	19969298	19969568	19969248	19969300	1	4	ORUFI04G17680	19968635	19977030	None	15903	2317	149250	No_or_no_constitutive_exon
CAGCGGTGGTACTGATTCGTTGTTGGGTTTTGGTGTGCAGTGGGTGGAAGTG	19980657	19980874	19980924	19980872	-1	4	ORUFI04G17690	19977339	19981323	None	15903	2317	149250	No_or_no_constitutive_exon
GGGGTTGATGCGGTACGTTGACGGGGCTTGTTTTGGGGATCTGGGGGCAGGA	19988801	19988897	19988947	19988895	-1	4	ORUFI04G17720	19986782	19989030	None	15903	2317	149250	No_or_no_constitutive_exon
CGACCTTGCATCGGGGCTGATGGTTTTCTGTTTTGGGGTTTGGTGTGAAGGG	20025802	20025936	20025752	20025804	1	4	ORUFI04G17810	20025106	20027738	None	15903	2317	149250	No_or_no_constitutive_exon
CTTAACTGGAGCACAGTTTTTAATCTGGAAATTTTTGGGTATTGATGAAGCT	20140769	20141186	20140719	20140771	1	4	ORUFI04G17980	20136394	20145902	None	15903	2317	149250	No_or_no_constitutive_exon
AGGATCTTGACGTGGCGTGAGCGTGACGTCGTGGTTATTGTGGGTGCAAGGC	20235007	20235333	20235383	20235331	-1	4	ORUFI04G18150	20233650	20235792	None	15903	2317	149250	Yes
GATAACTCATAGCATGCCTTATCTGGCTGCATATTTGTGAATATGGGTAGGA	20522408	20522534	20522358	20522410	1	4	ORUFI04G18540	20513727	20533324	None	15903	2317	149250	No_or_no_constitutive_exon
GCTTGTTGTGAACCTTTGTTGCTCTTGCATGTTTTGATTCTGGGAGCAAGGC	20608425	20608500	20608550	20608498	-1	4	ORUFI04G18660	20607350	20609842	None	15903	2317	149250	No_or_no_constitutive_exon
CTCTCTACCCTTATTCGTGGTTTGATTGATGAATTACATGGGCAACGCAGGT	20656641	20657363	20656591	20656643	1	4	ORUFI04G18720	20654234	20657363	None	15903	2317	149250	No_or_no_constitutive_exon
CTTCTGGTGCTAAGTCTGGTGTTGTTTATGGGTGTGTTGGGATTGGGCAGTG	20760507	20760660	20760710	20760658	-1	4	ORUFI04G18910	20757376	20761020	None	15903	2317	149250	No_or_no_constitutive_exon
AAAAAAAAAGCACGCCTCGATTAGTGAGTGGCACTGGCACCACAGGGCAGGG	20825580	20825855	20825530	20825582	1	4	ORUFI04G19010	20822778	20831586	None	15903	2317	149250	No_or_no_constitutive_exon
ATTTCACTAGCATATGTTGCTTCCTTGTTTCCTGGTGCATGGGTGACTAGAA	21028077	21028354	21028404	21028352	-1	4	ORUFI04G19330	21025900	21029688	None	15903	2317	149250	No_or_no_constitutive_exon
TCTTTTTTCTTTTGGTGTGATACTAGAAATTTTTTTTTTTTTGGGAGTAGTT	21080435	21080551	21080385	21080437	1	4	ORUFI04G19430	21075645	21093598	None	15903	2317	149250	No_or_no_constitutive_exon
AGAGGCGGCCGCTGGTGCGCGCGGAAGCGGCGGCGGCGGGCGAGGCGGAGGC	21204200	21204392	21204442	21204390	-1	4	ORUFI04G19550	21193331	21209373	None	15903	2317	149250	No_or_no_constitutive_exon
TTTAGACTGTTGTATTCTGCTTGGTTGATATCTACATCATGCTTGGGAAGGC	21220162	21220245	21220295	21220243	-1	4	ORUFI04G19580	21217136	21242921	None	15903	2317	149250	No_or_no_constitutive_exon
TTTCGTCACGAACAAATGCGCATTAACGTTGTGTTTTGCTGTGGGTGCAGGT	21251441	21251684	21251391	21251443	1	4	ORUFI04G19600	21250378	21254127	None	15903	2317	149250	No_or_no_constitutive_exon
TCTCCTCCATCTCATCTGATGATCCATCTTCACCTTCCAGGGGAGGGCAGTG	21263723	21264056	21264106	21264054	-1	4	ORUFI04G19650	21263723	21266616	None	15903	2317	149250	No_or_no_constitutive_exon
TTAATGCGTTTGGTCTCTGACGAGGAGGTGTTTGGTTGATTGGGCGGTAGGG	21423540	21423846	21423896	21423844	-1	4	ORUFI04G19890	21418301	21424151	None	15903	2317	149250	No_or_no_constitutive_exon
ACTCTCGCTGCTGCCCAGAATACTGATCCGAACATTTCGTGGGGGTGCAGGT	21437970	21438096	21438146	21438094	-1	4	ORUFI04G19930	21437708	21439056	None	15903	2317	149250	No_or_no_constitutive_exon
GAACCGTATCTGTTGAAATGTTTTTTAAAGGTTCATGGGGGAAAGTATAGCC	21983476	21983551	21983601	21983549	-1	4	ORUFI04G20610	21980539	21985497	None	15903	2317	149250	No_or_no_constitutive_exon
GTTTGAGAGTTTTACATGGTTCTTTTTGTCTGAACTGGGCGTGGTGACAGCG	22167572	22167689	22167739	22167687	-1	4	ORUFI04G20910	22166330	22170280	None	15903	2317	149250	No_or_no_constitutive_exon
GATTCCCATGTGTACTTCTGGAGAAACGATGACAATTCTGCACAGGGCAGAA	22265185	22265615	22265135	22265187	1	4	ORUFI04G21020	22260351	22265615	None	15903	2317	149250	No_or_no_constitutive_exon
AAACATTAGAGAAATGGAAATCCTCTCTCCTCCTGTAGGAAAGGGAACAGGC	22293568	22293665	22293715	22293663	-1	4	ORUFI04G21060	22291445	22295733	None	15903	2317	149250	No_or_no_constitutive_exon
TTGATCTGTTTCTAATCTGTTTGTGCTGCCTTTCACATGGCGGGGTGCAGGC	22306108	22307168	22306058	22306110	1	4	ORUFI04G21080	22302210	22307168	None	15903	2317	149250	No_or_no_constitutive_exon
CAGGTAACTGATAGTCTGATACTAGTACTAACCTTTTCTTCAGTGGGCAGCA	22384032	22384119	22383982	22384034	1	4	ORUFI04G21220	22378059	22384119	None	15903	2317	149250	No_or_no_constitutive_exon
TAGTCTGAAAGTCTGAAACTCTGCAATGTTGGTCCAACTTGGGGTCACAGGC	22482865	22483409	22482815	22482867	1	4	ORUFI04G21430	22477544	22483409	None	15903	2317	149250	No_or_no_constitutive_exon
CTCGGCTTCGGGTTTTATAGGCACGGGGTGAGGTGATGTCGGTTTGGGAGGG	22542331	22542487	22542537	22542485	-1	4	ORUFI04G21530	22540593	22542591	None	15903	2317	149250	No_or_no_constitutive_exon
CATCGGTTGTGACACTTCGATACCTACTGATAAATTGACTCGGGATGCAGTG	22659750	22660075	22660125	22660073	-1	4	ORUFI04G21730	22659750	22664306	None	15903	2317	149250	No_or_no_constitutive_exon
ATAAGAAAACGACTCTTTTATAATTCTTTGATGGGATTTTTTATGGGAAGGG	22699783	22700203	22699733	22699785	1	4	ORUFI04G21800	22699138	22702025	None	15903	2317	149250	No_or_no_constitutive_exon
ATAGATAGTGTGATGTTTGTCTTATTCAAATATTTTGTGGAGTTGGGCAGAG	22834947	22835159	22834897	22834949	1	4	ORUFI04G21920	22833030	22835679	None	15903	2317	149250	No_or_no_constitutive_exon
TTCTCTAGCCGGTGTCGATGGACAGTATAACGGCTAGGAGGTGGGTGCAGGT	22872008	22872153	22871958	22872010	1	4	ORUFI04G21960	22871476	22873166	None	15903	2317	149250	No_or_no_constitutive_exon
CGTGGAGCACAGGTGGATTCGGGTCGTTCTTGCTGGGGCTGAACAAGAAGAC	22881309	22881444	22881494	22881442	-1	4	ORUFI04G21970	22878967	22882843	4336546	15903	2317	149250	Yes
TTGGTTGGGTTTGTCGGTCTAAGCTTCTTAGTGTTTTGGGGATGTGGCAGGT	22886162	22886225	22886112	22886164	1	4	ORUFI04G21980	22885627	22889672	None	15903	2317	149250	No_or_no_constitutive_exon
TTGATTAGGGTTTGATGAGGTAATAATAGGCCAGATTGACTGATGGGCAGGT	22983468	22983624	22983674	22983622	-1	4	ORUFI04G22110	22977968	22984238	None	15903	2317	149250	No_or_no_constitutive_exon
GCCCCGGTGGGCGACGCCTCCCGCCGCCGCCGCCCCCGGGGAGGAGGAAGGG	23003839	23003917	23003967	23003915	-1	4	ORUFI04G22130	22999474	23004382	None	15903	2317	149250	No_or_no_constitutive_exon
GTGTAGGAAAGTTTTTAATGTGATATGATGTGATGGAAAGTTGGGAATAGGG	23424593	23424689	23424739	23424687	-1	4	ORUFI04G22750	23424593	23425879	None	15903	2317	149250	No_or_no_constitutive_exon
TCGACGTCTAACTGCTGCTGTTGCTGTTGCTGCTTGATCTGGGCATGCAGGC	23472566	23472832	23472882	23472830	-1	4	ORUFI04G22790	23472300	23475984	None	15903	2317	149250	No_or_no_constitutive_exon
CTTGGCTTGGATATTCTCCCTAATGCGCTATAGATGGGTTGAATTGGCAGAG	23648987	23649104	23648937	23648989	1	4	ORUFI04G23000	23648416	23651892	None	15903	2317	149250	No_or_no_constitutive_exon
GACATACCACAAATTATTTCATATTCAATATGCCACCATGGTGGGGGAAGTC	23685014	23685538	23685588	23685536	-1	4	ORUFI04G23050	23681052	23687688	None	15903	2317	149250	No_or_no_constitutive_exon
CCGCCATTTTCTCTGGATTCTGATGAATTTTCTCTGTTGATTGGGGGCAGAC	23741862	23741976	23741812	23741864	1	4	ORUFI04G23170	23737957	23742808	None	15903	2317	149250	No_or_no_constitutive_exon
CGTTTTTTTCTGCTGATTTAACTGAATTTTGCTCCGTCCGTGGGTGGCAGAT	23742059	23742808	23742009	23742061	1	4	ORUFI04G23170	23737957	23742808	None	15903	2317	149250	No_or_no_constitutive_exon
GGGGGAGGACAGCGGCGGCGATGGGGGGAGAAGGGCGGTGACTGGGGGAGGA	23828261	23828527	23828211	23828263	1	4	ORUFI04G23310	23823952	23831851	None	15903	2317	149250	No_or_no_constitutive_exon
GTCCGGTTAATTTGTGATCTTGGCTGATCGTGGCCGCGCCGGGCGTGCAGGC	24209494	24209688	24209444	24209496	1	4	ORUFI04G23730	24208929	24210947	None	15903	2317	149250	No_or_no_constitutive_exon
CAAGTTAAAGCAAAGTAGAATTAAACCTTGTCGATCGCGTGGGCATGCAGGA	24237637	24237727	24237777	24237725	-1	4	ORUFI04G23760	24235605	24239445	4336709	15903	2317	149250	No_or_no_constitutive_exon
TTGAACGCGTGGTGCGGGAGCAACTGCGTGGCGTGGTCAAGGTGGGGCAGCA	24352822	24353073	24353123	24353071	-1	4	ORUFI04G23870	24352822	24353224	None	15903	2317	149250	No_or_no_constitutive_exon
CTGTGTATGAGTGTTTGATTGGTTCAGGTTTTTACAGATCTGGGATACAGGA	24394349	24394439	24394299	24394351	1	4	ORUFI04G23930	24393434	24398185	None	15903	2317	149250	No_or_no_constitutive_exon
CGTCACACTCTCCCGCTCCATCCCTGTCCACGAAAGCGCGCGCGGGTAAGAT	24730340	24730783	24730290	24730342	1	4	ORUFI04G24340	24728380	24732394	None	15903	2317	149250	No_or_no_constitutive_exon
TTGGGATGTCAAAATTTTGCTTAATTTTGACGCTCGCTGGGGGGTTGCAGGT	24731081	24731288	24731031	24731083	1	4	ORUFI04G24340	24728380	24732394	None	15903	2317	149250	No_or_no_constitutive_exon
CGATGCATGCACGCAAAAGTTTGTTGAGGTTTTGTGGCGTGGGTGCACAGGG	25148983	25149203	25149253	25149201	-1	4	ORUFI04G24900	25148355	25149429	None	15903	2317	149250	No_or_no_constitutive_exon
TTTGGCCCCTTGGCCGGATCTGGGCTGGGACGCGCGGGTCGGCGGCGGAGTG	25189033	25189179	25188983	25189035	1	4	ORUFI04G24960	25183586	25189179	None	15903	2317	149250	No_or_no_constitutive_exon
TGGGCTATGGTGTTCTGAGACACGCGTGGCTTTTTTTTTTTTGGGTGAAGGT	25381499	25381598	25381648	25381596	-1	4	ORUFI04G25180	25379951	25382033	None	15903	2317	149250	No_or_no_constitutive_exon
GATATGATTGATGCTAATGTAGAACTTGTTACCTTCTTCTGGGCATGGAGAG	25440520	25440615	25440665	25440613	-1	4	ORUFI04G25270	25437591	25441912	None	15903	2317	149250	Yes
GTTTTGAGGTCTGAATTTAGTGTGCATGTTGTTCAATTGGGGAAATTCAGGA	25625230	25625335	25625180	25625232	1	4	ORUFI04G25560	25623921	25627349	None	15903	2317	149250	No_or_no_constitutive_exon
AAACGCAATGAAATGGCCTTCATGCTTCATGCATGTATGGGTGGATGCAGGT	25640792	25641146	25641196	25641144	-1	4	ORUFI04G25610	25640792	25643457	4336857	15903	2317	149250	No_or_no_constitutive_exon
CTAACCTTTTCTTCCCCTGAACATTCCTGCACCCTTCTTTTTGGGGGCAGGG	26049546	26049723	26049496	26049548	1	4	ORUFI04G26180	26044596	26049723	None	15903	2317	149250	No_or_no_constitutive_exon
GCAATACTGAATGTGATCTCATGAAGTTCTTGTTATGTTGGGCATGACAGGC	26100825	26100887	26100937	26100885	-1	4	ORUFI04G26270	26098117	26102046	None	15903	2317	149250	No_or_no_constitutive_exon
CGCCGCCGCCGAGGGGGCACCTGGCGGTGTGCGTGGGGCCGACGGCGCAGCG	26189746	26189998	26189696	26189748	1	4	ORUFI04G26360	26189462	26189998	None	15903	2317	149250	No_or_no_constitutive_exon
GCCCAAACGTTCGCCTCCACACTCCGACGCTACTGCGCTGAGGGCTGAAGGC	26317484	26317937	26317987	26317935	-1	4	ORUFI04G26500	26292260	26324931	None	15903	2317	149250	No_or_no_constitutive_exon
GTTCCATATAAACAGGATTTTGTGGATTTCATTATCAAAACGGGAAATAGAC	26524935	26525007	26525057	26525005	-1	4	ORUFI04G26780	26519077	26526591	None	15903	2317	149250	No_or_no_constitutive_exon
ATGAGGAGCCCAGCATATTTTTCTAATGAAATGATTTTGGTGGGAAACAGGT	26576743	26576820	26576693	26576745	1	4	ORUFI04G26840	26568185	26587407	None	15903	2317	149250	Yes
TCGGCCTCCCCCTCGCTTCTCGCTCTGTTTCTCCGAGAATTAGGGGGGAGGT	26581699	26581769	26581649	26581701	1	4	ORUFI04G26840	26568185	26587407	None	15903	2317	149250	No_or_no_constitutive_exon
TGATCATCATACAAGCGTATTATTCTGATAATGACTTTGGTGGGAGACAGGT	26584546	26584623	26584496	26584548	1	4	ORUFI04G26840	26568185	26587407	None	15903	2317	149250	No_or_no_constitutive_exon
ATGCTAGTTTGATTGCTATGTCTCATGTTCGTACTGTGCTGTGGGTGCAGGA	27045748	27045846	27045896	27045844	-1	4	ORUFI04G27470	27044806	27048952	None	15903	2317	149250	No_or_no_constitutive_exon
GAGCTTGGCGCAACTAGCAGGGGAGGAGTTGCAATTCCTGGGCGTGGCAGGG	27218857	27219369	27218807	27218859	1	4	ORUFI04G27730	27218710	27221525	None	15903	2317	149250	No_or_no_constitutive_exon
CTCGAGCTGTCGGAGAGTTCACTGGAGCTGTCATTTCTGGGGAAGGTGAGGT	27252057	27252114	27252007	27252059	1	4	ORUFI04G27770	27248913	27252400	None	15903	2317	149250	No_or_no_constitutive_exon
GAAATTTGAGTAAAAATGGTGTGTGATTTGATGTGTTGGGGAGAGTGCAGAA	27281621	27281810	27281860	27281808	-1	4	ORUFI04G27800	27278841	27284031	None	15903	2317	149250	No_or_no_constitutive_exon
TAATGTCTTCTTGGCACTCACATGCTGATCTGCTTCCACTGTTGGGACAGAT	27311763	27312020	27312070	27312018	-1	4	ORUFI04G27830	27311763	27313338	None	15903	2317	149250	No_or_no_constitutive_exon
GTCGCCTCCGGGTGCTAACTTTTTTTTTGGGCGTGATTTGGGTGATGCAGAT	27352004	27352093	27352143	27352091	-1	4	ORUFI04G27900	27342273	27352586	None	15903	2317	149250	No_or_no_constitutive_exon
AGACAGTCTGTGATAATTTTGTTCTCTTCTTGTTGGGGTCTTGGGGAAAGGA	27380832	27380869	27380919	27380867	-1	4	ORUFI04G27970	27380832	27382687	None	15903	2317	149250	No_or_no_constitutive_exon
ATCCAATCAAATTCAGCTACGCGAACAAATTTCTGATCGATAGAGGGCAGGG	27448238	27449083	27448188	27448240	1	4	ORUFI04G28030	27445396	27449083	None	15903	2317	149250	No_or_no_constitutive_exon
TGCTTGCAAAGCGTGTGCGCTAAGACCATTGGGACTTGGGGATTGAGCAGAA	27713720	27713816	27713866	27713814	-1	4	ORUFI04G28500	27711752	27714077	None	15903	2317	149250	No_or_no_constitutive_exon
TATTAAGAAGGATGGACCTTAATATGACAAATCTTTGGTTTCATGGGAAGGA	27789895	27791999	27789845	27789897	1	4	ORUFI04G28590	27788308	27791999	None	15903	2317	149250	No_or_no_constitutive_exon
TCATCTCATTTCTGCCGAGTTCGTCACGCGATTTCGTTTTGGGGAAGCAGAT	27866969	27867575	27867625	27867573	-1	4	ORUFI04G28680	27866836	27867810	None	15903	2317	149250	No_or_no_constitutive_exon
TGCATTCGCAGCGTGTTCAGGCACTGACACTGACAGAACTGGGCTGGCAGCG	27941799	27942696	27941749	27941801	1	4	ORUFI04G28810	27939931	27942696	None	15903	2317	149250	No_or_no_constitutive_exon
AGCTGCGCCATTGTTGCAACGTGGGGTGCGGCGTGCTGTACGATGGGCAGGG	28088354	28088615	28088665	28088613	-1	4	ORUFI04G29030	28088354	28089208	None	15903	2317	149250	No_or_no_constitutive_exon
TTGCAACTGTGTTGTACTTAACTGACTCGGTTCACATGGGGAAATGGCAGGT	28458548	28458959	28458498	28458550	1	4	ORUFI04G29510	28453885	28458959	None	15903	2317	149250	No_or_no_constitutive_exon
GTACACATGTAATACACCATGTTCTTTTTGCAAAAATTTTGGGGGTACAGCT	28704340	28704765	28704290	28704342	1	4	ORUFI04G29850	28703636	28704765	None	15903	2317	149250	No_or_no_constitutive_exon
GAAGTGTAAATGGTTTTCCTGTTGCTTCCAGGTTTATGCAAATAGGGAAGAG	28759242	28760556	28760606	28760554	-1	4	ORUFI04G29930	28755906	28760961	None	15903	2317	149250	No_or_no_constitutive_exon
TGGACATGGATTTGCTGCAAATTTGTGATTTTGTTTTTGGGTGGTGGCAGGT	28843406	28843514	28843564	28843512	-1	4	ORUFI04G30070	28842164	28843799	None	15903	2317	149250	No_or_no_constitutive_exon
CTGACAAACATTTGGCACTGATAACATGCTCGACCTGACGAATTGGGCAGAT	28993196	28993396	28993446	28993394	-1	4	ORUFI04G30290	28992151	28998649	None	15903	2317	149250	No_or_no_constitutive_exon
ACCAAGCGAACCCAGCGGAATTCGTTGGGCAGCGGGTGCGGGAGCAGTAGAG	29172505	29172637	29172687	29172635	-1	4	ORUFI04G30610	29172313	29172706	None	15903	2317	149250	No_or_no_constitutive_exon
CGCTGCCGTACATCCGCTGCGTGGGGGATTCGTGGCCGATGACGAGGGAGCG	29214487	29214746	29214796	29214744	-1	4	ORUFI04G30700	29212318	29220953	None	15903	2317	149250	No_or_no_constitutive_exon
AGTTATTTTGATGGTTACTGACATCTTTGGTCTTGAATGGTGGGATGCAGGA	29231391	29231630	29231680	29231628	-1	4	ORUFI04G30730	29230234	29233326	None	15903	2317	149250	No_or_no_constitutive_exon
TTGAGTTTTCTGTTGGTTTGTGTACGCTTACCGTGTGCTGTGATGGGCAGGT	29252039	29252165	29251989	29252041	1	4	ORUFI04G30780	29251349	29258084	None	15903	2317	149250	No_or_no_constitutive_exon
CCTTTACACAGATGAAGAGTTTAATTTCAAGTAATGGCTCAAGTGGGCAGGC	29356541	29356784	29356834	29356782	-1	4	ORUFI04G30920	29356541	29357860	None	15903	2317	149250	No_or_no_constitutive_exon
GCAGCAGCAACATTCTGATGAGTTATTTTCTCTTTTTTTTGGGGGGGCAGCT	29480517	29480902	29480952	29480900	-1	4	ORUFI04G31150	29479143	29482582	None	15903	2317	149250	No_or_no_constitutive_exon
ACTAATAATAACGTTTACAATCCGATAACTCGAGAGGGCAAACAGCACAGGG	29634084	29634160	29634210	29634158	-1	4	ORUFI04G31350	29634084	29637840	None	15903	2317	149250	No_or_no_constitutive_exon
GTCGTCTTCCCCCTTCTCCCCTGCTCGTCGTCGCGGGCGCAATCGGGTAGGT	29660260	29660342	29660392	29660340	-1	4	ORUFI04G31380	29655638	29660454	None	15903	2317	149250	No_or_no_constitutive_exon
TGTTCACTCCCCTAGTAAAGGAACTCATTCTTTTCTCTATGGGAAAATAGTG	29750852	29750953	29750802	29750854	1	4	ORUFI04G31510	29748748	29754224	None	15903	2317	149250	Yes
CGTTGTTGAATGAATCTTGTTCTTCTCTTCTTTTTTTTTTGGGGGTATAGGT	29851715	29851760	29851665	29851717	1	4	ORUFI04G31700	29851121	29854217	4337437	15903	2317	149250	No_or_no_constitutive_exon
GACCATATGGGATTCATGTCATGTTTTGGTTATGTATGTATTGGGAGCAGCA	29851867	29851934	29851817	29851869	1	4	ORUFI04G31700	29851121	29854217	4337437	15903	2317	149250	No_or_no_constitutive_exon
GCGTGAGGGTCTCAGGTGGCTTTGGGTTCTGCATTGTAGGGGAACTGGAGGG	30428968	30429009	30429059	30429007	-1	4	ORUFI04G32530	30415511	30429979	None	15903	2317	149250	No_or_no_constitutive_exon
CAACAAGGCCCCAAGCTAAAGAAGAATGTAGAAGGGGCCTTGGGGGAGAGAG	30459721	30459985	30460035	30459983	-1	4	ORUFI04G32600	30456377	30462986	None	15903	2317	149250	No_or_no_constitutive_exon
CATAGACTATATATATATATATATATATATATATATTTTGGGTGACACAGCT	30487494	30487545	30487595	30487543	-1	4	ORUFI04G32630	30486459	30490755	None	15903	2317	149250	No_or_no_constitutive_exon
CTGGTTGTCTTGTTGATCAACAAAAACACAAAAAAGGGGAAGGCAGGCAGGG	42260	42627	42677	42625	-1	5	ORUFI05G00030	34489	42754	None	15903	2317	149250	Yes
ATCTAACCCTGTTTCGGTTGAACCCCCAAACTTTTTGAGGGATAACGCAGAA	286989	287304	287354	287302	-1	5	ORUFI05G00400	286843	290979	None	15903	2317	149250	No_or_no_constitutive_exon
CTACATAATTCTATTCTATTATCTATAAAAAAAATTGTGGGGGGTTGCAGGC	327012	327810	326962	327014	1	5	ORUFI05G00460	325956	334561	None	15903	2317	149250	No_or_no_constitutive_exon
TTAGGGTGTTGAAAATTGTTTGCAGCCGGAGACGTTTTGGGGAGCATCAGGC	352930	353041	352880	352932	1	5	ORUFI05G00490	347938	353041	None	15903	2317	149250	No_or_no_constitutive_exon
TTATAAGAAGAACAAGGAAAAGAAACACATTCTTGTTTGTGTGGGAACAGGA	391707	391990	392040	391988	-1	5	ORUFI05G00530	381369	392545	None	15903	2317	149250	No_or_no_constitutive_exon
TTAAAGTTATGCACAGCACAAGTAAGGCTTGGTTTTTTTTGGGGGGGTAGGA	397252	397345	397395	397343	-1	5	ORUFI05G00550	397252	406248	None	15903	2317	149250	No_or_no_constitutive_exon
TGGAGCTGAAGCCGGAGGTGGTGGACTTCCCGCGGCTGCACGCGCGGGAGGA	412506	412529	412579	412527	-1	5	ORUFI05G00570	408907	418113	None	15903	2317	149250	No_or_no_constitutive_exon
ACTTTCGACTTACAGTCCGATGTTTCGATTGGCTTTTGGGTGTAGGGCAGGA	542314	542549	542264	542316	1	5	ORUFI05G00760	541385	543519	None	15903	2317	149250	No_or_no_constitutive_exon
GTCAAGGCGCGTGCGTCGTCGTCGCCGTCGCCGTCGCGGCGTGGGTACAGCA	830966	831521	831571	831519	-1	5	ORUFI05G01260	830966	832276	None	15903	2317	149250	No_or_no_constitutive_exon
GTCTGCATCTGCTCTTGTTGGAGCGTGGTCATTGCTATTTCTGAGGGAAGGG	1114039	1114194	1114244	1114192	-1	5	ORUFI05G01660	1111790	1116932	None	15903	2317	149250	No_or_no_constitutive_exon
TTGAAAATAAAAAATATGTCCAAAATAATAAGCTTTTGTTAGGCGGGCAGGG	1254657	1254760	1254810	1254758	-1	5	ORUFI05G01820	1248784	1254828	None	15903	2317	149250	No_or_no_constitutive_exon
CGGAATTTTGGGGAGGATTTATTTCTTTATTTTTTTTTGTGCGGGGGGAGCG	1386386	1386831	1386881	1386829	-1	5	ORUFI05G01980	1379730	1387351	None	15903	2317	149250	No_or_no_constitutive_exon
AAAGATATAGCTACAAAATAAGCAGATGTCTCTCTATGTTATGGGTGCAGGT	1412488	1412685	1412438	1412490	1	5	ORUFI05G02020	1408580	1416218	None	15903	2317	149250	No_or_no_constitutive_exon
ATGAGTTTAGTTTGGTCAGGATTATTATTAATTTTTTGTTTAGTGGGTAGGT	1509691	1510309	1509641	1509693	1	5	ORUFI05G02110	1509243	1510309	None	15903	2317	149250	No_or_no_constitutive_exon
GTTATTACATGTGATTAATGATATATATCTGGAATAAATGGCGGGAGCAGGA	1558571	1558710	1558760	1558708	-1	5	ORUFI05G02190	1553905	1559373	4337701	15903	2317	149250	No_or_no_constitutive_exon
GTGATAATCCTTAAAATCTTAATAACATGGTTGCATTTCGTGAGGGTCAGGA	1677027	1677115	1677165	1677113	-1	5	ORUFI05G02380	1674152	1680092	None	15903	2317	149250	No_or_no_constitutive_exon
GGTATCAGGGGCGGAGACGCGAGCGGTGAGCCTCCCCGCCGTTGGGAGAGAT	2243731	2243854	2243904	2243852	-1	5	ORUFI05G03090	2236505	2244120	None	15903	2317	149250	No_or_no_constitutive_exon
TATACACTTGAATTAATAAGGACTCCCTTTTTGGTATTTGGGAACAACAGAG	2262753	2262903	2262953	2262901	-1	5	ORUFI05G03120	2256766	2266827	None	15903	2317	149250	No_or_no_constitutive_exon
AAATGCTGTATCTTTCTTGTTTGTTTCCTTTTCATTGATCGGGAACACAGAC	2858246	2858345	2858395	2858343	-1	5	ORUFI05G03920	2853522	2860102	None	15903	2317	149250	Yes
AATGCTTGCTTAACTCATGTGGTTTTGTTTGGAATTGATGTGATGGGCAGGG	2913749	2913911	2913699	2913751	1	5	ORUFI05G04000	2912948	2916985	None	15903	2317	149250	No_or_no_constitutive_exon
TCTCATTCTCGTGGTGACTGGGGGTTTGGTTTTTTTGGTTGGGGGCGCAGAT	2929662	2929800	2929612	2929664	1	5	ORUFI05G04030	2929265	2934732	None	15903	2317	149250	Yes
GCGGCGGCGGAGCGGTGGGTGGGGGCGGCGGTGGACTTCTCGGAGGGGAGCC	3031502	3031630	3031680	3031628	-1	5	ORUFI05G04150	3029173	3031906	None	15903	2317	149250	No_or_no_constitutive_exon
GTGAAGAAAAAAAAAACGCGCGGCGGCGGCGGCGATTGGTGCGGCGGGAGGC	3117210	3117583	3117160	3117212	1	5	ORUFI05G04240	3107202	3121580	None	15903	2317	149250	No_or_no_constitutive_exon
GAGCGAGGTGGGGTGGGGGGATTGAAATCGGGGTGGTTTTGGTCGGGCAGAG	3414663	3414703	3414753	3414701	-1	5	ORUFI05G04590	3410948	3415062	None	15903	2317	149250	No_or_no_constitutive_exon
CCAGGGATGCTACCTTGATATTGCTAATAAATTTATTTCATGCAGGGAAGGA	3677221	3677290	3677340	3677288	-1	5	ORUFI05G04900	3675957	3679694	None	15903	2317	149250	No_or_no_constitutive_exon
TGACACAATATATCTTTTGTGTTGTGTGGATGCGGCGTGGCGGGGCGCAGTC	3733213	3733491	3733163	3733215	1	5	ORUFI05G04970	3731502	3734690	None	15903	2317	149250	No_or_no_constitutive_exon
GCTGGTTTAATTTGAATCCTGATTGCATTGCGTTTTTTGGGGGTGAGTAGGG	3773920	3774037	3774087	3774035	-1	5	ORUFI05G05020	3770101	3774480	None	15903	2317	149250	No_or_no_constitutive_exon
GTATAATATCCTGGGTATTAACAGCATCCAATTGCATATGCTGGGGACAGTT	3772432	3772514	3772564	3772512	-1	5	ORUFI05G05020	3770101	3774480	None	15903	2317	149250	No_or_no_constitutive_exon
ATCTTTGCTAACCAATGTTTTATTCAAACACTGTCTTTTTGGGCATGTAGGG	3831472	3831541	3831422	3831474	1	5	ORUFI05G05110	3829228	3832927	None	15903	2317	149250	Yes
GCTGCATTTGCATTTGCGCGAATGTGACGCAGCTGGTGGAGGGGATCGAGGA	3833913	3835825	3835875	3835823	-1	5	ORUFI05G05120	3833395	3837447	None	15903	2317	149250	No_or_no_constitutive_exon
ACTAGTGTTGCTTGGCATTTTTTGCCATGAAATGAGTGTAAGGGTTGCAGTC	3882722	3882852	3882902	3882850	-1	5	ORUFI05G05200	3881011	3884090	None	15903	2317	149250	No_or_no_constitutive_exon
CTGCCGGCCCCGCCACGGTCTCCTGGCTGATCTGGCTGCGGGGGTGCCAGAT	3947719	3948009	3948059	3948007	-1	5	ORUFI05G05280	3945938	3982782	None	15903	2317	149250	No_or_no_constitutive_exon
ACTGAAGTTTATCAACCCAATACTTATATACCCCTATTTCTGGTGGGCAGAT	4074925	4075138	4075188	4075136	-1	5	ORUFI05G05340	4072936	4078383	None	15903	2317	149250	No_or_no_constitutive_exon
CGGCTGATGGGTTGGGGTGGTTGTGTTTTTTTTTTTTTGGTGGTGGGTAGAA	4095978	4096028	4096078	4096026	-1	5	ORUFI05G05370	4092691	4096239	None	15903	2317	149250	No_or_no_constitutive_exon
AGAATGATGAATCAGTGATGAGTGAGTGATATATTGGGTGAAAATGGCAGAC	4495181	4495355	4495405	4495353	-1	5	ORUFI05G05910	4494001	4500843	None	15903	2317	149250	No_or_no_constitutive_exon
ATCCGCCCCTGGGCTTGGCTAGCACAACATTTTTTAGTGGGGGAAGGAAGGG	4706878	4707196	4707246	4707194	-1	5	ORUFI05G06060	4700022	4707528	None	15903	2317	149250	No_or_no_constitutive_exon
AAGTAAACTTGCAGCCATTGGTTGAATCAATTGTGTGTTTGGGCATGCAGAG	4845102	4845196	4845246	4845194	-1	5	ORUFI05G06200	4844254	4845986	None	15903	2317	149250	No_or_no_constitutive_exon
GTTCAGCCATATGATCAGGCAAGCTTCATCCAGTACGTGTCCGAGGGAAGCG	4977307	4977641	4977691	4977639	-1	5	ORUFI05G06350	4977307	4978493	None	15903	2317	149250	No_or_no_constitutive_exon
AAATTCTCTACCTTTTTTTCCACAGGTTTATTTCTTGAAGAATTGGGAAGGT	5023844	5023933	5023794	5023846	1	5	ORUFI05G06370	5014879	5024941	None	15903	2317	149250	No_or_no_constitutive_exon
GTAAGTTGTAACATAAACTAAGAGCATTTTTATGCCCTTTGGGCTTGAAGAG	5306375	5306489	5306539	5306487	-1	5	ORUFI05G06680	5305764	5307599	None	15903	2317	149250	No_or_no_constitutive_exon
TATGTTTGTGCTTGCGAGGTGTTTGATTGGTGTTCTTGGGGGTGGTGCAGGG	5424180	5424842	5424130	5424182	1	5	ORUFI05G06810	5423719	5427169	4338051	15903	2317	149250	No_or_no_constitutive_exon
GGCGGCGGCCGCCGAGGATCGGCTGCAACGGGGACCTCGGGTGGGTCGAGTA	6054703	6054792	6054842	6054790	-1	5	ORUFI05G07410	6049159	6055111	None	15903	2317	149250	No_or_no_constitutive_exon
TCAGTCTTCTTGCTTCTTCCTCCGTCTTCTTTCTTCTCCTTGTGGGCAAGAT	6202556	6202716	6202506	6202558	1	5	ORUFI05G07580	6200053	6204097	None	15903	2317	149250	No_or_no_constitutive_exon
GCGGCGGCGTACACGGTGGCGCTACGCTGGCCGGCGCCGACGGGACCAAGGC	6437918	6438056	6438106	6438054	-1	5	ORUFI05G07820	6437918	6438643	None	15903	2317	149250	No_or_no_constitutive_exon
GCTTGTCTGGAGAAAATCCTACAGTTCATGTCTGTTGGGCAATGGCGAAGAA	6488818	6488917	6488768	6488820	1	5	ORUFI05G07880	6488551	6488917	None	15903	2317	149250	No_or_no_constitutive_exon
GGTGGTGGCGGAAACCCTTTGGGCGCTGGTGACGAAAACCCTAGGGGCAGGG	7022632	7022852	7022902	7022850	-1	5	ORUFI05G08440	7022175	7025612	None	15903	2317	149250	No_or_no_constitutive_exon
TTAGGCAGGAGGTTGTCTTGTGGTGATGATGACGACGGTGGGTTGCAAAGTG	7022175	7022574	7022624	7022572	-1	5	ORUFI05G08440	7022175	7025612	None	15903	2317	149250	No_or_no_constitutive_exon
GTAGGATGGAAGGAGTGGTAAGTAAAAATATTGAGATAAGGGCAGAGTAGTC	7658408	7658530	7658358	7658410	1	5	ORUFI05G08890	7657845	7661351	None	15903	2317	149250	Yes
CAGCAGGTGGCGGCACCGCCGGTGACTCGCTGCTGGTGGTGAAAGGGAAGGT	7810059	7810161	7810211	7810159	-1	5	ORUFI05G09000	7810059	7810751	None	15903	2317	149250	No_or_no_constitutive_exon
CTAATTGATTCAGGTTCTTGTTGCCAAACCATTCTCCTTCGGGGTATCAGGG	8046960	8047038	8047088	8047036	-1	5	ORUFI05G09250	8044280	8049206	None	15903	2317	149250	No_or_no_constitutive_exon
GCCGTCGTCGAGTTTGCCAAGTCTCATGGAAGTGTCATTTGTGGGACCAGGA	8338956	8339330	8339380	8339328	-1	5	ORUFI05G09550	8338956	8339428	None	15903	2317	149250	No_or_no_constitutive_exon
CTCAAACTTCTCAAGCTACTGTCACACAACATTATATGGGAGAAGATGAGAA	8527316	8527573	8527623	8527571	-1	5	ORUFI05G09730	8527103	8535660	None	15903	2317	149250	No_or_no_constitutive_exon
GCGGCGACTGCAGCGGTTGCGTCGGCGGTTGCCGGCGCCGAGGCGGGTAGGC	9562028	9562174	9561978	9562030	1	5	ORUFI05G10250	9561867	9566138	None	15903	2317	149250	No_or_no_constitutive_exon
GGATGCTCACGCCTATGCGGCGGTGGGGGCGGGGGCGAAGGGGGGGTGAGGC	9563180	9563319	9563130	9563182	1	5	ORUFI05G10250	9561867	9566138	None	15903	2317	149250	No_or_no_constitutive_exon
CGAGTCATGGATGTGCTATCTGGTTTTCTATTCCTGTTCCTGTGGGTAAGCG	10430435	10430441	10430385	10430437	1	5	ORUFI05G10820	10421923	10430441	None	15903	2317	149250	No_or_no_constitutive_exon
TCGGCGCAGGTGGGAGGTAGTTCAATAAGGAGCAAATATGGGTGCCGAAGTC	10589156	10589599	10589106	10589158	1	5	ORUFI05G10930	10588383	10589599	None	15903	2317	149250	No_or_no_constitutive_exon
GCGCCTCCTCCGCCGCTTCGGCGGGAGTCGTCGGAAATCATAGGTGGGAGCT	10958754	10958911	10958704	10958756	1	5	ORUFI05G11060	10958667	10960886	None	15903	2317	149250	No_or_no_constitutive_exon
GTGGCCCAACCATCAACCCTGCTGGCCAAGAGAAACAAGCCGCGGGTAAGGA	10960728	10960886	10960678	10960730	1	5	ORUFI05G11060	10958667	10960886	None	15903	2317	149250	No_or_no_constitutive_exon
GGCACCAGCTAACAACATTTCCTACAGTTATCAACAACTGGCTAAGGGAGGG	11026291	11026471	11026241	11026293	1	5	ORUFI05G11100	11021952	11026718	None	15903	2317	149250	No_or_no_constitutive_exon
AAAAAGAATTGGCTTGGCTAATTAATTACTCCATTTGCGAACATGGGCAGGG	11214843	11215370	11215420	11215368	-1	5	ORUFI05G11240	11214843	11216252	None	15903	2317	149250	No_or_no_constitutive_exon
GAAACCGTGTTTTGGAAGTGGCTAAATGTCCATTTTCTCGGGATGGACAGGT	11518522	11518760	11518810	11518758	-1	5	ORUFI05G11550	11518522	11519242	None	15903	2317	149250	No_or_no_constitutive_exon
AGAGGTGGCGGCGGCGGCTGGCTGGCAGTGGGGAGGCAGTGGGGAGGTAGTG	11626101	11626390	11626051	11626103	1	5	ORUFI05G11660	11625980	11626628	None	15903	2317	149250	No_or_no_constitutive_exon
TGGCATCCACACTGACTGGAAACCCTTTTTTTATGGATGTGCTAGGGTAGAC	12244838	12245149	12245199	12245147	-1	5	ORUFI05G12010	12238100	12250752	None	15903	2317	149250	Yes
TTCTCCACGGTTCTTGAGGGGTTTTGGTCGTGATGGTGTGGGGATACTAGTG	12266959	12267131	12266909	12266961	1	5	ORUFI05G12030	12266795	12267131	None	15903	2317	149250	No_or_no_constitutive_exon
TTTTCCTAACACAGCATTTTATATTTGTGACTATGTAATTAATTGGGTAGTG	12409656	12409832	12409606	12409658	1	5	ORUFI05G12180	12407913	12410156	None	15903	2317	149250	No_or_no_constitutive_exon
ACGCCGCATCTCGTCATGAATGGAGGCAGGGGCAACGGGAGGGAGGTGAGAG	12713190	12713288	12713338	12713286	-1	5	ORUFI05G12460	12704757	12714915	None	15903	2317	149250	Yes
CATTGTATTGTATTTTGATTATTTGATTGAATGGTTGGGAGCAGGGTCAGTT	12923189	12923253	12923303	12923251	-1	5	ORUFI05G12730	12911956	12923561	None	15903	2317	149250	No_or_no_constitutive_exon
CTCTTGTGATTAGTTTTTGATAATTGTCCTCTCTTTCTTTGACTGGGCAGTC	13798652	13798800	13798850	13798798	-1	5	ORUFI05G13490	13791517	13803223	None	15903	2317	149250	Yes
AGCATATATGCAATTAACTCCTCTTGATGGATGGATCGTTGGGCGGACAGCT	13815364	13815665	13815715	13815663	-1	5	ORUFI05G13510	13815140	13818273	None	15903	2317	149250	No_or_no_constitutive_exon
GGCTTATTTAGCATTTGAAACTCTGGATCTTAACTATCTGTGGGGGACAGGC	13844666	13844740	13844790	13844738	-1	5	ORUFI05G13570	13842713	13845803	4338485	15903	2317	149250	Yes
ACTGTGCCGGCAGGCGTACGTGTGTCCGGGCATATGGTCGCAGAGGGGAGGA	13979952	13980035	13980085	13980033	-1	5	ORUFI05G13700	13979952	13980790	None	15903	2317	149250	No_or_no_constitutive_exon
TAATATGCGTACGTGTGCATCGATCGATCAGGGCGCAGCCGCGGGGTCAGAC	14043029	14043173	14043223	14043171	-1	5	ORUFI05G13780	14043029	14043423	4338499	15903	2317	149250	No_or_no_constitutive_exon
TTTACAATCTGACCAGGCGTTTCCTTTCTGGGTAACTTTTATATGGGCAGGT	14093259	14093436	14093209	14093261	1	5	ORUFI05G13830	14089675	14101157	None	15903	2317	149250	No_or_no_constitutive_exon
GTGAACGTCCCTCATCGATTCCCCCGTGCCGTCGGTGGGCGGGCAGGTAGGC	14103538	14103925	14103488	14103540	1	5	ORUFI05G13840	14103305	14103925	None	15903	2317	149250	No_or_no_constitutive_exon
CTGTAGCAAGCACGAAAAATGGCAGCTGACATTGACGGTGGGAAATGCAGCG	14215257	14215832	14215882	14215830	-1	5	ORUFI05G13950	14215257	14217943	None	15903	2317	149250	No_or_no_constitutive_exon
TGCATCATGACCAAATATTTTTAGGCAACATATTTTGAAGAACGGGGCAGGT	14268051	14268131	14268001	14268053	1	5	ORUFI05G14000	14264507	14286722	None	15903	2317	149250	Yes
ATTGACAGCTAGCTCGAATTTGTTTTGACGTGTGTGTGTGATGGGAGAAGAG	14441229	14441851	14441901	14441849	-1	5	ORUFI05G14150	14440631	14442167	None	15903	2317	149250	No_or_no_constitutive_exon
GAGACGGAAATGGTTGCTGAGATGTTGGTTTTTTTTACGGTTGCAGGGAGGG	14742242	14742357	14742192	14742244	1	5	ORUFI05G14460	14741814	14748854	None	15903	2317	149250	Yes
ATGTAGAGTGTGAGTTTCTGAACATTGTGGTTTTTCGTGGTGGGTGGCAGGT	14866495	14871081	14866445	14866497	1	5	ORUFI05G14590	14860134	14871081	None	15903	2317	149250	No_or_no_constitutive_exon
ATATTTAGTTTCCTTGCTGAGTTTTGAAAATTCTCCTTTTTATGAGGGAGAT	15141064	15141318	15141368	15141316	-1	5	ORUFI05G14880	15140333	15143547	None	15903	2317	149250	No_or_no_constitutive_exon
AAGCTACTCGGCTAATTGTGGACTATGCAAGATTGTTTTGGGGATACGAGGG	15233675	15234245	15233625	15233677	1	5	ORUFI05G15010	15224678	15234245	None	15903	2317	149250	No_or_no_constitutive_exon
GCATGATTCGACCCTTTTGACCCGAACTGGGGCTCGAGCCGTGGGCGCAGGA	15439153	15439309	15439103	15439155	1	5	ORUFI05G15230	15438790	15441961	None	15903	2317	149250	No_or_no_constitutive_exon
ATAACAAATTTCACGCGGATCATGCCACTTTTGCAGGGGAATCGAAAGAGCA	15449181	15449427	15449477	15449425	-1	5	ORUFI05G15240	15449181	15450449	None	15903	2317	149250	No_or_no_constitutive_exon
AAGGCAGCGGAGGCACTGTGGGATATGGAGGCGGTCCTGGAGGGGTGCAGAG	15762913	15763093	15763143	15763091	-1	5	ORUFI05G15580	15759683	15764079	None	15903	2317	149250	No_or_no_constitutive_exon
CCAAGAAAGAGCATATAAACTAGTTATTTCTATTGCTTGGGTAAACATAGGG	16008295	16008370	16008245	16008297	1	5	ORUFI05G15910	16007646	16009417	None	15903	2317	149250	No_or_no_constitutive_exon
GGGGCGGTGGCGGTGAAGAAGGCCGCGGCGTATGGTGGTGGCGGCGGGAGGA	16276631	16277288	16276581	16276633	1	5	ORUFI05G16270	16276467	16277288	None	15903	2317	149250	No_or_no_constitutive_exon
TCAGGCAAGGGCATCCAGGACTTCCAGGCGCTGCTCCACCAGGGGTACAGCC	16379189	16379814	16379864	16379812	-1	5	ORUFI05G16360	16378677	16386881	None	15903	2317	149250	No_or_no_constitutive_exon
GCTGTAGGGATATGAAACCAAATAATTTACTCATTGGCGCTGATGGGCAGCT	16441976	16442042	16441926	16441978	1	5	ORUFI05G16400	16440750	16446646	None	15903	2317	149250	No_or_no_constitutive_exon
ATTTGTGCATTTGTTTTTTTTTTTCGTTTTCCCATTTGGTTGGGCTGAAGGA	16803604	16803731	16803554	16803606	1	5	ORUFI05G16840	16802473	16811254	None	15903	2317	149250	No_or_no_constitutive_exon
ATGTCTCGAGTTTTTGGTTGATGTGTGTGTTGCCTTGCTTGTGGGTGCAGTG	16818694	16818914	16818644	16818696	1	5	ORUFI05G16860	16818001	16819647	None	15903	2317	149250	No_or_no_constitutive_exon
GGTGACCTCGGCATCTTTTGGGCGAAATGCGGGCCTGTGGGATGACATAGGA	17217085	17217427	17217477	17217425	-1	5	ORUFI05G17300	17215349	17220493	None	15903	2317	149250	No_or_no_constitutive_exon
AGGAGCTGCTCCGGAAGGCCGCGCCAGAGGAGGGCTCGGCGGGGCGGGAGGC	17410913	17411030	17411080	17411028	-1	5	ORUFI05G17540	17402193	17411315	None	15903	2317	149250	Yes
ATCCGGCCTCTCGGTGGTGGATCTAGCCCCTAGCGGCTAGATCGGGATAGGC	17436282	17436421	17436471	17436419	-1	5	ORUFI05G17580	17435923	17436708	None	15903	2317	149250	No_or_no_constitutive_exon
GATGCTCTGGCAGCGGCGGAGCTCGTGGCGATGGTGGCGACAGCGGGCAGCC	17435923	17436265	17436315	17436263	-1	5	ORUFI05G17580	17435923	17436708	None	15903	2317	149250	No_or_no_constitutive_exon
GAGGGACGGCGAGGTTGGGGACGCCGTGAAGGAGAGGGAGAAGGTGTGAGGT	17653919	17654453	17653869	17653921	1	5	ORUFI05G17810	17653855	17661464	None	15903	2317	149250	No_or_no_constitutive_exon
GGCTAACCCGCCGTATACGTCTTTTGTTTGGTTGGGGAATGGGAGCGCAGAT	17759143	17759201	17759251	17759199	-1	5	ORUFI05G17930	17754788	17759441	None	15903	2317	149250	No_or_no_constitutive_exon
TCGAAATGTATAATATAATCCCCTGAACGTATCTGTTCTTGGGAATGCAGAT	18248609	18248792	18248842	18248790	-1	5	ORUFI05G18440	18248609	18249728	None	15903	2317	149250	No_or_no_constitutive_exon
GAAGCGGCGGGGGGGGGGGGGGGGACTCGGTGCGCGCGTGGGGATGCCAGCC	18361675	18362323	18362373	18362321	-1	5	ORUFI05G18610	18359332	18362690	None	15903	2317	149250	No_or_no_constitutive_exon
CTAGCTTATCTGGTTTATACTTATTTAGTTGACATGGGTCAGTAATGCAGGG	18792385	18792432	18792335	18792387	1	5	ORUFI05G19240	18791254	18797488	4338922	15903	2317	149250	Yes
AAGATCCTTTTCTAACAAGAAGTTATAACCATAATTTTGGATTGGGACAGGA	18907474	18907607	18907657	18907605	-1	5	ORUFI05G19410	18906364	18908656	None	15903	2317	149250	No_or_no_constitutive_exon
CCCGGTGACGAGTCTGTTCCACTGCTGCTACTTTACTCACGAGGGTCCAGCT	19769842	19770054	19770104	19770052	-1	5	ORUFI05G20560	19769842	19771856	None	15903	2317	149250	No_or_no_constitutive_exon
TTTTTTTTTTTTTGTGGCTGGGAATCATATCTGTGCCTGTGGGCGTGTAGGG	19793319	19793467	19793269	19793321	1	5	ORUFI05G20600	19789295	19793516	None	15903	2317	149250	No_or_no_constitutive_exon
TTGTCCTTTAGGAATCCATTTTATTGTGAAACTGACATTGGGAAATGCAGGT	19895786	19895867	19895917	19895865	-1	5	ORUFI05G20730	19894775	19902056	None	15903	2317	149250	No_or_no_constitutive_exon
TTTCCTCCGGCGAATACGCGAGCTGAAACGGGAAGCTATGGGCGGTGCAGCC	19975636	19975851	19975901	19975849	-1	5	ORUFI05G20810	19975258	19976123	None	15903	2317	149250	No_or_no_constitutive_exon
CTCGTGGTTCAACTGCCAGAAGCTCAGGCTCCCCGAGGGCTGCGGGTAAGCG	20163861	20164078	20163811	20163863	1	5	ORUFI05G21030	20149127	20165126	None	15903	2317	149250	No_or_no_constitutive_exon
AGGAGGAGTACGAGGAGGAGGAGGAGGATGAGGAGGAGGGGGATGGGCAGCC	20201638	20201988	20202038	20201986	-1	5	ORUFI05G21080	20198233	20202047	None	15903	2317	149250	No_or_no_constitutive_exon
GAGACACGCCGCCTCCCGCGGTCGTCGCCGGCGGCGCCGAAGCCGGGGAGAG	20269883	20270297	20270347	20270295	-1	5	ORUFI05G21140	20266517	20270567	None	15903	2317	149250	No_or_no_constitutive_exon
TTGTTGACTTCATTTTGATATATGTTCTATCTTTGTGTTGTTGGGGGCAGGT	20524300	20524418	20524468	20524416	-1	5	ORUFI05G21460	20522291	20525927	None	15903	2317	149250	No_or_no_constitutive_exon
TCTTCAGAAATGGTGTCAACTGAAAAACGATCTTGATGGGGGTGATGCAGGA	20681231	20681332	20681181	20681233	1	5	ORUFI05G21720	20680888	20682756	None	15903	2317	149250	No_or_no_constitutive_exon
CCGGCGAGAGCGCACGCGAAGCAATGCCCGTCGTCGGCGCGCGGGACGAGTA	20833536	20833773	20833823	20833771	-1	5	ORUFI05G21920	20824399	20845058	None	15903	2317	149250	No_or_no_constitutive_exon
TTGTAATCCATCTGAATAGTGAAGTAATAGTCCCTTTTATTGGGTGCAAGAA	21026600	21026670	21026720	21026668	-1	5	ORUFI05G22210	21025312	21027404	None	15903	2317	149250	No_or_no_constitutive_exon
TCGCAGGATGATTTTTTTGCGCTGGTGAACCGGTTGCCGGAGAGGGGCAGCC	21031237	21031367	21031187	21031239	1	5	ORUFI05G22220	21030350	21031367	None	15903	2317	149250	No_or_no_constitutive_exon
TATTTACTGGAACTTCCGCCCTACTGATTTGTTTTCCTTGGGCATGACAGTG	21093742	21093919	21093692	21093744	1	5	ORUFI05G22330	21090401	21097070	None	15903	2317	149250	No_or_no_constitutive_exon
CGTTTTGTTTTCAGGAGAAATATAATATAAATACAGTTAAGGGGTTGAAGCA	21134927	21135041	21135091	21135039	-1	5	ORUFI05G22390	21132085	21136076	None	15903	2317	149250	Yes
TGAACAATGGTTTGTAATTCTGATACATCTATTAAATGTTGTACAGGGAGAT	21132838	21132900	21132950	21132898	-1	5	ORUFI05G22390	21132085	21136076	None	15903	2317	149250	No_or_no_constitutive_exon
TAATCTGTTTAGAGTTTTAGGTTTTTTTTTTTTTTTTTTGAGGGAGGTAGTA	21141150	21141179	21141229	21141177	-1	5	ORUFI05G22410	21139593	21143770	None	15903	2317	149250	No_or_no_constitutive_exon
CGTGTAAACGCAACCCCTGTTGCTAATCTTCTTCTCCGGCGAATGGGCAGGT	21221772	21221896	21221722	21221774	1	5	ORUFI05G22550	21221327	21223979	None	15903	2317	149250	No_or_no_constitutive_exon
TGTTTTTGTGTATTTAGTATTATATTCCTTGACACGCTCTCAGGGACAAGTT	21482714	21482809	21482664	21482716	1	5	ORUFI05G22930	21479584	21491110	None	15903	2317	149250	No_or_no_constitutive_exon
CTTAAAGCAAAGGGAATAAATAGATCTAGTACCTCTTGGAGAGGGTACAGGG	21517194	21517240	21517290	21517238	-1	5	ORUFI05G22990	21516260	21520011	None	15903	2317	149250	No_or_no_constitutive_exon
GGCGGCGGTGGCGCGAGCCGTGGCGAGGTTCTTGGAGCCTGGAGGGACAGGG	21561954	21562111	21561904	21561956	1	5	ORUFI05G23050	21555093	21567409	None	15903	2317	149250	No_or_no_constitutive_exon
CGTGTAAACGCAACCCCTGTTGCTAATTTTCTGCTCCGGCGAATGGGCAGGT	21622939	21623060	21623110	21623058	-1	5	ORUFI05G23140	21617094	21630000	None	15903	2317	149250	Yes
TTTGTTGCAGCACGTTTGGGAATCTGGAGAGCACGACGGAGTGGGTGGAGAT	21662489	21662507	21662439	21662491	1	5	ORUFI05G23190	21659243	21664137	None	15903	2317	149250	No_or_no_constitutive_exon
ACAGCAATGCATGCATGATGCATCAACGAACCTGTTGTGAATAGGGTCAGGC	21915253	21915525	21915203	21915255	1	5	ORUFI05G23400	21909278	21915525	None	15903	2317	149250	No_or_no_constitutive_exon
GACCCCACGGGTACCGCCGCAACTGCCGGGGCACCGTCTGGGCCGTGGAGAC	21927332	21927782	21927832	21927780	-1	5	ORUFI05G23430	21926702	21927978	None	15903	2317	149250	No_or_no_constitutive_exon
GTTGTTGTTTACGAGGATGAGTAGCTGGACACCTCATCCTTGCTGGGAAGCG	21934268	21934442	21934218	21934270	1	5	ORUFI05G23440	21929633	21940808	None	15903	2317	149250	No_or_no_constitutive_exon
TAAACGATTTGTGGGACGAAGTGTGGAAGCTCAGGAGGGAGAAGGCATAGCT	22146407	22146628	22146678	22146626	-1	5	ORUFI05G23640	22146407	22147001	None	15903	2317	149250	No_or_no_constitutive_exon
CAATTCACTATCTTATGTGCTGATTGATTGCTGCAACTTTATACGGGCAGCA	22346278	22346376	22346426	22346374	-1	5	ORUFI05G23990	22340951	22347865	None	15903	2317	149250	No_or_no_constitutive_exon
ATATTTCGGGGCCCAAAACTGCTAGTTTTTTTTCCTTTTTGGGCTAGAAGGG	22844147	22844259	22844097	22844149	1	5	ORUFI05G24670	22840211	22844602	None	15903	2317	149250	No_or_no_constitutive_exon
GCGAGGACGCTGGCCGGGGAGGGAAAGAAGAAGTAGGCGGGGATGGCGAGCT	22988715	22989172	22988665	22988717	1	5	ORUFI05G24880	22983988	22989172	None	15903	2317	149250	No_or_no_constitutive_exon
TCACCTGTTCATTTGGTCTGAATTGGGGGCATTTGATCGGGAAAATTCAGGA	23433460	23433622	23433410	23433462	1	5	ORUFI05G25660	23432750	23434527	None	15903	2317	149250	No_or_no_constitutive_exon
CGGTAAGGGGTTCCGAGCGAAAGGTTAGCCTAATTTTTTTGGGCCAACAGTG	23478529	23478606	23478479	23478531	1	5	ORUFI05G25700	23473437	23478719	None	15903	2317	149250	No_or_no_constitutive_exon
TTGCTGTGGTTTGCTGATATTGATTTTTCTGCTGCCTTGGGGGTGATCAGTG	23572569	23572989	23573039	23572987	-1	5	ORUFI05G25810	23572569	23575728	None	15903	2317	149250	No_or_no_constitutive_exon
TTTTCTTGGTTCTGATTTGAGAAATGGTGGGTGTGGTTGGGGGCGTGAAGGA	23675345	23675541	23675591	23675539	-1	5	ORUFI05G26020	23672329	23675780	None	15903	2317	149250	Yes
GCAAGTAAAAACTTAAAATCTTTTATATTATTTTATATTATGGGACGGAGGG	23696563	23696998	23696513	23696565	1	5	ORUFI05G26040	23690941	23697218	None	15903	2317	149250	No_or_no_constitutive_exon
GACAATGCCATTGGATTTTGTTCATATGATTTGTGTGTGTGTGGGCGTAGGT	23716198	23716261	23716311	23716259	-1	5	ORUFI05G26100	23714005	23716726	None	15903	2317	149250	No_or_no_constitutive_exon
TCCACGTTGTCGCTACTTCGTTTGGGTGACCGTTCTGAACGGGTGTTGAGCG	23778550	23778715	23778765	23778713	-1	5	ORUFI05G26190	23778550	23779008	None	15903	2317	149250	No_or_no_constitutive_exon
GTCATGGGCCCCTTTATTAGGCAAGGATGAGGTAGTGTGCGAGGGATGAGGG	23891416	23891565	23891366	23891418	1	5	ORUFI05G26330	23889355	23892019	None	15903	2317	149250	No_or_no_constitutive_exon
GATTTGCTTTCAGACCAAACTCTGAAACTGAAGATTCACTTAGTTGGGAGAA	24090990	24091419	24091469	24091417	-1	5	ORUFI05G26670	24089574	24095662	None	15903	2317	149250	No_or_no_constitutive_exon
GAATTTGCTAACTGACTCCATTTTATATGTTAATTGGGACATCTAAAAAGGT	24358346	24358501	24358296	24358348	1	5	ORUFI05G27020	24351137	24364578	None	15903	2317	149250	No_or_no_constitutive_exon
CATGTGCATGGATCTTAACTAACGGTGGCTAACGCGTTGGTGGTGGGCAGTT	24429589	24430451	24430501	24430449	-1	5	ORUFI05G27140	24429589	24432663	None	15903	2317	149250	No_or_no_constitutive_exon
TTTTTGTTTGTGACGTGGTCGTGGTTGGTTGCTGCTCTGGGTGGGGGCAGGG	24465236	24465354	24465404	24465352	-1	5	ORUFI05G27190	24461543	24465493	None	15903	2317	149250	No_or_no_constitutive_exon
CTGATTCCATGTGAAAAATGACAACGTACTTTGTTTTAGGGCTCGGAAAGAT	24470496	24471900	24471950	24471898	-1	5	ORUFI05G27200	24467768	24474678	None	15903	2317	149250	No_or_no_constitutive_exon
ATCTTTTCACCAACTGATATTTCTTTGATAAATGAAATATGTGGGGCCAGGT	24524277	24524412	24524227	24524279	1	5	ORUFI05G27320	24520078	24526628	None	15903	2317	149250	No_or_no_constitutive_exon
TTTTTGTTTTTTGACCTGAGTTTTCTTCTCTTCTCTTCCGGGGATTGAAGGA	24742531	24742702	24742481	24742533	1	5	ORUFI05G27690	24741770	24747279	None	15903	2317	149250	Yes
AATTGATTAGGGTTCTTACGTTTGTGTGATGGATGGATGGATGGGTGCAGGA	24864976	24865574	24864926	24864978	1	5	ORUFI05G27870	24862649	24865574	None	15903	2317	149250	No_or_no_constitutive_exon
GAGCATTGAGTATTTATCTATGTTCTGATGAGAAGTCTTTGTGGGTGCAGCT	24897627	24897755	24897805	24897753	-1	5	ORUFI05G27900	24895284	24899829	None	15903	2317	149250	No_or_no_constitutive_exon
CCTCAAACCCATTACCGTTGTTGTCGTCGTCTTCGGTGGCGGGAAAGCAGGT	25015009	25015099	25014959	25015011	1	5	ORUFI05G28120	25011892	25015737	None	15903	2317	149250	No_or_no_constitutive_exon
TGATTTCGTTTATTGGATCCCTCGGATTGCAAAATGCTTGCCAAAGGGAGGA	25062542	25063119	25063169	25063117	-1	5	ORUFI05G28220	25062069	25063848	None	15903	2317	149250	No_or_no_constitutive_exon
TCCTGGAGCGGGGCAAGGTCGTCGTGTGCAACCCTGTCACGGGTGAGAAGCT	25115606	25115987	25115556	25115608	1	5	ORUFI05G28300	25108120	25116822	None	15903	2317	149250	No_or_no_constitutive_exon
TAATATGTTACAATATTGATAATAATATTTGCTATCTTATTGGGATGCAGTT	25462078	25462243	25462293	25462241	-1	5	ORUFI05G28850	25447390	25466731	None	15903	2317	149250	No_or_no_constitutive_exon
TCGATTTCAGAGTTCAAAGTGACCGACTGAGAGGAGGAGGGTTCAGGAAGGA	25460872	25461013	25461063	25461011	-1	5	ORUFI05G28850	25447390	25466731	None	15903	2317	149250	No_or_no_constitutive_exon
TTTGGTGATATTTTCTGATGTGGGTGCTTGCGTCGTGGGAGTGTGAGTAGGT	25573996	25574041	25573946	25573998	1	5	ORUFI05G29040	25573291	25580775	None	15903	2317	149250	Yes
TCTGCTAAGTTCGAACTGAAAAGGTTGCAATCTTTTTTAAAGGAGGGCAGCA	25577648	25577708	25577598	25577650	1	5	ORUFI05G29040	25573291	25580775	None	15903	2317	149250	No_or_no_constitutive_exon
TCGCCAGGGGCCACTACTCCGAGCGCGCCGCCGCCGCCCTCTGCAGGGAGAT	25808587	25808729	25808779	25808727	-1	5	ORUFI05G29370	25805685	25809389	None	15903	2317	149250	No_or_no_constitutive_exon
ATGGGGTGCTCAAGGTGTGTTCAAACTGATGGGGTGGTGTGGGAATGCAGGT	25808090	25808234	25808284	25808232	-1	5	ORUFI05G29370	25805685	25809389	None	15903	2317	149250	Yes
TATCAAGTACCGAGGACTAACTTTTCTGGTGGTACAATTGGTATGGGCAGTG	26117060	26117249	26117299	26117247	-1	5	ORUFI05G29860	26116591	26120572	4339791	15903	2317	149250	Yes
TCTCTTATTCAATTATATTGTTAAATATATGTTTGCTGGGATGTGAACAGAT	26158880	26159000	26159050	26158998	-1	5	ORUFI05G29920	26158707	26164046	None	15903	2317	149250	No_or_no_constitutive_exon
CTTAATTATGCGCTCATTTTTCTTGTGTCTTAAGTTGTATGGGCGTGCAGAT	26249732	26249802	26249852	26249800	-1	5	ORUFI05G30080	26248124	26252538	None	15903	2317	149250	Yes
AATAGCTGAGAGTCCATATTCACTGTTCGTTATTTATCATCAGTGGGCAGGT	379894	379928	379978	379926	-1	6	ORUFI06G00320	376930	381327	None	15903	2317	149250	No_or_no_constitutive_exon
CCTTACCTATGTTGCGCTGATGTCGGAGGTTCTTGGGGGATGCAGAGCAGGG	427244	427307	427194	427246	1	6	ORUFI06G00430	427099	427307	None	15903	2317	149250	No_or_no_constitutive_exon
TTTCTTAGCTTATAAGGCTAATTAATGAAATGATGGATGGGGCGTAGCAGAG	463377	464259	463327	463379	1	6	ORUFI06G00500	460713	464780	None	15903	2317	149250	No_or_no_constitutive_exon
AAACTGGCCCACGTTGAAGGCCATAAGACGAGCAGGAGAAGGGGAGAGAGAG	761412	761464	761514	761462	-1	6	ORUFI06G00860	759475	768873	None	15903	2317	149250	No_or_no_constitutive_exon
TGAGAACTGCGATGAGCTAAAGACTATGCTTTCCTGATGATGGGCAACAGGT	792734	792858	792908	792856	-1	6	ORUFI06G00900	792619	797294	None	15903	2317	149250	Yes
TTTGCTTCTGAAATCTGAATGTCTGAAACTGAATGTGTGGGGAGTTGCAGAT	801294	801420	801244	801296	1	6	ORUFI06G00910	800706	801690	None	15903	2317	149250	No_or_no_constitutive_exon
GTTTACTCTGGACACAATTCACTTAGTTGTGGATATTACTGTGGGTGCAGAT	819851	821047	819801	819853	1	6	ORUFI06G00950	816845	824899	None	15903	2317	149250	Yes
AGAGCTTGGGTGTCTGCTAATTCATCTTTGTTCAACATCTGGGGTTGCAGGT	821410	821453	821360	821412	1	6	ORUFI06G00950	816845	824899	None	15903	2317	149250	Yes
TTGTGGTTTTGCACAGAGTAGTAGTGACAACTGTGTGATGGGAAATGTAGGA	847843	848038	848088	848036	-1	6	ORUFI06G01010	846727	848856	None	15903	2317	149250	No_or_no_constitutive_exon
ATGGTGGCTGCTTTATTTTGATTATTCATTTAAGATTTGTGGATGGGCAGGT	896673	896748	896623	896675	1	6	ORUFI06G01110	895337	903678	None	15903	2317	149250	Yes
CCGCCTCCGCCGCAGTGCCGACGTTTCTGTTCGGCGCGGTGCACCGGGAGGG	907351	907834	907884	907832	-1	6	ORUFI06G01130	907351	908073	None	15903	2317	149250	No_or_no_constitutive_exon
GCGAACTCGATGGATGGGGGCCATGTCTGATTTCGTTGTGGGTGGTGCAGGG	1214029	1214286	1213979	1214031	1	6	ORUFI06G01520	1213304	1216302	None	15903	2317	149250	No_or_no_constitutive_exon
ATATTTTTTAAGTTAATCTGGTTTTCTAATCCCATTAATCACGTGGGCAGGA	1305544	1305735	1305494	1305546	1	6	ORUFI06G01660	1299059	1306934	None	15903	2317	149250	No_or_no_constitutive_exon
AGGGGGCGCGGGTGCGGAATCGGGAGCGGAGGGATCTTCCTCGGCGGGAGAC	1349606	1349819	1349869	1349817	-1	6	ORUFI06G01750	1349606	1350000	None	15903	2317	149250	No_or_no_constitutive_exon
ATTTGATCTGATGATTGGTGTTGGATTGGATGTGTGTTGCGTGGGGGCAGTC	1614570	1614684	1614734	1614682	-1	6	ORUFI06G02130	1612564	1614916	4340027	15903	2317	149250	Yes
GCTATGGCGGCGGCGGAGACGGCCGCCACTGCCGCCGCCGCCGGGGAGAGGG	1825723	1825790	1825673	1825725	1	6	ORUFI06G02420	1825353	1832484	None	15903	2317	149250	No_or_no_constitutive_exon
ATATTTTGGTTATTTTGTTTATTCTAACCATGCTTCCTATGCGGGTGCAGAG	1829785	1832484	1829735	1829787	1	6	ORUFI06G02420	1825353	1832484	None	15903	2317	149250	Yes
ATGCATCTTGTGCTGCAGATGGATTGATTGCTTTACGGGCTAAAAGAAAGGG	1852705	1852774	1852824	1852772	-1	6	ORUFI06G02480	1846268	1856103	None	15903	2317	149250	No_or_no_constitutive_exon
ATGCATCTTGTGCTGCAGATGGATTGATTGCTTTACGGGCTAAAAGAAAGGG	1848076	1848145	1848195	1848143	-1	6	ORUFI06G02480	1846268	1856103	None	15903	2317	149250	Yes
TCTCCATTCCCAATTCCAATTCGAATTCCGATTTCTTTGCAGGGAATCAGCT	2060783	2060824	2060874	2060822	-1	6	ORUFI06G02850	2055654	2061313	None	15903	2317	149250	No_or_no_constitutive_exon
ATTATGGGCCGAAATGTTTCATACGAAACCATTTTTGTTTGGGCTGATAGGT	2134983	2135074	2135124	2135072	-1	6	ORUFI06G02960	2134983	2136017	None	15903	2317	149250	No_or_no_constitutive_exon
TTCAGCTTGTGATCGCAAATATTTGGGCCCGTATTCATCTCAAGGGCTAGTC	2180528	2180780	2180478	2180530	1	6	ORUFI06G03030	2172119	2181107	None	15903	2317	149250	No_or_no_constitutive_exon
GATTTTTCACTCGAGAACAAGACCTATGATATCGCCTTCTGTGGTGGGAGCT	2286801	2286915	2286751	2286803	1	6	ORUFI06G03200	2286307	2292683	None	15903	2317	149250	No_or_no_constitutive_exon
AGCGAGCTGTGTGCATGGACTTGTGACGATAGCTTGTGCTGTGGGTGCAGGA	2313509	2313765	2313459	2313511	1	6	ORUFI06G03260	2311592	2314726	None	15903	2317	149250	No_or_no_constitutive_exon
TGAGCCAGCAACAATGGCGGTTTGATTTGGTTGGTTGCTTGCTGGGGTAGAT	2476491	2476661	2476441	2476493	1	6	ORUFI06G03540	2475786	2481409	None	15903	2317	149250	Yes
AAACCCTCGATTGATCTCTGGTGGTGTGTGTGGGTGGGGGATGCGGGCAGTT	2505899	2506029	2506079	2506027	-1	6	ORUFI06G03580	2503712	2506272	None	15903	2317	149250	No_or_no_constitutive_exon
AGGGGTCACATCCCCTTCTATGTTGAGTTTTTTTTTTTTGGGACGGATAGAG	2532526	2532684	2532476	2532528	1	6	ORUFI06G03610	2529448	2532684	None	15903	2317	149250	No_or_no_constitutive_exon
GCGGCGGCCTGATTTTGGTTTGGATTTTGGATTTTGGGTTTGGATGACAGCT	2538789	2538919	2538969	2538917	-1	6	ORUFI06G03620	2533414	2539251	4340170	15903	2317	149250	No_or_no_constitutive_exon
TGGCGCGAAATTTGAAGGGACGGGCTGCACCTGACGCCGCGCGGGAACAGGG	2602149	2602276	2602326	2602274	-1	6	ORUFI06G03750	2602149	2603318	None	15903	2317	149250	No_or_no_constitutive_exon
TTCATTACATTTAGAGGTTATTCACCCATATCCATCTTTTTTGGGGGCAGGG	2920358	2920524	2920308	2920360	1	6	ORUFI06G04240	2919394	2923975	4340223	15903	2317	149250	No_or_no_constitutive_exon
ACTCCGACTCCGGCGACCAGGGCACCGGAACGGCGGCCGCCATGGGCAAGGG	2991749	2991882	2991932	2991880	-1	6	ORUFI06G04350	2988083	3004910	None	15903	2317	149250	No_or_no_constitutive_exon
TTCTGTTTCAATGGGCTTCAAGCCTAATAGACTCCAAATGGGCCAGACAGAA	3001215	3001469	3001165	3001217	1	6	ORUFI06G04360	2991766	3005038	None	15903	2317	149250	No_or_no_constitutive_exon
GTTGTGGTTTTGGTGGAACTGATGAGTGGTGATTGCTTTTGGGGGTGTAGAT	3457206	3457319	3457156	3457208	1	6	ORUFI06G05030	3456817	3461225	None	15903	2317	149250	No_or_no_constitutive_exon
GACTCGCTGACATGTACGCCGCCGTGTTCTCTCCGGTGAGGGGGAAGCAGGA	3469162	3469451	3469501	3469449	-1	6	ORUFI06G05050	3467801	3470015	None	15903	2317	149250	No_or_no_constitutive_exon
GCGGAGGCCTCTCTCTCCGGCACCTCACCGCCGGTCGGTGGGGACCATAGTA	3496368	3496425	3496318	3496370	1	6	ORUFI06G05090	3483288	3503582	None	15903	2317	149250	No_or_no_constitutive_exon
TTCCATTATCTAAAAAGATATGACTAACAGACACCTATTCTGGGATGCAGAT	3499382	3499616	3499332	3499384	1	6	ORUFI06G05090	3483288	3503582	None	15903	2317	149250	No_or_no_constitutive_exon
GTTGCTGTTGCTGTGGTTGGTGCGGCGAGGTTTGTGGTGGGGGTGAGCAGCT	3591042	3591245	3591295	3591243	-1	6	ORUFI06G05270	3587441	3591470	None	15903	2317	149250	No_or_no_constitutive_exon
TTAAAGTTTTTATACATTAAATCGGTACTACTTCGTTTTGGGTGTAACAGGG	3602620	3602795	3602845	3602793	-1	6	ORUFI06G05290	3602620	3603305	None	15903	2317	149250	No_or_no_constitutive_exon
GACACGCCGGTGTGCTATGTCTGTGGTGTGCTGCAGTTCATGGGGTGGAGTA	3659482	3660043	3660093	3660041	-1	6	ORUFI06G05370	3659482	3660367	None	15903	2317	149250	No_or_no_constitutive_exon
CCTTCCCCTCTTCCTGCCCCCCCCTCTCTCTCTCTCAAGGGGTGATGCAGGG	3746023	3746340	3746390	3746338	-1	6	ORUFI06G05480	3746023	3747196	None	15903	2317	149250	No_or_no_constitutive_exon
TGGTTTATTGTGTTGTTTAGGCCTTAACATTCTACGGTGTTGGGATTGAGCG	3861725	3861795	3861675	3861727	1	6	ORUFI06G05620	3861257	3876835	None	15903	2317	149250	Yes
TTCCTCTGATGATTTCTTTCTTTTCTCTTGGCGTTGTTGGGAGGGAGCAGAT	3875231	3875375	3875425	3875373	-1	6	ORUFI06G05630	3875231	3875577	None	15903	2317	149250	No_or_no_constitutive_exon
TGGTGATTCTAATGACCTTGAACTGTAAACTTGCTCTAATTTGGGAACAGAT	3971470	3971602	3971420	3971472	1	6	ORUFI06G05770	3967261	3975447	None	15903	2317	149250	No_or_no_constitutive_exon
TACACTTAAAAAAAAATGGTACTCTTGGTTGCAGCAATTTGATGGGCTAGTT	4061713	4062010	4062060	4062008	-1	6	ORUFI06G05910	4048875	4070709	None	15903	2317	149250	No_or_no_constitutive_exon
TGCTGCTCGTGCTCGCCGGCGTTGCTGCTGCTGCGGTGGCGGGGGCGAAGAG	4057374	4057405	4057455	4057403	-1	6	ORUFI06G05910	4048875	4070709	None	15903	2317	149250	No_or_no_constitutive_exon
AAAGGTGTGCGAGAATTAATCTGCCGTCGCATTGCATGGGGATCAGGCAGCG	4077157	4077419	4077469	4077417	-1	6	ORUFI06G05920	4071009	4100693	None	15903	2317	149250	Yes
TCATTATTACTAATTTACTTGTTGCCTTTCTGTTTCCCTGGGTGCAACAGAA	4168788	4169101	4169151	4169099	-1	6	ORUFI06G06020	4167687	4174932	None	15903	2317	149250	No_or_no_constitutive_exon
AGATTGATCGGTTTTGTTGCGGATGTCTGATTTGGTTGTTGGGGGATCAGGC	4185110	4185306	4185060	4185112	1	6	ORUFI06G06040	4184651	4188291	None	15903	2317	149250	Yes
CGCTCTAGTTCGTTTGCGTGGGTGTTTTGACTGGTACGGGTGGTGGGCAGGA	4233156	4233206	4233106	4233158	1	6	ORUFI06G06150	4232222	4243922	None	15903	2317	149250	Yes
TGGTTTTTGGGATCGGTGATCCGTTTGGGTTCTTGTTTTGGGGGTGACAGGA	4260279	4260827	4260229	4260281	1	6	ORUFI06G06180	4259853	4263143	None	15903	2317	149250	No_or_no_constitutive_exon
GTTTTGTTTGTGGGTCTCTTCCTGATCTGGGCGGTTGCCGGTGGGTGCAGGT	4339635	4339746	4339585	4339637	1	6	ORUFI06G06290	4339348	4341870	None	15903	2317	149250	No_or_no_constitutive_exon
TAGCTGTTGCAGCTTTTGCTAATCGAGTGTGTGATTCATTGGGTGTGCAGAT	4718744	4718881	4718931	4718879	-1	6	ORUFI06G06780	4717262	4719566	None	15903	2317	149250	No_or_no_constitutive_exon
TACCGGTTCTCCGACTTCCCGTGGCCGGCGGACGTGTCGCGGGCGCCGAGGT	4732155	4732386	4732436	4732384	-1	6	ORUFI06G06790	4729288	4738463	None	15903	2317	149250	No_or_no_constitutive_exon
GCAATGGTGGATTGATTTGGGCGGTGGTTTTCATGGTGCGTGTGGGGAAGCC	4908531	4908626	4908481	4908533	1	6	ORUFI06G06980	4908029	4921447	None	15903	2317	149250	Yes
AAATTTCTATGCTGCAAGGTGAGAATGCCTAAAGCTTTGTGGGTGTGCAGGA	4977494	4977624	4977674	4977622	-1	6	ORUFI06G07060	4974567	4985076	None	15903	2317	149250	Yes
TTGTGAGTTTTTTCCATTTTGATCTTGTGATGTTTGTGTTGTGGGTGTAGAT	5013249	5013537	5013587	5013535	-1	6	ORUFI06G07070	5011997	5015070	None	15903	2317	149250	No_or_no_constitutive_exon
TCTCGCCATGACACTGACATTGTCCGGGCTCGCCGTGGTTGGGCACGCAGTG	5012538	5012963	5013013	5012961	-1	6	ORUFI06G07070	5011997	5015070	None	15903	2317	149250	Yes
CGCGTCGGCGGCGGCGGTGATGGGAAGAGGGCGGCGTACAAGGGGGTGAGGA	5141803	5142364	5141753	5141805	1	6	ORUFI06G07240	5141711	5142364	None	15903	2317	149250	No_or_no_constitutive_exon
CAACGCCGGCAAGGAGCCCTCGCCGCACCTCGTGTCCAGGCTGGGAGCAGGA	5204804	5206109	5204754	5204806	1	6	ORUFI06G07330	5201138	5212783	None	15903	2317	149250	No_or_no_constitutive_exon
GGTGTTGCTGTTACATTTTTTATTTGCGATTTTCCATTGGGTGCGAGCAGGT	5283554	5283696	5283504	5283556	1	6	ORUFI06G07430	5282883	5287528	None	15903	2317	149250	No_or_no_constitutive_exon
TTAGAAGTTTTGAGTGATATAACTGATGATATACCTTTTGGAATGGGCAGCC	5317347	5317445	5317495	5317443	-1	6	ORUFI06G07480	5312932	5319205	None	15903	2317	149250	No_or_no_constitutive_exon
AGATTTTCTTTTTCTTGGTTTGTTGCACTAACTGAAGCAGTTGGGAACAGAA	5386704	5387107	5387157	5387105	-1	6	ORUFI06G07520	5355488	5392245	None	15903	2317	149250	No_or_no_constitutive_exon
GCGTGGTAGAAGAACGCCGGGAGGGCGTGCCATGTTAAGAGTGGGCGCAGAA	5380892	5381765	5381815	5381763	-1	6	ORUFI06G07520	5355488	5392245	None	15903	2317	149250	No_or_no_constitutive_exon
TACGAACATAAGCAAAATGAAAAAGGGAAAAAAAAAAGAAAAACGGGAAGAG	5401585	5401839	5401889	5401837	-1	6	ORUFI06G07540	5399447	5403297	None	15903	2317	149250	No_or_no_constitutive_exon
CTCATCAAGGGTCTAATTGGGAAAAAATTGTACATCTTTTGGGAACGCAGTG	5443894	5444002	5444052	5444000	-1	6	ORUFI06G07580	5440506	5447989	None	15903	2317	149250	No_or_no_constitutive_exon
GCATTATTGCACTGTAAACTGTGCATTCTTTTGTTCTTTTGGGTACACAGGA	5559603	5559669	5559719	5559667	-1	6	ORUFI06G07700	5555196	5563536	4340503	15903	2317	149250	No_or_no_constitutive_exon
CCTCTCCCCTCCTCCCCCCGCTCTCGCCGTCGCCGGTCCCGGGGTACGAGCG	5586521	5586795	5586471	5586523	1	6	ORUFI06G07730	5580594	5586795	None	15903	2317	149250	No_or_no_constitutive_exon
GATGCGATGCCACTGCGGCGAAAGGTGAGGGGTGCCGCCGCGGCGGGGAGGC	5599952	5600110	5599902	5599954	1	6	ORUFI06G07760	5599908	5604134	None	15903	2317	149250	Yes
CCACACGGAGGCATCAGTGGCCGGGAAAGGCGACATGTGATAGGGAGGAGGT	5703470	5703600	5703420	5703472	1	6	ORUFI06G07940	5703397	5703600	None	15903	2317	149250	No_or_no_constitutive_exon
GGAATCATGGGCATGAAGAAGTTGTAACTTGAGAGATATTGGGTATGAAGAT	5865637	5865714	5865764	5865712	-1	6	ORUFI06G08130	5865378	5876419	None	15903	2317	149250	No_or_no_constitutive_exon
ACAAAATTCTTGAGTAATTTGGTAGAGAAAAGGAAGGGGAAATCGGTGAGGT	6063937	6064424	6064474	6064422	-1	6	ORUFI06G08390	6057918	6068296	None	15903	2317	149250	No_or_no_constitutive_exon
ACGGTGGGACCCACCTATCGTACCTCCTCTTCCTCTCTCTCGGGCGCAAGGT	6126734	6126913	6126963	6126911	-1	6	ORUFI06G08450	6126734	6131288	None	15903	2317	149250	No_or_no_constitutive_exon
CGGTGCGCTTGAGCCTGGCTAGAGGATGATGCGACGGTGGCGGGTTGGAGGG	6170698	6171205	6171255	6171203	-1	6	ORUFI06G08490	6170698	6171436	None	15903	2317	149250	No_or_no_constitutive_exon
GCAAATTACTAATCTTGGGATTTGCTTTACGATCCGTGCTTCAAGGGAAGAG	6297164	6297332	6297114	6297166	1	6	ORUFI06G08710	6296849	6297332	None	15903	2317	149250	No_or_no_constitutive_exon
TTAGAATCTATTACAATTAATTTATTTTATTTCTGAAATTGCAAGGGTAGCT	6592121	6592321	6592371	6592319	-1	6	ORUFI06G09020	6590984	6592941	None	15903	2317	149250	No_or_no_constitutive_exon
CGCGGCGACGCTAAAACCAGGCGGCGCACGGCGGCGTCCCGGCGTGGGAGAT	6755154	6755174	6755224	6755172	-1	6	ORUFI06G09220	6752428	6755726	None	15903	2317	149250	No_or_no_constitutive_exon
TGCTCTCAAAGAGACGCAAGTGTTGTTTGATGTGTACATGATGGGTATAGGT	6752428	6752546	6752596	6752544	-1	6	ORUFI06G09220	6752428	6755726	None	15903	2317	149250	No_or_no_constitutive_exon
CATTGTTGTGATTGATTGCGTTTAATGTGTTCGATCGATTGGGCATGCAGAA	7109815	7109984	7109765	7109817	1	6	ORUFI06G09650	7109247	7113392	None	15903	2317	149250	No_or_no_constitutive_exon
CCATTTTTTGATTCTTAGATTTGGGGGTGGTGGTGGTGCTTGGGGTGCAGCC	7127413	7127534	7127363	7127415	1	6	ORUFI06G09670	7126730	7135140	None	15903	2317	149250	No_or_no_constitutive_exon
GATCGGTGAACTGACTGGATCGGTTGGTGGGAATTTTTGGATGGGCGCAGGT	7139071	7139284	7139334	7139282	-1	6	ORUFI06G09680	7136552	7139621	None	15903	2317	149250	No_or_no_constitutive_exon
GTCGATATACATAAAGAACATCTATAAAGGAATGCACGGGAGTGACACAGGT	7399456	7399478	7399528	7399476	-1	6	ORUFI06G10020	7397262	7422087	None	15903	2317	149250	No_or_no_constitutive_exon
TACTAAGAATGGTGGGAATAAACTGACATTAAATGCTTGGGAAATTGTAGGT	7534924	7535186	7534874	7534926	1	6	ORUFI06G10110	7529825	7539926	None	15903	2317	149250	No_or_no_constitutive_exon
AAGCCACTCTCACTTGAGCACTCACTCTGCTTCGTGTGTGTGATGGGAAGGT	7590592	7590685	7590735	7590683	-1	6	ORUFI06G10180	7586541	7591588	4340679	15903	2317	149250	No_or_no_constitutive_exon
CGATTTTTGGTTCGTTCTCGGTGACTGATTGGCGTCGCCGGTGGGCGCAGGT	7628655	7629402	7628605	7628657	1	6	ORUFI06G10280	7628060	7629402	None	15903	2317	149250	No_or_no_constitutive_exon
TCGGGTGTGTGGTGGGAAGGTGGTTTCGGTGGTGGATTGGGGGAGTGTAGCG	7642917	7643183	7642867	7642919	1	6	ORUFI06G10290	7642853	7643183	None	15903	2317	149250	No_or_no_constitutive_exon
GGGTACCTTTTGTTAAAGCGCTGACACTTCTCTTTCTTTTTTGGGAGCAGAG	8115179	8115212	8115262	8115210	-1	6	ORUFI06G10600	8114133	8118095	None	15903	2317	149250	No_or_no_constitutive_exon
AGTGTTAAGTATATTTATTAATTGATTGATTAATTAATTCGGGGTGTTAGGG	8273765	8273852	8273902	8273850	-1	6	ORUFI06G10850	8273765	8274150	None	15903	2317	149250	No_or_no_constitutive_exon
GAATCCTCATCCTCAAGGTGTCCATCTACGACGGAGGTGGGACGCCAGAGGT	8337790	8337919	8337740	8337792	1	6	ORUFI06G10920	8324180	8337919	None	15903	2317	149250	No_or_no_constitutive_exon
CTTGTACTTAAACAGAGTGTCTCTTTTCTTTGATGTGCTGGTGGGTGCAGTC	8579334	8579478	8579284	8579336	1	6	ORUFI06G11150	8578549	8586853	None	15903	2317	149250	No_or_no_constitutive_exon
AAAATGGTGTATCTAGCCATCTGGTTTGACTGTTATTGTTCGGGATGCAGGT	8628788	8628854	8628738	8628790	1	6	ORUFI06G11220	8626653	8633097	None	15903	2317	149250	No_or_no_constitutive_exon
TCCTGAAAATGCCTGAAGTGAATATTTAAGTGTGGATTTGGTGGGTGCAGGT	9073608	9073812	9073558	9073610	1	6	ORUFI06G11530	9070916	9079290	None	15903	2317	149250	No_or_no_constitutive_exon
CTGATGCGTGTTGTTTTTTTTTTTTGGTTTGGTTTGTGGGATGGATGCAGGA	9172338	9172407	9172288	9172340	1	6	ORUFI06G11590	9171862	9175545	None	15903	2317	149250	No_or_no_constitutive_exon
GTTTGTTCTTCATTCATTTTCTCTCTGTAAGAGAGTTTGCTAGGGTGGAGAT	9357725	9357832	9357675	9357727	1	6	ORUFI06G11740	9316181	9373180	None	15903	2317	149250	No_or_no_constitutive_exon
ATGACCACCCCCTGCGCTTAGGCATTGATTCGAACACTTGATGGGCGCAGGA	9628143	9628349	9628093	9628145	1	6	ORUFI06G12000	9627994	9628349	None	15903	2317	149250	No_or_no_constitutive_exon
CAAGCGGAGGCGGCTGCGGGCGCGGCGCATGGGGGCGGGCGGTACGGTAGAC	9686120	9686339	9686389	9686337	-1	6	ORUFI06G12060	9685137	9691315	None	15903	2317	149250	No_or_no_constitutive_exon
TATGCACATATGAACTAAACTTTGCTTACATGGTATTTGGGAGTATATAGGA	9891707	9891890	9891657	9891709	1	6	ORUFI06G12280	9887994	9896831	None	15903	2317	149250	No_or_no_constitutive_exon
CAGGGAGACAAGCCGGGAGGCCGTGGATGGGCTCGATGTCGGGGTGTTAGTG	9981373	9981602	9981652	9981600	-1	6	ORUFI06G12380	9975185	9982033	None	15903	2317	149250	No_or_no_constitutive_exon
CTACATATTCTCCATTAGCTGACTTTTTTCACTGTTGTGTGGGGGTCCAGGT	10362282	10362694	10362232	10362284	1	6	ORUFI06G12720	10355814	10367242	None	15903	2317	149250	No_or_no_constitutive_exon
CCTCTCCACCTCTTCCTCTCCAATCTCCACGGGCGGCGCGCGGGGAGCAGCT	10386178	10386593	10386643	10386591	-1	6	ORUFI06G12760	10386178	10389544	None	15903	2317	149250	No_or_no_constitutive_exon
TGATTGCTAGGGTTTGGTCTGGATTTGTTTTTTTTGGATGGGTTGAGCAGGT	10562530	10562631	10562480	10562532	1	6	ORUFI06G12960	10562074	10566803	None	15903	2317	149250	No_or_no_constitutive_exon
GTGGCGGGAATGGTCATCCTGGCCACGGTGGAGGATATGGTGGTGGGTAGGG	11052608	11052693	11052558	11052610	1	6	ORUFI06G13320	11051971	11052693	None	15903	2317	149250	Yes
TGGTCTGGTACTAACTACAGTTTGTTTCCAATAAAAATTGGGGGATTCAGCT	11166063	11166449	11166013	11166065	1	6	ORUFI06G13470	11165505	11172380	None	15903	2317	149250	Yes
TTGCTTGCTTCTGCTTCACCCGGTGATTTTGTGCTGCTTGGGTGACGCAGGT	11214354	11214464	11214514	11214462	-1	6	ORUFI06G13560	11209458	11214732	None	15903	2317	149250	No_or_no_constitutive_exon
GGCGCCACAAAGGTGGCAAAGAAGGCGGCGGCGGCGGCGAGGGTCGCAAGGG	11570611	11570839	11570889	11570837	-1	6	ORUFI06G13830	11570611	11571228	None	15903	2317	149250	No_or_no_constitutive_exon
TAACTCTTGATGATGATTGGACTGTTTATTGTCTGTGTGGGGGACAACAGGG	11582439	11582612	11582389	11582441	1	6	ORUFI06G13840	11581419	11587544	None	15903	2317	149250	Yes
CTTCCAACAATGCTGTCTATAAAACTGCAGTTGCTGTCACAATGCGGGAGGC	11937118	11937298	11937348	11937296	-1	6	ORUFI06G14150	11930927	11943814	None	15903	2317	149250	No_or_no_constitutive_exon
TTCGGTCCCTCCCTTCTCCGCTCACATTGCTCCGGTTGTGGGGTGGACAGGT	11974094	11974213	11974263	11974211	-1	6	ORUFI06G14190	11971324	11974432	None	15903	2317	149250	No_or_no_constitutive_exon
TTTATTGTTTGTTTCTTTAATTTTCAATGGTTGCTTTACTGGGATAGCAGAA	11981889	11982065	11982115	11982063	-1	6	ORUFI06G14210	11981889	11988285	None	15903	2317	149250	No_or_no_constitutive_exon
TATATATAGCTCATCGCATGAACGGCCACGGCGTGGCTATGCTGGGGCAGGA	12274374	12274928	12274324	12274376	1	6	ORUFI06G14500	12265616	12274928	None	15903	2317	149250	No_or_no_constitutive_exon
TTACAATTTTGATGCACAATGATGAGCATTACAGATGGGCCAACTGGGAGTT	12272906	12273278	12272856	12272908	1	6	ORUFI06G14500	12265616	12274928	None	15903	2317	149250	No_or_no_constitutive_exon
TCGTTTCCACCCCTAATGGTGAGTGAGGTGTGGCGATGTGACTGGGAAAGAT	12401777	12402001	12402051	12401999	-1	6	ORUFI06G14600	12401777	12402877	None	15903	2317	149250	No_or_no_constitutive_exon
CGAGCTGTTCTTCATTTCTTCATCCCGTCGATGTCCGGGATGCGGAACAGCT	12434661	12434835	12434611	12434663	1	6	ORUFI06G14640	12434320	12434835	None	15903	2317	149250	No_or_no_constitutive_exon
GCGTCGACGCCGCCCTCCCATCATCGCCGAGGATCACTTGCATGGGGCAGGT	12759847	12759961	12760011	12759959	-1	6	ORUFI06G14940	12759847	12760748	None	15903	2317	149250	No_or_no_constitutive_exon
GCTAGCTAGAGAGAGAGGGAGAGAGGAGGGTGGTGGCGGGGGAGGGGGAGAT	13367570	13367750	13367520	13367572	1	6	ORUFI06G15220	13367525	13370150	None	15903	2317	149250	No_or_no_constitutive_exon
GAGTGTGGGGAGTGTGCTGTTGCTTCCGGTGCTTTGGCTTGGGAAATAAGGA	13878188	13878346	13878396	13878344	-1	6	ORUFI06G15410	13878188	13879192	None	15903	2317	149250	No_or_no_constitutive_exon
GGCTCTGTATATATACACTGATCAAGCTGTAAATAATTGGGAAGTTGCAGAG	14323296	14324104	14323246	14323298	1	6	ORUFI06G15680	14322613	14324104	None	15903	2317	149250	No_or_no_constitutive_exon
TACACTATGTCCAGATTCAAACCCAATCCTGGGTTTTTTATGGGACGGAGGG	14375006	14375794	14374956	14375008	1	6	ORUFI06G15710	14372113	14375794	None	15903	2317	149250	No_or_no_constitutive_exon
AGGTTTCTGATGGTGGAACTGTGAATTTGTTGAGTAGATCATTGGGTGAGTA	14462453	14462657	14462707	14462655	-1	6	ORUFI06G15790	14454690	14464972	None	15903	2317	149250	No_or_no_constitutive_exon
ATCGATCCGCCGATTAATTCACCATTGAATTGATGTGCGTGCAAGGGCAGGT	14548247	14549640	14548197	14548249	1	6	ORUFI06G15870	14546983	14549640	None	15903	2317	149250	No_or_no_constitutive_exon
AATTGCTACTGCATCCTCATCAATGACTGGACAATGGAGTAGGGAGGCAGCT	14575103	14575205	14575255	14575203	-1	6	ORUFI06G15880	14567604	14580233	None	15903	2317	149250	No_or_no_constitutive_exon
TGGATGGTTTACAGTAGCACTATTCGTAGTGTAATTGCTGGGGGCTGTAGGA	14634608	14634722	14634558	14634610	1	6	ORUFI06G15910	14630812	14634722	None	15903	2317	149250	No_or_no_constitutive_exon
AGAGGGACACGATGAGCTCGATTTCGCCATTGTCTTTGTCAGGGTATCAGAT	15056688	15057149	15056638	15056690	1	6	ORUFI06G16220	15056472	15057149	None	15903	2317	149250	No_or_no_constitutive_exon
TTCTCCCTCAATGGCTTGGGTTAGTGACTGAGGCGGTGATGTACGGGTAGTG	15224151	15224245	15224295	15224243	-1	6	ORUFI06G16320	15224151	15224347	None	15903	2317	149250	No_or_no_constitutive_exon
GGGGTTCGGGGGATTATGTAAACAAAAAGGCAGGAGGGGTGGTCGAACAGAG	15236895	15236961	15237011	15236959	-1	6	ORUFI06G16340	15228667	15240739	None	15903	2317	149250	No_or_no_constitutive_exon
TTCAGACAGTATGAAGATTTCATATCTTTTGTTTTGTAATGGTTGGGCAGTG	15626770	15627049	15626720	15626772	1	6	ORUFI06G16680	15622875	15628041	None	15903	2317	149250	No_or_no_constitutive_exon
CACCTCCTCGTCTGCTGGGTGCTCGTCTACGCCGCCGGGATGGGCAACAGGG	15753309	15753480	15753259	15753311	1	6	ORUFI06G16730	15702795	15779554	None	15903	2317	149250	No_or_no_constitutive_exon
GTCAGCATGTAGAAAGATAGATCGATCGCCTAGAGACCAAAACGGGAGAGGA	15767196	15767454	15767146	15767198	1	6	ORUFI06G16730	15702795	15779554	None	15903	2317	149250	Yes
GGAAATGTTCCTTTGGATGTGTAGGTGTGGCGAGAGGCTGCGGGTGGCAGAA	15778584	15778677	15778534	15778586	1	6	ORUFI06G16730	15702795	15779554	None	15903	2317	149250	No_or_no_constitutive_exon
TGGCTGATGGGATCGTGATGAGGTCTAATTTGGTTGGTGGTGGGGTGCAGGG	15857269	15857383	15857219	15857271	1	6	ORUFI06G16790	15856689	15860023	None	15903	2317	149250	No_or_no_constitutive_exon
ACGACGGCGGCGGCGGCGTGCGACGTGCCGTTCTGCTACTGCCGGGTGAGGC	15922992	15923107	15922942	15922994	1	6	ORUFI06G16820	15922385	15926700	None	15903	2317	149250	No_or_no_constitutive_exon
TGAAAGTTTCATTTGGTTATATATGATGTAATTGTTTCTTTGGGATACAGGG	15961822	15961885	15961772	15961824	1	6	ORUFI06G16870	15955641	15967770	None	15903	2317	149250	Yes
TTCCCCAAACCCCAATGCGCAGGTGAAATTTTCTTTCCCTTGGGATATAGTA	16192755	16192921	16192971	16192919	-1	6	ORUFI06G17070	16185918	16192957	None	15903	2317	149250	No_or_no_constitutive_exon
GACTTACTTACAGCTGAATAGAAAATTCTGTTGAAGCATCAGGGAAAAAGTT	16186995	16187065	16187115	16187063	-1	6	ORUFI06G17070	16185918	16192957	None	15903	2317	149250	No_or_no_constitutive_exon
CCTCGACGGCGGCGGCCAAACGTGTTCCCGCTCGCTGCGCATCCGGGAAGGT	16419899	16420091	16420141	16420089	-1	6	ORUFI06G17260	16419899	16420772	None	15903	2317	149250	No_or_no_constitutive_exon
TCTTACTATTTCTTGTGCCTGAATACGAAATCAGTTACAGGGATATATAGTT	16999750	16999842	16999700	16999752	1	6	ORUFI06G17670	16998812	17002086	None	15903	2317	149250	No_or_no_constitutive_exon
AATGTAATGTGTGTGATCGCGCCGTCTCCCTCCTGCCCTGGGTGGACCAGGA	17225166	17226279	17225116	17225168	1	6	ORUFI06G17810	17224642	17228392	None	15903	2317	149250	Yes
AACCCCCTTAATTTTGTAGTAATGTGTTTATTAATTTGGGTAATGGACAGTA	17626203	17626296	17626153	17626205	1	6	ORUFI06G18170	17624791	17626296	None	15903	2317	149250	No_or_no_constitutive_exon
CATCCTTGGCCATCCTAGTAATTTCCCAGGCTTTCTTTCTGGGATAGCAGTG	17642331	17642443	17642281	17642333	1	6	ORUFI06G18180	17638225	17643320	None	15903	2317	149250	Yes
CCGACAACCAGTACCATGTGCTGAGGATACTGGTTGGGCGATGACGGCAGCT	17727990	17728420	17728470	17728418	-1	6	ORUFI06G18240	17727990	17728871	None	15903	2317	149250	No_or_no_constitutive_exon
TGCGCAGATGATCGGGATTTGAGGGAGGTTATGGTTTATGGAGGGGGCAGTG	18275705	18275990	18276040	18275988	-1	6	ORUFI06G18770	18275705	18278589	None	15903	2317	149250	No_or_no_constitutive_exon
ACAATTGGAACAACATGAACATCACAAGACAAAATTCATGGGTGAAATAGGA	18283164	18283761	18283811	18283759	-1	6	ORUFI06G18790	18283164	18286627	None	15903	2317	149250	No_or_no_constitutive_exon
TATACTGAATGATGGCTGACGATACACTTTGTTCATGTTAATATTGGGAGAT	18497845	18498083	18497795	18497847	1	6	ORUFI06G18990	18490217	18498961	None	15903	2317	149250	No_or_no_constitutive_exon
TCCGTCCCCAGGTCGTCGCCGAGGAGCTCGAGGAGAGGGGAGAGGGGTAGAA	18674036	18674219	18674269	18674217	-1	6	ORUFI06G19230	18674036	18674391	None	15903	2317	149250	No_or_no_constitutive_exon
CTGGAGCTGGTGAAAATTATTTCTTTTTGACTGAATTTTCTTGGGAGCAGAT	18861385	18861476	18861526	18861474	-1	6	ORUFI06G19420	18855088	18867837	None	15903	2317	149250	No_or_no_constitutive_exon
GTATTGCAGTAATTTATTTCGGGTTTTTGGCTGTACTCCTGGGAGCACAGAA	19220366	19220403	19220316	19220368	1	6	ORUFI06G19680	19214074	19223010	None	15903	2317	149250	No_or_no_constitutive_exon
CCTTCTGTTGTTGAAATTTGACCTATGTTCTGCTTTGGGTAAATGAGCAGGA	19289653	19289709	19289759	19289707	-1	6	ORUFI06G19760	19286711	19295268	None	15903	2317	149250	Yes
GTAATATGATTGTGATGTGGTGTCCATTCTCTGTGACTAAATGGGTGCAGGC	19366723	19367589	19366673	19366725	1	6	ORUFI06G19850	19364905	19367589	None	15903	2317	149250	No_or_no_constitutive_exon
GAAAGGTGTCGGCGACGGTGAGGTGGTGGTGACCGTGATGGTGGTGGGAGGA	19373458	19373816	19373408	19373460	1	6	ORUFI06G19860	19373380	19373816	None	15903	2317	149250	No_or_no_constitutive_exon
TGGCAGAGAACACACTGACAGATGAGCAACTAATGATGCTAGTGTGGGAGGC	19545136	19545229	19545279	19545227	-1	6	ORUFI06G20070	19542602	19551652	None	15903	2317	149250	No_or_no_constitutive_exon
TTCCATGCGTTGCAGCTAGATTTTGAGAGGACATGGCGGCGGGCGTGCAGGT	19613449	19613570	19613399	19613451	1	6	ORUFI06G20120	19613033	19616798	None	15903	2317	149250	No_or_no_constitutive_exon
TTTCTCATTACGTAATTGTGATTGTGCATTCTAGAGTGGGACAAAGACAGAA	19618275	19618310	19618360	19618308	-1	6	ORUFI06G20130	19617210	19620911	None	15903	2317	149250	No_or_no_constitutive_exon
AGAGGAGGTCCGGCGACAGGCGACGCGGCAACAACGCGGGAGAAGGGGAGGC	19700386	19700909	19700959	19700907	-1	6	ORUFI06G20210	19700386	19702307	None	15903	2317	149250	No_or_no_constitutive_exon
TCACATGCTCTACTACCGTTTCTCTGCTGGCGTCGGGCGGGGACGGGCAGGG	19859980	19860245	19860295	19860243	-1	6	ORUFI06G20440	19859980	19869144	None	15903	2317	149250	No_or_no_constitutive_exon
GATGGGGAGCTCGTGAAGACCAATATGGTGAGAGGACCTGGGTGAGGCAGGT	19906049	19906578	19906628	19906576	-1	6	ORUFI06G20490	19904000	19906735	None	15903	2317	149250	No_or_no_constitutive_exon
CTTGAAGTGGCCACCATGGCAGGTTTGTGTGGTTCATGTATGGGGTGCAGGT	20202214	20202314	20202164	20202216	1	6	ORUFI06G20710	20201197	20202314	None	15903	2317	149250	No_or_no_constitutive_exon
AATGTAAACTTGTGCATTAGAGATCCAAATAAAGTATGGAATGGGCGAAGAG	20252517	20252830	20252467	20252519	1	6	ORUFI06G20770	20247748	20259908	None	15903	2317	149250	No_or_no_constitutive_exon
CGTTCCAATGACAAAGCTATGTGGGAGTTGCGGATGGTGGGCTATGGGAGGT	20369682	20369949	20369632	20369684	1	6	ORUFI06G20930	20366412	20369949	None	15903	2317	149250	No_or_no_constitutive_exon
TGGTGGATTTGGTTGTGTGGGCGTGTGTGTGTGTGTGTGAGGGCGCGCAGGC	20480546	20480608	20480496	20480548	1	6	ORUFI06G21060	20480207	20485549	None	15903	2317	149250	No_or_no_constitutive_exon
TTCTTCTTGCTCGCGATTTCGGGGGCTCTGATTCTTGGGGGAGTCAACAGGG	20541855	20541986	20542036	20541984	-1	6	ORUFI06G21170	20540240	20542219	None	15903	2317	149250	No_or_no_constitutive_exon
AAGGGGGTGACGGGCGGAGCGACAGCGAGCGGCGGGCAGTGGGTGGAAAGAC	20714908	20715157	20714858	20714910	1	6	ORUFI06G21340	20714047	20715350	None	15903	2317	149250	No_or_no_constitutive_exon
GCGATGTTGGTTTCCTCGTCTTATGCTGGCAAAATTCTTTGTGGGCGCAGGA	20911350	20911808	20911300	20911352	1	6	ORUFI06G21590	20909235	20911808	None	15903	2317	149250	No_or_no_constitutive_exon
TTATTACTGGAGTCATATGTACTGTGTACTGTGTAAATATGGGGGTGCAGAT	21427740	21428423	21427690	21427742	1	6	ORUFI06G22070	21423623	21431702	None	15903	2317	149250	No_or_no_constitutive_exon
TTGGATTTTTTATGACATTATTATTATCATTTTTTTTGGGTGATAAACAGGC	21719953	21720019	21720069	21720017	-1	6	ORUFI06G22420	21715219	21720884	None	15903	2317	149250	No_or_no_constitutive_exon
GTGGTGGCCGGAGCCGACGGCGTTCCCTCGTCGCCGGCGGTGGGCGCGAGCT	21727202	21727494	21727544	21727492	-1	6	ORUFI06G22430	21727202	21728869	None	15903	2317	149250	No_or_no_constitutive_exon
CATTTTTGTGTGTATGCTCATTGAGCTTGCTATTCTGTTGGGATACATAGCT	22009010	22009102	22008960	22009012	1	6	ORUFI06G22650	22005532	22013882	None	15903	2317	149250	No_or_no_constitutive_exon
CGCTCGCGTATATAAATGGAGGCTTCCGGCGATCGAGGGGACGAGGAGAGAA	22223172	22223347	22223397	22223345	-1	6	ORUFI06G22920	22217454	22228706	None	15903	2317	149250	No_or_no_constitutive_exon
ACTAAAAAGTTTTTTGGGTTTATTTTTTGTTTTTTTTTTTGGGGTGGCAGGT	22355961	22356060	22355911	22355963	1	6	ORUFI06G23060	22355247	22360182	4341571	15903	2317	149250	No_or_no_constitutive_exon
GCAAGTGGAGGCGGAGGGGGTAGAGAGACGGCACGGAAGGGTAGAAATAGCT	22393347	22393709	22393297	22393349	1	6	ORUFI06G23090	22393183	22401090	None	15903	2317	149250	No_or_no_constitutive_exon
GAGGCGTACGCCAACGACCCGGCGGCGGGGCGGCTGCAGGGGTACGGCAGCA	22408276	22408433	22408483	22408431	-1	6	ORUFI06G23100	22408276	22408892	None	15903	2317	149250	No_or_no_constitutive_exon
CCTCTCTCTTTCTTCACTCTTTCTTTCTCTCACGGGGCGTGCATGGGCAGGA	22427881	22427980	22428030	22427978	-1	6	ORUFI06G23140	22427587	22428120	None	15903	2317	149250	No_or_no_constitutive_exon
ATGGATAAAATCCTATAAAAGCATTTAGTGATATATCTGTGTTGAGGGAGAC	22470080	22470183	22470030	22470082	1	6	ORUFI06G23200	22469582	22471787	None	15903	2317	149250	No_or_no_constitutive_exon
CAGTAGGAGATGCAGGATTGGTGGAGTTGCGTTGCGTGGGAGATAGATAGAC	22578713	22578908	22578663	22578715	1	6	ORUFI06G23270	22566599	22578908	None	15903	2317	149250	No_or_no_constitutive_exon
TGTCGGTGACATTGACGATGAGCTGTTCCATGCCCGGGAAAAAAAAACAGTT	23041279	23041435	23041485	23041433	-1	6	ORUFI06G23930	23040275	23043464	None	15903	2317	149250	No_or_no_constitutive_exon
GGACTGAAAGGTGGTGCTTGCTTGAACTGATTCTTGGCTTTGTTGGGAAGGT	23052463	23052538	23052413	23052465	1	6	ORUFI06G23950	23052019	23054941	None	15903	2317	149250	Yes
GAGTAATGAAGGCTGAAAAAATTATACGTTTCTGTTTTGATTTGGGGAAGAA	23128625	23128809	23128575	23128627	1	6	ORUFI06G24010	23125888	23130434	None	15903	2317	149250	No_or_no_constitutive_exon
TTTATCCTGCAGTTTTAACTTTATGCACTAATAATTTGTATGGGTGGCAGAT	23281769	23281901	23281951	23281899	-1	6	ORUFI06G24170	23279034	23286744	None	15903	2317	149250	No_or_no_constitutive_exon
TGTTTTGGTCTCAATTGAACATGTAACAGGTTCAAAACGGGGATCGGTAGTG	23294810	23294993	23295043	23294991	-1	6	ORUFI06G24180	23290973	23295497	None	15903	2317	149250	No_or_no_constitutive_exon
CATGGGTTAAATGGGCATCAAGATTCATTCTCTATTATGCTGGGTGATAGGT	23301642	23301759	23301592	23301644	1	6	ORUFI06G24190	23299575	23303341	None	15903	2317	149250	No_or_no_constitutive_exon
GACGGAGTAATTTCTAATTTTGGACGCCGCCGCCGTCGCTGTGGGTGCAGAA	23394870	23395155	23395205	23395153	-1	6	ORUFI06G24330	23392928	23396156	None	15903	2317	149250	No_or_no_constitutive_exon
TATATTTTTTTCTTGTTGTTTGCTTGATTTCTGCGGTGGCCGGGATGTAGCG	23487949	23488102	23487899	23487951	1	6	ORUFI06G24440	23487724	23494962	None	15903	2317	149250	No_or_no_constitutive_exon
CGGCGGCGGCGGCGGCGGCGGCGAGGTGACCGTGGTTAGTGTGGGTGCAGAA	23663187	23663352	23663137	23663189	1	6	ORUFI06G24640	23662871	23665814	None	15903	2317	149250	No_or_no_constitutive_exon
GGAAGTTTAATTCGATGGTGGGGTTGAGGGTTTTGGTTGGTGGGATGCAGGA	23683854	23684027	23684077	23684025	-1	6	ORUFI06G24680	23682362	23688451	None	15903	2317	149250	No_or_no_constitutive_exon
TGAAGGGCACCCTGGGGTACCTCGCGCCGGAGTACGCCATGTGGGGGAAGGT	23864869	23865415	23864819	23864871	1	6	ORUFI06G24900	23863183	23865415	None	15903	2317	149250	No_or_no_constitutive_exon
TAACTAGTGTCATGTCTGATGAATTCTTTTGTGAATTGTTGGGGATTCAGGG	23917438	23917754	23917388	23917440	1	6	ORUFI06G24970	23916675	23920405	None	15903	2317	149250	No_or_no_constitutive_exon
GTTGTTTTTCTGAATCAATGTTCTCTGTGGTACACTTGGGGGTAATGAAGGA	24124288	24124299	24124349	24124297	-1	6	ORUFI06G25190	24122319	24131101	None	15903	2317	149250	Yes
ACCATTTTGGTGTCGCTAGCTGAATCCTGATTGCTGAGCAATGTGGGCAGCA	24136296	24136455	24136246	24136298	1	6	ORUFI06G25200	24134939	24137120	None	15903	2317	149250	Yes
ACTTGGTTTTTTTTTTTTTGGTTTTGTTCGGTTGGTGTCGATACGGGGAGAC	24198040	24198192	24197990	24198042	1	6	ORUFI06G25290	24197608	24204363	None	15903	2317	149250	No_or_no_constitutive_exon
AACAAATACTGAAATCCCATGAAAAAAAAATTCAATCTCGCTGTGGGAAGCC	24364132	24364210	24364082	24364134	1	6	ORUFI06G25510	24359763	24364210	None	15903	2317	149250	No_or_no_constitutive_exon
GTCTATGAAGCAAATCCTCTGAGTTTCCTTGCTGAGCAGGCAGGGGGCAGGG	24438566	24438717	24438767	24438715	-1	6	ORUFI06G25650	24438566	24440503	None	15903	2317	149250	No_or_no_constitutive_exon
AAATCACTGATAAAAAAAATAAATCTTGTTTTTTTTTGGGGGGAAAACAGGA	24507814	24507931	24507981	24507929	-1	6	ORUFI06G25760	24505277	24509324	4341777	15903	2317	149250	No_or_no_constitutive_exon
TCTCCCCTTCCACCTTTGCTGCTGTTGTTTGTTAGTGTTTTGGTGGGTAGGA	24541891	24541987	24541841	24541893	1	6	ORUFI06G25780	24541418	24544158	None	15903	2317	149250	No_or_no_constitutive_exon
CTGGATCCTTATAATATGGAGTACTAATGTTCAGCTAACAATGGGGACAGGA	25339129	25339193	25339079	25339131	1	6	ORUFI06G26680	25337597	25341452	None	15903	2317	149250	No_or_no_constitutive_exon
CTCCATCTTCCTCCACCTGAAATCACACACAAAAAATTAGCAGGGAGCAGCC	25490189	25490369	25490139	25490191	1	6	ORUFI06G26850	25487671	25490369	None	15903	2317	149250	No_or_no_constitutive_exon
GTTTGGTGCAATTGTATTTATGTATTCCATGGATCTTTCATTGAGGGAAGGC	25515875	25516002	25516052	25516000	-1	6	ORUFI06G26900	25513646	25518645	None	15903	2317	149250	No_or_no_constitutive_exon
CAACCCTTTTTTTAGTCTTTACATCTATTAACACATTAAAGGGGGTGCAGGT	25514599	25514799	25514849	25514797	-1	6	ORUFI06G26900	25513646	25518645	None	15903	2317	149250	Yes
CGGCGCTGGCGGCGCGCCGCCACCGGGACGCGTGCCGGCGGCTGGGGCAGCA	25793072	25793354	25793404	25793352	-1	6	ORUFI06G27390	25789874	25793513	None	15903	2317	149250	No_or_no_constitutive_exon
AGGCGGAGGCGGCGGTGAGGAGCTGCATCGCCGAACGGGTCGGCGGCGAGGC	25815737	25815837	25815687	25815739	1	6	ORUFI06G27410	25802796	25817580	None	15903	2317	149250	No_or_no_constitutive_exon
AGCACCTTTGAACATGACATTGCTATGGTTTGTGTATTCCAGGGATAAAGGC	25831205	25831286	25831336	25831284	-1	6	ORUFI06G27440	25824631	25834403	None	15903	2317	149250	No_or_no_constitutive_exon
TTAGTTTTTTTAAACTATAATATACTGTTACCGTTAAATCGTGGGGATAGAA	25840356	25840641	25840306	25840358	1	6	ORUFI06G27460	25836968	25844272	None	15903	2317	149250	No_or_no_constitutive_exon
TATCCCAGAGTGCCAATTAATTCAGTTGTAACATGTGTGTCATAGGGAAGGA	25872762	25872852	25872902	25872850	-1	6	ORUFI06G27510	25868564	25873961	None	15903	2317	149250	No_or_no_constitutive_exon
GGCTAAAGAACCAAATGGTTTTTTCAACAATAGCCTGCTATGGTGGGAAGGA	25869867	25869938	25869988	25869936	-1	6	ORUFI06G27510	25868564	25873961	None	15903	2317	149250	No_or_no_constitutive_exon
TACGGGCTTCACCCTCCCGCCGAGCAATCCAGCCGCACCCGGGGGTGTAGCC	25890172	25890324	25890122	25890174	1	6	ORUFI06G27570	25890058	25892503	None	15903	2317	149250	No_or_no_constitutive_exon
CGGCGCTGGCGGCGCGCCGCCACCGGGACGCGTGCCGGCGGCTGGGGCAGCA	25931855	25932137	25931805	25931857	1	6	ORUFI06G27630	25931675	25937191	None	15903	2317	149250	No_or_no_constitutive_exon
AATGCTGTTGCGATGCAGTACATGTGACATTTTTTTTTCTGGGATTGTAGGA	25956389	25956431	25956481	25956429	-1	6	ORUFI06G27670	25950710	25957042	None	15903	2317	149250	Yes
CGCATTGGCAACTAATTAATTAAATTAATCAACCAAACCAACGGGCGCAGAT	26097566	26097760	26097516	26097568	1	6	ORUFI06G27930	26092231	26107079	None	15903	2317	149250	No_or_no_constitutive_exon
TTGGTCAATTAGCTAGCTGTATCTCTCGCGCTAATGGTGGATGGGTGCAGGA	26215646	26215899	26215596	26215648	1	6	ORUFI06G28140	26215138	26215899	None	15903	2317	149250	No_or_no_constitutive_exon
GATTAAATTTCTTAAACTACATTTCTGATATTTAACATGTCAATGGGTAGGG	26396949	26397078	26397128	26397076	-1	6	ORUFI06G28370	26392958	26400418	None	15903	2317	149250	Yes
CCACTGCTCGGCGCGCGCTCTGGCTCGATACTACGCCGCGCTGGGGGCAGGC	26392958	26393563	26393613	26393561	-1	6	ORUFI06G28370	26392958	26400418	None	15903	2317	149250	No_or_no_constitutive_exon
ATCTGAATTTTCAAATGTTAATTTAGCTTAATAATTTGGGGGTGTAATAGGA	26540318	26540867	26540917	26540865	-1	6	ORUFI06G28540	26540318	26543001	None	15903	2317	149250	No_or_no_constitutive_exon
TCCTCAGGGTTGGTAGTTGATGGGCTTTGTGGGCTTTTTGGATGGGCCAGCC	26676756	26676902	26676952	26676900	-1	6	ORUFI06G28720	26670975	26679442	None	15903	2317	149250	No_or_no_constitutive_exon
TAGTTTACGAATGGTTTTTTGTGTGTTTGATTTTGTGAGGGGAATTGCAGGA	27078532	27078614	27078664	27078612	-1	6	ORUFI06G29280	27077010	27078996	None	15903	2317	149250	No_or_no_constitutive_exon
TCTCGCAAGTCGCAGCACAAATCGTTCTGATGGTGTTTGGGAAAATGCAGTC	27278706	27278821	27278656	27278708	1	6	ORUFI06G29580	27276924	27280000	None	15903	2317	149250	No_or_no_constitutive_exon
CGGAGTTGGACATGCCAGGAGGTGTCCGTGGAGGATCCGGTGAGGGACAGGT	27342734	27342931	27342684	27342736	1	6	ORUFI06G29690	27341240	27342931	None	15903	2317	149250	No_or_no_constitutive_exon
TCAAATCCATCAGATGTGCTATATGTGGTGGCATCAATGCATGGGGACAGGC	27445840	27446141	27446191	27446139	-1	6	ORUFI06G29800	27428618	27447232	None	15903	2317	149250	No_or_no_constitutive_exon
ACAGGTCCTAAAATAGGAAGGACCTCAAATACCCGGCCTGGGGGCTGTAGAC	27532393	27532570	27532620	27532568	-1	6	ORUFI06G29940	27526183	27533602	4342117	15903	2317	149250	No_or_no_constitutive_exon
TGTTCTGTGTGGCCTTTGTTTGCTGCTCTAACATGTAAATTTGGGCGAAGGT	27545388	27545518	27545568	27545516	-1	6	ORUFI06G29950	27534611	27545635	None	15903	2317	149250	No_or_no_constitutive_exon
ATTCTCAAAACGGAAACTGATGAAATTAAAAATGGTTTTGGGGATTGCAGGA	27618510	27619498	27618460	27618512	1	6	ORUFI06G30030	27616900	27619498	None	15903	2317	149250	Yes
ATGATGAATGATTAATTGATTAAGCAATTAAAATGATGGGGATGGATCAGTG	27792881	27793160	27793210	27793158	-1	6	ORUFI06G30260	27792881	27797821	None	15903	2317	149250	No_or_no_constitutive_exon
TCTATATGGACTCACGAACTTGGGAGCCAGTTTATGCTTTGGGGTTGCAGAG	27807641	27807675	27807591	27807643	1	6	ORUFI06G30280	27804669	27809824	None	15903	2317	149250	No_or_no_constitutive_exon
TGGTAATTTTTTGTATTCATCGTTTGGATTGTTTTCTCTACAGGGAACAGAC	255699	255797	255847	255795	-1	7	ORUFI07G00380	255236	267856	None	15903	2317	149250	No_or_no_constitutive_exon
TCGATCGATCGATCGCCATTGATGACGCAATGCAATGGTGTGGGAAGCAGTG	625266	625610	625660	625608	-1	7	ORUFI07G00840	616991	625877	None	15903	2317	149250	No_or_no_constitutive_exon
ATGTTCTAATCTATCTCTCTCTGTGCTGCTGCTGTTGTTGGGGGTGGCAGGT	628982	629139	628932	628984	1	7	ORUFI07G00850	628789	631474	None	15903	2317	149250	No_or_no_constitutive_exon
TTTGGCTGATCCAATTATGATATAACACCCTTTTCTGTTGATGGGTGCAGGC	716849	717007	717057	717005	-1	7	ORUFI07G00980	715148	720189	None	15903	2317	149250	No_or_no_constitutive_exon
TCGAGACGAGCACCAATGTTCTGAATGACTGGACAGGACAAATGGGATAGTG	832774	833008	833058	833006	-1	7	ORUFI07G01170	832774	838292	None	15903	2317	149250	Yes
GTTGCTTACCTCTGCGTGGAGAATGTGGTAACAGAGATGGAAGGGTGCAGGC	1053887	1053987	1053837	1053889	1	7	ORUFI07G01410	1041405	1069309	None	15903	2317	149250	No_or_no_constitutive_exon
GCGGTGGGCGTCGACGGGTGCCGCGGTGGGCATTGCGGTGGTGGGCGCAGAG	1085300	1085548	1085250	1085302	1	7	ORUFI07G01460	1084948	1085548	None	15903	2317	149250	No_or_no_constitutive_exon
AAGTAAAAATAAATAAAAAAAGTTCTTTTACTTTGGTTGGGGGTGATTAGGT	1211371	1211460	1211321	1211373	1	7	ORUFI07G01630	1209921	1215600	None	15903	2317	149250	No_or_no_constitutive_exon
TCAGATGCATCATCACATTGTTACTAACTTTGCACCAATGGGATGAGTAGGA	1368065	1368649	1368015	1368067	1	7	ORUFI07G01770	1362438	1368649	4342320	15903	2317	149250	No_or_no_constitutive_exon
TATGCTTGGTCAGTGAGCACTGTGGATAGGTTGAAGGGGACTGAGAGCAGTG	1411163	1411715	1411113	1411165	1	7	ORUFI07G01800	1394196	1413569	None	15903	2317	149250	No_or_no_constitutive_exon
ACTACTTAGCTTGTTACTAATATGGAGATGGAGATATTTTGTGGGTGCAGGT	1592045	1592139	1592189	1592137	-1	7	ORUFI07G02030	1587916	1592715	None	15903	2317	149250	No_or_no_constitutive_exon
AACCGTAAAATTTCTGATGATGAAAAAAATGTGTGTGGGTAAACGTGCAGGA	1587916	1588573	1588623	1588571	-1	7	ORUFI07G02030	1587916	1592715	None	15903	2317	149250	No_or_no_constitutive_exon
CATGAGGGACTCCTCGCCGATCGGAACATGGATACCGGCATCAATGGGAGAT	1763694	1763836	1763886	1763834	-1	7	ORUFI07G02250	1763694	1765192	None	15903	2317	149250	No_or_no_constitutive_exon
GAGGGGAGATATATGTGTGTGTGTGTTTGGTACTTTGGGTGATTGTGAAGGT	1950988	1951093	1951143	1951091	-1	7	ORUFI07G02560	1950790	1954176	None	15903	2317	149250	No_or_no_constitutive_exon
CTTGATGTGAATGGAATGTGATGGGCAATTTATTTGGGGGGGCGATGCAGAT	2270005	2270596	2269955	2270007	1	7	ORUFI07G02850	2269447	2270596	None	15903	2317	149250	No_or_no_constitutive_exon
CGACGACGAGCTAGCGGCGTGCGTCGTCGTCGTCGACTTCTGGGCTAAAGGT	2545160	2545446	2545110	2545162	1	7	ORUFI07G03050	2545066	2546275	None	15903	2317	149250	No_or_no_constitutive_exon
GCTTTGGTGTGCTTAATCTCTTGCTTTCTTTGGTTTGGTCCGGGCGGAAGGT	2773027	2773183	2772977	2773029	1	7	ORUFI07G03300	2765202	2777776	None	15903	2317	149250	No_or_no_constitutive_exon
AATTCCTTTCAGATCTCCTAAAAATCATTTTGCTTCATGTTGCAGGGAAGTT	2926800	2926898	2926750	2926802	1	7	ORUFI07G03500	2923351	2927534	None	15903	2317	149250	No_or_no_constitutive_exon
CTCGGTCCGACGATAACGACGGCTGCGCAGATGATCGGGATTTGAGGGAGGT	2948435	2948740	2948790	2948738	-1	7	ORUFI07G03530	2948435	2948988	None	15903	2317	149250	No_or_no_constitutive_exon
ATCGACGTATCGCGTATCCGTATCCGTATCCCCGTATCTGGGTAACATAGTT	3231329	3231386	3231279	3231331	1	7	ORUFI07G03970	3231264	3231999	None	15903	2317	149250	No_or_no_constitutive_exon
TTCTTGTCAGTGTTCATGTGCTTCTGGCTCTACCTTGGGCTCTAGAAAAGGA	3351930	3352203	3351880	3351932	1	7	ORUFI07G04160	3351557	3352748	None	15903	2317	149250	No_or_no_constitutive_exon
AAGGGGTTGAACGCGACAGGGGAATTCTTCCGGCGGCGGGACGAGTGAAGGA	3634571	3634713	3634763	3634711	-1	7	ORUFI07G04610	3634571	3637291	None	15903	2317	149250	No_or_no_constitutive_exon
GGGATGGTACTGTCAGTTATGTCTTAGAATAGTTTGGAATGGGTGTTGAGAT	3677101	3677133	3677051	3677103	1	7	ORUFI07G04640	3669611	3677133	None	15903	2317	149250	No_or_no_constitutive_exon
CCATTTTTTGCACTAGTTGTTTCATTACATCAGTGATACATGGGATGCAGGT	3816389	3816545	3816595	3816543	-1	7	ORUFI07G04790	3814177	3819033	None	15903	2317	149250	No_or_no_constitutive_exon
ATTAATCCTCTTTGAGGAATAACGAATTTTTCGATTTGTTGGGTGTGTAGGC	3850125	3850197	3850247	3850195	-1	7	ORUFI07G04830	3848665	3850470	None	15903	2317	149250	No_or_no_constitutive_exon
TTGATCTTCTCTACCCATTTTATTGTTAACTTTCTTTTTTGGGTATGTAGGT	3914965	3915640	3914915	3914967	1	7	ORUFI07G04910	3903344	3917338	None	15903	2317	149250	No_or_no_constitutive_exon
AAGGGCGGCCTCTTGTGACATGCCTACGACCACCTCGAACCAGGGCCGAGAA	4077114	4077307	4077357	4077305	-1	7	ORUFI07G05140	4077114	4077420	None	15903	2317	149250	No_or_no_constitutive_exon
TGCTACGACGGCACGGTGCTGTGCGTCTCCATCCCACCGGCGGGCAGCAGCA	4090256	4090447	4090206	4090258	1	7	ORUFI07G05190	4089792	4090755	None	15903	2317	149250	No_or_no_constitutive_exon
CGTTCCGGTGGGACCACGAGCTGCGGTTCTGGCGCCGGCCGCCGGGACAGGA	4090472	4090755	4090422	4090474	1	7	ORUFI07G05190	4089792	4090755	None	15903	2317	149250	No_or_no_constitutive_exon
GGCTCGAATCCTGTGAATTGATGAGCGGTTTGGTTTCTTGGAGGGAACAGGA	4157420	4157495	4157370	4157422	1	7	ORUFI07G05300	4157145	4171295	None	15903	2317	149250	Yes
GGAGGATCATGACGATGGGGCTGCCGTTCACGACGCACCACGGCGGGCAGAT	4669988	4670127	4669938	4669990	1	7	ORUFI07G05990	4658244	4672512	None	15903	2317	149250	Yes
CAACTCATCCGGCCAAAACTGGCGGACAAACTCGTCCCACCTGGGACGAGCG	4730306	4730576	4730626	4730574	-1	7	ORUFI07G06060	4729776	4731529	None	15903	2317	149250	No_or_no_constitutive_exon
CTTGGTACAATACATATTTACACCAACACGCCTCCACGGGAGAGTACAAGGT	4834599	4835290	4835340	4835288	-1	7	ORUFI07G06220	4832862	4836146	None	15903	2317	149250	No_or_no_constitutive_exon
GGCAAGGCCGGTAATGGGCAGTGGGCCAGTGTTGGTGGCTGGGGGTAAAGCG	5052853	5052886	5052803	5052855	1	7	ORUFI07G06470	5046526	5064725	None	15903	2317	149250	No_or_no_constitutive_exon
CTCTAATTTGCTGATGATGCAAGCATCTGGGATTCAATTTGAGGGTGCAGAG	5210735	5210863	5210685	5210737	1	7	ORUFI07G06670	5210340	5216831	None	15903	2317	149250	No_or_no_constitutive_exon
AAGATCCATGGCAGACAGCGGTGGGGGCGATCATGTGGGAACACGTGAAGGC	5328525	5328930	5328980	5328928	-1	7	ORUFI07G06740	5328525	5330755	None	15903	2317	149250	No_or_no_constitutive_exon
TCGTGCTTGATTGAGGTGGTAATTCGGTCAACTACTGATTGGGGTTGCAGGT	6430401	6430537	6430587	6430535	-1	7	ORUFI07G07760	6425788	6430777	None	15903	2317	149250	No_or_no_constitutive_exon
CCAAATCAATGGCGGCGGCGCCGCCGATGCTGCCGGTGGTGGGCCAGCAGTT	6549160	6549490	6549540	6549488	-1	7	ORUFI07G07920	6547252	6558182	None	15903	2317	149250	No_or_no_constitutive_exon
TGGTGGTTTTGTGTGTGGGGTTTGATTTGGGGTTTTGGGGATGTGAGCAGAG	6726546	6726769	6726819	6726767	-1	7	ORUFI07G08080	6724054	6727120	None	15903	2317	149250	No_or_no_constitutive_exon
GTTGATAAATTTCTATGATGATGAATCATGATTTGTTGTATGTGGGATAGGG	7116343	7116445	7116293	7116345	1	7	ORUFI07G08510	7113950	7116445	None	15903	2317	149250	No_or_no_constitutive_exon
CATCCATGGACTCCGACGAGTTCATGGAGGTCGCATTTGGGTTGGAGAAGAG	7175310	7175766	7175260	7175312	1	7	ORUFI07G08520	7170303	7182742	None	15903	2317	149250	No_or_no_constitutive_exon
GGGGGAGGGGGGGGTGGAGCGAGGTGGCGTGCGCGGTGGTCGACGGGCAGTG	7236540	7236693	7236743	7236691	-1	7	ORUFI07G08630	7235576	7237037	None	15903	2317	149250	No_or_no_constitutive_exon
CGTCGTGGACAACGGCATGGGAAAGGTGGTGACATGGGCGCCACAGAGAGAC	7235576	7235933	7235983	7235931	-1	7	ORUFI07G08630	7235576	7237037	None	15903	2317	149250	No_or_no_constitutive_exon
AGCGGACAGTGGGGGGCGGAGGTGCGTGCGGAGGGAGCGAGGGCCGGCAGGA	7492249	7492678	7492728	7492676	-1	7	ORUFI07G08930	7491679	7493987	None	15903	2317	149250	No_or_no_constitutive_exon
GGGCCATCCGCGACGACGACTCGGCCTGTCCTCCGCTGGCGCTGGGGAAGAA	7505714	7505784	7505664	7505716	1	7	ORUFI07G08950	7504979	7513735	None	15903	2317	149250	No_or_no_constitutive_exon
AGAGGTGGGGAGGAGGGGAGGGTTTGAGTGGAGTCGGAGTTAGGGAGTAGCG	7901713	7902064	7901663	7901715	1	7	ORUFI07G09270	7900937	7902064	None	15903	2317	149250	No_or_no_constitutive_exon
ATACAGTTAAACATATCGGTTTCCGAATCATTAGTTTTGGGAGCCGACAGCG	8152772	8152944	8152722	8152774	1	7	ORUFI07G09410	8146508	8152944	None	15903	2317	149250	No_or_no_constitutive_exon
GATTTATGATAGCTAATTTATAATGTAATTTTTAAGGGAAATAGATGCAGTT	8289001	8289028	8288951	8289003	1	7	ORUFI07G09530	8285309	8289552	None	15903	2317	149250	No_or_no_constitutive_exon
GTTTGTAGCTCGATCGAGTTTGATTTATCCGTTCATGTCGATGGGACCAGCA	8332828	8333242	8333292	8333240	-1	7	ORUFI07G09550	8330853	8333623	107276161	15903	2317	149250	No_or_no_constitutive_exon
TGTAACCAAAGGCATTACATTAGGAGCTTTGCGACAGTTTTGGGTGCAAGGA	8857400	8857475	8857525	8857473	-1	7	ORUFI07G09770	8851803	8858474	None	15903	2317	149250	No_or_no_constitutive_exon
TGGCGGCGCGCCAACGGTGTTGCCAGGAGGCCGGTGGCTGGGTGAGCCAGCA	8871984	8872246	8871934	8871986	1	7	ORUFI07G09780	8871323	8872398	None	15903	2317	149250	No_or_no_constitutive_exon
GGTATGTTTTCTGTTGTTCCTACTCTCACAATGTTGCATCAAAAGGGAAGTT	8974077	8974239	8974289	8974237	-1	7	ORUFI07G09850	8973383	8978772	None	15903	2317	149250	Yes
AACTCATACTCTTCTGGGCGCCATTTCTGCTCGTCCATCTTGGTGGGCAGGA	9017404	9018016	9018066	9018014	-1	7	ORUFI07G09900	9016216	9020031	None	15903	2317	149250	No_or_no_constitutive_exon
GTTCTAACTCTCAATCTTTTCTGATCTGTAATATGACCCTGTGGGATAAGAC	9105480	9105580	9105630	9105578	-1	7	ORUFI07G09980	9097017	9107111	None	15903	2317	149250	Yes
GCGACCTCAGCGGCCGAAGGCGAAGACAGCGGGCCGACGTGGGGAGGCAGTG	9181550	9182038	9181500	9181552	1	7	ORUFI07G10060	9176582	9186073	None	15903	2317	149250	No_or_no_constitutive_exon
GAGTCAATGCGAGGGGGTTCAGGCAAGGGAGTCAATGCGAGGGGGTTCAGGC	9367944	9368043	9367894	9367946	1	7	ORUFI07G10260	9367619	9369601	None	15903	2317	149250	Yes
GACTCGGGGATTTGGGGATCCATGGCATAATGATGGCGCTAGGGTTGCAGGC	9477227	9477248	9477298	9477246	-1	7	ORUFI07G10300	9477227	9477892	None	15903	2317	149250	No_or_no_constitutive_exon
TCCTTCAAATAAATCCTCCTTTCCTTGAATAACGTTTAATTGGGAAGCAGAA	10104177	10104567	10104127	10104179	1	7	ORUFI07G10840	10097782	10106581	None	15903	2317	149250	No_or_no_constitutive_exon
GCTTAGTGTAGAAAAGCTGAGTTAGAGAGGTATGGCATGGGATCATAAAGGA	10237409	10237662	10237359	10237411	1	7	ORUFI07G11020	10232686	10237662	None	15903	2317	149250	No_or_no_constitutive_exon
TCCTGAAAATTGATTTTCTTGTCGAATGGTGGGTTGGGGTGGTGATGCAGGA	10949078	10949337	10949028	10949080	1	7	ORUFI07G11350	10941607	10953481	None	15903	2317	149250	No_or_no_constitutive_exon
CGGAGGACAAGGGGAAGGAGAAGGTCACGGCGGGGGACAACAGCAGGGAGGA	11193978	11194575	11193928	11193980	1	7	ORUFI07G11540	11189080	11194575	None	15903	2317	149250	No_or_no_constitutive_exon
GAATTTCCAGTATCCAAGCCAGTCGGACATAAGTAAGGGCGGGGAGGAAGCC	11398989	11399235	11399285	11399233	-1	7	ORUFI07G11680	11388449	11399676	None	15903	2317	149250	No_or_no_constitutive_exon
TTCCTCTTCGGCGTGGGCGCGCAGATGTGCGAGCGCTGCTGGGGGACGAGGC	11410359	11410449	11410499	11410447	-1	7	ORUFI07G11700	11407029	11410655	None	15903	2317	149250	No_or_no_constitutive_exon
CATTGCCTTGCTAGTCAATTTATGTTCTGCACCTTTTGTTATGGGTACAGGA	11408868	11409030	11409080	11409028	-1	7	ORUFI07G11700	11407029	11410655	None	15903	2317	149250	No_or_no_constitutive_exon
TTAACGTGCAATCTCCAATATTACCTAATCTCAATTGATGGGCTAAACAGGT	11472826	11472897	11472776	11472828	1	7	ORUFI07G11770	11472484	11473045	None	15903	2317	149250	No_or_no_constitutive_exon
GAGGAGGACGGTGTGGATGACCTGGAGAACGAGTTCAACTGGAGGGACAGGA	11958735	11958871	11958921	11958869	-1	7	ORUFI07G12230	11954698	11959368	4343049	15903	2317	149250	No_or_no_constitutive_exon
ACCTCTCAACACACAACTAAGAAACATAGCTAGGTAACTAGGGAAGGTAGCA	12225398	12225621	12225348	12225400	1	7	ORUFI07G12290	12184506	12226298	None	15903	2317	149250	No_or_no_constitutive_exon
CTTGAGTAGATGTAACTAAGAATTCTTGAATTCTAAGTTTCTGTGGGGAGGC	12445512	12445592	12445642	12445590	-1	7	ORUFI07G12470	12445373	12445872	None	15903	2317	149250	No_or_no_constitutive_exon
TACACTTTGATTATAAAAGTATAAAATTGCTTCTTCGATGGTGGGAAAAGAT	12506592	12506661	12506542	12506594	1	7	ORUFI07G12530	12506339	12513379	None	15903	2317	149250	No_or_no_constitutive_exon
CGACGCGCGCTACGTCGGGAAGGCCTACGAGACTGGCAATGGCAGGGCAGGG	13050237	13050478	13050528	13050476	-1	7	ORUFI07G12940	13050237	13050847	None	15903	2317	149250	No_or_no_constitutive_exon
TCCGTCCGTCGAGCCAATCAGGCAAGCGAGAGCAAACGCAATGGGCAAAGAG	13121916	13122506	13121866	13121918	1	7	ORUFI07G12960	13103973	13123203	None	15903	2317	149250	No_or_no_constitutive_exon
CAATGTGGGGGGTGTGCTGTTGTTTCTAGTGCTTTGGCTTGGGAAATAAGGA	13331557	13331696	13331507	13331559	1	7	ORUFI07G13080	13330299	13331926	None	15903	2317	149250	No_or_no_constitutive_exon
AGAAGTACAAAGAATTAACAATTGAAATTTGTTTGCACAGGTGGGCAAAGGA	13508840	13508868	13508918	13508866	-1	7	ORUFI07G13250	13508427	13521357	None	15903	2317	149250	No_or_no_constitutive_exon
TAGGGAGAGCAATTTATGCATTTAATTTTTTTTTCTCTGGGCAAGTGCAGCT	13642346	13642422	13642472	13642420	-1	7	ORUFI07G13310	13640543	13644434	None	15903	2317	149250	No_or_no_constitutive_exon
GGAGGCGCACAACGTGATCGGCTGGAGGACGGAACGTGATCGGGTGGAAGAC	13871629	13871832	13871579	13871631	1	7	ORUFI07G13500	13871355	13874348	None	15903	2317	149250	No_or_no_constitutive_exon
AAGGAGTAGTTGGTTAAAAAAACTCTATACAAAAGTTAGTGGGGTGGCAGAT	14119627	14119658	14119708	14119656	-1	7	ORUFI07G13750	14119627	14120542	None	15903	2317	149250	No_or_no_constitutive_exon
GAAGGGAATCAAAATCGATTCTTTTTTTTTTTTTTGCTTTTTGAAGGGAGGG	14174914	14175043	14174864	14174916	1	7	ORUFI07G13800	14174643	14180970	None	15903	2317	149250	Yes
AAAGCAAATGAGCCCCCATTTGTTCTGAATTTTGTTTGTTGGGTGTGCAGTG	14313135	14313282	14313085	14313137	1	7	ORUFI07G13910	14312478	14321827	None	15903	2317	149250	No_or_no_constitutive_exon
CCTGTCCTTCATGGCTAACCACAGGAAATGCTTTTGTTTTAGAGGGACAGGG	14321805	14321827	14321755	14321807	1	7	ORUFI07G13910	14312478	14321827	None	15903	2317	149250	No_or_no_constitutive_exon
TGCCGGATGCCAACGTGTCCACGGCGTACCAGCCGGACAACCAAGGGCAGTA	15026092	15026327	15026377	15026325	-1	7	ORUFI07G14550	15025910	15026585	None	15903	2317	149250	No_or_no_constitutive_exon
CACCTCCTCACTCCCGGCGGCGGCGCCACCGCCACTTGATGGGGTGACAGCC	15095630	15096234	15095580	15095632	1	7	ORUFI07G14600	15095618	15096234	None	15903	2317	149250	No_or_no_constitutive_exon
GCTATGCATACGATTCTGCAGCACTGATGCATAGGTGTTGGGTGGTGCAGAG	15188342	15188703	15188753	15188701	-1	7	ORUFI07G14690	15188195	15198789	None	15903	2317	149250	No_or_no_constitutive_exon
GAGCGGCGAGCACTCGTGGAACGACACGCTCGTCGTCCCCGTGGGCGCAGAG	15227415	15227676	15227726	15227674	-1	7	ORUFI07G14710	15226946	15227926	None	15903	2317	149250	No_or_no_constitutive_exon
TGCTCGATCACTCTTCAAAGCAAAGCTGGTGGCATATTGCATGTGGGCAGCC	15226946	15227273	15227323	15227271	-1	7	ORUFI07G14710	15226946	15227926	None	15903	2317	149250	No_or_no_constitutive_exon
TTCGCCGAGGTGCAGGCGAGGTGGGTGGCGCAGGTGCTGTCCGGGCGGAGGA	15285164	15285347	15285114	15285166	1	7	ORUFI07G14790	15281114	15303310	None	15903	2317	149250	No_or_no_constitutive_exon
GCAGATCCAGTGGTGGGGAGGGCCGCGGCGGCGGATCCGGTGATGGGGAGGG	15504721	15505091	15504671	15504723	1	7	ORUFI07G14960	15504400	15505091	None	15903	2317	149250	No_or_no_constitutive_exon
ATATGTCACATTGTATTACGAGATTAAATATTTTTTTTTGGGACGGACAGAG	15516683	15516844	15516894	15516842	-1	7	ORUFI07G14990	15516218	15517675	None	15903	2317	149250	No_or_no_constitutive_exon
CTTTTAATAGGGAACTAATTTTGATTGTTCTTTCTTTGTGGGGAATCCAGTC	15822875	15823049	15823099	15823047	-1	7	ORUFI07G15240	15810962	15823826	None	15903	2317	149250	No_or_no_constitutive_exon
GTGTCAAGTGGCTAAAGGAACTTAGGATGTTTTGTTTGCTTGGGCGGCAGTT	15822370	15822520	15822570	15822518	-1	7	ORUFI07G15240	15810962	15823826	None	15903	2317	149250	No_or_no_constitutive_exon
AGGAGCAGCGAGGGAGACGTGATCCGGATGAGTTTGCGTAGGGGGGGCAGCG	15925951	15926134	15925901	15925953	1	7	ORUFI07G15380	15922137	15926134	None	15903	2317	149250	No_or_no_constitutive_exon
ATGACCGACCATACTATAACTTCCCTTTGATCCTGTGCCGGCCAGGGAAGGG	16256683	16257505	16256633	16256685	1	7	ORUFI07G15760	16256369	16257505	None	15903	2317	149250	No_or_no_constitutive_exon
TCTTCTTCATTCGTGGCTCCTCTGTTCACTCTTTTACCTTGGGATGGCAGGG	16351075	16351191	16351241	16351189	-1	7	ORUFI07G15860	16346962	16353532	None	15903	2317	149250	Yes
GTTAGGATTTTAGGGGTGGGGTGAGGGGTGGTGTTGTGGAGGGAATGCAGGG	16981167	16981277	16981117	16981169	1	7	ORUFI07G16540	16978155	16981277	None	15903	2317	149250	No_or_no_constitutive_exon
TCTTCATCTGCAGCTTGTATGATGCTATCTATGTGGTGGGTGGAAAGCAGGT	17130843	17131067	17130793	17130845	1	7	ORUFI07G16670	17124266	17131684	None	15903	2317	149250	No_or_no_constitutive_exon
TGGTGCTTTGATTTCCTTGATTGATACGAAGAGAGGAATGGTGGGGTTAGGT	17198685	17199382	17198635	17198687	1	7	ORUFI07G16780	17198203	17199382	4343386	15903	2317	149250	No_or_no_constitutive_exon
CGCTCGCCGTCGGTCGGATGGACTCCTCCTCGGCGGCGTACGGCGGGAAGGC	17219992	17220272	17219942	17219994	1	7	ORUFI07G16810	17219893	17234319	None	15903	2317	149250	No_or_no_constitutive_exon
ATGCCTAGCGGCCAGAGAAGTATGATATTGAGTTGTGGCGGGACAAAAAGAT	17469113	17469749	17469799	17469747	-1	7	ORUFI07G17090	17469113	17473434	None	15903	2317	149250	No_or_no_constitutive_exon
GGCGGAGCTGGCTGTCGTCGGGGGCGGCGTCGGGGGGGGGGGGGGGGGAGCC	17494042	17494312	17493992	17494044	1	7	ORUFI07G17110	17493961	17507322	None	15903	2317	149250	No_or_no_constitutive_exon
CGCGTTCGTTGGATTTGGGGATTCGTTTTTGCTCGTTGTGGGACGAGCAGGT	17562613	17562839	17562889	17562837	-1	7	ORUFI07G17170	17561259	17563462	None	15903	2317	149250	No_or_no_constitutive_exon
CACCATGGTGGTCTGCATCACCTTCTGCGGCGGTGTGGGAGCGGGAGCAGCT	17870075	17870300	17870350	17870298	-1	7	ORUFI07G17470	17870075	17876229	None	15903	2317	149250	No_or_no_constitutive_exon
ATATTTTTGTATTTCCTTTTTCTCATCTCATATTCATGGTTGGGTGACAGAA	17928646	17928904	17928954	17928902	-1	7	ORUFI07G17550	17923042	17932868	None	15903	2317	149250	No_or_no_constitutive_exon
GATGAAACAAGCCATATGATATTATGATTGATCAAGCGCAATGTGGGCAGAA	18091106	18092489	18092539	18092487	-1	7	ORUFI07G17810	18091106	18097320	None	15903	2317	149250	No_or_no_constitutive_exon
CTGTCTTATGTCTTACATTAATTGATGCATTCCGTTTACGGGATGAACAGGG	18243676	18243802	18243626	18243678	1	7	ORUFI07G17950	18240178	18245401	None	15903	2317	149250	No_or_no_constitutive_exon
GCTACTCTCAAACCATCACACAATTATCTGCCAGGTAGTAGGGGCTAAAGAA	18441677	18441693	18441743	18441691	-1	7	ORUFI07G18170	18432048	18463079	None	15903	2317	149250	No_or_no_constitutive_exon
TGTCCTTCTCTGTGATGCTGGCGTTGGGCGTGGCCGCGTGGCTGGGCGAGCG	18432451	18432661	18432711	18432659	-1	7	ORUFI07G18170	18432048	18463079	None	15903	2317	149250	No_or_no_constitutive_exon
AGTACAAATCCAAGTTGCAAGAAACTTGAGTTTGTCCGGAGGGTGATCAGGG	19114812	19114886	19114762	19114814	1	7	ORUFI07G19020	19113637	19121090	None	15903	2317	149250	No_or_no_constitutive_exon
ATAGAGAAGCTTTAAATTATGTTTTTCAAGATTATGATGGGTGGGAATAGGG	19420666	19421016	19421066	19421014	-1	7	ORUFI07G19400	19420666	19421747	None	15903	2317	149250	No_or_no_constitutive_exon
GAAAGAGTGCAGAGTAGCTAAGTAGCTATTTTTTGGTTGTGGGGGTGCAGAG	19467896	19468841	19467846	19467898	1	7	ORUFI07G19470	19467550	19468841	None	15903	2317	149250	No_or_no_constitutive_exon
TGCTATCTCAGATGCTTGTTTTATATTCTTATTATTAATTGTGGGTGCAGTG	19791628	19791700	19791578	19791630	1	7	ORUFI07G19900	19790642	19798197	None	15903	2317	149250	No_or_no_constitutive_exon
GATGGTGCTGTTGTTGCTGATGGCGCTGGTTTACTGCTCCTGAGGGGTAGGG	20028358	20028433	20028308	20028360	1	7	ORUFI07G20180	20028306	20029773	None	15903	2317	149250	No_or_no_constitutive_exon
GTGGCGGAGGTAGGAGTCGATGCGCGACGTGGCTGCTGTTCGACCGGGAGTG	20217463	20217640	20217413	20217465	1	7	ORUFI07G20480	20209256	20217640	None	15903	2317	149250	No_or_no_constitutive_exon
CTTTTGCATGTTTTATATTCTCATTACATGTTTTGTGGGGAGATTGGCAGGT	20345123	20345172	20345222	20345170	-1	7	ORUFI07G20700	20345123	20346325	None	15903	2317	149250	No_or_no_constitutive_exon
CTTTCTACTACTTCGAGGCGTGGTTTGATGGGTGGTGTGCGCGGGGGCAGAT	20420580	20420983	20420530	20420582	1	7	ORUFI07G20830	20420062	20423319	None	15903	2317	149250	No_or_no_constitutive_exon
TTTTTTTTTCTTCCCTCAATTTGATCCTATTCGATTTATGGCGGGAGCAGGA	20467413	20467516	20467363	20467415	1	7	ORUFI07G20880	20467181	20467516	None	15903	2317	149250	No_or_no_constitutive_exon
TGGTGGAGTTTTGGGGGGACTGATTCGGGGGGTAGTTATTTGGGGTGCAGGC	20697229	20697319	20697179	20697231	1	7	ORUFI07G21270	20696645	20703868	None	15903	2317	149250	No_or_no_constitutive_exon
GCATTAATGATTTTTGTGTTGGATCTGCACTGAATTTGGGATGGATGCAGAA	20758211	20758485	20758535	20758483	-1	7	ORUFI07G21340	20757649	20762916	None	15903	2317	149250	Yes
CTGTGAAATTTCAGTTTGTAAGTTCAATTAATTGGTATGTTATGGGATAGCT	21072526	21072770	21072820	21072768	-1	7	ORUFI07G21780	21068535	21075164	None	15903	2317	149250	No_or_no_constitutive_exon
GCGACCAGGAAGTCACCGTCCTCGTCATCGTCGCGGATCTCCAGGGGGAGGA	21279932	21280334	21279882	21279934	1	7	ORUFI07G22020	21276589	21281289	None	15903	2317	149250	No_or_no_constitutive_exon
ACGTGCAGCACGACGGTGACGTTCGGGCTGAACGCGCTCAAGGGCCGGAGGA	21298196	21299289	21299339	21299287	-1	7	ORUFI07G22060	21298196	21301049	None	15903	2317	149250	No_or_no_constitutive_exon
CTCGGATGGACCTCGGGATCTCTCTGACTCGCTTCCTCCGGATTGGGCAGCC	21388723	21388824	21388874	21388822	-1	7	ORUFI07G22200	21385023	21389076	None	15903	2317	149250	Yes
TGTGGATTTTGGTTTTTGCAGATGATACGGCGATGTTCTATGGGCTGAAGTA	21621353	21621610	21621660	21621608	-1	7	ORUFI07G22420	21619954	21623790	4343845	15903	2317	149250	No_or_no_constitutive_exon
GTTATTTGTTTGGACCAGAACCTTTTATGTGGTGCAATAATGGGCAGCAGTC	22090572	22090707	22090522	22090574	1	7	ORUFI07G23030	22080748	22090707	None	15903	2317	149250	No_or_no_constitutive_exon
GCGTTTCAAACGAAAACTTGTTCAAACTTGTTGGGGGGGGGGGGGCGCAGGT	22219504	22220084	22219454	22219506	1	7	ORUFI07G23240	22215146	22220084	4343908	15903	2317	149250	Yes
TCATGGGCAACGCGAAAACGGCGACGGTGTGGATGCGTTGGGCGGCGGAGGC	22253786	22254115	22254165	22254113	-1	7	ORUFI07G23310	22253429	22254756	None	15903	2317	149250	No_or_no_constitutive_exon
ATTTGCTAACTCAATGTGGGTTTGTAGTCTACTGTCAAGGGACAGACCAGGA	22335210	22335308	22335160	22335212	1	7	ORUFI07G23440	22334364	22336874	None	15903	2317	149250	No_or_no_constitutive_exon
TGGAGGAAATCCTTCTTACTGATCAGCCTCTTTCTTTCTGGGTAATGCAGCA	22335822	22335975	22335772	22335824	1	7	ORUFI07G23440	22334364	22336874	None	15903	2317	149250	No_or_no_constitutive_exon
ACGCGCGCGCGCGCGAGGCCTGAGAAGCAAGGTATTGGGCTGGGAGCGAGGG	22427774	22427865	22427724	22427776	1	7	ORUFI07G23570	22427567	22432638	None	15903	2317	149250	No_or_no_constitutive_exon
GATCTGGTTGGGGGGGATTTTGGATGGGTGCGTGTGTGGTGGGGATGCAGAT	22428007	22428102	22427957	22428009	1	7	ORUFI07G23570	22427567	22432638	None	15903	2317	149250	Yes
AATGAAAATTTATTGGTGGCTGCAGTTCTTTTTCATATTGTGAGGGACAGTG	22448416	22448589	22448639	22448587	-1	7	ORUFI07G23610	22448416	22449168	None	15903	2317	149250	No_or_no_constitutive_exon
TGTTTGATTCGATCACGCGGATGTGAAATTGGGATTTGGGGGGGGGCCAGAT	22464661	22464871	22464921	22464869	-1	7	ORUFI07G23650	22464661	22468275	None	15903	2317	149250	No_or_no_constitutive_exon
AGCAGCAGCAAGCTGATCGGAATTTCACGTTATTCCAGGGGTGGGGGAAGAC	22484121	22484271	22484321	22484269	-1	7	ORUFI07G23680	22483582	22489522	None	15903	2317	149250	No_or_no_constitutive_exon
CGAAGGGGAGCGGAGAGGCGGCGGCGGCCGCGGCGGCGGCGGAGGGGAAGGG	22685678	22686188	22685628	22685680	1	7	ORUFI07G23930	22675428	22689320	None	15903	2317	149250	No_or_no_constitutive_exon
GGCGAGTCGTCGTCGTCGCGCGGGAGATGACTGGTGGGGAGAGTGAAGAGGG	22837759	22838025	22837709	22837761	1	7	ORUFI07G24190	22837418	22840528	None	15903	2317	149250	No_or_no_constitutive_exon
CATGTTTGCTTCTTGGAATGATTCCTCATCAGTTTTTTTGGGGTATGCAGAC	23028563	23028663	23028713	23028661	-1	7	ORUFI07G24430	23026861	23031555	None	15903	2317	149250	No_or_no_constitutive_exon
[truncated: 318 more rows]
