# Supplementary material for: Widespread Separation of the Polypyrimidine Tract From 3′ AG by G Tracts in Association With Alternative Exons in Metazoa and Plants
Source: Front Genet. 2019 Jan 14;9:741. doi: 10.3389/fgene.2018.00741 (PMC6339879; doi:10.3389/fgene.2018.00741)
Supplement: DATA FILE S2 — Sequences of REPAG 3′ SS from each species of metazoa, plants and protists. [file Data_Sheet_2.zip › Supplementary data 2/Protists_Release38_plasmodium_falciparum_nf135_5_c10.txt]

REPA_GGG_Sequence	Exon_Start	Exon_End	Pos_-50	Pos_+2	Strand	Chromosome	GeneID	Gene_Start	Gene_End	Gene_Name	Number_of_REPAs	Number_of_REPAs_has_GGG	Number_of_Intron(Intra_genic_Region)	Upstream_Constitutive_Exon
TTATTTTATTTTATTTTATTATTTTTTCCTTTTTTTGGGGGGTAATATAGGA	1069279	1069586	1069229	1069281	1	supercont1.38	PFNF135_03659	1067105	1069586	None	808	9	9040	No_or_no_constitutive_exon
TCAAAATATATATATTAGAATTTATACTTATAAATATATTAAATGGGTAGGT	372151	372200	372101	372153	1	supercont1.50	PFNF135_04891	371698	374264	None	808	9	9040	No_or_no_constitutive_exon
TATTTTCTTTTAACAATATGTTACCTATGTATAACATTTTAAAAGGGAAGCA	511753	512974	513024	512972	-1	supercont1.30	PFNF135_02536	511753	516569	None	808	9	9040	No_or_no_constitutive_exon
TTTTTATTTTTTTTTTTATTTTTTTTATTTTTTTTTTTTTTGGGGCAAAGAT	417045	417330	416995	417047	1	supercont1.16	PFNF135_01454	415066	417330	None	808	9	9040	No_or_no_constitutive_exon
GCATTTTATTTTATTTTTTTTTATATATGGAATATTCTTTGGGGGAGTAGTT	505544	505619	505494	505546	1	supercont1.17	PFNF135_01667	505172	506224	None	808	9	9040	No_or_no_constitutive_exon
CTTAGCAGATAAAACCGAAAATTTTTGTCTAAAATGTGGGTATGAGATAGGT	49091	49610	49660	49608	-1	supercont1.1	PFNF135_00010	45626	49678	None	808	9	9040	No_or_no_constitutive_exon
ATATTTCTTTTCCGTGACACATAAATATATTTTTTTATTTATTTGGGAAGAT	107399	107477	107349	107401	1	supercont1.31	PFNF135_02732	107238	107836	None	808	9	9040	No_or_no_constitutive_exon
TTTTTTTTTTATTTTTTTTTTTTTTTTTTTTTTTTTATTTTATGGGAAAGCG	363161	365143	363111	363163	1	supercont1.5	PFNF135_00644	360894	365143	None	808	9	9040	No_or_no_constitutive_exon
CCGCACAAAGATGTGAGAAGAGTAATGCGGATGCAAGGGCTAGCGAAAAGTT	14767	14775	14717	14769	1	supercont1.25	PFNF135_01940	13599	14775	None	808	9	9040	No_or_no_constitutive_exon
