# Supplementary material for: Widespread Separation of the Polypyrimidine Tract From 3′ AG by G Tracts in Association With Alternative Exons in Metazoa and Plants
Source: Front Genet. 2019 Jan 14;9:741. doi: 10.3389/fgene.2018.00741 (PMC6339879; doi:10.3389/fgene.2018.00741)
Supplement: DATA FILE S2 — Sequences of REPAG 3′ SS from each species of metazoa, plants and protists. [file Data_Sheet_2.zip › Supplementary data 2/Metazoa_Release91_ficedula_albicollis.txt]

REPA_GGG_Sequence	Exon_Start	Exon_End	Pos_-50	Pos_+2	Strand	Chromosome	GeneID	Gene_Start	Gene_End	Gene_Name	Number_of_REPAs	Number_of_REPAs_has_GGG	Number_of_Intron(Intra_genic_Region)	Upstream_Constitutive_Exon
TTACCCTTCATTTTTATAAACTTAATGTGTTTTGTTTTTTTTGGGAATAGAT	7117582	7117666	7117532	7117584	1	JH603172.1	ENSFALG00000011461.1	7115975	7126277	HEY2	2643	666	148620	No_or_no_constitutive_exon
ATTCATCAAATATTAAGGTGGTTTACTTTTTTTTTTTTTTGGCTGGGCAGCA	8107895	8108056	8108106	8108054	-1	JH603172.1	ENSFALG00000011531.1	8077391	8389060	PTPRK	2643	666	148620	No_or_no_constitutive_exon
AACAAACTCTCCAAAAATTAAACGTGTCTTCCTGTGTTCTTGGGTAACAGGG	11749641	11749803	11749853	11749801	-1	JH603172.1	ENSFALG00000011999.1	11737783	11792533	IGF2R	2643	666	148620	No_or_no_constitutive_exon
GATGCAGTGTTTTATTTCTGTGCTTCCTTATTGTTCTTGTGGGTGTGTAGGA	13403063	13403222	13403272	13403220	-1	JH603172.1	ENSFALG00000012387.1	13383316	13492856	None	2643	666	148620	No_or_no_constitutive_exon
TTTCCCTTTCCCATCATCCTCCCACTCCACTTTCCTTTTAGGGAAAACAGAC	21923974	21924052	21923924	21923976	1	JH603172.1	ENSFALG00000013106.1	21868165	21973443	SASH1	2643	666	148620	No_or_no_constitutive_exon
TGAAATATAATGTTATATTCAGATATTTTCCTTTACTATGATGGGAACAGAC	22425543	22425640	22425690	22425638	-1	JH603172.1	ENSFALG00000013136.1	22411601	22433235	EXO1	2643	666	148620	No_or_no_constitutive_exon
ACATCTTCTGAAATAAATCTATGTTTGCTCTTACTCTTTCTGGGGAGAAGAT	2069576	2070440	2069526	2069578	1	JH603173.1	ENSFALG00000010025.1	1973217	2081297	HELB	2643	666	148620	Yes
TTCTCTGGTCCTTTTTTTTCTGATTTTCCATCATCCCTTCATGCGGGCAGTG	2121351	2121507	2121557	2121505	-1	JH603173.1	ENSFALG00000010045.1	2076183	2306283	GRIP1	2643	666	148620	No_or_no_constitutive_exon
CTGTTTAACAAAGCCTCCCCTTCTCCCCTCCTGCCTGGCTGGGCACACAGAA	5928657	5928776	5928826	5928774	-1	JH603173.1	ENSFALG00000010426.1	5923669	5936568	CSRP2	2643	666	148620	No_or_no_constitutive_exon
ATAACACTGCTGCTGTCACTTAAGTTGTTTCCTCTTGTCGGGGAGTACAGGG	17393565	17393707	17393515	17393567	1	JH603173.1	ENSFALG00000011675.1	17376558	17396670	None	2643	666	148620	No_or_no_constitutive_exon
TGCCCCTAGTGGAAGTGATTTCTCAATGGAACTCTGTGTTTTGGGGGCAGGT	19085573	19085708	19085523	19085575	1	JH603173.1	ENSFALG00000012447.1	19084581	19091781	SUN2	2643	666	148620	No_or_no_constitutive_exon
CTCCTTCAGCCATGTAATTGCCTGTCCTTCCCTGGGGTTTGGCTGGGTAGAG	19411506	19411621	19411671	19411619	-1	JH603173.1	ENSFALG00000012726.1	19399526	19423338	MICALL1	2643	666	148620	No_or_no_constitutive_exon
TGATGGTGACTTTTTCTCCTTGCCTGGTTTCTCTCACCTGGGTTGAAAAGAT	20556269	20556335	20556385	20556333	-1	JH603173.1	ENSFALG00000013153.1	20550532	20562249	MCM5	2643	666	148620	No_or_no_constitutive_exon
TTTAGTTCTCAGTTTCCCTATGGACACCAGATTTCTTGTGGGCTAGAGAGAA	25391	25427	25477	25425	-1	JH603174.1	ENSFALG00000009077.1	11193	51295	None	2643	666	148620	No_or_no_constitutive_exon
CTCCCTTCAGTGCATGAAAATCAAAGAGGGAATATGTGCGGGCAGGAAAGCT	113069	113105	113155	113103	-1	JH603174.1	ENSFALG00000009092.1	113069	167785	SH3BP5	2643	666	148620	No_or_no_constitutive_exon
CACTTGTGTAGAAATACTTAGTTGTATTTTTCACTGCTTTCTTGGGAAAGAT	10334679	10334807	10334629	10334681	1	JH603174.1	ENSFALG00000009568.1	10314094	10337893	GSDME	2643	666	148620	No_or_no_constitutive_exon
GGGGGGGGGGGGGGGGGGGGGGGGGGGGGGGGGGGGGGGGGGGCGGGGAGGG	368768	369723	368718	368770	1	JH603175.1	ENSFALG00000021467.1	367651	369723	None	2643	666	148620	No_or_no_constitutive_exon
ACTTGCAACCAGAAGTGCTGATCTCCTTTTGTTCCTTTCTGTGGGTGTAGGT	5420163	5420330	5420380	5420328	-1	JH603175.1	ENSFALG00000006927.1	5386683	5973519	PTPRN2	2643	666	148620	No_or_no_constitutive_exon
AGTGCCTTTCAGAATAGAACTAATTCAGCACTTCTCTTTTGAATGGGCAGAC	11771575	11771795	11771845	11771793	-1	JH603175.1	ENSFALG00000007124.1	11739705	11840619	SVIL	2643	666	148620	No_or_no_constitutive_exon
TGACTGGCTGTGTTTTGACCATGTGCTGTTGTGTGCATTTGGCTGGGCAGAC	14254502	14254971	14255021	14254969	-1	JH603175.1	ENSFALG00000007273.1	14235725	14423303	KIAA1217	2643	666	148620	No_or_no_constitutive_exon
ACGTGACACCTGTTTCAAGGTGAGGACCACTGGCCTGTACTGGGGCTGAGAG	927329	927357	927407	927355	-1	JH603176.1	ENSFALG00000003486.1	883055	977366	SH3RF3	2643	666	148620	No_or_no_constitutive_exon
TTTTTTTGGTTTTTTTTTTTTACTCCTGTGTCTGCATGGGGAAAAACCAGCG	1331479	1331632	1331682	1331630	-1	JH603176.1	ENSFALG00000003519.1	1300151	1333346	RANBP2	2643	666	148620	No_or_no_constitutive_exon
GCTGATGTGAACCTGGAGTGATACGATTCTCTCCTCACTTTTGGGAACAGGT	2206791	2207782	2206741	2206793	1	JH603176.1	ENSFALG00000003598.1	2150516	2207782	UXS1	2643	666	148620	No_or_no_constitutive_exon
CAAAGGAGCTTGATTAAAAGGCCATTTATGCTAGTGTTGTGGGCTGACAGGC	4061519	4061599	4061649	4061597	-1	JH603176.1	ENSFALG00000003751.1	4029798	4202692	MAP4K4	2643	666	148620	No_or_no_constitutive_exon
TTTTCTTCTATTTTACCATCTTATCCCAAATGTGGCCTTTGGGAAAACAGGT	3792298	3793134	3793184	3793132	-1	JH603177.1	ENSFALG00000006882.1	3778545	3800570	BMS1	2643	666	148620	No_or_no_constitutive_exon
TTTATTAAATGGCTTTTTTTTTCATGCTAGGCAATTTCTGTGGCTGGGAGGT	10768322	10768381	10768272	10768324	1	JH603177.1	ENSFALG00000007504.1	10745891	10864440	WDFY4	2643	666	148620	No_or_no_constitutive_exon
CCCTCTTGGTCATGTTTTTTGGCTCATTTATTTTACATTTATGGGAACAGGC	12456356	12456488	12456538	12456486	-1	JH603177.1	ENSFALG00000007813.1	12440713	12589446	PLCE1	2643	666	148620	Yes
CCCATTAACCCTTGCTTTTCTTTGCATTTTGGCACTCTGTGGGCCGGCAGGA	14507103	14507121	14507053	14507105	1	JH603177.1	ENSFALG00000008054.1	14487830	14516132	DNMBP	2643	666	148620	No_or_no_constitutive_exon
GGGGGGGGGGGGGGGGGGGGGGGGGGGGGGGGGGGGGGGGGGCGTCGGAGCA	15810115	15813259	15810065	15810117	1	JH603177.1	ENSFALG00000018630.1	15809218	15813259	None	2643	666	148620	Yes
TCACCCCATCTGTGCTGCAGGAGCCCCTCACCTAGGAGGGAGCTGGACAGGG	9410094	9410230	9410044	9410096	1	JH603178.1	ENSFALG00000007448.1	9394884	9410230	PCYT1A	2643	666	148620	No_or_no_constitutive_exon
AGGACCCCGACACACCCCATCACATTTCTCCGTAGACAGGGAGCTGGAAGCA	9476775	9476880	9476725	9476777	1	JH603178.1	ENSFALG00000007481.1	9474022	9484590	None	2643	666	148620	No_or_no_constitutive_exon
AGAAGAGGAACCAGTCCCTGGAGGGGCGGCTGGATGAGCTGGGACCGCAGAC	10631003	10631037	10630953	10631005	1	JH603178.1	ENSFALG00000008005.1	10621071	10633649	VWA5B2	2643	666	148620	No_or_no_constitutive_exon
ACCCCCATGCCAATCTCACCCACCCTTGTGCCTCTCTCCCCGGGCTGAAGCC	10731939	10732046	10732096	10732044	-1	JH603178.1	ENSFALG00000008154.1	10728971	10736324	CHRD	2643	666	148620	No_or_no_constitutive_exon
ATTGAGTTGTATTCACAGCACTAATGCTGCTTCATTGTTTGGGATCACAGGT	12204267	12204374	12204217	12204269	1	JH603178.1	ENSFALG00000008311.1	12185841	12211976	CCDC39	2643	666	148620	No_or_no_constitutive_exon
TGTTAACACTACTAATGTAATCTTTTTTATGATGCTTGGGTTCAAAAAAGAA	12209470	12209580	12209630	12209578	-1	JH603178.1	ENSFALG00000008319.1	12205009	12217850	TTC14	2643	666	148620	No_or_no_constitutive_exon
AATGGGGATTTGTTGGTTTTCTGTGGCGCTCATGGAAGGGATTATAAAAGTC	15166521	15166671	15166471	15166523	1	JH603178.1	ENSFALG00000008495.1	15043711	15170297	TNIK	2643	666	148620	No_or_no_constitutive_exon
CAGCTCGGAGGGCGGGTTTGAGCCCTGCCTTTCTCTCTGTTGGTGGGCAGGA	1480549	1480768	1480499	1480551	1	JH603179.1	ENSFALG00000006998.1	1458847	1484857	ASCC2	2643	666	148620	No_or_no_constitutive_exon
ATTTCTCTCAGCTGGAGCAGGCACCAATGTCACCTCTTGTGTGCGGGCAGAT	1606693	1606802	1606643	1606695	1	JH603179.1	ENSFALG00000007079.1	1596132	1610549	THOC5	2643	666	148620	No_or_no_constitutive_exon
CTCCTGCTCTTGGTGAGCTTTCTCCTGCTTTTTGTGCCGTGCCGGGGCAGGT	1637782	1637948	1637732	1637784	1	JH603179.1	ENSFALG00000007083.1	1626228	1646885	AP1B1	2643	666	148620	No_or_no_constitutive_exon
ATGAGGATGGTGATGGTGAGGATGGCGATGTGCAGCTGTGGGGGGATGAGGA	1782889	1783074	1782839	1782891	1	JH603179.1	ENSFALG00000018552.1	1779867	1783074	None	2643	666	148620	No_or_no_constitutive_exon
AGGTAACATCCTCTGTTGTGTTGTTTGCTTGCTGCTGGTTGGCTGGGAAGAT	3555959	3556136	3556186	3556134	-1	JH603179.1	ENSFALG00000007531.1	3546430	3575397	CABP1	2643	666	148620	No_or_no_constitutive_exon
GGGGGGGGGGGGGGGGGGGGGGGGGGGGGGGGGGGGGGGGGGGGGGGCAGGT	4243221	4243306	4243356	4243304	-1	JH603179.1	ENSFALG00000007707.1	4238782	4259506	SUDS3	2643	666	148620	No_or_no_constitutive_exon
GGGGGGGGGGGGGGGGGGGGGGGGGGGGGGGGGGGGGGGGGGGGGGGCAGCG	4417675	4417715	4417765	4417713	-1	JH603179.1	ENSFALG00000007750.1	4415191	4420556	SLC8B1	2643	666	148620	No_or_no_constitutive_exon
CTCTGGCCCTGGGAGGTGTCCAAGGTCCCTGTGTGCTGTTTGGGGGTCAGGT	4607299	4607500	4607550	4607498	-1	JH603179.1	ENSFALG00000007768.1	4559948	4613967	RBM19	2643	666	148620	No_or_no_constitutive_exon
GAGATGCAGGGCAGGCAGGGATCACAGAAGAAGGCAGGGATGCAGGGCAGGC	9461482	9461516	9461566	9461514	-1	JH603179.1	ENSFALG00000021308.1	9460181	9462243	None	2643	666	148620	No_or_no_constitutive_exon
GGGATGCAGGGCAGGCAGGGATCACAGGAGAAGGCAGGAGTGCAGGGCAGGG	9461702	9461756	9461806	9461754	-1	JH603179.1	ENSFALG00000021308.1	9460181	9462243	None	2643	666	148620	No_or_no_constitutive_exon
TGTTTCTCACTCTCTCCCATCCCTTTCCCTGTTCTCCACGGGCTGAGCAGGC	10237591	10237708	10237541	10237593	1	JH603179.1	ENSFALG00000008693.1	10218917	10240829	GIT2	2643	666	148620	No_or_no_constitutive_exon
TTGTTTGTGTCAGGCTAACCTGAAATGCTGTTTTGTTTTCTTTGGGAAAGGA	10246017	10246173	10246223	10246171	-1	JH603179.1	ENSFALG00000008705.1	10240274	10246458	TCHP	2643	666	148620	No_or_no_constitutive_exon
GCTGGAACAAATGGATTTAAAGCATCTCTTTTCCTCCTTGGAACGGGCAGAG	10466389	10466749	10466339	10466391	1	JH603179.1	ENSFALG00000008767.1	10447340	10470460	None	2643	666	148620	No_or_no_constitutive_exon
AGCCTTGGTTTGGAGAAGGAATAATGTTGCTGTGCTGCTGGGAATTGCAGGC	11007076	11007190	11007240	11007188	-1	JH603179.1	ENSFALG00000008993.1	11001503	11040227	None	2643	666	148620	No_or_no_constitutive_exon
CCTGCTTGCTGTTTGTCCTGTGGGGTCTTTGCTTTCCTGGGAGAACTGAGCA	11018257	11018285	11018335	11018283	-1	JH603179.1	ENSFALG00000008995.1	11017825	11026420	ACAD10	2643	666	148620	No_or_no_constitutive_exon
CTGGGAGGTGATGTCCAGTGCTGTTTTTGAGTTCTGAACATGGGATGCAGGA	13917292	13917337	13917387	13917335	-1	JH603179.1	ENSFALG00000009481.1	13908719	14085632	TMEM132D	2643	666	148620	No_or_no_constitutive_exon
TGTGCTGTGCTAATACGTGTGCTGTTTTGTTTTCTTTCTTTGGGCAACAGGT	2367889	2371838	2367839	2367891	1	JH603180.1	ENSFALG00000009198.1	2348086	2371838	LGI2	2643	666	148620	No_or_no_constitutive_exon
CTTCTAAACTCATATTGTGTCTGTCTCTTCTGCTGTGCTGCATTGGGAAGTC	3097953	3098040	3097903	3097955	1	JH603180.1	ENSFALG00000017521.1	3094893	3098040	None	2643	666	148620	No_or_no_constitutive_exon
GGGGGGGGGGGGGGGGGGGGGGGGGGGGGGGGGGGGGGGGGGGGCGGCAGCT	10849330	10849552	10849602	10849550	-1	JH603180.1	ENSFALG00000009706.1	10849330	10850015	HMX1	2643	666	148620	No_or_no_constitutive_exon
AGAATTTATCTTTCTTCTTTTAACCACGTTTCCTTACTATGGGAGAGCAGCA	14021156	14021336	14021386	14021334	-1	JH603181.1	ENSFALG00000013522.1	14019152	14024917	PRL	2643	666	148620	No_or_no_constitutive_exon
CTGAAGCAGCCAGTAGGAGTGGCAGCCCTGGGGGGGGGGGGCGGAACCAGCC	14766365	14766395	14766315	14766367	1	JH603181.1	ENSFALG00000013538.1	14765059	14775203	ALDH5A1	2643	666	148620	No_or_no_constitutive_exon
ATGCTCCTCAGTAATGTGGTTGTTCATCTTTCCTCTTGTTTTGGGTGAAGAA	2818299	2818421	2818249	2818301	1	JH603182.1	ENSFALG00000005889.1	2799715	2864439	KLHL14	2643	666	148620	No_or_no_constitutive_exon
GGTGTGGAAAGGGTGGTGATCAGCCTCTCTCTTGCTCCCTGGGTGAGAAGAA	3028158	3028299	3028108	3028160	1	JH603182.1	ENSFALG00000005902.1	2971802	3038364	GAREM1	2643	666	148620	No_or_no_constitutive_exon
AGTAATTCTCCTTCTAACATGTGCTTAATTTTATATTGTACCTGGGAAAGGA	4710735	4710882	4710685	4710737	1	JH603182.1	ENSFALG00000006017.1	4629139	4748092	CDH2	2643	666	148620	Yes
GATACCACTGGGAATATTTACATCCACATTTTGTTATTTCTGGGAAACAGAT	8730377	8732312	8730327	8730379	1	JH603182.1	ENSFALG00000006279.1	8714765	8747286	EMILIN2	2643	666	148620	No_or_no_constitutive_exon
TAAAGTTGAAGTCAAAAGCATTTTCTCCTTTGTGTTGCTGTGGGGTGTAGGG	12689103	12689255	12689053	12689105	1	JH603182.1	ENSFALG00000006434.1	12676737	12692146	IMPA2	2643	666	148620	No_or_no_constitutive_exon
ATTCCAGAGAGTTTCACCTGAATGTGGTTGGCTCCTTTCTGGCTGGGCAGGT	4335660	4335794	4335610	4335662	1	JH603183.1	ENSFALG00000011838.1	4285257	4342397	TP53BP2	2643	666	148620	No_or_no_constitutive_exon
TGGAGCAGGATGGAGCAGGGATGGAGCAGGATGGAGCAGGGATGGAGCAGGA	5318327	5318470	5318277	5318329	1	JH603183.1	ENSFALG00000019789.1	5316314	5319823	None	2643	666	148620	No_or_no_constitutive_exon
TGATAGTAAAAAAAATTAATACTGATGTTTTGTCCTCATCATGGGATCAGGA	5451355	5451426	5451476	5451424	-1	JH603183.1	ENSFALG00000012074.1	5424419	5461003	MARK1	2643	666	148620	No_or_no_constitutive_exon
GGGGGGGGGGGGGGGGGGGGGGGGGGGGGGGGGGGGGGGGGGGGCTACAGCC	5725244	5725425	5725194	5725246	1	JH603183.1	ENSFALG00000012198.1	5724965	5736155	SLC30A10	2643	666	148620	No_or_no_constitutive_exon
TCTCCTGTTTACAACATCTTATGGATTGTGTGTATCTTTTTGTGGGACAGTT	8978798	8978906	8978956	8978904	-1	JH603183.1	ENSFALG00000012408.1	8974764	9002852	ATF3	2643	666	148620	No_or_no_constitutive_exon
TATCTTTTGTCTCTACTTCCCACCCTCTTCCAATGGCATGAACTGGGAAGGC	9463738	9463907	9463957	9463905	-1	JH603183.1	ENSFALG00000012507.1	9459937	9470044	TRAF5	2643	666	148620	No_or_no_constitutive_exon
GAAGGGAAGGGAAGGGAAGGGAAGGGAAGTTTCAGGGAAGGGAAGGGAAGGG	14526616	14526642	14526692	14526640	-1	JH603183.1	ENSFALG00000012985.1	14526371	14528109	None	2643	666	148620	No_or_no_constitutive_exon
GAAGGGAAGGGAAGGGAAGGGAAGGGAAGTTTCAGGGAAGGGAAGGGAAGGG	14526652	14526678	14526728	14526676	-1	JH603183.1	ENSFALG00000012985.1	14526371	14528109	None	2643	666	148620	No_or_no_constitutive_exon
TGGGACTGGGACTGGGACAGAGGCAGAGGCAGAGGCAGGGACAGGGGCAGGG	3209262	3209849	3209899	3209847	-1	JH603184.1	ENSFALG00000020395.1	3209262	3211070	None	2643	666	148620	No_or_no_constitutive_exon
CCCCCCCCCCCCCCCCCCCCCCCCCCCCCCCCCCCCCCCCCCGAGGGGAGCG	4599785	4600538	4599735	4599787	1	JH603184.1	ENSFALG00000002683.1	4599429	4623647	YY1	2643	666	148620	No_or_no_constitutive_exon
CTGAGGCTGGTGGTGGTCCCCAGGCAGAGGAGAAAGGTCTGGGTGACCAGGG	9594311	9594449	9594499	9594447	-1	JH603184.1	ENSFALG00000003155.1	9594311	9598662	AKAP5	2643	666	148620	No_or_no_constitutive_exon
CTGTTTCTTCACGTGTCCTCACATTGTGTTTCCACTCGTTTCGGGGGTAGGC	9877636	9877836	9877886	9877834	-1	JH603184.1	ENSFALG00000003315.1	9840185	9892563	None	2643	666	148620	No_or_no_constitutive_exon
GTGGTCCCCCCAGGGCTGTGACAGAGCTGTGTCCCTGTTTTGGGGGGCAGGA	14354048	14354270	14353998	14354050	1	JH603184.1	ENSFALG00000003847.1	14305657	14361274	FERMT2	2643	666	148620	No_or_no_constitutive_exon
ACACCGGGACTATATATATATCGTGTCTTTAATGTTGGGAATGTAAGCAGCT	4014683	4014780	4014830	4014778	-1	JH603185.1	ENSFALG00000002320.1	3997424	4016050	TNFRSF11B	2643	666	148620	No_or_no_constitutive_exon
CCCTTCTCCTGTGTTAACCGTATGAATGCTCTTGGTGGTGGTGGGTTAAGGT	4622436	4622529	4622386	4622438	1	JH603185.1	ENSFALG00000002405.1	4497364	4624277	COL14A1	2643	666	148620	No_or_no_constitutive_exon
TTCTCCGGTTCTGTGTGCCCGGCTTCTCCTGGGCTTTACCGGTGGGGCAGGA	8607079	8607209	8607259	8607207	-1	JH603185.1	ENSFALG00000002571.1	8483587	8618687	ASAP1	2643	666	148620	No_or_no_constitutive_exon
GGGGGGGGGGGGGGGGGGGGGGGGGGGGGGGGGGGGGGGGGGGGTGGCAGAC	8948084	8948909	8948959	8948907	-1	JH603185.1	ENSFALG00000002574.1	8819965	8949212	ADCY8	2643	666	148620	No_or_no_constitutive_exon
ATTTATGTGTATCTAAAACGATTATCTGCTTTGTGTTTTGGGGAGAACAGGT	181715	181840	181890	181838	-1	JH603186.1	ENSFALG00000004858.1	156284	231685	SIPA1L1	2643	666	148620	No_or_no_constitutive_exon
TTTTTTAACTCTGAAATGACCAATTTTTCCAAACAGGTTCTGATGGGCAGAG	4334274	4334354	4334404	4334352	-1	JH603186.1	ENSFALG00000005610.1	4078026	4347653	FAM98B	2643	666	148620	No_or_no_constitutive_exon
TTCTCACGTCTGCCAGCCTGAAACATTGCCCTGTCCTTGTGTGTGGGCAGAT	12268209	12268350	12268400	12268348	-1	JH603186.1	ENSFALG00000006295.1	12262672	12332593	LTBP2	2643	666	148620	No_or_no_constitutive_exon
TTAATGCCAGACCAATAATTCCTATTATCCTCTGTTGCATGTGGGGACAGTG	12786336	12786398	12786286	12786338	1	JH603186.1	ENSFALG00000006387.1	12752718	12881450	TTLL5	2643	666	148620	Yes
CAAAACTGTTCAGCCTCATTCATTTCTATCTTCCTTCCTTGGGTGTGAAGTC	1187242	1187324	1187192	1187244	1	JH603187.1	ENSFALG00000013196.1	1184652	1224800	MRAS	2643	666	148620	No_or_no_constitutive_exon
TGTTTAACATGCTACTCTGCTGTGACATCTCTGTTTTTCTGTGGGACTAGAT	4654977	4655262	4655312	4655260	-1	JH603187.1	ENSFALG00000013545.1	4640886	4655620	None	2643	666	148620	No_or_no_constitutive_exon
TAGCGAGGTTGGGGGGGTCCTGCCCCACCGGCAGCGGGCACGGAGGGCAGGG	5007948	5008604	5008654	5008602	-1	JH603187.1	ENSFALG00000020689.1	5007948	5009266	None	2643	666	148620	No_or_no_constitutive_exon
CCCCCCCCCCCCCCCCCCCCCCCCCCCCCCCCCGCCATCCCGGGGCGCAGAC	10463306	10463521	10463571	10463519	-1	JH603187.1	ENSFALG00000013846.1	10444257	10560845	ZEB2	2643	666	148620	No_or_no_constitutive_exon
GTGGCCAAGATCCAGAGTGACAGGGAGTACAGAGTGACAGGGAGTACCAGAA	12616233	12616419	12616469	12616417	-1	JH603187.1	ENSFALG00000013894.1	12578925	12642185	None	2643	666	148620	No_or_no_constitutive_exon
AATGATGAAATGAAAACCATCAACATCTACTTTTCTTGTTTTGGGAACAGTG	2444656	2444729	2444606	2444658	1	JH603188.1	ENSFALG00000005285.1	2437556	2452583	None	2643	666	148620	No_or_no_constitutive_exon
CCCCCCCCCCCCCCCCCCCCCATACCCGGGGTCCGGACCTCCGGGGTGAGGA	2776745	2777854	2777904	2777852	-1	JH603188.1	ENSFALG00000020455.1	2776745	2778241	None	2643	666	148620	No_or_no_constitutive_exon
GCCCGGTCCGGTGGCCGTGCCGCTGATGGTGACGGTGGCGGCGGGGGCAGGT	2780291	2780791	2780841	2780789	-1	JH603188.1	ENSFALG00000005328.1	2780291	2782422	NKX6-1	2643	666	148620	No_or_no_constitutive_exon
GATGACGTGCACACCTAACATGAGGTCTCTCTGTTGTGTGGGGATGACAGAT	5740918	5741256	5741306	5741254	-1	JH603188.1	ENSFALG00000005571.1	5737922	5826303	PTPN13	2643	666	148620	No_or_no_constitutive_exon
AAAATGTCTATTTTTTGTTCTTCTCCTGTATCTTCTGCTGGATTGGGCAGGT	844730	844847	844680	844732	1	JH603189.1	ENSFALG00000004431.1	758197	884440	MOCOS	2643	666	148620	No_or_no_constitutive_exon
TCAGGGAAGGGAAGGGAAGGGAAGGGAAGGGAAGTTTCAGGGAAGGGAAGGG	4712354	4712485	4712535	4712483	-1	JH603189.1	ENSFALG00000018908.1	4712354	4713573	None	2643	666	148620	No_or_no_constitutive_exon
GGGAAGTTTCAGGGAAGGGAAGTTTCAGGGAAGTTTCAGGGAAGGTACAGGG	5441976	5441998	5442048	5441996	-1	JH603189.1	ENSFALG00000019685.1	5441141	5442244	None	2643	666	148620	No_or_no_constitutive_exon
GGGAAGTTTCAGGGAAGGTACAGGGAAGTTTCAGGGAAGTTTCAGGGAAGGG	5441141	5441911	5441961	5441909	-1	JH603189.1	ENSFALG00000019685.1	5441141	5442244	None	2643	666	148620	No_or_no_constitutive_exon
GGGAAGTTTCAGGGAAGGGAAGTTTCAGGGAAGTTTCAGGGAAGGTACAGGG	5442009	5442058	5442108	5442056	-1	JH603189.1	ENSFALG00000019685.1	5441141	5442244	None	2643	666	148620	No_or_no_constitutive_exon
GGGAAGTTTCAGGGAAGGGAAGTTTCAGGGAAGTTTCAGGGAAGGTACAGGG	5441141	5441938	5441988	5441936	-1	JH603189.1	ENSFALG00000019685.1	5441141	5442244	None	2643	666	148620	No_or_no_constitutive_exon
GCTGATCCTTGATTCTCTTTTGCCTTTTGTTTTTCCCACCTGGGTGACAGAG	3076743	3076888	3076693	3076745	1	JH603190.1	ENSFALG00000011258.1	3073744	3091237	AARS2	2643	666	148620	No_or_no_constitutive_exon
TTTAATGTTTGGACTGTGCTGATGGAGTGTATTTCACTTTGGGACATCAGGA	8995784	8995967	8996017	8995965	-1	JH603190.1	ENSFALG00000012130.1	8963334	8997886	XPO5	2643	666	148620	No_or_no_constitutive_exon
AATTAACCTCCTGTCTTTTTCCCTCTATGCTTTCCCTTTGGGAATAACAGCA	115054	115072	115122	115070	-1	JH603191.1	ENSFALG00000000388.1	57312	134485	NFASC	2643	666	148620	No_or_no_constitutive_exon
GGGTTTCCTGCTTTTCCTTCCCTTCCAACAGCACTTTGTGGTGTTGGGAGGT	99632	99799	99849	99797	-1	JH603191.1	ENSFALG00000000388.1	57312	134485	NFASC	2643	666	148620	No_or_no_constitutive_exon
TGTTTTTTAAACAAATAACTCACATAAACTTCTCTTTCTCTGGGGTGAAGGC	1241596	1241670	1241720	1241668	-1	JH603191.1	ENSFALG00000000548.1	1239987	1248682	PFKFB2	2643	666	148620	No_or_no_constitutive_exon
GCAGAGCAGACAGGGTGGCACAGGGCCAGCAGAGGGGCAGGGTGGCACAGGG	1641102	1642744	1641052	1641104	1	JH603191.1	ENSFALG00000016551.1	1640116	1642744	None	2643	666	148620	No_or_no_constitutive_exon
AGGCAGGAGGGCAGGTGGCACAGGGACAGCAGAGGGGCAGGGTGGCACAGGG	1641868	1642744	1641818	1641870	1	JH603191.1	ENSFALG00000016551.1	1640116	1642744	None	2643	666	148620	No_or_no_constitutive_exon
GGGGGGGGGGGGGGGGGGGGGGGGGGGGGGGGGGGGGGGGGGGGGGGCAGGC	1781040	1781254	1780990	1781042	1	JH603191.1	ENSFALG00000000606.1	1774718	1785244	SLC45A3	2643	666	148620	No_or_no_constitutive_exon
GGGGGGGGGGGGGGGGGGGGGGGGGGGGGGGGGGGGGGGGGCGGCAGCAGCG	2657954	2660824	2657904	2657956	1	JH603191.1	ENSFALG00000000761.1	2641011	2660824	LRIG2	2643	666	148620	No_or_no_constitutive_exon
TAGGGTTAGCGGGTTAGGAGGTTAGGGTTAGGGTTAGGGTTAGGGGTTAGGG	2763295	2763795	2763245	2763297	1	JH603191.1	ENSFALG00000021311.1	2751070	2782147	None	2643	666	148620	No_or_no_constitutive_exon
CAAAGAGGGAAGTTTCAGGGAAGTTTCAGGGAAGTTTCAGGGAAGGGAAGGG	3996369	3996417	3996467	3996415	-1	JH603191.1	ENSFALG00000020004.1	3994894	3996626	None	2643	666	148620	No_or_no_constitutive_exon
CTATGGCCGTGGATTTGGCTATGGGCTGGGCTGTGGCTACGGGCTGGGAGGC	204016	204054	203966	204018	1	JH603192.1	ENSFALG00000009449.1	197737	204054	None	2643	666	148620	No_or_no_constitutive_exon
CTTTGGCTATGGGCTGGGCTATGGCCGTGGATTTGGCTATGGGCTTGGAGGC	211163	211201	211251	211199	-1	JH603192.1	ENSFALG00000009456.1	211163	211496	None	2643	666	148620	No_or_no_constitutive_exon
TTGGAAGATCCCCCTTCTCTTTTCCAGCGTTGGTTGTTATTGGTGGGGAGAT	322514	322632	322682	322630	-1	JH603192.1	ENSFALG00000018807.1	322514	349955	None	2643	666	148620	No_or_no_constitutive_exon
CGCCTTCGAGCCGCAGCCCGGCGAGGAAGAGCACGGGGACACGCCGGGAGGG	374784	375173	375223	375171	-1	JH603192.1	ENSFALG00000009491.1	374784	377080	TIGD5	2643	666	148620	No_or_no_constitutive_exon
TTAATCTCCATTTGTCCATTCAACTGCTGATTCTGATGTGGGAATAAAAGCA	11816177	11816195	11816127	11816179	1	JH603192.1	ENSFALG00000010294.1	11776218	11883706	NRCAM	2643	666	148620	No_or_no_constitutive_exon
AGCAGCGTGCGGCGGCGGGGGGGGGGGGGGGGGGGGGGGGGGGGGGGGAGCC	2017730	2018201	2018251	2018199	-1	JH603193.1	ENSFALG00000003284.1	1913355	2018515	None	2643	666	148620	No_or_no_constitutive_exon
ATAAGCAATTTGTAATTGTCTTGTAACTCTTTGTTTTCCTTGGGTGACAGGT	5813301	5813381	5813431	5813379	-1	JH603193.1	ENSFALG00000004020.1	5732449	5814207	PLEKHM3	2643	666	148620	No_or_no_constitutive_exon
TCCGCCTTCTACCCCTCCTCCCTCACCTTATGGGTTCTGGGGATTGACAGGC	6306063	6306160	6306013	6306065	1	JH603193.1	ENSFALG00000004075.1	6294315	6331999	ALS2	2643	666	148620	No_or_no_constitutive_exon
CCTCGTGCAGCCCAGAGCTTTCACCCCGCTGTGTTTGTGCCGGGGCGCAGGT	11228218	11228495	11228168	11228220	1	JH603193.1	ENSFALG00000004495.1	11167581	11228495	CALCRL	2643	666	148620	No_or_no_constitutive_exon
GGGGGGGGGGGGGGGGGGGGGGGGGGGGCGCCGGCTCTGCGGGCCTGGAGGG	390458	391098	390408	390460	1	JH603194.1	ENSFALG00000004065.1	388930	394594	ARX	2643	666	148620	No_or_no_constitutive_exon
TTATTTTGGTAAAAGCCCTTATTTTTTCCCTTTGTGTTTTTAATGGGCAGGC	2226399	2226542	2226592	2226540	-1	JH603194.1	ENSFALG00000020341.1	2170084	2227110	None	2643	666	148620	No_or_no_constitutive_exon
ATTTTATCTAAGCACATTGTTGATTTTCTTTTTGTCTTCCTTGAGGGCAGGT	5099553	5099683	5099733	5099681	-1	JH603194.1	ENSFALG00000004432.1	5095686	5132318	MOSPD2	2643	666	148620	No_or_no_constitutive_exon
CCATACCACTGAAAACAGATCTGCTCAAAAAGATTTTAGGTGGGGGAAAGAT	7822651	7823799	7823849	7823797	-1	JH603194.1	ENSFALG00000004516.1	7784365	7858330	SHROOM2	2643	666	148620	No_or_no_constitutive_exon
GAGCCTCTGAGCTCTGCTCCTGCCCTCTCATGTGAGCTGGGGGGACAGAGCA	131684	132466	132516	132464	-1	JH603195.1	ENSFALG00000019313.1	131684	133322	None	2643	666	148620	No_or_no_constitutive_exon
GGAAATTTATAATACTTTGTTTTTTCTCTCCCTCCTTGTCTGGGGGACAGGC	1004934	1004973	1004884	1004936	1	JH603195.1	ENSFALG00000012742.1	997727	1036474	SETD5	2643	666	148620	No_or_no_constitutive_exon
ACTGGGGCAACAGCCCTCCAGGGTCTCACAGTGCTTTGTTTGGGGCACAGGA	1092700	1092777	1092650	1092702	1	JH603195.1	ENSFALG00000012801.1	1089745	1096778	CPNE9	2643	666	148620	No_or_no_constitutive_exon
CAGCCCCTCAGGCACCCTATACCAGCTGACAGACACTGTGGGGTCAGTAGCA	1112754	1112881	1112931	1112879	-1	JH603195.1	ENSFALG00000012913.1	1111630	1115703	CAMK1	2643	666	148620	No_or_no_constitutive_exon
AAGGGGCACCCCTCCTGGCATCAGGGCTGATGGTGCTGCTGGGGTACCAGGT	1223621	1223757	1223571	1223623	1	JH603195.1	ENSFALG00000013029.1	1219495	1230372	LAMB2	2643	666	148620	No_or_no_constitutive_exon
CCGGGGCTCGGGTCGCGGTCCTGCCCTGACGCTTCCCCGGGCGGCGACAGGC	1264753	1264901	1264703	1264755	1	JH603195.1	ENSFALG00000013066.1	1264233	1270343	QARS	2643	666	148620	No_or_no_constitutive_exon
CTTGTCTGACATGTCTCTTCTCTTTCCCTGTGCCCTGCTGGCGTGGGCAGAG	7045521	7045694	7045471	7045523	1	JH603195.1	ENSFALG00000013430.1	7035001	7049652	GXYLT2	2643	666	148620	No_or_no_constitutive_exon
GGGGGGGGGGGGGGGGGGGGGGGCAGGGTTAGGGTTAGGGCTAGAGATAGGG	9452306	9452634	9452256	9452308	1	JH603195.1	ENSFALG00000020776.1	9451074	9452634	None	2643	666	148620	No_or_no_constitutive_exon
GGGTGCTGTGGGTGTCCCATGCAGAGCTGTCCTGCTCTGGGGGGATCCAGGT	9886654	9886952	9886604	9886656	1	JH603195.1	ENSFALG00000018115.1	9885510	9886952	None	2643	666	148620	No_or_no_constitutive_exon
GGGGGGGGGGGGGGGGGGGGGGGGGGGTGGGGGGCAGGGCGGGCCGGGAGCG	7386706	7387510	7387560	7387508	-1	JH603196.1	ENSFALG00000001989.1	7386706	7388018	FAM110C	2643	666	148620	No_or_no_constitutive_exon
TTCTTGGCACATTGGCAATCTGCTGATTTTCCCTTCTCTTGGGGCTGAAGGA	841056	841157	841006	841058	1	JH603197.1	ENSFALG00000017021.1	826808	848390	None	2643	666	148620	No_or_no_constitutive_exon
ATGGTAGTATAACACTCCTGATAGTGTTACAATTATTATGGGAATTGCAGGT	2106063	2106145	2106195	2106143	-1	JH603197.1	ENSFALG00000002417.1	2103560	2113431	SASS6	2643	666	148620	No_or_no_constitutive_exon
TTTACTCTTTAATAATTTCTTGTTTAAACTCTTCAAATGGGAAACACCAGTC	5091510	5091660	5091710	5091658	-1	JH603197.1	ENSFALG00000002725.1	5085645	5146271	PTPRC	2643	666	148620	Yes
GTGATAGGGCAGGGATTAGCAGAGTCACCATGGAGCCTGTGAGGGTTCAGCT	6931744	6931774	6931694	6931746	1	JH603197.1	ENSFALG00000003014.1	6918142	6934922	LAMC2	2643	666	148620	No_or_no_constitutive_exon
GTGTCTGGGACAGTGCTGGGATAGGGTTTTCCTAATGCATGGGAATGCAGAA	7385926	7386088	7386138	7386086	-1	JH603197.1	ENSFALG00000003148.1	7376006	7438677	FAM129A	2643	666	148620	No_or_no_constitutive_exon
TAAAAATTCACCTCTGGTTGCTTTCTCTCGAAACCTGCATGGGAATGCAGAA	7386950	7387112	7387162	7387110	-1	JH603197.1	ENSFALG00000003148.1	7376006	7438677	FAM129A	2643	666	148620	No_or_no_constitutive_exon
CAGCTGTGCCAGGCAGTGGTGTCACACTCCTCTCTTGTGTTTGGGAACAGCT	7726304	7726428	7726254	7726306	1	JH603197.1	ENSFALG00000003249.1	7698477	7807124	HMCN1	2643	666	148620	No_or_no_constitutive_exon
GCTGCGATCTCATGAACTTGCTGAGCAGGACTGCACAGCTCAGGGCACAGTC	10450716	10450982	10450666	10450718	1	JH603197.1	ENSFALG00000003755.1	10422711	10455853	None	2643	666	148620	No_or_no_constitutive_exon
GCAGGGATTGAGGGGATGGAATTCCAGAGATTGAGGGGATGGAGCTGCAGGG	239452	240369	240419	240367	-1	JH603200.1	ENSFALG00000021756.1	239452	240951	None	2643	666	148620	No_or_no_constitutive_exon
GGGGGGGGGGGGGGGGGGGGGGGGGGGGGGGGGGGGGGGGGGGGGCCCAGCC	924242	924440	924192	924244	1	JH603200.1	ENSFALG00000006615.1	918616	938011	GSE1	2643	666	148620	No_or_no_constitutive_exon
CACAGCGCGGGTCCCGCGGGGCCGGGCCGGTGTCACAGCATCGGGGACAGCA	1953732	1953822	1953682	1953734	1	JH603200.1	ENSFALG00000006703.1	1953591	1968102	TLDC1	2643	666	148620	No_or_no_constitutive_exon
GGGGGGGGGGGGGGGGGGGGGGGGGGGGGGGGGGGGGGGGGGGGGGGCAGGA	2143149	2143248	2143298	2143246	-1	JH603200.1	ENSFALG00000018720.1	2143149	2146077	None	2643	666	148620	No_or_no_constitutive_exon
GGGGGGGGGGGGGGGGGGGGCTGCCGCGCCTGGCCGTGCTGCTGGGGCAGGG	5011508	5011538	5011588	5011536	-1	JH603200.1	ENSFALG00000006854.1	5008023	5011786	GINS3	2643	666	148620	No_or_no_constitutive_exon
GAGGAGGACAGGGGGAGGAAATGAAGCAAGAGGAGGAGGACAGGGTAAAGGA	5127898	5128138	5127848	5127900	1	JH603200.1	ENSFALG00000006885.1	5119974	5150440	CNGB1	2643	666	148620	No_or_no_constitutive_exon
CCCTTGCCCGGGTGGGTGGGGCATCTTCCTCCAGCTGCCTGTGGGGCCAGGG	6029001	6029123	6029173	6029121	-1	JH603200.1	ENSFALG00000007202.1	6025434	6030918	None	2643	666	148620	No_or_no_constitutive_exon
TGCATGGTGTCATTGCTGACTGGCTTCACCACCATCCTGGTGGGACACAGGT	6027694	6027786	6027836	6027784	-1	JH603200.1	ENSFALG00000007202.1	6025434	6030918	None	2643	666	148620	No_or_no_constitutive_exon
TGGGATGGAGAATCTTGCTTCACTTTTTCCCTTGCCCTTGGGTGCAACAGGG	6588702	6588889	6588652	6588704	1	JH603200.1	ENSFALG00000018830.1	6586836	6588889	None	2643	666	148620	No_or_no_constitutive_exon
AGCCCTGCCTAATGTGTCCCTTGTTCCCTTCTGGCACATGGTGGGAGCAGGC	6819878	6820053	6820103	6820051	-1	JH603200.1	ENSFALG00000007440.1	6815450	6820922	MLKL	2643	666	148620	No_or_no_constitutive_exon
GGTGAGCCTGGGGTCACTGCTGCATCTCCCACCGGCTGTTTTGGGGACAGGT	7007027	7007139	7007189	7007137	-1	JH603200.1	ENSFALG00000007492.1	7005772	7014581	SLC12A3	2643	666	148620	No_or_no_constitutive_exon
GAATGTGCGAAGCTCAATTAATGTGGTTGTTTTTTCTGTCACTGGGGCAGGT	1953945	1954886	1954936	1954884	-1	JH603201.1	ENSFALG00000011132.1	1953945	1968549	SH3GL3	2643	666	148620	No_or_no_constitutive_exon
TGGGAGATTTTCACCTCCTTGCCCTGGGCAGGGGAGCAGCAGGAGGGCAGGA	6242674	6242741	6242791	6242739	-1	JH603201.1	ENSFALG00000020575.1	6242674	6243449	None	2643	666	148620	No_or_no_constitutive_exon
CTCCTGTTCCGTTTCCTTGCACACCTCTGCCTTCCCTGGGGGAACATTAGAT	9254552	9254631	9254502	9254554	1	JH603201.1	ENSFALG00000012775.1	9241360	9259145	None	2643	666	148620	Yes
TTCACATGAATAACTTTGTCCCACTTTCTCTTTCCTGGGGGTGGGGGTAGTG	1229445	1229778	1229395	1229447	1	JH603203.1	ENSFALG00000003757.1	1212084	1255821	TNRC6A	2643	666	148620	No_or_no_constitutive_exon
AGAGCAAGGACAGTGCCATACCCACCCTGTCCCTGCTCTTGGGCACACAGGA	1296492	1296616	1296666	1296614	-1	JH603203.1	ENSFALG00000003790.1	1294066	1305403	ERN2	2643	666	148620	No_or_no_constitutive_exon
GCCCCCCGCTCCCCGGTACCTTCCGCGTGACATTTCGCACGTAGGGACAGGT	5996058	5996153	5996008	5996060	1	JH603203.1	ENSFALG00000004062.1	5995024	5996307	None	2643	666	148620	No_or_no_constitutive_exon
TCCTGCTCACCTGGCCTGGGACTGACCACCCTCCTCTCCTGGGGCTGCAGGT	6953410	6953594	6953644	6953592	-1	JH603203.1	ENSFALG00000004351.1	6920467	6955828	None	2643	666	148620	No_or_no_constitutive_exon
GATGCTTTTGTTGTGAGGGTGTAAATAACTTTGTTTGGTTGGGGCTGCAGGA	7101884	7102009	7102059	7102007	-1	JH603203.1	ENSFALG00000004421.1	7093549	7108729	ANKS3	2643	666	148620	No_or_no_constitutive_exon
AGGAGGGGGCGGTGCCCCTCTCCATGGCGCCCGGCCCCGTGGGATGCCAGCT	7444628	7444719	7444578	7444630	1	JH603203.1	ENSFALG00000004482.1	7444194	7448254	SEPT12	2643	666	148620	No_or_no_constitutive_exon
GTGCTGCCTCCCCACTTTGAGCTGCTGGTGTTTCTCTTGCTGGGATGCAGGT	7526848	7527435	7526798	7526850	1	JH603203.1	ENSFALG00000004520.1	7491150	7527435	WDR90	2643	666	148620	No_or_no_constitutive_exon
TGCTCTCTGAATGCTTTGCTGACAATGGCCTTGGCTCTCTTGGGAGGCAGAA	7534963	7535072	7534913	7534965	1	JH603203.1	ENSFALG00000004527.1	7529428	7543214	RHOT2	2643	666	148620	No_or_no_constitutive_exon
GGTGGATCCAGTGGTGTGATGAGCTGATTTCTCTTTCCCTGGGCACGCAGAC	7565194	7565299	7565349	7565297	-1	JH603203.1	ENSFALG00000004571.1	7563480	7570872	WDR24	2643	666	148620	No_or_no_constitutive_exon
ATTTATTTGTTTGTTTGTTTGTTTTCCTGCCTCTGTTTTTGGGGACGAAGAC	5180919	5181052	5181102	5181050	-1	JH603206.1	ENSFALG00000010196.1	5134489	5204133	ARHGEF28	2643	666	148620	No_or_no_constitutive_exon
AAGTTTTGTTTCTTAAGACTGAATTAAGGTTTGTGTTTTTTGGGGGACAGGT	2036849	2036976	2037026	2036974	-1	JH603207.1	ENSFALG00000008342.1	1750433	2239715	NBEA	2643	666	148620	No_or_no_constitutive_exon
TAACCCTTCTGTTCTAAAACAGTGATAAATAGACTTTTTTTGGGGGACAGTG	5556011	5556090	5556140	5556088	-1	JH603207.1	ENSFALG00000008659.1	5549744	5625924	CDK8	2643	666	148620	No_or_no_constitutive_exon
CGGGTGCTGCTGGAGGAGCTGGGGGGCTGATGGACCATTTGGGGCCGCAGGC	633042	633182	632992	633044	1	JH603209.1	ENSFALG00000013730.1	625097	635131	FLII	2643	666	148620	Yes
GGGGGGGGGGGGGGGGGGGGGGGGGGGGGGGGCGTGGATGGGCTGCAGAGGC	1984501	1984540	1984590	1984538	-1	JH603209.1	ENSFALG00000013840.1	1971805	1984921	AP5Z1	2643	666	148620	No_or_no_constitutive_exon
ATGGGAATGGGAATGGGAATGGGGTGGGATAGAGAGCGGGACGGGAACAGGG	4238022	4238555	4237972	4238024	1	JH603209.1	ENSFALG00000013956.1	4236911	4238555	None	2643	666	148620	No_or_no_constitutive_exon
AGGGATGCAGGGATGCTGGGATGCTGGGATGCAGGGATGCAGGGATGCAGGG	6321201	6322208	6321151	6321203	1	JH603209.1	ENSFALG00000018876.1	6320793	6322208	None	2643	666	148620	No_or_no_constitutive_exon
GGGTTACAGGGATGCAGGAATGCAGGGATGCAGGGGTTACAGGGATGCAGGG	6321748	6322208	6321698	6321750	1	JH603209.1	ENSFALG00000018876.1	6320793	6322208	None	2643	666	148620	No_or_no_constitutive_exon
CTGGCACTCAGAGCTGACCTGAGCTTGCCCTGGGGGTGTCTTGGGGACAGGA	346028	346167	346217	346165	-1	JH603210.1	ENSFALG00000009473.1	308050	477389	NEO1	2643	666	148620	No_or_no_constitutive_exon
CCCCCCCCCCTTTTTTTTTTTTTTTTTTTTAATGGATGTGGCTGGGGAAGCA	2302838	2302907	2302788	2302840	1	JH603210.1	ENSFALG00000010102.1	2222224	2314654	IGDCC4	2643	666	148620	No_or_no_constitutive_exon
ACTGGTCTCATTTTTAATTTCCTGTTATTCACTCTGGTGGGAAAAAACAGCT	3722929	3723159	3723209	3723157	-1	JH603210.1	ENSFALG00000010349.1	3721453	3723761	PGPEP1L	2643	666	148620	No_or_no_constitutive_exon
GCACTAGATGTGTGATTGATGTAACCATTGCTCTGTTTGGGAACTGGCAGAC	7778115	7778487	7778065	7778117	1	JH603210.1	ENSFALG00000010446.1	7754423	7802629	ACAN	2643	666	148620	No_or_no_constitutive_exon
GAGGACAAAGGTGGATGCTGATGCTGCCTCTCTTTTATTTTGGGGAGCAGGT	8069716	8069854	8069904	8069852	-1	JH603210.1	ENSFALG00000010530.1	8060697	8075455	KIF7	2643	666	148620	No_or_no_constitutive_exon
TGGTGACACCATGAAGATGACAATTTTTTTTTTCTCTTTGTGGGGGGCAGAA	8077824	8077901	8077774	8077826	1	JH603210.1	ENSFALG00000010532.1	8076077	8078877	None	2643	666	148620	No_or_no_constitutive_exon
GGGCAGGCAGAGCCCCCGGTGTCACCGCTGTGTCTCTGTGCGCGGGGCAGGT	787493	787637	787687	787635	-1	JH603211.1	ENSFALG00000007706.1	751090	936363	ADAMTS2	2643	666	148620	No_or_no_constitutive_exon
GTGATGTTAATATTGCCCCCCTACTGGGGTTATTTGTCCTTGGGTTGAAGGG	1027856	1027995	1028045	1027993	-1	JH603211.1	ENSFALG00000007747.1	1022254	1032017	None	2643	666	148620	Yes
CCGCTCACAAGACCTCTCCCTTTCTTTGCTGACCTGCCCTGTGGGAGCAGAG	1450796	1451035	1451085	1451033	-1	JH603211.1	ENSFALG00000007939.1	1445254	1481815	PDGFRB	2643	666	148620	No_or_no_constitutive_exon
GCAGGACAGAGGGGGCAGAGCTGACCCCTGCCCTTTGTTTGGGGGTCCAGGT	7043916	7044670	7043866	7043918	1	JH603211.1	ENSFALG00000008858.1	7036169	7049163	PPARGC1B	2643	666	148620	No_or_no_constitutive_exon
CGCAGGAAGGGCAATGCGAGGACACGGGGGAAGGCTCGGGCAAGCCGGAGGA	7058731	7059040	7058681	7058733	1	JH603211.1	ENSFALG00000008865.1	7057938	7063081	None	2643	666	148620	No_or_no_constitutive_exon
TCTCCTGACCTGACCCAGCCCCTGACAGCCTCTCTGTGTTGGGGGTGCAGGT	7516100	7516275	7516325	7516273	-1	JH603211.1	ENSFALG00000008944.1	7511583	7519324	GNPDA1	2643	666	148620	No_or_no_constitutive_exon
GGAGCAGTCATGTGGCAGTTGGCTAATGAGGTGACGCCCTGCACGGGCAGCA	1757650	1757753	1757803	1757751	-1	JH603212.1	ENSFALG00000001429.1	1746950	1760803	CRAT	2643	666	148620	No_or_no_constitutive_exon
CTGGCATCCTGTGGCCAGTGCTCCATGCAGGAGCTGAGGCAGCTGGGCAGTA	2246018	2246224	2245968	2246020	1	JH603212.1	ENSFALG00000001442.1	2233964	2269894	HMCN2	2643	666	148620	No_or_no_constitutive_exon
ATGTCACAGGGTCAAGGATGTGCCTGGGGATGGTGCATCCCTGTGGGAAGTG	2246259	2246406	2246209	2246261	1	JH603212.1	ENSFALG00000001442.1	2233964	2269894	HMCN2	2643	666	148620	No_or_no_constitutive_exon
TCCACACTGATGGCTCCCCTTTGTGCTGTTTTTTGGGTGCACTGGGGCAGAA	2256535	2256697	2256485	2256537	1	JH603212.1	ENSFALG00000001442.1	2233964	2269894	HMCN2	2643	666	148620	No_or_no_constitutive_exon
GGTACGAGGTTCGTGAGTCAGCAGAGCAGCACTTCGTGCAGGGCTAGCAGGT	3450423	3450674	3450724	3450672	-1	JH603212.1	ENSFALG00000001494.1	3450039	3457059	GBGT1	2643	666	148620	No_or_no_constitutive_exon
TTCTCTGTGGAGCCAGAGTCAGAGAGCACCAAAAGTCTCTGGGAATTTAGGG	3596178	3596219	3596128	3596180	1	JH603212.1	ENSFALG00000001565.1	3595493	3626436	ADAMTSL2	2643	666	148620	No_or_no_constitutive_exon
GGAAGATTCTTCCTGAAAAATGTCACCATTTCTTTGTCCTGGGTGAACAGGT	5440757	5440958	5441008	5440956	-1	JH603212.1	ENSFALG00000001809.1	5423807	5443793	C5	2643	666	148620	No_or_no_constitutive_exon
CTTTGTTTTCATGTTTTTTAATTTATTTTTTTACCTTTTCTGGGTGTAAGAC	4263234	4263365	4263415	4263363	-1	JH603213.1	ENSFALG00000000354.1	4256993	4293313	PGR	2643	666	148620	No_or_no_constitutive_exon
CAATTTTTAACCCCTGAGTGTCACCGCTCGAAGGGGCTGGCACGGGGCAGGT	605431	605526	605576	605524	-1	JH603214.1	ENSFALG00000000468.1	605364	610378	None	2643	666	148620	No_or_no_constitutive_exon
GGGTCACGGGCAGTGCCTGACTCTGCAGTGGGGCTGTTTCTGGGGTGCAGGT	1213748	1213919	1213969	1213917	-1	JH603214.1	ENSFALG00000000559.1	1173279	1340394	MACF1	2643	666	148620	No_or_no_constitutive_exon
GGGGGGGTGGGGAGTGTATAATTGATATATAATTCCTTTGGGGGTTGCAGGA	1185348	1185492	1185542	1185490	-1	JH603214.1	ENSFALG00000000559.1	1173279	1340394	MACF1	2643	666	148620	No_or_no_constitutive_exon
GGGGGGGGGGGGGGGGGGGGGGGGGGGGGGGGGGGGGGGGGGGGGCCCAGGC	1618222	1618375	1618172	1618224	1	JH603214.1	ENSFALG00000000632.1	1615611	1624155	LCK	2643	666	148620	No_or_no_constitutive_exon
GAAAGCCTGGAATCCCTGGGAAGCTGAGTGATTGTCTCCTGTTGGGACAGGT	2120120	2120232	2120282	2120230	-1	JH603214.1	ENSFALG00000000698.1	2107241	2415058	CSMD2	2643	666	148620	No_or_no_constitutive_exon
TTGGATGTGCCCCACTGCCGGGGTTTAACAGTCTGCTTTGGGGTGACCAGGC	2749436	2749554	2749604	2749552	-1	JH603214.1	ENSFALG00000000731.1	2746155	2753434	SFPQ	2643	666	148620	No_or_no_constitutive_exon
GCAGCGGTGGGGGGGCTGTTTTCTACTTGTTGTCCTTATCGGGTACGAAGGT	3816542	3816664	3816714	3816662	-1	JH603214.1	ENSFALG00000000916.1	3816150	3816807	None	2643	666	148620	No_or_no_constitutive_exon
CAGTGATTTTGTCTGTAATCATGGATTGTTTTGCTCTTTTGGGGAGATAGGT	5611727	5611873	5611923	5611871	-1	JH603214.1	ENSFALG00000001148.1	5551789	5623265	HIVEP3	2643	666	148620	No_or_no_constitutive_exon
GGGGGGGGGGGGGGGGGGGGGGGGGGGGGGGGGGGGGGGTGCTGACGGAGGA	5986683	5986850	5986900	5986848	-1	JH603214.1	ENSFALG00000001160.1	5985457	6033128	SERINC2	2643	666	148620	No_or_no_constitutive_exon
GGGGGCAGGAGGGACAGAAGGACAGGAGGGACGGGAGGGACAGGGGACAGGA	6269248	6269655	6269198	6269250	1	JH603214.1	ENSFALG00000016696.1	6268662	6269655	None	2643	666	148620	No_or_no_constitutive_exon
GGGGGGGGGGGGGGGGGGGGGGGGGGGGGGGGCGGGACTGCGGGAGGGAGCC	797282	797291	797232	797284	1	JH603215.1	ENSFALG00000012018.1	796278	807398	MRPL39	2643	666	148620	No_or_no_constitutive_exon
GTTACCTGGCATGGCTGTGCTGTCACTGCTGCTGCTGCTTGGGCTAATAGAC	6878093	6878162	6878212	6878160	-1	JH603215.1	ENSFALG00000012159.1	6363689	6990028	ROBO1	2643	666	148620	No_or_no_constitutive_exon
CCCGGGGTCCCGGGGCGCCTGTGACAGCTCCTGGTTTCGGGTGTGAGCAGGC	921020	921236	920970	921022	1	JH603216.1	ENSFALG00000003875.1	920611	928328	SYTL4	2643	666	148620	No_or_no_constitutive_exon
GGGGGGGGGGGGGGGGGGGGGGGGGGGGGGGGGGGGGGGGGGGGGGGGAGGG	942585	943094	943144	943092	-1	JH603216.1	ENSFALG00000003912.1	942585	951347	TNMD	2643	666	148620	No_or_no_constitutive_exon
GATTCTGGCTTTTTTTTTTTTTTTTTTTTTTTTTTCCCCCTGGGAACTAGCA	2129136	2129315	2129086	2129138	1	JH603216.1	ENSFALG00000018217.1	2127440	2129315	None	2643	666	148620	No_or_no_constitutive_exon
GGAACGGGCAGGGAGAGCGGGAACGGGCAGGGAACGGGCAGGGAGAGAAGGA	5752260	5752508	5752210	5752262	1	JH603216.1	ENSFALG00000004196.1	5751549	5752508	None	2643	666	148620	No_or_no_constitutive_exon
GTGCTGGGATGTTCTGGGATGTGCTGGAATGGGCTGGGAGGTGCTGGAAGGT	6081223	6082007	6081173	6081225	1	JH603216.1	ENSFALG00000022421.1	6080889	6082007	None	2643	666	148620	No_or_no_constitutive_exon
AAGTAATGATTCTTATTCCTCTTACAATGACTTGTATCTGGGTGTAGCAGAT	6906619	6906701	6906751	6906699	-1	JH603216.1	ENSFALG00000004293.1	6906619	6911948	ZC3H12B	2643	666	148620	No_or_no_constitutive_exon
TCCCTACTGCATGAGGGGACAGTACAAAGGGCAAAGGGCAGAGAGGAGAGGA	335961	336085	335911	335963	1	JH603217.1	ENSFALG00000007284.1	325368	347188	None	2643	666	148620	No_or_no_constitutive_exon
ACAGCCAAGTCCCTACTGCATGAGGGGACAGTACAAAGGGCAAAGGGCAGAG	335952	336085	335902	335954	1	JH603217.1	ENSFALG00000007284.1	325368	347188	None	2643	666	148620	No_or_no_constitutive_exon
CATCACTTGATCCTAATTGTATTGCCACCTTGTGTTTATGTGCTGGGAAGGG	408930	409155	408880	408932	1	JH603217.1	ENSFALG00000007340.1	398972	429502	None	2643	666	148620	No_or_no_constitutive_exon
TCTAATCCAGTGTTATTGCATTATGTAATTGTTCTCCCTGGGAAATACAGAA	3950038	3950062	3949988	3950040	1	JH603217.1	ENSFALG00000007689.1	3896443	3963417	PICALM	2643	666	148620	No_or_no_constitutive_exon
GGGGGGGGGGGGGGGGGGGGGGGGGGGGGGGGGGGGGGGGGGGGGTGCAGGA	2461195	2461500	2461550	2461498	-1	JH603219.1	ENSFALG00000022442.1	2461195	2462869	None	2643	666	148620	No_or_no_constitutive_exon
GGGGGGGGGGGGGGGGGGGGGGGGGGGGGGGGGGGGGGGGGGGCAGCCAGGA	4054093	4054615	4054665	4054613	-1	JH603219.1	ENSFALG00000002239.1	4047307	4055512	ADRB1	2643	666	148620	No_or_no_constitutive_exon
TAGATGTAATTCTGTGCTTTTGTTTTTTGGTATTTCTTGGGGGATAACAGAT	902634	902804	902854	902802	-1	JH603220.1	ENSFALG00000008479.1	887660	918509	TRPA1	2643	666	148620	No_or_no_constitutive_exon
CCTGAGACTTCTGTTTTTGTTTGGTTTGTCTTTTTCCTGCTGGGAATCAGCG	1203703	1203894	1203653	1203705	1	JH603221.1	ENSFALG00000011003.1	1177345	1212448	AMOT	2643	666	148620	No_or_no_constitutive_exon
CCCGGGAGGGGATGCACGCAGCCATGTGGCCTGGGTTGCTCGCGGGGCAGGA	2578902	2579044	2578852	2578904	1	JH603221.1	ENSFALG00000011437.1	2577293	2580978	AIPL1	2643	666	148620	No_or_no_constitutive_exon
TGTGTGGTTTTAATACGATTTCATACTAATGTTGTTTTTCTGGGGGGCAGGA	4017675	4017829	4017625	4017677	1	JH603222.1	ENSFALG00000001698.1	4011329	4048582	APOB	2643	666	148620	No_or_no_constitutive_exon
CCTGGTGGTGCTCGTCCCGCAGCCACCCCGCGGAAGCAGCGGCGGGGGAGCG	3669383	3669509	3669333	3669385	1	JH603223.1	ENSFALG00000013593.1	3668776	3671696	OTX1	2643	666	148620	No_or_no_constitutive_exon
GGATCACATGGGGAGTTTACATCACTAAAAATGCCCTTTTGGGGTTGCAGGT	262155	262259	262105	262157	1	JH603224.1	ENSFALG00000005109.1	255679	267037	None	2643	666	148620	No_or_no_constitutive_exon
GGGGGGGGGGGGGGGGGGGGGGGGGGGGGGGGGGGGGGGGGGGGAGTAAGGG	3275648	3275754	3275598	3275650	1	JH603224.1	ENSFALG00000019966.1	3274295	3275754	None	2643	666	148620	No_or_no_constitutive_exon
AACAGACTTTGTTTTCAATACTTACATTCAAATTTATTCCAATTGGGTAGGA	5205754	5205871	5205704	5205756	1	JH603224.1	ENSFALG00000006192.1	5198180	5219961	WDR63	2643	666	148620	No_or_no_constitutive_exon
TTATGACTATGAAGATCTTGGCAAAATGTTTGAAAGGGGAAGTATCAGAGGT	5544727	5544753	5544803	5544751	-1	JH603224.1	ENSFALG00000006249.1	5433826	5546026	COL24A1	2643	666	148620	No_or_no_constitutive_exon
TTGGCTGGATGCACCAAGACGAGCTTGAGAGGACACGAGATAGGGCACAGAT	1475390	1475610	1475340	1475392	1	JH603225.1	ENSFALG00000020984.1	1474442	1475610	None	2643	666	148620	No_or_no_constitutive_exon
GACTTTTTGGCGGGGTTTGTAACCTGTGGGCCGGTTTTTTGGGGCGGCAGAG	1738349	1738481	1738299	1738351	1	JH603225.1	ENSFALG00000005118.1	1730117	1739755	CHEK1	2643	666	148620	No_or_no_constitutive_exon
GCCCCCACTGTCTCACCGAGCTCTCACCAGCCTCTCTTTTTGGGGGACAGGT	1853239	1853373	1853423	1853371	-1	JH603225.1	ENSFALG00000005215.1	1851767	1857625	SIAE	2643	666	148620	No_or_no_constitutive_exon
TGGGGTTGTTTGGGATGACAGTTTGGGACGTGCCTCATTTGGGGTCACAGTT	2054694	2055718	2054644	2054696	1	JH603225.1	ENSFALG00000017582.1	2054239	2055718	None	2643	666	148620	No_or_no_constitutive_exon
TGTGGACTAGAAACACAGACTTTGTTTTTTTCTTTCCCAATGGGTGACAGGT	4299061	4299301	4299351	4299299	-1	JH603225.1	ENSFALG00000005848.1	4295908	4303043	CRTAM	2643	666	148620	No_or_no_constitutive_exon
TTGTCAGCTGGAGACTCTCTGCTCAGAATGCTGCCATGTCTGGGGCACAGAA	5140820	5140923	5140770	5140822	1	JH603225.1	ENSFALG00000005988.1	5123525	5167438	None	2643	666	148620	No_or_no_constitutive_exon
CAGAGAAGGGGAGGGCAGAGAAGGGCAGAGCAGAGAAGGGCAGGGCACAGAA	5282069	5283789	5282019	5282071	1	JH603225.1	ENSFALG00000018236.1	5280811	5283789	None	2643	666	148620	No_or_no_constitutive_exon
GGGACATGAGCAGGGCCTTGGGGCTCAAATCCTCCAAGGGATGGATGTAGGT	5697754	5697825	5697704	5697756	1	JH603225.1	ENSFALG00000006060.1	5689592	5705974	USP2	2643	666	148620	No_or_no_constitutive_exon
ATGTCCTGGAGGATGACACGGACTACAAGGACAGGGTGTCACTGGGGCAGGA	5764623	5764738	5764573	5764625	1	JH603225.1	ENSFALG00000006090.1	5763372	5770785	MCAM	2643	666	148620	No_or_no_constitutive_exon
TGATTTTTTATTTTATTTTATTTTATTTTATTGTTTTTTGGGGTGAGCAGGA	2910153	2910336	2910386	2910334	-1	JH603226.1	ENSFALG00000005587.1	2899676	2916848	DHX40	2643	666	148620	No_or_no_constitutive_exon
ATTTTTAATATAATGAATCTTGGAACGATTAATTTTTGCTTATGGGACAGGC	3589685	3589783	3589833	3589781	-1	JH603226.1	ENSFALG00000005906.1	3585359	3592985	SPATA22	2643	666	148620	No_or_no_constitutive_exon
CAGTGCTCATTCATGTAACATTTACTGTGGTTTTGTCCCGGGGGCTGCAGGT	3862913	3863616	3863666	3863614	-1	JH603226.1	ENSFALG00000006121.1	3862913	3875704	ADORA2B	2643	666	148620	No_or_no_constitutive_exon
CCGTGCAGGGAGGGGGAGCAGGGCGAGCTGATGTGACTGGTGGGATGCAGGC	4505092	4505294	4505344	4505292	-1	JH603226.1	ENSFALG00000006317.1	4500266	4506803	PIPOX	2643	666	148620	No_or_no_constitutive_exon
AGCGTCAGCCGGGCCAGGGGACACTCAGGGGGTCTGTTCCCATGGGACAGGG	4673667	4673778	4673617	4673669	1	JH603226.1	ENSFALG00000006383.1	4671915	4673920	RAB34	2643	666	148620	No_or_no_constitutive_exon
GGGGGGGGGGGGGGGGGGGGGGGGGGGGGGGGGGGGGGGGGGGGATTGAGGA	5952802	5952977	5952752	5952804	1	JH603226.1	ENSFALG00000018428.1	5950573	5952977	None	2643	666	148620	No_or_no_constitutive_exon
TGTGCTCCTGTTGCCTGCTAACCACGAGCCCTTCTCTCTCATGGGGACAGAG	572357	572461	572511	572459	-1	JH603227.1	ENSFALG00000007849.1	561250	663589	None	2643	666	148620	No_or_no_constitutive_exon
GCATCCCCGCAGGGGCTCGCTGATCCCTCTGACTGTGCCCTGGGTGGCAGCT	1647316	1647463	1647513	1647461	-1	JH603227.1	ENSFALG00000008066.1	1625846	1653893	COL7A1	2643	666	148620	No_or_no_constitutive_exon
CAGCCCTGGCCCCCCTTCTCACCCCACGTCTCTCTGCTTTGGGGGTACAGGG	1630934	1630991	1631041	1630989	-1	JH603227.1	ENSFALG00000008066.1	1625846	1653893	COL7A1	2643	666	148620	No_or_no_constitutive_exon
GGGCAGGACAGGCAGATCATGATCGACAGTGATGACCTGGGGTATGACAGCA	1626869	1626940	1626990	1626938	-1	JH603227.1	ENSFALG00000008066.1	1625846	1653893	COL7A1	2643	666	148620	No_or_no_constitutive_exon
TGCCGTGCGGTGCCGTGCCGAGCTGACCGCCTGTCCCCACGGGGCTGCAGGT	4163700	4164081	4164131	4164079	-1	JH603227.1	ENSFALG00000008799.1	4163700	4175327	SEMA3B	2643	666	148620	No_or_no_constitutive_exon
TGTGTGAGGGCTTTGGGCACTGCTGACTTCTCCTCTCTCCGTGGGCGCAGGA	5795533	5795623	5795483	5795535	1	JH603227.1	ENSFALG00000009010.1	5793636	5796242	HYAL1	2643	666	148620	No_or_no_constitutive_exon
ATTCCCCTTCCCAGCTCACTTGTGGGGGGCAGAGCTAAGCAGGGCAGGAGGA	1897426	1897700	1897750	1897698	-1	JH603228.1	ENSFALG00000021547.1	1897426	1898816	None	2643	666	148620	No_or_no_constitutive_exon
TAGGAGGAGAATTGGGGATGGGGAGTTGGAAATGGGGAATTTGGGAGGAGAA	111369	111930	111319	111371	1	JH603230.1	ENSFALG00000021219.1	111063	111930	None	2643	666	148620	No_or_no_constitutive_exon
TTTGTCAGTGGAAGCCTTCCATCACAGTTGTGATTTCCTGGGAAATGCAGGT	2384853	2384996	2385046	2384994	-1	JH603230.1	ENSFALG00000009829.1	2383671	2405025	DNAJC11	2643	666	148620	No_or_no_constitutive_exon
CTTTTCTCATGTTGTTTACTCTTTCCTCCCTGACTAACCTTGTGGGACAGGT	3769254	3769377	3769427	3769375	-1	JH603230.1	ENSFALG00000010115.1	3759504	3778476	DISP3	2643	666	148620	No_or_no_constitutive_exon
GACCATCCTGGCCAGCCCTCCCCATCAGCAGGAGGCTCTGGGGCCAGCAGGA	4282741	4282814	4282864	4282812	-1	JH603230.1	ENSFALG00000018204.1	4282741	4283326	None	2643	666	148620	No_or_no_constitutive_exon
CTGGCTCCCCTCAGTTCCAGCCAGCTAACTGAGTTCATTCTGGGGTGCAGAT	5233187	5233346	5233137	5233189	1	JH603230.1	ENSFALG00000010637.1	5209327	5301717	UBR4	2643	666	148620	No_or_no_constitutive_exon
AGGGAAGTTTCAGGGAAGGGAAGTTTCAGGGAAGGGAAGTTTCAGGGAAGGG	1153762	1153773	1153712	1153764	1	JH603231.1	ENSFALG00000020479.1	1150644	1153932	None	2643	666	148620	No_or_no_constitutive_exon
CATGTGTGAGTGTCTGTGTGTGGTTGTCGTGGGGTGGGGGGGTACTGGAGGT	2437306	2437393	2437256	2437308	1	JH603231.1	ENSFALG00000018753.1	2434255	2437393	None	2643	666	148620	No_or_no_constitutive_exon
GGAAGGGAAGTTTCAGGGAAGAAGGGAAAGGGAAGGGAAGAGAAGGGAAGGG	3658615	3659653	3658565	3658617	1	JH603231.1	ENSFALG00000008904.1	3657484	3659653	None	2643	666	148620	No_or_no_constitutive_exon
AAGCTGCTTCTACCTTCCTTGCTCTTTTCTCTTTTGCTCTCTGGGTAAAGTT	815392	815422	815472	815420	-1	JH603232.1	ENSFALG00000010452.1	806007	826989	ARFGAP1	2643	666	148620	No_or_no_constitutive_exon
TCAGTCTTGTTTCTTACCTCTTTATCTTCTCCATGACCCCGGGGATGTAGGT	150521	150615	150665	150613	-1	JH603233.1	ENSFALG00000004502.1	119909	160233	CTNNBL1	2643	666	148620	No_or_no_constitutive_exon
TTGGCTGTTCCCGTGGCCACTGGTTCAAGTGCAGAGCAGAGCGGGTGCAGAT	551772	552027	551722	551774	1	JH603233.1	ENSFALG00000004909.1	539227	552027	None	2643	666	148620	No_or_no_constitutive_exon
AGCTGCCCTGGCAGGGACAGGGCCGTGCTGAGCTTTCCTCTCGGGGACAGGT	4454230	4454363	4454180	4454232	1	JH603233.1	ENSFALG00000005834.1	4436392	4468519	MYH7B	2643	666	148620	No_or_no_constitutive_exon
CCCCCCGGGGGGGGGGGGGGGGGGGGGGGGGGGGGGGGGGGGGGCGGCAGGT	636744	636840	636694	636746	1	JH603234.1	ENSFALG00000007445.1	465876	652794	TRIO	2643	666	148620	No_or_no_constitutive_exon
GGATTGGTGTGCAGCTCAGAAGGGGATGGAGTGCAAGGGATGGAGCGCAGGG	1189792	1190204	1189742	1189794	1	JH603234.1	ENSFALG00000022033.1	1189476	1190204	None	2643	666	148620	No_or_no_constitutive_exon
ATGAGAGAAGTCTGAGCAAAGGATGATACTATTTTTTTTTTGGGGGACAGGT	879888	879988	879838	879890	1	JH603236.1	ENSFALG00000005559.1	867886	918684	UBR1	2643	666	148620	No_or_no_constitutive_exon
CCCCCTTCTCAGACCATGTCACTAAATGCATGTATTTTGGGATTGAACAGGT	1612816	1612953	1612766	1612818	1	JH603236.1	ENSFALG00000005941.1	1595758	1616750	None	2643	666	148620	No_or_no_constitutive_exon
TAGAAAAAGAAATAGGATTAATTGTTTTCTTTTGGGGGCGGCGGAGACAGGT	876294	876398	876448	876396	-1	JH603237.1	ENSFALG00000006325.1	863505	881189	USP16	2643	666	148620	No_or_no_constitutive_exon
AAAATCCTTTGCAGTTTGGGATGGCCACTCTCCTAGGAGGGCTAATGGAGGT	4117983	4118066	4118116	4118064	-1	JH603238.1	ENSFALG00000001099.1	4109765	4128405	None	2643	666	148620	No_or_no_constitutive_exon
GACCTGAGCGAGGAGGAGATGGACCATTTGGTGGCTTTCCGGCGGGGAAGGA	4117878	4117927	4117977	4117925	-1	JH603238.1	ENSFALG00000001099.1	4109765	4128405	None	2643	666	148620	No_or_no_constitutive_exon
TCAGCCTGTGGGAGCGGGCAAGAGTGAGTCATCCGGGGAGAAGTGCACAGTA	4221869	4222139	4221819	4221871	1	JH603238.1	ENSFALG00000001108.1	4221442	4235156	BAHD1	2643	666	148620	No_or_no_constitutive_exon
CACCCTGGAGAGCTCACCAGAGCCTCACCACAGGCTCTGTGCCGGGGCAGGA	4405049	4405352	4404999	4405051	1	JH603238.1	ENSFALG00000001222.1	4402401	4418579	SPTB	2643	666	148620	No_or_no_constitutive_exon
TCTCTGCAGCGGCTATGAGTGCTGACCCCCACCCCCCCCGTGGGTGGCAGGG	4497577	4497673	4497527	4497579	1	JH603238.1	ENSFALG00000001333.1	4491100	4503287	PITPNM1	2643	666	148620	No_or_no_constitutive_exon
TCCCTTGGAGCGCGGCTGCCGAGCCGCAGGGGCACGGAGCGGCGGGGCAGGG	4512588	4513190	4512538	4512590	1	JH603238.1	ENSFALG00000021778.1	4507141	4513190	None	2643	666	148620	No_or_no_constitutive_exon
TTGTGGGATTGCAGACCTGCTTTGATGCAATGGGCTGGGGCATGAAACAGGC	500482	500624	500432	500484	1	JH603240.1	ENSFALG00000012152.1	499329	504415	PCSK9	2643	666	148620	No_or_no_constitutive_exon
CTGAAGTCCAGGGAGGTCTAACAGGAGGCTCTTGCTGTGTCTGGGGGCAGGT	3657103	3657203	3657053	3657105	1	JH603240.1	ENSFALG00000012622.1	3573135	3669094	CACHD1	2643	666	148620	No_or_no_constitutive_exon
GGTTATCACCCCAGTGTTAACAAACTTACACTCATTTTATGGGATTAAAGGT	3859813	3860168	3860218	3860166	-1	JH603240.1	ENSFALG00000022493.1	3859813	3868005	None	2643	666	148620	No_or_no_constitutive_exon
CGACAATAACCCCCCCGCTTTGCTCCCCCCTCGTGTGCTGGGGGCTGCAGGT	4177959	4178115	4177909	4177961	1	JH603240.1	ENSFALG00000012810.1	4160685	4189966	SGIP1	2643	666	148620	No_or_no_constitutive_exon
TTAAATAATCCCCCACCTCACACCTTTGCTGTATTTCTCCCCGGGGGCAGTG	4201278	4201430	4201480	4201428	-1	JH603240.1	ENSFALG00000012813.1	4195819	4213605	WDR78	2643	666	148620	No_or_no_constitutive_exon
AGGGAAAGGAAAGGAGCACCCAGGGAAAGGAAAGGAACATCCAGGGAAAGGA	4378956	4379886	4378906	4378958	1	JH603240.1	ENSFALG00000019141.1	4377551	4379886	None	2643	666	148620	No_or_no_constitutive_exon
CAGGAGGAGTGTGGGGACACTGCTGACCCTGTCCTGTCTCCACGGGACAGCT	2705529	2705647	2705479	2705531	1	JH603241.1	ENSFALG00000000959.1	2695116	2713289	RNF157	2643	666	148620	No_or_no_constitutive_exon
TTTCAGGATGCTGTTCTTGAACTTAAGCCCAGCACTGGGTGAGGATGGAGGA	2973327	2973836	2973886	2973834	-1	JH603241.1	ENSFALG00000018182.1	2973327	2976852	None	2643	666	148620	No_or_no_constitutive_exon
GTCCCAGCTCAGTTATAGGAATATACGTTCTATGTTTCCTTAGGGTGCAGGA	3130615	3130905	3130955	3130903	-1	JH603241.1	ENSFALG00000001109.1	3130615	3166008	MYO15B	2643	666	148620	No_or_no_constitutive_exon
GACCCACAGAGCCCAACGCCGGGGTGACCGTGCGCTCTCCCTGGGGGCAGGT	3714675	3714887	3714625	3714677	1	JH603241.1	ENSFALG00000001279.1	3699750	3719811	GRIN2C	2643	666	148620	No_or_no_constitutive_exon
AAAAGGGGCTTTCAGACCCCCCCTCACCCTTCCTCCTGTTGGTGGGGCAGGA	3718857	3719045	3718807	3718859	1	JH603241.1	ENSFALG00000001279.1	3699750	3719811	GRIN2C	2643	666	148620	No_or_no_constitutive_exon
CATTTCTCTGTTTCATCTGGTGCTTTCTGTCCTCTCTTTGGGGTGTGCAGAA	378933	379048	379098	379046	-1	JH603243.1	ENSFALG00000012723.1	333659	380188	None	2643	666	148620	No_or_no_constitutive_exon
CCCCTTAGGATGTGGATTGAAGGGGAGAGAAGAGCTTGGGATGAGACCAGCA	1259829	1260009	1260059	1260007	-1	JH603243.1	ENSFALG00000018449.1	1259829	1263665	None	2643	666	148620	No_or_no_constitutive_exon
CTGTCCATTATAATATTCCTTGTCTCTGCAATGCATCTTGGGACCAAAAGGA	4345921	4345948	4345871	4345923	1	JH603243.1	ENSFALG00000013352.1	4079163	4386772	ANK3	2643	666	148620	No_or_no_constitutive_exon
GGGGGGGGGGGGGGGGGGGGGGGGGGGGGGGGGGGGGGGGGGGGGGGAAGGG	4314558	4314677	4314508	4314560	1	JH603244.1	ENSFALG00000020740.1	4312221	4314677	None	2643	666	148620	No_or_no_constitutive_exon
TGCCCTCTGGCCCCACTCCCCCCCTCCTGCCGGCCCTGCTTGGGATGTAGTA	4180334	4180410	4180460	4180408	-1	JH603245.1	ENSFALG00000002183.1	4176375	4190468	TPM2	2643	666	148620	No_or_no_constitutive_exon
GAGCAGGAATAGAGCAGGAGCAGGGCAGGAGCAGGGCAGAAACAGGGCAGGA	2727683	2728056	2728106	2728054	-1	JH603246.1	ENSFALG00000019378.1	2727683	2729893	None	2643	666	148620	No_or_no_constitutive_exon
GGGGAGCCAGGATCCCCCCTGACCCTGCTCTTGCTGTGCCCTGGGAGCAGAT	3120442	3120553	3120603	3120551	-1	JH603246.1	ENSFALG00000002529.1	3094322	3134566	ABCA5	2643	666	148620	No_or_no_constitutive_exon
TGAGATGTTGGGATCTTGTGACACTGGGATGATGGGATGTTGGGATGTAGGG	4106459	4106737	4106409	4106461	1	JH603246.1	ENSFALG00000017146.1	4103590	4106737	None	2643	666	148620	No_or_no_constitutive_exon
TTTTGTCTGTTTCTCTCTCTCTCTCTCTCTCTCTCTTTGGTAATGGGCAGGT	1201378	1202892	1202942	1202890	-1	JH603247.1	ENSFALG00000006027.1	1201378	1207399	ZBTB20	2643	666	148620	No_or_no_constitutive_exon
TTGTGAGCTGTCCAAAACACAACCCATGTCCCCCTCTACTTTGGGCAAAGCT	3520296	3521690	3521740	3521688	-1	JH603247.1	ENSFALG00000006057.1	3520296	3540837	ARHGAP31	2643	666	148620	No_or_no_constitutive_exon
TTTTTTTTTTTTTTAAGCGGGGGGGGGGGGGGGGGGGGGGGGGGGGGGAGCC	3840518	3840606	3840468	3840520	1	JH603248.1	ENSFALG00000011452.1	3832038	3843493	None	2643	666	148620	No_or_no_constitutive_exon
CAGGCCCCTCAACCGGGCATGGGCAGGCACCACAGGGCGCAGGTGGGCAGGA	57845	58033	58083	58031	-1	JH603249.1	ENSFALG00000002331.1	47368	78788	CELSR2	2643	666	148620	No_or_no_constitutive_exon
TGGGTCGGTGGGGCTGTGGGCATGGGCTGGCGGTGACGGGGTGGGTGCAGCT	53917	54092	54142	54090	-1	JH603249.1	ENSFALG00000002331.1	47368	78788	CELSR2	2643	666	148620	No_or_no_constitutive_exon
TGCTGATAAGTATTGTGTCCCCACAGGGAGGATTCAGGGCTGGCAGGCAGCC	50218	50289	50339	50287	-1	JH603249.1	ENSFALG00000002331.1	47368	78788	CELSR2	2643	666	148620	No_or_no_constitutive_exon
CAGTGTGGTCCCCACTCAGCCGAGCCCCTGCCTGCCCTTGCAGGGTGCAGTA	1647433	1647473	1647523	1647471	-1	JH603249.1	ENSFALG00000002748.1	1646925	1697705	CACNA1S	2643	666	148620	No_or_no_constitutive_exon
GGGGGGGGGGGGGGGGGGGGGGGGGGGGGGGGGGGGGGGGGCCAGGGCAGGG	3446368	3446975	3447025	3446973	-1	JH603249.1	ENSFALG00000003698.1	3446368	3455759	ZNF76	2643	666	148620	No_or_no_constitutive_exon
GAGGCGCTGCGCAAGGACAAGGGGCTGCGCCTCACCATCATGGTGGGCAGGC	4130802	4131028	4130752	4130804	1	JH603249.1	ENSFALG00000003910.1	4124160	4134750	APOBEC2	2643	666	148620	No_or_no_constitutive_exon
GGGCCGAGTGATGGCAGCCCCAAACAGTGCCCAGCACGGCCACGGGGCAGCC	945624	945713	945763	945711	-1	JH603251.1	ENSFALG00000010819.1	945624	959233	None	2643	666	148620	No_or_no_constitutive_exon
TGAACCATAATTGAAATAATACTTTTTTTCTTTTCTTTGGGAAATAATAGCT	3838121	3838165	3838071	3838123	1	JH603251.1	ENSFALG00000011086.1	3818728	3892535	IPO11	2643	666	148620	No_or_no_constitutive_exon
TGGGTATTTACTAGTGTGTTTTTTGTCACTTTTTTCTTTCCCACGGGAAGGC	2596225	2596405	2596455	2596403	-1	JH603252.1	ENSFALG00000006707.1	2583663	2641142	ROCK2	2643	666	148620	No_or_no_constitutive_exon
CAGAGTTAAAAATCTGCCAGTATTACTAATGGTAAAGTGTGGGCCAACAGGA	2698430	2698619	2698669	2698617	-1	JH603253.1	ENSFALG00000001696.1	2681845	2699674	IL13RA1	2643	666	148620	No_or_no_constitutive_exon
CAGCGGCATTGCCACGTGCTGGTGGCTCACTGGCTGCTCTGGGTTGGCAGGA	492768	492978	493028	492976	-1	JH603254.1	ENSFALG00000007811.1	489964	496901	METTL13	2643	666	148620	No_or_no_constitutive_exon
GCAGAAGCAGAGTTTTCTGCTGTGCTGACATCAGTGTGTTGTGGGTGCAGGT	912059	912231	912009	912061	1	JH603254.1	ENSFALG00000007888.1	904058	918777	SCYL3	2643	666	148620	No_or_no_constitutive_exon
TGGGGGCATCCGTGCCACCACGAGCTGCTGACAGGCTGTGCTGGGGACAGGA	1821404	1821570	1821620	1821568	-1	JH603254.1	ENSFALG00000008020.1	1801788	1915313	CACNA1E	2643	666	148620	No_or_no_constitutive_exon
GTCTAATCCCTGTTATTTTTTCCTAATCCCGCTCCCCGCTGGGGCCGCAGGG	1999233	1999337	1999387	1999335	-1	JH603254.1	ENSFALG00000008047.1	1998439	2000609	None	2643	666	148620	No_or_no_constitutive_exon
CCCTTCCTTTCTTCACATCTCCTCGCCCTCTATCTGTGTTGGGAACTCAGGC	298717	298810	298667	298719	1	JH603258.1	ENSFALG00000012789.1	250954	316789	LRRFIP1	2643	666	148620	No_or_no_constitutive_exon
TGATTGTCCTTTTATTTCTCCTTGTGCTTGTCTTCTTTGGGGAGCTGCAGGA	2684515	2684650	2684700	2684648	-1	JH603258.1	ENSFALG00000013122.1	2593717	2710354	UNC80	2643	666	148620	No_or_no_constitutive_exon
GCTCCACTTCTGGCCACTGACCCGAGCTTGCTCCTCTCCCCCGGGGGCAGCT	3315374	3315619	3315669	3315617	-1	JH603258.1	ENSFALG00000013331.1	3310746	3326614	ITGB2	2643	666	148620	No_or_no_constitutive_exon
TGTTTCTATATGACAGTCTTCTCTCTCTACTCCTTTCCTACCTGGGAAAGGT	486751	486965	486701	486753	1	JH603259.1	ENSFALG00000004517.1	456458	497107	CLCN1	2643	666	148620	No_or_no_constitutive_exon
TAAGAAAAAACATTTGTTTTACTTCTTTTTTCCCATGTTCCGGAGGGCAGAC	2430048	2430235	2429998	2430050	1	JH603259.1	ENSFALG00000005110.1	2428325	2435749	DUSP12	2643	666	148620	No_or_no_constitutive_exon
GATGCTCTGAGGCCTTTCATCCTTCTGACTGCAGACTGTTTGGGTGACAGAT	474913	475033	474863	474915	1	JH603262.1	ENSFALG00000006468.1	428910	491955	EGF	2643	666	148620	No_or_no_constitutive_exon
ACTCTGTGTGTGTTTGAACTTTGTGATTTTTGTGGGGGTGTTGGGAAAAGGA	2374830	2374990	2374780	2374832	1	JH603262.1	ENSFALG00000006627.1	2228063	2425391	EPHA5	2643	666	148620	No_or_no_constitutive_exon
AGGGGTACCCCCCAGGCTCCCCCATGACAGGGGGTTGTGTGGGGGCCCAGGC	1763209	1763296	1763159	1763211	1	JH603264.1	ENSFALG00000004028.1	1760481	1763874	PNKD	2643	666	148620	No_or_no_constitutive_exon
GAGCTGGAGGGGTGCCTGTTTGCTGAGAGGCTGGCGGGGGGGGGCTGCAGGG	1765373	1765586	1765323	1765375	1	JH603264.1	ENSFALG00000004038.1	1765050	1767748	CATIP	2643	666	148620	No_or_no_constitutive_exon
AGGAGGTCCAGGAGAAAGAAATCTCTGCAGAGTCTGAAGCTCGTGGGAAGGA	2530629	2530668	2530579	2530631	1	JH603264.1	ENSFALG00000004334.1	2525154	2554917	SLC4A3	2643	666	148620	No_or_no_constitutive_exon
GCTGCAGGCGGCGGGGGGGGGGGGGGGGGGGGGGGGGGGGGGGGGGGCAGGC	3242589	3243042	3242539	3242591	1	JH603264.1	ENSFALG00000004466.1	3236797	3243042	TBR1	2643	666	148620	No_or_no_constitutive_exon
GGGGTTAAACAGGGCACAGGGGTTAAAACAGGAAACAGGGGTTAAAACAGGA	2212463	2212833	2212883	2212831	-1	JH603265.1	ENSFALG00000021937.1	2212463	2214476	None	2643	666	148620	No_or_no_constitutive_exon
CACCCACCGTGACTGCAGGTGTGGCTGAGCTCCGGGAGCGCAGGGAGCAGCA	612752	613722	612702	612754	1	JH603268.1	ENSFALG00000016332.1	612537	613722	None	2643	666	148620	No_or_no_constitutive_exon
CCCCCCCCCCCCCCCCCCCCCCCCCCCCCCCCCGGGACACTCGGGAACAGGG	1513763	1516622	1516672	1516620	-1	JH603268.1	ENSFALG00000017315.1	1513763	1518538	None	2643	666	148620	No_or_no_constitutive_exon
AGGGACACTCGGGAGATGGGACATTTGGGAACAGGGACACTCGGGAACAGGG	1516351	1516383	1516433	1516381	-1	JH603268.1	ENSFALG00000017315.1	1513763	1518538	None	2643	666	148620	No_or_no_constitutive_exon
GGGACACTCGGGAACAGGGACATTTGGGAGATGGGACACTTCGGGAACAGGG	1513763	1515966	1516016	1515964	-1	JH603268.1	ENSFALG00000017315.1	1513763	1518538	None	2643	666	148620	No_or_no_constitutive_exon
AGGGACACTCGGGAACAGGGACACTCGGGAACAGGGACACTCGGGAACAGGG	1513763	1515790	1515840	1515788	-1	JH603268.1	ENSFALG00000017315.1	1513763	1518538	None	2643	666	148620	No_or_no_constitutive_exon
GGGAATTGTTGAACTCTAAGTTTGGGAATTGTGAGGGAGAAGTTGGGAAGTG	3109175	3109242	3109125	3109177	1	JH603270.1	ENSFALG00000005814.1	3102704	3110828	None	2643	666	148620	No_or_no_constitutive_exon
GGAAAGACAATTTGTTTATCTGTCTTTTTTAAACTTGGGTAAAAATGTAGAC	79520	79628	79678	79626	-1	JH603271.1	ENSFALG00000003098.1	65366	86677	PAK2	2643	666	148620	No_or_no_constitutive_exon
TAAGTAACCAGTGTTAGTAAGTCATGTCTCCATTTCTGCATGCTGGGAAGGT	696526	696667	696476	696528	1	JH603271.1	ENSFALG00000003450.1	693032	709818	PASK	2643	666	148620	No_or_no_constitutive_exon
GGGGGGGGGGGGGGGGGGGGGGGGGGGGGGGGGGGGGGGGGGGGGGGAAGGG	941321	941615	941665	941613	-1	JH603272.1	ENSFALG00000020295.1	941321	943379	None	2643	666	148620	No_or_no_constitutive_exon
ACGTGGTGTTGGCTTTGTTCCCTCTGCCCCTGCTGCCTGTGGGGACGCAGGC	512430	512598	512648	512596	-1	JH603273.1	ENSFALG00000008083.1	505652	543425	JADE1	2643	666	148620	No_or_no_constitutive_exon
GTCTAATCTTAGAAAATAAACCCTCTATTTTCCTTTTCTGGGGAGAAAAGAC	703285	703424	703474	703422	-1	JH603273.1	ENSFALG00000008119.1	694289	710836	ABHD18	2643	666	148620	No_or_no_constitutive_exon
TCTCTTCTCCCCCTCTCTCTCCTTACCTTGCTACCACTATTGGGATGTAGAG	2360562	2360611	2360661	2360609	-1	JH603274.1	ENSFALG00000011049.1	2338211	2404309	SNAP25	2643	666	148620	No_or_no_constitutive_exon
CCCCGGGCGCGGCCGGCTCGGCGCCGTCCGGCCCGGCCCTGGGGCTGCAGTG	226943	227039	227089	227037	-1	JH603275.1	ENSFALG00000009202.1	226943	227874	RNF222	2643	666	148620	No_or_no_constitutive_exon
GGGGGGGGGGGGGGGGGGGGGGGGGGGGGGGGGGGGGGGGGGGGGGGGAGGG	792797	792832	792747	792799	1	JH603275.1	ENSFALG00000009437.1	779339	795248	None	2643	666	148620	No_or_no_constitutive_exon
AGGGAAGTTTCAGGGAAGGGAAGTTTCAGGGAAGGGAAGTTTCAGGGAAGGG	194916	195397	195447	195395	-1	JH603277.1	ENSFALG00000016937.1	194916	196367	None	2643	666	148620	No_or_no_constitutive_exon
CCCCCCCCCCCCCCCCCGCGCTGCCTCCGCGGGTGCGGTGCGGTGGGCAGAC	1587170	1587358	1587120	1587172	1	JH603277.1	ENSFALG00000009069.1	1579767	1589710	NR2F1	2643	666	148620	No_or_no_constitutive_exon
ATCCAGTGCAAATGCTCAGTTTTTCTCTCTGTCCTGGGCCCACGGAGCAGAG	874304	874408	874254	874306	1	JH603280.1	ENSFALG00000007369.1	871221	885004	None	2643	666	148620	No_or_no_constitutive_exon
TATCCTCTTTGCTTCTCCATCTGGCTTTCTGCTTCTTGGGATGACTGAAGAT	799059	799092	799142	799090	-1	JH603281.1	ENSFALG00000010685.1	788632	885692	PPFIBP2	2643	666	148620	No_or_no_constitutive_exon
CAAAGCCTGTAGCAGTTCCCTCCTTTTACCAGCACCCTTTGTATGGGCAGGT	149238	149342	149188	149240	1	JH603283.1	ENSFALG00000013692.1	106685	151927	BAZ1B	2643	666	148620	No_or_no_constitutive_exon
TCCCCACACTTGGAGGTTTCCCACCCATAGGGTTTTGAGGGGGGTTGGAGGG	279666	279737	279787	279735	-1	JH603283.1	ENSFALG00000021513.1	279666	280767	None	2643	666	148620	No_or_no_constitutive_exon
GGTTCCTCCAAGCCCCATGCAACCTGGCTTTCAACACTTCCTGGGATGAGGA	398025	398035	398085	398033	-1	JH603283.1	ENSFALG00000013749.1	376675	442850	TSPOAP1	2643	666	148620	No_or_no_constitutive_exon
TTTGCTCTCTAGTCCAGGTGAGCAGGAGCAGGGAGAGAGGTGGGCAGCAGGA	391187	391435	391485	391433	-1	JH603283.1	ENSFALG00000013749.1	376675	442850	TSPOAP1	2643	666	148620	No_or_no_constitutive_exon
TGTCCCAGTATTTCCATCTAAGAATATTTTCTTTTTCTCCTGCAGGGCAGAA	387807	387906	387956	387904	-1	JH603283.1	ENSFALG00000013749.1	376675	442850	TSPOAP1	2643	666	148620	No_or_no_constitutive_exon
GCCGAGCCTGGGGCAGAGCTGTCCCCGGCGCGGGCGGAGCGGGGGCTCAGGG	754130	754215	754080	754132	1	JH603283.1	ENSFALG00000013771.1	743797	773403	ELN	2643	666	148620	No_or_no_constitutive_exon
CCCCCCCCCCCCCCCCCCCCCCCCCCCCCCCCCCCCCCCGCGGGGCGCAGGG	137673	137794	137623	137675	1	JH603284.1	ENSFALG00000001660.1	133888	145817	LRFN5	2643	666	148620	No_or_no_constitutive_exon
GCAGTGTGCAAAGCCCCTCCTGCACCTCTCACCCTGCCGTGTGTGGGCAGGG	947044	947228	947278	947226	-1	JH603284.1	ENSFALG00000001710.1	946042	956555	None	2643	666	148620	No_or_no_constitutive_exon
TTTTTTTTTTTTTTGTTTTTTTTTTTTTTTTTTTTTTTTTGGGATCGCAGGC	1261499	1261677	1261727	1261675	-1	JH603284.1	ENSFALG00000001724.1	1228495	1403906	MDGA2	2643	666	148620	No_or_no_constitutive_exon
CCCCCAGGGCTGTGTGTGGATCAGGACAGGGCTGTGTGGGATCAGAACAGGG	2545211	2547657	2547707	2547655	-1	JH603284.1	ENSFALG00000001920.1	2545211	2549891	None	2643	666	148620	No_or_no_constitutive_exon
GTAGATAAAATCGCCTTTCTCACTCTTTGCTGGCTTTGTCACTGGGACAGGG	32358	32517	32567	32515	-1	JH603286.1	ENSFALG00000003539.1	674	38535	None	2643	666	148620	No_or_no_constitutive_exon
AAAATAATGGAGAAAGGTCCAGTAGTGCACATGAGACATGGGACATTGAGGT	1012977	1013081	1013131	1013079	-1	JH603286.1	ENSFALG00000003752.1	1004808	1013538	None	2643	666	148620	No_or_no_constitutive_exon
TGTCTTTAGGCCTAAGTTGCCTGCCTCTCCTTTCCTTTTTGGGCCAGCAGGT	1464012	1464147	1463962	1464014	1	JH603286.1	ENSFALG00000003803.1	1454035	1469980	DDX11	2643	666	148620	No_or_no_constitutive_exon
ATGTAATTGCTGAGGTCCTGTTTCACTCTGTGTTTCTGGGGGGAGGACAGAA	2082974	2083111	2083161	2083109	-1	JH603286.1	ENSFALG00000003961.1	2080640	2093626	RAD52	2643	666	148620	No_or_no_constitutive_exon
GATGTGCTTGAAGAATTTATTGGCCTGTTTTCCTAGCTGGGTTGAAGAAGTT	1882499	1884196	1884246	1884194	-1	JH603287.1	ENSFALG00000018785.1	1882499	1886437	None	2643	666	148620	No_or_no_constitutive_exon
GGGGGGGGGGGGGGGGGGGGGGGGGTGCGGGAGCAGCGGTGCGGGAGCAGGG	2525071	2525760	2525021	2525073	1	JH603287.1	ENSFALG00000017388.1	2524336	2525760	None	2643	666	148620	No_or_no_constitutive_exon
AGAAAGATTAAGATTCTTTTTCTTTTGTTTCCCTTTTATGGGGGGTTAAGTC	1012314	1012402	1012264	1012316	1	JH603288.1	ENSFALG00000013823.1	991456	1016770	MLLT1	2643	666	148620	No_or_no_constitutive_exon
TGCTCAGATGTAGCATTGCTTTAATTGTGAATATTTTTGGGATGTAATAGGT	1421887	1422046	1421837	1421889	1	JH603288.1	ENSFALG00000013857.1	1418439	1425474	HAUS8	2643	666	148620	No_or_no_constitutive_exon
GGGGGGGTCCCCGGGGGGGGGGGGGGGGGGGGGGGGGGGGGGGGGGGCAGGC	1967405	1968681	1967355	1967407	1	JH603288.1	ENSFALG00000022666.1	1966219	1968681	None	2643	666	148620	Yes
GCTGTCCGGCATCGGCTACAGCCTGTCCAGGGACTACGAGCGGGCGGCAGGA	1396872	1397172	1397222	1397170	-1	JH603290.1	ENSFALG00000001046.1	1215523	1397995	OBSCN	2643	666	148620	No_or_no_constitutive_exon
GTCAGAAGCCATCATGACCACACTGGGGTAAGTGATTGGATATATGGGAGAA	1277454	1277556	1277606	1277554	-1	JH603290.1	ENSFALG00000001046.1	1215523	1397995	OBSCN	2643	666	148620	No_or_no_constitutive_exon
TGCAGCTGGAAACAATTCCATGACTTTTCCCCTTCAAATTTTGGGAACAGGT	465902	466009	466059	466007	-1	JH603292.1	ENSFALG00000011804.1	437800	484276	LRGUK	2643	666	148620	No_or_no_constitutive_exon
CAAGGGGCGGGGTTACAATGGTGGACGGAAGGAACGAGAACAAGGGGCAGGT	1666282	1666959	1666232	1666284	1	JH603292.1	ENSFALG00000022381.1	1665574	1666959	None	2643	666	148620	No_or_no_constitutive_exon
ACTGTGTCAGTGTCTGCCTGCTTGTTTTTTGGTGCATACTGGGGAGCCAGAC	1960611	1960775	1960561	1960613	1	JH603292.1	ENSFALG00000011884.1	1943604	1977588	None	2643	666	148620	No_or_no_constitutive_exon
GGGGGGGGGGGGGGGGGGGGGGGGGGGGGGGGGGGGGGGGAGAGGGAGAGGG	539633	539833	539583	539635	1	JH603293.1	ENSFALG00000019779.1	537898	539833	None	2643	666	148620	No_or_no_constitutive_exon
GGAATAACAGACCTTGCCACAGCCATGGCTTCAGCCTGTGAGGGTGGCAGTA	1797884	1798029	1797834	1797886	1	JH603294.1	ENSFALG00000013490.1	1796137	1799164	None	2643	666	148620	No_or_no_constitutive_exon
GGGGGGGGGGGGGGGGGGGGGGGGGGGGGGGGGGGGGGGGGGGGGGGAAGGG	1981990	1982082	1982132	1982080	-1	JH603295.1	ENSFALG00000016471.1	1981990	1983195	None	2643	666	148620	No_or_no_constitutive_exon
TATTTGTAAGAACGTCTTCTAATATGATTTTTCTTCTCTTTGGGGGATAGCA	49218	49444	49168	49220	1	JH603297.1	ENSFALG00000012895.1	988	52100	NCOA3	2643	666	148620	No_or_no_constitutive_exon
CAGTGCCGGTCCCTGGCTGAGCTGGAGGGGTGGCAGTGGGGCTGAGGGAGCT	600801	600878	600928	600876	-1	JH603297.1	ENSFALG00000020212.1	600801	605166	None	2643	666	148620	No_or_no_constitutive_exon
GGGGGGGGGGGGGGGGGGGGGGGGGGGGGGGGGGGGGGGGGGGGATCCAGGG	2036062	2036205	2036255	2036203	-1	JH603297.1	ENSFALG00000020736.1	2036062	2037553	None	2643	666	148620	No_or_no_constitutive_exon
AGACAAATAACAATATAATTCAAAATGACAAAGTCACCATGGGACAGGAGGT	22142	22324	22374	22322	-1	JH603298.1	ENSFALG00000021988.1	22142	23035	None	2643	666	148620	No_or_no_constitutive_exon
ATCTTTAAGGTCCCTTCCAACCTCTTAACATTCTATGACTGTGTGGGCAGGG	510878	510893	510828	510880	1	JH603298.1	ENSFALG00000009757.1	509705	522311	PIGO	2643	666	148620	No_or_no_constitutive_exon
GGGGGGGGGGGGGGGGGGGGGGGGGGGGGGGGGGGGGGGGGGGGGGGCAGGA	1982778	1983006	1983056	1983004	-1	JH603298.1	ENSFALG00000017133.1	1982778	1984149	None	2643	666	148620	No_or_no_constitutive_exon
CCCCCCCCAGGGACACAGGGACACAGGGACACAGGGACACAGGGACACAGGG	463549	463651	463499	463551	1	JH603299.1	ENSFALG00000019467.1	462078	463651	None	2643	666	148620	No_or_no_constitutive_exon
ATGTCACACTGGGAGTGAGAGCCCAGCTGATGGAACTCTGGGGGTTGCAGGT	665989	666114	665939	665991	1	JH603299.1	ENSFALG00000011176.1	643702	727547	DOCK5	2643	666	148620	No_or_no_constitutive_exon
TATATTACTGCAAAGATTTGAAGTATTTTTTCTTTATTTTTGGGATGAAGAT	2038463	2038617	2038413	2038465	1	JH603302.1	ENSFALG00000003605.1	2003255	2065144	AGTPBP1	2643	666	148620	No_or_no_constitutive_exon
AGCCTTTAACACTGTTCCCCTTGACGGGGTTATTTGTCCTTGGGTTAAAGGG	1139773	1139912	1139723	1139775	1	JH603304.1	ENSFALG00000012964.1	1138583	1145237	HNRNPH3	2643	666	148620	No_or_no_constitutive_exon
CGTGGGGCTTCTCCTGACGCTCTTGGTGTCCTGGCAGGGCTGGAGTACAGTG	2028640	2028849	2028899	2028847	-1	JH603304.1	ENSFALG00000013380.1	2010327	2030439	UNC5B	2643	666	148620	No_or_no_constitutive_exon
TTTGTAGTAATGCAAACTCATAAATATCTTCTCTCTTGTGTGGGATACAGGC	523850	524092	524142	524090	-1	JH603306.1	ENSFALG00000002635.1	519498	537407	RECQL	2643	666	148620	No_or_no_constitutive_exon
TTCATTCTGTCATCCTTATTTATTCGTATTTCTCTTTTGGGGGCACATAGGA	172604	173673	173723	173671	-1	JH603307.1	ENSFALG00000005308.1	9484	201690	PAPPA	2643	666	148620	No_or_no_constitutive_exon
CATTCCACGGACACACTGCTGAACATCCTTCTTTTCCCAGGGCAGGGCAGGT	1120322	1120357	1120407	1120355	-1	JH603307.1	ENSFALG00000005502.1	1106226	1160510	None	2643	666	148620	No_or_no_constitutive_exon
TTCAGGGAAGTTCAGGGAAGTTCAAGGAAGGGAAGTTCAGGGAAGTTCAGGG	1210151	1210355	1210405	1210353	-1	JH603309.1	ENSFALG00000020381.1	1210151	1211303	None	2643	666	148620	No_or_no_constitutive_exon
TTCGACTCCAGAAAAGAAACTACTATTCCCTTTCTCGTTGGGGCAAGCAGTG	733904	734210	734260	734208	-1	JH603310.1	ENSFALG00000019213.1	733904	735964	None	2643	666	148620	No_or_no_constitutive_exon
GGAAAAGCCCCCGACGGGCTCCGCGTAGCTGGCGGCGCTGCAGCAGGGAGGA	711524	711884	711474	711526	1	JH603312.1	ENSFALG00000017816.1	710714	711884	None	2643	666	148620	No_or_no_constitutive_exon
TTCTCTCGTTTCCTGGCGCGCGTCCCGCCGGCTGCGGATGGGGACGGCAGGC	982656	982813	982606	982658	1	JH603312.1	ENSFALG00000008287.1	981913	1020054	ANKRD17	2643	666	148620	No_or_no_constitutive_exon
GCGCCTCGGCCGTGCCGGAGCTCTGAGCTTTTGTTTTCCTCTCGGGAAAGGT	1022239	1022403	1022189	1022241	1	JH603312.1	ENSFALG00000008325.1	1021278	1028466	COX18	2643	666	148620	No_or_no_constitutive_exon
GGGGGGGGGGGGGGGGGGGGGGGGGCCACCGGGAGCCCCGGGCCACGGAGCA	397596	398083	397546	397598	1	JH603316.1	ENSFALG00000017791.1	397228	398083	None	2643	666	148620	No_or_no_constitutive_exon
GGGGGGGGGGGGGGGGGGGGGGGGGGGGGGGGGGGGGGGGGGGGGAGGAGGT	1125496	1125649	1125699	1125647	-1	JH603316.1	ENSFALG00000017614.1	1125496	1127807	None	2643	666	148620	No_or_no_constitutive_exon
AATTCATTTAGAGCAGCACTTGGACTCCAGGAAAATGATGGAAAGGGCAGAG	619857	619958	620008	619956	-1	JH603317.1	ENSFALG00000016864.1	619857	621465	None	2643	666	148620	No_or_no_constitutive_exon
GGGTGGGGGGCAGCAGGTGCCTGTGACACTGGCGTGGGGCCAGGCAGCAGCA	1672404	1673998	1674048	1673996	-1	JH603317.1	ENSFALG00000011926.1	1666090	1675882	SHROOM4	2643	666	148620	No_or_no_constitutive_exon
GGTGGGCAGGGAAGCTGACATGCCCTGGGTTGGTGTTGGCAGGGTGTCAGGA	1669415	1669824	1669874	1669822	-1	JH603317.1	ENSFALG00000011926.1	1666090	1675882	SHROOM4	2643	666	148620	No_or_no_constitutive_exon
GGCGCTTGTTCGTGGCCCGGTATCAGCCCCGTACCCGTGGCAGGGTGAAGTT	623918	623988	624038	623986	-1	JH603319.1	ENSFALG00000009546.1	623503	624010	None	2643	666	148620	No_or_no_constitutive_exon
CACACGGGACCCCAGCACATTCCCTGACCCTCCTCCTCCCCGGGGTGCAGAG	738220	738358	738408	738356	-1	JH603319.1	ENSFALG00000009603.1	734788	757318	SRRM3	2643	666	148620	No_or_no_constitutive_exon
CCCCAGCCCCGTGCTGCTGCCTGACTCTTTGCTGTCTGTTGGGATTGCAGGA	660246	660426	660476	660424	-1	JH603324.1	ENSFALG00000007294.1	647702	665160	PIK3CD	2643	666	148620	No_or_no_constitutive_exon
GGGGGGGGGGGGGGGGGGGGGGGGGGGGGGGGGGGGGGGGGGGGCTGCAGTT	1366877	1367057	1366827	1366879	1	JH603324.1	ENSFALG00000007414.1	1342247	1370916	None	2643	666	148620	No_or_no_constitutive_exon
GCAGAAGGACAGAAGCGGGAGCAGGGCAGGGATGGAAGCAGCAGGGACAGAA	1429200	1430977	1431027	1430975	-1	JH603324.1	ENSFALG00000018688.1	1429200	1431495	None	2643	666	148620	No_or_no_constitutive_exon
GGGGGGGGGGGGGGGGGGGGGGGGGGGGGGGGGGGGGGGGGGGGCGGCAGAA	179420	179870	179920	179868	-1	JH603325.1	ENSFALG00000002612.1	179420	192801	ZNF821	2643	666	148620	No_or_no_constitutive_exon
AAGACACCAAGGTGTGTCTTGTGAAATAAGTCAGTAGTTGAGGGGTTTAGGC	947622	947643	947693	947641	-1	JH603325.1	ENSFALG00000002757.1	944988	947861	CYB5B	2643	666	148620	No_or_no_constitutive_exon
AGTGTTTTGGGTGTATTTTAAAGCCTGAAGTTTTCTCTTTGTGGGTGCAGTG	1111247	1111324	1111197	1111249	1	JH603325.1	ENSFALG00000003051.1	1103429	1133788	FANCA	2643	666	148620	No_or_no_constitutive_exon
TCATCACCCTCGATTTTTCACATCTTTCTCTCATTCCTGGGGTGAGGCAGCC	1114914	1115003	1114864	1114916	1	JH603325.1	ENSFALG00000003051.1	1103429	1133788	FANCA	2643	666	148620	No_or_no_constitutive_exon
GGGTGCGCAGCGTGTTGGCTGCTAACTGAGCCGGGCCCGTGGGGCAACAGGT	194818	195049	194768	194820	1	JH603327.1	ENSFALG00000006429.1	192418	195049	NKX6-3	2643	666	148620	No_or_no_constitutive_exon
AGGGACAGAGGGACAGGGCAGAGGGACAGAGGGACAGAGGGACAGGGCAGAG	782968	784314	782918	782970	1	JH603327.1	ENSFALG00000022393.1	782638	784314	None	2643	666	148620	No_or_no_constitutive_exon
CTCCTGGCTGTGAACTCACTGCTCTCATTTCTCTTCCTGAGGGGTTGTAGGT	1541087	1541179	1541037	1541089	1	JH603328.1	ENSFALG00000012779.1	1531652	1553356	L3MBTL1	2643	666	148620	No_or_no_constitutive_exon
TCTTTTTGTTTGGTTGGTTGGTTTTGTTTGTTATTTTTTTGTGAGGGAAGGT	112817	113019	112767	112819	1	JH603331.1	ENSFALG00000011694.1	80392	125152	FASN	2643	666	148620	No_or_no_constitutive_exon
CCACAGCAAATGGCTGTGTGTGGAGCGGAACACGTCTCTCTGTGGGGCAGGT	428916	429044	429094	429042	-1	JH603331.1	ENSFALG00000011945.1	288732	437640	None	2643	666	148620	No_or_no_constitutive_exon
TCCTGCTTGAACTGTGTTTATTTTTTTGTCCTCCCCTGTGTGTGGGGCAGGT	812008	812161	811958	812010	1	JH603331.1	ENSFALG00000012461.1	805463	846823	RNF213	2643	666	148620	No_or_no_constitutive_exon
GGGGGGGGGGGGGGGGGGGGGGGGGGGGGGGGGGGGGGGGGGGGGTACAGGT	874313	874604	874263	874315	1	JH603331.1	ENSFALG00000012505.1	871392	874604	None	2643	666	148620	No_or_no_constitutive_exon
TGGGGCCGGGGAAGATGGAGACAGACACCGAGTGGGGATGAGGGAGGCAGGG	1024120	1024307	1024357	1024305	-1	JH603331.1	ENSFALG00000021985.1	1022372	1028452	None	2643	666	148620	No_or_no_constitutive_exon
CGCGGGGCCGAGGGGTACCTGCTGCAGGAGGAGCCCCCCCAGCCGGGCAGCC	1080583	1081109	1081159	1081107	-1	JH603331.1	ENSFALG00000012592.1	1076740	1088278	AATK	2643	666	148620	No_or_no_constitutive_exon
ATTCCAGGTGATTCCACCACCTTTTCATCATGTTTTTTCTGCTGGGGCAGGG	1110267	1110405	1110455	1110403	-1	JH603331.1	ENSFALG00000012596.1	1104438	1113895	CEP131	2643	666	148620	No_or_no_constitutive_exon
GGGGGGGGATGGAGCAGGGATGGAGCAGGGATGGAGCAGGGATACAGCAGGG	1130214	1130985	1130164	1130216	1	JH603331.1	ENSFALG00000012612.1	1129186	1130985	None	2643	666	148620	No_or_no_constitutive_exon
GCAGGCAGGAGGGTGCCCCGTGCTGGGCTGATCCCTGACTGGGGTTGCAGGC	1459837	1459991	1460041	1459989	-1	JH603331.1	ENSFALG00000012923.1	1452014	1460950	COG1	2643	666	148620	No_or_no_constitutive_exon
TTTTAAAATCCCCTTTCTCTCCCAACATCTGCCTTCATTTTTGGGTAAAGAC	1008185	1008319	1008135	1008187	1	JH603332.1	ENSFALG00000008699.1	1007382	1170696	NBAS	2643	666	148620	No_or_no_constitutive_exon
GGGGGGGGGGGGGGGGGGGGGGGGGGGGGGGGGGGGGGGGGGGCTGGCAGCC	1082716	1082862	1082666	1082718	1	JH603334.1	ENSFALG00000005151.1	1081506	1082862	P2RY13	2643	666	148620	No_or_no_constitutive_exon
GGGGGGGGGGGGGGGGGGGGGGGGGGGGGGGGGGGGGGGGGGGATGAGAGAG	630091	630244	630294	630242	-1	JH603336.1	ENSFALG00000004636.1	608644	653505	URB1	2643	666	148620	No_or_no_constitutive_exon
CGTACATTGAATGCATTCTCTCCCTTTTCTTTTCCCCTGTTGGGGTGAAGGG	1405722	1405991	1405672	1405724	1	JH603336.1	ENSFALG00000004828.1	1387640	1424460	C2CD3	2643	666	148620	No_or_no_constitutive_exon
CCCCTGACCTTGTACCAAATCCTTTCCACTCCTGATGTATGGGGGAACAGCA	532295	532311	532361	532309	-1	JH603338.1	ENSFALG00000010861.1	441979	583271	KIF13B	2643	666	148620	No_or_no_constitutive_exon
TAGCTGTATATATTCAAACCTAGCTCTGTCTTTTTTTTTTTTTGGGAAAGGC	1174733	1175829	1174683	1174735	1	JH603338.1	ENSFALG00000016274.1	1173742	1175829	None	2643	666	148620	No_or_no_constitutive_exon
TGGGGGTTCACGGCAGGAGGATGTGTGTCTGCTGGGCTTTGTGGGTGCAGGG	373662	373703	373753	373701	-1	JH603339.1	ENSFALG00000000127.1	372649	384673	ADD2	2643	666	148620	No_or_no_constitutive_exon
GGGACAAAGGACACAGGGACACAGGGACACACAGGGACACAGGGACACAGGG	626023	627482	627532	627480	-1	JH603339.1	ENSFALG00000020652.1	626023	628765	None	2643	666	148620	No_or_no_constitutive_exon
GGGGCAGGGACACTCAGGGCAGGGACACTCAGGGCAGGGACACAGAGCAGGG	1123488	1127287	1127337	1127285	-1	JH603339.1	ENSFALG00000020702.1	1123488	1127852	None	2643	666	148620	No_or_no_constitutive_exon
TGGCACAGGACAGGACGGGGTGGCACAGGGTGAGGGTGGCACAGGGTGAGGG	1243875	1244466	1244516	1244464	-1	JH603339.1	ENSFALG00000020558.1	1243875	1245197	None	2643	666	148620	No_or_no_constitutive_exon
TTGTTGTTGCTCTGTGCTCTCTCCTGCTTTGCGCTCACCCCGGAGGGCAGGC	1425317	1425350	1425400	1425348	-1	JH603339.1	ENSFALG00000000304.1	1412922	1431548	LMAN2L	2643	666	148620	No_or_no_constitutive_exon
GGGCCGCGGCCCGCTCGGCTTCGCCGACCGGCAGCTGGGGGGACCGGCAGCT	856991	857039	856941	856993	1	JH603343.1	ENSFALG00000012898.1	856861	858700	EMC4	2643	666	148620	No_or_no_constitutive_exon
GTCCCTCCCTGGGAACACTGGTCCAGCCTGAGCTTCTTTTTGGGATGCAGGC	205616	206513	206563	206511	-1	JH603347.1	ENSFALG00000022171.1	205616	208056	None	2643	666	148620	No_or_no_constitutive_exon
TAAAAATAAATTACGTATTTTCACTTTGGTTTTTTTTTGGGAAAATTCAGTG	939150	939308	939100	939152	1	JH603350.1	ENSFALG00000012258.1	938053	969912	KIF18A	2643	666	148620	No_or_no_constitutive_exon
CCTTTGGAAGACCTTGCCATTGAGTTTTGGCCATGCCCAGGGAAGCTCAGGG	57305	57380	57430	57378	-1	JH603352.1	ENSFALG00000021882.1	57305	61682	None	2643	666	148620	No_or_no_constitutive_exon
TGGGGACCCCAGCTCCTGCCTGTGCCCTCACCCCCCACCTTGGGGCACAGAC	505547	505660	505497	505549	1	JH603352.1	ENSFALG00000011619.1	503824	506585	GIPC3	2643	666	148620	No_or_no_constitutive_exon
TAATCATCTCTTCTTCCTGCCTCTCCCCTGACCCTTCTCTGGGCCAGCAGGC	533886	534025	534075	534023	-1	JH603352.1	ENSFALG00000011633.1	525083	573251	PIP5K1C	2643	666	148620	No_or_no_constitutive_exon
CTTGGCACCGTGGGTCCAGGGTCCGCGGTGCTGATGCAGGGCTGGGGCAGGG	353550	353681	353500	353552	1	JH603356.1	ENSFALG00000011298.1	348790	354849	P2RX3	2643	666	148620	No_or_no_constitutive_exon
CCCCCCCCGGCGGGAGGCAGCGGCGCCTTCCTGGGGCTGGGGGAGCACAGCT	488361	488475	488311	488363	1	JH603356.1	ENSFALG00000011536.1	485951	493418	PKP3	2643	666	148620	No_or_no_constitutive_exon
AACACTTCCAGGGATGGGGCAGCCGCAGCTTCCCTGGGCAATCTGGGAAGCA	724629	724638	724688	724636	-1	JH603356.1	ENSFALG00000011806.1	722564	746483	MYRF	2643	666	148620	No_or_no_constitutive_exon
AAAGCTTCGGAGTGCCCCCATCTGGGACTGAGCAGTGTTTGGGATTGCAGCG	924223	924393	924173	924225	1	JH603356.1	ENSFALG00000011981.1	912337	925320	DDB1	2643	666	148620	Yes
CTCTGGGGGTCCCCCTGAGGACGCCACCCCTCTGACGCTGTGGGGGGCAGTC	1030422	1030470	1030372	1030424	1	JH603356.1	ENSFALG00000012176.1	1027714	1031310	CORO1B	2643	666	148620	No_or_no_constitutive_exon
CTGATGGACGTGGCTAACCGCAGGTGTGGGTGTGGCCAGCAACTGGGCAGGG	1090052	1090104	1090154	1090102	-1	JH603356.1	ENSFALG00000012298.1	1089742	1094896	ANKRD13D	2643	666	148620	No_or_no_constitutive_exon
TGTGGTGGGGCTGGAGAAAAGGTGTGGGATGTGGTGGGGGCTGAAAAAAGGT	1184064	1184283	1184014	1184066	1	JH603356.1	ENSFALG00000016331.1	1182558	1184283	None	2643	666	148620	No_or_no_constitutive_exon
TCAAAATCTGCAAGGCAATGGGGAAGTTTGGGGCTGTGGGTGCAGGGTAGGT	1194675	1195035	1195085	1195033	-1	JH603358.1	ENSFALG00000004924.1	1184302	1218890	None	2643	666	148620	No_or_no_constitutive_exon
TCCCTCTTGCGGTGTGTGGGTGCCAGAACCGCGCTGCTGTGGGGTTGCAGGA	494621	494818	494571	494623	1	JH603359.1	ENSFALG00000008938.1	454793	501435	RAD54L2	2643	666	148620	No_or_no_constitutive_exon
CCAGGCTGATGGGCTGTCTCTATACCCAACTTGGTGGGGAGGGCAGCCAGGC	145668	145888	145938	145886	-1	JH603360.1	ENSFALG00000005358.1	143657	160080	DNMT3B	2643	666	148620	No_or_no_constitutive_exon
TCCATTGTACTTTTTTTTTTTTTTTTGTTTATCAACACGTGGTGGGTAAGAC	191824	191939	191989	191937	-1	JH603360.1	ENSFALG00000019390.1	189778	193358	None	2643	666	148620	No_or_no_constitutive_exon
CCTGCTCTGTTTCCCCCTTGTCTTTTTGCATGGCGCTTTGGGACCAAAAGGA	438556	438586	438506	438558	1	JH603361.1	ENSFALG00000000997.1	196356	458677	ANK2	2643	666	148620	No_or_no_constitutive_exon
GGGACAGACAGACAGCACAGCTCTGGGAATGGTGGAGCTGGGACAGACAGAC	146639	152210	152260	152208	-1	JH603368.1	ENSFALG00000019043.1	146639	152798	None	2643	666	148620	No_or_no_constitutive_exon
GGGACAGACAGACAGCACAGCTCTGGGAATGGTGGAGCTGGGACAGACAGAC	152284	152288	152338	152286	-1	JH603368.1	ENSFALG00000019043.1	146639	152798	None	2643	666	148620	No_or_no_constitutive_exon
GGGACAGACAGACAGCACAGCTCTGGGAATGGTGGAGCTGGGACAGACAGAC	152245	152249	152299	152247	-1	JH603368.1	ENSFALG00000019043.1	146639	152798	None	2643	666	148620	No_or_no_constitutive_exon
GGGACAGACAGACAGCACAGCTCTGGGAATGGTGGAGCTGGGACAGACAGAC	151777	152093	152143	152091	-1	JH603368.1	ENSFALG00000019043.1	146639	152798	None	2643	666	148620	No_or_no_constitutive_exon
GGGACAGACAGACAGCACAGCTCTGGGAATGGTGGGGCTGGGACAGACAGAC	146639	151703	151753	151701	-1	JH603368.1	ENSFALG00000019043.1	146639	152798	None	2643	666	148620	No_or_no_constitutive_exon
AGCCACGGGTGGTGGTCCTGCCGGTGCTGAGTGCGGTCCTGTGGGCGCAGGT	190103	190305	190355	190303	-1	JH603370.1	ENSFALG00000000653.1	184929	190506	DHX58	2643	666	148620	No_or_no_constitutive_exon
TCATGGCTTGTAGAGCCACTGGGATGCAGGGAGGGCTGAGTGGGTGGCAGAT	424664	424680	424614	424666	1	JH603370.1	ENSFALG00000000723.1	407006	438016	WNK4	2643	666	148620	No_or_no_constitutive_exon
AGGGAAGGTTCAGGGAAGGGAAGGTTCAGGGAAGGGAAGGTTCAGGGAAGGG	704758	704907	704708	704760	1	JH603371.1	ENSFALG00000019800.1	701865	704907	None	2643	666	148620	No_or_no_constitutive_exon
CTGCCGTGCTCCCAGCTCAGCCCTTACCCCTTTTTCCCGGGCAAACACAGGT	720045	720105	719995	720047	1	JH603372.1	ENSFALG00000003898.1	710034	733329	COL18A1	2643	666	148620	No_or_no_constitutive_exon
GGGGGGGGGGGGGGGGGGGGGGGGGGGGGGGGGGGGGGGGGGGGGGCCAGGG	852930	852957	852880	852932	1	JH603372.1	ENSFALG00000003991.1	844813	870218	COL6A2	2643	666	148620	No_or_no_constitutive_exon
TGGAGAGCTCCAGCAGCTGGAGGAACCGGCCCAGTGTGAGGTGGGTGCAGGG	604857	604913	604963	604911	-1	JH603374.1	ENSFALG00000010625.1	422189	657681	None	2643	666	148620	No_or_no_constitutive_exon
GGAGCTGGGGGGATGTGGGGGAGTGGATGTGGGTACAGTGGACTGGGCAGCC	663618	663914	663964	663912	-1	JH603374.1	ENSFALG00000010706.1	661530	667445	PREB	2643	666	148620	No_or_no_constitutive_exon
TAATGGCTAACTAATTCTTGTTTCTTTTTCTCTTTTTGGGGGTGATTAAGGC	353759	353858	353908	353856	-1	AGTO01001689.1	ENSFALG00000002243.1	331959	355476	None	2643	666	148620	No_or_no_constitutive_exon
TACATTCATATGTTAGATACTTTAATCACTGTTGTTGTCCTTGGGGACAGTT	560450	560603	560653	560601	-1	JH603375.1	ENSFALG00000001033.1	526102	660041	None	2643	666	148620	No_or_no_constitutive_exon
GGATCCCGGCAGGGCCGGGAGCTGCTCGCCCACGCTGCGGTGCGGGGCAGGT	95249	95484	95534	95482	-1	JH603377.1	ENSFALG00000000105.1	89370	105798	FMNL3	2643	666	148620	No_or_no_constitutive_exon
ATTTAGGTTTGTTCATTTTGATATATTTCGTTTTTGTTGTGGGATTATAGGA	411508	411527	411458	411510	1	JH603377.1	ENSFALG00000000255.1	383107	430675	R3HDM2	2643	666	148620	No_or_no_constitutive_exon
TCTGGGACCTGCCATCCCCTCTGGGACCTGCCATCCCCAGGGGACTGCAGGC	488355	488405	488305	488357	1	JH603379.1	ENSFALG00000012682.1	476792	515241	ADAM33	2643	666	148620	No_or_no_constitutive_exon
GGGATACAGGATGTGGCTCAGGGATGTGGGGATGTGGCTCAGGGACGCAGGA	354436	354457	354507	354455	-1	JH603382.1	ENSFALG00000021410.1	353019	355369	None	2643	666	148620	No_or_no_constitutive_exon
GCCGCTCTTCAACTTGTCACCGTCTGGCGGGGGGCTCCCGGCGGGCGCAGGG	43327	43467	43517	43465	-1	JH603383.1	ENSFALG00000002934.1	17120	63581	CECR2	2643	666	148620	No_or_no_constitutive_exon
AGCTACTGCAGCAGTGCAGGAGGGGCCCTGGGCGGGGGCTTTGGGGGCAGCT	93054	93307	93004	93056	1	JH603384.1	ENSFALG00000000322.1	88831	111030	None	2643	666	148620	No_or_no_constitutive_exon
ACAGTGCCACCTTCGTGCTGGCGGCGGGCAGCCCCCCGGCGCGCTGGGAGGA	403234	403345	403395	403343	-1	JH603384.1	ENSFALG00000000406.1	397690	404114	RAPGEFL1	2643	666	148620	No_or_no_constitutive_exon
CCCCCCCCCCCCCCCCCCCCCCCCCGGGGGGGGCACGGGGGGGGCTGCAGGG	400404	400542	400592	400540	-1	JH603384.1	ENSFALG00000000406.1	397690	404114	RAPGEFL1	2643	666	148620	No_or_no_constitutive_exon
CGGGTTGGATTCACTGGGTGGCTTTCCCCACCCGCCCCGTGTGGGCGCAGGG	499245	499349	499399	499347	-1	JH603384.1	ENSFALG00000000457.1	496909	502784	PSMD3	2643	666	148620	No_or_no_constitutive_exon
GGAAGTGCAGGATTCCCCAGAGATGTGCAGGAATCCTCTGGGATGTGCAGGA	267547	267723	267497	267549	1	JH603387.1	ENSFALG00000000957.1	220284	316556	None	2643	666	148620	No_or_no_constitutive_exon
GGGACCCTGCCCAGCAGCACAACCTGATGTGTTTTGTCCCTGGGGTGCAGAT	309966	310089	309916	309968	1	JH603387.1	ENSFALG00000000957.1	220284	316556	None	2643	666	148620	No_or_no_constitutive_exon
TTTTTCTTCTGGCATGGGTGTAATGAGTCCTTTGTCCCCTGGGGCTGCAGGA	469250	469512	469200	469252	1	JH603387.1	ENSFALG00000001107.1	458996	475397	CHAF1A	2643	666	148620	Yes
GCCAGTGGCCAGGGCAAGGACATCTCCAGGGCCAGGCTGGGTGGGTGCAGGG	755310	755451	755260	755312	1	JH603387.1	ENSFALG00000001194.1	705248	775703	KDM4B	2643	666	148620	No_or_no_constitutive_exon
GGTTCTCTGTGTTCCAGGAGCAGTGCTGAGTGTCACATTTGGGATTGCAGGC	247910	248040	247860	247912	1	JH603388.1	ENSFALG00000001971.1	246996	255554	None	2643	666	148620	No_or_no_constitutive_exon
GGTGGGTGAAGCTCCTGTCTGATGAAATTCTCTTTCTGCTGGGGTTGCAGGT	430201	430460	430151	430203	1	JH603388.1	ENSFALG00000001996.1	412646	474200	None	2643	666	148620	No_or_no_constitutive_exon
GCGGGTCGGTGGGTGGGTGCCCCAAACACCCACTGCGGCTGTGGGCGCAGGT	461483	461669	461719	461667	-1	JH603390.1	ENSFALG00000003720.1	457264	461970	RAP1GAP	2643	666	148620	No_or_no_constitutive_exon
GGGGGGCTACAGCCCCTCCCTGGTTGGAACACCAACCGGGGGGGTTGTAGGT	562438	562586	562388	562440	1	JH603390.1	ENSFALG00000003805.1	561976	565397	TMEM269	2643	666	148620	No_or_no_constitutive_exon
CTCTGGCCTTTTTTGCTAATGCTGCATGATTGTTCAACCTGGGGTACCAGGA	379283	379343	379233	379285	1	JH603391.1	ENSFALG00000001999.1	368337	395169	DYNC1I2	2643	666	148620	No_or_no_constitutive_exon
GGGCAGGATTTTACTAAAGGCCATCTCCACATGGTGATGGGGTTTGGAAGGA	182201	182339	182389	182337	-1	JH603394.1	ENSFALG00000007560.1	166070	183960	RRBP1	2643	666	148620	No_or_no_constitutive_exon
TCCCCACCCCGTTGCAGGCGGGATCGGCTGCGTGCTGCTGGGCTATGAAGAC	262313	262471	262521	262469	-1	JH603394.1	ENSFALG00000007594.1	255704	263912	OVOL2	2643	666	148620	No_or_no_constitutive_exon
AAGTGAGTGACACTGGAATAACAGGATTGTAATTTTTATCTTGGGAACAGAC	317781	317894	317944	317892	-1	JH603394.1	ENSFALG00000007607.1	300225	322487	DZANK1	2643	666	148620	No_or_no_constitutive_exon
CTCACTCTTACTTTAATACACCTTTTTGTTTTTCTTGGGGAAAACTATAGGT	471655	471732	471782	471730	-1	JH603397.1	ENSFALG00000001875.1	462812	560931	TLE4	2643	666	148620	No_or_no_constitutive_exon
AAACCCCTCAGCCCCTGAAGGGCACTGATATGTCCTCTCTGGGCATGCAGTT	632743	632811	632693	632745	1	JH603401.1	ENSFALG00000008122.1	611461	640519	MRC2	2643	666	148620	No_or_no_constitutive_exon
GTGTGTTGCCTGTGCCTCCCTTCTCACCTTCTCTTTTTCTGGGCAAACAGGA	665786	666098	665736	665788	1	JH603401.1	ENSFALG00000008127.1	652800	666098	None	2643	666	148620	No_or_no_constitutive_exon
GGATCTCCCCCCCCCCCCCCCCCCCCCCCCCCCGGCAGGAGCTGCGGGAGCT	58407	58498	58548	58496	-1	JH603400.1	ENSFALG00000004354.1	52012	60086	CSAD	2643	666	148620	No_or_no_constitutive_exon
TAGCAGGGGGCTATCGGGATATCGAGGGGTTGGCACCTTGGGGATGTCAGGA	92546	92648	92496	92548	1	JH603400.1	ENSFALG00000004370.1	90958	97857	SPRYD3	2643	666	148620	No_or_no_constitutive_exon
GGGCCCCCGTTCCTGACACCATCGAGGGGTTGGCACCTTGGGGATGTCAGGA	92670	92867	92620	92672	1	JH603400.1	ENSFALG00000004370.1	90958	97857	SPRYD3	2643	666	148620	No_or_no_constitutive_exon
GTTTAGGCTGGTAATGACCGAGGGTAATAAAAGCAGGAGGTTTAAGGGAGAC	451475	451523	451425	451477	1	JH603400.1	ENSFALG00000004642.1	447086	454111	AQP2	2643	666	148620	No_or_no_constitutive_exon
GGCTCTGTGGGGTTGGGAGCCAGGTGAGGTTCTGTGGGGTTGGGAGCCAGGT	510197	510299	510349	510297	-1	JH603400.1	ENSFALG00000004666.1	494778	518363	SLC4A8	2643	666	148620	No_or_no_constitutive_exon
CCATGTGCTGTACGTTGCTCTTCTGGGGATGATGGTACCGCTGGGAACAGCA	446152	446357	446102	446154	1	JH603403.1	ENSFALG00000003248.1	402112	476145	TLE1	2643	666	148620	No_or_no_constitutive_exon
CTGTGTCTGAACGGGCATGTCTGTCCATTTCTTGGTTACTGCGGGAGCAGAC	447099	447116	447049	447101	1	JH603403.1	ENSFALG00000003248.1	402112	476145	TLE1	2643	666	148620	No_or_no_constitutive_exon
ATCCTGGAGTTATTATAGGAGGGGCCACCAGTATAGTTGAGGGGACACAGGT	192182	192214	192132	192184	1	JH603402.1	ENSFALG00000000711.1	191993	203192	TTL	2643	666	148620	No_or_no_constitutive_exon
ACTCTGGCTGTGCCCCCGCCCTCAGTGTCTGTGTCCTTTTGGGCTGGCAGTG	594581	594713	594763	594711	-1	JH603405.1	ENSFALG00000005983.1	592896	596882	None	2643	666	148620	No_or_no_constitutive_exon
TGAAAATCTGATTGGTGAATGATGAATTCCCTGTCTGCCTGGGCCAGCAGCG	264509	264603	264459	264511	1	JH603406.1	ENSFALG00000002878.1	254316	269714	CLK2	2643	666	148620	No_or_no_constitutive_exon
GGACACCCAGGAGGGTGTTGGGACCCTCCCTGATGCCCGGTGCGGGGCAGAC	462303	462542	462592	462540	-1	JH603406.1	ENSFALG00000003067.1	449882	467606	INSRR	2643	666	148620	No_or_no_constitutive_exon
TGCCGCCCAGCAGGACGTGGAGCAGAGATGCTGGCAGGGTGCTGGGGGAGGA	564590	564978	564540	564592	1	JH603406.1	ENSFALG00000003241.1	558629	602290	None	2643	666	148620	No_or_no_constitutive_exon
AGGAGCTGGAGGAGATGCTGTGGGAGGGGAGGACACAGGCAGGGTGGAAGGT	559408	559551	559601	559549	-1	JH603406.1	ENSFALG00000003255.1	559408	559942	None	2643	666	148620	No_or_no_constitutive_exon
GTGTGTCAGGTGACAGAATCTGAGGCACCTCCATACCAGTGGGGCTGTAGGA	265336	265556	265286	265338	1	JH603404.1	ENSFALG00000004555.1	236563	267378	KCNH6	2643	666	148620	No_or_no_constitutive_exon
CTCAAGTGAGTTGCATTTATTGATTGTTGCACTGTTTGTGGGAATTGTAGGG	178224	178292	178342	178290	-1	JH603413.1	ENSFALG00000003209.1	155673	185074	LARS	2643	666	148620	No_or_no_constitutive_exon
TATTCCCTCTCCAGGGGGGTTCATTCCCTATCCAAGGAGGGTTTGGGAAGGG	171334	171376	171284	171336	1	JH603415.1	ENSFALG00000010878.1	166356	186855	CYP26B1	2643	666	148620	No_or_no_constitutive_exon
CAAAGGAGTCCTATGTGAAAGGGAAAATTGAGAGTAAGGATGCAGGGAAGGT	475947	475974	475897	475949	1	JH603416.1	ENSFALG00000011559.1	475339	493043	None	2643	666	148620	No_or_no_constitutive_exon
GGGGGGGGGGGGGGGGGGGGGGGGGGGGGGGGGGGGGGGGGGGGGTGCAGAC	558613	558680	558563	558615	1	JH603416.1	ENSFALG00000011772.1	541454	566097	None	2643	666	148620	No_or_no_constitutive_exon
GGGGGGGGGGGGGGGGGGGGGGGGGGGGGGGGGGGGGGGGGGGACGGCAGCG	267659	267760	267609	267661	1	JH603417.1	ENSFALG00000010185.1	264065	270682	GLCE	2643	666	148620	No_or_no_constitutive_exon
GCTAGGCCGAGTCTCGAAGGGTGTGGGCCCTGAGAGATAAAAGGGCAGAGAA	526711	530762	530812	530760	-1	JH603418.1	ENSFALG00000019648.1	526711	531226	None	2643	666	148620	No_or_no_constitutive_exon
GGGGGGGGGGGGGGGGGGGGGGGGGGTCCCCGCTGGCGGCTGGGCTGAAGCC	155526	155655	155476	155528	1	JH603420.1	ENSFALG00000011013.1	154051	155655	ANKRD34C	2643	666	148620	No_or_no_constitutive_exon
CCCCCAGCAAGGAGGGTGCCCTTCCTTCCCCCGTCCCTGTGGGCGTGCAGCC	184666	184729	184779	184727	-1	JH603420.1	ENSFALG00000011031.1	183714	189790	AP3S2	2643	666	148620	No_or_no_constitutive_exon
ATATTTCTATTTTATATCTTTCTTTGTGGAACTTTGTTGGGACAACACAGAA	470276	470337	470226	470278	1	JH603420.1	ENSFALG00000011406.1	467806	492561	TP53BP1	2643	666	148620	No_or_no_constitutive_exon
ACGATTTTTCTTCTTTTCTTTTCGGTTCTTCTTCTCCCCTTGGCGGGCAGGA	232452	232585	232635	232583	-1	JH603425.1	ENSFALG00000006681.1	209077	242257	ADAMTS5	2643	666	148620	No_or_no_constitutive_exon
TCACTTCTGTACAATATGTATTTTTCTCTTCTTCATCCTTGTTGGGAAAGAA	460836	460956	461006	460954	-1	JH603430.1	ENSFALG00000010261.1	371305	462750	None	2643	666	148620	No_or_no_constitutive_exon
GACCGTCCTGACCCCCGTCTGTCCATCCGTCTGTCTGCACGGCTGGGCAGTT	28238	28433	28188	28240	1	JH603431.1	ENSFALG00000013084.1	18427	31398	SLC4A2	2643	666	148620	No_or_no_constitutive_exon
GGGGGGGGGGGGGGGGGGGGGGGGGGGGGGGGGGGGGGGGGGGGGGGGAGCC	39608	39671	39721	39669	-1	JH603431.1	ENSFALG00000013118.1	32674	43689	FASTK	2643	666	148620	No_or_no_constitutive_exon
CTTGACTGTGTTTTGAAAGAATCTCATTTCTGTCTCTCTGTCATGGGAAGGG	27528	27722	27478	27530	1	JH603433.1	ENSFALG00000007551.1	14760	35663	EFTUD2	2643	666	148620	No_or_no_constitutive_exon
GAGCCAGCCGAGGAGAGGGGCAAACGCCTGTTTGTTGTTGCGGGACGCAGAT	346752	346995	347045	346993	-1	JH603436.1	ENSFALG00000012243.1	299658	419594	FBN2	2643	666	148620	No_or_no_constitutive_exon
CGCGGGTGTAGCGTCACCCGGCCGCGCTGCAGGGATGGGATGGGATACAGGG	136828	137474	137524	137472	-1	JH603441.1	ENSFALG00000011561.1	136828	138633	None	2643	666	148620	No_or_no_constitutive_exon
AGGACACAGGAAGGACAGCACCAGGGTGGCAGGAGGGACAAGGGACACAGGA	262685	263622	263672	263620	-1	JH603441.1	ENSFALG00000011685.1	262685	267155	None	2643	666	148620	No_or_no_constitutive_exon
GTGCAGGTCTGTTCACGTTGTTGTCTTTGTTTTGTCTTTTTGGGGGACAGGG	215459	218456	215409	215461	1	JH603445.1	ENSFALG00000000580.1	196844	218456	NT5DC3	2643	666	148620	No_or_no_constitutive_exon
CATCAATCAGCCAAGGGGAGATTCCCAGGAGCAGTGGGACAATGAAGAAGGG	273514	273689	273464	273516	1	JH603448.1	ENSFALG00000004457.1	267545	274783	BEST1	2643	666	148620	No_or_no_constitutive_exon
GGGATGCCAAACGGTGGATGGTGGAATTAGAAAGCTGATTGTGGGTGCAGTT	130497	131138	130447	130499	1	JH603452.1	ENSFALG00000022077.1	129694	131138	None	2643	666	148620	No_or_no_constitutive_exon
GTCACCCACCCTCGGGACCCTGATGGGGACACACCCACCCTGGAGGGCAGGG	165843	165869	165919	165867	-1	JH603453.1	ENSFALG00000013665.1	165843	178659	None	2643	666	148620	No_or_no_constitutive_exon
GGGGGGGGGGGGGGGGGGGGGGGGGGGGGGGGGGGGGGGGGGGGGTGGAGAT	255616	255754	255566	255618	1	JH603453.1	ENSFALG00000013700.1	254524	300988	SCN4A	2643	666	148620	No_or_no_constitutive_exon
CTCCCCTCCGGAGCCCCCGGGTGCCGCGGGGTGACAGGGCGGGGTTGCAGTT	271879	272035	271829	271881	1	JH603453.1	ENSFALG00000013700.1	254524	300988	SCN4A	2643	666	148620	No_or_no_constitutive_exon
TTTTGGGAATCCCAGCTCCTGATGCCTTTCCCTGTTTCCCCGGGACGCAGGA	244956	245103	244906	244958	1	JH603456.1	ENSFALG00000003688.1	219795	251882	PTK2B	2643	666	148620	No_or_no_constitutive_exon
ATAAGGAGATGGAAAAGGGATGAAAAGTGAGGGATAAGGGGCTGGAAAAGGG	264842	265512	264792	264844	1	JH603456.1	ENSFALG00000017314.1	261887	265512	None	2643	666	148620	No_or_no_constitutive_exon
GCAGGGATGGATGCAGGGGTGCAGGATGAGGGATGCAGGGATGGATGCAGGG	13837	14465	14515	14463	-1	JH603460.1	ENSFALG00000021973.1	13837	14823	None	2643	666	148620	No_or_no_constitutive_exon
CTCTGCTCTGTGTCTGTGTGTCTGTCCCTGTCTCCTGCCCCCTGGGGAAGGA	247169	247319	247369	247317	-1	JH603460.1	ENSFALG00000005079.1	200816	263372	None	2643	666	148620	No_or_no_constitutive_exon
AGTTTCCTTATATTTTTTCTTTCTATATGTTGATCATCTTGGGGCTGCAGCT	308432	308555	308605	308553	-1	JH603463.1	ENSFALG00000021058.1	308432	310098	None	2643	666	148620	No_or_no_constitutive_exon
GGGGGGGGGGGGGGGGGGGGGGGGGGGGGGGGGGGGGGGGGGGTGTACAGCA	123722	123803	123672	123724	1	JH603469.1	ENSFALG00000008124.1	121325	124820	CCKBR	2643	666	148620	No_or_no_constitutive_exon
AAGGAGTGGGGTCATGGCTGGTTGGGGTACAGAGAGGTGTGGGTCAGGAGAC	129302	129504	129252	129304	1	JH603469.1	ENSFALG00000008129.1	128654	130337	None	2643	666	148620	No_or_no_constitutive_exon
CCAGGCCAAGTCATCATCCTCCTTCTCCGGGGGTGTCCCGGGGTGAGCAGGT	170131	170238	170288	170236	-1	JH603469.1	ENSFALG00000008171.1	160132	170991	None	2643	666	148620	No_or_no_constitutive_exon
AGCTGCAACAGATGTTCAGAGATCATCCTCTGGCACTGGGAAAGACACAGGG	34912	35091	34862	34914	1	JH603470.1	ENSFALG00000016733.1	33179	35091	None	2643	666	148620	No_or_no_constitutive_exon
GTCCCTGGGATGTCCCTGGGTGTTGCTGGCTGCCCAGGCTGGGCTGGCAGCC	205973	206146	205923	205975	1	JH603470.1	ENSFALG00000011363.1	167573	208264	PPP6R2	2643	666	148620	No_or_no_constitutive_exon
GAGGGTCAGGAAATCCCTGGATTTGGAATTTCTGGGGGTGGGCACAGCAGAT	202429	202564	202614	202562	-1	JH603473.1	ENSFALG00000010734.1	188296	205038	None	2643	666	148620	No_or_no_constitutive_exon
CCTCTCATAGATTGTTTTTTCCATTGTCCCCCTCCATTGTCATGGGGAAGGG	274816	274925	274975	274923	-1	JH603471.1	ENSFALG00000022133.1	274816	276867	None	2643	666	148620	No_or_no_constitutive_exon
GACAGGGATGGGACAGACATGGAGCAGGGACAGGGATGGAATGGGGACAGGG	112408	113078	113128	113076	-1	JH603477.1	ENSFALG00000022641.1	112408	113611	None	2643	666	148620	No_or_no_constitutive_exon
GAGGGGGTGTCGGGGGTGCTCCGGTGTTTACTGAGAGATACGGGGTGCAGGC	211809	211937	211759	211811	1	JH603479.1	ENSFALG00000001265.1	211357	212056	None	2643	666	148620	No_or_no_constitutive_exon
GGGGCGGGATCCCGGGGGATTCTGACGGCGGTGATCCCCTGGGGTGCCAGGA	124389	124555	124339	124391	1	JH603481.1	ENSFALG00000003365.1	121371	126504	None	2643	666	148620	No_or_no_constitutive_exon
GGGAATGGGACAGGGGAATGGGACAGGGAATGGGGCAGGGAATGGGACAGGA	29855	30242	30292	30240	-1	JH603482.1	ENSFALG00000017734.1	29855	33340	None	2643	666	148620	No_or_no_constitutive_exon
GGGGACAGAGGGGACAGAGGGACAGAGGGACAGAGGGACAGCGGGGACAGAG	42939	43138	42889	42941	1	JH603482.1	ENSFALG00000020617.1	42501	43138	None	2643	666	148620	No_or_no_constitutive_exon
CGGAATTCCCTAAAAACCCGGGAAATCTGGGAATTCTGTCTGGGGGGCAGAT	71331	71471	71521	71469	-1	JH603484.1	ENSFALG00000007347.1	34319	99920	COPA	2643	666	148620	No_or_no_constitutive_exon
GTGGGGCACTGGGCAGTGTGGTGGGGCACTGGTCAGTGTGGTGGGTGCAGGG	95021	99935	94971	95023	1	JH603485.1	ENSFALG00000002590.1	94289	99935	None	2643	666	148620	No_or_no_constitutive_exon
GGGGGGGGGGGGGGGGGGGGGGGGGGGGGGGGGGGGGGGGGGGGGTGCAGGT	129793	130635	129743	129795	1	JH603485.1	ENSFALG00000019876.1	129246	130635	None	2643	666	148620	No_or_no_constitutive_exon
GGGGTCCAAGCCTGGACTCAGCGGGGTTTGCTGAGGGCGGGAGGGGTCAGGG	152143	152289	152093	152145	1	JH603487.1	ENSFALG00000010368.1	146235	157084	RAPGEF3	2643	666	148620	No_or_no_constitutive_exon
ATGACTGGGGGTCACTGGGAATCACTGGGAATGGTCACTGGGGATTGCAGGA	223225	223442	223492	223440	-1	JH603487.1	ENSFALG00000010389.1	219443	225580	None	2643	666	148620	No_or_no_constitutive_exon
AGCATGGCTGGGTCCAGGAGGGTAGGAGAGGGTGCAGGGAAGCAGGAGAGGG	137305	142174	142224	142172	-1	JH603486.1	ENSFALG00000019780.1	137305	163057	None	2643	666	148620	No_or_no_constitutive_exon
TCTTATGACATTTATTTTTCTGTTTTTGTTTCCTTTGGGAAAACAAGCAGAC	64910	65152	64860	64912	1	JH603490.1	ENSFALG00000000416.1	61215	68685	None	2643	666	148620	No_or_no_constitutive_exon
GATGGATGCATGGATGGATGGATGGATGGATGGATGGATGGATGGGGCAGGA	57010	57075	56960	57012	1	JH603501.1	ENSFALG00000001276.1	53620	57075	None	2643	666	148620	No_or_no_constitutive_exon
TGGGGACACCAAGAGTCAAGACAGCATCACAGGGCTTGGGGCTGGGGCAGGT	113491	113651	113701	113649	-1	JH603501.1	ENSFALG00000001300.1	111326	119201	None	2643	666	148620	No_or_no_constitutive_exon
GAGAAAGATGGGGTGGCAGGGGTGTCCTGTAACACACTCTCTGGGGGCAGGG	137427	137517	137377	137429	1	JH603501.1	ENSFALG00000001326.1	133992	138518	None	2643	666	148620	No_or_no_constitutive_exon
GTCCTTAACCTGCTCTCCCTCTCCCTGTTCCCTTCCATCCCGGGTGGCAGAA	143470	143500	143420	143472	1	JH603502.1	ENSFALG00000002626.1	67866	161467	OTOF	2643	666	148620	No_or_no_constitutive_exon
GGGATGGGGACGGGGACAGGGACAGGGGTGTGTCACCCAGGGACAGACAGGG	69857	70743	69807	69859	1	JH603503.1	ENSFALG00000016958.1	68326	70743	None	2643	666	148620	No_or_no_constitutive_exon
CTCAGGGACAGCCCAGCTGCCACCATTGGGGACAGGCCGGGCAGGGGCAGTG	72441	72582	72391	72443	1	JH603506.1	ENSFALG00000010939.1	66798	79155	None	2643	666	148620	No_or_no_constitutive_exon
GTCCTTGACAGGGAGTGCCCATCCAGGCACAGTGCCACCATTAGGGACAGAG	76269	76527	76219	76271	1	JH603506.1	ENSFALG00000010939.1	66798	79155	None	2643	666	148620	No_or_no_constitutive_exon
GTCCTTGACAGGGAGTGCCCATCCAGGCACAGTGCCACCATTAGGGACAGAG	75344	75917	75294	75346	1	JH603506.1	ENSFALG00000010939.1	66798	79155	None	2643	666	148620	No_or_no_constitutive_exon
GGGATTTTTGGAGGATTTTGGTGCTGATGGGGGCTGTTTTGGGGTTGCAGGC	125475	125562	125612	125560	-1	JH603508.1	ENSFALG00000013293.1	121760	134941	CWC25	2643	666	148620	No_or_no_constitutive_exon
TGGGGGTGCAGCCCCAGATCCCAGAAGGACCCCCAGGTGTTTAGGGGCAGCT	35325	35616	35666	35614	-1	JH603510.1	ENSFALG00000001851.1	17324	55483	None	2643	666	148620	No_or_no_constitutive_exon
CAAACGGACAGAGGGATGGACACAGGGATGGACATGGGATGGACAGACAGAC	45453	45888	45403	45455	1	JH603510.1	ENSFALG00000001863.1	20752	45888	None	2643	666	148620	No_or_no_constitutive_exon
GCCCCGTCGTCTCTGCAACCTTTGGCTGTCGCGGGGGGCGGTGAGTGCAGAG	44080	44174	44224	44172	-1	JH603513.1	ENSFALG00000004563.1	37976	54661	CLK3	2643	666	148620	No_or_no_constitutive_exon
ATGGGCCATGCTGGGGCCCTTGGGGACCCCCTCCCGTTTTTGGGACACAGGC	50982	51111	51161	51109	-1	JH603519.1	ENSFALG00000010864.1	50982	53177	CENPA	2643	666	148620	No_or_no_constitutive_exon
TCCAGCCCCAAAATCTGGGAATTGCAGCCCAAAAATCCTGGGAAGTTCAGCC	44497	44566	44447	44499	1	JH603521.1	ENSFALG00000006616.1	42124	48239	ACTL6B	2643	666	148620	No_or_no_constitutive_exon
GGGGGGGGGGGGGGGGGGGGGGGGGGGGGGGGGGGGGGGGGGGGGCCCAGGG	97595	97667	97545	97597	1	JH603521.1	ENSFALG00000006631.1	97188	98626	None	2643	666	148620	No_or_no_constitutive_exon
CCCCCCCCCCCCCCCCCCCGCGATGCAGCCTGGCGGGATGGGGGGTCCAGGA	96640	96796	96846	96794	-1	JH603523.1	ENSFALG00000014018.1	96245	98155	GZMM	2643	666	148620	No_or_no_constitutive_exon
AGGGACAGGGACAGGGACAGGGACAGGGACAGGGACAGGGACAGGGACAGGG	58253	59640	58203	58255	1	JH603525.1	ENSFALG00000002987.1	52595	59640	None	2643	666	148620	No_or_no_constitutive_exon
CTGCAGGGCAGGGCTCTCACACACAGGACAGAGCAGGGCTGGGCTGGCAGGG	55994	56105	56155	56103	-1	JH603525.1	ENSFALG00000002997.1	52903	79906	None	2643	666	148620	No_or_no_constitutive_exon
CTGGCTGGGCTCACAGTGGGGTGACAGTGACAATGGGGATGTGGTGGCAGGA	89870	92208	89820	89872	1	JH603528.1	ENSFALG00000010465.1	85354	92208	None	2643	666	148620	No_or_no_constitutive_exon
CCCTGAGATGTCAGGAATTCTAATGGTTGTTTTTCTTTTGGGGAGTGAAGGC	81463	81592	81642	81590	-1	JH603529.1	ENSFALG00000008794.1	71250	93506	None	2643	666	148620	No_or_no_constitutive_exon
GGGGGGGGGGGGGGGGGGGGGGGGGGGGGGGGGGGGGGGGGGCCAGGCAGGT	38507	39493	39543	39491	-1	JH603534.1	ENSFALG00000017185.1	38507	40796	None	2643	666	148620	No_or_no_constitutive_exon
GATTGGGATCAGTGGGACCATTGGGATGGGACTGGGATCGATGGGATCAGAG	91024	91068	90974	91026	1	JH603534.1	ENSFALG00000003435.1	82326	92317	USF1	2643	666	148620	No_or_no_constitutive_exon
CCCCCCCCCCCCCCCCTGGCAAAAAATGGGAATTGTCAGTGGGAAAACAGCT	85877	86845	85827	85879	1	JH603537.1	ENSFALG00000018139.1	83850	86845	None	2643	666	148620	No_or_no_constitutive_exon
AGCCTGCCCTGCTGCCTCAGTTTGCCTCCTCCTCCTCCTTTTGGGAACAGGG	106199	106328	106149	106201	1	JH603542.1	ENSFALG00000009169.1	93159	109457	THOP1	2643	666	148620	No_or_no_constitutive_exon
CGAGGGGTCCTGGGGCTCCTGATGAAACCGTGTGTCCCCTGGGTGTGCAGAA	98033	98223	97983	98035	1	JH603544.1	ENSFALG00000002817.1	93081	100308	None	2643	666	148620	No_or_no_constitutive_exon
CACAGCCCAGGGGAGCACAAGGCAGCAGGGACACAGGAGGGAAAGGACAGAG	111072	111388	111022	111074	1	JH603547.1	ENSFALG00000005092.1	106172	111388	None	2643	666	148620	No_or_no_constitutive_exon
ATTCATCAAGTGAGATTTGGGGATTCAGCAGGTGAGATTTGGGGATTCAGGT	80616	80813	80566	80618	1	JH603535.1	ENSFALG00000020986.1	79490	80813	None	2643	666	148620	No_or_no_constitutive_exon
GAGGAGAAAGAGGAAAAAAGGGATGGAAAAGGAGAAAAGGGATGGAAAAGGA	74634	75360	75410	75358	-1	JH603554.1	ENSFALG00000018869.1	74634	76897	None	2643	666	148620	No_or_no_constitutive_exon
AGGGAAAGGAAGGGAAAAAGGGATGGAAAAGGGGAATAAAAGGGATGGAGAA	74634	75033	75083	75031	-1	JH603554.1	ENSFALG00000018869.1	74634	76897	None	2643	666	148620	No_or_no_constitutive_exon
GACACTTACTGGGGATGGAGGATAGGAATGGGGCCCCCACATCTGGGAAGGG	77555	78385	77505	77557	1	JH603557.1	ENSFALG00000001746.1	19775	78385	None	2643	666	148620	No_or_no_constitutive_exon
GGATCAGCAGGGATCAGCAGGGTCCATCAGGGTCCATCAGGGATCAGCAGGG	23229	23250	23300	23248	-1	JH603558.1	ENSFALG00000017325.1	23229	23458	None	2643	666	148620	No_or_no_constitutive_exon
ACAGGTGACACTCAGATGACACAGAGACACACACGTGACAGGGGTGACAGGT	59917	59979	60029	59977	-1	JH603558.1	ENSFALG00000002339.1	57623	61114	None	2643	666	148620	No_or_no_constitutive_exon
GGGGGGGGGGGGGGGGGGGGGGGGGGGGGGGGGGGGGGGGGGGGGGCCAGCC	6070	6198	6248	6196	-1	JH603561.1	ENSFALG00000020998.1	5478	11178	None	2643	666	148620	No_or_no_constitutive_exon
GGGGGAGCCCCTCCAGCACCCCCCGAATCCTCCTTGCCCCGGGCGTGCAGGT	47843	48782	48832	48780	-1	JH603563.1	ENSFALG00000006545.1	47843	65204	ATP6V1B1	2643	666	148620	No_or_no_constitutive_exon
CCCCCCCCCCCCCCCCCCCCCCCCCTTGGGGACACGGGAAAAAAATAAAGGA	56993	57116	57166	57114	-1	JH603571.1	ENSFALG00000021981.1	56993	57746	None	2643	666	148620	No_or_no_constitutive_exon
GGGCCCCAAACGCCCCCAGTTGTCCCCAAGATGTGCTCTGGGGGCTGCAGGT	25101	25194	25244	25192	-1	JH603546.1	ENSFALG00000007858.1	14828	25704	SYVN1	2643	666	148620	No_or_no_constitutive_exon
TGGGAAAGAACCCTGGGTGCATGCACCCAAAAACCCCAAATCTGGGAAAGAA	14828	15405	15455	15403	-1	JH603546.1	ENSFALG00000007858.1	14828	25704	SYVN1	2643	666	148620	No_or_no_constitutive_exon
GACGGGGTGCCGGGGCGGTACCGGGCGCTGATTCAGGGGTGGTACCGGAGGC	16049	16367	16417	16365	-1	JH603579.1	ENSFALG00000020332.1	16049	25994	None	2643	666	148620	No_or_no_constitutive_exon
TGAAGCAGGGACCCTCCAGGCTCCTTTTCCCCAGTCTCAAACTGGGGCAGGG	50962	51187	50912	50964	1	JH603586.1	ENSFALG00000022053.1	50150	51437	None	2643	666	148620	No_or_no_constitutive_exon
TGAAGCAGGGACCCTCCAGGCTCCTTTTCCCCAGTCTCAAACTGGGGCAGGG	51322	51437	51272	51324	1	JH603586.1	ENSFALG00000022053.1	50150	51437	None	2643	666	148620	No_or_no_constitutive_exon
CCCCCCCGGGGACACGGGGACACGGGGACATGGGGGCATGGGGATGGCAGGG	59664	59745	59795	59743	-1	JH603586.1	ENSFALG00000012881.1	57342	61901	CBX5	2643	666	148620	No_or_no_constitutive_exon
GTTGGGACAGGGATGGGGACAAGACAAGGAGAGGAACAAGGATGGGACAGGG	71523	72524	72574	72522	-1	JH603590.1	ENSFALG00000016875.1	71523	73449	None	2643	666	148620	No_or_no_constitutive_exon
ACAGGGATGGGGACAAGACAGGGAGAGGAACAAGGATGGGACAGGGACAGGG	72727	72739	72789	72737	-1	JH603590.1	ENSFALG00000016875.1	71523	73449	None	2643	666	148620	No_or_no_constitutive_exon
ATGAATGGAAATGAGATGGAAAAGGAGCATGCTATAGAAGGGGAGAAAAGGT	57623	57738	57573	57625	1	JH603591.1	ENSFALG00000022806.1	53818	57738	None	2643	666	148620	No_or_no_constitutive_exon
CGTGGGAAAACCCTGGACGTGCTTCCCACGGGCTGTGTCTGTGTGGGCAGGT	14720	14897	14947	14895	-1	JH603594.1	ENSFALG00000002981.1	13331	20980	None	2643	666	148620	No_or_no_constitutive_exon
AACGTGAGGAGTGGGATTGATGTGGGAATGGGAGATGGGGGGGGTGTGAGGA	49810	49860	49910	49858	-1	JH603594.1	ENSFALG00000020107.1	49138	51012	None	2643	666	148620	No_or_no_constitutive_exon
CTGTGGGGCTGGGTGCAGCTGGGTTTGCTGGGAATGGCTCCAGGGGCCAGGA	70489	70812	70862	70810	-1	JH603600.1	ENSFALG00000020419.1	69979	71189	None	2643	666	148620	No_or_no_constitutive_exon
ATCAGGGTCAGTGAATGTGGTCAATTGGGTAGTTGGGTGGGGGTGGTCAGTT	40023	40257	40307	40255	-1	JH603581.1	ENSFALG00000017589.1	40023	40526	None	2643	666	148620	No_or_no_constitutive_exon
GGCCGCTGCTGGCGGCTGGGGACAGGTGGGGAGGGGCCCTGGGTGACCAGGT	10690	10854	10904	10852	-1	JH603601.1	ENSFALG00000004549.1	4614	14018	DENND4B	2643	666	148620	No_or_no_constitutive_exon
CCCCCCCCAGCATTGGAGCTGCGAGGAATTGTCGGGGTTTGTGGGGACAGGA	42359	42398	42309	42361	1	JH603612.1	ENSFALG00000019237.1	40338	43563	None	2643	666	148620	No_or_no_constitutive_exon
GGTTTGGTAGCATTGGAGCTGCGAGGAATTGTCGGGGTTTGTGGGGACAGGA	42522	43563	42472	42524	1	JH603612.1	ENSFALG00000019237.1	40338	43563	None	2643	666	148620	No_or_no_constitutive_exon
GTGGGGTTGGGATGGTTCCTGGTGGGTTCCTGGTGGTTCTGTGGGGTCAGGA	21544	21878	21928	21876	-1	JH603614.1	ENSFALG00000018781.1	18283	23544	None	2643	666	148620	No_or_no_constitutive_exon
AAGCCCCAATGTCCCTGTTTGAAGCCATGAACCAAGGGCTGATTGTGAAGAG	12220	12386	12170	12222	1	JH603617.1	ENSFALG00000001416.1	8851	32021	None	2643	666	148620	No_or_no_constitutive_exon
GGGGGGGGGGGGGGGGGGGGGGGGGGGGGGGGGGGGGGGGGGGGTCGGAGCG	64645	64898	64595	64647	1	JH603620.1	ENSFALG00000000022.1	47461	64898	None	2643	666	148620	No_or_no_constitutive_exon
GTCTCCATCTCCAGGGACAACGGGCAGAATTTGGTGATTCTAACGGGCAGAA	54040	54190	53990	54042	1	JH603626.1	ENSFALG00000006514.1	53789	54190	None	2643	666	148620	No_or_no_constitutive_exon
ATTAACCCTAACGAGCTCCAATTAATGAGTTAATTAATTAATTGGGGCAGGA	39622	39740	39572	39624	1	JH603638.1	ENSFALG00000006878.1	38415	45259	None	2643	666	148620	No_or_no_constitutive_exon
GGGGGGGGGGGGGGGGGGGGGGGGGGGGGGGGGGGGGGGGGCGGGGGCAGCC	20876	21036	21086	21034	-1	JH603641.1	ENSFALG00000004208.1	922	22711	SMARCA4	2643	666	148620	No_or_no_constitutive_exon
GGCGCAGGGCTCCCGTTTCCCGGGGGCTGATGGCTCTCCCGGGCCGGCAGCT	18252	18426	18476	18424	-1	JH603641.1	ENSFALG00000004208.1	922	22711	SMARCA4	2643	666	148620	No_or_no_constitutive_exon
GGGACAGGGGACAAGGGGGTCACCACCACCTCCCCTGGGGACAGGGACAGGG	41283	42129	42179	42127	-1	JH603652.1	ENSFALG00000022447.1	41283	43153	None	2643	666	148620	No_or_no_constitutive_exon
GCGGGAAAATGAGGGAGAAAATGGCGGGAACATGAGGGATAAAATGGCAGGA	12980	14075	14125	14073	-1	JH603663.1	ENSFALG00000019843.1	12062	16860	None	2643	666	148620	No_or_no_constitutive_exon
GATTTGGTGACATCGGGATTTGGGGACATCGGCGGATTTGGGGACATCAGGG	26326	26586	26276	26328	1	JH603667.1	ENSFALG00000022166.1	25454	26586	None	2643	666	148620	No_or_no_constitutive_exon
AGTTACTGGGAGGTTACTGGGAGTTACTGGGAGTTACTATTACTGGGAAGCA	32486	34177	34227	34175	-1	JH603671.1	ENSFALG00000018716.1	32486	34509	None	2643	666	148620	No_or_no_constitutive_exon
GGCAGGACGCAGGGACAGGACGCAGGGACAGGGATAGGACACAGGGGCAGGA	37921	37945	37871	37923	1	AGTO01002521.1	ENSFALG00000019184.1	37357	38809	None	2643	666	148620	No_or_no_constitutive_exon
GACGCAGGGACAGGACGCAGGGACAGGGATAGGACACAGGGGCAGGACAGGA	38485	38809	38435	38487	1	AGTO01002521.1	ENSFALG00000019184.1	37357	38809	None	2643	666	148620	No_or_no_constitutive_exon
AGCGGAGCAGCGGGAGCTGCAGGAGCTGCGGGCCGAGGGCACAGGCGCAGCT	2572	2840	2522	2574	1	AGTO01002529.1	ENSFALG00000016477.1	20	2840	None	2643	666	148620	No_or_no_constitutive_exon
TCCTCAAGCAGCCCGTGGTCACCAAGAACGACCTGAAGGGGACGGCGCAGGC	21185	21743	21135	21187	1	JH603698.1	ENSFALG00000002659.1	15151	21743	MAP1S	2643	666	148620	No_or_no_constitutive_exon
GGGGGGGGGGGGGGGGGGGGGGGGGGGGGGGATGCAACCCTTGGGGACAGGG	20764	21450	20714	20766	1	JH603702.1	ENSFALG00000022000.1	20079	21450	None	2643	666	148620	No_or_no_constitutive_exon
CAGGTGAGGTCTGGGACAGGTGAGGATTGGGACAGGTGACATTGGGACAGGT	4676	4708	4758	4706	-1	JH603709.1	ENSFALG00000020869.1	4318	5498	None	2643	666	148620	No_or_no_constitutive_exon
GTTCTGCAGATGAGGAGGGACAGGTGAGTTCTGTAGATGAGGGGGAACAGGT	28373	28998	28323	28375	1	JH603728.1	ENSFALG00000010869.1	27849	28998	None	2643	666	148620	No_or_no_constitutive_exon
GAAAAACTCATGGGAAAAAGGAAAAACAGGGAGAAAATGGGGAAAAAAAGGA	3505	5661	3455	3507	1	JH603753.1	ENSFALG00000008057.1	708	5661	None	2643	666	148620	No_or_no_constitutive_exon
AGTGAGGAGGAGGAGGAGGAGGAAGAGAGGAGGAAAAACGGGAGAGAAAGAG	35012	35136	35186	35134	-1	JH603772.1	ENSFALG00000020146.1	34466	36221	None	2643	666	148620	No_or_no_constitutive_exon
GAAAGGGGAACAAAATTTGGGGAAAAATCAAAAAATTCTGGGAAAAACAGGA	34466	34521	34571	34519	-1	JH603772.1	ENSFALG00000020146.1	34466	36221	None	2643	666	148620	No_or_no_constitutive_exon
TAGTTTTGGTTTCATGGGTTTAGTTTTGGCTTTGGGTTTTGGGAGTTTAGTT	2010	3012	3062	3010	-1	JH603776.1	ENSFALG00000021439.1	2010	3747	None	2643	666	148620	No_or_no_constitutive_exon
GGGACACGGCTCTATCGCCATAGGGGCAGGTCATATCGCAATAGGGGCAGGT	5661	6761	5611	5663	1	JH603782.1	ENSFALG00000018350.1	4054	6761	None	2643	666	148620	No_or_no_constitutive_exon
GAGGGGACAGAGGGGACAGAGGGGACAGAGGGGCAGCCGGGGACAGCGAGGG	4680	4984	5034	4982	-1	JH603804.1	ENSFALG00000017587.1	4044	12168	None	2643	666	148620	No_or_no_constitutive_exon
GGGACAGGCAGAGGGACACAGGGACAGAGGGACAGCTGTGCTGGGGACAGAG	6089	6206	6256	6204	-1	JH603817.1	ENSFALG00000017529.1	5133	6906	None	2643	666	148620	No_or_no_constitutive_exon
TGCAGACAGACGGACAGACAGAGGGACAGACAGCTGTGCTGGGGACAGAGGG	6487	6522	6572	6520	-1	JH603817.1	ENSFALG00000017529.1	5133	6906	None	2643	666	148620	No_or_no_constitutive_exon
AGGAAAGGGTCATTCCTCACCTTCCACTTGCCAAAATCTGGGAGTGGCAGGT	13024	13110	12974	13026	1	JH603816.1	ENSFALG00000003143.1	11634	14468	None	2643	666	148620	No_or_no_constitutive_exon
AGGGATTCAGGGGTTCAGGAATTTGGGGATTCAGGGATTTAGGGGTTCAGGA	16087	16170	16037	16089	1	JH603830.1	ENSFALG00000019221.1	15323	16860	None	2643	666	148620	No_or_no_constitutive_exon
AAGGGAAAAGGGATGGGAGATGGGAAAAGGGGAATGGGAGATGGAAAAAGGA	4598	5455	5505	5453	-1	JH603841.1	ENSFALG00000010242.1	4598	6849	None	2643	666	148620	No_or_no_constitutive_exon
GTGGGGTTGGCCAGTGGGGTTGGTCAGTGCTCAGTGGGTTGGTCAGTGAGGT	23635	23674	23724	23672	-1	JH603852.1	ENSFALG00000012809.1	22465	24207	None	2643	666	148620	No_or_no_constitutive_exon
GGACAGCAGGGGACAGCCGGGGACACGGCAGGGTGGCACTCTGGGGACAGGG	347	691	297	349	1	JH603855.1	ENSFALG00000020731.1	20	2336	None	2643	666	148620	No_or_no_constitutive_exon
GCCACCATTCCTTGAGGGGAGAATTCCCAGTCTCAGTGTTCGGGATGCAGAT	15462	15930	15412	15464	1	JH603860.1	ENSFALG00000022800.1	13152	15930	None	2643	666	148620	No_or_no_constitutive_exon
AGGAGTGGAGGTGGGAATTTCTCTGGAAAGTGAGCTGGGAGGCAAGGCAGGA	11653	12499	11603	11655	1	AGTO01012911.1	ENSFALG00000020655.1	9697	12499	None	2643	666	148620	No_or_no_constitutive_exon
GAGCTCTCCCAGGGCAGGCGCTGCAGGTGCTGGGACAGGGACACGGACAGGT	22902	22940	22990	22938	-1	JH603884.1	ENSFALG00000021885.1	22599	23305	None	2643	666	148620	No_or_no_constitutive_exon
AGAGGGACACAGACAGGTGAGACAGGGACAGGTGAGGGACAGGGACACAGGT	22599	22830	22880	22828	-1	JH603884.1	ENSFALG00000021885.1	22599	23305	None	2643	666	148620	No_or_no_constitutive_exon
ACTGGGATGGACATGGGATGGGTGCAGGAAGAGCCCTGGGATGGAAGCAGGA	22910	22931	22860	22912	1	JH603897.1	ENSFALG00000001269.1	21404	23533	None	2643	666	148620	No_or_no_constitutive_exon
GGGATGGGCACAGGATGGACATGGGATGAACACAGGGTGGGCACTGGGAGGG	23105	23122	23055	23107	1	JH603897.1	ENSFALG00000001269.1	21404	23533	None	2643	666	148620	No_or_no_constitutive_exon
GGGATGGGCACAGGATGGACATGGGATGAACACAGGGTGGGCACTGGGAGGG	23309	23323	23259	23311	1	JH603897.1	ENSFALG00000001269.1	21404	23533	None	2643	666	148620	No_or_no_constitutive_exon
GGACAGGACAGAGCAGGACAGGGCAGGACAGGGTGGATGGCAGGGGACAGGG	3277	4184	3227	3279	1	JH603902.1	ENSFALG00000016981.1	2957	7101	None	2643	666	148620	No_or_no_constitutive_exon
GGGGGGGGGGGGGGGGGGGGGGGGGGGGGGGGGGGGTAAAGACTGGGCAGAA	10028	10093	9978	10030	1	JH603913.1	ENSFALG00000011535.1	3862	16482	None	2643	666	148620	No_or_no_constitutive_exon
CAGGGCAGGTGACACTAGCGCTGACCCGCCCTGTTTGTCCCTCAGGGAAGGT	16576	16927	16526	16578	1	JH603920.1	ENSFALG00000009125.1	16294	20134	None	2643	666	148620	No_or_no_constitutive_exon
GGAAATGTGGGGAGATCCAGAGAGATCCAGGGAATTCGGGGAAATCTGAGGA	4500	5618	5668	5616	-1	JH603951.1	ENSFALG00000022154.1	4500	9939	None	2643	666	148620	No_or_no_constitutive_exon
ATGGGATACAGGGATGGGATACAGGGATGGGATACAGGGATGGGATACAGGG	15414	15539	15364	15416	1	JH603928.1	ENSFALG00000021190.1	14779	16713	None	2643	666	148620	No_or_no_constitutive_exon
GCGGTGTCGCCGGTGCCAGCAGCGCTGTCGCCGCCCCGCGGGGGTCGCAGGT	13599	13707	13757	13705	-1	AGTO01023158.1	ENSFALG00000004350.1	12992	16214	None	2643	666	148620	No_or_no_constitutive_exon
GGGGGGGGGGGGGGGACAGGTGAGACAGGTGAGGGACAGGTGAGGGACAGGT	9622	9769	9572	9624	1	JH603994.1	ENSFALG00000018370.1	20	9769	None	2643	666	148620	No_or_no_constitutive_exon
GGGGACACAGGGGACAGCAGGGGACATGAGGGGACACGAGGGGACAGCAGGG	20	43	93	41	-1	JH604037.1	ENSFALG00000018554.1	20	1534	None	2643	666	148620	No_or_no_constitutive_exon
GGGGTTCTGGGGGCGCTGGCACTGACTGTGTCCCCTCCTGCTGGGGGCAGTT	10815	10898	10948	10896	-1	AGTO01002978.1	ENSFALG00000007546.1	4635	13661	None	2643	666	148620	No_or_no_constitutive_exon
GGAGGGCTTTGGGGATAATTTGGGTCTGGTGTCTCAGGGCACTCGGAGAGGG	12600	13519	12550	12602	1	JH604028.1	ENSFALG00000001589.1	6857	13519	None	2643	666	148620	No_or_no_constitutive_exon
GGCAGTGACAAGGGGCCGTCTCGCCAGGCGGCTGAGCCAGGGCAGGGCAGGG	20	904	954	902	-1	JH604023.1	ENSFALG00000021141.1	20	13128	None	2643	666	148620	No_or_no_constitutive_exon
CCATGGGACAGGTGGTGGCACCTTTGGGACAAGTGGCACCCAGGGAACAGGT	20	289	339	287	-1	JH604075.1	ENSFALG00000011376.1	20	12903	None	2643	666	148620	No_or_no_constitutive_exon
TGCCCAGGGGACAGGTGACACCTTTGGGACAGGTGGCGCCCATGGGACAGGT	3853	3871	3921	3869	-1	JH604075.1	ENSFALG00000011376.1	20	12903	None	2643	666	148620	No_or_no_constitutive_exon
GGTGCGGGCGCCCGGGGGTGCCCAGGGGACGGGCGGCACCTACGGGACAGGT	106	159	209	157	-1	JH604075.1	ENSFALG00000011376.1	20	12903	None	2643	666	148620	No_or_no_constitutive_exon
GCTGCTGCTGGGGACAGTTTGGGGACAGTTTGGGGACAGTTTGGGGACAGCC	4607	5442	4557	4609	1	AGTO01023253.1	ENSFALG00000021968.1	3727	5442	None	2643	666	148620	No_or_no_constitutive_exon
ACAATCAGGGACAGGGACAGGGACAGGGACAGTCAGGGACAGGGACACAGGG	5201	6100	5151	5203	1	AGTO01023254.1	ENSFALG00000001585.1	5103	9050	None	2643	666	148620	No_or_no_constitutive_exon
ATTGGGGACACTGGGGAAACTGGGGACACTGGGGACACTGGGGACATCAGGT	10187	10958	10137	10189	1	AGTO01023291.1	ENSFALG00000016277.1	6444	10958	None	2643	666	148620	No_or_no_constitutive_exon
GAGTGCACAGGTAAAGGTGTGTGGGACAGGTGAGGGGTGGGACAGGTGAGGG	10203	10273	10153	10205	1	AGTO01003054.1	ENSFALG00000021847.1	5599	10861	None	2643	666	148620	No_or_no_constitutive_exon
GGTTGGGTGGGCAGGGACAGGTGTGTGCCAGGTGTGTGATATAGGGACAGGT	9853	10147	10197	10145	-1	JH604119.1	ENSFALG00000022476.1	8754	10778	None	2643	666	148620	No_or_no_constitutive_exon
AGGAGGAGGAGGAGGATGGGGCTCAGCCCGCTGCTGCCCTGGGCTGGCAGGC	1208	1259	1309	1257	-1	JH604122.1	ENSFALG00000010669.1	885	1452	None	2643	666	148620	No_or_no_constitutive_exon
CCCTGAGTGTCATGGGAATACCATGGAAAGGTTCTGGGTGCCATGGAAAGGC	4893	6011	6061	6009	-1	JH604136.1	ENSFALG00000018107.1	4893	6730	None	2643	666	148620	No_or_no_constitutive_exon
CAGTCGGGTATGGTCAGTTGGGTGGTCAATCTGTTCAAATGGGTGATCAGTG	7298	7356	7406	7354	-1	AGTO01013229.1	ENSFALG00000016912.1	6485	8948	None	2643	666	148620	No_or_no_constitutive_exon
AAGGAATGAGGGACAGTGACAAGGACAAGGGACAAGGGCAGGTGACAAAGAA	8914	9018	8864	8916	1	AGTO01013246.1	ENSFALG00000020680.1	7281	9018	None	2643	666	148620	No_or_no_constitutive_exon
CATGTGGAGGGACAGCTTCGTGAGACACCGCGGCGCCTGTGCGGGGACAGGT	4289	5047	4239	4291	1	AGTO01003148.1	ENSFALG00000022395.1	3426	5047	None	2643	666	148620	No_or_no_constitutive_exon
AACTGGTTCCAGCAGGAATTATGGGACAGGAACTGGTCCCAGTGGGGCAGGA	3980	4289	4339	4287	-1	JH604211.1	ENSFALG00000022391.1	3980	5093	None	2643	666	148620	No_or_no_constitutive_exon
TGGTTCCCAGTAGGGTTATGGGGCAGGAACTGGTCCCAGTAGGGTTATAGGA	3980	4426	4476	4424	-1	JH604211.1	ENSFALG00000022391.1	3980	5093	None	2643	666	148620	No_or_no_constitutive_exon
GACAGGTGTACAGGTGTGTCAGGATGTACTGGCCCTGCGCGGGGGGACAGGT	5028	7099	4978	5030	1	AGTO01023442.1	ENSFALG00000017159.1	3100	7099	None	2643	666	148620	No_or_no_constitutive_exon
GACAGGTGTACAGGTGTGTCAGGATGTACTGGCCCTGCGCGGGGGGACAGGT	4964	4991	4914	4966	1	AGTO01023442.1	ENSFALG00000017159.1	3100	7099	None	2643	666	148620	No_or_no_constitutive_exon
TTTTCAATAAAATGGGGCGGGGCTCTCGCAGGCTCCGCCCACACTGGGAGGG	3100	3479	3529	3477	-1	AGTO01023442.1	ENSFALG00000018714.1	3100	4740	None	2643	666	148620	No_or_no_constitutive_exon
GGATGGACACGTGGACACAGGATGGACACACGGACGTGGGATGGACACAGGG	20	186	236	184	-1	AGTO01003209.1	ENSFALG00000019631.1	20	4783	None	2643	666	148620	No_or_no_constitutive_exon
AAGGATAAGGGACAGGGGTAAAGGACAGGGACAACAGGGTTAAGGAACAGGC	268	862	912	860	-1	AGTO01023471.1	ENSFALG00000022680.1	20	1338	None	2643	666	148620	No_or_no_constitutive_exon
GAAGGGCTCTGGGGTTAATTTGGGTCTGGGGTCGCAGGATACTCGGGAAGGG	281	325	231	283	1	AGTO01013449.1	ENSFALG00000017606.1	20	5318	None	2643	666	148620	No_or_no_constitutive_exon
AGTCAGGGAAAATACAGGGAAAATCAAGGGAAAAATCAGGGAAAATACAGGG	20	848	898	846	-1	AGTO01003445.1	ENSFALG00000018512.1	20	2456	None	2643	666	148620	No_or_no_constitutive_exon
CCCCCCCCCCCCCCCCCCCCCGCCAAAGAAGGGGGGTGGTGGCCCGGGAGGT	20	231	281	229	-1	AGTO01003629.1	ENSFALG00000016492.1	20	4078	None	2643	666	148620	No_or_no_constitutive_exon
AGACGATCCCAGGGTTGATCCTGAGGGGGAAATCTGGTCCTGCAGGGGAGGA	864	2865	2915	2863	-1	AGTO01023878.1	ENSFALG00000018621.1	573	3978	None	2643	666	148620	No_or_no_constitutive_exon
AGACGATCCCAGGGTTGATCCTGAGGGGGAAATCTGGTCCCGCAGGGGAGGA	660	687	737	685	-1	AGTO01023878.1	ENSFALG00000018621.1	573	3978	None	2643	666	148620	No_or_no_constitutive_exon
AAAAATGGGAAAAAATGGGGAGAAAATGGGAAAAAATGGGGAGGAAATAGGG	20	840	890	838	-1	AGTO01003819.1	ENSFALG00000019908.1	20	1788	None	2643	666	148620	No_or_no_constitutive_exon
CGGGAACAGGACTGGGATCAGAACACCGGGACCGGGAGGTACCGGGACAGGA	20	354	404	352	-1	AGTO01024204.1	ENSFALG00000019569.1	20	1354	None	2643	666	148620	No_or_no_constitutive_exon
CCCGGGACGGGACAGTGGGAACGGGACCGGAGCTTCGGGGTGTGGAACAGGA	20	126	176	124	-1	AGTO01024204.1	ENSFALG00000019569.1	20	1354	None	2643	666	148620	No_or_no_constitutive_exon
CTGGGGGTGCCTTAAAATCCACCTGGAACCCCAAAATCTGTTGGGAGCAGCT	702	1023	652	704	1	AGTO01004289.1	ENSFALG00000018681.1	20	1023	None	2643	666	148620	No_or_no_constitutive_exon
GCCCAAAAGAGAGGGCGTTACCTGGGGAGAAATAGAAAGTTTGGGGAAAGTT	20	92	142	90	-1	AGTO01004336.1	ENSFALG00000022505.1	20	989	None	2643	666	148620	No_or_no_constitutive_exon
CGTGGGTGCCGGTGGGCGAGCGGGCGGTCTGACGGTGTCGGTGGGCGCAGGT	568	771	518	570	1	AGTO01004879.1	ENSFALG00000006430.1	38	771	SOX17	2643	666	148620	No_or_no_constitutive_exon
