# Supplementary material for: Widespread Separation of the Polypyrimidine Tract From 3′ AG by G Tracts in Association With Alternative Exons in Metazoa and Plants
Source: Front Genet. 2019 Jan 14;9:741. doi: 10.3389/fgene.2018.00741 (PMC6339879; doi:10.3389/fgene.2018.00741)
Supplement: DATA FILE S2 — Sequences of REPAG 3′ SS from each species of metazoa, plants and protists. [file Data_Sheet_2.zip › Supplementary data 2/Protists_Release38_bigelowiella_natans.txt]

REPA_GGG_Sequence	Exon_Start	Exon_End	Pos_-50	Pos_+2	Strand	Chromosome	GeneID	Gene_Start	Gene_End	Gene_Name	Number_of_REPAs	Number_of_REPAs_has_GGG	Number_of_Intron(Intra_genic_Region)	Upstream_Constitutive_Exon
TGATGATACGTTGTCTGAACATTGTGAAAAACAAACGTTAAATCGGGCAGGT	200168	200246	200296	200244	-1	scaffold_1	estExt_Genewise1Plus.C_10026	200013	201704	None	19484	1207	168662	No_constitutive_exon_found_in_species
GAAGTTATCTTCTCCCTCCTCCTCCTCCTTCTTCGCATAGGGCATACGAGGC	224839	224897	224789	224841	1	scaffold_1	fgenesh1_pm.1__4	223035	227602	None	19484	1207	168662	No_constitutive_exon_found_in_species
TAGTATATATTGACATGTGTGTGTGTGTGTGTGTGTGTGTGTGTGGGCAGGA	461379	461452	461329	461381	1	scaffold_1	fgenesh1_pg.1__96	459846	462296	None	19484	1207	168662	No_constitutive_exon_found_in_species
ATAATGTATTGTGTGTGTGTGTGTGTGTGTGTGCACGCGCGTGGGTGTAGGC	614762	614827	614877	614825	-1	scaffold_1	estExt_fgenesh1_pg.C_10129	614179	616346	None	19484	1207	168662	No_constitutive_exon_found_in_species
GATACATATTTCTGGTATGTTTTCCTGATTTCTAGAGGGTACAACAATAGGT	663692	663811	663642	663694	1	scaffold_1	fgenesh1_pg.1__141	660746	667489	None	19484	1207	168662	No_constitutive_exon_found_in_species
TGTATGTTGTATATATTCAATTTTAATTTCCTTTGCAATTTACTGGGAAGGT	752014	752085	752135	752083	-1	scaffold_1	estExt_Genewise1.C_10128	751335	752867	None	19484	1207	168662	No_constitutive_exon_found_in_species
TTGAGCGTGTATGTACTGTTTATTAATTGTCGCTTTTGCTGCTGGGCAAGAC	794714	794785	794835	794783	-1	scaffold_1	fgenesh1_pg.1__172	794033	796984	None	19484	1207	168662	No_constitutive_exon_found_in_species
TGCTTCTGCTCCCATATCAATCAACAAACGATATAGTATCGGGTCAACAGAT	817119	817179	817229	817177	-1	scaffold_1	fgenesh1_pg.1__177	817119	819076	None	19484	1207	168662	No_constitutive_exon_found_in_species
AGTTGTCACTCTTGCTCTTACTTTCTTTTCTGCTGGGGCTGATGAATTAGAT	820589	820661	820711	820659	-1	scaffold_1	fgenesh1_pg.1__178	820315	823194	None	19484	1207	168662	No_constitutive_exon_found_in_species
ATTTTCACAATAAATTGTTGATAACAGTGTATATGTTGTGGGAAAACCAGAC	829297	829454	829247	829299	1	scaffold_1	estExt_fgenesh1_pg.C_10180	826911	832119	None	19484	1207	168662	No_constitutive_exon_found_in_species
AGCCCACCCGCCCCCTTCGCCTTTCTGATGTTACTTGATCATGGGTATAGGG	946282	946340	946390	946338	-1	scaffold_1	aug1.1_g239	942900	946725	None	19484	1207	168662	No_constitutive_exon_found_in_species
CACAGACCAAGGAGGAGAAGGAGGAGGAGGAGGAGGAGGAGAGGGAAAAGGT	957458	958273	958323	958271	-1	scaffold_1	gw1.1.38.1	957458	959486	None	19484	1207	168662	No_constitutive_exon_found_in_species
CAACAACAATGAAGAAGGCAGCATTGGTGATGGTGATTGGTGCGGGGTAGGC	997702	997762	997812	997760	-1	scaffold_1	aug1.1_g254	993398	999382	None	19484	1207	168662	No_constitutive_exon_found_in_species
AGTGTTCACGATTATATTTTATATGCGTGGTTTGTGGGTTGTGAAATCAGGT	1033944	1034246	1033894	1033946	1	scaffold_1	fgenesh1_pg.1__231	1032776	1034417	None	19484	1207	168662	No_constitutive_exon_found_in_species
CACTGCACAGGAAGCAAGGAAGGCAGAGGATCGAGCGAAGAGGGAAAGAGAG	1051172	1051180	1051230	1051178	-1	scaffold_1	estExt_fgenesh1_pg.C_10234	1049973	1053729	None	19484	1207	168662	No_constitutive_exon_found_in_species
CCATCATCCAACTTAAACAACAACAAACAACAACAATAATAATTGGGTAGAT	1217470	1217688	1217420	1217472	1	scaffold_1	estExt_fgenesh1_pg.C_10273	1214038	1225162	None	19484	1207	168662	No_constitutive_exon_found_in_species
GAGAGATTCACTCGAAATGATGACTGATCATATTTCTCGGTGGGATGCAGGT	1264544	1264643	1264494	1264546	1	scaffold_1	fgenesh1_pg.1__282	1259367	1265903	None	19484	1207	168662	No_constitutive_exon_found_in_species
CGTCGTGTGCTTACAATCCCTAAACTTACTGTTTTTGTTTAATGGGTCAGAC	1401989	1402073	1402123	1402071	-1	scaffold_1	fgenesh1_pg.1__307	1392364	1402289	None	19484	1207	168662	No_constitutive_exon_found_in_species
GTTATTTGCAACAACAACAATAACAACAACAACATCTCAACTGGGGGTAGGT	1470467	1470544	1470417	1470469	1	scaffold_1	fgenesh1_pg.1__325	1468395	1479021	None	19484	1207	168662	No_constitutive_exon_found_in_species
TGGTTATTGTAAAATGTTTCTTTGTGTATGCTATTCGGCCGGGAAAGCAGAT	1498436	1498485	1498535	1498483	-1	scaffold_1	estExt_fgenesh1_pg.C_10328	1491033	1499538	None	19484	1207	168662	No_constitutive_exon_found_in_species
TACGTAATGCCTCGTGTTCAAGGAACTTTATTTGATGATACGACGGGAAGGT	1541669	1541760	1541619	1541671	1	scaffold_1	fgenesh1_pg.1__338	1540369	1542225	None	19484	1207	168662	No_constitutive_exon_found_in_species
GTTGTTTGATGATGTGAAGATGATGGTGAACGTTGTTGATGGGGAGGTAGGC	1706409	1706466	1706359	1706411	1	scaffold_1	aug1.1_g435	1704686	1708838	None	19484	1207	168662	No_constitutive_exon_found_in_species
GCATACACGCCTCTTCTGATTCTAACGATATGTTTTTTGGGACAAACAAGGT	1736988	1737021	1737071	1737019	-1	scaffold_1	aug1.1_g443	1735121	1738891	None	19484	1207	168662	No_constitutive_exon_found_in_species
TCCCATTCTTTCATTGATCTTCATCATCTTCTTCTTCTCCGGGTTAATAGGT	1751613	1752009	1752059	1752007	-1	scaffold_1	estExt_fgenesh1_pg.C_10381	1750629	1756081	None	19484	1207	168662	No_constitutive_exon_found_in_species
CATAATTCATTTTCAGTGTTGCCACATATGAAATCATTTTAAATGGGTAGGC	2001815	2002013	2001765	2001817	1	scaffold_1	fgenesh1_kg.1__176__697_1_CFAO_EXTA	2000433	2002013	None	19484	1207	168662	No_constitutive_exon_found_in_species
CAAAAGTGCTGGACAGCAGCGGCCGTTCCAAGCATCACCGGACGGGAAAGCC	2014244	2015948	2014194	2014246	1	scaffold_1	e_gw1.1.3.1	2010348	2024145	None	19484	1207	168662	No_constitutive_exon_found_in_species
TCCGTGTTTTTCTCTGCATATTGAACGATAGTATTTTTATGGGCGATTAGGT	2133861	2134181	2133811	2133863	1	scaffold_1	fgenesh1_pg.1__455	2131903	2134181	None	19484	1207	168662	No_constitutive_exon_found_in_species
AGCGTTATTTAACGAATGTTTGGTGCTGTTGCTGTGACATTGGGCAATAGGA	2191214	2191268	2191164	2191216	1	scaffold_1	estExt_fgenesh1_pg.C_10466	2188367	2191883	None	19484	1207	168662	No_constitutive_exon_found_in_species
CTCTTGTGACCCTCCCCCCCCCCTTCCCCACACCGCTGACCCGGGAGCAGTT	2212927	2213008	2213058	2213006	-1	scaffold_1	aug1.1_g557	2209164	2217882	None	19484	1207	168662	No_constitutive_exon_found_in_species
GATTTTCTTTCTCCCCCACATTGCTTTAAGTGTTCTTTTGGCTGGGACAGTG	2452730	2452937	2452680	2452732	1	scaffold_1	estExt_fgenesh1_pg.C_10523	2452122	2456162	None	19484	1207	168662	No_constitutive_exon_found_in_species
TCAACCTCCATGAAGCTATGATGACGCTGTGACTGATGGGAACCAAACAGAC	2517747	2517793	2517697	2517749	1	scaffold_1	aug1.1_g633	2516785	2517793	None	19484	1207	168662	No_constitutive_exon_found_in_species
TAATGTCTACATCACATTCATTCTGGATATGCACATCGTAAACGGGGCAGGT	2630370	2630464	2630320	2630372	1	scaffold_1	fgenesh1_pg.1__561	2621114	2631226	None	19484	1207	168662	No_constitutive_exon_found_in_species
CATCATCAGAATCTCATCTTCATTTATATGTCATACATATGTGGGAGTAGCG	2733607	2734941	2733557	2733609	1	scaffold_1	aug1.1_g685	2732224	2734941	None	19484	1207	168662	No_constitutive_exon_found_in_species
ACCTCATGTGTATGTAAATTTAATTACGTGTGTTGTTTGTCTGGGGAAAGGC	2757633	2757798	2757583	2757635	1	scaffold_1	aug1.1_g691	2756310	2758400	None	19484	1207	168662	No_constitutive_exon_found_in_species
ATTGACGACTCTAAGCAGCAGAAGAAGAAGGGTAAAGGGCGCGGAAAGAGCA	2880862	2883275	2880812	2880864	1	scaffold_1	fgenesh1_pm.1__53	2868794	2883275	None	19484	1207	168662	No_constitutive_exon_found_in_species
CATCAGAGGGAAAATGGTAATGATGATGATGATGATGATGATGGGATTAGGA	2942669	2942708	2942619	2942671	1	scaffold_1	aug1.1_g735	2938953	2943788	None	19484	1207	168662	No_constitutive_exon_found_in_species
TTGTGTACTGATATAAAGTCGTCTTTCCCCTCTTTCTCTGTGGGGTACAGGT	2949742	2949839	2949889	2949837	-1	scaffold_1	aug1.1_g736	2944662	2952524	None	19484	1207	168662	No_constitutive_exon_found_in_species
CTGTCTGTCTGTTTGTGTGTGTGTGTGTGTGTGTGTGTGTGTTGGGGCAGTG	3019422	3019513	3019563	3019511	-1	scaffold_1	estExt_fgenesh1_pg.C_10637	3016861	3021416	None	19484	1207	168662	No_constitutive_exon_found_in_species
TACTACTACTACTACTACTACTACTACTGTTCCTTTGACTGGGTTGGCAGCT	83065	83876	83015	83067	1	scaffold_2	estExt_fgenesh1_pg.C_20013	82806	85952	None	19484	1207	168662	No_constitutive_exon_found_in_species
GAACAAAGCGTTGATCAAATCTGCACGCGCCAGAACCACATGGGAGACAGGC	183842	184020	184070	184018	-1	scaffold_2	fgenesh1_pg.2__36	182909	184883	None	19484	1207	168662	No_constitutive_exon_found_in_species
CCTTCCTTCTTCACATATCATCACAATCACTCATTGGTGGGGGTTGGCAGAT	241596	241619	241546	241598	1	scaffold_2	aug1.2_g810	239364	244077	None	19484	1207	168662	No_constitutive_exon_found_in_species
TGAAACCCCTTCGATATTCATTCATTCTATGATTGATGTGGTGGGATTAGAC	318910	318948	318998	318946	-1	scaffold_2	aug1.2_g823	317311	320126	None	19484	1207	168662	No_constitutive_exon_found_in_species
GGGGTGGGTTGTTGTTGTGGCTGTCCTCATATTCTAGCTGGGGTCGCAAGGG	549996	550065	550115	550063	-1	scaffold_2	aug1.2_g878	545632	550845	None	19484	1207	168662	No_constitutive_exon_found_in_species
GAAGTAAAGAATGGCTACCTCGTGTCCGGGGGTGACATGCACGTTGGGAGGA	558086	558262	558036	558088	1	scaffold_2	estExt_fgenesh1_pg.C_20102	557721	563981	None	19484	1207	168662	No_constitutive_exon_found_in_species
ATATATATGAAAGACAACTGTAGTTCCCATATCTCTAGGTTGGGAAGCAGCA	602236	602380	602430	602378	-1	scaffold_2	e_gw1.2.225.1	601558	603837	None	19484	1207	168662	No_constitutive_exon_found_in_species
ATTATCATCATCATTATCATTTACTACTGCTTATTTATTATCGGGACAAGGT	770288	770402	770238	770290	1	scaffold_2	aug1.2_g929	764163	772713	None	19484	1207	168662	No_constitutive_exon_found_in_species
CATCACCATCATCATCATCATCATCCTAACAATGTGTGGTTGGGATAAAGGT	771442	771731	771392	771444	1	scaffold_2	aug1.2_g929	764163	772713	None	19484	1207	168662	No_constitutive_exon_found_in_species
CTTTTTTTTACGATTAAAGTGACACCAAGGATTCACATGGGAGAAATCAGAT	893515	893574	893465	893517	1	scaffold_2	estExt_fgenesh1_pg.C_20173	892442	894589	None	19484	1207	168662	No_constitutive_exon_found_in_species
GGGGGTTAGGGGCAGAGGTTAAGGGAGGGCAGAGCAATGTCGTGGGGAAGGA	908911	909119	909169	909117	-1	scaffold_2	e_gw1.2.9.1	905054	912811	None	19484	1207	168662	No_constitutive_exon_found_in_species
TCGCTTGTAGACCTCATTAACTGACAAGTATGTTTTTTCGGGTTGAGAAGTC	1083384	1083417	1083334	1083386	1	scaffold_2	estExt_fgenesh1_pg.C_20218	1082888	1086011	None	19484	1207	168662	No_constitutive_exon_found_in_species
TTGACAACTCTCTCTCCCCTGTTATGTTCATTTCCCATCTATACGGGCAGGT	1366190	1366319	1366140	1366192	1	scaffold_2	fgenesh1_pg.2__273	1360712	1366319	None	19484	1207	168662	No_constitutive_exon_found_in_species
GAGGGTTTCTAATAATATTCATTTGCGTTGTTTTATGGGGTTGGGGACAGAT	1398617	1398696	1398567	1398619	1	scaffold_2	aug1.2_g1094	1398038	1399067	None	19484	1207	168662	No_constitutive_exon_found_in_species
GCTCACTCCCCTCGCTCACCTCACTGACTCAATGCAATGGGAAAATGTAGAC	1426780	1426816	1426730	1426782	1	scaffold_2	fgenesh1_pg.2__286	1415504	1427112	None	19484	1207	168662	No_constitutive_exon_found_in_species
TTCAAAAAACATCTCACTGTGAAGATTCAGTTATGTGTTGGGTGTGGCAGGC	1430322	1430413	1430272	1430324	1	scaffold_2	e_gw1.2.56.1	1430009	1431439	None	19484	1207	168662	No_constitutive_exon_found_in_species
CCCCCCGCCGCCTCCTCATTTGGAATATTTATGATATGGGGCGAATACAGGT	1642335	1642400	1642450	1642398	-1	scaffold_2	fgenesh1_pg.2__329	1640199	1649496	None	19484	1207	168662	No_constitutive_exon_found_in_species
GTTGGTGATGTGCGCGCATGGCAAATAACATTTACATACGGGTAACAAAGCA	1887267	1887430	1887217	1887269	1	scaffold_2	fgenesh1_pg.2__386	1879819	1895525	None	19484	1207	168662	No_constitutive_exon_found_in_species
GGCTGAACAGTCATAAATCTATAATTTACAATCTTTATGTGGTTGGGTAGGT	2072060	2072110	2072160	2072108	-1	scaffold_2	estExt_fgenesh1_pg.C_20418	2053760	2074587	None	19484	1207	168662	No_constitutive_exon_found_in_species
GCAATCCTTTGTTTGTCCTATTCTATAAATTAATAAAACCGTGGGTGCAGGT	2195408	2195485	2195535	2195483	-1	scaffold_2	fgenesh1_pg.2__445	2187622	2197409	None	19484	1207	168662	No_constitutive_exon_found_in_species
TATGAAAACACAAATATCATTCCACTCGACTGATTACGCATAATGGGAAGGA	217564	217648	217514	217566	1	scaffold_3	estExt_fgenesh1_pg.C_30044	213801	218810	None	19484	1207	168662	No_constitutive_exon_found_in_species
ATACAACCCGCAAAACTATTTCATGTTTCTCTTTATGACGGGATTGATAGGA	290099	290170	290220	290168	-1	scaffold_3	estExt_fgenesh1_pg.C_30066	289526	291443	None	19484	1207	168662	No_constitutive_exon_found_in_species
CAAAATGATCGATTCTTCCTTGATGTGCTGTAATTACTGGATGGGAAAAGGT	305359	305444	305494	305442	-1	scaffold_3	gw1.3.113.1	304482	305652	None	19484	1207	168662	No_constitutive_exon_found_in_species
TCGTTGTTGCTGTAGTCTACCCTATCACTAACTTGATTGGGTGATGATAGGT	403573	403645	403523	403575	1	scaffold_3	aug1.3_g1404	402330	404114	None	19484	1207	168662	No_constitutive_exon_found_in_species
CATCACGGGTCCAGCTGCTGTAATCTGGCTAAGTATCTATGGGTTAATAGCG	468814	468908	468764	468816	1	scaffold_3	fgenesh1_pg.3__105	466008	471774	None	19484	1207	168662	No_constitutive_exon_found_in_species
TTTTAGCAAAAGGAAAAAGAACAAAGGAGAGAGGGGGGGGGGGAGCTGAGGA	477962	478184	478234	478182	-1	scaffold_3	e_gw1.3.217.1	477962	478709	None	19484	1207	168662	No_constitutive_exon_found_in_species
TCCTTGCTCTCTCTTCGTTGATCATAATTGTTGTTTTGTGGGCATGACAGGC	500509	500589	500639	500587	-1	scaffold_3	estExt_Genewise1Plus.C_30079	495081	500775	None	19484	1207	168662	No_constitutive_exon_found_in_species
AGTTACCTACCTTTTTCACTTGTGAGTAAGAATGTTTATGGGTAAAAAAGGT	507291	507327	507241	507293	1	scaffold_3	fgenesh1_pg.3__115	506898	512967	None	19484	1207	168662	No_constitutive_exon_found_in_species
TCTCCCGACCGACCCGCACCCCCCATCCGTCCGCTTGTAACAATGGGTAGTT	570350	570759	570809	570757	-1	scaffold_3	fgenesh1_pg.3__128	568713	571665	None	19484	1207	168662	No_constitutive_exon_found_in_species
GTAGAATTTCTATTGATGCATTCGACTTTGCTGATGATTGGGAATATCAGAG	613049	613101	613151	613099	-1	scaffold_3	aug1.3_g1455	612665	614447	None	19484	1207	168662	No_constitutive_exon_found_in_species
ATTCATCTCGGTGTAATTGTAGCTATTATTGATGTATTGGGATGAAACAGAC	641417	641547	641367	641419	1	scaffold_3	aug1.3_g1461	640740	644728	None	19484	1207	168662	No_constitutive_exon_found_in_species
TAAAAAAGACTATCAATGCTTCAGCTAACAAAATGTGTATGGGTGCAAAGGG	662211	662480	662530	662478	-1	scaffold_3	estExt_fgenesh1_pg.C_30143	660308	662696	None	19484	1207	168662	No_constitutive_exon_found_in_species
CCCCCCTCCCTGCTTCCAATTAATCAAATGACTATGATTCGGGAAAACAGCT	719138	719219	719088	719140	1	scaffold_3	estExt_fgenesh1_pg.C_30157	716682	720045	None	19484	1207	168662	No_constitutive_exon_found_in_species
CTCCTCCTTCTACTACTACTACTACTTCTTGCTAGCATCAGGGGGGCTAGTA	741370	741992	742042	741990	-1	scaffold_3	e_gw1.3.183.1	733942	742339	None	19484	1207	168662	No_constitutive_exon_found_in_species
AGGAGATAATGACCAATTTTACGATAATCCCGGAATATCTTTGGGGGTAGCA	858823	858938	858773	858825	1	scaffold_3	aug1.3_g1513	858670	860122	None	19484	1207	168662	No_constitutive_exon_found_in_species
TCCTCTTCCTCCTCGTCGCCGCCCCCATCGTCGTTCGGTAAGGGGTATAGCC	907833	907873	907783	907835	1	scaffold_3	e_gw1.3.190.1	907036	915784	None	19484	1207	168662	No_constitutive_exon_found_in_species
TTCAACATATACTTACTACATATCTCTATGGTTGTTTTAACGGGGATTAGAT	908475	908498	908425	908477	1	scaffold_3	e_gw1.3.190.1	907036	915784	None	19484	1207	168662	No_constitutive_exon_found_in_species
CGTCCCTGTCCTCTACCTAACCGCAACAACAACAACAACAACGGGCGAAGGT	910315	910350	910265	910317	1	scaffold_3	e_gw1.3.190.1	907036	915784	None	19484	1207	168662	No_constitutive_exon_found_in_species
TGTGATCGCAGCACGTTGTTCATAGCATATATGTAAACACGGGATAATAGGC	924766	924854	924716	924768	1	scaffold_3	fgenesh1_pg.3__195	920334	927649	None	19484	1207	168662	No_constitutive_exon_found_in_species
AGGCAGCGCATGATATCATTGTATAAACGTATTGTTTGGGAACATGATAGGT	1116183	1116248	1116133	1116185	1	scaffold_3	aug1.3_g1579	1113166	1117664	None	19484	1207	168662	No_constitutive_exon_found_in_species
GATGGAAGGTGAAGAACCCCTAGCCCCTCTCACGTTTCCCCCGGGCAAAGGC	1151003	1151141	1151191	1151139	-1	scaffold_3	fgenesh1_pg.3__248	1150444	1151960	None	19484	1207	168662	No_constitutive_exon_found_in_species
GCTACTTATGAAATATTTATCATGACTTCCTTGTGACAACCGATGGGTAGAT	1241373	1241447	1241497	1241445	-1	scaffold_3	fgenesh1_pg.3__263	1238275	1242198	None	19484	1207	168662	No_constitutive_exon_found_in_species
TCGTCCTCGTCGTCGTCATCGTCATCGTTGTGTGTGTTATTGACGGGAAGGC	1281840	1281897	1281947	1281895	-1	scaffold_3	e_gw1.3.114.1	1279874	1282852	None	19484	1207	168662	No_constitutive_exon_found_in_species
TCTCTCTATGCATTCTGCTATTTGTCTTTGTCGTGGGGAACAAAACACAGGC	1385477	1385539	1385427	1385479	1	scaffold_3	fgenesh1_pg.3__291	1380518	1386363	None	19484	1207	168662	No_constitutive_exon_found_in_species
GCTTCGGGAATGCTCACACCAATACTGATCTTTTTTTCTTCCAGGGGCAGCA	1407861	1408204	1407811	1407863	1	scaffold_3	estExt_Genewise1Plus.C_30200	1407553	1410051	None	19484	1207	168662	No_constitutive_exon_found_in_species
ATAAAGACGATGATCAGCAGAAAGTCGTTAATGCCGGGGACATGTGGGAGGA	1423852	1424465	1423802	1423854	1	scaffold_3	estExt_Genewise1.C_30212	1423567	1424465	None	19484	1207	168662	No_constitutive_exon_found_in_species
CTCTCTACTGATCGGTATATCTTTTGGCTGGTGTGTTTGTGCGTGGGAAGGC	1480332	1480417	1480467	1480415	-1	scaffold_3	estExt_fgenesh1_pg.C_30310	1477699	1481888	None	19484	1207	168662	No_constitutive_exon_found_in_species
CATGATCATGCTGAGCAATTTTATGGCTTGTCTTGTATTTCGGGTGATAGGA	1528183	1528395	1528133	1528185	1	scaffold_3	fgenesh1_pg.3__321	1527812	1537991	None	19484	1207	168662	No_constitutive_exon_found_in_species
GTGTGTGTGTGTTTGTGTATGTGTGTGTGTGTGTGGGTGGGTGTGTGAAGCC	1562539	1562623	1562673	1562621	-1	scaffold_3	fgenesh1_pg.3__329	1559786	1564067	None	19484	1207	168662	No_constitutive_exon_found_in_species
CAGCATGCAGAATTCTAAGAGCGCGCACAATAACGTCGGGATAATAACAGGA	1627629	1627784	1627834	1627782	-1	scaffold_3	fgenesh1_pg.3__342	1619997	1627967	None	19484	1207	168662	No_constitutive_exon_found_in_species
TAGTAGTAGTAGTAATAGTAGTAGTCATCATCCTCGAAGTGGGGAAGCAGGT	1636035	1636268	1635985	1636037	1	scaffold_3	fgenesh1_pg.3__345	1633593	1636268	None	19484	1207	168662	No_constitutive_exon_found_in_species
ACTTTCGCATTTGGTTTATGATTGATGACTCGCATGTTTTGGGGTGTTAGGA	1643834	1644784	1644834	1644782	-1	scaffold_3	fgenesh1_pg.3__348	1643657	1645765	None	19484	1207	168662	No_constitutive_exon_found_in_species
TCCCCTTAACTTCCACTAACTCCCACTTGAACACCTCTGGGAAAAAAAAGGG	1701894	1701972	1702022	1701970	-1	scaffold_3	estExt_fgenesh1_pg.C_30359	1694696	1702646	None	19484	1207	168662	No_constitutive_exon_found_in_species
TCCATGAGTTATCTTATGCCCTGTTTTTTGTCCGCGTGGCGTGGGTGCAGCT	1734435	1734517	1734385	1734437	1	scaffold_3	aug1.3_g1735	1733610	1734517	None	19484	1207	168662	No_constitutive_exon_found_in_species
TCCAAGAGGTGGGTGCTGGAAGCAATACGTTTAGCAGCACGGGGTCAAAGCT	1831082	1831203	1831253	1831201	-1	scaffold_3	e_gw1.3.88.1	1830262	1831834	None	19484	1207	168662	No_constitutive_exon_found_in_species
ATGGAAGACTACGTCCCATGGATGGAAGGCCCTCAATCCGGGAGTTGCAGGT	1830262	1830393	1830443	1830391	-1	scaffold_3	e_gw1.3.88.1	1830262	1831834	None	19484	1207	168662	No_constitutive_exon_found_in_species
TCCTCCTCCTCCTCCTCCTCCTCCTTCTCACGTGTTAATTAATGGGACAGGT	1903874	1903945	1903824	1903876	1	scaffold_3	fgenesh1_pg.3__404	1902060	1907818	None	19484	1207	168662	No_constitutive_exon_found_in_species
ATACTATTCAACATAAATTCGTTCCTGTTACAGATATTTTTTGGGAAAAGGA	1978189	1978251	1978139	1978191	1	scaffold_3	estExt_Genewise1.C_30299	1977378	1980151	None	19484	1207	168662	No_constitutive_exon_found_in_species
AGCATTCAAAAACATTGAATTTAACTCTCATCTGCTATCTGGGAAAACAGGG	2028890	2028941	2028991	2028939	-1	scaffold_3	estExt_Genewise1.C_30308	2027938	2030006	None	19484	1207	168662	No_constitutive_exon_found_in_species
ATAAGATGTGCTGACAATTACTATCATTCGTTTGGTACTGCTGGGGGCAGGT	2156519	2156691	2156741	2156689	-1	scaffold_3	aug1.3_g1828	2154075	2158183	None	19484	1207	168662	No_constitutive_exon_found_in_species
GCACGCATGATTGTGTGGATTGTATCTGTTTTTCAACCTGGGAAACCTAGAT	54415	54457	54365	54417	1	scaffold_4	fgenesh1_pg.4__9	46891	55048	None	19484	1207	168662	No_constitutive_exon_found_in_species
ACCTGTCTACCTACCTACCGAGCCTTGGTCAACACCGCATGTGGGTGCAGGT	64974	66555	64924	64976	1	scaffold_4	estExt_fgenesh1_pg.C_40010	63799	66555	None	19484	1207	168662	No_constitutive_exon_found_in_species
CTCTCTCTCTCTCTCTCTCTCCCCCCTTTACTAAAATGATGGGGTAGTAGAC	169620	169691	169570	169622	1	scaffold_4	fgenesh1_pg.4__25	169408	172206	None	19484	1207	168662	No_constitutive_exon_found_in_species
TAACTTATACATGATGTACTTGTGAACCATCGCAAATCGGGATGGTGTAGGG	235894	235947	235844	235896	1	scaffold_4	estExt_fgenesh1_pg.C_40040	234804	240302	None	19484	1207	168662	No_constitutive_exon_found_in_species
GTAAGTGTTTTTCGGGGGGGGGTCGGGAAGAAAACTTGGATGGGTGATAGGG	297108	297228	297058	297110	1	scaffold_4	aug1.4_g1891	295567	298540	None	19484	1207	168662	No_constitutive_exon_found_in_species
ACCAAATTCATTCGTTTGATGCATATTATCTACATCGTTGTATGTGGGAGGT	308689	309572	309622	309570	-1	scaffold_4	fgenesh1_pg.4__54	307739	309680	None	19484	1207	168662	No_constitutive_exon_found_in_species
GCAACCGTCTTCGCCGCCGCTGAGTTGTGATTTATCGCCGTGGGTGGCAGGT	317510	317589	317460	317512	1	scaffold_4	e_gw1.4.52.1	314800	319206	None	19484	1207	168662	No_constitutive_exon_found_in_species
AATATTGACTCCGTTGTGTAACGTTTTTTTTTTTTTAAATACGGGCACAGGG	321091	321123	321041	321093	1	scaffold_4	estExt_fgenesh1_pg.C_40058	320814	325954	None	19484	1207	168662	No_constitutive_exon_found_in_species
CATCCATCTCCCGCGGCCGCTTCACATATGATCTAATCTCACAGGGGCAGTG	347460	347703	347410	347462	1	scaffold_4	e_gw1.4.172.1	345235	351802	None	19484	1207	168662	No_constitutive_exon_found_in_species
TTCCTTCCTCTCCCTCCCCCTTGTTGTCGGCACGGTGGATGGGTGGGAAGGT	393324	393381	393274	393326	1	scaffold_4	fgenesh1_pg.4__73	391900	393381	None	19484	1207	168662	No_constitutive_exon_found_in_species
CGGGAGCTTAAGCTTTGATGTGTTCTCGTTCTGAGGTATGGGGAAATCAGAT	436663	436856	436906	436854	-1	scaffold_4	aug1.4_g1932	436301	437015	None	19484	1207	168662	No_constitutive_exon_found_in_species
GTTGTTGTTGTTGTTGTTGTCAATGACGCATTCTTGCTTTGGGCTGGCAGGT	547939	547995	548045	547993	-1	scaffold_4	fgenesh1_pg.4__106	543987	548624	None	19484	1207	168662	No_constitutive_exon_found_in_species
ATATATATATATATATATATATATATACGTAATATATTTGGGTAATGTAGGT	582429	582472	582522	582470	-1	scaffold_4	e_gw1.4.200.1	581092	584869	None	19484	1207	168662	No_constitutive_exon_found_in_species
ACCAGTTTCTGACTAAAGTTTAATTTTCGTTACTTTATCCATTCGGGAAGAG	609997	610075	610125	610073	-1	scaffold_4	fgenesh1_pg.4__121	608890	610368	None	19484	1207	168662	No_constitutive_exon_found_in_species
AGAGGCCGTAAATGAGGATCTTCGCTCCCGTGTGAACGACGCTGGGGCAGAA	681256	681309	681359	681307	-1	scaffold_4	aug1.4_g2003	680779	681740	None	19484	1207	168662	No_constitutive_exon_found_in_species
ACGTCGTAAGTCTTCATCCTTTCACTTCGTAATGTTTGCGGGGCGCACAGGC	742954	743146	743196	743144	-1	scaffold_4	estExt_fgenesh1_pg.C_40152	731707	756745	None	19484	1207	168662	No_constitutive_exon_found_in_species
CCCCCCGTTATAGTTATCATAAAAATGATGATTGCGGACGATGGGTGTAGGA	1128474	1128608	1128658	1128606	-1	scaffold_4	fgenesh1_pg.4__223	1125747	1133617	None	19484	1207	168662	No_constitutive_exon_found_in_species
TACTACCTGTATAATAACACACAAACTCTACTCAAACACGTGGGCAACAGGA	1198694	1198761	1198811	1198759	-1	scaffold_4	aug1.4_g2126	1198333	1199298	None	19484	1207	168662	No_constitutive_exon_found_in_species
ATGCAAAGGATAAGAGATTTTGTTGTCGTGTATATGCTGGGACCAACAAGTA	1206854	1206933	1206983	1206931	-1	scaffold_4	aug1.4_g2128	1202826	1207222	None	19484	1207	168662	No_constitutive_exon_found_in_species
AACTCGACAAACGGTTGTCTTACTATCTGACAACATGACGGGATGAATAGGC	1397039	1397138	1397188	1397136	-1	scaffold_4	fgenesh1_pg.4__279	1390793	1397475	None	19484	1207	168662	No_constitutive_exon_found_in_species
TGCTAAATTTGCAAGGTTTCAGTCTCACACATTATATTTTGTGTGGGCAGGT	1604539	1604593	1604643	1604591	-1	scaffold_4	fgenesh1_kg.4__137__7759_0_CFAO1248.g1_CFAO_EXTA	1603878	1605968	None	19484	1207	168662	No_constitutive_exon_found_in_species
GTATCCATTCTCTCTCTGTGTGTGTCTCTGTGTGTGTGTTGCGGGTGTAGGT	1646667	1646851	1646617	1646669	1	scaffold_4	estExt_fgenesh1_pg.C_40336	1625443	1648806	None	19484	1207	168662	No_constitutive_exon_found_in_species
TCATTAGATATAGTGAGACTATATTCACGTCCATATTCCCCGGGATACAGAG	1723411	1723481	1723361	1723413	1	scaffold_4	fgenesh1_pg.4__356	1721935	1723865	None	19484	1207	168662	No_constitutive_exon_found_in_species
AAGCTTTTCCCTCTACATATATCTGACTGGCTCGTTTTGTGGGCCGACAGAC	1740717	1740810	1740860	1740808	-1	scaffold_4	aug1.4_g2261	1739291	1741921	None	19484	1207	168662	No_constitutive_exon_found_in_species
TTTGCCCCCGCTTTCCCCACCCCCCCCCTTCTTAAACGCCGGGACGACAGGA	221584	221670	221720	221668	-1	scaffold_5	estExt_fgenesh1_pg.C_50050	213669	223221	None	19484	1207	168662	No_constitutive_exon_found_in_species
TACACATGAAAACTTTGTCACACAAGATTCATGTGTACACGGGCAAACAGAC	245548	245608	245658	245606	-1	scaffold_5	aug1.5_g2399	241392	251176	None	19484	1207	168662	No_constitutive_exon_found_in_species
AGCTTATCTGGTTCAGCCAATAATTTTCTTTCTGTTCTGGGAATAACCAGTG	241536	241594	241644	241592	-1	scaffold_5	aug1.5_g2399	241392	251176	None	19484	1207	168662	No_constitutive_exon_found_in_species
TGATATCAGCAACCAACCAATGCGTTAATAATATACATACAAATGGGCAGGG	341922	341964	342014	341962	-1	scaffold_5	aug1.5_g2424	340728	342839	None	19484	1207	168662	No_constitutive_exon_found_in_species
GACGACTCCACATACATTGAAACCATTATTCAGGAACTAAAGCAGGGCAGCA	369857	370317	369807	369859	1	scaffold_5	gw1.5.39.1	369189	370317	None	19484	1207	168662	No_constitutive_exon_found_in_species
CTGTTCTTCTTCTTGTTGTTGTTCTTGTTGTTGTTGTGGCACGGGAAAAGGT	389537	389606	389487	389539	1	scaffold_5	fgenesh1_pg.5__88	378361	392516	None	19484	1207	168662	No_constitutive_exon_found_in_species
ACAAGACCTCTACGCGCACTACAGCGCAAAATCAATCATGGGAAATGCAGAG	437922	438005	438055	438003	-1	scaffold_5	fgenesh1_pg.5__96	435361	438457	None	19484	1207	168662	No_constitutive_exon_found_in_species
TGTATATAAGAGCGGATATGAATTAAAAGAGGCCTTGGCAAAACGGGTAGGT	471724	471792	471674	471726	1	scaffold_5	aug1.5_g2457	468756	473002	None	19484	1207	168662	No_constitutive_exon_found_in_species
CCTTCGATATATATTGTACCGAATGTGATATATCATCCTCGGGGCATCAGAC	603913	603986	604036	603984	-1	scaffold_5	estExt_fgenesh1_pg.C_50132	602460	605052	None	19484	1207	168662	No_constitutive_exon_found_in_species
CTGATTATGTTAAAAAAATGATTGCATATTTTTCAATAAATTGGGAACAGGC	639974	640031	640081	640029	-1	scaffold_5	fgenesh1_pg.5__144	638870	641047	None	19484	1207	168662	No_constitutive_exon_found_in_species
TAAATGAGTTTGCGGAGATGTGCAGCATGGAACCGTCCAGTCGGGATGAGTG	666561	667086	667136	667084	-1	scaffold_5	e_gw1.5.71.1	666561	667407	None	19484	1207	168662	No_constitutive_exon_found_in_species
GGAGGAGGAGGAGGAAAAGTAGCACACATGTCATGTTTGGGGTGGAAGAGGC	819986	820027	820077	820025	-1	scaffold_5	e_gw1.5.59.1	819532	822580	None	19484	1207	168662	No_constitutive_exon_found_in_species
CGAATGCATCATCATCATCATCATCATCATCATCATCATCATCGGGGTAGGT	830472	830539	830589	830537	-1	scaffold_5	fgenesh1_pg.5__180	828060	832001	None	19484	1207	168662	No_constitutive_exon_found_in_species
GCACCGCACCGCACCGCGCCGCCTCTTTGAGTTGCGTTGTGGGTATGTAGGT	929495	929546	929596	929544	-1	scaffold_5	aug1.5_g2574	929106	929983	None	19484	1207	168662	No_constitutive_exon_found_in_species
AGAACTTGGACTTTGCTAAAATTTACCACCTTTTTTCCTATTGGGGACAGGC	1069171	1069287	1069337	1069285	-1	scaffold_5	aug1.5_g2602	1067907	1069529	None	19484	1207	168662	No_constitutive_exon_found_in_species
ATAAAACAAGCATATGCACCTCATGTTGGGAATGAAAACGGGGGTATCAGAG	1113302	1113340	1113252	1113304	1	scaffold_5	aug1.5_g2614	1112669	1113340	None	19484	1207	168662	No_constitutive_exon_found_in_species
CTGATTGAATCTGTACGTGCCATGTGACGATACTGCTGGATGGGGGAAAGGT	1123927	1123976	1124026	1123974	-1	scaffold_5	fgenesh1_pg.5__237	1122248	1125074	None	19484	1207	168662	No_constitutive_exon_found_in_species
TTCTCCAAATACATGAATATGCATGTGTGTATCTCTGTACGGGGCGCCAGAT	1315773	1315887	1315723	1315775	1	scaffold_5	fgenesh1_pg.5__277	1309533	1323461	None	19484	1207	168662	No_constitutive_exon_found_in_species
AAAAACTTATCGTCCCCCCCCCCTAATTTTCCGATATCTGGGGAAATCAGGA	1430844	1430965	1430794	1430846	1	scaffold_5	estExt_Genewise1Plus.C_50189	1429529	1431374	None	19484	1207	168662	No_constitutive_exon_found_in_species
CTGTTCTTCTTCTTGTTGTTGCTGCTGTTGCGATGTGCTGGGAATAAAAGAC	1437930	1437984	1438034	1437982	-1	scaffold_5	aug1.5_g2698	1435537	1439799	None	19484	1207	168662	No_constitutive_exon_found_in_species
ACTTGCCAACTTTTGAGAAAAATAACACATTCTTTTGGGTTAATGGGCAGTT	1639433	1640566	1640616	1640564	-1	scaffold_5	fgenesh1_pg.5__343	1639433	1642468	None	19484	1207	168662	No_constitutive_exon_found_in_species
AAACATGAAATTATAACAACAGGGCCTTTTGATTCTGGGGCTGAAAACAGGA	1798857	1798912	1798807	1798859	1	scaffold_5	aug1.5_g2779	1796975	1798912	None	19484	1207	168662	No_constitutive_exon_found_in_species
CTAAGTAAAGATAAAATGAGGTCACCTCATATATTGACTGTATTGGGAAGGA	1854496	1854581	1854446	1854498	1	scaffold_5	aug1.5_g2792	1853808	1857284	None	19484	1207	168662	No_constitutive_exon_found_in_species
TATATATATTTATATGCTAAGCGTCACATCCAATCAAATTTCGGGAGCAGAT	1990079	1990137	1990187	1990135	-1	scaffold_5	estExt_fgenesh1_pg.C_50405	1987863	1990733	None	19484	1207	168662	No_constitutive_exon_found_in_species
GTGAGAGTTGCATGCATTTAAGCCTCATCCCATCTTACGAAATTGGGTAGGT	1989947	1990011	1990061	1990009	-1	scaffold_5	estExt_fgenesh1_pg.C_50405	1987863	1990733	None	19484	1207	168662	No_constitutive_exon_found_in_species
CTCTCCATCTGTGTGTATGCCTGTTTGTGTATTGGGGGGTGGGAATCAAGAA	132155	132213	132263	132211	-1	scaffold_6	fgenesh1_pg.6__20	130173	133233	None	19484	1207	168662	No_constitutive_exon_found_in_species
GCGGTTTCCTAACATCTTCCTGGGAAAAATGTTCATCTTGGGCAAAGCAGAC	138332	138418	138282	138334	1	scaffold_6	estExt_fgenesh1_pg.C_60022	137364	140514	None	19484	1207	168662	No_constitutive_exon_found_in_species
GGGGTGAAGGAGGGGGGGGGGGGGAAAAGAAAAGGGGGGGGGCGGGGCAGGA	231508	231705	231458	231510	1	scaffold_6	fgenesh1_pg.6__36	224173	232624	None	19484	1207	168662	No_constitutive_exon_found_in_species
GTGTATGTGTGCGTGTGTGTGCGTGTGCGTGTGCGTACGGGATTGACAAGCC	234937	235046	235096	235044	-1	scaffold_6	estExt_fgenesh1_pg.C_60037	233591	237291	None	19484	1207	168662	No_constitutive_exon_found_in_species
CTCTTCTCCTCCTCCTCCCCCCCCCCCCCCCCTTCCCTCCTGGGAACCAGTG	288424	288453	288374	288426	1	scaffold_6	estExt_fgenesh1_pg.C_60051	285477	290844	None	19484	1207	168662	No_constitutive_exon_found_in_species
ATTTGTGTACTATTTATTCTATTCTATGTATCTCTCGGCGGCGGGACTAGGT	401123	401495	401073	401125	1	scaffold_6	fgenesh1_pg.6__75	399974	401495	None	19484	1207	168662	No_constitutive_exon_found_in_species
CTTAAGCTTTGATGTGTTCTCAGCGTTCTGAGGTGGTATGGGGAATTCAGAT	580813	580996	581046	580994	-1	scaffold_6	aug1.6_g2938	580813	581346	None	19484	1207	168662	No_constitutive_exon_found_in_species
AAACAACAAATCGAGCGATGTACGACATGACCATTACGCAACACGGGTAGGA	589073	589526	589576	589524	-1	scaffold_6	fgenesh1_pg.6__115	588601	590968	None	19484	1207	168662	No_constitutive_exon_found_in_species
TTTTGAGCTTGTTGTTATTTGACGTGCACCTTTTGACGACGGGTGGAAAGGT	665221	665377	665427	665375	-1	scaffold_6	e_gw1.6.61.1	664857	666390	None	19484	1207	168662	No_constitutive_exon_found_in_species
TTTCTGGCTGTTGTTGTCGTTGTTGTTGTTGTTGGTTGATGGGGAACAAGAT	694302	694375	694252	694304	1	scaffold_6	estExt_fgenesh1_pg.C_60136	691380	696219	None	19484	1207	168662	No_constitutive_exon_found_in_species
TGCGTGTGTGAATATGCTCTTATTCTGCCCTTAACCTTAAACATGGGTAGAC	702816	702862	702912	702860	-1	scaffold_6	estExt_fgenesh1_pg.C_60138	699623	704906	None	19484	1207	168662	No_constitutive_exon_found_in_species
TAACTTCCATAGACAGATACGAGAAGAAAGGGGGCCAAGGAAAGGGTGAGGA	726562	727498	727548	727496	-1	scaffold_6	gw1.6.184.1	726562	729010	None	19484	1207	168662	No_constitutive_exon_found_in_species
ACAATAATAATGATAATAGTAACAACAACAACCTTTCTTCTCGTGGGAAGAG	754513	754645	754463	754515	1	scaffold_6	fgenesh1_pg.6__146	749831	758907	None	19484	1207	168662	No_constitutive_exon_found_in_species
AAAAAGAGCTGCAGTTCATCGAAAATGTTTTTTAAAAAAATAGGGGCCAGGG	793130	793218	793080	793132	1	scaffold_6	fgenesh1_pg.6__156	792735	796229	None	19484	1207	168662	No_constitutive_exon_found_in_species
AGTAGATCCTTGGCTTGAGCGATGGTGATGGTTGTTTGTTGGGATATTAGGA	847455	847491	847405	847457	1	scaffold_6	aug1.6_g3000	845598	851328	None	19484	1207	168662	No_constitutive_exon_found_in_species
AATAATAATAAGAATAATATCAATAAATAATAATATATTTGGATGGGCAGGA	950548	950627	950498	950550	1	scaffold_6	fgenesh1_pg.6__184	940332	951506	None	19484	1207	168662	No_constitutive_exon_found_in_species
GAGCTTAAGCTTTGATGTGTTCTCAGCGTTCTGAGGTATGGGGAAATCAGAT	1175226	1175419	1175176	1175228	1	scaffold_6	aug1.6_g3083	1175070	1177262	None	19484	1207	168662	No_constitutive_exon_found_in_species
AAATATCTCTCTATGCGACTTGCTCTGAGTTTGCGTTTGTGTAGGGAAAGGT	1207474	1208541	1208591	1208539	-1	scaffold_6	estExt_Genewise1.C_60163	1205789	1209190	None	19484	1207	168662	No_constitutive_exon_found_in_species
GAGGAGATGGATGATGCAAATAAGTTTGTTTTTGTGTAAATACGGGACAGGT	1268727	1270449	1268677	1268729	1	scaffold_6	aug1.6_g3100	1268227	1270449	None	19484	1207	168662	No_constitutive_exon_found_in_species
GTTAGATCTGGATGTCAGTTATTACATGTGATGCATCTTTGATGGGACAGGT	1359111	1359183	1359233	1359181	-1	scaffold_6	estExt_fgenesh1_pg.C_60261	1357662	1359559	None	19484	1207	168662	No_constitutive_exon_found_in_species
ATGTGTGTGTGTGTGTGTGTGGGTGGGTGTGTGTGTGTGTGGGTGTGCAGGA	1400895	1401003	1400845	1400897	1	scaffold_6	fgenesh1_pg.6__272	1396498	1402490	None	19484	1207	168662	No_constitutive_exon_found_in_species
CTCGATTCCGATAACTCTATTTGTTGTTCTCCGCGATTGTGGGTAAATAGAG	1500671	1500747	1500797	1500745	-1	scaffold_6	fgenesh1_pg.6__294	1496563	1503253	None	19484	1207	168662	No_constitutive_exon_found_in_species
TGATGTTGTGTTCTCATTGATGCTTCCTCTTGTGGTTGGGTGATAAACAGAT	1760757	1763396	1760707	1760759	1	scaffold_6	estExt_fgenesh1_pg.C_60349	1755545	1771547	None	19484	1207	168662	No_constitutive_exon_found_in_species
GGGTGATGATGATGATGATGATGATGATGACAGACGGGGAGGAGGACGAGGA	1805414	1806059	1805364	1805416	1	scaffold_6	fgenesh1_kg.6__133__1825_1_CFAO_EXTA	1803709	1806523	None	19484	1207	168662	No_constitutive_exon_found_in_species
TAGTAGTAGTAGTAGTAGTAGTAATAGTATGCTTACTGACTGGGAATCAGTG	58718	58894	58944	58892	-1	scaffold_7	estExt_fgenesh1_pg.C_70017	55347	61655	None	19484	1207	168662	No_constitutive_exon_found_in_species
ATGCCCATCCTCCCTTTTAATAAAACAAATTATTGATCCATGGGAAACAGGG	130419	130490	130369	130421	1	scaffold_7	estExt_fgenesh1_pg.C_70029	125204	132858	None	19484	1207	168662	No_constitutive_exon_found_in_species
GTGTGAGTTTCGATTTTAATTCGTACATTACAATTTGGGGGGGGGGGCAGGT	272678	272831	272628	272680	1	scaffold_7	e_gw1.7.219.1	269832	272831	None	19484	1207	168662	No_constitutive_exon_found_in_species
AATTTATTACTCGATTGAGTTTTCTGATTTGTTGATTTCATAATGGGCAGCC	325999	326064	325949	326001	1	scaffold_7	estExt_fgenesh1_pg.C_70086	324271	329547	None	19484	1207	168662	No_constitutive_exon_found_in_species
AAAATAAAATAAGCTCTGTGAAATGATCGAGAATTTTGAACAATGGGAAGGT	377256	377338	377388	377336	-1	scaffold_7	fgenesh1_pg.7__96	369613	379658	None	19484	1207	168662	No_constitutive_exon_found_in_species
ATCCGAATCCGTCGCATTTGGAATCGATAAACCCTGTCGTAATGGGAAAGGT	458982	459072	458932	458984	1	scaffold_7	estExt_fgenesh1_pg.C_70113	455974	462510	None	19484	1207	168662	No_constitutive_exon_found_in_species
TGATCCTCATCATACTCTGCCGCTGCTTCTGCTGCTGCTGCTGGGGATAGGA	468147	468360	468097	468149	1	scaffold_7	estExt_Genewise1Plus.C_70077	466020	468360	None	19484	1207	168662	No_constitutive_exon_found_in_species
TATCATCCTGATCGTTCTAATCACCCTAGCGTTCATGCCTGAATGGGTAGGT	640745	640821	640695	640747	1	scaffold_7	estExt_fgenesh1_pg.C_70153	639244	649320	None	19484	1207	168662	No_constitutive_exon_found_in_species
ATATCTCCTTCTAATCAATCCTGAAATTGTTGATGATGTGGGATACGAAGGA	672302	672521	672571	672519	-1	scaffold_7	fgenesh1_pg.7__159	672302	677949	None	19484	1207	168662	No_constitutive_exon_found_in_species
ATGAAAAAGAAATTGTTCTGATTGGCTCGTGTGCACACTGTGGGTGACAGCT	724561	724655	724705	724653	-1	scaffold_7	fgenesh1_kg.7__63__918_1_CFAO_EXTA	724040	724890	None	19484	1207	168662	No_constitutive_exon_found_in_species
TGTTGGATGCGCCCATTGAGTATTGCGTGTATTTTTAGTCGGGTGCGTAGCC	738317	738431	738267	738319	1	scaffold_7	fgenesh1_pg.7__171	735293	739599	None	19484	1207	168662	No_constitutive_exon_found_in_species
ACGCGAGCCCTTCTTGAGAAGGGCCTTCCGGTCAAGCAAAAGGGTAGGAGGG	752418	752762	752812	752760	-1	scaffold_7	estExt_Genewise1Plus.C_70122	751131	753513	None	19484	1207	168662	No_constitutive_exon_found_in_species
TATGTATGCGAATATCATGTGTGTATGTGTGTGTGTTTGGCAACGGGCAGAA	862304	862339	862254	862306	1	scaffold_7	estExt_fgenesh1_pg.C_70189	861915	864801	None	19484	1207	168662	No_constitutive_exon_found_in_species
ACGCTCACTCCGCCACTTCTGACGAACAAACGCAACGATAGGGGGCCAAGAA	868610	868666	868716	868664	-1	scaffold_7	gw1.7.212.1	867862	869552	None	19484	1207	168662	No_constitutive_exon_found_in_species
CTGCTACTGCTTACAAATACTACGTCCTACGCTAAACCAGGGATCGTAAGTT	894960	895050	894910	894962	1	scaffold_7	e_gw1.7.7.1	890422	899306	None	19484	1207	168662	No_constitutive_exon_found_in_species
CAATGACCCCTCGGCGCTATTCTCACTTGGTTACGTTGCATGGGGGGCAGAA	1020992	1021157	1021207	1021155	-1	scaffold_7	fgenesh1_kg.7__81__3210_1_CFAO_EXTA	1020992	1023015	None	19484	1207	168662	No_constitutive_exon_found_in_species
TTCGGCAACATCAACTACATGCGCAGGTCGGCGCTCTCGCAGGGCTGAAGGA	1029041	1029245	1029295	1029243	-1	scaffold_7	e_gw1.7.5.1	1024965	1031061	None	19484	1207	168662	No_constitutive_exon_found_in_species
TTTCGCCCCTTCGTATGTGCTTGTTATCGTCGCCGTCGTCTTGGGAACAGGT	1051415	1051600	1051650	1051598	-1	scaffold_7	estExt_fgenesh1_pg.C_70230	1049186	1057813	None	19484	1207	168662	No_constitutive_exon_found_in_species
TCCTATTTCTCATGTGGTTCGCAAATCGTGGAATGGATTATGGGGGTCAGCC	1140943	1141008	1140893	1140945	1	scaffold_7	aug1.7_g3545	1140232	1143173	None	19484	1207	168662	No_constitutive_exon_found_in_species
ACCGCCCGTTAAAATATCGCGTATACTATATCTTTGTCACTGGGAAACAGGT	1205074	1205620	1205024	1205076	1	scaffold_7	estExt_fgenesh1_pg.C_70257	1194248	1210219	None	19484	1207	168662	No_constitutive_exon_found_in_species
CGATGGTTTCCGCCTTGCGTGCTGAGCGTCCTTGGTTGATGGGTTGACAGGA	1212827	1213129	1213179	1213127	-1	scaffold_7	estExt_fgenesh1_pg.C_70258	1210806	1215348	None	19484	1207	168662	No_constitutive_exon_found_in_species
TGCTTGGTGTTGTGTTCTTCTCGGGGATGGGGGCCGGGGCGAATTGAAAGAA	1343639	1343762	1343812	1343760	-1	scaffold_7	fgenesh1_pg.7__291	1339948	1347348	None	19484	1207	168662	No_constitutive_exon_found_in_species
TCCCTTTCCTCATTTGGCGTGCGCAGGTTTCCTGAGGCAGAGGGAGATAGAT	1634079	1634227	1634277	1634225	-1	scaffold_7	gw1.7.227.1	1633599	1635300	None	19484	1207	168662	No_constitutive_exon_found_in_species
TATTCTTGTTATTTTTCTTATTTTTTTTCTTCTTTACCTATGGGTGATAGTT	18618	18698	18748	18696	-1	scaffold_8	estExt_fgenesh1_pg.C_80003	12817	20590	None	19484	1207	168662	No_constitutive_exon_found_in_species
TCAAATTCCCTATTGATTTCGTATTTTATGCTATCGTCGGGACGGATCAGGG	156620	156795	156570	156622	1	scaffold_8	aug1.8_g3727	155399	161729	None	19484	1207	168662	No_constitutive_exon_found_in_species
CAAAATTCTATGAAATTGTGGGATAACCTGTGCATTTGGGGGGGAAAAAGGT	215589	215633	215539	215591	1	scaffold_8	aug1.8_g3736	211883	217064	None	19484	1207	168662	No_constitutive_exon_found_in_species
TCCACCATTCTTCTGTCTCATGATGCTACTGTTCTCGTACATTTGGGAAGGT	447846	447930	447796	447848	1	scaffold_8	fgenesh1_pg.8__86	443503	447930	None	19484	1207	168662	No_constitutive_exon_found_in_species
GGTTCACACTAGCTCGATTATCTTACGACTGAACGTATTTATGGGTACAGAT	456453	456523	456403	456455	1	scaffold_8	aug1.8_g3793	454588	456816	None	19484	1207	168662	No_constitutive_exon_found_in_species
ATTGACCTATCGCTGCTGTATTACTATCATGATGGTGTGCTGCGGGGTAGTT	485901	485954	486004	485952	-1	scaffold_8	fgenesh1_pg.8__95	485377	488917	None	19484	1207	168662	No_constitutive_exon_found_in_species
TTAGTACACCTCTAATCATATATAACTATTTTCCTGGGCCACAATAACAGTT	527686	527732	527636	527688	1	scaffold_8	estExt_fgenesh1_pg.C_80102	525865	528453	None	19484	1207	168662	No_constitutive_exon_found_in_species
GGGGACGCCCCCCGTTCTACAGTCTTACTGAGCAACACATATTGGGTAAGGA	553439	553499	553549	553497	-1	scaffold_8	aug1.8_g3818	553439	553918	None	19484	1207	168662	No_constitutive_exon_found_in_species
GCCATCATTACCGTGTAACCCTCTTCTTCGCACACAACGGGGGTGGGTAGGC	564959	565131	565181	565129	-1	scaffold_8	fgenesh1_pg.8__111	558603	569876	None	19484	1207	168662	No_constitutive_exon_found_in_species
ATACCACTCCAGATGCTAAACTGTGCTATTATTTGCGTGTGGTTGGGTAGCA	746461	746569	746619	746567	-1	scaffold_8	estExt_fgenesh1_pg.C_80142	741594	750251	None	19484	1207	168662	No_constitutive_exon_found_in_species
AATGGAGCCATGCGGAAGGATGGTGGTCATCTGCTGGCATGGGGTACCAGAA	789871	789961	789821	789873	1	scaffold_8	aug1.8_g3869	788595	790321	None	19484	1207	168662	No_constitutive_exon_found_in_species
TGTCATGCTTTTCCTCCTCTTCCTCCTCCTCCTCCTTATAACCTGGGAAGGT	790098	790321	790048	790100	1	scaffold_8	aug1.8_g3869	788595	790321	None	19484	1207	168662	No_constitutive_exon_found_in_species
GGTCAAACTAAGCATTCACGCAGTTTTTATCACATATTGGGTGTGAGTAGAG	1017518	1017568	1017468	1017520	1	scaffold_8	fgenesh1_pg.8__201	1016556	1018810	None	19484	1207	168662	No_constitutive_exon_found_in_species
ACAAGTACAACTACAACTAGCACATAATCCCCCCCTAAATAATCGGGTAGAG	1194984	1195061	1194934	1194986	1	scaffold_8	fgenesh1_pg.8__233	1182500	1197740	None	19484	1207	168662	No_constitutive_exon_found_in_species
GTCACCTTTTGGAAATGAGGATATTTACATCGATGAAACTATATGGGCAGAT	1267968	1268107	1268157	1268105	-1	scaffold_8	aug1.8_g3983	1267162	1268416	None	19484	1207	168662	No_constitutive_exon_found_in_species
TGATCATGGTTGTGTCGTTGTCTTTGGCGGTGTTTCCTATTAATGGGCAGGT	1278881	1278908	1278831	1278883	1	scaffold_8	fgenesh1_pg.8__250	1274599	1280035	None	19484	1207	168662	No_constitutive_exon_found_in_species
ATATTACTGGTTATGGTTCACTGATTATATTTTCTTTTTATGGGGAATAGTC	1364339	1364451	1364501	1364449	-1	scaffold_8	estExt_fgenesh1_pg.C_80269	1362876	1365539	None	19484	1207	168662	No_constitutive_exon_found_in_species
CCTCCTCATCATTCCTTCTGTTCCTAACTCATGATGATTGAACGGGGTAGGC	1656355	1656411	1656461	1656409	-1	scaffold_8	fgenesh1_pg.8__328	1653663	1657071	None	19484	1207	168662	No_constitutive_exon_found_in_species
TTTCGTTAGTAGATGTTGGCACAAACTAATATCCACTATGTATGGGGCAGGG	330688	330729	330638	330690	1	scaffold_9	estExt_fgenesh1_pg.C_90069	329830	331801	None	19484	1207	168662	No_constitutive_exon_found_in_species
TTGAGGAGCACGGTTACAGCCTTAAGATCATGCTGCCAGGGCTAGGAAAGGA	523073	523337	523023	523075	1	scaffold_9	e_gw1.9.171.1	517449	523337	None	19484	1207	168662	No_constitutive_exon_found_in_species
ATCTAGTTATAAGAAACACTCCCTTCCATAATCGCTGGGCAAAATACCAGAA	653743	654558	654608	654556	-1	scaffold_9	estExt_fgenesh1_pg.C_90130	653743	654778	None	19484	1207	168662	No_constitutive_exon_found_in_species
TCATCATCATTGTAATCATTGCTATAAACCCAACCTCGGGGGGTTGGTAGAG	746626	746754	746804	746752	-1	scaffold_9	estExt_fgenesh1_pg.C_90152	741899	748541	None	19484	1207	168662	No_constitutive_exon_found_in_species
GTAAAAATGAATAAGAAGCAAATGCATTGACTGTTTTGTGGGTACATAAGGA	753166	753295	753345	753293	-1	scaffold_9	fgenesh1_pg.9__154	752951	754139	None	19484	1207	168662	No_constitutive_exon_found_in_species
TACATTGACGCCTCCTCCTTTGGACATACATATTGTCTGGGAAACATTAGGA	797588	797642	797538	797590	1	scaffold_9	estExt_fgenesh1_pg.C_90166	796943	799208	None	19484	1207	168662	No_constitutive_exon_found_in_species
TGCCAAAGAGTCTTCTTCTCGTGATAATTGCTGCTCTGAATGATGGGTAGGA	914128	914238	914288	914236	-1	scaffold_9	estExt_fgenesh1_pg.C_90189	908584	918932	None	19484	1207	168662	No_constitutive_exon_found_in_species
ACCCACACGATATTTATGTGATCAAAATCCATACGAACGCATGGGGATAGAT	965878	965944	965994	965942	-1	scaffold_9	fgenesh1_pg.9__201	964091	970838	None	19484	1207	168662	No_constitutive_exon_found_in_species
TCCTTCGAAACGCACATATGGAAAACAATAAAATTACGGTACGGGACCAGGG	973498	973562	973448	973500	1	scaffold_9	fgenesh1_pg.9__202	971387	974382	None	19484	1207	168662	No_constitutive_exon_found_in_species
TTAATATCAATGGTTACTTCACCGTACTTGCTGTTTGTTGTGGGAGATAGGC	984167	984218	984117	984169	1	scaffold_9	aug1.9_g4324	983699	984514	None	19484	1207	168662	No_constitutive_exon_found_in_species
ATACGGTGCCATTACATACGTCGTGCCTCTAAATTTGATGGGTAACGTAGAA	996310	996353	996403	996351	-1	scaffold_9	aug1.9_g4329	996310	1000984	None	19484	1207	168662	No_constitutive_exon_found_in_species
TTCTTCTTCGTGTTATCAATGCTTTTTCTCACCCATGATACGATGGGTAGCA	1068686	1068746	1068796	1068744	-1	scaffold_9	fgenesh1_pg.9__226	1064343	1070812	None	19484	1207	168662	No_constitutive_exon_found_in_species
TATGGTGATCGATCCTTCGGTGTGCTCCATATGTGTATGGGGGTACGCAGGC	1193310	1193382	1193432	1193380	-1	scaffold_9	fgenesh1_pg.9__253	1192996	1195292	None	19484	1207	168662	No_constitutive_exon_found_in_species
TCGCTTTGTGTGTACACGTGTGGCTACTATCTTCTCTGGGTGTGTGAAAGCT	1301223	1301261	1301173	1301225	1	scaffold_9	estExt_fgenesh1_pg.C_90277	1300157	1303001	None	19484	1207	168662	No_constitutive_exon_found_in_species
TCTTCTCCTTCTTCTTCTTCTTCTTGTTGTTGTTGTATGGGATGGCGCAGGT	1371825	1371877	1371927	1371875	-1	scaffold_9	fgenesh1_pg.9__291	1370358	1372653	None	19484	1207	168662	No_constitutive_exon_found_in_species
TTCCCCTTTCTTTTTTTTTTTTTCTCTTACCCTCCTCTCTCCGGGGAGAGGG	1371298	1371416	1371466	1371414	-1	scaffold_9	fgenesh1_pg.9__291	1370358	1372653	None	19484	1207	168662	No_constitutive_exon_found_in_species
CACGGCCGCCTCCACCACCACTCCCACAAAACAGGATGATGGGAATGCAGCA	1458642	1458892	1458592	1458644	1	scaffold_9	e_gw1.9.92.1	1457485	1459064	None	19484	1207	168662	No_constitutive_exon_found_in_species
TCCAAATTTTGATTTTTCATAAACCTCTTCATTTGCTCGGGGGAACGGAGGA	1500964	1500987	1501037	1500985	-1	scaffold_9	estExt_fgenesh1_pg.C_90324	1499227	1501320	None	19484	1207	168662	No_constitutive_exon_found_in_species
TATATATATATATAATACGCCACGTATAGCATCTACATCTACCGGGATAGGT	1592047	1592149	1592199	1592147	-1	scaffold_9	estExt_fgenesh1_pg.C_90345	1588842	1592876	None	19484	1207	168662	No_constitutive_exon_found_in_species
AGTAGCAAGCACCACATGCCGTACTGCTCTGTAAGTATTTAACTGGGTAGAG	95657	95778	95828	95776	-1	scaffold_10	fgenesh1_pg.10__17	94063	96828	None	19484	1207	168662	No_constitutive_exon_found_in_species
CTTCGTTGCAGCGATGACATTCTCATATCCTGAATCACCATAACGGGTAGGT	169186	169509	169559	169507	-1	scaffold_10	estExt_fgenesh1_pg.C_100033	164653	172516	None	19484	1207	168662	No_constitutive_exon_found_in_species
ATAATTGCATGAATCGATGTTATCAATGGTTTCCTTGCCGGGAACAACAGGA	192577	192658	192527	192579	1	scaffold_10	fgenesh1_pg.10__38	191822	193300	None	19484	1207	168662	No_constitutive_exon_found_in_species
TTGTAATTATTATGGTTCCTGTGTAATTGTGAATAATGAACTGGGTAAAGGT	212662	212714	212612	212664	1	scaffold_10	aug1.10_g4552	211830	214117	None	19484	1207	168662	No_constitutive_exon_found_in_species
AGCGTATCCCTGATGCGTTTTATTGGTGGCTGCTAATGTGTCGGGGACAGAT	259222	259277	259327	259275	-1	scaffold_10	aug1.10_g4565	256938	263331	None	19484	1207	168662	No_constitutive_exon_found_in_species
ACATCTTCCACCATCTACCCCTCTACCTCAACTATCGCCATGGTGGGTAGGT	534192	535038	534142	534194	1	scaffold_10	fgenesh1_pg.10__129	531857	535177	None	19484	1207	168662	No_constitutive_exon_found_in_species
ATAATATGCTCTGTGATCCGACTTAATGCACATATTTCTGTTGGGAAAAGGA	584372	584407	584322	584374	1	scaffold_10	aug1.10_g4719	581850	585373	None	19484	1207	168662	No_constitutive_exon_found_in_species
TCTCTGTAGATGTTTTTGATCCTGTATCAGAGCAAGGAGAATCGGGGCAGGA	800870	801156	801206	801154	-1	scaffold_10	gw1.10.18.1	799564	801609	None	19484	1207	168662	No_constitutive_exon_found_in_species
ATTCCCCTAATTTTGATTGATATATTAAGATGAAGTTTGTTGGGTGACAGAT	883447	883511	883561	883509	-1	scaffold_10	estExt_Genewise1Plus.C_100105	882649	884057	None	19484	1207	168662	No_constitutive_exon_found_in_species
TATTGACGTTTGTATGCATGTGTGTGTATGTGTGTGTGGCGGGGTATAAGGC	967803	967851	967753	967805	1	scaffold_10	fgenesh1_pg.10__210	964558	971943	None	19484	1207	168662	No_constitutive_exon_found_in_species
CCTCTCTCTCTCTCTCTCTCTCTCTCTCTCTCTCTCTCTTGGGTGCGTAGGT	1067192	1067237	1067142	1067194	1	scaffold_10	fgenesh1_pg.10__233	1064417	1068903	None	19484	1207	168662	No_constitutive_exon_found_in_species
AACTTGTATGGGTGGTTTTTTGATGCTGGTGTCTATTCGGTGGGGTGCAGAC	1186974	1187066	1186924	1186976	1	scaffold_10	fgenesh1_pg.10__259	1176735	1189901	None	19484	1207	168662	No_constitutive_exon_found_in_species
GAAATAATGTTGAACGTTTTGTTTGTTGTCTATATGTCTACACGGGAAAGAT	1260906	1261022	1261072	1261020	-1	scaffold_10	fgenesh1_pg.10__275	1259417	1263782	None	19484	1207	168662	No_constitutive_exon_found_in_species
ATTAAGCTAACATGTTGCACATGTGTGTGTGTGTGTGTGTGTGTGGGCAGGT	1279225	1279288	1279338	1279286	-1	scaffold_10	estExt_fgenesh1_pg.C_100280	1276583	1281349	None	19484	1207	168662	No_constitutive_exon_found_in_species
ACCATTACTACTACTACTACTACTACTGGTGACATCGGATCGACGGGCAGGT	1349540	1349566	1349616	1349564	-1	scaffold_10	fgenesh1_pg.10__297	1348929	1354061	None	19484	1207	168662	No_constitutive_exon_found_in_species
ATACTCATTCTTGTTTTAAATGTTGCGCTTCCTTTCGGGTGCAACAACAGGG	1373214	1373267	1373317	1373265	-1	scaffold_10	fgenesh1_pg.10__301	1370510	1373926	None	19484	1207	168662	No_constitutive_exon_found_in_species
GTCATTTTCTTTGCTATTATTATTACTCGGAACGACGAACAATGGGGCAGGC	1573289	1573346	1573396	1573344	-1	scaffold_10	fgenesh1_pg.10__343	1562901	1573833	None	19484	1207	168662	No_constitutive_exon_found_in_species
CCGCTGTGATGGGAGGTGAGCAGTGCATGCACGGAACACCTCGTGGGAAGAT	41621	42079	42129	42077	-1	scaffold_11	estExt_fgenesh1_pg.C_110004	22999	43322	None	19484	1207	168662	No_constitutive_exon_found_in_species
TTGGAAAGACATCTGAGGGTGTTGAAAAATGCAACGCCCTTGATGGGCAGGT	46568	47313	46518	46570	1	scaffold_11	aug1.11_g4984	45990	47313	None	19484	1207	168662	No_constitutive_exon_found_in_species
CTTTATTACTCTCATCTCTGCAATAACAACCGTGTGGTTTATGGGCGCAGGT	241746	241782	241832	241780	-1	scaffold_11	estExt_fgenesh1_pg.C_110039	240392	244106	None	19484	1207	168662	No_constitutive_exon_found_in_species
CCCTCTCTCCCCCCCTTTATAATTCTTGTTTGTGGGGGTGGGGCTGACAGGA	380273	380321	380371	380319	-1	scaffold_11	estExt_fgenesh1_pm.C_110009	374237	381554	None	19484	1207	168662	No_constitutive_exon_found_in_species
CGGTAAGATCTCCTACATCTTACCATGGTTTTTTTGGTGGGAATATACAGGT	392380	392660	392330	392382	1	scaffold_11	fgenesh1_pg.11__66	391344	394473	None	19484	1207	168662	No_constitutive_exon_found_in_species
TACTACTACTACTAGTACTACTACTACTGCTGCTGCCACCGGCGGGCAAGGA	428531	428605	428481	428533	1	scaffold_11	fgenesh1_pg.11__72	418063	431140	None	19484	1207	168662	No_constitutive_exon_found_in_species
GATGATGATGATGATGATGGTGATGATGGTGGTGGTGATATGGGGGGCAGGT	429233	429308	429183	429235	1	scaffold_11	fgenesh1_pg.11__72	418063	431140	None	19484	1207	168662	No_constitutive_exon_found_in_species
GAGCTTAAGCTTTGATGTGTTCTCAGCGTTCTGAGGTATGGGGAAATCAGAT	444474	444700	444750	444698	-1	scaffold_11	aug1.11_g5079	442837	444856	None	19484	1207	168662	No_constitutive_exon_found_in_species
CATCTTCATTTTCTTCTTCTTCCTCTTCTTCCTTGCACCACGCGGGACAGGA	516136	516217	516267	516215	-1	scaffold_11	fgenesh1_pg.11__85	509886	517656	None	19484	1207	168662	No_constitutive_exon_found_in_species
TGGTAGACGGATTTTGCATCTTGACCATATCGATCGCAAAAAATGGGCAGGA	511710	511756	511806	511754	-1	scaffold_11	fgenesh1_pg.11__85	509886	517656	None	19484	1207	168662	No_constitutive_exon_found_in_species
TGCGACATTATGGTCTCGGCTGATTGATGTATATCCTCGGGATATGACAGGT	574401	574460	574351	574403	1	scaffold_11	aug1.11_g5114	574275	575000	None	19484	1207	168662	No_constitutive_exon_found_in_species
GGACTGATCTCCTTGCGACATATTCATACTCACTTTGGGCTGTGGAAAAGGT	632327	632406	632456	632404	-1	scaffold_11	aug1.11_g5126	631625	636479	None	19484	1207	168662	No_constitutive_exon_found_in_species
AGTACAGGCGTATCATTGAAGAGGGAATCGGCGGAAAAGACGACGGGAAGAG	646103	646314	646053	646105	1	scaffold_11	gw1.11.132.1	644709	646835	None	19484	1207	168662	No_constitutive_exon_found_in_species
TTCTAAAGTAGCAATGTGGCAGATAAGTTATATTTGGGCTTAATTAAAAGGT	714271	714535	714221	714273	1	scaffold_11	estExt_fgenesh1_pg.C_110125	713834	716386	None	19484	1207	168662	No_constitutive_exon_found_in_species
CCCCCCTTCCTTCTTTTCCCCCTTGCATGATGATTTTCTTGGGCGAAAAGGT	763137	763230	763087	763139	1	scaffold_11	estExt_fgenesh1_pg.C_110133	761592	766908	None	19484	1207	168662	No_constitutive_exon_found_in_species
ACGTCACCGTTGCTGCTATGTTAAGGTTAATTTGGTGTGGGAATCCAAAGGT	805925	806008	806058	806006	-1	scaffold_11	estExt_fgenesh1_pg.C_110141	802895	807497	None	19484	1207	168662	No_constitutive_exon_found_in_species
TAAGGATAGCGAGTATTGATCGTTTGTACAAATTGGGTGCACGGGATTAGGT	856326	856363	856413	856361	-1	scaffold_11	estExt_fgenesh1_pg.C_110155	854043	858354	None	19484	1207	168662	No_constitutive_exon_found_in_species
TGATAATGGTGGCATTATGTTACTTGCTGCTGCTGCTGCTGCTGGGACAGGT	889049	889207	888999	889051	1	scaffold_11	fgenesh1_pg.11__163	885389	889995	None	19484	1207	168662	No_constitutive_exon_found_in_species
TCTTCTTCTTCTTCTTCTTCTATTAGGTTCTCAGAGTGTCCATCGGGAAGCA	995395	995437	995487	995435	-1	scaffold_11	e_gw1.11.1.1	989166	998607	None	19484	1207	168662	No_constitutive_exon_found_in_species
TGTCGGAAATGATGATGATGATGATGATGATGACGGGGACGACGAGAAAGGT	992989	993081	993131	993079	-1	scaffold_11	e_gw1.11.1.1	989166	998607	None	19484	1207	168662	No_constitutive_exon_found_in_species
CAGAATCCCTCCCCCCCCCCTCATGCTTTAAATGTTTCGGGATAATACAGAT	1073458	1073535	1073408	1073460	1	scaffold_11	aug1.11_g5241	1073297	1074874	None	19484	1207	168662	No_constitutive_exon_found_in_species
CAACAACAACAATAGGGAGTGGGCAAGAAAATAGTAGAGGGGGGAACGAGAT	1127553	1127799	1127503	1127555	1	scaffold_11	e_gw1.11.26.1	1124471	1127799	None	19484	1207	168662	No_constitutive_exon_found_in_species
TCCAGGAAGAAGATTATTCTCCAGGTGTTCTGTGGATGGTGATCGGGTAGAT	1222172	1222423	1222122	1222174	1	scaffold_11	fgenesh1_pg.11__239	1222094	1224287	None	19484	1207	168662	No_constitutive_exon_found_in_species
AGCATGAACGACTTACTACTTGGCAGTGAGGGAGAAGGGCAAGCACTGAGTG	1230168	1230354	1230118	1230170	1	scaffold_11	gw1.11.24.1	1230010	1231369	None	19484	1207	168662	No_constitutive_exon_found_in_species
ATGTGCACATCTATATATGTGTATATTTAATCATTGGTGGTGGGAAAAAGGT	1244116	1244236	1244286	1244234	-1	scaffold_11	fgenesh1_pg.11__245	1241057	1246511	None	19484	1207	168662	No_constitutive_exon_found_in_species
TAGTTCTCCTTTTCTTCTTCTTCTCTTTCTGTGTGTTTTGGGTAATATAGAT	1284399	1284427	1284477	1284425	-1	scaffold_11	estExt_fgenesh1_pg.C_110250	1279454	1284847	None	19484	1207	168662	No_constitutive_exon_found_in_species
CGTATAATCGTCCTCCTCGCCCTAGTATGATTATCATCTTGATGGGTTAGTG	1283095	1283247	1283297	1283245	-1	scaffold_11	estExt_fgenesh1_pg.C_110250	1279454	1284847	None	19484	1207	168662	No_constitutive_exon_found_in_species
TTATTTGAATGCATAACGACTACTGATTAACTGACTGGGTGATATGTAAGGA	1321851	1321893	1321801	1321853	1	scaffold_11	fgenesh1_pm.11__28	1317985	1322140	None	19484	1207	168662	No_constitutive_exon_found_in_species
TATCTATCCATCTGTCTATCTATCTACGTGTGGATGTTGGTGGGTGGTAGGT	78840	78886	78790	78842	1	scaffold_12	aug1.12_g5343	77952	79301	None	19484	1207	168662	No_constitutive_exon_found_in_species
AGGAGGAGGAGGAAGAGAAAGTACAAATATGATGATGACGCGGGGAATAGAG	85641	85725	85591	85643	1	scaffold_12	aug1.12_g5345	82591	87618	None	19484	1207	168662	No_constitutive_exon_found_in_species
CTTATATGTTATATTCTGTGTTGAATGATAATATTTGGTGGGGAAAATAGGT	97688	97723	97773	97721	-1	scaffold_12	estExt_fgenesh1_pg.C_120020	96397	105835	None	19484	1207	168662	No_constitutive_exon_found_in_species
CCCCCCCCCCCCCCCCCCCTTCCTTATCACTGCTTGTATTTTGGGGATAGAT	257459	257573	257409	257461	1	scaffold_12	estExt_Genewise1Plus.C_120038	255083	258913	None	19484	1207	168662	No_constitutive_exon_found_in_species
GCGATGATATAATGTTCGCTAAAAAGATGTTTCACTCATGGGTGGTACAGGT	287481	287616	287666	287614	-1	scaffold_12	estExt_Genewise1.C_120051	285186	287807	None	19484	1207	168662	No_constitutive_exon_found_in_species
AGAGATTATCGAGGATAAATCTAAACCACATATCAATAATGGGTATGTAGAT	351938	352026	351888	351940	1	scaffold_12	fgenesh1_pg.12__79	350524	355279	None	19484	1207	168662	No_constitutive_exon_found_in_species
GAGAGAGGAGAATAACGACGATGGAAAGAATAAATCTGAGGGGAAGGAAGCC	378213	378611	378661	378609	-1	scaffold_12	estExt_Genewise1.C_120064	377169	379059	None	19484	1207	168662	No_constitutive_exon_found_in_species
CACATGAACACTCGTTTCATTTATTCTAACTTTTTGGGGCGGGGTGATAGAA	388239	388275	388325	388273	-1	scaffold_12	e_gw1.12.172.1	386963	390428	None	19484	1207	168662	No_constitutive_exon_found_in_species
CTTTATATCTCTTCCTGTCACTCATATGGCAATAACGATGATGTGGGCAGAT	397138	397182	397232	397180	-1	scaffold_12	estExt_fgenesh1_pg.C_120091	396091	400069	None	19484	1207	168662	No_constitutive_exon_found_in_species
ATTGTCATCCTTAATATATCTCGCCCCTCTGTGTTTCTCTGGGTGAGCAGGA	417155	417211	417261	417209	-1	scaffold_12	estExt_fgenesh1_pg.C_120094	414678	420453	None	19484	1207	168662	No_constitutive_exon_found_in_species
TGAGGTGTATCGTTGCAGGTCATAGACACCGAGGAGGGAGGAGGGCCGAGGA	421183	421217	421133	421185	1	scaffold_12	gw1.12.192.1	420937	423193	None	19484	1207	168662	No_constitutive_exon_found_in_species
CACACACACACACACACACGCACAAACACACGATAACTGCACGGGACCAGGT	457240	457307	457357	457305	-1	scaffold_12	aug1.12_g5441	456051	463716	None	19484	1207	168662	No_constitutive_exon_found_in_species
TTCCTACTCAATTCCTGCGGAGAGTTGAACGTAATGTTTTGGGAAATTAGGA	566919	567024	566869	566921	1	scaffold_12	estExt_fgenesh1_pg.C_120128	565966	569368	None	19484	1207	168662	No_constitutive_exon_found_in_species
TGCAAACGTAATCCATTTCCTCAAAGAACGGTGTGATGATGGGCAGGGAGCG	684359	684414	684309	684361	1	scaffold_12	e_gw1.12.44.1	681760	685157	None	19484	1207	168662	No_constitutive_exon_found_in_species
TGTTGTTGTTGTTTGTGGTGTGTGCGTGTGGCGGGGGGGGGGGGTACCAGTT	795170	795244	795294	795242	-1	scaffold_12	estExt_fgenesh1_pg.C_120180	790029	801803	None	19484	1207	168662	No_constitutive_exon_found_in_species
CGAAATTGAGTCTAGCTAACAATCCTTTCTTTGCATTTGTGGGTTTGAAGGT	812817	813443	812767	812819	1	scaffold_12	aug1.12_g5533	812001	813443	None	19484	1207	168662	No_constitutive_exon_found_in_species
CTTTTGCATCGATTTATCTTTATTTGTTTGTTATGTCGATATGGGTATAGAG	846098	846236	846286	846234	-1	scaffold_12	fgenesh1_pg.12__187	845022	848396	None	19484	1207	168662	No_constitutive_exon_found_in_species
ACTACTTTAGGTACGAGAAGAATGAGGAGTTCTTGCGGTGGGTGATCGAGGT	921256	921430	921480	921428	-1	scaffold_12	estExt_fgenesh1_pg.C_120201	919902	921861	None	19484	1207	168662	No_constitutive_exon_found_in_species
GTTCTGATTGTTTTACGTTTGCTGTGTGTGTGTTGGGGTTGATAACGAAGAA	1240857	1241002	1241052	1241000	-1	scaffold_12	aug1.12_g5627	1240155	1250159	None	19484	1207	168662	No_constitutive_exon_found_in_species
CCTTCCCCCCCCCCCCCCCACACACACAACGAATATACTTGGGTATGTAGAC	1341672	1341772	1341622	1341674	1	scaffold_12	estExt_fgenesh1_pg.C_120283	1339756	1345913	None	19484	1207	168662	No_constitutive_exon_found_in_species
AAAAAAATACCTTTGTGGTGTTGTTGCTGTTGTTGTTCGAATGGGAAAAGGT	132082	132149	132199	132147	-1	scaffold_13	aug1.13_g5699	131769	135421	None	19484	1207	168662	No_constitutive_exon_found_in_species
ATAAGTTGGTCTGATATGTTTTCTCAGTTTTTACTGTATTTGGGTAACAGAC	180357	180758	180808	180756	-1	scaffold_13	estExt_fgenesh1_pg.C_130039	180357	183455	None	19484	1207	168662	No_constitutive_exon_found_in_species
ATCTGCAGCATATACGAATATATAATGCTTTCTTGGACATGGGTATGTAGGA	215114	215222	215064	215116	1	scaffold_13	estExt_fgenesh1_pg.C_130044	211195	217298	None	19484	1207	168662	No_constitutive_exon_found_in_species
TGGCTTTTCCCCTTATCCCTGAACCACATTCCTTTTCACCGGTGGGGCAGGC	222483	222697	222433	222485	1	scaffold_13	estExt_fgenesh1_pg.C_130047	222172	223277	None	19484	1207	168662	No_constitutive_exon_found_in_species
TTACCTCATGATTTTTGGTCTCATTGCTTGACCTAATGTGGGGATGTCAGAA	231917	231960	232010	231958	-1	scaffold_13	aug1.13_g5725	231379	239010	None	19484	1207	168662	No_constitutive_exon_found_in_species
TTCACGAAAGCTGCTTCGCATTAATGACAATATTGCTGCTGATTGGGTAGGA	456145	456178	456228	456176	-1	scaffold_13	aug1.13_g5774	454016	458565	None	19484	1207	168662	No_constitutive_exon_found_in_species
ACAAGGAAGATTAATCAATTTGATGGTTTTAAAAACGTTGGGATTGGTAGGC	463029	463090	462979	463031	1	scaffold_13	estExt_Genewise1.C_130069	462480	464397	None	19484	1207	168662	No_constitutive_exon_found_in_species
TAGTAAGAATTAGCTAACCAACAATAACATTGTAGGAAACGGGCAAGGAGGG	472003	472150	471953	472005	1	scaffold_13	e_gw1.13.119.1	471701	477022	None	19484	1207	168662	No_constitutive_exon_found_in_species
GCACTTTCACGCCGAATTCGCTCACCAATTACTGTTTCCTTGGGGAACAGGT	563855	563958	563805	563857	1	scaffold_13	fgenesh1_pg.13__103	556563	564949	None	19484	1207	168662	No_constitutive_exon_found_in_species
GTGTGTGTGTGTGTGTGTGTGGGTGGGTGTGTGTTTGGGAATACATAAAGGT	593631	593667	593717	593665	-1	scaffold_13	aug1.13_g5807	593376	596671	None	19484	1207	168662	No_constitutive_exon_found_in_species
CTTCCTGGTTTTTTTTTTTTTTTCCCATCGCTTGTGATGGTGGGAACAAGGG	609627	609697	609577	609629	1	scaffold_13	fgenesh1_pg.13__110	603766	609783	None	19484	1207	168662	No_constitutive_exon_found_in_species
TAGTTTAATCCATTGAATTTAACTATTACAAAATTTTGTTGGGTATGTAGAT	623087	623309	623359	623307	-1	scaffold_13	aug1.13_g5814	623087	624558	None	19484	1207	168662	No_constitutive_exon_found_in_species
ATGGGCGGGGGGGTTGGTCACCTCCTCATTCCTGGTCACTGGTGGGGTAGAC	662876	663163	663213	663161	-1	scaffold_13	fgenesh1_pg.13__121	662529	663396	None	19484	1207	168662	No_constitutive_exon_found_in_species
CCTGATTTTGAGAGCTGAACGCATCCACGTTGATGGTGGGGGATAATCAGGA	674652	674699	674749	674697	-1	scaffold_13	estExt_fgenesh1_pg.C_130120	673687	677390	None	19484	1207	168662	No_constitutive_exon_found_in_species
CCCGGTCAGTTACTTACCTATTCTATACTCTTGTTACAACGGGTACTAAGGC	749577	749726	749776	749724	-1	scaffold_13	aug1.13_g5849	745065	750977	None	19484	1207	168662	No_constitutive_exon_found_in_species
CTCCTCACCTACTCCTATTTTAAAACTTCTGCAATCACTGATGGGAACAGGC	746751	746992	747042	746990	-1	scaffold_13	aug1.13_g5849	745065	750977	None	19484	1207	168662	No_constitutive_exon_found_in_species
ATATGGGTGTAACATAATCTTATTCCTTGATGTTGTTCTTAAATGGGTAGAC	964276	964331	964381	964329	-1	scaffold_13	aug1.13_g5893	961532	964853	None	19484	1207	168662	No_constitutive_exon_found_in_species
GACAGCATTGTGGTATTCTCGAATGGTCACATAATTTGCATGGGGTACAGAG	1026974	1027054	1026924	1026976	1	scaffold_13	aug1.13_g5913	1026511	1029171	None	19484	1207	168662	No_constitutive_exon_found_in_species
CTCCCTTTCTTGCTGATGTCACCGCCCCCCCCCCCTTTTTGTGTGGGCAGAA	1168683	1168743	1168633	1168685	1	scaffold_13	fgenesh1_pg.13__224	1167579	1170315	None	19484	1207	168662	No_constitutive_exon_found_in_species
GACGAGAACGAATAGCTTGACAACTCATAAACCGTGTCTTATTTGGGAAGGT	24585	24628	24535	24587	1	scaffold_14	aug1.14_g5996	19072	27252	None	19484	1207	168662	No_constitutive_exon_found_in_species
GGCGAGCTACTTGGCTGAGAGGTGCCTGGCTGAGCAGTCGTGGGTGATAGAC	27361	27845	27895	27843	-1	scaffold_14	aug1.14_g5997	27361	28173	None	19484	1207	168662	No_constitutive_exon_found_in_species
TGTGTGTAGCATATGATGTGTACTCATTTTTTACGTCGTTCTGGGAGTAGAT	46591	46698	46748	46696	-1	scaffold_14	fgenesh1_pg.14__9	42003	48506	None	19484	1207	168662	No_constitutive_exon_found_in_species
AGTGCCTCAGTGAAGTTTTGGTCTGATTTCATGCTTTGTTATTGGGACAGCT	121924	122026	121874	121926	1	scaffold_14	fgenesh1_pg.14__26	120454	124728	None	19484	1207	168662	No_constitutive_exon_found_in_species
CACTTCTGCTTTTGTACCCATTCTAATGGCTATGGATTTTACGTGGGCAGGA	179277	179332	179227	179279	1	scaffold_14	aug1.14_g6033	177940	183885	None	19484	1207	168662	No_constitutive_exon_found_in_species
ATACACGTTCCTTCACCCTACCTGATGCTGTTAATTGCTGCTGGGAGCAGGT	247648	247722	247772	247720	-1	scaffold_14	aug1.14_g6047	247567	250158	None	19484	1207	168662	No_constitutive_exon_found_in_species
CTCTCCTTCTCCAATCCTCCTGTTGTGCGCGCGGGGGGGGGGACATACAGGC	335521	335601	335651	335599	-1	scaffold_14	fgenesh1_pg.14__67	331139	338639	None	19484	1207	168662	No_constitutive_exon_found_in_species
GCTTTTCTTAAGTTTAATCTTCTCTATCTAATGTCTGGGAAATGATGCAGGG	399860	400021	399810	399862	1	scaffold_14	e_gw1.14.47.1	398290	401193	None	19484	1207	168662	No_constitutive_exon_found_in_species
CATCCGCATTTTAAATTCTTAACTATGAAGCTTTTTTATGGGGATGTTAGAC	420387	420486	420337	420389	1	scaffold_14	aug1.14_g6091	420129	423985	None	19484	1207	168662	No_constitutive_exon_found_in_species
GTAATAACAACCATTGACCACATTTTGATTTGTGTCACACATGTGGGCAGGG	613106	613201	613251	613199	-1	scaffold_14	estExt_fgenesh1_pg.C_140127	608205	617313	None	19484	1207	168662	No_constitutive_exon_found_in_species
ATGTTGTTGTTGATGACAATGATTACAATGAAATAATGGTTGGGACATAGAA	739691	739797	739847	739795	-1	scaffold_14	aug1.14_g6173	739558	742673	None	19484	1207	168662	No_constitutive_exon_found_in_species
TCTTTTCTCCTCCTCCTCCTCTTCTCCTCTTTTTCCTCCTCCGGGATAAGGC	888137	888204	888087	888139	1	scaffold_14	estExt_fgenesh1_pg.C_140184	886614	888547	None	19484	1207	168662	No_constitutive_exon_found_in_species
AGTATTTGTGAAATATCGAAGCAATGGACATGATTCTGAAGCATGGGTAGGT	943311	943413	943261	943313	1	scaffold_14	estExt_fgenesh1_pg.C_140197	942208	944045	None	19484	1207	168662	No_constitutive_exon_found_in_species
ATTTTCCAGTTTTATAATTCTTCAATTTTTTTTGGGGGGGTGCAGAGTAGAT	965669	965735	965619	965671	1	scaffold_14	fgenesh1_kg.14__92__6518_2_CFAO_EXTA	964639	967012	None	19484	1207	168662	No_constitutive_exon_found_in_species
TACTGAATCGAGGCAGCTTGATTTTGAAAAGAGATGGGGGGGGGGTGGAGGG	989278	989432	989482	989430	-1	scaffold_14	e_gw1.14.178.1	985637	990409	None	19484	1207	168662	No_constitutive_exon_found_in_species
TTTCTCCCCTAATTCTCATAACTACCTCCGCTCATAAACGGGACGCAAAGGA	995282	995336	995232	995284	1	scaffold_14	e_gw1.14.16.1	993196	998838	None	19484	1207	168662	No_constitutive_exon_found_in_species
CCACCGTGTAGAAGAAACTTGCCACTAAGTTAGGCTTCTGGGAACCATAGGT	1115994	1116069	1115944	1115996	1	scaffold_14	estExt_fgenesh1_pg.C_140230	1115418	1118049	None	19484	1207	168662	No_constitutive_exon_found_in_species
CACCGTCATCATCGTTATCATCATCATCACCATGATTTGTGTGGGACCAGGG	1144997	1145106	1144947	1144999	1	scaffold_14	e_gw1.14.59.1	1143973	1146066	None	19484	1207	168662	No_constitutive_exon_found_in_species
TACTACTCTTTTGTGCCCCCCCCCCTCCCCCCCCTCCACGGGATTGGTAGGT	1200825	1200871	1200921	1200869	-1	scaffold_14	fgenesh1_pg.14__251	1200007	1203636	None	19484	1207	168662	No_constitutive_exon_found_in_species
TGGTTGTGTGTAGTGGAGGTACGTTAATACTGTGACATAATGGGCGACAGGT	27418	27518	27368	27420	1	scaffold_15	aug1.15_g6321	25632	27901	None	19484	1207	168662	No_constitutive_exon_found_in_species
GGAGACTATCATTTCGTAGAAGATGGAGTGATATATGTGTGGGTAATCAGGA	97674	97751	97624	97676	1	scaffold_15	fgenesh1_pg.15__27	96573	98122	None	19484	1207	168662	No_constitutive_exon_found_in_species
GAGTGTGTTCCTTATATTCTGATATTTTTGGTTTGCATCTAACTGGGTAGGT	169336	169381	169431	169379	-1	scaffold_15	e_gw1.15.41.1	167496	170225	None	19484	1207	168662	No_constitutive_exon_found_in_species
TTTGTTGTTTCTTGCGATTTTCATTCCTTCTATTTCTATCATTTGGGAAGTT	183175	183272	183125	183177	1	scaffold_15	fgenesh1_pg.15__40	183121	185562	None	19484	1207	168662	No_constitutive_exon_found_in_species
GAGCAGCGGACATCCCGCTGCCACCTCTGACCTCTCCATCGATCGGGGAGAG	223848	224142	224192	224140	-1	scaffold_15	fgenesh1_pg.15__50	223472	224778	None	19484	1207	168662	No_constitutive_exon_found_in_species
CGCTTTATTCTCTTCTATTTGTTTGATGTAATTCACGATGGGGAGATTAGGA	381425	381501	381375	381427	1	scaffold_15	aug1.15_g6411	380718	387600	None	19484	1207	168662	No_constitutive_exon_found_in_species
TTCGTCCCCCCCCCCCCCTCCACCCCCAAACGCCGGATGTACGGGATTAGGG	534780	534838	534888	534836	-1	scaffold_15	aug1.15_g6445	531277	540376	None	19484	1207	168662	No_constitutive_exon_found_in_species
CTAAGTTTTCGCATCATCCACGCATGCCTTTATCTGATTGGTGGGAATAGGT	628563	628600	628650	628598	-1	scaffold_15	fgenesh1_kg.15__45__4301_1_CFAO_EXTA	627553	629323	None	19484	1207	168662	No_constitutive_exon_found_in_species
CCATCCAGATGTCCAGACGAGCAGGGAGCACAGGAAAGGGCGGTGTAGAGCA	635296	635473	635523	635471	-1	scaffold_15	gw1.15.85.1	635202	636089	None	19484	1207	168662	No_constitutive_exon_found_in_species
GGAATTGTACTGTGTGTGTGTGTGTGTGTGTGTGTGTGTGGCGGGTACAGAG	686370	686426	686320	686372	1	scaffold_15	estExt_fgenesh1_pg.C_150144	685278	691267	None	19484	1207	168662	No_constitutive_exon_found_in_species
GTGTGTGTGTGTGTGTGTGTGTGTGGTGTGTGTATTTGTTGGTTGGGCAGTA	765195	765249	765145	765197	1	scaffold_15	estExt_fgenesh1_pg.C_150159	764187	766875	None	19484	1207	168662	No_constitutive_exon_found_in_species
CTTTCTTTCCTTTTCTACCTCTCTGATAGTTAAATTCTGGGTAAATACAGTG	898780	898907	898957	898905	-1	scaffold_15	estExt_fgenesh1_pg.C_150187	898279	899845	None	19484	1207	168662	No_constitutive_exon_found_in_species
AACGTATACACGTATGTAAACTTAATAGCGGCGTGTGGGAGGAGCGAGAGGT	917421	917917	917967	917915	-1	scaffold_15	e_gw1.15.95.1	917421	918636	None	19484	1207	168662	No_constitutive_exon_found_in_species
TTCACTAAATTTCTCGCGAAAACTATACTGATGTTCCATTGTGGGTGTAGGT	1011390	1011477	1011340	1011392	1	scaffold_15	fgenesh1_pg.15__216	1008918	1011990	None	19484	1207	168662	No_constitutive_exon_found_in_species
TCGCTATATGAACTTATATGTAAGCACTTGTTATTCGTGGGACAAATCAGGT	1076441	1076495	1076391	1076443	1	scaffold_15	fgenesh1_pg.15__234	1074689	1079715	None	19484	1207	168662	No_constitutive_exon_found_in_species
CTCTTGGTCTTCGTCCTTCATTTCTTCATCAAGGATTTGTGGGTATATAGGG	1177314	1177363	1177413	1177361	-1	scaffold_15	fgenesh1_pg.15__261	1171400	1178162	None	19484	1207	168662	No_constitutive_exon_found_in_species
ATAGTAATAATCATCGATGATCACACACTTAAATTGTTGATGGGATGTAGGT	1191225	1191252	1191175	1191227	1	scaffold_15	fgenesh1_pg.15__264	1189428	1192039	None	19484	1207	168662	No_constitutive_exon_found_in_species
TCTCCTACTGAGCGAGCCACAATGCTAATATTTTGTAAATAGGGTTGAAGAA	1234456	1234513	1234406	1234458	1	scaffold_15	estExt_Genewise1Plus.C_150181	1230087	1235398	None	19484	1207	168662	No_constitutive_exon_found_in_species
CCCCCTCCCCCCTCTCTCTCTGCCTCCTAATCTATTCGTGGGAATATTAGAA	19071	19200	19250	19198	-1	scaffold_16	aug1.16_g6644	15043	22898	None	19484	1207	168662	No_constitutive_exon_found_in_species
CTGCTGCTTATTGTGATTGCTGTGTACCCAGATTCACCATTGGGCACAAGGC	170799	170868	170918	170866	-1	scaffold_16	estExt_fgenesh1_pg.C_160034	169195	174953	None	19484	1207	168662	No_constitutive_exon_found_in_species
TATCGATCGCTACCGGGCCTGATCATTACATATGTTATATTGACGGGCAGGG	197126	197192	197242	197190	-1	scaffold_16	estExt_fgenesh1_pg.C_160040	193381	197679	None	19484	1207	168662	No_constitutive_exon_found_in_species
ACACACACACACACACACACACACACACACACGTGGTGTGTTGGGAAAAGGT	195718	195778	195828	195776	-1	scaffold_16	estExt_fgenesh1_pg.C_160040	193381	197679	None	19484	1207	168662	No_constitutive_exon_found_in_species
ATGAAAGATGTTGTTTCCCCTGCTACCGTTACTACTGCGCGGGGTGACAGGT	427349	427408	427458	427406	-1	scaffold_16	aug1.16_g6734	423472	428071	None	19484	1207	168662	No_constitutive_exon_found_in_species
TGCACGCACCGTGCAATAATCCTCGCAATCTCATTGATGCTGTGGGACAGGG	476658	476738	476608	476660	1	scaffold_16	fgenesh1_pg.16__98	474768	478203	None	19484	1207	168662	No_constitutive_exon_found_in_species
TGTTCACCCGGTGCTGACGATGCGTTATTGCTGTGCTCATGGGAAATCAGGA	476921	477079	476871	476923	1	scaffold_16	fgenesh1_pg.16__98	474768	478203	None	19484	1207	168662	No_constitutive_exon_found_in_species
GATTTTAATCGGATGTACTGCGTAGCTCAACCAACCTGGGAAAATATCAGGG	585537	585631	585487	585539	1	scaffold_16	gw1.16.152.1	585060	585631	None	19484	1207	168662	No_constitutive_exon_found_in_species
TTCCAGTTTAATGAAATTATGTGTATATACAGCCTCTGTTTGGGGATCAGGC	631529	631618	631668	631616	-1	scaffold_16	aug1.16_g6786	631529	631875	None	19484	1207	168662	No_constitutive_exon_found_in_species
AGTATGCGTGTGTGTGTGTGTGTGTGTGTGTGTGTGTGTTGGGCAATTAGGT	650176	650227	650126	650178	1	scaffold_16	estExt_fgenesh1_pg.C_160131	647989	650966	None	19484	1207	168662	No_constitutive_exon_found_in_species
ATGGAGTGTTGACCAATATGGCTAATAATTAATACTGTCTGGGTGTGCAGGT	681680	681732	681782	681730	-1	scaffold_16	gw1.16.85.1	681410	682850	None	19484	1207	168662	No_constitutive_exon_found_in_species
ACTCACGTGAAAACCGATGCGGTAAATTTGACTTAATTTGGGAATGACAGAG	848355	848395	848305	848357	1	scaffold_16	estExt_fgenesh1_pg.C_160171	848126	849219	None	19484	1207	168662	No_constitutive_exon_found_in_species
AATAATAATGATGATGATGATGATGATGATGATGATGACGGGGTAAAAAGGA	70055	70105	70005	70057	1	scaffold_17	fgenesh1_pg.17__14	68893	71600	None	19484	1207	168662	No_constitutive_exon_found_in_species
TCCTTAAAGTATTTCATTCATTAATTTATTCTTTGCTTTGTTGCAGGGAGTT	105456	105494	105544	105492	-1	scaffold_17	fgenesh1_pm.17__7	104711	105976	None	19484	1207	168662	No_constitutive_exon_found_in_species
ATAGCGAATACAAATTGATCACGTGCTCATTTAGGATCAACGTGGGATAGGA	150639	150675	150589	150641	1	scaffold_17	aug1.17_g6959	150287	153794	None	19484	1207	168662	No_constitutive_exon_found_in_species
TGTGTGTGTGTGTGTGTGTGTGTGTGTGTGTGTGTGTGATGCATGGGCAGGA	169581	169641	169691	169639	-1	scaffold_17	estExt_fgenesh1_pg.C_170038	166584	173334	None	19484	1207	168662	No_constitutive_exon_found_in_species
CATGAAAACTACTACTTTAATGATAATAATGTTTACTGTTTGGGCGACAGAA	209736	209801	209686	209738	1	scaffold_17	estExt_fgenesh1_pg.C_170044	207243	213508	None	19484	1207	168662	No_constitutive_exon_found_in_species
GTCTGAGAGTTATTACGACCATATTGGTTGTGGGTGTCGCGATTGGGTAGGA	347265	347286	347336	347284	-1	scaffold_17	aug1.17_g7005	342078	349258	None	19484	1207	168662	No_constitutive_exon_found_in_species
GTGGTTATCGCCGTCATCGTGAGAGTGAATGCTGCTGTGCGTGGGAACAGGT	345725	345779	345829	345777	-1	scaffold_17	aug1.17_g7005	342078	349258	None	19484	1207	168662	No_constitutive_exon_found_in_species
CGCCAAGTAAGTGTCATTCATTCATTTGGGTTGCGGACCACAAAAGGGAGGT	613544	613701	613494	613546	1	scaffold_17	e_gw1.17.174.1	612101	614076	None	19484	1207	168662	No_constitutive_exon_found_in_species
CTCCGGATGGATGTCACAATTTTGAGATTAATCCACCGTTATTTGGGAAGGC	618458	618511	618561	618509	-1	scaffold_17	aug1.17_g7063	615041	619191	None	19484	1207	168662	No_constitutive_exon_found_in_species
CGTGCTTTTCATCCATTGTTGTTGTCGCATCTCCTCCTGGTCGGGAAAAGGT	624241	624342	624392	624340	-1	scaffold_17	fgenesh1_pg.17__116	622844	630470	None	19484	1207	168662	No_constitutive_exon_found_in_species
CCCCCCCCCCCTTCAATGTACCTATTGTGTGTGATGTATGGATTGGGTAGAA	661633	661720	661770	661718	-1	scaffold_17	fgenesh1_pg.17__124	658235	669509	None	19484	1207	168662	No_constitutive_exon_found_in_species
AGATACTTGATGTCATACAGATGAATTATCTAATTTGTGTGGGACATTAGAA	701096	701166	701216	701164	-1	scaffold_17	fgenesh1_pg.17__131	700819	702608	None	19484	1207	168662	No_constitutive_exon_found_in_species
AACGCTGTACTTGTATTGTGCCATCTCTCTCTATTGATGGGGGAAAACAGGC	743915	744148	743865	743917	1	scaffold_17	fgenesh1_pg.17__140	742823	746367	None	19484	1207	168662	No_constitutive_exon_found_in_species
CAAATGAAGAAACGGTACGATAGCACCAGCAGTAGCAGTGGGAGAAAAAGCG	794398	795290	795340	795288	-1	scaffold_17	e_gw1.17.42.1	794398	796150	None	19484	1207	168662	No_constitutive_exon_found_in_species
AATCTCTTATATTTGGGTTCATCTTTGATAAACTAGAAACATTGGGACAGGT	837316	837378	837428	837376	-1	scaffold_17	fgenesh1_kg.17__61__4339_1_CFAO_EXTA	836868	838821	None	19484	1207	168662	No_constitutive_exon_found_in_species
GATGATGATGATTATGATGATGATGATGCTGATGATGCTACGGGGGACAGGG	869132	869204	869254	869202	-1	scaffold_17	aug1.17_g7125	869132	871400	None	19484	1207	168662	No_constitutive_exon_found_in_species
ACTACTACTACAACTTCGACCGGGTTATTGTGACCATCAATGATGGGCAGCA	933507	933629	933679	933627	-1	scaffold_17	estExt_fgenesh1_pg.C_170178	930781	936504	None	19484	1207	168662	No_constitutive_exon_found_in_species
TATTGTTTTATTATTACTACCCCACTACTAACGACTTGCATGGGACACAGGC	996193	997462	997512	997460	-1	scaffold_17	estExt_fgenesh1_pg.C_170191	995150	1002144	None	19484	1207	168662	No_constitutive_exon_found_in_species
ACTGATTTCAATTGTTTGTGATTTTCTCACATCACTGAACGGGATGGCAGAC	1027327	1027358	1027408	1027356	-1	scaffold_17	aug1.17_g7164	1024673	1027787	None	19484	1207	168662	No_constitutive_exon_found_in_species
TAAGATGAGAATGATGCTTTACTTTCTGCCCTTTTTCATTGGGACCACAGCC	1045313	1045589	1045263	1045315	1	scaffold_17	fgenesh1_pg.17__202	1044149	1046250	None	19484	1207	168662	No_constitutive_exon_found_in_species
ATGGTTGATGATGATGACAATGATGATGATGGTTTTGATGTATGGGAAAGGT	1084475	1084528	1084578	1084526	-1	scaffold_17	fgenesh1_pg.17__208	1083060	1088801	None	19484	1207	168662	No_constitutive_exon_found_in_species
ATATTTTAAAAAAATATTTATACATATGATAAATCATGCTGGGGGCTCAGGA	1110038	1110136	1110186	1110134	-1	scaffold_17	fgenesh1_pg.17__213	1107715	1111791	None	19484	1207	168662	No_constitutive_exon_found_in_species
ATTCTTCCTACGACGTTATACCAAGTGCCCTTAATTTTGGGGATCAACAGGT	1167818	1167875	1167768	1167820	1	scaffold_17	aug1.17_g7199	1167317	1169170	None	19484	1207	168662	No_constitutive_exon_found_in_species
ATTAATATCCTGCTCTCTTCCCTCCTTATTAATTTGGGAATAAACAACAGGT	36713	36758	36808	36756	-1	scaffold_21	estExt_fgenesh1_pg.C_210003	32940	37198	None	19484	1207	168662	No_constitutive_exon_found_in_species
TCTCGACTACATAGCATCTTTCTGATTTTTTTTTGTTTTGGGGGATGAAGCT	103230	103273	103180	103232	1	scaffold_21	estExt_fgenesh1_pg.C_210011	101861	105397	None	19484	1207	168662	No_constitutive_exon_found_in_species
TTTGCGGGCGTGTGTTTGTATGGGGTACGGTTGCCGGGGGGGGGTTGCAGCT	242386	242568	242618	242566	-1	scaffold_21	fgenesh1_pg.21__42	242007	245878	None	19484	1207	168662	No_constitutive_exon_found_in_species
TTCCTTCATTTCTGTTAATTCACTCTTCTTCTGATGCTGGGGGTGGGCAGGC	341982	342043	342093	342041	-1	scaffold_21	aug1.21_g8103	338912	344384	None	19484	1207	168662	No_constitutive_exon_found_in_species
TTATACAGTTTCGTTTGTATTATCTTCTTTTATGCTACGTGGGTCGGCAGGT	341432	341474	341524	341472	-1	scaffold_21	aug1.21_g8103	338912	344384	None	19484	1207	168662	No_constitutive_exon_found_in_species
TGCTTAATCGTCTGAGCGGTTGCTGTGATCCGTATTATTGCTGGGAAAAGGC	369380	369448	369498	369446	-1	scaffold_21	estExt_fgenesh1_pg.C_210071	366708	370649	None	19484	1207	168662	No_constitutive_exon_found_in_species
TGAACTTCGCGTGCAAAGACAAGGGGAGGGGGAGGAGGAGGGCGGCAGAGAA	567278	567428	567228	567280	1	scaffold_21	gw1.21.21.1	565041	568462	None	19484	1207	168662	No_constitutive_exon_found_in_species
GAGCGTGTTGTGCCGCTCCTGCTCATCTGTGTTGTAATGGGCGATGATAGGG	573007	573213	572957	573009	1	scaffold_21	aug1.21_g8164	570886	574461	None	19484	1207	168662	No_constitutive_exon_found_in_species
TTAGATAAATATTTGAGCCAGAAACATCATTACTCATTTTGCATCGGGAGTG	580958	581070	581120	581068	-1	scaffold_21	fgenesh1_pg.21__119	578513	581469	None	19484	1207	168662	No_constitutive_exon_found_in_species
TATTCTCTACACCAAGAGGTTTGGCGCGACAAGTCAAGGGCAAAATTGAGAT	697076	697201	697251	697199	-1	scaffold_21	e_gw1.21.1.1	694276	725673	None	19484	1207	168662	No_constitutive_exon_found_in_species
CGTGGTTGTACGTCATGGACCGGCACCGCATACGCGGGGTAGACTTGAAGAA	694276	694441	694491	694439	-1	scaffold_21	e_gw1.21.1.1	694276	725673	None	19484	1207	168662	No_constitutive_exon_found_in_species
AACACAATAATATCAATTCCATACATAATGACTGACTGACTGACGGGCAGGT	774215	774324	774374	774322	-1	scaffold_21	aug1.21_g8209	772874	779576	None	19484	1207	168662	No_constitutive_exon_found_in_species
GCTCTCTGTCCTTTTTTCTCTGCTTCCTTCTACTATTGGCGGGGCATTAGTA	828569	828632	828682	828630	-1	scaffold_21	aug1.21_g8221	828086	834967	None	19484	1207	168662	No_constitutive_exon_found_in_species
GTTGTACCACCTGTGCTACTTTTTCTTGGAACCATTCTGATGGGAAAAAGGA	870455	870532	870582	870530	-1	scaffold_21	fgenesh1_pg.21__174	870227	872940	None	19484	1207	168662	No_constitutive_exon_found_in_species
ATTATAAACTTCCTTCGCACCTGTATCTGAATTACACTGTGTGTGGGCAGAT	915580	915635	915685	915633	-1	scaffold_21	estExt_fgenesh1_pg.C_210173	886547	917095	None	19484	1207	168662	No_constitutive_exon_found_in_species
TATATAACGGGCTGCTTAAGTGCTATGCGCGCAATGGAGAATGGGACAAGGC	1158457	1158535	1158585	1158533	-1	scaffold_21	gw1.21.112.1	1158457	1159690	None	19484	1207	168662	No_constitutive_exon_found_in_species
ATGATGATGATGATGATGATGATGTGGTTTTTTGTGGTGGCGGTGGGTAGAT	27684	27728	27778	27726	-1	scaffold_18	fgenesh1_pg.18__5	19049	31870	None	19484	1207	168662	No_constitutive_exon_found_in_species
TTCTTCTTTCTCTTCTACTCATTTGATGCATATTATATGGGCGGAAATAGGC	36807	36848	36757	36809	1	scaffold_18	gw1.18.126.1	36284	37196	None	19484	1207	168662	No_constitutive_exon_found_in_species
CATCTTATACAAACGCACGCCCCGCGTCACCAGTTTCATTGGTCAGGGAGCT	84099	84477	84527	84475	-1	scaffold_18	fgenesh1_kg.18__21__1462_1_CFAO_EXTA	84099	84798	None	19484	1207	168662	No_constitutive_exon_found_in_species
CACACATTTTAAGATAATTTACTCTTACTGGGAAAACGTTGGGTTAACAGAT	218903	218972	218853	218905	1	scaffold_18	estExt_fgenesh1_pg.C_180038	216981	220053	None	19484	1207	168662	No_constitutive_exon_found_in_species
AATAACAACAATAATAACAACAATAACAATAATAATAATAGGCGAGGGAGCA	274434	274520	274570	274518	-1	scaffold_18	e_gw1.18.103.1	274434	278405	None	19484	1207	168662	No_constitutive_exon_found_in_species
ATTTTGACGCAGGGGGGAAAACCCCTGCATTCACAACAAAACGGGCGTAGAT	284124	284163	284213	284161	-1	scaffold_18	estExt_fgenesh1_pg.C_180053	282227	290539	None	19484	1207	168662	No_constitutive_exon_found_in_species
CGAATATGTGCATGCGTGTGTGTGTGTGTGTGTGTGTGGGATGATGGCAGAT	337211	337310	337360	337308	-1	scaffold_18	fgenesh1_pg.18__66	336558	347505	None	19484	1207	168662	No_constitutive_exon_found_in_species
ACACACACACACACACACACACACACATACACATCTGGGAAAATATACAGGT	359752	359818	359702	359754	1	scaffold_18	estExt_Genewise1Plus.C_180034	355913	362557	None	19484	1207	168662	No_constitutive_exon_found_in_species
GCGTGCTAATCATCATCATCATGGTGGTGGTGGTGGTGGTGGGGATTCAGGT	368499	368560	368449	368501	1	scaffold_18	e_gw1.18.33.1	365657	369183	None	19484	1207	168662	No_constitutive_exon_found_in_species
GCGTCATGTTTGTTGAAACCCATTGATCGTTTTATTTGATGGGTCGACAGGT	375001	375053	375103	375051	-1	scaffold_18	aug1.18_g7290	371680	375548	None	19484	1207	168662	No_constitutive_exon_found_in_species
ATCGAGGCTATGATCTAGATGATTTGTGCATGTATCTCAATGTGGGAAAGGG	414742	414967	415017	414965	-1	scaffold_18	estExt_fgenesh1_pg.C_180074	414742	417380	None	19484	1207	168662	No_constitutive_exon_found_in_species
GAGTGGCCTATGCCACAACCTCTTCCCTATGGTCCCTGGGCATGAGATAGTC	453985	454155	454205	454153	-1	scaffold_18	fgenesh1_pm.18__10	452761	454361	None	19484	1207	168662	No_constitutive_exon_found_in_species
TATGATGCTGGGGGCAGGTCTAAAAGGTACTTTAAGGGGTGAAATTTAAGGG	593377	599236	593327	593379	1	scaffold_18	fgenesh1_pg.18__114	593025	602644	None	19484	1207	168662	No_constitutive_exon_found_in_species
CAATGCGTTGCTGGCAATGCTTTGCTCTAAATAATGGCGGACGGGGGCAGGT	672260	672338	672388	672336	-1	scaffold_18	fgenesh1_pg.18__126	671105	675606	None	19484	1207	168662	No_constitutive_exon_found_in_species
CGCGAAGAAGGGGAATCAATTTATCTTGATTGATGAAACAACATGGGCAGGC	740012	740055	740105	740053	-1	scaffold_18	fgenesh1_pg.18__139	739014	744675	None	19484	1207	168662	No_constitutive_exon_found_in_species
AAATCGCCTTGGCAATGCATGTTTGTAATGCCTTCGCACAACGTGGGTAGGC	748804	748944	748754	748806	1	scaffold_18	estExt_fgenesh1_pg.C_180136	748601	752262	None	19484	1207	168662	No_constitutive_exon_found_in_species
GTGTGTGTGTGTGTGTGTGTGTGTGTGTATTAACAGATCGATGGGGATAGAT	779773	779852	779723	779775	1	scaffold_18	estExt_fgenesh1_pg.C_180143	775589	781280	None	19484	1207	168662	No_constitutive_exon_found_in_species
TCCTCCCCTACCATGCACGTGTACGTCTGTATGTATGTGTGTGGGTACAGGG	786946	787143	787193	787141	-1	scaffold_18	estExt_fgenesh1_pg.C_180145	784843	790289	None	19484	1207	168662	No_constitutive_exon_found_in_species
GCGTATCGCCAAATGGCGTTGGGGCGGGGGGGGGGGGAGGGGAAAAGGAGGA	809292	809401	809451	809399	-1	scaffold_18	gw1.18.42.1	809140	810196	None	19484	1207	168662	No_constitutive_exon_found_in_species
GAATACATGCATTTAAAATGAATAATACAGATCTGGGGCTGACGACACAGAA	851432	851556	851382	851434	1	scaffold_18	fgenesh1_pg.18__166	851202	854080	None	19484	1207	168662	No_constitutive_exon_found_in_species
GTAATGTGATATTAATGATGGGGAATCATGGATGTGGGAATAAAAATAAGGT	1040147	1040196	1040246	1040194	-1	scaffold_18	fgenesh1_kg.18__84__8332_0_CFAO21162.g1_CFAO_EXTA	1039941	1041838	None	19484	1207	168662	No_constitutive_exon_found_in_species
ATTCTATGTTTTACCTTTTAATGCATCGGCATCACCCCGACGGGGAAAAGAG	1056681	1056972	1056631	1056683	1	scaffold_18	fgenesh1_pg.18__204	1044882	1064256	None	19484	1207	168662	No_constitutive_exon_found_in_species
GTGTGTTCGTTCTTTGTAATGTTTACCGCCTCCACTCGTTGGGAATTTAGGT	1059090	1059393	1059040	1059092	1	scaffold_18	fgenesh1_pg.18__204	1044882	1064256	None	19484	1207	168662	No_constitutive_exon_found_in_species
CACGGTCGATCGAAGTTCCTAAATTTGGGGACCTGACTATGGGAAACCAGAT	32903	33750	32853	32905	1	scaffold_20	estExt_fgenesh1_pg.C_200007	32490	33750	None	19484	1207	168662	No_constitutive_exon_found_in_species
CCAATTGCGCGCCACCATTCATTCTTATGCATTACTACCTGGGGAGCAAGAT	253596	253707	253546	253598	1	scaffold_20	estExt_fgenesh1_pg.C_200041	253139	254615	None	19484	1207	168662	No_constitutive_exon_found_in_species
CATAAACAAATACTGCACCCCCCCCCTGTCCCTTCTTTGGGAACGTATAGAA	253946	254004	253896	253948	1	scaffold_20	estExt_fgenesh1_pg.C_200041	253139	254615	None	19484	1207	168662	No_constitutive_exon_found_in_species
ACTGCTAGATACTATTCTATTGTCTTAAATAAAACACTGGGTGTAAACAGGG	549543	549591	549493	549545	1	scaffold_20	estExt_Genewise1Plus.C_200069	549090	551661	None	19484	1207	168662	No_constitutive_exon_found_in_species
TCCTCCTCCTCTTTTTCGGGTGACTTACTACCTACTTCTTGGGCAATCAGCA	565088	565166	565038	565090	1	scaffold_20	estExt_fgenesh1_pg.C_200104	564870	567907	None	19484	1207	168662	No_constitutive_exon_found_in_species
CCTCTCTCTTTATACACAACCCCCCCCCCCCCTTCCGGGGAAAATTGTAGGC	633307	633390	633257	633309	1	scaffold_20	estExt_Genewise1Plus.C_200084	627952	634052	None	19484	1207	168662	No_constitutive_exon_found_in_species
ACGAAGACGAACAAGATGCGGGAGGGGAGCAAGGGTGGGAGGGGGGGCAGCC	693772	693925	693975	693923	-1	scaffold_20	gw1.20.22.1	692750	695490	None	19484	1207	168662	No_constitutive_exon_found_in_species
AGTTCTGATTGTATGTTGTCTCTTCTTCGCTACTACTGTTGGGTGAGCAGGT	747436	747542	747592	747540	-1	scaffold_20	fgenesh1_pg.20__142	742594	748597	None	19484	1207	168662	No_constitutive_exon_found_in_species
TTGCCATCTCTCTGGAATGACAAACTCTAATCCAATATCTGGGTGTGAAGGC	767088	767125	767175	767123	-1	scaffold_20	fgenesh1_pg.20__149	765500	767744	None	19484	1207	168662	No_constitutive_exon_found_in_species
CCATACCAATCTATCTATCGACCATTGTCCTTGGGTTTGCTGGGTGGTAGGT	848508	848583	848458	848510	1	scaffold_20	estExt_fgenesh1_pm.C_200017	848134	853404	None	19484	1207	168662	No_constitutive_exon_found_in_species
TATCTACTTGGCTGCTCAGATACAAGCGTAATGATGCATGCCAAGGGGAGTG	884500	884573	884450	884502	1	scaffold_20	e_gw1.20.15.1	883108	887375	None	19484	1207	168662	No_constitutive_exon_found_in_species
AGATGATGTCAAGTGGCATTTTTCCATCCATCATCCCTGTGGGTTAAAAGGG	978850	978946	978996	978944	-1	scaffold_20	estExt_fgenesh1_pg.C_200191	976933	981897	None	19484	1207	168662	No_constitutive_exon_found_in_species
TCACTACGCAGTAAAAGCAGGAGCCAACACGGATATCAAGGTCATGGGAGCT	1010560	1010802	1010852	1010800	-1	scaffold_20	gw1.20.173.1	1010560	1011286	None	19484	1207	168662	No_constitutive_exon_found_in_species
CTCGTTTTCTTTTCTTGAATGTCAACATGAATCATGATCATGGGAAACAGAG	1027305	1027367	1027255	1027307	1	scaffold_20	fgenesh1_pm.20__26	1027040	1030309	None	19484	1207	168662	No_constitutive_exon_found_in_species
GGAGGGGTCCACCTTACTACCGCACAAAAATACAAATCTTGGGAGGGAAGTC	1035482	1036852	1035432	1035484	1	scaffold_20	estExt_fgenesh1_pm.C_200027	1035043	1036852	None	19484	1207	168662	No_constitutive_exon_found_in_species
TGCTTTGCTTTGCTTTGGTTCTACGCCGAATTGATCGTTTGGGTGGGCAGGG	13856	14034	13806	13858	1	scaffold_19	estExt_fgenesh1_pg.C_190002	9239	15198	None	19484	1207	168662	No_constitutive_exon_found_in_species
GTGTGTGTGTGTGTGTGTGTTGTGGGTATGCGTGCAATGGGTGATAATAGGG	68257	68381	68207	68259	1	scaffold_19	aug1.19_g7485	64878	68381	None	19484	1207	168662	No_constitutive_exon_found_in_species
CAAACCTGGCCAACTAATTATCTTCCCCGTTACCATTAGAAAAAAGGGAGGA	77414	77511	77561	77509	-1	scaffold_19	e_gw1.19.100.1	76650	77963	None	19484	1207	168662	No_constitutive_exon_found_in_species
TATATATATATATATATATGATGCATATATGAGTGACAAATGGGGTGTAGGT	161645	161735	161595	161647	1	scaffold_19	fgenesh1_pg.19__34	157689	162277	None	19484	1207	168662	No_constitutive_exon_found_in_species
TCTTCGGCGAGTACAACTCAATTGAGATAGATGCTGTGTGAAACGGGCAGGC	215881	216023	216073	216021	-1	scaffold_19	fgenesh1_pg.19__48	213986	216353	None	19484	1207	168662	No_constitutive_exon_found_in_species
AATTCAAGAATGAAATAGTGAGAGGGGCTTGTCTCCTATCCGGGAAATAGAT	348503	348633	348453	348505	1	scaffold_19	fgenesh1_pg.19__78	347473	348633	None	19484	1207	168662	No_constitutive_exon_found_in_species
CGTTACTCGGACTATTACTGGGTGAATTAGAAGGTGCACAAGATGGGCAGAG	401196	401528	401578	401526	-1	scaffold_19	gw1.19.185.1	400309	401972	None	19484	1207	168662	No_constitutive_exon_found_in_species
GGGTGGCTTTTCCCCTCCCTGTGCCACATTCCTGTTCACCGGTGGGGCAGGC	545474	545802	545424	545476	1	scaffold_19	fgenesh1_pg.19__122	544973	546462	None	19484	1207	168662	No_constitutive_exon_found_in_species
AACGGCATGGTCGCTGTAAAAATGGGGGGTAAATTGGGGAAATAATGAAGGT	583726	583787	583676	583728	1	scaffold_19	fgenesh1_pg.19__126	581096	587149	None	19484	1207	168662	No_constitutive_exon_found_in_species
AAGCTCACATTTGTCATGGTGTCTCCTCTTTTCACTGTGGGTCCAAAAAGGG	616594	616669	616719	616667	-1	scaffold_19	fgenesh1_pg.19__131	615702	621214	None	19484	1207	168662	No_constitutive_exon_found_in_species
CTCTCAATTCATACCAGCGATTCTGAAGATGTCTCTGATGGGATTGTAAGGT	659875	660010	660060	660008	-1	scaffold_19	fgenesh1_pg.19__141	658881	661735	None	19484	1207	168662	No_constitutive_exon_found_in_species
TCGTTCACTTGTTTTGAACTCTCTCTTTCCTTCTGTGTCTGTATGGGCAGAT	753690	753849	753640	753692	1	scaffold_19	fgenesh1_kg.19__57__1863_1_CFAO_EXTA	752795	754239	None	19484	1207	168662	No_constitutive_exon_found_in_species
GAGTACCGTATGATGCAGAGGAAAGCGGTGGAAAAGGGTAAGGACAGCAGCA	907468	908182	907418	907470	1	scaffold_19	estExt_Genewise1Plus.C_190183	904919	908182	None	19484	1207	168662	No_constitutive_exon_found_in_species
TTGCACTGGGATTTTGTTGTTCTGAACGTTATTTGTTATTGGCTGGGAAGGT	929278	929311	929361	929309	-1	scaffold_19	fgenesh1_pg.19__199	929278	941429	None	19484	1207	168662	No_constitutive_exon_found_in_species
AACAACAACAATCAGCACAACGATGAACATGTTACGTGGTACATGGGCAGGT	1034003	1034085	1033953	1034005	1	scaffold_19	estExt_fgenesh1_pg.C_190218	1031461	1038113	None	19484	1207	168662	No_constitutive_exon_found_in_species
ATACACTGTGTGTGTGTGTGTGTGTGTGTGTGTGTGTGTGTGGGGTAAAGAG	1048385	1048671	1048335	1048387	1	scaffold_19	fgenesh1_pg.19__220	1044274	1056790	None	19484	1207	168662	No_constitutive_exon_found_in_species
ATCTAGTTGACACACTTGTATGCTCCTTGTACTATTTATGGATGGGCTAGGT	1086547	1086710	1086497	1086549	1	scaffold_19	fgenesh1_pg.19__226	1085723	1087742	None	19484	1207	168662	No_constitutive_exon_found_in_species
AGCATTCTTCTTCTTCATCATCATCATCATCATCATCATGGGTCCGAGAGGC	1112014	1112288	1111964	1112016	1	scaffold_19	fgenesh1_pg.19__230	1109810	1115789	None	19484	1207	168662	No_constitutive_exon_found_in_species
AATAAGTATGCCCTTGTGGCTCTCTCTTTTAATACAAATGGGAAATTTAGGG	105984	106059	105934	105986	1	scaffold_22	estExt_fgenesh1_pg.C_220016	95065	107880	None	19484	1207	168662	No_constitutive_exon_found_in_species
TATTATATGTCTAAATAAGCTTGAGTAATTTATCCTATATAATGGGTAAGAA	255549	255655	255499	255551	1	scaffold_22	fgenesh1_pg.22__45	249866	258637	None	19484	1207	168662	No_constitutive_exon_found_in_species
GTGTATATTTGGTGTCATCATTTTATGATGGGTATGGGGAAAAATTACAGGT	371044	371105	371155	371103	-1	scaffold_22	estExt_fgenesh1_pg.C_220062	370215	373780	None	19484	1207	168662	No_constitutive_exon_found_in_species
GATCTTCCAGGTTGCTCTTTGTCTCATCAATTCAAAGGGCAAAAAAAAAGAA	527113	527244	527063	527115	1	scaffold_22	estExt_fgenesh1_pg.C_220094	525284	527244	None	19484	1207	168662	No_constitutive_exon_found_in_species
CACGACTGGTGTCCCTTGATTCTCCCTTTTGGCTTTGCTTGTGGGAGCAGAG	561419	561489	561369	561421	1	scaffold_22	aug1.22_g8411	560556	563333	None	19484	1207	168662	No_constitutive_exon_found_in_species
ATGTGCAAAGTTTGAACGGCCATTCCTGCTTTTAGCACGGGGTGGTGCAGGA	567308	567415	567258	567310	1	scaffold_22	estExt_fgenesh1_pg.C_220103	566674	568486	None	19484	1207	168662	No_constitutive_exon_found_in_species
GATATCATTGCGTTTCCTGGGTTTTGTATGATGGTTTGTTCAGTGGGTAGGA	615519	615557	615607	615555	-1	scaffold_22	fgenesh1_pg.22__121	612347	617778	None	19484	1207	168662	No_constitutive_exon_found_in_species
GATGACTTACGACGTTGTGGAATGTGACTTAAACCAAAAGGGAAATGAAGGC	652843	653008	653058	653006	-1	scaffold_22	gw1.22.1.1	649623	655139	None	19484	1207	168662	No_constitutive_exon_found_in_species
TGTTGTTGTTGTTGTTGTTGTACATCTACTTATTGTTCCGGGTAAATTAGGA	702828	702892	702778	702830	1	scaffold_22	aug1.22_g8457	701109	706128	None	19484	1207	168662	No_constitutive_exon_found_in_species
CTCGTCCTCTGATGACACCACCATTTGGGGGGTACTCCCTGGGGGCTTAGAT	713150	713233	713100	713152	1	scaffold_22	estExt_fgenesh1_pg.C_220138	712849	714227	None	19484	1207	168662	No_constitutive_exon_found_in_species
CCATCATACCATAAAAACTCTAATCTCCTCCTTCTACACATTGGGGACAGGC	745340	745400	745450	745398	-1	scaffold_22	fgenesh1_pg.22__153	744531	746691	None	19484	1207	168662	No_constitutive_exon_found_in_species
TCTTTCTTTTGTGCACCGTGAAGGTACCAAAGCAATACCAGGGGACGGAGTA	784645	784746	784796	784744	-1	scaffold_22	gw1.22.4.1	783785	788375	None	19484	1207	168662	No_constitutive_exon_found_in_species
CCCTACTATTTAATAACTGGGCGACTCTTACGTGTTTTCTTTCGGGAAAGGA	844497	844538	844447	844499	1	scaffold_22	estExt_fgenesh1_pg.C_220172	842259	845851	None	19484	1207	168662	No_constitutive_exon_found_in_species
AGCTCTCGACAAGTGAACATGTTATTTATAACGTTGCTTTGGGCGTGTAGGA	950443	950511	950561	950509	-1	scaffold_22	estExt_fgenesh1_pg.C_220193	940045	953382	None	19484	1207	168662	No_constitutive_exon_found_in_species
GTGTTGCTACTTTTGTTCATTGCTGGAAAATGAAAACTCCGGGAAATCAGGC	967479	967577	967627	967575	-1	scaffold_22	estExt_fgenesh1_pg.C_220195	963278	968756	None	19484	1207	168662	No_constitutive_exon_found_in_species
CCTCCTCCTCCTCCTCTTCTTCTTACTTGTGTATTCTCAATGTGGGGCAGGT	1116177	1116261	1116127	1116179	1	scaffold_22	fgenesh1_kg.22__95__3292_1_CFAO_EXTA	1114898	1117284	None	19484	1207	168662	No_constitutive_exon_found_in_species
TTTTCCAAGGATATCGCTTTTTGGGCTGTGAAACTGGGATATAAAATTAGTA	4916	5210	5260	5208	-1	scaffold_25	aug1.25_g9076	2011	5482	None	19484	1207	168662	No_constitutive_exon_found_in_species
CTGTTGTGTTGCTGCTGTTGTTTGCTCGTGTTATCGTTGGGAACGGTTAGAT	95993	96049	96099	96047	-1	scaffold_25	e_gw1.25.66.1	92982	100689	None	19484	1207	168662	No_constitutive_exon_found_in_species
CTCTCTCTCTCTCTCTCTCTCTCTCTCCCTCTCTCTTGTTGCTGGGGCAGGG	126562	126594	126644	126592	-1	scaffold_25	fgenesh1_pg.25__20	123800	128806	None	19484	1207	168662	No_constitutive_exon_found_in_species
TTCTTCTCCTTCTCTTCCTCCTCCCCCACAAACGAATGGGGGGAAATCAGGT	156184	156340	156390	156338	-1	scaffold_25	estExt_fgenesh1_pg.C_250026	154836	158658	None	19484	1207	168662	No_constitutive_exon_found_in_species
CCCCCCCCCTTCATCCCACCCCCCTCTTTTTTCTCCTGCAACACGGGTAGTT	173537	173629	173487	173539	1	scaffold_25	estExt_fgenesh1_pg.C_250029	172285	176963	None	19484	1207	168662	No_constitutive_exon_found_in_species
TGATTTGATTGACTTTGCGTGTCCCCCCCCCCCCCCCCCCGTGGGACCAGAT	192159	192256	192306	192254	-1	scaffold_25	estExt_fgenesh1_pg.C_250035	190660	193562	None	19484	1207	168662	No_constitutive_exon_found_in_species
TTGGCATTATATGAAGCATTTACTCTGTGTTATATCGGTCGGGCAAATAGGA	207375	207511	207561	207509	-1	scaffold_25	fgenesh1_pg.25__40	204070	211646	None	19484	1207	168662	No_constitutive_exon_found_in_species
GTGGGGGCAGAGGAGGTATTTGATGTTTACTGGGATCTGCTCTGGGAAAGGT	463676	463794	463844	463792	-1	scaffold_25	fgenesh1_pg.25__77	454382	464254	None	19484	1207	168662	No_constitutive_exon_found_in_species
TTTTGTCCACCCTCTTGTTCTCTCTGGGTTACTCGTTATGGTTGGGATAGAA	463483	463616	463666	463614	-1	scaffold_25	fgenesh1_pg.25__77	454382	464254	None	19484	1207	168662	No_constitutive_exon_found_in_species
TATTTGATGTGTGTGTGTGTGTGCACGTGTGTGTGTGTGTGTGTGGGTAGTT	461063	461312	461362	461310	-1	scaffold_25	fgenesh1_pg.25__77	454382	464254	None	19484	1207	168662	No_constitutive_exon_found_in_species
CGCCTGCTATGTCTCCGCATTTCAACTGATATTATCCACGGGTTGGTAAGGT	531326	531379	531276	531328	1	scaffold_25	fgenesh1_kg.25__33__7516_1_CFAO_EXTA	530678	532592	None	19484	1207	168662	No_constitutive_exon_found_in_species
GTGTGTGTGTGTGTGTGTGTGTGTGTGTGTGTGTGATGGGGGGGCTGTAGGT	556877	556976	557026	556974	-1	scaffold_25	fgenesh1_pg.25__95	554703	558741	None	19484	1207	168662	No_constitutive_exon_found_in_species
TCTTCTTCATTATCCTTTCTCATGCTCCTGATGTTGGAATGGGCATACAGCC	568520	568654	568704	568652	-1	scaffold_25	aug1.25_g9183	564003	570623	None	19484	1207	168662	No_constitutive_exon_found_in_species
ATATCACTAATTGTTTTTTTGTTTTTTTTGCACCAATCTTGTGTGGGCAGCA	641876	641944	641994	641942	-1	scaffold_25	estExt_fgenesh1_pg.C_250110	639923	642692	None	19484	1207	168662	No_constitutive_exon_found_in_species
CATGGTCATCATCATCACCATCATCATCACCACCCTCATTAAATGGGTAGGT	783526	783559	783609	783557	-1	scaffold_25	fgenesh1_pg.25__135	781712	786693	None	19484	1207	168662	No_constitutive_exon_found_in_species
ATCATCATCATCATCACTAATATCATCACATGTGAAACCTGGGATGACAGCT	792919	793100	793150	793098	-1	scaffold_25	estExt_fgenesh1_pg.C_250134	791618	799392	None	19484	1207	168662	No_constitutive_exon_found_in_species
TTCCATTTCCGATTTGCATTATTGCTGACAACTGAAAAACCAATGGGCAGGT	840599	840665	840549	840601	1	scaffold_25	aug1.25_g9242	839806	843652	None	19484	1207	168662	No_constitutive_exon_found_in_species
AATATATAATGGTAATAGATTGTCGTCGTGATTTCGTACGGGAATAATAGGT	866592	866684	866542	866594	1	scaffold_25	estExt_Genewise1Plus.C_250094	865135	868213	None	19484	1207	168662	No_constitutive_exon_found_in_species
TCATCGTTCCGTCATACTAACTACTAACCATTGCCCATAAATGAGGGCAGCT	919405	919456	919506	919454	-1	scaffold_25	aug1.25_g9266	913724	926956	None	19484	1207	168662	No_constitutive_exon_found_in_species
CCCATTATCAATCATTGAGTCTGCCATTACAATTAAATGTGGGTACACAGGT	937725	938233	938283	938231	-1	scaffold_25	estExt_fgenesh1_pg.C_250164	937725	940057	None	19484	1207	168662	No_constitutive_exon_found_in_species
ATAAAAATATCCTATGTAAAGCTGGGATGTTGTCGCCATCATGCGGGTAGGC	15022	15101	14972	15024	1	scaffold_23	fgenesh1_pg.23__5	12489	17728	None	19484	1207	168662	No_constitutive_exon_found_in_species
CCCCTCCCCTCCCTGTATATACTTCCTAACACTCGTGCACGGGGACTCAGGT	40109	40510	40560	40508	-1	scaffold_23	aug1.23_g8580	39251	46627	None	19484	1207	168662	No_constitutive_exon_found_in_species
ATATATATATATATATAACATATGTTTTTTAGGACGTTACATTGGGGCAGGA	72997	73062	73112	73060	-1	scaffold_23	aug1.23_g8586	70654	73985	None	19484	1207	168662	No_constitutive_exon_found_in_species
CGAAGGATTTTGGGAAGGGTTGGCAAGAAGAGTTTGGGTGAACGGGCCAGGG	95263	95364	95213	95265	1	scaffold_23	aug1.23_g8592	95050	95364	None	19484	1207	168662	No_constitutive_exon_found_in_species
TATACACGCGCGTGGCTGAGGGCGTTTGTGCTTGTGGTTTGGGACGACAGGT	219952	220074	220124	220072	-1	scaffold_23	estExt_fgenesh1_pg.C_230042	206926	231468	None	19484	1207	168662	No_constitutive_exon_found_in_species
TCTTTTGTAGTGTTTGTTCGAATTTTCCTGAAATCACCATGCGGGCACAGAC	307308	307407	307457	307405	-1	scaffold_23	estExt_Genewise1Plus.C_230052	306896	308404	None	19484	1207	168662	No_constitutive_exon_found_in_species
CCCTTTTCATCGCAGAGGCCATGGAAGAGGACAAGCAGAATGACCGGGAGAA	399567	399906	399956	399904	-1	scaffold_23	estExt_Genewise1Plus.C_230082	398523	400530	None	19484	1207	168662	No_constitutive_exon_found_in_species
TTTCACATCCTGCTCGGTCTTCCTCCGCGCGTCTGCTGGTGGGGCGGCAGCA	472558	472757	472807	472755	-1	scaffold_23	gw1.23.13.1	471209	475285	None	19484	1207	168662	No_constitutive_exon_found_in_species
TTTAACATCATACATGTTCATTTCTCTCGCTTCCACAAATGGGAACAAAGGG	477406	477653	477356	477408	1	scaffold_23	fgenesh1_pg.23__98	476177	480707	None	19484	1207	168662	No_constitutive_exon_found_in_species
TCGGGATATGACAGCTATATTTGCCAGGTACCTGGGATGTGCGGGCCAAGTT	596410	596767	596817	596765	-1	scaffold_23	fgenesh1_pg.23__116	594822	597075	None	19484	1207	168662	No_constitutive_exon_found_in_species
GTCATATTCACGATATAACACACATCCTACATCAACACAAATATGGGCAGTT	604360	604480	604530	604478	-1	scaffold_23	fgenesh1_pg.23__118	602695	607653	None	19484	1207	168662	No_constitutive_exon_found_in_species
ATGTACCGGCTACTAACTACGAGTATTACTTCTATCTCAAGGGTAACAAGAA	8585	8666	8535	8587	1	scaffold_24	estExt_Genewise1.C_240006	7834	11856	None	19484	1207	168662	No_constitutive_exon_found_in_species
GGATGATTATATATTGGAACGTATATTTGCTAATTTCTGCATATGGGTAGGT	80603	80646	80553	80605	1	scaffold_24	aug1.24_g8850	79310	84923	None	19484	1207	168662	No_constitutive_exon_found_in_species
CATTCAGCTGATGAAAGGCCTTGAGTTGGCAATATTTTGTGCGGGATCAGGT	132543	132643	132693	132641	-1	scaffold_24	fgenesh1_pg.24__31	131106	139710	None	19484	1207	168662	No_constitutive_exon_found_in_species
CTCGATGCGTGATATTCATTTCTAAGTGCAATTTTCATGTTATGGGGTAGGG	159679	159762	159629	159681	1	scaffold_24	fgenesh1_pg.24__36	158831	160816	None	19484	1207	168662	No_constitutive_exon_found_in_species
CATCCCCTCCCTCATCATCACCTACTAATGGCGCTCGATACGACGGGCAGGT	170477	170531	170427	170479	1	scaffold_24	fgenesh1_pg.24__39	169912	173949	None	19484	1207	168662	No_constitutive_exon_found_in_species
TATTTCATATAATGGCAGTGATTGAATCAATGAATGCGTGGGTGTGGTAGCT	342846	342920	342970	342918	-1	scaffold_24	estExt_fgenesh1_pg.C_240074	334415	350987	None	19484	1207	168662	No_constitutive_exon_found_in_species
CTACTACTGCCGTGGCATTTGCAAAACTCGCCTTTTTTTTTGGGAAAAAGGC	437084	437226	437276	437224	-1	scaffold_24	fgenesh1_pg.24__95	435058	437615	None	19484	1207	168662	No_constitutive_exon_found_in_species
CATGCGTGCTAACGATGGGGAACAAACGCCATCACCAGGCGGGTCTGGAGGC	484673	484870	484920	484868	-1	scaffold_24	estExt_Genewise1Plus.C_240075	484673	489420	None	19484	1207	168662	No_constitutive_exon_found_in_species
CTGTATTTGGAAGCTTGGTAAGTTGATGATTTGTCCTTCGATACGGGTAGGC	604786	604862	604912	604860	-1	scaffold_24	estExt_fgenesh1_pg.C_240132	601469	607007	None	19484	1207	168662	No_constitutive_exon_found_in_species
TAAGGCAGTTAATTAGTTGTGGTATTGATATTATCTTTGAATTGGGACAGGA	622620	622684	622570	622622	1	scaffold_24	estExt_Genewise1Plus.C_240090	621123	623300	None	19484	1207	168662	No_constitutive_exon_found_in_species
GTGATTTTGGTTTCTTTTCATTGGAATAATTTGTGCATTAAATGGGACAGAA	642062	642191	642012	642064	1	scaffold_24	fgenesh1_pg.24__142	639872	645452	None	19484	1207	168662	No_constitutive_exon_found_in_species
CCTCCTCCTCCTCCTCCTCCTCCTCCTCCTAATTTTCCCACGATGGGTAGAT	665734	665775	665684	665736	1	scaffold_24	estExt_fgenesh1_pg.C_240147	664164	671673	None	19484	1207	168662	No_constitutive_exon_found_in_species
GATAACGATGGTAACAACAATAATATGATGATCTATTTTGGGATGACAAGAT	878062	878099	878149	878097	-1	scaffold_24	estExt_fgenesh1_pg.C_240195	869233	881137	None	19484	1207	168662	No_constitutive_exon_found_in_species
CTTTGTCTTATCTCCGTGAGATCTCCTCCTCCACCACATAGATGGGGTAGAC	938724	938843	938674	938726	1	scaffold_24	fgenesh1_pg.24__205	938083	941401	None	19484	1207	168662	No_constitutive_exon_found_in_species
AAGTGAATGATTTCATGGCTATGTACAAGCACTTCAAGGGGAAGACCAAGTC	180276	180727	180777	180725	-1	scaffold_26	gw1.26.137.1	179920	181454	None	19484	1207	168662	No_constitutive_exon_found_in_species
TGAAGCCCGTGAAGAGAAGAAGAGGAGAGGGGGGGAGGGGGAGGGTCGAGAG	385850	386062	386112	386060	-1	scaffold_26	e_gw1.26.68.1	385310	386567	None	19484	1207	168662	No_constitutive_exon_found_in_species
GTGTTTTTGCCCAAGGGTTAAAAAAAAGGGGGGAGGGGGGGGGGGGGGAGAA	411739	411874	411924	411872	-1	scaffold_26	estExt_Genewise1Plus.C_260087	409983	414240	None	19484	1207	168662	No_constitutive_exon_found_in_species
TTTTCCTCCCACCCACAAACCACATTCTCGTTCACTGGTGGGATGGACAGAC	817404	818165	818215	818163	-1	scaffold_26	fgenesh1_pg.26__160	817404	818254	None	19484	1207	168662	No_constitutive_exon_found_in_species
ACACCTCACAATGTCGAAGAGCACATTTAACGTTTTTTGGGTGGTTGAAGGA	931252	931291	931202	931254	1	scaffold_26	fgenesh1_pg.26__185	931109	934849	None	19484	1207	168662	No_constitutive_exon_found_in_species
GTGACGGTGGTGGCGGTTATTGTCATTGTACCCCTTGGGTGAACACACAGAC	5885	6085	6135	6083	-1	scaffold_27	fgenesh1_pg.27__2	1610	10735	None	19484	1207	168662	No_constitutive_exon_found_in_species
TCATCAATATTTTGTCAAAATGAAGATATCATCATTTCGGGGGGGTACAGAT	80276	80394	80444	80392	-1	scaffold_27	estExt_Genewise1Plus.C_270023	78478	80818	None	19484	1207	168662	No_constitutive_exon_found_in_species
TCATCAATATTTTGTCAAAATGAAGATATCATCATTTCGGGGGGGTACAGAT	88044	88162	87994	88046	1	scaffold_27	estExt_fgenesh1_pm.C_270005	87788	89761	None	19484	1207	168662	No_constitutive_exon_found_in_species
CCCTTTCCTCCCCATTGTACTCTTCCTCGTCTACTACGCGATGGGGCTAGGC	112035	112093	111985	112037	1	scaffold_27	aug1.27_g9550	109573	113292	None	19484	1207	168662	No_constitutive_exon_found_in_species
CGACTTACTTCTTTTTTTCTCATCTTTGTGTTCCTTTGGTGGGGGGGTAGGC	170475	170549	170425	170477	1	scaffold_27	fgenesh1_pg.27__39	168670	174017	None	19484	1207	168662	No_constitutive_exon_found_in_species
TGAGGGTTAATCACAGGCAGTATTCAACATATACGTCTTGGGGGCTGCAGAC	215852	215958	215802	215854	1	scaffold_27	estExt_fgenesh1_pg.C_270048	215333	216830	None	19484	1207	168662	No_constitutive_exon_found_in_species
GCTGTAACTATCGTCGTTGTGTTTTGCTGTGTCCACGTGGCGACGGGCAGGT	232827	232902	232777	232829	1	scaffold_27	aug1.27_g9590	229982	233734	None	19484	1207	168662	No_constitutive_exon_found_in_species
GCTACGAAAAGAACTAATACCTGAGTGCTCACGATTTCTCGGGTCAACAGTG	420342	421411	421461	421409	-1	scaffold_27	aug1.27_g9634	417810	421611	None	19484	1207	168662	No_constitutive_exon_found_in_species
TTAGCATCACTCTGTCTTAACACGGCTTTTTTCTTCGTTCTGGGAAATAGGA	461492	461730	461442	461494	1	scaffold_27	fgenesh1_pg.27__108	461137	472205	None	19484	1207	168662	No_constitutive_exon_found_in_species
CCTCGTAATTGAGTAGCATTCAGTGTATCCTGTACAATAATATGGGGCAGAC	513908	513968	513858	513910	1	scaffold_27	estExt_fgenesh1_pg.C_270120	513700	515048	None	19484	1207	168662	No_constitutive_exon_found_in_species
GAAATGCGTATGTAATTCAATGGTTTGCTGCTGATTTTGGGCCGATGAAGCG	565291	565328	565378	565326	-1	scaffold_27	fgenesh1_pg.27__130	560861	566508	None	19484	1207	168662	No_constitutive_exon_found_in_species
TCAAATCCGCCAAAGTATCTTAGTCGAATGCCTTTATGGGATAAATTAAGCA	677181	677266	677316	677264	-1	scaffold_27	aug1.27_g9704	676150	678740	None	19484	1207	168662	No_constitutive_exon_found_in_species
ATATGTTTTCAAGTTAACACACAAACCTATGTTTGTGATGGGCAAAATAGGC	745972	746018	745922	745974	1	scaffold_27	fgenesh1_pg.27__167	734118	750266	None	19484	1207	168662	No_constitutive_exon_found_in_species
TCTTGATTATTATTATGATTCTCAATTTGTATTATTGTTCTGATGGGTAGGT	823768	823883	823718	823770	1	scaffold_27	estExt_fgenesh1_pg.C_270183	821014	825794	None	19484	1207	168662	No_constitutive_exon_found_in_species
ACATCAAGCAACAGGAAGGACAGTGTCTGTGTCACAATTCTTGGGAAAAGAT	2839	3105	3155	3103	-1	scaffold_28	aug1.28_g9781	2839	3433	None	19484	1207	168662	No_constitutive_exon_found_in_species
GGGCGCTCGATTCTCAAAAGGTGTCTCGAATCTACGGTTGGTACGGGCAGGA	87190	87245	87140	87192	1	scaffold_28	aug1.28_g9802	85882	88199	None	19484	1207	168662	No_constitutive_exon_found_in_species
CCCTCTTGCAGAATCCCTCACCGAATAATGGCGTTGTTGCTGGGGAATAGGC	109609	109674	109724	109672	-1	scaffold_28	fgenesh1_pg.28__32	108459	110202	None	19484	1207	168662	No_constitutive_exon_found_in_species
ACCTTTTGCTAAGTTTTGGTATGTTCTGAATGCGGCGATGTGGGATGCAGAT	216340	216443	216290	216342	1	scaffold_28	fgenesh1_pg.28__56	213753	217748	None	19484	1207	168662	No_constitutive_exon_found_in_species
ACCTCCTCTTCGGTTCTTACACTATTTTTCTAATGCTTAACGGTGGGCAGGT	322919	323975	324025	323973	-1	scaffold_28	fgenesh1_pg.28__80	316029	327728	None	19484	1207	168662	No_constitutive_exon_found_in_species
CATCATTATCATCATCATCATCATCATTATTGTCATCATCGTTGGGATAGGG	464637	464685	464735	464683	-1	scaffold_28	fgenesh1_pg.28__108	458930	465111	None	19484	1207	168662	No_constitutive_exon_found_in_species
GGGGATACTTCTTCGGTTAGAATTCACTACGAAGTAATACGTGAGGGCAGGC	557190	557249	557299	557247	-1	scaffold_28	aug1.28_g9919	552489	559180	None	19484	1207	168662	No_constitutive_exon_found_in_species
CAGTGAAAATAGATAGATCACACGCTTGCTGGCTGCTTTGTTGGGAACAGGC	693159	693328	693378	693326	-1	scaffold_28	aug1.28_g9959	692799	699185	None	19484	1207	168662	No_constitutive_exon_found_in_species
ATATGTCCAATATAAGATATAATTTTCATACTCCCAGGATTGTGAGGGAGTT	757172	757282	757332	757280	-1	scaffold_28	e_gw1.28.139.1	756500	760372	None	19484	1207	168662	No_constitutive_exon_found_in_species
TGTGTGTGTGTGTGTGTGATTGTATGCGTAATATTGTGAGTAGGGTGCAGGG	756811	756937	756987	756935	-1	scaffold_28	e_gw1.28.139.1	756500	760372	None	19484	1207	168662	No_constitutive_exon_found_in_species
TTTTTTGATCATCCATTTGTTACCTCGACACGTAACTTTCAAAATGGGAGAA	765497	765995	765447	765499	1	scaffold_28	estExt_fgenesh1_pg.C_280185	765092	765995	None	19484	1207	168662	No_constitutive_exon_found_in_species
TTTCCCTTGTTCTCTCCCTCTCTGTGCGTGTGTGTTTGTGTGGGTGGCAGGG	842214	842319	842369	842317	-1	scaffold_28	estExt_fgenesh1_pg.C_280201	839591	843906	None	19484	1207	168662	No_constitutive_exon_found_in_species
ACATCATTGTATCTATCAATTAACGATAATTAAAATGGTTGGGAATGAAGCA	965864	965918	965814	965866	1	scaffold_28	fgenesh1_pg.28__227	964959	971492	None	19484	1207	168662	No_constitutive_exon_found_in_species
CGTTGAGTAGCAATTCTAATAATAACGATTTGTTTTAATGCGGGCGAAAGAG	265412	265598	265648	265596	-1	scaffold_29	estExt_fgenesh1_pg.C_290053	263974	268976	None	19484	1207	168662	No_constitutive_exon_found_in_species
TAAGATCGGCTCAAGAATAGATTTCATCATCTTCTACCTGGGAACAATAGGT	459667	459745	459617	459669	1	scaffold_29	estExt_fgenesh1_pg.C_290095	458612	467074	None	19484	1207	168662	No_constitutive_exon_found_in_species
TATAAAGTGACGTCATACGCCTTAGCATCGATGCCTGGAATAATGGGTAGGT	476386	476499	476336	476388	1	scaffold_29	aug1.29_g10143	476056	479676	None	19484	1207	168662	No_constitutive_exon_found_in_species
GTTGAGAGAAGTTGTGATTTTATTCGTGATTGTTGGTTTGGGGTGAAAAGAT	517419	517618	517668	517616	-1	scaffold_29	aug1.29_g10155	516935	517727	None	19484	1207	168662	No_constitutive_exon_found_in_species
GAAGAAAAATACCAAATAATACATTCTGATGATCATGGATAATGGGACAGGA	613136	613330	613380	613328	-1	scaffold_29	estExt_fgenesh1_pg.C_290126	613136	615062	None	19484	1207	168662	No_constitutive_exon_found_in_species
GTGTTGTTATCTCATTCGTTTCCAACTGCTATCTTCTGTATGATGGGTAGAA	622886	623195	622836	622888	1	scaffold_29	estExt_fgenesh1_pg.C_290128	618466	623195	None	19484	1207	168662	No_constitutive_exon_found_in_species
TCTCCGTTGTTCTGATGCATCGTCGATGATTCTTCCTTCTGTGGGAGCAGGT	659973	660160	660210	660158	-1	scaffold_29	fgenesh1_pg.29__142	655916	664436	None	19484	1207	168662	No_constitutive_exon_found_in_species
GTGCGCGGTGGCGAAGTGTGATTTGTTTTTTGGTGTTTGTAATCGGGCAGAT	719077	719145	719195	719143	-1	scaffold_29	fgenesh1_pg.29__155	716874	720616	None	19484	1207	168662	No_constitutive_exon_found_in_species
AAACGGCTTGATCACTGCTGTTTTTCTGTTTTTATCCGTGGGCGGAGTAGAT	753328	753390	753278	753330	1	scaffold_29	fgenesh1_pg.29__161	750851	754356	None	19484	1207	168662	No_constitutive_exon_found_in_species
AGCGCACATATGCTGATAGCGTTTTTTATTTGTGGTTTGGCGTGGGGTAGAT	897847	897955	897797	897849	1	scaffold_29	aug1.29_g10235	895548	897955	None	19484	1207	168662	No_constitutive_exon_found_in_species
GGGGCTTGGTCCGTCGAGAAAGCAGACTAATGGCCAGCTAGGGCCCGAAGTA	904378	904461	904328	904380	1	scaffold_29	e_gw1.29.120.1	903351	904970	None	19484	1207	168662	No_constitutive_exon_found_in_species
CACACACACACACACGTACACACACACAAAACCATGGGTTATATGATAAGGC	943370	943454	943320	943372	1	scaffold_29	fgenesh1_pg.29__193	940445	943454	None	19484	1207	168662	No_constitutive_exon_found_in_species
CCCAATCCTGCGCTTAAATGGCCTTCACGCTTTGAATATGGGAACGATAGGT	8236	8373	8423	8371	-1	scaffold_31	fgenesh1_pg.31__1	1831	8568	None	19484	1207	168662	No_constitutive_exon_found_in_species
CTCCCCCTTCCGTCCCCCTCCCTCTTCTCCCTCCCCTTCTGCACGGGCAGGC	87186	87236	87286	87234	-1	scaffold_31	estExt_fgenesh1_pm.C_310001	86273	89182	None	19484	1207	168662	No_constitutive_exon_found_in_species
CGTGCTGATGCCGCTGCTTCTTCCCCCTCTTCACATACGAATCGGGATAGAT	156241	156309	156359	156307	-1	scaffold_31	aug1.31_g10512	155176	158131	None	19484	1207	168662	No_constitutive_exon_found_in_species
GTGTACGGATTGCGCGTTGTTGATGGGATGTGTTCTTGCTGCTGGGAAAGGT	165522	165851	165901	165849	-1	scaffold_31	aug1.31_g10514	162215	170630	None	19484	1207	168662	No_constitutive_exon_found_in_species
TCTCTCTTGCGCTTTTCACTGAAATATCGTCGATTTGTGTAATTGGGCAGAT	282785	282815	282865	282813	-1	scaffold_31	fgenesh1_pg.31__63	274770	284764	None	19484	1207	168662	No_constitutive_exon_found_in_species
TTTGAGACATCACCACCACTGCTGACACTTTGCGGGTGGGTGGTGAATAGGT	525024	525099	524974	525026	1	scaffold_31	estExt_fgenesh1_pg.C_310105	524530	529063	None	19484	1207	168662	No_constitutive_exon_found_in_species
ATGAGGACGATTCCGACGACTTCGGTCCTGCACGGCCAACGGGGGCTCAGGA	546372	546501	546322	546374	1	scaffold_31	fgenesh1_pm.31__15	546193	548528	None	19484	1207	168662	No_constitutive_exon_found_in_species
ATTCGCTAAGTAATTCTCTTGTTGTCGTCGTCGTCTATTTGGGCTAACAGTT	677784	677824	677734	677786	1	scaffold_31	fgenesh1_pg.31__144	670239	678503	None	19484	1207	168662	No_constitutive_exon_found_in_species
ATTTACTGAAATCCGTGAGGGAAATTCAAGTGAAGTGGGCAAATAATTAGGA	36846	36881	36796	36848	1	scaffold_30	aug1.30_g10257	36342	41399	None	19484	1207	168662	No_constitutive_exon_found_in_species
ATAATCATATGTAAATAATGTGTTCGTTTTTGGTGCGGGTGGAAATTTAGTA	96698	96764	96648	96700	1	scaffold_30	fgenesh1_kg.30__5__3921_1_CFAO_EXTA	96214	98238	None	19484	1207	168662	No_constitutive_exon_found_in_species
CGACAGCTCTTAGAAAAGGTCGCGTGATATTGTTGATCGGGTGATGATAGGC	195442	195515	195392	195444	1	scaffold_30	gw1.30.13.1	193572	196955	None	19484	1207	168662	No_constitutive_exon_found_in_species
CTCTCTCTCTCCTTGCGTGCGTGTGTGTTTGTGCGCGTGGGGTTGAGTAGGT	319111	319196	319246	319194	-1	scaffold_30	estExt_fgenesh1_pg.C_300071	313362	321453	None	19484	1207	168662	No_constitutive_exon_found_in_species
ATGCCCATGTATTACTCCCTACTATAACAACTCAATTGCTATGGGTGCAGGC	406901	415972	416022	415970	-1	scaffold_30	aug1.30_g10352	406901	419826	None	19484	1207	168662	No_constitutive_exon_found_in_species
AGGGTGATCATCAGGCACAGCAACGATAGCAAAACAGGGCAAGGAAGAAGGA	627710	627888	627660	627712	1	scaffold_30	gw1.30.62.1	626692	627888	None	19484	1207	168662	No_constitutive_exon_found_in_species
ACAAGTATAATGTTGTTGACTTGAGATTGATGATCCTTGGGTGGTAGTAGTG	796948	797024	797074	797022	-1	scaffold_30	estExt_fgenesh1_pg.C_300165	795094	797236	None	19484	1207	168662	No_constitutive_exon_found_in_species
ATGTCATCGTTGTCTTCTGACTCTTCTCATGTTCTGGCTGGGGCGAGAAGGA	123829	123935	123779	123831	1	scaffold_32	fgenesh1_pg.32__30	120694	124355	None	19484	1207	168662	No_constitutive_exon_found_in_species
GTGTACGTGTGTGTGTGTGTGTGTGTTTGTGTGTGTGCATTGGGCAATAGCG	167758	167829	167708	167760	1	scaffold_32	estExt_fgenesh1_pg.C_320042	161480	174142	None	19484	1207	168662	No_constitutive_exon_found_in_species
GTGTTTGTCTGCAACTTGCTGTGAAATTCGTATTGTTATTTGGTGGGCAGTG	331135	331175	331085	331137	1	scaffold_32	estExt_fgenesh1_pg.C_320073	327767	337640	None	19484	1207	168662	No_constitutive_exon_found_in_species
CGCTGTCACGCGCATGATGAAACACGCCTCTCCTCTGTGCTGATGGGCAGGC	352111	352261	352061	352113	1	scaffold_32	aug1.32_g10795	351355	353696	None	19484	1207	168662	No_constitutive_exon_found_in_species
TGTTGTTGTATGTGGTTGAGCGATCAATTGATTGTTTGTTGGGGTGTAAGGA	383128	383186	383236	383184	-1	scaffold_32	gw1.32.38.1	381653	383548	None	19484	1207	168662	No_constitutive_exon_found_in_species
GTTTGCGTGTTGATGATTCCTTTTAATGATATTATCATTGGGTTGGGCAGGG	406036	406109	406159	406107	-1	scaffold_32	aug1.32_g10808	405482	406541	None	19484	1207	168662	No_constitutive_exon_found_in_species
TCCCTGATTTCTCTTTGTCCCTCCCTTCCCCTACTTCGTGACGGGTGCAGAC	452828	452906	452956	452904	-1	scaffold_32	fgenesh1_pg.32__95	452732	454496	None	19484	1207	168662	No_constitutive_exon_found_in_species
TACGAAGTAGCCTGTTTTTTTCCCTGATAGATGTGTGGGTATAAAACCAGGG	625591	625904	625541	625593	1	scaffold_32	fgenesh1_pg.32__129	624320	626486	None	19484	1207	168662	No_constitutive_exon_found_in_species
CGCCCATTGTTTAATCGGGAGGCTCTTTTATTTCGCTTGCTTGGGGGCAGAG	645993	646079	645943	645995	1	scaffold_32	fgenesh1_pg.32__132	645788	650759	None	19484	1207	168662	No_constitutive_exon_found_in_species
CAATGGCATCGTTATCGTCACCGCTGCTTGCTTTCACGTCTTGGGGGCAGGT	671290	671611	671240	671292	1	scaffold_32	fgenesh1_pg.32__136	665797	671611	None	19484	1207	168662	No_constitutive_exon_found_in_species
GAAATACATGTTGAAATTCTGGCGTCGACGATGATGACTATGGGACACAGCT	699598	699638	699688	699636	-1	scaffold_32	fgenesh1_pg.32__141	691600	702627	None	19484	1207	168662	No_constitutive_exon_found_in_species
ACTTCTTATTAAATATGCTGCTGCTGTTATACTGTGGGATAATAATACAGGT	27670	27838	27620	27672	1	scaffold_33	estExt_fgenesh1_pg.C_330003	25009	29180	None	19484	1207	168662	No_constitutive_exon_found_in_species
TGGCTTTTCCCCTTATCCCTGAACCACATTCCTTTTCACCGGTGGGGCAGGC	31814	32028	31764	31816	1	scaffold_33	fgenesh1_pg.33__5	31503	33216	None	19484	1207	168662	No_constitutive_exon_found_in_species
ACACGCATAAGAACAACGACAACAACAACAATACATATATCGTTGGGAAGAA	45133	45190	45083	45135	1	scaffold_33	fgenesh1_pg.33__7	38166	45190	None	19484	1207	168662	No_constitutive_exon_found_in_species
GGGGGGGGGGGGGGGGGTAGGTCTAAAAATATTTTGTAAACGGGGTAAAGTC	113791	113855	113905	113853	-1	scaffold_33	estExt_fgenesh1_pg.C_330017	112455	117311	None	19484	1207	168662	No_constitutive_exon_found_in_species
GCTTTGTGTTGTGTGTCTGTGTGTGTTTGTCTGCATGGGACGGGGCGCAGGA	182875	183030	182825	182877	1	scaffold_33	fgenesh1_pg.33__28	181006	184272	None	19484	1207	168662	No_constitutive_exon_found_in_species
TGTGTGTGTGTGTGCGTGGGTGGGGGGGTGGGGGGGTGGGGGGGAGGAAGAT	200402	200467	200352	200404	1	scaffold_33	fgenesh1_pm.33__2	198142	203030	None	19484	1207	168662	No_constitutive_exon_found_in_species
ACGGCCCCCTGAGCTATTTTGTCGATTCGTGTATGTTCTGCATGGGGCAGAC	231691	231822	231872	231820	-1	scaffold_33	fgenesh1_pg.33__36	231691	235644	None	19484	1207	168662	No_constitutive_exon_found_in_species
TCATGTCAAGGACGAAGAAGATTAGTGTTCAAACAAAGTGGGTGACACAGGT	243685	243753	243803	243751	-1	scaffold_33	fgenesh1_kg.33__22__1534_1_CFAO_EXTA	242912	244362	None	19484	1207	168662	No_constitutive_exon_found_in_species
ATGTGTGTGTGTGTGTGTGTGTGTGTGGTGGTGATTGTACTCGGGGACAGGT	318294	318327	318377	318325	-1	scaffold_33	fgenesh1_pg.33__60	316036	320700	None	19484	1207	168662	No_constitutive_exon_found_in_species
CTTCAGTTCGAAGGAAATCATACTTAATAATGATTTCATTGGGATATTAGTG	534519	534866	534469	534521	1	scaffold_33	fgenesh1_pg.33__105	533046	535291	None	19484	1207	168662	No_constitutive_exon_found_in_species
CGTAGTCGTCGTTGTCGTTTTCATCTTCATTATCATTATCATCGGGACAGGG	544626	544697	544747	544695	-1	scaffold_33	estExt_fgenesh1_pg.C_330105	542876	545867	None	19484	1207	168662	No_constitutive_exon_found_in_species
GGGGGAAATTCGCATCGAGAACGCAGACATGATTGCAAGGGGGGAGGCAGGT	649172	649900	649950	649898	-1	scaffold_33	estExt_Genewise1.C_330098	649172	650264	None	19484	1207	168662	No_constitutive_exon_found_in_species
GCAATATGCGTGACCAAAACCTTATATCTGCGCTGGTGGCAGGGGACAAGAG	681613	681801	681563	681615	1	scaffold_33	gw1.33.8.1	678664	683766	None	19484	1207	168662	No_constitutive_exon_found_in_species
CTGATTGTTGTTGTTGTTGTTGCTACTGCTGTTTTTCCTGGGCAATACAGGC	788772	788835	788722	788774	1	scaffold_33	estExt_fgenesh1_pg.C_330155	783777	793726	None	19484	1207	168662	No_constitutive_exon_found_in_species
AATATGCTAGTGTCTCTTGTTGATGATCATGTTTTTATGCATGGGAAAAGGT	20197	20329	20147	20199	1	scaffold_34	aug1.34_g11134	19767	25761	None	19484	1207	168662	No_constitutive_exon_found_in_species
GACTTTCATAATTACCATTATTGCTGATCTAAACACGATTGGGAAACCAGGA	107137	107238	107087	107139	1	scaffold_34	aug1.34_g11149	106606	110278	None	19484	1207	168662	No_constitutive_exon_found_in_species
TTATGTTGGATCAAGAGGAAAAGGCAGAGCGTGGCTACGGGGGTGAAAAGAT	368834	368986	369036	368984	-1	scaffold_34	e_gw1.34.20.1	367544	369841	None	19484	1207	168662	No_constitutive_exon_found_in_species
ACCTACTGATGAACGTCCTTATGCTCACCGAACAATGTGTGACTGGGCAGAT	373183	373225	373133	373185	1	scaffold_34	fgenesh1_pg.34__65	370477	378532	None	19484	1207	168662	No_constitutive_exon_found_in_species
AGCTGGAGAATGAAAGAGAGGACCGAGAGGGCGGGGGAGCAAGGGCGCAGGG	388784	389973	390023	389971	-1	scaffold_34	gw1.34.3.1	387734	391224	None	19484	1207	168662	No_constitutive_exon_found_in_species
AGTAGAGGGTCAGTAGAAATTACGATACCAACATAATTCTTGGGATGTAGGT	414004	414061	414111	414059	-1	scaffold_34	aug1.34_g11215	413846	415157	None	19484	1207	168662	No_constitutive_exon_found_in_species
AAAGAGCCACGGTCTTGCAGGCTTCAACTTGATTCTGTTGTGGGTGATAGGT	453188	453356	453406	453354	-1	scaffold_34	fgenesh1_pg.34__80	450261	454782	None	19484	1207	168662	No_constitutive_exon_found_in_species
AACGATGAGTATGCAGCTATGAGGGCGGACACGGAAGAGTTTAGGGACAGAA	460159	460479	460529	460477	-1	scaffold_34	fgenesh1_kg.34__22__149_0_CFAO5139.b1_CFAO_EXTA	460159	460745	None	19484	1207	168662	No_constitutive_exon_found_in_species
ATTCTTGATTGTTGGCGTGACTATCTTACATATGGTGGGTGGTGTCAAAGGT	491164	491234	491284	491232	-1	scaffold_34	fgenesh1_pg.34__87	490290	492752	None	19484	1207	168662	No_constitutive_exon_found_in_species
GCGATTTTGGAGCGAGGCCGCTGTGAAAAGGGCCCGCACTCAGGGCGCAGGC	544712	545252	545302	545250	-1	scaffold_34	fgenesh1_pg.34__93	543856	545395	None	19484	1207	168662	No_constitutive_exon_found_in_species
CTGCTATTCTTCTTGCTGTTGTGGTGGCCATGATGGCTGGTATGGGGTAGAT	672473	672534	672584	672532	-1	scaffold_34	fgenesh1_pg.34__120	670453	674173	None	19484	1207	168662	No_constitutive_exon_found_in_species
ACACACATATATATATATATATATATATATATATATATATATTGGGATAGAT	766927	767075	767125	767073	-1	scaffold_34	fgenesh1_pg.34__139	760463	770071	None	19484	1207	168662	No_constitutive_exon_found_in_species
GGGGCTCCGTTTACATTCCGCCCCTTCTCTTCGTCGATTCCGATGGGGAGGA	762345	762414	762464	762412	-1	scaffold_34	fgenesh1_pg.34__139	760463	770071	None	19484	1207	168662	No_constitutive_exon_found_in_species
ACCTCTCCCCCCCTCCCCCCCCCGCCCCCCTCCATTCGATTGGGATACAGGC	776487	776555	776605	776553	-1	scaffold_34	estExt_fgenesh1_pm.C_340008	774564	779248	None	19484	1207	168662	No_constitutive_exon_found_in_species
TGCTCTAATGATGTGCTTACTACTGCTGCGAAAATAAACAATGTGGGCAGAT	786215	786896	786946	786894	-1	scaffold_34	fgenesh1_pg.34__143	783259	793369	None	19484	1207	168662	No_constitutive_exon_found_in_species
GGATGATGATTCTTCTGAATATTATAAGGGTATTCTTGTTGGGCGGGAAGCC	171124	171176	171226	171174	-1	scaffold_38	estExt_fgenesh1_pg.C_380031	166959	171699	None	19484	1207	168662	No_constitutive_exon_found_in_species
TATTACTACTAAACAAGTAGTAGTGGCATTGCTCAAATTATAATGGGAAGAA	264072	264129	264179	264127	-1	scaffold_38	fgenesh1_pg.38__55	263452	266771	None	19484	1207	168662	No_constitutive_exon_found_in_species
GTTGGGACGAGGGAGAGGGCAACGACGATTGACGACGATGATGGGGAGAGAG	331063	331899	331949	331897	-1	scaffold_38	e_gw1.38.1.1	330455	336504	None	19484	1207	168662	No_constitutive_exon_found_in_species
GGCTCCTTTGTAAAATCGATCTACATTTACCCCCGAAACAACCGGGGAAGGC	390491	390628	390441	390493	1	scaffold_38	fgenesh1_pg.38__85	386508	393016	None	19484	1207	168662	No_constitutive_exon_found_in_species
TTGGACCGCGTGAGATCAAGAAAGACTTCGTCATTTTGGTTGGTGGGAAGGT	436243	436392	436442	436390	-1	scaffold_38	aug1.38_g11991	435486	436811	None	19484	1207	168662	No_constitutive_exon_found_in_species
GTGATGGGGATGATGATGATAACGGTGCCGCCTCTCAAACGGTGGGCTAGGA	504645	504868	504918	504866	-1	scaffold_38	fgenesh1_pg.38__108	502203	505951	None	19484	1207	168662	No_constitutive_exon_found_in_species
AAGCACACATTCAAAAATACTTCTCGTGAAATGTTTAATGTGGTGGGCAGGT	590920	591016	591066	591014	-1	scaffold_38	aug1.38_g12030	590663	591767	None	19484	1207	168662	No_constitutive_exon_found_in_species
GAACATTGTGTGTGTGTTTTATCCACCGTGCTCCAATTTGGGATGGTCAGGT	722051	722114	722164	722112	-1	scaffold_38	estExt_fgenesh1_pg.C_380141	720787	722968	None	19484	1207	168662	No_constitutive_exon_found_in_species
CTCTTTCATCAAATCGACATCGATTCTAAATAAGTGAATTATTGGGACAGAA	106087	106131	106181	106129	-1	scaffold_35	estExt_fgenesh1_pg.C_350014	100008	112363	None	19484	1207	168662	No_constitutive_exon_found_in_species
TCCTCCTCCTTCTCCCTTTTTTGATGACGTATTGATGGGAAAATAACCAGGA	105445	105532	105582	105530	-1	scaffold_35	estExt_fgenesh1_pg.C_350014	100008	112363	None	19484	1207	168662	No_constitutive_exon_found_in_species
CACAAACTCTCCCTGGCGGAGTCGATGATCATGCAGCAGCCGCGGGAGAGAT	135855	136303	135805	135857	1	scaffold_35	estExt_Genewise1Plus.C_350009	133292	136303	None	19484	1207	168662	No_constitutive_exon_found_in_species
CTCTCTCTCTCTCTCTCTCTCTCTGTCTCTTCCCGTTGATGGGCAATCAGAT	195386	195420	195470	195418	-1	scaffold_35	e_gw1.35.32.1	194293	197080	None	19484	1207	168662	No_constitutive_exon_found_in_species
GTGTGTGTGTGTTTCTTGCTTAGTTTCCCTATATCTCGTGGGATGGATAGGA	287015	287085	287135	287083	-1	scaffold_35	aug1.35_g11374	287015	291651	None	19484	1207	168662	No_constitutive_exon_found_in_species
GGACAAAAAATTTGTGCTGAAATGCAAATTCGGTGATGGGAAAATGTCAGTT	433705	434421	434471	434419	-1	scaffold_35	aug1.35_g11411	433705	434955	None	19484	1207	168662	No_constitutive_exon_found_in_species
TGCAATCTCCTTATATCTGATGATTGACGTTTTTTAACCGACGGGGACAGAG	476650	476714	476764	476712	-1	scaffold_35	fgenesh1_pg.35__85	474397	478007	None	19484	1207	168662	No_constitutive_exon_found_in_species
CATCGGAGAACCAGACTCTGACAAAAGTTGTCTTTGTTGTTCGGGAACAGGA	523057	523094	523144	523092	-1	scaffold_35	estExt_fgenesh1_pg.C_350090	508198	523348	None	19484	1207	168662	No_constitutive_exon_found_in_species
GGCCATGTCATCATTCTAGGCGAACAAGGCTTCTGGGAGAGGGGATGGAGAC	617410	617430	617480	617428	-1	scaffold_35	e_gw1.35.26.1	615338	618839	None	19484	1207	168662	No_constitutive_exon_found_in_species
CATCCTCGTCGTCATCTTCTTCCCCTACATCAATCAATGCTCGGGATAAGAT	641651	641671	641601	641653	1	scaffold_35	fgenesh1_pm.35__10	638523	645127	None	19484	1207	168662	No_constitutive_exon_found_in_species
CTCCTCCTCCTCCTCCTCCTCCTCCTCCTCCTCTACCTCGATGGGTGAAGGA	730182	730297	730132	730184	1	scaffold_35	fgenesh1_pg.35__135	726640	733134	None	19484	1207	168662	No_constitutive_exon_found_in_species
GGCCTAAATCGAACGGCTTTGAAGCTCTACATAGAGGGTACATGGCAAAGTG	811860	812096	811810	811862	1	scaffold_35	estExt_Genewise1Plus.C_350062	810856	813404	None	19484	1207	168662	No_constitutive_exon_found_in_species
TGCTAATAACAACTCGAAAACGGATGCTATACTATTTGGTGGGGTTGTAGGA	93961	94104	94154	94102	-1	scaffold_39	aug1.39_g12102	93618	100806	None	19484	1207	168662	No_constitutive_exon_found_in_species
GCTACTCCTGACATCTTGCTGTGATGATGTGTGTTTGGGGGGCGGGGTAGAC	138756	138906	138956	138904	-1	scaffold_39	aug1.39_g12112	135329	140086	None	19484	1207	168662	No_constitutive_exon_found_in_species
GTGTGTGTGTGTGTGTGTGTGTGTGTGTATGCGTGTGGACCGATGGGCAGGC	243782	243831	243881	243829	-1	scaffold_39	fgenesh1_pg.39__43	238422	245364	None	19484	1207	168662	No_constitutive_exon_found_in_species
CACGTGGAAAAGACTATCTATCCTGCCCATATTACAATCGCATGGGGTAGGT	248418	248475	248525	248473	-1	scaffold_39	fgenesh1_pg.39__44	246500	252608	None	19484	1207	168662	No_constitutive_exon_found_in_species
GCGCGATCTCAAAAACACGGATTTGTTCACGGTTTTTTGGGACAATGCAGAT	247445	247480	247530	247478	-1	scaffold_39	fgenesh1_pg.39__44	246500	252608	None	19484	1207	168662	No_constitutive_exon_found_in_species
TTGTCGTTGTTGTTGTTGTTGTTGTCATGGCCGTCGTTTTGGACGGGTAGAT	334912	334964	335014	334962	-1	scaffold_39	aug1.39_g12152	331382	340771	None	19484	1207	168662	No_constitutive_exon_found_in_species
TCTCGCAATGATCTCCGTACATGCGTGTGTGCGTATCTGATGACGGGTAGAT	385465	385518	385415	385467	1	scaffold_39	estExt_fgenesh1_pg.C_390064	383206	386167	None	19484	1207	168662	No_constitutive_exon_found_in_species
TCCCCTCACTTTTTATCCTCTGTCCTCCCGACGCGTTCCCCGGGGCACAGGT	492664	492770	492614	492666	1	scaffold_39	estExt_fgenesh1_pg.C_390082	491869	495716	None	19484	1207	168662	No_constitutive_exon_found_in_species
GAGCGCTCTTGCTCACATCACTAACCTGCTGCTTTTTTATTCGGGGGCAGAA	571440	571497	571547	571495	-1	scaffold_39	fgenesh1_pg.39__99	569492	571636	None	19484	1207	168662	No_constitutive_exon_found_in_species
AACTCCCCGACCTATAATAAGATGACAGCTTCCTGCCCCTGGGATATCAGGC	577766	577808	577858	577806	-1	scaffold_39	estExt_Genewise1.C_390078	577051	578774	None	19484	1207	168662	No_constitutive_exon_found_in_species
GTGTGTGTGTGTGGTATGTGTGTGTGTGTGCTTGTAATGTGGGATGTTAGAA	117465	117519	117569	117517	-1	scaffold_37	fgenesh1_pg.37__19	113407	119816	None	19484	1207	168662	No_constitutive_exon_found_in_species
TAATACAAGTTAAGCTTAATTATCGTACTACCACTAATTCGATTGGGCAGAT	181100	182496	181050	181102	1	scaffold_37	fgenesh1_pg.37__31	175909	184958	None	19484	1207	168662	No_constitutive_exon_found_in_species
CTTGGCTGCAAGAGCGACACAGCTCGCAGGATCCAACGGGTAACGACAAGCC	328531	328650	328700	328648	-1	scaffold_37	e_gw1.37.72.1	327757	329853	None	19484	1207	168662	No_constitutive_exon_found_in_species
TGTAGACCTGAGTTTCATCCTGGTTCTTTCCATGATTTTTGGGCGAACAGGT	432256	432301	432351	432299	-1	scaffold_37	estExt_fgenesh1_pm.C_370010	430676	433131	None	19484	1207	168662	No_constitutive_exon_found_in_species
CCCCCCACCTCCGGCCTTTTTCATCCGCATCAACGTCACCACCGGGACAGGT	467452	467526	467402	467454	1	scaffold_37	estExt_fgenesh1_pg.C_370095	462216	469422	None	19484	1207	168662	No_constitutive_exon_found_in_species
ATATGCGTGTGTGTGTGTGTGTGTATGTGTGTATGTGGTGGGAATATCAGTC	511424	511561	511374	511426	1	scaffold_37	aug1.37_g11800	510873	515387	None	19484	1207	168662	No_constitutive_exon_found_in_species
TACACGAAATAATATTATATCTTGAATGGTTCTTCGTGCCATGTGGGTAGGA	658719	658781	658831	658779	-1	scaffold_37	aug1.37_g11843	655874	659813	None	19484	1207	168662	No_constitutive_exon_found_in_species
GCGTATCATTTGTGCCCTTCTCCATTCCCCCTCCTTCCTATGGGTGACAGGG	656480	656546	656596	656544	-1	scaffold_37	aug1.37_g11843	655874	659813	None	19484	1207	168662	No_constitutive_exon_found_in_species
TACAAACTAAATGTCAATCATCTTCTATGTGGCGTGGGGGGTGCGAACAGAT	708447	708501	708551	708499	-1	scaffold_37	aug1.37_g11853	700554	712873	None	19484	1207	168662	No_constitutive_exon_found_in_species
TACCATAAAAACATTATACACTTGTGCCTATGAAATATTTCGGGATCAAGAT	111250	111351	111401	111349	-1	scaffold_40	estExt_fgenesh1_pg.C_400018	108905	111736	None	19484	1207	168662	No_constitutive_exon_found_in_species
CGCAGGAAGGATGGATGGAAAGAAGCATAACACTACCATGGGAGGAGGAGGA	152545	153056	153106	153054	-1	scaffold_40	estExt_Genewise1.C_400012	150621	154440	None	19484	1207	168662	No_constitutive_exon_found_in_species
GTTTTATCATGAGTTTTAGCCTAAATTTTGTGTCATTTGTACTTGGGAAGGT	185851	185913	185801	185853	1	scaffold_40	estExt_fgenesh1_pg.C_400034	180517	186976	None	19484	1207	168662	No_constitutive_exon_found_in_species
ATCTACCTCCCGCATATGTCTGACACATATTTTCCCCGCTGGGTCGGTAGGG	327962	328070	327912	327964	1	scaffold_40	estExt_fgenesh1_pg.C_400067	325719	328991	None	19484	1207	168662	No_constitutive_exon_found_in_species
ATATATATATGTGTGTGTGTGTGTGTGTGTGTGTGTGTGTGTACGGGTAGAT	588598	588698	588748	588696	-1	scaffold_40	estExt_fgenesh1_pg.C_400116	588184	590792	None	19484	1207	168662	No_constitutive_exon_found_in_species
AGGTTGCAACGTATTCTTTGTTAATAAAGTTATTGCTGCTGTATGGGCAGAT	754682	754722	754772	754720	-1	scaffold_40	aug1.40_g12426	753077	754840	None	19484	1207	168662	No_constitutive_exon_found_in_species
TGATTTCTTTATTTTTTTGATACATTTGGGACGGGGTTGGGGAACAAAAGGC	152447	152496	152546	152494	-1	scaffold_36	estExt_Genewise1.C_360012	151814	155111	None	19484	1207	168662	No_constitutive_exon_found_in_species
TTTCCCCGTTAGAATCAAAAGAGGAAGGCAAGGAGGAGGGCAAAAAAGAGGA	169152	169275	169102	169154	1	scaffold_36	estExt_fgenesh1_pm.C_360002	164175	170302	None	19484	1207	168662	No_constitutive_exon_found_in_species
TTAGACGGTCCATAGTGCTCGAGGCAACTACTACGTGAAAGGGAAAATAGGT	184346	184504	184296	184348	1	scaffold_36	estExt_fgenesh1_pg.C_360029	181486	186239	None	19484	1207	168662	No_constitutive_exon_found_in_species
CAATCGCTTCCATTATGTGTCGTACCTTTATCCGTGGATGGGGCGAGTAGAT	372576	372631	372681	372629	-1	scaffold_36	aug1.36_g11585	372103	374032	None	19484	1207	168662	No_constitutive_exon_found_in_species
CTACTTTTAACAGCTGTCTATTTCTGTTGTTGTGCGTCGTACATGGGCAGGA	377271	377322	377221	377273	1	scaffold_36	aug1.36_g11586	375178	378121	None	19484	1207	168662	No_constitutive_exon_found_in_species
TACCGTGAGGGAAAGTCGAGCATTGATTGCTGTATACTCTCTGGGCAAAGTG	419151	419703	419753	419701	-1	scaffold_36	estExt_fgenesh1_pg.C_360072	418403	421064	None	19484	1207	168662	No_constitutive_exon_found_in_species
GACTTTTATTAGAAAGGCCTACTCACTCTTGTTTTTGGGTTAAAATGAAGGA	523547	523591	523641	523589	-1	scaffold_36	estExt_fgenesh1_pg.C_360094	520219	523779	None	19484	1207	168662	No_constitutive_exon_found_in_species
GGAAGGGGACATCGTGGATGGGGATAATGACGTAGGGGCGCAAGACGTAGGC	592919	593645	592869	592921	1	scaffold_36	fgenesh1_pg.36__102	592468	593645	None	19484	1207	168662	No_constitutive_exon_found_in_species
TGATGACATTAACTGTTGGTTCTCTTCCTGTTTTGTTTGGGGTGTGCAAGAT	102982	103046	102932	102984	1	scaffold_44	estExt_fgenesh1_pg.C_440018	93344	103361	None	19484	1207	168662	No_constitutive_exon_found_in_species
CTCCTCCTCATGTCGTAATTGTGCTGCTGTGACATAGGGCTGTGGATAAGCA	119307	119452	119257	119309	1	scaffold_44	e_gw1.44.21.1	118145	120635	None	19484	1207	168662	No_constitutive_exon_found_in_species
GCATGCATGATCTATCTTGCTCTAATATTTGCGTATGGAATGATGGGAAGGA	121554	121764	121814	121762	-1	scaffold_44	gw1.44.59.1	121554	124242	None	19484	1207	168662	No_constitutive_exon_found_in_species
AAATGTTCTTGTTATGTTTCTGACGGTCACGATACTTTTTTTGGGTGAAGAT	162278	162851	162901	162849	-1	scaffold_44	fgenesh1_pg.44__30	162278	164179	None	19484	1207	168662	No_constitutive_exon_found_in_species
TTTGTGTGTGTTGTACGGATTGTTCTGATAATTCATTGCCACTGGGACAGGT	246803	246915	246753	246805	1	scaffold_44	estExt_fgenesh1_pg.C_440042	241061	251741	None	19484	1207	168662	No_constitutive_exon_found_in_species
AATATGTGAGGGGTTGAGATTCATTCTACTACTATCCATGAATTGGGCAGGT	460942	461220	460892	460944	1	scaffold_44	fgenesh1_pg.44__90	459529	462850	None	19484	1207	168662	No_constitutive_exon_found_in_species
ATCTCCCTTGCAAATAAATACTTTGACCTGACTATGGGTGTGGATCGAAGGT	468536	468686	468736	468684	-1	scaffold_44	estExt_fgenesh1_pg.C_440092	466436	469154	None	19484	1207	168662	No_constitutive_exon_found_in_species
GATGGACATGCAATAGAAAAGTCTTCAATGTTAATATTGGGTAAAATTAGGT	703749	704265	703699	703751	1	scaffold_44	fgenesh1_pg.44__143	702332	705312	None	19484	1207	168662	No_constitutive_exon_found_in_species
TTAGTGGCAGTACTCCTCACGATCCGAGAATTAACGAATGGGAAATACAGGC	722491	722551	722601	722549	-1	scaffold_44	fgenesh1_pg.44__149	720398	726450	None	19484	1207	168662	No_constitutive_exon_found_in_species
GAGCAGGCACCTGAGCTACCGTTATTTGTTATTTGGGGAAAAAAAAACAGGG	771405	771502	771552	771500	-1	scaffold_44	gw1.44.35.1	770550	773710	None	19484	1207	168662	No_constitutive_exon_found_in_species
CATACTTGATTATGATATATACCCTTTTATTCTTTCCGCTACGGGTGCAGTT	13197	13236	13147	13199	1	scaffold_42	estExt_fgenesh1_pg.C_420005	10566	18081	None	19484	1207	168662	No_constitutive_exon_found_in_species
TTAACGTGTTTGCCTGTTTGCGTGTTTGCGTGGATCGGGTTTGAAAATAGGT	44553	44614	44664	44612	-1	scaffold_42	fgenesh1_pg.42__10	42877	44760	None	19484	1207	168662	No_constitutive_exon_found_in_species
GCCCTCTACGAATAGTCAATGTCCAGTTTAAAACCTTGATGGGGCATTAGAC	99909	99977	100027	99975	-1	scaffold_42	aug1.42_g12654	98792	101552	None	19484	1207	168662	No_constitutive_exon_found_in_species
GTCGTATTTTGTTATTTTCCCTCCTCCCTTTTTGGTCGGTGGGTTAATAGGT	137439	137500	137389	137441	1	scaffold_42	e_gw1.42.26.1	133846	137847	None	19484	1207	168662	No_constitutive_exon_found_in_species
TATAGATAACTTTGGTGAGGATGTGGATATAGATTCATGGAGGGACCAAGAA	237910	237948	237998	237946	-1	scaffold_42	e_gw1.42.59.1	237387	238996	None	19484	1207	168662	No_constitutive_exon_found_in_species
TGAACGCTTTTCTTATCCTTCCAATCACGCCATTCCCGTGGGACCAACAGGT	399341	399425	399291	399343	1	scaffold_42	fgenesh1_pg.42__85	393820	405775	None	19484	1207	168662	No_constitutive_exon_found_in_species
TGCATGTTTCGTGCATCACTCATCACACATGTATACATACTGGGGCGCAGAT	423171	423217	423267	423215	-1	scaffold_42	fgenesh1_pg.42__90	421040	428533	None	19484	1207	168662	No_constitutive_exon_found_in_species
CGTATTCGTTTCATTTTTGAGGCACAGCACATGCATGCATATGGGAAAAGGC	440200	440348	440150	440202	1	scaffold_42	estExt_fgenesh1_pg.C_420092	438818	447576	None	19484	1207	168662	No_constitutive_exon_found_in_species
ATATACGAACGATTTGTTCTTACCCCATCTGTATTTGTTGTGTGGGCAAGAT	441908	441951	441858	441910	1	scaffold_42	estExt_fgenesh1_pg.C_420092	438818	447576	None	19484	1207	168662	No_constitutive_exon_found_in_species
TTAGCAAGGTTATTTACTTGAATACGTGGAAAATTACCACTACGGGGCAGGT	486699	486783	486649	486701	1	scaffold_42	fgenesh1_pg.42__102	484412	487782	None	19484	1207	168662	No_constitutive_exon_found_in_species
CTTCTTCTTGTTCTTATTGTTCAATTTTAATCATGATTAACGGGGGATAGAT	616792	616876	616926	616874	-1	scaffold_42	estExt_fgenesh1_pg.C_420125	615187	619208	None	19484	1207	168662	No_constitutive_exon_found_in_species
CCTCCAACTCACAGACAGGGGTGGATAGGAATAGGCTGGGGCATGCGGAGAA	669066	669131	669016	669068	1	scaffold_42	e_gw1.42.38.1	668642	673525	None	19484	1207	168662	No_constitutive_exon_found_in_species
GTGTATGTGTGTGTGTGTGTGTGGTATACTCTAATTACATGGGTACGTAGGA	736806	736863	736756	736808	1	scaffold_42	aug1.42_g12793	733558	737777	None	19484	1207	168662	No_constitutive_exon_found_in_species
CTCCATTTTGATGATATTAATCTTTCATGTTTAACGGGGGGGGATTATAGGC	92941	93011	92891	92943	1	scaffold_41	aug1.41_g12457	90779	95512	None	19484	1207	168662	No_constitutive_exon_found_in_species
TTAGATGCACGGTATCATCACACATGGTGCTAATTTAAGATGGCGGGTAGGT	119184	119254	119304	119252	-1	scaffold_41	aug1.41_g12461	113865	120600	None	19484	1207	168662	No_constitutive_exon_found_in_species
GTGTTGAATTCATATCATATCTCTTTGGCATCATAATGTCGGGCCATAAGGC	159304	159514	159254	159306	1	scaffold_41	estExt_fgenesh1_pg.C_410024	156435	159514	None	19484	1207	168662	No_constitutive_exon_found_in_species
TTTGCGTCTACTTTTGCACATGTCGTTTGTGCATCGGTCTCGTGGGGTAGGT	176702	176806	176652	176704	1	scaffold_41	fgenesh1_pg.41__30	173601	177014	None	19484	1207	168662	No_constitutive_exon_found_in_species
TTGTAAAAGAGAAATAATATTCTCATTGTTAATGTTATGTGGGCGAATAGGA	210016	210064	209966	210018	1	scaffold_41	aug1.41_g12477	208386	210877	None	19484	1207	168662	No_constitutive_exon_found_in_species
CTCAGCATTAATGCGTTCTCTCTCCCTGTTGTGAATCTGGGAAAACGCAGGC	324329	324407	324457	324405	-1	scaffold_41	fgenesh1_pg.41__54	320311	329406	None	19484	1207	168662	No_constitutive_exon_found_in_species
GATGTTTACAGATGCTGCTTTGCTCTTGTATGTTTGCGTGGGATGTGCAGGC	458466	458513	458563	458511	-1	scaffold_41	gw1.41.68.1	457967	459957	None	19484	1207	168662	No_constitutive_exon_found_in_species
AGATGTTTTCCGCTGGAAAAATGCACTAAAATCGGTTTCGGGTAAAACAGGA	519367	519416	519466	519414	-1	scaffold_41	fgenesh1_pg.41__95	514381	520672	None	19484	1207	168662	No_constitutive_exon_found_in_species
GTTCTGACAAGATGGCGACTGAAGAAGAGGGGGGGGGGGCGATGCAATAGTG	665080	665231	665030	665082	1	scaffold_41	fgenesh1_pg.41__125	664852	666880	None	19484	1207	168662	No_constitutive_exon_found_in_species
GTTTGTCGGAGCGGATGATGGAGATAGCGTCGGCCAACAACTGGGAGAAGCG	673591	674124	673541	673593	1	scaffold_41	aug1.41_g12602	673501	674124	None	19484	1207	168662	No_constitutive_exon_found_in_species
GAACAGTCCATTGTTGGGGATGTGTTAAACACGGCGAGTGGGGTGTGTAGTC	676268	676344	676394	676342	-1	scaffold_41	aug1.41_g12603	674247	677055	None	19484	1207	168662	No_constitutive_exon_found_in_species
TTGGCATTGATGCAATGAAACTTTTCGAGTAAGAACCACGTGGGAAACAGAC	257761	257934	257984	257932	-1	scaffold_47	estExt_fgenesh1_pg.C_470041	253658	261208	None	19484	1207	168662	No_constitutive_exon_found_in_species
TTGTTGTGTTTGTTTTTTTTGGGGGGGGGGGGGGGGGGCTGGGTTTGAAGGT	282295	282344	282245	282297	1	scaffold_47	estExt_fgenesh1_pg.C_470045	281941	284680	None	19484	1207	168662	No_constitutive_exon_found_in_species
GTGGATCAGATGAGGAAGGTAATAAGAAGTATTTTCCGCTGGGGTTATAGCC	311145	311219	311095	311147	1	scaffold_47	estExt_fgenesh1_pg.C_470049	304007	314461	None	19484	1207	168662	No_constitutive_exon_found_in_species
TCCCCGCGCTGTCACAAACCTAATCCCCTCATCTCCGTTATACTGGGAAGGT	323628	323699	323578	323630	1	scaffold_47	aug1.47_g13593	323221	323909	None	19484	1207	168662	No_constitutive_exon_found_in_species
CCTCCTCCTCCTCCTTCTCCTCCTCTCCTAAATTATCTTCTGTGAGGGAGGG	335959	336065	336115	336063	-1	scaffold_47	fgenesh1_pg.47__52	327856	338910	None	19484	1207	168662	No_constitutive_exon_found_in_species
GTCTTGTAGCGCAAGGTGGATGGATTTGACTTGAATAATGATGGGGCCAGGA	472851	472942	472801	472853	1	scaffold_47	aug1.47_g13631	472669	473144	None	19484	1207	168662	No_constitutive_exon_found_in_species
TGTTTCCCCTTGTTACCGGAGGCTGATTGATGATGGGGGTTATGAATAAGGT	528140	528682	528090	528142	1	scaffold_47	estExt_Genewise1Plus.C_470040	521806	528682	None	19484	1207	168662	No_constitutive_exon_found_in_species
CATTTGTGACGAATAACATCTACACTCATGTAACTGATTACGGGATGAAGTT	550555	550609	550505	550557	1	scaffold_47	aug1.47_g13651	549580	550993	None	19484	1207	168662	No_constitutive_exon_found_in_species
AGACACCTACTATTAGATGAAGCTCTTAATTCCATTCGGGAAAATTGAAGCT	613542	615208	615258	615206	-1	scaffold_47	estExt_fgenesh1_pm.C_470007	613542	616299	None	19484	1207	168662	No_constitutive_exon_found_in_species
TCACAAATAATTTATTGTACACTTGTGTTACTACTATGTGCATGGGTAAGGT	1252	1388	1438	1386	-1	scaffold_48	estExt_Genewise1.C_480002	562	3502	None	19484	1207	168662	No_constitutive_exon_found_in_species
ACTTACTACATTCAGCATATAAAATACGATAGTTATTATGGGGATTGTAGGA	21980	21998	21930	21982	1	scaffold_48	fgenesh1_pg.48__7	19740	21998	None	19484	1207	168662	No_constitutive_exon_found_in_species
GATGACGACGACGACGATGATGATGATGATGATGATGATGATGATGGGAGGG	321623	322159	321573	321625	1	scaffold_48	fgenesh1_pg.48__60	320139	323896	None	19484	1207	168662	No_constitutive_exon_found_in_species
ACACCCAGGTTCGCATGCAGCCGCCAGGGATTTTGCGTCAGGGCGATGAGGC	341206	341314	341156	341208	1	scaffold_48	e_gw1.48.6.1	339942	342279	None	19484	1207	168662	No_constitutive_exon_found_in_species
GATGATTTGCCAGAGCTTCTTTTACTTTGCTTCTTTTACAATATGGGCAGAC	544904	544956	544854	544906	1	scaffold_48	fgenesh1_pg.48__106	543714	546812	None	19484	1207	168662	No_constitutive_exon_found_in_species
TGTGTGTGTGTGTGTTTGTGTGTGTGATATACATGAAACATGGGCAATAGGC	563430	563481	563380	563432	1	scaffold_48	aug1.48_g13827	562499	564213	None	19484	1207	168662	No_constitutive_exon_found_in_species
ATTATCATTGCATAGTTTGTCGTGACATACATACATAATGGCATGGGCAGGT	28517	28588	28467	28519	1	scaffold_43	estExt_fgenesh1_pg.C_430006	28305	39211	None	19484	1207	168662	No_constitutive_exon_found_in_species
GCTTGTTTCCCTCGCTTTCTCGTGACGCAACGATTTCGTGGGTGTGCAAGGT	120308	120356	120258	120310	1	scaffold_43	fgenesh1_pg.43__19	114460	127067	None	19484	1207	168662	No_constitutive_exon_found_in_species
CCTGTTGTTCGAAAATATGATCATGTAATTCCGTACCTGGTGGGGGGCAGGC	120642	120714	120592	120644	1	scaffold_43	fgenesh1_pg.43__19	114460	127067	None	19484	1207	168662	No_constitutive_exon_found_in_species
TTTCCCCCGCCCTCCTCTGACATTTTGGAGATGACATTTTTGATGGGCAGAC	250261	250315	250365	250313	-1	scaffold_43	fgenesh1_pg.43__40	242015	251415	None	19484	1207	168662	No_constitutive_exon_found_in_species
TTATGTCACGTATAATTTTTTAACTTTCTTCACACAACTACGGGATATAGAT	499369	499426	499476	499424	-1	scaffold_43	fgenesh1_pg.43__77	495207	509020	None	19484	1207	168662	No_constitutive_exon_found_in_species
TGATGGAGACGACGAAGGTGTTGCGGATGGTGTTACGGATGGGGATTGAGAT	540826	541248	541298	541246	-1	scaffold_43	fgenesh1_pg.43__86	540826	541873	None	19484	1207	168662	No_constitutive_exon_found_in_species
ACGGCTAGCATCGTTGCTGATGAGTCTCCTTTAAAATCACACACGGGCAGGT	599453	599642	599403	599455	1	scaffold_43	estExt_fgenesh1_pg.C_430093	597761	600255	None	19484	1207	168662	No_constitutive_exon_found_in_species
TCTGATAATCTAATCGATTGATAATCTGATCGATGGAATATTGGGAACAGGC	79525	79918	79968	79916	-1	scaffold_50	estExt_Genewise1Plus.C_500008	79525	81370	None	19484	1207	168662	No_constitutive_exon_found_in_species
TATAATATATCAGTTATTATTCACTTTTCTCTGTTCGATCGCGGGAGTAGGT	434613	434671	434721	434669	-1	scaffold_50	aug1.50_g14147	433675	434934	None	19484	1207	168662	No_constitutive_exon_found_in_species
AATTGTGTCGTGTATGTAGCTGACCCTTGCAGCGGAGATTGGGAATCTAGAA	441964	442140	442190	442138	-1	scaffold_50	gw1.50.116.1	441964	443824	None	19484	1207	168662	No_constitutive_exon_found_in_species
GTCTCCCCCATCCGGTCTCAGCAGTAATTATTATTATTGTATGGGCAAAGCG	156530	156819	156869	156817	-1	scaffold_45	aug1.45_g13186	156133	162889	None	19484	1207	168662	No_constitutive_exon_found_in_species
GCTGCTGTAGGCTTGTTCTGTGCCGACGACGATGATGATGGGTAATACAGGT	179909	179981	179859	179911	1	scaffold_45	fgenesh1_pg.45__35	179520	182226	None	19484	1207	168662	No_constitutive_exon_found_in_species
CATCATCCTTCGGATTGCTCTCATTTACTCTTGATATGACAACTGGGTAGAG	212768	212886	212718	212770	1	scaffold_45	aug1.45_g13201	211334	213052	None	19484	1207	168662	No_constitutive_exon_found_in_species
CTCCCTCCACCGTTCGCTCATTTGTCTCTGTTTTGATCATCGGCGGGTAGAT	294966	295027	295077	295025	-1	scaffold_45	aug1.45_g13224	291029	297879	None	19484	1207	168662	No_constitutive_exon_found_in_species
AGGATAACCATGCTGATGTAAAAAGCCGTCCAACCACAAGTGCAGGGCAGGT	367101	367723	367773	367721	-1	scaffold_45	e_gw1.45.26.1	366260	367960	None	19484	1207	168662	No_constitutive_exon_found_in_species
CATCATCATCATCATCATCATCACTCACCATAATTATGGTGGTTGGGTAGAC	370389	370448	370339	370391	1	scaffold_45	aug1.45_g13245	368200	373695	None	19484	1207	168662	No_constitutive_exon_found_in_species
TGTGCGTGTGTCCTTCCCCCCCCCCCCCCTCTCTATTTGGATGGGTGTAGGT	389352	389409	389459	389407	-1	scaffold_45	estExt_fgenesh1_pg.C_450086	388513	391678	None	19484	1207	168662	No_constitutive_exon_found_in_species
CGCTAATTTTTATTATTTCCACCACCACCACCACCAACCACGGGGGGCAGGT	415644	416155	416205	416153	-1	scaffold_45	fgenesh1_pg.45__91	414342	419028	None	19484	1207	168662	No_constitutive_exon_found_in_species
TCCGTCTCTGCATTCTTACTCACATATAATGATCTATATATTGGGAGTAGGT	528416	528541	528366	528418	1	scaffold_45	estExt_fgenesh1_pg.C_450116	526583	533653	None	19484	1207	168662	No_constitutive_exon_found_in_species
CCTTATTTTGCGGGCTGCTCGAATGTACTGGTGGAACGTATGGGAGATAGGT	713261	713360	713410	713358	-1	scaffold_45	estExt_fgenesh1_pg.C_450157	711029	714405	None	19484	1207	168662	No_constitutive_exon_found_in_species
TCTCTTTCTCTCTCTCCCCCCCTCCCTATCCCTGTGTTACGGGCATGTAGGC	37475	37508	37425	37477	1	scaffold_46	fgenesh1_pg.46__8	33799	38241	None	19484	1207	168662	No_constitutive_exon_found_in_species
TCGGGTGGGATTTTGGGGGGGGGGTAAGGTACAGATCAAGGGGTTCGAAGGA	39791	39890	39940	39888	-1	scaffold_46	fgenesh1_pg.46__9	38760	43600	None	19484	1207	168662	No_constitutive_exon_found_in_species
TCCCTCCCCACCTCCCCCCTCTTCTCCATCCCATCGACGACAATGGGTAGCT	64371	64556	64321	64373	1	scaffold_46	aug1.46_g13362	62438	66860	None	19484	1207	168662	No_constitutive_exon_found_in_species
CTCATCTACCACTACAATTTCTGCGAGGAAATCATCGGGGAATGGCGTAGGT	93015	93338	93388	93336	-1	scaffold_46	aug1.46_g13368	93015	96397	None	19484	1207	168662	No_constitutive_exon_found_in_species
ATTATTTCATGAAAACAAATAACAAAATTTCAAAAATGTTGGGATGTCAGGT	161335	161389	161285	161337	1	scaffold_46	estExt_fgenesh1_pg.C_460035	158910	166372	None	19484	1207	168662	No_constitutive_exon_found_in_species
TCTTCGCAGTATCGTCTGTTTAGATTCCCCCCCTCCCCTGGGAAATGTAGAA	173130	173196	173080	173132	1	scaffold_46	aug1.46_g13390	171287	173196	None	19484	1207	168662	No_constitutive_exon_found_in_species
CTAGCTGCTCGTAACTATTTAGTAACTGTTTCATTGCCGGGAACAAATAGGT	291310	291569	291260	291312	1	scaffold_46	aug1.46_g13421	290752	294901	None	19484	1207	168662	No_constitutive_exon_found_in_species
AAATTCTCTACATTTATTTTCTTTACGTGTGTGGTTATCACGGTGGGCAGTG	317362	317430	317312	317364	1	scaffold_46	estExt_fgenesh1_pg.C_460066	314855	319901	None	19484	1207	168662	No_constitutive_exon_found_in_species
ATTAAGATTGTTGCGAATTTGTGGGTGTTCTTCATTGTGGGGGTTAATAGCC	382241	382303	382353	382301	-1	scaffold_46	estExt_Genewise1Plus.C_460061	381596	383195	None	19484	1207	168662	No_constitutive_exon_found_in_species
CTTGTCGTTTCTAACATGAACATATTCGTAAACCTACGTTTGGGAAACAGCT	392621	392699	392749	392697	-1	scaffold_46	fgenesh1_pg.46__83	390442	393630	None	19484	1207	168662	No_constitutive_exon_found_in_species
TTGGAAACAGTAATTAATGATTAAGCTTTACTCCGAATTTATGGGCGCAGGA	581082	581199	581249	581197	-1	scaffold_46	estExt_fgenesh1_pg.C_460123	579964	581515	None	19484	1207	168662	No_constitutive_exon_found_in_species
TGCAGAATTTTGACTTAGTTTGAGGAGATGGATATTGATTAATGGGCCAGGT	723575	723629	723525	723577	1	scaffold_46	estExt_fgenesh1_pg.C_460151	722824	725935	None	19484	1207	168662	No_constitutive_exon_found_in_species
AGATGATGAATTTTCCAGTTTGTAGAAATCTGACTTTAGTGTGTGGGCAGAT	737100	737182	737050	737102	1	scaffold_46	e_gw1.46.43.1	734608	737635	None	19484	1207	168662	No_constitutive_exon_found_in_species
CTCTCTCTCTTGTGTGCGTATACGTGTTTCTTCTGTTGTGGGGAATCAAGGC	93822	93885	93935	93883	-1	scaffold_49	gw1.49.104.1	93548	95013	None	19484	1207	168662	No_constitutive_exon_found_in_species
AATGTTCCTGTTTTTATGATAACTGTTTTTCACTTGTTTGCGGGGGGTAGGA	377468	377529	377579	377527	-1	scaffold_49	fgenesh1_pg.49__73	376295	380808	None	19484	1207	168662	No_constitutive_exon_found_in_species
AACGTGTTGTTGTTGTTGTTGTTGTTGTTGTTGTTGTCAGGGCTACGAAGTG	469734	469798	469684	469736	1	scaffold_49	fgenesh1_pm.49__12	464485	471008	None	19484	1207	168662	No_constitutive_exon_found_in_species
CTGTCTCACCACTCACTCCTTCATATTCTGGGTTATGCTGGGTTGAATAGAC	484538	484816	484866	484814	-1	scaffold_49	estExt_fgenesh1_pg.C_490100	480516	487085	None	19484	1207	168662	No_constitutive_exon_found_in_species
ATTGGCAAAACGTTCATATTGGTCCAAATGTTGTACGGGAATACGGGTAGAT	499411	499457	499507	499455	-1	scaffold_49	aug1.49_g13986	499151	500212	None	19484	1207	168662	No_constitutive_exon_found_in_species
GCTTATTGATGACTTTGGCGACGTTGTGCGCCTTTGGGAAGTCAAAGTAGGA	633447	633718	633397	633449	1	scaffold_49	fgenesh1_pg.49__138	632943	634086	None	19484	1207	168662	No_constitutive_exon_found_in_species
CACAATTCTCACCCTCCCTCCCTCCCCCCCTGCGCTCGGGATGAATGCAGGT	665601	665669	665551	665603	1	scaffold_49	estExt_fgenesh1_pg.C_490144	661779	667255	None	19484	1207	168662	No_constitutive_exon_found_in_species
GCACAAAGCCCCAGGCGAGTCTGTGAGTGGACGAAAGAACGATTGGGCAGGT	49128	49389	49078	49130	1	scaffold_52	fgenesh1_pg.52__13	48509	49389	None	19484	1207	168662	No_constitutive_exon_found_in_species
AGATCTAAGATGTTATTTCTCTTCCTTTGTTATGAATAATGGGTATGTAGGA	79272	80487	80537	80485	-1	scaffold_52	fgenesh1_pg.52__16	73270	82114	None	19484	1207	168662	No_constitutive_exon_found_in_species
ATTTGAGTGTTGTCGCTCACAGCTGGTAATTCCATCTCATGGGTATGTAGGT	151220	151334	151384	151332	-1	scaffold_52	fgenesh1_pg.52__31	150441	152801	None	19484	1207	168662	No_constitutive_exon_found_in_species
TGTCGGTGCTGATGACGGGGATTGAGATGGCGAGGATGTTGGGAATGAAGAG	508307	508936	508257	508309	1	scaffold_52	aug1.52_g14534	508210	508936	None	19484	1207	168662	No_constitutive_exon_found_in_species
TTTTGTAGGTTGTATCGATAAACAAACAAAATCTAGTCTATGGGACAGAGGC	583765	584857	583715	583767	1	scaffold_52	fgenesh1_pg.52__128	576035	584857	None	19484	1207	168662	No_constitutive_exon_found_in_species
GTTGGTCACCTCCTACCCCTGAACCACATTCCTGGTCACTGGTTGGGCAGAC	658051	658162	658212	658160	-1	scaffold_52	fgenesh1_pg.52__145	657519	658414	None	19484	1207	168662	No_constitutive_exon_found_in_species
TATTTGATACTACCCGGCGGGGGGCGGCGCGCGGGGGGGAATGGGACTAGAA	707800	707857	707907	707855	-1	scaffold_52	estExt_fgenesh1_pg.C_520151	703640	710490	None	19484	1207	168662	No_constitutive_exon_found_in_species
AATAAGTGATTGTGACAATGATGAGTTGACGTTGGTGGGTGGATATGTAGTG	716384	716514	716564	716512	-1	scaffold_52	fgenesh1_pg.52__156	716384	719205	None	19484	1207	168662	No_constitutive_exon_found_in_species
GAGAGCCGATATCCTGTCCCCTTTGCCGATCTGATTGGGTAACCAAACAGTC	106756	106963	106706	106758	1	scaffold_51	aug1.51_g14245	105530	107727	None	19484	1207	168662	No_constitutive_exon_found_in_species
AATGCTTTTTTGCGCTTCGTTCACATGGACTCCGTATAATACGTGGGCAGGT	118945	119769	118895	118947	1	scaffold_51	fgenesh1_pg.51__30	117745	119769	None	19484	1207	168662	No_constitutive_exon_found_in_species
TGTAATATGTCTCTTCATCTTCTCCTTCCTCTTCTTTCCTGTGGGAGCAGGC	192286	192322	192236	192288	1	scaffold_51	aug1.51_g14267	191294	193542	None	19484	1207	168662	No_constitutive_exon_found_in_species
CAGACTTTGCCCCAGGGCTGGGATACCAGCAGCCACGAGGGGGGGGGGAGAG	195924	196012	196062	196010	-1	scaffold_51	e_gw1.51.107.1	194534	198225	None	19484	1207	168662	No_constitutive_exon_found_in_species
AATTGAAATTCTCTCGTACACTATGGTTGGTGTGCTGGGTGATGACGCAGTA	283195	283285	283335	283283	-1	scaffold_51	estExt_fgenesh1_pg.C_510061	283195	285734	None	19484	1207	168662	No_constitutive_exon_found_in_species
ATATGCTGCCGACGGTGTGCGTTAAAGCCCTCTATTTGTGTGTGGGGAAGGT	289612	289681	289562	289614	1	scaffold_51	aug1.51_g14290	286622	290376	None	19484	1207	168662	No_constitutive_exon_found_in_species
CTTCCCTTCTCTCTTCCCTCTTCGTCAATTTCTATTTTTCACTGGGGTAGGA	324045	324113	324163	324111	-1	scaffold_51	fgenesh1_pg.51__71	322050	325530	None	19484	1207	168662	No_constitutive_exon_found_in_species
GACACACATATTTATATATATAAAGAATGAGCTGAGGGATAAATATATAGGA	342733	342798	342848	342796	-1	scaffold_51	estExt_fgenesh1_pg.C_510073	341306	348588	None	19484	1207	168662	No_constitutive_exon_found_in_species
GTATGTATTTATTTATTTATGTTTGTTTGTTGTTTGTGGTGGGCACAAAGGT	392912	392958	393008	392956	-1	scaffold_51	fgenesh1_pm.51__7	391402	394659	None	19484	1207	168662	No_constitutive_exon_found_in_species
AGGAATCGTAGGAAATTCTCCATGACTTGAAATCGACGTACAATGGGTAGGG	528753	528818	528703	528755	1	scaffold_51	fgenesh1_pg.51__116	527939	529684	None	19484	1207	168662	No_constitutive_exon_found_in_species
TCTCTCTCTCTCTCTCTCTCTCTCTTTGTGCGTGTGTTTTGGGAATGCAGAT	552725	552846	552896	552844	-1	scaffold_51	estExt_fgenesh1_pg.C_510120	551399	553585	None	19484	1207	168662	No_constitutive_exon_found_in_species
CCAAGTTCGTGGGGAAACAACAGAGAATTTTGGAATGGAGGGCGAAATAGCT	668056	668340	668006	668058	1	scaffold_51	gw1.51.52.1	667740	668340	None	19484	1207	168662	No_constitutive_exon_found_in_species
TGTTGTTGTTGTTGTTGCTTGAACCAACCTCAAATCGGGGAAATGAGCAGGT	271082	271137	271187	271135	-1	scaffold_55	fgenesh1_pg.55__61	270027	275541	None	19484	1207	168662	No_constitutive_exon_found_in_species
ATATAATGCGCGAATTATGATGAATTGCTGCTTGTTTTTGGGGCGATCAGGC	330485	330556	330435	330487	1	scaffold_55	aug1.55_g15011	326083	331507	None	19484	1207	168662	No_constitutive_exon_found_in_species
CTTCCCGGGGACCAAACCCATTGACGATGTTTCCAAAAACGGGAAAACAGGT	447624	447762	447812	447760	-1	scaffold_55	fgenesh1_pg.55__98	447307	450851	None	19484	1207	168662	No_constitutive_exon_found_in_species
CTCTCTCTCTCTCCCCCACCTGATGATTGGGATATCCACGAAGGGAACAGGT	700813	700892	700763	700815	1	scaffold_55	fgenesh1_pg.55__151	700168	703905	None	19484	1207	168662	No_constitutive_exon_found_in_species
GATGACTGACCTGCGACTTGCGATTTGTGTGCGTTTGGGGTGTAAAATAGCT	87103	87245	87053	87105	1	scaffold_56	gw1.56.11.1	85107	87689	None	19484	1207	168662	No_constitutive_exon_found_in_species
ACGAGCATTTGTATTTTTTTTTTGGTGTGTGTGGGGGGGGTGGGGCATAGTG	176874	176936	176824	176876	1	scaffold_56	e_gw1.56.30.1	174983	177966	None	19484	1207	168662	No_constitutive_exon_found_in_species
ATTACGAAGTATTGGCGCCATTTTTTGACATAGCATGTGGGTGATGACAGCT	212027	212092	211977	212029	1	scaffold_56	fgenesh1_pg.56__43	211848	215558	None	19484	1207	168662	No_constitutive_exon_found_in_species
ATGTCCCCCCCGCCACGTTTGTTATGATCGATAAACTTTTGGATGGGCAGGG	240363	240499	240313	240365	1	scaffold_56	aug1.56_g15155	239128	240499	None	19484	1207	168662	No_constitutive_exon_found_in_species
ATGTGCAGCCTCTGAACACATATTCATAAAATTGCAACAATGGGCAATAGGT	315735	315797	315847	315795	-1	scaffold_56	fgenesh1_pg.56__65	310616	316184	None	19484	1207	168662	No_constitutive_exon_found_in_species
CTCTCTCTGTCTGAATCTTGAATTTCCCACTATGTGTGTTGGGTAAATAGGA	517871	518270	517821	517873	1	scaffold_56	estExt_fgenesh1_pg.C_560107	515777	518270	None	19484	1207	168662	No_constitutive_exon_found_in_species
CATCCCCCCCCCTCTTTTTTGAAAAAGGTAAACCCTCCTCTGGGAAAAAGGG	536449	536769	536819	536767	-1	scaffold_56	fgenesh1_pg.56__112	535511	541747	None	19484	1207	168662	No_constitutive_exon_found_in_species
GCATATTCCCCCTTATGAGTAAATAGAATGAATTATCATGTAATGGGTAGGT	575390	575513	575340	575392	1	scaffold_56	estExt_fgenesh1_pg.C_560119	571793	575935	None	19484	1207	168662	No_constitutive_exon_found_in_species
ACATCTTTGATTGTTAAATGAGAGCAAGCAAAGATAATTTGGGTGTACAGTG	612227	612293	612343	612291	-1	scaffold_56	e_gw1.56.34.1	611357	612633	None	19484	1207	168662	No_constitutive_exon_found_in_species
TCTTCTTATTACTGTCATTATTATTCGTTTGCCTTCGTTGGGGTACATAGTC	624956	625019	625069	625017	-1	scaffold_56	estExt_fgenesh1_pg.C_560129	623701	627196	None	19484	1207	168662	No_constitutive_exon_found_in_species
TTCTTCTTCCCATACGTCGTTGCCGTCGCCTAATTGATTACAATGGGTAGAT	632020	632075	632125	632073	-1	scaffold_56	fgenesh1_pg.56__131	629424	633430	None	19484	1207	168662	No_constitutive_exon_found_in_species
TCTCCTTCTGTGTGTGTGTGTGTGTGTGTTTGTGTGGTGGGTATGAATAGGT	654000	654033	654083	654031	-1	scaffold_56	estExt_fgenesh1_pg.C_560137	653629	678871	None	19484	1207	168662	No_constitutive_exon_found_in_species
CATTTGCCTCCATTTCTATCAATGATCAAATAAATGTTATTGGGAATCAGAT	91650	91728	91778	91726	-1	scaffold_57	estExt_fgenesh1_pg.C_570012	72001	92923	None	19484	1207	168662	No_constitutive_exon_found_in_species
GTTGTACATGTACACTTATTTAATGAAAAATGTGATAATTGGGAACTTAGAA	185336	185370	185420	185368	-1	scaffold_57	aug1.57_g15303	179072	185949	None	19484	1207	168662	No_constitutive_exon_found_in_species
TTACTAGACACGCTTTGCGGATTTTCCCTAATCGTATTCATAACGGGCAGAT	180329	180397	180447	180395	-1	scaffold_57	aug1.57_g15303	179072	185949	None	19484	1207	168662	No_constitutive_exon_found_in_species
CGTGCAGTAGATCGCAATGAGTACATGGTAGATATCTCTTTGGGCGATAGGT	313725	313790	313675	313727	1	scaffold_57	fgenesh1_kg.57__13__1998_1_CFAO_EXTA	311002	314433	None	19484	1207	168662	No_constitutive_exon_found_in_species
TGAGATGTAATATGCTACATATTTTATGTGATTCTGGATGGGCATGGAAGGT	318893	318985	318843	318895	1	scaffold_57	aug1.57_g15329	315915	320525	None	19484	1207	168662	No_constitutive_exon_found_in_species
GATCCTAACCCATTTTCAGTCGATCATACATTTGGGACATGATGGGTTAGGT	329704	329862	329654	329706	1	scaffold_57	estExt_fgenesh1_pg.C_570049	328474	335718	None	19484	1207	168662	No_constitutive_exon_found_in_species
TGACTGTTGTTGCTTTTGCCGTTGTCGCATTTCCTCCTAATAATGGGCAGGA	355094	355160	355210	355158	-1	scaffold_57	estExt_fgenesh1_pg.C_570052	353911	357127	None	19484	1207	168662	No_constitutive_exon_found_in_species
TGTCCTTGGCAGCGGAGAGGAAAGAGAAAAAAAAAGGGAAGATGATTGAGAC	369498	369725	369775	369723	-1	scaffold_57	fgenesh1_kg.57__17__4958_1_CFAO_EXTA	369498	370139	None	19484	1207	168662	No_constitutive_exon_found_in_species
TACACTTGCTGCTTTCGTCTTGGCATTGGTTCTTTTGTTTTGGGGAAAAGGT	458807	458856	458757	458809	1	scaffold_57	aug1.57_g15360	458483	459071	None	19484	1207	168662	No_constitutive_exon_found_in_species
GCTGATTTTTACACCACATTGTTTGGCCTACTTCTGGGTCGATATAATAGGT	481967	482034	481917	481969	1	scaffold_57	aug1.57_g15366	481419	482401	None	19484	1207	168662	No_constitutive_exon_found_in_species
AAACATCCCTTCACACCACACATCATCTCCCACAAATATATGGGAACAAGGG	502069	502309	502359	502307	-1	scaffold_57	fgenesh1_pg.57__82	500831	503237	None	19484	1207	168662	No_constitutive_exon_found_in_species
GGATTGGATTATGATGAAATCTGTATTGATTATTTCCTGTGGGTATGTAGGA	511254	511459	511509	511457	-1	scaffold_57	fgenesh1_pg.57__84	510407	511880	None	19484	1207	168662	No_constitutive_exon_found_in_species
TTCTTGACTCGGGATTGATGTTCTGCCGTTTTTTGTTTTCTGATGGGTAGGT	601263	601361	601411	601359	-1	scaffold_57	aug1.57_g15396	600699	601846	None	19484	1207	168662	No_constitutive_exon_found_in_species
GCTTCTCGAAAATCAGGCGTCCCCGAAAATCCTAGGGGACCGCAAGACAGGG	693912	694283	693862	693914	1	scaffold_57	gw1.57.70.1	693251	694283	None	19484	1207	168662	No_constitutive_exon_found_in_species
GTGATGCCCTTACTGAGAAATGTACTTACTGTGTGCTGAATTGGGAACAGTC	35854	38107	38157	38105	-1	scaffold_53	fgenesh1_pg.53__7	35854	38154	None	19484	1207	168662	No_constitutive_exon_found_in_species
TCGTTGTCGTTGTCGTTGTTGTTGTTATCCTTGGATGATGGTGGGGAAAGGT	135075	135199	135249	135197	-1	scaffold_53	estExt_fgenesh1_pg.C_530028	134351	149287	None	19484	1207	168662	No_constitutive_exon_found_in_species
GTCACCTCCTACCCCTGAACCACATTCCTGGACACCGGTGGGATGGACAGAC	171015	171140	171190	171138	-1	scaffold_53	estExt_fgenesh1_pg.C_530034	170277	175584	None	19484	1207	168662	No_constitutive_exon_found_in_species
GTTGGTCACCTCCCACCCCTGAACCACATTCCTGGTCACTGGTGGGGCAGAC	170465	170965	171015	170963	-1	scaffold_53	estExt_fgenesh1_pg.C_530034	170277	175584	None	19484	1207	168662	No_constitutive_exon_found_in_species
AAACAATCCGGACCACCTATAATATCAACACCACCATTGGGGGGGGTCAGCG	273898	274013	274063	274011	-1	scaffold_53	estExt_fgenesh1_pg.C_530055	268821	274396	None	19484	1207	168662	No_constitutive_exon_found_in_species
GCGATAGAACATCAGCCGATACCAAGGGGGAGGGAGGAAGGGAGATGAAGGA	399566	401003	399516	399568	1	scaffold_53	e_gw1.53.2.1	395942	401003	None	19484	1207	168662	No_constitutive_exon_found_in_species
TCCTCCTATCCTCCCTCTCTGGCTTTCTTCTTATTTATGGGCGGATGAAGAG	468619	468685	468735	468683	-1	scaffold_53	fgenesh1_pg.53__99	464142	469639	None	19484	1207	168662	No_constitutive_exon_found_in_species
TTTCCTAACCCAATACTTTTCCTCCTCTTCCTTATGTCCATCGGGGGCAGGT	514338	514398	514288	514340	1	scaffold_53	fgenesh1_pg.53__106	512369	517015	None	19484	1207	168662	No_constitutive_exon_found_in_species
GTGTGTGTGTGTGTGTGTGTGTTTCCTTATTATCTATGCTGGGCGCGTAGAA	525840	526048	525790	525842	1	scaffold_53	fgenesh1_pg.53__108	521045	531419	None	19484	1207	168662	No_constitutive_exon_found_in_species
AGATTTTCCTGTTTATTTTACCCCCCCCCCCCCCCCCCTCCCATGGGAAGAT	548900	548940	548990	548938	-1	scaffold_53	fgenesh1_pg.53__111	544405	549541	None	19484	1207	168662	No_constitutive_exon_found_in_species
CTGTGCTTCTCAGTTCTAACGGTGCACGTACTGATGGGCTTGATAAATAGGT	606480	606759	606430	606482	1	scaffold_53	fgenesh1_pg.53__121	606229	607776	None	19484	1207	168662	No_constitutive_exon_found_in_species
CTCCTCCTCCTCCTCCTAATTCCTCTCCCCCCACACCTCTCGACGGGCAGAG	636287	636406	636456	636404	-1	scaffold_53	estExt_fgenesh1_pg.C_530127	634495	638610	None	19484	1207	168662	No_constitutive_exon_found_in_species
CTCCCTATGATGATAGTGATAATGATGATGGTTATTCTGGGAAATATTAGGC	686496	686601	686651	686599	-1	scaffold_53	fgenesh1_pg.53__135	686103	689294	None	19484	1207	168662	No_constitutive_exon_found_in_species
TCCAGGGAATGGAGACTGCTTGAAAGTGATCCTCATGCTTGGGAAACAAGCC	240113	241138	240063	240115	1	scaffold_54	fgenesh1_pg.54__48	238837	241999	None	19484	1207	168662	No_constitutive_exon_found_in_species
CATTATCATCGTTGCCATCATCACTGTGATATGTTGGGATAAAATCAAAGGC	335469	335541	335419	335471	1	scaffold_54	fgenesh1_pg.54__66	334745	337221	None	19484	1207	168662	No_constitutive_exon_found_in_species
ATGTAAAACCCTCCTCAACTGAGTCTCTTAACCGCGCCTTCATGCGGGAGGA	115802	115864	115752	115804	1	scaffold_58	fgenesh1_pg.58__18	113053	118503	None	19484	1207	168662	No_constitutive_exon_found_in_species
GCTGTGTATCGTTCCATGACAACTGCGGCCGGACAAACTTGGGACACTAGTT	148125	148147	148197	148145	-1	scaffold_58	estExt_fgenesh1_pg.C_580022	145031	148716	None	19484	1207	168662	No_constitutive_exon_found_in_species
AGAACCTCTCCTCTCTCACGCCAGCGCTTTGCCGTTTGTGGGTATGAAAGGT	152235	152340	152185	152237	1	scaffold_58	fgenesh1_pg.58__24	149192	152340	None	19484	1207	168662	No_constitutive_exon_found_in_species
TGCTCCTCCCCCCCCCTCTCTCGACGCATTTGGCTGTTGGGGTTATAAAGGC	168716	168793	168666	168718	1	scaffold_58	fgenesh1_pg.58__28	165526	171900	None	19484	1207	168662	No_constitutive_exon_found_in_species
TTTTAAAATGCATGAATATGCGTGAATCCGGCGTGATCATGGTGGGTTAGGT	334237	334314	334364	334312	-1	scaffold_58	aug1.58_g15491	334237	338085	None	19484	1207	168662	No_constitutive_exon_found_in_species
TTCGCCATTTTGTGAGTGTGTTGGAATACTTTGCTGCTTTGGGTGGTCAGGC	374406	374496	374546	374494	-1	scaffold_58	fgenesh1_pg.58__65	373253	379280	None	19484	1207	168662	No_constitutive_exon_found_in_species
AATGCCAAGTTTATTCATTTGTTCAGGCTAATCGTTATGTTAATGGGCAGGC	602238	602332	602188	602240	1	scaffold_58	fgenesh1_pg.58__108	597687	603033	None	19484	1207	168662	No_constitutive_exon_found_in_species
ACCAAAAGCGGAAGAATCAGACCAATGATGCAAAAAAAAGGGGAAGCAAGAA	29360	29453	29503	29451	-1	scaffold_59	gw1.59.27.1	28455	29981	None	19484	1207	168662	No_constitutive_exon_found_in_species
CGTTGAATTCTCTTGTGATCATCATCGTCATTATGGTTTCGGGAAAACAGGT	51320	51382	51270	51322	1	scaffold_59	estExt_fgenesh1_pg.C_590010	41502	57396	None	19484	1207	168662	No_constitutive_exon_found_in_species
TGTCCTTCTTCTTCATTTCTTGTTTATCATCATCCATATTGGGAGAATAGGT	106845	106925	106795	106847	1	scaffold_59	e_gw1.59.18.1	105403	108080	None	19484	1207	168662	No_constitutive_exon_found_in_species
TAAGACTGTGCCAAGCATCTTGTCATAAATTTCAACTTTTGAATGGGCAGGT	184263	184410	184460	184408	-1	scaffold_59	estExt_fgenesh1_pg.C_590032	180048	185562	None	19484	1207	168662	No_constitutive_exon_found_in_species
GAATATGTGAAATGTGGGAGGATTGACCGACATGTATGGCGATGGGCTAGGT	219371	219503	219553	219501	-1	scaffold_59	estExt_fgenesh1_pg.C_590040	218028	219884	None	19484	1207	168662	No_constitutive_exon_found_in_species
ATATAGCACGAAATGTAATAAAATGGATAAATACCCTTCTCCGGGAACAGAT	274749	274847	274699	274751	1	scaffold_59	estExt_fgenesh1_pg.C_590056	272179	276693	None	19484	1207	168662	No_constitutive_exon_found_in_species
AGGATACTTCTACTAATGGCTGCTCTGAGGAGGAGGAAAGGGAGGGGGAGGA	412782	412856	412732	412784	1	scaffold_59	gw1.59.4.1	409224	415895	None	19484	1207	168662	No_constitutive_exon_found_in_species
AAATTGCTCGCTCCCCTTTTTCTCTCTTTCTGGTCGGGTTGATGTTGAAGAT	475176	475287	475126	475178	1	scaffold_59	aug1.59_g15684	472910	476276	None	19484	1207	168662	No_constitutive_exon_found_in_species
ATCTATATCGTTGTGTAACACTTCTGGGTTTTGGTCTTTCAAATGGGAAGAT	505644	505704	505754	505702	-1	scaffold_59	aug1.59_g15689	505370	508751	None	19484	1207	168662	No_constitutive_exon_found_in_species
ATCTTTTGGATGGTCAATTCTTAAGTTGTCAATATTGTGGGAAAATTCAGGC	595317	595368	595267	595319	1	scaffold_59	aug1.59_g15705	594790	603698	None	19484	1207	168662	No_constitutive_exon_found_in_species
GCTCATAATGCTACTACCTATCACTTACTGATGCTGCTGCATGGGAATAGGA	33943	34006	34056	34004	-1	scaffold_64	fgenesh1_pg.64__6	32704	39324	None	19484	1207	168662	No_constitutive_exon_found_in_species
ACCGCCATCTTATCTTATCCTGGCTGTTTCCATTGAATTTGGGTTCAAAGGG	134292	134493	134242	134294	1	scaffold_64	fgenesh1_pg.64__17	132826	139751	None	19484	1207	168662	No_constitutive_exon_found_in_species
AGATTCCTTCTTCCTATCTCTGACTCTGTATTATTTTTCTGGGTGCGCAGAT	143950	144009	143900	143952	1	scaffold_64	aug1.64_g16344	142574	152827	None	19484	1207	168662	No_constitutive_exon_found_in_species
GCGGGATATAACCCCCCCCCCCCCCCTCCCCTCCTGGGACGACGATGTAGGT	203863	204916	203813	203865	1	scaffold_64	estExt_fgenesh1_pg.C_640027	200680	206941	None	19484	1207	168662	No_constitutive_exon_found_in_species
CTCCTCCTCAAAACAATAAATATGTTCCAATTCGTTGCAATGGGGCACAGGC	225175	225260	225125	225177	1	scaffold_64	aug1.64_g16360	224637	225753	None	19484	1207	168662	No_constitutive_exon_found_in_species
CGGAGAGGAATGTAGAGTGTCGTTATTTCTGATTTGATGTGGGGATTTAGAC	281476	281561	281611	281559	-1	scaffold_64	aug1.64_g16370	281102	282777	None	19484	1207	168662	No_constitutive_exon_found_in_species
CGTGTAATGATTACTAACCTCTGTCGCGCACAACGCCTGTGGGGATGCAGGC	359715	359869	359665	359717	1	scaffold_64	aug1.64_g16384	356586	360042	None	19484	1207	168662	No_constitutive_exon_found_in_species
AAGGTCGTCTGACAGCAGCACTTCTTTATGTGTGCTTTGTTGGGTGACAGAT	389321	389382	389271	389323	1	scaffold_64	estExt_fgenesh1_pg.C_640057	379503	390960	None	19484	1207	168662	No_constitutive_exon_found_in_species
CGTAATGCATTGGTTTATCTGGAACAAATGATCTTGGGGAAACAATGAAGAC	432761	432858	432908	432856	-1	scaffold_64	fgenesh1_pg.64__68	431880	435067	None	19484	1207	168662	No_constitutive_exon_found_in_species
TCCTGTTACGCAGCGGAAGTAATAGCGTTCTTTTTTGGGTAAAATGCCAGGC	450571	450659	450709	450657	-1	scaffold_64	aug1.64_g16402	448123	453728	None	19484	1207	168662	No_constitutive_exon_found_in_species
GGTTACTGCTCATGCACTGCAGTTTGTGGGACGATGTGTTGTGGGATAAGAG	449938	450098	450148	450096	-1	scaffold_64	aug1.64_g16402	448123	453728	None	19484	1207	168662	No_constitutive_exon_found_in_species
TGATCGTAGTTAATGGTCGGCGTTGTTTGTGCGTGCGTGGGTGGCAATAGCT	549278	549372	549422	549370	-1	scaffold_64	fgenesh1_pg.64__86	545028	551313	None	19484	1207	168662	No_constitutive_exon_found_in_species
CATCTCATGTCCAAATGAAAGATAAACAATGTACAATTTGGGAACAAAAGGG	604060	604160	604210	604158	-1	scaffold_64	estExt_Genewise1Plus.C_640047	603833	606064	None	19484	1207	168662	No_constitutive_exon_found_in_species
ATTCACAACTTCCAATAATAATTGCCCATGTTTTATTATGTCGGGAGTAGAG	614996	615307	615357	615305	-1	scaffold_64	aug1.64_g16432	613499	620593	None	19484	1207	168662	No_constitutive_exon_found_in_species
AGTTTAATATGTATACATACATACATACCATGGGGGGGGAACAAATGCAGGA	45854	45919	45804	45856	1	scaffold_61	aug1.61_g15886	45373	53591	None	19484	1207	168662	No_constitutive_exon_found_in_species
ATTGTTTTTTAAACTGAATGTTGTACTGTTGTTCTGCAGGCATTGGGGAGGG	63447	63484	63397	63449	1	scaffold_61	fgenesh1_pm.61__1	62713	67513	None	19484	1207	168662	No_constitutive_exon_found_in_species
ATGTCCGCGCGCGCGTGTGCCTGTGTGTGTGTTTGAATTTGGGTTGACAGCT	133038	133107	133157	133105	-1	scaffold_61	e_gw1.61.4.1	126979	134793	None	19484	1207	168662	No_constitutive_exon_found_in_species
TTTCTCTTCCTCCTACGAGCGTAATTGCGTTGTTATTCCATTGGGGAAAGGT	195643	195751	195593	195645	1	scaffold_61	aug1.61_g15915	194507	197816	None	19484	1207	168662	No_constitutive_exon_found_in_species
AAAACGTCCAATTGACGCGTGCTCTGGGGGGGTGGTGGTGGTGGGGGCAGGT	213201	213292	213342	213290	-1	scaffold_61	estExt_Genewise1.C_610033	210863	215226	None	19484	1207	168662	No_constitutive_exon_found_in_species
TTTTCGCCTCAATCATCAACGTTTGAACTGAAAATGTTTGAAATGGGAAGGG	235430	235524	235574	235522	-1	scaffold_61	fgenesh1_pg.61__46	232544	236436	None	19484	1207	168662	No_constitutive_exon_found_in_species
AACCCAGCTACTCTTACAAACCCTTTACCTTTATGTTTCTGGGCATATAGAT	591912	591973	591862	591914	1	scaffold_61	fgenesh1_pg.61__115	591277	597061	None	19484	1207	168662	No_constitutive_exon_found_in_species
AAGTACAGCACTGCAGGTGGCCATAAAAACGAATACGGCACAAGGGTAAGCG	47898	48559	47848	47900	1	scaffold_62	estExt_Genewise1.C_620014	44857	59276	None	19484	1207	168662	No_constitutive_exon_found_in_species
CAGTCCTGCTACTGTAACATCATCATCATCATCATCATCTACTGGGAGAGGT	90837	90949	90999	90947	-1	scaffold_62	fgenesh1_pg.62__15	86724	95732	None	19484	1207	168662	No_constitutive_exon_found_in_species
AAGCCATTTATAGTCATCACTTATTCTTGTGTACTCCTCTGTGGGTGTAGGA	101579	101699	101749	101697	-1	scaffold_62	e_gw1.62.46.1	101295	102392	None	19484	1207	168662	No_constitutive_exon_found_in_species
GTTCCTTTGACACACTTTGGTTTCTATGCAGGTTACAAAGGGAAGGATAGAG	214388	214441	214338	214390	1	scaffold_62	e_gw1.62.5.1	210237	216491	None	19484	1207	168662	No_constitutive_exon_found_in_species
TCTGTGCGCCTATGTGTGTGTGTGTGTGTGTGTGTGTGTGGGTAATGCAGGC	356571	356608	356658	356606	-1	scaffold_62	fgenesh1_pg.62__70	350497	361554	None	19484	1207	168662	No_constitutive_exon_found_in_species
GTTAGTACATGCCAAATGATCGATAGTATTATGCATACTACGGGGTGCAGAT	352646	352944	352994	352942	-1	scaffold_62	fgenesh1_pg.62__70	350497	361554	None	19484	1207	168662	No_constitutive_exon_found_in_species
ACTTCGGCCCACTATAATTTACTTTTGCATTATTTCTCTCGATTGGGTAGTG	566850	566895	566800	566852	1	scaffold_62	aug1.62_g16158	565894	572145	None	19484	1207	168662	No_constitutive_exon_found_in_species
ATATATACATATATACATGTATATATGTGTGTGCGTGTGAAATGGGTTAGTC	594175	594337	594125	594177	1	scaffold_62	fgenesh1_pg.62__123	593013	594337	None	19484	1207	168662	No_constitutive_exon_found_in_species
GCTGTTTCGCCATTTGCTGCTATTATGTTCCCCGATGTTGCGGGACTAAGGG	154201	154302	154151	154203	1	scaffold_63	aug1.63_g16212	152484	155249	None	19484	1207	168662	No_constitutive_exon_found_in_species
ATTTGTGCTGCTGCTGCTGTTTACAACACTGTATACTACCCGGGAAATAGAT	174191	174231	174281	174229	-1	scaffold_63	estExt_fgenesh1_pg.C_630034	171446	176547	None	19484	1207	168662	No_constitutive_exon_found_in_species
GGGGAGAGGGCGCACGGTTGGTGTAAACCGATACTCTATCCATTGGGAAGAG	278623	278663	278713	278661	-1	scaffold_63	fgenesh1_pg.63__51	276250	279000	None	19484	1207	168662	No_constitutive_exon_found_in_species
ATGGCTTACTGCTTCTAAAAAGCCCCGCTTCCCGTACTTCGACTGGGCAGAC	337068	337572	337622	337570	-1	scaffold_63	aug1.63_g16258	337068	337963	None	19484	1207	168662	No_constitutive_exon_found_in_species
GTTTTGTGATGATAAAAAACTTGTTTTTTTTTTACGCGGCGGGGGTCCAGGC	343008	343049	343099	343047	-1	scaffold_63	estExt_fgenesh1_pg.C_630062	341403	344305	None	19484	1207	168662	No_constitutive_exon_found_in_species
TCAAATATATACTCCACGAACGTTCTTATTAAAGTTATATATTGGGACAGGT	364847	364937	364987	364935	-1	scaffold_63	aug1.63_g16261	358277	367061	None	19484	1207	168662	No_constitutive_exon_found_in_species
TTTCACCAATTCACCAACGTACGCTTTCAAACCGACAACACGGGAACCAGGT	359640	359687	359737	359685	-1	scaffold_63	aug1.63_g16261	358277	367061	None	19484	1207	168662	No_constitutive_exon_found_in_species
GTTTCGAAAATATAATTTTTTACGTGTTCAAGTTTTTGGTGATGGGTTAGGC	469851	469888	469938	469886	-1	scaffold_63	aug1.63_g16280	465951	471305	None	19484	1207	168662	No_constitutive_exon_found_in_species
TTCCTGCTAATCATCTACTGTCTTCATTGTCTTTATGCTCTGGGAAAAAGGC	505113	505216	505266	505214	-1	scaffold_63	estExt_fgenesh1_pg.C_630093	502705	514971	None	19484	1207	168662	No_constitutive_exon_found_in_species
CCCTTTCTCCCCCCCCCCCCCCCCCCCCTTTCCACAAACTTGGGTAGTAGGG	542083	542157	542207	542155	-1	scaffold_63	estExt_fgenesh1_pg.C_630098	536317	546623	None	19484	1207	168662	No_constitutive_exon_found_in_species
TCCTCATCATCCTCATCATCTTCTTATCATCATCATCATCTTGTGGGGAGGG	633897	633951	634001	633949	-1	scaffold_63	fgenesh1_pg.63__112	632023	642455	None	19484	1207	168662	No_constitutive_exon_found_in_species
AGGTGTTGTCTAAATTTGGATTTTTCAATGAGGAGTTACAATGGGATCAGGT	176183	176294	176133	176185	1	scaffold_60	estExt_fgenesh1_pg.C_600035	174698	176757	None	19484	1207	168662	No_constitutive_exon_found_in_species
GTGTGTGTGTGTGTGCGTGTGCGTGTGTGTTTGCCCATGCCGGGTGGCAGAT	346909	346968	346859	346911	1	scaffold_60	fgenesh1_pg.60__61	343684	350377	None	19484	1207	168662	No_constitutive_exon_found_in_species
GCTATGCTTGCTTGTTACCTAAATATTTTCCCCCTCCCGGGCGGGATTAGGT	367033	367261	367311	367259	-1	scaffold_60	estExt_fgenesh1_pg.C_600065	366388	368179	None	19484	1207	168662	No_constitutive_exon_found_in_species
GTTTCTGTGTGTGTGTTTGTTTCTCATCATGGATCGGCCGGGGCGACCAGAT	370196	370455	370505	370453	-1	scaffold_60	estExt_fgenesh1_pg.C_600067	370196	376208	None	19484	1207	168662	No_constitutive_exon_found_in_species
TTCTTTCCGTCAGTCCCTTTTTTTGCCTTTTTTATTTTGGTTGGGAGCAGGT	423497	423923	423447	423499	1	scaffold_60	aug1.60_g15820	423132	423923	None	19484	1207	168662	No_constitutive_exon_found_in_species
CGATGGTGGTGATGATAGTAATGATGTTGTGTTAACATGAAATTGGGTAGGT	610477	610606	610656	610604	-1	scaffold_60	aug1.60_g15862	610176	614010	None	19484	1207	168662	No_constitutive_exon_found_in_species
GACCCTCTGCTAGCTACACGTTGAGCGCAAACATGTCTTGGTATGGGTAGAT	647455	647527	647577	647525	-1	scaffold_60	aug1.60_g15873	646595	649145	None	19484	1207	168662	No_constitutive_exon_found_in_species
AGTAAATGGAGGAGGAGGAGGAGGAGGAGGAGGAGGAGGAGGAGGGGGAGGG	13221	13955	13171	13223	1	scaffold_65	e_gw1.65.18.1	11990	13955	None	19484	1207	168662	No_constitutive_exon_found_in_species
CCCCTCTTGTTTCTCTGCTTTAGTCATTGCTTCTTCCTTTTATGGGATAGGG	70795	70858	70908	70856	-1	scaffold_65	estExt_fgenesh1_pg.C_650015	69642	76118	None	19484	1207	168662	No_constitutive_exon_found_in_species
TCTGATGAAGTATTCTGATTGGAATTAAGTATTCTTGTTGGGATGATTAGGA	77918	77998	77868	77920	1	scaffold_65	aug1.65_g16453	76803	78742	None	19484	1207	168662	No_constitutive_exon_found_in_species
GGACAACGATGATGATGATGATGATGATGATGATGATACTGAATGGGTAGGT	87284	87373	87234	87286	1	scaffold_65	aug1.65_g16454	80180	87933	None	19484	1207	168662	No_constitutive_exon_found_in_species
ATCCCATGAACAACCCATATGGACTAGGGGGGGGGCTGGGAGGAAATCAGAT	166989	167649	166939	166991	1	scaffold_65	gw1.65.41.1	166122	167649	None	19484	1207	168662	No_constitutive_exon_found_in_species
CTCCCCCTCCCTCCTCCCCACCGAACACCTCGTAAATTTCAGGGACCCAGCC	207600	207681	207550	207602	1	scaffold_65	e_gw1.65.28.1	206574	209710	None	19484	1207	168662	No_constitutive_exon_found_in_species
ATAGCTGCTATCGTCGTCGTCGTCGTCATCAACATCATCAGGGGGGCAAGGT	207898	208122	207848	207900	1	scaffold_65	e_gw1.65.28.1	206574	209710	None	19484	1207	168662	No_constitutive_exon_found_in_species
AATGAAACGAGAAAATTCATTGAGAGTAATTATCTTTTTGTGGGATACAGAT	228945	232906	232956	232904	-1	scaffold_65	fgenesh1_pg.65__48	227331	233633	None	19484	1207	168662	No_constitutive_exon_found_in_species
CAACGCTGGGTATGCCCCACTTACGGTCAATCTACCTGTGGGTGATAAAGGG	432947	433345	432897	432949	1	scaffold_65	gw1.65.2.1	429169	433345	None	19484	1207	168662	No_constitutive_exon_found_in_species
GGCCCCAGGGGGGAAGGCCGTTTTGCTTCTTTTTTTTTTTGGGCCGGCAGTT	608086	608140	608036	608088	1	scaffold_65	fgenesh1_pg.65__132	605708	608314	None	19484	1207	168662	No_constitutive_exon_found_in_species
CGCCCTGGTCAGAAGAACCAACAATCGCGCCTTCTCGGGGACGACAACAGAA	633617	633679	633567	633619	1	scaffold_65	estExt_fgenesh1_pm.C_650013	633520	638073	None	19484	1207	168662	No_constitutive_exon_found_in_species
AAGCAGGAGGTTCGGTGGCAGCGGCGGCTCATCAAACATCTGTGGGAAAGGT	642672	642896	642946	642894	-1	scaffold_65	fgenesh1_pg.65__141	638817	645107	None	19484	1207	168662	No_constitutive_exon_found_in_species
ACCGCAGAATTACCCATCAAGGTATTTATAATAGCATCAACACCGGGAAGCG	11427	11691	11377	11429	1	scaffold_66	estExt_Genewise1Plus.C_660001	10186	11691	None	19484	1207	168662	No_constitutive_exon_found_in_species
CCACGCCGTCCCCTCAATAAGAGGTGAACATTTTGAATAATTGGGAACAGGT	137234	137295	137184	137236	1	scaffold_66	aug1.66_g16632	136086	139084	None	19484	1207	168662	No_constitutive_exon_found_in_species
ATCGGAATATGCGCTCAATTGAAGGCAATCACCGTGTTTTGGGCATGCAGGT	332455	332533	332405	332457	1	scaffold_66	aug1.66_g16680	332256	332821	None	19484	1207	168662	No_constitutive_exon_found_in_species
CGATACGGCCGATGTAATATTGTTCAATCGTGGCGGAAGTGGAGGGCGAGCA	339711	339883	339661	339713	1	scaffold_66	gw1.66.18.1	339215	340893	None	19484	1207	168662	No_constitutive_exon_found_in_species
CTTAACATGTTTGGTCGCTCACTAGTGTTTGATTTTTTGGGGTCAAAAAGGT	414873	415022	415072	415020	-1	scaffold_66	estExt_fgenesh1_pg.C_660083	406414	417662	None	19484	1207	168662	No_constitutive_exon_found_in_species
GCAATATCTCCGTTAATTCTGACGACCGCTGTCTTTTTTGGGGGGCTCAGGC	524254	524493	524543	524491	-1	scaffold_66	fgenesh1_pg.66__109	522846	525484	None	19484	1207	168662	No_constitutive_exon_found_in_species
ACGCAGCTACCACTCCTTCAACCTAGTTTGGATTTCGCAACGGTGGGCAGGT	601140	601201	601090	601142	1	scaffold_66	aug1.66_g16742	597463	603670	None	19484	1207	168662	No_constitutive_exon_found_in_species
CCTACTCCTCTTCTTTTGTTTGTTTGTTGGGGTGGGGGGCAATAAATAAGGA	66308	66336	66258	66310	1	scaffold_70	estExt_fgenesh1_pg.C_700009	59212	69292	None	19484	1207	168662	No_constitutive_exon_found_in_species
ATAAAAGGATTTACTAAATTTGAAATTCTATGATCTATTAAACGGGTCAGTT	110110	110141	110191	110139	-1	scaffold_70	estExt_fgenesh1_pg.C_700018	106044	112816	None	19484	1207	168662	No_constitutive_exon_found_in_species
TGCTGACTGAAACTTCTTTTTGATATGCGAATATGATAACTGGGGTGCAGAC	166321	166696	166746	166694	-1	scaffold_70	estExt_fgenesh1_pg.C_700032	166321	167744	None	19484	1207	168662	No_constitutive_exon_found_in_species
CTTCATTGTTTGCTGTATCATGTGTCTTTACTCTTCTATGCTGGGAATAGGT	312099	312153	312049	312101	1	scaffold_70	aug1.70_g17172	308125	315422	None	19484	1207	168662	No_constitutive_exon_found_in_species
GCTTCTGGTTTCATTTGGTTCATATACTCTCATCTTGGGGGTGATGATAGAC	359303	359585	359253	359305	1	scaffold_70	estExt_fgenesh1_pg.C_700070	359113	373962	None	19484	1207	168662	No_constitutive_exon_found_in_species
ATAATTTATCTAATTTCGCAACAATGCCATGGGGTGGGTTGTGTGAGCAGGC	430804	430910	430960	430908	-1	scaffold_70	fgenesh1_pg.70__85	428304	431551	None	19484	1207	168662	No_constitutive_exon_found_in_species
GTATATTATATATATATATATATATATATATATATATGAAAATATGGGAGGG	536042	536163	535992	536044	1	scaffold_70	fgenesh1_pg.70__104	531975	537207	None	19484	1207	168662	No_constitutive_exon_found_in_species
CATGCGCGCACAAGAACTAACGTGCTTTCTCTGGTGTTGGCGGGGTATAGAA	577087	577133	577183	577131	-1	scaffold_70	aug1.70_g17232	573198	578842	None	19484	1207	168662	No_constitutive_exon_found_in_species
ATCTCGTGCCGAACAAATCATTGGAAAAAGTTGTATGACGATGGGAGAAGCC	16720	16832	16882	16830	-1	scaffold_68	aug1.68_g16896	16508	20406	None	19484	1207	168662	No_constitutive_exon_found_in_species
TTGTTCAAGACGATAAAGATGCTAATTATTATGATTCGTTTTGGGAACAGGT	52379	52516	52566	52514	-1	scaffold_68	aug1.68_g16903	52379	58932	None	19484	1207	168662	No_constitutive_exon_found_in_species
ATCGTTTCCTTTGAGCATAATTGACACCTCGCTTGGATGTGGGTGGTTAGAA	103854	103891	103804	103856	1	scaffold_68	estExt_fgenesh1_pg.C_680017	102169	125760	None	19484	1207	168662	No_constitutive_exon_found_in_species
CTGTTGTAGTAGAGAAGCTTGATGTATACCGCATTGGTTGGGGTGTGTAGAT	141738	141809	141859	141807	-1	scaffold_68	fgenesh1_pg.68__19	131871	145859	None	19484	1207	168662	No_constitutive_exon_found_in_species
GCAACAAGCATAAGAAAGAGGAGAAGTCACCAGAAGAGGCGGGAGAGAAGGA	333538	333685	333488	333540	1	scaffold_68	gw1.68.67.1	330535	334175	None	19484	1207	168662	No_constitutive_exon_found_in_species
ATGTGTTTTTCTGGTAAGCTTACGCATGCACGTACATGCGGGGGTGTTAGGA	462276	462373	462226	462278	1	scaffold_68	fgenesh1_pg.68__66	460982	468778	None	19484	1207	168662	No_constitutive_exon_found_in_species
CAATGTTATCTTATGTCATTACCATTATCGTATATATGTCGTGGGTGCAGAT	160628	160681	160731	160679	-1	scaffold_67	fgenesh1_pg.67__36	158579	163245	None	19484	1207	168662	No_constitutive_exon_found_in_species
GCTTGTGTATAATTATTGTTGTTTTTTATGTTGTATATGTATGGGTGTAGGC	230788	230987	230738	230790	1	scaffold_67	aug1.67_g16803	229403	231574	None	19484	1207	168662	No_constitutive_exon_found_in_species
TGATCATAGCAAAACCAAAACTGATTCTCGCATTGTTATTCCTGAGGGAGTT	269622	269957	269572	269624	1	scaffold_67	e_gw1.67.28.1	268381	269957	None	19484	1207	168662	No_constitutive_exon_found_in_species
TATACCCAACAACGCCCTTCCCTCTTATTTGCCCCAATCTGGGCAATCAGGC	334660	334881	334610	334662	1	scaffold_67	fgenesh1_pg.67__80	327767	338623	None	19484	1207	168662	No_constitutive_exon_found_in_species
GCCCTTCGTGCTCCCTCCCCCCTCCCCCTGAATTTGGGTTGATTGACAAGGG	341153	341238	341103	341155	1	scaffold_67	aug1.67_g16834	340950	345089	None	19484	1207	168662	No_constitutive_exon_found_in_species
GCTATGTGAATAAACAACCCGGGACATACTATGTGTTGAATGGTGGGCAGGT	435490	435556	435440	435492	1	scaffold_67	estExt_fgenesh1_pg.C_670101	435059	437750	None	19484	1207	168662	No_constitutive_exon_found_in_species
GGTCATCATCATTCCAACGACTTATCGGAGCGGAGCAAGAGGAGAGGGAGGC	488978	489117	489167	489115	-1	scaffold_67	e_gw1.67.20.1	488187	490577	None	19484	1207	168662	No_constitutive_exon_found_in_species
GATACTGCATTTGTCTACCTAATAATAATCTAATTGGGACATGGATGTAGGT	521420	521452	521370	521422	1	scaffold_67	fgenesh1_pg.67__122	519856	522582	None	19484	1207	168662	No_constitutive_exon_found_in_species
GAGAAATTGATTCACGGCAAACAATTCTCTTCTACTGTAATGTTGGGAAGGA	545226	545357	545176	545228	1	scaffold_67	aug1.67_g16883	543585	546068	None	19484	1207	168662	No_constitutive_exon_found_in_species
GATTCGGCGACTCGTAGAACCCCACGCCTTCATACATGTTGGGTACATAGCT	242274	242391	242224	242276	1	scaffold_69	fgenesh1_pg.69__39	235336	244490	None	19484	1207	168662	No_constitutive_exon_found_in_species
GTCCGGGTATGAATATCGCTGTTTTTTGTTGTTGTGGGATGATGCGGCAGGT	273628	273661	273578	273630	1	scaffold_69	fgenesh1_kg.69__12__7450_1_CFAO_EXTA	273095	275095	None	19484	1207	168662	No_constitutive_exon_found_in_species
GCGAGATTTCTGTTTTTTTTGACGTTGATACCATTGGCTGCATGGGATAGGA	324949	324982	324899	324951	1	scaffold_69	aug1.69_g17068	323937	326350	None	19484	1207	168662	No_constitutive_exon_found_in_species
GGTATTGCACCAATATTACATATTGACGCGTTTAAAAAAAATGTGGGCAGTC	339129	339249	339299	339247	-1	scaffold_69	aug1.69_g17070	339129	339968	None	19484	1207	168662	No_constitutive_exon_found_in_species
GTTCGGTACTGTAATTCTGCATTAATGTTGGCAATAATGTTGATGGGCAGAT	431558	431624	431674	431622	-1	scaffold_69	fgenesh1_pg.69__67	431558	435515	None	19484	1207	168662	No_constitutive_exon_found_in_species
GTCTCTCTGCTATTTTTGTTATTATGTATTCTGAATCATGATGGGCAAAGGA	491797	491890	491940	491888	-1	scaffold_69	fgenesh1_pg.69__75	484446	507363	None	19484	1207	168662	No_constitutive_exon_found_in_species
TTCGTAGATAACCTTTTGATTATTTGTTTGGGTATTTGGTTGGGGCAAAGCA	70170	70248	70298	70246	-1	scaffold_71	estExt_Genewise1.C_710017	67678	70557	None	19484	1207	168662	No_constitutive_exon_found_in_species
TTAAGGTATCACTTTTTATTTTCCAGCTCCAGAATGGGACCGCAAGCGAGTC	150653	150772	150603	150655	1	scaffold_71	gw1.71.63.1	150442	150772	None	19484	1207	168662	No_constitutive_exon_found_in_species
ACATACCCGCATTTCCTAAGTAATATGACTTTTGGGGGGCATAACAACAGGG	262624	262705	262574	262626	1	scaffold_71	estExt_fgenesh1_pg.C_710052	259315	263128	None	19484	1207	168662	No_constitutive_exon_found_in_species
ATTTGTATGATTTAAGGTTGAATGTTTCATGAATATATTTGATGGGCAAGTT	496366	496413	496463	496411	-1	scaffold_71	estExt_fgenesh1_pg.C_710095	492933	497645	None	19484	1207	168662	No_constitutive_exon_found_in_species
TCACAAACGTCAATCGATTCCATTTCATATTCATATTCGCCTGGGCAAAGTT	39873	39899	39823	39875	1	scaffold_72	aug1.72_g17366	36996	41205	None	19484	1207	168662	No_constitutive_exon_found_in_species
CGTCTTCCACTATGCTTAGTCTCTCACTCGGTATATAATTTGTGGGGCAGAA	138680	138735	138785	138733	-1	scaffold_72	fgenesh1_pg.72__30	137633	140287	None	19484	1207	168662	No_constitutive_exon_found_in_species
CATCGTAACAAAAATATGCTTACTCTTCATTATGGTTGGGACTGAAACAGGT	177398	177491	177541	177489	-1	scaffold_72	estExt_fgenesh1_pg.C_720035	173786	178778	None	19484	1207	168662	No_constitutive_exon_found_in_species
CATTACAAGGCCCATAATATTATGTGTGATATATGCCTGTGTGTGGGTAGGA	266173	266286	266336	266284	-1	scaffold_72	fgenesh1_pg.72__54	252297	273380	None	19484	1207	168662	No_constitutive_exon_found_in_species
TTTTCCATCGTTTGGCCGTTCTCCCATCAGCATTAGCCGCGGGTGCTGAGGC	257794	257982	258032	257980	-1	scaffold_72	fgenesh1_pg.72__54	252297	273380	None	19484	1207	168662	No_constitutive_exon_found_in_species
TCTCGTCGGTAGCTAATCCACCATCGTTTGGCTTCTTGTTGTGGGCACAGGT	254615	254765	254815	254763	-1	scaffold_72	fgenesh1_pg.72__54	252297	273380	None	19484	1207	168662	No_constitutive_exon_found_in_species
ATTGATTGATTAACTGATTATTCTCCCCTTTGTATTCATTGGGATAATAGGC	338744	338787	338694	338746	1	scaffold_72	estExt_fgenesh1_pg.C_720069	336492	344809	None	19484	1207	168662	No_constitutive_exon_found_in_species
CACCACCATTTAGATTAAGAAAGATCGTTTCTCCTGGGTGAAACGCTAAGGT	356386	356507	356336	356388	1	scaffold_72	aug1.72_g17436	355037	361062	None	19484	1207	168662	No_constitutive_exon_found_in_species
ACGTGTAATCTTCGTAAAATGTGATGTTCATTTGAAAATGGGCGATACAGAC	370805	370860	370755	370807	1	scaffold_72	estExt_fgenesh1_pg.C_720075	370725	372612	None	19484	1207	168662	No_constitutive_exon_found_in_species
CTCCTCTCCATCTGATGCACACTACTGCCTTTATTGGGTTGGCGACATAGTA	443034	443095	443145	443093	-1	scaffold_72	estExt_fgenesh1_pg.C_720088	441529	444383	None	19484	1207	168662	No_constitutive_exon_found_in_species
TCTTACCTGATGTGGGATGGGATGATAATTAATTATGGGTGGGGAATTAGAA	479152	479181	479102	479154	1	scaffold_72	aug1.72_g17464	478912	480414	None	19484	1207	168662	No_constitutive_exon_found_in_species
TTGAATTGACCAGAACAGCTTTCCTTGTTGCTTTGTTGTGGGAATGCAAGGT	555845	555916	555795	555847	1	scaffold_72	estExt_Genewise1Plus.C_720085	555094	557605	None	19484	1207	168662	No_constitutive_exon_found_in_species
CAGTTTTACTCATTGGCGTGCATTTCTGTGTGTGCTGTTTGTGCGGGAAGGA	24808	24876	24758	24810	1	scaffold_73	fgenesh1_pg.73__5	20862	26665	None	19484	1207	168662	No_constitutive_exon_found_in_species
TGTGTGTGTGTGTGTGCGTGTGTGTGTGTGATTATTGTGTGTGCGGGTAGAT	42138	42194	42088	42140	1	scaffold_73	aug1.73_g17488	39513	47796	None	19484	1207	168662	No_constitutive_exon_found_in_species
ATATATATATATATATATATATATATACATAAATTATATTTGGGCAACAGTT	66339	66494	66544	66492	-1	scaffold_73	estExt_fgenesh1_pg.C_730014	65272	72219	None	19484	1207	168662	No_constitutive_exon_found_in_species
CATCATCATCATCATCATCATCATCATCATATGTGTGATCATGGGAGCAGGT	151507	151580	151630	151578	-1	scaffold_73	aug1.73_g17509	149148	151803	None	19484	1207	168662	No_constitutive_exon_found_in_species
GGTGCTGCTGTAGATAACCCTTTACTGCGGAATGATAATAATACGGGTAGGT	283340	283395	283445	283393	-1	scaffold_73	fgenesh1_pg.73__61	281648	284191	None	19484	1207	168662	No_constitutive_exon_found_in_species
TGCTCCGGGGTCTTCCTCTTCCTGTGCATCGAAGTTCAGTGGGCATGGAGTG	287254	287796	287846	287794	-1	scaffold_73	fgenesh1_pm.73__13	286846	289394	None	19484	1207	168662	No_constitutive_exon_found_in_species
TTAAGAAAGACAAGTCTTTGCAGTCCTCCGGTGGAGGATCGGGGGGCGAGGT	364962	365043	365093	365041	-1	scaffold_73	estExt_Genewise1Plus.C_730077	363908	366747	None	19484	1207	168662	No_constitutive_exon_found_in_species
TTCCTTCTTCTTTTCCCTCTTCTTCTTCTTCTCGTTGTCCACGGGAAAAGAT	398536	398570	398620	398568	-1	scaffold_73	fgenesh1_pg.73__91	397517	399522	None	19484	1207	168662	No_constitutive_exon_found_in_species
GAGCTTAAGGTTTGATGTGTTCTCAGCGTTCTGAGGCATGGGGAATTCAGAT	45357	45550	45307	45359	1	scaffold_75	aug1.75_g17722	45201	47309	None	19484	1207	168662	No_constitutive_exon_found_in_species
GAAAAACGATCCGTTATAAATCTATGTTTTTTTGGGGGGCGGTTAAATAGGT	90706	90829	90879	90827	-1	scaffold_75	aug1.75_g17731	89432	91451	None	19484	1207	168662	No_constitutive_exon_found_in_species
GCTCGTGTTGGACATTTTTTCCATGCCTCCTCGTCGGTTGGGTCGGATAGGA	140514	140552	140602	140550	-1	scaffold_75	fgenesh1_pg.75__31	138009	143973	None	19484	1207	168662	No_constitutive_exon_found_in_species
CTCCCCGTGATGCTTCCGATTTACATGTTCAATTTCATATTTGGGCGAAGGA	156126	156160	156076	156128	1	scaffold_75	fgenesh1_pg.75__34	153419	156599	None	19484	1207	168662	No_constitutive_exon_found_in_species
TCTAATCGATCGATGGCTTTCGCACTGATTGTTGGACATAATATGGGTAGGG	206070	206171	206221	206169	-1	scaffold_75	fgenesh1_pg.75__42	204786	206921	None	19484	1207	168662	No_constitutive_exon_found_in_species
CTGTAACTCTTCCTGCATGTTTGGTGCTGAATATTTTGGTTGGTGGGCAGGG	216418	216487	216368	216420	1	scaffold_75	estExt_fgenesh1_pg.C_750045	213665	220384	None	19484	1207	168662	No_constitutive_exon_found_in_species
CCTCTCTGCTAACATCCATGAATCTGCCTCTCCTCCGGGAAAAACAACAGAT	263164	263393	263114	263166	1	scaffold_75	fgenesh1_pg.75__51	250629	267876	None	19484	1207	168662	No_constitutive_exon_found_in_species
TTACACGCACAGTAAACAAAGTTCTCTACAGCATTTCGGGCAATGAAAAGTT	282732	282820	282870	282818	-1	scaffold_75	fgenesh1_pg.75__56	282231	285742	None	19484	1207	168662	No_constitutive_exon_found_in_species
GACGCATATTCGTTGATACCGATAAATACCCGCCTACCAACGGGAAATAGGT	357106	357203	357056	357108	1	scaffold_75	aug1.75_g17783	356383	358291	None	19484	1207	168662	No_constitutive_exon_found_in_species
TAGTATTCATCGTATGATTACTGTTATGTTTGCTACTTGCGACGGGTTAGGT	378703	378743	378793	378741	-1	scaffold_75	fgenesh1_pg.75__70	376517	378988	None	19484	1207	168662	No_constitutive_exon_found_in_species
TATCAATATCAATATCATGATGATGATGATGATGATGTTAATGGGAAAAGGT	10679	10755	10629	10681	1	scaffold_74	fgenesh1_pg.74__2	7544	14120	None	19484	1207	168662	No_constitutive_exon_found_in_species
CATACTAATATGTCAAAATATGTATTTTCTATGTTTTATGGGGTATTAAGGT	168757	168813	168707	168759	1	scaffold_74	estExt_fgenesh1_pg.C_740028	167657	171646	None	19484	1207	168662	No_constitutive_exon_found_in_species
ATTCCATGGGATCTTATACTGATATCATGTGTGTATGTGCAATGGGCTAGAT	182087	182138	182037	182089	1	scaffold_74	estExt_fgenesh1_pg.C_740030	176301	183855	None	19484	1207	168662	No_constitutive_exon_found_in_species
TGTAATGAATCGCTGTTTTTTGCTGTGTGTTTGTGTTGTGCGGGTCAAAGGT	224670	224693	224743	224691	-1	scaffold_74	fgenesh1_pg.74__36	222684	228410	None	19484	1207	168662	No_constitutive_exon_found_in_species
TAGATGAATAGCATTTCAACTGAAAGTCTGTTTTCTTGTGATGGGAGCAGGT	439062	439183	439012	439064	1	scaffold_74	fgenesh1_pg.74__66	431156	439566	None	19484	1207	168662	No_constitutive_exon_found_in_species
ACCACCTCCTCCTCTTCTTGCTCTTATGTTGGTGCTCTATGGGGGCGTAGAT	451456	451498	451548	451496	-1	scaffold_74	estExt_fgenesh1_pg.C_740068	448051	453436	None	19484	1207	168662	No_constitutive_exon_found_in_species
CTGCACCCCCCCCCCCCCCCCCACCATCACGAACTACGGGGAAAACGGAGGG	12475	13126	13176	13124	-1	scaffold_77	fgenesh1_pg.77__6	12390	17306	None	19484	1207	168662	No_constitutive_exon_found_in_species
CCCTCCTTCCCATTCTCAATGATTATTAATATGAATCCTCCCGGGGATAGGA	67632	67880	67582	67634	1	scaffold_77	estExt_fgenesh1_pg.C_770017	66707	70976	None	19484	1207	168662	No_constitutive_exon_found_in_species
ACGCGTTCTTTATTCTGTCTTTTTTTTTTTGGGGGGGGGGGGGGGGGCAGAA	97109	97201	97251	97199	-1	scaffold_77	estExt_fgenesh1_pg.C_770024	96262	98085	None	19484	1207	168662	No_constitutive_exon_found_in_species
TCCCCCCTCCTCTCCGCCCCCCCTCCCTCCTCAATGCGAATGGGAAAAAGCG	137362	137482	137532	137480	-1	scaffold_77	aug1.77_g17966	135621	138069	None	19484	1207	168662	No_constitutive_exon_found_in_species
TGTAAGATTGAACGATGACAACTGCCTGTCGCCCCTGTGTGGGCTCAAAGGT	197270	197433	197483	197431	-1	scaffold_77	fgenesh1_pg.77__47	196647	199842	None	19484	1207	168662	No_constitutive_exon_found_in_species
AATCCACGTTTGTTTCTCCGCCATTGGTGACGATGGGGGGCAATGAGCAGGT	344455	344561	344611	344559	-1	scaffold_77	fgenesh1_pg.77__78	338625	346625	None	19484	1207	168662	No_constitutive_exon_found_in_species
CACCAAACTTGACAACACGAATTCATTGCGATGAAATTCCGTATGGGTAGAA	367503	367677	367727	367675	-1	scaffold_77	fgenesh1_pg.77__84	367202	369631	None	19484	1207	168662	No_constitutive_exon_found_in_species
GTGTAATTTTATACACATGTACATCCTTGACACATCGTCGGATGGGTTAGGT	400020	400101	400151	400099	-1	scaffold_77	fgenesh1_pg.77__89	392677	400357	None	19484	1207	168662	No_constitutive_exon_found_in_species
CATCTCAACCTCACCCAAATGTAATGTTACTTTTTGGGCGAAAAATGTAGGT	4832	4922	4782	4834	1	scaffold_76	fgenesh1_pg.76__2	3348	4922	None	19484	1207	168662	No_constitutive_exon_found_in_species
CCTAGATTCTCCCCTCACGTGTCTTTGTGCTTGTTTTTGTGGGCGAAAAGGC	20067	20210	20017	20069	1	scaffold_76	fgenesh1_pg.76__7	16679	22240	None	19484	1207	168662	No_constitutive_exon_found_in_species
CACCCTCACCATGATACGTTATTTTTATATATGCGCAATTGGGAAAATAGGC	120866	120911	120961	120909	-1	scaffold_76	fgenesh1_pg.76__27	120431	123246	None	19484	1207	168662	No_constitutive_exon_found_in_species
GAACTCGACTCAAGATACTGGTGATTATACTGGTGACGATGACTTGGGAGAA	304372	304416	304466	304414	-1	scaffold_76	estExt_Genewise1Plus.C_760025	298767	307141	None	19484	1207	168662	No_constitutive_exon_found_in_species
TAGAAGTGCAGCAACCAGAAAAGTCACACTTGATAACCACGGGAAAATAGGC	339026	339123	338976	339028	1	scaffold_76	estExt_fgenesh1_pg.C_760077	334128	340941	None	19484	1207	168662	No_constitutive_exon_found_in_species
TACAATGAATAATAATAATAATAATAATAATAATAATAATGTGGGAACAGGT	479596	479636	479546	479598	1	scaffold_76	estExt_fgenesh1_pg.C_760107	472911	482764	None	19484	1207	168662	No_constitutive_exon_found_in_species
TATATATATATATATATACTTATCAGTATTGGATACACGATGGGAAATAGTG	494600	494709	494550	494602	1	scaffold_76	aug1.76_g17922	490644	497705	None	19484	1207	168662	No_constitutive_exon_found_in_species
ATATATTCCTTCTCACTTTCATCATCATCATCATCATCACGCATGGGCAGAT	85186	85253	85303	85251	-1	scaffold_80	fgenesh1_pg.80__21	82762	88323	None	19484	1207	168662	No_constitutive_exon_found_in_species
TGGCTGAACTAACCTTGTTGACTGTTATCTATTTTTGTGGTGGTGGGAAGAT	84580	84636	84686	84634	-1	scaffold_80	fgenesh1_pg.80__21	82762	88323	None	19484	1207	168662	No_constitutive_exon_found_in_species
ATATTATATGTGCAAGTATGAAAGTTGAAGTATTATCGTACGATGGGTAGGT	162699	162745	162795	162743	-1	scaffold_80	fgenesh1_pg.80__42	162254	166515	None	19484	1207	168662	No_constitutive_exon_found_in_species
TGTATGTTTTTGTTCTTATTCTCCTGACAGTATTGCTGATATTGGGGCAGAT	314106	314146	314056	314108	1	scaffold_80	estExt_fgenesh1_pg.C_800074	310100	314906	None	19484	1207	168662	No_constitutive_exon_found_in_species
AATGCGCGTGTACCGCAACGAACTATCAGGTCGGAGCAGGGGGTGGGCAGAG	323354	323437	323304	323356	1	scaffold_80	fgenesh1_pm.80__5	323022	327111	None	19484	1207	168662	No_constitutive_exon_found_in_species
AAATGAATACTTTTATTATTTTCACTCTGTGTGTGTTGATGATGGGCAAGAT	335153	335243	335103	335155	1	scaffold_80	fgenesh1_pg.80__80	333841	336478	None	19484	1207	168662	No_constitutive_exon_found_in_species
GACGACCTCTGTGTATTTTGTGTTGGTTAGATCGGCGAAAACGGGGAGAGCG	408623	408783	408833	408781	-1	scaffold_80	fgenesh1_pm.80__7	407204	409414	None	19484	1207	168662	No_constitutive_exon_found_in_species
TTCTTTTATCGGCTGACAACTCTCTTGTTCGTTCATTGGTGGGGGTTTAGAT	433556	433622	433506	433558	1	scaffold_80	fgenesh1_pg.80__103	433172	438392	None	19484	1207	168662	No_constitutive_exon_found_in_species
CTCTCTCTCTCTCTCTCTCTGTGTGTGTGTGTGTGTGGGTGGGTGTATAGAT	175708	175740	175658	175710	1	scaffold_78	estExt_fgenesh1_pg.C_780032	171223	181321	None	19484	1207	168662	No_constitutive_exon_found_in_species
GTGCGCGCATCTATTGTCTGAGGCGCTAATAATGCGATTTTGGGGGACAGAA	180827	180872	180777	180829	1	scaffold_78	estExt_fgenesh1_pg.C_780032	171223	181321	None	19484	1207	168662	No_constitutive_exon_found_in_species
CGCACATTTTGCTCCCTTCCCCCCCCCTTCTCCCCCCATAACGGGTACAGGT	257780	258097	258147	258095	-1	scaffold_78	fgenesh1_pg.78__47	253443	258953	None	19484	1207	168662	No_constitutive_exon_found_in_species
GATAAAAGTAAAAGAGAGATGGGGAACCATGCCATGAAATTCAAGGGCAGTT	273530	273644	273480	273532	1	scaffold_78	e_gw1.78.1.1	271775	275187	None	19484	1207	168662	No_constitutive_exon_found_in_species
ATGAGTGTATTTATATTTTTGTGTCATCCTGTATCGGGAAAACAACTAAGAA	371503	371568	371453	371505	1	scaffold_78	aug1.78_g18138	368264	371902	None	19484	1207	168662	No_constitutive_exon_found_in_species
TGTCGTTGTTGTTGTTGTTGTTGTCGTTGTTGTTTACTACGGCGGGATAGTG	5266	5314	5364	5312	-1	scaffold_79	estExt_fgenesh1_pg.C_790001	3205	6794	None	19484	1207	168662	No_constitutive_exon_found_in_species
ATTTACTTGTTTTCTTCATCTGCAACCCCTGCCGTGCATCGGGAGAGTAGGT	122893	123046	123096	123044	-1	scaffold_79	aug1.79_g18191	119798	123895	None	19484	1207	168662	No_constitutive_exon_found_in_species
ATAATACTTTACCGCTACAATAGAATTGATGGTAAATGATGATTGGGTAGGT	152873	152929	152823	152875	1	scaffold_79	estExt_Genewise1.C_790016	147798	153955	None	19484	1207	168662	No_constitutive_exon_found_in_species
CGTGGTCATCACCATTTTCTATATGTGTGCTAATAATGGGGGTTCGAAAGCT	191286	191346	191236	191288	1	scaffold_79	estExt_fgenesh1_pg.C_790039	189514	194133	None	19484	1207	168662	No_constitutive_exon_found_in_species
AGCTTGTCATCTCAGTGCTCCGTGATGTGTGGGGTGGGGATGGGTAAAAGGT	266772	266874	266722	266774	1	scaffold_79	estExt_fgenesh1_pg.C_790053	264258	274965	None	19484	1207	168662	No_constitutive_exon_found_in_species
TAACCACCCCCCCCTTCTTCTCCCTGTTCCTTGGAAATGGGTGCAAATAGAT	481305	481708	481255	481307	1	scaffold_79	fgenesh1_pg.79__94	480334	485786	None	19484	1207	168662	No_constitutive_exon_found_in_species
ACGTATTTTCTCATTGATATTTTGGTTGTTTTGATGGCGGGGAAACTCAGGC	27763	27876	27926	27874	-1	scaffold_81	estExt_fgenesh1_pg.C_810006	23462	28827	None	19484	1207	168662	No_constitutive_exon_found_in_species
GATGACGCCGTTGTGTTGCTTGCTTTCTCTGTGCTCGGTGGTGGGGGCAGGT	57114	57204	57254	57202	-1	scaffold_81	estExt_Genewise1Plus.C_810006	55123	59051	None	19484	1207	168662	No_constitutive_exon_found_in_species
GTATATTCATTCCTCTAATTGTGAGCAGTATCACTATTCCCGGGATCGAGGA	271673	271697	271623	271675	1	scaffold_81	e_gw1.81.55.1	270642	274283	None	19484	1207	168662	No_constitutive_exon_found_in_species
CGTTTTCGCTGTTGTTGATGTGTTTTTCTTTGTATGTGTTGTTTGGGAAGGT	388809	388880	388930	388878	-1	scaffold_81	fgenesh1_pg.81__83	386729	392367	None	19484	1207	168662	No_constitutive_exon_found_in_species
TTAGACAGCAATCATCATCATCATCATCATCACCATGGGTAAATAAACAGGA	445260	445308	445358	445306	-1	scaffold_81	aug1.81_g18537	431777	448213	None	19484	1207	168662	No_constitutive_exon_found_in_species
GTAAATGATGTTACACAATTTGATGTGATTGCATAACAACACATTGGGAGAC	36658	36930	36608	36660	1	scaffold_82	e_gw1.82.80.1	34757	36930	None	19484	1207	168662	No_constitutive_exon_found_in_species
ATACCAGCTATGATAATGACAAAGAAGAAGCAACAACAGGAGGAGGGAAGAG	43447	44513	43397	43449	1	scaffold_82	estExt_Genewise1.C_820016	42412	45298	None	19484	1207	168662	No_constitutive_exon_found_in_species
ATCATCATCAAAACAACTCCTCATCGTTCTTTTTTGTCGGGACAAATCAGTC	119200	119253	119303	119251	-1	scaffold_82	fgenesh1_pg.82__23	118093	120462	None	19484	1207	168662	No_constitutive_exon_found_in_species
AAAATGAAGAAGGAAAGGAAGAGGAAGGTGATGATGGGCTCGACGATGAGAC	125358	125550	125600	125548	-1	scaffold_82	estExt_fgenesh1_pm.C_820005	122568	126540	None	19484	1207	168662	No_constitutive_exon_found_in_species
CCCCTCCCCCCACCTTCCTTATTGGCCCCCTCGAACGGGCACAAAAACAGGT	317882	317931	317832	317884	1	scaffold_82	aug1.82_g18626	316668	318804	None	19484	1207	168662	No_constitutive_exon_found_in_species
TACATCTGGGGTGATACTTCGGACGATGGAAAGGTGACGAGGGAGGACAGCA	328643	328653	328703	328651	-1	scaffold_82	e_gw1.82.23.1	328155	329578	None	19484	1207	168662	No_constitutive_exon_found_in_species
ATATATATATATATCTTTATATAATCATCACCACTCATGCGGGTACGCAGGT	333110	333392	333060	333112	1	scaffold_82	aug1.82_g18628	330974	333392	None	19484	1207	168662	No_constitutive_exon_found_in_species
CCACCTCTCTTCTTCTTCTTCTTCTTCTTCTTCTTCTAAGGGCATTGAAGTC	371823	371942	371773	371825	1	scaffold_82	fgenesh1_pg.82__72	369242	374272	None	19484	1207	168662	No_constitutive_exon_found_in_species
ACGCTAACATATGTATCCTCATCATCGTTTTCATCGTTGATCGGGGATAGAA	19275	19330	19225	19277	1	scaffold_83	aug1.83_g18667	16752	20355	None	19484	1207	168662	No_constitutive_exon_found_in_species
ATTATTGAGTCGATATTGCTACGCATTCCTGTTTGTGTTGTGGTGGGCAGGT	124097	124123	124173	124121	-1	scaffold_83	aug1.83_g18686	122714	127979	None	19484	1207	168662	No_constitutive_exon_found_in_species
ATCTGTCATAATTTTACCTCTCTTGCGGCTGATCTCTGCGCCCGGGAAAGGT	123246	123642	123692	123640	-1	scaffold_83	aug1.83_g18686	122714	127979	None	19484	1207	168662	No_constitutive_exon_found_in_species
GGTCTCCCCCCCCCCCCCCCCCCCCCTCCTCATTTCCCGGGCGAGTGTAGAT	131121	131176	131226	131174	-1	scaffold_83	aug1.83_g18687	130895	131478	None	19484	1207	168662	No_constitutive_exon_found_in_species
GCCTCCTCTTCTTGATTTGCCCTGACTGATGCTCTCACGCTGGGAAAAAGGC	227076	227133	227026	227078	1	scaffold_83	aug1.83_g18711	226024	228898	None	19484	1207	168662	No_constitutive_exon_found_in_species
GACGAATGAGTTACTCGCAACCTTCCTTAACTAAACAATAGGTGGGGAAGAG	237496	237576	237626	237574	-1	scaffold_83	gw1.83.12.1	231360	238257	None	19484	1207	168662	No_constitutive_exon_found_in_species
ATCGAGTATTTCCCATTTTGACTTGTATCATTTATCGCCCGGGTAAGCAGGA	299567	299656	299706	299654	-1	scaffold_83	fgenesh1_pg.83__55	296989	300191	None	19484	1207	168662	No_constitutive_exon_found_in_species
AATCGTACCTCCATGTTGTCGAGAATGAGAACCAAATGTAATGTGGGCAGGG	383473	383520	383570	383518	-1	scaffold_83	estExt_fgenesh1_pg.C_830075	382791	385671	None	19484	1207	168662	No_constitutive_exon_found_in_species
TTGCTAACTTTGACACCTTGCACAAATGCACATGTTCATGGGAAACACAGCT	54316	54955	55005	54953	-1	scaffold_84	aug1.84_g18785	54316	55107	None	19484	1207	168662	No_constitutive_exon_found_in_species
CTTTCTTCGTTTGCTGTTGTTGTTGTTGTTGTTGTGGGTCACCATGAAAGGA	83302	83352	83252	83304	1	scaffold_84	fgenesh1_pg.84__14	78430	84292	None	19484	1207	168662	No_constitutive_exon_found_in_species
CTTTCTTACCTAGCCATTTCGTTAAATTGCGTATATAGTGGGGTGGGCAGCT	122691	122746	122641	122693	1	scaffold_84	aug1.84_g18803	121461	124703	None	19484	1207	168662	No_constitutive_exon_found_in_species
TATGTTTGTGCTGTCTGTGCTTGTGCACTGTTTGCTCGATGCGGGGGTAGGT	159172	159223	159122	159174	1	scaffold_84	aug1.84_g18810	157797	159594	None	19484	1207	168662	No_constitutive_exon_found_in_species
TGCGCATAGCTTTGATGTGTTCTCTAAGTGGTGCGTGTGTTACGGGATAGAA	226752	226797	226702	226754	1	scaffold_84	aug1.84_g18822	226376	227169	None	19484	1207	168662	No_constitutive_exon_found_in_species
TTTATCCGTTACAATGCCATTTGCTGCTGTTGTAATCATGGTTGGGATAGTG	237973	238055	238105	238053	-1	scaffold_84	fgenesh1_pg.84__39	236084	239513	None	19484	1207	168662	No_constitutive_exon_found_in_species
AGTGCCCCAGTGAAGTTTTGGTCTGATTTCATGCTTTGTTATTGGGACAGCT	275394	275496	275546	275494	-1	scaffold_84	estExt_fgenesh1_pg.C_840045	274119	276967	None	19484	1207	168662	No_constitutive_exon_found_in_species
CTCTCTCTGCTTGTGTGTGTGTGTGTGTGTGTGCGTGTGTGCGTGGGCAGGT	79305	79398	79255	79307	1	scaffold_85	fgenesh1_pg.85__18	76588	79398	None	19484	1207	168662	No_constitutive_exon_found_in_species
CACCTTCTTCTCCTATTCGTTCCTCCCCCTCCTTATACCAATGGGTGCAGTT	130148	130191	130098	130150	1	scaffold_85	estExt_fgenesh1_pg.C_850032	128131	132488	None	19484	1207	168662	No_constitutive_exon_found_in_species
TTTCCTCCTCCTCCTCCTCCTCCTCCCCCTCCTCCTCCCCACTGGGCAAGAC	238036	239141	239191	239139	-1	scaffold_85	aug1.85_g18928	234798	239816	None	19484	1207	168662	No_constitutive_exon_found_in_species
ATATTTATATATACATGTGTGTGTGTGTGTGTGTGTGTGTGGGTGAGCAGGA	266001	266039	266089	266037	-1	scaffold_85	estExt_fgenesh1_pg.C_850061	264346	267424	None	19484	1207	168662	No_constitutive_exon_found_in_species
CACAGATACAAGATTGCAGTATTTTTAATACAATTTTTTTGGGGGTGCAGGG	316284	316376	316426	316374	-1	scaffold_85	fgenesh1_pg.85__73	315694	318648	None	19484	1207	168662	No_constitutive_exon_found_in_species
CATATGGAGAATTTATAATAGATATCTGAATATTTGTTGGGATAATGTAGGA	398901	399165	399215	399163	-1	scaffold_85	fgenesh1_pg.85__87	397599	401977	None	19484	1207	168662	No_constitutive_exon_found_in_species
TGGACTCAAGTTGTCTTTCTTCGAATTGTTTTAATTGGGTTGTGAAATAGGT	236430	236497	236380	236432	1	scaffold_88	estExt_fgenesh1_pg.C_880045	232847	237851	None	19484	1207	168662	No_constitutive_exon_found_in_species
CCGAACATCCGATAATACATAATTTGGGTACTGTGTGCGGGGCGTAAAAGGT	338223	338263	338313	338261	-1	scaffold_88	fgenesh1_pg.88__66	333463	338708	None	19484	1207	168662	No_constitutive_exon_found_in_species
TTTGTTGTGTATGTTCAGGGGAGAGAGGGGGGGTGGGGGGGGGTGGAGAGTG	2048	2521	1998	2050	1	scaffold_89	e_gw1.89.20.1	154	2521	None	19484	1207	168662	No_constitutive_exon_found_in_species
GAGCTTAAGCTTTGATGTGTTCTCAGCGTTCTGAGGCATGGGGAAATCAGAT	43730	43959	43680	43732	1	scaffold_87	aug1.87_g19092	43574	45638	None	19484	1207	168662	No_constitutive_exon_found_in_species
CACAGAAGGGCGGGGAGGAAACGAAGACATTCCTACTACCAATGGGGCAGGA	101230	101298	101348	101296	-1	scaffold_87	fgenesh1_pg.87__22	97890	106245	None	19484	1207	168662	No_constitutive_exon_found_in_species
TCGCGGTACTTTTTTTTTGGTTCGTCGCACAAAATTAAGGGAATTCAAAGAT	164956	165049	164906	164958	1	scaffold_87	estExt_fgenesh1_pg.C_870030	164641	166694	None	19484	1207	168662	No_constitutive_exon_found_in_species
TTTAAACGAAGCCTGTATAGAATATCCATTCCCTAACCTAATGGGGGCAGAA	186286	186346	186396	186344	-1	scaffold_87	aug1.87_g19127	185395	187401	None	19484	1207	168662	No_constitutive_exon_found_in_species
CGCGATGGCAGTGGCATTAAGTGCGGTGCTGCATACGACGCAATGGGTAGGT	212981	213054	212931	212983	1	scaffold_87	e_gw1.87.57.1	206148	213054	None	19484	1207	168662	No_constitutive_exon_found_in_species
TGCTCCTTCCCCCCCCCCCCCCCCCCCATGAAGATATAACGACGGGCCAGTG	231248	231295	231198	231250	1	scaffold_87	fgenesh1_pg.87__46	225822	231515	None	19484	1207	168662	No_constitutive_exon_found_in_species
AAGAAGTACACGTAGTCACTAACAGAAGTGCATCATCATAAAATGGGCAGAC	415308	415370	415258	415310	1	scaffold_87	estExt_fgenesh1_pg.C_870076	412021	418843	None	19484	1207	168662	No_constitutive_exon_found_in_species
AATTTAATTGTTGTTGTTGCTGTTGTTTTATATTGTGTATGATTGGGCAGCC	8003	8096	7953	8005	1	scaffold_91	e_gw1.91.6.1	7071	13158	None	19484	1207	168662	No_constitutive_exon_found_in_species
GAATGTTAAGACGATTTGTTATTGTGTAAATTGTGGTGTGTGGGGTGTAGAA	55921	55997	56047	55995	-1	scaffold_91	gw1.91.17.1	55921	58561	None	19484	1207	168662	No_constitutive_exon_found_in_species
TAATATCTGGTGGTGCGACTATAACTTTACAATAATTTGGGATATTAAAGGC	133946	134002	133896	133948	1	scaffold_91	estExt_fgenesh1_pg.C_910023	125618	134598	None	19484	1207	168662	No_constitutive_exon_found_in_species
TCAGTGTTGATTTGATCGTGGTTTTTGGCAATATTCGGATGGGTGTCAAGGC	182712	182776	182826	182774	-1	scaffold_91	estExt_fgenesh1_pg.C_910033	179126	184795	None	19484	1207	168662	No_constitutive_exon_found_in_species
TCGTTTCCTCACATTGCCGTGGTTTTTGGTGGGGTGGGCACGCGACGAAGTC	180051	180098	180148	180096	-1	scaffold_91	estExt_fgenesh1_pg.C_910033	179126	184795	None	19484	1207	168662	No_constitutive_exon_found_in_species
GCCCCCACAGGTTCTCGAAGAAGCAGATCAGCCGCGGGGTGGTAACCGAGAC	219233	219530	219580	219528	-1	scaffold_91	e_gw1.91.8.1	218316	220563	None	19484	1207	168662	No_constitutive_exon_found_in_species
CCTCCAATGCTGAAATTTTAATATTTCTGAACTGTCGTTTACGGGTATAGGA	222208	222306	222158	222210	1	scaffold_91	aug1.91_g19489	221629	223398	None	19484	1207	168662	No_constitutive_exon_found_in_species
GACACGCGCTTATGCATGGATGTTGTGTTGGTGGTGTTGGGAACGAAAAGGT	289087	289191	289241	289189	-1	scaffold_91	aug1.91_g19507	288457	291035	None	19484	1207	168662	No_constitutive_exon_found_in_species
AGGAGGAGGAGGGAGAGGGAGGGGACGAAGAGGCGAAAAGGGGAGGGAAGGG	414319	414372	414422	414370	-1	scaffold_91	e_gw1.91.62.1	414004	415111	None	19484	1207	168662	No_constitutive_exon_found_in_species
TTTACGAATTGTTATATCGGATTTCTTTTGAATATCGGGTATGTGTGAAGGG	166992	167117	166942	166994	1	scaffold_86	estExt_fgenesh1_pg.C_860030	166373	169070	None	19484	1207	168662	No_constitutive_exon_found_in_species
ACCAGCTGCTCACCAACGGCCGGGTAGAAAGCACGGGCGTGGGGGCGGAGAA	178536	178929	178979	178927	-1	scaffold_86	gw1.86.2.1	174242	185651	None	19484	1207	168662	No_constitutive_exon_found_in_species
TTGATTGTCGTTCCCGATGATGATGATGATGATGATGATGATGGGCGTAGGT	177207	177336	177386	177334	-1	scaffold_86	gw1.86.2.1	174242	185651	None	19484	1207	168662	No_constitutive_exon_found_in_species
CATCCAGATCTTGCAGTATTTGCTAACATGGCAAACCACGTGGGGTGTAGAT	322526	322594	322644	322592	-1	scaffold_86	aug1.86_g19052	319903	329582	None	19484	1207	168662	No_constitutive_exon_found_in_species
ATTCGTTCGAATGTACTCAATCAAATCCGAATCTAATAAATGGGTGACAGAT	287226	287376	287176	287228	1	scaffold_93	fgenesh1_pg.93__55	286216	288983	None	19484	1207	168662	No_constitutive_exon_found_in_species
CTATTTCCGTTTTGCAACTTCTTTTCCATTACATTTTGCGGGACGCACAGGT	294208	294259	294158	294210	1	scaffold_93	fgenesh1_pg.93__57	292108	294991	None	19484	1207	168662	No_constitutive_exon_found_in_species
CAAATGCTGATCGCTCCCTAACATCCACTAATATCAACGGGGCATGGTAGGA	367215	367270	367165	367217	1	scaffold_93	fgenesh1_pg.93__72	366291	372150	None	19484	1207	168662	No_constitutive_exon_found_in_species
TCCCCTTCTCTCTGCCTCACTAACTGATGCTTTGGAATGGGCAAATACAGGC	391546	391595	391645	391593	-1	scaffold_93	fgenesh1_pg.93__76	388448	392781	None	19484	1207	168662	No_constitutive_exon_found_in_species
GCCTATATACGTGGCTGAATATTGACTCTTTCCGATGGGTGGTTTGAAAGGT	143891	143941	143991	143939	-1	scaffold_90	estExt_fgenesh1_pg.C_900023	142877	149702	None	19484	1207	168662	No_constitutive_exon_found_in_species
ATCCACATCAACTCAAATGGCCTTAATATGATCCTCCACGGGAATATTAGGA	163475	163538	163588	163536	-1	scaffold_90	fgenesh1_pg.90__26	162327	164186	None	19484	1207	168662	No_constitutive_exon_found_in_species
GGAGCTTTCTCACGATGACGACGATGATAATGGTGGTTATGGATGGGCAGGT	45099	45149	45049	45101	1	scaffold_92	estExt_fgenesh1_pg.C_920009	43179	47338	None	19484	1207	168662	No_constitutive_exon_found_in_species
CACTTGTATATTGCACGAAACTGTAAGTGTGTTGTTTTCTGGGATCGAAGGT	154607	154651	154701	154649	-1	scaffold_92	fgenesh1_pg.92__32	153064	156895	None	19484	1207	168662	No_constitutive_exon_found_in_species
CGGTCATAGGGTTTGGTGATTCGTGAATCACAAGATTTCTGGGATGATAGGT	201030	201155	200980	201032	1	scaffold_92	fgenesh1_pg.92__38	199267	208792	None	19484	1207	168662	No_constitutive_exon_found_in_species
TATATATATATATATTTATTTATTGAAACTAAAACCTTTGACGGGAAAAGCC	202235	202354	202185	202237	1	scaffold_92	fgenesh1_pg.92__38	199267	208792	None	19484	1207	168662	No_constitutive_exon_found_in_species
ATGAAATGTATAACATATATAATGGAGTGTCCGAATCACATGGGTGGTAGGT	233554	233663	233713	233661	-1	scaffold_92	aug1.92_g19582	228849	236952	None	19484	1207	168662	No_constitutive_exon_found_in_species
GCTCGTTGCACCACAAATTGGTGGTCTGGTCTGGTCTTTCATCGGGGCAGCT	37072	37154	37022	37074	1	scaffold_94	estExt_fgenesh1_pg.C_940006	31448	37154	None	19484	1207	168662	No_constitutive_exon_found_in_species
CTTCTGATACTCCGAGAAAGAGCATAATTTGTAATATGTGCGGTGGGCAGGG	89307	89468	89518	89466	-1	scaffold_94	fgenesh1_pg.94__16	87003	99341	None	19484	1207	168662	No_constitutive_exon_found_in_species
GAGGGAGATGCATTTCTTACGTATGTTCCTACTCCTTGCGTTGGGGATAGGT	120521	121171	121221	121169	-1	scaffold_94	estExt_fgenesh1_pg.C_940020	120521	122264	None	19484	1207	168662	No_constitutive_exon_found_in_species
GTTGGATTAAGTCCGCTCACAATTCCGATATCAATTGCTATGGGGAGCAGGT	353703	353786	353653	353705	1	scaffold_94	estExt_fgenesh1_pg.C_940065	348772	355121	None	19484	1207	168662	No_constitutive_exon_found_in_species
AAAGCCCTTCTCTGCAATTTATAACACAATTCTTCATGGTGGATGGGCAGTG	38981	39058	38931	38983	1	scaffold_95	estExt_fgenesh1_pm.C_950002	38459	39930	None	19484	1207	168662	No_constitutive_exon_found_in_species
ATGATGAAATTTTAGATTATGCATTGTGTGGTTGTGATATTGGGTGGTAGCG	65484	65540	65590	65538	-1	scaffold_95	fgenesh1_pg.95__16	64432	66562	None	19484	1207	168662	No_constitutive_exon_found_in_species
ACCTAAAAATGAGCAGAGTAGGGAATCGTCGTGACACTGAGCCTGGGGAGCT	81635	81816	81866	81814	-1	scaffold_95	gw1.95.3.1	80715	83628	None	19484	1207	168662	No_constitutive_exon_found_in_species
TCATTAGCATGCTGCGCTTCAATTGATGGTGTTTGTCAAAACGGGGGCAGGT	120143	120214	120264	120212	-1	scaffold_95	fgenesh1_pg.95__29	118639	122751	None	19484	1207	168662	No_constitutive_exon_found_in_species
CCGCATGACCTATGATCTAAGAGAAAACATTCAATTAATTGGGGAAACAGGT	209664	210081	209614	209666	1	scaffold_95	aug1.95_g19845	202448	214403	None	19484	1207	168662	No_constitutive_exon_found_in_species
CGTATGTGTGTGTGTTTGTGTATGATTTTTTGCGTTTCTTTGGGTAATAGGC	240952	240991	241041	240989	-1	scaffold_95	aug1.95_g19853	233288	243845	None	19484	1207	168662	No_constitutive_exon_found_in_species
ATTCGCATTTTCAGTTTTCAATAGTCCTCTATCCACATGTATGGGAGTAGTT	22025	22097	21975	22027	1	scaffold_97	estExt_fgenesh1_pg.C_970004	21583	27271	None	19484	1207	168662	No_constitutive_exon_found_in_species
CTCGTCTCCTAAGAAAATGTAAAATCACCCACGGCTTTAGTGGGTGATAGAA	114214	114373	114423	114371	-1	scaffold_97	fgenesh1_pg.97__15	113460	114692	None	19484	1207	168662	No_constitutive_exon_found_in_species
CATATGCATTGTGTATTATATTTATATACAAATGAATAATAATGGGTTAGAT	157547	157633	157683	157631	-1	scaffold_97	e_gw1.97.7.1	156793	162627	None	19484	1207	168662	No_constitutive_exon_found_in_species
TATATATTATATAATACTGATATATATTCTAATATACAATATGGGCACAGGT	41687	41761	41811	41759	-1	scaffold_96	estExt_fgenesh1_pg.C_960008	41240	43599	None	19484	1207	168662	No_constitutive_exon_found_in_species
TCGTTGGTGTTGTTGTTGGTTTGTGTGTGTGTGTGCTTGTGGGGCGACAGCT	63952	64082	64132	64080	-1	scaffold_96	fgenesh1_pg.96__14	63952	65932	None	19484	1207	168662	No_constitutive_exon_found_in_species
ATGCGAAAACGATGACACAACGAGTGACGAACTCCATCCTTGCGGGGCAGGT	122267	122414	122464	122412	-1	scaffold_96	e_gw1.96.43.1	121781	122769	None	19484	1207	168662	No_constitutive_exon_found_in_species
CCTCCTTTCACACATTTGAGTACAGGCTTTACTGTGATTGGGTGATGTAGGT	198269	198414	198464	198412	-1	scaffold_96	fgenesh1_pg.96__46	194191	201979	None	19484	1207	168662	No_constitutive_exon_found_in_species
CCCAAAGCATTGTGAGTTGTGCGTCTCTGATCCTGTTTAATGGGTGATAGGT	204061	204158	204011	204063	1	scaffold_96	e_gw1.96.22.1	202500	204158	None	19484	1207	168662	No_constitutive_exon_found_in_species
AGCATACATAACTTGCTTCAGCTTGAATATTTTTTTTTCTGATCGGGTAGAT	299654	299709	299759	299707	-1	scaffold_96	estExt_Genewise1.C_960045	296918	300521	None	19484	1207	168662	No_constitutive_exon_found_in_species
TCTAAACATTTGTATTACATTTTATCGTATATGTGCTTATGGGTTGGAAGAG	43584	43700	43534	43586	1	scaffold_102	gw1.102.13.1	41871	45637	None	19484	1207	168662	No_constitutive_exon_found_in_species
ATCATTTCTCCTCCTCCTGTATTTCGCGAATATCTGATGGGGAAAATAAGGT	59045	59117	58995	59047	1	scaffold_102	estExt_fgenesh1_pg.C_1020010	57613	62979	None	19484	1207	168662	No_constitutive_exon_found_in_species
CTTTGCCTAGACGTCGATTCTTATAAATATTGTTTGTTTGGGAAATTTAGTA	84182	84218	84268	84216	-1	scaffold_102	aug1.102_g20371	83559	84467	None	19484	1207	168662	No_constitutive_exon_found_in_species
CGGGTGCGATTTAGTGAGGTGTATATGTGTGCTTGTTGGGACGCAAACAGGT	204117	204213	204067	204119	1	scaffold_102	estExt_fgenesh1_pg.C_1020043	202582	208028	None	19484	1207	168662	No_constitutive_exon_found_in_species
TGCTTGTTGTTGTTGTTGTTGTTGTTGTTGTTGTGTTTAATACGGGATAGGT	56656	56725	56775	56723	-1	scaffold_101	estExt_fgenesh1_pg.C_1010013	53468	58464	None	19484	1207	168662	No_constitutive_exon_found_in_species
GAAAAGTGGAGCTGACTGCTGTTATTGTTGTGTACCCTTGCGACGGGCAGGA	56452	56500	56550	56498	-1	scaffold_101	estExt_fgenesh1_pg.C_1010013	53468	58464	None	19484	1207	168662	No_constitutive_exon_found_in_species
CCCCCCCTGCCTCCTTAATTCCTAAACTGGACGTCGTTTTGCTGGGACAGCT	89514	89624	89464	89516	1	scaffold_101	fgenesh1_pg.101__19	83915	91065	None	19484	1207	168662	No_constitutive_exon_found_in_species
CTCACTGCTACCATCATCTATCGCTGCACCTGGCAACAACGGGGCGGCAGAT	141364	141465	141515	141463	-1	scaffold_101	fgenesh1_pg.101__30	138521	142615	None	19484	1207	168662	No_constitutive_exon_found_in_species
CATCTTCTTCTTCTTCTCCTTCTCGCTGTTGCTCTTGCTGTGGGCAATAGCT	158544	158632	158682	158630	-1	scaffold_101	estExt_fgenesh1_pg.C_1010034	155006	166457	None	19484	1207	168662	No_constitutive_exon_found_in_species
TTTATCGTCATTATCATATTGAACTCATCAAATATCCTTCTGGGTATAAGGT	280437	281250	281300	281248	-1	scaffold_98	estExt_fgenesh1_pg.C_980062	279391	282061	None	19484	1207	168662	No_constitutive_exon_found_in_species
AAATTCCGTGATAATAATATTAATGGTGGTGATGTGTGGGGGAACAACAGCT	14304	14427	14477	14425	-1	scaffold_99	fgenesh1_pm.99__2	10613	14755	None	19484	1207	168662	No_constitutive_exon_found_in_species
TGTGGTTATTCCAAGGCATGTTTTTTTCCAACAATCATGAATATGGGTAGGG	143093	143197	143043	143095	1	scaffold_99	aug1.99_g20148	142201	144167	None	19484	1207	168662	No_constitutive_exon_found_in_species
TCTCTCTTTCTTCGCGTTGCTTGACGATGGGCGATGATACATGGGGCCAGGT	227123	227684	227073	227125	1	scaffold_99	estExt_fgenesh1_pg.C_990047	225174	227684	None	19484	1207	168662	No_constitutive_exon_found_in_species
AAGAGAAAGGTTGCGACGACTGCTGCTTTGATGTGTGAAATCGGGAATAGAT	233470	233611	233661	233609	-1	scaffold_99	estExt_fgenesh1_pm.C_990010	228289	234528	None	19484	1207	168662	No_constitutive_exon_found_in_species
CGATTGTTGTTTGTTATTATCGTCATCTGTCACGGTTGGGGCGTGCGAAGGC	295921	296070	295871	295923	1	scaffold_99	aug1.99_g20196	293920	297177	None	19484	1207	168662	No_constitutive_exon_found_in_species
TCTCTCTCTCTCTCTCTCTCCCCCCTTCCTGAAAATGTACGCACGGGCAGGT	213273	213954	213223	213275	1	scaffold_100	aug1.100_g20257	210229	216946	None	19484	1207	168662	No_constitutive_exon_found_in_species
CGCATCATATATTTACTCCTCGCAATTGAATGATCGTACCATGGGCACAGGC	262141	262196	262246	262194	-1	scaffold_100	aug1.100_g20269	254522	271415	None	19484	1207	168662	No_constitutive_exon_found_in_species
CCTTCCCCTTTTACTTGAAATGACACGATTGCTTCGCGTTGGGTGCATAGGA	14414	14461	14511	14459	-1	scaffold_105	gw1.105.18.1	12528	14728	None	19484	1207	168662	No_constitutive_exon_found_in_species
AGAGTACGGCGCACCTCTCACGTTAAAGGATGTTTTGGGGATAAAATCAGGT	24003	24072	23953	24005	1	scaffold_105	estExt_fgenesh1_pg.C_1050006	23781	37495	None	19484	1207	168662	No_constitutive_exon_found_in_species
CCAGCCGCAACACGTTTTCCCGCAACACCGTTTCCTTGGGCGACGGATAGAG	42667	42731	42781	42729	-1	scaffold_105	estExt_fgenesh1_pg.C_1050007	38565	45541	None	19484	1207	168662	No_constitutive_exon_found_in_species
GCGATCATCATCATCATCATCATCATCATCATCATTCTCGGCGGGTGCAGGG	59385	59524	59335	59387	1	scaffold_105	estExt_fgenesh1_pg.C_1050010	54448	61298	None	19484	1207	168662	No_constitutive_exon_found_in_species
CCATCACTGATAGTGATGATGATAATGATGATTGTGGGGATGATATAAAGGC	141891	141973	141841	141893	1	scaffold_105	aug1.105_g20593	141227	144482	None	19484	1207	168662	No_constitutive_exon_found_in_species
CCTACAACTCGTCGTATTTTTAAAAAATATTGTGTTTCGTGGGATTGTAGAT	26093	26176	26043	26095	1	scaffold_103	aug1.103_g20436	25770	31160	None	19484	1207	168662	No_constitutive_exon_found_in_species
TGTTGATGCTGCTGCTGATTTTTGGCATGTTATAATACTGGGATTATAAGGT	65135	65301	65351	65299	-1	scaffold_106	estExt_fgenesh1_pg.C_1060013	62703	66809	None	19484	1207	168662	No_constitutive_exon_found_in_species
TGTTGTTGAAGAAGAAGAAGAAGGAGGAGGAGGAGGAGGAGGAGGGGGAGGA	98913	98920	98863	98915	1	scaffold_106	gw1.106.30.1	97816	101983	None	19484	1207	168662	No_constitutive_exon_found_in_species
TCTAGGCGTTGCAATTTTGGTGATTTTTCTCGTTTTTTTTTGTCGGGAAGGT	129388	129458	129338	129390	1	scaffold_106	fgenesh1_pg.106__25	128158	131337	None	19484	1207	168662	No_constitutive_exon_found_in_species
GCTTCTTCTTCTTCTTCTCTATGATTACCATCGGCGGGATGTAATAATAGGC	266539	266636	266489	266541	1	scaffold_106	e_gw1.106.7.1	265913	269271	None	19484	1207	168662	No_constitutive_exon_found_in_species
GTGTATTGTGGCGCATGGGATGTAATATTCCGTGGTTTTCAGGGACGAAGTC	85057	85088	85007	85059	1	scaffold_104	e_gw1.104.9.1	83477	86691	None	19484	1207	168662	No_constitutive_exon_found_in_species
TGATAACAATAATAATAATTAGAAGTGTCATGACATCGGGATGTGAGCAGGT	97008	97077	96958	97010	1	scaffold_104	aug1.104_g20523	94515	98386	None	19484	1207	168662	No_constitutive_exon_found_in_species
CGATGGTGGTTTTATTTTTCCTTACACATTCATGACCTGGTGGGTGGTAGAA	50462	50789	50412	50464	1	scaffold_107	estExt_fgenesh1_pg.C_1070013	46318	50789	None	19484	1207	168662	No_constitutive_exon_found_in_species
TTGATGCTTCTATTAATGTAGTTGGCTTATCAATATTTTGGTCGGGTAAGTT	224778	224817	224728	224780	1	scaffold_107	estExt_fgenesh1_pg.C_1070047	224643	227329	None	19484	1207	168662	No_constitutive_exon_found_in_species
CACTGATATATCTACCTGTATGTTTCTTCTGTCGTATCTTGGGGTTGCAGGG	243618	243676	243726	243674	-1	scaffold_107	estExt_fgenesh1_pg.C_1070050	241089	244928	None	19484	1207	168662	No_constitutive_exon_found_in_species
TAGTGGAGTTGTGCTGTCTGTGCTATTACTTATCGATAATATGGGCACAGGG	276471	276628	276421	276473	1	scaffold_107	aug1.107_g20754	269567	280518	None	19484	1207	168662	No_constitutive_exon_found_in_species
CCAATTATATGAGTTCTCTCCAACAATGCATTAATTGATTAATTGGGTAGGC	77725	77779	77675	77727	1	scaffold_110	estExt_fgenesh1_pg.C_1100016	70551	79763	None	19484	1207	168662	No_constitutive_exon_found_in_species
TCCTTCTTCCTTCCCCCCTCCTCCCCCCCCTTTTTATCTGTTGGGAACAGAT	119179	119263	119129	119181	1	scaffold_110	aug1.110_g20897	114320	119263	None	19484	1207	168662	No_constitutive_exon_found_in_species
CTGCCTCTCTTCATCTCACAACCATGCTAATAATTATGGGGTATGAATAGTT	129068	129189	129018	129070	1	scaffold_110	aug1.110_g20900	128912	132111	None	19484	1207	168662	No_constitutive_exon_found_in_species
CGGGAAAGATTCGGGTGGTGATGCAAAGGCTGCTGATGAAGAGGGAGAAGAG	143151	146372	143101	143153	1	scaffold_110	e_gw1.110.1.1	135234	150913	None	19484	1207	168662	No_constitutive_exon_found_in_species
CAGGTAAATTCACACCCCTCCTCTGGCAAAACCAAGGAAGATGGGATTAGGA	192894	193041	193091	193039	-1	scaffold_110	fgenesh1_pg.110__39	191418	193250	None	19484	1207	168662	No_constitutive_exon_found_in_species
ACCCCCGCTTCTTTCTTCTTCGTCGCCCCCCCCCATAACCGGGATAATAGCA	49461	49579	49411	49463	1	scaffold_109	aug1.109_g20817	48464	53576	None	19484	1207	168662	No_constitutive_exon_found_in_species
GGCAGCAAGTTGGCAGTTGACACGACAGGGTGTTGACTTTGTTGGGAGAGCA	100704	101192	101242	101190	-1	scaffold_109	estExt_fgenesh1_pg.C_1090021	100246	104853	None	19484	1207	168662	No_constitutive_exon_found_in_species
CCTGATTTATATAAATATCACCATCATCATCGTCGTCGTTGTGGGCACAGGT	191917	192002	191867	191919	1	scaffold_109	aug1.109_g20851	191521	192407	None	19484	1207	168662	No_constitutive_exon_found_in_species
GTTCATATTGTCCTGACCTCTAACATTTCCGTTTGTAATTGGGTGATCAGGA	121221	121294	121344	121292	-1	scaffold_113	fgenesh1_pg.113__22	120604	121540	None	19484	1207	168662	No_constitutive_exon_found_in_species
ACGAAGTCATCATATACATGCATCTAACCATGTGCGTGTGTGGGTGATAGGA	144469	144515	144565	144513	-1	scaffold_112	fgenesh1_pg.112__24	140071	147181	None	19484	1207	168662	No_constitutive_exon_found_in_species
CCCCTACCCCCACTATGCTCTTGCTCTTTTCTTATCCTGGGCGAAACCAGGA	194740	194795	194845	194793	-1	scaffold_112	fgenesh1_pg.112__32	193656	198176	None	19484	1207	168662	No_constitutive_exon_found_in_species
TCAATAATAGTGTTTCTTATTTTTTTCCTCTATGTGTTCTTATGGGAAAGTT	128673	128769	128819	128767	-1	scaffold_111	estExt_fgenesh1_pg.C_1110026	126067	131363	None	19484	1207	168662	No_constitutive_exon_found_in_species
CTTGACTTCTTCTTCTTCTTCTTCTTCGTCTTCTTCTTCTGGGTAATCAGGA	140816	140855	140905	140853	-1	scaffold_111	fgenesh1_pg.111__28	139193	143696	None	19484	1207	168662	No_constitutive_exon_found_in_species
TTAACATATAAAAACATTTTGAATGCTTCTTGATGGGGAACATGTAAAAGAA	185724	185781	185674	185726	1	scaffold_111	estExt_fgenesh1_pg.C_1110037	184502	193501	None	19484	1207	168662	No_constitutive_exon_found_in_species
CACAACCACATAGCACACGAATGATAATGTGTATAATTACCATTGGGAAGGT	10575	10626	10525	10577	1	scaffold_114	gw1.114.46.1	9358	10791	None	19484	1207	168662	No_constitutive_exon_found_in_species
TAAGTAATCGTTGTCGCCTACAACACAAATTTATCGAATGTGTTGGGAAGGT	209272	209385	209435	209383	-1	scaffold_114	fgenesh1_pg.114__43	207549	210655	None	19484	1207	168662	No_constitutive_exon_found_in_species
CGGCCCCCCTTTACTCCCTAACTCTCTTCTCCCCTCCTGTCTGGGAACAGAG	15102	15305	15052	15104	1	scaffold_116	aug1.116_g21226	14579	19031	None	19484	1207	168662	No_constitutive_exon_found_in_species
TGGTGCCAGCATCCATCCTGAACGATCACCTAATTCATGGGAAATATTAGGC	78295	78342	78392	78340	-1	scaffold_116	estExt_Genewise1Plus.C_1160010	76667	79229	None	19484	1207	168662	No_constitutive_exon_found_in_species
ATTTCGTTGGGTTGGTTTGCCGCTGACTTGTTGCTAATTGTGTGGGGAAGGT	124510	124558	124608	124556	-1	scaffold_116	estExt_fgenesh1_pg.C_1160027	121222	128102	None	19484	1207	168662	No_constitutive_exon_found_in_species
ATGACACGAAGAATGATGATGATGATGATGATGATGATGATGATGGGTAGAT	124152	124190	124240	124188	-1	scaffold_116	estExt_fgenesh1_pg.C_1160027	121222	128102	None	19484	1207	168662	No_constitutive_exon_found_in_species
TATAGAATAGACGAATCAGAATATGTAATCATATTGCATTTGGGTGGCAGAG	84715	84833	84883	84831	-1	scaffold_117	gw1.117.43.1	84354	85444	None	19484	1207	168662	No_constitutive_exon_found_in_species
GCAGTGTAATATTCTTATCATCATTTAAATGCATCATGGGCCAAAAAAAGAC	165938	165982	165888	165940	1	scaffold_117	fgenesh1_pg.117__27	157820	168732	None	19484	1207	168662	No_constitutive_exon_found_in_species
CTCTCTCTCTCTTTCGCTGCGGGATGTGTTGTGATAAATTGGGCAATTAGCT	13006	13067	12956	13008	1	scaffold_115	gw1.115.15.1	12543	13964	None	19484	1207	168662	No_constitutive_exon_found_in_species
ACAGTGTGGGGTGGGGGGGGGGGAGGGGAGCGGGTTTTGAGGGGGGGGAGAT	61951	61965	61901	61953	1	scaffold_115	e_gw1.115.11.1	61076	63347	None	19484	1207	168662	No_constitutive_exon_found_in_species
CCCTCCCCCCCGTTTTCACGGTCGCATGAATCTCACTTTTTATGGGACAGGG	72129	72168	72218	72166	-1	scaffold_115	aug1.115_g21187	72129	73015	None	19484	1207	168662	No_constitutive_exon_found_in_species
TGTAAAGATGTACGACTGATTTTACGAGTGAATGTGTTCGGGATCGACAGGA	12679	12760	12629	12681	1	scaffold_118	fgenesh1_pg.118__2	12491	15830	None	19484	1207	168662	No_constitutive_exon_found_in_species
GCGCTAACCTTTAATTCATCATATCTTTGTGGAAATTGTCGGGAAAATAGGG	36520	36684	36734	36682	-1	scaffold_118	fgenesh1_pg.118__7	32320	37000	None	19484	1207	168662	No_constitutive_exon_found_in_species
GATGATGATAATAATGATGATGATATGGATGCCTATTAGGGATGGAAAAGAA	163236	163266	163316	163264	-1	scaffold_118	e_gw1.118.2.1	160284	165020	None	19484	1207	168662	No_constitutive_exon_found_in_species
ACAGCTTGATCTTTCGCCGGCATTGTTTCGATCTGCAACGGGCGCGGAAGGC	21989	22084	21939	21991	1	scaffold_119	e_gw1.119.5.1	20769	22905	None	19484	1207	168662	No_constitutive_exon_found_in_species
TTGTTCACATTGTTTTGGTTTGTTTTGTCCATGGGGGGTGGGATACACAGTG	138489	138608	138439	138491	1	scaffold_119	estExt_Genewise1Plus.C_1190011	137255	138989	None	19484	1207	168662	No_constitutive_exon_found_in_species
ACACATATTATATATATATATATATATATATATATGTATTATATGGGAAGCT	142463	142616	142666	142614	-1	scaffold_119	fgenesh1_pg.119__31	139597	144649	None	19484	1207	168662	No_constitutive_exon_found_in_species
TGCAGGAGAGCTTCCGTGACTGTGACAGAGTCGCCACGGGGGAGCGCCAGTC	42898	42976	43026	42974	-1	scaffold_120	e_gw1.120.42.1	42898	45223	None	19484	1207	168662	No_constitutive_exon_found_in_species
CTCTAAATGTGCGTTTGCGTATGCACGTGTGCGTGCGCGTGTGGGGGTAGGC	100031	100158	99981	100033	1	scaffold_120	estExt_fgenesh1_pg.C_1200021	96737	102330	None	19484	1207	168662	No_constitutive_exon_found_in_species
GAGGTGGGCAGCTATCGGCATCAGCTTCATCGGGGGGGGGCGGGGCAAAGCA	135444	135604	135394	135446	1	scaffold_120	e_gw1.120.3.1	135092	137482	None	19484	1207	168662	No_constitutive_exon_found_in_species
CCTAACTTTGCATGCTGCTCTTTCTTCTTCATTACACACAATGTGGGCAGAT	57554	57651	57701	57649	-1	scaffold_124	estExt_fgenesh1_pg.C_1240008	51808	58753	None	19484	1207	168662	No_constitutive_exon_found_in_species
CAAAATTTGAATCTTGACAGACTTTCAAATTTGAATCTGAAACGGGATAGCC	192296	192467	192517	192465	-1	scaffold_124	fgenesh1_pg.124__31	188656	193609	None	19484	1207	168662	No_constitutive_exon_found_in_species
GGAGGAGGAGGAGGAGGAGGAGGAGGGGGGGGGGGGGGAGAGAGAGAGAGAG	89736	90490	90540	90488	-1	scaffold_121	gw1.121.4.1	89736	91386	None	19484	1207	168662	No_constitutive_exon_found_in_species
TCGTTTGATTCTTCCTCCGACCTAACCGTGAAACACCATCATGGGCGCAGGC	10692	10758	10642	10694	1	scaffold_123	fgenesh1_pg.123__4	9919	11634	None	19484	1207	168662	No_constitutive_exon_found_in_species
TTACTTCTGTCGTGAATGGTGGTGTTCTTCTGTTGGGGGCAATTCGAAAGGT	36748	36834	36698	36750	1	scaffold_123	fgenesh1_pg.123__5	33361	41127	None	19484	1207	168662	No_constitutive_exon_found_in_species
GATTGGTTGATTCGTTTCTTCCATTCTCTTTGTGCTGGGTATATAAATAGGT	76540	76586	76636	76584	-1	scaffold_123	fgenesh1_pg.123__11	69286	84120	None	19484	1207	168662	No_constitutive_exon_found_in_species
GTACATTGTATGTAGTACTTAATTGCTTATCTAGTTCTTTGTGTGGGTAGGC	95810	95843	95893	95841	-1	scaffold_123	fgenesh1_pg.123__12	89770	97226	None	19484	1207	168662	No_constitutive_exon_found_in_species
TTACCTTGTGGGTGGGTTATTTATTATTCTTGGGCGGGTTGGGACATCAGTG	98899	99025	98849	98901	1	scaffold_123	estExt_fgenesh1_pg.C_1230013	98368	100190	None	19484	1207	168662	No_constitutive_exon_found_in_species
TATCATCAACAGTGAGGAAGAAGAAGGTGATAACAGGGGAGGCGGACGAGAG	193615	193935	193565	193617	1	scaffold_123	e_gw1.123.5.1	193446	194917	None	19484	1207	168662	No_constitutive_exon_found_in_species
TGCAAGGTACGAATTATTTACAAGATAAAACTTTTATTAAATTTGGGAAGTC	19893	19955	20005	19953	-1	scaffold_122	aug1.122_g21536	12752	28192	None	19484	1207	168662	No_constitutive_exon_found_in_species
TTGCTGAGCGTCGACATCGCGCCGCGGCAGCTTCATCTTCTGGGAAGAAGAA	103171	104238	103121	103173	1	scaffold_122	e_gw1.122.17.1	102259	105947	None	19484	1207	168662	No_constitutive_exon_found_in_species
GTCTTTGTGCGTGTGACGTGATTGACTTTTGCTTTTATCACAATGGGCAGAC	164896	164998	164846	164898	1	scaffold_122	estExt_fgenesh1_pg.C_1220028	163840	166614	None	19484	1207	168662	No_constitutive_exon_found_in_species
AGCTACAATACTTCAATAAAACTTTTTTCTGAATCTTTCATATGGGACAGGA	65160	65328	65110	65162	1	scaffold_125	estExt_fgenesh1_pg.C_1250012	63751	68131	None	19484	1207	168662	No_constitutive_exon_found_in_species
TGCTGCCTTTTCTATCTTTCTTACCTACCTACGATCACCACAATGGGTAGGT	88037	88169	88219	88167	-1	scaffold_125	fgenesh1_pg.125__18	86812	90623	None	19484	1207	168662	No_constitutive_exon_found_in_species
TTTGTTTTTATTTTTTGACTCTCCTTGAAAACAGTGGGGGGGATACTGAGCG	173128	173211	173078	173130	1	scaffold_125	gw1.125.21.1	172953	173414	None	19484	1207	168662	No_constitutive_exon_found_in_species
TTCATCATAATCATTATTAATAATATGGTGTGTTTGGGTGATATTAAAAGGG	48180	48335	48130	48182	1	scaffold_126	fgenesh1_pg.126__9	45884	51750	None	19484	1207	168662	No_constitutive_exon_found_in_species
GGTAATCTCTCTCAATCGATTGTTTGGGGCTGTGTTGCCGTGGTGGGTAGGA	52033	52109	52159	52107	-1	scaffold_127	estExt_fgenesh1_pg.C_1270011	51374	59268	None	19484	1207	168662	No_constitutive_exon_found_in_species
ATCGATGATGGATGCGCTGCTCTCTTACTTGCTTACACGGGGAACATCAGAA	101806	101822	101756	101808	1	scaffold_127	estExt_fgenesh1_pg.C_1270018	100393	105478	None	19484	1207	168662	No_constitutive_exon_found_in_species
CAAAAAGATATCTACGATTCTGCTTTCGTATAAACTTACAAATGGGATAGTT	103111	103215	103061	103113	1	scaffold_128	fgenesh1_pg.128__27	101431	107415	None	19484	1207	168662	No_constitutive_exon_found_in_species
TGGTCTTTATTGATTGTATTGGACACGGTGATTTACTTTGGGGAATGTAGGC	137290	137368	137240	137292	1	scaffold_128	aug1.128_g21798	136073	138037	None	19484	1207	168662	No_constitutive_exon_found_in_species
TCACATCGTCTTAATGTTGATACGACCTCTTCCTATCATGGGGTGGTTAGGT	150411	150856	150361	150413	1	scaffold_128	fgenesh1_pg.128__39	148335	150856	None	19484	1207	168662	No_constitutive_exon_found_in_species
ACAAATCTTTACCATAATTGTAATTAACACTTGTATATGTGGGCTGAAAGGT	47978	48020	48070	48018	-1	scaffold_131	aug1.131_g21877	47418	59942	None	19484	1207	168662	No_constitutive_exon_found_in_species
TGCGGGTGCTAAAGGGTGTGTCTTTCTTGCGTATTTTTGGTATGGGGCAGCT	108732	108836	108682	108734	1	scaffold_131	fgenesh1_pg.131__15	107511	109182	None	19484	1207	168662	No_constitutive_exon_found_in_species
CTCTCTCTCTCTACATACTTAGATCCGTTTCTCTCCAATCGGGTATGTAGCA	25445	25711	25761	25709	-1	scaffold_132	aug1.132_g21899	25445	27152	None	19484	1207	168662	No_constitutive_exon_found_in_species
TATTTCCATACCCAAAAGTATGTTGATGACAGCATGTATGATATGGGCAGGT	50208	50258	50308	50256	-1	scaffold_132	estExt_fgenesh1_pg.C_1320007	44549	51579	None	19484	1207	168662	No_constitutive_exon_found_in_species
CATTTAATACTCTGTGGGTCTATACTTTTGTGCTGCGATGGTGGGATTAGTT	97182	97253	97132	97184	1	scaffold_132	estExt_fgenesh1_pg.C_1320014	95381	98387	None	19484	1207	168662	No_constitutive_exon_found_in_species
TCTCCGTAATTGAAAGCAACATGAAGGTTTAATCTCAAATGGGCAGCAAGAC	32035	32093	32143	32091	-1	scaffold_135	e_gw1.135.2.1	30003	33777	None	19484	1207	168662	No_constitutive_exon_found_in_species
ATGGTTAAGTGCGTGTATGCGTTTGTATTTGTGTGTATGTGCGTGGGTAGAT	7623	8159	7573	7625	1	scaffold_136	estExt_fgenesh1_pg.C_1360001	1900	8159	None	19484	1207	168662	No_constitutive_exon_found_in_species
AAAAACGTATTTAATTGTTAAATTTGTTTGTTTGGGGGAAAATATTGAAGAT	24474	24539	24424	24476	1	scaffold_138	fgenesh1_pg.138__5	24194	26691	None	19484	1207	168662	No_constitutive_exon_found_in_species
CATGTCGTCTACACGTCCTGCCCCGCCCCCTTCCCGGCCGGGTTGAACAGGA	5937	5994	6044	5992	-1	scaffold_143	aug1.143_g22065	5937	6941	None	19484	1207	168662	No_constitutive_exon_found_in_species
GAGAGAAACGCAACGCAAACCCTTTGCTGCCTTTGTTGTTGCATGGGTAGGA	147	224	274	222	-1	scaffold_145	fgenesh1_pg.145__1	147	3186	None	19484	1207	168662	No_constitutive_exon_found_in_species
GGTGAATGGTGATGGTGATTCCATACGCTAAAATGGGGGAAAATTGAAAGGT	5109	5162	5059	5111	1	scaffold_144	estExt_Genewise1.C_1440003	1963	5627	None	19484	1207	168662	No_constitutive_exon_found_in_species
AAACGATTGTAAAGAAGTGAAACAATTTTTTTTTGGAATCATATGGGCAGGG	27992	28059	27942	27994	1	scaffold_144	aug1.144_g22082	26379	30687	None	19484	1207	168662	No_constitutive_exon_found_in_species
GCTTTGTGTTGTGTGTCTGTGTGTGTTTGTCTGCATGGGACGGGGCGCAGGA	4685	4840	4635	4687	1	scaffold_178	fgenesh1_pg.178__2	2819	6082	None	19484	1207	168662	No_constitutive_exon_found_in_species
GCTGCTGCTGCTGCTGCTGCTGCTGTTTGTTCCCACACGAAATCGGGTAGAA	6309	6377	6427	6375	-1	scaffold_183	aug1.183_g22227	4561	8225	None	19484	1207	168662	No_constitutive_exon_found_in_species
CACGGCCTGTGTTTACGCTGCCTTTCACTGTTAAATAAATGGGTGTGTAGAT	5424	5819	5869	5817	-1	scaffold_183	aug1.183_g22227	4561	8225	None	19484	1207	168662	No_constitutive_exon_found_in_species
TAGCCAAAACGGATTTGTGTGCTCACTGCTCTGCATCATCCTGGGGGTAGGG	12816	12852	12902	12850	-1	scaffold_153	fgenesh1_pg.153__3	9890	15629	None	19484	1207	168662	No_constitutive_exon_found_in_species
AGTCTCATCATCATCATCATCATCTCCCCCCCCCTCCCTCATGGGTACAGGC	194	676	726	674	-1	scaffold_182	aug1.182_g22223	194	1336	None	19484	1207	168662	No_constitutive_exon_found_in_species
TGCCTTCGTGCATACGTGTATTGTTGGTCAATGCGGACGTGAAGGGGAAGGG	4203	4283	4153	4205	1	scaffold_219	e_gw1.219.2.1	2944	4903	None	19484	1207	168662	No_constitutive_exon_found_in_species
CCCGCTCCCCCCCTCCCCCTTCCCCCTTCGCTTGATCTTTGGGCACGCAGAA	1673	1766	1816	1764	-1	scaffold_258	fgenesh1_pg.258__1	1673	2571	None	19484	1207	168662	No_constitutive_exon_found_in_species
AAATATAATATAACATATACATATATTATATGGATGATGTGGGATGGCAGGT	935	1031	1081	1029	-1	scaffold_266	fgenesh1_pg.266__1	73	2088	None	19484	1207	168662	No_constitutive_exon_found_in_species
