# Supplementary material for: Widespread Separation of the Polypyrimidine Tract From 3′ AG by G Tracts in Association With Alternative Exons in Metazoa and Plants
Source: Front Genet. 2019 Jan 14;9:741. doi: 10.3389/fgene.2018.00741 (PMC6339879; doi:10.3389/fgene.2018.00741)
Supplement: DATA FILE S2 — Sequences of REPAG 3′ SS from each species of metazoa, plants and protists. [file Data_Sheet_2.zip › Supplementary data 2/Protists_Release38_stentor_coeruleus.txt]

REPA_GGG_Sequence	Exon_Start	Exon_End	Pos_-50	Pos_+2	Strand	Chromosome	GeneID	Gene_Start	Gene_End	Gene_Name	Number_of_REPAs	Number_of_REPAs_has_GGG	Number_of_Intron(Intra_genic_Region)	Upstream_Constitutive_Exon
TAATACCTACCCTTTGACACATTTTTACACCAGAGGTATTGGGTAAACAGAT	124052	124933	124002	124054	1	SteCoe_contig_2	SteCoe_210	123913	124933	None	1450	70	8048	No_constitutive_exon_found_in_species
TGTTGAGGGATGAGAAAAATGAAAGTGATATCAATGTAAGGGATATATAGAA	160082	160148	160032	160084	1	SteCoe_contig_19	SteCoe_1840	159992	161609	None	1450	70	8048	No_constitutive_exon_found_in_species
AAATATAAAGAAGATGAAATTAATATGGAAAGATTGTAAGAGGGATGTAGGA	116052	116215	116265	116213	-1	SteCoe_contig_22	SteCoe_2070	116052	116889	None	1450	70	8048	No_constitutive_exon_found_in_species
GATTAAAGCATTATTGCCGCGCTCGATAGACAAGAGTAAGGGATATTAAGAA	15988	16209	16259	16207	-1	SteCoe_contig_27	SteCoe_2414	15988	16420	None	1450	70	8048	No_constitutive_exon_found_in_species
AGTTGCATATATGCAGGATTGTTGGAATGGTCCCAGTATGGGATAATTAGGT	4979	5053	5103	5051	-1	SteCoe_contig_39	SteCoe_3310	4237	5203	None	1450	70	8048	No_constitutive_exon_found_in_species
GAAAAAAGCTTGGCGTTAAGTGCATTGAAAGATGGGTAAGGGATATGAAGGT	4237	4964	5014	4962	-1	SteCoe_contig_39	SteCoe_3310	4237	5203	None	1450	70	8048	No_constitutive_exon_found_in_species
CTCACTGAGCATACTTTTGCATTTTATTACCATTGGTAAGGGATAACTAGCA	12691	12989	12641	12693	1	SteCoe_contig_52	SteCoe_4212	12452	13646	None	1450	70	8048	No_constitutive_exon_found_in_species
AAGGATGAAGAGAAAAAACTGAAGCTTATTGCAGAGTAAGGGATATATAGGC	114596	115905	115955	115903	-1	SteCoe_contig_53	SteCoe_4323	114596	116069	None	1450	70	8048	No_constitutive_exon_found_in_species
ATTGATATTTATACTTATGATACTAAGGTTTACATGTAAGGGATATATAGTT	56586	59491	59541	59489	-1	SteCoe_contig_56	SteCoe_4466	56586	60009	None	1450	70	8048	No_constitutive_exon_found_in_species
AAAAGCTTAAAATGATTGAAAAAGCGCAGTTAGAAGTAAGGGAAATATAGAA	125514	125718	125464	125516	1	SteCoe_contig_62	SteCoe_4874	125364	125919	None	1450	70	8048	No_constitutive_exon_found_in_species
GCTTTTGATATTGAAGATAATAAAATTGCAAATGAGTATAGGGTAATTAGTG	77816	77961	78011	77959	-1	SteCoe_contig_94	SteCoe_6737	77816	80969	None	1450	70	8048	No_constitutive_exon_found_in_species
ATGCTAAGGGGTCACTAGTTAAGATAAAAAGTATTGTAAGGGATATATAGAA	22729	22843	22893	22841	-1	SteCoe_contig_111	SteCoe_7639	22729	24166	None	1450	70	8048	No_constitutive_exon_found_in_species
TTAAAGTAATTACTGATGCTTATTTTTACCTTGAGGTAAGGGATAAATAGAA	50529	52991	53041	52989	-1	SteCoe_contig_114	SteCoe_7822	47939	54008	None	1450	70	8048	No_constitutive_exon_found_in_species
GCTAATATCAAAGTAAAAAGGGCAAATAAAATGATGTAAGGGATAATTAGGA	34672	34919	34969	34917	-1	SteCoe_contig_118	SteCoe_8011	34672	36025	None	1450	70	8048	No_constitutive_exon_found_in_species
GATTAAAGCATTGTTGCCGCGGACTATAGATAAGAGTAAGGGATATTAAGAA	46452	46673	46723	46671	-1	SteCoe_contig_124	SteCoe_8317	46452	46884	None	1450	70	8048	No_constitutive_exon_found_in_species
TGTTGTATTGGGATTTTAGTAATCAAGTTACTTTGGTATTTAGGGGTTAGGT	88744	88892	88694	88746	1	SteCoe_contig_151	SteCoe_9671	88547	88892	None	1450	70	8048	No_constitutive_exon_found_in_species
AAATATTTACTGTGAATTTTTTAGCTGGAAAACATGTAAGGGATATATAGAA	71563	76234	71513	71565	1	SteCoe_contig_155	SteCoe_9857	70693	76234	None	1450	70	8048	No_constitutive_exon_found_in_species
TCAATGAACATGTCTTTAAATCTGAATTTTTCTAGGTAAGGGATATATAGTT	51293	51393	51443	51391	-1	SteCoe_contig_158	SteCoe_9970	51293	52247	None	1450	70	8048	No_constitutive_exon_found_in_species
AAATGCAAAAATATGAATACCGGATGCGTTTGCCTGTATGGGATATATAGGA	65538	65739	65789	65737	-1	SteCoe_contig_164	SteCoe_10264	64875	66306	None	1450	70	8048	No_constitutive_exon_found_in_species
GGTTGATAAGAAATGCTATGGAAATTATGAAAGGAGTATTGGGTATATAGAG	58141	58318	58368	58316	-1	SteCoe_contig_173	SteCoe_10681	58141	59374	None	1450	70	8048	No_constitutive_exon_found_in_species
TAGATCATGGAGCTGACCCAAATCACAAAGATTGCGTAAGGGATAAATAGTT	54427	55513	54377	54429	1	SteCoe_contig_214	SteCoe_12377	53997	55513	None	1450	70	8048	No_constitutive_exon_found_in_species
TGGATATAAATAAAAATGCAACTGAGTTCAAAATTGTAAGGGATATACAGCA	45301	45494	45544	45492	-1	SteCoe_contig_254	SteCoe_13898	45301	45529	None	1450	70	8048	No_constitutive_exon_found_in_species
AGAAATATTGTGAGTATTTTATTGCTAGGAATTTGGTATGGGATATATAGAA	70842	71346	70792	70844	1	SteCoe_contig_263	SteCoe_14239	69387	71346	None	1450	70	8048	No_constitutive_exon_found_in_species
ACAGGACAAAACAATTGGAAATCGACACAAAAAGAGTAGGGAATATATAGGC	61931	61986	61881	61933	1	SteCoe_contig_275	SteCoe_14686	60887	62228	None	1450	70	8048	No_constitutive_exon_found_in_species
AAAACAAGCATATAAAATCAAAAGTTTATGTTATAGTAAGGGATAATTAGGG	63735	65597	63685	63737	1	SteCoe_contig_278	SteCoe_14794	63173	65597	None	1450	70	8048	No_constitutive_exon_found_in_species
TTTTTGGTAAAGAAATTGGCGTTAGATTAAAAGAGGTAAGGGGTATGTAGTT	65521	65683	65733	65681	-1	SteCoe_contig_281	SteCoe_14898	65521	67829	None	1450	70	8048	No_constitutive_exon_found_in_species
CACAAGGACTCAAGACGCATCTTTTTATTTCTTGTGTAAGGGCTAAACAGGG	31035	31813	30985	31037	1	SteCoe_contig_282	SteCoe_14910	30463	31813	None	1450	70	8048	No_constitutive_exon_found_in_species
AAGCTACGAACCAATGTCAGCTTTTTTCTATTATTGTAAGGGATAATTAGTG	43739	44675	43689	43741	1	SteCoe_contig_292	SteCoe_15249	43184	44675	None	1450	70	8048	No_constitutive_exon_found_in_species
ATTTTGATAAGATATTGTGTGCTCCGAATCTGCTGGTATGGGATATATAGAA	13302	13557	13607	13555	-1	SteCoe_contig_296	SteCoe_15370	13302	14196	None	1450	70	8048	No_constitutive_exon_found_in_species
TTGCGTCTTTAGAAAAATCTTTGGAAATTGTTAAAGTAAGGGATATATAGGA	7115	7589	7065	7117	1	SteCoe_contig_302	SteCoe_15568	6422	7589	None	1450	70	8048	No_constitutive_exon_found_in_species
AAGTTTATTGATGGACCTAAAGTTGATCAAAAATTGTAAGGGATATATAGTA	50743	50996	51046	50994	-1	SteCoe_contig_307	SteCoe_15759	50743	51583	None	1450	70	8048	No_constitutive_exon_found_in_species
GATAAAGGGTAGGTTTGTTAAAAGAGATCAAGCGGTAAATGGTTTGGGAGGT	60455	60557	60405	60457	1	SteCoe_contig_310	SteCoe_15864	59896	60557	None	1450	70	8048	No_constitutive_exon_found_in_species
ATCAAGTTACAATGTGGGAAATTTATGATAAACTGGTAAGGGATATATAGTA	11412	12610	12660	12608	-1	SteCoe_contig_364	SteCoe_17595	11412	13005	None	1450	70	8048	No_constitutive_exon_found_in_species
GCAGGGAATGATTTTGCGATATATTCTTCAGCAATGTAAGGGTTAGTAAGGG	47007	47103	46957	47009	1	SteCoe_contig_370	SteCoe_17801	46879	47263	None	1450	70	8048	No_constitutive_exon_found_in_species
TAGGCTTACTGAAGGAACTGGAATATTGAAAAAAGGTATGGGTTAGGTAGCG	40894	41064	40844	40896	1	SteCoe_contig_378	SteCoe_18025	39305	41064	None	1450	70	8048	No_constitutive_exon_found_in_species
TTGTGGAGTTGTGTACTTTTCTAATCTAGAAGAAGGTAAGGGCTAGAAAGCT	5803	6507	5753	5805	1	SteCoe_contig_386	SteCoe_18264	5285	6507	None	1450	70	8048	No_constitutive_exon_found_in_species
GTTAGGGTTTTTGTTATATGCGGTAAGGTCAGAATGTAAGGGGTATGCAGCT	7790	8212	7740	7792	1	SteCoe_contig_410	SteCoe_18932	5497	8212	None	1450	70	8048	No_constitutive_exon_found_in_species
TGCTCAGTTGCCAAAAGAGCGGGTTATGCAGAAGGTTTTAAGTGGGTTAGTC	15871	15924	15974	15922	-1	SteCoe_contig_434	SteCoe_19604	15871	16484	None	1450	70	8048	No_constitutive_exon_found_in_species
CGATGTCATAACAGTCCAACCAGATCTCTTTGGTCGTAATAGCGGGGCAGCT	16252	17076	17126	17074	-1	SteCoe_contig_460	SteCoe_20273	16252	18815	None	1450	70	8048	No_constitutive_exon_found_in_species
AAATGAAGCTACAGTTTCTGATGCTTTTGCTAATTGTATGGGAGAATTAGTC	14189	15289	14139	14191	1	SteCoe_contig_461	SteCoe_20305	13120	15289	None	1450	70	8048	No_constitutive_exon_found_in_species
TTTGATACATAATCTTGATACGTTAGCACATAAGAGTAATGGGTAATAAGAA	34749	34998	35048	34996	-1	SteCoe_contig_489	SteCoe_20986	33241	35347	None	1450	70	8048	No_constitutive_exon_found_in_species
TTTCAAAGTCTATGAAGTTTCTTCAACTGGTTCATGTGGAATGGGTGCAGGT	46551	47285	46501	46553	1	SteCoe_contig_526	SteCoe_21871	44078	47285	None	1450	70	8048	No_constitutive_exon_found_in_species
CTTGCGCTCCTGATTACTCAAATATTAAAAGTAAAGTAAGGGAAAATTAGAT	35395	35478	35345	35397	1	SteCoe_contig_570	SteCoe_22866	34906	36901	None	1450	70	8048	No_constitutive_exon_found_in_species
TTGAAGAAAATTGAGGAAGAAATTAGTAGGAAACTGTAGGGGATATATAGGA	30991	31058	31108	31056	-1	SteCoe_contig_578	SteCoe_23037	30991	32785	None	1450	70	8048	No_constitutive_exon_found_in_species
AACCCACATATAATCAAGTTTATTGAAATTTTGTAGTAAGGGATAATTAGTG	31363	32288	32338	32286	-1	SteCoe_contig_780	SteCoe_27172	31363	32413	None	1450	70	8048	No_constitutive_exon_found_in_species
TAGACAATGGGGCTGATCCTAACCATAAAGACTGCGTAAGGGATAATTAGTT	12142	13234	13284	13232	-1	SteCoe_contig_807	SteCoe_27626	12142	13664	None	1450	70	8048	No_constitutive_exon_found_in_species
AAAATGAACTACTCGACTTTTAGTAGGATTAGAGAGTAAGGGATAAGTAGGA	23209	23273	23323	23271	-1	SteCoe_contig_811	SteCoe_27689	23209	23866	None	1450	70	8048	No_constitutive_exon_found_in_species
ACACTTTTGATCATTTTTTTGAGTCACTTGAAAAGGTAGTGGGTATATAGAA	1571	2408	1521	1573	1	SteCoe_contig_816	SteCoe_27766	209	2408	None	1450	70	8048	No_constitutive_exon_found_in_species
TAAACAAAATCAGCAGAGAAAACCTCAAATCTAGAGTACTGGGTAAATAGGA	14308	15835	15885	15833	-1	SteCoe_contig_852	SteCoe_28369	14308	16585	None	1450	70	8048	No_constitutive_exon_found_in_species
TGAATGGTAGAGGTATTAGTGGAACACCGCTTACAGTAATGGGTAAATAGAC	19300	19921	19250	19302	1	SteCoe_contig_871	SteCoe_28652	18844	19987	None	1450	70	8048	No_constitutive_exon_found_in_species
TAAATAAAATCAGCAGAGAAAACCTCAAATCTAGAGTACTGGGTAAATAGGA	20296	21826	20246	20298	1	SteCoe_contig_888	SteCoe_28927	19612	21826	None	1450	70	8048	No_constitutive_exon_found_in_species
CGAAATTTGGGAATGTGAATGTGGATCTTCAAATGTTGGTGAGTGGGAAGTG	28852	29811	28802	28854	1	SteCoe_contig_893	SteCoe_29010	28820	29811	None	1450	70	8048	No_constitutive_exon_found_in_species
GACGAGTTTAGAGAGAACACGAGGAAGTTTTTTAGGTAAGGGTTATAAAGTA	13378	16366	16416	16364	-1	SteCoe_contig_907	SteCoe_29210	13221	16431	None	1450	70	8048	No_constitutive_exon_found_in_species
CTCAGATTATTAGAGTTTTTCCATATTCTGGAACTGTAAGGGATATATAGCA	21341	21989	22039	21987	-1	SteCoe_contig_916	SteCoe_29344	21341	22247	None	1450	70	8048	No_constitutive_exon_found_in_species
CAATATAGCCTGGTAGTCAAGCTAATATTTTTGTTGTAAGGGCTAAACAGTT	3693	3823	3643	3695	1	SteCoe_contig_953	SteCoe_29858	3154	3880	None	1450	70	8048	No_constitutive_exon_found_in_species
AGTAAGAATGATTTTGATACTAATCTTTCAGGATGGTAAGGGTCAGACAGTA	6937	7793	7843	7791	-1	SteCoe_contig_993	SteCoe_30392	6937	8314	None	1450	70	8048	No_constitutive_exon_found_in_species
AGTAAGAATGATTTTGATACTAATCTTTCAGGATGGTAAGGGTCAGACAGTA	6897	7741	7791	7739	-1	SteCoe_contig_995	SteCoe_30416	6897	8262	None	1450	70	8048	No_constitutive_exon_found_in_species
CTCATCTGAAATACAAGAAAATCGAATTTCAAGTGTATTATATCGGGAAGAA	832	860	782	834	1	SteCoe_contig_1175	SteCoe_32573	85	860	None	1450	70	8048	No_constitutive_exon_found_in_species
ATCTTAGTTCAGAAGCTAGGGAACTGATAATTGATGTAAGGGATATGTAGTT	12808	13057	13107	13055	-1	SteCoe_contig_1199	SteCoe_32837	12808	14560	None	1450	70	8048	No_constitutive_exon_found_in_species
GTAACAAGAATATGCTAAATTCACATCTTGAAATAGTAATGGGTAATTAGTT	3823	5671	5721	5669	-1	SteCoe_contig_1320	SteCoe_34007	3823	5803	None	1450	70	8048	No_constitutive_exon_found_in_species
ATGCTGTGAAACCAATAACGAATATTGCACTTGCAGTAAGGGATATATAGAA	10172	10223	10122	10174	1	SteCoe_contig_1375	SteCoe_34469	9203	10223	None	1450	70	8048	No_constitutive_exon_found_in_species
TTTGTTTCAAGTAATTGTAATAAACAGAATTCTTAGTAAGGGATATATAGTT	6142	6308	6092	6144	1	SteCoe_contig_1381	SteCoe_34500	5705	6308	None	1450	70	8048	No_constitutive_exon_found_in_species
TATTAAAAAGTTCAGTTTATAAGAAATCTTTTGCTGTAAGGGAAAATTAGGT	1277	1413	1463	1411	-1	SteCoe_contig_1435	SteCoe_34927	1188	2875	None	1450	70	8048	No_constitutive_exon_found_in_species
AATATGTGAATATAAAGATGGAGGAGTTTATAAAGGTATGTGGGAAACAGAT	10762	12030	10712	10764	1	SteCoe_contig_1447	SteCoe_35027	9837	12030	None	1450	70	8048	No_constitutive_exon_found_in_species
TGAATGGTCGAGGGATTAATGGAACACCACTTACAGTAATGGGTAAATAGAC	9887	10508	10558	10506	-1	SteCoe_contig_1515	SteCoe_35489	9821	10970	None	1450	70	8048	No_constitutive_exon_found_in_species
AAATATAAAGAAGATGAAATTAATATCGAAAGATTGTAAGAGGGATATAGAA	6995	7158	7208	7156	-1	SteCoe_contig_1572	SteCoe_35842	6995	7382	None	1450	70	8048	No_constitutive_exon_found_in_species
TGCAACTTGCTATTTCTGTTAGTTTTAGTTTTATTGTAAGGGAGATTTAGAT	4393	4741	4343	4395	1	SteCoe_contig_1611	SteCoe_36084	571	4741	None	1450	70	8048	No_constitutive_exon_found_in_species
TTGGTATGAAAATCTTATTCCATACAGAACTTAAAGTATTGGGTATTAAGGA	3055	3168	3218	3166	-1	SteCoe_contig_1638	SteCoe_36242	2843	3912	None	1450	70	8048	No_constitutive_exon_found_in_species
AAACTTTGGAGTTATGTTTGAATGCTTCAGCTCCGGTAAGGGATAAATAGTC	3188	3605	3655	3603	-1	SteCoe_contig_1702	SteCoe_36566	3188	3926	None	1450	70	8048	No_constitutive_exon_found_in_species
ATAGTACCAGTGACGATATTTGTTTTAGCGATTGTGTAAGGGATATATAGGT	8158	8333	8108	8160	1	SteCoe_contig_1760	SteCoe_36835	6980	8750	None	1450	70	8048	No_constitutive_exon_found_in_species
