# Supplementary material for: Widespread Separation of the Polypyrimidine Tract From 3′ AG by G Tracts in Association With Alternative Exons in Metazoa and Plants
Source: Front Genet. 2019 Jan 14;9:741. doi: 10.3389/fgene.2018.00741 (PMC6339879; doi:10.3389/fgene.2018.00741)
Supplement: DATA FILE S2 — Sequences of REPAG 3′ SS from each species of metazoa, plants and protists. [file Data_Sheet_2.zip › Supplementary data 2/Metazoa_Release38_drosophila_mojavensis.txt]

REPA_GGG_Sequence	Exon_Start	Exon_End	Pos_-50	Pos_+2	Strand	Chromosome	GeneID	Gene_Start	Gene_End	Gene_Name	Number_of_REPAs	Number_of_REPAs_has_GGG	Number_of_Intron(Intra_genic_Region)	Upstream_Constitutive_Exon
TATAATCAATCCTCTTAATCTAATCTATAAATATATATACTTGGGTAAAGTT	5092693	5092714	5092764	5092712	-1	scaffold_6540	FBgn0146300	5080863	5103254	Dmoj\GI23574	1983	87	49334	No_or_no_constitutive_exon
TATATGGCTTTATGTCTAATTTTACACTTTTTGTACATTTTTGGGAACAGAA	7409850	7410059	7409800	7409852	1	scaffold_6540	FBgn0146892	7407455	7410059	Dmoj\GI24169	1983	87	49334	No_or_no_constitutive_exon
TCTCTCTCTCTCTCTCTCTCTCTCTCTCTCTCTATCTGTCTCTGGGAAAGCT	7579862	7580133	7579812	7579864	1	scaffold_6540	FBgn0146912	7579556	7580874	Dmoj\GI24189	1983	87	49334	No_or_no_constitutive_exon
TAATTTTCTTTCTTCCATTCTACGCTTTTCTTACCCTTGCTGGGCGACAGGT	7674948	7675312	7675362	7675310	-1	scaffold_6540	FBgn0146126	7672315	7677148	Dmoj\GI23400	1983	87	49334	Yes
TTTAAATATATTTATATTTTTTCCTAATTATACATAATTACGGGAAAAAGTC	11533679	11533827	11533877	11533825	-1	scaffold_6540	FBgn0145891	11527133	11534555	Dmoj\GI23164	1983	87	49334	No_or_no_constitutive_exon
GCTCAACCAAAGACTACAGCGCGTCTGGCGCTGGCACGGGCAGCAGCGAGGC	12826402	12826958	12826352	12826404	1	scaffold_6540	FBgn0147199	12803324	12826958	Dmoj\GI24477	1983	87	49334	No_or_no_constitutive_exon
TTATCCTTCTAATTCACCGTTTTTAACCTTGTTCAACTACCGGGGAACAGAA	13062028	13064304	13064354	13064302	-1	scaffold_6540	FBgn0145801	13062028	13064577	Dmoj\GI23074	1983	87	49334	No_or_no_constitutive_exon
TTGAGAGAACATCCTAAGATACCAATTTCGATCCCATTTAGGGCAACAAGAA	14216533	14216662	14216483	14216535	1	scaffold_6540	FBgn0147303	14182739	14218371	Dmoj\GI24581	1983	87	49334	No_or_no_constitutive_exon
GCATACAACAAATTTCACGCACTTCAAATTATTTAATATCCCGAGGGTAGCC	14970602	14970639	14970689	14970637	-1	scaffold_6540	FBgn0145695	14969183	14971389	Dmoj\GI22968	1983	87	49334	No_or_no_constitutive_exon
TCAACAATGGAACCTGAAATTGGCTTTGCAATTGAAATTTGGGCATGCAGGC	19381199	19381369	19381149	19381201	1	scaffold_6540	FBgn0147580	19358999	19382789	Dmoj\GI24860	1983	87	49334	No_or_no_constitutive_exon
TGTTATAAAAAACAAAAAGAACTAAAATCAATTAATTTTACAGTAGGGAGAT	21165358	21165452	21165502	21165450	-1	scaffold_6540	FBgn0145369	21161536	21187149	Dmoj\GI22641	1983	87	49334	No_or_no_constitutive_exon
CTATGAATTCTTTAGTAATCCCTTTTTGGTGTGTCTGTTGGGCATGATAGGT	23570964	23571718	23570914	23570966	1	scaffold_6540	FBgn0133007	23569690	23571718	Dmoj\GI10242	1983	87	49334	No_or_no_constitutive_exon
TAATTTTTGAACATCTCTCGTCTCTTTTCATTTTTTGGTTGGGTCGACAGGT	26020978	26021130	26021180	26021128	-1	scaffold_6540	FBgn0145115	26019379	26031020	Dmoj\GI22387	1983	87	49334	Yes
TCTTGGAGCTGGCGAACCAGCGGATCACCCGACGTGAGAGCGGGAACTAGAA	27635081	27635879	27635929	27635877	-1	scaffold_6540	FBgn0145017	27635081	27636806	Dmoj\GI22289	1983	87	49334	No_or_no_constitutive_exon
CCACTCGCATTCATTCTCCATTTCCATGTTCCTGTGGCGGGTGAGCACAGTG	28563091	28563158	28563208	28563156	-1	scaffold_6540	FBgn0144966	28551570	28564022	Dmoj\GI22238	1983	87	49334	No_or_no_constitutive_exon
CACGACTAGCTCGCCCACCACAACAAGATCGTCAACATCAACAACGGGAGCA	30259177	30259729	30259779	30259727	-1	scaffold_6540	FBgn0144853	30257513	30273317	Dmoj\GI22124	1983	87	49334	No_or_no_constitutive_exon
GTGAGTAAATGGAAATCAATTGAAAGCAAGACTTGAATTGGGAATTGCAGGG	30809588	30810207	30809538	30809590	1	scaffold_6540	FBgn0133432	30802263	30810207	Dmoj\GI10668	1983	87	49334	No_or_no_constitutive_exon
GCATGATTTATGTTTGTGTTTTGTTTCCGTAAACCCCGCCGGGACCACAGAA	33020168	33020474	33020524	33020472	-1	scaffold_6540	FBgn0144722	33017758	33047425	Dmoj\GI21993	1983	87	49334	No_or_no_constitutive_exon
ACAACAGTGAGCGAGACCACCGCGATTGGGTACGCGTTGCCGGGCGATAGTA	33142664	33143352	33143402	33143350	-1	scaffold_6540	FBgn0144715	33115488	33144144	Dmoj\GI21986	1983	87	49334	No_or_no_constitutive_exon
AGAGCAAAGAAAACGACAAGGACAAAGAGAAGGAGAAGGGCAAGGACAAGGA	1694919	1695199	1694869	1694921	1	scaffold_6500	FBgn0139761	1691211	1730879	Dmoj\GI17016	1983	87	49334	No_or_no_constitutive_exon
ATTTACTATAGATATTTATGATTAACACTTGAAAATGGTTGGGATTGTAGGA	5565544	5565671	5565494	5565546	1	scaffold_6500	FBgn0139905	5563053	5566968	Dmoj\GI17161	1983	87	49334	No_or_no_constitutive_exon
GTTTAATGAAAATCTCCCGTTGCCCCGTTGCCAATGTTCGGGTCGAACAGAC	6834721	6834924	6834671	6834723	1	scaffold_6500	FBgn0139981	6832165	6836396	Dmoj\GI17237	1983	87	49334	No_or_no_constitutive_exon
TACATTGCTGAACGCTGTGCCACCTCATCTCATCGACTCGGGCGAATCAGCC	7283677	7283847	7283627	7283679	1	scaffold_6500	FBgn0140021	7273248	7293377	Dmoj\GI17277	1983	87	49334	Yes
CCAGCGCTGGCAGCACCAACAGCAGCTACAGCAGCGGCGCCCGGGACGAGGA	9654513	9655444	9654463	9654515	1	scaffold_6500	FBgn0140122	9651519	9677217	Dmoj\GI17378	1983	87	49334	No_or_no_constitutive_exon
GCTTCGATCGACAACAACAAACCATATGTCATCCATTTGGGAATGTGTAGCA	9783143	9783778	9783828	9783776	-1	scaffold_6500	FBgn0135615	9780720	9796941	Dmoj\GI12858	1983	87	49334	No_or_no_constitutive_exon
ATTGAAACTAATGTTGGCAGTCCAATAGGGGGCGGTGTGGGTAGAGGCAGGG	13447776	13447888	13447938	13447886	-1	scaffold_6500	FBgn0281596	13447776	13449481	Dmoj\GI26859	1983	87	49334	No_or_no_constitutive_exon
GGTGCGTGACGTAATAAACTTTGGCAATTGCATAACTCTTTGCGGGGCAGGA	22172932	22173076	22172882	22172934	1	scaffold_6500	FBgn0140676	22107260	22180195	Dmoj\GI17936	1983	87	49334	Yes
TCAATTTGGTATCAATTAAATATTCAACTAATATGTGCTATGGGGCGCAGCA	24446245	24446427	24446195	24446247	1	scaffold_6500	FBgn0140783	24444234	24448806	Dmoj\GI18043	1983	87	49334	Yes
AACAGTTAATTGGAAATACTAACTAATCGTTTGCATGTGTGGGTAAACAGAT	27657812	27659187	27657762	27657814	1	scaffold_6500	FBgn0140896	27654389	27659187	Dmoj\GI18157	1983	87	49334	No_or_no_constitutive_exon
AATTTTAATGAATTACTAAGATAACTTAAAAAATAATAGGGGACCCAAAGGA	27747924	27748336	27747874	27747926	1	scaffold_6500	FBgn0140903	27747559	27748863	Dmoj\GI18164	1983	87	49334	No_or_no_constitutive_exon
GTTTCACGCCAACAATAGCAGTGACAACTGGCTGAACGGGATCGAAAAAGCT	29054776	29055073	29055123	29055071	-1	scaffold_6500	FBgn0142616	29054776	29058179	Dmoj\GI19879	1983	87	49334	No_or_no_constitutive_exon
TGAATTTTGCATTTAATTTTCTCACATTTTGCTGTTGTTGGGCAAAACAGAA	3035602	3035770	3035552	3035604	1	scaffold_6496	FBgn0142686	3021899	3038954	Dmoj\GI19949	1983	87	49334	Yes
CCGCGTCCGCCGTCAGCGCCACAGCTGCTCGGTCTGGGTCTGGACGGCAGTG	4466365	4466885	4466315	4466367	1	scaffold_6496	FBgn0142760	4465689	4467274	Dmoj\GI20024	1983	87	49334	No_or_no_constitutive_exon
TCTCTCTCTCTCTCTCGCTGTCGCCTCCTCATCTCTCTCCCGATGGGCAGAT	4495515	4495702	4495752	4495700	-1	scaffold_6496	FBgn0142245	4494246	4502503	Dmoj\GI19507	1983	87	49334	No_or_no_constitutive_exon
CCTGTGTGTGTGTGTGTGTGTGTGTGTGCGTGTGTCCTTCTGGGCAACAGGA	7138034	7138153	7137984	7138036	1	scaffold_6496	FBgn0142909	7130998	7139211	Dmoj\GI20173	1983	87	49334	Yes
TGCCTCCTGTTTACCTGCTGCTGCTGTTGTGACTCCTGCTGGGATCACAGCA	8129368	8129685	8129735	8129683	-1	scaffold_6496	FBgn0142045	8123080	8132223	Dmoj\GI19307	1983	87	49334	No_or_no_constitutive_exon
ATTTTTTTTTTCGTTTGATTATCACCAAAATCTTATAAATTTGGGAGCAGTA	8957044	8957510	8956994	8957046	1	scaffold_6496	FBgn0143011	8956728	8960383	Dmoj\GI20275	1983	87	49334	No_or_no_constitutive_exon
ATTTTCTTTGTTGTCTATTTCTTCCCTGGTATCTGGGACTGGGCTGACAGGC	9181519	9182572	9181469	9181521	1	scaffold_6496	FBgn0143047	9180810	9182572	Dmoj\GI20311	1983	87	49334	No_or_no_constitutive_exon
TTCATTGTCCACTGTCCACTGTCCACTGTAATGCTAAACTGGGCCAACAGCA	10478259	10478283	10478333	10478281	-1	scaffold_6496	FBgn0141901	10473604	10481718	Dmoj\GI19162	1983	87	49334	No_or_no_constitutive_exon
TTTCTTTTTCTGCTGCTGCTTTCGCTTTTCTTTGCTGCGCCGGGCTAAAGGT	11816855	11817068	11817118	11817066	-1	scaffold_6496	FBgn0141792	11816855	11817511	Dmoj\GI19053	1983	87	49334	No_or_no_constitutive_exon
GTAAAAACCAAACCACAAAAACAAAGAGTATATTCCAAGTGCGGGTGCAGGT	13736429	13736540	13736590	13736538	-1	scaffold_6496	FBgn0141665	13732770	13758808	Dmoj\GI18926	1983	87	49334	No_or_no_constitutive_exon
GTTTCAACTTTTGATTTGTCGGCGCTGCTTGAAATGGGCGAAATGAACAGGG	14011640	14014607	14014657	14014605	-1	scaffold_6496	FBgn0141657	14009520	14026275	Dmoj\GI18918	1983	87	49334	No_or_no_constitutive_exon
GAGTCGGGCGTAACAACACTGACATTTGTTCCTCTTTTTGGGTGCGACAGTC	17378216	17379186	17378166	17378218	1	scaffold_6496	FBgn0143620	17376374	17389100	Dmoj\GI20886	1983	87	49334	No_or_no_constitutive_exon
TGATTTATAAATATTGATGTCAATAAATAGAATTCGTTCACAATGGGAAGGT	19486395	19486837	19486887	19486835	-1	scaffold_6496	FBgn0141356	19486395	19487067	Dmoj\GI18617	1983	87	49334	No_or_no_constitutive_exon
TGTTTTATAAATATTGATGTCAATAAATAGAATTCGTTCACAATGGGAAGGT	19489406	19489946	19489356	19489408	1	scaffold_6496	FBgn0143726	19489226	19489946	Dmoj\GI20993	1983	87	49334	No_or_no_constitutive_exon
TGATTTATAAATATTGATGTCAATAAATAGAATTCGTTCACAATGGGAAGGT	19494587	19495045	19495095	19495043	-1	scaffold_6496	FBgn0141355	19494587	19495274	Dmoj\GI18616	1983	87	49334	No_or_no_constitutive_exon
TGATTTATAAATATTGATGTCAATAAATAGAATTCGTTCACAATGGGAAGGT	19496187	19496504	19496554	19496502	-1	scaffold_6496	FBgn0141353	19496187	19496733	Dmoj\GI18614	1983	87	49334	No_or_no_constitutive_exon
CATTTAATGCAGTTGCTGATAATATTAGGTTATAAACAGGGCAAACGTAGTT	20675492	20675745	20675442	20675494	1	scaffold_6496	FBgn0143801	20673086	20676691	Dmoj\GI21069	1983	87	49334	No_or_no_constitutive_exon
CTGAAGAGCTTCTCATTGTGTGACATTTTTTCTGTTCGGGGAGTGGCCAGCA	23944634	23945757	23944584	23944636	1	scaffold_6496	FBgn0143946	23944004	23946067	Dmoj\GI21216	1983	87	49334	No_or_no_constitutive_exon
TTTTCATCGCCAAGCAGTAATACTTCAACCTTCGTCGGGTGAATTTGGAGCT	1155697	1155709	1155759	1155707	-1	scaffold_6680	FBgn0135346	1154345	1155789	Dmoj\GI12589	1983	87	49334	No_or_no_constitutive_exon
AGGCGGCCATGGAGGTGGCCATGGAGGCGGTCACGGGGGAGGCCATGGAGGC	1922389	1922599	1922649	1922597	-1	scaffold_6680	FBgn0135316	1919953	1929151	Dmoj\GI12559	1983	87	49334	No_or_no_constitutive_exon
AGGCGGGAGTGAAGGCGGGAGTGAAGGCGTGAGTGGAGGCGGGAGTGGAGGC	3707124	3708475	3708525	3708473	-1	scaffold_6680	FBgn0135218	3707124	3709385	Dmoj\GI12461	1983	87	49334	No_or_no_constitutive_exon
AGGGCTTATCAATAATCAATATGTTTTTGTTTGTTTATTGTGGGTGACAGGC	5681448	5681709	5681398	5681450	1	scaffold_6680	FBgn0135743	5678204	5682396	Dmoj\GI12986	1983	87	49334	Yes
TGATATTTAAATCTCAGCTCTAACATAAAATTCTATATCTGGGTAAACAGGA	6354364	6354412	6354462	6354410	-1	scaffold_6680	FBgn0135068	6350370	6355115	Dmoj\GI12311	1983	87	49334	No_or_no_constitutive_exon
TCTCTCTCCCTCTCTCCCTCTCTCCCCTTCTTTCCCTCGCTGGGTGACAGGT	6677749	6677901	6677951	6677899	-1	scaffold_6680	FBgn0135039	6672474	6680573	Dmoj\GI12282	1983	87	49334	Yes
ACCCGAAGTCAAAGTTTTCAAAATAATACACGAATCGTCGGGTGGCGCAGGC	10821604	10822170	10821554	10821606	1	scaffold_6680	FBgn0136043	10821426	10822170	Dmoj\GI13286	1983	87	49334	No_or_no_constitutive_exon
TTGTTAATGTACGTTGCAATAATTAGTTTCGTCGCCCCTCGGGCGTACAGAT	11141701	11142368	11142418	11142366	-1	scaffold_6680	FBgn0134785	11139987	11142727	Dmoj\GI12028	1983	87	49334	No_or_no_constitutive_exon
TGATTAATTTGTTTCGTTTGTGGCACGACTTGGCTGGGATTCAACAAAAGGT	12247129	12248452	12247079	12247131	1	scaffold_6680	FBgn0136145	12235067	12255152	Dmoj\GI13388	1983	87	49334	No_or_no_constitutive_exon
GAGAAGCGAATGAATTTCCATGTCGCTGCCGACGTAGTTGGGCAAATCAGAT	14767537	14767549	14767487	14767539	1	scaffold_6680	FBgn0280537	14751149	14767549	Dmoj\GI25800	1983	87	49334	No_or_no_constitutive_exon
AACTTTGCTCGCGTATTCAGAAGAAATAATAATTACATTTTGGGGCATAGGC	17381432	17381546	17381596	17381544	-1	scaffold_6680	FBgn0134417	17378918	17381795	Dmoj\GI11657	1983	87	49334	No_or_no_constitutive_exon
ACTCACACTACAAAACCCTTGCACACGAACTATGGGTTCCGGGCCAGCAGAT	18864706	18864940	18864656	18864708	1	scaffold_6680	FBgn0136504	18851783	18866380	Dmoj\GI13749	1983	87	49334	No_or_no_constitutive_exon
GCCCGGATTGTCTCTGGCTGGCGCTCATTTTCTTTTCATGGGACCGACAGTA	19561150	19561336	19561100	19561152	1	scaffold_6680	FBgn0136535	19442651	19587996	Dmoj\GI13780	1983	87	49334	No_or_no_constitutive_exon
TGTGTGTGTCGTGTCTCGCCGTCCGTCTCTCTATCCATCTGGGCGCACAGCA	20170224	20170420	20170174	20170226	1	scaffold_6680	FBgn0136575	20155562	20173319	Dmoj\GI13821	1983	87	49334	Yes
CGAGTGTCGTGAGAGCTTATTAACGTGACATCTTCTATGGTGCGGGGCAGGT	20820806	20821047	20820756	20820808	1	scaffold_6680	FBgn0136602	20815800	20822415	Dmoj\GI13848	1983	87	49334	No_or_no_constitutive_exon
ATATGTCGAGCATCGACTATATGTACATACATATATTATTTGTGGGGCAGTG	21292577	21292730	21292780	21292728	-1	scaffold_6680	FBgn0134196	21291359	21293138	Dmoj\GI11435	1983	87	49334	No_or_no_constitutive_exon
CTAAATTTCGCACATTTGCAACCTGCTGTTGCTGCTCTATGGGCCGGCAGGT	22870107	22870496	22870546	22870494	-1	scaffold_6680	FBgn0134106	22867762	22894117	Dmoj\GI11345	1983	87	49334	No_or_no_constitutive_exon
AAGTTGGTCTGGGTTATAGAGCCACTCAGTTCATACTAATGGGAATTTAGTT	22947676	22948802	22948852	22948800	-1	scaffold_6680	FBgn0134103	22936045	22980045	Dmoj\GI11342	1983	87	49334	No_or_no_constitutive_exon
TCTCTTTCTGTCTCTCGCCCCCTCTCTTGATCTATGTTGGGACACGGCAGAC	87464	88477	88527	88475	-1	scaffold_6473	FBgn0138038	85574	90630	Dmoj\GI15289	1983	87	49334	No_or_no_constitutive_exon
TTCCGTATCCGCTTACGTTTATCGTTTCACCCTTGACCTGGGCGGGGCAGAC	384119	384223	384273	384221	-1	scaffold_6473	FBgn0138022	347567	467278	Dmoj\GI15273	1983	87	49334	No_or_no_constitutive_exon
GGTAACAATATAAGTTTTTATTATAGAAAGAGAGAGAAAGAGGGAAAGAGAT	1303409	1303457	1303507	1303455	-1	scaffold_6473	FBgn0281464	1303148	1306813	Dmoj\GI26727	1983	87	49334	No_or_no_constitutive_exon
ATCGAGATCGGGATCGGGATCGAGATCGGGATCGGGATCGGGATCTGAAGGC	2958232	2959914	2959964	2959912	-1	scaffold_6473	FBgn0137916	2953070	2968263	Dmoj\GI15166	1983	87	49334	No_or_no_constitutive_exon
ACACCTATATACACGCACATGAATGTATATATATATGTATGTGGGTGCAGTC	9546325	9546717	9546275	9546327	1	scaffold_6473	FBgn0138486	9545787	9547508	Dmoj\GI15737	1983	87	49334	Yes
TATATAGCAATATTAACTAATTTTTACGATCGTGCTCTTTGGGATCACAGAA	10370660	10370985	10370610	10370662	1	scaffold_6473	FBgn0138526	10338955	10372918	Dmoj\GI15777	1983	87	49334	Yes
TACTATATAAACACAAACATACGCTAAACACACACTTTGGGGCGGCACAGGG	10394872	10394951	10394822	10394874	1	scaffold_6473	FBgn0138529	10385430	10395421	Dmoj\GI15780	1983	87	49334	No_or_no_constitutive_exon
ACGCACGCACACATACATGTATAACAATGTTTGTCTTTATATTGGGACAGAC	13761098	13761856	13761048	13761100	1	scaffold_6473	FBgn0138648	13749104	13768769	Dmoj\GI15899	1983	87	49334	Yes
CTCTCTCTCTCTCGCTCTCTTTCCATCTCGCTCGCATTTTGGGGCTGCAGTG	13995647	13996082	13995597	13995649	1	scaffold_6473	FBgn0138654	13969300	13997440	Dmoj\GI15905	1983	87	49334	Yes
TTTATTTTTATTTTATTACATTGCTTTTTTTTTTTACATTACGGGCGCAGTA	716455	717202	716405	716457	1	scaffold_6359	FBgn0144384	716043	727058	Dmoj\GI21654	1983	87	49334	Yes
CGTACCCGAATATATCCTAATAGATAATGATCGACGACTGATGGGATTAGTT	1112200	1112383	1112150	1112202	1	scaffold_6359	FBgn0144394	1111819	1113501	Dmoj\GI21664	1983	87	49334	No_or_no_constitutive_exon
TTTGTGTGTATATATATATATATATAAATGCGTGTGTGTGCGTGGGGCAGAT	2089393	2089429	2089479	2089427	-1	scaffold_6359	FBgn0144273	2086550	2095596	Dmoj\GI21543	1983	87	49334	No_or_no_constitutive_exon
CTTATCATAATGATTCATACATGTTATTGCAGGCAACAATGGGGTGACAGAT	4383215	4384013	4383165	4383217	1	scaffold_6359	FBgn0144538	4382838	4384728	Dmoj\GI21808	1983	87	49334	No_or_no_constitutive_exon
TGCTGGCAGCGGTGGAGTTGCCAGCGCCAGCAGTGTGGGTGGACGTGGAGGC	1369095	1370316	1369045	1369097	1	scaffold_6328	FBgn0139099	1357512	1378100	Dmoj\GI16351	1983	87	49334	No_or_no_constitutive_exon
ATATAAATTTAAAAATTTATTAAAAATAAAATCATTGATGGGATATGCAGCG	766154	766479	766529	766477	-1	scaffold_6498	FBgn0136812	744415	790988	Dmoj\GI14058	1983	87	49334	No_or_no_constitutive_exon
ACTTTATTTAATTCAACAATTGAACACGACTCCACATGGGAACAAAGCAGCC	1281231	1281307	1281181	1281233	1	scaffold_6498	FBgn0136855	1269008	1283059	Dmoj\GI14101	1983	87	49334	No_or_no_constitutive_exon
TCTACTTTATTTAATTCAACAATTGAACACGACTCCACATGGGAACAAAGCA	1281228	1281307	1281178	1281230	1	scaffold_6498	FBgn0136855	1269008	1283059	Dmoj\GI14101	1983	87	49334	No_or_no_constitutive_exon
TGAATCAATTATTGGTAACTAATCAAATTTTGTGACTCATTCGGGAGCAGCG	337181	337703	337131	337183	1	scaffold_6308	FBgn0133842	336438	337703	Dmoj\GI11080	1983	87	49334	No_or_no_constitutive_exon
ACAACAGCAGCAGCAGCAACTGGAGCTGGAGCTGGTGCATCGGGTGGCAGGC	915654	916044	916094	916042	-1	scaffold_6308	FBgn0133763	914662	916657	Dmoj\GI11000	1983	87	49334	No_or_no_constitutive_exon
TGTGCGAATGTTGTGCGGATATTAACTGAACTGGTTCTTCAATTGGGCAGGT	2082	4860	2032	2084	1	scaffold_6580	FBgn0141049	6	4860	Dmoj\GI18310	1983	87	49334	No_or_no_constitutive_exon
