# Supplementary material for: Widespread Separation of the Polypyrimidine Tract From 3′ AG by G Tracts in Association With Alternative Exons in Metazoa and Plants
Source: Front Genet. 2019 Jan 14;9:741. doi: 10.3389/fgene.2018.00741 (PMC6339879; doi:10.3389/fgene.2018.00741)
Supplement: DATA FILE S2 — Sequences of REPAG 3′ SS from each species of metazoa, plants and protists. [file Data_Sheet_2.zip › Supplementary data 2/Protists_Release38_phytophthora_parasitica_gca_000509465.txt]

REPA_GGG_Sequence	Exon_Start	Exon_End	Pos_-50	Pos_+2	Strand	Chromosome	GeneID	Gene_Start	Gene_End	Gene_Name	Number_of_REPAs	Number_of_REPAs_has_GGG	Number_of_Intron(Intra_genic_Region)	Upstream_Constitutive_Exon
TTGACTATGTGGTTATTTCTGACGATAAGCTACTAACACGGGACATGCAGGT	109080	109588	109638	109586	-1	supercont1.1353	L915_04188	107884	111159	None	2402	241	23002	No_or_no_constitutive_exon
AAGCTGCTCGGACCCTGACTTTGATGTTGTTGCGGTGGGCGACTGGGCAGTG	16053	16160	16003	16055	1	supercont1.1876	L915_06582	15194	17397	None	2402	241	23002	No_or_no_constitutive_exon
GAAATTGTGGGACACGATGGAAACTAATTGGCTTTGTTCGTGGGTGGCAGTT	133351	133415	133301	133353	1	supercont1.1876	L915_06637	132865	135354	None	2402	241	23002	No_or_no_constitutive_exon
TATTCGTCTCATTTCGGAAAATGGCCACCTGCTCAGGTGCGGGACTCAAGCG	12574	12980	13030	12978	-1	supercont1.3213	L915_11401	12574	15285	None	2402	241	23002	No_or_no_constitutive_exon
TACATAGGTTGAATCCTCCTGATAGTTGTTTATGCGTGGGTGGAACGCAGAG	81577	81626	81527	81579	1	supercont1.1973	L915_06937	80937	85415	None	2402	241	23002	No_or_no_constitutive_exon
TTGCGATTATATCCTACCATCAACTTATGTTACATTGATGGGACCAGCAGAT	40226	40307	40357	40305	-1	supercont1.4510	L915_15938	39453	43098	None	2402	241	23002	No_or_no_constitutive_exon
TAGCATTGATGCTACTGGATTCGAGAGTAAGCTCTTGAATAAATGGGCAGAT	45883	46018	45833	45885	1	supercont1.4515	L915_16015	45317	46257	None	2402	241	23002	No_or_no_constitutive_exon
TCGTACGAAGACTAATGTCGAATTCGGTTATTTGGATGGGCATGGTGAAGTG	70809	70877	70927	70875	-1	supercont1.4515	L915_16027	69903	71253	None	2402	241	23002	No_or_no_constitutive_exon
CACACAATAATTGTATTGGAAATTGCTCGTTCTAACCTGCTGGGTAATAGCT	10792	10868	10742	10794	1	supercont1.2351	L915_08173	10619	11568	None	2402	241	23002	No_or_no_constitutive_exon
TCAAACTGTCTAATTGCAGCGGAAAGGTTTAACAAAGGGAACAGTGAGAGGC	54003	55657	55707	55655	-1	supercont1.2351	L915_08195	54003	56556	None	2402	241	23002	No_or_no_constitutive_exon
GTGACAAGAATGCTGCAGGTTATTGACACGGATGACATTTGTGCGGGCAGAT	27486	27604	27436	27488	1	supercont1.2221	L915_07589	27312	28383	None	2402	241	23002	No_or_no_constitutive_exon
TATTACCAATTCCGACTAAAGCCCACCGCTATTTGTTCTGTGATGGGCAGAC	31824	31916	31966	31914	-1	supercont1.2408	L915_08486	31438	33383	None	2402	241	23002	No_or_no_constitutive_exon
CACAGGGCATGAACTAACTTAGTGTACTGGGATGTCTATTGGGATATAAGCT	32854	33004	33054	33002	-1	supercont1.3164	L915_11217	32563	33492	None	2402	241	23002	No_or_no_constitutive_exon
TAAAGTTGTTATATGTGTGTTTTGGTGCTAATATTTTGTGCTGGGGGTAGAT	60205	60759	60155	60207	1	supercont1.1573	L915_05158	59367	60759	None	2402	241	23002	No_or_no_constitutive_exon
TTAGTGGAAAATGTGAATATCTAACTTGATACACCTTGTTATTGGGACAGAC	61138	61182	61232	61180	-1	supercont1.1573	L915_05159	60460	61539	None	2402	241	23002	No_or_no_constitutive_exon
CCCTCCACTCGCATTTCAAGAGAAATCCTCTATCGTCCATTTGGGAACAGCT	16812	16913	16762	16814	1	supercont1.1437	L915_04528	16726	17855	None	2402	241	23002	No_or_no_constitutive_exon
CTCCAAATTTTCATTTGGTGTGCTAACTTATTGATTGTTGGGCGAACCAGAA	5930	5999	6049	5997	-1	supercont1.269	L915_00888	1115	6526	None	2402	241	23002	No_or_no_constitutive_exon
ACTATCTTTTGACTGTTGTATATGTACTGACTCTAAGCTTGGGCGCACAGAG	26641	26757	26807	26755	-1	supercont1.269	L915_00898	25780	27087	None	2402	241	23002	No_or_no_constitutive_exon
TACGACCGAGGTACTGATGTGAAATAAATCTTATGTTTATCGGTGGGCAGGA	31243	31330	31380	31328	-1	supercont1.269	L915_00901	30640	32309	None	2402	241	23002	Yes
AGTGATATAAACGCCATACTGACTTATTGATGCTACGGCTGGGCGTAAAGAT	39108	39297	39058	39110	1	supercont1.1601	L915_05372	38074	41387	None	2402	241	23002	Yes
AGATTATTGTGTGATTTTGGCCAAGACTAATATGTGTTGTGGGAATGCAGTG	21525	21606	21475	21527	1	supercont1.5218	L915_18586	20842	23503	None	2402	241	23002	Yes
GATATACGCATTCGTATCTGTAAATCGGCATTCTAACCTTTAACGGGTAGGA	38970	39099	39149	39097	-1	supercont1.5218	L915_18594	38433	40300	None	2402	241	23002	No_or_no_constitutive_exon
AGTATCTTGATAATTGTCATTGATAATGCATTTTTGTATGGGAAATACAGGC	47196	47678	47728	47676	-1	supercont1.5218	L915_18600	47196	47908	None	2402	241	23002	No_or_no_constitutive_exon
CATAGTGATACCTTTGTGCAATTTTGAATCAACTACTTGCATGGGTACAGTC	43491	43656	43706	43654	-1	supercont1.255	L915_00823	41379	45242	None	2402	241	23002	No_or_no_constitutive_exon
TGCATTGCTGTTTGCAAAATGATTTCAGTGATTAATTTGCGTGTGGGCAGGT	50029	50197	50247	50195	-1	supercont1.255	L915_00826	48005	52237	None	2402	241	23002	Yes
TTGAGTGCAATGATTGTGGAATGTGTTTAATGCTGATTGTGGGATGTTAGGT	59459	59547	59597	59545	-1	supercont1.255	L915_00832	58748	59756	None	2402	241	23002	No_or_no_constitutive_exon
CATGTCATTTGTGTCTACCTTGTCCAACTCGACGATGCTGGGCGATGAAGAG	36755	37184	37234	37182	-1	supercont1.5764	L915_20426	36755	39909	None	2402	241	23002	No_or_no_constitutive_exon
AATCGACGGTTTTGCGTGTATGGTTTCTACCCTCTTGGTGGGACCAACAGAG	38372	38440	38490	38438	-1	supercont1.4994	L915_17860	37895	39634	None	2402	241	23002	No_or_no_constitutive_exon
AAATTATCCGTTATAGTTGCTAATGTACTGTATGGTTCTTCGGCGGGCAGGG	23976	24042	24092	24040	-1	supercont1.5145	L915_18255	23403	25603	None	2402	241	23002	No_or_no_constitutive_exon
CTGTTGGACACTCTGTTGATCCTTTTGACGGTAACGGTGGGTGGAAAAAGCT	34709	35932	34659	34711	1	supercont1.1847	L915_06306	33513	37791	None	2402	241	23002	No_or_no_constitutive_exon
CTGCGGGTGGTGCTGGTGCTGGTGCACCTGGAACTAACGGGACGGATCAGTA	37733	38160	38210	38158	-1	supercont1.1847	L915_06307	37733	40126	None	2402	241	23002	No_or_no_constitutive_exon
CTACTATGACGCTATGAGTAGCTGATTAATTGTGGTTCCTTGATGGGCAGTA	1902	1985	1852	1904	1	supercont1.4440	L915_15618	1487	2606	None	2402	241	23002	No_or_no_constitutive_exon
AAAATGTTATTTATTATCTAATAACGACTAACGAGTCGTATGGGGCGCAGCC	1909	1971	1859	1911	1	supercont1.4484	L915_15806	1425	2912	None	2402	241	23002	No_or_no_constitutive_exon
GAAGTTAAGACGACTCAGGCTAACTGATGACGTATGGGTCGTGGATACAGGG	27875	27899	27949	27897	-1	supercont1.6122	L915_21670	27875	28095	None	2402	241	23002	No_or_no_constitutive_exon
GTTATATCGATTTCTTTTTTTGCTGTACACTGACCGTATTGGGAGCACAGAT	33618	33909	33959	33907	-1	supercont1.6122	L915_21673	33618	35965	None	2402	241	23002	No_or_no_constitutive_exon
GTTTCAGCAGGAGGTTCTCATGTGGCATTGCTGACGCAAGACGGGTACAGAA	49417	49584	49367	49419	1	supercont1.2356	L915_08254	46161	51860	None	2402	241	23002	No_or_no_constitutive_exon
CGATTTACTCACTCTCGAGCGTGTGTTTTGCGTGCGGGGAAATGATACAGCA	15114	15960	16010	15958	-1	supercont1.3063	L915_10824	13519	17287	None	2402	241	23002	Yes
GCGTTCTTTCTTGAATTAAAGTTCTCATGTTAACAGGGTTGACTGAATAGGT	30023	30050	29973	30025	1	supercont1.1519	L915_04990	29917	32483	None	2402	241	23002	No_or_no_constitutive_exon
TGTACCTAATCGACTGACGAAATTTGGTGCATCATGGTGATGCGGGACAGAT	6702	6838	6652	6704	1	supercont1.817	L915_02586	6034	6838	None	2402	241	23002	No_or_no_constitutive_exon
ACCTCGGTGGACGGACAGTTCGTCTCGAGGCGCCTGACGAACTTGGGAAGGC	53043	53240	52993	53045	1	supercont1.3862	L915_13774	52583	53240	None	2402	241	23002	No_or_no_constitutive_exon
GTGGTGAAAACTGGCATAATGACAACTTTCTGCTGGATTTTGGGGTACAGAT	27292	27556	27606	27554	-1	supercont1.4694	L915_16636	25877	28268	None	2402	241	23002	No_or_no_constitutive_exon
TCATAACGCTGAACGTACTCATGGTAAATGTGATGTTATTCACGGGGTAGCC	15357	15506	15307	15359	1	supercont1.5833	L915_20665	14029	15506	None	2402	241	23002	No_or_no_constitutive_exon
TATATGTGCACAGCTTGGCTAATAATTGTACTGGGTGTTGATGTGGGTAGAC	51458	51801	51851	51799	-1	supercont1.3500	L915_12569	50496	52570	None	2402	241	23002	No_or_no_constitutive_exon
GTACAATAGCTCTTTTGGTTAACACTTCTACATGACATTTGGGTTGGCAGAC	9491	9598	9648	9596	-1	supercont1.2245	L915_07708	6554	10931	None	2402	241	23002	No_or_no_constitutive_exon
CGATGAAAACGCTCATGGTATTAACGAACTTTGCTCGCTTGGGATTGCAGTC	35393	35495	35343	35395	1	supercont1.2245	L915_07722	33375	36731	None	2402	241	23002	Yes
CATCGTTTTCTAACAACTTGGTTTTTTGTAATCTGCGTGGGGACCAATAGGA	14915	15281	14865	14917	1	supercont1.4790	L915_17049	14507	16733	None	2402	241	23002	No_or_no_constitutive_exon
TACGCCGTGATAAATTAAGATGAACACTGCATTACCCGTGGGAATTGTAGAT	33338	33441	33288	33340	1	supercont1.5263	L915_18861	31482	34247	None	2402	241	23002	Yes
CGGAGTAAGGTGCTTGACTGGTGACGTGTGGCTGAGTGTGGGAATTGCAGGT	19490	19679	19729	19677	-1	supercont1.3793	L915_13423	19179	20287	None	2402	241	23002	No_or_no_constitutive_exon
GGAGAACGAAGTAGAACTGATATGTGTATGCTGTGATCTTTGGGTGACAGGA	12936	13012	12886	12938	1	supercont1.2300	L915_07991	12661	13931	None	2402	241	23002	No_or_no_constitutive_exon
CACGTTGGTTCACTTGTAACACTAACGATGTTTGTTGCGGGTGGTAACAGAC	17879	18469	17829	17881	1	supercont1.3110	L915_10966	12883	44787	None	2402	241	23002	No_or_no_constitutive_exon
TAGTTATTGGAAATATTCTGAAGTTATTGGGGTTTTGTTGGTACGGGCAGAG	5774	6204	5724	5776	1	supercont1.1320	L915_03969	5010	6204	None	2402	241	23002	No_or_no_constitutive_exon
GCCACTACTCACTTTTTCTTTTCTAATGTTTTGTGATTTGGGAAAAGCAGAA	7770	7851	7901	7849	-1	supercont1.1320	L915_03970	6117	8628	None	2402	241	23002	No_or_no_constitutive_exon
CGTGATCAGTTTAGCTAACGTCGAGATATCGATTGATGTGGCGGGTACAGGC	42258	42783	42833	42781	-1	supercont1.1320	L915_03982	42258	44326	None	2402	241	23002	No_or_no_constitutive_exon
TTTGACGATGACAAGCGCACTAAAATACTGTTATTTGACTGGGAATTCAGAT	35459	36282	35409	35461	1	supercont1.4693	L915_16619	33187	36282	None	2402	241	23002	No_or_no_constitutive_exon
TACTTTTACTTTGATAAATTCTATTTTGCTGATGGTATCTCGGGATGTAGAC	35654	35947	35997	35945	-1	supercont1.4797	L915_17101	30260	37925	None	2402	241	23002	No_or_no_constitutive_exon
AAAACAAGTGCTTGAAGTATTTACGTCTAACGCTGTGTTTTGGGTAACAGCA	30735	30854	30904	30852	-1	supercont1.5253	L915_18813	29719	32059	None	2402	241	23002	Yes
GCAGTTGATCCGATGGAGTGTTGGTGATAATTGTCAATTGGGTGTGGCAGGA	15349	15511	15561	15509	-1	supercont1.5716	L915_20231	14744	15818	None	2402	241	23002	No_or_no_constitutive_exon
TCTTGAGTGGATTAACGAAAAATTTGGGTTGCTTGTTTACGGGAGAGCAGTG	19295	19448	19245	19297	1	supercont1.5716	L915_20233	19083	20009	None	2402	241	23002	No_or_no_constitutive_exon
AACGGAGGCGGTGGACGTTTGGTGATCGTGTGTGTGTGTTGTGGGTTAAGAT	4290	4389	4240	4292	1	supercont1.1758	L915_05937	4169	4973	None	2402	241	23002	No_or_no_constitutive_exon
ATAGATGCAAGCACTTATTTGCTATGTTTTCTTTGCTTTAAACGGGGAAGAT	10705	12074	10655	10707	1	supercont1.238	L915_00734	9835	12074	None	2402	241	23002	No_or_no_constitutive_exon
TTAATTGCACGAATCAACTCACATAAGACTTGTCCCTGATGGGGATATAGAC	34289	34391	34441	34389	-1	supercont1.4826	L915_17236	33419	34990	None	2402	241	23002	No_or_no_constitutive_exon
AAAAACTCTATGATATGTAGAAGTAGCACGTCTAATTCCATGGGATGTAGAC	21547	21652	21497	21549	1	supercont1.1514	L915_04962	20579	22563	None	2402	241	23002	No_or_no_constitutive_exon
TTCCAGTGATTTTGTTTATGGCTGTAACTGATTGAGTATTGGACGGGTAGGT	7317	7527	7267	7319	1	supercont1.4366	L915_15451	7168	10952	None	2402	241	23002	No_or_no_constitutive_exon
TACAAAGATCGAAGACCAGAATGATGATGTACTGACGTGTGTATGGGCAGAC	20137	20468	20518	20466	-1	supercont1.1168	L915_03571	20137	21188	None	2402	241	23002	No_or_no_constitutive_exon
ATGTTCCTCGTGTTTGGTGAGCGAGTTTTAATGCGTGAGGTGGGCGGCAGGT	8521	8620	8471	8523	1	supercont1.2390	L915_08421	8005	9693	None	2402	241	23002	Yes
TTGCTGCACACGGCGATGATCTAACTGCTGTACGTAAATTTGGGGTGCAGGC	7005	7092	7142	7090	-1	supercont1.5252	L915_18793	6456	9199	None	2402	241	23002	No_or_no_constitutive_exon
CTTCTGGTCTGGAGGCGTCTCACTAATGTATGATTTTCCGTTGGGAACAGGC	12169	12222	12119	12171	1	supercont1.5487	L915_19548	10054	12222	None	2402	241	23002	No_or_no_constitutive_exon
TGCGGCGAGAATAATTATACCTAACGCTCTAAGTATTGCTCGGGAAGCAGCA	14496	14554	14446	14498	1	supercont1.5487	L915_19550	14197	15456	None	2402	241	23002	No_or_no_constitutive_exon
ATGTTTTGAAGTTGTCAGAGTTGCTAAGTGTCGGTTATTGGGTGAACTAGGT	10874	10981	10824	10876	1	supercont1.2806	L915_10009	10659	11824	None	2402	241	23002	No_or_no_constitutive_exon
TTTGCAAGTGTGACCTGATGTATGGTGTGTATTGTGCTATGACAGGGAAGGC	34201	34396	34151	34203	1	supercont1.3367	L915_11991	33820	35853	None	2402	241	23002	No_or_no_constitutive_exon
GCGTGTCTTGATCGATTTACAGGTATTAACTATTCGGGCATGAACGACAGAC	8368	8536	8586	8534	-1	supercont1.3951	L915_14131	6004	9630	None	2402	241	23002	No_or_no_constitutive_exon
GTCTCTCTTGTCCTTGGATTTTATTAACCTTATGTGTATGGGAAATTTAGTG	29648	29773	29823	29771	-1	supercont1.1428	L915_04468	29348	31317	None	2402	241	23002	No_or_no_constitutive_exon
CTGGTGTTCGTTGTAATTAAGTATTGATTGTTATCTGTGTTGGGGTGCAGGC	33702	33836	33886	33834	-1	supercont1.287	L915_00999	32882	34485	None	2402	241	23002	No_or_no_constitutive_exon
TGCGAGCAGATGGGACTGACTTTTTAGCGGTATTTTTTTGTGGGTTGAAGAT	3748	3828	3698	3750	1	supercont1.5226	L915_18673	3379	4818	None	2402	241	23002	Yes
TGGTCCATACACCATGCATTATATTTTGCTGATGCTCTTTGTACGGGTAGAA	2581	2686	2531	2583	1	supercont1.3349	L915_11878	2294	4984	None	2402	241	23002	No_or_no_constitutive_exon
TTATACATATGAGCTACCTCTCTTATGTGGTGGTTTGAATGGCTGGGCAGTA	24988	25257	24938	24990	1	supercont1.5209	L915_18547	24492	27250	None	2402	241	23002	No_or_no_constitutive_exon
TGCTAGTGGAGGCTGAGAGACATACTGACTTAATTATATGGGGCATACAGAG	2549	2736	2499	2551	1	supercont1.3858	L915_13723	2017	4719	None	2402	241	23002	Yes
CATGCAGTTCCACCACTATAGTATAGTGGCTAAGCATCTTATTGGGGCAGAG	25948	26292	26342	26290	-1	supercont1.1745	L915_05898	25948	27725	None	2402	241	23002	No_or_no_constitutive_exon
CAAAGAAGATATCCCGTATGGTTTCGGCTATGACTGGGGCAGGAGATCAGTC	317	543	267	319	1	supercont1.2969	L915_10461	208	543	None	2402	241	23002	No_or_no_constitutive_exon
GGATCAGACAGGTTACTAACATGTATCATATCGGTTATGGGTACAAATAGCT	4202	4394	4152	4204	1	supercont1.371	L915_01241	3736	6121	None	2402	241	23002	No_or_no_constitutive_exon
AATGATACACATGGCTACATTCTTGAACTAATGCGAATATTGGGTGGCAGAG	18347	18411	18461	18409	-1	supercont1.120	L915_00371	17935	18792	None	2402	241	23002	No_or_no_constitutive_exon
GTGGACTGGCTACTTTCTACTGTACTGATTTGAGTTGCTGAATGGGTCAGGA	29484	29597	29434	29486	1	supercont1.3479	L915_12459	28819	30411	None	2402	241	23002	Yes
ATAAAATATGTGATCCAACCGAGTCTCATATTTTATATGTGGGTTGGTAGGG	27776	27843	27893	27841	-1	supercont1.1474	L915_04676	24353	28287	None	2402	241	23002	No_or_no_constitutive_exon
AAACAGAAAGGGAACTAATGATGGTGGCTTAACTTGTGTATATGGGGTAGAT	21681	21888	21631	21683	1	supercont1.4524	L915_16085	21182	25638	None	2402	241	23002	No_or_no_constitutive_exon
TAATATTTTTGTTATCTGGCTACTTTCTTGCTAACTGTTTGGGTTGACAGGT	21951	25638	21901	21953	1	supercont1.4524	L915_16085	21182	25638	None	2402	241	23002	No_or_no_constitutive_exon
ATACCGACAACAACGACAAGAACGTCCTCATCGGTTGGATGGGACGGTAGGC	27245	27351	27195	27247	1	supercont1.5025	L915_17969	27149	28171	None	2402	241	23002	No_or_no_constitutive_exon
TGTTTGCACTGTTCTGTACTAATAGGTCTTTGAATTATGTGGGATTACAGTC	22023	22464	22514	22462	-1	supercont1.2355	L915_08231	20793	25187	None	2402	241	23002	No_or_no_constitutive_exon
ATTTTTATCATAAACACTTCGTCGCAAGTGACCGTTTGGTGCTGGGGTAGGG	12780	12844	12730	12782	1	supercont1.2222	L915_07619	12569	13765	None	2402	241	23002	No_or_no_constitutive_exon
CATTATCAACTGCGTTTCAAGAGCTTACGTTTGAATGTTGTGGGCGGTAGCA	5072	5502	5022	5074	1	supercont1.3926	L915_13979	4178	5502	None	2402	241	23002	No_or_no_constitutive_exon
CAATGTATAGTTTGCTCGAAGCTCACTTCTGTGTATTTGTCGGGGTGTAGAG	8102	8174	8224	8172	-1	supercont1.4707	L915_16709	7516	8867	None	2402	241	23002	Yes
TCCTGTTAGATGCAACTTAAGCTAACGGATATACTGTTTTGATGGGATAGAA	7341	7532	7582	7530	-1	supercont1.4205	L915_14837	5693	8196	None	2402	241	23002	No_or_no_constitutive_exon
ACAATGTTATAGTTGATATGCTGACCTAATTGGGTGGTGTGTGGGTGTAGAG	17407	17501	17357	17409	1	supercont1.2773	L915_09826	16959	19853	None	2402	241	23002	No_or_no_constitutive_exon
GGCAATTTACAGGTACTTATTGATAAATACACTGTTTGCCAATTGGGCAGCG	24037	24140	24190	24138	-1	supercont1.1766	L915_05993	22259	24613	None	2402	241	23002	Yes
TGATGCTGAACTGGAGAGTGGGGCATTGCTAATTGAGGGTAATGTGGCAGGC	23820	23974	24024	23972	-1	supercont1.1766	L915_05993	22259	24613	None	2402	241	23002	Yes
GCGAATTATGGTACTTGGGAAGCAGACTCACATTTTGTTTGTGTGGGTAGTA	16807	16964	17014	16962	-1	supercont1.3156	L915_11163	16320	22211	None	2402	241	23002	Yes
ATGTAGATGGCGAGATATGGTGGTCTGATAGCTCTTTATTGTGTGGGAAGGA	9330	9444	9494	9442	-1	supercont1.2752	L915_09696	5454	10035	None	2402	241	23002	No_or_no_constitutive_exon
AAAGGGCTGTAGAACACTGATTGGTGCTTGTCACTAAATGGGATGTGTAGCG	18266	18342	18392	18340	-1	supercont1.1816	L915_06212	2651	18953	None	2402	241	23002	No_or_no_constitutive_exon
CCTCTGGCGGAGTCGGTAAATGCTAATGGGAATTGTGTGGGATACAACAGCC	21960	22212	21910	21962	1	supercont1.5983	L915_21188	21493	22451	None	2402	241	23002	No_or_no_constitutive_exon
ACGATATCATACGGACATCCTACGCCTAATGCGACCGTTCTGGGTGGCAGAC	21293	21404	21243	21295	1	supercont1.3385	L915_12109	21186	22097	None	2402	241	23002	No_or_no_constitutive_exon
GAGAAAAAGAGTCAAAATGTTGACGGTGCATTGTCTACATTAGGTGGGAGGA	2764	2798	2714	2766	1	supercont1.3271	L915_11603	2327	3574	None	2402	241	23002	No_or_no_constitutive_exon
TCTATGAGAATCCAGATCGCTGTCTAACGTTAGAAAATATCCGGGAGTAGGA	17986	18059	18109	18057	-1	supercont1.1970	L915_06898	15368	18323	None	2402	241	23002	No_or_no_constitutive_exon
TTGTGACAATTCTGCAGAATAGTTTTGCAACTGGTTGGTGACGGGGTCAGCC	21514	21717	21464	21516	1	supercont1.2976	L915_10509	20736	21717	None	2402	241	23002	No_or_no_constitutive_exon
TCATGTTTCTCATTGACTGCTGTACTGCTTGTGCTTGTGTTGGGATCAAGCG	4308	4409	4258	4310	1	supercont1.4483	L915_15795	2053	6477	None	2402	241	23002	Yes
CTGGTATATCACAAGCATCTGACTAATACGTTTGAAATTAACCGGGAAAGTC	6915	7124	6865	6917	1	supercont1.4990	L915_17833	5918	7124	None	2402	241	23002	No_or_no_constitutive_exon
TTCTAATACGCTAATGGTAAAGTGCTGACTTGCAGCTATGGGGGACACAGAT	2523	2559	2609	2557	-1	supercont1.5185	L915_18426	1399	2937	None	2402	241	23002	No_or_no_constitutive_exon
TTTGTGGCAGAGGGGCTTTCAAAATTAATAATCTAACGACGTGGGTGAAGGG	10831	11177	10781	10833	1	supercont1.2239	L915_07670	10697	12473	None	2402	241	23002	No_or_no_constitutive_exon
GAACATTCATTAAGAATCTTGGCACTCAATCCATGTTTTTGCGGGCATAGGT	18556	19415	19465	19413	-1	supercont1.4513	L915_16000	17204	21310	None	2402	241	23002	Yes
TCATTCACGATCTTGGATATCGAACTGATGACAAATTGGGTGAGTGGCAGGT	4300	4522	4250	4302	1	supercont1.3879	L915_13833	4170	6095	None	2402	241	23002	No_or_no_constitutive_exon
CTTCATGATGGCTAATAAAGCTAGTTAAATGATTTAAAAGGGCAAGGTAGTG	18652	18722	18602	18654	1	supercont1.2644	L915_09241	17932	18722	None	2402	241	23002	No_or_no_constitutive_exon
CGGATAATTCTCCACCTGGACTTATAGTGTTTGCACGCGGGTGAATGCAGTT	2047	2138	2188	2136	-1	supercont1.1790	L915_06099	1423	2566	None	2402	241	23002	No_or_no_constitutive_exon
TTCATGTTTGGTTTATGATTTATTGCTGATAATACGTTGTGTGGGTGTAGAT	10097	10427	10047	10099	1	supercont1.3522	L915_12628	9162	11036	None	2402	241	23002	No_or_no_constitutive_exon
CACATTGTATCTTGGTTACTGATGAGTGTTTTGATGTTTGGGGGATGTAGAG	16934	17165	17215	17163	-1	supercont1.4192	L915_14783	16934	18355	None	2402	241	23002	No_or_no_constitutive_exon
ACGATAAGAAGCTCATCTTCTGTGCGCAATGTATCGCTGAGGGATCCAAGAG	9043	9353	8993	9045	1	supercont1.1212	L915_03682	7315	9353	None	2402	241	23002	No_or_no_constitutive_exon
TAATTGCCATGTTCGCTTGTGTGGCAAATGCTGAAAGGGGGAAGTTGCAGTA	1984	2094	1934	1986	1	supercont1.1309	L915_03885	1719	3662	None	2402	241	23002	No_or_no_constitutive_exon
TGCATTGAATCAATGCAATATTTTACTGACGCTTTCGTCTGTATGGGTAGGT	5353	5981	5303	5355	1	supercont1.1309	L915_03887	5069	5981	None	2402	241	23002	No_or_no_constitutive_exon
CGCACTGCTCTCTTGTGGCTGCTAGTACTAATATTTTGTTTTGGGGGTAGAT	16840	18342	16790	16842	1	supercont1.392	L915_01317	14574	18342	None	2402	241	23002	No_or_no_constitutive_exon
TAGTTTTGATTAAGAGCGCTGCACTTAACTGTTCGTATGGGGTGAAACAGAG	7983	8163	8213	8161	-1	supercont1.3648	L915_13009	6201	9360	None	2402	241	23002	No_or_no_constitutive_exon
GTATATTGTCAGCTACTTACGTAACTCTCTTTCTTTTTTACGGGATACAGTC	13295	13397	13447	13395	-1	supercont1.806	L915_02533	12633	14215	None	2402	241	23002	Yes
ACCGGATCGTTGAAAACAGATTGGCTTTCTACGTTTGATTGATCTGGGAGTT	17205	17802	17852	17800	-1	supercont1.1600	L915_05350	16394	18372	None	2402	241	23002	No_or_no_constitutive_exon
ATGCTGCATTATGTGTATGTAGTCAAACTGATGGGTTGGGATGGTGACAGGA	6724	6860	6674	6726	1	supercont1.2714	L915_09528	6079	8421	None	2402	241	23002	Yes
AAAATAATATTGCTTACTAAAAGAATAAATTATTTAATTTAAATGGGTAGAT	12827	12941	12991	12939	-1	supercont1.2494	L915_08772	10774	13398	None	2402	241	23002	No_or_no_constitutive_exon
TATTCCCCCAATTTTGCTTGTTTAATTGTGAATACGGACTGGGCTACAAGTG	3150	3153	3203	3151	-1	supercont1.4805	L915_17143	2721	5429	None	2402	241	23002	No_or_no_constitutive_exon
GAACAACGGATTGGGTTGTTATACTAATGTGCGGAACTTTGGGTGGAAAGAT	3373	3428	3478	3426	-1	supercont1.2696	L915_09455	1997	3738	None	2402	241	23002	No_or_no_constitutive_exon
TTAGTTGTTCTGAGCACTTATTTTAACGTTCTGGTATGTCAATTGGGCAGCT	9195	9414	9145	9197	1	supercont1.2943	L915_10402	8201	9862	None	2402	241	23002	No_or_no_constitutive_exon
AACTCAATTTTGTTGGAAAGCTAACAATTATTATCTAATTGGGTGAACAGGG	13740	14158	14208	14156	-1	supercont1.5199	L915_18477	6965	15182	None	2402	241	23002	Yes
ATGACCCTATTTCTTTTTAGCTAATCGATATTTTATGGGGAAAAAATCAGAT	7790	8016	8066	8014	-1	supercont1.5199	L915_18477	6965	15182	None	2402	241	23002	Yes
GCCGTGGTGTTTTATGAGAGAGTATACCTGTGCTAACACGGGTGGTATAGTC	4600	4885	4550	4602	1	supercont1.5164	L915_18356	4192	5837	None	2402	241	23002	No_or_no_constitutive_exon
GGGTCATTGCGGATGAATTGATCATGGCGTGTCTGATTGGGTATGGGCAGGA	3956	3997	3906	3958	1	supercont1.812	L915_02571	3844	6311	None	2402	241	23002	No_or_no_constitutive_exon
ATATACAGGCAACTACTGTAGTTCTAACAGACAATTTGACTGGGTGGCAGGC	817	1013	767	819	1	supercont1.2454	L915_08626	320	2246	None	2402	241	23002	No_or_no_constitutive_exon
AGGCGTCGGCTCGCCCTGTTGTCAAGCTGAAACTGCAGCTGGGGTTGTAGGA	2189	2267	2139	2191	1	supercont1.4189	L915_14762	966	2836	None	2402	241	23002	No_or_no_constitutive_exon
TCACGAGGCATATTTCATGTTGTTAACGCGACGTCACTTGGGTAATGAAGTG	15617	15810	15860	15808	-1	supercont1.1615	L915_05420	14369	16560	None	2402	241	23002	Yes
TGTGTGTGCTAAAGTGTAGCTGGTGTGCTTGCTAACTCGCCGGTGGGCAGAG	4366	4450	4316	4368	1	supercont1.5165	L915_18364	4100	4598	None	2402	241	23002	No_or_no_constitutive_exon
TTTGTGCTTGAGCGTTTTCGTTGTCTTATATGCGATGTCTGTGGGCGTAGAT	2372	2575	2322	2374	1	supercont1.4708	L915_16721	2156	3511	None	2402	241	23002	No_or_no_constitutive_exon
TCTGCGCTGCCTAGTTCATGACCACATTATTCTGTTTTGTGGGAGAACAGAC	14708	14812	14862	14810	-1	supercont1.1031	L915_03143	14356	15759	None	2402	241	23002	No_or_no_constitutive_exon
ACACTTGACTTACCAATATGCTGTTGTTTGTTATGTTGGGGAATGTGCAGAC	1352	1370	1302	1354	1	supercont1.4727	L915_16810	1010	1370	None	2402	241	23002	No_or_no_constitutive_exon
GGCAGCTCAACGACGCAGTAAATTGACGTGCTCTCGATGTGGTTGGGCAGGA	9241	9310	9191	9243	1	supercont1.3378	L915_12048	7755	9310	None	2402	241	23002	No_or_no_constitutive_exon
ATTAAAGGGCCACGAGCCCTGGTTTTGAGGTGGGGTGCGTGCGGGTGCAGTC	9007	9116	8957	9009	1	supercont1.48	L915_00150	8858	9373	None	2402	241	23002	No_or_no_constitutive_exon
TGGCGATATGTTGTACTAGTAAAATGAGGAACTGATCGAGTGGGTTAAAGCT	11944	12062	11894	11946	1	supercont1.2726	L915_09585	11426	14841	None	2402	241	23002	No_or_no_constitutive_exon
TACAGCGCGGGAAGAGCTCGTCCTCTTCTGACACTTGGGAGATGTACGAGTG	5975	5980	6030	5978	-1	supercont1.3297	L915_11684	5975	12221	None	2402	241	23002	No_or_no_constitutive_exon
TAACGAAATATCAATATTGGCAAAAAAAAAAAAAAAAAATGGGTTAACAGGC	7157	7250	7107	7159	1	supercont1.2460	L915_08650	6362	8354	None	2402	241	23002	No_or_no_constitutive_exon
TGTGGACTCATGTGGTCGTCTGCTCTGTGCTGATGCAATTGGGTGTACAGGA	9376	10472	10522	10470	-1	supercont1.2482	L915_08748	8740	11290	None	2402	241	23002	No_or_no_constitutive_exon
ATGGGAATTCTATACACTAGAGCTAACACTCCAATGCTGGGGAACCACAGAT	4701	4789	4651	4703	1	supercont1.5491	L915_19588	4330	6301	None	2402	241	23002	No_or_no_constitutive_exon
GTTATTTTTGTGTTAAGCTTAAATCATCATGCACTCTCTTGTGGGAGCAGAT	11643	12312	12362	12310	-1	supercont1.2229	L915_07648	11463	14747	None	2402	241	23002	No_or_no_constitutive_exon
AACCAACTCAACGGAGTGCCGATCGATCACCTTCGTGAACCGCTGGGAAGCT	13796	14720	14770	14718	-1	supercont1.4819	L915_17198	13796	15609	None	2402	241	23002	No_or_no_constitutive_exon
TTGTGATCGGTTGGGTTGTGTTGTGTTTGCTGTGTTATTGGATGGGACAGGT	9903	10197	10247	10195	-1	supercont1.5643	L915_20006	9903	11238	None	2402	241	23002	No_or_no_constitutive_exon
TGTTGAAGGTATTTTACTGGAAGGACTGACGTGGAGCTGGGGTGGTACAGGG	6356	12443	6306	6358	1	supercont1.3901	L915_13916	5238	12443	None	2402	241	23002	Yes
AAGTGCACGCTGACCCTGTACTGGCTCGCTTTTGAAGGGCGAATTGGCAGGC	1774	2026	2076	2024	-1	supercont1.2137	L915_07393	1774	2367	None	2402	241	23002	No_or_no_constitutive_exon
TGGCTTAGAACAATAAGGGTGCTGACAAAGTCGAGTTTATGGGTATGTAGAT	12747	12814	12864	12812	-1	supercont1.2678	L915_09361	11801	13227	None	2402	241	23002	No_or_no_constitutive_exon
CGCAACGCTTCAGCTTTGAATAGGTTGAACTGACGTGGTTGTATGGGTAGAT	11024	11129	11179	11127	-1	supercont1.5159	L915_18329	9155	11999	None	2402	241	23002	Yes
AAATAGGATGTTGAGGTAGATACTGACAATGGTACTTGGGAATGGGCCAGAT	11980	12110	12160	12108	-1	supercont1.5820	L915_20608	10435	12460	None	2402	241	23002	No_or_no_constitutive_exon
ACCAGGATATATTGGCAATATAGGCTTATGTGTCGTATGTTGGGTGACAGGT	1467	1568	1618	1566	-1	supercont1.4501	L915_15900	60	2138	None	2402	241	23002	No_or_no_constitutive_exon
GTAGCATGAACAAATAGTAAATTTCTAATTGAACGTGCGATGGGATGTAGTT	8407	8542	8592	8540	-1	supercont1.3572	L915_12806	7602	9363	None	2402	241	23002	No_or_no_constitutive_exon
TCGCATTACTCGAGAGCGTCGGTGTTGACCAATCACGGAGTGGGCGATAGGC	294	350	400	348	-1	supercont1.2067	L915_07189	294	929	None	2402	241	23002	No_or_no_constitutive_exon
CCAGTGCAACTCTCGGACGGACATCACCTCGCTTTGCTTGGGATGCGTAGGC	12530	12624	12480	12532	1	supercont1.3005	L915_10656	10522	13286	None	2402	241	23002	No_or_no_constitutive_exon
ACAACAAACTGGGGTGTTGGAGTTGTAGACTAAAATATTTGTTGGGGCAGCG	8356	8647	8306	8358	1	supercont1.723	L915_02261	7530	8998	None	2402	241	23002	Yes
GACTGGTGCTTTTGTTTTATCAGCTCTTATGTGTGTTTGTGATGGGGTAGAT	10027	10160	10210	10158	-1	supercont1.4794	L915_17078	10027	12743	None	2402	241	23002	No_or_no_constitutive_exon
CCCTCTCTGCTCTTAAGTGCTTACGTTTGTGCTTGCGACGGGAACTGCAGAG	862	2592	2642	2590	-1	supercont1.5600	L915_19948	862	3136	None	2402	241	23002	No_or_no_constitutive_exon
ACTCTGGTGGGATTCGAGCCGGTGAATTTGCTTGCAACTGGTGGGAGTAGAG	5443	5460	5393	5445	1	supercont1.2223	L915_07628	4366	6434	None	2402	241	23002	No_or_no_constitutive_exon
CTTCCCAACGACAAAAACTCAAAAGTAACATCAACATGTTTTGCAGGGAGCT	19	283	333	281	-1	supercont1.2477	L915_08729	19	842	None	2402	241	23002	No_or_no_constitutive_exon
AGGAAGAGTCCATGCGTACGCTGAACGAACTACGAAAAAGAGGGGTTAAGAA	5093	5299	5349	5297	-1	supercont1.3053	L915_10764	5093	6161	None	2402	241	23002	No_or_no_constitutive_exon
CCTTCCGGTCGGTACGGCGAGAACTGAAGTCTCAAGGGTGGACAAACTAGCG	4719	4840	4890	4838	-1	supercont1.743	L915_02332	3753	4948	None	2402	241	23002	No_or_no_constitutive_exon
TCCCTAACGACGAGGTGAAGTTCAAACCAATGTACGTGGTGGGTGGGTAGGG	7742	7857	7907	7855	-1	supercont1.439	L915_01458	5418	12322	None	2402	241	23002	No_or_no_constitutive_exon
ATCGAGGAATCATCTACTCGTTACAATGGAGTTTTGTTTCTAACGGGCAGTA	3669	4438	3619	3671	1	supercont1.4876	L915_17451	1922	4871	None	2402	241	23002	No_or_no_constitutive_exon
GTGGAGGAGGGTTTGGGGTTTCGTGCAAACTTTTATAAATGCCTGGGGAGCA	10279	12105	10229	10281	1	supercont1.6003	L915_21293	8888	12105	None	2402	241	23002	No_or_no_constitutive_exon
GTGTTGTGAAGCGTATTGCATTGGTGCTAATGATTGTTGTGGGGGTACAGGA	10936	11108	10886	10938	1	supercont1.1014	L915_03049	9747	11108	None	2402	241	23002	No_or_no_constitutive_exon
TTATACTTGCATTACAGACTAATAATGAGTTGATGTTGGGGGTGATGTAGGA	9892	10497	9842	9894	1	supercont1.4363	L915_15423	9406	10497	None	2402	241	23002	No_or_no_constitutive_exon
TGTGATTCAGTGCTTTTTGTGCAGTTTAGCTGACATTTTTGGGACTGTAGAT	10054	10428	10478	10426	-1	supercont1.1738	L915_05852	8907	10940	None	2402	241	23002	No_or_no_constitutive_exon
CGAATTTGCTTGAGCTCGAGTATCTGCGTGTCTTGGCGGGCAAACTGGAGAG	6373	6592	6642	6590	-1	supercont1.2403	L915_08457	5527	6783	None	2402	241	23002	No_or_no_constitutive_exon
AAAGGCATTTTCTGTGATTGCAAGCGTGCTGATATTGTGTGGGCGTGCAGGA	8305	9121	8255	8307	1	supercont1.2403	L915_08458	7440	9121	None	2402	241	23002	No_or_no_constitutive_exon
GGATCCCTCTGACGCTGACTAGGAACCGTTCTTCTCTTTCGTGTGGGTAGAC	6575	6811	6525	6577	1	supercont1.980	L915_02976	5468	6811	None	2402	241	23002	No_or_no_constitutive_exon
ATGTGTGTGTTGCTTCTTTGCTAACAGTTTCCGGGTTAATGCGAGGGCAGCC	3684	3796	3846	3794	-1	supercont1.2697	L915_09466	2783	4482	None	2402	241	23002	No_or_no_constitutive_exon
GGTTAAAAAGGATGTTTCCTATACCTCACTTGTACTGTTTTGGTGGGCAGGC	9457	9497	9547	9495	-1	supercont1.5703	L915_20209	9300	9886	None	2402	241	23002	No_or_no_constitutive_exon
CAAAAAACAAAAAGCAAAGCCTAAACTAACATTCCATTATCAATGGGTAGAT	1890	5837	1840	1892	1	supercont1.356	L915_01211	1624	5837	None	2402	241	23002	No_or_no_constitutive_exon
AGTGGTAAGAACCGTGGATTGCTGGCTGGATGCACCAACTGACTGGGTAGAT	8341	8463	8513	8461	-1	supercont1.3487	L915_12472	7582	8957	None	2402	241	23002	No_or_no_constitutive_exon
TCCGTGCTTGCTGTTGAGAAGTGGTTCCTGAATGTAGATCGATGGGTCAGGC	712	787	837	785	-1	supercont1.5817	L915_20592	181	932	None	2402	241	23002	No_or_no_constitutive_exon
TCATGTGCGAACTGTTTGATTGACGACCTGCATCTGCTCGCCAAGGGCAGCG	1146	2148	1096	1148	1	supercont1.3146	L915_11123	144	2148	None	2402	241	23002	No_or_no_constitutive_exon
TCAAACTTACGCTTCCTAAATCTAATCCCTCATGTCCGGTGGGATGATAGTG	4850	4951	5001	4949	-1	supercont1.212	L915_00620	3762	5090	None	2402	241	23002	Yes
AGAAGAGCGATGTCTAACAATAACTATGTATCTGCTATTCGGGAGTGCAGAG	5472	5976	6026	5974	-1	supercont1.2903	L915_10277	5472	6222	None	2402	241	23002	No_or_no_constitutive_exon
AAATGCTGGAATAATTCTAATGATTCTAATGATATTGGTTCTGGGAACAGAT	6308	7774	7824	7772	-1	supercont1.2903	L915_10278	6308	8223	None	2402	241	23002	No_or_no_constitutive_exon
CGCCTTCGATGGCTCTATTGTTTGCTAACTTTTGCTGTGGGTGGCAACAGGT	2789	3631	3681	3629	-1	supercont1.3484	L915_12464	2789	4371	None	2402	241	23002	No_or_no_constitutive_exon
GGACTTGGGTACGAGAGGATTGTCAATTTTACATTTTACCCGGGTGACAGAG	5924	6599	6649	6597	-1	supercont1.3484	L915_12465	5924	7407	None	2402	241	23002	No_or_no_constitutive_exon
GTGAAGGTGGTGAGTCAACAACGCTAACTCCAATTTATAATGAAGGGAAGGT	6326	7649	7699	7647	-1	supercont1.4665	L915_16470	6326	7787	None	2402	241	23002	No_or_no_constitutive_exon
TGCTATCTCGAGTGATTTGGTTTAACCAGTGTTTGTATTGAATCGGGTAGAT	2139	2246	2296	2244	-1	supercont1.170	L915_00519	1535	3500	None	2402	241	23002	No_or_no_constitutive_exon
TTTATGTTTTGAACGGTCGGTGATTATTTTTTTTAATAAAAATGGGGAAGGC	5804	6773	6823	6771	-1	supercont1.768	L915_02381	5804	7620	None	2402	241	23002	No_or_no_constitutive_exon
CAGTTTTGGATAACGTTGTACTGACCTGGTTGCTGTTTGGGGATTTGAAGCA	3243	3443	3493	3441	-1	supercont1.2253	L915_07787	2736	4191	None	2402	241	23002	No_or_no_constitutive_exon
GGTGGTCCAGCATTCGCAGTATGGTATTCTGAACCGCGAAGGGGCCCAAGTT	2065	2968	2015	2067	1	supercont1.5385	L915_19251	873	2968	None	2402	241	23002	No_or_no_constitutive_exon
GGTTGCGTTAACTCGCTCACTGGGCGCTCAAGCGGAGGCTGAGCGGGCAGAA	1113	1146	1063	1115	1	supercont1.1818	L915_06215	56	1146	None	2402	241	23002	No_or_no_constitutive_exon
GGGAGGCGGCTCGAGACTTCCATATTCACGTACTTAGAGATGGGGCACAGTG	3134	3169	3084	3136	1	supercont1.2391	L915_08431	2879	3746	None	2402	241	23002	No_or_no_constitutive_exon
GCTCCATCGCTGAATCATCTCAACGTCAATACAAAGGAACCTGGGAGCAGTG	3829	4567	4617	4565	-1	supercont1.46	L915_00141	3829	5541	None	2402	241	23002	No_or_no_constitutive_exon
TGGCCAGACATGGAGCCAGGGCGACCAGAGTGGCCACTCGTGGGGCCAAGGT	2969	3932	3982	3930	-1	supercont1.95	L915_00284	2969	5009	None	2402	241	23002	No_or_no_constitutive_exon
AAAATCTACGACAAGTGACCGCAGTTGTGATATATTTTCGTGGGAGTTAGGC	835	1009	1059	1007	-1	supercont1.979	L915_02970	835	2814	None	2402	241	23002	No_or_no_constitutive_exon
GAGGAGAAGTGGGCTACGGACCTCAAGAGGTATTTGCGAGGGACGTGCAGGA	2139	2608	2089	2141	1	supercont1.5053	L915_18009	1783	2738	None	2402	241	23002	No_or_no_constitutive_exon
TTATTTTGATTGATGCCATAGCTGACCATCTATACGTACTGGGGGGATAGAG	5152	5229	5279	5227	-1	supercont1.1959	L915_06868	5152	5488	None	2402	241	23002	No_or_no_constitutive_exon
TTGCTTGCATTGCCTAACATGTTCCTTATTATGTGCATAACGATGGGCAGTG	1669	2171	2221	2169	-1	supercont1.2685	L915_09432	466	2827	None	2402	241	23002	No_or_no_constitutive_exon
CCGGAAAAGACCAGCTATGGCGCGCTCAATGATACTGTATACTGGGGCAGGA	1738	1962	1688	1740	1	supercont1.3561	L915_12772	1335	2382	None	2402	241	23002	No_or_no_constitutive_exon
TATGAGGATGGATCGCTTACTGATGCTGTTATTGCGACTGGGTTGAACAGGT	4995	5164	4945	4997	1	supercont1.1839	L915_06255	4151	5490	None	2402	241	23002	Yes
CGCGACCCAGAGCACAACTCTCCAAACGGAACGTGTCGCGGGATTGACAGAA	3927	4230	3877	3929	1	supercont1.3535	L915_12670	2097	4710	None	2402	241	23002	No_or_no_constitutive_exon
AGACAACGCAACAAGGTTCTCCAATTTAATTACCTATATTTGGGGCCAAGTT	1683	1806	1856	1804	-1	supercont1.2123	L915_07367	821	5237	None	2402	241	23002	No_or_no_constitutive_exon
CTGGGGTGCATGTGTCATGGTCCGGGGTATATGTGTCATGATTGGGATAGAT	3215	3315	3365	3313	-1	supercont1.6256	L915_21826	3024	3411	None	2402	241	23002	No_or_no_constitutive_exon
GGAGAGAATATGAAGTCGGTAACGGTTTTTACCGTATTTGTAATGGGCAGGT	5043	5178	4993	5045	1	supercont1.4562	L915_16165	4909	5178	None	2402	241	23002	No_or_no_constitutive_exon
GATCAAATTGCACCAGCGCATCGAGTTTGCACTTTCATTTGTGGGGGAAGGT	1392	1398	1342	1394	1	supercont1.1780	L915_06060	973	1500	None	2402	241	23002	No_or_no_constitutive_exon
GGTAGGTCTGGTAGTACAGTTTGCATAGCTGAGTTACCACATCGGGGGAGGA	879	1143	829	881	1	supercont1.1799	L915_06153	265	1143	None	2402	241	23002	No_or_no_constitutive_exon
AGCTGAGCAAACGCAACGGAACAGGCTGCTCTCTGACCTGACACGGGCAGGC	3123	3340	3073	3125	1	supercont1.3766	L915_13318	2147	3971	None	2402	241	23002	No_or_no_constitutive_exon
ACATCTTCCACTTTACCATATTTAACGTATTCGTGGCTCGATGGGAGCAGAA	2437	3103	2387	2439	1	supercont1.2064	L915_07182	1626	3992	None	2402	241	23002	No_or_no_constitutive_exon
AACAAGAAGAGAGTTCGTACCAAGACCCCAGTACGTATATTTGGGCGAAGCT	2459	3023	2409	2461	1	supercont1.3671	L915_13072	2067	3023	None	2402	241	23002	No_or_no_constitutive_exon
TAGCAAGCGTCTCGTCGAGAAAGATGGTGTCTTATGAAATGACTGGGTAGGA	3919	4009	4059	4007	-1	supercont1.2679	L915_09365	3919	4189	None	2402	241	23002	No_or_no_constitutive_exon
AATTGGCGAGGTTACTTGCAGAGCTGGACCTGACGACGCTGGGATATCAGAG	3844	4212	4262	4210	-1	supercont1.3955	L915_14150	3844	4311	None	2402	241	23002	No_or_no_constitutive_exon
AGCCATTGTTGCTTAGCGAGTTTGATCGATTACGTAAATTGGGGTTGAAGTT	2179	2527	2129	2181	1	supercont1.3016	L915_10678	1552	2934	None	2402	241	23002	No_or_no_constitutive_exon
AGAAGGACCCCTTTTTCGAGTACTTTGATATAAATTGGGAAACGTGCAAGGA	3379	3671	3721	3669	-1	supercont1.784	L915_02460	3379	3857	None	2402	241	23002	No_or_no_constitutive_exon
TGTTCCACAGTTATTCACCGACGGTTTCTTTTTGGTTTTGGGCGAACTAGAG	2950	3005	2900	2952	1	supercont1.1310	L915_03901	2322	3889	None	2402	241	23002	No_or_no_constitutive_exon
ATGGAATATACTTGTCATTCGCGGGTTGATACGATGTTCAGTGGGGCTAGGG	1890	2071	1840	1892	1	supercont1.5721	L915_20255	1285	2071	None	2402	241	23002	No_or_no_constitutive_exon
GTTCGTGCAATGAATTTCAGGGCTGTGCCTTTTACTGGGTGGGGTACCAGCG	189	268	318	266	-1	supercont1.6075	L915_21509	189	752	None	2402	241	23002	No_or_no_constitutive_exon
GAAGGGTGTTCATCATTTCTGCTCTAACATTTTACTCGACGGCGGGCTAGGA	2331	2478	2528	2476	-1	supercont1.3397	L915_12170	2331	2617	None	2402	241	23002	No_or_no_constitutive_exon
TGCCAAAGGAATCTGAAACCAGTATTCACGATTGGGTCGTGGGTCAGCAGGT	518	597	647	595	-1	supercont1.206	L915_00608	78	820	None	2402	241	23002	No_or_no_constitutive_exon
ATGTATTTACTAACAGAGTCTCCGCAAGACTAATTGGTGGGGGCCAATAGAA	952	1213	1263	1211	-1	supercont1.4104	L915_14573	952	1789	None	2402	241	23002	No_or_no_constitutive_exon
CTGGGTGTGGATCTGGACCTGAGGCTGATCTTGCTTTGGTGGGAGGGCAGGT	989	1081	939	991	1	supercont1.1150	L915_03506	129	2010	None	2402	241	23002	Yes
TGATGAAATTCGAGGTTACATTTTACTCACTCGTTATGCTTGCAGGGAAGCA	2660	2960	2610	2662	1	supercont1.6043	L915_21398	2421	2960	None	2402	241	23002	No_or_no_constitutive_exon
TAAAATGAGAGTTGTTGATACCAGCGCGTATTATCATTTTAATGGGATAGGT	1537	1626	1676	1624	-1	supercont1.4698	L915_16663	1133	1923	None	2402	241	23002	No_or_no_constitutive_exon
CCAGACGGCGACTCGACCGGTTAGAAGCTCATTGCGTATTGGGTTACAAGTA	2228	2488	2178	2230	1	supercont1.2332	L915_08142	1114	2621	None	2402	241	23002	No_or_no_constitutive_exon
GGCTACGATAACAGGTGTTTCTGGGCATTATCGGGTACGGGTAAACACAGTG	540	624	490	542	1	supercont1.5085	L915_18051	317	624	None	2402	241	23002	No_or_no_constitutive_exon
GCGAATAATTAATATGTATGGGGTGGCATATATCTGTAACAGGGTGATAGTC	896	1063	846	898	1	supercont1.3519	L915_12623	42	1063	None	2402	241	23002	No_or_no_constitutive_exon
TAGCAAGCGTCTCGTCGAGAAAGATGGTGTCTTATGAAATGACTGGGTAGGA	398	488	538	486	-1	supercont1.1532	L915_05029	398	668	None	2402	241	23002	No_or_no_constitutive_exon
CCTCATTCCCGCCAATATCTCGAATTTTCCCAACGTGGTACTGTGGGAAGCC	1783	1859	1733	1785	1	supercont1.2965	L915_10454	1652	1859	None	2402	241	23002	No_or_no_constitutive_exon
GATTGAGTTCAGGCCTGGTGCGGTCGCTGACACTCTCTCTAGGGCACCAGCG	443	649	699	647	-1	supercont1.6049	L915_21403	443	1521	None	2402	241	23002	No_or_no_constitutive_exon
CTGCGGGCTGCCTGCGAGCGCGCTGAGCGTACGCTATCGTCGTGGGCGAGGC	570	858	520	572	1	supercont1.3416	L915_12213	123	858	None	2402	241	23002	No_or_no_constitutive_exon
AATTGTACAAGAGGTTATTTCAATGTATTGAATTTGCGGCGGGTGTCAAGCC	246	379	429	377	-1	supercont1.2847	L915_10172	246	638	None	2402	241	23002	No_or_no_constitutive_exon
GATGCTTACCTGAGGACACGCACCATTGTGTGTGTGTGGGAAGCAAATAGCC	1602	1784	1552	1604	1	supercont1.5633	L915_19994	866	1784	None	2402	241	23002	No_or_no_constitutive_exon
AGGACGGGTAAGCTATTGCTATGCTGGACGCAGCAATGACCGGGACGAAGCG	777	997	1047	995	-1	supercont1.4031	L915_14415	777	1459	None	2402	241	23002	No_or_no_constitutive_exon
AGCTGCAGACCAACGGGATGCAGGAGTTGTAGGCTAACGGCGTGGGGTAGCA	1436	1535	1386	1438	1	supercont1.253	L915_00800	1280	1730	None	2402	241	23002	No_or_no_constitutive_exon
TGACTTTTGAAAAAGATCTCGAGCCTCTGGAAGTGTCTATGGGTGACCAGCG	274	308	358	306	-1	supercont1.1963	L915_06874	274	531	None	2402	241	23002	No_or_no_constitutive_exon
TGATGACGGATGTAACTTTGGTCATTTTTGAATTTGAATCGGACGGGCAGAT	695	852	645	697	1	supercont1.3833	L915_13625	526	852	None	2402	241	23002	No_or_no_constitutive_exon
GGAGAGCGTAAGCGCGGTTACCAGACAACGTTTTACTGTGGTGGGTGCAGCG	236	471	521	469	-1	supercont1.5380	L915_19244	236	694	None	2402	241	23002	No_or_no_constitutive_exon
AAGGTGCATGGTTTTGCGCTCACGATCTCCGCTTCATTGCTGGGCAACAGGA	309	438	259	311	1	supercont1.3281	L915_11636	181	438	None	2402	241	23002	No_or_no_constitutive_exon
GACGGCCTGGCATCCAACCAACAGCGGTGACGAACTTGGGCACAAGCAAGCT	154	742	792	740	-1	supercont1.856	L915_02671	154	1862	None	2402	241	23002	No_or_no_constitutive_exon
CTATGATGCCGGGGGGAAAATGGCTTCTGATACGACGTCTGTGGGTACAGAG	242	264	314	262	-1	supercont1.6216	L915_21786	242	583	None	2402	241	23002	No_or_no_constitutive_exon
AGCTGTTGTGAATGCTAATGAACCTTAATCCGCTGTTTGGGATGAAACAGAT	610	753	803	751	-1	supercont1.2580	L915_08997	610	1282	None	2402	241	23002	No_or_no_constitutive_exon
CTCAGGAGAGGTAGTACGGTCTACAGACGTTGAAGCATTTGCTGGGGCAGGG	646	769	596	648	1	supercont1.197	L915_00592	535	769	None	2402	241	23002	No_or_no_constitutive_exon
GTGTGGATGGTTGTATCACATTTTCATCATTGACATTGGTTGCAGGGTAGCC	202	715	152	204	1	supercont1.6081	L915_21546	87	715	None	2402	241	23002	No_or_no_constitutive_exon
TGCGTATACACTGACTTACTGGTTGCTATGACATCATCCCAAATTGGGAGGA	262	403	212	264	1	supercont1.3817	L915_13550	86	403	None	2402	241	23002	No_or_no_constitutive_exon
CAGCGCAGGAGAGAGGGTCAGGGAGTACGATAGTGAGAGGGTGGTAGAAGGG	24	109	159	107	-1	supercont1.3152	L915_11149	24	203	None	2402	241	23002	No_or_no_constitutive_exon
TGTTCTGATGTTGAAGTTGCCCTGAATGATGGTCGTTTTGGATCGGGCAGCT	98	384	434	382	-1	supercont1.2694	L915_09451	98	1068	None	2402	241	23002	No_or_no_constitutive_exon
