# Supplementary material for: Widespread Separation of the Polypyrimidine Tract From 3′ AG by G Tracts in Association With Alternative Exons in Metazoa and Plants
Source: Front Genet. 2019 Jan 14;9:741. doi: 10.3389/fgene.2018.00741 (PMC6339879; doi:10.3389/fgene.2018.00741)
Supplement: DATA FILE S2 — Sequences of REPAG 3′ SS from each species of metazoa, plants and protists. [file Data_Sheet_2.zip › Supplementary data 2/Metazoa_Release91_mustela_putorius_furo.txt]

REPA_GGG_Sequence	Exon_Start	Exon_End	Pos_-50	Pos_+2	Strand	Chromosome	GeneID	Gene_Start	Gene_End	Gene_Name	Number_of_REPAs	Number_of_REPAs_has_GGG	Number_of_Intron(Intra_genic_Region)	Upstream_Constitutive_Exon
ACTTGGAAAGCTTTTGTCTTGACTATGTTTTCCTTTGGTTGGGATTGCAGGC	123705	123807	123655	123707	1	GL896898.1	ENSMPUG00000011568.1	86461	139263	None	3270	717	181383	No_or_no_constitutive_exon
GGGCGGGCCCCAGCTCAGGGCCTGCACTGCCTTGGTATGGGGGGTTGCAGAA	4888443	4888595	4888393	4888445	1	GL896898.1	ENSMPUG00000012013.1	4881991	4895786	DBN1	3270	717	181383	No_or_no_constitutive_exon
CTCACATTCCTACTGGAAAGCTGCCACTTACTCTCCTTTTGGGGTCACAGAT	5869192	5869304	5869142	5869194	1	GL896898.1	ENSMPUG00000012543.1	5854728	5874039	CLTB	3270	717	181383	No_or_no_constitutive_exon
TCCCTGCCATATGTAGCCAGTACCGCAGCTTCTTTCCTTTCATGGGGCAGGT	7641013	7641452	7641502	7641450	-1	GL896898.1	ENSMPUG00000025029.1	7641013	7642485	None	3270	717	181383	No_or_no_constitutive_exon
CATGAAGTGTGTTGCTTTCCTGTCCTTGCCACCCCCTGCCTATGGGACAGTC	10630653	10630740	10630790	10630738	-1	GL896898.1	ENSMPUG00000012987.1	10610140	11022896	DOCK2	3270	717	181383	No_or_no_constitutive_exon
TTTTCCCCTTTTCTGTTGCTTTTTGTTTTTCTACCTACGGGGAATAATAGGA	24940113	24940213	24940063	24940115	1	GL896898.1	ENSMPUG00000013600.1	24939527	24971243	FAM114A2	3270	717	181383	No_or_no_constitutive_exon
TGATTCAACTGGCAGCGCCTGCTTTCCGCGGGGTGTGGAATGGGTCAGAGCG	43321323	43321698	43321748	43321696	-1	GL896898.1	ENSMPUG00000015176.1	43321323	43452411	None	3270	717	181383	No_or_no_constitutive_exon
GATGCCCTCGGTTAAATACTGCCTTGACAACCTTTCTGCTTGGGGTGTAGGG	44804718	44804833	44804883	44804831	-1	GL896898.1	ENSMPUG00000015230.1	44765609	44990529	PDZD2	3270	717	181383	No_or_no_constitutive_exon
TCGGGATCCTGATGCTAACTCAGTGTTTCTTGGGGGATCGGGGGAGGCAGCA	2703258	2703673	2703208	2703260	1	GL896899.1	ENSMPUG00000016775.1	2688727	2902408	NISCH	3270	717	181383	No_or_no_constitutive_exon
TGGTTCTCATGAATGTGACGCCACCCTCCGTCCCCTGCCTGGGGGCCCAGGC	2715886	2716017	2715836	2715888	1	GL896899.1	ENSMPUG00000016776.1	2708513	2736318	STAB1	3270	717	181383	No_or_no_constitutive_exon
CAGGAGGGCAGCTTCTCACCTGGATGTGTGGGGTGGGCCCTGGGGGACAGAG	2733772	2733880	2733722	2733774	1	GL896899.1	ENSMPUG00000016776.1	2708513	2736318	STAB1	3270	717	181383	No_or_no_constitutive_exon
AATAAAGTAGCTCTGACACCGTTTGGTTTGCTTTGTTGCGGGCAATGAAGGA	3066202	3066331	3066381	3066329	-1	GL896899.1	ENSMPUG00000016812.1	3064982	3172147	SFMBT1	3270	717	181383	No_or_no_constitutive_exon
CATTAAAGCTTCTTAGTCCTTAATTGTGCTTTTTTGGGGGGGAAAAACAGGT	6389018	6389257	6388968	6389020	1	GL896899.1	ENSMPUG00000016843.1	6334952	6392398	CCDC66	3270	717	181383	No_or_no_constitutive_exon
TTTTGTGGGGGGTGAATAATGCCACGGTTCTATGTTCCACACTTGGGAAGAA	7475689	7475704	7475639	7475691	1	GL896899.1	ENSMPUG00000016875.1	7395386	7534024	SLMAP	3270	717	181383	No_or_no_constitutive_exon
GAATTGATGCAGTTTGGCTCAAAGTTTTTGTATCTCTGAATGCAGGGGAGAA	14972791	14972856	14972906	14972854	-1	GL896899.1	ENSMPUG00000016943.1	14972791	15023356	None	3270	717	181383	No_or_no_constitutive_exon
AAGATCACATTTAAAACAAAGATCACCCGGACATCCACAAAAAGGGATAGGT	28574944	28575088	28575138	28575086	-1	GL896899.1	ENSMPUG00000017053.1	28574944	28575336	None	3270	717	181383	No_or_no_constitutive_exon
TGCAAGAAGGAAAATTGAGTACCGGGGCTGCTGTGTGCCTGGGGACTCAGGT	32716548	32716796	32716498	32716550	1	GL896899.1	ENSMPUG00000017122.1	32715971	32721358	OGG1	3270	717	181383	No_or_no_constitutive_exon
ACAGGTACCACCATGCTGTTTTTGTCTTTGCTCTTGTCTTGGGGGCTCAGCC	32723569	32723648	32723698	32723646	-1	GL896899.1	ENSMPUG00000017123.1	32718956	32730164	CAMK1	3270	717	181383	No_or_no_constitutive_exon
CAGGCTTCGAGCCTAGGGGCTGAGCAGGGTATCCCCTGCCCTGGGAGCAGAG	32779265	32779364	32779215	32779267	1	GL896899.1	ENSMPUG00000017128.1	32772689	32797694	None	3270	717	181383	No_or_no_constitutive_exon
GAGACAGAGGTCTCTGATGGAGTTTTGTCCTTCTTATCTCTTGGGAGCAGCA	36268094	36268182	36268232	36268180	-1	GL896899.1	ENSMPUG00000017250.1	36236703	36358191	FGD5	3270	717	181383	No_or_no_constitutive_exon
TCTTTGCTCTTGTCTCTTCCACTTGGTTCTTTCTGCTTCTGGGCGGCCAGAG	37669462	37669621	37669412	37669464	1	GL896899.1	ENSMPUG00000017280.1	37662437	37739061	NUP210	3270	717	181383	No_or_no_constitutive_exon
TCCTCCAGCACATACTGATGCTCTTTCTGGGGCCGGGTGTGTGGGGACAGAT	38985473	38985630	38985680	38985628	-1	GL896899.1	ENSMPUG00000017340.1	38933424	39187124	EEFSEC	3270	717	181383	No_or_no_constitutive_exon
CTGTCTGTGTGTGTGCCTCTCTGGCTCTTTCTCGCTTTGTGGGACGACAGAA	13322458	13323211	13323261	13323209	-1	GL896900.1	ENSMPUG00000006252.1	13233838	13472650	RTN1	3270	717	181383	No_or_no_constitutive_exon
GGGTGGCGGGACCGGGACGTGCGGGGGGAGGTCCGGACAGCGGCGGGGAGCC	16677439	16678007	16677389	16677441	1	GL896900.1	ENSMPUG00000006598.1	16578843	16683823	None	3270	717	181383	No_or_no_constitutive_exon
TATTATGTTTGCTATTTTGCATATTTACTTGGACAATGGGATCGATGAAGAA	17058951	17059052	17058901	17058953	1	GL896900.1	ENSMPUG00000006624.1	16983894	17256980	SYNE2	3270	717	181383	No_or_no_constitutive_exon
TTTCTGCATGTGAAATTCATTTTCTTTCCTTTCCTTCTTTTTGGGGGCAGTC	37120761	37120808	37120858	37120806	-1	GL896900.1	ENSMPUG00000009048.1	37098458	37178816	IFT43	3270	717	181383	No_or_no_constitutive_exon
GAGTCAGTTTTATCTTAATTGTTTTCTTGTGCGGGTTGGGGACTGGGTAGGA	37383210	37383314	37383364	37383312	-1	GL896900.1	ENSMPUG00000009065.1	37221112	37489461	TTLL5	3270	717	181383	No_or_no_constitutive_exon
CTCCTCGGCCTCATGTCTTTTCTTTCTTGTGGGTCTCTCTGGGAATGCAGGT	38162198	38162384	38162148	38162200	1	GL896900.1	ENSMPUG00000009289.1	38154073	38163375	PROX2	3270	717	181383	No_or_no_constitutive_exon
AACTCATCTTTTTTTTTTTTTTTTTTTTAATTATTATTGGGGTGGTGTAGGT	38209030	38209111	38209161	38209109	-1	GL896900.1	ENSMPUG00000009308.1	38184567	38261331	YLPM1	3270	717	181383	No_or_no_constitutive_exon
CTTTTCTAAAACACTTCTTTTTTTTTTTCCTTACCATGCTGGGATTACAGGA	3883195	3883298	3883145	3883197	1	GL896901.1	ENSMPUG00000030041.1	3871262	3903528	None	3270	717	181383	No_or_no_constitutive_exon
ATTGGAAGATATTGATGAAGGAGAAGAAGATGAAGATGATGATGAGGGAGGA	9165007	9165040	9165090	9165038	-1	GL896901.1	ENSMPUG00000018156.1	9165007	9165855	None	3270	717	181383	No_or_no_constitutive_exon
CCCAGGCGAGCCCCCGGCTTGTCTCCCGTCTGGGCTTTGCGGGCGCGCAGGG	14007659	14007908	14007609	14007661	1	GL896901.1	ENSMPUG00000018205.1	14007037	14007908	None	3270	717	181383	No_or_no_constitutive_exon
TTCTTTAATCCCGTTTGCCCACTCACCTGCTGATATTGATGGGGAAAAAGCA	16476538	16476556	16476488	16476540	1	GL896901.1	ENSMPUG00000018238.1	16325159	16572395	NRCAM	3270	717	181383	No_or_no_constitutive_exon
ACCGAAACGTTGACTTGGCGTTGGTATTTTTCCCTTTCTTTTGGGGGCAGGT	16771517	16771641	16771467	16771519	1	GL896901.1	ENSMPUG00000018241.1	16736413	16803605	LAMB1	3270	717	181383	No_or_no_constitutive_exon
GAGAGGAAGTGCCCTGAGGAAGTCTCCTGTTCATTTTCCGGGATGGATAGTG	5360204	5360415	5360465	5360413	-1	GL896902.1	ENSMPUG00000013106.1	5350834	5366679	KLC4	3270	717	181383	No_or_no_constitutive_exon
CCTGTCTGTTCCCCCAACCCAGCCGTGTTTTCTCTGACCCGGGGCTGCAGGG	10588609	10588741	10588791	10588739	-1	GL896902.1	ENSMPUG00000013910.1	10581941	10626606	CMTR1	3270	717	181383	No_or_no_constitutive_exon
CCCTCCACTATGGACTCATACTTCCTGTTTACTTACCTTGGGGAAATCAGGT	10583587	10583700	10583750	10583698	-1	GL896902.1	ENSMPUG00000013910.1	10581941	10626606	CMTR1	3270	717	181383	No_or_no_constitutive_exon
TGGGTAGAGTGAGTGACACTGGCTTTTTTTTTTGTACCCTGGGCATGCAGGA	11221122	11221199	11221072	11221124	1	GL896902.1	ENSMPUG00000014182.1	11182906	11271971	CPNE5	3270	717	181383	No_or_no_constitutive_exon
TACCACAATGTAATAGATTTTAAAGTGAAGGTTTTCTTTTTGGGGCATAGGT	13878522	13878704	13878754	13878702	-1	GL896902.1	ENSMPUG00000014395.1	13815390	13881917	FAM184A	3270	717	181383	No_or_no_constitutive_exon
ATTATAAAGAATCATGTTAATGGAAGCATCTTTTTTTTTTGGGGGGACAGTG	28827943	28828136	28828186	28828134	-1	GL896902.1	ENSMPUG00000014816.1	28650521	28858673	AHI1	3270	717	181383	No_or_no_constitutive_exon
AAAGTAGGGTCCATTCCATGCCATGCTAATAGCTCTTGTCTTGGGAGCAGGG	4485949	4486069	4485899	4485951	1	GL896903.1	ENSMPUG00000013289.1	4481222	4492965	HECTD3	3270	717	181383	No_or_no_constitutive_exon
GCCAACAATAGTTATGCCAGGGAGTGGGCGTGGGAATGTGGGTGGGAGAGGG	5049262	5049271	5049212	5049264	1	GL896903.1	ENSMPUG00000031061.1	4914736	5049271	None	3270	717	181383	No_or_no_constitutive_exon
GGAAGCCGTTAAAGCGTGCTGACTGGAGCTCTCCTGGTTCCGTGGGACAGTG	5695046	5695294	5695344	5695292	-1	GL896903.1	ENSMPUG00000013657.1	5662814	5708723	KDM4A	3270	717	181383	No_or_no_constitutive_exon
AGTGCTTGTGTCATTGACTTTGTGATTTTGTCATTCCTGTGGTGGGCCAGGT	7556906	7557052	7556856	7556908	1	GL896903.1	ENSMPUG00000014066.1	7451134	7608235	HIVEP3	3270	717	181383	No_or_no_constitutive_exon
TTTCCTAACCACGGCATGGCATCGCCAGTTCCTTAACGATGGGCCAAAAGCC	10635591	10635719	10635541	10635593	1	GL896903.1	ENSMPUG00000014529.1	10592446	10638293	INPP5B	3270	717	181383	No_or_no_constitutive_exon
GCTTGCTGCAGAATGTCCTTTGTTGACTTTTCCTGCTGTTGGGGTTGCAGGG	10841627	10841794	10841577	10841629	1	GL896903.1	ENSMPUG00000014706.1	10824594	10841794	RSPO1	3270	717	181383	No_or_no_constitutive_exon
AGAGGTCAGGGACAGAATTAGGCACAAGGTCCTATGGGAATATAAAGGAGAA	12025881	12026016	12026066	12026014	-1	GL896903.1	ENSMPUG00000014812.1	12025881	12052151	MAP7D1	3270	717	181383	No_or_no_constitutive_exon
GTCTGTGGGTGGCCTCCAAGGGGACTGACGCTGTGTGCCCCATGGGGCAGGC	16014782	16015026	16015076	16015024	-1	GL896903.1	ENSMPUG00000015430.1	16009420	16018266	HCRTR1	3270	717	181383	No_or_no_constitutive_exon
CCTGGGATCGAGGTCCTGGAACTGCCAGGACTCTCTCCCCTGGGCCAAAGCT	20204428	20204581	20204378	20204430	1	GL896903.1	ENSMPUG00000015726.1	20198399	20208450	None	3270	717	181383	No_or_no_constitutive_exon
AGTGCCCTCACCAGCTTTGTCTTGCTTCCCTCCCTGCCCCGGGGGCACAGGT	20680768	20680895	20680945	20680893	-1	GL896903.1	ENSMPUG00000015777.1	20680768	20817347	MAN1C1	3270	717	181383	No_or_no_constitutive_exon
GTAAATCACTATTAACCAATGTTTCCTTTTCTGGGATGTGGGGAGCCTAGGA	22898740	22899797	22898690	22898742	1	GL896903.1	ENSMPUG00000015937.1	22897373	22899797	None	3270	717	181383	No_or_no_constitutive_exon
TGACCAGCCCCGTACGCTCTCTCCCACCCCGGCCCTACCCTGGGGAGCAGGT	23858703	23858848	23858653	23858705	1	GL896903.1	ENSMPUG00000016005.1	23800985	23870568	HSPG2	3270	717	181383	No_or_no_constitutive_exon
AAACCTCAGGCAGTTGCTCTGGTTTATAAAATCTGCCTATTGGAGGGAAGCA	24978644	24979980	24978594	24978646	1	GL896903.1	ENSMPUG00000025209.1	24973896	24979980	None	3270	717	181383	No_or_no_constitutive_exon
TTGACCTTGTACATTCACCAACCCTCTCCTCTTACTCGGTGGGGCTGCAGAA	27486968	27487036	27487086	27487034	-1	GL896903.1	ENSMPUG00000016215.1	27467240	27505520	PADI4	3270	717	181383	No_or_no_constitutive_exon
GCTGGGAGATTTGGGGAGTGGTGCTCATAGTGCCCGGGGTTGGGGGGCAGCT	27795098	27795292	27795342	27795290	-1	GL896903.1	ENSMPUG00000016275.1	27775374	27813672	CROCC	3270	717	181383	No_or_no_constitutive_exon
GGGTGGGGTCCGGGGCGGAGCCAACAGGGCCGGCCGAGGGGCGGAGTCAGGC	28053370	28053530	28053320	28053372	1	GL896903.1	ENSMPUG00000016295.1	28050889	28060262	ARHGEF19	3270	717	181383	No_or_no_constitutive_exon
GTAACTAAATTAGAAAAATAAGCACCTTGTTTTTTTGGGGGGGGATTTAGAT	28276512	28276713	28276763	28276711	-1	GL896903.1	ENSMPUG00000016317.1	28243332	28314672	SPEN	3270	717	181383	No_or_no_constitutive_exon
GGACCCAGGATGAATGTCTCACCTACGTCTTTAGGTGGGGTGGCACAGAGAA	30322549	30322885	30322935	30322883	-1	GL896903.1	ENSMPUG00000016357.1	30320986	30323836	None	3270	717	181383	No_or_no_constitutive_exon
CTGCCGGTGGCCGTCCTGGGTGCAAGGACCTGTCTCTGTTGGGATCGCAGAG	31080352	31080460	31080510	31080458	-1	GL896903.1	ENSMPUG00000016400.1	31074759	31105552	CLCN6	3270	717	181383	No_or_no_constitutive_exon
CCGGGCTCAGCCAGGGAGGCCCAGCTGTCCCTAACGAGCTGCGGGGGTAGGT	31341465	31341579	31341629	31341577	-1	GL896903.1	ENSMPUG00000016426.1	31330894	31359605	DISP3	3270	717	181383	No_or_no_constitutive_exon
GTTCCCAACTCATTGAGCGGCCCGTGCCCACTTGTGTCTCCTTGGGAAAGGG	31335980	31336107	31336157	31336105	-1	GL896903.1	ENSMPUG00000016426.1	31330894	31359605	DISP3	3270	717	181383	No_or_no_constitutive_exon
AGTTGGCCCTGGAAGCTGATGGTTTTCCATTGTTGCCTGGGGGATCACAGGC	31596878	31597021	31596828	31596880	1	GL896903.1	ENSMPUG00000016429.1	31546831	31671946	MTOR	3270	717	181383	No_or_no_constitutive_exon
GCTGACTCTGCTTACGTCCGATAACCAACCCTGCCTTCCGGGGGCGCCAGCA	31658020	31658168	31657970	31658022	1	GL896903.1	ENSMPUG00000016429.1	31546831	31671946	MTOR	3270	717	181383	No_or_no_constitutive_exon
AAGCCTGGTGTGATCCATTTTCCCTGTTCTCCCCTCTCTCCGGGAGTTAGCA	31683010	31683154	31682960	31683012	1	GL896903.1	ENSMPUG00000016434.1	31673902	31695721	EXOSC10	3270	717	181383	No_or_no_constitutive_exon
TTATTCTGGACACTATTGGTGTGGTGCGTGTACAATGATGCTGGGAGGAGGT	2178943	2179109	2179159	2179107	-1	GL896904.1	ENSMPUG00000003754.1	2178943	2207498	None	3270	717	181383	No_or_no_constitutive_exon
AGGAGGCGGTGGTAGCAGCAAGCGGATACCGCGGGGCGAGAGGGAGACAGGG	5046776	5047078	5047128	5047076	-1	GL896904.1	ENSMPUG00000004048.1	5046776	5063122	None	3270	717	181383	No_or_no_constitutive_exon
GAGAGAAAGAGAGAAAGAAAAAAGAGAGAGGAAGGAAGGGAGGCAGGCAGGC	6553183	6553455	6553505	6553453	-1	GL896904.1	ENSMPUG00000024695.1	6552524	6564173	None	3270	717	181383	No_or_no_constitutive_exon
CAACCCATGGCCTTCCCCACTTGTGATCTAACTGGGCTTTCACTGGGAAGCT	10292638	10292774	10292824	10292772	-1	GL896904.1	ENSMPUG00000028353.1	10290499	10296311	None	3270	717	181383	No_or_no_constitutive_exon
TTAGATCCTTACCTGCCTTTCTTCACTCCTGCCCCTCTTTAAACGGGTAGAT	10560514	10560719	10560769	10560717	-1	GL896904.1	ENSMPUG00000005438.1	10558917	10609316	STRIP2	3270	717	181383	No_or_no_constitutive_exon
GACCGGGCACAGCTCCCACCGACCCTCAACTTGGCTCTTTTGGGTGGCAGGT	11076465	11076713	11076763	11076711	-1	GL896904.1	ENSMPUG00000006260.1	11064911	11095222	FLNC	3270	717	181383	No_or_no_constitutive_exon
TCTTATATTCTTTCTATCTCTCCTATGCTTTGCTGGGGATTCAAAAGCAGAG	19953564	19953634	19953684	19953632	-1	GL896904.1	ENSMPUG00000031947.1	19933360	19968059	None	3270	717	181383	No_or_no_constitutive_exon
CCCTGCTTGATACCTAAACTTTCCTCTTTCTAATTGCTCTGGGACAAAAGCG	15652045	15652147	15651995	15652047	1	GL896905.1	ENSMPUG00000008092.1	15646010	15654259	TTC31	3270	717	181383	No_or_no_constitutive_exon
GTGCATATGTATATGAACGCATGTGTGTGTATTTTTGTATGTTGGGGCAGGT	15712022	15712034	15712084	15712032	-1	GL896905.1	ENSMPUG00000008326.1	15712022	15791993	M1AP	3270	717	181383	No_or_no_constitutive_exon
TTACATCAGTGAACTTTCAGTAAAGGGATTATCTTTCATAACATGGGCAGTC	19848836	19848998	19849048	19848996	-1	GL896905.1	ENSMPUG00000030245.1	19830693	19861995	None	3270	717	181383	No_or_no_constitutive_exon
CAACAGTAGGTTTCAGAGTTTGGCCACCTGTAAAGCTTGCACGGGATCAGAA	24708468	24708804	24708418	24708470	1	GL896905.1	ENSMPUG00000008632.1	24633385	24708804	KCMF1	3270	717	181383	No_or_no_constitutive_exon
GATTTCATTTTAGGTAATTAAAGTTTCTGTTTTTCTTTCTGGGCAAACAGGT	25975503	25975619	25975669	25975617	-1	GL896905.1	ENSMPUG00000009290.1	25967895	25988260	RNF103	3270	717	181383	No_or_no_constitutive_exon
CAGTGAGAACATCTATTTATTATTTTTCTGCTGATTTATTGGGCTGACAGAG	26406375	26406479	26406529	26406477	-1	GL896905.1	ENSMPUG00000026287.1	26406375	26446636	None	3270	717	181383	No_or_no_constitutive_exon
ACTGGTACATTTCTTTCCTTCCTCATCTGATCACTTTCCGAGGGCTGCAGCT	26586849	26586887	26586799	26586851	1	GL896905.1	ENSMPUG00000031228.1	26582526	26586887	None	3270	717	181383	No_or_no_constitutive_exon
CATGGGTAGGTGGGTCCCCTGAATGCTTTCTCCCTGCCTGGGGATGCCAGGT	27628706	27628894	27628656	27628708	1	GL896905.1	ENSMPUG00000009512.1	27592624	27652952	PAX8	3270	717	181383	No_or_no_constitutive_exon
GGAACCCACTGGGCGTCCCTTCCTCTCACAATTCTTTCTTGGGAATTCAGGA	502736	502868	502686	502738	1	GL896906.1	ENSMPUG00000002857.1	401125	519791	None	3270	717	181383	No_or_no_constitutive_exon
CTTTTTTTTTTTTAGATTTTAATTACTTATTTTGAGAGAGAGAGAGGGAGGG	849916	850737	850787	850735	-1	GL896906.1	ENSMPUG00000027560.1	849916	883338	None	3270	717	181383	No_or_no_constitutive_exon
CCTCAGTGCCCCCATATCTCAAAATTGTACTCTTCCCTTTGGGACCACAGGT	3006811	3006877	3006927	3006875	-1	GL896906.1	ENSMPUG00000003872.1	2997119	3025479	UFD1	3270	717	181383	No_or_no_constitutive_exon
GGGCACCGGCTCCGTGTTTTCGCCTATGGCCATTGGCCTTAACGGGCCAGCA	3578967	3579070	3578917	3578969	1	GL896906.1	ENSMPUG00000004176.1	3570973	3585984	ZDHHC8	3270	717	181383	No_or_no_constitutive_exon
TGCGGAGACTCTTAATCTCAGGAAACAAACTGAGGGTTGCTGGTGGGGAGGG	4269554	4272400	4269504	4269556	1	GL896906.1	ENSMPUG00000025564.1	4212634	4272400	None	3270	717	181383	No_or_no_constitutive_exon
TCTCCCTCTTTAACCGTACTGCTCATTCTCGGTTTTGTTTGGGGTGATAGAT	5330950	5331087	5330900	5330952	1	GL896906.1	ENSMPUG00000004443.1	5146443	5335086	SPIRE1	3270	717	181383	No_or_no_constitutive_exon
AGGCACTGACCACCTGTTGCTGTGTTCCCCCACCCCACCGGGTGTGGTAGCT	5638732	5638873	5638682	5638734	1	GL896906.1	ENSMPUG00000004533.1	5623450	5642527	MPPE1	3270	717	181383	No_or_no_constitutive_exon
TGTTCCACCTCCTTTTTTGTCTTTGCCCTTCTGTGATTTCCTGGGGATAGGC	11336391	11336508	11336341	11336393	1	GL896906.1	ENSMPUG00000004981.1	11249146	11336508	EPB41L3	3270	717	181383	No_or_no_constitutive_exon
AAAAATAAAAAGAAATGTTGAATTTTATTGACCTACTTCTGTTGGGGCAGGC	16696192	16696378	16696142	16696194	1	GL896906.1	ENSMPUG00000005516.1	16639301	16769091	GREB1L	3270	717	181383	No_or_no_constitutive_exon
AGGCTCTACAATAATGTGGTTATTCATCTCCTCTTTTGTTTTGGGTGAAGAA	26617126	26617248	26617298	26617246	-1	GL896906.1	ENSMPUG00000007086.1	26547148	26645437	KLHL14	3270	717	181383	No_or_no_constitutive_exon
ATTACTATTATTAACTGACAATTGTGTTTTGTGAACTGGGTGACAAACAGGT	5737257	5737423	5737473	5737421	-1	GL896907.1	ENSMPUG00000012098.1	5730532	5783755	ALDH1L2	3270	717	181383	No_or_no_constitutive_exon
CGGGGACCTCATTCCTCAGCTCCTGACTCGGTTTCCCTTGGCGGGGTCAGGT	11004359	11004572	11004622	11004570	-1	GL896907.1	ENSMPUG00000012564.1	11001391	11056716	MYH9	3270	717	181383	No_or_no_constitutive_exon
GCTGCCATTCCTGCGGCAGCGTATGATACGGGTGAATGAGGGCTTAGAAGGA	12495514	12495582	12495632	12495580	-1	GL896907.1	ENSMPUG00000013062.1	12492549	12516571	BAIAP2L2	3270	717	181383	No_or_no_constitutive_exon
AGCATCAACTTGTCTCCCTTGTCCTGACCTTTCCTTCTGTGTTGGGGCAGGT	12981330	12981454	12981280	12981332	1	GL896907.1	ENSMPUG00000013174.1	12967354	12988745	GTPBP1	3270	717	181383	No_or_no_constitutive_exon
CCCTCGCCGGAGACCCAAGGCTTACTCTTCTCTCCTCTCTTTGGGAGTAGGA	12998062	12998228	12998278	12998226	-1	GL896907.1	ENSMPUG00000013182.1	12990212	13008617	SUN2	3270	717	181383	No_or_no_constitutive_exon
TTCGAATTGTGAATGTCTCTCAGTAATTTTCCTCATTCCTTTGGGGGCAGGA	17007490	17007633	17007683	17007631	-1	GL896907.1	ENSMPUG00000013607.1	16869392	17191345	None	3270	717	181383	No_or_no_constitutive_exon
TAATTGTTCCCACTGTGCACTCTTGCTTTTGCACTTGTCTCCGGGGGCAGCC	4421127	4421365	4421415	4421363	-1	GL896908.1	ENSMPUG00000000980.1	4234624	4440363	TRPS1	3270	717	181383	No_or_no_constitutive_exon
GCGGGGCCTCCCGCGGGCTCCCCGATAGGCCGAGGGCGGGCAAGCGGGAGGC	11399268	11399390	11399218	11399270	1	GL896908.1	ENSMPUG00000001188.1	11399053	11439702	FAM91A1	3270	717	181383	No_or_no_constitutive_exon
ACGAATGTATCTGTTTAATTTCTCCTTTTCTTTCTTTTTTTGGGAAAAAGTG	12004828	12004920	12004970	12004918	-1	GL896908.1	ENSMPUG00000001312.1	11974227	12129981	MTSS1	3270	717	181383	No_or_no_constitutive_exon
CGCACTCCCTTTACAAATAGAGGTTTTTATACTTTTCTTTTGGGATACAGGT	12403824	12404134	12404184	12404132	-1	GL896908.1	ENSMPUG00000001320.1	12351644	12410072	WASHC5	3270	717	181383	No_or_no_constitutive_exon
CGCCTCCGGGGCGCCCCCCGGCGCCGGGACGGGAGGATGAGGCCCGGGAGGC	13573414	13573631	13573681	13573629	-1	GL896908.1	ENSMPUG00000001326.1	13573414	13575627	FAM84B	3270	717	181383	No_or_no_constitutive_exon
TCTTGGATAGAGGACTCCATGTGGTGAGCACAGGCGGTAGGGTAGACGAGGT	24481955	24481967	24482017	24481965	-1	GL896908.1	ENSMPUG00000032037.1	24481955	24546105	None	3270	717	181383	No_or_no_constitutive_exon
AGAGAATGAGGCTGCCGGAGACCCGGAGCAGGGCCCTGGGGCCGGGGCAGGG	26106277	26106412	26106462	26106410	-1	GL896908.1	ENSMPUG00000002084.1	26106277	26133535	None	3270	717	181383	No_or_no_constitutive_exon
ACCCTGTCCCTTTGTTTCTGTCTGCGTTCCGGCTGCGGCTGTGTGGGCAGCC	838494	838572	838444	838496	1	GL896909.1	ENSMPUG00000000081.1	734795	871337	None	3270	717	181383	No_or_no_constitutive_exon
GAGGGACAGCCATCCTCCCCTAGAGAAGCTCTCTGCCTCCTCCAGGGGAGGG	2949018	2949910	2949960	2949908	-1	GL896909.1	ENSMPUG00000030474.1	2949018	2950741	None	3270	717	181383	No_or_no_constitutive_exon
GGTAGTCAGTGGACCATGTCTCATGGGCCCCCCTGGGGTTGTGGGTGCAGGA	3323681	3323793	3323631	3323683	1	GL896909.1	ENSMPUG00000000160.1	3321636	3344512	ANO7	3270	717	181383	No_or_no_constitutive_exon
GAAGAGCATTAACCATTCTCTTTTTCTCCTGCCTCCCCCGTGGGGGACAGAT	3684038	3686219	3686269	3686217	-1	GL896909.1	ENSMPUG00000000189.1	3684038	3698975	DTYMK	3270	717	181383	No_or_no_constitutive_exon
ATGTCACTGACAAATGACAAGTGTGTTGGTGTTTCCTTCTCATGGGGCAGGT	4032266	4032354	4032404	4032352	-1	GL896909.1	ENSMPUG00000000203.1	4026604	4132682	None	3270	717	181383	No_or_no_constitutive_exon
ACAGGCCTCTACTGAAAATGCTGTGACCAAAGAGGAATTTCAGGGTCAAGTG	4719406	4719457	4719356	4719408	1	GL896909.1	ENSMPUG00000000325.1	4718745	4719599	None	3270	717	181383	No_or_no_constitutive_exon
AATGTAGGTTCCAAGCAGATGCGGCATATTCTCATGTCCCTCCGGGGAAGGC	5928055	5928289	5928005	5928057	1	GL896909.1	ENSMPUG00000000332.1	5927907	5928834	None	3270	717	181383	No_or_no_constitutive_exon
TTCTGTTCAATAACCTTGTTTTGCTTTGGCTTTCCTCTGTGGGTAAACAGCA	22002193	22002370	22002420	22002368	-1	GL896909.1	ENSMPUG00000000740.1	21986929	22188367	LRP2	3270	717	181383	No_or_no_constitutive_exon
AGGAGAGAACCAGAGCATGAGTTGCCCTGATAATCCGGGCAGGGGAAGAGAA	25088123	25088324	25088073	25088125	1	GL896909.1	ENSMPUG00000000847.1	25087182	25089163	None	3270	717	181383	No_or_no_constitutive_exon
TGTCCGTCCCGCTGTCTGTCTGGCTGTCCTTCCCCAACCTGGGGCTGCAGAA	9090730	9090884	9090680	9090732	1	GL896910.1	ENSMPUG00000003439.1	8931862	9098463	GNAO1	3270	717	181383	No_or_no_constitutive_exon
GGCTCAGGAAGTAATTTGTACCAATGTGTGTGTTTCTCTTGGGGGTTTAGTT	9424795	9424889	9424745	9424797	1	GL896910.1	ENSMPUG00000003587.1	9326152	9436508	NUP93	3270	717	181383	No_or_no_constitutive_exon
GGCCAGGCGCAGCCTCACATGGGCTCAGGCCTATCCTCTCGTGGGCACAGGA	10111063	10111238	10111013	10111065	1	GL896910.1	ENSMPUG00000004602.1	10110473	10129709	DRC7	3270	717	181383	No_or_no_constitutive_exon
GGGCTGGGCGATGCAGGGCGGCTGATCCTTCTTCTCTCGTTGGGTGACAGGT	10115261	10115420	10115211	10115263	1	GL896910.1	ENSMPUG00000004602.1	10110473	10129709	DRC7	3270	717	181383	No_or_no_constitutive_exon
ACCCTACCCTCCTCTAAACAGGCATTCTTTCCCCCTCCTCTTGGGGACAGGG	10257065	10257149	10257199	10257147	-1	GL896910.1	ENSMPUG00000004646.1	10240922	10281079	CNGB1	3270	717	181383	No_or_no_constitutive_exon
GTCTAACCCCCCCAACACTAGCCCTTTCCTCTTCCCCCTTGGGGTCACAGTG	10283340	10283494	10283544	10283492	-1	GL896910.1	ENSMPUG00000029980.1	10283340	10286286	None	3270	717	181383	No_or_no_constitutive_exon
GCACAGCCCTAGGATGGCAAAGATACAGATAGAAATGGGGACACACAGAGGT	18250267	18250759	18250809	18250757	-1	GL896910.1	ENSMPUG00000028549.1	18250267	18408119	None	3270	717	181383	No_or_no_constitutive_exon
GGTGCAGAAAGGAGAGGTCAAGGCCTACCTCTCTTTCTTTGTGGGGGCAGCT	18689959	18690200	18689909	18689961	1	GL896910.1	ENSMPUG00000006563.1	18674056	18690200	TSNAXIP1	3270	717	181383	No_or_no_constitutive_exon
GCTGACGGAATGCGCCTCCGTTTTCCAGACTGGGAGACCGGGGCATGGAGGG	21806961	21807448	21807498	21807446	-1	GL896910.1	ENSMPUG00000030043.1	21799147	21820661	None	3270	717	181383	No_or_no_constitutive_exon
GTCTGAGGTAACACCTCTTTTCTGGGTTTTGTTCTCTAATGGGGGAGCAGAC	22517419	22517557	22517369	22517421	1	GL896910.1	ENSMPUG00000007758.1	22485899	22528024	PMFBP1	3270	717	181383	No_or_no_constitutive_exon
TGGGTCCAGCCAGTCCCCGGTCCTCTAGTGACCAGGCCTGGTATGGGCAGGC	14074563	14074755	14074513	14074565	1	GL896911.1	ENSMPUG00000008482.1	14070891	14076184	APBB3	3270	717	181383	No_or_no_constitutive_exon
TGGGGCATGGGGTGGGGCCACCTGCATAACTGACAAACCATGGGTGGGAGGC	14248761	14248936	14248986	14248934	-1	GL896911.1	ENSMPUG00000008604.1	14240627	14252163	SLC4A9	3270	717	181383	No_or_no_constitutive_exon
GGACTTGGGCTTATTTCTGTGAATTCAACAGTGTGTGTATTATGGGACAGGT	16140436	16140889	16140386	16140438	1	GL896911.1	ENSMPUG00000009676.1	16123638	16147151	BRD8	3270	717	181383	No_or_no_constitutive_exon
CCACCCCCACCCCCAACCCCCACCCCCCCACCTTGTGTTTGGGAACACAGGG	3556557	3556631	3556681	3556629	-1	GL896912.1	ENSMPUG00000002846.1	3551612	3565095	CLCN2	3270	717	181383	No_or_no_constitutive_exon
TGTTGTTTGCTTTTTTTTCTCTTCTCCCCTCTTCTGGGCTGCTGAGTAAGAC	6112580	6112781	6112530	6112582	1	GL896912.1	ENSMPUG00000003380.1	6108100	6114735	None	3270	717	181383	No_or_no_constitutive_exon
GAGACCTCCAACAAATATGGCTTCCTTTGTTCCCTCTCTTTCGGGAATAGGT	6393196	6393327	6393377	6393325	-1	GL896912.1	ENSMPUG00000003415.1	6388951	6402123	BCL6	3270	717	181383	No_or_no_constitutive_exon
AACATCCTTAATCAGTGGGAAATTCCATTTCAATTGTTTTTAATGGGCAGGG	8392277	8392369	8392419	8392367	-1	GL896912.1	ENSMPUG00000003446.1	8371382	8522472	P3H2	3270	717	181383	No_or_no_constitutive_exon
GTTCCAGATTCTAACCAACTTCCCTTTCTTGGGGGCTTGGGGGTGTGTAGCA	15087951	15088002	15087901	15087953	1	GL896912.1	ENSMPUG00000004097.1	14998841	15115792	LRCH3	3270	717	181383	No_or_no_constitutive_exon
CAACTAATCTTGTCTCTGGTTTGATTTTCCGTTGCCCACCACGGGCGCAGCG	15190423	15190602	15190373	15190425	1	GL896912.1	ENSMPUG00000004130.1	15173301	15258689	LMLN	3270	717	181383	No_or_no_constitutive_exon
ATGGTTCCAGATTCCCCTCTCTTAATCTCTATGATGCTAAAACGGGACAGAG	16878920	16879026	16879076	16879024	-1	GL896912.1	ENSMPUG00000026437.1	16854984	16879578	None	3270	717	181383	No_or_no_constitutive_exon
CCAGATTATTTTTCTTCTTTCTTCTTTCCTTTCATCTTATGGGGAGACAGAA	18365527	18365622	18365477	18365529	1	GL896912.1	ENSMPUG00000004757.1	18322458	18392382	KPNA1	3270	717	181383	No_or_no_constitutive_exon
TATAGCACAGTAACATGCTGATCAGTTTTCCTACTTTTTTCATGGGATAGGA	19302199	19302315	19302149	19302201	1	GL896912.1	ENSMPUG00000004980.1	19161374	19303783	POLQ	3270	717	181383	No_or_no_constitutive_exon
GGATACAATTATTAATGTAATTTTTTTTTCTTTTTGGTGGGGGGGTGTAGAT	1963489	1963594	1963644	1963592	-1	GL896913.1	ENSMPUG00000016461.1	1956800	1990442	TXNL1	3270	717	181383	No_or_no_constitutive_exon
TCTGAATTTCCTCTAATCACTTGTCCTTCCTATGTGTGTGGGTGATGTAGGA	3568501	3568590	3568640	3568588	-1	GL896913.1	ENSMPUG00000016474.1	3546500	3660423	ALPK2	3270	717	181383	No_or_no_constitutive_exon
CTGCTCCTTAAACCACCTTCAAAGTAGACTTTTCTTTTCACGGGAGACAGGT	8258172	8258292	8258342	8258290	-1	GL896913.1	ENSMPUG00000025403.1	8181100	8289660	None	3270	717	181383	No_or_no_constitutive_exon
GTCCTCTTAAAACCAGCTGCGCTTACAGACTGTTGTGTTTGTGTTGGGAGTG	20007432	20008893	20007382	20007434	1	GL896913.1	ENSMPUG00000016652.1	19913344	20008893	CTDP1	3270	717	181383	No_or_no_constitutive_exon
GTTTTCATTCACCTCCTGTGTGTGCTTTGTCTCCTTCTGGGGAAGCACAGGT	535157	535366	535416	535364	-1	GL896914.1	ENSMPUG00000012936.1	526969	591233	PXDN	3270	717	181383	No_or_no_constitutive_exon
GATTCACCTTTTTAAAAAAGCTCTCGAACCTTTTGTTCCTGGGGCACTAGCT	5539789	5539933	5539983	5539931	-1	GL896914.1	ENSMPUG00000028767.1	5539789	5541081	None	3270	717	181383	No_or_no_constitutive_exon
CCACACTTGCTTCTGAGGTAACTTAACGCATGTCTTGTCTGTCTGGGAAGGT	7270191	7270324	7270141	7270193	1	GL896914.1	ENSMPUG00000013450.1	7218401	7270669	ATP6V1C2	3270	717	181383	No_or_no_constitutive_exon
GAAATGGGAACAGACAATGACCATGAAAATTGGAGGGGAAAGCATAAGAGGT	12232487	12232556	12232606	12232554	-1	GL896914.1	ENSMPUG00000013629.1	12232487	12233263	None	3270	717	181383	No_or_no_constitutive_exon
TATTAGATTAATTGTTTTCTCTCTCCCTCCCCCTTTTTTTGGGTTAATAGAC	12726709	12726827	12726877	12726825	-1	GL896914.1	ENSMPUG00000013644.1	12659996	12728635	SMC6	3270	717	181383	No_or_no_constitutive_exon
GAACATTTCTTATGTGTTGATACTAATGATTGTCTACTTCCGGTGGGCAGCT	14570955	14571081	14571131	14571079	-1	GL896914.1	ENSMPUG00000013713.1	14557771	14579819	MATN3	3270	717	181383	No_or_no_constitutive_exon
CCTTGTGGATTAAAAAAATGATTCTTTTCTTTAATGTGGGGGAAAACTAGAA	17959908	17960025	17960075	17960023	-1	GL896914.1	ENSMPUG00000013855.1	17849142	17999306	ATAD2B	3270	717	181383	No_or_no_constitutive_exon
CCTGAGCTGGAGCTTCATTGCCGCTGTCCTTTTCTCTCCTCGGGGCACAGAT	18779570	18779720	18779770	18779718	-1	GL896914.1	ENSMPUG00000014026.1	18738800	18815840	ADCY3	3270	717	181383	No_or_no_constitutive_exon
GAAGCTTCTCCAGGCGTCTCTGCTTTGCGAGCTCAGCCCGGGGGGTGGAGGT	448146	448490	448540	448488	-1	GL896915.1	ENSMPUG00000025026.1	448146	610934	None	3270	717	181383	No_or_no_constitutive_exon
GAGGAGAAGCAGCTTCTGCCATCCTGCAGGACCTCTGGGGGTGAGGGTAGAA	621840	621881	621790	621842	1	GL896915.1	ENSMPUG00000009861.1	590963	645693	None	3270	717	181383	No_or_no_constitutive_exon
CCCACCTGTCTCGCGATGTGCGTGGCCCCGCGACCCCTCTGGGACTGCAGAC	908385	908472	908522	908470	-1	GL896915.1	ENSMPUG00000010457.1	908385	961647	ATP11A	3270	717	181383	No_or_no_constitutive_exon
CCCCCATGCTTGTGATGGGCATGAACCATGAGAAGTAGGGTTTGGGGAAGCT	4153969	4154093	4153919	4153971	1	GL896915.1	ENSMPUG00000011172.1	4153543	4154387	None	3270	717	181383	No_or_no_constitutive_exon
CACCCAGAGGAAGCTGCCGGATATGATGACATCAAGAAGGGGATGAAGAGGC	4154175	4154259	4154125	4154177	1	GL896915.1	ENSMPUG00000011172.1	4153543	4154387	None	3270	717	181383	No_or_no_constitutive_exon
ATCTGACCAGAAGCCAAACCAACCCCACGGAATCTAAGGGAGAACACTAGAG	4434595	4434985	4434545	4434597	1	GL896915.1	ENSMPUG00000011184.1	4434064	4434985	None	3270	717	181383	No_or_no_constitutive_exon
TTGAAAGTTGCTTTTTTCCCCTCACTCTCTGAAATTCATTTTGGGTAAAGGC	9767239	9767380	9767430	9767378	-1	GL896915.1	ENSMPUG00000011282.1	9651568	9864780	ITGBL1	3270	717	181383	No_or_no_constitutive_exon
AGAGCTGAGGACGAGTCAAGCGCAGGCCTGGGAAACAGTGGGATGTGCAGAA	10473448	10473769	10473819	10473767	-1	GL896915.1	ENSMPUG00000011328.1	10473448	10474123	None	3270	717	181383	No_or_no_constitutive_exon
TGTTCAGCCCAATGGCCAGATGCCAAGTGACAAGACCACTGGGGGAGGAGAA	10739893	10739959	10739843	10739895	1	GL896915.1	ENSMPUG00000011346.1	10739757	10741099	None	3270	717	181383	No_or_no_constitutive_exon
GGGGGCCCATTCTCTCTCTCTCTCTCTTCACCTGCTCTGGGGGAAACCAGTT	15182939	15183089	15182889	15182941	1	GL896915.1	ENSMPUG00000028861.1	15181528	15188090	None	3270	717	181383	No_or_no_constitutive_exon
GTGCGGCCCACACTATTTTGAAAGCACCTTTTTTTTTTTTTTGGGAGAAGCA	1618201	1618255	1618151	1618203	1	GL896916.1	ENSMPUG00000017552.1	1560181	1631385	RIPOR3	3270	717	181383	No_or_no_constitutive_exon
TGTCAGAGAGAGACAGTGCAAGCAGGGGGAGTGGCAGGCAGAGGGAGAAGGA	4426529	4427004	4426479	4426531	1	GL896916.1	ENSMPUG00000031663.1	4426030	4427004	None	3270	717	181383	No_or_no_constitutive_exon
GGGTGTCTGCTGGCGTCAGAGTCCCTGTGATTTCCCCATCATGGGGCTAGGT	7240918	7241054	7241104	7241052	-1	GL896916.1	ENSMPUG00000017691.1	7224334	7253767	L3MBTL1	3270	717	181383	No_or_no_constitutive_exon
CTAGCCTCTGTCTGCACGGCCCTCTCTTCTTCCCCCACTGAGGGGCCCAGGT	7240516	7240608	7240658	7240606	-1	GL896916.1	ENSMPUG00000017691.1	7224334	7253767	L3MBTL1	3270	717	181383	No_or_no_constitutive_exon
GGTGGAATAAAACTGTCACTTTGTTTGTTGTCCCCACTGGGGGACTGCAGGT	11724992	11725160	11725210	11725158	-1	GL896916.1	ENSMPUG00000017746.1	11715806	11742281	BPI	3270	717	181383	No_or_no_constitutive_exon
ATGATCTGCCTACTGACGGGGGTGTCCTTCTCCCTTGCTGGCGGGCGCAGGT	16407304	16407488	16407538	16407486	-1	GL896916.1	ENSMPUG00000017868.1	16397007	16422282	DNMT3B	3270	717	181383	No_or_no_constitutive_exon
TTTGGGCTGGGCCAGATGTGAGGATGAGGATGTCTCTGTTTTGGGTGGAGAT	16998165	16998319	16998369	16998317	-1	GL896916.1	ENSMPUG00000017886.1	16990910	17033393	HCK	3270	717	181383	No_or_no_constitutive_exon
CTGCAGGGTCTGTGTCGTCGCCCCCTTCCCCTTCTTGTTTGCTGGGACAGGT	18408744	18408866	18408916	18408864	-1	GL896916.1	ENSMPUG00000017932.1	18394024	18433140	ANGPT4	3270	717	181383	No_or_no_constitutive_exon
CCCTAAATGAATTGCTAACTTACGTTCTTGATTTCTGCTTGGGACCATAGGG	1443832	1443962	1443782	1443834	1	GL896917.1	ENSMPUG00000013227.1	1436877	1474132	PRPF8	3270	717	181383	No_or_no_constitutive_exon
AAGTACTACCCTCCAGGCCAGGGGGACAGCCTCTGACCTGGGATGGGCAGTT	1587170	1587279	1587120	1587172	1	GL896917.1	ENSMPUG00000013429.1	1584618	1602613	INPP5K	3270	717	181383	No_or_no_constitutive_exon
TGCAGGGATCCAAGGCCTTAGCCAACCTCTCCTTCACCTTGGCGGGCCAGGT	1623260	1623366	1623210	1623262	1	GL896917.1	ENSMPUG00000013483.1	1606041	1628043	MYO1C	3270	717	181383	No_or_no_constitutive_exon
AGGTACTGGCTTCTACTATGCCCCTCACCCCTTGGGATCTGGGGGGGCAGGT	3496076	3496234	3496284	3496232	-1	GL896917.1	ENSMPUG00000013896.1	3494578	3500304	ANKRD13B	3270	717	181383	No_or_no_constitutive_exon
GGAAGGCCCAGCCCCTCTCTGCTGCTCACACTGCTCTGATTGGGAGCTAGGT	3986415	3986574	3986624	3986572	-1	GL896917.1	ENSMPUG00000014109.1	3983585	3998510	PIPOX	3270	717	181383	No_or_no_constitutive_exon
GAAAAACCTGTCAGCTCTCGGTGACCCGTCCTCCTCTGCTTGGGAAATAGAA	4489649	4489771	4489821	4489769	-1	GL896917.1	ENSMPUG00000014270.1	4487111	4510481	SLC13A2	3270	717	181383	No_or_no_constitutive_exon
GCCCCCACCAAAGCCGAGGAGTCACTGGCACTGTCCTTGTCTTGGGGAAGGT	5019203	5019345	5019153	5019205	1	GL896917.1	ENSMPUG00000014364.1	5011311	5041547	NOS2	3270	717	181383	No_or_no_constitutive_exon
CATGCACCCATCACTTGTTTCTTTTTCTGCACCCCAACATGGGGGCACAGGA	8054785	8055972	8054735	8054787	1	GL896917.1	ENSMPUG00000029883.1	8046615	8055972	None	3270	717	181383	No_or_no_constitutive_exon
GGGCTTTCCGGTCGGGCGGTGTGGCTGACCCCCCGCACTTGTGGGCGCAGGA	8874708	8874852	8874902	8874850	-1	GL896917.1	ENSMPUG00000014893.1	8866808	8875039	NLE1	3270	717	181383	No_or_no_constitutive_exon
CAGCTGGAAGAGGGACAGGTAGCTGATAGTGGGTTCTGCTGGGGGTTTAGGC	8886215	8886384	8886165	8886217	1	GL896917.1	ENSMPUG00000014896.1	8878857	8912106	UNC45B	3270	717	181383	No_or_no_constitutive_exon
AACTTAACCCATTCCTCCTCTCCTCTCTCTTGGGGGGACTGTGTGGGTAGCA	9140676	9140929	9140979	9140927	-1	GL896917.1	ENSMPUG00000014920.1	9138595	9145964	GAS2L2	3270	717	181383	No_or_no_constitutive_exon
AACTACATTAATCCCTTTCTTCCTCTCTCCTGGCTCCCTTGGGTGGGCAGGA	9237200	9237257	9237307	9237255	-1	GL896917.1	ENSMPUG00000014952.1	9226961	9240312	HEATR9	3270	717	181383	No_or_no_constitutive_exon
TGATTTTGTTCTCCCAACTTTTCTCCTTCATTTCTTCTTGGGATAAACAGTG	9818603	9818675	9818725	9818673	-1	GL896917.1	ENSMPUG00000015040.1	9807017	9859390	TADA2A	3270	717	181383	No_or_no_constitutive_exon
AGAAGGATGAAACAAAACAACTGTAAAATGAAAACACTTGGGGAATCTAGGT	12613838	12615102	12613788	12613840	1	GL896917.1	ENSMPUG00000015178.1	12582500	12615102	None	3270	717	181383	No_or_no_constitutive_exon
CGTGGGCGCCGGGCACCTCCGGGACTAATTCGACTTGGGATGGGGGGCAGCG	13828058	13832301	13832351	13832299	-1	GL896917.1	ENSMPUG00000015284.1	13828058	13833012	None	3270	717	181383	No_or_no_constitutive_exon
TTCCTGTAACTCTGTATCTGGGTCTTTCTGGCTTGGGTCCGTGGGTGCAGAG	278365	278595	278645	278593	-1	GL896918.1	ENSMPUG00000004190.1	275026	292558	C9orf24	3270	717	181383	No_or_no_constitutive_exon
TTAAGGCTGTGTCAGGTTCTAAGCCTTTCTACTTTGGGGTGGGGCTGCAGGT	848148	848272	848322	848270	-1	GL896918.1	ENSMPUG00000004598.1	847898	853301	FANCG	3270	717	181383	No_or_no_constitutive_exon
ATTAAAATGTAAATGCATAAATAATTTTCTCTTTTGTCTTGTGAGGGTAGAA	7377509	7377648	7377698	7377646	-1	GL896919.1	ENSMPUG00000017367.1	7360778	7400939	ABHD18	3270	717	181383	No_or_no_constitutive_exon
CTCTTCCTGCTCTCTTTTTCCCATCTTGCATGGCATCTTGGGGCCGCAAGGA	4052311	4052344	4052394	4052342	-1	GL896920.1	ENSMPUG00000008309.1	4018502	4245769	None	3270	717	181383	No_or_no_constitutive_exon
AGACCCCTTTGGGCTTGGGCCCTTCAAATACAAAAGTTACGGCAGGGGAGAG	856803	861564	861614	861562	-1	GL896921.1	ENSMPUG00000003126.1	856803	896025	DCAF15	3270	717	181383	No_or_no_constitutive_exon
CCTGACCTTGTCTCTTCTCTCTCTGTCCCCCTGCCATGACTGGGTGGCAGTC	2235096	2235285	2235335	2235283	-1	GL896921.1	ENSMPUG00000005523.1	2229921	2238736	PLPPR2	3270	717	181383	No_or_no_constitutive_exon
GCCATGAGGGGAAGGGGCTGACCTGTGCCTGTGTGGCCTTGGGGGGACAGTT	2328833	2328986	2328783	2328835	1	GL896921.1	ENSMPUG00000005633.1	2302869	2336743	DOCK6	3270	717	181383	No_or_no_constitutive_exon
CTCCTTCCTTTGGAGGTAACCTTGGTTTGCTTGTCTCGTGGGGGTGCCAGGT	2470354	2470468	2470518	2470466	-1	GL896921.1	ENSMPUG00000005711.1	2432446	2509383	SMARCA4	3270	717	181383	No_or_no_constitutive_exon
GCCTGTGGGCAAGGCTGTGTCTCCTGAGGCGTTTTCTCTCACATGGGCAGCT	2857623	2857720	2857573	2857625	1	GL896921.1	ENSMPUG00000006534.1	2855286	2863064	KRI1	3270	717	181383	No_or_no_constitutive_exon
CGGGTTGGCTTCCGCGCTCCTCTGACCCCCTGCCTGGGCCTGGGCGGCAGAT	2928302	2928457	2928507	2928455	-1	GL896921.1	ENSMPUG00000006672.1	2922993	2950642	PDE4A	3270	717	181383	No_or_no_constitutive_exon
TGTAGTTGTGTTATGATGGGACTAAATGGGCATTTGTTTGGGTGAATCAGGT	6201965	6202034	6201915	6201967	1	GL896921.1	ENSMPUG00000007314.1	6107211	6224690	FGD6	3270	717	181383	No_or_no_constitutive_exon
GCTCAGCCCTTCTGCCCAGAGGCCAGCTTCTGCCCGGGCCGAGGAGGGAGGG	679798	679888	679748	679800	1	GL896922.1	ENSMPUG00000027648.1	656959	679888	None	3270	717	181383	No_or_no_constitutive_exon
GGGATGTGCACACGTGCGTGTCTGTGTGTTTCCTGGGTCTTTGGGGGCAGAT	798875	799028	798825	798877	1	GL896922.1	ENSMPUG00000011162.1	771442	824098	CCDC57	3270	717	181383	No_or_no_constitutive_exon
CCTGGGGCCCCGCAGTCCTTCGAGGCTGGGAGGCTGGGACTATGGGACAGGC	1081851	1082109	1082159	1082107	-1	GL896922.1	ENSMPUG00000011352.1	1081851	1089297	GCGR	3270	717	181383	No_or_no_constitutive_exon
CACTTCTCCTAAATTACTTCAATGATCTCTCTTAACTCTTTGCGGGGTAGGA	2113939	2114093	2114143	2114091	-1	GL896922.1	ENSMPUG00000012087.1	2043646	2145948	RNF213	3270	717	181383	No_or_no_constitutive_exon
TTCCCCGCTCCCTCGGTGCTATCCTCCCTCCTTTCCTGTCGGGCCGGCAGGC	2192791	2192938	2192988	2192936	-1	GL896922.1	ENSMPUG00000012208.1	2178076	2200551	CARD14	3270	717	181383	No_or_no_constitutive_exon
ACCTGGCCAGGTGGATGTGCTCACCTGCTGCCCTTCCGCTGGGAGCATAGGC	3579604	3579724	3579554	3579606	1	GL896922.1	ENSMPUG00000013258.1	3569871	3580033	TK1	3270	717	181383	No_or_no_constitutive_exon
GTTACTGACCCTGGTTCCTCATGCACCGCCCACCCCCGGGCGGGGAGCAGGT	4487437	4487571	4487621	4487569	-1	GL896922.1	ENSMPUG00000013394.1	4465869	4530964	MGAT5B	3270	717	181383	No_or_no_constitutive_exon
CCACCTCCCGCCCTCACAGCCACGTCCTTCTCTCTCCGGGTCGGGGACAGGA	5276511	5276629	5276461	5276513	1	GL896922.1	ENSMPUG00000013754.1	5256557	5278832	FBF1	3270	717	181383	No_or_no_constitutive_exon
GCCCGCGCCTGCGCCTGAGCCCCCTGTCTCTCCCCCCTCCGCGGGAGCAGTT	5308796	5310563	5308746	5308798	1	GL896922.1	ENSMPUG00000013773.1	5305675	5310563	TRIM47	3270	717	181383	No_or_no_constitutive_exon
ACGCCTCCCCAGGCCTGGGGTGCCCTGCTCACTGTCCACGGGCACAGCAGAG	5425844	5425964	5426014	5425962	-1	GL896922.1	ENSMPUG00000013821.1	5410330	5437338	ITGB4	3270	717	181383	No_or_no_constitutive_exon
AGCTCTGGCCACTGCCGCTACCCACTGACCCGTTCCTCCCCCGGGGGCAGGT	5417738	5417919	5417969	5417917	-1	GL896922.1	ENSMPUG00000013821.1	5410330	5437338	ITGB4	3270	717	181383	No_or_no_constitutive_exon
GCTGGCGGGGCGAGCTGGCTCTCAGCTCATGCCTCTCCGCGGGTGCATAGCT	5535525	5535667	5535717	5535665	-1	GL896922.1	ENSMPUG00000013837.1	5529402	5555570	None	3270	717	181383	No_or_no_constitutive_exon
TCGCTAGCTCTAATGTGCATTGGTGGGGGGGGGGTCCTTTTGGGGTACAGTG	7392952	7393051	7392902	7392954	1	GL896922.1	ENSMPUG00000014260.1	7192890	7439768	SDK2	3270	717	181383	No_or_no_constitutive_exon
GTTTGATTGAAATGGATTTCTTACAAATCATCTTGTTTCTTGGGGAAAAGGG	14779869	14780037	14779819	14779871	1	GL896922.1	ENSMPUG00000014926.1	14764534	14782787	CCDC47	3270	717	181383	No_or_no_constitutive_exon
GGCAAGGGGCTGTCCTGTTGCTCATAACTCTCTCTTCTGGGGGACTGTAGCT	15623965	15624129	15624179	15624127	-1	GL896922.1	ENSMPUG00000015005.1	15620645	15642874	MRC2	3270	717	181383	No_or_no_constitutive_exon
GGCTTGGGGCAAGGAGTCTGGGCTGTAACTCTGTTGTCCTTGGGGGGCAGAA	2907718	2907889	2907939	2907887	-1	GL896923.1	ENSMPUG00000016862.1	2896387	2908243	SFXN2	3270	717	181383	No_or_no_constitutive_exon
GTTCTCATCCTCTGTCTGAATATGCCTTTACTTTGTTGGGGTTGGGGCAGGA	4423943	4424085	4424135	4424083	-1	GL896923.1	ENSMPUG00000016941.1	4421718	4426325	TWNK	3270	717	181383	No_or_no_constitutive_exon
TGCTGTCTATCTCTGTTTTCTCTCTTTCTCCTGCACACCTTGGGAGGCAGGA	7178743	7178764	7178814	7178762	-1	GL896923.1	ENSMPUG00000017032.1	7153716	7192656	ZFYVE27	3270	717	181383	No_or_no_constitutive_exon
CCCATGAGAAGCAGCTCTGGCTGATGTTTTGCAATCTTACTGTGGGGCAGGA	7292018	7292152	7292202	7292150	-1	GL896923.1	ENSMPUG00000017038.1	7283449	7305298	HOGA1	3270	717	181383	No_or_no_constitutive_exon
TCCTCAGCCTGAGGCCAGAAATCAGGCCCTGATGGTCTCTCTGGGGACAGTT	7308762	7308861	7308911	7308859	-1	GL896923.1	ENSMPUG00000017039.1	7306251	7315159	ANKRD2	3270	717	181383	No_or_no_constitutive_exon
GGTGTTGGCAAACTCTGACTGTGTCTCCACAACCTCACTGGTGTGGGCAGGT	7409057	7409252	7409302	7409250	-1	GL896923.1	ENSMPUG00000017043.1	7404549	7409680	ZDHHC16	3270	717	181383	No_or_no_constitutive_exon
TTTTATTATATATTAATCTTTTTTCTTACATTTGACTTTGGGAGCTACAGAT	8982132	8982347	8982082	8982134	1	GL896923.1	ENSMPUG00000017114.1	8974222	9015296	ALDH18A1	3270	717	181383	No_or_no_constitutive_exon
TTCCCTTGCTTGTAGTTTTTGGCTTATTTATTTTCATTTTATGGGAACAGGC	9723271	9723403	9723453	9723401	-1	GL896923.1	ENSMPUG00000017136.1	9697484	10015146	PLCE1	3270	717	181383	No_or_no_constitutive_exon
ATTTGTAAAGTTTTCTGCACTAATCTGAGGCTAATCTTTTGGGGGTTTAGGT	9720484	9720775	9720825	9720773	-1	GL896923.1	ENSMPUG00000017136.1	9697484	10015146	PLCE1	3270	717	181383	No_or_no_constitutive_exon
TTAGAATTCGATTCCAAAGTCTGAACAGAGCTGTCTTGTTTGGGCGGCAGGT	10329042	10329150	10329200	10329148	-1	GL896923.1	ENSMPUG00000017141.1	10308070	10355253	PDE6C	3270	717	181383	No_or_no_constitutive_exon
TCTCAGTGCTATTGTCCCTGGGCCGGGCCCTGACCAGGTCCACTGGGGAGGG	11502180	11502241	11502291	11502239	-1	GL896923.1	ENSMPUG00000017226.1	11451883	11577634	MARCH5	3270	717	181383	No_or_no_constitutive_exon
TGGGCAGGCCCAATACAGCCCCAAGGGTCCTTTTTTTGCCAGAGAGGGAGGC	11841640	11842013	11842063	11842011	-1	GL896923.1	ENSMPUG00000028936.1	11833159	11853572	None	3270	717	181383	No_or_no_constitutive_exon
AGATGTTAACTGTTGTATACTGATTGTATTTATTTGTGCCCGGGACACAGGT	1202895	1203012	1202845	1202897	1	GL896924.1	ENSMPUG00000003464.1	1183110	1315329	SIK2	3270	717	181383	No_or_no_constitutive_exon
CTGTCTCTTGTCTTTTCTTTTCGTCTGTGTTCCGTCCATGGGAAATGCAGAC	2738935	2738950	2738885	2738937	1	GL896924.1	ENSMPUG00000003803.1	2476117	2777732	NCAM1	3270	717	181383	No_or_no_constitutive_exon
CATCTGGGAATCCTACGGCGCATCAGGCCAGACAAGAACCTGGGGAGCAGAG	2864193	2864221	2864143	2864195	1	GL896924.1	ENSMPUG00000003851.1	2857978	2868282	ANKK1	3270	717	181383	No_or_no_constitutive_exon
TTGTTTCCTCTGATGCAATTAATTGTGTGTACTCTCTGTTTGGGATGCAGAG	5941918	5942042	5942092	5942040	-1	GL896924.1	ENSMPUG00000004225.1	5888711	6138068	SIK3	3270	717	181383	No_or_no_constitutive_exon
AATTCATTTCCTTCTTTATTTGTGTGTGACTGTAATTATGGGGGACTCAGGA	6277327	6277467	6277277	6277329	1	GL896924.1	ENSMPUG00000004301.1	6263748	6308311	RNF214	3270	717	181383	No_or_no_constitutive_exon
TAAGCCGGGTCACTGATTTTCTCTTTGGGCGCGGGTGTTTGGGACTGCAGGT	6346404	6346507	6346354	6346406	1	GL896924.1	ENSMPUG00000004361.1	6340615	6400617	CEP164	3270	717	181383	No_or_no_constitutive_exon
TGTCCTGTATGAGCCTCCTGACCCAATCTCTTCTTCTTTCTTGGGGGCAGGT	7253506	7253811	7253456	7253508	1	GL896924.1	ENSMPUG00000004498.1	7234103	7273732	UBE4A	3270	717	181383	No_or_no_constitutive_exon
TTACTTGTTAGGTTGGATGACTCACTGAAGTGTGGGTTCCTCAAGGGCAGGG	7302345	7302508	7302558	7302506	-1	GL896924.1	ENSMPUG00000029387.1	7302345	7390351	None	3270	717	181383	No_or_no_constitutive_exon
AGGGGCGGGAGAGGGCAGCCGTGGGCGCTGACCCCTGGCTTTGGGGGCAGGA	7504652	7504799	7504602	7504654	1	GL896924.1	ENSMPUG00000004824.1	7466425	7512038	PHLDB1	3270	717	181383	No_or_no_constitutive_exon
GGAAGGCTGAGATCATGATAAGCTGAGATTTTGCCAACTTGCCAGGGCAGAT	7915935	7916001	7916051	7915999	-1	GL896924.1	ENSMPUG00000005417.1	7912572	7917121	CCDC153	3270	717	181383	No_or_no_constitutive_exon
GTCAGGGCTGCCTGGGGCTGGGAGTGACCCGGAGCATCTTTGTGGGACAGAG	8006326	8006474	8006524	8006472	-1	GL896924.1	ENSMPUG00000005440.1	8005368	8011958	MCAM	3270	717	181383	No_or_no_constitutive_exon
CTATTCCTGTTTGTGTCTGACCTCTTGCTCTTGGGGTGGGGGGGTGACAGCT	9969826	9969912	9969776	9969828	1	GL896924.1	ENSMPUG00000005763.1	9889514	10035965	SORL1	3270	717	181383	No_or_no_constitutive_exon
GAATGTCTCTTCTTGCTTGTTATCTGTTCTCCGTCCCTGTGGGGTGCTAGCT	11694111	11694207	11694061	11694113	1	GL896924.1	ENSMPUG00000005870.1	11535697	11714875	GRAMD1B	3270	717	181383	No_or_no_constitutive_exon
AGGGGTCTGTAGCTCTGGCCAACCCAGCCTGGGGGTGGGGAGTGGAGCAGGT	13047839	13047967	13047789	13047841	1	GL896924.1	ENSMPUG00000006103.1	13041822	13058702	ROBO3	3270	717	181383	Yes
GAGCAGCTGGCAATGACTGTCTTTCTCACCATACTCCACGGTGGGCACAGCC	13053057	13053179	13053007	13053059	1	GL896924.1	ENSMPUG00000006103.1	13041822	13058702	ROBO3	3270	717	181383	Yes
TCTCTCCCCCCGACGCCCCTTGGCTTCTTCGTGGATCTCTAAAAGGGCAGTT	1279183	1279201	1279133	1279185	1	GL896925.1	ENSMPUG00000013389.1	1274507	1360817	SYT17	3270	717	181383	No_or_no_constitutive_exon
GACGCTGCCCTACTAGGCAGCCATTGTTGCTTGCCCCCCCGGGAATGCAGGT	8564232	8564370	8564420	8564368	-1	GL896925.1	ENSMPUG00000014741.1	8558689	8591739	ABAT	3270	717	181383	No_or_no_constitutive_exon
CACACTGGAGAGAAGCCCTTTACATGTCACGAGTGTGGGAAAAAATTCAGTC	13019701	13019822	13019872	13019820	-1	GL896925.1	ENSMPUG00000015125.1	13019701	13046479	None	3270	717	181383	No_or_no_constitutive_exon
CATGTGGCTTACCACACTGCCTTGTCTCCTACACAAGGGGGTTGGGTGAGCA	13620047	13620063	13619997	13620049	1	GL896925.1	ENSMPUG00000025399.1	13437281	13620063	None	3270	717	181383	No_or_no_constitutive_exon
CTGTGGGGGCCTGACCTCTGGCGGGGCTGACCCCACACTGTTGGGGGCAGGT	13988834	13988988	13989038	13988986	-1	GL896925.1	ENSMPUG00000015496.1	13987708	14000096	SLC9A3R2	3270	717	181383	No_or_no_constitutive_exon
TGGGGGCTCAGCCCAGCCTGGGCATGACTGGCTTTGGTTCTGGGTGGCAGGG	14022101	14022455	14022051	14022103	1	GL896925.1	ENSMPUG00000015523.1	14016466	14022455	ZNF598	3270	717	181383	No_or_no_constitutive_exon
GGCTCCCACCTAAGGGGACTCCGCTCTGCCTCCCGCTCTGCGGGGCGCAGGG	14641125	14641189	14641239	14641187	-1	GL896925.1	ENSMPUG00000015790.1	14629367	14651219	None	3270	717	181383	No_or_no_constitutive_exon
GGGGACTAGGAAGGGGCAGCTCTGACAGAGGGAGTGACCTCAGGGGGTAGGG	15073538	15075044	15073488	15073540	1	GL896925.1	ENSMPUG00000015950.1	15020261	15075044	FBXL16	3270	717	181383	No_or_no_constitutive_exon
GCACTCACTGGGAAAACTGGCTAGCTGATGGCGACTTCCCTCGGGGGCAGAA	15050301	15050410	15050460	15050408	-1	GL896925.1	ENSMPUG00000015986.1	15046356	15054244	RHOT2	3270	717	181383	No_or_no_constitutive_exon
CTTTTCTTCCTTGCTGTCTCTCTGACCGTCATCTCCTTCGTGGGACACAGGG	861417	861493	861543	861491	-1	GL896926.1	ENSMPUG00000008052.1	768989	1274514	RYR3	3270	717	181383	No_or_no_constitutive_exon
TGGGGAAATTCTTCATTATAACAATTCTTTATTGTTGTTTCCATGGGAAGAA	1332174	1332239	1332124	1332176	1	GL896926.1	ENSMPUG00000008108.1	1326339	1334767	None	3270	717	181383	No_or_no_constitutive_exon
GCTGGGCCAATGGCTGACATCCCATTCGTCTTCCACACACGTGGGGACAGGG	8601248	8601363	8601413	8601361	-1	GL896926.1	ENSMPUG00000009184.1	8579559	8625347	SPTBN5	3270	717	181383	No_or_no_constitutive_exon
CCCAGCCCAGCCCTCACCCAACTCTCTCCCTGGGTCTCCTGGGGCCACAGGT	8599157	8599392	8599442	8599390	-1	GL896926.1	ENSMPUG00000009184.1	8579559	8625347	SPTBN5	3270	717	181383	No_or_no_constitutive_exon
TCCCCTTATGGGTGGCCAAGAATTTTGACCCCTGGCTCCCTGGGTGGCAGGC	8581831	8581917	8581967	8581915	-1	GL896926.1	ENSMPUG00000009184.1	8579559	8625347	SPTBN5	3270	717	181383	No_or_no_constitutive_exon
GTTCCCTGAGAGGCACATCTGAATGCACATTTCCTTCCTGGGGGGCACAGAC	9079806	9079976	9079756	9079808	1	GL896926.1	ENSMPUG00000009829.1	9041768	9090507	CAPN3	3270	717	181383	No_or_no_constitutive_exon
CTTGGTCACCATTGCCCACCTCTCCCAGCTAATTTATTTGGGGGCAACAGGA	10167564	10167650	10167700	10167648	-1	GL896926.1	ENSMPUG00000010280.1	10126421	10173445	PPIP5K1	3270	717	181383	No_or_no_constitutive_exon
CAGGCCTCACCTCCTTCTCTCTCCCTCCCTCTGCTGCTGCCCGGGGGCAGGT	11307855	11308081	11308131	11308079	-1	GL896926.1	ENSMPUG00000010854.1	11297366	11313504	DUOX2	3270	717	181383	No_or_no_constitutive_exon
GATACCTTGTCTCCTTCTCTCTCCCTCCTTCTGCTACTGCCCGGGGGCAGGT	11348034	11348260	11347984	11348036	1	GL896926.1	ENSMPUG00000010923.1	11332418	11362346	DUOX1	3270	717	181383	No_or_no_constitutive_exon
CCCCATGTCCATTTACACAACTCCTACATCTAATTTTTTTCTGGGGACAGGT	11682115	11682257	11682065	11682117	1	GL896926.1	ENSMPUG00000011159.1	11676985	11692998	BLOC1S6	3270	717	181383	No_or_no_constitutive_exon
CTTCATCCTTTTGGAGGTCATTAATGTTTTTGTTTGTTTGGGGGTTGCAGGC	161596	161783	161546	161598	1	GL896927.1	ENSMPUG00000003487.1	158497	164647	DUSP12	3270	717	181383	No_or_no_constitutive_exon
AAGCTCACCCAGGTGCCCCAGAGACTCTTAACTGCAGGGAACAAATGGAGGG	5526669	5530211	5530261	5530209	-1	GL896927.1	ENSMPUG00000023842.1	5526669	5543673	None	3270	717	181383	No_or_no_constitutive_exon
ACTGCTGGCTCTCTGTTGACTTTGCTGAACTGTTTGCTCTATGGGGACAGAA	8512404	8512572	8512622	8512570	-1	GL896928.1	ENSMPUG00000007296.1	8469864	8513099	C8B	3270	717	181383	No_or_no_constitutive_exon
CTTCTGTCAAAGCTCCCAGGTGATGTCAGGTCCAGACAGGGATGAGGAAGAT	6090555	6090981	6091031	6090979	-1	GL896929.1	ENSMPUG00000002687.1	6090555	6155828	None	3270	717	181383	No_or_no_constitutive_exon
AAAAAAAAAAAAAGGCTAACTGCATTTTTCTGAATCTATCCGGAGGGTAGAT	11737798	11738041	11737748	11737800	1	GL896929.1	ENSMPUG00000030713.1	11736084	11743110	None	3270	717	181383	No_or_no_constitutive_exon
AGGGCAGCGCCTGACACCCTTCCTCTTCTGGCTGCTGGCCGTGGGCACAGGT	679637	679778	679828	679776	-1	GL896930.1	ENSMPUG00000012535.1	667843	719298	ST5	3270	717	181383	No_or_no_constitutive_exon
TCCACTCTAATATTTATTGCTTTTCTGGGGGTGGGTTTTTGATTGGGTAGAA	1515954	1516062	1515904	1515956	1	GL896930.1	ENSMPUG00000012811.1	1454842	1526082	SWAP70	3270	717	181383	No_or_no_constitutive_exon
AAGGGGATATCCTACTGTCTAATACATTTCCTTTCGGGGGGGGGATCTAGGA	2191568	2191679	2191518	2191570	1	GL896930.1	ENSMPUG00000012840.1	2148171	2192937	AMPD3	3270	717	181383	No_or_no_constitutive_exon
CCTCTGGGTGGGATGTCTGAGTCTTGAGTGCTGTAGCCAGGGTGACCGAGGG	2625574	2625581	2625524	2625576	1	GL896930.1	ENSMPUG00000027325.1	2591262	2644270	None	3270	717	181383	No_or_no_constitutive_exon
TTTTTGAAAATAACCTGCAGTTATGTTTTTATGTTTTTCAAATGGGACAGAA	3532169	3532285	3532119	3532171	1	GL896930.1	ENSMPUG00000012995.1	3453910	3550149	USP47	3270	717	181383	No_or_no_constitutive_exon
GGAGGGCGAGGGGGTGGTCGGCGCGCCTCTGATCAGGTTCCGGGACGCAGGC	3600558	3600800	3600850	3600798	-1	GL896930.1	ENSMPUG00000013009.1	3556843	3601300	DKK3	3270	717	181383	No_or_no_constitutive_exon
TTAATCCTAGTAAACATTTTCTCATTTTCCTCTTCTGCTCCATTGGGAAGCA	8954700	8954814	8954864	8954812	-1	GL896930.1	ENSMPUG00000013567.1	8753664	8972461	SERGEF	3270	717	181383	No_or_no_constitutive_exon
AAGTTTTTTTTTCTGAGTAAACTTGCTTTCTTTTCCTTTTTGGGAATCAGAG	9146326	9146539	9146589	9146537	-1	GL896930.1	ENSMPUG00000013726.1	9117329	9158552	HPS5	3270	717	181383	No_or_no_constitutive_exon
TTTTCACTATTTTTACTAAATTCTTCCTTCCACTCTTTCTTAATGGGTAGCA	10891109	10891196	10891059	10891111	1	GL896930.1	ENSMPUG00000013923.1	10801950	10930105	PRMT3	3270	717	181383	No_or_no_constitutive_exon
CCATCACTGCCATCTAAAAGACTGTGGATGAGCTCTCTGGGAAGCTGTAGTA	12913552	12913711	12913502	12913554	1	GL896930.1	ENSMPUG00000014090.1	12913083	12913953	None	3270	717	181383	No_or_no_constitutive_exon
CTGTCACTCTGGATCCTGCAGCTGTCTCTGAAGGTGACAAAACTGGGTAGAA	2938481	2938498	2938431	2938483	1	GL896931.1	ENSMPUG00000000881.1	2790420	2939602	None	3270	717	181383	No_or_no_constitutive_exon
CCTTTGCTTCCTTTTCCTTCCCCCCGCTTCCTTCCTCCCTGCTGGGGCAGCA	11655347	11655695	11655745	11655693	-1	GL896931.1	ENSMPUG00000001110.1	11537370	11993141	FHOD3	3270	717	181383	No_or_no_constitutive_exon
AAGACCATCTGTCTTTATTCTGTGCTTTACCCTCATCCTTGAGGGCAAAGAA	3926836	3931018	3926786	3926838	1	GL896932.1	ENSMPUG00000017474.1	3863515	3931018	None	3270	717	181383	No_or_no_constitutive_exon
GTTTATGGTTCATGTTTATGAAACTAATTTATACAATTTGGGTTACAAAGGC	6659459	6659647	6659697	6659645	-1	GL896932.1	ENSMPUG00000017482.1	6569402	6955583	TRHDE	3270	717	181383	No_or_no_constitutive_exon
TATGTAGGTACAAAGAATTTATCATTGATTTTTTGGGGGGGGGCATATAGGA	9928810	9928924	9928974	9928922	-1	GL896932.1	ENSMPUG00000017507.1	9906037	9953640	NUP107	3270	717	181383	No_or_no_constitutive_exon
CACCCCTTGTTGACTATATATGTGTTTCTGGTTTGGTATGGGGAAAAAAGCT	9923164	9923310	9923360	9923308	-1	GL896932.1	ENSMPUG00000017507.1	9906037	9953640	NUP107	3270	717	181383	No_or_no_constitutive_exon
TGGTTCTTTGTTTGTTTTTCTTATTTCTCATCATCACTTCATGTGGGCAGTG	11967255	11967411	11967205	11967257	1	GL896932.1	ENSMPUG00000017516.1	11872356	12054427	GRIP1	3270	717	181383	No_or_no_constitutive_exon
AACTTATACATAATAATATGTTTTCTTTTTGTTGTTTTTTTGTTGGGAAGAG	12599087	12599168	12599037	12599089	1	GL896933.1	ENSMPUG00000005352.1	12566421	12624832	ZNHIT6	3270	717	181383	No_or_no_constitutive_exon
AGATCATCATTCTGATGCAAGTTGCTTATTTTGTTCATTTTGGGAAACAGAG	2820263	2820437	2820213	2820265	1	GL896934.1	ENSMPUG00000018055.1	2633343	3135973	UTRN	3270	717	181383	No_or_no_constitutive_exon
CCTACTCTTCTTTTCTTTGTGTCTTGGGTGATGCTGATCATGGGAATCAGGT	4022322	4022496	4022546	4022494	-1	GL896934.1	ENSMPUG00000018058.1	3981485	4070294	SHPRH	3270	717	181383	No_or_no_constitutive_exon
GTCACCCCCAGCCCGACTCTGGCCATCGCCGCCGCCGCCGGGGGGAGGAGGG	5800578	5801200	5801250	5801198	-1	GL896934.1	ENSMPUG00000018063.1	5798660	5801272	None	3270	717	181383	No_or_no_constitutive_exon
ATTGGTCAGGACCAGAGGCTGACTTGTTTCTCTGCTGGGGGCAGGGACAGGT	7614901	7615177	7614851	7614903	1	GL896934.1	ENSMPUG00000018081.1	7614277	7615745	None	3270	717	181383	No_or_no_constitutive_exon
CGGCCGCCCGCCCCTTCTGAAAAAAAGACAGGGGAGGAAGGGAGAGGGAGGC	4887943	4888511	4887893	4887945	1	GL896935.1	ENSMPUG00000011105.1	4780562	4912032	KIAA1211L	3270	717	181383	No_or_no_constitutive_exon
GGCCACTCTGGGCCCAATGGACACTGTCCCTTTTTTCCACCGTGGGGCAGAG	6207911	6208081	6208131	6208079	-1	GL896935.1	ENSMPUG00000011446.1	6199762	6256766	CNNM4	3270	717	181383	No_or_no_constitutive_exon
GCCCTTTCCTCCCGTGAGCCCTCATGCTCCGCCTCTCCTTGGGGCTGTAGTT	6309825	6309988	6310038	6309986	-1	GL896935.1	ENSMPUG00000011494.1	6302398	6357273	FER1L5	3270	717	181383	No_or_no_constitutive_exon
CTGGGCAGGGCGTGCCGGAGGCCACTGACATAGCTCTGCTGTGGGTGCAGAC	6420671	6420817	6420867	6420815	-1	GL896935.1	ENSMPUG00000011524.1	6417394	6430161	HAAO	3270	717	181383	No_or_no_constitutive_exon
CCCCCAGCCCGGTCTCACTGTTTTCCTCTCCCCTCCCCCCGGGCCGGCAGCA	1910560	1910706	1910510	1910562	1	GL896936.1	ENSMPUG00000001417.1	1799994	1981072	NCOR2	3270	717	181383	No_or_no_constitutive_exon
TTTAGAAGAGTGTGTTTGGGCTGACTGTCTTATTTTGGGTTTGAGGGTAGGT	2688843	2689041	2688793	2688845	1	GL896936.1	ENSMPUG00000001658.1	2655986	2707260	SBNO1	3270	717	181383	No_or_no_constitutive_exon
GTCCCTCCTGTCTCCCTACCCCCCGCCCCCCAACCGCCGCCTGGGGGCAGGC	2937266	2937578	2937216	2937268	1	GL896936.1	ENSMPUG00000001692.1	2853521	2954729	PITPNM2	3270	717	181383	No_or_no_constitutive_exon
CGGGTGGCACAGGCCGTGAGGCCATCCTGAGCGGGCTTGCGGGGCTGCAGGT	3056297	3056504	3056554	3056502	-1	GL896936.1	ENSMPUG00000001819.1	3053571	3065365	HIP1R	3270	717	181383	No_or_no_constitutive_exon
AGTAAGATGCTCGTGTCCACTCATTCTTTGATTGGCTTTGGGTGACATAGGT	6741424	6741675	6741374	6741426	1	GL896936.1	ENSMPUG00000002547.1	6729541	6750584	OAS3	3270	717	181383	No_or_no_constitutive_exon
ACCTTTGATGGGTTTGACATCTAATGGTATTGTGTTTTGGGGGGACCCAGTG	7445696	7445875	7445925	7445873	-1	GL896936.1	ENSMPUG00000002694.1	7362059	7478771	RBM19	3270	717	181383	No_or_no_constitutive_exon
GGACAGTGTTCTCTAGTGTCCATAATCAAGAATGGTTCTTTGTGGGGCAGCT	12365317	12365536	12365267	12365319	1	GL896936.1	ENSMPUG00000002991.1	12264178	12380933	BICDL1	3270	717	181383	No_or_no_constitutive_exon
ATGAAGCTAATGGTTTTGACATTGTCTCTCTTTTTTTTTAATCATGGGAGGT	12872159	12872336	12872109	12872161	1	GL896936.1	ENSMPUG00000003247.1	12865107	12874072	MLEC	3270	717	181383	No_or_no_constitutive_exon
GCGCCCTTTGGGAGCAGAAGCAGTGGATTCTGAATCTGGGTGTGGGGCAGGG	12907758	12907910	12907708	12907760	1	GL896936.1	ENSMPUG00000003270.1	12899134	12912953	ACADS	3270	717	181383	No_or_no_constitutive_exon
CGGTCTGTGTCTGTCTGGCTGCCTGCGTCTGCGCTCGTCTGGGGGAGAAGTA	2641427	2641523	2641377	2641429	1	GL896937.1	ENSMPUG00000009747.1	2637177	2657034	None	3270	717	181383	No_or_no_constitutive_exon
TTGATCAAGACCAGAGGCTGAACTGTTTCCCCTGGTGGGGGCGGGGGCAGAT	10234793	10235069	10234743	10234795	1	GL896937.1	ENSMPUG00000010344.1	10234178	10238473	None	3270	717	181383	No_or_no_constitutive_exon
TTGGTCAAGACCAGAGGCTGACCTGTTTCTGCTGGTGGGGGCGGGGGCAGAT	10422704	10422980	10422654	10422706	1	GL896937.1	ENSMPUG00000010372.1	10420122	10425512	None	3270	717	181383	No_or_no_constitutive_exon
TTGGTCATGTCCAGAAGCTGACCTGTTTCCCCTGGTGGGGGTGGGGGCAGAT	10432250	10432526	10432200	10432252	1	GL896937.1	ENSMPUG00000010376.1	10431977	10436160	None	3270	717	181383	No_or_no_constitutive_exon
TTGGTCAAGATCAGAGGCTGACCTGTTTCTGCTGGTGGGGGCGGGGGCAGAT	10451439	10451715	10451765	10451713	-1	GL896937.1	ENSMPUG00000010380.1	10451067	10454473	None	3270	717	181383	No_or_no_constitutive_exon
TGTGTATCTATGTGTGTCTGTGTGTGTGTGTCTGTGTGTGTCTGAGGGAGAC	10451257	10451311	10451361	10451309	-1	GL896937.1	ENSMPUG00000010380.1	10451067	10454473	None	3270	717	181383	No_or_no_constitutive_exon
AAATGCATTACCACAACAATTATCGGTCCTGGCAATCTCTCTGGGGGCAGGG	11192385	11192393	11192443	11192391	-1	GL896937.1	ENSMPUG00000010410.1	11051811	11266504	None	3270	717	181383	No_or_no_constitutive_exon
CACTGTCTTCACCCGCATCCGCCTGGGGGTCGTCACTTCCGGGGCCGCAGTG	2101651	2101684	2101734	2101682	-1	GL896938.1	ENSMPUG00000000466.1	2089099	2256550	SLC22A23	3270	717	181383	No_or_no_constitutive_exon
GACTAGGCTATAACAGACTGTTCTTTATTATATTCTTTCTCGGGACATAGGA	10299108	10299282	10299058	10299110	1	GL896938.1	ENSMPUG00000029923.1	10296586	10299434	None	3270	717	181383	No_or_no_constitutive_exon
CACTTTTTTCCTCCCTCTCTCTTTCCACCTCTTTCTCGGGGGAAAAACAGCT	11485708	11485873	11485658	11485710	1	GL896938.1	ENSMPUG00000000681.1	11439232	11683553	PHACTR1	3270	717	181383	No_or_no_constitutive_exon
ACCAGTGGCAGCTTAGGCCGAGCCCCTACACACCCTATGCTCGAGGGCAGGC	1002475	1002680	1002730	1002678	-1	GL896939.1	ENSMPUG00000008037.1	1002352	1014358	None	3270	717	181383	No_or_no_constitutive_exon
TATCAGGCAGGGGCTCACGCTGCCTTTCCTTCTCCCTTGGGTGAAACCAGCG	6783911	6784097	6783861	6783913	1	GL896939.1	ENSMPUG00000009585.1	6741032	6831188	None	3270	717	181383	No_or_no_constitutive_exon
CATGCCAAAGATATGCTGGCATCCCCACCAGGGCCTCTTTGGGGTTGCAGGT	6795559	6795790	6795509	6795561	1	GL896939.1	ENSMPUG00000009585.1	6741032	6831188	None	3270	717	181383	No_or_no_constitutive_exon
TGGTCTGAGCTCTGGGGCCCTGCCAGGGTGAGCTGGAATGGGGGTTACAGGG	12372951	12373081	12372901	12372953	1	GL896939.1	ENSMPUG00000010047.1	12363691	12376921	None	3270	717	181383	No_or_no_constitutive_exon
AGCCCAGAGGATAGACCTCTGCTCAGTGATGGGGTTGGGATGGGTTGAAGGC	4623024	4623105	4623155	4623103	-1	GL896940.1	ENSMPUG00000001204.1	4619721	4625549	None	3270	717	181383	No_or_no_constitutive_exon
CTCTAAGCACCTCCTTGGGAGGTAGATGGCTAGTCAGGGAACAGGACCAGCC	6181457	6181594	6181644	6181592	-1	GL896940.1	ENSMPUG00000001236.1	6181457	6255398	None	3270	717	181383	No_or_no_constitutive_exon
GTGTCCTCTTTCCACTGGCCCTCTTGCCAATGCCTTCTTGGACTGGGCAGGC	2074450	2074592	2074642	2074590	-1	GL896941.1	ENSMPUG00000011851.1	2074126	2081361	HHATL	3270	717	181383	No_or_no_constitutive_exon
CGGGTGTGCAGGCTTCTGCAGCGCAGCTCCATCTGCTGGCTTGGGGACAGGC	230519	230617	230667	230615	-1	GL896944.1	ENSMPUG00000002167.1	227376	245225	ADSSL1	3270	717	181383	No_or_no_constitutive_exon
GACAGCTTTCCCCCAGGCCTCTCCATCTCTTTGTTCTTTTGGGGGAGCAGAG	1394471	1394627	1394421	1394473	1	GL896944.1	ENSMPUG00000002372.1	1378628	1398712	None	3270	717	181383	No_or_no_constitutive_exon
CTCACCTTCTCTCTCTGTCTTTCTCTCTCTTTCACTTCCTCTGGGAAAAGGC	7895700	7896038	7895650	7895702	1	GL896944.1	ENSMPUG00000025581.1	7889834	7896038	None	3270	717	181383	No_or_no_constitutive_exon
TTTTTTTTCCTATCACACCCCTGAAACCTGTACTATTTTGGATGGGAAAGAA	8451353	8451739	8451789	8451737	-1	GL896944.1	ENSMPUG00000027147.1	8451353	8459479	None	3270	717	181383	No_or_no_constitutive_exon
CCAGGTCCTGCCAGGGCCCTGCTGACCCTCTGGCTTCTCCGTGGGCGCAGCC	9236976	9237222	9236926	9236978	1	GL896944.1	ENSMPUG00000003383.1	9222339	9250072	ASB2	3270	717	181383	No_or_no_constitutive_exon
ATGGTGATCAGGGAAAGGCACCATGCGCCCTGAGGCTATGGGGAAAACAGTC	890628	890803	890853	890801	-1	GL896945.1	ENSMPUG00000029672.1	890628	968684	None	3270	717	181383	No_or_no_constitutive_exon
AGGAAGAACATTTTCACAAATATTTTTATTTTTTTTCTGTGGGAAAACAGAA	6540349	6540487	6540537	6540485	-1	GL896945.1	ENSMPUG00000012731.1	6477136	6541592	MAOB	3270	717	181383	No_or_no_constitutive_exon
CCCCCCCACCATTCTGGACCCACTCTCACCTGGTGTGGGGGTGGGGCCAGGT	10717178	10717271	10717321	10717269	-1	GL896945.1	ENSMPUG00000013785.1	10707379	10730874	GRIPAP1	3270	717	181383	No_or_no_constitutive_exon
CGTGTGGCTGGGCTCCTCCACCAACAGCAGCGGGGGTCTTGGGGTGCCAGGT	10943949	10944069	10943899	10943951	1	GL896945.1	ENSMPUG00000014046.1	10932063	10947277	CCDC22	3270	717	181383	No_or_no_constitutive_exon
CGGCCCCCACAGCCCCACACCTCTACCGGGGATGGCTCCTTCGCAGGGAGGT	12153352	12153724	12153302	12153354	1	GL896945.1	ENSMPUG00000014199.1	12137969	12153724	None	3270	717	181383	No_or_no_constitutive_exon
GGGCATGACTAAGCTCTGCCCTTTCCCTCCTGCTTCCGGTGGCCGGGCAGGC	6495072	6495222	6495022	6495074	1	GL896946.1	ENSMPUG00000005695.1	6491156	6495941	None	3270	717	181383	No_or_no_constitutive_exon
CCCAGGGAGAGGGCCAGAGGGGACCAGGTATGTGTGTTTTGGGGACACAGAG	6533688	6533807	6533638	6533690	1	GL896946.1	ENSMPUG00000005745.1	6531460	6545121	TGM1	3270	717	181383	No_or_no_constitutive_exon
TCCTTTCCTGCCTTCCCGTATCTTCAATCTTCTGGGAACCTGCGGGACAGCC	6912853	6912979	6912803	6912855	1	GL896946.1	ENSMPUG00000024604.1	6717364	6945029	None	3270	717	181383	No_or_no_constitutive_exon
CAGAGGACCCTAAGACCATCTAACTGTTCGGTCCTATTTCTTGGGGACAGCA	7371015	7371149	7370965	7371017	1	GL896946.1	ENSMPUG00000006822.1	7341655	7376072	ACIN1	3270	717	181383	No_or_no_constitutive_exon
TTTTCTACTGACTTGTGGTTTTGCCTTCTCCCTGCCTCCTGGGGGCTCAGGT	7473547	7473678	7473497	7473549	1	GL896946.1	ENSMPUG00000007129.1	7466975	7479220	None	3270	717	181383	No_or_no_constitutive_exon
GCTGAGGAACCAGATCCTTACGTTGTATCTTTTGTTCCCCGGGCATATAGGG	7475109	7479220	7475059	7475111	1	GL896946.1	ENSMPUG00000007129.1	7466975	7479220	None	3270	717	181383	No_or_no_constitutive_exon
AGTGCTGAACCTCATTTAGTCTTTGTCTTTCTTGGATGGGGGGAGTGCAGAC	7495380	7495466	7495330	7495382	1	GL896946.1	ENSMPUG00000007137.1	7494166	7502728	PRMT5	3270	717	181383	No_or_no_constitutive_exon
CCAGCACAGATCCTGATGCCAGTGTTTTTCCCGCCCTTCTCTGGGGACAGAT	10397489	10397633	10397439	10397491	1	GL896946.1	ENSMPUG00000007634.1	10378158	10406894	GNB5	3270	717	181383	No_or_no_constitutive_exon
CTATCCCACTCATGCCTGCTGCTTGCCCTCTCATCCTCTCCTGGGGAAAGAA	10462915	10463595	10463645	10463593	-1	GL896946.1	ENSMPUG00000030318.1	10462915	10469909	None	3270	717	181383	No_or_no_constitutive_exon
AAATACTGACTCTTTTATCTTTTTTTTTGTTGTTGTGGGTGTGAATATAGAT	11812048	11813928	11811998	11812050	1	GL896946.1	ENSMPUG00000007861.1	11732092	11813928	TRPM7	3270	717	181383	No_or_no_constitutive_exon
TTCTTTTCCCTTTTCAAATCCACCTTCCTGTTGCAATGCATGATGGGCAGGC	3434304	3434340	3434254	3434306	1	GL896947.1	ENSMPUG00000002708.1	3302164	3438170	MBNL1	3270	717	181383	No_or_no_constitutive_exon
GAGGATGCGGAGAAAGGGGAACCCTCCTACACTGTTGGTGGGAATGCAAGCT	5381516	5382039	5382089	5382037	-1	GL896947.1	ENSMPUG00000002741.1	5381516	5579811	None	3270	717	181383	No_or_no_constitutive_exon
TTAAAAGAAAAAAGGTGAGGGAGATAAATGAGAAACAGGTAGGGACTTAGGA	12241241	12241260	12241191	12241243	1	GL896948.1	ENSMPUG00000011810.1	12236606	12260601	YBX3	3270	717	181383	No_or_no_constitutive_exon
AAACATATCTAACAATTCTTCTCATCATGTATGTGTGTTTCGGGGAGCAGCG	8153145	8153296	8153095	8153147	1	GL896949.1	ENSMPUG00000011636.1	8132232	8168200	NAT10	3270	717	181383	No_or_no_constitutive_exon
TGCTACCTTTGCCTCATTTTCCCACATTTTCCTGAGGGATGGAAAGAAAGGA	10256450	10256481	10256531	10256479	-1	GL896949.1	ENSMPUG00000011803.1	10256450	10279208	None	3270	717	181383	No_or_no_constitutive_exon
AGCAGGTAAGATAAATTCTGAATAATGAATTGTGTTGCTTTGTCGGGAAGGG	4235667	4235796	4235846	4235794	-1	GL896951.1	ENSMPUG00000010489.1	4228822	4249162	DDX59	3270	717	181383	No_or_no_constitutive_exon
TCTGTGACAACGTGTGTCTCTCTCTCCCTCCTTCCTCCTCGGGGACACAGGG	4610209	4610262	4610312	4610260	-1	GL896951.1	ENSMPUG00000010571.1	4588435	4655829	CACNA1S	3270	717	181383	No_or_no_constitutive_exon
TAGGGATGGCTTGGGAGGTCCTAGAAGAGTTGGGTCAGGGGATGAGGCAGGT	4742525	4743749	4742475	4742527	1	GL896951.1	ENSMPUG00000010591.1	4723590	4756182	None	3270	717	181383	No_or_no_constitutive_exon
CCATGCTCGGGGCCCCGGTCGTGGCTCATCCTCTGGGGCTGGGGGTTCAGGT	5269697	5269933	5269647	5269699	1	GL896951.1	ENSMPUG00000010860.1	5125428	5277337	NAV1	3270	717	181383	No_or_no_constitutive_exon
CCAGAGGAGGTAGGTCCCCCTAGCCAAGGTCCATTCTCCGGGAATTGCAGAT	8014802	8014914	8014752	8014804	1	GL896951.1	ENSMPUG00000011730.1	7883981	8053978	NFASC	3270	717	181383	No_or_no_constitutive_exon
ATAAAAGTGACCCTACTTTTCCTCACTCCTTCCACTATGGGAGAACACAGAG	8590164	8590256	8590306	8590254	-1	GL896951.1	ENSMPUG00000030181.1	8586053	8591390	None	3270	717	181383	No_or_no_constitutive_exon
TCTATGTCTGTGATTTTGTTCTAAAACACTTCCTTTTACTGGGAGACTAGGG	5636216	5636381	5636431	5636379	-1	GL896952.1	ENSMPUG00000017177.1	5631878	5834086	SPATA16	3270	717	181383	No_or_no_constitutive_exon
AGAATCCACAGTCAAAATCTAATTTTTTTTTTTAATCTGGGGGAATCTAGGA	5899628	5899730	5899578	5899630	1	GL896953.1	ENSMPUG00000015709.1	5872904	5906540	EXO1	3270	717	181383	No_or_no_constitutive_exon
CCGGCGGGACCTCGCCGAACCCAGTTCCCAGGAAGAGGGCGGCTCAGAAGGG	11057049	11057776	11056999	11057051	1	GL896953.1	ENSMPUG00000032068.1	10967013	11057776	None	3270	717	181383	No_or_no_constitutive_exon
TGCCGCGTTACGTGGTGCTGGTCTTATTTGTTTCTTTTTTGTCGGGACAGAA	534799	534862	534749	534801	1	GL896954.1	ENSMPUG00000011499.1	530755	537820	SDCCAG3	3270	717	181383	No_or_no_constitutive_exon
CAGCGCTCCCCCGGGCAGTGAGCTGAGGGGGTGGCGCTGGGCAGGCTGAGGG	1016166	1016568	1016116	1016168	1	GL896954.1	ENSMPUG00000011974.1	983901	1016568	None	3270	717	181383	No_or_no_constitutive_exon
GGGCTGGGGACGCGCCCCCAGCGCCCTGCGGAGGGAGGAGAGGCTGGGAGTC	2486854	2486886	2486936	2486884	-1	GL896954.1	ENSMPUG00000012330.1	2468057	2487921	STKLD1	3270	717	181383	No_or_no_constitutive_exon
TCATGGACTAATGCATCTCTTGTCGCTCTTGCCTTTTGGGAACAACGCAGCA	2942400	2942657	2942350	2942402	1	GL896954.1	ENSMPUG00000012522.1	2936058	3009798	DDX31	3270	717	181383	No_or_no_constitutive_exon
ACGGGGGTACTGGAGATGTCCAGTCTAGGCCCATACAGGTATGGGTGCAGGC	4250692	4251155	4250642	4250694	1	GL896954.1	ENSMPUG00000012623.1	4131022	4251155	None	3270	717	181383	No_or_no_constitutive_exon
AGCTCGGTGCTGGTGACCCACTCCTGGGGGGGGAAGCGGTGGGAGGTGAGGT	4266010	4266308	4265960	4266012	1	GL896954.1	ENSMPUG00000012626.1	4149148	4266308	None	3270	717	181383	No_or_no_constitutive_exon
CTGCTCCCAGAGGTTCCCAAGCTCACGTTGGCTTCCTTCTGGGGTCGCAGGT	4775983	4776107	4776157	4776105	-1	GL896954.1	ENSMPUG00000012703.1	4714979	4859131	HMCN2	3270	717	181383	No_or_no_constitutive_exon
GGGAATGCATTCTCATGGACATTTCTTTCTCCTGGCGGTTGTGGGGACAGCC	4757599	4757761	4757811	4757759	-1	GL896954.1	ENSMPUG00000012703.1	4714979	4859131	HMCN2	3270	717	181383	No_or_no_constitutive_exon
TCGATGGAGTCCCCCCCCTTTTTCCCCTCCACCCTTCTTGGGGGGTTCAGGA	4749498	4749596	4749646	4749594	-1	GL896954.1	ENSMPUG00000012703.1	4714979	4859131	HMCN2	3270	717	181383	No_or_no_constitutive_exon
TCCTTGGTCCTCAGTTGTGGAGGAACCAAACCAGATCGGGGGTTGGGCAGGC	4747506	4747629	4747679	4747627	-1	GL896954.1	ENSMPUG00000012703.1	4714979	4859131	HMCN2	3270	717	181383	No_or_no_constitutive_exon
AGACATCAGGTCAGTTCTGTCCAGACACCTGGGGCAGGTGAGACTGGGAGGT	6344311	6345216	6345266	6345214	-1	GL896954.1	ENSMPUG00000013201.1	6335338	6497826	COQ4	3270	717	181383	No_or_no_constitutive_exon
CTGAACCACCTGATGGCCCTGTGTGACTGCTCAGCCACTAAGGGTACGAGGA	6528799	6528808	6528749	6528801	1	GL896954.1	ENSMPUG00000027360.1	6450109	6528808	None	3270	717	181383	No_or_no_constitutive_exon
CCGCCCTCCCGAGGTGGTCCCTCACTGGCATGTGCCCTGCGGTGGGGCAGGG	6826262	6826416	6826466	6826414	-1	GL896954.1	ENSMPUG00000013802.1	6822167	6829171	CFAP157	3270	717	181383	No_or_no_constitutive_exon
AATTCACAGAATAATTTAAAAATTGTTATCTTTACTGATGTGGGAAACAGAG	3743442	3743598	3743392	3743444	1	GL896955.1	ENSMPUG00000024674.1	3742207	3744870	None	3270	717	181383	No_or_no_constitutive_exon
CCATGCTGGCCATCGCTCTTTGTAACTCCCATTTTTTTTGCCTAGGGAAGCT	3799978	3800160	3799928	3799980	1	GL896955.1	ENSMPUG00000028426.1	3755775	3908641	None	3270	717	181383	No_or_no_constitutive_exon
TTTTTGGTTGTGTTTGTCACTTTTCTTCTCTGTGTTCTTTTGGGACACAGGT	4811879	4811983	4811829	4811881	1	GL896955.1	ENSMPUG00000001038.1	4805076	4829510	USP16	3270	717	181383	No_or_no_constitutive_exon
GTGGGGAAGAGGGTGTCAGGCTCACTCCTTCCTCTCTGGGTGGGTGACAGAG	7889156	7889723	7889773	7889721	-1	GL896955.1	ENSMPUG00000001123.1	7887879	7955529	URB1	3270	717	181383	No_or_no_constitutive_exon
ATCCATGCAAAAGAGGACCCAAAGAATAAGAGTTTGGGGTCTGGCAAAAGGC	4962002	4962053	4961952	4962004	1	GL896957.1	ENSMPUG00000011310.1	4731997	4962053	GTF2E2	3270	717	181383	No_or_no_constitutive_exon
ATCCCGAGATTTTCCTGCCCTCTGCTTATGCTGTGGTTTTGCTGGGACAGGT	981309	981782	981832	981780	-1	GL896962.1	ENSMPUG00000009618.1	981309	983231	None	3270	717	181383	No_or_no_constitutive_exon
CGGGGTTGATTCGCCATCTTTTGACTTCCCGTTTGTCTTTATTGGGACAGGT	1723899	1724093	1724143	1724091	-1	GL896962.1	ENSMPUG00000009911.1	1716588	1746597	ASH2L	3270	717	181383	No_or_no_constitutive_exon
TTGATATATTTGTTATAATTACATGTCCATAATTTTTCTTAATGGGACAGCG	4177984	4178245	4177934	4177986	1	GL896963.1	ENSMPUG00000017165.1	4066084	4181025	ARIH1	3270	717	181383	No_or_no_constitutive_exon
ACTCTGCCAGTGATATCTGTGACTCTTTTTTCTTCCCACATGGGCACAAGAT	4252814	4253251	4252764	4252816	1	GL896963.1	ENSMPUG00000017169.1	4229530	4253251	BBS4	3270	717	181383	No_or_no_constitutive_exon
CCCTCCTGCAGGGCGGCTCCCTCATCTTCTCCACCCTGTCTGGGGATTAGGA	4814033	4814274	4814324	4814272	-1	GL896963.1	ENSMPUG00000017229.1	4812003	4852827	HCN4	3270	717	181383	No_or_no_constitutive_exon
GGGGCAGGGGAGGCTGGGGCTTACCACATCCCTCCTTCTGGGGACTGCAGGA	5511697	5511759	5511809	5511757	-1	GL896963.1	ENSMPUG00000017269.1	5502937	5532104	STRA6	3270	717	181383	No_or_no_constitutive_exon
TAGTTGGAATTTTTCACTGTGTTTTTTTTCTGGGGGGACCGGGATTGCAGCT	5847082	5847155	5847032	5847084	1	GL896963.1	ENSMPUG00000017290.1	5814746	5865055	ARID3B	3270	717	181383	No_or_no_constitutive_exon
GCCCAGACCTGCCAACTGCTTGAGCTTTCCCTTTGTTCTCTGCGGGGCAGGA	5978009	5978099	5978149	5978097	-1	GL896963.1	ENSMPUG00000017295.1	5975049	5979691	CYP1A1	3270	717	181383	No_or_no_constitutive_exon
CAGGTGCCGGACGAGGACAGGCTCGCAGGGCAGACGGGTGGATTGAGCAGGA	94351	94395	94301	94353	1	GL896964.1	ENSMPUG00000000157.1	91553	94395	TMEM253	3270	717	181383	No_or_no_constitutive_exon
AATAACCTGGTTTTGTTGGGATTTTTTTTGTTGCCATGTTGGTGGGAAAGGC	406857	406940	406990	406938	-1	GL896964.1	ENSMPUG00000000177.1	401372	417095	RAB2B	3270	717	181383	No_or_no_constitutive_exon
CTTTTAATTCCTTAAATTCTAAGAAATGTGATTCTTAACTGGGAAAATAGAT	3332395	3332534	3332345	3332397	1	GL896964.1	ENSMPUG00000000337.1	3330972	3334839	None	3270	717	181383	No_or_no_constitutive_exon
GGTGCCCCGTCTGCAGACGCGTGTCTGATGCACAGCTCTCCTGGGAGCAGGT	5957862	5958168	5957812	5957864	1	GL896964.1	ENSMPUG00000000611.1	5817079	5964762	HERC1	3270	717	181383	No_or_no_constitutive_exon
TCCTTCCTTTCTTTCTTAAAAGAGAGGGAGAGGGTGGGCGATGGGCAGAGGG	6163972	6164066	6163922	6163974	1	GL896964.1	ENSMPUG00000031399.1	6138478	6164066	None	3270	717	181383	No_or_no_constitutive_exon
ATAATTACACACAATTCTGTTTTGCCTAAGTGTCTTGCTTTTGGGAACAGGA	5236748	5236943	5236993	5236941	-1	GL896965.1	ENSMPUG00000002658.1	5233359	5272025	ACE2	3270	717	181383	No_or_no_constitutive_exon
GCTGCATAGTAACTGGTTTCCTCTGGTTTTCATATCCCGTGGGGCTGCAGCG	8174439	8174567	8174389	8174441	1	GL896965.1	ENSMPUG00000002945.1	8153008	8249829	PPEF1	3270	717	181383	No_or_no_constitutive_exon
CTCTCTGACTTAATGAAAGTGACTTTGGTGGGGGGCGGGGCGGTGAGCAGAG	8696836	8697022	8697072	8697020	-1	GL896965.1	ENSMPUG00000003281.1	8691826	8768432	MAP3K15	3270	717	181383	No_or_no_constitutive_exon
CACAGCGGGGCTGGGTGGTTATGTGGCTCTCCCTTGCGTGAACTGGGCAGGA	9300262	9300374	9300424	9300372	-1	GL896965.1	ENSMPUG00000003325.1	9264151	9361307	MAP7D2	3270	717	181383	No_or_no_constitutive_exon
TTTTCCAGAGCCCGACTGCTCTGACCCTGGGCTTCCCTGGGTGTGGGTAGGC	326237	326406	326187	326239	1	GL896966.1	ENSMPUG00000000579.1	309726	350086	None	3270	717	181383	No_or_no_constitutive_exon
AGCCTCGAGGGTAGCTCCTTTCTCACGCAGACCTGGTTCTTGGGGTGCAGGT	1205972	1206092	1206142	1206090	-1	GL896966.1	ENSMPUG00000000690.1	1184369	1262837	RUFY1	3270	717	181383	No_or_no_constitutive_exon
CCACACACCTCTCCCACTAAGACTAACTCGAGATCATTTTGGGAAAACAGCT	1205222	1205352	1205402	1205350	-1	GL896966.1	ENSMPUG00000000690.1	1184369	1262837	RUFY1	3270	717	181383	No_or_no_constitutive_exon
GTGATGTTAATATTGCCCCCCTACTGGGGTTATTTGTCCTTGGGTTGAAGGG	1190316	1190455	1190266	1190318	1	GL896966.1	ENSMPUG00000000693.1	1185417	1194123	HNRNPH1	3270	717	181383	No_or_no_constitutive_exon
TTGAGGATGGTGCTGTTGAGTTCGAAGCTCATTTTCTTATGTTGGGACAGGT	2481116	2481275	2481325	2481273	-1	GL896966.1	ENSMPUG00000000743.1	2477393	2483996	HNRNPAB	3270	717	181383	No_or_no_constitutive_exon
AGAATCCACCTCAAATTAATTTTTGTGTGCAGTATGAGGCAGGGATTGAGGT	2443073	2444439	2444489	2444437	-1	GL896968.1	ENSMPUG00000028584.1	2443073	2447038	None	3270	717	181383	No_or_no_constitutive_exon
GAGTCACGAGGCTGGTGCCTGCTGTGACTGTGGCCTCTGCTGTGGGACAGGT	448048	448129	447998	448050	1	GL896969.1	ENSMPUG00000002496.1	444076	452991	GORASP1	3270	717	181383	No_or_no_constitutive_exon
GTGAAGGGACAGCAAAGGTTTTCACGGTGCCTACTTTCTCTTGGGGACAGGT	1123611	1123708	1123758	1123706	-1	GL896969.1	ENSMPUG00000002626.1	1107094	1154473	XYLB	3270	717	181383	No_or_no_constitutive_exon
GTTCCTGTGCCTGCTGCTGTGGATATGGCAGGCATAGATGGGGAGAAAAGCA	2696837	2696978	2696787	2696839	1	GL896969.1	ENSMPUG00000002941.1	2696161	2697219	None	3270	717	181383	No_or_no_constitutive_exon
GTCCTGGGCGGACCAGCACCTTGATCCTGACTCTGGCTTTGGGGGCCCAGAG	4041370	4041463	4041513	4041461	-1	GL896969.1	ENSMPUG00000002990.1	4039630	4043088	BRMS1	3270	717	181383	No_or_no_constitutive_exon
GGAGGAGGAGGGGACCCTGTCAGAGTGACCTCTTCTGCCACTGGGGACAGAC	4344934	4345195	4345245	4345193	-1	GL896969.1	ENSMPUG00000003455.1	4334964	4374488	SPTBN2	3270	717	181383	No_or_no_constitutive_exon
TGGGGCCTGGCACTGACTTGCGCCCCTCACGCACCCGTGCCGGTGGGCAGAG	4840531	4840721	4840481	4840533	1	GL896969.1	ENSMPUG00000003716.1	4838185	4848327	ANKRD13D	3270	717	181383	No_or_no_constitutive_exon
CGTTGGTGCTCCTGTAATCCAGACGCACCCAAAAGGCAGCGGGTCGACAGGG	7352576	7352640	7352526	7352578	1	GL896969.1	ENSMPUG00000004778.1	7350729	7361381	None	3270	717	181383	No_or_no_constitutive_exon
TCCTTGGGGTCAGCGTTGCTGGGTGGGGACACAGAGCAGGGACTGAGCAGGC	7670950	7671063	7670900	7670952	1	GL896969.1	ENSMPUG00000004949.1	7650923	7675723	None	3270	717	181383	No_or_no_constitutive_exon
GGTCCTGGCACTGCCACAGCCCCCCGGAGCAGGTGCTGGGAAGGGGGCAGGG	9104878	9105921	9104828	9104880	1	GL896969.1	ENSMPUG00000006716.1	9091796	9105921	None	3270	717	181383	No_or_no_constitutive_exon
TTCTGTCTGCCACTTGCGTCTGCACCTCCCAGTAAGGCTTTGGAGGGCAGCT	9184887	9185050	9185100	9185048	-1	GL896969.1	ENSMPUG00000006721.1	9176418	9200085	None	3270	717	181383	No_or_no_constitutive_exon
TTGGAACTACCCCCGTTTGCTCATCCTGCTCTCTTGCTTGGGGAGGGCAGCT	3827218	3827307	3827357	3827305	-1	GL896971.1	ENSMPUG00000010726.1	3823044	3893694	None	3270	717	181383	No_or_no_constitutive_exon
TTTGTCACCAAATGTTTGGTGTGCTTACCTAAATCCTGCTGGGTGTGTAGAA	6644735	6644882	6644932	6644880	-1	GL896971.1	ENSMPUG00000011032.1	6608010	6670298	TARSL2	3270	717	181383	No_or_no_constitutive_exon
TTGCTGTCTTTCTGTGTTGTCCGCCCACCTGTCGGCCCTCGTGGGAGCAGTC	8274946	8275170	8275220	8275168	-1	GL896972.1	ENSMPUG00000008202.1	8262996	8300075	KCNQ2	3270	717	181383	No_or_no_constitutive_exon
GGAGGGCTCCAAGGCTGGAAGGGAGGCGTCCGCCCTCGCAGGGGCTGCAGGA	8356964	8357009	8357059	8357007	-1	GL896972.1	ENSMPUG00000008313.1	8355809	8361948	PTK6	3270	717	181383	No_or_no_constitutive_exon
ATTTTGACTTCTGAATTGATGCCATTTCTTCTTCTCTTTTGTGGGGGCAGTT	3523602	3523671	3523721	3523669	-1	GL896973.1	ENSMPUG00000003676.1	3248839	3553590	DNAH9	3270	717	181383	No_or_no_constitutive_exon
GCAACTAGACCTTAGTGATTTCAATTAATTTTGTTTCTTTGGGGGAGCAGGC	3516098	3516340	3516390	3516338	-1	GL896973.1	ENSMPUG00000003676.1	3248839	3553590	DNAH9	3270	717	181383	No_or_no_constitutive_exon
CTGGGGGGTTAGAAGCCCTTCTTAACCCCATGTTTCCCATCGCGGGGCAGGT	3277534	3277717	3277767	3277715	-1	GL896973.1	ENSMPUG00000003676.1	3248839	3553590	DNAH9	3270	717	181383	No_or_no_constitutive_exon
GACAGGAGTCCTTGCTGGGGTTCATTAACACGGTCCGATGGGGCGTGCAGGG	4587614	4587870	4587564	4587616	1	GL896973.1	ENSMPUG00000007602.1	4562073	4593198	MYH13	3270	717	181383	No_or_no_constitutive_exon
GAGCACGCTAGCAGTCTTGAGCCTCATCCCCTTATTATTCTGGGGCGCAGCT	6219770	6219974	6219720	6219772	1	GL896973.1	ENSMPUG00000008224.1	6213558	6232116	ALOXE3	3270	717	181383	No_or_no_constitutive_exon
GGGCCGTGAGGCTCCCAGTGAGCTTGGGCTCTCGGACTGTCGGGGGGCAGCT	7206763	7206885	7206935	7206883	-1	GL896973.1	ENSMPUG00000010776.1	7204782	7212707	None	3270	717	181383	No_or_no_constitutive_exon
TCCGGGTGCCCGCCCCCTCTCACGTGACCCCGCTCCGGCCCGGGCGGTAGAG	7315553	7315734	7315503	7315555	1	GL896973.1	ENSMPUG00000010827.1	7309585	7315964	TM4SF5	3270	717	181383	No_or_no_constitutive_exon
CAACAAACACCCCCAAACCCCACTCCTGCTCCTCTGCACCGGGGGCCCAGAT	8209121	8209366	8209416	8209364	-1	GL896973.1	ENSMPUG00000011291.1	8199380	8210570	None	3270	717	181383	No_or_no_constitutive_exon
AGGCACTGCCTGCCCGGCTTACTCCTGGCTCACACCTGCCCCGGGGGCAGGG	8207916	8208074	8208124	8208072	-1	GL896973.1	ENSMPUG00000011291.1	8199380	8210570	None	3270	717	181383	No_or_no_constitutive_exon
GGTCAGGCCCCTAGATCAGGAGCCAGATACTCACATTCTCTGTGGGGCAGTT	255198	255290	255340	255288	-1	GL896974.1	ENSMPUG00000012988.1	247431	256232	HEMK1	3270	717	181383	No_or_no_constitutive_exon
GTGGGTTTGGGTGTGTGGCCTGATTGTCTTCCTTTCCCCTTGGGTGGCAGAG	992602	992710	992760	992708	-1	GL896974.1	ENSMPUG00000013466.1	979562	1005942	RNF123	3270	717	181383	No_or_no_constitutive_exon
AGCATCCTGGGTACCTGTTGACTGTCACCTTTCTCTGGCTGGGATCACAGGA	1485723	1485884	1485673	1485725	1	GL896974.1	ENSMPUG00000014117.1	1476689	1487900	USP19	3270	717	181383	No_or_no_constitutive_exon
CTTATAAAAGAGACCCCATTGAACTCTTCCGGTCTGCCTCGTTTGGGAAGAT	3102927	3105042	3105092	3105040	-1	GL896974.1	ENSMPUG00000015042.1	3102927	3106214	None	3270	717	181383	No_or_no_constitutive_exon
CGGAGGCCATCAGGACCCTCACACAGCTCCTTCCCTGGGTGGGTGGCCAGTT	3242758	3242883	3242933	3242881	-1	GL896974.1	ENSMPUG00000015073.1	3238365	3267187	NBEAL2	3270	717	181383	No_or_no_constitutive_exon
GTGCCTGTTGGATACCAGACTTCTCACGCTGTCTCTCTCCCATGGGGCAGGT	5321048	5321150	5320998	5321050	1	GL896974.1	ENSMPUG00000015407.1	5316835	5323281	TM6SF2	3270	717	181383	No_or_no_constitutive_exon
GGGAGAGGAGGGGGAGCATGGCCTTTTTGGAGGGCGTGGCTTTAGGGGAGGA	8316265	8316390	8316215	8316267	1	GL896974.1	ENSMPUG00000016090.1	8299221	8332241	NOTCH3	3270	717	181383	No_or_no_constitutive_exon
GCAGCGTGACTGACTTCTCAAACCCGTCCCTCCCCGATCTCGGGGCACAGGT	2233390	2233634	2233340	2233392	1	GL896975.1	ENSMPUG00000011073.1	2046498	2282392	MYO10	3270	717	181383	No_or_no_constitutive_exon
ACTGTGGCTTCCATCTTGCTCCCTCTCTCTTTTGGTCGCTCTGGGAGAAGCC	4795078	4795499	4795549	4795497	-1	GL896975.1	ENSMPUG00000029207.1	4795078	4806960	None	3270	717	181383	No_or_no_constitutive_exon
CTGGGAACTGTGCATATGGACGGGGGCATGCAAACTACAGGGGCTAACAGAA	5658452	5658515	5658402	5658454	1	GL896975.1	ENSMPUG00000011188.1	5657732	5658515	None	3270	717	181383	Yes
CGGAAGAGGAGGAGGAGGACAACGAGGAGGAAGATGACGCGGGTGGGGAGGA	7487424	7487455	7487505	7487453	-1	GL896975.1	ENSMPUG00000011228.1	7448849	7506728	MARCH6	3270	717	181383	No_or_no_constitutive_exon
ACCCAGGGCTCTGCCTTCCTGCAGATTTAAATAACCTTAAGGGTAGTTAGGT	367328	367436	367278	367330	1	GL896976.1	ENSMPUG00000004572.1	323045	388450	KIAA0319	3270	717	181383	No_or_no_constitutive_exon
TCCACTCCCCAAGTGCCTTCCAGGCACAGAACACAGCACAAGGGAGCCAGGC	4132826	4133619	4132776	4132828	1	GL896977.1	ENSMPUG00000028122.1	4053433	4133619	None	3270	717	181383	No_or_no_constitutive_exon
CTTTCTCTGTGTGTTCTTGACCTGTGTCTCTGTGTTGTGTGGGACATCAGAC	8537224	8537381	8537174	8537226	1	GL896977.1	ENSMPUG00000013025.1	8532982	8549807	LOX	3270	717	181383	No_or_no_constitutive_exon
GCCGGGGTGGCAGGGGCTGCCGGGGTGGCAGGAGTAGCAGGGGCACCAAGGA	112364	112413	112463	112411	-1	GL896979.1	ENSMPUG00000015640.1	110546	116079	GPC2	3270	717	181383	No_or_no_constitutive_exon
TTGGAGGGAAATAAACGAATATCCTTCATGGTTGGGGTGGGGTGACGCAGGC	207845	207980	208030	207978	-1	GL896979.1	ENSMPUG00000015671.1	203472	232553	ZCWPW1	3270	717	181383	No_or_no_constitutive_exon
GACCTCCCCCTCCTTTCGCCTTCCTCCCCTCGTCGCGGGCCGGCGGGCAGGA	296047	297246	295997	296049	1	GL896979.1	ENSMPUG00000015679.1	287980	297246	NYAP1	3270	717	181383	No_or_no_constitutive_exon
CTGGGCTTCCGGGGGTCCAGCCGCGCAGCCTCCTCTCTCCCCGGGGACAGGT	396515	396652	396465	396517	1	GL896979.1	ENSMPUG00000015696.1	393290	400899	PCOLCE	3270	717	181383	No_or_no_constitutive_exon
TCCCAGTTATCTAGGTCACCGGACCGGGAGGGGTAGGGGTAGGACTGTAGGG	765127	765582	765077	765129	1	GL896979.1	ENSMPUG00000015868.1	749459	765582	None	3270	717	181383	No_or_no_constitutive_exon
CACTTTGGATAACCTCCATGACCGGCCGTCTTTTCCTCTTGGGACCACAGGC	2124216	2124340	2124166	2124218	1	GL896979.1	ENSMPUG00000031547.1	2123721	2124340	None	3270	717	181383	No_or_no_constitutive_exon
CTGTACTCCTCTCCCCTGGGCCGCCTCCCCTGCCGCCCCGGGCGGACCAGAC	3142715	3142820	3142665	3142717	1	GL896979.1	ENSMPUG00000016121.1	3109029	3155101	CLIP2	3270	717	181383	No_or_no_constitutive_exon
CTAGCATCTCTTTCAGACTCTCGAAAAATTCCAGGTCATGGGGGCGGCAGTG	7797377	7801127	7797327	7797379	1	GL896979.1	ENSMPUG00000030743.1	7659837	7801127	None	3270	717	181383	No_or_no_constitutive_exon
CCCTGGACATCACTGACGCATCCGACATACGCTTCTCTGGGCTGAGACAGCC	11407	11672	11722	11670	-1	GL896982.1	ENSMPUG00000003953.1	11407	53012	None	3270	717	181383	No_or_no_constitutive_exon
TGGGTGGTCTGGGAATGCTGCTCCAGTGTGTGTGGGCTGGCTGGGGACAGTC	1503011	1503055	1502961	1503013	1	GL896982.1	ENSMPUG00000004459.1	1481416	1506856	None	3270	717	181383	No_or_no_constitutive_exon
TTAGGAGCAGGAAGTGACCTGTCTTCATTTTGTTTTCTCTGAGGGTGCAGTG	6557269	6557360	6557410	6557358	-1	GL896982.1	ENSMPUG00000005087.1	6521266	6579084	SEC16B	3270	717	181383	No_or_no_constitutive_exon
CCTGGACTTTGGTACAGTTTCTAACCTTTTCTCCTGTTCGGGCAACCAAGGT	494456	494831	494406	494458	1	GL896984.1	ENSMPUG00000008227.1	479527	497258	CHAF1B	3270	717	181383	No_or_no_constitutive_exon
ACCCTGCTGGTGACCCGGGCGTGTGTCTTCCTCCCCGTGTGCGTGGGCAGTG	5400646	5400822	5400872	5400820	-1	GL896984.1	ENSMPUG00000008938.1	5391259	5431260	PRDM15	3270	717	181383	No_or_no_constitutive_exon
AGTTGATTGACATTTTTGGTTTCTAAAAAAACTTCTGTTTGGGGGACCAGGA	7035732	7035844	7035682	7035734	1	GL896984.1	ENSMPUG00000009927.1	7015381	7071565	None	3270	717	181383	No_or_no_constitutive_exon
TGTGGGGCCCGAGGGGCTGGACGGTGGTGTTGCGGGTGTGGGGACCACAGCG	7969349	7969702	7969752	7969700	-1	GL896984.1	ENSMPUG00000010357.1	7969349	7971128	None	3270	717	181383	No_or_no_constitutive_exon
GGCATTATAAGTCAATATATTTAATGAATATTGATTCTCTTTGGGGACAGAA	5644886	5645270	5645320	5645268	-1	GL896987.1	ENSMPUG00000027165.1	5644886	5647218	None	3270	717	181383	No_or_no_constitutive_exon
TGACCTCTTTTCATCTTTTCTGTGCCTTTCCTGACTTGCCATGGGAACAGAG	5720061	5720292	5720342	5720290	-1	GL896987.1	ENSMPUG00000005422.1	5662398	5967776	PDE1C	3270	717	181383	No_or_no_constitutive_exon
ACTTTTTTTCTCTCTCTTTTACTGTGACATCACCTGGGGAAATCCAGAAGAT	6519626	6519678	6519728	6519676	-1	GL896987.1	ENSMPUG00000005546.1	6505310	6556089	NT5C3A	3270	717	181383	No_or_no_constitutive_exon
CATTTCCACCTGTGGTGCCCTAATCCCTTCTCGTTTCTCTTGGGGCGCAGGT	2968130	2968948	2968080	2968132	1	GL896988.1	ENSMPUG00000016733.1	2941809	2968948	LGI2	3270	717	181383	No_or_no_constitutive_exon
TTTGTGTTTGTGTGTTTTTTCCTACCCCAACCCTTTCTGGGGGAAAACAGGG	2207156	2207248	2207106	2207158	1	GL896989.1	ENSMPUG00000016537.1	2180572	2209018	CNOT9	3270	717	181383	No_or_no_constitutive_exon
GGGGCTCAGAAATGTTGACGGCCACTGTCTGTGTGTGCCGGATGGGACAGGC	2762444	2762562	2762612	2762560	-1	GL896989.1	ENSMPUG00000016573.1	2761139	2767529	ATG9A	3270	717	181383	No_or_no_constitutive_exon
TTGGGCTGGGGTGTGAGATCTGAGCCGGATTTCTCTGTTGGGATTTGAAGTT	2997415	2997475	2997365	2997417	1	GL896989.1	ENSMPUG00000016648.1	2996389	3005809	GMPPA	3270	717	181383	No_or_no_constitutive_exon
ATCTGCCTCCTCTCATCTCACTGAGCCGGCTTTGGGGTCCCCGGGGACAGGT	2998950	2999137	2998900	2998952	1	GL896989.1	ENSMPUG00000016648.1	2996389	3005809	GMPPA	3270	717	181383	No_or_no_constitutive_exon
CTGTGTTTACACAATCGTGTAAAATCTCATTTTGGTTTGGGGAATTACAGAA	7528917	7529040	7529090	7529038	-1	GL896989.1	ENSMPUG00000016695.1	7510228	7675945	DOCK10	3270	717	181383	No_or_no_constitutive_exon
GATTGTGTTTGATTAAATAGTCATGTTTCTCTCTTTTTAATGATGGGTAGAA	582293	582371	582243	582295	1	GL896990.1	ENSMPUG00000000715.1	389678	594580	CACHD1	3270	717	181383	No_or_no_constitutive_exon
GCTTGACCCGTTTAAAACACTCGGTTTCTGGTCATTTTCCTGATGGGCAGGT	753545	753732	753782	753730	-1	GL896990.1	ENSMPUG00000000719.1	734068	853718	JAK1	3270	717	181383	No_or_no_constitutive_exon
ATGTTTAGGTTGTTTCTAATCTTTTTCTGCTATAAATAACACTATGGGAGTA	169883	169900	169950	169898	-1	GL896991.1	ENSMPUG00000003607.1	169883	171134	OR4X2	3270	717	181383	No_or_no_constitutive_exon
CCCCCCTCCCCGGGTATCCCTTGAGGCCTCTCGGCGGGACTGGGATGCAGGG	906504	906668	906454	906506	1	GL896991.1	ENSMPUG00000004128.1	901786	916723	MYBPC3	3270	717	181383	No_or_no_constitutive_exon
GGGGGGCGGGGCTGCAGAGGACAGACTGTCATGTTCTCCCCATGGGACAGAG	907645	907751	907595	907647	1	GL896991.1	ENSMPUG00000004128.1	901786	916723	MYBPC3	3270	717	181383	No_or_no_constitutive_exon
ATAGGACAATACTCTGATACATGGTCTTTCTTTTTGTCTCCATGGGGTAGAA	2071123	2071327	2071073	2071125	1	GL896991.1	ENSMPUG00000005646.1	1933058	2120482	PHF21A	3270	717	181383	No_or_no_constitutive_exon
GCTGGGGAGGCCCTGGTGGTGAATTTCTCCCATGCCCTTGCGGGGGTCAGGT	2146480	2146653	2146703	2146651	-1	GL896991.1	ENSMPUG00000005682.1	2145164	2153755	MAPK8IP1	3270	717	181383	No_or_no_constitutive_exon
ACAGAGCCTCTGGCCTCGTGCTGTAGCAGCTGGTCCACTGACTGGGAAAGGG	2750316	2750453	2750266	2750318	1	GL896991.1	ENSMPUG00000006010.1	2733206	2750453	None	3270	717	181383	No_or_no_constitutive_exon
CCCCACCCTGTCTGCCTCTTCTCCCCACTCCTGACCCACCCTGGGAGCAGCT	3005241	3005436	3005486	3005434	-1	GL896991.1	ENSMPUG00000006031.1	2974623	3008060	TSPAN18	3270	717	181383	No_or_no_constitutive_exon
CCATGAAAACTCAGCGTTTCCTCTCTACCCACCCTTGGGTTAAAACACAGCT	4239591	4239612	4239541	4239593	1	GL896992.1	ENSMPUG00000003409.1	4237455	4241214	NKX2-6	3270	717	181383	No_or_no_constitutive_exon
GTCCCAGTCTCGCTTACGTGTGGTGTTTGCTTTTGTTTCCATGCGGGCAGGG	4500820	4505284	4500770	4500822	1	GL896992.1	ENSMPUG00000003442.1	4467596	4505284	ENTPD4	3270	717	181383	No_or_no_constitutive_exon
ACCAGCAGCATTTTCTCTTTCCTCTGGCATTTTTCCCCTGGGATGGGTAGGA	5486710	5487241	5486660	5486712	1	GL896992.1	ENSMPUG00000003661.1	5478134	5490942	PHYHIP	3270	717	181383	No_or_no_constitutive_exon
TTTCCTGTTTTTCTTTTTCTTTTTTTCTGCCAAACATCGATGGGGTGAAGCT	304253	306948	304203	304255	1	GL896993.1	ENSMPUG00000027464.1	299239	306948	None	3270	717	181383	No_or_no_constitutive_exon
TACTTTTCCCCCAAATACTGTCCTTTTCGTTTGCGTGGATGGATGGGAAGGC	2276860	2277019	2276810	2276862	1	GL896993.1	ENSMPUG00000012358.1	2263737	2296494	WDR75	3270	717	181383	No_or_no_constitutive_exon
TCTAATCCAGTGTTATTGCATTATGTAATTGTTCTCCCTGGGAAAAACAGAA	480604	480628	480678	480626	-1	GL896995.1	ENSMPUG00000010037.1	460175	569279	PICALM	3270	717	181383	No_or_no_constitutive_exon
GCAATACTTATGCCTCTTGTTTTTTCTTGTCTTATTGCATGGGCTTAAAGAT	236534	236732	236782	236730	-1	GL896996.1	ENSMPUG00000015435.1	226097	312422	RASGRF1	3270	717	181383	No_or_no_constitutive_exon
AAAAAAAAGGGAGGGAAGGAGGAAAGGGGGAGGAAGTGGGGGGCAGAGAGGA	1072332	1072435	1072485	1072433	-1	GL896996.1	ENSMPUG00000015448.1	1072332	1094894	None	3270	717	181383	No_or_no_constitutive_exon
CCATCCTCGTAATTGTCCTTGATGTGTGTTTCCTTTTTGGGTTCGAGAAGAT	1400317	1400529	1400267	1400319	1	GL896996.1	ENSMPUG00000015452.1	1285359	1409297	CEMIP	3270	717	181383	No_or_no_constitutive_exon
CACCCCCACCCCCGGACTGAGCTCACCAGGACCTTTCTGTTGGGTGGCAGGT	3852788	3852902	3852952	3852900	-1	GL896996.1	ENSMPUG00000015576.1	3823575	3865983	SLC28A1	3270	717	181383	No_or_no_constitutive_exon
CCTTTTCTTACATTGTGCTTAATTGCTTTTTTTGTTGGGGGGCGGGGCAGGT	4236492	4236617	4236442	4236494	1	GL896996.1	ENSMPUG00000015630.1	4179593	4282046	IQGAP1	3270	717	181383	No_or_no_constitutive_exon
GCTGTCCTCCCCTCACCGCAGTGACACTGCTCTCCTCGGGTGGGGCACAGGT	5555106	5555343	5555056	5555108	1	GL896996.1	ENSMPUG00000015789.1	5546466	5563698	POLG	3270	717	181383	No_or_no_constitutive_exon
GGGGGCCGGGCGAGGAGAGGCCGTGACTTCTCTGCCGGGCCCGGGGACAGGT	433955	434089	434139	434087	-1	GL896997.1	ENSMPUG00000001983.1	420841	467644	VWA2	3270	717	181383	No_or_no_constitutive_exon
CCCCCCCTGTTAAACTTTTGATCTCCATCATTTGCTCCCTCGGGTGATAGCT	430712	430768	430818	430766	-1	GL896997.1	ENSMPUG00000001983.1	420841	467644	VWA2	3270	717	181383	No_or_no_constitutive_exon
TTGCTGTCTCAGGTCCCTAGGCTGACAGGGTCTTGTCCTGGGGGCTGTAGGA	5842381	5842466	5842516	5842464	-1	GL896998.1	ENSMPUG00000009087.1	5826386	5874235	IGSF9B	3270	717	181383	No_or_no_constitutive_exon
TCTCCCTGATATGAGGAAGTGGTGATGCAACATGGGGCTTAAGTGGGTAGGA	1826185	1826362	1826135	1826187	1	GL896999.1	ENSMPUG00000028777.1	1689385	1826362	None	3270	717	181383	No_or_no_constitutive_exon
GATGTACATATAAACAGAAATAATTCAATGTCTTTTTCTCATTGGGGCAGGA	895783	895880	895930	895878	-1	GL897001.1	ENSMPUG00000000314.1	893541	968185	ALS2	3270	717	181383	No_or_no_constitutive_exon
ACAAAAGGTCCGAATGCTCCGTGCTGAAGCAGCGGAGTTGGTCGGGATAGTT	2446558	2446707	2446757	2446705	-1	GL897001.1	ENSMPUG00000000405.1	2443294	2540772	RAPH1	3270	717	181383	No_or_no_constitutive_exon
GCTTTTTTTTTTTTTCTCCTTCCCCCCTTTTCCCTCGGCCGGGCTGACAGAT	4900683	4900785	4900633	4900685	1	GL897001.1	ENSMPUG00000031561.1	4900408	4903745	None	3270	717	181383	No_or_no_constitutive_exon
CATTTATGAAAGTTAACAAATGACTAATTCGATTTTTTTGGGGGGGGTAGCT	5096263	5096388	5096213	5096265	1	GL897005.1	ENSMPUG00000014764.1	5071695	5112818	TRIM23	3270	717	181383	No_or_no_constitutive_exon
GATAGCAAGTGGTGTGGCAGGAGACCTGACCACAGACTGGGCGCAGGCAGCA	3587	3593	3643	3591	-1	GL897006.1	ENSMPUG00000014568.1	3156	38248	None	3270	717	181383	No_or_no_constitutive_exon
GGGTGGCCGGGCTGCTTCTGTTCGAGCTGGGACTGAGGCTGGGGCTACAGCT	651705	651762	651655	651707	1	GL897006.1	ENSMPUG00000014883.1	651218	666167	None	3270	717	181383	No_or_no_constitutive_exon
AGGGAGGGAAGAGGACACAAGCTGGGGGCAGAGGAAACTGGGGTCAACAGGA	659578	659675	659528	659580	1	GL897006.1	ENSMPUG00000014883.1	651218	666167	None	3270	717	181383	No_or_no_constitutive_exon
AGTTTCTTCTGGTCTGCCTGCCCAGGGATTTTTCTTAACTAAGGGGTCAGTT	788610	788746	788796	788744	-1	GL897006.1	ENSMPUG00000014901.1	778189	793054	RAPGEFL1	3270	717	181383	No_or_no_constitutive_exon
CCCTCCGCCCCCTCGCTGGCGGCCCTCCACCACGCCCACCGCGGGTGCAGCT	783849	784028	784078	784026	-1	GL897006.1	ENSMPUG00000014901.1	778189	793054	RAPGEFL1	3270	717	181383	No_or_no_constitutive_exon
TAGGTGAATTTATCCCTAACTTTTTTCCTTCTACCTTATTGGGGTCACAGGC	799200	799323	799373	799321	-1	GL897006.1	ENSMPUG00000014903.1	796402	817382	CASC3	3270	717	181383	No_or_no_constitutive_exon
CTCTGGGCACGGGCCACCCTCCACCTGAGCAGCTCTGGATCGCGGGGCAGGA	1191037	1191174	1190987	1191039	1	GL897006.1	ENSMPUG00000014988.1	1178811	1193262	PGAP3	3270	717	181383	No_or_no_constitutive_exon
CCAGCCCGACTCCTCATACCTCCTGTGTTCTCTGTCTCGGGTGGTGGCAGGA	1621835	1621979	1621785	1621837	1	GL897006.1	ENSMPUG00000015055.1	1597298	1653520	PLXDC1	3270	717	181383	No_or_no_constitutive_exon
GGGCTGCGCGCAGCCGGGAAAGGAGAGGAAAACAACAGGCGGGGAGGGAGGG	3938493	3939899	3939949	3939897	-1	GL897006.1	ENSMPUG00000015387.1	3938493	3943596	None	3270	717	181383	No_or_no_constitutive_exon
TTTAGCTTTGCTTCACTTTCCTCTCCCCCCTCCTATCTCTGGGCTGACAGAT	4058166	4058277	4058327	4058275	-1	GL897006.1	ENSMPUG00000015406.1	4049845	4115352	FAM117A	3270	717	181383	No_or_no_constitutive_exon
ACAAATTTTCTTCTTTTCTCTTTAATATTATCTTTAATATTGGGGATCAGAT	4121225	4121402	4121175	4121227	1	GL897006.1	ENSMPUG00000015409.1	4116094	4164790	KAT7	3270	717	181383	No_or_no_constitutive_exon
AGACAAGCTTCCCTTCACCCCTCCAACCCGTCCTGCTCTTGTGGGGGTAGGC	4602618	4602734	4602568	4602620	1	GL897006.1	ENSMPUG00000015450.1	4598742	4604036	EME1	3270	717	181383	No_or_no_constitutive_exon
TGAAATGGTTGTAATGAATTGCCCTTTGCCTTATTCTCTGGGAACTGTAGGT	1110149	1110287	1110337	1110285	-1	GL897008.1	ENSMPUG00000005764.1	1089039	1131737	WDR62	3270	717	181383	No_or_no_constitutive_exon
GCATAGCACCATTCTCGACTCTCAGGAATAAGATAGGACTTGGGGGTTAGGG	1253883	1253954	1254004	1253952	-1	GL897008.1	ENSMPUG00000005956.1	1251739	1262640	APLP1	3270	717	181383	No_or_no_constitutive_exon
AAATCTTTTTTTTTTTTAAGATTTTATTTATTTATTTTTCAGAGGGAGAGGG	1606549	1606716	1606766	1606714	-1	GL897008.1	ENSMPUG00000029596.1	1606549	1614456	None	3270	717	181383	No_or_no_constitutive_exon
CCACCCGAGCACCGCCAAGGTTGAGGCCAAGGTGGAGTGGAGGGCTGCAGGT	1739172	1739279	1739329	1739277	-1	GL897008.1	ENSMPUG00000007014.1	1731076	1744163	MAG	3270	717	181383	No_or_no_constitutive_exon
TGCCCGAGATGGGGGCACCGTGTCACGTAGGGTCCGTTTTCTGGGGGCAGGC	3518397	3518592	3518347	3518399	1	GL897008.1	ENSMPUG00000007671.1	3471617	3528084	RHPN2	3270	717	181383	No_or_no_constitutive_exon
AGGAGGGTCCACGCAAGCAGGACCCACTTAGGGCTTCGGGAACATAGCAGCT	2206772	2206887	2206937	2206885	-1	GL897009.1	ENSMPUG00000003659.1	2184658	2208450	ZMIZ1	3270	717	181383	No_or_no_constitutive_exon
GCCCTGCCACCACTGTGACCAGAGTCTCTCAGCTTCCCAACAATGGGCAGCT	2198749	2198852	2198902	2198850	-1	GL897009.1	ENSMPUG00000003659.1	2184658	2208450	ZMIZ1	3270	717	181383	No_or_no_constitutive_exon
TGGCAGGGGTGGGAGGCTGGCTGCGTTTCACCGTGTGTATGGGGTTGTAGCA	3471236	3471420	3471186	3471238	1	GL897009.1	ENSMPUG00000003812.1	3408161	3523301	DLG5	3270	717	181383	No_or_no_constitutive_exon
GGGGAGCCACTTGGAATCGACAATTCCTGCTCGGTTAGTAGGGTTTGGAGGA	5635980	5637431	5635930	5635982	1	GL897009.1	ENSMPUG00000003855.1	5518124	5637431	None	3270	717	181383	No_or_no_constitutive_exon
TGAGGGTATAACGTCAGCTCTTGACTTCCTTCTCTTTTGTGGGGGGACAGGT	6788998	6789115	6789165	6789113	-1	GL897009.1	ENSMPUG00000004340.1	6769385	6820265	None	3270	717	181383	No_or_no_constitutive_exon
GCTTAATAGTGTTTTTATTTTTGTTTTGTTTTTGTTTGGGGGCGCAATAGAA	4513104	4513194	4513244	4513192	-1	GL897010.1	ENSMPUG00000010216.1	4509269	4530618	CEBPZ	3270	717	181383	No_or_no_constitutive_exon
GGGCTAGCCGAGTTCGAGAGCGTCGCGACGGAACCCGGGCGGAGGGGAAGGG	6112545	6112742	6112495	6112547	1	GL897010.1	ENSMPUG00000025374.1	5926375	6112742	None	3270	717	181383	No_or_no_constitutive_exon
TAGTGCTGCCTCCTAAAATTGAAATTTCACTGTTTTTGTTTTGGGGATAGGT	3982097	3982229	3982279	3982227	-1	GL897012.1	ENSMPUG00000011122.1	3978172	4246491	JMJD1C	3270	717	181383	No_or_no_constitutive_exon
TGGGTCTTGTCCTTTGGTGTGTAAGCTCCACCATACTAACTGGGGGGTAGAT	5246635	5246820	5246585	5246637	1	GL897014.1	ENSMPUG00000009154.1	4993178	5262282	WDFY4	3270	717	181383	No_or_no_constitutive_exon
CTGTCTGATTTTCTGCCTCCCTGGGATGTGCATTTCCATGGGGGACTCAGGT	5618606	5618785	5618835	5618783	-1	GL897014.1	ENSMPUG00000009250.1	5595482	5630486	DRGX	3270	717	181383	No_or_no_constitutive_exon
GAAAGTGGGGGCACACCAGACGTCGGGAGGAGGGAGGATGCGGTGGGCAGGT	480323	480501	480273	480325	1	GL897015.1	ENSMPUG00000006773.1	457969	509629	SSPO	3270	717	181383	No_or_no_constitutive_exon
TTCTGCTCCCAGGGAAGTTAAGAGGGGGTCCAGATGGGGGACAGGAGGAGGT	3998154	3998725	3998775	3998723	-1	GL897015.1	ENSMPUG00000009588.1	3998154	4006647	None	3270	717	181383	No_or_no_constitutive_exon
TCTTCCTCCCTCCATGAACACTCACTGTGGACGGCCATGTGGGGACACAGTG	754140	754151	754201	754149	-1	GL897016.1	ENSMPUG00000001754.1	754140	791737	None	3270	717	181383	No_or_no_constitutive_exon
CAGCCTCCATTCACTTGTTAAGATTCCAAGGAAAGATGTTGGGCTTGAAGCC	475417	475566	475616	475564	-1	GL897018.1	ENSMPUG00000008393.1	449816	490162	SHROOM3	3270	717	181383	No_or_no_constitutive_exon
GTCCTGATTTCCTATCCCTTTCCTTTGTTGCTGTTGTTCTCATCGGGAAGAA	1322451	1322618	1322401	1322453	1	GL897018.1	ENSMPUG00000008765.1	1312850	1341470	PPEF2	3270	717	181383	No_or_no_constitutive_exon
TCTATTCAAGTTTTAAACTCTTATCTAAATTCCGACTTTCACTGGGACAGAT	3295858	3296082	3296132	3296080	-1	GL897018.1	ENSMPUG00000009263.1	3292508	3314926	AFM	3270	717	181383	No_or_no_constitutive_exon
GCTTCGTTGAGGAAAGAGAAAATGAGCAGTTTATTTACCTTTGGGGGCAGGA	5503257	5503425	5503475	5503423	-1	GL897018.1	ENSMPUG00000009510.1	5485776	5554802	RUFY3	3270	717	181383	No_or_no_constitutive_exon
CCGGCTGGCTTGGGTTCTCCTTGACCAGCCGCCCTGCCCTGGGCAGACAGAT	2959944	2960107	2959894	2959946	1	GL897019.1	ENSMPUG00000013441.1	2955641	2962691	None	3270	717	181383	No_or_no_constitutive_exon
CCTCATAGTGACTTCCCATTGGATCTCCTCTGCCTGGGTCATGGTGGCAGTG	6452042	6452206	6452256	6452204	-1	GL897019.1	ENSMPUG00000013693.1	6412527	6499670	SGSM1	3270	717	181383	No_or_no_constitutive_exon
GGAGGGTCAGCTCACAGGTGCTTTCTGTCCTCATCCTGGGTGGGAGTCAGCC	4806300	4806423	4806473	4806421	-1	GL897020.1	ENSMPUG00000016757.1	4783183	4809595	CLSTN3	3270	717	181383	No_or_no_constitutive_exon
CCTGTTCCTACTACCTTCTCCCGATCTCTGTGCTATATCCTGGGGGCTAGGC	5008951	5009088	5009138	5009086	-1	GL897020.1	ENSMPUG00000016771.1	5005782	5011506	LRRC23	3270	717	181383	No_or_no_constitutive_exon
AGAGGCTCTGACTTCTGACCTCTGACTTCACTGTGCATGCGGGTACGCAGGA	5496812	5496911	5496762	5496814	1	GL897020.1	ENSMPUG00000016912.1	5463001	5503460	SCNN1A	3270	717	181383	No_or_no_constitutive_exon
TTATGGCTCATTCCAGTGATAGATGCTTTTCTTTTTTCTTCTTGGGGAAGCA	4218125	4218224	4218274	4218222	-1	GL897022.1	ENSMPUG00000005630.1	4177542	4238588	ANKDD1B	3270	717	181383	No_or_no_constitutive_exon
CTCACTTTCCACCCATTTTTCCCTCCTCATCTGTCATTCTGTGGGGCCAGGA	4066881	4067074	4066831	4066883	1	GL897023.1	ENSMPUG00000009140.1	3968480	4100694	None	3270	717	181383	No_or_no_constitutive_exon
GAGAGAGTGCATTTGAGCAGGGGGAGGGGCAGAGGGAGAGGGAGAGGGAGCG	6061955	6061960	6062010	6061958	-1	GL897023.1	ENSMPUG00000009556.1	6061311	6069722	None	3270	717	181383	No_or_no_constitutive_exon
TCCTAAACTGGTGATGTCTTTTTTTTTTTCCGCCTGGGTCGAAACAACAGGT	559329	559599	559279	559331	1	GL897025.1	ENSMPUG00000007652.1	517310	582761	FN1	3270	717	181383	No_or_no_constitutive_exon
GTCTCTCTTCTTACTTTTTTTTTTTCCTCCTTTTTCCTTCTGGTGGGCAGAA	4068928	4069061	4068878	4068930	1	GL897025.1	ENSMPUG00000007892.1	3565163	4278158	ERBB4	3270	717	181383	No_or_no_constitutive_exon
ATAATTACTTTGCTTTTTTTCCCCCCTTCAATGTTTCTGGGGATGTACAGAA	1719769	1719944	1719719	1719771	1	GL897024.1	ENSMPUG00000010744.1	1691978	1728456	LRRCC1	3270	717	181383	No_or_no_constitutive_exon
TGTAAGTGCATTTTAATCTGACGAAACTTTTTGTTTTGGGGTGAGTATAGGT	2707762	2707942	2707712	2707764	1	GL897024.1	ENSMPUG00000010903.1	2693661	2743425	CPNE3	3270	717	181383	No_or_no_constitutive_exon
TAAAATGATGTTTCATTTATACTAACAGGTTCTTATTTGGGGTGGCACAGGT	1005078	1005248	1005028	1005080	1	GL897026.1	ENSMPUG00000001473.1	983591	1021755	FHL5	3270	717	181383	No_or_no_constitutive_exon
GTAGGGTTACCAGAAGGTAACCCTACCCCACACCCGCTTCGTTGGGGCAGGG	1544684	1544978	1544634	1544686	1	GL897027.1	ENSMPUG00000002689.1	1529167	1544978	TEAD2	3270	717	181383	No_or_no_constitutive_exon
CCGGCCCCTTAACCCATCCCTTCTCTCCCCTCTTCCTACTAACGGGTCAGGA	1709487	1709514	1709564	1709512	-1	GL897027.1	ENSMPUG00000003043.1	1706344	1723473	PPFIA3	3270	717	181383	No_or_no_constitutive_exon
TGGTGGGTGGACGTACTAATCCTGTGTCTCCCTCTTTTTTGGGACCCGAGGA	1894164	1894263	1894114	1894166	1	GL897027.1	ENSMPUG00000003528.1	1885098	1905078	PLEKHA4	3270	717	181383	No_or_no_constitutive_exon
TGGGCCGGCCTGGGGAATGGGGCCCTGACTGCCTGTCTGTGGGTGGGCAGGG	3000192	3000374	3000424	3000372	-1	GL897027.1	ENSMPUG00000004941.1	2993679	3007938	CCDC9	3270	717	181383	No_or_no_constitutive_exon
GCTAATTGGTCCCCGCATGACATTTGCCTTCTCTCCTTCTGGGAATCCAGTA	3160797	3160894	3160747	3160799	1	GL897027.1	ENSMPUG00000005065.1	3138453	3180279	ZC3H4	3270	717	181383	No_or_no_constitutive_exon
AGCTGAGCGAGTAATGTCTCCCACTTCCCACTCCCTCCCTGGGGAGGCAGGT	3984808	3985046	3984758	3984810	1	GL897027.1	ENSMPUG00000005534.1	3981025	3999335	RSPH6A	3270	717	181383	No_or_no_constitutive_exon
GTCTTGGGCCCCCATTCCTGTGCTCAGCCCTGTCTTTCTTTTGGGGGCAGAA	4034363	4034475	4034525	4034473	-1	GL897027.1	ENSMPUG00000005720.1	4025510	4048680	BHMG1	3270	717	181383	No_or_no_constitutive_exon
GCTGGGCAGGGTCTTACGCCCGAGTCCCCCTCTGTCCTCCACGGGAACAGGT	4357521	4357635	4357471	4357523	1	GL897027.1	ENSMPUG00000005989.1	4355355	4374200	ERCC2	3270	717	181383	No_or_no_constitutive_exon
ATCACCTATAATGAAGTTATCTAGCACCATCCTTCCCCCGTGTGGGGAAGTG	5977711	5977751	5977661	5977713	1	GL897027.1	ENSMPUG00000007164.1	5971410	5977751	None	3270	717	181383	No_or_no_constitutive_exon
TACTGTCTCATTAGGGGCATTTGATCCGACAGGAGAGAGGGAGCTTGGAGGG	3205954	3208681	3205904	3205956	1	GL897029.1	ENSMPUG00000011544.1	3039011	3208681	DHX9	3270	717	181383	No_or_no_constitutive_exon
AAGCAAATGGAAGGCATAATTTAACTACCTTTTTTTCCGGGACTGTGAAGAA	3677736	3677817	3677686	3677738	1	GL897029.1	ENSMPUG00000011732.1	3645002	3683605	SMG7	3270	717	181383	No_or_no_constitutive_exon
GGGCGGGGCATGCGTGTGGCCCAGCCCCCTCTCCCTGTGCACATGGGCAGGT	134960	135157	135207	135155	-1	GL897030.1	ENSMPUG00000008549.1	129892	183400	CAPN5	3270	717	181383	No_or_no_constitutive_exon
CTTGGGTCTTGGCAATGTCCTTGATCCATATGTGGGATGGGGGTGGGCAGGA	3803829	3803950	3804000	3803948	-1	GL897030.1	ENSMPUG00000009778.1	3801632	3814896	ATG16L2	3270	717	181383	No_or_no_constitutive_exon
CACTGGGTCTTCACCACCATGGAGAAGGCTGAGACTCACTTGAAGGGTAGGG	3574659	3574935	3574985	3574933	-1	GL897033.1	ENSMPUG00000016138.1	3574292	3575860	None	3270	717	181383	No_or_no_constitutive_exon
TGTGTGTGTGCTGGGCTCTAGTCTCACCAGCCTCCGATTTGGGTGGGCAGAT	1222138	1222300	1222088	1222140	1	GL897035.1	ENSMPUG00000006403.1	804316	1228865	RERE	3270	717	181383	No_or_no_constitutive_exon
AATCCAACATGACTGGCGTCCTTGTTAGAAGAGGAAATTTGGGCTCGAAGAG	2501352	2501531	2501581	2501529	-1	GL897035.1	ENSMPUG00000023966.1	2501352	2532989	None	3270	717	181383	No_or_no_constitutive_exon
AGAGATAGAAACTGTGACCTCTTCTCTTTTTTTATTTTATGTGGGTAAAGAG	2855158	2857382	2855108	2855160	1	GL897040.1	ENSMPUG00000003973.1	2850103	2857382	NXT2	3270	717	181383	No_or_no_constitutive_exon
CTTATGTACAGATACTTTTTCTCCCTCTCCTCTCCTCTCTGGGAGAGCAGAA	2154103	2154220	2154270	2154218	-1	GL897042.1	ENSMPUG00000000097.1	1873212	2179715	POLA1	3270	717	181383	No_or_no_constitutive_exon
GACAGACAGGCGGTGCACGGAGGAAGAGGGTTTTCAGGGAAAACGAAGAGGT	3811476	3811972	3812022	3811970	-1	GL897043.1	ENSMPUG00000029300.1	3811476	3966469	None	3270	717	181383	No_or_no_constitutive_exon
TCTCTGTATTTAATTGTCCTTGTCCTGCATCCCCGCTGTTTGGGTGACAGGT	4913692	4914326	4914376	4914324	-1	GL897043.1	ENSMPUG00000009600.1	4882937	4915729	TJP2	3270	717	181383	No_or_no_constitutive_exon
CCTGTGAGAGGCTGGGGAGAGCCACATGGAGAGGAGGGACACACACAAAGAC	212119	212217	212069	212121	1	GL897046.1	ENSMPUG00000003289.1	205559	217531	None	3270	717	181383	No_or_no_constitutive_exon
TGAATTCTGGAACTTCTAGCCTCTGAGATTCACTTGTCTTGGGGGGTTAGGT	1395258	1395487	1395537	1395485	-1	GL897046.1	ENSMPUG00000003454.1	1391616	1405676	ZSWIM8	3270	717	181383	No_or_no_constitutive_exon
GCAGGTTGTTATGTAGTCAGTGATGTGACTCTGCTCCTGGGGGGCTGCAGGT	1421953	1422050	1422100	1422048	-1	GL897046.1	ENSMPUG00000003492.1	1419770	1442142	SEC24C	3270	717	181383	No_or_no_constitutive_exon
TTATATGGTTATAATGAAATTCTCTTGTGGTCTTTGTCTTTTGGGAATAGCT	3934523	3934673	3934723	3934671	-1	GL897046.1	ENSMPUG00000004200.1	3926537	3982256	SGPL1	3270	717	181383	No_or_no_constitutive_exon
GTTGTTGCTAACGTACCCTTTTGTGTCTTGTGCGTGGCTCTGCGGGGCAGCT	2308168	2308257	2308307	2308255	-1	GL897047.1	ENSMPUG00000006396.1	2305246	2587267	PDE10A	3270	717	181383	No_or_no_constitutive_exon
GACGGGCAGTCACTTGGACCACGGCTCCAGGGGCGGCCGGCGGGCGGCAGAG	4212083	4212175	4212033	4212085	1	GL897047.1	ENSMPUG00000006603.1	4170660	4213625	None	3270	717	181383	No_or_no_constitutive_exon
CCCGCTTACCGCCAGCGTTGCTGCTCTGTTTCTCTTTGCCGGGAACGAAGAC	5101526	5101594	5101644	5101592	-1	GL897047.1	ENSMPUG00000007000.1	4998244	5130627	WDR27	3270	717	181383	No_or_no_constitutive_exon
CGGCTTTTGTCTTGAAGTGTTTCTCTTTTCTGTTTTTTGGGGAAATACAGCC	466924	467146	467196	467144	-1	GL897048.1	ENSMPUG00000002771.1	455351	482646	CLCC1	3270	717	181383	No_or_no_constitutive_exon
CAAATTCAATTTGTATGCATGGAGTGCAAGGGCCATGGGTAACAGATCAGTC	5589583	5589626	5589676	5589624	-1	GL897048.1	ENSMPUG00000005789.1	5589209	5590186	None	3270	717	181383	No_or_no_constitutive_exon
GGGGCAGGCTGGGCAGAGCCAATGGGTCTCATTCCTGGGGGGGGACTCAGCT	544576	544668	544526	544578	1	GL897050.1	ENSMPUG00000011637.1	543449	552015	RELA	3270	717	181383	No_or_no_constitutive_exon
GGAAGTGACTTTTGCTCGAAGCGGGCACTGACGGGAGCTCTGGGGAACAGGT	979782	979868	979918	979866	-1	GL897050.1	ENSMPUG00000012209.1	959928	985075	CAPN1	3270	717	181383	No_or_no_constitutive_exon
TGATGCCGGTTGTCTCCTTGTCTCTCTCCCTCCCTCCTTGGGCTGGGCAGGT	1431952	1432114	1431902	1431954	1	GL897050.1	ENSMPUG00000012828.1	1393534	1489379	NRXN2	3270	717	181383	No_or_no_constitutive_exon
GCAGCGCAGTCCCCGCCTTGACCCGGTGTCTCCTCCCCACCGTGGGACAGGT	1446666	1446857	1446616	1446668	1	GL897050.1	ENSMPUG00000012828.1	1393534	1489379	NRXN2	3270	717	181383	No_or_no_constitutive_exon
GCTGAGGGATGGGTGCGTGGCACTGCTGACCCTTCGTTTGGGGGCCACAGGG	1739930	1740027	1740077	1740025	-1	GL897050.1	ENSMPUG00000012959.1	1733434	1748581	PLCB3	3270	717	181383	No_or_no_constitutive_exon
GTGAACCGGTCGGTGCTAACGCCCCCCTCTCTGGCTTTGCTGGGGTGCAGGA	1794996	1795169	1795219	1795167	-1	GL897050.1	ENSMPUG00000013297.1	1793310	1808049	STIP1	3270	717	181383	No_or_no_constitutive_exon
GGGGTGACCCGGCCGCGGCGGGGCTGACCCCTCTGTCTCTCGGGCGGCAGTT	1965803	1965998	1966048	1965996	-1	GL897050.1	ENSMPUG00000013314.1	1962148	1972176	OTUB1	3270	717	181383	No_or_no_constitutive_exon
GGCTTTCTAGAAGCAGGGGCTTGGGACCAGCAGCAGGTAGTGGGAAGGAGGT	2964297	2966240	2964247	2964299	1	GL897050.1	ENSMPUG00000030002.1	2873807	2966240	None	3270	717	181383	No_or_no_constitutive_exon
GGGCTGACCTTGCTTTTTGGGCTTCTTCTCCTTCTGTGCCTGGGAACCAGGT	3482359	3482511	3482561	3482509	-1	GL897050.1	ENSMPUG00000014068.1	3478994	3486722	BEST1	3270	717	181383	No_or_no_constitutive_exon
CTCCCTGCTAGCCATACACTGACTGCTTCCTCTTGTCTGTGTGGGCGCAGGT	4053488	4053567	4053617	4053565	-1	GL897050.1	ENSMPUG00000014193.1	4048107	4058935	TKFC	3270	717	181383	No_or_no_constitutive_exon
TGCAGAGGCAGGCCCGATCCAGAGTTTCCCCCACTCTGGTTGGGATGCAGGT	132225	132364	132175	132227	1	GL897053.1	ENSMPUG00000007073.1	115060	146431	MAN2B2	3270	717	181383	No_or_no_constitutive_exon
CAGAGCAGCGAGGGTGCCCTGCCTTCTCTGCCCTTTCCTTGATGGGCCAGAC	375179	375344	375129	375181	1	GL897053.1	ENSMPUG00000007366.1	273620	399151	PPP2R2C	3270	717	181383	No_or_no_constitutive_exon
CAACCGTCCCCAAGGTTGATTGTTTTCTTCCTGTGACTCTCTGGGTGAAGGT	2506496	2506677	2506727	2506675	-1	GL897053.1	ENSMPUG00000008049.1	2481638	2526335	WDR1	3270	717	181383	No_or_no_constitutive_exon
GTGGACTTTAGGAGGAGTTGGAAGGGTAGGTTGGAGTAAATGTGGGGCAGGT	282961	283046	283096	283044	-1	GL897054.1	ENSMPUG00000001968.1	263959	291986	COL11A2	3270	717	181383	No_or_no_constitutive_exon
GTCGGGGTGAGGCACCCCTCACAGTGCGGGGTCTTGTGCCCGGCGGGCAGGT	489600	490529	489550	489602	1	GL897054.1	ENSMPUG00000002431.1	476859	490529	SYNGAP1	3270	717	181383	No_or_no_constitutive_exon
GACTCCTTTGTGCCCCGGTGAGTAGGTGCCGTGAGCCTGGGGGCTGACAGGG	652015	652139	651965	652017	1	GL897054.1	ENSMPUG00000002462.1	633285	683952	None	3270	717	181383	No_or_no_constitutive_exon
TCGGTAAGTGTAAGATGCTGGTCCAACATCACATCACCGGGGAACAGCAGGG	733600	733812	733862	733810	-1	GL897054.1	ENSMPUG00000003061.1	733600	762410	LEMD2	3270	717	181383	No_or_no_constitutive_exon
TGCTAATTGTTAAAAACTCTTTTTTCCCTTCCAATCCGTGGGACTGAAAGCT	2853613	2853787	2853563	2853615	1	GL897054.1	ENSMPUG00000003927.1	2779186	2854796	MAPK14	3270	717	181383	No_or_no_constitutive_exon
ATTATTTTGTTAAATATGCTTAAGGCTAAAAATTATTATTTTGGGAACAGGT	2020728	2020855	2020905	2020853	-1	GL897055.1	ENSMPUG00000001876.1	1605692	2285090	NBEA	3270	717	181383	No_or_no_constitutive_exon
GGGCGGAGCGGCGGGAGGAGGGGACGCCGGGCTCGGCGCCGGGAGGGCAGGC	3158671	3158815	3158865	3158813	-1	GL897057.1	ENSMPUG00000005207.1	3093659	3158993	TMEM181	3270	717	181383	No_or_no_constitutive_exon
GGTCCGTGTCTCGCACTATCCAGTCCAACTTCTTTGATGGGCTGAAGCAGGA	3569405	3569496	3569546	3569494	-1	GL897057.1	ENSMPUG00000005323.1	3539710	3631263	SYNJ2	3270	717	181383	No_or_no_constitutive_exon
TCATCAGTGGGGTGATTATCACAATCATCTCTTCTTTCTTTTGGGAATAGAT	28923	29171	29221	29169	-1	GL897060.1	ENSMPUG00000016232.1	28923	85803	None	3270	717	181383	No_or_no_constitutive_exon
CTCAGCAGTTTGGAAGGGCAAGCTAATCCCTGTTCCTTGCGGGCTAACAGGC	766192	766349	766142	766194	1	GL897060.1	ENSMPUG00000016245.1	698222	798810	SMC1B	3270	717	181383	No_or_no_constitutive_exon
AGGGCATTTTTTTGGTGATTAATGTGTTCTTTTCTTTCTTTTGGGACAAGTT	2027966	2028162	2027916	2027968	1	GL897060.1	ENSMPUG00000016284.1	1849652	2068725	EFCAB6	3270	717	181383	No_or_no_constitutive_exon
GAAAACGCACAACACAGTTAAATCCTATGAATGTAAGGAGTGTGGGAAAGCA	3454	3510	3404	3456	1	GL897062.1	ENSMPUG00000003303.1	890	3510	None	3270	717	181383	No_or_no_constitutive_exon
TCCGAGGCCCAGCCTCCCGTCCTCTGGCAACCTTGCACTTTGTGGGACAGGC	114926	115182	114876	114928	1	GL897062.1	ENSMPUG00000003319.1	108998	118824	TLE6	3270	717	181383	No_or_no_constitutive_exon
CCCCACCCCACCCCCAGCCTGGGTTGTTGAGGAGGGCTTGGGGATTTGAGAA	920824	921050	920774	920826	1	GL897062.1	ENSMPUG00000004751.1	916990	931145	ANKRD24	3270	717	181383	No_or_no_constitutive_exon
CTTGTTTTCTCTCCCTCTGCCCTGCCCATCCCCACTGCCCCGGGCTGAAGTC	2343601	2343689	2343739	2343687	-1	GL897062.1	ENSMPUG00000006527.1	2338486	2390901	MLLT1	3270	717	181383	No_or_no_constitutive_exon
CTACTGAGCAAATGATTTTTTTTTTTTTTTTGCCTTTGTGGGAATCACAGGG	2815426	2815632	2815376	2815428	1	GL897062.1	ENSMPUG00000007088.1	2783486	2831431	ADGRE1	3270	717	181383	No_or_no_constitutive_exon
CCTGATGGTCATGGTGAGGCCTGGCCCCGGGTGTGGGGCGGGGTAGGGAGGC	3756105	3756196	3756246	3756194	-1	GL897062.1	ENSMPUG00000008265.1	3750442	3760437	CAMSAP3	3270	717	181383	No_or_no_constitutive_exon
GCTCCATTAATGCCAAGTATCACTTTGTCCCCCACTCCTCGGGTGCACAGAA	1544849	1545040	1544799	1544851	1	GL897064.1	ENSMPUG00000008895.1	1494285	1554730	ICK	3270	717	181383	No_or_no_constitutive_exon
GTGAATGTGGACTTGTCAGTCTCTGCCATAGGAGCATGGGAGGCAACCAGAC	618613	619531	618563	618615	1	GL897067.1	ENSMPUG00000007040.1	618201	619531	OR2A14	3270	717	181383	No_or_no_constitutive_exon
GACCTCATGGGGTCTCTCTCCTTCTCTGTTCTCCTCTTATATGGGCACAGAT	2218667	2218805	2218855	2218803	-1	GL897070.1	ENSMPUG00000010706.1	2214771	2296253	GRK4	3270	717	181383	No_or_no_constitutive_exon
CCATGCCTACAGTATTTTCCAGCACTTTGACCTGACCTGTTGTGGGACAGGT	3970075	3970177	3970025	3970077	1	GL897070.1	ENSMPUG00000011237.1	3957902	3970177	DGKQ	3270	717	181383	No_or_no_constitutive_exon
CCCGCCCCCGTCTAAGTGTCATCTCTGCTTGGGGGGGTGCGGGGTGGCAGGG	617627	617781	617831	617779	-1	GL897072.1	ENSMPUG00000008214.1	613487	619085	None	3270	717	181383	No_or_no_constitutive_exon
GAAGACTTCTCACCTCGGGCCTCACCCCGCTCTTTCCATCTCGGGGACAGAG	1447902	1448052	1448102	1448050	-1	GL897072.1	ENSMPUG00000008624.1	1440946	1465683	FMNL1	3270	717	181383	No_or_no_constitutive_exon
TGAACACATGGCCATTCCCCAAACGGGACCAGCAGGCTCCCCGGGGGAAGGG	1850356	1852756	1850306	1850358	1	GL897072.1	ENSMPUG00000009136.1	1703541	1852756	EFTUD2	3270	717	181383	No_or_no_constitutive_exon
AGGGTGCTGTCCCAGGCCCCGGGCACTGATTCAGGTTTGTGGGGCCACAGGT	2244371	2244552	2244321	2244373	1	GL897072.1	ENSMPUG00000009443.1	2242127	2252321	SLC4A1	3270	717	181383	No_or_no_constitutive_exon
ACAAGTCCAGCTCTGATAACCTCCATCCTGTTTCCTTTCCGGGGACGCAGGG	3103926	3103987	3103876	3103928	1	GL897072.1	ENSMPUG00000009796.1	3040961	3106943	None	3270	717	181383	No_or_no_constitutive_exon
GGGCATAAGGTCATGAGAAGGCTAATTTCTGCTTGCCTCTGTGTGGGCAGGA	3526243	3526332	3526382	3526330	-1	GL897073.1	ENSMPUG00000009037.1	3517066	3545961	VPS16	3270	717	181383	No_or_no_constitutive_exon
GCCTTCCTCCCTAGCATGGGTCTGACCATCTGGGGGCCGGGGGTGGGCAGGG	3547696	3547935	3547646	3547698	1	GL897073.1	ENSMPUG00000009061.1	3546833	3555710	PCED1A	3270	717	181383	No_or_no_constitutive_exon
CTGGAATATGGCAAGGCTCCAGCCTCTAAGCACAGCCTTTCTGGGGACAGTT	3820086	3820215	3820265	3820213	-1	GL897073.1	ENSMPUG00000009294.1	3809955	3823186	TGM6	3270	717	181383	No_or_no_constitutive_exon
GTCTACACGTCCCATTGAATGCTCCCGTTCTGCTTTTCTCTGGGTGGCAGGC	722545	722681	722731	722679	-1	GL897076.1	ENSMPUG00000001296.1	716386	746195	RNF41	3270	717	181383	No_or_no_constitutive_exon
AGGCTTCTTCTTGCTGCCCTCTCTCACTCATTTCTCCCTTGGGTTGACAGTG	824469	824566	824616	824564	-1	GL897076.1	ENSMPUG00000001366.1	824055	826489	None	3270	717	181383	No_or_no_constitutive_exon
GACTGGAATCTTTATGGAATGTTTCATCCCTCTCTCCTTTGGGTGAGTAGGC	1046870	1047104	1047154	1047102	-1	GL897076.1	ENSMPUG00000001495.1	1040045	1066756	BAZ2A	3270	717	181383	No_or_no_constitutive_exon
AGGGGGAGGGAGAGGGCGCAGCCTGAGGGCAGGATGCCATGGGGGGGCAGGT	3461786	3461999	3462049	3461997	-1	GL897079.1	ENSMPUG00000002280.1	3436381	3533750	FAM184B	3270	717	181383	No_or_no_constitutive_exon
TTCTAATTTTATTTTGTGTCTTGATTTTTGTGGTGGGTGGGACTGAGCAGCC	2720691	2720780	2720641	2720693	1	GL897080.1	ENSMPUG00000004864.1	2710532	2730154	COPS7B	3270	717	181383	No_or_no_constitutive_exon
TTTACTCTCTTTTTTGCACATTCTTTCATCTGTCTGGTTTGGGGACTTAGTC	3844384	3844490	3844334	3844386	1	GL897080.1	ENSMPUG00000005312.1	3836516	3872522	ATG16L1	3270	717	181383	No_or_no_constitutive_exon
GGTATATGTCCCTGGCTTTTATTTTTCTTATATTAACTTGGGCACAAAAGAT	3535514	3535655	3535464	3535516	1	GL897081.1	ENSMPUG00000001532.1	3375273	3573093	ANKRD28	3270	717	181383	No_or_no_constitutive_exon
CTTACTGTTCACACTCTTTTACTTTTGTGCTGCACATGGATAATGGGTAGAT	2617743	2617827	2617693	2617745	1	GL897082.1	ENSMPUG00000005410.1	2510451	2657533	SNAP91	3270	717	181383	No_or_no_constitutive_exon
TTGGAGTTTGGGAGGAAAGGGGCGTGGTTCTTCCTTAACCCGGGGTGCAGTT	3878137	3878243	3878293	3878241	-1	GL897083.1	ENSMPUG00000001981.1	3871635	3923786	SLC9A6	3270	717	181383	No_or_no_constitutive_exon
AACTTTCTAAGGCTGAAGCTTAGTGGTTCCCCTTCTCTCCGGGTTGGCAGGC	2785710	2785758	2785660	2785712	1	GL897084.1	ENSMPUG00000018099.1	2771402	2795816	IL17RA	3270	717	181383	No_or_no_constitutive_exon
TTTATTATTTATTTGTCAGAGAGAGAGAGAGAGAGAGGGAACACAAGCAGGC	3306281	3307791	3307841	3307789	-1	GL897084.1	ENSMPUG00000018115.1	3306281	3578329	MICAL3	3270	717	181383	No_or_no_constitutive_exon
CATATTAGATTCATGATTGTTTTCACTGAGTTGGTCTTCACTGGGGACAGGT	158919	159070	159120	159068	-1	GL897085.1	ENSMPUG00000011362.1	95156	159776	None	3270	717	181383	No_or_no_constitutive_exon
GTGAGCATTCTTTCCTTCCCTTTCCCTCTGGTTATCCTTCTGGGGCGCAGAA	734026	734098	734148	734096	-1	GL897085.1	ENSMPUG00000012245.1	731224	741392	None	3270	717	181383	No_or_no_constitutive_exon
GCCCTCATGATGTGGGGGAGTCTCTCACATGTGCCTCTTCTGGGACACAGGA	857259	857392	857442	857390	-1	GL897085.1	ENSMPUG00000012307.1	828155	867626	ITGAL	3270	717	181383	No_or_no_constitutive_exon
AGAAATGGTCTTCTCACAGAACATAACATCTGTGAAGTCAATGGGCAGAGAA	1385358	1385523	1385573	1385521	-1	GL897088.1	ENSMPUG00000017565.1	1385358	1386256	None	3270	717	181383	No_or_no_constitutive_exon
ACTTTGTTTTTTATTCTGTTCTTTCACTGCCCCTGATTTCTGGGTGAAAGGG	381195	381378	381428	381376	-1	GL897094.1	ENSMPUG00000000604.1	375705	447991	LATS2	3270	717	181383	No_or_no_constitutive_exon
CCAACGGGGTCGTTCCAAAGCGCGGCTCTTCCTAGAGTGGGTGGGGTGAGGG	635759	635958	636008	635956	-1	GL897095.1	ENSMPUG00000013934.1	635158	637330	None	3270	717	181383	No_or_no_constitutive_exon
TTCCCCACATCTCCTGGGCCCAAGGCTAAAGTCTCTTGTTTGGGAAACAGGT	1303161	1303338	1303388	1303336	-1	GL897097.1	ENSMPUG00000006950.1	1301638	1442163	ZFYVE9	3270	717	181383	No_or_no_constitutive_exon
GGATTCCTTTTATACACTGGCTGGTTTTTTCTCTTCTCTTGGGGACTCAGGA	755373	755451	755501	755449	-1	GL897098.1	ENSMPUG00000005721.1	752784	771999	COPZ1	3270	717	181383	No_or_no_constitutive_exon
TGGGTGAGTGGAGGTGGCAGTGGGTGTGATCACCTGGGCTGGGGGCCGAGGG	936570	938010	936520	936572	1	GL897098.1	ENSMPUG00000027094.1	926295	938010	None	3270	717	181383	No_or_no_constitutive_exon
GTTCCCACGTCTGCGCTGACGCTCAGTCCGTCTGTCTGTTGGGTTTGAAGGC	2977874	2978075	2978125	2978073	-1	GL897099.1	ENSMPUG00000012736.1	2965674	3075756	MTR	3270	717	181383	No_or_no_constitutive_exon
GGGGACGGGTTGCTGGCCTCTTCAGCGGCATTTATGTCTTTTGGGGGCAGCT	3117144	3117375	3117425	3117373	-1	GL897099.1	ENSMPUG00000012742.1	3097262	3160604	ACTN2	3270	717	181383	No_or_no_constitutive_exon
CCCTCTTCTCCTCCCCTTGTCCTCATACCCTCTGGCTGCGGGGTGACCAGCC	302329	302402	302452	302400	-1	GL897102.1	ENSMPUG00000016508.1	297596	310823	CPSF4	3270	717	181383	No_or_no_constitutive_exon
AGCGTTCCGGCTGATGGGGGCCACCCGCTCTTTCTTCTGGGGTTGGGTAGGA	1224536	1224640	1224486	1224538	1	GL897102.1	ENSMPUG00000016564.1	1220492	1240516	TECPR1	3270	717	181383	No_or_no_constitutive_exon
ATCAAGCCACTGACTGATCTATTGATTTCTTTGTTTTGATGGGGCTGCAGTG	1661561	1663058	1661511	1661563	1	GL897102.1	ENSMPUG00000016577.1	1622037	1672556	USP42	3270	717	181383	No_or_no_constitutive_exon
ATCATCCTGTAACCAACACAGTCTTCCCTTTCTCCTTCTGTGGGGGTCAGGT	1577979	1578087	1577929	1577981	1	GL897105.1	ENSMPUG00000000883.1	1557603	1587700	None	3270	717	181383	No_or_no_constitutive_exon
CCCCTGTCGGCGACGTGCTCTGTTGTCGCGTTTTTCTCGGTGATGGGCAGGC	1118889	1119210	1118839	1118891	1	GL897107.1	ENSMPUG00000018009.1	1095132	1139346	None	3270	717	181383	No_or_no_constitutive_exon
GGTGGCATTTGAGCTGGGGGGGTGGCGGTGGGGGTTGGGCAATGTTGGAGGG	97363	97387	97437	97385	-1	GL897110.1	ENSMPUG00000001864.1	63843	112729	SHANK3	3270	717	181383	No_or_no_constitutive_exon
CCTCGGGCGTCCCCGCGGCCACCGTGCTGACAGGCAGGCGGGGCCGGCAGGT	299219	299405	299169	299221	1	GL897110.1	ENSMPUG00000002054.1	286133	306118	SBF1	3270	717	181383	No_or_no_constitutive_exon
CAGGATGTGCACACCCACTGCGGACTGTGCTGCCTTGTCTGGGAGTCCAGGA	436761	436870	436711	436763	1	GL897110.1	ENSMPUG00000002263.1	415202	444663	PLXNB2	3270	717	181383	No_or_no_constitutive_exon
TCACTGTTGCTATCCTCTGTTAATTGTATGTTGGGGTATCGGGGGATTAGGT	1162686	1162881	1162931	1162879	-1	GL897115.1	ENSMPUG00000007585.1	1112346	1194403	CNTRL	3270	717	181383	No_or_no_constitutive_exon
CTGCCCCTGCTCCCTCTGAGAGCCGCTGTCATCTGTGTGTGGGAATGTAGGA	427996	428126	428176	428124	-1	GL897117.1	ENSMPUG00000010543.1	410725	689110	EML6	3270	717	181383	No_or_no_constitutive_exon
AAAGAACATGCTCTTACCACATTAACCAGGTCCTCCTCTTTCAAGGGCAGAT	277652	277865	277915	277863	-1	GL897121.1	ENSMPUG00000030718.1	277652	278695	None	3270	717	181383	No_or_no_constitutive_exon
GGCATATGAAAAGAGAAGTTTTAATTTATGTCGTTTTCTTTTGGGACAAGAT	2982	3135	3185	3133	-1	GL897123.1	ENSMPUG00000011707.1	26	46816	None	3270	717	181383	No_or_no_constitutive_exon
TCTTCCCTTTCTTTCTCCTGCCTGTTCCATGTGGGGACTTCGGGGATCAGGA	454575	454707	454757	454705	-1	GL897124.1	ENSMPUG00000005382.1	450288	480238	C1orf198	3270	717	181383	No_or_no_constitutive_exon
GGCTTGGGTGCACAGGACCTTTGCCCATGCCGTGTACCCTGGGGGGGCAGGT	530992	531373	531423	531371	-1	GL897126.1	ENSMPUG00000017689.1	519797	588739	SPTBN4	3270	717	181383	No_or_no_constitutive_exon
ACAGGTCACTCAGCTATCTTTATCTTCTGGCTGGCTGGCTGGCTGGGCAGGT	969047	969236	968997	969049	1	GL897126.1	ENSMPUG00000017716.1	964780	973541	DYRK1B	3270	717	181383	No_or_no_constitutive_exon
GGGGCTTAGTTATTTACTATTTTCTTTTATTTGTGGGGGTGGGGGTTTAGGG	1993636	1993669	1993586	1993638	1	GL897126.1	ENSMPUG00000017845.1	1990726	1994676	PPP1R14A	3270	717	181383	No_or_no_constitutive_exon
GGACCTAGCAGATGAACTTGCTCTTGTTGATGTCATGGGAGACAAAAGAGAA	520947	521092	520897	520949	1	GL897127.1	ENSMPUG00000006581.1	520751	521769	None	3270	717	181383	No_or_no_constitutive_exon
GGGCAAGGCTCGTTTCTCTCACGCAGCGCTCCGGAGGCTGGGACCTGGAGGG	79347	80023	80073	80021	-1	GL897128.1	ENSMPUG00000017877.1	79347	95512	None	3270	717	181383	No_or_no_constitutive_exon
AACGCCCTCTCCCCTGCCTTTCCCCTTTGCCTCCTGCCTCCGCGGGACAGGG	2091047	2091130	2091180	2091128	-1	GL897128.1	ENSMPUG00000017950.1	2071117	2111994	None	3270	717	181383	No_or_no_constitutive_exon
TCGGTAACCTACAGGTCTAGGAATTAGTTTCTAGATGGTTCCGCAGGGAGGG	306178	306417	306467	306415	-1	GL897134.1	ENSMPUG00000026387.1	306178	355788	None	3270	717	181383	No_or_no_constitutive_exon
GGGCCGCCCCAATGAAGGAGCCGGATGCCATCAAGCTGTTTGTGGGGCAGAT	590284	590390	590234	590286	1	GL897134.1	ENSMPUG00000003617.1	589272	605692	CELF3	3270	717	181383	No_or_no_constitutive_exon
TTGGATGGAAGCAATGATAACTCTGTGTTTCTTGATCCTACTGAGGGCAGAA	1832710	1832821	1832871	1832819	-1	GL897134.1	ENSMPUG00000005317.1	1830587	1835062	C1orf54	3270	717	181383	No_or_no_constitutive_exon
ATGGTGATGGGCCATGAGCGGACTCGTTTGGGGACGCGGGGACTGAATAGGA	1106366	1106437	1106487	1106435	-1	GL897135.1	ENSMPUG00000006601.1	1106113	1107265	None	3270	717	181383	No_or_no_constitutive_exon
ACTGAGACACCTCCTTTGTGACTCTGCTGCATTTCTTCTTGGGTACACAGGA	1400342	1400437	1400487	1400435	-1	GL897135.1	ENSMPUG00000006660.1	1400342	1422392	ZNF582	3270	717	181383	No_or_no_constitutive_exon
GGGCAGTTGCCCTGGACGGAAGTTAGGAAGGGGTCGGGCGTGGGAAAGAGGG	1937681	1937816	1937866	1937814	-1	GL897135.1	ENSMPUG00000007330.1	1937681	1986037	None	3270	717	181383	No_or_no_constitutive_exon
TACAATGCTGGAGTTGGTAGATGTGCCCAGGCTTCAAACAGTGGGGCTAGAC	1272203	1272524	1272574	1272522	-1	GL897141.1	ENSMPUG00000014820.1	1272203	1272763	None	3270	717	181383	No_or_no_constitutive_exon
TTGTCTGTTTCAACCTTTTCTCCCGTCTCCACTCCGTTCCGAACGGGAAGCC	1769896	1769976	1769846	1769898	1	GL897141.1	ENSMPUG00000014825.1	1518974	1782680	RASGEF1B	3270	717	181383	No_or_no_constitutive_exon
AGTCTTCCTGTTGAAACATGCTGTGTTCCTTTTCTTTTCTGCGAGGGCAGCC	1051009	1051163	1051213	1051161	-1	GL897144.1	ENSMPUG00000017984.1	1030216	1069830	TOGARAM2	3270	717	181383	No_or_no_constitutive_exon
GGGATCCTCTGCTTGGGGGACAGACACGTCTCACAGACTGGGGGCCGGAGCC	847755	847958	848008	847956	-1	GL897149.1	ENSMPUG00000000263.1	847755	858864	UBE2L6	3270	717	181383	No_or_no_constitutive_exon
CCCGCAGAGCGCGGCGGCGGTGGCGGCGGCGGGCGAAGCAAGTCGGGTAGCT	35564	37566	37616	37564	-1	GL897150.1	ENSMPUG00000000877.1	35564	37802	PCDH17	3270	717	181383	No_or_no_constitutive_exon
CTCGTCTTGTAAGTTCCTGCTTGTCTGTCTCCCTATGTGTGGGGCCACAGAA	466016	466115	465966	466018	1	GL897151.1	ENSMPUG00000005781.1	457905	523538	ANK1	3270	717	181383	No_or_no_constitutive_exon
GCCACGTAGAAGGGTCATCCTTCTGACTTCCCAATGTTCTGGGCGTATAGGG	482825	482904	482775	482827	1	GL897151.1	ENSMPUG00000005781.1	457905	523538	ANK1	3270	717	181383	No_or_no_constitutive_exon
ATTTTTTCCCATCTAAAACCTGTTCTTTGTCAAATATTTTTTATGGGAAGAC	745044	745116	745166	745114	-1	GL897153.1	ENSMPUG00000002802.1	709539	781014	TARBP1	3270	717	181383	No_or_no_constitutive_exon
AGCCTTTAACACTGTTCCCCTTGATGGGGTTATTTGTCCTTGGGTTAAAGGG	1827249	1827388	1827199	1827251	1	GL897156.1	ENSMPUG00000011997.1	1821013	1831777	HNRNPH3	3270	717	181383	No_or_no_constitutive_exon
TCTGCCCAGTGTGTGGACACCCCCAATGACACCACAGGGTGGACACCAAGCC	1052537	1053846	1053896	1053844	-1	GL897163.1	ENSMPUG00000027574.1	1052537	1075578	None	3270	717	181383	No_or_no_constitutive_exon
CGGATGCGGCCAGAGGGGCGGGGCTTGGGTGTGGCCGGAGTGAGGGCGAGGC	1691759	1692089	1692139	1692087	-1	GL897163.1	ENSMPUG00000009801.1	1687407	1696232	FSTL3	3270	717	181383	No_or_no_constitutive_exon
CTCTCCACAGGCTCCTGGCGGTGCTGACGCTGAGGCTTCTGGCTGGGCAGGT	1863208	1863342	1863158	1863210	1	GL897163.1	ENSMPUG00000009984.1	1836798	1869581	SHC2	3270	717	181383	No_or_no_constitutive_exon
TCACACCCTCCTCTGACTTTTTTTTTTTTTTTTTCACCCTACTGGGGCAGTG	620497	620704	620754	620702	-1	GL897165.1	ENSMPUG00000001967.1	620497	740667	None	3270	717	181383	No_or_no_constitutive_exon
CTCCTGCTACGACCTGTCCTTCAACCAGTCCCTACAGGGTCCAGGGGAAGGC	1026725	1028972	1029022	1028970	-1	GL897169.1	ENSMPUG00000026873.1	1026725	1057992	None	3270	717	181383	No_or_no_constitutive_exon
ACATAGCTCGGGGTAGCTGATGACTTTGTTTCTCCCTTGGGGTACGGCAGGC	1782537	1782621	1782671	1782619	-1	GL897169.1	ENSMPUG00000009418.1	1739804	1787701	None	3270	717	181383	No_or_no_constitutive_exon
CTTTTGCTGTTTCTGCGCGTGTCCTCTGTGGGCTGCTGGGGATGGCACAGGC	1112662	1112792	1112842	1112790	-1	GL897171.1	ENSMPUG00000002338.1	1097808	1219723	CHD7	3270	717	181383	No_or_no_constitutive_exon
TCCCACCTCCTCCGTATCCCCCTCACCTCCTCCTCTCGCCACGGGGACAGGG	307478	307687	307428	307480	1	GL897177.1	ENSMPUG00000003552.1	234946	312605	ARHGEF11	3270	717	181383	No_or_no_constitutive_exon
GGAGGGGGAAATGCACACAAAGTATTGTGAGAGGCTGGGGTGGAGGCAAGGG	974687	976147	976197	976145	-1	GL897177.1	ENSMPUG00000026207.1	974687	1014144	None	3270	717	181383	No_or_no_constitutive_exon
CTGTGTCTGAACGGGCATGTCTGTGCGTTTCTTGGTAACCTCGGGAGCAGAC	1129827	1129844	1129894	1129842	-1	GL897178.1	ENSMPUG00000000148.1	1087254	1173113	TLE1	3270	717	181383	No_or_no_constitutive_exon
GAGGGAGAGGGTTGGACTGCTCATATCTTTGTGATCTTTGGGTATGACAGTG	869815	870097	870147	870095	-1	GL897183.1	ENSMPUG00000002103.1	856314	876484	IGSF1	3270	717	181383	No_or_no_constitutive_exon
CCATCTCTCTATCTCTTCTTTACACGTTGCGACCTCCTGGCGGGACGCAGGG	507527	507554	507604	507552	-1	GL897184.1	ENSMPUG00000008628.1	507527	514460	None	3270	717	181383	No_or_no_constitutive_exon
CGCTCTGCACTCAGCTGGCTGGGGTTGAGGAAGAGCTCCGCGGGGCGCAGGG	1526815	1527466	1527516	1527464	-1	GL897185.1	ENSMPUG00000008597.1	1526815	1555449	None	3270	717	181383	No_or_no_constitutive_exon
GGGTATGGGCTCCCAGTCTCACGGGGTGGACAATAAATAAGGGCTAAAAGGG	787409	787535	787359	787411	1	GL897186.1	ENSMPUG00000014592.1	783208	787535	C1QL4	3270	717	181383	No_or_no_constitutive_exon
CGCGTGAGATCCGCGCGGCAACCTCAACAACTTGTTGTCCTGGGCGGCAGGA	817726	817894	817944	817892	-1	GL897186.1	ENSMPUG00000014605.1	815703	819572	None	3270	717	181383	No_or_no_constitutive_exon
CTTTCTTACCTTCTCTCTCTGCCACGCTTCCCTGCTCTGGCTGTGGGAAGTG	942071	942199	942249	942197	-1	GL897189.1	ENSMPUG00000003606.1	936277	960097	FOXN4	3270	717	181383	No_or_no_constitutive_exon
GGGCAGTGTGTGATGCTAACAAACCTGACTTGCGTGTTGTGGGAATGCAGGT	1066280	1066501	1066551	1066499	-1	GL897189.1	ENSMPUG00000003856.1	1064600	1088733	KCTD10	3270	717	181383	No_or_no_constitutive_exon
GTGGCTTGTTACACTCGAATCATGGTGTTTTGTGGTTTGGGCGTGGGTAGGT	718514	718729	718464	718516	1	GL897199.1	ENSMPUG00000016139.1	669148	783130	F8	3270	717	181383	No_or_no_constitutive_exon
CTAGGACCAACACAGCTGAATCTAATCTCTTTTTCCTTTCTTGGGCAAAGGA	752441	752527	752391	752443	1	GL897199.1	ENSMPUG00000016139.1	669148	783130	F8	3270	717	181383	No_or_no_constitutive_exon
CCCGGTAAGTGCCCTGTTTCCTCAGTGACGGGTGGGGTGGGGCGGGGCAGCT	373416	373531	373581	373529	-1	GL897203.1	ENSMPUG00000006150.1	369148	375399	KIFC2	3270	717	181383	No_or_no_constitutive_exon
GGGGCAGTGGGGTGGGGTCCCCCCAGTGACTGTTCCCCTTGGGGACCCAGGT	529586	529711	529761	529709	-1	GL897203.1	ENSMPUG00000006704.1	522817	545870	HSF1	3270	717	181383	No_or_no_constitutive_exon
GCGTGTCCTTCGTGAGCTCAGGGCGTCAGTGCGCATTTGGGGGGGGGCAGGA	611353	611516	611566	611514	-1	GL897203.1	ENSMPUG00000007006.1	572461	616740	MROH1	3270	717	181383	No_or_no_constitutive_exon
CAGCCTGGCCGCCCTGCTCTGAGAGTTCCCTCGGGGCTGGGGACATGCAGGT	700713	700852	700663	700715	1	GL897203.1	ENSMPUG00000007266.1	696779	706284	OPLAH	3270	717	181383	No_or_no_constitutive_exon
GGCGGGGCTGTGGCTGTGGCTGAGTGCTGCTGGCCTCCCGCGCGGGGCAGAT	787103	787270	787053	787105	1	GL897203.1	ENSMPUG00000007329.1	773485	806682	PLEC	3270	717	181383	No_or_no_constitutive_exon
TGGGGTCAGCCACGGCCGACGGGGAGCCTGAGGGTCGACGGGGGGCGCAGTC	791077	791173	791027	791079	1	GL897203.1	ENSMPUG00000007329.1	773485	806682	PLEC	3270	717	181383	No_or_no_constitutive_exon
TTACTGTGAAGTGATGCCCACAGCTAACCTATAGAGGGTGATGAATATAGGC	380367	380469	380317	380369	1	GL897209.1	ENSMPUG00000000618.1	378994	380469	None	3270	717	181383	No_or_no_constitutive_exon
TTAACTTAGGGGCTTTTCTGATGATTTTATTTCACTTTTGGGGAGGGTAGGT	949455	949652	949702	949650	-1	GL897209.1	ENSMPUG00000000631.1	935759	972878	PDZK1	3270	717	181383	No_or_no_constitutive_exon
ATTCCTCTACCTGTGTTCTTTTTCAAACTTGTGCATGGTTATGGGGATAGGT	178207	178334	178384	178332	-1	GL897213.1	ENSMPUG00000005976.1	166630	211063	None	3270	717	181383	No_or_no_constitutive_exon
TATCTGTAAGTGGATGTGCACAGTTGATATCCATGTTGTTTAAGGGTCAGTG	49658	49682	49608	49660	1	GL897229.1	ENSMPUG00000006540.1	1877	189117	None	3270	717	181383	No_or_no_constitutive_exon
TTTTGGTGGGAATGGCAACTTTGGTCATGGAGGGAAGTTCAGTGGGTAAGGT	766608	766694	766744	766692	-1	GL897241.1	ENSMPUG00000008269.1	766431	767357	None	3270	717	181383	No_or_no_constitutive_exon
TCGGTTGCAACGGGCCCGGCCCGGGATTCCCCGCTGAGGTCGTTGGGGAGGG	116631	116713	116763	116711	-1	GL897246.1	ENSMPUG00000007148.1	110524	120721	CHRNB2	3270	717	181383	No_or_no_constitutive_exon
CCCCGCACAGACTCCCTCTTAGCCTGCGCTTGCTTCTACCCGTGGGGCAGGA	432752	432833	432702	432754	1	GL897246.1	ENSMPUG00000007880.1	385023	459084	NUP210L	3270	717	181383	No_or_no_constitutive_exon
CGACCCTCCTCCTTTCGGTCCGTCCCCACACCCCGCTGCTGGGGGCGCAGAG	499894	500064	499844	499896	1	GL897246.1	ENSMPUG00000008118.1	496974	512179	DENND4B	3270	717	181383	No_or_no_constitutive_exon
CTTTCTTGATTTTACTTATTTCAGAGAGAGAGAGAGAGGCAAAGGGAAAGGA	723270	724724	723220	723272	1	GL897246.1	ENSMPUG00000008267.1	703907	724724	ILF2	3270	717	181383	No_or_no_constitutive_exon
GATGCCCTAAGCTGGGTCCCCAACTTGCTTCCCTGCTGGGGACGGGGTAGGT	739863	740016	740066	740014	-1	GL897246.1	ENSMPUG00000008315.1	738691	742490	S100A1	3270	717	181383	No_or_no_constitutive_exon
CGGAAGCGCCGAGCCCGCGTCCACAAGCACCCGGGCCCCGGGCAGCGGAGGG	417329	417524	417574	417522	-1	GL897260.1	ENSMPUG00000011545.1	417329	583108	None	3270	717	181383	No_or_no_constitutive_exon
AAACACTTTGGAGAAGATGTAGAGCTAATGTCTGTGTTTTCACGGGGCAGAG	615432	615550	615600	615548	-1	GL897268.1	ENSMPUG00000006668.1	601275	616256	None	3270	717	181383	No_or_no_constitutive_exon
CTACCGGAGCTTCACGCCGCCTCTCCGCTCTCGTTTGCCGGGGGCTGCAGGG	302356	302421	302471	302419	-1	GL897267.1	ENSMPUG00000009059.1	296017	303947	IRAK1	3270	717	181383	No_or_no_constitutive_exon
TGCCCAGTCCCCCATTCACCTTGTAACCTGGCCTTCTCCTGGGTTGGCAGGT	451415	451543	451365	451417	1	GL897267.1	ENSMPUG00000009214.1	438586	465445	TKTL1	3270	717	181383	No_or_no_constitutive_exon
GGTTGGAAAGCCCTGACCCTGCCCTCACCGTCTGCTCCTCCTGGGGACAGGT	501496	501659	501446	501498	1	GL897267.1	ENSMPUG00000009293.1	493474	519440	None	3270	717	181383	No_or_no_constitutive_exon
GGGGCCAGGGGGGCCCAAAGAGCCTGGCTCAGACGCTGTGAGGGCGGCAGGT	265138	265291	265341	265289	-1	GL897270.1	ENSMPUG00000015148.1	263880	321313	PNPLA7	3270	717	181383	No_or_no_constitutive_exon
GGGCTGGGCTGTCAGAGCAGTGCCCTGATGGGGTGTCTGGCGGGGCACAGAA	50869	51070	51120	51068	-1	GL897273.1	ENSMPUG00000010030.1	40609	56797	None	3270	717	181383	No_or_no_constitutive_exon
GGGCATATGCCTATGACGGGAAGGTCCGGGGCCAGGCCAAGACTGGGCAGAA	212063	212124	212013	212065	1	GL897273.1	ENSMPUG00000010312.1	176236	231977	None	3270	717	181383	No_or_no_constitutive_exon
ACCCAGGACGACCTTAGTTGGACTCTGAGTGTGATGGCCGCTGGGGATAGGA	212549	212628	212499	212551	1	GL897273.1	ENSMPUG00000010312.1	176236	231977	None	3270	717	181383	No_or_no_constitutive_exon
AGTTACCATCACTTAGTGTCCTTCCTGACGCCGTCCCGCTGGGGGTTTAGGT	540710	540737	540660	540712	1	GL897273.1	ENSMPUG00000011150.1	539010	540737	C6orf47	3270	717	181383	No_or_no_constitutive_exon
TCATTTCAGCCTAATACATTTTCCTTTTGTGCTTTGGCCCCGGGGAACAGCA	550198	550396	550148	550200	1	GL897273.1	ENSMPUG00000011178.1	546025	556080	None	3270	717	181383	No_or_no_constitutive_exon
TCCTAGAGAGTCACTAATGCATTCCCTGCACCCCCTCCCCTGGGAAGCAGCA	31554	31674	31504	31556	1	GL897275.1	ENSMPUG00000008346.1	25566	32165	RIC8A	3270	717	181383	No_or_no_constitutive_exon
CGACGGAGGGAGGCAGGCTGGGGTGCGGGGGAGGGGGGAGCTGGAGGGAGGG	218841	218910	218960	218908	-1	GL897275.1	ENSMPUG00000008625.1	218841	229095	ANO9	3270	717	181383	No_or_no_constitutive_exon
GGTCAGCAGCTGGAGAAGACCCTGCGCACCTATGCACTCTCCGGGAGCAGGA	338662	338818	338868	338816	-1	GL897275.1	ENSMPUG00000008783.1	313417	341464	LMNTD2	3270	717	181383	No_or_no_constitutive_exon
TCTCATCTCCCCTCTGTCTTCTGCCTCTTCTACTTGGCCATGGGGACCAGCT	145881	145977	146027	145975	-1	GL897276.1	ENSMPUG00000005495.1	142070	150821	ILK	3270	717	181383	No_or_no_constitutive_exon
CCAGAGCCTAAGCCCTTTCTCTTGTTCTTCTCCTGGGCTGGGCCGAGCAGGT	246851	246909	246959	246907	-1	GL897276.1	ENSMPUG00000005555.1	175109	247986	DNHD1	3270	717	181383	No_or_no_constitutive_exon
GGGAGGGGGGGTTGCTGCTCTGACGCTGGGCTCCTTGCTTGTGGGTGCAGGG	150931	150981	151031	150979	-1	GL897280.1	ENSMPUG00000009723.1	149366	226085	IQSEC2	3270	717	181383	No_or_no_constitutive_exon
AGGGTGTCGCAGCGCGGACTGCCCCAGCCCACCCTCTCTGGTGGGCACAGCC	389896	390000	390050	389998	-1	GL897284.1	ENSMPUG00000014355.1	384736	395320	DVL1	3270	717	181383	No_or_no_constitutive_exon
ATTCTTAAGTTAACTCCTCATTATATTTGTGTCTGTTTTGTGGGAGCCAGGT	440050	440215	440265	440213	-1	GL897286.1	ENSMPUG00000008535.1	437335	463596	None	3270	717	181383	No_or_no_constitutive_exon
TCACGTATGTGGTTGCCATGGTAACCCTCCATCCCCCTTGGGTGGAGCAGCC	299693	299962	299643	299695	1	GL897291.1	ENSMPUG00000008464.1	287641	301656	TRPV6	3270	717	181383	No_or_no_constitutive_exon
GAGGCTGGGGTCTGAGTGTAGACCACTCTTGGGGTCTCTTTGGGGGTCAGCT	478446	478560	478396	478448	1	GL897292.1	ENSMPUG00000018125.1	454250	495037	TEP1	3270	717	181383	No_or_no_constitutive_exon
ATGAGGATGAAGGTGAAGAAGATGAAGATGATGAGGGGGAGGAAGGAAAGGA	375212	376133	375162	375214	1	GL897308.1	ENSMPUG00000000066.1	374542	376133	None	3270	717	181383	No_or_no_constitutive_exon
TAAAATGGTTAAAATGGTACATTTTATGTTGCATATACTGGGGAAATCAGGA	216651	216839	216889	216837	-1	GL897309.1	ENSMPUG00000029671.1	216651	221869	None	3270	717	181383	No_or_no_constitutive_exon
CTGCGCTTGCTGTGCCGGCCGCTCGGCGTCGGGGTGTCGGGAGACACTAGGG	292529	293391	292479	292531	1	GL897313.1	ENSMPUG00000010986.1	251602	293391	None	3270	717	181383	No_or_no_constitutive_exon
GTGTGTGCCAAGCTGACTAACTTCCCCGGGGGTGGCCGGGGAGGGTGCAGGG	159538	159814	159864	159812	-1	GL897335.1	ENSMPUG00000010904.1	158659	164384	None	3270	717	181383	No_or_no_constitutive_exon
GTGGGGACAAGCCATGCTCCGGGGCACTGATCAGCTTTCTGGGGCCGCAGGC	166182	166329	166379	166327	-1	GL897343.1	ENSMPUG00000009740.1	124226	177542	KNDC1	3270	717	181383	No_or_no_constitutive_exon
TGGCCCGGAGTGACCTGGTTCTCCTTTTCGTTCCTGCCCACCTGGGGAAGAC	143238	143268	143318	143266	-1	GL897343.1	ENSMPUG00000009740.1	124226	177542	KNDC1	3270	717	181383	No_or_no_constitutive_exon
GGTCAAAGGTCAGGGGTTATGATCAGTGAGGGTTCCCTCTTGGTGGGCAGGA	285108	285328	285378	285326	-1	GL897361.1	ENSMPUG00000014546.1	280247	286675	None	3270	717	181383	No_or_no_constitutive_exon
GCCGGCTCCCTGAGGCGTCCGTCCCCTCTGTCCTGCCTGCGGGGCCGCAGCT	148891	149046	149096	149044	-1	GL897365.1	ENSMPUG00000008169.1	138397	163795	PACS2	3270	717	181383	No_or_no_constitutive_exon
CTGAGAGTACACTGAGTGGGGCCCTGAGCTCTTGGCCCCTATGGGGCCAGAG	251454	251758	251404	251456	1	GL897369.1	ENSMPUG00000031666.1	182306	251758	None	3270	717	181383	No_or_no_constitutive_exon
GTCCCTCTACTTGTGTTCTTTCTCAAACTTGTGCATGGTTATGGGGATAGGT	144020	144147	144197	144145	-1	GL897401.1	ENSMPUG00000012766.1	126165	181042	None	3270	717	181383	No_or_no_constitutive_exon
AGCCGGCCCAGACCTTGTCTCAGGCTCCCTTCTGCTTTTGTGGGTGATAGTG	39562	39689	39739	39687	-1	GL897437.1	ENSMPUG00000011409.1	34811	41133	None	3270	717	181383	No_or_no_constitutive_exon
CTCCAATTAACCACCTATCCATTTTTTTTTTCCCTTTTTGGGAATTACAGGA	76105	76266	76316	76264	-1	GL897452.1	ENSMPUG00000002451.1	59265	83040	None	3270	717	181383	No_or_no_constitutive_exon
TCATGAGTGGTGATGGCTTCTGTGTGTGCCCTGCTGTTGTGGGAGGGAAGGA	7074	10214	7024	7076	1	GL897731.1	ENSMPUG00000006041.1	4154	10214	None	3270	717	181383	No_or_no_constitutive_exon
GCTCACTCACAACCTGCTCCAACCTTTCTCTCTTCTTGGTCTGGGAATAGGA	4719	4842	4669	4721	1	AEYP01109128.1	ENSMPUG00000014614.1	1932	14412	None	3270	717	181383	No_or_no_constitutive_exon
GGGCAGGCCAGGGAAGAAGGCCACAGGGAGCTCGTGTTCTGCGGGGACAGCG	207	538	588	536	-1	AEYP01111760.1	ENSMPUG00000009435.1	207	1956	None	3270	717	181383	No_or_no_constitutive_exon
