# Supplementary material for: Widespread Separation of the Polypyrimidine Tract From 3′ AG by G Tracts in Association With Alternative Exons in Metazoa and Plants
Source: Front Genet. 2019 Jan 14;9:741. doi: 10.3389/fgene.2018.00741 (PMC6339879; doi:10.3389/fgene.2018.00741)
Supplement: DATA FILE S2 — Sequences of REPAG 3′ SS from each species of metazoa, plants and protists. [file Data_Sheet_2.zip › Supplementary data 2/Protists_Release38_eimeria_tenella.txt]

REPA_GGG_Sequence	Exon_Start	Exon_End	Pos_-50	Pos_+2	Strand	Chromosome	GeneID	Gene_Start	Gene_End	Gene_Name	Number_of_REPAs	Number_of_REPAs_has_GGG	Number_of_Intron(Intra_genic_Region)	Upstream_Constitutive_Exon
GTGACGCGACAAAGGAAATGGTGTTGAATTATGTCGGGTTGAAACTTGAGAA	15018	15268	15318	15266	-1	1	e1012e08.tmp0031	14541	16895	None	80	24	712	No_constitutive_exon_found_in_species
CAAACAATTACGTATTTGGGTAATACCATTTCTGCTGCGGGGATCAAAAGAT	123605	123910	123960	123908	-1	1	e1012e08.tmp0291	123605	124740	None	80	24	712	No_constitutive_exon_found_in_species
GGGTTTAGGGTTTAGGGTTTAGGGTTTAGGGTTTGGGGTTACGGGAGCAGGG	190448	190537	190398	190450	1	1	e1049d02.tmp1	190373	191974	None	80	24	712	No_constitutive_exon_found_in_species
GGGTTTAGGGTTTAGGGTTTAGGGTTTAGGGTTTGGGGTTACGGGAGCAGGG	190598	190687	190548	190600	1	1	e1049d02.tmp1	190373	191974	None	80	24	712	No_constitutive_exon_found_in_species
GGGTTTAGGGTTTAGGGTTTAGGGTTTAGGGTTTGGGGTTACGGGAGCAGGG	190748	190837	190698	190750	1	1	e1049d02.tmp1	190373	191974	None	80	24	712	No_constitutive_exon_found_in_species
GGGTTTAGGGTTTAGGGTTTAGGGTTTAGGGTTTGGGGTTACGGGAGCAGGG	190898	190987	190848	190900	1	1	e1049d02.tmp1	190373	191974	None	80	24	712	No_constitutive_exon_found_in_species
GGGTTTAGGGTTTAGGGTTTAGGGTTTAGGGTTTGGGGTTACGGGAGCAGGG	191048	191273	190998	191050	1	1	e1049d02.tmp1	190373	191974	None	80	24	712	No_constitutive_exon_found_in_species
GCGGGGATTTCAGAAAAAGGGTCAGGGAATCGAAAGGAGGGGTTTAAAAGGG	339805	340041	340091	340039	-1	1	e1016f02.tmp0001	338542	343408	None	80	24	712	No_constitutive_exon_found_in_species
AGAAGCAGGTCTTTCCAGCTGTCCCTTTCCCCTTGGAGTGTGGGGTGCAGCA	365447	365595	365645	365593	-1	1	e1087e11.tmp1	363890	366140	None	80	24	712	No_constitutive_exon_found_in_species
TTGTTCAGCTGCTGCTGTGTCGGGCTTTGCTGCTGTGCGGGCGGCTGGAGCG	372271	372452	372221	372273	1	1	e1102d03.tmp1	371885	373603	None	80	24	712	No_constitutive_exon_found_in_species
TGTGGCCAAAGGGGCCCAGGCGTGGGCTCCCTTGCCACTTGGGTGTACAGAC	372881	373603	372831	372883	1	1	e1102d03.tmp1	371885	373603	None	80	24	712	No_constitutive_exon_found_in_species
GGGTTTAGGGTTTAGGGTTTAGGGTTTAGGGTTTGGGGTTTGGAGAGCAGGC	429074	429159	429209	429157	-1	1	eimer2431f01.tmp0080	428445	429328	None	80	24	712	No_constitutive_exon_found_in_species
GGGCTTAGGGTCTAGGGTTTAGGGTTTAGGGTTTAGGGTTTGGGATGCAGGG	445519	445627	445469	445521	1	1	e1084c12.tmp1	441607	446218	None	80	24	712	No_constitutive_exon_found_in_species
TTTAGGGTTTAGGGTTTAGGGTTTAGGGTTTAGGGTTTGTGGGGATGCAGAG	684913	684992	684863	684915	1	1	e2017b09.tmp0001	681412	689554	None	80	24	712	No_constitutive_exon_found_in_species
GGGTTTAGGGTTTAGGGTTTAGGGTTTAGGGTTTGTGGGCGGGTGTGCAGGC	695823	695915	695965	695913	-1	1	e2017b09.tmp0011	691287	700308	None	80	24	712	No_constitutive_exon_found_in_species
TACATAGGTCCGAAGTGTAGCACTACCTCACATCGGTGTGGGTGCTGAAGGA	738836	738951	738786	738838	1	1	e2017b09.tmp0131	738038	738951	None	80	24	712	No_constitutive_exon_found_in_species
CCTAAACCCTAAACCCTAATTTGTTGTTTGCGTCCAGGGTGGTGGCGCAGCA	857211	857541	857591	857539	-1	1	e1007e04.tmp1	854496	860743	None	80	24	712	No_constitutive_exon_found_in_species
ATGTGGGTAAGGGGGTGAGTGCTGCTGCTGTAGTGCTCTGTGGGGTGGAGGG	1051933	1052096	1052146	1052094	-1	1	contig5194.tmp0001	1051661	1053284	None	80	24	712	No_constitutive_exon_found_in_species
AGGGTTTAGGGTTTAGGGTTTAGGGTTTAGGGTTTCCGGTGGGTGCGCAGCT	1078269	1078528	1078578	1078526	-1	1	stchr1_040106_646631	1072946	1081832	None	80	24	712	No_constitutive_exon_found_in_species
TTCTGCCAGCCTGCAGTATTTTTTTTTGCTTTTACTTCGTGGGCGCTGAGAC	1146647	1146770	1146820	1146768	-1	1	e1004f01.tmp0011	1145547	1151029	None	80	24	712	No_constitutive_exon_found_in_species
AGAAGAGCTGGCAATAAACCTTCAAGAATGTGTTAGCTTGCAATGGGTAGGT	1161357	1161501	1161551	1161499	-1	1	e1004f01.tmp0051	1161357	1164661	None	80	24	712	No_constitutive_exon_found_in_species
GCTTCTCACTACACTCTTTGATGCTCACAACCTGATTGGGCGAGATGCAGTG	1208549	1208665	1208715	1208663	-1	1	e1004f01.tmp0131	1206291	1210239	None	80	24	712	No_constitutive_exon_found_in_species
AAAACATTGGGCCGTTGACACGCCTCTCATTGGCTTGCTGGGATGCGCAGTA	1238827	1239000	1239050	1238998	-1	1	e1116g03.tmp0011	1238501	1239551	None	80	24	712	No_constitutive_exon_found_in_species
TGTAGTGTTCCATCACTTTGTCGCATCAAGCCTTAAGTGGGCGTTAAAAGAG	1296983	1297267	1297317	1297265	-1	1	e1116g03.tmp0151	1296983	1298650	None	80	24	712	No_constitutive_exon_found_in_species
