# Supplementary material for: Widespread Separation of the Polypyrimidine Tract From 3′ AG by G Tracts in Association With Alternative Exons in Metazoa and Plants
Source: Front Genet. 2019 Jan 14;9:741. doi: 10.3389/fgene.2018.00741 (PMC6339879; doi:10.3389/fgene.2018.00741)
Supplement: DATA FILE S2 — Sequences of REPAG 3′ SS from each species of metazoa, plants and protists. [file Data_Sheet_2.zip › Supplementary data 2/Protists_Release38_theileria_parva.txt]

REPA_GGG_Sequence	Exon_Start	Exon_End	Pos_-50	Pos_+2	Strand	Chromosome	GeneID	Gene_Start	Gene_End	Gene_Name	Number_of_REPAs	Number_of_REPAs_has_GGG	Number_of_Intron(Intra_genic_Region)	Upstream_Constitutive_Exon
AAAATGTATTATATACTATAAAATGTATTATTGGTAATGAATGGGTATAGAG	235276	235348	235398	235346	-1	1	TP01_0116	235276	235516	None	828	42	10411	No_constitutive_exon_found_in_species
ATGAACAATTTTAACTATTGGTTATACTATGAAATTATGAATGGGTATAGAA	246404	247034	246354	246406	1	1	TP01_0122	245703	248016	None	828	42	10411	No_constitutive_exon_found_in_species
CCACACACTATTTACTACTATTTATGTAGTTAGTATTAATAGTGGGATAGGA	965572	965707	965522	965574	1	1	TP01_0468	964584	966671	None	828	42	10411	No_constitutive_exon_found_in_species
TATTATAGATTATTATTATTAAATAAAAATTAAATAATATATTTGGGAAGAT	1317724	1319474	1317674	1317726	1	1	TP01_0631	1317529	1319474	None	828	42	10411	No_constitutive_exon_found_in_species
ATTGTTAATTTTGATGAATTTAGTTAATATTTGTGTAACAATGGGATTAGGG	1442033	1442203	1441983	1442035	1	1	TP01_0686	1439793	1443595	None	828	42	10411	No_constitutive_exon_found_in_species
TAATAATGTATATAATAGTATAATAATAGTATAATAATGATGATGGGTAGAT	1449198	1450638	1449148	1449200	1	1	TP01_0688	1449006	1451534	None	828	42	10411	No_constitutive_exon_found_in_species
ATCTTAGCAGATGATATGGGTTAGTGTTTAAAACTAAACGGGAACTATAGGT	1690835	1691098	1690785	1690837	1	1	TP01_0805	1690088	1693154	None	828	42	10411	No_constitutive_exon_found_in_species
TAACAATTTTAACCAATAAACTAAAAACAACTCTGTAATATAATGGGTAGAC	1982451	1982624	1982674	1982622	-1	1	TP01_0958	1982263	1984579	None	828	42	10411	No_constitutive_exon_found_in_species
TTAAACATATTCGTAACAAGGTAGTTTAACGCCACATTATGGGAGTTTAGAT	2261820	2261939	2261770	2261822	1	1	TP01_1101	2261317	2262667	None	828	42	10411	No_constitutive_exon_found_in_species
AGTCCTGGTACTCAGGCTTTTAGTTCTGATGAGTACTTTGGGAAACCCAGGC	2265529	2265561	2265611	2265559	-1	1	TP01_1104	2265529	2266964	None	828	42	10411	No_constitutive_exon_found_in_species
TTTTAAAAGCTAAAACAAAAAATATAACTTAACATAGGAACCGTGGGAAGAA	2315016	2315107	2315157	2315105	-1	1	TP01_1125	2313200	2316317	None	828	42	10411	No_constitutive_exon_found_in_species
TATTATTATATTCAGGAAAATTTGTATTGACATTGTATCAAAGGGATCAGTG	632969	633015	632919	632971	1	2	TP02_0315	631116	633015	None	828	42	10411	No_constitutive_exon_found_in_species
GTTAGTTAGTATAGTTAGTTATTGGTAAGAATTGGGTTGATAATGGGTAGCC	821641	821788	821591	821643	1	2	TP02_0411	820745	821788	None	828	42	10411	No_constitutive_exon_found_in_species
TTTTATACACATCATATCATTATTACTAAGGTGTATATACAATTGGGTAGAA	912582	912639	912532	912584	1	2	TP02_0459	912008	912639	None	828	42	10411	No_constitutive_exon_found_in_species
GTGTAATTCCATTTAACTATAAAGTGTTAACATGATAAATTTAGGGCAAGTG	936944	937028	936894	936946	1	2	TP02_0469	936656	938480	None	828	42	10411	No_constitutive_exon_found_in_species
TATATATTAAATTGTTTAGGTGATGAACAATTTGGGTTTGAATGAGGGAGAT	1067510	1067610	1067460	1067512	1	2	TP02_0530	1066910	1068178	None	828	42	10411	No_constitutive_exon_found_in_species
ATCACACAGTTTTACTCACACAACATTAATAGTATGAATATTGGGGATAGTA	1152043	1152269	1152319	1152267	-1	2	TP02_0572	1152043	1154801	None	828	42	10411	No_constitutive_exon_found_in_species
ATGGTGTACACCGTTATAGATATATGTCTAGTATGAATAAATGGGTGAAGAC	1530267	1531368	1531418	1531366	-1	2	TP02_0762	1527623	1532514	None	828	42	10411	No_constitutive_exon_found_in_species
AATTAGTATATTATGTTTAGGTATTATGGATAGGTTAGATGATGGGTCAGGG	1774927	1775651	1774877	1774929	1	2	TP02_0875	1773181	1775651	None	828	42	10411	No_constitutive_exon_found_in_species
TTTGGAGGTAACTTAAGACATGTGCAGTTGTTGTAGGAGTGGGATGTGAGTC	817186	817271	817136	817188	1	AAGK01000004	TP04_0416	815426	818648	None	828	42	10411	No_constitutive_exon_found_in_species
TTACTATACGTTCTATTTTCCTGAGGCATTTAGTATAAATGGGAATTTAGGA	893561	893681	893511	893563	1	AAGK01000004	TP04_0448	891193	894118	None	828	42	10411	No_constitutive_exon_found_in_species
ACATTTACCATATAAATTGTTATATTATGTTAAACTTAAAATTATGGGAGTG	1479950	1480146	1479900	1479952	1	AAGK01000004	TP04_0757	1479772	1480959	None	828	42	10411	No_constitutive_exon_found_in_species
ATACTCTTGAATGTCCTAAAAGTATGTTAATACTATTTTCATATGGGTAGGC	1607423	1607475	1607373	1607425	1	AAGK01000004	TP04_0816	1606640	1607858	None	828	42	10411	No_constitutive_exon_found_in_species
ATAATAAATTGTTATAATTATGTGAATAATGTATTGGATGATGGGATTAGGG	29900	30046	30096	30044	-1	AAGK01000005	TP03_0012	28380	30468	None	828	42	10411	No_constitutive_exon_found_in_species
TTAATTATTTAATTATTATTATACTAATTAATTATTATATTGAGGGATAGGC	28380	28723	28773	28721	-1	AAGK01000005	TP03_0012	28380	30468	None	828	42	10411	No_constitutive_exon_found_in_species
TATTATACTATTATACTATTTATACTTTATTTGATTAATTATGGGATTAGTT	36667	36772	36822	36770	-1	AAGK01000005	TP03_0015	36125	38042	None	828	42	10411	No_constitutive_exon_found_in_species
TTACCCTGTTTACACTATATAAATATAATATTGTGTTAAAAATGGGTTAGGA	93812	93928	93762	93814	1	AAGK01000005	TP03_0048	90982	97519	None	828	42	10411	No_constitutive_exon_found_in_species
TCTCCAATTTACTCACAATTCCTATGTAAATAGTGTGAATAATGGGTTAGGT	183839	183912	183789	183841	1	AAGK01000005	TP03_0094	183108	184514	None	828	42	10411	No_constitutive_exon_found_in_species
TAAATAGTTAATTTTATTGTTAGGAGTTAACAGATTGAGAAATGGGTTAGGG	201599	201837	201549	201601	1	AAGK01000005	TP03_0106	201231	202432	None	828	42	10411	No_constitutive_exon_found_in_species
TACTATTAGTTACTACTATACGTGGAGTATGTGGGTTATAATGGGATTAGGG	640489	640601	640651	640599	-1	AAGK01000005	TP03_0309	640213	641787	None	828	42	10411	No_constitutive_exon_found_in_species
ATAGCCAAAGTTCTTCACCAGGTAAAACAAATAAATAACAATTGGGGTAGAT	732953	733031	732903	732955	1	AAGK01000005	TP03_0356	732598	733031	None	828	42	10411	No_constitutive_exon_found_in_species
GTCTTTCCAGGTACACAAACTAATTTCAAACTGTTTCAATAATGGGTTAGGA	738476	738578	738628	738576	-1	AAGK01000005	TP03_0359	737593	739443	None	828	42	10411	No_constitutive_exon_found_in_species
TCAGATATATATTAACCTAAACCGATAGCGTGGTTATATCGTGGGATTAGGA	767399	767594	767644	767592	-1	AAGK01000005	TP03_0374	766785	768870	None	828	42	10411	No_constitutive_exon_found_in_species
TTCATCATATTAAATATACAACTTCATAAATTCTGTTAATAATGGGTTAGGC	961030	962250	962300	962248	-1	AAGK01000005	TP03_0465	961030	963565	None	828	42	10411	No_constitutive_exon_found_in_species
TAGTATACAGTTGTAGTAAATTGTATTAATATTTGCGTAGGATTTGGGAGTT	979834	979915	979784	979836	1	AAGK01000005	TP03_0470	977321	981043	None	828	42	10411	No_constitutive_exon_found_in_species
TTATATACTAATTAGGTAAATACATGGAAAATGTGTTAACAATGGGACAGAG	1047534	1047706	1047484	1047536	1	AAGK01000005	TP03_0491	1044427	1047706	None	828	42	10411	No_constitutive_exon_found_in_species
AGTTGATGTTAACGTATGTATGTGTAATGTTTGATACGTATTGGGGTAAGGT	1163715	1163934	1163665	1163717	1	AAGK01000005	TP03_0545	1161623	1164064	None	828	42	10411	No_constitutive_exon_found_in_species
ATTTCTGTACATTTGCATTTCTTTTACATAGAGTACTAATAATGGGTTAGAA	1280271	1280452	1280221	1280273	1	AAGK01000005	TP03_0594	1279720	1281219	None	828	42	10411	No_constitutive_exon_found_in_species
CTATACAAAACTACTGTATTGATATTTATCTGTAGTATAAATGGGTATAGGA	41258	41405	41208	41260	1	AAGK01000006	TP03_0640	40352	42371	None	828	42	10411	No_constitutive_exon_found_in_species
TGCAGCTTTAATACACAGTAATATAATATATATCACGTACATGGGTATAGTA	103508	103522	103572	103520	-1	AAGK01000006	TP03_0665	103508	104234	None	828	42	10411	No_constitutive_exon_found_in_species
GCTAGAATAATCTCAGAAGCTTCTGGGAATCATTAATGGGGAAGAAGAAGGA	186060	186218	186268	186216	-1	AAGK01000006	TP03_0703	185223	187639	None	828	42	10411	No_constitutive_exon_found_in_species
ATCACTTAGTTAATTACTTAGTGTCTATAATGACCCCTTACGGGGTATAGGA	412284	412504	412554	412502	-1	AAGK01000006	TP03_0823	410497	413583	None	828	42	10411	No_constitutive_exon_found_in_species
