# Supplementary material for: Widespread Separation of the Polypyrimidine Tract From 3′ AG by G Tracts in Association With Alternative Exons in Metazoa and Plants
Source: Front Genet. 2019 Jan 14;9:741. doi: 10.3389/fgene.2018.00741 (PMC6339879; doi:10.3389/fgene.2018.00741)
Supplement: DATA FILE S2 — Sequences of REPAG 3′ SS from each species of metazoa, plants and protists. [file Data_Sheet_2.zip › Supplementary data 2/Protists_Release38_entamoeba_dispar_saw760.txt]

REPA_GGG_Sequence	Exon_Start	Exon_End	Pos_-50	Pos_+2	Strand	Chromosome	GeneID	Gene_Start	Gene_End	Gene_Name	Number_of_REPAs	Number_of_REPAs_has_GGG	Number_of_Intron(Intra_genic_Region)	Upstream_Constitutive_Exon
TTTTTTTAGAGATAGAATAAAAAAAGATAAATTAATTAATATGGGAATAGAA	29554	29713	29504	29556	1	DS548389	EDI_063610	28928	29713	None	1069	11	3203	No_constitutive_exon_found_in_species
TGTTTATTTATTATTTGGTCTTAATAAAGAAATGAGAGGGTAATAAGTAGTA	5577	5897	5947	5895	-1	DS549650	EDI_049870	5317	5989	None	1069	11	3203	No_constitutive_exon_found_in_species
ACTGAAATAGATTTAAATAATAAATTAAAAGAATAGGGATATGAATTAAGAT	21826	21914	21776	21828	1	DS548627	EDI_122350	21677	22140	None	1069	11	3203	No_constitutive_exon_found_in_species
AAAATCAAATATACAATTTGTTGTAATTAATAAAGAGTGTGGGTTAATAGTA	18762	19365	19415	19363	-1	DS548474	EDI_350430	18147	25052	None	1069	11	3203	No_constitutive_exon_found_in_species
TAATAGGAAGAGATGAAAGTGATGTTGATTATGAAGATTGGGAACGTTAGCC	763	1024	713	765	1	DS550332	EDI_255670	474	1024	None	1069	11	3203	No_constitutive_exon_found_in_species
ATCAAAAGAATATTTAAATACACTAATAAGTATTACATGGGAAAATGGAGAA	9923	10320	9873	9925	1	DS550291	EDI_107910	9188	10664	None	1069	11	3203	No_constitutive_exon_found_in_species
GAGTGAATCCAGAAGGCTTTTTTAATAAAATTGTGTGGGTTGGTAAAAAGAT	1889	2192	1839	1891	1	DS548203	EDI_016080	1020	2192	None	1069	11	3203	No_constitutive_exon_found_in_species
CAAATAAGAAATGGTGTATGTTGGACTTGGAAGTATTGGGAAAAATGTAGCA	969	1439	919	971	1	DS548705	EDI_009330	488	1439	None	1069	11	3203	No_constitutive_exon_found_in_species
CGCGAGGTGAACGGCCAATGGCAGCGGCAATAGGTGCTCCGGGCCGGGAGCA	1475	1532	1582	1530	-1	DS549389	EDI_095910	481	1635	None	1069	11	3203	No_constitutive_exon_found_in_species
GCTGCTGCTCACCACCGTCGGCTGGGCGCTGGCCGCCCTGGCGCGGGAAGTG	980	1441	1491	1439	-1	DS549389	EDI_095910	481	1635	None	1069	11	3203	No_constitutive_exon_found_in_species
TAATTCAGTTGAAGAAATTGAATATACAAATGAAGATAGGGAAAAGTAAGGA	670	1020	620	672	1	DS548992	EDI_176650	150	1020	None	1069	11	3203	No_constitutive_exon_found_in_species
