# Supplementary material for: Widespread Separation of the Polypyrimidine Tract From 3′ AG by G Tracts in Association With Alternative Exons in Metazoa and Plants
Source: Front Genet. 2019 Jan 14;9:741. doi: 10.3389/fgene.2018.00741 (PMC6339879; doi:10.3389/fgene.2018.00741)
Supplement: DATA FILE S2 — Sequences of REPAG 3′ SS from each species of metazoa, plants and protists. [file Data_Sheet_2.zip › Supplementary data 2/Protists_Release38_saprolegnia_parasitica_cbs_223_65.txt]

REPA_GGG_Sequence	Exon_Start	Exon_End	Pos_-50	Pos_+2	Strand	Chromosome	GeneID	Gene_Start	Gene_End	Gene_Name	Number_of_REPAs	Number_of_REPAs_has_GGG	Number_of_Intron(Intra_genic_Region)	Upstream_Constitutive_Exon
CTCCTCGTAAGCCTTGTGCCATGCACGAAGGCGCGATAAAGTGGGCGTAGAA	31567	31930	31980	31928	-1	supercont2.1	SPRG_00011	30546	32576	None	10354	2231	59242	No_constitutive_exon_found_in_species
CCAGCACGCCGTACGTCTTGCGAGACAAAAATATTCAAAGATAGGGCTAGGT	36627	36867	36577	36629	1	supercont2.1	SPRG_00014	35551	37705	None	10354	2231	59242	No_constitutive_exon_found_in_species
ACGTACAACATGCTGCTGCGCGATGCCTTGGCTCATGGATTGGGACGTAGGT	89767	89832	89717	89769	1	supercont2.1	SPRG_00045	88629	90198	None	10354	2231	59242	No_constitutive_exon_found_in_species
ACCAGGTATCTATCAGAGTATCAAGATGGCAACTCACAATGGGTTGGTAGAG	137806	137989	137756	137808	1	supercont2.1	SPRG_00061	135995	140155	None	10354	2231	59242	No_constitutive_exon_found_in_species
GAAGGTACATATCCGGCCCGCCGACGTCGTTTGTATTGGGAAAATTGTAGGC	185781	186045	185731	185783	1	supercont2.1	SPRG_00063	184720	186045	None	10354	2231	59242	No_constitutive_exon_found_in_species
GGTTTGTGGTTTATGCTATATTTCTTATTTGGCTGACTGGACATGGGTAGAT	227950	228140	228190	228138	-1	supercont2.1	SPRG_00079	227950	229258	None	10354	2231	59242	No_constitutive_exon_found_in_species
GGTACCACGAGGGGTGGCTTGTGCATACTGTCGTAACGGGAGGTGGTTAGGA	339428	339667	339717	339665	-1	supercont2.1	SPRG_00127	339428	341623	None	10354	2231	59242	No_constitutive_exon_found_in_species
CAAACGCGTATTCTCGTTCGTTCCATGTACCCATCTGATGGGAAAAGTAGGA	449943	450269	450319	450267	-1	supercont2.1	SPRG_00180	449327	453625	None	10354	2231	59242	No_constitutive_exon_found_in_species
ATTACGCGTTTGCAGTATATTCAGTGATTGAGGGGTGTCTGTGGGTGTAGTG	462507	462581	462631	462579	-1	supercont2.1	SPRG_00185	461441	463812	None	10354	2231	59242	No_constitutive_exon_found_in_species
AGTGTCTATATACGATGCATCGGGCTGGATAAGATGATTTTGGGATGTAGGC	466294	466753	466803	466751	-1	supercont2.1	SPRG_00186	464519	468423	None	10354	2231	59242	No_constitutive_exon_found_in_species
TGATTTTGTATTTTTTTTGGCACGTTGTCTCATGTTGTATGTGGGGGTAGGT	480045	480673	480723	480671	-1	supercont2.1	SPRG_00194	480045	482296	None	10354	2231	59242	No_constitutive_exon_found_in_species
TCGAAAGGTAGATGGCCTCCTTGTCGTACTTGTACGTAACGATGGGATAGAG	496061	496291	496011	496063	1	supercont2.1	SPRG_00198	493985	496760	None	10354	2231	59242	No_constitutive_exon_found_in_species
CTACATCGTGTCATCGTTTCTGGATCGAGTCGAACGTCGATGGGACGCAGGC	507653	507737	507603	507655	1	supercont2.1	SPRG_00204	506364	507737	None	10354	2231	59242	No_constitutive_exon_found_in_species
CTCGCCCCAAGACGACGACAAAACGCAAGCCTTCAATATTGTGGGTGTAGGT	529379	530507	529329	529381	1	supercont2.1	SPRG_00214	528074	533396	None	10354	2231	59242	No_constitutive_exon_found_in_species
TGTACGACGTCGTTTTGGCGCGCTCGGTCTCACACATACTATGGGTGTAGCA	548713	548820	548870	548818	-1	supercont2.1	SPRG_00221	546881	549626	None	10354	2231	59242	No_constitutive_exon_found_in_species
GTACACGCGATGCTTCTCGACGTAACACATTGATATGGACAAGGGATTAGGT	564362	564473	564523	564471	-1	supercont2.1	SPRG_00227	564079	566239	None	10354	2231	59242	No_constitutive_exon_found_in_species
ACGCTGCATCCTCCTGCGACGATCCCGCCTACGTAATATGGGTGGATTAGGT	564079	564310	564360	564308	-1	supercont2.1	SPRG_00227	564079	566239	None	10354	2231	59242	No_constitutive_exon_found_in_species
TTCAAATAACATCGCATATCCTCCTCGACATGGACGCTCATAGGGCGTAGGC	569432	569598	569648	569596	-1	supercont2.1	SPRG_00229	568624	570627	None	10354	2231	59242	No_constitutive_exon_found_in_species
GTATTGTCACCTGGGGATGTCGGCTAACCGTTTGTATTGTATGGGGGTAGGG	568624	568830	568880	568828	-1	supercont2.1	SPRG_00229	568624	570627	None	10354	2231	59242	No_constitutive_exon_found_in_species
AGCCGACGATCGTTTCATGTCCTCATGCACATACGATGATGGGTGATTAGTG	577548	577632	577682	577630	-1	supercont2.1	SPRG_00233	577471	578053	None	10354	2231	59242	No_constitutive_exon_found_in_species
CGTGCTTGGTCGTGCCGGCCACGATAGGTGCTCATGGGTCCGTGGAGTAGGT	585191	585254	585304	585252	-1	supercont2.1	SPRG_18782	583545	586301	None	10354	2231	59242	No_constitutive_exon_found_in_species
TCGCTCTCGCCCACGTGCACGCGTATTTTGTCGTGATTATGGGCACGCAGTC	600100	600243	600050	600102	1	supercont2.1	SPRG_00244	599766	601860	None	10354	2231	59242	No_constitutive_exon_found_in_species
AACACGGTCGGAAAATATCTCCAACGCCAAATGCTCATGCTGGGCAATAGGG	609201	609397	609447	609395	-1	supercont2.1	SPRG_00248	607616	611127	None	10354	2231	59242	No_constitutive_exon_found_in_species
TGGTAGACGCATGTACGCTCCTCGCTTCTGGTGCTTAGCAGCACGGGTAGGC	627875	627987	628037	627985	-1	supercont2.1	SPRG_00257	627597	628360	None	10354	2231	59242	No_constitutive_exon_found_in_species
TTGGACCAACTCTGTCCAATATTGCAATCCGTATTGAGACCGATGGGTAGGA	719193	719346	719143	719195	1	supercont2.1	SPRG_00289	716962	720446	None	10354	2231	59242	No_constitutive_exon_found_in_species
GCTCCAGGTAGCCGTCGTTAACAAGAGCTGCTATCTCATGGTGGGTATAGCA	760143	761029	761079	761027	-1	supercont2.1	SPRG_00303	753853	761939	None	10354	2231	59242	No_constitutive_exon_found_in_species
TACGCAACCCATCTCTGGATGCGTTAGAATCATCTTGTTTGGGGCGCTAGAT	833344	833487	833294	833346	1	supercont2.1	SPRG_00327	832404	834302	None	10354	2231	59242	No_constitutive_exon_found_in_species
TCGGGTAGCTACTCGCCCCTGTTGGCCATTTATTTGGATGGGACGAATAGTT	851136	851322	851372	851320	-1	supercont2.1	SPRG_00335	849692	851908	None	10354	2231	59242	No_constitutive_exon_found_in_species
TTTTGAATTGTTTCTTTGGTTTTGCCGGATCTCACGCAAGATGGGGCTAGGG	856268	857585	856218	856270	1	supercont2.1	SPRG_00337	853714	857585	None	10354	2231	59242	No_constitutive_exon_found_in_species
CGGGTACGAACTGCACCATCTCGAGCGCTTGGCATTCATGCGGGGAATAGGT	870533	870949	870999	870947	-1	supercont2.1	SPRG_00342	870119	872605	None	10354	2231	59242	No_constitutive_exon_found_in_species
CCAGGTACGTGGCTAACTGCACGCCACTACAATCTCATCCACGCGGGTAGCC	900337	900411	900287	900339	1	supercont2.1	SPRG_00353	899261	900810	None	10354	2231	59242	No_constitutive_exon_found_in_species
CCAAGGTTGTCTTCTCTTCCTGCCTCGCTCTCTCAGGCTCACGGGCGTAGCA	914688	915106	914638	914690	1	supercont2.1	SPRG_00360	913707	916059	None	10354	2231	59242	No_constitutive_exon_found_in_species
AAATGGTAGTTCGACTGCAATCGTGGCATCCACAGCAACGGCATGGGTAGCT	921654	921888	921604	921656	1	supercont2.1	SPRG_00362	921269	921888	None	10354	2231	59242	No_constitutive_exon_found_in_species
CCTGGTCTGCTGTGCAGCTGCAGGTCTGCCTCTTATCCTTCGGGGTGTAGGT	937918	938043	938093	938041	-1	supercont2.1	SPRG_00369	936665	938247	None	10354	2231	59242	No_constitutive_exon_found_in_species
GTTTTAGGTACGTCAAGCGAATTGCTGCAAGCTGTGAACAAGGGCCATAGCC	937685	937747	937797	937745	-1	supercont2.1	SPRG_00369	936665	938247	None	10354	2231	59242	No_constitutive_exon_found_in_species
CCCGGTGCGTCGTGGCGGCTCGTCCATGCGTCAATGACGTTGCGGGGTAGGA	937252	937339	937389	937337	-1	supercont2.1	SPRG_00369	936665	938247	None	10354	2231	59242	No_constitutive_exon_found_in_species
CGAAGCGCCGTGTGACCTTCAACGTGACATCATGATATGGACTGGGATAGGC	944533	944779	944829	944777	-1	supercont2.1	SPRG_00373	943961	945174	None	10354	2231	59242	No_constitutive_exon_found_in_species
CCACGTCATGCTCCCGCCGTAACACATCGTATCATACAAGGGCGATATAGGA	945525	946014	946064	946012	-1	supercont2.1	SPRG_00374	945525	946429	None	10354	2231	59242	No_constitutive_exon_found_in_species
TCGTTGGTATATATGGATGGCGTGGATCATGCATGGTATGGGCGAATTAGAA	978834	979020	979070	979018	-1	supercont2.1	SPRG_00387	978092	980003	None	10354	2231	59242	No_constitutive_exon_found_in_species
TATACAAGCGTTTGATCTTCAATGTCGAGGTTCCCACCATGGGATCGTAGAA	1045737	1045788	1045687	1045739	1	supercont2.1	SPRG_00420	1045427	1047161	None	10354	2231	59242	No_constitutive_exon_found_in_species
TCGTACATTCCTTCCACTTACTCTTGTCGACTGTCTTGACGGGGTGCTAGCT	1065908	1066026	1065858	1065910	1	supercont2.1	SPRG_00427	1064054	1066546	None	10354	2231	59242	No_constitutive_exon_found_in_species
TATGGGTACGTCGTGCGCCCGATGCGGCGTGACCGCTCATGGGCGCGTAGCG	1089800	1089840	1089750	1089802	1	supercont2.1	SPRG_00437	1089092	1090878	None	10354	2231	59242	No_constitutive_exon_found_in_species
GCTTCTTCTTCTTGCTCGCGTTTCTTGGAGACTAAGATGAGGCGGGGTAGGT	1099591	1099996	1100046	1099994	-1	supercont2.1	SPRG_00441	1099252	1101117	None	10354	2231	59242	No_constitutive_exon_found_in_species
ATTGATATGTTGATGTGTCGATAGTTGCCAGAGATGACCGCGGGGCGTAGGC	1099252	1099534	1099584	1099532	-1	supercont2.1	SPRG_00441	1099252	1101117	None	10354	2231	59242	No_constitutive_exon_found_in_species
AGGTATGTCCTTCTGTCGTTGGCCGCGACAGGTAGCAGAAAGGGGTGTAGGA	1108033	1108457	1107983	1108035	1	supercont2.1	SPRG_18803	1105853	1108457	None	10354	2231	59242	No_constitutive_exon_found_in_species
TTCCTTGGATGCAAAGCACATATATGCTCACAAAGCGATCGGGTGCGTAGAA	1138184	1138454	1138134	1138186	1	supercont2.1	SPRG_00458	1136814	1138658	None	10354	2231	59242	No_constitutive_exon_found_in_species
AACTCGTACGAAGGTGCGCTTATCCGGCTTTGCCGCTCGCGGGGCTACAGAA	1152090	1152216	1152040	1152092	1	supercont2.1	SPRG_00464	1151947	1152551	None	10354	2231	59242	No_constitutive_exon_found_in_species
CAGGTAAACAGACTACCTACTCGATAAGACGCCAGTTGACGAGTGGGTAGCG	1261938	1262256	1262306	1262254	-1	supercont2.1	SPRG_18826	1260291	1263189	None	10354	2231	59242	No_constitutive_exon_found_in_species
GATGAATGCCTGACGTCGGATAGCGTTCAGGACTGATGACTGGGTGATAGCC	1299078	1299222	1299028	1299080	1	supercont2.1	SPRG_18842	1298348	1299891	None	10354	2231	59242	No_constitutive_exon_found_in_species
CCATTGGTGCGCTGGTCGTGCTTCACCCGTACATCTAATAAGGGGACTAGGT	1326636	1326729	1326586	1326638	1	supercont2.1	SPRG_00495	1326341	1327563	None	10354	2231	59242	No_constitutive_exon_found_in_species
GTTCCAAGTGCATATTTCAATTATTGTGCTCACGAGCCGGGTGCAAGTAGGG	1339935	1340015	1340065	1340013	-1	supercont2.1	SPRG_18853	1339935	1340579	None	10354	2231	59242	No_constitutive_exon_found_in_species
GCGAGGTTCGTCGCCCTGTCGCAATTGTGCTAGAAGTTGTGGCTGGGTAGAG	1390149	1390373	1390423	1390371	-1	supercont2.1	SPRG_18869	1390149	1397261	None	10354	2231	59242	No_constitutive_exon_found_in_species
GAAGGTGCGCAGGATAGGCGCTACGATGGACGTTTCAACGCGGGGCGTAGGT	1402236	1402664	1402714	1402662	-1	supercont2.1	SPRG_18870	1399213	1405415	None	10354	2231	59242	No_constitutive_exon_found_in_species
ATCAAAAGTACGTGGCGATGAAGTTGCCTGTGGAATCTAACGGGAGGTAGGG	1400658	1401144	1401194	1401142	-1	supercont2.1	SPRG_18870	1399213	1405415	None	10354	2231	59242	No_constitutive_exon_found_in_species
ATGCGCAGGTGCATGATTGATCCCTGGAAATGCAAGCTCATGGGTGGTAGGT	1442857	1442884	1442934	1442882	-1	supercont2.1	SPRG_18884	1439844	1443661	None	10354	2231	59242	No_constitutive_exon_found_in_species
GTAACTCTGACTTCTCCGTGTCGATGGCACGTGTATCAAGGGGGTGCTAGGG	1468525	1468579	1468475	1468527	1	supercont2.1	SPRG_18893	1467446	1469755	None	10354	2231	59242	No_constitutive_exon_found_in_species
CCGTAGGCGACCCGCTACCGCCACTCCCTTTAACATTCTGGGACGATTAGAT	1468779	1468839	1468729	1468781	1	supercont2.1	SPRG_18893	1467446	1469755	None	10354	2231	59242	No_constitutive_exon_found_in_species
TCGGCTGCGACCATGGCATGGGCATGGAGCCTCATGCGCATGGGACGTAGGG	1474309	1474473	1474523	1474471	-1	supercont2.1	SPRG_18895	1471972	1474540	None	10354	2231	59242	No_constitutive_exon_found_in_species
CCAAGGTACAGGCGATGCACGACGGCACGATATCTCACGGGGTCGAGTAGAG	1471972	1472334	1472384	1472332	-1	supercont2.1	SPRG_18895	1471972	1474540	None	10354	2231	59242	No_constitutive_exon_found_in_species
CAGGTTCAGTCTCTTTGAAACATATAGGAAAAAACTCATGAAAGGGCTAGGG	1495122	1495332	1495382	1495330	-1	supercont2.1	SPRG_18899	1495122	1496292	None	10354	2231	59242	No_constitutive_exon_found_in_species
GTATCTCTCTCTTTAGAGTTGCCGCCCTCCTGAACCATGGTGGGAGATAGGT	1554389	1554454	1554339	1554391	1	supercont2.1	SPRG_22056	1547795	1560522	None	10354	2231	59242	No_constitutive_exon_found_in_species
GTACGCGCTCCAGTACAAGCAAGAACACGGCACTACCAAGTGGCGGGCAGCG	1554629	1554797	1554579	1554631	1	supercont2.1	SPRG_22056	1547795	1560522	None	10354	2231	59242	No_constitutive_exon_found_in_species
TTTTTGTGAAACCGTCGGATCTGTCATAATGACATACCATGCGAGGGTAGGC	1557716	1557894	1557666	1557718	1	supercont2.1	SPRG_22056	1547795	1560522	None	10354	2231	59242	No_constitutive_exon_found_in_species
CGCCGAACTTTACAGTAAACAAGGTGCTGCAATGCGGCGGATGGGCGTAGGC	1559126	1559425	1559076	1559128	1	supercont2.1	SPRG_22056	1547795	1560522	None	10354	2231	59242	No_constitutive_exon_found_in_species
AAGGTGTTCACCCTGCATCATCCCACGTCCATTGTCGACCATGGGAACAGGG	1561966	1562180	1562230	1562178	-1	supercont2.1	SPRG_18910	1561389	1562547	None	10354	2231	59242	No_constitutive_exon_found_in_species
GCCCTTTGGTAGACGCATGCGATGACGTCGCGCTCATGGCATGGGCGTAGGC	1592735	1592931	1592981	1592929	-1	supercont2.1	SPRG_18916	1591191	1592992	None	10354	2231	59242	No_constitutive_exon_found_in_species
AGACGTACGTCAATGTTGCGTGTATCGAGTCGCTCATGGAGGCGGGGTAGGG	1591450	1591497	1591547	1591495	-1	supercont2.1	SPRG_18916	1591191	1592992	None	10354	2231	59242	No_constitutive_exon_found_in_species
GCGTGCCACCCAACGGGTTCCTCAAGCTGCCGGCCCGGGGAAGGCGTTAGTG	1615160	1615187	1615110	1615162	1	supercont2.1	SPRG_00519	1614966	1615524	None	10354	2231	59242	No_constitutive_exon_found_in_species
GAGGTCTTTGGCGCGATCCAGATCATCAAGTTCAACGCGTGGGAAGAAAGTT	6921	9351	6871	6923	1	supercont2.2	SPRG_18920	6037	9909	None	10354	2231	59242	No_constitutive_exon_found_in_species
TGGCGGTATCTCCTGACTTTAAAAAATCGGACCCACGATATGCGGGGTAGGG	68955	69105	69155	69103	-1	supercont2.2	SPRG_00548	68562	70890	None	10354	2231	59242	No_constitutive_exon_found_in_species
CACGCGGGTATGCATCCAAGAGATAGAGTCTGTATCTAGCAAGAGGGTAGGC	102256	102328	102206	102258	1	supercont2.2	SPRG_00554	101627	102879	None	10354	2231	59242	No_constitutive_exon_found_in_species
CGTACGCACCTCGATGTCCATGGCTCTCTGTATAAAGCGCGGGCTGGCAGCT	126773	126971	126723	126775	1	supercont2.2	SPRG_00566	126624	126971	None	10354	2231	59242	No_constitutive_exon_found_in_species
GCGGGTGCGCTCGTGCCATTGGTGGTGCAGCTTCTCACGCGGGACGGTAGAT	134772	134946	134996	134944	-1	supercont2.2	SPRG_00570	134495	135363	None	10354	2231	59242	No_constitutive_exon_found_in_species
AACGAACGACGATGCCATCCACCATCATGCGCTTATGGGGAGGCGCGTAGAC	165378	165681	165328	165380	1	supercont2.2	SPRG_00584	165221	166033	None	10354	2231	59242	No_constitutive_exon_found_in_species
GCGTACGATAGCCTACGTAATATGCAGGATCCAGACGGGCGGTTGAGTAGGG	171664	172045	172095	172043	-1	supercont2.2	SPRG_00587	171664	174175	None	10354	2231	59242	No_constitutive_exon_found_in_species
TCTCTATCCCTATGGGCAGACATGACGTGGCTCACATACATGGGACGTAGAG	234173	234811	234123	234175	1	supercont2.2	SPRG_00615	233201	234811	None	10354	2231	59242	No_constitutive_exon_found_in_species
GGCATGTCCAAGTTCCTGCCAATTGCACATTTTACAATCGATGGGCGTAGGA	272571	272838	272521	272573	1	supercont2.2	SPRG_00632	270691	273112	None	10354	2231	59242	No_constitutive_exon_found_in_species
CACAGGTACGTCGAGTCGGGACACAGCTCTATAGTCAACATGGGGACTAGAT	272883	273112	272833	272885	1	supercont2.2	SPRG_00632	270691	273112	None	10354	2231	59242	No_constitutive_exon_found_in_species
GTATAATCGCATCCTCCGACGCGTGGAAATCGTAGTACGCAAATGGGTAGAA	284989	285549	284939	284991	1	supercont2.2	SPRG_00639	284591	285986	None	10354	2231	59242	No_constitutive_exon_found_in_species
CGCGGTACGTTCCACCGAACGACGCGGGATGTTGAAGGGGAGATGTGTAGAA	306011	306698	305961	306013	1	supercont2.2	SPRG_00651	305950	308033	None	10354	2231	59242	No_constitutive_exon_found_in_species
CTTCCGCGTACGTCTTGCAAGCTCCTCTGTGCGTACGAACATGGGGCTAGGA	320991	321167	321217	321165	-1	supercont2.2	SPRG_00656	319654	321755	None	10354	2231	59242	No_constitutive_exon_found_in_species
TACGAACCCACACATACTACGACAGTGGGCAAAGACGCTCGGGGCTGTAGGA	350706	350808	350858	350806	-1	supercont2.2	SPRG_00668	341577	351473	None	10354	2231	59242	No_constitutive_exon_found_in_species
GTACGTACGAGCGAGCGACGGCTGAACATGCATCGAGAGGGATGTGGTAGAG	361834	361910	361784	361836	1	supercont2.2	SPRG_00674	361662	362444	None	10354	2231	59242	No_constitutive_exon_found_in_species
GTACGACCCTCGCGAGTACACGTGGCAGTCGGGTCATACAGGGAGGGTAGGT	362130	362227	362080	362132	1	supercont2.2	SPRG_00674	361662	362444	None	10354	2231	59242	No_constitutive_exon_found_in_species
TTGGCGCGATTCCTTCCTAATTGCGAATCGACAGCCGTCGACGCGGGTAGAA	385844	385943	385993	385941	-1	supercont2.2	SPRG_00685	384504	386394	None	10354	2231	59242	No_constitutive_exon_found_in_species
TATTATATGGTCAAGGAATCTCGAGACCGTAGAGGCCACTGGGTGCGTAGGC	402917	403272	403322	403270	-1	supercont2.2	SPRG_00692	401737	403727	None	10354	2231	59242	No_constitutive_exon_found_in_species
GCCGACCGTCGTGATCGGCTGGATACAATATTGATACTGAATGGGGATAGTG	402100	402232	402282	402230	-1	supercont2.2	SPRG_00692	401737	403727	None	10354	2231	59242	No_constitutive_exon_found_in_species
GCGTAGGCTTCTTCGTTCTTGCTAAGGTGCGATATGACGGGATGATGTAGGA	406670	406922	406972	406920	-1	supercont2.2	SPRG_18929	406492	407091	None	10354	2231	59242	No_constitutive_exon_found_in_species
TCTGCAAATGGTTTCGTCCGTTCTATACTATTCTCCTCAGCCGAGGGTAGGG	411237	411358	411187	411239	1	supercont2.2	SPRG_00695	410050	412416	None	10354	2231	59242	No_constitutive_exon_found_in_species
GGTACGCGACATCGTATCCACGAGGTCACTCACTAGTGATGGGATGGTAGCA	423854	424115	424165	424113	-1	supercont2.2	SPRG_00699	422433	425383	None	10354	2231	59242	No_constitutive_exon_found_in_species
TGTTTGCTTTCTATCAGCGTATCAAGAGGAGATGATGATCGGGTGGATAGGA	423609	423801	423851	423799	-1	supercont2.2	SPRG_00699	422433	425383	None	10354	2231	59242	No_constitutive_exon_found_in_species
GAGGTGCGTGCCTGCACCTTCGAAATATGGGTGACGCGATCGGGACGTAGGC	422433	422520	422570	422518	-1	supercont2.2	SPRG_00699	422433	425383	None	10354	2231	59242	No_constitutive_exon_found_in_species
TTCAAGTAGGATGCGCTATGTATCACGTTGATACAAACTGCGGGGTGTAGAG	440497	441264	441314	441262	-1	supercont2.2	SPRG_00708	440222	443729	None	10354	2231	59242	No_constitutive_exon_found_in_species
GGCCGTACGCACCTCCACCATGCATGCACGAATGGCGATAGGGGTCGTAGGC	488222	488296	488346	488294	-1	supercont2.2	SPRG_22061	487489	488795	None	10354	2231	59242	No_constitutive_exon_found_in_species
TTTCCAATCGTTTCCACAGGCGACGTGAAGGCTCACATGTGGGCATGTAGAT	493028	493301	493351	493299	-1	supercont2.2	SPRG_00735	493028	494660	None	10354	2231	59242	No_constitutive_exon_found_in_species
GTGGCCAAGCCGCGGCCAATACCTTGGTGGCGCCCACCTCGGGTGGCAAGAG	546254	546694	546204	546256	1	supercont2.2	SPRG_00764	544958	547873	None	10354	2231	59242	No_constitutive_exon_found_in_species
AGCGGTAGTGTCTCCGTTGTCGGTGCATTTGAATCCAATCATGGGCGTAGGT	567044	567497	567547	567495	-1	supercont2.2	SPRG_00777	567044	569761	None	10354	2231	59242	No_constitutive_exon_found_in_species
CCCGCATCTTTTTTCATTTTTTACGTATTTTCATCCATCGGTCGGGGTAGGG	571889	572366	571839	571891	1	supercont2.2	SPRG_00778	570157	572366	None	10354	2231	59242	No_constitutive_exon_found_in_species
AGTACGACTCGTAGTATCGGGGATGGCAGCATGCTCATGTGGGTGGTTAGGT	676242	676992	677042	676990	-1	supercont2.2	SPRG_00818	674410	678972	None	10354	2231	59242	No_constitutive_exon_found_in_species
CGCCGGTACGATCTTTCGCGCGTCGGAAACAACCAACACGCGGGACATAGAT	674963	675034	675084	675032	-1	supercont2.2	SPRG_00818	674410	678972	None	10354	2231	59242	No_constitutive_exon_found_in_species
GTATCTACAAACAGTACACAGTTCATACACCGAGATGACACGATGGGCAGGT	698712	699215	699265	699213	-1	supercont2.2	SPRG_00826	696440	700150	None	10354	2231	59242	No_constitutive_exon_found_in_species
CTTGTACGTGGCTGCCTGTAGGAATTGCTATATCGCGTGGGAATGGCTAGAA	696929	697083	697133	697081	-1	supercont2.2	SPRG_00826	696440	700150	None	10354	2231	59242	No_constitutive_exon_found_in_species
GTTCCATATTTTGCCTGCATGAAGAACCGATGCGAACGCTGGGAGTGTAGGC	696669	696875	696925	696873	-1	supercont2.2	SPRG_00826	696440	700150	None	10354	2231	59242	No_constitutive_exon_found_in_species
AAGGTACGCGATTGTCTCGTGATGTATGACCATGTCTCAAGCGGGTGTAGCC	715431	716449	716499	716447	-1	supercont2.2	SPRG_00835	715431	717083	None	10354	2231	59242	No_constitutive_exon_found_in_species
AAGCCGCCACAAGTATCCTGCAGACAGTGGGTAGCGCTGGGGATGCGCAGGG	717692	717706	717756	717704	-1	supercont2.2	SPRG_00836	717692	718773	None	10354	2231	59242	No_constitutive_exon_found_in_species
GTACTCCACCCTTGGTCGCATCTCCCTATTTCACTACGACTGGGCGATAGGG	726497	727011	726447	726499	1	supercont2.2	SPRG_00840	725382	727011	None	10354	2231	59242	No_constitutive_exon_found_in_species
GCCATGTCACTCATGCTCGTACACGACGACTCATGGCGCTACGCGGGTAGTA	744823	744920	744773	744825	1	supercont2.2	SPRG_00847	744262	745739	None	10354	2231	59242	No_constitutive_exon_found_in_species
CTTTGTGGTAACCCTCTCTCTTTGCCTAAATCCGATCTCAGGGCAAATAGGA	745051	745143	745001	745053	1	supercont2.2	SPRG_00847	744262	745739	None	10354	2231	59242	No_constitutive_exon_found_in_species
ACGCTTCGACTGCGATGCCATGGTCCGATCAATCAACTGCGTGGGATTAGGT	745546	745739	745496	745548	1	supercont2.2	SPRG_00847	744262	745739	None	10354	2231	59242	No_constitutive_exon_found_in_species
GCGGTGAGCCATTCATCGCTGTCCTTTCGCCGCCTCATGGGAACTGGTAGGA	751359	751656	751706	751654	-1	supercont2.2	SPRG_00851	751359	751859	None	10354	2231	59242	No_constitutive_exon_found_in_species
GTACGTTGGGCAAGCGTGGATTTTCGTCGTGATATCATGCATGGGACTAGGT	767059	767806	767009	767061	1	supercont2.2	SPRG_00857	763768	773474	None	10354	2231	59242	No_constitutive_exon_found_in_species
ATTGGACCTCGACCAATCGCTGCCCGCGTCTGTTGGCACAAGATCGGGAGAT	822068	822402	822452	822400	-1	supercont2.2	SPRG_00884	821150	822778	None	10354	2231	59242	No_constitutive_exon_found_in_species
CACTCCATCGATCGAGTGCGTCATGTCTCACACACGACGACGGGGAATAGGG	843681	844814	844864	844812	-1	supercont2.2	SPRG_00893	843681	847644	None	10354	2231	59242	No_constitutive_exon_found_in_species
ATGATGACGCAGGATGACAGATCCCTTAGTGGGGATGACGTGGGTAATAGGT	857506	859003	859053	859001	-1	supercont2.2	SPRG_00898	857230	861761	None	10354	2231	59242	No_constitutive_exon_found_in_species
CAGGTAGCAGCATCTGTGCAACAATAAGGTCTCGTTGATCGTGGGCGTAGTC	865033	865079	865129	865077	-1	supercont2.2	SPRG_00900	863977	865348	None	10354	2231	59242	No_constitutive_exon_found_in_species
TGAAGCTGAAATTCTCGCGCTCGCTACGTCTCACGGGCACATACAGGGAGCT	879664	879682	879732	879680	-1	supercont2.2	SPRG_00908	879371	881639	None	10354	2231	59242	No_constitutive_exon_found_in_species
GTGCGTACGTCGTAACGGACTTGACGTCGCGGGTGCACGCATGTGGGTAGGC	892846	894057	894107	894055	-1	supercont2.2	SPRG_22063	892846	895598	None	10354	2231	59242	No_constitutive_exon_found_in_species
CATCAAGTATCACTGCTTGCTACAACATGAGGCATCTGAAGAGGGCGTAGGA	920863	921023	920813	920865	1	supercont2.2	SPRG_00929	919954	922558	None	10354	2231	59242	No_constitutive_exon_found_in_species
CGGTCGTGCTATTTGCAACCGATGATGTGATGCTGACCGAGACTGGGTAGGT	937825	939023	937775	937827	1	supercont2.2	SPRG_00936	937660	939023	None	10354	2231	59242	No_constitutive_exon_found_in_species
GGGCTTTGCTACGAGATGCAGCCGCTGGTCTCATCGGTGCATGGGCGTAGGT	941219	941360	941169	941221	1	supercont2.2	SPRG_00938	940921	942536	None	10354	2231	59242	No_constitutive_exon_found_in_species
ATCCTGTACGTCCCATGCGTTGCCAACTGTCTCACTGTCGATGGGCGTAGAC	965420	965550	965370	965422	1	supercont2.2	SPRG_00949	964179	966944	None	10354	2231	59242	No_constitutive_exon_found_in_species
TGCGCCTTTGCATTCCGTCGTGCTTCACACCCAACCGAACATACGGGTAGAG	965858	966082	965808	965860	1	supercont2.2	SPRG_00949	964179	966944	None	10354	2231	59242	No_constitutive_exon_found_in_species
CTTGCACCGGTAGACACCTCTCTCTACATAGTACCTCAAGCGTGGGGTAGGG	966356	966486	966306	966358	1	supercont2.2	SPRG_00949	964179	966944	None	10354	2231	59242	No_constitutive_exon_found_in_species
CCGGTAGAAATGGACACCTTTCTCTACATAGTTTCTCAAGCGTGGGGTAGGG	971718	971848	971898	971846	-1	supercont2.2	SPRG_00952	971230	973904	None	10354	2231	59242	No_constitutive_exon_found_in_species
AGCTGGTATTACTACTTGACACACCGAGCGCGCGCGTGATGCGTGGGTAGAT	992524	992814	992474	992526	1	supercont2.2	SPRG_18953	991813	992814	None	10354	2231	59242	No_constitutive_exon_found_in_species
CCCATCGTACGGCCCACTGTACGCAGGTGCTCTTCAAACACACGGGGTAGGG	1000047	1000204	999997	1000049	1	supercont2.2	SPRG_00968	997749	1001599	None	10354	2231	59242	No_constitutive_exon_found_in_species
AGCTCGTACGATAGACCGCATCGTATGATGCAAAATGACGCGGGCGGTAGGA	1001050	1001230	1001000	1001052	1	supercont2.2	SPRG_00968	997749	1001599	None	10354	2231	59242	No_constitutive_exon_found_in_species
GCAGCGGTACGATCACGTTGATACAATGCACCTGCATGATGGAGGGCTAGGC	1004135	1004832	1004882	1004830	-1	supercont2.2	SPRG_00971	1003869	1005581	None	10354	2231	59242	No_constitutive_exon_found_in_species
TGCGTCGTAGGACAAGATTGCGCTCTGGCACGGAGCTCATGGGCACGTAGCT	1027968	1028389	1028439	1028387	-1	supercont2.2	SPRG_22064	1027168	1029887	None	10354	2231	59242	No_constitutive_exon_found_in_species
ACCATCTTGTGCGATTCTTGTGGAAAAATGGTCTCTAAAACGAGGGGTAGGT	1043804	1044631	1044681	1044629	-1	supercont2.2	SPRG_00987	1038455	1046055	None	10354	2231	59242	No_constitutive_exon_found_in_species
TCGGGTACATGTCGGCGTTGCCACAACAGTAAATCATGTTTGGGGTGTAGCA	1039100	1041329	1041379	1041327	-1	supercont2.2	SPRG_00987	1038455	1046055	None	10354	2231	59242	No_constitutive_exon_found_in_species
TTACGCGGGTAAAACCACGCTTCTAACGGCGGCTTGAACGGGACGCTGAGCC	1068819	1069921	1069971	1069919	-1	supercont2.2	SPRG_00998	1068819	1070723	None	10354	2231	59242	No_constitutive_exon_found_in_species
GCGTTGGTACGCAGTCGAGATCGACACGACGGTTTCATGTGTGGGGGTAGGG	1090749	1091066	1091116	1091064	-1	supercont2.2	SPRG_01011	1089773	1094127	None	10354	2231	59242	No_constitutive_exon_found_in_species
ACGCTTGCAACGACGTCGTTGTGTGAGCCAGTTTGTGTGTGTGGGGCTAGGG	1090409	1090694	1090744	1090692	-1	supercont2.2	SPRG_01011	1089773	1094127	None	10354	2231	59242	No_constitutive_exon_found_in_species
CCCGGTACCATCGCAACCTTGAGACCTTGAGAGATTGATACGGTGGGTAGCG	1098002	1098199	1097952	1098004	1	supercont2.2	SPRG_01013	1096252	1099071	None	10354	2231	59242	No_constitutive_exon_found_in_species
CAAGGTACAGAGACATTAGCATGTAAACCTCAGAGCTCATGGACGGGTAGGC	1113179	1113389	1113439	1113387	-1	supercont2.2	SPRG_01022	1113179	1114849	None	10354	2231	59242	No_constitutive_exon_found_in_species
ACGGTATCCTTTCTACATGTACAAACCCTTGCATGTGTACCATGGGGTAGGG	1128494	1128824	1128874	1128822	-1	supercont2.2	SPRG_01029	1128190	1129620	None	10354	2231	59242	No_constitutive_exon_found_in_species
CAGCGATTACGCCCGTGCGTCACGGCGGAGGCACGTGGGTCAAGTAAAAGGC	1134838	1135138	1134788	1134840	1	supercont2.2	SPRG_01032	1133806	1135138	None	10354	2231	59242	No_constitutive_exon_found_in_species
TCCGTGGATAGACCTCGTCGCGGGCAAGAAGCGACGGGCACAGGACGCAGGA	1188138	1188384	1188434	1188382	-1	supercont2.2	SPRG_01052	1183151	1188546	None	10354	2231	59242	No_constitutive_exon_found_in_species
TATGAGACGCGTCTGTTCTGATACTACCGGCATCACCACAGCGGGATTAGGA	1216555	1216604	1216505	1216557	1	supercont2.2	SPRG_01068	1216083	1216893	None	10354	2231	59242	No_constitutive_exon_found_in_species
GCACGCCGCCCGATGACGACGAGACGATCGCCAACGGCGGCACTGGGAAGCT	1221639	1221671	1221721	1221669	-1	supercont2.2	SPRG_01072	1220437	1222497	None	10354	2231	59242	No_constitutive_exon_found_in_species
TTGAGGTACGGCGTGTATTGTATCAATGTGTCAAGATGAGACTGGGGTAGGG	1220878	1221007	1221057	1221005	-1	supercont2.2	SPRG_01072	1220437	1222497	None	10354	2231	59242	No_constitutive_exon_found_in_species
GCAGGTATGTCCTTCACGAGACACGCTCGCTTACGACTGCGGATGGGTAGGA	1223852	1223932	1223802	1223854	1	supercont2.2	SPRG_01073	1223549	1224303	None	10354	2231	59242	No_constitutive_exon_found_in_species
CAAGCGCCCTAGTAACAAGACACGAGCACGAGGTCCGGGTGCGAAATCAGGA	1226757	1226819	1226707	1226759	1	supercont2.2	SPRG_01074	1225335	1228028	None	10354	2231	59242	No_constitutive_exon_found_in_species
GCGGCTTCCATTGCGGTACATCCCATGTCTCACGCTGCGTGGGGCGGTAGAT	1256434	1256669	1256719	1256667	-1	supercont2.2	SPRG_01088	1255008	1256907	None	10354	2231	59242	No_constitutive_exon_found_in_species
TACATCCCATTGACTTATATACGCAGATCTGAATCGTCGCACATGGGTAGGT	1278266	1278338	1278388	1278336	-1	supercont2.2	SPRG_01096	1277468	1278741	None	10354	2231	59242	No_constitutive_exon_found_in_species
CGGCCGACAGTCTCGACCGACTACCCTGGGGGGGTGGGCCCCGGGTAAAGCG	1295048	1295887	1294998	1295050	1	supercont2.2	SPRG_01107	1294853	1295887	None	10354	2231	59242	No_constitutive_exon_found_in_species
GTCGAGAAGGTTTGCTACGCGCTTGTCCGCGAGTGCTCATGTCGGGATAGAC	1321764	1321875	1321925	1321873	-1	supercont2.2	SPRG_01115	1308506	1322321	None	10354	2231	59242	No_constitutive_exon_found_in_species
AGATGGATCGATCGGTTCTTTGTGATGGGTGGCAGCATACATGTGGGTAGGC	1321084	1321547	1321597	1321545	-1	supercont2.2	SPRG_01115	1308506	1322321	None	10354	2231	59242	No_constitutive_exon_found_in_species
ACCAGGTACGCGTGGCAATGAGGGATCGATGCATGTATATATGGGGGTAGGG	1322717	1322744	1322794	1322742	-1	supercont2.2	SPRG_01116	1322511	1326539	None	10354	2231	59242	No_constitutive_exon_found_in_species
TACGCATTCTTTTCTCATCATGGGCGTGGACTCAATGCCACGTGGGGTAGTT	1331726	1331882	1331676	1331728	1	supercont2.2	SPRG_01120	1330948	1336239	None	10354	2231	59242	No_constitutive_exon_found_in_species
AGGTAGACGTTGTCTGATGGTGATTCGTCTTCGACGGTGGGATCGAGTAGTG	1334140	1334274	1334090	1334142	1	supercont2.2	SPRG_01120	1330948	1336239	None	10354	2231	59242	No_constitutive_exon_found_in_species
GCGGTACCTCGACCGAGTCGATATGATGTTTCTTTCAAGTGGGTACGTAGGC	1346315	1346508	1346265	1346317	1	supercont2.2	SPRG_01126	1345513	1347512	None	10354	2231	59242	No_constitutive_exon_found_in_species
TCGGTACCGTTTGCGACCTTGAAAGATTGATACTTACCACGCACGGGTAGAT	1363887	1364117	1364167	1364115	-1	supercont2.2	SPRG_01135	1363483	1365250	None	10354	2231	59242	No_constitutive_exon_found_in_species
GGCGGTGCGATCTCTTGACCTGCAATTCCTCTTCAGGGCGAGCGATGTAGGC	1368664	1368812	1368862	1368810	-1	supercont2.2	SPRG_01136	1365600	1369844	None	10354	2231	59242	No_constitutive_exon_found_in_species
ACGTCGTCGCCCTGTGCACGGATCCGAAGCAGATCTTATTGGGGTCGTAGAT	1365922	1366051	1366101	1366049	-1	supercont2.2	SPRG_01136	1365600	1369844	None	10354	2231	59242	No_constitutive_exon_found_in_species
GCCAGTGTACGTCTGACTTGGAGAGCGGCGCTAAGGGGGCGTGGGACTAGAC	1376968	1377429	1376918	1376970	1	supercont2.2	SPRG_01139	1375631	1377429	None	10354	2231	59242	No_constitutive_exon_found_in_species
CGTACTGCGCAGCCTGTCGATAGATGCCAGGGCTCATGGCGTGGGCGTAGAC	1395889	1396151	1395839	1395891	1	supercont2.2	SPRG_01151	1395649	1396798	None	10354	2231	59242	No_constitutive_exon_found_in_species
ACCACCGTTCTTGCGCGCAGTCAAGAAGTTGACATGAACATGGGTGGTAGGT	1396203	1396292	1396153	1396205	1	supercont2.2	SPRG_01151	1395649	1396798	None	10354	2231	59242	No_constitutive_exon_found_in_species
AGTGAATCGGTACATCCGACGTAAAGCAACCGCGTCATGGGATGGCGTAGGA	1410979	1411177	1410929	1410981	1	supercont2.2	SPRG_01160	1409177	1411177	None	10354	2231	59242	No_constitutive_exon_found_in_species
CGAGCGTAAGGTGGCAAAGTGCTGTGTTGGTCCTGAGGTTCGGGGAGTAGAC	1429153	1429186	1429103	1429155	1	supercont2.2	SPRG_22065	1421192	1430001	None	10354	2231	59242	No_constitutive_exon_found_in_species
TCGGCTCGAGGCCGAAGGTCATGTACCGTTAGATACGAACGCTAGGGTAGGT	1498496	1498509	1498559	1498507	-1	supercont2.2	SPRG_01200	1498496	1499716	None	10354	2231	59242	No_constitutive_exon_found_in_species
GTACAACCACTGCTGTCTCGATACAATATGCGGACGCGGATGGGGCGTAGGC	4469	4586	4419	4471	1	supercont2.3	SPRG_01223	3922	7490	None	10354	2231	59242	No_constitutive_exon_found_in_species
TATATACATGTGCCAATACGTCCAAGTACAATAAAAACGGTGGTGGGTAGGT	17483	17717	17433	17485	1	supercont2.3	SPRG_01230	15738	20987	None	10354	2231	59242	No_constitutive_exon_found_in_species
CGGGTGTGTTAGAGACGTCGAGCGACAGGGTGTTTTCATGGGGTACGTAGCG	18384	18589	18334	18386	1	supercont2.3	SPRG_01230	15738	20987	None	10354	2231	59242	No_constitutive_exon_found_in_species
CGAGGTCGATTGTGCCTCTACCTGTCTATCGTATTCATGAGGGCGCGTAGGG	20522	20987	20472	20524	1	supercont2.3	SPRG_01230	15738	20987	None	10354	2231	59242	No_constitutive_exon_found_in_species
CACCAAGGTACGACGAGAGAGCGCTGCTGTCTCTAACGACGTGGGTGCAGAT	57222	58077	57172	57224	1	supercont2.3	SPRG_01243	56438	58147	None	10354	2231	59242	No_constitutive_exon_found_in_species
TGAGCATCGACCAGATCCAGACCGAGACACCGCCAAAGCGCGGGGCACAGCG	71826	72311	71776	71828	1	supercont2.3	SPRG_01250	71085	72311	None	10354	2231	59242	No_constitutive_exon_found_in_species
TCCATGGTACAGGTTGCCCATCGCGCTTTTCTTGACCAACATGGGCGTAGAT	73177	73312	73127	73179	1	supercont2.3	SPRG_01251	72584	76650	None	10354	2231	59242	No_constitutive_exon_found_in_species
ATCGAGGTCGTCCATAATCACCGCAACCCGAGGTTGATGCGCAGGGGTAGGT	84591	84961	84541	84593	1	supercont2.3	SPRG_01255	82839	84961	None	10354	2231	59242	No_constitutive_exon_found_in_species
GTACGACACCACATCCCAATGTCCCGTTTGAAATGTTGGCGCGTGGGTAGCG	88227	88336	88386	88334	-1	supercont2.3	SPRG_01257	87606	89525	None	10354	2231	59242	No_constitutive_exon_found_in_species
ACTCGTTTGGTGCGCGCCGTGTCAATCTTGCAGGTACTCAGGGCGTGTAGGT	92301	92607	92251	92303	1	supercont2.3	SPRG_01258	90232	92607	None	10354	2231	59242	No_constitutive_exon_found_in_species
TAGACAATCCGTCGTGGTTTGCGGGCGAATAACCCACCTGGGATGTGTAGAA	101258	101375	101425	101373	-1	supercont2.3	SPRG_01262	100638	102671	None	10354	2231	59242	No_constitutive_exon_found_in_species
TCATGGTGCGTATTTTCCGCTACGAGCGGCTATGCATAAAAAGTGGGTAGGG	151212	151329	151379	151327	-1	supercont2.3	SPRG_01283	150697	151853	None	10354	2231	59242	No_constitutive_exon_found_in_species
GGTAGTCGGGTTCTGGGTTACGCGGTCGAAGAGCTTCAGAGGGGATCAAGAA	176653	176746	176796	176744	-1	supercont2.3	SPRG_01293	176520	177470	None	10354	2231	59242	No_constitutive_exon_found_in_species
TCAACGCGGTACGCTGGACACGTGTTGGCTATCTAACTCTTGAGGGGTAGGT	197643	198033	197593	197645	1	supercont2.3	SPRG_01301	194515	198033	None	10354	2231	59242	No_constitutive_exon_found_in_species
ACTATCTACCTCCTATCCATAGCCCTCGATCGATTGGAGACGGGGTGTAGAT	205065	205333	205015	205067	1	supercont2.3	SPRG_01303	200108	205577	None	10354	2231	59242	No_constitutive_exon_found_in_species
TCACGGTACGCACCTTCTGCAAGGCACGGAGCTCATGGCGGACGGGACAGGG	229590	230049	229540	229592	1	supercont2.3	SPRG_01314	229016	230049	None	10354	2231	59242	No_constitutive_exon_found_in_species
GGTACGGTTCCATTGCGTTGCAACCAGGCGCACAACCAAGCCGGGGGTAGGG	235332	235366	235416	235364	-1	supercont2.3	SPRG_01315	230040	239027	None	10354	2231	59242	No_constitutive_exon_found_in_species
TTTGGACGTCGCTCGTCCTTTCTGCAGATTTGAACATGGTGGGTGTGTAGAA	242027	242492	242542	242490	-1	supercont2.3	SPRG_01316	239089	242867	None	10354	2231	59242	No_constitutive_exon_found_in_species
GTAGCTCTTGTGCAATTCGGTCGACGGTGCTACGACGGGAGACGACGTAGGC	241659	241977	242027	241975	-1	supercont2.3	SPRG_01316	239089	242867	None	10354	2231	59242	No_constitutive_exon_found_in_species
AAGGTATGTCCATGCGTCTGGCTTTTGTAGCTGCTCTACACGGCGGGTAGAT	239807	239930	239980	239928	-1	supercont2.3	SPRG_01316	239089	242867	None	10354	2231	59242	No_constitutive_exon_found_in_species
TGGTCGTCACCAGGATGCCGTGCAAGACTTTGTGGTCGACGGGGAGGTAGTC	279078	279444	279494	279442	-1	supercont2.3	SPRG_01330	279078	279664	None	10354	2231	59242	No_constitutive_exon_found_in_species
CGTCGCTCCAGCGCTGTCGTGGGATACGCATGGACCATCCATGGGGCTAGGC	296645	296780	296595	296647	1	supercont2.3	SPRG_01339	295978	297142	None	10354	2231	59242	No_constitutive_exon_found_in_species
TAGATGCATCTTGCGTGCCTCCGAGTAGGATTGCTCATGCGGGTGGGTAGGG	304450	304670	304720	304668	-1	supercont2.3	SPRG_01345	304450	305593	None	10354	2231	59242	No_constitutive_exon_found_in_species
TTCATTGTAGCACACATGGTGGCGTCTCCACTCACATTGGGATCGAATAGCG	342481	342689	342739	342687	-1	supercont2.3	SPRG_01362	340336	344718	None	10354	2231	59242	No_constitutive_exon_found_in_species
AGGATCCCGTCTCTCCTCAATGCAACGTACGATGCAATCGGGGATATTAGAC	341980	342427	342477	342425	-1	supercont2.3	SPRG_01362	340336	344718	None	10354	2231	59242	No_constitutive_exon_found_in_species
TCGTGCTCGTAGCGTTCGCTGTTGGCCGACAGTGTCGTTGGGCGATGAAGTC	362604	362694	362744	362692	-1	supercont2.3	SPRG_22067	359969	363176	None	10354	2231	59242	No_constitutive_exon_found_in_species
TATTCTGACTCTTGCAGGGACACAAGGTGACAGCGTTGGCTTGGGAGCAGGT	450783	450879	450733	450785	1	supercont2.3	SPRG_01398	449173	451574	None	10354	2231	59242	No_constitutive_exon_found_in_species
GCTTAGCGGCGTCTTATGGCCACAAGAAGGGCTTACCAAGGGGCATGTAGGC	469807	470149	469757	469809	1	supercont2.3	SPRG_01405	469720	470534	None	10354	2231	59242	No_constitutive_exon_found_in_species
AAAAACAAATCGCATTTTTCGGTTCTTAGCGTCGGGATGTGCGGGTGTAGGT	474114	474135	474064	474116	1	supercont2.3	SPRG_01406	470915	476478	None	10354	2231	59242	No_constitutive_exon_found_in_species
AGTTGGTACCACCCAATCGTTCGGTTCACGACAATAGACCCTGGGAGTAGCA	522318	522365	522268	522320	1	supercont2.3	SPRG_19007	521242	522707	None	10354	2231	59242	No_constitutive_exon_found_in_species
GTCAAGTAGGTGCCACGTCGTGATCAATCATTCATATTGACACGGGGTAGGG	594505	594656	594455	594507	1	supercont2.3	SPRG_19028	592890	595177	None	10354	2231	59242	No_constitutive_exon_found_in_species
CTCGATGTTCGTGTGCATGTGTACTTGGAGATAGTGATGGCAAGGGTTAGGT	601063	601206	601013	601065	1	supercont2.3	SPRG_19030	598243	602085	None	10354	2231	59242	No_constitutive_exon_found_in_species
ACCTTTCATGTCTTCGTTGCGGACGGAAGTAGAGCAACGTGTGGGACTAGGG	601926	602085	601876	601928	1	supercont2.3	SPRG_19030	598243	602085	None	10354	2231	59242	No_constitutive_exon_found_in_species
GCACACGTACGCGCCAGATTTCTTAGAGCAATCTTAGGCATGTGGGGTAGGT	639678	639850	639900	639848	-1	supercont2.3	SPRG_19038	638025	641217	None	10354	2231	59242	No_constitutive_exon_found_in_species
CGTACGCTGCAACATTATGGAGTGAAAAACATATGTGTGTGCGGGGGTAGGG	645329	645404	645454	645402	-1	supercont2.3	SPRG_19040	644620	646484	None	10354	2231	59242	No_constitutive_exon_found_in_species
CAGGTACACACACTATCGTACAAGTTGCTGTTTCTGACAAAGGGGCGTAGGG	645198	645282	645332	645280	-1	supercont2.3	SPRG_19040	644620	646484	None	10354	2231	59242	No_constitutive_exon_found_in_species
AAGGGCTCGTGTACTTGCACTCGCTCGACATTATCCATCGGGACATGAAGTC	656782	657211	657261	657209	-1	supercont2.3	SPRG_22071	656782	657972	None	10354	2231	59242	No_constitutive_exon_found_in_species
TACCTCATCTTGTCTCTCTTCGTGTTGCTCAGCACGAATGGTGGGACTAGGT	668469	668631	668419	668471	1	supercont2.3	SPRG_19045	666184	669246	None	10354	2231	59242	No_constitutive_exon_found_in_species
CGACCCTCTCTCTGCTGTACGTTGATACGGATGTGTCGACTGTGGGGTAGGA	695224	695317	695174	695226	1	supercont2.3	SPRG_19053	694543	695762	None	10354	2231	59242	No_constitutive_exon_found_in_species
GGTAGACGCCTCTTTTACTATGTATGTAGTGTATCTACATGCAGGGCTAGAG	739025	739466	739516	739464	-1	supercont2.3	SPRG_19071	736578	739920	None	10354	2231	59242	No_constitutive_exon_found_in_species
GGGACGAGTGTCTGCTTGTATCGTGTCTTGATGTTCGATGGGGTGCGTAGAA	746083	746113	746033	746085	1	supercont2.3	SPRG_19073	745296	747695	None	10354	2231	59242	No_constitutive_exon_found_in_species
TCTGTACGTACGATCGCCCATCCTCCTCCTCCTGCTCACATGGGCGACAGTC	756341	756496	756291	756343	1	supercont2.3	SPRG_19077	756206	757482	None	10354	2231	59242	No_constitutive_exon_found_in_species
TTCGGTACGCAACTCGTCTTAACACCGAGTCTTTGACCAAGGGTGTGCAGGA	756988	757057	756938	756990	1	supercont2.3	SPRG_19077	756206	757482	None	10354	2231	59242	No_constitutive_exon_found_in_species
GACGCCTTTTTGAGATCATCGTTGCCGATATGCTATGGGAATGGAGCTAGGT	785601	785859	785909	785857	-1	supercont2.3	SPRG_19084	785107	787684	None	10354	2231	59242	No_constitutive_exon_found_in_species
AAAGTAACGACAATATGTCCACCATTTTCCAAAAGTCTCATCGAGGGTAGGT	804018	804165	804215	804163	-1	supercont2.3	SPRG_22077	800511	805168	None	10354	2231	59242	No_constitutive_exon_found_in_species
CGGGCGAGGTGCTGAACTGTGCCCCGCCATCGCTGAGGGTACAAGTGTAGGC	802737	802876	802926	802874	-1	supercont2.3	SPRG_22077	800511	805168	None	10354	2231	59242	No_constitutive_exon_found_in_species
GGTCGGTCCGCGTTCTCCATTTCGTTCGTTAGACTATCGCAATGGGACAGGT	801165	801345	801395	801343	-1	supercont2.3	SPRG_22077	800511	805168	None	10354	2231	59242	No_constitutive_exon_found_in_species
TTCAAGCGGGCATGGCGCTCCTTGGTATGCTCGTGACGGGCGAGATGCAGAC	849845	850304	849795	849847	1	supercont2.3	SPRG_22078	849150	850304	None	10354	2231	59242	No_constitutive_exon_found_in_species
GAGGTGCGTTGAAATGGCTTGTTTATGGTTGTAACTTAGCGACGGGCTAGGT	857905	858064	858114	858062	-1	supercont2.3	SPRG_22079	856273	860533	None	10354	2231	59242	No_constitutive_exon_found_in_species
ACCTCGGTGCACTTTTGCCCCCGTCGCGACTGCTGCTCGTGGGCATGGAGTC	872591	872994	873044	872992	-1	supercont2.3	SPRG_19111	871053	874811	None	10354	2231	59242	No_constitutive_exon_found_in_species
ACGTACGACCGACATATATACATTGACTGCACCATGAGAGACGGGTATAGGG	876867	876953	876817	876869	1	supercont2.3	SPRG_19112	876600	879220	None	10354	2231	59242	No_constitutive_exon_found_in_species
GTACGGGTATGTCGTCTCTGGTATAGGGGTAGGGGTACATGTAGGGTTAGGT	878168	878329	878118	878170	1	supercont2.3	SPRG_19112	876600	879220	None	10354	2231	59242	No_constitutive_exon_found_in_species
TACAAGGTACGCTCTGCCTTTTTGCCTATCAGTTCTGGAAAGCGGGCTAGAA	892718	893054	893104	893052	-1	supercont2.3	SPRG_01451	892595	893981	None	10354	2231	59242	No_constitutive_exon_found_in_species
AACGGTGCGTGCGGTATATATATCAATGGAGTTGCTGATGGGATGCGTAGTG	900162	900252	900302	900250	-1	supercont2.3	SPRG_01452	897933	901013	None	10354	2231	59242	No_constitutive_exon_found_in_species
GTACTACATGTCTCCTATCCTAGACCTGCCATCGTCGAACCTGGGAATAGCT	917222	917381	917431	917379	-1	supercont2.3	SPRG_22082	915251	920012	None	10354	2231	59242	No_constitutive_exon_found_in_species
GTATATGCACTATTGGATAGTATTCAACGTCGGCTGATGGGGACATGTAGTA	939298	939515	939248	939300	1	supercont2.3	SPRG_19131	937938	939784	None	10354	2231	59242	No_constitutive_exon_found_in_species
CATATTTCTCTTGGCGTTGTTGGTACTTTTCTCAAGGCAAACGGGTGTAGGG	955023	958320	958370	958318	-1	supercont2.3	SPRG_01457	955023	959887	None	10354	2231	59242	No_constitutive_exon_found_in_species
ATCAAGGTACGCCATCCATGGACGCTTCCTTCCTCATCGTCGGGGCGCAGAC	967447	967676	967397	967449	1	supercont2.3	SPRG_01462	967264	968729	None	10354	2231	59242	No_constitutive_exon_found_in_species
AGGTACGCGTCGCCGCAAAGAGTGAGTCGACGAATGCAATGCGGGGGTAGGT	1019451	1019595	1019645	1019593	-1	supercont2.3	SPRG_01488	1019046	1020429	None	10354	2231	59242	No_constitutive_exon_found_in_species
GCTTGTTTGTCTTTTTCTGTAGTTGGAAAAGCTCATGGTGGGAGTGCTAGTC	1038838	1039140	1039190	1039138	-1	supercont2.3	SPRG_01495	1038542	1041206	None	10354	2231	59242	No_constitutive_exon_found_in_species
TACGCCCATCTCCGTCTTGTCGCGAGTCCATACTGATGCGAAGGGTGTAGGA	1049978	1050190	1050240	1050188	-1	supercont2.3	SPRG_01499	1049306	1051110	None	10354	2231	59242	No_constitutive_exon_found_in_species
CGATTGGTATGGGTCTTGCTTCTTGGCATGGATGTGAGTGTAGGGCGTAGAA	1071461	1071565	1071411	1071463	1	supercont2.3	SPRG_01509	1070987	1071699	None	10354	2231	59242	No_constitutive_exon_found_in_species
GACGGTAATAGATAGTCGACACGGCAAGCACTCGTATGGTACGGGCGTAGGG	1087063	1087125	1087175	1087123	-1	supercont2.3	SPRG_01520	1086477	1088238	None	10354	2231	59242	No_constitutive_exon_found_in_species
GAATACCGTGCCCACCACTGGAAGTGTGCAATATTCGTCGGGACGACGAGGC	1118666	1118762	1118616	1118668	1	supercont2.3	SPRG_01534	1117969	1118762	None	10354	2231	59242	No_constitutive_exon_found_in_species
TCCGCGGACGCAGTGTGCCAGCACCATTGCGAGCGTGGGTGTGGACAAAGTG	1152370	1152666	1152716	1152664	-1	supercont2.3	SPRG_01546	1151945	1153390	None	10354	2231	59242	No_constitutive_exon_found_in_species
GGTACGCCGGGCGCCCGCAGTGCGCCAGCCGCTGACCTTGCACGGGATAGAT	1154744	1155080	1154694	1154746	1	supercont2.3	SPRG_01548	1154494	1157181	None	10354	2231	59242	No_constitutive_exon_found_in_species
ACAATGTGCTACTAGTACATACAATGCATGGCTCGACATGCGGGGGCTAGGT	1158586	1158862	1158912	1158860	-1	supercont2.3	SPRG_01549	1157148	1159882	None	10354	2231	59242	No_constitutive_exon_found_in_species
CACCGGTACGCCTCTGCTGCATCGCAATTTGTACTTAAAGGAATGGGTAGAC	1180299	1180421	1180471	1180419	-1	supercont2.3	SPRG_01552	1179567	1182298	None	10354	2231	59242	No_constitutive_exon_found_in_species
TCTCGCGCGGTTGGGTCATCTTGGTTGTTGCTGCTGACGTTGGGCGATAGGT	1218828	1219152	1219202	1219150	-1	supercont2.3	SPRG_01572	1218556	1219573	None	10354	2231	59242	No_constitutive_exon_found_in_species
GACGACTCGACGCGCAGGAAGATCGCTCACGCCGAGATATATGGGCGTAGGA	1252654	1253210	1252604	1252656	1	supercont2.3	SPRG_01582	1251943	1254661	None	10354	2231	59242	No_constitutive_exon_found_in_species
TACACACGTCTTCCCATCGCCAATACCCCTGCCCATGACGTGGGAACTAGGT	17777	17951	17727	17779	1	supercont2.4	SPRG_19152	17424	20805	None	10354	2231	59242	No_constitutive_exon_found_in_species
TGCCCGCGCACGCCAATCACTTTTTTAACCACTACTGGACGCCGTGGGAGTG	22129	23092	22079	22131	1	supercont2.4	SPRG_19153	21482	23092	None	10354	2231	59242	No_constitutive_exon_found_in_species
CAGGTACCGACGACGCTTGCGCTTCAGCAGCAGCTCATTGGGAGATGTAGAC	30828	31207	30778	30830	1	supercont2.4	SPRG_19157	30562	31380	None	10354	2231	59242	No_constitutive_exon_found_in_species
GGCCGCGGCTTCGTTCTTATTGATATTTATATATGTTTCTGTATGGGTAGGT	33482	33929	33432	33484	1	supercont2.4	SPRG_19158	32026	34640	None	10354	2231	59242	No_constitutive_exon_found_in_species
TCGACGTGCGACGCGTCATCCGACTTTTTGCGCTTATGGGAAATGCGTAGGA	37942	38047	37892	37944	1	supercont2.4	SPRG_19160	36710	38484	None	10354	2231	59242	No_constitutive_exon_found_in_species
CTTTTTATATATATCCCATACGACAATAAGGTTGTACACAAGACGGGTAGAT	124186	124270	124320	124268	-1	supercont2.4	SPRG_01594	123779	127924	None	10354	2231	59242	No_constitutive_exon_found_in_species
GTACAGATGTCTGCTGTCCTCGCTCCCTTTTTTGACAAGTAAGGGTGTAGCA	136792	137516	136742	136794	1	supercont2.4	SPRG_19192	134822	137586	None	10354	2231	59242	No_constitutive_exon_found_in_species
CAAGGGTGCGTATGACCTTTTGGATTTGTTTTGTAAAAAAGGGAGTGTAGCC	147552	147788	147838	147786	-1	supercont2.4	SPRG_19196	145063	149226	None	10354	2231	59242	No_constitutive_exon_found_in_species
GCGACTTGCATCAATGTGTGGACAATATTGTCTGATGCCAAGGGGACTAGGC	146072	146122	146172	146120	-1	supercont2.4	SPRG_19196	145063	149226	None	10354	2231	59242	No_constitutive_exon_found_in_species
CGATTTTTCGTTCCAGTGCCTCAGCTGGTTCCAGGAAGACGGGACCGAAGTG	145942	146031	146081	146029	-1	supercont2.4	SPRG_19196	145063	149226	None	10354	2231	59242	No_constitutive_exon_found_in_species
GTACGACGCTTCCCATGCATGCGATGTCGGTCTCATGCGGTGTGGGGTAGCG	215439	215697	215747	215695	-1	supercont2.4	SPRG_19215	215206	217290	None	10354	2231	59242	No_constitutive_exon_found_in_species
ATCGATGCACATGGCAGGCCGTGGTCTCATGGCACGGCTCGCATGGGTAGCG	246866	246876	246926	246874	-1	supercont2.4	SPRG_19226	245848	247141	None	10354	2231	59242	No_constitutive_exon_found_in_species
ACAAGGTACGCGAGGCCCATCGTACGTGGCTTGGTACAATGGGCGCGTAGCT	286924	287330	286874	286926	1	supercont2.4	SPRG_19236	278355	288297	None	10354	2231	59242	No_constitutive_exon_found_in_species
GACACTCCGGATGGCAATATTGGCACGTGTCATTATGGCGGTGGGGATAGGT	316132	316249	316082	316134	1	supercont2.4	SPRG_19242	313261	316249	None	10354	2231	59242	No_constitutive_exon_found_in_species
CGGTACGCGCCTTTGCGTCGATACGCTCGTATGTTGATCGATGGGCGTAGAT	317259	317556	317606	317554	-1	supercont2.4	SPRG_19243	316292	318054	None	10354	2231	59242	No_constitutive_exon_found_in_species
GTCGGTACGCACCGCTTTGGACGAGCCGCTGGAGACCATGATGGGCGTAGGA	344726	344788	344676	344728	1	supercont2.4	SPRG_19250	344643	345567	None	10354	2231	59242	No_constitutive_exon_found_in_species
GTTGTACACCTTAGTATCCCAGCAGGTGTCGATGTAGCGGGGATGCGTAGAT	364984	365055	365105	365053	-1	supercont2.4	SPRG_19255	362236	366587	None	10354	2231	59242	No_constitutive_exon_found_in_species
TACCCAGGTACGCCGACGCATCCTGTCTCGTCGGCTCGAAATGGGCGTAGAG	419653	419943	419993	419941	-1	supercont2.4	SPRG_19268	419335	422135	None	10354	2231	59242	No_constitutive_exon_found_in_species
AAGGTACAAGACAAGAGCATAACATCGGCGAATGATGACATGGGATGTAGCT	428291	428365	428241	428293	1	supercont2.4	SPRG_01614	426802	429214	None	10354	2231	59242	No_constitutive_exon_found_in_species
GTACGAAGGTAGACTCGTGCATGGCGAGGATGATGACGATGTGGGCGTAGTC	430332	430646	430696	430644	-1	supercont2.4	SPRG_19271	429278	430779	None	10354	2231	59242	No_constitutive_exon_found_in_species
GACGTACGCGAATGGAGGCCGTCATAAAATCGCTGCTTTGGGTGGCGTAGTG	457459	457621	457409	457461	1	supercont2.4	SPRG_19279	456633	458934	None	10354	2231	59242	No_constitutive_exon_found_in_species
CAGCGTACCCTCCACTGGAATGACTCGACCAAAACTCAATGGAGGGGTAGGG	497279	497492	497542	497490	-1	supercont2.4	SPRG_19293	496926	499222	None	10354	2231	59242	No_constitutive_exon_found_in_species
TTTGTCGCGTTTGCTTGAACGAGACGTGCAATTATGATCCTGGGATGTAGAC	525931	526075	526125	526073	-1	supercont2.4	SPRG_19298	523078	527544	None	10354	2231	59242	No_constitutive_exon_found_in_species
ACTTGAAGAACGCCGGGTGTTGACTTGACACGATCGCGAGCGTGGGGCAGAC	523369	523906	523956	523904	-1	supercont2.4	SPRG_19298	523078	527544	None	10354	2231	59242	No_constitutive_exon_found_in_species
CGTGCGCTGTGGCGTAGGTCGCGCCGACGCTCATGGGCTGGGCGACGTAGGC	528292	528409	528242	528294	1	supercont2.4	SPRG_19299	528159	529585	None	10354	2231	59242	No_constitutive_exon_found_in_species
GTACGTTTTCGCTGCCATACTATGGCTGACGTGCATGCCTGTGGGAGTAGAC	528553	528656	528503	528555	1	supercont2.4	SPRG_19299	528159	529585	None	10354	2231	59242	No_constitutive_exon_found_in_species
TTTCTAAGATGCGTGTTTCTAGTCCTGTGTCGTCACAATGGGTCGGGTAGAT	538998	539880	538948	539000	1	supercont2.4	SPRG_19302	537907	539880	None	10354	2231	59242	No_constitutive_exon_found_in_species
CCGTACCGACTGCCTTTTTTTTCATCGTCTACAATCCAACGGGTGTGTAGAA	570324	570721	570771	570719	-1	supercont2.4	SPRG_19310	567138	571799	None	10354	2231	59242	No_constitutive_exon_found_in_species
AAAATACCAAAAAGTATGTGAGTTGTAGGGGCTCAAGTGCGGGACGGGAGAT	568000	568608	568658	568606	-1	supercont2.4	SPRG_19310	567138	571799	None	10354	2231	59242	No_constitutive_exon_found_in_species
CCTATGATCTTGCATGGTACCAATCGATGTCTCACGCGTACCGAGGGTAGTG	574289	574574	574239	574291	1	supercont2.4	SPRG_19311	573061	576611	None	10354	2231	59242	No_constitutive_exon_found_in_species
GTAACCTGACAGCTATAGCGACGTTGCTCAGCTGATAGATTGGGATGTAGCC	579460	579516	579410	579462	1	supercont2.4	SPRG_19312	576724	580615	None	10354	2231	59242	No_constitutive_exon_found_in_species
AGACACCGTGTCCGAATAACGCTAGTTCTGATTTAAGGCATGATGGGTAGCC	598217	598319	598369	598317	-1	supercont2.4	SPRG_19321	597592	600834	None	10354	2231	59242	No_constitutive_exon_found_in_species
ACGTTGATGCTGTTTCTATTATCGAGGCTCATGCAGTATATGGGGCGTAGGA	626796	626906	626956	626904	-1	supercont2.4	SPRG_01623	626283	627398	None	10354	2231	59242	No_constitutive_exon_found_in_species
GCGTACCTACCCCTCGGTGTATTTCCCCAACCCTAAAGCGAGGGCGATAGGT	652686	652730	652636	652688	1	supercont2.4	SPRG_01625	650824	653248	None	10354	2231	59242	No_constitutive_exon_found_in_species
GTACCTTGGTTTTCGTATTCGGGTCGGATGCGATACGACGGGTGTGGTAGAC	667075	667609	667025	667077	1	supercont2.4	SPRG_19347	664284	669349	None	10354	2231	59242	No_constitutive_exon_found_in_species
CCAAGTACGACGTACTTGTGTTGCTTGGACGTTCTCATCGCAGTGGGCAGGC	681700	681937	681650	681702	1	supercont2.4	SPRG_01627	680904	682590	None	10354	2231	59242	No_constitutive_exon_found_in_species
ACGAGACAAGACCCCGTTGAACTGCGCCAAACGGATGGGTGGATGCGTAGGC	682154	682220	682104	682156	1	supercont2.4	SPRG_01627	680904	682590	None	10354	2231	59242	No_constitutive_exon_found_in_species
CTCCATGTAATCGTCGTTGCATGCTGTAACCATCTGATGACGAGGGGTAGGT	749870	750315	749820	749872	1	supercont2.4	SPRG_01648	746565	750315	None	10354	2231	59242	No_constitutive_exon_found_in_species
TCTCGACTCGTGTTTGTTGGATCGCGTATGAATCCCGCTGGGATGGCTAGGC	760137	760372	760422	760370	-1	supercont2.4	SPRG_01653	760137	762915	None	10354	2231	59242	No_constitutive_exon_found_in_species
TTCGACCTGCCATAACAACCAAGCATGGTCTGCTGATACTATGGGTGTAGGT	781458	781541	781591	781539	-1	supercont2.4	SPRG_01659	780800	782973	None	10354	2231	59242	No_constitutive_exon_found_in_species
GTGCCCATGGCCGTTGACGCGATATGACGACGAATGGGATATGGGTGTAGGT	788808	788968	789018	788966	-1	supercont2.4	SPRG_01661	784205	791145	None	10354	2231	59242	No_constitutive_exon_found_in_species
CAGTGCGTGCTCTTCGATGCCACCTCGTGGGCTCAATCACAAGGGTGTAGGC	793209	793255	793159	793211	1	supercont2.4	SPRG_01662	791637	793255	None	10354	2231	59242	No_constitutive_exon_found_in_species
AGGACGAGGTCGGTGCGTCGCGTTTTCCGAGATGCTGTAAAGGGCGGTAGAT	794747	795002	794697	794749	1	supercont2.4	SPRG_01663	793326	795771	None	10354	2231	59242	No_constitutive_exon_found_in_species
AGTACGCCTATGACCCTTGTGTAGTGGCGGTCGCCAAGAGCGACGGGTAGAA	809340	809524	809574	809522	-1	supercont2.4	SPRG_01671	808136	810022	None	10354	2231	59242	No_constitutive_exon_found_in_species
GACGGTAGCCGCCCGTCCCTTCACGTCCATCTACAAACGTGGGATGCTAGGC	816815	817011	816765	816817	1	supercont2.4	SPRG_01673	816021	817011	None	10354	2231	59242	No_constitutive_exon_found_in_species
ACAGACAGACCTTTTTATTGCGAACGGCCTGTATACCATGGCGGGAATAGCG	836863	837330	837380	837328	-1	supercont2.4	SPRG_01680	831897	840572	None	10354	2231	59242	No_constitutive_exon_found_in_species
GTACCACCACCCTGCTCACTCGACGCATATTGCGATGATGGGATGCGTAGTC	832703	832917	832967	832915	-1	supercont2.4	SPRG_01680	831897	840572	None	10354	2231	59242	No_constitutive_exon_found_in_species
GTACTGCATGACGACGCTGTATATCGCAAGCTCATGGGCAACATGAATAGCT	845194	845300	845144	845196	1	supercont2.4	SPRG_01683	844952	845484	None	10354	2231	59242	No_constitutive_exon_found_in_species
GCGGTAGAATATCGTATTGGATGGTAGATTTCATGTACATGGGGTACTAGAA	849403	849554	849353	849405	1	supercont2.4	SPRG_01685	848355	851609	None	10354	2231	59242	No_constitutive_exon_found_in_species
TGCATCCTCCGTGTCTGGTTTCTCTCATGCTGCGATATATGGGTGGGCAGAA	861493	861598	861648	861596	-1	supercont2.4	SPRG_01691	861026	862072	None	10354	2231	59242	No_constitutive_exon_found_in_species
ACCGTTGCTTCCATTGCATGAGTCCTCCACCTATTATGTGTGTGGGGTAGAT	870903	871353	871403	871351	-1	supercont2.4	SPRG_01695	870903	872953	None	10354	2231	59242	No_constitutive_exon_found_in_species
GGTACCTCCTGCTGGATGACCCAAACGCCGTCATGGAATGGGCGGCGTAGAG	886756	887079	886706	886758	1	supercont2.4	SPRG_01701	885616	887499	None	10354	2231	59242	No_constitutive_exon_found_in_species
GGGAAGGTATCGTGCGTACTACCGTCACCGGTGCTCCACGACGGGTGTAGCT	910275	910385	910435	910383	-1	supercont2.4	SPRG_01709	909913	912121	None	10354	2231	59242	No_constitutive_exon_found_in_species
GTACTTGACAGATAGCACATCGCTTCTATGTGCGACAACGTGGGTACAAGGC	922643	922729	922593	922645	1	supercont2.4	SPRG_01714	921969	923300	None	10354	2231	59242	No_constitutive_exon_found_in_species
GGTAGGAATCCCCACCAACCGACGAGGACGACCCACTGACGGGCATATAGCA	955072	955606	955656	955604	-1	supercont2.4	SPRG_01731	955072	957451	None	10354	2231	59242	No_constitutive_exon_found_in_species
ACGTTGTGACAGGTCAAAGCTGGCTCCATTTCTCATGACGGGGCGTGTAGGA	1084350	1085111	1085161	1085109	-1	supercont2.4	SPRG_01785	1083029	1085292	None	10354	2231	59242	No_constitutive_exon_found_in_species
GAGGTAGTCATGCGTTGACCCCACCACACTGTCATCGGATGGGATGGTAGGC	1163316	1163672	1163722	1163670	-1	supercont2.4	SPRG_01803	1163316	1165460	None	10354	2231	59242	No_constitutive_exon_found_in_species
CTTTTCGAAATGCCATAATGACTGATGAACTTGCGTGATTTGTGGGGTAGAT	1200258	1200278	1200328	1200276	-1	supercont2.4	SPRG_01818	1199498	1200962	None	10354	2231	59242	No_constitutive_exon_found_in_species
AACTTGGTGCAATATCGAATGTGAGAGGTTTCACTTGCGCTGCGGGGTAGGT	1207710	1208357	1208407	1208355	-1	supercont2.4	SPRG_01821	1207710	1208672	None	10354	2231	59242	No_constitutive_exon_found_in_species
GTACGTCACGCTTGTATCATCGATGGCGCATCATCCAACGTCGGGAGCAGGA	31418	31472	31368	31420	1	supercont2.5	SPRG_01832	30914	31641	None	10354	2231	59242	No_constitutive_exon_found_in_species
AAGCGGTGCCAGATTCAAACATCCAGCTGGCGAAGATTTATAGGGCGTAGAT	34143	34493	34093	34145	1	supercont2.5	SPRG_19370	33289	34493	None	10354	2231	59242	No_constitutive_exon_found_in_species
GCAGGTAGATGCACCTGATGGTCGCCACGATGGCTCATGCGCGCGGGCAGGT	72530	73862	72480	72532	1	supercont2.5	SPRG_01852	72348	74471	None	10354	2231	59242	No_constitutive_exon_found_in_species
ACAACGTGATGAGTTTCATCCCTATTTCCGCTTTCTCACACGAGGGGTAGGT	93657	93714	93607	93659	1	supercont2.5	SPRG_01861	91669	94147	None	10354	2231	59242	No_constitutive_exon_found_in_species
GGTAGTTGATGTCCTTGATTGTTTTCTGCTACATCGTGACGGGTGTGTAGTC	95301	95337	95251	95303	1	supercont2.5	SPRG_01863	94953	95808	None	10354	2231	59242	No_constitutive_exon_found_in_species
TACGTACTTAAAACCCTCACACCTGTTAAAACTGATTGGTGGGACGGTAGAA	107534	107615	107484	107536	1	supercont2.5	SPRG_01867	104989	107778	None	10354	2231	59242	No_constitutive_exon_found_in_species
CAAAGGTTGTTGATACCTTGAAAGAATCGTTGTGGCCAACGGGATGGTAGGG	118749	119050	118699	118751	1	supercont2.5	SPRG_01873	117162	120927	None	10354	2231	59242	No_constitutive_exon_found_in_species
CAAAAGATGTACCGCCAGCCACGCACCCCGGGTGCTGACGACGGGCGTAGGC	134608	134728	134558	134610	1	supercont2.5	SPRG_01882	134048	135414	None	10354	2231	59242	No_constitutive_exon_found_in_species
ACGTACCTCATTGGACAACTTGAACAACATGTCATAAACGATGTGGGTAGGC	151816	151985	151766	151818	1	supercont2.5	SPRG_01889	148849	152738	None	10354	2231	59242	No_constitutive_exon_found_in_species
AAGGTACATAACGGCAGTGATAGAAGACTTTCTGAGACCGAATGGGCTAGGT	178339	178453	178503	178451	-1	supercont2.5	SPRG_01902	176604	178763	None	10354	2231	59242	No_constitutive_exon_found_in_species
GGGTACGACGATTATTTTTTCTTGATTGCGCAATCTCATTATGTGGGTAGCA	178902	179460	179510	179458	-1	supercont2.5	SPRG_01903	178902	180539	None	10354	2231	59242	No_constitutive_exon_found_in_species
TTGACAAAGGTGGTCGTTTCGCCACGTCGTTGGTGATGCCAAGTGGGTAGGT	249937	250035	249887	249939	1	supercont2.5	SPRG_01934	248682	250319	None	10354	2231	59242	No_constitutive_exon_found_in_species
AAGAGAGGAGGACGATGATGCAATCTCTCATGTCGAGGAATCGGGGGTAGCC	291390	291577	291340	291392	1	supercont2.5	SPRG_01956	290613	292749	None	10354	2231	59242	No_constitutive_exon_found_in_species
CCATGGTACGTACGACGGCACGAAGACGTCGTCGTCTCAGAAGGGTCTAGAG	294466	294674	294724	294672	-1	supercont2.5	SPRG_01957	293091	295103	None	10354	2231	59242	No_constitutive_exon_found_in_species
CTTTGCGTACGTCGTGCCGAGTAGTATATCTCTGAGCGCGAGGGTGCTAGGT	301634	302243	302293	302241	-1	supercont2.5	SPRG_01961	301634	302873	None	10354	2231	59242	No_constitutive_exon_found_in_species
CTCGGTAAGTCCCATTTCGTTACGGTATTCACGACACAGGGAACGAATAGGC	308310	308473	308260	308312	1	supercont2.5	SPRG_01963	306216	313030	None	10354	2231	59242	No_constitutive_exon_found_in_species
GGTGCGCAAAATGAATGATATTGTCATCTCTCACGTCGTCGTGTGGGTAGAC	309210	309387	309160	309212	1	supercont2.5	SPRG_01963	306216	313030	None	10354	2231	59242	No_constitutive_exon_found_in_species
GTACGTTTTTGTCATTTGACCGAGCACTCTTGACGGAAGAGGGGGCCTAGTG	326736	327520	327570	327518	-1	supercont2.5	SPRG_19383	324807	327779	None	10354	2231	59242	No_constitutive_exon_found_in_species
CAAGGTCTGCTGTAAATAGTTCAATGATTGAAGAGCTTACACGAGGGTAGAT	326064	326463	326513	326461	-1	supercont2.5	SPRG_19383	324807	327779	None	10354	2231	59242	No_constitutive_exon_found_in_species
TTTCTGTCCATTTTTATTTGTTGCCTTTTAAACTTTTCAACTGGGGGTAGGG	325764	326006	326056	326004	-1	supercont2.5	SPRG_19383	324807	327779	None	10354	2231	59242	No_constitutive_exon_found_in_species
ACGGTATTCTCGCCGACCTCTTCGTGTCGATGCAAACCTCGGGTGCGTAGGT	336624	337315	337365	337313	-1	supercont2.5	SPRG_01973	336624	338651	None	10354	2231	59242	No_constitutive_exon_found_in_species
ACGCGTACGCTGTCATTTCTCACACGACGTGGGCACATTGCTGGGAGTAGGA	364814	364941	364764	364816	1	supercont2.5	SPRG_01987	363389	365244	None	10354	2231	59242	No_constitutive_exon_found_in_species
CGACTCTTCTTTGCATAGTACGGACGCTGGTCTCACGCAGTAGGGCGTAGCG	404555	405809	404505	404557	1	supercont2.5	SPRG_02006	403733	405995	None	10354	2231	59242	No_constitutive_exon_found_in_species
TATGTCTTATTGTCATCTTGTTGTGCCTGCTTAATTGTTGATGGGATTAGCA	429431	429532	429381	429433	1	supercont2.5	SPRG_02020	428444	430920	None	10354	2231	59242	No_constitutive_exon_found_in_species
ATGGTCCGACGAGAAATTATGTGGAGACGACGCTCAATGGGAACGCGTAGAA	437222	437296	437346	437294	-1	supercont2.5	SPRG_02022	432516	438011	None	10354	2231	59242	No_constitutive_exon_found_in_species
GTCGATTACTATCAACTTGATGTATTTCGTATCTCAACATATGAGGGTAGGA	436795	436959	437009	436957	-1	supercont2.5	SPRG_02022	432516	438011	None	10354	2231	59242	No_constitutive_exon_found_in_species
GCATGTACCGCATGTAGCCTGGCAAGCGGATTGCTATTGCGCGGGGCCAGAA	440304	440500	440254	440306	1	supercont2.5	SPRG_19390	439998	441286	None	10354	2231	59242	No_constitutive_exon_found_in_species
ACTGGTACGCGGCTTTCCATTGCTCTGCGGTTGGAGATACGGGATGCTAGAG	452545	452758	452808	452756	-1	supercont2.5	SPRG_02026	451640	454676	None	10354	2231	59242	No_constitutive_exon_found_in_species
CAGTTTTGGTACAACCCTACATCCTACCCTAACCCTATCCAAGGGTGTAGCT	459852	459992	459802	459854	1	supercont2.5	SPRG_02028	458906	460726	None	10354	2231	59242	No_constitutive_exon_found_in_species
GAACGTCTGCCTCTCTTGGACTTTCAATGGATCGATCATTAATGGGGTAGGT	464943	464956	464893	464945	1	supercont2.5	SPRG_02031	463932	465571	None	10354	2231	59242	No_constitutive_exon_found_in_species
ATATCTTTTCTCGCAACGAGGCACTGCAGGGCCATCGCTTCGTGGGGTAGTG	465008	465070	464958	465010	1	supercont2.5	SPRG_02031	463932	465571	None	10354	2231	59242	No_constitutive_exon_found_in_species
GCGTCACGTACGTTAGCAGCCATGCTCTGTTGCCAGCTAGCGGGACGTAGGT	465113	465176	465063	465115	1	supercont2.5	SPRG_02031	463932	465571	None	10354	2231	59242	No_constitutive_exon_found_in_species
CGTCGCTGTCTATGGAAATTATTGTCCACAACTCTATGATGGGCGATTAGAG	474050	474122	474000	474052	1	supercont2.5	SPRG_02036	473769	474539	None	10354	2231	59242	No_constitutive_exon_found_in_species
TGCGAACGAATGCCAGAGACGATGCAGCATATATATAACGGGCGAGGTAGAG	475904	476066	476116	476064	-1	supercont2.5	SPRG_02037	474527	476400	None	10354	2231	59242	No_constitutive_exon_found_in_species
CGGTAAAGGCGCGGGCGCGCTGACTCGAGAAGCTCATGACGTACGGGTAGCG	475577	475649	475699	475647	-1	supercont2.5	SPRG_02037	474527	476400	None	10354	2231	59242	No_constitutive_exon_found_in_species
GTAGGCGCGTCCTTTCGCATCATTTTCGTCCGTCACGCGAAGGGTGCTAGGA	478574	478973	478524	478576	1	supercont2.5	SPRG_02039	478054	479032	None	10354	2231	59242	No_constitutive_exon_found_in_species
ACGCACTCTGTCGCGTTGCGTGGATCCGAGAATGCATTCGATGGGTGTAGAG	491582	491693	491532	491584	1	supercont2.5	SPRG_02043	489974	493025	None	10354	2231	59242	No_constitutive_exon_found_in_species
TCGCCGCCGATCGCCGCCGAGGGCTCATGCGAGGCCGCTTGGGCATGTAGCA	498910	499076	499126	499074	-1	supercont2.5	SPRG_02045	497001	499187	None	10354	2231	59242	No_constitutive_exon_found_in_species
CATGTACAAACACCCAACCAAACATGCCACTTGGTAAACGTGGGGGATAGGC	505218	505266	505168	505220	1	supercont2.5	SPRG_02049	503873	507389	None	10354	2231	59242	No_constitutive_exon_found_in_species
GGGTAATATACCCATTCTACCTCGAGCATCGTCTTTTGACATGTGGGTAGAT	510667	511208	510617	510669	1	supercont2.5	SPRG_19393	508866	511513	None	10354	2231	59242	No_constitutive_exon_found_in_species
AGGTACAATACATGGCGGCGATGTCGTCTGTGTGTTGATGTGGGAACTAGCG	513122	513211	513261	513209	-1	supercont2.5	SPRG_02051	511514	515227	None	10354	2231	59242	No_constitutive_exon_found_in_species
GACGAGGTGCCATTTATGGCTGGAGGCTGCAACCTGTCGATGATGGGTAGTG	548252	548721	548771	548719	-1	supercont2.5	SPRG_02069	548252	552469	None	10354	2231	59242	No_constitutive_exon_found_in_species
GTTTTCTGCGCAGGCGTCAAGCATTTGATGGCGCATGCATGTGGGCGTAGGG	553485	553669	553719	553667	-1	supercont2.5	SPRG_02070	552982	554233	None	10354	2231	59242	No_constitutive_exon_found_in_species
TCGTCTCCACACGCAGCTTGAATCTCTCAACTCACTTTGGATGGGCATAGGT	570243	570371	570193	570245	1	supercont2.5	SPRG_02078	568293	571206	None	10354	2231	59242	No_constitutive_exon_found_in_species
CATGGTAGCAACGCGTACACCGACCTCTGTGGTGAGCGCGTGGTGGGTAGGT	574913	575112	574863	574915	1	supercont2.5	SPRG_19395	574158	577533	None	10354	2231	59242	No_constitutive_exon_found_in_species
AAGGTCGGTGTTGATCTGTCGACGGAATGGCGGCGATATGGGATGGATAGCG	577368	577533	577318	577370	1	supercont2.5	SPRG_19395	574158	577533	None	10354	2231	59242	No_constitutive_exon_found_in_species
GCTGGACCGCGTGGCGCTGGCAAGCGCTGCAGACCATGGGGCAGACACAGAT	642122	642135	642185	642133	-1	supercont2.5	SPRG_02098	642122	643179	None	10354	2231	59242	No_constitutive_exon_found_in_species
CGCTTCGTGGATTCGGAAGCCAATGGAAAGTGTAGACGAGGGTGGCGCAGAC	643662	644000	644050	643998	-1	supercont2.5	SPRG_02099	643662	651126	None	10354	2231	59242	No_constitutive_exon_found_in_species
TACGTCCTTACGTCGTAAGATGCCAGCACCGTGATCCATCATGGGCGTAGGC	658436	658607	658386	658438	1	supercont2.5	SPRG_02103	658232	659138	None	10354	2231	59242	No_constitutive_exon_found_in_species
GTTCCAGCTTGATAGCTTGATAGTTTGTTGAAACTGTGATGCGGGCGTAGGC	675867	676216	676266	676214	-1	supercont2.5	SPRG_02106	669915	677544	None	10354	2231	59242	No_constitutive_exon_found_in_species
GTTCATCTCCTTGATAGAAATATCAACTTGATATTGATGGAAGGGGCTAGGT	697568	697695	697518	697570	1	supercont2.5	SPRG_02114	695652	699771	None	10354	2231	59242	No_constitutive_exon_found_in_species
GCATGGTACGACGTCATGCATCAATCGGTCGAACATATCGATGTGGGCAGGT	699165	699299	699115	699167	1	supercont2.5	SPRG_02114	695652	699771	None	10354	2231	59242	No_constitutive_exon_found_in_species
TGCGTCATGCGAGCACTCCGACAGTATACTCTATGCTCGTGCGGGCGCAGGG	706019	706112	706162	706110	-1	supercont2.5	SPRG_02117	702992	708457	None	10354	2231	59242	No_constitutive_exon_found_in_species
GTACGTCCTGGACATCCTGCAACACTGATTGTGACCCAAGGACGGGCTAGGT	727267	727554	727604	727552	-1	supercont2.5	SPRG_02129	727267	731204	None	10354	2231	59242	No_constitutive_exon_found_in_species
AGCGGTACTTTTTTGAGAAAAGCAGGAGCATGGCTCACACAAATGGGTAGGT	777944	778192	778242	778190	-1	supercont2.5	SPRG_02152	777944	779806	None	10354	2231	59242	No_constitutive_exon_found_in_species
TATAGAGATTCGTCGCGTGATGATGAGCTCTTTATGGATGGAGGGTATAGGC	790936	791051	790886	790938	1	supercont2.5	SPRG_02160	790174	791802	None	10354	2231	59242	No_constitutive_exon_found_in_species
AATGTCTCGACTCGTCGAGCAACGGATCATTGGTATTCTCATGTGGGTAGCC	851673	851846	851896	851844	-1	supercont2.5	SPRG_02190	849701	852777	None	10354	2231	59242	No_constitutive_exon_found_in_species
ACACTATTACCCGAATCGCATGCTTCTCGTTCTGACACGAATTGGGGTAGTA	855859	856009	856059	856007	-1	supercont2.5	SPRG_02192	853901	856408	None	10354	2231	59242	No_constitutive_exon_found_in_species
CCAGGGTACCGGATCTCTCTTTTATATCGCTGGCTCATCGATGGGAACAGGT	921155	921353	921105	921157	1	supercont2.5	SPRG_19402	920383	922958	None	10354	2231	59242	No_constitutive_exon_found_in_species
GTAGTCCAACACGTGCTTGAGGACAGGGTCTCAGTTCATGAGGGACGTAGGC	932392	932458	932342	932394	1	supercont2.5	SPRG_02222	929289	932677	None	10354	2231	59242	No_constitutive_exon_found_in_species
ACTCTATCCCTTACGAAGAATCGTTTGGCACGAGTTTTGTATGGGGGTAGAT	946754	946893	946943	946891	-1	supercont2.5	SPRG_02229	945525	948231	None	10354	2231	59242	No_constitutive_exon_found_in_species
CATCGTAACGCAGCGGCTTACTCTATACCGAACGTGACACGGGGTTGTAGGA	993995	994158	993945	993997	1	supercont2.5	SPRG_02254	993400	996095	None	10354	2231	59242	No_constitutive_exon_found_in_species
ACGGTACCTTGCATCCTGCGAATAGGATTCTATGCGCGGATGGGATGTAGCT	994359	994656	994309	994361	1	supercont2.5	SPRG_02254	993400	996095	None	10354	2231	59242	No_constitutive_exon_found_in_species
TCGTCCGCCGTCCTCATACCCAAGCGTCATGACGTCTCATGGGTGCGTAGGG	1035687	1036084	1036134	1036082	-1	supercont2.5	SPRG_02274	1035687	1038749	None	10354	2231	59242	No_constitutive_exon_found_in_species
GCCGCGGTACGACCGCTGCAAGTACAATCGCACGTCAGCAAGGGGCGTAGGC	1053020	1053140	1052970	1053022	1	supercont2.5	SPRG_02284	1051789	1054070	None	10354	2231	59242	No_constitutive_exon_found_in_species
AAGCACGTGCGTTCGCTGATTCTCGAATCATCCTGTGACGATGGGCATAGAT	1057128	1057246	1057078	1057130	1	supercont2.5	SPRG_02286	1055552	1058664	None	10354	2231	59242	No_constitutive_exon_found_in_species
GGACCAGTGCGTCCATATGCGTGCTGCGTCCACTGATCCCATGGGGATAGCA	1092362	1092462	1092312	1092364	1	supercont2.5	SPRG_22104	1091987	1093603	None	10354	2231	59242	No_constitutive_exon_found_in_species
TTGGTACGTGCTGTTTTGGTGGCGTGCTTGACAATACCTCGCGGGTGCAGGG	1105267	1105689	1105217	1105269	1	supercont2.5	SPRG_02308	1103712	1105689	None	10354	2231	59242	No_constitutive_exon_found_in_species
GAAAAGTAGTACCGGTCATGCCATTCGATGTCTTCTCATGGGACCGATAGAG	1107450	1107505	1107400	1107452	1	supercont2.5	SPRG_02310	1106898	1108202	None	10354	2231	59242	No_constitutive_exon_found_in_species
CGCCTGTGCGTCCTCTTAGTCAACCGAATCGCTGCTGATGGCGGGCGTAGGA	1114760	1114895	1114945	1114893	-1	supercont2.5	SPRG_02314	1113158	1115014	None	10354	2231	59242	No_constitutive_exon_found_in_species
TCTCTGTTTGCTCTATCAAGGTATCAGGAGGTTGATACAAACACGGGTAGTA	13881	13962	13831	13883	1	supercont2.6	SPRG_02325	12717	15266	None	10354	2231	59242	No_constitutive_exon_found_in_species
CGGTACGGACTAGTACTCTGCGTCGCCAGCTCACCAATCTCTGGGAGAAGGT	58835	59147	58785	58837	1	supercont2.6	SPRG_02342	58290	59404	None	10354	2231	59242	No_constitutive_exon_found_in_species
GTGGGAGTGGGAGTTCAACAAAGGTCAATTCTTTACGACATGCTGGGAAGCG	62307	62527	62257	62309	1	supercont2.6	SPRG_02344	61703	62527	None	10354	2231	59242	No_constitutive_exon_found_in_species
CCCAAGTACATCCATCCGGGTGCGATGGTCCAACACATCAATTGGGATAGGC	65106	65154	65056	65108	1	supercont2.6	SPRG_02345	62660	66407	None	10354	2231	59242	No_constitutive_exon_found_in_species
GCTCAAGGTACGCCAAGGATCTGTCCATGGCACATAATTGTGATGGGTAGGC	66270	66407	66220	66272	1	supercont2.6	SPRG_02345	62660	66407	None	10354	2231	59242	No_constitutive_exon_found_in_species
ACGCGGCGGCAGCACTCCTTTCGCTGCAGCCGCATCGTACAGGCGGGAAGCG	109125	109494	109544	109492	-1	supercont2.6	SPRG_02359	105173	110498	None	10354	2231	59242	No_constitutive_exon_found_in_species
GCACTCGTCTGCAATCGCATTCTCGCTACACTGTACATCAATGGGATTAGAC	140449	140551	140399	140451	1	supercont2.6	SPRG_02369	139677	143976	None	10354	2231	59242	No_constitutive_exon_found_in_species
GGTGGTTCTCCAACCCGATCATTCCTTTCGTCGTCTCATGGGCTGGGTAGAT	262763	262838	262713	262765	1	supercont2.6	SPRG_02412	261896	263238	None	10354	2231	59242	No_constitutive_exon_found_in_species
GTGCAACCATCGACGACTATGTGTAGACAAACTGAGATGCAAATGGGTAGAG	276267	276356	276406	276354	-1	supercont2.6	SPRG_02420	275457	277835	None	10354	2231	59242	No_constitutive_exon_found_in_species
TGCCACGGCTAAGGATTGCACGTGGGATCTGAACGACGGGGTGTGCAAAGGT	281481	281556	281431	281483	1	supercont2.6	SPRG_02422	280445	282060	None	10354	2231	59242	No_constitutive_exon_found_in_species
AAGGTAAGCATTATGACGCCGCATGGCTCCATCACCACACGCGTGGGTAGAC	284207	284327	284157	284209	1	supercont2.6	SPRG_02424	284094	285791	None	10354	2231	59242	No_constitutive_exon_found_in_species
CGCGGTACGCCCATGATTGAACGACGCATCGATCGCATGGGCGGTGGCAGGT	308390	308482	308340	308392	1	supercont2.6	SPRG_02437	306040	310506	None	10354	2231	59242	No_constitutive_exon_found_in_species
ACCAAGCGGTACGTCGTGTGTCTGTCATGGACGACTGTCGACGGGACTAGGT	310137	310506	310087	310139	1	supercont2.6	SPRG_02437	306040	310506	None	10354	2231	59242	No_constitutive_exon_found_in_species
CAGTGGCCATGCCACGCGTCCTCTCACCACTGTCTTGTCTTGGGTGCAAGGT	316892	317011	317061	317009	-1	supercont2.6	SPRG_02440	313444	317119	None	10354	2231	59242	No_constitutive_exon_found_in_species
AGGAATGAATCCCACCCGCGCATGACTCATTGTAGGACGGGGATGCATAGCC	316168	316840	316890	316838	-1	supercont2.6	SPRG_02440	313444	317119	None	10354	2231	59242	No_constitutive_exon_found_in_species
TGCGTTTTTCTCGTTTTTGCGCACGTATAGCGCTCATGGGATGGACGTAGAC	334009	334400	333959	334011	1	supercont2.6	SPRG_02448	332166	335956	None	10354	2231	59242	No_constitutive_exon_found_in_species
TCACGTTAAGCTGCGAGACTGATTTGTCACTGACAATGATGGGTGTGTAGGC	335385	335611	335335	335387	1	supercont2.6	SPRG_02448	332166	335956	None	10354	2231	59242	No_constitutive_exon_found_in_species
ACGAGGTTCGCACCTTGTTGCAGACTCTTTTTCACGGGTAGCACGAATAGCA	372746	372803	372853	372801	-1	supercont2.6	SPRG_02462	369646	373149	None	10354	2231	59242	No_constitutive_exon_found_in_species
ACGCAGTAGTTTATTCATTTTTGATAGAGCTGTCACGAATTGGGACGTAGGT	387358	387605	387308	387360	1	supercont2.6	SPRG_02467	385062	387605	None	10354	2231	59242	No_constitutive_exon_found_in_species
GTGCCAGTACGTTCCGACCTTGCAAGGAGCTCGCGATGACAGGGGCGTAGGA	393609	393671	393559	393611	1	supercont2.6	SPRG_02469	392295	394505	None	10354	2231	59242	No_constitutive_exon_found_in_species
CAGACCGCGTCATCAAGCGAAGACGTTGACCGGCACTTCGGGGTCCGAAGCC	413796	413979	413746	413798	1	supercont2.6	SPRG_22107	409508	414320	None	10354	2231	59242	No_constitutive_exon_found_in_species
ATGTATCTATTCATATGTGTGAAGTCCTTACTCAGCGTTAATGGGCGTAGGT	416061	416425	416475	416423	-1	supercont2.6	SPRG_02480	416061	417973	None	10354	2231	59242	No_constitutive_exon_found_in_species
GTATGACGTCCACGATGTTTTCGAGCCTTCTACAAAGCGTAGGTGGGTAGCG	449253	449582	449203	449255	1	supercont2.6	SPRG_02493	448630	449733	None	10354	2231	59242	No_constitutive_exon_found_in_species
CACGCTTGATACTCTTGCCTTGATAGATTGATACGATTTTGTGGGGGTAGGG	451780	452136	451730	451782	1	supercont2.6	SPRG_02494	450100	454194	None	10354	2231	59242	No_constitutive_exon_found_in_species
AGGTAGACGCGCTCTCTTCAACTGTCTCGTATGTTGGACGATTGGGATAGCG	470115	470166	470065	470117	1	supercont2.6	SPRG_22108	466152	470313	None	10354	2231	59242	No_constitutive_exon_found_in_species
TCGACCATACCGTACTACATAGTCGTAGGGGTGATGGATGGGCAACGTAGGT	476946	477058	476896	476948	1	supercont2.6	SPRG_19425	475946	477248	None	10354	2231	59242	No_constitutive_exon_found_in_species
CGCTCAACTCGGCGACGTCCAAGGTCCTCGGCGACACGTCGGGCGCCAAGGA	513887	514254	514304	514252	-1	supercont2.6	SPRG_02509	513147	514613	None	10354	2231	59242	No_constitutive_exon_found_in_species
TGCCCACGGTATGGACGCTCTTGGCTACAAAAGTTGATGGTGGAGGGTAGGC	540597	540761	540811	540759	-1	supercont2.6	SPRG_02521	539796	542931	None	10354	2231	59242	No_constitutive_exon_found_in_species
TGGTAGATGCTCGATGTGTCTTCTTGTGCAGCAACTCACACCGAGGGTAGAC	585032	585177	584982	585034	1	supercont2.6	SPRG_02544	583665	585177	None	10354	2231	59242	No_constitutive_exon_found_in_species
TGTACCACTTGCTATAGATGTGGTATGTCATCGTGACGCGGTGGGCGTAGGG	593312	593464	593514	593462	-1	supercont2.6	SPRG_02550	592775	595458	None	10354	2231	59242	No_constitutive_exon_found_in_species
TGCCTCGGCTGCGACCACCCTACTCATGCTGTCCGTATTGGGATGCGTAGGC	616320	616569	616619	616567	-1	supercont2.6	SPRG_02561	615756	617881	None	10354	2231	59242	No_constitutive_exon_found_in_species
GGTGCGTTGTTTGACGTGTCGAGGACCCTTGCGACGTATCGGGATCGTAGGC	629409	629506	629556	629504	-1	supercont2.6	SPRG_02565	628868	630061	None	10354	2231	59242	No_constitutive_exon_found_in_species
TTGACTTGAACGCGTTGTTGGGGCCGCTCAACGAGTGGGCGATGGCCGAGGC	644372	644467	644322	644374	1	supercont2.6	SPRG_02570	643702	645280	None	10354	2231	59242	No_constitutive_exon_found_in_species
ACACTCCAGCACTCAACAATACTAGGCTAATTGAACGGCGGTGGGTGTAGGC	673507	673603	673653	673601	-1	supercont2.6	SPRG_02578	673507	674342	None	10354	2231	59242	No_constitutive_exon_found_in_species
TCGCCGGTACGAAGACTGCTGCGATACTCGATGGTTTAGCACGTGGGCAGAC	691582	691786	691532	691584	1	supercont2.6	SPRG_02584	690815	691915	None	10354	2231	59242	No_constitutive_exon_found_in_species
GTAGACACTTGAAAGCGATGCAACGTGAAAGTGAAGCGGAGGGTACGTAGCT	733964	734147	734197	734145	-1	supercont2.6	SPRG_02599	733592	735347	None	10354	2231	59242	No_constitutive_exon_found_in_species
ACGGTTCGACTACATTGTGTGGATTCGACTAACTAAACAACGGGATGTAGAA	763881	764166	763831	763883	1	supercont2.6	SPRG_02611	763804	766857	None	10354	2231	59242	No_constitutive_exon_found_in_species
TCCAGGTACGCAGATCGCGAATGCAAGTCGAATGCCAACAGTGGGCATAGGT	764211	764443	764161	764213	1	supercont2.6	SPRG_02611	763804	766857	None	10354	2231	59242	No_constitutive_exon_found_in_species
TACAAACCTCCTTCGCCGTCTCTCTCTGGAACATGCTGCTGTGGGCGTAGGT	770002	770039	770089	770037	-1	supercont2.6	SPRG_02612	766900	770489	None	10354	2231	59242	No_constitutive_exon_found_in_species
CATCCAAGTAATCGCTTTCTGCGTCGCGGCAATCTCATGGGACCGAGTAGAT	773590	773709	773759	773707	-1	supercont2.6	SPRG_22109	770522	774456	None	10354	2231	59242	No_constitutive_exon_found_in_species
CGATTCCGTGTCTGGATGATAAGTATATATATGATGGCGTCGGTGGGTAGGA	770522	770639	770689	770637	-1	supercont2.6	SPRG_22109	770522	774456	None	10354	2231	59242	No_constitutive_exon_found_in_species
CATCCTTGGTAGCCAGCTTCTGCAGCAACGGCAAATGATGGGAATGCTAGAG	775941	776132	776182	776130	-1	supercont2.6	SPRG_02616	775837	776564	None	10354	2231	59242	No_constitutive_exon_found_in_species
CAAAGTGCAACGTGCGGTTTGTCTGCTCGTACTACTGCACATGGGACTAGGC	792237	792473	792523	792471	-1	supercont2.6	SPRG_02627	791343	793160	None	10354	2231	59242	No_constitutive_exon_found_in_species
TCCCGTCCACGCCAATGTATCGATCCTTCTCCTCCTTACGCAAGGGCTAGGT	791877	792004	792054	792002	-1	supercont2.6	SPRG_02627	791343	793160	None	10354	2231	59242	No_constitutive_exon_found_in_species
GTGCTCCAAGAGGCGATATGCGATGAGGCGTAGGTCGAGACGGGGCCAAGGA	803138	803292	803088	803140	1	supercont2.6	SPRG_02631	800734	803443	None	10354	2231	59242	No_constitutive_exon_found_in_species
CTCGCTGTAGCATGCATGATTCCAAGCATGAGGCGTCATGGGCGGCGTAGGT	810266	810395	810445	810393	-1	supercont2.6	SPRG_02635	807516	811191	None	10354	2231	59242	No_constitutive_exon_found_in_species
CATGGCCTCGATCGCATGGATGCTCATCGTCGTCGTCATGGGCGGTGTAGGT	813061	813149	813011	813063	1	supercont2.6	SPRG_02637	812650	813912	None	10354	2231	59242	No_constitutive_exon_found_in_species
GTGCTGCGTCTTTGTTTGTGCCATAGTATTGTTATATGGGAAGGATGTAGAT	825680	825788	825630	825682	1	supercont2.6	SPRG_02641	823567	826319	None	10354	2231	59242	No_constitutive_exon_found_in_species
GGTACCACGATATCTTTGCCTCTGCCCGATATCTTTAACGGCGTGGGCAGGC	850740	850847	850690	850742	1	supercont2.6	SPRG_02651	849430	853763	None	10354	2231	59242	No_constitutive_exon_found_in_species
TTCCTCCTCCCTCTGGGGTAGACAGATGAGCTCAGGTTATGGGCGAGTAGTT	861330	861494	861544	861492	-1	supercont2.6	SPRG_02654	857133	862491	None	10354	2231	59242	No_constitutive_exon_found_in_species
AAATAAATGGGGGAAAACAAACGTCATGGTCCCACTCGCAAATCGGGTAGTC	897436	897934	897386	897438	1	supercont2.6	SPRG_02669	897303	897934	None	10354	2231	59242	No_constitutive_exon_found_in_species
GTCTTGCACTACCCTTTGACTCTCGCTGCTAATGATGTTGGGTATGGTAGGA	903804	903837	903887	903835	-1	supercont2.6	SPRG_02671	903058	904612	None	10354	2231	59242	No_constitutive_exon_found_in_species
CGCGTACGCAGACTTGTGTATGAACGAGGAGTCTTATCCTCTGGGAGTAGGA	903375	903462	903512	903460	-1	supercont2.6	SPRG_02671	903058	904612	None	10354	2231	59242	No_constitutive_exon_found_in_species
GCAGGTTGGGATGCGACAATTGGCTTGGTGGCGCTCACAAAATGGGACAGGA	908748	908928	908978	908926	-1	supercont2.6	SPRG_02673	907811	911721	None	10354	2231	59242	No_constitutive_exon_found_in_species
CGTACGACCCCTTCGATTTCTAGTGCGTGGGCTGGACACGACACGGGTAGGC	912636	912919	912969	912917	-1	supercont2.6	SPRG_02674	911889	914314	None	10354	2231	59242	No_constitutive_exon_found_in_species
ATCAACATGGTACTAGGACGCTTGCAGTTGGCGACGCTCAGGGCGGATAGGT	918802	919167	918752	918804	1	supercont2.6	SPRG_02676	917063	919751	None	10354	2231	59242	No_constitutive_exon_found_in_species
TCATCTCCGATCGAAGACGTCTTAGGAGAATGATGACGTGGGTGGCGTAGGT	928325	928506	928275	928327	1	supercont2.6	SPRG_02682	927066	930927	None	10354	2231	59242	No_constitutive_exon_found_in_species
ACAAGGTACGTCATGCATGCATCGCGCAGATGCTGCATCCGAGGGGCTAGGG	948649	948758	948808	948756	-1	supercont2.6	SPRG_02690	948369	949672	None	10354	2231	59242	No_constitutive_exon_found_in_species
CACAGGTATATATCTACCTCACTCTGGATGGGACTCATGGCGGGTGGCAGGC	960124	960311	960361	960309	-1	supercont2.6	SPRG_02696	958605	961301	None	10354	2231	59242	No_constitutive_exon_found_in_species
ATACCAACCTGTCGTATTTTTGAGTCCAAGAACGAACGATGGGCGTGTAGGT	43082	43206	43032	43084	1	supercont2.7	SPRG_02715	41375	43481	None	10354	2231	59242	No_constitutive_exon_found_in_species
CGGTACCAATCTATATAGATGCCTGCGGCTGGTAGCGAAGAGTGGGCTAGAT	65963	66362	65913	65965	1	supercont2.7	SPRG_02723	64630	68334	None	10354	2231	59242	No_constitutive_exon_found_in_species
GCATGGTATTGCCTTGTGTGCTATCGCGTTAGTGTTTCATCAAGGGCTAGGG	67906	68079	67856	67908	1	supercont2.7	SPRG_02723	64630	68334	None	10354	2231	59242	No_constitutive_exon_found_in_species
GTACCTCGTTCTGCATCGCCTTTTCCAGTTTTGCAAATCGGGAAGCGTAGGC	73908	74286	74336	74284	-1	supercont2.7	SPRG_19444	73908	76397	None	10354	2231	59242	No_constitutive_exon_found_in_species
TGTTTTCAATTGTTGATTGCAATTCGTATCCCTAAGCCTATGGCGGGTAGGG	78743	79148	79198	79146	-1	supercont2.7	SPRG_02730	78743	80823	None	10354	2231	59242	No_constitutive_exon_found_in_species
CGAAAAGGTTGGCCACTGTCATCTGCTTCGGTGCCAAGATGTGTGGGTAGGA	117601	117757	117551	117603	1	supercont2.7	SPRG_02739	115253	126526	None	10354	2231	59242	No_constitutive_exon_found_in_species
GGCCCTTCTACGAACCTCGTGCGAGTCGTCGCGGCAGGCACATGGGACAGAT	117946	118146	117896	117948	1	supercont2.7	SPRG_02739	115253	126526	None	10354	2231	59242	No_constitutive_exon_found_in_species
CATCGTGGTGGTTCGGAAACGATGGACAATACGACAATGTATATGGGTAGAT	176638	176854	176904	176852	-1	supercont2.7	SPRG_02757	172399	181504	None	10354	2231	59242	No_constitutive_exon_found_in_species
GCGCTTCTCGAGGGCTAGGGTTATATCGGTTCGATGGATTGGTTGGGTAGTT	175053	175365	175415	175363	-1	supercont2.7	SPRG_02757	172399	181504	None	10354	2231	59242	No_constitutive_exon_found_in_species
GTCAACGCAAAGTGCAAAGTGGTCTGTGCTCATGTAGACTACTGGGATAGGT	246465	246549	246415	246467	1	supercont2.7	SPRG_02789	244959	246846	None	10354	2231	59242	No_constitutive_exon_found_in_species
GGCATGTCGTCACCGTAGGTCGTATCACGGAGTGTACCTCGGGTGCGTAGGA	246602	246710	246552	246604	1	supercont2.7	SPRG_02789	244959	246846	None	10354	2231	59242	No_constitutive_exon_found_in_species
CGGGGTTTCGGTACCACATACAGCCGTGCTGAGCCTCGTGGGCATGGCAGCA	283459	283480	283409	283461	1	supercont2.7	SPRG_02807	282309	283480	None	10354	2231	59242	No_constitutive_exon_found_in_species
CTTGCCTTTAAATGATGATGAGAAGGAAGATGATGGTGCGGGCGATGTAGGT	289017	289116	288967	289019	1	supercont2.7	SPRG_02810	287800	291150	None	10354	2231	59242	No_constitutive_exon_found_in_species
ACGAGCTACCGGAGACTGCAGTAAGGATCCGTCGTCATGCATGAGGGTAGGC	292142	292196	292092	292144	1	supercont2.7	SPRG_02811	291312	292765	None	10354	2231	59242	No_constitutive_exon_found_in_species
TCAAGGTAGCCCCGTGTCGAACAATCCACTTGATACAAACAAATGGGTAGCA	293212	293374	293424	293372	-1	supercont2.7	SPRG_02812	292725	294865	None	10354	2231	59242	No_constitutive_exon_found_in_species
GGTCACACGCCAAAACATCCGCCGAACCATGGTCGACTACGCGGGGCAAGCG	295319	295531	295269	295321	1	supercont2.7	SPRG_02813	295248	295531	None	10354	2231	59242	No_constitutive_exon_found_in_species
GGTTGGTCCATCTGACACTGTCTTTATGCTCAAGTTAGATGGGTGCGCAGAT	300161	300435	300111	300163	1	supercont2.7	SPRG_02816	298470	302326	None	10354	2231	59242	No_constitutive_exon_found_in_species
GATTGGGTAGGTGCTACCTCGCCGTCCTAGTGGTGCGAAAGAGGGTGTAGGG	312681	313159	313209	313157	-1	supercont2.7	SPRG_02821	311441	315286	None	10354	2231	59242	No_constitutive_exon_found_in_species
GAAGGTACATGCTGACTCTGGCGTCTTCATCTACGCTACACGTGGGGTAGAG	312374	312503	312553	312501	-1	supercont2.7	SPRG_02821	311441	315286	None	10354	2231	59242	No_constitutive_exon_found_in_species
CACGGTACTAAACACGTGGCAGACGAGGCAGCTCACGAACGATGGGATAGAT	354054	354083	354004	354056	1	supercont2.7	SPRG_02841	353899	354593	None	10354	2231	59242	No_constitutive_exon_found_in_species
CCAAGAGGTCCAAAGCGTTCTCCTCGAACGGGCTGTTGAGTTGGGAATAGAT	361422	361644	361372	361424	1	supercont2.7	SPRG_02845	359854	362028	None	10354	2231	59242	No_constitutive_exon_found_in_species
ATGCGCTTGGCCTACTCGAATCAGCAAAGCCAGATCGCTTTGGGAAGTAGAG	391335	391740	391285	391337	1	supercont2.7	SPRG_02862	390925	391740	None	10354	2231	59242	No_constitutive_exon_found_in_species
CATCGATATATGGATCATCGACAGGAGGAAATCTCATGGATCGGGGGTAGGG	400695	403161	400645	400697	1	supercont2.7	SPRG_02865	398805	403161	None	10354	2231	59242	No_constitutive_exon_found_in_species
CTCTGCTGTACACATCCTTGGCCAGGAGAATGCTTTTAACAGGGACGTAGGC	404402	404497	404547	404495	-1	supercont2.7	SPRG_02867	404402	405394	None	10354	2231	59242	No_constitutive_exon_found_in_species
TTATTTCGACTATGTCAGTTGACGCGTTGATAGACGATCCATGGGTGTAGCA	459758	460104	460154	460102	-1	supercont2.7	SPRG_02896	459758	461066	None	10354	2231	59242	No_constitutive_exon_found_in_species
CCGAGGTACTTTTTTCTTTTGTTTTCGTCCATGGAACAATGGGGCCATAGGT	466230	467565	467615	467563	-1	supercont2.7	SPRG_02898	463858	468913	None	10354	2231	59242	No_constitutive_exon_found_in_species
TACGGCCAAGTGGTTGTATAGCGGACCAGAAGAATCATTGGGGTCGATAGGA	465151	465222	465272	465220	-1	supercont2.7	SPRG_02898	463858	468913	None	10354	2231	59242	No_constitutive_exon_found_in_species
ATGCCACCGTCACGTGCCCATCGGCCGCTACGATAAGACGACGGGCTGAGGC	476707	476739	476657	476709	1	supercont2.7	SPRG_02901	476512	476878	None	10354	2231	59242	No_constitutive_exon_found_in_species
GTATGTCCGACCTTTCTTGTTTGCGAGACGGCTCATCGTGGTGGGGACAGGA	484153	484417	484467	484415	-1	supercont2.7	SPRG_02903	483821	486039	None	10354	2231	59242	No_constitutive_exon_found_in_species
TATGCGCGAGTCGAATGTTGTGTCTGTGGTGTAACATGGATGAGGGGTAGGC	489813	490228	490278	490226	-1	supercont2.7	SPRG_22110	489813	492936	None	10354	2231	59242	No_constitutive_exon_found_in_species
ACGTTTTTCAGCATTTTTTATTGCGGCAAAATGAACGCGGGCGGGCGTAGTC	541140	541397	541447	541395	-1	supercont2.7	SPRG_02927	541140	543409	None	10354	2231	59242	No_constitutive_exon_found_in_species
TCGTACTATACGTCTCGTTGGTACCTTACGTCTCATGCGCACGGGGCTAGGG	558088	558130	558180	558128	-1	supercont2.7	SPRG_02937	557164	560323	None	10354	2231	59242	No_constitutive_exon_found_in_species
GTATTGTCACCCTTACGAGAGAAGGGATTATGACGACTCGGTGGGGATAGGG	562394	562620	562344	562396	1	supercont2.7	SPRG_02938	561469	562994	None	10354	2231	59242	No_constitutive_exon_found_in_species
TCTCCCATCTATCAACCTATCAAGTATGAATCGCACACCTGGGGAGGTAGGT	568594	568987	569037	568985	-1	supercont2.7	SPRG_02939	562855	570117	None	10354	2231	59242	No_constitutive_exon_found_in_species
AAGGTATTGCGTCTATCATGCAAATGAAATCCTCTCATGACGTGGGGCAGGT	575423	575525	575373	575425	1	supercont2.7	SPRG_02941	574273	575923	None	10354	2231	59242	No_constitutive_exon_found_in_species
TGACATGCACTACTATCCCATGTCGAGGCTCATCCCTCGAGGGTGGTTAGGG	577484	577661	577434	577486	1	supercont2.7	SPRG_02942	576033	580740	None	10354	2231	59242	No_constitutive_exon_found_in_species
ACAAGGTGCGTACATCGTCGATGTTGCATCGTCATTCCATGCGGGTGTAGAT	612031	612163	611981	612033	1	supercont2.7	SPRG_02953	611197	613931	None	10354	2231	59242	No_constitutive_exon_found_in_species
GGTAGGTATACCCCTTTGTCCATGTACACGTCCGAGCGGAACGGGATTAGAA	615304	615751	615254	615306	1	supercont2.7	SPRG_02954	614392	615983	None	10354	2231	59242	No_constitutive_exon_found_in_species
ACGTACTCTCGTTTGCCTGTCTGGAATGAAACCAATATGGATGGGCGTAGGG	630909	630972	631022	630970	-1	supercont2.7	SPRG_02961	630243	633073	None	10354	2231	59242	No_constitutive_exon_found_in_species
AGGTATCGTGTGTAGGAACGACGGAGGTATGTATGCTCATGGGGTGCTAGGT	630583	630721	630771	630719	-1	supercont2.7	SPRG_02961	630243	633073	None	10354	2231	59242	No_constitutive_exon_found_in_species
GGTATATGGCATCTCTATCATCTCTCTTCTTTAACGGAAAGCATGGGTAGGT	634413	634490	634540	634488	-1	supercont2.7	SPRG_02962	633513	635292	None	10354	2231	59242	No_constitutive_exon_found_in_species
AGGTGCTTGCATAGTGACGAGGCGTCATGGCAATATGTGTGGGACTGCAGGT	634183	634257	634307	634255	-1	supercont2.7	SPRG_02962	633513	635292	None	10354	2231	59242	No_constitutive_exon_found_in_species
GGCGGTACGCGCCCTCGCCGTATATTTTCTGGCAACCGTTTGGGCGATAGTT	664787	665265	664737	664789	1	supercont2.7	SPRG_02977	663613	665265	None	10354	2231	59242	No_constitutive_exon_found_in_species
AACGAATTCTTCTTGAATAGTTGTTGGAGTTGGTCAAACGACGGGGGTAGGT	674354	674496	674546	674494	-1	supercont2.7	SPRG_02983	673509	675372	None	10354	2231	59242	No_constitutive_exon_found_in_species
GGTATCTACCACAACACGGAAAAAAAGCTTTTTGGTCTGGGTCAACGAAGAA	676516	677079	677129	677077	-1	supercont2.7	SPRG_02985	676516	678967	None	10354	2231	59242	No_constitutive_exon_found_in_species
TCGAGGTGTGTCTCTTCCCTTCTCTTGCCCTTTTTAACGACATGGGATAGAG	714278	714452	714502	714450	-1	supercont2.7	SPRG_03000	714026	718806	None	10354	2231	59242	No_constitutive_exon_found_in_species
AAGGTACAGCAGCCTTGCAACTTTGATCTCTTGACGTTTGTGGGATGTAGGA	746721	746814	746864	746812	-1	supercont2.7	SPRG_03012	746519	748930	None	10354	2231	59242	No_constitutive_exon_found_in_species
TACGATCTGTGCTTGACGGCTGCTTCCGACGCATCGTCGTCGTGGGATAGAG	774371	774521	774571	774519	-1	supercont2.7	SPRG_03018	773126	774881	None	10354	2231	59242	No_constitutive_exon_found_in_species
TTGGGTCAAGAAGAGTCTCGTCGCTCGTGATGCTACGTGTACATGGGTAGAT	800375	800416	800325	800377	1	supercont2.7	SPRG_03033	799912	802284	None	10354	2231	59242	No_constitutive_exon_found_in_species
GTATGAGCAAGTAGGATGCTCCGCGTGGACATGCTCATTTGGGCGACTAGAG	833738	833840	833890	833838	-1	supercont2.7	SPRG_03048	832051	835609	None	10354	2231	59242	No_constitutive_exon_found_in_species
ACAGGTCATTTGTCGTTTAGTTGATGAATCAGTGCTGGATGCGGGCGTAGAA	844925	845026	844875	844927	1	supercont2.7	SPRG_03053	843831	848731	None	10354	2231	59242	No_constitutive_exon_found_in_species
AGCACCAAGGTTGCATTTGGTGCTGTCGTCCTCGTGTCACATGGGCGTAGAC	845280	845400	845230	845282	1	supercont2.7	SPRG_03053	843831	848731	None	10354	2231	59242	No_constitutive_exon_found_in_species
TCTCCACGGTACGACACAATTTCGGAATGTTTCGGACGTAGCCGGGGTAGGG	927322	927460	927510	927458	-1	supercont2.7	SPRG_03083	927079	928375	None	10354	2231	59242	No_constitutive_exon_found_in_species
GGTAGTTGGCTCACCTGTAAGTTGCTGTTGTATCACAACGGGTGGCGTAGCT	929381	929478	929331	929383	1	supercont2.7	SPRG_03084	928562	930421	None	10354	2231	59242	No_constitutive_exon_found_in_species
TGCAGGTACTCTGCTTCTCCGCCCGGATCTCGAAGACAGAAGAGGGGTAGGG	74711	74854	74661	74713	1	supercont2.8	SPRG_03118	73543	75807	None	10354	2231	59242	No_constitutive_exon_found_in_species
AGCGGTACGCGATTTTTTTGAAAAAGACAGAAAAAAGGATGGGGCTGTAGGT	74900	75188	74850	74902	1	supercont2.8	SPRG_03118	73543	75807	None	10354	2231	59242	No_constitutive_exon_found_in_species
CGGCTTCGTCACAACAAGGCCAATAAGATCTGAGCTTGGTGCGTGGGTAGGA	75633	75807	75583	75635	1	supercont2.8	SPRG_03118	73543	75807	None	10354	2231	59242	No_constitutive_exon_found_in_species
GCGGTACGCTCTCGTCTTGTCGCCCATCCACATCTCAATCGGAGGGCTAGGA	81425	81586	81636	81584	-1	supercont2.8	SPRG_03123	81051	82468	None	10354	2231	59242	No_constitutive_exon_found_in_species
GGCCGCGACTGTTCTTTTGGTGGTCTTGGACTAGCCGTCATGGGAGCCAGCC	119922	120214	120264	120212	-1	supercont2.8	SPRG_03139	119922	121069	None	10354	2231	59242	No_constitutive_exon_found_in_species
GCGGCTGGTACCCTCCAGCTTGCTTCTCAGCTGCTCATGCGTGGGCATAGAC	125750	125839	125889	125837	-1	supercont2.8	SPRG_03142	124365	126225	None	10354	2231	59242	No_constitutive_exon_found_in_species
TGGCTGCGACGACAACGACGACGACGAGACTGTACTACTGGATGGGGTAGGA	145797	145933	145983	145931	-1	supercont2.8	SPRG_19468	143622	146506	None	10354	2231	59242	No_constitutive_exon_found_in_species
AGACGATCTTATCTTGGATGGAGCGAAGATGCATCGAGGGTAAAACGTAGGT	154451	154805	154401	154453	1	supercont2.8	SPRG_03157	153964	154805	None	10354	2231	59242	No_constitutive_exon_found_in_species
GTACGTCATGCATGCTACTAGTATTTGCTTAGTTGTTGCGATGGGTGTAGCT	167384	167617	167334	167386	1	supercont2.8	SPRG_03162	165600	167617	None	10354	2231	59242	No_constitutive_exon_found_in_species
GGTACAGTAATCTCGATGAAAATGAGAATTTGTTGTCGACATGAGGGTAGAT	203455	203821	203405	203457	1	supercont2.8	SPRG_03178	201871	203821	None	10354	2231	59242	No_constitutive_exon_found_in_species
TCCAGTATGTTGGCTTTGGAGATGCGCATGAGCAATACACACAGGGGTAGGT	205719	206065	206115	206063	-1	supercont2.8	SPRG_03179	204271	207087	None	10354	2231	59242	No_constitutive_exon_found_in_species
GAAGGTTCGTTCTCTCGACGCTACGATCTGGGAGGCGAGGATGGGTGTAGTC	272890	273059	273109	273057	-1	supercont2.8	SPRG_03206	267565	274442	None	10354	2231	59242	No_constitutive_exon_found_in_species
GCGACGGGCGACGATTCCACGCAGCAGACGAAGATGACATGGGTGTACAGGC	276839	277013	276789	276841	1	supercont2.8	SPRG_03208	275972	277950	None	10354	2231	59242	No_constitutive_exon_found_in_species
GTATGCGAGATCATCTGAGATTTTGAGCATGTCTGGACAAGAGGGACTAGGA	277217	277354	277167	277219	1	supercont2.8	SPRG_03208	275972	277950	None	10354	2231	59242	No_constitutive_exon_found_in_species
TACTCTGATGTGCTTGTCGGTCGAGAGTATCTGACATGGACGGGATGTAGGC	280096	280378	280046	280098	1	supercont2.8	SPRG_03209	278293	281955	None	10354	2231	59242	No_constitutive_exon_found_in_species
CCATATTCCCATCGCGTTTTCAAGCCATTTTCACTGACACGAGGGTGTAGGT	284661	285577	284611	284663	1	supercont2.8	SPRG_03210	282677	286171	None	10354	2231	59242	No_constitutive_exon_found_in_species
GTGGGACCCTACCCCTATATCTCTACTTCTGACAAGAAGGGGTACAATAGTC	288591	288775	288825	288773	-1	supercont2.8	SPRG_03211	286808	290208	None	10354	2231	59242	No_constitutive_exon_found_in_species
GTGGGACCCTACCCCTATATCTCTACTTCTGACAAGAAGGGGTACAATAGTC	292137	292327	292377	292325	-1	supercont2.8	SPRG_19472	290277	293828	None	10354	2231	59242	No_constitutive_exon_found_in_species
GTGTCGTTCGATGGAAAGAATATGTCTCATACGCACATTGGGCAATGTAGAG	290693	290838	290888	290836	-1	supercont2.8	SPRG_19472	290277	293828	None	10354	2231	59242	No_constitutive_exon_found_in_species
ATCGCTGAGACGAGAGCCTGCACCGAATACATATGTCAATGGGGGTGTAGAC	324640	324706	324756	324704	-1	supercont2.8	SPRG_03227	321933	325788	None	10354	2231	59242	No_constitutive_exon_found_in_species
TTTGTCCAATATATATCTATATATTAGATACACTAATACGGTGTGGGTAGCT	323724	324006	324056	324004	-1	supercont2.8	SPRG_03227	321933	325788	None	10354	2231	59242	No_constitutive_exon_found_in_species
GGTATCTCATATCTACATGTCGAACGAGGCGATCAGCGCTGGGATCGTAGGC	321933	322157	322207	322155	-1	supercont2.8	SPRG_03227	321933	325788	None	10354	2231	59242	No_constitutive_exon_found_in_species
ACGACGCGTCACTCGAATAGCATCTCACTTCTCGCGTGCTACGGGGGTAGGG	327401	327538	327351	327403	1	supercont2.8	SPRG_03228	326560	327970	None	10354	2231	59242	No_constitutive_exon_found_in_species
GGAGTCCACGCTGTGTGTCGCTCGATAGTTGCTGACGCGAGGGACACTAGGG	331375	331506	331556	331504	-1	supercont2.8	SPRG_19475	331048	332947	None	10354	2231	59242	No_constitutive_exon_found_in_species
AATAGTCGATGCAAAACCAGTCTCGCAGCGAGGACCTGAGATGTGGGTAGAT	331227	331323	331373	331321	-1	supercont2.8	SPRG_19475	331048	332947	None	10354	2231	59242	No_constitutive_exon_found_in_species
GACCGGGGTCAGTCATATCGTCTGCGTCATGCTCACAACGGCGGGTATAGAC	375448	375545	375595	375543	-1	supercont2.8	SPRG_19477	372087	376443	None	10354	2231	59242	No_constitutive_exon_found_in_species
GAACGGTCATTTTTGTCGATTGTCGCAATCGAAACATATGGATTGGGTAGCA	416452	416486	416536	416484	-1	supercont2.8	SPRG_03265	416066	417941	None	10354	2231	59242	No_constitutive_exon_found_in_species
GTAGGGCGCAGTATCCTTTCCGTCCATCTCATATCATTATGGGCGCGTAGCG	421533	421608	421483	421535	1	supercont2.8	SPRG_03267	420951	423230	None	10354	2231	59242	No_constitutive_exon_found_in_species
ACTGTACGGATGACTGCTAAACTGTGGTCAACGTGGTATGGGACGCGTAGTC	427161	427573	427111	427163	1	supercont2.8	SPRG_03270	426632	427772	None	10354	2231	59242	No_constitutive_exon_found_in_species
CCGTGCGTAACGAACGACTCGCTTGTTTATATCCTAAGTGCGGGACGTAGGC	456089	456125	456175	456123	-1	supercont2.8	SPRG_03285	455367	457436	None	10354	2231	59242	No_constitutive_exon_found_in_species
AGGAGGTAGGCACCTCTATGATGCGACGCGGTAGGCACACACGGGAGTAGCA	469495	469594	469644	469592	-1	supercont2.8	SPRG_03292	468562	471102	None	10354	2231	59242	No_constitutive_exon_found_in_species
GTAGGCGTCTTCCTCTTGCTCCTGGCGTGGGCTCATCGCTTGGGATGTAGGC	482688	483014	482638	482690	1	supercont2.8	SPRG_03297	482485	484262	None	10354	2231	59242	No_constitutive_exon_found_in_species
GCTCGTAGGATCCTTTCTCTATCCTACCCGACGCATCATGGGCGGTGTAGGC	549418	549745	549368	549420	1	supercont2.8	SPRG_03321	548487	549816	None	10354	2231	59242	No_constitutive_exon_found_in_species
CCGTCGCCTTGCCGTTGCGACCGGTGCGACCGATGACTGTGTGTAGGGAGGG	549797	549816	549747	549799	1	supercont2.8	SPRG_03321	548487	549816	None	10354	2231	59242	No_constitutive_exon_found_in_species
GCGGATGGACGGGAGCCAATCACGTCTCACTTGGTATACTGGGGGTCGAGGC	556701	559948	559998	559946	-1	supercont2.8	SPRG_03324	555881	562074	None	10354	2231	59242	No_constitutive_exon_found_in_species
GTGGCCACTTTGCCTACCGCGCGCTGCAGCGTCTCAATTTGTACCGGGAGCC	581613	581835	581885	581833	-1	supercont2.8	SPRG_03334	580410	582230	None	10354	2231	59242	No_constitutive_exon_found_in_species
GGGGGTTCGCACTGCTCTCCGTTTCGGATGGGATATGCTCATGGGGTTAGGT	590482	590614	590432	590484	1	supercont2.8	SPRG_03337	589031	591134	None	10354	2231	59242	No_constitutive_exon_found_in_species
TTTGTCTCGCTCGTGTCTCCTCCGACTGACTGCACTTACGCTGGGAGTAGAG	597359	597513	597309	597361	1	supercont2.8	SPRG_03341	595966	599047	None	10354	2231	59242	No_constitutive_exon_found_in_species
CTACAGGTACAACCCACTATTTTTCTGTATTGGAGCCACGTCGGGGATAGCA	607574	607629	607524	607576	1	supercont2.8	SPRG_03345	604634	608124	None	10354	2231	59242	No_constitutive_exon_found_in_species
CGGTGCATAATTTCTCTGTTCCGCGCTTTCTCTAAGAAGCGATGGGCTAGGT	697469	697743	697793	697741	-1	supercont2.8	SPRG_03382	691930	699502	None	10354	2231	59242	No_constitutive_exon_found_in_species
CGGTGCGAGGCTCCATTGGTTGGCGCTGTTGACTTAGGATATGGGACTAGAT	768277	768556	768227	768279	1	supercont2.8	SPRG_19488	767302	772493	None	10354	2231	59242	No_constitutive_exon_found_in_species
CAGCGTACACCGCATCTCGCTACCTCGTACAACTCTCGATGCGGGCGTAGGC	780146	780497	780096	780148	1	supercont2.8	SPRG_03410	776920	783089	None	10354	2231	59242	No_constitutive_exon_found_in_species
TTGCCAGGTATTTCTGCATTGTAACCATGTATTTTTACGAAGAGGGGTAGGG	780540	780807	780490	780542	1	supercont2.8	SPRG_03410	776920	783089	None	10354	2231	59242	No_constitutive_exon_found_in_species
GACGGTATACTTGAATACATCGGCGGACTAGACACGAACGCGGGGGCTAGGT	816713	816799	816849	816797	-1	supercont2.8	SPRG_19490	813352	818578	None	10354	2231	59242	No_constitutive_exon_found_in_species
AAGCAGTATGCAATCCTATCTATCCATGTCGGGTTTCATACCAGGGGTAGGG	816587	816668	816718	816666	-1	supercont2.8	SPRG_19490	813352	818578	None	10354	2231	59242	No_constitutive_exon_found_in_species
ATCGAAGGTATTACCTTGTGTCGAATTCGATATGGCTGAGACGTGGGTAGGA	814063	814208	814258	814206	-1	supercont2.8	SPRG_19490	813352	818578	None	10354	2231	59242	No_constitutive_exon_found_in_species
CGCAAGGTTGGTCTTCGCAAGAAATCGTTGGTCAATGCCGGTGGGAGTAGTG	813381	813545	813595	813543	-1	supercont2.8	SPRG_19490	813352	818578	None	10354	2231	59242	No_constitutive_exon_found_in_species
TGGCAGCGTGAGCTGCTGGCTGCGCCGGTCGGGCGCGCTCACGCGGGCAGGC	830492	830911	830961	830909	-1	supercont2.8	SPRG_03431	828832	831077	None	10354	2231	59242	No_constitutive_exon_found_in_species
CAAGGTAGAGTACGCATATCCCATGCAACATGCGCTCACGATGGGTGTAGCC	836036	836102	835986	836038	1	supercont2.8	SPRG_03433	834354	836102	None	10354	2231	59242	No_constitutive_exon_found_in_species
ACCGCCAGCACTGATTTGTGTATTTCTTGTACAATGTATGGGTGTGGTAGGT	36633	36863	36913	36861	-1	supercont2.9	SPRG_03452	36483	39771	None	10354	2231	59242	No_constitutive_exon_found_in_species
AAGGGTACTGTCGCCCGCCTCCTTTTCTATTTTTCGATATTGGTGGGCAGGG	54068	54214	54264	54212	-1	supercont2.9	SPRG_03461	53878	54852	None	10354	2231	59242	No_constitutive_exon_found_in_species
CAAGGTTCGCATTCGATGCACCAACAATTGTCTTATATGAGAGGGATTAGGG	71422	71484	71372	71424	1	supercont2.9	SPRG_03470	70422	71484	None	10354	2231	59242	No_constitutive_exon_found_in_species
TTCGAGGTAGCCCATGCATGGCAGGCGAATCGATGCTCATGAGGGTGTAGAT	143533	144176	144226	144174	-1	supercont2.9	SPRG_03500	143255	144276	None	10354	2231	59242	No_constitutive_exon_found_in_species
AAAGTCTGGTACGAGCACTTGTAGAAACCAACCGCATCCAAATGGGGTAGGG	144758	145178	144708	144760	1	supercont2.9	SPRG_03501	144616	148251	None	10354	2231	59242	No_constitutive_exon_found_in_species
GCAGGTGCGAGATGACCCTACCCCTTGCCATCCACGACGTGGGCATGTAGAC	194358	194496	194308	194360	1	supercont2.9	SPRG_19503	192838	195236	None	10354	2231	59242	No_constitutive_exon_found_in_species
TCGTACGTCCATCCTTGACACACTGAGATATGTATTGATGGGTGTGATAGAA	226577	227150	227200	227148	-1	supercont2.9	SPRG_19511	226577	230024	None	10354	2231	59242	No_constitutive_exon_found_in_species
GCACGGTCTTCCTTGCCGGTCCGCCGCTCGTCAAGGCGGCGACGGGCGAGGT	249277	250209	249227	249279	1	supercont2.9	SPRG_03536	248430	250209	None	10354	2231	59242	No_constitutive_exon_found_in_species
GTACAGCCTCTGCCACACTACAGCGTTCTGGCATTGATCAAATGGGTTAGGA	268891	269723	269773	269721	-1	supercont2.9	SPRG_03548	268369	271500	None	10354	2231	59242	No_constitutive_exon_found_in_species
CCACGGACAGGTACAGGACCTCTCGCTTTCGCATCTCACGAGGGGCGTAGGA	281269	282653	282703	282651	-1	supercont2.9	SPRG_03554	281269	283333	None	10354	2231	59242	No_constitutive_exon_found_in_species
CACACGTGTGAAATCATGACATTGGGAGTTAAGCTGGTGCGGTGGGTTAGGC	288494	288685	288735	288683	-1	supercont2.9	SPRG_03556	287119	290636	None	10354	2231	59242	No_constitutive_exon_found_in_species
AGCTTGGTTGGTTCCGAGAGACAATGAGAGGATGACGCATGCGGGTGTAGAT	287390	287568	287618	287566	-1	supercont2.9	SPRG_03556	287119	290636	None	10354	2231	59242	No_constitutive_exon_found_in_species
ATCGTATCTTGATTGTTTTTTGTGGGATTGACGTTTCTTGGGATGTGTAGGG	372404	372959	372354	372406	1	supercont2.9	SPRG_03598	370876	373303	None	10354	2231	59242	No_constitutive_exon_found_in_species
GTACGACGAATGTGTTTGGAGAAGAGAGCGTCTTCGGATGGGTGACGTAGCT	380499	380947	380449	380501	1	supercont2.9	SPRG_03602	378962	380947	None	10354	2231	59242	No_constitutive_exon_found_in_species
CCAAGAGTATGTACATGTTGTGCGAGACTGCGTGACACCAGGGTGTAGAGGC	383805	383987	383755	383807	1	supercont2.9	SPRG_03605	383593	387373	None	10354	2231	59242	No_constitutive_exon_found_in_species
CTTCTTCGGTGCGTCCTTTCTTGGATGTTGCAAGATGTGAACGGGTGTAGGC	384029	384163	383979	384031	1	supercont2.9	SPRG_03605	383593	387373	None	10354	2231	59242	No_constitutive_exon_found_in_species
GCACGGTATAGTCGCCGGTGGATCCAGGGTTGGGTTCATAGTAGGGCTAGGG	385990	386333	385940	385992	1	supercont2.9	SPRG_03605	383593	387373	None	10354	2231	59242	No_constitutive_exon_found_in_species
GAATCTATCGATATCTTCTGGATACCAAACGACGTACTCGACGTGGGTAGCA	456897	457082	456847	456899	1	supercont2.9	SPRG_03633	452161	462006	None	10354	2231	59242	No_constitutive_exon_found_in_species
TTCTCTATGTACGTGTGCTCGATTCGCGACATCGAATGACAGGTGGGTAGAC	458326	458497	458276	458328	1	supercont2.9	SPRG_03633	452161	462006	None	10354	2231	59242	No_constitutive_exon_found_in_species
GTACACAACACGATGCTGTACGAAGATTGAAAACATGCTCATGGGCGTAGGT	465918	466581	466631	466579	-1	supercont2.9	SPRG_03636	465833	469297	None	10354	2231	59242	No_constitutive_exon_found_in_species
TTAGTATCCTGGATAGACGATCGCAGTGGAATTTACGATAACGGGACTAGGC	472126	472525	472076	472128	1	supercont2.9	SPRG_03637	470132	473437	None	10354	2231	59242	No_constitutive_exon_found_in_species
CATGGAGGTACGGGAAACCTCTCTCGTACATGGCTCCATGGGGAAGGTAGGG	475775	475856	475906	475854	-1	supercont2.9	SPRG_19522	475645	475926	None	10354	2231	59242	No_constitutive_exon_found_in_species
GCATCCTACATAATTGTCTCTACTCGGAGAACCATATTGGACGGGAGTAGGC	508873	509186	509236	509184	-1	supercont2.9	SPRG_03657	508873	510908	None	10354	2231	59242	No_constitutive_exon_found_in_species
CGACGAGGTTGCTATGGACCGTAGACATGTACTTCAACGTGGGCAATTAGGC	541464	541800	541414	541466	1	supercont2.9	SPRG_03677	540410	541800	None	10354	2231	59242	No_constitutive_exon_found_in_species
CCTCGGCGCAGCTCTCCTGGCAGACGAGGCTGAATTGGCATGGGCGGTAGGG	561887	561983	562033	561981	-1	supercont2.9	SPRG_03688	561132	562204	None	10354	2231	59242	No_constitutive_exon_found_in_species
AGAAGGTGCAGCTATCCGGTCTTTTGACCGCTGACGGCTTGGGATTGTAGAC	573396	573509	573559	573507	-1	supercont2.9	SPRG_03695	572587	574523	None	10354	2231	59242	No_constitutive_exon_found_in_species
CGACTATATGGCCCAATTGCGCTGCCGTCAAGCATTGAGGGCATGGACAGCT	625521	625825	625875	625823	-1	supercont2.9	SPRG_03718	624910	631264	None	10354	2231	59242	No_constitutive_exon_found_in_species
GGATCGAAGCCAACAACGCCGACGCGCGCAGCAAAAGGGAGGTGACTGAGAG	635271	635351	635401	635349	-1	supercont2.9	SPRG_03720	634688	638995	None	10354	2231	59242	No_constitutive_exon_found_in_species
CCAGTGGTACGCTCCATGGCCTTGGCAGAACGGATTGATTGGGCGTATAGGC	652914	653083	653133	653081	-1	supercont2.9	SPRG_03725	651364	653552	None	10354	2231	59242	No_constitutive_exon_found_in_species
CTCGCGGTACACATCGTATATATATGAATTGGGTGAAGTGATGGGCGTAGAC	665520	665769	665819	665767	-1	supercont2.9	SPRG_03731	665234	666044	None	10354	2231	59242	No_constitutive_exon_found_in_species
GGTACACACATCTTCTTCCCCTTTTTTGTGATATAGATGGGGTGCGGTAGGT	674618	674790	674568	674620	1	supercont2.9	SPRG_03735	673182	674790	None	10354	2231	59242	No_constitutive_exon_found_in_species
GTCGTGTCGAGCAGTACATGCTGCAGAATAGATATCTCAAATGGGCGTAGGA	714426	714525	714575	714523	-1	supercont2.9	SPRG_03755	714426	716596	None	10354	2231	59242	No_constitutive_exon_found_in_species
AGTACGTTGTCGTCTCGATGGTGGTCATTGCTCATATGTTTGGTGGGTAGGA	753176	755143	753126	753178	1	supercont2.9	SPRG_03768	751121	756495	None	10354	2231	59242	No_constitutive_exon_found_in_species
TGGAGGTACGAGGTCCATGATGTGAAGCAGCGTTCGATGTGGGGTGCTAGTC	755322	755601	755272	755324	1	supercont2.9	SPRG_03768	751121	756495	None	10354	2231	59242	No_constitutive_exon_found_in_species
ACAGAGGTTCCTCGTCCTCTGCATCCATTTCATCTCTCATGGGAGCGCAGGC	759449	759565	759399	759451	1	supercont2.9	SPRG_03771	759178	761543	None	10354	2231	59242	No_constitutive_exon_found_in_species
CGGTATTCTCTATCGTGTCTGTTGGATTGGTGGACTGAATGGACGGGTAGAG	15332	15570	15620	15568	-1	supercont2.10	SPRG_03799	14774	18540	None	10354	2231	59242	No_constitutive_exon_found_in_species
CAGGTACATCGCTCGCCTCTTCTTTTCAGACGCCAATGCGTGGGCGGTAGGG	29723	30116	29673	29725	1	supercont2.10	SPRG_03802	27240	32050	None	10354	2231	59242	No_constitutive_exon_found_in_species
TGCTTCGTCCCCTGGGTATTCGTATGAAAAGACGATGATGATGGGTGTAGAG	31018	31230	30968	31020	1	supercont2.10	SPRG_03802	27240	32050	None	10354	2231	59242	No_constitutive_exon_found_in_species
GTACGAGTCTTGTTGAAGAGGCTAACGATTTTCATGGTTGGGCGGAGTAGCC	65054	65424	65004	65056	1	supercont2.10	SPRG_03816	64563	67430	None	10354	2231	59242	No_constitutive_exon_found_in_species
CATCTCGCCTCGTGTGGCGTATCCTTTACACTTGGGGTTGGGGTTGGTAGCG	70376	70699	70326	70378	1	supercont2.10	SPRG_03817	68035	71680	None	10354	2231	59242	No_constitutive_exon_found_in_species
GTACGTGTTTGTATCGATGTATCAATGTATCAGTACGATGGGGCGCGCAGGG	98992	99206	99256	99204	-1	supercont2.10	SPRG_03828	98013	101839	None	10354	2231	59242	No_constitutive_exon_found_in_species
TGCGTTGTATCGATGCACCCATCCATGTATGATTGTGTGATGGGTGGTAGAC	98858	98941	98991	98939	-1	supercont2.10	SPRG_03828	98013	101839	None	10354	2231	59242	No_constitutive_exon_found_in_species
CGGTACGTCCTCCATTTCGTTGCGTGCAGGCGATCGATGCCGAGGGTTAGGT	108080	108099	108030	108082	1	supercont2.10	SPRG_03832	106892	109101	None	10354	2231	59242	No_constitutive_exon_found_in_species
CGTCCATATATTTTTCGGGATGTTTGGTAAACATGTTGATATATGGGTAGGT	131697	132129	132179	132127	-1	supercont2.10	SPRG_03838	129796	133210	None	10354	2231	59242	No_constitutive_exon_found_in_species
TCTCGCACGTGCAGGTCGCGAGCATGACCAAGGTTTCGATACGGGTCAAGGA	150445	150721	150771	150719	-1	supercont2.10	SPRG_03850	150445	150925	None	10354	2231	59242	No_constitutive_exon_found_in_species
GTAAGCGATCGCCGAGGCTAAAATGTACTAATGCGACATGTGGGTGGTAGAC	168574	168678	168728	168676	-1	supercont2.10	SPRG_03859	165169	169600	None	10354	2231	59242	No_constitutive_exon_found_in_species
CTTCGACTCTACTTGTGCGACCTTGCTCTGACGGACATTTGATGGGTTAGGA	205654	205906	205956	205904	-1	supercont2.10	SPRG_03874	204796	206214	None	10354	2231	59242	No_constitutive_exon_found_in_species
AAAAGGTGCCACTTTACATACCGCTAGCACGAACGAGCTCGGGGACACAGGG	207020	207097	206970	207022	1	supercont2.10	SPRG_03875	206553	207851	None	10354	2231	59242	No_constitutive_exon_found_in_species
AGGCTCTCCTGGCACGGACATTCGGGATATCAAGTTTTGGCTGGGAATAGGT	222210	222346	222160	222212	1	supercont2.10	SPRG_03881	220465	223939	None	10354	2231	59242	No_constitutive_exon_found_in_species
ATGACCTCTTCCATCTGAGTAAGCACCAATGCACACTTGCGGGTGCGTAGGT	229759	230167	229709	229761	1	supercont2.10	SPRG_03883	229310	230167	None	10354	2231	59242	No_constitutive_exon_found_in_species
TGTGCGACACGGCGCATCAACCACGATGCGACTCACGTGCATCGGGGTAGGG	250346	250412	250296	250348	1	supercont2.10	SPRG_03894	249547	250680	None	10354	2231	59242	No_constitutive_exon_found_in_species
GACGACGACGCTATACGCGTAGATTTGCTGCTGATATACGTGGAGGGTAGAG	271958	272105	272155	272103	-1	supercont2.10	SPRG_03904	270408	272601	None	10354	2231	59242	No_constitutive_exon_found_in_species
GTGCGTCGCTAGCTGCCAAGTGTCCTGCGCTCATTGATGCGGGATGATAGGA	289765	289940	289715	289767	1	supercont2.10	SPRG_03913	289426	290148	None	10354	2231	59242	No_constitutive_exon_found_in_species
CGCATCATCGGCAGCCATCGGGGTCATTGAAGCTGATAATCGGAGGGTAGAT	300308	300431	300481	300429	-1	supercont2.10	SPRG_03917	298446	300661	None	10354	2231	59242	No_constitutive_exon_found_in_species
AAGTACGAACGGGCACGAGATATGATGTCGTCAATCTTCAATGGGATTAGGT	326680	326758	326808	326756	-1	supercont2.10	SPRG_03928	323023	327446	None	10354	2231	59242	No_constitutive_exon_found_in_species
GTTGTCGCCACGTCGTTGATTGCGACCTTATGCAACTACTACGGGTATAGGA	359819	360215	360265	360213	-1	supercont2.10	SPRG_03938	359574	360778	None	10354	2231	59242	No_constitutive_exon_found_in_species
ACTACGGTGAGCTCACCGTCGCAATAGCGCTTGGTTTCATGTGGGTGTAGGC	363019	363094	363144	363092	-1	supercont2.10	SPRG_03940	362343	364015	None	10354	2231	59242	No_constitutive_exon_found_in_species
CTCAAGGTTCGCCTTGCACAGCGTTTAACGATGCAAAGGATGGGGCGTAGGG	383691	383828	383878	383826	-1	supercont2.10	SPRG_03949	380622	385323	None	10354	2231	59242	No_constitutive_exon_found_in_species
GAGGTAGCCGCCTGCCACAATTATGGCCCTTGGTTCATCATGGGACGCAGAA	382019	382100	382150	382098	-1	supercont2.10	SPRG_03949	380622	385323	None	10354	2231	59242	No_constitutive_exon_found_in_species
TTAGCGTACTTTAAACGACGACGTTGACGCCGTCTGACGTGGGGTAATAGGA	389063	389204	389013	389065	1	supercont2.10	SPRG_03951	387575	389399	None	10354	2231	59242	No_constitutive_exon_found_in_species
GGTACGCTTGCAATGCATGCCAGGCGATGACGACTTACACAATGGGCTAGCC	396095	396354	396404	396352	-1	supercont2.10	SPRG_03956	395687	396720	None	10354	2231	59242	No_constitutive_exon_found_in_species
CCCGGCGCTTACAACGGGTACACGTTTCCGCCGGGAACGGGCAACATGAGCG	439980	440952	441002	440950	-1	supercont2.10	SPRG_03974	430721	453153	None	10354	2231	59242	No_constitutive_exon_found_in_species
CGAGAAGGTATCTCCTACCTCTGGTATCTTGGCCAACGCGGGGGGTGTAGAC	476976	477047	477097	477045	-1	supercont2.10	SPRG_03987	476076	477558	None	10354	2231	59242	No_constitutive_exon_found_in_species
GTTCCTAGGTACTCCGCAGCTCTAGACGTCGCGCCTTATACGGGGTGTAGCA	481218	481256	481168	481220	1	supercont2.10	SPRG_03989	480043	482100	None	10354	2231	59242	No_constitutive_exon_found_in_species
CCTCGTACGTCTTGGGTTGTCGTCGATGTTGCTTCATGATGGGAGTCTAGCC	481302	481404	481252	481304	1	supercont2.10	SPRG_03989	480043	482100	None	10354	2231	59242	No_constitutive_exon_found_in_species
CAAGCACGTACGGACCACGTGCTGTTGCGAGTGAAAACACGGGATGCTAGGT	485603	485698	485748	485696	-1	supercont2.10	SPRG_03990	482119	487851	None	10354	2231	59242	No_constitutive_exon_found_in_species
GACGAGGTGCGCTTGACCCACTTGCACGAGACACTCATAAACGGGACTAGTC	496339	496575	496289	496341	1	supercont2.10	SPRG_03994	494968	499451	None	10354	2231	59242	No_constitutive_exon_found_in_species
ACGATCTCATTTTGGCGTGGCGGGATAAAGCATACTACGCGGTGGGATAGGG	497336	498181	497286	497338	1	supercont2.10	SPRG_03994	494968	499451	None	10354	2231	59242	No_constitutive_exon_found_in_species
TGCGTATGAGGGCGCGGCCATGGCGCACGGCTCATGGCGCATGGGCGTAGGA	536263	536389	536213	536265	1	supercont2.10	SPRG_04004	536143	538311	None	10354	2231	59242	No_constitutive_exon_found_in_species
ACCGACACCTCCCTCGCTCGTTGTCATGGATCCATTTTCATTGGGGATAGGT	542946	543348	542896	542948	1	supercont2.10	SPRG_04007	540463	543348	None	10354	2231	59242	No_constitutive_exon_found_in_species
GCCTCACGTACGCCCTTCTTCTTACAATCGAACCACTCATCGGGTAGTAGCA	623317	623406	623456	623404	-1	supercont2.10	SPRG_04051	621382	623529	None	10354	2231	59242	No_constitutive_exon_found_in_species
CAAGTACAACGAGTGCATTTATACTTGTCGGTGCTAACCGGGTAGCGTAGGG	623637	623822	623872	623820	-1	supercont2.10	SPRG_04052	623637	624933	None	10354	2231	59242	No_constitutive_exon_found_in_species
ACCTGTGCGCTGCCACGAGAACGAGGCGAGGAATGTCATTGGGTGCGTAGAA	632916	633124	632866	632918	1	supercont2.10	SPRG_04057	631896	634806	None	10354	2231	59242	No_constitutive_exon_found_in_species
AAGAGGTAGTAGATACATGCAAGCAAGCTTCGAGCGAGCGAGATGGGTAGGA	645079	645835	645885	645833	-1	supercont2.10	SPRG_04063	644178	647045	None	10354	2231	59242	No_constitutive_exon_found_in_species
TCAAGGTAATATCTTAAACGACAAGCATGGAGAGGGACGTATGGGGTTAGAT	644410	644460	644510	644458	-1	supercont2.10	SPRG_04063	644178	647045	None	10354	2231	59242	No_constitutive_exon_found_in_species
ACGTACACGATATACGCTTCCTGCTGTCGCGGCTCTGCATGGGGCATTAGGC	650976	651061	650926	650978	1	supercont2.10	SPRG_04067	650583	651412	None	10354	2231	59242	No_constitutive_exon_found_in_species
GTGAGCCTCGTCGCGAGAATCTTGCAATGATACGACTGCATGGGCGATAGAT	662243	662442	662492	662440	-1	supercont2.10	SPRG_04069	661906	662824	None	10354	2231	59242	No_constitutive_exon_found_in_species
TGCGTCCACGATAGCGGAAGCAATGGAAGGAGATGCGCGGGACCGAGTAGGA	730060	730170	730220	730168	-1	supercont2.10	SPRG_04099	730060	730768	None	10354	2231	59242	No_constitutive_exon_found_in_species
GCAAGGTACGAATGTGTAGCCTAGCCGCATCGCTCATGCATGGCGGGTAGCA	731855	731921	731805	731857	1	supercont2.10	SPRG_04100	731065	732342	None	10354	2231	59242	No_constitutive_exon_found_in_species
TGGGTGCGACGACTCGATCTCGAGCGACTCGGTTGCGATGCGTGGGGTAGGC	753977	754077	754127	754075	-1	supercont2.10	SPRG_19554	753014	754926	None	10354	2231	59242	No_constitutive_exon_found_in_species
AGCTGGGTAAGCCCATCTGAATAGACCACCTATGCTGAGCGGGCACATAGGC	16965	17281	17331	17279	-1	supercont2.11	SPRG_04123	16472	17448	None	10354	2231	59242	No_constitutive_exon_found_in_species
CGAGGTAGTCGTACGATGGCTAGCCATGGCCATTGACATAATAAGGGTAGGC	37435	37559	37385	37437	1	supercont2.11	SPRG_04136	37026	38645	None	10354	2231	59242	No_constitutive_exon_found_in_species
GGTGAGATCGTCGTTCGTGGAGAGCACGTCGTTTGGACAAGTGGGGCTAGGC	42258	42483	42208	42260	1	supercont2.11	SPRG_04139	41469	44971	None	10354	2231	59242	No_constitutive_exon_found_in_species
TTGCATGGTACAAAGTGATCGTGACGAACTGGATGAAGCAATGAGGGTAGGT	73167	73305	73355	73303	-1	supercont2.11	SPRG_04150	72722	74770	None	10354	2231	59242	No_constitutive_exon_found_in_species
TATTCTTGCATGTTACACACACTGTTTCTGTGACGGCATGGGGGTGCTAGTC	84383	84759	84333	84385	1	supercont2.11	SPRG_04152	81221	85155	None	10354	2231	59242	No_constitutive_exon_found_in_species
CAAGTACTGCCTTTTACATCGTCAAGCAGCTAGTGATGGTTGACGGGTAGGG	136286	136590	136640	136588	-1	supercont2.11	SPRG_04165	135549	137177	None	10354	2231	59242	No_constitutive_exon_found_in_species
GGGAGGTCCTGTCGTCGTCTTCCAATCTCGACGCCAATACGGGGGCGTAGAT	138348	138402	138452	138400	-1	supercont2.11	SPRG_04166	137789	139814	None	10354	2231	59242	No_constitutive_exon_found_in_species
CCAGTACGATGCACGGTCTCGGAAATGGGACGCTGATGGTTGAGGGTTAGGT	155514	155734	155784	155732	-1	supercont2.11	SPRG_04173	154573	156935	None	10354	2231	59242	No_constitutive_exon_found_in_species
ACCCTTCCTGACCGATCATGAGGTCGCGATGGATCGGCGCATATGGGTAGCG	192879	193049	193099	193047	-1	supercont2.11	SPRG_04187	189905	193133	None	10354	2231	59242	No_constitutive_exon_found_in_species
CGAGGTCGATTCGTCGATATGTCTTCGCTCGCATCTCATTGGGCATGTAGTG	198660	198805	198610	198662	1	supercont2.11	SPRG_04190	197628	201242	None	10354	2231	59242	No_constitutive_exon_found_in_species
GATAAAGACCAATGAATGACCGTGTGCGTAGCGCTCGGGGGCGGGCCAAGAA	201310	201388	201438	201386	-1	supercont2.11	SPRG_19559	201310	202921	None	10354	2231	59242	No_constitutive_exon_found_in_species
GTACCGGCGAATATGGTTGCCTTGACTTCATGCTGACAGTATGGGCGTAGCG	212688	212757	212807	212755	-1	supercont2.11	SPRG_04197	212311	213789	None	10354	2231	59242	No_constitutive_exon_found_in_species
CCATGTACGTTCGCGTCTTATGGAGGTTTTATCACCAGTCGTCGGGATAGAT	214772	214859	214909	214857	-1	supercont2.11	SPRG_19560	214041	215397	None	10354	2231	59242	No_constitutive_exon_found_in_species
TTGCGATTTGATTTGATTGGCGCCATAAGATCTGACGCCGGGAGAAATAGGA	272850	272903	272800	272852	1	supercont2.11	SPRG_04209	272043	273521	None	10354	2231	59242	No_constitutive_exon_found_in_species
ATCGGTAGAACCCGTTTGATCGCCGAGCGGTATTCAGTGGGGGGGTGTAGGT	286360	286527	286310	286362	1	supercont2.11	SPRG_04216	284175	287785	None	10354	2231	59242	No_constitutive_exon_found_in_species
AAGGTATGGACGCTCGAATCCATGTCGTACGTCAATTCCATGGTGGGTAGCG	308182	308421	308132	308184	1	supercont2.11	SPRG_04226	305850	308774	None	10354	2231	59242	No_constitutive_exon_found_in_species
CGAGTGGCGCTAAGTGTGGACAACTTGTCTATATCCTCTTGGGTGCGTAGTC	334989	335090	335140	335088	-1	supercont2.11	SPRG_19575	334797	336293	None	10354	2231	59242	No_constitutive_exon_found_in_species
GTGCGTCGCTCTCCCGACTCGACGCCTGATGGAATACGACATGGGGGTAGAC	346482	346618	346668	346616	-1	supercont2.11	SPRG_19578	345662	347107	None	10354	2231	59242	No_constitutive_exon_found_in_species
GTACGTCTCTCTACGCGACACGCGCCCGATACGTAACGAGAGGGGACTAGGG	352204	352577	352627	352575	-1	supercont2.11	SPRG_19581	350466	355104	None	10354	2231	59242	No_constitutive_exon_found_in_species
AGGATCCTCCTTCATCGGCCAAACTGACGTTTTAATACGTTGGAGGGTAGGT	350952	352046	352096	352044	-1	supercont2.11	SPRG_19581	350466	355104	None	10354	2231	59242	No_constitutive_exon_found_in_species
TCGCCGCCGAGATCACGTCCAACACCTTTGGCACGCACCGGGATGTGCAGAC	435034	435957	434984	435036	1	supercont2.11	SPRG_04234	433989	437087	None	10354	2231	59242	No_constitutive_exon_found_in_species
CGAGGTGCGTCTTTTAGCGGTAGGGGTAGGTGTAGTATGATGGGAGCTAGGC	436429	436837	436379	436431	1	supercont2.11	SPRG_04234	433989	437087	None	10354	2231	59242	No_constitutive_exon_found_in_species
TCGATGCCCACTCGCGTCGCGTTTCCACTGTTTCATGTTCGCCGGGATAGGT	441259	441364	441414	441362	-1	supercont2.11	SPRG_19602	440941	442150	None	10354	2231	59242	No_constitutive_exon_found_in_species
GTCGGTAGGACGGGCGCGGGATCATAGCCAGCGTGCAAAATGTGGGGTAGTT	506715	506754	506665	506717	1	supercont2.11	SPRG_04238	506552	506754	None	10354	2231	59242	No_constitutive_exon_found_in_species
GGGTACCCCTTCAATCGTTTTTGATAAGCGAATATTGATGAAGGGCGTAGGC	532534	532785	532484	532536	1	supercont2.11	SPRG_04246	531118	532984	None	10354	2231	59242	No_constitutive_exon_found_in_species
GTACGACATTGTCACTATAGTATAGAATATCTCCAAGGTTTGGGACGTAGGA	541383	541482	541333	541385	1	supercont2.11	SPRG_04248	540203	544341	None	10354	2231	59242	No_constitutive_exon_found_in_species
TATGCAGCACACAACTGCAATTCAAACGAGATCGAATAACGTATGGGCAGCG	549200	549287	549150	549202	1	supercont2.11	SPRG_04249	547570	551198	None	10354	2231	59242	No_constitutive_exon_found_in_species
CCGTATGTACATTTTTGTCCATACCCTGTATGTGCTCCACCGAGGGGTAGGG	562731	562866	562681	562733	1	supercont2.11	SPRG_04252	560967	564257	None	10354	2231	59242	No_constitutive_exon_found_in_species
CGCTGCAAGGTACACTATTGTCTGTTAAAAGCCACGCTCACGATGGGTAGGA	583762	583852	583712	583764	1	supercont2.11	SPRG_04260	582639	585801	None	10354	2231	59242	No_constitutive_exon_found_in_species
GGTATGGCGATATGGTTTCATCCATACTGGATATGGATTGCGGGATGTAGAA	632655	632928	632605	632657	1	supercont2.11	SPRG_04277	631039	632928	None	10354	2231	59242	No_constitutive_exon_found_in_species
CGGGGTGCCATGTTATGCGACGCTTCCGGTGCTCATGTGGGCGAACATAGGT	634251	634387	634201	634253	1	supercont2.11	SPRG_04278	633684	635083	None	10354	2231	59242	No_constitutive_exon_found_in_species
AGATGGTAGAGTCATCTTTTGAATGACAGAGATGGAACGGGCGGTGGTAGGA	644712	644820	644662	644714	1	supercont2.11	SPRG_04280	642810	647831	None	10354	2231	59242	No_constitutive_exon_found_in_species
GTAAATCAAACCATATTTTCCTTGAATTTATTTTGTTTTTAATGGGTTAGGG	656487	656592	656437	656489	1	supercont2.11	SPRG_22130	654625	660013	None	10354	2231	59242	No_constitutive_exon_found_in_species
GTTGAGGCAGCGACTTGAGCGTGCGATTCGTAGATGATGAGCGGGCGTAGAA	666062	666110	666012	666064	1	supercont2.11	SPRG_04284	665841	666290	None	10354	2231	59242	No_constitutive_exon_found_in_species
TTGCGTCAAGATACCGGAAGAAAGGCCCGATGCGTGGGTCGGCGTGGCAGCG	684260	684395	684445	684393	-1	supercont2.11	SPRG_04290	682514	687024	None	10354	2231	59242	No_constitutive_exon_found_in_species
CCTCGTAGGCGCTCATGGCATGCGCTCGCTCATGCACGTCGTGGGCGTAGGC	692575	692666	692716	692664	-1	supercont2.11	SPRG_04294	691096	693010	None	10354	2231	59242	No_constitutive_exon_found_in_species
TAAGCTGCATCATTTTGTACGAGTCGGGCGACCGCAAGGGAGCGGTGTAGGT	726274	726327	726224	726276	1	supercont2.11	SPRG_04308	725818	729056	None	10354	2231	59242	No_constitutive_exon_found_in_species
ACTACGATCTGATTGCGATACTTTTGAATTCTGATGGGAAATGGACGTAGGC	49620	49764	49814	49762	-1	supercont2.13	SPRG_19636	48642	51517	None	10354	2231	59242	No_constitutive_exon_found_in_species
TCGATTGTTGATTTTTGATTTTTAAAATTGATTTTCAACTGGGGAATTAGGT	66795	66936	66745	66797	1	supercont2.13	SPRG_19639	65859	68735	None	10354	2231	59242	No_constitutive_exon_found_in_species
TTGCTGCAGGTCTTGCTTCTGCCATGTCGTCGGCTCACATAAAGGGACAGGC	174827	174917	174967	174915	-1	supercont2.13	SPRG_04343	174467	175108	None	10354	2231	59242	No_constitutive_exon_found_in_species
GCGGTACATGACTATTCTGGATGGGATTTTGCATCTTTTTTGGGGTGTAGCT	198015	198098	197965	198017	1	supercont2.13	SPRG_04353	194750	203039	None	10354	2231	59242	No_constitutive_exon_found_in_species
CGAGCTGCCTCTTTCTTCTTCACATCTCGATATATGCCATGGGATCGTAGGC	214374	214480	214530	214478	-1	supercont2.13	SPRG_04360	213534	215115	None	10354	2231	59242	No_constitutive_exon_found_in_species
CGGTGTCTCGTCACCGTCGATGATGCGATGTGGGATGTAGGCCGCGGGAGAT	232247	232577	232197	232249	1	supercont2.13	SPRG_04368	229139	233704	None	10354	2231	59242	No_constitutive_exon_found_in_species
TTCCGGTGCGAGCGCATTTGTCAATCATCCACCTCATGCGGGGCATGTAGGT	236919	237099	237149	237097	-1	supercont2.13	SPRG_04370	236560	237703	None	10354	2231	59242	No_constitutive_exon_found_in_species
GAGCTGGCGGCGTCTTTCCGTAAAGTAGCTCGCGCAGGTCGGGCTCGAAGCC	245602	245702	245552	245604	1	supercont2.13	SPRG_04373	242878	245861	None	10354	2231	59242	No_constitutive_exon_found_in_species
ACCACACGTACTCGTTGACATCCGTGTTGACTGACCTGACGTGGGCGCAGGG	270555	270622	270672	270620	-1	supercont2.13	SPRG_04386	270170	271286	None	10354	2231	59242	No_constitutive_exon_found_in_species
TCTCAACGGTGCGAATATATTTCTCTTGGTTACTCATCAGGGTGACACAGGT	288457	288551	288601	288549	-1	supercont2.13	SPRG_22134	287798	293830	None	10354	2231	59242	No_constitutive_exon_found_in_species
TATTTCACGCACCCATGCTTCCTAAACCAAAAATCTTGGTACGTGGGTAGAT	305062	305172	305222	305170	-1	supercont2.13	SPRG_04400	304912	307248	None	10354	2231	59242	No_constitutive_exon_found_in_species
CGCTGCTTCATCATACCGAGTGCAAAATGGTTCTCAATCTGCGTGGGCAGAG	311394	311458	311508	311456	-1	supercont2.13	SPRG_04402	311217	311778	None	10354	2231	59242	No_constitutive_exon_found_in_species
CGGTGCGCTCCTCGCGTCTGGCTTTGTTATAACAAACACGTGGGAGATAGCG	365459	365505	365409	365461	1	supercont2.13	SPRG_04421	363495	365808	None	10354	2231	59242	No_constitutive_exon_found_in_species
CGGTACGTCGTCTTACCATAATGGAGATCCGCTAAGATCGGGGTGTGTAGGT	405747	405983	405697	405749	1	supercont2.13	SPRG_04431	404560	406707	None	10354	2231	59242	No_constitutive_exon_found_in_species
TGCTTTTGTATCAACTTGATACGATGATGATATTGAACGTGGGCAACTAGGT	454206	454436	454486	454434	-1	supercont2.13	SPRG_04452	454206	455612	None	10354	2231	59242	No_constitutive_exon_found_in_species
ACGGGACATTTTTTTCACGACATGAAAATGATGTTTTCTTGTGGGGGTAGGG	458040	458223	457990	458042	1	supercont2.13	SPRG_04453	456203	459709	None	10354	2231	59242	No_constitutive_exon_found_in_species
GTACGTCGCAAATCGAGTGTGTCGTGCTGGAGATGATTCCATGGGTGTAGAA	459433	459516	459383	459435	1	supercont2.13	SPRG_04453	456203	459709	None	10354	2231	59242	No_constitutive_exon_found_in_species
GGTACATCGTCGTCGTCTTTATCTACCGAGGGTGACAAGGGAGTGTGTAGCT	480454	481116	481166	481114	-1	supercont2.13	SPRG_04460	480454	481626	None	10354	2231	59242	No_constitutive_exon_found_in_species
GCAACCGCGGTAGGCTGTTCACCCTATGGTTTGTATTGAAAAATGGGTAGGT	484544	485111	484494	484546	1	supercont2.13	SPRG_04461	482608	494594	None	10354	2231	59242	No_constitutive_exon_found_in_species
ACGAAGTAACGCGACTAATAGATGTCGTCTGATGTGTCTGGGATGTGTAGCA	491316	491423	491266	491318	1	supercont2.13	SPRG_04461	482608	494594	None	10354	2231	59242	No_constitutive_exon_found_in_species
ACCGAGGTACGCATCCTTGCTTGCATCTTGTCGATGTCTTATGGGCGCAGGT	494956	495406	494906	494958	1	supercont2.13	SPRG_04462	494812	495406	None	10354	2231	59242	No_constitutive_exon_found_in_species
TCCTTCTGGATATCCTAATGCGACAGACGCTCATCTAATGACGGGCATAGGT	543600	543634	543684	543632	-1	supercont2.13	SPRG_04484	543134	544871	None	10354	2231	59242	No_constitutive_exon_found_in_species
CAACATGAGGTGCGATTGCATACTTTTTCTTTGGTATTTACAATGGGTAGCG	596774	596859	596724	596776	1	supercont2.13	SPRG_04505	594828	597743	None	10354	2231	59242	No_constitutive_exon_found_in_species
GTCACGTGTTCGGCGTGGAGCAAGCAAATGAGAATCTCTCTGGGTGCAAGTC	724147	724374	724424	724372	-1	supercont2.13	SPRG_04552	724147	724527	None	10354	2231	59242	No_constitutive_exon_found_in_species
ACTCGGTACAGACGCGTTTCGCGGGCGACCGCGACAACAAGAAGGGGTAGGT	13188	13248	13138	13190	1	supercont2.12	SPRG_04562	11517	13626	None	10354	2231	59242	No_constitutive_exon_found_in_species
GTACGCAGTTGAATTCCTTCCTCACCAGTTTCTCCCACGGGCATAATAAGGT	13298	13434	13248	13300	1	supercont2.12	SPRG_04562	11517	13626	None	10354	2231	59242	No_constitutive_exon_found_in_species
CGCATCGACGGTAGACAAGCATCCGGTGCCTACTTCTCATGGCGGGCTAGAG	40863	41483	40813	40865	1	supercont2.12	SPRG_04574	39548	41623	None	10354	2231	59242	No_constitutive_exon_found_in_species
CCGTCCGTGCCCATCTCTCCATCGTACCTCACCTGCGAGATGGGTGGTAGAC	51750	51916	51966	51914	-1	supercont2.12	SPRG_04578	51270	52912	None	10354	2231	59242	No_constitutive_exon_found_in_species
CCGGTACACAACTCCATATTCACTTGGATTTTTCAAAGCTTGGGGACTAGGC	62499	63119	63169	63117	-1	supercont2.12	SPRG_04586	62499	64132	None	10354	2231	59242	No_constitutive_exon_found_in_species
GGTGCGAGACGTGTTTCTTGTGGTCGAGGCCTGCATCGGCGAATGGGTAGAG	66183	66311	66133	66185	1	supercont2.12	SPRG_04587	64474	66579	None	10354	2231	59242	No_constitutive_exon_found_in_species
CGCAGGTCATTTCCTGGGACTGCTATTTTCAGCATTGAGCATGGGAGTAGAT	69130	69252	69080	69132	1	supercont2.12	SPRG_04589	68120	70304	None	10354	2231	59242	No_constitutive_exon_found_in_species
AAACAAGGCACGTCAGGTATCATTACAGGAGTAGCTCATGGGAGTTGTAGGA	99739	99904	99689	99741	1	supercont2.12	SPRG_04603	98602	100688	None	10354	2231	59242	No_constitutive_exon_found_in_species
TTTGGCTCGGTACGACGACTCTGGAAAGGCCGAGCTCAAGATGAGGGTAGAT	119970	120187	120237	120185	-1	supercont2.12	SPRG_04612	118542	120851	None	10354	2231	59242	No_constitutive_exon_found_in_species
AGATTGTGGCGGCCCGACGCGGACGCGATGCTGCTGCCTTGGGCGTGCAGGT	196366	196572	196622	196570	-1	supercont2.12	SPRG_04636	196366	199620	None	10354	2231	59242	No_constitutive_exon_found_in_species
GCGGTGCGTGTGCTTCTTCCTGGCGTAGCACGCCTCATGACGGTGGGTAGGG	208653	208979	208603	208655	1	supercont2.12	SPRG_04642	206673	208979	None	10354	2231	59242	No_constitutive_exon_found_in_species
GTCCCTCTTCCTTTTATTTCGCAAGGAAGCTCACAGCAAGATGGGAATAGGA	241029	241245	241295	241243	-1	supercont2.12	SPRG_04658	235191	242336	None	10354	2231	59242	No_constitutive_exon_found_in_species
TCGACATGTTTCTCAACCTGTACTTGGACACGCGGCGGGCAGCGGCGTAGGC	251940	251953	251890	251942	1	supercont2.12	SPRG_04664	251643	251953	None	10354	2231	59242	No_constitutive_exon_found_in_species
CGCTCCGACAAGGTCGTCTCGTTCTCGAGCTTTATCTCAGGGCAGCGTAGGA	300565	300927	300977	300925	-1	supercont2.12	SPRG_04676	294301	301544	None	10354	2231	59242	No_constitutive_exon_found_in_species
TCTCGGATCGAGTGCAAAAGATAGTAACACCTCGATGGGGATGGTAATAGCT	348552	348783	348502	348554	1	supercont2.12	SPRG_04692	347429	349820	None	10354	2231	59242	No_constitutive_exon_found_in_species
CAAGTACGATTAAGATGTCGCCTACTACTAGTAGTCACATGGGCGCGTAGGT	377026	378026	376976	377028	1	supercont2.12	SPRG_04705	376380	378026	None	10354	2231	59242	No_constitutive_exon_found_in_species
TCTACGCCAACGACAACGTGGTCGTGCCGGCGGGGACGCGCGGGCAAAAGCT	392713	394582	394632	394580	-1	supercont2.12	SPRG_04711	391097	395736	None	10354	2231	59242	No_constitutive_exon_found_in_species
TTGACGGTAACGTGTAGCCGACGAGATGGTCGACTCATGCATGGGCGTAGAC	401848	401970	401798	401850	1	supercont2.12	SPRG_04715	401475	403330	None	10354	2231	59242	No_constitutive_exon_found_in_species
CGTACGTCATCCTTCGTCGTCGTGGTCGTTCATGCTCGTGGGTGCGGTAGTC	403748	403853	403698	403750	1	supercont2.12	SPRG_04716	403601	404702	None	10354	2231	59242	No_constitutive_exon_found_in_species
CACTGGTGTACGTACCCCAATTGCATTTGTTTTGGTGACCATGTGGGTAGGT	430011	430290	429961	430013	1	supercont2.12	SPRG_04726	425666	431566	None	10354	2231	59242	No_constitutive_exon_found_in_species
GGTGGTACGCACTTGGCATGCTGCTTCATCGTGATGGACATGATGGGTAGCA	465103	465313	465363	465311	-1	supercont2.12	SPRG_04744	464823	466280	None	10354	2231	59242	No_constitutive_exon_found_in_species
TGCCAAGGTAGCTGTCCCACCCGATGCGCCCATGGCGTCATGTGGGGTAGGT	478091	478130	478041	478093	1	supercont2.12	SPRG_04750	477151	479334	None	10354	2231	59242	No_constitutive_exon_found_in_species
ACCTCCAGGTGCGACCGCGTCCTTCACGGTAGGTTGCAAGGGAAGCGTAGCG	478856	478982	478806	478858	1	supercont2.12	SPRG_04750	477151	479334	None	10354	2231	59242	No_constitutive_exon_found_in_species
CGGTAGCCAGGTACTGGGTAGCGCGGATATGTTATCGCATGCGGGCGTAGAT	480581	480799	480531	480583	1	supercont2.12	SPRG_04752	479950	488001	None	10354	2231	59242	No_constitutive_exon_found_in_species
ACAGGTACTCTCTCTGCAAGTACGAGACATGAAGCGTCGCTGGGAACTAGCG	493813	493908	493958	493906	-1	supercont2.12	SPRG_22137	493116	494381	None	10354	2231	59242	No_constitutive_exon_found_in_species
ATTGTGGAACGATGTGTTGGTAAGAGACCCTGATGCCGTCGACGGGATAGGA	498015	498352	498402	498350	-1	supercont2.12	SPRG_04759	497656	499305	None	10354	2231	59242	No_constitutive_exon_found_in_species
ATGGGCGGTACGATCGATGGAGGCCATAACCTCGAGCTGAGTGGGCGTAGTT	507704	507782	507654	507706	1	supercont2.12	SPRG_04762	507577	509200	None	10354	2231	59242	No_constitutive_exon_found_in_species
AAGCCCGTACGTCCCATGGACCATGCAGCGATAGCGAAAGCAATGGGTAGAA	510792	510958	511008	510956	-1	supercont2.12	SPRG_04763	509385	511367	None	10354	2231	59242	No_constitutive_exon_found_in_species
CCACGTACGTGGATGAGCAACACCACGCTGAGCGCTGACGGGACACATAGTA	510183	510306	510356	510304	-1	supercont2.12	SPRG_04763	509385	511367	None	10354	2231	59242	No_constitutive_exon_found_in_species
TTTGATTCTAGTCGATGTTTTTCATGGTGATTTTTCATTGATGGGGTTAGGG	512908	513097	512858	512910	1	supercont2.12	SPRG_04764	511759	513416	None	10354	2231	59242	No_constitutive_exon_found_in_species
AAGGTGGTGCACTGGGTCGCTGCATCCTCTCTCTTATGTAAGGGACGTAGGC	612593	612734	612784	612732	-1	supercont2.12	SPRG_04803	612087	613721	None	10354	2231	59242	No_constitutive_exon_found_in_species
CCCATCGGATTCGCTGTTTCCTTCTCACATGCGACCGCTGGGTGGCGTAGAT	648230	648729	648180	648232	1	supercont2.12	SPRG_04822	647633	650587	None	10354	2231	59242	No_constitutive_exon_found_in_species
TCCAGGTAGAGCGACCGATCGTGTTGTACAGCGAGCGACGGGATGCGTAGCA	648774	648901	648724	648776	1	supercont2.12	SPRG_04822	647633	650587	None	10354	2231	59242	No_constitutive_exon_found_in_species
TGCTGGTGGCGAGAAGATTGGTATCGTTGGCCGCACGGGGCCGGGAAAAGCA	671978	672602	671928	671980	1	supercont2.12	SPRG_04828	668531	672602	None	10354	2231	59242	No_constitutive_exon_found_in_species
GCCGGTACGCGTCCTCTTCTGTGATCCGGCTCATGCGGGCGATGGACTAGCG	49705	50073	49655	49707	1	supercont2.16	SPRG_04848	49347	50073	None	10354	2231	59242	No_constitutive_exon_found_in_species
CGACCGTACGACCCTCGCATCTTATAGCTTAGCCTCTAAGATGGGACTAGGC	62559	62583	62509	62561	1	supercont2.16	SPRG_04855	60843	64741	None	10354	2231	59242	No_constitutive_exon_found_in_species
CTTTATCATCATCGCGCATCAACCATTCCTTTCGAAGGTGGGGCGACTAGCA	160954	161730	161780	161728	-1	supercont2.16	SPRG_04892	160954	162598	None	10354	2231	59242	No_constitutive_exon_found_in_species
CTGTGCGTGCCTACACGAGCAACGATAGGCGACTTAGTAGGAAGGGGTAGGT	261897	262137	261847	261899	1	supercont2.16	SPRG_04926	260891	262409	None	10354	2231	59242	No_constitutive_exon_found_in_species
GGAGGGTGCGTATCTTGAAACATTGAAAGATGAGGCCACACGGGACGTAGGT	262353	262409	262303	262355	1	supercont2.16	SPRG_04926	260891	262409	None	10354	2231	59242	No_constitutive_exon_found_in_species
AGGATACGAGTGCGATGCTCGAGCGACTGATGGCGAGCTCTGTGGGGTAGGC	283522	283632	283682	283630	-1	supercont2.16	SPRG_19706	281923	284558	None	10354	2231	59242	No_constitutive_exon_found_in_species
GAAGTATGTGATTCGAACGATGTACAACATTGTCTATCGACTGGGGGTAGGC	299341	300274	300324	300272	-1	supercont2.16	SPRG_19713	299341	301413	None	10354	2231	59242	No_constitutive_exon_found_in_species
AGACATCGTATATTGTCGTACATGTTGACGTATCGCACACGGGATGGTAGGT	311956	312087	311906	311958	1	supercont2.16	SPRG_19715	311417	312687	None	10354	2231	59242	No_constitutive_exon_found_in_species
TCACGGGTACCGCAGTCTTCTCCACCAAATCGTTGATGGTCGGGGCGTAGAC	339314	339343	339393	339341	-1	supercont2.16	SPRG_19721	338404	340408	None	10354	2231	59242	No_constitutive_exon_found_in_species
CGAGGTACACTGCGCCGCATCCCGAGCATGGACGACGTGCATACGGGTAGGC	343975	344812	344862	344810	-1	supercont2.16	SPRG_19723	343975	347126	None	10354	2231	59242	No_constitutive_exon_found_in_species
GGTAGGCATCACAGCTTCTTATGGTCATATTCTAATATTGGGTGGGATAGGG	358656	358875	358606	358658	1	supercont2.16	SPRG_19729	357005	359174	None	10354	2231	59242	No_constitutive_exon_found_in_species
ACTACGAGGTCTCGGAGGACGAAGGGCCGTCGCCGCCCAAGACGGGCAAGGT	445167	445284	445334	445282	-1	supercont2.16	SPRG_04938	445167	445464	None	10354	2231	59242	No_constitutive_exon_found_in_species
GGCAGCCAACAGGGCCCGCGCGCCTACCGGTCTCTGCGGGAGCAATACAGGG	458764	459574	458714	458766	1	supercont2.16	SPRG_04943	457550	459574	None	10354	2231	59242	No_constitutive_exon_found_in_species
TCGGGTAGGACGTTCGTGGAGACGATGGGGGATGTAACGCGTGGGTGTAGGT	479768	480279	480329	480277	-1	supercont2.16	SPRG_04951	475664	483964	None	10354	2231	59242	No_constitutive_exon_found_in_species
CTAGTCGTGACGACCGTCAACAGCATGCGCGTCGGACAGGACGGGAGCAGAT	491523	491711	491761	491709	-1	supercont2.16	SPRG_04955	490972	491988	None	10354	2231	59242	No_constitutive_exon_found_in_species
CTCGAGGTACCCATCGTCATGGAGAGGCGAGGATGGTGATGGGACGGAAGCC	512199	512501	512149	512201	1	supercont2.16	SPRG_04963	512114	513146	None	10354	2231	59242	No_constitutive_exon_found_in_species
AGGCACGCCATGCATGCACTCGTTGAGCCTTCGCACACTCGGGATGGTAGGC	534985	535107	534935	534987	1	supercont2.16	SPRG_04969	529449	538143	None	10354	2231	59242	No_constitutive_exon_found_in_species
TTTGACGTACGTTACCCACGGTTGTGCGGCCGGTGGACACCGAGGGGTAGGG	535472	535615	535422	535474	1	supercont2.16	SPRG_04969	529449	538143	None	10354	2231	59242	No_constitutive_exon_found_in_species
CGGTGCGTTTGGCTCCACCACTGGGAAATTGACAACTCATCGGGACGCAGGC	84884	85255	84834	84886	1	supercont2.14	SPRG_19769	83536	85255	None	10354	2231	59242	No_constitutive_exon_found_in_species
TGAGTAGGCGACCTTGGTTGTCGTCGCACTGATTGACGACGAGGGCATAGGC	86057	86270	86320	86268	-1	supercont2.14	SPRG_19770	85273	86919	None	10354	2231	59242	No_constitutive_exon_found_in_species
CACCGAATGGCATCTCTTCCGCGTGTGGCATCTCATGCGCACGGGCGTAGGT	90195	90380	90430	90378	-1	supercont2.14	SPRG_04994	87247	90489	None	10354	2231	59242	No_constitutive_exon_found_in_species
CCGACGGTAGGAGCTCGTACACTGGAACGAAACAGAGTATGATGGGCTAGGG	100570	100702	100752	100700	-1	supercont2.14	SPRG_22147	100570	102272	None	10354	2231	59242	No_constitutive_exon_found_in_species
TCCTCGGTACGAGGCCTCTGTGTACATGCGTGTTCTCACAAAGGGGGCAGGC	133530	134006	133480	133532	1	supercont2.14	SPRG_19785	132163	134006	None	10354	2231	59242	No_constitutive_exon_found_in_species
ACCGTGTGGTGCGTCGTCTCAGAATGTACGGGGTTGAGCTCGAGGGGTAGGT	136622	136667	136572	136624	1	supercont2.14	SPRG_19786	135052	140456	None	10354	2231	59242	No_constitutive_exon_found_in_species
CACGACGGACAGGTTGTCCTACCTCCGCACGCCAGCTCACGTGGGGCTAGGT	138109	138298	138059	138111	1	supercont2.14	SPRG_19786	135052	140456	None	10354	2231	59242	No_constitutive_exon_found_in_species
CGATTGGTACGCGGCCCATAGAATAGAGTCGCGTTTTACCGAGTGGGCAGGG	139547	139710	139497	139549	1	supercont2.14	SPRG_19786	135052	140456	None	10354	2231	59242	No_constitutive_exon_found_in_species
TACGTTGTGTCTCCATGTCTGGCAAGTAGACGTTATCGTCGGGTGGGTAGGG	152058	152436	152486	152434	-1	supercont2.14	SPRG_19790	150877	154986	None	10354	2231	59242	No_constitutive_exon_found_in_species
TTCCATGCTTTTTTCTGCATTTTCGCTGTATTTTCTACATGAACGGGTAGGA	163426	163567	163376	163428	1	supercont2.14	SPRG_19794	162167	165603	None	10354	2231	59242	No_constitutive_exon_found_in_species
CGCCCGCGCGATGCGATATGGACAAGTACGATATCCCATCATGGGCGTAGGT	191011	191197	190961	191013	1	supercont2.14	SPRG_19799	190222	198847	None	10354	2231	59242	No_constitutive_exon_found_in_species
TTGACGCGATTGCTTGTGCTTCTCATCACTCTTCTCGATGGGTGGCGTAGAC	206040	206465	206515	206463	-1	supercont2.14	SPRG_19803	205866	208051	None	10354	2231	59242	No_constitutive_exon_found_in_species
CGCTGTACGTTGTGCATGGGTCGGTGCCTCTTAGCTCATGCGTGGGGTAGGG	271017	271304	271354	271302	-1	supercont2.14	SPRG_19823	271017	271802	None	10354	2231	59242	No_constitutive_exon_found_in_species
CGCTTGCGATGGATGGATGATGCTGTTGAACTATCGCATGGGGCATGTAGCA	273547	273658	273708	273656	-1	supercont2.14	SPRG_19824	272851	274587	None	10354	2231	59242	No_constitutive_exon_found_in_species
ATGGTAGGTGCAAGTCCTTTTGCTGTCAGCTTGGGTCGGGACGTGGGTAGAG	290973	291093	290923	290975	1	supercont2.14	SPRG_22152	288265	291415	None	10354	2231	59242	No_constitutive_exon_found_in_species
GCGCTCAAGGTAGCACTCTTGCATCTTGAAACAGCTACAAACGGGACTAGGC	325999	326164	326214	326162	-1	supercont2.14	SPRG_19836	325623	326478	None	10354	2231	59242	No_constitutive_exon_found_in_species
CATAGCGCCAATTCCTGCATCACGACGATCTCACGGACCAACGGGCGTAGGA	341207	341308	341157	341209	1	supercont2.14	SPRG_05013	340888	343111	None	10354	2231	59242	No_constitutive_exon_found_in_species
TCGTCCTTGGTGTCATTTTCCAGTCGGTCTGGTTTTGGCCATGGGCCAAGTG	368857	369173	368807	368859	1	supercont2.14	SPRG_05017	367340	371473	None	10354	2231	59242	No_constitutive_exon_found_in_species
TGTACGCATCGGATTCGTATTGCATATGGAATTGACGCGTGTGGGTGCAGGA	423298	423537	423248	423300	1	supercont2.14	SPRG_05032	421992	424077	None	10354	2231	59242	No_constitutive_exon_found_in_species
CTCGACGAGGTACGACTGAGCGGCACTCGCGCATCGTGACGTGGGCGTAGGA	435006	435156	435206	435154	-1	supercont2.14	SPRG_05036	434821	438621	None	10354	2231	59242	No_constitutive_exon_found_in_species
CGCACCATCGACTGCAACATCGGACGACGAGGATGATGATGGGACGATAGGT	474902	475190	475240	475188	-1	supercont2.14	SPRG_05052	473845	475534	None	10354	2231	59242	No_constitutive_exon_found_in_species
GCCACATACAAGGTACCGCTAGTGACATGGACTCGAGACAACGGGCATAGGG	513509	513738	513459	513511	1	supercont2.14	SPRG_05069	513279	515400	None	10354	2231	59242	No_constitutive_exon_found_in_species
ACCTTTCGGTGGGTCGCCACTGTATCGACACTGCTTAAGTGGATGGGTAGCG	515872	516013	516063	516011	-1	supercont2.14	SPRG_05070	515485	520716	None	10354	2231	59242	No_constitutive_exon_found_in_species
TCCAGGTCTGGTGTTGATCCGATTCTACGAGAGGCCAGAAGGGTGGCTAGGG	524933	525081	524883	524935	1	supercont2.14	SPRG_05073	524367	527121	None	10354	2231	59242	No_constitutive_exon_found_in_species
TTCTGGTCCGATGCCGAACCATGCACATACGAGATTCATCGGGTGTGTAGAC	525897	525996	525847	525899	1	supercont2.14	SPRG_05073	524367	527121	None	10354	2231	59242	No_constitutive_exon_found_in_species
CTCTTTTTGTAAAATGATGGCACGCTGACCGACTGTGTTTGGGGCATTAGGT	551380	554300	554350	554298	-1	supercont2.14	SPRG_05086	551380	555806	None	10354	2231	59242	No_constitutive_exon_found_in_species
TGCGTCTATCTCATTTGCATTTAGGAAACCAAGAAATCATGATGGGAAAGGT	568314	568817	568264	568316	1	supercont2.14	SPRG_05091	566989	569939	None	10354	2231	59242	No_constitutive_exon_found_in_species
TGGCGATCCCCGTCGCACTACAATGACATTATTCAACAATGGGTGCGTAGAA	569529	569725	569479	569531	1	supercont2.14	SPRG_05091	566989	569939	None	10354	2231	59242	No_constitutive_exon_found_in_species
TCGGTAGTTGGCGGTTCTTATCTTCGATGCGACGAGAACGGTGGGCGTAGGC	37329	37726	37776	37724	-1	supercont2.15	SPRG_19856	36461	38327	None	10354	2231	59242	No_constitutive_exon_found_in_species
CACCAAGGTCGACCTGCCTTGTCGTGAAGTATCTCATCATGTGGGTGTAGAT	60075	60238	60025	60077	1	supercont2.15	SPRG_05129	59736	61396	None	10354	2231	59242	No_constitutive_exon_found_in_species
CACGGTACACGCATCATCCTCAGAGACGTGTTCTTATTCGGGATAACCAGGC	60778	61396	60728	60780	1	supercont2.15	SPRG_05129	59736	61396	None	10354	2231	59242	No_constitutive_exon_found_in_species
CTTCAGGCACGTGCTTGCTCCTATATTACTCTCATTCCGGGAGAGTGTAGAG	65254	65343	65393	65341	-1	supercont2.15	SPRG_05132	64937	66375	None	10354	2231	59242	No_constitutive_exon_found_in_species
TTGCCCATGGTCTAACCTCTCCGATGTACAAACAACGAGATGGGTGGTAGGA	100216	100631	100681	100629	-1	supercont2.15	SPRG_05151	99348	101926	None	10354	2231	59242	No_constitutive_exon_found_in_species
GGTATACCACTGACCACTGACTAAAGGTTGCTCATGCTGGGACAACACAGGA	111076	111138	111026	111078	1	supercont2.15	SPRG_05155	110240	111334	None	10354	2231	59242	No_constitutive_exon_found_in_species
GGTATGCGATGCAACCTCGACCCGTGGCATCTATTGACGTGGGTGACTAGCG	224928	225607	225657	225605	-1	supercont2.15	SPRG_05216	224928	226890	None	10354	2231	59242	No_constitutive_exon_found_in_species
ACGTACGACGCTGGAGGAGCTGGCGCCGTGTCTCATGCGCTCGGGAGTAGGG	236668	236878	236618	236670	1	supercont2.15	SPRG_05222	235236	238529	None	10354	2231	59242	No_constitutive_exon_found_in_species
TACGATCGATGCGTGGCTTTGCATGGATAAGCAAGACGGCGGGTGTGTAGAC	237202	237717	237152	237204	1	supercont2.15	SPRG_05222	235236	238529	None	10354	2231	59242	No_constitutive_exon_found_in_species
AGGTACTTTGATTCATAACCCGATTGATCAAGTACTCATGCGGGTGATAGGG	238040	238105	237990	238042	1	supercont2.15	SPRG_05222	235236	238529	None	10354	2231	59242	No_constitutive_exon_found_in_species
CAGGTATTCTATCCCACCGACTCATGTGCGATACTAAGTGGGTGATGTAGCT	252754	253186	252704	252756	1	supercont2.15	SPRG_19858	252315	254417	None	10354	2231	59242	No_constitutive_exon_found_in_species
GCTATCCTCTCCTGCTGCGTGCTTGGCGCATACTCATGCACGGGATGTAGGT	265815	266055	266105	266053	-1	supercont2.15	SPRG_05236	265285	267020	None	10354	2231	59242	No_constitutive_exon_found_in_species
CGTCCGTCGGGTTGCAGTTCCAAGCAGACTCATCGATCCAATATGGGTAGAC	280095	280619	280045	280097	1	supercont2.15	SPRG_05242	278482	281712	None	10354	2231	59242	No_constitutive_exon_found_in_species
AGTACGTTGCACATCGTTTGCTCCTGGCCTCTTGAGCGTGGGTGGCGTAGGC	284140	284306	284090	284142	1	supercont2.15	SPRG_05244	283503	286951	None	10354	2231	59242	No_constitutive_exon_found_in_species
AATCTGCAGGTACTATGCGATATGCTGACGGTGTTTGTATATGGGCGTAGTG	290462	291129	290412	290464	1	supercont2.15	SPRG_05246	288514	291592	None	10354	2231	59242	No_constitutive_exon_found_in_species
CGGTGCGAACTCGATCCCTTGCTCGTGCGATGCTCAGATGGGCAGCGTAGGC	295236	295282	295186	295238	1	supercont2.15	SPRG_05249	294501	297066	None	10354	2231	59242	No_constitutive_exon_found_in_species
GTAATCAATTGAATGGCTCTCGATCAGGTCTGAACGCCGCAAGGGGTTAGAA	295337	295392	295287	295339	1	supercont2.15	SPRG_05249	294501	297066	None	10354	2231	59242	No_constitutive_exon_found_in_species
AGGTACGATAACGTCGATGGACACATGGATGAAAGACCTCTTGGGAGTAGAA	306458	306515	306408	306460	1	supercont2.15	SPRG_05254	304156	308563	None	10354	2231	59242	No_constitutive_exon_found_in_species
AGGATCCATTCTTGATAGGTTGTTGCTGGATGCTGAAGGCAACTGGGTAGAA	322689	323363	323413	323361	-1	supercont2.15	SPRG_05262	322431	326264	None	10354	2231	59242	No_constitutive_exon_found_in_species
TGTACGAACACGGAGATTGCACGCATGTAGAAAGGCTGACCATGGGGCAGGG	333795	333860	333745	333797	1	supercont2.15	SPRG_05264	333043	336188	None	10354	2231	59242	No_constitutive_exon_found_in_species
AGTACGCCATTGCCATTGCAGGCAAGGTCAACTCATACTAACGGGTGTAGCG	359962	360085	359912	359964	1	supercont2.15	SPRG_05275	359235	360233	None	10354	2231	59242	No_constitutive_exon_found_in_species
GCTGGTGACGCGTCCCGTATCACACGTTGCCGTACGATCGATGGGCGTAGAC	390339	390423	390289	390341	1	supercont2.15	SPRG_05288	389014	393907	None	10354	2231	59242	No_constitutive_exon_found_in_species
TACAAGAGGTAGTACGTGCATGTATAGCATTCTTTACGGGGATGACGTAGCT	398952	400593	398902	398954	1	supercont2.15	SPRG_05291	398012	403818	None	10354	2231	59242	No_constitutive_exon_found_in_species
AGGTACGCCGCAGCTACATGGTATCGGTGAGGTGCTAAGCATGGGCGTAGGT	417886	418240	417836	417888	1	supercont2.15	SPRG_05296	417730	418752	None	10354	2231	59242	No_constitutive_exon_found_in_species
GCACCTTCATCTTCATCGTATCGGAGATGTTTATCTGGGGCGTGGAGTAGAC	428249	428649	428199	428251	1	supercont2.15	SPRG_05301	426901	428649	None	10354	2231	59242	No_constitutive_exon_found_in_species
GCGGCCATCATGTAGGTGCGCGTCTGGGACACGACGGGCCTGCGCAAAAGAC	469383	471013	471063	471011	-1	supercont2.15	SPRG_19862	468252	471570	None	10354	2231	59242	No_constitutive_exon_found_in_species
ACGAGTACGCCATGCGATCGACCGCCTTGGCCTCGCTGACGTGGGTGTAGGT	482319	482485	482269	482321	1	supercont2.15	SPRG_05324	481976	482485	None	10354	2231	59242	No_constitutive_exon_found_in_species
CGGTATGGCGAGCCCCGGAATCCGAGTCGTCACAATATCTGTGGGCGCAGAA	494149	494356	494406	494354	-1	supercont2.15	SPRG_05330	493431	494885	None	10354	2231	59242	No_constitutive_exon_found_in_species
TTATTGCTGCGAGCTCGATACATTATTGATACTAATACACGGGCGAACAGAT	516493	516753	516443	516495	1	supercont2.15	SPRG_05341	514258	516753	None	10354	2231	59242	No_constitutive_exon_found_in_species
TGTCGGCCCGGACATTTTGCTAGTGGCCTTTCCACTACCGGGTGATACAGGG	86941	87116	87166	87114	-1	supercont2.19	SPRG_05384	72347	95088	None	10354	2231	59242	No_constitutive_exon_found_in_species
ACGCAGATGCTTAAGCGGAGAGGCTGCTTGCTCATGGTCCATGGGCGTAGGT	104955	105289	105339	105287	-1	supercont2.19	SPRG_05388	104651	105394	None	10354	2231	59242	No_constitutive_exon_found_in_species
ACGGGTACGCGCACACACGAAATTACCTGGATATGACAAGGGAGTCGTAGGC	129892	130511	129842	129894	1	supercont2.19	SPRG_19863	121491	152034	None	10354	2231	59242	No_constitutive_exon_found_in_species
GTGAAAACGGGCAAGCACGTGCTCATGGTCGGCGCGACGGGACGGGCAAGAC	159664	164508	159614	159666	1	supercont2.19	SPRG_05399	153198	165954	None	10354	2231	59242	No_constitutive_exon_found_in_species
CTTGAGGTACCGCTGCAAATCGTCTCGAAAACACGTTTCAATGGGCGTAGAG	164760	165954	164710	164762	1	supercont2.19	SPRG_05399	153198	165954	None	10354	2231	59242	No_constitutive_exon_found_in_species
ACGCCTGCGCATCGATGTATGTACATTCGCCGGAATCAAGGGCGGCGTAGGT	214210	214297	214347	214295	-1	supercont2.19	SPRG_05411	213813	215803	None	10354	2231	59242	No_constitutive_exon_found_in_species
TATTATATTGCAGAGGTCTTTCCCATTTGATTTCCGGCGGGATGAACGAGAG	270739	271540	271590	271538	-1	supercont2.19	SPRG_05432	270739	272800	None	10354	2231	59242	No_constitutive_exon_found_in_species
CAAGGTAAGCTTGTGTGCATCGTCTTCTTCCAGCATATATTGGGGTGTAGGA	303614	303866	303564	303616	1	supercont2.19	SPRG_19874	299893	303866	None	10354	2231	59242	No_constitutive_exon_found_in_species
TGCTGAGTACGACTACGTCCTTGTTGCGATGACCTTATCTGCATGGGTAGCG	304601	304687	304737	304685	-1	supercont2.19	SPRG_19875	304070	305125	None	10354	2231	59242	No_constitutive_exon_found_in_species
ATCGGTTGGTGTCTCTCCTGTCCTAACCGGCTGGTTGGATGGGAACCTAGGA	321834	321933	321983	321931	-1	supercont2.19	SPRG_19880	321691	323268	None	10354	2231	59242	No_constitutive_exon_found_in_species
GTACACAGCATCGCCCATCCCCATCAACTCTAATCTGTAGCGATGGGTAGCC	335638	335765	335588	335640	1	supercont2.19	SPRG_19885	334338	337770	None	10354	2231	59242	No_constitutive_exon_found_in_species
TCGTCCTTGCGTCGTGGTGCAACCTCTTGACGAATGATGGGAATGAATAGCC	352308	352380	352430	352378	-1	supercont2.19	SPRG_22160	351805	353684	None	10354	2231	59242	No_constitutive_exon_found_in_species
TGAGCTTTGTGTTTTTGAAAGATTGAAAGATTGAAAGATGGGATGTGTAGAG	369568	369888	369518	369570	1	supercont2.19	SPRG_19895	366884	369888	None	10354	2231	59242	No_constitutive_exon_found_in_species
TATGGAACGACCCTTCTCCGCCGATCGTTATTGAATACGAGGGACGCGAGTC	423174	423362	423124	423176	1	supercont2.19	SPRG_19908	422254	423572	None	10354	2231	59242	No_constitutive_exon_found_in_species
CCTCAGTACTTATTTTGTCTGGCTGGCCATGGCTCTGCGGTTGACGGGAGCA	441469	441827	441877	441825	-1	supercont2.19	SPRG_19915	441469	442259	None	10354	2231	59242	No_constitutive_exon_found_in_species
GGCAGGTACGCGGCTGCGATCCTCCCTCTTGATGATGATCGCGGGCGTAGCG	472472	472936	472986	472934	-1	supercont2.19	SPRG_22163	471182	475807	None	10354	2231	59242	No_constitutive_exon_found_in_species
TAGTACACATTTCTCAGTGCTCGACTGACAACGGCCTTTTTGGGGATTAGTC	531999	532087	531949	532001	1	supercont2.19	SPRG_05456	530288	532274	None	10354	2231	59242	No_constitutive_exon_found_in_species
CACGGTCCTTTTTACTGTAACCTTGAGTAAGTTGCGACGCAGGGGGCTAGGT	18866	19178	18816	18868	1	supercont2.17	SPRG_05465	17216	19178	None	10354	2231	59242	No_constitutive_exon_found_in_species
ACTGGTGGTCGATATGCAGGTGTATTGACGCTCTGCGCTGGGGATTGTAGGA	50758	50944	50708	50760	1	supercont2.17	SPRG_05481	50310	50944	None	10354	2231	59242	No_constitutive_exon_found_in_species
CGCACGACGTATGCGAGTAGAAACGATAGCCCGCGCTCACAGTGGGCTAGAG	66070	66160	66020	66072	1	supercont2.17	SPRG_05488	64121	66535	None	10354	2231	59242	No_constitutive_exon_found_in_species
GGTACAGCGATGTCATTGGCCTGCATGTATGCACCGCACGGGTGAGCTAGTC	69549	69596	69499	69551	1	supercont2.17	SPRG_05490	68435	69730	None	10354	2231	59242	No_constitutive_exon_found_in_species
ACGCAGGTGCGAGCGCATCGTCCTCCAGCGTTGCTACGTCGATGGGCTAGGT	93361	93703	93311	93363	1	supercont2.17	SPRG_05503	93091	94536	None	10354	2231	59242	No_constitutive_exon_found_in_species
CCTTGGCTCTATTTTGTTGTGAGAAAGGCACTCAAGGGAATGGGATATAGGC	126967	127400	127450	127398	-1	supercont2.17	SPRG_05515	125597	129193	None	10354	2231	59242	No_constitutive_exon_found_in_species
TCTCGAGGTACTAGTAGCCATGGAATTCTCGTGCTTATACGGGAAAATAGGA	182867	182940	182817	182869	1	supercont2.17	SPRG_05536	182087	183967	None	10354	2231	59242	No_constitutive_exon_found_in_species
TGCAGGTAGAATGGACAACGCCATGTATCGACGGGGCAATGGGAGCGTAGAT	183531	183967	183481	183533	1	supercont2.17	SPRG_05536	182087	183967	None	10354	2231	59242	No_constitutive_exon_found_in_species
CACGGTAGCTGCTTTCTTGGTGATGTTGCGGCTCATATGTATGGGGGTAGGG	203494	203606	203444	203496	1	supercont2.17	SPRG_05544	202341	204083	None	10354	2231	59242	No_constitutive_exon_found_in_species
CGGTACGCTTTTCTGTACATCGCGATCGTCGGTTCCACCACGAGGGGTAGGT	203824	204083	203774	203826	1	supercont2.17	SPRG_05544	202341	204083	None	10354	2231	59242	No_constitutive_exon_found_in_species
ACGACGCTCTCGAGAGGGTATTATCCTACATATCGCTTTGGGAATGGTAGGT	222415	222547	222365	222417	1	supercont2.17	SPRG_05553	219357	223391	None	10354	2231	59242	No_constitutive_exon_found_in_species
CTACAGGTATGATTTCATCGTAGACGCCAAGGATTCTGACATGCGGGCAGCG	380909	381086	381136	381084	-1	supercont2.17	SPRG_05610	380909	381403	None	10354	2231	59242	No_constitutive_exon_found_in_species
CGATCGAGTCCGTAGCGATTCCAGTGCAGCTGCTCTGTGCGATGGGGCAGCC	397649	397808	397858	397806	-1	supercont2.17	SPRG_05619	397649	398345	None	10354	2231	59242	No_constitutive_exon_found_in_species
GCAGTACGTAGCGCTGCATCCTCTCACTACGGGCGCACATAAGGGTGTAGAG	496616	496676	496726	496674	-1	supercont2.17	SPRG_05659	496029	498130	None	10354	2231	59242	No_constitutive_exon_found_in_species
GTTGAGCCGTTCGTGCTCGCGTCCTCGTCGTTCTCGACGAGGACGGGTAGAA	1256	1286	1336	1284	-1	supercont2.21	SPRG_05670	1256	2311	None	10354	2231	59242	No_constitutive_exon_found_in_species
AGCACTTGTACGACCCGATATGATCGAGGCATGATTTCACGGTGGGCTAGGG	10325	10415	10465	10413	-1	supercont2.21	SPRG_05673	7155	11116	None	10354	2231	59242	No_constitutive_exon_found_in_species
TAGGACGGCAAACAAATCGCCCATTCTGGCTCACGCATTTGGGGTTGTAGCT	10217	10274	10324	10272	-1	supercont2.21	SPRG_05673	7155	11116	None	10354	2231	59242	No_constitutive_exon_found_in_species
CAAGGTACACACACCATCGAGTTCTTAGCTCATAAGTCGTGGGAATGTAGGC	123169	123391	123119	123171	1	supercont2.21	SPRG_19983	120987	123391	None	10354	2231	59242	No_constitutive_exon_found_in_species
AGGTAGCGACCATTGGCTCGTCTCGATCCAAGCCAAGATCATGGGATTAGTC	145951	146038	146088	146036	-1	supercont2.21	SPRG_19987	144434	147153	None	10354	2231	59242	No_constitutive_exon_found_in_species
AAGGTAATGCATCCCGAGCGACACCATTCGACAATGATGTGTCGGGACAGAC	144733	144991	145041	144989	-1	supercont2.21	SPRG_19987	144434	147153	None	10354	2231	59242	No_constitutive_exon_found_in_species
TACGCCCGATGCGATCTAAGAGGTCCTCTCACGCCGATGGTGGGATGTAGCA	186284	186356	186234	186286	1	supercont2.21	SPRG_19999	185069	186526	None	10354	2231	59242	No_constitutive_exon_found_in_species
AGGTAATTTCCAGTCCGGTGCGAGTGATACTGACAAATTGGGCGATGTAGGA	218537	218684	218734	218682	-1	supercont2.21	SPRG_20011	217887	220780	None	10354	2231	59242	No_constitutive_exon_found_in_species
CAGGTAATACACGTCCATGGCTGTGGCCACTGCTTGATGAGGGTGGGCAGAG	240773	240988	241038	240986	-1	supercont2.21	SPRG_20020	239237	241250	None	10354	2231	59242	No_constitutive_exon_found_in_species
TCCACGTACAAGCAGTCTACGCCAGGCCATGGGCGCCATGGGATGCGTAGGT	240325	240559	240609	240557	-1	supercont2.21	SPRG_20020	239237	241250	None	10354	2231	59242	No_constitutive_exon_found_in_species
GACGCTCCATCACCTGTATGAATCCTTCTCTCATGCATGATAATGGGCAGTC	257009	257460	257510	257458	-1	supercont2.21	SPRG_20028	255603	257530	None	10354	2231	59242	No_constitutive_exon_found_in_species
TTGCTACCATCTTGATAGATTGATATATATATATATATATTGGGAGGTAGGA	299955	300430	299905	299957	1	supercont2.21	SPRG_05719	298225	300430	None	10354	2231	59242	No_constitutive_exon_found_in_species
TCCATGTATTCCATACTCTCGCAACTGTCTTCTAAACGAGGATGGGATAGGG	362180	362312	362130	362182	1	supercont2.21	SPRG_05739	361401	362312	None	10354	2231	59242	No_constitutive_exon_found_in_species
GCTGGTACGGCATATAAACAAGGAGCGCACGAATGGACGGCGGGGCATAGGC	362254	362571	362621	362569	-1	supercont2.21	SPRG_05740	362254	364335	None	10354	2231	59242	No_constitutive_exon_found_in_species
CCCAGGTAGCGCATCCCAGCCTCGTCACACACGGATATATGGCGGGTTAGGT	365307	365736	365786	365734	-1	supercont2.21	SPRG_05742	365022	366389	None	10354	2231	59242	No_constitutive_exon_found_in_species
CCATATGGCGCCGACATCTGGCAACACATCTGATGGTGACATGTGGGTAGGT	398560	398693	398743	398691	-1	supercont2.21	SPRG_05753	395560	399974	None	10354	2231	59242	No_constitutive_exon_found_in_species
CGTGGTACGGACCTTGCTCGTCAATGATCCGTTGATGCCTATGGGCGTAGGC	404509	404675	404459	404511	1	supercont2.21	SPRG_05755	404030	405302	None	10354	2231	59242	No_constitutive_exon_found_in_species
CAAGGTATAATGGACCTCGTCGCGCTGCAACTTGTCTGCAAACCGGGTAGGC	478293	478466	478516	478464	-1	supercont2.21	SPRG_05801	478056	478781	None	10354	2231	59242	No_constitutive_exon_found_in_species
CCGGTAAGAATGTCCTTGTTGGTCGGTGCGCCAAGTACCTTGGGCGGTAGGC	479561	479609	479659	479607	-1	supercont2.21	SPRG_05802	479025	479953	None	10354	2231	59242	No_constitutive_exon_found_in_species
AGTATATCAACCTTCGCCATGGTTTATCTAAGAACTTGTGGCGGGAATAGAT	9321	9531	9581	9529	-1	supercont2.18	SPRG_05820	7536	12446	None	10354	2231	59242	No_constitutive_exon_found_in_species
CGCGCGTACGCTGCGCCTCGGCGGTACCTGGTCTTATGGCGGGCATGTAGCA	62227	62500	62177	62229	1	supercont2.18	SPRG_05844	61929	63007	None	10354	2231	59242	No_constitutive_exon_found_in_species
TACGATTGCATCTATCCACCGTTTCTCATATGTAAGCATCTTGAGGGTAGAA	80976	81636	80926	80978	1	supercont2.18	SPRG_05853	80763	83443	None	10354	2231	59242	No_constitutive_exon_found_in_species
TACATCCCATGAAGGCCTCGTCGGATGCATGAGCTCTGTCGTGGGCGTAGCC	104974	105006	105056	105004	-1	supercont2.18	SPRG_05863	103492	105146	None	10354	2231	59242	No_constitutive_exon_found_in_species
TCGGTACAACGAAATGAGGTTGATACATTGAAAGTTGACGCGATGGGTAGGA	137850	138060	138110	138058	-1	supercont2.18	SPRG_05876	136363	139176	None	10354	2231	59242	No_constitutive_exon_found_in_species
AGGTACGATCGCGCGAGCGCTGTGACGCAGCGACTGAAAGGGCGAGGTAGAC	148490	148885	148935	148883	-1	supercont2.18	SPRG_05884	147740	149520	None	10354	2231	59242	No_constitutive_exon_found_in_species
TACGTACATGCCTCTGCTAGAAGCCGTATCCTTACCTCGCGGGCGATTAGAT	181154	181397	181447	181395	-1	supercont2.18	SPRG_05902	180793	182179	None	10354	2231	59242	No_constitutive_exon_found_in_species
GAGGTAACCCATCAAGTTGATACGGCAGAGTTCAAGCCCATGGGAAACAGGA	209549	209700	209499	209551	1	supercont2.18	SPRG_05915	207464	210620	None	10354	2231	59242	No_constitutive_exon_found_in_species
GGGCGACGACGTGTTCTATCCCCTGTGCACCACACGTCCTCCGAGGGTAGTG	238469	238475	238419	238471	1	supercont2.18	SPRG_20056	234025	238475	None	10354	2231	59242	No_constitutive_exon_found_in_species
TTTGATGTGATTGCATCGGCGGTGCCGCCAAGAAGCAGCGAGTGGGGGAGCG	263385	264321	264371	264319	-1	supercont2.18	SPRG_05937	263385	268108	None	10354	2231	59242	No_constitutive_exon_found_in_species
ACGGTAGCGACGACGCTTCAAACCAACACATTGATGATCAACGGGAGCAGGG	330974	331035	330924	330976	1	supercont2.18	SPRG_20057	330775	331035	None	10354	2231	59242	No_constitutive_exon_found_in_species
GACGACGACGGTAGGTGCGACAGCAAACGCGTCGGTGCCAAGGGCGATAGAG	340224	340319	340369	340317	-1	supercont2.18	SPRG_05972	339208	340959	None	10354	2231	59242	No_constitutive_exon_found_in_species
GGTACGTAGGTAGCTGCGATGGCATCCGCGTATGAGCATGGCGTGGGTAGAC	346648	346861	346911	346859	-1	supercont2.18	SPRG_05974	342045	347113	None	10354	2231	59242	No_constitutive_exon_found_in_species
CGGTAGCCAATTTCGTCTTTTGTTTGTGGTGCCTGATGTAGTACGGGTAGTC	342683	343698	343748	343696	-1	supercont2.18	SPRG_05974	342045	347113	None	10354	2231	59242	No_constitutive_exon_found_in_species
GACCTGTACGTTGTCATCGTTGGATGAACCTCGATCGTCATGGGCGGTAGGG	407642	407784	407834	407782	-1	supercont2.18	SPRG_06002	407088	408284	None	10354	2231	59242	No_constitutive_exon_found_in_species
CTTTCGCTGCGGATCGAGCTCTTGGACCGCAGCTCACATGGGATGTGCAGGA	407416	407465	407515	407463	-1	supercont2.18	SPRG_06002	407088	408284	None	10354	2231	59242	No_constitutive_exon_found_in_species
GAGGAGGTACATACGCCGACTTGCGCGTGTCGGTTCTCATGGGTGCGCAGTC	423696	423825	423646	423698	1	supercont2.18	SPRG_20059	423375	424681	None	10354	2231	59242	No_constitutive_exon_found_in_species
CCAAAGGTACCCTTGTTCATGTCGTCGTCGTGTACGATGATGGTGGGTAGGC	426691	426849	426641	426693	1	supercont2.18	SPRG_06012	424773	427038	None	10354	2231	59242	No_constitutive_exon_found_in_species
GTAAAATCGGTCGGCTCCTCCAAGTCGGGTTTGGCTCGGCGGGAACTGAGAT	428198	428249	428299	428247	-1	supercont2.18	SPRG_06013	427089	429650	None	10354	2231	59242	No_constitutive_exon_found_in_species
ATGCGCCGTGGTGCGGTCACTGCAAGTCGCTCGCGCCCGAGTGGGAGCAGGC	463645	464460	464510	464458	-1	supercont2.18	SPRG_06029	463645	465151	None	10354	2231	59242	No_constitutive_exon_found_in_species
TAGCCGCCGTTGCGTTGTCGATCGATGGGATGGGAACGTGGGTGACGTAGGT	481842	481926	481792	481844	1	supercont2.18	SPRG_06035	479518	482207	None	10354	2231	59242	No_constitutive_exon_found_in_species
CGACCGAATATGGTCTCATGCAGGATGTGTTTTATCCATCGACGGGATAGAA	484380	484823	484330	484382	1	supercont2.18	SPRG_06036	483311	491316	None	10354	2231	59242	No_constitutive_exon_found_in_species
AAGGTTGAGTTGTCTCTCTTGTGGTTTTTTTATACAAAAGTGGCGGGTAGAT	485646	486009	485596	485648	1	supercont2.18	SPRG_06036	483311	491316	None	10354	2231	59242	No_constitutive_exon_found_in_species
ACTACCTATTTCTTACCATGCCCAGTACGGTCTGAGAAACGTCGGGGTAGGA	487813	488083	487763	487815	1	supercont2.18	SPRG_06036	483311	491316	None	10354	2231	59242	No_constitutive_exon_found_in_species
GTACGTCGTCGTGCGCTCGATTGCGACGCGACGTGGAGCAATGTGGGTAGGT	64270	64333	64383	64331	-1	supercont2.20	SPRG_06057	62695	65226	None	10354	2231	59242	No_constitutive_exon_found_in_species
CTGGTAGGAAGTCTCCGAGTCCTTCTTGGATTTTCGATTTGGGATGTTAGGC	77054	77633	77004	77056	1	supercont2.20	SPRG_20068	76525	77633	None	10354	2231	59242	No_constitutive_exon_found_in_species
TCCTCCTTTTTAAGGTATACAGAGGTCATCCTCATACTCTGGGTGCGTAGGA	79554	79744	79794	79742	-1	supercont2.20	SPRG_20069	78481	82914	None	10354	2231	59242	No_constitutive_exon_found_in_species
CCGTACGTGTGGATACGTTCAAGATGAAGTCGCTGATGCGTGGGAGGTAGGT	79326	79506	79556	79504	-1	supercont2.20	SPRG_20069	78481	82914	None	10354	2231	59242	No_constitutive_exon_found_in_species
AGTACGTTGTTCTTTCTTTTGTGCAAGTATCAAACTATCAATTGGGATAGAT	79134	79277	79327	79275	-1	supercont2.20	SPRG_20069	78481	82914	None	10354	2231	59242	No_constitutive_exon_found_in_species
TCATGGGCGACCGTAGGCTGCAGCCGATCCGGTCGACGCGGGAGAAGCAGCT	83917	84020	84070	84018	-1	supercont2.20	SPRG_20070	83386	84154	None	10354	2231	59242	No_constitutive_exon_found_in_species
AAGGTAGACTGCGAGAGAGGATAGAGCGGGGGCTCATGAAAGGGATGCAGGC	84866	84985	85035	84983	-1	supercont2.20	SPRG_20072	84866	86595	None	10354	2231	59242	No_constitutive_exon_found_in_species
CAACGAGGTACGCACAAGTCGCCTTCTCTCCATTTCATTTGGGTGTATAGAC	103995	104783	104833	104781	-1	supercont2.20	SPRG_06060	103303	106816	None	10354	2231	59242	No_constitutive_exon_found_in_species
CGGTACGCCTGTATCAAGTTGATACATTGATAGATGTATGGGGATTGTAGAT	145873	146127	146177	146125	-1	supercont2.20	SPRG_06063	145873	147639	None	10354	2231	59242	No_constitutive_exon_found_in_species
CAAGACAGGTTGTCCACAGTGTCCGTCATGGCCTCAAGAAGAGTGGGTAGAC	171700	171815	171650	171702	1	supercont2.20	SPRG_20097	170185	172585	None	10354	2231	59242	No_constitutive_exon_found_in_species
TCAACGGGTATAGTCTACGCATATCAGATGGCTCCTCATGTACGGGGTAGCT	176014	176197	176247	176195	-1	supercont2.20	SPRG_06065	174954	177584	None	10354	2231	59242	No_constitutive_exon_found_in_species
ACGGCGTGGATCGTCGGTGGTGCGATCGGCGCCATGACCAGCGGGTAGAGGT	185984	187173	185934	185986	1	supercont2.20	SPRG_20105	185536	187173	None	10354	2231	59242	No_constitutive_exon_found_in_species
GTGGGTCATTCTCTCTTATCGCGGCGTGGCTAATGCATGCTGATGGGTAGCC	214728	214937	214987	214935	-1	supercont2.20	SPRG_06069	214728	215870	None	10354	2231	59242	No_constitutive_exon_found_in_species
GCCGGTACGGCTACGACCCATTGCAATCAATTCGCTCACGCACGGGACAGGG	216094	216906	216956	216904	-1	supercont2.20	SPRG_06070	216094	217702	None	10354	2231	59242	No_constitutive_exon_found_in_species
CGCGTACGAGTCGCTGGAGTCTATGGTGGATCACAGATCGGGACGACTAGGA	233877	233937	233987	233935	-1	supercont2.20	SPRG_06078	233156	234301	None	10354	2231	59242	No_constitutive_exon_found_in_species
CCGCGTACGGTTTCGATGTGTGGATACTCGATGCTTATGGAAGGGCCTAGGT	264807	264984	265034	264982	-1	supercont2.20	SPRG_06094	264334	266125	None	10354	2231	59242	No_constitutive_exon_found_in_species
TACGACAACTTTCCTTTGGTCAAGACAGAGTGCACTCCATGGGCCAATAGAG	267075	267234	267025	267077	1	supercont2.20	SPRG_06095	266272	268541	None	10354	2231	59242	No_constitutive_exon_found_in_species
GAGACGGTCGCCACGCAGACCGACGCGACTGGCAACCCGGGCACGGGCAGCA	270475	270589	270639	270587	-1	supercont2.20	SPRG_06096	268610	270783	None	10354	2231	59242	No_constitutive_exon_found_in_species
TAGTGCTGTCTGCATGCAGCGGGTATAAAAATGTATGCTGCGTGGGATAGGA	325458	325687	325737	325685	-1	supercont2.20	SPRG_06120	325291	327313	None	10354	2231	59242	No_constitutive_exon_found_in_species
GTACTCGTCCATGTCGTCTGCGTCCAGACGAACACCGTATCGGGATGTAGCG	394233	394346	394396	394344	-1	supercont2.20	SPRG_06146	393791	396491	None	10354	2231	59242	No_constitutive_exon_found_in_species
ACAGGTTTATGGGTCTCCCGCGCGTCTCCATTGCATCACGTTGGGAGTAGCT	429145	429248	429095	429147	1	supercont2.20	SPRG_06161	427693	430264	None	10354	2231	59242	No_constitutive_exon_found_in_species
GTCATGTACACATTGTCAATATTGCACATATTGTCAAAATGAAGGGGTAGGT	441359	441579	441309	441361	1	supercont2.20	SPRG_06166	440490	443413	None	10354	2231	59242	No_constitutive_exon_found_in_species
TACGTATCCGTCACTGCGCCCACTCGAAAGATTGATATTTGGGCACGTAGCG	442452	442675	442402	442454	1	supercont2.20	SPRG_06166	440490	443413	None	10354	2231	59242	No_constitutive_exon_found_in_species
CGTAAGTGCTTTTGCCTCGTCGGCTCGATCGTGATGCCAACGGGAACCAGAT	444657	444768	444607	444659	1	supercont2.20	SPRG_06167	443494	446139	None	10354	2231	59242	No_constitutive_exon_found_in_species
CAATTGCGTTTGTGAAGGTATCCAAGAACTCATGCGTCCTGAGGGTGTAGGC	445929	446139	445879	445931	1	supercont2.20	SPRG_06167	443494	446139	None	10354	2231	59242	No_constitutive_exon_found_in_species
ATTGAACTCTCAGCATGCACGTCGTCGTCATGCACCGAACGATGGGGTAGAG	448293	448701	448243	448295	1	supercont2.20	SPRG_06168	446563	448701	None	10354	2231	59242	No_constitutive_exon_found_in_species
TGCGTCCGCGATGCTTGTACGTGGCGCTCATGCTGCCACGATGGGGCTAGTC	468351	468417	468301	468353	1	supercont2.20	SPRG_06176	467994	468929	None	10354	2231	59242	No_constitutive_exon_found_in_species
TGGTAGAGGCCTCTTTCTCTAGCAGCGATTGCTTAGCATTGGGGTGGTAGGT	481157	481235	481285	481233	-1	supercont2.20	SPRG_20125	479218	482798	None	10354	2231	59242	No_constitutive_exon_found_in_species
GCGAAGGTACGATCTATGTAGTTGTCGTCACCGACTAACTAAAAGGGTAGCG	9901	10301	9851	9903	1	supercont2.24	SPRG_06191	7223	12654	None	10354	2231	59242	No_constitutive_exon_found_in_species
AAGGTTCATGGCGCTTGCCCAACATCTCGATCGTTAAGGCGCGGGTGTAGGA	25609	25708	25559	25611	1	supercont2.24	SPRG_06199	24749	25907	None	10354	2231	59242	No_constitutive_exon_found_in_species
CGAGGTAGGTCGATCGTGTAGCGACGGTTGAGGCCTCAAGCATGGGATAGCG	50776	51210	50726	50778	1	supercont2.24	SPRG_06211	49888	51210	None	10354	2231	59242	No_constitutive_exon_found_in_species
CCAGTGCGATATGCAGCGTTTTCTGTGTCGCTAATCCTACATGGGAGTAGAT	51879	52115	52165	52113	-1	supercont2.24	SPRG_06212	51457	52709	None	10354	2231	59242	No_constitutive_exon_found_in_species
AGTACCATCACTCTCTTTTCTGTGGACCCTACCCTCACATGGGCGTGTAGAC	67137	67468	67518	67466	-1	supercont2.24	SPRG_06218	65798	68755	None	10354	2231	59242	No_constitutive_exon_found_in_species
CATGTACGACTGAATTTTGAAAAGCCAAAGTGATCCGAACACGCGGGTAGGT	69876	70054	70104	70052	-1	supercont2.24	SPRG_06219	69876	71609	None	10354	2231	59242	No_constitutive_exon_found_in_species
TCTATATTGCTTCCTCTCTCGCCACGTGCATGGCCTCATGGGCACGATAGGC	75001	75168	74951	75003	1	supercont2.24	SPRG_06221	74282	76817	None	10354	2231	59242	No_constitutive_exon_found_in_species
ATCGGTAGGTTTAGGTACTTTGGTGAAAAAGGTTGACGACAAGGGGCTAGCG	89945	90190	90240	90188	-1	supercont2.24	SPRG_06226	88332	90648	None	10354	2231	59242	No_constitutive_exon_found_in_species
CTTCAACTGGTTCCTTGTATACATTGCTGGCGACACGTTTTGTGGGCAAGGG	121989	122539	122589	122537	-1	supercont2.24	SPRG_06231	121278	123084	None	10354	2231	59242	No_constitutive_exon_found_in_species
CCCTCGTACGGCGCATGCCTGGTATAACATGAGTGTTCACGGGAAAGTAGAC	131934	132057	132107	132055	-1	supercont2.24	SPRG_06236	131637	132338	None	10354	2231	59242	No_constitutive_exon_found_in_species
GGTGCGTTGCGCTCTTAACGAAATGCAGTTGCTCATGCTCGGAGGGGTAGGG	165731	165960	165681	165733	1	supercont2.24	SPRG_06251	164148	166875	None	10354	2231	59242	No_constitutive_exon_found_in_species
CGCGCTCCCGCCGTGTTGTCATCGAGACTTGATACTGTGTGTAGAGGGAGCG	180055	180425	180475	180423	-1	supercont2.24	SPRG_06255	172181	181805	None	10354	2231	59242	No_constitutive_exon_found_in_species
TCAAGGTAGAGTACGCATATCCATGCAACATGCGCTTACGATGGGTGTAGCC	178556	179031	179081	179029	-1	supercont2.24	SPRG_06255	172181	181805	None	10354	2231	59242	No_constitutive_exon_found_in_species
AAGCGGTGCGCATTTTCGTCGCGTCGTTTGTATTGACACGAAGGGCGTAGGT	174714	174835	174885	174833	-1	supercont2.24	SPRG_06255	172181	181805	None	10354	2231	59242	No_constitutive_exon_found_in_species
GCGGTGCGCTGGACTGTGCTTCTCGTCGGTGTCTCATGGGAATGGCGTAGGA	204422	204758	204372	204424	1	supercont2.24	SPRG_06261	199181	205328	None	10354	2231	59242	No_constitutive_exon_found_in_species
ACGGGTGGGTATCCACTCGTCGCACCATGTCGATCGATACCAAAGGGTAGAG	207887	208078	207837	207889	1	supercont2.24	SPRG_06263	207237	208955	None	10354	2231	59242	No_constitutive_exon_found_in_species
CCATTGTACAACTGTTGTACTACGATGCGATGCTATCACAACGGGAATAGGG	235061	235514	235011	235063	1	supercont2.24	SPRG_06274	233056	238674	None	10354	2231	59242	No_constitutive_exon_found_in_species
ACACGTCGTCCACCTCTTCGTCTTCTCGACGACCAAGGACATGGGTGTAGAT	239131	239252	239302	239250	-1	supercont2.24	SPRG_06275	239131	239818	None	10354	2231	59242	No_constitutive_exon_found_in_species
ACATTCTATGAGCTATGCATCTCTTCTGGAGGCTCACAGAATATGGGCAGGG	270689	271378	271428	271376	-1	supercont2.24	SPRG_06289	270501	271794	None	10354	2231	59242	No_constitutive_exon_found_in_species
GAGGTTGACACGCTTACCGCTTGGTATACTTCAATGCTGGGAATGCGTAGAA	274200	274585	274150	274202	1	supercont2.24	SPRG_20131	271980	274585	None	10354	2231	59242	No_constitutive_exon_found_in_species
CGTCCTCTTTTGTGGTCTCCACTGAGTTCTGAGGTGTGTGTGTGGGATAGTT	290862	291252	290812	290864	1	supercont2.24	SPRG_06299	289644	291343	None	10354	2231	59242	No_constitutive_exon_found_in_species
CGTACGTGCGTCGTCATGGCGAGCAGGAGGCTCATGCACTGTGGGAGTAGAA	296957	297023	296907	296959	1	supercont2.24	SPRG_06301	296572	298905	None	10354	2231	59242	No_constitutive_exon_found_in_species
TGCGTGGCGTCGTGCTTGCGTGGGGTAGCGACGCTTTGCGGGGTGTGTAGCC	383902	384049	384099	384047	-1	supercont2.24	SPRG_06330	379886	384729	None	10354	2231	59242	No_constitutive_exon_found_in_species
CAGTACAATCGACGATGTTCGTATTCCCAGTGGTTTCACGTGGGACGTAGGC	381155	382129	382179	382127	-1	supercont2.24	SPRG_06330	379886	384729	None	10354	2231	59242	No_constitutive_exon_found_in_species
CACCGGTACGAGCTTTCTGTCCGTGGCACCGCTCGACGTGAGGGTGGTAGAT	389329	389478	389528	389476	-1	supercont2.24	SPRG_06332	388328	390133	None	10354	2231	59242	No_constitutive_exon_found_in_species
GAGTGCGACGTGGCCGTGTACTCTTGGTCGTATCATCGTGGGCCACGAAGCG	424135	424269	424085	424137	1	supercont2.24	SPRG_06352	423609	424269	None	10354	2231	59242	No_constitutive_exon_found_in_species
AACATCAAAGGGTACGAATACGCCTTGCCGGCGTCGATTCATGGGCGTAGGT	453019	453389	453439	453387	-1	supercont2.24	SPRG_06366	452820	455101	None	10354	2231	59242	No_constitutive_exon_found_in_species
TACGTCGATCGCCTGTATCATCGCGGCAGCAGCTCATCATCGAGGGTTAGTC	460560	461993	462043	461991	-1	supercont2.24	SPRG_06370	460157	462339	None	10354	2231	59242	No_constitutive_exon_found_in_species
CCTTTTTCGAGCCTATTCGTTAGACAAAAAGGGGTGTAGGGCCCAAAAAGTG	466229	466344	466394	466342	-1	supercont2.24	SPRG_06374	466032	466450	None	10354	2231	59242	No_constitutive_exon_found_in_species
GCAACCAAGATGCTCGTCTCGGCGGCCGCACCCATGGGCAAGGGCTCGAGGC	27903	28005	27853	27905	1	supercont2.22	SPRG_06387	26676	28792	None	10354	2231	59242	No_constitutive_exon_found_in_species
GAATGTACGCCCGATACCATGTCCTCTTGGATCTTATATTCAAGGGGTAGGG	28051	28201	28001	28053	1	supercont2.22	SPRG_06387	26676	28792	None	10354	2231	59242	No_constitutive_exon_found_in_species
CTGATTGAAAAAGTGATGAAAGGGCTAGGGTTGTTGATGTCGCGGGATAGGG	37153	37303	37103	37155	1	supercont2.22	SPRG_06390	35843	37995	None	10354	2231	59242	No_constitutive_exon_found_in_species
CGTAGACCTTTCCGCACGTGGATGGCGTTTGTTGAATGGCAAGTGGGTAGGG	42341	42484	42291	42343	1	supercont2.22	SPRG_06392	40152	47628	None	10354	2231	59242	No_constitutive_exon_found_in_species
GTGTCTCTTGAATGCCATTTTTTCCAAAGTAAAATCGTGGGACGGCGTAGGC	43179	43287	43129	43181	1	supercont2.22	SPRG_06392	40152	47628	None	10354	2231	59242	No_constitutive_exon_found_in_species
CGTGCCATGCAGGACGATTCTGGTGGGCAAAAGCAGCCTAGAAGGGGTAGGG	44814	45148	44764	44816	1	supercont2.22	SPRG_06392	40152	47628	None	10354	2231	59242	No_constitutive_exon_found_in_species
GTACGCCGCGTTTGCTCTCTTGCAGGAAGAGGACTCATACAGGGCACTAGCA	83110	83181	83231	83179	-1	supercont2.22	SPRG_06408	82969	84599	None	10354	2231	59242	No_constitutive_exon_found_in_species
GGTGCGCCCGAGCTGCATGCGCGCCCATGCGTAGTCTCATGGGAGGCTAGAT	97788	97860	97738	97790	1	supercont2.22	SPRG_06413	97661	99098	None	10354	2231	59242	No_constitutive_exon_found_in_species
TGAAATCTGAGCGATTTCAGATCACAGACTCAGAAATGAAAAATGGGTAGGG	98707	99098	98657	98709	1	supercont2.22	SPRG_06413	97661	99098	None	10354	2231	59242	No_constitutive_exon_found_in_species
GTAGGCCTTTTCTACCGTACATCGCCGTCCTCACGGCAATTGGGATGTAGGG	122987	123089	123139	123087	-1	supercont2.22	SPRG_06422	119688	124963	None	10354	2231	59242	No_constitutive_exon_found_in_species
AGACACGACGTCTTGGTTGTGGAAACAGTGTATTCATTGGGACGACGTAGGC	122632	122770	122820	122768	-1	supercont2.22	SPRG_06422	119688	124963	None	10354	2231	59242	No_constitutive_exon_found_in_species
TATGTGCTTGTGTCTTCGCCGTCGAGCCATAAAGTTGATGTATGGGATAGGG	203174	203333	203383	203331	-1	supercont2.22	SPRG_06453	200804	204918	None	10354	2231	59242	No_constitutive_exon_found_in_species
GTACGTACAGTCGCATCGCCCATGGTCCGATTGCATCCATGGGACCGTAGGT	202166	202523	202573	202521	-1	supercont2.22	SPRG_06453	200804	204918	None	10354	2231	59242	No_constitutive_exon_found_in_species
GGTGCGTGTTTCTAGCCATGAGCGGGTTAGGGGAACTCACAAACGGGTAGGT	206264	206375	206425	206373	-1	supercont2.22	SPRG_06454	206015	208125	None	10354	2231	59242	No_constitutive_exon_found_in_species
CATTGTACGTGGACCCATCGTTTGCATGGACACACTCAACGAAGGGGTAGGT	213845	213954	214004	213952	-1	supercont2.22	SPRG_06457	212056	216037	None	10354	2231	59242	No_constitutive_exon_found_in_species
GTCCGGACGACGATGACGACACTGCGTCTCGCTCACCGTTCGATGGGTAGAT	287719	288073	288123	288071	-1	supercont2.22	SPRG_06487	287719	288958	None	10354	2231	59242	No_constitutive_exon_found_in_species
ATACCATGGCGCTTCTGCTGCAACGAGAGTAGCATGGACGGTATGGGTAGCT	296824	296903	296774	296826	1	supercont2.22	SPRG_06491	296320	297416	None	10354	2231	59242	No_constitutive_exon_found_in_species
CATCGCATTTTCTTGATTTTTCTTGATATTTATTCGCCTCAATGGGCTAGGC	304076	304447	304497	304445	-1	supercont2.22	SPRG_06493	304076	305923	None	10354	2231	59242	No_constitutive_exon_found_in_species
GCAACTCGTACGCCACGTCATGAAATGGTCATGTTGATGGATGGGCGTAGGT	309917	310043	310093	310041	-1	supercont2.22	SPRG_06495	309545	312498	None	10354	2231	59242	No_constitutive_exon_found_in_species
ACCTATAAATTTTGGTATGTCAATATTGTCCTCATACGACGCAATGGGAGTA	315125	315419	315075	315127	1	supercont2.22	SPRG_06496	314047	318705	None	10354	2231	59242	No_constitutive_exon_found_in_species
AGACGCGGTAGCCGCGACGGCGGTGGTCAGTGTTGACGCAATGGGCGTAGGA	332757	332842	332892	332840	-1	supercont2.22	SPRG_06503	332411	334110	None	10354	2231	59242	No_constitutive_exon_found_in_species
GGTGCCTGCTAACAAGAATGCGGACGCGCCTCAACCTTGCGGGTAAATAGAA	373333	373489	373283	373335	1	supercont2.22	SPRG_06523	372671	374411	None	10354	2231	59242	No_constitutive_exon_found_in_species
CGGTACGTCCACTCGAGATCCCTTGACACATTGATACAACGTGGGCATAGGA	373832	373937	373782	373834	1	supercont2.22	SPRG_06523	372671	374411	None	10354	2231	59242	No_constitutive_exon_found_in_species
CCCAGGTACGGCGCTTCCTCTGCTTCGGAATCTGATTGGGATGATGGCAGCC	376901	377138	377188	377136	-1	supercont2.22	SPRG_06526	376680	378175	None	10354	2231	59242	No_constitutive_exon_found_in_species
GTACCGCATCCAGTGTCTCAAGTATCAAGCAAGTATCAAGTGGGATGTAGGG	439827	440803	440853	440801	-1	supercont2.22	SPRG_06558	439246	443529	None	10354	2231	59242	No_constitutive_exon_found_in_species
TAGGATTGCATCTCGGTCATCTCGGCGTGGAGCGCATCGGTGGCGGGTAGGT	32605	32629	32555	32607	1	supercont2.23	SPRG_06579	31229	32629	None	10354	2231	59242	No_constitutive_exon_found_in_species
CGGTATCGATCGCATTGCAGTCTAGGGTGTGCTCAATTCTGCGCGGGTAGGC	35270	35694	35744	35692	-1	supercont2.23	SPRG_06580	32406	37030	None	10354	2231	59242	No_constitutive_exon_found_in_species
TGGGTATTCATTTGAAACGTGTATGTAGCCGCACGGGCCGCGCGGGAAAGCG	58509	58754	58459	58511	1	supercont2.23	SPRG_06589	57187	58754	None	10354	2231	59242	No_constitutive_exon_found_in_species
TACGTACGTGCTGGAGCGTTCTCTGCGCTCTGGAAGACGAGGGAGCGTAGGT	82279	82463	82513	82461	-1	supercont2.23	SPRG_06601	81862	83535	None	10354	2231	59242	No_constitutive_exon_found_in_species
TGCCAGCATATTTGCATCATGGGATACTTACCTAGCTGCAACGTGGGTAGGT	108214	108345	108164	108216	1	supercont2.23	SPRG_06613	107535	108803	None	10354	2231	59242	No_constitutive_exon_found_in_species
CAGGTACGTCCTCGACTTGTCTTCCACGTCAGTCACGCGTAGGGCTGTAGAC	114197	114322	114147	114199	1	supercont2.23	SPRG_20158	112814	115427	None	10354	2231	59242	No_constitutive_exon_found_in_species
GCGTACTGCAGGTACTACACCCTTTCATACCCTAGCCCTAATGGGGCCAGGC	151916	151991	151866	151918	1	supercont2.23	SPRG_06630	149203	152549	None	10354	2231	59242	No_constitutive_exon_found_in_species
CATCGTCCAGGTACGTCGCACGTGGCGACAAAGAACCCATGGGATTGTAGGG	181519	182193	181469	181521	1	supercont2.23	SPRG_06644	181004	182193	None	10354	2231	59242	No_constitutive_exon_found_in_species
CAAGTACACGCCTTGATACCGTGCGATCATCGTCGTCATGGGGCGCGTAGGT	193136	193451	193086	193138	1	supercont2.23	SPRG_06649	190331	196474	None	10354	2231	59242	No_constitutive_exon_found_in_species
CCGGGTACAGCCCTCTCGTAGAAACGAAGAAGCTCAGTCGAGGGGTGTAGGA	200243	200905	200193	200245	1	supercont2.23	SPRG_06652	199495	200905	None	10354	2231	59242	No_constitutive_exon_found_in_species
GTGGTCTCGCACTGCAGTTCACGAGCGGTTTACTTTAACAGCGGGTGTAGGT	227748	228223	227698	227750	1	supercont2.23	SPRG_06663	220115	229237	None	10354	2231	59242	No_constitutive_exon_found_in_species
GCGGTAAGCCTACTCTATAGGACCATACGTTGGTGCGACGACGCGGGTAGTT	251488	251531	251438	251490	1	supercont2.23	SPRG_06669	243330	253466	None	10354	2231	59242	No_constitutive_exon_found_in_species
ATACAGAGTACGGCAGTCATCTTGAAGCCATGACTTATGGGCGTGGATAGGA	303959	304074	303909	303961	1	supercont2.23	SPRG_06690	301410	304544	None	10354	2231	59242	No_constitutive_exon_found_in_species
ACACCTTTTTTGCTTGTTTGGAGGGAAAATATCGGATGTTTGGGGTGTAGGG	331958	332256	332306	332254	-1	supercont2.23	SPRG_20167	328423	336548	None	10354	2231	59242	No_constitutive_exon_found_in_species
GTAGGATGCTGCCAGAAACATGCGATGGCGCATCATCACGACATGGGTAGGT	341588	341834	341884	341832	-1	supercont2.23	SPRG_06702	341029	342903	None	10354	2231	59242	No_constitutive_exon_found_in_species
GGTGCGTCTGCCTTGCATCGATGCTTCTGGTACTAGATAGGGGGCTGTAGAC	354213	354490	354163	354215	1	supercont2.23	SPRG_06709	353522	355813	None	10354	2231	59242	No_constitutive_exon_found_in_species
ACACGCCTCTTTGGTGCAGACATGTATCAACTTGATACGTATATGGGTAGAC	367306	367443	367256	367308	1	supercont2.23	SPRG_06715	366031	369194	None	10354	2231	59242	No_constitutive_exon_found_in_species
GTCCGCACCGTACGACATCAAAATGTCGCGTGGCCTAACGGAGGGCGTAGGC	383382	383601	383651	383599	-1	supercont2.23	SPRG_06722	382179	384187	None	10354	2231	59242	No_constitutive_exon_found_in_species
AGTTGGCAAATCAGCTCGAATCCAACGCGCGCGCTAAGCACGATGGGTAGGG	392313	392428	392263	392315	1	supercont2.23	SPRG_06727	390730	393406	None	10354	2231	59242	No_constitutive_exon_found_in_species
CCAGGTACACGCACGAATCGTCCTTCACGCACTAGCATGGCGGAGGGTAGGT	402489	403026	402439	402491	1	supercont2.23	SPRG_20172	401528	403026	None	10354	2231	59242	No_constitutive_exon_found_in_species
GGTACTCAGACCATGCGATCTTATCTTTCCTGTACACGCCGGGGGTGTAGAC	408970	409153	408920	408972	1	supercont2.23	SPRG_06735	406489	410316	None	10354	2231	59242	No_constitutive_exon_found_in_species
CCTCCTCCAGCGGTACGACTCGGCTTTCGGTTGAAGCAACGGGCGTGTAGGT	417258	417573	417208	417260	1	supercont2.23	SPRG_06739	416108	418277	None	10354	2231	59242	No_constitutive_exon_found_in_species
CTGTCGAGGTACACTCGCATAATCCCAAGCACTTTCTTTACAGTGGGTAGCT	417898	418061	417848	417900	1	supercont2.23	SPRG_06739	416108	418277	None	10354	2231	59242	No_constitutive_exon_found_in_species
GTGTGCCCCTCGCGTCGCTTAAGGGTACGAAGATGATAATGGGTGTGTAGAT	447478	447577	447428	447480	1	supercont2.23	SPRG_06753	446057	448026	None	10354	2231	59242	No_constitutive_exon_found_in_species
GCAGCTTTGCCGCGCGCGCTAATGGCAAAACCTTGACGATCGGGATGTAGGT	62923	63025	63075	63023	-1	supercont2.25	SPRG_20198	62507	63210	None	10354	2231	59242	No_constitutive_exon_found_in_species
TCTCGTCGCTGGTGTCGTCACTGTTACAGCGCCCACCGCGGGTTGCAAAGTT	73631	73674	73724	73672	-1	supercont2.25	SPRG_20204	73631	75358	None	10354	2231	59242	No_constitutive_exon_found_in_species
CCATCCATTTGATTCCATCTCATTGGTGCTCATATACTTTCATGGGATAGAG	132307	132398	132257	132309	1	supercont2.25	SPRG_20216	131452	140666	None	10354	2231	59242	No_constitutive_exon_found_in_species
ATTGATGGTTTCAGCCGTGGCCCAAAGAAGCGCTACTGAGTGTCGGGAAGGA	153924	154052	154102	154050	-1	supercont2.25	SPRG_06765	148654	162090	None	10354	2231	59242	No_constitutive_exon_found_in_species
AGGTACGGTAGAGCGAACCAAGTTTTGTTGAAACACATGTTGGGTGATAGAT	153334	153483	153533	153481	-1	supercont2.25	SPRG_06765	148654	162090	None	10354	2231	59242	No_constitutive_exon_found_in_species
GTGTAGGCATCGACGATGGACGCGTCACTGAGCATGGTGGGGCGGCGAAGGC	202817	202913	202963	202911	-1	supercont2.25	SPRG_20236	202817	205188	None	10354	2231	59242	No_constitutive_exon_found_in_species
TACGTTGTTATGTGTGCACCAATTGTCTCACATGGAAGGCGGGGGTGTAGTA	258577	258708	258527	258579	1	supercont2.25	SPRG_20256	256908	259229	None	10354	2231	59242	No_constitutive_exon_found_in_species
GCGTTTTTTGCGTTTTTTGCGTTTTTTCCAACAATGTCATGGGGGATTAGGG	282762	282925	282975	282923	-1	supercont2.25	SPRG_20260	282437	285189	None	10354	2231	59242	No_constitutive_exon_found_in_species
TAGACGACGACGACGCATCTACATGCGCATCGGCTCATATACATGGGTAGCT	286646	293135	286596	286648	1	supercont2.25	SPRG_06770	286475	293135	None	10354	2231	59242	No_constitutive_exon_found_in_species
TCCTTCGGTAGGATCTGGTTCTTGAGATCCGCTAACGACGGGATGCGCAGCG	20485	20675	20725	20673	-1	supercont2.28	SPRG_06778	18936	21353	None	10354	2231	59242	No_constitutive_exon_found_in_species
GACGTACGCCCGTCGACTTGCATCTACGTCTTTGACTTTTAATGGGCTAGAT	19354	20239	20289	20237	-1	supercont2.28	SPRG_06778	18936	21353	None	10354	2231	59242	No_constitutive_exon_found_in_species
GTATGCTCCTCGTTTTTTCTCGTATTTTTTCTGATTTGCACGGGGATTAGGG	27892	28063	28113	28061	-1	supercont2.28	SPRG_06781	27233	33058	None	10354	2231	59242	No_constitutive_exon_found_in_species
GCCAAGGTATGTCTGTTAAAACGTCAGCAGTCGTCGCAGGAGGGTGCTAGGC	65060	65159	65209	65157	-1	supercont2.28	SPRG_06797	64334	66252	None	10354	2231	59242	No_constitutive_exon_found_in_species
CGACTCCAAGTATCCTCGTCTGCTGCGGCAACTGGCTCATGGGCGAGTAGAC	93219	93377	93169	93221	1	supercont2.28	SPRG_06811	93071	94374	None	10354	2231	59242	No_constitutive_exon_found_in_species
GGTACGCTTCGCCCCCGCATGTGCTTACGTCATCGTAATGAATCGGGTAGTA	115029	115065	114979	115031	1	supercont2.28	SPRG_20305	114966	115420	None	10354	2231	59242	No_constitutive_exon_found_in_species
GCAGGTAGTGCGAGGAGACACATGCAGAGTGGTGCGGCAGGGGGCGCTAGGC	143944	144070	144120	144068	-1	supercont2.28	SPRG_06830	142001	144928	None	10354	2231	59242	No_constitutive_exon_found_in_species
ACTAGCATGTGCTCTCTATTGCATCTGTATCAACATTCCTGCGGGCATAGGT	148512	149513	148462	148514	1	supercont2.28	SPRG_06834	147717	151657	None	10354	2231	59242	No_constitutive_exon_found_in_species
CGTCGAGGTACGCTCCTTCTGCAAGCATCGTCGAGCTCAGGGACGCGTAGTG	163256	163649	163206	163258	1	supercont2.28	SPRG_06839	162671	165182	None	10354	2231	59242	No_constitutive_exon_found_in_species
AACACGGGTGCGAGCGAACACGCAAACGATCGTCGCGAGCTGGGGCGTAGGC	195328	195419	195278	195330	1	supercont2.28	SPRG_06854	194830	196102	None	10354	2231	59242	No_constitutive_exon_found_in_species
GGGTGCGCGGCTCCTCGCGCGCGTGTGCGGGCACCTCATGGGCGTGATAGAT	227744	227844	227694	227746	1	supercont2.28	SPRG_06863	227195	228086	None	10354	2231	59242	No_constitutive_exon_found_in_species
TACAGTGCGTGGGTCCATTTTATTAACTGACCCTCACGTTGAGGGTGTAGCC	227895	228086	227845	227897	1	supercont2.28	SPRG_06863	227195	228086	None	10354	2231	59242	No_constitutive_exon_found_in_species
AGGTCGGATCATCTTCGAGGCTCGTCCAATTGCTGTACTGGGACGTGTAGGC	317759	318467	318517	318465	-1	supercont2.28	SPRG_06890	317217	319204	None	10354	2231	59242	No_constitutive_exon_found_in_species
GATGTCTCGCCTTCTGTGGCAAGGATGTGCTAACTCGACGACATGGGTAGAG	325148	325532	325582	325530	-1	supercont2.28	SPRG_06894	324980	326090	None	10354	2231	59242	No_constitutive_exon_found_in_species
CCTTTTATGGATCGTCGTCGTCTCGGCTTCACCGCGTCTTGTGGGGTTAGGG	327284	327429	327479	327427	-1	supercont2.28	SPRG_06895	326699	329467	None	10354	2231	59242	No_constitutive_exon_found_in_species
TGCGTGGCCTCTCCATGCATACCCAGCGCGTGCTGACGTAGGGTACGTAGGA	366956	367043	366906	366958	1	supercont2.28	SPRG_06909	366529	367758	None	10354	2231	59242	No_constitutive_exon_found_in_species
CGCCTTGTGTTGGGCTCAATGGTTGCTGACGCGTCGTCGTGGGTGCGTAGGC	384092	384561	384611	384559	-1	supercont2.28	SPRG_06915	381752	385140	None	10354	2231	59242	No_constitutive_exon_found_in_species
AAATATATTTTTTCCTGTCAGAGTTGTCGTATCTGATGCGGGGGTCGTAGGC	382566	382977	383027	382975	-1	supercont2.28	SPRG_06915	381752	385140	None	10354	2231	59242	No_constitutive_exon_found_in_species
GGCGCGCCGCCGCGCTTGTGAAGTACTCGCTCTCTATGAGACCGGGCGAGGT	69350	69449	69300	69352	1	supercont2.29	SPRG_06949	69116	69449	None	10354	2231	59242	No_constitutive_exon_found_in_species
CAGCCAAGTACGTACGCACGGTGACAGGCGCTCTGCTGACGTGGGCGCAGAC	90667	90777	90827	90775	-1	supercont2.29	SPRG_06958	89690	91265	None	10354	2231	59242	No_constitutive_exon_found_in_species
GTTTTACGGTTGCATACGATCCCACTACGCGTGCTCATGGCGGGACGTAGGC	90198	90456	90506	90454	-1	supercont2.29	SPRG_06958	89690	91265	None	10354	2231	59242	No_constitutive_exon_found_in_species
GTAAGTCGACATGTGCTATGTGAAGGTGTATCGCATCTTTATGCGGGTAGCA	93540	93652	93702	93650	-1	supercont2.29	SPRG_20327	91546	93805	None	10354	2231	59242	No_constitutive_exon_found_in_species
ACTCGAGATGTCGAAAGCGTGTCAATTCTATGCGGAGCGATGGGTGGTAGTC	91846	92207	92257	92205	-1	supercont2.29	SPRG_20327	91546	93805	None	10354	2231	59242	No_constitutive_exon_found_in_species
AGGTACGCACAACGACCACGGACGACCTTGCACTCTACTTGGGCGCGTAGGC	142834	143018	142784	142836	1	supercont2.29	SPRG_06987	142174	143647	None	10354	2231	59242	No_constitutive_exon_found_in_species
TTGGATCCTTATTGTTGTTTTCTGTGCTCATGTTTGGATGGGAATTGTAGAT	173182	173636	173132	173184	1	supercont2.29	SPRG_07001	169808	174081	None	10354	2231	59242	No_constitutive_exon_found_in_species
CGAGCTCGCAGCCGAGTTTACCGTCAAGTTTGTGGCGTCGCGGGCGCGAGCT	184414	185762	185812	185760	-1	supercont2.29	SPRG_07007	181142	191729	None	10354	2231	59242	No_constitutive_exon_found_in_species
GGTGCAGTCGTGGTGGATGTAGTACGAGATTAGACTGATAGCATGGGCAGGG	204921	205115	204871	204923	1	supercont2.29	SPRG_07015	204640	205978	None	10354	2231	59242	No_constitutive_exon_found_in_species
ACGGCGCACGGTACGCGATTTTGCTTTGCATTTTCTGACGGCATGGGTAGGT	218071	218765	218021	218073	1	supercont2.29	SPRG_07020	216040	221094	None	10354	2231	59242	No_constitutive_exon_found_in_species
CGCTGCTGCTGCTGCAAGACACGGGTAGATGCTAACATGCCATGGGATAGTG	242495	243104	242445	242497	1	supercont2.29	SPRG_07033	242232	243104	None	10354	2231	59242	No_constitutive_exon_found_in_species
TAGTACGACTCAAGGAAGCGACGACGGTGGAACTCATGTTGCCGGGATAGAT	243085	243531	243581	243529	-1	supercont2.29	SPRG_07034	243085	244774	None	10354	2231	59242	No_constitutive_exon_found_in_species
CGACCAAGTAGGCAGCTTCGCTTCTGCGTATCCTAATTGCGGGCGCGTAGCT	257678	257810	257860	257808	-1	supercont2.29	SPRG_20330	256787	258472	None	10354	2231	59242	No_constitutive_exon_found_in_species
AGATGGTACCCTTCCTCTTTGATAACACGACGCACGTAGTGCGGGCGTAGGG	257316	257453	257503	257451	-1	supercont2.29	SPRG_20330	256787	258472	None	10354	2231	59242	No_constitutive_exon_found_in_species
TCGAGCGGTGCGTCTTGTAAAGTTTCAATGTTTCAAGTATGGGACGCTAGGA	275373	275497	275323	275375	1	supercont2.29	SPRG_07051	271314	279431	None	10354	2231	59242	No_constitutive_exon_found_in_species
GGGTGCGCGCCCATGGACGTATGGCCAAGCATCACGCTCGGGCGGTGTAGGA	295816	295951	296001	295949	-1	supercont2.29	SPRG_07060	294870	296059	None	10354	2231	59242	No_constitutive_exon_found_in_species
CGAGGTACTGCTCCCTTTCGGGCCACTCGAAAGACTCATGGGAACACTAGGC	305279	305681	305229	305281	1	supercont2.29	SPRG_07063	303352	305681	None	10354	2231	59242	No_constitutive_exon_found_in_species
TACTCGTTCGCTCTCGTCTTGATAGATTGATATATTGTTGATGTGGGTAGGA	323176	323487	323537	323485	-1	supercont2.29	SPRG_20332	322578	324467	None	10354	2231	59242	No_constitutive_exon_found_in_species
TTGCTCGTACTTTTGTTGGCCTCGATTGCACGCACAAAATGGTGGGTTAGGC	348108	348785	348835	348783	-1	supercont2.29	SPRG_07077	348108	349122	None	10354	2231	59242	No_constitutive_exon_found_in_species
TTCTCGAGGTACGCGCTTGCTGCTGTTCAGTGTATCGATGGCGGGAGTAGAG	365290	366055	365240	365292	1	supercont2.29	SPRG_07083	361998	370276	None	10354	2231	59242	No_constitutive_exon_found_in_species
TGATAAAAACGGCAAGAAAAATGCTAAATGCTAAAAATAACGGGGATTAGGG	15210	15404	15160	15212	1	supercont2.26	SPRG_07099	11009	16951	None	10354	2231	59242	No_constitutive_exon_found_in_species
CCGGTAGCCAATGCCACGCACATGGTACAAGGATGGCATGGGAGTAATAGGA	15451	15689	15401	15453	1	supercont2.26	SPRG_07099	11009	16951	None	10354	2231	59242	No_constitutive_exon_found_in_species
AGTCACATCTTCTTTTCGCCCACTCTACTTAGTGTACTTGGGACGAGTAGAT	39437	39490	39387	39439	1	supercont2.26	SPRG_07109	38681	40372	None	10354	2231	59242	No_constitutive_exon_found_in_species
CGACCGGTACGTTGTGACGCATGCTGCGTGGCATTGAAGGGAACATGTAGGC	54997	55190	54947	54999	1	supercont2.26	SPRG_07119	53903	55964	None	10354	2231	59242	No_constitutive_exon_found_in_species
CATGCGGGTCCGCAGCGCCTCGAGGCAACGGCATGACAACTGGGATGTAGAT	57325	57566	57275	57327	1	supercont2.26	SPRG_07120	56870	57774	None	10354	2231	59242	No_constitutive_exon_found_in_species
CCCATGGTACGTGCAAATTCTCGTTCGGCGGCGGCATGATGGGACATTAGGA	61478	63029	63079	63027	-1	supercont2.26	SPRG_07124	61478	66818	None	10354	2231	59242	No_constitutive_exon_found_in_species
GTACATAATGCCATCGTTTGGCAGTCGATATGCATCAACCGATGGGCTAGGC	83117	83438	83067	83119	1	supercont2.26	SPRG_07134	81735	84021	None	10354	2231	59242	No_constitutive_exon_found_in_species
TGGTGCGACTACATGCACCTCGCCCTTGCATGATGACGCCACGGGGATAGAG	84669	84837	84619	84671	1	supercont2.26	SPRG_07135	84231	85566	None	10354	2231	59242	No_constitutive_exon_found_in_species
CGTCCATCTTGCTACCGTTGCAATCAACCAACGATGATGCGTGGGGCTAGAG	94075	94146	94196	94144	-1	supercont2.26	SPRG_07140	94075	95390	None	10354	2231	59242	No_constitutive_exon_found_in_species
GGACATCGTCGTATCTATCAGTTCTGATTGTCTCATGCGTGTGGGTGCAGGC	98227	98377	98427	98375	-1	supercont2.26	SPRG_07142	97587	99399	None	10354	2231	59242	No_constitutive_exon_found_in_species
ACGACCATGTACATGTAGATGATATTCATCTAGTGTGTGTGTGTGGGTAGAT	136020	136128	135970	136022	1	supercont2.26	SPRG_07161	134878	136310	None	10354	2231	59242	No_constitutive_exon_found_in_species
GCCGGTACTACGCCGCCTCTTCTGGCTGCGGTGCACTGACGTGGGCGTAGCG	199397	199551	199347	199399	1	supercont2.26	SPRG_07185	197070	199904	None	10354	2231	59242	No_constitutive_exon_found_in_species
CACAAGGTTGGCATCTCGCGTCGCGCCGATGTGGCTCAAGGGGTGTGTAGGC	200507	200642	200692	200640	-1	supercont2.26	SPRG_07186	199892	201532	None	10354	2231	59242	No_constitutive_exon_found_in_species
CTCGTACGTCGCCCCATTTCGATTCCAAACAAGCGGGGACGAGCGCGTAGGT	203633	203720	203770	203718	-1	supercont2.26	SPRG_07187	201947	205921	None	10354	2231	59242	No_constitutive_exon_found_in_species
AGTGTCGCTCATATCACGCAACACGTTCATGTAGCAGTTGGGCGGCGTAGGG	214075	214470	214520	214468	-1	supercont2.26	SPRG_07191	214075	214713	None	10354	2231	59242	No_constitutive_exon_found_in_species
GTAATACGTATGCTCCATACCAGGTTGCCTTCTAAAGAAGGGATGGATAGCT	235816	235894	235766	235818	1	supercont2.26	SPRG_07202	234448	235894	None	10354	2231	59242	No_constitutive_exon_found_in_species
GGTGTGCATAAATTGGCATGGTGCCACTCTATTGACGGGTGTTGGAGTAGGC	252155	252443	252105	252157	1	supercont2.26	SPRG_20346	250334	252953	None	10354	2231	59242	No_constitutive_exon_found_in_species
CATCGAGCGGTACCATCTCCGACGCCCGCCCTTCTTCTAAGGGTGCGTAGAC	278533	278701	278483	278535	1	supercont2.26	SPRG_07219	277736	278960	None	10354	2231	59242	No_constitutive_exon_found_in_species
AGGTACAAGTATGCAGCGCGTCCAGGCGTCACTGAACACGCTGGGAATAGTT	312897	313029	312847	312899	1	supercont2.26	SPRG_07241	312337	314080	None	10354	2231	59242	No_constitutive_exon_found_in_species
CACGTACAGTTGCAATGTATCAAGTTGACACCGAGCACGTGCGGGTGTAGGT	351120	351240	351290	351238	-1	supercont2.26	SPRG_07262	350022	352781	None	10354	2231	59242	No_constitutive_exon_found_in_species
CGAGGTACGTCTATCGCTCGACCTTGGGATGCTCATCTCGCAAGGGGTAGGT	355475	355656	355425	355477	1	supercont2.26	SPRG_07263	354308	356324	None	10354	2231	59242	No_constitutive_exon_found_in_species
TACACAGATCTTATCTTCGACCGCATCCCTTCATACATGGATGGGGCTAGGG	361084	361138	361034	361086	1	supercont2.26	SPRG_07265	359881	361384	None	10354	2231	59242	No_constitutive_exon_found_in_species
TACGTTTGCATCCATGCCTCACCACATCGCCTAACAACATGGAAGGGTAGCC	365562	366156	366206	366154	-1	supercont2.26	SPRG_07268	364815	366728	None	10354	2231	59242	No_constitutive_exon_found_in_species
GGAGAAGGTGGGTCTCTGACCAATTTGGCGCTCCTATCAACAGGGTGTAGGT	396484	396665	396715	396663	-1	supercont2.26	SPRG_07280	396106	397289	None	10354	2231	59242	No_constitutive_exon_found_in_species
GGTCTCGGAATCTATCAACTTGATACAAGGTACTCATGGGCAAAACGTAGCT	7233	7294	7344	7292	-1	supercont2.27	SPRG_07292	6597	8132	None	10354	2231	59242	No_constitutive_exon_found_in_species
AGTCCGAGGTACACACAATCGTGCAATCGGATGTGACATCGTCGGGGTAGGT	11516	11660	11466	11518	1	supercont2.27	SPRG_20359	8244	11660	None	10354	2231	59242	No_constitutive_exon_found_in_species
TCCATTGGTCAGCTCGTGTGGCTTCTCGACCATAAAAAGCTGGTGGGTAGCC	26840	26873	26790	26842	1	supercont2.27	SPRG_07301	23594	26873	None	10354	2231	59242	No_constitutive_exon_found_in_species
ACGACGGTTTGGCATCTCGCCCAAGTGACATTGACACGTAAACTGGGTAGAG	35078	35237	35028	35080	1	supercont2.27	SPRG_07306	34784	37648	None	10354	2231	59242	No_constitutive_exon_found_in_species
GCGAAGACGGTACTTGGCTTTGCTATAATTAGCGTCACCAGTGGGCGTAGAA	35813	35972	35763	35815	1	supercont2.27	SPRG_07306	34784	37648	None	10354	2231	59242	No_constitutive_exon_found_in_species
GCTGCGGTACATGCATCGACCGTGCGATCGACTACTAAGTCGTGGGGTAGGT	52482	52561	52611	52559	-1	supercont2.27	SPRG_07312	51197	53857	None	10354	2231	59242	No_constitutive_exon_found_in_species
ATGTACGCAAAGGATGACCCACATCGATCGACAGCGTTGCGTGGGCGTAGGA	97030	97276	97326	97274	-1	supercont2.27	SPRG_07333	96180	99222	None	10354	2231	59242	No_constitutive_exon_found_in_species
CCATGTACGTCGTTTCCAATATGATCATTTGACTCATTCTTGACGGGTAGGA	104013	104036	103963	104015	1	supercont2.27	SPRG_07335	102401	105236	None	10354	2231	59242	No_constitutive_exon_found_in_species
GGCCGTAGAGACCAAGTACGAACGCCAACCGAGCCATGTGCGGGAGACAGCG	177100	177323	177050	177102	1	supercont2.27	SPRG_20373	176025	177323	None	10354	2231	59242	No_constitutive_exon_found_in_species
TCGGTCGGTGGTGCTGTCCTGCAGGCTGGTGCTGATATTGCAGGGCGTAGGG	182211	182357	182407	182355	-1	supercont2.27	SPRG_20374	181102	182786	None	10354	2231	59242	No_constitutive_exon_found_in_species
AAAGGTACTAGGCTTGGATGCGCTCGAGGCACCAACAACGAGATGGGTAGAC	202130	202192	202242	202190	-1	supercont2.27	SPRG_20382	201947	203078	None	10354	2231	59242	No_constitutive_exon_found_in_species
TCGGTACTGTAGGATGTGTGGCTGCCTCTTCTTTACGGTGGGTGGGGTAGCG	236292	236470	236242	236294	1	supercont2.27	SPRG_20393	235775	238814	None	10354	2231	59242	No_constitutive_exon_found_in_species
TCGTACGTCGTCCACTGGATGAGACAGTGGATTTTATTCGGGTGGCGTAGCT	248061	248141	248011	248063	1	supercont2.27	SPRG_20396	246452	248410	None	10354	2231	59242	No_constitutive_exon_found_in_species
GTACGCGTCGTGCTCGATGTCTGGATACAAAAACACTCAAATGGGCGTAGAA	271700	271805	271855	271803	-1	supercont2.27	SPRG_07361	271284	274017	None	10354	2231	59242	No_constitutive_exon_found_in_species
TCACGGTAGGTAGAGCGCAGCGTCGTGAATCCTCTTATCTGGGTCGGTAGGC	327448	327565	327615	327563	-1	supercont2.27	SPRG_07383	327056	327837	None	10354	2231	59242	No_constitutive_exon_found_in_species
GCAAGGTAGAGACCGCGATCGTGGAAATGTGGGTTTCTGAGAAGGGGTAGGG	335152	335352	335102	335154	1	supercont2.27	SPRG_07387	334098	337405	None	10354	2231	59242	No_constitutive_exon_found_in_species
GATCTTGCATTGCACTGCGCTATGGCATTGAAAGCGGCTTGCGGGGCTAGAA	345877	346372	345827	345879	1	supercont2.27	SPRG_07390	344512	347357	None	10354	2231	59242	No_constitutive_exon_found_in_species
CAACGTACACCCAAGCTCGAGCACGCGCAGAACTCACCTTGCGAGGGTAGAT	370572	370715	370522	370574	1	supercont2.27	SPRG_07401	369111	371039	None	10354	2231	59242	No_constitutive_exon_found_in_species
TATTCGACTTTCCATTTGGACGCAACGAGAAGACAGGACATGGGGCGTAGAC	373371	373791	373841	373789	-1	supercont2.27	SPRG_07402	371095	374506	None	10354	2231	59242	No_constitutive_exon_found_in_species
CCGAGGTACTACACACAATCGTGAAATCGGATGTGACATCGTTGGGGTAGGT	1346	1490	1540	1488	-1	supercont2.30	SPRG_07420	1346	2119	None	10354	2231	59242	No_constitutive_exon_found_in_species
TGGTGGGCGACATGTCGATTATTACACTTGGTGTTGACAAGGGAGTTTAGGT	85559	85627	85509	85561	1	supercont2.30	SPRG_07458	85197	86158	None	10354	2231	59242	No_constitutive_exon_found_in_species
GGGGTTTTGCGTTGTATATGCCGTCGATAGGTTGATCAATGGGGTGCTAGCT	100921	101287	100871	100923	1	supercont2.30	SPRG_07467	99902	101287	None	10354	2231	59242	No_constitutive_exon_found_in_species
CGTACAACGCCTCTTCTGTGCATGTATCTATATATACCATGGGATGCTAGTG	169131	169461	169081	169133	1	supercont2.30	SPRG_07498	168858	170471	None	10354	2231	59242	No_constitutive_exon_found_in_species
GGCCAAGGTGCGACCCATCTCTCTTGACATCTCTCAGGATATGTGGGTAGAC	221937	222017	222067	222015	-1	supercont2.30	SPRG_07518	221728	223030	None	10354	2231	59242	No_constitutive_exon_found_in_species
GTACGCCGGCCATCATTCACATTGCATTGTATCTTATTCGAGATGGGTAGGG	227076	228334	227026	227078	1	supercont2.30	SPRG_07521	226768	228334	None	10354	2231	59242	No_constitutive_exon_found_in_species
CGCCTCTCATGATCTTGCCGCCACGGCGCTCATAGTACTCGGCTGGGTAGAC	261390	263029	261340	261392	1	supercont2.30	SPRG_07538	260901	263550	None	10354	2231	59242	No_constitutive_exon_found_in_species
CTGTACACATCGTCCATCGTTCTGCTTGTTGATGTGCATGAACTGGGTAGTT	264058	264334	264384	264332	-1	supercont2.30	SPRG_07539	263777	266418	None	10354	2231	59242	No_constitutive_exon_found_in_species
CCAAGCTTCCCTCGCCGACACCGAGTCGAGAGGATTACGCGGGGGATCAGAG	297522	297807	297472	297524	1	supercont2.30	SPRG_07556	296691	298161	None	10354	2231	59242	No_constitutive_exon_found_in_species
GCGGTGGCAAGTACATGGAACCCACGCGCTTTGGCGACTGGGAGAAGAAGGG	307051	307071	307001	307053	1	supercont2.30	SPRG_07560	306736	307071	None	10354	2231	59242	No_constitutive_exon_found_in_species
CAAGACGTACGAGCTCTCTCTTTGGCAACGTATTGAGAAAGGGTGTGTAGAT	315657	315750	315800	315748	-1	supercont2.30	SPRG_07563	312860	318080	None	10354	2231	59242	No_constitutive_exon_found_in_species
GTGCGCAAGTGTCGACGGAACGTCGCCGGCAACCAACAGCTGGACGGGAGAC	327578	327720	327528	327580	1	supercont2.30	SPRG_07567	326495	328233	None	10354	2231	59242	No_constitutive_exon_found_in_species
AGCAGGTATCATGACTCCTTTCAAGCGATGAAATGACTTTAAGGGTATAGCT	353678	354078	354128	354076	-1	supercont2.30	SPRG_07579	353678	356232	None	10354	2231	59242	No_constitutive_exon_found_in_species
ACGTACAGAAATACACACACAATGTGTGACAAAAGACGTGGGGGGTCTAGTG	367727	367831	367677	367729	1	supercont2.30	SPRG_07582	364570	368307	None	10354	2231	59242	No_constitutive_exon_found_in_species
GCTCTGATTGGCTGAAACGCTTTGGCCTGGCGTTGACGAAAATGAGGGAGAC	14674	14731	14624	14676	1	supercont2.32	SPRG_20420	11579	14731	None	10354	2231	59242	No_constitutive_exon_found_in_species
TGCGTCATTTTGATGGAGTGGACGAGAATGAAATGAATCGGGTCGAGTAGCG	17182	17251	17301	17249	-1	supercont2.32	SPRG_07591	16849	19665	None	10354	2231	59242	No_constitutive_exon_found_in_species
TGCCCGGGTACTATGTCGCGTGCTTCTTCATCAACAAGATGGGCCACAAGCG	24044	24536	23994	24046	1	supercont2.32	SPRG_20421	23168	24536	None	10354	2231	59242	No_constitutive_exon_found_in_species
AGCGCGTACGTCGGCATCATCTACAGCGCGTGTCTGACACGTGGGCGTAGGA	35683	35758	35633	35685	1	supercont2.32	SPRG_20423	35296	37438	None	10354	2231	59242	No_constitutive_exon_found_in_species
TGCCAGGTACATGTGTGCATGTAAGCTCTCCTCCATTGAGGGTGGTGTAGTG	177856	178064	177806	177858	1	supercont2.32	SPRG_07649	177706	178655	None	10354	2231	59242	No_constitutive_exon_found_in_species
GAAAGCGTACACCTGCTAGAAAGATCGCGGTTCAGACATTGGGTGCGTAGGA	184754	184892	184704	184756	1	supercont2.32	SPRG_07654	184460	185412	None	10354	2231	59242	No_constitutive_exon_found_in_species
TGCGTGCTTCCGCTGCCTTCGTCCCCAGTGGTGTAACAGGAGTTGGGTAGCG	272916	273071	273121	273069	-1	supercont2.32	SPRG_07699	272916	273952	None	10354	2231	59242	No_constitutive_exon_found_in_species
GCCGTACTTGCTCCCTCAACTTGTTGACATGTCTCATGTAATGGGGGTAGGG	319506	319757	319456	319508	1	supercont2.32	SPRG_07716	318304	319757	None	10354	2231	59242	No_constitutive_exon_found_in_species
GCTTGTATCCACGCCTCATTTTCGTCGCGTCTCCTCATGAGGCTGGGTAGGT	323319	323385	323435	323383	-1	supercont2.32	SPRG_07717	321232	324067	None	10354	2231	59242	No_constitutive_exon_found_in_species
CGTAGGTCCCAACGATGACGAGCGCGTCACCGACCATGGCGCCGGGGCAGTG	346367	346524	346574	346522	-1	supercont2.32	SPRG_07732	346367	351139	None	10354	2231	59242	No_constitutive_exon_found_in_species
GTCACAATGTCTTCTTCTACCTCGACAAGACAAAGACAATGTCGGGATAGAT	351998	352225	352275	352223	-1	supercont2.32	SPRG_07734	351998	354084	None	10354	2231	59242	No_constitutive_exon_found_in_species
GCGTCCTTTCTCAAAATCAAACGCCTCTGATCTTCGCTATATGGGAGCAGAC	354369	354437	354319	354371	1	supercont2.32	SPRG_07735	354180	354975	None	10354	2231	59242	No_constitutive_exon_found_in_species
CAGCTCCAGGTGACGTGAGTTGGATTGTTCAAACTCAACGAAACGGGTAGGC	27326	27629	27679	27627	-1	supercont2.31	SPRG_07747	25621	28674	None	10354	2231	59242	No_constitutive_exon_found_in_species
TGGCGCCGTTGCCGGTTGATGTGTGTGCGGTGCAAGAATGCGAGGGCCAGGC	32070	32264	32020	32072	1	supercont2.31	SPRG_20447	30832	33093	None	10354	2231	59242	No_constitutive_exon_found_in_species
ACTTGCTGCTGCTGCGAAGAAGAAACATTTAAGCGATTCTGGGCGTGTAGGT	46511	46720	46770	46718	-1	supercont2.31	SPRG_07757	46172	47265	None	10354	2231	59242	No_constitutive_exon_found_in_species
GTCGATGGTTGGCCTCGAAAATCTTGTGAGCACAACTCAGCGGGATGCAGGG	56423	56492	56373	56425	1	supercont2.31	SPRG_07762	55586	57485	None	10354	2231	59242	No_constitutive_exon_found_in_species
CCTCCATGAACACAAGCGAGAGTATGATGATGATGATGTATGGGGTGTAGAG	81044	81269	80994	81046	1	supercont2.31	SPRG_07771	79472	81821	None	10354	2231	59242	No_constitutive_exon_found_in_species
CGTACGTACACTGAGGTCCTTGTTGGGTCGTTGTGACAATATGGGCATAGAC	82294	82346	82396	82344	-1	supercont2.31	SPRG_07772	82065	83580	None	10354	2231	59242	No_constitutive_exon_found_in_species
GCCTCTACAACAAGATCCATTGATCGCGACGTGCCTGTATGGGATCGTAGGT	108404	108647	108697	108645	-1	supercont2.31	SPRG_07785	108039	110239	None	10354	2231	59242	No_constitutive_exon_found_in_species
TCCTGCGTTGGAGGATCCGGGTGCTAATGTATGTATGGTCGTGAGGGTAGGT	108039	108348	108398	108346	-1	supercont2.31	SPRG_07785	108039	110239	None	10354	2231	59242	No_constitutive_exon_found_in_species
CGTCGATCGATCTTGCATCAACAACAACTCGAGGGCACAACGGGATGTAGGC	174132	174239	174082	174134	1	supercont2.31	SPRG_07811	171372	174512	None	10354	2231	59242	No_constitutive_exon_found_in_species
CAAGTGCCCCACCGCAGCATGCATGACGCCACCGAAAACAAGGGCCCAAGGA	219860	219941	219991	219939	-1	supercont2.31	SPRG_07829	219860	220303	None	10354	2231	59242	No_constitutive_exon_found_in_species
AGTGGGTGTCCATTATTGTCTGTTGTACGACATGTTTTATGACGGGATAGGT	236025	236181	235975	236027	1	supercont2.31	SPRG_07836	235126	236732	None	10354	2231	59242	No_constitutive_exon_found_in_species
TACTGTCTATTTTTTTCTCTTTGAAAAAAAGATGTAAACACGGGATGTAGGT	313000	313582	313632	313580	-1	supercont2.31	SPRG_07864	313000	315994	None	10354	2231	59242	No_constitutive_exon_found_in_species
GGTGCGAGGCTCTATCTGTTTAAAAAAAACGATCAATGTATCGAGGGTAGGC	331130	331401	331080	331132	1	supercont2.31	SPRG_07869	330003	334377	None	10354	2231	59242	No_constitutive_exon_found_in_species
CTGGTAGAAAAAGCACACACAAAAACGTCGTACACGACGTTGTAGGGTAGGT	331890	332012	331840	331892	1	supercont2.31	SPRG_07869	330003	334377	None	10354	2231	59242	No_constitutive_exon_found_in_species
CTACAGGTAGCTGGGTCCTGCGTGTTGCGACTAACACGCAAGTGGGGTAGCG	6223	6362	6412	6360	-1	supercont2.34	SPRG_07877	3831	7045	None	10354	2231	59242	No_constitutive_exon_found_in_species
CACGGTACTGCGTGGCATCCTGGCGAAACGACCCTCACCATGGGATGTAGAT	16750	16822	16872	16820	-1	supercont2.34	SPRG_07880	13614	17331	None	10354	2231	59242	No_constitutive_exon_found_in_species
GCGGGTCTGTAGACGCTGCGATCGTGGACAAGTTGTCATCATGGGCGTAGAC	84615	84773	84565	84617	1	supercont2.34	SPRG_20478	83829	85439	None	10354	2231	59242	No_constitutive_exon_found_in_species
TGTCTGGTCGTGGCAAGGGCGGCAAGGGTCTCGGCAAGGGTGGTGCGAAGCG	103206	103463	103513	103461	-1	supercont2.34	SPRG_07885	103206	103556	None	10354	2231	59242	No_constitutive_exon_found_in_species
GGTATGTACATCCTCTCCCGATCTCGCGATGAAGCCGGGCACGGGTGTAGGC	124813	125015	125065	125013	-1	supercont2.34	SPRG_22208	124136	130484	None	10354	2231	59242	No_constitutive_exon_found_in_species
GATGCTAGTCTTGTATTTGAATCGGCGTAGGAACTAACATGGAGGGCTAGTC	124706	124761	124811	124759	-1	supercont2.34	SPRG_22208	124136	130484	None	10354	2231	59242	No_constitutive_exon_found_in_species
AGGCTTTGGACTCGAATGCACCCGCCGAGACTCATGCGCAACGTGGGTAGGC	140320	140419	140469	140417	-1	supercont2.34	SPRG_20494	138998	141031	None	10354	2231	59242	No_constitutive_exon_found_in_species
GTTTTGTCGCATCGGACGTTGCGGATGCCTATGTAGCGGGGACATACGAGCA	140010	140122	140172	140120	-1	supercont2.34	SPRG_20494	138998	141031	None	10354	2231	59242	No_constitutive_exon_found_in_species
GATCCCGTGCTCACCCGCGGGCGGCCCCTCGACACATTTCGGGGCTTGAGCC	172262	172530	172212	172264	1	supercont2.34	SPRG_20502	172185	172530	None	10354	2231	59242	No_constitutive_exon_found_in_species
TATCCAACGATCCAAAAGTCTCTAGATGTATTCGACATGGGATTGGATAGGT	265136	265389	265086	265138	1	supercont2.34	SPRG_07896	263668	265720	None	10354	2231	59242	No_constitutive_exon_found_in_species
AGTACGTACTACCTCTCGAGTTGATAGATTGAACGTTGAGTGCGGGGTAGTT	292636	292722	292586	292638	1	supercont2.34	SPRG_20541	287943	295107	None	10354	2231	59242	No_constitutive_exon_found_in_species
ACGACTCGGTATGCCTGCTCGTCCTGCGAGCGCTCATGCCGATGGGATAGGT	307517	307761	307811	307759	-1	supercont2.34	SPRG_07897	306883	308252	None	10354	2231	59242	No_constitutive_exon_found_in_species
GTCTGGGTTTTGTCGGATTTGCACTTTTGACTGAAAAGTGATGGGGTTAGAT	1034	1162	984	1036	1	supercont2.35	SPRG_07898	210	2454	None	10354	2231	59242	No_constitutive_exon_found_in_species
AAGGGGTGGGGGACTCGTACATGTCGCTGGCTTAAAAGGGAATGGACTAGCT	4283	4394	4233	4285	1	supercont2.35	SPRG_07899	3932	5320	None	10354	2231	59242	No_constitutive_exon_found_in_species
CATGGTAGGCGCGCTGCGTCGCCGCGATGGGTCTAACGCCATGGGCGTAGAA	39871	40024	40074	40022	-1	supercont2.35	SPRG_07915	39400	40145	None	10354	2231	59242	No_constitutive_exon_found_in_species
CATAGCTGTCATTTCTCTCACTCACCTTTTTCACGGCGCATGTGGGGTAGCA	41588	41621	41538	41590	1	supercont2.35	SPRG_07916	41001	42597	None	10354	2231	59242	No_constitutive_exon_found_in_species
GCCGGGCGGTGCGTCGACGCCGCGTGCGTCCTCCGTGGGCAGTGGCAGAGCT	58112	58338	58388	58336	-1	supercont2.35	SPRG_07921	58112	58765	None	10354	2231	59242	No_constitutive_exon_found_in_species
GGCAGGGCACGTAGAGATAGCGGCGTTCCTGCTCCTGCACCGGGGCGAAGAG	67603	67885	67553	67605	1	supercont2.35	SPRG_07925	66843	67885	None	10354	2231	59242	No_constitutive_exon_found_in_species
GATCGGTGCAATGGACGCTCCAGCGCACTGCTTCCGGCATGGGCAACTAGGG	68633	68756	68583	68635	1	supercont2.35	SPRG_07926	68439	69025	None	10354	2231	59242	No_constitutive_exon_found_in_species
CGGTACGCGGTCTAGATGGTACGATCTGTAGCGATATTACATGGGCGTAGGC	77555	78254	77505	77557	1	supercont2.35	SPRG_07930	76546	79266	None	10354	2231	59242	No_constitutive_exon_found_in_species
CGGTACGAACATCCACGTCGCGGACGTGGACGGCTCATGCCAGAGGGTAGGG	127069	127121	127019	127071	1	supercont2.35	SPRG_07955	125689	127121	None	10354	2231	59242	No_constitutive_exon_found_in_species
CAAAGGTGCGTCGCCATTCACAGCATGTGAAGGACACGTTGTGTGGGTAGCT	137286	137459	137509	137457	-1	supercont2.35	SPRG_20556	137286	139751	None	10354	2231	59242	No_constitutive_exon_found_in_species
GGTACGCTCTCTTGCCTTCTTGTCGACCTCAACACAACTTTGGGCGACAGGC	141843	142139	141793	141845	1	supercont2.35	SPRG_07963	141407	144661	None	10354	2231	59242	No_constitutive_exon_found_in_species
CAGCGAGGACGACGACAGAGGCAAGTGGGCTGCGACAGAATGGGCTAGAGAC	144103	144661	144053	144105	1	supercont2.35	SPRG_07963	141407	144661	None	10354	2231	59242	No_constitutive_exon_found_in_species
CCGCGGTACGCAATTTGGTCGTGGTGTCGATCTGTGACGGGCGCGGGTAGGG	185815	185954	185765	185817	1	supercont2.35	SPRG_07982	184848	186232	None	10354	2231	59242	No_constitutive_exon_found_in_species
ACGGGTGAGAAGCAATAGCGTCTGAGCCAAAGGCCATTTGGGACTAATAGGG	195658	195785	195835	195783	-1	supercont2.35	SPRG_07987	195021	197312	None	10354	2231	59242	No_constitutive_exon_found_in_species
AAGCCTCGTACGACGCGACTCTATAACCTGTTGCAAGAGGGATAGCGTAGTG	213436	213594	213644	213592	-1	supercont2.35	SPRG_07993	213146	213821	None	10354	2231	59242	No_constitutive_exon_found_in_species
AGGTATTACGTCCATATATATGGCCCCATGGTGGCGATACCGGGCGGTAGGT	229240	229319	229369	229317	-1	supercont2.35	SPRG_08000	228984	230701	None	10354	2231	59242	No_constitutive_exon_found_in_species
CTGTACAAGGTATTACGACACACTGCTTGTATGCTTCATAGGGTGTGCAGGA	231384	231495	231334	231386	1	supercont2.35	SPRG_08001	231173	231495	None	10354	2231	59242	No_constitutive_exon_found_in_species
TCTCCATGGTATCAAGCTATCAAGAGACGTACTGATGACATGAGGGGTAGGT	236732	236884	236934	236882	-1	supercont2.35	SPRG_08004	235639	238475	None	10354	2231	59242	No_constitutive_exon_found_in_species
ACGTCGTCATTTGTTCACATCCCACGTAGCATCATGGCACGATGGGCTAGGG	242873	242963	243013	242961	-1	supercont2.35	SPRG_08007	241986	246748	None	10354	2231	59242	No_constitutive_exon_found_in_species
AGGTGAGCGATAGACTTCGGCATTGCGAAACGATAGGGTCAACGGAGTAGAG	273938	274180	274230	274178	-1	supercont2.35	SPRG_08022	273938	274957	None	10354	2231	59242	No_constitutive_exon_found_in_species
CTTGGGTACGTCGTAACAAAGAGGAGGAGACGAACCAACGAAGAGGGTAGCG	116887	117026	116837	116889	1	supercont2.33	SPRG_08073	115379	117411	None	10354	2231	59242	No_constitutive_exon_found_in_species
GCATGGGTCCTTTGGTTTCTTGCTTGGTACGATGTGTGTGGGGTATGTAGTA	133767	133824	133874	133822	-1	supercont2.33	SPRG_08079	132591	134911	None	10354	2231	59242	No_constitutive_exon_found_in_species
CGCGGTTGATAGTTTGATACGACGTACTATCATCATCTGTGCGGGAGTAGGT	135533	135910	135960	135908	-1	supercont2.33	SPRG_08080	135533	137789	None	10354	2231	59242	No_constitutive_exon_found_in_species
GCCCAGTACGTGCCCACGCCGACATGTCGTTGGATTGCGGGATGGAGTAGGT	171573	171848	171898	171846	-1	supercont2.33	SPRG_08096	171573	172838	None	10354	2231	59242	No_constitutive_exon_found_in_species
CACCATGGTACAGTCCAGCTCCGGCCAGCGTCGTCGACCAATTGGGGGAGGC	213047	213434	212997	213049	1	supercont2.33	SPRG_08111	212794	213434	None	10354	2231	59242	No_constitutive_exon_found_in_species
CTCTCTACTGCGAGACATCGTTGCTTGACTCTTTCTCATGGTGGGTGTAGGG	218719	218777	218669	218721	1	supercont2.33	SPRG_08112	214398	219882	None	10354	2231	59242	No_constitutive_exon_found_in_species
GCTTCAAGGTAACCTATGCAACCTGCCAGGTAGTGAAGCGACGTGGGTAGGC	224335	224569	224619	224567	-1	supercont2.33	SPRG_22216	223344	225681	None	10354	2231	59242	No_constitutive_exon_found_in_species
GAAAGTGAAGGTACAAGTCTCTCTGGAGCGACGCTTGAGCATGGGCGCAGGA	228377	228517	228567	228515	-1	supercont2.33	SPRG_20587	226056	230417	None	10354	2231	59242	No_constitutive_exon_found_in_species
TACGACCGACGCCTTCTACGCAAGACACGACGACGTGATGGGGTGTGTAGGA	227984	228051	228101	228049	-1	supercont2.33	SPRG_20587	226056	230417	None	10354	2231	59242	No_constitutive_exon_found_in_species
TACGAGGTCCGGTCGTATCTCGCACCATGCTTATGGGTGGTGGGGTGTAGGA	227617	227771	227821	227769	-1	supercont2.33	SPRG_20587	226056	230417	None	10354	2231	59242	No_constitutive_exon_found_in_species
GGTATTCGTCGATATCGGCGTGTGCATAGCGCTCATGAGCATGGGTGTAGAT	231674	231850	231900	231848	-1	supercont2.33	SPRG_08118	231674	232773	None	10354	2231	59242	No_constitutive_exon_found_in_species
CGAGCATGCGAGCGTCGAGTCGTTTTCGACATGCTCGGGCACGTGAAAAGCG	256388	257439	257489	257437	-1	supercont2.33	SPRG_08132	256388	258007	None	10354	2231	59242	No_constitutive_exon_found_in_species
GCCGACGCCGTCGCCATCGCCGACGATTTTTTAACCGGGCGCGGTGCGAGGT	274485	275040	275090	275038	-1	supercont2.33	SPRG_08140	274485	277658	None	10354	2231	59242	No_constitutive_exon_found_in_species
GCCGTTCTTGCAACATTTTTCCGATGACAATGTTGTTATCATGTGGGTAGGT	320924	320999	321049	320997	-1	supercont2.33	SPRG_08153	319758	321426	None	10354	2231	59242	No_constitutive_exon_found_in_species
TCGGTAGAAACATTTCGTCCGACCCTTTGGTAGCATTGCTGGGATGGTAGAC	330633	330705	330583	330635	1	supercont2.33	SPRG_08156	328839	331227	None	10354	2231	59242	No_constitutive_exon_found_in_species
CCTTGCGTACGTCTTTCATGAATGCTCATCAACCTAACGAGTGTGGGTAGAG	340702	341235	341285	341233	-1	supercont2.33	SPRG_08162	340702	343890	None	10354	2231	59242	No_constitutive_exon_found_in_species
TTTGTCGGTTGACTTTGGCAAAGAAGATTCATGCTGCGGGACGAAACTAGGT	17458	17758	17808	17756	-1	supercont2.36	SPRG_08174	17458	20696	None	10354	2231	59242	No_constitutive_exon_found_in_species
CTTTACGTACCGTGACGAGAGTCGACCGCGTGTTTGACGCGCGTGGGTAGGC	22577	22745	22527	22579	1	supercont2.36	SPRG_08175	20868	22903	None	10354	2231	59242	No_constitutive_exon_found_in_species
GTCGCGGGTGCGTGCCGCTTCTTTGCGTCGCCTCCGACGCGGGCGCATAGGC	31606	31738	31788	31736	-1	supercont2.36	SPRG_08179	31110	32983	None	10354	2231	59242	No_constitutive_exon_found_in_species
GTACAACACAACGTGTTTGTATAATCTAAGGATATAATGGCTGGGAATAGAC	41376	41539	41326	41378	1	supercont2.36	SPRG_08184	40003	42572	None	10354	2231	59242	No_constitutive_exon_found_in_species
CCTCGTACGATATATCACAGTCAGCATCATGCGGTAAACCACATGGGTAGAG	42102	42159	42052	42104	1	supercont2.36	SPRG_08184	40003	42572	None	10354	2231	59242	No_constitutive_exon_found_in_species
CGCTAAAGTATCGCATGTCACAGCCAACTTCAACTTTGCTACGGGTGTAGAA	78360	79033	78310	78362	1	supercont2.36	SPRG_08198	77163	79033	None	10354	2231	59242	No_constitutive_exon_found_in_species
GTATCGCATCGCCTCAAAAGGGTCGCATCATGCGGGATGCATGGGCGTAGGC	98761	98818	98711	98763	1	supercont2.36	SPRG_08207	97645	98818	None	10354	2231	59242	No_constitutive_exon_found_in_species
CACCGTATACCGTCTTGGCTTGGTCAAGCGTACTACCGTCATGTGGGTAGGA	104962	105012	104912	104964	1	supercont2.36	SPRG_08211	104592	106525	None	10354	2231	59242	No_constitutive_exon_found_in_species
CGGCTTGGCCAACGTCAAGGTTTGAAGTTGGAATGTATTGGCATGGGTAGGA	107124	107374	107424	107372	-1	supercont2.36	SPRG_08212	106897	108616	None	10354	2231	59242	No_constitutive_exon_found_in_species
ACACATCCGGTATTTTGTGCAGAATTCGAACGGCGATTTGAGATGGGTAGGT	185491	185773	185823	185771	-1	supercont2.36	SPRG_08236	182736	187969	None	10354	2231	59242	No_constitutive_exon_found_in_species
TGATCGAGGTACCGTCGCCGTCGGTTTGTCTTGGTCTGAAGTAGGGCTAGGT	214394	214556	214344	214396	1	supercont2.36	SPRG_08247	213176	215109	None	10354	2231	59242	No_constitutive_exon_found_in_species
AGGTCGAACACAAAGTGTGGACAACTTGTCATCAATCTCTACGTGGGTAGTA	229889	230132	230182	230130	-1	supercont2.36	SPRG_08256	229889	231032	None	10354	2231	59242	No_constitutive_exon_found_in_species
ACAACGGTACGCACCACATAATTGGACACTAAGAACTGATGGCGGGCTAGCC	271522	271644	271694	271642	-1	supercont2.36	SPRG_08270	270579	272770	None	10354	2231	59242	No_constitutive_exon_found_in_species
GCGGTACCAAGCGTCTTGATGCTATGAGGAGACTCTTATGGGAGTACTAGCT	279539	279586	279636	279584	-1	supercont2.36	SPRG_08273	278937	280143	None	10354	2231	59242	No_constitutive_exon_found_in_species
GGTACCGTCCATCCAATCAAAACCAAACGATGCTCATGCACGAGGGGTAGGG	298916	300103	300153	300101	-1	supercont2.36	SPRG_08282	298916	303047	None	10354	2231	59242	No_constitutive_exon_found_in_species
GCGAGCGACGTGCCCGAGCCCCGCGTCTGGTCGCACCAGCAGTGGGGCAGTC	3669	4759	4809	4757	-1	supercont2.37	SPRG_08300	3372	5253	None	10354	2231	59242	No_constitutive_exon_found_in_species
AAGGTAGACTTGAACCCAGAGAGGCATGCGACAAGGACATGGGTACGTAGAA	16737	16827	16687	16739	1	supercont2.37	SPRG_08304	14533	16827	None	10354	2231	59242	No_constitutive_exon_found_in_species
CGTCTCTTGACTTTTCGATTGGATGAGGTCGAATTGGGCGACGCGAATAGTG	20410	20446	20496	20444	-1	supercont2.37	SPRG_08307	19441	21270	None	10354	2231	59242	No_constitutive_exon_found_in_species
CTCACATAGGTTGAGGAACATCACCAAGCGTCACAAGCTTGGGGGGTCAGCG	33370	33641	33691	33639	-1	supercont2.37	SPRG_08310	33151	34026	None	10354	2231	59242	No_constitutive_exon_found_in_species
AACGTACGACCGGCTCCTGGGCAAAGCGCGATGGGCAAAGTCGGGGACAGCG	37628	37639	37578	37630	1	supercont2.37	SPRG_08312	36325	37639	None	10354	2231	59242	No_constitutive_exon_found_in_species
TCCGGTTTAGCTTCTTGTTCCGAAAGGGACTGACAGAATGGGTGGCGTAGGG	70872	71089	70822	70874	1	supercont2.37	SPRG_08326	69299	71089	None	10354	2231	59242	No_constitutive_exon_found_in_species
CGTCCTTGCTCGCGGGTCTTGTCGCCGCGCCAAGCGACCAGTCCGGGGAGTG	88566	89536	88516	88568	1	supercont2.37	SPRG_08336	88263	89536	None	10354	2231	59242	No_constitutive_exon_found_in_species
GTAGTATCAATGTATCGAGTCGAGGGAGTGATGGGTGATTGGATGGGTAGAA	120349	120539	120299	120351	1	supercont2.37	SPRG_08351	117046	120539	None	10354	2231	59242	No_constitutive_exon_found_in_species
GGTAGAAATATTGCATATTGTGCACGAGGGCTCGCTCATCATGGGAATAGAG	148301	148447	148497	148445	-1	supercont2.37	SPRG_08363	146431	151295	None	10354	2231	59242	No_constitutive_exon_found_in_species
CTTCGGTAGACGCTCTTGGATTCGGACCTTGATACACATTGGAGGGCTAGGT	146906	146970	147020	146968	-1	supercont2.37	SPRG_08363	146431	151295	None	10354	2231	59242	No_constitutive_exon_found_in_species
TAGGACGACGACCTATGTTTTGACTGGAAAAACGTCATATGGGTCGGTAGGT	146647	146738	146788	146736	-1	supercont2.37	SPRG_08363	146431	151295	None	10354	2231	59242	No_constitutive_exon_found_in_species
ATACGTTGAAACGTTGAAATTTTTCTCATTGACTACATTGACGAGGGTAGGG	152636	152731	152781	152729	-1	supercont2.37	SPRG_22220	152292	154337	None	10354	2231	59242	No_constitutive_exon_found_in_species
ATCCGGGGTCCGCACGCTCCACAAGGCGCCATGCTCACGCTGGGGCGTAGGT	188712	188778	188662	188714	1	supercont2.37	SPRG_20604	188371	189583	None	10354	2231	59242	No_constitutive_exon_found_in_species
AGTAGGTTGCCTCATGCTGACGAAATGGACGGACGTCATCGGGGCCGTAGAC	198566	198679	198516	198568	1	supercont2.37	SPRG_08386	197673	198679	None	10354	2231	59242	No_constitutive_exon_found_in_species
AACTGCCGCACCTGCCACCGGTGCTCTTCCGACTCACGGGCGTGGACGAGCC	244057	245026	245076	245024	-1	supercont2.37	SPRG_08400	242022	245154	None	10354	2231	59242	No_constitutive_exon_found_in_species
GGTGCGATATCATGCTTTGGCGTCGGTGACGCAGTGCGGATCAAGGGCAGCA	242947	244008	244058	244006	-1	supercont2.37	SPRG_08400	242022	245154	None	10354	2231	59242	No_constitutive_exon_found_in_species
TGTCGTACTTTTCATATCTCGTCGGTCGACCTAATTTCGACGCGGGGTAGGG	252547	253107	252497	252549	1	supercont2.37	SPRG_08403	251336	253107	None	10354	2231	59242	No_constitutive_exon_found_in_species
GCACCTAATATTGGAGAGCGATTCGGGATGTGAAGACTTTGATTGGGTAGCT	262414	262533	262364	262416	1	supercont2.37	SPRG_08406	260694	263391	None	10354	2231	59242	No_constitutive_exon_found_in_species
TGGGCCAAGGTACCCACCACCGTGGATTAGGGTTACAGAGATGGGGGTAGGG	264053	264209	264259	264207	-1	supercont2.37	SPRG_08407	263391	264510	None	10354	2231	59242	No_constitutive_exon_found_in_species
CGTCGCACTTCTTGTTGGTCTGGATCCACATCGTTGGTCGTCGGGGGTAGGT	278673	278727	278623	278675	1	supercont2.37	SPRG_08413	278203	280068	None	10354	2231	59242	No_constitutive_exon_found_in_species
GTACAGAGATTGTTGTTGGCTTGGTTGAACTCAATTTTGCGGGGGCATAGAC	283414	283480	283364	283416	1	supercont2.37	SPRG_08415	282766	284063	None	10354	2231	59242	No_constitutive_exon_found_in_species
CTGGTCTCTTTATCGGTCTCTTTAGTATATACCTCATTTTGGGACGGTAGGA	295596	295849	295899	295847	-1	supercont2.37	SPRG_08423	295210	299536	None	10354	2231	59242	No_constitutive_exon_found_in_species
GCATGGATCGTGTGCATTTGGCACCTGCCAATGTGACCCGGGGTACGCAGGC	300672	303872	303922	303870	-1	supercont2.37	SPRG_08424	299721	309331	None	10354	2231	59242	No_constitutive_exon_found_in_species
GTTGTCGGGCGGGGTGTCGTCGAGGACGGTGTCGTCGTGTTGGGTGCGAGCG	120201	120298	120348	120296	-1	supercont2.38	SPRG_20609	120201	122455	None	10354	2231	59242	No_constitutive_exon_found_in_species
AAGGTACAAGAAGATAGCAATCTTGTGTTGGCGATGAAGAGGGGTGGTAGGA	149964	150075	150125	150073	-1	supercont2.38	SPRG_08502	147879	151433	None	10354	2231	59242	No_constitutive_exon_found_in_species
GAGCACCCCAAAGCGTGCACCGTCGACGCCTGTGCGGGCGACTAAGGTAGCG	165362	166252	165312	165364	1	supercont2.38	SPRG_08509	163971	166598	None	10354	2231	59242	No_constitutive_exon_found_in_species
TCGGTACGTCTCCTCCAACGTGGCAACGACAAGCTCACGAGAAGGGACAGCG	207120	207202	207070	207122	1	supercont2.38	SPRG_08529	205836	208147	None	10354	2231	59242	No_constitutive_exon_found_in_species
TACGCGGATTCGATCACTAAATTATCAATGTATCGACGACATGGGCGTAGGC	208287	208594	208237	208289	1	supercont2.38	SPRG_08530	208192	208594	None	10354	2231	59242	No_constitutive_exon_found_in_species
TTCTCGTCTCTTGTTTTGAGTCGTCGCTCATTTGTGAATGGGACTGGTAGCA	230772	230969	231019	230967	-1	supercont2.38	SPRG_08539	230772	231925	None	10354	2231	59242	No_constitutive_exon_found_in_species
ATTCTGTACGTCGTCGTTTGCATGTGAAGGATTTTGTGGGATGCAAGTAGGT	240109	240206	240059	240111	1	supercont2.38	SPRG_08544	239409	240412	None	10354	2231	59242	No_constitutive_exon_found_in_species
GACTGCGTCCACGCCTTACCACGTGGCTCAATCTGTCTCGACGGGCGTAGGT	287107	287370	287057	287109	1	supercont2.38	SPRG_08569	286465	287370	None	10354	2231	59242	No_constitutive_exon_found_in_species
AAGTACCCGTTCCGCACGACAGCGGCGTCGCATCAGAAGAAGGGCGGAAGGC	18076	18280	18026	18078	1	supercont2.39	SPRG_08593	17374	19629	None	10354	2231	59242	No_constitutive_exon_found_in_species
ACGTACGTACAGGCTTCTATCCAACGGCATTTTATGCAAGCTGGGAGTAGAT	53910	54048	53860	53912	1	supercont2.39	SPRG_08608	53271	56124	None	10354	2231	59242	No_constitutive_exon_found_in_species
TTCTACTTCTGACACCGTGTCGTACCAGACTTGACATTCTGGGTGCGTAGCG	63276	63496	63226	63278	1	supercont2.39	SPRG_08611	62209	63669	None	10354	2231	59242	No_constitutive_exon_found_in_species
CAGACAACGGTGCCCTTCCTCCCGATCGCCTCGGTTGACGACGGGTGTAGGT	63537	63669	63487	63539	1	supercont2.39	SPRG_08611	62209	63669	None	10354	2231	59242	No_constitutive_exon_found_in_species
CGACTGCTACACTCGAACGATACCGTATCTGCTCTTTCCTGGGTAACTAGTA	67354	67516	67566	67514	-1	supercont2.39	SPRG_08613	65885	68142	None	10354	2231	59242	No_constitutive_exon_found_in_species
GCCGCTTCGGTACCCACACCTTGTTGATCGAGTTGGCTCCATGGGCGTAGAG	74856	75129	74806	74858	1	supercont2.39	SPRG_08617	74502	76837	None	10354	2231	59242	No_constitutive_exon_found_in_species
CAGGTTTGGCGTTTCTACCCATCTCAAGATCTCAAACGTGACGGGAGTAGGA	79901	80276	80326	80274	-1	supercont2.39	SPRG_08621	79347	81593	None	10354	2231	59242	No_constitutive_exon_found_in_species
TACTACGCTCGCTCTATATGGTGGATTCTTGGGTTGATATTTAGGGATAGGT	113616	113742	113566	113618	1	supercont2.39	SPRG_08637	112048	114818	None	10354	2231	59242	No_constitutive_exon_found_in_species
ACTCGTTTTCTGGTGTTTCGAGATCATCATCATGGATGCATGGGATGCAGGG	131959	132122	132172	132120	-1	supercont2.39	SPRG_08646	130430	132723	None	10354	2231	59242	No_constitutive_exon_found_in_species
GGCGATGTAAGCCGATGGCCTGCGCGTCGCCTCATTCATCGCATGGGTAGGG	146439	146547	146597	146545	-1	supercont2.39	SPRG_08654	145163	146826	None	10354	2231	59242	No_constitutive_exon_found_in_species
TCCTCGGCGGTACAACCCCTTTTGCAAACACCATGTTCGATGGGCGGTAGAC	147675	147812	147625	147677	1	supercont2.39	SPRG_08655	147468	149055	None	10354	2231	59242	No_constitutive_exon_found_in_species
TCTTCGTATATGGAACGTACAGAGCTCTACGATGACTGCTTTCGGGGGAGCT	150799	151042	151092	151040	-1	supercont2.39	SPRG_08657	150426	151829	None	10354	2231	59242	No_constitutive_exon_found_in_species
TTCGGTACAAATTCAAACCGGAAGGGTTAGGGTACTCATACAAGGGTTAGGG	158677	158937	158987	158935	-1	supercont2.39	SPRG_08663	158677	160120	None	10354	2231	59242	No_constitutive_exon_found_in_species
ACGGGTACCTTGTTGAGGTGTCTTCAGTGTATCATCCTATGTGGGGGTAGGG	185815	186153	186203	186151	-1	supercont2.39	SPRG_08673	185005	189809	None	10354	2231	59242	No_constitutive_exon_found_in_species
GACAGGTAGTCTGCAAAGTAGCGATGTCGCATGCTCATGGACGTGGGTAGCT	190797	190892	190747	190799	1	supercont2.39	SPRG_08674	190606	191757	None	10354	2231	59242	No_constitutive_exon_found_in_species
GTGCACTCGCTATCTAATCCTTGCCATGGAACGTCAAATTGGGCATGTAGTC	192840	192984	193034	192982	-1	supercont2.39	SPRG_08675	191757	194123	None	10354	2231	59242	No_constitutive_exon_found_in_species
ACCGGTCGCCTCCCGTTCTCCTTTAATGTTTCTTCTCAAGGAGGGTGTAGGA	192688	192794	192844	192792	-1	supercont2.39	SPRG_08675	191757	194123	None	10354	2231	59242	No_constitutive_exon_found_in_species
CCAACAGGTCATCTGCTCCCGAAAAACTCGGGGCTGAAAATTAGGGGTAGGG	192008	192249	192299	192247	-1	supercont2.39	SPRG_08675	191757	194123	None	10354	2231	59242	No_constitutive_exon_found_in_species
AGTATACCCCGTCTCTACTTCGCTTTTTCATTCTCGGCGGGTACGAATAGCT	199476	199794	199844	199792	-1	supercont2.39	SPRG_08678	198812	200323	None	10354	2231	59242	No_constitutive_exon_found_in_species
AAAGTACAACAATATTGTCATTCGACATTGTTCAATCTGGGGTGGACTAGGC	222157	222474	222524	222472	-1	supercont2.39	SPRG_08690	221875	223049	None	10354	2231	59242	No_constitutive_exon_found_in_species
TTGAAAAGTTGTTTGTCTGTGAACCTCACGCATACGATGTGGGATTGTAGTC	224275	225051	225101	225049	-1	supercont2.39	SPRG_08692	223848	225872	None	10354	2231	59242	No_constitutive_exon_found_in_species
TACGACATGCTATCCGTCCGACGTGACGACGGTTACATGGGTGTGGGTAGGG	230644	231088	230594	230646	1	supercont2.39	SPRG_08694	229021	232702	None	10354	2231	59242	No_constitutive_exon_found_in_species
GCACCTCAACTTCGCGCCGCATGGCTCCTACGACGATCTCGACCGGGTAGTG	241397	241479	241529	241477	-1	supercont2.39	SPRG_08698	240759	242676	None	10354	2231	59242	No_constitutive_exon_found_in_species
AAGACTGTCGCCTACCACGAGCTCTCGATCGCCGAGACGACGCCGGGAAGGA	284254	284330	284380	284328	-1	supercont2.39	SPRG_08712	280775	284616	None	10354	2231	59242	No_constitutive_exon_found_in_species
GGTTCGCGCCGTGCAGCAAGCCAAGTGCACGACGTGGGCGCAGGTCGAAGCG	294977	295552	294927	294979	1	supercont2.39	SPRG_20619	292698	295881	None	10354	2231	59242	No_constitutive_exon_found_in_species
GTGGTACGCGAAGGCTCTCGGTGGCGAAAGTAGCACGACGGGGGTTGTAGGT	3501	3564	3451	3503	1	supercont2.43	SPRG_08727	3014	5719	None	10354	2231	59242	No_constitutive_exon_found_in_species
CGGTTCGTCTCGGGCAATTTGTACGTGTTGCATAATAATGCGGGAGGTAGGT	12750	12923	12973	12921	-1	supercont2.43	SPRG_20624	11641	20501	None	10354	2231	59242	No_constitutive_exon_found_in_species
ACGGTGCGACTCGAGTCGACTGTGCATGGGAGGCGGAACGATGGGCGTAGGA	70288	70417	70238	70290	1	supercont2.43	SPRG_22226	69872	70803	None	10354	2231	59242	No_constitutive_exon_found_in_species
GAAGACGGTACTCGCCTTGGGAGCTCCAAGAGGACTGAGGACGGGCGTAGGA	100688	100834	100884	100832	-1	supercont2.43	SPRG_20653	99126	101683	None	10354	2231	59242	No_constitutive_exon_found_in_species
TTGCCATCGCGGTTGTACTCCTTGGGTGCCTCGTCGGTCTGGGCGCCAAGAC	102664	102877	102614	102666	1	supercont2.43	SPRG_20654	102274	102877	None	10354	2231	59242	No_constitutive_exon_found_in_species
TTCGATCGATGGATCGATGGATAGAGAGACAGACTGATGTATATGGGTAGGC	109344	109560	109610	109558	-1	supercont2.43	SPRG_22227	105295	114731	None	10354	2231	59242	No_constitutive_exon_found_in_species
GTCGTCTCAAAGTTTCACGTTTCCATGCTTCAAAACGGGAGGTTGAGTAGGT	108379	108583	108633	108581	-1	supercont2.43	SPRG_22227	105295	114731	None	10354	2231	59242	No_constitutive_exon_found_in_species
CGTACCTCGACATTGAAAGGAATCACGAGCCATGCTGATGGGATATATAGCC	116047	116356	115997	116049	1	supercont2.43	SPRG_20658	115310	116356	None	10354	2231	59242	No_constitutive_exon_found_in_species
AGGTACAAGCATCGCCAATGCCTTCTTGCCTCTCAACGAGGGGACTATAGTT	160708	160874	160658	160710	1	supercont2.43	SPRG_08736	160200	161469	None	10354	2231	59242	No_constitutive_exon_found_in_species
GTGCAGGTACAAAAATCGCATTCCCAACTCGATATCTCAAAGCGGGATAGGG	278806	278923	278973	278921	-1	supercont2.43	SPRG_08739	278448	279385	None	10354	2231	59242	No_constitutive_exon_found_in_species
GCCACATTGAGGTACACTGCGGACGCTTGCTGTGCTGACGATTGGGGTAGAA	16958	17151	16908	16960	1	supercont2.40	SPRG_08743	15237	19076	None	10354	2231	59242	No_constitutive_exon_found_in_species
GGTTCGTGCGCCTACATGACCGTCGGTTGAGACAGCATGGATGGGTGTAGCA	60585	60810	60860	60808	-1	supercont2.40	SPRG_08760	57898	61332	None	10354	2231	59242	No_constitutive_exon_found_in_species
CAGCAGTACGAGCATGCCGTCAACGTGGGTGACGCGACAGGGTGACATAGGG	94296	94390	94246	94298	1	supercont2.40	SPRG_08778	92974	94649	None	10354	2231	59242	No_constitutive_exon_found_in_species
GGCACGTTGACATTCAGAAAGTGCAATCTGACGACAGATGCGATGGGCAGGA	103872	104067	103822	103874	1	supercont2.40	SPRG_08782	102900	104431	None	10354	2231	59242	No_constitutive_exon_found_in_species
CCATGATGTACACGCAAGGGCTGCGCGATTGGCCTCATGGGCGCGAGTAGGA	127059	127152	127009	127061	1	supercont2.40	SPRG_08793	126937	128552	None	10354	2231	59242	No_constitutive_exon_found_in_species
CCCGTCGGACCTCTCGAGGCTGTGCGCCATAGTCGCCAAACGGGGCGTAGCA	128579	128585	128635	128583	-1	supercont2.40	SPRG_08794	128579	130274	None	10354	2231	59242	No_constitutive_exon_found_in_species
GGTAGAATGGTTCAAAGCAGTCCACCAACATGTACTGGACGTGAGGGTAGAA	207270	207426	207220	207272	1	supercont2.40	SPRG_08826	206764	208721	None	10354	2231	59242	No_constitutive_exon_found_in_species
AAGGCAATTTCACCCACTACGCCCAGCATGTGACCTCACGGGTTGAACAGGA	225595	225949	225545	225597	1	supercont2.40	SPRG_08833	224873	227246	None	10354	2231	59242	No_constitutive_exon_found_in_species
TTGCCAGTACGTGGGCTTGCAGCCAAGATGGAAACCATGAGGGATGGTAGGC	283008	283147	282958	283010	1	supercont2.40	SPRG_20703	281544	287342	None	10354	2231	59242	No_constitutive_exon_found_in_species
TGTGTCATCGTTTGGGTTGATATATTGATACTGATCCGAAACGCGGGTAGCA	39324	39531	39581	39529	-1	supercont2.42	SPRG_08888	39324	40542	None	10354	2231	59242	No_constitutive_exon_found_in_species
TACTACGCGCAACCTGCTGTACGTTGGCTCACCATGCGTACGGGCGGTAGAT	41382	41439	41332	41384	1	supercont2.42	SPRG_08889	40933	41662	None	10354	2231	59242	No_constitutive_exon_found_in_species
CAAGGTACGTTTGTGTTTGATGATTGGGTGGTGTTCATGGTGGGACGTAGGT	55113	55266	55316	55264	-1	supercont2.42	SPRG_08897	53973	57262	None	10354	2231	59242	No_constitutive_exon_found_in_species
ACGTGCAGGTAGTCCGTAGAGGTGTCCGACACGATTCTGATGGGGCACAGAG	125261	125350	125400	125348	-1	supercont2.42	SPRG_08925	124557	125743	None	10354	2231	59242	No_constitutive_exon_found_in_species
TACGCAGGTGCGTTCGACGGTTGCGCTATCGACGCTACAGAGTCGGGTAGGA	150425	150790	150375	150427	1	supercont2.42	SPRG_20705	149058	151292	None	10354	2231	59242	No_constitutive_exon_found_in_species
GTAGGCCAGACGAGATCCAAAGAGGGGTAGGGTTCACGCGGGGCGACTAGGG	185038	185233	185283	185231	-1	supercont2.42	SPRG_08947	184536	186711	None	10354	2231	59242	No_constitutive_exon_found_in_species
GACCTCGTAGCTCCCAGTTGCGATGCTTGGTATTGACACCGCGGGTGTAGGT	229823	229919	229773	229825	1	supercont2.42	SPRG_08961	228700	231275	None	10354	2231	59242	No_constitutive_exon_found_in_species
ACATGCAACTTTGAGGCAGACCTCTGCAACGATCTGCCGTGGGCGCCAAGAA	12325	12493	12543	12491	-1	supercont2.41	SPRG_08989	11412	14588	None	10354	2231	59242	No_constitutive_exon_found_in_species
GGTCCATGGATGCTGATGATAAGGAAATGACATGGTGCGTCGTGGGGTAGGA	50396	50588	50638	50586	-1	supercont2.41	SPRG_08998	49317	51820	None	10354	2231	59242	No_constitutive_exon_found_in_species
GGTACCCACCCACGATCCCGACGACGCGGAAGCATGGACGGGATGCGTAGAC	53619	53714	53569	53621	1	supercont2.41	SPRG_09000	53086	55572	None	10354	2231	59242	No_constitutive_exon_found_in_species
CCGCGCCAGAAAGCCCACGTCCAGATCCTCAAGCGCTCGGGGGGCGCGAGCC	58199	58341	58149	58201	1	supercont2.41	SPRG_09001	56548	58341	None	10354	2231	59242	No_constitutive_exon_found_in_species
CTCCCGATGGTGCTGACCCCTTACTTTTTGGGTCCGAATGGTGGGTGTAGGT	74703	75251	75301	75249	-1	supercont2.41	SPRG_09008	73790	78515	None	10354	2231	59242	No_constitutive_exon_found_in_species
ATAGCATGCTCTTCTTGTTTTGTCTGAACGGGATGATGCCACGTGGGTAGAT	80252	80370	80420	80368	-1	supercont2.41	SPRG_09010	79830	82148	None	10354	2231	59242	No_constitutive_exon_found_in_species
CCACGAGCTTCGACACAGGATTTTTTGAAATATTTTCCTGTGCGGGGTAGGT	87478	87630	87680	87628	-1	supercont2.41	SPRG_09012	86300	88448	None	10354	2231	59242	No_constitutive_exon_found_in_species
TATGTGCATCCATGGCTGCTGTAGAGCTCACAGAGGCATGGGACGCGTAGCA	86723	86807	86857	86805	-1	supercont2.41	SPRG_09012	86300	88448	None	10354	2231	59242	No_constitutive_exon_found_in_species
GTGCCTTCTGCGTCCGCCATAAGTCTATCGGTCTACAATGGCAGGGGTAGGG	95145	95305	95355	95303	-1	supercont2.41	SPRG_09016	93936	97438	None	10354	2231	59242	No_constitutive_exon_found_in_species
GTCGTCGCGCAATGCATCGTCTCTCGAGCCGGAAACTACGCAGGGAGCAGCG	113405	114084	114134	114082	-1	supercont2.41	SPRG_09027	111437	116562	None	10354	2231	59242	No_constitutive_exon_found_in_species
GGCACCGAGAAGCGAGGAGTTCATCGCTCTTGCTGTGTGGGAGTGCCAAGTA	111525	111609	111659	111607	-1	supercont2.41	SPRG_09027	111437	116562	None	10354	2231	59242	No_constitutive_exon_found_in_species
TCGGTACGATTCTTTTGAAGTAGGGGTAGGGTATCACCCACGAGGGGTAGGT	124126	124271	124076	124128	1	supercont2.41	SPRG_22233	121984	126968	None	10354	2231	59242	No_constitutive_exon_found_in_species
CCACCTGCAGCATGCCCCTCCTGATCCTCGAATTGTCTTCTGTGGGATAGAC	129149	129304	129354	129302	-1	supercont2.41	SPRG_09033	127378	129525	None	10354	2231	59242	No_constitutive_exon_found_in_species
GGTCTCGCTGCGTTGATACATTGATACTGTTTTTTCAAACCGGGAAATAGGA	144182	144400	144450	144398	-1	supercont2.41	SPRG_09041	142970	145169	None	10354	2231	59242	No_constitutive_exon_found_in_species
CACGAGCTGTACGTCCCGGACTTGCTTGTAAAACTCTGAATGGGACGTAGCC	143860	144140	144190	144138	-1	supercont2.41	SPRG_09041	142970	145169	None	10354	2231	59242	No_constitutive_exon_found_in_species
GGGCCGATTCTCAAACTGGTGAATGCATATTTTTTCATTTGTGGGTGTAGGT	169443	169584	169393	169445	1	supercont2.41	SPRG_09052	167975	170757	None	10354	2231	59242	No_constitutive_exon_found_in_species
CAAAAGTAAGTGCAATGTCGATGTGGTAATGATGGTCATCGGGCATGTAGTG	171861	172066	172116	172064	-1	supercont2.41	SPRG_09053	170754	172315	None	10354	2231	59242	No_constitutive_exon_found_in_species
GTAGTCGGCTTGTCTCTCACTTATCCGTTCTCTCATGCACACGGGATTAGGT	201357	201955	202005	201953	-1	supercont2.41	SPRG_09061	201357	205293	None	10354	2231	59242	No_constitutive_exon_found_in_species
ATGTCTTTTGGGCTAAATGGGTTATAGTCCTCATGCGCAATGGGCGGTAGCG	259358	259564	259308	259360	1	supercont2.41	SPRG_09080	259232	260527	None	10354	2231	59242	No_constitutive_exon_found_in_species
CGGTAGGAACACGTTGCGTCGCCGTCGTCACGCTGCAATGGGACCAATAGGA	25673	25806	25623	25675	1	supercont2.45	SPRG_09105	24424	28796	None	10354	2231	59242	No_constitutive_exon_found_in_species
TACGTCGTTTGCTTTCCATACACTGGCAAAGACGGACGGTGCGGGCGTAGGG	28049	28458	27999	28051	1	supercont2.45	SPRG_09105	24424	28796	None	10354	2231	59242	No_constitutive_exon_found_in_species
TCGCCGAGTACGTCTCGGATCCGGCTTTCTGCCCGGTATCGTGGGTCGAGGG	65180	65202	65252	65200	-1	supercont2.45	SPRG_09116	64951	65274	None	10354	2231	59242	No_constitutive_exon_found_in_species
TGCGGTAGCCCCTGGAGTGCTCCATCTGCCAGCATCATCAGCGCGGGTAGGT	91439	91637	91389	91441	1	supercont2.45	SPRG_09127	90290	92924	None	10354	2231	59242	No_constitutive_exon_found_in_species
CGCGCCCACGTTCGTCCCGACACCCCCACTCTGCGCTGATGGGGGCGTAGAA	109774	110072	109724	109776	1	supercont2.45	SPRG_09137	109016	111541	None	10354	2231	59242	No_constitutive_exon_found_in_species
CGACATTGGTTTGACCCATGCGCCTCATTGCTGTGGTAGCGGGTCGAAAGAT	119227	119447	119497	119445	-1	supercont2.45	SPRG_09138	111506	122931	None	10354	2231	59242	No_constitutive_exon_found_in_species
TTCAAGGTACGACGCGTCCGCCTCTCAGCGCCATTACAACGCGGGCGTAGGT	127886	128468	128518	128466	-1	supercont2.45	SPRG_09141	127886	131769	None	10354	2231	59242	No_constitutive_exon_found_in_species
AGGTAGGACGCTTGAGCTTACGGGACGTCGCACCGACACGGGATGCGTAGCA	143039	143116	143166	143114	-1	supercont2.45	SPRG_09145	142661	143987	None	10354	2231	59242	No_constitutive_exon_found_in_species
GGTGCGTTGCATCCTCTATCGTGCTCGATCCGACTGATACGTGGGCGCAGGC	142904	142990	143040	142988	-1	supercont2.45	SPRG_09145	142661	143987	None	10354	2231	59242	No_constitutive_exon_found_in_species
AATCAAGGTACCAAAGTACTACCGTTTATACAGCTTTTGAGACTGGGTAGGA	153340	153505	153555	153503	-1	supercont2.45	SPRG_20728	153218	154967	None	10354	2231	59242	No_constitutive_exon_found_in_species
TAGGTCGATGGCACATCCGACGGCTCGTTTCTTAGCGTTTCGATGGGTAGCG	163976	164142	164192	164140	-1	supercont2.45	SPRG_09148	163771	165902	None	10354	2231	59242	No_constitutive_exon_found_in_species
CCTCATGCCTTTCCAGACGAAGCCATGCTGCTCCAGCATGCGGGATCGAGCG	190775	190849	190725	190777	1	supercont2.45	SPRG_20732	190014	190958	None	10354	2231	59242	No_constitutive_exon_found_in_species
TTTGGTACATTTTCGATTGATGGAGAAAATTGTCTATAAATGGGGTGTAGGT	276074	276368	276024	276076	1	supercont2.45	SPRG_09188	275619	276368	None	10354	2231	59242	No_constitutive_exon_found_in_species
CAAGCTCCAGTGTTATCTGGGCGCTGGCGAAGCACGCCACAAGTGGGTAGAG	285338	285424	285288	285340	1	supercont2.45	SPRG_20737	284780	285805	None	10354	2231	59242	No_constitutive_exon_found_in_species
CCCAAGGTGCGCCTTGATAGACTGATACATTGATGGAATTGGCGGGACAGAT	28752	28911	28702	28754	1	supercont2.47	SPRG_09206	27964	29998	None	10354	2231	59242	No_constitutive_exon_found_in_species
GTACGCTTCTTCTATGGCCATACTGGCGCTCATTCCGCGCGGGTCGGTAGAT	46632	46800	46850	46798	-1	supercont2.47	SPRG_09215	46632	47127	None	10354	2231	59242	No_constitutive_exon_found_in_species
CGGCGCGTACCATCCTCCACGAGGATACCGCCGCCTTGGGTGAGGACGAGAG	74154	74211	74104	74156	1	supercont2.47	SPRG_09223	73646	74534	None	10354	2231	59242	No_constitutive_exon_found_in_species
GCCGGACGAGGTACTATGCAAGGTGCCACGAGGGTACTAACACGGGGTAGGT	88615	88744	88565	88617	1	supercont2.47	SPRG_09228	86455	88744	None	10354	2231	59242	No_constitutive_exon_found_in_species
TAGCACTGGCACGCGTCATCCTATGCAGCGCTAAGCGTCGGACGGGCTAGGG	89686	89782	89636	89688	1	supercont2.47	SPRG_09229	89385	92247	None	10354	2231	59242	No_constitutive_exon_found_in_species
GATCGTCAAAGGGATCATCGCGCTGAACGTGTTGCGGGCCGTGAACGTAGTT	90425	90524	90375	90427	1	supercont2.47	SPRG_09229	89385	92247	None	10354	2231	59242	No_constitutive_exon_found_in_species
CGCAGCAGTACAAACTTAGTCTCTTGACAGAGTATAACTGGGCGGTGTAGGC	91654	92247	91604	91656	1	supercont2.47	SPRG_09229	89385	92247	None	10354	2231	59242	No_constitutive_exon_found_in_species
GGCCATATTCTTTAGAGAACGAATGGTATGGACGACGGCGTGGGACGTAGCC	105266	105317	105216	105268	1	supercont2.47	SPRG_09234	103819	105450	None	10354	2231	59242	No_constitutive_exon_found_in_species
GTACGATCCCTCCATTCTTGATGCGGTGATGCGCACGACCGTGGGGATAGAT	111919	112060	111869	111921	1	supercont2.47	SPRG_20743	111394	114100	None	10354	2231	59242	No_constitutive_exon_found_in_species
ATTGGTACGTTCTTGTCTAATAGACAAGTTGTCCACAGCTTGGGTGGTAGGG	131457	131612	131407	131459	1	supercont2.47	SPRG_09246	129507	134114	None	10354	2231	59242	No_constitutive_exon_found_in_species
TGTATGTCGCCGCGATCCTTTCCTGAGAGTCGCTCACATGCGGCGGGTAGGA	144003	144075	144125	144073	-1	supercont2.47	SPRG_20744	141988	144360	None	10354	2231	59242	No_constitutive_exon_found_in_species
GAAGTACGTGTCTACAACAGGTTGGGCTATGTGTTGATGGGAAGAACTAGGT	152671	152827	152621	152673	1	supercont2.47	SPRG_20745	149989	152827	None	10354	2231	59242	No_constitutive_exon_found_in_species
CGGTATCAATATTGTCTATTGAAACATGGACATTGATTGACGGGCGGTAGCG	193636	193674	193724	193672	-1	supercont2.47	SPRG_09264	191187	193817	None	10354	2231	59242	No_constitutive_exon_found_in_species
ACGACCATCTACCTCCCAAGAGAGTGCGCGGGTCTGCGATTGAGGGACAGGC	202966	203691	203741	203689	-1	supercont2.47	SPRG_09271	202966	204177	None	10354	2231	59242	No_constitutive_exon_found_in_species
ACCATCAGACGCCACCTTACGTCTCCCTACAGGATATGAAATGGGTATAGAT	233481	233627	233677	233625	-1	supercont2.47	SPRG_09285	232613	236658	None	10354	2231	59242	No_constitutive_exon_found_in_species
CGGCGGTCTGAAATGGCACCCGATCGAATGGGACTGATCGCGATGGGTAGGT	232613	232891	232941	232889	-1	supercont2.47	SPRG_09285	232613	236658	None	10354	2231	59242	No_constitutive_exon_found_in_species
GTACGTCTTCGGTCGTCGTCGTAATCTCTTGATGACTGATGGGCATGTAGCT	241585	241759	241809	241757	-1	supercont2.47	SPRG_09288	241085	242735	None	10354	2231	59242	No_constitutive_exon_found_in_species
ACACCAAGTACGCGCACCGTCTCTTGTTCAAGAGCTCATGGGACGCGTAGGC	241425	241542	241592	241540	-1	supercont2.47	SPRG_09288	241085	242735	None	10354	2231	59242	No_constitutive_exon_found_in_species
GACCTTGCTTCTCGTATAGAGTACTCTGTTGTCTCATATGGGATGCGTAGGC	270201	270566	270151	270203	1	supercont2.47	SPRG_09302	269324	270566	None	10354	2231	59242	No_constitutive_exon_found_in_species
GGTACAACTATTTTCTCGATCTTAGCCATGAGACATGAACTATGGGGTAGGG	276364	276597	276647	276595	-1	supercont2.47	SPRG_09306	276364	279008	None	10354	2231	59242	No_constitutive_exon_found_in_species
GTGCGACAGGGCGATCATTCCGATGCGACGTTGACGCGCTGATGGGCTAGAA	283169	283232	283119	283171	1	supercont2.47	SPRG_09308	282582	285227	None	10354	2231	59242	No_constitutive_exon_found_in_species
CGGTACGACGTAGTGTTGTTGTTTGGGGAAGGGTTATGCATCGAGGGTAGGG	284961	285227	284911	284963	1	supercont2.47	SPRG_09308	282582	285227	None	10354	2231	59242	No_constitutive_exon_found_in_species
GTACGAACTTTGCCCTCACGACATGATCAGCTACAACGATGGGATTGTAGCT	41624	41723	41574	41626	1	supercont2.44	SPRG_09330	41050	41907	None	10354	2231	59242	No_constitutive_exon_found_in_species
CGAGGTAGATTTTCTTCGCATCTCTCCTTTCAGGATGCTCTGGGGTGTAGGC	54228	54714	54178	54230	1	supercont2.44	SPRG_09336	53599	55427	None	10354	2231	59242	No_constitutive_exon_found_in_species
TACAAATGACGATTTTAACCTGGTAACGACCTTCATAAATGGGAATGTAGAT	63573	63641	63523	63575	1	supercont2.44	SPRG_09341	61335	64645	None	10354	2231	59242	No_constitutive_exon_found_in_species
CATGTAGCCATCTCACTCGCACTGCGATCGCTCATACGATGCGTGGGTAGGT	74575	74735	74785	74733	-1	supercont2.44	SPRG_09348	73828	75211	None	10354	2231	59242	No_constitutive_exon_found_in_species
CCGCGGTACGACCGTTTGGGCTCGTGTTGTTGGTTTGTTCACGGGAGTAGGC	130249	130606	130656	130604	-1	supercont2.44	SPRG_09370	129483	131077	None	10354	2231	59242	No_constitutive_exon_found_in_species
ATATTGTACACCTTTCAATATTGTCGAAATGAATCCATTTATGGGAGTAGAG	137064	137241	137014	137066	1	supercont2.44	SPRG_09374	135429	137612	None	10354	2231	59242	No_constitutive_exon_found_in_species
GAGGTACCGAGGTGACCCCAATCGATGTGCTTACTGCGCGGATGGGATAGCG	143388	143473	143523	143471	-1	supercont2.44	SPRG_09377	142375	145150	None	10354	2231	59242	No_constitutive_exon_found_in_species
ACAGGGTACGAGCCATGTATCATGGGATCGTTTTGAGTGACGAGGGGTAGGG	152466	152644	152416	152468	1	supercont2.44	SPRG_09381	151227	153118	None	10354	2231	59242	No_constitutive_exon_found_in_species
AAATGTGAGTTTTTATGAGTTGAAGCGACGATGGTTTTACGGGTGTGTAGAC	159869	160061	159819	159871	1	supercont2.44	SPRG_09383	158334	160282	None	10354	2231	59242	No_constitutive_exon_found_in_species
CGATGATTCGTCGACCTCGTGCAGAATGGCTTATGGGGTCGAATGCGTAGGC	208518	209466	209516	209464	-1	supercont2.44	SPRG_09404	208518	210395	None	10354	2231	59242	No_constitutive_exon_found_in_species
TGTACATCCAACCTGCGAATCCATCTCGTTTGCAGTGGGGTGAAAACAAGGG	259244	259345	259395	259343	-1	supercont2.44	SPRG_09426	258714	260812	None	10354	2231	59242	No_constitutive_exon_found_in_species
GCCAAGGTGCGCATGCTCGTTTGTATCAACTTGATAGACGGGGGTGGTAGAT	15949	16093	16143	16091	-1	supercont2.46	SPRG_09443	15428	17328	None	10354	2231	59242	No_constitutive_exon_found_in_species
CACGGGGGGTACGGTGTTTTGATATATATGGATATTTTTACAGATGGGAGTA	104395	104524	104574	104522	-1	supercont2.46	SPRG_20774	102969	105874	None	10354	2231	59242	No_constitutive_exon_found_in_species
TGCATAATTGCCATCCATGGTCGTCTCTGAGCACCGTTGGCATGGGATAGCT	117357	117601	117307	117359	1	supercont2.46	SPRG_22239	116974	118474	None	10354	2231	59242	No_constitutive_exon_found_in_species
GAATCCAACCGACTTGAAGCGATTTTGTTCATGTGTTGAATACATGGGAGAA	150648	151485	151535	151483	-1	supercont2.46	SPRG_20790	149895	151831	None	10354	2231	59242	No_constitutive_exon_found_in_species
CTCTGACGGACAGTGCTGGTGCAATGGCTCATGGACACTGCGATGGGTAGCA	238781	238895	238945	238893	-1	supercont2.46	SPRG_09492	238781	239211	None	10354	2231	59242	No_constitutive_exon_found_in_species
TCGATGGGTACGACGTCGTGTGTAGAGGAATGTCATGACAAAGGGTGTAGCT	11922	12085	11872	11924	1	supercont2.49	SPRG_09515	11204	13277	None	10354	2231	59242	No_constitutive_exon_found_in_species
GACCCCACAACACAGAGCAGTATATATGGACAATGTGTGCATGGGATTAGGT	18007	18102	18152	18100	-1	supercont2.49	SPRG_09517	17249	19051	None	10354	2231	59242	No_constitutive_exon_found_in_species
AAGCCGGTAGTCGCCTCGCCTTGTGGTTACCACTCGTATGACGCGGGTAGGT	17760	17804	17854	17802	-1	supercont2.49	SPRG_09517	17249	19051	None	10354	2231	59242	No_constitutive_exon_found_in_species
TCAGGTACTTTTCTTGAATTGATGATCGTTCAATGGTGCGGTGGGTGTAGTC	27351	27512	27301	27353	1	supercont2.49	SPRG_09518	26809	28392	None	10354	2231	59242	No_constitutive_exon_found_in_species
AGACGCACGCGTGCGCCACCGCGCTCATCCGCACGATCAAGCGGGTGAAGGC	42810	43171	43221	43169	-1	supercont2.49	SPRG_09523	42810	44954	None	10354	2231	59242	No_constitutive_exon_found_in_species
TCCGGTACAGTGAGGTACATCTCGTGGCGCACTCATGTTGTGTGGGATAGCC	68500	68665	68450	68502	1	supercont2.49	SPRG_09530	67673	69004	None	10354	2231	59242	No_constitutive_exon_found_in_species
GTACACTGCCTTGTCATGTCTGCGGCTGGTGCCAACCACCGCTGGGGTAGGG	71069	71323	71019	71071	1	supercont2.49	SPRG_09532	70785	71323	None	10354	2231	59242	No_constitutive_exon_found_in_species
GGTAGGTCATTTTTCGCATCCTTTTCCTGGAGCCCTAACCCCGGGGGTAGGT	80743	80781	80693	80745	1	supercont2.49	SPRG_09536	79910	81323	None	10354	2231	59242	No_constitutive_exon_found_in_species
TACGATAGCTTTTTCCATGTGTAGAAATGATGGCTGACTGAGGGATGTAGGC	81043	81323	80993	81045	1	supercont2.49	SPRG_09536	79910	81323	None	10354	2231	59242	No_constitutive_exon_found_in_species
GGATGGTACTATTACTTGTTGTCTCTACGAGGTTGTCGAAAAGGGATTAGGG	91775	92001	92051	91999	-1	supercont2.49	SPRG_09543	91775	92997	None	10354	2231	59242	No_constitutive_exon_found_in_species
TGCGGTACGCACTCACTACATCTACAATCTGGTCTGAGATGGGTGACTAGAA	158003	158357	158407	158355	-1	supercont2.49	SPRG_09568	158003	159236	None	10354	2231	59242	No_constitutive_exon_found_in_species
CGCGGTACGCACTCTCTACATCTACAATCTGGTCTGAGATGGGTGACTAGAA	160285	160794	160844	160792	-1	supercont2.49	SPRG_09569	160285	161715	None	10354	2231	59242	No_constitutive_exon_found_in_species
AGCCTTAATCTTTCTTGTCTTGGATCATCTCACGAGAGACGATGGGTTAGAC	166928	167015	167065	167013	-1	supercont2.49	SPRG_09573	166335	167919	None	10354	2231	59242	No_constitutive_exon_found_in_species
TGCGACGATGATGATATCGTTGGATCGCTGTGATGAGAGGATGGGAGTAGAC	184550	184817	184867	184815	-1	supercont2.49	SPRG_09582	184280	186832	None	10354	2231	59242	No_constitutive_exon_found_in_species
GGTACGACAAGATAGAGACAACTTGTCTGCATTCCGGTGGTGGGGTGTAGGA	192715	193544	192665	192717	1	supercont2.49	SPRG_09586	192485	194556	None	10354	2231	59242	No_constitutive_exon_found_in_species
TACGCTTTTGAACCTGAAGTTGATACGTTCTTGATACATTGCTGGGGTAGGA	193791	194174	193741	193793	1	supercont2.49	SPRG_09586	192485	194556	None	10354	2231	59242	No_constitutive_exon_found_in_species
CACCTGTAGCTGCTCCACCGACGAGGATGCTTACCTAGAGGGCGGTATAGGG	211402	211470	211352	211404	1	supercont2.49	SPRG_09596	210902	211942	None	10354	2231	59242	No_constitutive_exon_found_in_species
ACCTGTTGCCTGCTCTACCGACGAGGATAATTACATAGAGGGCAGCATAGGG	218845	218913	218963	218911	-1	supercont2.49	SPRG_09599	218327	219419	None	10354	2231	59242	No_constitutive_exon_found_in_species
CGTACGACACTTCAGTCGCTGGATATCGAGGCTGACCATCCACGGGGTAGCA	242131	242168	242081	242133	1	supercont2.49	SPRG_09603	241338	243077	None	10354	2231	59242	No_constitutive_exon_found_in_species
TGTGCATTCCTACTATCCATCTATCCTCAACTATCCAACATGATGGGTAGCG	51323	51736	51273	51325	1	supercont2.50	SPRG_09631	49227	51736	None	10354	2231	59242	No_constitutive_exon_found_in_species
CGAGGTAGACGACGACTAGACTACACCCGTTGGTATAAGTGCTGGGATAGTC	118239	118333	118383	118331	-1	supercont2.50	SPRG_20834	117836	119057	None	10354	2231	59242	No_constitutive_exon_found_in_species
CCAAGCCATGGTCGATGCCTCACTGCATGTTCAGTACTAGTAGGGTGTAGCT	140350	140383	140300	140352	1	supercont2.50	SPRG_09647	139243	140383	None	10354	2231	59242	No_constitutive_exon_found_in_species
CTGGTAGTTCGACCTCTTGCCATTCCTCTAGACTACTGTCGTGGGCGTAGGC	145796	146248	146298	146246	-1	supercont2.50	SPRG_09651	145603	146423	None	10354	2231	59242	No_constitutive_exon_found_in_species
CGGAAGGTACTATCTCCTCCTCCATCGACGGAGGCGAGGGAAATGAATAGCA	147513	147754	147463	147515	1	supercont2.50	SPRG_09652	147215	148736	None	10354	2231	59242	No_constitutive_exon_found_in_species
CATCCTATGACTGCAACACTGCACGGACGCTCACGCGATGGGGTGTATAGTG	159741	159886	159936	159884	-1	supercont2.50	SPRG_09659	158901	160301	None	10354	2231	59242	No_constitutive_exon_found_in_species
TATATTACATGTTGTCCCAGCATGCGCATGACGCTCAAATATATGGGCAGGG	161939	162062	161889	161941	1	supercont2.50	SPRG_09661	161512	162345	None	10354	2231	59242	No_constitutive_exon_found_in_species
GGTACGACGAAGACATGGAAAGACGCTAGCATTGATAGAGGCGGGCGTAGGC	203528	203615	203665	203613	-1	supercont2.50	SPRG_09679	203285	204828	None	10354	2231	59242	No_constitutive_exon_found_in_species
GTAGCAAGCTCACTTCTTAGTGTCAACGACTTTTATATTGGGAGATGTAGCA	251239	251410	251460	251408	-1	supercont2.50	SPRG_09696	249195	252101	None	10354	2231	59242	No_constitutive_exon_found_in_species
TTCAAGGTGCCACTGTGTATACTCCTTGGTTGCTAATGCGTGGTGGGTAGGC	250830	250933	250983	250931	-1	supercont2.50	SPRG_09696	249195	252101	None	10354	2231	59242	No_constitutive_exon_found_in_species
ATGACCGTGTTCCAAGTCTTATCGAACGGTCGCTCGGGCCATTGGAGCAGCT	42033	42288	42338	42286	-1	supercont2.48	SPRG_09712	42033	42338	None	10354	2231	59242	No_constitutive_exon_found_in_species
GCACGGGTCTGTCCACCACGTCACATCGTTCGGCTGAGATTGGCGGGTAGGC	78451	79003	78401	78453	1	supercont2.48	SPRG_09726	77976	79003	None	10354	2231	59242	No_constitutive_exon_found_in_species
ACGACGCGTCACCAACAACTATAAGAACTGAGTGGCGAGAATGGGCGTAGAG	144740	144981	144690	144742	1	supercont2.48	SPRG_09750	143273	145443	None	10354	2231	59242	No_constitutive_exon_found_in_species
ACATGACTGTGATCGTGGTGCCTTGGACTCGACGGATTCCGTGTGGGTAGTC	152902	152992	152852	152904	1	supercont2.48	SPRG_09753	151954	154096	None	10354	2231	59242	No_constitutive_exon_found_in_species
TCTTTGATATCATTTTTGACGATACGAACACGACTATCTTGCACGGGTAGGT	175190	175561	175611	175559	-1	supercont2.48	SPRG_09757	175190	176449	None	10354	2231	59242	No_constitutive_exon_found_in_species
GCTGGTAGATCCCTCGTTGTCCAACTTGGAAATGATGGCGGTGGGGTTAGGG	200294	200347	200244	200296	1	supercont2.48	SPRG_09766	198632	201034	None	10354	2231	59242	No_constitutive_exon_found_in_species
TTTTCCTATTTTTCCTATTTGTCATGTTTTTCGAATTGATGTGGGGCTAGGT	200519	200575	200469	200521	1	supercont2.48	SPRG_09766	198632	201034	None	10354	2231	59242	No_constitutive_exon_found_in_species
GTCCTGAAGCGCCGCGATGTGCTTGGTATTGCGCCGACGGGTCGGGTAAGAC	236816	236870	236766	236818	1	supercont2.48	SPRG_09782	235822	238498	None	10354	2231	59242	No_constitutive_exon_found_in_species
CGTCTCTGCTCGGCCGACGAGAATGGACTCGACCGACGAGGGCGACGGAGTG	26928	26963	26878	26930	1	supercont2.54	SPRG_09792	25966	26963	None	10354	2231	59242	No_constitutive_exon_found_in_species
TATACCACTCCGTTCGAACAGTCCGTTCGAACACTTTTAACATGGGGTAGGT	58567	58627	58517	58569	1	supercont2.54	SPRG_09805	57440	60787	None	10354	2231	59242	No_constitutive_exon_found_in_species
TTCCCGCCACTCCAAGTGGCCTTTGCACTCAAGGAGAACAATGCGGGAAGCT	73931	74578	74628	74576	-1	supercont2.54	SPRG_09812	72923	75657	None	10354	2231	59242	No_constitutive_exon_found_in_species
CGTCATGAGATGATGGCGTCATCGTATGTAATATGGACCAATGGGCGTAGGC	121079	122457	122507	122455	-1	supercont2.54	SPRG_09828	121079	126404	None	10354	2231	59242	No_constitutive_exon_found_in_species
CTTTTTGATAACAAAACGTTGATCTTGATACGTCTATTGTGGGGTGATAGAC	155557	155741	155507	155559	1	supercont2.54	SPRG_09840	154105	155741	None	10354	2231	59242	No_constitutive_exon_found_in_species
GGTAGTTGACAATTGCGTTCCGATGGTCTTTTGCAATGGGAAAACTGTAGTT	157782	157929	157732	157784	1	supercont2.54	SPRG_20855	157163	157929	None	10354	2231	59242	No_constitutive_exon_found_in_species
GTCGTCGATGCACCAGAGACTGTAGTCGCTTCATATGACAGGGATGACAGAG	103037	104032	104082	104030	-1	supercont2.56	SPRG_09881	101696	104615	None	10354	2231	59242	No_constitutive_exon_found_in_species
ATCGACGTGTTGCAGACTATTCAGACGACAACTTGTCTCTTGGGATGTAGAC	113456	113599	113406	113458	1	supercont2.56	SPRG_20870	110786	113599	None	10354	2231	59242	No_constitutive_exon_found_in_species
ACGGATATGGTCATGCATATATGGACATCCGGCCTGAGGATGAGGGGTAGGG	127075	127966	127025	127077	1	supercont2.56	SPRG_09889	123548	127966	None	10354	2231	59242	No_constitutive_exon_found_in_species
GGCGATCATGGCCTGTACGGGCAACGAGCAATGATCATCGGGCAATGTAGGC	137884	138183	137834	137886	1	supercont2.56	SPRG_20873	137510	142794	None	10354	2231	59242	No_constitutive_exon_found_in_species
GGTACGATCGAAGACTTTATGGATGCCGGAACTCACGTGGGGTCGGGTAGTC	151775	152000	152050	151998	-1	supercont2.56	SPRG_09899	151099	153307	None	10354	2231	59242	No_constitutive_exon_found_in_species
TACCTGCATCTGCGCCGGCGCGCTCTCACCTTCCTCCTCCATGGGCGTAGCA	160383	160483	160333	160385	1	supercont2.56	SPRG_09903	160241	160916	None	10354	2231	59242	No_constitutive_exon_found_in_species
GACGAGCGAACCAAGGACGCGGTCCTCGACTTTGTCAAGGGCGGTACAAGGC	166091	166252	166302	166250	-1	supercont2.56	SPRG_09907	166041	168622	None	10354	2231	59242	No_constitutive_exon_found_in_species
CTACAAGGTACCATTCTCTCTCGACTCGGAAGTACGATGCAACGGGGTAGGT	192606	192927	192556	192608	1	supercont2.56	SPRG_09918	191962	192927	None	10354	2231	59242	No_constitutive_exon_found_in_species
CCCAAGGTAGTACTGTCTTTGTTCGGCGAAGGAACTCTGATGGGATGTAGGG	43200	43299	43349	43297	-1	supercont2.69	SPRG_09951	42845	43840	None	10354	2231	59242	No_constitutive_exon_found_in_species
GAGGTACTTTTTGCTTATGTCCGAGGTCGGATACAAGTGCGATCGGGTAGAT	73801	73976	74026	73974	-1	supercont2.69	SPRG_09971	73801	77166	None	10354	2231	59242	No_constitutive_exon_found_in_species
TGCGGTCGCATATATCTTGCGACTCGAGTAGCTCATGGGCGGCGGCGTAGAC	150866	150993	151043	150991	-1	supercont2.69	SPRG_09998	150228	151159	None	10354	2231	59242	No_constitutive_exon_found_in_species
TACGTCGACACCATTGTCGCATCTTCGAGTCTCGGATCTGGCGGGCGTAGCT	159053	159161	159211	159159	-1	supercont2.69	SPRG_10002	156485	159518	None	10354	2231	59242	No_constitutive_exon_found_in_species
GTGCCGTCCGATGAAAGAGACGCGAAGCTGTAATGGTGTCGGGGTATTAGGC	156485	156882	156932	156880	-1	supercont2.69	SPRG_10002	156485	159518	None	10354	2231	59242	No_constitutive_exon_found_in_species
AAGTAGGGCGACCGATCGCTTTAGAGGTCTCATCATCGATCGGGTGGTAGAA	11179	11261	11129	11181	1	supercont2.60	SPRG_10022	9813	11261	None	10354	2231	59242	No_constitutive_exon_found_in_species
CCGACGTTGGTGCTGTTGGAATACTCGAGGATTCTGATGTCGGGAAGTAGGC	76704	76899	76654	76706	1	supercont2.60	SPRG_10036	75110	78745	None	10354	2231	59242	No_constitutive_exon_found_in_species
TGTACGTCGACGCGATGGTGGGCCACCTGCTCTGTGGGCAATGGTCGAAGAA	82115	82285	82065	82117	1	supercont2.60	SPRG_10038	80779	82583	None	10354	2231	59242	No_constitutive_exon_found_in_species
CTCGTCAACTTTAGTTACGCTATACTCACAATAGACATTTGCGTAGGGAGTT	141522	141594	141644	141592	-1	supercont2.60	SPRG_10054	140963	142544	None	10354	2231	59242	No_constitutive_exon_found_in_species
TCGTCGAAGCCACGCCACGCCAAGATGCACCGATATCGCTGGGATTGCAGGA	144303	144438	144488	144436	-1	supercont2.60	SPRG_10056	144303	146832	None	10354	2231	59242	No_constitutive_exon_found_in_species
CGTGAATACTCTTGGTCCTGAGCACATTGCTGGGAAAGGTTGGGATGTAGGT	148362	148560	148610	148558	-1	supercont2.60	SPRG_10057	147266	149396	None	10354	2231	59242	No_constitutive_exon_found_in_species
GTTCATTTCATCTGTTTTGCTCCTCGAAGCGCACGTCCTGTCGGGCGAAGGT	165262	165594	165212	165264	1	supercont2.60	SPRG_10065	164803	165906	None	10354	2231	59242	No_constitutive_exon_found_in_species
GCATCTGTACGCATAAGCTCCTCGATGGCCTCTGATGGGCGCGGCGATAGGT	171830	172025	171780	171832	1	supercont2.60	SPRG_10068	171712	172200	None	10354	2231	59242	No_constitutive_exon_found_in_species
GGTACACTCGATGCCACTATAACGTTGCCCTGACAGTGAGGTGGGAGTAGAT	211952	212078	212128	212076	-1	supercont2.60	SPRG_10085	211798	213560	None	10354	2231	59242	No_constitutive_exon_found_in_species
TTCTTTTGTCATATCTGTCGCAGCGATCAAATTGATGTAATATGGGATAGAA	221104	221200	221250	221198	-1	supercont2.60	SPRG_22254	220983	221573	None	10354	2231	59242	No_constitutive_exon_found_in_species
GGTAGGCATGTGCGCGCGTCGTCTGGGGGATTCACTGGTTATGGGCGCAGAG	30734	31078	31128	31076	-1	supercont2.52	SPRG_10103	30734	32862	None	10354	2231	59242	No_constitutive_exon_found_in_species
TGTGTTATCCCTGTCGCCATGCCTAGAGAGTACTAGTCGATGGGGATTAGGT	41385	41644	41694	41642	-1	supercont2.52	SPRG_10108	39032	42898	None	10354	2231	59242	No_constitutive_exon_found_in_species
GCAGGTCTGCAACCATGAAAAAAGGATATGTTGAACCTGGCACGGGGTAGGG	39032	39389	39439	39387	-1	supercont2.52	SPRG_10108	39032	42898	None	10354	2231	59242	No_constitutive_exon_found_in_species
TCAACGGTAGTGGTTCGCGCACCCCATGTTCCTCACATGTGCGGGTGCAGCG	70755	70893	70943	70891	-1	supercont2.52	SPRG_10124	70387	74289	None	10354	2231	59242	No_constitutive_exon_found_in_species
GGTACACGCCGTTGTTGTGATGGTTGAATATGCATAGTCCATGGGCGTAGGA	119205	119466	119155	119207	1	supercont2.52	SPRG_10145	117703	121368	None	10354	2231	59242	No_constitutive_exon_found_in_species
GCCGACGCTCAGGTAGGAACCGCTGGCGCGCCTTGTCTCATGGGTGGTAGCC	137647	138358	138408	138356	-1	supercont2.52	SPRG_10151	136876	138500	None	10354	2231	59242	No_constitutive_exon_found_in_species
TTATCTTTTGTACGTTTCTGGCTTAAATTGTGCACTGAGGATGGGCGTAGAC	184169	184366	184416	184364	-1	supercont2.52	SPRG_10175	183949	185099	None	10354	2231	59242	No_constitutive_exon_found_in_species
ATATTGCGTACGTAACACGGGTACTGAATGGTGCTTGAGGGGTGGCGTAGGT	196522	196899	196472	196524	1	supercont2.52	SPRG_10181	196150	197747	None	10354	2231	59242	No_constitutive_exon_found_in_species
ATGCAGGTGTGCCTACCCTCTTTGTCATGATACCGAGGGTAAAAGCGTAGGC	219708	219816	219866	219814	-1	supercont2.52	SPRG_10193	219134	222350	None	10354	2231	59242	No_constitutive_exon_found_in_species
GATCGATTCGACATTTTGGGAGAGTATAATGCTATCAATTATGGGCGTAGGG	31071	31284	31334	31282	-1	supercont2.51	SPRG_10209	31071	32767	None	10354	2231	59242	No_constitutive_exon_found_in_species
CGTCGCTGGCTGGATCGACCTCTTCACTTCGTACCTCGGGCACGACGAAGAA	35141	35212	35262	35210	-1	supercont2.51	SPRG_10211	33646	36542	None	10354	2231	59242	No_constitutive_exon_found_in_species
TACATGTACTGGATGTTGGATTTACGCATGCACACGTGCATGGAGGGTAGGA	45944	46032	46082	46030	-1	supercont2.51	SPRG_22258	44982	47079	None	10354	2231	59242	No_constitutive_exon_found_in_species
GCGTCAACCGTCGTGCGCATGAGATGAGATGTGCTGAGCTGGGTGCGTAGCA	45362	45508	45558	45506	-1	supercont2.51	SPRG_22258	44982	47079	None	10354	2231	59242	No_constitutive_exon_found_in_species
AGTGGTACGACCATCTCACACTCGGAACGTTGTAGAGCGTCAAGGGGTAGGT	48451	48536	48586	48534	-1	supercont2.51	SPRG_10218	47341	49627	None	10354	2231	59242	No_constitutive_exon_found_in_species
GGTACAGCGTGTTTGTACATGGCTCCTCGATGACGCGCTGGGATCGGTAGAG	47869	48015	48065	48013	-1	supercont2.51	SPRG_10218	47341	49627	None	10354	2231	59242	No_constitutive_exon_found_in_species
TCCCGACACCAATAAGTTCTGCCTCCATTGATGCGGTGCATGGGGCGTAGCG	108320	108821	108270	108322	1	supercont2.51	SPRG_10242	108211	109563	None	10354	2231	59242	No_constitutive_exon_found_in_species
GCGTTCAGCTGTCTGGTCGACCTGTGTGATAGAAGCCGTCGTGGGTGTAGGC	127617	127677	127567	127619	1	supercont2.51	SPRG_10249	126762	128642	None	10354	2231	59242	No_constitutive_exon_found_in_species
GTTGTCCATTTTGAGCATGCGTTGTGCATAATGACTCATGAAGGGCGTAGAG	128199	128323	128149	128201	1	supercont2.51	SPRG_10249	126762	128642	None	10354	2231	59242	No_constitutive_exon_found_in_species
CCCGTACGCGTTCTTTTTGTTTGCAGCCAAATACTAGAGCGTGGGCGTAGGT	129085	129147	129035	129087	1	supercont2.51	SPRG_10250	128732	129465	None	10354	2231	59242	No_constitutive_exon_found_in_species
TCCATGGGACAACGAGACGACAAAAGTGACGTAGTATGCGATGTGGGTAGAT	129877	130014	129827	129879	1	supercont2.51	SPRG_10251	129512	130803	None	10354	2231	59242	No_constitutive_exon_found_in_species
TCGAGGTAGACGCGTCATCGTTGTCCTTCGCGTCATCTGAAAGCGGGTAGAT	150324	150406	150456	150404	-1	supercont2.51	SPRG_10258	150048	151124	None	10354	2231	59242	No_constitutive_exon_found_in_species
GAGTACCCTGGTACCATGCGTGATACGTACAGTGCGGGCCAATATGATAGGT	159502	159522	159572	159520	-1	supercont2.51	SPRG_10261	159502	159802	None	10354	2231	59242	No_constitutive_exon_found_in_species
ACTGGGTATTCTTGCGCCCTGCAGTATGAAATGCAACTTGACGGGGGTAGGT	162848	162984	163034	162982	-1	supercont2.51	SPRG_10262	160274	163831	None	10354	2231	59242	No_constitutive_exon_found_in_species
AAGGTGGATTCTCTCTGCTGTAGAAACGCGAGCTCATCATGCGGGCGCAGGC	186882	187076	186832	186884	1	supercont2.51	SPRG_10268	186585	190114	None	10354	2231	59242	No_constitutive_exon_found_in_species
TAGTCGATCCTTGCGAATTGATACATTGATGGTTTCAACGGCGCGGGTAGGG	192287	192340	192237	192289	1	supercont2.51	SPRG_10269	190585	195485	None	10354	2231	59242	No_constitutive_exon_found_in_species
CCGAGGTAGTACGAGTTCACTTGATAGATTGATACAAACATCGGGGGTAGAT	192705	194827	192655	192707	1	supercont2.51	SPRG_10269	190585	195485	None	10354	2231	59242	No_constitutive_exon_found_in_species
TGTGGTACGCGGTTCATTCTGGCGATTGTGGCGTCGGAAATGGGTGGTAGGG	212028	212235	212285	212233	-1	supercont2.51	SPRG_10276	207919	213419	None	10354	2231	59242	No_constitutive_exon_found_in_species
ACTTTAGATGGGCTCGTCTTCCTGTCTTACAAACGGACTCGGGATGCTAGAA	55851	55977	55801	55853	1	supercont2.53	SPRG_10308	54026	60168	None	10354	2231	59242	No_constitutive_exon_found_in_species
GTACGAAGCAGAGGACTTGAGTGTACTGTGAACAACACATCGGGGTGTAGAA	77698	77797	77847	77795	-1	supercont2.53	SPRG_10316	76515	78420	None	10354	2231	59242	No_constitutive_exon_found_in_species
GTACGTCGTTTTCGCCATTGTGGGTGGTACAAAATACTAGATCGGGATAGAT	121652	121987	122037	121985	-1	supercont2.53	SPRG_10329	121437	123056	None	10354	2231	59242	No_constitutive_exon_found_in_species
ATGGTGTTGTCGTGGATCCATGCACTGATGATGTGATATGGATTGGGTAGGG	134697	134830	134880	134828	-1	supercont2.53	SPRG_10334	134697	135359	None	10354	2231	59242	No_constitutive_exon_found_in_species
CCCAAGGTGCAATTCGTCCCAACCACCGCGATCGCATCATGTGGGCACAGGC	135827	136010	135777	135829	1	supercont2.53	SPRG_10335	135431	136218	None	10354	2231	59242	No_constitutive_exon_found_in_species
CAGGTACGTTACCGCGACGAGACGCTTGGATGCATAAGATGCGGGGCTAGGA	145875	146160	145825	145877	1	supercont2.53	SPRG_10340	144528	146160	None	10354	2231	59242	No_constitutive_exon_found_in_species
GTACGTTTCTGTTCTTGTTTCCACCGATGAGGCTCATGCAAGGGGCGTAGGA	183852	184295	183802	183854	1	supercont2.53	SPRG_10353	183144	185757	None	10354	2231	59242	No_constitutive_exon_found_in_species
CACGGTACACGCTTCTTTCTTGCCATCTTGTCGACGTGCGAAGGGCGTAGGT	185782	186273	186323	186271	-1	supercont2.53	SPRG_10354	185782	188291	None	10354	2231	59242	No_constitutive_exon_found_in_species
AGGTACGTGCCCGGCCAATGCTTGAGCGTCCTATCGTCTGGGATGCGTAGAC	191915	192205	192255	192203	-1	supercont2.53	SPRG_10357	190607	192822	None	10354	2231	59242	No_constitutive_exon_found_in_species
GGTACGACATGCGCTAGCCTTATCATGCGCTAAGAACGAGGGATGCGTAGCC	196105	196189	196055	196107	1	supercont2.53	SPRG_10359	194557	196189	None	10354	2231	59242	No_constitutive_exon_found_in_species
GGTCGATGATACCTCCGGAATTCCAGTCCCCTGTTGACGCTCGGGAGTAGGT	196866	197606	197656	197604	-1	supercont2.53	SPRG_10360	196156	199238	None	10354	2231	59242	No_constitutive_exon_found_in_species
TCTACGCTCGCAGAGTCTTTTGAAGAGCGCTACGCTGTCTCGGGTGGCAGCG	5986	6203	5936	5988	1	supercont2.55	SPRG_10378	5896	6742	None	10354	2231	59242	No_constitutive_exon_found_in_species
GGCCAAGGTACACACCACGTATGCCTGGCCGCGCTGACCCATGGGGGTAGAC	9284	9409	9459	9407	-1	supercont2.55	SPRG_10380	8654	9639	None	10354	2231	59242	No_constitutive_exon_found_in_species
ATCTATCATTTACTCCCGCCAGGAACCTTTCATCTTATGGGAGATTGTAGTA	11113	11430	11063	11115	1	supercont2.55	SPRG_10381	9778	11430	None	10354	2231	59242	No_constitutive_exon_found_in_species
AGCGGGAGGTACTCGATGCACATCGTTCTCGTCGTCTCATGGTCGGGCAGGT	119789	119855	119739	119791	1	supercont2.55	SPRG_10426	119229	119994	None	10354	2231	59242	No_constitutive_exon_found_in_species
GCCCGTACACCGCTCTTCTGTCGTCGGCGTTTGTTGCGAACGCGGGGTAGGT	125833	125935	125783	125835	1	supercont2.55	SPRG_10431	124947	127228	None	10354	2231	59242	No_constitutive_exon_found_in_species
CCGACGCTCGCCCACCACTTGATCCCGAGCCACCGATGCGGGACGACGAGCC	192213	193018	192163	192215	1	supercont2.55	SPRG_10464	191461	193675	None	10354	2231	59242	No_constitutive_exon_found_in_species
CACAGGTGTATATCTACCGCACTCTGGATGGGACTCATGGCGGGTGGCAGGC	4823	5010	5060	5008	-1	supercont2.62	SPRG_10475	3357	5158	None	10354	2231	59242	No_constitutive_exon_found_in_species
GGGTACGTCTTGCGTTGCTTCTTGCATTGCCGCCGCATCGATGGGAGTAGAC	3579	3658	3708	3656	-1	supercont2.62	SPRG_10475	3357	5158	None	10354	2231	59242	No_constitutive_exon_found_in_species
GTATATTACTTCTCTTGCATTTCTCGGATGGTGGTAGAGCAAGGGGGTAGGT	18717	18918	18667	18719	1	supercont2.62	SPRG_10478	12601	19542	None	10354	2231	59242	No_constitutive_exon_found_in_species
AAACGTGCGCCAAAAGCGTTGTGGATGCATCTTCATGGACGAGTGGGTAGGC	46677	46816	46866	46814	-1	supercont2.62	SPRG_10492	44261	47543	None	10354	2231	59242	No_constitutive_exon_found_in_species
TACGTGATGCAATTCATTTCTGTGTTGCTTGAATTAACAGACGTGGGTAGCC	44678	45623	45673	45621	-1	supercont2.62	SPRG_10492	44261	47543	None	10354	2231	59242	No_constitutive_exon_found_in_species
AATGCGGTACCTCTTCTATGTCTGGGAACGGCGAGTGACGTGGGTGGTAGGC	63625	63884	63575	63627	1	supercont2.62	SPRG_10502	62732	64175	None	10354	2231	59242	No_constitutive_exon_found_in_species
ACGGTGTGTACAAAAGCCATGCTGTATCCGATTGTCTGATGGGCGTGTAGCT	68332	68460	68510	68458	-1	supercont2.62	SPRG_10504	65588	71001	None	10354	2231	59242	No_constitutive_exon_found_in_species
GAGGTAGGACGACGAAGATATTTGCATGGCGATGTTCATGCTGAGGGTAGAT	79656	79919	79606	79658	1	supercont2.62	SPRG_10508	78677	79919	None	10354	2231	59242	No_constitutive_exon_found_in_species
CACAGGTCCGCGCCATTTTGCATGCGGTTGGTTTCATGTTCAAGGGTTAGGG	89701	89839	89889	89837	-1	supercont2.62	SPRG_10512	86517	91397	None	10354	2231	59242	No_constitutive_exon_found_in_species
CGGTAGAAGCTTTTCTGGTCACGAAACACGGGTGTCTAATGCGTGGGTAGGT	103905	104442	103855	103907	1	supercont2.62	SPRG_10518	102779	105173	None	10354	2231	59242	No_constitutive_exon_found_in_species
ACTCGGAGGTACGACGCACGACGATGCGATAGTTGCGAAGCGGGGTGTAGGA	104897	105173	104847	104899	1	supercont2.62	SPRG_10518	102779	105173	None	10354	2231	59242	No_constitutive_exon_found_in_species
ACGTACGTTGCTCATATGTTTTGATCGTGCAGAGTGATAGGGAGATGTAGAC	136517	137201	136467	136519	1	supercont2.62	SPRG_10522	133585	137438	None	10354	2231	59242	No_constitutive_exon_found_in_species
CCCGGTACGCGTCCCCGCGCAAGCTCTTCGCATGAAAATGGGCGGCGTAGGT	141989	142107	142157	142105	-1	supercont2.62	SPRG_10524	139472	143279	None	10354	2231	59242	No_constitutive_exon_found_in_species
CAGGTCTTCTTTACTATACCTTTCCATGTGAATTGACGTCGTTGGGACAGGG	148301	148498	148251	148303	1	supercont2.62	SPRG_10526	146575	149198	None	10354	2231	59242	No_constitutive_exon_found_in_species
GCCAGGTACTTAAATGTTTCGACTTTGGATGAATTACGAACGGGGAGCAGGA	148543	148766	148493	148545	1	supercont2.62	SPRG_10526	146575	149198	None	10354	2231	59242	No_constitutive_exon_found_in_species
TTGGTCATCATGCGGCAAAAGACGAGAGCTTGATGACGTCGTCGGGATAGGG	202233	202353	202403	202351	-1	supercont2.62	SPRG_10554	199432	202491	None	10354	2231	59242	No_constitutive_exon_found_in_species
GACGATTCTGAGTGGCACTGTATCCCAACTTGTGTGCCTTGGGTGGTTAGTC	5762	5809	5859	5807	-1	supercont2.57	SPRG_10560	3572	6367	None	10354	2231	59242	No_constitutive_exon_found_in_species
TCGGTTCGTTTGGCCTTTTGATGATGGAAAATGGTTCCATTGGGACGTAGGA	135778	136287	135728	135780	1	supercont2.57	SPRG_10611	134352	136287	None	10354	2231	59242	No_constitutive_exon_found_in_species
CACTGGTAGGCTTTTATCACCTGCTTGCTCGACGCTAATGCGACGGGTAGCA	137766	138006	138056	138004	-1	supercont2.57	SPRG_10613	137766	140423	None	10354	2231	59242	No_constitutive_exon_found_in_species
GTACCGAACGATATCTGTCGTGTGTCCGAGGAGGCTCAGCGAGGGGCTAGCT	157653	157725	157603	157655	1	supercont2.57	SPRG_10619	156391	158069	None	10354	2231	59242	No_constitutive_exon_found_in_species
GTCTGCGGCTGCCGTGCATCTCGCTCAGAATCTCTTTCTGTAGGGAACAGAA	165943	166032	165893	165945	1	supercont2.57	SPRG_10622	165418	166344	None	10354	2231	59242	No_constitutive_exon_found_in_species
GTCAACGTGTCGGCCACGTCGTTTGCGTCTCATAGATCGACGGGGCGTAGAT	8749	9064	8699	8751	1	supercont2.59	SPRG_10645	6537	10460	None	10354	2231	59242	No_constitutive_exon_found_in_species
GGTCTGTCGCCAATCATGGTCCTGTATGCATTGTCTCATGGAAGGGGTAGGT	14526	15021	14476	14528	1	supercont2.59	SPRG_10646	10837	15021	None	10354	2231	59242	No_constitutive_exon_found_in_species
CAGGTGGGCGCTGCGCTACCGAAGCGACTTGAATGCGAACGAGCGGGTAGGA	21829	22044	21779	21831	1	supercont2.59	SPRG_10648	18717	35048	None	10354	2231	59242	No_constitutive_exon_found_in_species
AGGCAACAAGCGCCCATGGCGTCTCTAGTCGTGTTGACGGCGAGGGGTAGGG	38848	39087	39137	39085	-1	supercont2.59	SPRG_10651	38197	41507	None	10354	2231	59242	No_constitutive_exon_found_in_species
TGGGTGGGCCCTCGTCTTGGCTTCTTTCCGTATACTCAAGGGACGTGTAGGT	79795	79850	79745	79797	1	supercont2.59	SPRG_10670	79139	80454	None	10354	2231	59242	No_constitutive_exon_found_in_species
CCGTTGCCATCGCGGGACGTCGCTCATGTGCTGCATGATGATGGGCGCAGGT	101573	101911	101961	101909	-1	supercont2.59	SPRG_10678	96328	102103	None	10354	2231	59242	No_constitutive_exon_found_in_species
TGGGAGGTTTGGCATTTCCATCTCATCTTTGATAATCAAAAGGGACTTAGAT	110693	110948	110643	110695	1	supercont2.59	SPRG_10681	109251	123079	None	10354	2231	59242	No_constitutive_exon_found_in_species
CAGGTCGTCGCAAAAGTCGCATCCTCTTCGTGGTTGAACCGCGGGGTTAGAA	145392	145497	145342	145394	1	supercont2.59	SPRG_10692	143086	145750	None	10354	2231	59242	No_constitutive_exon_found_in_species
ACGTCGGTCCTTTTTTCTTGTTCGTCATGAGCTCACGCAACGTGGGGTAGTC	151626	151970	152020	151968	-1	supercont2.59	SPRG_10696	150120	152679	None	10354	2231	59242	No_constitutive_exon_found_in_species
TCGAGACATTTGCGATTTTAAACTATATCATTCATCACGAAATGGGTTAGAC	150120	150651	150701	150649	-1	supercont2.59	SPRG_10696	150120	152679	None	10354	2231	59242	No_constitutive_exon_found_in_species
GTGCCAATTGAATTTATGACCCGCAACGATAGTACGCTCCGTGGGCATAGGA	158507	158620	158670	158618	-1	supercont2.59	SPRG_20932	157343	159366	None	10354	2231	59242	No_constitutive_exon_found_in_species
AGGTACAGCCGTGGGTCAAATCATCCAAGTGAAAACAACGGGCCGAGTAGCC	171605	171731	171555	171607	1	supercont2.59	SPRG_10705	171179	172865	None	10354	2231	59242	No_constitutive_exon_found_in_species
ATACCCTCCGTCGTCGTCAGTACTATTGCAAGACGGGGTGGGTGTGGTAGCG	12774	13048	13098	13046	-1	supercont2.64	SPRG_10725	12774	13223	None	10354	2231	59242	No_constitutive_exon_found_in_species
CGGTACGATCCCGCGACGACAATGGTGCAGAGACGCATAAAGGGTGGTAGGG	14846	15033	15083	15031	-1	supercont2.64	SPRG_10726	14620	16446	None	10354	2231	59242	No_constitutive_exon_found_in_species
TTGGTTCTACTCGACTGGGCACGGCCATGCGACATGTGTTTTGGGGGTAGGG	20225	20338	20388	20336	-1	supercont2.64	SPRG_20936	20068	21931	None	10354	2231	59242	No_constitutive_exon_found_in_species
GACCCAAGGTAACTCGTCTCTTAACCGGTGCATAGGACGCCGGGGTGTAGAG	27724	27993	28043	27991	-1	supercont2.64	SPRG_10731	27639	29031	None	10354	2231	59242	No_constitutive_exon_found_in_species
AGTGTGGCGAATATGTAGATATTCATATATATATATATTGATGGGGATAGCG	35461	35571	35411	35463	1	supercont2.64	SPRG_10735	34982	37182	None	10354	2231	59242	No_constitutive_exon_found_in_species
CGGTAGCCTCGTGGCGTTTTGCTGTCCCACTGAACCTACTATGGGCGTAGGG	44971	45126	45176	45124	-1	supercont2.64	SPRG_10742	44351	48106	None	10354	2231	59242	No_constitutive_exon_found_in_species
TGTACTCGTGGTATGCTCGCTCTTGGCGGCGCTGTCTTCACGGGCGGTAGGG	63620	63744	63794	63742	-1	supercont2.64	SPRG_10752	60823	64002	None	10354	2231	59242	No_constitutive_exon_found_in_species
GAACGCGTACGAGGCGTCTCTCGATGCGGCGTCATTTCATGTGGGCGTAGGT	62132	62223	62273	62221	-1	supercont2.64	SPRG_10752	60823	64002	None	10354	2231	59242	No_constitutive_exon_found_in_species
CGACCCGTACGACGCATCTCCGTCGTCGCCTTCCTCATGGAAATGGGTAGCG	84086	84212	84262	84210	-1	supercont2.64	SPRG_10760	83877	84641	None	10354	2231	59242	No_constitutive_exon_found_in_species
GGACCAACTTTCACCTCGCGTGCTTGTACGAGTGGGTCGACCGGGACAAGAG	113251	113294	113201	113253	1	supercont2.64	SPRG_10777	112782	113294	None	10354	2231	59242	No_constitutive_exon_found_in_species
TCAAGGTATTCCAGAATCTACGTGCTGGCCATTTCATGGGCGCAAAATAGAC	120080	120563	120613	120561	-1	supercont2.64	SPRG_10781	118705	120783	None	10354	2231	59242	No_constitutive_exon_found_in_species
CAATCGTACTGCGTGTTACTGGTGCTCACGCCACGTCTGGGAACCGGTAGCA	119934	120024	120074	120022	-1	supercont2.64	SPRG_10781	118705	120783	None	10354	2231	59242	No_constitutive_exon_found_in_species
TCCACGGTACCGACGACGCTGCCTCGACCTCCATTGATGATGGGATGTAGGC	131448	131784	131398	131450	1	supercont2.64	SPRG_10787	129512	132373	None	10354	2231	59242	No_constitutive_exon_found_in_species
TGCGTACGTGTTGCATATATCGTTTCTTGTGGCGACGACATGGGATGTAGAT	131831	132373	131781	131833	1	supercont2.64	SPRG_10787	129512	132373	None	10354	2231	59242	No_constitutive_exon_found_in_species
GCATCGACTTGGTACTTGAGCGCTTGCATCCCACAGCTAAGGAGGGCTAGGC	147257	147356	147406	147354	-1	supercont2.64	SPRG_10794	146717	148209	None	10354	2231	59242	No_constitutive_exon_found_in_species
CCTTCAAGTACGACTACGCTCTCTCCATTGAACTATACCTCGGGGTGTAGGA	155818	156502	156552	156500	-1	supercont2.64	SPRG_10798	155818	158509	None	10354	2231	59242	No_constitutive_exon_found_in_species
GACGGTAAGGCGTTGAAACATTGATAGTTTTGGGGTCTCACGAGGGGTAGGT	168444	168540	168394	168446	1	supercont2.64	SPRG_10802	165947	169646	None	10354	2231	59242	No_constitutive_exon_found_in_species
CATCGGTATGTTTCTCTATATCTATCCAGTTGATACTACACGGTGGGTAGGG	169141	169227	169091	169143	1	supercont2.64	SPRG_10802	165947	169646	None	10354	2231	59242	No_constitutive_exon_found_in_species
TCATGTACCATCCGTCGATGATCGTCGACTACGATCTGATTGGCGGGTAGCG	170853	171017	170803	170855	1	supercont2.64	SPRG_10803	169746	171897	None	10354	2231	59242	No_constitutive_exon_found_in_species
AGTGTCCGGTAGATCGCAACTGCTGTGCTCAGTGTCGATGCGAGGGGTAGGG	3097	3197	3247	3195	-1	supercont2.58	SPRG_10811	1767	4609	None	10354	2231	59242	No_constitutive_exon_found_in_species
TTGATCACACATGGGCGATGGTGATCTGACAGTTGGAATTATGGGACTAGGT	93299	93634	93249	93301	1	supercont2.58	SPRG_10857	92381	93634	None	10354	2231	59242	No_constitutive_exon_found_in_species
GTAGTAATACTGCACGATGGCAAGTTCGTAGTGGCTGATTGGGGTGCTAGGA	100181	100481	100531	100479	-1	supercont2.58	SPRG_10861	100181	101410	None	10354	2231	59242	No_constitutive_exon_found_in_species
CCGGTACGACGCGCTGCATCGCGCTGCGCATCTTCATGTATGGGACGTAGCC	110136	110269	110086	110138	1	supercont2.58	SPRG_10867	109969	113552	None	10354	2231	59242	No_constitutive_exon_found_in_species
TCCAAGGTAGTACTAGTACTCGTCGACACGCATGGCTGACATGGGCGTAGCG	110313	110545	110263	110315	1	supercont2.58	SPRG_10867	109969	113552	None	10354	2231	59242	No_constitutive_exon_found_in_species
TATGGCGTGCATACTCGTACCACATTAAGCTCATTGTCCTCTGGGGGTAGGG	163740	163821	163690	163742	1	supercont2.58	SPRG_10899	162660	163821	None	10354	2231	59242	No_constitutive_exon_found_in_species
GTCCTCGCGCACGTCGAGCTGCTCAAAATCAAAAAGACAAGAAGGGCCAGGT	188779	190566	188729	188781	1	supercont2.58	SPRG_10911	188096	190566	None	10354	2231	59242	No_constitutive_exon_found_in_species
TGTACGCGTCGGTTTTCGATCCGTAGACGCATGGATGATGGGAATGTTAGAC	45163	45408	45458	45406	-1	supercont2.86	SPRG_10935	44024	47963	None	10354	2231	59242	No_constitutive_exon_found_in_species
GTATAGAGAGTTCAAAGTCGACTGTATTTTGATGTCTCTGATGGGACTAGGG	44964	45113	45163	45111	-1	supercont2.86	SPRG_10935	44024	47963	None	10354	2231	59242	No_constitutive_exon_found_in_species
CTCTTGTGTACCAAAACGAACGGGGATGCGATTGATTGTTGATGGGATAGTG	72956	73052	72906	72958	1	supercont2.86	SPRG_10946	71895	73714	None	10354	2231	59242	No_constitutive_exon_found_in_species
GGTATCGTCTCCCTATCGCTGGCAATCGCAATTGCTGAGGTGGGATGCAGGT	75789	75867	75917	75865	-1	supercont2.86	SPRG_10948	75246	76854	None	10354	2231	59242	No_constitutive_exon_found_in_species
GCCCTGGCCAAAGCGCTCAAGTAGAGATCGATTGACTCATGGGTGCGCAGAA	120402	120819	120352	120404	1	supercont2.86	SPRG_10959	118930	120819	None	10354	2231	59242	No_constitutive_exon_found_in_species
CACCGGTGCGTGTCCGTGGCATCATATGCTTCTCACCCTGGGAATGGTAGAG	62837	63229	62787	62839	1	supercont2.76	SPRG_10990	60962	64294	None	10354	2231	59242	No_constitutive_exon_found_in_species
TGTACGTTCCTTCCATGGGCTATAGTAGCCTGAGCCGGATGGGTGGCTAGTC	76916	76969	76866	76918	1	supercont2.76	SPRG_10995	76679	78064	None	10354	2231	59242	No_constitutive_exon_found_in_species
CCGGTAAACGCTACCTCTCTCTCAATTAGTCTTGGAGTAAAAAGGGATAGGC	97972	98389	98439	98387	-1	supercont2.76	SPRG_11002	96865	99456	None	10354	2231	59242	No_constitutive_exon_found_in_species
ACGGTGCGCATGCTTGCAATGTAGTAAACGCATGCATTGGATGGGCGTAGGA	94572	94905	94522	94574	1	supercont2.105	SPRG_11044	93743	95237	None	10354	2231	59242	No_constitutive_exon_found_in_species
CGTTGCAGGCCATTCTTCATGCAACAGGACGGCTCATGCGCGGTGGGTAGTG	187856	188159	187806	187858	1	supercont2.105	SPRG_11055	186403	188159	None	10354	2231	59242	No_constitutive_exon_found_in_species
CTTTCTCCACTCTTCAATCTCAAAACTCAAAACACATATTATATGGGTAGGT	44223	45697	44173	44225	1	supercont2.63	SPRG_11078	38490	46237	None	10354	2231	59242	No_constitutive_exon_found_in_species
TTTTTTATTGGGATTGGGAGGATGGCAGCTTATCCACCTGATTGGGGTAGGT	90541	90846	90896	90844	-1	supercont2.63	SPRG_11097	90001	93417	None	10354	2231	59242	No_constitutive_exon_found_in_species
CAACCAAGGTATCCATCGATCTAAGGATTCGCGCTGACGGGATCGAGTAGAT	107427	107698	107748	107696	-1	supercont2.63	SPRG_11105	106540	108849	None	10354	2231	59242	No_constitutive_exon_found_in_species
CGACGCCATTGACTGCTGCAAGTGAAGGAGGTTGACGCGGGGTGGTGTAGGT	106653	106843	106893	106841	-1	supercont2.63	SPRG_11105	106540	108849	None	10354	2231	59242	No_constitutive_exon_found_in_species
CGTACGTCCTGTCGATTATAGACAACTTGTCCATCATGCGACAGGGGTAGAT	116713	116881	116931	116879	-1	supercont2.63	SPRG_11109	114432	118132	None	10354	2231	59242	No_constitutive_exon_found_in_species
AAGTAAGGACAAGTTGTCTTCCATGCATTCGTTGATGCCATGGGATGTAGCA	115496	116665	116715	116663	-1	supercont2.63	SPRG_11109	114432	118132	None	10354	2231	59242	No_constitutive_exon_found_in_species
AGGTAGACGTGTCCTCTTGTCTCTCAAGTCGTCGTTGAGTGGGGTCGTAGGC	114432	114720	114770	114718	-1	supercont2.63	SPRG_11109	114432	118132	None	10354	2231	59242	No_constitutive_exon_found_in_species
CCTCGATCTCGTCTTTCGTTGTAGAAATGTACGAACGGAAGTGGGCGTAGGA	159914	160216	159864	159916	1	supercont2.63	SPRG_11125	157125	160342	None	10354	2231	59242	No_constitutive_exon_found_in_species
CCTTGGTACACGTTTGCGCTGCCCGCTTGCAGCGTCTGAGAGGGATGTAGTG	165864	166023	165814	165866	1	supercont2.63	SPRG_11128	165530	166309	None	10354	2231	59242	No_constitutive_exon_found_in_species
CCCGACTGCTCCAAGGGCGCTGACGTCATCAACAATTCGTGGGCGGCAAGAC	175293	175499	175243	175295	1	supercont2.63	SPRG_11131	174457	176723	None	10354	2231	59242	No_constitutive_exon_found_in_species
TGCCATTTTGGACGTAAAAAGATGCAATTGTGACAAATGACATGGGGTAGGC	26377	26959	26327	26379	1	supercont2.68	SPRG_11153	24933	28767	None	10354	2231	59242	No_constitutive_exon_found_in_species
CATCCACGAACTCATCTGTGTGAACAAATTGTCTCTATGTATACGGGTAGAT	66159	66297	66347	66295	-1	supercont2.68	SPRG_20982	64280	67938	None	10354	2231	59242	No_constitutive_exon_found_in_species
ACAAAAAGACAATCTGTCCACATTTTGACCGATTTTTATGGGACATGTAGGT	65485	65654	65704	65652	-1	supercont2.68	SPRG_20982	64280	67938	None	10354	2231	59242	No_constitutive_exon_found_in_species
AGTTCCTTGCCTTGCAACTGCAACATAAAAGGACAATCCATGGGTGGTAGAC	69697	69752	69647	69699	1	supercont2.68	SPRG_11168	68357	69907	None	10354	2231	59242	No_constitutive_exon_found_in_species
TTCGTGGTCCGTGCTTTAGTTCGTACTACGTTTGAACTCACGAGGGGTAGGT	80030	80261	79980	80032	1	supercont2.68	SPRG_20985	79311	80261	None	10354	2231	59242	No_constitutive_exon_found_in_species
AGGTGCGCTTCGTATGCACTTGAAGCGCGCACGTTTAGACACGGGCGTAGGC	104034	104204	104254	104202	-1	supercont2.68	SPRG_20988	102738	106880	None	10354	2231	59242	No_constitutive_exon_found_in_species
GACCTCGCGGGTAGGATAATGACGACAACTTGGCCAATTTGGAGGGCTAGAG	120318	120473	120523	120471	-1	supercont2.68	SPRG_11180	120135	121310	None	10354	2231	59242	No_constitutive_exon_found_in_species
CATAATAGTGTCTGCTATCTTGTCGTTTGAAAAAAACACGTTGGGGGTAGGG	129982	130120	129932	129984	1	supercont2.68	SPRG_11185	128526	130832	None	10354	2231	59242	No_constitutive_exon_found_in_species
TTCTCGATCCATCGTGAAGTGTCTCACGCTTCGTTGTGCAGTAGGGTTAGGG	143484	143585	143434	143486	1	supercont2.68	SPRG_11192	142986	148157	None	10354	2231	59242	No_constitutive_exon_found_in_species
TGGACAAGGTTGTCGGTATCGTTCCGAGCGCGTTTTTCATGTGGGCGTAGAC	145421	145549	145371	145423	1	supercont2.68	SPRG_11192	142986	148157	None	10354	2231	59242	No_constitutive_exon_found_in_species
GACGCTGTACGCAGCCGCACACGGTGAAGGGTGTGTCAATATGGGCGTAGGC	147328	147473	147278	147330	1	supercont2.68	SPRG_11192	142986	148157	None	10354	2231	59242	No_constitutive_exon_found_in_species
CCGTCACGACGTACGGGGGCGTCGTCTACGATGCCAACTCGGGTACGCAGTT	165782	165854	165904	165852	-1	supercont2.68	SPRG_20994	165598	166892	None	10354	2231	59242	No_constitutive_exon_found_in_species
GACGGTACGACAAAATCTGTGCATGTACGAGGGATTGAAATATGGGGTAGGT	50707	50806	50657	50709	1	supercont2.61	SPRG_11238	48359	51374	None	10354	2231	59242	No_constitutive_exon_found_in_species
GTACGTTCATACTATCTGCGATTTCAGAGGTAAACGGTCGATGGGGGTAGGT	50856	51195	50806	50858	1	supercont2.61	SPRG_11238	48359	51374	None	10354	2231	59242	No_constitutive_exon_found_in_species
ATACGGTCGCTCTCTTCCATGGACGAGTTCCGGACTGATAGAAGGGGTAGGG	57836	57992	58042	57990	-1	supercont2.61	SPRG_11241	57836	60736	None	10354	2231	59242	No_constitutive_exon_found_in_species
TAAGACGGCTTTGTATCAACCTTGTATCAAGAAGCGATGTGTGGGTGTAGGT	85448	85834	85884	85832	-1	supercont2.61	SPRG_11250	83605	87307	None	10354	2231	59242	No_constitutive_exon_found_in_species
CAGGTAAGCTTTCATTTGCTTGTGGCGACGACTCAGATCTGAGGGACTAGCT	88029	88350	88400	88348	-1	supercont2.61	SPRG_11251	87532	89208	None	10354	2231	59242	No_constitutive_exon_found_in_species
CAGGGTACGCACTCAATTTTTGACATGGACAACGCAAGAAACGGGCGTAGGT	92843	92959	93009	92957	-1	supercont2.61	SPRG_11253	92161	93817	None	10354	2231	59242	No_constitutive_exon_found_in_species
CCTCGGTAGGTTTGTCAACATTCCGAGATTGAGATTCGACGTTGGGATAGGC	112765	113142	113192	113140	-1	supercont2.61	SPRG_11262	112483	114338	None	10354	2231	59242	No_constitutive_exon_found_in_species
ACCCCAAAGCGCATGATGGGAGGATATCGTCAAAGGAATATGGAGGGTAGCA	119706	119908	119656	119708	1	supercont2.61	SPRG_11264	118290	120192	None	10354	2231	59242	No_constitutive_exon_found_in_species
CGGGAGGTACATGCGTGTCCAACATGTCGCTCGCTGATGATGGGGGTTAGGG	129125	129174	129224	129172	-1	supercont2.61	SPRG_11269	128871	130920	None	10354	2231	59242	No_constitutive_exon_found_in_species
GGCCGCATCTCCAAATGTTGCATCGGAATCTCAATCGTGGGATATGGTAGAA	133886	134206	133836	133888	1	supercont2.61	SPRG_11271	131975	134786	None	10354	2231	59242	No_constitutive_exon_found_in_species
CTCATGGTACGACGCACTTGTGACACGACACATAAGCGCAAGACGGGTAGAT	142613	142860	142563	142615	1	supercont2.61	SPRG_11277	141951	144363	None	10354	2231	59242	No_constitutive_exon_found_in_species
GGTAAACGCACTTTTTCCGAGAGAGCGCGTGTGGAGAGGTGGGTGCGTAGGG	154188	154287	154337	154285	-1	supercont2.61	SPRG_11282	153930	154580	None	10354	2231	59242	No_constitutive_exon_found_in_species
GAGGTCCTTCCCTCTTCTTCCGTTGTGTCGTATCATGGATCGGGTGGTAGGC	163883	164104	163833	163885	1	supercont2.61	SPRG_11287	161613	164104	None	10354	2231	59242	No_constitutive_exon_found_in_species
CAAGGTACAGACGATGCCAGTGTCGACGTGCACCTTGACGCAATGGGTAGGG	172175	172315	172125	172177	1	supercont2.61	SPRG_11291	171835	172628	None	10354	2231	59242	No_constitutive_exon_found_in_species
TGGTAGGCGTCGCGAGAAGAGAGCTCGCTAGCTCACGCCGAGATGGGTAGGG	184905	185033	184855	184907	1	supercont2.61	SPRG_11298	184710	185221	None	10354	2231	59242	No_constitutive_exon_found_in_species
TAGACTCTACCGCGCGAAATGATGCACCGATGAATAATGATGGGATGTAGAT	59594	59963	60013	59961	-1	supercont2.81	SPRG_11314	58633	60969	None	10354	2231	59242	No_constitutive_exon_found_in_species
GAGGTTCGAAGTCACTACGCTTTCTACGAGTCTCTAGACATGGGATGTAGGT	83649	84081	83599	83651	1	supercont2.81	SPRG_11325	82925	84081	None	10354	2231	59242	No_constitutive_exon_found_in_species
ACGTACTCGAATGGCGCGCACCGCAAGGTGACACCGGCGACGGGCGGAAGCC	108176	108232	108282	108230	-1	supercont2.81	SPRG_11335	108013	108330	None	10354	2231	59242	No_constitutive_exon_found_in_species
GGTCAGAAGTGGCATCGTACGATACTTGCATCATACGAAAAGGGGTGTAGAA	130529	130823	130479	130531	1	supercont2.81	SPRG_11340	130246	131710	None	10354	2231	59242	No_constitutive_exon_found_in_species
AACGGTGCATATACCCTGTGACCACTAGTCTCACTCCTACATGGGACTAGGC	139907	140075	140125	140073	-1	supercont2.81	SPRG_11342	137701	140545	None	10354	2231	59242	No_constitutive_exon_found_in_species
CGCTCATATCCTCGATGTTGCCCATGCGACCTTTCAACGGCGGGGAAGAGAA	155469	155544	155594	155542	-1	supercont2.81	SPRG_11351	153838	156268	None	10354	2231	59242	No_constitutive_exon_found_in_species
GATCTCGTCGTCCTACCATGCACATGATTGATGTGGTCGATGGGATGTAGGT	39652	40777	40827	40775	-1	supercont2.65	SPRG_11389	39652	41276	None	10354	2231	59242	No_constitutive_exon_found_in_species
CCAGGTACGACCTCTTTCCAGTGGAAAGTATGCGACATGGATGGGGGTAGGG	84721	84742	84671	84723	1	supercont2.65	SPRG_21026	82765	85063	None	10354	2231	59242	No_constitutive_exon_found_in_species
TACGTCGATACGAAGCTTGCGTCTGCATGGCCTCATCTCGGGATGTATAGCG	137319	137698	137269	137321	1	supercont2.65	SPRG_11425	137015	138289	None	10354	2231	59242	No_constitutive_exon_found_in_species
GGTAGAGGCGACGTCCATGCGATGGCCTGCACTGCATGGGACGACAATAGAT	138972	139078	139128	139076	-1	supercont2.65	SPRG_11426	138373	139568	None	10354	2231	59242	No_constitutive_exon_found_in_species
GTACGTCGTGTCGTGTACCATCGACAATCGATGATGACAGGCGGGCGTAGCT	146572	146723	146773	146721	-1	supercont2.65	SPRG_11430	146382	147858	None	10354	2231	59242	No_constitutive_exon_found_in_species
CAGAAGAGGTGCTTTCATACGAACGTCCTCGCGCTCTCATGGGAGGCTAGAC	149424	149607	149374	149426	1	supercont2.65	SPRG_11431	148900	153191	None	10354	2231	59242	No_constitutive_exon_found_in_species
CAACGTACGTCGTGCTGGTAGTATCAATGTATCAACGCGAACATGGGTAGCA	177909	178231	178281	178229	-1	supercont2.65	SPRG_11441	177500	178635	None	10354	2231	59242	No_constitutive_exon_found_in_species
AACGGTCTTCTCGAGACGCGCTTTGATACATGCCTCCTAACGATGGGTAGGG	183395	183453	183503	183451	-1	supercont2.65	SPRG_11444	183021	184807	None	10354	2231	59242	No_constitutive_exon_found_in_species
TCGGCGAAGGTACGGCCTGCGGACGAGGGCCCGCGCTCATGGGCGACTAGGC	188559	188754	188804	188752	-1	supercont2.65	SPRG_11446	187969	188879	None	10354	2231	59242	No_constitutive_exon_found_in_species
ACGGTAGAGATCCATGCAAGCCAAGGGAGATGCACGACATGGGCATGTAGAT	24861	24920	24811	24863	1	supercont2.66	SPRG_11466	24593	25239	None	10354	2231	59242	No_constitutive_exon_found_in_species
CACCTTACACAGAATCTGATCTGGCGACCAGACTTCGAATGGGCGGCTAGAT	48882	49034	48832	48884	1	supercont2.66	SPRG_11476	44649	49034	None	10354	2231	59242	No_constitutive_exon_found_in_species
TAATGGCATAAAGCATAAAATGGCAGAGGCACTTGTATCGAGTGTGGGAGGT	50294	50371	50421	50369	-1	supercont2.66	SPRG_11477	49885	50920	None	10354	2231	59242	No_constitutive_exon_found_in_species
AATTTCTCGCACCATGAAGAATTGTCGATATGATTGATGGGTGAAAATAGGT	76149	76355	76405	76353	-1	supercont2.66	SPRG_11487	75679	79840	None	10354	2231	59242	No_constitutive_exon_found_in_species
CTCTTGTTGAATCTCGCTGCTTCTACGAGGGCTCACGCTAAAGGGACTAGGT	75679	76091	76141	76089	-1	supercont2.66	SPRG_11487	75679	79840	None	10354	2231	59242	No_constitutive_exon_found_in_species
GCCTCTGTCGCAATTGAAGCAGAAAAATGGGATTGATGGCGCGTGGGTAGGG	80668	80798	80848	80796	-1	supercont2.66	SPRG_11488	80668	84833	None	10354	2231	59242	No_constitutive_exon_found_in_species
TCTCCAGACGTGGTGGCGCCAATACGCGCATACGTGGGCCCATCAAAAAGTG	89327	91079	89277	89329	1	supercont2.66	SPRG_11489	85428	91079	None	10354	2231	59242	No_constitutive_exon_found_in_species
CGGGTGCGTGCAGCGATGCGTCGTCGTGCTGGTAGCTAAAGGTGGGCTAGCT	132817	132908	132767	132819	1	supercont2.66	SPRG_11515	132437	133023	None	10354	2231	59242	No_constitutive_exon_found_in_species
GGTGCGTCCATCTACTATCTATCAATCTATCGAGCTCTCAATGGGTGTAGAA	166890	166976	166840	166892	1	supercont2.66	SPRG_21036	164788	167416	None	10354	2231	59242	No_constitutive_exon_found_in_species
TTTCTCAACACGACGCGCCTCCGCAACATCAATTGCTGCACGGGCAACAGCG	175722	175954	175672	175724	1	supercont2.66	SPRG_11535	175396	176683	None	10354	2231	59242	No_constitutive_exon_found_in_species
CCCGAGGTACTTTTGAAAAAGCAACGAGTTGAGGACGACCGAGGGTGTAGGC	176774	177053	177103	177051	-1	supercont2.66	SPRG_11536	176774	180602	None	10354	2231	59242	No_constitutive_exon_found_in_species
TGTACCTGCTGGTGGTCTAGTTTGATGGCGCTGAGCGCCGAATTGGGTAGGC	2779	2870	2729	2781	1	supercont2.74	SPRG_11540	1096	4177	None	10354	2231	59242	No_constitutive_exon_found_in_species
TACTGTGTGCTTATACCAAAAGAAATCGACGACGACGCGGGATGACGCAGGC	85416	85619	85669	85617	-1	supercont2.74	SPRG_21038	83538	94626	None	10354	2231	59242	No_constitutive_exon_found_in_species
TCAGGTACACGCTCTTTTTCTGATCGACAGAGCTCGATGGGACGGCGTAGCA	107907	108117	108167	108115	-1	supercont2.74	SPRG_11569	107203	109800	None	10354	2231	59242	No_constitutive_exon_found_in_species
TACAGGTACACCACCTTGTGTGTTTGTCATCGCCTTAGAGGCGGGTGTAGTC	107652	107752	107802	107750	-1	supercont2.74	SPRG_11569	107203	109800	None	10354	2231	59242	No_constitutive_exon_found_in_species
AAGGCGTCGTTCCATTGTTGGGGCGACGGACTGACGATGCATGGGCGTAGCA	112245	112425	112195	112247	1	supercont2.74	SPRG_11570	111819	112425	None	10354	2231	59242	No_constitutive_exon_found_in_species
TGACCACGTATCTGTTGGAACGAATGTCATGGATTTGATGACGGGAGTAGGT	147985	148161	147935	147987	1	supercont2.74	SPRG_11584	146677	148678	None	10354	2231	59242	No_constitutive_exon_found_in_species
GAAGGTAACAAGCATCCTTGCTGGCAACAAAATTGGTCACAGGGGGCTAGGG	148207	148351	148157	148209	1	supercont2.74	SPRG_11584	146677	148678	None	10354	2231	59242	No_constitutive_exon_found_in_species
TAACATCGGATTTGATACAAGGGCTAGGGGTGTCTAAGGCCAGGGGGTAGGT	149125	149319	149369	149317	-1	supercont2.74	SPRG_11585	149125	151328	None	10354	2231	59242	No_constitutive_exon_found_in_species
GTTGTTCCATGGTCATCTTCCTCTTCGAAAACGCACATGATGGGTGGTAGAC	152149	152873	152923	152871	-1	supercont2.74	SPRG_11586	151944	154141	None	10354	2231	59242	No_constitutive_exon_found_in_species
AACATCGGATTTGATACAAGGGCTAGGGTTGTCTAAGGCTAGGGGTGTAGGT	151944	152097	152147	152095	-1	supercont2.74	SPRG_11586	151944	154141	None	10354	2231	59242	No_constitutive_exon_found_in_species
ACGAGGTACAGCGCCGCGTCATCGGATTCGGACACGGGACAGAGCCGTAGAC	8358	8507	8557	8505	-1	supercont2.67	SPRG_11599	7947	9858	None	10354	2231	59242	No_constitutive_exon_found_in_species
ATGGTACGCGCAGGCCTTTTTCGTGCTCTTCTCATGGCGCGGGGTGCTAGAA	11152	11350	11102	11154	1	supercont2.67	SPRG_11600	10603	12397	None	10354	2231	59242	No_constitutive_exon_found_in_species
CCGTCGTCTTGCTGTTTGATAGATTGATAGATTGATATATTGGGATGTAGCA	24352	24853	24903	24851	-1	supercont2.67	SPRG_11603	24352	26242	None	10354	2231	59242	No_constitutive_exon_found_in_species
CGGCGAACTATCATTTTATCTTTTTTCTGGTTTCTTCATGCAGGGTGTAGGG	28965	29025	29075	29023	-1	supercont2.67	SPRG_11606	28965	30414	None	10354	2231	59242	No_constitutive_exon_found_in_species
GCTTGATACTATAGCCTCTTTCGTGCACCTGTCATGGGGAAGGGGTGTAGGC	39200	39352	39402	39350	-1	supercont2.67	SPRG_11611	38403	41401	None	10354	2231	59242	No_constitutive_exon_found_in_species
TCGTCCATTCTTCCGCTTCTGAAGGAGTAGCCCCTCATGGGTTGGAGTAGCT	42572	42858	42522	42574	1	supercont2.67	SPRG_21040	42197	45418	None	10354	2231	59242	No_constitutive_exon_found_in_species
GGTACACTGCGGGTCTTCCAGCGCATCCTGATCGGATAACACATGGGTAGCG	81822	81995	82045	81993	-1	supercont2.67	SPRG_11629	79146	83396	None	10354	2231	59242	No_constitutive_exon_found_in_species
ATAAAGGCTTCAAGGGGCACAAGGGTTTCAAGGGTTTCAAGGGCCACAAGGG	85332	85422	85472	85420	-1	supercont2.67	SPRG_11631	85332	85887	None	10354	2231	59242	No_constitutive_exon_found_in_species
CGAGGTATGTACGAGTATGTAGGACGAGCCAGCACAACACACGAGGGTAGGC	126469	126661	126711	126659	-1	supercont2.67	SPRG_11649	126469	129149	None	10354	2231	59242	No_constitutive_exon_found_in_species
CGTGGTACTTGACTAACTAACTAGTGTCTGGTCTTATCCGTAAGGGGTAGGG	134410	134660	134360	134412	1	supercont2.67	SPRG_11651	131889	134660	None	10354	2231	59242	No_constitutive_exon_found_in_species
AGTACTACAACATCGCTACGGATCCCGTTGCGCTAACGGTGGGTCGGTAGGA	138253	138335	138203	138255	1	supercont2.67	SPRG_21042	137436	150359	None	10354	2231	59242	No_constitutive_exon_found_in_species
AGGGTACTTAGCAACAACAACATTGATGTAGCTACTGACGATGGGTGTAGTC	139942	142528	139892	139944	1	supercont2.67	SPRG_21042	137436	150359	None	10354	2231	59242	No_constitutive_exon_found_in_species
ACAGACTGCAAGCGATCGACTTGCTTAATATTCTGGGCATGGGTATGTAGGA	148860	149493	148810	148862	1	supercont2.67	SPRG_21042	137436	150359	None	10354	2231	59242	No_constitutive_exon_found_in_species
CGTCAACTCTGATGTGTTTCAGTATAAAGTATACGCAACATGCGGGGTAGGG	28606	28688	28738	28686	-1	supercont2.79	SPRG_11671	28021	29251	None	10354	2231	59242	No_constitutive_exon_found_in_species
TGTTTCGATTTTTGAAAAAAACATTGAAAGATTGATATTGGTGGGGTTAGGC	33852	34116	33802	33854	1	supercont2.79	SPRG_11674	32321	34540	None	10354	2231	59242	No_constitutive_exon_found_in_species
GTACGAGGACGAACCGCGTTTGACGCAGCGCTAACGCTGGGAATGGCTAGAA	52004	52160	51954	52006	1	supercont2.79	SPRG_11679	51479	53078	None	10354	2231	59242	No_constitutive_exon_found_in_species
ATCGTCGATCTATCAACGTATCAACTTTGCATTCTTGGACATGGGTGTAGCA	144146	144387	144437	144385	-1	supercont2.79	SPRG_11721	143865	145572	None	10354	2231	59242	No_constitutive_exon_found_in_species
CCCACAGGTTTGTTGGTTCCAACGCCGTCAAATGCTACATGAATGGGTAGTG	161704	161916	161966	161914	-1	supercont2.79	SPRG_11729	161038	162873	None	10354	2231	59242	No_constitutive_exon_found_in_species
CGTACGTTCTGCAAGCGTAGTATGTTGTGTGTTGATGCGGATGGGAGTAGGT	168913	169213	168863	168915	1	supercont2.79	SPRG_11732	167789	169213	None	10354	2231	59242	No_constitutive_exon_found_in_species
AGGTACGCGGTCGGATGTGCACACCGCCGAGGTCTGAGAGCGAAGGGTAGAT	2225	2420	2175	2227	1	supercont2.72	SPRG_11741	1207	2679	None	10354	2231	59242	No_constitutive_exon_found_in_species
ACGTTTTTGGTGCCATGCACCGGCGGCGGTATGATGGGCGTGGGTGGTAGGT	40129	40354	40404	40352	-1	supercont2.72	SPRG_11754	37578	42583	None	10354	2231	59242	No_constitutive_exon_found_in_species
ACGTACGTCGCTACTTGATACATTGATAGTGCGAGCAGAAACATGGGTAGGA	46945	47149	46895	46947	1	supercont2.72	SPRG_21053	45394	49630	None	10354	2231	59242	No_constitutive_exon_found_in_species
AGACATATCGATATATTCTTTTTGTTGTTCAATTTGTCACATGGGACTAGGT	52876	53015	53065	53013	-1	supercont2.72	SPRG_11756	50260	53940	None	10354	2231	59242	No_constitutive_exon_found_in_species
CTACAGTACGTACTCCGACAATTTGATCCAAGGTGCTAGATGGGGTGTAGGC	58586	58747	58536	58588	1	supercont2.72	SPRG_11758	57565	58747	None	10354	2231	59242	No_constitutive_exon_found_in_species
CGCTCGCCGCCTCTTCTGCGCCTCTCGGACGGCTCATGTCAAGGGAGTAGGA	66152	66384	66102	66154	1	supercont2.72	SPRG_11761	65672	67094	None	10354	2231	59242	No_constitutive_exon_found_in_species
GGTCCTCCTCTGCGCTTCGATTCGATTCCTTTTCTCATGAAGCAAGGGAGTA	66433	66501	66383	66435	1	supercont2.72	SPRG_11761	65672	67094	None	10354	2231	59242	No_constitutive_exon_found_in_species
ACTCGATGAAAAATATATTCTAGTATGTCGAGACTTATATCGGGGATTAGGG	84930	85106	85156	85104	-1	supercont2.72	SPRG_11768	84241	87009	None	10354	2231	59242	No_constitutive_exon_found_in_species
CAAGGTCGTCTTGCGCGTCCTCATGGCGTCGGCTGACGCGGCGGGCGTAGGA	88351	88454	88301	88353	1	supercont2.72	SPRG_11769	87383	89312	None	10354	2231	59242	No_constitutive_exon_found_in_species
AATCAAGGTAATCGCATGCTGCGAGCAGGGTGACACCGCTGTGGGGGTAGGT	88996	89170	88946	88998	1	supercont2.72	SPRG_11769	87383	89312	None	10354	2231	59242	No_constitutive_exon_found_in_species
GTACGACGGAGTCGTCTTGCGGTTGAATGCGATGCCATCGGGCGGCGTAGCT	101019	101484	101534	101482	-1	supercont2.72	SPRG_22285	100477	103760	None	10354	2231	59242	No_constitutive_exon_found_in_species
GAGGTACGGCCCTTTTTGTTGCACGTACAATATTGTCGTGGCGGGTATAGAC	107551	107686	107736	107684	-1	supercont2.72	SPRG_11777	106468	108419	None	10354	2231	59242	No_constitutive_exon_found_in_species
GCGGTAGCTTGGACAATTTGTTGACAGCCAAGGGTTCACGCTAGGGGTAGGT	115644	115773	115823	115771	-1	supercont2.72	SPRG_11780	114558	116950	None	10354	2231	59242	No_constitutive_exon_found_in_species
CTGGTGCGATAGTTTGATGGTGCAAATGACGGGTGGACGTGGGAGTGTAGGT	115063	115142	115192	115140	-1	supercont2.72	SPRG_11780	114558	116950	None	10354	2231	59242	No_constitutive_exon_found_in_species
ACACTTCGCGGCCATGCAGCAGAAATAATGGAGCATCATCGGTGGGATAGGT	114790	114883	114933	114881	-1	supercont2.72	SPRG_11780	114558	116950	None	10354	2231	59242	No_constitutive_exon_found_in_species
CCGACAATGGTACTAGTATTGGTGGCCACACACACGAAATGGTGGGTTAGGC	117528	117646	117478	117530	1	supercont2.72	SPRG_11781	117219	118128	None	10354	2231	59242	No_constitutive_exon_found_in_species
TTTTTGATATTTACTTGATTTTTTGATATTTACTTGATATGTATGGGTAGGG	121755	122144	122194	122142	-1	supercont2.72	SPRG_11783	120751	123916	None	10354	2231	59242	No_constitutive_exon_found_in_species
TACGACGAGCTCATGCAAAGCTAGACGGCGAGGTTGACATGGGTATGTAGGA	155867	156081	156131	156079	-1	supercont2.72	SPRG_11795	154716	156218	None	10354	2231	59242	No_constitutive_exon_found_in_species
GCCATCCATGTTGCTCACATGATGATGATTCCATGCACATGGGATCGCAGGC	75026	75407	75457	75405	-1	supercont2.71	SPRG_11839	75026	77237	None	10354	2231	59242	No_constitutive_exon_found_in_species
GCCAAGAAGGTGGCTTCCGTCGAATATGGTCGACTCAAACCAAGGGGTAGGG	112210	112386	112436	112384	-1	supercont2.71	SPRG_11859	111900	113955	None	10354	2231	59242	No_constitutive_exon_found_in_species
AGCTGCTGCACGCGAAGCGGCATGAAGGATGTTCACATCGGGCGATCGAGGA	176972	177072	176922	176974	1	supercont2.71	SPRG_11889	176644	177335	None	10354	2231	59242	No_constitutive_exon_found_in_species
GGTATCCCGTCCTGCTTCTAGATGCATAGGAAGCGAGTATGGGGATGTAGGT	12810	12991	12760	12812	1	supercont2.70	SPRG_11897	12085	12991	None	10354	2231	59242	No_constitutive_exon_found_in_species
GCTCGTGTGGTACGTCGTCGAGAAAAGTGACATTGGTTCATGGGGATTAGGG	23700	23794	23844	23792	-1	supercont2.70	SPRG_21062	23700	25006	None	10354	2231	59242	No_constitutive_exon_found_in_species
ATCGATCTACTATCTGCCCGCCTCGTGCGTGATGCGTGGGATAATGATAGGT	35680	35777	35827	35775	-1	supercont2.70	SPRG_11910	34330	35901	None	10354	2231	59242	No_constitutive_exon_found_in_species
CAACTTGTCTTGTATTGCTGCGACAATATTTTTGTAAAAAACGTGGGTAGGG	49078	49437	49028	49080	1	supercont2.70	SPRG_11918	48101	49437	None	10354	2231	59242	No_constitutive_exon_found_in_species
ATCCTCGTTCTCTTTACAATCGGCTTTTCTCAAAAGAAGAGTGGGGGTAGGG	68365	68592	68642	68590	-1	supercont2.70	SPRG_11924	68365	69854	None	10354	2231	59242	No_constitutive_exon_found_in_species
GTACCGTCTCACGCGTTACATGGCGCGTCTGCATCGTACTATGGGAATAGGA	106487	106610	106660	106608	-1	supercont2.70	SPRG_11942	106487	108031	None	10354	2231	59242	No_constitutive_exon_found_in_species
AAGTACGAAAAGAGATGCAACTGGCCATTTTGACAAGCACGGGAGCGTAGGG	108952	108996	109046	108994	-1	supercont2.70	SPRG_11943	108520	109207	None	10354	2231	59242	No_constitutive_exon_found_in_species
AAGGTAGACCCGGCGAGCAGCGATACCCAAGGGCTAAATCCAATGGGTAGGC	129478	129581	129631	129579	-1	supercont2.70	SPRG_11955	129194	129750	None	10354	2231	59242	No_constitutive_exon_found_in_species
TAATCCTCCCTCTCGCAAACTGATGGACATGTTGTCTGACGCGAGGGTAGGT	147688	148700	148750	148698	-1	supercont2.70	SPRG_11965	147688	149772	None	10354	2231	59242	No_constitutive_exon_found_in_species
CAAACAATCGATGGTTCATGCAACCATCTCTGACGCGTCCATGGGAATAGCA	158791	159368	159418	159366	-1	supercont2.70	SPRG_11969	158791	159879	None	10354	2231	59242	No_constitutive_exon_found_in_species
CAGACAACGCCCATGCGTCCACTTTGTCCCTCAAAGGCGTGCATGGGTAGGG	49289	49427	49239	49291	1	supercont2.73	SPRG_11986	48603	51427	None	10354	2231	59242	No_constitutive_exon_found_in_species
ACGCTGTTGCACAATCCCTTGCAACTGCCGTACTCACCGCGGGGTTGCAGCA	91640	91800	91850	91798	-1	supercont2.73	SPRG_12001	90783	93263	None	10354	2231	59242	No_constitutive_exon_found_in_species
CAAGCCACGCGTGCGAAGCCACGTCGCTTCTCTTCTCGTCGGGCGCCAAGTA	108806	109022	109072	109020	-1	supercont2.73	SPRG_12011	108806	114132	None	10354	2231	59242	No_constitutive_exon_found_in_species
GAGAGCTTCTCGACGATCCTCACCTTTCGCATCTCGGGCCAGGGCAAAAGTG	114359	115355	115405	115353	-1	supercont2.73	SPRG_12012	114359	115645	None	10354	2231	59242	No_constitutive_exon_found_in_species
ACGAGGTCGCGTCACGACCGTATACTCGTGTGTTTGATCGAATTGGGTAGGT	39559	39692	39742	39690	-1	supercont2.87	SPRG_12047	39067	41749	None	10354	2231	59242	No_constitutive_exon_found_in_species
AGGGTATGTCTTCGACATCGTCCTAGCATGGGACGAAAAGCGTGGGGTAGGG	68960	69247	68910	68962	1	supercont2.87	SPRG_12058	67820	69741	None	10354	2231	59242	No_constitutive_exon_found_in_species
CACGGGGTACGGATCGGTATCAAACTATCAAACTATCAAGGGAATGGTAGGT	110774	110937	110724	110776	1	supercont2.87	SPRG_12076	108379	110937	None	10354	2231	59242	No_constitutive_exon_found_in_species
AGTACTCGGTACCTTGTGGTTGCATGCGCCATCATCTCACATAGGGCTAGGT	9303	9328	9378	9326	-1	supercont2.83	SPRG_21085	7703	11300	None	10354	2231	59242	No_constitutive_exon_found_in_species
GAGCCGTCCTTTGCGATTCCCAACGTGTGTTTTACAAGGGGAAGGCCAAGGC	21773	22946	22996	22944	-1	supercont2.83	SPRG_12092	21773	23897	None	10354	2231	59242	No_constitutive_exon_found_in_species
ATGCGTATGAGCTTCTACCGAAGTATCTTCCAACTTGACCGACTGGGTAGGG	46280	46578	46628	46576	-1	supercont2.83	SPRG_12102	45725	48793	None	10354	2231	59242	No_constitutive_exon_found_in_species
TTGCCCAGTACGATACAGATAGATCGCCGTCACGTCAAGGACGGGCGTAGGC	60844	60944	60794	60846	1	supercont2.83	SPRG_12107	59583	61863	None	10354	2231	59242	No_constitutive_exon_found_in_species
ACAGGTGCGTTTTTGCATGGGTTTTACACTGAAATAATGGGGTGACGCAGGC	82183	82263	82133	82185	1	supercont2.83	SPRG_12114	81589	82730	None	10354	2231	59242	No_constitutive_exon_found_in_species
CAGGTATCGGATCTCGATCCAAGACAAGGGCGTTCTCAAGGGGACCGTAGGA	82310	82396	82260	82312	1	supercont2.83	SPRG_12114	81589	82730	None	10354	2231	59242	No_constitutive_exon_found_in_species
GGTATATCTCTCTATACATATCGACACAGAGGAGCTCACGGACGGGCTAGGG	97490	97701	97751	97699	-1	supercont2.83	SPRG_12121	95597	98418	None	10354	2231	59242	No_constitutive_exon_found_in_species
TTTTTGGCGGCGAGAATAATTCATGGGAGCTAAGTCGAAGCGATGGGTAGCT	14862	14997	15047	14995	-1	supercont2.75	SPRG_12152	14513	16254	None	10354	2231	59242	No_constitutive_exon_found_in_species
ACGTAAAGACTCTGCTCACTTTATCTCGTCTTATCGCACGATGGGCGTAGCG	26959	27117	26909	26961	1	supercont2.75	SPRG_12156	26235	27117	None	10354	2231	59242	No_constitutive_exon_found_in_species
CGATGGTACGCTCGTCACTTCGCGAGCGGGTGGGACATGAATGGGGTTAGGG	75982	76097	75932	75984	1	supercont2.75	SPRG_21096	64108	76503	None	10354	2231	59242	No_constitutive_exon_found_in_species
GGGTACATGACGGCCACAGCTGTGTACATATTGTCTTATGGGACGCGTAGGC	78400	78580	78350	78402	1	supercont2.75	SPRG_12171	76978	79034	None	10354	2231	59242	No_constitutive_exon_found_in_species
CAAGTACGAAGCATCCCCGTCCGAAGGATCCGATACATTTGGTGGGCTAGGC	98896	99103	99153	99101	-1	supercont2.75	SPRG_12183	96642	103035	None	10354	2231	59242	No_constitutive_exon_found_in_species
AGGATGCCCCATGCCCTTGTAGCGACGATGGGGAATGCATGGGCGAATAGGG	119124	119218	119074	119126	1	supercont2.75	SPRG_12190	118607	120602	None	10354	2231	59242	No_constitutive_exon_found_in_species
CGGTACGAGTCCTGGGACAGTTGCATATATCGACTTGGGGCGACGGGTAGGC	124804	124965	124754	124806	1	supercont2.75	SPRG_12193	124344	124965	None	10354	2231	59242	No_constitutive_exon_found_in_species
GGACAGGTATACCACCGGCGGTGACAATATATACATAATGGAAGGGATAGGG	130373	130492	130323	130375	1	supercont2.75	SPRG_12195	127551	133615	None	10354	2231	59242	No_constitutive_exon_found_in_species
GACGGTCGATCATCCCAACTAACATCGGTGCGATCCATTTTGGGATGTAGAA	12305	12407	12255	12307	1	supercont2.88	SPRG_21104	8222	16433	None	10354	2231	59242	No_constitutive_exon_found_in_species
TAGACCACTACTCGGCTTTAGCGTCTTGGTTGTAGTACGATGGTGGGTAGCA	13159	13315	13109	13161	1	supercont2.88	SPRG_21104	8222	16433	None	10354	2231	59242	No_constitutive_exon_found_in_species
TTCCCTGGTACGTTCCTATAGGAAAAGGGAGGTCTTCAGGGTAGATGTAGGC	30990	31233	30940	30992	1	supercont2.88	SPRG_12217	30134	31233	None	10354	2231	59242	No_constitutive_exon_found_in_species
GTACGCCAGCCTCTCTACGCACTAGCGCCATCTCATGGCGGCATGGGTAGGC	57606	57671	57721	57669	-1	supercont2.88	SPRG_12230	56447	57933	None	10354	2231	59242	No_constitutive_exon_found_in_species
TGTACGTCGCCGCCGTGTCCACGCTGCCAGCACGCAAATACGATGGGTAGGA	60524	60597	60647	60595	-1	supercont2.88	SPRG_12232	60524	60828	None	10354	2231	59242	No_constitutive_exon_found_in_species
TTCGGTACCTCCGATATCACCATTAGTTAATGACGCATTGATATGGGTAGAA	65687	65817	65637	65689	1	supercont2.88	SPRG_12235	64429	66113	None	10354	2231	59242	No_constitutive_exon_found_in_species
AGGAACTTGCTTTAGGGATGCGGAGGCAGGAGCGCGATTGGCGGGACGAGGT	34030	34821	33980	34032	1	supercont2.77	SPRG_21109	31678	34821	None	10354	2231	59242	No_constitutive_exon_found_in_species
ACACACTTTTTCTCTTGCAATATGCCCTCCTGAGTTTCTTTAGGCGGGAGAG	67581	67674	67531	67583	1	supercont2.77	SPRG_21118	66721	70319	None	10354	2231	59242	No_constitutive_exon_found_in_species
CGTACACTCTACTACTTGGTTTCGATTGTTTTGATTTTCCACGGGTGTAGAA	95117	95216	95266	95214	-1	supercont2.77	SPRG_21123	92402	97907	None	10354	2231	59242	No_constitutive_exon_found_in_species
AACGTACCTCCATTATCCTCAACTTGAAAATGGATACGATGACGGGGTAGGT	101562	101966	102016	101964	-1	supercont2.77	SPRG_12267	100077	103204	None	10354	2231	59242	No_constitutive_exon_found_in_species
AACGTACCTCCATTATCCTCAACTTGAAAATGGATACGATGACGGGGTAGGT	113013	113776	112963	113015	1	supercont2.77	SPRG_12269	112937	113894	None	10354	2231	59242	No_constitutive_exon_found_in_species
CGTCTCCTACAAGATTTTCTCTCAGTTTTTCTTATCCTCTGCGAGGGTAGGT	117580	118260	117530	117582	1	supercont2.77	SPRG_12270	117384	118613	None	10354	2231	59242	No_constitutive_exon_found_in_species
ACGTACTTGATAGATTGATACTATGATGGATGCGAAGCGGGTAAATGCAGGT	6718	6815	6865	6813	-1	supercont2.84	SPRG_12287	5245	8548	None	10354	2231	59242	No_constitutive_exon_found_in_species
CTCGATCATTTGCCACGTCGACGAGGATTTATTTACCAGTGTCGGGACAGAG	37424	37567	37617	37565	-1	supercont2.84	SPRG_12298	37036	37960	None	10354	2231	59242	No_constitutive_exon_found_in_species
ACAGCATATCGTCATTCGAAGAAAAAGGAGGCTGACGCAGGTGTGGGTAGGT	61051	61754	61001	61053	1	supercont2.84	SPRG_12305	60865	61754	None	10354	2231	59242	No_constitutive_exon_found_in_species
ACGGGTGCGTACGATTCCCAATACACGCGCAGTGGCGATGCCGGGAGTAGAC	152938	153041	152888	152940	1	supercont2.84	SPRG_12335	152757	153576	None	10354	2231	59242	No_constitutive_exon_found_in_species
GCACGATCCAGGATTTCGACCCCGAGTTCAAGAAGCTCATGGGCATGGAGAA	14003	14010	14060	14008	-1	supercont2.91	SPRG_12337	14003	15018	None	10354	2231	59242	No_constitutive_exon_found_in_species
CCAGGTACAGTACTTTGCACGCATCCATCTGCCTCGCTCACGGGACGTAGGA	52090	52186	52040	52092	1	supercont2.91	SPRG_12352	51739	52955	None	10354	2231	59242	No_constitutive_exon_found_in_species
CGCCCGTAAGTTGATGGAATCCATGGCGCGGGTCTGACGGGGTCGGGTAGAG	52231	52330	52181	52233	1	supercont2.91	SPRG_12352	51739	52955	None	10354	2231	59242	No_constitutive_exon_found_in_species
TGCCGTACGTCAGCGTTTTTTGCGCAAGCGACTCATCGATGGGAACACAGCG	54798	54903	54748	54800	1	supercont2.91	SPRG_21142	54675	55033	None	10354	2231	59242	No_constitutive_exon_found_in_species
GTCAAGGTACGAATTCTTGGATGCGGAAGTGGGTTAAAACGTGGGTGTAGGT	118576	118992	118526	118578	1	supercont2.91	SPRG_12380	117848	118992	None	10354	2231	59242	No_constitutive_exon_found_in_species
CGGTGAGATCCGAAGGAAGCTGTTGCGTCTCATTGGCATCGCGTGGGTAGGT	37290	37452	37240	37292	1	supercont2.100	SPRG_12415	34098	37571	None	10354	2231	59242	No_constitutive_exon_found_in_species
GCGCTGCGCACGCAAAAGATCCAAGCAGACAAGAAAACGGAAGGGTCGAGGA	103332	103368	103418	103366	-1	supercont2.100	SPRG_12450	103332	103926	None	10354	2231	59242	No_constitutive_exon_found_in_species
AGACGACGACAATATTGTCTATTACCATTATTCTGACCAAGGGGCGTTAGGT	152280	152376	152230	152282	1	supercont2.100	SPRG_12457	151618	152376	None	10354	2231	59242	No_constitutive_exon_found_in_species
AGTTGATATCTTGATACTATTACGCGGCCATGAACACCATGGGGTCGTAGGA	1469	1761	1419	1471	1	supercont2.98	SPRG_12458	76	2237	None	10354	2231	59242	No_constitutive_exon_found_in_species
GTGCGATCGCCAACTCGAAGCAAACATGATGATAACGATGATGAGGGTAGAT	36489	37251	37301	37249	-1	supercont2.98	SPRG_12473	36489	39846	None	10354	2231	59242	No_constitutive_exon_found_in_species
AAGTACGTACATTTCGACGGTGTTGTGGTGCAAGGGCGGCGGGAGCGTAGGT	85219	85463	85169	85221	1	supercont2.98	SPRG_12484	84123	85463	None	10354	2231	59242	No_constitutive_exon_found_in_species
CGTCTCTGAAGTCGTCTTGAGAGCGATGGGCGTGTCTCATGGGACTGTAGAT	86012	86175	86225	86173	-1	supercont2.98	SPRG_12485	85788	89127	None	10354	2231	59242	No_constitutive_exon_found_in_species
GCACACAGTACGCGCGGATCGAGATTTGGCTCTCTAATGGGAATGAGTAGAC	2734	2811	2861	2809	-1	supercont2.99	SPRG_21152	1753	3595	None	10354	2231	59242	No_constitutive_exon_found_in_species
ACGGGTGCGTACGATCCCCAGTACACGCGCAGTGGCGATGCCGGGAGTAGAC	48169	48272	48119	48171	1	supercont2.99	SPRG_12501	47988	49478	None	10354	2231	59242	No_constitutive_exon_found_in_species
GTCGAGGTAGATACAGCAGTATTGCAGGGTCGTGTCATACGAAGGGTTAGGG	73444	73576	73394	73446	1	supercont2.99	SPRG_12508	70029	73757	None	10354	2231	59242	No_constitutive_exon_found_in_species
ATGAGGTTGGGCTCCTTCGTCTTCAATCCATGTACTATCGATGGGGTTAGCA	89555	89627	89505	89557	1	supercont2.99	SPRG_12519	88423	90493	None	10354	2231	59242	No_constitutive_exon_found_in_species
TGGATGTAGGACGTGTTGCGATGTTGCAAAAGCATAAGGAGATGGGCTAGCG	102959	103111	103161	103109	-1	supercont2.99	SPRG_12527	101815	107822	None	10354	2231	59242	No_constitutive_exon_found_in_species
GAGCAGGTACGACGACTATACTCGGAGATGGAGGAATCCAATGGGAGCAGCT	128582	128717	128767	128715	-1	supercont2.99	SPRG_12535	128582	130544	None	10354	2231	59242	No_constitutive_exon_found_in_species
TCGTACGGTGTGCAAATTTCGTTTCAATGTATCAAGTGTGGATTGGGTAGTC	8952	8975	8902	8954	1	supercont2.78	SPRG_22303	7731	10479	None	10354	2231	59242	No_constitutive_exon_found_in_species
AAGCGTGGGCCGCACCAAGCCTGCGCCGGCCATATTATCTCGTGGGACAGTG	21350	21705	21755	21703	-1	supercont2.78	SPRG_12548	21350	22145	None	10354	2231	59242	No_constitutive_exon_found_in_species
TTTCTTATTTTCTCTTGCGTTGATGGCAATACTCATGTAAATGTGGGTAGGT	130475	130643	130693	130641	-1	supercont2.78	SPRG_22304	121667	131224	None	10354	2231	59242	No_constitutive_exon_found_in_species
TACAACTTGTCTGACAAAATGAGGACACATTGTACAATGGGATGATAGAGGA	126440	126665	126715	126663	-1	supercont2.78	SPRG_22304	121667	131224	None	10354	2231	59242	No_constitutive_exon_found_in_species
CTCGTACAGAGCACTTGATAGATTGATGGTTTGATGCATGAGGGAACTAGGT	37815	37973	38023	37971	-1	supercont2.92	SPRG_12616	37578	39730	None	10354	2231	59242	No_constitutive_exon_found_in_species
CGAGTCGAGTAGGACCAACTCTGTCGTTGTATCCTCTTCCATGGGCGTAGGC	47543	47627	47677	47625	-1	supercont2.92	SPRG_12621	46799	50936	None	10354	2231	59242	No_constitutive_exon_found_in_species
CGGGCCTCGCGATCGGCGGTGTCAACCGCTGGTACGCCCGCGGGACGCAGAA	51747	51861	51697	51749	1	supercont2.92	SPRG_12622	51642	51861	None	10354	2231	59242	No_constitutive_exon_found_in_species
GCTGGTGCGTCCTCCAGTTGGAATGAGGTGTCTTATTGTGCAATGGGTAGAA	63756	63897	63947	63895	-1	supercont2.92	SPRG_12627	63756	64226	None	10354	2231	59242	No_constitutive_exon_found_in_species
TGTATACCCACCGTTGCACAACCAACACTGTTACGTGGACATGGGGGTAGGG	86197	87164	87214	87162	-1	supercont2.92	SPRG_12638	86197	87819	None	10354	2231	59242	No_constitutive_exon_found_in_species
CTCGTCTCTTCGTTTTTTTTGCGATTTTCCGTATTGATGTCGAGGGGTAGGT	118086	118231	118036	118088	1	supercont2.92	SPRG_21173	115490	118974	None	10354	2231	59242	No_constitutive_exon_found_in_species
TCGGTAGGATGTCTAGCTAAAGACTGTTGCAGCTTTCTCAGGGCGCGTAGGA	4110	4203	4253	4201	-1	supercont2.85	SPRG_12651	3283	4765	None	10354	2231	59242	No_constitutive_exon_found_in_species
GGTACAAATTGTCTTTTTACCACTTTTTTCATATTGACAATGGGATGTAGCA	76863	76928	76813	76865	1	supercont2.85	SPRG_12671	75758	79554	None	10354	2231	59242	No_constitutive_exon_found_in_species
TTCCAAAAGTAGCTCTCTCGAAACGAATCGGCGGCTAAGGCAAGGGTTAGGT	88155	88378	88105	88157	1	supercont2.85	SPRG_12676	86890	102509	None	10354	2231	59242	No_constitutive_exon_found_in_species
CGCGGTGCGACGCCCATGCTTCTTGTATCGATGCCAATCGGGTCGAGTAGAT	96919	97591	96869	96921	1	supercont2.85	SPRG_12676	86890	102509	None	10354	2231	59242	No_constitutive_exon_found_in_species
GAGGTACTTGGTTGTGTGTTTTTAGGACGGTACACAACCAAAGGGGGTAGGT	99365	99509	99315	99367	1	supercont2.85	SPRG_12676	86890	102509	None	10354	2231	59242	No_constitutive_exon_found_in_species
GCATGCATCGACAGAGAAGAGATAAATCCTCATGCATGGAGAGGGGGTAGGC	130031	130224	130274	130222	-1	supercont2.85	SPRG_21179	127825	131188	None	10354	2231	59242	No_constitutive_exon_found_in_species
GTACGAGTTCCCGTCACGAGATGCACCCGCCGACGTGGGCGAGTGCGTAGGT	127825	128124	128174	128122	-1	supercont2.85	SPRG_21179	127825	131188	None	10354	2231	59242	No_constitutive_exon_found_in_species
AACGGTACCGTCGATTTCCACGACATTTCTGGATTCAATGGGGATTGCAGAG	135479	135667	135429	135481	1	supercont2.85	SPRG_12690	134134	136214	None	10354	2231	59242	No_constitutive_exon_found_in_species
AGTCGACAACGCTCTTCCTCCTAACAGAGACATGACAAATATGGGACTAGGC	52302	52444	52252	52304	1	supercont2.80	SPRG_12725	50952	53332	None	10354	2231	59242	No_constitutive_exon_found_in_species
TATGCCTTGCTGCCTACATCACGTTGTTGCTCATACTATCTGGGATGTAGCA	60345	60423	60295	60347	1	supercont2.80	SPRG_12728	59718	60855	None	10354	2231	59242	No_constitutive_exon_found_in_species
TACCGTACCGCTCATTTCTGCGCCACGAGGTACTAACTTCGGGGTCGTAGCG	65384	65506	65334	65386	1	supercont2.80	SPRG_12731	64677	66461	None	10354	2231	59242	No_constitutive_exon_found_in_species
AACCTTTGTCGACATTCTTGGGCCCAACGCGCTCGGCGTCGGGGCCGCAGTG	87127	87501	87077	87129	1	supercont2.80	SPRG_12742	85736	87501	None	10354	2231	59242	No_constitutive_exon_found_in_species
ACGTACGGCTACGATGCGTTTGAAACCGTCTTGACGCGTATTGGGGGTAGGG	98705	99205	98655	98707	1	supercont2.80	SPRG_12747	97507	99513	None	10354	2231	59242	No_constitutive_exon_found_in_species
AGGTACTTGTCTTGTAGGGTTAGGGGTAGGTGCGTTCTACGTGGGGGTAGGT	109751	109857	109907	109855	-1	supercont2.80	SPRG_12751	108716	111142	None	10354	2231	59242	No_constitutive_exon_found_in_species
ATGCAAACGACTCTGTCCTCTCCAGAGATCTGCCGTTTCAATGGGTGTAGTA	136495	136997	137047	136995	-1	supercont2.80	SPRG_12764	136495	137090	None	10354	2231	59242	No_constitutive_exon_found_in_species
TGGTACGTCCCCCCGATCGCCGGCAACCACATGGCATGGGGTGGGCGTAGGT	40162	40336	40112	40164	1	supercont2.82	SPRG_12778	39734	43203	None	10354	2231	59242	No_constitutive_exon_found_in_species
CGGTGTCGATTCTCCTCACAAAGTAGTCACGGTGCCATGGGAGCCGGTAGGA	74341	74466	74516	74464	-1	supercont2.82	SPRG_12785	71972	76454	None	10354	2231	59242	No_constitutive_exon_found_in_species
TATCGTCCACAATGATCCTGACACTATATATCGGTGTGCGTGGGGTGTAGTC	93404	93939	93354	93406	1	supercont2.82	SPRG_12790	90859	94437	None	10354	2231	59242	No_constitutive_exon_found_in_species
CCGTTCGCGGTGGGACCGCCCGAGGCAGCTCCTTCTCGAGGGCGGCGCAGTG	113575	114682	113525	113577	1	supercont2.82	SPRG_12798	113497	114682	None	10354	2231	59242	No_constitutive_exon_found_in_species
ACGGTCAACTCGAAACGTGAACATAACGCTCACAATGGAGAGGGATATAGCG	48785	48958	49008	48956	-1	supercont2.89	SPRG_12826	47555	50027	None	10354	2231	59242	No_constitutive_exon_found_in_species
CCGCGCCGGGTACGGCTGACTTGTACGCCTTGGACTCAGGGGTAGGGTAGGG	68179	68340	68390	68338	-1	supercont2.89	SPRG_12835	67706	69602	None	10354	2231	59242	No_constitutive_exon_found_in_species
TCGATGGGTACGGCGTCGTGTGTAGAGCGATGTTATAACCAAGGGCGTAGCT	82303	82466	82253	82305	1	supercont2.89	SPRG_12841	81080	83656	None	10354	2231	59242	No_constitutive_exon_found_in_species
AAGCCGGTAGTCGCCTCGCCTTGTGGTTACCACTCATATGACGCGGGTAGGT	88135	88179	88229	88177	-1	supercont2.89	SPRG_21204	87694	88290	None	10354	2231	59242	No_constitutive_exon_found_in_species
ATCGTCGTCTTTGGATACTTGTTGGGATGCGAATTATGTGGTGGGTGTAGTC	91528	91689	91478	91530	1	supercont2.89	SPRG_12844	89653	92577	None	10354	2231	59242	No_constitutive_exon_found_in_species
CGGTGCGAAGGCGTCTTTGCTGACCTCAATGTCAATGTCTTATGGGGTAGGC	93226	93373	93176	93228	1	supercont2.89	SPRG_12845	93019	95812	None	10354	2231	59242	No_constitutive_exon_found_in_species
ATCGTCGTCTTTAAATAGTCGTTGGGATGCGAATGGTGTGGTGGGTGTAGTC	94810	94971	94760	94812	1	supercont2.89	SPRG_12845	93019	95812	None	10354	2231	59242	No_constitutive_exon_found_in_species
TATAGTGAGGTGCATCTCGTGGCGCACTCATGTCGTGCATTGTGGGATAGTC	133403	133568	133353	133405	1	supercont2.89	SPRG_12852	132484	133916	None	10354	2231	59242	No_constitutive_exon_found_in_species
GTACACGGCCTTGTCATGTCTGCGGCTGGTACCAACCACCGATGGGGTAGGG	136165	136610	136115	136167	1	supercont2.89	SPRG_12854	135148	136610	None	10354	2231	59242	No_constitutive_exon_found_in_species
GATCCTCGTCGGCGTCGAGCTCCTCCTCAAGAACGCCCAAGACTGGGCAGGC	23828	26390	23778	23830	1	supercont2.95	SPRG_22314	13056	29174	None	10354	2231	59242	No_constitutive_exon_found_in_species
ACGCTCAAGGTAAGCGCGGTGGAGGTACAAACATGACGCGTGGTGGGTAGGT	40276	40612	40226	40278	1	supercont2.95	SPRG_22315	31770	40612	None	10354	2231	59242	No_constitutive_exon_found_in_species
AGGTAGCTTTGAGTTTCAGATTCGTATTGAGATTGATGGGGGGATGGTAGCT	71821	72521	72571	72519	-1	supercont2.95	SPRG_12877	71821	74468	None	10354	2231	59242	No_constitutive_exon_found_in_species
GATTTCAACGGTGCGTCGCCATGCAGTAGAGGGAGCTCACGCGGGTGTAGAC	77666	77780	77616	77668	1	supercont2.95	SPRG_12879	76281	77882	None	10354	2231	59242	No_constitutive_exon_found_in_species
CGGTACCCATCTGTCCTAGCGACAACACGATTCGAAATGGTCGAGGGTAGGC	92715	92888	92665	92717	1	supercont2.95	SPRG_12886	88918	97126	None	10354	2231	59242	No_constitutive_exon_found_in_species
AAGGTCCGTCTTTGTGGATGCGCATATTTCGACGCCATTTGTCGGGATAGGG	95230	95380	95180	95232	1	supercont2.95	SPRG_12886	88918	97126	None	10354	2231	59242	No_constitutive_exon_found_in_species
CCGAGTACATGCATGCATCCATCAACTTCTGCTCATGCATGTGGGCGTAGAG	24183	24280	24330	24278	-1	supercont2.106	SPRG_12913	23159	24539	None	10354	2231	59242	No_constitutive_exon_found_in_species
GTAAATATGTACTTACAAGTCCCCACTCGGTTCTTATCCAAAAGGGTTAGGG	23287	23346	23396	23344	-1	supercont2.106	SPRG_12913	23159	24539	None	10354	2231	59242	No_constitutive_exon_found_in_species
ACTCGTCATCTCTCTTGCAGTATATCGCGTCTATATCCTCGTGGGTGTAGGT	23159	23235	23285	23233	-1	supercont2.106	SPRG_12913	23159	24539	None	10354	2231	59242	No_constitutive_exon_found_in_species
CCATAAATCGGTTTTTGTCCGACATTCTCACCCCATTTGGGATGGGATAGAC	57032	57131	56982	57034	1	supercont2.106	SPRG_12927	55079	60367	None	10354	2231	59242	No_constitutive_exon_found_in_species
TTATTCCCTTCTCTCGTGTTCGATCCCATAGAAGCGATGGTGGTGGGTAGCG	86308	86818	86868	86816	-1	supercont2.106	SPRG_12940	84860	88364	None	10354	2231	59242	No_constitutive_exon_found_in_species
CAGGTCTGGACACTTGCTACCTTGATACCTTGATACTAAGAACGGGATAGTT	85976	86261	86311	86259	-1	supercont2.106	SPRG_12940	84860	88364	None	10354	2231	59242	No_constitutive_exon_found_in_species
CTCGAAGGTAGTCGATCTTAGTGTGAATTTTTATTACATGCGGGAGGTAGCG	94472	94819	94422	94474	1	supercont2.106	SPRG_21220	91260	94819	None	10354	2231	59242	No_constitutive_exon_found_in_species
TCAAGGTACGAGCTATTTTAATATATGTTTGCGGGATGATTAAGGGGTAGGT	96797	96902	96747	96799	1	supercont2.106	SPRG_12943	95122	97732	None	10354	2231	59242	No_constitutive_exon_found_in_species
AGCGCGGGTACTTGCAACATTCCTTCTCGCAGCGAGTCTCATGGGCGTAGGT	101482	101597	101647	101595	-1	supercont2.106	SPRG_12946	99933	101975	None	10354	2231	59242	No_constitutive_exon_found_in_species
GCGTATATCCATGTATGAGCGTTGTGTTTTGAGATTGAGGGTGAGCGTAGAC	105485	105573	105435	105487	1	supercont2.106	SPRG_12949	105163	107774	None	10354	2231	59242	No_constitutive_exon_found_in_species
AAGGTAGTGTATCCGTGCATCAACCGATCAGGCGTGACATGCGTGGGCAGGT	24611	24710	24760	24708	-1	supercont2.119	SPRG_12957	19291	25995	None	10354	2231	59242	No_constitutive_exon_found_in_species
TCAGGGCGATGCATGCACCTGCATGGTAGTTCATGGTCTCCATGGGGTAGGC	39138	39478	39088	39140	1	supercont2.119	SPRG_21222	38995	42895	None	10354	2231	59242	No_constitutive_exon_found_in_species
CGACAACCATGTCTCTCTCCTTACTCTGGTTTACAACGACCCAAGGGTAGGT	51639	52263	52313	52261	-1	supercont2.119	SPRG_12973	51639	53410	None	10354	2231	59242	No_constitutive_exon_found_in_species
CGCGTACGTTGACCTGTAGTATGTACCTTGCGAGGGCTCATGGTGGGTAGTA	61169	61385	61435	61383	-1	supercont2.119	SPRG_12978	60130	62032	None	10354	2231	59242	No_constitutive_exon_found_in_species
TTATTCGAAACATTCGTTGACACCTTGCAGAGGTAAGGGGAGGTAGCGAGGC	32729	32922	32679	32731	1	supercont2.140	SPRG_13052	32427	32922	None	10354	2231	59242	No_constitutive_exon_found_in_species
GTGGTACGATGCTGGTACCACCGCAACGTTTATCGTCGTGGGCGGTGTAGAA	53046	53133	53183	53131	-1	supercont2.140	SPRG_13060	52740	54099	None	10354	2231	59242	No_constitutive_exon_found_in_species
ACGAGGTACTTGAGATACATGCGTTCGACGACGTGGTGGTGTGGGCGTAGGA	80346	80445	80495	80443	-1	supercont2.140	SPRG_13065	80346	80891	None	10354	2231	59242	No_constitutive_exon_found_in_species
CCTGTACGTCCAAAGCCTTACATAGTAGCTCCTGTTAACGGGAGCAATAGAT	129047	129099	128997	129049	1	supercont2.140	SPRG_13082	128670	131362	None	10354	2231	59242	No_constitutive_exon_found_in_species
ATAGTGTACTACATCATTCCACGCTCATGGCGCATCATGAATGGGAGTAGGG	69211	69313	69161	69213	1	supercont2.90	SPRG_13099	67197	71120	None	10354	2231	59242	No_constitutive_exon_found_in_species
TCTCGCATCCTCTTTTGATGGATTGAGGGTGGCTCAAGGCAAGGGCGTAGAT	103894	104026	104076	104024	-1	supercont2.90	SPRG_13111	103580	105074	None	10354	2231	59242	No_constitutive_exon_found_in_species
TCTCGACTGGTTACGAACGAGAATTAATGATGCGACGGGCGTGGATGTAGAT	108036	108171	108221	108169	-1	supercont2.90	SPRG_13113	107331	109342	None	10354	2231	59242	No_constitutive_exon_found_in_species
CAAGGTCGTCTCTTCTTGGTCGGACGCGGAGAGATTGAGGTGGGAATTAGGC	110197	110432	110482	110430	-1	supercont2.90	SPRG_13114	110197	110713	None	10354	2231	59242	No_constitutive_exon_found_in_species
TCGGCCGAGAACGTTGCTGCCGACGCCGCGCACGACCGAGGGCGATGCAGAT	36345	37685	37735	37683	-1	supercont2.93	SPRG_13144	36345	39412	None	10354	2231	59242	No_constitutive_exon_found_in_species
CCAGCTAAAGGTAGACGACATGTACGTGGCGATGGCTCATGGCTGGGTAGCG	49969	50094	49919	49971	1	supercont2.93	SPRG_13155	49863	50237	None	10354	2231	59242	No_constitutive_exon_found_in_species
TACGCATCAACTTTCTTTGATCCAACAGGTTCGAATGGAGAATGGGCTAGGA	65179	65267	65317	65265	-1	supercont2.93	SPRG_13163	64585	66028	None	10354	2231	59242	No_constitutive_exon_found_in_species
GGGCAAAAACAACATACCGATTAATCGAAGCCGGGGCACACGGGGTACAGCC	90861	91084	91134	91082	-1	supercont2.93	SPRG_13174	90861	91209	None	10354	2231	59242	No_constitutive_exon_found_in_species
CCAGGTACGAGGTCATGGCGCGTGTCCGGTAGCTGCAACACGGGGTGTAGGT	106120	106522	106070	106122	1	supercont2.93	SPRG_13178	103810	106522	None	10354	2231	59242	No_constitutive_exon_found_in_species
GGTACACACCGGCTTTACAAGGTCGATGAAGCTTGAATATGTGGGCGTAGGT	117926	117983	118033	117981	-1	supercont2.93	SPRG_13186	116813	119709	None	10354	2231	59242	No_constitutive_exon_found_in_species
TCCCGCATACGACGGCCTCTATCCAAATAGTCCTCACATGGGACATGTAGGC	121048	121128	120998	121050	1	supercont2.93	SPRG_13187	120182	121938	None	10354	2231	59242	No_constitutive_exon_found_in_species
ACCTCGCCGGTTGACAGCATCATGGAATGTAAAAGCTCATGGGAATGTAGAT	1939	2019	2069	2017	-1	supercont2.102	SPRG_13192	969	2604	None	10354	2231	59242	No_constitutive_exon_found_in_species
CTCTGGTGCGGTCGACGATTGCATAGTCGTTTTTCTCAATCGGTGGGTAGGG	23683	23904	23954	23902	-1	supercont2.102	SPRG_13199	23266	25412	None	10354	2231	59242	No_constitutive_exon_found_in_species
ATCGAGGTAGATCGGGTCGTCTCCACAACAAGGTTGAACCGATCGGGTAGGT	38061	38220	38011	38063	1	supercont2.102	SPRG_13205	36855	41273	None	10354	2231	59242	No_constitutive_exon_found_in_species
GTCGCCATCGACCGCATGCGATAAGGCCGACGTTTGGCTTGGGAGCGTAGGA	48333	48406	48456	48404	-1	supercont2.102	SPRG_21251	47255	49353	None	10354	2231	59242	No_constitutive_exon_found_in_species
ACGGTACGCTCGACGACGCATCATCGACGCGTGAAGAAAGGGTGGACTAGGC	61726	61972	61676	61728	1	supercont2.102	SPRG_13216	60025	63625	None	10354	2231	59242	No_constitutive_exon_found_in_species
AGGTACGACGACGTCGCGTCCTCGGACTCTTCAAATGGGATACGATAGAGTA	64618	64658	64568	64620	1	supercont2.102	SPRG_13217	63774	66061	None	10354	2231	59242	No_constitutive_exon_found_in_species
AAGTGTTTGGTAGTGTATTGTGTCGTGGTGCATTTCTCATAGGGATGTAGAC	64699	64951	64649	64701	1	supercont2.102	SPRG_13217	63774	66061	None	10354	2231	59242	No_constitutive_exon_found_in_species
GTACTGCGATGTTTCAAAGTTTCAAAAGAGTGTCAGCCCAATTGGGGTAGGC	72047	72361	71997	72049	1	supercont2.102	SPRG_13220	68908	72479	None	10354	2231	59242	No_constitutive_exon_found_in_species
CCACGGTAAACTACTTGCATCGACCACTTTTTATATATATGGGTTGGTAGCA	92211	92439	92489	92437	-1	supercont2.102	SPRG_13222	84284	94201	None	10354	2231	59242	No_constitutive_exon_found_in_species
CCAGGTCTGGAAATGGCTAAAATGACGTACCGCTACTGAATGGGGCGTAGCT	91389	91687	91737	91685	-1	supercont2.102	SPRG_13222	84284	94201	None	10354	2231	59242	No_constitutive_exon_found_in_species
CCCGAGGTTGATGCGTCCTTGGATTTGAGTTTGCTGACTTTAGTGGGTAGGT	90891	91059	91109	91057	-1	supercont2.102	SPRG_13222	84284	94201	None	10354	2231	59242	No_constitutive_exon_found_in_species
GAGGTGCGCTTTCATTGAGGTTCAATCAAAGTCACAACCATGGGGCATAGGT	85427	85810	85860	85808	-1	supercont2.102	SPRG_13222	84284	94201	None	10354	2231	59242	No_constitutive_exon_found_in_species
TCCGCGTACGAGGACGCACTGCGTTTGACGCTAACGCTGGGAATGGCTAGAT	18392	18548	18598	18546	-1	supercont2.121	SPRG_13231	12302	18719	None	10354	2231	59242	No_constitutive_exon_found_in_species
TACGACGCCGAAGAGGGTCGTAGGAGCTTTCTTCGACGCGTGGGTGGTAGCG	16330	16619	16669	16617	-1	supercont2.121	SPRG_13231	12302	18719	None	10354	2231	59242	No_constitutive_exon_found_in_species
ATCGGTACACCCTTGTGTGTTGTTTGTTTACTTGAACACGGGCGGGGTAGTC	12867	13001	13051	12999	-1	supercont2.121	SPRG_13231	12302	18719	None	10354	2231	59242	No_constitutive_exon_found_in_species
GTCGACTCTTATGTGTTTCAGTATAAAAGTATACACAGCATGCGGGGTAGGG	71644	71726	71594	71646	1	supercont2.121	SPRG_13242	70880	72257	None	10354	2231	59242	No_constitutive_exon_found_in_species
TACGACGAGCTCATGCAAAGCTAGACGGCGAGGTTGACATGGGTATGTAGGA	91235	91397	91185	91237	1	supercont2.96	SPRG_21275	91127	92247	None	10354	2231	59242	No_constitutive_exon_found_in_species
CGCTCGGTGCGTGGATACTCTATATCTGGATCGTTTTTTACGGGGACTAGAC	99199	99322	99372	99320	-1	supercont2.96	SPRG_13293	98253	100401	None	10354	2231	59242	No_constitutive_exon_found_in_species
CTGCTGCGTCGTCTCGAGTCCTTACCCTCAAGGGATGCGTATGCGGGAAGAA	123005	123187	123237	123185	-1	supercont2.96	SPRG_13302	123005	125156	None	10354	2231	59242	No_constitutive_exon_found_in_species
GAGCAGGTATGACGACTATACTCGGAGATGGAGGAATCCAATGGGAGCAGCT	4154	4327	4377	4325	-1	supercont2.97	SPRG_13342	4154	5842	None	10354	2231	59242	No_constitutive_exon_found_in_species
GCTACTGGTAGGCATCGCTCGCAGGCGTCGGCCTCACGTGTTGGGGGTAGGG	13737	14651	13687	13739	1	supercont2.97	SPRG_13345	9472	17661	None	10354	2231	59242	No_constitutive_exon_found_in_species
GGTAGGAACCTCATGGAGCATGGCCATGCGCTCTATGGATGCATGGGCAGGG	45856	46143	46193	46141	-1	supercont2.97	SPRG_13358	45548	46283	None	10354	2231	59242	No_constitutive_exon_found_in_species
CGGCGATGACGATATGTAAACGACAGGGTGGCACTCACGTGGGTGCGCAGGC	49914	49976	49864	49916	1	supercont2.97	SPRG_13360	49297	51031	None	10354	2231	59242	No_constitutive_exon_found_in_species
AACGGGTACGTCGACGTTGTGCTGTCGATGGCATCGTGATCGATGGGTAGGT	89793	90053	89743	89795	1	supercont2.97	SPRG_13377	88767	90900	None	10354	2231	59242	No_constitutive_exon_found_in_species
TGCCCGTTGATCCGCATCCTCCTCTTCGATGACATTGAAAATATGGGTAGTT	91842	92451	92501	92449	-1	supercont2.97	SPRG_13379	91726	94257	None	10354	2231	59242	No_constitutive_exon_found_in_species
TACACGCCTCAATCCGAACGGAATCATCCTCATCATCCTGACGGGTATAGGC	98272	98343	98393	98341	-1	supercont2.97	SPRG_13382	97709	99859	None	10354	2231	59242	No_constitutive_exon_found_in_species
AAGGCAAACACAGTAGTAGAGTGGATCGCATGGTCCTCATGTGTGGGTAGGG	55483	55624	55674	55622	-1	supercont2.118	SPRG_13413	53033	58202	None	10354	2231	59242	No_constitutive_exon_found_in_species
CACAGGTACCGCCGTTGCTTCCGCTCTCGTATCCACGGATGGGGTGCTAGTG	77232	77393	77443	77391	-1	supercont2.118	SPRG_13422	75379	80343	None	10354	2231	59242	No_constitutive_exon_found_in_species
GGTAGCATCGACTCTCTATTTCACGTAGTCGTTGCGATACAGGGTGGTAGAA	82438	82774	82388	82440	1	supercont2.118	SPRG_13424	81873	83978	None	10354	2231	59242	No_constitutive_exon_found_in_species
TGGTATGTATACCGATGCATCCTACGGCCGTCGCGTAGACCTGGGGGTAGGG	83019	83177	82969	83021	1	supercont2.118	SPRG_13424	81873	83978	None	10354	2231	59242	No_constitutive_exon_found_in_species
CAGGTACACCGGGCAAGGTCTTGTGTACCGAATAACACACGCGTGGGTAGGT	83516	83683	83466	83518	1	supercont2.118	SPRG_13424	81873	83978	None	10354	2231	59242	No_constitutive_exon_found_in_species
CGTACGCAATCCCACGTTTCATCATGTGTACTATGAACGCATGGGACTAGGC	87342	88240	87292	87344	1	supercont2.118	SPRG_13426	84938	91017	None	10354	2231	59242	No_constitutive_exon_found_in_species
CTAGTACGTATCTTCTCGCGTCGCGATGGCAACGTCATCGGGACGAGTAGCT	35468	35585	35635	35583	-1	supercont2.131	SPRG_21288	34780	36462	None	10354	2231	59242	No_constitutive_exon_found_in_species
TGGGCCGTCACCAGCGGTTCAAATAAGAGCGCAAACAGCGCCGAGGGGAGTT	68877	69078	69128	69076	-1	supercont2.131	SPRG_13465	68877	69154	None	10354	2231	59242	No_constitutive_exon_found_in_species
AGGTATACGATCCTCAAGTCGTCTTAACAACAACACACGGCGATGGGTAGGT	11511	11594	11461	11513	1	supercont2.127	SPRG_13478	10976	11594	None	10354	2231	59242	No_constitutive_exon_found_in_species
GTACATGCATGCAAACTCGTTGATAAATGGAATCTCATGCGAGGGTGTAGGC	15571	16819	16869	16817	-1	supercont2.127	SPRG_13481	15571	17900	None	10354	2231	59242	No_constitutive_exon_found_in_species
GTGCATGTCCGTTCGTTTGGTGAAAGTTGTTGCAGCAACAAGGGGTGTAGAC	44159	44882	44109	44161	1	supercont2.127	SPRG_21293	41929	44882	None	10354	2231	59242	No_constitutive_exon_found_in_species
CTTTTTCAAAGCTCCACTTGGCGCTCGCGTTTGATTGGGCGAGCCGACAGCT	117058	117542	117008	117060	1	supercont2.127	SPRG_13509	116960	117542	None	10354	2231	59242	No_constitutive_exon_found_in_species
ATCCCGTTCGACATCGAGCCCACGGACGGCTTTCTGTGTCGGGAGGCCAGCA	29091	29185	29041	29093	1	supercont2.115	SPRG_13514	28717	29185	None	10354	2231	59242	No_constitutive_exon_found_in_species
TCAACACGTACAACTCTTCTATTGCGAGCACGCGGTGGAGCTAGGGGTAGGG	56606	56667	56717	56665	-1	supercont2.115	SPRG_13525	56199	58113	None	10354	2231	59242	No_constitutive_exon_found_in_species
CTGGTGCGTCGACGACGAAATGCAGAGGAAAGTGAATGAGGCATGGGTAGAC	63269	63337	63219	63271	1	supercont2.115	SPRG_13527	61854	65231	None	10354	2231	59242	No_constitutive_exon_found_in_species
AACCATCCAGTGCGGCCAACCTGATTCGTATGACAACAAGAATGGGCTAGGT	90823	91035	90773	90825	1	supercont2.115	SPRG_13539	90035	91035	None	10354	2231	59242	No_constitutive_exon_found_in_species
ACATGGTACTCGCGGTAGCACGTGCGGGATGACTCATGGGTGCGGAGTAGCA	79288	79387	79238	79290	1	supercont2.103	SPRG_13580	78612	80713	None	10354	2231	59242	No_constitutive_exon_found_in_species
CTCGTCGCATCATTTTTCGCGATTTTTTTCGTATTGATGTCGAGGGGTAGGT	18554	18699	18504	18556	1	supercont2.120	SPRG_21302	16003	19454	None	10354	2231	59242	No_constitutive_exon_found_in_species
ATTCCGCTTTTGTGGTATATTCAGTGATTGAGGGGTCTCTGTGGGTGTAGTG	48336	48410	48460	48408	-1	supercont2.120	SPRG_21305	47936	49380	None	10354	2231	59242	No_constitutive_exon_found_in_species
GCGACGGCAACCGCTCTTCATTGTACGATTAACGGTATCGGGTGGTGTAGGA	64926	65200	64876	64928	1	supercont2.120	SPRG_21314	64064	65200	None	10354	2231	59242	No_constitutive_exon_found_in_species
AGTGTCCGGTAGATCGCAACTGCTGTGCTCAGTGTCGATGCGAGGGGTAGGG	91608	91708	91558	91610	1	supercont2.120	SPRG_21320	90973	92250	None	10354	2231	59242	No_constitutive_exon_found_in_species
TCGTCGCCGGTACAGGACCGATGTGGGGCTAGGGTTGACACGAGGGGTAGGG	50859	51100	51150	51098	-1	supercont2.114	SPRG_13634	49614	52736	None	10354	2231	59242	No_constitutive_exon_found_in_species
GTATCTCTCTTCCTACGCAAGGTTCATCGTGTTGATGCAGAGGGTTGTAGGA	55422	55463	55513	55461	-1	supercont2.114	SPRG_13635	55230	55959	None	10354	2231	59242	No_constitutive_exon_found_in_species
GCAGCGTACTCTCAGTATACATCTTCGATGTCTGATTCTGGGGCGCGTAGAT	86215	86269	86165	86217	1	supercont2.101	SPRG_13693	84470	87107	None	10354	2231	59242	No_constitutive_exon_found_in_species
CAGGTATGGACATTCGTCGGCGTCGCGATGATTATTGCTCTGCGGGATAGAT	99619	99718	99768	99716	-1	supercont2.101	SPRG_13700	97805	101974	None	10354	2231	59242	No_constitutive_exon_found_in_species
TGCCGATGATGAAGAGCGCGTGGAGAGTGGTTCCACTGCCGCGGGCGTAGGG	38305	38560	38255	38307	1	supercont2.104	SPRG_13721	35468	42813	None	10354	2231	59242	No_constitutive_exon_found_in_species
AGGTACCCTCTGCCATCGTGTGACACGGATGTGGACGATGGCGTGGGTAGCA	43321	43387	43271	43323	1	supercont2.104	SPRG_13722	43058	44252	None	10354	2231	59242	No_constitutive_exon_found_in_species
ACCGTGACCAAGAGCGGGCGCGCCGACGAGCGCTCTACGGGCGCAACAAGCA	39402	39502	39352	39404	1	supercont2.126	SPRG_13764	39170	39502	None	10354	2231	59242	No_constitutive_exon_found_in_species
AACAAGTACGCATTGGATGGGACATGCAAATATATATCATGGGGCACTAGGA	5851	5958	5801	5853	1	supercont2.107	SPRG_13783	4586	6980	None	10354	2231	59242	No_constitutive_exon_found_in_species
GCGCCCGGTAGCGACAAGCCTGTAGGTTTGACGTTAAGAGATGGGGGTAGGT	10315	10339	10265	10317	1	supercont2.107	SPRG_13785	9019	10339	None	10354	2231	59242	No_constitutive_exon_found_in_species
CCATGGTTTGTTCCATTCTGTATCAAAGTATCAAGTGGGAAGGTGTGTAGAA	17123	17230	17280	17228	-1	supercont2.107	SPRG_21340	15471	17871	None	10354	2231	59242	No_constitutive_exon_found_in_species
CAAGTACGCATTGAATGGGGCATGCGAATGTATATATCATGGGACACTAGGA	64972	65079	65129	65077	-1	supercont2.107	SPRG_13810	63947	66352	None	10354	2231	59242	No_constitutive_exon_found_in_species
AGGTACGCGTTCGGATGTGCACACCGCCGAGGTCTGAGAGCGAAGGGTAGAT	99573	99768	99523	99575	1	supercont2.107	SPRG_21346	98615	99852	None	10354	2231	59242	No_constitutive_exon_found_in_species
GTGGCTCGCATGCTTACCAGATACTACTATATTTGACGGCGGGGGTGTAGGC	18294	18419	18244	18296	1	supercont2.108	SPRG_22336	17585	21317	None	10354	2231	59242	No_constitutive_exon_found_in_species
AGTAGGAAATATTGTCATCGGCCATCGATACCATTGCGTGACGTGGGTAGAC	19739	20276	19689	19741	1	supercont2.108	SPRG_22336	17585	21317	None	10354	2231	59242	No_constitutive_exon_found_in_species
AGGTATTACTCTTCTGTCATTGTGTAGTATGAAAAGCAAGGGAAATGCAGGT	20969	21041	20919	20971	1	supercont2.108	SPRG_22336	17585	21317	None	10354	2231	59242	No_constitutive_exon_found_in_species
TCGTATCTTCTCTCATGGCGCGACAACGATGCCCCTACCCGCGGGTATAGAT	69558	69654	69508	69560	1	supercont2.108	SPRG_13854	68971	69654	None	10354	2231	59242	No_constitutive_exon_found_in_species
TAGCATTATTCCTGCACATGCCCATGGAAAGGCTCACGAATATGGGGTAGGG	74746	75088	75138	75086	-1	supercont2.108	SPRG_13856	71178	76154	None	10354	2231	59242	No_constitutive_exon_found_in_species
GTGCGGAACTCTATTTTTACGCAAGCTAAACTGTCGTTTTCGTGGGGTAGAT	80220	80325	80170	80222	1	supercont2.108	SPRG_13858	78688	80879	None	10354	2231	59242	No_constitutive_exon_found_in_species
GCTGGTATCGGGATCCCTTTCTTCATCGTTATGACTCGGTATGGGTGTAGAT	97334	97390	97440	97388	-1	supercont2.108	SPRG_13864	96317	98475	None	10354	2231	59242	No_constitutive_exon_found_in_species
CAATGCAATCGGAAATCGTTCGATCGTGCAACATGCTTGATGGGGTGTAGAC	8648	8756	8806	8754	-1	supercont2.110	SPRG_13868	6486	9929	None	10354	2231	59242	No_constitutive_exon_found_in_species
CGACCCAGTTCCATATTTTTGTACAGATAAACTAACAACTCATGGGATAGGA	12178	12836	12886	12834	-1	supercont2.110	SPRG_13869	12178	12925	None	10354	2231	59242	No_constitutive_exon_found_in_species
CGACCCACTGTCTCGCTCTTGTCCAGGTAAACTAACAACTCATGGGATAGGA	14659	14806	14609	14661	1	supercont2.110	SPRG_13870	13363	15331	None	10354	2231	59242	No_constitutive_exon_found_in_species
CAGCGTAGGACTCTCGGCTCTTCGTCTCGTACTGTATTCTAGAGGGGTAGGT	23440	24200	23390	23442	1	supercont2.110	SPRG_13872	20664	24200	None	10354	2231	59242	No_constitutive_exon_found_in_species
ACCAACGTAAGACTTCATGTCTCATATCTGCTCGAGGATGGGATGCGTAGGA	89056	89239	89006	89058	1	supercont2.110	SPRG_13893	86561	91385	None	10354	2231	59242	No_constitutive_exon_found_in_species
GGAGGTCGATAGGTTGATACTCGTACTTGGTAGACTGAATCGAGGGCTAGGC	90893	91023	90843	90895	1	supercont2.110	SPRG_13893	86561	91385	None	10354	2231	59242	No_constitutive_exon_found_in_species
TACACATCGTGTCCTGTACGATCGCATGAAGCCTCAGGATGGGAGTGTAGTC	16404	16587	16354	16406	1	supercont2.117	SPRG_13906	14747	16587	None	10354	2231	59242	No_constitutive_exon_found_in_species
TTGTAATGTGTATCATCGACGATTGATGGAGATGTGACGTGGCTGGGTAGGG	31246	31315	31196	31248	1	supercont2.117	SPRG_13911	30480	33217	None	10354	2231	59242	No_constitutive_exon_found_in_species
GTTTGTATCAACTTGATACTTTTCACGGATCACTCATCTATGGGGTGTAGGG	34388	35653	35703	35651	-1	supercont2.117	SPRG_21360	33384	36728	None	10354	2231	59242	No_constitutive_exon_found_in_species
ACCGAGAGAGTTGCTGAAACGAGGCGATGAATATGGCTCGATGGGTGTAGGT	81066	81179	81016	81068	1	supercont2.117	SPRG_13925	76771	81579	None	10354	2231	59242	No_constitutive_exon_found_in_species
ATGGCCGGTACGACGCCATCCTCGCAACATCGACAGGAAGGGATATGTAGGC	92912	94024	94074	94022	-1	supercont2.117	SPRG_13926	83830	94431	None	10354	2231	59242	No_constitutive_exon_found_in_species
ACTACGTATATCAAGGAACTAGTATTATATCATATCTTATCGATGGGTAGAC	32818	32934	32984	32932	-1	supercont2.109	SPRG_13944	32756	33318	None	10354	2231	59242	No_constitutive_exon_found_in_species
GGCCAGAGTACGCTCTTTCAATTGTAAAAGACGATATGAAACCAGGGTAGGG	43207	43541	43591	43539	-1	supercont2.109	SPRG_13945	33775	47241	None	10354	2231	59242	No_constitutive_exon_found_in_species
GTACGTCCCTCGATACGTTGATACTTTGATAGATTGGATGGGATATGTAGCG	35571	35682	35732	35680	-1	supercont2.109	SPRG_13945	33775	47241	None	10354	2231	59242	No_constitutive_exon_found_in_species
GAAGATATTGTCTATCGCAAGCGACAGATAGGACGAATACGGTGGGCTAGAG	57190	57434	57484	57432	-1	supercont2.109	SPRG_13950	55366	58517	None	10354	2231	59242	No_constitutive_exon_found_in_species
GTTCGTCGAGATGGACCCGTCGCGCCACTCGGACGCGGGTGGGCGGCGAGCA	74833	75104	75154	75102	-1	supercont2.109	SPRG_13953	62928	77318	None	10354	2231	59242	No_constitutive_exon_found_in_species
CCACGCAAGGTAAGTCTGATACTGCACGACAAAATCTTCCATGGGGCTAGGA	67741	67938	67988	67936	-1	supercont2.109	SPRG_13953	62928	77318	None	10354	2231	59242	No_constitutive_exon_found_in_species
GGGTAGGTGCATGCGCTAACGCTTCGCCGACTCACTGGGTGTGAAAACAGGT	74406	74451	74356	74408	1	supercont2.134	SPRG_13976	72944	74685	None	10354	2231	59242	No_constitutive_exon_found_in_species
CCCGACGTTGGCGTCTCACTCGGTGGCGTCGTTGTCGACTGGCTGGGCAGCG	77380	77389	77439	77387	-1	supercont2.134	SPRG_13977	77380	78084	None	10354	2231	59242	No_constitutive_exon_found_in_species
TTGGCGAAGTCGGGCCGTGGGGCAACTCGCGCACGCGCTGGGAAATGGAGTC	84683	84937	84633	84685	1	supercont2.123	SPRG_21373	75477	87270	None	10354	2231	59242	No_constitutive_exon_found_in_species
AGCGATGGATCCACTTGATACTTTTACATATATATATATTGGGAAACTAGGT	13720	15564	15614	15562	-1	supercont2.111	SPRG_14026	12968	18210	None	10354	2231	59242	No_constitutive_exon_found_in_species
CCACGTATGTGCCATGTATAGGCAAACGAAGTCATTCGTAAATTGGGTAGAC	30961	31055	31105	31053	-1	supercont2.111	SPRG_14031	29700	31489	None	10354	2231	59242	No_constitutive_exon_found_in_species
CTCGCGTCGTATGATGATGCGGATGATGCTAATGAGGAGGAGGGTTGTAGGT	40535	40688	40738	40686	-1	supercont2.111	SPRG_14038	39775	42772	None	10354	2231	59242	No_constitutive_exon_found_in_species
TCAAGTCGAGTGACCAAAACCTGGCATATTGACAATGCAGGGTGGAGTAGGA	51660	51709	51759	51707	-1	supercont2.111	SPRG_22338	51243	53872	None	10354	2231	59242	No_constitutive_exon_found_in_species
CCCACGGTAACGCATGCATGCGAGCTTCCGACGCCTGACGATGGGTGTAGGA	69006	69130	68956	69008	1	supercont2.111	SPRG_14054	68793	69659	None	10354	2231	59242	No_constitutive_exon_found_in_species
AAGGTACCCTCTTTTTTCAAACATAGGGGTCGGGCTAAAACAAGGGGTAGGG	70107	70542	70592	70540	-1	supercont2.111	SPRG_14055	69486	72323	None	10354	2231	59242	No_constitutive_exon_found_in_species
CCGCCTCCAGTACGCATTGCAGTCTTGCGCACATAACTCGATGGGCGTAGCG	78115	78214	78264	78212	-1	supercont2.111	SPRG_14058	77573	79037	None	10354	2231	59242	No_constitutive_exon_found_in_species
TTGGTGAGCCTCCAAAAATATTTGAAAAAACATAAAACTCATGGGTGTAGAG	92570	92759	92809	92757	-1	supercont2.111	SPRG_14064	92059	94239	None	10354	2231	59242	No_constitutive_exon_found_in_species
TCCGCGTCCACGTACCGCACCTTTGCCCGTCGCGTCGTGGGGCATGGTAGCA	101185	101486	101536	101484	-1	supercont2.111	SPRG_14067	100495	102182	None	10354	2231	59242	No_constitutive_exon_found_in_species
TGGTGCGAGCGAGATACTACGTTCCATGAGGTATTCATGACGGGAGGTAGAT	7870	8023	7820	7872	1	supercont2.112	SPRG_14112	6157	8023	None	10354	2231	59242	No_constitutive_exon_found_in_species
TGCGTGTCGACTCTTTTCGTGTTGATAGATTGATACATTTTGGTGGGTAGGG	29580	29963	29530	29582	1	supercont2.112	SPRG_14123	25224	30843	None	10354	2231	59242	No_constitutive_exon_found_in_species
GTGCGATGCCAAGCTCTCCTTCCGTCGTCGTCAGCATCGTCGGGATGTAGGA	50709	51028	51078	51026	-1	supercont2.112	SPRG_14136	50194	53191	None	10354	2231	59242	No_constitutive_exon_found_in_species
GCGATACAGGTCTTATTTCACGGCGCATCCCCTTTACACGCCGGGAGTAGGC	78948	79101	79151	79099	-1	supercont2.112	SPRG_14145	78392	81144	None	10354	2231	59242	No_constitutive_exon_found_in_species
TCGGTAGGATGTCTAGCTAAAGACTGTTGCAGCTTTCTCAGGGCGCGTAGGA	92831	92924	92974	92922	-1	supercont2.112	SPRG_14153	92005	93739	None	10354	2231	59242	No_constitutive_exon_found_in_species
ACGTAGTGCTTCCTACCAGAAGTTGTCTGGCCACTCATGAGGGAGGATAGGT	22403	22598	22353	22405	1	supercont2.138	SPRG_14173	22291	22954	None	10354	2231	59242	No_constitutive_exon_found_in_species
CGCCTCGTCCGTTTGAAATGAAAGGCAACGTCGTCGTCGTGGGTGTGTAGGT	55585	55878	55535	55587	1	supercont2.138	SPRG_14189	50353	61675	None	10354	2231	59242	No_constitutive_exon_found_in_species
TTCCTCAAAGTTTTTGGAACGAGGACTCTTTTCTCACAGAAAAGGGCTAGGG	57041	58031	56991	57043	1	supercont2.138	SPRG_14189	50353	61675	None	10354	2231	59242	No_constitutive_exon_found_in_species
TACTCCTGCCACTCGACTCGGGCGGCACGACTGGATTCGAATTGGGATAGAA	60193	60484	60143	60195	1	supercont2.138	SPRG_14189	50353	61675	None	10354	2231	59242	No_constitutive_exon_found_in_species
TGAACACGTACAACTCTTCCATTTCGATCACGTGGTGGAGCTAGGGGTAGGG	25080	25141	25030	25082	1	supercont2.137	SPRG_21385	21523	25548	None	10354	2231	59242	No_constitutive_exon_found_in_species
TCTTCACGTACACCTCTTCCATTGCGATCTCGAGGTGGAGCTAGGGGTAGGG	28414	28662	28364	28416	1	supercont2.137	SPRG_14199	27807	28662	None	10354	2231	59242	No_constitutive_exon_found_in_species
GTACACCGCTGTCCTGTTGCGCTTGGTTCTAACGCACGCTTTGGGGGTAGGT	30507	31138	31188	31136	-1	supercont2.137	SPRG_14201	30387	31349	None	10354	2231	59242	No_constitutive_exon_found_in_species
CGTACGCTGACGGACGTGTCTGTCTTGTCTGATGGCGTGGGGACCGGTAGGC	33588	33687	33737	33685	-1	supercont2.137	SPRG_14202	32056	34353	None	10354	2231	59242	No_constitutive_exon_found_in_species
ACGTACCACGCTATACCTCGTCGCTGCATGGACGGATGGCATGGGCGTAGGA	32194	32293	32343	32291	-1	supercont2.137	SPRG_14202	32056	34353	None	10354	2231	59242	No_constitutive_exon_found_in_species
CGCAGTATCCGCTCAAGATGACGCACGTGGATGGAATATGGCAGGGCGAGGT	64630	65065	65115	65063	-1	supercont2.137	SPRG_14214	63974	65479	None	10354	2231	59242	No_constitutive_exon_found_in_species
TCACGAACCTCTGTGCGGTCACCGAGTACCTTGCCAAGGGGATGTGACAGGG	54998	55537	55587	55535	-1	supercont2.149	SPRG_14246	54998	56913	None	10354	2231	59242	No_constitutive_exon_found_in_species
GGCGCGGGTACTTGCAATATTCCTACTCGTAGCGAGGCTCATGGGCGTAGGT	579	694	744	692	-1	supercont2.122	SPRG_14257	305	1072	None	10354	2231	59242	No_constitutive_exon_found_in_species
TCAGGTCGCGTATGTCGTTTCGCGGCGTGGACCTCTGATGGTCGGGGTAGTT	2608	2696	2558	2610	1	supercont2.122	SPRG_14258	1257	4012	None	10354	2231	59242	No_constitutive_exon_found_in_species
CCACGTGATGCTGGTGCTGGAGAGAGACGATGCGCGTGTTGTGGGTGTAGAC	10002	10205	10255	10203	-1	supercont2.122	SPRG_14262	10002	11467	None	10354	2231	59242	No_constitutive_exon_found_in_species
GGTGCCAGCCTCCACCACCCAATATAATGCAAGCTCATGTCGGCGGGTAGCG	27287	27375	27237	27289	1	supercont2.122	SPRG_22342	26698	33271	None	10354	2231	59242	No_constitutive_exon_found_in_species
CCTACGGGGCGAGGTAGACGCTGTATGTGGAGGCTCATGATGGGCGGTAGCC	53651	53711	53761	53709	-1	supercont2.122	SPRG_14274	53263	53839	None	10354	2231	59242	No_constitutive_exon_found_in_species
CAAGGTTCGTCGTTGCCTGGCGCCAGTAGCATACTAGGATCGGTGGGTAGAT	55766	55856	55716	55768	1	supercont2.122	SPRG_14276	54621	56554	None	10354	2231	59242	No_constitutive_exon_found_in_species
GCTCACGCCGACGCTGGACGCGACGCACACGCCGGTCGTGGGTGCGCGAGAT	9784	9865	9734	9786	1	supercont2.153	SPRG_21399	6988	9865	None	10354	2231	59242	No_constitutive_exon_found_in_species
CGACTTGATCCATTGATATATGTATATATGCATGGATGGATGATGGGTAGGA	43614	43739	43564	43616	1	supercont2.153	SPRG_14296	40957	44866	None	10354	2231	59242	No_constitutive_exon_found_in_species
ATAGGTATTATCGTCTACCGATTGAGTGAATACTGACGCGGGTGGCGTAGCG	44084	44279	44034	44086	1	supercont2.153	SPRG_14296	40957	44866	None	10354	2231	59242	No_constitutive_exon_found_in_species
AAGGTCGTCTCTTCATTGTTGTGCTCTTTGTAGCTCATGTCGATGGGCAGGC	6287	6416	6237	6289	1	supercont2.124	SPRG_14310	5844	7355	None	10354	2231	59242	No_constitutive_exon_found_in_species
TTCGAGGTCCGATCTCTTGGATACTTGGTATCTCATGCAAATATGGGTAGTA	13148	13286	13098	13150	1	supercont2.124	SPRG_14312	11509	13891	None	10354	2231	59242	No_constitutive_exon_found_in_species
TGCACGTAAATGCGTTCTTGCATCATCCTAGCTTGATGACGCGGGTGTAGGT	38169	39578	38119	38171	1	supercont2.124	SPRG_14324	36875	40206	None	10354	2231	59242	No_constitutive_exon_found_in_species
GCGGTGCGTTCTCGTCGCAGCTACCCGTGGTGGCCTGGGGGACATGCAAGGT	55876	56239	56289	56237	-1	supercont2.124	SPRG_14331	53763	61395	None	10354	2231	59242	No_constitutive_exon_found_in_species
GCAAAAAGTAGGTTTTTGTATGTATCTATCAGGGTATCAAGGTAGGGTAGAT	55092	55335	55385	55333	-1	supercont2.124	SPRG_14331	53763	61395	None	10354	2231	59242	No_constitutive_exon_found_in_species
GGTGGCAAGTCGCGCCGGCGCGAGAACGATGACGAAGACGAGGGTGAGAGTG	40757	41688	40707	40759	1	supercont2.125	SPRG_14354	39631	41688	None	10354	2231	59242	No_constitutive_exon_found_in_species
AGGTACGTACATATCACGCAAGGGAAAAGGGATGCGAGATGGGAACCTAGAT	78538	78582	78632	78580	-1	supercont2.125	SPRG_14370	77435	82261	None	10354	2231	59242	No_constitutive_exon_found_in_species
GAGGCCCTTGCCTTTCTACTGCAACTTGAAGGACAATGAGCGGGTGGTAGGC	14317	14372	14267	14319	1	supercont2.129	SPRG_14401	13024	14533	None	10354	2231	59242	No_constitutive_exon_found_in_species
TAGTTTTGTATCAATCTATCAATCTAGCACGATACAAAAATGGGGCGTAGGG	23064	23552	23014	23066	1	supercont2.129	SPRG_14403	20172	23552	None	10354	2231	59242	No_constitutive_exon_found_in_species
AGGTGCGCCTCGTATGCACTTGAAGCACGCGCATTTCAACACGGGCGTAGGC	45800	45970	46020	45968	-1	supercont2.129	SPRG_14408	44405	48645	None	10354	2231	59242	No_constitutive_exon_found_in_species
TGTCTGCTATCCTGTACATTTTTGAAAAAAACGACACATGTTGGGGGTAGGG	71857	71995	71807	71859	1	supercont2.129	SPRG_14420	70644	72728	None	10354	2231	59242	No_constitutive_exon_found_in_species
TTCTCGATCCACCGTGAAGTATCTCACGCTTCGCAATGCAGTAGGGTTAGGG	85549	85650	85499	85551	1	supercont2.129	SPRG_14427	85050	86378	None	10354	2231	59242	No_constitutive_exon_found_in_species
GGTATTGCGACATAGCGACTGACGTACCTAGTACTATGGCGGGACACTAGGC	77686	77802	77636	77688	1	supercont2.128	SPRG_14462	77368	80647	None	10354	2231	59242	No_constitutive_exon_found_in_species
GCCTTCGTTGATCGATCGTATCCAGAAATTCACTTTTTCTTGGGTGGTAGAT	18331	18437	18487	18435	-1	supercont2.130	SPRG_14474	17988	18787	None	10354	2231	59242	No_constitutive_exon_found_in_species
CGTACACCCGCTCGCTTGATGGATGGACGGATACCAAGGTATGTGGGTAGTG	24131	24238	24081	24133	1	supercont2.130	SPRG_14478	22850	27505	None	10354	2231	59242	No_constitutive_exon_found_in_species
GTACGTCCGTGGCCTCGTCGACGTGATGGCTCACGTGCATGGATGGGTAGGC	36030	36056	35980	36032	1	supercont2.130	SPRG_14483	35864	37317	None	10354	2231	59242	No_constitutive_exon_found_in_species
AGGTATGCATTGATTGATCAACCACCGTCTCTAAATCGGGAGATGGACAGCT	14441	15079	14391	14443	1	supercont2.133	SPRG_14509	12129	15079	None	10354	2231	59242	No_constitutive_exon_found_in_species
TTGGAGTAAGAACACTTCGCAGACACCCGAAACACACACTGAATGGGTAGGT	46170	46271	46120	46172	1	supercont2.133	SPRG_14519	45789	46946	None	10354	2231	59242	No_constitutive_exon_found_in_species
TACGACCTGTCTCGTCAACGAGAAATAATGATCGACGGGCGTGGATGTAGAT	71889	72024	72074	72022	-1	supercont2.133	SPRG_14526	69270	73170	None	10354	2231	59242	No_constitutive_exon_found_in_species
CCAAGGTCGTCTCTTCTTGGTCAACGAGGAAAGATTGAGGTGGGAAGTAGGC	74032	74273	74323	74271	-1	supercont2.133	SPRG_14527	74032	74590	None	10354	2231	59242	No_constitutive_exon_found_in_species
GTGCATACCTTTAAGACCATTTTTCCGGGCAGCTGCATCGGGGGCCGTAGGC	79715	80001	79665	79717	1	supercont2.133	SPRG_14530	79004	81097	None	10354	2231	59242	No_constitutive_exon_found_in_species
TGGTCTAGATTCGGATTCTCTGCGGATATACTATAGATGGTGGGGTGTAGGA	52883	53189	53239	53187	-1	supercont2.139	SPRG_14579	50978	54353	None	10354	2231	59242	No_constitutive_exon_found_in_species
GGGTACTTTATATCTGGTGTTTGGATCAAGGTAGCAATGATGATGGGTAGAA	59813	59943	59993	59941	-1	supercont2.135	SPRG_14614	57671	61631	None	10354	2231	59242	No_constitutive_exon_found_in_species
ATCTATCTTTTTTGTATTCTTGTGGATAGATTGTCTTATATGGGTGGTAGAC	59256	59409	59459	59407	-1	supercont2.135	SPRG_14614	57671	61631	None	10354	2231	59242	No_constitutive_exon_found_in_species
ACGACCATGTCATATCGATGTGGTGTCGTCATCATGTATGCGATGGGTAGGT	8454	8502	8404	8456	1	supercont2.136	SPRG_14621	8057	10236	None	10354	2231	59242	No_constitutive_exon_found_in_species
CTCGCGACACGAAGCGTTGCAACATTGAAAGTGACACAAATGGGATGTAGGC	39388	39898	39338	39390	1	supercont2.136	SPRG_14635	36677	39898	None	10354	2231	59242	No_constitutive_exon_found_in_species
GTGTAGGACGCCCTTCGCATCGTTCTTTTTCTCATGCGAGTGCGGGGTAGGG	47521	47833	47471	47523	1	supercont2.136	SPRG_14638	46533	47833	None	10354	2231	59242	No_constitutive_exon_found_in_species
CGAGATGCACCCACGTTGCTGATCTGGCTCAAACGAAGACGGGGGGCTAGCG	61386	61520	61570	61518	-1	supercont2.136	SPRG_14644	59685	62506	None	10354	2231	59242	No_constitutive_exon_found_in_species
ACAAAGGTGCTCTCTTCCTTGTCAACCTGTAGTCTCATACCAAGGGGTAGGG	304	408	254	306	1	supercont2.145	SPRG_14667	61	494	None	10354	2231	59242	No_constitutive_exon_found_in_species
CGAGTTGCACAAGCGGCTAACCGCGAGCACAAGGATCATGGGGATGGCAGGC	13553	13723	13503	13555	1	supercont2.145	SPRG_14668	12739	15816	None	10354	2231	59242	No_constitutive_exon_found_in_species
ACGTACACGCGTGGATCGACAACGCGTCCAGTGTGTCATGGGCAAACAAGCT	14605	14817	14555	14607	1	supercont2.145	SPRG_14668	12739	15816	None	10354	2231	59242	No_constitutive_exon_found_in_species
CACACGGTAGGGTCGTTGTGGTGGTTAGGGTCTGCAAAAACATGGGGTAGGG	16595	16746	16796	16744	-1	supercont2.145	SPRG_14669	16103	18899	None	10354	2231	59242	No_constitutive_exon_found_in_species
CCGCCTCCAGTACGCATAGCATCCTTGCGCACATAACTCGATGGGCGTAGCG	20447	20546	20596	20544	-1	supercont2.145	SPRG_14670	19816	21303	None	10354	2231	59242	No_constitutive_exon_found_in_species
GTACGCCTTGCCACTCGACGGACTGCAAACCGTTTCAACCATGGGGCTAGGT	32332	32554	32282	32334	1	supercont2.145	SPRG_14675	29701	32845	None	10354	2231	59242	No_constitutive_exon_found_in_species
CGGTAGACACTTCATCTGTACGATGGCATTCGAGTTCAAAGGGATTGTAGAC	38625	38994	39044	38992	-1	supercont2.145	SPRG_14677	37792	40106	None	10354	2231	59242	No_constitutive_exon_found_in_species
TGACGCGTAAACTTGTCATACTGCCACAGCGGAACACAAGCGATGGGTAGGC	3786	3855	3905	3853	-1	supercont2.170	SPRG_14692	1819	4856	None	10354	2231	59242	No_constitutive_exon_found_in_species
GCGTACGTGTTTCTACATACATGTATCTTCCAACGTGAACGACTGGGTAGGG	2322	2620	2670	2618	-1	supercont2.170	SPRG_14692	1819	4856	None	10354	2231	59242	No_constitutive_exon_found_in_species
GATCTACCCCTGCTTTTCGTCACACCCTAACCCTCGTTATTGGTGGGTAGGG	11178	12322	12372	12320	-1	supercont2.170	SPRG_14698	11178	13074	None	10354	2231	59242	No_constitutive_exon_found_in_species
CATTTATTTGCAAGCCATGTACCAAGGACGATCATGATGATGGGGTGTAGGA	16238	16452	16502	16450	-1	supercont2.170	SPRG_14699	15306	17261	None	10354	2231	59242	No_constitutive_exon_found_in_species
GCCCAGTACGATAAAAAGGTTTCGCTCCGTCACTTGAAGGACGGGCGTAGGC	19187	19287	19137	19189	1	supercont2.170	SPRG_14700	17919	20367	None	10354	2231	59242	No_constitutive_exon_found_in_species
TTTTTGCGGCGTTGACATGGGTTTTATACTGATATAATGGGGTGGCACAGGC	37480	37560	37430	37482	1	supercont2.170	SPRG_14707	36855	38047	None	10354	2231	59242	No_constitutive_exon_found_in_species
ACGCTCGGTAGAAATTTCTGTGTCCCCACCCGAGTGACGTGGGTGGTTAGTC	2288	2335	2238	2290	1	supercont2.142	SPRG_14726	1739	4569	None	10354	2231	59242	No_constitutive_exon_found_in_species
CAGGTGCGCATACGACAAGGAATGCGCTCCCTGTCAACCAACGGGCGTAGAA	49701	49966	49651	49703	1	supercont2.142	SPRG_14742	49333	51019	None	10354	2231	59242	No_constitutive_exon_found_in_species
GTTCGTTCAGGATGCATCCAGGATGCACGACAACACCACCATGGGTGTAGGA	13589	13655	13539	13591	1	supercont2.150	SPRG_14757	12852	15542	None	10354	2231	59242	No_constitutive_exon_found_in_species
GTGCGTCTTGCACGTACAGACAACGTGCATTGGATCCAAGGGTGCAATAGAA	62843	63004	63054	63002	-1	supercont2.178	SPRG_14796	62643	63726	None	10354	2231	59242	No_constitutive_exon_found_in_species
ACTACTACCAACGACGACGACGAATACCGAATCACGTCGGGTTGGAATAGCG	67988	68373	67938	67990	1	supercont2.178	SPRG_14798	66338	69633	None	10354	2231	59242	No_constitutive_exon_found_in_species
TCCAAGGAACCGCTAGTGGACATCGTGCTCTTCTTTCTCATGTGGGCGAGGC	49019	49374	48969	49021	1	supercont2.141	SPRG_21467	48324	54256	None	10354	2231	59242	No_constitutive_exon_found_in_species
CTACTGCCCCGAGTCGCCCATCATGTACGGCCCGGACCTCGGGAAGGAAGCC	49499	54256	49449	49501	1	supercont2.141	SPRG_21467	48324	54256	None	10354	2231	59242	No_constitutive_exon_found_in_species
TCCATGAGCTTTGGCGACCCGTACTACCACGAGGCGGGCATCGAGGCGAGGC	13980	14097	13930	13982	1	supercont2.189	SPRG_14854	13527	14189	None	10354	2231	59242	No_constitutive_exon_found_in_species
CCATGGGCATCCCGGTCGTCGACGTGGAGGTCTCGATCGGGTCGGGGCAGAC	33765	34359	33715	33767	1	supercont2.167	SPRG_14869	33557	34359	None	10354	2231	59242	No_constitutive_exon_found_in_species
GAGCACGACCTCAAGGTTGAATTCTCCGAGCTTGGTTCCGACGCGGGTAGCC	21742	22145	21692	21744	1	supercont2.143	SPRG_14892	17880	22145	None	10354	2231	59242	No_constitutive_exon_found_in_species
CCAACCAAGTAGGTTTGCTGTCCTGCTCGCGTGCTAAACAAGGGCAGTAGCT	35697	36111	35647	35699	1	supercont2.143	SPRG_14899	35295	36853	None	10354	2231	59242	No_constitutive_exon_found_in_species
CTTGCGGCCTTGCACTCGTCTCTCATGAGTCAAATATGCTGGGGTACTAGGC	38976	39330	38926	38978	1	supercont2.143	SPRG_14900	37929	40394	None	10354	2231	59242	No_constitutive_exon_found_in_species
ACACGTACGTCAGTAGGAAAACGACTCGTTTATGAGGCTTGGGTGCGTAGGT	53349	53573	53299	53351	1	supercont2.143	SPRG_14907	52937	54091	None	10354	2231	59242	No_constitutive_exon_found_in_species
GGTGTCTGCTGCCATAGAAGTCGTCTTCCATAAGTCTTACGGGCGAGTAGAT	46137	46479	46087	46139	1	supercont2.207	SPRG_14919	44875	47391	None	10354	2231	59242	No_constitutive_exon_found_in_species
CACACTGTACGCCAATCCTTGCGATGATGCGATGATGCGATGATGGGTAGGC	50890	52082	52132	52080	-1	supercont2.207	SPRG_14922	50548	52496	None	10354	2231	59242	No_constitutive_exon_found_in_species
ATCCAGTACGATAGCGACGTCGTCTCGGTCGTCTTATCGCGGGCGTGTAGGC	55522	56699	56749	56697	-1	supercont2.207	SPRG_14924	55143	57342	None	10354	2231	59242	No_constitutive_exon_found_in_species
GCGATGCCTGCTCTGGCGATGGCTCCTAATGATGATGATGGCGGGCGTAGGA	60444	60528	60578	60526	-1	supercont2.207	SPRG_14926	59698	60670	None	10354	2231	59242	No_constitutive_exon_found_in_species
CGCCGGTACGTCGTTGGATCTACACTTGATAGATTGATAGGATGGGGTAGGT	12873	13443	13493	13441	-1	supercont2.144	SPRG_14933	10121	15512	None	10354	2231	59242	No_constitutive_exon_found_in_species
AAAAGGTATGCAAGTAGAGTCGTACTTACATCGTTGACGCGGGCATGCAGGC	30881	31073	30831	30883	1	supercont2.144	SPRG_14938	29975	31073	None	10354	2231	59242	No_constitutive_exon_found_in_species
TGGGTACAACACTTGGCCTTTCCTGCACCCGCGGCTCATGACTGGGATAGAG	32448	32870	32398	32450	1	supercont2.144	SPRG_14939	31485	32870	None	10354	2231	59242	No_constitutive_exon_found_in_species
TGCCGTACGTCTCCAGAATCCGCGACAGTATCAAGAAGACAAGGGTGTAGGA	53043	53247	52993	53045	1	supercont2.144	SPRG_14948	52207	56302	None	10354	2231	59242	No_constitutive_exon_found_in_species
CCCGGTAAACAGATCCATGTATCAACGTATCAATCATCACCGGGGCGCAGGA	59593	60131	59543	59595	1	supercont2.144	SPRG_14950	57692	60552	None	10354	2231	59242	No_constitutive_exon_found_in_species
TGCGACGATGATGATATCGTTGGATCGCTGTGATGAGAGGATGGGAGTAGAC	53785	54052	53735	53787	1	supercont2.181	SPRG_14966	51776	54315	None	10354	2231	59242	No_constitutive_exon_found_in_species
GTATGTGGCCTAAGCGTGTTGCTCGCGGTGTCATCGTGCGTGGGCGGTAGGA	7490	7505	7555	7503	-1	supercont2.146	SPRG_14974	3310	7676	None	10354	2231	59242	No_constitutive_exon_found_in_species
GGTACGACGAGTCTCTTCTGCTACACGAAGGCCTCGAGTGGGATGCGTAGCC	8350	8530	8300	8352	1	supercont2.146	SPRG_14975	7680	8530	None	10354	2231	59242	No_constitutive_exon_found_in_species
CAAGGTACCACGACCTTGCGCCGTTGGTCTCTGACAAGGCGTGGGTGTAGGG	29429	29519	29379	29431	1	supercont2.146	SPRG_14980	27381	31775	None	10354	2231	59242	No_constitutive_exon_found_in_species
ACGCGTACAACCGCGGTGTCAATTGCTTCGGTGCTCATGGGATGACGTAGGT	31379	31543	31329	31381	1	supercont2.146	SPRG_14980	27381	31775	None	10354	2231	59242	No_constitutive_exon_found_in_species
GGATCTCATTTTCTAAAATTGTTGTCCTCAAAAGCGGGCGTTTGAAAAAGAT	34997	35103	34947	34999	1	supercont2.146	SPRG_14982	32944	36876	None	10354	2231	59242	No_constitutive_exon_found_in_species
TGTACGACGACTGGATGAGGATCAAACCGACATGCTCATGGGTATGGCAGGC	50218	50281	50331	50279	-1	supercont2.146	SPRG_21481	48476	50982	None	10354	2231	59242	No_constitutive_exon_found_in_species
CATCGCTCGACTCGATTGTGGTGTGGTCGCTCATGCGTGGATGGGTGTAGGG	61576	61984	61526	61578	1	supercont2.182	SPRG_15032	58643	61984	None	10354	2231	59242	No_constitutive_exon_found_in_species
TGGGAACGATCGAGGACGTGCTGGGGCCCGCGGTCTGGGCAGCATGCAAGGC	18959	22275	22325	22273	-1	supercont2.173	SPRG_15038	18881	22345	None	10354	2231	59242	No_constitutive_exon_found_in_species
GTGGTGGCCAAAGCCACGGGCATTCCAGTCGCCAACCTCTTGTCGGGGAGAA	23627	24152	24202	24150	-1	supercont2.173	SPRG_15039	23177	25528	None	10354	2231	59242	No_constitutive_exon_found_in_species
CTTTCATGTAGTAGCGCTTCTTGACGCGTGGGTGTGACAAGGGATTGTAGCT	10591	10765	10541	10593	1	supercont2.151	SPRG_21487	8991	11240	None	10354	2231	59242	No_constitutive_exon_found_in_species
CTTTCATGTAGTAGCGCTTCTTGACGCGTGGGTGTGACAAGGGATTGTAGCT	15039	15213	15263	15211	-1	supercont2.151	SPRG_15054	14463	16346	None	10354	2231	59242	No_constitutive_exon_found_in_species
TACGTTGCATTTGGATTTCAGGATGCTGGATCTTATGTGCAAATGGGTAGGT	21284	24347	21234	21286	1	supercont2.151	SPRG_15056	20499	36652	None	10354	2231	59242	No_constitutive_exon_found_in_species
TCGAGCGCCGGCACCACGGGTGCCATCGTACTCGCAACGGGCGACGCGAGTG	24370	24621	24320	24372	1	supercont2.151	SPRG_15056	20499	36652	None	10354	2231	59242	No_constitutive_exon_found_in_species
CCCCGCAGCGATCAAACAAGTGGCCAAGTGCGCCTCGTGACGGGAGAGAGTG	47182	52748	47132	47184	1	supercont2.151	SPRG_15058	40633	54680	None	10354	2231	59242	No_constitutive_exon_found_in_species
GTCGGTACATATCCCCACGCTCCGCATCGCATGCTAAGCGGGTGAGGTAGAG	16431	16757	16807	16755	-1	supercont2.148	SPRG_15065	15277	17243	None	10354	2231	59242	No_constitutive_exon_found_in_species
ACGTTGCCAAGGTAAGGATCCATCCTTGAATACCATACAATGGGGCGTAGGA	15765	16068	16118	16066	-1	supercont2.148	SPRG_15065	15277	17243	None	10354	2231	59242	No_constitutive_exon_found_in_species
ACCTTCCCACCGGTCCCCCCGATGACAACGATGACTTTCCCACGGGCGAGCC	31380	31536	31330	31382	1	supercont2.148	SPRG_15072	31273	31536	None	10354	2231	59242	No_constitutive_exon_found_in_species
GGTCAATCATTCTCCACCTCAAGTGGTAAAATGTCTCACGTGGGACGTAGAA	8021	8132	7971	8023	1	supercont2.155	SPRG_22347	3419	9454	None	10354	2231	59242	No_constitutive_exon_found_in_species
AGGCGTACGAGCATCGACTTCTTTTAGCAACTATATATACATGGGGCTAGGT	8694	9454	8644	8696	1	supercont2.155	SPRG_22347	3419	9454	None	10354	2231	59242	No_constitutive_exon_found_in_species
TTGAAGAAACGACCACTAAAGTAAACATTTACTAGTACTCGGCGGGGTAGGT	35986	36003	36053	36001	-1	supercont2.155	SPRG_21493	35986	38156	None	10354	2231	59242	No_constitutive_exon_found_in_species
GCTGGTGTTATGATTGCGGTTTTTGCATCGAGCGGCGGGAAGGATGCCAGTC	3449	3496	3546	3494	-1	supercont2.147	SPRG_15087	3449	3729	None	10354	2231	59242	No_constitutive_exon_found_in_species
ACGGCCAAGGCACGCAATATGTCTCGGATGAATCTGACACACGCGGGTAGGT	49987	50308	49937	49989	1	supercont2.147	SPRG_15106	48893	50308	None	10354	2231	59242	No_constitutive_exon_found_in_species
TCTGGTACGTCTCGATCTGGTTATATCTCGATTCTACAAATGTGGGGTAGGT	10301	10551	10251	10303	1	supercont2.165	SPRG_15130	9266	10551	None	10354	2231	59242	No_constitutive_exon_found_in_species
CAAAAGTAAGTGCAATGTCAATAAGGTAATGATGGTCATCGGGCATGTAGCG	21634	21839	21889	21837	-1	supercont2.165	SPRG_15135	20671	22207	None	10354	2231	59242	No_constitutive_exon_found_in_species
CATGATTCCGGTAGCGTTCTTTCTACATGTGTTGGCTGACGGGATTGTAGGC	46811	46891	46941	46889	-1	supercont2.165	SPRG_21504	45857	47851	None	10354	2231	59242	No_constitutive_exon_found_in_species
GGCGGTGCATACGGCAGAGTATGCAATAGCACTTGCTTATGGGAGGCTAGGC	11171	11268	11121	11173	1	supercont2.156	SPRG_15149	10752	12351	None	10354	2231	59242	No_constitutive_exon_found_in_species
ACGTCTCTCTCTCTGTAATTGCACACATAGCTCATGCGTCGGAAGGGTAGCA	23312	23996	24046	23994	-1	supercont2.156	SPRG_15153	22548	25870	None	10354	2231	59242	No_constitutive_exon_found_in_species
GGGCGAACCAGGCGCCCGCCCGCCGCGCCCGCAGCAACCGGGCGAACCAGGC	28415	28500	28550	28498	-1	supercont2.156	SPRG_15155	27948	30105	None	10354	2231	59242	No_constitutive_exon_found_in_species
ACAGCGACGGCAGCCGCCCTTCATTGTACTAACGGTATCGGGTGGTGTAGGA	43190	43464	43514	43462	-1	supercont2.245	SPRG_15163	43190	44316	None	10354	2231	59242	No_constitutive_exon_found_in_species
GAACTCCACGTACGGTGTACCATTTGTATCAAGGTATCAAGCAGGGGTAGGT	21593	21704	21754	21702	-1	supercont2.157	SPRG_21512	17509	22744	None	10354	2231	59242	No_constitutive_exon_found_in_species
ACGCATGAATCCATTCATTTGGAAGCGCGTCTTGACGCTGCAGGGATTAGGG	41834	42010	41784	41836	1	supercont2.157	SPRG_15195	41325	42648	None	10354	2231	59242	No_constitutive_exon_found_in_species
TTTTGGTACAGCTTCAATTGCTGAAGATATTATCAGTAAAAGGGGTGTAGGT	4159	4406	4109	4161	1	supercont2.218	SPRG_15204	3223	4406	None	10354	2231	59242	No_constitutive_exon_found_in_species
CGCAGCGGTACAATCCCTATCACTTGGATCCAGTGTCGAAATAGGGGTAGGT	25758	25856	25708	25760	1	supercont2.188	SPRG_15219	22995	26725	None	10354	2231	59242	No_constitutive_exon_found_in_species
TCCACAGCGTACAACACGCTGCGTCAACCGCAATATCATCTGGGAAGTAGGT	32845	33046	33096	33044	-1	supercont2.171	SPRG_15231	31465	39935	None	10354	2231	59242	No_constitutive_exon_found_in_species
GGGACGGGCCCGAGGCTTCCAAACTTGAGGTACCCGCCATGATGGGCAAGTG	45882	45930	45980	45928	-1	supercont2.171	SPRG_15234	45882	46569	None	10354	2231	59242	No_constitutive_exon_found_in_species
CTCGGTACGACGTGTAGCAGTCTTGATTGCAATTTTGACGCGGGCGGTAGTG	11841	12413	12463	12411	-1	supercont2.154	SPRG_21524	11841	14425	None	10354	2231	59242	No_constitutive_exon_found_in_species
TTGACGCTGCGCATTTTGTCGGCTCGAAAGCTTCTCGTTTCGGGGTGCAGAC	48960	49466	48910	48962	1	supercont2.154	SPRG_15271	48656	49466	None	10354	2231	59242	No_constitutive_exon_found_in_species
CGGCCTCAGTGGGCAATGGCCATGCCTGTCTCTCCAGCACGCGGGGCCAGGT	18496	19345	19395	19343	-1	supercont2.160	SPRG_15298	18496	19761	None	10354	2231	59242	No_constitutive_exon_found_in_species
GGTATTGTGCCTTAATGACCGTTGGTGACGGACAAGTGCCATGGGTATAGGC	21394	21661	21344	21396	1	supercont2.159	SPRG_15333	20758	25011	None	10354	2231	59242	No_constitutive_exon_found_in_species
CAAATCTCTCTTTTGCTTGTACTCACAGTCTTATGGATGGAATTGGGTAGAT	22736	22887	22686	22738	1	supercont2.159	SPRG_15333	20758	25011	None	10354	2231	59242	No_constitutive_exon_found_in_species
AAGGTACGCGTCGCCTTGAAAAATTGATAGTGGACACTACGCACGGGTAGAT	23422	23605	23372	23424	1	supercont2.159	SPRG_15333	20758	25011	None	10354	2231	59242	No_constitutive_exon_found_in_species
GGTACGCCACCCGCCGCCTCCGCGTCTCATGGATGTCCACGTTGGGATAGGT	8968	10099	8918	8970	1	supercont2.244	SPRG_15344	8790	10099	None	10354	2231	59242	No_constitutive_exon_found_in_species
GCAACAAGGTGCGCTCTCTGCACCTGCATTGCGCATTCACGGACGGGTAGGA	3700	3758	3808	3756	-1	supercont2.335	SPRG_15372	3340	4083	None	10354	2231	59242	No_constitutive_exon_found_in_species
TCGCCCGTACGACACCTCTTCCTCTGGCATCCGAATGAAGCGTGGGGTAGGA	11890	11992	12042	11990	-1	supercont2.335	SPRG_15376	9982	12142	None	10354	2231	59242	No_constitutive_exon_found_in_species
GACACTGTCATTTCGTCGGAGTCGCGATACATTATTGCTCTGTGGGATAGAT	11313	11412	11462	11410	-1	supercont2.335	SPRG_15376	9982	12142	None	10354	2231	59242	No_constitutive_exon_found_in_species
ACGTTTCCACGCATGCGTCCATCGAATCATATTGTTTATGGTGCGGGTAGAT	9982	10348	10398	10346	-1	supercont2.335	SPRG_15376	9982	12142	None	10354	2231	59242	No_constitutive_exon_found_in_species
CAACTTGTCTTGTATTGCTGCGGCAATATTGTGAAAACAAACGTGGGTAGGG	9905	10172	9855	9907	1	supercont2.290	SPRG_15387	8929	10172	None	10354	2231	59242	No_constitutive_exon_found_in_species
CCAATGTACGTCTCGACGCATCGTGATCGTGCGATTGAGGTATGGGACAGGG	11283	11382	11233	11285	1	supercont2.168	SPRG_15390	10922	12742	None	10354	2231	59242	No_constitutive_exon_found_in_species
CAAGGTACTTTGCCATCACTGCTAGAGAATGGTAAACTGAAGGGTCGTAGAT	21207	21687	21737	21685	-1	supercont2.168	SPRG_15395	20924	22836	None	10354	2231	59242	No_constitutive_exon_found_in_species
CGGCGCGGGTACGTCTGGGCTTTCTGTTTTTGAGATGACAAGGCGGGTAGGC	47563	47616	47666	47614	-1	supercont2.168	SPRG_15404	46848	48576	None	10354	2231	59242	No_constitutive_exon_found_in_species
CTCGAAAAGTCAACGCGTCGGTCGTCGGTGGCCTCGGCTCGGGCGGCGAGTA	4012	4105	3962	4014	1	supercont2.219	SPRG_15406	2460	4105	None	10354	2231	59242	No_constitutive_exon_found_in_species
GCTGGTACGTCCGCTACATCGCGCGCGAGAATGGTCTAACGCGGGCGCAGGT	12164	12338	12114	12166	1	supercont2.163	SPRG_15416	11816	15208	None	10354	2231	59242	No_constitutive_exon_found_in_species
TCCGGTAGACCGCAACTGCTGTGCTCGTCCAGTGTCGATGCGAGGGGTAGGG	39004	39104	39154	39102	-1	supercont2.242	SPRG_21554	37907	40508	None	10354	2231	59242	No_constitutive_exon_found_in_species
TACGATTCGTGTGTTAGACGCGGTGGCTCATCAGAGAGGCATGGGCGTAGGG	4427	4711	4761	4709	-1	supercont2.166	SPRG_15454	4427	5404	None	10354	2231	59242	No_constitutive_exon_found_in_species
AAGGTAATTTTATCGTTTTTTCCGTGAAAAAAGCGTTCATGTGGGAGTAGAT	25805	25935	25755	25807	1	supercont2.166	SPRG_15464	25008	26742	None	10354	2231	59242	No_constitutive_exon_found_in_species
ACAACCATCAGACCGACGTCTCACGACATGCTATGATGATGTGGGCATAGAT	34711	34857	34661	34713	1	supercont2.166	SPRG_15469	32909	35777	None	10354	2231	59242	No_constitutive_exon_found_in_species
GACTGGTCGCCCTCCGCACGCCGTCTGGGCCCGATTTCATCAAGGGCGAGAA	35790	36177	35740	35792	1	supercont2.277	SPRG_15477	35711	37639	None	10354	2231	59242	No_constitutive_exon_found_in_species
CGTCTGTTGGCCTGTAGACTGCAGTAATCTTCATCACGTCATGGGACTAGGA	2766	2882	2716	2768	1	supercont2.253	SPRG_22354	1869	13549	None	10354	2231	59242	No_constitutive_exon_found_in_species
GTAGAGGGAGTAGGACCAACTCTTCGAGGCGGCCCGGTATGGGGACGTAGAC	3228	3290	3178	3230	1	supercont2.253	SPRG_22354	1869	13549	None	10354	2231	59242	No_constitutive_exon_found_in_species
CGCGCACTCTCCCACTCTTTTTCTTGAATGTGACTCATGACCGAGGGCAGGT	36933	37149	36883	36935	1	supercont2.164	SPRG_15498	34738	38433	None	10354	2231	59242	No_constitutive_exon_found_in_species
AGGTACTCCTGTCGTGAACGTGGCTGCTCTGTATGAAGACATGCGGGTAGCA	34471	34829	34879	34827	-1	supercont2.169	SPRG_15527	33940	36231	None	10354	2231	59242	No_constitutive_exon_found_in_species
CGGTGTCGTATATCTTTCGTGAGTTGTCAAGGTGTCATGGGAGACGGTAGGA	24718	24820	24870	24818	-1	supercont2.208	SPRG_15563	21991	27214	None	10354	2231	59242	No_constitutive_exon_found_in_species
AGTACATTCCATCGTCGTCGCCATCTCTGCAGGTCGCTCATGGGACGCAGAT	18305	18419	18469	18417	-1	supercont2.250	SPRG_15592	17624	18771	None	10354	2231	59242	No_constitutive_exon_found_in_species
GTCTTGTCGCCCAGACAACGAACGACGAAAATGCTGCCGAGGGGACGAAGGG	32886	33119	33169	33117	-1	supercont2.400	SPRG_15597	32606	33175	None	10354	2231	59242	No_constitutive_exon_found_in_species
TTGCGTACGTCGCCGCGCCGTCTCGCAACCTCTTATCGTCATCGGGGTAGGC	1829	1927	1977	1925	-1	supercont2.753	SPRG_15616	1829	2833	None	10354	2231	59242	No_constitutive_exon_found_in_species
ATATCTTGAAGACAATCATGTCCCATCTGTACGTTCTTCCATGGGGTTAGGT	24578	24646	24696	24644	-1	supercont2.177	SPRG_15640	23270	26491	None	10354	2231	59242	No_constitutive_exon_found_in_species
CTGCGGGGCGCCTTGAGATCGTCCGGTTCCTGCACACGCATCGAAGGGAGGG	708	1306	658	710	1	supercont2.176	SPRG_15647	0	1306	None	10354	2231	59242	No_constitutive_exon_found_in_species
GCCGGTACGCGTCCGCTTCTGTGATCCGGCTCATGCGGGCGATGGACTAGCG	32525	32893	32475	32527	1	supercont2.176	SPRG_15662	32166	32893	None	10354	2231	59242	No_constitutive_exon_found_in_species
TTGGTAACATGCATTGGCATAAAACACTCGGTTCTGATGGGATATGATAGCT	1389	1737	1339	1391	1	supercont2.179	SPRG_15677	864	5326	None	10354	2231	59242	No_constitutive_exon_found_in_species
CCATCTGGCGCCAACATCTGGCAACACATCTGATGGCGACATGTGGGTAGGT	2143	2292	2093	2145	1	supercont2.179	SPRG_15677	864	5326	None	10354	2231	59242	No_constitutive_exon_found_in_species
TGAGACGGTGCGATCCGACATGAGAAGGCTGCATCACCGTTGGGCGATAGGC	20760	20973	21023	20971	-1	supercont2.199	SPRG_15696	18502	21752	None	10354	2231	59242	No_constitutive_exon_found_in_species
GTACTGGCTGCCATGTTTTTTTGAAACATTGATACAAATCAAATGGGTAGAG	10133	10364	10414	10362	-1	supercont2.180	SPRG_15707	10133	12002	None	10354	2231	59242	No_constitutive_exon_found_in_species
GGTGCGACGATGGGGGCAGTCGTTCTCGAGTATTGAGAAGGGGTGGGTAGGG	2229	2332	2179	2231	1	supercont2.185	SPRG_15726	1451	2829	None	10354	2231	59242	No_constitutive_exon_found_in_species
TCCTTGCAGCACTCTGGCTTTTTGGCGTATTGATGGAACCATGGGACTAGTT	2394	2485	2344	2396	1	supercont2.185	SPRG_15726	1451	2829	None	10354	2231	59242	No_constitutive_exon_found_in_species
AACCGTATATTCCACTAGCTTTGCAGCAGTATAGACGCACATGTGGGTAGTT	2716	2829	2666	2718	1	supercont2.185	SPRG_15726	1451	2829	None	10354	2231	59242	No_constitutive_exon_found_in_species
TGTACGTGTGCATCCAACGGCACATAGATCGGGTGTTGATGCGGGCGTAGGA	10586	10784	10536	10588	1	supercont2.185	SPRG_21605	8301	12128	None	10354	2231	59242	No_constitutive_exon_found_in_species
CATGCCGTCGCCGACTGCACGCGCCTGCATGGTGACACGGCCGGGGAAAGGT	21560	22172	22222	22170	-1	supercont2.185	SPRG_15735	20685	23656	None	10354	2231	59242	No_constitutive_exon_found_in_species
GATTGTGTCCCTTTTTCAAAATACGTGGATTCTCACCTCCAACTGGGTAGAA	28646	28717	28596	28648	1	supercont2.185	SPRG_21607	27589	28787	None	10354	2231	59242	No_constitutive_exon_found_in_species
TGGCAGCGTGTGCTGCTGGCTGCGCCGGTCGGGCGCGCTCACGCGGGCAGGC	34503	35123	35173	35121	-1	supercont2.185	SPRG_21609	34503	35289	None	10354	2231	59242	No_constitutive_exon_found_in_species
GTACGATCCCTCCTTTCTTGATGCGGCGATGCTAATGACCGTGGGGATAGAT	12468	12609	12659	12607	-1	supercont2.195	SPRG_15764	10439	12725	None	10354	2231	59242	No_constitutive_exon_found_in_species
GAGGTACATACTGCGGTGTGGCTGACTGTGAGAGCTCATGGGCACGGTAGCG	21814	22015	22065	22013	-1	supercont2.195	SPRG_15768	21335	22405	None	10354	2231	59242	No_constitutive_exon_found_in_species
CGGTAGCGGACGGGCCGCCACCCAACCCGACGACGGTCACGCGGGACGAGGT	22985	23133	23183	23131	-1	supercont2.202	SPRG_15786	22985	23324	None	10354	2231	59242	No_constitutive_exon_found_in_species
TGGTGCGACTGCCCTGTCTTCCTCGGCGATTGTCTTAGGCGATGGGATAGCG	32308	32435	32258	32310	1	supercont2.194	SPRG_15803	31546	32739	None	10354	2231	59242	No_constitutive_exon_found_in_species
GGTACGACATATTGTCCATTGCACGAGCTTATTTTTGTGTATGGGACTAGGT	26710	26851	26901	26849	-1	supercont2.196	SPRG_21628	26384	29638	None	10354	2231	59242	No_constitutive_exon_found_in_species
AACTCAAGGCCCAATCGCTCCAACAAATCAAAATCGACCAGTGGGCGCAGAA	7921	8298	7871	7923	1	supercont2.197	SPRG_15820	6753	8725	None	10354	2231	59242	No_constitutive_exon_found_in_species
[truncated: 232 more rows]
