# Supplementary material for: Widespread Separation of the Polypyrimidine Tract From 3′ AG by G Tracts in Association With Alternative Exons in Metazoa and Plants
Source: Front Genet. 2019 Jan 14;9:741. doi: 10.3389/fgene.2018.00741 (PMC6339879; doi:10.3389/fgene.2018.00741)
Supplement: DATA FILE S2 — Sequences of REPAG 3′ SS from each species of metazoa, plants and protists. [file Data_Sheet_2.zip › Supplementary data 2/Plants_Release38_populus_trichocarpa.txt]

REPA_GGG_Sequence	Exon_Start	Exon_End	Pos_-50	Pos_+2	Strand	Chromosome	GeneID	Gene_Start	Gene_End	Gene_Name	Number_of_REPAs	Number_of_REPAs_has_GGG	Number_of_Intron(Intra_genic_Region)	Upstream_Constitutive_Exon
ATTTATTTCTCACTATTTCCCCCTCAAAATACTGATCAAGGGGTGTGTAGGT	460421	460510	460371	460423	1	1	POPTR_0001s00570	457045	464651	None	18107	2041	160839	No_or_no_constitutive_exon
TGTGTAAAGATGGGATCTTTTGGATCACTGATTTTTTTTCGGTGGGGCAGTT	561585	561700	561535	561587	1	1	POPTR_0001s00660	561149	565161	None	18107	2041	160839	No_or_no_constitutive_exon
TTGATAATGTGAGAGTGGTTATTAAAGCTTTGATTTTCTTGGGGTTGCAGAA	576359	576545	576309	576361	1	1	POPTR_0001s00700	575689	581087	ATNOS1	18107	2041	160839	No_or_no_constitutive_exon
ACTTACATTTTTTGGTTCTTGTTTGTTGGTTTCTTTTGTGGGGGAAATAGCT	587343	587562	587293	587345	1	1	POPTR_0001s00710	581649	590319	None	18107	2041	160839	No_or_no_constitutive_exon
ATTTGATTGATATAGTATGTTATAAATGCTAAATTTTCATATCCAGGGAGCT	686991	687062	687112	687060	-1	1	POPTR_0001s00830	682422	690391	None	18107	2041	160839	No_or_no_constitutive_exon
AAAATGGGGACGATCGAGAAGTAGTTTATGATATGAAGGGCGTATAAAAGAG	897058	897292	897342	897290	-1	1	POPTR_0001s01160	897058	899997	None	18107	2041	160839	No_or_no_constitutive_exon
TTTTTGAGTTATTCCGAGTTTGACAGCTTACAATTTGTTTGGGGGTTTAGTT	924527	924596	924646	924594	-1	1	POPTR_0001s01170	914927	925526	HGL1	18107	2041	160839	No_or_no_constitutive_exon
AGGTTTTAGTTACTTCCTTTTTGTTTCATGCTATATCCTTTAATGGGTAGAT	1045872	1045919	1045822	1045874	1	1	POPTR_0001s01400	1043889	1045919	None	18107	2041	160839	No_or_no_constitutive_exon
TTGATCGGCGATCCTGTGATTGGAGAGCAAGAGGGGGGATAAAATTCGAGGG	1147393	1147866	1147916	1147864	-1	1	POPTR_0001s01530	1147274	1148662	None	18107	2041	160839	No_or_no_constitutive_exon
GACCATTAGAACTTCAATTAACTAATGTTTTTACTGGGCTAGTGATGCAGGT	1308593	1308646	1308696	1308644	-1	1	POPTR_0001s01790	1302930	1310090	None	18107	2041	160839	Yes
ATATAATTATCAATCATGATGAATGTTGAGTTTTTTCAACGCGGGCGCAGAC	1358570	1358779	1358520	1358572	1	1	POPTR_0001s01870	1357662	1360102	None	18107	2041	160839	No_or_no_constitutive_exon
CAGGGCAAAAAAGGTGATGTGCATACAGCCTTTGAAGGGGAAGGGGCAAGGT	1459607	1459809	1459557	1459609	1	1	POPTR_0001s02000	1459016	1459809	None	18107	2041	160839	No_or_no_constitutive_exon
AACTTCAATTATTTTTAGTTTCTTGGATAAGTGTTACTTGGGTGATGTAGCG	1926292	1926584	1926242	1926294	1	1	POPTR_0001s02480	1925042	1926584	None	18107	2041	160839	No_or_no_constitutive_exon
GATCTTTGAAATCTACCCCCTAATTGATTGGGTCTTCCTGGTGGGAACAGGT	1951094	1952355	1952405	1952353	-1	1	POPTR_0001s02500	1951094	1954892	None	18107	2041	160839	No_or_no_constitutive_exon
TTATGACCCGTTGCGCCTGTTTTTAGTTTAATTCGAATTGGGAATTGCAGGT	2052668	2052820	2052870	2052818	-1	1	POPTR_0001s02570	2049414	2053415	None	18107	2041	160839	Yes
TACAGTGCCCAAATATGGACTAATGTTCTCATTCTGTTTGGGAATTAAAGGA	2704852	2706515	2706565	2706513	-1	1	POPTR_0001s03320	2704852	2707316	None	18107	2041	160839	No_or_no_constitutive_exon
ATTATGAGGTTTTGTTTTCTTGGTTGGTTGATTGATTTGTTTGAGGGCAGGT	2719496	2719718	2719446	2719498	1	1	POPTR_0001s03330	2719130	2724884	None	18107	2041	160839	No_or_no_constitutive_exon
TGCAAATTGCAGAAGTTATGTCACCTGCTGTGATTGATGGGAATGTGCAGGA	2849868	2849927	2849977	2849925	-1	1	POPTR_0001s03560	2847540	2853882	None	18107	2041	160839	No_or_no_constitutive_exon
TTTTGCTGTTAAACGAAGAAGAAAGGATTTGTCGACAATGAGAATGGGAGCT	3095425	3095552	3095602	3095550	-1	1	POPTR_0001s03810	3091912	3095993	None	18107	2041	160839	No_or_no_constitutive_exon
GGTTGATTTTGGAGTTCTAAACCTGGTGCAGTGCTGTGTTTGGGACATAGAT	3179213	3179302	3179163	3179215	1	1	POPTR_0001s04000	3177774	3180744	None	18107	2041	160839	No_or_no_constitutive_exon
GTTCCCAATGTTCATATTCTTTTGTCTGACAATATTTTTTGGGTGATTAGCA	3232330	3232495	3232280	3232332	1	1	POPTR_0001s04100	3230533	3234371	None	18107	2041	160839	No_or_no_constitutive_exon
TTAAAGAGGGGTTGTTACGAATTTGATTGTAAGGTCTTTTGGATGGGCAGGA	3455879	3455930	3455829	3455881	1	1	POPTR_0001s04360	3455247	3458914	None	18107	2041	160839	No_or_no_constitutive_exon
GGTGAGGAGGAGCAGTATGCTTTGAAGAGAGAAAATGGGGATAAAAAAAGGG	3692220	3692487	3692170	3692222	1	1	POPTR_0001s04810	3691747	3693852	None	18107	2041	160839	No_or_no_constitutive_exon
GATGGTTGGGGAGAAAATGATCAATTTTGATTTTGTTAGGGCATGGTAAGGA	3710411	3710700	3710361	3710413	1	1	POPTR_0001s04830	3709644	3710700	None	18107	2041	160839	No_or_no_constitutive_exon
CTGTCTGGATTGGAATAAATTGTGGGTTGTTGTTTTTGTTGTGGGTGTAGGT	3956664	3956774	3956614	3956666	1	1	POPTR_0001s05160	3956373	3960201	None	18107	2041	160839	No_or_no_constitutive_exon
AAGGAACGAGCAAATATCACCCAATGAGCTTTGTAGCGAAAGGGGCAAAGAA	4262779	4262877	4262927	4262875	-1	1	POPTR_0001s05550	4262114	4263263	None	18107	2041	160839	No_or_no_constitutive_exon
CTAGAATATTAGAATGTAGAGTGACAGTTTGGCAATTTGTTTGGGAACAGAA	4340787	4340869	4340737	4340789	1	1	POPTR_0001s05620	4338128	4344183	None	18107	2041	160839	No_or_no_constitutive_exon
TATCTGGAGACAAAAATCTCATCAAAACTAGTGTAAAATGGGGGGATAAGAA	4645582	4646501	4645532	4645584	1	1	POPTR_0001s05920	4643807	4647610	None	18107	2041	160839	No_or_no_constitutive_exon
AAATATTAATTATTTGCTATACTAACAAATTAAAATAAAAATGGGTATAGAT	4846930	4847074	4847124	4847072	-1	1	POPTR_0001s06300	4843434	4847826	None	18107	2041	160839	No_or_no_constitutive_exon
GCAATCAATAGATCATCCTATATCCTGATAAAACATTTGTGATTGGGCAGAC	5017187	5017355	5017405	5017353	-1	1	POPTR_0001s06520	5014924	5018944	None	18107	2041	160839	No_or_no_constitutive_exon
TTTTTTTTTTGCACCGGGTTTGTCTTATTTTAGCTTCAAGGTCTGGGAAGAA	5346351	5346487	5346537	5346485	-1	1	POPTR_0001s06990	5341531	5347954	None	18107	2041	160839	No_or_no_constitutive_exon
TCAGGCCACCACAGTATCCACCACCGTCGCCTCCGTACGGTGGTGGGGAGGG	5418759	5419688	5418709	5418761	1	1	POPTR_0001s07140	5417336	5419688	None	18107	2041	160839	No_or_no_constitutive_exon
GAGGAGATTTCACTTACCCGTATATTCAAAGAGCTGTTTGAAGGGGCAAGCA	5626264	5626355	5626405	5626353	-1	1	POPTR_0001s07500	5623417	5631414	None	18107	2041	160839	Yes
TCTTGCAGCCGGGGTTCGACAACGTGGGGTTCGACAACGTGGGGTTTGAGTA	5676315	5676398	5676448	5676396	-1	1	POPTR_0001s07550	5673395	5677204	None	18107	2041	160839	No_or_no_constitutive_exon
ACTTCTTTGGGTAGTATCATTGTATGGAATGTGTGTGGCTTAGGGGGCAGAG	5748039	5748171	5747989	5748041	1	1	POPTR_0001s07610	5747615	5751319	None	18107	2041	160839	No_or_no_constitutive_exon
TGTGTGTGTAGTGGGTTTGGAAAGAGAGTAGTGAGGTGAGGGTATGTAAGTC	6175905	6175991	6176041	6175989	-1	1	POPTR_0001s08120	6175607	6176704	None	18107	2041	160839	No_or_no_constitutive_exon
CCTTAAAAGAGATTTGATTTTGGTCCTTTTTTTTCTCGTGGGGGGTCTAGTT	6338072	6338599	6338649	6338597	-1	1	POPTR_0001s08310	6338072	6339407	None	18107	2041	160839	No_or_no_constitutive_exon
TTCTTCTTATAGTGTTGTGTTTTGTTTTCCATTGTGGGAAAAACAATTAGGA	6356297	6356432	6356482	6356430	-1	1	POPTR_0001s08330	6354447	6357271	None	18107	2041	160839	No_or_no_constitutive_exon
CATGATCAGTCCCTTAAATCACATGGAAAAACAAAAATTGGGATGACTAGGT	6453531	6454150	6454200	6454148	-1	1	POPTR_0001s08470	6453531	6455462	None	18107	2041	160839	No_or_no_constitutive_exon
ATCTAATTTCCTTGCCCTGCTATCTCACTCCACACCTTATGGTGGGGCAGGC	7033311	7033677	7033727	7033675	-1	1	POPTR_0001s09190	7033311	7036292	ATSR	18107	2041	160839	No_or_no_constitutive_exon
TTGAAGATTTTACGACTCCAGCACTCTAATTTGTTGTACATGACAGGGAGGC	7156509	7156640	7156459	7156511	1	1	POPTR_0001s09380	7154041	7159414	None	18107	2041	160839	No_or_no_constitutive_exon
TGGTAAAATATTTGTATTTCCCCTAACTTGCACACACTTGGGATTTGGAGTA	7172931	7173081	7173131	7173079	-1	1	POPTR_0001s09410	7171151	7178817	None	18107	2041	160839	No_or_no_constitutive_exon
CAGATAATTTATTATCTCTTCTCTTCTTTTTCTTTGTGGGAACATGGCAGGT	7319087	7319202	7319252	7319200	-1	1	POPTR_0001s09610	7316634	7320049	None	18107	2041	160839	No_or_no_constitutive_exon
CAATATTTGAGCAGAATATAGTCACTAATTATCTTCTGGGTAAAATGCAGCT	7598842	7598974	7599024	7598972	-1	1	POPTR_0001s09850	7596407	7599249	None	18107	2041	160839	No_or_no_constitutive_exon
CATTTTTTTTTAATCATTAAAATCTCGCTTTGTTTGGGCTAATAATGCAGTG	7634817	7634955	7635005	7634953	-1	1	POPTR_0001s09890	7633265	7635531	SPO11-2	18107	2041	160839	No_or_no_constitutive_exon
TATCACATTTTTGTTTTCTGGATTTCTCTGTTTTTCATCAATCTGGGGAGCG	7932540	7934105	7934155	7934103	-1	1	POPTR_0001s10240	7928358	7935528	None	18107	2041	160839	No_or_no_constitutive_exon
TTAGCAATTCAAGTGTCTGATTTTGTAATTTTGTATTGGTGGGATTACAGGA	8090653	8090992	8090603	8090655	1	1	POPTR_0001s10410	8088413	8090992	None	18107	2041	160839	No_or_no_constitutive_exon
TGGTACTTCCTTACCTAATGTGGATGGATTGGTTGCACGGTGGGGATGAGGC	8132820	8132952	8132770	8132822	1	1	POPTR_0001s10480	8131951	8132952	None	18107	2041	160839	No_or_no_constitutive_exon
AATCTACAAGGAAGTCTTGATGGTTAAAAATTGTGTTTTTGTAAGGGCAGGT	8213767	8213980	8213717	8213769	1	1	POPTR_0001s10560	8213220	8218050	None	18107	2041	160839	No_or_no_constitutive_exon
CCAAGTGAGTGCAGTGCAGATTTTACTCCGACAGGATTGTGGGGCTGCAGGC	8343684	8343756	8343806	8343754	-1	1	POPTR_0001s10730	8343684	8345142	None	18107	2041	160839	No_or_no_constitutive_exon
GAAGGGATGAGTGTGCCTAGCTAGGGTTTTTATCAAGGGAAGGTACATAGGA	8429886	8430038	8429836	8429888	1	1	POPTR_0001s10870	8429015	8430038	None	18107	2041	160839	No_or_no_constitutive_exon
GTTAAACTATTCATTAATTGACAATGGATGCTGTGGCATACGGGATGCAGAT	8539717	8539872	8539667	8539719	1	1	POPTR_0001s11010	8537792	8540897	None	18107	2041	160839	No_or_no_constitutive_exon
AATCCATGTGTTGATTTTTTTTTCGTTGGAATTTTTGTTATGATGGGCAGAT	8696523	8696751	8696473	8696525	1	1	POPTR_0001s11210	8695569	8698796	None	18107	2041	160839	No_or_no_constitutive_exon
TTGACAAATTTGAGCTTCTTCTCACATGGTTTCCATGTTTTGGGCAATAGGT	8954249	8954425	8954199	8954251	1	1	POPTR_0001s11510	8953807	8956482	None	18107	2041	160839	No_or_no_constitutive_exon
GTCAGGAGCTTGCTTGAAGGATGACTGTGCAACTTCCATGGGCGGTGCAGGA	8998722	8998995	8998672	8998724	1	1	POPTR_0001s11570	8994776	9002927	None	18107	2041	160839	No_or_no_constitutive_exon
ATTTCATTCGTTTCTCATGCAGATAAAGAAGCACATGAAAAAAAGGGAAGAA	9054560	9054638	9054510	9054562	1	1	POPTR_0001s11650	9054041	9055171	None	18107	2041	160839	No_or_no_constitutive_exon
TTTCAGAGTCAACAATTTTAAATAATCACTTGTTCTCATGGGATTGGCAGGT	9108600	9108800	9108550	9108602	1	1	POPTR_0001s11740	9099955	9108800	None	18107	2041	160839	No_or_no_constitutive_exon
CAAGTATCCAAGAAAACAAGCCTTCTTATTGCTTTATTTGGTGGGTGCAGTT	9213149	9213210	9213099	9213151	1	1	POPTR_0001s11880	9209380	9213792	None	18107	2041	160839	No_or_no_constitutive_exon
TGTTTCAGAAACTCATTTTCTAACCTTTTGCCGATGGTATCTGAGGGAAGAT	9213316	9213792	9213266	9213318	1	1	POPTR_0001s11880	9209380	9213792	None	18107	2041	160839	No_or_no_constitutive_exon
AAATTTGGAACGCGGCACAACCAAACACTTTCACATGTTGGGAAATGCAGGT	9406696	9406854	9406646	9406698	1	1	POPTR_0001s12150	9404049	9408646	None	18107	2041	160839	Yes
TCATGCCAATACATCCAATCTGAAACCATTTTTGCCTTTTGGGGTGAAAGGG	9435212	9435377	9435162	9435214	1	1	POPTR_0001s12180	9434424	9436132	None	18107	2041	160839	No_or_no_constitutive_exon
ATTATTTGCTTTTTGTGTGAATGTTTATTTATACGTGGGATGAAATGTAGTG	9846213	9846392	9846442	9846390	-1	1	POPTR_0001s12700	9840786	9846728	None	18107	2041	160839	No_or_no_constitutive_exon
CCAGATTTCTTGAGGTGTTTTTGATGAACCACTTCCATTTGGGATGCTAGGA	10000200	10000621	10000150	10000202	1	1	POPTR_0001s12880	9997046	10000621	None	18107	2041	160839	No_or_no_constitutive_exon
ATAGCAACTGTAATAGAATTACTCTTGACCATGTTTTTCTGGGCATGCAGTG	10020944	10021030	10021080	10021028	-1	1	POPTR_0001s12920	10018838	10022173	None	18107	2041	160839	Yes
TTTTTTTGCTTTTTCATAAATTACTTTTTTTTTTCTGGGTGTAAATGCAGAC	10384181	10384870	10384920	10384868	-1	1	POPTR_0001s13290	10384181	10385920	None	18107	2041	160839	No_or_no_constitutive_exon
ATATATATTACATCTGTTTGGCAGTATATTATTCACGAACCTTAAGGGAGAT	10463113	10463270	10463320	10463268	-1	1	POPTR_0001s13370	10462963	10463429	None	18107	2041	160839	No_or_no_constitutive_exon
GGAATATCAATAATCCATTTTAATGATATGAATTGAGTTTTGGGATGCAGGT	10502013	10502175	10501963	10502015	1	1	POPTR_0001s13410	10500526	10503160	None	18107	2041	160839	No_or_no_constitutive_exon
AACGACAATTATATCATCGACTGAAGCCAAATTTCTCACTTCAAGGGCAGTC	10548229	10548379	10548179	10548231	1	1	POPTR_0001s13470	10546654	10551976	None	18107	2041	160839	No_or_no_constitutive_exon
TATAACTTGACACACTTTCGTTTTGTTTGTCTGTTCACGGGAAATGGAAGAC	10557871	10558642	10557821	10557873	1	1	POPTR_0001s13480	10554293	10558642	None	18107	2041	160839	No_or_no_constitutive_exon
TCTGCTATCTAAATTTTAAATTTTCATTATACAAACTGGTGGGAGAGCAGTT	10806517	10806616	10806666	10806614	-1	1	POPTR_0001s13740	10803623	10809855	None	18107	2041	160839	No_or_no_constitutive_exon
GGTGTTAGTTGCTGGCTCGATCTTTCTTTCCCCTCTGTTTGGGCTGCAAGGC	10900522	10900631	10900681	10900629	-1	1	POPTR_0001s13820	10900014	10902537	None	18107	2041	160839	No_or_no_constitutive_exon
GATTAATCAATTTGTTACATTAATTTACATTAAGGTTAACGGGATTGCAGGT	10960216	10960442	10960492	10960440	-1	1	POPTR_0001s13900	10960216	10962792	None	18107	2041	160839	No_or_no_constitutive_exon
ATGTGCCAACAGTAACTCACAACAAGAACTTTGTCGGGCAAAATGCGCAGGA	11024535	11025399	11024485	11024537	1	1	POPTR_0001s13990	11021977	11025399	None	18107	2041	160839	No_or_no_constitutive_exon
GCCTACGAGCCGTTTTGGTTCCGAGGCACAGAACGCTTCCAGGCGGGTAGGA	11339524	11339837	11339887	11339835	-1	1	POPTR_0001s14460	11335376	11340138	None	18107	2041	160839	No_or_no_constitutive_exon
TGTGCCTGAAAATTATGGTTGTTTTACAAAAACCAATGATAATTGGGCAGGT	11375819	11376028	11376078	11376026	-1	1	POPTR_0001s14500	11374544	11379085	None	18107	2041	160839	No_or_no_constitutive_exon
AGGGGGTTGGTTCGGTGTTGATGAGGGAGACCTGGGGGTGAAGGTTGAAGGT	11396111	11396258	11396061	11396113	1	1	POPTR_0001s14520	11394377	11396258	None	18107	2041	160839	No_or_no_constitutive_exon
ATTGCAGGTGACATCTAAGAAAGATCAAGAGCAGTATTGGGCACGTAAAGAT	11501730	11501909	11501959	11501907	-1	1	POPTR_0001s14640	11498894	11502275	None	18107	2041	160839	No_or_no_constitutive_exon
CGCCGAGTCTGATTGGGGATAAATTTAATCTCTTGAGGATGGCTGGGAAGAA	11564902	11565085	11564852	11564904	1	1	POPTR_0001s14680	11564531	11567731	None	18107	2041	160839	No_or_no_constitutive_exon
TGGTTAGTGGGATTTTGAAAGTGATGGATGTTTCTTTTTTGGGATTGCAGCA	11912226	11912557	11912607	11912555	-1	1	POPTR_0001s15080	11911078	11913795	None	18107	2041	160839	No_or_no_constitutive_exon
TAATTAATTCAGAATGATCTTTTCATAGTACTTTTTTTTATAGGGCATAGTC	12188479	12188517	12188429	12188481	1	1	POPTR_0001s15370	12187817	12190353	None	18107	2041	160839	No_or_no_constitutive_exon
AAATTAAAATCATGCTTCTTCTTCTTCTTCTTCTTTTCATTTGAGGGAAGGA	12790793	12790931	12790981	12790929	-1	1	POPTR_0001s15950	12790793	12792272	None	18107	2041	160839	No_or_no_constitutive_exon
TTTATAAATTTTCTTAATTAAAGAAATAATGATTAGGGTATTGAAAGCAGGT	12803551	12803629	12803679	12803627	-1	1	POPTR_0001s15980	12800724	12807114	None	18107	2041	160839	Yes
TGAATGATAATGTCTTATTCTCAATTTGTTTACTGTAGCTGGGACATTAGGC	12888063	12888206	12888013	12888065	1	1	POPTR_0001s16080	12884463	12889594	None	18107	2041	160839	No_or_no_constitutive_exon
AGTAGTATTCTTTACCACTGAGTTTGTTAACGTTTGGTTTTGGTGGGCAGAT	13021027	13021297	13021347	13021295	-1	1	POPTR_0001s16200	13017377	13022562	None	18107	2041	160839	No_or_no_constitutive_exon
GACATAAATCACTTTGCCTCAACATAATTTCTCTCTTTCGGGTGAAACAGAA	13328550	13328726	13328500	13328552	1	1	POPTR_0001s16560	13327038	13332805	None	18107	2041	160839	No_or_no_constitutive_exon
TGGTCTTCGTAGATGCTAGTGAATTTGCTTTGTTTAATGAAGGGGAGCAGCT	13510746	13510806	13510696	13510748	1	1	POPTR_0001s16720	13508588	13510806	None	18107	2041	160839	No_or_no_constitutive_exon
ACGAATCTGGATGGTTAATGTTTTATATTTGGATTCAATTCATGGGACAGGT	14100632	14100744	14100794	14100742	-1	1	POPTR_0001s17280	14100200	14101618	None	18107	2041	160839	No_or_no_constitutive_exon
ACCGAACAACAGGAACATGTTGCCAGCGCAGGCTATGAAATGGGGACTAGTA	14142955	14143083	14142905	14142957	1	1	POPTR_0001s17330	14142213	14143083	None	18107	2041	160839	No_or_no_constitutive_exon
ACTAATATTTTATTAATATTAGGTTGGTTTCTTGCTATGGGAGGGTCGAGAG	14324798	14324904	14324748	14324800	1	1	POPTR_0001s17530	14322600	14324904	None	18107	2041	160839	No_or_no_constitutive_exon
TTGGGAGTTTGGGATTAGTCCAACTCTTGAGCATTATTTGGGGGTTATAGAT	14595306	14595635	14595685	14595633	-1	1	POPTR_0001s17740	14595306	14596456	None	18107	2041	160839	No_or_no_constitutive_exon
TTTTATGTCTGCTACTATACTCTTAATCACGTTCAGGGGACAAGTGTGAGAC	14996779	14997102	14996729	14996781	1	1	POPTR_0001s18020	14996179	14997102	None	18107	2041	160839	No_or_no_constitutive_exon
AACAATGATGATGCTTCAACAAAAAGAGTCAGCCATGACTTGGGCAACAGTG	15206560	15207487	15207537	15207485	-1	1	POPTR_0001s18160	15206560	15209882	None	18107	2041	160839	No_or_no_constitutive_exon
CCTGGTACAAGCAATGCCGACATTGGGTATGATGGTTTGTAAGAGGGCAGCG	15318925	15319342	15318875	15318927	1	1	POPTR_0001s18250	15317847	15319491	None	18107	2041	160839	No_or_no_constitutive_exon
TTTGTCTCCAAGGTTATTTGCTTTGTCACTAATCATCTAGGGTGACACAGGG	15404621	15404799	15404571	15404623	1	1	POPTR_0001s18360	15402333	15410863	None	18107	2041	160839	No_or_no_constitutive_exon
GTTCATTGATTTCAATTATTAAACTATCCTGTGATTACGGGAAATTGCAGAA	15464159	15464240	15464290	15464238	-1	1	POPTR_0001s18400	15463325	15468303	None	18107	2041	160839	No_or_no_constitutive_exon
AAAATTATCACTACGGATGGATGGAAATGGTCTGTAATCTTTGGGGGTAGCA	15508974	15509040	15509090	15509038	-1	1	POPTR_0001s18440	15508564	15509627	None	18107	2041	160839	No_or_no_constitutive_exon
ATACGGATCAAGGTAGCAACAAGAAACGAGTGCAGTATGTAGGGTGACAGTA	15508564	15508867	15508917	15508865	-1	1	POPTR_0001s18440	15508564	15509627	None	18107	2041	160839	No_or_no_constitutive_exon
TGTTGCCTATACAAGCATGGACGTAACTTTCTGGCTGATCAATGGGCTAGCT	16262547	16262722	16262772	16262720	-1	1	POPTR_0001s19020	16262049	16264192	None	18107	2041	160839	No_or_no_constitutive_exon
TGAGTTTGTGACTCAAAACAGGACTCATCTTGATTTCTGGGTAATAATAGGT	16555957	16556032	16556082	16556030	-1	1	POPTR_0001s19130	16553252	16558030	None	18107	2041	160839	No_or_no_constitutive_exon
ATGCCTTGAGTCTCTCTTCCCCTGCATATTCCCCTTGTTTGGGTGTGCAGGT	18107642	18107967	18108017	18107965	-1	1	POPTR_0001s20340	18106439	18110144	None	18107	2041	160839	No_or_no_constitutive_exon
GGAGGCTTGGTCTGCTAAGTGATTCTTTCTGAAATTTCAGGGTAACATAGCA	18470009	18470074	18469959	18470011	1	1	POPTR_0001s20510	18469859	18475074	None	18107	2041	160839	No_or_no_constitutive_exon
GTTATAATCAAACATATTTTTTCTTTCTTGTTTGTGTTGTTTGGGAGAAGGT	18822446	18822973	18822396	18822448	1	1	POPTR_0001s20710	18817204	18822973	None	18107	2041	160839	Yes
TAAGTTTTAGTTGATTGGACTTTTTTTTTGTGTGTGTGGGGATATGGCAGAT	18916494	18916590	18916444	18916496	1	1	POPTR_0001s20760	18915981	18923133	None	18107	2041	160839	No_or_no_constitutive_exon
TAGTATTTTGCATTTAACATTACTCATGATCATGTCACTTTTGGGGACAGAA	18920709	18920820	18920659	18920711	1	1	POPTR_0001s20760	18915981	18923133	None	18107	2041	160839	No_or_no_constitutive_exon
AATTCTCCATCATGACTGAAATTGAACTGTCTTTTTTTGGGGAAATTTAGGC	18938198	18938268	18938318	18938266	-1	1	POPTR_0001s20770	18931586	18941524	None	18107	2041	160839	No_or_no_constitutive_exon
GTTGAAAGAGCAATTTCTATCCAACAACACGTCCTGAATTGCAAGGGAAGAC	19040786	19041304	19041354	19041302	-1	1	POPTR_0001s20810	19040786	19041830	None	18107	2041	160839	No_or_no_constitutive_exon
CCCATGCTTCCAGAGTTTCAGTATGATTTATGTGAAGTTTGGTGGGCTAGTG	19661276	19661361	19661226	19661278	1	1	POPTR_0001s21260	19659593	19661882	None	18107	2041	160839	No_or_no_constitutive_exon
CGCATGTAGTTTTGATATGGAATTCACGTTTGTTTGGGCAGGATGAGAAGGT	19708832	19708880	19708930	19708878	-1	1	POPTR_0001s21320	19708414	19709869	None	18107	2041	160839	No_or_no_constitutive_exon
GTGTCGAAACTTTCTTAGAATTGAAACTTTCTTGCAATCCGGGATTGAAGGT	20058854	20059034	20059084	20059032	-1	1	POPTR_0001s21550	20054692	20059649	None	18107	2041	160839	No_or_no_constitutive_exon
CTCTTATTCTTTCTCTCACATTTTATAACATGAAATTGATGATTGGGAAGAT	20239244	20240212	20240262	20240210	-1	1	POPTR_0001s21700	20239244	20240802	None	18107	2041	160839	No_or_no_constitutive_exon
TTATGTTGGGAGTATTGGCAGAAATAAGAAAAGTTTTAATGTGGGTGCAGGC	20640259	20640340	20640209	20640261	1	1	POPTR_0001s22040	20634243	20641871	None	18107	2041	160839	No_or_no_constitutive_exon
ATCCTTTGCATTTCATTCATTGTATTAAATAGTTTGTTGGGGTGATACAGGT	20755802	20755945	20755995	20755943	-1	1	POPTR_0001s22120	20753952	20760402	None	18107	2041	160839	No_or_no_constitutive_exon
TTTCATGACGTGGGCCGGCCTGCATTTTGCAATTTGATTTGGGTGATTAGGT	20857909	20858164	20858214	20858162	-1	1	POPTR_0001s22210	20854447	20858788	None	18107	2041	160839	No_or_no_constitutive_exon
GTTGTGAGGATCCTAATGATGATAAATTAGATATTTTGGGTTGGTGAAAGAT	21011827	21012091	21012141	21012089	-1	1	POPTR_0001s22360	21011827	21013970	XM_002336930.1	18107	2041	160839	No_or_no_constitutive_exon
TCAGGTGCAAAGGGAGTTAATTAGCCTGCCTAAAAGAGCAGGGACCATAGCA	21202071	21202355	21202021	21202073	1	1	POPTR_0001s22450	21197469	21204693	None	18107	2041	160839	No_or_no_constitutive_exon
TATTTGAGCTAACTATATACAATATTATTGTTTACTTTCCATGGGACCAGGT	21421783	21421936	21421733	21421785	1	1	POPTR_0001s22520	21421375	21421936	None	18107	2041	160839	No_or_no_constitutive_exon
AGCACCGGCAAAGGAAACTTTGGATGTTAAGTCTTTTAGGCAGAGGGCAGAC	21481086	21481567	21481036	21481088	1	1	POPTR_0001s22570	21474893	21481567	None	18107	2041	160839	No_or_no_constitutive_exon
TTTGCTCAATACATGCACAATCTAATGCAATTTTTTGGGGGTGTTGAAAGGG	21511360	21511540	21511310	21511362	1	1	POPTR_0001s22610	21511019	21512439	None	18107	2041	160839	No_or_no_constitutive_exon
AGAAGAAGAAGGAGACAGTTCCTCATCAGAAACAGAGTCAGGGGATTCAGGA	21673574	21674309	21673524	21673576	1	1	POPTR_0001s22780	21673233	21676518	None	18107	2041	160839	No_or_no_constitutive_exon
TTACTCTGTATGCTCATCCCAGGGCTCAAACAAATGGTAGATGGGGACAGAC	22925183	22925671	22925133	22925185	1	1	POPTR_0001s23530	22924328	22926758	None	18107	2041	160839	No_or_no_constitutive_exon
ACTGGAAGGCTTAGATTATTCTTCTCTTATTTCTGTTATGAATTGGGTAGGT	23085953	23086040	23086090	23086038	-1	1	POPTR_0001s23690	23084308	23089975	None	18107	2041	160839	No_or_no_constitutive_exon
GTATATTTAGTTTAATGATGAATGTTAAGTGGGTGGGTGGGTGGGTGCAGAG	23358305	23358535	23358255	23358307	1	1	POPTR_0001s23980	23358007	23361723	None	18107	2041	160839	No_or_no_constitutive_exon
CATTTTCTCTGTGGTTTACAAAGGTCTCCTGACACATCACGGGTGAGAAGCA	23644840	23645358	23644790	23644842	1	1	POPTR_0001s24330	23643442	23645358	None	18107	2041	160839	No_or_no_constitutive_exon
TTTTAAAACTATCAATGAATGTGTTGACTCATTTATGATATTGGGAGCAGAA	23673577	23673666	23673716	23673664	-1	1	POPTR_0001s24380	23671815	23676508	None	18107	2041	160839	No_or_no_constitutive_exon
ACATGGATTGATTTTGTTTGTTTTTTTTTTTAAAAAAAACGGGGCTGCAGAA	23952838	23952914	23952788	23952840	1	1	POPTR_0001s24710	23952587	23957028	None	18107	2041	160839	No_or_no_constitutive_exon
TTGGCCTTTTTTTCCCCACTTGAAGATTGATTGACATGGCTGTAGGGCAGGA	24061185	24061423	24061135	24061187	1	1	POPTR_0001s24810	24060253	24063498	None	18107	2041	160839	No_or_no_constitutive_exon
AACAAGCTAATTAAGAATAAAGCAATCTGATTGAATAAACCACGGGAGAGTG	24237053	24237154	24237204	24237152	-1	1	POPTR_0001s24990	24236191	24237837	None	18107	2041	160839	No_or_no_constitutive_exon
TAAACTTGTGTGTTTAGAGAATGGGGAGTTATTGCCTGGTGGGTTTAGAGAG	24514529	24514708	24514479	24514531	1	1	POPTR_0001s25360	24513706	24517920	None	18107	2041	160839	No_or_no_constitutive_exon
CACTACATGTGTGTAGAAAATAACATGGCTTTGTGATCTGGGATCAACAGTT	24708633	24708687	24708583	24708635	1	1	POPTR_0001s25640	24707089	24708789	None	18107	2041	160839	No_or_no_constitutive_exon
TTTCTTCTTCTTCTTCTTCTTCTTCTTCTTCTTTTGGGTCTGTTGAAAAGAA	24866411	24866500	24866361	24866413	1	1	POPTR_0001s25810	24864845	24869901	None	18107	2041	160839	No_or_no_constitutive_exon
CTGTGTTGCGTGTAAAATTGGTGTGTTTTTTTTTTTTTGGGTTATGGAAGAG	24917683	24917826	24917633	24917685	1	1	POPTR_0001s25840	24917130	24919179	None	18107	2041	160839	No_or_no_constitutive_exon
TCTCAATGATTCAAAGACAGATGGTTTATTTGATCCAAGGGCAGAGTTAGCC	25305373	25305743	25305793	25305741	-1	1	POPTR_0001s26250	25303535	25306308	None	18107	2041	160839	No_or_no_constitutive_exon
CGGCCTGGAAGGAATGATTTTTCGCAAATTGGACTGGGAGGGGCAACGAGCC	25305032	25305110	25305160	25305108	-1	1	POPTR_0001s26250	25303535	25306308	None	18107	2041	160839	No_or_no_constitutive_exon
TTTTTCTATTTAACTCTTGATATTTACCATTCCTACAATGGGAAACGCAGGG	25360574	25360940	25360524	25360576	1	1	POPTR_0001s26300	25357804	25360940	None	18107	2041	160839	No_or_no_constitutive_exon
ATCTGATTACACTTCTATGTGAAGTTTATGAAAAGACGGAGATGGGATAGTC	25796385	25796571	25796335	25796387	1	1	POPTR_0001s26790	25796116	25796571	None	18107	2041	160839	No_or_no_constitutive_exon
TATCTATTACTCTAGATGATGGTAGAGTAAAAACCTTGGAACTTGGGAAGCA	26114750	26115348	26114700	26114752	1	1	POPTR_0001s27200	26108847	26115348	None	18107	2041	160839	No_or_no_constitutive_exon
TTTCCTTTTCCATATTTAAGATTTTGATTTTTGTTCTATATGGGTAACAGAT	26227387	26227733	26227337	26227389	1	1	POPTR_0001s27320	26224711	26231497	None	18107	2041	160839	Yes
TTTTGTAAAAAAAGAAATAAAAGAATCGTTTTGTGAAATGGGGATATCAGGT	26671332	26671506	26671556	26671504	-1	1	POPTR_0001s27790	26669001	26673116	None	18107	2041	160839	No_or_no_constitutive_exon
GTAGTTCAATACATGACACTGATCTCTTTCTGTTCATTTATGCGGGGCAGTA	26729936	26730269	26729886	26729938	1	1	POPTR_0001s27860	26729440	26731646	None	18107	2041	160839	Yes
TGGTCTGATAAATTTGGTTGTGTACTTAAAAGTTAATTTGACGGGTGTAGGT	26734446	26734551	26734601	26734549	-1	1	POPTR_0001s27870	26733156	26738593	None	18107	2041	160839	No_or_no_constitutive_exon
AATATGGATGTTTCTGAATCATGTTCTTTTATCTTTGATTGGGAAAGTAGTT	26871170	26871350	26871120	26871172	1	1	POPTR_0001s28070	26870188	26873067	None	18107	2041	160839	No_or_no_constitutive_exon
GTATTGCATGAACTAGCGCTTATCTTTCCCTCTTCACAAAATGGGATTAGGT	26925397	26925565	26925615	26925563	-1	1	POPTR_0001s28150	26924720	26927972	None	18107	2041	160839	No_or_no_constitutive_exon
GCATGTTGTTGTGTCTTTCTGTGATCATGCATTTGTCTTATGGGAAACAGTG	26940515	26940620	26940465	26940517	1	1	POPTR_0001s28170	26932178	26944680	None	18107	2041	160839	Yes
TGTATTACAATATTCTTGATCATTAAAATCTTTGGTGGGCAATAAAATAGAG	27208600	27208819	27208550	27208602	1	1	POPTR_0001s28410	27208040	27209860	None	18107	2041	160839	No_or_no_constitutive_exon
CAGTATTGGTAAGGTTATAAAGGAAGAGAGTATTGGGTTTGGGGATGGAGAT	27630468	27630596	27630418	27630470	1	1	POPTR_0001s28850	27630022	27631848	None	18107	2041	160839	No_or_no_constitutive_exon
GCGGTCATTTAGATTATTACCCCCTCCTTTTGAATTAACCGAGGGGGTAGAA	27655297	27655369	27655419	27655367	-1	1	POPTR_0001s28900	27654489	27656228	None	18107	2041	160839	No_or_no_constitutive_exon
AAACTCAGCTTTAGACATCCGGCCTGGAATTACTTATAATTGGGATACAGGT	27666993	27667060	27667110	27667058	-1	1	POPTR_0001s28940	27665418	27667670	None	18107	2041	160839	No_or_no_constitutive_exon
GTGATGATTGAAACTTGTTTTGGGTTTAATGGATTGGTATATGGGGTTAGGC	27752242	27752404	27752454	27752402	-1	1	POPTR_0001s28990	27746857	27753030	None	18107	2041	160839	Yes
GTGATGATTGAAAGTTGTTTTGGGTTTAATGGATTGGTATATGGGGTTAGGC	27764490	27764652	27764702	27764650	-1	1	POPTR_0001s29010	27762876	27765293	None	18107	2041	160839	Yes
TCTTTCAAGTGGTGGGACTCCCTCACATCGTGGAGGGGATCAAAATGAAGGA	27942218	27942416	27942168	27942220	1	1	POPTR_0001s29190	27941689	27945315	None	18107	2041	160839	No_or_no_constitutive_exon
ATGTTGTGTTTAAGTTGAAATGAGGTCTTCTTTTTCTTTGGGATTAACAGCA	28009032	28009097	28008982	28009034	1	1	POPTR_0001s29260	28003453	28009999	None	18107	2041	160839	No_or_no_constitutive_exon
GAAACCAATGTAATCGACTTTTGACTCTGATATTTTTGTGGGAGAAGCAGCT	28553525	28553710	28553760	28553708	-1	1	POPTR_0001s29990	28553525	28556344	None	18107	2041	160839	No_or_no_constitutive_exon
TTATGATGCAATTCAGGGTGATAGATTTGTTTGGTGTTTTGTGTGGGTAGGA	28574142	28574351	28574092	28574144	1	1	POPTR_0001s30000	28573117	28576649	None	18107	2041	160839	No_or_no_constitutive_exon
TGGTTGAGTATGGAATTTTGTAATGTCTCCTTTGTGTTTAGGGGAGGTAGCG	28644564	28644674	28644724	28644672	-1	1	POPTR_0001s30060	28644083	28646276	None	18107	2041	160839	No_or_no_constitutive_exon
CAAACTGGTCATGCATTCACCAAAACACAATTGAAAAACAAATGGGATAGAT	28991036	28991151	28990986	28991038	1	1	POPTR_0001s30510	28990830	28991888	None	18107	2041	160839	No_or_no_constitutive_exon
TGGTTTCATGAAACCTGGTTAATGAGAGGAATTGGGATTGGGGTTGATAGGG	29083142	29083214	29083264	29083212	-1	1	POPTR_0001s30600	29081831	29084277	None	18107	2041	160839	No_or_no_constitutive_exon
TCGTCTCACTATTTTGTTTTTTGGTTTTTTATTTTTTTGGGTAACAACAGTA	29236790	29237427	29236740	29236792	1	1	POPTR_0001s30760	29235468	29237427	None	18107	2041	160839	No_or_no_constitutive_exon
ATGTTTAGAGCTTCTGTGCTCAACAAATTCTCTCATATCGTGGGTGGAAGGT	29529197	29529292	29529342	29529290	-1	1	POPTR_0001s31190	29528467	29531527	None	18107	2041	160839	No_or_no_constitutive_exon
GATGTTTATGGCGTGGTGTTAATAAATCTGATGTGAATGATGGGAAACAGGA	29550714	29550859	29550909	29550857	-1	1	POPTR_0001s31220	29549731	29551375	CCOAOMT2	18107	2041	160839	No_or_no_constitutive_exon
GGTTTGATGTATTTTGATCTGATTGATGTTTTGTTGGGGGAAATTGACAGTG	29644476	29644567	29644617	29644565	-1	1	POPTR_0001s31310	29639900	29645358	None	18107	2041	160839	Yes
AACAGTTGCATGATTAGTGTGTCTGATTATGTTTGTGTAAACATGGGCAGTG	29644212	29644373	29644423	29644371	-1	1	POPTR_0001s31310	29639900	29645358	None	18107	2041	160839	Yes
CACTTGAGTCTCTAAGTTTCTTCATTGTCTTCGGTGTTGGGCAAGTGCAGTA	29987333	29987409	29987283	29987335	1	1	POPTR_0001s31610	29985460	29992885	None	18107	2041	160839	No_or_no_constitutive_exon
GTTTTAAAACTGCTATGCTCTCTCTGAGCCATCTTTGTTGGTGGGAACAGGT	30548413	30548480	30548363	30548415	1	1	POPTR_0001s32140	30546715	30549250	None	18107	2041	160839	No_or_no_constitutive_exon
CAATGGCAGAGAGTGCACTACAGAAGCTTATGTTCATCCTTTGGGTAAAGCA	30834460	30834732	30834410	30834462	1	1	POPTR_0001s32520	30832893	30834732	None	18107	2041	160839	No_or_no_constitutive_exon
TTTATGCTTTCTGCTTTTGTTTATGATACGTTTTGTTTTTTGGGATGCAGGG	31129583	31129684	31129533	31129585	1	1	POPTR_0001s32830	31128953	31131710	None	18107	2041	160839	No_or_no_constitutive_exon
TTGACACAAGTTGTTCAAGTTTGAAACTTGTAGTTGATCAATGGGTGCAGTT	31255168	31255330	31255118	31255170	1	1	POPTR_0001s33010	31252601	31255460	None	18107	2041	160839	No_or_no_constitutive_exon
ATCAAGTTCATTATACAGGCCATTTCCTTTCTCCAATACTGGGAAGCCAGTC	31473732	31474125	31474175	31474123	-1	1	POPTR_0001s33280	31473732	31475749	None	18107	2041	160839	No_or_no_constitutive_exon
TTATGTGGCTAATTTAGTTTGTAAATTTGAGTGGAGGGCTGTGGATGGAGAT	31970575	31970698	31970525	31970577	1	1	POPTR_0001s33810	31969089	31970698	None	18107	2041	160839	No_or_no_constitutive_exon
TGGGTTACTCTTGTGGGATTTTTGTTTGATCTTGTGTATGTGGGTGGCAGAG	32310511	32310627	32310461	32310513	1	1	POPTR_0001s34180	32309840	32314679	None	18107	2041	160839	No_or_no_constitutive_exon
TTTGATAACATTTTTATCCTATCTATCATCCAAGTATTGTGATCGGGCAGGT	32862164	32862299	32862349	32862297	-1	1	POPTR_0001s34630	32861373	32865297	None	18107	2041	160839	No_or_no_constitutive_exon
GCTATACGGATAAGATCATAGATTAATACGTTTGGTGGCTATATGGGCAGAT	32985944	32986362	32986412	32986360	-1	1	POPTR_0001s34750	32985944	32987382	None	18107	2041	160839	No_or_no_constitutive_exon
TTTTAGCTAATTAGTGTGTTGCTGCGTGTTTTTTGTTTGGGTGGATGCAGGT	33179496	33179688	33179446	33179498	1	1	POPTR_0001s34920	33172115	33181089	None	18107	2041	160839	No_or_no_constitutive_exon
GAAATCTGCTCTAGTATTTTGCTCGACAAGGAAAGGGGCACAGGAAGCAGCA	33309923	33310076	33309873	33309925	1	1	POPTR_0001s35040	33307285	33315340	RCK	18107	2041	160839	No_or_no_constitutive_exon
AAGTCTATTTTGTAAGACAAAATGATTAGTTTTCTCACTCCTGGGAACAGAC	33388388	33388474	33388338	33388390	1	1	POPTR_0001s35130	33386298	33389821	None	18107	2041	160839	No_or_no_constitutive_exon
CCCTGATGGAACCAAAATTTGTTACCTTTGAAACCTACGCACGGGGTCAGCA	33505340	33505563	33505290	33505342	1	1	POPTR_0001s35210	33505125	33506015	None	18107	2041	160839	No_or_no_constitutive_exon
ATCCTGACTTAACCGTGACTAACCTGGACAGCGCAAGGGAAGCATCGAAGGT	33649493	33650288	33650338	33650286	-1	1	POPTR_0001s35310	33640707	33653589	None	18107	2041	160839	No_or_no_constitutive_exon
GCAAGTACTAAAATATTTGATAATAGCTAACCAAAAGGGAAAACCAACAGAT	33644216	33644363	33644413	33644361	-1	1	POPTR_0001s35310	33640707	33653589	None	18107	2041	160839	Yes
TGAAATTATTCTATCTTTATGTTATTTGTACTTAATAATTGTAGGGAAAGTC	33678149	33679002	33679052	33679000	-1	1	POPTR_0001s35320	33676060	33680138	None	18107	2041	160839	No_or_no_constitutive_exon
TATAGCTAGATAGATCTTATTCTCACTATGTAATGGGGAAAAACATGCAGAT	34080203	34081175	34081225	34081173	-1	1	POPTR_0001s35740	34079940	34082334	None	18107	2041	160839	No_or_no_constitutive_exon
ATATTAAATTTAATTTACTTAAATTTATTATTATTGTTGTTGGGAATTAGGC	34104862	34105025	34104812	34104864	1	1	POPTR_0001s35750	34104388	34106433	None	18107	2041	160839	No_or_no_constitutive_exon
GATTGTGAGGATCCAAATGATTTTAAATTAGATATTTTGGGTTAGTGGAGGC	34322956	34323125	34323175	34323123	-1	1	POPTR_0001s35890	34322956	34326453	None	18107	2041	160839	No_or_no_constitutive_exon
TAGGTTTTTAAATGTTTGTTTATGGTGTGCATTGGGATAGTGAAGGGTAGAA	34433359	34433411	34433309	34433361	1	1	POPTR_0001s35970	34431391	34433411	None	18107	2041	160839	No_or_no_constitutive_exon
AAGGCTAAGAATAGAGAAAGTTGAATTCTTTTGATGTTTTGGGTGAAAAGAA	34719170	34719322	34719372	34719320	-1	1	POPTR_0001s36210	34717972	34723548	None	18107	2041	160839	No_or_no_constitutive_exon
TGGTTAGACAATTTTTTGACATTAACCTTGTTGTATTGTGGGAATTGCAGCA	34718410	34718567	34718617	34718565	-1	1	POPTR_0001s36210	34717972	34723548	None	18107	2041	160839	No_or_no_constitutive_exon
TGCTGTTCACTTTATTTATTCATCCATACGTTTCTGTTGGGAAAATGCAGGT	35184889	35185028	35185078	35185026	-1	1	POPTR_0001s36550	35184267	35185990	None	18107	2041	160839	No_or_no_constitutive_exon
GATTGTGAGGATCCTAATGATTTTAAATTAGATATTTTGGGTTGATGGAGGT	35481462	35481713	35481763	35481711	-1	1	POPTR_0001s36760	35481330	35483596	None	18107	2041	160839	No_or_no_constitutive_exon
GGAATGCAATGAACTAAATGTATCTAAATAATGTTCCTTCTGGGGTGCAGGC	35556311	35557199	35557249	35557197	-1	1	POPTR_0001s36810	35556311	35558834	None	18107	2041	160839	No_or_no_constitutive_exon
GGGGGTTAATGAGGATATTTTTGTTGCATCATAACAACATGGGTTACAAGGA	36331022	36331490	36330972	36331024	1	1	POPTR_0001s37350	36330448	36335564	None	18107	2041	160839	No_or_no_constitutive_exon
AATTGTTTATTTTCTCTCTTCTTGCTGCCAGATTTTGATTGACGGGAAAGAT	36850520	36850633	36850683	36850631	-1	1	POPTR_0001s37770	36848332	36852288	None	18107	2041	160839	No_or_no_constitutive_exon
TTCCGATAAAAATGATATTGTTTCCTCAAATGACTAGTAGGGATACACAGGA	37155475	37155983	37155425	37155477	1	1	POPTR_0001s38100	37149613	37155983	None	18107	2041	160839	No_or_no_constitutive_exon
ATGGGAGGAGGGAGGTAGTGGGAGTGAGAGTGGGAGTGGGAGGCGGGGAGAG	38373072	38373365	38373022	38373074	1	1	POPTR_0001s39180	38372753	38373365	None	18107	2041	160839	No_or_no_constitutive_exon
TTTGTATAAATAAAACGTGTTGATATAAAGCTGATTTCGGCTGGGGTAAGCT	38768308	38768445	38768495	38768443	-1	1	POPTR_0001s39550	38768308	38769451	None	18107	2041	160839	No_or_no_constitutive_exon
GCCAACGAGATAAAAGTGGTGAAGTCGTTTTCGGAGCAGTAGGGGCTGAGCC	38784802	38785503	38785553	38785501	-1	1	POPTR_0001s39580	38784802	38789847	None	18107	2041	160839	No_or_no_constitutive_exon
GCAAGTTAACACGTGATGACAAATATCTGTGACGCTCTGTTATTGGGAAGAG	38833234	38833243	38833184	38833236	1	1	POPTR_0001s39610	38830907	38833243	None	18107	2041	160839	No_or_no_constitutive_exon
GTTGAAAGTTGAAACTACCAATTCTCATGAACTGCTCTTTGGGACTGCAGGA	39750416	39750564	39750366	39750418	1	1	POPTR_0001s40350	39749249	39751799	None	18107	2041	160839	No_or_no_constitutive_exon
TTAATTTTCTTATCTGGTAATTAACTCTTTGTATGTCATTGGGGTTGTAGGT	40310195	40310332	40310382	40310330	-1	1	POPTR_0001s40730	40308927	40311386	None	18107	2041	160839	No_or_no_constitutive_exon
TGGTCAACGAGCATTTATAGTGAGCTCATATCTGATGGTGGGTGATGCAGAG	40779304	40779417	40779254	40779306	1	1	POPTR_0001s41140	40778242	40784308	None	18107	2041	160839	No_or_no_constitutive_exon
ACTTCACTGAAGACTGAAGTCCTTGGGGATGTGGGAATGTGATGGGATAGAG	41161579	41162139	41162189	41162137	-1	1	POPTR_0001s41550	41161579	41164474	None	18107	2041	160839	No_or_no_constitutive_exon
TACGGTGAAGACTATTGGGGTATATGAAAGGGAAGAGGGTGGTAAGGCAGCC	41440663	41440753	41440613	41440665	1	1	POPTR_0001s41740	41439999	41441910	None	18107	2041	160839	No_or_no_constitutive_exon
TATTGTTTTGGCTTTTCATGTTGATTACTGGGATTAAATGGGTTGGAAAGAT	41574313	41574495	41574263	41574315	1	1	POPTR_0001s41850	41574042	41574700	None	18107	2041	160839	No_or_no_constitutive_exon
GCAAGTTGTATTGATTCAGCCCCTTGACTTGTGGGCAAGGGTAGGTGGAGTT	41587165	41587176	41587226	41587174	-1	1	POPTR_0001s41870	41586821	41590115	None	18107	2041	160839	No_or_no_constitutive_exon
AAATTAGCAGCCATATGAATTAATCTGCAGATTATGTATATAATGGGCAGAC	41855555	41855793	41855505	41855557	1	1	POPTR_0001s42080	41855089	41855964	None	18107	2041	160839	No_or_no_constitutive_exon
TGACGAGAGCCAGAATTCGATTGACTTGGGTAAAAAATTAAAATGGGCAGGC	41947785	41948023	41948073	41948021	-1	1	POPTR_0001s42210	41947164	41951300	None	18107	2041	160839	No_or_no_constitutive_exon
GAATTGATAAAAACCAGAATGGATTGGCTTTGGTAAAAACAATTGGGCAGAT	41968458	41968696	41968746	41968694	-1	1	POPTR_0001s42230	41967838	41971681	None	18107	2041	160839	No_or_no_constitutive_exon
AAGGAAAAATCCAGTGTTTAATTTTGATTTTGTCGACGACGGGGAGGAAGTA	42042676	42043225	42042626	42042678	1	1	POPTR_0001s42300	42041960	42045411	None	18107	2041	160839	No_or_no_constitutive_exon
TTGATTGGAAGGTTGAAGAAGTTAGAAGAATTGTTGATCGGGGATGGCAGCT	42417974	42419127	42417924	42417976	1	1	POPTR_0001s42440	42415854	42421123	None	18107	2041	160839	No_or_no_constitutive_exon
TTCTTTTATATATTCCTTTTCTGACATGAGATGCGTTTTACATATGGGAGGT	42739052	42739311	42739002	42739054	1	1	POPTR_0001s42700	42737657	42742298	None	18107	2041	160839	Yes
GCTGTTGGAAAGAGAGCTTGGAGAAAAGCCTTACTTAATTTGGGGGCGAGAC	42858440	42858656	42858706	42858654	-1	1	POPTR_0001s42830	42858440	42859299	None	18107	2041	160839	No_or_no_constitutive_exon
TTGAATTGAGAGCTGTTTTACTTCAGGTGAAATTGCCGGATGGGCGAGAGAT	43250115	43250302	43250065	43250117	1	1	POPTR_0001s43180	43248385	43251278	None	18107	2041	160839	Yes
TAGTATTGTCCTCTGATCAGATGACCTCCCATGGCCATGGGTCGCAAAAGGA	43480522	43481296	43480472	43480524	1	1	POPTR_0001s43410	43478173	43481296	None	18107	2041	160839	No_or_no_constitutive_exon
GATCCTGTTTTGTCTTAGCTGATTTGAGTGCATTGCTGGGCATAGAACAGGT	43823029	43823364	43823414	43823362	-1	1	POPTR_0001s43620	43820176	43825033	None	18107	2041	160839	Yes
AGGTCGGTTGGCTGAGGGGGGAAATGGTGGGCTGTTGATGAGAGGGAAAGGC	44244298	44244540	44244248	44244300	1	1	POPTR_0001s43870	44243667	44244540	None	18107	2041	160839	No_or_no_constitutive_exon
CAACATCCAGAAGGAATCCACACTCCACTTGGTGCTCCGTTTGAGGGGAGGC	44860358	44861329	44860308	44860360	1	1	POPTR_0001s44440	44859296	44861329	UBQ13	18107	2041	160839	No_or_no_constitutive_exon
TCTGATTGAACTATTATGACTCTTTCTGATTGAACTATTATGGGTGGTAGGT	44896991	44897114	44897164	44897112	-1	1	POPTR_0001s44500	44892935	44900018	None	18107	2041	160839	No_or_no_constitutive_exon
AAGAGGAAGAGGAAAAGGTGGAAGAGGAAGAGGAATGGGAGGAGGAAGAGGA	45021326	45021344	45021394	45021342	-1	1	POPTR_0001s44570	45020964	45026127	None	18107	2041	160839	No_or_no_constitutive_exon
GATAATGAATACCCAACTGCAAAGACAAGATTATATTTGGGTGAAATCAGCG	45046438	45047345	45047395	45047343	-1	1	POPTR_0001s44590	45045233	45049561	None	18107	2041	160839	No_or_no_constitutive_exon
GATCCTGTTTTGTCTTAGCTGATTTGAGTGCATTGCTGGGCATAGAACAGGT	45328471	45328795	45328845	45328793	-1	1	POPTR_0001s45010	45325539	45330456	None	18107	2041	160839	No_or_no_constitutive_exon
TATTTTCCAAACATGTTGACTAACGAAATTATCCTTTGTGGGGACTGTAGAG	45757262	45757531	45757581	45757529	-1	1	POPTR_0001s45250	45755782	45757956	None	18107	2041	160839	No_or_no_constitutive_exon
GGCAATAATGCTGACATGTATGATTTTGCACATGGCAGGGCTGGGGATAGAC	45805557	45805707	45805507	45805559	1	1	POPTR_0001s45280	45802998	45805917	None	18107	2041	160839	No_or_no_constitutive_exon
TTGAAAAAAAAGAGAGGAAGAAACTGATATGGTTGACTTTAACTGGGCAGTT	45896640	45896803	45896853	45896801	-1	1	POPTR_0001s45410	45894948	45897959	None	18107	2041	160839	No_or_no_constitutive_exon
AGTTTCAATTTTTGGGTTGTTTTGTGATGATCTTTTTTGTGGGGTTGCAGTG	46022380	46022553	46022330	46022382	1	1	POPTR_0001s45510	46021995	46024756	None	18107	2041	160839	No_or_no_constitutive_exon
CTTTTAAAATTTTATTGAAAACTTACAGTGTTGTGTTTCTCCGGGAGCAGGA	46361180	46361285	46361130	46361182	1	1	POPTR_0001s45860	46360414	46364575	None	18107	2041	160839	No_or_no_constitutive_exon
GTGAGGAAGATATAGATCATCAGTAATTATATTCTTTTTGACGTGGGCAGGC	46428638	46429237	46428588	46428640	1	1	POPTR_0001s45920	46424316	46429237	None	18107	2041	160839	No_or_no_constitutive_exon
AATACCGGTTGGGGTTGCTGGGTCAGCCCGATTCGAGGTTTATGGGGTAGAT	46446319	46446495	46446269	46446321	1	1	POPTR_0001s45940	46445091	46446495	None	18107	2041	160839	No_or_no_constitutive_exon
TATGACACCTTATGTTCAATTATAGGGACCTTGATTTGGGGATGACCAAGAA	47126273	47126456	47126223	47126275	1	1	POPTR_0001s46720	47125028	47126456	None	18107	2041	160839	No_or_no_constitutive_exon
GTTGACTGAAGGAGATGATTTACCTATATTCTTTCTGGTTTGGGATATAGGC	47563602	47563668	47563718	47563666	-1	1	POPTR_0001s47330	47559816	47565482	None	18107	2041	160839	No_or_no_constitutive_exon
TATTAGTGGATTTGGGTTTTTTCCTGGATACGTCCGCTACGGGGGCGCAGCA	48222737	48223590	48223640	48223588	-1	1	POPTR_0001s47830	48222737	48227476	None	18107	2041	160839	No_or_no_constitutive_exon
TTATATCTGCCTGCAGTCTTATGTGTTTGTTGCTCTTCTTGTTGGGACAGGT	95295	96026	95245	95297	1	10	POPTR_0010s00290	91805	96026	None	18107	2041	160839	No_or_no_constitutive_exon
GTTGAATTTTATAAGTAGGGTATACTATGTACTGATTCAAAATTGGGCAGAC	208087	208180	208037	208089	1	10	POPTR_0010s00430	204505	208891	None	18107	2041	160839	No_or_no_constitutive_exon
GCGGGCTCTCTGTGATGCAATTGATGATCAACTTACAGGGGATAGCGGAGTC	396240	396937	396987	396935	-1	10	POPTR_0010s00700	396240	400727	None	18107	2041	160839	No_or_no_constitutive_exon
AGGAGAAGAAAGAGATTCAGCCGACCTAAAGAAATAATTATAAAGGGCAGAA	1681104	1681413	1681054	1681106	1	10	POPTR_0010s01510	1680168	1682810	None	18107	2041	160839	No_or_no_constitutive_exon
TTTGAATCCTCGTCTTGTTGTTCTTACTTGTTTGTTAATTGGGGGTGCAGGA	1872780	1873831	1873881	1873829	-1	10	POPTR_0010s01690	1872780	1879702	None	18107	2041	160839	No_or_no_constitutive_exon
CTACCTTCAGAATCTGTGGGGGAATTTTTTGGCATGTTAAAGCAGGGAAGTT	1914344	1914632	1914682	1914630	-1	10	POPTR_0010s01750	1914344	1916289	None	18107	2041	160839	No_or_no_constitutive_exon
GGTTTCTAAAAATTAAAATCTAACTTGGTTTATTTTCGCTGGGATTGTAGAG	2627271	2627367	2627417	2627365	-1	10	POPTR_0010s02280	2622339	2628041	None	18107	2041	160839	No_or_no_constitutive_exon
GAGGAACTTTCGAGTATAGTTCCAAGAGTTTGCCGACCGTGGGGTTGTAGAA	2702952	2703056	2703106	2703054	-1	10	POPTR_0010s02360	2702557	2703507	None	18107	2041	160839	No_or_no_constitutive_exon
AAACTGTTGGGTTTAAATTGAAGCACATGGCCTTAGTTTGGTGGGATAAGCT	2766329	2766446	2766279	2766331	1	10	POPTR_0010s02400	2766048	2767571	None	18107	2041	160839	No_or_no_constitutive_exon
ATGTTCTTCTTTTCTTTCCCCCTTTTGTTTCCCCACATTGGGGCTGATAGGT	2778179	2778242	2778292	2778240	-1	10	POPTR_0010s02410	2773178	2778899	None	18107	2041	160839	Yes
TTTTTTGTTTTCCTTTTCAGTTTTCTTATTCTTTTTTTGGGTGGATGAAGGG	3282502	3282633	3282683	3282631	-1	10	POPTR_0010s02780	3281393	3283289	None	18107	2041	160839	No_or_no_constitutive_exon
ACTTAGGGGTCTTTCCCCCTCTGCATGTTCCCCTATTGTTGGGTGTGCAGAT	3783615	3783711	3783761	3783709	-1	10	POPTR_0010s03130	3782772	3785507	None	18107	2041	160839	Yes
AATTGGTAGTCATCAAATTCACGGATTATGCACTAATTTGGTGGGATTAGAA	4858148	4858210	4858260	4858208	-1	10	POPTR_0010s04030	4857144	4858417	None	18107	2041	160839	No_or_no_constitutive_exon
CCATCCCTCTAGATTTCATTTTGCAGTAGTCTGTATGCTAATAGGGTAAGTC	5282292	5282642	5282692	5282640	-1	10	POPTR_0010s04270	5278811	5284661	None	18107	2041	160839	No_or_no_constitutive_exon
TTTAGAAAAGAGTTGGAGTATACTGCTGAGGTTTTGTTGAAAGGGCATAGAA	5611470	5611717	5611767	5611715	-1	10	POPTR_0010s04500	5610742	5612233	None	18107	2041	160839	No_or_no_constitutive_exon
TGGTTTGCTTAAAATTCGTTCCATTGTTGGGTTGACATGGATCGGGAAAGGT	5722682	5722863	5722632	5722684	1	10	POPTR_0010s04600	5722284	5722863	None	18107	2041	160839	No_or_no_constitutive_exon
TACTAATGTTTTATTTTGACATAATTATATTTGTTTGATATGATGGGCAGAT	5738751	5738849	5738899	5738847	-1	10	POPTR_0010s04610	5736789	5741350	None	18107	2041	160839	No_or_no_constitutive_exon
GATAAACAAAGAAGACTTTTTACCTATGGATTTTAAATCCGTTTGGGAAGCT	5755217	5755332	5755167	5755219	1	10	POPTR_0010s04620	5754640	5756195	None	18107	2041	160839	No_or_no_constitutive_exon
CTAACAGGCTGGTGAGTTTTCAAGACCCGCTGTATCCACAAATGGGGTAGCA	5979539	5979710	5979760	5979708	-1	10	POPTR_0010s04820	5977714	5986319	None	18107	2041	160839	No_or_no_constitutive_exon
ATTTTGACACCATCAATTTATGTTCTTGTTGGATTTTGCCATGGGACCAGAT	6007306	6007881	6007256	6007308	1	10	POPTR_0010s04830	6005968	6008746	None	18107	2041	160839	No_or_no_constitutive_exon
TAGTTTTTCCTCGTGAAGATGTCTATTGTTAACTAATTGACGGGCACGAGGA	6243756	6243790	6243706	6243758	1	10	POPTR_0010s04970	6242484	6246112	None	18107	2041	160839	No_or_no_constitutive_exon
TTTATAATCATTCACTCTGCTTTTTTTTTTTTTTTTTTGGGTGAGGGTAGGA	6274586	6274678	6274728	6274676	-1	10	POPTR_0010s04990	6269068	6274997	None	18107	2041	160839	No_or_no_constitutive_exon
TGTTTACATTATTTCACTTTTTCTCACTGTGTTTTCTTTCGGGAGCTTAGGT	6337063	6337149	6337199	6337147	-1	10	POPTR_0010s05030	6335578	6339334	None	18107	2041	160839	Yes
TGTTTACATTATTTCACCTTTTCTCACTGTGTTTTCTTTCGGGAGCTTAGGT	6485685	6485771	6485821	6485769	-1	10	POPTR_0010s05080	6484182	6488961	None	18107	2041	160839	No_or_no_constitutive_exon
GGATCGATGCATATTGTTACCTCTCTTATGTTGTCTTCTGGGAACATCAGGC	6764012	6764084	6763962	6764014	1	10	POPTR_0010s05300	6762367	6768826	None	18107	2041	160839	Yes
AAAATCTGTAGAAAATCTTATTGCAGAAAATAAAAATGAGGGCAATGAAGAA	6772643	6772872	6772593	6772645	1	10	POPTR_0010s05310	6771793	6775790	TBL2	18107	2041	160839	No_or_no_constitutive_exon
TATTTATGAAAGGCCTGTCCATAAATCCTCTCTTTTGTGGGAGAAAACAGAC	6812369	6812708	6812758	6812706	-1	10	POPTR_0010s05360	6812369	6815538	None	18107	2041	160839	No_or_no_constitutive_exon
AAGTTCTAAGTCTTGCCGGTTCAATAGCAGCTGCCCTTCAAATCGGGCAGTT	6961320	6961517	6961567	6961515	-1	10	POPTR_0010s05510	6961320	6961654	None	18107	2041	160839	No_or_no_constitutive_exon
ATGGTGTTTGAGTTTTTCTTGATATATGGTTCATTTGTTTGGGGAAACAGGT	7115624	7115791	7115574	7115626	1	10	POPTR_0010s05660	7114052	7116589	None	18107	2041	160839	No_or_no_constitutive_exon
CAACTTTGGCAATATTCAACTTGGTATCAAACTACTCGTGGGACGAAAAGTT	7457767	7458126	7457717	7457769	1	10	POPTR_0010s06030	7457175	7460553	None	18107	2041	160839	No_or_no_constitutive_exon
CTCTGTTTTGCTGTACTTAAATTAGTGTAAGATGTGGTTGTGGTGGGCAGGT	7602584	7602659	7602709	7602657	-1	10	POPTR_0010s06180	7598243	7603383	None	18107	2041	160839	Yes
TAATTTGTATTGCTGTCGGGCTAACTAATAATTTTTTTGGGCACGAGCAGGC	8131703	8131811	8131653	8131705	1	10	POPTR_0010s06890	8127834	8136695	None	18107	2041	160839	Yes
CTGATTCTTTATATGATTGTGTTTTTTTTTTCTTGGGGGGGTGAATGCAGGG	8471946	8472192	8472242	8472190	-1	10	POPTR_0010s07410	8464930	8472568	None	18107	2041	160839	No_or_no_constitutive_exon
ATCCGATATCTTGGAGTTCAATGATTTCTGGCTATGGATTGCACGGGAAGGG	8487643	8488279	8488329	8488277	-1	10	POPTR_0010s07440	8487643	8489419	None	18107	2041	160839	No_or_no_constitutive_exon
ACAACTCTATGCCTTCTACCTGTGTTGTTGGTGCTGTTTCTGGGACTAAGAG	8600974	8601024	8601074	8601022	-1	10	POPTR_0010s07570	8598431	8601473	None	18107	2041	160839	No_or_no_constitutive_exon
CCTTTGGTGGTTTAAGTTTCTGATTATATTAAATTTCTTCCTGGGAGCAGTC	8600035	8600355	8600405	8600353	-1	10	POPTR_0010s07570	8598431	8601473	None	18107	2041	160839	Yes
TTCCATTTCGATCTTGATTTTTTTTGTTGATGATTTCGAATGAAGGGCAGTA	8650129	8650202	8650079	8650131	1	10	POPTR_0010s07650	8648699	8652581	None	18107	2041	160839	No_or_no_constitutive_exon
TAGAATAACAATAATTTTTAGAATTAAACAGACTATTTTATGGTGGGCAGAG	8825741	8825847	8825897	8825845	-1	10	POPTR_0010s07850	8825260	8836003	None	18107	2041	160839	No_or_no_constitutive_exon
AGCAAATATTTGTCCGGGAGTCTTCCTGCCCAATGAACACAATTGGGTAGCG	9627191	9627388	9627141	9627193	1	10	POPTR_0010s08790	9626199	9627388	None	18107	2041	160839	No_or_no_constitutive_exon
ATTGTTTGTCACTATTTTGACTCTCTCATTTTCCCTTCTTGAATGGGCAGGT	9647128	9647203	9647253	9647201	-1	10	POPTR_0010s08850	9645215	9649369	None	18107	2041	160839	Yes
TATGCGGGCACTCCGAGGAGCATTGGTGGTTGTGCTGGTGGGGAAGTCAGGG	9657656	9657888	9657938	9657886	-1	10	POPTR_0010s08860	9655068	9658624	None	18107	2041	160839	No_or_no_constitutive_exon
TGTTTTTTGGATTTCATTAGTTAATTGGTTTTTTGTTTTGTTGGGTAAAGCT	10275474	10275559	10275424	10275476	1	10	POPTR_0010s09440	10275317	10278646	None	18107	2041	160839	No_or_no_constitutive_exon
CCTGTCTTTACGCTAAGTATAAAATTTGAGGCATCTTTTTATGGGTATAGGT	10315590	10315977	10316027	10315975	-1	10	POPTR_0010s09560	10315590	10319310	None	18107	2041	160839	No_or_no_constitutive_exon
AAGGAAAGATTCGTATTACTGATTTAGTTGTGATTTGGGGTGGAAATTAGGG	11240853	11240986	11240803	11240855	1	10	POPTR_0010s10830	11240349	11246193	None	18107	2041	160839	No_or_no_constitutive_exon
CATACATTAATCTAAGACTTGAATTTTTTTTCCCTTGGGAATTAATGAAGCT	11543432	11543584	11543382	11543434	1	10	POPTR_0010s11220	11541343	11543970	None	18107	2041	160839	No_or_no_constitutive_exon
AAGGTGAAAGATGATGGATGGGGTTATTCTTTTTGGGGAAAAAAATGCAGAG	11728525	11728640	11728475	11728527	1	10	POPTR_0010s11480	11727720	11729615	VIT1	18107	2041	160839	No_or_no_constitutive_exon
TTGTCCTTTTATTCTGAGCATTCTGCTCTTGTGGAACTTGGGATGAGCAGGT	11871360	11871466	11871310	11871362	1	10	POPTR_0010s11680	11868131	11871466	None	18107	2041	160839	No_or_no_constitutive_exon
TTAAATGTTAGCAATTTATCTTGGTTAATGGGTGGACGGGGTGGATACAGTT	12469611	12469746	12469796	12469744	-1	10	POPTR_0010s12430	12466160	12470093	None	18107	2041	160839	Yes
TTGTAGTGGCATTCTTAACAAACCTGGCTTTTTTTTTTTCTGCGGGATAGAC	12893475	12893563	12893613	12893561	-1	10	POPTR_0010s12960	12886827	12893910	None	18107	2041	160839	No_or_no_constitutive_exon
TCCGCAGAGACAAATTTATCAGGCCATTCATCCTTGAATTTATGGGACAGCC	13191775	13192157	13191725	13191777	1	10	POPTR_0010s13350	13190899	13192157	None	18107	2041	160839	No_or_no_constitutive_exon
CTACAGAAGAAATAAATTTCATCTATAAATTTGAATTTTCGGTAGGGTAGCA	13489133	13489401	13489451	13489399	-1	10	POPTR_0010s13720	13488507	13489680	None	18107	2041	160839	No_or_no_constitutive_exon
GAAGTTTAGTGACAGTTCAAATTTTCAGTTTGGAACAAAGGGGGAGAAAGTT	13780196	13780693	13780743	13780691	-1	10	POPTR_0010s14080	13778027	13783314	CHUP1	18107	2041	160839	No_or_no_constitutive_exon
GAGTTTGTTGTTAAGGAGTTCTAAAACACTTGTTTCTGGGTTGCAAAAAGCC	13788263	13788360	13788410	13788358	-1	10	POPTR_0010s14090	13785984	13790389	None	18107	2041	160839	Yes
TGAGAGGAAAATATTAAGAGAAGAGTTTTTTGTTTTTCGTGGGGGTGAAGAG	13846764	13846928	13846714	13846766	1	10	POPTR_0010s14170	13846014	13857395	None	18107	2041	160839	No_or_no_constitutive_exon
AATTTCAGTGCATCTGATTACTAATTTATTAAACTTAACTGCGGGTGCAGTG	13909033	13909312	13908983	13909035	1	10	POPTR_0010s14230	13904773	13910366	None	18107	2041	160839	No_or_no_constitutive_exon
CTGTTCTGTTGAGATGCTCTTAAGGTGTAGTAAGGCTGGAAAGGCGGGAGAC	14175892	14176004	14175842	14175894	1	10	POPTR_0010s14640	14175762	14179127	None	18107	2041	160839	No_or_no_constitutive_exon
AAAATTTCTATCTGTCATATTTGAAGAATTGACATGTACTGGATGGGCAGGG	14254198	14254412	14254462	14254410	-1	10	POPTR_0010s14760	14253252	14259199	None	18107	2041	160839	No_or_no_constitutive_exon
GCATCTTCCAACTTCAACCTATTGACAGAAGTTCTTATTTTATGGGGCAGGT	14528459	14528815	14528865	14528813	-1	10	POPTR_0010s15200	14528459	14535176	None	18107	2041	160839	No_or_no_constitutive_exon
GTTCTTTGCAGGTCTTCAGATGATGGAACATGTAGGATTTGGGATGCCAGGT	14588850	14588906	14588956	14588904	-1	10	POPTR_0010s15260	14579806	14591642	None	18107	2041	160839	No_or_no_constitutive_exon
AACTGGTTCATTTATCAAAAGAAGTTACAAGAATTATGGAATGGGTGCAGGA	14588649	14588765	14588815	14588763	-1	10	POPTR_0010s15260	14579806	14591642	None	18107	2041	160839	No_or_no_constitutive_exon
AAGCATTAAGATTCCCGTTCATGTCTTGAGTTTTTTATTTGCACGGGCAGGC	14729871	14729959	14729821	14729873	1	10	POPTR_0010s15540	14729697	14730469	None	18107	2041	160839	No_or_no_constitutive_exon
CTTGGGGTTAATTGGATTATTAATTTGTAAAGTTGGTTATGGGATTACAGGT	14826804	14826914	14826964	14826912	-1	10	POPTR_0010s15690	14826479	14827851	None	18107	2041	160839	No_or_no_constitutive_exon
GTATAATTTACGAGGAATGATGAGGTAGGTTGTTTGTTGAATGGGTGTAGTT	14946778	14946870	14946728	14946780	1	10	POPTR_0010s15840	14946395	14951144	None	18107	2041	160839	Yes
AATACTGGAATTTATGAATATTAGAGAAACTGGGAAAAGCAAAGGGGAAGCA	15019521	15019529	15019471	15019523	1	10	POPTR_0010s15950	15017395	15021103	None	18107	2041	160839	No_or_no_constitutive_exon
CTCATCAGTGAAGATATTGCTTATCCTTTTCAGGATTCAAGGACAGGGAGCG	15216591	15216796	15216846	15216794	-1	10	POPTR_0010s16220	15212234	15218978	None	18107	2041	160839	No_or_no_constitutive_exon
TCTTTTCAGTCTACGTTATATATAATTCCTGTTCAACCTGTGGGATCAAGGT	15303912	15304073	15303862	15303914	1	10	POPTR_0010s16340	15300197	15308606	None	18107	2041	160839	No_or_no_constitutive_exon
TATTTCTTTTTGACTCTCCAGTTAGACACAACACAGTTATATATGGGCAGGT	15333832	15334014	15334064	15334012	-1	10	POPTR_0010s16370	15328356	15335429	None	18107	2041	160839	Yes
GTGATTTATGTATGTTTTAATTGATAGAATTTTTTGGGTTGAATGCATAGGC	15455096	15455211	15455261	15455209	-1	10	POPTR_0010s16520	15449215	15457826	None	18107	2041	160839	No_or_no_constitutive_exon
AGTTACATGAATGACCATTGCTAATTTTTCTTTACAGTGGGAACCATGAGCG	15499548	15499661	15499711	15499659	-1	10	POPTR_0010s16580	15498012	15503020	None	18107	2041	160839	No_or_no_constitutive_exon
TGATTACAGTGCTAGATGTGTGCTGATAAACTCAATGATAACTGGGGCAGAG	15632554	15633149	15633199	15633147	-1	10	POPTR_0010s16770	15632554	15639085	None	18107	2041	160839	No_or_no_constitutive_exon
CAATATTGTTCTTTCATCTACCTGCTATCAATATTTCTTGTATGGGACAGGC	15971151	15971193	15971243	15971191	-1	10	POPTR_0010s17340	15970529	15981355	None	18107	2041	160839	No_or_no_constitutive_exon
GAAATACTCTGAAACTCCACACCTTATTTAATGTGACATAAACAGGGCAGGT	16150653	16150870	16150603	16150655	1	10	POPTR_0010s17640	16149683	16150870	None	18107	2041	160839	No_or_no_constitutive_exon
TTCTTTTGTTTGATGTGATTGTAGTCGTTTAATGTATGGGAATAATGCAGAA	16329319	16329407	16329269	16329321	1	10	POPTR_0010s17900	16329146	16333302	None	18107	2041	160839	No_or_no_constitutive_exon
GTTTGATGATCTCTAGCTTTAATTTAATCTTTTATTCTCCATCCAGGGAGAC	16377108	16377217	16377058	16377110	1	10	POPTR_0010s17960	16376780	16378704	None	18107	2041	160839	No_or_no_constitutive_exon
TCTTTATAGAAAATAGTACTAAGCTTTGTCATCCGCTGAATGTGGGGCAGGG	16698759	16698954	16699004	16698952	-1	10	POPTR_0010s18470	16694482	16701345	None	18107	2041	160839	No_or_no_constitutive_exon
GTGTTTGATTGGCGATGAAGGGAGTCGAGTTGTTTGGAGTGGGCATATAGAT	16713908	16713995	16713858	16713910	1	10	POPTR_0010s18490	16713253	16721051	None	18107	2041	160839	No_or_no_constitutive_exon
ACTGCTATTAGAACTGATACAAGAAAGAAATCTTGAATGGGAAATATTAGGT	16738331	16738414	16738281	16738333	1	10	POPTR_0010s18530	16736076	16740717	None	18107	2041	160839	Yes
AATTATACTGTATTTACATTATTAATGATATTTGCTTTTGGGCATGACAGAA	16992255	16992452	16992205	16992257	1	10	POPTR_0010s18870	16984317	16994543	None	18107	2041	160839	No_or_no_constitutive_exon
TCTCTTTAGTTATGATCGACTATTCCCCCCAAATGTTTGCTGGGGTAGAGAA	16995934	16996069	16996119	16996067	-1	10	POPTR_0010s18890	16995291	16996802	None	18107	2041	160839	No_or_no_constitutive_exon
GATTAGTTGTATTTTATGGTTATTTGTTTATCTTGAATGGGATTGAGTAGAT	17242037	17242195	17242245	17242193	-1	10	POPTR_0010s19290	17239804	17242809	None	18107	2041	160839	No_or_no_constitutive_exon
CTCAAAATCATGCAAGAGGTTGATTTATTTGTTATTTGATGATGGGACAGAC	17371729	17371888	17371938	17371886	-1	10	POPTR_0010s19490	17370718	17373547	None	18107	2041	160839	No_or_no_constitutive_exon
ACTTCACCATCACTGTATATCATAGGTAAGTATTTTTGACAATTGGGCAGAG	17386131	17386421	17386081	17386133	1	10	POPTR_0010s19500	17379575	17390363	None	18107	2041	160839	Yes
TCTATGCAACGAGAAGTGCGAACAAGAAATACTTTCTGTTTCAAAGGGAGGA	17437335	17437430	17437480	17437428	-1	10	POPTR_0010s19560	17434780	17440708	None	18107	2041	160839	No_or_no_constitutive_exon
ATATCTATATAAGATATACTATTTTGACTTGAGTATGTTGGGATTTGAAGGA	17468954	17469075	17468904	17468956	1	10	POPTR_0010s19580	17467104	17471062	None	18107	2041	160839	Yes
ATTTCTGATTCTGTTTCCTTTTCTTTCTCAATTATCTGGGAACATAACAGGG	17669702	17670159	17669652	17669704	1	10	POPTR_0010s19900	17667837	17670159	None	18107	2041	160839	No_or_no_constitutive_exon
ACGCAGTTTTCAAACCGCAAGAAACTGTGTCAAACCTTCAAACGGGGGAGAT	17717417	17718108	17718158	17718106	-1	10	POPTR_0010s19980	17717417	17719112	None	18107	2041	160839	No_or_no_constitutive_exon
AGCTTCCATTGATTTGATACATAGCTGATTTGGGGGTTTTGGATGGGCAGGT	17835161	17835362	17835111	17835163	1	10	POPTR_0010s20100	17834673	17837763	None	18107	2041	160839	No_or_no_constitutive_exon
ATTTGAGCTAAGTGTTTTAACTCCGGTCTGTCTTTGTTGGGTGGAAATAGGG	17843894	17843998	17844048	17843996	-1	10	POPTR_0010s20130	17841714	17845347	None	18107	2041	160839	Yes
TTGTGTCTGTGTTTTGAGTCTAAATGATTTCGTTTTTCTGGGTGGCAAAGGG	18081702	18081812	18081862	18081810	-1	10	POPTR_0010s20530	18076299	18082605	None	18107	2041	160839	Yes
CAAATTTAAGAACATAATTGACTTTTTCGACGTCTGGGTTTGTGAAACAGCT	18144040	18144495	18144545	18144493	-1	10	POPTR_0010s20660	18144040	18150209	None	18107	2041	160839	No_or_no_constitutive_exon
ATGAAAATGCTGATTATACTTCTGAGCAAATTCATTCTTGTTGCAGGGAGGA	18750793	18750855	18750743	18750795	1	10	POPTR_0010s21500	18746387	18758525	None	18107	2041	160839	No_or_no_constitutive_exon
CTGCATTCAATGCGGGTTTGATTTCTGATACATCTGTTGCGGGATTAGAGAT	19178114	19178542	19178064	19178116	1	10	POPTR_0010s22180	19176845	19180917	None	18107	2041	160839	No_or_no_constitutive_exon
TCCCTATTGATTAGTAAATGTAATAAATTTTCCTGGGGATATAAATGCAGGA	19301676	19301807	19301626	19301678	1	10	POPTR_0010s22320	19299771	19302847	None	18107	2041	160839	No_or_no_constitutive_exon
ACTGAAGCAAGTGGTGACAGGATCAGGGAGAGAGACAGGGACAGTGAGAGGG	19403503	19403657	19403453	19403505	1	10	POPTR_0010s22500	19402176	19403978	None	18107	2041	160839	No_or_no_constitutive_exon
AATGTGGTGAGGTTATTTTGTTGATGATGTTATGTTATTGGGATTTAAAGGG	19593212	19593423	19593473	19593421	-1	10	POPTR_0010s22820	19591818	19593644	None	18107	2041	160839	No_or_no_constitutive_exon
GAAAAGATAACTTCTCTCTAAGAGTATGCTTGTTTGGGATGGTAATGCAGCG	19610134	19610537	19610084	19610136	1	10	POPTR_0010s22840	19606376	19610537	None	18107	2041	160839	No_or_no_constitutive_exon
ATTTAATTTAATTTTTTGTTTTGAAATTTGTTGGGTTGTGGTGGGTGCAGCG	19680186	19680426	19680476	19680424	-1	10	POPTR_0010s22980	19674632	19680676	None	18107	2041	160839	No_or_no_constitutive_exon
GTGGTGTAACTCCGAGGTCGTGTTTCTTTTATTCCCCAATGGGAACATAGTG	19679504	19679688	19679738	19679686	-1	10	POPTR_0010s22980	19674632	19680676	None	18107	2041	160839	No_or_no_constitutive_exon
TTGAAACTAACGCAATGGACAATGGCCGGCACGCTCTTGGGAAAATCCAGAC	19883875	19883958	19884008	19883956	-1	10	POPTR_0010s23280	19879970	19885972	None	18107	2041	160839	No_or_no_constitutive_exon
GCTGATTTTAGAAATTCTGTTGTTGTTGATTGGTAATGGGGAACACACAGGA	19952682	19952877	19952927	19952875	-1	10	POPTR_0010s23340	19946297	19953511	None	18107	2041	160839	No_or_no_constitutive_exon
GTAGTCAGCGATAGCCCATACTGATAAACATTTTATCTGGGAAAATGCAGTT	20060817	20061281	20061331	20061279	-1	10	POPTR_0010s23510	20060817	20062463	None	18107	2041	160839	No_or_no_constitutive_exon
ACTTCACTTTTCAACTGAAACGGCATCGTATTACAGAGAAAGGGCATAAGAA	20168883	20168975	20168833	20168885	1	10	POPTR_0010s23640	20168198	20171813	None	18107	2041	160839	Yes
TTTTTTTTTTGTGTTGATTGTCTTGTGTTTTTGTATTTTGGGTGGGGAAGGA	20173611	20173806	20173561	20173613	1	10	POPTR_0010s23650	20172475	20176590	None	18107	2041	160839	Yes
AAATGCTTTTTTCAGGAATGCTTTGACACTAATTTGGTGTGGGAATGCAGCT	20230537	20230620	20230487	20230539	1	10	POPTR_0010s23740	20227854	20231461	None	18107	2041	160839	No_or_no_constitutive_exon
ATTCTGATAAAATTTTGCTGATTTCTGGTTTTTTTTCTATGGGGTTACAGGT	20462026	20462063	20461976	20462028	1	10	POPTR_0010s24060	20456532	20464512	None	18107	2041	160839	No_or_no_constitutive_exon
TGCTATGGTTACTCATTTTGTTTTTCCTTTTTCTTTTTGGGGACACATAGAT	20491766	20491836	20491716	20491768	1	10	POPTR_0010s24120	20490335	20493656	None	18107	2041	160839	No_or_no_constitutive_exon
TTGAAAATATTTGGAGGTTTTGTAACTTGTTTTGTTCTGTCATGGGACAGAT	20679253	20679348	20679398	20679346	-1	10	POPTR_0010s24480	20677061	20681755	None	18107	2041	160839	No_or_no_constitutive_exon
CATTTTCCTGTTTTCTTTGCAATCCATTCCACAAGAAGAAAAGGGTAAAGCT	20728345	20728573	20728623	20728571	-1	10	POPTR_0010s24600	20728345	20731326	None	18107	2041	160839	No_or_no_constitutive_exon
TTCTTGCCATAGGGAAATGTGTGCTAAAGATTTTTGTGTTGGGTGTGCAGTT	20740678	20740874	20740924	20740872	-1	10	POPTR_0010s24630	20738626	20741850	None	18107	2041	160839	Yes
TTCTCATCGGTTGATTTTGACTTTTGATGCTTGAAAATGGGGTGAGAAAGAA	20898299	20898399	20898449	20898397	-1	10	POPTR_0010s25000	20898299	20900075	None	18107	2041	160839	No_or_no_constitutive_exon
AAACTCCAGCTGATAGGAATCTGCCATCAATTCCAAACGAGGGAGAAAAGAC	20905799	20906402	20906452	20906400	-1	10	POPTR_0010s25030	20905799	20910281	None	18107	2041	160839	No_or_no_constitutive_exon
TATCCGTTTCATTTGACCTCTTATTGCTATTTCCTATGTGGGATATGCAGTT	21180286	21180497	21180547	21180495	-1	10	POPTR_0010s25560	21180286	21181260	None	18107	2041	160839	No_or_no_constitutive_exon
GTTTGAAATGGAAAATTTAGTTATTGATACTTGATAATTTTGAGGGTCAGTG	21280190	21280403	21280453	21280401	-1	10	POPTR_0010s25740	21278768	21280886	None	18107	2041	160839	No_or_no_constitutive_exon
TTTTCTTCTAGATGGAAACAGAATATCTGGAAGCATCCTAAATGGGATAGAG	21285973	21286450	21286500	21286448	-1	10	POPTR_0010s25770	21285033	21287795	None	18107	2041	160839	No_or_no_constitutive_exon
TGTATGTGTTTCGCTAATTTTTTTAAGTGCCAATCTCTTGGGATTAACAGGT	21329711	21329941	21329661	21329713	1	10	POPTR_0010s25860	21328788	21333110	None	18107	2041	160839	No_or_no_constitutive_exon
ATGGTTTAATATTATATATGATTTGTTCATTTTTTTGGCTGGGATTATAGTT	21356689	21357152	21356639	21356691	1	10	POPTR_0010s25920	21356283	21357152	None	18107	2041	160839	No_or_no_constitutive_exon
CTGTTTCACTGGCAATTCTTGCTGATGGTCTTTTTTGGATACGGGGCAAGGG	331384	331527	331334	331386	1	11	POPTR_0011s00670	330884	333982	None	18107	2041	160839	No_or_no_constitutive_exon
TGATCTCTGCCTGGCTGCTGATATTGATCTATTTTCTTTGTGATGGGCAGGA	431165	431364	431115	431167	1	11	POPTR_0011s00850	430559	431364	None	18107	2041	160839	No_or_no_constitutive_exon
TCTGCCTGCAGGCTGCTAATATATTGATCTATTTTCTTTGTGACGGGCAGGA	440341	440366	440291	440343	1	11	POPTR_0011s00860	439853	440366	None	18107	2041	160839	No_or_no_constitutive_exon
TTTTTACTGTTACTTAAATTTAATTTTCTTGAGTTCAATGGGGATGACAGCA	443800	444001	444051	443999	-1	11	POPTR_0011s00870	443475	445369	None	18107	2041	160839	No_or_no_constitutive_exon
GGAAAGCTCATTCATCGTCTCTTGTCCCTTGCCTACCATGGGCAAAAAAGCT	602339	602436	602289	602341	1	11	POPTR_0011s01090	601389	602436	None	18107	2041	160839	No_or_no_constitutive_exon
GGAGCAGCCCAGTGTGGCAGGTTCGACGTGGAGGTGGTTCGGGTACGAAGAG	1616230	1616760	1616810	1616758	-1	11	POPTR_0011s01960	1616230	1617687	None	18107	2041	160839	No_or_no_constitutive_exon
TTCCATTAGATTTGAAATGAAAATACTTGTTGCTAAATTGGGGATTTGAGAT	1734605	1734647	1734697	1734645	-1	11	POPTR_0011s02070	1734605	1737569	None	18107	2041	160839	No_or_no_constitutive_exon
AGTATTAATGGAACTGTTGGTGTTTGGTTGGTTGTTGTTGGGTGGTGTAGGA	2082391	2082472	2082341	2082393	1	11	POPTR_0011s02280	2081819	2084017	None	18107	2041	160839	No_or_no_constitutive_exon
GATTATTATGATAGTGATTTGTGGGTTTTGGGTTGCAGGGCTGATGAGAGGG	2229971	2232256	2229921	2229973	1	11	POPTR_0011s02350	2228723	2232256	None	18107	2041	160839	No_or_no_constitutive_exon
ATAATGGTATTCTTTGTTTTCTCTTTTATTTTGCAATTTTGGGGATGAAGTT	2489221	2489568	2489618	2489566	-1	11	POPTR_0011s02570	2483448	2490887	None	18107	2041	160839	No_or_no_constitutive_exon
AATGGCCAAGAATATGATGGCAAAGTATAAAAAATATTGGGGGGATCAAGAC	2785009	2785246	2785296	2785244	-1	11	POPTR_0011s02830	2784472	2786722	None	18107	2041	160839	No_or_no_constitutive_exon
ATAATTTAGCTAATAATATCTTTCATGCATATTTATCTTTATATGGGCAGAT	2855793	2856368	2856418	2856366	-1	11	POPTR_0011s02910	2855793	2856920	None	18107	2041	160839	No_or_no_constitutive_exon
CTAAATGCTTTTTTATTTTTTTGTTCATTTGGGTGGTATGGGGGGCGCAGGG	3139694	3139934	3139644	3139696	1	11	POPTR_0011s03090	3139026	3139934	None	18107	2041	160839	No_or_no_constitutive_exon
TGATTCTCCCTCCAATCACAAATCCGGACCGATATCCAAATGGGTTGAAGGC	3327697	3327725	3327775	3327723	-1	11	POPTR_0011s03200	3322854	3331566	None	18107	2041	160839	No_or_no_constitutive_exon
CCAGTTTCAGCTTCTGTAATTTCTATCTTAAACATGGCTGGGATTGGCAGGG	3379181	3379304	3379131	3379183	1	11	POPTR_0011s03220	3378226	3380955	None	18107	2041	160839	No_or_no_constitutive_exon
CAGAAGCAAGAAGTGAGAGTATCAAGGACTGCAAATTTGGGTGAAACAAGTG	3519744	3519931	3519694	3519746	1	11	POPTR_0011s03400	3519552	3521191	None	18107	2041	160839	No_or_no_constitutive_exon
TTATCTCAAAAACTCGAGTCAGTCTACCTTTCATAGTGATGCGAAGGGAGAG	3562082	3562297	3562032	3562084	1	11	POPTR_0011s03470	3559909	3562297	None	18107	2041	160839	No_or_no_constitutive_exon
TCTGGTTATGAGGAGAAGTTCACTTTTTGATTCATGGGCAAAAAAACCAGGT	3802489	3802620	3802670	3802618	-1	11	POPTR_0011s03720	3802307	3804380	None	18107	2041	160839	No_or_no_constitutive_exon
ACCAGGCATGATGTTGAAGTGGAGAGCACCGAATTCTTGAAGGGGCTGAGGC	4101236	4102222	4101186	4101238	1	11	POPTR_0011s04040	4099339	4102662	None	18107	2041	160839	No_or_no_constitutive_exon
AGTCTGCTTTCTATGATTGTGCATTTTTTGTGCATTTTTGAGGGTTCAAGAT	4214289	4214405	4214239	4214291	1	11	POPTR_0011s04180	4214175	4215174	None	18107	2041	160839	No_or_no_constitutive_exon
ATATACTTTTATTGTATTGCCTCTAAGTTTGTGACACTTTGTGGGTGCAGGT	5028806	5030270	5030320	5030268	-1	11	POPTR_0011s05120	5028806	5031059	None	18107	2041	160839	No_or_no_constitutive_exon
TCTCTGTAATTTGTGTAGTGATTTGACTGTTTGTTATTTTATGGGGACAGTG	5060684	5060744	5060634	5060686	1	11	POPTR_0011s05160	5059903	5062140	None	18107	2041	160839	No_or_no_constitutive_exon
CTACAATTATATGGTTTTTGATTAAGAGAAGACAAAGGAAAGTAAGGGAGAG	5170386	5171480	5170336	5170388	1	11	POPTR_0011s05290	5169378	5171480	None	18107	2041	160839	No_or_no_constitutive_exon
CTACAATTATATGGTTTTTGATTAAGAGAAGACAAAGGAAAGCAAGGGAGAG	5179047	5180147	5178997	5179049	1	11	POPTR_0011s05300	5178039	5180147	None	18107	2041	160839	No_or_no_constitutive_exon
TGTAACCTTTTTTGAGTCCTTTAAGAATTTTTCTTGTTTGGGCGGCGCAGAA	5308894	5308969	5309019	5308967	-1	11	POPTR_0011s05380	5307353	5309752	None	18107	2041	160839	No_or_no_constitutive_exon
ACCAATGCTTATTGTGTAGCGTAACACGGGCGGAAGTGGGTTAGGACAAGTA	5424118	5424287	5424068	5424120	1	11	POPTR_0011s05470	5422097	5424872	None	18107	2041	160839	No_or_no_constitutive_exon
AAATTATCTGATAGTTAACAGATCACACAAATTCTAGCCTTGGGTGACAGCT	5471824	5471932	5471982	5471930	-1	11	POPTR_0011s05510	5468734	5474864	None	18107	2041	160839	No_or_no_constitutive_exon
GTACTGGATGATTATCATAATTGTGAATTGCAACCTTTGTGGGATTATAGGG	5926342	5926492	5926292	5926344	1	11	POPTR_0011s05890	5925181	5930097	None	18107	2041	160839	No_or_no_constitutive_exon
TTTTCAAAAAGAACCTTTTAACTTGGGATTTGTTTTCCAGGGGAAACTAGAG	6175269	6175423	6175473	6175421	-1	11	POPTR_0011s06110	6172594	6175887	None	18107	2041	160839	No_or_no_constitutive_exon
ATGGATCTAAACAGAAAGATGGTTGATTGTTTGTTTGTGGGGGAAAACAGTT	7387071	7387187	7387237	7387185	-1	11	POPTR_0011s06730	7384508	7387414	None	18107	2041	160839	No_or_no_constitutive_exon
CTGAATCCTGGTTTTGGTAATTGAATGTAATGTGGGGGTACGAAATGCAGGA	8011873	8012006	8012056	8012004	-1	11	POPTR_0011s07250	8006812	8012217	None	18107	2041	160839	No_or_no_constitutive_exon
TAGAGGGGGAAAACTAGTACAAAAACAAGAGTAGAGGGCCCAAATAGAAGCT	8307685	8307924	8307635	8307687	1	11	POPTR_0011s07460	8305002	8309776	None	18107	2041	160839	No_or_no_constitutive_exon
TTGAGAGCTCATTAAGAAAATTCATTTCTTTTCCTTTCATATATGGGTAGGA	8308931	8309076	8308881	8308933	1	11	POPTR_0011s07460	8305002	8309776	None	18107	2041	160839	No_or_no_constitutive_exon
GCTCTAATATGGGTCTTCCATTGACATTATTTTTGGTGTCTGGGGTGCAGGT	8707856	8707971	8708021	8707969	-1	11	POPTR_0011s07810	8705988	8713421	None	18107	2041	160839	Yes
GTGATTTTGGGTTACTGTGTTTACTAAAAGTCATGGGGTGGTGAGGGCAGAG	8728669	8728794	8728844	8728792	-1	11	POPTR_0011s07820	8727999	8729652	None	18107	2041	160839	No_or_no_constitutive_exon
TCATGGAAAGAGGGTACAGACTGCTGCTTGTGACCTGAAAACTGGGCAAGTG	8825799	8826026	8826076	8826024	-1	11	POPTR_0011s07900	8823447	8826175	None	18107	2041	160839	No_or_no_constitutive_exon
TTGCCAGTCGTATTTTGGATCTTTGAGGCAACACTTGTTTTGGGATGCAGGT	9367514	9367595	9367645	9367593	-1	11	POPTR_0011s08270	9366357	9370014	None	18107	2041	160839	No_or_no_constitutive_exon
TCCAACATGATGTGGTGCAAGTTAATGACAGACTTGTACAATTGGGGTAGGA	9419831	9419944	9419994	9419942	-1	11	POPTR_0011s08290	9418347	9420490	None	18107	2041	160839	No_or_no_constitutive_exon
ACTATTTATGCCTTGTTTGGTTATTTTTTGTCTAAATGCATGGGATGCAGAA	10717497	10717581	10717631	10717579	-1	11	POPTR_0011s08720	10717497	10721163	None	18107	2041	160839	Yes
TGCCCTATCTCTCCCTTCTGTTTTCTGGTGGTGTTTGTTTGGGGGACCAGAG	11009108	11009191	11009058	11009110	1	11	POPTR_0011s08960	11008926	11010745	None	18107	2041	160839	No_or_no_constitutive_exon
GAATGCAATGAACCAAATGTATTTAAATAATATTCCTTTATGGGATGCAGGC	11401179	11402313	11402363	11402311	-1	11	POPTR_0011s09210	11401179	11407049	None	18107	2041	160839	No_or_no_constitutive_exon
CCATGTCCATGTGAATTTTTGTTATTTAACTACACACTTATTGTGGGAAGGA	11661445	11661717	11661767	11661715	-1	11	POPTR_0011s09420	11660060	11663055	None	18107	2041	160839	No_or_no_constitutive_exon
TTCTGTGTGATGAATTAGATTCTATTGTTGCAAATTTTTGGTGTGGGCAGCA	12182470	12182526	12182420	12182472	1	11	POPTR_0011s09760	12182159	12183008	None	18107	2041	160839	No_or_no_constitutive_exon
TTGTCTGTGAGAATTTTTAGTTTGGAGAATAATGTTGTTGTGGGTGGTAGGA	12280618	12280753	12280803	12280751	-1	11	POPTR_0011s09840	12277433	12281406	None	18107	2041	160839	No_or_no_constitutive_exon
TGTTTTTGTTGTTTTAATTTCATGTTGGCTGACAAATATTGTGGGATCAGGC	12308180	12308349	12308130	12308182	1	11	POPTR_0011s09860	12307035	12311189	None	18107	2041	160839	No_or_no_constitutive_exon
TCTCTGACTTTCAGTTCACTGCTGCTAACTGCTGCTAATTTGCTGGGAAGGA	12659301	12659425	12659475	12659423	-1	11	POPTR_0011s10160	12658841	12661557	None	18107	2041	160839	Yes
ATTTGCAGGGAAGGAAACTGTTCATCAACACTATGGTACAAGGGTAGCAGTA	12723076	12723167	12723217	12723165	-1	11	POPTR_0011s10270	12722406	12725736	None	18107	2041	160839	No_or_no_constitutive_exon
AACTGCTTCAGTCTCACTCTAACATGCCTTGTAATTTCGTGGGCACAAAGCT	13005009	13005227	13004959	13005011	1	11	POPTR_0011s10510	13001894	13005241	None	18107	2041	160839	No_or_no_constitutive_exon
TGTTCCAGTTGAACCTACCAATTCTCATTTACTGCTCTTGGGGACTGCAGGC	13726894	13727042	13727092	13727040	-1	11	POPTR_0011s11030	13725574	13728013	None	18107	2041	160839	No_or_no_constitutive_exon
TTCAAATACTTGGGAAAGAGTCTAACTCTTTTTTTTAAATGGGATTGTAGTG	14136233	14136281	14136331	14136279	-1	11	POPTR_0011s11380	14132825	14139012	None	18107	2041	160839	No_or_no_constitutive_exon
ACTATGACTGCATTCTTACAGAACTTTTTCTTTCTTTCATGTGGGAACAGGG	14306392	14306789	14306839	14306787	-1	11	POPTR_0011s11560	14306392	14309969	None	18107	2041	160839	No_or_no_constitutive_exon
ATACCAACTGATTCTTTATTTCTGATTTGTCATTATGACTGGGAATGCAGTT	14458500	14458827	14458877	14458825	-1	11	POPTR_0011s11680	14458098	14462414	None	18107	2041	160839	Yes
TTAATTTTCTTATCTGGTAATTAACTCTTTATATGTCTTTGGGGTTGCAGGT	14464480	14464617	14464430	14464482	1	11	POPTR_0011s11690	14463317	14465580	None	18107	2041	160839	No_or_no_constitutive_exon
GGAAACAAAGGAGACCAAAATCACCACCCTCTTATCCTTGAAGGGAAGAGTC	14520973	14521387	14520923	14520975	1	11	POPTR_0011s11720	14518784	14521387	None	18107	2041	160839	No_or_no_constitutive_exon
TAATGGGAAATTTATTGAACCTAAGTTGAATATTTGTTGTAATTGGGCAGTA	14676164	14676301	14676114	14676166	1	11	POPTR_0011s11900	14675558	14683417	None	18107	2041	160839	No_or_no_constitutive_exon
TTGTGTCTTCGTGTCCTTCTGCTATAGTACTTGTGGAAGGGGAAAAAAAGGT	14761394	14761617	14761344	14761396	1	11	POPTR_0011s11960	14760425	14761617	None	18107	2041	160839	No_or_no_constitutive_exon
TGCATCTAGAAGAGTTATCAATGTTTATTCTCTTTGGGTTAAATAAACAGAT	15000602	15000812	15000552	15000604	1	11	POPTR_0011s12250	14999581	15004293	None	18107	2041	160839	No_or_no_constitutive_exon
GTTCGCGGAGGAGTTGGAATGTAGTGGGTCGGCGGATGCGGATGGGGCAGTG	15051048	15051941	15051991	15051939	-1	11	POPTR_0011s12320	15050439	15052794	None	18107	2041	160839	No_or_no_constitutive_exon
AAAAGCAGGCATCGGTGGATAAGATGCACAGGAAAAGGCATGGGAAGAAGTC	15084180	15085455	15085505	15085453	-1	11	POPTR_0011s12360	15082585	15088822	None	18107	2041	160839	No_or_no_constitutive_exon
GCTGAAGAAAGGTAGTATTTTTATTTTTTTCTTGGTTAATGGTGGGGCAGGG	15311730	15311952	15311680	15311732	1	11	POPTR_0011s12610	15309145	15313231	None	18107	2041	160839	No_or_no_constitutive_exon
TAGCTCCCTCTCCCTCTCTTGCCATTGTCTTGTTATTCCAATGGGGCTAGCT	15427176	15427297	15427347	15427295	-1	11	POPTR_0011s12740	15427176	15427832	None	18107	2041	160839	No_or_no_constitutive_exon
AACATATACCTGTAGTTATATGTTAACAGTGTACATATGTGGGAATTCAGAA	15449473	15449531	15449581	15449529	-1	11	POPTR_0011s12760	15446069	15456496	None	18107	2041	160839	No_or_no_constitutive_exon
AAATCAGCAGCCATATGAATTAACCTGCAGATTTTTTATATAATGGGCAGAT	15656300	15656538	15656250	15656302	1	11	POPTR_0011s12950	15653622	15657191	None	18107	2041	160839	No_or_no_constitutive_exon
TAATGGATTCTGCAAGCTTTTCACCAAAAACACCATTGTTTACGGGACAGAA	15824063	15824447	15824013	15824065	1	11	POPTR_0011s13110	15820919	15824447	None	18107	2041	160839	No_or_no_constitutive_exon
TGTATCTGATGAGAACCAGAAAGGGCTGACTTGGGCAAAAAATTGGGCAGAT	15839547	15839785	15839835	15839783	-1	11	POPTR_0011s13130	15838600	15842213	None	18107	2041	160839	No_or_no_constitutive_exon
TTGAGATCTGAATCTAGTTTGTCTCTGATTTTACTTTTTTGGGGTGTCAGAT	16429555	16429886	16429505	16429557	1	11	POPTR_0011s13770	16428839	16431327	None	18107	2041	160839	No_or_no_constitutive_exon
GTCTTTACGGACGGGTTTAGGGCTTCTCAAGTTGGTGAGTGACTGGGAAGTT	16451411	16451870	16451361	16451413	1	11	POPTR_0011s13810	16449390	16451870	None	18107	2041	160839	No_or_no_constitutive_exon
GTGAATCCCTTATTATTGTTCAGTATATTGATGATGTGTGGAGGGACAAGGC	16823124	16823200	16823250	16823198	-1	11	POPTR_0011s14400	16822191	16823446	None	18107	2041	160839	No_or_no_constitutive_exon
AGAGCTCAGAAGAAACATTATATTTTTTTTCTGGGTGCATGGGGCTGCAGAG	17069873	17069960	17069823	17069875	1	11	POPTR_0011s14800	17067289	17070603	None	18107	2041	160839	No_or_no_constitutive_exon
AAATATTGGAAAGTACAGTGGTATAATTGTAATCTTCTTGACGTGGGCAGGC	17199291	17199808	17199858	17199806	-1	11	POPTR_0011s14990	17199291	17201090	None	18107	2041	160839	No_or_no_constitutive_exon
GATTGTGAAAGCTATGTATAATTTACAGTGCTGTTTTTCTTTGGGAGCAGGA	17246371	17246476	17246526	17246474	-1	11	POPTR_0011s15060	17242859	17247449	None	18107	2041	160839	No_or_no_constitutive_exon
GCATTCCAAGCCTTATGTGTATTGTTTATGTCTTTGTTGTGGGTGTTAAGGT	17254517	17254728	17254778	17254726	-1	11	POPTR_0011s15070	17252941	17255552	None	18107	2041	160839	No_or_no_constitutive_exon
TCTTACTTTGTTTCTTATGTTTATTGTGTTCTTCCACAGTAAATTGGGAGGT	17271957	17272073	17271907	17271959	1	11	POPTR_0011s15090	17271393	17272073	None	18107	2041	160839	No_or_no_constitutive_exon
CAATTTTTGGGTTTTTTGTGATGATTTTTTTTTTTTGTGGGGGGTTGCAGTG	17476149	17476322	17476372	17476320	-1	11	POPTR_0011s15380	17475803	17476674	None	18107	2041	160839	No_or_no_constitutive_exon
TTTGATTGAATTGGAAAAAAAAACTAATATGGTTGAATTTAATCGGGCAGTT	17556272	17556435	17556222	17556274	1	11	POPTR_0011s15470	17555240	17558727	None	18107	2041	160839	No_or_no_constitutive_exon
GTTTGTGTGTCTCCTCCCTTTCCAAATACTGAGGGATTTTAATTGGGCAGGT	17637043	17637287	17636993	17637045	1	11	POPTR_0011s15540	17634511	17639099	None	18107	2041	160839	Yes
TTGTGCTTGTTGGTGCTACCGCTCTGGTTTTGCTACAATGATGGGGCTAGCT	18657192	18657283	18657142	18657194	1	11	POPTR_0011s16960	18656925	18657283	None	18107	2041	160839	No_or_no_constitutive_exon
AATCAGCTAATGGTCTATATTAATGGAGAAGATTTTGTTTGGGGTGTCAGGG	18850876	18850970	18850826	18850878	1	11	POPTR_0011s17260	18850207	18853136	None	18107	2041	160839	No_or_no_constitutive_exon
ATCGTAAGGGGACTTATATTTCTCTGTTTTGGAGCATTTTCACATGGGAGGT	2252	2925	2202	2254	1	12	POPTR_0012s00200	1766	3258	None	18107	2041	160839	No_or_no_constitutive_exon
TGTTATTTGCCTGTGATTGAAGATATGGAGGATTTTACAAGGGAGTGCAGAG	11988	12196	11938	11990	1	12	POPTR_0012s00210	11180	12196	None	18107	2041	160839	No_or_no_constitutive_exon
GGTGTGACCTACTGGTGTGAATGTGATGATGAAGATGCGCAGGGACCAAGGT	16394	16517	16344	16396	1	12	POPTR_0012s00220	16252	16517	None	18107	2041	160839	No_or_no_constitutive_exon
AAATCAGAGGAAATTCATGTTATGATTAACCCACTTACCTTGCGGGACAGGG	100322	100721	100771	100719	-1	12	POPTR_0012s00340	100322	101413	None	18107	2041	160839	No_or_no_constitutive_exon
TGTTATTTGCCTGTGATTGAAGATATGGAGGATTTTACAAGGGAGTGCAGAG	165506	165714	165456	165508	1	12	POPTR_0012s00460	164217	165714	None	18107	2041	160839	No_or_no_constitutive_exon
GGTGTGACCTACTGGTGTGAATGTGATGATGAAGATGCGAAGGGACCAAGGT	170209	170332	170159	170211	1	12	POPTR_0012s00480	170067	170332	None	18107	2041	160839	No_or_no_constitutive_exon
TTTCATATTTTGACATTTTTGGTCAATTGTAGGAAACTGAAGGGGAAGAGGC	667827	667917	667967	667915	-1	12	POPTR_0012s01000	665105	672434	None	18107	2041	160839	No_or_no_constitutive_exon
TGCTTTCTTTACTTACTTCTTTCTTGCTGCTTCTTGTTTATAATGGGCAGTT	1780018	1780191	1780241	1780189	-1	12	POPTR_0012s02140	1778804	1781625	None	18107	2041	160839	No_or_no_constitutive_exon
AAAATTAAAGGTGACTGATGGAGGAGTGAATTTTAAGGTAGGGAGTAGAGAT	1889892	1890014	1890064	1890012	-1	12	POPTR_0012s02260	1883451	1890410	None	18107	2041	160839	No_or_no_constitutive_exon
GTAGTAATATTGTGTTCTGCAATGGTAGTGATGTTGGGATGATGGAAAAGGA	1893243	1893554	1893604	1893552	-1	12	POPTR_0012s02270	1891120	1894065	None	18107	2041	160839	No_or_no_constitutive_exon
CTGATGGATTTAGGGAACGTGATAGCTGCTCTTTTGGGTGAAAGGATAAGAA	1892111	1892276	1892326	1892274	-1	12	POPTR_0012s02270	1891120	1894065	None	18107	2041	160839	No_or_no_constitutive_exon
TGAATTGGGTTTCTTTTATGGATGAATTGTGGATTGTTTGCTGGGAGCAGGA	1995805	1996016	1996066	1996014	-1	12	POPTR_0012s02420	1990172	1996326	None	18107	2041	160839	No_or_no_constitutive_exon
TTATTTTAAGTGTGAAGTTTTTCTACTTGACCTCGACATAATGGGTACAGTT	2008411	2008538	2008361	2008413	1	12	POPTR_0012s02430	2003941	2008978	None	18107	2041	160839	No_or_no_constitutive_exon
CTCTTGGACCTTTTCTCTTCTTCTTTTGTTCCTTCACTTGGGATTAACAGAT	2145899	2145961	2145849	2145901	1	12	POPTR_0012s02630	2143923	2147614	None	18107	2041	160839	No_or_no_constitutive_exon
GCAACCCCATCATAATATCCTGATATTTTTGTTCTCTTCGGGGTAAACAGCA	2184117	2185259	2184067	2184119	1	12	POPTR_0012s02660	2182079	2185259	None	18107	2041	160839	No_or_no_constitutive_exon
AGATTGCTGCTTGTGGGATGGGGTCACTTGTGATATGAAAACCGGGCAAGTC	2258742	2259750	2259800	2259748	-1	12	POPTR_0012s02740	2257423	2260071	None	18107	2041	160839	No_or_no_constitutive_exon
GATAGTGGATTGTGTTTCTTATTGATTTCCTCTCGTTTTCTGGGACAAAGGT	2347675	2347748	2347625	2347677	1	12	POPTR_0012s02890	2346623	2348424	None	18107	2041	160839	No_or_no_constitutive_exon
ACATTTTTTTTTAATAATCCCATCCCTCTTTTTTGTCTTTATGGGTACAGAA	2407732	2407861	2407911	2407859	-1	12	POPTR_0012s02980	2404519	2414561	None	18107	2041	160839	No_or_no_constitutive_exon
TATGTCCTCATGTATTGCAAGAATGCCGACCCGAGGCAGACTGGGAATAGGA	2480858	2480964	2481014	2480962	-1	12	POPTR_0012s03110	2480858	2482171	None	18107	2041	160839	No_or_no_constitutive_exon
TCCATCAATTATTGTTGCATGTGGTTAATTGGTTTTGTTGATGGGAATAGGT	2696720	2696929	2696670	2696722	1	12	POPTR_0012s03410	2695957	2702884	None	18107	2041	160839	No_or_no_constitutive_exon
TTTTCTTTTTTTGCTGCTGCTGCTGCTGTTTGTACTGTGTGGGAATGAAGAA	2789647	2789765	2789815	2789763	-1	12	POPTR_0012s03550	2786455	2790069	None	18107	2041	160839	No_or_no_constitutive_exon
TTTGTATCATCTCCTTTGATCGGTTAAGGTGGAATTATTGGGAAGAACAGCA	2900955	2901246	2900905	2900957	1	12	POPTR_0012s03690	2900412	2901769	None	18107	2041	160839	No_or_no_constitutive_exon
TTGTATATTTTGCTAACCTCCTTTTTGTTGAATTTTAACTTTGGGTGAAGGA	3015343	3015424	3015474	3015422	-1	12	POPTR_0012s03780	3014823	3016802	None	18107	2041	160839	No_or_no_constitutive_exon
AAGCGTTTAGAACATGGTTTGATCTCCTCCTTTTCTGTGTCATGGGACAGTG	4152720	4153237	4153287	4153235	-1	12	POPTR_0012s04770	4152720	4153848	None	18107	2041	160839	No_or_no_constitutive_exon
AAGCGTTTAGAACATGGTTTGATCTCCTCCTTTTCTGTGTCATGGGACAGTG	4164050	4164419	4164469	4164417	-1	12	POPTR_0012s04780	4164050	4165004	None	18107	2041	160839	No_or_no_constitutive_exon
TTATAAGCAGGGAGAAACTCTGTCATTGCATGCCAAATTAGGGATTTAAGTC	4490758	4490927	4490708	4490760	1	12	POPTR_0012s04990	4489416	4494145	None	18107	2041	160839	No_or_no_constitutive_exon
TTATTGTGCCTCTGTTTTTCTTTTTAACTTGATACATTTTTGGGATGCAGTC	5421016	5421571	5420966	5421018	1	12	POPTR_0012s05670	5418220	5426479	None	18107	2041	160839	No_or_no_constitutive_exon
TAGTAGGAATTGATGATGAAGAAGAATCTTCAAAGTCCATGAAAGGGAAGGT	5493334	5494593	5493284	5493336	1	12	POPTR_0012s05710	5492242	5497014	None	18107	2041	160839	No_or_no_constitutive_exon
CTTGGTACGAAGATATACTATCATTTATTATTTGCCCTCCTGGGATGCAGAT	5700770	5701585	5700720	5700772	1	12	POPTR_0012s05850	5691969	5701585	None	18107	2041	160839	Yes
ATCTTTGCAATCTGATGGTACTGTTTTTGACTTAAAGAAGGGTATTGAAGTC	5788442	5788534	5788392	5788444	1	12	POPTR_0012s05900	5785224	5790795	None	18107	2041	160839	No_or_no_constitutive_exon
TGGTTATTGTTATTTATTGCTGTAAACATCTACATTTGTTATGGGGGCAGAA	5829520	5829685	5829735	5829683	-1	12	POPTR_0012s05930	5829064	5832456	None	18107	2041	160839	No_or_no_constitutive_exon
TCACCCACATATGAGTTATGTGCTTTGACGTTGGCTGGGCGCTAGAGCAGGA	6324852	6324989	6324802	6324854	1	12	POPTR_0012s06230	6323567	6328751	None	18107	2041	160839	Yes
CACCCACATATTTGTTATTGTGCTTTGACGTTGGCTGGGCGCTAGAGCAGGA	6473936	6474073	6474123	6474071	-1	12	POPTR_0012s06260	6469454	6475368	None	18107	2041	160839	No_or_no_constitutive_exon
TGTGACTTTGGGAAGAATCCGCGTTGAAAAAGGGAAAGACAGGGAAGGAGAA	6977728	6977759	6977678	6977730	1	12	POPTR_0012s06650	6975273	6982297	None	18107	2041	160839	No_or_no_constitutive_exon
AATACAGATATTAACAAGTTGATTGATGTATGGTGCTGGCTGGGTGGCAGTA	7127570	7127887	7127520	7127572	1	12	POPTR_0012s06700	7127244	7127887	None	18107	2041	160839	No_or_no_constitutive_exon
TATCTTTATACTTTGAAGTCCAACGCTGAAATCTATTTTGTGTGGGACAGGT	7258489	7258627	7258677	7258625	-1	12	POPTR_0012s06780	7257072	7262082	None	18107	2041	160839	No_or_no_constitutive_exon
TTCTTTGAGGCCCAAGCAAAATGAATTGCTCAACTACTTTCAGGGAAAAGAA	7496396	7496488	7496346	7496398	1	12	POPTR_0012s06910	7496044	7496947	None	18107	2041	160839	No_or_no_constitutive_exon
ATGCTTTCTCTCATTTTTGTGATTAACATTCAAACTCGGTGAATGGGCAGCT	7646827	7646889	7646777	7646829	1	12	POPTR_0012s07000	7643317	7654078	None	18107	2041	160839	No_or_no_constitutive_exon
GTGAGAGTTGGATTTGAGTGATCAAACTAGCTAGTTGGGCTAGGAGTGAGGT	8002011	8002122	8002172	8002120	-1	12	POPTR_0012s07220	8002011	8002379	None	18107	2041	160839	No_or_no_constitutive_exon
ATGTACGCGGAAGCTCTTGTGATGTTTAATACTATCAATGAAATGGGCAGCA	8504860	8505064	8505114	8505062	-1	12	POPTR_0012s07590	8503178	8505520	None	18107	2041	160839	No_or_no_constitutive_exon
ACAAAAAAGATGAATCTGACAAAAAAAATTTGTTTCTGGGAAATATGTAGTT	8779589	8779737	8779787	8779735	-1	12	POPTR_0012s07830	8777312	8779951	None	18107	2041	160839	Yes
GGTTCTAATTTTTATACTGGGGATAGAAGAAATGATGCCGGTCATGGGAGAG	9760822	9761109	9761159	9761107	-1	12	POPTR_0012s08650	9757107	9761687	None	18107	2041	160839	No_or_no_constitutive_exon
AGTGTGTAATTCTATATGGTTTTGTCCTTGATTGAATCTTGGGGGTTTAGAT	9927410	9927638	9927688	9927636	-1	12	POPTR_0012s08860	9924243	9928179	None	18107	2041	160839	No_or_no_constitutive_exon
AGTTTGTGTTTGTACTGTTGCTCTTCTTTGAAACTTTTGGGGAATGGCAGGA	10075252	10075770	10075820	10075768	-1	12	POPTR_0012s09000	10075252	10079963	None	18107	2041	160839	No_or_no_constitutive_exon
TAGAAAGGCTTTATTTATTTTTCTTAAATAACTACAATACGGGATTTGAGTT	10146993	10147068	10147118	10147066	-1	12	POPTR_0012s09080	10145984	10157605	None	18107	2041	160839	No_or_no_constitutive_exon
TTTTTTCATTCTCGGAGCTTTCTTTGGGAAAATTCCTATTGTTGGGACAGGA	10148690	10148791	10148841	10148789	-1	12	POPTR_0012s09080	10145984	10157605	None	18107	2041	160839	No_or_no_constitutive_exon
TCTGATCTTGAGTTTCTTTGTTGGATGGAAATTATGGGACCAAAATGAAGGC	10412775	10412855	10412905	10412853	-1	12	POPTR_0012s09370	10412775	10414033	None	18107	2041	160839	No_or_no_constitutive_exon
GAGCAACTATTGTTATAAAAGTGTGGATGGAGTTTCCTATTGGCGGGCAGGC	10992325	10992492	10992275	10992327	1	12	POPTR_0012s10160	10991457	10992492	None	18107	2041	160839	No_or_no_constitutive_exon
GATTATGAATTTGTTTTGATGAGTCCTTTCTGGCCTTTTGGGTTGAGCAGGT	11059559	11059738	11059788	11059736	-1	12	POPTR_0012s10240	11058532	11061976	None	18107	2041	160839	No_or_no_constitutive_exon
TCAACAAGTCACAATGTATATTGTCCTCACATCAGCTTCTGTGGGCATAGGT	11398611	11398657	11398561	11398613	1	12	POPTR_0012s10680	11396813	11401357	None	18107	2041	160839	No_or_no_constitutive_exon
AGGTTTTGTTGTTGGATTTTTGGTGTGATTGGGTTGTGAAATGGGTGTAGGT	11483438	11483534	11483584	11483532	-1	12	POPTR_0012s10790	11477917	11484324	None	18107	2041	160839	No_or_no_constitutive_exon
GGATGTTCATTTTCTAAAATTTATATTACCTTTTTTGGGGCGGGAGGTAGGT	11698719	11698865	11698669	11698721	1	12	POPTR_0012s11120	11697466	11699393	None	18107	2041	160839	Yes
TTGAGGTTATTTTATGTTGCTTTTTCTTTTCTATGGAATTGTTGGGACAGAA	11884700	11884907	11884650	11884702	1	12	POPTR_0012s11460	11883976	11886209	XM_002318163.1	18107	2041	160839	No_or_no_constitutive_exon
ATACAATCTATTCCTTGGTTATGACATTGTTTACGGGGATTATGGAGCAGAA	11913964	11914064	11913914	11913966	1	12	POPTR_0012s11520	11913049	11917727	None	18107	2041	160839	No_or_no_constitutive_exon
AGCAGAAGTGTTGTTCTTTTGCTCAATTAACCTACGATGAATGGGAACAGAA	11959545	11960378	11960428	11960376	-1	12	POPTR_0012s11600	11958543	11960562	None	18107	2041	160839	No_or_no_constitutive_exon
TAAAATTCTTTTCTAACTTCTTGGGCTAATGACTGCGTACTCAAGGGCAGGA	12209581	12210084	12210134	12210082	-1	12	POPTR_0012s11840	12209581	12212669	None	18107	2041	160839	No_or_no_constitutive_exon
AATATCCTTTTATCTCGGGACTAACTTGTTGCTCATTTCTGTTAGGGAAGAG	12232653	12232874	12232924	12232872	-1	12	POPTR_0012s11870	12229213	12234008	None	18107	2041	160839	Yes
GTTCAATCACTTGTTACTCTTCATAGTACTCGTGTCTCACGGGTTGCGAGAA	12248376	12249907	12248326	12248378	1	12	POPTR_0012s11890	12247806	12249907	None	18107	2041	160839	No_or_no_constitutive_exon
TTTTAAGGAAATTGAAGTCTCTTAGATGTTTCATGTCTGGGAGTGAAAAGAT	12298970	12299114	12299164	12299112	-1	12	POPTR_0012s11960	12298970	12299423	None	18107	2041	160839	No_or_no_constitutive_exon
GATTCACTGTGTACCTATTTATTTATTTATCTTTTTCCTATGGGACACAGTT	12401176	12401222	12401126	12401178	1	12	POPTR_0012s12130	12400805	12401222	None	18107	2041	160839	No_or_no_constitutive_exon
TCTTTTCCACACTAATAGGTACGAGAAGAGGCCTAGTGGGGGATGTGAAGAA	12578904	12579660	12578854	12578906	1	12	POPTR_0012s12360	12578087	12581772	XM_002333089.1	18107	2041	160839	No_or_no_constitutive_exon
TTGAGGTTATTTTATGTTGCTTTTTCTTTTCTATGGAATTGTTGGGACAGAA	13165070	13165277	13165327	13165275	-1	12	POPTR_0012s12720	13164165	13166001	None	18107	2041	160839	No_or_no_constitutive_exon
CATACGGGCAGCCGAGTTACGGTTATGGGGGTTACGGGTATGGAGAGCAGCA	13257034	13257476	13256984	13257036	1	12	POPTR_0012s12880	13256361	13257476	None	18107	2041	160839	No_or_no_constitutive_exon
AGTAACTCTGCCGATCGTCTCAGTTCTCTTACTGGGGGCACGGATGGCAGCA	13290447	13290942	13290397	13290449	1	12	POPTR_0012s12940	13288674	13290942	None	18107	2041	160839	No_or_no_constitutive_exon
AGTTTTTGTTTGCATGTGAATACTTTGTAATTCATTGAAATGGGATGTAGGT	13391035	13391210	13390985	13391037	1	12	POPTR_0012s13100	13387664	13400099	None	18107	2041	160839	Yes
GTGAGAATAGTTAGCTGATCTTTTGTTTTTTTCTTTGGGTGATAATGAAGGC	13537964	13538165	13537914	13537966	1	12	POPTR_0012s13350	13537026	13540033	None	18107	2041	160839	No_or_no_constitutive_exon
AGGTTTAAGTTTATGGTGTGAATTTTCCACCCGGGTTTAAGATAGGGAAGTA	13564031	13564553	13563981	13564033	1	12	POPTR_0012s13400	13563173	13564553	None	18107	2041	160839	No_or_no_constitutive_exon
GATTGAATGATGATTTTTTTTTGTTTCTTTCTGGTTCTTTTGGGACGCAGGG	13928869	13929126	13929176	13929124	-1	12	POPTR_0012s13940	13927749	13930152	None	18107	2041	160839	No_or_no_constitutive_exon
AATATCTTGCTCCTCATATTATAATAAGCTTCCTTTTCCATATGGGGCAGGT	14274072	14274146	14274022	14274074	1	12	POPTR_0012s14340	14271378	14276350	None	18107	2041	160839	No_or_no_constitutive_exon
TGGAGTGCAGTTTTATACAAGTAACATGTTGGATAATGTTAAGGGAAAAGGT	14319368	14319624	14319674	14319622	-1	12	POPTR_0012s14420	14319368	14321459	None	18107	2041	160839	No_or_no_constitutive_exon
TATCACCAACTGAATTTTGTTTGTTTTGTGTGATATTTTGTGACAGGGAGGT	400634	400730	400584	400636	1	13	POPTR_0013s00780	400423	404170	None	18107	2041	160839	No_or_no_constitutive_exon
CATGAGGAGCAGCGATGGCTACTTTACTTTGTTCACAAGGGAGGCTAAAGGT	440716	440989	441039	440987	-1	13	POPTR_0013s00870	440716	443495	None	18107	2041	160839	No_or_no_constitutive_exon
TGAGAGATGGGATGATGCTTTGTTATCAAACATCTATGCAAGGCTGGGAGAT	489303	489394	489253	489305	1	13	POPTR_0013s00940	488800	489759	None	18107	2041	160839	No_or_no_constitutive_exon
AATATGACTTTTCTGACACTTATTTTAATTTCTTGTGCATGTGTGGGCAGGC	525559	525688	525509	525561	1	13	POPTR_0013s00990	522793	531538	None	18107	2041	160839	No_or_no_constitutive_exon
GATATGTTTGAAAAATTGTTGATTTTTTATGCTCTTATTATTGGGTGAAGCG	562646	562771	562596	562648	1	13	POPTR_0013s01030	557177	566590	None	18107	2041	160839	No_or_no_constitutive_exon
TGCCGGTTTTTTTTTTTTTTTTGGGGGGGGGGTGGGGGATGAAAATATAGAT	602082	602295	602345	602293	-1	13	POPTR_0013s01100	602082	606059	None	18107	2041	160839	No_or_no_constitutive_exon
ATATACTTTCATTGATGGTTAATTGCTGAGCCATTTCTGGGCACAGAAAGAG	625043	625369	625419	625367	-1	13	POPTR_0013s01160	624905	628671	None	18107	2041	160839	No_or_no_constitutive_exon
AGTTTCATGAGCACCGACCTAATGAATCTGTCCTAACCATGGGGCTGCAGGT	657115	657322	657065	657117	1	13	POPTR_0013s01200	654844	658642	None	18107	2041	160839	Yes
TAAAGTTACTAAAGTTTGAATCTTTTGGTTATGTTCCATTGTGGGCGTAGAG	804729	804880	804930	804878	-1	13	POPTR_0013s01400	801653	805244	None	18107	2041	160839	No_or_no_constitutive_exon
TGATTGATGGGTTTTTGTTGTTTTTAATTTTTATTGTGATTGGGATGCAGTC	867520	867618	867668	867616	-1	13	POPTR_0013s01530	865470	868196	None	18107	2041	160839	Yes
ATTTTTTTTTGGGTGGTGTTTTGATTGGTGTGTGTTTGTGGGGAATGTAGGA	998656	998773	998823	998771	-1	13	POPTR_0013s01750	995769	999473	None	18107	2041	160839	No_or_no_constitutive_exon
ATTATTGAATTTCTCATTGCTGTTTAAATGACTATCCCCTTGGGATGTAGCT	1099705	1099787	1099655	1099707	1	13	POPTR_0013s01900	1097555	1101287	None	18107	2041	160839	No_or_no_constitutive_exon
ATGTGGCTGTGGGTCTGATGAGTACAGGGTGGTCTGACTTACCTGGGAAGGA	1117161	1117770	1117820	1117768	-1	13	POPTR_0013s01940	1115442	1120378	None	18107	2041	160839	No_or_no_constitutive_exon
GTTCTGGCCTCAGGTTCCCCAACTATGTTTTTATCTTATGGGCTGAACAGGT	1314765	1314970	1315020	1314968	-1	13	POPTR_0013s02210	1312042	1318821	None	18107	2041	160839	No_or_no_constitutive_exon
CAACCTTGCCAATGTATGATGCCATGTCTTTGACTTTGTGAAGGGAGCAGTT	1337746	1338022	1338072	1338020	-1	13	POPTR_0013s02230	1333727	1339636	None	18107	2041	160839	No_or_no_constitutive_exon
AAAGGGTGGCGGGGGTGGGGGAGGTGGCGGGGGTGGAAAGGGCAAGAAAGGT	1549242	1549802	1549852	1549800	-1	13	POPTR_0013s02620	1548710	1551877	None	18107	2041	160839	No_or_no_constitutive_exon
CAATGAACGGTGGCTATTATCAAGGGATGGTGGGGCAGGGGCAGGGGCAGGG	1548710	1549221	1549271	1549219	-1	13	POPTR_0013s02620	1548710	1551877	None	18107	2041	160839	Yes
GATGAGTGGACCTGGGTTTATTGATAAAAAGGGTGGCGGGGGTGGGGGAGGT	1549242	1549829	1549879	1549827	-1	13	POPTR_0013s02620	1548710	1551877	None	18107	2041	160839	No_or_no_constitutive_exon
AACTGGTTTGAGTGTTGAACAATCAGAATGCTTCATTCCTGGGAATTCAGGT	2266999	2267589	2266949	2267001	1	13	POPTR_0013s03570	2266757	2269663	None	18107	2041	160839	No_or_no_constitutive_exon
TTAATTCTGATGTATAATCCCTGACTATGTTTCCTTGTTGGTGGGATTAGGA	2448752	2448794	2448844	2448792	-1	13	POPTR_0013s03790	2446340	2449581	None	18107	2041	160839	No_or_no_constitutive_exon
ATTGATTCTCTCACCGTGCCTATGCGTTTATGCTTCTGTGCCAAGGGCAGCT	2774964	2775506	2774914	2774966	1	13	POPTR_0013s04160	2770016	2775506	None	18107	2041	160839	Yes
TTACATTGAAAGCTATGTTCAAGCTCTATCAATTGTCCAACTGGGAAAAGAT	2798563	2798607	2798657	2798605	-1	13	POPTR_0013s04190	2798563	2801424	None	18107	2041	160839	No_or_no_constitutive_exon
GAAGGACCCGCCAAGATCTATTGGTCAGGGGGGGGGGGGGGGACCAGCAGTT	3121403	3121499	3121549	3121497	-1	13	POPTR_0013s04560	3121403	3124595	None	18107	2041	160839	No_or_no_constitutive_exon
TTGCCTGTTTAGAAGGTTCAAAGCTTTGGGTCTGGGATTCCAATGGGCAGGG	3273430	3273509	3273380	3273432	1	13	POPTR_0013s04760	3272682	3273644	None	18107	2041	160839	No_or_no_constitutive_exon
TATTTTGCAGATGGCAATAATTAAACTACTTAGTTGGAAATCTGGGGAAGAA	3579403	3579667	3579353	3579405	1	13	POPTR_0013s05060	3577123	3579667	None	18107	2041	160839	No_or_no_constitutive_exon
AGGTAATGAATTCATCTCTGATGGATGCTTGTTGTGCCTCGGGTGGAAAGGA	3745069	3745217	3745019	3745071	1	13	POPTR_0013s05270	3744799	3745217	None	18107	2041	160839	No_or_no_constitutive_exon
TTTTACCTGTATTGAAACATTTTCTTAGAAAATCTCAAAATAATGGGCAGGT	3829570	3829624	3829520	3829572	1	13	POPTR_0013s05350	3826449	3830036	None	18107	2041	160839	No_or_no_constitutive_exon
TTTTTCTTGATTCATTTGCTGACTGGACTTTTGGCATTATGGGCATGCAGGT	3832587	3832692	3832742	3832690	-1	13	POPTR_0013s05360	3830835	3834122	None	18107	2041	160839	No_or_no_constitutive_exon
TATGTGTTTTTAATTTCTTTTTCGGTTTTCGGAATCTTGGTGGGTGGCAGTT	3868263	3868347	3868213	3868265	1	13	POPTR_0013s05410	3866398	3869107	None	18107	2041	160839	No_or_no_constitutive_exon
ACATGTGTGTCCTGCTGTTCTAATGGACTTTGATGGGGGGGGAAATGCAGGT	3919285	3919399	3919235	3919287	1	13	POPTR_0013s05480	3918156	3922159	None	18107	2041	160839	No_or_no_constitutive_exon
TGAATGCGTATGGTTAATTTTTTGATTTTTTGGTATTTTATGGGTGGAAGCA	3948101	3948322	3948372	3948320	-1	13	POPTR_0013s05540	3947295	3949143	None	18107	2041	160839	No_or_no_constitutive_exon
CATGACGCAAGGTGGGTACAATCAACAAGAGCACAGGGGCGACGCACAAGGT	4273388	4273463	4273513	4273461	-1	13	POPTR_0013s05890	4272787	4274609	None	18107	2041	160839	No_or_no_constitutive_exon
CATCTAGTATTATAGAATCTTTCTTGATGGCTGTTTCATGCCTAGGGAAGGT	4288375	4288449	4288499	4288447	-1	13	POPTR_0013s05910	4285589	4291785	None	18107	2041	160839	No_or_no_constitutive_exon
AAAAAATATACTAACTTTGTGGCTTGTCATGTCAGATAATATGGGGCTAGAC	5370368	5370441	5370318	5370370	1	13	POPTR_0013s06660	5369640	5371267	None	18107	2041	160839	No_or_no_constitutive_exon
CAGACGTTAGAAGAATAGGTTTTGATCATGTGGACTATGGATGGGGCTAGCT	5654679	5654889	5654629	5654681	1	13	POPTR_0013s06960	5653284	5655180	None	18107	2041	160839	No_or_no_constitutive_exon
GCGACTGTTGTTGGGGTTGTCTAGGGTGAGAGAATCGGCTAAGGGGGCAGCT	5901847	5902016	5901797	5901849	1	13	POPTR_0013s07200	5901653	5902238	None	18107	2041	160839	No_or_no_constitutive_exon
AAGTGTACATGCATGCGATCTGTGGCTGATCTAATGGTTATTAAGGGTAGGC	6014354	6014540	6014304	6014356	1	13	POPTR_0013s07250	6013927	6014732	None	18107	2041	160839	No_or_no_constitutive_exon
GCAAAAGGAGAGATGATGGTTCTAGCAGTCATATGGTCACCAAAGGGAAGAA	6065132	6065637	6065687	6065635	-1	13	POPTR_0013s07300	6065132	6067691	None	18107	2041	160839	No_or_no_constitutive_exon
CTATTTACAAAAATTAATAATTGGGTTTTGTTTTTTGGGGTAAAATGAAGGG	6333673	6333774	6333623	6333675	1	13	POPTR_0013s07530	6333099	6345297	None	18107	2041	160839	No_or_no_constitutive_exon
ACTTTAGTGGTTTTGTTTTGGTTGGTTGATGTGTTGTTGCGATTGGGCAGGG	6550392	6550575	6550342	6550394	1	13	POPTR_0013s07710	6549860	6559288	None	18107	2041	160839	No_or_no_constitutive_exon
ATGATTGTGAGGATTCTAATGATTTTAAATTAGATATTTTGGGTTGGTAGAG	6902548	6902701	6902751	6902699	-1	13	POPTR_0013s07990	6902548	6905499	None	18107	2041	160839	No_or_no_constitutive_exon
AAACAACATCCATCACTTTCAATTGATGCTGGACTTGTGGTGGGATGCAGAA	7226326	7226468	7226276	7226328	1	13	POPTR_0013s08210	7225076	7226915	None	18107	2041	160839	No_or_no_constitutive_exon
TGAATCTCTTATACCTAGAAATCGAGTTCTTCGTTTGCACCTAAGGGAAGGT	7327542	7327661	7327492	7327544	1	13	POPTR_0013s08270	7326741	7328224	None	18107	2041	160839	No_or_no_constitutive_exon
TGATCCTATATGTTCTTATTTGTTTGTGCTGGCTATGGTGGGTTTGAAAGGT	7605157	7605675	7605725	7605673	-1	13	POPTR_0013s08450	7605157	7606677	None	18107	2041	160839	No_or_no_constitutive_exon
ATTCAAGGGACTCTCATCCCTTGCATGTTCCCCTGATTATGGGAGTGCAGGT	7875298	7875393	7875248	7875300	1	13	POPTR_0013s08580	7874470	7876183	None	18107	2041	160839	No_or_no_constitutive_exon
ATCCCAGTTTGTTTACTCATCAAAGTAAGGAATCTTCAATTAGGGTGCAGGT	8311715	8312507	8312557	8312505	-1	13	POPTR_0013s08840	8311715	8313727	None	18107	2041	160839	No_or_no_constitutive_exon
ATAAGTTGAAATTTGATCTGGGGAGTTTAAAGATTGTTGGGACATTGAAGAA	10932938	10933130	10933180	10933128	-1	13	POPTR_0013s10590	10932938	10934375	None	18107	2041	160839	No_or_no_constitutive_exon
TCGAAGTAAATATTGAAGAAGCCTTTGGTTTTTGCTGATTTTGGGGAAAGAT	10998644	10998871	10998921	10998869	-1	13	POPTR_0013s10650	10998644	10999816	None	18107	2041	160839	No_or_no_constitutive_exon
TGATAATCAGATTGATGTTAGCTACTGCAGTATACTAAATTTGGAGGGAGAG	11355201	11355279	11355329	11355277	-1	13	POPTR_0013s10890	11355201	11356447	None	18107	2041	160839	No_or_no_constitutive_exon
TGAGAAGAAGATCGGTGAGGGGTCGAAGGTGGTAATTTTTTAGGGAAGAGGT	11705492	11705602	11705442	11705494	1	13	POPTR_0013s11040	11704698	11705602	None	18107	2041	160839	No_or_no_constitutive_exon
AATACTGTGATTCATTATTTGTTTCTTTCCACTTTTTATTGGTTGGGCAGGT	11944668	11944815	11944865	11944813	-1	13	POPTR_0013s11280	11938279	11945740	None	18107	2041	160839	No_or_no_constitutive_exon
TCATTATTTCTGGATAATTGAGTTATTATTTATTTTTATTTAATGGGCAGAC	11942387	11942550	11942600	11942548	-1	13	POPTR_0013s11280	11938279	11945740	None	18107	2041	160839	No_or_no_constitutive_exon
AGAGACGCCTGAGAGAGGTGAGGTGAATGTGGTGGGGTCAGGAGGGAAAGGG	11983745	11984145	11983695	11983747	1	13	POPTR_0013s11330	11983201	11984145	None	18107	2041	160839	No_or_no_constitutive_exon
GGTTATATGAGCCACCCAGTATAATTAATGTATTGCTTGTGGGCCTGAAGTT	12351875	12352013	12352063	12352011	-1	13	POPTR_0013s11690	12351074	12356757	None	18107	2041	160839	No_or_no_constitutive_exon
CGGCGGCTCCGGTTTCGGAATCCACCACTGGTTCTGGGGCTGTTGAGAAGGC	12496685	12497087	12497137	12497085	-1	13	POPTR_0013s11870	12493698	12497762	None	18107	2041	160839	No_or_no_constitutive_exon
AGGTGATGTACATTTTTCATCACTCATTTTGCATTCTCTTGTGGGTGAAGGC	12511554	12511601	12511504	12511556	1	13	POPTR_0013s11890	12509203	12514491	None	18107	2041	160839	No_or_no_constitutive_exon
TAGAAGAGAAAGGGGGGTTGAGAAACACCATGGTAAGACAAGGGATAAAGTT	12639661	12640100	12639611	12639663	1	13	POPTR_0013s11980	12638244	12640100	None	18107	2041	160839	No_or_no_constitutive_exon
GGCAATGGGTGAAATTGATCAGACACGGATGTGGAAGGTTGGGGAGTGAGTT	12823159	12823242	12823292	12823240	-1	13	POPTR_0013s12180	12822047	12823944	None	18107	2041	160839	No_or_no_constitutive_exon
TTTTGTTTTGTTTCGTGTTGAGGGTGTTCCTCTTCATGTTTGGGACATAGAT	12974147	12974472	12974522	12974470	-1	13	POPTR_0013s12350	12974147	12974956	None	18107	2041	160839	No_or_no_constitutive_exon
CTTGATGATGTTAATTGAGAGAGTTTAAATCTCTATAAGGGGTGCACAAGCA	13190537	13190809	13190487	13190539	1	13	POPTR_0013s12540	13189814	13190809	None	18107	2041	160839	No_or_no_constitutive_exon
ATTTATCTTCAGCCTGGCTAACAGTATCTCTTTGCTTTTTGTCTGGGAAGGT	13508985	13509565	13509615	13509563	-1	13	POPTR_0013s12890	13508985	13511603	None	18107	2041	160839	No_or_no_constitutive_exon
TATTATTTCTATGCGCATCATTTCTATCAAACACCATGGGGAACTGGCAGGA	13527423	13527437	13527487	13527435	-1	13	POPTR_0013s12910	13525840	13529058	None	18107	2041	160839	No_or_no_constitutive_exon
TTGTATTAATGTCAAAATATGTCTGCTGATTTTGTATGGGACAAAAACAGGC	13572079	13572672	13572722	13572670	-1	13	POPTR_0013s12980	13572079	13573444	None	18107	2041	160839	No_or_no_constitutive_exon
TGTTGTGCATTTTTTTTCTTTCTTTCTTTTTTCTGTGAAGGGTGAGCAAGTG	14055802	14055873	14055923	14055871	-1	13	POPTR_0013s13590	14054934	14056038	None	18107	2041	160839	No_or_no_constitutive_exon
AATTTGTTTAAAAACTGCCCAAGGAGAAGGATGGCAACATGGGAATGTAGCA	14101978	14102136	14102186	14102134	-1	13	POPTR_0013s13680	14101978	14102998	None	18107	2041	160839	No_or_no_constitutive_exon
GAAAGACTTTTCAACTAAACTAACCATTGAGGATTGTTATTTGGGGACAGGC	14569800	14569905	14569955	14569903	-1	13	POPTR_0013s14350	14568726	14571951	None	18107	2041	160839	No_or_no_constitutive_exon
TAGCTGCAATTTATACAAAGTTGGCTTGTAAATGTTTGCCGGGGTTCAAGCC	14836517	14836624	14836467	14836519	1	13	POPTR_0013s14690	14836342	14839084	None	18107	2041	160839	No_or_no_constitutive_exon
CTGGTTTGGTACTTTGCCAGTTTAGAAGTATTCCAAATGTGTGGGAACAGAA	14941758	14941783	14941833	14941781	-1	13	POPTR_0013s14850	14941758	14942931	None	18107	2041	160839	No_or_no_constitutive_exon
TATTTTAGCTTAATTGTGTTAGGTTTTTGACGGGTTTTTTTGGTGGGTAGAG	15046971	15047144	15047194	15047142	-1	13	POPTR_0013s14980	15044277	15047671	None	18107	2041	160839	No_or_no_constitutive_exon
CTTAATTGTGTTAGGTTTTTGACGGGTTTTTTTGGTGGGTAGAGTTGAAGAG	15046971	15047136	15047186	15047134	-1	13	POPTR_0013s14980	15044277	15047671	None	18107	2041	160839	No_or_no_constitutive_exon
TGTTTATTAGGCTGAATTAGGATTTTGTTTTTGTGTTTTGGGATTTGAAGAG	15053169	15053336	15053119	15053171	1	13	POPTR_0013s15000	15052463	15056002	None	18107	2041	160839	Yes
ACTACACTAACCGGTTGCAAATTTACCCTATCAATCTCTCTCGGGAACAGAG	15541702	15542143	15542193	15542141	-1	13	POPTR_0013s15610	15538308	15542743	None	18107	2041	160839	No_or_no_constitutive_exon
ATCATTCTTAAAATTATACTGAGTGGGTTTTGTTTGATTTGGGTACACAGCA	15599644	15599757	15599594	15599646	1	13	POPTR_0013s15710	15599314	15608031	None	18107	2041	160839	No_or_no_constitutive_exon
GGGTTTAGAGTTTAGGGTATAGGGTGTAAGGTTTAGGGTTTGGGGATTAGGG	58105	58142	58192	58140	-1	14	POPTR_0014s00230	57161	58649	None	18107	2041	160839	No_or_no_constitutive_exon
AAACCAAATATAGCCAAAACTCCTACCACTCAACTATCTTGGGCCAACAGAG	57161	57591	57641	57589	-1	14	POPTR_0014s00230	57161	58649	None	18107	2041	160839	No_or_no_constitutive_exon
GTCCGATTGATATAAAGACTTTCCAAAAAGCTGCTTCCATGGGCTACAAGCC	144046	144247	143996	144048	1	14	POPTR_0014s00340	140955	146026	None	18107	2041	160839	No_or_no_constitutive_exon
ATTGAAATATTCTTTGAAGACATTGAGGGTTAATGGGTGTAAATTGGGAGCT	380785	381729	380735	380787	1	14	POPTR_0014s00470	377629	381729	None	18107	2041	160839	No_or_no_constitutive_exon
GAGGAGCATGAAGTAAAAGGCATATAGAACAATATCACAAGGGATGACAGGT	384541	384564	384491	384543	1	14	POPTR_0014s00480	382768	384564	None	18107	2041	160839	No_or_no_constitutive_exon
TGCATCTTATATTCGTCATCTAAATCGACAAACCGGGGCGAACTAGGCAGCA	506938	508717	506888	506940	1	14	POPTR_0014s00550	505326	509723	None	18107	2041	160839	No_or_no_constitutive_exon
CTCGATCGGTCAACAAGTTCAGTCTGTTGTCCCTATTGTTGGGATGGCAGGT	912343	913987	914037	913985	-1	14	POPTR_0014s00960	910544	914588	None	18107	2041	160839	No_or_no_constitutive_exon
TGACAGATGTGTTATTATATGTTGATGACGTGAGTTTTGATTGGGGGCAGGA	961115	961330	961065	961117	1	14	POPTR_0014s01010	960356	964660	None	18107	2041	160839	No_or_no_constitutive_exon
CATCTGATTGATCGTAACCTCTTCCATCACTGACAGTGGGGAAATTGCAGGC	965722	965863	965913	965861	-1	14	POPTR_0014s01020	965542	967810	None	18107	2041	160839	No_or_no_constitutive_exon
CGGTGACAATTTTGTTTCTTGTTTAATGTTGATTGCTGGGAACTTGGAAGGT	993602	993773	993823	993771	-1	14	POPTR_0014s01060	990859	996253	None	18107	2041	160839	Yes
GGGTCAGTTCCATAGCTGCTGAATGGATCAAACTTACTTGGGGATTGGAGGG	1115814	1118740	1118790	1118738	-1	14	POPTR_0014s01170	1114758	1119137	None	18107	2041	160839	No_or_no_constitutive_exon
AAAATGGGATTTTGGAGGAGGCAGAAATGGTGTTTAATGGGATGGGAGAGGA	1253657	1255217	1255267	1255215	-1	14	POPTR_0014s01290	1253657	1255925	None	18107	2041	160839	No_or_no_constitutive_exon
AAATAGTTAATCTATCCTTTTCTCTTTCTATATATGATATATATGGGCAGCG	1377134	1377484	1377534	1377482	-1	14	POPTR_0014s01420	1377134	1380246	None	18107	2041	160839	No_or_no_constitutive_exon
TTAATCTATCCTTTTCTCTTTCTATATATGATATATATGGGCAGCGAGAGAT	1377226	1377478	1377528	1377476	-1	14	POPTR_0014s01420	1377134	1380246	None	18107	2041	160839	No_or_no_constitutive_exon
TTGATCGATTTGTGTTTGGTCTTTATTGTTTTTTCCCCGGGGGGCGACAGGG	1632233	1632344	1632394	1632342	-1	14	POPTR_0014s01740	1629107	1633132	None	18107	2041	160839	Yes
ACTTGACTAATTTGGTCATGTGCTCCTCCTTGGAGCCCAGGGACGAGAAGTT	1743225	1743504	1743175	1743227	1	14	POPTR_0014s01930	1742196	1745311	None	18107	2041	160839	No_or_no_constitutive_exon
TCCTCTCTTATTTGTTTCTCTCCTTCCTTTTCTCATGGCATGGGCTAAAGCA	1791655	1791728	1791778	1791726	-1	14	POPTR_0014s02040	1788804	1794772	None	18107	2041	160839	No_or_no_constitutive_exon
TCAGTGCAATCTTTCGTAGGTTTGAAATTGACACCATTTGGAGTGGGGAGGA	1877636	1877835	1877586	1877638	1	14	POPTR_0014s02190	1874967	1877835	None	18107	2041	160839	No_or_no_constitutive_exon
CTTGATCTGTATTTTCAGTGCTCTTAGGTTTTATGATTTGATGGGTGTAGGA	1911229	1911399	1911179	1911231	1	14	POPTR_0014s02250	1908238	1912839	None	18107	2041	160839	No_or_no_constitutive_exon
TTGCAAAACGCCCAGTTTCTAAAACTCTTTTTTCTAGGGCTGGAGACCAGCC	2073632	2073733	2073582	2073634	1	14	POPTR_0014s02480	2072094	2074265	None	18107	2041	160839	No_or_no_constitutive_exon
TTTGACTAATGCTGACCTTTTTTTTCTGTGTTGTGATTTTGGGACTGCAGAA	2132217	2132874	2132167	2132219	1	14	POPTR_0014s02550	2130179	2136503	None	18107	2041	160839	No_or_no_constitutive_exon
TTAACCACCCGGATCCAGTTCCGGAGTCGGAGCTCCAGAATGGGGAGGAGAC	2171431	2171763	2171381	2171433	1	14	POPTR_0014s02610	2171095	2173227	None	18107	2041	160839	No_or_no_constitutive_exon
TCCATGGAGTGACTAATTTTCTGTCTCGTTTTTTTCTCCATTGGGAACAGGA	2497378	2497512	2497562	2497510	-1	14	POPTR_0014s03090	2495427	2504597	None	18107	2041	160839	No_or_no_constitutive_exon
GTCTTGGTTATTTCCCATGCTGATTTTCAACGTGTTTTTTTGGGTGGTAGCA	2564570	2564721	2564520	2564572	1	14	POPTR_0014s03210	2564113	2564721	None	18107	2041	160839	No_or_no_constitutive_exon
TTTTAAGAAATTTGGTTCTTAATTTATGTTTTCTTGATTCGGGTGTGCAGAG	4156061	4156445	4156011	4156063	1	14	POPTR_0014s05560	4155413	4156445	None	18107	2041	160839	No_or_no_constitutive_exon
TGTCATTTGAGAATCATAAGTTCACTTGAGTTAATCTTGTAATTGGGCAGGC	4341494	4341542	4341444	4341496	1	14	POPTR_0014s05790	4333054	4352200	None	18107	2041	160839	Yes
GAGTACGTTATCATATTTTACTGAGGCATCCGTTTTTCTCATGGGCGCAGAA	4352533	4352731	4352781	4352729	-1	14	POPTR_0014s05800	4352533	4354292	None	18107	2041	160839	No_or_no_constitutive_exon
CAGATGATTCTGGTGAGTTCAAATCTTGCAAGACAAAAGTAAGAGGGAAGTA	4656053	4656464	4656514	4656462	-1	14	POPTR_0014s06150	4656053	4657199	None	18107	2041	160839	No_or_no_constitutive_exon
TCACCAAGCTTGGCATCGTAAAGCAAGAACTCATACTTGGGGCCGAGAAGAA	4757719	4758737	4757669	4757721	1	14	POPTR_0014s06240	4757602	4758737	None	18107	2041	160839	No_or_no_constitutive_exon
GCCATATTTATTTTTGTGTCTATTCATAATTTTCTGTTGTAAATGGGTAGTA	4948847	4948919	4948969	4948917	-1	14	POPTR_0014s06520	4946306	4949700	None	18107	2041	160839	No_or_no_constitutive_exon
AGGCAACTTTATATTCTTACTTTGCGTATGTTATCTTTCAATGGGTACAGTT	5416503	5416620	5416670	5416618	-1	14	POPTR_0014s07160	5414507	5418680	None	18107	2041	160839	No_or_no_constitutive_exon
TTCTGTATTATTATTTGTTAATATCTTCTTTTTTGGCTTGGGATGGTAAGTT	5495454	5495583	5495633	5495581	-1	14	POPTR_0014s07270	5492261	5495745	None	18107	2041	160839	No_or_no_constitutive_exon
TTGTTACTGACATATCTTGGAGGAATTAAGTAATTATAATGGGAAAACAGAT	5726057	5726221	5726007	5726059	1	14	POPTR_0014s07640	5723635	5727195	None	18107	2041	160839	No_or_no_constitutive_exon
TAAGTTTAAGGGAGTTTATTTGTTGTGTTTAATGATGCGGGAAATGGCAGCT	5901098	5901302	5901352	5901300	-1	14	POPTR_0014s07950	5897362	5902209	None	18107	2041	160839	Yes
TATTCAACAGGGGTAAATGGAAAGATAAATATTGCAGGATGTGGGACAAGCA	5931298	5931399	5931248	5931300	1	14	POPTR_0014s07990	5929288	5931399	None	18107	2041	160839	No_or_no_constitutive_exon
GTTTGAAAAAAGTTCTTTTCTTTCTAGTTCAATTTTGTATGTGGGGAAAGAA	5931502	5931679	5931729	5931677	-1	14	POPTR_0014s08000	5931502	5932162	None	18107	2041	160839	No_or_no_constitutive_exon
ATTTATTTCATGCATATAATGGACTATATCTTACTGTGGGGTATGAATAGGC	6530735	6530899	6530685	6530737	1	14	POPTR_0014s08820	6525195	6533076	None	18107	2041	160839	No_or_no_constitutive_exon
CCCAATGTGTTTTTTGAATGTAACTAACTATATCATTTGTGTGGGAACAGCA	6535883	6535940	6535990	6535938	-1	14	POPTR_0014s08830	6535050	6538183	None	18107	2041	160839	Yes
ACTTATTAAAACCATATTCACGGTATGCTGTTCTTTTATGGGACAATCAGAT	6968096	6968261	6968311	6968259	-1	14	POPTR_0014s09390	6966597	6970686	None	18107	2041	160839	No_or_no_constitutive_exon
AATCTCTTGTTATTTCGTGTTTTAATTTGGCTGGCTTTTGACGGGTGTAGCA	7130839	7130949	7130789	7130841	1	14	POPTR_0014s09560	7129893	7134520	None	18107	2041	160839	No_or_no_constitutive_exon
CTCTTGTTATTTCGTGTTTTAATTTGGCTGGCTTTTGACGGGTGTAGCAGGT	7130842	7130949	7130792	7130844	1	14	POPTR_0014s09560	7129893	7134520	None	18107	2041	160839	No_or_no_constitutive_exon
CCCGGAGTCCTTTCCTGATTAGGTGTTTGATTTCATGCCTTTGCGGGGAGGT	7162550	7162636	7162500	7162552	1	14	POPTR_0014s09600	7161011	7162937	None	18107	2041	160839	No_or_no_constitutive_exon
ATAGAGAGAAGAATTCCAAAGAAAAGAGGGAGAAAGCCTGGGCTGGGCAGAG	7469308	7469908	7469258	7469310	1	14	POPTR_0014s09950	7468236	7470192	None	18107	2041	160839	No_or_no_constitutive_exon
AAACTTGAGGCAGCACACCGTATTTTCTTGGGGAACTCATGAGTGGGAAGTG	7581488	7581983	7581438	7581490	1	14	POPTR_0014s10110	7580719	7582621	None	18107	2041	160839	No_or_no_constitutive_exon
TGGTGAAGATTTAGAGGTCTCTTTTTTCTTTTTTGGGTTAATGGGTGTAGAT	7737336	7737426	7737286	7737338	1	14	POPTR_0014s10300	7736937	7740130	None	18107	2041	160839	No_or_no_constitutive_exon
CTGTGAATTTGTTTTCCTTTTGGTTTGTACAGGTGGTTGTGAATGGGGAGAT	8082717	8082792	8082842	8082790	-1	14	POPTR_0014s10800	8077848	8083578	None	18107	2041	160839	No_or_no_constitutive_exon
TCGGACAAGATATATATACCTCTCTCTAATCTAATTTGCTGGGAATGCAGAG	8302671	8302912	8302962	8302910	-1	14	POPTR_0014s11150	8302439	8303105	None	18107	2041	160839	No_or_no_constitutive_exon
TTTTTCGTTCTTGATTATTATTTTTACAAATTGCTGATATGTATGGGCAGAA	8548363	8548465	8548313	8548365	1	14	POPTR_0014s11520	8547883	8555681	None	18107	2041	160839	No_or_no_constitutive_exon
GTCGCTGTCTTGTTTAAAGTCTTGTTCTACATGCTGCCTGGGACATGCAGGG	8638991	8639158	8638941	8638993	1	14	POPTR_0014s11660	8637047	8639685	None	18107	2041	160839	No_or_no_constitutive_exon
TTTCTTGATTGGTTCGATAATGGCAAACTTACATTTTGCTGGGATTATAGGC	8827493	8827679	8827443	8827495	1	14	POPTR_0014s11920	8826363	8831756	None	18107	2041	160839	Yes
ACAAAATCCTGCTGTTTTTGTTCTTAAGCTAATAATGGGCATGAATGCAGGT	9521145	9522244	9522294	9522242	-1	14	POPTR_0014s12930	9521145	9523933	None	18107	2041	160839	No_or_no_constitutive_exon
TGTACTTCTTTCTGAGAAAATCATTTTTCTGCTGCATTTTAAATGGGCAGGA	9555041	9555119	9555169	9555117	-1	14	POPTR_0014s12970	9550903	9558477	None	18107	2041	160839	No_or_no_constitutive_exon
GTGCTCTGGCTAAGCAGAAAGACGGATTACCCAGAAGGGAGTATTGGAAGCT	9587273	9587390	9587223	9587275	1	14	POPTR_0014s13020	9585470	9589776	None	18107	2041	160839	No_or_no_constitutive_exon
GAAACTCATATCCTTATTGTCTCATGTTGTTGGGATGCTCATGGGCACAGGG	9597771	9597852	9597721	9597773	1	14	POPTR_0014s13050	9594992	9598717	None	18107	2041	160839	No_or_no_constitutive_exon
TTTTTCCAGAGAACATCCACCTAATAATACTGTGTTCATGTGGGATATAGGC	9763094	9763154	9763044	9763096	1	14	POPTR_0014s13240	9761091	9765726	None	18107	2041	160839	No_or_no_constitutive_exon
AATTTGATTCAATTAAAGATTCAGTTGCCATTTTGTTTTTGGGCTGGCAGCA	9827019	9827189	9826969	9827021	1	14	POPTR_0014s13350	9826110	9827798	RPH1	18107	2041	160839	No_or_no_constitutive_exon
TTTTATCTAAAGTCCATTTTAATTTTCTTGTTGTTGGATTGGGAATGCAGGA	9847067	9847186	9847236	9847184	-1	14	POPTR_0014s13390	9844391	9849928	None	18107	2041	160839	No_or_no_constitutive_exon
GATTATCGCAAAAGGTTGGAATTTTAGTGATTAAAAAGTTAACTGGGTAGGA	9909225	9909420	9909175	9909227	1	14	POPTR_0014s13450	9908593	9911019	None	18107	2041	160839	No_or_no_constitutive_exon
ATGTTATTCATAAAATTCACACTCAGTTTTGCTTTGTTTTTTGGGAACAGGC	9936178	9936614	9936128	9936180	1	14	POPTR_0014s13490	9933201	9936614	None	18107	2041	160839	No_or_no_constitutive_exon
TGGAATTAATTTTCTCATGGAAAATGATTTTTTATTTTTTGGGTATGTAGAC	10043528	10044249	10043478	10043530	1	14	POPTR_0014s13710	10043111	10050282	None	18107	2041	160839	No_or_no_constitutive_exon
TATCTTCTGTTTCTAATGTGTTTTTTTCTTTTTTTTTGTAACGGGGGAAGCT	10063946	10064134	10064184	10064132	-1	14	POPTR_0014s13730	10058731	10070031	None	18107	2041	160839	No_or_no_constitutive_exon
CATCCTCCTAGCATTCTCAGTACTAATTAATCAATTTGCGCATGGGATAGGT	10192569	10192870	10192920	10192868	-1	14	POPTR_0014s13930	10190385	10193776	None	18107	2041	160839	No_or_no_constitutive_exon
CAGAATTTGTTAACTTTGCTGGGTTTTTTTCTTCTTGTTTTGGGATACAGCT	10408242	10408314	10408364	10408312	-1	14	POPTR_0014s14210	10405748	10409108	None	18107	2041	160839	No_or_no_constitutive_exon
GATATACAGTAGCCCCGAATCGGATGCTAGCTCGGCTTATTGGGGTGGAGTA	10649893	10650164	10649843	10649895	1	14	POPTR_0014s14540	10649515	10650164	None	18107	2041	160839	No_or_no_constitutive_exon
TATGTTAGGTAGAATATTGATATTCTTATGTACATTATGTGTTGGGACAGAA	10786858	10787019	10786808	10786860	1	14	POPTR_0014s14710	10777419	10789330	None	18107	2041	160839	No_or_no_constitutive_exon
CAAGATCTCAAATTATGATGACTATAATTTCCGCCCCTTTTGGAGGGCAGGG	10865842	10865922	10865972	10865920	-1	14	POPTR_0014s14820	10865842	10866695	None	18107	2041	160839	No_or_no_constitutive_exon
GTTTCAAGGAAGCAATTATGTGATTGCTGTGCGTGTGTGTGTGGGCACAGGG	11238829	11238916	11238966	11238914	-1	14	POPTR_0014s15130	11238320	11240083	None	18107	2041	160839	No_or_no_constitutive_exon
TTTATCGGCAAGGATCAAATTTATTTTATTTTATTTTATTGGGAATACAGGT	11291084	11291348	11291034	11291086	1	14	POPTR_0014s15190	11290385	11291997	None	18107	2041	160839	No_or_no_constitutive_exon
TTTTTTTTTTGGTCTTAATGGAAAATAATTTTTAACTTTGGGATGAGTAGAT	11309910	11310029	11309860	11309912	1	14	POPTR_0014s15210	11308733	11310568	None	18107	2041	160839	Yes
GTTATTTCATTACAAAATGGTTGGTATTTATTGTTTGATTGGGTGACCAGAC	11419419	11419562	11419612	11419560	-1	14	POPTR_0014s15330	11415462	11419880	None	18107	2041	160839	No_or_no_constitutive_exon
AAACTATATCCTTGAGCGTTCCGTATATATGGATCCTTACTTGGGGATAGCT	11431234	11431315	11431184	11431236	1	14	POPTR_0014s15350	11430458	11432765	None	18107	2041	160839	No_or_no_constitutive_exon
TACTAGTCCATTTCATGAATTGTAATTTGGAAGCTGTTCTATGGGTGCAGAG	11478296	11478547	11478597	11478545	-1	14	POPTR_0014s15410	11476220	11480648	None	18107	2041	160839	No_or_no_constitutive_exon
GATAGATTTAACCTGCAATTATAATTATGCATCTGCTTATGATAGGGTAGGA	11628701	11629192	11628651	11628703	1	14	POPTR_0014s15600	11622060	11629192	None	18107	2041	160839	No_or_no_constitutive_exon
AATATGAATCATTCCCTCCCTTCATATTGTTTGGATTCTGGGAATTGCAGTA	11634292	11634480	11634242	11634294	1	14	POPTR_0014s15610	11631329	11636546	None	18107	2041	160839	No_or_no_constitutive_exon
AAATTATTAGATAACTGATTGGGTATTTGTTATTGGAGTGTGGGAAACAGAA	12001592	12002269	12001542	12001594	1	14	POPTR_0014s15910	12001106	12002269	None	18107	2041	160839	No_or_no_constitutive_exon
GATATCATTTCTAACCCAAGCTTGTTTCCAATTGTTCTTTTGGGTGAGAGAA	12336196	12336298	12336348	12336296	-1	14	POPTR_0014s16260	12334174	12341547	None	18107	2041	160839	No_or_no_constitutive_exon
GGAGAAGGATGGTCCTGGTGGTGGGTCTGGTGGGAGTGGTGCTGCGGGAGGT	12668553	12668704	12668503	12668555	1	14	POPTR_0014s16580	12667685	12670043	None	18107	2041	160839	No_or_no_constitutive_exon
ACCAAAAACCTCATCTTGATTTTGTGTATGTATGGATCAAGGGAATATAGGG	12973275	12973421	12973471	12973419	-1	14	POPTR_0014s16850	12973080	12974693	None	18107	2041	160839	No_or_no_constitutive_exon
ATGAAATGGCCTTCTTGAAGCAAAGGATTGTTGGGATGGGGGCATAACAGGA	13042199	13042517	13042567	13042515	-1	14	POPTR_0014s16910	13042199	13043042	None	18107	2041	160839	No_or_no_constitutive_exon
TCATCTTACAATTAACAAAAACAACTGGCATCATTTCCTTGTTGGGGCAGGT	13260109	13260605	13260655	13260603	-1	14	POPTR_0014s17100	13260109	13261490	None	18107	2041	160839	No_or_no_constitutive_exon
GGAGCGAGCAAGGGAGATTGAGAGAGAAAGGGAAAAGGGCAGACAAGCAGTG	13309375	13309439	13309489	13309437	-1	14	POPTR_0014s17160	13305910	13313018	None	18107	2041	160839	No_or_no_constitutive_exon
CTAGCTACTTTAGTTTGTTCTATAATTTGCCAATATTTATGGGGAAACAGAA	13855788	13855927	13855977	13855925	-1	14	POPTR_0014s17590	13852854	13856889	sks3	18107	2041	160839	No_or_no_constitutive_exon
ACCATAAGTCTGCATGAGTTTAATTGATACCATCATCTTTGGGAATGCAGTT	14005844	14006593	14006643	14006591	-1	14	POPTR_0014s17740	14005844	14011606	None	18107	2041	160839	No_or_no_constitutive_exon
TGTTTATATATTGTATTTTCATCATGTTCAAAAATAAATTTTGCAGGGAGAG	14326041	14326238	14325991	14326043	1	14	POPTR_0014s17850	14323853	14327276	None	18107	2041	160839	No_or_no_constitutive_exon
AAAATGTATAGAATGCTCTAAATGATGCATCGTTCGGGGGTAAAATTAAGGT	15172838	15173105	15173155	15173103	-1	14	POPTR_0014s18260	15171864	15173501	None	18107	2041	160839	No_or_no_constitutive_exon
TTTCTTCTTTATGCTATTCCCTGGAACTTATTATTTCCACATGGGCGCAGGT	15392582	15392656	15392706	15392654	-1	14	POPTR_0014s18320	15390539	15395097	None	18107	2041	160839	No_or_no_constitutive_exon
AAAAGGGAAGACATGTTTTGTTTGATTTGATTTTTATTTGGGTGGAGCAGGC	15763326	15763392	15763276	15763328	1	14	POPTR_0014s18520	15762939	15768787	None	18107	2041	160839	No_or_no_constitutive_exon
CTCAGGGGTCTCTCCTCCTCTGCATGTTTCCCCTGCTATTGGGTGTGCAGGT	16749540	16749626	16749676	16749624	-1	14	POPTR_0014s19040	16749540	16750842	None	18107	2041	160839	No_or_no_constitutive_exon
TGATGGGGTTGTTTTCTGAATTCGCGTTTACAGGTTGTTCAGGGGGACAGGG	17202766	17203029	17203079	17203027	-1	14	POPTR_0014s19300	17202037	17203303	None	18107	2041	160839	No_or_no_constitutive_exon
ATGGTTATAACATTATTTCAGCTAGGAGAGCTCTCTGGGAAGATCTAAAGAG	17481961	17482312	17482362	17482310	-1	14	POPTR_0014s19610	17481075	17483532	None	18107	2041	160839	No_or_no_constitutive_exon
GAGAATGAAAAGAGTTGGCCTTGCTCTGGTTGTATATATAATATGGGAAGAA	17580888	17581041	17581091	17581039	-1	14	POPTR_0014s19740	17580698	17585797	None	18107	2041	160839	No_or_no_constitutive_exon
TCCAGACAAGGGGGCAGCGGCAGCCATGCCAACAGGGGGGAAATCGGCAGCG	17608971	17609212	17608921	17608973	1	14	POPTR_0014s19760	17608661	17609431	None	18107	2041	160839	No_or_no_constitutive_exon
GATAGTCCAAGGCTCGACGAGAAAGACTGTAGGCTTAGACACTGGGGCAGTG	17609258	17609431	17609208	17609260	1	14	POPTR_0014s19760	17608661	17609431	None	18107	2041	160839	No_or_no_constitutive_exon
GTAATTGCTTAATTATGAGTTCTGATTGAGATCATGTATAATGGGTGCAGGT	343117	343182	343232	343180	-1	15	POPTR_0015s00550	342173	344934	None	18107	2041	160839	Yes
ATGGTGGAATATGTTTCTGATTGATTTCCTCTTGTTTTTTTGGGACAAAGGT	449056	449129	449006	449058	1	15	POPTR_0015s00770	447971	450217	None	18107	2041	160839	No_or_no_constitutive_exon
ATCTTGACTCTGAGTGAGTTATTTTTCTTATCTTTCTTTGGAGGGATTAGCT	601035	601082	601132	601080	-1	15	POPTR_0015s01040	599664	601671	None	18107	2041	160839	No_or_no_constitutive_exon
TCATAGTAGAGAATCAGGTGATGTGCACAATGTAGAGCAGATCATGGGAGGC	645680	646128	646178	646126	-1	15	POPTR_0015s01090	637745	648482	None	18107	2041	160839	No_or_no_constitutive_exon
CCTGGTACCTTTTCCCATCTGTTTTATGTTCCTTCACTTGGGATTAACAGAT	699508	699570	699620	699568	-1	15	POPTR_0015s01130	697907	701291	None	18107	2041	160839	Yes
TTACCTTAAGTTTATAGTATTTTTAGCTGCCCTCTTCATTATGGGTACAGTT	835536	835663	835713	835661	-1	15	POPTR_0015s01350	835100	840238	None	18107	2041	160839	No_or_no_constitutive_exon
TGAACTGGGTTGTTTGATTGATGAATTGTGGATTGTTTGATGGGGAGCAGGA	848795	849003	848745	848797	1	15	POPTR_0015s01370	848547	849801	None	18107	2041	160839	No_or_no_constitutive_exon
GTTATGAGAACTATCTGATTTAACATGCTTGGTACAACGTGGGGAGTTAGGT	948770	948871	948720	948772	1	15	POPTR_0015s01520	946252	953682	None	18107	2041	160839	No_or_no_constitutive_exon
AACTCGTGTTTCCAAGTAAGAACCCTAAGTTTTAACCATGGCGGGGGCAGGG	1004402	1004987	1005037	1004985	-1	15	POPTR_0015s01610	1004402	1009163	None	18107	2041	160839	No_or_no_constitutive_exon
TGCATGCTTTACTTACTTTTCCATTGCTGCTTGTTGTTTCTAATGGGCAGTT	1031831	1032004	1031781	1031833	1	15	POPTR_0015s01630	1030283	1033162	None	18107	2041	160839	Yes
TTACCTTTAATAATTTTTTCTGCAGGGACCTTCCGGTACCTGGTCGGGAGTT	1366655	1366898	1366605	1366657	1	15	POPTR_0015s01950	1357068	1368492	None	18107	2041	160839	No_or_no_constitutive_exon
CACTTATGCATCGCAAAGAGTATTTACAATTAAATACCATGGGTGTGCAGAT	1621148	1621310	1621360	1621308	-1	15	POPTR_0015s02300	1620530	1622139	None	18107	2041	160839	No_or_no_constitutive_exon
GTAATTGTGGCTAGATTTCTGTCTAATTCTGCACTACACATGGGAAACAGAG	3170951	3171055	3171105	3171053	-1	15	POPTR_0015s03530	3170089	3174484	None	18107	2041	160839	No_or_no_constitutive_exon
ATACGGTTTTCATATGCGCACTTGATTGGCTTAAAAGGCTGGGCATGAAGAG	3427391	3427486	3427341	3427393	1	15	POPTR_0015s03640	3426264	3432918	None	18107	2041	160839	No_or_no_constitutive_exon
CAAACCAATCATATGAAGATCCTTCTGTTGTAGATACTGGGGTTGGACAGAC	3724182	3725325	3724132	3724184	1	15	POPTR_0015s03830	3722418	3725325	None	18107	2041	160839	No_or_no_constitutive_exon
CCTGCAAGGTACAATGTGTTTGCTATCTGAAACAAGTGTGGGAAATGCAGGT	4143658	4143748	4143608	4143660	1	15	POPTR_0015s04120	4139010	4145269	None	18107	2041	160839	No_or_no_constitutive_exon
AAGTTTCATGTCTTGTGTTTTTTCTTCTTCTTCTATTATTGCAAGGGCAGTG	4241403	4242057	4241353	4241405	1	15	POPTR_0015s04200	4240631	4242057	None	18107	2041	160839	No_or_no_constitutive_exon
GAGAAGTGATTTTGAGTTTTGGTTTTTTTTTTTTCTTTGGGAATAAATAGAA	4281096	4281275	4281325	4281273	-1	15	POPTR_0015s04220	4277223	4281706	None	18107	2041	160839	No_or_no_constitutive_exon
TATTTTGTTTTGGTAATAATATGAAATGAAATGTTGATGTTTGGGAGCAGGG	4336394	4336453	4336503	4336451	-1	15	POPTR_0015s04280	4333442	4336942	None	18107	2041	160839	No_or_no_constitutive_exon
TTGAATTACCATTGCAAATTTATATGGTTGCATCTTTTCTTGGGTGGCAGGT	4944229	4944305	4944355	4944303	-1	15	POPTR_0015s04720	4933468	4947819	None	18107	2041	160839	No_or_no_constitutive_exon
GGTCGTTAATTTTCAATTTTTTTTTTATTTCTTGGTGGTGGGTATAGCAGTA	5261917	5265665	5261867	5261919	1	15	POPTR_0015s05030	5261736	5265665	None	18107	2041	160839	No_or_no_constitutive_exon
ATGTTTTTTTTTTTTATCTTGTTTTGTGTTTGTACTATGTGGGAATGAAGAA	5348402	5348520	5348352	5348404	1	15	POPTR_0015s05050	5347812	5351761	None	18107	2041	160839	Yes
CATAATTTTTATTTTATTTTGGATATGGTGTGGTGTTATTGTGGGAGCAGGG	5502358	5502490	5502308	5502360	1	15	POPTR_0015s05170	5501754	5508140	None	18107	2041	160839	No_or_no_constitutive_exon
GTGTATATTCTGCTGTACTTTTTTATTGAATTTTAACTTTCTGGGTGAAGGA	5597254	5597335	5597385	5597333	-1	15	POPTR_0015s05230	5596649	5600030	None	18107	2041	160839	No_or_no_constitutive_exon
AATTAGAATTGGAGTTTAATTGTGATGTTTTCATTATTGTGGGGACGCAGGT	5609481	5609545	5609595	5609543	-1	15	POPTR_0015s05240	5602029	5610366	None	18107	2041	160839	No_or_no_constitutive_exon
GTATTTATTAGTTATTGTTGCACGTGATTAATCGGTGTTGATGGGAATAGGT	5881597	5881806	5881856	5881804	-1	15	POPTR_0015s05550	5875689	5883692	None	18107	2041	160839	No_or_no_constitutive_exon
TTTTATGCTTTTTTGTTGATTTGTTTGCTTTAATTATGGGAATGTTGAAGGT	6351302	6351430	6351252	6351304	1	15	POPTR_0015s06060	6350452	6354659	None	18107	2041	160839	No_or_no_constitutive_exon
GCGGTTTTTCCCCTTTTATCATCAGATGATACCCTGACGGGCATACGGAGGA	6778630	6778750	6778800	6778748	-1	15	POPTR_0015s06280	6778630	6779981	None	18107	2041	160839	No_or_no_constitutive_exon
CCAATGTTGTTGTAACCTCCAATGCAAGTAGCCTGGCTAGGGTTAGCAAGAG	6995603	6995689	6995553	6995605	1	15	POPTR_0015s06330	6990874	6997900	None	18107	2041	160839	No_or_no_constitutive_exon
AGGTAGCGAAAATTGCAAAAGGTGACACTAAACACCATGGGATGTAACAGGT	7504555	7504788	7504838	7504786	-1	15	POPTR_0015s06560	7502588	7508633	None	18107	2041	160839	No_or_no_constitutive_exon
AATACTGCTACTAACAAGTTGATTGATGTTTGGTGCTGACTGGGTGGCAGTA	7671578	7671679	7671729	7671677	-1	15	POPTR_0015s06690	7670409	7672108	None	18107	2041	160839	No_or_no_constitutive_exon
GAACTGATCAGTCATTTCTTTCCGTCTCCTTTTCCTGTTTTGGGTGACAGGT	7717679	7717745	7717629	7717681	1	15	POPTR_0015s06720	7712986	7722305	None	18107	2041	160839	No_or_no_constitutive_exon
GTTTAGTGATGATTAATGTTTCTTCGATTGTTTTTTTCCGGGGGTTACAGTG	7814206	7814426	7814156	7814208	1	15	POPTR_0015s06780	7813805	7818431	None	18107	2041	160839	No_or_no_constitutive_exon
GCGGGCTTGCATCTATTTGACCAGAGGGTGTCATGGGGTCAAAATGGCAGGG	7859484	7859752	7859802	7859750	-1	15	POPTR_0015s06830	7859484	7860285	None	18107	2041	160839	No_or_no_constitutive_exon
TAGTTATCTTTATTTGTAGTTCTAAACATCCACATTTGTTATTGGGGCAGAA	8124284	8124449	8124499	8124447	-1	15	POPTR_0015s07040	8123665	8127304	None	18107	2041	160839	No_or_no_constitutive_exon
AGGTTTTATTATCACAGTCATCAATCATTGTCTTGTGATGGACAGGGTAGAA	8349249	8349311	8349361	8349309	-1	15	POPTR_0015s07200	8347813	8353044	XM_002330068.1	18107	2041	160839	No_or_no_constitutive_exon
TGCTTCGTTTTTTCATTGAATATGATTGTGTGAGCTTCATTGAGGGACAGAT	8458653	8459407	8458603	8458655	1	15	POPTR_0015s07310	8455393	8459407	None	18107	2041	160839	No_or_no_constitutive_exon
TTTACTTGTTTTTGGCTAAGCTAATGTTGTCTGATTTATGCGACAGGGAGAT	8515439	8515881	8515389	8515441	1	15	POPTR_0015s07340	8514428	8517940	LHCA4	18107	2041	160839	No_or_no_constitutive_exon
TGCTTTAATCCTCTGTTGTTTAATGCATGTTGCTACAGGGCAAAAGCAAGGG	8633293	8633358	8633408	8633356	-1	15	POPTR_0015s07430	8631774	8635853	None	18107	2041	160839	No_or_no_constitutive_exon
GTTTTCTCCGAGTTTGCAGTTTGTAAATGCTTGACACGTGGCGGGTGCAGGG	8763933	8764049	8764099	8764047	-1	15	POPTR_0015s07490	8758467	8764519	None	18107	2041	160839	Yes
TGTATTAGAAATATCATAACCATGGTGTATGTATATGCCTCGGGGTACAGGT	9086375	9086570	9086620	9086568	-1	15	POPTR_0015s07790	9078957	9089557	None	18107	2041	160839	No_or_no_constitutive_exon
ATGATGAATGTTCAGAATGTAAAAAACTACTTTGCGAGGGTGACAAGGAGAG	9083751	9083951	9084001	9083949	-1	15	POPTR_0015s07790	9078957	9089557	None	18107	2041	160839	No_or_no_constitutive_exon
GCGAAATGTTATAAAATATATCCTTTGATGGATTGTGAAAGGGATTGCAGTT	9078957	9079286	9079336	9079284	-1	15	POPTR_0015s07790	9078957	9089557	None	18107	2041	160839	No_or_no_constitutive_exon
AAATTTCTGTTTAATTGTAAAATCAACTGTCATATTATCTTGGGATGCAGAT	9277723	9277816	9277673	9277725	1	15	POPTR_0015s07980	9262543	9279594	None	18107	2041	160839	No_or_no_constitutive_exon
TTTTTTTATTTAACATTTTGGGGTTTTGGTTTGTTTGTTTGGCGGGACAGGA	9665124	9665507	9665074	9665126	1	15	POPTR_0015s08390	9664586	9665507	None	18107	2041	160839	No_or_no_constitutive_exon
GTTTCTTTTTGTTTGCATTTGTGGTTGAATTGTGTTGTGGGTGTATGAAGGT	9916447	9916693	9916397	9916449	1	15	POPTR_0015s08600	9915826	9918339	None	18107	2041	160839	No_or_no_constitutive_exon
ATTCAGTGTCAATGCTGATTGTAACAAGTACATTGCTATTGATGGGATAGGT	10104085	10104165	10104215	10104163	-1	15	POPTR_0015s08780	10102835	10118721	None	18107	2041	160839	No_or_no_constitutive_exon
ATTGTTGATTTGACCTCACAATCTCTTCGGGTAAGCGTGGGGAGATTTAGAT	10124503	10124560	10124610	10124558	-1	15	POPTR_0015s08790	10124503	10139178	None	18107	2041	160839	No_or_no_constitutive_exon
TGAGTTTGCCAAGGATGTGGGATTGTTTACTAGTTTGTTGGGTAAATTAGAT	10378507	10378599	10378457	10378509	1	15	POPTR_0015s09060	10375448	10383632	None	18107	2041	160839	No_or_no_constitutive_exon
ATGCCACTATCATTCTCAATTAGGTGCTTTCTTGTGGAATGGGGTTGCAGGA	10394028	10394130	10393978	10394030	1	15	POPTR_0015s09070	10389648	10396366	None	18107	2041	160839	No_or_no_constitutive_exon
AATCTTTTATGAGTAGATTCTAATTCGGTGGATTTTTTGGGGGGATTTAGCA	10457294	10457450	10457500	10457448	-1	15	POPTR_0015s09170	10455804	10457872	None	18107	2041	160839	Yes
AAAAGACACTCTGTACTTATGTTGCCTGTGTTTTCATGTCATGGGTGTAGGC	10474029	10474110	10474160	10474108	-1	15	POPTR_0015s09200	10471300	10476870	None	18107	2041	160839	No_or_no_constitutive_exon
GTAGTCGCTACTTGTATTTTTGTTCTTCATGAACCTTTTGGGGATGGCAGGA	10482023	10482709	10481973	10482025	1	15	POPTR_0015s09220	10478076	10482709	None	18107	2041	160839	No_or_no_constitutive_exon
GTTTGAAATTATATATTGTTCTGGTCCTTGATTGAATTATGGGGGCTTAGAT	10780078	10780306	10780028	10780080	1	15	POPTR_0015s09610	10779523	10784100	None	18107	2041	160839	No_or_no_constitutive_exon
GCCCAGCAGTGAGAGGAGGTTTGTGATGTTCAATGGAGCTGTTGGGAGAGAG	10831734	10832096	10832146	10832094	-1	15	POPTR_0015s09680	10831734	10832685	None	18107	2041	160839	No_or_no_constitutive_exon
TTTAGTGTGTTTCGAGGTTCTTATGGAGGTTTTGTTTTGAGGGGTTGTAGGT	10920347	10920449	10920297	10920349	1	15	POPTR_0015s09810	10919653	10923045	None	18107	2041	160839	No_or_no_constitutive_exon
AACGACTAGCATTTGAAACAAAATATTTAAAAGCTTAATGGGAAATGCAGGG	10969769	10970326	10969719	10969771	1	15	POPTR_0015s09890	10967734	10970326	None	18107	2041	160839	No_or_no_constitutive_exon
AAAAATTTCTTTCATGGCTTAAACTGCATGTTTACTGGGTGGAATTGCAGCA	11067250	11067408	11067458	11067406	-1	15	POPTR_0015s10020	11067250	11067828	None	18107	2041	160839	No_or_no_constitutive_exon
TTTTTTGAGCATTTGTTTTTTCTTATTATTCCATTTTCCTTGGGATGCAGTA	11125100	11125169	11125219	11125167	-1	15	POPTR_0015s10080	11114812	11126831	None	18107	2041	160839	No_or_no_constitutive_exon
GGATGCTGCTTTAGCGGTACCTCCTCCCTTGCCAGAGAGCGGGGAATTAGGC	11199694	11199987	11199644	11199696	1	15	POPTR_0015s10190	11196978	11202183	None	18107	2041	160839	No_or_no_constitutive_exon
TAGTTCTGTCCTCCTGAAATCTGATGGTATTCTGGATGCTGGGAATGCAGGT	11397667	11397953	11398003	11397951	-1	15	POPTR_0015s10490	11397667	11401494	None	18107	2041	160839	No_or_no_constitutive_exon
TGGAGCAGGCTGTTGAGAACTCAAATGGTACTAACGGGGTTGAAGCTGAGGA	11403307	11403416	11403466	11403414	-1	15	POPTR_0015s10500	11402979	11406560	None	18107	2041	160839	No_or_no_constitutive_exon
TAACAGAAAGGAAGAGGTGGTTGGTGTACAGAAAGGCCCTGGGAGTGAAGGT	11559431	11559646	11559696	11559644	-1	15	POPTR_0015s10710	11558046	11560675	None	18107	2041	160839	No_or_no_constitutive_exon
GGCTATCTAACTAGTTTTGGTTTTTTTTATTAAATCTGGGATGAAAACAGAA	11662698	11663700	11662648	11662700	1	15	POPTR_0015s10900	11662368	11663700	None	18107	2041	160839	No_or_no_constitutive_exon
TCCATGCAAGTGTCTGGTGATGTACCTGAGACACCATGCCTTGTGGGAAGGA	11704936	11705011	11705061	11705009	-1	15	POPTR_0015s10990	11704321	11705767	None	18107	2041	160839	No_or_no_constitutive_exon
GAAGATCATGATTCTGTTTTGATGTCTTTTCTGGGCTTTTGGGTATGCAGGT	11760585	11760764	11760814	11760762	-1	15	POPTR_0015s11090	11759371	11763516	None	18107	2041	160839	No_or_no_constitutive_exon
TCTTGAGTTTTTGTTGACGTGGTGAAGATGGCTAAGGAACAAGTGGGAAGGA	11789346	11789573	11789623	11789571	-1	15	POPTR_0015s11140	11788314	11790524	None	18107	2041	160839	No_or_no_constitutive_exon
ATGTGGATTTCAAGTAATCTGTGATCATCTGAATCTTGGGGTGAAGACAGGG	11788314	11788623	11788673	11788621	-1	15	POPTR_0015s11140	11788314	11790524	None	18107	2041	160839	No_or_no_constitutive_exon
CAATGAAGTGTTGACTGTTGTGATTAGGTCATTCGCATGGTGGGCGAGAGCA	12193325	12193428	12193478	12193426	-1	15	POPTR_0015s11640	12188618	12194620	None	18107	2041	160839	No_or_no_constitutive_exon
GTTTTTTTTTGTTAGATTTTTGGTGTGATTGGGTTGTGAAATGGGTGTAGGT	12214798	12214894	12214944	12214892	-1	15	POPTR_0015s11660	12210016	12215912	None	18107	2041	160839	No_or_no_constitutive_exon
AGACCCCGAACGGCGGCGGCGCCCCCAGGCGGAGGAGGTGGGCGGCTGAGAC	12261625	12261930	12261575	12261627	1	15	POPTR_0015s11700	12261370	12262567	CHLM	18107	2041	160839	No_or_no_constitutive_exon
AACCCATTTTTTCTCATCAAAAACACCCATTCCCTTACCCTATGGGACAGAA	12294696	12294973	12294646	12294698	1	15	POPTR_0015s11750	12293571	12296704	None	18107	2041	160839	Yes
CTGATGTTCTTTCTTGGGGTTAACCCCCTGCTTGTGCAGGAGGGAGGGAGTA	12475484	12475555	12475434	12475486	1	15	POPTR_0015s12060	12474661	12475555	None	18107	2041	160839	No_or_no_constitutive_exon
AATTCTCACTTTTCAGAGAAAGGCTGATATCTCTTGGAATTGGGTTGGAGGT	12548358	12548637	12548308	12548360	1	15	POPTR_0015s12150	12543113	12549109	None	18107	2041	160839	No_or_no_constitutive_exon
ATAGAACCTATTCTTTGGTTATGACATTGTTTAAGGGGGTGATGGAGCAGAT	12602413	12602513	12602363	12602415	1	15	POPTR_0015s12270	12601442	12606169	None	18107	2041	160839	No_or_no_constitutive_exon
TGGCATAGGTGGAGGAAGTGAGCCCGGTAATTCTGCTGGGGGTGGCATAGGT	12628366	12628982	12628316	12628368	1	15	POPTR_0015s12340	12627748	12628982	None	18107	2041	160839	No_or_no_constitutive_exon
CATGGTATCCTTTTATTTTGGCCCTAACTTCTTCATTTCTGTCAGGGAAGAA	12722067	12722288	12722338	12722286	-1	15	POPTR_0015s12490	12718499	12723193	None	18107	2041	160839	No_or_no_constitutive_exon
CTCACATATGTCCAGAAGTCGTATTCTCTTTTGATTTTCTTTTGAGGGAGGT	13051684	13051907	13051634	13051686	1	15	POPTR_0015s12860	13050492	13051907	None	18107	2041	160839	No_or_no_constitutive_exon
TGCTATTGTTTGAACGTGAATACTTTGTAATTTGTTGAAATGGGATGCAGGT	13130336	13130511	13130286	13130338	1	15	POPTR_0015s13000	13126677	13139021	None	18107	2041	160839	No_or_no_constitutive_exon
ATCTGATATATGTCACCTTGAATTTGATTTTTTTTTTCTTGGGGCTGTAGCT	13234789	13234834	13234739	13234791	1	15	POPTR_0015s13170	13234140	13236041	None	18107	2041	160839	No_or_no_constitutive_exon
CTATACTTAGCCAATATTATCTTCTTGAACTTCTTTTTTGGGTCATGAAGGG	13279864	13280029	13279814	13279866	1	15	POPTR_0015s13240	13278278	13284441	None	18107	2041	160839	No_or_no_constitutive_exon
TGTTGTAAGATTTGTATTCATGTTGTTCATATGTATTGGGGTGATAACAGGG	13395759	13395872	13395922	13395870	-1	15	POPTR_0015s13440	13393956	13396646	None	18107	2041	160839	No_or_no_constitutive_exon
TTTGTGGCTTCATGATGAGAAGCTTTATTGCTGAATACTGGGGAGCTTAGAC	13555040	13555208	13555258	13555206	-1	15	POPTR_0015s13740	13555040	13555772	None	18107	2041	160839	No_or_no_constitutive_exon
TAGTCCTGTCAATGGTCATGGCCCCAGTGATAGTCCTTATCAAAGGGAAGAA	13634740	13635011	13634690	13634742	1	15	POPTR_0015s13880	13631225	13635472	None	18107	2041	160839	No_or_no_constitutive_exon
GATGGTTTTGATTTTTTTAATTTTTTTGTCTGGGTTGTCCTGGGATGCAGGG	13675775	13676032	13676082	13676030	-1	15	POPTR_0015s13910	13674675	13677078	None	18107	2041	160839	No_or_no_constitutive_exon
CAGTAGCACTATATCGGACACATATATGGTTTTGAGATGCAGGGCGCGAGTT	13802802	13803238	13803288	13803236	-1	15	POPTR_0015s14060	13802649	13803881	None	18107	2041	160839	No_or_no_constitutive_exon
ATAGCCTGCCTCTCATCCTATAATAAGTTTCTTTTTCCATTTGAGGGCAGGT	13992278	13992352	13992228	13992280	1	15	POPTR_0015s14350	13988059	13994402	None	18107	2041	160839	No_or_no_constitutive_exon
TTAAACTATTGGTTAAACATACTTAATCACTAATAAAAAAAAGGGATTAGGT	14215181	14215274	14215324	14215272	-1	15	POPTR_0015s14720	14213886	14216945	None	18107	2041	160839	No_or_no_constitutive_exon
AGTCCTAGAAAAGATGCCTCGTAATTCTCTTTATACTGTTTGGGATGCAGTT	14342830	14342872	14342922	14342870	-1	15	POPTR_0015s14950	14342334	14344327	None	18107	2041	160839	No_or_no_constitutive_exon
TGAAATTTACTTTGTACTTTTCTGTAAATAGGTAACGAAAATTGGGCGAGAT	14460287	14460394	14460237	14460289	1	15	POPTR_0015s15090	14456458	14464128	None	18107	2041	160839	No_or_no_constitutive_exon
TAGTTTGCCTTTTACTTATGCTGTTAAATTAATGTGTTTATGGGAAACAGGA	14706087	14706179	14706037	14706089	1	15	POPTR_0015s15420	14704993	14711472	None	18107	2041	160839	No_or_no_constitutive_exon
AGGTCACTGTTTGACATCCTTGTTTTTTTGTGTGTGTTTTTTAGGGGGAGTG	14959770	14960429	14959720	14959772	1	15	POPTR_0015s15740	14959200	14961214	None	18107	2041	160839	No_or_no_constitutive_exon
TTTGCCCCTGATAGAAAGGAAAGGAGCACGAAGAGTCCTCGTGAGGGAAGAT	26403	26581	26353	26405	1	16	POPTR_0016s00250	25138	26581	None	18107	2041	160839	No_or_no_constitutive_exon
ACAAGTACATCCAAGTTGAGGTCACCATAACTATTTCAGGGTTAGTGAAGCA	419583	420097	420147	420095	-1	16	POPTR_0016s01070	419193	422954	None	18107	2041	160839	No_or_no_constitutive_exon
TGAGTTTTTTCCTGTTTATTTCACTGTACTTCTCCCCTGGGGAATTGAAGAA	459395	459476	459345	459397	1	16	POPTR_0016s01120	457729	460679	None	18107	2041	160839	Yes
CCTCTTTAAAACTCACTGGTTTCTATGGTGACGCCATTTTTGGGAGGTAGAG	561607	561682	561557	561609	1	16	POPTR_0016s01290	560235	570494	None	18107	2041	160839	Yes
AACTCACTGGTTGCTATGGTTTCTATGTTAACGCCATTTATGGGTGGTAGAA	600065	600140	600190	600138	-1	16	POPTR_0016s01360	599904	600685	None	18107	2041	160839	No_or_no_constitutive_exon
GACAAGTGAGATGAGCTAGTAATAATATATTTGACCTGTGGGGAGATCAGGG	765635	766162	766212	766160	-1	16	POPTR_0016s01690	765635	766737	None	18107	2041	160839	No_or_no_constitutive_exon
TGATTTGTGTTAAGGATGCAAATAAAAGAAAACTCTTTGGGCACAAACAGGC	1011913	1012159	1011863	1011915	1	16	POPTR_0016s02100	1009301	1015602	None	18107	2041	160839	No_or_no_constitutive_exon
TGGCCTCCAGAGTACTAATAAACGACGAAAGATATCAGCTGTGTGGGAAGAA	1343426	1345091	1343376	1343428	1	16	POPTR_0016s02710	1343059	1345371	None	18107	2041	160839	No_or_no_constitutive_exon
GAAATGTGAAGAGGTTCATGGGTCTATAATAAGAACTGGGTATGAAAGAGAT	1462265	1463590	1463640	1463588	-1	16	POPTR_0016s02930	1462265	1463932	None	18107	2041	160839	No_or_no_constitutive_exon
GAACAGAATTCATATTGAAATATCGAAACTGATGATGATGGGAATATCAGGT	1802975	1803254	1803304	1803252	-1	16	POPTR_0016s03440	1802975	1805664	None	18107	2041	160839	No_or_no_constitutive_exon
TAACTTTCTATTTGAAGATTTGTATATTCTAACATGTGGGTAAAATACAGGC	1907576	1907707	1907757	1907705	-1	16	POPTR_0016s03560	1906698	1915506	None	18107	2041	160839	No_or_no_constitutive_exon
TCAGACAAAGAAGTTACATGCTGATGTTAACTGTATATTGGGTAATGCAGGT	1963859	1964148	1963809	1963861	1	16	POPTR_0016s03620	1960886	1964148	None	18107	2041	160839	No_or_no_constitutive_exon
TTACAACCTTGATGGTGTTGACTTTGACGGCTAATTTCCTAAGCGGGCAGCA	2341967	2342055	2342105	2342053	-1	16	POPTR_0016s04120	2341101	2342970	None	18107	2041	160839	No_or_no_constitutive_exon
CAGTATCTTGTGGATTGGATTGCACGTGTTTGGAACCTACGTACTGGGAGAA	2380776	2380810	2380860	2380808	-1	16	POPTR_0016s04170	2379372	2382606	None	18107	2041	160839	No_or_no_constitutive_exon
AAAAAACATGCCTCACTGCCTGATTTGGGTTTTCAATGGGATTGAAACAGGC	2404069	2404297	2404019	2404071	1	16	POPTR_0016s04200	2402941	2406018	None	18107	2041	160839	No_or_no_constitutive_exon
ATATCCATTTTACTATGCATAACTGTGTTTGCTGCTTTTCTGGGAAACAGGT	2438368	2438531	2438318	2438370	1	16	POPTR_0016s04240	2436180	2441121	XM_002322619.1	18107	2041	160839	No_or_no_constitutive_exon
CCGGTTCTAGATTTAGAGCCTAGGTTTCCCAGTTGACTTGCATGGGGTAGTG	3301182	3301275	3301132	3301184	1	16	POPTR_0016s05350	3300931	3302387	None	18107	2041	160839	No_or_no_constitutive_exon
TTGAGCGGTGTGATTGTTGACTTACAACTACCATGATGTGGGTTGAGCAGGA	3377561	3377981	3378031	3377979	-1	16	POPTR_0016s05450	3377561	3381159	None	18107	2041	160839	No_or_no_constitutive_exon
TGTCGGCGTCGAGTTTTGACGTGAGTCAGTTTTTGAAGAGTGGGAAGAAGCA	3588382	3589350	3589400	3589348	-1	16	POPTR_0016s05660	3588382	3590186	None	18107	2041	160839	No_or_no_constitutive_exon
GCAACTAAAGTTTTCCACGGCTAACCATCCTCAGACGGATGGGCAAACAGAA	3644572	3644867	3644522	3644574	1	16	POPTR_0016s05700	3640852	3645523	None	18107	2041	160839	No_or_no_constitutive_exon
GATGGTTAAAGGATCGATTAGTTAATGCGAGTTGCTGATGATGTGGGCAGGA	4104119	4104517	4104567	4104515	-1	16	POPTR_0016s06170	4104119	4107900	XM_002323309.1	18107	2041	160839	No_or_no_constitutive_exon
AATTCCCAACTTGTTGACGTTCAAGATGGAAAAACTCATGCAGGGACTAGAT	4171481	4172283	4172333	4172281	-1	16	POPTR_0016s06230	4171481	4175352	None	18107	2041	160839	No_or_no_constitutive_exon
TTGTCCAAGCTCAAAGTTTAACTCTGGCTTAGTTCATCGTATGTGGGCAGAC	4265003	4265352	4265402	4265350	-1	16	POPTR_0016s06360	4265003	4268069	None	18107	2041	160839	No_or_no_constitutive_exon
CATACTAGAACTCTTATATCCAATGACCTTTTTTTTCGGGACATAAACAGGT	4277313	4277490	4277263	4277315	1	16	POPTR_0016s06380	4275221	4279820	None	18107	2041	160839	No_or_no_constitutive_exon
GTAATTCTTTTTGACCCGAACCAAGAAGATCACCGGCGGGAGGCAGAAAGAT	4353440	4353481	4353390	4353442	1	16	POPTR_0016s06480	4349303	4355042	None	18107	2041	160839	No_or_no_constitutive_exon
TGTCTATGGAAATAATTGATAATACACAACATATAGCTTAAGGGAAGCAGTT	4362529	4362714	4362479	4362531	1	16	POPTR_0016s06490	4362217	4362714	None	18107	2041	160839	No_or_no_constitutive_exon
CTTCCTCCTTTCCCTTTCTAATGTTCTCGCTTTTTATTTTGTGGGTGTAGAT	4405865	4405955	4406005	4405953	-1	16	POPTR_0016s06570	4403380	4408694	None	18107	2041	160839	No_or_no_constitutive_exon
GTTTGGCTACTTGAAATCTCTGAATAAATGAAATCTATGGGGTAATGCAGTC	4447628	4447730	4447578	4447630	1	16	POPTR_0016s06640	4446076	4451670	None	18107	2041	160839	No_or_no_constitutive_exon
CTGGGGGTGGTCTTAGGGGAGTTGGTTACTTGGGTTTGAGGGGATTGCAGAA	4581296	4581422	4581472	4581420	-1	16	POPTR_0016s06770	4579428	4581836	None	18107	2041	160839	No_or_no_constitutive_exon
AGCTGAGGAGGAGGAGATCCTAAAAATCATACCACGCATGGGATCAAAAGCG	4825994	4826249	4825944	4825996	1	16	POPTR_0016s07030	4825026	4826821	None	18107	2041	160839	No_or_no_constitutive_exon
TTGATTTTAATGTGACTGTTTTTGTTATTTTTGTGGTTGGATGGGAACAGGC	4953077	4953145	4953195	4953143	-1	16	POPTR_0016s07110	4950753	4953536	None	18107	2041	160839	No_or_no_constitutive_exon
TTTTGCTGTTTCTTATTTCTTGTTACTTTGCTTTCATTTGGGTCGAACAGCG	5667643	5667802	5667852	5667800	-1	16	POPTR_0016s07850	5664947	5672368	None	18107	2041	160839	No_or_no_constitutive_exon
TTGAATCTCATATTTTACTTTAAGTTAAGAGTACGTAATGGGATGTGCAGGC	5738886	5739040	5738836	5738888	1	16	POPTR_0016s07910	5738225	5739683	XM_002322786.1	18107	2041	160839	No_or_no_constitutive_exon
TTCAATTTAATAATTGTTAACTTACGGATACTAAGATGATGGGTAAACAGGA	5739124	5739683	5739074	5739126	1	16	POPTR_0016s07910	5738225	5739683	XM_002322786.1	18107	2041	160839	No_or_no_constitutive_exon
GGAGCTTATGAGTTATGCACATTACTTCTAACACCTTTTTATGGGTGTAGGG	6214044	6214205	6214255	6214203	-1	16	POPTR_0016s08400	6206892	6221054	ATRNL	18107	2041	160839	No_or_no_constitutive_exon
GTCACTTTCCTTTTTTTTTTATATTTATTTTTTCTTCTTGATGGGTGCAGGG	6242227	6242314	6242177	6242229	1	16	POPTR_0016s08430	6241715	6244784	None	18107	2041	160839	No_or_no_constitutive_exon
CCTTCATACTACCCAGTATTTGACTAATTTCATTCTCTTTGGGGGTGTAGGA	6454941	6455172	6454891	6454943	1	16	POPTR_0016s08640	6448468	6457455	None	18107	2041	160839	No_or_no_constitutive_exon
AGATTAGTTTTCTCAAAGAATTTGAAGTCTCTATCACTTCAATCAGGGAGGG	6611773	6611876	6611723	6611775	1	16	POPTR_0016s08830	6611464	6612403	None	18107	2041	160839	No_or_no_constitutive_exon
GCAAAGCAAGGTGTTAATCCATGGCACCTCTTGATCTTTGCAGGGTAAAGTT	6730057	6730176	6730007	6730059	1	16	POPTR_0016s08940	6729238	6732969	None	18107	2041	160839	No_or_no_constitutive_exon
GTTCATGGATAATTAGTGTATTCTACTTATATATTTCCTTTGGGTAATAGAT	6746526	6746612	6746476	6746528	1	16	POPTR_0016s08960	6745499	6747319	None	18107	2041	160839	No_or_no_constitutive_exon
AAAATCTCAGCCTGTTGCATCTTAAATGTTTCTTGCATCTTGGGGCACAGAT	7077010	7077070	7076960	7077012	1	16	POPTR_0016s09120	7074200	7077864	None	18107	2041	160839	No_or_no_constitutive_exon
GAAAGTGAATATGAGAATGATGGAATGTCCGTTAATGGGAAATTAAGCAGGG	8368020	8368283	8367970	8368022	1	16	POPTR_0016s10220	8367505	8368283	None	18107	2041	160839	No_or_no_constitutive_exon
CATATAATAATTATTGTAACAGGTTCCTCTCATCTTGGGTATCTGGGGAGGC	8811097	8811155	8811047	8811099	1	16	POPTR_0016s10500	8809924	8812850	None	18107	2041	160839	No_or_no_constitutive_exon
ATTGAGATTGCAGTGAAAAGGGTGTCTCATGAATCGAGACAGGGGACGAGGG	8831377	8831530	8831327	8831379	1	16	POPTR_0016s10520	8827918	8831877	None	18107	2041	160839	No_or_no_constitutive_exon
TTTGTGAATTCATGTGCGTTGTTTAATTTTTTGTTGTTGGGTTGAAACAGGC	8845506	8845650	8845456	8845508	1	16	POPTR_0016s10540	8844980	8847267	None	18107	2041	160839	No_or_no_constitutive_exon
ATGTGAAGTAATAACGCAAATGATCCTTTATTTTGTAATTTGGGGTGCAGGT	8881321	8881365	8881271	8881323	1	16	POPTR_0016s10570	8878007	8881745	None	18107	2041	160839	No_or_no_constitutive_exon
CAGCGACAATGATGAAGATGACTGCGAAGATGATGGGGATGAGGCAATAGAA	9428005	9428636	9427955	9428007	1	16	POPTR_0016s11010	9427140	9428636	None	18107	2041	160839	No_or_no_constitutive_exon
AGTAGTTGAAACAATTTGTTTCCTTCAGGTGATGCTCGACACTGTGGGAGCT	9460431	9460611	9460661	9460609	-1	16	POPTR_0016s11020	9458788	9460800	None	18107	2041	160839	No_or_no_constitutive_exon
CCAACCATTATCTCATAACTCAACTATTTTCCATCGGGGTAAACTAAAAGCA	9458788	9458934	9458984	9458932	-1	16	POPTR_0016s11020	9458788	9460800	None	18107	2041	160839	No_or_no_constitutive_exon
CGAATGCAAACCCAATTGATGAGATTATAGAGGAAGAGGAAGGGGAAGAGGA	11073663	11074383	11073613	11073665	1	16	POPTR_0016s11900	11072985	11075246	None	18107	2041	160839	No_or_no_constitutive_exon
TAAAATTTATTTGAAATTCCCTCTTCCTTTAGCTTTTCAAAGGGTTGCAGGG	11332486	11332585	11332635	11332583	-1	16	POPTR_0016s12060	11330868	11336854	None	18107	2041	160839	No_or_no_constitutive_exon
ATCTGATTTGCTTTCACAAATGTCAGTTATTTTTGGCAAACCGGGAGAAGTT	11550027	11550683	11549977	11550029	1	16	POPTR_0016s12210	11548081	11550683	None	18107	2041	160839	No_or_no_constitutive_exon
TTGTTTAATCTCTTGCTCATGAACTTATTTTGGTTTACAAATGGGCGCAGGC	11671755	11671833	11671705	11671757	1	16	POPTR_0016s12340	11670110	11674502	None	18107	2041	160839	No_or_no_constitutive_exon
TCATATTGTCATATAGAAGGTTGTGATCATATCGATATCTGTGGGAACAGGT	12050716	12050859	12050909	12050857	-1	16	POPTR_0016s12680	12045528	12054239	None	18107	2041	160839	No_or_no_constitutive_exon
GATGATGAGTTTGAGAGTGGTTATTTTGTGTTTGTTTGTTGGGATTGTAGGG	12805076	12805146	12805196	12805144	-1	16	POPTR_0016s13640	12802660	12805915	None	18107	2041	160839	No_or_no_constitutive_exon
GGCCTGCCCCACGGATGTATTATAAATGATTCCTTGGGACGGGTGTAAAGCT	12892523	12892630	12892680	12892628	-1	16	POPTR_0016s13750	12892523	12893023	None	18107	2041	160839	No_or_no_constitutive_exon
ATGGGGAAGCTTTGATCTTAATTTAACACATATTTTAATGGGATGTGCAGAC	13167448	13167562	13167398	13167450	1	16	POPTR_0016s13940	13165402	13170624	None	18107	2041	160839	No_or_no_constitutive_exon
AACTTCTGATCTCAAATAACATAGGTTATGTTTTTGTTCTGGGATGGCAGGA	13457527	13457583	13457477	13457529	1	16	POPTR_0016s14220	13454322	13458400	None	18107	2041	160839	No_or_no_constitutive_exon
AACTTTCTGAAATGTGTGGATGTGATGGTGATATTAATGGGAATGTGCAGGT	13738904	13739084	13738854	13738906	1	16	POPTR_0016s14540	13738039	13740625	None	18107	2041	160839	No_or_no_constitutive_exon
CTAGGGTTTGTATGTTTTTTTAATAATTGTTTTTTGAAATGTGGGAGCAGGA	13812672	13812754	13812622	13812674	1	16	POPTR_0016s14640	13812262	13815514	None	18107	2041	160839	No_or_no_constitutive_exon
CTTTGAAATGATTTCGAATTGATAATATTTTATATTTTTTTTGCAGGGAGAA	13836711	13836768	13836661	13836713	1	16	POPTR_0016s14680	13836327	13839739	None	18107	2041	160839	No_or_no_constitutive_exon
TTTAACTTGGTATTCGGGTGTCATTCCTGCCTGTATTTCGGGTAGATGAGGT	13910798	13910819	13910869	13910817	-1	16	POPTR_0016s14770	13910798	13912716	None	18107	2041	160839	No_or_no_constitutive_exon
AATCCATCTGACACTTCAGTACTTCTCAGGGATATATATGAGGGTTACAGAA	98209	98393	98443	98391	-1	17	POPTR_0017s00340	94314	100423	None	18107	2041	160839	No_or_no_constitutive_exon
TTGAATGCATTTGAACAGGCTAGGAAGGTTGGTAGGGTTGCAAGGGCAAGGC	138580	138705	138530	138582	1	17	POPTR_0017s00420	135895	140537	None	18107	2041	160839	Yes
TTGATGGATATGTTGATTGTTGATAATTTCGATTTCATTGATGGGATTAGGC	578563	578732	578782	578730	-1	17	POPTR_0017s00790	578279	579770	XM_002331866.1	18107	2041	160839	No_or_no_constitutive_exon
TGTTGATTTTATCATTATTATTACTTTTTAATTCTTTGTTGGGTGAGCAGTA	644832	644947	644997	644945	-1	17	POPTR_0017s00860	642609	646597	None	18107	2041	160839	No_or_no_constitutive_exon
TAACATTTGTATTGATTTTTTCTTTTCTGGGTTCTTGCTGGGAAATTTAGTG	764874	765830	764824	764876	1	17	POPTR_0017s01040	762939	765830	None	18107	2041	160839	No_or_no_constitutive_exon
TATTTAGCAGATTGCATGTAATTGTGGTTCTGATGTTTTGGGAAATGCAGCA	859273	859344	859394	859342	-1	17	POPTR_0017s01220	858484	860684	None	18107	2041	160839	No_or_no_constitutive_exon
TTATAATCTCCAGCTAGAAAATGATGTATTGATCATTGTGTGGGTAGCAGGC	1012471	1012590	1012640	1012588	-1	17	POPTR_0017s01470	1011410	1013149	None	18107	2041	160839	No_or_no_constitutive_exon
CGTTGTTTTACAAGTGGAGTTGAATCCAAATTTGGTTGGAATTGGGAAAGAA	1116230	1117037	1116180	1116232	1	17	POPTR_0017s01590	1115171	1118024	None	18107	2041	160839	No_or_no_constitutive_exon
TGAAATAGGAGAGCCAATGGAGGAAAGATTTGCAAGGGGTGGAGTACAAGGG	1309875	1310096	1310146	1310094	-1	17	POPTR_0017s01790	1307963	1311015	None	18107	2041	160839	No_or_no_constitutive_exon
TGAAATAGGAGAGCAAAAGGAGGAAAGATTTGCAAGGGGTGGAGTACAAGGG	1335277	1335510	1335560	1335508	-1	17	POPTR_0017s01820	1334946	1336444	None	18107	2041	160839	No_or_no_constitutive_exon
ACAATTTTTTTGAAGACTGAAATTTCAGCTGAATCTTTACTTGGGAGCAGGT	1353362	1353594	1353312	1353364	1	17	POPTR_0017s01840	1351106	1354883	None	18107	2041	160839	No_or_no_constitutive_exon
CGTAGCCAAGAGGGCGTGCACAATCAACTGTATTGCAATCGCTGGGACAGGT	1357200	1357258	1357308	1357256	-1	17	POPTR_0017s01850	1357200	1358874	None	18107	2041	160839	No_or_no_constitutive_exon
AAAGGTTTCTTATTATCAAGATAAGCTTCCAAAGTGTGTGGGAAAAGGAGAT	1396667	1397174	1396617	1396669	1	17	POPTR_0017s01900	1395408	1398704	None	18107	2041	160839	No_or_no_constitutive_exon
ATTTGCCGTGAGGAATTAATCTGCTTGTCTCCATGGCTTGGGGAATCTAGGT	1659817	1659956	1659767	1659819	1	17	POPTR_0017s02230	1659116	1660541	None	18107	2041	160839	No_or_no_constitutive_exon
CGGACGGCGGCACGAAACAGAGGATATTAGTACTTTCAATTGGGTAAGAGGG	1705066	1705213	1705016	1705068	1	17	POPTR_0017s02300	1702895	1705213	None	18107	2041	160839	No_or_no_constitutive_exon
TGATCTTGAATTACAGAGGTACTCATGATTTTTTTCTTTGGGTGTAACAGAT	1747208	1748303	1747158	1747210	1	17	POPTR_0017s02410	1746405	1748303	None	18107	2041	160839	No_or_no_constitutive_exon
CCTCTGTGTGCTGTTTTGCCTTTCTAAAATAAGTTTTCTGGGAAACTCAGGA	2093141	2093210	2093260	2093208	-1	17	POPTR_0017s02890	2090679	2095580	None	18107	2041	160839	Yes
AATTACAATTGGTATTTGTGTCTACAACTTTGAAATGGAGGGATGAACAGAT	2558639	2558888	2558589	2558641	1	17	POPTR_0017s03520	2556162	2558888	None	18107	2041	160839	No_or_no_constitutive_exon
ATACTCCCAAGTTCTTGGATTTTGTTCTGCCTTATATTAAAGAAGGGAAGAT	2799450	2799564	2799400	2799452	1	17	POPTR_0017s03780	2798078	2799564	None	18107	2041	160839	No_or_no_constitutive_exon
ATAAATGGTGTTTTAGCTCTTGATTGACTGAGATCCGTTTACTTGGGAAGGG	3020420	3021019	3021069	3021017	-1	17	POPTR_0017s04020	3020420	3026815	None	18107	2041	160839	No_or_no_constitutive_exon
TTATCAAGTTTCAACAAAACAGTACATAACATGTGTTGATGGGGTTGCAGAG	3338916	3339075	3338866	3338918	1	17	POPTR_0017s04310	3335894	3339075	None	18107	2041	160839	No_or_no_constitutive_exon
TTCCACTTCTAAATCCAGCTAATAGAAGGATGAGAGGGATGGAAGCAGAGTT	3570691	3571854	3570641	3570693	1	17	POPTR_0017s04670	3569353	3571854	None	18107	2041	160839	No_or_no_constitutive_exon
GACCTGCTGGTGGTTCAAAGACATCAAATTCTAAAACTAAGAGTGGGAAGGC	4776517	4776585	4776467	4776519	1	17	POPTR_0017s06170	4774506	4788739	None	18107	2041	160839	Yes
GATTGGCGTTCTAGAGAGGGAGAATGAAGAGAGTGGGGCTAATATAGAAGTT	4809452	4809618	4809668	4809616	-1	17	POPTR_0017s06230	4807236	4810087	None	18107	2041	160839	No_or_no_constitutive_exon
CAGTATTTTTATTCATTCCTGATCGTGTCATATTCTTTGTGGGAGCAAAGGA	4924791	4925010	4924741	4924793	1	17	POPTR_0017s06420	4918759	4925389	None	18107	2041	160839	No_or_no_constitutive_exon
GCTTGAAACTTTAATGTGCAAAAAATTAACTTGTTTCTTCTTAGGGGCAGAG	5029137	5029239	5029087	5029139	1	17	POPTR_0017s06620	5027187	5031307	None	18107	2041	160839	No_or_no_constitutive_exon
ACTATGTCAATCACCTTTTATCTGTCATTGTTGTAATGTCATGGGTAAAGAA	5544146	5544245	5544295	5544243	-1	17	POPTR_0017s07150	5544146	5546223	None	18107	2041	160839	No_or_no_constitutive_exon
TGAGAGGATTAGAGGTTTGTTTAAATTGTATGCAGAGAGGGTGTTAGAAGGG	5968589	5968984	5969034	5968982	-1	17	POPTR_0017s07680	5961403	5969550	None	18107	2041	160839	No_or_no_constitutive_exon
CTTGGTATTTAAAGTAGCTATTGAGCGATATTTATGTGTAGGGCATGCAGGA	5990399	5990787	5990837	5990785	-1	17	POPTR_0017s07710	5987079	5991780	None	18107	2041	160839	No_or_no_constitutive_exon
CATCACTGTAATAACTGCACAGCAAATGATTGAATTTGCTTGGGGACTAGCC	6271331	6271894	6271281	6271333	1	17	POPTR_0017s07910	6270195	6271894	None	18107	2041	160839	No_or_no_constitutive_exon
TATTTTGAGGTCTAATTTTAAGGGAGCATGACACTCTTGGGAAAAAGTAGAT	6335151	6335189	6335101	6335153	1	17	POPTR_0017s07950	6334350	6336856	None	18107	2041	160839	No_or_no_constitutive_exon
TTAAATGATATAATTGTTAAAAGGTAGGTCACTATTCTAGGGATTGGTAGAG	6364576	6364687	6364526	6364578	1	17	POPTR_0017s07970	6363311	6364687	None	18107	2041	160839	No_or_no_constitutive_exon
AAATCTTATTGATTAGCCCGCGGATTAGCGGGCCTCAATGTGGTGGGCAGGT	6888342	6888549	6888599	6888547	-1	17	POPTR_0017s08370	6884471	6889191	None	18107	2041	160839	Yes
TGCTTTTGACCATCTTGAGTTTTCTAAGTCAAGTTAGTTGGGTAATGCAGGG	7003531	7003638	7003688	7003636	-1	17	POPTR_0017s08450	7000367	7006349	None	18107	2041	160839	No_or_no_constitutive_exon
AAAGGCATTTATTCTTTATATGTGATTGGTCGTGTCGTCTGTGGGTTAAGAT	7260836	7261103	7261153	7261101	-1	17	POPTR_0017s08640	7260836	7265091	None	18107	2041	160839	No_or_no_constitutive_exon
TAAGAATTGTAAAGGAAATTAAATTGCTACACAAACTGTGGGCAATGCAGGT	7548771	7548846	7548721	7548773	1	17	POPTR_0017s08900	7548387	7550967	None	18107	2041	160839	No_or_no_constitutive_exon
AAATATATATAAACACCGAATTGACTTTAATTTTTCAATTTACAGGGGAGAG	8030835	8031231	8030785	8030837	1	17	POPTR_0017s09430	8027888	8031964	None	18107	2041	160839	No_or_no_constitutive_exon
GATTCCTCTAGATCTAGTCTTAATTGTTTCTCTCTGGGAATCAAATGAAGGA	8207135	8207355	8207405	8207353	-1	17	POPTR_0017s09580	8205883	8207757	None	18107	2041	160839	No_or_no_constitutive_exon
GGGTCCTACTCAACGGTTTGAAGAAGAAGATAAAAGATGCCAATGGGCAGAG	8447651	8448034	8447601	8447653	1	17	POPTR_0017s09810	8444660	8448034	None	18107	2041	160839	No_or_no_constitutive_exon
TACTCCTCTCACCTAAGCACGTTTAACTATGGAGTTCTGATGGGATACAGTG	8690415	8690577	8690365	8690417	1	17	POPTR_0017s09930	8689796	8691799	None	18107	2041	160839	No_or_no_constitutive_exon
CAGTGTCTGTCAGGAAGCATCTCTGAACCTTGAAATGTTTGGTGGGGTAGAG	9183347	9183731	9183297	9183349	1	17	POPTR_0017s10090	9183049	9185806	None	18107	2041	160839	No_or_no_constitutive_exon
AATTGTATATGTATTTATTTACTTATTTATAAGTGGTGAATGGGTGGCAGAG	9711104	9711220	9711270	9711218	-1	17	POPTR_0017s10410	9707998	9711831	None	18107	2041	160839	No_or_no_constitutive_exon
CACTTTCCTGCTACAACAAGTTATACTTACTTGACTTTACTGGGAATTAGCC	9996169	9996244	9996294	9996242	-1	17	POPTR_0017s10560	9995506	10000397	None	18107	2041	160839	Yes
GTGAATTTAGAGAAGTTCGATTGATCTTTTATTTGATGGGATGGTGGCAGGG	10112129	10112215	10112079	10112131	1	17	POPTR_0017s10630	10111402	10117041	None	18107	2041	160839	No_or_no_constitutive_exon
CTCAAGTGTAAATTAGTAGTTAACTCTGACGATTTTTCAATGGGAATCAGGT	10688559	10689017	10689067	10689015	-1	17	POPTR_0017s11030	10683817	10689893	None	18107	2041	160839	No_or_no_constitutive_exon
AATTGGTTAAAAGTAATCAGTTATTCTCTATTTGTTTTTGGGGATTCAAGCG	11019892	11020046	11019842	11019894	1	17	POPTR_0017s11280	11018023	11036397	None	18107	2041	160839	No_or_no_constitutive_exon
AACAGCAGTTTAAAACCAGACATTGTTGATGATTTTGGGAGCGCAAACAGCA	11197442	11198145	11197392	11197444	1	17	POPTR_0017s11450	11196997	11198786	None	18107	2041	160839	No_or_no_constitutive_exon
TTAATTTTAACTTGTTAGTGTTTGTTTATCTTTGAATTTTGGGGGATTAGAG	12038693	12038783	12038643	12038695	1	17	POPTR_0017s11950	12038372	12049037	SMC3	18107	2041	160839	Yes
TGTGATTTTTGGCGTCAAATTTGGCGATGGTAATGGTGGGGGTGATACAGGT	12490948	12491158	12490898	12490950	1	17	POPTR_0017s12270	12490330	12493256	None	18107	2041	160839	No_or_no_constitutive_exon
TTAGTGTTGAATATATATTTTGACAATTATGGTTTGGGCAACTGGAATAGGC	12540134	12540305	12540355	12540303	-1	17	POPTR_0017s12360	12539491	12541415	None	18107	2041	160839	Yes
TGTTGATGTAATACAGTGGCCTTTCTTTTTATTTTGTTTCATGGGATCAGGT	13002233	13002392	13002442	13002390	-1	17	POPTR_0017s12820	12994566	13008986	None	18107	2041	160839	No_or_no_constitutive_exon
ACAGAAGAGGTCATAATAATTTGTTTCTTTTTATGCGTGGGGGGCTGCAGAG	13486944	13487031	13486894	13486946	1	17	POPTR_0017s13330	13484337	13487031	None	18107	2041	160839	No_or_no_constitutive_exon
TAAATGTATATATATTAATATTACTATATTAATTTGCTTGGGACATGCAGAT	13611547	13611607	13611657	13611605	-1	17	POPTR_0017s13450	13610460	13612467	None	18107	2041	160839	No_or_no_constitutive_exon
TTCTTTAATTACATTAATATTTCTATACATTATATACTATAATTGGGCAGCA	13610581	13610663	13610713	13610661	-1	17	POPTR_0017s13450	13610460	13612467	None	18107	2041	160839	No_or_no_constitutive_exon
GAAATGTTTGTAATCTATCTAATCAATCCATTGATTTCACTGTGGGGCAGTG	13690962	13691128	13690912	13690964	1	17	POPTR_0017s13570	13689888	13693041	None	18107	2041	160839	No_or_no_constitutive_exon
ACATTGTTTCACTATGGATTTATACTTTTGCATTTCCCTGTTGGGGACAGCA	13937067	13937132	13937017	13937069	1	17	POPTR_0017s13770	13935829	13945366	None	18107	2041	160839	No_or_no_constitutive_exon
AATTTCTGGCATAACATGCACATTGATGGATTCATATTCATGGGTAACAGAT	14123064	14123135	14123185	14123133	-1	17	POPTR_0017s13960	14117997	14123505	None	18107	2041	160839	No_or_no_constitutive_exon
CCACCATCGGGGTGGTCGAGGTGGCTGGGGACCTGATCGGGGTGGTCGAGGT	14188214	14188759	14188809	14188757	-1	17	POPTR_0017s14030	14188214	14192291	None	18107	2041	160839	No_or_no_constitutive_exon
TCTAATGTTCTTCTTCTTCCTCTTGTGTTTTTTTTTTTTTGCTGGGGCAGGT	233640	233838	233590	233642	1	18	POPTR_0018s00310	231140	234587	None	18107	2041	160839	No_or_no_constitutive_exon
GTTTGCTATAATTGTGGATAATTTGATGGTTGCTAAATGGGGATATGCAGAT	310921	311046	310871	310923	1	18	POPTR_0018s00400	310617	313747	None	18107	2041	160839	No_or_no_constitutive_exon
AGGTAGACTGGGGGACTGAGAGCAAACCGAGAGAACCAGGGGACGAACAGAA	391927	391990	391877	391929	1	18	POPTR_0018s00460	388798	391990	None	18107	2041	160839	No_or_no_constitutive_exon
TGCCCTCTTTGCTCGAAGTCAGTCTGTGATGTGTCTGAGGTATGGGGGAGAA	915180	915237	915287	915235	-1	18	POPTR_0018s01000	914936	915478	None	18107	2041	160839	No_or_no_constitutive_exon
ATTGTTCATTGGCATTCACTGATTGCTTTCTTTTTTCTGTGGGGTTGCAGGA	959116	959372	959066	959118	1	18	POPTR_0018s01040	957512	960934	None	18107	2041	160839	No_or_no_constitutive_exon
TTTTCCTCTGGGACTTGATTCTGAGGGTGCTGGTGTGGGGAAAACTGCAGAC	1255763	1255873	1255713	1255765	1	18	POPTR_0018s01290	1249896	1257909	None	18107	2041	160839	No_or_no_constitutive_exon
TATCAATTTTTTTAAGAAATTGATTTTATTTTTTTTAATTATGGGTGCAGGA	1554247	1554370	1554197	1554249	1	18	POPTR_0018s01700	1553985	1557719	None	18107	2041	160839	Yes
CATCAACACACTATCATTTCACGAGGGCCATTTTTCACTGCAGGGAACAGAT	1651205	1651359	1651409	1651357	-1	18	POPTR_0018s01810	1650181	1655584	None	18107	2041	160839	No_or_no_constitutive_exon
TGACTATGCACCAGCTTTGAACATCTTATGTTAACATTCTTAAGGGGCAGTT	1698365	1698464	1698514	1698462	-1	18	POPTR_0018s01880	1694421	1700600	None	18107	2041	160839	No_or_no_constitutive_exon
CATTAAGTTATTTCATCTTGTTGATGTGTTTATTTTGGGGAAATCAATAGGT	1876761	1877021	1877071	1877019	-1	18	POPTR_0018s02110	1875818	1877859	None	18107	2041	160839	No_or_no_constitutive_exon
GATCGTGTCTTCCCTGGATCCTTGGGTTCGTCTATGGGTTCTGGGCAAAGTT	1930479	1930835	1930885	1930833	-1	18	POPTR_0018s02180	1930042	1934397	None	18107	2041	160839	No_or_no_constitutive_exon
TCAAATGATTCAATTATTCAATGTTTTTGATGTGTTTTTGGGAATGATAGGC	2097981	2098112	2098162	2098110	-1	18	POPTR_0018s02350	2094384	2111401	None	18107	2041	160839	No_or_no_constitutive_exon
TTGATCATACTTTCTGTTTTTTCTTCTTCTTCAATTTCATGGGCACGCAGGA	2170763	2170945	2170713	2170765	1	18	POPTR_0018s02410	2170436	2177007	None	18107	2041	160839	No_or_no_constitutive_exon
TGATTTGCTCTTTATGCTTTGCCCATTTTGATACTATATTGGGCTAGCAGCT	2339870	2340035	2340085	2340033	-1	18	POPTR_0018s02580	2338751	2341876	None	18107	2041	160839	No_or_no_constitutive_exon
CATGGACAAATATGGTTTTGTTGTTTTGTAATTTGATGCTGCATGGGCAGAG	2542434	2542503	2542553	2542501	-1	18	POPTR_0018s02920	2542000	2542964	None	18107	2041	160839	No_or_no_constitutive_exon
CAGTCATCAAGCTTTCCAGATAATAAATGTGAATGGCAATGGGGGAAGAGAG	2833859	2834248	2833809	2833861	1	18	POPTR_0018s03210	2832987	2836058	None	18107	2041	160839	No_or_no_constitutive_exon
ATTTGACGTATAATTAAATTCTCATTTGTTGCTGGGTGGGGGCAATGCAGGA	3022365	3022770	3022820	3022768	-1	18	POPTR_0018s03440	3011618	3024087	None	18107	2041	160839	No_or_no_constitutive_exon
CTTGTGATTGCCGTTTGATTTTTTTTGTTCTTTTTTGGTGGGGAAATTAGAA	3134818	3134934	3134768	3134820	1	18	POPTR_0018s03680	3133982	3139714	None	18107	2041	160839	No_or_no_constitutive_exon
GTGATTGCCGTTTGATTTTTTTTGTTCTTTTTTGGTGGGGAAATTAGAAGAA	3134821	3134934	3134771	3134823	1	18	POPTR_0018s03680	3133982	3139714	None	18107	2041	160839	No_or_no_constitutive_exon
CTCATTGGATTAATAAACTAAGGGTTGTTTCACTCTTTGACTGGGGGAAGAT	3279837	3280323	3280373	3280321	-1	18	POPTR_0018s03840	3279837	3282714	None	18107	2041	160839	No_or_no_constitutive_exon
ATGTAGTACAGAATCCTATAAGTGATAAAGGGAAGAAACAAATTGGGAAGGA	3332216	3332394	3332166	3332218	1	18	POPTR_0018s03910	3331820	3335348	None	18107	2041	160839	No_or_no_constitutive_exon
TTTTTTTTAATAAATATTTTTACTAACTGTGTGGTTGTTGGGTTATGAAGAA	3342915	3343043	3343093	3343041	-1	18	POPTR_0018s03920	3337887	3343686	None	18107	2041	160839	No_or_no_constitutive_exon
AGGGGGACCATGTTGCTCTTTTGTCTTCCTTTTCTGAAATGGGACTTAAGCT	3388297	3388378	3388247	3388299	1	18	POPTR_0018s03950	3384074	3391762	None	18107	2041	160839	No_or_no_constitutive_exon
TTAGACATGTATTTGTCATATTAATCCATTTATTTGGGTATGTGAAACAGTA	4421053	4421572	4421622	4421570	-1	18	POPTR_0018s04990	4421053	4423880	None	18107	2041	160839	No_or_no_constitutive_exon
ACCATGGCATCCTTGCATTTTCTATGCAATGGCTCCTGGGAAGATGGTAGTG	4432082	4433940	4433990	4433938	-1	18	POPTR_0018s05010	4432082	4434673	XM_002308540.1	18107	2041	160839	No_or_no_constitutive_exon
CCCTTCTTTATTATTGTTGTTGTTGTTGTTGTTGTTGTTGTTGGGAGTAGCT	4862344	4862670	4862294	4862346	1	18	POPTR_0018s05340	4862043	4866426	None	18107	2041	160839	No_or_no_constitutive_exon
TAGGCTTCAGAACAATAATACTGGCACTTTATCTTGTTTTGATTGGGCAGCA	5038489	5039040	5039090	5039038	-1	18	POPTR_0018s05470	5038489	5040525	None	18107	2041	160839	No_or_no_constitutive_exon
ATCATATTTTTGTGAATAAACTTGGTGATTAATAATTCCCAACCAGGGAGTG	5437897	5438053	5438103	5438051	-1	18	POPTR_0018s05800	5435578	5439760	None	18107	2041	160839	No_or_no_constitutive_exon
TGCCTGTCAATGGTGGTAATTCATTTGCCAGTGTTACAGAAGCAGGGCAGTG	5828602	5828701	5828751	5828699	-1	18	POPTR_0018s06170	5826170	5834340	NIG	18107	2041	160839	No_or_no_constitutive_exon
CAAGAAATGATAAAAAAAATAAATTAAATTTATTTGGGTGGGTGGTGCAGAC	6771525	6771572	6771622	6771570	-1	18	POPTR_0018s06720	6765766	6772350	None	18107	2041	160839	No_or_no_constitutive_exon
ATATGATTTTTTCAGACATAAAGCTGAGCCTGTCCACTGGGCAAATGTAGTT	7181693	7181924	7181974	7181922	-1	18	POPTR_0018s07030	7181693	7182579	None	18107	2041	160839	No_or_no_constitutive_exon
TGCATCTTTTGTAGAATCTTTCTGATGTCTTTAATAATGGTGGGGACCAGGT	7314052	7314183	7314233	7314181	-1	18	POPTR_0018s07120	7311976	7315773	None	18107	2041	160839	No_or_no_constitutive_exon
GTTTCTCTTAACTAATATATCGAGTACTTTGGTGTGTTTTGTGGGTACAGTT	7324633	7325096	7324583	7324635	1	18	POPTR_0018s07140	7324329	7325693	None	18107	2041	160839	No_or_no_constitutive_exon
TGTCTTTAACCTGATCATAGTTTTGTGTATTGGCTTTCTGAAATGGGCAGGT	7477078	7477279	7477329	7477277	-1	18	POPTR_0018s07290	7475354	7478865	None	18107	2041	160839	No_or_no_constitutive_exon
GTTCTTGCCATACTGAATAATGTGAACTTCAATTTTTTTGGGATAAATAGAT	7795424	7795578	7795628	7795576	-1	18	POPTR_0018s07480	7793409	7799422	None	18107	2041	160839	No_or_no_constitutive_exon
TCGCATCCTAATACTACATCAAATGCCTGTATTTTTTTTTGGGTGTGCAGGG	8033474	8033511	8033561	8033509	-1	18	POPTR_0018s07590	8030729	8036867	None	18107	2041	160839	No_or_no_constitutive_exon
TGAATTGTTTTTAGTAAAAAATGAGATAAATTATTTTCTTTAGGTGGGAGTA	8822893	8822989	8823039	8822987	-1	18	POPTR_0018s08040	8816862	8823551	None	18107	2041	160839	No_or_no_constitutive_exon
ACCTACAAAACTGATAGGATGAACTTTGTAACTTCTGTTTCAACAGGGAGCT	9011002	9011088	9010952	9011004	1	18	POPTR_0018s08180	9008726	9012433	None	18107	2041	160839	No_or_no_constitutive_exon
AATCTTATTTGGGTTTCTGTTTCCTCGATAACTATCTATGAGGGTAACAGGG	9466178	9466650	9466700	9466648	-1	18	POPTR_0018s08510	9466178	9468237	None	18107	2041	160839	No_or_no_constitutive_exon
TTATTTTGACTCTCTTGCTTTAATCTCTAAAAATTGGGTGATTTGGGAAGGT	9883623	9883738	9883573	9883625	1	18	POPTR_0018s08990	9882702	9888791	None	18107	2041	160839	No_or_no_constitutive_exon
ATTCCTTCAATATCATTTTCTATCACAAATTTACTCTGAGAGGGGTGCAGGT	10112624	10112729	10112574	10112626	1	18	POPTR_0018s09260	10111908	10115417	None	18107	2041	160839	No_or_no_constitutive_exon
CATCATCATCATCCTCATTTGTCACTCATTCAGGTTAAATGGGCATGCAGGT	10212717	10212837	10212667	10212719	1	18	POPTR_0018s09330	10205265	10214346	None	18107	2041	160839	No_or_no_constitutive_exon
ACAATAATAGTAATAATAATAATGATGATTTTTACTGTGGGGGTTAACAGGA	10278883	10279035	10278833	10278885	1	18	POPTR_0018s09380	10278135	10282509	ATNADP-ME1	18107	2041	160839	No_or_no_constitutive_exon
TCTTATATATATATATTTATGTTGTGTGTGTGGGTGGGTCTGGGTGGCAGAC	10507809	10507905	10507759	10507811	1	18	POPTR_0018s09570	10507321	10513519	None	18107	2041	160839	No_or_no_constitutive_exon
GATTTAATTTTCATCTATCACTCATATTTCTGCTTGCTTTTTGGGGGCAGGA	10819103	10819155	10819205	10819153	-1	18	POPTR_0018s09760	10818546	10825695	None	18107	2041	160839	Yes
GTTTAAATTTTCATCTATCACTCATATTTCTGCTTGCTTTTTGGGGGCAGGA	10845075	10845127	10845177	10845125	-1	18	POPTR_0018s09780	10844529	10851530	None	18107	2041	160839	No_or_no_constitutive_exon
AAACATGTTCCTGTAAATTAAAGAGATTTATTTTCACCTTGTATGGGCAGGA	10862367	10862439	10862489	10862437	-1	18	POPTR_0018s09790	10859379	10866679	None	18107	2041	160839	Yes
TCTCGAGTACCTACTTCATTTAACTGTTTTGCAACCAACAATGGGATCAGTG	10939223	10939526	10939576	10939524	-1	18	POPTR_0018s09890	10936369	10941667	None	18107	2041	160839	No_or_no_constitutive_exon
GAAAACAAATTTTAGTGTTGGATTTTTGTTTTTCATTTTTGGGGGTACAGTT	11363943	11364011	11363893	11363945	1	18	POPTR_0018s10440	11362922	11368922	None	18107	2041	160839	Yes
AAGCCCGTATTTGGGGACGGCCAAGTGCAATTTCAATGGGGCTGGGCGAGGG	11392914	11393155	11393205	11393153	-1	18	POPTR_0018s10490	11392725	11393401	None	18107	2041	160839	No_or_no_constitutive_exon
ATCCTGTGTTGACTAGTAAGCCAGGGAATACTGATATGGGAAATGCACAGCC	11493222	11493375	11493425	11493373	-1	18	POPTR_0018s10600	11493222	11494506	None	18107	2041	160839	No_or_no_constitutive_exon
GTTGTCGGGTCGGCTGTTGAGATTTATTTGATGGTGGTTTTGGGGATGAGTT	11589345	11589694	11589744	11589692	-1	18	POPTR_0018s10700	11589345	11590299	None	18107	2041	160839	No_or_no_constitutive_exon
AACTTTGCATTATTGTTTTCTCATTTTGTTTTCAACTTGATCAAGGGCAGAT	11614867	11615971	11614817	11614869	1	18	POPTR_0018s10740	11613083	11615971	None	18107	2041	160839	No_or_no_constitutive_exon
TGATGTGAGGACCGATTCTGAAATAAGCTTTGGCAGGTGGGAAAATGGAGAT	11645256	11645570	11645206	11645258	1	18	POPTR_0018s10760	11643917	11645570	None	18107	2041	160839	No_or_no_constitutive_exon
TGTTCATGGCATGATGTCCGTGTATTTATTATTCTTGTTTGATGGGTTAGGC	11796504	11796641	11796691	11796639	-1	18	POPTR_0018s10960	11787307	11797453	None	18107	2041	160839	No_or_no_constitutive_exon
AAGCTTACAGAAATTGAAATTGATTAAATATGTTTTTTTGGGGGGTTAAGGG	11799994	11800121	11799944	11799996	1	18	POPTR_0018s10970	11799206	11802723	None	18107	2041	160839	No_or_no_constitutive_exon
AACCAATGCGCATTCTCTTCAGGGAGGCAACTTGGTGAGTTTGGGACAAGCC	11824480	11824558	11824430	11824482	1	18	POPTR_0018s11010	11821993	11824558	None	18107	2041	160839	No_or_no_constitutive_exon
GTCTTGGGCTAATGGCGTAATTTAACTTCATTGCAGAGGGAGGATGAAAGGT	12167292	12167770	12167820	12167768	-1	18	POPTR_0018s11430	12167292	12170238	None	18107	2041	160839	No_or_no_constitutive_exon
ATGATATGACCTGATGGTACTGAAATTGTTGTTTTCTGCTATTGGGACAGAC	12231200	12231437	12231487	12231435	-1	18	POPTR_0018s11520	12229056	12232626	None	18107	2041	160839	No_or_no_constitutive_exon
TTAATTAGTACGAAAATAAACGTAGATTGATTGATTTTTTATGTGGGCAGTT	12466735	12466801	12466851	12466799	-1	18	POPTR_0018s11800	12464413	12468156	None	18107	2041	160839	No_or_no_constitutive_exon
TCAGACTCCTTTTTTCTTGTATTGAAAGATAATTTTATTAATATGGGCAGGA	12569715	12569828	12569665	12569717	1	18	POPTR_0018s11930	12568447	12572342	None	18107	2041	160839	No_or_no_constitutive_exon
CAGTAAATATCCTTTACAGTTTCTGTTTTGCTTTTTCTGGGACTGAGCAGAG	12659889	12660103	12659839	12659891	1	18	POPTR_0018s12050	12656945	12660103	DRS1	18107	2041	160839	No_or_no_constitutive_exon
TGTTAGATGCTGGATGTCAGTTTTAATAATTTTTTTTTTGGGAATTAAAGAT	12809752	12810499	12809702	12809754	1	18	POPTR_0018s12290	12808339	12810499	None	18107	2041	160839	No_or_no_constitutive_exon
AATCATGTCATTAAAGCGTTCTTTCTTAGTTTTTTTTTTTGGGATTGTAGTT	13181582	13181644	13181694	13181642	-1	18	POPTR_0018s12660	13176783	13182073	None	18107	2041	160839	No_or_no_constitutive_exon
TAGTTGTTTTGTTTTATGACAATTGTTTTTTTTTTTTTTTGGTTGGGCAGAA	13312499	13312759	13312449	13312501	1	18	POPTR_0018s12790	13311930	13313411	None	18107	2041	160839	No_or_no_constitutive_exon
AAGATTTAATTTTTGATTGGTTTTTCTTGATTTTTTTGGGTGAATGATAGAG	13351285	13353426	13351235	13351287	1	18	POPTR_0018s12830	13350981	13353426	None	18107	2041	160839	No_or_no_constitutive_exon
TTGACATTTTTTCTTTAAATCTCTCTCTCTCTCTCTCTGTGTTGGGACAGGT	13369295	13369432	13369482	13369430	-1	18	POPTR_0018s12850	13361814	13372019	None	18107	2041	160839	No_or_no_constitutive_exon
CTAAATGATAATATATTTTTTGTTCTTCATATTTTTCTTCTGGTGGGCAGGC	13465568	13465692	13465518	13465570	1	18	POPTR_0018s12990	13463317	13467347	None	18107	2041	160839	No_or_no_constitutive_exon
CTTTTAAGCTCTTTACTTCTCTTTCTACTTGGTAATTCTTGGGAATACAGGA	13514738	13514858	13514688	13514740	1	18	POPTR_0018s13050	13511541	13517551	None	18107	2041	160839	No_or_no_constitutive_exon
TTTCAAGAAACCAAGTAGTTACCTATATGTTTCTATTGATGGGAAATCAGTA	13653824	13654377	13654427	13654375	-1	18	POPTR_0018s13270	13653391	13654687	None	18107	2041	160839	No_or_no_constitutive_exon
ACCTATTTTATACTTTGTCCTGACAATTGTGATGTTATGGGGATGATTAGGG	13839432	13839739	13839382	13839434	1	18	POPTR_0018s13520	13837868	13839739	None	18107	2041	160839	No_or_no_constitutive_exon
GTTATACTGTGCTGTTAGTATGTGAACTAAACGAAATTTGGGGATGGCAGGA	13920321	13920431	13920481	13920429	-1	18	POPTR_0018s13650	13908927	13921594	None	18107	2041	160839	Yes
CTAGTTTTGGAACACCCAACAATGACCACAAGAGAAAAGCTGAGTGGGAGAT	14027152	14027869	14027919	14027867	-1	18	POPTR_0018s13770	14027152	14031207	None	18107	2041	160839	No_or_no_constitutive_exon
GCATGATGAACATTGTATACCAGGATTAAGATGTTAAAATATGTGGGCAGGA	14065415	14065489	14065539	14065487	-1	18	POPTR_0018s13800	14064485	14066906	None	18107	2041	160839	No_or_no_constitutive_exon
GAAGGGGAATTTGTTAACTAATGAGTGTGTGACACGTGGGGATGATGCAGGG	14535662	14535778	14535828	14535776	-1	18	POPTR_0018s14300	14528450	14536827	None	18107	2041	160839	No_or_no_constitutive_exon
AATCAAGTTAAACTTGGTTTTCTTGTTTTTTGATTATTTGGGGGTGTTAGGG	14616434	14616567	14616617	14616565	-1	18	POPTR_0018s14400	14612825	14616897	None	18107	2041	160839	No_or_no_constitutive_exon
CCACCTTAAGCATAATACCTCTGGACCCAACACTTCCAGGGAACCATGAGGA	14781539	14781588	14781638	14781586	-1	18	POPTR_0018s14650	14781119	14783204	None	18107	2041	160839	No_or_no_constitutive_exon
CTTCATCTATTTACCCTATCCTAAAAGAATTGGTATGTCAATGGGATTAGGG	14889559	14889648	14889698	14889646	-1	18	POPTR_0018s14840	14888969	14891502	None	18107	2041	160839	No_or_no_constitutive_exon
TTTATTAGTTAAGAAAGGTTTTAAATAAGTACTGCATTGCATGTGGGCAGAT	14933459	14933509	14933409	14933461	1	18	POPTR_0018s14920	14930031	14934097	None	18107	2041	160839	No_or_no_constitutive_exon
TTAGATTTAGATGTACTCAGACATTTTTCTTTCCTAATTTGGGATAACAGGG	14941797	14942164	14942214	14942162	-1	18	POPTR_0018s14940	14938745	14944488	None	18107	2041	160839	No_or_no_constitutive_exon
GTGAGAACTTATGGGAAGTACCGTCATTAAAAAAGCTCAGGGCATTGAAGAG	65702	65959	65652	65704	1	19	POPTR_0019s00260	64749	65959	None	18107	2041	160839	No_or_no_constitutive_exon
GGTTTAACATCTACTGATATATGATGGTCTGGTCATGGTGGGAATTACAGTC	113905	114068	113855	113907	1	19	POPTR_0019s00340	112545	114615	None	18107	2041	160839	No_or_no_constitutive_exon
CCAAAAAACACCATAAAACAAACAAAGAAAAAACAGAAACAGGGGGGTAGCA	139559	139707	139509	139561	1	19	POPTR_0019s00360	139319	140126	None	18107	2041	160839	No_or_no_constitutive_exon
CACTTGCTTGCTAATCATTACTAGCGATGAATCTGTGTATATTGGGAAAGGT	211983	212125	212175	212123	-1	19	POPTR_0019s00420	211430	212472	None	18107	2041	160839	No_or_no_constitutive_exon
ATGAGTACCATCTACCATATGAGATGGGTCCGGATGTTAGGGTGGCTAAGAT	284790	284991	285041	284989	-1	19	POPTR_0019s00490	281997	285751	None	18107	2041	160839	No_or_no_constitutive_exon
CAAGGGCACTGAATAGGTTAGATCTCTCTGGTACTTGGGCACTTGAAAAGAT	326808	327240	326758	326810	1	19	POPTR_0019s00540	324881	327776	None	18107	2041	160839	No_or_no_constitutive_exon
AGCAGCTAACATAGGAAATTAACCACTGTGATCATGCCGTGGGTTAGCAGAA	378631	378813	378863	378811	-1	19	POPTR_0019s00610	378631	381564	None	18107	2041	160839	No_or_no_constitutive_exon
AAATGTGGTAAGAAGATACTGATATGATAAATTTCTGATTTGGGAAACAGGG	557214	557308	557164	557216	1	19	POPTR_0019s00830	556204	560503	None	18107	2041	160839	No_or_no_constitutive_exon
TTTATCTTTTGACCCTCTTTGTGTGGAATTTATGTAGAGGGAAGTGCAAGTG	865453	865892	865403	865455	1	19	POPTR_0019s01140	863531	868846	None	18107	2041	160839	No_or_no_constitutive_exon
GGGTCGGAGCTGAGGAAGAAGGGAGCCGCTGTGGAGGCCGTTGGGTGGAGCA	987395	987610	987345	987397	1	19	POPTR_0019s01230	987034	987890	None	18107	2041	160839	No_or_no_constitutive_exon
TCAATTAGTATCTGTAATTGATTAGTCTAATTATGTGTAAACATGGGCAGTG	1324202	1324363	1324413	1324361	-1	19	POPTR_0019s01510	1320304	1325315	None	18107	2041	160839	No_or_no_constitutive_exon
ATCTCTTGAGTCTCTAAATTCTTGACTGTCTTTGTGTTGGGTAAGTGCAGTA	1622066	1622138	1622016	1622068	1	19	POPTR_0019s01860	1621186	1623161	None	18107	2041	160839	No_or_no_constitutive_exon
ATCTCTTGAGTCTCTAAATTCTTGACTGTCTTTGTGTTGGGTAAGTGCAGTA	1646833	1646905	1646783	1646835	1	19	POPTR_0019s01890	1645169	1650106	None	18107	2041	160839	No_or_no_constitutive_exon
ATCTCTTGAGTCTCTAAATTCTTGACTGTCTTTGTGTTGGGTAAGTGCAGTA	1701915	1701987	1701865	1701917	1	19	POPTR_0019s01920	1700087	1702466	None	18107	2041	160839	No_or_no_constitutive_exon
GCTACTTAATTTTTTATTTTATTTTTGAAACTTTACGGGAAAAAAAATAGGA	1746447	1746553	1746397	1746449	1	19	POPTR_0019s01960	1745440	1748916	None	18107	2041	160839	No_or_no_constitutive_exon
GCAATTTGTTATAGTGATTTTTGTTGTGTTTTTGTCATATGGGGTTGCAGGA	4137066	4137126	4137176	4137124	-1	19	POPTR_0019s04040	4133985	4137590	None	18107	2041	160839	Yes
AGGTTCCCATTGGGGATTCTTCAGCTCTTTTTACAACAGCGATTGGGCAGAT	4144273	4144883	4144223	4144275	1	19	POPTR_0019s04050	4143846	4144883	None	18107	2041	160839	No_or_no_constitutive_exon
GTTTCTTTCTGCCTACTTGTTTCAATAATGTGTTCTTTTTGGGCAGCCAGGC	4726989	4727315	4726939	4726991	1	19	POPTR_0019s04540	4726623	4730347	None	18107	2041	160839	No_or_no_constitutive_exon
GTTTCTTTCTGCTTTCTTGTTTCAATAATGTGTTCTTTTTGGGCAGCCAGGC	4758121	4758447	4758071	4758123	1	19	POPTR_0019s04560	4757692	4761370	None	18107	2041	160839	No_or_no_constitutive_exon
ATGGTTAATTTTTTTCATCTTTTGATTTGTTGGTGTTTTATGGGTGAAAGCA	5146618	5146839	5146568	5146620	1	19	POPTR_0019s04940	5145727	5149711	None	18107	2041	160839	No_or_no_constitutive_exon
TATAGTTAATCTCTATCTCAAATAGATAGTTTTTCTGTTAATGGGTGCAGGT	5231647	5231773	5231597	5231649	1	19	POPTR_0019s05010	5229409	5237994	None	18107	2041	160839	No_or_no_constitutive_exon
GTGGGTTTTTGATTTCTTATTTGTTTTTGGATTTTGGTGGGTGGTGGCAGCT	5334563	5334641	5334691	5334639	-1	19	POPTR_0019s05090	5333748	5336547	None	18107	2041	160839	Yes
TTATCTGTACTGAAGCATTTTTTTTTTTCAAATTCCAAAATAATGGGCAGGT	5371139	5371193	5371243	5371191	-1	19	POPTR_0019s05140	5370713	5374038	None	18107	2041	160839	No_or_no_constitutive_exon
GAGGTTGGTGTTATGGCCGGGTATCTTTGGTTCTGGTGGGGGGTTGGAAGGC	5537233	5537449	5537183	5537235	1	19	POPTR_0019s05260	5536729	5537449	None	18107	2041	160839	No_or_no_constitutive_exon
ATATGTTTGACTTCCTCTTCAAACATTGCCATTCTTTGTTGTGGGGAAAGAC	5631208	5631942	5631158	5631210	1	19	POPTR_0019s05320	5630605	5631942	None	18107	2041	160839	No_or_no_constitutive_exon
AACTAGTGGTATAGAATGCTTTCTTGATGACTGTTTCATGCCTAGGGAAGAT	5810912	5810986	5811036	5810984	-1	19	POPTR_0019s05460	5808049	5814213	None	18107	2041	160839	Yes
ACTAGCTATTTCTGGAACTTTACTGTTGATATTTTACTTTGTGAGGGCAGTA	5998025	5998207	5998257	5998205	-1	19	POPTR_0019s05640	5994853	6000022	None	18107	2041	160839	No_or_no_constitutive_exon
GATAGATACTACAAAACTAATGCGTTTTTTTCATCTTTATTGGGACACAGGG	6478759	6478888	6478938	6478886	-1	19	POPTR_0019s06020	6477374	6481915	None	18107	2041	160839	Yes
CACTTCATAAATCATCCTTCTGGTCTGTTTTCCCTTTTCTGTGGGTGCAGTT	6542422	6542487	6542537	6542485	-1	19	POPTR_0019s06060	6538479	6554479	None	18107	2041	160839	No_or_no_constitutive_exon
TTTGGTTCTCCTGTGGAGATATCTGCTGTGGATGGCCAGTAGGGCAGTAGGG	6898922	6899130	6899180	6899128	-1	19	POPTR_0019s06260	6898568	6899671	None	18107	2041	160839	No_or_no_constitutive_exon
CCCATTGTAGAAGCTATTCCTTCCAATTCTAATCCTAAGATGGGCAAAAGGA	7994527	7994723	7994477	7994529	1	19	POPTR_0019s07180	7994285	7995136	None	18107	2041	160839	No_or_no_constitutive_exon
AACTGGAACATACTTTTCTGATTGTCATTTTTGCTACTGGTATGGGACAGCT	8544339	8544552	8544289	8544341	1	19	POPTR_0019s07510	8542035	8545357	None	18107	2041	160839	No_or_no_constitutive_exon
TCATAGGTTATTGCTTAATGGTATTTACTTGTTTATGGTATTGGGAATAGGA	8605785	8605890	8605940	8605888	-1	19	POPTR_0019s07550	8600201	8606610	None	18107	2041	160839	No_or_no_constitutive_exon
ATTATTATTTTATGAATGAAAGACTTCTTGTCTTTGCTGGGGAATTGCAGGT	8669111	8669694	8669061	8669113	1	19	POPTR_0019s07590	8663517	8669867	None	18107	2041	160839	No_or_no_constitutive_exon
ATAGGAATCCTAAGAGTCATTATTTGATCATCGGTGTTTCATGGGCGCAGAA	10221333	10221489	10221283	10221335	1	19	POPTR_0019s08680	10214539	10222058	None	18107	2041	160839	No_or_no_constitutive_exon
CCAGCAGCTGAGGCTCAAGCAGTCAGCCGGGTGCGCACCGAATTGGGCAGGA	10343117	10343147	10343197	10343145	-1	19	POPTR_0019s08790	10342205	10345764	None	18107	2041	160839	No_or_no_constitutive_exon
TTATTAAGAGTGCTGGTTGCCAACTTGTCATACACGTTTTGGGGCGTCAGGC	10705646	10705772	10705822	10705770	-1	19	POPTR_0019s09160	10705646	10706243	None	18107	2041	160839	No_or_no_constitutive_exon
ATTACGTTTTCATCTTGTTATTCATTCGTGGGTATCAAAGATTGGGAAAGAG	10936304	10936569	10936619	10936567	-1	19	POPTR_0019s09390	10936304	10936794	None	18107	2041	160839	No_or_no_constitutive_exon
TGGTCTTGGGAAGGATCAAGCTGGGTCTGAGATTCTGGGTGAATCTGAAGGT	11625552	11625828	11625878	11625826	-1	19	POPTR_0019s10000	11625089	11626537	None	18107	2041	160839	No_or_no_constitutive_exon
TTTTGTTTGTTTCTCTTCTTTCTTAGAGTTAAAAAAACACTGGGTTAAAGTG	11681133	11681266	11681083	11681135	1	19	POPTR_0019s10060	11679760	11681266	None	18107	2041	160839	No_or_no_constitutive_exon
AGATTATTCTGAAACAAAGGTTTAAGATACATATGTAAATGCTGGGACAGGT	11715400	11715586	11715350	11715402	1	19	POPTR_0019s10130	11713851	11717718	None	18107	2041	160839	Yes
AACTAGGGAACCTGGCCCTGCAAGAGATAGGACTGATATGGGGTGTTAAGGA	11885205	11887589	11885155	11885207	1	19	POPTR_0019s10300	11884200	11888700	None	18107	2041	160839	No_or_no_constitutive_exon
GCTAAGTCAAAATAGGCTGAGCTCTTGAATGAAATCTTGTGGGCATACAGGA	11941087	11941343	11941037	11941089	1	19	POPTR_0019s10380	11937689	11941343	None	18107	2041	160839	No_or_no_constitutive_exon
TCATTATTTCTGTATACTTCAGTTAATATTAGTTTGTATTGCATGGGCAGAC	12435018	12435181	12435231	12435179	-1	19	POPTR_0019s11000	12431380	12437874	None	18107	2041	160839	Yes
TGCACAACAGTAGTGTTTTATATTTTTGTGAAAAATGGGAATAATGAAAGAA	12445011	12445066	12445116	12445064	-1	19	POPTR_0019s11020	12445011	12449033	None	18107	2041	160839	No_or_no_constitutive_exon
TGGAGGCAGCGTGGGCTTGGATAGAGATATATGGTTGGGTTGTGGGCAAGGT	12582526	12582679	12582729	12582677	-1	19	POPTR_0019s11230	12582526	12582791	None	18107	2041	160839	No_or_no_constitutive_exon
TTTTTTTTCCTTTTGCTGTTACTGACTACCTGAATTTTACTAACGGGCAGGT	12758221	12758254	12758171	12758223	1	19	POPTR_0019s11490	12754271	12759473	None	18107	2041	160839	Yes
GCCATACATTTTTCACCACTCATTTTGCATTCTCTTGTGGGTGAAGGCAGAT	12762178	12762221	12762128	12762180	1	19	POPTR_0019s11500	12760186	12764946	None	18107	2041	160839	No_or_no_constitutive_exon
ATCTGCAAGTAATTTTTTTTCATTGTGTCTAATTCACTTGTAGGGGATAGTC	12844781	12844872	12844922	12844870	-1	19	POPTR_0019s11570	12842186	12847350	None	18107	2041	160839	No_or_no_constitutive_exon
GTTACAAGGGCATCAAAATCCCATGTCTCACAAATTGAACTGATGGGCAGGA	12951800	12952298	12952348	12952296	-1	19	POPTR_0019s11710	12951800	12957159	None	18107	2041	160839	No_or_no_constitutive_exon
AAATAGCTTGGATAAAGTTCTATCACAAGACGGGGGAGAAAATGAGGGAGAA	13186046	13186154	13185996	13186048	1	19	POPTR_0019s12010	13185532	13186154	None	18107	2041	160839	No_or_no_constitutive_exon
GAGAAATGTCGTGCCACGGGTGCACCGGGATTAGGGTCGGGACATAACAGCA	13295628	13295934	13295984	13295932	-1	19	POPTR_0019s12170	13293599	13296492	None	18107	2041	160839	No_or_no_constitutive_exon
AAGAATTAGCTGCCAAAGACTGACTAGCTTTTCATTTGGCTTGAGGGAAGCC	13744404	13744613	13744663	13744611	-1	19	POPTR_0019s12790	13742871	13746434	None	18107	2041	160839	No_or_no_constitutive_exon
TCTATTTGTGTTAACTATTTTCTAAGTTTGATTAGATTTTGCTGGGACAGAT	14123610	14123840	14123560	14123612	1	19	POPTR_0019s13140	14122663	14125119	None	18107	2041	160839	Yes
GTGTAGTTTAAGATAGAGGTACTGCGTTTTGGCCTTGGTGGTGTGGGTAGTT	14213286	14213355	14213405	14213353	-1	19	POPTR_0019s13270	14212759	14213558	None	18107	2041	160839	No_or_no_constitutive_exon
CTTGTCGTGAATGCTAATTTTGATTCTTATTTTAAGAATGGGAAATGCAGGT	14291114	14291286	14291336	14291284	-1	19	POPTR_0019s13380	14290117	14294196	LIP1P-2	18107	2041	160839	No_or_no_constitutive_exon
GTCCATCTCATTTTATTTAATTTTTTTTTTTTGTGGGGGGGGGGGTTCAGGA	14306612	14307202	14306562	14306614	1	19	POPTR_0019s13400	14306308	14307779	None	18107	2041	160839	No_or_no_constitutive_exon
ATCATTGGAGTATTGTAACACGTTCGTCGGCTTGTGGCCGGTGGGACAAGTT	14388963	14389123	14388913	14388965	1	19	POPTR_0019s13470	14388703	14389460	None	18107	2041	160839	No_or_no_constitutive_exon
AGATCACAGGATTTTCAAATACATTTTTTTTTATTGAAATCTGGGAACAGAA	14562919	14562967	14563017	14562965	-1	19	POPTR_0019s13700	14562328	14563582	None	18107	2041	160839	No_or_no_constitutive_exon
TTCCCAGTTCCAGACCGTAAGCAATCCTCTCGGAACATGGGCCGGAACAGGT	15188284	15188620	15188670	15188618	-1	19	POPTR_0019s14390	15188284	15189077	XM_002325639.1	18107	2041	160839	No_or_no_constitutive_exon
AATTATGTGAGATTTTTTATGGGGTGTCTTTTTTTTTGGTGTGTGGGTAGAG	15218308	15218481	15218258	15218310	1	19	POPTR_0019s14440	15217438	15221146	None	18107	2041	160839	No_or_no_constitutive_exon
ATGCCGGAAGCAAGAATGGGAAATGGAATGAAGTTTGGGGATGAAAATAGAT	15692128	15692261	15692078	15692130	1	19	POPTR_0019s15090	15691164	15692284	None	18107	2041	160839	No_or_no_constitutive_exon
TGTGCTATTTTGTAAACAAAATCGATAAATATTCTGTCTTGGGGAAATAGGA	15706887	15707021	15707071	15707019	-1	19	POPTR_0019s15110	15704550	15708322	None	18107	2041	160839	No_or_no_constitutive_exon
TAGGAAGAAGTGGAGCAGAGAAGAAGGGAGTAGAAGGGAAGAAGAAGAAGAA	17217	17321	17371	17319	-1	2	POPTR_0002s00220	16535	17370	None	18107	2041	160839	No_or_no_constitutive_exon
TCGTTTTGTCTAACCTGTGTTGTTCTTACTGATTGATTTCATGGGTGTAGGA	177437	177497	177387	177439	1	2	POPTR_0002s00470	177087	181099	None	18107	2041	160839	No_or_no_constitutive_exon
ATGACATCTCTGCTCCACAAAATGAGGATGATGCCGTTAATGGGGATGAGGA	210090	212480	212530	212478	-1	2	POPTR_0002s00540	208774	214065	None	18107	2041	160839	No_or_no_constitutive_exon
TCTGACTTGTAGGTGTGAGTTAATATTGTCGTGTTTCCCCTGGGAATTAGGT	216729	216769	216679	216731	1	2	POPTR_0002s00550	215295	221995	None	18107	2041	160839	No_or_no_constitutive_exon
TGTTTGTTGTCTATAGAAGTTAATGTAGTTTATGTTTCACAAATGGGTAGGT	240302	240649	240699	240647	-1	2	POPTR_0002s00570	239435	242267	None	18107	2041	160839	No_or_no_constitutive_exon
GGATGAAGAATGACATGGGTTTTTGAATTGTATTTGTGTGGAGGGTGTAGGT	267422	267546	267372	267424	1	2	POPTR_0002s00610	266915	270772	None	18107	2041	160839	No_or_no_constitutive_exon
ATTACCAACGATTCTGCAACTTTTAAAGCTACTGCATTTGAGGGCAACAGAT	453001	453768	453818	453766	-1	2	POPTR_0002s00940	452210	455406	None	18107	2041	160839	No_or_no_constitutive_exon
TTGTTTTCAATTTGCTGTTTGGTTTTTTTAATTTTAATAAGGGGATGCAGAC	514906	515055	514856	514908	1	2	POPTR_0002s01030	514352	517514	None	18107	2041	160839	Yes
GGTTTACTGCTTCATTTTATCTAAATCATTTCATGTTTTTCATGGGACAGAA	547403	547517	547353	547405	1	2	POPTR_0002s01050	541701	554917	None	18107	2041	160839	Yes
CGACATTTGTTGACTCATCGTTTGTTTTTTCTGTCCTATTCGGGATACAGGG	587189	587621	587139	587191	1	2	POPTR_0002s01100	584468	587621	None	18107	2041	160839	No_or_no_constitutive_exon
ATGATGCCATTATTATTTTTTGCTTATTGTTTTTAGTGCTTGGGTAATAGAA	645406	645494	645356	645408	1	2	POPTR_0002s01230	644998	650386	None	18107	2041	160839	No_or_no_constitutive_exon
GATTGTTGTTCCAGATCCAGTTCAATCGGTTTGCACTCGCTGGGGAAAAGAT	764441	765539	764391	764443	1	2	POPTR_0002s01450	762632	765539	None	18107	2041	160839	No_or_no_constitutive_exon
AAGAAGCATTAAGAACAATGTACGTCATGTGAATAACGTACGGGAACAAGGG	886238	886271	886321	886269	-1	2	POPTR_0002s01670	885304	888187	None	18107	2041	160839	No_or_no_constitutive_exon
GTGACAAATTGGTAAATTGATGATTATATCGGGGCAATTTCGGGAATTAGGA	922947	923205	922897	922949	1	2	POPTR_0002s01730	922553	924981	None	18107	2041	160839	Yes
AGCTGATTGTTCTTGATTTGGGGTTGAAGTATTGTGGGCCATGCGTGAAGGT	960315	960572	960265	960317	1	2	POPTR_0002s01790	959894	960572	None	18107	2041	160839	No_or_no_constitutive_exon
TTTGATTGATTGTTGAATTAATTGTGTTTTGTTTTTGGGATTGAAAAAAGGT	1049576	1049703	1049526	1049578	1	2	POPTR_0002s01970	1049049	1051456	None	18107	2041	160839	Yes
TCCCTACTTGTGAAATCTGCAGCAATTATTTCTCAAGGGATTTGGGGGAGAC	1139172	1140362	1140412	1140360	-1	2	POPTR_0002s02110	1139172	1144296	None	18107	2041	160839	No_or_no_constitutive_exon
ATTATAAATGTGTTCTTAAATCTTGATTGCTATGTGCAATGTGTGGGTAGGG	1230122	1230139	1230189	1230137	-1	2	POPTR_0002s02210	1228822	1231186	None	18107	2041	160839	No_or_no_constitutive_exon
ATCCTGGATATGAACAATTTCTTATATGATTAGCTATCATTTGGGAACAGGT	1445035	1445470	1444985	1445037	1	2	POPTR_0002s02550	1443625	1446988	None	18107	2041	160839	No_or_no_constitutive_exon
GTAGTCGAGCTAAGCGAAACCCTAATTTGTGTGTAATATGGGAATTATAGGA	1770498	1770735	1770448	1770500	1	2	POPTR_0002s02880	1769986	1773605	None	18107	2041	160839	No_or_no_constitutive_exon
TTTTTAAAATTGTGTTCATGGTTTATGTTTTTATTTTATTAATGGGATAGGT	1927642	1927734	1927784	1927732	-1	2	POPTR_0002s03100	1923801	1928547	None	18107	2041	160839	No_or_no_constitutive_exon
TTATAGTGTCGTGAATGATGTTTGATGTTGTGCGTGTTTGGGGCTGACAGGT	2013288	2013450	2013238	2013290	1	2	POPTR_0002s03280	2012380	2015531	None	18107	2041	160839	No_or_no_constitutive_exon
AAATTATCAGATAACTGATAGGGTATTTGTTATTGGAATGTGGGGAATAGAA	2028856	2029524	2028806	2028858	1	2	POPTR_0002s03310	2028364	2029524	None	18107	2041	160839	No_or_no_constitutive_exon
TTATCTTTTTTTGTTCAATTTTGTAAATGTTTGTCTGTTTAACTGGGCAGGA	2076440	2076735	2076390	2076442	1	2	POPTR_0002s03360	2075914	2080035	None	18107	2041	160839	No_or_no_constitutive_exon
ACATGAAATTTCTAATTGATATAAATCTTTAAACGTACCGTGGGGACCAGAT	2175276	2175436	2175226	2175278	1	2	POPTR_0002s03500	2174258	2176285	None	18107	2041	160839	No_or_no_constitutive_exon
CTTGTTGTTTTTGGCTTTTGCAATGACCATGGACTTATTTTGGTGGGCAGGT	2211215	2211341	2211391	2211339	-1	2	POPTR_0002s03550	2209957	2213636	None	18107	2041	160839	Yes
GTGTGATGCTTTCAAAATTTGCTTAATGAATTTAAATTTGAACTGGGCAGGT	2210960	2211112	2211162	2211110	-1	2	POPTR_0002s03550	2209957	2213636	None	18107	2041	160839	Yes
GATGCGGCGGTGGTTGTGGTTGTGGTGGTGGTGGTGGGCGGTGGAGCCAGGT	2275682	2275742	2275632	2275684	1	2	POPTR_0002s03670	2274474	2275742	None	18107	2041	160839	No_or_no_constitutive_exon
ATATCTTCACAGATCATAACGGCCTAATTTGCATTTTTTGGTGTGGGCAGGA	2299095	2299245	2299295	2299243	-1	2	POPTR_0002s03710	2297793	2305827	None	18107	2041	160839	No_or_no_constitutive_exon
GGGGTCATCTATAGTGGGTTGGAGGAACATGTCAAGGCATTGGGGAGCAGAA	2558655	2559117	2559167	2559115	-1	2	POPTR_0002s04090	2558156	2559822	None	18107	2041	160839	No_or_no_constitutive_exon
GAACTAAAAAAATGAAAATACGGTTGATTAATCATGGGATCTCGGAGAAGAT	2580623	2580814	2580573	2580625	1	2	POPTR_0002s04150	2580198	2581822	None	18107	2041	160839	No_or_no_constitutive_exon
TCTCTTCCTTAATTTCAGGTTTAATGAGCTTTGGGTTGCCGGGGGCCCAGCA	2605018	2605101	2605151	2605099	-1	2	POPTR_0002s04180	2604096	2606064	None	18107	2041	160839	No_or_no_constitutive_exon
ATTTTTTTTTATTGGTTTATCTTGTGCAATTGAACTGGGTGGGGTTGTAGAC	2795160	2795229	2795279	2795227	-1	2	POPTR_0002s04450	2793441	2795927	None	18107	2041	160839	No_or_no_constitutive_exon
TTTTGAAAGGTGGGACTGATACTGAATTTCCCTTTTCTTGGGCTTAAAAGTG	2808436	2809117	2808386	2808438	1	2	POPTR_0002s04490	2806777	2809117	None	18107	2041	160839	No_or_no_constitutive_exon
GAACACCCCTTAAGTGATGCGCTTGTTGGGAATATGTAATATAGGGTTAGGT	2937237	2937264	2937187	2937239	1	2	POPTR_0002s04690	2936011	2938066	None	18107	2041	160839	No_or_no_constitutive_exon
TTTTAATGTTTTCGTTTGCTAAAATCACTGGGTTTCTTCTATGGGGGCAGAG	2951415	2951608	2951658	2951606	-1	2	POPTR_0002s04710	2950307	2952647	None	18107	2041	160839	Yes
GTTGGTTAGTTGGTGTTAAATTTAATTACATTAATATTTTGGGACTGCAGAG	2991268	2991455	2991505	2991453	-1	2	POPTR_0002s04750	2989342	2993254	None	18107	2041	160839	No_or_no_constitutive_exon
CTGTGCTCAAAATAATTGTCATATTGAGGCTTGAAAATTGTTGAGGGAAGCG	3074134	3074301	3074351	3074299	-1	2	POPTR_0002s04850	3072868	3075598	None	18107	2041	160839	No_or_no_constitutive_exon
TTAAAGCAATTCTGAACATCTTTTTTTTTTTTGTATAAACTTGGGAGCAGGA	3288081	3288360	3288031	3288083	1	2	POPTR_0002s05080	3287140	3289572	None	18107	2041	160839	Yes
TGGGCAAATTAGTCTTCATAGTGGCAGCTGATTTTTTTCGGGTGGAGCAGAC	3419567	3419653	3419517	3419569	1	2	POPTR_0002s05270	3416802	3421962	None	18107	2041	160839	No_or_no_constitutive_exon
AACTATGGCTTCTTGTTGAATAATTTCATTATTCTCATTCATGGGTGCAGGC	3750637	3751254	3750587	3750639	1	2	POPTR_0002s05700	3747924	3751631	None	18107	2041	160839	No_or_no_constitutive_exon
TTATTGAATGATAAGATATTCACAACTTTTTTTTGGTGAGTGGGAAGCAGGA	3802798	3802847	3802748	3802800	1	2	POPTR_0002s05800	3802004	3806271	None	18107	2041	160839	No_or_no_constitutive_exon
TATCTAACTATATAATGCTTCTTCTTTTTTTATCTTGTGGGGGATCAAAGCG	3942789	3942879	3942739	3942791	1	2	POPTR_0002s05970	3939330	3956407	None	18107	2041	160839	No_or_no_constitutive_exon
ATTCGTCTAAGTGTTCTTGTTGAAAAGCTAATTATGCTGTATATGGGCAGCG	4428643	4428877	4428593	4428645	1	2	POPTR_0002s06610	4425834	4430497	None	18107	2041	160839	No_or_no_constitutive_exon
CATGAGATTACTTATTGGTTTTTAATTTTTTGTACGTTGTTGTGGGACAGAA	4508123	4508201	4508073	4508125	1	2	POPTR_0002s06700	4500948	4510049	None	18107	2041	160839	No_or_no_constitutive_exon
TGCTAGGCAAGCTAGTATGACAGATTTGTAGTCATGGGGAGAAACCATAGGT	4556261	4556400	4556450	4556398	-1	2	POPTR_0002s06780	4555891	4556796	None	18107	2041	160839	No_or_no_constitutive_exon
AGGGGTGTTTGACTGTGGGGTGTTCTTTTTGGTTTTGGGTGGAAATGCAGGT	4581388	4581697	4581338	4581390	1	2	POPTR_0002s06820	4579859	4581697	None	18107	2041	160839	No_or_no_constitutive_exon
GTGCCCTAGAAAAACTGATTTTTTTCGTTGATAACTTTTGGGGCATGCAGAA	4945099	4945225	4945275	4945223	-1	2	POPTR_0002s07240	4941615	4946974	None	18107	2041	160839	No_or_no_constitutive_exon
TGTCCTCTCTGGAAAGGTTATCAATAACAAAGCAGAGTTACTAGGGACAGAA	5109915	5110961	5109865	5109917	1	2	POPTR_0002s07480	5109704	5110961	None	18107	2041	160839	No_or_no_constitutive_exon
TGCGTCCCTCTCATGTTTTCTTTTCTTTTGATTTTCTTTTTGGGGGGCAGGG	5154928	5154974	5155024	5154972	-1	2	POPTR_0002s07550	5150958	5157370	None	18107	2041	160839	Yes
TCCCTACCGTATTTGGTATTGGCTCGGATAAACGAAGGGGTCAATGGGAGGC	5178855	5179008	5179058	5179006	-1	2	POPTR_0002s07570	5178855	5181481	None	18107	2041	160839	No_or_no_constitutive_exon
CATACTTTTATTGATTTTGGTATGTTATTGTTGTGCTTCTCGGGGAGTAGAT	5602604	5603140	5603190	5603138	-1	2	POPTR_0002s08110	5598434	5604598	None	18107	2041	160839	No_or_no_constitutive_exon
CCTGTTTTATCTTATCAAAGACAAATTTGACTTACTGAGTGGGTGCATAGGT	5616383	5616502	5616552	5616500	-1	2	POPTR_0002s08120	5613640	5619674	BGAL16	18107	2041	160839	No_or_no_constitutive_exon
TCGGTATCAAGATTTGCCCAGAAGGTGTGACACCGACCTTATGGGAACAGCT	5651016	5651426	5650966	5651018	1	2	POPTR_0002s08160	5649645	5652291	None	18107	2041	160839	No_or_no_constitutive_exon
GTTTGATTAAACTTTGTAACAGTGCTTAATTTCCAAGATATCTGGGGAAGAA	5980303	5980562	5980612	5980560	-1	2	POPTR_0002s08560	5980303	5983087	None	18107	2041	160839	No_or_no_constitutive_exon
ACTAAATGTGGAGATATTTCAGATTCTTCAAAAGTGTTCAATGGGACGAGGA	6497372	6497718	6497322	6497374	1	2	POPTR_0002s09170	6496899	6497817	None	18107	2041	160839	No_or_no_constitutive_exon
ATTTTCATTGTGTTCTGGCGAGAGAGCTGAGCTGTGGGCTGTAAAAATAGGT	6676887	6677189	6677239	6677187	-1	2	POPTR_0002s09380	6676887	6677387	None	18107	2041	160839	No_or_no_constitutive_exon
ATGTTTAATTAGAAGAAGAAATCGACTCTAATCTTTTCTATGGGTAGCAGAA	6722185	6722775	6722135	6722187	1	2	POPTR_0002s09430	6721689	6724120	None	18107	2041	160839	Yes
AACTTGACAGTAGATCCCCACACCCCACTTTCTGCCGGGCCGAAATAAAGCT	6773207	6773508	6773558	6773506	-1	2	POPTR_0002s09490	6773207	6773843	None	18107	2041	160839	No_or_no_constitutive_exon
ATTCGATTTTTTTTTTTTTTTTTTCATTGGGTATGAATGTATTGGGACAGGT	7333722	7333818	7333868	7333816	-1	2	POPTR_0002s10230	7333722	7335209	None	18107	2041	160839	No_or_no_constitutive_exon
AACGCTGGATGCATACTTTACTGCCATGGCCTGAGGGAATGAACGGGAAGAT	7760299	7760490	7760540	7760488	-1	2	POPTR_0002s10690	7760299	7760660	None	18107	2041	160839	No_or_no_constitutive_exon
TGGAATTATGAACTGATATAATATTTTGAATTTTGCTCCTGGGTGGCCAGTC	7870827	7871238	7870777	7870829	1	2	POPTR_0002s10840	7869525	7871238	None	18107	2041	160839	No_or_no_constitutive_exon
TAAATGGACTGGCATGTTTCATCTTACTAAGTTGATTTTGGGGCATGCAGGG	8178524	8178593	8178643	8178591	-1	2	POPTR_0002s11140	8177057	8182565	XM_002302327.1	18107	2041	160839	No_or_no_constitutive_exon
TTTTGACAACAATACTCTGTGTCATTACTTTCTATTTTATGACTGGGCAGAG	8211526	8211871	8211921	8211869	-1	2	POPTR_0002s11160	8193381	8221078	None	18107	2041	160839	Yes
ATCTGGTGTTTTATTTTACAAGTTCTTATATAAAATTTTGGGATATGCAGGC	8208633	8208822	8208872	8208820	-1	2	POPTR_0002s11160	8193381	8221078	None	18107	2041	160839	Yes
TTAGTGTTTCCATATTCACTAGTTTCTTCGGAAATGAAATGGGATTGCAGGC	8197316	8197688	8197738	8197686	-1	2	POPTR_0002s11160	8193381	8221078	None	18107	2041	160839	Yes
TTTGATTTCTGATGTTTTTAGCAAAACTTGATGTTCTTTTTTGGGAGCAGGC	8257799	8257898	8257749	8257801	1	2	POPTR_0002s11180	8251317	8259893	None	18107	2041	160839	No_or_no_constitutive_exon
GCAATAGAAGTTCAACAATTATCTTTGACATAAACAGAAGGGTGTAGAAGAG	8393156	8393401	8393451	8393399	-1	2	POPTR_0002s11350	8393156	8393996	None	18107	2041	160839	No_or_no_constitutive_exon
AAAGTTTAAATTCAATTGCTCAAAGGGAGTTAACGTGGGTTAATAATGAGCA	8638122	8638259	8638309	8638257	-1	2	POPTR_0002s11570	8638122	8638904	None	18107	2041	160839	No_or_no_constitutive_exon
TCTATCTCCCCCACCTCCTCTTCAACAGCTGGCAAGTCTTGATTTGGGAGTC	8683616	8683711	8683761	8683709	-1	2	POPTR_0002s11670	8683321	8685509	None	18107	2041	160839	No_or_no_constitutive_exon
AAAGGAGAGGAAAGGTAATTGAAACTCTAGAGAAACCAAGGGATGGTCAGAA	8842854	8844156	8844206	8844154	-1	2	POPTR_0002s11940	8842854	8845815	None	18107	2041	160839	No_or_no_constitutive_exon
CTTTAATCTGATTGTTGATGTTCCCATGCCTGATGATATGGTGGGTGTAGGA	9193479	9193649	9193429	9193481	1	2	POPTR_0002s12400	9192854	9194658	None	18107	2041	160839	No_or_no_constitutive_exon
GAGGAGAAGAATCAAGAAAGTGGAAATGGAAAACAGCTCAGTGGGTAAAGTG	9407904	9408159	9407854	9407906	1	2	POPTR_0002s12620	9405957	9408159	None	18107	2041	160839	No_or_no_constitutive_exon
CACTGTCTGATCATCTTGGAGTTTTTTGTTTTTACTATAATCAATGGGAGCC	9451569	9451675	9451519	9451571	1	2	POPTR_0002s12670	9449607	9452821	None	18107	2041	160839	No_or_no_constitutive_exon
TATGCTTTCGATGAGCCACTAATGAATTGTGAATGGTAATTGGGACACAGGT	9452671	9452821	9452621	9452673	1	2	POPTR_0002s12670	9449607	9452821	None	18107	2041	160839	No_or_no_constitutive_exon
GGGCACTGCTTTGCAGACCAAGGTAACTCCAATTGTTGAGGGATATGGAGGA	9629884	9629936	9629986	9629934	-1	2	POPTR_0002s12970	9628856	9634196	None	18107	2041	160839	No_or_no_constitutive_exon
ATCAGGTGAAACCAGAATTTAAGCAATTATGCAAATAAGGGAAAGTGGAGGC	9862119	9862307	9862357	9862305	-1	2	POPTR_0002s13240	9861086	9863672	None	18107	2041	160839	No_or_no_constitutive_exon
TGCTAATGTATCTTTATTCTGCGATTCTTTCCTTTTCTGGGGTAATGAAGGG	10066492	10066600	10066650	10066598	-1	2	POPTR_0002s13570	10064268	10069826	None	18107	2041	160839	No_or_no_constitutive_exon
TTATTATTGTGTTGCCTTGGCTTAATATCTCTTGCCCATGTGGGGGACAGGT	10229265	10229328	10229378	10229326	-1	2	POPTR_0002s13810	10227406	10231764	None	18107	2041	160839	Yes
CATTCCTATAGTTCTTCATCTTATTCTCAAGTTGTGATTGCAGGGTACAGTT	10668708	10668758	10668658	10668710	1	2	POPTR_0002s14400	10661237	10681736	None	18107	2041	160839	No_or_no_constitutive_exon
GAGCTTGCTGACATCATGGATCCAGGTGTGATCCTTACGTTGGGAGTGAGGT	11245847	11245950	11245797	11245849	1	2	POPTR_0002s15120	11245490	11245950	XM_002302513.1	18107	2041	160839	No_or_no_constitutive_exon
TTAACTGTTTTGGTTTTCTTCAAACTCCTAGAATGTTTACTGGGTAAAAGAA	11376619	11376660	11376569	11376621	1	2	POPTR_0002s15220	11374694	11376737	None	18107	2041	160839	No_or_no_constitutive_exon
ACTAATTAATTACTTCTTTTCGGAACTTCATGCTGGAATTCAAGGGCTAGGT	11430331	11430387	11430281	11430333	1	2	POPTR_0002s15290	11429118	11430619	None	18107	2041	160839	No_or_no_constitutive_exon
TATTGTAATTGTGATCGTACTTTGTGCATCTTATCTTTCTATGGGTGCAGTT	11633899	11634016	11633849	11633901	1	2	POPTR_0002s15590	11631979	11636299	None	18107	2041	160839	No_or_no_constitutive_exon
AAGATTACGAGACAATTTTGGCTGCTCAGAATGATATTAGGGAATGCCAGGC	11819527	11819742	11819792	11819740	-1	2	POPTR_0002s15860	11811392	11820881	None	18107	2041	160839	No_or_no_constitutive_exon
TTGATTTTTTCCTTTGTTATTGGTTAATGGTTGTGGTTTTGGGATTGTAGTG	12063672	12063794	12063622	12063674	1	2	POPTR_0002s16150	12062626	12068653	None	18107	2041	160839	No_or_no_constitutive_exon
TGACTATTTTTGTCCTCTTCTTAATTTTTTCTTTAATCATGGGATTGCAGAG	12264073	12264144	12264023	12264075	1	2	POPTR_0002s16390	12262868	12266315	None	18107	2041	160839	Yes
CGTTTATTTGTTGTCATGTCATCTGATTCTTGCTCTCAATGGATGGGCAGCT	12317089	12317508	12317039	12317091	1	2	POPTR_0002s16450	12308581	12317508	None	18107	2041	160839	No_or_no_constitutive_exon
GTTTCCTAAGGCGTGGATTTTTCTTGACATGATTTGCATATTGGGAGCAGGA	12457376	12457867	12457326	12457378	1	2	POPTR_0002s16650	12456750	12457867	None	18107	2041	160839	No_or_no_constitutive_exon
ATTTATTTCATACATTTAATGAACTATTTCTTATTCTGGGGTATAAACAGGC	12535676	12535840	12535626	12535678	1	2	POPTR_0002s16770	12530085	12537463	None	18107	2041	160839	No_or_no_constitutive_exon
GGGTATTTGATTTTTTCTTTTTTTGATTGCCTGGAATGGGATAAATGCAGGA	12928036	12928377	12928427	12928375	-1	2	POPTR_0002s17130	12922557	12929040	None	18107	2041	160839	No_or_no_constitutive_exon
TTCTTGCTATTTCCTTCTGCCTACCAATCTCTTATTTCCTGGGGAAGCAGGG	12941138	12941221	12941271	12941219	-1	2	POPTR_0002s17160	12941138	12942123	None	18107	2041	160839	No_or_no_constitutive_exon
GAAAAGAAAGATGAGAATTCCCCGTTTTCAAATTTTGGGATTGTGGAGAGAG	13063150	13063176	13063226	13063174	-1	2	POPTR_0002s17310	13061566	13064021	None	18107	2041	160839	No_or_no_constitutive_exon
CTTCCTATGCGCGTCTTTTCATGACTTTCTTATTTTCTTTTGAAGGGGAGGG	13778110	13778210	13778260	13778208	-1	2	POPTR_0002s17940	13778110	13778716	None	18107	2041	160839	No_or_no_constitutive_exon
ATCATGTTTGTCTCATTAATTTTATGTTAATACACATGGGAAAATTGCAGGG	13983644	13984078	13983594	13983646	1	2	POPTR_0002s18110	13982240	13984078	None	18107	2041	160839	No_or_no_constitutive_exon
CTATTTTTATTTTTATTTTTTTTGGCGGGGGGGGGTGTTGATGGGTGAAGAT	14249286	14249359	14249236	14249288	1	2	POPTR_0002s18270	14248971	14251628	None	18107	2041	160839	No_or_no_constitutive_exon
CCTTTCACAATCTGAGCTAATGGAAGTATTATTGTTACTTTGGGAAATAGGG	14335046	14335441	14335491	14335439	-1	2	POPTR_0002s18380	14334372	14336239	None	18107	2041	160839	No_or_no_constitutive_exon
CCTTTCACAATCTGAGCTAATGGAAGTATTATTGGCACTTTGGGAAACAGGG	14346908	14347303	14347353	14347301	-1	2	POPTR_0002s18400	14344823	14347897	None	18107	2041	160839	Yes
GTTTATTTCTTCTATCATCGTTATTATTTTATCTATGAATGTAAGGGTAGGT	14371066	14371162	14371016	14371068	1	2	POPTR_0002s18460	14369874	14373184	None	18107	2041	160839	No_or_no_constitutive_exon
TTCTACTTCATTCATAGAGCTATAATTTTTCTTTGATTGGGTTAGGGTAGAT	14932099	14932332	14932382	14932330	-1	2	POPTR_0002s19020	14922817	14933409	None	18107	2041	160839	No_or_no_constitutive_exon
TTCTGAACCCATAGTTGTTTCAGCATTTTGACTGGATGGGGCAAACACAGCA	15448600	15449121	15449171	15449119	-1	2	POPTR_0002s19470	15448600	15452571	None	18107	2041	160839	No_or_no_constitutive_exon
TTTGTGTCAACAATTTATCTCATTTAATTTTTGTATCAATGTAAGGGCAGGT	15467623	15467710	15467760	15467708	-1	2	POPTR_0002s19480	15454799	15468236	None	18107	2041	160839	No_or_no_constitutive_exon
AATGGTCAATTTTTTTTGCTTTGTTCATGCTTTGGGGTTTGGGATGGAAGGA	15484528	15484600	15484478	15484530	1	2	POPTR_0002s19510	15484080	15485624	None	18107	2041	160839	No_or_no_constitutive_exon
ATCACTCATTTTTCTTAACAGACAGACTAAGTAAATATTGGGCAGGGCAGGT	15498077	15498177	15498027	15498079	1	2	POPTR_0002s19530	15497461	15499696	None	18107	2041	160839	No_or_no_constitutive_exon
CGGCTTATTATTAGAGCGTTGGATTTGCTGATTAATAATAGTGGGTGCAGGA	15854872	15855021	15855071	15855019	-1	2	POPTR_0002s19910	15850855	15855378	None	18107	2041	160839	No_or_no_constitutive_exon
TTCCTTGATTGGTTAAGTAATGATAAGTTTACATTTTGGTGGGATTATAGGC	15996688	15996874	15996638	15996690	1	2	POPTR_0002s20060	15995698	16000888	None	18107	2041	160839	No_or_no_constitutive_exon
GTTCTATAGTTTTTTTACTTGTTCTCCTTGTCTTAAATTATGGGAATCAGAT	16215373	16215876	16215323	16215375	1	2	POPTR_0002s20260	16210319	16215876	ERS1	18107	2041	160839	No_or_no_constitutive_exon
GTCTTGTTGTTTTTTAAATGGAAATTAATTTGGAACTTTGGGATGAGTAGGT	17691941	17692060	17691891	17691943	1	2	POPTR_0002s21290	17690734	17692431	None	18107	2041	160839	No_or_no_constitutive_exon
CTTGTGAGTACTGCGGAACATTATCTTATGATTTTGCTCGTGGGATGCAGGA	17780997	17781404	17780947	17780999	1	2	POPTR_0002s21340	17775323	17781404	None	18107	2041	160839	No_or_no_constitutive_exon
AAATTATTAGATAACTGATCGGGTATTTGTTATTGGTGTGTGGGAAATAGAA	18562727	18563411	18562677	18562729	1	2	POPTR_0002s21870	18562326	18563411	None	18107	2041	160839	No_or_no_constitutive_exon
TTAATTTTTAAAATTTGATCAAACACTAATTTTGTGGGTTGCTTGGAAAGAG	18584532	18584612	18584482	18584534	1	2	POPTR_0002s21930	18584244	18586023	None	18107	2041	160839	No_or_no_constitutive_exon
AAGAGCTTCTGGTTTGTTTGTTTTTTTTTCTACATGGGTTATGAGAACAGAA	19603392	19603547	19603342	19603394	1	2	POPTR_0002s22720	19600382	19606298	None	18107	2041	160839	No_or_no_constitutive_exon
ACTTCTGCTATGCTGATTTTTTTCTACTGTTTTATGGTGGGTTTGGAAAGTG	20584599	20586558	20586608	20586556	-1	2	POPTR_0002s23160	20584599	20586994	None	18107	2041	160839	No_or_no_constitutive_exon
ATATGTTTGGATCAATATTGATCTTCTTCGGACATCATGTGTTGGGACAGAA	20847712	20847873	20847923	20847871	-1	2	POPTR_0002s23360	20845183	20857102	None	18107	2041	160839	No_or_no_constitutive_exon
TAGACTTAACTGATGATGGGTTTATTATCTTCTTGTTTTTTGGGAACAAGAA	21394510	21394685	21394460	21394512	1	2	POPTR_0002s23920	21393382	21402724	None	18107	2041	160839	No_or_no_constitutive_exon
TGTTGCTATAGGTAGGAGCGAGAGAGGAGAGATGACGAGAAGGGAAATAGAG	21870720	21870944	21870994	21870942	-1	2	POPTR_0002s24510	21868235	21872067	None	18107	2041	160839	No_or_no_constitutive_exon
ATGATTTTTTTTATCATGTATTTAATTTGATTTGTTGTGGGGATGGATAGGT	21920984	21921085	21920934	21920986	1	2	POPTR_0002s24570	21920314	21921900	None	18107	2041	160839	No_or_no_constitutive_exon
AGTTCTCTTGATAATGAGAGTTGAATTTGTTGTCTGTAAATGTGGGGCAGGC	22057376	22057665	22057715	22057663	-1	2	POPTR_0002s24800	22054345	22059090	None	18107	2041	160839	Yes
ACATGTTTCTTTATAGTTTAGCATTGAGTACTTCTAATAGGGAGGTCTAGAA	22081603	22081634	22081553	22081605	1	2	POPTR_0002s24840	22081250	22082429	None	18107	2041	160839	No_or_no_constitutive_exon
TAGAAAATTTGCATAATTTAATTTAATTTGTGACTGTGGGAAAAATGCAGTT	22360415	22360501	22360551	22360499	-1	2	POPTR_0002s25190	22357372	22361038	None	18107	2041	160839	No_or_no_constitutive_exon
TGCTTATTGCAATATGCACTGACTTCTTCTTGGTTTTTTTGGTGGGCTAGGA	22371913	22372120	22372170	22372118	-1	2	POPTR_0002s25220	22370255	22372378	None	18107	2041	160839	No_or_no_constitutive_exon
AAATTTAGAGTCTACGTACTGATGGTTGAAATGTATGTATGGGGTTACAGTT	22397258	22397414	22397208	22397260	1	2	POPTR_0002s25280	22396579	22402923	None	18107	2041	160839	Yes
AAATAATACTCATTGTATTTTGTTTCCACAAAAATTTGGGAGCGATGCAGAT	22412088	22412180	22412038	22412090	1	2	POPTR_0002s25290	22407506	22413033	None	18107	2041	160839	No_or_no_constitutive_exon
TTGTGTAAATCTAATGGGGGTTGTGTGTTGTTTTCTTGGTGGGAGTTTAGAT	22492930	22493062	22493112	22493060	-1	2	POPTR_0002s25420	22488919	22493525	None	18107	2041	160839	No_or_no_constitutive_exon
TTCTAAATGTCTGTTGATCTGATATTCATTTTACAACTTTTTGCAGGGAGGG	22562763	22562913	22562963	22562911	-1	2	POPTR_0002s25490	22561755	22567404	None	18107	2041	160839	No_or_no_constitutive_exon
CTAACAATCTCTTCATGCTGTCATAAACATGAAAATTGGGGAAACTACAGTT	22813381	22813424	22813331	22813383	1	2	POPTR_0002s25730	22811912	22813891	None	18107	2041	160839	No_or_no_constitutive_exon
TTTTGGTATTCCTTTTCCTTCTAATGATATCACCTTTTGCACTGGGGCAGGA	22936469	22937106	22936419	22936471	1	2	POPTR_0002s25920	22930614	22937106	None	18107	2041	160839	No_or_no_constitutive_exon
CAAAATAGTCAACAATGGTGAGAGTTTCAAGTCAGTGATATGGGAAAGAGAA	22981567	22982137	22982187	22982135	-1	2	POPTR_0002s25990	22981072	22984862	None	18107	2041	160839	No_or_no_constitutive_exon
TTAAGTTGTTGAGTAATAATGGCACTTGAATAAGTTTTTTGGGACTGCAGGA	23017116	23017180	23017230	23017178	-1	2	POPTR_0002s26020	23014379	23019008	None	18107	2041	160839	No_or_no_constitutive_exon
GTGGCATTTAAAGTTCACTGGATGTTACTGCACGTTTGTTTGGGATTAAGTG	23045699	23045749	23045649	23045701	1	2	POPTR_0002s26050	23044043	23047793	None	18107	2041	160839	No_or_no_constitutive_exon
TGGAAAACAAAATTAAGTAAATCCTGATATATCTCTTTGATAATGGGCAGGC	23191457	23192523	23191407	23191459	1	2	POPTR_0002s26170	23187837	23192523	None	18107	2041	160839	No_or_no_constitutive_exon
TAGCCTGCAATTTAATCCTCTTCTTTTTGTGCTGTTGATGGGGTATACAGGA	23307318	23308206	23307268	23307320	1	2	POPTR_0002s26310	23305665	23315660	None	18107	2041	160839	Yes
TTATTCTATTTATTTTGCTACTCTCATTTTGCTACTCTCATGGGTGACAGAT	23340148	23340389	23340098	23340150	1	2	POPTR_0002s26360	23339100	23343282	None	18107	2041	160839	No_or_no_constitutive_exon
CACCCCCCATTCCCCTTTTAAGTTCCTGAATATTTGGGCTGATCGGGAAGAT	551302	554223	554273	554221	-1	3	POPTR_0003s00770	551302	556383	None	18107	2041	160839	No_or_no_constitutive_exon
TGAGTGTTGTGTATAAATTCTGAATTCTGCTTTGTTGTTTGGGAACATAGGC	648882	649004	648832	648884	1	3	POPTR_0003s00810	642914	654418	None	18107	2041	160839	No_or_no_constitutive_exon
ATTATAAGTTAAAGAATATGATTTGATTTAGGTATTATGGTGGGGTGCAGTT	926718	926877	926927	926875	-1	3	POPTR_0003s01050	924796	927069	None	18107	2041	160839	No_or_no_constitutive_exon
GGGGTGGTCAGACCAAGTAAGGCAACCCCCTGTTAGAAACTATGGGCAAGGT	948832	948960	949010	948958	-1	3	POPTR_0003s01080	948011	950710	None	18107	2041	160839	No_or_no_constitutive_exon
AAAAGGAGTATCATGCTGTTTGGTGAGGAGGCTTGGGGTGATGTGACAAGAG	1072130	1072140	1072080	1072132	1	3	POPTR_0003s01200	1071690	1072140	None	18107	2041	160839	No_or_no_constitutive_exon
GCAGTGTGAGAGAGGGCAAAAGGCCAAGGCAAGACAAAGCTTGGGGGTAGAT	1082938	1082988	1083038	1082986	-1	3	POPTR_0003s01230	1082294	1083141	None	18107	2041	160839	No_or_no_constitutive_exon
TGGTTAATGTAATATCATAATGATTTCATTATGTGTTTTGGGCGTGGCAGAT	1136938	1137041	1137091	1137039	-1	3	POPTR_0003s01280	1133404	1140259	None	18107	2041	160839	No_or_no_constitutive_exon
CTACCAATATTATCTAGCATTCTCTGAATAATTCTAATACATGGGTGCAGAA	1447740	1447846	1447690	1447742	1	3	POPTR_0003s01590	1445417	1451264	None	18107	2041	160839	No_or_no_constitutive_exon
TTCTAAAAAAACCCTCCCCATGCGAGGCGGGGGGGAGGGGGTAGTAGCAGTG	1499038	1499105	1498988	1499040	1	3	POPTR_0003s01630	1498711	1503935	None	18107	2041	160839	No_or_no_constitutive_exon
TTGTTGGAATTTTCTGAAAATTGAATCTTTGTTGCTATCCGGGATGGAAGGT	1499685	1499894	1499635	1499687	1	3	POPTR_0003s01630	1498711	1503935	None	18107	2041	160839	No_or_no_constitutive_exon
CCTTTAGTCACTTGTCATGCTTCTAGGTTTATTGTCATTTGCCAGGGTAGAG	1561965	1562280	1561915	1561967	1	3	POPTR_0003s01710	1560783	1564816	None	18107	2041	160839	No_or_no_constitutive_exon
AAGTGCCGCCGCAAGAGATGCAACTCCAAGTAATCTGTCAAGGGATGCAGCC	2697263	2697921	2697971	2697919	-1	3	POPTR_0003s02610	2697263	2700340	None	18107	2041	160839	No_or_no_constitutive_exon
ATTAAAACTTAGGCCATGTTTTTGCTTATTTGTTTGTTATTTGGGAGAAGGT	3190196	3191148	3190146	3190198	1	3	POPTR_0003s02960	3185001	3191148	None	18107	2041	160839	No_or_no_constitutive_exon
GTCCTTTAGTTCTTATTTGACTGGGATTTTTTTTTGTGGGGATATGGCAGAT	3412974	3413070	3412924	3412976	1	3	POPTR_0003s03060	3412378	3419586	None	18107	2041	160839	No_or_no_constitutive_exon
TAGTAATTTGCATTTAACATTGCTTTTCATCATGTTACTTTTGGGGACAGAA	3417206	3417317	3417156	3417208	1	3	POPTR_0003s03060	3412378	3419586	None	18107	2041	160839	No_or_no_constitutive_exon
AAGATTTCGATCAAGAGGTCATTATTATGGGATGTGCACTGTGGGTGCAGGA	3653835	3653886	3653936	3653884	-1	3	POPTR_0003s03240	3653229	3654075	XM_002326650.1	18107	2041	160839	No_or_no_constitutive_exon
CATGGATTTGATCTGCTCATAACATTTCTTCTGGTGATCCGGGGGTCCAGGG	4402230	4402360	4402410	4402358	-1	3	POPTR_0003s03720	4399982	4402902	None	18107	2041	160839	No_or_no_constitutive_exon
GTTTTGTTTTGTTTTTTAACGCGTTTCTCTTTTTTTAATGGGAAAAACAGAG	4954106	4954358	4954056	4954108	1	3	POPTR_0003s04240	4953948	4956652	None	18107	2041	160839	No_or_no_constitutive_exon
AAAGTGAAGTCAATGGTTTCAGGACATGAGACTTGCCCTGGGATTAGCAGAA	5121630	5121759	5121580	5121632	1	3	POPTR_0003s04410	5120769	5121759	None	18107	2041	160839	No_or_no_constitutive_exon
ATCACTTTATGTTAGAAGTACATGGACCAGTTTCTTTAGAGGGGTTCAAGTG	5651858	5652164	5651808	5651860	1	3	POPTR_0003s04680	5650966	5652164	None	18107	2041	160839	No_or_no_constitutive_exon
TCTAAATTAGCTTGATGCATTTTTTTCTCAATTATTGATTATATGGGCAGAG	6079166	6079282	6079116	6079168	1	3	POPTR_0003s04970	6076981	6080339	None	18107	2041	160839	No_or_no_constitutive_exon
AGATGTCAAAGCTTTCTTAAACTCGAGGGAGTTAAAAAAATGAGGGGTAGAT	6278290	6278365	6278240	6278292	1	3	POPTR_0003s05080	6277716	6278962	None	18107	2041	160839	No_or_no_constitutive_exon
CTTGTCTTCAAGGTTATTTGCTTTGTCACTAATCATCTCGGGTGACACAGGG	6423043	6423221	6423271	6423219	-1	3	POPTR_0003s05200	6417207	6425738	None	18107	2041	160839	Yes
TTCCTGTGGCGAATCTTCCATGCCTCAATAAACCCTGTTTGGGAATGCAGAC	6418381	6418464	6418514	6418462	-1	3	POPTR_0003s05200	6417207	6425738	None	18107	2041	160839	No_or_no_constitutive_exon
TTTAAAGAATATGAAGGCCTAAAATGGTGATATTCGGATCTCGGGAGCAGTT	6710840	6710955	6711005	6710953	-1	3	POPTR_0003s05440	6708977	6711837	None	18107	2041	160839	No_or_no_constitutive_exon
TGACAAGGGAGAAAGAAGATTCAGAGCAGAATGCTAACGGGTTGGGGAAGAT	7080873	7081047	7080823	7080875	1	3	POPTR_0003s05680	7079927	7082040	None	18107	2041	160839	No_or_no_constitutive_exon
AAAACAATATTGTTAATGTTTTAATTATTCGTATGTAATTCACGGGGCAGGT	7354714	7354826	7354664	7354716	1	3	POPTR_0003s05990	7353723	7355235	None	18107	2041	160839	Yes
ATGAGGGATTTTAAAAACTACTACTGATGCATCTGATCTCAATGGGTCAGCT	7370801	7370908	7370751	7370803	1	3	POPTR_0003s06000	7367650	7372566	None	18107	2041	160839	No_or_no_constitutive_exon
TAGGAGAACACCATAATTTCCAATAATGTTGAGGTTTAATAAGGGTACAGTT	7727264	7727438	7727214	7727266	1	3	POPTR_0003s06260	7725220	7728122	None	18107	2041	160839	No_or_no_constitutive_exon
CAAATTAAGAAAAAAAAAAGTTAACTTGCTCACTTTCATTTTGCAGGGAGGT	8066005	8066142	8065955	8066007	1	3	POPTR_0003s06570	8061128	8067651	None	18107	2041	160839	No_or_no_constitutive_exon
AATGCGGATAAATATGCTGTGGCTGGTCGCCAGACACACAGGGATTCAAGAA	8130738	8130914	8130688	8130740	1	3	POPTR_0003s06600	8124345	8130914	None	18107	2041	160839	No_or_no_constitutive_exon
GCTACTAGTCTACTAAAAAGATTGTTCTGATATTGATCATGGGGATGCAGGA	8737257	8737487	8737207	8737259	1	3	POPTR_0003s07140	8736501	8739228	None	18107	2041	160839	No_or_no_constitutive_exon
TTATTCACTTCAACTCATAACTAGTTTAATATCATATTTTGGGTGAACAGAT	8808663	8809904	8808613	8808665	1	3	POPTR_0003s07220	8807030	8809904	None	18107	2041	160839	No_or_no_constitutive_exon
CCGACTCTCACTCTTTCTGTTTGTGCTTTTTTGTGGCTGGGGTGATACAGTA	9031270	9031441	9031491	9031439	-1	3	POPTR_0003s07480	9026859	9035473	None	18107	2041	160839	No_or_no_constitutive_exon
ATGATTAGTGGGATTTTGAAAATGATTTTTTTTTTTTTTTGGGATTGCAGTA	9616372	9616703	9616322	9616374	1	3	POPTR_0003s08200	9615294	9618063	None	18107	2041	160839	No_or_no_constitutive_exon
TCAGTCAATCAGCTTTTTTTTTTATTTGATTTTATTTTTGGGGGTTGTAGGT	9735553	9735975	9735503	9735555	1	3	POPTR_0003s08350	9735351	9735975	None	18107	2041	160839	No_or_no_constitutive_exon
GTAAGAGGATGTTTGGTTTTCTGCCCATATATATATATATATATGGGCAGAA	9897448	9898183	9897398	9897450	1	3	POPTR_0003s08470	9897052	9898183	None	18107	2041	160839	No_or_no_constitutive_exon
AGTAGGCCTGAGACGAAGTGTTCTGTTGTTTCAGTCTAGCTCATGGGAAGTG	10205172	10205217	10205122	10205174	1	3	POPTR_0003s08880	10203758	10205420	None	18107	2041	160839	No_or_no_constitutive_exon
TTTTAACGGTCCAAATGTCCATTGTTGTGTACATGGGGATGGGTGAGAAGAG	10205259	10205420	10205209	10205261	1	3	POPTR_0003s08880	10203758	10205420	None	18107	2041	160839	No_or_no_constitutive_exon
TTTTTTCTTGTTGATTGGTATTGTATTTTGATGGATTTCTGCATGGGCAGTC	10575912	10575971	10575862	10575914	1	3	POPTR_0003s09270	10575181	10578500	None	18107	2041	160839	No_or_no_constitutive_exon
TTTTTAACATTATGGTTAATGGATTTTATTTCCATCTTTGGCGGGTAAAGGT	10770613	10770892	10770563	10770615	1	3	POPTR_0003s09480	10764816	10772230	XM_002303398.1	18107	2041	160839	No_or_no_constitutive_exon
GAACGAGTACTGTTGGTGAGGTTTTGGAGAGATCAAAGAAGAGGGTGAAGTT	10925713	10926877	10925663	10925715	1	3	POPTR_0003s09650	10924870	10927635	None	18107	2041	160839	No_or_no_constitutive_exon
TTCTAAAGACAAAATATTTGATGATTTTTTCTGTTTGGGAATGGGGCTAGAT	10935931	10935936	10935881	10935933	1	3	POPTR_0003s09670	10935644	10938119	None	18107	2041	160839	No_or_no_constitutive_exon
CCAGTGCTTGAAATTGAACAAATTACTGACCATCGCATCGAAGGGTTTAGGT	11517901	11518096	11518146	11518094	-1	3	POPTR_0003s10580	11514897	11520208	None	18107	2041	160839	No_or_no_constitutive_exon
CTTGTTCTCTTTGTAATATTTATCTTACAGATCCTGAATTGGGTGGACAGAT	11525990	11526105	11526155	11526103	-1	3	POPTR_0003s10590	11525162	11527500	None	18107	2041	160839	No_or_no_constitutive_exon
TGCGCTACTGATTCCATCTCTCGCGTATGTGTTGTTCTTATGGGGGGCAGGG	11537584	11537702	11537534	11537586	1	3	POPTR_0003s10600	11535895	11539580	None	18107	2041	160839	No_or_no_constitutive_exon
ACTTACAATTTTTTGGTTCTTGTTTGTTGGTTTCTTTTGTGGGGTAATAGCT	11679111	11679330	11679380	11679328	-1	3	POPTR_0003s10790	11675821	11683944	None	18107	2041	160839	Yes
CTTTTTTTTCATTGGAACTGTAAGTGTCTAATGAATCGGGGTAATGACAGGA	11739579	11739647	11739529	11739581	1	3	POPTR_0003s10880	11734637	11742546	None	18107	2041	160839	No_or_no_constitutive_exon
TGTTATTTAATCATTTTAATTAATTATTTCTGTTGTTATTGGGTGAAAAGGA	11784659	11784769	11784819	11784767	-1	3	POPTR_0003s10930	11781982	11788786	None	18107	2041	160839	No_or_no_constitutive_exon
GATGTTTAAAGACGGTTGTGGTAGGGGATGTTAATGATGGGGCATTGAAGAG	12232324	12232657	12232707	12232655	-1	3	POPTR_0003s11420	12232324	12233722	None	18107	2041	160839	No_or_no_constitutive_exon
TCTCTTTTACTTGTTAAAGTCCGTTTACTCATCCATTATTTGGCAGGGAGTG	12484328	12484474	12484524	12484472	-1	3	POPTR_0003s11690	12478469	12486953	None	18107	2041	160839	No_or_no_constitutive_exon
ATCACAAGTAGTCTCTTGAATCACATGGAAAAAAATATTGGGATGACTAGGT	12658257	12659316	12659366	12659314	-1	3	POPTR_0003s11950	12658257	12660615	None	18107	2041	160839	No_or_no_constitutive_exon
ATTCTGTCTTTGTGCTAGACTTGACTTGAAATTTTAAATGGGTGATACAGCC	12698472	12698686	12698736	12698684	-1	3	POPTR_0003s12010	12697734	12701892	None	18107	2041	160839	No_or_no_constitutive_exon
ACCCTAGTAGTTCGAACTGGTGGGCTAATGGAAGTGTTATTGGGAAGGAGGG	13367962	13368536	13368586	13368534	-1	3	POPTR_0003s12950	13367962	13371036	None	18107	2041	160839	No_or_no_constitutive_exon
AGTCAGATTATTATCTCTTCTTTTCTTTTTTCTTTGTGGGAACATGGTAGGT	13401406	13401521	13401571	13401519	-1	3	POPTR_0003s12980	13399013	13402354	None	18107	2041	160839	No_or_no_constitutive_exon
TGCTGATGTTGATTAGATTATAATTAATAATTTTTTTTCGGGGAATACAGAG	13668620	13668693	13668743	13668691	-1	3	POPTR_0003s13280	13661169	13669275	None	18107	2041	160839	No_or_no_constitutive_exon
AGTGCGAACATAAGGTATGCAAATGAAATGGTTTTATATTAACAGGGAAGTT	13908832	13908929	13908979	13908927	-1	3	POPTR_0003s13550	13908832	13910888	None	18107	2041	160839	No_or_no_constitutive_exon
GTTTCAACCCTAAGAATTTTATCGGAACTAATTTTCTTCGATGGGAATAGAT	14318269	14318443	14318219	14318271	1	3	POPTR_0003s14190	14316513	14319780	None	18107	2041	160839	No_or_no_constitutive_exon
TCACCAGCCTATTTATTGTATCCTAACACATTTCTTTGAACAATGGGCAGGT	14348903	14349029	14348853	14348905	1	3	POPTR_0003s14220	14346857	14352657	None	18107	2041	160839	Yes
GTTCGCTTGGCTTGTTTCTTGATCTTTTGTGTCGTTATTTGGGATTACAGTG	14600079	14600603	14600029	14600081	1	3	POPTR_0003s14540	14599338	14603625	None	18107	2041	160839	No_or_no_constitutive_exon
TGGATGGTGCAGGTTGGAGATCCGAACATGGATCACCGGTGCTGGGAGAGGC	14742883	14743046	14742833	14742885	1	3	POPTR_0003s14740	14741894	14744219	None	18107	2041	160839	No_or_no_constitutive_exon
TCGAATTTTGAGCAGATTAGGAGGTGGAGTTAGAGCTAATGGGGTTAAAGAT	14803621	14804190	14803571	14803623	1	3	POPTR_0003s14840	14803020	14810912	XM_002303665.1	18107	2041	160839	No_or_no_constitutive_exon
GTCAGGAGCTTGCTTGAAGGATGACCGTACAACTTCCATGGGCAGTGCAGGA	14806873	14807146	14806823	14806875	1	3	POPTR_0003s14840	14803020	14810912	XM_002303665.1	18107	2041	160839	No_or_no_constitutive_exon
GGGGTTTAGTTGTTATACATTGTTGGATGGATTGGATGGGTTGGTAGGAGTT	14820202	14820359	14820152	14820204	1	3	POPTR_0003s14870	14819363	14820359	None	18107	2041	160839	No_or_no_constitutive_exon
AATTAGATTAGGTTGATGTTGGTTTTTAATTCAAGTTGGGTAAAATGCAGAT	14858161	14858293	14858111	14858163	1	3	POPTR_0003s14940	14853403	14858852	None	18107	2041	160839	No_or_no_constitutive_exon
TTAATTAATATAAAATTTCTGCTGTTATTTTAAAAATTTGAATTGGGCAGGC	14954883	14954923	14954973	14954921	-1	3	POPTR_0003s15090	14951953	14955406	None	18107	2041	160839	No_or_no_constitutive_exon
TCATAATATTACAACTGAGTGATATGCTAAACATGGTTGGGATATAACAGGA	14952421	14952646	14952696	14952644	-1	3	POPTR_0003s15090	14951953	14955406	None	18107	2041	160839	No_or_no_constitutive_exon
ATATGCCTCTATATGCATACAAGCAAAATTCTTCAATGTGAGGGATCTAGGA	14991546	14991570	14991496	14991548	1	3	POPTR_0003s15120	14972576	14992476	None	18107	2041	160839	No_or_no_constitutive_exon
AATAAAAATTAGTTGGTGAATGTAACGAATGCACTGGAAAATGGGAAGAGCC	15045425	15045512	15045562	15045510	-1	3	POPTR_0003s15180	15044392	15046364	None	18107	2041	160839	No_or_no_constitutive_exon
ACAGTGCTTGCTTCGCCTGAGATTCCTGCATCGTGGTGTGGGGTTTGAAGAT	15258052	15258137	15258002	15258054	1	3	POPTR_0003s15510	15256808	15260724	None	18107	2041	160839	No_or_no_constitutive_exon
CGCAGAAGAAGTTAATTTGCAAGTGAAGCGTAAGAAGTGGGGGGGCATAGAC	15273915	15274674	15273865	15273917	1	3	POPTR_0003s15520	15271859	15274674	None	18107	2041	160839	No_or_no_constitutive_exon
TGATCATCCCTTTTCTTTTCTTCTCTTTCTGTGATGATGGGAATTGGCAGAT	15380860	15380950	15380810	15380862	1	3	POPTR_0003s15640	15380503	15383639	None	18107	2041	160839	No_or_no_constitutive_exon
TTTGTATCTTTGTTGTTTATGGTGCTACTTTTTGATGGGTGTAAATGCAGAC	15999179	15999680	15999730	15999678	-1	3	POPTR_0003s16420	15999179	16000735	None	18107	2041	160839	No_or_no_constitutive_exon
TTCTCCTAAACTCTAGGTTTTTAATCATTTCGTTTTGTTTGGGGATGCAGTT	16072500	16072576	16072626	16072574	-1	3	POPTR_0003s16480	16068246	16072819	None	18107	2041	160839	No_or_no_constitutive_exon
ATATGGCTTGACACATGTTTCTTTGTTTTTCTGTTCACGGGAAATGACAGAC	16184280	16184840	16184230	16184282	1	3	POPTR_0003s16610	16180697	16184840	None	18107	2041	160839	No_or_no_constitutive_exon
ATCCTTCTTTACATGTTTCATTTTCATGATGTAATTGGCGGGAAGAGCAGTT	16436518	16436617	16436667	16436615	-1	3	POPTR_0003s16950	16433587	16439805	None	18107	2041	160839	Yes
AGGTTTGGGGTAACTGTGGTGGAGGATGATTTGCTGGTTTGGGTGTGGAGGA	16825679	16825793	16825629	16825681	1	3	POPTR_0003s17480	16825472	16826312	None	18107	2041	160839	No_or_no_constitutive_exon
CAGGCTGCTACTGGATGTTTTGATTTATTATGGGTTGATTCGGGTGGAAGAG	16825984	16826144	16825934	16825986	1	3	POPTR_0003s17480	16825472	16826312	None	18107	2041	160839	No_or_no_constitutive_exon
GAATCAGGAGATTAAATGCTATGTTGTTTGTGCTTTGGGTGGGAATGCAGAA	16844907	16844971	16844857	16844909	1	3	POPTR_0003s17500	16843696	16846104	None	18107	2041	160839	No_or_no_constitutive_exon
AGCCTGAAAATTTTATGGTTGTGTTACAAAATTGAATGGTAATTGGGCAGGT	16982417	16982626	16982676	16982624	-1	3	POPTR_0003s17680	16981155	16985106	None	18107	2041	160839	No_or_no_constitutive_exon
TTTTATTAGCTAACAACTTAGTTAATCATTAACACTGATCGGGAATTCAGCC	17756826	17757040	17757090	17757038	-1	3	POPTR_0003s18830	17755923	17760391	None	18107	2041	160839	No_or_no_constitutive_exon
GTTGGTAGCACCCACCTACATGGGAAATACATGGGAAATTTATTGGGAAGTT	17892447	17892656	17892397	17892449	1	3	POPTR_0003s19040	17891682	17893352	None	18107	2041	160839	No_or_no_constitutive_exon
ATTTAATCTACTCACAACTAATTAGCTTAATTACGTTGGCATGGGTGCAGTA	17969078	17969592	17969642	17969590	-1	3	POPTR_0003s19170	17969078	17971648	None	18107	2041	160839	No_or_no_constitutive_exon
AGAATCTGTCATGCATGTTGTTGATTTCTGATATGACTATGATTGGGCAGAC	18238229	18238397	18238179	18238231	1	3	POPTR_0003s19540	18236682	18241229	None	18107	2041	160839	No_or_no_constitutive_exon
TGATAGTTTTCCGCCGATGAAGAAGAGGAGAGTGGTGGTGGAGAGGGAAGTG	18460191	18460700	18460141	18460193	1	3	POPTR_0003s19840	18459206	18460700	None	18107	2041	160839	No_or_no_constitutive_exon
ATGAATGGGATAGGTTTCTTACCCCCCCTGAAGTACGGAGCACAAGGGAGTA	18540724	18542342	18540674	18540726	1	3	POPTR_0003s19920	18540418	18543495	None	18107	2041	160839	No_or_no_constitutive_exon
TCTTCATCATCTGTAATGGAGAATAATGGAAGTTCTAGTGGGAGCTATAGTA	18951364	18951554	18951604	18951552	-1	3	POPTR_0003s20470	18951364	18953952	None	18107	2041	160839	No_or_no_constitutive_exon
TGCATGTATTAAAGGTGAAAGGATTGAATGAATATAATTTGGGATTGCAGGT	19257001	19257244	19256951	19257003	1	3	POPTR_0003s20870	19255135	19259537	None	18107	2041	160839	No_or_no_constitutive_exon
CGTGCATATTAATCAGTATTGAAGGATTTGTGAATTTTCTTGGGGTGCAGAT	19294261	19294379	19294211	19294263	1	3	POPTR_0003s20960	19291960	19294516	None	18107	2041	160839	No_or_no_constitutive_exon
ATTTGTTTCAAATGCTCATTTTCCTGTGGCAATTTCTTTGGGGTGATTAGCA	19310377	19310542	19310327	19310379	1	3	POPTR_0003s20980	19308571	19312141	None	18107	2041	160839	No_or_no_constitutive_exon
TTGAAAGGATTAATTCTAAGAAAGGAATCGCGTCATATCAACTGGGGAAGCA	19458668	19458816	19458866	19458814	-1	3	POPTR_0003s21220	19458441	19461092	None	18107	2041	160839	No_or_no_constitutive_exon
TTTCTTTCCCTTTTTAGGTTTTTGATTCTTATTTATTGTTTTGAGGGAAGGA	19761670	19761910	19761960	19761908	-1	3	POPTR_0003s21690	19745921	19762159	None	18107	2041	160839	No_or_no_constitutive_exon
AGAATGTTAAGATTTATGGATTTTCGTGTGAACCCACATTGGGAATTCAGTG	19841385	19841638	19841688	19841636	-1	3	POPTR_0003s21830	19839922	19842165	None	18107	2041	160839	No_or_no_constitutive_exon
TCCTGATCTTTCTACACTTGATGGTTACTGAAACACTGGGGAACTGAAAGTA	20022114	20022470	20022064	20022116	1	3	POPTR_0003s22080	20020145	20027724	None	18107	2041	160839	No_or_no_constitutive_exon
TTTTGCAAAACGAAAATTGCTTCGCTCATTCACCACCGGGACATGTAAAGAG	20023886	20024956	20023836	20023888	1	3	POPTR_0003s22080	20020145	20027724	None	18107	2041	160839	No_or_no_constitutive_exon
CTGCTACTGCAACTTTGATTTAATTTTCTTAAGTTAAATGGGGATGGCAGCA	126597	126876	126926	126874	-1	4	POPTR_0004s00410	126597	127752	None	18107	2041	160839	No_or_no_constitutive_exon
CGGAGGAGGAGAAGGGGTAATTACGGAGACGACGGTGGGGAATGATACAGTG	165912	166064	166114	166062	-1	4	POPTR_0004s00470	165912	166599	None	18107	2041	160839	No_or_no_constitutive_exon
GCGAAACGGGCCCTAGATCCCCATCTCTAGTTCTTGAAATGGGAAGACAGTA	272951	273036	272901	272953	1	4	POPTR_0004s00680	272050	275825	None	18107	2041	160839	No_or_no_constitutive_exon
TTGAGTTCTGTATTAATATTTTTTTTTCCTGATATTTAACATGGGAACAGAA	283559	283653	283703	283651	-1	4	POPTR_0004s00690	278896	284486	None	18107	2041	160839	No_or_no_constitutive_exon
CACTCAATTAAAGTTCATTCACTGCTTTTCATTTGGGGATTGTGGAGCAGCA	342342	343027	342292	342344	1	4	POPTR_0004s00770	340490	345027	None	18107	2041	160839	No_or_no_constitutive_exon
ATCATGCTATAGACTGTCTATGTACTAAATGTAAAAATGTTCGGGGACAGAT	727618	727714	727764	727712	-1	4	POPTR_0004s01340	725343	730719	None	18107	2041	160839	No_or_no_constitutive_exon
TATATTATAATAACAGTATTGGTCAATAATAATACCACGGGAATGAACAGGA	879022	879097	879147	879095	-1	4	POPTR_0004s01530	879022	883710	None	18107	2041	160839	No_or_no_constitutive_exon
TTATCTGAATATTAAACGTGCTAATTGATTTATTTTTATTTGGGACATAGAA	916931	917051	916881	916933	1	4	POPTR_0004s01550	915384	919245	XM_002304874.1	18107	2041	160839	No_or_no_constitutive_exon
CAATTTTCAGTTTTTGTTAACTAATTAAATATTTATTTTGGGGTGTGCAGTT	1131967	1132014	1132064	1132012	-1	4	POPTR_0004s01850	1131967	1132378	None	18107	2041	160839	No_or_no_constitutive_exon
GCTCATAATTTTTTTTTGCTTAATTTTTTATTTGTTTTTGGGAAATGCAGAT	1347144	1347204	1347254	1347202	-1	4	POPTR_0004s02180	1344803	1347746	None	18107	2041	160839	No_or_no_constitutive_exon
CCTAGCATTATTACAGGAATTGGCCTGTCCAAGAGGGGTCACAATGACAGAT	1474207	1474332	1474157	1474209	1	4	POPTR_0004s02330	1472941	1475684	None	18107	2041	160839	No_or_no_constitutive_exon
AAAACTTGATTCAATCTGACATGCATATATTGCTGTTTTGGGCAAATCAGGA	2072428	2072865	2072378	2072430	1	4	POPTR_0004s03090	2071914	2072865	None	18107	2041	160839	No_or_no_constitutive_exon
TGGAAGCTAGAATCAGAAGAAGTGAAGAGAAATGGTTGTGGGAATTTGAGAA	2145378	2145573	2145623	2145571	-1	4	POPTR_0004s03200	2145378	2145985	None	18107	2041	160839	No_or_no_constitutive_exon
TTTCATTTTCATTTTCATGTTTTCAAGGGATTATGTAGGGCATGAGTAAGTT	2314831	2314958	2314781	2314833	1	4	POPTR_0004s03370	2313936	2314958	None	18107	2041	160839	No_or_no_constitutive_exon
AATTTTAGTAAAAAAAAAAAAAAAAGATTTCAAATTTTTTGGGAACGCAGCC	2581521	2581610	2581660	2581608	-1	4	POPTR_0004s03710	2578552	2582127	BRD4	18107	2041	160839	No_or_no_constitutive_exon
TTATTTCAAAATTGACTTTTGGTGATTCTTGTTTGGTTTCTGGGCAACAGCT	2721993	2722050	2722100	2722048	-1	4	POPTR_0004s03830	2719706	2723170	None	18107	2041	160839	No_or_no_constitutive_exon
TATCTCAAACTTTTCTGCTTATCAAATTTATGATCCGTTTGGGTTGGCAGTC	2861707	2861861	2861657	2861709	1	4	POPTR_0004s04020	2859708	2863384	None	18107	2041	160839	Yes
AAATACTTTTATTGTATTGCCTCTTAGTATGTGGAAATTTGTGGGTGCAGGT	3042094	3043503	3043553	3043501	-1	4	POPTR_0004s04250	3042094	3044257	None	18107	2041	160839	No_or_no_constitutive_exon
GATCTCTGTAATTTATACAAAGATTTGACTGTGTTCTTTTATGGGGACAGTG	3075727	3075787	3075677	3075729	1	4	POPTR_0004s04280	3074864	3077178	None	18107	2041	160839	No_or_no_constitutive_exon
AAATTATCTGGTAGTTAACAGATCATACAAATCCTAGCCTTGGGTAACAGCT	3402761	3403494	3403544	3403492	-1	4	POPTR_0004s04650	3399761	3406340	None	18107	2041	160839	No_or_no_constitutive_exon
TTGATCATTTGGTATTAACTTCCCACTTCTTTATTTTTCTGGGGACACAGTA	3722842	3722900	3722950	3722898	-1	4	POPTR_0004s04960	3718901	3723166	None	18107	2041	160839	No_or_no_constitutive_exon
GTAATGGGTGATTATCATAATTGTGAATTGCAATTTTTGTGGGATTATAGGG	3785037	3785187	3784987	3785039	1	4	POPTR_0004s05030	3783647	3788430	None	18107	2041	160839	No_or_no_constitutive_exon
CAGAGGCAGGGGCAGGGGGTGGGGTGGACGTGGAAGGGGAAGAGGAAGAGGC	3907918	3908494	3907868	3907920	1	4	POPTR_0004s05160	3901160	3908494	None	18107	2041	160839	No_or_no_constitutive_exon
TTGCTGGATATTTTGAATGTTGATAATTTTGATTTCATTGATGGGATTAGGC	4078288	4078457	4078238	4078290	1	4	POPTR_0004s05340	4077231	4079314	None	18107	2041	160839	No_or_no_constitutive_exon
TTTGTTTTCCATTGAGTTACTTGCATTACTCACTTCATAATGGGATGCAGAT	4723005	4723092	4723142	4723090	-1	4	POPTR_0004s05990	4721375	4725133	None	18107	2041	160839	No_or_no_constitutive_exon
TTTGTAGAACTAACGGGTTTTTTTTCCTTTTTTTTGGGTAAAATGCACAGGT	5023462	5023847	5023897	5023845	-1	4	POPTR_0004s06320	5023462	5030564	None	18107	2041	160839	No_or_no_constitutive_exon
TAAATATTGAAGTTTTCTATTTTCATTTTTTATTTGTGGGAATGGTGTAGCT	5109685	5110034	5109635	5109687	1	4	POPTR_0004s06380	5109046	5110720	None	18107	2041	160839	No_or_no_constitutive_exon
GGGAGGTGGAAGAGCAGGATTTGAGAAAGATTCCTATGGAGCCAGGGGAGCA	5249633	5250180	5249583	5249635	1	4	POPTR_0004s06480	5246715	5250180	None	18107	2041	160839	No_or_no_constitutive_exon
AAGCAATCCAATATCTCTGGATCTTAATGGAGATTCTCTTACGGGTGCAGCA	5283574	5283636	5283524	5283576	1	4	POPTR_0004s06560	5281210	5285135	None	18107	2041	160839	No_or_no_constitutive_exon
AAGTGAAGTCAATGGTTTCAGGACATGAGACTTGACCCTGGGATTAGCAGAA	5545144	5545273	5545323	5545271	-1	4	POPTR_0004s06860	5545144	5546326	None	18107	2041	160839	No_or_no_constitutive_exon
CTCTTCGCTGTGTGTCGATCGTGATATAAAGCAGAGGCCTGCAATGGGAGAT	5958899	5959063	5958849	5958901	1	4	POPTR_0004s07210	5957984	5959063	None	18107	2041	160839	No_or_no_constitutive_exon
CTGTCGACATAGATCTTGAGTCTTCACTGAAAAAAGAAGCGATACGGGAGAT	6252140	6252434	6252090	6252142	1	4	POPTR_0004s07610	6251936	6253164	None	18107	2041	160839	No_or_no_constitutive_exon
TATTTGAAGGTTTTGGTGGGTAAATATTAATTTGTTGAAGGGTCAAGCAGAT	6587294	6587521	6587571	6587519	-1	4	POPTR_0004s08070	6587294	6589681	None	18107	2041	160839	No_or_no_constitutive_exon
AGGATTTAGTCTGCTTGCCTCCAGGGTTGCTGTTAGCTTGGGGAATCTAGGT	6960140	6961125	6960090	6960142	1	4	POPTR_0004s08410	6957896	6961125	None	18107	2041	160839	No_or_no_constitutive_exon
GCTCATTGGACTGACTGTTTTTTTCTTTCTAATTTTTGTGGGATTTGAAGCT	7099878	7100006	7100056	7100004	-1	4	POPTR_0004s08520	7098753	7100355	None	18107	2041	160839	No_or_no_constitutive_exon
GCTTTGTGTGCTGTAATGGATTTCTAAACTAAGTTTTCTGGGAACTGCAGGA	7113694	7113763	7113813	7113761	-1	4	POPTR_0004s08540	7111323	7116172	None	18107	2041	160839	Yes
TCTTGCTCAAGATCCTGCCGCAAATGACACTAGAGAAGTTGAAGGGGGAGGT	7134135	7134326	7134085	7134137	1	4	POPTR_0004s08580	7133000	7140524	None	18107	2041	160839	No_or_no_constitutive_exon
AAGCTTGTTTCTTTTTTGAGATTTTGATTTGTTTTTGTTGTGATGGGTAGGT	7398546	7398804	7398496	7398548	1	4	POPTR_0004s08800	7397710	7401129	None	18107	2041	160839	No_or_no_constitutive_exon
GTGAAATGTATTTCCCTGATTGGTTCTATAAGTATCTTGAACCGGGAGAGAT	8126742	8126927	8126692	8126744	1	4	POPTR_0004s09600	8126173	8127162	None	18107	2041	160839	No_or_no_constitutive_exon
AGATGATGACACAATGGTGCATAATATGATGAATGCTTGGGAAGATGCAGGT	8758290	8758784	8758834	8758782	-1	4	POPTR_0004s10190	8758290	8761358	None	18107	2041	160839	No_or_no_constitutive_exon
ATATTCTTTGTGGACTTTAAGTTTTAACAAGCCAACCTTTGGGATTGCAGAT	8913072	8913240	8913290	8913238	-1	4	POPTR_0004s10380	8911892	8918024	None	18107	2041	160839	No_or_no_constitutive_exon
GATTTTGGAAGGTAATTGATGAAATGAGGAGTAATGGGTTTGAAATGGAGAC	9320095	9321181	9320045	9320097	1	4	POPTR_0004s10780	9319093	9322755	None	18107	2041	160839	No_or_no_constitutive_exon
GTTTTGATAGTCGACTTCTTGCTGTTTTTTTTTTCACTCTTGGGGTAAAGCT	9835189	9835284	9835334	9835282	-1	4	POPTR_0004s11210	9829699	9835573	None	18107	2041	160839	No_or_no_constitutive_exon
AACACTCCTACAATTTGTCTGATCAATTCATTCATTTCATTGTGGGGCAGTG	9843761	9843927	9843977	9843925	-1	4	POPTR_0004s11220	9841857	9845556	None	18107	2041	160839	No_or_no_constitutive_exon
TCTTCCAAACAGTGGCTATGGTGAAAAATGATGGCTGGGAAGAAACACAGAG	10300930	10301096	10301146	10301094	-1	4	POPTR_0004s11530	10300930	10301246	XM_002306018.1	18107	2041	160839	No_or_no_constitutive_exon
CTCCAAAACTCAACAGGCCAAGCGGCAAGAAGAACTTTCTTGGGGTGGAGGC	10374103	10374985	10374053	10374105	1	4	POPTR_0004s11590	10373548	10374985	None	18107	2041	160839	No_or_no_constitutive_exon
GATAAACTTAAGATCTTGGCTCATTCATTTGATCATTCCTTGGGTGGTAGAG	10416886	10417106	10417156	10417104	-1	4	POPTR_0004s11640	10416886	10417304	None	18107	2041	160839	No_or_no_constitutive_exon
CATGGCGGAGCTGTGTGTTTCCAGTATATATTTATTGATTGCATGGGTAGAT	10595192	10595415	10595465	10595413	-1	4	POPTR_0004s11740	10595192	10596381	None	18107	2041	160839	No_or_no_constitutive_exon
TGATGAGATGGTGTAGATACTGGTTTGTTGATCATAATGGCGGGGCAAAGGA	11262406	11262968	11262356	11262408	1	4	POPTR_0004s12220	11261847	11267144	None	18107	2041	160839	No_or_no_constitutive_exon
TAACCATGTAATCTTGTTTACTAATTTTTGGTATCTCAACGGGAAAACAGAA	12168009	12168397	12167959	12168011	1	4	POPTR_0004s12830	12164590	12168397	None	18107	2041	160839	No_or_no_constitutive_exon
TGTGATTTTTGGGGTCGAAATTGATGGTTGTGATGGTGGGGGTGATACAGGT	12387695	12387905	12387955	12387903	-1	4	POPTR_0004s13060	12385891	12388691	None	18107	2041	160839	Yes
AGTCAGACCACGAGATTGAAAAGAAGGGATTTCACACTTCTTATAGGGAGGA	13019091	13019219	13019041	13019093	1	4	POPTR_0004s13330	13018525	13020358	None	18107	2041	160839	No_or_no_constitutive_exon
TCACTTAAGATTTTCAAATCTCCCTTCTTATTTGTGTTTTATGTGGGCAGTG	13721983	13722083	13722133	13722081	-1	4	POPTR_0004s13500	13719280	13730026	None	18107	2041	160839	No_or_no_constitutive_exon
TTGACTAATCACTATACTATTTTCTTGGCCTGTTTTTTATGGGCATGCAGTC	13761244	13761373	13761423	13761371	-1	4	POPTR_0004s13510	13755299	13761663	None	18107	2041	160839	No_or_no_constitutive_exon
TTGTTAGCTGGATTTTGGATGTTTAAGCTAACAGTTGTTTGGGGATGCAGGT	14489894	14489975	14489844	14489896	1	4	POPTR_0004s14020	14487936	14490969	None	18107	2041	160839	No_or_no_constitutive_exon
CTTCTAAGAAAACCTATACACTACAATATTGCTATGCATTTGGGTGAGAGGG	14695040	14695139	14695189	14695137	-1	4	POPTR_0004s14220	14695040	14695526	None	18107	2041	160839	No_or_no_constitutive_exon
GCTTAGCATCTACTGATATATGAATTGTCTGGTGATGGTGGGAATCACAGTC	14713167	14713330	14713117	14713169	1	4	POPTR_0004s14240	14712372	14713958	None	18107	2041	160839	No_or_no_constitutive_exon
CTTCACAAGAGGAGACTCAAGCTCAGGCTACAAAAGAGCCCGAGGGAGAGAC	15133457	15134036	15134086	15134034	-1	4	POPTR_0004s14530	15132026	15134866	None	18107	2041	160839	No_or_no_constitutive_exon
AATTTGGCTAAGAAGATACTGATGTGATAAATTTCTGAGTTGGGAATCAGGG	15180417	15180511	15180367	15180419	1	4	POPTR_0004s14590	15179399	15183987	None	18107	2041	160839	No_or_no_constitutive_exon
GGAGAGGCAACTGTGTTGGTGCTGTTTTGGTTTGAGTGTTTGGTTGGGAGAC	15694889	15694969	15695019	15694967	-1	4	POPTR_0004s15030	15694889	15695628	None	18107	2041	160839	No_or_no_constitutive_exon
TACTCTTTCTACAAATTCATCTTCTTCGATGATCCCTTTTGACTGGGAAGAG	15759013	15759207	15758963	15759015	1	4	POPTR_0004s15090	15758687	15760193	None	18107	2041	160839	No_or_no_constitutive_exon
TGAGTCGAGGGACGAGGTGAGGACTGATTTTAGGGATTTGAGCAAGGGAGGT	15963699	15963971	15964021	15963969	-1	4	POPTR_0004s15300	15950182	15964315	None	18107	2041	160839	No_or_no_constitutive_exon
AAAACTTTCAATCTTCTCGAGACATAGGTACACAGTTTAATGGGATGGAGCT	16052414	16052499	16052364	16052416	1	4	POPTR_0004s15410	16051110	16053326	None	18107	2041	160839	No_or_no_constitutive_exon
TTATATTTCTTCTTGTTTTATATTTGATAAATCAACATTTTCAGGGGAAGAG	16306999	16307119	16307169	16307117	-1	4	POPTR_0004s15740	16306999	16308810	None	18107	2041	160839	No_or_no_constitutive_exon
TTGCTCCAAAGAATAAGAATTCAGAGGAATATGAAGCTTGGGAGGATTAGAA	16436705	16436861	16436655	16436707	1	4	POPTR_0004s15950	16436447	16436861	None	18107	2041	160839	No_or_no_constitutive_exon
CCATCAAATTCTTGGAACTCAACATGACTGATCGACTTTTATGGGTGCAGAT	17017512	17017878	17017462	17017514	1	4	POPTR_0004s16580	17014379	17017878	None	18107	2041	160839	No_or_no_constitutive_exon
TTTTCAAGCCAGGAATGCATTCTGCTCACATTTGATATGGTGGGGAACAGAC	17032870	17033053	17033103	17033051	-1	4	POPTR_0004s16630	17032022	17036836	None	18107	2041	160839	No_or_no_constitutive_exon
GGTGAGGCTTTTACTGAGTATGGCTTGCTAAAGCTGAGGGAGGACCAAAGGC	17055528	17056224	17056274	17056222	-1	4	POPTR_0004s16660	17055528	17061631	None	18107	2041	160839	No_or_no_constitutive_exon
TATATTCACGGAATGTATAACGTGTGCCTTTTTTATGAAGGGACTGGGAGCT	17072459	17072699	17072749	17072697	-1	4	POPTR_0004s16670	17072459	17073497	None	18107	2041	160839	No_or_no_constitutive_exon
CCTGCCTAATTGCTTCATCTCATTATCATTTACCCATGCTCTGGGGATAGAC	17342727	17342821	17342677	17342729	1	4	POPTR_0004s16970	17341828	17348033	None	18107	2041	160839	No_or_no_constitutive_exon
CATTTGCTTTTAAGTTTTGTAACACTAACTATGTTCATCCGGGGAGACAGCA	17347442	17348033	17347392	17347444	1	4	POPTR_0004s16970	17341828	17348033	None	18107	2041	160839	No_or_no_constitutive_exon
CCAGCATATCGGTGAGGATGTTGTCTGGCCTTGCTGCCTTGTGGGGGTAGAA	17557702	17557915	17557652	17557704	1	4	POPTR_0004s17270	17557546	17557915	None	18107	2041	160839	No_or_no_constitutive_exon
CTCATGTTGATGTGTGTGCACTAGCTAAACATTGGAGGTGATGGGTTAAGGT	17740555	17740616	17740505	17740557	1	4	POPTR_0004s17600	17739237	17742159	None	18107	2041	160839	No_or_no_constitutive_exon
ATTAGTCTTTCTATCAACATATTGTCATTCCTCGGCTCTGGATGGGACAGGC	17768644	17768881	17768594	17768646	1	4	POPTR_0004s17660	17767361	17769669	None	18107	2041	160839	No_or_no_constitutive_exon
TTCCAAATGTGGAAGTTGCGAGGCTGGTTTTTTATCTTATGGGTAATAAGCA	17823671	17823797	17823621	17823673	1	4	POPTR_0004s17760	17822893	17824170	None	18107	2041	160839	No_or_no_constitutive_exon
CAACTCTTTTTCTCCAAAATTAATGTTTGCTCTTTTTCGAGGGTGCCAAGCA	18366220	18366479	18366170	18366222	1	4	POPTR_0004s18510	18365987	18372503	None	18107	2041	160839	No_or_no_constitutive_exon
TTGTGTGATGCCCATATGGATTTAAGCTCAATTTTGGGTTATAATTGAAGCC	18456772	18457311	18457361	18457309	-1	4	POPTR_0004s18640	18455039	18458398	None	18107	2041	160839	No_or_no_constitutive_exon
TGAGTACTACCCCTAGGGATACTGTGGTCAATTTAGTTTGATGGGTAAAGAG	19112767	19113422	19113472	19113420	-1	4	POPTR_0004s19270	19111487	19113803	None	18107	2041	160839	No_or_no_constitutive_exon
TTTTTTCGTGTTCCAATCAATTCATGGTCACTTCACTTTCTGGGTAACAGTA	19436223	19436361	19436411	19436359	-1	4	POPTR_0004s19660	19433455	19457864	None	18107	2041	160839	No_or_no_constitutive_exon
TTCTACAGTACTTTCGCCTAATATATAGAGCTGTCAGATTGGGGTTGGAGCT	19460076	19460305	19460355	19460303	-1	4	POPTR_0004s19670	19460076	19460821	None	18107	2041	160839	No_or_no_constitutive_exon
TTGGCTAATCTGAATTTTATTTTACCAGATTTTGCGTACTACAATGGGAGAC	19476100	19476300	19476350	19476298	-1	4	POPTR_0004s19700	19475038	19479363	None	18107	2041	160839	No_or_no_constitutive_exon
AAATGCTTTTACGTGCTTGGTAATTATTGTTGCTGCTCTGGGGATGCGAGGT	19644117	19644203	19644067	19644119	1	4	POPTR_0004s19980	19642889	19644203	None	18107	2041	160839	No_or_no_constitutive_exon
TTTAATTGCGTGTACTTACATTTTGTTGATGTGATTGTCAATGGGTGCAGGT	19675620	19675747	19675797	19675745	-1	4	POPTR_0004s20030	19673870	19676571	None	18107	2041	160839	No_or_no_constitutive_exon
CTCGAGTGATTCATGTGAGTGTGTGCGGGATGGGGATTTGGGAATGGAAGTG	19735418	19735704	19735368	19735420	1	4	POPTR_0004s20090	19734612	19742072	XM_002328044.1	18107	2041	160839	No_or_no_constitutive_exon
TTAGATATAGATGTCCGACTCGTTTTGGTATTGGTATGTGGGTGTAACAGGT	19749843	19749950	19750000	19749948	-1	4	POPTR_0004s20100	19745397	19756285	None	18107	2041	160839	No_or_no_constitutive_exon
CTGGCTTTTATAGTCTTGCTCATATCCTTGTGTTGTGTCTGTTGGGAGAGTT	19827154	19827265	19827315	19827263	-1	4	POPTR_0004s20200	19826153	19827477	None	18107	2041	160839	No_or_no_constitutive_exon
TAAGCTTCATCTATTTAACCTTCATCAAAATGCCCTTTCTTGGGATGCAGGT	20002322	20002484	20002534	20002482	-1	4	POPTR_0004s20430	20002120	20010477	None	18107	2041	160839	Yes
ATTTAAAAGTTGGAGGTCAGGGTCTCATGAAAATTGTTAGGGGAATGCAGAA	20187277	20188145	20188195	20188143	-1	4	POPTR_0004s20770	20183518	20188945	None	18107	2041	160839	No_or_no_constitutive_exon
AGAAGAAAGATTGGATTTTTATTCGTTTGTTGTTGTTTTTGGGGTTGTAGGT	20203412	20203493	20203543	20203491	-1	4	POPTR_0004s20810	20199548	20203906	None	18107	2041	160839	No_or_no_constitutive_exon
ATGCCATTCAGCCAAGTTCTTATTCTTACACTGCACTGGTAGCGGGTTAGTG	20388204	20388549	20388599	20388547	-1	4	POPTR_0004s21110	20387303	20390544	None	18107	2041	160839	No_or_no_constitutive_exon
TTGCTCAAACACATGGCTAATATTCTGCTACAACATCTTTATGCAGGGAGAG	20450752	20450898	20450948	20450896	-1	4	POPTR_0004s21240	20450752	20451931	None	18107	2041	160839	No_or_no_constitutive_exon
ATGAATTCTTAACAAGTGACCCTTTCTTTTAATCTGCAAATGGGACATAGGA	20564203	20564566	20564616	20564564	-1	4	POPTR_0004s21430	20564203	20566666	None	18107	2041	160839	No_or_no_constitutive_exon
TGTCGAACTGTTTTGCTGACTTTGCCAATTTTATTACTGGGAAACGACAGTT	20786898	20787462	20786848	20786900	1	4	POPTR_0004s21770	20784626	20787462	None	18107	2041	160839	No_or_no_constitutive_exon
TGTAAATAATTTGATCAGGATTATATTAATTCATGATCATGTGGGTGCAGGT	20849327	20849732	20849277	20849329	1	4	POPTR_0004s21860	20846871	20851303	None	18107	2041	160839	No_or_no_constitutive_exon
GCTAGCCTAGCTATAATATTTTGCAAGCCCAAGCTTGACATGGGCAAAAGTA	20865499	20865642	20865692	20865640	-1	4	POPTR_0004s21890	20862783	20865784	None	18107	2041	160839	No_or_no_constitutive_exon
CTTTGTTTTTTTTATGACATTATACAGGAATAGTTTATCGGGACCTGAAGCC	20885822	20885906	20885956	20885904	-1	4	POPTR_0004s21940	20882669	20898564	None	18107	2041	160839	No_or_no_constitutive_exon
AAGTTATTATGCTCATATAATAATATATTGTTGTTGTTGGGGATTGGCAGGA	20979988	20980501	20980551	20980499	-1	4	POPTR_0004s22040	20979988	20980713	None	18107	2041	160839	No_or_no_constitutive_exon
TTGTTTATGTTTTAATTTATTTGTGGTTTTGATGTTTTGGGCAAATGCAGTT	21056556	21056765	21056506	21056558	1	4	POPTR_0004s22110	21053399	21062027	None	18107	2041	160839	Yes
TACAACTATAGAGTGCTTGATTGACGATTTTTCATGGGATGTGAATGAAGGT	21131989	21132060	21132110	21132058	-1	4	POPTR_0004s22210	21130993	21134546	None	18107	2041	160839	No_or_no_constitutive_exon
AGGAGAAGAAGATGATGATGTGAAGGAAGATGATGCAGAGGGTGTTGAAGAA	21657392	21657916	21657966	21657914	-1	4	POPTR_0004s22790	21657392	21662813	None	18107	2041	160839	No_or_no_constitutive_exon
ACCTCACGACCTTCACAGGCTATCACCATCTTTGCCACCGGGACGGCCAGAC	22093148	22093327	22093377	22093325	-1	4	POPTR_0004s23320	22093148	22095271	None	18107	2041	160839	No_or_no_constitutive_exon
TTGATGAAAATTTTACATCTAAGTAACTTCTGCTTTGTTTGGGTTGACAGAC	22152261	22152321	22152371	22152319	-1	4	POPTR_0004s23430	22151890	22154153	None	18107	2041	160839	No_or_no_constitutive_exon
GATGCAATATTTTTGGAAATTATTAATTCTTTCCCCTGCCCAATGGGCAGTA	22172544	22172689	22172739	22172687	-1	4	POPTR_0004s23450	22168608	22176332	None	18107	2041	160839	Yes
ATTTTTCTCTCAATAAAGGCTTACTTGTTGCTCATTTTTTGGGTGGCTAGTG	22329960	22330139	22329910	22329962	1	4	POPTR_0004s23690	22320894	22331289	None	18107	2041	160839	Yes
GGATTTGTAGTAAAATTGATTCGGCCGGGTATTGTTTGTTGGGTATGTAGTG	22344398	22344592	22344642	22344590	-1	4	POPTR_0004s23710	22341805	22345124	None	18107	2041	160839	No_or_no_constitutive_exon
TCAAATAGATTCCATAGGTTCAGTGGCACCGTCCTCCCAGACATGGGGAGAT	22556743	22556894	22556944	22556892	-1	4	POPTR_0004s23940	22554841	22562548	None	18107	2041	160839	No_or_no_constitutive_exon
TCCCATTTCTAATGCTTTTCTTTGCTATGCTATTTGTGTATGGGAATAAGGT	22585044	22585230	22584994	22585046	1	4	POPTR_0004s23950	22581326	22586351	None	18107	2041	160839	No_or_no_constitutive_exon
AACACGGGAGCTATGTTGTGAGAGAGGTGAAAACAGCTATGGGTAACCAGAG	22823748	22824269	22824319	22824267	-1	4	POPTR_0004s24080	22823748	22829122	None	18107	2041	160839	No_or_no_constitutive_exon
TTTGATCTACTTAATTATAACTTTTCTTCTTGTGAAATGGGGGTCAACAGGG	22915694	22915824	22915874	22915822	-1	4	POPTR_0004s24210	22913410	22916644	None	18107	2041	160839	No_or_no_constitutive_exon
GCTGCTCTGAAACATCCTCCTCCTATTACTACCCTGGGTTATGATAACAGGT	23020714	23020831	23020664	23020716	1	4	POPTR_0004s24340	23016639	23023981	None	18107	2041	160839	Yes
ATTACTAGAATGGTCAAATGAACGTTCTGCTTTTCTAACGGGGATTGCAGTG	23088560	23088768	23088818	23088766	-1	4	POPTR_0004s24410	23085294	23090923	None	18107	2041	160839	No_or_no_constitutive_exon
AGTGCCTTTGCCAAGTCATTACTTGAATTATCCGACTGAGGGTGGTAGAGGA	338984	339088	338934	338986	1	5	POPTR_0005s00750	338287	341497	None	18107	2041	160839	No_or_no_constitutive_exon
TCGTGTTCATGATCTAATGCGATAAATCATTCAAATGAAATCCAGGGAAGAA	689437	690747	690797	690745	-1	5	POPTR_0005s01120	689437	691717	None	18107	2041	160839	No_or_no_constitutive_exon
GTTGATTCAACTTTAGACGGGTGAAGGTTTTTTTGGCCATCAAATGGGAGGA	924440	924884	924390	924442	1	5	POPTR_0005s01390	923068	925570	None	18107	2041	160839	No_or_no_constitutive_exon
GGTTTCTGTATTTTGTTGGGTCTTATTTGTTAATTTTTGTGGGTGGGCAGAA	968011	968087	968137	968085	-1	5	POPTR_0005s01480	966837	970378	None	18107	2041	160839	No_or_no_constitutive_exon
TCTCCACCCTAACGATGCAACTTTGCGTTGTTATACAATGGGCATGGAAGTT	1203540	1203793	1203490	1203542	1	5	POPTR_0005s01790	1203137	1203793	None	18107	2041	160839	No_or_no_constitutive_exon
AAAAAATCTCAAGTTAGCTCGTTAAATATGATGACATTTGGTGGGACCAGGT	1233968	1234087	1234137	1234085	-1	5	POPTR_0005s01860	1233791	1234557	None	18107	2041	160839	No_or_no_constitutive_exon
GTTTTACGAGTACTTGATCTAATGAATCCATCACAACCATGGGATTGCAGGT	1309563	1309770	1309513	1309565	1	5	POPTR_0005s02010	1307722	1310675	None	18107	2041	160839	No_or_no_constitutive_exon
TCTTCTTCTTCTTTTTTTGGTGTGTAACATGATACTGTTATGGGGTACAGAA	1330717	1330834	1330667	1330719	1	5	POPTR_0005s02040	1330250	1332103	None	18107	2041	160839	No_or_no_constitutive_exon
AATTTATCAACATTCTCCTATAATCATTTTGTTTTGGTATGCAGGGCCAGGA	1339604	1339676	1339726	1339674	-1	5	POPTR_0005s02070	1338056	1342032	None	18107	2041	160839	No_or_no_constitutive_exon
TTAAAATACTAATTAATATCTTGTGTTTTGTTATTGGGTTAATGAGATAGTT	1486911	1486978	1486861	1486913	1	5	POPTR_0005s02270	1485946	1488192	None	18107	2041	160839	No_or_no_constitutive_exon
TTTTTTTGGTGGGCGGTGTTTTCACGGGTGTGTGATTGTGGGGATTGTAGGA	1615786	1615903	1615953	1615901	-1	5	POPTR_0005s02520	1612563	1616635	None	18107	2041	160839	No_or_no_constitutive_exon
CATAGATTGACGCGTATTTACTGAATTACCTCTGAATTCTGTGGGTGCAGTC	1633725	1633844	1633894	1633842	-1	5	POPTR_0005s02550	1630864	1634431	None	18107	2041	160839	No_or_no_constitutive_exon
GGAAGGAAATGAACAAGCCTGTCACTGCCTACCCTGTGATGGGATATCAGGG	1710441	1710717	1710767	1710715	-1	5	POPTR_0005s02680	1709364	1711266	None	18107	2041	160839	No_or_no_constitutive_exon
CTCTTGTCTAAGTTGTCTAATATGGATTGGCATTGCTGAGGCATGGGCAGGT	1732289	1732757	1732239	1732291	1	5	POPTR_0005s02710	1728409	1734926	None	18107	2041	160839	No_or_no_constitutive_exon
AACTCTTACCACACTAATTTTCACTCCAACATCCTTCGTGGGAAGATGAGTT	1823232	1823297	1823182	1823234	1	5	POPTR_0005s02830	1821237	1823839	None	18107	2041	160839	No_or_no_constitutive_exon
TCTCATTTAGCTGTTTTTGTTTTTCATTTTAATTGTGATGGGATGAACAGAT	1830188	1831432	1830138	1830190	1	5	POPTR_0005s02840	1828247	1837021	None	18107	2041	160839	No_or_no_constitutive_exon
AAAGAGACAACAATTCTAGTTAATTGTGGGCCATTGGAAGGGATTCAAAGAC	1886764	1887079	1886714	1886766	1	5	POPTR_0005s02900	1884645	1887079	None	18107	2041	160839	No_or_no_constitutive_exon
GAGATGATGGTTTGTTTGGCCAAGGAAGTAGAATCATGGGACAAGTAGAGAT	2141081	2141662	2141712	2141660	-1	5	POPTR_0005s03260	2137337	2142850	XM_002338370.1	18107	2041	160839	No_or_no_constitutive_exon
TTGTGTCCTTCTGGACTTGTAATTTTGTGGTGTTTCGATTTATGGGGTAGTA	2650693	2650761	2650643	2650695	1	5	POPTR_0005s03980	2649684	2650761	None	18107	2041	160839	No_or_no_constitutive_exon
GAATGAAATGTCAGCTTGACTGATTTACATTAATTTGTATGGGTTTGAAGGT	2664517	2664704	2664754	2664702	-1	5	POPTR_0005s03990	2653073	2666653	None	18107	2041	160839	No_or_no_constitutive_exon
GCCTTCGCTTTTGCTCATTGAACAGTTGGATTTGTTGCTCAAGGGGTTAGGC	2867564	2867837	2867514	2867566	1	5	POPTR_0005s04270	2867404	2867837	None	18107	2041	160839	No_or_no_constitutive_exon
TCTGTCATGAATATTCTTTCATGGAATTCCTGTGGCTTGGGCATGATGAGGA	2941549	2942868	2941499	2941551	1	5	POPTR_0005s04370	2940562	2945177	None	18107	2041	160839	No_or_no_constitutive_exon
GTAGTTTCTACTTCGATGATTAACTCACATAATGTGCTGGGAAATTACAGGG	3024775	3024999	3025049	3024997	-1	5	POPTR_0005s04520	3024234	3027294	None	18107	2041	160839	No_or_no_constitutive_exon
CTGGTAGTTGATCGGGGAATAAAAAGTTTGTTGAAGGGGCTGAATTGAAGGA	3032364	3033483	3033533	3033481	-1	5	POPTR_0005s04530	3030437	3034516	None	18107	2041	160839	No_or_no_constitutive_exon
GTGTTAACTGAGAATATGACCTGAATCTGATTACAGGGATGACAGCTAAGGG	3239333	3239560	3239610	3239558	-1	5	POPTR_0005s04840	3239333	3243412	None	18107	2041	160839	No_or_no_constitutive_exon
AAATCCACAAATGTTGACCTTAATTACTGACGTATTTTCACTTGGGAAAGGT	3315628	3315708	3315758	3315706	-1	5	POPTR_0005s04960	3314531	3317339	None	18107	2041	160839	No_or_no_constitutive_exon
GACCAATCTGTTGGTTTAACTTTGAACTTTTACATCCTATGGGATTGCAGGA	3615053	3615227	3615003	3615055	1	5	POPTR_0005s05460	3614565	3616813	None	18107	2041	160839	No_or_no_constitutive_exon
TCTGTATGCAGAAAGAAACCAAGTCTGATGGTGGGGAACTGGAGGGGCAGGA	3657983	3658042	3658092	3658040	-1	5	POPTR_0005s05520	3651423	3661148	None	18107	2041	160839	No_or_no_constitutive_exon
CCATCCATGAATTGCCAAATCAATTACAAAGGCGGCGGCGGCGGGGGGAGGT	3687194	3687400	3687144	3687196	1	5	POPTR_0005s05570	3686987	3687400	None	18107	2041	160839	No_or_no_constitutive_exon
CTTTCGGTGGCCACGATGATTTAAGGAAGAGATCGGTAAAGGGGCATCAGGA	3817909	3818215	3817859	3817911	1	5	POPTR_0005s05850	3817491	3819013	None	18107	2041	160839	No_or_no_constitutive_exon
TTTCTTTTTCTTTCTTTCTTTTTTTGATTTGGGGCCTTGGGGGAATATAGGT	3925767	3925868	3925717	3925769	1	5	POPTR_0005s05970	3925447	3940623	None	18107	2041	160839	No_or_no_constitutive_exon
AATTTGATAATTTTTGCTCACGTCTCCATTTTTCTTTTGGGGTGGTATAGGA	4044880	4045206	4044830	4044882	1	5	POPTR_0005s06140	4043400	4047482	None	18107	2041	160839	No_or_no_constitutive_exon
CTTCTTTTTGTTTTTTTATTTAACTAATGCAATAATTTGGATTGGGGCAGGT	4145591	4146356	4146406	4146354	-1	5	POPTR_0005s06300	4142457	4152155	None	18107	2041	160839	No_or_no_constitutive_exon
AAATGTGCCCACTAACCACTTGAATCCTATTTTTCTCTTAACGGGTATAGGA	4357575	4357757	4357807	4357755	-1	5	POPTR_0005s06520	4356596	4362652	None	18107	2041	160839	No_or_no_constitutive_exon
TTGGGTTTTAAAGTTTGTAACTCTCCTTTTGTTTTAATGGGGTAATGCAGAG	4393049	4393169	4393219	4393167	-1	5	POPTR_0005s06580	4393049	4393467	None	18107	2041	160839	No_or_no_constitutive_exon
TTGGGTTTTAAAGTTTGTAACTCTCCTTTTGTTTTAATGGGGTAATGCAGAG	4419499	4419611	4419661	4419609	-1	5	POPTR_0005s06600	4416236	4420116	None	18107	2041	160839	No_or_no_constitutive_exon
GTTGTGGGTTTTTTCTTCAATCCTAACTGATGATACAATGAGGGGAGGAGGA	4703010	4703170	4702960	4703012	1	5	POPTR_0005s07010	4700833	4703170	XM_002307019.1	18107	2041	160839	No_or_no_constitutive_exon
TCAATTTGTGCTGAGTCTTTCACAGACAGCCAATCCGATAATGGGGAGAGGC	4791073	4791839	4791889	4791837	-1	5	POPTR_0005s07140	4789365	4794898	None	18107	2041	160839	No_or_no_constitutive_exon
AGAGTCACTTTTGTTTTAGCAGTTGCTGATAAAGTGATTTTGGGATGAAGGA	4822090	4822191	4822241	4822189	-1	5	POPTR_0005s07170	4816847	4825863	None	18107	2041	160839	No_or_no_constitutive_exon
TGCATTGACTGGCGGTTTTATTTATTTATTTTATTTTTGGGAATTAATAGTG	5103474	5103576	5103424	5103476	1	5	POPTR_0005s07480	5102910	5106617	None	18107	2041	160839	No_or_no_constitutive_exon
TAGGATTGTATTGGAAACTCTTTATATTATTCTCTGGTGGGAATGTGCAGGC	5277918	5278117	5278167	5278115	-1	5	POPTR_0005s07710	5275221	5280039	None	18107	2041	160839	No_or_no_constitutive_exon
ATGCCTTAGCAGGATATGAACAACTTCTAGCCTCTGTTATAACTGGGCAGGT	5290476	5290584	5290426	5290478	1	5	POPTR_0005s07720	5285241	5291478	None	18107	2041	160839	No_or_no_constitutive_exon
CCTTTTTTCTTTTTATATTGTAACTGAAGTTTGTGTTGGGGAAAAATTAGAT	5412126	5412198	5412248	5412196	-1	5	POPTR_0005s07890	5410120	5413173	None	18107	2041	160839	No_or_no_constitutive_exon
CTAGTGGACAAGTACTTGTTGGTCAGATGAGGCATGTAGAAGAGGGGCAGAA	5481681	5481919	5481969	5481917	-1	5	POPTR_0005s07940	5479220	5482771	None	18107	2041	160839	No_or_no_constitutive_exon
GTAACAGTAATTGATAAGGCTCTGAGGCAAAGAGAGGGGGAAAGAGAGAGTA	5516547	5516598	5516497	5516549	1	5	POPTR_0005s08020	5515504	5516598	None	18107	2041	160839	No_or_no_constitutive_exon
CTGAGAGCTTATGACTAACTTGTATTAACTGTCTAATGGGGAAAAAACAGGT	5540199	5540719	5540769	5540717	-1	5	POPTR_0005s08050	5540199	5543730	None	18107	2041	160839	No_or_no_constitutive_exon
TTTTTTCCTGATCTTTTATCTCACTGTTGTGTCATTGCTCCGGGAACCAGAA	5677418	5677578	5677368	5677420	1	5	POPTR_0005s08240	5675640	5680963	None	18107	2041	160839	No_or_no_constitutive_exon
TTTTTTCCTGATCATGTGTCCGACTGTCATGTCAATACACTGGGAACCAGAA	5689803	5689963	5689753	5689805	1	5	POPTR_0005s08260	5688192	5692055	None	18107	2041	160839	No_or_no_constitutive_exon
ACAAACAGTGTGTGTGTGTGTGTTGGGGGGGGGGGGGAATTTGGGAGGAGTC	5928344	5928584	5928634	5928582	-1	5	POPTR_0005s08520	5928344	5932405	None	18107	2041	160839	Yes
TCATATCTGATATGAACTCTGCATAATGGTGTCTTTGTTAACATGGGCAGGC	6059966	6060020	6060070	6060018	-1	5	POPTR_0005s08710	6058548	6064131	None	18107	2041	160839	No_or_no_constitutive_exon
GGGTTGTTTCGAGGTTTTAATTTGAATGTGCAACAATTTTGTTGGGGCAGGT	6259322	6259519	6259272	6259324	1	5	POPTR_0005s08930	6257948	6263659	None	18107	2041	160839	No_or_no_constitutive_exon
GTTCGTGACAATAGACTGATAACTCTATTAAATTTGATTTTTGGGTGAAGCC	6754359	6754509	6754309	6754361	1	5	POPTR_0005s09650	6753076	6755678	None	18107	2041	160839	No_or_no_constitutive_exon
GATACAAAAATTGTTTTATCTTACGCTTCTGTATAACTGGGACATTGAAGGC	6788631	6788964	6789014	6788962	-1	5	POPTR_0005s09700	6781930	6795683	None	18107	2041	160839	No_or_no_constitutive_exon
TGATATACATAACAAGGTTCTCACCTGCTTTGATGCACTGAAGAAGGGAGAG	6804839	6804932	6804982	6804930	-1	5	POPTR_0005s09710	6800732	6808663	ALATS	18107	2041	160839	No_or_no_constitutive_exon
AAATAACATCCACTTTATTCTTTTTTACTCTCTTCCGGGTGATATAACAGGT	6863132	6863285	6863335	6863283	-1	5	POPTR_0005s09800	6860661	6867543	None	18107	2041	160839	Yes
CTGCTGTGTGGCTTGGTGGAGGCCGGCGCTGATGACTCTGTGGGTGGCAGCG	6989025	6989205	6988975	6989027	1	5	POPTR_0005s09910	6988640	6989205	None	18107	2041	160839	No_or_no_constitutive_exon
TTGCTATTAACACAGGATGATGCACTTCAGTTTGAGTTGAATTATGGGAGAG	7054191	7054233	7054283	7054231	-1	5	POPTR_0005s09950	7054191	7055177	None	18107	2041	160839	No_or_no_constitutive_exon
AATCTGGTACTTTTACATTTACTACCTTAGTAAATGGGGTGTGTAAAGAGGG	7084208	7084634	7084158	7084210	1	5	POPTR_0005s09990	7083765	7087504	None	18107	2041	160839	No_or_no_constitutive_exon
CCCCTATTGTTGATGCTAAACATCTGTTCCATTTTTCATTGGGTATGCAGTC	7455105	7455247	7455297	7455245	-1	5	POPTR_0005s10390	7453278	7456345	None	18107	2041	160839	No_or_no_constitutive_exon
TTTGATGCTAATTTGTTAATGCATATGGCATTTTGAATCTGGATGGGCAGGT	7509140	7509464	7509514	7509462	-1	5	POPTR_0005s10460	7503908	7511667	None	18107	2041	160839	No_or_no_constitutive_exon
GTTATAATCCTTTTTACTTTCCTGAAAAATGTTTTTGGTTAATTGGGCAGGG	7503908	7504013	7504063	7504011	-1	5	POPTR_0005s10460	7503908	7511667	None	18107	2041	160839	No_or_no_constitutive_exon
CTTTGGCATACATAAACACAGGCCATTACTAACATTTTACTGGGGAACAGGC	7717022	7717369	7717419	7717367	-1	5	POPTR_0005s10760	7717022	7718830	None	18107	2041	160839	No_or_no_constitutive_exon
AAAGATGTCTGCAATAGTTTTATAATGTGAAAAGCTATTTTGGGATACAGGC	7730086	7730177	7730036	7730088	1	5	POPTR_0005s10770	7728460	7735244	None	18107	2041	160839	No_or_no_constitutive_exon
TCTAAATTAAATTATAAGGGAGTTTAAATTCGGTTATCTTGCGGGTGCAGAA	8177918	8178224	8178274	8178222	-1	5	POPTR_0005s11290	8177918	8181112	None	18107	2041	160839	No_or_no_constitutive_exon
TGAGAGAGGTTGAAAGGGTGAGAAAACTGAATTGTTGTTGAATTGGGCAGGG	8207138	8207237	8207088	8207140	1	5	POPTR_0005s11330	8205482	8207237	None	18107	2041	160839	No_or_no_constitutive_exon
TAATAGCCCATTTGATGCCGTTCTTTTCCTTCTTGATGGGAATGTCAAAGTT	8212225	8212396	8212175	8212227	1	5	POPTR_0005s11350	8209267	8213650	None	18107	2041	160839	No_or_no_constitutive_exon
GCTTACTGTGATTGACTTCTTTAACTTTTCCTAATTGTTGGGGAGGACAGGT	8229927	8230068	8229877	8229929	1	5	POPTR_0005s11380	8225826	8231979	None	18107	2041	160839	No_or_no_constitutive_exon
CAAGGGCCTATCTGAATTGTAATTCTGATAATTATTTTCTGCATGGGCAGGT	8435878	8436430	8436480	8436428	-1	5	POPTR_0005s11640	8434608	8459016	None	18107	2041	160839	No_or_no_constitutive_exon
CATGATCCATCCTATGTTACTTTAATCATTGATGATTAGTCATGGGATAGCT	8940922	8941249	8941299	8941247	-1	5	POPTR_0005s12180	8940922	8941658	None	18107	2041	160839	No_or_no_constitutive_exon
TTAAGTATAAAGTTTTTTTTTTTTTTTTGTCTTCTTTTCTTTGGGGATAGGG	9084442	9084581	9084631	9084579	-1	5	POPTR_0005s12300	9082193	9085067	None	18107	2041	160839	No_or_no_constitutive_exon
AAGCTCAGTGAAGTGCTCTAAATGCATTGCTCCTCCACACTGGGGATCAGTC	9162812	9162888	9162762	9162814	1	5	POPTR_0005s12400	9159257	9163217	None	18107	2041	160839	No_or_no_constitutive_exon
TGATTGTATCGATGAAGTGATACAATCAGTTCCTGTTACCTGGGGAAGAGGA	9162922	9163105	9162872	9162924	1	5	POPTR_0005s12400	9159257	9163217	None	18107	2041	160839	No_or_no_constitutive_exon
TCGTCTTTGCATTTGAGAATTTCTATGATTTTCTTGTTCTACGTGGGCAGGG	9225463	9225560	9225610	9225558	-1	5	POPTR_0005s12460	9223851	9226051	None	18107	2041	160839	No_or_no_constitutive_exon
ATGAGATTGGTGATGATAGTGATGAAAATGATGATGGGGTGGAGTATGAGGA	9391965	9392211	9392261	9392209	-1	5	POPTR_0005s12620	9389402	9393395	None	18107	2041	160839	No_or_no_constitutive_exon
TATATTAACCATTTTCCATTGCTTTAATCCTCTTGTTTGGATTGGGGCAGAT	9585907	9586494	9585857	9585909	1	5	POPTR_0005s12770	9584207	9586494	None	18107	2041	160839	No_or_no_constitutive_exon
TGATAGGCATGAAGGTTTGAGCTGGGGAGTAGCAGCAGAAAGGGGGAGAGGT	9597373	9597751	9597801	9597749	-1	5	POPTR_0005s12790	9597373	9599290	None	18107	2041	160839	No_or_no_constitutive_exon
CGTGTTTCTAGTGTTAAAGTTTCAAATAATGAGGTGAATGGTGAGGGTAGAA	10961154	10961201	10961104	10961156	1	5	POPTR_0005s13950	10960220	10966217	None	18107	2041	160839	No_or_no_constitutive_exon
AAGTTGGTTTCTTGCTTGAGATTTTGATTTGTTCTTGTTGTGATGGGTAGGT	11451050	11451308	11451000	11451052	1	5	POPTR_0005s14390	11450206	11453465	None	18107	2041	160839	No_or_no_constitutive_exon
GGTGATGTCAACCAAATATAAGTACTCTAATTTTTTCTTTCGATGGGCAGGC	11564298	11564404	11564248	11564300	1	5	POPTR_0005s14520	11563561	11565648	None	18107	2041	160839	No_or_no_constitutive_exon
TACTGTTTTAATGTATGAATTGCTAATGAATTGCGGTTTGGGTGGGTCAGAT	11616488	11617113	11616438	11616490	1	5	POPTR_0005s14580	11612242	11617113	None	18107	2041	160839	No_or_no_constitutive_exon
TTTTAGGTACAACATTTCCTTTTCCTGTCTCATTAGGGGTGAATGAACAGTT	11712791	11713110	11713160	11713108	-1	5	POPTR_0005s14750	11712791	11713819	None	18107	2041	160839	No_or_no_constitutive_exon
TTTTTTCAAATGTTAATTTCATTGAACTATATAATCTTTCTTGTAGGGAGTG	11742361	11742696	11742311	11742363	1	5	POPTR_0005s14810	11740046	11742696	None	18107	2041	160839	No_or_no_constitutive_exon
AGGTGGTGCAAAACGATGACGTGGTGGGCTGTCAAAGGGTCGATGTGGAGGA	11869361	11869373	11869311	11869363	1	5	POPTR_0005s15070	11868724	11869784	None	18107	2041	160839	No_or_no_constitutive_exon
TTTTTCTCAAGGTTTATTTTGATTTCTTGTAGAATGATTACTTGGGGAAGAC	12236525	12236735	12236785	12236733	-1	5	POPTR_0005s15630	12234526	12236830	None	18107	2041	160839	No_or_no_constitutive_exon
CATCCCTTTTTATCATTTTGTTTAACTGCGTTACTGACATCCAAGGGCAGAT	12375733	12375771	12375683	12375735	1	5	POPTR_0005s15770	12374614	12379048	None	18107	2041	160839	No_or_no_constitutive_exon
GAAGAATACTTCACTATAAATTTTGATGATATGAGATCTGGGTGATGCAGGT	12625494	12625947	12625997	12625945	-1	5	POPTR_0005s15970	12625494	12631099	None	18107	2041	160839	No_or_no_constitutive_exon
ACGTACATTTGTTGCCAGCTAAATTTTTTTGCATACTGTTGATGGGTCAGTA	12749435	12749520	12749570	12749518	-1	5	POPTR_0005s16100	12747145	12752888	SDG37	18107	2041	160839	No_or_no_constitutive_exon
ATCATACAAGCTTCGCTGTTTTTTAATTCTTTTCTTTTTGGGTATGGCAGAA	12749238	12749358	12749408	12749356	-1	5	POPTR_0005s16100	12747145	12752888	SDG37	18107	2041	160839	No_or_no_constitutive_exon
CGCCCAGTGGCATTACCAAACTCTGAAAAAAAATAGGGATGCATGAACAGAA	12832742	12832997	12833047	12832995	-1	5	POPTR_0005s16170	12832742	12833361	None	18107	2041	160839	No_or_no_constitutive_exon
TTTCATTATGCATATCCCTGACTGATGTTGTTACATCGTTAATTGGGCAGGC	14531542	14532017	14531492	14531544	1	5	POPTR_0005s17270	14527424	14532017	None	18107	2041	160839	No_or_no_constitutive_exon
TGATTCATGATTTGTCATTGTTTGGTGAATCTGTCAAGCAAGGGCCCAAGTG	15416830	15417458	15417508	15417456	-1	5	POPTR_0005s17720	15416830	15419458	None	18107	2041	160839	No_or_no_constitutive_exon
AAAATTTGAAAACTAATGTCAATAACGTGAGTAATCAACAAGAAGGGCAGGG	15735078	15736033	15736083	15736031	-1	5	POPTR_0005s17920	15735078	15736686	None	18107	2041	160839	No_or_no_constitutive_exon
GGGTTACATTTAAATGTGCATTTAAAGGAAATCAAATGATTGGGTGGCAGGT	15840879	15841080	15841130	15841078	-1	5	POPTR_0005s17970	15837039	15842289	None	18107	2041	160839	No_or_no_constitutive_exon
TTATTGATAGTGTTCAAATATATGGTGATTAATAAGGGACAGGCTGAGAGAG	16392486	16392576	16392626	16392574	-1	5	POPTR_0005s18260	16390761	16393408	None	18107	2041	160839	No_or_no_constitutive_exon
TTTTTTTTTTTTGGTCCTGCATGTTGATTGGTTGATATTCTGTGGGAAAGGT	16755851	16756095	16755801	16755853	1	5	POPTR_0005s18510	16755316	16756095	None	18107	2041	160839	No_or_no_constitutive_exon
ATACATTTGGCACTTCTCCCTTATTTACTCTAGTTTCGGGATGGCAACAGTC	17111926	17112083	17111876	17111928	1	5	POPTR_0005s18810	17110531	17116547	None	18107	2041	160839	No_or_no_constitutive_exon
TGTTGCTAATATTGTGTTCGTTGTTACCATCTTTTGAGATGGGCATGCAGAT	17112810	17112893	17112760	17112812	1	5	POPTR_0005s18810	17110531	17116547	None	18107	2041	160839	No_or_no_constitutive_exon
TTGTTAGTACAATCACAAACTTAAAAGGGATACATTTATGGGAATTGCAGGA	18243001	18243574	18242951	18243003	1	5	POPTR_0005s19410	18241447	18245361	None	18107	2041	160839	No_or_no_constitutive_exon
TAACTGGACTGCATGTTTCATCTTTCTAAGTTGATCTATTGGGCATGCAGGG	18423794	18423863	18423913	18423861	-1	5	POPTR_0005s19550	18422405	18427554	None	18107	2041	160839	No_or_no_constitutive_exon
TAGCGAAAGTTGAATTTTTTATTTATTTTAATTTTATCTTCTGGGAGCAGGC	18506571	18506670	18506521	18506573	1	5	POPTR_0005s19630	18505486	18507553	None	18107	2041	160839	No_or_no_constitutive_exon
AATTAAATTATAGAATTGGGAGAATTTAGTATATAAATATACTGGGAAAGGA	18963827	18963992	18963777	18963829	1	5	POPTR_0005s19970	18963443	18963992	None	18107	2041	160839	No_or_no_constitutive_exon
AATTTGTATTTTTCAAATTACAATCTGATCTGTTTTAATGATGGGTGCAGGT	19333027	19333146	19332977	19333029	1	5	POPTR_0005s20280	19330305	19337228	None	18107	2041	160839	No_or_no_constitutive_exon
TGCTTCTGTTCAGGGTTCTATTCCATTAGAAATGGTAGATAATGGGGTAGGA	19561812	19562447	19561762	19561814	1	5	POPTR_0005s20510	19558916	19565542	None	18107	2041	160839	No_or_no_constitutive_exon
ATGTCATAGAAAAAATGATTTTTTTGGTTAATAACTTTTGGGGCATGCAGAA	20158855	20158981	20158805	20158857	1	5	POPTR_0005s21040	20156515	20162851	None	18107	2041	160839	No_or_no_constitutive_exon
TTATTTCTTTTTTTTTTTTTTTTTTTTTGGGGGGGGTGGGGGGGGTTTAGGC	20478473	20479035	20478423	20478475	1	5	POPTR_0005s21370	20467914	20479035	None	18107	2041	160839	No_or_no_constitutive_exon
TGGACTGGTCTTGATGGGGGTGTTCTTTTTGGTTGTGGGTGGAAATGCAGGT	20625964	20626333	20626383	20626331	-1	5	POPTR_0005s21490	20625964	20628179	None	18107	2041	160839	No_or_no_constitutive_exon
GATGCAATGCGATTTCCTTTTCTTATGTTTAAAGCTTATTACTGGGGCAGGA	20831440	20831838	20831390	20831442	1	5	POPTR_0005s21720	20824935	20831838	SDG26	18107	2041	160839	No_or_no_constitutive_exon
TAGTTTTTTTTTTAAAAAAAATTAAATGTGGCAAAAATTTGTGGGAACAGTG	20951347	20951443	20951297	20951349	1	5	POPTR_0005s21890	20950843	20957772	None	18107	2041	160839	No_or_no_constitutive_exon
ATCTTACAGTCATCCAATTGCTTAATCTGTCTTGCCATGTACGTGGGCAGCT	20955221	20955284	20955171	20955223	1	5	POPTR_0005s21890	20950843	20957772	None	18107	2041	160839	No_or_no_constitutive_exon
ATTAGTGACTAATTTTTTTTTTTGGGATTAATGTAATGTAATGGGAACAGGT	21766844	21767052	21766794	21766846	1	5	POPTR_0005s22880	21765642	21769919	None	18107	2041	160839	No_or_no_constitutive_exon
TAGCCTTAGCACATACGGGTTTTTTTCTTTTTGGTGGGTCATATAGAGAGTA	21934122	21934255	21934305	21934253	-1	5	POPTR_0005s23100	21932925	21934696	None	18107	2041	160839	No_or_no_constitutive_exon
GCTTAGTTTTTTTAAGAGAAAAGAAAAATGAATGCTGGAAATGGGGGCAGTG	21961668	21961785	21961835	21961783	-1	5	POPTR_0005s23150	21958641	21962335	None	18107	2041	160839	Yes
TTTTCTTTCTTCCCTTTTCCTTTCTTTTTTTCATTTGTGTGTGTGGGTAGAT	21961086	21961230	21961280	21961228	-1	5	POPTR_0005s23150	21958641	21962335	None	18107	2041	160839	Yes
TTTAGTCTTAACATTTTGTCATAGAGTAATTTTTTATGTGGGAAATACAGGG	21960916	21961003	21961053	21961001	-1	5	POPTR_0005s23150	21958641	21962335	None	18107	2041	160839	Yes
GACCACTGTACAAGAGCCCAATGTTAATACTTTCTGTGTAATGGGTGCAGGA	22153446	22153771	22153821	22153769	-1	5	POPTR_0005s23340	22153446	22154430	None	18107	2041	160839	No_or_no_constitutive_exon
TTTGGACTCATTTGACATGATTTTCTTATATCTATGATGGATGGGTGTAGTT	22543541	22544101	22544151	22544099	-1	5	POPTR_0005s23810	22543541	22545388	None	18107	2041	160839	No_or_no_constitutive_exon
ATTAAGTTAGCTTGGGATGCTTAGTGGTAACGATTGTAATGTGGGGTCAGGT	22575859	22576660	22576710	22576658	-1	5	POPTR_0005s23840	22575859	22577723	None	18107	2041	160839	No_or_no_constitutive_exon
CCAGGGAAAGTGACACTGACTTATTGATGTTATGTTCTCTAAGGGGACAGTC	22814132	22814301	22814351	22814299	-1	5	POPTR_0005s24210	22814132	22814670	None	18107	2041	160839	No_or_no_constitutive_exon
AAATCATTGCCATCTAAATTTGCTTTTCTATTCACATTTGGGTTGAGCAGGT	22946592	22946712	22946762	22946710	-1	5	POPTR_0005s24390	22943686	22950368	None	18107	2041	160839	No_or_no_constitutive_exon
TTTGGAGTGATGGCCATGAAGTAATTATTTTTCACATCCTGGGTGATTAGGT	23088452	23088869	23088919	23088867	-1	5	POPTR_0005s24590	23085763	23090070	None	18107	2041	160839	No_or_no_constitutive_exon
CCTGAGATTGTTCTTTTCCTCTTTCATCATTTTTCTTTGGGGGGTCACAGGA	23126215	23126322	23126165	23126217	1	5	POPTR_0005s24660	23122206	23127129	None	18107	2041	160839	Yes
GTTATCTTTAAAATTATTATTAATAACTACTCACTCTTGATTCAGGGAAGGA	23216037	23216792	23216842	23216790	-1	5	POPTR_0005s24770	23216037	23220696	None	18107	2041	160839	No_or_no_constitutive_exon
TAGTTGACAATGAAAACAACTCTGAGATCAGAGCTTTGAGGAGGGAAGAGAA	23249843	23249927	23249977	23249925	-1	5	POPTR_0005s24820	23248870	23254031	CHR8	18107	2041	160839	No_or_no_constitutive_exon
ATATCTTCAGGGATCATAACTGCCTGATTTGCATTTTTTGGCGTGGGCAGGA	23306375	23306516	23306325	23306377	1	5	POPTR_0005s24880	23299697	23306516	None	18107	2041	160839	No_or_no_constitutive_exon
ACTGTTTTTTTTTTTTTTCTTTTTCTTTTTTTTGGGGGGGGGGGTGATAGGT	23409378	23409504	23409328	23409380	1	5	POPTR_0005s25060	23407694	23410717	None	18107	2041	160839	No_or_no_constitutive_exon
GTGCGATGCTTGCAAAATCTGTTCTATCCATTAAAATTTGAACTGGGCAGGT	23409609	23409761	23409559	23409611	1	5	POPTR_0005s25060	23407694	23410717	None	18107	2041	160839	No_or_no_constitutive_exon
CTGTATTTTGATTGTTTTTATCTGGGTGCCTTTTCAATCTACTTAGGGAGGA	23568100	23568247	23568050	23568102	1	5	POPTR_0005s25260	23567507	23571263	None	18107	2041	160839	No_or_no_constitutive_exon
GTAGTGTGTCGTGAATGGTGTCCGATGTTGTGTGTGTTTTGGGCTGACAGGT	23622474	23622636	23622686	23622634	-1	5	POPTR_0005s25320	23620378	23623555	None	18107	2041	160839	No_or_no_constitutive_exon
GAAATCTGCGTCTCCATATCGCTGTATAAGCTCTCAACTCATGGGCTAAGCA	23626361	23626386	23626436	23626384	-1	5	POPTR_0005s25340	23626361	23628536	None	18107	2041	160839	No_or_no_constitutive_exon
TGTTTTATAGTTGGCAGAAGTGTAAGCTTGAAGGTGTTGGGTCAAAACAGGT	23685349	23685460	23685299	23685351	1	5	POPTR_0005s25410	23681294	23686948	None	18107	2041	160839	No_or_no_constitutive_exon
TCTAAAAAATCACTCTGGTGTGTGTCCTGGAAACTTATGGGAGGATAGAGGG	23814175	23814675	23814125	23814177	1	5	POPTR_0005s25570	23810892	23818911	None	18107	2041	160839	No_or_no_constitutive_exon
CGTTGACATGCTTTAGTTTGTTGATTGACCATTTCATTATGGGAATTCAGTG	23930304	23930335	23930254	23930306	1	5	POPTR_0005s25730	23926836	23933798	None	18107	2041	160839	No_or_no_constitutive_exon
TTTTGTGAGATAAGCAGGCTGATCTATCTATTTGACATTCAACTGGGTAGGT	24081701	24081772	24081651	24081703	1	5	POPTR_0005s25870	24076879	24085650	None	18107	2041	160839	No_or_no_constitutive_exon
ACAGCAACAGAATTAGGTGTCATACCCCCAGCTTATGATTAAGGGGGCAGGA	24474043	24474474	24474524	24474472	-1	5	POPTR_0005s26470	24474043	24474837	None	18107	2041	160839	No_or_no_constitutive_exon
TCTTTCTTTTTTCGTAATCTAATATTGTATCATATGGGATAATGATGCAGGG	24517427	24518039	24518089	24518037	-1	5	POPTR_0005s26550	24517427	24518785	None	18107	2041	160839	No_or_no_constitutive_exon
ACGACGAGTTCAACGGTTTATGGTTTACGTACATGCAAAGGGAATGATAGTA	24628393	24628533	24628343	24628395	1	5	POPTR_0005s26730	24623413	24631123	None	18107	2041	160839	No_or_no_constitutive_exon
GATGTCAAATTGGTAAATTGATGCTTTTGTTGGGGTAATTTGGGAATTAGGA	24633603	24633861	24633911	24633859	-1	5	POPTR_0005s26750	24632980	24634312	None	18107	2041	160839	No_or_no_constitutive_exon
ATCCTTGTTTTAGCATCTTTTATTTTGACATCTTCTGGACACGGGTGCAGGA	24650374	24650715	24650324	24650376	1	5	POPTR_0005s26770	24647604	24652110	None	18107	2041	160839	No_or_no_constitutive_exon
TAGTTATCTGGTTTCATCTGAACTGCTTACAAATTTGACGGGATTAACAGGT	24992732	24992954	24993004	24992952	-1	5	POPTR_0005s27280	24991761	24995295	None	18107	2041	160839	No_or_no_constitutive_exon
GTCGTGTTTAATTAATTATTTGGATTCTTATATTCAACAATGGGGTGCAGAA	25056168	25056317	25056367	25056315	-1	5	POPTR_0005s27340	25053169	25057007	None	18107	2041	160839	No_or_no_constitutive_exon
ATTTAATTGGAGATTATTGTTTTTTTTTTCTTTTTTTGATGTGGGTGCAGAT	25107472	25108853	25107422	25107474	1	5	POPTR_0005s27430	25107037	25114185	None	18107	2041	160839	Yes
GCTAGTGTATGGTTTACCAAAGTCTAACCTATATGTTTAAAATGGGACAGGT	25134816	25134841	25134766	25134818	1	5	POPTR_0005s27500	25133002	25135786	None	18107	2041	160839	No_or_no_constitutive_exon
AATACAATGTTGCCATGAAACCCGAAGGCTCATGAAGGGCATGTCGAAAGTG	25195990	25196072	25195940	25195992	1	5	POPTR_0005s27620	25195332	25199048	None	18107	2041	160839	No_or_no_constitutive_exon
GGATTCAGAATTACTATTTTTTTTTGTTTTTATTTTTGTTGGGGATTTAGCA	25200556	25200630	25200506	25200558	1	5	POPTR_0005s27630	25200110	25202464	None	18107	2041	160839	No_or_no_constitutive_exon
TGCTACTTGCCAGACATAGGACCGGTGCCACTTTAGGAGACACAGGGCAGTG	25277223	25277381	25277173	25277225	1	5	POPTR_0005s27770	25275711	25277381	None	18107	2041	160839	No_or_no_constitutive_exon
AGATGGAGAATGACATGGGTTTTTGGATTGTATTTGTGTGGAGGGTGTAGGT	25295696	25295820	25295870	25295818	-1	5	POPTR_0005s27810	25292331	25296895	None	18107	2041	160839	No_or_no_constitutive_exon
CATGTGCAATCCTGTCTATGTGAATCAATTGTATGTCTTGGGAACCACAGGA	25298726	25298876	25298926	25298874	-1	5	POPTR_0005s27820	25298726	25299750	None	18107	2041	160839	No_or_no_constitutive_exon
AGAGTGGATACTGAAATCGTTGATATTGGCCCCCTGCTGACTGGGTGAAGAT	25339714	25339732	25339782	25339730	-1	5	POPTR_0005s27860	25338446	25341389	None	18107	2041	160839	No_or_no_constitutive_exon
TTTTCCTTTATAGATAGTATATCATACACGTGTCTATGTTTTCAGGGAAGAT	25477520	25477548	25477470	25477522	1	5	POPTR_0005s28100	25476846	25477951	None	18107	2041	160839	No_or_no_constitutive_exon
CTGTTTGTGCATCTCTTAACAAATTAAAATGGTAATGCAAGGGAAAAAAGCG	63095	63144	63194	63142	-1	6	POPTR_0006s00290	61604	65415	None	18107	2041	160839	No_or_no_constitutive_exon
ATCAAAATTGGAAACATTAACTGATGAAAAATATGGTGGGATTGAAATAGGT	220238	220921	220971	220919	-1	6	POPTR_0006s00460	220238	222260	None	18107	2041	160839	No_or_no_constitutive_exon
TTTGTTGTTAGTTATAGCTGAATTGTTGTGCTTTTTTCATGTGGGAACAGAT	335817	335916	335966	335914	-1	6	POPTR_0006s00630	331821	336187	None	18107	2041	160839	No_or_no_constitutive_exon
AAGCTGAGGTGCAAGCACTTATAACACTTTGAACTGCTTGGGATCAACAGTT	374234	374522	374572	374520	-1	6	POPTR_0006s00710	374234	375846	None	18107	2041	160839	No_or_no_constitutive_exon
CGCTCCAATCACAATGCCTAACGGTCGGATTTGGAAAATATGGGTGACAGGA	430665	430865	430915	430863	-1	6	POPTR_0006s00790	428213	431943	None	18107	2041	160839	No_or_no_constitutive_exon
GATACTTGAGATTTGCTAGTAATAATATTTTGGAGCTGTGGTGAGGGCAGGG	603022	603602	602972	603024	1	6	POPTR_0006s01060	601866	603602	None	18107	2041	160839	No_or_no_constitutive_exon
TGGTATCTAGAAAAAAATAAAGTGCACATGAGGATTGCCTAGGGTGGCAGCA	626855	626978	626805	626857	1	6	POPTR_0006s01130	626590	626978	None	18107	2041	160839	No_or_no_constitutive_exon
TTTTCTATTGCTATTTTAATTATTTTATTTTACGGTTTGGGCCAAAGCAGTG	908066	908138	908016	908068	1	6	POPTR_0006s01510	907080	909282	None	18107	2041	160839	No_or_no_constitutive_exon
TGGTTACATAGAAAATTCAGTACTAACATGTATTTGTTTATGGGGTGTAGGG	1006527	1006598	1006648	1006596	-1	6	POPTR_0006s01640	1003954	1007030	None	18107	2041	160839	No_or_no_constitutive_exon
AATTATTTATTTTAAAAAATATTAATAAATTGATGATATGGGGGATGCAGGG	1019323	1019432	1019273	1019325	1	6	POPTR_0006s01660	1018811	1020371	None	18107	2041	160839	No_or_no_constitutive_exon
AGGTAAGCTTCCGGATGGCATCAATTACTGTATTGTTGGTGGGAATGCAGGA	1074125	1074192	1074242	1074190	-1	6	POPTR_0006s01760	1072337	1074277	None	18107	2041	160839	No_or_no_constitutive_exon
GTCGCTACAAAGCAGCAGCTGATTGAATTGGGAATGGGACTTGCAAAAAGTT	1552400	1553011	1553061	1553009	-1	6	POPTR_0006s02370	1552400	1554838	None	18107	2041	160839	No_or_no_constitutive_exon
ACTGGTACATATCGTCATCTGTCTGCATCTCTGGTATTGAACTGGGGTAGCA	1625352	1625406	1625456	1625404	-1	6	POPTR_0006s02490	1625146	1627355	None	18107	2041	160839	No_or_no_constitutive_exon
TGCCTTCTCATATTGTGCACTAGACCTTTTAATTTCTCATGATGGGTTAGTT	1820252	1820619	1820202	1820254	1	6	POPTR_0006s02870	1820038	1820619	None	18107	2041	160839	No_or_no_constitutive_exon
GTGCTAAATTGATTTGACTAAATTGTCTGTAATTGAATTGATATGGGCAGAT	1862866	1863052	1862816	1862868	1	6	POPTR_0006s02940	1860956	1863052	None	18107	2041	160839	No_or_no_constitutive_exon
ATATAGCTGTGAAGATTTTTAATCTGCAAGTGCAAGGAGGGCTAATGAAGAA	1991188	1991577	1991138	1991190	1	6	POPTR_0006s03150	1990809	1992008	None	18107	2041	160839	No_or_no_constitutive_exon
ACTGAACATGAGTGAATATATTGTTCACTATTTTGTACTCATGGGAACAGGG	2430912	2431072	2431122	2431070	-1	6	POPTR_0006s03660	2421559	2437592	None	18107	2041	160839	No_or_no_constitutive_exon
TTTATAAATTTTGTGATTTTTTGTGTGTGTGGGGGTTTGGGGACAAATAGAC	2583037	2583138	2582987	2583039	1	6	POPTR_0006s03850	2582737	2589081	None	18107	2041	160839	No_or_no_constitutive_exon
GGGTTTCTCGAATTGAGTGATTAATGGGTTTTTATTTGTTGGGTTAAAAGGT	2696361	2696480	2696311	2696363	1	6	POPTR_0006s03980	2695895	2698718	None	18107	2041	160839	No_or_no_constitutive_exon
GGGTGGGATGGAGTGATGAAATTTTGGGCTTTGATTGCGGGGACCAACAGTG	2832332	2832533	2832282	2832334	1	6	POPTR_0006s04170	2828880	2833569	None	18107	2041	160839	No_or_no_constitutive_exon
AAGAAACATGCTGCCCTTCCTGATTTGGGTTTTAAATGGGATTGAAACAGGC	3040361	3040592	3040311	3040363	1	6	POPTR_0006s04450	3038509	3041718	None	18107	2041	160839	No_or_no_constitutive_exon
ACATCGATTCTACTATGCATAACTGTGTTCATTGCTTTTCTGGGAAACAGGT	3072137	3072296	3072087	3072139	1	6	POPTR_0006s04510	3069715	3075346	None	18107	2041	160839	No_or_no_constitutive_exon
TCTCATTTTTGAAAGTGAGTTCTTAACTTTTGTACCTCCTGGGATTGCAGGA	3113231	3113388	3113438	3113386	-1	6	POPTR_0006s04570	3111195	3121658	None	18107	2041	160839	No_or_no_constitutive_exon
TCATGTAATGTTCCGTTTTGTTGATGCAGATGACCCTAGAAGGGATGCAGAT	3251376	3251716	3251766	3251714	-1	6	POPTR_0006s04720	3251376	3257154	None	18107	2041	160839	No_or_no_constitutive_exon
GTGATGGAAGAAAAGGGTCTTATTGTTTTTTTTTTTGGGAAATGATGTAGGA	3361347	3361520	3361570	3361518	-1	6	POPTR_0006s04840	3357065	3362101	None	18107	2041	160839	No_or_no_constitutive_exon
AAATTCTTGCTATACAGCTTCTTAGTGGCTTCTCATGTTCAATTGGGCAGGT	3397010	3397151	3397201	3397149	-1	6	POPTR_0006s04870	3393244	3402643	None	18107	2041	160839	Yes
GTAAAATTATTTAGACTACTACTGAATGGTGGTTCATCCTGGCAGGGCAGTC	3476046	3476125	3475996	3476048	1	6	POPTR_0006s04980	3473848	3477208	None	18107	2041	160839	No_or_no_constitutive_exon
TGGTTTCTTATTATGTTTGTTTTGTGTTTTTTTTTTTTTTGGGTGTGCAGTA	3566850	3567064	3567114	3567062	-1	6	POPTR_0006s05130	3562512	3568243	None	18107	2041	160839	No_or_no_constitutive_exon
ATACTTATTGTCTCTTTTCTTCCTCCTTTTCCATTTTTTTTTGTGGGAAGCT	3732951	3733154	3732901	3732953	1	6	POPTR_0006s05270	3728864	3733566	None	18107	2041	160839	No_or_no_constitutive_exon
GTTTTCTTTTTCTGTCTTTTCTCTCTTTTTTTTTTTTTCGGGGGGTCAAGAA	3762037	3762225	3762275	3762223	-1	6	POPTR_0006s05330	3757661	3764478	None	18107	2041	160839	No_or_no_constitutive_exon
TGGAAAATGCTAACTTTTGGTTCTGTTTGTGATTTTGGGGTGGGACGCAGTT	4113765	4114112	4114162	4114110	-1	6	POPTR_0006s05840	4113659	4114571	None	18107	2041	160839	No_or_no_constitutive_exon
ATCTTCAGCTTTTCTTGCGTGGATTTCTAAGTCCAGGGATGTCAAAACAGGT	4338846	4338972	4338796	4338848	1	6	POPTR_0006s06100	4336721	4340025	None	18107	2041	160839	Yes
TCATGTGTGTGTGGCTAAAGTTAATTTTGATCAATTTGCTAATTGGGTAGGT	4347739	4347885	4347935	4347883	-1	6	POPTR_0006s06110	4340199	4348530	None	18107	2041	160839	No_or_no_constitutive_exon
AAGACACTTGCAGTTGTATCATGCCGCTCTGAGTGGTGATTGGGAAACAGCT	4367657	4368059	4367607	4367659	1	6	POPTR_0006s06150	4367162	4369944	None	18107	2041	160839	No_or_no_constitutive_exon
TTTGTTGATTTTCCGTTGTGATTGATATTTTTCATTGATTATGGGAGCAGCT	4446573	4446800	4446523	4446575	1	6	POPTR_0006s06250	4445688	4453260	None	18107	2041	160839	No_or_no_constitutive_exon
GTTTTGTTAATTTTTTTTTGTTCTTGTGTCAATTTTTTTTATGGGTGGAGAC	4769086	4769266	4769036	4769088	1	6	POPTR_0006s06570	4768517	4777989	None	18107	2041	160839	Yes
ACTCACACTTTCAAGGCAAGACCTGGGCTCTCCCTATAAATAGGGAATAGGA	4814870	4815139	4815189	4815137	-1	6	POPTR_0006s06640	4813933	4815329	None	18107	2041	160839	No_or_no_constitutive_exon
ATTTGAAAGTTAGAGAGGAGGTAAGTAAGGTTAATTTTCTGGGTTGGCAGAT	4890146	4890209	4890096	4890148	1	6	POPTR_0006s06760	4889874	4895285	None	18107	2041	160839	No_or_no_constitutive_exon
ATCAAGCTAAGTGAATCATGGAAGCTTATGCCATCTATTCAAATGGGCAGGT	4963299	4963416	4963466	4963414	-1	6	POPTR_0006s06860	4962749	4966769	None	18107	2041	160839	No_or_no_constitutive_exon
TAATCTACTAACTTTGAATTTAATGAGTTATCTGTCGGGCAAGCTCAAAGAG	5015379	5015416	5015466	5015414	-1	6	POPTR_0006s06960	5014869	5015775	None	18107	2041	160839	No_or_no_constitutive_exon
CTAGTTTTGGAACACCCAACGTTGACCACAAGAGAAAAGCTGAGTGGGAGAT	5274043	5274652	5274702	5274650	-1	6	POPTR_0006s07350	5274043	5278030	None	18107	2041	160839	No_or_no_constitutive_exon
ACCTGTATAATTTTTTTACTATAATTTTCTTATGTTATCTGGGTCAATAGGC	5946929	5947005	5947055	5947003	-1	6	POPTR_0006s08180	5941688	5955773	None	18107	2041	160839	No_or_no_constitutive_exon
AGGCATAGGAGAGTCATCTGGTAGGAATGGTGGTTATGCTGGGAGAGCAGGG	6033936	6034175	6033886	6033938	1	6	POPTR_0006s08300	6031332	6035289	ABI5	18107	2041	160839	No_or_no_constitutive_exon
TGTGATTTTGATGTGTGTAATTGAAAAGGAAAATGATAATAACTGGGCAGAT	6335385	6335539	6335589	6335537	-1	6	POPTR_0006s08640	6330136	6336010	None	18107	2041	160839	No_or_no_constitutive_exon
ATCTGCTATTCTGCATATGATTTTCTTTTCCCTTTTATTTGGTGGGTCAGAT	6333479	6333647	6333697	6333645	-1	6	POPTR_0006s08640	6330136	6336010	None	18107	2041	160839	No_or_no_constitutive_exon
ACTGTGGAATCAATTGATCTTGCCTTTTTATTTTTTGTTCTGGGCAAAAGAA	6351555	6351805	6351505	6351557	1	6	POPTR_0006s08670	6351131	6352916	None	18107	2041	160839	No_or_no_constitutive_exon
TAAAATAGTTCTTATTCTTCTAATCATTTATTGGTCTTGGGATGATGTAGGA	6362606	6363108	6362556	6362608	1	6	POPTR_0006s08680	6358046	6363108	None	18107	2041	160839	No_or_no_constitutive_exon
TTACGGCCGAAGCATTATCTTTAATATGATTATTTTGAATGAGGGAACAGGC	6437093	6437338	6437043	6437095	1	6	POPTR_0006s08740	6436514	6439568	None	18107	2041	160839	No_or_no_constitutive_exon
TTTTAAGCTATGCAACAGAGAATAGATCTCTAATGAATTTGGGATTACAGGA	6437442	6437571	6437392	6437444	1	6	POPTR_0006s08740	6436514	6439568	None	18107	2041	160839	No_or_no_constitutive_exon
CTAATTTGCTTGATATACGGGTCTTCTATTTCTTTAATTTATGGGTGCAGCT	6688849	6688928	6688799	6688851	1	6	POPTR_0006s09060	6686496	6689061	None	18107	2041	160839	No_or_no_constitutive_exon
CTGGGACAAAAGTGTCCTTGCTTCTGATGTTATTTGTTTCTGGGATGCAGAA	6865580	6865766	6865816	6865764	-1	6	POPTR_0006s09340	6865580	6867665	None	18107	2041	160839	No_or_no_constitutive_exon
GCAATCCAAAGAGCTCCTTAAAATTCCAATTTTCATTGGGAACAATGCAGAC	7162123	7162803	7162073	7162125	1	6	POPTR_0006s09740	7161257	7162803	None	18107	2041	160839	No_or_no_constitutive_exon
GATCCCTGATATTAATTCATTAAACTCATCATGTACTTTGGGAATTACAGGC	7241404	7241520	7241354	7241406	1	6	POPTR_0006s09850	7239162	7243053	None	18107	2041	160839	No_or_no_constitutive_exon
ATAAAGTTTTTCCTTCGCAATGACTAGCTTTGGTTTACAAATGGGCGCAGGC	7520881	7520959	7521009	7520957	-1	6	POPTR_0006s10110	7519595	7522785	None	18107	2041	160839	No_or_no_constitutive_exon
TTCAATCTGGAATGTGTGGAAGTGATGGTGATATTAATGGGAATGTGCAGGT	8360361	8360535	8360311	8360363	1	6	POPTR_0006s11020	8359444	8362477	None	18107	2041	160839	No_or_no_constitutive_exon
GTGGAATGACTCAAATTTGGGGTTGATAAATTTTTTTTTCTGGGATATAGGC	8393116	8393244	8393294	8393242	-1	6	POPTR_0006s11070	8391970	8393816	None	18107	2041	160839	No_or_no_constitutive_exon
ATCTAGGGTTTTTGTTTTTTTTGCTAATTGTTTTTTGAATGAGGGATCAGGA	8453238	8453320	8453188	8453240	1	6	POPTR_0006s11140	8452816	8456280	None	18107	2041	160839	No_or_no_constitutive_exon
TGGTGGAGGGAGCCGACGATGAAGTGCTGTGCCGAGGGATCGTAGGTAAGGC	8527512	8527713	8527462	8527514	1	6	POPTR_0006s11220	8524748	8527713	None	18107	2041	160839	No_or_no_constitutive_exon
GAGGACTTGTGAAATAACCAGGATCCAGTTGGGTAGTTTTGAGGGGAAAGAA	8581112	8581487	8581537	8581485	-1	6	POPTR_0006s11300	8581112	8581610	None	18107	2041	160839	No_or_no_constitutive_exon
ATACGATAACTAATATAACATGTTTTATGTTTATTTACTTGGGAATGTAGAG	8629825	8629976	8630026	8629974	-1	6	POPTR_0006s11400	8625698	8630703	None	18107	2041	160839	No_or_no_constitutive_exon
GGCAGTTGTTTTTATAGAGGTTTTACAGATTTGGACATATTGGTGGGCAGGA	8693643	8694056	8694106	8694054	-1	6	POPTR_0006s11490	8693643	8696054	None	18107	2041	160839	No_or_no_constitutive_exon
CTTTCAAATCATTAACTAAAGTTACAGTTGTTTGGCATAAAACTGGGCAGAT	8943156	8943276	8943326	8943274	-1	6	POPTR_0006s11740	8942511	8943455	None	18107	2041	160839	No_or_no_constitutive_exon
GTGTATGCTGGAGACAAATATGCATAATTTTCTGCGTCATATGGGAACAGGT	8974397	8974538	8974588	8974536	-1	6	POPTR_0006s11800	8973818	8978300	None	18107	2041	160839	No_or_no_constitutive_exon
AAGTTTGTTTTTGAGATTTTGTCTGTAACATATGTTATTTGATGGGACAGGC	9017719	9018493	9017669	9017721	1	6	POPTR_0006s11820	9016556	9019937	None	18107	2041	160839	No_or_no_constitutive_exon
GTTTTTTTTTGTTAAAATGGATCTGATGGATTTGGGATTATTGGGGGCAGTG	9050018	9050116	9049968	9050020	1	6	POPTR_0006s11860	9049473	9056773	None	18107	2041	160839	No_or_no_constitutive_exon
AACAATTTTATTAATTTAATTTGCTCTGATGTAAATCATTTGGGTGGCAGGT	9146856	9146927	9146977	9146925	-1	6	POPTR_0006s11980	9144921	9149469	None	18107	2041	160839	No_or_no_constitutive_exon
TTCCTTTCCCTTTTTTTTCTTTTTTTTTTGTTTTCTTTGGCAATGGGCAGAT	9253765	9253981	9253715	9253767	1	6	POPTR_0006s12100	9253101	9254979	None	18107	2041	160839	No_or_no_constitutive_exon
TTCCTAATTCTTTTCCCTACTACTTGTGTGATTTTGGTGGGTTTGAAAAGAA	9321758	9321965	9322015	9321963	-1	6	POPTR_0006s12170	9320967	9322854	None	18107	2041	160839	No_or_no_constitutive_exon
TTCATAGTAGTGGTTGCCACTAAAACCTCTCTCTTTGTTTTGGGTGACAGTT	9399533	9399655	9399705	9399653	-1	6	POPTR_0006s12240	9385364	9401212	XM_002326181.1	18107	2041	160839	No_or_no_constitutive_exon
AGAACACTGATGTGTGGATCCATATACTTTTCTTTCTTGGGTTAAAACAGAT	9387608	9387707	9387757	9387705	-1	6	POPTR_0006s12240	9385364	9401212	XM_002326181.1	18107	2041	160839	No_or_no_constitutive_exon
TTATTGCCAACTGTAGGACTGTAGTCTTTATATTTGGGATGGTGTGGCAGGT	9524518	9524588	9524468	9524520	1	6	POPTR_0006s12360	9521920	9525273	None	18107	2041	160839	No_or_no_constitutive_exon
CGAAAAAAATCCACCAAGTGGTGGTGGTGGGGGTGGGGGTGGGGGTGGAGAT	9725447	9725539	9725397	9725449	1	6	POPTR_0006s12580	9723457	9726741	None	18107	2041	160839	No_or_no_constitutive_exon
GAATCTTTCTTAGCTTCTGATTATGTACTTTAATTATTGTGGGAGTATAGAG	9788121	9788264	9788314	9788262	-1	6	POPTR_0006s12640	9786197	9792059	None	18107	2041	160839	Yes
TTTTTGAGTGATGGGTTTTCTGGATGTGCAGGTGAGGGTAATGATTAAAGGG	9835617	9835866	9835567	9835619	1	6	POPTR_0006s12680	9835098	9835866	None	18107	2041	160839	No_or_no_constitutive_exon
GTTCGTGGATAATTAGTGTATTCTAATTATGTATTTCCTTTGGGTAATAGAT	10378126	10378212	10378262	10378210	-1	6	POPTR_0006s13150	10377443	10379301	None	18107	2041	160839	No_or_no_constitutive_exon
TTTCCCAGGTAAATATGTATCAAGCTAGCTAACATAAAAGGGTGATACAGTG	10387529	10387587	10387479	10387531	1	6	POPTR_0006s13170	10387270	10392442	None	18107	2041	160839	No_or_no_constitutive_exon
AAGAATAAGGGTGTTGTCTCTAAAGGAAACAAACCTAATGGGGCGTCAAGAA	10459585	10459774	10459535	10459587	1	6	POPTR_0006s13220	10459178	10459774	None	18107	2041	160839	No_or_no_constitutive_exon
CTCTGTATACTACCCAGTATTAACTAATTTGATTCCCTTTGGGGGTGTAGGA	10617082	10617313	10617363	10617311	-1	6	POPTR_0006s13410	10615218	10622852	None	18107	2041	160839	No_or_no_constitutive_exon
TCCTTGAATTTTTTTTTGGTAATATAATGAAAGTTTCTTTGACTGGGCAGGA	10757899	10758352	10758402	10758350	-1	6	POPTR_0006s13540	10757899	10761227	None	18107	2041	160839	No_or_no_constitutive_exon
CTTTTTTAATAATTAATGAAGGCTGACATCTTTAATTTTCCCGGGTGAAGCA	10961766	10962793	10961716	10961768	1	6	POPTR_0006s13740	10958588	10962793	None	18107	2041	160839	No_or_no_constitutive_exon
CCTGTAGTGTTGTAACCTCACACAGCTAACTTTTGACAGGAGGGGTTGAGAC	10973207	10973288	10973157	10973209	1	6	POPTR_0006s13750	10971694	10975360	None	18107	2041	160839	No_or_no_constitutive_exon
TTGGTGTATTGGTTATTAATAGGACTTTTGTTTTTCATGGGAAACTGCAGGT	11457437	11457540	11457590	11457538	-1	6	POPTR_0006s14150	11454080	11458760	None	18107	2041	160839	Yes
CTTTAATTTTTTTTTTGTATAACAAATTTTTTTAAAAATGGGCAATGCAGTT	11516465	11516573	11516415	11516467	1	6	POPTR_0006s14200	11516013	11518154	None	18107	2041	160839	No_or_no_constitutive_exon
TCCCACCGGCAAGTATTTTTAAATTAATTTAACTGAGATTGTGGGTGCAGAG	11596074	11596169	11596024	11596076	1	6	POPTR_0006s14260	11595758	11600468	None	18107	2041	160839	No_or_no_constitutive_exon
TTCATCCGGGGTTTCTTTTAGCTAATATGTGGTGTGTTTTGTGGGTGCAGTT	11896373	11896830	11896323	11896375	1	6	POPTR_0006s14560	11896081	11897571	None	18107	2041	160839	No_or_no_constitutive_exon
GAGGAACTTACTGAAATTATTTCGTGATTGATGTTGGTGTGGGTGTGCAGAA	11907949	11908245	11908295	11908243	-1	6	POPTR_0006s14570	11899277	11908814	ELF8	18107	2041	160839	No_or_no_constitutive_exon
TGAATCTAAAAGATGGCTCTGGCAGGGCAATTGACTAACCATTTGGGGAGAT	11988959	11989042	11988909	11988961	1	6	POPTR_0006s14620	11987469	11989432	None	18107	2041	160839	No_or_no_constitutive_exon
GTGGTTAATCGTGGACTATATTTTCTTATATTGTTTCTTGGGTGCAGCAGGA	12098748	12098792	12098698	12098750	1	6	POPTR_0006s14740	12097511	12103219	None	18107	2041	160839	No_or_no_constitutive_exon
AAGAGGGGAGTATTTGTGAAGTTCTTAATGCAATGCTTGGAAGAGGGGAGTA	12545330	12545612	12545280	12545332	1	6	POPTR_0006s15090	12541226	12545612	None	18107	2041	160839	No_or_no_constitutive_exon
AACCTTACGAGAGAGAGCGTTATGAGAAGTTGAAAGGTTTGAATGGGCAGAT	13514192	13514380	13514142	13514194	1	6	POPTR_0006s15830	13513612	13514380	None	18107	2041	160839	No_or_no_constitutive_exon
TAATTTTACATCAAGCATAATTAGTTTGCTCTCTATTTATGGCGGGGCAGTA	13721095	13721290	13721045	13721097	1	6	POPTR_0006s15950	13717794	13723006	None	18107	2041	160839	No_or_no_constitutive_exon
AAATCTCAAAAATTTGAGTTATCCATTGACCAAAATTTTTGTTAGGGCAGAG	14201107	14201177	14201227	14201175	-1	6	POPTR_0006s16270	14198460	14201462	UBC37	18107	2041	160839	No_or_no_constitutive_exon
TATTGAATAAAATTGTCTCAATTTTCTGATGTGTGGGGATGAATATGCAGAG	14199765	14199903	14199953	14199901	-1	6	POPTR_0006s16270	14198460	14201462	UBC37	18107	2041	160839	No_or_no_constitutive_exon
CCTTTAAAACTCCAGTTGATGATGATGGCAATGTAAACTGGGTTTAAGAGAA	15926214	15926454	15926504	15926452	-1	6	POPTR_0006s17760	15926214	15926543	None	18107	2041	160839	No_or_no_constitutive_exon
CACATCTGTACTTAAATTATCTGAATACTGAGGAGAGTTGGGAAAAGCAGGT	16027504	16027635	16027685	16027633	-1	6	POPTR_0006s17820	16026520	16028479	None	18107	2041	160839	No_or_no_constitutive_exon
GCTTACTAAAATTAAAGATGGTATAACAATTCCTACCGCTAGGGGATAAGTA	16169228	16169452	16169178	16169230	1	6	POPTR_0006s17910	16169048	16172742	None	18107	2041	160839	No_or_no_constitutive_exon
GGGGAGGAGCCCCAAGATGGCAGCACTTCAAAGAAGAGAAGTGGGGAAAGGC	16730415	16730939	16730365	16730417	1	6	POPTR_0006s18340	16725849	16730939	None	18107	2041	160839	Yes
TTTCATGTATTTGCACGAAACAGGAAGCGCAAGATGGGACGCAAAGAAAGAG	18626686	18626774	18626824	18626772	-1	6	POPTR_0006s19580	18623101	18627816	None	18107	2041	160839	No_or_no_constitutive_exon
GTTTTATTTACCATCCAAATCTTGTGTGCAATTTTCTTTGATGGGTGCAGGT	18759534	18759876	18759484	18759536	1	6	POPTR_0006s19720	18755671	18759876	None	18107	2041	160839	No_or_no_constitutive_exon
AAAGTTAATAATGAGGAACGGTGTGCTTTTTTTTACTCATATGGGAAAAGGT	18918294	18918437	18918487	18918435	-1	6	POPTR_0006s19900	18916514	18918631	None	18107	2041	160839	No_or_no_constitutive_exon
AATTCTTTTCTTCTCCATCTTTTAACATGGACTCTATTCTTTGGGTGAAGAT	18957269	18957776	18957219	18957271	1	6	POPTR_0006s19930	18954544	18960851	None	18107	2041	160839	No_or_no_constitutive_exon
AAATTAATGCAGTGTTAAATTTTGTTGTTGTTGTTGTTGGGTAATCGAAGCA	19308428	19308479	19308529	19308477	-1	6	POPTR_0006s20250	19304675	19308817	None	18107	2041	160839	No_or_no_constitutive_exon
TCCGCGAACTGGAGGCTGCAGGTGGTTGGGACCCGCCTGTGCGAAGGGAGTT	19380853	19381218	19380803	19380855	1	6	POPTR_0006s20320	19380079	19381218	None	18107	2041	160839	No_or_no_constitutive_exon
TGGTTCAGGTGTTGCGTTTGGTTATAATCCTAATTTGGGGAACTGGATAGTT	19468277	19471181	19471231	19471179	-1	6	POPTR_0006s20460	19464601	19471539	None	18107	2041	160839	No_or_no_constitutive_exon
TAGCCGGGATGCTGCGACTTTGATTGATTCTGGTTTGTGGGTATGGAGAGGG	20123509	20123675	20123725	20123673	-1	6	POPTR_0006s21000	20123509	20124328	None	18107	2041	160839	No_or_no_constitutive_exon
GTTCGGCAACTTGAAATCTCTGAATAAATGACATCTATGGGGTAATGCAGTC	20479736	20479838	20479686	20479738	1	6	POPTR_0006s21420	20478115	20482981	None	18107	2041	160839	No_or_no_constitutive_exon
CTGGGAGTGGCTTTAGGGTATTTGGTTACCTGGGTTTGAGGGGATTGCAGAA	20600511	20600637	20600687	20600635	-1	6	POPTR_0006s21550	20596089	20600853	None	18107	2041	160839	No_or_no_constitutive_exon
ATTCGGTTTCATATACTTGGATACTAATTATACGTTATTTGGTGGGGTAGAA	20683401	20683821	20683871	20683819	-1	6	POPTR_0006s21660	20683167	20684805	None	18107	2041	160839	No_or_no_constitutive_exon
TTTTTTTTTAATGCGAGTGTTATTGCTGTTTTGTGGTTGGATGGGAACAGGC	21003245	21003313	21003363	21003311	-1	6	POPTR_0006s21990	21000814	21003720	None	18107	2041	160839	No_or_no_constitutive_exon
GGTATTCGTGTTTGTTTGGTTTCTCATTTTTTTTTCAATGCTGGGAACAGGT	21046169	21046382	21046119	21046171	1	6	POPTR_0006s22030	21044033	21049039	None	18107	2041	160839	No_or_no_constitutive_exon
GAGGCCTTACTTGGGAAACCCAACTATTCCCAATAAACATGGGGTCAGAGGA	21398781	21398948	21398731	21398783	1	6	POPTR_0006s22370	21394908	21398948	None	18107	2041	160839	No_or_no_constitutive_exon
TATGCTTTTCTATTTATTGATTTTTTTTGTCAATTTTTTTGGGATGGCAGGC	21550407	21550447	21550357	21550409	1	6	POPTR_0006s22570	21550235	21551646	None	18107	2041	160839	No_or_no_constitutive_exon
AATGTTTCTTATGTTTGAATTGACTTTCTTGAAATGGGTGAAACGTGCAGAA	21662530	21662597	21662647	21662595	-1	6	POPTR_0006s22720	21658173	21666742	None	18107	2041	160839	No_or_no_constitutive_exon
TTATATTGTGCTTCTTTTTTATCTATAATTTATAAAATGAATGGGTGCAGAA	21892104	21892261	21892054	21892106	1	6	POPTR_0006s23060	21891673	21893379	None	18107	2041	160839	No_or_no_constitutive_exon
GGTTAAATTTCGTGTGTGCTAATTTATATATAAAAAATGAATGGGTGCAGAA	21897334	21897491	21897284	21897336	1	6	POPTR_0006s23070	21896896	21899289	None	18107	2041	160839	No_or_no_constitutive_exon
TGCTCGTGTCCAATTCGAGCAAGTCACTGGTTGTTTCCAATTCGGGAAAGCG	21951167	21951332	21951117	21951169	1	6	POPTR_0006s23100	21950960	21955591	None	18107	2041	160839	No_or_no_constitutive_exon
TATTTATTTATTTATTGCGAAATCTAATTTTTCATGGGCGGTGGCGGCAGTT	22147167	22147375	22147117	22147169	1	6	POPTR_0006s23420	22146798	22148782	None	18107	2041	160839	No_or_no_constitutive_exon
ACAGAGAAGAAGCAGTTGCAACCATAGCAAAAAGGAGTTGGGATAGGTAGTG	22414556	22414641	22414691	22414639	-1	6	POPTR_0006s23690	22413151	22423554	None	18107	2041	160839	No_or_no_constitutive_exon
GATGTCCCCGAAATCTCCCTTTTCCCTTTCTTTGTACGTGTGGGGAACAGTT	22666394	22666481	22666531	22666479	-1	6	POPTR_0006s23940	22664693	22669418	None	18107	2041	160839	No_or_no_constitutive_exon
AGCATTGCTTGTTCTTTGGCACTGACTGCTGTGTCTTTCTGATGGGTTAGGT	22851213	22851398	22851163	22851215	1	6	POPTR_0006s24200	22846828	22852513	None	18107	2041	160839	No_or_no_constitutive_exon
TGTTTATACTTTGATGGTGAAATTATTCTTTATTTCTGTGCAGGGAATAGGA	23036059	23036313	23036009	23036061	1	6	POPTR_0006s24420	23034441	23040343	None	18107	2041	160839	No_or_no_constitutive_exon
AAGAATTGATTTATTTTTTTTAATTTTGGTTTTTAATTTTGGGTTGGCAGAG	23057654	23057753	23057803	23057751	-1	6	POPTR_0006s24450	23055071	23058128	None	18107	2041	160839	No_or_no_constitutive_exon
GGATGTTCATTTTCTAAAATTTATATTACCTTTTTTGGGGCGGGAGGTAGGT	23082285	23082431	23082235	23082287	1	6	POPTR_0006s24490	23081319	23083061	None	18107	2041	160839	No_or_no_constitutive_exon
TAATTTCAATATTTTTCATATTAATCCATTCATTTGGGTATGTGAAACAGTA	23341619	23342107	23341569	23341621	1	6	POPTR_0006s24790	23338941	23342107	None	18107	2041	160839	No_or_no_constitutive_exon
ATCCAATGATGTTTTTGGTAGTTTTTGGTTGATTCGGGTTTATACGAGAGCA	23618964	23619013	23618914	23618966	1	6	POPTR_0006s25200	23618471	23625061	None	18107	2041	160839	No_or_no_constitutive_exon
CCTACATAACTGTTAGGAATGAACTTTGTAACTTCTGTATAAATAGGGAGCT	23738018	23738104	23738154	23738102	-1	6	POPTR_0006s25360	23736667	23740592	None	18107	2041	160839	No_or_no_constitutive_exon
GACTCGGATGGATAATTTTGGGAAAATATTGTGGAATTGGATCAGGGCAGCG	23835246	23835393	23835196	23835248	1	6	POPTR_0006s25450	23834995	23837561	None	18107	2041	160839	No_or_no_constitutive_exon
CAGATGGTAGTACTAAGACGTTGATGATCGTCATTACTCTATCTGGGAAGAT	23851804	23851815	23851754	23851806	1	6	POPTR_0006s25470	23850282	23851815	None	18107	2041	160839	No_or_no_constitutive_exon
AACTTAGCTGCAGATAATCTCCCCGAAGCACTTCCGGGATCTAAAGATAGTT	24033663	24033720	24033770	24033718	-1	6	POPTR_0006s25660	24033364	24034998	None	18107	2041	160839	No_or_no_constitutive_exon
TCTGAATGTTTATTTTAATTGAAATATTGTTTGTATTTGGGGAACTGTAGGT	24132325	24132423	24132275	24132327	1	6	POPTR_0006s25730	24128721	24133114	None	18107	2041	160839	No_or_no_constitutive_exon
CATAGAAGGTAGTAAGAATTCTGGTAAAGTTACTCTGGGAACTGGATAAGAC	24347308	24347406	24347456	24347404	-1	6	POPTR_0006s26030	24344438	24347659	None	18107	2041	160839	No_or_no_constitutive_exon
ATGTTTTGGTGATTTTGAATACGCGCTGATCTGTTATATTTGGTGGGCAGAA	24453965	24454025	24454075	24454023	-1	6	POPTR_0006s26180	24451317	24454899	None	18107	2041	160839	No_or_no_constitutive_exon
TTGAACACCCATTTATGCACGGCTACTAGCTTGCTTACTTGGGTAGCTAGGA	24610552	24610642	24610502	24610554	1	6	POPTR_0006s26390	24609336	24611263	None	18107	2041	160839	No_or_no_constitutive_exon
GTAAAGTTCTCCTTTAGATTTTGTCTTCTTATATATTTTGGGAACTATAGGG	24833235	24833329	24833379	24833327	-1	6	POPTR_0006s26700	24830254	24834197	DNMT2	18107	2041	160839	No_or_no_constitutive_exon
CATCTCCTTAATGCAATAACTGACTGGTTTGGAATTTTGGAGAAGGGAAGAT	24869042	24869428	24868992	24869044	1	6	POPTR_0006s26750	24868716	24870073	None	18107	2041	160839	No_or_no_constitutive_exon
ATTGTTTATGGGTTTTAACATATGTGGTTGTTTTATTTTTGGGTGTATAGAG	24987667	24987768	24987818	24987766	-1	6	POPTR_0006s26940	24981956	24988318	None	18107	2041	160839	No_or_no_constitutive_exon
TGTCTTTGTACCAGTTTCAAACATCTTATGCTAATGTTCTTAAGGGACAGTT	25192100	25192199	25192249	25192197	-1	6	POPTR_0006s27210	25188060	25194314	None	18107	2041	160839	No_or_no_constitutive_exon
TCCTAGGCATACACCACATGGTGGACATATGAACAATGTTATAGGGAAAGAT	25190282	25190710	25190760	25190708	-1	6	POPTR_0006s27210	25188060	25194314	None	18107	2041	160839	No_or_no_constitutive_exon
GAATGTTGAAGGAGAGAAAGGAAGAGTTAAAGCAAGAAATGGGAAATCAGAG	25730224	25730525	25730174	25730226	1	6	POPTR_0006s27900	25729878	25733350	None	18107	2041	160839	No_or_no_constitutive_exon
ACTTCATGGTCATGCTTCTCATACATTCTTACTAATCTATTGGGGTGCAGTT	25774715	25774832	25774882	25774830	-1	6	POPTR_0006s27930	25773269	25780196	None	18107	2041	160839	No_or_no_constitutive_exon
TGAAATTTACTATGACTAGAGATAATTTAATGTTTTGGGTCTGGATGAAGGT	25836421	25838211	25838261	25838209	-1	6	POPTR_0006s27960	25830488	25839949	None	18107	2041	160839	No_or_no_constitutive_exon
ACAATTCCATTCCTTTTTTTTTTTGTAAAAATTTCTTTGTTTGGGAATAGAG	26543915	26544026	26543865	26543917	1	6	POPTR_0006s29060	26543239	26546365	None	18107	2041	160839	No_or_no_constitutive_exon
TTTTGACCGGATTCTTGAACAGGGAAAGGCTTCTTTGTTTTCCAGGGAAGGT	26620194	26620301	26620351	26620299	-1	6	POPTR_0006s29160	26620194	26620524	None	18107	2041	160839	No_or_no_constitutive_exon
TTTTTTTTTAAGAAGCCTTTAACGAATTGTGTGGTTGTTGGGTGATGAAGAA	26625354	26625482	26625304	26625356	1	6	POPTR_0006s29170	26624527	26630370	None	18107	2041	160839	Yes
ATCATCTTGACTAACAAGAGTTTAATAAATTAATTTGATGGGGCATGCAGGA	26688229	26689006	26689056	26689004	-1	6	POPTR_0006s29270	26688229	26690773	None	18107	2041	160839	No_or_no_constitutive_exon
ATTTGGAGTATCGTTTTTTGAAAGCCTTGATTTCTTTTTGGTGGGCGCAGGA	26876898	26876986	26876848	26876900	1	6	POPTR_0006s29530	26869945	26877928	None	18107	2041	160839	No_or_no_constitutive_exon
CCAGCGGGTTGCTGAAGATCAGACTCCCTAATATGGGGCTCAAGGGCTAGTT	215046	215346	214996	215048	1	7	POPTR_0007s00530	214610	216669	None	18107	2041	160839	No_or_no_constitutive_exon
TTTTATTAATGCTTTTGCTACTGCGTGCCGAATGGGGGTTGATAAAGTAGCA	488130	488405	488080	488132	1	7	POPTR_0007s00910	487367	488405	None	18107	2041	160839	No_or_no_constitutive_exon
ACGTTTCTTTGTCATTGATATTGGGTGGTTGATTTATATCGGGATGACAGGA	554827	554918	554968	554916	-1	7	POPTR_0007s01020	551469	556177	None	18107	2041	160839	No_or_no_constitutive_exon
AAAGACACTAATGAACATCAATTCTTTCAGGGATTACTGTGGGATTGAAGAA	617875	617974	617825	617877	1	7	POPTR_0007s01140	616709	617974	None	18107	2041	160839	No_or_no_constitutive_exon
TTGTTAATGGTGTTTCTTGTGCTCTTTCTTTTTTGTGGGATGGAGCGCAGCT	696594	697047	696544	696596	1	7	POPTR_0007s01260	696005	697047	None	18107	2041	160839	No_or_no_constitutive_exon
TTGTTAATGGTGTTTCTTGTGCTCTATCTTTTTTGTGGGATGGAGCGCAGCT	701203	701903	701153	701205	1	7	POPTR_0007s01270	700593	701903	None	18107	2041	160839	No_or_no_constitutive_exon
TTGTTAATGGTGTTTCTTGTGCTCTTTCTTTTTTGTGGGATGGAGCGCAGCT	705809	706448	705759	705811	1	7	POPTR_0007s01290	705224	706448	None	18107	2041	160839	No_or_no_constitutive_exon
TTGTTAATGGTGTTTCTTGTGCTCTTTCGTTTTTGTGGGATGGAGCGCAGCT	709181	709623	709131	709183	1	7	POPTR_0007s01300	708674	709623	None	18107	2041	160839	No_or_no_constitutive_exon
TGTTAATGGTGTTTCTTGTGCTCTTTCTTTTTTTGTGGGATGGAGCGCAGCT	713305	714000	713255	713307	1	7	POPTR_0007s01310	712708	714000	None	18107	2041	160839	No_or_no_constitutive_exon
TCACCTCTTTATTATTGCTTTCTTAAATTTTGTGTGCTTTGGGTTGGCAGGT	721556	721661	721711	721659	-1	7	POPTR_0007s01330	718763	731346	None	18107	2041	160839	No_or_no_constitutive_exon
CTATATATCAATGCTCTTTCAATCTCGTCTTTGTTGTTCGTGTTGGGAAGGC	845381	845653	845703	845651	-1	7	POPTR_0007s01520	845381	848016	XM_002310385.1	18107	2041	160839	No_or_no_constitutive_exon
TTTTTATCATGAATATTAATTTTTAATGGGATGTGTTGTATGGGGAACAGGT	1191288	1191439	1191489	1191437	-1	7	POPTR_0007s02040	1186477	1192291	None	18107	2041	160839	No_or_no_constitutive_exon
CTATTGTTTATTTATTTGTATATAATCCAAATCTACCTCTGGGTATGCAGGT	1188574	1188817	1188867	1188815	-1	7	POPTR_0007s02040	1186477	1192291	None	18107	2041	160839	No_or_no_constitutive_exon
TTGATTATCCTCTGGATGAAGTTTTGTCTTACCTCAATGGGTAAATGCAGGC	1248432	1248523	1248573	1248521	-1	7	POPTR_0007s02130	1245677	1253425	None	18107	2041	160839	No_or_no_constitutive_exon
TCGTTGTAATTGATCTTTTTCTCTAATTCTCTTTCCCTCTGTGGGTGCAGGG	1370246	1370403	1370196	1370248	1	7	POPTR_0007s02320	1364844	1371143	ATGEX2	18107	2041	160839	No_or_no_constitutive_exon
GCTGATTCTCAATATGCACTGGACTTTTCTTTTCCTGTATGGGTGAGCAGTT	1384080	1384190	1384030	1384082	1	7	POPTR_0007s02350	1382223	1385868	None	18107	2041	160839	No_or_no_constitutive_exon
TGGATCCTTCTTGTGCTTGCACTAAACACTGCTTTTGTGCATGGGTGCAGGT	1491005	1491059	1491109	1491057	-1	7	POPTR_0007s02520	1490365	1493625	None	18107	2041	160839	Yes
TTTGGATCCCTTTTTGACTTGCAAATAACAATCATTGCATGGGCTAAAAGAG	1827251	1827359	1827201	1827253	1	7	POPTR_0007s03160	1824886	1829351	None	18107	2041	160839	No_or_no_constitutive_exon
GCTTTTACTGGGACTCTTCTCTTTCCCTCCAATTTTCTAAATGGGGTCAGGA	1855220	1855276	1855326	1855274	-1	7	POPTR_0007s03240	1854119	1863763	None	18107	2041	160839	No_or_no_constitutive_exon
TTGATCAGTGTGTGATGAATTATCTTGGTTGATTTTGCATGAAGGGTTAGTT	1917769	1918344	1918394	1918342	-1	7	POPTR_0007s03310	1917769	1918859	None	18107	2041	160839	No_or_no_constitutive_exon
CTAATTTCATTTTTTCCCCTCATGCTTCTATTTTTCTTTTGGGTGCGTAGGA	2308208	2308534	2308158	2308210	1	7	POPTR_0007s03880	2307385	2310099	None	18107	2041	160839	No_or_no_constitutive_exon
TATTTGTGCTTTAACATGTTGCAAGCCTTATACTTTTTTTGGGGGTGCAGTC	2338481	2338578	2338431	2338483	1	7	POPTR_0007s03930	2336810	2340014	FAS2	18107	2041	160839	No_or_no_constitutive_exon
TAATAAGTTTTAATGAACCAGTCATTAAGTTTTTATCATGGGAGTTGCAGGG	2913340	2913514	2913290	2913342	1	7	POPTR_0007s04700	2908603	2918434	None	18107	2041	160839	No_or_no_constitutive_exon
GTTCAATATTGACTCTTTCTATTTCTTTGGTTGTAATTGGGAAATTGTAGTA	2954488	2954601	2954651	2954599	-1	7	POPTR_0007s04740	2944493	2955551	None	18107	2041	160839	No_or_no_constitutive_exon
AAAACTCAAATTCCTTGCTGATTTTACTTTCTTTTGTCCTGGGCAGCCAGGT	3034852	3034946	3034802	3034854	1	7	POPTR_0007s04850	3032747	3036923	NDC1	18107	2041	160839	No_or_no_constitutive_exon
ATTGCTTTGGTAAATGGTATTCACATCTTGTTTTTTATCGCAGGGGAAAGAG	3052074	3052633	3052683	3052631	-1	7	POPTR_0007s04870	3052074	3057534	None	18107	2041	160839	No_or_no_constitutive_exon
TCTTCTTAAACAAAACCTTTTTTTTTCTGAGTTGTTTTTTTGGTGGGCAGTT	3285936	3286001	3285886	3285938	1	7	POPTR_0007s05090	3285769	3287828	None	18107	2041	160839	No_or_no_constitutive_exon
TCAAGTATTGATTTAACAAAAATAACAATGCCATTTTTCTGGGTTGGCAGGT	3287362	3287828	3287312	3287364	1	7	POPTR_0007s05090	3285769	3287828	None	18107	2041	160839	No_or_no_constitutive_exon
TAATTAGCAAATGTTGATTTCTTCTCTGCTTTTGGGGGTTCAATGAGCAGGT	3313477	3314209	3314259	3314207	-1	7	POPTR_0007s05120	3313477	3316049	None	18107	2041	160839	No_or_no_constitutive_exon
CTTTATCAGAACCTCAAACAATGAAATAATGTTTGATTTTATGGGATCAGAA	3364213	3364432	3364163	3364215	1	7	POPTR_0007s05220	3363527	3364958	None	18107	2041	160839	No_or_no_constitutive_exon
GGTGAAAAACATAGGATACAGTACTGTCTTATACTCTTGAAAATGGGCAGGT	3454962	3455087	3455137	3455085	-1	7	POPTR_0007s05360	3453877	3455977	None	18107	2041	160839	No_or_no_constitutive_exon
CTCTCTTGCTAATGTTTCTCTGTTTCTTTTCCGCTGACGGGATGGCGCAGGG	3536416	3536486	3536366	3536418	1	7	POPTR_0007s05440	3536004	3540304	None	18107	2041	160839	No_or_no_constitutive_exon
ATGTTTCATCAAAATTAACATTTCTGATCTAAGATGGGATGGACATGCAGGT	3539714	3540304	3539664	3539716	1	7	POPTR_0007s05440	3536004	3540304	None	18107	2041	160839	Yes
GGTTGGTATTGGAAACTCCTTTTACATTCTTCTCTGGTGGGAATGTGCAGGC	3547376	3547575	3547625	3547573	-1	7	POPTR_0007s05460	3545236	3549302	None	18107	2041	160839	No_or_no_constitutive_exon
TCATGTCTGCATGCATTAATGTAGTTTTTTTATCTGGGTTTGGTGGGTAGAT	3871934	3872009	3872059	3872007	-1	7	POPTR_0007s05740	3868376	3872491	None	18107	2041	160839	No_or_no_constitutive_exon
CAAGTGGGAGACTATGTGCCGCCTAAAGTTGATGGTGGTCTGGGATTAAGAA	3921845	3922200	3922250	3922198	-1	7	POPTR_0007s05780	3921845	3922468	None	18107	2041	160839	No_or_no_constitutive_exon
GGCTGAAGAATGGGAACGAGAGGGCTGAGACCGAGAAGGCTGGGACCGAGAT	3972242	3972359	3972192	3972244	1	7	POPTR_0007s05820	3970752	3974539	None	18107	2041	160839	No_or_no_constitutive_exon
CTGGGTTGATTTTTTTTTTTGTTTTTCCTTCCGTGGGGGCAATAATATAGGT	4955243	4955406	4955193	4955245	1	7	POPTR_0007s06560	4954822	4965737	XM_002309992.1	18107	2041	160839	No_or_no_constitutive_exon
CCTTATCTGATTTGAACTCTTCATAATGGTGGCTTTGTTAACATGGGCAGGC	5078714	5078768	5078818	5078766	-1	7	POPTR_0007s06690	5077399	5082993	None	18107	2041	160839	No_or_no_constitutive_exon
ACTTCCGGCTCAAACAAGTGGTGGTAGTGTGAATTTAGAGGGAAAGAGAGAT	5157273	5157560	5157223	5157275	1	7	POPTR_0007s06800	5156851	5161111	None	18107	2041	160839	No_or_no_constitutive_exon
AGTATTGTATTGCTTTCTAAATTGGATGTTGACAATGTATTAGGGGAAAGGA	5344476	5344533	5344583	5344531	-1	7	POPTR_0007s07000	5341632	5344695	None	18107	2041	160839	No_or_no_constitutive_exon
TTGTTGGTGGTTGTTTTAATTCCCCTCGGGCATCAATTTTGTTGGGACAGGT	5404809	5405006	5404759	5404811	1	7	POPTR_0007s07080	5403517	5409510	None	18107	2041	160839	No_or_no_constitutive_exon
TTCAGTTTATTTATTCCATTGAAAGAAAGTCTCATTTATGGGTAATGCAGGA	5421893	5422282	5422332	5422280	-1	7	POPTR_0007s07100	5421893	5427810	None	18107	2041	160839	No_or_no_constitutive_exon
TTGGAGCACAAGCCTTTGTTAGGCCCAGCGCCGTTTATACTTGGGAAAAGGA	5824443	5824795	5824845	5824793	-1	7	POPTR_0007s07480	5824443	5825244	None	18107	2041	160839	No_or_no_constitutive_exon
GCAAGGTATATGGTTGGTTAATCAGGCTCAGAATTTGACGTTGAGGGCAGAG	5933162	5933194	5933244	5933192	-1	7	POPTR_0007s07580	5932819	5933791	XM_002335811.1	18107	2041	160839	No_or_no_constitutive_exon
TGGGTCAGGCTGCATCTATGGCTTCCCTCCTCTTGGCTGCCGGGGCTAAGGG	6152413	6152715	6152363	6152415	1	7	POPTR_0007s07740	6150269	6152715	None	18107	2041	160839	No_or_no_constitutive_exon
TAAAATTCTCAAACTTTTCTAGTTTCTAATGTTCTGGTTCCAGGGGACAGAA	6337477	6337881	6337931	6337879	-1	7	POPTR_0007s07880	6333454	6339468	None	18107	2041	160839	No_or_no_constitutive_exon
AACTCTATGGAGGTTAATGTTGATCCTACTTATAACAAATACGCGGGAAGCC	6363912	6364049	6363862	6363914	1	7	POPTR_0007s07890	6361788	6364848	None	18107	2041	160839	No_or_no_constitutive_exon
GTCAAATTTTTGGCACCTAGAAGCTGATATCTGTTCTTTTTCATGGGAAGCC	6427854	6427924	6427974	6427922	-1	7	POPTR_0007s07920	6423619	6430577	None	18107	2041	160839	No_or_no_constitutive_exon
GGTTATGATACTTTAGCCATGCTGAAAATGGTGGCCGATGAATTGGGCAGGG	6484246	6484331	6484196	6484248	1	7	POPTR_0007s08000	6483433	6486892	None	18107	2041	160839	No_or_no_constitutive_exon
CTAATAGCAGAAACATGAGTGATGCAATGAATGGTGCAAAAGTTGGGAAGAC	6825294	6825466	6825516	6825464	-1	7	POPTR_0007s08230	6825294	6825745	None	18107	2041	160839	No_or_no_constitutive_exon
TTTTGAGCTGTCAATGTGAAAATTCTTTAATTTTTGGGGAAAAAAAATAGAT	6987067	6987126	6987017	6987069	1	7	POPTR_0007s08330	6986472	6997193	SIR3	18107	2041	160839	No_or_no_constitutive_exon
TTTTTTTTTGTTGAACCATGAAGTGTTTTGTGTTTTTTTTTAATGGGAAGGT	6987228	6987389	6987178	6987230	1	7	POPTR_0007s08330	6986472	6997193	SIR3	18107	2041	160839	No_or_no_constitutive_exon
GACTTTTCTTCGAATTATACGAATGGGGGCAGCAGTTCTTTTAAAGGGAGCG	7321621	7321824	7321571	7321623	1	7	POPTR_0007s08470	7321211	7323863	None	18107	2041	160839	No_or_no_constitutive_exon
AATGTCTGAAAGAAATTCTGATGTGTTACTGGTTTGGTTTTAATGGGTAGGA	7342694	7342739	7342644	7342696	1	7	POPTR_0007s08490	7341970	7343933	None	18107	2041	160839	No_or_no_constitutive_exon
GCCTAGTCTCTATCCTCCGTAACTGTATCCTTTTTCTTGATGATGGGCAGTC	7475052	7475152	7475202	7475150	-1	7	POPTR_0007s08610	7474088	7477180	None	18107	2041	160839	No_or_no_constitutive_exon
ATGGAAGGCTTGGTGTGCACGCCTATACTCTAATCAACAAGTCTGGGAAGGC	8035615	8035800	8035850	8035798	-1	7	POPTR_0007s08910	8035259	8037219	None	18107	2041	160839	No_or_no_constitutive_exon
GTACCTCTTTCTCCAAAACACATGTTGATCAAATGAAATTAAAAAGGGAGTG	8229492	8229618	8229668	8229616	-1	7	POPTR_0007s08960	8228998	8231221	None	18107	2041	160839	No_or_no_constitutive_exon
TCTGATTTCAAATTTTGAACCCAATTAATGTAAACTTTTAATGTGGGCAGAT	8448013	8448097	8447963	8448015	1	7	POPTR_0007s09180	8446678	8448839	None	18107	2041	160839	No_or_no_constitutive_exon
TCTAGCCAGTCCTCAGGGGAACATTGCCCCCATACTGTAAGGGAGGTAAGTG	8513468	8513923	8513418	8513470	1	7	POPTR_0007s09200	8512827	8513923	None	18107	2041	160839	No_or_no_constitutive_exon
AATTTTCCAGATGTCTTTTAAGCTAATCCTTTTAATTGTTATGGGACCAGGG	8638351	8638594	8638301	8638353	1	7	POPTR_0007s09260	8632004	8638797	None	18107	2041	160839	No_or_no_constitutive_exon
AAATTCTTTTGTTGAAAAACCTTGCACTAATCTTTACCTTGGGAATGAAGGT	8887743	8888025	8888075	8888023	-1	7	POPTR_0007s09490	8886778	8890032	None	18107	2041	160839	No_or_no_constitutive_exon
GCTCATTATCAGAAAATCACTTATTCATAAACCTCATGTGGGGTGAATAGTT	9416435	9416619	9416385	9416437	1	7	POPTR_0007s09880	9415924	9416619	None	18107	2041	160839	No_or_no_constitutive_exon
TTACAGACAAAGAGGAGATCCTTGCAAGAGCACATATGTGGGACTTGAAGAA	10090237	10090837	10090187	10090239	1	7	POPTR_0007s10240	10085781	10093216	None	18107	2041	160839	No_or_no_constitutive_exon
TTTCTTCCTTTTTTTTTGGTTGGGGGTATTGAACTGCATATCAGGGTAAGAA	11003672	11003890	11003622	11003674	1	7	POPTR_0007s10830	10999664	11006941	None	18107	2041	160839	No_or_no_constitutive_exon
TAAAATCTTATAATGCAGATGGATTTTAACATATGATTCCTGGGGTGCAGAT	11183104	11183725	11183054	11183106	1	7	POPTR_0007s10960	11180875	11184382	None	18107	2041	160839	No_or_no_constitutive_exon
TTTTGTTTTTCATCTGAATAGTTTCTGAAGATGTTGGGTGGCAAACACAGGT	11643957	11644112	11644162	11644110	-1	7	POPTR_0007s11290	11639428	11648379	None	18107	2041	160839	Yes
ATGAAAAGCAATCGTAACTAAAATGGAGTTTGCTGGTGTGGGATTAACAGGA	11714093	11714463	11714043	11714095	1	7	POPTR_0007s11360	11712493	11714463	None	18107	2041	160839	No_or_no_constitutive_exon
TGACAAGTCAATCGTAACTAAAATGGAGTTTGCTGGTGTGGGATTAACAGGA	11730851	11731080	11730801	11730853	1	7	POPTR_0007s11370	11729209	11731328	None	18107	2041	160839	No_or_no_constitutive_exon
TTATGGAGCATGCGTTAGAGGAGCATCATGCTAGGAGAAAAGGGGTGAAGGA	11748805	11748905	11748955	11748903	-1	7	POPTR_0007s11380	11747044	11749676	None	18107	2041	160839	No_or_no_constitutive_exon
GTGTTTGTGTTTGTGTTTGTGTTTGTGTTTGTGTTTGACTGGGGATGCAGCT	11777864	11778171	11778221	11778169	-1	7	POPTR_0007s11410	11777864	11778500	None	18107	2041	160839	No_or_no_constitutive_exon
TATATTAATCGTTTTCCATTGCTTTAATCCTCTTGTTTGGGTTGAGACAGAT	12742126	12742639	12742689	12742637	-1	7	POPTR_0007s12440	12742126	12744265	None	18107	2041	160839	No_or_no_constitutive_exon
AGGCTCGAGGATTTGATGTCTTCAAATCTCATATTGCAGGGGAGAAACAGAA	13001919	13002079	13001869	13001921	1	7	POPTR_0007s12750	12996815	13003677	None	18107	2041	160839	No_or_no_constitutive_exon
TTGTCTTTTCATTTGGGGATTTCTATGATTTTTCTGTTCTATGTGGGCAGGA	13077196	13077293	13077146	13077198	1	7	POPTR_0007s12840	13076639	13079005	None	18107	2041	160839	No_or_no_constitutive_exon
ACTTCACTCTTTATACTTTTTTTTTTTCTTGATGTATGGGGTCGGGGCAGGC	13144975	13145068	13145118	13145066	-1	7	POPTR_0007s12950	13142201	13146934	None	18107	2041	160839	No_or_no_constitutive_exon
CATCTACTCGTTTATTTCTGATAATTTAATTTGCTTTTTGGGGCATGCAGGT	13536398	13536531	13536348	13536400	1	7	POPTR_0007s13450	13532158	13536531	None	18107	2041	160839	No_or_no_constitutive_exon
TTGCATGTCTCGAGTCTCTGAACTTATAGTACTGGTGCTATGGGGGACAGGA	13537374	13537616	13537666	13537614	-1	7	POPTR_0007s13460	13536720	13538470	None	18107	2041	160839	Yes
ACTCTGCAAGAAGTTGTGTATGACTAATACAGTTAGACTTGGGGCTGCAGGG	13616350	13616502	13616552	13616500	-1	7	POPTR_0007s13580	13616048	13617780	None	18107	2041	160839	No_or_no_constitutive_exon
ATGCTTTATGCGCATGAATTCCCATATTGATTCATTGTTAATGGGTGCAGGC	13666468	13666739	13666418	13666470	1	7	POPTR_0007s13620	13664155	13668221	None	18107	2041	160839	No_or_no_constitutive_exon
GATTAAACCTGAGATTTTTTTTTTCTTTTGTGCTTTGGGATTTAAGGAAGCA	13687675	13687851	13687625	13687677	1	7	POPTR_0007s13660	13686093	13687851	None	18107	2041	160839	No_or_no_constitutive_exon
GCTTGTTTTTAGATTTTTTCAATGATTTATAATATAATGTGGGTTGGCAGAT	13931207	13931672	13931722	13931670	-1	7	POPTR_0007s13940	13929126	13932866	None	18107	2041	160839	No_or_no_constitutive_exon
ATGATGTAATGAGCTAAGTGTGTTCAATTGGATAACTGGGTGGGTGGCAGGT	14089226	14089525	14089575	14089523	-1	7	POPTR_0007s14250	14087395	14094371	PCK2	18107	2041	160839	No_or_no_constitutive_exon
ATACAGAGTAATTGCACTGTTAATGGTATTATTGCTGGTGGGGATTGCAGGT	14319374	14320123	14319324	14319376	1	7	POPTR_0007s14570	14318436	14320123	None	18107	2041	160839	No_or_no_constitutive_exon
CAGATCTGATAAATGTTGTTTTGTTTTCTTGTTTGAAACTTGGGGGACAGAA	14690000	14690100	14689950	14690002	1	7	POPTR_0007s15040	14687744	14691636	None	18107	2041	160839	No_or_no_constitutive_exon
GGGACAGGACCGGCACCTTATACTTATGTGCCATTTGGAGGGGGGCCTAGGA	14808677	14808731	14808627	14808679	1	7	POPTR_0007s15190	14807336	14808731	None	18107	2041	160839	No_or_no_constitutive_exon
GATTTGATTTGTTCAAAGGCTAATCTCAATACAATTGTGGGTAACAACAGGT	14844425	14844720	14844375	14844427	1	7	POPTR_0007s15230	14842300	14846876	None	18107	2041	160839	No_or_no_constitutive_exon
ATTTGAGGGCAACATCTCCCTAGTTATGACCAAAGAAAATTGGGGTATAGAA	14860504	14860750	14860454	14860506	1	7	POPTR_0007s15260	14859448	14860750	None	18107	2041	160839	No_or_no_constitutive_exon
TTGCTGTGAATTTGCTGCATGAATACTCTAATTTTATGCTAATGGGGCAGAT	102212	102314	102364	102312	-1	8	POPTR_0008s00330	100937	103621	None	18107	2041	160839	No_or_no_constitutive_exon
TAACCCGCGCCGCAAAGATCCAACTTAGAAATTTATTTGGGGATGGAGAGGA	114170	114352	114120	114172	1	8	POPTR_0008s00340	110863	114352	None	18107	2041	160839	No_or_no_constitutive_exon
TGATTGTTAATATTTTATTTAACATTTGCAATGTTGGGATAAATGTGGAGCA	372695	372782	372645	372697	1	8	POPTR_0008s00820	372078	372782	None	18107	2041	160839	No_or_no_constitutive_exon
CTTGAGCTTTGAATTGATGCTATTCTTGATTGATTTTTTGGGAGGGACAGGT	415089	415213	415263	415211	-1	8	POPTR_0008s00870	413824	415532	None	18107	2041	160839	No_or_no_constitutive_exon
GCACAAGGACCTGGAGGTTAACAAGGATGGTGAGAGGGTATGAAATGGAGGT	927467	927608	927658	927606	-1	8	POPTR_0008s01940	927467	928406	None	18107	2041	160839	No_or_no_constitutive_exon
TATACTGTTGTGCCAATATAGGTTTATTTATGCATTGGGTGACAATACAGGT	1073304	1073372	1073422	1073370	-1	8	POPTR_0008s02240	1069683	1074100	None	18107	2041	160839	No_or_no_constitutive_exon
TTTATTCAGATAAGATTTGTTGATTTCCGTCTTTTTTTATGGGATTACAGGT	1303470	1303507	1303557	1303505	-1	8	POPTR_0008s02610	1299795	1308116	None	18107	2041	160839	Yes
ATGCGTGTGATTGTGTTTGGATGGTAGAATCTAAAATGAGGGTGGTGCAGGG	1321919	1322041	1321869	1321921	1	8	POPTR_0008s02620	1320513	1324031	None	18107	2041	160839	No_or_no_constitutive_exon
GTATCATCAACTTGCGGTGATTCTGATTCATTGGTGGAAATGGGCAACAGAT	1482109	1482232	1482282	1482230	-1	8	POPTR_0008s02900	1478233	1483496	None	18107	2041	160839	No_or_no_constitutive_exon
ATTTGTTGGGATTTTTTGTGTTGATTGTCTTGTGTTTTTTGGTGGGGAAGGA	1661745	1661940	1661990	1661938	-1	8	POPTR_0008s03170	1658849	1663137	None	18107	2041	160839	No_or_no_constitutive_exon
TTGCTTAGTATTTCTTTCTCCAGTTCTCCTGACAGCTTTTGTTTGGGAAGGC	1709333	1709475	1709525	1709473	-1	8	POPTR_0008s03250	1709333	1710663	None	18107	2041	160839	No_or_no_constitutive_exon
TATAATATCCACTGATTTCCTTGAGATTTTGGTGCAATTAATGGGACAAGAC	1771580	1771674	1771530	1771582	1	8	POPTR_0008s03330	1768922	1772063	None	18107	2041	160839	No_or_no_constitutive_exon
AATATGTCGTGGTCAATGATATTGAAAAGATTTTATCTGGGAAAATGCAGCT	1771929	1772063	1771879	1771931	1	8	POPTR_0008s03330	1768922	1772063	None	18107	2041	160839	No_or_no_constitutive_exon
AATTTTTGATGTACTTTTTTGCAGTGTGTTGAGCGGGTATAATGGGACAGTT	1888558	1888716	1888766	1888714	-1	8	POPTR_0008s03530	1886120	1889514	None	18107	2041	160839	No_or_no_constitutive_exon
TTCTTTATGTGAAAGTTTGTTTTTGTGGCTTATAACCTATTGGGTAACAGGA	1916242	1916332	1916192	1916244	1	8	POPTR_0008s03570	1913419	1917578	None	18107	2041	160839	No_or_no_constitutive_exon
TCCTGACTCCTCTCACCTAACTCCTGAAATTTTTATAACATGGGATACAGGA	2158430	2158971	2159021	2158969	-1	8	POPTR_0008s03930	2158430	2164580	None	18107	2041	160839	No_or_no_constitutive_exon
AAAGATAAATTTTCTCTAAGAGTATGCTTTTGTTTGGGATGGTAATGCAGCG	2229055	2229447	2229497	2229445	-1	8	POPTR_0008s04040	2229055	2233505	None	18107	2041	160839	No_or_no_constitutive_exon
TCTGGTAAGATTGTTTTGTTGATGATATGCTATGTTGTTGGGATTTAAAGGG	2244718	2244929	2244668	2244720	1	8	POPTR_0008s04050	2243698	2247451	XM_002311063.1	18107	2041	160839	No_or_no_constitutive_exon
AACCTGGGAAGCTGAACAAGTTGGTGAAATTTCGTTGAGTTATGGGAAAGCT	2341970	2342097	2342147	2342095	-1	8	POPTR_0008s04180	2340749	2343075	None	18107	2041	160839	No_or_no_constitutive_exon
TTGACAGAAAAAGTAAAACAATAAATCTGCTCTCTTTCAGGGAGTTACAGAC	2355332	2355995	2355282	2355334	1	8	POPTR_0008s04190	2346172	2355995	None	18107	2041	160839	No_or_no_constitutive_exon
ATTGATGGAGGAAATGGGGACGAAATGTATTGTGGATGAGGGTAGTTAAGGC	2450389	2451778	2451828	2451776	-1	8	POPTR_0008s04360	2450389	2452609	XM_002312000.1	18107	2041	160839	No_or_no_constitutive_exon
GAATTTAATGGGAAGCCTTGTAAATCCTGTTATTTGAATTGTGGGTGCAGGA	2557773	2558268	2558318	2558266	-1	8	POPTR_0008s04510	2557773	2570064	None	18107	2041	160839	No_or_no_constitutive_exon
CTGCGCTCAATAAGGGTTTAATTTCTGATACATCTTTTGTGGGGTTGGAGAT	2677715	2678143	2678193	2678141	-1	8	POPTR_0008s04670	2674452	2679376	None	18107	2041	160839	No_or_no_constitutive_exon
ATTGCCCTGTGGGAGAAAGCTCGGGGTGTTATGTGTCAAATGGGATGGAGGA	2900065	2900380	2900015	2900067	1	8	POPTR_0008s04970	2897342	2901919	None	18107	2041	160839	No_or_no_constitutive_exon
TGTATCCCTTGTTGATTTACAATTTGTGCTGATTCTTATGGGACTGGCAGGT	2929484	2929537	2929434	2929486	1	8	POPTR_0008s05040	2929235	2929964	None	18107	2041	160839	No_or_no_constitutive_exon
GGTAAGTTGTGTGGTTCCTAAAAGGGAGCAAAACTCCAGGGAGTCAAAAGCC	2945107	2945234	2945057	2945109	1	8	POPTR_0008s05070	2944135	2945234	None	18107	2041	160839	No_or_no_constitutive_exon
GTGTTGACTGGGGTCAATTGATGCCACTCTTTTGTACCCTGAAAGGGCAGGT	3031158	3031561	3031611	3031559	-1	8	POPTR_0008s05240	3031158	3036663	None	18107	2041	160839	No_or_no_constitutive_exon
GCTTGCTTCTTTCAATGCTATCCACCAATAATTTTCATCTTAGTGGGCAGGT	3159209	3159334	3159384	3159332	-1	8	POPTR_0008s05460	3157707	3161522	None	18107	2041	160839	No_or_no_constitutive_exon
ATAGGATTCCTATGGTGCAACATTTATTGCAATATTTTTTCATTGGGAAGGA	3177660	3177906	3177956	3177904	-1	8	POPTR_0008s05490	3177119	3179113	None	18107	2041	160839	No_or_no_constitutive_exon
TAGACGAAGATGACAGAAAGTTGAAGGAGTCGTGAAATACGTGGGCCGAGGC	3305457	3305637	3305407	3305459	1	8	POPTR_0008s05700	3304533	3305637	None	18107	2041	160839	No_or_no_constitutive_exon
GAGTTCTTCGCCACCCAGGAATGGGGATGGGTTTAGTATTGGGACGTAAGGG	3323839	3324030	3324080	3324028	-1	8	POPTR_0008s05730	3323661	3324379	None	18107	2041	160839	No_or_no_constitutive_exon
AAAATTATTTAAGTTAGACTATTTTGACTTGAGTATGTTGGGATTTGAAGGA	4124445	4124566	4124616	4124564	-1	8	POPTR_0008s06870	4121518	4126128	None	18107	2041	160839	No_or_no_constitutive_exon
ACTCAAAATCATGCACGGAGTTGATTTGTTATTTGATGATATTGGGACAGAC	4232514	4232673	4232464	4232516	1	8	POPTR_0008s06990	4229923	4233815	None	18107	2041	160839	No_or_no_constitutive_exon
CTGCTGTTAATAAATAAATATGTAATATTTTTTTTTTACGGGGGATGAAGGT	4245880	4246052	4245830	4245882	1	8	POPTR_0008s07020	4245298	4246774	None	18107	2041	160839	No_or_no_constitutive_exon
TTGGTTGTTTAAATTTTTGATTTCCGTTTTTCCTGTGAATAATGGGGCAGTG	4289581	4289834	4289531	4289583	1	8	POPTR_0008s07070	4283119	4294482	None	18107	2041	160839	No_or_no_constitutive_exon
TTTATCATTGTAATTCTGGTTATTTGTTTATTTTGAATGGGATTGAGTAGAT	4374381	4374539	4374331	4374383	1	8	POPTR_0008s07190	4373757	4376704	None	18107	2041	160839	No_or_no_constitutive_exon
TCCGGCACCCAAGTCTTTTGGCATTAAGGGCTTGTTATTCGGGGCCTAAGGA	4537259	4537323	4537373	4537321	-1	8	POPTR_0008s07390	4536602	4537604	None	18107	2041	160839	No_or_no_constitutive_exon
GTCTGCGTTTCGCATAAGAGGTTAATGTATCTGGAGGGGAAACGATATAGGG	4583663	4583823	4583613	4583665	1	8	POPTR_0008s07470	4582059	4583971	None	18107	2041	160839	No_or_no_constitutive_exon
TAATTATTCTGTAGTTACATTATTGATGATATTTGTTTTTTGGGCAACAGCA	4634516	4634713	4634763	4634711	-1	8	POPTR_0008s07580	4632239	4643300	None	18107	2041	160839	No_or_no_constitutive_exon
TATGCGCACAAAACTGTCTGCTGACAAATAACAACACTGTTGATGGGCAGGT	4900323	4900664	4900273	4900325	1	8	POPTR_0008s07940	4894723	4900664	None	18107	2041	160839	No_or_no_constitutive_exon
TACATTAGCTGGGCCTCAGCCACTGTTTTTTATTTGCTTCCCGGGAACAGGT	4950550	4950790	4950840	4950788	-1	8	POPTR_0008s08020	4950550	4951600	None	18107	2041	160839	No_or_no_constitutive_exon
GGGAGCTTTTTCAGCTCAGGGATTATGAGTTGGAAAAGGGTGATGCGAAGTA	5131956	5132285	5131906	5131958	1	8	POPTR_0008s08250	5130991	5132480	None	18107	2041	160839	No_or_no_constitutive_exon
AGAAGATGGGACGAAAGTGTATCGAGTTGGAGGTAAATTTGATCGGGTAGAT	5187875	5188111	5188161	5188109	-1	8	POPTR_0008s08350	5187875	5188536	None	18107	2041	160839	No_or_no_constitutive_exon
TGATGACATTCTTTTCTCTTTTCCTTTATTGTTATTTTTTGGCGGGTAAGGT	5463814	5464033	5464083	5464031	-1	8	POPTR_0008s08800	5462412	5464938	None	18107	2041	160839	No_or_no_constitutive_exon
TCAAGCTGCTTCGTAATGCAATGGTATTGACCCTTCTTCGAGGGTTGGAGAA	5614428	5614575	5614625	5614573	-1	8	POPTR_0008s09060	5614428	5615563	None	18107	2041	160839	No_or_no_constitutive_exon
AGGCTCTGTCACGGAGAATCCACTAAGGAAAATTTGTTGCAGGGGTTAAGGT	5694815	5694860	5694910	5694858	-1	8	POPTR_0008s09210	5694486	5696822	None	18107	2041	160839	No_or_no_constitutive_exon
AAGAAAATACAAGAGTGGGACTGACTTGACATGCATTTGTGTGTGGGCAGGG	5743324	5743380	5743430	5743378	-1	8	POPTR_0008s09270	5738814	5745748	None	18107	2041	160839	No_or_no_constitutive_exon
AAAGTTCCGGAATGGAATTGATCAGCATCTTCTGCAGACTGCGGGATTAGAT	5841496	5842838	5842888	5842836	-1	8	POPTR_0008s09430	5840795	5844042	None	18107	2041	160839	No_or_no_constitutive_exon
CAATTTATTTAACTAATTAATTGAAATTCCGTTGGAGTGAGGGAACGCAGGG	5895949	5896009	5896059	5896007	-1	8	POPTR_0008s09520	5890919	5896486	None	18107	2041	160839	No_or_no_constitutive_exon
GCTTCTTTTCCATGGATAGATGATTCACCTTGTCAGATGTATATGGGCAGGT	5908624	5908706	5908574	5908626	1	8	POPTR_0008s09550	5906306	5911334	None	18107	2041	160839	No_or_no_constitutive_exon
TTGAAAAATTGTGGGTAACTTCCTCACATTAAGGAGTTTTGGGTTGATAGGT	5916169	5916298	5916348	5916296	-1	8	POPTR_0008s09570	5914530	5918298	None	18107	2041	160839	No_or_no_constitutive_exon
TTTGGTTTTATGATGTTTGCGTTTTTGTTTAAATTTCTGGTGGGTAACAGGA	5984439	5984575	5984389	5984441	1	8	POPTR_0008s09680	5982916	5987415	None	18107	2041	160839	No_or_no_constitutive_exon
TTTAGTGTGCCTGCCTTGTGTTAGCACTTAATGGTTACTCTGATGGGCAGGG	6176993	6177132	6176943	6176995	1	8	POPTR_0008s09970	6176219	6180339	None	18107	2041	160839	No_or_no_constitutive_exon
ATGGACTCACTATTAAAATGCCTACACTCGTTGGCATGTTGCATGGGCAGGG	6178939	6179259	6178889	6178941	1	8	POPTR_0008s09970	6176219	6180339	None	18107	2041	160839	No_or_no_constitutive_exon
AGGCAGCTAGCACATTCCTCATCCGTCACTGTCGCATGGCACGGGAGCAGAA	6478186	6478212	6478136	6478188	1	8	POPTR_0008s10330	6477253	6478342	None	18107	2041	160839	No_or_no_constitutive_exon
TGTTTGGAGATTATGTTGAATTTGATTTGCTTGTTGGGCCTGGAATGCAGAT	6486445	6486528	6486395	6486447	1	8	POPTR_0008s10350	6485364	6488740	None	18107	2041	160839	No_or_no_constitutive_exon
GCACCATCCACCTTCAACCTAGTGACAGAAGTTCCTAATTTATGGGGCAGGT	6720913	6721232	6720863	6720915	1	8	POPTR_0008s10700	6714574	6721232	None	18107	2041	160839	No_or_no_constitutive_exon
ATGGTTCATCAGTCATGCATGTTGGTCTTTCTTTCTGTAGAGGTGGGTAGGC	6990641	6990718	6990768	6990716	-1	8	POPTR_0008s11080	6987948	6992729	None	18107	2041	160839	No_or_no_constitutive_exon
TCGATTTTACTAACATTTTTCATTTGAACCTTGATATGGGAAATTAGCAGCT	7060512	7060544	7060594	7060542	-1	8	POPTR_0008s11160	7060099	7060746	None	18107	2041	160839	No_or_no_constitutive_exon
TTTGTTTCTCCTTTTCTGTTTGTTTTTATGTTGGGTGGGAAAAAAAACAGAG	7488661	7488768	7488611	7488663	1	8	POPTR_0008s11710	7488460	7493415	PAN	18107	2041	160839	No_or_no_constitutive_exon
CCAAATATTTCTTACAATGAACATCAATTGAAACATGTTTATGGGAACAGTG	8709125	8709210	8709260	8709208	-1	8	POPTR_0008s13290	8707546	8710939	None	18107	2041	160839	Yes
TGTTCACTTAGAGTACTGTATCTTAAACCTAAAGTGAAATGGGCACACAGGT	8816823	8817238	8817288	8817236	-1	8	POPTR_0008s13430	8812775	8822920	None	18107	2041	160839	No_or_no_constitutive_exon
GTTGTCCTTTTATTCTGACATTCTGTTCTCGTGGAACTTGGGATGAGCAGGT	8812775	8813036	8813086	8813034	-1	8	POPTR_0008s13430	8812775	8822920	None	18107	2041	160839	No_or_no_constitutive_exon
GTTGTTCTTATATTAAACTCGATTGATGGTGGAATGTTGGGGGTCGACAGGC	9415255	9415374	9415205	9415257	1	8	POPTR_0008s14230	9414592	9422375	None	18107	2041	160839	No_or_no_constitutive_exon
GATGGACCCTGTACTAATTTAGTTGTATGTATATCGGGGGTGGAAAACAGGG	9502232	9502374	9502424	9502372	-1	8	POPTR_0008s14330	9498995	9502939	None	18107	2041	160839	No_or_no_constitutive_exon
ATAACATTGTTGATGGGTAGTGTTGGTGAATCTAGGTGGGTGGATGGTAGCG	9734093	9734256	9734043	9734095	1	8	POPTR_0008s14660	9733880	9740180	None	18107	2041	160839	No_or_no_constitutive_exon
TGATTTTGGATGTCATTAGTTAATTGCTTTTTTTTTGTTTTTGGGTGAAGCT	10325996	10326078	10326128	10326076	-1	8	POPTR_0008s15550	10321432	10326569	None	18107	2041	160839	No_or_no_constitutive_exon
AAATATTGAGTTTTGAGTGCTATTCTGCCAGCATTGATGCATACGGGAAGCA	10690246	10690524	10690574	10690522	-1	8	POPTR_0008s16020	10689495	10690880	None	18107	2041	160839	No_or_no_constitutive_exon
GTGGGGACTCCGAGGAGCATTGGTGGTGCTGGTGTTGGTGGGGAGGTCAGGG	10771548	10771780	10771498	10771550	1	8	POPTR_0008s16120	10771057	10774270	None	18107	2041	160839	No_or_no_constitutive_exon
ATTGTTTATCACTATTTTGACTCTCTCCTTTCCCCTTTATAAATGGGCAGAT	10778348	10778423	10778298	10778350	1	8	POPTR_0008s16130	10776086	10780423	None	18107	2041	160839	No_or_no_constitutive_exon
ATTGTGATTGTGATTGTGAATTGACGGGACACTGATCAATAATTGGGCAGAC	10813701	10813831	10813881	10813829	-1	8	POPTR_0008s16190	10811419	10816953	None	18107	2041	160839	No_or_no_constitutive_exon
GCCTTGTGATTGTGATTTGATGGGACACTGATCAATAAATAATTGGGCAGAC	10855132	10855262	10855312	10855260	-1	8	POPTR_0008s16230	10853554	10857047	None	18107	2041	160839	Yes
TGGGAGATGTATATAATAGAGAAGTTGATTTGTGATGGATGTAGGGACAGGG	11528766	11528874	11528716	11528768	1	8	POPTR_0008s17150	11526955	11529626	None	18107	2041	160839	No_or_no_constitutive_exon
ACACTTCTATTTCCTCTGCTTGCGTTGTTGGTGCTGTTTCTGGGACTAAGAG	11569057	11569107	11569007	11569059	1	8	POPTR_0008s17220	11568619	11571604	None	18107	2041	160839	No_or_no_constitutive_exon
CCTTTGATGGTTTGATTTTCTGATTATATCAACTTGCTTTCTGGGAGCAGTC	11569739	11570059	11569689	11569741	1	8	POPTR_0008s17220	11568619	11571604	None	18107	2041	160839	No_or_no_constitutive_exon
GAGAGCTTCGTGGGTTTATAGTGAGAAACGAGTTGGCTTTGGGTTAGGAGTT	11651385	11652016	11651335	11651387	1	8	POPTR_0008s17360	11650641	11652313	None	18107	2041	160839	No_or_no_constitutive_exon
GGGAGGAGTTCTTGGGGACTACTAGCTTCCTTGTGGAGCAAATGAGGGAGGA	11706394	11706491	11706541	11706489	-1	8	POPTR_0008s17450	11704889	11707078	None	18107	2041	160839	No_or_no_constitutive_exon
AGGAGTTCTTGGGGACTACTAGCTTCCTTGTGGAGCAAATGAGGGAGGAGAG	11704889	11706488	11706538	11706486	-1	8	POPTR_0008s17450	11704889	11707078	None	18107	2041	160839	No_or_no_constitutive_exon
TCTGAGTATTTTGCTCTGTTGTGTAATTAATCACTCTGGAAACCGGGCAGTT	11824408	11824494	11824358	11824410	1	8	POPTR_0008s17550	11815163	11824865	None	18107	2041	160839	No_or_no_constitutive_exon
ATAGTATTTTTACATGTAATAGATAACAAGTGACTGGTTTTGTGGGGCAGGT	11850066	11850174	11850016	11850068	1	8	POPTR_0008s17600	11846224	11850174	None	18107	2041	160839	No_or_no_constitutive_exon
CTATGTGCTGTTGCCAGGCTAACCAAACATGTTTTTGCGGGCATAAGCAGGC	11851463	11851571	11851621	11851569	-1	8	POPTR_0008s17610	11851221	11852341	None	18107	2041	160839	No_or_no_constitutive_exon
TGAAAATTTAAATAAAGTTGACATGAGTTATACACCAAGTAAAAGGGAAGAA	11927655	11927941	11927991	11927939	-1	8	POPTR_0008s17750	11924582	11929878	None	18107	2041	160839	No_or_no_constitutive_exon
CTTTTATTCCTTGTGCACAGGAAGCTGCAGACAATGGGATCAAGGCAGAGTA	11951992	11952433	11951942	11951994	1	8	POPTR_0008s17800	11943743	11952433	None	18107	2041	160839	No_or_no_constitutive_exon
ACGACAGGGGTCGAGTTCGGGAATTAAGGGATAGAGCCAGGGTTAGGCAGAA	11978026	11978455	11978505	11978453	-1	8	POPTR_0008s17840	11975001	11979106	None	18107	2041	160839	Yes
TGTCAGTGTTTATTATGCTCAAGTGTGTAAGATGTGGCTGTGGTGGGCAGGT	12208713	12208788	12208663	12208715	1	8	POPTR_0008s18240	12208027	12212912	None	18107	2041	160839	Yes
TCTAGCTATTATTGATAAATATGGAATTTGGGTGCATTAATTGCAGGGAGTA	12318817	12319071	12319121	12319069	-1	8	POPTR_0008s18350	12318817	12320281	None	18107	2041	160839	No_or_no_constitutive_exon
TGTTAAATTTTTAGGGAATGGAAGTTCTGGTGAACCAGAGCATTAGGGAGAC	12598174	12598263	12598313	12598261	-1	8	POPTR_0008s18650	12597872	12599204	None	18107	2041	160839	No_or_no_constitutive_exon
GTGAATGTTCTTGGGGCGTGTGGGGATTTGGGTTTGGGAGATGGGTGGAGGG	12686447	12686576	12686626	12686574	-1	8	POPTR_0008s18690	12684695	12686907	None	18107	2041	160839	No_or_no_constitutive_exon
AAGGTAGAACTCGTCTTCTATAAATCCACTTCTTCTGTGGGAGAAAACAGAC	13228620	13228824	13228570	13228622	1	8	POPTR_0008s19270	13228358	13228824	None	18107	2041	160839	No_or_no_constitutive_exon
TTTTTATTCATTTTTTCTTGTAAGAAAGAACTTGCATGATATTGGGACAGAG	13231117	13231208	13231258	13231206	-1	8	POPTR_0008s19280	13229406	13231643	None	18107	2041	160839	No_or_no_constitutive_exon
TCCTGCTATGAGAATCTTCTCTTGATTTTGAAACTCAAGGGGAATTACAGAT	13391423	13391484	13391373	13391425	1	8	POPTR_0008s19440	13391156	13393992	None	18107	2041	160839	No_or_no_constitutive_exon
TATGTGGGTCAATGGTCCACACGATATTAAATTAATTTTTCAAGGGTGAGGA	13415874	13415993	13415824	13415876	1	8	POPTR_0008s19470	13415741	13415993	None	18107	2041	160839	No_or_no_constitutive_exon
TTAGGACTTAGCTGTTCCTGTTTTTTACTTTTGAACTGAATTGGGAGCAGAA	13444929	13445157	13444879	13444931	1	8	POPTR_0008s19510	13444377	13446954	None	18107	2041	160839	No_or_no_constitutive_exon
TATCCCTATTGACTTTAGTATTAAGTCCTACAAATTACTGGGAATTGCAGTT	13446005	13446077	13445955	13446007	1	8	POPTR_0008s19510	13444377	13446954	None	18107	2041	160839	No_or_no_constitutive_exon
TACTCTTATTTTCTTCTGTTCTTCTAAAATCTTTCATACCGGGAATTCAGGT	13448148	13448214	13448264	13448212	-1	8	POPTR_0008s19520	13447307	13449808	SHW1	18107	2041	160839	No_or_no_constitutive_exon
CATGCACGCGCACACAAGAATAGGACTGAATTCATGGGTTTTAAAAACAGGT	13614103	13614328	13614378	13614326	-1	8	POPTR_0008s19740	13614103	13615415	None	18107	2041	160839	No_or_no_constitutive_exon
AGTTGTTGAGGTATTGATCACATTCCATTTCTTTGTTTGTAAGGGTGCAGGT	13756709	13757324	13756659	13756711	1	8	POPTR_0008s19910	13754965	13760640	None	18107	2041	160839	No_or_no_constitutive_exon
GTTTGTGTTGGGTTTTCATCTCTGTATGTTCTTTTTTTGGGTGGATGAAGGG	14003759	14003890	14003940	14003888	-1	8	POPTR_0008s20220	14002594	14004301	None	18107	2041	160839	No_or_no_constitutive_exon
TCTATGGCGGTCACCAACAAGTTATTGATTTGATGACAGTTTGGGAGCAGAA	15625929	15626193	15625879	15625931	1	8	POPTR_0008s21420	15625807	15626193	None	18107	2041	160839	No_or_no_constitutive_exon
AGAATTGTGAGGATTCTAATGACTTTAAATTAGATATTTTGGGTTGATAGAG	15880491	15880744	15880794	15880742	-1	8	POPTR_0008s21720	15880361	15882620	None	18107	2041	160839	No_or_no_constitutive_exon
GTGATAGAGGGTCCAAGTTTTTCCACGCACTCATGGGGGCAGAATCACAGGA	16220703	16222003	16220653	16220705	1	8	POPTR_0008s21880	16217608	16222003	None	18107	2041	160839	No_or_no_constitutive_exon
TGTGGGTTTGTTAAAAGTTACTGATTTTGGCTTGTGTTGTGGGTGGACAGCT	16609609	16609804	16609854	16609802	-1	8	POPTR_0008s22190	16609264	16610604	None	18107	2041	160839	No_or_no_constitutive_exon
TGTGGGTTTGTTAAAAGTTACTGATTTTGGCTTGTGTTGTGGGTGGACAGCT	16633378	16633573	16633623	16633571	-1	8	POPTR_0008s22230	16632998	16634462	None	18107	2041	160839	No_or_no_constitutive_exon
AAAGCTGAGTTGTTGTAAAGCCACTATGGAGTATAAGACTAGGGTCCAAGGT	17054780	17055358	17054730	17054782	1	8	POPTR_0008s22510	17054065	17056664	None	18107	2041	160839	No_or_no_constitutive_exon
CACCTTACCATGTTCTTTTTTTCTTTTTTCTCTTTTTCACGGGGTTATAGGT	17332067	17332130	17332017	17332069	1	8	POPTR_0008s22660	17331014	17342605	None	18107	2041	160839	Yes
TCTTCCATTTTTTGAAGTTCCCAGGCTGTGATGTACTGTTAGGGCCTGAGAT	17350336	17350816	17350286	17350338	1	8	POPTR_0008s22670	17347268	17350816	None	18107	2041	160839	No_or_no_constitutive_exon
AATAAAATAAAAAATAAAAAATAAAAATATAATTCGCTTTTGCAGGGTAGCT	17580355	17580419	17580305	17580357	1	8	POPTR_0008s22810	17579890	17586699	XM_002330314.1	18107	2041	160839	No_or_no_constitutive_exon
GGACAGGTCAAAACACTGAGGGGATGCAACTTCACAGTTCTGTTAGGGAGCT	18201955	18202658	18202708	18202656	-1	8	POPTR_0008s23010	18201955	18206388	None	18107	2041	160839	No_or_no_constitutive_exon
ATGCGCAGAGCCTCTCTCAGCATGATAGTATACTTGATATGGGAAGAGAGGA	63911	64033	63861	63913	1	9	POPTR_0009s00210	62469	64033	None	18107	2041	160839	No_or_no_constitutive_exon
CTGCCATGTACCCATCTTCCCCTGCATGTTCCCCTTTGTTGGGTGTGCAGGT	72280	72325	72230	72282	1	9	POPTR_0009s00240	70922	72325	None	18107	2041	160839	No_or_no_constitutive_exon
TGTATTTAATAGTTTTTTTTATTATTATTATTTTTTTTTTGGGCGCACAGGT	743398	743541	743348	743400	1	9	POPTR_0009s00660	739112	745383	None	18107	2041	160839	No_or_no_constitutive_exon
TTTTTTAGAACTCTGGAATTCATGGATTTGGATGGTGGGTTATGAAACAGAT	763095	763323	763373	763321	-1	9	POPTR_0009s00680	758400	764276	None	18107	2041	160839	No_or_no_constitutive_exon
AATGGGGTGAACTTAAGAAAGGTAGGTTGAACTCAAGTATGGGCATGGAGAA	787584	787691	787534	787586	1	9	POPTR_0009s00690	787488	788060	None	18107	2041	160839	No_or_no_constitutive_exon
GATGAATAATGTTTTAATAAAATGTTAAATATGTGGTGTTGGGTGTGCAGGG	839802	839915	839965	839913	-1	9	POPTR_0009s00740	836834	840974	None	18107	2041	160839	Yes
AGGAGCTATTGGTTTCGCGTGGTGGCTAGTTCGGCTATGTTGTGGGACAGCT	1051655	1051929	1051605	1051657	1	9	POPTR_0009s00910	1051361	1051929	None	18107	2041	160839	No_or_no_constitutive_exon
TCCCCTTGTATTTTGCTTATTGTTTTCTTCACTGATCAATAGGGATGTAGGA	1110427	1110541	1110377	1110429	1	9	POPTR_0009s01000	1109296	1110541	None	18107	2041	160839	No_or_no_constitutive_exon
TTTTTTTAACAACGGTGCCATTCTTTTCTTTTTCTTGCTGTGATGGGCAGGC	1285970	1286044	1285920	1285972	1	9	POPTR_0009s01140	1281458	1287425	None	18107	2041	160839	No_or_no_constitutive_exon
AGTTGTGGGAGAGGTGCTGGCTATGAGAAACAAGGTGGGGGAGGGTCTAGAA	1580424	1580595	1580645	1580593	-1	9	POPTR_0009s01310	1580424	1580755	None	18107	2041	160839	No_or_no_constitutive_exon
TTCTACAGTTGACCTTAAATGACTTGTGATGTTTGGATTTGTGGGCGAAGGT	1808524	1808732	1808782	1808730	-1	9	POPTR_0009s01470	1806107	1810133	None	18107	2041	160839	No_or_no_constitutive_exon
CAGCTTTGTTAGTGTTCTATTTTTTTTTGTCTTTGTTAGGGTTAATGAAGCA	2069285	2069698	2069235	2069287	1	9	POPTR_0009s01590	2067959	2071565	None	18107	2041	160839	No_or_no_constitutive_exon
GGGATCAGAGGATTGACGTTCAAACACCAACAAATGATGGGATGACTAAGGA	2175281	2175405	2175231	2175283	1	9	POPTR_0009s01640	2171284	2178597	None	18107	2041	160839	No_or_no_constitutive_exon
CTATGAAGTCATCTTTTGTTTGTTGAAAGTAATGCCTAGAATTGGGACAGGT	2202692	2202769	2202642	2202694	1	9	POPTR_0009s01690	2200478	2207390	None	18107	2041	160839	No_or_no_constitutive_exon
TTAGCCTTTCTTCTTCTTTTTAATTAATTAATTTGTTTATTTGGGAGCAGTG	2294962	2295029	2294912	2294964	1	9	POPTR_0009s01780	2293729	2302177	None	18107	2041	160839	No_or_no_constitutive_exon
TGATCCCTCAAGATTAATTCTTATAAATACTCCTTTTATTGGGATTGCAGGT	2352002	2352050	2351952	2352004	1	9	POPTR_0009s01870	2351485	2352303	None	18107	2041	160839	No_or_no_constitutive_exon
GATGAAGGGTTTTCTTGGGCACTGAGAGAAGGTGGTGTTTGGGGGTGCAGGT	2556297	2556457	2556247	2556299	1	9	POPTR_0009s01990	2555552	2563681	None	18107	2041	160839	Yes
GAATAAATTTAAGTCATTTTTTATCTGTAGTTTCCAAGATATGGGCAAAGAA	2664907	2664960	2665010	2664958	-1	9	POPTR_0009s02040	2655920	2667398	None	18107	2041	160839	No_or_no_constitutive_exon
CAGCATGCTACAGAGAGTATAGCTCACACAGATATTGATTTAATGGGCAGTT	2750690	2750901	2750951	2750899	-1	9	POPTR_0009s02130	2749826	2753204	None	18107	2041	160839	No_or_no_constitutive_exon
AAATCGAATGATCGATGTTAAATATGAAGCAGCAAGGGATGTTAATGAAGAA	3409280	3410071	3409230	3409282	1	9	POPTR_0009s02640	3408928	3410071	None	18107	2041	160839	No_or_no_constitutive_exon
TTGTCCCCTTATAAAACCGCATTTTTAAGCATTACAATATGAGGGGTGAGGT	3436872	3436877	3436927	3436875	-1	9	POPTR_0009s02680	3436202	3443562	None	18107	2041	160839	No_or_no_constitutive_exon
AGATGATGATACTTATTGGATGGATCTTCCTCTGGACGAATAGGGCCAAGAG	3727792	3728478	3728528	3728476	-1	9	POPTR_0009s03000	3727792	3729693	None	18107	2041	160839	No_or_no_constitutive_exon
GTGAAAGTTTATGACTTTTGATGATTTCTTTGTTTTTTCGGGGGGGTTAGGT	3796788	3796944	3796738	3796790	1	9	POPTR_0009s03110	3796289	3802443	None	18107	2041	160839	Yes
TCCATTGTGGGTTTAGCAGAACAAGGGATTTTGGATGTCAAAGGGTACAGAT	3965304	3966281	3965254	3965306	1	9	POPTR_0009s03290	3964299	3967496	None	18107	2041	160839	No_or_no_constitutive_exon
TGGATGGATTCTTCAAACACTACTGATCCGCTTTATAATTTGGGTGTAAGGT	3966539	3966738	3966489	3966541	1	9	POPTR_0009s03290	3964299	3967496	None	18107	2041	160839	No_or_no_constitutive_exon
AGGTTTTATTTTTGCTAAAAATTACGTGATGTTTTTAATGACAAGGGCAGGC	4012271	4012296	4012346	4012294	-1	9	POPTR_0009s03380	4007817	4012622	None	18107	2041	160839	No_or_no_constitutive_exon
TTTGGGTCTTAATTGAGATTAATTTGCTCTTTTTTTTGTCGGGGTTGCAGAA	4259749	4259829	4259699	4259751	1	9	POPTR_0009s03650	4259399	4264516	None	18107	2041	160839	No_or_no_constitutive_exon
TTTTCCTTTCTCTCTCGACTTGAAGATTGATTGGCATGGCTGTAGGGCAGGC	4361913	4362151	4362201	4362149	-1	9	POPTR_0009s03750	4357846	4362635	None	18107	2041	160839	No_or_no_constitutive_exon
AATCAGATTATTATCTCTTCTTTTAATTTTTCTCCATGGGAACATGGGAGGT	4422369	4422486	4422536	4422484	-1	9	POPTR_0009s03840	4422369	4423569	None	18107	2041	160839	No_or_no_constitutive_exon
AAAGATATTGATTGTAATTTGTTGTTTCTCCCATAATTTTGGGACTGCAGAT	4442944	4443712	4443762	4443710	-1	9	POPTR_0009s03880	4441344	4446403	None	18107	2041	160839	No_or_no_constitutive_exon
GTTGCTGATTTTGTTGTTGTTGTTTTTTTTTTGTTGTATGGGGAGTTTAGCT	4662877	4663051	4663101	4663049	-1	9	POPTR_0009s04150	4661470	4663591	None	18107	2041	160839	No_or_no_constitutive_exon
CAAACTTTTATGTGTAGAGAATGAGGAGTTATTGCCTGGTGGGTTTAGAGAG	4819995	4820174	4819945	4819997	1	9	POPTR_0009s04440	4819719	4822826	None	18107	2041	160839	No_or_no_constitutive_exon
ATAACTACTACCCTTGCTCTCTTTTGATTGATTTTTCTTTTGGGGGGTAGGA	4888260	4888991	4889041	4888989	-1	9	POPTR_0009s04570	4886738	4891253	GIL1	18107	2041	160839	No_or_no_constitutive_exon
TATTTATATGATTTGTTCCTTTGCGGTTGTATGTACTTGGTGGGATGCAGAC	4922202	4922472	4922152	4922204	1	9	POPTR_0009s04610	4921606	4925074	None	18107	2041	160839	Yes
TATTTATATGATTTGTTCCTTTGCGGTTGTATGTACTTGGTGGGATGCAGAC	4929960	4930230	4929910	4929962	1	9	POPTR_0009s04630	4929331	4933126	None	18107	2041	160839	No_or_no_constitutive_exon
TTTATGTATTCAACACTTGATATTTACCATTCCTATAATGGGAAATGCAGGG	5662681	5663193	5662631	5662683	1	9	POPTR_0009s05580	5660041	5663193	None	18107	2041	160839	No_or_no_constitutive_exon
TCTGATTTTAATCCTCTTTCTGTTTTTTTTTTTTTTTTTGGGGGTAACAGAC	5887821	5887921	5887771	5887823	1	9	POPTR_0009s05940	5886830	5899522	None	18107	2041	160839	No_or_no_constitutive_exon
AAATAAAGAAACCCCATCTCCAAATCCTCGCCTAGATGGGCAAAGCAAAGAG	5926539	5927485	5926489	5926541	1	9	POPTR_0009s05990	5925929	5927485	None	18107	2041	160839	No_or_no_constitutive_exon
GGCTGCAGAGGCGGAGGTGGGTGAGGAGGTGGAAGAGACAGAGGGAGAAGGA	6046614	6046694	6046564	6046616	1	9	POPTR_0009s06200	6046271	6051432	None	18107	2041	160839	No_or_no_constitutive_exon
TATTGCAGACGAATTAATGATATTATGTTCATATTTCTTGGGAATTGCAGGG	6272748	6272865	6272915	6272863	-1	9	POPTR_0009s06520	6272412	6275788	None	18107	2041	160839	No_or_no_constitutive_exon
TGGGCAAATTTGGTTTTTTTTTTTTTTTTGCAGTTAGTTTTATGGGAAAGGA	6310483	6310547	6310597	6310545	-1	9	POPTR_0009s06550	6309827	6311240	None	18107	2041	160839	No_or_no_constitutive_exon
TTTTCTTTTCCATATTTAAGATTTCAATTTTTGTTCTATATGGGTAACAGAT	6315904	6316250	6315854	6315906	1	9	POPTR_0009s06560	6313106	6320195	None	18107	2041	160839	No_or_no_constitutive_exon
TACACGCGATCAATGCATTTTACTTGCTTCATTTCTGTGCTGGGAGGCAGGC	6340711	6340875	6340925	6340873	-1	9	POPTR_0009s06590	6339109	6343136	None	18107	2041	160839	No_or_no_constitutive_exon
TTTTTTTATAATGTTTTGGGGGTGCTTATTGTTTAATTTTGTGGGTGTAGCT	6563169	6563273	6563323	6563271	-1	9	POPTR_0009s06890	6560060	6563616	AGL26	18107	2041	160839	No_or_no_constitutive_exon
TTGAAAATGTGTACTTATTAAAAAAAAAAAACAAATTTGGGGAATTGTAGTG	6678167	6678327	6678117	6678169	1	9	POPTR_0009s07040	6677424	6682107	None	18107	2041	160839	No_or_no_constitutive_exon
TGTGTTGCATGAACTTGTGCTTATCTTTCCCTCTTCACAAATGGGATTAGGT	6870028	6870196	6870246	6870194	-1	9	POPTR_0009s07330	6869352	6871746	None	18107	2041	160839	No_or_no_constitutive_exon
AGCTAGTGGTAAGGTTATAAAGGAAGAGAGTCTTGGATTTTGGGATGGAGAT	7466003	7466125	7465953	7466005	1	9	POPTR_0009s08080	7465755	7466768	None	18107	2041	160839	No_or_no_constitutive_exon
TTACCTGCATATGGCGCATTTACTGATATCACCTTAAAATATTAGGGCAGAG	7498960	7499096	7499146	7499094	-1	9	POPTR_0009s08160	7497030	7501183	None	18107	2041	160839	No_or_no_constitutive_exon
TGACTTTTCTTATTTTTTTAATTCTCATTTTCTAAATTTGATATGGGCAGGA	7573910	7573976	7574026	7573974	-1	9	POPTR_0009s08230	7570255	7578237	None	18107	2041	160839	No_or_no_constitutive_exon
AATTGTGTTGGGTTGCGTCTTAGGAGAGGTAAATTTGATGGAGTTGGGAGTG	7670137	7670599	7670649	7670597	-1	9	POPTR_0009s08350	7670137	7672854	None	18107	2041	160839	No_or_no_constitutive_exon
AAGGTACAGAAGAGAATTTCTTGCGTATGAATTCTTTGGAGTGGGAACAGGT	7838228	7838360	7838410	7838358	-1	9	POPTR_0009s08630	7837082	7839912	None	18107	2041	160839	No_or_no_constitutive_exon
GAAACCGTTTAAATCGACTTCTAACTGTTGTAATACTGTGGGGTAAGCAGCT	8087661	8087822	8087872	8087820	-1	9	POPTR_0009s09000	8086969	8093247	None	18107	2041	160839	No_or_no_constitutive_exon
GGAAAGTTGGCAGTGAGATAAAACAAGATTTTTTGTGTGACAATGGGGAGAG	8121068	8121235	8121018	8121070	1	9	POPTR_0009s09030	8114920	8122135	None	18107	2041	160839	No_or_no_constitutive_exon
CTAAAAAACGCAACGGAAATTAGATGCTAATAACTGTTTTTGGTGGGCAGGC	8151402	8151920	8151970	8151918	-1	9	POPTR_0009s09080	8151402	8153870	None	18107	2041	160839	No_or_no_constitutive_exon
AGGGAATTGTTGCTTCTTCATGAAATTGCAGCTTCTTTGAGGGATTGAAGTG	8359094	8359377	8359044	8359096	1	9	POPTR_0009s09450	8358708	8359777	None	18107	2041	160839	No_or_no_constitutive_exon
TTAATATGTTGATATTCCTTCCTTCTCTTCTTCTGTTTTCCTGGGGACAGTT	8467206	8467665	8467156	8467208	1	9	POPTR_0009s09610	8465309	8467665	None	18107	2041	160839	No_or_no_constitutive_exon
TGGTTTTATGAAACCTGGTTAATGAGAGGAATTGGGACTGGGATTGATAGGG	8483652	8483724	8483774	8483722	-1	9	POPTR_0009s09640	8482370	8484741	None	18107	2041	160839	No_or_no_constitutive_exon
CGGGGGCGGAGGAGGCGGAGAGGATGGCGGGGGACAAAGGGGTTCGGGAGGG	8791163	8791433	8791483	8791431	-1	9	POPTR_0009s10130	8791163	8792413	None	18107	2041	160839	No_or_no_constitutive_exon
AGGCGGAGAGGATGGCGGGGGACAAAGGGGTTCGGGAGGGGGCGGGGGAGGA	8791163	8791421	8791471	8791419	-1	9	POPTR_0009s10130	8791163	8792413	None	18107	2041	160839	No_or_no_constitutive_exon
GGAGGCGGGGGCGGGGGCGGAGGAGGCGGAGAGGATGGCGGGGGACAAAGGG	8791163	8791444	8791494	8791442	-1	9	POPTR_0009s10130	8791163	8792413	None	18107	2041	160839	No_or_no_constitutive_exon
ATGTTTAGAGCTTCTGCACTTGACAAATTCTTCCATACTGTGGGTGGAAGGT	8851692	8851787	8851837	8851785	-1	9	POPTR_0009s10250	8850757	8853447	None	18107	2041	160839	No_or_no_constitutive_exon
AATGCTTATGGTGTGATGTTAATAAATTTGACGTGAATGATGGGAAACAGGA	8859173	8859318	8859368	8859316	-1	9	POPTR_0009s10270	8858228	8860030	CCOAOMT1	18107	2041	160839	No_or_no_constitutive_exon
TAAATTATATGACTATTACTAATCTTACTATTCTGTCTGGGAAAACGCAGGG	8858228	8858772	8858822	8858770	-1	9	POPTR_0009s10270	8858228	8860030	CCOAOMT1	18107	2041	160839	No_or_no_constitutive_exon
GGAACAATTCACTGGCTAGTGAGAACAAATTAACATTTATGGGTGTGGAGAT	8888684	8888915	8888965	8888913	-1	9	POPTR_0009s10320	8887840	8891777	None	18107	2041	160839	No_or_no_constitutive_exon
CTTACTACAAATGAAATGATACTGACACAACTCAATTGTTGGGGTCATAGTT	9115591	9115856	9115906	9115854	-1	9	POPTR_0009s10650	9113240	9121952	None	18107	2041	160839	No_or_no_constitutive_exon
TCTCTCGACTACTCTCCGTCTACTTACTTTTGAATGGTTCTGGGTGATAGGT	9442597	9442843	9442893	9442841	-1	9	POPTR_0009s11300	9441336	9446842	None	18107	2041	160839	No_or_no_constitutive_exon
ACTTTCGGAATTGATTTTTGACCGTAATAAATTCTTGACATGGGTAGCAGGC	9844948	9845041	9844898	9844950	1	9	POPTR_0009s11950	9843891	9845854	None	18107	2041	160839	No_or_no_constitutive_exon
TTTCCAAGCCACGAATGCATTCTGCTCACATTTGATATGGTGGGGAACAGAC	10064507	10064690	10064457	10064509	1	9	POPTR_0009s12300	10060543	10065902	None	18107	2041	160839	No_or_no_constitutive_exon
TGCAACTTTTTATACTTTCATTCATCAGGATATGATTCAAAGGGAGCGAGAA	10181977	10182030	10182080	10182028	-1	9	POPTR_0009s12480	10180306	10182633	None	18107	2041	160839	No_or_no_constitutive_exon
TTTTGAATCCAGGTTAGTTAGGTTTTGACTGTGAATTTTGGGATGAGCAGGT	10226573	10226668	10226718	10226666	-1	9	POPTR_0009s12550	10222406	10227478	None	18107	2041	160839	No_or_no_constitutive_exon
TAAATTAATGAAATGGGGCTTGTTAATGTGTTTTCTTTTTGGATGGGCAGGA	10234679	10234774	10234824	10234772	-1	9	POPTR_0009s12570	10230118	10235500	None	18107	2041	160839	No_or_no_constitutive_exon
GAAAATTATGGGTCTTATTTCATTTTAATTTTGTTCGTCGGGTTGAGAAGAA	10350998	10351241	10350948	10351000	1	9	POPTR_0009s12740	10349422	10357615	None	18107	2041	160839	No_or_no_constitutive_exon
CTCTGTTTAAGTGTTTCATCTCATTTCATTTGCCCATGTTCCGGGGATAGAC	10351917	10352007	10351867	10351919	1	9	POPTR_0009s12740	10349422	10357615	None	18107	2041	160839	No_or_no_constitutive_exon
ATATGCTTTAAGTTTTTGCAACACTAATATACGTTTATCTGGGGAAACAGCA	10356996	10357615	10356946	10356998	1	9	POPTR_0009s12740	10349422	10357615	None	18107	2041	160839	No_or_no_constitutive_exon
TGTAAGATGAGAGGTTTGATTACTTGGAGACTTTGATGTTGGGAAATCAGAT	10364720	10364787	10364670	10364722	1	9	POPTR_0009s12770	10364190	10368883	None	18107	2041	160839	No_or_no_constitutive_exon
GTCACTGGAGCTAATTAGCCTTTTGTTTTTCATATAATTCTGCAGGGCAGAG	10507125	10507208	10507258	10507206	-1	9	POPTR_0009s13080	10506163	10507454	None	18107	2041	160839	No_or_no_constitutive_exon
CACTGGAGCTAATAAGCGTTTTGTTTTTCATATAATTCTGCAGGGCAGAGGC	10523170	10523251	10523301	10523249	-1	9	POPTR_0009s13100	10522216	10523510	None	18107	2041	160839	No_or_no_constitutive_exon
TGCCATTATATAATCTGTTTCTTCCATTTATCTTCAGGGAAGCATGGCAGAT	10554092	10554521	10554042	10554094	1	9	POPTR_0009s13170	10553373	10558634	None	18107	2041	160839	No_or_no_constitutive_exon
CAAGTGTGACAATAATAGAAAATGCATCAATTTTTATGTGGGATGTGCAGAA	10627077	10627292	10627027	10627079	1	9	POPTR_0009s13290	10626056	10628744	None	18107	2041	160839	No_or_no_constitutive_exon
TGGTGGTGGAGGATACGGAGGGAGTGGTGGTGGTGGTGGGTATGGCGGAGGT	10701316	10701933	10701266	10701318	1	9	POPTR_0009s13460	10700781	10701933	None	18107	2041	160839	No_or_no_constitutive_exon
GTTTGATAAATCTGGTTTTGATTTCTCTGGGATTTTTTGGGTAATTGAAGTC	10761596	10761702	10761546	10761598	1	9	POPTR_0009s13560	10761147	10764901	None	18107	2041	160839	No_or_no_constitutive_exon
TTTTAACATCAAGGTTTCTATTTGTTGTATTTTCTGTAAATGGGAAACAGGA	10874117	10874205	10874067	10874119	1	9	POPTR_0009s13700	10872297	10876445	None	18107	2041	160839	Yes
AGCATGAACTCAGAAGAAGAAGCGAGCGTGGAGAATTATAATTTGGGAAGGA	10946233	10946448	10946183	10946235	1	9	POPTR_0009s13830	10941998	10948786	None	18107	2041	160839	No_or_no_constitutive_exon
TCTCGAGAACGATGGTTATAATGATAGATCAATGGTGGTGATCGGGGAAGAG	10951002	10951385	10951435	10951383	-1	9	POPTR_0009s13840	10951002	10951733	None	18107	2041	160839	No_or_no_constitutive_exon
GATTATATTTATATGGATGGCTTGTTTTACAGAAAAGGGCATTCAGGAAGAA	11385397	11385555	11385347	11385399	1	9	POPTR_0009s14560	11383527	11388523	None	18107	2041	160839	No_or_no_constitutive_exon
GGCTGGGTATTATCACTGATAATGTTGACTTTTTTTTTTGGGCAGCCAAGAT	11419754	11419945	11419704	11419756	1	9	POPTR_0009s14610	11419343	11423681	None	18107	2041	160839	No_or_no_constitutive_exon
AGGACTAAGCCTGAAGATGGCGAGGATGGGGATGATCCGGGGAAGATAAGTT	11432529	11432631	11432479	11432531	1	9	POPTR_0009s14640	11432341	11432631	None	18107	2041	160839	No_or_no_constitutive_exon
TTATGGAGATTTTATGTTGAATAATTAACATTTTTGTTTAATGGGTGCAGTT	11489285	11489389	11489235	11489287	1	9	POPTR_0009s14740	11489129	11491791	None	18107	2041	160839	No_or_no_constitutive_exon
TCCACTCTTTTTATATTTTCACACAGTTGATAATTAAGTGGGGGCACAAGCA	11602454	11602742	11602404	11602456	1	9	POPTR_0009s14940	11601642	11608102	None	18107	2041	160839	No_or_no_constitutive_exon
CTTACCTGCGTGCTCTTAAAATTTGTAACATCTTGATTGTGGCAGGGCAGAA	11624872	11625283	11624822	11624874	1	9	POPTR_0009s14980	11621449	11626636	ATIPT2	18107	2041	160839	No_or_no_constitutive_exon
TGATTCAGTCAGTTTCCCCCCAGTCCTTGGTCAAAAGGGAAGGTTGAGAGCT	11752565	11753104	11752515	11752567	1	9	POPTR_0009s15130	11745204	11753104	None	18107	2041	160839	No_or_no_constitutive_exon
GGCTCTGCCCAAATCTTGTTACTAATTAAAAAATAACTTGTGGGATACAGGA	11879032	11879470	11878982	11879034	1	9	POPTR_0009s15310	11877745	11879470	None	18107	2041	160839	No_or_no_constitutive_exon
ATAATTCCTCAGGTTATGTTTGTATTCTTGTGCCTTTGTCATGTGGGTAGAT	11893376	11893439	11893326	11893378	1	9	POPTR_0009s15340	11890926	11896152	None	18107	2041	160839	No_or_no_constitutive_exon
TCGTGTATTTTATTTTAACCTTCTTTGAAATGCTCTTTCTTGGGATACAGGT	12100607	12100769	12100819	12100767	-1	9	POPTR_0009s15730	12100063	12109139	None	18107	2041	160839	No_or_no_constitutive_exon
AAGAATTCCACCAGGTCGTTTGAGTGAAACTTTCGTATCTTTGGGAACAGCT	12144032	12144115	12144165	12144113	-1	9	POPTR_0009s15790	12143830	12145275	None	18107	2041	160839	No_or_no_constitutive_exon
GAAAAAAGATTGGATTTTTATTTTTGTTGTTGTTGTTTTCGGGGTTGTAGGT	12319692	12319773	12319642	12319694	1	9	POPTR_0009s16100	12319374	12320613	None	18107	2041	160839	No_or_no_constitutive_exon
AATATCTTATTAACCAGCTGACAATTTCTATTTTGTGTTCTGGGGTTAAGAT	12537351	12538037	12538087	12538035	-1	9	POPTR_0009s16540	12537351	12539731	None	18107	2041	160839	No_or_no_constitutive_exon
TTTAAGATCTCTTGCATTGAGGTGGATTTGGTTTACAACGGGCGCAAAAGCA	12603560	12603571	12603621	12603569	-1	9	POPTR_0009s16650	12602518	12605891	None	18107	2041	160839	No_or_no_constitutive_exon
GATGTGTTTATTGAACAAGTTTTGTAATTTCATTTTTTTTGGGGCTGCAGAA	12628695	12631024	12631074	12631022	-1	9	POPTR_0009s16690	12628695	12631353	None	18107	2041	160839	No_or_no_constitutive_exon
CATGGAAACCAATGATTTCATGTACCCGTTCAAGGCTGGGATGTGGAAAGGG	12682938	12683051	12682888	12682940	1	9	POPTR_0009s16810	12682255	12683200	None	18107	2041	160839	No_or_no_constitutive_exon
ATCAAAGGGGATTAGATTATATCATTGTGAAAAATTCCTGGGGACCCAAGTG	12822410	12822512	12822360	12822412	1	9	POPTR_0009s16990	12821574	12822512	None	18107	2041	160839	No_or_no_constitutive_exon
CAAGGTTTCTTCGTAAAATTGAGGCAAGAATGCCCTGGGACGGTGCAGAGAT	12868700	12868937	12868650	12868702	1	9	POPTR_0009s17090	12866555	12868937	None	18107	2041	160839	No_or_no_constitutive_exon
ATGTACTTCTCTTTTTGAGAGTCATTTTCTGCTGCATTTTAAATGGGCAGGA	206353	206431	206303	206355	1	scaffold_20	POPTR_0020s00220	203046	211153	None	18107	2041	160839	No_or_no_constitutive_exon
TGAATGAATAACTGATTAATTGTTTGGTGTTTATCCTTTGATGGGTGTAGGT	808748	808827	808698	808750	1	scaffold_20	POPTR_0020s00520	807947	814041	None	18107	2041	160839	No_or_no_constitutive_exon
GGGAGGAAGGAGAGTTATGGGGAAGAGGGAGAAGGGCATGGGGGAAGGAGCC	461504	461685	461454	461506	1	scaffold_23	POPTR_0023s00630	460476	463559	None	18107	2041	160839	No_or_no_constitutive_exon
GAAAAGTCTTGTCTTTGCTAGACTTGAAATGGCTGCTGGGAAATATCAAGAA	36590	36694	36540	36592	1	scaffold_21	POPTR_0021s00220	36130	37066	None	18107	2041	160839	No_or_no_constitutive_exon
ATCATGCTATAGATTGTCCGTGTACTAAATGTTAAAATATTCGGGGACAGAT	276870	276966	277016	276964	-1	scaffold_21	POPTR_0021s00590	274866	279922	None	18107	2041	160839	No_or_no_constitutive_exon
TTTTGAATATTGTGATGATGAAGGGTTGTTGTTTTTGGGAATGGGAGCAGGC	594218	594545	594168	594220	1	scaffold_21	POPTR_0021s01010	593478	597486	None	18107	2041	160839	No_or_no_constitutive_exon
AGATGTTATATGTTTTAAATTATTAATACTTTCCCTTGTCTAATGGGCAGTA	167527	167672	167477	167529	1	scaffold_22	POPTR_0022s00460	163535	171492	None	18107	2041	160839	No_or_no_constitutive_exon
TGGTGAAACCTTTACATCCTATGTAACTTCTGCTTTGTTTGGGTTGACAGAC	182482	182542	182432	182484	1	scaffold_22	POPTR_0022s00480	180911	182932	None	18107	2041	160839	No_or_no_constitutive_exon
TATTACTACTAGTACCGATGCTAGTGCTGCTAATAAGGGGAAAGTGAAAGAG	342983	343204	342933	342985	1	scaffold_22	POPTR_0022s00720	342433	343204	None	18107	2041	160839	No_or_no_constitutive_exon
CCCCGATATTAACTTCACTTCGTTGGCCTTTTCTAATTAGAATGGGTCAGAA	603113	603242	603292	603240	-1	scaffold_22	POPTR_0022s00920	599919	604478	None	18107	2041	160839	No_or_no_constitutive_exon
GAACCATGCGGAATTCTTTATTCTTTTGTTTGTTTGTTTGGTGTGGGCAGGG	163548	163676	163498	163550	1	scaffold_24	POPTR_0024s00430	162658	165248	CAF1	18107	2041	160839	No_or_no_constitutive_exon
AAACTCCAGCTTTTCTGTTGTGGATTCTAAGTCCAGGGATGTCAAAACAGGT	164353	164479	164303	164355	1	scaffold_25	POPTR_0025s00410	162509	165475	None	18107	2041	160839	No_or_no_constitutive_exon
CTTGTGTTTGTGGCTAACGTATGTTTTGATGAATTTGCTAAATTGGGTAGGT	172801	172947	172997	172945	-1	scaffold_25	POPTR_0025s00420	165513	173656	None	18107	2041	160839	No_or_no_constitutive_exon
AGGGAGATATTTCAACATCATTAATGGGGTTACTTTGTTTTTGTGGGGAGGA	193755	193825	193705	193757	1	scaffold_25	POPTR_0025s00450	187802	194683	None	18107	2041	160839	No_or_no_constitutive_exon
TTCGAGCTTTTTGGGGGATTTATAGTTCCTAAACTTAATGAAAAGGGCAGAT	301578	301863	301528	301580	1	scaffold_25	POPTR_0025s00610	296940	301863	None	18107	2041	160839	No_or_no_constitutive_exon
GAAACGGTTTATGGTGGAGCTGCTGTGGCTGGTGTATTTGGGTCTAAAAGAA	359225	359340	359175	359227	1	scaffold_27	POPTR_0027s00480	359030	361284	None	18107	2041	160839	No_or_no_constitutive_exon
CACTTGCTTGCTAATCATTACTAGCGATGAATCTGTGTATATTGGGAAAGGT	141599	141767	141549	141601	1	scaffold_31	POPTR_0031s00310	141252	141767	None	18107	2041	160839	No_or_no_constitutive_exon
TTGCATTGCAGTTGAGGCTTTAAAAGAAGTAGCTAGGGTAGAAGGACTAGGA	167404	167771	167354	167406	1	scaffold_31	POPTR_0031s00340	167156	169199	None	18107	2041	160839	No_or_no_constitutive_exon
TGTCCTTCGTCCCTTTGTTAATATATATAAAACCAAAAGAATGGTGGGAGTC	235226	235277	235176	235228	1	scaffold_31	POPTR_0031s00420	232615	235277	None	18107	2041	160839	No_or_no_constitutive_exon
TTTGGCTTTCAAATATTGAATGTCTTTTATCTCCTATAATTACAGGGAAGGG	309920	310022	309870	309922	1	scaffold_31	POPTR_0031s00460	309330	311476	None	18107	2041	160839	No_or_no_constitutive_exon
TACTGCACTCGTGCACTTTGCATGTATTGAATTTGTTTGTTGATGGGCAGGG	102859	103208	103258	103206	-1	scaffold_30	POPTR_0030s00330	102859	115360	None	18107	2041	160839	No_or_no_constitutive_exon
CGGCTCTTTCTACGAATTTTTGGTAACGGTTAGTTTCTTGATTGGGGCAGTT	216294	216522	216572	216520	-1	scaffold_30	POPTR_0030s00490	213723	216922	None	18107	2041	160839	No_or_no_constitutive_exon
GATTTTGGGTTACTTTGTTTACTAAAAGTCATGGGGTGGTGAGGGCAGAGGA	14806	15010	15060	15008	-1	scaffold_39	POPTR_0039s00220	13648	15126	None	18107	2041	160839	No_or_no_constitutive_exon
TAGATTTATCTTCAATTTGCTTCCCGGAAGGATTCCAACGCAGCTGGGAGGT	160320	160576	160626	160574	-1	scaffold_39	POPTR_0039s00350	159894	162822	None	18107	2041	160839	No_or_no_constitutive_exon
ATTCTCATACTTCTATCCACTCTTTGGTGGAAAGGTTATTTGGGAGGAAGGA	59770	59793	59843	59791	-1	scaffold_53	POPTR_0053s00220	57526	63715	None	18107	2041	160839	No_or_no_constitutive_exon
CGGTATAATCCATATCTCACTGGATATTTGCCGGAATTTCGGTCGGGCAGCA	65719	67467	65669	65721	1	scaffold_64	POPTR_0064s00270	64922	67600	None	18107	2041	160839	No_or_no_constitutive_exon
TGATTCTTGGATGTGTTATGAACACAAGGAAGTATGAATGGGTGGTGAAGAA	67544	67600	67494	67546	1	scaffold_64	POPTR_0064s00270	64922	67600	None	18107	2041	160839	No_or_no_constitutive_exon
CCTCTTTAAAACTCAATGGTTTCTATGTTGACGCCATTTTTGGGTGGTAGAG	14966	15041	15091	15039	-1	scaffold_67	POPTR_0067s00210	12931	16210	None	18107	2041	160839	No_or_no_constitutive_exon
AACTCACTGGTTGATATGGTTTCTATGTTAACGCCATTTTTGGGTGGTAGAA	39667	39742	39792	39740	-1	scaffold_67	POPTR_0067s00250	37825	40636	None	18107	2041	160839	No_or_no_constitutive_exon
CCTCTTTAAAACTCACTGGTTTCTATGTTGACGCCATTTTTGGGAGGTAGAG	68085	68160	68210	68158	-1	scaffold_67	POPTR_0067s00280	63601	69248	None	18107	2041	160839	No_or_no_constitutive_exon
TTTCAAGAAATCTCGTAACTGTATTGTGAAGATCTACTGGGGGAAAAGAGGG	7805	8405	7755	7807	1	scaffold_71	POPTR_0071s00200	7527	8405	None	18107	2041	160839	No_or_no_constitutive_exon
TGTGGGTTTGTTAAAAGTTACTGATTTTGGCTTGTGTTGTGGGTGGACAGCT	49171	49366	49416	49364	-1	scaffold_82	POPTR_0082s00210	48704	50244	None	18107	2041	160839	No_or_no_constitutive_exon
CGCAAAGCATATGAATGTTATTTGACAGTCACCTCTATTTGTGGGGTTAGGT	16726	16794	16676	16728	1	scaffold_113	POPTR_0113s00220	15753	16794	None	18107	2041	160839	No_or_no_constitutive_exon
ATTATTATTTAATGAATGAAAGACTTCTTGTCTTTGCTGGGGAATTGCAGGT	52836	53367	53417	53365	-1	scaffold_194	POPTR_0194s00200	52562	58532	None	18107	2041	160839	No_or_no_constitutive_exon
GTGCTAAATTGATTTCACTAAATTGTCTGTGATTGAATTGATATGGGCAGAT	16098	16284	16334	16282	-1	scaffold_97	POPTR_0097s00240	16098	17505	None	18107	2041	160839	No_or_no_constitutive_exon
AAGCTGCGGTGAAGGAGAAGCTGAGGTGAAGATCTGTTTGGGCGCTGGAGGA	46863	47200	46813	46865	1	scaffold_121	POPTR_0121s00240	46597	47200	None	18107	2041	160839	No_or_no_constitutive_exon
AGTTAGTCCTGAAAGTAAGAAAGCTTCCCAGGAAACTTTATATGGGAAAGAC	8231	8377	8181	8233	1	scaffold_107	POPTR_0107s00210	5979	8377	None	18107	2041	160839	No_or_no_constitutive_exon
TCTCCACCCTAACGATGCAACTTTGCGTTGTTATACAATGGGCATGGAAGTT	34403	34656	34353	34405	1	scaffold_107	POPTR_0107s00250	34000	34704	None	18107	2041	160839	No_or_no_constitutive_exon
ATGAAAGATCTTGAAGAAGAGGAGGAGGGGGAGGGGGGGGGGAAATGGAGGT	15096	16020	15046	15098	1	scaffold_162	POPTR_0162s00230	14785	16020	None	18107	2041	160839	No_or_no_constitutive_exon
TGTGACAAGGGCTCTAGATTCTTTCACTCTTTGATGAACCAGGGACACAGAA	41559	41873	41509	41561	1	scaffold_246	POPTR_0246s00200	39287	42734	None	18107	2041	160839	No_or_no_constitutive_exon
ATGTAAAGGCATCTTTGATGGGGTGAATTCCTTGGTGGATGTAGGGGGAGGC	35716	35883	35666	35718	1	scaffold_151	POPTR_0151s00220	33711	37318	None	18107	2041	160839	No_or_no_constitutive_exon
TTCGCTCACTTCTTTTGAGGAATGATGCTCTTCAGAATAAATGGGGAAAGTT	20852	21396	20802	20854	1	scaffold_154	POPTR_0154s00230	19622	22391	None	18107	2041	160839	No_or_no_constitutive_exon
AATATCCTCTCAAACTTGTCCATGCTAGAAGAATTGTGTATGGGAAACAGCT	30257	30678	30728	30676	-1	scaffold_185	POPTR_0185s00210	20902	33831	None	18107	2041	160839	No_or_no_constitutive_exon
GCTTCTTCTTCTTCTTTTTTTAACTAATGCAATAATTTGGATTGGGGCAGGT	25022	25787	25837	25785	-1	scaffold_185	POPTR_0185s00210	20902	33831	None	18107	2041	160839	No_or_no_constitutive_exon
TCGCGGGGAGTTTGGATGCTTGATGTATAAGGGGGATTTTTGATGGGAAGTT	33280	33348	33398	33346	-1	scaffold_191	POPTR_0191s00230	32145	33890	None	18107	2041	160839	No_or_no_constitutive_exon
GAATTTGATCAGACTTTAGTTGCCATCAGTGAAAAGCAATCAATCGGGAGGG	19826	20090	20140	20088	-1	scaffold_202	POPTR_0202s00220	19137	21385	None	18107	2041	160839	No_or_no_constitutive_exon
CCCTTTTCTCCTTCTGCTTCTCACGGTGCTGTTGTCTACTGGGAGGGCAGTG	10361	10420	10311	10363	1	scaffold_210	POPTR_0210s00200	10060	10420	None	18107	2041	160839	No_or_no_constitutive_exon
ATGTTCTTCTTCTTCCTCTTGTGTTTTTTTTTTTTTTTTTGCTGGGGCAGGT	865	1193	815	867	1	scaffold_209	POPTR_0209s00200	77	2265	None	18107	2041	160839	No_or_no_constitutive_exon
CCTTACATGCCCACTGGGTTTGCAGGGTGCTCAGTGGGCCGTGGGATTAGTC	2228	2265	2178	2230	1	scaffold_209	POPTR_0209s00200	77	2265	None	18107	2041	160839	No_or_no_constitutive_exon
ATGTTCTTCTTCTTCCTCTTGTGTTTTTTTTTTTTTTTTTGCTGGGGCAGGT	25942	26270	25892	25944	1	scaffold_209	POPTR_0209s00220	23472	27678	None	18107	2041	160839	No_or_no_constitutive_exon
ATAGCCATTTATTCTTTATATGTGATTGGTTGTGTCGTCTGTGGGTTAAGAT	27090	27169	27040	27092	1	scaffold_225	POPTR_0225s00220	23128	27169	None	18107	2041	160839	No_or_no_constitutive_exon
TGGTTTGCTTAAAATTCGTTCCATTGTTGGGTTGACATGGATCGGGAAAGGT	26289	26470	26239	26291	1	scaffold_228	POPTR_0228s00220	25719	26470	None	18107	2041	160839	No_or_no_constitutive_exon
TTTTGTGATTTTGGGTTACCGTGTTTACTAAAAGTCATGGGGTGGCAGAGGA	25025	25229	25279	25227	-1	scaffold_262	POPTR_0262s00200	24381	25339	None	18107	2041	160839	No_or_no_constitutive_exon
TTTTGATGGAATTTGCTTAAGCACCCCCGTGGGAAAGGGTTTAATGAAAGTT	19221	19691	19741	19689	-1	scaffold_302	POPTR_0302s00230	19221	20127	None	18107	2041	160839	No_or_no_constitutive_exon
GAAAAAGAATCTAGGCTTTGGTTTTGACTAGATGAACAACAAGGGTCTAGGC	16606	17693	16556	16608	1	scaffold_293	POPTR_0293s00220	16227	17693	None	18107	2041	160839	No_or_no_constitutive_exon
GGATTGTGTTTCTTGGTTCTGAGATAATTCTTGATTATAAATGGGAACAGAG	4463	4629	4679	4627	-1	scaffold_305	POPTR_0305s00200	3899	5191	None	18107	2041	160839	No_or_no_constitutive_exon
[truncated: 42 more rows]
