# Supplementary material for: Widespread Separation of the Polypyrimidine Tract From 3′ AG by G Tracts in Association With Alternative Exons in Metazoa and Plants
Source: Front Genet. 2019 Jan 14;9:741. doi: 10.3389/fgene.2018.00741 (PMC6339879; doi:10.3389/fgene.2018.00741)
Supplement: DATA FILE S2 — Sequences of REPAG 3′ SS from each species of metazoa, plants and protists. [file Data_Sheet_2.zip › Supplementary data 2/Protists_Release38_plasmodium_chabaudi_chabaudi_gca_000003075.txt]

REPA_GGG_Sequence	Exon_Start	Exon_End	Pos_-50	Pos_+2	Strand	Chromosome	GeneID	Gene_Start	Gene_End	Gene_Name	Number_of_REPAs	Number_of_REPAs_has_GGG	Number_of_Intron(Intra_genic_Region)	Upstream_Constitutive_Exon
GTTAGAATTTGCAGTCAAAGGACGAGGTTATAGAATACATCAGGGGAAAGGG	7045	7186	7236	7184	-1	PC_RP2108	PC000145.02.0	7045	8329	None	1032	44	7569	No_constitutive_exon_found_in_species
TATCATGGTTATCACTTACAATTTATTATTCTCTTTTTTGGGGGGGACAGGG	6796	7328	7378	7326	-1	PC_RP2010	PC000018.02.0	6481	7970	None	1032	44	7569	No_constitutive_exon_found_in_species
CTGAGAGTTGGATCGGTGGTCAATGTAAAGGAAGTTGTGTTGTAAGGGAGAA	2784	3312	3362	3310	-1	PC_RP2725	PC001107.02.0	62	5888	None	1032	44	7569	No_constitutive_exon_found_in_species
TTTCCATTTTTTTCCACCTTTTCCACCTGCCCAAAATTGATGGGTGACAGAT	6015	6166	6216	6164	-1	PC_RP2319	PC000501.02.0	641	8130	None	1032	44	7569	No_constitutive_exon_found_in_species
GGATTGGAGTAATGGTGCTAAAAATAGGATCAGTGAAGATAGGGCCCGAGAA	4877	5612	5662	5610	-1	PC_RP1822	PC000726.01.0	4681	5802	None	1032	44	7569	No_constitutive_exon_found_in_species
GGTTATTAGTTTCCCTCGGGTAAAAAATGTTTTATTTTCATTGGGAAAAGAG	5234	5279	5184	5236	1	PC_RP2218	PC000343.02.0	4980	5708	None	1032	44	7569	No_constitutive_exon_found_in_species
TTATGAAAACAGCAACGAACACAGTAACGAACATAGTAACGGGGTAGCAGTA	3491	4039	3441	3493	1	PC_RP2106	PC000142.02.0	2111	4039	None	1032	44	7569	No_constitutive_exon_found_in_species
TTTGTGTCGAAAAATGGTTTTACCAATTTGAATAATAACAGTGGGGGGAGTA	3021	3196	3246	3194	-1	PC_RP4939	PC000771.04.0	809	5561	None	1032	44	7569	No_constitutive_exon_found_in_species
TAATATACTATATATGCTTATGCATTTGATTCTTCCCATTGTAGGGGCAGAA	2245	2389	2439	2387	-1	PC_RP3210	PC000180.03.0	1811	2935	None	1032	44	7569	No_constitutive_exon_found_in_species
AAGTCATCAAATAAATAGTGAAATGAATAATAAAGAATATAATAGGGGAGAT	3514	3771	3821	3769	-1	PC_RP0282	PC000257.00.0	3514	3994	None	1032	44	7569	No_constitutive_exon_found_in_species
ACGTGCCTGATGATATATATTCAACAAATAATGATAATTGGGAAATAAAGGA	1	3016	3066	3014	-1	PC_RP1357	PC102167.00.0	1	4388	None	1032	44	7569	No_constitutive_exon_found_in_species
ATCTACCACTGCTGCTATCCCTGGCGTTAGTCATGTTGGGAATGGACCAGGA	915	5096	5146	5094	-1	PC_RP0838	PC000730.00.0	915	5373	None	1032	44	7569	No_constitutive_exon_found_in_species
AAGAAAAATCAGCTGAACAAATAGCGGAGCAAATGGAGGGGTGCAATAAGAG	4535	4907	4485	4537	1	PC_RP2952	PC001368.02.0	3121	4907	None	1032	44	7569	No_constitutive_exon_found_in_species
TAATAAGCAGTTTCATTTGTATTTCATAATTGTGTGGGAAAGGTAGTTAGGT	2543	2846	2896	2844	-1	PC_RP1164	PC000137.01.0	1431	5193	None	1032	44	7569	No_constitutive_exon_found_in_species
TTTTACAAAAATGGTGAAAGAAAAGATGATGGAGAAATCATAGGGTGAAGGG	229	2005	2055	2003	-1	PC_RP2616	PC000942.02.0	229	5226	None	1032	44	7569	No_constitutive_exon_found_in_species
GTGATAGCGAAATTGAAAGTGAGAAGGAGGAAGAAATGACTAGGGGCGAGAT	1934	2420	2470	2418	-1	PC_RP2413	PC000622.02.0	1934	4541	None	1032	44	7569	No_constitutive_exon_found_in_species
GAAAAATGGATATGGTGTATTAACATATGCTAATGGGGAAATGTATGAAGGG	3985	4417	4467	4415	-1	PC_PH2443	PC301338.00.0	3985	4511	None	1032	44	7569	No_constitutive_exon_found_in_species
GAAAAGTTATTCAATGATGGGAAGGAATTACCAGATGTGGGAATAGACAGAT	1617	3904	1567	1619	1	PC_RP2274	PC000432.02.0	989	3904	None	1032	44	7569	No_constitutive_exon_found_in_species
GCGAGAAATTTATTCATTATATAAATGCGTTATTCGATTTGGGATTTGAGAA	2814	3119	2764	2816	1	PC_RP2728	PC001112.02.0	1848	3314	None	1032	44	7569	No_constitutive_exon_found_in_species
TAAATCCTATTGGGCGTAATGGAATTAATACATATAATGGAGGGTCTAAGGG	2480	3416	2430	2482	1	PC_RP1978	PC000956.01.0	1373	3416	None	1032	44	7569	No_constitutive_exon_found_in_species
AATTGAAGAAGAACAGAAGGAAGAAAGCGAAGAAGAAGAATGGGAAGAAGTT	871	1911	1961	1909	-1	PC_RP1890	PC000838.01.0	871	3282	None	1032	44	7569	No_constitutive_exon_found_in_species
TAATTTATACTATAATAGGAGAAAGGTAGATAAGAGTGGGGTGGCAAAAGAG	723	3174	673	725	1	PC_RP2144	PC000209.02.0	290	3174	None	1032	44	7569	No_constitutive_exon_found_in_species
AAATTCTGGAGGTCATCCATATCAACACCATGGAATGCTTGGGACTATAGGA	788	1282	1332	1280	-1	PC_RP2475	PC000729.02.0	788	3128	None	1032	44	7569	No_constitutive_exon_found_in_species
TAAAAGCGAAAGCAAATATATGTTTAGCTTAAATTTTAAGGGGGAACAAGAA	2150	2365	2100	2152	1	PC_RP0447	PC000389.00.0	1630	2365	None	1032	44	7569	No_constitutive_exon_found_in_species
TGATGCTAAGGATCATCATGAAAACAGTGTAAATGATAAAAAACGGGGAGCA	425	1150	375	427	1	PC_RP5099	PC000095.05.0	1	1150	None	1032	44	7569	No_constitutive_exon_found_in_species
GGAAAGAAAGCTCTCCTTTTCAAACATTTTAAATGATATAAAAAGGGAAGAG	2001	2255	1951	2003	1	PC_PH5340	PC302593.00.0	398	2255	None	1032	44	7569	No_constitutive_exon_found_in_species
TTCTTATCTGTTTTTTTTTTGCCTTTTCATTAATTATACTGGGAAAAAAGAC	803	1888	1938	1886	-1	PC_RP1888	PC000836.01.0	85	2182	None	1032	44	7569	No_constitutive_exon_found_in_species
CATTCGTTTTTCTTCCCATTTCTTAAACAGTTGACAAGCATCCGGGGAAGGA	0	819	869	817	-1	PC_RP2296	PC000458.02.0	0	1998	None	1032	44	7569	No_constitutive_exon_found_in_species
CTGGCCATCCTACTTAAAATTTTGTACTTTGGCGATGCTAAAAGGGGAAGCA	801	1066	751	803	1	PC_RP2567	PC000877.02.0	194	1066	None	1032	44	7569	No_constitutive_exon_found_in_species
CATTAATAATTTTTGAATTCTATTTGAATATTTTATACAGAAGGGAAAAGTT	582	695	745	693	-1	PC_RP1078	PC000067.01.0	322	1682	None	1032	44	7569	No_constitutive_exon_found_in_species
AACAAATAAAAGGATCCGATTTAGTCGTATGCATAAGGGAAATGACAAAGCA	747	909	959	907	-1	PC_RP4756	PC000623.04.0	1	1561	None	1032	44	7569	No_constitutive_exon_found_in_species
ATTTGGTATACCTAATATATCAGATATATTTGGTATGGGTAATATAGGAGAT	8	436	486	434	-1	PC_RP2210	PC000332.02.0	8	1298	None	1032	44	7569	No_constitutive_exon_found_in_species
GTATAACCGGGACAACGTAAACTATTGTAACAAAAATAATGGGCAAATAGAA	312	776	826	774	-1	PC_PH2634	PC301422.00.0	312	1233	None	1032	44	7569	No_constitutive_exon_found_in_species
CTGATTCTATATTTTTCTTTTTGCATACATACCAATGGGGAAACAAAAAGGC	660	757	610	662	1	PC_RP0256	PC000234.00.0	171	1193	None	1032	44	7569	No_constitutive_exon_found_in_species
ACAATTAAGTTATGCATATTTTTTATATAAATATGTGATTGGGTTAATAGGT	184	282	332	280	-1	PC_RP4739	PC108330.00.0	184	415	None	1032	44	7569	No_constitutive_exon_found_in_species
GACAATGTAGTAATGACATATGCAACATGATGGTATCTGAATTGGGTAAGAA	75	297	347	295	-1	PC_PH3906	PC301926.00.0	75	960	None	1032	44	7569	No_constitutive_exon_found_in_species
TGTAAATTTAAGTAAAGAAAATCATATAAATAAAGAAGACAATTGGGAAGAT	2	550	600	548	-1	PC_RP5184	PC000163.05.0	2	923	None	1032	44	7569	No_constitutive_exon_found_in_species
GCTTGGCTTGTTTTCTCACGTGCTTGGCTTTTTTCTCACTTTGCAGGGAGGG	2	510	560	508	-1	PC_RP4486	PC000399.04.0	2	853	None	1032	44	7569	No_constitutive_exon_found_in_species
AGAAATACAAAATCGAGCAAATTGTTCTAATGGCAATAATCGGGATAAAGGT	331	801	281	333	1	PC_RP0404	PC000358.00.0	0	801	None	1032	44	7569	No_constitutive_exon_found_in_species
AAAAACAAACTTATGAAATTATTAAAAAATAAAGAAAAAGGTAAGGGAAGCA	496	528	578	526	-1	PC_PH0907	PC300419.00.0	50	650	None	1032	44	7569	No_constitutive_exon_found_in_species
TTTTTTTTTTTTTTTTTTTTTGCCCTCTTAAATTTCCGGGATAATTAAAGGC	141	181	231	179	-1	PC_PH1476	PC401606.00.0	22	410	None	1032	44	7569	No_constitutive_exon_found_in_species
TTTTTTTTCGGGGTTTTTTCGACTCCTTTTGTTTTGGGAAAAAATTTAAGTT	0	306	356	304	-1	PC_PH4972	PC405586.00.0	0	432	None	1032	44	7569	No_constitutive_exon_found_in_species
ACACTTGATAATAAAATCATTAACTCATTATCATTGGGCAATAATAATAGTG	512	608	462	514	1	PC_PH0996	PC401088.00.0	24	608	None	1032	44	7569	No_constitutive_exon_found_in_species
TAATTTTTTTTTATGACTATCATTTTCACATACGGTGATGGGAATTAAAGGA	308	354	258	310	1	PC_PH0675	PC400734.00.0	76	354	None	1032	44	7569	No_constitutive_exon_found_in_species
