# Supplementary material for: Widespread Separation of the Polypyrimidine Tract From 3′ AG by G Tracts in Association With Alternative Exons in Metazoa and Plants
Source: Front Genet. 2019 Jan 14;9:741. doi: 10.3389/fgene.2018.00741 (PMC6339879; doi:10.3389/fgene.2018.00741)
Supplement: DATA FILE S2 — Sequences of REPAG 3′ SS from each species of metazoa, plants and protists. [file Data_Sheet_2.zip › Supplementary data 2/Protists_Release38_phytophthora_parasitica_gca_000509505.txt]

REPA_GGG_Sequence	Exon_Start	Exon_End	Pos_-50	Pos_+2	Strand	Chromosome	GeneID	Gene_Start	Gene_End	Gene_Name	Number_of_REPAs	Number_of_REPAs_has_GGG	Number_of_Intron(Intra_genic_Region)	Upstream_Constitutive_Exon
TTGCGATTATATCCTACCATCAACTTATGTTACATTGATGGGACCAGCAGAT	45661	45742	45792	45740	-1	supercont1.4691	L917_15633	44888	48530	None	2367	242	22826	No_or_no_constitutive_exon
TTGACTATGTGGTTATTTCTGACGATAAGCTACTAACACGGGACATGCAGGT	87448	87956	88006	87954	-1	supercont1.1340	L917_04042	86252	89528	None	2367	242	22826	No_or_no_constitutive_exon
AAGCTGCTCGGACCCTGACTTTGATGTTGTTGCGGTGGGCGACTGGGCAGTG	16670	16777	16620	16672	1	supercont1.1877	L917_06390	15811	18014	None	2367	242	22826	No_or_no_constitutive_exon
GTGACAAGAATGCTGCAGGTTATTGACACGGATGACATTTGTGCGGGCAGAT	36442	36560	36392	36444	1	supercont1.2273	L917_07407	36268	37339	None	2367	242	22826	No_or_no_constitutive_exon
ATTTTTATCATAAACACTTCGTCGCAAGTGACCGTTTGGTGCTGGGGTAGGG	100009	100073	99959	100011	1	supercont1.2273	L917_07438	99798	100993	None	2367	242	22826	No_or_no_constitutive_exon
TACATAGGTTGAATCCTCCTGATAGTTGTTTATGCGTGGGTGGAACGCAGAG	81534	81583	81484	81536	1	supercont1.1987	L917_06752	80894	85373	None	2367	242	22826	No_or_no_constitutive_exon
TATTCGTCTCATTTCGGAAAATGGCCACCTGCTCAGGTGCGGGACTCAAGCG	12562	12968	13018	12966	-1	supercont1.3341	L917_11199	12562	15273	None	2367	242	22826	No_or_no_constitutive_exon
GCCATGACTTTGCTGGTGTTGATGTGAAAAGTTTAAGTTCGTGGGATGAGTC	3256	3586	3636	3584	-1	supercont1.4696	L917_15698	3256	4229	None	2367	242	22826	No_or_no_constitutive_exon
TAGCATTGATGCTACTGGATTCGAGAGTAATCTCTTGAATAAATGGGCAGAT	45547	45682	45497	45549	1	supercont1.4696	L917_15708	44981	45921	None	2367	242	22826	No_or_no_constitutive_exon
TCGTACGAAGACTAATGTCGAATTCGGTTATTTGGATGGGCATGGTGAAGTG	70476	70544	70594	70542	-1	supercont1.4696	L917_15720	69570	70920	None	2367	242	22826	No_or_no_constitutive_exon
AGAAGAGCGATGTCTAACAATAACTATGTATCTGCTATTCGGGAGTGCAGAG	18079	18583	18633	18581	-1	supercont1.3030	L917_10117	18079	18829	None	2367	242	22826	No_or_no_constitutive_exon
AAATGCTGGAATAATTCTAATGATTCTAATGATATTGGTTCTGGGAACAGAT	18915	20381	20431	20379	-1	supercont1.3030	L917_10118	18915	20830	None	2367	242	22826	No_or_no_constitutive_exon
AACTCAATTTTGTTGGAAAGCTAACAATTATTATCTAATTGGGTGAACAGGG	13556	13974	14024	13972	-1	supercont1.5433	L917_18206	6781	15000	None	2367	242	22826	Yes
ATGACCCTATTTCTTTTTAGCTAATCGATATTTTATGGGGAAAAAATCAGAT	7606	7832	7882	7830	-1	supercont1.5433	L917_18206	6781	15000	None	2367	242	22826	Yes
TATTACCAATTCCGACTAAAGCCCACCGCTATTTGTTCTGTGATGGGCAGAC	31820	31912	31962	31910	-1	supercont1.2482	L917_08313	31434	33379	None	2367	242	22826	No_or_no_constitutive_exon
TAAAGTTGTTATATGTGTGTTTTGGTGCTAATATTTTGTGCTGGGGGTAGAT	60105	60658	60055	60107	1	supercont1.1589	L917_05002	59267	60658	None	2367	242	22826	No_or_no_constitutive_exon
TTAGTGGAAAATGTGAATATCTAACTTGATACACCTTGTTATTGGGACAGAC	61037	61081	61131	61079	-1	supercont1.1589	L917_05003	60360	61438	None	2367	242	22826	No_or_no_constitutive_exon
GTGGTGAAAACTGGCATAATGACAACTTTCTGCTGGTTTTTGGGGTACAGAT	27373	27637	27687	27635	-1	supercont1.4895	L917_16362	25958	28349	None	2367	242	22826	No_or_no_constitutive_exon
TAGTTATTGGAAATATTCTGAAGTTATTGGGGTTTTGTTGGTACGGGCAGAG	5704	6135	5654	5706	1	supercont1.1302	L917_03830	4939	6135	None	2367	242	22826	No_or_no_constitutive_exon
GCCACTACTCACTTTTTCTTTTCTAATGTTTTGTGATTTGGGAAAAGCAGAA	7701	7782	7832	7780	-1	supercont1.1302	L917_03831	6048	8838	None	2367	242	22826	No_or_no_constitutive_exon
CGTGATCAGTTTAGCTAACGTCGAGATATCGATTGATGTGGCGGGTACAGGC	42181	42706	42756	42704	-1	supercont1.1302	L917_03843	42181	44253	None	2367	242	22826	No_or_no_constitutive_exon
AGATTATTGTGTGATTTTGGCCAAGACTAATATGTGTTGTGGGAATGCAGTG	21491	21572	21441	21493	1	supercont1.5451	L917_18310	20808	23469	None	2367	242	22826	Yes
GATATACGCATTCGTATCTGTAAATCGGCATTCTAACCTTTAACGGGTAGGA	38936	39065	39115	39063	-1	supercont1.5451	L917_18318	38399	40266	None	2367	242	22826	No_or_no_constitutive_exon
AGTATCTTGATAATTGTCATTGATAATGCATTTTTGTATGGGAAATACAGGC	47161	47643	47693	47641	-1	supercont1.5451	L917_18324	47161	47873	None	2367	242	22826	No_or_no_constitutive_exon
CAGTTTTGGATAACGTTGTACTGACCTGGTTGCTGTTTGGGGATTTGAAGCA	60034	60234	60284	60232	-1	supercont1.2317	L917_07602	59527	60982	None	2367	242	22826	No_or_no_constitutive_exon
AATCGACGGTTTTGCGTGTATGGTTTCTACCCTCTTGGTGGGACCAACAGAG	39790	39858	39908	39856	-1	supercont1.5221	L917_17589	39313	41059	None	2367	242	22826	No_or_no_constitutive_exon
AGTGATATAAACGCCATACTGACTTATTGATGCTACGGCTGGGCGTAAAGAT	32996	33185	32946	32998	1	supercont1.1618	L917_05208	31962	35275	None	2367	242	22826	Yes
CTGTTGGACACTCTGTTGATCCTTTTGACGGTAACGGTGGGTGGAAAAAGCT	34704	35927	34654	34706	1	supercont1.1839	L917_06112	33508	37786	None	2367	242	22826	No_or_no_constitutive_exon
CTGCGGGTGGTGCTGGTGCTGGTGCACCTGGAACTAACGGGACGGATCAGTA	37728	38155	38205	38153	-1	supercont1.1839	L917_06113	37728	40121	None	2367	242	22826	No_or_no_constitutive_exon
GTTTCAGCAGGAGGTTCTCATGTGGCATTGCTGACGCAAGACGGGTACAGAA	50921	51088	50871	50923	1	supercont1.2425	L917_08077	47669	53364	None	2367	242	22826	No_or_no_constitutive_exon
CGGAGTAAGGTGCTTGACTGGTGACGTGTGGCTGAGTGTGGGAATTGCAGGT	27495	27684	27734	27682	-1	supercont1.3942	L917_13130	27182	28292	None	2367	242	22826	No_or_no_constitutive_exon
TACTTTTACTTTGATAAATTCTATTTTGCTGATGGTATCTCGGGATGTAGAC	49012	49305	49355	49303	-1	supercont1.5000	L917_16825	43618	51283	None	2367	242	22826	No_or_no_constitutive_exon
CGATTTACTCACTCTCGAGCGTGTGTTTTGCGTGCGGGGAAATGATACAGCA	14870	15716	15766	15714	-1	supercont1.3185	L917_10621	13275	17043	None	2367	242	22826	Yes
CGCAACGCTTCAGCTTTGAATAGGTTGAACTGACGTGGTTGTATGGGTAGAT	11066	11171	11221	11169	-1	supercont1.5396	L917_18053	9194	12041	None	2367	242	22826	Yes
CATGCAGTTCCACCACTATAGTATAGTGGCTAAGCATCTTATTGGGGCAGAG	46393	46737	46787	46735	-1	supercont1.1745	L917_05725	46393	48170	None	2367	242	22826	No_or_no_constitutive_exon
TGTACCTAATCGACTGACGAAATTTGGTGCATCATGGTGATGCGGGACAGAT	6645	6781	6595	6647	1	supercont1.797	L917_02497	5977	6781	None	2367	242	22826	No_or_no_constitutive_exon
ACCTCGGTGGACGGACAGTTCGTCTCGAGGCGCCTGACGAACTTGGGAAGGC	52934	53131	52884	52936	1	supercont1.4020	L917_13479	52450	53131	None	2367	242	22826	No_or_no_constitutive_exon
GCGTTCTTTCTTGAATTAAAGTTCTCATGTTAACAGGGTTGACTGAATAGGT	30037	30064	29987	30039	1	supercont1.1524	L917_04837	29934	32497	None	2367	242	22826	No_or_no_constitutive_exon
TGTGATTCAGTGCTTTTTGTGCAGTTTAGCTGACATTTTTGGGACTGTAGAT	9925	10299	10349	10297	-1	supercont1.1740	L917_05677	8778	10811	None	2367	242	22826	No_or_no_constitutive_exon
CATAGTGATACCTTTGTGCAATTTTGAATCAACTACTTGCATGGGTACAGTC	31545	31710	31760	31708	-1	supercont1.245	L917_00781	29433	33296	None	2367	242	22826	No_or_no_constitutive_exon
TGCATTGCTGTTTGCAAAATGATTTCAGTGATTAATTTGCGTGTGGGCAGGT	38071	38239	38289	38237	-1	supercont1.245	L917_00784	36047	40303	None	2367	242	22826	Yes
GTTGAGTGCAATGGTGTGGAATGTGTTTAATGCTGATTGTGGGATGTTAGGT	47526	47614	47664	47612	-1	supercont1.245	L917_00790	46815	47822	None	2367	242	22826	No_or_no_constitutive_exon
CACAGGGCATGAACTAACTTAGTGTACTGGGATGTCTATTGGGATATAAGCT	33068	33218	33268	33216	-1	supercont1.3286	L917_11016	32777	33713	None	2367	242	22826	No_or_no_constitutive_exon
CACGTTGGTTCACTTGTAACACTAACGATGTTTGTTGCGGGTGGTAACAGAC	17735	18325	17685	17737	1	supercont1.3231	L917_10769	12739	35055	None	2367	242	22826	No_or_no_constitutive_exon
GGAGAACGAAGTAGAACTGATATGTGTATGCTGTGATCTTTGGGTGACAGGA	12915	12991	12865	12917	1	supercont1.2368	L917_07813	12640	13909	None	2367	242	22826	No_or_no_constitutive_exon
AAATTATCCGTTATAGTTGCTAATGTACTGTATGGTTCTTCGGCGGGCAGGG	11033	11099	11149	11097	-1	supercont1.5384	L917_17977	10460	12660	None	2367	242	22826	No_or_no_constitutive_exon
TCATAACGCTGAACGTACTCATGGTAAATGTGATGTTATTCACGGGGTAGCC	14968	15117	14918	14970	1	supercont1.6093	L917_20401	13640	15117	None	2367	242	22826	No_or_no_constitutive_exon
CATCGTTTTCTAACAACTTGGTTTTTTGTAATCTGCGTGGGGACCAATAGGA	7602	7968	7552	7604	1	supercont1.4997	L917_16773	7194	9420	None	2367	242	22826	No_or_no_constitutive_exon
CTGGTGTTCGTTGTAATTAAGTATTGATTGTTATCTGTATTGGGGTGCAGGC	41155	41289	41339	41287	-1	supercont1.278	L917_00954	40326	41938	None	2367	242	22826	No_or_no_constitutive_exon
CATGTCATTTGTGTCTACCTTGTCCAACTCGACGATGCTGGGCGATGAAGAG	36737	37166	37216	37164	-1	supercont1.6019	L917_20159	36737	39891	None	2367	242	22826	No_or_no_constitutive_exon
GTACAATAGCTCTTTTGGTTAACACTTCTACATGACATTTGGGTTGGCAGAC	8176	8283	8333	8281	-1	supercont1.2307	L917_07521	5239	9626	None	2367	242	22826	No_or_no_constitutive_exon
CGATGAAAACGCTCATGGTATTAACGAACTTTGCTCGCTTGGGATTGCAGTC	34109	34211	34059	34111	1	supercont1.2307	L917_07534	32091	35446	None	2367	242	22826	Yes
TGTTTTTGGTGAAGAAGAGGTTGATGTCCCATCGTCGATCGGGATCACAGCG	17250	17269	17200	17252	1	supercont1.163	L917_00471	17046	17269	None	2367	242	22826	No_or_no_constitutive_exon
TGAGTGGGCGCAGGTATGCCCTGCCATGGCTTGACTGGGCCGAATGGCAGGA	34659	36204	36254	36202	-1	supercont1.5394	L917_18043	34659	37326	None	2367	242	22826	No_or_no_constitutive_exon
CACACAATAATTGTATTGGAAATTGCTCGTTCTAACCTGCTGGGTAATAGCT	21309	21385	21259	21311	1	supercont1.2415	L917_07995	21136	22085	None	2367	242	22826	No_or_no_constitutive_exon
CGGAGGCGGTGGACGTTTGGTGATCGTGTGTGTGTGTGTTGTGGGTTAAGAT	4441	4540	4391	4443	1	supercont1.1757	L917_05761	4318	5136	None	2367	242	22826	Yes
ACGATAAGAAGCTCATCTTCTGTGCGCAATGTATCGCTGAGGGATCCAAGAG	8957	9267	8907	8959	1	supercont1.1195	L917_03541	7228	9267	None	2367	242	22826	No_or_no_constitutive_exon
CATGCGAGACCAGAAGATCCGCAATGCTCTAAACTTCGTCATGGGACCAGGA	7404	8985	7354	7406	1	supercont1.5781	L917_19383	6638	8985	None	2367	242	22826	No_or_no_constitutive_exon
TGCTAGTGGAGGCTGAGAGACATACTGACTTAATTATATGGGGCATACAGAG	9976	10163	9926	9978	1	supercont1.4015	L917_13428	9444	12146	None	2367	242	22826	Yes
TACGCCGTGATAAATTAAGATGAACACTGCATTACCCGTGGGAATTGTAGAT	30559	30662	30509	30561	1	supercont1.5498	L917_18579	28704	31468	None	2367	242	22826	Yes
AAAAACTCTATGATATGTAGAAGTAGCACGTCTAATTCCATGGGATGTAGAC	21764	21869	21714	21766	1	supercont1.1519	L917_04809	20791	22780	None	2367	242	22826	No_or_no_constitutive_exon
TATATGTGCACAGCTTGGCTAATAATTGTACTGGGTGTTGATGTGGGTAGAC	34811	35154	35204	35152	-1	supercont1.3627	L917_12315	33849	35923	None	2367	242	22826	No_or_no_constitutive_exon
TTCCAGTGATTTTGTTTATGGCTGTAACTGATTGAGTATTGGACGGGTAGGT	7011	7221	6961	7013	1	supercont1.4550	L917_15173	6862	10646	None	2367	242	22826	No_or_no_constitutive_exon
ATAGATGCAAGCACTTATTTGCTATGTTTTCTTTGCTTTAAACGGGGAAGAT	10840	12209	10790	10842	1	supercont1.232	L917_00692	9970	12209	None	2367	242	22826	No_or_no_constitutive_exon
CTTCTGGTCTGGAGACGTCTCACTAATGTATGATTTTCCGTTGGGAACAGGC	12112	12165	12062	12114	1	supercont1.5741	L917_19279	10007	12165	None	2367	242	22826	No_or_no_constitutive_exon
TGCGGCGAGAATAATTATACCTAACGCTCTAAGTATTGCTCGGGAAGCAGCA	14439	14497	14389	14441	1	supercont1.5741	L917_19281	14140	15399	None	2367	242	22826	No_or_no_constitutive_exon
ATGTTCCTCGTGTTTGGTGAGCGAGTTTTAATGCGTGAGGTGGGCGGCAGGT	7380	7479	7330	7382	1	supercont1.2465	L917_08255	6864	8552	None	2367	242	22826	Yes
TTTGCAAGTGTGACCTGATGTATGGTGTGTATTGTGCTATGACAGGGAAGGC	33239	33434	33189	33241	1	supercont1.3493	L917_11763	32858	34891	None	2367	242	22826	No_or_no_constitutive_exon
TGCGAGCAGATGGGACTGACTTTTTAGCGGTATTTTTTTGTGGGTTGAAGAT	4513	4593	4463	4515	1	supercont1.5457	L917_18401	4144	5583	None	2367	242	22826	Yes
AGATTTATTATAAAAAAAGGGGGGAAGAAAGTAACAGGGCAAATGGGCAGGC	15179	15329	15129	15181	1	supercont1.5457	L917_18409	14865	16543	None	2367	242	22826	No_or_no_constitutive_exon
GCGTGTCTTGATCGATTTACAGGTATTAACTATTCGGGCATGAACGACAGAC	7963	8131	8181	8129	-1	supercont1.4107	L917_13819	5599	9225	None	2367	242	22826	No_or_no_constitutive_exon
AAACAAAGTGCTTGAAGTATTTACGTCTAACGCTGTGTTTTGGGTAACAGCA	30620	30739	30789	30737	-1	supercont1.5487	L917_18535	29605	31705	None	2367	242	22826	Yes
TTAATTGCACGAATCAACTCACATAAGACTTGTCCCTGATGGGGATATAGAC	26634	26736	26786	26734	-1	supercont1.5028	L917_16955	25764	27335	None	2367	242	22826	No_or_no_constitutive_exon
GAGAAAAAGAGTCAAAATGTTGACGGTGCATTGCCTACATTAGGTGGGAGGA	3800	3834	3750	3802	1	supercont1.3389	L917_11386	3363	4610	None	2367	242	22826	No_or_no_constitutive_exon
GCAGTTGATCCGATGGAGTGTTGGTGATAATTGTCAATTGGGTGTGGCAGGA	14347	14509	14559	14507	-1	supercont1.5969	L917_19967	13742	14816	None	2367	242	22826	No_or_no_constitutive_exon
TCTTGAGTGGATTAACGAAAAATTTGGGTTGCTTGTTTACGGGAGAGCAGTG	18293	18446	18243	18295	1	supercont1.5969	L917_19969	18081	19009	None	2367	242	22826	No_or_no_constitutive_exon
GTCTCTCTTGTCCTTGGATTTTATTAACCTTATGTGTATGGGAAATTTAGTG	27471	27596	27646	27594	-1	supercont1.1420	L917_04309	27171	29140	None	2367	242	22826	No_or_no_constitutive_exon
TTATACATATGAGCTACCTCTCTTATGTGGTGGTTTGAATGGCTGGGCAGTA	24852	25121	24802	24854	1	supercont1.5443	L917_18273	24355	27114	None	2367	242	22826	No_or_no_constitutive_exon
CTGCTTTTCCAAAGTTGAATAATACTGATCACTGCTGATGGATCGGGCAGGG	23108	23444	23494	23442	-1	supercont1.4122	L917_13888	23108	23802	None	2367	242	22826	No_or_no_constitutive_exon
GCGAATAATTAATATGTATGGGGTGGCATATATCTGTAACAGGGTGATAGTC	890	1057	840	892	1	supercont1.3647	L917_12374	36	1057	None	2367	242	22826	No_or_no_constitutive_exon
TTCATGTTTGGTTTATGATTTATTGCTGATAATACGTTGTGTGGGTGTAGAT	20425	20755	20375	20427	1	supercont1.3647	L917_12379	19490	21364	None	2367	242	22826	No_or_no_constitutive_exon
TCCTGTTAGATGCAACTTAAGCTAACGGATATACTGTTTTGATGGGATAGAA	2116	2307	2357	2305	-1	supercont1.4382	L917_14555	468	3109	None	2367	242	22826	No_or_no_constitutive_exon
AAAAAAAAAACTTCAATGAATGTGAAGGTGTTTAAGTCGACACGGGACAGAC	28948	29043	29093	29041	-1	supercont1.6286	L917_21061	28948	29788	None	2367	242	22826	No_or_no_constitutive_exon
ACTATCTTTTGACTGTTGTATATGTACTGACTCTAAGCTTGGGCGCACAGAG	19853	19969	20019	19967	-1	supercont1.263	L917_00853	18992	20299	None	2367	242	22826	No_or_no_constitutive_exon
TACGACCGAGGTACTGATGTGAAATAAATCTTATGTTTATCGGTGGGCAGGA	24457	24544	24594	24542	-1	supercont1.263	L917_00856	23852	25523	None	2367	242	22826	Yes
TACAAAGATCGAAGACCAGAATGATGATGTACTGACGTGTGTATGGGCAGAC	20138	20469	20519	20467	-1	supercont1.1155	L917_03432	20138	21189	None	2367	242	22826	No_or_no_constitutive_exon
GGATCAGACAGGTTACTAACATGTATCATATCGGTTATGGGTACAAATAGCT	4841	5033	4791	4843	1	supercont1.356	L917_01201	4375	6759	None	2367	242	22826	No_or_no_constitutive_exon
TTGCTGCACACGGCGATGATCTAACTGCTGTACGTAAATTTGGGGTGCAGGC	7066	7153	7203	7151	-1	supercont1.5485	L917_18515	6517	9260	None	2367	242	22826	No_or_no_constitutive_exon
AATGATACACATGGCTACATTCTTGAACTAATGCGAATATTGGGTGGCAGAG	18403	18467	18517	18465	-1	supercont1.128	L917_00352	17996	18848	None	2367	242	22826	No_or_no_constitutive_exon
AAACAGAAAGGGAACTAATGGTGGTGGCTTAACTTGTGTATATGGGGTAGAT	22613	22820	22563	22615	1	supercont1.4707	L917_15777	22114	26563	None	2367	242	22826	No_or_no_constitutive_exon
TAATATTTTTGTTATCTGGCTACTTTCTTGCTAACTGTTTGGGTTGACAGGT	22883	26563	22833	22885	1	supercont1.4707	L917_15777	22114	26563	None	2367	242	22826	No_or_no_constitutive_exon
CTGGGTGTGGATCTGGACCTGAGGCTGATCTTGCTTTGGTGGGAGGGCAGGT	2772	2864	2722	2774	1	supercont1.1145	L917_03377	1885	3798	None	2367	242	22826	Yes
ATGCTGCATTATGTGTATGTAGTCAAACTGATGGGTTGGGATGGTGACAGGA	10186	10322	10136	10188	1	supercont1.2834	L917_09368	9541	11876	None	2367	242	22826	Yes
GTTATATCGATTTCTTTTTTTGCTGTACACTGACCGTATTGGGAGCACAGAT	7943	8234	8284	8232	-1	supercont1.6393	L917_21395	7943	10290	None	2367	242	22826	No_or_no_constitutive_exon
GAACAACGGATTGGGTTGTTATACTAATGTGCGGAACTTTGGGTGGAAAGAT	3373	3428	3478	3426	-1	supercont1.2812	L917_09293	1997	3738	None	2367	242	22826	No_or_no_constitutive_exon
ATGTGTGTGTTGCTTCTTTGCTAACAGTTTCCGGGTTAATGCGAGGGCAGCC	22314	22426	22476	22424	-1	supercont1.2812	L917_09304	21413	23112	None	2367	242	22826	No_or_no_constitutive_exon
GAAATTGTGGGACACGATGGAAACTAATTGGCTTTGTTCGTGGGTGGCAGTT	20021	20085	19971	20023	1	supercont1.1878	L917_06447	19535	22024	None	2367	242	22826	No_or_no_constitutive_exon
GCAGGTGATATATCTATTGAATTTTAATTAAATGGCGCTGTAATGGGCAGGG	19994	20268	20318	20266	-1	supercont1.4013	L917_13410	18318	20679	None	2367	242	22826	No_or_no_constitutive_exon
GCTCACGCTCAGCAGCCCGGCGCGCAATTAAGGCAGAGTGAGGGTTGCAGAG	27427	27709	27377	27429	1	supercont1.1622	L917_05245	27277	27709	None	2367	242	22826	No_or_no_constitutive_exon
TCAGTGCTTGCTGTTGAGAAGTGGTTCCTGAATGTAGATCGATGGGTCAGGC	18011	18086	18136	18084	-1	supercont1.6074	L917_20324	17185	18324	None	2367	242	22826	No_or_no_constitutive_exon
TAATTGCCATGTTCGCTTGTGTGGCAAATGCTGAAAGGGGGAAGTTGCAGTA	1984	2094	1934	1986	1	supercont1.1288	L917_03738	1719	3662	None	2367	242	22826	No_or_no_constitutive_exon
TGCATTGAATCAATGCAATATTTTACTGACGCTTTCGTCTGTATGGGTAGGT	5352	5980	5302	5354	1	supercont1.1288	L917_03740	5068	5980	None	2367	242	22826	No_or_no_constitutive_exon
TGTTCCACAGTTATTCACCGACGGTTTCTTTTTGGTTTTGGGCGAACTAGAG	24492	24547	24442	24494	1	supercont1.1288	L917_03754	23864	25432	None	2367	242	22826	No_or_no_constitutive_exon
ATGTTTTGAAGTTGTCAGAGTTGCTAAGTGTCGGTTATTGGGTGAACTAGGT	10839	10946	10789	10841	1	supercont1.2928	L917_09835	10624	11789	None	2367	242	22826	No_or_no_constitutive_exon
ACGGTTAACTGTTTGTTAACAAACTGACCATGTTTAATAGAAATCGGGAGAT	13714	13729	13779	13727	-1	supercont1.3556	L917_12031	13714	15311	None	2367	242	22826	No_or_no_constitutive_exon
ATGTAGATGGCGAGATATGGTGGTCTGATAGCTCTTTATTATGTGGGAAGGA	9583	9697	9747	9695	-1	supercont1.2870	L917_09525	5715	10300	None	2367	242	22826	No_or_no_constitutive_exon
CATTATCAACTGCGTTTCAAGAGCTTACGTTTGAATGTTGTGGGCGGTAGCA	5072	5502	5022	5074	1	supercont1.4073	L917_13673	4178	5502	None	2367	242	22826	No_or_no_constitutive_exon
GGCAATTTACAGGTACTTATTGATAAATACACTGTTTGCCAATTGGGCAGCG	24125	24228	24278	24226	-1	supercont1.1764	L917_05816	22357	24701	None	2367	242	22826	Yes
TGATGCTGAACTGGAGAGTGGGGCATTGCTAATTGAGGGTAATGTGGCAGGC	23908	24062	24112	24060	-1	supercont1.1764	L917_05816	22357	24701	None	2367	242	22826	Yes
GCGAATTATGGTACTTGGGAAGCAGACTCACATTTTGTTTGTGTGGGTAGTA	16795	16952	17002	16950	-1	supercont1.3277	L917_10967	16309	22199	None	2367	242	22826	Yes
TTTGTGGCAGAGGGGCTTTCAAAATTAATAATCTAACGACGTGGGTGAAGGG	10500	10846	10450	10502	1	supercont1.2300	L917_07487	10366	12143	None	2367	242	22826	No_or_no_constitutive_exon
ACGATATCATACGGACATCCTACGCCTAATGCGACCGTTCTGGGTGGCAGAC	20701	20812	20651	20703	1	supercont1.3508	L917_11875	20594	21505	None	2367	242	22826	No_or_no_constitutive_exon
TCTATGAGAATCCAGATCGCTGTCTAACGTTAGAAAATATCCGGGAGTAGGA	17768	17841	17891	17839	-1	supercont1.1982	L917_06715	15149	18105	None	2367	242	22826	No_or_no_constitutive_exon
CAAGTTAACTGCAAAAACTGTGTCTTAGACAAATGTATGTGGGTACACAGGA	12797	12847	12897	12845	-1	supercont1.4840	L917_16127	12240	13961	None	2367	242	22826	No_or_no_constitutive_exon
CAATGTATAGTTTGCTCGAAGCTCACTTCTGTGTATTTGTCGGGGTGTAGAG	7816	7888	7938	7886	-1	supercont1.4908	L917_16438	7230	8581	None	2367	242	22826	Yes
CCCAGCCTGGACGATGATCCTCTTTTGCACTTCATCTTCATGGGTGGCAGTG	13980	14721	13930	13982	1	supercont1.412	L917_01369	12608	14721	None	2367	242	22826	No_or_no_constitutive_exon
GAACATTCATTAAGAATCTTGGCACTCAATCCATGTTTTTGCGGGCATAGGC	18156	19015	19065	19013	-1	supercont1.4695	L917_15694	16038	20909	None	2367	242	22826	Yes
AAAGGGCTGTAGAACACTGATTGGTGCTTGTCACTAAATGGGATGTGTAGCG	17781	18012	18062	18010	-1	supercont1.1813	L917_06027	2327	18623	None	2367	242	22826	No_or_no_constitutive_exon
CGGATAATTCTCCACCTGGACTTATAGTGTTTGCACGCGGGTGAATGCAGTT	1945	2036	2086	2034	-1	supercont1.1786	L917_05915	1321	2464	None	2367	242	22826	No_or_no_constitutive_exon
TATTCCCCCAATTTTGCTTGTTTAATTGTGAATACGGACTGGGCTACAAGTG	3112	3115	3165	3113	-1	supercont1.5009	L917_16866	2684	5382	None	2367	242	22826	No_or_no_constitutive_exon
GATAATCGATTTGGTGTCGTCTGGGGACGATAACGACAAACCGGGGGCAGAA	1203	1448	1498	1446	-1	supercont1.2688	L917_08901	475	2192	None	2367	242	22826	No_or_no_constitutive_exon
TTCTAATACGCTAATGGTAAAGTGCTGACTTGCAGCTATGGGGGACACAGAT	1323	1359	1409	1357	-1	supercont1.5415	L917_18145	190	1737	None	2367	242	22826	No_or_no_constitutive_exon
TCATTCACGATCTTGGATATCGAACTGATGACAAGTTGGGTGAGTGGCAGGT	3593	3815	3543	3595	1	supercont1.4037	L917_13537	3463	5388	None	2367	242	22826	No_or_no_constitutive_exon
CACATTGTATCTTGGTTACTGATGAGTGTTTTGATGTTTGGGGGATGTAGAG	16324	16555	16605	16553	-1	supercont1.4362	L917_14505	16324	17745	None	2367	242	22826	No_or_no_constitutive_exon
ACACTTGACTTACCATTATGCTGTTGTTTGTTATGTTGGGGAATGTGCAGAC	5037	5055	4987	5039	1	supercont1.4930	L917_16548	4695	5055	None	2367	242	22826	No_or_no_constitutive_exon
ACAATGTTATAGTTGATATGCTGACCTAATTGGGTGGTGTGTGGGTGTAGAG	13725	13819	13675	13727	1	supercont1.2890	L917_09656	13277	16171	None	2367	242	22826	No_or_no_constitutive_exon
GTATATTGTCAGCTACTTACGTAACTCTCTTTCTTTTTTACGGGATACAGTC	13293	13395	13445	13393	-1	supercont1.785	L917_02439	12631	14213	None	2367	242	22826	Yes
TTTGACGATGACAAGCGCACTAAAATACTGTTATTTGACTGGGAATTCAGAT	10083	10906	10033	10085	1	supercont1.4894	L917_16345	7805	10906	None	2367	242	22826	No_or_no_constitutive_exon
GCCGTGGTGTTTTATGAGAGAGTATACCTGTGCTAACACGGGTGGTATAGTC	6650	6884	6600	6652	1	supercont1.5400	L917_18081	6242	7887	None	2367	242	22826	No_or_no_constitutive_exon
TAGTTTTGATTAAGAGCGCTGCACTTAACTGTTCGTATGGGGTGAAACAGAG	4991	5171	5221	5169	-1	supercont1.3796	L917_12748	3203	6368	None	2367	242	22826	No_or_no_constitutive_exon
GACTGGTGCTTTTGTTTTATCAGCTCTTATGTGTGTTTGTGATGGGGTAGAT	14899	15032	15082	15030	-1	supercont1.4999	L917_16803	14899	17624	None	2367	242	22826	No_or_no_constitutive_exon
ATATACAGGCAACTACTGTAGTTCTAACAGACAATTTGACTGGGTGGCAGGC	714	910	664	716	1	supercont1.2530	L917_08455	217	2143	None	2367	242	22826	No_or_no_constitutive_exon
TCATGTGCGAACTCTTTGATTGACGACCTGCATCTGCACGCCAAGGGCAGCG	9960	10674	9910	9962	1	supercont1.3269	L917_10928	8972	10961	None	2367	242	22826	No_or_no_constitutive_exon
TTAGTTGTTCTGAGCACTTATTTTAACGTTCTGGTATGTCAATTGGGCAGCT	8529	9196	8479	8531	1	supercont1.3063	L917_10234	7535	9196	None	2367	242	22826	No_or_no_constitutive_exon
TGGCGATATGTTGTACTAGTAAAATGAGGAACTGATCGAGTGGGTTAAAGCT	11854	11972	11804	11856	1	supercont1.2847	L917_09418	11335	14751	None	2367	242	22826	No_or_no_constitutive_exon
ATAATAGATGTGGATTTTTTGCTGTTGCATTGTGGTTGATGGGATGCCAGCT	14187	14321	14137	14189	1	supercont1.4823	L917_16090	13774	14588	None	2367	242	22826	No_or_no_constitutive_exon
TTTGTGCTTGAGCGTTTTCGTTGTCTTATATGCGATGTCTGTGGGCGTAGAT	2238	2441	2188	2240	1	supercont1.4910	L917_16450	2022	3377	None	2367	242	22826	No_or_no_constitutive_exon
GTGAAGGTGGTGAGTCAACAACGCTAACTCCAATTTATAATGAAGGGAAGGT	11532	12855	12905	12853	-1	supercont1.4857	L917_16193	11532	12993	None	2367	242	22826	No_or_no_constitutive_exon
TCTGCGCTGCCTAGTTCATGACCACATTATTCTGTTTTGTGGGAGAACAGAC	14259	14363	14413	14361	-1	supercont1.1029	L917_03041	13907	15299	None	2367	242	22826	No_or_no_constitutive_exon
AATTGCTCATAAATTCTTGCAACATACAAATGTTGGTCGTGTGGGCATAGAA	3987	4495	4545	4493	-1	supercont1.3656	L917_12404	3039	5356	None	2367	242	22826	Yes
GGGTCATTGCGGATGAATTGATCATGGCGTGTCTGATTGGGTATGGGCAGGA	3515	3556	3465	3517	1	supercont1.792	L917_02480	3403	5853	None	2367	242	22826	No_or_no_constitutive_exon
CCCTCTCTGCTCTTAAGTGCTTACGTTTGTGCTTGCGACGGGAACTGCAGAG	2236	3963	4013	3961	-1	supercont1.5851	L917_19684	2236	4507	None	2367	242	22826	No_or_no_constitutive_exon
TACAGCGCGGGAAGAGCTCGTCCTCTTCTGACACTTGGGGGATGTACGAGTG	5993	5998	6048	5996	-1	supercont1.3410	L917_11477	5993	12240	None	2367	242	22826	No_or_no_constitutive_exon
ATGGGAATTCTATACACTAGAGCTAACACTCCAATGCTGGGGAACCACAGAT	5151	5239	5101	5153	1	supercont1.5746	L917_19319	4780	6750	None	2367	242	22826	No_or_no_constitutive_exon
TAACTAACGAAATATCAATATTGGCAAAAAAAACAAAAATGGGTTAACAGGC	6879	6972	6829	6881	1	supercont1.2540	L917_08481	6088	8076	None	2367	242	22826	No_or_no_constitutive_exon
TGTGGACTCATGTGGTCGTCTGCTCTGTGCTGATGCAATTGGGTGTACAGGA	8956	10052	10102	10050	-1	supercont1.2566	L917_08579	8320	10870	None	2367	242	22826	No_or_no_constitutive_exon
TGTGTGTGCTAAAGTGTAGCTGGTGTGCTTGCTAACTCGCCGGTGGGCAGAG	4645	4729	4595	4647	1	supercont1.5401	L917_18089	4380	4876	None	2367	242	22826	No_or_no_constitutive_exon
TTGTGATCGGTTGGGTTGTGTTGTGTTTGCTGTGTTATTGGATGGGACAGGT	9733	10027	10077	10025	-1	supercont1.5897	L917_19746	9733	11063	None	2367	242	22826	No_or_no_constitutive_exon
ACAACAAACTGGGGTGTTGGAGTTGTAGACTAAAATATTTGTTGGGGCAGCG	8234	8525	8184	8236	1	supercont1.698	L917_02154	7408	8876	None	2367	242	22826	Yes
TGTTGAAGGTATTTTACTGGAAGGACTGACGTGGAGCTGGGGTGGTACAGGG	6518	12605	6468	6520	1	supercont1.4057	L917_13616	5400	12605	None	2367	242	22826	Yes
CAAAAAACAAAAAGCAAAGCCTAAACTAACATTCCATTATCAATGGGTAGAT	8514	12459	8464	8516	1	supercont1.343	L917_01166	8248	12459	None	2367	242	22826	No_or_no_constitutive_exon
TGGCTTAGAACAATAAGGGTGCTGACAAAGTCGAGTTTATGGGTATGTAGAT	12745	12812	12862	12810	-1	supercont1.2787	L917_09201	11799	13225	None	2367	242	22826	No_or_no_constitutive_exon
AAATAGGATGTTGAGGTAGATACTGACAATGGTACTTGGGAATGGGCCAGAT	11948	12078	12128	12076	-1	supercont1.6076	L917_20341	10403	12428	None	2367	242	22826	No_or_no_constitutive_exon
GAGGAGAAGTGGGCTACGGACCTCAAGAGGTATTTGCGAGGGACGTGCAGGA	5872	6418	5822	5874	1	supercont1.5286	L917_17733	5516	6418	None	2367	242	22826	No_or_no_constitutive_exon
AGGCGTCGGCTCGCCCTGTTGTCAAGCTGAAACTGCAGCTGGGGTTGTAGGA	1953	2031	1903	1955	1	supercont1.4358	L917_14482	730	2600	None	2367	242	22826	No_or_no_constitutive_exon
TCACGAGGCATATTTCATGTTGTTAACGCGACTTCACTTGGGTAATGAAGTG	11348	11541	11591	11539	-1	supercont1.1632	L917_05261	10100	12291	None	2367	242	22826	Yes
GTGTTGTGAAGCGTATTGCATTGGTGCTAATGATTGTTGTGGGGGTACAGGA	10862	11034	10812	10864	1	supercont1.1012	L917_02949	9673	11034	None	2367	242	22826	No_or_no_constitutive_exon
AAAATAATATTGCTTACTAAAAGAATAAATTATTTAATTTAAATGGGTAGAT	5944	6058	6108	6056	-1	supercont1.2585	L917_08617	3891	6515	None	2367	242	22826	No_or_no_constitutive_exon
AAAATGTTATTTATTATCTAATAACGACTAACGAGTCGTATGGGGCGCAGCC	1876	1938	1826	1878	1	supercont1.4660	L917_15508	1404	2877	None	2367	242	22826	No_or_no_constitutive_exon
TCATGTTTCTCATTGACTGCTGTACTGCTTGTGCTTGTGTTGGGATCAAGCG	4320	4421	4270	4322	1	supercont1.4658	L917_15496	2065	6489	None	2367	242	22826	Yes
CCTTCCGGTCGGTACGGCGAGAACTGAAGTCTCAAGGGTGGACAAACTAGCG	4729	4850	4900	4848	-1	supercont1.716	L917_02224	3763	4958	None	2367	242	22826	No_or_no_constitutive_exon
ATCGAGGAATCATCTACTCGTTACAATGGAGTTTTGTTTCTAACGGGCAGTA	3569	4338	3519	3571	1	supercont1.5084	L917_17175	1822	4771	None	2367	242	22826	No_or_no_constitutive_exon
TTATACTTGCATTACAGACTAATAACGAGTTGATGTTGGGGGTGATGTAGGA	9855	10460	9805	9857	1	supercont1.4548	L917_15141	9369	10460	None	2367	242	22826	No_or_no_constitutive_exon
CTGCGGGCTGCCTGCGAGCGCGCTGAGCGTACGCTATCGTCGTGGGCGAGGC	1460	1748	1798	1746	-1	supercont1.4353	L917_14464	1460	2195	None	2367	242	22826	No_or_no_constitutive_exon
TGTGGACTGGCTACTTTCTACTGTACTGATTGAGTTGCTGAATGGGTCAGGA	7679	7792	7629	7681	1	supercont1.3599	L917_12211	7015	8605	None	2367	242	22826	No_or_no_constitutive_exon
GTAGCATGAACAAATAGTAAATTTCTAATTGAACGTGCGATGGGATGTAGTT	5660	5894	5944	5892	-1	supercont1.3709	L917_12556	5551	6601	None	2367	242	22826	No_or_no_constitutive_exon
AAAGGCATTTTCTGTGATTGCAAGCGTGCTGATATTGTGTGGGCGTGCAGGA	7617	8433	7567	7619	1	supercont1.2477	L917_08283	6752	8433	None	2367	242	22826	No_or_no_constitutive_exon
TATTCGCTCTTGACATCGTCCGACTTTCGGTGCGTCGCTCGAATGGGTAGAA	5656	7681	7731	7679	-1	supercont1.4443	L917_14714	5656	8471	None	2367	242	22826	No_or_no_constitutive_exon
TGTGACGCTAAGTAAGTCATTCCTAACGCTACAATCTGTGTTGGGACAAGGA	4785	4926	4735	4787	1	supercont1.1951	L917_06641	4282	4926	None	2367	242	22826	No_or_no_constitutive_exon
AGTGGTAAGAACCGTGGATTGCTGGCTGGATGCACCAACTGACTGGGTAGAT	8484	8606	8656	8604	-1	supercont1.3608	L917_12225	7725	9083	None	2367	242	22826	No_or_no_constitutive_exon
ACCAGGATATATTGGCAATATAGGCTTATGTGTCGTATGTTGGGTGACAGGT	1712	1813	1863	1811	-1	supercont1.4678	L917_15594	14	2383	None	2367	242	22826	No_or_no_constitutive_exon
CTGTATTTTTGTGTTTTTTTTTCCTATTGTTAACAAGGCATCGGGAACAGAC	1933	2312	2362	2310	-1	supercont1.331	L917_01143	1589	2919	None	2367	242	22826	No_or_no_constitutive_exon
ACATCTTCCACTTTACCATATTTAACGTATTCGTGGCTCGATGGGAGCAGAA	5460	6126	5410	5462	1	supercont1.2107	L917_07020	4649	7015	None	2367	242	22826	No_or_no_constitutive_exon
GCCGTTACGATATAGGTATGCACAAACGCATTTCCGTATTGGGTTACAAGTA	363	784	834	782	-1	supercont1.4046	L917_13569	363	2372	None	2367	242	22826	No_or_no_constitutive_exon
CGCACTGCTCTCTTGTGGCTGCTAGTACTAATATTTTGTTTTGGGGGTAGAT	4022	5524	3972	4024	1	supercont1.376	L917_01275	2160	5524	None	2367	242	22826	No_or_no_constitutive_exon
CACCGAGAGCTATAGGGACTCTAAACCTAACGCATTCTGGGGAATTGTAGGA	791	976	1026	974	-1	supercont1.349	L917_01182	51	1382	None	2367	242	22826	No_or_no_constitutive_exon
GCAGAATTTGCTGAAGTGGCCTCTGACAGTAGTACTGGGTATACGGGTAGAC	7926	8026	7876	7928	1	supercont1.349	L917_01186	7238	8362	None	2367	242	22826	No_or_no_constitutive_exon
TGTTTGCACTGTTCTGTACTAATAGGTCTTTGAATTATGTGGGATTACAGTC	3680	4121	4171	4119	-1	supercont1.2424	L917_08052	2450	6844	None	2367	242	22826	No_or_no_constitutive_exon
AGGATGTAGGGGCCCCGGCTCGGCATCCTGCAGAACTTTCACGGGGTTAGGA	7102	7171	7221	7169	-1	supercont1.2665	L917_08817	6607	7617	None	2367	242	22826	No_or_no_constitutive_exon
GTCGAGTTTGTGCATGAGTGCTCTATATGCGGTGGTGGCAAGGGTCATAGGC	3322	4612	4662	4610	-1	supercont1.2248	L917_07346	3322	7716	None	2367	242	22826	No_or_no_constitutive_exon
GGTTGCGTTAACTCGCTCACTGGGCGCTCAAGCGGAGGCTGAGCGGGCAGAA	1460	1493	1410	1462	1	supercont1.1815	L917_06030	403	1493	None	2367	242	22826	No_or_no_constitutive_exon
TGCTATCTCGAGTGATTTGGTTTAACCAGTGTTTGTATTGAATCGGGTAGAT	2159	2266	2316	2264	-1	supercont1.172	L917_00495	1555	3520	None	2367	242	22826	No_or_no_constitutive_exon
AACCGAAGTTAAACGGAACGCTAACGGTTCCACTCCTTATGGGAGTGAAGTA	4230	4531	4581	4529	-1	supercont1.3003	L917_10062	4230	4854	None	2367	242	22826	No_or_no_constitutive_exon
TGGTCCATACACCATGCATTATATTTTGCTGATGCTCTTTGTACGGGTAGAA	4540	4645	4695	4643	-1	supercont1.3521	L917_11935	2241	4932	None	2367	242	22826	No_or_no_constitutive_exon
CGCCTTCGATGGCTCTATTGTTTGCTAACTTCTGCTGTGGGTGGCAACAGGT	1564	2406	2456	2404	-1	supercont1.3607	L917_12218	1564	3146	None	2367	242	22826	No_or_no_constitutive_exon
CGGTGAGCGGTGAGAGCCGCTCAGTGTGAATTGTGCTCTGGAGGGCACAGAC	174	335	124	176	1	supercont1.5685	L917_19097	64	335	None	2367	242	22826	No_or_no_constitutive_exon
TGTGGCTGCTCTACTACGTACCTATGACGGGGCCGAAGGGACGAATGCAGTC	3867	4117	3817	3869	1	supercont1.4117	L917_13847	3133	4117	None	2367	242	22826	No_or_no_constitutive_exon
GGGAGGCGGCTCGAGACTTCCATATTCACGTACTTAGAGATGGGGCACAGTG	1752	1787	1702	1754	1	supercont1.1291	L917_03763	1497	2362	None	2367	242	22826	No_or_no_constitutive_exon
CCGTTCTGATAAATTCTGGTCCAAGTATGTAGTATCACGGGGAGTTACAGGA	3666	3791	3841	3789	-1	supercont1.3042	L917_10200	3666	4231	None	2367	242	22826	No_or_no_constitutive_exon
ACAGTAGCGATGAGTGGAGCGCCACCAGTCACCGTGACCACTGTAGGGAGAG	813	1236	763	815	1	supercont1.6304	L917_21110	48	2121	None	2367	242	22826	No_or_no_constitutive_exon
CAAAGAAGTACTGAAGGGACGCACATAGAACTGATGGTACTGGGCGGAAGTA	4311	4832	4882	4830	-1	supercont1.474	L917_01535	4311	5456	None	2367	242	22826	No_or_no_constitutive_exon
CTCCAAATTTTCATTTGGTGTGCTAACTTATTGATTGTTGGGCGAACCAGAA	5821	5890	5940	5888	-1	supercont1.262	L917_00843	1006	6417	None	2367	242	22826	No_or_no_constitutive_exon
TTGCTTGCATTGCCTAACATGTTCCTTATTATGTGCATAACGATGGGCAGTG	1625	2127	2177	2125	-1	supercont1.2800	L917_09267	360	2796	None	2367	242	22826	Yes
CTACTATGACGCTATGAGTAGCTGATTAATTGTGGTTCCTTGATGGGCAGTA	1754	1837	1704	1756	1	supercont1.4610	L917_15335	1339	2459	None	2367	242	22826	No_or_no_constitutive_exon
GGACCCCTCTGACGCTGACTAGGAACCGTTCTTCTCTTTCGTGTGGGTAGAC	3936	4172	3886	3938	1	supercont1.974	L917_02874	1600	4172	None	2367	242	22826	No_or_no_constitutive_exon
AGAAGGACCCCTTTTTCGAGTACTTTGATATAAATTGGGAAACGTGCAAGGA	5655	5947	5997	5945	-1	supercont1.758	L917_02361	5655	6133	None	2367	242	22826	No_or_no_constitutive_exon
ACGGCATGCCTGGTGGTAACCTACTAAACCACCTCACAAAGGGTAAACAGTG	1354	1485	1304	1356	1	supercont1.5884	L917_19731	1057	1485	None	2367	242	22826	No_or_no_constitutive_exon
ATGGTCTTGAAAAAGAATGTTACTAACGTAGTGTTGTATTGGGTGAATAGGC	4600	5104	4550	4602	1	supercont1.155	L917_00448	3173	5104	None	2367	242	22826	No_or_no_constitutive_exon
TATGAGGATGGATCGCTTACTGATGCTGTTATTGCGACTGGGTTGAACAGGT	4825	4994	4775	4827	1	supercont1.1832	L917_06065	4250	5234	None	2367	242	22826	No_or_no_constitutive_exon
CCAGTGCACCTCTCGGACGGACATCACCTCGCTTTGCTTGGGATGCGTAGGC	4434	4533	4384	4436	1	supercont1.3129	L917_10461	2428	4740	None	2367	242	22826	No_or_no_constitutive_exon
AAGTGCACGCTGACCCTGTACTGGCTCGCTTATCAAGGGCGAATTGGCAGGC	1299	1551	1601	1549	-1	supercont1.2192	L917_07228	1299	1892	None	2367	242	22826	No_or_no_constitutive_exon
AGACAGCGGTCGACAAGCAGTAGGAATACCCTGACAGACGGGGACGGAAGAA	1418	1670	1720	1668	-1	supercont1.87	L917_00226	1418	2054	None	2367	242	22826	No_or_no_constitutive_exon
AATGGTACAGCTAATCTGAGCCTGGGCGGAGCTGACCTCTACATGGGCAGAT	3844	3891	3794	3846	1	supercont1.4567	L917_15263	2855	4373	None	2367	242	22826	No_or_no_constitutive_exon
GTTATTTTTGTGTTAAGCTTAAATCATCATGCACTCTCTTGTGGGAGCAGAT	807	1476	1526	1474	-1	supercont1.2284	L917_07466	704	3915	None	2367	242	22826	No_or_no_constitutive_exon
TGTTATTATGATTTTGTTTTTAATAGCTAATTGATGAAGAGGTGGGACAGCT	424	553	374	426	1	supercont1.595	L917_01868	59	553	None	2367	242	22826	No_or_no_constitutive_exon
TTATTTTGATTGATGCCATAGCTGACCATCTATACGTACTGGGGGGATAGAG	3100	3177	3227	3175	-1	supercont1.1962	L917_06683	3100	3436	None	2367	242	22826	No_or_no_constitutive_exon
CTGGGGTGCATGTGTCATGGTCCGGGGTATATGTGTCATGATTGGGATAGAT	1809	1909	1959	1907	-1	supercont1.6450	L917_21467	1618	2005	None	2367	242	22826	No_or_no_constitutive_exon
ATACAACATGTTTGGTTTTTCTGATGCTGTATAATATGGTGTGTGGGCAGAA	2964	3076	3126	3074	-1	supercont1.1253	L917_03652	2964	3799	None	2367	242	22826	No_or_no_constitutive_exon
TAACGAATCGCACGACATGACGAAGAATTCGATGATACTGATGGGGATAGTT	2747	2978	3028	2976	-1	supercont1.5664	L917_19064	2747	3300	None	2367	242	22826	No_or_no_constitutive_exon
GCTTATATTGCGTTGGTACGATCATGACGAATCGTCTTGGGTACTGAAAGCA	1592	1829	1542	1594	1	supercont1.5230	L917_17636	479	2484	None	2367	242	22826	No_or_no_constitutive_exon
GTCATCGGTTCGTTGTTTGAGGAGTTGTGTCTTTACGGAAAGGGCCGTAGAT	2840	3122	3172	3120	-1	supercont1.6541	L917_21561	1733	3574	None	2367	242	22826	No_or_no_constitutive_exon
TGGCCAGACATGGAGCCAGGGCGACCAGAGTGGCCACTCGTGGGGCCAAGGT	2609	3554	3604	3552	-1	supercont1.99	L917_00266	2609	3726	None	2367	242	22826	No_or_no_constitutive_exon
ACACTCCCAAGCTCCATGATCTGCTGCTCAAGGCCACGCAGGGTACGTAGGT	3114	3250	3300	3248	-1	supercont1.6337	L917_21233	2813	3402	None	2367	242	22826	No_or_no_constitutive_exon
CTAAGAGAAAGAATTTGACGCCGAAGAAAGTGAAATTTGTGGGGAAGTAGAC	719	797	847	795	-1	supercont1.1401	L917_04224	416	1574	None	2367	242	22826	No_or_no_constitutive_exon
AGGACGGGTAAGCTATTGCTATGCTGGACGCAGCAATGACCGGGACGAAGCG	2012	2232	2282	2230	-1	supercont1.4200	L917_14119	2012	2694	None	2367	242	22826	No_or_no_constitutive_exon
AACAAGAAGAGAGTTCGTACCAAGACCCCAGTACGTATATTTGGGCGAAGCT	2497	3061	2447	2499	1	supercont1.3816	L917_12805	1152	3061	None	2367	242	22826	No_or_no_constitutive_exon
TGATGACGGATGTAACTTTGGTCATTTTTGAATTTGAATCGGACGGGTAGAT	1874	2031	1824	1876	1	supercont1.3991	L917_13337	1705	2031	None	2367	242	22826	No_or_no_constitutive_exon
GTTCAAGCCTGGCGCGGTATCTGACATTACCATGTTCAACGGGAACGCAGAA	2045	2084	2134	2082	-1	supercont1.65	L917_00149	2045	2869	None	2367	242	22826	No_or_no_constitutive_exon
GAAGGGTGTTCATCATTTCTGCTCTAACATTCTACTCGACGGCGGGCTAGAA	2426	2573	2623	2571	-1	supercont1.2171	L917_07177	2426	2712	None	2367	242	22826	No_or_no_constitutive_exon
TAGCAAGCGTCTCGTCGAGAAAGATGGTGTCTTATGAAATGACTGGGTAGGA	378	468	518	466	-1	supercont1.1538	L917_04875	378	648	None	2367	242	22826	No_or_no_constitutive_exon
GAGCGACGCCCTGGTCACCAGGATGATTCCAACAGCGACGGGGAAGACAGCG	1532	1672	1722	1670	-1	supercont1.4751	L917_15855	1532	2217	None	2367	242	22826	No_or_no_constitutive_exon
TTATGCACTTTTTTTTTCCTTCACGGACTATATAATCAACTGGGTGGTAGAT	970	1088	920	972	1	supercont1.874	L917_02669	456	1088	None	2367	242	22826	No_or_no_constitutive_exon
CCTGAACGTTTTATTGGGGGTAAACAACAGCTATTTATTGGGAGTGATAGTA	155	408	458	406	-1	supercont1.1639	L917_05275	155	913	None	2367	242	22826	No_or_no_constitutive_exon
TCGTTAAGAAGCTAGGTGGTCAAGTCAACTGGCTGAACCGGGTTGAAAAGTC	1958	2134	1908	1960	1	supercont1.6355	L917_21274	958	2134	None	2367	242	22826	No_or_no_constitutive_exon
ATCTCCCGAATAATAATTGCAGTACCAGTTACTGCATGGGGGTGGTACAGTT	926	1061	1111	1059	-1	supercont1.1211	L917_03590	926	1202	None	2367	242	22826	No_or_no_constitutive_exon
GGAGAGAATATGAAGTCGGTAACGGTTTTTACCGTATTTGTAATGGGCAGGT	1842	1977	1792	1844	1	supercont1.3243	L917_10787	1708	1977	None	2367	242	22826	No_or_no_constitutive_exon
CATGATTCATGTCTGATTTTTTCCGCGCCTTCAACCGCATAGTGGGACAGAT	12	426	476	424	-1	supercont1.4083	L917_13711	12	2023	None	2367	242	22826	No_or_no_constitutive_exon
TGACTTTTGAAAAAGATCTCGAGCCTCTGGAAGTGTCTATGGGTGACCAGCG	274	308	358	306	-1	supercont1.1964	L917_06686	274	531	None	2367	242	22826	No_or_no_constitutive_exon
CCGTGTCGATGAGAAGTTGCATGCGAACAAGCTACGAGTGATGTGGGTAGGT	160	570	620	568	-1	supercont1.3205	L917_10711	160	1126	None	2367	242	22826	No_or_no_constitutive_exon
AACGTCATCCATCAGGACATTCCGCGGGTCCCATGTATCTCGGTGGGCAGGA	1141	1450	1500	1448	-1	supercont1.5160	L917_17433	1141	1647	None	2367	242	22826	No_or_no_constitutive_exon
GTAGAAACAAAAAAAAATCATTCCGGCCATCTTTCTAACGAGGGCGACAGTG	1087	1324	1374	1322	-1	supercont1.6198	L917_20719	937	1479	None	2367	242	22826	No_or_no_constitutive_exon
CGTCCACCTGACGGAGGGCGATGACCGCACAACGTACGCGGGGGTGCTAGGT	860	1029	1079	1027	-1	supercont1.4998	L917_16795	860	1131	None	2367	242	22826	No_or_no_constitutive_exon
AGCGCACGCGTTGGAGGCAAGCCTTTTGGATGTGCTTGAGGAGGGTGCAGAT	63	759	809	757	-1	supercont1.6435	L917_21455	63	1014	None	2367	242	22826	No_or_no_constitutive_exon
AGCTGTTGTGAATGCTAATGAACCTTAATCCGCTGTTTGGGATGAAACAGAT	190	336	386	334	-1	supercont1.2673	L917_08845	190	865	None	2367	242	22826	No_or_no_constitutive_exon
CTGCTACCTGTGTGCTTCTCGTACGCGTCATGCAAAGAACAGGGACACAGGG	1203	1506	1153	1205	1	supercont1.2011	L917_06811	829	1506	None	2367	242	22826	No_or_no_constitutive_exon
AGTTGTGGTTTGAACTGAGGCGCCTTCTAACCCATGGAGGGAAAGGCAAGTT	247	752	802	750	-1	supercont1.3554	L917_12022	247	1337	None	2367	242	22826	No_or_no_constitutive_exon
TGGCGATGGCTAGAGACGGCGTCGAGGGGACGGTGATGTCGATGGGCGAGCA	649	1226	599	651	1	supercont1.6533	L917_21551	99	1226	None	2367	242	22826	No_or_no_constitutive_exon
GGCCAGCAGAGATCGAGAGGATCACCACGTGCAAGCGCAACGGGGTGTAGTT	137	413	463	411	-1	supercont1.1565	L917_04918	137	1414	None	2367	242	22826	No_or_no_constitutive_exon
TGTTCTGATGTTGAAGTTGCCCTGAATGATGGTCGTTTTGGATCGGGCAGCT	429	715	765	713	-1	supercont1.2810	L917_09290	429	1399	None	2367	242	22826	No_or_no_constitutive_exon
CGGCGACTGATTTGTATGGAAAAATGGAATTGGGCGTCTGACACGGGCAGCA	1139	1317	1089	1141	1	supercont1.6303	L917_21109	950	1317	None	2367	242	22826	No_or_no_constitutive_exon
GGTTGTGTCCTTGAGGACACCACCGTTTGTGCTCATGAGGGAACAAGCAGCA	156	391	441	389	-1	supercont1.3174	L917_10551	156	551	None	2367	242	22826	No_or_no_constitutive_exon
TGTGTTTGACATGGAAAGCTTGGCTAATAGTTGACGGACATGGGCAACAGGT	936	1069	1119	1067	-1	supercont1.1384	L917_04169	936	1330	None	2367	242	22826	No_or_no_constitutive_exon
