# Supplementary material for: Widespread Separation of the Polypyrimidine Tract From 3′ AG by G Tracts in Association With Alternative Exons in Metazoa and Plants
Source: Front Genet. 2019 Jan 14;9:741. doi: 10.3389/fgene.2018.00741 (PMC6339879; doi:10.3389/fgene.2018.00741)
Supplement: DATA FILE S2 — Sequences of REPAG 3′ SS from each species of metazoa, plants and protists. [file Data_Sheet_2.zip › Supplementary data 2/Plants_Release38_oryza_barthii.txt]

REPA_GGG_Sequence	Exon_Start	Exon_End	Pos_-50	Pos_+2	Strand	Chromosome	GeneID	Gene_Start	Gene_End	Gene_Name	Number_of_REPAs	Number_of_REPAs_has_GGG	Number_of_Intron(Intra_genic_Region)	Upstream_Constitutive_Exon
TTTTTCAGGTATATTTACAAGGTAAGTTCTAATTTGGTCTTGGGATACAGTT	10496	10653	10446	10498	1	1	OBART01G00010	3175	11190	None	14578	2089	141255	Yes
TCTCATCTCATCTCATCTCATATGTGTTTTATCCGGGCGGGGCGGATTAGGT	75608	75702	75558	75610	1	1	OBART01G00160	75210	78749	None	14578	2089	141255	No_or_no_constitutive_exon
GTATATTAGTAATTGAACTAACTCAGTTCGTTGTTGGGTTGGGATTGCAGGC	105356	105403	105306	105358	1	1	OBART01G00220	104945	110184	None	14578	2089	141255	No_or_no_constitutive_exon
TTTGGCCACGGTGGGGATGAGGAGCCGACTTCGGAGGCGGTGGGGGATAGGA	146605	146697	146747	146695	-1	1	OBART01G00270	145639	149315	None	14578	2089	141255	No_or_no_constitutive_exon
CTTCTTCCCCCTCCTCTCTATCCTCTCTCTCCCATGCAAATGGGCGACAGGA	179281	179737	179787	179735	-1	1	OBART01G00340	179281	180006	None	14578	2089	141255	No_or_no_constitutive_exon
CGACCGGCAGGTTGTTCTGTAGGAGGCGGCGGTGGTTTGGTTGGGTGAAGGG	444744	444858	444908	444856	-1	1	OBART01G00690	436192	445261	None	14578	2089	141255	Yes
ATAAAAGGATGGATATGATATGAAATGAAATGGGATATATGGGGATGCAGGT	532962	533548	532912	532964	1	1	OBART01G00860	530433	533548	None	14578	2089	141255	No_or_no_constitutive_exon
GGTTATTACCAGTAACTGTATCATCTTGTTGGGATTGGGAACGGCAACAGGA	591272	591296	591346	591294	-1	1	OBART01G00970	591272	600075	None	14578	2089	141255	No_or_no_constitutive_exon
CTTATAGGGGTTCTTCCGTTGTCTTTGTGACTTGCTCGCGGGAAGTAAAGAG	626682	626944	626994	626942	-1	1	OBART01G01020	624685	627407	None	14578	2089	141255	No_or_no_constitutive_exon
CTGTATTATCCCTATATTGATAGTCACTGACATGTGGGCTAAGCATATAGCT	712082	712090	712140	712088	-1	1	OBART01G01090	712082	746247	None	14578	2089	141255	No_or_no_constitutive_exon
TTATATTTGCGTTAATGGCTCTTCTTCGCCTCCATGGGTCAGACAGACAGAA	736943	737416	736893	736945	1	1	OBART01G01110	735470	764160	None	14578	2089	141255	No_or_no_constitutive_exon
TGAAGATCAAGCTCCTGACTGAGTGTCTGTACTTCTGATGGGGGTAAAAGCT	953424	953514	953564	953512	-1	1	OBART01G01380	953114	955335	None	14578	2089	141255	No_or_no_constitutive_exon
CCTGCTTGGCCTCACTGTGTCTCTGCGCGAATCAATCTCCATGGGTGCAGGG	1308918	1308949	1308868	1308920	1	1	OBART01G01900	1308062	1316563	None	14578	2089	141255	No_or_no_constitutive_exon
CTCACTCTGTCTCCTCCCTCACTGTCCTCTCGCGGTCATGTTGGGAAGAGTG	1528969	1529140	1529190	1529138	-1	1	OBART01G02190	1528969	1529752	None	14578	2089	141255	No_or_no_constitutive_exon
AGGTGGGGCGAGGCATGGTGGCCTTGGACGGTTAGCCGAGGGCGTGGCAGAC	1747492	1747617	1747667	1747615	-1	1	OBART01G02510	1745081	1756331	None	14578	2089	141255	No_or_no_constitutive_exon
TTTTTGAATCATCGAATATTTGTAAATGTGTGATTATTGTATGGGTGTAGAT	1861747	1861810	1861860	1861808	-1	1	OBART01G02630	1850878	1864623	None	14578	2089	141255	No_or_no_constitutive_exon
TGGGCATTTGTTTGTGATGACGGGATGATGATATTGTTGGGTGCGAGCAGGT	1991752	1991940	1991990	1991938	-1	1	OBART01G02810	1988896	1994922	None	14578	2089	141255	No_or_no_constitutive_exon
TATCTCGTCTGATGTTTTTATTTTTGTATTTGTGTGCGGGGGGGATGCAGTT	2015518	2015652	2015468	2015520	1	1	OBART01G02860	2015167	2017990	None	14578	2089	141255	No_or_no_constitutive_exon
TCCTTTCCTCTCTTTTTTTTCGGTTTTTTTGGGTGATACAAGTGGGGAAGGG	2024442	2024547	2024392	2024444	1	1	OBART01G02890	2024282	2027455	None	14578	2089	141255	No_or_no_constitutive_exon
ACGCCATGTCGCTCCCCGGCCGCTTCCCCGGCGCCGGGAGGAGGGAGTAGCG	2137638	2137654	2137704	2137652	-1	1	OBART01G03060	2136027	2137975	None	14578	2089	141255	No_or_no_constitutive_exon
GCAACACCATCCGCCATTTATCATGCAGTTTTGGATAAGAATAAGGGAAGGG	2232901	2233227	2233277	2233225	-1	1	OBART01G03180	2227511	2233425	None	14578	2089	141255	No_or_no_constitutive_exon
ATCATACCACCAGTCACCACACGCACGAAACCGAAGGGAGAAGGGCACAGCT	2534275	2535535	2534225	2534277	1	1	OBART01G03740	2528310	2540350	None	14578	2089	141255	No_or_no_constitutive_exon
CCTCATGCTCCATCCAAGTGGTGGAGGTTATCACGGATTGGGATGCGCAGGC	2702363	2702698	2702313	2702365	1	1	OBART01G04050	2695154	2706606	None	14578	2089	141255	No_or_no_constitutive_exon
TCACGTTTGGGCGTCTGTGTTATGCATGTTTGTTCCTGAATTGGGAGCAGTC	2896154	2896177	2896227	2896175	-1	1	OBART01G04340	2887993	2896862	None	14578	2089	141255	Yes
CACGCTCCCGCCGCCGCTCCTCGTCCCCACTCTGTGTCGTGGGCAGTGAGGT	3006032	3006095	3006145	3006093	-1	1	OBART01G04490	3006032	3008237	None	14578	2089	141255	No_or_no_constitutive_exon
TGTTTAATGACATCAATATCCATACTCATTAATTTTCTTATGTGGGGAAGAG	3024852	3025131	3025181	3025129	-1	1	OBART01G04510	3022484	3026339	None	14578	2089	141255	No_or_no_constitutive_exon
ATACCATAGCTGAAACTTCATTGCTCTTCCTAATACTGGTTAGGGAACAGAA	3074476	3074663	3074426	3074478	1	1	OBART01G04570	3070716	3076082	None	14578	2089	141255	No_or_no_constitutive_exon
TTTGTCAACTGGGCAGTCATCGGAGAAGACGGATGTTTTTGGGTTTGGAGTT	3091597	3091680	3091730	3091678	-1	1	OBART01G04610	3090680	3095663	None	14578	2089	141255	No_or_no_constitutive_exon
GCATGCCAGAATATCGATCGACCGATCGATCTCACGGCCGGGACTATGAGTT	3113328	3113472	3113522	3113470	-1	1	OBART01G04630	3112953	3118474	None	14578	2089	141255	No_or_no_constitutive_exon
GATTTTTGGTCGCTGCTGATATAGATGCGAACTAATTTGGGTGCGAGAAGGT	3131623	3131761	3131811	3131759	-1	1	OBART01G04660	3128746	3132095	None	14578	2089	141255	Yes
CTGAATGATTGTGGGGGGAATCTTCTAACTCTCTGATTTTGCGGGATCAGGA	3136161	3136246	3136111	3136163	1	1	OBART01G04670	3134840	3137320	4327644	14578	2089	141255	No_or_no_constitutive_exon
CTTCCTTCCTCAAGTTCGATCTGATTGTGTGTGTGGGGGGGCGCAGGTAGGG	3152066	3152207	3152257	3152205	-1	1	OBART01G04700	3148717	3153024	4327647	14578	2089	141255	No_or_no_constitutive_exon
TATATATAGTTGTGAAACTTTCGTACATTATACTAATAGGGCGATAACAGTT	3279237	3279424	3279187	3279239	1	1	OBART01G04880	3274468	3280990	None	14578	2089	141255	No_or_no_constitutive_exon
CTGGTGCGGTGGTGAGCTGATTGGGGTGGTTGTGTTGGGTGGTGGTGCAGGC	3338677	3338912	3338962	3338910	-1	1	OBART01G04970	3336194	3339165	None	14578	2089	141255	No_or_no_constitutive_exon
AGTGATGGTAACCAATCACTTTAATCTGTCCTCTTTATTGGGAACTGCAGGG	3384676	3384793	3384626	3384678	1	1	OBART01G05010	3376807	3385931	None	14578	2089	141255	No_or_no_constitutive_exon
TTCTTCCTCCCTCAGTTCTTTCTCCACCTCAGTGACCATCGCCGCGGGAGCA	3673456	3673631	3673681	3673629	-1	1	OBART01G05310	3670339	3674854	None	14578	2089	141255	Yes
TATGAAATATTCTCAATTTCTTTACATTCCTTATTGATTTGGGTGTGTAGAT	3892222	3892278	3892328	3892276	-1	1	OBART01G05610	3891680	3894646	None	14578	2089	141255	No_or_no_constitutive_exon
CGAAGATCATCATCGTCACGATGCACTGTACAATATGTGGGTGGGTGTAGGT	3985955	3986250	3986300	3986248	-1	1	OBART01G05700	3985955	3988258	None	14578	2089	141255	No_or_no_constitutive_exon
CGACGGCGACGGGATCGGTGGTGGAGTACAAGTCGGGGGAGAGGAAGAAGCT	4102770	4102953	4103003	4102951	-1	1	OBART01G05820	4102770	4103985	None	14578	2089	141255	No_or_no_constitutive_exon
CGACGGCGACGGGATCGGTGGTGGAGTACAAGTCGGGGGAGAGGAAGAAGCT	4107974	4108157	4108207	4108155	-1	1	OBART01G05830	4107974	4109189	None	14578	2089	141255	No_or_no_constitutive_exon
CCATGGCCGTCGTCGGAGGTTCTGATGATCGGGTTGCGGTGTGGGTGCAGGC	4315461	4315597	4315411	4315463	1	1	OBART01G06050	4314209	4316416	None	14578	2089	141255	No_or_no_constitutive_exon
TGTCAATAACTCATTTGTGGTGATCAATGTGTGTGTGTGTGGGGGTGCAGGT	4778753	4778966	4779016	4778964	-1	1	OBART01G06560	4778086	4785875	None	14578	2089	141255	No_or_no_constitutive_exon
TTACTGCCAATAACTCATTTGTGGTGATCAATGTGTGTGTGGGGGTGCAGGT	4825546	4825753	4825803	4825751	-1	1	OBART01G06580	4824860	4829425	None	14578	2089	141255	No_or_no_constitutive_exon
GGCTGAGTAGAGGGTTAGCGACGAGAACATCGGTTGTTGGGGAAGTGCAGGT	4882577	4882701	4882751	4882699	-1	1	OBART01G06660	4881217	4896796	None	14578	2089	141255	No_or_no_constitutive_exon
AGGACTGTTCGATCAGGACGACGGCGGCGGCGGGCATGGCGGTGCGGGAGAG	4951584	4951827	4951534	4951586	1	1	OBART01G06790	4950398	4951827	4327092	14578	2089	141255	No_or_no_constitutive_exon
GTTTGGGCTTGAGATAACCCTGGGCTGAAGACATGTCGTTGATGGGCCAGGT	5153667	5154103	5154153	5154101	-1	1	OBART01G07040	5153667	5154660	None	14578	2089	141255	No_or_no_constitutive_exon
TGAAATTATTACATGATGCATTATTGAATTATTACATTCTGGGATGGCAGTT	5254502	5254667	5254452	5254504	1	1	OBART01G07150	5246327	5266211	None	14578	2089	141255	Yes
GCCAATTATTAATCACCCATGTAACACATGATATTTTACAGGGTGCAAAGAC	5451513	5451653	5451463	5451515	1	1	OBART01G07330	5449431	5484571	None	14578	2089	141255	No_or_no_constitutive_exon
TGGCGGCTGAACAGCCAGGGTATCTGAGTATCTGACTCTGGGATATGCAGGA	5492720	5492896	5492946	5492894	-1	1	OBART01G07360	5492467	5494670	None	14578	2089	141255	No_or_no_constitutive_exon
AGAGAGAATATAGGAGTATTTGACTAGAGCTGACTCGCGGGAGTAAACAGGT	5740113	5740310	5740360	5740308	-1	1	OBART01G07610	5735216	5741201	None	14578	2089	141255	No_or_no_constitutive_exon
AACTACTCCTAATTCCGCCTTTGCACTGTGCCTGTCAAACCAAGGGAAAGGA	5824590	5824605	5824655	5824603	-1	1	OBART01G07730	5811075	5827819	None	14578	2089	141255	No_or_no_constitutive_exon
GATTTGGTCGGGGGGATTTGGGGGTGGGAGCAGCAGGAGGAGGAGGGAAGGA	5885573	5885727	5885777	5885725	-1	1	OBART01G07800	5884075	5886086	None	14578	2089	141255	No_or_no_constitutive_exon
CGTCTTGGCCATGGGTTCCTGGTGGGGTCGGACGGCCTTGAGGGGGATAGAC	6097621	6097834	6097571	6097623	1	1	OBART01G08010	6085443	6098932	None	14578	2089	141255	No_or_no_constitutive_exon
TTATCACTATTGATCGTAATTTTTATCCATATTTTTCAGGCAGAGGGTAGAG	6149998	6150115	6149948	6150000	1	1	OBART01G08110	6142142	6150565	None	14578	2089	141255	No_or_no_constitutive_exon
GGTTTTAGAAAATATGAATTTACCTTTATGCCCCTGAGGGAATGGATAAGGT	6252458	6252538	6252588	6252536	-1	1	OBART01G08210	6250937	6263401	None	14578	2089	141255	No_or_no_constitutive_exon
TCAACCATTGGGCTTAGTCTTTTTTTTTTCTTTTTTTTGGGTGCGAGTAGGT	6363212	6363265	6363162	6363214	1	1	OBART01G08330	6362760	6366407	4324282	14578	2089	141255	No_or_no_constitutive_exon
AACAAAAAGCACGGAAGAAGAGCTACACTACTACTCGCTTGAATGGGCAGAT	6465046	6465289	6464996	6465048	1	1	OBART01G08460	6463988	6465289	None	14578	2089	141255	No_or_no_constitutive_exon
TTCAGCTGGCGATGGTGCACTCGACGCTGGTGGCCGGGGTGTGCGAGCAGAC	6642782	6642884	6642934	6642882	-1	1	OBART01G08730	6642782	6646237	None	14578	2089	141255	No_or_no_constitutive_exon
TTATTTGATGATTTTTGTTTTTCTGATTTGGTTTTGCTAGGGAAGCGAAGCC	6740839	6740898	6740948	6740896	-1	1	OBART01G08820	6738055	6741502	4326365	14578	2089	141255	No_or_no_constitutive_exon
CCTCTTCTCTCCCTTCCTCCTCTCTCTCACTCTTCTCCTCGTATGGGCAGGT	6975958	6976149	6976199	6976147	-1	1	OBART01G09110	6969958	6976524	None	14578	2089	141255	No_or_no_constitutive_exon
GAGTGCCATTTGCCCTTCTCGGAGATCTGGAGCAGGAGATGGGTAAGCAGGA	6977839	6978069	6978119	6978067	-1	1	OBART01G09120	6977666	6997520	None	14578	2089	141255	No_or_no_constitutive_exon
TTAGGGTTTGGATTCGAATTCAAATTTGATATTCGAACTCGAGGGTTTAGGG	7002138	7002219	7002269	7002217	-1	1	OBART01G09140	7002138	7004899	None	14578	2089	141255	No_or_no_constitutive_exon
CGATTCCTGGCTGTATACTGGGGCCACGTCGAGCACCACCTACACGGGAGGA	7443813	7444350	7443763	7443815	1	1	OBART01G09750	7439804	7445528	None	14578	2089	141255	Yes
TGAAAATTTTGCTCATGTGTTGTTTGCAATGCCAATGGTGATGGGTGCAGAG	7469776	7470433	7469726	7469778	1	1	OBART01G09790	7468950	7470433	None	14578	2089	141255	No_or_no_constitutive_exon
GTCCCTAGACTCCCGATAAACCTATTACTTACTACAGTTTGGGATTATAGGT	7628288	7628371	7628421	7628369	-1	1	OBART01G10000	7624099	7630811	None	14578	2089	141255	No_or_no_constitutive_exon
GCGGGAGGGGGGGAGGAGGAGGGGGAGGCGGCGTTGGGGGCGACGTGGAGCT	7679276	7679498	7679226	7679278	1	1	OBART01G10110	7679094	7684038	None	14578	2089	141255	No_or_no_constitutive_exon
CTCTGACGCTCTATTCATCGATTTTTTACTGTTTTTCTATGGGCATGCAGCT	7772795	7772862	7772745	7772797	1	1	OBART01G10190	7765996	7773621	None	14578	2089	141255	No_or_no_constitutive_exon
GGGACGCGGTGGTGATGAAAGTAGTGAACCTTATTGAGGGACACAAGCAGAA	7829607	7829839	7829889	7829837	-1	1	OBART01G10270	7829607	7833571	None	14578	2089	141255	No_or_no_constitutive_exon
AAGACTTCGCAAAGTTTGACATTCTGATGAAACTTAAGAGGGGAAACAAGGA	8193030	8193126	8193176	8193124	-1	1	OBART01G10740	8193030	8196409	None	14578	2089	141255	No_or_no_constitutive_exon
TTTGTTTGGCGCCCGAGTTCTGACGTGGTTGGGTGTGGGCGATGATGCAGGA	8228429	8228567	8228379	8228431	1	1	OBART01G10800	8228091	8231211	None	14578	2089	141255	No_or_no_constitutive_exon
CACAGCACCTCTAAATGTCGCTCTATTTGTTTCACTCCAAGGCTGGGCAGCA	8289603	8289750	8289800	8289748	-1	1	OBART01G10880	8289603	8293569	None	14578	2089	141255	No_or_no_constitutive_exon
GAAGGTGCGGTCAAGCAACTACGATGACGCCAACTACTACGGGGCTGTAGTG	8296914	8297010	8296864	8296916	1	1	OBART01G10890	8296437	8297010	None	14578	2089	141255	No_or_no_constitutive_exon
GCCCAAGAACGACGCGCATTGAAGGTGTTTGTGATGGGATGGCATGGCAGGG	8388440	8388555	8388605	8388553	-1	1	OBART01G11000	8387687	8388894	None	14578	2089	141255	No_or_no_constitutive_exon
TACAAGAATGGCTTATAGTTCCAATTTATCTTCTGGTATGGGATGTGCAGAT	8532997	8533706	8533756	8533704	-1	1	OBART01G11150	8530665	8537209	None	14578	2089	141255	No_or_no_constitutive_exon
GGCGGAGACGACATGAATGGGAATGGTGGTGCATGGATTGGGGCGCGCAGGT	9248924	9249276	9248874	9248926	1	1	OBART01G11970	9248679	9252047	None	14578	2089	141255	No_or_no_constitutive_exon
GTCGGTACATGGGAGGACGGTGTTAGGAACCTAAGCACTTCATGGGGTAGTT	9254399	9254494	9254349	9254401	1	1	OBART01G11980	9254208	9254494	None	14578	2089	141255	No_or_no_constitutive_exon
GGCCGTCCCCTCACCCGGTCTCCGCCATGGTTGGCCCGTCAGAGGGGAAGGG	9350714	9350946	9350664	9350716	1	1	OBART01G12080	9350600	9350946	None	14578	2089	141255	No_or_no_constitutive_exon
AAGTGATGATTATGTTTTAACACTGTTCTATGTGATATGGGGAAAAACAGGC	9405607	9405881	9405931	9405879	-1	1	OBART01G12120	9404287	9406879	None	14578	2089	141255	No_or_no_constitutive_exon
TTGATCTTGGATTCTCTGACCAAATATAAAATAATTTTGTGACTGGGCAGGC	9405122	9405187	9405237	9405185	-1	1	OBART01G12120	9404287	9406879	None	14578	2089	141255	No_or_no_constitutive_exon
CAAAAATCAGTGACGCACTGTGAACGCCCTAATGCATCGTGCGGGTACAGTG	9607785	9607836	9607886	9607834	-1	1	OBART01G12320	9607091	9608463	None	14578	2089	141255	No_or_no_constitutive_exon
ACGACATGAGAGGGAACTGATCGAACACCTGTGTATATATAAATGGGCAGGG	9702786	9702938	9702736	9702788	1	1	OBART01G12430	9698784	9703496	None	14578	2089	141255	No_or_no_constitutive_exon
CGTCGGCTCGTCGATCTATCCCGGGGTCAACGCTGTGGAGGGGGTGGCAGAT	9747247	9747368	9747197	9747249	1	1	OBART01G12490	9747021	9748482	None	14578	2089	141255	No_or_no_constitutive_exon
CCTCCTCCCTCTTGGTTATTGTGATTGGAGCTCGATTGCTGCGGGCGCAGCC	9802347	9802499	9802297	9802349	1	1	OBART01G12600	9802122	9804928	None	14578	2089	141255	No_or_no_constitutive_exon
TTGTTTGTGCTAATTAATTAATTTTGGTTTTGTGTCATTGGGTTTGGAAGGG	9821761	9821942	9821711	9821763	1	1	OBART01G12640	9821230	9822916	None	14578	2089	141255	No_or_no_constitutive_exon
TGATAAACCACCATAAAAACTTTACCTTACAATTTTGATGGGGATGGTAGGT	9854749	9854827	9854877	9854825	-1	1	OBART01G12670	9849457	9862456	None	14578	2089	141255	No_or_no_constitutive_exon
AGGGTTTCGCCTCCTCCGCCTTCGCCGCCACGGCGGGGCGGATGGCGCAGGG	9896561	9896678	9896728	9896676	-1	1	OBART01G12690	9888708	9899565	None	14578	2089	141255	No_or_no_constitutive_exon
TCGTCCCGTTCGCTTCTAGCTGCGACGTTGGCGGCGTGAGCGCGGGGCAGAC	9894823	9894986	9895036	9894984	-1	1	OBART01G12690	9888708	9899565	None	14578	2089	141255	No_or_no_constitutive_exon
GCGGCGGGAAGGGAGCGTGTCGCGGGTGCTGGACGAGTGGGTGCGCGAAGGG	9903748	9903834	9903884	9903832	-1	1	OBART01G12710	9900948	9904049	None	14578	2089	141255	No_or_no_constitutive_exon
TGAACCTGACATGCATTCTTCCGGGCGCCATGGATGGATGGGGGGAGCAGGA	10339399	10339493	10339349	10339401	1	1	OBART01G13170	10339158	10348783	None	14578	2089	141255	No_or_no_constitutive_exon
CTGGATATGTGGAAGAGTAACATTTGGGATTGGATGGATATGGGATGCAGAG	10343007	10343263	10342957	10343009	1	1	OBART01G13170	10339158	10348783	None	14578	2089	141255	No_or_no_constitutive_exon
CAGCACAACGAAGCGCATCGTGAATCTCGATTCTGGAAGGGGTGGTGCAGCG	10646510	10646570	10646620	10646568	-1	1	OBART01G13460	10646055	10647112	None	14578	2089	141255	No_or_no_constitutive_exon
CAGATAGGGGGAAGCTTCGTGCTGCCACCGCCCGCCATGGGTGGCGAGAGGA	11144652	11144914	11144964	11144912	-1	1	OBART01G14060	11144652	11150838	None	14578	2089	141255	No_or_no_constitutive_exon
CTGATCCGTCTGTGTTTGTGCGTGCGTGCGTGCGTGGGCGGATGGTGCAGAG	11282028	11282160	11281978	11282030	1	1	OBART01G14140	11281411	11283931	None	14578	2089	141255	No_or_no_constitutive_exon
GCGTGCAGCTAACTTATTTTCCTTCTTGGTTTTCTAGGGCAATAAGACAGAT	11326502	11326537	11326452	11326504	1	1	OBART01G14210	11326058	11328772	None	14578	2089	141255	No_or_no_constitutive_exon
AGCCTTCTGGTTACTCGTATTAAACATCTTGTTCTCCCTCGCTGGGACAGTA	11481473	11481587	11481423	11481475	1	1	OBART01G14390	11480370	11482610	None	14578	2089	141255	No_or_no_constitutive_exon
TCTACGGCTCAGCAGTTAACCTCTGTTATGTGTCTTTTCCGCGGGGGCAGCA	11889207	11889302	11889352	11889300	-1	1	OBART01G14790	11889095	11890027	None	14578	2089	141255	No_or_no_constitutive_exon
AATGTCATCGCGTTGGAGATCAAGATCGAACTCTTGAAATTGGGGACTAGCT	12250685	12250750	12250635	12250687	1	1	OBART01G15170	12245436	12251597	None	14578	2089	141255	No_or_no_constitutive_exon
TGCGCCATCTAATCGAGCCATCGGGGAGTATTTTCAGATTTGGGATGCAGTC	12312660	12313025	12313075	12313023	-1	1	OBART01G15230	12312423	12329527	None	14578	2089	141255	No_or_no_constitutive_exon
GTCGCCGTACCCTGCGGGTACTTTTGTGGTGGTCGTGGGTGTGTCGAAAGCG	12428794	12429086	12429136	12429084	-1	1	OBART01G15290	12428794	12431332	None	14578	2089	141255	No_or_no_constitutive_exon
TTTAATAACTCTGCATCCGCTTCTTCTGTTCTTCCTGATCATGAGGGCAGAC	12456765	12456869	12456919	12456867	-1	1	OBART01G15300	12442208	12474597	None	14578	2089	141255	Yes
TTTGTGATGTCTTTTCCTTCTCAATATATTTGTTCTGCTGAATTGGGCAGGA	12443833	12443947	12443997	12443945	-1	1	OBART01G15300	12442208	12474597	None	14578	2089	141255	Yes
TGAAACTGACTGCTGTGGTTGTTCGCTTCCTCTTCGTTCCGGGATTGCAGGC	12612996	12613115	12613165	12613113	-1	1	OBART01G15470	12609162	12613547	None	14578	2089	141255	No_or_no_constitutive_exon
AATAATCTGATAAAATAATAAATAATCAGTAGAATTAATTACGGGTACAGGG	12722205	12722704	12722754	12722702	-1	1	OBART01G15570	12719919	12724499	None	14578	2089	141255	No_or_no_constitutive_exon
GGGTTGCTGATGTGATCGATGATCTTTTGTCCTGGCTGCTGGCTGGGCAGTG	12721741	12722095	12722145	12722093	-1	1	OBART01G15570	12719919	12724499	None	14578	2089	141255	No_or_no_constitutive_exon
CTTATTATATATGGTATGGATGACTTAGTTTGTGTGTCCCGGGCATGCAGGT	15086986	15087116	15087166	15087114	-1	1	OBART01G17550	15086188	15089619	None	14578	2089	141255	No_or_no_constitutive_exon
GTCCCCGGCGAGGTGCCGTACCACCTCCAGCCACGGCTGTCGGGCGCAAGGT	15147137	15147542	15147087	15147139	1	1	OBART01G17620	15146826	15147542	None	14578	2089	141255	No_or_no_constitutive_exon
ACTTGCGGCAGTGCGACCATTTCTGAATCGGCGGTGGATTTGGGATGCAGAT	15184295	15184531	15184245	15184297	1	1	OBART01G17650	15184010	15187836	None	14578	2089	141255	No_or_no_constitutive_exon
TCGTCACCCAAGCCGATGCTCTATCTGATATTTTGTTCTGGGGATGACAGAT	15251733	15251933	15251683	15251735	1	1	OBART01G17720	15247503	15254043	None	14578	2089	141255	No_or_no_constitutive_exon
ATATAAACTTTATCATCATTTTAACTATTTTGCATCATATTGGTGGGTAGTT	15418782	15419040	15419090	15419038	-1	1	OBART01G17880	15413053	15420167	None	14578	2089	141255	No_or_no_constitutive_exon
ACTGCAGATGTATGGAGTAAATGCTAAAAATCCTTTATGGGTGAATGCAGGC	15569477	15569553	15569427	15569479	1	1	OBART01G18030	15563118	15571281	None	14578	2089	141255	No_or_no_constitutive_exon
ACAGGGCGCTGTGTCATCGGGCGTCATGGGGACGGTGACTGGCCGGGAAGAC	15805561	15805938	15805511	15805563	1	1	OBART01G18200	15805503	15805938	None	14578	2089	141255	No_or_no_constitutive_exon
CAGCTAAATGGATGAGCAGATTTATTTGCAGAATAATTTTTAGGGTGCAGCC	15856046	15856224	15856274	15856222	-1	1	OBART01G18250	15856046	15856657	None	14578	2089	141255	No_or_no_constitutive_exon
ACGGCGACGTCACGTGTGGCCTTCCTGCTTCGGCTTCTCCGCGCCGGGAGCA	16120807	16120890	16120940	16120888	-1	1	OBART01G18500	16120590	16122968	None	14578	2089	141255	No_or_no_constitutive_exon
ACAACTACACGAGGGGGTGGGGCATCTACGCGGTGGCCGCCGGGGTGGAGGC	16611484	16611784	16611834	16611782	-1	1	OBART01G18920	16611484	16612199	None	14578	2089	141255	No_or_no_constitutive_exon
TGGGTTATTAAGTGCATTGATTAACTGAAATTAAGTTGGGGGTGTGGCAGCA	16642678	16642843	16642893	16642841	-1	1	OBART01G18960	16640863	16644142	None	14578	2089	141255	No_or_no_constitutive_exon
AAGCAGTTTTCAGAAACTTTTTAGGAGTGTATCATGGGTAAGATTTAAAGAT	16673898	16673942	16673992	16673940	-1	1	OBART01G18990	16671779	16674235	None	14578	2089	141255	No_or_no_constitutive_exon
TGTACTGGATTACATTGTGCTTGTTCTCATGTGTCTTCTGGGGATGGCAGTG	17096205	17096448	17096498	17096446	-1	1	OBART01G19360	17096205	17097376	None	14578	2089	141255	No_or_no_constitutive_exon
TGAACTTGCTGTTGTGGTGTGTTGATGATGGTGTATGCATGGGGGGGCAGTG	17185860	17186525	17186575	17186523	-1	1	OBART01G19480	17184527	17189146	None	14578	2089	141255	Yes
TTCTGCTCTCATCCGGTTGAACGGATTGCCAAATCATGATGGGGTTGCAGGT	17185481	17185598	17185648	17185596	-1	1	OBART01G19480	17184527	17189146	None	14578	2089	141255	Yes
CGGTCGCTGGCCGCCTGCCTGTCGCCGCTGACCGCCGGATGGGAGGGGAGGA	17469309	17469386	17469436	17469384	-1	1	OBART01G19760	17445730	17470838	None	14578	2089	141255	No_or_no_constitutive_exon
GGTGCAGCACGTTATTATAGAGATATCAGGACGCCTGAGGGATGGCGCAGAG	17762770	17762853	17762903	17762851	-1	1	OBART01G19990	17751205	17764870	None	14578	2089	141255	No_or_no_constitutive_exon
TGCCGCGGTGGTCATCCTCGACGACACGGTGCGAGTCTGGGAGAGGACAGCG	18229063	18229222	18229272	18229220	-1	1	OBART01G20490	18229063	18229625	None	14578	2089	141255	No_or_no_constitutive_exon
GGAGCAAATGGAGGAGGAAGGGGACGAGCGGGAGGGAGGTAATCGGGCAGGG	18425783	18427116	18425733	18425785	1	1	OBART01G20750	18414102	18432657	None	14578	2089	141255	Yes
ATCCATGATCCATCCATGGCGGATTAATTGGTTGGATATTGGGGGTGCAGGT	18516261	18516531	18516581	18516529	-1	1	OBART01G20860	18516261	18516750	None	14578	2089	141255	No_or_no_constitutive_exon
ACGCGAGGCGCGGAGCTACTACCGCGATGACACGGATGACATGGGTGCAGAG	18560519	18560698	18560469	18560521	1	1	OBART01G20920	18553806	18563707	None	14578	2089	141255	No_or_no_constitutive_exon
GCTTAATCTCACATTGTTTTTCTAACGGTGATAATTTTGGGCAATGACAGGA	18692874	18692940	18692824	18692876	1	1	OBART01G21100	18689431	18694792	None	14578	2089	141255	No_or_no_constitutive_exon
ACTGTCGCGCTCTTTGGCCAACCACCGTAAAAGTTGACCCTGAGGGCCAGCA	19057307	19057678	19057728	19057676	-1	1	OBART01G21540	19050947	19057788	None	14578	2089	141255	No_or_no_constitutive_exon
TGATTCCATCTCCTTATTAAATTATTCTTTTTCCCTATTCGGGTACACAGGA	19369479	19369638	19369688	19369636	-1	1	OBART01G21900	19369060	19372712	None	14578	2089	141255	No_or_no_constitutive_exon
GGGATCGATCGATGCGGAGTTTGTGATCTGATCTTTGTTGTGTGGGGAAGAT	19482330	19482994	19483044	19482992	-1	1	OBART01G22080	19479600	19483033	None	14578	2089	141255	No_or_no_constitutive_exon
TGGGGAGGGTGAAACGGCGACCACCTCCACCGACTTCGGTGATGGGAGAGAT	19500591	19500712	19500762	19500710	-1	1	OBART01G22120	19500205	19501728	None	14578	2089	141255	No_or_no_constitutive_exon
TGGCTGACTTTAAACCGGTTCGCGCGCGACGTACGGCGGTGTGGGTGCAGAG	19535128	19535389	19535078	19535130	1	1	OBART01G22190	19529209	19538495	None	14578	2089	141255	No_or_no_constitutive_exon
ACGATGCTGTTGTTTTACCAAAAGTTATTATCGCTATGTCAAGGGGACAGGC	19849619	19849642	19849692	19849640	-1	1	OBART01G22480	19849029	19851940	None	14578	2089	141255	Yes
GCAAATTTTGAATGGCTCGTTACCTGCCTAGGTTGGTCTGGTGGGCTAAGAA	19985327	19985402	19985277	19985329	1	1	OBART01G22650	19982661	19986835	None	14578	2089	141255	No_or_no_constitutive_exon
AAGCAGAGACGGGCGAGCGCGGCGGACGAGTTCGCCGTTCAGTGAGGGAGGC	20085935	20086199	20085885	20085937	1	1	OBART01G22770	20083451	20086199	None	14578	2089	141255	No_or_no_constitutive_exon
TGTGGATTTTGCTCGAGCTAACATCACAAATGTGTCAATGTGCGGGGCAGAA	20151604	20151792	20151554	20151606	1	1	OBART01G22830	20151216	20159620	None	14578	2089	141255	No_or_no_constitutive_exon
CTACAACGCTGCTAACCGTGTCATTGGGACCGTGTCATTGGGGGACTCAGGG	20187379	20189519	20189569	20189517	-1	1	OBART01G22890	20186671	20190293	None	14578	2089	141255	No_or_no_constitutive_exon
ACGTGATGGTGTGGCGTGGCGTGGGTGGGGCAAGATTGACGGGCGAGGAGGC	20231132	20231343	20231393	20231341	-1	1	OBART01G22930	20226368	20231686	None	14578	2089	141255	No_or_no_constitutive_exon
ACCTCTCTCTTTCTCCTCTTCGCCTCTTCCTCTCTCTCTCGTGGGCGCAGTC	20255122	20255465	20255515	20255463	-1	1	OBART01G22960	20253573	20256200	None	14578	2089	141255	No_or_no_constitutive_exon
TGCGGCGAGCGGCCGGGAGGCTATGGCAAGGCGCGGCGCTGCGGCGGGAGGC	20685354	20685490	20685304	20685356	1	1	OBART01G23490	20683996	20685490	None	14578	2089	141255	No_or_no_constitutive_exon
TATACTAGGTTGATAACTCACTTATTTCTTTTTTGCTGTTGTGGGAACAGCT	20832212	20832273	20832162	20832214	1	1	OBART01G23640	20831583	20838771	None	14578	2089	141255	No_or_no_constitutive_exon
ATCCAACATAAGATGCATGTGTTCTAATTTTCTTGTTTTTTATTGGGAAGCC	20897729	20897823	20897679	20897731	1	1	OBART01G23700	20891731	20900045	None	14578	2089	141255	Yes
ACTAGTTAGTGTGGAGTAATGAACTGAGCTGATTGTTGGGACAAATGCAGTA	21189677	21189794	21189627	21189679	1	1	OBART01G24110	21179346	21191432	None	14578	2089	141255	Yes
TGGCTCGTGGTCAAGGTTGAGGTCAAGCTAATGCCGGTTTATGGGAGCAGAA	21197681	21197838	21197631	21197683	1	1	OBART01G24130	21193518	21197838	None	14578	2089	141255	No_or_no_constitutive_exon
ACATGGTTGGATATGAACTTAGGCTCTTTCTTGATTGACTTAGGGTGTAGGA	21247656	21247677	21247727	21247675	-1	1	OBART01G24240	21244713	21249514	None	14578	2089	141255	No_or_no_constitutive_exon
CTGACATAACCAATATAAGTGGTTCCGGTTTGGCAAATTGACGGGGCAAGGT	21483131	21483216	21483266	21483214	-1	1	OBART01G24530	21475624	21486040	None	14578	2089	141255	Yes
GCTAATGGTAGTGCTTTTATCCTTACTCATTTGATTCTATTGGGGGACAGGT	21606421	21606539	21606371	21606423	1	1	OBART01G24680	21604181	21607938	None	14578	2089	141255	No_or_no_constitutive_exon
GCACGCTTCTGACGATCAACTTTGCTTTTGTCTGATGATGATGGGCGAAGAC	22316597	22316929	22316547	22316599	1	1	OBART01G25540	22314111	22317957	None	14578	2089	141255	No_or_no_constitutive_exon
TCGCAGAGTTCGGCAAGTCGTGGAAGGACCCGGGCTACAGCAGCGGGCAGCG	22317200	22317814	22317150	22317202	1	1	OBART01G25540	22314111	22317957	None	14578	2089	141255	No_or_no_constitutive_exon
CGATCGATCGCGAGCTGATTGGTAATATGGTATGGATTGGATGGGTGCAGGT	22429289	22429445	22429495	22429443	-1	1	OBART01G25690	22428561	22432576	None	14578	2089	141255	No_or_no_constitutive_exon
CATGGCGGAGGTGGCCTGGGTCAGCGTGCTAGGGCGTGGCGACGGGGTAGGG	22696595	22696931	22696981	22696929	-1	1	OBART01G26070	22696595	22697309	None	14578	2089	141255	No_or_no_constitutive_exon
GCTGTTGCTGTTGCTGATTTGTGATTTGATTCGTTGGATTGGGCGCGCAGAT	22745307	22745504	22745257	22745309	1	1	OBART01G26130	22744690	22748257	4325899	14578	2089	141255	No_or_no_constitutive_exon
CCGCGACCTACCCGCCGTTCAACTTCGTGTACACGGTGATGACGCGGGAGAA	22969755	22970170	22969705	22969757	1	1	OBART01G26420	22966413	22970170	None	14578	2089	141255	Yes
GGGGATCGGGATGAGCTTCTGGTTCCCGGCCGGACGGTACGGGACCGGAGTG	23011706	23013339	23011656	23011708	1	1	OBART01G26490	22998915	23013339	None	14578	2089	141255	No_or_no_constitutive_exon
AGAGATTCTAGAATTGTCAGCCTGTCTGTCGTACGTTCTTGTGGGCGCAGAA	23252025	23252340	23251975	23252027	1	1	OBART01G26770	23251548	23252590	None	14578	2089	141255	No_or_no_constitutive_exon
CGCCAGCTTCCTCCTCGGCCTGCCGCCCGTCGCCGGTGGCGCGGGAGGAGTT	23252362	23252590	23252312	23252364	1	1	OBART01G26770	23251548	23252590	None	14578	2089	141255	No_or_no_constitutive_exon
GCTGTAGTTTTGATTAATTAAGAACTTTTATTGTATTTGTGGGCATGAAGAT	23297249	23297504	23297199	23297251	1	1	OBART01G26820	23296890	23300522	None	14578	2089	141255	No_or_no_constitutive_exon
CATCCAAGTTCAGTGTTTGATTCAATTTCCTTCTTTTTTGGGAATTGCAGTT	23480735	23480795	23480845	23480793	-1	1	OBART01G27050	23480637	23481429	None	14578	2089	141255	No_or_no_constitutive_exon
TTGTCATTGATTTGATCATGCATTAAATCTTAATTTTCAAATTTGGGAAGGT	23519599	23519760	23519810	23519758	-1	1	OBART01G27090	23511727	23522680	None	14578	2089	141255	No_or_no_constitutive_exon
AATTCGCTGGTGCACGGCGACGTCAAGGCGAGGAACGTCGTGATCGGGAGCG	23975143	23975860	23975910	23975858	-1	1	OBART01G27710	23974404	23982582	None	14578	2089	141255	No_or_no_constitutive_exon
TATTACGATGGATGCGTGTGTGTTTCTGATGCTGTGGTGTGTGGGTGCAGTG	24011305	24011787	24011255	24011307	1	1	OBART01G27730	24010691	24014912	None	14578	2089	141255	No_or_no_constitutive_exon
GAATATTATGCTAGTCGTGTAAAAAAAATTGATTCGGGTTAAAATTAAAGGA	24051763	24052600	24051713	24051765	1	1	OBART01G27810	24050617	24053611	None	14578	2089	141255	No_or_no_constitutive_exon
ACTCTGAACTGATAATCTGAACCTGACGGCAATGCAATGGGTGGGTGCAGGG	24056483	24056819	24056869	24056817	-1	1	OBART01G27830	24056483	24058991	None	14578	2089	141255	No_or_no_constitutive_exon
AGCTTTCTTAATTTCTTGATGGAAATCGAAATTGTGTGTGTGGGATGCAGGA	24136551	24136909	24136501	24136553	1	1	OBART01G27890	24136033	24138131	None	14578	2089	141255	No_or_no_constitutive_exon
CTGTTGCTGTCCAGAATAAAGATTTTCATGTGGCTTGCGCTAAAGGGCAGAT	24180671	24180723	24180773	24180721	-1	1	OBART01G27970	24180025	24183722	None	14578	2089	141255	No_or_no_constitutive_exon
ATTTGTAGTATCATCCTGGGAATACATGAAAACGGATCAATATGGGATAGAT	24571458	24571817	24571408	24571460	1	1	OBART01G28610	24570787	24571817	None	14578	2089	141255	No_or_no_constitutive_exon
CTGTTTGTGTGGCTTTAGTTTTTTACCTTTTTTTTAATCCATGGGCATAGAC	24638971	24639139	24639189	24639137	-1	1	OBART01G28680	24632829	24653971	None	14578	2089	141255	No_or_no_constitutive_exon
CTGTTCAACAGATACTTCAAAATTGTTTCTCTTCTGTTTTACCAGGGTAGTC	24750534	24750641	24750484	24750536	1	1	OBART01G28840	24750352	24751006	None	14578	2089	141255	No_or_no_constitutive_exon
AAATCTTTGTGCTCATGTGTTGGCTTGTTTGGTCTCCCCCTGATGGGCAGCC	24876551	24877115	24876501	24876553	1	1	OBART01G29010	24872638	24877115	None	14578	2089	141255	No_or_no_constitutive_exon
TCTCTCCTGATGAGCAGCCTACGCGTGGGTGAAATGCGAGTGGGAGGAAGAC	24881967	24882132	24881917	24881969	1	1	OBART01G29020	24881784	24882132	None	14578	2089	141255	No_or_no_constitutive_exon
AAAATTTTGACTTTTTTTTTTTTGTGTGTGTGCGCGCGCGCGCGGGGCAGTG	25142692	25142813	25142642	25142694	1	1	OBART01G29340	25141874	25147100	None	14578	2089	141255	No_or_no_constitutive_exon
ACACTATGGCTGTGTCATGTGTGATGGATATGCTTGGTAAAGTTGGGCAGGT	25216888	25217005	25216838	25216890	1	1	OBART01G29420	25214551	25217005	None	14578	2089	141255	No_or_no_constitutive_exon
TATGTTTTAAAAATTTATATGCGAAATTAACATGAGCAAGGGACTGGCAGGT	25421387	25421517	25421337	25421389	1	1	OBART01G29780	25420552	25423405	None	14578	2089	141255	No_or_no_constitutive_exon
TTGGCTACTCATTGAATCATCTCTCTACAGCTATCTTCGTTGAGGGTCAGGT	25436971	25437048	25437098	25437046	-1	1	OBART01G29820	25436684	25442223	None	14578	2089	141255	No_or_no_constitutive_exon
TTTCCGATCTGCTAATTGGGTTTTGATTCAGTTGCTTTTGGGCGTGGCAGGG	25536998	25537103	25537153	25537101	-1	1	OBART01G29940	25533085	25537524	None	14578	2089	141255	Yes
TACATTTGCTTCCCACGGGTGCTAATATGTTGATTTTGGGGGGAGTGCAGGA	25689494	25689530	25689444	25689496	1	1	OBART01G30170	25688419	25696883	None	14578	2089	141255	No_or_no_constitutive_exon
TTTACCCTTAGTTGTGAATCTCTAACTATTCAGCTTTGTTGGGATCGCAGGA	25763044	25763157	25763207	25763155	-1	1	OBART01G30260	25762797	25769712	None	14578	2089	141255	No_or_no_constitutive_exon
AACTATATCGGTTCTCTAAATATGCTACGTCTCGTATCTTACTTGGGAAGGT	25948605	25948674	25948555	25948607	1	1	OBART01G30460	25946114	25951220	None	14578	2089	141255	No_or_no_constitutive_exon
AATCTGGCAATAATTTGGTTGATCGGTGTTTGGTGTCTTTGGGTGTGCAGCG	26104117	26104335	26104385	26104333	-1	1	OBART01G30630	26103607	26105454	4326178	14578	2089	141255	No_or_no_constitutive_exon
TGAGCGCTCCGACGTTGTTGACAATGTTGTGTGGGATTTTGTGGGAACAGGA	26273001	26273074	26272951	26273003	1	1	OBART01G30940	26272265	26278271	4324625	14578	2089	141255	No_or_no_constitutive_exon
ATAAGGCATGACCACATTCATACATTGGGAACTGTCTCATTGGGAAACAGGT	26845744	26846176	26846226	26846174	-1	1	OBART01G31780	26845437	26850491	None	14578	2089	141255	No_or_no_constitutive_exon
TCGCCGCGGATCGCCGGGATCCGGAGCGACCTGGCGGAGATCGGGGGCAGGG	27109894	27110121	27109844	27109896	1	1	OBART01G32210	27109658	27113656	None	14578	2089	141255	No_or_no_constitutive_exon
GCGGAGACGACGGTGGCCGTGACGACGGGCGGCGAGGGGAAGATCGTGAGGG	27114337	27114406	27114287	27114339	1	1	OBART01G32220	27114275	27121365	None	14578	2089	141255	No_or_no_constitutive_exon
CGCGAGCAATTTCTGCGAGAACAGCTAAATCCTTTGCTCCTGGGGCGCAGTG	27221434	27221616	27221384	27221436	1	1	OBART01G32370	27221023	27224348	None	14578	2089	141255	Yes
TTGGAAACGGAAATTATTGGTGCTGATTGTTGGTGCGTTGGTGGGTGCAGGT	27378012	27378208	27377962	27378014	1	1	OBART01G32600	27377796	27380287	None	14578	2089	141255	No_or_no_constitutive_exon
TTGCACGACACCAAGGTGTGTTCTGTGGCAATGGCGGAGGAGGGAGCTAGCT	27496417	27496515	27496367	27496419	1	1	OBART01G32750	27492020	27513911	None	14578	2089	141255	No_or_no_constitutive_exon
GCGGCGACGCAGGAGTTCGACGACGGCGCCAACACGGGGCTGGCGGGGAGCG	27633996	27634249	27633946	27633998	1	1	OBART01G32870	27633541	27634249	None	14578	2089	141255	No_or_no_constitutive_exon
ATGGGGAATGAATGAATTGGGTTGGATTGGGTGGGTGGGTGGTGATGCAGGA	27642855	27642959	27643009	27642957	-1	1	OBART01G32890	27639712	27643417	None	14578	2089	141255	No_or_no_constitutive_exon
GCGCGGTGACTGTTGGATGAGCGCAGCGACGAGGAGTTCCGCCGGGGTAGGG	27778032	27778176	27778226	27778174	-1	1	OBART01G33070	27778032	27778459	None	14578	2089	141255	No_or_no_constitutive_exon
TTGCTTGTAAGTTTTTCTTCAATGTACTTAACCAATTGGATGATGGGCAGGA	27802639	27802711	27802761	27802709	-1	1	OBART01G33100	27797017	27807306	None	14578	2089	141255	No_or_no_constitutive_exon
TGAGCAAGTCCGGTTGAGGTTCATCACCCCACGACGAGTTGGGCGACCAGAG	28316925	28317266	28317316	28317264	-1	1	OBART01G33720	28316925	28317523	None	14578	2089	141255	No_or_no_constitutive_exon
AAAGCATGAATGCATCCAGCTGTTGGCCTCACCATGGCTAAGGGCTGCAGGT	28321672	28322549	28321622	28321674	1	1	OBART01G33730	28319917	28322549	None	14578	2089	141255	No_or_no_constitutive_exon
CTAGGTCCAGTTGCGATCCATCCAAAATTTTAACGGGCCTGGGCGTGCAGGC	28515518	28515788	28515468	28515520	1	1	OBART01G34060	28513077	28519074	None	14578	2089	141255	No_or_no_constitutive_exon
TTCATGTGAGCTCCAACAGGTACAAACACTCGCCATTCGGGGGAATATAGTT	28658801	28658880	28658751	28658803	1	1	OBART01G34250	28653788	28692234	None	14578	2089	141255	No_or_no_constitutive_exon
CACCACCTCATGGGCATCATTGAGTTCCTATGCCACGTTCGTGGGTAAAGGG	28673241	28673530	28673191	28673243	1	1	OBART01G34250	28653788	28692234	None	14578	2089	141255	No_or_no_constitutive_exon
AGAACCACACGCACGCACGCACGCAGCCACAACAGGGGAGAGATTGCGAGCG	28704300	28704851	28704250	28704302	1	1	OBART01G34320	28700115	28707267	None	14578	2089	141255	No_or_no_constitutive_exon
GCACGCCGACGCCGATTGGTTGATTTGATTGATTGATTGGGCAAGAGGAGGA	28710140	28710368	28710418	28710366	-1	1	OBART01G34330	28707808	28710610	None	14578	2089	141255	No_or_no_constitutive_exon
TATTAATAGTATGTAACTAATTTCTTTTCTGAATGTGATGGGACAAATAGCT	28721556	28721676	28721726	28721674	-1	1	OBART01G34350	28721485	28723861	None	14578	2089	141255	No_or_no_constitutive_exon
AGACTTTAGAGTGACCTGGTCATATGCTTACATGGAGGTCATGGGTGCAGCG	29128263	29128325	29128213	29128265	1	1	OBART01G34870	29126035	29132403	None	14578	2089	141255	No_or_no_constitutive_exon
GCTGCTGGTATTGGACGGCCGCGATGGCGGCGGCGGCGGTCACGTGGGAGCG	29303039	29303497	29303547	29303495	-1	1	OBART01G35100	29295606	29311780	None	14578	2089	141255	No_or_no_constitutive_exon
GCTGCTGGTATTGGACGGCCGCGATGGCGGCGGCGGCGGTCACGTGGGAGCG	29295606	29296083	29296133	29296081	-1	1	OBART01G35100	29295606	29311780	None	14578	2089	141255	No_or_no_constitutive_exon
GTTTCTTTATCTGTACGGGTTGGATACCTGGATTTGATTGGGCGGCGCAGTC	29342643	29342732	29342593	29342645	1	1	OBART01G35160	29341999	29345695	None	14578	2089	141255	No_or_no_constitutive_exon
TTGCTAAGCTAATCTGATTGCTAACTTAGCTTATCGACTGGGGGCTGCAGAA	29461829	29462019	29462069	29462017	-1	1	OBART01G35290	29461829	29463317	None	14578	2089	141255	No_or_no_constitutive_exon
TCTGCTGGGTGGCATTAAGAATAACATTCATTGTTTATGCAAGGGTGCAGAT	29589140	29589213	29589263	29589211	-1	1	OBART01G35430	29586830	29592193	None	14578	2089	141255	No_or_no_constitutive_exon
GCCGCAGGGAGCGCATGAGGCGCCGTAGAGTGGTCGTGGACGCACGGGAGGG	29611493	29611623	29611443	29611495	1	1	OBART01G35470	29611333	29612378	None	14578	2089	141255	No_or_no_constitutive_exon
CCCACTGGATCTCTGTTGATTTGGGAATCTTTGCTTTGGGTGCGGGACAGGA	29648811	29648896	29648761	29648813	1	1	OBART01G35530	29648451	29650731	4327570	14578	2089	141255	No_or_no_constitutive_exon
GAAGGCGGCGGCGCCGGATCTGACGATGGGGAGGGATCGGGCGGCGGAAGAT	29704877	29705387	29704827	29704879	1	1	OBART01G35610	29703871	29705387	None	14578	2089	141255	No_or_no_constitutive_exon
ATGTAATGCGCACTTTTTTAATTATGACTTCACTAACCTGGGGCATACAGGT	29898120	29898231	29898070	29898122	1	1	OBART01G35870	29895833	29900929	None	14578	2089	141255	No_or_no_constitutive_exon
TACAAATTAAGTTATACTGGTGTAGTTACGATGTTGTTCGGTGGGTGTAGCA	29921623	29922090	29922140	29922088	-1	1	OBART01G35900	29921623	29923488	None	14578	2089	141255	No_or_no_constitutive_exon
GAGGAGGGGAGGCCGCCCGGTCCGCGCGCGATGGCCATGGAGGGGGTGAGGG	30090737	30090869	30090687	30090739	1	1	OBART01G36170	30090076	30093664	None	14578	2089	141255	No_or_no_constitutive_exon
TATATACAATGAGTTTTTCTCAGTTCCATTTCATATATTCGGGAAATCAGCG	30147082	30147110	30147032	30147084	1	1	OBART01G36260	30140558	30151414	None	14578	2089	141255	No_or_no_constitutive_exon
TGTGATTTTGCTTTGCTTTGTGGTTTGGGCGGTGGTGCGGGATGGGACAGGG	30165541	30165671	30165721	30165669	-1	1	OBART01G36280	30164028	30165989	None	14578	2089	141255	No_or_no_constitutive_exon
GTTCCTTCAGTCATAGATAGAACATAAACTAATATATGTGGGAATTGCAGAA	30221682	30221811	30221632	30221684	1	1	OBART01G36360	30217853	30222952	None	14578	2089	141255	No_or_no_constitutive_exon
CTCTGATCGCCCATTATTCGTGCTGACGCTTTGGTTGTGTTTGGGGGCAGTA	30232205	30232586	30232636	30232584	-1	1	OBART01G36380	30232205	30233523	None	14578	2089	141255	No_or_no_constitutive_exon
TTTCTGCACAAGATGTTTCATATTTATCATCAGCTATCTGTGGGATGCAGGT	30307093	30307249	30307043	30307095	1	1	OBART01G36490	30305084	30310057	None	14578	2089	141255	No_or_no_constitutive_exon
GACGACAGCTGACAGTAGCAGAATGGCAGGACAACAATGGGTAACAACAGCG	30430850	30431336	30430800	30430852	1	1	OBART01G36680	30427533	30431336	None	14578	2089	141255	No_or_no_constitutive_exon
TGTTTTAGCGCACCAATTGATCATGGCAAGCTTGTGGTTTGTTTGGGGAGAT	30466969	30467128	30467178	30467126	-1	1	OBART01G36730	30466589	30468993	None	14578	2089	141255	No_or_no_constitutive_exon
ACTGATCAGTGATCAGGGGTTAAATTGCGTTTGTTTTGTTTGGGTGGTAGGC	30550623	30550752	30550802	30550750	-1	1	OBART01G36830	30549285	30551645	None	14578	2089	141255	No_or_no_constitutive_exon
CCCCGCGCGTTTTCCCGCTTGAATTCGTTCCGCAATCCGAGGGCGGGTAGGG	30605613	30606104	30605563	30605615	1	1	OBART01G36950	30604775	30606104	None	14578	2089	141255	No_or_no_constitutive_exon
ATTTTGATTTGGCACCCGGATCCGAAACTCACCTGCGTATGGGCGCGCAGGG	30705820	30707066	30705770	30705822	1	1	OBART01G37100	30704319	30707066	None	14578	2089	141255	Yes
AGTTGCAACTGATTTCTGATTGGTTCCATGCATCGGGGATGAAACTGTAGGT	30927674	30927781	30927624	30927676	1	1	OBART01G37400	30910699	30930539	None	14578	2089	141255	No_or_no_constitutive_exon
CGTTCTAATTTCTGATGGCATTTCACAACAATGTGCAATTGGGCATGCAGAC	30972567	30972866	30972916	30972864	-1	1	OBART01G37480	30972187	30975207	None	14578	2089	141255	Yes
ATGTTGTCGCTTCAATTGGCTGAGTTCTGATCGCGTTGCTGTGGGTGTAGGT	31041285	31041751	31041801	31041749	-1	1	OBART01G37590	31041285	31042301	None	14578	2089	141255	No_or_no_constitutive_exon
ATGTTGTCGCTTCAATTGGCTGAGTTCTGATCGCGTTGCTGTGGGTGTAGGT	31053966	31054432	31054482	31054430	-1	1	OBART01G37610	31053966	31054982	None	14578	2089	141255	No_or_no_constitutive_exon
CGGTCGCCCAAGGTGTCCTGCATTGGCAAGGTGCTTTCCGACCGGGAGAGGT	31441877	31442235	31442285	31442233	-1	1	OBART01G38080	31441877	31442526	None	14578	2089	141255	No_or_no_constitutive_exon
ATAATTGTGGATTAATAAGTTGTATTGACTAGTGTTGTGGGTGAATGCAGTT	31467307	31467519	31467569	31467517	-1	1	OBART01G38160	31467307	31471318	None	14578	2089	141255	No_or_no_constitutive_exon
GCTCTGCTTCAATGGAGTAATCATGCCATGTGTTTGTGCGGGCGAAGAAGGT	31472962	31473166	31472912	31472964	1	1	OBART01G38170	31472718	31474218	None	14578	2089	141255	No_or_no_constitutive_exon
ACAACCCCATCTCCCTCGACGGTCGCCGGAATCGTACTCAGGGCACGCAGCT	31589879	31589953	31590003	31589951	-1	1	OBART01G38350	31589422	31592034	None	14578	2089	141255	No_or_no_constitutive_exon
TGAAGGAAGACGAGGCTGTGGTCACCGATCCCTCGGCGGCCAAGGGGCAGGT	31683423	31683588	31683638	31683586	-1	1	OBART01G38510	31681526	31684023	None	14578	2089	141255	No_or_no_constitutive_exon
CGTCGTGATTGACTCTACTGAAACTCTGATGATGATTATTCTGGGTGAAGGA	31783887	31784067	31783837	31783889	1	1	OBART01G38670	31783304	31786394	4324927	14578	2089	141255	No_or_no_constitutive_exon
GCTCTCTGGAGAAGGAGGCGTATCCGGCCTTGGACAAGCTGGGATCGAAGGT	31784569	31784644	31784519	31784571	1	1	OBART01G38670	31783304	31786394	4324927	14578	2089	141255	No_or_no_constitutive_exon
AACATTTCATTTCAGTCACCATGGTGAACAAATTATTTGGGGTTGGACAGAG	31917539	31918006	31917489	31917541	1	1	OBART01G38840	31904365	31952374	None	14578	2089	141255	No_or_no_constitutive_exon
CACGCACGCTAATTGAAAAATCACACTCAAAACGGTTGGGAGGTTAGCAGCC	31946000	31946135	31945950	31946002	1	1	OBART01G38840	31904365	31952374	None	14578	2089	141255	No_or_no_constitutive_exon
AATTACTGGTATGTGCATGTGTATGCTTCTGGTGATTTGTTGGGGAGTAGTG	32000601	32000762	32000551	32000603	1	1	OBART01G38890	31999741	32002492	None	14578	2089	141255	No_or_no_constitutive_exon
AAGTGCCAGGTAAATAACTGAAATAAGCTATCCATAAGCGGGGAATCCAGTA	32128140	32128392	32128090	32128142	1	1	OBART01G39050	32127506	32132104	None	14578	2089	141255	No_or_no_constitutive_exon
GCGGAGACCTGGGAGTGGCATTGGAGCGGTGACGGCGGCGTGCGGGCGAGGG	32386252	32386651	32386701	32386649	-1	1	OBART01G39440	32386160	32386774	None	14578	2089	141255	No_or_no_constitutive_exon
AGCTGATGCCGATGAGGAGACCGCGCTTCTCGCCGCAGACGCGCGGGTAGCT	32403942	32404092	32404142	32404090	-1	1	OBART01G39490	32403942	32404219	None	14578	2089	141255	No_or_no_constitutive_exon
ATTAATCAAGCTTCTTGCTGATGGTCGCTGACTGACGGCGGTGGGTGCAGGG	32422932	32423475	32423525	32423473	-1	1	OBART01G39520	32422051	32424775	None	14578	2089	141255	No_or_no_constitutive_exon
TTATCTCTCTCTCTCTGGAGCGGCGGCGGTGGCGGTGGGGACGATGGTAGGG	32435445	32436159	32435395	32435447	1	1	OBART01G39530	32429950	32442589	None	14578	2089	141255	No_or_no_constitutive_exon
CTTGTTCTTGTCAATAATGGTTTGACTGATTCATTATTTGGCATGGGCAGTT	32547461	32547498	32547548	32547496	-1	1	OBART01G39670	32547461	32552850	None	14578	2089	141255	No_or_no_constitutive_exon
CCAGAAGTACAAGTCTGGCCGCATCGCCAGCCGCCGTTGATGAGGGGCAGAG	32671945	32672139	32671895	32671947	1	1	OBART01G39840	32666388	32672139	None	14578	2089	141255	No_or_no_constitutive_exon
CCAGAAGTACAAGTCTGGCCGCATCGCCAGCCGCCGTTGATGAGGGGCAGAG	32677744	32677938	32677694	32677746	1	1	OBART01G39870	32677651	32677938	None	14578	2089	141255	No_or_no_constitutive_exon
CCGGGGCGCGCACCGCGCTCGCCTTCGTCACCCTCCGCGCCGACGGGGAGCG	32952554	32952635	32952685	32952633	-1	1	OBART01G40210	32950027	32952947	None	14578	2089	141255	No_or_no_constitutive_exon
TGATTGCATGTTTCAAATATTCAGATGGTTGGGAGTCCCGCTGGGTGAAGTC	32997552	32997634	32997684	32997632	-1	1	OBART01G40310	32994652	32998723	None	14578	2089	141255	No_or_no_constitutive_exon
CCGCCGGCGGCGCTGCTTCCGCGCCCTCTGATCCCGCCGATGCCGGGGAGGA	33066757	33068241	33066707	33066759	1	1	OBART01G40420	33064578	33068241	None	14578	2089	141255	No_or_no_constitutive_exon
GGGACACCTTGGTTTGTGTGACCATTGAAACGAGCTCTGGGAGGTTGTAGAT	33318598	33318751	33318548	33318600	1	1	OBART01G40770	33313414	33322345	None	14578	2089	141255	No_or_no_constitutive_exon
CTGTGATTGATGTGGATGGATGCATCATATGCTGTCACGTATGGGGGCAGTG	33344794	33345539	33344744	33344796	1	1	OBART01G40810	33344326	33348957	None	14578	2089	141255	Yes
GGCGTTTAATTTGCCGTGGATTAATGCGTGCGTGCGTGCGGGTGGCGCAGCT	33573506	33573737	33573456	33573508	1	1	OBART01G41180	33571051	33574372	None	14578	2089	141255	No_or_no_constitutive_exon
ATCACATTAACACAATTAGTTCTAGTTGGTAGTGGTCTGTGGGCCAACAGGC	33664682	33664763	33664632	33664684	1	1	OBART01G41320	33664061	33666468	None	14578	2089	141255	No_or_no_constitutive_exon
TTCTTGGCAAGATGACGGCGAGCTTCATTCCGCGTTTGATGTGTGGGTAGGT	33687168	33687348	33687398	33687346	-1	1	OBART01G41370	33685528	33687614	None	14578	2089	141255	No_or_no_constitutive_exon
GCTCTCTATTTTAAATTGTCAATTGAATGAATGCATTGTAACGGGTGCAGAA	33691764	33691926	33691976	33691924	-1	1	OBART01G41380	33689170	33693159	None	14578	2089	141255	Yes
GCGACGTCCCCGTCGCCGTGATCTGCCCGGGCGTCGGCGCCGGGGGCGAGCC	33742348	33742783	33742298	33742350	1	1	OBART01G41440	33735132	33743097	None	14578	2089	141255	No_or_no_constitutive_exon
AATCTCCACCCACCTAGTTCATCTCTGAATTGGGCGCTCACGCGGGGCAGGT	33773709	33773757	33773807	33773755	-1	1	OBART01G41510	33773709	33774314	None	14578	2089	141255	No_or_no_constitutive_exon
GCCGTTCCGCGCGGTGGTGGTGGTGGTGGTTGCTGTGGTAGCGAGGGTAGGC	33781890	33782011	33781840	33781892	1	1	OBART01G41520	33781727	33786738	None	14578	2089	141255	No_or_no_constitutive_exon
GAGAATAACCTGTTGAGTGGTGGGCGGTGGTGGATTGGGGGAGGGTTCAGAT	33788680	33790563	33790613	33790561	-1	1	OBART01G41530	33783375	33791044	None	14578	2089	141255	No_or_no_constitutive_exon
TTTTCCGCAGTTTTTCCCTGAGCTGATTCACGGTTGCTGGGATGAGTCAGAG	33814941	33814990	33815040	33814988	-1	1	OBART01G41580	33809989	33816143	None	14578	2089	141255	No_or_no_constitutive_exon
TGCAAATATTAGTGCAAAAATATCCTAATCCAATTGGTATGGGCATACAGGT	33825933	33826073	33825883	33825935	1	1	OBART01G41610	33823477	33826942	4324348	14578	2089	141255	No_or_no_constitutive_exon
CCTATGGATTAGGGGGTGATGAATAGTTACCGTTTCCTTGATGGGCGCAGGC	33930212	33930376	33930162	33930214	1	1	OBART01G41770	33929840	33931062	None	14578	2089	141255	No_or_no_constitutive_exon
AAAATTAACAAACATTCGAAAGTGGTAGGGGCTCTGCTTTGGGGTGACAGGG	34090363	34090382	34090432	34090380	-1	1	OBART01G41990	34089038	34095914	None	14578	2089	141255	No_or_no_constitutive_exon
GTTAGAGTTTCAAAGAGAGATCGAGATATATATGGGGTTGAGATTGGGAGGC	34159387	34159518	34159337	34159389	1	1	OBART01G42060	34147725	34167226	None	14578	2089	141255	No_or_no_constitutive_exon
AACACCTTGCCTGCATGCCATGCCATACCTTCTGATGATGGGGAATTCAGAT	34329611	34329902	34329952	34329900	-1	1	OBART01G42230	34326093	34330444	None	14578	2089	141255	No_or_no_constitutive_exon
CTAAATCTCAGCATGTAATGGTTGATTGTGTCTAGGTGCTTCTAGGGGAGGG	34651532	34651685	34651482	34651534	1	1	OBART01G42620	34650970	34655471	None	14578	2089	141255	No_or_no_constitutive_exon
TGCTCATCATCTTGTTGTTTTGATGTGGTTGTGCTCGTCTGGGGGTGCAGCT	34778646	34778784	34778834	34778782	-1	1	OBART01G42810	34776133	34779063	None	14578	2089	141255	No_or_no_constitutive_exon
CCTGATTGATGATGACGTGGTTTGTGGTGTGTCGTGGTGGGTGGCGAGAGCA	34788517	34788617	34788667	34788615	-1	1	OBART01G42840	34786208	34788889	4326818	14578	2089	141255	No_or_no_constitutive_exon
CCGTGCAAGAGGGGAGAGGAGAGACAACGGGATGCATGCGGGAGGGGAAGAG	34869877	34869974	34869827	34869879	1	1	OBART01G42970	34848119	34871153	None	14578	2089	141255	No_or_no_constitutive_exon
GCAGATCCGTGCAAGAGGGGAGAGGAGAGACAACGGGATGCATGCGGGAGGG	34869871	34869978	34869821	34869873	1	1	OBART01G42970	34848119	34871153	None	14578	2089	141255	No_or_no_constitutive_exon
CTACCCACCACCGACCGCCTACCCAACGGCAGCGAAGGCCGATGGGTCAGCC	34895749	34895771	34895821	34895769	-1	1	OBART01G43030	34895404	34896345	None	14578	2089	141255	No_or_no_constitutive_exon
ACTAGTCGCGACCGCTCCTCGACGCAGTGGCTGTGGCTCCTGCGGGTGAGAG	34921797	34921938	34921988	34921936	-1	1	OBART01G43080	34921116	34924944	None	14578	2089	141255	No_or_no_constitutive_exon
CAGCATCGATCGATCTGTAGCTGATTATTAGCTTGGTGATGATTGGGCAGTG	35004914	35005135	35005185	35005133	-1	1	OBART01G43200	35003298	35005412	None	14578	2089	141255	No_or_no_constitutive_exon
TGCAAAGTGTGCGCACTAAAAATTTTAAAATCTATTTGGTGGGCAAATAGAA	35071045	35071177	35071227	35071175	-1	1	OBART01G43280	35044246	35071894	None	14578	2089	141255	No_or_no_constitutive_exon
CACACACACATTTTGCTTATAGTCTGCTAATTGTTTTCTAACGGGTGCAGGT	35126067	35126153	35126017	35126069	1	1	OBART01G43350	35122387	35126329	None	14578	2089	141255	No_or_no_constitutive_exon
AAACCTCGGGAGGATGAGGATCTAGAGAAGGGGGGGGGGGGGGGGGGTAGGG	35385278	35385316	35385228	35385280	1	1	OBART01G43620	35375954	35385589	None	14578	2089	141255	No_or_no_constitutive_exon
GCCCCCACTTCCACCCGGTGGTGCTTGTGCCGGGCAACACGTGCGGGCAGCT	35463642	35463903	35463953	35463901	-1	1	OBART01G43760	35462687	35464074	None	14578	2089	141255	No_or_no_constitutive_exon
TCTCCTCTGAAAGATTGTGAAATCCTCTCTCTTCTCTTGGGACGGACTAGGG	35493861	35493887	35493811	35493863	1	1	OBART01G43800	35493601	35494733	None	14578	2089	141255	No_or_no_constitutive_exon
TGGAAGTGGAGTAAAATTTGTTCCTTTTGCTGTTCATTTTGGGGGTACAGGG	35694629	35694700	35694579	35694631	1	1	OBART01G44110	35693424	35697143	4325747	14578	2089	141255	No_or_no_constitutive_exon
TTGGGTACGGCGGCGGTGTGGGGGTTGCCGGCGGTGCGAGTGGCGGGCAGGT	35744624	35744726	35744574	35744626	1	1	OBART01G44190	35744046	35744726	None	14578	2089	141255	No_or_no_constitutive_exon
CTATGTTTGAAGCTGAGGAGTTTAGTAGCCTTTAGAATGTGGGATTGCAGCT	35876692	35876761	35876642	35876694	1	1	OBART01G44350	35873884	35877634	None	14578	2089	141255	No_or_no_constitutive_exon
TAATGGATAACAGTACCAGAGCTAACTTGGTAAAATTTTGAAATGGGCAGGA	35925827	35926034	35925777	35925829	1	1	OBART01G44420	35924033	35934953	None	14578	2089	141255	No_or_no_constitutive_exon
TCTCTTATTTGTGTATGCAGACCTCCTGAGTTGTTACTCGGGAGCACGAGGT	35937726	35937814	35937676	35937728	1	1	OBART01G44430	35936309	35939439	None	14578	2089	141255	No_or_no_constitutive_exon
CAGTTGACTTTCATTTTGCTTACATGGGTTTTCTCAACTGGGCATGGCAGGT	35978069	35978217	35978267	35978215	-1	1	OBART01G44490	35977439	35980833	None	14578	2089	141255	Yes
CCAATGTCAGTTTCTTAACTTGTGATTTGATGATGCGTGTGTGGGTGCAGCA	35993692	35993848	35993898	35993846	-1	1	OBART01G44520	35993692	35994114	None	14578	2089	141255	No_or_no_constitutive_exon
ATAACCCCATGAAGCTTAAACATTGGTGAATTTGAATGGATGGTGGGCAGGT	36101483	36101589	36101639	36101587	-1	1	OBART01G44670	36100152	36102463	None	14578	2089	141255	No_or_no_constitutive_exon
TTATCTCACTGTTTTTCTCCTTGTGTCTTCGGTGGCGTGGGGGGTGTTAGGG	36266532	36266625	36266482	36266534	1	1	OBART01G44970	36266028	36271101	None	14578	2089	141255	No_or_no_constitutive_exon
AAAAATAAACTTATATATAGGACGCGTGTATGTATGTGGGATGGATGCAGGA	36575293	36576397	36575243	36575295	1	1	OBART01G45510	36574115	36576397	None	14578	2089	141255	No_or_no_constitutive_exon
CGGCGCATCCAGCCTCGACGTGCCGGCGGCGGTGGGTGGCGGGGCAGCAGAC	36576893	36577409	36576843	36576895	1	1	OBART01G45520	36576667	36580066	None	14578	2089	141255	No_or_no_constitutive_exon
AGTGCTACTATCTTCTTGAATTGAGTATTTTCTTTAATGGGGTAAAATAGAC	36710543	36710625	36710675	36710623	-1	1	OBART01G45690	36710426	36712239	None	14578	2089	141255	No_or_no_constitutive_exon
TTTATGGAGTTGTGGGTCAGTGAGTGAGATGGTACGTAATGCGTGGGCAGGG	36805255	36805541	36805591	36805539	-1	1	OBART01G45840	36802015	36805736	None	14578	2089	141255	No_or_no_constitutive_exon
GAGCTGACCCACGCGGTTACACGTACGGGTCAATGTGTGGGCATATGAAGCA	81430	81514	81564	81512	-1	10	OBART10G00070	74128	83596	None	14578	2089	141255	Yes
GCCGCGCCCCGGCGAGTGCGTGCCTACCTCCCCCTGAGCACGCGCGGGAGAC	366979	367425	366929	366981	1	10	OBART10G00320	359590	381860	None	14578	2089	141255	No_or_no_constitutive_exon
GTGGTGGAGGGGTGCGTCACATCATCAAGGCGTCGGGCCGGGGTTAGCAGGT	383326	383407	383276	383328	1	10	OBART10G00330	383126	383817	None	14578	2089	141255	No_or_no_constitutive_exon
TCAGCAACTGTTCTTGTTTGGGTGTAGGACAATATTCGTTAGGGTGTCAGAT	608075	608432	608482	608430	-1	10	OBART10G00470	608075	630470	None	14578	2089	141255	No_or_no_constitutive_exon
TCACTCAATGTGTTTAATTAATTTGTACTAATTAATGTGGGTTGATGAAGGA	677337	677420	677470	677418	-1	10	OBART10G00530	677337	678620	None	14578	2089	141255	No_or_no_constitutive_exon
TGGATAGACTCACTCTTGTTGTTGATTGGTTGGTTGCAGGGATGGCGCAGTT	822942	823011	823061	823009	-1	10	OBART10G00670	818731	823565	None	14578	2089	141255	No_or_no_constitutive_exon
ATAGCTCTAAGATTTTATGACCTGTCATCTGTCTTGGGATTGGAATGCAGAG	928150	928263	928313	928261	-1	10	OBART10G00820	926767	930629	None	14578	2089	141255	No_or_no_constitutive_exon
CCTCGGATTGGCTGGCGGTGGCCATGTACGCTGACGCTCGGGAGGCGTAGAG	1014256	1014581	1014206	1014258	1	10	OBART10G00910	1014139	1014581	None	14578	2089	141255	No_or_no_constitutive_exon
AAAATGAGGAGGGAGGCTAGGAGAAAGACGGGAGGGTGGGAAGGAGGTAGAG	1665623	1665788	1665573	1665625	1	10	OBART10G01460	1661295	1666512	None	14578	2089	141255	No_or_no_constitutive_exon
GTGGTCAGGGCGGCGACGGATTTGGCCACCTGGAGCACTGATGGGATGAGGG	1713899	1714179	1714229	1714177	-1	10	OBART10G01490	1710905	1716615	None	14578	2089	141255	No_or_no_constitutive_exon
AGCTCAAGCAGCCAAGGGTGATGGTAGTGCGGCTTAGGGAGACGACGTAGCT	1904423	1904648	1904373	1904425	1	10	OBART10G01710	1904035	1904648	None	14578	2089	141255	No_or_no_constitutive_exon
GTAAAGGCATTTTATGGACCTATCGATGCAAACCATTAATTGGTTGGGAGGG	2058970	2059136	2059186	2059134	-1	10	OBART10G01860	2057227	2059403	None	14578	2089	141255	No_or_no_constitutive_exon
CTGATGCCACGGTGTAAGAGAAGGAGGTGGGAGACCAGCTTGTCGGGGAGAC	2180338	2180435	2180485	2180433	-1	10	OBART10G02080	2180046	2180654	None	14578	2089	141255	No_or_no_constitutive_exon
CCTTTCAATATGTATTTTTCTTAAACATATCATGTCAATTCAATGGGTAGCA	2293529	2293697	2293479	2293531	1	10	OBART10G02210	2292850	2293697	None	14578	2089	141255	No_or_no_constitutive_exon
CCTTTCAATATGTATTTTTCTTAAACATATCATGTCAATTCAATGGGTAGCA	2297806	2297974	2297756	2297808	1	10	OBART10G02220	2294211	2297974	None	14578	2089	141255	No_or_no_constitutive_exon
GAGTTCTTCCCGGTGGTGGCCATGGCCGATCTGCAGGGCCTGCGGCGAAGGA	2302579	2302781	2302831	2302779	-1	10	OBART10G02230	2300760	2303131	None	14578	2089	141255	No_or_no_constitutive_exon
AATAGTGATAGATAGTAATTGTAATAGTGCATATATTGGGAATAATGCAGGT	2421042	2421138	2421188	2421136	-1	10	OBART10G02350	2416584	2422325	None	14578	2089	141255	No_or_no_constitutive_exon
CACATTGCCGATGAGGGGTTTGAGTGACATGCCACATGATGGGCCTGGAGGT	2802348	2802549	2802298	2802350	1	10	OBART10G02610	2801897	2802549	None	14578	2089	141255	No_or_no_constitutive_exon
GAGCTCCGGCGAGTTTCCGGTGGCCTGGAGCGGTGACTGGGGTACAGCAGGA	3058280	3058470	3058230	3058282	1	10	OBART10G02850	3058146	3058859	None	14578	2089	141255	No_or_no_constitutive_exon
GCGATGGCAGGAGCGGCGGTGGCGGTCGGCTGGAGAGCACCGGCGGGCAGTG	3058528	3058859	3058478	3058530	1	10	OBART10G02850	3058146	3058859	None	14578	2089	141255	No_or_no_constitutive_exon
GGCGACAAGCGGTGGTTGGACGAAGGCCATGGCGGCAGGGGAAGTGGTAGGG	3079436	3079590	3079640	3079588	-1	10	OBART10G02880	3078350	3083747	None	14578	2089	141255	No_or_no_constitutive_exon
TTAGGTGGAATGGAGATGGCACTGAAAGGAGATGATGGAACGGGTAAAAGAT	3511881	3511982	3512032	3511980	-1	10	OBART10G03270	3511665	3512277	None	14578	2089	141255	No_or_no_constitutive_exon
AGGTCCTCTCTTTATAACTCCATCTGCTTTGTTGGTCTTGCGGGAACTAGTT	3869964	3870190	3870240	3870188	-1	10	OBART10G03640	3869964	3870493	None	14578	2089	141255	No_or_no_constitutive_exon
GTGATCCAATTCAGCTCTACTGTACCAAGTCCCGCCACCGGAGGGGAAAGAA	4126406	4126934	4126984	4126932	-1	10	OBART10G03880	4126074	4127720	None	14578	2089	141255	No_or_no_constitutive_exon
TTCAACAACGGGGAATAACTTATTTCAAGCTTTTGTTTTGGGTGCAGCAGAT	4324403	4324436	4324353	4324405	1	10	OBART10G04040	4320063	4324436	None	14578	2089	141255	No_or_no_constitutive_exon
CGGCGAGGTTGAGAGGATCAAGGTCAAGCTCGTGGCCGTGGGCGGGGAAGAC	4503178	4503652	4503702	4503650	-1	10	OBART10G04180	4503178	4503923	None	14578	2089	141255	No_or_no_constitutive_exon
TGCTCCACATTTACGCATGCATATTTATGACTATTTCTGTGGGAATGTAGAT	5136981	5137034	5137084	5137032	-1	10	OBART10G04600	5131242	5138289	None	14578	2089	141255	No_or_no_constitutive_exon
ATGGGCGGCGGTAGGTTTCCCTCCGCCAAATCTAGCGAGAAGGGTGGCAGCG	5218821	5218886	5218771	5218823	1	10	OBART10G04680	5213023	5218886	None	14578	2089	141255	No_or_no_constitutive_exon
GGCAGAGCCGGATCCAGACGACAGCAACGGCAGCCTCGGGGACGTGGCAGTG	5645517	5645772	5645467	5645519	1	10	OBART10G04990	5645297	5645772	None	14578	2089	141255	No_or_no_constitutive_exon
TTTTTACTTTTATATTTACATCAAGTCATCAATTCATTCATAGGGTAAAGAT	5658065	5658191	5658241	5658189	-1	10	OBART10G05010	5651512	5659420	None	14578	2089	141255	No_or_no_constitutive_exon
ACCTGTTGGATTGGTGAAACTGATGGTGGTGGTGTTTGCATTGGGGGCAGAA	5771400	5771499	5771549	5771497	-1	10	OBART10G05100	5767959	5772157	None	14578	2089	141255	No_or_no_constitutive_exon
CAAGGAGCTTCATTGGGAGGTCGAAGGAGGCATATTGACATCAGGGATAGTC	6301480	6301590	6301430	6301482	1	10	OBART10G05370	6300792	6302102	None	14578	2089	141255	No_or_no_constitutive_exon
GCTGAAGTTATTTCCAACTACTAATGTTAAATGTACTGTTTGATGGGCAGCT	6465210	6465257	6465160	6465212	1	10	OBART10G05480	6459397	6466861	None	14578	2089	141255	No_or_no_constitutive_exon
AGAAATGAAGCCAATTCACACATAATTTACTTTTTTTTGCAGGGATGAAGCC	6963255	6963334	6963384	6963332	-1	10	OBART10G05790	6962113	6965671	None	14578	2089	141255	No_or_no_constitutive_exon
CACATGAATTTTGATGCTATAACTATTTTTTTAATATTTCGCGGGAGCAGGA	6962877	6962928	6962978	6962926	-1	10	OBART10G05790	6962113	6965671	None	14578	2089	141255	No_or_no_constitutive_exon
AAAACTGCTCGCATTAGTTCTATAATTAAAGAGATTGGGTTGGGGATTAGAG	7269242	7269377	7269192	7269244	1	10	OBART10G06070	7267923	7269377	None	14578	2089	141255	No_or_no_constitutive_exon
TCATTTTGTTATTTCTGTGTTGGAACATGTTGCTTTTGGGAAAGCTACAGGT	7354259	7354452	7354209	7354261	1	10	OBART10G06150	7353800	7355748	None	14578	2089	141255	No_or_no_constitutive_exon
AAAGTGTTAATTGTACGTACAGATTAATCGTGGAATTGTTGGGGATGCAGGT	8040942	8041094	8041144	8041092	-1	10	OBART10G06740	8035366	8041339	4348374	14578	2089	141255	No_or_no_constitutive_exon
GACGGATCTTCAATGATTGATCTTGCTCACATGTTAGTCTGGGGAGGTAGGG	8249650	8249730	8249780	8249728	-1	10	OBART10G06880	8248990	8250662	None	14578	2089	141255	No_or_no_constitutive_exon
TCATTCAACGGGATGTTAGGACCTGAAATATGTTGTTTTTGCGAGGGTAGTT	8658821	8658920	8658970	8658918	-1	10	OBART10G07280	8656175	8665903	None	14578	2089	141255	Yes
GAGCGGCGAGCACTCGTGGCACGACACGCTGGTCGTCCCCGTGGGCGCAGAG	8948726	8948987	8948676	8948728	1	10	OBART10G07550	8948476	8949456	None	14578	2089	141255	No_or_no_constitutive_exon
TGCTCGATCACTCTTCAAAGCAAAGCTGGTGGCATATTGCATGTGGGCAGCC	8949129	8949456	8949079	8949131	1	10	OBART10G07550	8948476	8949456	None	14578	2089	141255	No_or_no_constitutive_exon
GAGAAGGTTTGACTATATCACCAACTGCAAGGAAGTGTGCTGGGATGCAGCA	9267200	9267283	9267333	9267281	-1	10	OBART10G07850	9267200	9270523	None	14578	2089	141255	No_or_no_constitutive_exon
AATCGGTTGGTCGGTTAAAAACAACTAATTTAGCTGATCCTGTGGGGAAGAA	9620351	9621625	9621675	9621623	-1	10	OBART10G08190	9620351	9622804	None	14578	2089	141255	No_or_no_constitutive_exon
TTCCCCCCCCCACCGTCGTCGACCACCTCTACGGTGTGAGGGCTTGGGAGCC	10163309	10163422	10163472	10163420	-1	10	OBART10G08550	10160335	10164941	None	14578	2089	141255	No_or_no_constitutive_exon
CTTTTCGCATGTTGACGCGCTCGTGGGGGTGTGGGGGTGGTGCGGGGCAGCA	10358765	10358920	10358970	10358918	-1	10	OBART10G08740	10353913	10359078	None	14578	2089	141255	No_or_no_constitutive_exon
CCCATTTCTGGGCATCTTGAGAGCTTAATTCTATTGTTTCGAACGGGCAGGG	10515202	10515378	10515428	10515376	-1	10	OBART10G08860	10514999	10515929	None	14578	2089	141255	Yes
CGATTGGTCAGGAGGTCAATTAGGACGATGGGATAGCAGTGGTAGGGCAGGA	10539048	10539197	10538998	10539050	1	10	OBART10G08930	10538952	10539197	None	14578	2089	141255	No_or_no_constitutive_exon
TAGTTTTTCTGAAATAAATTTCTTATTATTATATTTTGACTGGGAAGCAGGA	10542571	10542620	10542670	10542618	-1	10	OBART10G08950	10541096	10543207	None	14578	2089	141255	Yes
CGATTTCTCATCTTGGGATTGATCCAATTTTCGATTGCTCGTGTGGGCAGGA	10786712	10786887	10786937	10786885	-1	10	OBART10G09240	10781899	10787427	4348571	14578	2089	141255	No_or_no_constitutive_exon
GAGGAGGATGGGGTGGTGGAGGGGGAGGGGGTGGGGGTGGTGGGGAGAAGAA	10985060	10985324	10985010	10985062	1	10	OBART10G09370	10984746	10986078	None	14578	2089	141255	No_or_no_constitutive_exon
CTTCTCATCCCCTCTTCTCTTCTCTAATCCTGGTGGTGGGGGTGGTGTAGGT	11366990	11367752	11366940	11366992	1	10	OBART10G09660	11366618	11367752	None	14578	2089	141255	No_or_no_constitutive_exon
GGGGATTTGATTTTGACTCGGGTGGATTGGACTGGTTTGGGGCGACGCAGGG	11491060	11491323	11491010	11491062	1	10	OBART10G09840	11490707	11492510	None	14578	2089	141255	No_or_no_constitutive_exon
TGGTGGGGATTTGATTCGGGTGGATTTGGAATGATTTGGGGGCGGCGCAGAG	11500395	11500679	11500345	11500397	1	10	OBART10G09860	11500074	11501687	None	14578	2089	141255	No_or_no_constitutive_exon
TCCCTAAAGAGTTGCATGCACGATTAATTAGTCCGTGGCTCACCGGGGAGAG	11648331	11648403	11648281	11648333	1	10	OBART10G10020	11647906	11648403	None	14578	2089	141255	No_or_no_constitutive_exon
TACCTTGAATCCCTTAAACTTTGACTGACTTCATCAGTGGGAAAATGTAGAT	11772634	11772807	11772584	11772636	1	10	OBART10G10110	11770524	11775957	None	14578	2089	141255	No_or_no_constitutive_exon
CTCTGTGATCTTGTGGTTTTGATGCGTCTGGTGCTCGCGGGGGGATGCAGAT	11824401	11824462	11824512	11824460	-1	10	OBART10G10220	11822477	11824703	None	14578	2089	141255	No_or_no_constitutive_exon
GAAGAGTGGGGGAAAAAAATTAAGGCAGTTCTTAGCTTTGGGAGCTGCAGAA	11934795	11934845	11934895	11934843	-1	10	OBART10G10420	11934795	11936047	None	14578	2089	141255	No_or_no_constitutive_exon
TTATTTCGCTCGTTTTTCTTTCTCCAATGCAGTTTTCGATTGAAGGGCAGTA	11950461	11950541	11950411	11950463	1	10	OBART10G10450	11948278	11952528	None	14578	2089	141255	No_or_no_constitutive_exon
GGGTGCAACAAACATGGCGGCGGTGGTGGGGACAAGGGTCATGTGAACAGTA	12049847	12049956	12049797	12049849	1	10	OBART10G10560	12046054	12049956	None	14578	2089	141255	No_or_no_constitutive_exon
TTCACCACCGTGCTGGTAAACTTCTCCGAGAAGAAGTATTGGGTTACAAGAA	12074692	12074953	12074642	12074694	1	10	OBART10G10570	12062718	12074953	None	14578	2089	141255	Yes
AACGCGCGGTGCAAGTTCACCTTGCTCGACCGGCCGGGCGGGGAATCCAGTG	12129096	12129596	12129046	12129098	1	10	OBART10G10640	12122582	12172592	None	14578	2089	141255	No_or_no_constitutive_exon
GTACGTGTCGAGGGTGTGACGACTGACGAGGTTCGCTGGTGGGTGTGCAGGG	12334050	12334187	12334237	12334185	-1	10	OBART10G10860	12332796	12335489	None	14578	2089	141255	Yes
AAGCCACTCTCCGTATGGCCCGTGCACGCGTTCCCCGCTCGGGCTAGAAGCA	12448070	12448747	12448797	12448745	-1	10	OBART10G11060	12448070	12448912	None	14578	2089	141255	No_or_no_constitutive_exon
CGAATCTCTGCCTATCGAACAAGCATTTTGACTATAGATGGGAGATGCAGGT	12550644	12551174	12550594	12550646	1	10	OBART10G11130	12548704	12551174	None	14578	2089	141255	No_or_no_constitutive_exon
TGGTCTCTCGATTTTAACACCGATTGTTGCAATTTGGGATGATTTGGGAGGC	12621925	12622640	12621875	12621927	1	10	OBART10G11220	12621280	12622640	None	14578	2089	141255	No_or_no_constitutive_exon
TTGGTTGATGTCTTGATGACTCCGCCGCGGGACAAATGGCGAGGGGAAAGTG	12792235	12794311	12792185	12792237	1	10	OBART10G11430	12789834	12794311	None	14578	2089	141255	No_or_no_constitutive_exon
GTCCGCGCCGTCAGCGGCGTCGCCGGCGGGTGTGTGTGAGCGCGGGGCAGCG	13077003	13077261	13076953	13077005	1	10	OBART10G11770	13076879	13077261	None	14578	2089	141255	No_or_no_constitutive_exon
TTGCTTGGGCTTTTTTGTTTTTTTTTGTTTTTTTTTTCTGGCGGGTGAAGCT	13491078	13491166	13491216	13491164	-1	10	OBART10G12200	13488303	13491346	None	14578	2089	141255	No_or_no_constitutive_exon
GCTGACAAATTCCATTTTCATTATCCTGTTTTTAACCTGGGGGAAGATAGCA	14184641	14184741	14184791	14184739	-1	10	OBART10G12900	14177400	14188906	None	14578	2089	141255	No_or_no_constitutive_exon
GTTTGTTCCTGACATTTTTTTTAATTTATTGTGCCCATATGGGCACACAGAT	14404652	14404784	14404602	14404654	1	10	OBART10G13120	14401878	14406314	None	14578	2089	141255	No_or_no_constitutive_exon
GAAATCTCCCAGGTTTGTTGTTGTTGTGTTGAAGGCGGATAAGAGGGGAGGC	14764354	14764621	14764304	14764356	1	10	OBART10G13430	14763424	14770591	None	14578	2089	141255	No_or_no_constitutive_exon
TTTCTGCCTGTTTAGTTTTTTGAAAAAATGTTTGTTGGGTGAGTGGATAGGG	15042689	15042790	15042639	15042691	1	10	OBART10G13820	15041090	15046554	None	14578	2089	141255	No_or_no_constitutive_exon
TGGGGTTTAACCTTGGCTTTTGGTTTGGTTGTCGCCGCGCAGGGAAGAAGAT	15117309	15117405	15117259	15117311	1	10	OBART10G13950	15117016	15120419	None	14578	2089	141255	No_or_no_constitutive_exon
TAATGACAATTATCTTCTATTGCTGATTTCTTATTTTTTGGGAACTGAAGAT	15172386	15172426	15172336	15172388	1	10	OBART10G13980	15165108	15174265	None	14578	2089	141255	No_or_no_constitutive_exon
CATTTACTCGGCATAGGATCATTTAATTGTTTTTTTTTCTTGGGGAGCAGCA	15189030	15189092	15189142	15189090	-1	10	OBART10G14020	15187611	15193497	None	14578	2089	141255	No_or_no_constitutive_exon
TTCAGAGAGTTTTCATGGCGCTTGTCGGATTGATCTTTTTGGGAATTCAGAT	15320711	15321012	15320661	15320713	1	10	OBART10G14250	15317445	15321143	None	14578	2089	141255	No_or_no_constitutive_exon
ATTTCTCTTTGTTTCCCTTCAACTTACCTTGCTCTTTGTTGGGAGGACAGGG	15416211	15416273	15416323	15416271	-1	10	OBART10G14370	15415085	15421662	None	14578	2089	141255	Yes
GGTTAAATGGTTTTTTTTTTTTGTTTTTGGGTTGGTTTTTGGGGGTGTAGGG	15510668	15510755	15510618	15510670	1	10	OBART10G14490	15510393	15513973	None	14578	2089	141255	Yes
ATTCTTATGCTTACAATGCGATGATGAATCTTTATTCGCAAATCGGGCAGGT	15700474	15701803	15700424	15700476	1	10	OBART10G14770	15691768	15701803	None	14578	2089	141255	No_or_no_constitutive_exon
GCGGCTAGATTTGATGGTATCGTTCGCGTGGTGTGTTGGTGTGAGGGCAGGT	15916611	15916746	15916796	15916744	-1	10	OBART10G15130	15911933	15916987	None	14578	2089	141255	No_or_no_constitutive_exon
CGCTCATGGTTTTGCGGTGTCCTTTTTGTGTGGATGCGTGTGGGTAGTAGGT	15963536	15963618	15963668	15963616	-1	10	OBART10G15210	15961336	15964016	None	14578	2089	141255	No_or_no_constitutive_exon
ATATTCTTCTGTAGCTCCATTATTTAATTATTTGATTTGAAAATGGGCAGCA	15982705	15982903	15982953	15982901	-1	10	OBART10G15230	15976916	15985115	None	14578	2089	141255	No_or_no_constitutive_exon
AGTCTATTATCTTTTGCGCGTGTGTCGGCGACGTCGGTGTGGGGACACAGGC	15989061	15989428	15989011	15989063	1	10	OBART10G15240	15986912	15992418	None	14578	2089	141255	No_or_no_constitutive_exon
TTTACTCTGGGTGGATGGATCCAAATCGCGCGGCGCGTGGTGGGGAGCAGAG	16026071	16026151	16026021	16026073	1	10	OBART10G15270	16025820	16030130	None	14578	2089	141255	No_or_no_constitutive_exon
GGCCTGACGATGACGAGGCGGCTTGTTTTTGGTCAAGGGTATATAGGCAGGT	16164864	16164936	16164986	16164934	-1	10	OBART10G15450	16164864	16168441	None	14578	2089	141255	No_or_no_constitutive_exon
TTTTTTATGGCATTATGATATGCTTACAAATTATCTTTCAATGGGTACAGTG	16180307	16180391	16180257	16180309	1	10	OBART10G15470	16176045	16191476	None	14578	2089	141255	No_or_no_constitutive_exon
CGTCTGCTCGTAAAAAGCTGAACCAAATGTCTTCCATTTTGGGGCTGTAGGG	16199688	16199768	16199638	16199690	1	10	OBART10G15490	16199055	16208503	None	14578	2089	141255	No_or_no_constitutive_exon
TTGATCATTTTATGATCCTTGACTATACCCTACGCTTAGGGAGTGTGTAGAG	16204842	16204971	16204792	16204844	1	10	OBART10G15490	16199055	16208503	None	14578	2089	141255	No_or_no_constitutive_exon
CCTAATAAGTTACTCTTTTTTTTTATCTTGTTTAGTTGGAGGAGGGCCAGGT	16256422	16256587	16256637	16256585	-1	10	OBART10G15540	16252369	16263199	4349100	14578	2089	141255	No_or_no_constitutive_exon
GGCGCGGCGGCGGCGGCGGCGGCGGCGACGAGGTGGCTGAGCGGGGGCAGGG	16356618	16356755	16356568	16356620	1	10	OBART10G15690	16356288	16361895	None	14578	2089	141255	No_or_no_constitutive_exon
ACGACGACACCGTGGTGTCCGCGGACAACCTGGTGGCCGTGCTCGGGAAGTA	16406501	16406750	16406800	16406748	-1	10	OBART10G15740	16401521	16407304	None	14578	2089	141255	Yes
TGCCTCCGCCTCCGCAGCAGCAGCAGCAGCAGCCGGGGATCGCGTGGAAGCT	16574665	16575190	16575240	16575188	-1	10	OBART10G16000	16566455	16575455	None	14578	2089	141255	No_or_no_constitutive_exon
GAGGAGATTGGGTCGGAGGATTATTCTAGTGGGGTTTTTTGGGGTTGGAGGT	16597735	16597884	16597685	16597737	1	10	OBART10G16050	16597550	16599056	None	14578	2089	141255	No_or_no_constitutive_exon
GTTCCTGGACGTCGCGCTGGGGGGCTTGCTGTCCTGGTTGCACGGGACAGAG	16920491	16920667	16920441	16920493	1	10	OBART10G16480	16917012	16935342	None	14578	2089	141255	No_or_no_constitutive_exon
GTCAATATGAGCAATTTTTGGCCGATGGCCATGTAGGTCTGGGATATTAGAC	16962271	16962430	16962480	16962428	-1	10	OBART10G16570	16962271	16962690	None	14578	2089	141255	No_or_no_constitutive_exon
GATCTGATCACTCATCTCCCAATCGCTGTCACCTCTCGAGGTGGGGAAAGTG	17105145	17105199	17105249	17105197	-1	10	OBART10G16820	17105145	17106054	None	14578	2089	141255	No_or_no_constitutive_exon
TACTCATTAGCTCGAGACAGTAATTAATCACAATAATATATAATGGGAAGGC	17277193	17278267	17277143	17277195	1	10	OBART10G17070	17272191	17298153	None	14578	2089	141255	No_or_no_constitutive_exon
TTAGCTCGCTGATTGATAACTAACAGTGGTCATAATCATGGGAAGGCTAGTG	17287963	17288030	17287913	17287965	1	10	OBART10G17070	17272191	17298153	None	14578	2089	141255	No_or_no_constitutive_exon
TTAGCTCGCTGATTGATAGCTGACAGTGGCCATAACCATGGGAAGGCTAGTG	17290954	17292195	17290904	17290956	1	10	OBART10G17070	17272191	17298153	None	14578	2089	141255	No_or_no_constitutive_exon
ATAACCATGGTCATTAATCCACTCACTAACAGTAGCATAATCATGGGAAGTC	17298118	17298153	17298068	17298120	1	10	OBART10G17070	17272191	17298153	None	14578	2089	141255	No_or_no_constitutive_exon
ACTAATCCTCTCATTAGCTAACTAACAGTAGTCATAATAATCATGGGAAGGC	17302754	17303973	17302704	17302756	1	10	OBART10G17080	17298212	17307350	None	14578	2089	141255	No_or_no_constitutive_exon
CATCCAAATTCACCATGATTTTTCTACTGTTGTTTTGGGATGATGAGCAGCG	17436514	17436620	17436670	17436618	-1	10	OBART10G17280	17436054	17439266	None	14578	2089	141255	No_or_no_constitutive_exon
GCCAAGACGACGGCGAGGCGCCACCGGAAAAACTTCCGGGTAAAGCGCAGGT	17459497	17459759	17459447	17459499	1	10	OBART10G17310	17459057	17460421	None	14578	2089	141255	No_or_no_constitutive_exon
TGAAACCAACTGAACAATTCAAGTGTATGTCCACGCGTGTGTGGGTGCAGGT	17462473	17463010	17462423	17462475	1	10	OBART10G17320	17462326	17463010	4349263	14578	2089	141255	No_or_no_constitutive_exon
CTTATGCTATATCTTGGCGTGACATAATTTCTCGTTTGGGAATTAAACAGGT	17574368	17574653	17574703	17574651	-1	10	OBART10G17480	17574368	17576851	None	14578	2089	141255	No_or_no_constitutive_exon
GATGTTGATGAGATTGTTCGTTTTTTTCTATGTGTGGTGGGGGATTGCAGGG	17604206	17604345	17604156	17604208	1	10	OBART10G17550	17603788	17606362	4349283	14578	2089	141255	No_or_no_constitutive_exon
ACATGTTATTTGAGTGGTAATTGTAAATTAATTTATATATGTGGGTGTAGTG	17688064	17688459	17688014	17688066	1	10	OBART10G17670	17686334	17688459	4349293	14578	2089	141255	No_or_no_constitutive_exon
CTTGTTTGGTCTTGATATTTGGATATCTGCATTGTTCTTGGGTGATGTAGTT	17761973	17762092	17762142	17762090	-1	10	OBART10G17790	17755513	17762857	None	14578	2089	141255	Yes
GCATATGTATATATGTTCACATTTATTAATTTCCACTTGCAGTGGGGAAGAA	17793593	17793820	17793543	17793595	1	10	OBART10G17810	17787970	17799465	None	14578	2089	141255	No_or_no_constitutive_exon
TATGTCAGATCCAGTACTAGCTTAGTTTTTTATGGGGTTGAAGGGAGTAGCT	17806101	17806211	17806051	17806103	1	10	OBART10G17830	17803871	17806211	None	14578	2089	141255	No_or_no_constitutive_exon
ATGAATGAAACTGACAAAAAATGCTTGGTGACTAGGAATTGGGGATTTAGGA	17849046	17849142	17849192	17849140	-1	10	OBART10G17890	17848420	17853223	None	14578	2089	141255	No_or_no_constitutive_exon
GAATGGCAGGGAGGCTGACCGCGGTGTGATCCCGCGTCCTGGGCGGCCAGGG	17908500	17908590	17908450	17908502	1	10	OBART10G17940	17908452	17911565	None	14578	2089	141255	No_or_no_constitutive_exon
CGTTGAGCACGTTGGCACACACCCTCAGCTTCAGGGCGTCGATCGGGCAGCG	17919307	17919479	17919257	17919309	1	10	OBART10G17960	17914818	17919479	None	14578	2089	141255	No_or_no_constitutive_exon
GGGATTCAAGTGAGACCTATCTTTGGAGTTGGGACAATGGTATGGGATAGGT	17925300	17925321	17925250	17925302	1	10	OBART10G17970	17920804	17925321	None	14578	2089	141255	No_or_no_constitutive_exon
ACCACCAAGGTAATAATCATTGACGTGTTTGGTTTGTAATATGGGTGCAGGT	18011854	18012221	18012271	18012219	-1	10	OBART10G18080	18011365	18015680	None	14578	2089	141255	No_or_no_constitutive_exon
TAAAGTTTGCTCGAAGTACGTCAGCTAATTGCGATTGTTTGGGGCTGTAGGT	18134935	18135175	18135225	18135173	-1	10	OBART10G18210	18124716	18143536	None	14578	2089	141255	No_or_no_constitutive_exon
CAATCGATGGGCATACTGGAAATTCTGAGTTAGTTGTTTTGGGTGTGTAGTT	18534214	18534297	18534164	18534216	1	10	OBART10G18820	18533997	18537927	None	14578	2089	141255	No_or_no_constitutive_exon
ACGGCGGTGTACGTGATGCTGCCGCTGGAGACGGTGGGGGCGGGGGGAAGGT	18555760	18555987	18556037	18555985	-1	10	OBART10G18860	18553131	18556280	None	14578	2089	141255	No_or_no_constitutive_exon
GTGGAATCAACAATCAAACAAGCATGTTGATCTAAGGGAAAGGCACTAAGCT	18731929	18732036	18732086	18732034	-1	10	OBART10G19070	18724338	18738131	None	14578	2089	141255	No_or_no_constitutive_exon
GCGACGTGAGTGACGTGGTGAGGGCGGAATAAGGGGGGAGGAGGTCAAAGAG	19029792	19030066	19030116	19030064	-1	10	OBART10G19450	19029540	19030204	None	14578	2089	141255	No_or_no_constitutive_exon
AGAGTGCTTACCAAGTAGTGTGATGTTGTATACTGTTATGGTGGGTGCAGGT	19189594	19189726	19189776	19189724	-1	10	OBART10G19730	19189594	19194671	None	14578	2089	141255	Yes
GTGCTGGATTCTGATTTTGCATTAATGGGGATTGTCGATGGTATGGGCAGTA	19271698	19271859	19271909	19271857	-1	10	OBART10G19910	19270942	19272060	None	14578	2089	141255	No_or_no_constitutive_exon
CATACAATCTGGTGTTTATTTCCTAATGCTGTTGGGAATTGGGATTGCAGAT	111883	111919	111833	111885	1	11	OBART11G00140	110783	113107	None	14578	2089	141255	No_or_no_constitutive_exon
CCGATGAGGACGCGGAGGCGCAGGAGAATGGGCGGCGGGTGGTGGCGGAGGT	237978	238220	237928	237980	1	11	OBART11G00260	236412	241909	None	14578	2089	141255	No_or_no_constitutive_exon
ACCACCCGCCGCCCATTCTCCTGCGCCTCCGCGTCCTCATCGGGGACCAGGT	236989	237491	237541	237489	-1	11	OBART11G00270	236989	238131	None	14578	2089	141255	No_or_no_constitutive_exon
GTTCACTGAATACTGAAACAATTGCCTTGTTTTGATGGGAAAAAAAACAGAC	243041	243242	243292	243240	-1	11	OBART11G00280	243041	246116	None	14578	2089	141255	No_or_no_constitutive_exon
TTAATTTCCCTATCTAGCTTTGTCTCGATCGCTATATATGGGAAGTGCAGGC	309525	309765	309815	309763	-1	11	OBART11G00370	308140	313685	None	14578	2089	141255	No_or_no_constitutive_exon
CTTGGTGCGGTGTTCCCTCCCGTCTCACGCCGAGCCGCTCGGGTGTGTAGGT	326401	326748	326798	326746	-1	11	OBART11G00390	321393	328331	None	14578	2089	141255	No_or_no_constitutive_exon
TTATGTCAACCTAAACGGCCGAGGGCTCTTGCTCAACTTGGTGGGATCAGGA	383598	383715	383548	383600	1	11	OBART11G00490	382581	383715	None	14578	2089	141255	No_or_no_constitutive_exon
GCATGATCACTGTTTTTTAATGATCACTTATCCTTCCCCTGGGAAGATAGGT	389350	389442	389492	389440	-1	11	OBART11G00510	389027	391817	None	14578	2089	141255	No_or_no_constitutive_exon
ATTGTTTTTTTTTAAAGATAATGCAACCAATCAAATTGATGTGGGTGCAGAT	435729	436466	435679	435731	1	11	OBART11G00570	431538	436466	None	14578	2089	141255	No_or_no_constitutive_exon
TAGAGGTTGTTTTTCAGATAATGCAACCAATCAAATTGTTGTGGGTGCAGAT	433975	434655	433925	433977	1	11	OBART11G00570	431538	436466	None	14578	2089	141255	No_or_no_constitutive_exon
GATGGAATTCCTATTGGATACCCTAGGAATCATACCAGGGGAGTTAGCAGGA	441470	441905	441420	441472	1	11	OBART11G00590	437884	442942	None	14578	2089	141255	Yes
CGATGGTGGTTGCGGCGCCGGGGGCGTCGGCGGCGATAACGTGCGGGCAGGT	694271	694522	694221	694273	1	11	OBART11G01030	686491	698106	None	14578	2089	141255	No_or_no_constitutive_exon
CAAGAACCTTGATAAATCCCTAGAAGTCTTATGTGCATGTGATGGGTTAGAT	782548	783378	783428	783376	-1	11	OBART11G01180	781665	785861	None	14578	2089	141255	No_or_no_constitutive_exon
GGGGAAGAGAGAGCTTGCCTCTGCGGCCGCCACGCGGACGACGTGGGCAGCG	989415	989439	989365	989417	1	11	OBART11G01450	987655	989439	None	14578	2089	141255	No_or_no_constitutive_exon
TTGTGATCAACATAATGATATATTGTTCTCTCCAATAATGGGAAAAATAGAT	1061801	1061985	1061751	1061803	1	11	OBART11G01560	1056527	1062649	None	14578	2089	141255	No_or_no_constitutive_exon
ACGACCTGATGATATTGTTTTGTCCAATGTATATATTGATGGGGAAAAAGAT	1070177	1070298	1070127	1070179	1	11	OBART11G01580	1067132	1070698	None	14578	2089	141255	No_or_no_constitutive_exon
AAATCCAGCTCAATCTAGTATTCGCTATATTCATGTAATTGTATGGGCAGTT	1225845	1225926	1225795	1225847	1	11	OBART11G01780	1224871	1227203	None	14578	2089	141255	No_or_no_constitutive_exon
ATGCTTTGGACTGATCTATTGTAAGGACAATAATCGTTTTCTAGGGAAAGGT	1335844	1336012	1335794	1335846	1	11	OBART11G01960	1328719	1339541	None	14578	2089	141255	No_or_no_constitutive_exon
AATACTTGCAGCCAGAAAATTTACTACTAGATTCATATGGGAATCTGAAGGT	1406276	1406318	1406226	1406278	1	11	OBART11G02110	1398128	1409241	None	14578	2089	141255	No_or_no_constitutive_exon
TAACTCTGCCTCTACTCTTTCTTCAATCTTTATGGGTGGGTGGATTGAAGAA	1414697	1414742	1414792	1414740	-1	11	OBART11G02130	1410972	1414908	None	14578	2089	141255	No_or_no_constitutive_exon
GTTTATGTTCGGTCGATGTTTGACTTCAACTATTTGGGGAATAGCAGCAGAT	1451082	1451126	1451176	1451124	-1	11	OBART11G02150	1416439	1461193	None	14578	2089	141255	No_or_no_constitutive_exon
CTTACAAGCTAGCAGCTGAAAACAAACTGAGATCGATCGATGGGCAGCAGCG	1442367	1442403	1442453	1442401	-1	11	OBART11G02150	1416439	1461193	None	14578	2089	141255	Yes
GCAGCGAGGAGGCGGCGGCGCCGCTGGAGAGGTGCCCGGGGTGAGTGCAGGA	1442278	1442357	1442407	1442355	-1	11	OBART11G02150	1416439	1461193	None	14578	2089	141255	Yes
ATCATATATGATCGGTCGAGGTTTTGCATCAATCTTGTGGGGTATGGTAGCG	1430112	1430161	1430211	1430159	-1	11	OBART11G02150	1416439	1461193	None	14578	2089	141255	Yes
GAGGAGCGTCCAAACTCCAGTGGAGCAGAAATTGAGCAATGGAGGGGGAGGA	1590857	1591111	1591161	1591109	-1	11	OBART11G02430	1586597	1596295	None	14578	2089	141255	No_or_no_constitutive_exon
GTAAATTCGATGCATTTGACATTTGTTGATCATGTTATTTGGGGATACAGAC	1770235	1770403	1770453	1770401	-1	11	OBART11G02790	1768297	1771417	None	14578	2089	141255	No_or_no_constitutive_exon
GTAGCCGACGGGTGCGTGGATGTCAGCATAATTCTGTTGGTGGGGATTAGGA	1792354	1792576	1792626	1792574	-1	11	OBART11G02850	1790213	1794377	None	14578	2089	141255	No_or_no_constitutive_exon
GGTTGCAACCTTTTTCCTGCACCCTGCACTTACATTATTGATGGGGTAAGAT	1886729	1886909	1886679	1886731	1	11	OBART11G03030	1886568	1886909	None	14578	2089	141255	No_or_no_constitutive_exon
GTGGCTCGTCGGCGGCGGCCCCGGCGGAGAAGCCGCCCTCCTGGGAGAAGCC	1952330	1952554	1952280	1952332	1	11	OBART11G03130	1952102	1956580	None	14578	2089	141255	No_or_no_constitutive_exon
CAGCGGCAGCGGCGATGAAGCACCTCGTGCAGGTCGGGGAGGCGCGGGAGGC	1952606	1952741	1952556	1952608	1	11	OBART11G03130	1952102	1956580	None	14578	2089	141255	No_or_no_constitutive_exon
CTCTCATGGCGGACGTTCCAGGTGATCTTGGGCAGACGGGATGGACGGAGTC	2166239	2166380	2166189	2166241	1	11	OBART11G03360	2163148	2166842	None	14578	2089	141255	No_or_no_constitutive_exon
AGCATGCTATGTTTATTAACTAATGTGGGTGTTTTTGTAAACGGGATCAGGA	2442021	2442174	2442224	2442172	-1	11	OBART11G03660	2438438	2444468	None	14578	2089	141255	No_or_no_constitutive_exon
TAGTAATCCCCTATTATGCCTATTTACTACGCCTTAAAAGGGGTGTACAGGC	2454785	2454937	2454735	2454787	1	11	OBART11G03670	2449933	2456532	None	14578	2089	141255	No_or_no_constitutive_exon
AAGCACAATCAACTAATGAATCTCCATGGATGGGATGGGATGGGATGCAGGT	2541582	2541713	2541763	2541711	-1	11	OBART11G03800	2533350	2544941	None	14578	2089	141255	No_or_no_constitutive_exon
AGGTGGGAGGTGGCCGATCTCGCCGGCGTTGGTGGAGCGGAGCGGGGTAGGC	2865138	2865256	2865088	2865140	1	11	OBART11G04250	2865049	2869492	None	14578	2089	141255	Yes
TAGCAGTGTAGTCCAAATCATGTGCAATTCATTATCTGGGAACTGGACAGAT	3161437	3162427	3161387	3161439	1	11	OBART11G04560	3159332	3164518	None	14578	2089	141255	No_or_no_constitutive_exon
GTGCCCCATATAAAGAGTCTTTAGGCTTTACATGGGCCATGATGGGCCAGAA	3201314	3201651	3201264	3201316	1	11	OBART11G04600	3195835	3202463	None	14578	2089	141255	No_or_no_constitutive_exon
TCGTCCTCTTCGCGGATCCGGCGCCGCGGCCGGTGCTCACGCGGGAACAGGT	3614739	3614835	3614885	3614833	-1	11	OBART11G04910	3608671	3615539	None	14578	2089	141255	No_or_no_constitutive_exon
GGTCTTTCTTGTTTTATTTTTCATGTTTTCTTGGTTTTTGGGTGGTGTAGAA	4051409	4051479	4051529	4051477	-1	11	OBART11G05400	4051409	4053737	None	14578	2089	141255	No_or_no_constitutive_exon
GGCACCCTCGACGTCTCCCTCCTTAACATTGGTCGTCCGGGCAACAACAGCA	4071870	4072077	4071820	4071872	1	11	OBART11G05430	4064742	4079114	None	14578	2089	141255	No_or_no_constitutive_exon
TGGACGAGCCAATGGATAAGCTAATCTTGTGCTGGTGAGCCTGGGCGGAGTT	4184514	4184714	4184464	4184516	1	11	OBART11G05550	4183382	4184714	None	14578	2089	141255	No_or_no_constitutive_exon
CCGCCACCCGTTCGACGGAATGGCTCCGACACGGGGCGGGAGCAAGAGAGCT	4614350	4614808	4614858	4614806	-1	11	OBART11G05960	4594952	4615979	None	14578	2089	141255	No_or_no_constitutive_exon
CGGCGGAGGAGGCGGCATCGAATCCATGGCGGTAGCGGCTAGGGTTCAAGCC	4755967	4756082	4755917	4755969	1	11	OBART11G06060	4755391	4756082	None	14578	2089	141255	No_or_no_constitutive_exon
TGCACACTCCATCATGCTCTGCCACAAATGACACTCTTGCGGCGGGCCAGTT	4969381	4969984	4970034	4969982	-1	11	OBART11G06260	4960274	4978020	None	14578	2089	141255	Yes
TGTGGGAAGGGATTTTAGTCGGGTTCTAACTACTTTCAGGGGAACTAAAGGG	4963374	4963620	4963670	4963618	-1	11	OBART11G06260	4960274	4978020	None	14578	2089	141255	Yes
CTGCTGCCCCGACGCCCGCCTCCTGTTCGACGTAATGCCTCCGGGGAAAGCG	5018013	5018840	5018890	5018838	-1	11	OBART11G06290	4998912	5041454	None	14578	2089	141255	No_or_no_constitutive_exon
CGTCGTCGTCGACCGGCGGCTAATCCACCAGCGCCTGGGTGATCGGTGAGTC	5004426	5005537	5005587	5005535	-1	11	OBART11G06290	4998912	5041454	None	14578	2089	141255	Yes
AAGAGTGGGCATATTGAAAGTAGTCAGCCTAACGGTATTTCTGAGGGTAGCC	5054401	5054475	5054525	5054473	-1	11	OBART11G06300	5046864	5056166	None	14578	2089	141255	No_or_no_constitutive_exon
TTTATGCAGCTCTTAAGTATTGACTGATGTTTTCTAGAGAGAGGGAACAGTA	5284761	5284808	5284858	5284806	-1	11	OBART11G06480	5266718	5293727	None	14578	2089	141255	No_or_no_constitutive_exon
CGCTTGTGACAGCCGGAGGGGTATTTTAGTCAGCCCGGGTGGAAAATTAGGT	5330405	5330504	5330554	5330502	-1	11	OBART11G06560	5330405	5330639	None	14578	2089	141255	No_or_no_constitutive_exon
CTGGGTGCTCACTAGAACTTGATTGCGGCATGGCGAGGTCTGGGTAATAGCG	5507079	5507326	5507029	5507081	1	11	OBART11G06800	5506759	5507326	None	14578	2089	141255	No_or_no_constitutive_exon
GTGGGGATGAGTTCTTGATTGGGTTTTTTTTTTTTCCCTTGTGGGTGCAGAG	5516202	5516258	5516152	5516204	1	11	OBART11G06820	5514200	5526051	None	14578	2089	141255	No_or_no_constitutive_exon
CGGTTGGTTTGGTGAACTTTTGCTTCGTTTTCCTTTTTTGGGGGGAGAAGAC	5953364	5953455	5953505	5953453	-1	11	OBART11G07400	5953188	5953897	None	14578	2089	141255	No_or_no_constitutive_exon
GGTGGTGTTCGACCGGAATCGGGCTCTCCAAGAAGCGAGGGAGGAAACAGTT	6031347	6031467	6031297	6031349	1	11	OBART11G07520	6027373	6042260	None	14578	2089	141255	No_or_no_constitutive_exon
TCCGGCGCCGGCCGGTTGTTGTTCACTAATCGGCGGCGGTGGGGATGCAGGT	6217088	6217178	6217228	6217176	-1	11	OBART11G07700	6209054	6217512	None	14578	2089	141255	No_or_no_constitutive_exon
TCGTGAAAAACATGACACGAACATGACGGGGGTGTGCGTGGGTGGTGCAGAC	6212915	6213092	6213142	6213090	-1	11	OBART11G07700	6209054	6217512	None	14578	2089	141255	No_or_no_constitutive_exon
AATTGAGGAAGCATAAAGCTTTGGACATTTCAATCTGTTCACAGGGCTAGCC	6476926	6477019	6476876	6476928	1	11	OBART11G07930	6475031	6486663	None	14578	2089	141255	No_or_no_constitutive_exon
GAGTATGCCCTATGAACGCTTTGTTGAGTTTTTCTAACCAGGGGCTACAGAT	6767078	6767375	6767028	6767080	1	11	OBART11G08220	6759457	6767375	None	14578	2089	141255	No_or_no_constitutive_exon
TTTGAGAGAAAAATTGGGCTGACTTGTGCTGGTGATGGTGGGATTGACAGGC	7074051	7074229	7074279	7074227	-1	11	OBART11G08500	7073292	7075084	None	14578	2089	141255	No_or_no_constitutive_exon
TGGATGGATGCGGCTGTGTGATGGTGACACATTGGTGGGGTGGGAGGAAGAG	7412362	7412559	7412609	7412557	-1	11	OBART11G08860	7412362	7413568	None	14578	2089	141255	No_or_no_constitutive_exon
TTTGGATGGTCGGGCAGATGTCTCATTGGTGGTTTTGTTCTGGTGGGCAGGG	7566656	7566811	7566861	7566809	-1	11	OBART11G08980	7566656	7568772	None	14578	2089	141255	No_or_no_constitutive_exon
ATGAGAAAGGGGTGCAAGCGACGATGAAGCATTGCGATGTGGGGGTGGAGGA	7594353	7594689	7594303	7594355	1	11	OBART11G09010	7593642	7594689	None	14578	2089	141255	No_or_no_constitutive_exon
ACTAATCCAATCCTCCTTGTGGTGTGGTTTTGGGGCCGGCCGGGGCGCAGGG	7662806	7662862	7662756	7662808	1	11	OBART11G09070	7662454	7667619	None	14578	2089	141255	No_or_no_constitutive_exon
AAACGCACTTCTGTAAAAAAAAAAAAGATTTCTAACACCTGGGTGGGTAGAT	7697816	7697960	7697766	7697818	1	11	OBART11G09120	7696916	7701217	None	14578	2089	141255	No_or_no_constitutive_exon
GGGCGGAGAAGGGGGCCGATGGGCAGGAGGACCCTGACGGGGATGAGGAGGA	7769128	7769295	7769345	7769293	-1	11	OBART11G09170	7750401	7769391	None	14578	2089	141255	No_or_no_constitutive_exon
TCCACTAATGTTTTTGGAATCAGCATCTACTTTTTTGTTGAGGGTGTCAGCA	8056971	8057166	8057216	8057164	-1	11	OBART11G09370	8056683	8059837	None	14578	2089	141255	No_or_no_constitutive_exon
TGGCGCCATTGCCGATGCCTACGGAGAAGGGTGCTCTCGGGTGGTGGCAGGG	8106865	8106963	8107013	8106961	-1	11	OBART11G09430	8106865	8108698	None	14578	2089	141255	No_or_no_constitutive_exon
GCTTTGTCCGTATGATTTACATGTCCATGGCATATCTTTATGGGAAAAAGTT	8646966	8647071	8647121	8647069	-1	11	OBART11G09820	8629789	8655191	None	14578	2089	141255	No_or_no_constitutive_exon
TGTGTTTGTCTTGTGTAAATAGTAATGTCCTTCATTTCCTATGGGATCAGAG	8990281	8990556	8990606	8990554	-1	11	OBART11G10010	8984850	8993466	None	14578	2089	141255	Yes
GGTGCGCGCCATCGGCGCCGCACGATTTCCTCCTGTACCTCGGGAGGAAGAC	10122851	10123781	10122801	10122853	1	11	OBART11G10900	10122613	10123781	None	14578	2089	141255	No_or_no_constitutive_exon
TGCTTACTCCTTTGAAGTGTGTGGTTTAATTATTTTCAATGGGTGGTAAGGT	11045204	11045264	11045314	11045262	-1	11	OBART11G11340	11045069	11050916	None	14578	2089	141255	No_or_no_constitutive_exon
AATAGTTACAATTGAGTATGAACCAATTTGTATTTCTGGGTGATGAACAGGG	11322970	11323072	11323122	11323070	-1	11	OBART11G11510	11310571	11324415	None	14578	2089	141255	No_or_no_constitutive_exon
GGAATGTTCCATTTGAATGAGCAACTTTTCAATTTCTTGGGAAAATACAGGA	11311854	11311926	11311976	11311924	-1	11	OBART11G11510	11310571	11324415	None	14578	2089	141255	No_or_no_constitutive_exon
TACTATGGGCTCGTGGCCATTAATTAATTTGCAATTTGGGAGATGGTCAGGG	11404083	11404202	11404252	11404200	-1	11	OBART11G11620	11404083	11421818	None	14578	2089	141255	Yes
TTTTCATGATGCTTTGAAGTCCCAATTTAATACTTTACTGGGCAATGCAGAT	11525648	11525810	11525598	11525650	1	11	OBART11G11750	11524149	11531650	None	14578	2089	141255	No_or_no_constitutive_exon
ACGAGATATTAACGATACTGCCTCTTCCGGAGTCCTTGAGGAGAGGGTAGAA	11974533	11974622	11974672	11974620	-1	11	OBART11G12170	11974168	11974717	None	14578	2089	141255	No_or_no_constitutive_exon
CACAAGACACAAGATTTTTCACTGATAGAATAGCAACACTTGGGTGAGAGAT	12469243	12469492	12469542	12469490	-1	11	OBART11G12600	12468891	12484372	None	14578	2089	141255	No_or_no_constitutive_exon
CGGCGCCGCCGCCGCCGCCTGGTCACCGTCTTCTCCTACGGCGGGCTGAGGG	13119649	13119835	13119599	13119651	1	11	OBART11G13060	13118894	13129042	None	14578	2089	141255	No_or_no_constitutive_exon
CGGCGCCGCCGCCGCCGCCTGGTCACCGTCTTCTCCTACGGCGGGCTGAGGG	13129447	13129664	13129397	13129449	1	11	OBART11G13090	13129107	13129664	None	14578	2089	141255	No_or_no_constitutive_exon
AAGAGGATTTTGAGAACAAACCCTGCATTTCCTTTTTTATGGGACTGCAGGG	13369408	13369575	13369358	13369410	1	11	OBART11G13250	13362037	13369725	None	14578	2089	141255	No_or_no_constitutive_exon
ATTTCATCGGTGCACGAATCTAAAATTAATGAATGAATGCATGGGTGCAGGA	14048891	14049511	14048841	14048893	1	11	OBART11G13770	14045958	14049511	None	14578	2089	141255	No_or_no_constitutive_exon
CTCTCCCTTCCTCATCTCTATCACTCTTCTTCTCCTCTCTGATTGGGCAGGC	14081838	14082125	14082175	14082123	-1	11	OBART11G13850	14081838	14082550	None	14578	2089	141255	No_or_no_constitutive_exon
GTAATTTGTTGAGATGTCTCTCCACTGATTGCAAATGAGTGGGTGGGCAGGT	14396441	14396566	14396616	14396564	-1	11	OBART11G14240	14395460	14399630	None	14578	2089	141255	No_or_no_constitutive_exon
CCCTTCCCCTCTTCCTCTCTCTCTTCTCTCTCTCTCATGGGACGCGCAAGGG	14441690	14441844	14441640	14441692	1	11	OBART11G14270	14437782	14442208	None	14578	2089	141255	No_or_no_constitutive_exon
AAAAACCTTAATAATTAGAAAGATCCAAAATTTTAATGTGGGGGGTGCAGAT	14529521	14530282	14529471	14529523	1	11	OBART11G14340	14522629	14530282	None	14578	2089	141255	No_or_no_constitutive_exon
CGTGTACGTTTGCCGAGACCCCAAGGATGTGCTGGTCTCCGGGTCAGCAGAA	14697307	14697354	14697257	14697309	1	11	OBART11G14440	14692082	14698854	None	14578	2089	141255	No_or_no_constitutive_exon
GGTTTATGGTATGGGATGGTTATATTTTTTGTTTGGTAGAAGGGATTGAGGT	14697486	14697886	14697436	14697488	1	11	OBART11G14440	14692082	14698854	None	14578	2089	141255	No_or_no_constitutive_exon
GGAAGGTGGGCGATGACCATGTCCCCCGCACGTGTGGGTGAGGCGGGAAGGT	14808345	14808469	14808519	14808467	-1	11	OBART11G14530	14808345	14809250	None	14578	2089	141255	No_or_no_constitutive_exon
TCCATATATGACTTCCGTCTGTATAATTCTTGTTTAGGGTATTGGTGAAGGA	15048697	15048756	15048647	15048699	1	11	OBART11G14790	15047219	15061042	None	14578	2089	141255	Yes
TGTTGATGCCCCATATGTTCCTACCGATATTGTGGATTGGGATAGGCTAGAG	15179653	15179902	15179603	15179655	1	11	OBART11G14890	15174606	15179902	None	14578	2089	141255	No_or_no_constitutive_exon
CAATTGTAGTTGCTTGAGAAACACGTTGGAGCTGCTTTGGGTGAGAAAAGCG	15270453	15270572	15270622	15270570	-1	11	OBART11G14970	15265899	15273626	None	14578	2089	141255	No_or_no_constitutive_exon
TCAATACATTGTATTGTTTTTTGATTATTTGGTTGAATGGTTGGGAGCAGGG	15442214	15442284	15442334	15442282	-1	11	OBART11G15110	15440585	15442544	None	14578	2089	141255	No_or_no_constitutive_exon
TGTCAAAAAAAGTTCACACCCTCATCCTACTAACGGCATGGGAAATTTAGAA	15782126	15782252	15782302	15782250	-1	11	OBART11G15370	15782126	15784378	None	14578	2089	141255	No_or_no_constitutive_exon
GACGGATGGATTGTGTGTGTGCTTGTGTTTGATCAAATGGATGGGGGAAGAG	16064510	16064707	16064757	16064705	-1	11	OBART11G15770	16062928	16064848	None	14578	2089	141255	No_or_no_constitutive_exon
GTGATGATGAGTTGATGACCTGTCATTTTGATCCGTGCATTGGGGAGCAGGC	16222471	16222570	16222620	16222568	-1	11	OBART11G15980	16222471	16226307	None	14578	2089	141255	No_or_no_constitutive_exon
CGTCCGTGGGCGGAGATCCTCAGACGCCTCGTCGCTCACGCGGAGGGCAGGG	16301802	16302577	16302627	16302575	-1	11	OBART11G16020	16297023	16303011	None	14578	2089	141255	No_or_no_constitutive_exon
GTGAGATTTGTGATATTCTAATATTTTGCTGTGGTTTTTGGGCTTGGAAGGT	16309721	16309800	16309850	16309798	-1	11	OBART11G16040	16307147	16314743	None	14578	2089	141255	No_or_no_constitutive_exon
TGTAAATAATTTTCAGTTGTCTAGAATGAGGTGCTTTTGTGCCGGGGGAGAA	16326796	16326896	16326946	16326894	-1	11	OBART11G16060	16318337	16327314	None	14578	2089	141255	No_or_no_constitutive_exon
TTGATCGGAGATCGATGATGTGTGGTTTTTTTGCATTGGGGAAATTGCAGCT	16364323	16364517	16364273	16364325	1	11	OBART11G16100	16364000	16367311	None	14578	2089	141255	No_or_no_constitutive_exon
TTTGTTGGTTCGTGCTGGTGATTGAGGATTGGCGCGATTTGTGGGTGCAGAG	16408177	16408224	16408274	16408222	-1	11	OBART11G16130	16397710	16408522	None	14578	2089	141255	No_or_no_constitutive_exon
TACAAGAGGTGAAGGCGCACCGCAAGAAACTGGAATATGTGGCGGGCTAGCT	16456136	16456220	16456086	16456138	1	11	OBART11G16190	16455477	16466379	None	14578	2089	141255	No_or_no_constitutive_exon
CCGCCTTGTTAATGGCGTTTGCATTGATCCATGGATGTGGGGAATCGCAGAT	17074845	17075033	17075083	17075031	-1	11	OBART11G17040	17071394	17075579	None	14578	2089	141255	No_or_no_constitutive_exon
CCCCGATTCGTCTTCTCCTTTCTTGATCTTTTTGATTTGCTGGGTTGGAGGG	17089278	17089399	17089228	17089280	1	11	OBART11G17070	17089033	17091179	None	14578	2089	141255	No_or_no_constitutive_exon
GAACTATTTTTGTCATCCAATTGCATCTTGCTGGTTTTGGGAGGTAAAAGGC	17156446	17156865	17156396	17156448	1	11	OBART11G17160	17155086	17159334	None	14578	2089	141255	No_or_no_constitutive_exon
TGACTTGGTTGGATTCATTATTTCTCAATTCAAACAAACTAACTGGGCAGAT	17328048	17328101	17327998	17328050	1	11	OBART11G17320	17325512	17341075	None	14578	2089	141255	No_or_no_constitutive_exon
TGGATGTTGTGACTAACATCTGCATCCACTATTTGGAAGAAAGGGTGAAGGT	17422278	17422371	17422228	17422280	1	11	OBART11G17420	17419982	17425124	None	14578	2089	141255	No_or_no_constitutive_exon
GCCCCTGGCGCCGGCGCGCCGCCGGTGTAGGCCGGTGGTGGGGGAGGCAGGC	17480365	17480521	17480571	17480519	-1	11	OBART11G17450	17479958	17490634	None	14578	2089	141255	No_or_no_constitutive_exon
TGGCTGATTCTTTCTCCTCCCTTTTTTGTGTTCTTTGTGGGGGGCACAAGTC	17529040	17529175	17528990	17529042	1	11	OBART11G17470	17528521	17538140	4350754	14578	2089	141255	No_or_no_constitutive_exon
TTTGCTTCTGATTCATTTAAATTTCTGTTATCTCAAGGGTGAAATAACAGGT	17572089	17572218	17572039	17572091	1	11	OBART11G17520	17570472	17574659	None	14578	2089	141255	No_or_no_constitutive_exon
TATGTTTGTTTTCCTGTTTCCGTAATTTTAATCTCTTTTGGGCTGAACAGTT	17604661	17604808	17604858	17604806	-1	11	OBART11G17550	17594617	17611594	None	14578	2089	141255	Yes
CCTCCAAGGCTATCACACACCTGGTGACCGGGCGAATGTAATGGGTGCAGGA	17800894	17801008	17801058	17801006	-1	11	OBART11G17830	17800894	17801272	None	14578	2089	141255	No_or_no_constitutive_exon
GTTTTTCCGGCGAGATTCGGTTGGTTTCTGATGCGTGCGTGCGTGGGCAGAG	17885826	17885975	17885776	17885828	1	11	OBART11G17920	17885700	17887545	None	14578	2089	141255	No_or_no_constitutive_exon
ACGGTTTATCATTTCACTAATTCATGTCCCTTCTATTCTCATGGGGATAGGT	18266105	18268038	18266055	18266107	1	11	OBART11G18420	18265052	18268959	None	14578	2089	141255	No_or_no_constitutive_exon
ACGGTTTATCATTTCACTAATACATGTCCCTTCTATTATCATTGGGGTAGGT	18285809	18287618	18285759	18285811	1	11	OBART11G18450	18283666	18288532	None	14578	2089	141255	No_or_no_constitutive_exon
CAATAAATATGTCTCACTAATTCATATCTCTTCTACTCCCGTCGGGATAGGT	18332005	18333890	18331955	18332007	1	11	OBART11G18500	18320630	18356084	None	14578	2089	141255	No_or_no_constitutive_exon
AAGACCAGCTTGATGAGCAAGTCAAGATCTGAGCTAGGGACGTTAGGGAGTT	18343198	18343315	18343148	18343200	1	11	OBART11G18500	18320630	18356084	None	14578	2089	141255	No_or_no_constitutive_exon
CGAGATTTGGTTAGGTTATTGTTTGGGCATATGCATCGCAATGGGTACAGAT	18417517	18417618	18417668	18417616	-1	11	OBART11G18590	18409739	18418176	None	14578	2089	141255	No_or_no_constitutive_exon
ACGGATTTTGGTAGTTCAGACAGTGAAAACTATGTTTCACTGTCAGGGAGGG	18439818	18439914	18439964	18439912	-1	11	OBART11G18630	18439818	18445733	4350825	14578	2089	141255	No_or_no_constitutive_exon
CGCCGCCGCCGCCGCGGCATTTGTACGAACACCTCGCGCGCGATGGGCAGAG	18691205	18692766	18691155	18691207	1	11	OBART11G18950	18669712	18697515	None	14578	2089	141255	Yes
ATGCAGAGCCGGAAGAGTCTCTTCTCGTGATTATTGGGGAGGATTAACAGGG	19086010	19086051	19085960	19086012	1	11	OBART11G19330	19081675	19120682	None	14578	2089	141255	No_or_no_constitutive_exon
TACCCCAGTGAAAGGCAACAGTAGCATTGTTGGTTTTTTTGGGTATGCAGGT	19243623	19243677	19243727	19243675	-1	11	OBART11G19500	19235608	19247683	None	14578	2089	141255	No_or_no_constitutive_exon
TTCCATTGATAACATATTAACAAGACATTAGTTTTAACAGGGAGTACTAGAA	19280810	19281048	19281098	19281046	-1	11	OBART11G19530	19274162	19281926	None	14578	2089	141255	No_or_no_constitutive_exon
GTCAAACGTTGAACACGAAAATCTAGTGTTTGTTTTATTTTGGGACGGAGGG	19283801	19284202	19284252	19284200	-1	11	OBART11G19540	19283801	19284851	None	14578	2089	141255	No_or_no_constitutive_exon
CTCGTCCCGTGCTGATCTGATGTTTCTGGTGGTGGTGGTGTGGGGTGCAGGT	19358328	19358423	19358473	19358421	-1	11	OBART11G19630	19354261	19358831	None	14578	2089	141255	No_or_no_constitutive_exon
TCGTCGCATCTGATTGTGGGATTTTTTGCCTGATGTATATACGTGGGCAGGG	19562717	19562814	19562864	19562812	-1	11	OBART11G19900	19561453	19564387	None	14578	2089	141255	No_or_no_constitutive_exon
TTTTGTTGGGGATTTTGACGGGGATTGGTTTTATGGTGGGTGGGATGCAGGA	19578078	19578160	19578210	19578158	-1	11	OBART11G19930	19574504	19578330	4350922	14578	2089	141255	No_or_no_constitutive_exon
ACTCTTCGGCAACCCGCGACGACAACGGCGCCGCCGGCGACGGGTCGGAGCC	19729934	19730288	19730338	19730286	-1	11	OBART11G20120	19727954	19730348	None	14578	2089	141255	No_or_no_constitutive_exon
AGTGTTGCCTGTAAATTGATATTGCAATACTTCTTCTGGGAGGGTTGCAGGG	19858784	19858920	19858734	19858786	1	11	OBART11G20210	19858107	19859508	None	14578	2089	141255	No_or_no_constitutive_exon
ATTTCCTGGATGCTGATGCTGTTGAACACTTTGTTGGGTGAGAAATGCAGGA	19995491	19995566	19995616	19995564	-1	11	OBART11G20300	19995491	19996177	None	14578	2089	141255	No_or_no_constitutive_exon
TAGTCTCATATGTCTTTTTTTTTGTTTAACAAAAAGTTGGGAGTTGACAGTT	20073451	20073502	20073401	20073453	1	11	OBART11G20390	20072604	20073502	None	14578	2089	141255	No_or_no_constitutive_exon
AGCTGTTGGCACTCTGGGCACCGTTCCTGCTGCTGCACCTTGGTGGGCAGGA	20498876	20500842	20500892	20500840	-1	11	OBART11G20820	20498876	20511362	None	14578	2089	141255	No_or_no_constitutive_exon
CCGCGGTGACCACGGTCACCACGATCCTCAACAGCACGCCGGGGTTGGAGGC	20605365	20605725	20605775	20605723	-1	11	OBART11G21000	20605365	20606571	None	14578	2089	141255	No_or_no_constitutive_exon
CATCTCTAATGAAGTAATAATGGCTAACATCTTTCTTTGTGTGGGAGCAGAA	20654624	20654717	20654574	20654626	1	11	OBART11G21060	20651352	20663449	None	14578	2089	141255	No_or_no_constitutive_exon
GAATTATCGTTTTCTTGCTGTGTTTTGGTGATGCTGCGTTGGTGGGATAGGT	20747615	20747704	20747565	20747617	1	11	OBART11G21160	20746849	20749762	None	14578	2089	141255	No_or_no_constitutive_exon
ATTTAGCAGCATCTTAGGCTTGTTATCTTCTCTTATAAGGGGACATGCAGGT	20769620	20769710	20769760	20769708	-1	11	OBART11G21190	20756828	20772199	None	14578	2089	141255	No_or_no_constitutive_exon
TACTCGATCCAGCCAGCCAGCCAGCTCGTCGCCGGCAGGCAGGGGGAGAGAT	20763366	20763881	20763316	20763368	1	11	OBART11G21210	20761624	20767648	None	14578	2089	141255	No_or_no_constitutive_exon
TAGCGCTTTTGGCGTGTGATTGATTTCTAAACGAATTTTGGGTCGTGAAGGG	21313261	21313792	21313842	21313790	-1	11	OBART11G21830	21310111	21314892	None	14578	2089	141255	No_or_no_constitutive_exon
TGTTCACGAGATGTGCTAATTAATTCCATCGGATTTTTATGGGACTGCAGCC	21641896	21641966	21641846	21641898	1	11	OBART11G22230	21641377	21645628	None	14578	2089	141255	Yes
GGTTCTGAGTTGGTGGACGGCGATCTGCAGTCAAGGGTGTAGGGTATCAGGC	21765613	21765860	21765563	21765615	1	11	OBART11G22400	21765390	21765860	None	14578	2089	141255	No_or_no_constitutive_exon
TCGACAGCAAGGACGTCAGCGTGGCGATGAGGCTGCGAGGGCAAAGGTAGCG	21857733	21857841	21857683	21857735	1	11	OBART11G22540	21857586	21858138	None	14578	2089	141255	No_or_no_constitutive_exon
CCGGACTCACCGACCGGCACTACGTCAGGATCCTGCACTCGCTGGGGCAGGC	21866308	21866343	21866258	21866310	1	11	OBART11G22560	21866059	21873053	None	14578	2089	141255	Yes
AGGCTACCAGGGTTACAAATAGAGTTCGCTCTCGGGTCAAGACGGGTCAGAA	21867670	21868244	21867620	21867672	1	11	OBART11G22560	21866059	21873053	None	14578	2089	141255	No_or_no_constitutive_exon
TTATCAACAATTTCTCTTAAAATATCTCTTGTCCTGTGTTGGGGGGTTAGAG	21943519	21943871	21943921	21943869	-1	11	OBART11G22660	21940987	21947140	None	14578	2089	141255	No_or_no_constitutive_exon
GATATGATGGATGTGAAGCAGGAGGTGATGAACGATCCCCACACCGGGAGCT	22389855	22390038	22390088	22390036	-1	11	OBART11G23070	22389855	22399795	None	14578	2089	141255	No_or_no_constitutive_exon
TGCTGTACATGTGGGCGCTTCTCCATGCTACGGCGGCGGCGGGTGGGCAGCG	22562705	22563274	22562655	22562707	1	11	OBART11G23210	22562585	22570417	None	14578	2089	141255	No_or_no_constitutive_exon
TGTTTGAAGTTAAAAATATCGGTTTGGCTGATTCTGGGATTTGTAAAAAGGT	22604321	22604498	22604548	22604496	-1	11	OBART11G23230	22602260	22605439	None	14578	2089	141255	Yes
GCTGGCAGCCTGGTATTGCTAATTTTGAGGTTTTATTGGGAGAGTAGTAGGC	22660856	22660896	22660946	22660894	-1	11	OBART11G23280	22653755	22665520	None	14578	2089	141255	No_or_no_constitutive_exon
ATGCCTCTTGACGGGACGGGTCATACCTATCTCCACTCCGCCGGGGACAGAG	22775817	22776128	22776178	22776126	-1	11	OBART11G23480	22772085	22777759	None	14578	2089	141255	No_or_no_constitutive_exon
GTAAATTAACACGTTACTACACTTATTGTTATGTTTGGGTATGGTGACAGGA	22873697	22873778	22873828	22873776	-1	11	OBART11G23620	22873697	22880118	None	14578	2089	141255	No_or_no_constitutive_exon
ATGATCCGTTTGAATTGGTAGCTAATTAATTATGAGGGATGAAGTTGCAGGT	22949927	22950631	22950681	22950629	-1	11	OBART11G23720	22949927	22950772	None	14578	2089	141255	No_or_no_constitutive_exon
GATCGACAAGCTGATGGAGTACGGGCCGGCACATGCTGGTGAGGGAGCAGGA	22963866	22964067	22964117	22964065	-1	11	OBART11G23750	22963866	22965152	None	14578	2089	141255	No_or_no_constitutive_exon
CATGCCCGCCGATGACGACCGAACAACGACGACTTTGCACGTGTGGGCAGCT	22978713	22978969	22979019	22978967	-1	11	OBART11G23780	22978713	22979008	None	14578	2089	141255	No_or_no_constitutive_exon
TATCTATTTGGATCAATTGGTGGTTTGTTTGTGAATGTGGGTGGGTGCAGGG	23011857	23012379	23011807	23011859	1	11	OBART11G23860	23009572	23012379	None	14578	2089	141255	No_or_no_constitutive_exon
GTGGATGGCGTTCGTGCCGCTGTGGACGACGCTGTCCTATACGGTGGGAGCG	98717	99077	99127	99075	-1	12	OBART12G00130	98077	99582	None	14578	2089	141255	No_or_no_constitutive_exon
CCATGTAGGAAATCTAAAATCGAAATTCCATCTTGTTATGTTGGGAATAGAT	107323	107467	107517	107465	-1	12	OBART12G00160	106456	108493	None	14578	2089	141255	No_or_no_constitutive_exon
ATAATACTGCAGCAAATTGTGTTTCGTATTTGCTGATTCTTAACTGGGAGTA	116085	116177	116227	116175	-1	12	OBART12G00170	114953	116651	None	14578	2089	141255	No_or_no_constitutive_exon
ATTGTTTTTTTTTAAAGATAATGCAACCAATCAAATTGATGTGGGTGCAGAT	278500	279250	278450	278502	1	12	OBART12G00380	276157	279250	None	14578	2089	141255	No_or_no_constitutive_exon
CGCAATTCCAGTGACCAAGGTTCAGATCAACTCAGTTGAGGGAGAGGCAGTA	669330	669616	669280	669332	1	12	OBART12G01030	667755	670042	None	14578	2089	141255	No_or_no_constitutive_exon
CCTGATAATTTTATCTCCAATGCATACATTTTGATCGGACCGGGATAAAGGT	833416	833600	833366	833418	1	12	OBART12G01280	830384	850498	None	14578	2089	141255	Yes
TTGTGATCAACATAATGATATATTGTTCTCTCCAATAATGGGAAAAATAGAT	841617	841801	841567	841619	1	12	OBART12G01280	830384	850498	None	14578	2089	141255	Yes
ATTCCAATTAAACAACAATTTACATATTTAGGATTTTTAGGGTGTGACAGAG	843364	843404	843314	843366	1	12	OBART12G01280	830384	850498	None	14578	2089	141255	Yes
ACGACCTGATGATATTGTTTTGTCCAATGTATATGTTGATGGGGAAAAAGAT	849980	850164	849930	849982	1	12	OBART12G01280	830384	850498	None	14578	2089	141255	Yes
CTCTCGCCTCCAAATTCCTGATTTTCTCGCCTTTTTTAGGGGGGATTTAGGA	1136675	1136902	1136625	1136677	1	12	OBART12G01710	1136412	1144702	None	14578	2089	141255	No_or_no_constitutive_exon
AGCCTCCCTGTTTGTTCTGGGGGGGTCGCATTGCCCTTGCCGGGCGGGAGAG	1352279	1352426	1352476	1352424	-1	12	OBART12G01930	1312457	1359790	None	14578	2089	141255	No_or_no_constitutive_exon
CGACGCGCAGGTGGAGTACGGCGAGGCCATGGCGCGCGCGGGCAAGGCAGTG	1447299	1447424	1447249	1447301	1	12	OBART12G02080	1442898	1448212	None	14578	2089	141255	No_or_no_constitutive_exon
TCTAAATTCGATGCATTGACATTTGCTGTTCATATTATTTGGGGATACAGAC	1666536	1666704	1666754	1666702	-1	12	OBART12G02500	1663373	1670090	None	14578	2089	141255	No_or_no_constitutive_exon
AGCGGGTGGGCCGGGCCAGCGGCGGTGGCGCGGAGGAGGTGCGGGTGTAGGT	1816985	1817139	1816935	1816987	1	12	OBART12G02700	1816658	1817464	None	14578	2089	141255	No_or_no_constitutive_exon
CAGTAGGGGATTCCGAGCGAAAGCTTAGCCCAATTTCTTTGGGCCAACAGTG	1931806	1931964	1932014	1931962	-1	12	OBART12G02880	1931806	1933127	None	14578	2089	141255	No_or_no_constitutive_exon
CTAAACTATGACATTTTTATAATGATGACTAATTTTGGGTTGAAACACAGCT	2006853	2007028	2006803	2006855	1	12	OBART12G02960	2003510	2008987	None	14578	2089	141255	No_or_no_constitutive_exon
CGCCGACGACGTTCCCGCCGCCGATACGGTCGATCGGGCGCGGCGGGAAGCC	2342087	2342291	2342341	2342289	-1	12	OBART12G03370	2342087	2342891	None	14578	2089	141255	No_or_no_constitutive_exon
ACTACAATCAAATTCAAGGTGTTTGAAGCTGATTTTTGGAGGGTGGTCAGTG	2386613	2386692	2386742	2386690	-1	12	OBART12G03420	2385457	2389296	None	14578	2089	141255	No_or_no_constitutive_exon
GTAGCTTAAGCTGGCAATTAACAGTAATGATGTTGTGTTTGGGGGTGCAGGA	2409007	2409551	2408957	2409009	1	12	OBART12G03450	2408296	2409551	None	14578	2089	141255	No_or_no_constitutive_exon
CAAAATTGACCATCCTACTCTCTTATTTCTCTGCAGCTTTTCAAGGGAAGCA	2676790	2677263	2677313	2677261	-1	12	OBART12G03700	2676182	2680815	None	14578	2089	141255	No_or_no_constitutive_exon
TTCTACTACTGATTGTGTGAACCAAATCAAACTCGTCAAAAGGGAATTAGTG	2684716	2685001	2685051	2684999	-1	12	OBART12G03710	2683662	2698816	None	14578	2089	141255	Yes
ACCGCTGTAAAGAAAATCAGGTGGGTGAAATGGGGCGGGGAGATTCGGAGGG	2825431	2825608	2825381	2825433	1	12	OBART12G03860	2825034	2825608	None	14578	2089	141255	No_or_no_constitutive_exon
CACCTCCACCCCACTCAGGAGGGGAGGGGGAGGAGAAGAGGGGGACCAAGAG	2947823	2947895	2947773	2947825	1	12	OBART12G04040	2938899	2954219	None	14578	2089	141255	No_or_no_constitutive_exon
GCATGCCAAAGTTGTGGTTTCTTTGCTAACCTTATCTTGGGCAAATATAGGA	3213830	3214521	3213780	3213832	1	12	OBART12G04320	3204911	3214521	None	14578	2089	141255	No_or_no_constitutive_exon
TGATGGGTTCGTCGTGCTCCGGCGACGTGTTGTTTCTGTTGAAGGGACAGGG	3253990	3254156	3254206	3254154	-1	12	OBART12G04380	3253990	3255618	None	14578	2089	141255	No_or_no_constitutive_exon
GCTCCTCTTGCAGTGGCTCCGAAATCTGACGAAACTGGGTGAAATTGCAGGG	3501096	3501212	3501046	3501098	1	12	OBART12G04660	3500642	3504040	None	14578	2089	141255	No_or_no_constitutive_exon
ATGTTGCATTGCTGTTGCTTTTGTTTGCGCAAGTGAAATGGAGGGAAAAGAT	3589748	3589900	3589950	3589898	-1	12	OBART12G04790	3588857	3591493	None	14578	2089	141255	No_or_no_constitutive_exon
TGAGCTCGCGGAAGGCACGGAGCGTCCGACCGGTGTGAGCGAGGGTCGAGGG	3711665	3712139	3711615	3711667	1	12	OBART12G04960	3709950	3712139	None	14578	2089	141255	No_or_no_constitutive_exon
AGGGATTTGTGATATTCTAATATTGTTTCTGTGCTTTTTGGGCTTGGAAGGT	3994655	3994727	3994777	3994725	-1	12	OBART12G05240	3993263	3995132	None	14578	2089	141255	No_or_no_constitutive_exon
AATATAAAAAAATAAAAGAAAAATAATTTTTTTTTTGGGGGGGGAGGGAGGC	4381656	4381709	4381759	4381707	-1	12	OBART12G05640	4380115	4385441	None	14578	2089	141255	No_or_no_constitutive_exon
CTACCTGAAATGGGTGGAACCCATAATGTTTTCTCGAAAGGGAAAAACAGAT	4448194	4448278	4448144	4448196	1	12	OBART12G05720	4445165	4451935	None	14578	2089	141255	Yes
TCTAGAGTTTTCTTGGTTTAGTGATTTTTGTCCTCAATTTTGGGTGACAGGC	4472884	4473547	4472834	4472886	1	12	OBART12G05770	4470511	4473547	None	14578	2089	141255	No_or_no_constitutive_exon
AGGCTATTATGGATTTGCAAAAATACCCTAGCTGATGAATGGGTGATTAGGT	4661926	4662004	4662054	4662002	-1	12	OBART12G05970	4658346	4663380	None	14578	2089	141255	No_or_no_constitutive_exon
TTGTTCATTGGTTTGTTAATGAAGTGATATTTATTTTTCTTTGGGAATAGCT	5159918	5159966	5160016	5159964	-1	12	OBART12G06380	5158449	5165054	None	14578	2089	141255	No_or_no_constitutive_exon
GTCGGCGGCGACGACCCGGCGGCGGCGGCGGCAGCGGAGGCCCGGGGAAGGC	5408553	5408766	5408503	5408555	1	12	OBART12G06600	5406014	5410805	None	14578	2089	141255	No_or_no_constitutive_exon
TGCATCACGGTGACGACGCGGGAGCAAGAGGGAGTCGTTGGGGCGAGGAGGT	5417941	5418165	5417891	5417943	1	12	OBART12G06620	5417824	5419581	None	14578	2089	141255	No_or_no_constitutive_exon
GCGGTCGCCGGCGAGCGCGATAGATGTGCGCGGGGCGGTGGGTGTGCGAGGT	5418851	5419169	5419219	5419167	-1	12	OBART12G06630	5418552	5419469	None	14578	2089	141255	No_or_no_constitutive_exon
GTGATTGTCTGGCTCGAATGGGCTGTGGGAACTATTGTTGCGTTGGGAAGCT	5550808	5550988	5551038	5550986	-1	12	OBART12G06770	5550808	5556701	None	14578	2089	141255	No_or_no_constitutive_exon
CGGCGGCGAAGGGAGGGGCGTTCGGAGCGGGAAGGCGGCGAGGGTTTAAGCG	5639169	5639217	5639267	5639215	-1	12	OBART12G06850	5638558	5652873	None	14578	2089	141255	No_or_no_constitutive_exon
CCAGGGTTCTATTTGCTTTTCACCGTATTATTTTTCTTAGGGAAAAACAGGA	5674983	5675233	5675283	5675231	-1	12	OBART12G06880	5674983	5679380	None	14578	2089	141255	No_or_no_constitutive_exon
GGTGGCAGGGAATGAAGGTGGCGGCGGTGGTTGACACGGCGGCGCGGGAGTT	5932042	5932298	5931992	5932044	1	12	OBART12G07100	5931708	5933162	None	14578	2089	141255	No_or_no_constitutive_exon
CACAGCCTGAGACTACTATGTCCTTGTTAGTTAATGGTTGGGAGTTGCAGGT	5989787	5990113	5989737	5989789	1	12	OBART12G07130	5988821	5991419	None	14578	2089	141255	No_or_no_constitutive_exon
TTACATAGTAAATGGATTACTAAATTTCACTTTTCGGGTCAATGCAACAGGT	6137586	6137839	6137536	6137588	1	12	OBART12G07220	6136011	6142037	None	14578	2089	141255	No_or_no_constitutive_exon
CACCCTCGAGCATCCTCCGTTGTGTTGCCACCCGAGGAAGGGCGTAGCAGCT	6311619	6311805	6311855	6311803	-1	12	OBART12G07360	6311619	6312810	None	14578	2089	141255	No_or_no_constitutive_exon
ATTCTTGATTCTCATATGTATTTGTTTTTTGGTGGGGGATTTGAGAACAGGT	6494799	6495405	6494749	6494801	1	12	OBART12G07480	6490314	6495405	None	14578	2089	141255	No_or_no_constitutive_exon
CGGCGCACCGGTTCTGGTCCAACCTCACCGCGCTGGTGCTCCCGGGGAAGCC	6517345	6517886	6517295	6517347	1	12	OBART12G07500	6514458	6518514	None	14578	2089	141255	No_or_no_constitutive_exon
GAATCGATCGATTTTGGTGAGATTAACTGGGTTTCTAATGGTGGGGTTAGAG	7373568	7374162	7373518	7373570	1	12	OBART12G08230	7373300	7376138	None	14578	2089	141255	No_or_no_constitutive_exon
TCTCTGCATTTGGGTTCTGCCATTCAATGTAGTTGCACTCAGGGTTGCAGAC	7441133	7441252	7441302	7441250	-1	12	OBART12G08330	7440390	7442772	None	14578	2089	141255	No_or_no_constitutive_exon
TCTCTGCATTTGGGTTCTGCCATTCAATGCTGTTGTGCTCAGGGTTGCAGAC	7491236	7491315	7491365	7491313	-1	12	OBART12G08390	7491236	7491533	None	14578	2089	141255	No_or_no_constitutive_exon
CTCACGAGGGTTCTTGGTGCTGTGTTTATTTAGCTTGGTGGGTTGCGGAGGG	7564039	7564579	7564629	7564577	-1	12	OBART12G08470	7561741	7564820	None	14578	2089	141255	No_or_no_constitutive_exon
GCACCTGCCGCTCCAGGTGTATACCTCGGTGATCCGGGGGGCTGGGCAAGGA	7897858	7899514	7897808	7897860	1	12	OBART12G08730	7897584	7899514	None	14578	2089	141255	No_or_no_constitutive_exon
GAGAATTTTCAATTTTGTTTAATGCATTGTGGGATGAACTGGGGGTTCAGAT	8152721	8152983	8153033	8152981	-1	12	OBART12G08940	8151667	8156319	None	14578	2089	141255	Yes
CGGGTATCCTATTTTCTCTATATTATTCCAGCAAGCTTTGGGTTGGGCAGGC	8281129	8281231	8281281	8281229	-1	12	OBART12G09050	8280944	8293242	None	14578	2089	141255	No_or_no_constitutive_exon
CATCATATCTTCCTACTTATTTTTATATGTTAATATGTTATGGGATGCAGGG	8341866	8341984	8341816	8341868	1	12	OBART12G09070	8331076	8349334	None	14578	2089	141255	Yes
GTGTTGTGTGCTCGTCATTTGGTTAACGGTACGTGCAAGGGCAGTAGCAGGC	9153985	9154161	9154211	9154159	-1	12	OBART12G09410	9150747	9160069	None	14578	2089	141255	No_or_no_constitutive_exon
GTGTGTTTGACAGTGGCTACAGGCTGATGGTGTTTCATTTGGATGGGCAGTA	9269634	9270070	9269584	9269636	1	12	OBART12G09560	9264206	9270070	None	14578	2089	141255	No_or_no_constitutive_exon
GCTTCTTCTTTTGCAATATCTCTCATTCGTGATCCAACAGTGGGGATAAGTG	9629661	9629774	9629611	9629663	1	12	OBART12G09750	9628960	9635364	None	14578	2089	141255	No_or_no_constitutive_exon
CATCCCGACGACGGCCTCTTCGTCGATTCCGAGGAGCTGGCGGGTGGCAGAG	10206470	10206943	10206993	10206941	-1	12	OBART12G10260	10203310	10207599	None	14578	2089	141255	No_or_no_constitutive_exon
TACAATTTCTTGTTTTGAGCATAACATGGTATGCTGACTGGGGTGGACAGGT	10345780	10345886	10345936	10345884	-1	12	OBART12G10360	10329624	10351489	None	14578	2089	141255	No_or_no_constitutive_exon
TCCCCCTCTCGACTGGAACCTCCTCGATTGTCTCGTCGTTGGGAAGGTAGGG	10560373	10560421	10560471	10560419	-1	12	OBART12G10480	10550200	10560620	None	14578	2089	141255	No_or_no_constitutive_exon
GCCGTAGAGCGTGCATGGGGCGCCGTAGAGTGGTCGTGGACGCACGGGAGGG	10782963	10783035	10782913	10782965	1	12	OBART12G10580	10781295	10785240	None	14578	2089	141255	No_or_no_constitutive_exon
CCCATTTTATTCAATTTAAAGATAAGTGCATTAATTTCCACAGGGAACAGGC	11249674	11249760	11249810	11249758	-1	12	OBART12G10940	11247861	11250180	None	14578	2089	141255	No_or_no_constitutive_exon
ACGCCACCGACCTCGCCGCCGACGATAGCACCTCCACCGGGAAGGTGTAGCT	11399006	11399313	11399363	11399311	-1	12	OBART12G11030	11398217	11399418	None	14578	2089	141255	No_or_no_constitutive_exon
TTTTTTTTTGCAATTTCTATAATTATATATACCAAGGGATGGGAGTGCAGTA	11416574	11416774	11416824	11416772	-1	12	OBART12G11050	11413689	11419669	None	14578	2089	141255	No_or_no_constitutive_exon
ATGGCGGAAGATGGCGTCGAGGCACGGCGAGGTGAGGGGCGAAGACTGAGCC	12618747	12619229	12618697	12618749	1	12	OBART12G11850	12618432	12619229	None	14578	2089	141255	No_or_no_constitutive_exon
AATATTGTCCCAGGTTTAGATTTTTTGAAGCTACATTACCTGGGTGGCAGTG	13250020	13250152	13249970	13250022	1	12	OBART12G12440	13245105	13250152	None	14578	2089	141255	No_or_no_constitutive_exon
ATTTGATTTCAAAATTATAATCATCTACATGCATGGAACTGTTGGGGCAGAT	13460785	13460997	13461047	13460995	-1	12	OBART12G12600	13458960	13471039	4352248	14578	2089	141255	No_or_no_constitutive_exon
TCTGGGTGTGCTTATGGTTATGATGCTGATATGGTGATGGTGGGGTGGAGGT	13694469	13694514	13694419	13694471	1	12	OBART12G12850	13694312	13694937	None	14578	2089	141255	No_or_no_constitutive_exon
TGATGAGTGGGCCTAATTCTTCTCAATCGACCTTTCTTTGATGGGTATAGGC	14147301	14147398	14147448	14147396	-1	12	OBART12G13420	14146555	14149624	None	14578	2089	141255	No_or_no_constitutive_exon
TTGATAGCTAAGCTGGTAGATCCCTCTCTCTCCGTTGCGGGGTGATGGAGGC	14161285	14161431	14161481	14161429	-1	12	OBART12G13440	14158801	14161692	None	14578	2089	141255	Yes
AGGTTGTTCTTACACACAAGAAGTGTGGAGTAGTATCAGAGGGTGGTTAGGG	14201640	14201823	14201873	14201821	-1	12	OBART12G13510	14196881	14207127	None	14578	2089	141255	No_or_no_constitutive_exon
TTATTAGTGTTTCATCATAAATCTGATAGTAACTTTCATTATGGGATCAGTC	14462486	14462595	14462645	14462593	-1	12	OBART12G13750	14462288	14465207	4352344	14578	2089	141255	No_or_no_constitutive_exon
GCTGCACAGTAAATTTTCGAGTGTTTGTGTCTATTCACCATCGGGAACAGAC	14598324	14598662	14598274	14598326	1	12	OBART12G13960	14598254	14598989	None	14578	2089	141255	No_or_no_constitutive_exon
ATTGCGAATCTCAATTGAATTTGCAGGAAAAACTCCATGCGGGTATTGAGGA	14871319	14871520	14871269	14871321	1	12	OBART12G14170	14859896	14884850	None	14578	2089	141255	No_or_no_constitutive_exon
AGTGATTATCTACATAAATGATATTGGATACAAGATTAAATGGGAGGCAGAG	15100132	15100472	15100082	15100134	1	12	OBART12G14380	15098607	15112815	None	14578	2089	141255	No_or_no_constitutive_exon
TCTTCTCGATGGCGATGGTGATCTGATGGGTTGTGGTGGTGGGTGCGCAGGA	15340940	15341093	15340890	15340942	1	12	OBART12G14660	15340628	15347071	None	14578	2089	141255	No_or_no_constitutive_exon
CAATGTATGTTAGGTCTTGTGTTGCACATGTTAAAGAATCATGGGTACAGTG	15359523	15359613	15359473	15359525	1	12	OBART12G14680	15357980	15360055	None	14578	2089	141255	No_or_no_constitutive_exon
TTGATTATAGCAGTTTGTAACAAAAAATATCGAATTCTCAGGGCATGCAGAA	15387013	15387051	15386963	15387015	1	12	OBART12G14710	15383608	15389369	None	14578	2089	141255	No_or_no_constitutive_exon
ATGCTACTCCTAATCTTGATGAGTGATTCTATCTATGTTGGCTGGGCAAGCC	15912242	15912644	15912192	15912244	1	12	OBART12G15070	15910488	15912644	None	14578	2089	141255	No_or_no_constitutive_exon
GTGTTAATGTATTCTTATTAACACATCTATGTTCTTTTTTGTGTGGGCAGTT	16212530	16212747	16212797	16212745	-1	12	OBART12G15340	16208938	16218510	None	14578	2089	141255	No_or_no_constitutive_exon
CGCTGCAGGAGGAGACCTATCGCTGGCGATGTCGGCGGCAACCCGGGGAGTA	16597068	16597273	16597323	16597271	-1	12	OBART12G15740	16595317	16597443	None	14578	2089	141255	No_or_no_constitutive_exon
AATTTGGCTTTCAGCACCTCATTTGTTTGACTAATTGTTTTAGGGAAAAGCT	16678857	16678938	16678807	16678859	1	12	OBART12G15850	16678331	16679398	None	14578	2089	141255	No_or_no_constitutive_exon
ATGAAATCATGGCGGATTATATATATATATATGATCGAATTAGGGAGAAGCT	16749338	16749521	16749571	16749519	-1	12	OBART12G15950	16747563	16750266	None	14578	2089	141255	No_or_no_constitutive_exon
GAAATGAAGAGGGTTATGATGAGGAGGCTTACAGTTGTGGAGGCGGGCAGCG	16780654	16780963	16780604	16780656	1	12	OBART12G15990	16780607	16780963	None	14578	2089	141255	No_or_no_constitutive_exon
TTGTACCTTATATCCTTATCTGTAGTTGGCCACATTTTGTTGGGATACAGAA	16927890	16928007	16927840	16927892	1	12	OBART12G16120	16924082	16929776	None	14578	2089	141255	No_or_no_constitutive_exon
CGGCGCTGGGCTGCACGGCCGACCTCAACGCCGGGTGCGCGGCGGGGCAGCG	17027362	17027584	17027312	17027364	1	12	OBART12G16270	17027045	17027584	None	14578	2089	141255	No_or_no_constitutive_exon
ACCTCCATGACTCCATTTGATCCATGTATTAGCTGTGCTGGTGGGTGAAGGC	17509462	17509770	17509412	17509464	1	12	OBART12G16870	17506500	17509770	None	14578	2089	141255	No_or_no_constitutive_exon
GACCGAGCTCTTTGTTTCCTCTTCTTATCCACTCTTTGTGCGACGGGAAGTG	18079725	18079920	18079675	18079727	1	12	OBART12G17430	18079225	18080567	None	14578	2089	141255	No_or_no_constitutive_exon
ATGTGTGGTGTTTCTGATGGGAATGATGTGTGTGGTGGGTGGGTGTGCAGGC	18245965	18246072	18245915	18245967	1	12	OBART12G17550	18245654	18248025	None	14578	2089	141255	Yes
CATATAATTACAATTGCTCATTCTTTAACATTGTTATTTGGGATGATCAGGC	18310419	18310586	18310636	18310584	-1	12	OBART12G17650	18309696	18314169	None	14578	2089	141255	No_or_no_constitutive_exon
AGTAGCCATCTGCTTTATTTTTGTGTGTGACACCATTTCAATGGGTGAAGAT	18911100	18911196	18911050	18911102	1	12	OBART12G18280	18909261	18914904	4352741	14578	2089	141255	Yes
AATATTCTGCGTTCTTTACCATGTGTTCATGTTATGCTGTTGGGTGGCAGGT	18928249	18928306	18928199	18928251	1	12	OBART12G18300	18920858	18930518	None	14578	2089	141255	Yes
TTGACCGTATTAATTGTTGGTTGTAATATGACATGTGATCATTGGGGAAGCT	18970932	18971168	18970882	18970934	1	12	OBART12G18380	18970156	18972779	None	14578	2089	141255	No_or_no_constitutive_exon
CCCTGATCTCTCCGGCCTGACGGTGGTTTGTGTGTTTTGTGCGGGTGCAGGG	18982564	18982789	18982839	18982787	-1	12	OBART12G18400	18978499	18983029	None	14578	2089	141255	No_or_no_constitutive_exon
CTTTGAGGGCTTATGAACCATATTCTCCTTGCAGGTAAGTGTGGGTAAAGCG	19380734	19380784	19380834	19380782	-1	12	OBART12G18890	19378453	19381287	None	14578	2089	141255	No_or_no_constitutive_exon
CCTTCTGATCCCAAAACTGCATTTCTTTTTCTCCATTTTTGGGGGCGTAGAT	19542946	19543048	19543098	19543046	-1	12	OBART12G19000	19538173	19543493	None	14578	2089	141255	No_or_no_constitutive_exon
GTGGCGCACTCGTGCCGCGAGACGGAGACGATGACCATATGGGCGAAGAGCG	19555111	19555387	19555437	19555385	-1	12	OBART12G19020	19555111	19556893	None	14578	2089	141255	No_or_no_constitutive_exon
GCTATAGTTGACTGAAGCATCTGTGGGTTATTAATGTTTACTCAGGGAAGAG	19697408	19697479	19697358	19697410	1	12	OBART12G19190	19690611	19698980	4352818	14578	2089	141255	No_or_no_constitutive_exon
GCATAATTCTAATCTGTTTTCATCCTATCAAATGGCTTTGGGAAGTTAAGGA	19772923	19773058	19773108	19773056	-1	12	OBART12G19320	19772107	19776742	None	14578	2089	141255	No_or_no_constitutive_exon
GCGACGGAGGAGGGAGCCGCGGCGGTCGGAGAGGGGGGGGGGGGGGGAAGCG	19812576	19813037	19813087	19813035	-1	12	OBART12G19360	19810271	19813190	None	14578	2089	141255	No_or_no_constitutive_exon
TGAACATATATCTCAAATTTGCAAATTTTGCTTGCTGGTGGGTATTGAAGGT	20117254	20117349	20117399	20117347	-1	12	OBART12G19710	20116525	20120808	None	14578	2089	141255	No_or_no_constitutive_exon
TTTTGCCAAGGGGGGAGAAGGTGTATCTTCGACTTAGTAAGGATGGGTAGGA	20146960	20147011	20146910	20146962	1	12	OBART12G19740	20144364	20155331	None	14578	2089	141255	No_or_no_constitutive_exon
GATTAATTAATTAATTAGAGTGGAATTATTAATTACGCTTTGGGACGCAGTA	20346164	20346686	20346736	20346684	-1	12	OBART12G20050	20336717	20348489	None	14578	2089	141255	No_or_no_constitutive_exon
GAAGTGAAAATGCAGGGTGGGGATGGGGCACGGGTTACGGGATGGTGCAGAG	20364596	20364866	20364916	20364864	-1	12	OBART12G20070	20364596	20366064	None	14578	2089	141255	No_or_no_constitutive_exon
TAATTTGGATATGCTGTAAAATGGAAGGAATGCATTTGTGGTGGGTGCAGGT	110357	110812	110307	110359	1	2	OBART02G00200	109901	111464	None	14578	2089	141255	No_or_no_constitutive_exon
ACAAGCGTGATTATATTTATGAGCGTTATTATCATCCATGTTGCAGGGAGGG	124506	124573	124456	124508	1	2	OBART02G00230	123326	125825	None	14578	2089	141255	No_or_no_constitutive_exon
CTTATCTGTATTTTATTTGCTGACATTACATTGAAAATGCACATGGGCAGTT	179661	179751	179801	179749	-1	2	OBART02G00350	179661	183903	None	14578	2089	141255	No_or_no_constitutive_exon
GCTAGTCCGAATCCCTGACGCGCGTTGCTCGCTCTTCTGGGCGGCAGCAGAT	356881	357114	356831	356883	1	2	OBART02G00600	356615	358706	None	14578	2089	141255	No_or_no_constitutive_exon
GCACGGAGCCGGGACCTTCTCGTTCGATGCCGTTCATGGGGCGCGGCGAGTA	423113	423539	423063	423115	1	2	OBART02G00700	413195	423539	None	14578	2089	141255	Yes
CGGCGCGGCGTACGAGGTGGGCAAGGGCGAGCTGCTGTGCGGGGTACCAGCC	467874	468156	467824	467876	1	2	OBART02G00790	466814	468156	None	14578	2089	141255	No_or_no_constitutive_exon
ATTAACAGAGTGCATTTTTCGATGAAATTAATGATTTTTGTGGGAGACAGGT	578244	578321	578371	578319	-1	2	OBART02G00950	573564	585869	4328053	14578	2089	141255	No_or_no_constitutive_exon
AAGCATCCTTGGAAAAGAAAATCATAACTACCTGGCTACTGTGGGTACAGAT	773641	773727	773591	773643	1	2	OBART02G01260	771972	776120	None	14578	2089	141255	No_or_no_constitutive_exon
GGCCGTGGTGGCTAGACTGGGATCAGCGACATCGACGGCGGGAATACCAGGG	876412	876612	876662	876610	-1	2	OBART02G01400	876412	876791	None	14578	2089	141255	No_or_no_constitutive_exon
TTTCAGTTTCATATAGTTAATCCTTCCACTTTGTCTTTGTGGGCTAATAGGA	886357	886416	886466	886414	-1	2	OBART02G01420	885452	888578	None	14578	2089	141255	No_or_no_constitutive_exon
TTTGTGAGGTGGTGACCTGATGGTTTTGAGTTGATTGGGTGGGCAGGAAGGA	907490	907711	907761	907709	-1	2	OBART02G01450	905731	908050	None	14578	2089	141255	Yes
CATGGCGGGCGTGCAGGTACGCGCTGGATGTGCACGCGGATAGGGCGGAGGA	939515	939596	939646	939594	-1	2	OBART02G01510	934400	939645	None	14578	2089	141255	No_or_no_constitutive_exon
ATGAAAAATGAAGCGTCTGATTGACTCATTGATTGGGATCTTGGGAGCAGGT	960864	960969	960814	960866	1	2	OBART02G01560	960270	961745	None	14578	2089	141255	No_or_no_constitutive_exon
GTTGCAAAGACGGTAAGTAAAGAATTGCTGCTGCTGTGTTGGGATTGGAGGG	1015476	1015639	1015689	1015637	-1	2	OBART02G01650	1012597	1027396	None	14578	2089	141255	No_or_no_constitutive_exon
AGTTTCACTCTTGTATCTCCATAAGGTAACTGTTCGTTTTACGGGGATAGGT	1076511	1076643	1076693	1076641	-1	2	OBART02G01780	1073823	1082871	None	14578	2089	141255	No_or_no_constitutive_exon
AGATATGAAGAGGTACCAACTAAATCAGACCATTCATCTTGCAAGGGTAGGA	1130426	1130438	1130376	1130428	1	2	OBART02G01900	1129521	1130438	None	14578	2089	141255	No_or_no_constitutive_exon
TGTCCTGAAAACTTTATTTCTCTCAATGCTGAGAACCTGTTGATGGGCAGGT	1174627	1174695	1174577	1174629	1	2	OBART02G01980	1173150	1178034	None	14578	2089	141255	No_or_no_constitutive_exon
CTTATAATGGAAATTGAGAATATTGATCATTGAACTTGATGAGGGTGCAGCA	1230052	1230126	1230176	1230124	-1	2	OBART02G02080	1229517	1232250	None	14578	2089	141255	No_or_no_constitutive_exon
TTTGGTTTGGTTTGTTGGTTGTTGATTGATGCGGATGCGGGGGGGTGCAGCG	1401445	1401573	1401623	1401571	-1	2	OBART02G02370	1398681	1401731	None	14578	2089	141255	No_or_no_constitutive_exon
AAGCTAGTGCTTGTTTCAATCCTATGCTTACTTTTTGCTGGGTGGAACAGCC	1490606	1490682	1490732	1490680	-1	2	OBART02G02520	1487095	1491863	4328200	14578	2089	141255	Yes
TCCGCCCCGGTCACCGCCGTCCCAACCGTCTACGACGGGACGACACGGAGTG	1493447	1494029	1493397	1493449	1	2	OBART02G02530	1492434	1494196	None	14578	2089	141255	No_or_no_constitutive_exon
ATTATGTTTTTATGTTTACTCCGTTTGACGTTTTCATTTTGTGGGGATAGCA	1624519	1624664	1624714	1624662	-1	2	OBART02G02680	1618114	1627719	None	14578	2089	141255	No_or_no_constitutive_exon
AAGCCGGCGGCGCGCTGAAGATGGTGGACGACGAGAGGGTGATGATGGAGTC	1942328	1942440	1942278	1942330	1	2	OBART02G03130	1941730	1942440	None	14578	2089	141255	No_or_no_constitutive_exon
TAGCTTGCGGAGTGGATTAATGGCGATCGATGTGGTGGGATGGGATGCAGGA	2112451	2112730	2112401	2112453	1	2	OBART02G03360	2112256	2113997	None	14578	2089	141255	No_or_no_constitutive_exon
TTTTTAATTTTTTTTTGGGGTGATGGAATTTTGGTTTGTGGTGGGTGCAGGT	2156586	2156763	2156813	2156761	-1	2	OBART02G03420	2147347	2157085	None	14578	2089	141255	No_or_no_constitutive_exon
AGCCGCCGGTTTCTGCATCTGCTGGTGAAGAAACCCACTGCGTGGGGCAGCG	2159889	2160256	2160306	2160254	-1	2	OBART02G03430	2159175	2163868	None	14578	2089	141255	No_or_no_constitutive_exon
CTAGCATGTGGCTTGGCTGAATTTTCATATATCTCATTCTTTTAGGGAAGTT	2173835	2173886	2173785	2173837	1	2	OBART02G03440	2166859	2184094	None	14578	2089	141255	Yes
ACTTGAATATATATCCAAGCTTTGGCAATCAATATCTCGTGGGACTGCAGAT	2182305	2182411	2182255	2182307	1	2	OBART02G03440	2166859	2184094	None	14578	2089	141255	Yes
TGCTGGATTCGATCTGTGGTTTTGTGTTGACTGTTTTTTTTGGTGGGCAGTC	2401646	2401747	2401596	2401648	1	2	OBART02G03690	2401147	2408893	None	14578	2089	141255	Yes
TTTTTTTTTGTTTTGGGTCTGATCGAGTGTTGGGTGCCATGGGCGTGCAGCT	2446507	2446705	2446457	2446509	1	2	OBART02G03760	2445847	2456604	None	14578	2089	141255	No_or_no_constitutive_exon
CATCTTTATCCCATATATGTGATGCTGTGCAAAAACTGAACAAGGGATAGAC	2472016	2472149	2472199	2472147	-1	2	OBART02G03790	2462080	2472973	None	14578	2089	141255	No_or_no_constitutive_exon
AGGTACATAATTATACGTAAAAGTATAATTGTATGTATTTGTGGGTGCAGTT	2617448	2617703	2617753	2617701	-1	2	OBART02G03970	2613812	2619117	None	14578	2089	141255	No_or_no_constitutive_exon
CCCCAGAATCGCTCGCTGATGGTTTGGTTCGCCGGTGGTGGGTGGTGTAGAT	2883719	2883799	2883849	2883797	-1	2	OBART02G04430	2880024	2884102	None	14578	2089	141255	Yes
TAGCTAAGTTTTTTTAAAAAAAATATTCTGTGAATGTGTGGGATGTGCAGGG	2948956	2949025	2948906	2948958	1	2	OBART02G04580	2947199	2950470	None	14578	2089	141255	No_or_no_constitutive_exon
GGGGGCCTCCCTCTCTCTCTCCCTTGTCTCTCTCCCCTTTCGGGGAGCAGGA	3040786	3040870	3040920	3040868	-1	2	OBART02G04730	3040786	3042091	None	14578	2089	141255	No_or_no_constitutive_exon
CACGGCTGCACAATTGTAAATCTATTTGAATTTTTGAATTTTGGGAACAGGG	3161156	3161267	3161317	3161265	-1	2	OBART02G04890	3155218	3167795	None	14578	2089	141255	No_or_no_constitutive_exon
TGAAGATAGCCTAAGAATTAATAACGAAAAAAAAACTAGGGAAAAAAAAGAT	3443543	3443776	3443826	3443774	-1	2	OBART02G05240	3441890	3443914	None	14578	2089	141255	No_or_no_constitutive_exon
CATATTTTCGTCCATCCAATGAAGCTAATTGATATTCCATGGGTATGCAGGT	3575031	3575092	3574981	3575033	1	2	OBART02G05420	3572419	3576955	None	14578	2089	141255	No_or_no_constitutive_exon
GATTAGTGATGTGCTAATGATCTGTAATTAACGTACTAATGTGGGTGCAGCC	3632272	3632464	3632222	3632274	1	2	OBART02G05520	3629814	3632464	None	14578	2089	141255	No_or_no_constitutive_exon
TATCTATCTTTCTGTCTGTCTGTCTGTCTTTGGGGTCCGGGGGTTAACAGGT	3842805	3842895	3842945	3842893	-1	2	OBART02G05810	3832572	3844918	None	14578	2089	141255	No_or_no_constitutive_exon
CTGCAAACCCAAAAATTCATGTTTGTGAATGTGCTGTGTGGGCGGTGTAGGT	3960661	3960943	3960993	3960941	-1	2	OBART02G05950	3960661	3963485	None	14578	2089	141255	No_or_no_constitutive_exon
TATTAAGCTAATTAACGTGTGCGTGGTTAATTAATGGGAGATGGGTGCAGTA	3986636	3986860	3986910	3986858	-1	2	OBART02G05980	3980135	3987038	None	14578	2089	141255	Yes
GATAACTTTCTGCTGCTGCAGACGCTGATAGGGGCAACGTTGGTGGGGAGCC	3985738	3985941	3985991	3985939	-1	2	OBART02G05980	3980135	3987038	None	14578	2089	141255	No_or_no_constitutive_exon
GCGTCGTCGCCGTCGTCGTCGTCGTCGTCTTCGCCATGCTTCGGGTGAAGCT	4461159	4461531	4461109	4461161	1	2	OBART02G06490	4456439	4467759	None	14578	2089	141255	No_or_no_constitutive_exon
ATTTTTTTCTTGTTTTTTTCTCCTAGGATCTCTTTAGTGGAGGGAGTGAGAC	4467106	4467243	4467056	4467108	1	2	OBART02G06490	4456439	4467759	None	14578	2089	141255	No_or_no_constitutive_exon
AGTTTCAGCAGTGCGGTACTATACTGTAACATGTTTAATTGGGATTGCAGGT	4506775	4506877	4506927	4506875	-1	2	OBART02G06550	4506775	4509620	None	14578	2089	141255	No_or_no_constitutive_exon
TCGACGTCGCCGCCGCCGCCGGCATCCCGTCGGCCGTGCTGTGGGTGCAGTC	4556491	4556702	4556752	4556700	-1	2	OBART02G06620	4555768	4557059	None	14578	2089	141255	No_or_no_constitutive_exon
AGGGGGCTCGGCCACTGACCCAAGTATATTGTAATGTTTTGGGGAGGTAGGG	4610752	4611093	4610702	4610754	1	2	OBART02G06730	4607336	4611093	None	14578	2089	141255	No_or_no_constitutive_exon
TCTTGGCGACGGCGACGCCATTGATGTGCCTTACTTGCATGGGATTGCAGAG	4669242	4669783	4669833	4669781	-1	2	OBART02G06790	4656223	4670977	None	14578	2089	141255	No_or_no_constitutive_exon
AATATTAATCAGTTAATTACTGTGTGTTGTGTACGTGTTGGGGGGTGTAGGT	4828652	4828751	4828801	4828749	-1	2	OBART02G07040	4822940	4829439	4328585	14578	2089	141255	No_or_no_constitutive_exon
CCAGCAATAGAAAATTCCAACATTTTCGCCAAGATTTCATGGGATTGAAGCT	4851883	4852361	4852411	4852359	-1	2	OBART02G07070	4846082	4859032	None	14578	2089	141255	No_or_no_constitutive_exon
CTCATCAAAAACGCACACAAAAGCACACGAAAATTTCAATGGGATCGAAGCT	4846082	4846705	4846755	4846703	-1	2	OBART02G07070	4846082	4859032	None	14578	2089	141255	No_or_no_constitutive_exon
AGTGGTGGCCTTTATATCTTGATGATCAAGAATGCGTGGGAAAAATTCAGCT	5167420	5167468	5167518	5167466	-1	2	OBART02G07510	5163576	5170058	None	14578	2089	141255	No_or_no_constitutive_exon
TTTCATGAACCCATTTCTCAACTTGGCACGTTTGTGGGGAAAAAAAACAGCA	5167420	5167534	5167584	5167532	-1	2	OBART02G07510	5163576	5170058	None	14578	2089	141255	No_or_no_constitutive_exon
GCTTCTGTTTAATGTGCTCTGAAAATGATTTTTTTTAATTGGCTGGGCAGGA	5358710	5358794	5358844	5358792	-1	2	OBART02G07770	5358710	5380562	None	14578	2089	141255	No_or_no_constitutive_exon
CACATGGATCTTTCGATAGTCAATTCTCTCTTCACTTTTCATGGGTGCAGTG	5396330	5396412	5396462	5396410	-1	2	OBART02G07810	5395382	5398264	None	14578	2089	141255	No_or_no_constitutive_exon
AAATCTGGAGTTTCTGTGCTTAGTTTTTATTTTCTTTTGGGAAATGGAAGAA	5477216	5477387	5477166	5477218	1	2	OBART02G07920	5476413	5479919	4328669	14578	2089	141255	No_or_no_constitutive_exon
GGTGGCCCTGACCGTAGTAGTAGTTGCCCACCTCCGGGTCGTAGAAGTAGCA	6045228	6045471	6045178	6045230	1	2	OBART02G08690	6043991	6045471	None	14578	2089	141255	No_or_no_constitutive_exon
CGAGGTCCCGTATCGTCGTGAACGCATGAGCCATTGGGAGGGATCCAAAGTA	6111643	6111928	6111593	6111645	1	2	OBART02G08790	6110828	6126656	None	14578	2089	141255	No_or_no_constitutive_exon
CCCCCAGTGGCGCCTCCTCCGTCCTCCCCTCCCTGAGGTGCGGGGGAGAGGA	6137239	6137496	6137546	6137494	-1	2	OBART02G08810	6133341	6137707	4328734	14578	2089	141255	No_or_no_constitutive_exon
CGCGGGGTTTTTTGCTTTTGCGCGCGGCGTCGTGTGGGGCGGTGGGGAAGGC	6176239	6176370	6176189	6176241	1	2	OBART02G08880	6175930	6182648	None	14578	2089	141255	No_or_no_constitutive_exon
AGAACCGTACTCTAGCTCGTGGTTTCATGATTGTGATGTTGTGGGTGCAGGG	6362349	6362685	6362735	6362683	-1	2	OBART02G09090	6362349	6364675	None	14578	2089	141255	No_or_no_constitutive_exon
GGAGGCGGCGAGGATCAAGCGGAGCGGGGGGGAGGGTGTTCGGGCTGAAGGA	6500315	6500753	6500265	6500317	1	2	OBART02G09180	6498245	6500753	None	14578	2089	141255	No_or_no_constitutive_exon
TTCAATACTTTTTTGCACTTCTTGTCTGTCTCATTGACACGTGGGGCTAGGA	6573883	6573948	6573833	6573885	1	2	OBART02G09250	6568513	6573948	None	14578	2089	141255	No_or_no_constitutive_exon
CAACGCCGGTGTGCACGGTGGTTCGTATTACCTCGCCCGGGGTGCCGGAGGC	6645282	6645771	6645232	6645284	1	2	OBART02G09350	6644856	6646302	None	14578	2089	141255	No_or_no_constitutive_exon
GGGGCAGCCAAAATCGGCTGTTCCTAGATCTAGCAGCCTCGTCGGGGTAGGG	7001317	7001435	7001485	7001433	-1	2	OBART02G09750	7000588	7001543	None	14578	2089	141255	No_or_no_constitutive_exon
AGGAAGGGCGGCCAGCCTTTGGTCGTCTCCTGCTTGGATCCGGTGGGAAGAT	7001048	7001309	7001359	7001307	-1	2	OBART02G09750	7000588	7001543	None	14578	2089	141255	No_or_no_constitutive_exon
TGTTCGTCCAAAGAGAATTAATGTTGGCAATGGGGCTGGGATAATCAAAGGA	7146996	7147075	7147125	7147073	-1	2	OBART02G09900	7145043	7149886	None	14578	2089	141255	No_or_no_constitutive_exon
CACGCCAAGTTCTCCGCGACAATGGCGGCAATGTCTGCTTCGGGCCGGAGGG	7289107	7289732	7289057	7289109	1	2	OBART02G10040	7271814	7290173	None	14578	2089	141255	No_or_no_constitutive_exon
AATAAAGATCAAGAGGAAGAATGGTAGAGCCGGCCGGGACAATGGTGCAGTG	7741020	7743015	7743065	7743013	-1	2	OBART02G10420	7740265	7750495	None	14578	2089	141255	No_or_no_constitutive_exon
TGCTGGAGGTGTTGTGGGCGCCCGTCTTCCTCATCCACCTCGGCGGGCAGGA	7787221	7788730	7788780	7788728	-1	2	OBART02G10480	7787221	7789164	None	14578	2089	141255	No_or_no_constitutive_exon
CCTGGTGGTTACTGCTGAATCTAACATGTCTCATTGGCGCGGGAGAGTAGGA	7805894	7806009	7806059	7806007	-1	2	OBART02G10510	7805894	7806315	None	14578	2089	141255	No_or_no_constitutive_exon
GGATATGGCGGTCCATTTTTTATCGGTGTTTGGTTGGTGGCCGGGAGTAGGA	7906502	7906828	7906878	7906826	-1	2	OBART02G10600	7883045	7909443	None	14578	2089	141255	No_or_no_constitutive_exon
GGTCCTCTTTTCCGCCGGGAACTTCTTCCAACCCGTTTGGGCTCAAGAAGGC	7899735	7900029	7900079	7900027	-1	2	OBART02G10600	7883045	7909443	None	14578	2089	141255	No_or_no_constitutive_exon
ACCACAAACCAATGGCAAACTCATCGACAAGGAAGCTTTAGGGAGTGTAGAT	7912667	7912720	7912770	7912718	-1	2	OBART02G10620	7911053	7917947	None	14578	2089	141255	No_or_no_constitutive_exon
TGCTACTGTACCTACTCGAGTAATAATTGTCACTCCGCTCTGGGATGCAGGG	8346019	8346304	8346354	8346302	-1	2	OBART02G11090	8346019	8348111	None	14578	2089	141255	No_or_no_constitutive_exon
GTGCAATTAATTTAAATCTGATTTGTGTGTATTATTAATTGTGGGTGCAGGG	8358611	8358763	8358813	8358761	-1	2	OBART02G11110	8356775	8359771	None	14578	2089	141255	No_or_no_constitutive_exon
TATTATGGAAGCTACAAGTAATTTTTCTTACTTGCAACCTTGGGGATCAGCG	8461576	8461768	8461818	8461766	-1	2	OBART02G11210	8459150	8463144	None	14578	2089	141255	Yes
TCTTTCTTGCTTCGAAAGAACTTTGTTCCAACATTCCTGGGATTGGCAAGAT	8612692	8614663	8612642	8612694	1	2	OBART02G11360	8610562	8614663	None	14578	2089	141255	No_or_no_constitutive_exon
TACAGAATACCCTGGAGTTATCAATGTGAAACCTAACACTTATGGGAAAGCC	8956718	8956829	8956879	8956827	-1	2	OBART02G11700	8951971	8958888	None	14578	2089	141255	No_or_no_constitutive_exon
TTGCTTGAGCTTTTCTGCAACGAGAGGAGGGCGACGACGACGATGGGGAGGT	9554378	9554542	9554328	9554380	1	2	OBART02G12290	9549719	9556206	None	14578	2089	141255	No_or_no_constitutive_exon
ATGGGCTGCTCACCTTCTAAGGTGTGTTCATGTCCACATTATAAGGGCAGTT	9607012	9608039	9606962	9607014	1	2	OBART02G12340	9604531	9613491	None	14578	2089	141255	No_or_no_constitutive_exon
CAGCGGGCCAAGATCTGGGAGCCGGCGTGGCCTAAGGGTGCTGGGGGGAGAC	9832813	9833178	9833228	9833176	-1	2	OBART02G12480	9832408	9833310	None	14578	2089	141255	No_or_no_constitutive_exon
GGATTCTGATTTGGGATTTCTTCTCTTTTTCTCTCTCCGTGTGGGTGCAGCG	9950032	9950138	9950188	9950136	-1	2	OBART02G12630	9947693	9950329	None	14578	2089	141255	No_or_no_constitutive_exon
TGCCTTTTGTTTTGTAAGGCCTTACTTGCACTTTACCCGGAGGGTTGAAGAC	10016330	10016567	10016617	10016565	-1	2	OBART02G12770	10015667	10021393	None	14578	2089	141255	No_or_no_constitutive_exon
GCGGGTGCAAGCGTTGCATCAGTGCGTGCACGTGCGTGGCAGGGGTCTAGCG	10123309	10123474	10123524	10123472	-1	2	OBART02G12860	10109869	10124942	None	14578	2089	141255	No_or_no_constitutive_exon
GTTCTTGCGGTTTCTTTCTACTACTAGGATCTCCTCTCACCGCAAGGGAGTC	10262064	10262238	10262288	10262236	-1	2	OBART02G13060	10259269	10262608	None	14578	2089	141255	No_or_no_constitutive_exon
ACACCGGACTGAGCAAGGTCAGGCGCTACTGATCCGGGAGGGCGCCGGAGTA	10297805	10298810	10297755	10297807	1	2	OBART02G13090	10297736	10298810	None	14578	2089	141255	No_or_no_constitutive_exon
AGCCCGTCGACGAGGAGTCCCCCGCCGGCGACGATGGCGCCGCCGGGGAGGG	10538565	10538643	10538693	10538641	-1	2	OBART02G13330	10535852	10539295	None	14578	2089	141255	No_or_no_constitutive_exon
CGAAAGCAGCAATCTGAAGGTGTTCTCCATCGTGGGCTTCGGTGGGCTAGGG	10630485	10630742	10630435	10630487	1	2	OBART02G13380	10629869	10633403	None	14578	2089	141255	No_or_no_constitutive_exon
ACAAAACCACAGGTACTTGATTGTAATTGATGATATATGGGAGAAATCAGCA	10750336	10752024	10752074	10752022	-1	2	OBART02G13460	10749167	10754514	None	14578	2089	141255	No_or_no_constitutive_exon
CTCCATCTGAAGCAAAATCTAAGTGAACTAGTACTTTCTTAGGGTGGTAGTA	10949716	10950014	10950064	10950012	-1	2	OBART02G13690	10949716	10956538	None	14578	2089	141255	No_or_no_constitutive_exon
TATAATAGCGCAGTTTCTTCACCCAATAAAAAAGTGCTTCCAAGGGGTAGTC	11247180	11247271	11247130	11247182	1	2	OBART02G13970	11240030	11249919	None	14578	2089	141255	No_or_no_constitutive_exon
AGGTTTGATTGAATTGACGAGGGTTGATTTGTTTGGTGTTTTCAGGGAAGCT	11274775	11274933	11274983	11274931	-1	2	OBART02G14000	11268580	11275841	None	14578	2089	141255	No_or_no_constitutive_exon
TGGCGACGGTGGCTGATGGTTGTCGGTGGCTGCATGTGGGGGCTGGGAAGGT	11566852	11567234	11567284	11567232	-1	2	OBART02G14310	11566264	11567701	None	14578	2089	141255	No_or_no_constitutive_exon
AGGAGGTCGCGGAGAGGCGGATCCGTCAGTCACAAGTCTGGCTGGGATAGAT	11707432	11707558	11707608	11707556	-1	2	OBART02G14490	11706729	11707644	None	14578	2089	141255	No_or_no_constitutive_exon
TCAATTGATGCTTGCTTTATGTATGAGTACTTTGGTGGTGGGATGTGCAGGT	12183684	12183816	12183634	12183686	1	2	OBART02G14930	12182646	12185637	None	14578	2089	141255	No_or_no_constitutive_exon
AATCACAATTATATGCCAAACCAGTTTTTAATATTGTTGCATGTGGGCAGCT	12218089	12218215	12218265	12218213	-1	2	OBART02G14950	12216415	12219915	None	14578	2089	141255	No_or_no_constitutive_exon
CCAGGTGATTCCATTTTTCCCCTTCCCCTCTCCCTCCACCTTGGGATAAGCC	12322949	12323155	12322899	12322951	1	2	OBART02G15040	12322816	12323813	None	14578	2089	141255	No_or_no_constitutive_exon
AGGATTATATTCAACTTTTTTTTTTACAATTTGTAATCTGTAGGGTGTAGAC	12527342	12527359	12527409	12527357	-1	2	OBART02G15160	12526392	12533934	None	14578	2089	141255	No_or_no_constitutive_exon
CAGGCGCCGGCTTTGCGCAGGGATTGCAGAGGGGGTGCAGGGATAGTTAGGG	12671666	12672145	12672195	12672143	-1	2	OBART02G15270	12671666	12672718	None	14578	2089	141255	No_or_no_constitutive_exon
ACATTGAGATATCGAAGAAGCATAAACGAGCCGTCACAAAGGGTGGCCAGGT	12736543	12736834	12736884	12736832	-1	2	OBART02G15290	12725517	12737049	None	14578	2089	141255	No_or_no_constitutive_exon
TATTTTAATGGTCATTGCTTCATGTTTAAATTACCAGAACTGGGGGAGAGAT	13333737	13333781	13333831	13333779	-1	2	OBART02G15490	13325849	13344798	None	14578	2089	141255	No_or_no_constitutive_exon
TAACAAAATGCTAATGTGTATTGTATACTATGAAATGATAAATGGGTTAGGA	13374041	13374542	13374592	13374540	-1	2	OBART02G15540	13373532	13375397	None	14578	2089	141255	No_or_no_constitutive_exon
GATGCTTGTATGTACGTTAATTGATTTTTGCGATGTTTTGGTGGGTGCAGCA	13601436	13601609	13601659	13601607	-1	2	OBART02G15710	13601436	13602307	None	14578	2089	141255	No_or_no_constitutive_exon
TTACGCTGAGGAGCATTTTGCAGCGACTTCTTTCTGGGTTGAATGTGTAGCT	13924235	13924286	13924336	13924284	-1	2	OBART02G15930	13924106	13927048	None	14578	2089	141255	No_or_no_constitutive_exon
GCGGATCCGTTCCCGGCGGCGGCGAGCAGGGTGGTGGCACCGCGGGGCAGCT	13956544	13956912	13956494	13956546	1	2	OBART02G15990	13956491	13957662	None	14578	2089	141255	No_or_no_constitutive_exon
TTCAAAGTTTCAAACTCATCAAGTAATTGGTTTACTTTCTTTGGGAGCAGAA	13988863	13988944	13988994	13988942	-1	2	OBART02G16030	13985147	13993882	None	14578	2089	141255	No_or_no_constitutive_exon
CCGATGTTGGCCCAACTTAAGTCCACCGAGGTTGGTCACGGTGGGGAAAGGG	14093321	14093555	14093605	14093553	-1	2	OBART02G16160	14088524	14093713	None	14578	2089	141255	No_or_no_constitutive_exon
GTTTTCCATCCAACTCCTTCCTTTTTCCATCTTCTTCCTTCCATAGGGAGGG	14300161	14300439	14300111	14300163	1	2	OBART02G16370	14299452	14308121	None	14578	2089	141255	No_or_no_constitutive_exon
GTGCGTGCGTTCGTCTCTGATCTCGGTGGGGAGCACACGGGGGGGCGCAGGC	14465308	14465438	14465488	14465436	-1	2	OBART02G16500	14460778	14465803	None	14578	2089	141255	No_or_no_constitutive_exon
TCCAAATTATATCAGTGAAGATTTTATGGTTTCTGTGGCCACGGGTACAGGG	14736109	14736264	14736314	14736262	-1	2	OBART02G16700	14734133	14742710	None	14578	2089	141255	No_or_no_constitutive_exon
TTTTCGGGCCGGCCCATATTTTCTTAGGTAACAATGGGTCCAGAAGTCAGTT	14812896	14813220	14812846	14812898	1	2	OBART02G16730	14812879	14816733	None	14578	2089	141255	No_or_no_constitutive_exon
TTGTTCATATGTTTGAAATCTCATGTGCAACTCATGTTTGGGCGCAACAGGT	15094952	15095120	15095170	15095118	-1	2	OBART02G17000	15093009	15104766	None	14578	2089	141255	No_or_no_constitutive_exon
TATTTGAACAAACATTATTACATAATGAGTTTCGTGTTGCGGGGCAGCAGCT	15274632	15274681	15274582	15274634	1	2	OBART02G17170	15269927	15274681	None	14578	2089	141255	No_or_no_constitutive_exon
ATTTTCTGCCAGGAGTTCTTTTACATTACTTGTTTCTGTGGGATGTGCAGGT	15468925	15469093	15469143	15469091	-1	2	OBART02G17380	15452621	15469787	None	14578	2089	141255	Yes
GTTGTTGTAGTTAGGCATGAGCCAACGAAACTAAAAAAAATGGGATGCAGGA	16038971	16039186	16038921	16038973	1	2	OBART02G17850	16037432	16040849	None	14578	2089	141255	No_or_no_constitutive_exon
TTGCTACATTGTCATTGCAGTGCTAATATAAACGAATTGTGGGCGTGCAGGC	16120281	16121056	16120231	16120283	1	2	OBART02G17910	16120072	16121056	None	14578	2089	141255	No_or_no_constitutive_exon
ACCATTTTTAGTTGAGTTCCCTTATTTGTGTATTTGTGTGTGGGATGCAGAA	16273258	16273417	16273467	16273415	-1	2	OBART02G18040	16267919	16277427	None	14578	2089	141255	Yes
CAGGAAGTGCTGGTGATGTGCTAGAAGACAATCCAGTTGGGCGGTTGAAGGT	16694629	16694971	16695021	16694969	-1	2	OBART02G18430	16693611	16704763	None	14578	2089	141255	No_or_no_constitutive_exon
AATATTCTGCGTTCTTTACCATGTGTTCATGTTATGGTGTTGGGTGGCAGGT	16819857	16819914	16819964	16819912	-1	2	OBART02G18570	16818712	16824098	None	14578	2089	141255	No_or_no_constitutive_exon
TGGTGATTTTAAGTGGTTCTGAATCATGTGGGTGATTCTTGGGGTTGCAGTG	16935346	16935502	16935296	16935348	1	2	OBART02G18710	16934141	16940237	None	14578	2089	141255	No_or_no_constitutive_exon
TCGGTCGATCGTAAACTGACGCGCGCGCGCGATGGATGGGAGTAATGCAGGG	16950239	16950499	16950549	16950497	-1	2	OBART02G18720	16940837	16950703	None	14578	2089	141255	No_or_no_constitutive_exon
TCAATTTGTTTTTGATAATAATCCTATTCTGTTTTCTTTGGTGGGGGAAGAC	17041963	17042067	17042117	17042065	-1	2	OBART02G18820	17035987	17044610	None	14578	2089	141255	Yes
ATTTGTATTGATCCTTTTTTCATTTCTTTTTTTGTTTCCTTGGTGGGTAGAA	17115680	17115852	17115902	17115850	-1	2	OBART02G18900	17114931	17130073	None	14578	2089	141255	Yes
CTGCAGCTGCAGGGAAAGACTGCTTCCTCAGCGTCCTGCTAGGGCTGCAGAA	17176442	17176499	17176549	17176497	-1	2	OBART02G18970	17169371	17177152	None	14578	2089	141255	No_or_no_constitutive_exon
AATTAAGTTTTGCGATAGCTAATTGAAATTGATTTTGTGGGCGGATGCAGCT	18147076	18147139	18147026	18147078	1	2	OBART02G19900	18145794	18147469	None	14578	2089	141255	No_or_no_constitutive_exon
ACAAACACATATCACCAGTTTTGTTTTGATTTGTGTTTTGATGGGAACAGCA	18301840	18302001	18301790	18301842	1	2	OBART02G20030	18299687	18307947	None	14578	2089	141255	No_or_no_constitutive_exon
TTCCATTTCTCCACTTCTGATAAATTAATTGCTCTATGTTGGGTATGCAGGG	18535426	18535458	18535376	18535428	1	2	OBART02G20340	18531437	18540804	None	14578	2089	141255	Yes
CAATAGGAAGAAGCTGTAGAGTTGATCTTTTTTTTTTTTGGGTGATGAAGAT	18571069	18571141	18571019	18571071	1	2	OBART02G20360	18568051	18573405	None	14578	2089	141255	No_or_no_constitutive_exon
TATCTTCTTCTTTTTATTTTTCTTCTGACCTGAATTGGTTGTGGGCGCAGCC	18716078	18716420	18716470	18716418	-1	2	OBART02G20560	18716078	18717223	None	14578	2089	141255	No_or_no_constitutive_exon
GTGTTTTACCAGTTTCTACTGTTCTCACCACTACCTTATAATGTGGGCAGCA	18834583	18834685	18834735	18834683	-1	2	OBART02G20710	18833601	18837511	None	14578	2089	141255	No_or_no_constitutive_exon
ACACATGTGTGGTAGCCTCAACTATTTTCTTTTTTGTTTGTGGGTGGAAGAA	19001222	19001308	19001358	19001306	-1	2	OBART02G20880	18999506	19002257	None	14578	2089	141255	Yes
CGCGTCCGTGCGTGCGTGTGTGCGTGTGGCGGTTAAAACGGGTGGGAGAGGG	19064403	19064587	19064637	19064585	-1	2	OBART02G20990	19062170	19064688	None	14578	2089	141255	No_or_no_constitutive_exon
GGGCGCGGAGCCCGGCCCGGTTCTGAACTGGGCGCAACGGGTCAAGATAGCT	19062820	19063028	19063078	19063026	-1	2	OBART02G20990	19062170	19064688	None	14578	2089	141255	No_or_no_constitutive_exon
TTGACCCACGCGCAACGGCAATGATAGCAGCAGGTGGTGGCAGTGGGCAGCT	19227416	19227749	19227366	19227418	1	2	OBART02G21190	19226089	19227749	None	14578	2089	141255	No_or_no_constitutive_exon
ATTGTGAAACATATCGATGGTTGAGTTTATTATTCTGATGGGATATGCAGCA	19359542	19359828	19359878	19359826	-1	2	OBART02G21300	19353070	19361748	4329728	14578	2089	141255	No_or_no_constitutive_exon
TTTGTGAAACATATCCATGGTTGAGTTTATTATTCCGATGGGATATGCAGCA	19385217	19385503	19385553	19385501	-1	2	OBART02G21320	19377603	19386967	None	14578	2089	141255	No_or_no_constitutive_exon
TACAGCTTCATCAAGAAGAGCCTTCATGGCATATGTGTCTGAAGGGTTAGGC	19380612	19380641	19380691	19380639	-1	2	OBART02G21320	19377603	19386967	None	14578	2089	141255	No_or_no_constitutive_exon
TTCCCATTCACTCTCCAATCTCCATCCTTTTTTTCCGGATCTGGGGGCAGCC	19979931	19980173	19980223	19980171	-1	2	OBART02G22130	19979931	19982358	None	14578	2089	141255	No_or_no_constitutive_exon
TTCCCATTCACTCTCCAATCTCCATCCTTTTTTTCCGGATCTGGGGGCAGCC	19987577	19987821	19987871	19987819	-1	2	OBART02G22160	19987577	19990032	None	14578	2089	141255	No_or_no_constitutive_exon
AATATATTTTATTGGATTTTGATTAATTTATTTATTTTTATGTTGGGAAGAT	20238539	20238596	20238646	20238594	-1	2	OBART02G22380	20232592	20241299	None	14578	2089	141255	Yes
ATCTTTGTCTGGTTTCGCGTACGTGTTGTGAGTTTGGCGCGCGGGTGCAGGC	20261514	20261757	20261807	20261755	-1	2	OBART02G22420	20261514	20262714	None	14578	2089	141255	No_or_no_constitutive_exon
GTGAAAGTTTTGCTTCTAAATTAATTTTTGATTGATGCTGGGATTGGCAGGT	20352864	20352997	20352814	20352866	1	2	OBART02G22590	20350970	20356543	None	14578	2089	141255	No_or_no_constitutive_exon
ATTTGAATTTGTGGTTAACTTTTGTTTTTGTTTTTGTTTTTGGGTGACAGGT	20397009	20397579	20396959	20397011	1	2	OBART02G22640	20395018	20397579	None	14578	2089	141255	No_or_no_constitutive_exon
GAGATTTTCGGTTTACTCATTGTTGATTTTGCCGTGATTGGGTTGGGCAGGG	20567052	20567188	20567002	20567054	1	2	OBART02G22860	20566390	20570955	None	14578	2089	141255	No_or_no_constitutive_exon
GAGGTGACAACTGACAAGTGGTGGCGCGGGCGTAGAGCACGGGAGTATAGGG	20629233	20629356	20629183	20629235	1	2	OBART02G22940	20616101	20638799	None	14578	2089	141255	Yes
ACTCGAAAAAATTGAGAATTGCAATTTACCTGTCTCATTTGGGTGAGCAGGA	20665716	20665764	20665814	20665762	-1	2	OBART02G23000	20665075	20666387	None	14578	2089	141255	No_or_no_constitutive_exon
TATATCGCGATGTGTTCTTGATTTCTTGGGCGTGTGGGAAATGGGGGCAGTT	20823833	20823971	20823783	20823835	1	2	OBART02G23210	20817598	20826253	None	14578	2089	141255	Yes
TTGGCAATAAACTAAGCAGGCTTTCCAGGCTCAAAAGGCGGGGGAGGCAGCG	20823153	20823427	20823103	20823155	1	2	OBART02G23210	20817598	20826253	None	14578	2089	141255	No_or_no_constitutive_exon
CGTGGCGCCTCCCTACGTACGGCGCGGCCATCGGCAGCGCCACGGGGCAGTG	20826678	20826930	20826628	20826680	1	2	OBART02G23220	20826419	20827652	None	14578	2089	141255	No_or_no_constitutive_exon
GTAATTATTTTTACCTCTATGCATGATCACTAACATTGCAACTGGGACAGAG	20921474	20921577	20921627	20921575	-1	2	OBART02G23370	20921474	20925124	None	14578	2089	141255	No_or_no_constitutive_exon
CGGGGTGGATTGTATTTTTCTTTTGTTTGGGGGGGGGGAAGGGAATGCAGGG	21037903	21038117	21037853	21037905	1	2	OBART02G23560	21037746	21042533	None	14578	2089	141255	No_or_no_constitutive_exon
CATCGCGTTTCTACCCAAGGAGGACAAGGAGGCTACGCGGCACGGGAAAGAG	21244234	21244993	21245043	21244991	-1	2	OBART02G23870	21244234	21249382	None	14578	2089	141255	No_or_no_constitutive_exon
TAATTTCAATGACACTTTATATTAGTTTTGATCCTTGGGAGGTAATGCAGGT	21308845	21308917	21308967	21308915	-1	2	OBART02G23930	21307912	21313851	None	14578	2089	141255	No_or_no_constitutive_exon
GGCGCTATCTCCACCTCATCGTGCTGATTTTCCCTTCTGTGGGTGTGCAGGA	21602885	21603059	21602835	21602887	1	2	OBART02G24260	21602625	21605404	None	14578	2089	141255	No_or_no_constitutive_exon
CGTGGCGTGGGGGGCTCCTCGGTGCGCCTGCCGGGGTTCGCGCGGGACAGCC	21656041	21656206	21656256	21656204	-1	2	OBART02G24340	21639361	21669967	None	14578	2089	141255	No_or_no_constitutive_exon
GCTTTACCACTGCACTGGTTATGACTAATTTGGACATGTTATGTGGGTAGAT	21766807	21766942	21766757	21766809	1	2	OBART02G24480	21762959	21769169	None	14578	2089	141255	No_or_no_constitutive_exon
TAGTGGTAAATTTACAATTGCCCCTTTTTTTTTCCAACCGGGCTAAACAGGG	21849486	21849594	21849644	21849592	-1	2	OBART02G24570	21842857	21855099	None	14578	2089	141255	No_or_no_constitutive_exon
GGCGTTGGGTTCACACGAACACAACATTTTTTATGGGGGAACAATGGAAGAG	22114071	22114231	22114021	22114073	1	2	OBART02G24910	22112678	22116404	None	14578	2089	141255	No_or_no_constitutive_exon
CACTGATTTCGCAACTAACACCATCTAGTTGCCGTGTGGGGGCGGCGCAGGG	22145457	22145788	22145838	22145786	-1	2	OBART02G24970	22143516	22147464	None	14578	2089	141255	No_or_no_constitutive_exon
CATGTTGTTTGTTCCGTATTTTATATTTATCTCTTTGTTCATGTGGGAAGCA	22255470	22255683	22255420	22255472	1	2	OBART02G25090	22249029	22261079	None	14578	2089	141255	No_or_no_constitutive_exon
CTATTTCCGGAACATCCTTACTGAGTTACTGACTGATTCGGGGGTTGCAGAT	22359272	22359338	22359222	22359274	1	2	OBART02G25210	22355320	22360184	None	14578	2089	141255	No_or_no_constitutive_exon
CAGCCGGATTTGGCTACCCTTAAGCTCGTGGCACCCGAGCTCGTGGGGAGGC	22513997	22514144	22514194	22514142	-1	2	OBART02G25410	22513997	22514254	None	14578	2089	141255	No_or_no_constitutive_exon
ATTACATTCTGGGGTACACTGAGTAATTTGCAATTTTGCCGTGGGTGCAGGC	22534011	22534718	22533961	22534013	1	2	OBART02G25450	22526631	22534718	None	14578	2089	141255	No_or_no_constitutive_exon
CCTAGCCTCTCCCTCCCGGATTTGGCCGGAGGGGGGCGGGGGGAGGACAGAC	22851581	22851742	22851531	22851583	1	2	OBART02G25870	22851190	22851974	None	14578	2089	141255	No_or_no_constitutive_exon
CTTGTGATTTCTCTGTTGAATTTGGATTCACTCGATTGGATGGGGAATAGGT	22851926	22851974	22851876	22851928	1	2	OBART02G25870	22851190	22851974	None	14578	2089	141255	No_or_no_constitutive_exon
TTCATTTGTTACGTACTCTGACTGGATAGTTGGGGGTTTTGTGGGTGCAGGT	22881079	22881176	22881226	22881174	-1	2	OBART02G25910	22875358	22882151	None	14578	2089	141255	No_or_no_constitutive_exon
AATCCTGTTGTTGCTTGCTTGCTGCTCTTTCTGTTTTTTCGGGTGCTGAGAC	23074077	23074400	23074027	23074079	1	2	OBART02G26180	23073577	23074794	None	14578	2089	141255	No_or_no_constitutive_exon
CTCTAAAAATTCTCCCTTATTGCGGTTCCTAAATTTGTGGGTGGAAACAGGA	23187237	23187407	23187187	23187239	1	2	OBART02G26360	23186181	23190156	None	14578	2089	141255	No_or_no_constitutive_exon
TCTGCTGTTAACATCACTTTGTAACAATCTATAGAGCTGGGGGAACGCAGCG	23193028	23193116	23192978	23193030	1	2	OBART02G26370	23190816	23194073	None	14578	2089	141255	No_or_no_constitutive_exon
ATTTACGTGGTGTCGAGAGGGTGATGAATGCTGCTTCGTGGGGTGATCAGGA	23209904	23209958	23209854	23209906	1	2	OBART02G26420	23209358	23214047	None	14578	2089	141255	No_or_no_constitutive_exon
AAGGGATATACTGCCAGATAATTCATATGCTAAAACTTGGGGAAGGACAGAA	23567171	23567261	23567311	23567259	-1	2	OBART02G26900	23566940	23586112	None	14578	2089	141255	No_or_no_constitutive_exon
ATCAAGATCTGTCCATTAACGAAATGGTGTATGTTGTGGGGATATGTAAGTC	23593619	23593885	23593935	23593883	-1	2	OBART02G26910	23592344	23596592	None	14578	2089	141255	No_or_no_constitutive_exon
AATTTAATCACGGATTTTTTGCTACCTGCAAGATCGGGCAGACGAAGTAGGA	23693917	23694502	23694552	23694500	-1	2	OBART02G27070	23690108	23695515	None	14578	2089	141255	No_or_no_constitutive_exon
TTCTTCTGTAACTTGATCTCGAAATTTCCATTCATGAAACGGCTGGGCAGTT	23696025	23696343	23695975	23696027	1	2	OBART02G27080	23690178	23702623	None	14578	2089	141255	Yes
CTACAATCACCTGGTGCAATTCAGTTTACATTTCTCGATGGGGACAAAAGTT	23696423	23696545	23696373	23696425	1	2	OBART02G27080	23690178	23702623	None	14578	2089	141255	Yes
TTGTTTTTTCCCATAGCCATCTGAATTCCTTGATTCTGTGGGCTGAACAGCT	23707282	23707473	23707232	23707284	1	2	OBART02G27090	23705265	23707473	None	14578	2089	141255	No_or_no_constitutive_exon
TCTGTTCGTCTGAAAAAAAAAAACCGTTTCCGGCGGACGCACGGGCGGAGGC	23728556	23728745	23728795	23728743	-1	2	OBART02G27110	23716906	23729013	None	14578	2089	141255	No_or_no_constitutive_exon
GGGGCTCGGCTTCTTGCTTGGGTTTCTTCTTGCTGGACTTGGGCTTGGAGAA	23771190	23771296	23771346	23771294	-1	2	OBART02G27180	23769634	23772805	None	14578	2089	141255	No_or_no_constitutive_exon
CGGCGGCGGCGAGGGGAGCAAGGTGGATTAGCTGGAGCGAGGGGAGCAAGGC	23811071	23811275	23811021	23811073	1	2	OBART02G27250	23810794	23811275	None	14578	2089	141255	No_or_no_constitutive_exon
TTGCGTCAACAACCATGATGATGCTACCAATTCTTTTGAGGGGAATTTAGCT	23889996	23890570	23890620	23890568	-1	2	OBART02G27360	23886276	23891484	None	14578	2089	141255	Yes
GTTGCACTGGAAAATTTCTGATTTGAAACTATTCAACCTTCAATGGGCAGAT	23984090	23984217	23984267	23984215	-1	2	OBART02G27480	23982540	23986937	None	14578	2089	141255	No_or_no_constitutive_exon
ATTGCTTCATGCGTTCGTGTGCTGGTTTATGTTGTTTGATTGATGGGTAGGT	24277166	24277288	24277338	24277286	-1	2	OBART02G27790	24277166	24279095	None	14578	2089	141255	No_or_no_constitutive_exon
ACTTATCAATGCGTAGATCCGTATTTCTTTTCTACGTTGCGGGCGTGCAGTT	24286327	24286423	24286277	24286329	1	2	OBART02G27800	24284276	24286423	None	14578	2089	141255	No_or_no_constitutive_exon
AACTTTGCACTTGACACCTCATGTACTTATGATGCAGTTTATGGGTGCAGGG	24299494	24299599	24299444	24299496	1	2	OBART02G27810	24296128	24302093	None	14578	2089	141255	No_or_no_constitutive_exon
CAGCGGCAGCGGGGATGGGTAGTACGAGAGGTCGTAGTCGGAGGGGTCAGGC	24391165	24391227	24391115	24391167	1	2	OBART02G27980	24391005	24391553	None	14578	2089	141255	No_or_no_constitutive_exon
CGCTCGGCTGCTGGTGCGGTGGTGACTGATTGGGTGGTTGTGGGGTGCAGGC	24637929	24638184	24637879	24637931	1	2	OBART02G28290	24637757	24638184	None	14578	2089	141255	No_or_no_constitutive_exon
GCTTACGCTTAATGCTCTGTAAAAAAAAAAAAAAACTTATGTGGGTGCAGCG	24723823	24723937	24723773	24723825	1	2	OBART02G28400	24719788	24724634	None	14578	2089	141255	No_or_no_constitutive_exon
TGTTTCTTGGTTATTGATTGGGGTGTGATGGATTGAATGTGGGGGTGCAGGG	24926611	24926818	24926868	24926816	-1	2	OBART02G28660	24925932	24926957	None	14578	2089	141255	No_or_no_constitutive_exon
GGTGCATGTGACAACACGGTGAGACGTTGTGTGTGGGTGGGTGGGTGCAGGG	25286380	25286610	25286660	25286608	-1	2	OBART02G29160	25283471	25286817	None	14578	2089	141255	No_or_no_constitutive_exon
GACGGCACGAGCAGGGTGTGGTGTTTGGGTTGCTCATGGTGGCGGGAAAGGT	25402645	25402759	25402595	25402647	1	2	OBART02G29310	25400949	25402759	None	14578	2089	141255	No_or_no_constitutive_exon
GCCTGACGGAGAGAGCCACCGGCGGCGGCGGCGGCGCGGGTGGGCGGCAGTT	25799044	25799259	25798994	25799046	1	2	OBART02G29800	25798621	25800056	None	14578	2089	141255	No_or_no_constitutive_exon
GGGACATGAGGATAAAGCAGTCATTTGGATTGATGATTTTCATGGGATAGGT	25843635	25843823	25843585	25843637	1	2	OBART02G29890	25842620	25845090	None	14578	2089	141255	No_or_no_constitutive_exon
CTCTATGCCATCCAAGAGAGGTGGATCGACAATGGCGGGCCTAGGAGCAGTG	26070981	26071338	26071388	26071336	-1	2	OBART02G30180	26070981	26075456	None	14578	2089	141255	No_or_no_constitutive_exon
AGTGATTGTCTGAATAAATCTTGTCACTGCTTAGTTGGATAGATGGGTAGAG	26118412	26118833	26118362	26118414	1	2	OBART02G30240	26117579	26118833	None	14578	2089	141255	No_or_no_constitutive_exon
ATTTGTGCAAACGCACTCATGGTTTTGGTTCCTCCCGTTGGGGCGTGCAGTT	26193049	26193174	26192999	26193051	1	2	OBART02G30370	26190898	26193799	None	14578	2089	141255	No_or_no_constitutive_exon
TTCGGGTTGGAATTGATGGTTTTTTTTTTTTTTTTTTGTCGGGGTGGCAGTT	26197233	26197407	26197183	26197235	1	2	OBART02G30380	26196653	26201435	None	14578	2089	141255	No_or_no_constitutive_exon
GGTTTATCCTTTTTAAAATTTTCTTAATTCTTTGTTGATGGGAAATGCAGCA	26300393	26300485	26300535	26300483	-1	2	OBART02G30560	26299227	26305985	None	14578	2089	141255	No_or_no_constitutive_exon
TAGCAATGAACTCGGACATTTTCTATGGGTTTTGCAGGGCAATTCAAAAGGC	26359154	26359359	26359104	26359156	1	2	OBART02G30630	26354873	26361129	None	14578	2089	141255	Yes
TCGCCCCTCCTCCGCCGCCGCCTCTCCCGGTGTTCAGCTTCGCAGGGCAGGC	26527161	26527362	26527412	26527360	-1	2	OBART02G30900	26527161	26528063	None	14578	2089	141255	No_or_no_constitutive_exon
TAGCTTTGTACAGTTTTTTTCCCCCACAATATTCAATGAAATGGGCACAGTC	26662759	26663198	26663248	26663196	-1	2	OBART02G31130	26662759	26672125	None	14578	2089	141255	No_or_no_constitutive_exon
TGGCGCGCGATTTCTGTACTGATTGCGGTTGCGATGTGGGAGTGATGAAGGG	26693157	26693297	26693107	26693159	1	2	OBART02G31160	26692924	26693950	None	14578	2089	141255	No_or_no_constitutive_exon
GTTTCATGGTTTTTTCCTGACTGGTTGTTGCTTGAGTTGTTGGGCGGCAGCA	26726875	26727364	26726825	26726877	1	2	OBART02G31200	26726073	26731187	4330614	14578	2089	141255	No_or_no_constitutive_exon
CTGTTAGCTAGTTTTTGTTTCAACTTTTGGTTCTCATGTTTGAAGGGCAGTG	27042391	27042524	27042574	27042522	-1	2	OBART02G31720	27039287	27044565	None	14578	2089	141255	No_or_no_constitutive_exon
TATTGAACATTTTCCAACATTGAGTTGTGGTTCTCTAAATGGGCATGCAGAT	27152104	27152325	27152054	27152106	1	2	OBART02G31880	27144643	27155026	None	14578	2089	141255	No_or_no_constitutive_exon
CCGTGTTGTTCGTGCTTTTTGCGGTTGTTTTTGTTTCCATGACGGGGTAGAT	27313116	27313290	27313340	27313288	-1	2	OBART02G32080	27310132	27313406	None	14578	2089	141255	No_or_no_constitutive_exon
GATGGACACCGACCTCGGCGGCGGCGGCGGCGCGTCGGGGATGGACGAAGCG	27400793	27401250	27401300	27401248	-1	2	OBART02G32180	27400793	27401299	None	14578	2089	141255	No_or_no_constitutive_exon
GGCTACATTTCATGAACTTCCCTGCACCGATGGCGCTCCTACCGGGACAGCA	27605636	27605861	27605586	27605638	1	2	OBART02G32430	27605139	27605861	None	14578	2089	141255	No_or_no_constitutive_exon
GGCCACGGCAGCGACGTGGCGGATGAGCCCGGTGGCGTGCGGGCGAGAAGGA	27622976	27623413	27622926	27622978	1	2	OBART02G32460	27622863	27624687	None	14578	2089	141255	No_or_no_constitutive_exon
TTCCACGGGGCTCCGCGATGTGGATGTGCTACTAGTCGAATAACCGGGAGGC	27864620	27864837	27864570	27864622	1	2	OBART02G32800	27863598	27865023	None	14578	2089	141255	No_or_no_constitutive_exon
TCCTTTCTTCTCTCAACGCATGTGTCTTGCCCACTGACGATGGGATGCAGCG	28070660	28070892	28070610	28070662	1	2	OBART02G33190	28070407	28070892	None	14578	2089	141255	No_or_no_constitutive_exon
GTGAAGCTAGGGAAGGAGCCCATATCGTTGTTCATGGAGGGCGGCATAAGGA	28388108	28388217	28388267	28388215	-1	2	OBART02G33730	28385725	28388772	None	14578	2089	141255	No_or_no_constitutive_exon
GCTCGCCATGCGCGCCGGAAGCGGAAGCTAATGGCGACCGGGCGCGGCAGGG	28440729	28441057	28441107	28441055	-1	2	OBART02G33830	28440424	28441585	None	14578	2089	141255	No_or_no_constitutive_exon
TTTGTTTATGGAGTTTGGCTTCTGACACGAGAGTTTGGGGGAAATTGCAGCG	28784792	28784987	28785037	28784985	-1	2	OBART02G34270	28781088	28785595	None	14578	2089	141255	No_or_no_constitutive_exon
TTATGATGTTGTGGCTGACGGAGAGATTTATATTATGTTGGGCGATGCAGGA	29011302	29011500	29011550	29011498	-1	2	OBART02G34610	29011091	29013478	None	14578	2089	141255	No_or_no_constitutive_exon
CTTTGTGCGTATATGGTCACTGTGCACTAATGTCTGTGGGGTAATGGCAGAT	29159186	29159317	29159367	29159315	-1	2	OBART02G34840	29154656	29163353	None	14578	2089	141255	No_or_no_constitutive_exon
CCTGTATCATGCTGAAAAATCATTCATAGTTTGCTTTGATGGGGCTGTAGGT	29220730	29221262	29220680	29220732	1	2	OBART02G34930	29220105	29227058	None	14578	2089	141255	No_or_no_constitutive_exon
GATATTTTGGTATGCCTTCTCACGTTTATTTTTGTTGTTCACATGGGAAGAA	29268871	29268999	29268821	29268873	1	2	OBART02G34980	29265620	29273648	None	14578	2089	141255	No_or_no_constitutive_exon
ATGTCCTTTGTGGGCGTCGCTTTTGTTTGTTCATTTTGGCGTTGGGGTAGTA	29336346	29336406	29336296	29336348	1	2	OBART02G35070	29335943	29342424	None	14578	2089	141255	No_or_no_constitutive_exon
GCATGGTCACCATAGCTAACTGCAGGTGTGCGATATGTACAAGGGAGCAGTT	29649946	29650148	29650198	29650146	-1	2	OBART02G35490	29649946	29650211	None	14578	2089	141255	No_or_no_constitutive_exon
TGTTTGATCTCATCTCATGGCGGATTAGTTCTTGCTATCTGAGGCGGGAGTC	29841025	29841349	29841399	29841347	-1	2	OBART02G35820	29840839	29847422	None	14578	2089	141255	No_or_no_constitutive_exon
TATGATTTGTGTTAAATTTAATCTTTTTTTTTCTGACTGGGTGATCAAAGCT	29877456	29877565	29877615	29877563	-1	2	OBART02G35850	29877456	29880480	None	14578	2089	141255	No_or_no_constitutive_exon
CTAGCTAGCACACTGCTTGATTTCTCATCTCCATGGACAGACTGAGGGAGCT	29963365	29963452	29963315	29963367	1	2	OBART02G35970	29959642	29963452	None	14578	2089	141255	No_or_no_constitutive_exon
CTCGCCCTCGAAACCCTAGCTAACACGCTGAATCCCCGCCGCGGGCGCAGGA	30092022	30092123	30092173	30092121	-1	2	OBART02G36150	30090374	30092341	None	14578	2089	141255	No_or_no_constitutive_exon
GATGGTACATGGAACACCTTTTCTGAATAGCTTATTGTTTGTGGGTGAAGGA	30177265	30177427	30177215	30177267	1	2	OBART02G36270	30175584	30180396	None	14578	2089	141255	No_or_no_constitutive_exon
GATATGTGCATCTGTTGGCGTTTTATTGTGCTTGGTTGGGAGCAGTGCAGGG	30191200	30191284	30191150	30191202	1	2	OBART02G36310	30190324	30193301	None	14578	2089	141255	No_or_no_constitutive_exon
GCATGTAATTCTGAGTTTTGAGTAATTTTAGTGATTAATTTGGGGGGCAGAG	30284095	30284237	30284287	30284235	-1	2	OBART02G36460	30277359	30284842	None	14578	2089	141255	Yes
TTAACCTAACTGATTTGTGTAACTTGGTTGCACTACACTGTGTAGGGAAGTT	30280667	30280758	30280808	30280756	-1	2	OBART02G36460	30277359	30284842	None	14578	2089	141255	No_or_no_constitutive_exon
TTTTCTTTAGTACTCTTTTAGAACATTTGAGTGATGTAAGGGAATTGCAGGA	30396160	30396233	30396110	30396162	1	2	OBART02G36590	30394401	30398830	None	14578	2089	141255	No_or_no_constitutive_exon
TATAATGCTGCAGTCTGATCAGTTTGATGATTTTTCTGGGCAAACGGAAGAC	30431006	30431174	30431224	30431172	-1	2	OBART02G36650	30429724	30432447	None	14578	2089	141255	No_or_no_constitutive_exon
TTAATTTAATGTTATGGTGTAACATGGTGAAATGGTTTATGGGATTGCAGAT	30489950	30490521	30489900	30489952	1	2	OBART02G36740	30485014	30490521	None	14578	2089	141255	No_or_no_constitutive_exon
CGGGAAGAAGGACGGCAAGCCCCGGGCGGGCGGCGCTCAAGGTGTGGGAGGA	30486462	30486654	30486412	30486464	1	2	OBART02G36740	30485014	30490521	None	14578	2089	141255	No_or_no_constitutive_exon
GATTAACCAACCGTGGGTGCAGTTAACAAGTAAAATTAATCAATGGGCAGAT	30712751	30712942	30712992	30712940	-1	2	OBART02G37020	30712751	30713116	None	14578	2089	141255	No_or_no_constitutive_exon
GCTCCACTTTAACAGATTGAAGTGAATCATCTTAGGGGTACATGAAACAGGC	30756272	30756861	30756911	30756859	-1	2	OBART02G37080	30754680	30761890	None	14578	2089	141255	Yes
TTCTTGGTTTGATCTGGAGTGGGGGATCCCCGGTGTGGTGGTGGGTGCAGCG	30781639	30781776	30781589	30781641	1	2	OBART02G37160	30781263	30785224	None	14578	2089	141255	No_or_no_constitutive_exon
GGCTGTGCTCCGGAAATTAACGGCGTGCATTTTGAATGTGGTGGGTGCAGGG	30944449	30944560	30944610	30944558	-1	2	OBART02G37380	30937815	30945396	None	14578	2089	141255	Yes
GTACATAAACTATTTGGGTTAGATTTGTTTGTGGGTGAGGGTGGAAAAAGTT	31161274	31161364	31161414	31161362	-1	2	OBART02G37720	31161274	31164144	None	14578	2089	141255	No_or_no_constitutive_exon
CCCGCCGTTGAACATTGGAATTCATTAACCATGAAGAACAAGAAGGGTAGTC	31290967	31290983	31291033	31290981	-1	2	OBART02G37910	31281908	31293743	None	14578	2089	141255	Yes
TGTTCTTGATGTCTCGCTGACGCCACACCTCTGCCTGTTCTGCCAGGGAGGT	31322916	31322976	31323026	31322974	-1	2	OBART02G37970	31314231	31326312	None	14578	2089	141255	No_or_no_constitutive_exon
CTCTTCTAGTAACACTTACTTGTACATTTACTTGTGTGCACGGGTGGCAGAT	31364118	31364207	31364257	31364205	-1	2	OBART02G38040	31362398	31364770	None	14578	2089	141255	No_or_no_constitutive_exon
TCTGGATGTTGTAGTAGCAACTGAAGATTGGATTGGATTGGGCATGGCAGGA	31478956	31479118	31479168	31479116	-1	2	OBART02G38240	31478956	31479755	4331245	14578	2089	141255	No_or_no_constitutive_exon
CGGGACACCGGCCTACTCCTTCGACACCCGTGGGGGTGGGGTGGCGCAAGGA	31490394	31490811	31490861	31490809	-1	2	OBART02G38260	31489753	31491415	None	14578	2089	141255	No_or_no_constitutive_exon
GGGCAATGATGGGCAATGATGGGAGGGGGGAGGGGGGTTTGGATGGGTAGGA	31597842	31597985	31597792	31597844	1	2	OBART02G38460	31597797	31598917	None	14578	2089	141255	No_or_no_constitutive_exon
CTACTATGCAACAATTAAGTAATAATAGAATAATAATCTGATGGGTGCAGGG	11961	12113	11911	11963	1	3	OBART03G00030	11132	14860	None	14578	2089	141255	No_or_no_constitutive_exon
ACCTATTGTTCCTCGATTTTGATGATTCTAAACTATTGCTGGGATCGCAGGT	70764	70845	70714	70766	1	3	OBART03G00150	68827	72340	None	14578	2089	141255	No_or_no_constitutive_exon
CTTTTGATTTGCGGGTGGTTGTAATAATGGATTTGGGGATTGGGGGGCAGCA	116295	116371	116245	116297	1	3	OBART03G00260	116062	117120	None	14578	2089	141255	Yes
TACTGTTGTTTGCGTTAAGAATATATAAACATCGCAATGGGAATATGCAGGA	137692	137794	137642	137694	1	3	OBART03G00270	120771	138292	None	14578	2089	141255	No_or_no_constitutive_exon
GGATAATTTGTTTGAAGAAAAGAGAGAGTAATATTGGGGCGGGCGTGCAGGT	172678	173776	172628	172680	1	3	OBART03G00330	170540	173776	None	14578	2089	141255	No_or_no_constitutive_exon
GGACCGGAGGAGCAACCAAATTAAAGCTGCCTACGTGAGTGTGAGGGGAGTT	197074	198493	197024	197076	1	3	OBART03G00350	196879	198493	None	14578	2089	141255	No_or_no_constitutive_exon
TTTCCAGTGCTGACTTGACTTGGTTTTGGGGTTAATTCCTTGGGCGGAAGGG	357041	357180	357230	357178	-1	3	OBART03G00600	355615	357344	None	14578	2089	141255	No_or_no_constitutive_exon
TGGGGTTGGCTGGTGGTGGATACTGGATTGAGTCGATTCGTGGGGCGTAGGT	528810	528938	528988	528936	-1	3	OBART03G00840	523788	529084	None	14578	2089	141255	No_or_no_constitutive_exon
TGGGTAAACATTATTTGATGTTTTACTCCCTCTTTTCGTGGGTCAAACAGGT	527206	527263	527313	527261	-1	3	OBART03G00840	523788	529084	None	14578	2089	141255	No_or_no_constitutive_exon
TGGTGAAAACCACTATTTACTTAATGGTGGTTAATTTGATCTGGGAGCAGGC	567091	567185	567041	567093	1	3	OBART03G00940	566527	574088	None	14578	2089	141255	No_or_no_constitutive_exon
GCATCACATTATTCTGGCTAAGCTTTCTTCCTCCTCTTTCTTGGGACGAGGA	1374972	1375275	1375325	1375273	-1	3	OBART03G02160	1374972	1376786	None	14578	2089	141255	No_or_no_constitutive_exon
GCGGTCGTCCAGGAGGGTGGCGTCGGGGGCTCTCCGCGAGGGATTTGGAGTC	1461522	1461720	1461770	1461718	-1	3	OBART03G02260	1461352	1461922	None	14578	2089	141255	No_or_no_constitutive_exon
TCACCTCGATTTGGGTTCTGGGCTGAGCAATGGCGATTGGGGGATGGCAGGA	1469132	1469262	1469312	1469260	-1	3	OBART03G02280	1465909	1469374	None	14578	2089	141255	No_or_no_constitutive_exon
TTTTATACTGTTTGATTTGGAGATTGCATTTCTTGACTCGGGATGACTAGAT	1511043	1511169	1511219	1511167	-1	3	OBART03G02330	1506480	1515176	None	14578	2089	141255	No_or_no_constitutive_exon
AGAATTTGAAATTTTCTCGGGTTAACGCCTCCTTGCGCTTGTGGGAGCAGGG	1606580	1606668	1606530	1606582	1	3	OBART03G02460	1606091	1611582	None	14578	2089	141255	Yes
TAGCTAGTCAATTTATTAACTGGTTTTGATCGATCGGGTTGCGAGTGCAGGT	1640508	1640576	1640626	1640574	-1	3	OBART03G02490	1640119	1642770	None	14578	2089	141255	No_or_no_constitutive_exon
TGCAAGTGTTTGTGTCGCAGAATCTAACAATCGTGTGTTGGGAGCTGCAGGT	1704012	1705082	1703962	1704014	1	3	OBART03G02570	1702704	1705082	4331516	14578	2089	141255	No_or_no_constitutive_exon
TGCTTTACAATGTCTACTCTGTAGTTAGAAATCGAGGAGTCGGGAAGAAGGT	2113808	2113858	2113908	2113856	-1	3	OBART03G03190	2113572	2114499	None	14578	2089	141255	No_or_no_constitutive_exon
TCCCCCCTCTTGGGTATTGTGGTTGCTATAGTTGTTGCGGTGAGTGGGAGGA	2308044	2308697	2307994	2308046	1	3	OBART03G03470	2307642	2308697	None	14578	2089	141255	No_or_no_constitutive_exon
TTGAATTCCTTGTCCAGGAAATCATTGACATGATTTGCTGTGGGATGCAGCT	2393767	2393850	2393717	2393769	1	3	OBART03G03650	2392541	2395361	None	14578	2089	141255	No_or_no_constitutive_exon
TTAGTGGCACAGAGGCAGCCACCATCTTTTTTAATGGCACACGGGGAAAGAC	2431330	2431554	2431604	2431552	-1	3	OBART03G03670	2396912	2432246	None	14578	2089	141255	No_or_no_constitutive_exon
TTAGTGGCACAGAGGCAGCCACCATCTTTTTTAATGGCACACGGGGAAAGAC	2448379	2448603	2448653	2448601	-1	3	OBART03G03680	2432393	2449295	None	14578	2089	141255	No_or_no_constitutive_exon
GGATCCTGTTGTTTTTGAGGTTGACCTCAAAGTAAAGGGTAGGGTACCAGCA	2626139	2626620	2626089	2626141	1	3	OBART03G03950	2624465	2626620	None	14578	2089	141255	No_or_no_constitutive_exon
CGATTTGGTGTCTGGGTGTCTGAATTTTTGGGTTGTGTCTGGGATCGCAGGG	2678696	2678959	2679009	2678957	-1	3	OBART03G04050	2677785	2679366	None	14578	2089	141255	No_or_no_constitutive_exon
ACTGTTATAACCATAGTTAATTGTTATCACCAATCCATCTGGGATTGCAGAC	2724630	2724756	2724580	2724632	1	3	OBART03G04120	2718503	2727284	4331654	14578	2089	141255	No_or_no_constitutive_exon
GTGTTTCATTCATAGAGCAAATGCCACTGAAATTAATGACGGGGGTGCAGGT	2756456	2756685	2756406	2756458	1	3	OBART03G04160	2738408	2764915	None	14578	2089	141255	No_or_no_constitutive_exon
GAGCTCTCTTCTCGGGAGCTGTAGCCTCAGAGGATGAATGGTGGGTGCAGGG	2866856	2866991	2866806	2866858	1	3	OBART03G04280	2866267	2870064	None	14578	2089	141255	No_or_no_constitutive_exon
AGGTTTGATATGTGTCATTTTGGATGGCGGGTGCAATTGCAGGGTTCAAGAA	2870446	2870959	2871009	2870957	-1	3	OBART03G04290	2870446	2871297	None	14578	2089	141255	No_or_no_constitutive_exon
ACGGGCGCGCCGTGGTGCGGTCGGAGGAGGACCGGAGGCAGTGCGGGGAGAT	2911711	2911893	2911661	2911713	1	3	OBART03G04360	2911128	2911893	None	14578	2089	141255	No_or_no_constitutive_exon
AGGGTACGAGAGCAAGTTAGCAATTACCTGAATTTGCTCCAAGGGTGAAGGC	3049781	3049920	3049970	3049918	-1	3	OBART03G04550	3044483	3049989	None	14578	2089	141255	No_or_no_constitutive_exon
TTAATCTGATGATATGAACAGACGCCCTGACGGGGATGGGGGTGGAGCAGGA	3087668	3088262	3087618	3087670	1	3	OBART03G04600	3087026	3088262	None	14578	2089	141255	No_or_no_constitutive_exon
TTGATGGTTTCTTGATGATTTGGTTGGATGGATGGATGGGACGGGAGCAGGG	3091460	3091607	3091410	3091462	1	3	OBART03G04610	3091031	3093810	None	14578	2089	141255	Yes
CTGGCGGCGGCGACTTGCGGTTGATCTCTCTGTTGCGTGGGGGTTGGCAGAG	3330169	3330227	3330119	3330171	1	3	OBART03G04930	3329941	3335093	None	14578	2089	141255	Yes
AAAGTTCAGAACTCTGAAAGCTCTGAAACGCTGCTATGGCGGGGGAGCAGAC	3423928	3424123	3424173	3424121	-1	3	OBART03G05080	3423403	3425260	None	14578	2089	141255	Yes
CATGGCGCGCCCACGGGTGGAGACCTTGGCTAGCTGCTTGGGGTGGGCAGGC	3467634	3467704	3467584	3467636	1	3	OBART03G05180	3463550	3467704	None	14578	2089	141255	No_or_no_constitutive_exon
CTTAACTCTTTTTTTTATTACAACAAAAATTTGTTGGATTGGCAGGGTAGGT	3522218	3522356	3522406	3522354	-1	3	OBART03G05290	3515644	3524547	None	14578	2089	141255	No_or_no_constitutive_exon
GACGGCGGTGGCGAACGTGAACGACAAGAGCATCCAGCAGGCGGGGGCAGTT	3607341	3607569	3607619	3607567	-1	3	OBART03G05420	3607341	3617587	None	14578	2089	141255	No_or_no_constitutive_exon
GTCTCTGCTTAGCTGCATCACTGCCATGGCTTTTCTTCTTGGAACGGGAGGC	3719275	3719603	3719225	3719277	1	3	OBART03G05600	3718295	3719603	None	14578	2089	141255	No_or_no_constitutive_exon
ATGATCTGAGTTTTGTGGGGTTCGATCTTCTGTGGACTGTGGGCGCGCAGTT	3725494	3725611	3725444	3725496	1	3	OBART03G05610	3725295	3729311	None	14578	2089	141255	No_or_no_constitutive_exon
TCGATCCGCCGGGTTATTCCTACTTCACCGTCCATTGCCCGGGACTGAAGGG	3771653	3772692	3772742	3772690	-1	3	OBART03G05660	3769164	3773145	None	14578	2089	141255	No_or_no_constitutive_exon
GCGTCTTTTGTTGAAATTTGACCTATGTTCTGCTTTGGGTAAATGAGCAGGA	3893640	3893696	3893746	3893694	-1	3	OBART03G05910	3890824	3894585	None	14578	2089	141255	No_or_no_constitutive_exon
GGCGAGGATACTGCTGCTGGACGAGGCGAGCAGCGCGCTGGACCTGGGAGTC	3946029	3946254	3945979	3946031	1	3	OBART03G05990	3940932	3946254	None	14578	2089	141255	No_or_no_constitutive_exon
CTAGCTAGCTTGTCAGCATCATAATTTACCATGTTTTTTTTTTGGGAGAGCA	3964684	3965040	3964634	3964686	1	3	OBART03G06010	3962456	3965467	None	14578	2089	141255	No_or_no_constitutive_exon
CACACTTGTCGATCATGTTTCTTGACCCAGTTTTATGGCTGTGGGTGCAGGG	4461681	4461750	4461800	4461748	-1	3	OBART03G06720	4459048	4462503	None	14578	2089	141255	No_or_no_constitutive_exon
ATTGCATCAATTTCTCAAACAAAAAATGTTGAGATGTTTCATGGGTGCAGGG	4492302	4492462	4492252	4492304	1	3	OBART03G06760	4490997	4493242	None	14578	2089	141255	No_or_no_constitutive_exon
TGGAATGTAAAGAGTACATACATTGCTAATTTCCCTTTTTTTGGGGGCAGAT	4492558	4492990	4492508	4492560	1	3	OBART03G06760	4490997	4493242	None	14578	2089	141255	No_or_no_constitutive_exon
TGATTTTTAGACACCCGTTTCGTGTTTCTCTAACTGTTGATAATGGGTAGGA	4493110	4493242	4493060	4493112	1	3	OBART03G06760	4490997	4493242	None	14578	2089	141255	No_or_no_constitutive_exon
AGCATTTTATGCCTTGTTTTCTTCTGGTATGATGATGGTTGTTGGGACAGGA	4739037	4739197	4739247	4739195	-1	3	OBART03G07040	4739037	4744433	None	14578	2089	141255	No_or_no_constitutive_exon
TTCAGATTCACATGAGATTTGTCATGATATGGCTCTTGTTTGGGTGGTAGAT	5075360	5075422	5075472	5075420	-1	3	OBART03G07490	5071272	5076377	None	14578	2089	141255	No_or_no_constitutive_exon
GGTGGTTGTGTTTTCATTTTGTAGTGTGTGTTGTGTCTTGGGATGGAAAGGT	5124737	5124895	5124945	5124893	-1	3	OBART03G07560	5124079	5125182	None	14578	2089	141255	No_or_no_constitutive_exon
ACAGTGGCATTGATGGCTTTGCTGTGACAATTTCTAGGTACCTGAGGGAGGA	5258150	5258216	5258266	5258214	-1	3	OBART03G07790	5253759	5259294	None	14578	2089	141255	No_or_no_constitutive_exon
ACATCGACGACCCGCACATCCAGGAGCTCGGCAGGTGGGCGATCACGGAGAA	5333468	5333678	5333728	5333676	-1	3	OBART03G07890	5333468	5333796	None	14578	2089	141255	No_or_no_constitutive_exon
TTCCCATTATCGATCTTTATCTTACTATACGGATGGAGTGGGAATCGCAGGC	5452663	5452779	5452829	5452777	-1	3	OBART03G08140	5450997	5457428	4332041	14578	2089	141255	No_or_no_constitutive_exon
AGGAAAAAGGCACTAAGAGCATTTAACACCCTGCTACATCATGGGGTTAGGT	5650106	5650217	5650056	5650108	1	3	OBART03G08340	5647496	5650217	None	14578	2089	141255	No_or_no_constitutive_exon
ACGGTTAATGAGTCAAGAAAAGATAAATAACTAATGTTATTATGGGGCAGGC	5800908	5801116	5801166	5801114	-1	3	OBART03G08590	5800908	5802120	None	14578	2089	141255	No_or_no_constitutive_exon
TTTGGTTAACCTTGGTGGTGCGTGCGTGCGTGGATGGCGTGGGCGAGCAGGC	5815517	5815635	5815467	5815519	1	3	OBART03G08610	5815149	5818165	None	14578	2089	141255	No_or_no_constitutive_exon
AGTTTCTAATTGTTTCTCTCTCTCTCTCTCTCTCTCTCTCGGTGGGACAGTG	5980219	5980325	5980169	5980221	1	3	OBART03G08870	5979719	5983574	None	14578	2089	141255	No_or_no_constitutive_exon
TTCGCTGTGGTGACGCGGTTTTTTTCTGGTGTATCTCATGGGGGTTGCAGGG	5988375	5989358	5988325	5988377	1	3	OBART03G08880	5985532	5989358	None	14578	2089	141255	No_or_no_constitutive_exon
GCTGATACGTGTGCTAATTCTGATTCTGAATCGGATTCTGTGGGTGACAGTG	6006035	6006110	6006160	6006108	-1	3	OBART03G08910	6005253	6009117	4332108	14578	2089	141255	No_or_no_constitutive_exon
TCGCCGCGTCGAACGGCGTCGCGGGCAACTCCACCTTCGCGACGGGGCAGCC	6612144	6613377	6613427	6613375	-1	3	OBART03G09610	6612144	6614019	None	14578	2089	141255	No_or_no_constitutive_exon
TGCCAAAGAAGCAGTTCAAAGCTGAATACCTTTCTTCGTGGAGGGTGCAGCA	6693925	6694015	6694065	6694013	-1	3	OBART03G09740	6690314	6701420	None	14578	2089	141255	Yes
TGATGCCTTTTTTTTCTTTGTGTATATGTGATATTTATTTTTGGGTGAAGGC	6894236	6894326	6894376	6894324	-1	3	OBART03G10010	6894236	6896560	None	14578	2089	141255	No_or_no_constitutive_exon
AGAAGTACAAAGAATTAACAATTGAAATTTGTTTGCACAGGTGGGCAAAGGA	6925109	6925137	6925187	6925135	-1	3	OBART03G10060	6924698	6928329	None	14578	2089	141255	No_or_no_constitutive_exon
TTCCCTTTATGATATACTGTGTAACAAAAAAAAAAATCCTGCCAGGGCAGCT	7013109	7013205	7013255	7013203	-1	3	OBART03G10180	7012176	7016476	None	14578	2089	141255	No_or_no_constitutive_exon
CGTGACATGTGTGTAAGTGACGTGTTTTCTGGTGGGATGTGGGCGAGCAGAG	7660708	7660862	7660912	7660860	-1	3	OBART03G11030	7658135	7662848	None	14578	2089	141255	No_or_no_constitutive_exon
ATTTTTGGCACGTAAAGTTTGGTCTGCGCGGTGCGTGTGCGTGGGTGCAGAG	7806288	7806526	7806576	7806524	-1	3	OBART03G11230	7805651	7807095	None	14578	2089	141255	No_or_no_constitutive_exon
ATCGACAATGCGCGCGCTTACATGTTGGTGCGGTGTGTGTGTGGGTGCAGAC	7852885	7853230	7852835	7852887	1	3	OBART03G11320	7851369	7853230	None	14578	2089	141255	No_or_no_constitutive_exon
GTCAATTGCTTGGTTGTTTAATAACGGAGGGTTTGGGGGTGGGTGCGCAGGT	8092049	8092127	8091999	8092051	1	3	OBART03G11650	8091648	8094982	None	14578	2089	141255	No_or_no_constitutive_exon
GATCTTTGTGTCGCGGTAGGGTTGTGTGTGATTCGTCCGGGGGATTGCAGGA	8144444	8144535	8144394	8144446	1	3	OBART03G11720	8144009	8148723	None	14578	2089	141255	No_or_no_constitutive_exon
GCGGCGTGGTAGAAGTAGAAGCGGGGGCTGTCAATAGGGGAGGGGAGTAGGC	8211221	8211335	8211385	8211333	-1	3	OBART03G11870	8209884	8211479	None	14578	2089	141255	No_or_no_constitutive_exon
TGTTGCGAAACAGAAGATAAAGCGAAAGGGACTAAACCGACCGGCGGGAGGT	8292145	8292254	8292304	8292252	-1	3	OBART03G11990	8283123	8294794	None	14578	2089	141255	Yes
TGCGAGATTCCCCGATGGTTGAGGCTGTGTGCCATCCGTGTGATGGGCAGGC	8291831	8292039	8292089	8292037	-1	3	OBART03G11990	8283123	8294794	None	14578	2089	141255	Yes
GTTTGCTTGTTCACGTTTCGGCATTGATAACTTGATTGGGATTGGACAAGGC	8315707	8316056	8315657	8315709	1	3	OBART03G12030	8313807	8316056	None	14578	2089	141255	No_or_no_constitutive_exon
GGCGCGGGCGGGAGTTATGGAGGTTACGAGCGCGGGCGGGAGTTATGGAGGT	8706818	8707093	8706768	8706820	1	3	OBART03G12500	8703802	8707093	None	14578	2089	141255	No_or_no_constitutive_exon
CCGTCGGCGGAGGAGCTGGGCTTCCGCTTTTCGACGGCGAGGCGGGGAAGGA	8710658	8710870	8710920	8710868	-1	3	OBART03G12510	8709160	8711270	None	14578	2089	141255	No_or_no_constitutive_exon
TCAATTACAACCCTCTTTCAGCAAAGCATATGGATTTCCTGGGAGTTCAGGT	8997867	8997936	8997817	8997869	1	3	OBART03G13010	8993942	9001709	None	14578	2089	141255	No_or_no_constitutive_exon
TACGGTTTCATATGAACTGAGAATAATTTTGCTTTGTGACGCGGGAGCAGAA	9117287	9117563	9117613	9117561	-1	3	OBART03G13210	9117287	9119120	None	14578	2089	141255	No_or_no_constitutive_exon
CTGTACGACGACGGGTACAAGAACCTGGCGTGGCTCGCCGGAGGGTTCAGCA	9272717	9272922	9272667	9272719	1	3	OBART03G13440	9272260	9272922	None	14578	2089	141255	No_or_no_constitutive_exon
AACTATGGCAAGTAATTTGCTCTTGATTAATTTCGGGGCCAGCTGAGCAGAT	9327355	9327455	9327505	9327453	-1	3	OBART03G13490	9323568	9332725	None	14578	2089	141255	No_or_no_constitutive_exon
TAGTTTGCTGTTTACTAAACCTTTTGTGCTGGGTGGGGATCGAATTGAAGGC	9354872	9354971	9355021	9354969	-1	3	OBART03G13530	9352143	9355827	None	14578	2089	141255	No_or_no_constitutive_exon
TCCTTTTGTTTTGTTCTGTAAAAATTGCATGGGGGGTGATGTGGGTGCAGGT	9592688	9592818	9592868	9592816	-1	3	OBART03G13840	9590863	9593132	None	14578	2089	141255	No_or_no_constitutive_exon
AAATATTCACCTTTTTTAAGCTGACCATATCAAAATTCGTCTGGGGACAGTG	9595453	9595699	9595403	9595455	1	3	OBART03G13850	9594749	9596188	None	14578	2089	141255	No_or_no_constitutive_exon
TCGTTGGCGGCGCGCAGGCCGTGCGGATGAACGCGGCGGGTGGGTGACAGCT	9767729	9767880	9767679	9767731	1	3	OBART03G14100	9767609	9767880	None	14578	2089	141255	No_or_no_constitutive_exon
GCGCCGTTTCGGTGAGTTCTTGGCAGTTTGGGATGATGCTTGGTGGGTAGGA	9861121	9861371	9861421	9861369	-1	3	OBART03G14270	9858345	9861424	None	14578	2089	141255	No_or_no_constitutive_exon
TTATCGCAATGAACTTAACTGTGTATGCTTTGCATTCTGGGAAATTGTAGCT	9860096	9860222	9860272	9860220	-1	3	OBART03G14270	9858345	9861424	None	14578	2089	141255	No_or_no_constitutive_exon
TCATTTTTATTATTACTGGCGAATAACTCTACTTTCACTGGGTGTGGCAGAT	10185539	10185739	10185789	10185737	-1	3	OBART03G14700	10180697	10189028	None	14578	2089	141255	No_or_no_constitutive_exon
GTTATATGTGATAGCATGCCAAAAGTCACTATTGATCTTTGGGTGTGCAGAT	10219575	10219646	10219696	10219644	-1	3	OBART03G14750	10217583	10221381	None	14578	2089	141255	No_or_no_constitutive_exon
AATGTACTTATGGAACACACTGATGCAGATGAATCTACTGGACCGGGCAGTG	10913618	10914447	10913568	10913620	1	3	OBART03G15600	10908304	10915415	None	14578	2089	141255	No_or_no_constitutive_exon
TGGATTGAATTAGGTGCATGCAACAACATCCACGGCGTGGGGAGGAAAAGGC	11055931	11056077	11055881	11055933	1	3	OBART03G15830	11049218	11059449	None	14578	2089	141255	No_or_no_constitutive_exon
GTTCTTGCCATCAGAGCCATTGCTAATTCGAGATTTTATGGTGGGTGCAGGT	11272766	11273228	11273278	11273226	-1	3	OBART03G16060	11270657	11274544	4332724	14578	2089	141255	No_or_no_constitutive_exon
GAGGTGGCTGGTGCACTCATTGTGTTCCTTGGGCATTTATTGGGCATGAGGA	11813810	11813992	11813760	11813812	1	3	OBART03G16790	11812868	11813992	None	14578	2089	141255	No_or_no_constitutive_exon
CGTTGTTCGGTTTCACTCACCCGTGTTCTTTTTTCCTCGCGCGGGAGCAGAA	11911143	11911386	11911093	11911145	1	3	OBART03G16990	11910930	11914012	None	14578	2089	141255	No_or_no_constitutive_exon
CGAGTGCTCCTGAATTTCTCATCAAAATTTCGAGCTGTTCAGGGGTGAAGAA	11977956	11978206	11978256	11978204	-1	3	OBART03G17080	11975089	11979034	None	14578	2089	141255	No_or_no_constitutive_exon
AAATGCAACCCCCTGCATTTTTTTCATGCAATATTTTTCATGATGGGCAGAT	12200478	12200556	12200606	12200554	-1	3	OBART03G17300	12200478	12207591	None	14578	2089	141255	No_or_no_constitutive_exon
GGGTATCGGATGTCAGGGGAGTTGCAGTTTGACTGGACAACGAGGGTGAGGC	12505926	12506160	12505876	12505928	1	3	OBART03G17560	12505709	12507099	None	14578	2089	141255	No_or_no_constitutive_exon
CTGCCGTCGCCTCCACCTCCGCGGCAGGAGGAGGAGGGGGCGGCGGTAAGGC	12532050	12532616	12532000	12532052	1	3	OBART03G17590	12531874	12535594	None	14578	2089	141255	No_or_no_constitutive_exon
GCGGCGCCCTCGTCTGGGCCAACGGCAACCGCTACGACGGCGGCTGGGAGGG	12653918	12654463	12653868	12653920	1	3	OBART03G17760	12653685	12664366	None	14578	2089	141255	No_or_no_constitutive_exon
GAGAAGAGGAGGGGGAAAAGCTTTGAAGAGATCCGAGTTTGCGGGGGGAGGG	12660795	12661128	12660745	12660797	1	3	OBART03G17760	12653685	12664366	None	14578	2089	141255	No_or_no_constitutive_exon
CAGTTCAGAATGAATTTGTCTATGCTCTAATAACTTTGTCTGGGCAATAGAC	12661832	12661997	12661782	12661834	1	3	OBART03G17760	12653685	12664366	None	14578	2089	141255	No_or_no_constitutive_exon
TAAGTTTTTGACATGGTTGTTCTATACCTTACGAAGTGCATGGGTTGAAGGT	12663047	12663117	12662997	12663049	1	3	OBART03G17760	12653685	12664366	None	14578	2089	141255	No_or_no_constitutive_exon
ATGTCTCCAAGTTATAATTTTAACATCACTAAGATTCTTTGGGTGGACAGGT	12663429	12664366	12663379	12663431	1	3	OBART03G17760	12653685	12664366	None	14578	2089	141255	No_or_no_constitutive_exon
TTGGTGCATCAATAACAGTATGAACTTATGTGCTATTTGTTATGGGACAGCC	12844856	12844924	12844974	12844922	-1	3	OBART03G17950	12842472	12849616	None	14578	2089	141255	No_or_no_constitutive_exon
TTTAGGTCTGTGTGTGTTGACTATACTGTCTGTGCTCGTGGTGTGGGCAGAA	12914571	12914725	12914775	12914723	-1	3	OBART03G18080	12912350	12915259	None	14578	2089	141255	No_or_no_constitutive_exon
TAGGGCAGCCACCAATGGGTAGGGAGAATGGTGCTGGCTGACGGGAAAAGCT	13122046	13122712	13121996	13122048	1	3	OBART03G18330	13121539	13122712	None	14578	2089	141255	No_or_no_constitutive_exon
AGCGTTTTTTCCTCCCGGCGCCCATGGACTACGACGATCGGGAACAGCAGCG	13272570	13272738	13272788	13272736	-1	3	OBART03G18490	13271852	13273857	None	14578	2089	141255	No_or_no_constitutive_exon
TGTTCAATCCCTCATTTTGTTTCTTAATTATTTGGTTGGATGGTTGGGAGCA	13283470	13283721	13283420	13283472	1	3	OBART03G18510	13278892	13283721	None	14578	2089	141255	Yes
GCAACCTCTTCGCCGACTGCAGGCCGTACCTCGGCATCGAGACGTGGGAGGG	13287190	13287467	13287140	13287192	1	3	OBART03G18520	13286598	13287467	None	14578	2089	141255	No_or_no_constitutive_exon
ATTCGGTTGTCTGATGCTTAGGATGATATGCTGTTGTTTTGGGCGTGCAGGC	13618911	13619289	13618861	13618913	1	3	OBART03G19000	13618373	13622056	None	14578	2089	141255	No_or_no_constitutive_exon
CCATCCCCGGATTCAACAGCCGGCTCGACGCGTTCCGCGCGTGGGCCAAGCT	14042472	14042516	14042566	14042514	-1	3	OBART03G19530	14042177	14042874	None	14578	2089	141255	No_or_no_constitutive_exon
GGCGCGGCTGCTGGTGCGGTGGTGACTGATTGGGTGGTTGTGGGGTGCAGGC	14057486	14057735	14057436	14057488	1	3	OBART03G19540	14057335	14057735	None	14578	2089	141255	No_or_no_constitutive_exon
TAATATCAGGCCATATATACTGAATTCTACCTTCGTCTTGTTGGGAACAGAT	14283246	14283689	14283196	14283248	1	3	OBART03G19760	14281949	14290494	None	14578	2089	141255	No_or_no_constitutive_exon
ATTTGCATGTAGGGTTCTGAAACTGGTTTTGTTTCTTGGGGAGATTGCAGGT	14284181	14284291	14284131	14284183	1	3	OBART03G19760	14281949	14290494	None	14578	2089	141255	No_or_no_constitutive_exon
CCGCGGCCGCCGCCTCCGACGCCGCACCTGGCTGTAGGCGGGCAGAAGAGGG	14499322	14499599	14499272	14499324	1	3	OBART03G20010	14498957	14499599	None	14578	2089	141255	No_or_no_constitutive_exon
AAGCTAGTACCATGGTAGGAAAATTTTGATTTGCTTCGTGGGGGTATTAGGT	14522354	14522412	14522304	14522356	1	3	OBART03G20060	14521301	14524661	None	14578	2089	141255	No_or_no_constitutive_exon
ATTATCCGATTAATTAATAACTTTAAAGGATATTATGATGGTGGGTGCAGTT	14593728	14593743	14593793	14593741	-1	3	OBART03G20110	14593728	14596515	None	14578	2089	141255	No_or_no_constitutive_exon
GTGGGGCCGCTAGTTTTTACAGTGACGCTTTGACATGCGAGGGTTGGGAGAT	14885287	14885513	14885237	14885289	1	3	OBART03G20420	14883223	14885513	None	14578	2089	141255	No_or_no_constitutive_exon
CCCTCCCCTCCTTCTCCCTATCCCAGATCTAGCCAGAGGGGAGGTGGCAGCG	14947854	14948072	14948122	14948070	-1	3	OBART03G20490	14947854	14948523	None	14578	2089	141255	No_or_no_constitutive_exon
TCGCGTCGATCGGTCGGCCATGGAAATGAGTGATATGTGTATGGGTGCAGGA	15553021	15553546	15552971	15553023	1	3	OBART03G20950	15552645	15553546	None	14578	2089	141255	No_or_no_constitutive_exon
TTGTTCTGGTTTTCAACATGCTGTTTCGTTCAGCATTTGTGTGGGGGCAGCT	15701847	15701931	15701797	15701849	1	3	OBART03G21070	15701226	15702629	None	14578	2089	141255	No_or_no_constitutive_exon
TTCGAGTTCCGGTACCGGATCATGGTGCACACGCTGCTCCAGTAGGGGAGGA	15729997	15730522	15730572	15730520	-1	3	OBART03G21080	15729997	15730881	None	14578	2089	141255	No_or_no_constitutive_exon
TTTCCTAGACACTGTTTCTTATTTATTGTCAAATTTGGGACGAGAAATAGAT	15810126	15810185	15810235	15810183	-1	3	OBART03G21150	15807476	15810861	None	14578	2089	141255	Yes
CTGAAGGACAACTGTATTCAGGCTCTGCTTGGGTGTGTTTGGGTGTGCAGGA	15807476	15807529	15807579	15807527	-1	3	OBART03G21150	15807476	15810861	None	14578	2089	141255	Yes
CTGACTGATTGAATGGAATGAATTAATCATTGCATCTGCATGTGGGACAGGG	15917986	15918638	15917936	15917988	1	3	OBART03G21280	15914031	15918638	None	14578	2089	141255	No_or_no_constitutive_exon
CTACTCAATGAGGCCATCCGCGATCTCTCGGTCGCCTTCGGCTTGGGGAGCG	16248869	16249215	16248819	16248871	1	3	OBART03G21610	16248440	16249215	None	14578	2089	141255	No_or_no_constitutive_exon
AGGTGGGTCCCGTGTCCTTGCAAGGTTTGCGCCTCCTAGCTAGGGTGTAGGT	16333804	16334146	16334196	16334144	-1	3	OBART03G21760	16333544	16336062	None	14578	2089	141255	No_or_no_constitutive_exon
TCATCACCCTCAACACTTTTTAGTTTGAAAAACTAAAGTGGGAAGAGTAGGT	16683704	16683768	16683818	16683766	-1	3	OBART03G22160	16683168	16685911	None	14578	2089	141255	No_or_no_constitutive_exon
GAGATGGAGGAGGCGGTAGACGGCAAGCACCCGAAGCGTGGGAGGGGCAGGC	16787110	16787328	16787060	16787112	1	3	OBART03G22260	16787063	16802153	None	14578	2089	141255	Yes
ACGCAGCGGAGTTGGGTGGTAGCAGACGACGAGATGGGCGACGCGGTGAGGG	17861757	17861985	17861707	17861759	1	3	OBART03G22850	17860315	17861985	None	14578	2089	141255	No_or_no_constitutive_exon
CCCGGCCGGTTTGGGAAGTAACGGTGGTGGCTAATCTCGGAAGGGGAAAGGA	17912920	17913344	17912870	17912922	1	3	OBART03G22900	17912613	17913344	None	14578	2089	141255	No_or_no_constitutive_exon
GCCGCAAGGCGCACATGAGGCGCCGTAGAGTGGTCATGGACGGACGGGAGGG	18197713	18197815	18197865	18197813	-1	3	OBART03G23020	18197713	18198062	None	14578	2089	141255	No_or_no_constitutive_exon
TCGTTACCGCTACCTGCTCGGGAGCCGGCCTCCTATGCCGGGGAGGTCAGAT	18836406	18836598	18836648	18836596	-1	3	OBART03G23330	18836406	18836714	None	14578	2089	141255	No_or_no_constitutive_exon
CATGCCATCCTCCATCTCTAGGTATCAGCTCTCCTTTCTTCTGGGATGAGGT	19058697	19058837	19058647	19058699	1	3	OBART03G23560	19056192	19059299	None	14578	2089	141255	No_or_no_constitutive_exon
CTTGAACTAGCTCTTGACTTAGTTTATCTGATGCCATTTTGGGGGTTCAGAA	19086742	19086845	19086895	19086843	-1	3	OBART03G23590	19079458	19097337	None	14578	2089	141255	Yes
TACCCCTAGCGTGTTTGTGGTAATCCAAGCTATAGTTAACGAGGGTGCAGTT	19082816	19082883	19082933	19082881	-1	3	OBART03G23590	19079458	19097337	None	14578	2089	141255	Yes
TCAGTTGGAGCCGAAGTAAGATGGCCGGCGAGTTTGGGCGCGAGGTGCAGGT	19371451	19371663	19371401	19371453	1	3	OBART03G23770	19370985	19371663	None	14578	2089	141255	No_or_no_constitutive_exon
GAAAGGCTACAAAGGTTGAGTTTAACTTACTGATTTCTGTAGATGGGCAGGG	19983766	19983783	19983833	19983781	-1	3	OBART03G24570	19978700	19990639	None	14578	2089	141255	No_or_no_constitutive_exon
TTCCTCCGTAGTGTGGCTTTTGTTTAATATGAGTTTTGTGGCGGGTGCAGTG	20018070	20018146	20018196	20018144	-1	3	OBART03G24590	20010414	20018336	None	14578	2089	141255	No_or_no_constitutive_exon
GCAGCTTGGGATGCCCACGGCCTCCTCGATGGCCTCCATGGTGCGGGAAGAG	20043281	20043412	20043462	20043410	-1	3	OBART03G24640	20043099	20043861	None	14578	2089	141255	No_or_no_constitutive_exon
GACAGATGCAATCGAATCAAATATCCTAACATTTCTTTTGGGGATAAAAGGT	20634184	20634241	20634291	20634239	-1	3	OBART03G25280	20633966	20635930	None	14578	2089	141255	No_or_no_constitutive_exon
GCATTTTGCATCTGTTTTTTTATTCTTTTTTTATTTTTTTTGCAGGGTAGTA	20927811	20927967	20927761	20927813	1	3	OBART03G25590	20926284	20928769	None	14578	2089	141255	No_or_no_constitutive_exon
GGACTCCCCCCTGCGTCGCGCTCCTCGCGCCGGTGCTCCGCGTCGGGGAGCT	21716096	21716459	21716509	21716457	-1	3	OBART03G26280	21714714	21716748	4333468	14578	2089	141255	No_or_no_constitutive_exon
TAGGATGGATTGATTCTGATTTAACTCGAGTTCGAATTGCAGGGTTTAAGGG	22169877	22170755	22170805	22170753	-1	3	OBART03G26800	22169877	22172447	None	14578	2089	141255	No_or_no_constitutive_exon
GCGGTGCCCGTCGCAGGCGAGCGCGCCGGCGTCGTGCCCGTGGGGTCGAGGC	22333957	22334069	22333907	22333959	1	3	OBART03G26970	22332525	22334069	None	14578	2089	141255	No_or_no_constitutive_exon
AACCAAACCACCCATATTCATGAACTTAAAATGTTTTGTGGGTGGATCAGTG	22566144	22566191	22566094	22566146	1	3	OBART03G27120	22558349	22567487	None	14578	2089	141255	Yes
TGCTCGTCGCCGTCGCGCTCCTCGTCCGCCGCTACTACGTGTCCGGGGAGAC	22665414	22665843	22665893	22665841	-1	3	OBART03G27220	22665414	22666292	None	14578	2089	141255	No_or_no_constitutive_exon
ATTTGTTTTGTGATGTAATTACTAATACCTTGCTTTGATGATTTGGGAAGAA	22935395	22935511	22935345	22935397	1	3	OBART03G27520	22929243	22937862	None	14578	2089	141255	No_or_no_constitutive_exon
GGATGGATAATACAGTACGTGTTGCTACTACATTTTGCTGGGTGGTGCAGTG	23022488	23022700	23022750	23022698	-1	3	OBART03G27620	23022488	23023034	None	14578	2089	141255	No_or_no_constitutive_exon
GGATGGATAATACAGTACGTGTTGCTACTACATTTTGCTGGGTGGTGCAGTG	23038013	23038225	23038275	23038223	-1	3	OBART03G27650	23038013	23038559	None	14578	2089	141255	No_or_no_constitutive_exon
ATCTCTGGATTAATTTTGCTTTTGCTTTTTTTGTTCTTTTGGGGACGAAGGT	23138102	23138180	23138052	23138104	1	3	OBART03G27770	23137680	23144037	None	14578	2089	141255	No_or_no_constitutive_exon
TGATCTGGATTGCTTCTCGCTCGTGGTGTTGTGGTCTTTGGTGGGTGCAGGT	23140165	23141265	23140115	23140167	1	3	OBART03G27770	23137680	23144037	None	14578	2089	141255	No_or_no_constitutive_exon
CCCCGACGAGCTCGACGAGGAGTTCGACGGGCTCCCCTCGGCGGGCGCAGAC	23211944	23212199	23212249	23212197	-1	3	OBART03G27860	23211944	23214945	None	14578	2089	141255	No_or_no_constitutive_exon
TCGCGCTCGCCGCCGCCTCGCGTGCCGGCCGAGGCGGGGTTGTGGTGGAGCT	23432890	23433952	23432840	23432892	1	3	OBART03G28130	23432360	23433952	None	14578	2089	141255	No_or_no_constitutive_exon
ACCTCGCCTTCTCCGTCGCCGACTACGACGGGTTCCTCGCCGGGCTGAAGGC	23588640	23588716	23588766	23588714	-1	3	OBART03G28230	23586383	23588982	None	14578	2089	141255	Yes
GAGAGGATACCATCTCTGCCAAAGAAGCAGCAGCTCCCCTGGGAAGAGAGGA	23777532	23777966	23778016	23777964	-1	3	OBART03G28400	23772513	23778447	None	14578	2089	141255	No_or_no_constitutive_exon
TGGTCACCGTCGATCGCCGTGTCCACGCACGGCGGCGGCCCGGGATGCAGGT	23942166	23942430	23942116	23942168	1	3	OBART03G28590	23941485	23942430	None	14578	2089	141255	No_or_no_constitutive_exon
CACCCGATCTGAAGTTTGGCGGCGGCTCCGCGGGGAGGGACGGTAGTAAGTT	23985643	23985989	23985593	23985645	1	3	OBART03G28630	23985489	23985989	None	14578	2089	141255	No_or_no_constitutive_exon
TTGGAAGGTAAATTTTATCGTGTGAAGTTCTTGCTGTTTGCAGGTGGGAGAG	24215275	24215411	24215225	24215277	1	3	OBART03G28960	24214310	24220447	None	14578	2089	141255	No_or_no_constitutive_exon
CTGAATAAATTAGCCTAAAACAATAATTTTATTTTGGGAGATGAATGCAGGA	24372803	24373102	24373152	24373100	-1	3	OBART03G29210	24370311	24378379	None	14578	2089	141255	Yes
TTTTGAACGGGACATTCATGTGAGTAAATTTGTTACTTTTGAATGGGCAGAT	24592677	24592721	24592627	24592679	1	3	OBART03G29460	24591638	24592721	None	14578	2089	141255	No_or_no_constitutive_exon
CGGCGGCTGCAGCGGCAGGAGACCGGTGGCTGGGGTTAGCTTAGGGGCAGAG	24687443	24687621	24687393	24687445	1	3	OBART03G29590	24687350	24688192	None	14578	2089	141255	No_or_no_constitutive_exon
TCTTGTCTTCGTCCACTCATCATCTCTGATATACTTTTGTTGGGAGAAAGGA	24819083	24819263	24819033	24819085	1	3	OBART03G29680	24800244	24822466	None	14578	2089	141255	Yes
AGCTCCGCTTGCTTGTCTACCGGCCATGTCTTCCCGCGGCGGCGGGGTAGGC	24882779	24882851	24882901	24882849	-1	3	OBART03G29750	24879632	24885955	None	14578	2089	141255	No_or_no_constitutive_exon
ATTCTCCTTCTTGTGCTTTGTCTGATTCGTGCCGTGGTTGGGGGGCGCAGGA	25007181	25007245	25007131	25007183	1	3	OBART03G29930	25006831	25009451	None	14578	2089	141255	No_or_no_constitutive_exon
GCGAGCGGCGATCGGCGGCTGATGGAGGTGTGGGGGGTTTGGGTGTGCAGGG	25109472	25109690	25109740	25109688	-1	3	OBART03G30060	25105058	25109870	None	14578	2089	141255	No_or_no_constitutive_exon
TTCAGAGAGTTTTTCGTTTGATTTCCTAATGGAAAGTTTGAGGGTTTGAGTT	25186194	25186348	25186144	25186196	1	3	OBART03G30170	25185849	25186348	None	14578	2089	141255	No_or_no_constitutive_exon
GGATTAATTCGTGTGATTGTTATACTGATCGATGGATGGATGGGGCGCAGCC	25347075	25347267	25347317	25347265	-1	3	OBART03G30280	25345130	25347510	None	14578	2089	141255	No_or_no_constitutive_exon
ACGGACACCGTGCACTACAACCCCTCGGACCTCTCCTCCTGGGTCGAGAGCA	26133858	26135322	26133808	26133860	1	3	OBART03G31370	26133586	26135322	4333860	14578	2089	141255	No_or_no_constitutive_exon
ATCAATTTGAGGCATCTGAACTTGTATTTGCCTCTTTATGGGAACGGCAGGT	26424268	26424341	26424391	26424339	-1	3	OBART03G31740	26420900	26426401	None	14578	2089	141255	Yes
ACGTCCGGAAGGCGATTCGGTGACTGATTTTTTCTTTTGTGTGGGCACAGGG	26467168	26467342	26467392	26467340	-1	3	OBART03G31800	26467168	26468162	None	14578	2089	141255	No_or_no_constitutive_exon
TCACCGACCGCGAAAAAATTCCCCCAAAACCCTAGCGGCGGGAGCTGCAGCG	26632427	26632517	26632567	26632515	-1	3	OBART03G32000	26626788	26632656	None	14578	2089	141255	No_or_no_constitutive_exon
GAGGCGAGAGGTAGTTGTAACAACGACGTGGGGTGACGGCTCGGGGCAAGGC	26634854	26635091	26635141	26635089	-1	3	OBART03G32010	26634854	26635990	None	14578	2089	141255	No_or_no_constitutive_exon
ATGAAATTCGTCTCATTTTCTAATGTTGTGTTGTTTTCTGGGAAATGTAGGA	27004249	27004272	27004322	27004270	-1	3	OBART03G32470	27003511	27007232	None	14578	2089	141255	No_or_no_constitutive_exon
TGCGCGTGATGGTTGCGCTTTCGGCGTGCTGACCTCCTGTGGGGTTGCAGGA	27146037	27146096	27146146	27146094	-1	3	OBART03G32640	27141779	27146376	None	14578	2089	141255	No_or_no_constitutive_exon
CAACGTGCATGGTGGCGCATGGCTAACGGTGGATGGATGGGTGGATGCAGGT	27239338	27240326	27240376	27240324	-1	3	OBART03G32730	27239338	27241093	4333976	14578	2089	141255	No_or_no_constitutive_exon
CGATGACGAGCAACCCAAAACCATGGAGATCAAGAGGGTGAAGATTGTAGTT	27301999	27302187	27302237	27302185	-1	3	OBART03G32810	27301999	27318131	None	14578	2089	141255	Yes
TTGTTGTTGGTGGTGATGACGCGAATGCAACTTGCAAATGGGATGTGTAGGT	27400943	27401889	27401939	27401887	-1	3	OBART03G32920	27400943	27402346	None	14578	2089	141255	No_or_no_constitutive_exon
CTGGGTTTTTTTTAATTTTTTGGGGTTTTCTTGGTGGGGATGGGCGGCAGGT	27824021	27824091	27823971	27824023	1	3	OBART03G33510	27823840	27825386	None	14578	2089	141255	No_or_no_constitutive_exon
CGAATTCCGTGTTTCTTCCTGCTGGAATTTTCCTTCGGTGGGTCGAGCAGCA	27945966	27945996	27946046	27945994	-1	3	OBART03G33680	27941030	27946695	None	14578	2089	141255	Yes
GGCGTGATCAATGGCGGGGTTCTTGATTTTCTTTTCAGGGGTTCAGGAAGGT	28095100	28095877	28095927	28095875	-1	3	OBART03G33860	28094259	28096306	None	14578	2089	141255	No_or_no_constitutive_exon
ATCGATTGATTGATTTTGCTTCTTGTCGATCAATGGATCATGGGTGACAGGG	28135542	28136214	28135492	28135544	1	3	OBART03G33930	28132274	28136214	None	14578	2089	141255	No_or_no_constitutive_exon
TTCGCCTTTAGTGATGCTGATTTTCTTTGGTGCTCGTTTTGGGATGTCAGCT	28237725	28237835	28237675	28237727	1	3	OBART03G34110	28236930	28240741	4334101	14578	2089	141255	No_or_no_constitutive_exon
TCCATTTGTCCCTCATATCACTCTTTATTGACATTGGGCATGGAATATAGGT	28257156	28257369	28257106	28257158	1	3	OBART03G34130	28254426	28258827	None	14578	2089	141255	No_or_no_constitutive_exon
TAGTTAGCCTTGTTCGGGCTCCACTAATTGTTCCGCGGGTGCAACAACAGGT	28373000	28373156	28372950	28373002	1	3	OBART03G34330	28372720	28381460	None	14578	2089	141255	Yes
GTGGCGGCGCTGGCGGCGTTCTGCGGGACGGACCCGCTGCGGACGGGGAGCA	28396738	28397266	28397316	28397264	-1	3	OBART03G34360	28395421	28397699	None	14578	2089	141255	No_or_no_constitutive_exon
AGTTATTTTTAGCCTGGAACCTTCATGATCATATCTAACATAATGGGCAGGA	28620979	28621165	28620929	28620981	1	3	OBART03G34640	28619124	28621540	None	14578	2089	141255	No_or_no_constitutive_exon
AGTTATTTTTAGCCTGGAACCTTCATGATCATATCTAACATAATGGGCAGGA	28626549	28626735	28626785	28626733	-1	3	OBART03G34660	28624702	28629640	None	14578	2089	141255	No_or_no_constitutive_exon
GCCTTTGATTTTTCTTGGCGATTCTTGGGCTGACGAGTCTTGGGGTGAAGAG	28650998	28651238	28651288	28651236	-1	3	OBART03G34690	28649425	28651394	None	14578	2089	141255	No_or_no_constitutive_exon
CATTTGGTTTGATTTTGATTTTTCTCATCTCTGATTTGGGATGTGGGCAGTG	28769722	28770051	28770101	28770049	-1	3	OBART03G34850	28769722	28770352	None	14578	2089	141255	No_or_no_constitutive_exon
ACCTTGTTGTTTTTCTTGTGTATCTTTCTCCTCTAATGCGGGTGTGACAGGC	28829707	28830119	28829657	28829709	1	3	OBART03G34930	28829369	28833644	None	14578	2089	141255	No_or_no_constitutive_exon
ACCGCGGCCGCGCGCTGTGTCAGTACTGCGTGTTGGTTTGGGAGAGCTAGCG	28934641	28934866	28934591	28934643	1	3	OBART03G35100	28930183	28937314	None	14578	2089	141255	No_or_no_constitutive_exon
TCGAGTCAGGTCAGGAGAATGAAGTGGCCTGGGTGTGAATGTGGGTGCAGGG	28934970	28935171	28934920	28934972	1	3	OBART03G35100	28930183	28937314	None	14578	2089	141255	No_or_no_constitutive_exon
CGCCTCAGCAGCAGCAGGTGGCCGTGCCCGTGTTGGCGGCGTTGAGGGAGTT	29086852	29087037	29087087	29087035	-1	3	OBART03G35290	29082758	29090014	None	14578	2089	141255	No_or_no_constitutive_exon
CTCCATGGCTCATGACGCGGGTTGGTGATCCTTTTTTTGGGGGGCTGCAGCC	29138679	29138845	29138629	29138681	1	3	OBART03G35380	29137603	29146761	None	14578	2089	141255	Yes
GTGGGAAAACGTGGGGCTTTGATTGTTTATTATTTTACGCGGGTGTGAAGCT	29146411	29146761	29146361	29146413	1	3	OBART03G35380	29137603	29146761	None	14578	2089	141255	No_or_no_constitutive_exon
GCCGGGAAGGAGCGTCGGCAGAGGAATGCACCTGAGGGATGACACGGTAGGC	29264568	29264712	29264762	29264710	-1	3	OBART03G35610	29261452	29264829	None	14578	2089	141255	No_or_no_constitutive_exon
CCAGGCCTACCCGACTGATGTTATTCCGGTTCGTCATCGTGGGCAATGAGGT	29340658	29341063	29340608	29340660	1	3	OBART03G35700	29336913	29341063	None	14578	2089	141255	No_or_no_constitutive_exon
GGTGATGCGGTCAGTTTATTAATGGCGCGTAGGAGGGGGAGGTATAGCAGAG	29484716	29484765	29484666	29484718	1	3	OBART03G35870	29479916	29486876	None	14578	2089	141255	No_or_no_constitutive_exon
GATCTTTTTTCTTTTTTTGGGTTTGTTTGGATTTTTTTTGTTGGGTGAAGAT	29578561	29578650	29578700	29578648	-1	3	OBART03G36070	29576459	29579221	None	14578	2089	141255	Yes
TCGGTGCTGTTATTTTTTCCACCCCATTTTGCTGGTTTGTGTGGGCGCAGGG	29827574	29827755	29827524	29827576	1	3	OBART03G36470	29827141	29835607	None	14578	2089	141255	No_or_no_constitutive_exon
TCGATTCCTTGTTGGGGTTGGGCATTTCGGCTTTGATGGGAGACGCCAAGGA	29847988	29848087	29848137	29848085	-1	3	OBART03G36490	29845481	29848628	None	14578	2089	141255	No_or_no_constitutive_exon
GAATTCGGTATCTGCTTGCATGATCAAACTGAGTGTGAAAATGGGTGCAGGT	29857479	29858407	29858457	29858405	-1	3	OBART03G36510	29855289	29858937	None	14578	2089	141255	No_or_no_constitutive_exon
TGCACAGCGCCGCCGCCGCCCACGCGCGTACGACCCTTCCGCCGGGGCAGCG	30116413	30116594	30116363	30116415	1	3	OBART03G36880	30107095	30116594	None	14578	2089	141255	No_or_no_constitutive_exon
CCTGAGGCGGTGCGAGGACCGGCTGCGGTGCTTCTCCATCGACGGGGGAGGG	30181146	30181325	30181096	30181148	1	3	OBART03G36970	30180853	30186249	None	14578	2089	141255	No_or_no_constitutive_exon
GCGGCATAGTCGGTCACACCAGGGGAGATTGCGTTGGTCGAGGGGGGCAGGA	30222118	30222245	30222068	30222120	1	3	OBART03G37050	30216243	30223800	None	14578	2089	141255	No_or_no_constitutive_exon
TTTCTTTTATTTGTTGAACTTATTTTAGTGTTAATGGGATGGTAATGCAGGG	30233080	30233296	30233030	30233082	1	3	OBART03G37080	30230306	30236966	4334396	14578	2089	141255	No_or_no_constitutive_exon
TTCCTTACCGATTTATCTGAATGTCTGTTTTTTACTTATGGGCATGATAGAC	30242156	30242244	30242106	30242158	1	3	OBART03G37090	30241019	30244462	None	14578	2089	141255	No_or_no_constitutive_exon
GTGGGTCGGGCTGACGACCGTCGTGCTGTGTCCGTGGTTGGGGAGTGCAGGG	30275278	30275467	30275517	30275465	-1	3	OBART03G37180	30274506	30275838	None	14578	2089	141255	No_or_no_constitutive_exon
TACGTAGTAAAGTATGATGTAAGTGTAATTGTGTAATGTGTTTGGGGAAGGT	30312117	30312777	30312827	30312775	-1	3	OBART03G37240	30312117	30313669	None	14578	2089	141255	No_or_no_constitutive_exon
CCTGACGCCGCGCGTGGTGGTGTTTTTTTTTTTTTGGGTGGTGGTGGTAGGC	30519339	30519494	30519544	30519492	-1	3	OBART03G37490	30517427	30519604	None	14578	2089	141255	No_or_no_constitutive_exon
TCGCAGCCATCAACCGGACTCCCTGCGTGCGCACGCACTGCACGGGGCAGAG	31021066	31021494	31021544	31021492	-1	3	OBART03G38310	31018563	31027221	None	14578	2089	141255	No_or_no_constitutive_exon
CGGCGGAGGGGTAAGGTGGGTGGTGGTGGTGGTGGTGGTGGGGCGTGAAGCG	31287939	31288469	31288519	31288467	-1	3	OBART03G38710	31287939	31288663	None	14578	2089	141255	No_or_no_constitutive_exon
ACGTTCTTTTCCCGGACGCATGCATGCTGATGCTTTGGGCAACAATGCAGGG	31401170	31401388	31401438	31401386	-1	3	OBART03G38890	31398344	31401529	None	14578	2089	141255	No_or_no_constitutive_exon
CTTTCTTGTTGCTTATCATGTTCTTACCATTTTCCGTTCGGGATATGCAGGA	31433462	31433603	31433653	31433601	-1	3	OBART03G38940	31433462	31435160	None	14578	2089	141255	No_or_no_constitutive_exon
ACTTGTGGGTCAATGTTTGGAACCTAGGTTCTTGTTCCCTGCATTGGGAGGA	31633578	31633634	31633684	31633632	-1	3	OBART03G39240	31629074	31634627	None	14578	2089	141255	No_or_no_constitutive_exon
CGATATAAAGTTCGTGGTGCGATTGAAGTCGTGGTTCTGTGGCTGGGCAGAT	31736460	31736513	31736563	31736511	-1	3	OBART03G39410	31735501	31736656	None	14578	2089	141255	No_or_no_constitutive_exon
GAGGGTGGCCGCGGCTACCACGCTGAGTTGGGTGTGGAGCGCGGGTGCAGGG	31756093	31756183	31756233	31756181	-1	3	OBART03G39440	31752551	31757364	None	14578	2089	141255	No_or_no_constitutive_exon
GGTTTGCGGATTGGTGGTTTGATTTGAAATGTGTGTTCTCGTGGGCGCAGCG	31784014	31784208	31784258	31784206	-1	3	OBART03G39490	31779316	31784426	4334640	14578	2089	141255	No_or_no_constitutive_exon
GCCGCGGGGCCTCTCCGGCGATGCTCGGGGCTGCACAGGGAGGATACTAGCG	31868337	31868393	31868287	31868339	1	3	OBART03G39590	31863833	31871528	None	14578	2089	141255	No_or_no_constitutive_exon
CTGTAATATATATATTTTTCACTTCTCAGTAAATGTATTGGGCAATGCAGGT	32002076	32002313	32002026	32002078	1	3	OBART03G39830	32001492	32004533	None	14578	2089	141255	No_or_no_constitutive_exon
TATTCTTACTTTGTAAATCTTACTTAATCTAAATTATGGTAATGGGACAGGT	32421760	32421980	32421710	32421762	1	3	OBART03G40550	32420095	32422612	None	14578	2089	141255	No_or_no_constitutive_exon
ATATCCAAATTTCTTCTTATTTTTCTCCTCTTCCATTGGAAAGGGAACAGTC	32552251	32552403	32552453	32552401	-1	3	OBART03G40810	32549065	32557587	None	14578	2089	141255	No_or_no_constitutive_exon
TTTATTTCAAATATAACTTCATTCTTCTTTGTCCTCTTTTGTGGGTACAGTT	32563577	32563735	32563785	32563733	-1	3	OBART03G40830	32562630	32564354	None	14578	2089	141255	No_or_no_constitutive_exon
AATGGCGCTTTGTTTTCATTTACAAATGTTTGTTTTTCCCAAATGGGCAGGT	32717857	32718093	32718143	32718091	-1	3	OBART03G41020	32716984	32719063	None	14578	2089	141255	No_or_no_constitutive_exon
GCTGTTCTCTTAATTCAATATTCATTTGTTTTCTTGGGATGATGTGGCAGGA	32740881	32740998	32740831	32740883	1	3	OBART03G41050	32736464	32741789	None	14578	2089	141255	No_or_no_constitutive_exon
GTTTTTAATGTTCTTTCTAATTCCTACTTTTGCTGTTTGGATGGGAATAGGT	32779094	32779248	32779298	32779246	-1	3	OBART03G41140	32778298	32782152	None	14578	2089	141255	No_or_no_constitutive_exon
GAGCAACGAGTGAGAGAGAGAGAGAGATGAACTTCGGGCTTAGAGAACAGAG	32881258	32881834	32881208	32881260	1	3	OBART03G41310	32872359	32889051	None	14578	2089	141255	No_or_no_constitutive_exon
CCTTTTGATGATTGCCATGGATTGGATTAGGTTTCAAGAGGGTGGTTAAGGT	32990414	32990650	32990364	32990416	1	3	OBART03G41480	32989692	32990650	None	14578	2089	141255	No_or_no_constitutive_exon
GAAACATATAGGGAGCGAGTGATAATAACAATAGTGGTGCGTGGGTGCAGGG	33180760	33181033	33181083	33181031	-1	3	OBART03G41740	33180760	33185374	None	14578	2089	141255	No_or_no_constitutive_exon
TGGCTGTGCCTGTCTGTGTAGACTTGAGATTTCTTCTCGTGGGGGCTCAGCT	33188168	33188293	33188118	33188170	1	3	OBART03G41750	33187590	33190226	None	14578	2089	141255	No_or_no_constitutive_exon
GTAGTGTACCATTCATATATGTTTCTAACATATCTATTTGGGTGACACAGTC	33232514	33232573	33232623	33232571	-1	3	OBART03G41830	33219626	33236412	None	14578	2089	141255	No_or_no_constitutive_exon
ATACTCACCACATCAGGCTCATCTGAATTTTACATCTTGGGATTAAACAGGC	290539	291034	290489	290541	1	4	OBART04G00200	285085	292987	None	14578	2089	141255	Yes
TTATTACACCGACTACATAATATATAATCGCATGGATGCATGGGATGCAGCG	392927	393535	393585	393533	-1	4	OBART04G00350	392927	394450	None	14578	2089	141255	No_or_no_constitutive_exon
TTCGAGTGGACGTCTGCTTTGTTTACTGATACTGTGGTGGGTGGGTGCAGAA	907468	907643	907693	907641	-1	4	OBART04G01070	905567	907999	None	14578	2089	141255	No_or_no_constitutive_exon
GTTTTGCAGTATCAAATTCCAAATAAACAAGTGGCATCAAGGGTAAAAAGGT	1431399	1432065	1431349	1431401	1	4	OBART04G01470	1430959	1434433	None	14578	2089	141255	No_or_no_constitutive_exon
CTTGAGGAGTTCTTGGATCTGATGGTTTTCTTTCGCGGGCGGATGAGCAGAT	1474055	1474238	1474288	1474236	-1	4	OBART04G01510	1471862	1474428	None	14578	2089	141255	No_or_no_constitutive_exon
TATATCGATTTGAGTTCTAATTGTGTCAATTCTTGATGCTGATGGGTCAGAG	1629680	1629933	1629630	1629682	1	4	OBART04G01660	1629137	1631253	None	14578	2089	141255	No_or_no_constitutive_exon
TTCCCCTGGCACCATGGATGCAGGTCATCACAAAAAGAAAGGGGCAGCAGGA	1752073	1752584	1752023	1752075	1	4	OBART04G01760	1748028	1753640	None	14578	2089	141255	No_or_no_constitutive_exon
AAAGAAGATGCCGAACTTCATACAAAGCAATCACACAAATGGGCAAGCAGAT	1806586	1806665	1806715	1806663	-1	4	OBART04G01790	1806181	1810351	None	14578	2089	141255	No_or_no_constitutive_exon
CTCGTCCACCGGGACGGGCACAGGGTACCTGGTCCGGCACCATGGGGCAGTT	2002386	2002722	2002336	2002388	1	4	OBART04G01950	2001673	2004615	None	14578	2089	141255	No_or_no_constitutive_exon
AACAATGTGAGCGCGGGGTGCCCTCTAAACACAACCACATGGAGGGGCAGGA	2058415	2058451	2058501	2058449	-1	4	OBART04G02070	2058195	2059521	None	14578	2089	141255	No_or_no_constitutive_exon
GTACTGATTGATTTGCTGCCAAACCTTGAATCAGGGAGAGATCAGGGCAGAG	2315648	2315852	2315598	2315650	1	4	OBART04G02310	2313462	2317450	None	14578	2089	141255	No_or_no_constitutive_exon
GCATGTACAAGTTGTACATATGTGTGCTGCTTGCCGGTGTGACGGGGTAGTT	2504648	2504788	2504838	2504786	-1	4	OBART04G02500	2504648	2505445	None	14578	2089	141255	No_or_no_constitutive_exon
TAAAGTAAATTTCAGGAAAATGAGCAATGGATGTATGCTAATGGGTGCAGAT	2726649	2726685	2726735	2726683	-1	4	OBART04G02690	2726649	2729890	None	14578	2089	141255	No_or_no_constitutive_exon
TTGCTCATGTAGTTGGTTTCATTCAGGATATGTTCACGGGAGGGACAGAGAC	2882963	2883569	2883619	2883567	-1	4	OBART04G02870	2882963	2884812	4335091	14578	2089	141255	No_or_no_constitutive_exon
GCACATCTACACTAGAGAGGAGAGGAGAGGAAAAATGGCGGGCGGGCCAGGC	3257703	3257808	3257653	3257705	1	4	OBART04G03210	3251100	3261019	None	14578	2089	141255	No_or_no_constitutive_exon
GTTGATTGTCGATTTCTGTGATCGGCAATATATTTTATGGGGTGCGCAAGAT	3537817	3537858	3537767	3537819	1	4	OBART04G03490	3537414	3537858	None	14578	2089	141255	No_or_no_constitutive_exon
GACAACGCGGCTAGGAGGGCACCTGGCAGAGAGCTCGCTGTGAGGGCCAGGG	3860898	3861003	3860848	3860900	1	4	OBART04G03700	3860719	3861003	None	14578	2089	141255	No_or_no_constitutive_exon
ATATGTGTGTGTAACATTCCCCTTGTGTACTGCAGACCTGAAGGGAGAAGCT	4057868	4058051	4057818	4057870	1	4	OBART04G03910	4051245	4061562	None	14578	2089	141255	Yes
TATGAAAAAAAAAACAATTAGTTTGTATATGTAATGACGCGTGGGTGTAGAT	4059398	4060310	4059348	4059400	1	4	OBART04G03910	4051245	4061562	None	14578	2089	141255	Yes
ACTAACACGACTGGAAATGGCTCAAGTTGGTATTCAGTGAGACTGGGAAGGT	4219148	4220536	4220586	4220534	-1	4	OBART04G03990	4218784	4221225	4335148	14578	2089	141255	No_or_no_constitutive_exon
GTAATTGTTTTAGTGGTTTGCTTAAGAATTGGTTAGCTTGACAAGGGCAGGA	4519478	4519593	4519643	4519591	-1	4	OBART04G04260	4517809	4520810	None	14578	2089	141255	No_or_no_constitutive_exon
CTGATGCCACGGTGTAAGAGAGGAAGGTGGGAGACTAGCTTGTGGGGGAGAT	4702208	4702477	4702527	4702475	-1	4	OBART04G04390	4701520	4702802	None	14578	2089	141255	No_or_no_constitutive_exon
TTGTTCCAAGGCCAAATTCTCAGGCTAATTTTCTGCTCTTGGGGCCGCAGGG	4704027	4704080	4703977	4704029	1	4	OBART04G04400	4703300	4711855	None	14578	2089	141255	No_or_no_constitutive_exon
GACTCTCCCCTTCCTCCTCCTCCTCTCTACCTCTACCTCTGTGTGGGCAGCC	4724594	4724811	4724544	4724596	1	4	OBART04G04420	4721708	4741141	None	14578	2089	141255	No_or_no_constitutive_exon
TAGCCTGAATTGTATTACGGATTTAACCTGTTATTGAATCATCAGGGAAGGA	5919524	5919590	5919640	5919588	-1	4	OBART04G05250	5918186	5920476	None	14578	2089	141255	No_or_no_constitutive_exon
CCAAATTTATATTGATGTTAGTGAATCTGAATGAGTAATGAAGGGGCTAGGA	6041440	6041842	6041892	6041840	-1	4	OBART04G05340	6041440	6059336	None	14578	2089	141255	No_or_no_constitutive_exon
TTCCAATATTACTTCCAATATTACTTGATCTGAATTGATGGGCTGCAAAGGT	6734792	6734914	6734964	6734912	-1	4	OBART04G05580	6734364	6735244	None	14578	2089	141255	No_or_no_constitutive_exon
TAATATCTTATCCGCATTTTTCCTAAAACCAAAATGCTTGGGCCAAGCAGTG	7425656	7425991	7426041	7425989	-1	4	OBART04G06170	7425656	7432668	None	14578	2089	141255	No_or_no_constitutive_exon
GCGCCTCGCCGGCCTCCGCGCGCATCCGGTACGCGCTCCCGGGAGAGGAGGG	7606455	7607025	7606405	7606457	1	4	OBART04G06250	7605785	7607025	None	14578	2089	141255	No_or_no_constitutive_exon
AGGCAGTAGTTCTTTTTGCTTCTGTTATACCTTGATTTGTTCAATGGGAGTG	7641734	7642263	7641684	7641736	1	4	OBART04G06290	7634481	7643089	None	14578	2089	141255	No_or_no_constitutive_exon
AAACTGCTTATTACCTCAGATTTAGAAGAGCAGGTGTTTGGGATGTACAGAT	7720137	7720366	7720087	7720139	1	4	OBART04G06350	7715922	7733223	None	14578	2089	141255	No_or_no_constitutive_exon
CCCGAGAGCTAACTGTGCGGCGTGCTGTGGAAGTCGAGGGAATAGTGAAGCT	7733087	7733223	7733037	7733089	1	4	OBART04G06350	7715922	7733223	None	14578	2089	141255	No_or_no_constitutive_exon
AACAAAACAAAGATAAGTCTGATAAAACTTTCTCTACTGAATGGGATAAGAG	7897244	7897348	7897194	7897246	1	4	OBART04G06520	7897136	7897574	None	14578	2089	141255	No_or_no_constitutive_exon
CTTCTGATGAGATGAGATCATGAGAGTGCGCTTGTGTTTGGGTGTGGTAGAT	8454199	8454448	8454498	8454446	-1	4	OBART04G06800	8450974	8455024	None	14578	2089	141255	No_or_no_constitutive_exon
GTGTAAGTGTGGTGGTCTGTGCTAATGGGCCTGCCCGTTGGATGGGCTAGAT	8506728	8506895	8506678	8506730	1	4	OBART04G06860	8506392	8506895	None	14578	2089	141255	No_or_no_constitutive_exon
GACAACCTGTGCCATTGTAGTTACCGGTAAGGGGTTCTGAGCATGGGTAGCG	8603526	8603609	8603476	8603528	1	4	OBART04G06940	8589569	8603877	None	14578	2089	141255	No_or_no_constitutive_exon
CGTCAACTGGATGGAAGTAGCTTGTACTAGAATTGTTCTCGACGGGACAGAT	8592989	8593250	8592939	8592991	1	4	OBART04G06940	8589569	8603877	None	14578	2089	141255	No_or_no_constitutive_exon
CATGCTCCAGGTTACAACTCCGTCACTCTTTTCTTGGGGGAAAAGATGAGCA	8661543	8661665	8661715	8661663	-1	4	OBART04G07000	8656641	8662067	None	14578	2089	141255	No_or_no_constitutive_exon
GCGCTCGCCGCCGCCGCATCCTCCCTCCGCACCGGCGACCGAGGGACGAGGG	8670322	8670397	8670447	8670395	-1	4	OBART04G07020	8668353	8671707	None	14578	2089	141255	No_or_no_constitutive_exon
CCGCCGGCGCCGGCGACGGCGACGGGCGGGCACGGCGGGCTGGTCGGGAGCG	8730344	8730555	8730294	8730346	1	4	OBART04G07070	8729805	8730555	None	14578	2089	141255	No_or_no_constitutive_exon
CCGTCATGAAGGGCACCACCGGCGGGGTGTCCTATGTTGGGGACGGGTAGAT	8750865	8751209	8751259	8751207	-1	4	OBART04G07090	8750865	8751564	None	14578	2089	141255	No_or_no_constitutive_exon
TCGTTGGAGTTGTTTGATGATTGGTTGGTGGATTTGGTGTGGGGGTGTAGGG	8858398	8858518	8858348	8858400	1	4	OBART04G07190	8857858	8860357	None	14578	2089	141255	No_or_no_constitutive_exon
GAGAAAATGTTCATGTGAGGAGGATATGATCAAGTTGTTGGGATTGACAGTT	9564468	9564540	9564418	9564470	1	4	OBART04G07730	9563002	9565076	None	14578	2089	141255	No_or_no_constitutive_exon
CTGATGCCACGGTGTAAGAGAAGGAGGTGGGAGACCAGCTTATCGGGGAGAC	9726672	9726803	9726622	9726674	1	4	OBART04G07850	9726453	9726803	None	14578	2089	141255	No_or_no_constitutive_exon
TGATGTAGCTAACTAGTTTTTTTTGGCTAATTTAATTTACATGGGTGCAGTT	9960418	9960667	9960717	9960665	-1	4	OBART04G07990	9959596	9973675	None	14578	2089	141255	Yes
TGATGTAGCTAACTAGTTTTTTTTGGCTAATTTGATTTGCATGGGTGCAGTT	10006881	10007130	10007180	10007128	-1	4	OBART04G08010	10006059	10017257	None	14578	2089	141255	No_or_no_constitutive_exon
ATTTTTGGGTTTTTGTTTGTTTGTTTGTTTGTGTTTGGGGGAACGAGCAGGT	10287717	10287819	10287667	10287719	1	4	OBART04G08210	10287516	10289336	None	14578	2089	141255	No_or_no_constitutive_exon
CACCATGAAACCTCTGATGTAATCACTCTTCTCTCAAATTTGGGAAGCAGTA	10786575	10786667	10786525	10786577	1	4	OBART04G08760	10778260	10790147	None	14578	2089	141255	Yes
CACCATGAAACCTCTGATGTAATCACTCTTCTCTCAAATTTGGGAAGCAGTA	10789085	10789177	10789035	10789087	1	4	OBART04G08760	10778260	10790147	None	14578	2089	141255	Yes
ACGCGATAGTAATTTGGACGGACGACCTGAGTTGGTGGTGATGCGGGCAGTC	11111491	11111513	11111563	11111511	-1	4	OBART04G08950	11111103	11111998	None	14578	2089	141255	No_or_no_constitutive_exon
TCTTGTGGCGGCGCCTAGCCACGACATGATGCCCACGTTGGGCAGGCTAGTT	11111103	11111382	11111432	11111380	-1	4	OBART04G08950	11111103	11111998	None	14578	2089	141255	No_or_no_constitutive_exon
CGCGACACAAACAACGCGAGGGTTTTATTCCTCTCCGCCGCCGGGGGTAGGG	11681558	11681744	11681508	11681560	1	4	OBART04G09330	11676698	11688125	None	14578	2089	141255	No_or_no_constitutive_exon
AGTTGGAGTGAAAACACTATGGTTTCATCCGTACCGCCATCTGGGAGTAGTT	11762759	11762933	11762983	11762931	-1	4	OBART04G09390	11762759	11776679	None	14578	2089	141255	No_or_no_constitutive_exon
CGAGTTCACTAAACTTTGATCGGGGAGTAATAAACCTTTTGGGGAGGCAGGT	12739061	12739378	12739428	12739376	-1	4	OBART04G10380	12739061	12739835	None	14578	2089	141255	No_or_no_constitutive_exon
TCCTTCGCGTTGAAGGATGGTGAGGTGGCGGAAATCAACGCCGGGAGAAGAC	12811075	12811237	12811025	12811077	1	4	OBART04G10460	12810937	12811237	None	14578	2089	141255	No_or_no_constitutive_exon
GTTGAATGTGAAAATTTTGAAAAATTGACCTCAGGAGTCCAGATGGGTAGTC	12950313	12950783	12950263	12950315	1	4	OBART04G10600	12943853	12955036	None	14578	2089	141255	Yes
GCAGACGCGGCAGGATTAGGGGTTCGGCTTCGGCGGGGCCGGGACTGGAGCG	13043420	13043663	13043370	13043422	1	4	OBART04G10780	13043164	13045874	None	14578	2089	141255	No_or_no_constitutive_exon
GCGAGTAAAATCTAGATGTAAAGTTTGCTGTGGGCTTGGGAAACTTGAAGAT	13116071	13116854	13116904	13116852	-1	4	OBART04G10890	13111286	13118618	None	14578	2089	141255	No_or_no_constitutive_exon
GGGATTAATTAGTGGGAATTAATTAGCTTAGTGTGTTTTGGTGGGTGCAGGG	13379020	13379107	13378970	13379022	1	4	OBART04G11100	13377844	13382627	None	14578	2089	141255	No_or_no_constitutive_exon
GGGATTAATTAGTGGGAATTAATTAGCTTAGTGTGTTTTGGTGGGTGCAGGG	13379446	13382627	13379396	13379448	1	4	OBART04G11100	13377844	13382627	None	14578	2089	141255	No_or_no_constitutive_exon
GGCCGACGGGACGCCGGTGATCATGTACACCGGCGTCAACCGCGGGGCAGTC	14113122	14113557	14113072	14113124	1	4	OBART04G11980	14112887	14116181	None	14578	2089	141255	No_or_no_constitutive_exon
GTGGGGTGCAGGCTGACGTGGAGGTGAGCTTCAAGGTGGGGAGCCTGGAGGC	14114922	14115143	14114872	14114924	1	4	OBART04G11980	14112887	14116181	None	14578	2089	141255	No_or_no_constitutive_exon
AAAGTTTCCATTTGACCAACCGGCTAACGAACGTTTTTATGGGGGTGTAGGC	14192432	14193387	14192382	14192434	1	4	OBART04G12080	14192045	14193387	None	14578	2089	141255	No_or_no_constitutive_exon
TGTGCTATGGAGATTATTGATTCATCTGCTTGATTGTTGGGTGGGTGCAGGG	14210047	14210128	14209997	14210049	1	4	OBART04G12100	14209711	14211982	None	14578	2089	141255	No_or_no_constitutive_exon
GGTGGCGGCGGCGGCGGTGCTGCACGGCGGTGCACACCATCGGGAAGCAGAG	14224149	14224335	14224099	14224151	1	4	OBART04G12150	14224052	14224335	None	14578	2089	141255	No_or_no_constitutive_exon
CGATTCAATTATGAACTTAAAGAACTGTTCTGTTTGTTTTACGGGTGCAGCT	14488538	14488745	14488488	14488540	1	4	OBART04G12550	14479920	14489762	None	14578	2089	141255	Yes
ACCGGCACCACCTTTGAATTTTTTTTCTATATGGCGGCTTGGGAGGACAGGG	14582321	14582463	14582513	14582461	-1	4	OBART04G12710	14577035	14582697	None	14578	2089	141255	Yes
GTGTGTGTGTGTGTGTTGTTTTTCTCTCCCTTGCGTTTCTGTGTGGGCAGAG	14582045	14582185	14582235	14582183	-1	4	OBART04G12710	14577035	14582697	None	14578	2089	141255	Yes
TGAATTGACACCAATGACTATTGAACCATTGAATGCTATTCCAATGGGAGTT	14811968	14812231	14811918	14811970	1	4	OBART04G12850	14808084	14812922	None	14578	2089	141255	No_or_no_constitutive_exon
ATGCAGCCAACCAAACTGTGAGACAAGGAAATGGAATGTTCTTGGGGAAGTA	14810685	14810840	14810635	14810687	1	4	OBART04G12850	14808084	14812922	None	14578	2089	141255	No_or_no_constitutive_exon
CCTGTGTCCCGGTATTTGATTTTGTTTCATGCAACGGACATTGGGGGCAGGA	14814660	14814913	14814610	14814662	1	4	OBART04G12860	14813954	14818378	None	14578	2089	141255	Yes
AGAAAAAAGAAAAGAGCCTAACTCGGTCTGCTTCTCTGCTGGGAATTCAGGT	14833854	14833974	14834024	14833972	-1	4	OBART04G12890	14829615	14836772	None	14578	2089	141255	No_or_no_constitutive_exon
TTCCTTTGACGATGGTGTGCGTGTGCGTGTGCGTGTGCGTGTGGGTGCAGAT	14898510	14898734	14898784	14898732	-1	4	OBART04G12960	14898022	14900933	None	14578	2089	141255	Yes
GGTTCGAATCGAATAGCAGCGCACCTCGCTTTTTCCAGGGAAAAAAAAAGGG	14963717	14963920	14963970	14963918	-1	4	OBART04G13050	14961549	14964177	None	14578	2089	141255	No_or_no_constitutive_exon
GAGTTTCTTGATGGATTTGTGTTGATTGATCGATTGTTTTTTGGGTGGAGAT	15266632	15266962	15266582	15266634	1	4	OBART04G13370	15265778	15269342	None	14578	2089	141255	No_or_no_constitutive_exon
GATACGCTTGTATTTGATTGATTGGCCTTTTTGCGCACATTATGGGACAGCA	15549791	15550570	15549741	15549793	1	4	OBART04G13650	15541237	15552166	None	14578	2089	141255	No_or_no_constitutive_exon
TGACTCCCAAATTTGACATTGTTCATCCGTCCGTGCATGGGCACGAGCAGAG	15624167	15624443	15624493	15624441	-1	4	OBART04G13720	15623368	15625735	None	14578	2089	141255	No_or_no_constitutive_exon
GGGAGGCGTTCGCCGGCACGCTGATGGTCGGCGGCGGGTACGACAGGGAGGA	15699070	15699328	15699378	15699326	-1	4	OBART04G13820	15699070	15709735	107277381	14578	2089	141255	No_or_no_constitutive_exon
CGACGACCACCGCCCAGCTGCCGACGAACGTCCTGTTCTGGGGATCGCAGGG	15722286	15722507	15722236	15722288	1	4	OBART04G13850	15721646	15725206	None	14578	2089	141255	No_or_no_constitutive_exon
AATCAGAATGAGAAATTTTTTTTATATTATTTTATTTTGAGGGGGTTCAGGC	15786416	15786676	15786726	15786674	-1	4	OBART04G13940	15784404	15790006	None	14578	2089	141255	No_or_no_constitutive_exon
CTCGTTCGATTCGCCCGCGCTGATTGATTTTCCTCTCGTTGGTGGGCAAGGT	15795942	15796150	15796200	15796148	-1	4	OBART04G13970	15795942	15796485	None	14578	2089	141255	No_or_no_constitutive_exon
GTGTGCGTGCTCCATTGTTGTTTGACGTTGTGATGGATGGGGAATCGCAGGC	15847728	15847952	15847678	15847730	1	4	OBART04G14080	15847012	15851522	None	14578	2089	141255	Yes
TTATCGCGGCAATATTTTTCGCTCAACATTTGTGCTGCACGGGGTCGCAGGT	15909773	15909953	15909723	15909775	1	4	OBART04G14190	15908890	15911993	None	14578	2089	141255	No_or_no_constitutive_exon
ATCCCCTACTGATTCTCTTTGGTTCTCCGGTCGCCGCCGGGTGCGGACAGGG	15944688	15944765	15944815	15944763	-1	4	OBART04G14280	15942857	15945021	None	14578	2089	141255	No_or_no_constitutive_exon
ACGACGGGTTTGATCGTGTCGTGTGGGTTCTTGACGAACGAAATGGGCAGGC	16127096	16127222	16127046	16127098	1	4	OBART04G14510	16120301	16148076	None	14578	2089	141255	No_or_no_constitutive_exon
GTCATCGCCACCGTCACCAACTACTTCGCGTCGCGCGTCCCCTGGGGGAGGA	16127236	16127521	16127186	16127238	1	4	OBART04G14510	16120301	16148076	None	14578	2089	141255	No_or_no_constitutive_exon
CGGCTAGTCGATCGCGCGCGGCTCCCCGCGCAATGGCGGCAGGGACAGAGGC	16134319	16134422	16134269	16134321	1	4	OBART04G14510	16120301	16148076	None	14578	2089	141255	No_or_no_constitutive_exon
TGCGCGGAAAAATATGGAGATGAGTTGGACAAATTGGGGGAATAACACAGCC	16231686	16231917	16231636	16231688	1	4	OBART04G14670	16230899	16231917	None	14578	2089	141255	No_or_no_constitutive_exon
TGTCTGGCTGGCTGACAACCCGAGCGCGTCTCGTGTTTTGGAACGGGCAGGC	16241152	16241704	16241754	16241702	-1	4	OBART04G14690	16241152	16242329	None	14578	2089	141255	No_or_no_constitutive_exon
CGGCGTGTGCGTGACGCGGGGTGTTGAAGTTTGTGTTGCGGCGGGCGCAGGT	16341322	16341875	16341272	16341324	1	4	OBART04G14870	16340916	16342803	None	14578	2089	141255	No_or_no_constitutive_exon
CACAGCATTACGGCCATTGATTCTATTGGTGAGTTTGCTGGGCAGCGTAGCT	16499114	16499152	16499202	16499150	-1	4	OBART04G15080	16498388	16500083	None	14578	2089	141255	No_or_no_constitutive_exon
CAACACAGCATGATCTCCCTTGTCTGACGTCTACACGCGCAGGGTGTGAGCC	16585938	16586492	16586542	16586490	-1	4	OBART04G15240	16582854	16587232	None	14578	2089	141255	No_or_no_constitutive_exon
GGCACGCCGCCGCTGGACGCGTTCCGGCTGCACCTGCTCTACGAGGGGAGGT	16626320	16626846	16626896	16626844	-1	4	OBART04G15290	16625401	16633632	None	14578	2089	141255	No_or_no_constitutive_exon
AGAAGAAAATGCACCTAAATAGCTAACTGATGTTTGTGGGGGACAAACAGGT	16757695	16757770	16757820	16757768	-1	4	OBART04G15470	16756126	16759352	None	14578	2089	141255	No_or_no_constitutive_exon
GGCGCCGGCGAGGCCGTGGGCGTCTACCGGGCGATGCGGGCGGCGCGGAGGG	16835313	16837605	16837655	16837603	-1	4	OBART04G15560	16835313	16839387	None	14578	2089	141255	No_or_no_constitutive_exon
TTGAGTTGCATGCCTGCACAGCTTTGGCATAGGGCGTCCCTGGGATGTAGAG	16846963	16847132	16846913	16846965	1	4	OBART04G15590	16843359	16849423	None	14578	2089	141255	No_or_no_constitutive_exon
GTTGTTGTTGTGTCTGATGATCGATGGTGGCGGCGGGGGCGCGCGAGCAGGG	16867213	16867353	16867163	16867215	1	4	OBART04G15610	16866885	16869681	None	14578	2089	141255	Yes
GCCCTGTTCGATCGATCTCATGGTGGTGTAGTTGATTTGGGGGGTTGCAGGG	17006739	17006868	17006918	17006866	-1	4	OBART04G15840	17006739	17007244	None	14578	2089	141255	No_or_no_constitutive_exon
CACAATGAATAACAAGATGCATATCAAATGCAGGCTTTACAAAAGGGGAGGA	17036164	17036263	17036313	17036261	-1	4	OBART04G15910	17034600	17041729	None	14578	2089	141255	No_or_no_constitutive_exon
ATATTATCACTTGGAATATATACCTCCATAGCTTATGCTGTGATGGGCAGGT	17102601	17102988	17103038	17102986	-1	4	OBART04G16000	17102601	17104092	None	14578	2089	141255	No_or_no_constitutive_exon
GCGCGGCGGCGGGAGGGCGGCGGGCGCGGCGGGAGGGAGGTGGTGGGCAGGG	17141616	17141762	17141566	17141618	1	4	OBART04G16050	17141240	17148734	None	14578	2089	141255	No_or_no_constitutive_exon
TAAAAAGCAGGGAAAGATGTTTATTTCTACCACATATCAAGTAAGGGCAGCT	17256865	17256969	17256815	17256867	1	4	OBART04G16230	17253780	17261348	None	14578	2089	141255	No_or_no_constitutive_exon
AGCTCTCTCTCTCTCTCTCCTGTTTCCGGTGCAGGATTGGGTAAAGACAGTA	17273189	17273440	17273490	17273438	-1	4	OBART04G16250	17273189	17281299	None	14578	2089	141255	No_or_no_constitutive_exon
CAGCGGTGGTACTGATTCGTTGTTGGGTTTTGGTGTGCAGTGGGTGGAAGTG	17305843	17306060	17306110	17306058	-1	4	OBART04G16300	17302536	17306509	None	14578	2089	141255	No_or_no_constitutive_exon
GGGGTTGATGCGGTACGTTGACGGGGCTTGTTTTGGGGATCTGGGGGCAGGA	17313404	17313500	17313550	17313498	-1	4	OBART04G16310	17309309	17313633	None	14578	2089	141255	No_or_no_constitutive_exon
CGACCTTGCATCGGGGCTGATGGTTTTCTGTTTTGGGGTTTGGTGTGAAGGG	17350813	17350947	17350763	17350815	1	4	OBART04G16380	17350385	17352834	None	14578	2089	141255	No_or_no_constitutive_exon
CTTAACTGGAGCACAGTTTTTAATCTGGAAATTTTTGGGTATTGATGAAGCT	17464943	17465360	17464893	17464945	1	4	OBART04G16570	17460647	17468707	None	14578	2089	141255	No_or_no_constitutive_exon
AGGATCTTGACGTGGCGTGAGCGTGACGTCGTGGTTATTGTGGGTGCAAGGC	17554714	17555040	17555090	17555038	-1	4	OBART04G16730	17553577	17555499	9268154	14578	2089	141255	No_or_no_constitutive_exon
GCGCTCGCGCGCGGATCTGTCCTCTTTGACCTGGATGACGTGGGATCAAGCG	17785220	17785310	17785360	17785308	-1	4	OBART04G17050	17776678	17797615	None	14578	2089	141255	No_or_no_constitutive_exon
GATAACTCATAGCATGCCTTATCTGGCTGCATATTTGTGAATATGGGTAGGA	17855436	17855562	17855386	17855438	1	4	OBART04G17120	17850904	17873571	None	14578	2089	141255	Yes
GATAACTCATAGCATGCCTTATCTGGCTGCATATTTGTGAATATGGGTAGGA	17878186	17878312	17878136	17878188	1	4	OBART04G17130	17873653	17888833	None	14578	2089	141255	Yes
GCTGGTGCAGGCTGTCGTTCTCCGTCGGGGACGCGGGCAACGGGTGCAAGGA	17980560	17980790	17980510	17980562	1	4	OBART04G17250	17965219	17985480	None	14578	2089	141255	No_or_no_constitutive_exon
CTCTCTACCCTTATTCGTGGTTTGATTGATGAATTACATGGGCAACGCAGGT	18001053	18001774	18001003	18001055	1	4	OBART04G17290	17998625	18001774	None	14578	2089	141255	No_or_no_constitutive_exon
CTTCTGGTGCTAAGTCTGGTGTTGTTTATGGGTGTGTTGGGATTGGGCAGTG	18099303	18099456	18099506	18099454	-1	4	OBART04G17440	18096172	18099816	None	14578	2089	141255	No_or_no_constitutive_exon
GGAGCTAGGGCTCGGCCAGCGCCAGATCTAACGGCGTCTTCCTAGGGAAGAG	18176921	18177130	18176871	18176923	1	4	OBART04G17590	18176289	18180223	None	14578	2089	141255	No_or_no_constitutive_exon
TGGTGGCGGTGTTCCGTGACCCGCCGCAGTGTTTTCGCATCGGGGTGCAGCG	18409380	18409536	18409330	18409382	1	4	OBART04G17980	18407837	18414057	None	14578	2089	141255	No_or_no_constitutive_exon
CCTAAAAAAAAAAAATCAAGGTAAGGGAAATATATGGGCTTGAAGAGAAGAC	18519613	18519689	18519739	18519687	-1	4	OBART04G18100	18511914	18527423	None	14578	2089	141255	No_or_no_constitutive_exon
TTTCGTCACGAACAAATGCGCATTAACGTTGTGTTTTGCTGTGGGTGCAGGT	18562254	18562497	18562204	18562256	1	4	OBART04G18170	18561188	18564861	None	14578	2089	141255	No_or_no_constitutive_exon
TCATCACACGGCGTATTCTTCTTCTCCTCCATCTTCACCTTCCAGGGGAGGG	18574311	18574649	18574699	18574647	-1	4	OBART04G18200	18574311	18577023	None	14578	2089	141255	No_or_no_constitutive_exon
TTAATGCGTTTGGTCTCTGACGAGGAGGTGTTTGGTTGATTGGGCGGTAGGG	18720600	18720909	18720959	18720907	-1	4	OBART04G18410	18715374	18721196	None	14578	2089	141255	No_or_no_constitutive_exon
AGTCTCGCTGCTGCCCAGAATACTGATCCGAACATTTCGTGGGGGTGCAGGT	18734969	18735095	18735145	18735093	-1	4	OBART04G18450	18734707	18736055	None	14578	2089	141255	No_or_no_constitutive_exon
GTTAATTGAAATGATGATTGATCCTTGCTATTATGTGCAGGGATGATCAGAT	18783847	18784070	18784120	18784068	-1	4	OBART04G18500	18778843	18785562	None	14578	2089	141255	No_or_no_constitutive_exon
GTTTGAGAGTTTTACACGGTTCTTTTTGTCTGAACTGGGCGTGGTGACAGCG	19403798	19403991	19404041	19403989	-1	4	OBART04G19370	19402622	19406578	None	14578	2089	141255	No_or_no_constitutive_exon
CTCGCGGCAGCAGCCGGGGAAGATGGTGTCGGTCCCGGCCAGGGGAGAAGGG	19427956	19428208	19428258	19428206	-1	4	OBART04G19420	19426920	19428983	None	14578	2089	141255	No_or_no_constitutive_exon
TTGATCTGTTTCTAATCTGTTTGTGCTGCCTTTCACATGGCGGGGTGCAGGC	19522642	19523416	19522592	19522644	1	4	OBART04G19540	19518814	19523416	None	14578	2089	141255	No_or_no_constitutive_exon
TGGCACCCCCCATCTCTAAATCCTGGCTTCGCCACTGGGCGCAAGGCGAGGG	19670999	19671174	19670949	19671001	1	4	OBART04G19820	19670204	19671174	None	14578	2089	141255	No_or_no_constitutive_exon
TAGTCTGAAAGTCTGAAACTCTGCAATGTTGGTCCAACTTGGGGTCACAGGC	19700417	19701083	19700367	19700419	1	4	OBART04G19880	19695530	19701083	None	14578	2089	141255	No_or_no_constitutive_exon
CATCGGTTGTGACACTTCGATACCTACTGATAAATTGACTCGGGATGCAGTG	19859757	19860027	19860077	19860025	-1	4	OBART04G20140	19858492	19864255	4336528	14578	2089	141255	No_or_no_constitutive_exon
GGTGTGACCTCTATGCCTAGATCTAGCCATGTGATTGTTAAGGGCGACAGCT	19880999	19881199	19880949	19881001	1	4	OBART04G20180	19880809	19881199	None	14578	2089	141255	No_or_no_constitutive_exon
ATAGATAGTGTGATGTTTGTCTTATTCAAATATTTTGTGGAGTTGGGCAGAG	20030582	20030794	20030532	20030584	1	4	OBART04G20330	20028827	20031312	None	14578	2089	141255	No_or_no_constitutive_exon
TTCTCTAGCCGGTGTCGATGGACAGTATAACGGCTAGGAGGTGGGTGCAGGT	20058859	20059004	20058809	20058861	1	4	OBART04G20370	20058327	20060017	None	14578	2089	141255	No_or_no_constitutive_exon
TTGGTTGGGTTTGTCGGTCTAAGCTTCTTAGTGTTTTGGGGATGTGGCAGGT	20073796	20073859	20073746	20073798	1	4	OBART04G20390	20073260	20077291	None	14578	2089	141255	No_or_no_constitutive_exon
TTGATTAGGGTTTGATGAGGTAATAATAGGCCAGATTGACTGATGGGCAGGT	20168619	20168775	20168825	20168773	-1	4	OBART04G20520	20163093	20169389	None	14578	2089	141255	No_or_no_constitutive_exon
TCGACGTCTAACTGCTGCTGTTGCTGTTGCTGCTTGATCTGGGCATGCAGGC	20657176	20657442	20657492	20657440	-1	4	OBART04G21200	20656910	20660602	None	14578	2089	141255	No_or_no_constitutive_exon
CTTGGCTTGGATATTCTCCCTAATGCGCTATAGATGGGTTGAATTGGCAGAG	20820485	20820602	20820435	20820487	1	4	OBART04G21430	20820322	20822628	None	14578	2089	141255	No_or_no_constitutive_exon
GACATACCACAAATTATTTCATATTCAATATGCCACCATGGTGGGGGAAGTC	20853851	20854375	20854425	20854373	-1	4	OBART04G21480	20849892	20856581	None	14578	2089	141255	No_or_no_constitutive_exon
CCGCCATTTTCTCTGGATTCTGATGAATTTTCTCTGTTGATTGGGGGCAGAC	20917793	20917907	20917743	20917795	1	4	OBART04G21580	20913877	20918744	None	14578	2089	141255	No_or_no_constitutive_exon
CGTTTTTTTCTGCTGATTTAACTGAATTTTGCTCCGTCCGTGGGTGGCAGAT	20917990	20918744	20917940	20917992	1	4	OBART04G21580	20913877	20918744	None	14578	2089	141255	No_or_no_constitutive_exon
ATCATTAACGCCAAGCTCAACTCGTTCTCCTCCCTCCTGTACATGGGCAGCA	21054117	21054241	21054291	21054239	-1	4	OBART04G21770	21053557	21056365	None	14578	2089	141255	No_or_no_constitutive_exon
CTTTCTATTTACTTGAAAGGTTACAATTAATCTCTATGGGATAAATGCAGAA	21064250	21064474	21064524	21064472	-1	4	OBART04G21780	21063890	21066206	None	14578	2089	141255	No_or_no_constitutive_exon
GTTCAAGAACTCGTTCCACCGGTCGAGGGAGGCGGAGCGGTGCTAGGGAGCG	21122257	21122653	21122703	21122651	-1	4	OBART04G21850	21121616	21122912	None	14578	2089	141255	No_or_no_constitutive_exon
GTCCGGTTAATTTGTGATCTTGGCTGATCGTGGCCGCGCCGGGCGTGCAGAC	21382292	21382486	21382242	21382294	1	4	OBART04G22080	21381743	21383674	None	14578	2089	141255	No_or_no_constitutive_exon
CAAGTTAAAGCAAAGTAGAATTAAACCTTGTCGATCGCGTGGGCATGCAGGA	21408891	21408981	21409031	21408979	-1	4	OBART04G22110	21406858	21410699	4336709	14578	2089	141255	No_or_no_constitutive_exon
TTGGGATGTCAAAATTTTGCTTAATTTTGACGCTCGCTGGGGGGTTGCAGGT	21836733	21836940	21836683	21836735	1	4	OBART04G22630	21836284	21838101	None	14578	2089	141255	No_or_no_constitutive_exon
ATGATGACAATTTATGGTTCAATGATCTCTTGAATGGAAAAGGGCATGAGGA	22066725	22067148	22067198	22067146	-1	4	OBART04G22920	22065493	22068599	None	14578	2089	141255	No_or_no_constitutive_exon
AATATTTGGGCCATATTCGTTTATTAATGTAGATGGGGGTCATGAAACAGCT	22112087	22112165	22112215	22112163	-1	4	OBART04G22950	22110834	22132824	None	14578	2089	141255	No_or_no_constitutive_exon
CGATGCATGCACGCAAAAGTTTGTTGAGGTTTTGTGGCGTGGGTGCACAGGG	22267224	22267447	22267497	22267445	-1	4	OBART04G23220	22266596	22267673	None	14578	2089	141255	No_or_no_constitutive_exon
TATGGTGTTATGAGACACGCGTGGCTTTTTTTTTTTTTTTTTGGGTGAAGGT	22491160	22491259	22491309	22491257	-1	4	OBART04G23510	22489606	22491699	None	14578	2089	141255	No_or_no_constitutive_exon
GATATGATTGATGCTAATGTAGAACTTGTTACCTTCTTCTGGGCATGGAGAG	22537868	22537963	22538013	22537961	-1	4	OBART04G23570	22535279	22539260	None	14578	2089	141255	Yes
GCTCTCAAGTTTTGTTCGGCTGTTTGTATTGCTAGGGGCACATAGGGGAGAA	22569731	22570048	22569681	22569733	1	4	OBART04G23630	22569232	22570048	None	14578	2089	141255	No_or_no_constitutive_exon
GTTTTGAGGTCTGAATTTAGTGTGCATGTTGTTCAATTGGGGAAATTCAGGA	22725000	22725105	22724950	22725002	1	4	OBART04G23830	22723691	22727106	None	14578	2089	141255	No_or_no_constitutive_exon
TGGAACACTCTTCCAGCACATCCACAACAGGAGTTCTTTAAGATGGGAAGAT	22753081	22753791	22753031	22753083	1	4	OBART04G23880	22749739	22753791	None	14578	2089	141255	No_or_no_constitutive_exon
TGGAACACTCTTCCAACACATCCACAACAAGAGGACTTTAACATGGGAAGAT	22771190	22771900	22771140	22771192	1	4	OBART04G23910	22767128	22771900	None	14578	2089	141255	Yes
GGGGTTTCTGATGATGCTGTGCGTGTGTGTTTGGGGGGGAATGGGGGCAGGA	23050349	23050631	23050681	23050629	-1	4	OBART04G24350	23048721	23050839	None	14578	2089	141255	No_or_no_constitutive_exon
AGAATTAAGCAGCCTGTTGTACTTCATTCTAATGTGGGTGTGGTGAGCAGGA	23126143	23126241	23126093	23126145	1	4	OBART04G24460	23125122	23127592	None	14578	2089	141255	No_or_no_constitutive_exon
GCAATACTGAATGTGATCTCATGAAGTTCTTGTTATGTTGGGCATGACAGGC	23198841	23199029	23199079	23199027	-1	4	OBART04G24610	23198841	23200189	None	14578	2089	141255	No_or_no_constitutive_exon
ATCCAATCAAATTCAGCTACGCGAACAAATTTCTGATCGATAGAGGGCAGGG	23414587	23415439	23414537	23414589	1	4	OBART04G24830	23411338	23415439	None	14578	2089	141255	No_or_no_constitutive_exon
TATACTGAATGATGGCTGACGATACACTTTTTTCATGTTAATATTGGGAGAT	23439713	23439951	23440001	23439949	-1	4	OBART04G24880	23439086	23476043	None	14578	2089	141255	No_or_no_constitutive_exon
TGCTCACTCACCACCATTATTGTCCATTGTGCTAGTACAGCAGGGGAGAGGA	23635576	23636234	23636284	23636232	-1	4	OBART04G25180	23632226	23654551	None	14578	2089	141255	No_or_no_constitutive_exon
TGCTTGCAAAGCGTGTGCGCTAAGACCATTGGGACTTGGGGATTGAGCAGAA	23681479	23681575	23681625	23681573	-1	4	OBART04G25250	23679515	23681836	None	14578	2089	141255	No_or_no_constitutive_exon
CTGATACCTACTGGAGCCTTTCTGCCTTCAGCAGCCGAAGGGCAACAAAGCG	23698689	23699010	23699060	23699008	-1	4	OBART04G25270	23698689	23699568	None	14578	2089	141255	No_or_no_constitutive_exon
ATGAGGAGCCCAGCATATTTTGCTAATGAAATGATTTTGGTGGGAAACAGGT	23963381	23963458	23963331	23963383	1	4	OBART04G25650	23960413	23973964	None	14578	2089	141255	No_or_no_constitutive_exon
GAAGTAGATTAACTTAACAGCCCAATGGATTGATTATGGGAGGGATTTAGGG	24156332	24156336	24156282	24156334	1	4	OBART04G25800	24155443	24160057	None	14578	2089	141255	No_or_no_constitutive_exon
ATGCTAGTTTGATTGCTATGTCTCATGTTCGTACTGTGCTGTGGGTGCAGGA	24543203	24543301	24543351	24543299	-1	4	OBART04G26360	24542261	24546397	None	14578	2089	141255	No_or_no_constitutive_exon
TTGTTGTTCAAGCTTCGTTGTTCTCCTTCGATCTTCGCCATGGGCAACAGCT	24672743	24673727	24672693	24672745	1	4	OBART04G26520	24664083	24681541	None	14578	2089	141255	No_or_no_constitutive_exon
GAAATTTGAGTAAAAATGGTGTGTGATTTGATGTGTTGGGGAGAGTGCAGAA	24747504	24747693	24747743	24747691	-1	4	OBART04G26630	24744851	24749912	None	14578	2089	141255	No_or_no_constitutive_exon
TAATGTCTTCTTGGCACTCACATGCTGATCTGCTTCCACTGTTGGGACAGAT	24778213	24778473	24778523	24778471	-1	4	OBART04G26670	24778213	24779791	None	14578	2089	141255	No_or_no_constitutive_exon
GTCGCCTCCGGGTGCTAACTTTTTTTTTGGGCGTGATTTGGGTGATGCAGAT	24818925	24819014	24819064	24819012	-1	4	OBART04G26740	24809180	24819525	None	14578	2089	141255	No_or_no_constitutive_exon
CGTGTTCGCGCCTAGAGCAATGGTAGCTAGCAGAGGATGAGGGAAAGAAGGA	24977910	24978019	24977860	24977912	1	4	OBART04G26990	24970418	24979356	None	14578	2089	141255	No_or_no_constitutive_exon
GATGGCTTCGCAATCTATAGCTTAATTTTTAAGCTGCATGGGGACTGGAGGA	25055142	25055204	25055092	25055144	1	4	OBART04G27140	25051900	25055204	None	14578	2089	141255	No_or_no_constitutive_exon
TGCATTCGCAGCGTGTTCAGGCACTGACACTGACAGAACTGGGCTGGCAGCG	25065761	25066947	25065711	25065763	1	4	OBART04G27160	25063893	25066947	None	14578	2089	141255	No_or_no_constitutive_exon
AGCCGCGCCATTGTTGCAACGTGGGGTGCGGCGTGCTGTACGATGGGCAGGG	25211595	25211654	25211704	25211652	-1	4	OBART04G27390	25211393	25212247	None	14578	2089	141255	No_or_no_constitutive_exon
TTGCAACTGTGTTGTACTTAACTGACTCGGTTCACATGGGGAAATGGCAGGT	25589553	25589964	25589503	25589555	1	4	OBART04G27890	25584958	25589964	None	14578	2089	141255	No_or_no_constitutive_exon
CAACCGCAACAACTCGTGGGGCATCCGCAAGTACATCGCCCGGGGAGCAGCT	25823362	25823993	25823312	25823364	1	4	OBART04G28210	25822893	25823993	None	14578	2089	141255	No_or_no_constitutive_exon
ATCTTATATTCTTTTCTTTTTACCAATGCTTTCATACACTTCGGGGACAGAC	25917969	25918157	25917919	25917971	1	4	OBART04G28350	25916203	25919178	None	14578	2089	141255	No_or_no_constitutive_exon
TGGACATGGATTTGCTGCAAATTTGTGATTTTGTTTTTGGGTGGTGGCAGGT	25949499	25949607	25949657	25949605	-1	4	OBART04G28410	25948257	25949892	None	14578	2089	141255	No_or_no_constitutive_exon
CTGACAAACATTTGGCACTGATAACATGCTCGACCTGACGAATTGGGCAGAT	26092211	26092411	26092461	26092409	-1	4	OBART04G28620	26091168	26097662	None	14578	2089	141255	No_or_no_constitutive_exon
CCTTCGCCTCCTGTGGCCGTGTCGCCGTTAGGCCCCGTAGGCGGGCATAGGA	26104183	26104528	26104578	26104526	-1	4	OBART04G28650	26104183	26104681	None	14578	2089	141255	No_or_no_constitutive_exon
AGGTTTGATCTGTGGATTTATTTTTTTTCTTGTTTTGTGGGGGTGATTAGGG	26237314	26237348	26237398	26237346	-1	4	OBART04G28840	26235471	26237770	None	14578	2089	141255	No_or_no_constitutive_exon
ACCAAGCGAACCCAGCGGAATTCGTTGGGCAGCGGGTGCGGGAGCAGTAGAG	26263129	26263261	26263311	26263259	-1	4	OBART04G28930	26262935	26263361	None	14578	2089	141255	No_or_no_constitutive_exon
AGTTATTTTGATGGTTACTGACATCTTTGGTCTTGAATGGTGGGATGCAGGA	26319139	26319378	26319428	26319376	-1	4	OBART04G29040	26317982	26320992	None	14578	2089	141255	No_or_no_constitutive_exon
CTTGTGTTATATGGTTACTCATCGTAGTCTGCAGGGCAATGGGCGACCAGCT	26328033	26328093	26328143	26328091	-1	4	OBART04G29050	26324557	26328559	None	14578	2089	141255	No_or_no_constitutive_exon
TTGAGTTTTCTGTTGGTTTGTGTACGCTTACCGTGTGCTGTGATGGGCAGGT	26338479	26338605	26338429	26338481	1	4	OBART04G29090	26337789	26344580	None	14578	2089	141255	No_or_no_constitutive_exon
CCGATTTGAGGAGGGGGATGGGGTTTTCGGGTGGATTTGTGAGGGGATAGAT	26396671	26396772	26396822	26396770	-1	4	OBART04G29160	26390606	26396991	4337363	14578	2089	141255	Yes
ATTATCCTGTCGTTTCGTTAAAAGCCTGGTGGCGCATAGTGAGGGGGTAGAC	26685152	26685242	26685102	26685154	1	4	OBART04G29610	26683114	26686541	None	14578	2089	141255	No_or_no_constitutive_exon
GTCGTCTTCCCCCTTCTCCCCTGCTCGTCGTCGCGGGCGCAATCGGGTAGGT	26752801	26752877	26752927	26752875	-1	4	OBART04G29710	26747805	26752980	None	14578	2089	141255	Yes
TGTTCACTCCCCTAGTAAAGGAACTCATTCTTTTCTCTATGGGAAAATAGTG	26836726	26836827	26836676	26836728	1	4	OBART04G29850	26834771	26840068	None	14578	2089	141255	No_or_no_constitutive_exon
CGTTGTTGAATGAATCTTGTTCTTCTCTTCTTTTTTTTTTGGGGGTATAGGT	26954280	26954325	26954230	26954282	1	4	OBART04G30040	26953686	26956883	4337437	14578	2089	141255	No_or_no_constitutive_exon
GACCATATGGGATTCATGTCATGTTTTGGTTATGTATGTATTGGGAGCAGCA	26954432	26954499	26954382	26954434	1	4	OBART04G30040	26953686	26956883	4337437	14578	2089	141255	No_or_no_constitutive_exon
TTAGTAGCGGTGGTTCGTAGACGTCACCCACTCAGTTTTGGGAGATTTAGTT	27336954	27337055	27336904	27336956	1	4	OBART04G30560	27327109	27337181	None	14578	2089	141255	No_or_no_constitutive_exon
CTGCGCCGCCTGCGCCATCATCCGCCCCGGGTGATCGCCGGCCGGGTGAGGA	27375539	27375699	27375489	27375541	1	4	OBART04G30620	27373398	27375699	None	14578	2089	141255	No_or_no_constitutive_exon
CCAAATTGGGCCTTGAGCCTTTATTTTTCTATTGTGGGCTGCGAGTGTAGAG	27389425	27389498	27389375	27389427	1	4	OBART04G30640	27385197	27392385	None	14578	2089	141255	No_or_no_constitutive_exon
ACTTGCCATGTTCATGATATATATATATATATATATTTTGGGTGACACAGCT	27543672	27543723	27543773	27543721	-1	4	OBART04G30870	27542818	27546939	None	14578	2089	141255	No_or_no_constitutive_exon
CTGGTTGTCTTGTTGATCAACAAAAACACAAAAAAGGGGAAGGCAGGCAGGG	9301	9665	9715	9663	-1	5	OBART05G00010	1571	9792	None	14578	2089	141255	Yes
ATAAGTTTAGAGTGAAAATTGTGAAGATTTGAATGAATTTCGGGTTAAAGAG	167565	167604	167515	167567	1	5	OBART05G00290	167192	167604	None	14578	2089	141255	No_or_no_constitutive_exon
TTATAAGAAGAACAAGGAAAAGAAACACATTCTTGTTTGTGTGGGAACAGGA	353240	353523	353573	353521	-1	5	OBART05G00540	342898	354035	None	14578	2089	141255	No_or_no_constitutive_exon
ACTTTCGACTTACAGTCCGATGTTTCGATTGGCTTTTGGGTGTAGGGCAGGA	513245	513480	513195	513247	1	5	OBART05G00800	512316	514507	None	14578	2089	141255	No_or_no_constitutive_exon
CTGGAGGTGACGCCCATGTCGTGACGTACATGGTGACGGACGGGCTGGAGGT	754692	754797	754642	754694	1	5	OBART05G01120	754124	755300	None	14578	2089	141255	No_or_no_constitutive_exon
ACGACAAGATCAAGGTCCACTTCACCAAGGAGTTCGTGGCGGGTGTCAAGGC	807422	808021	808071	808019	-1	5	OBART05G01220	807422	808274	None	14578	2089	141255	No_or_no_constitutive_exon
AAAGATATAGCTACAAAATAAGCAGATGTCTCTCTATGTTATGGGTGCAGGT	1339590	1339787	1339540	1339592	1	5	OBART05G01940	1336180	1343314	None	14578	2089	141255	No_or_no_constitutive_exon
GTTATTACATGTGATTAATGATATATATCTGGAATAAATGGCGGGAGCAGGA	1486334	1486473	1486523	1486471	-1	5	OBART05G02090	1481656	1487136	4337701	14578	2089	141255	No_or_no_constitutive_exon
GTCATCATCAAGCTCATCTTGTTAATGGTGTGTGTGTGTGGTGTGGGCAGGC	1569878	1570102	1570152	1570100	-1	5	OBART05G02230	1569501	1572173	None	14578	2089	141255	Yes
GTGATAATCCTTAAAATCTTAATAACATGGTTGCATTTCGTGAGGGTCAGGA	1632142	1632230	1632280	1632228	-1	5	OBART05G02260	1629263	1635207	None	14578	2089	141255	No_or_no_constitutive_exon
ATAAATAGTTGAAGCTTGCTTGCTCACTAATTGCCTTATCTGGGAGGAAGGT	2252195	2252278	2252328	2252276	-1	5	OBART05G03020	2248374	2253022	None	14578	2089	141255	No_or_no_constitutive_exon
AAACTTTTCCAAAGTATGACGTTTGTCTTTTTTGTGGCTGGGAATTGTAGGG	2272520	2272659	2272709	2272657	-1	5	OBART05G03050	2269331	2275086	None	14578	2089	141255	No_or_no_constitutive_exon
ATCCAGAACAAGAAAAAAAATGACTCTGATTTTCCATATGCAGGGAGTAGAC	2503539	2503809	2503489	2503541	1	5	OBART05G03430	2497668	2505842	None	14578	2089	141255	No_or_no_constitutive_exon
TAATGCTGTATCTTTCTTGTTTGTTTCCTTTTCATTGATCGGGAACACAGAC	2792551	2792650	2792700	2792648	-1	5	OBART05G03810	2788357	2794406	None	14578	2089	141255	No_or_no_constitutive_exon
AATGCTTGCTTAACTCATGTGGTTTTGTTTGGAATTGATGTGATGGGCAGGG	2844856	2845018	2844806	2844858	1	5	OBART05G03880	2844129	2847841	None	14578	2089	141255	No_or_no_constitutive_exon
TCTCATTCTCGTGGTGACTGGGGGTTTGGTTTTTTTGGTTGGGGGCGCAGAT	2860558	2860696	2860508	2860560	1	5	OBART05G03920	2860243	2865652	None	14578	2089	141255	No_or_no_constitutive_exon
GCGGGGTGGAGCGGGGCAAGGGCAAGCGGAAGCACGTGTGGAGCGGGGAGGA	3047764	3047954	3048004	3047952	-1	5	OBART05G04130	3035443	3048331	None	14578	2089	141255	No_or_no_constitutive_exon
GTCGAGCGAGCGTTCCAGCTGCTGGACAAGAACGGCGACGGGAGGATCAGCA	3189533	3189666	3189716	3189664	-1	5	OBART05G04300	3189226	3189912	None	14578	2089	141255	No_or_no_constitutive_exon
GAGCGAGGTGGGGTGGGGGGATTGAAATCGGGGTGGTTTTGGTCGGGCAGAG	3257876	3258099	3258149	3258097	-1	5	OBART05G04390	3254167	3258443	None	14578	2089	141255	No_or_no_constitutive_exon
CATTAGAAAGGTTGAGAATGTGACATGACTATGGAATGATGCATGGGCAGAT	3318959	3319010	3318909	3318961	1	5	OBART05G04460	3313111	3321742	None	14578	2089	141255	No_or_no_constitutive_exon
TGACACAATATATCTTTTGTGTTGTGTGGATGCGGCGTGGCGGGGCGCAGTC	3606398	3606676	3606348	3606400	1	5	OBART05G04790	3604686	3607665	None	14578	2089	141255	No_or_no_constitutive_exon
CTGCTGCTGCTGCTGCACGGCTCGTCCCCGTCGCTGGAGGGCGAGGGGAGGA	3644738	3644910	3644960	3644908	-1	5	OBART05G04860	3638384	3645136	None	14578	2089	141255	No_or_no_constitutive_exon
GCTGGTTTAATTTGAATCCTGATTGCATTGCGTTTTTTGGGAGTGAGTAGGG	3644499	3644616	3644666	3644614	-1	5	OBART05G04860	3638384	3645136	None	14578	2089	141255	No_or_no_constitutive_exon
GTATAATATCCTGGGTATTAACAGCATCCAATTGCATATGCTGGGGACAGTT	3643010	3643092	3643142	3643090	-1	5	OBART05G04860	3638384	3645136	None	14578	2089	141255	No_or_no_constitutive_exon
ATCTTTGCTAACCAATGTTTTATCCAAACACTGTCTTTTTGGGCATGTAGGG	3701694	3701763	3701644	3701696	1	5	OBART05G04930	3700110	3703170	None	14578	2089	141255	No_or_no_constitutive_exon
TTAGCGAGTTTTCTTTGGGTAAAAATCGCATCTTTCTAAGAAGGTGGGAGAT	3795665	3795766	3795615	3795667	1	5	OBART05G05050	3795426	3795766	None	14578	2089	141255	No_or_no_constitutive_exon
CGGCTGATGGGTTGGGGTGGTTGTGTTTTTTTTTTTTTGGTGGTGGGTAGAA	3819744	3819794	3819844	3819792	-1	5	OBART05G05100	3816452	3820005	None	14578	2089	141255	No_or_no_constitutive_exon
CCGCACGCTCAGCTGCTGGAGTGCCGCGCCGGTGGGGAGGGAAGGTATAGCT	3885552	3885753	3885803	3885751	-1	5	OBART05G05210	3885552	3886128	None	14578	2089	141255	No_or_no_constitutive_exon
TTGGCCCATTTGAGGTTGCAGCCTGACATGGCGCGTCGCGGCGGGCGCAGGG	3907039	3907248	3907298	3907246	-1	5	OBART05G05230	3905099	3907759	4337971	14578	2089	141255	No_or_no_constitutive_exon
AGAATGATGAATCAGTGATGAGTGAGTGATACATTGGGTGAAAATGGCAGAC	4196211	4196385	4196435	4196383	-1	5	OBART05G05570	4195054	4199068	None	14578	2089	141255	No_or_no_constitutive_exon
AAGTAAACTTGCAGCCATTGGTTGAATCAATTGTGTGTTTGGGCATGCAGAG	4453505	4453599	4453649	4453597	-1	5	OBART05G05800	4452457	4454389	None	14578	2089	141255	No_or_no_constitutive_exon
GTTCAACCATATGATCAGGCAAGCTTCATCCAGTACGTGTCCGAGGGAAGCG	4612429	4612763	4612813	4612761	-1	5	OBART05G06010	4612429	4613628	None	14578	2089	141255	No_or_no_constitutive_exon
AAGTTGTAACATAAACTAAGAGCATTTTTATGCCCTTTGGGCTTGAAGAGGT	4934699	4934811	4934861	4934809	-1	5	OBART05G06240	4934087	4936084	None	14578	2089	141255	No_or_no_constitutive_exon
TTTGTTTGTGCTTGCGAGGTGTTTGATTGGTGTTCTTGGGGGTGGTGCAGGG	5041349	5041849	5041299	5041351	1	5	OBART05G06330	5041015	5044175	None	14578	2089	141255	No_or_no_constitutive_exon
ACGACCAAGGTCTGGAAGTAGACCGGCCAACAGAAGGGTGGAGCATGAAGGA	5228695	5228900	5228950	5228898	-1	5	OBART05G06460	5228695	5229459	None	14578	2089	141255	No_or_no_constitutive_exon
AACTAGTGATTGATTGCTGCTGTTTTCATGTTTGGGTTACTGGGGTGCAGTG	5398991	5399018	5399068	5399016	-1	5	OBART05G06630	5398991	5399655	None	14578	2089	141255	No_or_no_constitutive_exon
TGGGAGATGGCTGCCTGATTTTTTTTTTTTAGTGTTTGGTTGGAGGGCAGGG	5571173	5571204	5571123	5571175	1	5	OBART05G06800	5568700	5571204	4338077	14578	2089	141255	No_or_no_constitutive_exon
TATGTGTCTATATACGCATTGTGCAGGGTTACTTTGCAAGATGGGGACAGTC	5797107	5797341	5797391	5797339	-1	5	OBART05G07060	5796366	5798346	None	14578	2089	141255	No_or_no_constitutive_exon
TGGGGGATAATCCGAGGGGGGACGAGCTACATGGTGGGTTACGGCGCGAGTT	5854516	5854817	5854466	5854518	1	5	OBART05G07100	5852813	5855493	None	14578	2089	141255	No_or_no_constitutive_exon
GCTTGCCTGGAGAAAATCCTACAGTTCATGTCTGTTGGGCAATGGTGAAGAA	6092685	6092789	6092635	6092687	1	5	OBART05G07350	6092410	6092789	None	14578	2089	141255	No_or_no_constitutive_exon
ACAGAGGCCCTAGGGGCTACAGTGGCGACAAGCCTAGGGGTGTGGCGGAGGG	6518460	6518706	6518410	6518462	1	5	OBART05G07810	6518323	6519254	None	14578	2089	141255	No_or_no_constitutive_exon
TTAGGCAGGAGGTTGTCTTGTGGTGATGATGACGGCGGTGGGTTGCAAAGTG	6537920	6538319	6538369	6538317	-1	5	OBART05G07840	6537920	6538449	None	14578	2089	141255	No_or_no_constitutive_exon
CGCCGATGACCCTGTGCGGCTGCCTCCACTGGAACGTCCTGACGGGGGAGGT	6826603	6826932	6826982	6826930	-1	5	OBART05G08080	6826375	6827120	None	14578	2089	141255	No_or_no_constitutive_exon
TACCTCGGGTTAGTAGATACATATATCACTAAGCTGCCCAGGGAAGTAAGGT	7287575	7288619	7288669	7288617	-1	5	OBART05G08410	7276542	7292649	None	14578	2089	141255	Yes
GGTGACCGTACACAAGGACGTTTCTTGGGAGGTGCAGCGTGGGGAGAAAGTC	7947800	7948114	7947750	7947802	1	5	OBART05G09150	7946362	7948957	None	14578	2089	141255	No_or_no_constitutive_exon
CGGACCTCGGCAACAAAGACGTGTCCTACTACTCGGTGACGTGGGAGAAGGA	8571858	8572005	8571808	8571860	1	5	OBART05G09610	8570815	8573417	None	14578	2089	141255	No_or_no_constitutive_exon
CCGCTAGGAGTCCTCCCCGAGGCTCCGCTTCGGATGGGGCAGCGGTGAAGTG	8868284	8868677	8868234	8868286	1	5	OBART05G09850	8868067	8868677	None	14578	2089	141255	No_or_no_constitutive_exon
GGCGTTCCCGGCGAATCAGAGAGTTTCAGTCTTCGGCTTTGGGTGTGGAGGT	9156164	9156352	9156402	9156350	-1	5	OBART05G10000	9155938	9156533	None	14578	2089	141255	No_or_no_constitutive_exon
GGGGTCGCGGGTGAGGCAGCTCAGGGTCACGGGTGAGCAGTAGGGAGAAGAG	10218810	10218865	10218760	10218812	1	5	OBART05G10640	10218664	10218865	None	14578	2089	141255	No_or_no_constitutive_exon
ATTATGTAATTTTTCATATGGTGATCAGATGTTGTGGTTTGTGTGGGAAGGT	10479117	10479177	10479067	10479119	1	5	OBART05G10880	10478097	10487825	None	14578	2089	141255	No_or_no_constitutive_exon
CCTCCTGCACCCACTAATCAACTTACCCCTTTTTCTGTAAATGGGTTGAGAC	10815902	10816002	10815852	10815904	1	5	OBART05G11080	10810786	10818083	None	14578	2089	141255	No_or_no_constitutive_exon
TGGCATCCACACTGACTGGAAACCCTTTTTTTATGGATGTGCTAGGGTAGAC	10908215	10908526	10908576	10908524	-1	5	OBART05G11130	10901106	10913817	None	14578	2089	141255	No_or_no_constitutive_exon
TTCTCCACGGTTCTTGAGGGGTTTTGGTCGTGATGGTGTGGGGATACTAGTG	10929709	10929881	10929659	10929711	1	5	OBART05G11150	10929545	10930162	None	14578	2089	141255	No_or_no_constitutive_exon
GAGGACACGATGGAGCTCTCCCTCTCGGTTTCTTTGGCTTAGGGGTGGAGAG	10930024	10930162	10929974	10930026	1	5	OBART05G11150	10929545	10930162	None	14578	2089	141255	No_or_no_constitutive_exon
CAAATTTAAGGCTAAAAAACTACATCTGCATACTATACAGGGTGATATAGAC	11073649	11073732	11073599	11073651	1	5	OBART05G11270	11070606	11073732	None	14578	2089	141255	No_or_no_constitutive_exon
AAACTTTTTGAGGGATAACGCAGAATACCTGATGAGGTATGGGTAGAGAGGG	11314725	11314977	11315027	11314975	-1	5	OBART05G11490	11314725	11315483	None	14578	2089	141255	No_or_no_constitutive_exon
TTCCGACGCCGCATCTCGTCATGAATGGAGGCAGGGGCAACGGGAGGGAGGT	11339253	11339356	11339406	11339354	-1	5	OBART05G11520	11333705	11341317	None	14578	2089	141255	No_or_no_constitutive_exon
TTGCTACTGGATTGAAGTTCCATAAAAAAATAGACCTTGCAGGGTTGTAGGT	11625834	11625878	11625928	11625876	-1	5	OBART05G11940	11625225	11626206	None	14578	2089	141255	No_or_no_constitutive_exon
TACAATAGCAGCAAGCTGCTGATATTGCAGTTGAGGAAGCTTAGGGGCAGGA	11920137	11920412	11920087	11920139	1	5	OBART05G12250	11918998	11920546	None	14578	2089	141255	No_or_no_constitutive_exon
GTTGATCGCGCGTTCCTCATCAGTATGTGTTAGCGATTCTTTGGGGAAAGAG	12250457	12250568	12250407	12250459	1	5	OBART05G12500	12250312	12250568	None	14578	2089	141255	No_or_no_constitutive_exon
CTCTTGTGATTAGTTTTTGATAATTGTCCTCTCTTTCTTTGACTGGGCAGTC	12289203	12289351	12289401	12289349	-1	5	OBART05G12520	12282001	12293760	None	14578	2089	141255	Yes
TGCAATTAACTCCTCTTGATGGATGGATGGATGGATCGTTGGGCGGGCAGCT	12305993	12306294	12306344	12306292	-1	5	OBART05G12540	12305765	12307519	None	14578	2089	141255	No_or_no_constitutive_exon
GGCATATTTAGCATTTGAAACTCTGGATCTTAACTATCTGTGGGGGACAGGC	12331858	12331932	12331982	12331930	-1	5	OBART05G12590	12329897	12332087	4338485	14578	2089	141255	No_or_no_constitutive_exon
TTTACAATCTGACCAGGCGTTTCCTTTCTGGGTAACTTTTATATGGGCAGGT	12593403	12593580	12593353	12593405	1	5	OBART05G12790	12589830	12601320	None	14578	2089	141255	Yes
CTGTAGCAAGCACGAAAAATGGCAGCTGACATTGACGGTGGGAAATGCAGCG	12714782	12715360	12715410	12715358	-1	5	OBART05G12950	12714782	12717467	None	14578	2089	141255	No_or_no_constitutive_exon
AGTTGATAGCTAGCTCGAATTTGTTTTGACGTGTTGTGCGATGGGAGCAGAG	12890137	12890765	12890815	12890763	-1	5	OBART05G13080	12889554	12891071	None	14578	2089	141255	No_or_no_constitutive_exon
TATGTGTTTACAGATGATTTTGGTTTCAATCACATATTGTGGGTATATAGTG	12984437	12984496	12984546	12984494	-1	5	OBART05G13210	12982300	12985897	None	14578	2089	141255	No_or_no_constitutive_exon
ATGTAGAGTGTGAGTTTCTGAACATTGTGGTTTTTCGTGGTGGGTGGCAGGT	13270139	13271003	13270089	13270141	1	5	OBART05G13480	13263856	13271003	None	14578	2089	141255	No_or_no_constitutive_exon
TCACGGTATTCCTCTCCTCCTATACTATCCAACAATGGTCACCGGGGCAGCG	13439402	13439581	13439352	13439404	1	5	OBART05G13620	13437923	13439581	None	14578	2089	141255	No_or_no_constitutive_exon
ATATTTAGTTTCCTTGCTGAGTTTTGAAAATTCTCCTTTTTATGAGGGAGAT	13535490	13535744	13535794	13535742	-1	5	OBART05G13730	13534759	13538045	None	14578	2089	141255	No_or_no_constitutive_exon
AGAAGTATATATGTATGATTCGACCCTTTTGACCCGAACTGGGGCTCGAGCC	13851422	13851593	13851372	13851424	1	5	OBART05G14140	13851194	13854227	None	14578	2089	141255	No_or_no_constitutive_exon
GTATGATTCGACCCTTTTGACCCGAACTGGGGCTCGAGCCGTGGGCGCAGGA	13851434	13851593	13851384	13851436	1	5	OBART05G14140	13851194	13854227	None	14578	2089	141255	No_or_no_constitutive_exon
AGAAGTATATATGTATGATTCGACCCTTTTGACCCGAACTGGGGCTCGAGCC	13856272	13856443	13856222	13856274	1	5	OBART05G14150	13856044	13859078	None	14578	2089	141255	No_or_no_constitutive_exon
GTATGATTCGACCCTTTTGACCCGAACTGGGGCTCGAGCCGTGGGCGCAGGA	13856284	13856443	13856234	13856286	1	5	OBART05G14150	13856044	13859078	None	14578	2089	141255	No_or_no_constitutive_exon
AGCAGGGGAACGGGAGGGGGGAGGAGAGCGTGAAGCTGTTCGTGGGGCAGGT	13905982	13906088	13905932	13905984	1	5	OBART05G14200	13905828	13911565	None	14578	2089	141255	Yes
CTACATCGACGCCACCTGGGATACGGAGGCGGCGGCAGCGTGGGACACAGAG	14653109	14653296	14653346	14653294	-1	5	OBART05G15140	14651893	14655148	None	14578	2089	141255	No_or_no_constitutive_exon
AGCTCATATGGAGGTTTTTCATTCTGACATGAAATTTGCTGGGCACGCAGAT	15133323	15133460	15133273	15133325	1	5	OBART05G15620	15129880	15145818	None	14578	2089	141255	No_or_no_constitutive_exon
TTGTCTCGAGTGTTTGGTTGATGTGTGTGTTGCCTTGCTTGTGGGTGCAGTG	15203137	15203357	15203087	15203139	1	5	OBART05G15680	15202593	15203997	None	14578	2089	141255	No_or_no_constitutive_exon
GGCGCGACTGTTGGTGCGGTGGAGACTGATTGGGTGGTTGTGGGGTGCAGGC	15572598	15572832	15572548	15572600	1	5	OBART05G16140	15572404	15572957	None	14578	2089	141255	No_or_no_constitutive_exon
GCGCTCCCCTCGCTCCGCCCGCGGGCGCGCGCGGGCGCCGCGGGCGCAAGGG	15726116	15726463	15726513	15726461	-1	5	OBART05G16310	15725130	15729044	None	14578	2089	141255	No_or_no_constitutive_exon
TGCAGCAAGCGCAGAGGACAACCAGGAAGAGGCAGAGGTGAAGGGGAAAGGA	16052312	16052564	16052262	16052314	1	5	OBART05G16700	16047836	16053817	None	14578	2089	141255	No_or_no_constitutive_exon
GGCTAACCCGCCGTATACGTCTTTTGTTTGGTTGGGGAATGGGAGCGCAGAC	16070551	16070609	16070659	16070607	-1	5	OBART05G16720	16066283	16070849	None	14578	2089	141255	No_or_no_constitutive_exon
CTGATGCCACGGTGTAAGAGAAGGAGGTGGGAGACCAGCTTGTCGGGGAGAT	16085212	16085418	16085162	16085214	1	5	OBART05G16750	16084993	16085418	None	14578	2089	141255	No_or_no_constitutive_exon
GACGCGCCGCGCCGCGACGCCGACGCGAGCTCGCGGGGTTACAAAGACAGCT	16448762	16449765	16448712	16448764	1	5	OBART05G17250	16448601	16452398	None	14578	2089	141255	No_or_no_constitutive_exon
TCGAAATGTATAATATAATCCCCTGAACGTATCTGTTCTTGGGAATGCAGAT	16484945	16485128	16485178	16485126	-1	5	OBART05G17270	16484945	16486064	None	14578	2089	141255	No_or_no_constitutive_exon
GGAATGCGGAGCTCGACGAGACTCCCTCTCTCTCTCATGGGTGGGCACAGGT	16650476	16650767	16650817	16650765	-1	5	OBART05G17500	16650476	16651026	None	14578	2089	141255	No_or_no_constitutive_exon
CGCCAACATTGTCTCAGCCGGGAAGAGACCAAGAGTCCGATATGGGGAAGAA	16784213	16784384	16784163	16784215	1	5	OBART05G17700	16777294	16804020	None	14578	2089	141255	No_or_no_constitutive_exon
CTTGCTTATCTGGTTTATACTTATTTAGTTGACATGGGTCAGTAATGCAGGG	17050243	17050290	17050193	17050245	1	5	OBART05G18120	17049198	17055143	None	14578	2089	141255	Yes
TGGCGGTGGCTGCCCTAGGGACGACAGATGCCTGGGAGTCCGGGTGGAAGAG	17097739	17097913	17097689	17097741	1	5	OBART05G18170	17097169	17097913	None	14578	2089	141255	No_or_no_constitutive_exon
AAGATCCTTTTCTAACAAGAAGTTATAACCATAATTTTGGATTGGGACAGGA	17171442	17171575	17171625	17171573	-1	5	OBART05G18250	17170335	17172624	None	14578	2089	141255	No_or_no_constitutive_exon
AGAACCAGCAGAGTATCGTAGCAGGATCATACCACGGGATGACGTGAAAGTG	17292934	17293316	17292884	17292936	1	5	OBART05G18360	17290860	17293812	None	14578	2089	141255	No_or_no_constitutive_exon
TGATTTCAGCTTCTTTCTGTGGCTTGATAGCCACCAGGTATATGGGGAAGGC	17558262	17558423	17558212	17558264	1	5	OBART05G18770	17557574	17559196	None	14578	2089	141255	No_or_no_constitutive_exon
TGCAGGTCGGGGATTGGTGGAGGAGGCGCGCCGGGTGGGCTGTGGAGTAGGG	17951528	17951640	17951690	17951638	-1	5	OBART05G19330	17949064	17951878	None	14578	2089	141255	No_or_no_constitutive_exon
CCCGGTGACGAGTCTGTTCCACTGCTGCTACTTTACTCACGAGGGTCCAGCT	17959343	17959457	17959507	17959455	-1	5	OBART05G19350	17957663	17961262	None	14578	2089	141255	No_or_no_constitutive_exon
TTCTCCCGCCTCGATCCCTGCAGATTCCTTCGCCGGTGGGGTGGGGGGAGAA	18067743	18068278	18067693	18067745	1	5	OBART05G19470	18062134	18072231	None	14578	2089	141255	Yes
TTGTCCTTTAGGAATCCATTTTATTGTGAAACTGACATTGGGAAATGCAGGT	18080493	18080574	18080624	18080572	-1	5	OBART05G19490	18079481	18087110	None	14578	2089	141255	No_or_no_constitutive_exon
TTTCCTCCGGCGAATACGCGAGCTGAAACGGGAAGCTATGGGCGGTGCAGTC	18152850	18153065	18153115	18153063	-1	5	OBART05G19590	18152469	18153337	None	14578	2089	141255	No_or_no_constitutive_exon
CTCGTGGTTCAACTGCCAGAAGCTCAGGCTCCCCGAGGGCTGCGGGTAAGCG	18335262	18335479	18335212	18335264	1	5	OBART05G19820	18333635	18336352	None	14578	2089	141255	No_or_no_constitutive_exon
GAGACACGCCGCCTCCCGCGGTCGTCGCCGGCGGCGCCGAAGCCGGGGAGAG	18427888	18428302	18428352	18428300	-1	5	OBART05G19910	18424529	18428572	None	14578	2089	141255	No_or_no_constitutive_exon
ATCCTCGCCGGGAGCGCCGTCGGGGCGGCGCTGCCGTCCCTGGGCGGCAGGT	18448779	18449023	18448729	18448781	1	5	OBART05G19930	18439420	18451166	None	14578	2089	141255	No_or_no_constitutive_exon
GCGGAATTCACCTCGTCGGCGGCGGCGGGTGACGTGGCCGGGAACGGCAGCT	18512782	18513028	18513078	18513026	-1	5	OBART05G20030	18511784	18514224	None	14578	2089	141255	No_or_no_constitutive_exon
TGACCGATACAATTCTAAACATATTATTTCCAGTTGGGAAACAAAATCAGAT	18555200	18555383	18555433	18555381	-1	5	OBART05G20060	18554931	18558345	None	14578	2089	141255	No_or_no_constitutive_exon
TTGTTGACTTCATTTTGATATCTGTTCTATATTTGTGTTGTTGGGGGCAGGT	18691984	18692102	18692152	18692100	-1	5	OBART05G20230	18690768	18693508	None	14578	2089	141255	No_or_no_constitutive_exon
TCTTCAGAAATGGTGTCAACTGAAAAACGATCTTGATGGGGGTGATGCAGGA	18817403	18817504	18817353	18817405	1	5	OBART05G20420	18817048	18818959	None	14578	2089	141255	No_or_no_constitutive_exon
CTCTTTGATCCAACAGTTTATTTTGTACTAACATGATCAAATGGGTAAAGAT	19099332	19099369	19099282	19099334	1	5	OBART05G20840	19097907	19099369	None	14578	2089	141255	No_or_no_constitutive_exon
GTGATTCTGAACATGGCTTTGTGTATGTCCATGCATGGGTATGGTGGCAGCG	19101372	19101566	19101322	19101374	1	5	OBART05G20850	19100902	19101566	None	14578	2089	141255	No_or_no_constitutive_exon
TTGTAATCCATCTGAATAGTGAAGTAATAGTCCCTTTTACTGGGTGCAAGAA	19143648	19143718	19143768	19143716	-1	5	OBART05G20920	19142361	19144452	None	14578	2089	141255	No_or_no_constitutive_exon
TATTTACTGGAACTTCCGCCCTACTGATTTGTTTTCCTTGGGCATGACAGTG	19206150	19206327	19206100	19206152	1	5	OBART05G21060	19202980	19208907	None	14578	2089	141255	No_or_no_constitutive_exon
TGGCCGGCGGCGTCAAGGACGACTGGCGCACGATGGATGCGCAACGGGAGGC	19215399	19215590	19215640	19215588	-1	5	OBART05G21090	19215399	19219246	None	14578	2089	141255	No_or_no_constitutive_exon
CCCCATAAACTAAGATCGTTATCATGATCATTTCCTTGCTGGGTGGTTAGGA	19229450	19229566	19229616	19229564	-1	5	OBART05G21110	19229450	19231523	None	14578	2089	141255	Yes
AAAACTTTCAGACTTACAAAATGTTTGTGGATTTGGGGGGAAAAAAACAGGC	19298718	19298846	19298896	19298844	-1	5	OBART05G21220	19298293	19300241	None	14578	2089	141255	No_or_no_constitutive_exon
CGTGTAAACGCAACCCCTGTTGCTAATCTTCTTCTCCGGCGAATGGGCAGGT	19340281	19340405	19340231	19340283	1	5	OBART05G21320	19339836	19342577	None	14578	2089	141255	No_or_no_constitutive_exon
TGTTTTTGTGTATTTAGTATTGTATTCCTTGACACGCTCTCAGGGACAAGTT	19603074	19603169	19603024	19603076	1	5	OBART05G21660	19599932	19611473	None	14578	2089	141255	Yes
CGTGTAAACGCAACCCCTGTTGCTAATTTTCTGCTCCGGCGAATGGGCAGGT	19726550	19726671	19726721	19726669	-1	5	OBART05G21880	19725845	19726957	None	14578	2089	141255	No_or_no_constitutive_exon
TTTGTTGCAGCACGTTTGGGAATCTGGAGAGCACGACGGAGTGGGTGGAGAT	19766806	19767300	19766756	19766808	1	5	OBART05G21950	19764285	19768431	None	14578	2089	141255	No_or_no_constitutive_exon
TAAGGGTAAATTTGTCATTTTATATGGTTTATCTCTTATCAATTGGGCAGTT	19928298	19928351	19928248	19928300	1	5	OBART05G22030	19928038	19928748	None	14578	2089	141255	No_or_no_constitutive_exon
GGCTGGAGGCGTACGACCACGGGACGGGGACGCTGGCGTTCAGGGTGGAGAC	20189893	20190119	20189843	20189895	1	5	OBART05G22280	20189737	20190460	None	14578	2089	141255	No_or_no_constitutive_exon
CAATTCACTATCTTATGTGCTGATTGATTGCTGCAACTTTATACGGGCAGCA	20386303	20386401	20386451	20386399	-1	5	OBART05G22570	20381141	20387884	None	14578	2089	141255	No_or_no_constitutive_exon
GTTAGGGGCTCCCGTTGCCAAGTAAATATTTTCTTGTTACATTGGGAAAGCT	20537044	20537143	20536994	20537046	1	5	OBART05G22800	20531433	20537143	None	14578	2089	141255	No_or_no_constitutive_exon
ATCATTTGTGCCGTGGCGTGGCTCATTCGTTTCGTCTGTCGCGTGGGCAGAA	20782242	20782449	20782192	20782244	1	5	OBART05G23130	20781435	20784458	None	14578	2089	141255	No_or_no_constitutive_exon
CCGCGCCTCTCCTGCCGGATCTGGCGGGATGGCGGCTGGCGGCGGGGAAGGT	20837871	20838503	20838553	20838501	-1	5	OBART05G23220	20835604	20840474	None	14578	2089	141255	No_or_no_constitutive_exon
CCCCGCACCGCCGCGCCGCGCCGCCGTCGCCTTCTCGGGCGAGGGCGAAGAG	21136594	21136653	21136703	21136651	-1	5	OBART05G23640	21132194	21137027	4339410	14578	2089	141255	No_or_no_constitutive_exon
TCATCCTCCGCCATCGCCACGACAACGGCATCACCGCTGGGCGGAAACAGGC	21172867	21173194	21173244	21173192	-1	5	OBART05G23720	21172867	21173510	None	14578	2089	141255	No_or_no_constitutive_exon
TCACCTGTTCATTTGGTCTGAATTGGGGGCATTTGATCGGGAAAATTCAGGA	21397170	21397332	21397120	21397172	1	5	OBART05G24090	21396680	21398217	None	14578	2089	141255	No_or_no_constitutive_exon
GGGATTTTTCTTTCCTGGGGGTGTGTAGGACGAGTCCGAATGGGATTAAGGC	21518980	21519085	21519135	21519083	-1	5	OBART05G24220	21516449	21519347	None	14578	2089	141255	No_or_no_constitutive_exon
TTGCTGTGGTTTGCTGATATTGATTTTTCTGCTGCCTTGGGGGTGATCAGTG	21516449	21516869	21516919	21516867	-1	5	OBART05G24220	21516449	21519347	None	14578	2089	141255	Yes
TTTTCTTGGTTCTGATTTGAGAAATGGTGGGTGTGGTTGGGGGCGTGAAGGA	21618715	21618911	21618961	21618909	-1	5	OBART05G24420	21615721	21619149	None	14578	2089	141255	No_or_no_constitutive_exon
CAATGCCATTGGATTTTGTTCATATGATTTGTGTGTGTGTGTGGGCGTAGGT	21657637	21657700	21657750	21657698	-1	5	OBART05G24500	21655444	21658134	None	14578	2089	141255	No_or_no_constitutive_exon
ACCATCTCGGTGCCGCTGGGCGACGTTCCGATGGGTATGAGGAGGGGCAGTG	21700417	21700515	21700565	21700513	-1	5	OBART05G24560	21698104	21701194	None	14578	2089	141255	No_or_no_constitutive_exon
ACTGACTGTTACAACCTTATTGTCCATAGTTATGTTGGCTATGGGAAAAGGT	21818089	21818210	21818260	21818208	-1	5	OBART05G24750	21816844	21820545	None	14578	2089	141255	Yes
GAATTTGCTAACTGACTCCATTTTATATGTTAATTGGGACATCTAAAAAGGT	22184268	22184423	22184218	22184270	1	5	OBART05G25210	22177776	22190774	None	14578	2089	141255	No_or_no_constitutive_exon
CATGTGCATGGATCTTAACTAACGGTGGCTAACGCGTTGGTGGTGGGCAGGT	22257385	22257782	22257832	22257780	-1	5	OBART05G25340	22257095	22260082	None	14578	2089	141255	No_or_no_constitutive_exon
TTTTTGTTTGTGACGTGGTCGTGGTTGGTTGCTGCTCTGGGTGGGGGCAGGG	22292936	22293054	22293104	22293052	-1	5	OBART05G25390	22289244	22293193	None	14578	2089	141255	No_or_no_constitutive_exon
GCGGCTAGATCTCGATGAAACGAATCAGCGATGGCGCTAGGGTGAGGCAGGG	22327831	22328030	22328080	22328028	-1	5	OBART05G25450	22327831	22328050	None	14578	2089	141255	No_or_no_constitutive_exon
ATCTTTTCACCAACTGATATTTCTTTGATAAATGAAATATGTGGGGCCAGGT	22338513	22338648	22338463	22338515	1	5	OBART05G25470	22334324	22340686	None	14578	2089	141255	No_or_no_constitutive_exon
TCTCTCACCGGAGCTCATCTCCCTCTCCTCTTTCTCGCCGGAAATGGGAGGG	22461307	22461459	22461509	22461457	-1	5	OBART05G25660	22460697	22461841	None	14578	2089	141255	No_or_no_constitutive_exon
TTTTTGTTTTTTGGCCTGAGTTTTCTTCTCTTCTCTTCCGGGGATTGAAGGA	22545252	22545423	22545202	22545254	1	5	OBART05G25790	22544835	22550003	None	14578	2089	141255	Yes
AATTGATTAGGGTTCTTACGTTTGTGTGATGGATGGATGGATGGGTGCAGGA	22653868	22654460	22653818	22653870	1	5	OBART05G25980	22651543	22654460	None	14578	2089	141255	No_or_no_constitutive_exon
AATTGATTAGGGTTCTTACGTTTGTGTGATGGATGGATGGATGGGTGCAGGA	22667329	22667921	22667279	22667331	1	5	OBART05G25990	22665152	22667921	None	14578	2089	141255	No_or_no_constitutive_exon
GAGCATTGAGTATTTATCTATGTTCTGATGAGAAGTCTTTGTGGGTGCAGCT	22699324	22699452	22699502	22699450	-1	5	OBART05G26020	22696982	22701541	None	14578	2089	141255	No_or_no_constitutive_exon
CCTCAAACCCATTGCCATTGTTGTCGTCGTCTTCGGTGGCGGGAAAGCAGGT	22817133	22817228	22817083	22817135	1	5	OBART05G26210	22813938	22818322	None	14578	2089	141255	No_or_no_constitutive_exon
TAATATGTTACAATATTGATAATAATATTTGCTATCTTATTGGGATGCAGTT	23218105	23218270	23218320	23218268	-1	5	OBART05G26870	23209946	23222753	None	14578	2089	141255	Yes
CTTTCGATTTCAGAGTTCAAAGTGACCGACTGAGAGGAGGGTTCAGGAAGGA	23216910	23217051	23217101	23217049	-1	5	OBART05G26870	23209946	23222753	None	14578	2089	141255	Yes
GGTGGTCCACGTCCACGTCGTCGTCGTCTTCCCCGGGGGCGCCCAGGAAGAG	23229160	23229550	23229600	23229548	-1	5	OBART05G26890	23229160	23229775	None	14578	2089	141255	No_or_no_constitutive_exon
GAGCAAGTGCCAATGGAGCGGCGGCGGTGACGTCGTTCGTGGGCTGCGAGCC	23281168	23281390	23281118	23281170	1	5	OBART05G26960	23276343	23282498	None	14578	2089	141255	No_or_no_constitutive_exon
GGCGGGGCTAGACGGAGCTGCCGCGCCGATGCTGGGGCCCGGGCGGCCAGAT	23331582	23331785	23331835	23331783	-1	5	OBART05G27060	23331582	23335507	None	14578	2089	141255	No_or_no_constitutive_exon
CGGGCGGCGTCGCCGGAGCTGCGGCGGTCGGAGTCGGACAACGGGCGCAGGC	23380764	23380975	23380714	23380766	1	5	OBART05G27120	23380288	23380975	None	14578	2089	141255	No_or_no_constitutive_exon
TCGCCAGGGGCCACTACTCCGAGCGCGCCGCCGCCGCCCTCTGCAGGGAGAT	23564838	23564980	23565030	23564978	-1	5	OBART05G27410	23561934	23565589	None	14578	2089	141255	No_or_no_constitutive_exon
ATGGGGTGCTCAAGGTGTGTTCAAACTGATGGGGTGGTGTGGGAATGCAGGT	23564341	23564485	23564535	23564483	-1	5	OBART05G27410	23561934	23565589	None	14578	2089	141255	Yes
CGGCGGCGGCGGCGACGGCGGAGAGGAGCCGGCTGGTGTTCGTGGGGAAGGG	23732146	23732454	23732096	23732148	1	5	OBART05G27650	23723199	23735063	None	14578	2089	141255	No_or_no_constitutive_exon
TATCAAGTACCGAGGACTAACTTTTCTGGTGGTACAATTGGTATGGGCAGTG	23872549	23872738	23872788	23872736	-1	5	OBART05G27890	23872082	23876071	4339791	14578	2089	141255	Yes
TCTCTTAGTCTATTATATTGTTAAATATATGTTTGCTGGGATGTGAACAGAT	23914706	23914826	23914876	23914824	-1	5	OBART05G27950	23914528	23920588	None	14578	2089	141255	Yes
CTTAATTATGCGCTCATTTTTCTTGTGTCTTAAGTTGTATGGGCGTGCAGAT	24022053	24022123	24022173	24022121	-1	5	OBART05G28110	24020435	24024831	None	14578	2089	141255	Yes
AATAGCTGAGAGTCCATTTTCACTGTTCGTTGTTTATCATCAGTGGGCAGGT	216100	216134	216184	216132	-1	6	OBART06G00310	213130	217532	None	14578	2089	141255	No_or_no_constitutive_exon
AAACTGGCCCACGTTGAAGGCCATAAGACGAGCAGGAGAAGGGGAGAGAGAG	589178	589259	589309	589257	-1	6	OBART06G00880	587279	596200	None	14578	2089	141255	No_or_no_constitutive_exon
TGAGAACTGCGATGAGCTAAAGACTATGCTTTCCTGATGATGGGCAACAGGT	620376	620500	620550	620498	-1	6	OBART06G00910	620261	624442	None	14578	2089	141255	No_or_no_constitutive_exon
TTTGCTTCTGAAATCTGAATGTCTGAAACTGAATGTGTGGGGAGTTGCAGAT	628983	629109	628933	628985	1	6	OBART06G00920	628395	629379	None	14578	2089	141255	No_or_no_constitutive_exon
GTTTACTCTGGACACAATTCACTTAGTTGTGGATATTACTGTGGGTGCAGAT	648415	648499	648365	648417	1	6	OBART06G00960	645431	651294	None	14578	2089	141255	No_or_no_constitutive_exon
AGAGCTTGGGTGTCTGCTAATTCATCTTTGTTCAACATCTGGGGTTGCAGGT	649972	650015	649922	649974	1	6	OBART06G00960	645431	651294	None	14578	2089	141255	No_or_no_constitutive_exon
TTGTGGTTTTGCACAGAGTAGTAGTGACAACTGTGTGATGGGAAATGTAGGA	694703	694898	694948	694896	-1	6	OBART06G01010	693585	695716	None	14578	2089	141255	No_or_no_constitutive_exon
ATGGTGGCTGCTTTATTTTGATTATTCATTTAAGATTTGTGGATGGGCAGGT	743079	743154	743029	743081	1	6	OBART06G01100	741749	750137	None	14578	2089	141255	Yes
GAGCGCCGGAGACGGACGCCCTGCCCGTCGCACCGGACGCCGGGCCGGAGAG	753760	754120	754170	754118	-1	6	OBART06G01120	753760	754606	None	14578	2089	141255	No_or_no_constitutive_exon
TCACGGTGAAGATGATCTCATCTGCTGACTCCGACCAAGGGATGGCGTAGTT	987248	987989	988039	987987	-1	6	OBART06G01350	987248	988064	None	14578	2089	141255	No_or_no_constitutive_exon
AACGATGCCGAGGTCGAGCACCACCCCCATGGCTGCCATGGCGGGGAGAGCT	1045362	1046307	1045312	1045364	1	6	OBART06G01390	1044655	1047024	None	14578	2089	141255	No_or_no_constitutive_exon
CTACTACCCAGGACTCGAGCTTTGATGTTGGTAATAATGGTGATCGGGAGTC	1068567	1069218	1069268	1069216	-1	6	OBART06G01400	1068567	1069602	None	14578	2089	141255	No_or_no_constitutive_exon
ATATTTTTTAAGCTAATCTGGTTTTCTAATCCCATTAATCACGTGGGCAGGA	1261958	1262149	1261908	1261960	1	6	OBART06G01650	1255857	1262971	None	14578	2089	141255	No_or_no_constitutive_exon
GATATATGTCGCCGCCGGCGAGATCTACACGTATCGCTAGCGGGATGCAGAG	1407368	1407435	1407485	1407433	-1	6	OBART06G01880	1407368	1408687	None	14578	2089	141255	No_or_no_constitutive_exon
TGTGGTGATCTGATGATGGTGTTGGATGGATGTGTGTTGCGTGGGGGCAGTC	1577652	1577766	1577816	1577764	-1	6	OBART06G02100	1574687	1577992	None	14578	2089	141255	Yes
ATATTTTGGTTATTTTGTTTATTCTAACCATGCTTCCTATGCGGGTGCAGAG	1780969	1781419	1780919	1780971	1	6	OBART06G02360	1776816	1781419	None	14578	2089	141255	No_or_no_constitutive_exon
CGGCTGATGACGGCGAGGAAGGGAGCGAGGCTGGTAGGCCGGGTGTGCAGCT	1784268	1784476	1784218	1784270	1	6	OBART06G02380	1783845	1788045	None	14578	2089	141255	Yes
TTCAGCTTGTGATCGCAAATATTTGGGCCCGTATTCATCTCAAGGGCTAGTC	2199368	2199620	2199318	2199370	1	6	OBART06G03070	2191286	2199907	None	14578	2089	141255	No_or_no_constitutive_exon
AGCGAGCTGTGTGTATGGACTTGTGACGATAGCTTGTGCTGTGGGTGCAGGA	2294830	2295086	2294780	2294832	1	6	OBART06G03240	2293510	2295754	None	14578	2089	141255	No_or_no_constitutive_exon
AACAATGGCGGTTTGATTTGGTTTGCTTGGTTGCTTGCTTGCTGGGGTAGAT	2440834	2441004	2440784	2440836	1	6	OBART06G03520	2440471	2445837	None	14578	2089	141255	No_or_no_constitutive_exon
AAACCCTCGATTGATCTCTGGTGGTGTGTGTGGGTGGGGGATGCGGGCAGTT	2464823	2464953	2465003	2464951	-1	6	OBART06G03560	2462636	2465196	None	14578	2089	141255	No_or_no_constitutive_exon
GAGGGCTTGCGTTATTGTCTTTGATTTTTGACATCATTTTTAGGGTCAAGAG	2466016	2466077	2466127	2466075	-1	6	OBART06G03570	2465656	2469468	None	14578	2089	141255	No_or_no_constitutive_exon
GCGGCGTCTGATTTCGTTTTGGGGTTTGGATTTTTGGATTGGGATGGCAGCT	2495284	2495414	2495464	2495412	-1	6	OBART06G03600	2489873	2495660	None	14578	2089	141255	No_or_no_constitutive_exon
GTGGGGCTCCACTCGTGGCAGGAGGCGGCGTTCGTCGCGGAGATCGGGAGGC	2514961	2515066	2515116	2515064	-1	6	OBART06G03640	2511015	2515417	None	14578	2089	141255	No_or_no_constitutive_exon
TGGCGCGAAATTTGAAGGGACGGGCTGCACCTGACGCCGCGCGGGAACAGGG	2551580	2551707	2551757	2551705	-1	6	OBART06G03730	2551580	2553877	None	14578	2089	141255	No_or_no_constitutive_exon
CGCGCGATGTGCGGGGAGGAGCTCGGGAGGATGGCGGTGAGGGGGAGCAGGA	2684906	2684975	2684856	2684908	1	6	OBART06G03900	2684589	2686976	None	14578	2089	141255	No_or_no_constitutive_exon
ACTCGAACCATCGTAGCAGTACGTCGTCGTCGGGCATGGATGCGAGGGAGTC	2781646	2781880	2781930	2781878	-1	6	OBART06G04070	2781646	2783676	None	14578	2089	141255	No_or_no_constitutive_exon
TTCATTACATTTGGAGGTTATTCATCCATATCCATCTTTTTTGGGGGCAGGG	2861771	2861937	2861721	2861773	1	6	OBART06G04230	2860908	2865406	4340223	14578	2089	141255	No_or_no_constitutive_exon
ATTTTCTGGTGTAGGATGGTTCTATTTTTTGTTTGGTTTGAGGGATAAAGTG	2906426	2906468	2906518	2906466	-1	6	OBART06G04290	2900821	2911099	None	14578	2089	141255	No_or_no_constitutive_exon
GAATTGGAGAGACGGATGGAGCTCGAGCTCGGCCTCAGGCTGGGAGTGAGCT	2995104	2995247	2995297	2995245	-1	6	OBART06G04470	2994137	2995282	None	14578	2089	141255	No_or_no_constitutive_exon
GGCTGGACCAGGACGTCATCGACGCGCTCCCGGTGTTCATGTACCGGGAGGT	3036165	3036928	3036978	3036926	-1	6	OBART06G04520	3036165	3037258	None	14578	2089	141255	No_or_no_constitutive_exon
GACGAGCTGACATGTACGCCGCCGTGTTCTCTCCGGTGACGGGGAAGCAGGA	3356162	3356193	3356243	3356191	-1	6	OBART06G04980	3354777	3356763	None	14578	2089	141255	No_or_no_constitutive_exon
CGATCAGGGCGCGGGTCAAGGCCCCCTTGAGCCGTTGGGCTCAAGCGGAGGG	3397594	3397816	3397544	3397596	1	6	OBART06G05020	3375536	3413159	None	14578	2089	141255	No_or_no_constitutive_exon
TTTGCACTGGTCATTTATATTCTAAACATGTTTTTTGGGTTGAAATGTAGTC	3402573	3402625	3402523	3402575	1	6	OBART06G05020	3375536	3413159	None	14578	2089	141255	No_or_no_constitutive_exon
TTCCATTATCTAAAAAGATATGACTAACAGACACCTATTCTGGGATGCAGAT	3408312	3408546	3408262	3408314	1	6	OBART06G05020	3375536	3413159	None	14578	2089	141255	No_or_no_constitutive_exon
TTTAAGTTTTTATACATTAAATCGGTACTGCTTCGTTTTGGGTGTAACAGGG	3507799	3507974	3508024	3507972	-1	6	OBART06G05240	3507799	3508484	None	14578	2089	141255	No_or_no_constitutive_exon
TTCCTCTTATGATTTCTTTCTTTTCTCTTGGCGTTGTTGGGAGGGAGCAGAT	3747024	3747168	3747218	3747166	-1	6	OBART06G05490	3747024	3747370	None	14578	2089	141255	No_or_no_constitutive_exon
TGGTGATTCTAACGACCTTGAACTGTAAACTTGCTCTAATTTGGGAACAGAT	3843301	3843433	3843251	3843303	1	6	OBART06G05630	3839096	3847341	None	14578	2089	141255	No_or_no_constitutive_exon
GATCAAAGGTGTGCGAGAATTAATCTGCCGTCGCATTGCATGGGGATCAGGC	3937075	3937341	3937391	3937339	-1	6	OBART06G05770	3925566	3942044	None	14578	2089	141255	No_or_no_constitutive_exon
TCATTATTACTAATTTACTTGTTGCCTTTCTGTTTCCCTGGGTGCAACAGAA	3962419	3962732	3962782	3962730	-1	6	OBART06G05790	3954962	3968561	None	14578	2089	141255	No_or_no_constitutive_exon
AGATTGATCGGTTTTGTTGCGGATGTCTGATTTGGTTGTTGGGGGATCAGGC	3974308	3974504	3974258	3974310	1	6	OBART06G05800	3973843	3977616	None	14578	2089	141255	Yes
GGCCGTCGCCGTCGCTGGTGGCGGGGCTGGCTGTGGAGGAGGCTAGGGAGGA	4018711	4018956	4018661	4018713	1	6	OBART06G05890	4018433	4019159	None	14578	2089	141255	No_or_no_constitutive_exon
TTCGTTGTACTGGAATACGTTATAATTCTAGATTCGTTTTTATGGGACAGAG	4021578	4021586	4021636	4021584	-1	6	OBART06G05900	4021202	4022373	None	14578	2089	141255	No_or_no_constitutive_exon
CGCTCTAGTTCGTTTGCGTGGGTGTTTTGACTGGTACGGGTGGTGGGCAGGA	4028062	4028112	4028012	4028064	1	6	OBART06G05910	4027861	4034950	None	14578	2089	141255	No_or_no_constitutive_exon
TGGTTTTTGGGATCGGTGATCCGTTTGGGTTCTTGTTTTGGGGGTGACAGGA	4055237	4055785	4055187	4055239	1	6	OBART06G05950	4054765	4058108	None	14578	2089	141255	No_or_no_constitutive_exon
TGCCGGGGATTGAGGTAGGACGAGCTTGATGGAGATGGGAGGTGGTGCAGAT	4195273	4195393	4195223	4195275	1	6	OBART06G06060	4195192	4197412	None	14578	2089	141255	No_or_no_constitutive_exon
TGCAATTCTTCGGAATACCATCGTTGTCGCCATGGGCGCCGGGGCGCTAGGC	4519892	4520600	4519842	4519894	1	6	OBART06G06420	4505913	4522619	None	14578	2089	141255	No_or_no_constitutive_exon
GGAGGGCCGGACGCGCTGCGGCTGTTGACTTCGCCTGCGCCGGGAGGTAGCC	4521948	4522619	4521898	4521950	1	6	OBART06G06420	4505913	4522619	None	14578	2089	141255	No_or_no_constitutive_exon
GGTAGGGGATTCCGAGCGAAAGCTTAGCCCAATTTTTTTTGGGCCAACAGTG	4558113	4558312	4558362	4558310	-1	6	OBART06G06460	4558113	4558624	None	14578	2089	141255	No_or_no_constitutive_exon
TTAGCTGTTGCAGCTTTGCTAATTGAGTGTGTGATTCATTGGGTGTGCAGAT	4572749	4572886	4572936	4572884	-1	6	OBART06G06480	4570213	4573603	None	14578	2089	141255	No_or_no_constitutive_exon
GCAATGGTGGATTGATTTGGGCGGTGGTTTTCATGGTGCGTGTGGGGAAGCC	4760976	4761071	4760926	4760978	1	6	OBART06G06700	4760653	4773936	None	14578	2089	141255	No_or_no_constitutive_exon
AAATTTCTATGCCGCAAGGTGAGAATGCCTAAAGCTTTGTGGGTGTGCAGGA	4842178	4842308	4842358	4842306	-1	6	OBART06G06810	4839443	4849823	None	14578	2089	141255	Yes
TTGTGAGTTTTTTCCATTTTGATCTTGTGATGTTTGTGTTGTGGGTGTAGAT	4873117	4873405	4873455	4873403	-1	6	OBART06G06830	4871943	4874942	None	14578	2089	141255	No_or_no_constitutive_exon
TCTCGCCATGACACTGACATTGTCCGGGCTCGCCGTGGTTGGGCACGCAGTG	4872568	4872831	4872881	4872829	-1	6	OBART06G06830	4871943	4874942	None	14578	2089	141255	No_or_no_constitutive_exon
GGTGTTGCTGTTACATTTTTTATTTGCGATTTTCCATTGGGTGCGAGCAGGT	5154975	5155117	5154925	5154977	1	6	OBART06G07240	5154304	5158333	None	14578	2089	141255	No_or_no_constitutive_exon
TTAGAAGTTTTGAGTGATATAACTGATGATATACCTTTTGGAATGGGCAGCC	5179464	5179562	5179612	5179560	-1	6	OBART06G07290	5177753	5181315	None	14578	2089	141255	No_or_no_constitutive_exon
GTTATGCTTCGGTCCAAAGCAGATTGCTGACTTAGCTTCGTTGAGGGCAGGC	5215171	5215213	5215263	5215211	-1	6	OBART06G07330	5214083	5219988	None	14578	2089	141255	Yes
AGATTTTCTTTTTCTTGGTTTGTTTCACTAACTGAAGCAGCTGGGAACAGAA	5262443	5262846	5262896	5262844	-1	6	OBART06G07380	5260878	5267912	None	14578	2089	141255	No_or_no_constitutive_exon
CGGACGTCGTCGTCGAGGGCTTCTGCAGCGTGCGCCGTACGGGCCGCAAGGC	5531876	5531956	5531826	5531878	1	6	OBART06G07660	5531333	5540601	None	14578	2089	141255	No_or_no_constitutive_exon
CCACACGGAGGCATCAGTGGCCGGGAAAGGCGACATGTGATAGGGAGGAGGT	5588538	5588668	5588488	5588540	1	6	OBART06G07730	5588465	5588668	None	14578	2089	141255	No_or_no_constitutive_exon
TGCCACCGGAGAGGGAGCTCGACGCTAACACCGGGGTAGAGAGGGAGTAGGC	5626496	5626590	5626640	5626588	-1	6	OBART06G07770	5623260	5626710	None	14578	2089	141255	No_or_no_constitutive_exon
TCGCGAGCAAGCAGATGGTGGGGCTCTTCCTGTCGGTGTGGGTGAGGAAGGA	5663823	5663882	5663932	5663880	-1	6	OBART06G07820	5662514	5665936	None	14578	2089	141255	No_or_no_constitutive_exon
GGAATCATGGGCATGAAGAAGTTGTAACTTGAGAGATATTGGGTATGAAGAT	5703685	5703762	5703812	5703760	-1	6	OBART06G07880	5703426	5714502	None	14578	2089	141255	No_or_no_constitutive_exon
TTCCCTCCTTTTTCCTCCCAACCCCGACTCCCGGCGACCGAGGGCTGCAGCT	6019569	6019677	6019519	6019571	1	6	OBART06G08210	6019048	6027927	4340565	14578	2089	141255	No_or_no_constitutive_exon
TGAAGCCGAAGAGGATGTGGTAGGTGGGGGAGGATGCCGACGGGGAGTAGGA	6293492	6293582	6293632	6293580	-1	6	OBART06G08540	6293073	6293784	None	14578	2089	141255	No_or_no_constitutive_exon
TAACTGAATGTAACAATTAATTTAATTTATTTCTGAAATTGCACGGGTAGCT	6411984	6412184	6412234	6412182	-1	6	OBART06G08740	6411279	6412794	None	14578	2089	141255	No_or_no_constitutive_exon
CCATTTTTTGATTCTTAGATTTGGGGGTGGTGGTGGTGCTTGGGGTGCAGCC	6943605	6943726	6943555	6943607	1	6	OBART06G09340	6943025	6951325	None	14578	2089	141255	Yes
GATCAGTGAACTGACTGGATCGGTTGGTGGGAATTTTTGGATGGGCGCAGGT	6961924	6962137	6962187	6962135	-1	6	OBART06G09350	6952772	6962477	None	14578	2089	141255	No_or_no_constitutive_exon
TGATTACTTATGTTTAATTACACCTTTTTCTTGAAAACACAGGGCTGCAGCT	7241501	7241638	7241688	7241636	-1	6	OBART06G09670	7223811	7255371	None	14578	2089	141255	No_or_no_constitutive_exon
TCCATTCTTAAAAGTTGGAGCTATTCCATTGTATGCATGGGATGGTGTAGCT	7272397	7272419	7272347	7272399	1	6	OBART06G09700	7271733	7295684	None	14578	2089	141255	No_or_no_constitutive_exon
TACTAAGAATGGTGGGAATAAACTGACATTAAATGCTTGGGAAATTGTAGGT	7347315	7347577	7347265	7347317	1	6	OBART06G09740	7342319	7348309	None	14578	2089	141255	No_or_no_constitutive_exon
AAGCTACTCTCACTTGAGCACTCACTCTGCTTCGTGTGTGTGATGGGAAGGT	7400225	7400318	7400368	7400316	-1	6	OBART06G09810	7396090	7401136	4340679	14578	2089	141255	No_or_no_constitutive_exon
TAGTCCCATCTAATTAGTGTCCAAAGATGACACCGATGGGGAGCGTGAAGAA	7439478	7439524	7439428	7439480	1	6	OBART06G09880	7437507	7443186	None	14578	2089	141255	No_or_no_constitutive_exon
CTTGTACTTAAACAGAGTGTCTCTTTTCTTTGATGTGCTGGTGGGTGCAGTC	8207632	8207776	8207582	8207634	1	6	OBART06G10570	8206846	8214709	None	14578	2089	141255	Yes
AAAATGGTGTATCTAGCCATCTGGTTTGACTGTTATTGTTCGGGATGCAGGT	8249874	8249940	8249824	8249876	1	6	OBART06G10620	8248074	8252140	None	14578	2089	141255	Yes
TCCTGAAAATGCCTGAAGTGAATATTTAAGTGTGGATTTGGTGGGTGCAGGT	8668969	8669173	8668919	8668971	1	6	OBART06G10910	8666275	8670990	None	14578	2089	141255	No_or_no_constitutive_exon
TCTGATGCGTGTTTTTTTTTTTTTTGGTTTGGTTTGTGGGATGGATGCAGGA	8757106	8757175	8757056	8757108	1	6	OBART06G10970	8756820	8760364	None	14578	2089	141255	No_or_no_constitutive_exon
CCTCATGCTGCTTTGTCTTTCACTTGATGCTTACCTCGGGGAGAATCTAGTA	8983344	8983706	8983294	8983346	1	6	OBART06G11200	8976406	8983706	None	14578	2089	141255	No_or_no_constitutive_exon
TGTCTTTCATCTTACACCCTATGAGTAATATACTTGTATTAGGGAGTCAGAG	9077600	9077784	9077550	9077602	1	6	OBART06G11270	9077252	9080970	None	14578	2089	141255	No_or_no_constitutive_exon
GCGGGCTTCGAGGGAGATGGATCTGTCGCTGGCGAGCTCATGGGAGGTAGAT	9083051	9083235	9083001	9083053	1	6	OBART06G11280	9082819	9083852	None	14578	2089	141255	No_or_no_constitutive_exon
TTGGCGGGAGGTTGGCGTGACACGGAGGCACACCTGTGCTGGGACTGGAGTG	9135894	9136123	9136173	9136121	-1	6	OBART06G11350	9135894	9136309	None	14578	2089	141255	No_or_no_constitutive_exon
CATACTAGATTTGTTCGGTCTCGTGGGAACCTATGCTGCCGGGATGTAAGCA	9292999	9293436	9293486	9293434	-1	6	OBART06G11530	9283330	9294637	None	14578	2089	141255	No_or_no_constitutive_exon
ACTTACCAGGCTGGTCTGAACCCACCTGGTGGTGTGTGGCAGGGTAATAGTG	9397843	9398226	9398276	9398224	-1	6	OBART06G11630	9397843	9409762	None	14578	2089	141255	No_or_no_constitutive_exon
TATGCGCATATGAACTAAACTTTGCTTACATGGTATTTGGGAGTATATAGGA	9464896	9465079	9464846	9464898	1	6	OBART06G11680	9461352	9469732	None	14578	2089	141255	No_or_no_constitutive_exon
TGTTTGTTGTGCTAATTTTGTGATCCGGTGGGTGGTGGGTGGTGGTGCAGCC	9690849	9691409	9691459	9691407	-1	6	OBART06G11930	9686793	9691609	4340826	14578	2089	141255	No_or_no_constitutive_exon
GGGAGCAAGGCGGCGGTGGCGGCGAGATGTCCATGGTGAGGGTACTGGAGGC	9771121	9771356	9771406	9771354	-1	6	OBART06G12010	9770755	9772253	None	14578	2089	141255	No_or_no_constitutive_exon
CTACATATTCTCCATTAGCTGACTTTTTTCACTGTTGTGTGGGGGTCCAGGT	9942740	9943152	9942690	9942742	1	6	OBART06G12110	9938862	9947591	None	14578	2089	141255	No_or_no_constitutive_exon
TCCTCCCCTTCCCTTCCCCTCTGATGTTGTTTGCTGCGGGCGAGGTGCAGGG	10068617	10068775	10068567	10068619	1	6	OBART06G12280	10068444	10071564	None	14578	2089	141255	No_or_no_constitutive_exon
TTGCTAGGGTTTGGTCTGGATTTGTTTTTTTTTGGATTTGGGTTGAGCAGGT	10083851	10083952	10083801	10083853	1	6	OBART06G12300	10083416	10088057	None	14578	2089	141255	No_or_no_constitutive_exon
CGGGTATGGTCATCCTGGCCATGGTGGAGGATATGGTGGTGGGTACGGAGGT	10454185	10454447	10454135	10454187	1	6	OBART06G12590	10453576	10454447	None	14578	2089	141255	No_or_no_constitutive_exon
TGGTCTGGTACTAACTACAGTTTGTTTCCAATAAAAATTGGGGGATTCAGCT	10562478	10562864	10562428	10562480	1	6	OBART06G12740	10562175	10566925	None	14578	2089	141255	No_or_no_constitutive_exon
TTGCTTGCTTCTGCTTCACCCGGTGATTTTGTGCTGCTTGGGTGACGCAGGT	10609926	10610036	10610086	10610034	-1	6	OBART06G12830	10605031	10610478	None	14578	2089	141255	No_or_no_constitutive_exon
TAACTCTTGATGATGATTGGACTGTTTATTGTCTGTGTGGGGGACAACAGGG	10789095	10789268	10789045	10789097	1	6	OBART06G12990	10788075	10794195	None	14578	2089	141255	No_or_no_constitutive_exon
GTAATATGATTGTGATGTGGTGTCCATTCTCTGTGACTAAATGGGTGCAGGC	10859187	10859761	10859137	10859189	1	6	OBART06G13060	10858388	10859761	None	14578	2089	141255	No_or_no_constitutive_exon
TTCGGTCCCTCCCTTCTCCGCTCACATTGCTCCGGTTGTGGGGTGGACAGGT	11146314	11146433	11146483	11146431	-1	6	OBART06G13260	11143586	11146658	None	14578	2089	141255	No_or_no_constitutive_exon
TTTATTGTTTGTTTCTTTAATTTTCAATGGTTGCTTTACTGGGATAGCAGAA	11154107	11154283	11154333	11154281	-1	6	OBART06G13280	11154107	11160503	None	14578	2089	141255	No_or_no_constitutive_exon
TATATATAGCTCATCGCATGAACGGCCACGGCATGGCTATGCTGGGGCAGGA	11432822	11433522	11432772	11432824	1	6	OBART06G13510	11425421	11433522	None	14578	2089	141255	No_or_no_constitutive_exon
GCTGGCGCACGGCGACTGCGCCGTCAAGTGGTTCAGCAAGGAGGGTACAGCT	11544588	11544761	11544811	11544759	-1	6	OBART06G13700	11543593	11545830	None	14578	2089	141255	Yes
CGAGCTGTTCTTCATTTCTTCATCCCGTCGATGTCCGGGATGCGGAACAGCT	11571740	11571905	11571690	11571742	1	6	OBART06G13750	11571399	11571905	None	14578	2089	141255	No_or_no_constitutive_exon
GCCGCTGCGGCTCCTGACAGTGGGGAGATGGTTGCGGGAGTCGTAGAAAGGG	11661070	11661279	11661020	11661072	1	6	OBART06G13870	11651372	11664098	None	14578	2089	141255	No_or_no_constitutive_exon
CTTGTTGGCGAACAGGCCAGCCTGGACTCTGGTGAATTGGGTGGCGGCAGGT	12237225	12237305	12237355	12237303	-1	6	OBART06G14240	12237225	12238771	None	14578	2089	141255	No_or_no_constitutive_exon
GAGAGGCTGAGCTTCGTAGGCTGTGGAAAGTGAAGCATTTATGAGGGAAGGC	12999109	12999364	12999059	12999111	1	6	OBART06G14680	12993939	12999568	None	14578	2089	141255	No_or_no_constitutive_exon
AGGTTTCTGATGGTGGAACTGTGAATTTGTTGAGTAGATCATTGGGTGAGTA	13349465	13349669	13349719	13349667	-1	6	OBART06G14870	13341363	13351923	None	14578	2089	141255	No_or_no_constitutive_exon
ATCGATCCGCCGATTAATTCACCATTGAATTGATGTGCATGCAAGGGCAGGT	13426517	13426740	13426790	13426738	-1	6	OBART06G14930	13424816	13427956	None	14578	2089	141255	No_or_no_constitutive_exon
CCGGAGCCGGCGCTGCACCAGGGTCATCCTGCAAACGAGGGGAGCACAAGCA	13480636	13480971	13480586	13480638	1	6	OBART06G14980	13480519	13480971	None	14578	2089	141255	No_or_no_constitutive_exon
GGCTCTGTATATATACACTGATCAAGCTGTAAATAATTGGGAAGTTGCAGAG	13682738	13682976	13683026	13682974	-1	6	OBART06G15080	13673515	13683277	None	14578	2089	141255	No_or_no_constitutive_exon
AACCTAATGTAAGATTTTGACATTTCTTTGACCTGGTTGAGGGCATGCAGAC	14354335	14354350	14354400	14354348	-1	6	OBART06G15670	14354335	14359621	None	14578	2089	141255	No_or_no_constitutive_exon
TTCAGACAGTATGAAGATTTCATATCTTTTGTTTTGTAATGGTTGGGCAGTG	14468495	14468774	14468445	14468497	1	6	OBART06G15760	14464664	14469671	None	14578	2089	141255	No_or_no_constitutive_exon
TGAAAGTTTCATTTGGTTATATATGATGTAATTGTTTCTTTGGGATACAGGG	14755193	14755256	14755143	14755195	1	6	OBART06G16010	14749354	14761398	None	14578	2089	141255	Yes
TCTAACATTGTTGCTACGCTTCATGCAAACCGACATTGCCGGGGAATTAGTA	15005147	15005513	15005563	15005511	-1	6	OBART06G16240	15004005	15005747	None	14578	2089	141255	No_or_no_constitutive_exon
GCAGGAGGGCGATGGTGAGATCGCGTGGGAGGCCGAGCCTGGGGAGGCAGAG	15160267	15160863	15160913	15160861	-1	6	OBART06G16360	15160267	15170152	None	14578	2089	141255	No_or_no_constitutive_exon
CACTGCGCACGCAAGTAACTAATGTGCTCTGTCCTGTTGCGCGGGAGCAGCT	15450279	15450370	15450229	15450281	1	6	OBART06G16600	15449208	15450495	None	14578	2089	141255	No_or_no_constitutive_exon
GAACCTGACGTCCCTGCAAGAGTTGTGGAGATGCTGCAGCTGCAGGGCAGTT	15837233	15837998	15837183	15837235	1	6	OBART06G16870	15833894	15837998	None	14578	2089	141255	No_or_no_constitutive_exon
CACGCGGACCGGCTGCCTCGAGGGGAGGCCGGAGGGGGCGGAACTCGAAGCG	15913696	15913743	15913793	15913741	-1	6	OBART06G16970	15911403	15919250	None	14578	2089	141255	No_or_no_constitutive_exon
GTTTTGTGTTGACGCTGATGTGTTGCTTTGGTGATTTTTTATGTGGGTAGTC	16509789	16509863	16509913	16509861	-1	6	OBART06G17530	16508389	16510120	None	14578	2089	141255	No_or_no_constitutive_exon
CTGGAGCTGGTGAAAATTATTTCTTTTTGACTGAATTTTCTTGGGAGCAGAT	17282199	17282290	17282340	17282288	-1	6	OBART06G18290	17275900	17288611	None	14578	2089	141255	No_or_no_constitutive_exon
AGCTCACCGCCGGTGACTGCGAGACGCTCGTACCTATCAGGAAGGGGTAGGG	17426910	17427049	17427099	17427047	-1	6	OBART06G18410	17426910	17427175	None	14578	2089	141255	No_or_no_constitutive_exon
CCTTCTGTTGTTGAAATTTGACCTATGTTCTGCTTTGGGTAAATGAGCAGGA	17880090	17880146	17880196	17880144	-1	6	OBART06G18760	17870384	17881048	None	14578	2089	141255	No_or_no_constitutive_exon
GCACGCCGCGGGGGATCTTCTCGAATCCGGAGCAGATTTGATCGGGTGAGGC	17927423	17929155	17927373	17927425	1	6	OBART06G18830	17926760	17933334	None	14578	2089	141255	Yes
TGGCAGAGAACACACTGACAGATGAGCAACTAATGATGCTAGTGTGGGAGGC	18107867	18107960	18108010	18107958	-1	6	OBART06G18970	18106833	18110011	4341347	14578	2089	141255	No_or_no_constitutive_exon
GCGGGAGAGGAGGTCCGGCGACAGGCGACGTGGCAGCAACGCGGGAAAAGGG	18230832	18230950	18231000	18230948	-1	6	OBART06G19090	18230442	18232255	None	14578	2089	141255	No_or_no_constitutive_exon
ACTCGGTTAGACGTACGTACGATCACATTGCATTAAAGATCGATGGGTAGAC	18354638	18354696	18354588	18354640	1	6	OBART06G19240	18347940	18373220	None	14578	2089	141255	No_or_no_constitutive_exon
GTTGGGGGGTGGTGGTGCGGCCGGCGGCGGCGCTGTCCGCGGACGGGAAGGC	18802737	18803075	18803125	18803073	-1	6	OBART06G19640	18799049	18803175	None	14578	2089	141255	No_or_no_constitutive_exon
TTCTTCTTGCTCGCGATTTCGGGGGCTCTGATTCTTGGGGGAGTCAACAGGG	18898881	18899012	18899062	18899010	-1	6	OBART06G19810	18897267	18899245	None	14578	2089	141255	No_or_no_constitutive_exon
GCGATGTTGGTTTCCTCGTCTTATGCTGGCAAAATTCTTTGTGGGCGCAGGA	19189013	19189497	19188963	19189015	1	6	OBART06G20170	19186606	19189497	None	14578	2089	141255	No_or_no_constitutive_exon
TTTTGAGCTGGGAGAAACCCTTCCTAAGGTGTTCCATTGGGTGATGGCAGTA	19353307	19353410	19353257	19353309	1	6	OBART06G20360	19352244	19365037	None	14578	2089	141255	No_or_no_constitutive_exon
TTATTACTGGAGTCATATGTACTGTGTACTGTGTAAATATGGGGGTGCAGAT	19628444	19629130	19628394	19628446	1	6	OBART06G20650	19624406	19630046	None	14578	2089	141255	No_or_no_constitutive_exon
CGGCGGTGTCGCTGCTGGACACGTGCTACGACTTCACTGGGATGAGCCAGGT	19751383	19751608	19751333	19751385	1	6	OBART06G20770	19746602	19751608	None	14578	2089	141255	No_or_no_constitutive_exon
TTGGATTTTTTATGACATTATTATTATCATTTTTTTTGGGTGATAAACAGGC	19919102	19919168	19919218	19919166	-1	6	OBART06G20960	19914370	19920033	None	14578	2089	141255	No_or_no_constitutive_exon
CATTTTTGTGTGTATGCTCATTGAGCTTGCTATTCTGTTGGGATACATAGCT	20142305	20142397	20142255	20142307	1	6	OBART06G21090	20138821	20147144	None	14578	2089	141255	No_or_no_constitutive_exon
GTTCCTAGATCAACAGTTATCTGTTGGTTGGAATTGGGTGGTCATGAAAGGC	20610822	20611116	20611166	20611114	-1	6	OBART06G21660	20610822	20613478	None	14578	2089	141255	No_or_no_constitutive_exon
TGTCGGTGACATTGACGATGAGCTGTTCCATGCCCGGGAAAAAAAAACAGTT	21129291	21129447	21129497	21129445	-1	6	OBART06G22270	21128298	21131430	None	14578	2089	141255	No_or_no_constitutive_exon
GGACTGAAAGGTGGTGCTTGCTTGAACTGATTCTTGGCTTTGTTGGGAAGGT	21139710	21139782	21139660	21139712	1	6	OBART06G22290	21139260	21142069	None	14578	2089	141255	No_or_no_constitutive_exon
AGGACAAGTTTCAATTGTAAATTAAAGGACAAAACGTCCTCCGGGAGAAGCA	21211093	21211191	21211043	21211095	1	6	OBART06G22330	21171304	21211300	None	14578	2089	141255	No_or_no_constitutive_exon
AGGGAGGCGAGGGCATCATCTTCGCGCCCTACGGCGACGGGTGGAGGCAGCT	21273705	21274227	21274277	21274225	-1	6	OBART06G22410	21261246	21274597	None	14578	2089	141255	No_or_no_constitutive_exon
AAGGGCGGCAGCATGGCGGCGGGAAGCACAGGGGAGGGCGAGGTGGCCAGGC	21331935	21332031	21332081	21332029	-1	6	OBART06G22510	21331935	21333278	None	14578	2089	141255	No_or_no_constitutive_exon
TTTATCCTGCAGTTTTAACTTTATGCACTAATAATTTGTATGGGTGGCAGAT	21366368	21366500	21366550	21366498	-1	6	OBART06G22560	21363631	21371241	None	14578	2089	141255	No_or_no_constitutive_exon
TGTTTTGGTCTCAATTGAACATGTAACAGGTTCAAAACGGGGATCGGTAGTG	21379370	21379553	21379603	21379551	-1	6	OBART06G22570	21375539	21380328	None	14578	2089	141255	No_or_no_constitutive_exon
CATGGGTTAAATGGGCATCAAGATTCATTCTCTATTATGCTGGGTGATAGGT	21386016	21386133	21385966	21386018	1	6	OBART06G22580	21383916	21387715	None	14578	2089	141255	No_or_no_constitutive_exon
TCGAGTCTGAAGAGGAAGCGGGGAGGGTGCTGTCGGTCGGGAGCAGGAAGGG	21444842	21444914	21444964	21444912	-1	6	OBART06G22660	21444842	21448058	None	14578	2089	141255	No_or_no_constitutive_exon
GCCGTCGCCGTGGGTGCAGAATCGGGTGCATCGTGCTGTACGACGGGCAGGG	21474520	21474774	21474824	21474772	-1	6	OBART06G22690	21472583	21475797	None	14578	2089	141255	No_or_no_constitutive_exon
TAGATTTTTTTCTTGTTGTTTGCTTGATTTCTGCGGTGGCCGGGATGTAGCG	21566505	21566658	21566455	21566507	1	6	OBART06G22800	21566280	21570249	None	14578	2089	141255	No_or_no_constitutive_exon
CGACGGCGGCGGCGGCGGCGGCGAGGTAACCGTGGTTGGTGTGGGTGCAGAA	21745218	21745383	21745168	21745220	1	6	OBART06G22980	21744905	21747845	None	14578	2089	141255	No_or_no_constitutive_exon
GGAAGTTTAATTCGATGGTGGGGTTGAGGGTTTTGGTTGGTGGGATGCAGGA	21765701	21765874	21765924	21765872	-1	6	OBART06G23020	21764208	21770287	None	14578	2089	141255	No_or_no_constitutive_exon
CGACGCGGCGTCGGACTCGTGGTCGGAGATGGCGCGCGGGATGCGGGAAGGT	21978775	21979133	21979183	21979131	-1	6	OBART06G23270	21978775	21979819	None	14578	2089	141255	No_or_no_constitutive_exon
TAATTTCTGAAAAGCTCAAACAAACCTCGTCAATTCTGGTAGGGACGCAGGT	22152041	22152402	22151991	22152043	1	6	OBART06G23480	22146784	22153135	None	14578	2089	141255	No_or_no_constitutive_exon
GTTGTTTTTCTGAATCAATGTTCTCTGTGGTACACTTGGGGGTAATGAAGGA	22193739	22193750	22193800	22193748	-1	6	OBART06G23520	22191772	22200204	None	14578	2089	141255	Yes
ACCATTTTGGTGTCGCTAGCTGAATCCTGATTGCTGAGCAATGTGGGCAGCA	22205675	22205834	22205625	22205677	1	6	OBART06G23530	22204466	22206488	None	14578	2089	141255	Yes
ATAAAATCACTGATAAAAAAATAAATCTTGTTTTTTTTTGGGGAAAACAGGA	22519283	22519400	22519450	22519398	-1	6	OBART06G23970	22516753	22520790	None	14578	2089	141255	No_or_no_constitutive_exon
TCTCCCCTTCCACCTTTGCTGCTGTTGTTTGTTAGTGTTTTGGTGGGTAGGA	22541616	22541712	22541566	22541618	1	6	OBART06G23990	22541199	22543788	None	14578	2089	141255	No_or_no_constitutive_exon
ACGGCACGGAGGAGGGGGAGGGAGAGGGGTCCTCCGGCGGATCGGGAGAGGC	22560603	22560694	22560553	22560605	1	6	OBART06G24000	22556803	22560694	None	14578	2089	141255	No_or_no_constitutive_exon
TTTGTTATTTTTGCAGTGTTGGAAATATCATAAGTTTTGGGACAAGCAAGAG	22630932	22631692	22630882	22630934	1	6	OBART06G24090	22626701	22631692	4341785	14578	2089	141255	No_or_no_constitutive_exon
GTTTGGTGCAATTGTATTTATGTATTCCATGGATCTTTCATTGAGGGAAGGC	23463375	23463502	23463552	23463500	-1	6	OBART06G24960	23461150	23466145	None	14578	2089	141255	No_or_no_constitutive_exon
CAACCCTTTTTTTAGTCTTTACATCTATTAACACATTAAAGGGGGTGCAGGT	23462099	23462299	23462349	23462297	-1	6	OBART06G24960	23461150	23466145	None	14578	2089	141255	Yes
TATCCCAGAGTGCCAATTAATTCAGTTGTAACATGTGTGTCATAGGGAAGGA	23820519	23820609	23820659	23820607	-1	6	OBART06G25580	23816319	23821717	None	14578	2089	141255	No_or_no_constitutive_exon
GGCTAAAGAACCAAATGGTTTTTTCAACAATAGCCTGCTATGGTGGGAAGGA	23817624	23817695	23817745	23817693	-1	6	OBART06G25580	23816319	23821717	None	14578	2089	141255	No_or_no_constitutive_exon
GGGAGTTCTTGTGCTGGTTTTGGTCGTCGTCTCCGTTTGTGGCCGGGCAGCT	23860773	23860858	23860908	23860856	-1	6	OBART06G25630	23857524	23868910	None	14578	2089	141255	No_or_no_constitutive_exon
CGCCTGCTTCGACTCCGCCGCGCGCGTGTGGGCGCGCGCGGGGGCGCGAGTT	23955535	23956510	23956560	23956508	-1	6	OBART06G25840	23955535	23956880	None	14578	2089	141255	No_or_no_constitutive_exon
CGCATTGGCAACTAATTAATTAAATTAATCAACCAAACCAACGGGCGCAGAT	24045869	24046063	24045819	24045871	1	6	OBART06G25980	24040632	24052383	None	14578	2089	141255	No_or_no_constitutive_exon
TTGGTCAATTAGCTAGCTGTATCTCTCGCGCTAATGGTGGATGGGTGCAGGA	24157283	24158180	24157233	24157285	1	6	OBART06G26210	24156446	24158180	None	14578	2089	141255	No_or_no_constitutive_exon
GATTAAATTTCTTAAACTACATTTCTGATATTTAACATGTCAATGGGTAGGG	24339278	24339407	24339457	24339405	-1	6	OBART06G26450	24335282	24342665	None	14578	2089	141255	Yes
CCACTGCTCGGCGCGCGCTCTGGCTCGATACTACGCCGCGCTGGGGGCAGGC	24335282	24335890	24335940	24335888	-1	6	OBART06G26450	24335282	24342665	None	14578	2089	141255	No_or_no_constitutive_exon
GCCGCGCCGCGTTCACATTCATCGTGGACGCGGCGTTGCGCGGGAAGCAGGT	24397499	24398069	24398119	24398067	-1	6	OBART06G26520	24397499	24399793	None	14578	2089	141255	No_or_no_constitutive_exon
TCTGAATTTTCAAATGTTAATTTAGCTTAATAATTTGGGGGGTGTAACAGGA	24452707	24453238	24453288	24453236	-1	6	OBART06G26580	24452707	24455772	None	14578	2089	141255	No_or_no_constitutive_exon
TCCTCAGGGTTGGTAGTTGATGGGCTTTGTGGGCTTTTTGGATGGGCCAGCC	24582266	24582412	24582462	24582410	-1	6	OBART06G26750	24576467	24584951	None	14578	2089	141255	No_or_no_constitutive_exon
TTTTCCCGGCGAGTGGAACGCGACGCCGGCGAGTGGGGCGACGAGAACAGGA	24791272	24791459	24791509	24791457	-1	6	OBART06G27100	24791272	24792350	None	14578	2089	141255	No_or_no_constitutive_exon
TAGTTTACGAATGGTTTTTTGTGTGTTTGATTTTGTGAGGGGAATTGCAGGA	24955912	24955994	24956044	24955992	-1	6	OBART06G27320	24954390	24956376	None	14578	2089	141255	No_or_no_constitutive_exon
TCTCGCAAGTCGCAGCACAAATCGTTCTGATGGTGTTTGGGAAAATGCAGTC	25162411	25162526	25162361	25162413	1	6	OBART06G27630	25160629	25163646	None	14578	2089	141255	No_or_no_constitutive_exon
CTTGTTGTCTGCGTGCATGCTGGGGTGGCTCTTCTGCGGGCGATCAAAAGGG	25200997	25201106	25200947	25200999	1	6	OBART06G27690	25199682	25205486	None	14578	2089	141255	No_or_no_constitutive_exon
CGGAGTTGGACATGCCAGGAGGTGTCCGTGGAGGATCCGGTGAGGGACAGGT	25218307	25218504	25218257	25218309	1	6	OBART06G27720	25218070	25218504	None	14578	2089	141255	No_or_no_constitutive_exon
TGTTCTGTGTGGCCTTTGTTTGCTGCTCTAACATGTAAATTTGGGCGAAGGT	25415253	25415383	25415433	25415381	-1	6	OBART06G28020	25413000	25415513	None	14578	2089	141255	No_or_no_constitutive_exon
ATTCTCAAAACGGAAAGTGATGAAATTAAAAATGGTTTTGGGGATTGCAGGA	25487668	25488901	25487618	25487670	1	6	OBART06G28090	25486055	25488901	None	14578	2089	141255	Yes
ATGATGAATGATTAATTGATTAAGCAATTAAAATGATGGGGATGGATCAGTG	25656464	25656743	25656793	25656741	-1	6	OBART06G28340	25656464	25661406	None	14578	2089	141255	No_or_no_constitutive_exon
CACGGGGGGGATTCTTCCTCTTCGTCGGGGCGGTGGTCTGGGTGCTGGAGCA	164877	165147	164827	164879	1	7	OBART07G00250	160978	167004	None	14578	2089	141255	No_or_no_constitutive_exon
ATATATATTGGTGATGGATGAAATTAATATGAGAAATGAATGGGATGCAGTC	279695	280799	280849	280797	-1	7	OBART07G00410	279695	283797	None	14578	2089	141255	No_or_no_constitutive_exon
ATCTTATATAACTGTCTCTCTTGCTCTCGTCGAGAAGGGGAGAAGGGGAGGA	616076	616829	616026	616078	1	7	OBART07G00890	608392	629100	None	14578	2089	141255	No_or_no_constitutive_exon
CATGTCTGCATCTGCGTGAAGGTGGTTGTCATGGTGGGCTGCGGCGACAGCG	628175	628710	628125	628177	1	7	OBART07G00890	608392	629100	None	14578	2089	141255	No_or_no_constitutive_exon
ATCTGTCTCGATCGATCGCCATTGATGACGCAACGCAATGGTGTGGGAAGCA	639344	639715	639765	639713	-1	7	OBART07G00920	639344	639969	None	14578	2089	141255	No_or_no_constitutive_exon
ATGTTCTAATCTATCTCTCTCTGTGCTGCTGCTGTTGTTGGGGGTGGCAGGT	643344	643501	643294	643346	1	7	OBART07G00930	643165	645843	None	14578	2089	141255	No_or_no_constitutive_exon
GCGTAAATTAAAAAGAAAAAAAGAAGAAGAAAGGGAACACGTGTGGGTAGGG	701597	701708	701758	701706	-1	7	OBART07G01010	700610	702442	None	14578	2089	141255	No_or_no_constitutive_exon
TTCTGGCAGCAAACATGGATGTCACTGCTAGCATCCCTCAGGGGGTTCAGGT	739212	739388	739438	739386	-1	7	OBART07G01060	739212	748554	None	14578	2089	141255	No_or_no_constitutive_exon
TTTGGCTGATCCAATTATGATATAACACCCTTTTCTGTTGATGGGTGCAGGC	780980	781138	781188	781136	-1	7	OBART07G01090	779246	784476	None	14578	2089	141255	No_or_no_constitutive_exon
ATATTTTGATCGATGTATTGATATATCTTGCTCTGTGCTGATCAGGGAAGGA	1108327	1109833	1108277	1108329	1	7	OBART07G01570	1107286	1112443	None	14578	2089	141255	No_or_no_constitutive_exon
AAGTAAAAATAAATAAAAAAAGTTCTTTTACTTTGGTTGGGGGTGATTAGGT	1257917	1258006	1257867	1257919	1	7	OBART07G01750	1256712	1262571	None	14578	2089	141255	No_or_no_constitutive_exon
GCGGCGACTGCAAGCTGCAGCACTCGGACTCCGGCGGGAGGTACGGCGAGAA	1346950	1347156	1346900	1346952	1	7	OBART07G01860	1342601	1351049	None	14578	2089	141255	No_or_no_constitutive_exon
TCATATGCATCATCACATTGTTACTAACTTTGCACCAATGGGATGAGTAGGA	1389199	1389402	1389149	1389201	1	7	OBART07G01880	1383696	1399797	None	14578	2089	141255	No_or_no_constitutive_exon
TCATATGCATCATCACATTGTTACTAACTTTGCACCAATGGGATGAGTAGGA	1399220	1399797	1399170	1399222	1	7	OBART07G01880	1383696	1399797	None	14578	2089	141255	Yes
GTATTGCCGTTGTTTTGGTCATTGAGGATCCCTAAATACTGGGCTGGCAGCG	1488104	1488195	1488054	1488106	1	7	OBART07G01980	1485662	1497261	None	14578	2089	141255	No_or_no_constitutive_exon
GCGCTGGCATCAATGGTGACGCCGTTCGTGGCGTCGCCGGGGACGGACAGGG	1696749	1697287	1697337	1697285	-1	7	OBART07G02170	1696749	1698640	None	14578	2089	141255	No_or_no_constitutive_exon
ACTACTTAGCTTGTTACTAATATGGAGATGGAGATATTTTGTGGGTGCAGGT	1719108	1719202	1719252	1719200	-1	7	OBART07G02200	1715247	1720072	None	14578	2089	141255	Yes
TTTTTTTTTCTTCCCTCAATTTGATCCGATTCGATTTATGGCGGGAGCAGGA	1824314	1824411	1824461	1824409	-1	7	OBART07G02300	1823579	1824643	None	14578	2089	141255	No_or_no_constitutive_exon
CGTCGGAGATTGACTTTGTTTTTTTGTTGTTTGGTTTGGGGGTTGTGGAGGT	2048151	2048425	2048475	2048423	-1	7	OBART07G02710	2046987	2048713	None	14578	2089	141255	No_or_no_constitutive_exon
GCTTGATGTGAATGTAATGTGATGGGCAATTTATTTGGGGGGCGATGCAGAT	2392549	2393745	2392499	2392551	1	7	OBART07G03140	2392025	2393745	None	14578	2089	141255	No_or_no_constitutive_exon
GGAGGTACACTAACCTTTAGATGAGAGTCAAGAATTTGGGATAGAGGCAGGC	2992516	2992685	2992735	2992683	-1	7	OBART07G03820	2986288	2993552	None	14578	2089	141255	No_or_no_constitutive_exon
ATGTCGTCCACGTCATCGTCGTCGCCGCCGCCGTCGTCGAAGGGGAAGAGGA	3037755	3038195	3037705	3037757	1	7	OBART07G03890	3034261	3043091	None	14578	2089	141255	No_or_no_constitutive_exon
CGGCCTCGGCGTCCGCATGTACAGGCCGGCGGCGACGGGGGGGAGCGGAGGA	3068303	3069052	3069102	3069050	-1	7	OBART07G03940	3060192	3079044	None	14578	2089	141255	No_or_no_constitutive_exon
TAAATGGGAGTACCAATGTCAAGTCTAAGGGTTAATTTTGGATGGGCTAGTT	3060192	3060220	3060270	3060218	-1	7	OBART07G03940	3060192	3079044	None	14578	2089	141255	No_or_no_constitutive_exon
TAACCCTGTTTCGGTTGAACCCCGAAACTTTTTTTTGAGGGATAACGCAGAA	3274649	3275001	3274599	3274651	1	7	OBART07G04260	3273242	3275001	None	14578	2089	141255	No_or_no_constitutive_exon
ATCGACGTATCGCGTATCCATATCCATATCCCCGTATCTGGGTAACATAGTT	3276307	3276364	3276257	3276309	1	7	OBART07G04270	3276242	3276976	None	14578	2089	141255	No_or_no_constitutive_exon
TTCTTGTTAGTGTTCATGTGCTTCTCGCTCTACCTTGGGCTCTAGAAAAGGA	3392330	3392592	3392280	3392332	1	7	OBART07G04390	3391992	3393406	None	14578	2089	141255	No_or_no_constitutive_exon
GAGAGGGTTGAGGAGGAGGAGGAGTTGAAGTGCTCGCCGGTGGGGAGTAGCA	3540123	3540173	3540073	3540125	1	7	OBART07G04630	3539766	3540173	None	14578	2089	141255	No_or_no_constitutive_exon
AAGGGGTTGAACGCGACGGGGGAATTCTTCCGGCGGCGGGACGAGTGAAGGA	3652921	3653063	3653113	3653061	-1	7	OBART07G04790	3652921	3653122	None	14578	2089	141255	No_or_no_constitutive_exon
GGGATGGTACTGTCAGTTATGTCTTAGAATAGTTTGGAATGGGTGTTGAGAT	3692669	3692701	3692619	3692671	1	7	OBART07G04820	3687057	3692701	None	14578	2089	141255	No_or_no_constitutive_exon
GTGTTGCAAGTGCATGCGCGTCACTGGTTTGCGGCGGCGATATGGGCAAGCA	3752781	3753067	3753117	3753065	-1	7	OBART07G04910	3751703	3753417	None	14578	2089	141255	No_or_no_constitutive_exon
CCATTTTTTGCACTAGTTGTTTCATTACATCAGTGATACATGGGATGCAGGT	3807722	3807878	3807928	3807876	-1	7	OBART07G04980	3805509	3810198	None	14578	2089	141255	No_or_no_constitutive_exon
CGCCGGCGCGTGGGTGGGGGACGACTTGTGGAGCTGCTTCATGGCGGGAGAG	3816110	3816191	3816060	3816112	1	7	OBART07G05010	3815487	3818160	None	14578	2089	141255	No_or_no_constitutive_exon
ATTAATCCTCTTTGAGGAATAACGAATTTTTCGATTTGTTGGGTGTGTAGGC	3847199	3847271	3847321	3847269	-1	7	OBART07G05040	3844996	3847543	None	14578	2089	141255	No_or_no_constitutive_exon
TTGATCTTCTCTACCCATTTTATTGTTAACTTTCTTTTTTGGGTATGTAGGT	3925690	3925740	3925640	3925692	1	7	OBART07G05150	3918731	3926001	None	14578	2089	141255	Yes
AATGGCGGCGGCGGCGGCGGCGCTCGCCGACGACGGCGAGGGGATCGTAGAC	4089914	4090855	4089864	4089916	1	7	OBART07G05360	4086956	4100357	None	14578	2089	141255	No_or_no_constitutive_exon
CTTCCTTCAACTCATTTCGCTGCGCCGCTCGTGGTGGAATGTGGGCGAAGGC	4094518	4094713	4094468	4094520	1	7	OBART07G05360	4086956	4100357	None	14578	2089	141255	No_or_no_constitutive_exon
CTTCCTTCAACTCATTTCGCTGCGCCGCTCGTGGTGGAATGTGGGCGAAGGC	4099061	4099391	4099011	4099063	1	7	OBART07G05360	4086956	4100357	None	14578	2089	141255	No_or_no_constitutive_exon
CGTTCCGGTGGGACCACGAGCTGCGGTTCTGGCGCCGGCCGCCGGGACAGGA	4100074	4100357	4100024	4100076	1	7	OBART07G05360	4086956	4100357	None	14578	2089	141255	No_or_no_constitutive_exon
GGCTCGAATCCTGTGAATTGATGAGCGGTTTGGTTTCTTGGAGGGAACAGGA	4166477	4166552	4166427	4166479	1	7	OBART07G05480	4166208	4180073	None	14578	2089	141255	No_or_no_constitutive_exon
GAGGTGGAAGGGTAAAAACGTAACTTCGCGTGCAATAACCGGATCGGGAGGG	4803391	4803485	4803535	4803483	-1	7	OBART07G06350	4803059	4804775	None	14578	2089	141255	No_or_no_constitutive_exon
AGGGTTTTGCCGCGGCGGGGGATCTCTCATCGGGGTTCTGGTGTGGGCAGGG	5170307	5170465	5170257	5170309	1	7	OBART07G06750	5166093	5172254	None	14578	2089	141255	No_or_no_constitutive_exon
CTCTAATTTGCTCATGATGCAAGCATCTGGGATTCAATTTGAGGGTGCAGAG	5166566	5166694	5166516	5166568	1	7	OBART07G06750	5166093	5172254	None	14578	2089	141255	No_or_no_constitutive_exon
GGGTGGGCGCGGTGACCGTGCGCGCGCAGGCGGCGGCGGGGGCGGGGAAGAA	5569197	5569356	5569147	5569199	1	7	OBART07G07170	5568925	5571700	None	14578	2089	141255	No_or_no_constitutive_exon
CCTGCACTTTTGGTCTTTGAAAATATATTTGTATTGTTTTGAGGGTGAAGCT	6069502	6069565	6069615	6069563	-1	7	OBART07G07550	6069502	6072480	None	14578	2089	141255	No_or_no_constitutive_exon
TCGTGCTTGATTGAGGTGGTAATTCGGTCAACTACTGATTGGGGTTGCAGGT	6325281	6325417	6325467	6325415	-1	7	OBART07G07740	6320665	6325657	None	14578	2089	141255	No_or_no_constitutive_exon
CTCCATTGGCAGGTGGCGGCGATGTTCTGCTGGATCCACGGGCTGGCAAGTG	6372651	6373290	6372601	6372653	1	7	OBART07G07790	6372376	6373290	None	14578	2089	141255	No_or_no_constitutive_exon
CCAAATCAATGGCGGCGGCGCCGCCGATGCTGCCGGTGGTGGGCCAGCAGTT	6416737	6416941	6416991	6416939	-1	7	OBART07G07870	6415183	6425674	None	14578	2089	141255	No_or_no_constitutive_exon
TGGTGGTTTTGTGTGTGGGGTTTGATTTGGGGTTTTGGGGATGTGAGCAGAG	6558432	6558655	6558705	6558653	-1	7	OBART07G08020	6555941	6559081	None	14578	2089	141255	No_or_no_constitutive_exon
TCCCAATCCAAGGCAAGAACGGATGAATTCGAGCTTGAATCTTGGGGGAGAA	6951425	6952358	6951375	6951427	1	7	OBART07G08470	6950888	6952358	None	14578	2089	141255	No_or_no_constitutive_exon
CGTCGTGGACAACGGCATGGGAAAGGTGGTGACATGGGCGCCACAGAGAGAC	6999992	7000379	7000429	7000377	-1	7	OBART07G08560	6999992	7000883	None	14578	2089	141255	No_or_no_constitutive_exon
ACTGCGGCAACGTGACGTCGTACGCTCTCGGCGACGCGGCCGTGGGGGAGGT	7090062	7090478	7090012	7090064	1	7	OBART07G08690	7089037	7090478	None	14578	2089	141255	No_or_no_constitutive_exon
TAGACTACACCACATCTAATTCTAGGTTTTTTTTTCTTTTGGGGCGGAAGGA	7198824	7198830	7198774	7198826	1	7	OBART07G08790	7196892	7198830	None	14578	2089	141255	No_or_no_constitutive_exon
GACTATGATATTTCCTTTTGGCAGGAGCTCGTAGACTGGGAATTCAAGAGCC	7280800	7280900	7280950	7280898	-1	7	OBART07G08900	7273447	7289925	None	14578	2089	141255	No_or_no_constitutive_exon
CTGGCGGCGACGAAGCACTTCAACGACGCGTACTGCATCGGCAAGGGGAGCT	7320981	7321081	7321131	7321079	-1	7	OBART07G08970	7320981	7322353	None	14578	2089	141255	No_or_no_constitutive_exon
TGACGGTGTCCTTCTACTGGACGCCGTTCCTCGTCAGGGCGGAGGGGAAGTC	7682952	7683617	7683667	7683615	-1	7	OBART07G09190	7682557	7684508	None	14578	2089	141255	No_or_no_constitutive_exon
ATAATTAATATGTTACATGGTGTGTGAATTGCCACGTAGGACGGGTGCAGGT	7761441	7761604	7761654	7761602	-1	7	OBART07G09270	7758669	7764800	4342859	14578	2089	141255	No_or_no_constitutive_exon
CCGTGTTTGGTTTTGCGTTTTCGGTTACTCATCGTGGCGTGGGTATGCAGGC	7897179	7897253	7897303	7897251	-1	7	OBART07G09360	7894646	7897654	None	14578	2089	141255	No_or_no_constitutive_exon
GTTCTAACTCTCAATCTTTTGTGATCTGTAATATGACCCTGTGGGATAAGAC	8626124	8626224	8626274	8626222	-1	7	OBART07G09900	8617784	8627170	None	14578	2089	141255	No_or_no_constitutive_exon
AAGATATCCTATGTAGTTGATATTTTTTTTTTGTAAAAATTGGAGGGTAGGC	8971671	8971696	8971621	8971673	1	7	OBART07G10180	8971193	8974852	None	14578	2089	141255	No_or_no_constitutive_exon
TCCAACTGGAGGGCGAAATATATGATCAACATTCTGGTTTGGGGATGAAGAA	8990140	8990196	8990090	8990142	1	7	OBART07G10190	8979667	8997294	None	14578	2089	141255	No_or_no_constitutive_exon
TATGTGCACAACATCAATTTTGAGGAACTATTGTTGATACAGGGTTGCAGTT	9054232	9054687	9054737	9054685	-1	7	OBART07G10260	9050720	9056891	None	14578	2089	141255	No_or_no_constitutive_exon
GCGCGCCTCGCCCGTACATCATCGTGCCGCTCTCGAGGGGGTCGACGGAGGA	9151044	9151668	9151718	9151666	-1	7	OBART07G10320	9151044	9151822	None	14578	2089	141255	No_or_no_constitutive_exon
TCTCGCGCGGGCGTCAAGGACGACGACATTCCGGATGTTGGGCAAGTCAGCT	9534349	9534514	9534564	9534512	-1	7	OBART07G10740	9534349	9534782	None	14578	2089	141255	No_or_no_constitutive_exon
TTCCTTCAATAAATCATCCTTTCCTTGAATAACGTTTAATTGGGAAGCAGAA	9602497	9602887	9602447	9602499	1	7	OBART07G10780	9599338	9604833	None	14578	2089	141255	No_or_no_constitutive_exon
TCCTGAATATTGATTTTCTTGTCGAATGGTGGGTTGGGGTGGTGATGCAGGA	10263775	10264034	10263725	10263777	1	7	OBART07G11130	10263367	10267923	None	14578	2089	141255	Yes
TTCCTCTTCGGCGTGGGCGCGCAGATGTGCGAGCGCTGCTGGGGGACGAGGC	10692923	10693013	10693063	10693011	-1	7	OBART07G11520	10689613	10693218	None	14578	2089	141255	No_or_no_constitutive_exon
CATTGCCTTGCTAGTCAATTTATGTTCTGCACCTTTTGTTATGGGTACAGGA	10691439	10691601	10691651	10691599	-1	7	OBART07G11520	10689613	10693218	None	14578	2089	141255	No_or_no_constitutive_exon
TTAACGTGCAATCTCCAATATTACCTAATCTCAATTGATGGGCTAAACAGGT	10763263	10763334	10763213	10763265	1	7	OBART07G11620	10762926	10764152	None	14578	2089	141255	No_or_no_constitutive_exon
ATCTGATGGACAAGATTTTGGCAGTTTGGGAAGCATTTGGGATATGGCAGGT	10871414	10871494	10871544	10871492	-1	7	OBART07G11750	10870175	10874234	None	14578	2089	141255	No_or_no_constitutive_exon
CTTGAGTAGATGTAACTAAGAATTCTTGAATTCTAAGTTTCTGTGGGGAGGC	11570364	11570444	11570494	11570442	-1	7	OBART07G12350	11570276	11570724	None	14578	2089	141255	No_or_no_constitutive_exon
TAGGGAGAGCAATTTATGCATTTAATTTTTTTTTCTCTGGGCAAGTGCAGCT	12539131	12539207	12539257	12539205	-1	7	OBART07G13110	12536058	12541219	None	14578	2089	141255	Yes
AGTAAATGAATACTGAATTTGAGCTTGTGATTTTGAATGCAGCAGGGCAGAT	12803845	12803909	12803795	12803847	1	7	OBART07G13300	12803103	12809266	None	14578	2089	141255	No_or_no_constitutive_exon
GGAATCAAAATCGATTCTTTTTTTTTTTTTTTTTTGCTTTTTGAAGGGAGGG	13121517	13121643	13121467	13121519	1	7	OBART07G13610	13120665	13127549	None	14578	2089	141255	Yes
GTTGTGGTTTTGGTGGAACTGATGAGTGGTGTTTGCTTTTGGGGGTGTAGAT	13307731	13307844	13307681	13307733	1	7	OBART07G13760	13307339	13311724	None	14578	2089	141255	No_or_no_constitutive_exon
GTTATAAGCAAGGGGTTCCCATCACACCTAGACTAATTCCATGTGGGCAGGG	13930958	13931094	13930908	13930960	1	7	OBART07G14310	13926511	13934065	None	14578	2089	141255	No_or_no_constitutive_exon
TTGACTATTAAACGTTCGTCACTGACGTAAATTGATTGGTTGGGGTACAGGT	13962626	13962857	13962576	13962628	1	7	OBART07G14340	13961392	13962982	None	14578	2089	141255	No_or_no_constitutive_exon
GCTATGCATACGATTCTGCAGCACTGATGCATAGGTGTTGGGTGGTGCAGAG	14070958	14071384	14071434	14071382	-1	7	OBART07G14450	14070958	14081442	None	14578	2089	141255	No_or_no_constitutive_exon
TAGGAAAACTTACACAAAAGGGTCAACTCGGTAATGGGTTGTGGAATCAGAT	14150974	14151426	14150924	14150976	1	7	OBART07G14510	14150657	14151426	None	14578	2089	141255	No_or_no_constitutive_exon
CGCCATGTCCCCGACCGCGCCGGCCGCCGGCGGTAGCCTGTGGCGGGAAGAC	14220444	14221097	14220394	14220446	1	7	OBART07G14600	14219911	14221097	None	14578	2089	141255	No_or_no_constitutive_exon
TTTTTAATAGGGAACTAATTTTGATTGTTCTTTCTTTGTGGGGAATTCAGTC	14428211	14428385	14428435	14428383	-1	7	OBART07G14880	14414983	14429158	None	14578	2089	141255	No_or_no_constitutive_exon
AGTACCATGAATTTGGGGGTTAGTTGATTTGGTTTGAGTTGTACGGGCAGGA	14432587	14432799	14432537	14432589	1	7	OBART07G14890	14432103	14432799	None	14578	2089	141255	No_or_no_constitutive_exon
CATACAGTCCCAGTGTAGCCATAGGAACATTGTTAGGTTATTGGGTGGAGGC	14494635	14495805	14494585	14494637	1	7	OBART07G14960	14492352	14496261	None	14578	2089	141255	No_or_no_constitutive_exon
ATAAGCCTAAACAAACAGGGCCTTAGGGTTGGCCCATCTGAGGGATTGAGAT	14568862	14569018	14568812	14568864	1	7	OBART07G15060	14567399	14569018	None	14578	2089	141255	No_or_no_constitutive_exon
TAGCGCTTGACAGCTAGCTCTGCCTCTAAGCTTTGATGGGGCGGATGCAGGG	14740838	14740934	14740984	14740932	-1	7	OBART07G15210	14740838	14742578	None	14578	2089	141255	No_or_no_constitutive_exon
CGACCAATGACGACGGGGGTACTCCTCCGTCGACGATGAAAGGGTAGTAGAC	14824290	14824496	14824240	14824292	1	7	OBART07G15300	14824014	14824821	None	14578	2089	141255	No_or_no_constitutive_exon
TCTTCTTCATTCGTGGCTCCTCTGTTCACTCTTTTACCTTGGGATGGCAGGG	14923653	14923769	14923819	14923767	-1	7	OBART07G15380	14919865	14926110	None	14578	2089	141255	No_or_no_constitutive_exon
CGATGGGATCTCCTTAAGGCAAGGATGATTTCGTCTTCCTGCCAGGGCAGGC	15016210	15016291	15016160	15016212	1	7	OBART07G15480	15015248	15016291	None	14578	2089	141255	No_or_no_constitutive_exon
GTCTTCGAGGGCGTGGAGTTCAAGTGGACTTCCGTCCCCGCAGAGGGCAGAT	15541599	15542197	15542247	15542195	-1	7	OBART07G16070	15541112	15547540	None	14578	2089	141255	No_or_no_constitutive_exon
TCTTCATCTGCAGCTTGTATGATGATATCTGTGTGGTGGGTGGAAAGCAGGT	15627176	15627400	15627450	15627398	-1	7	OBART07G16170	15627046	15632778	None	14578	2089	141255	No_or_no_constitutive_exon
CTGCTGGGGGACGCGGCTCTCTCCGCACCTTGCCAACTTTTCATGGGGAGTC	15830822	15830981	15830772	15830824	1	7	OBART07G16400	15825643	15835630	None	14578	2089	141255	No_or_no_constitutive_exon
CCGGTGGATGGCGGGCGGCTTACTTCGGTAGTCCGACGGCGCGTGGGTAGGT	15932884	15932964	15933014	15932962	-1	7	OBART07G16540	15932533	15933039	None	14578	2089	141255	No_or_no_constitutive_exon
CGCGTTCGTTGGATTTGGGGATTCGTTTTTGCTCGTTGTGGGACGAGCAGGT	16007085	16007311	16007361	16007309	-1	7	OBART07G16620	16005733	16008059	None	14578	2089	141255	No_or_no_constitutive_exon
GGTGGGGAAGCAGCTGCGGGCAGGCAGTGAGGGAGGGGCGGCGGGGGTAGGA	16154722	16155296	16155346	16155294	-1	7	OBART07G16780	16153959	16155374	None	14578	2089	141255	No_or_no_constitutive_exon
ATATTTTTGTATTTCCTTTTTCTCATCTCATATTCATGGTTGGGTGACAGAA	16379711	16379969	16380019	16379967	-1	7	OBART07G17050	16373683	16383927	None	14578	2089	141255	No_or_no_constitutive_exon
GTAATCCCTCAACTCAATCTGCTGAAACAATGGGTCGCTCGAAATGGGAGGT	16460229	16460368	16460179	16460231	1	7	OBART07G17200	16458843	16472591	None	14578	2089	141255	No_or_no_constitutive_exon
GATGAAACAAGCCATATGATATTATGATTGATCAAGCGCAATGTGGGCAGAA	16502248	16502682	16502732	16502680	-1	7	OBART07G17240	16500691	16506789	None	14578	2089	141255	No_or_no_constitutive_exon
ACGGCGGCGGCGGCCACCGCCCGCCGTTCCACATGTGCGGGATGGTGCAGGG	16582552	16582907	16582502	16582554	1	7	OBART07G17290	16573179	16592279	None	14578	2089	141255	No_or_no_constitutive_exon
CTTACTTTGCCTGACATTTTATTCTCAAAAAATTTAATTCAGGGAGAAAGTA	16667304	16667422	16667254	16667306	1	7	OBART07G17400	16666050	16677776	None	14578	2089	141255	No_or_no_constitutive_exon
GTACGCCTCCTCCTCCCCCTCCCTCTTCGCCTCCGGCTCCACGGGCACAGTT	16821505	16821714	16821764	16821712	-1	7	OBART07G17570	16818681	16840592	None	14578	2089	141255	No_or_no_constitutive_exon
AGCAAAGCAAGGCGATTCTCATTCATGGGGGCCGTCCTCGGCACCGGGAGGG	16917091	16917889	16917939	16917887	-1	7	OBART07G17690	16916662	16921031	None	14578	2089	141255	No_or_no_constitutive_exon
AAGTGCCATAAGCTTATGTACTTTTTCTTTTCATTATTGTAGGGCAACAGTT	17396622	17396641	17396572	17396624	1	7	OBART07G18290	17394541	17422971	None	14578	2089	141255	No_or_no_constitutive_exon
GTGCTGGATTCTGATTTTGCATTAATGGGGATTGTCGATGGTATGGGCAGTA	17515562	17515723	17515773	17515721	-1	7	OBART07G18370	17513543	17517223	None	14578	2089	141255	No_or_no_constitutive_exon
ATGTAGGTGGAGCTGCTCCGGCCCGTGGCCGCAGCTGAGAGGGGTTCAAGGT	17689481	17689942	17689431	17689483	1	7	OBART07G18660	17689332	17689942	None	14578	2089	141255	No_or_no_constitutive_exon
ATAGAGAAGCTTCAAATTATGTTTTTCAAGATTATGATGGGTGGGAATAGGG	17690313	17690663	17690713	17690661	-1	7	OBART07G18670	17690313	17691361	None	14578	2089	141255	No_or_no_constitutive_exon
GAGAGATTGCAGAGTAGCTAAGTAGCTATTTTTTGGTTGTGGGGGTGCAGAG	17731258	17732203	17731208	17731260	1	7	OBART07G18740	17730921	17732203	None	14578	2089	141255	No_or_no_constitutive_exon
TTACTTTATTTTTTGCCCATTGACTAAACTGATCTCTTGGGCGGTGACAGCT	17886893	17886950	17887000	17886948	-1	7	OBART07G18930	17884492	17889184	None	14578	2089	141255	No_or_no_constitutive_exon
TGCTATCTCAGATGCTTGTTTTATATTCTTATTATTAATTGTGGGTGCAGTG	17999907	17999979	17999857	17999909	1	7	OBART07G19110	17998918	18003507	None	14578	2089	141255	No_or_no_constitutive_exon
GTCCCGATCAGCAAGCCAAGCATGCTCGTCACCCTCAAGATGAAGGGCAGGG	18337191	18337634	18337141	18337193	1	7	OBART07G19570	18336636	18337634	None	14578	2089	141255	No_or_no_constitutive_exon
ATGCCTAGATCGCGCTCGCCGTGGACCGGGCCACCGACGTCGGGATCAAGAC	18421884	18422031	18421834	18421886	1	7	OBART07G19710	18421250	18422031	None	14578	2089	141255	No_or_no_constitutive_exon
AGGAGAGTCCTGACACTGAACTGTCTGAAGCTTCTCGCTGGGAAATGCAGGG	18426246	18426259	18426196	18426248	1	7	OBART07G19730	18425482	18426259	None	14578	2089	141255	No_or_no_constitutive_exon
CTTTCTACTACTTCGAGGCGTGGTTTGATGGGTGGTGTGCGCGGGGGCAGAT	18598157	18598560	18598107	18598159	1	7	OBART07G20020	18597928	18600888	None	14578	2089	141255	No_or_no_constitutive_exon
TTTCGTTCATTATATTGTAAATGCATTCATATCTCTGGGATACAAGGCAGAA	18854479	18854495	18854545	18854493	-1	7	OBART07G20330	18851384	18855111	None	14578	2089	141255	No_or_no_constitutive_exon
TGGTGGAGTTTTGGGGGGACTGATTCGGGGGGTAGTTATTTGGGGTGCAGGC	18877783	18877873	18877733	18877785	1	7	OBART07G20390	18877393	18884431	None	14578	2089	141255	No_or_no_constitutive_exon
GCATTAATGATTTTTGTGTTGGATCTGCACTGAATTTGGGATGGATGCAGAA	18939526	18940047	18940097	18940045	-1	7	OBART07G20450	18939142	18944590	None	14578	2089	141255	Yes
AATAAATTGTCATGGTAAGATTAATATGTTGATGCTGAGTTAATGGGCAGAG	19413902	19414118	19413852	19413904	1	7	OBART07G21100	19413420	19417941	None	14578	2089	141255	No_or_no_constitutive_exon
AGTTAAAAAATTTAAATTTTGGCATTGGCATATGCTGATTGGGCCAAAAGAT	19531762	19532015	19532065	19532013	-1	7	OBART07G21280	19517072	19533353	None	14578	2089	141255	Yes
CTAAGTTCAGTCTTGTACGTTGTTTGCATTATTTAAACGGGTTGAGAGAGGG	19517072	19517080	19517130	19517078	-1	7	OBART07G21280	19517072	19533353	None	14578	2089	141255	Yes
GGTGGCGCCCTCCCGTCACCGCCCGCCACCGTCTTCGTGGCGGGCGACAGCG	19809646	19810130	19809596	19809648	1	7	OBART07G21630	19809392	19810130	None	14578	2089	141255	No_or_no_constitutive_exon
TTGGCAATGGGGTGAAGAGTGATGTCGTGCGACGTTGCTGGGTGAGCTAGAG	19820014	19820133	19820183	19820131	-1	7	OBART07G21650	19820014	19820456	None	14578	2089	141255	No_or_no_constitutive_exon
TGGAAAGGTGGGGTCCACCTGGGCCCACTTGTCAGTTTCATGGGTGGAAGGG	19870249	19870373	19870199	19870251	1	7	OBART07G21720	19865393	19873640	None	14578	2089	141255	No_or_no_constitutive_exon
TTCAAACGAAAACTTGTTCAAACTTGTTGGGGGGGGGGGGGGGGTCGCAGGT	20226027	20227001	20225977	20226029	1	7	OBART07G22210	20221593	20227001	4343908	14578	2089	141255	No_or_no_constitutive_exon
TGCAGTTCCCAATGGACAACTAACATATGTTACTGGCGACGGGATTACAGCA	20327457	20327543	20327407	20327459	1	7	OBART07G22380	20323722	20329629	None	14578	2089	141255	Yes
TGGAGGAAATCCTTCTTACTGATCAGCCTCTTTCTTTCTGGGTAATGCAGCA	20340936	20341089	20340886	20340938	1	7	OBART07G22410	20339594	20342003	None	14578	2089	141255	No_or_no_constitutive_exon
ACGCGCGCGCGCGCGAGGCCTGAGAAGCAAGGTATTGGGCTGGGAGCGAGGG	20420594	20420685	20420544	20420596	1	7	OBART07G22520	20420387	20425435	None	14578	2089	141255	No_or_no_constitutive_exon
GATCTGGTTGGGGGGGATTTTGGATGGGTGCGTGTGTGGTGGGGATGCAGAT	20420827	20420922	20420777	20420829	1	7	OBART07G22520	20420387	20425435	None	14578	2089	141255	Yes
AATGAAAATTTATTGGTGGCTGCAGTTCTTTTTCATATTGTGAGGGACAGTG	20441033	20441208	20441258	20441206	-1	7	OBART07G22550	20441033	20441844	None	14578	2089	141255	No_or_no_constitutive_exon
CAATCCGTCTCGTCTCGTTCCACTGCTTCACCGCGAGCGAAAGGGGAGAGTT	20677173	20677608	20677123	20677175	1	7	OBART07G22810	20661616	20695467	None	14578	2089	141255	No_or_no_constitutive_exon
AGCGAGTGATGGCGAAGGGGAGCGGAGAAGCGGCGGCGGCGGAGGGGAAGGG	20684228	20684737	20684178	20684230	1	7	OBART07G22810	20661616	20695467	None	14578	2089	141255	No_or_no_constitutive_exon
AGCGAGTGATGGCGAAGGGGAGCGGAGAAGCGGCGGCGGCGGAGGGGAAGGG	20690800	20691309	20690750	20690802	1	7	OBART07G22810	20661616	20695467	None	14578	2089	141255	No_or_no_constitutive_exon
CATGTTTGCTTCTTGGAATGATTCCTCATCAGTTTTTTTGGGGTATGCAGAC	20963691	20963791	20963841	20963789	-1	7	OBART07G23230	20962012	20966460	None	14578	2089	141255	No_or_no_constitutive_exon
TTTCCTTGTTAAACTTTTCAGAACTCATCTCATAAAATCTTTACAGGGAGTC	20979935	20980169	20980219	20980167	-1	7	OBART07G23270	20978427	20983704	None	14578	2089	141255	No_or_no_constitutive_exon
GCGTGGAGGGGGTGGTGGAGCGGGAGGGTCCCCAGTGATACGACTGGGAGGC	21286033	21286359	21285983	21286035	1	7	OBART07G23690	21284801	21286359	None	14578	2089	141255	No_or_no_constitutive_exon
GATGGTGAGGTTCCTCGCAATATTATCTGCCCTAATTTGGGTGAATCAAGAT	21333229	21333410	21333179	21333231	1	7	OBART07G23780	21331465	21333543	None	14578	2089	141255	No_or_no_constitutive_exon
TGAAGCTTTGTCCCGATTTGTTGCTGGGGTTCGTCGATCTGGGAGGGAAGCT	21401223	21401291	21401341	21401289	-1	7	OBART07G23860	21397879	21401521	None	14578	2089	141255	No_or_no_constitutive_exon
TGTGCCTGGTCCATTTGACGAACAAGGTAATTACTCTGGATGATGGGCAGGG	21412899	21413501	21413551	21413499	-1	7	OBART07G23900	21412220	21413785	None	14578	2089	141255	No_or_no_constitutive_exon
GTTCTGCCAATTATTTCAATCAACATGTTAATTTCTTTGCATGTGGGCAGCT	21694218	21694353	21694168	21694220	1	7	OBART07G24260	21690225	21696829	None	14578	2089	141255	Yes
ACTTTTGGAGGCATGCTATTTATTCTTCTCTCTTCTTTTTATGGGTGAAGAC	21734984	21735086	21735136	21735084	-1	7	OBART07G24330	21733416	21738643	None	14578	2089	141255	Yes
GTCGACGGAATTGGTACATATTGCTTGGACACGGCGAGCTGGGTGTGGAGGG	21756731	21756864	21756681	21756733	1	7	OBART07G24370	21755532	21756864	None	14578	2089	141255	No_or_no_constitutive_exon
GTCGACGGAATTGGTACATATTGCTTGGACACGGCGAGCTGGGTGTGGAGGG	21771119	21771252	21771069	21771121	1	7	OBART07G24420	21769920	21771252	None	14578	2089	141255	No_or_no_constitutive_exon
TGTACACAGCTTGATTGATCCTTTTTGGTGGGTGTGGATGTTGGGGGTAGCA	21794507	21794662	21794457	21794509	1	7	OBART07G24500	21793008	21806901	None	14578	2089	141255	Yes
TGGTGTTTCTTTCTCTTTTGATGCTTGATGGTTGTTGTTTGGGGTTGTAGGA	22164610	22164686	22164560	22164612	1	7	OBART07G24890	22163790	22167227	None	14578	2089	141255	No_or_no_constitutive_exon
TGGGAACCTTAATTCTGATGGTGAAAAACCTACTTGTCTATGGGAAACAGTA	22174675	22174828	22174878	22174826	-1	7	OBART07G24920	22172168	22174945	None	14578	2089	141255	No_or_no_constitutive_exon
AGTTCAGACCTGCCTAGAAGCCAGTGGTAGAGGCTAATGGGAAACATCAGAG	22172431	22172498	22172548	22172496	-1	7	OBART07G24920	22172168	22174945	None	14578	2089	141255	No_or_no_constitutive_exon
GGCGGGGAAGGCGGGGAGGGGGAGGTGGGAGGGCGCTGAGCTACGGGGAGGC	22184209	22184351	22184159	22184211	1	7	OBART07G24970	22183728	22188101	None	14578	2089	141255	No_or_no_constitutive_exon
ATTCCCTGGCACTTACCAAGACTTTGTTTTTCAATATCTGGTGGGAGCAGAT	22273347	22273446	22273496	22273444	-1	7	OBART07G25090	22270052	22283880	None	14578	2089	141255	No_or_no_constitutive_exon
TGAAATTAGTAGTGGTATAAGAGTAAATGAGTAACATTGTGGGTGTGAAGGT	22382473	22382728	22382778	22382726	-1	7	OBART07G25210	22379814	22383247	None	14578	2089	141255	No_or_no_constitutive_exon
CGCCGACTTCGACCGCGTGATGGCCGTGAACACCCGGGCGGTGCTGGAAGGC	22523160	22523598	22523110	22523162	1	7	OBART07G25450	22516395	22523598	None	14578	2089	141255	No_or_no_constitutive_exon
CTAAGCTCACTGAATCTCTGAATATTGCATGTGTGCATTGTCGCAGGGAGAC	22536451	22536531	22536401	22536453	1	7	OBART07G25470	22527163	22565634	None	14578	2089	141255	No_or_no_constitutive_exon
CACTGGCGATGCGCGGGTTCGGCGACATGCTGGCGTGGGCGGACGCCGAGCG	22550623	22550730	22550573	22550625	1	7	OBART07G25470	22527163	22565634	None	14578	2089	141255	No_or_no_constitutive_exon
AAAACGTAACTTCGTGTGCAATAACCGGATCGGGAGGGATGGACGGGCAGCT	22532740	22533189	22533239	22533187	-1	7	OBART07G25480	22532740	22534109	None	14578	2089	141255	No_or_no_constitutive_exon
CTCACTAAGCTGTAAAGATGATTTGGTTTTCTGTTTGCGTTAGGGTGAAGAG	22572858	22572908	22572808	22572860	1	7	OBART07G25520	22571565	22596343	None	14578	2089	141255	No_or_no_constitutive_exon
CGGCGGCCACCGCCGAGGAGGTGAGGAGGATGGTGACGAGGGAGATGCAGGA	22589136	22589411	22589086	22589138	1	7	OBART07G25520	22571565	22596343	None	14578	2089	141255	No_or_no_constitutive_exon
AATTTTGATGATTTTAATCATTTTTCACGTAAACGCGTTGCAGGGGGAAGAG	22595279	22595612	22595229	22595281	1	7	OBART07G25520	22571565	22596343	None	14578	2089	141255	No_or_no_constitutive_exon
CCGGCTGCTCTTCATGGCCTCCTGCATTGGTTGCATCATCTTGAGGGAAGGC	22673909	22674228	22674278	22674226	-1	7	OBART07G25630	22673909	22674940	None	14578	2089	141255	No_or_no_constitutive_exon
TGGTGTCAATTGAGGCTGATTGAGACTTCGAGAGGTGTTTGTGGGCGCAGGT	22683709	22684027	22683659	22683711	1	7	OBART07G25640	22683324	22687370	None	14578	2089	141255	No_or_no_constitutive_exon
CATTGAATTGAGGAATAATATGTTAAAATTTGCATGTTGGATGGGTCAAGAT	22730670	22730870	22730920	22730868	-1	7	OBART07G25720	22728879	22731736	None	14578	2089	141255	No_or_no_constitutive_exon
CCGCACGGTACCGTTAGACCATAAAAAATCTCCTTATATTATGGGACGAGGA	22765979	22766135	22765929	22765981	1	7	OBART07G25770	22765462	22774223	None	14578	2089	141255	Yes
TACATATTTTTGCTTGGTGGAAAATACTGATGAACGATTCTGGGATGCAGGC	22785386	22785446	22785496	22785444	-1	7	OBART07G25790	22785386	22788059	None	14578	2089	141255	Yes
AATTGTACTGCGAAATTCTTTGCCTCTGTTGCTGCTGTGACTGGGAATAGAA	22846099	22846227	22846049	22846101	1	7	OBART07G25890	22845436	22847229	None	14578	2089	141255	No_or_no_constitutive_exon
GCTGGGATCGCGCATGGGAAGGAGGAAATCGCGGCCGGCCCGGGCGGTAGGC	23265466	23266152	23266202	23266150	-1	7	OBART07G26440	23254740	23266189	None	14578	2089	141255	No_or_no_constitutive_exon
CTGCTTGTTGATCATGCATTTATTTCATCAATTCTTGTAGGGGTATGAAGCA	23259500	23259674	23259724	23259672	-1	7	OBART07G26440	23254740	23266189	None	14578	2089	141255	No_or_no_constitutive_exon
GCCGCGGCCGCCGCCACGGAGGTGGGCGTCCCGGGCCCGGACGCCGGGAGGA	23354798	23354975	23354748	23354800	1	7	OBART07G26550	23351133	23356622	None	14578	2089	141255	No_or_no_constitutive_exon
TTCTTCTTCTCTCTGTCTCTGCCTTGCTCGCTCACTTGCCAATGGGCCAGAT	23962140	23962386	23962436	23962384	-1	7	OBART07G27360	23960538	23963114	None	14578	2089	141255	No_or_no_constitutive_exon
TATTATGGAGGTGACGATGGAAAATGGACTTGTGATGGGATGATGGATAGGT	23960538	23960832	23960882	23960830	-1	7	OBART07G27360	23960538	23963114	None	14578	2089	141255	No_or_no_constitutive_exon
GCATGCAAATTGCTTTTATTAATTTTCGTCTGTTGTTTTGAGGGCATTAGAT	24065141	24065357	24065091	24065143	1	7	OBART07G27490	24057537	24067029	None	14578	2089	141255	No_or_no_constitutive_exon
GACATTTTTCATGTATGCTTTGTTGTTTTGTTTCTTTTTTGGGGGGTCAGCA	37056	37705	37006	37058	1	8	OBART08G00030	31370	48813	None	14578	2089	141255	Yes
AATCCTCATCCATCCTCATGACTTCCGACGAGCTCGCCGGTGAGGGTGAGGT	280117	281759	281809	281757	-1	8	OBART08G00390	278602	281792	None	14578	2089	141255	No_or_no_constitutive_exon
CTTGAATTGTACTATTATGCTTGTTTATTTACATGTTCACATGGGACCAGGT	461485	461823	461435	461487	1	8	OBART08G00660	459082	462245	None	14578	2089	141255	No_or_no_constitutive_exon
TTCAGAAACTTGAAACTGACCAAGAAAACAAAATTGTCACAGATGGGCAGCC	589641	589678	589728	589676	-1	8	OBART08G00840	589641	593215	None	14578	2089	141255	No_or_no_constitutive_exon
CCGCCACCGCGCCTCCGCCTCCCTCCCTTCCGCGGATCGTGGCGGGCTAGGG	731909	732087	732137	732085	-1	8	OBART08G01020	728074	732237	None	14578	2089	141255	No_or_no_constitutive_exon
GCACCGTGCGTTTGTGTGCTGATGATTTGTGTGGTTTGATTGGTGGGTAGGG	932351	932538	932588	932536	-1	8	OBART08G01210	926847	933083	None	14578	2089	141255	No_or_no_constitutive_exon
TAGTGAAATCTCTGTTCTAATGGCGGCTACTCGACGGTGTGTGGGCGCAGGA	928611	928684	928734	928682	-1	8	OBART08G01210	926847	933083	None	14578	2089	141255	No_or_no_constitutive_exon
CGCCTTGCGTGTGTTAATGTGGAGATATGTCTGTGTGTGATGGTGGGTAGGT	928081	928268	928318	928266	-1	8	OBART08G01210	926847	933083	None	14578	2089	141255	No_or_no_constitutive_exon
AATCTGGTGCGTGTTCTTGCGGCGAGGGTTGCTGATTTGGGGATGTGCAGGT	973479	973662	973712	973660	-1	8	OBART08G01270	971688	973865	None	14578	2089	141255	No_or_no_constitutive_exon
GCACCGTGCCGCCGGCGGTGCCGGCCATCGTGTTCCTGTCCGGCGGGCAGAG	1063957	1064233	1064283	1064231	-1	8	OBART08G01390	1063957	1065171	None	14578	2089	141255	No_or_no_constitutive_exon
TTCCTGTGTGTTTGTTACTTTATATAGGATTTAGAATAAAAAGCGGGCAGTT	1137555	1137931	1137505	1137557	1	8	OBART08G01470	1132352	1143999	None	14578	2089	141255	No_or_no_constitutive_exon
TTTTTCTGATTTTTTTGGTGAATTTTCTGGTGGTGTTTTTGGGGACGCAGGC	1232222	1232246	1232172	1232224	1	8	OBART08G01630	1231896	1236016	4344564	14578	2089	141255	No_or_no_constitutive_exon
TGGCGGGATCTGACCTGACCTGACCTTGGCGTGGGTGGGGGGTGGTGTAGGT	1283663	1283820	1283613	1283665	1	8	OBART08G01710	1283174	1285417	None	14578	2089	141255	No_or_no_constitutive_exon
ATACTTTATACTGAACATTGAACTGTGTCATCTTCCATGTGGGTGGTCAGAG	1419925	1420094	1420144	1420092	-1	8	OBART08G01930	1417463	1420651	None	14578	2089	141255	No_or_no_constitutive_exon
GAATAGGTTTTTTTTAGTAGGGGGGTAGGGGGGGGGGGGGGGGTACGTAGGC	1475583	1475726	1475533	1475585	1	8	OBART08G02060	1474848	1475907	None	14578	2089	141255	No_or_no_constitutive_exon
AAGGGATACAAGTTCTAGAAGGGGTTCTAGAAGTAAGAGGGTGGAGGTAGGA	1574734	1574813	1574684	1574736	1	8	OBART08G02170	1571112	1574813	None	14578	2089	141255	Yes
CTCAAAGCATGCTTACTGCTGCATGAGCTCCGGCGCGGCATGGGGTGTAGAT	1852590	1852798	1852540	1852592	1	8	OBART08G02540	1847379	1860314	None	14578	2089	141255	No_or_no_constitutive_exon
GCGGCGGAGGACGCGACCGCCAACAACAAGCCTGGTGTGGGGCGTGGCAGCG	1852814	1853004	1852764	1852816	1	8	OBART08G02540	1847379	1860314	None	14578	2089	141255	No_or_no_constitutive_exon
GAGTTGATTAGTAGCTTGCCTTTGAACATGGAAGGGGGCAAAATGAGCAGCA	2373459	2373724	2373409	2373461	1	8	OBART08G03070	2368518	2381772	None	14578	2089	141255	No_or_no_constitutive_exon
TTGGCGATGTGGGATTCTGATATTTTTGCTTTGGTTTTTGGGCTTGGAAGGT	2408388	2408483	2408533	2408481	-1	8	OBART08G03120	2405635	2410499	None	14578	2089	141255	No_or_no_constitutive_exon
ATGGTATTTCTCACACCCATGTAATATTTTTTTTTTGTTGGTTGGGACAGAA	2427009	2427061	2427111	2427059	-1	8	OBART08G03130	2414001	2436560	None	14578	2089	141255	Yes
GTACCAGGTTTCGTTGCGAACTTGCAAATATTTTTCATGTACGGGCTAAGGT	2427771	2428033	2428083	2428031	-1	8	OBART08G03130	2414001	2436560	None	14578	2089	141255	No_or_no_constitutive_exon
CGGCGTGCGCGGCGGGGTCGGCGGCGTGCGAGCGCGCGACGGGGGCGCAGAT	2571802	2572303	2572353	2572301	-1	8	OBART08G03330	2565431	2573423	None	14578	2089	141255	No_or_no_constitutive_exon
CGGATTGGATCGATTGGTTGGTGATTTCGTTTCGTGTTTGTGGTGGGCAGTC	2636498	2636569	2636619	2636567	-1	8	OBART08G03370	2632386	2637211	None	14578	2089	141255	No_or_no_constitutive_exon
GGACGGTGGATTTTTGATTGGGGATAGAAATTTATTGCTAGGGATTGCAGGA	2956900	2957070	2957120	2957068	-1	8	OBART08G03720	2956900	2957565	None	14578	2089	141255	No_or_no_constitutive_exon
ATCTTACCATGTTGTTGTTAACTAAAAAAATGTGAAGGTGGGTGGATGAGGT	2965964	2966047	2966097	2966045	-1	8	OBART08G03750	2965007	2966730	None	14578	2089	141255	No_or_no_constitutive_exon
AATACTAAATTAGCAGTTCTTTTGCCCAATTTTTTTTTTCTGGGGGTTAGGT	2976778	2976956	2976728	2976780	1	8	OBART08G03770	2976337	2981061	None	14578	2089	141255	No_or_no_constitutive_exon
AATCCAACTGGAAGAGACCAAAACATTTTTGTCATTTGTTAGGGAGGAAGAA	3307646	3307739	3307789	3307737	-1	8	OBART08G04200	3299752	3308263	None	14578	2089	141255	No_or_no_constitutive_exon
TGTACGTGTGTGATTGATCGATTCATTGACTGAATGATTGCGGGCGGCAGCA	3451530	3451674	3451480	3451532	1	8	OBART08G04400	3450520	3451674	None	14578	2089	141255	No_or_no_constitutive_exon
TTTTTGTTTATGAAGTGGTGATTGATTTTGGTGTGTCCTTGTGGGAGCAGGA	3493935	3494230	3493885	3493937	1	8	OBART08G04470	3493459	3494230	None	14578	2089	141255	No_or_no_constitutive_exon
TGATTTGTTTTTGATTCGATTTGTTTTTTGGTGATGGTGGGTGTGAGTAGCA	3570608	3570741	3570791	3570739	-1	8	OBART08G04570	3568179	3570916	None	14578	2089	141255	No_or_no_constitutive_exon
TCGCGTGGGTGGGTGAGTTGCTGATCTCGATCGTGTTTGGTGGTGGGTAGGG	3612441	3612586	3612391	3612443	1	8	OBART08G04620	3612319	3615813	None	14578	2089	141255	No_or_no_constitutive_exon
TCAGGATATCTCATATTTGCAATGAAAAAACTGTTTGCTTGGGATTGCAGAA	3695818	3695893	3695943	3695891	-1	8	OBART08G04690	3695113	3699838	None	14578	2089	141255	No_or_no_constitutive_exon
TGCGGGTGGTAGCTAACTAGGGTTTTGGCGTTTTTTTTCTTGGGGGGTAGGC	3808835	3808981	3809031	3808979	-1	8	OBART08G04840	3805375	3809310	None	14578	2089	141255	No_or_no_constitutive_exon
TTGCTAAGTGGCCGTCCGGAGCTTAACCCTTCCAATCTCGATGTGGGCAGAT	3808644	3808713	3808763	3808711	-1	8	OBART08G04840	3805375	3809310	None	14578	2089	141255	No_or_no_constitutive_exon
AAGTTTGCAGAGTACTTAATTATATATAGTGACTATTTACTGGGATGCAGAA	4004896	4004911	4004846	4004898	1	8	OBART08G05050	4001734	4004911	None	14578	2089	141255	No_or_no_constitutive_exon
AAGAAAACACAACCATCTAGCTATAAGCTACTAGCTAAGAGGGGAATTAGAA	4152999	4153118	4152949	4153001	1	8	OBART08G05230	4147868	4154107	None	14578	2089	141255	No_or_no_constitutive_exon
GCCTCCTCCGGCGACGACGAGCTCGGCGGCGGCGCCGGGGTGGGATGGAGGC	4170636	4171958	4172008	4171956	-1	8	OBART08G05250	4170061	4174113	None	14578	2089	141255	No_or_no_constitutive_exon
GTTTGTATTCTTACTTATTGTGTGCATATGTTTCAAATTATGGGTCAAAGGG	4254152	4254231	4254281	4254229	-1	8	OBART08G05350	4250522	4255232	None	14578	2089	141255	No_or_no_constitutive_exon
GCGCTTCATGGACAAGGAGGAGATCATCGGCTTCTCCGATCACCGGGAAGTG	4340245	4340743	4340195	4340247	1	8	OBART08G05460	4339704	4340743	None	14578	2089	141255	No_or_no_constitutive_exon
CGGCGACGCCAACAACTGGATCGCTCATGCTGTCAGGCGTGGGGCCGAAGAA	4525823	4526539	4525773	4525825	1	8	OBART08G05610	4523994	4548517	None	14578	2089	141255	No_or_no_constitutive_exon
CCGGACTGCCATCAAGCGCAATGCTCGATTCATTCATTGGGGTGTTAAAGCA	4549022	4549712	4548972	4549024	1	8	OBART08G05620	4548559	4559193	None	14578	2089	141255	No_or_no_constitutive_exon
CGGTGGACATTCTCCGGGTGATGTCCAGCCCCGACGGCGAAGGGGAGTAGGA	4572159	4572945	4572109	4572161	1	8	OBART08G05630	4559228	4585552	None	14578	2089	141255	Yes
CACCACAGCGTCCTGATTCTCGGCATCTTCGACACGGAGTGGGTCAAAAGCG	4615226	4615399	4615449	4615397	-1	8	OBART08G05680	4615226	4618804	None	14578	2089	141255	No_or_no_constitutive_exon
GGAGGCAGGGAGGTTTGGCGATGGTGGGTGCTCGACGGCGATGGGTGAAGGG	4615555	4615658	4615708	4615656	-1	8	OBART08G05680	4615226	4618804	None	14578	2089	141255	No_or_no_constitutive_exon
GGGAGCACGAGGCCCCCTTTTTCCCGGGAGGGGAGGGGAAGGTGGCGGAGGC	4830159	4830512	4830109	4830161	1	8	OBART08G05830	4814563	4845164	None	14578	2089	141255	No_or_no_constitutive_exon
CTAATAACTTTTTATCATTCTGAGTCATGATTTGATCGTTTGTGGGACAGGG	4843526	4843743	4843476	4843528	1	8	OBART08G05830	4814563	4845164	None	14578	2089	141255	Yes
TCAACGCAGTGGCGGCGCTGAACACGATTCTGGGGCGATGGGGAACGAAGCC	4872885	4873034	4872835	4872887	1	8	OBART08G05840	4855861	4878757	None	14578	2089	141255	Yes
CGTGTGCAATTTTCTGAATTCTGATCATGTGATGGTGCTCGGGAGCACAGGT	5150855	5151007	5150805	5150857	1	8	OBART08G06060	5150567	5154601	None	14578	2089	141255	No_or_no_constitutive_exon
AGGGCGGCGGAATCGACCGCCAGCAACAAGCCTGGTGTGGGGCGTGGCAGTG	5265389	5265553	5265603	5265551	-1	8	OBART08G06190	5265389	5265702	None	14578	2089	141255	No_or_no_constitutive_exon
TGAGGAGGACCGGCGTCGAGGAGGAGCGGCGGTGGCGGTTCGGGGATCAGGA	5339185	5339524	5339135	5339187	1	8	OBART08G06260	5339107	5340218	None	14578	2089	141255	No_or_no_constitutive_exon
GCGGCATCGGCTTTACAGGATTTGCAGAGGGAGGTGCAGGGGGTAGGCAGAG	5443723	5444142	5444192	5444140	-1	8	OBART08G06320	5441431	5444543	None	14578	2089	141255	No_or_no_constitutive_exon
GGGAATAGTGAAGCTCCGACCGCTATACGCATCAAGGTGTGGGGTGACAGGA	5526255	5526389	5526439	5526387	-1	8	OBART08G06370	5525449	5526507	None	14578	2089	141255	No_or_no_constitutive_exon
GGATGTCATGGTGGCACGAGAGATCCACGGATGATGGGAGGAAAGGGTAGGT	5853170	5853382	5853432	5853380	-1	8	OBART08G06650	5848583	5853399	None	14578	2089	141255	No_or_no_constitutive_exon
TCATATGGTCTACCTTTGGTACTCCGACGGACACCCTATGACCAGGGCAGAA	6047353	6048391	6047303	6047355	1	8	OBART08G06870	6046882	6048391	None	14578	2089	141255	No_or_no_constitutive_exon
TCGCATAGTCTACCTTTGGTACTCTGACGGACACCCTGTTACCAGGGCAGAA	6118137	6118695	6118745	6118693	-1	8	OBART08G06930	6117176	6119166	None	14578	2089	141255	No_or_no_constitutive_exon
TTTCGTGAACTCTCAATCTCACTTACTTTATTGCATCGATGGGACTACAGGC	6189354	6189432	6189304	6189356	1	8	OBART08G07030	6188034	6191773	None	14578	2089	141255	No_or_no_constitutive_exon
TAGTGACAATGAAACATTGTTTTACTCTTGTTATATTTTGTAGGGACCAGAA	6352243	6352351	6352401	6352349	-1	8	OBART08G07160	6351858	6355503	None	14578	2089	141255	No_or_no_constitutive_exon
TGGACCTGTCTAGGATCACTTGCTTGGTTACTGGAGGGCGAGCAAAATAGAC	6351858	6352200	6352250	6352198	-1	8	OBART08G07160	6351858	6355503	None	14578	2089	141255	No_or_no_constitutive_exon
ACCTTGAATCCTTAGACTAACCATTCCTTTGTACCGAAACTTGGGAATAGAT	6374843	6375043	6374793	6374845	1	8	OBART08G07170	6368460	6375606	None	14578	2089	141255	No_or_no_constitutive_exon
AAGTGTTACTTGTTAGATTGTGGTGTCGAATTATTTGTTTGGATGGGCAGAA	6391831	6391877	6391781	6391833	1	8	OBART08G07190	6388474	6398351	4345036	14578	2089	141255	Yes
GGATGATGGATGGATTGGATGAATGGCGTGGTTGTTGCTGGTGGGTGCAGAC	6577500	6577725	6577775	6577723	-1	8	OBART08G07360	6574572	6577967	None	14578	2089	141255	No_or_no_constitutive_exon
ATCCATATTGCAGTTTTTGTTGAAAATAGGATTTGTGGTTGGGGATACAGCA	6599616	6599689	6599739	6599687	-1	8	OBART08G07390	6591078	6616504	None	14578	2089	141255	No_or_no_constitutive_exon
TTATATTTTATATAGGTTCTTATCTGATTATTCTTTTGTTGGGACTGCAGGT	6692962	6693021	6693071	6693019	-1	8	OBART08G07470	6690227	6698113	None	14578	2089	141255	No_or_no_constitutive_exon
ATATATCTTATCTAATCAAAATTAAAATTTTAATTGTGGGACGAAGTGAGCA	6699571	6699742	6699792	6699740	-1	8	OBART08G07480	6699426	6701239	None	14578	2089	141255	No_or_no_constitutive_exon
TTCTCCTCTCCTCTTCTCTATCCCCCTGACGCGGTGAGAGGGCGGTGCAGAT	6905911	6906184	6905861	6905913	1	8	OBART08G07670	6905708	6906282	None	14578	2089	141255	No_or_no_constitutive_exon
CGGTGGCTCGTCATGGCGAGGTATGGCGGTGGCGGCGGTTCAGCGGGGAGGG	7249695	7249886	7249645	7249697	1	8	OBART08G07970	7249330	7249994	None	14578	2089	141255	No_or_no_constitutive_exon
CAAAGGCCCATTCCAAACTGAAAGTCTTCACCTTGAGGGATATGAAACAGTT	7627769	7628333	7627719	7627771	1	8	OBART08G08170	7620237	7628333	None	14578	2089	141255	No_or_no_constitutive_exon
GCTGGTCCGCACTTGCTGCCTCTCCCGCGCGTGGCGGCGCCGGATGGGAGTC	7728386	7729064	7729114	7729062	-1	8	OBART08G08270	7726215	7745181	None	14578	2089	141255	No_or_no_constitutive_exon
CCTAGTAATATGGGCTTAGCCCGTGATCTATGGACACATTGTGGGTGCAGGC	8519769	8519877	8519927	8519875	-1	8	OBART08G08960	8519769	8525804	None	14578	2089	141255	No_or_no_constitutive_exon
AAAAAGAATTGGCTTGGCTAATTAATTACTCCATTTGCGAACATGGGCAGGG	8759428	8759955	8760005	8759953	-1	8	OBART08G09200	8759428	8760479	None	14578	2089	141255	No_or_no_constitutive_exon
CATCGAGGTTAGCAATGGCGCTGTATACTGACTGTGCCTGGGACATGCAGAT	9346342	9346606	9346292	9346344	1	8	OBART08G09700	9342943	9348735	None	14578	2089	141255	Yes
TGCACTGACGCAGAGCTGAACTGAACTCTGCTCGGGGTTTGGGGTGACAGGA	9405549	9405774	9405499	9405551	1	8	OBART08G09750	9404378	9407837	None	14578	2089	141255	No_or_no_constitutive_exon
CGCTAGTGCTAGCCATTACTACTGACCTTGGAGGCATCGATGAGGGCTAGGA	9796012	9796218	9795962	9796014	1	8	OBART08G09940	9792131	9796218	None	14578	2089	141255	No_or_no_constitutive_exon
ATTTTGCCTCGGCCTCATACATTATAGTGTTTTGTTTTTGGGTAATATAGGT	9837686	9837848	9837898	9837846	-1	8	OBART08G09970	9810935	9843546	None	14578	2089	141255	No_or_no_constitutive_exon
ATTTTGCCTCGGCCTCATACATTATAGTGTTTTGTTTTTGGGTAATATAGGT	9821009	9821171	9821221	9821169	-1	8	OBART08G09970	9810935	9843546	None	14578	2089	141255	No_or_no_constitutive_exon
TCTTTCCTCCGGTAACGCCTTCTCGTGCTATGGGGTTTTTGGTTGGGTAGTG	10484578	10484712	10484528	10484580	1	8	OBART08G10340	10484098	10490801	None	14578	2089	141255	No_or_no_constitutive_exon
TAGGAAAGTTTTGGATGTGATGTGATGGAAAGTTAGGAGTTGGGGGGAAGCT	10511207	10511380	10511157	10511209	1	8	OBART08G10360	10508205	10513229	None	14578	2089	141255	No_or_no_constitutive_exon
GATCCGTTCAGGCAATCGATCAATGGCGGCGGGATGATCGGGCGCAGCAGGT	10542328	10542468	10542518	10542466	-1	8	OBART08G10410	10542328	10542619	None	14578	2089	141255	No_or_no_constitutive_exon
TTTGTTGTTGCGGGGGGGCGTGGTTTGATTTGGGATGTTGATGGGTGCAGGA	10805117	10805319	10805369	10805317	-1	8	OBART08G10630	10803684	10805510	4347522	14578	2089	141255	No_or_no_constitutive_exon
TGCAAGTGGAAGGTGACAATGATGATATGGCAACATGGGAGGAGTAGCAGCA	10858763	10859330	10858713	10858765	1	8	OBART08G10720	10856691	10859330	None	14578	2089	141255	No_or_no_constitutive_exon
AAACGACAATGTCGGCTTGTCTAGTGCTGGCCGTGTGGCTTAAAGGGCAGGG	11477960	11478274	11478324	11478272	-1	8	OBART08G11320	11477960	11478894	None	14578	2089	141255	No_or_no_constitutive_exon
AAATCATGAGTTGCTTATCCTGTTTTGATAATATTTTGTTGGGCATGTAGGA	11485519	11485643	11485693	11485641	-1	8	OBART08G11330	11481569	11489909	None	14578	2089	141255	Yes
CTCCTAGGCAGAGGGGCGCTTTTTCTTCTCGCGCGGCTTGGCGGGGTTAGTG	11599756	11600455	11599706	11599758	1	8	OBART08G11490	11599603	11601172	None	14578	2089	141255	No_or_no_constitutive_exon
TCATGGCCACCCCGAGCATGGAGGGGTCCGCTGACTGATGGGGGTGGAAGAC	11630838	11631034	11630788	11630840	1	8	OBART08G11520	11630644	11631474	None	14578	2089	141255	No_or_no_constitutive_exon
CGATGTGGGGAGTGTGCTGTTGCTTCTGGTGCTTTGGCTTGGGATATAAGGA	11655818	11656078	11655768	11655820	1	8	OBART08G11550	11654319	11656078	None	14578	2089	141255	No_or_no_constitutive_exon
GACGCGGCGGGGCTGGTGTCGGCGATCCTGCAGGCGGTGCGGGGAGGCAGGC	11713443	11713581	11713393	11713445	1	8	OBART08G11600	11713330	11719570	None	14578	2089	141255	No_or_no_constitutive_exon
CCACCCTGCCTGCGCATCCATCGGACTGAAACCAAGCTTGCTAGGGTAAGCC	12028328	12028432	12028278	12028330	1	8	OBART08G11900	12028258	12028610	None	14578	2089	141255	No_or_no_constitutive_exon
AAGTACATATTTTGTTTGTCAATTCTGAACTTAGCAAGCTGGGCATGCAGGT	12363251	12363443	12363201	12363253	1	8	OBART08G12270	12361481	12367842	None	14578	2089	141255	Yes
GTCGGAGGACCTCAATCCCACTTATCTTGTGCCCTTGATGCGGGGTGAAGCA	12531528	12531600	12531650	12531598	-1	8	OBART08G12370	12525043	12531697	None	14578	2089	141255	No_or_no_constitutive_exon
ATTCTATTTCAAGTTACTTGATACATTCATTTTTTTTTCTGAGGGAGCAGGT	12886812	12886891	12886941	12886889	-1	8	OBART08G12590	12880574	12892644	None	14578	2089	141255	No_or_no_constitutive_exon
TAATTCTATTTCATGTTACCTTATTGCATCCAATTTTTCTATGGGCGCAGGT	12919463	12919542	12919592	12919540	-1	8	OBART08G12600	12912345	12926158	None	14578	2089	141255	No_or_no_constitutive_exon
AACTTTTTTTACAATGTTTTCTGAACACTCACCATGGGTGAAAAATACAGGT	13301316	13301433	13301483	13301431	-1	8	OBART08G13060	13301316	13302945	None	14578	2089	141255	No_or_no_constitutive_exon
AGCGCTAACATTTGGTTTGTTTTTTCCGACGATTTTTTTTTTTGGGGGAGGG	13500289	13500405	13500239	13500291	1	8	OBART08G13190	13499984	13504797	None	14578	2089	141255	No_or_no_constitutive_exon
TCAAGGGATCGTCGCAGGGACCGTTCGCGCTCAAGGGATCGTCGGGGCAGCT	13596902	13596987	13596852	13596904	1	8	OBART08G13320	13590890	13596987	None	14578	2089	141255	No_or_no_constitutive_exon
TGGTCTCCCAAGTTTGTGCTGGTCAGTTACTAGGAACTTTGGTGGGACAGGG	13657942	13658236	13657892	13657944	1	8	OBART08G13390	13653239	13658442	None	14578	2089	141255	No_or_no_constitutive_exon
TTAGAGAAAGAAGTCAAAGAACACAATACTTAATATGGAGCCGGTGGGAGGC	14503895	14504186	14503845	14503897	1	8	OBART08G14010	14503253	14504367	None	14578	2089	141255	No_or_no_constitutive_exon
GATGGCACATGGCAGGCAGGAGGCGCTGCGACGGGCAGTTGACGGGGTAGTC	14504190	14504367	14504140	14504192	1	8	OBART08G14010	14503253	14504367	None	14578	2089	141255	No_or_no_constitutive_exon
GTGTGATTTCTAGGGTTAGCGATTGCAGCGGCGATTGGGTGGCGGTGTAGAT	14955965	14956296	14955915	14955967	1	8	OBART08G14570	14954979	14956296	None	14578	2089	141255	No_or_no_constitutive_exon
CTTTTGCATGTTTTATATTCTCATTACATGTTTTGGGGGGAGATTGGCAGGT	14976029	14976091	14976141	14976089	-1	8	OBART08G14600	14976029	14976961	None	14578	2089	141255	No_or_no_constitutive_exon
AGAAATCTGACGCGCGCTCGCGCTCGCGCGCTTCTCGATTGGGGTGACAGGT	14981075	14981209	14981025	14981077	1	8	OBART08G14610	14980668	14987531	None	14578	2089	141255	No_or_no_constitutive_exon
CTCGATTTCTCATGGGGGATTGGGGGGGGTGTTCGTTCGGGGGATTGCAGTG	15142838	15143163	15143213	15143161	-1	8	OBART08G14770	15138346	15143700	None	14578	2089	141255	No_or_no_constitutive_exon
CTGACCCTATGAAATTATGTTGATACTAAAACATATTATGGGTAATGTAGGC	15253789	15253879	15253739	15253791	1	8	OBART08G14890	15251478	15253879	None	14578	2089	141255	No_or_no_constitutive_exon
ACGCGCTCATGTACCTGTGGATCGCGGGCCTGTGACCTGTGGGGCGCCAGTG	15268788	15268975	15268738	15268790	1	8	OBART08G14920	15268539	15270524	None	14578	2089	141255	No_or_no_constitutive_exon
ACCGGATAGGCGGGAGGTAGGGGGGCCCCTCGCCGTGATTGGGGAGGCAGGC	15273092	15273204	15273042	15273094	1	8	OBART08G14930	15272723	15277164	None	14578	2089	141255	No_or_no_constitutive_exon
AAAATCTGAGGGTGGGGGCAATGTGCTGTTGTTTGGTGGGATTGGAGCAGTG	15368900	15369243	15368850	15368902	1	8	OBART08G15050	15368550	15371208	None	14578	2089	141255	No_or_no_constitutive_exon
GCCATAAAGATTACTGACGTCTTAATATCTTGTTTTCACCCTGGGGACAGCA	15509869	15509895	15509819	15509871	1	8	OBART08G15200	15507824	15512325	None	14578	2089	141255	No_or_no_constitutive_exon
GCTCGATCCGTGACGCTGACGCCTGCATCCACTGAAGGTAGGGTAGGTAGTG	15883300	15883444	15883494	15883442	-1	8	OBART08G15520	15880942	15888133	None	14578	2089	141255	No_or_no_constitutive_exon
TTGGTTAATCTTGTCTGCTGGGTGCATGTATACGTATACGGCGGGCGCAGAT	16069707	16069881	16069931	16069879	-1	8	OBART08G15710	16067852	16071088	None	14578	2089	141255	No_or_no_constitutive_exon
AGTAATTAAGTTGGATTAATTAACCGTGGGTGATTAATGGGTGGATGAAGGT	16119130	16119229	16119080	16119132	1	8	OBART08G15760	16118619	16127772	None	14578	2089	141255	No_or_no_constitutive_exon
GCGGTTTCCCTCCGATCTGACATGCTGATTCGGGTGTTTTGGGAGCTAAGTC	16547490	16547615	16547440	16547492	1	8	OBART08G16240	16546769	16553655	None	14578	2089	141255	Yes
GAGCAAATTTTGTTGAAACATTTGTTACGCAAAAAATTTATGAAGGGAAGCC	16574172	16574559	16574609	16574557	-1	8	OBART08G16270	16573240	16578293	None	14578	2089	141255	No_or_no_constitutive_exon
CACGAGGTGGGGAGGTAGGTAGGCCACGTGGTGGCAAGGTAGGGAGGTAGGT	16635872	16636056	16636106	16636054	-1	8	OBART08G16340	16635872	16636684	None	14578	2089	141255	No_or_no_constitutive_exon
CGATGATGCTCTCCACCCTAAGATATTGAATATTGAATATTGAGTGGGAGAG	16862641	16863024	16862591	16862643	1	8	OBART08G16600	16862061	16864801	None	14578	2089	141255	No_or_no_constitutive_exon
CTGTGGTGATGCATTTCTTTTGTTGTGTTATGAACCGGCTCGGGATGCAGGT	17003533	17003725	17003775	17003723	-1	8	OBART08G16790	16996675	17003962	None	14578	2089	141255	No_or_no_constitutive_exon
AAGTACATATTTTGTTTGTCAGTTCTGAACTTGGAAATTTGGGCATGCAGGT	17049003	17049195	17049245	17049193	-1	8	OBART08G16800	17003998	17051436	None	14578	2089	141255	No_or_no_constitutive_exon
TCGGCGGCAAAACATGTTCCCGAGCGACGCGCATCCGGGGAGGGTGGTAGCT	17058659	17058866	17058609	17058661	1	8	OBART08G16820	17058475	17058866	None	14578	2089	141255	No_or_no_constitutive_exon
TGGCGCCGCCGCTGGGAGTCCTCACCGGGGATCCGCTTCGGGTGGGGCAGCG	17526873	17527481	17527531	17527479	-1	8	OBART08G17320	17522521	17529399	None	14578	2089	141255	No_or_no_constitutive_exon
ACATTCGCAAGTCCGCCGCAACAAAAGCAGGAGGGCTCAAGGGCGGTTAGGT	17541240	17542125	17542175	17542123	-1	8	OBART08G17350	17539237	17551922	None	14578	2089	141255	No_or_no_constitutive_exon
AACGAGCACATCTGTGGGCAATGGCGCGCGTCGCCGGCCGGCGGGAGCAGAC	17791688	17792091	17791638	17791690	1	8	OBART08G17550	17790981	17794265	None	14578	2089	141255	No_or_no_constitutive_exon
TTTATGCTTGATTCGCTCTCGCGTGATTGAGAAATTTGGGGATTGGGTAGGT	17814047	17814121	17814171	17814119	-1	8	OBART08G17570	17807211	17814500	None	14578	2089	141255	Yes
TGATGATCCATGCTGCATGCGCAGGTGAAGTTTATGGGAAACGCCGGGAGAG	17939759	17939840	17939890	17939838	-1	8	OBART08G17740	17938295	17942406	None	14578	2089	141255	No_or_no_constitutive_exon
CTTAATATGTTGTCGTCGTCGTTGATGGTTGTGTTATTTTTGGGTGTAAGGT	18060933	18061255	18061305	18061253	-1	8	OBART08G17870	18056768	18061637	4345810	14578	2089	141255	No_or_no_constitutive_exon
CTGACCACCAAGAGCTAACAGTGGGAGTAACTTGTTGCGCGCGGGCGCAGGT	18448421	18448628	18448678	18448626	-1	8	OBART08G18270	18448148	18449438	None	14578	2089	141255	No_or_no_constitutive_exon
TATTCATGAGATTTCTTCTCCAATGCCTTTTTTGTTGTGGGGAAAAACAGGA	18697305	18697451	18697255	18697307	1	8	OBART08G18590	18694613	18704051	None	14578	2089	141255	No_or_no_constitutive_exon
TCTACGATGAGGACATGATTGGAATCGATGACTTCCTGGGGCAAGTCAAGGT	19020485	19020585	19020435	19020487	1	8	OBART08G19040	19019452	19025887	None	14578	2089	141255	No_or_no_constitutive_exon
TGGATGCGCTGATGTCTGAACTTCTAATCTGCATTTCTTTGGGTTGATAGAG	19153620	19153688	19153570	19153622	1	8	OBART08G19170	19150612	19154986	None	14578	2089	141255	No_or_no_constitutive_exon
CTCGCTCGAGGTGCATGCCTTCTTTCCTTCATGTTCTTGGCGTGGGGTAGGC	19210333	19210575	19210283	19210335	1	8	OBART08G19240	19210178	19210575	None	14578	2089	141255	No_or_no_constitutive_exon
AGTTACAATGTAGCCATGGTGTAATGTGTAAATTTTGTGTGGGGATGTAGTT	19244387	19244479	19244337	19244389	1	8	OBART08G19270	19242113	19245883	None	14578	2089	141255	No_or_no_constitutive_exon
CATGCGCCGCTATCACTTCAAGTTCAAGCTGCTGTCGTTCGGGGTCAGAGCG	19316913	19317057	19316863	19316915	1	8	OBART08G19380	19316600	19321235	None	14578	2089	141255	No_or_no_constitutive_exon
ATTTTTTGTTTGGGCCTGATGGGCCTTTGTGTGTGTGTGTGTGTGGGCAGGG	19467069	19467281	19467331	19467279	-1	8	OBART08G19560	19465583	19468068	None	14578	2089	141255	No_or_no_constitutive_exon
TTGATGTGATCGATCGATCTGTGGATTGGGATTTGGGGAAAAAATTGCAGGA	19906314	19906500	19906264	19906316	1	8	OBART08G20060	19905907	19911156	4345999	14578	2089	141255	Yes
TTAATCCGATGATTAGTTGAGGTGGTTTTGCATTGTGTGGGATGGTGCAGGG	20410134	20410317	20410367	20410315	-1	8	OBART08G20830	20404033	20410832	None	14578	2089	141255	No_or_no_constitutive_exon
GACTCCAAGAGCAACTGAGCAAGTCCAAACCAAGAACAAGGGCGTGGTAGGA	20445502	20445742	20445792	20445740	-1	8	OBART08G20910	20445502	20450919	None	14578	2089	141255	Yes
GCCGTGCCGCCGCCGAACCTGGGCGGCCATCTCGCCGCCATGGTGGGCAGCG	20501418	20501932	20501982	20501930	-1	8	OBART08G20980	20501418	20502299	None	14578	2089	141255	No_or_no_constitutive_exon
GTTATGTTGATTGATCTCGCTAATCTGTAGGGTTTGAATTGGGGTTTAAGAC	20767740	20768973	20769023	20768971	-1	8	OBART08G21310	20764605	20787152	None	14578	2089	141255	No_or_no_constitutive_exon
CACCTCGTCGGCGTCAAGAAGGGCATGGTGTTCGTCCCACGGCAAGGGAGGA	21148859	21148925	21148809	21148861	1	8	OBART08G21800	21148323	21158616	None	14578	2089	141255	No_or_no_constitutive_exon
CACCTCGTCGGCGTCAAGAAGGGCATGGTGTTCGTCCCACGGCAAGGGAGGC	21156326	21156392	21156276	21156328	1	8	OBART08G21800	21148323	21158616	None	14578	2089	141255	No_or_no_constitutive_exon
CCATCTCCATCCCCAATTCTCATCTTATTTCTCTTGTTGTAATGGGACAGAC	21178492	21179134	21178442	21178494	1	8	OBART08G21820	21174212	21179692	None	14578	2089	141255	No_or_no_constitutive_exon
AGGACGGACGGGCGGCGATCAATGGGAGGATAGGTCCTTCGTTCGGGAAGGC	21648282	21648411	21648461	21648409	-1	8	OBART08G22440	21647450	21649040	None	14578	2089	141255	No_or_no_constitutive_exon
GAGGTGGGGGTTTTGATGCTCATTTCTTGGGTGGATTGGGGGGAGTGCAGGT	21763427	21763645	21763695	21763643	-1	8	OBART08G22610	21757029	21764022	None	14578	2089	141255	No_or_no_constitutive_exon
TGGATCGCGGCGCACGGCGACCTGTCGCGGTGCTTCGTCATGGGGAGCAGCT	21794257	21794750	21794800	21794748	-1	8	OBART08G22630	21794257	21796517	None	14578	2089	141255	No_or_no_constitutive_exon
ACCGCGACACGCCCGACGCCGCGCGCTCCATCTCCTACGGCGGCGGGCAGAA	21808483	21809044	21809094	21809042	-1	8	OBART08G22660	21807758	21809475	None	14578	2089	141255	No_or_no_constitutive_exon
TGCACAGTCCAGTGGCTGAATTTCTTACTTTGTTTCTTTTTGGGGTGCAGAT	21827223	21827304	21827173	21827225	1	8	OBART08G22690	21824371	21828953	None	14578	2089	141255	No_or_no_constitutive_exon
GCCGGGATGGCCGGGATGTTCTCGCTGGTCATCGTCGGCCGGGGAGGGAGGC	21943007	21943158	21942957	21943009	1	8	OBART08G22890	21940490	21943158	None	14578	2089	141255	No_or_no_constitutive_exon
AAAAGCTCCCAGATCAACAAGTAGATAATGTAATGTTATGGGAAAGAGAGAA	21983619	21983681	21983569	21983621	1	8	OBART08G22930	21959165	21994241	None	14578	2089	141255	No_or_no_constitutive_exon
GGGGTTCCATGTGTGATGTTATTGTTGGATTGTGTGTATTGGGGGGTTAGGG	22224538	22224669	22224488	22224540	1	8	OBART08G23400	22223993	22228874	4346300	14578	2089	141255	No_or_no_constitutive_exon
TGTTTGTTTTCCTTTCGTCGAAATACTTGCAGAGTGGTCCAAAGGGTCAGTT	22266956	22267288	22267338	22267286	-1	8	OBART08G23470	22262437	22268219	None	14578	2089	141255	No_or_no_constitutive_exon
AGGGTTTGGGATTTCTTGACTGGACGAACTCGTGCGATTTCGGGAGGCAGGA	22277611	22277812	22277862	22277810	-1	8	OBART08G23480	22275984	22282256	None	14578	2089	141255	No_or_no_constitutive_exon
AGTAATTGTGATATCTGTTGAGCTCACTTGGGTTATTTTGGGGGCTGCAGTG	22277302	22277504	22277554	22277502	-1	8	OBART08G23480	22275984	22282256	None	14578	2089	141255	No_or_no_constitutive_exon
CTATTGTTGCTGTGTGTTCTTTCTTTCTTTCCGGCTTGCTGGGGGAGCAGAA	22286845	22286938	22286795	22286847	1	8	OBART08G23500	22286387	22288689	None	14578	2089	141255	No_or_no_constitutive_exon
GCTGACAGCTACATCAAAGAGCTTGTGTGTGTGTGTGTGTGTGGGCGCAGAT	22310228	22310344	22310394	22310342	-1	8	OBART08G23540	22307494	22311000	None	14578	2089	141255	No_or_no_constitutive_exon
TAGTAGTGGCTAAATGAAATGAAATTGAAATGATGGGGATATGGATGCAGAT	22338094	22339115	22338044	22338096	1	8	OBART08G23590	22336641	22339115	None	14578	2089	141255	No_or_no_constitutive_exon
TATGCACAGAGTTTGTATTAGTTTGTGAAAGAGAAATGTGATGGGTGCAGGA	22366154	22366360	22366104	22366156	1	8	OBART08G23620	22363337	22368963	None	14578	2089	141255	Yes
TAGCTACTATGGTTTCTTTCATTATCTACTATATGTATGGCGGTGGGCAGGA	188450	188518	188400	188452	1	9	OBART09G00190	188309	194337	None	14578	2089	141255	No_or_no_constitutive_exon
TAGCTCCTTTGCTTTGTAAACATTCTAACGCCTAGTGGTGGGAAATGCAGGG	189860	189986	189810	189862	1	9	OBART09G00190	188309	194337	None	14578	2089	141255	No_or_no_constitutive_exon
CAATCGTATTTTCTGTGTGTATGTGGCATGGATTTGTGCTTGGGGTACAGGA	211295	211396	211446	211394	-1	9	OBART09G00210	206252	211697	None	14578	2089	141255	Yes
TGTCTTGCATCCTGACCTCCTGAGTTTTCCCTATTTTTTTATTGGGACAGAT	484496	484617	484446	484498	1	9	OBART09G00440	477183	488962	None	14578	2089	141255	No_or_no_constitutive_exon
CTAGTAGATTGGGCGACGAAAGCTGTCTAGCTGTGTTCATACAAGGGGAGGG	566831	567106	566781	566833	1	9	OBART09G00510	566317	567106	None	14578	2089	141255	No_or_no_constitutive_exon
GCCCTTTAAATATGTGTCATTAAAAGCAGTTGTTTTTTGTATGGGTGTAGGG	2007815	2007959	2008009	2007957	-1	9	OBART09G01680	2006439	2011384	None	14578	2089	141255	No_or_no_constitutive_exon
TAGCCACCATGGAGTGGACGGTCACCGTGGCGCCGTTTCCGGTGGGGTAGTC	2219134	2219212	2219084	2219136	1	9	OBART09G01760	2218314	2220207	None	14578	2089	141255	No_or_no_constitutive_exon
TGTAATCTGATCGATTTCTGATTTCTTTTGCTTAATTTGGGGGTACACAGCT	2765629	2765757	2765579	2765631	1	9	OBART09G02130	2764842	2769029	None	14578	2089	141255	No_or_no_constitutive_exon
ATCTATGCATTGTCTTGCCTGATGTCTCTCTGTGCAACGCAGATGGGAAGAC	2825262	2825516	2825212	2825264	1	9	OBART09G02160	2815524	2825516	None	14578	2089	141255	Yes
GGTGTACGATGGCATGAAGTTTTGCAATAGCGTCGTGCTTGGGACAATAGGA	3403539	3403681	3403731	3403679	-1	9	OBART09G02670	3402743	3404451	None	14578	2089	141255	No_or_no_constitutive_exon
AGGGCGAGCAGGGCAGCGGTAGGCGGCTTCTAGGGTTTTGGAGGGTTCAGCT	3771410	3771772	3771360	3771412	1	9	OBART09G03010	3769496	3773544	None	14578	2089	141255	No_or_no_constitutive_exon
TCAGCTCCACGTCGGGAAGGGGTGGGGGCAGTCGGGGAGGGGCGACGCAGCT	3920905	3920988	3921038	3920986	-1	9	OBART09G03140	3920200	3925614	None	14578	2089	141255	No_or_no_constitutive_exon
GCCAGATCCACACGCGGTCGCCGTCCCCACTGTCAGATCCGCCGTGGGAGGG	3926842	3927223	3926792	3926844	1	9	OBART09G03150	3926748	3927223	None	14578	2089	141255	No_or_no_constitutive_exon
CAGCTGCGCCTTCACATTGGATGCCTTGGGCGTGGCCTTTCGGGGTGAAGGA	4827450	4827694	4827400	4827452	1	9	OBART09G04050	4827304	4827694	None	14578	2089	141255	No_or_no_constitutive_exon
CTGGCGTAATCATTGACTATTTTTCTTCCAACCATATGACTATGGGATAGAT	5402005	5402444	5401955	5402007	1	9	OBART09G04330	5398060	5402444	None	14578	2089	141255	No_or_no_constitutive_exon
ATATAACATGGTGTGTTTCTCTTAGTAATACTTCATGGGAAAATATGCAGGA	6206892	6207132	6206842	6206894	1	9	OBART09G04920	6204857	6208062	None	14578	2089	141255	No_or_no_constitutive_exon
AACTTCTCCAGACAAGGAAGATCAGCCCCGTTTTCTTCTAGGGTGCGAAGGG	6229300	6229358	6229250	6229302	1	9	OBART09G04950	6228256	6232583	None	14578	2089	141255	No_or_no_constitutive_exon
CGCGTCATCGGCGGCAGAATCTTCCTCCTCCGGTTCCGGGGACAACATAGTT	7025825	7026968	7027018	7026966	-1	9	OBART09G05490	7025825	7027201	None	14578	2089	141255	No_or_no_constitutive_exon
CGGGCGATGGCAATCTGGTGTTGCTGGCGTTCAACGCTGTGGGTGACTAGGT	7328440	7328613	7328390	7328442	1	9	OBART09G05770	7324312	7329241	None	14578	2089	141255	No_or_no_constitutive_exon
TATACAAATATTTACAGTATTCAGTTATTCTTGCAGGACCCAAGGGTTAGCA	7330471	7331137	7331187	7331135	-1	9	OBART09G05780	7330471	7331745	None	14578	2089	141255	No_or_no_constitutive_exon
[truncated: 90 more rows]
