# Supplementary material for: Widespread Separation of the Polypyrimidine Tract From 3′ AG by G Tracts in Association With Alternative Exons in Metazoa and Plants
Source: Front Genet. 2019 Jan 14;9:741. doi: 10.3389/fgene.2018.00741 (PMC6339879; doi:10.3389/fgene.2018.00741)
Supplement: DATA FILE S2 — Sequences of REPAG 3′ SS from each species of metazoa, plants and protists. [file Data_Sheet_2.zip › Supplementary data 2/Protists_Release38_plasmodium_knowlesi_strain_h_gca_900004885.txt]

REPA_GGG_Sequence	Exon_Start	Exon_End	Pos_-50	Pos_+2	Strand	Chromosome	GeneID	Gene_Start	Gene_End	Gene_Name	Number_of_REPAs	Number_of_REPAs_has_GGG	Number_of_Intron(Intra_genic_Region)	Upstream_Constitutive_Exon
AAAAAAAAAAAAAAAAAAAAAAAAAAAATAATATAAGGTGGGGGGGCCAGAT	337464	337917	337967	337915	-1	PKNA1C2_contig_002_Chr09	PKNA1_C2_0907700	326091	349751	None	296	19	9000	No_constitutive_exon_found_in_species
AGTATATGCACTAATGTATGCAACCCACTTTTTGATCCCTACGGGCGCAGGC	1620962	1626383	1626433	1626381	-1	PKNA1C2_contig_002_Chr09	PKNA1_C2_0936900	1620962	1627061	None	296	19	9000	No_constitutive_exon_found_in_species
GGGGACAGGATGGTTGGGTCAGGATGGTTGGGACAGGATGGTTGGGACAGGA	139874	139962	139824	139876	1	PKNA1C2_contig_004_Chr10	PKNA1_C2_1002700	129872	148779	None	296	19	9000	No_constitutive_exon_found_in_species
TTTTTTCTTTTTTTTTATCGTTCATTCGCGATTCGCTGCCATGGGGTTAGCT	1281019	1281177	1280969	1281021	1	PKNA1C2_contig_001_Chr13	PKNA1_C2_1354600	1280744	1282920	None	296	19	9000	No_constitutive_exon_found_in_species
TGTTCATAATTTTTTTTTTTTTTTTTTTTTTTTTTTTGGGGGGGGAGCAGGC	581124	581168	581218	581166	-1	PKNA1C2_contig_005_Chr08	PKNA1_C2_0828500	581124	585171	None	296	19	9000	No_constitutive_exon_found_in_species
AAGTGATCAGCATGCACGTGGAAATGTAAACCAAATGGGAAATGCTAAAGAC	685419	687842	687892	687840	-1	PKNA1C2_contig_005_Chr08	PKNA1_C2_0825900	685419	691498	None	296	19	9000	No_constitutive_exon_found_in_species
CAAATACACGACATTTTTCACCACTTTTTTTTTCTCCCCCTGTTGGGAAGAT	1107038	1107125	1106988	1107040	1	PKNA1C2_contig_006_Chr12	PKNA1_C2_1244700	1105228	1116070	None	296	19	9000	No_constitutive_exon_found_in_species
ATTTGCCTTTTTTTTTTTTTTTTTTTTTTTTTCCTTCTATCGGGAAACAGGG	474003	474094	474144	474092	-1	PKNA1C2_contig_007_Chr07	PKNA1_C2_0716100	472475	474492	None	296	19	9000	No_constitutive_exon_found_in_species
AGTAAGGTTACAGGGGTGTTGGAATAATGTTCTAGGGGTATTAGAATAAGAT	9986	9997	9936	9988	1	PKNA1C2_contig_008_Chr04	PKNA1_C2_0400100	172	17191	None	296	19	9000	No_constitutive_exon_found_in_species
CTGCAACGACGGAAGTGTTGCACATTTTAAAACACATTAAAAATGGGAAGGT	579190	579402	579140	579192	1	PKNA1C2_contig_008_Chr04	PKNA1_C2_0413100	575812	579402	None	296	19	9000	No_constitutive_exon_found_in_species
GTGGGAAGTGGATGGTGGGAACAGGATGGTATGAACTGGGTGGTGGGAAGGG	826258	826348	826398	826346	-1	PKNA1C2_contig_008_Chr04	PKNA1_C2_0418900	813685	831289	None	296	19	9000	No_constitutive_exon_found_in_species
GATGGTAGGAACCGGATGGTAGGTACCGGATGGTGGGGACTGGATGGTAGGA	843762	843884	843934	843882	-1	PKNA1C2_contig_009_Chr06	PKNA1_C2_0618900	834894	854681	None	296	19	9000	No_constitutive_exon_found_in_species
AGTTCAGCGCGTAAGGTGTGTCTGCGAGGATGTAAGGGAGGGGGAAAAAGAA	407015	407437	407487	407435	-1	PKNA1C2_contig_010_Chr03	PKNA1_C2_0313300	407015	407921	None	296	19	9000	No_constitutive_exon_found_in_species
TTTTTTTTTTTTCTCTTCATTTTTTGTATAGATTGACCCTTGGGAGGAAGTT	973762	974269	974319	974267	-1	PKNA1C2_contig_012_Chr11	PKNA1_C2_1120600	960159	974434	None	296	19	9000	No_constitutive_exon_found_in_species
ATAGAAAGACTACTTAGGGGTAAAGGAAAGACTACTTAGGGGGGGGGAAGGA	882307	882524	882257	882309	1	PKNA1C2_contig_013_Chr12	PKNA1_C2_0100200	876387	895007	None	296	19	9000	No_constitutive_exon_found_in_species
TTTTTTTTTTTTTTTTTTTTTTTTTTTCCCCTTCCTGGGTGGAACGACAGAT	253332	253419	253469	253417	-1	PKNA1C2_contig_015_Chr02	PKNA1_C2_0206500	253332	254738	None	296	19	9000	No_constitutive_exon_found_in_species
CTTAAGGGGGGGGTAAGGAGAAGGAGTGTTTAGGGAGGGGGTAAGGAAAGAG	269933	270384	269883	269935	1	PKNA1C2_contig_016_Chr13	PKNA1_C2_1306100	269606	270384	None	296	19	9000	No_constitutive_exon_found_in_species
AAAGTAGGTTCTGGGTTAAAGGTAAAAGTGGGTTCCGGGTTAAAAATAAGGT	4484	4990	4434	4486	1	PKNA1C2_contig_021_Chr05	PKNA1_C2_0507900	4012	4990	None	296	19	9000	No_constitutive_exon_found_in_species
AAGGAAAGACTACTTAGGGGTAAGGAAAGACTACTTAGGGGTAAGGAAAGAC	326291	326428	326478	326426	-1	PKNA1C2_contig_023_Chr08	PKNA1_C2_0808000	320349	326754	None	296	19	9000	No_constitutive_exon_found_in_species
