# Supplementary material for: Widespread Separation of the Polypyrimidine Tract From 3′ AG by G Tracts in Association With Alternative Exons in Metazoa and Plants
Source: Front Genet. 2019 Jan 14;9:741. doi: 10.3389/fgene.2018.00741 (PMC6339879; doi:10.3389/fgene.2018.00741)
Supplement: DATA FILE S2 — Sequences of REPAG 3′ SS from each species of metazoa, plants and protists. [file Data_Sheet_2.zip › Supplementary data 2/Metazoa_Release38_trichinella_spiralis.txt]

REPA_GGG_Sequence	Exon_Start	Exon_End	Pos_-50	Pos_+2	Strand	Chromosome	GeneID	Gene_Start	Gene_End	Gene_Name	Number_of_REPAs	Number_of_REPAs_has_GGG	Number_of_Intron(Intra_genic_Region)	Upstream_Constitutive_Exon
TGAAATCCCAAACATTTAAAAAAATTACAACATGAATATGGGTGGCATAGAC	910659	911000	910609	910661	1	GL622787	EFV58726	910364	911000	None	4727	98	71451	No_constitutive_exon_found_in_species
TCCAACCCCTGCTACTGTGGCGGCCGCCGCTATGAATGTTGGGAGTGCAGGC	1427988	1428596	1428646	1428594	-1	GL622787	EFV58605	1427988	1436190	None	4727	98	71451	No_constitutive_exon_found_in_species
TTCAACTTGTACGTGACGGTCTCGCATTCGTAGGACAAATTGGGCGGTAGCA	2414915	2415146	2415196	2415144	-1	GL622787	EFV58341	2414915	2415986	None	4727	98	71451	No_constitutive_exon_found_in_species
AAATGGTCGTCCGTCGCTGTCCACCTTGATTTCCCACCCTTCGGGCAAAGGC	2906242	2906443	2906192	2906244	1	GL622787	EFV58224	2905811	2907433	None	4727	98	71451	No_constitutive_exon_found_in_species
TTTGAACACAGATGCGAATGTTATGAAAATTATTATGGGAAAGACTGCAGTC	3010438	3010545	3010595	3010543	-1	GL622787	EFV58196	3010125	3011810	None	4727	98	71451	No_constitutive_exon_found_in_species
GTATTTTCTGTTTAGTTGAATTGTTTCTTTTTCTTGGGTAGAAGTTGCAGTG	3555591	3555874	3555924	3555872	-1	GL622787	EFV58064	3553535	3560018	None	4727	98	71451	No_constitutive_exon_found_in_species
TGTAAATTTTATTAAGAGTTTTAGTTTATTGTTTTTTCTTAATTTGGGAGTA	5181354	5181475	5181525	5181473	-1	GL622787	EFV57654	5176673	5181682	None	4727	98	71451	No_constitutive_exon_found_in_species
AAAAAGCGGCAGCTTCCATTTGAATTTTACCTGTAGGGATGATTTGGAAGAT	6257123	6257280	6257330	6257278	-1	GL622787	EFV57403	6257123	6259803	None	4727	98	71451	No_constitutive_exon_found_in_species
TTACTGTTTGTGAAATGTGAAATCTTTTAAGTAAAAAAGAAGGGATTTAGTC	6447183	6447291	6447133	6447185	1	GL622787	EFV57356	6446538	6449856	None	4727	98	71451	No_constitutive_exon_found_in_species
CTTGTCGAGCTGATTTTGCAAACCTTCGATAATGTCCTGTTGGGTGGCAGCG	6498544	6499189	6498494	6498546	1	GL622787	EFV57342	6498217	6499189	None	4727	98	71451	No_constitutive_exon_found_in_species
CGACGGCAAAAACACGTTCAACAAGTTGAACAACAAATTGGGAACTTGAGCG	7783273	7783412	7783462	7783410	-1	GL622787	EFV57041	7783136	7783623	None	4727	98	71451	No_constitutive_exon_found_in_species
ATGGCAGAAGAAGAATTATTTTTAAAAAAAAATATTTGTGGGAGATTTAGGA	8897449	8897584	8897399	8897451	1	GL622787	EFV56779	8895403	8901352	None	4727	98	71451	No_constitutive_exon_found_in_species
TGAAAACCTCTGTTGCGGTTAGCCGATACAAGTACAATGGGAACTTAAAGGC	10026333	10026366	10026283	10026335	1	GL622787	EFV56468	10025739	10027485	None	4727	98	71451	No_constitutive_exon_found_in_species
GTGCTGATCACTGTACGCCACGGCCGTGGGAAAAATTATCTCCGGGGAAGGG	11467486	11467625	11467436	11467488	1	GL622787	EFV56139	11467237	11468059	None	4727	98	71451	No_constitutive_exon_found_in_species
GCCCGGGTGACGGCCGGTACCGTGTTTTACAATACTACTGGAGGGTGAAGAA	11929985	11930116	11930166	11930114	-1	GL622787	EFV56036	11929859	11930950	None	4727	98	71451	No_constitutive_exon_found_in_species
CTTTACAACAGCAGTCAGTGTACATAATAGATAATATGGGAAGATTATAGAA	117582	117784	117532	117584	1	GL622785	EFV61584	116626	117784	None	4727	98	71451	No_constitutive_exon_found_in_species
ATTTTATGTTTGAATTGTGCAGCTATAATTAAAAATAAGAAGGGATTTAGAT	521440	521644	521390	521442	1	GL622785	EFV61492	520083	521644	None	4727	98	71451	No_constitutive_exon_found_in_species
CGAAATTTGTTTGGCAACTGTTGTAAATTGATCTCTTATTGGGATTGTAGAC	1804074	1804203	1804024	1804076	1	GL622785	EFV61161	1803612	1804513	None	4727	98	71451	No_constitutive_exon_found_in_species
GTACCAGTGACAACAGTGCCGACCGTGGCCAACAATAAGGGAAAAATAAGCT	2338526	2338790	2338840	2338788	-1	GL622785	EFV61053	2338404	2339212	None	4727	98	71451	No_constitutive_exon_found_in_species
ATAAAGTCGTTTCTTATCATTAAGTAGAGGCAAAGTATGGGAATTTGAAGAA	2342685	2342748	2342798	2342746	-1	GL622785	EFV61054	2340061	2342971	None	4727	98	71451	No_constitutive_exon_found_in_species
CTTCAAAAGTTTGAAAAAGTTGTTGAAAAGTAAGAAGAAGAGGGAATAAGTT	5630888	5631021	5630838	5630890	1	GL622785	EFV60243	5630242	5631021	None	4727	98	71451	No_constitutive_exon_found_in_species
GTTTGGCGCCTTCGATGCCGTACCCGTATTTGATAGCCACTGGGCAACAGTT	8721325	8721467	8721275	8721327	1	GL622785	EFV59572	8720950	8723669	None	4727	98	71451	No_constitutive_exon_found_in_species
ACAAGAAGCATCGTTCGCTTACAATCAGCTTTCCAGTTTGGGTAGTAGAGGT	8836629	8837374	8836579	8836631	1	GL622785	EFV59541	8831949	8838298	None	4727	98	71451	No_constitutive_exon_found_in_species
GGACGATGCTTCAACTGGAAAAGCTTTTCCGTATAAGTGGGTAATTAAAGTG	9191096	9191131	9191181	9191129	-1	GL622785	EFV59456	9190886	9191953	None	4727	98	71451	No_constitutive_exon_found_in_species
TGACAAAGCTCATGTGGTTGCTTGCGGAGGGTCATCAAGGGGAATTGCAGCT	9690624	9691215	9691265	9691213	-1	GL622785	EFV59360	9690420	9693781	None	4727	98	71451	No_constitutive_exon_found_in_species
CTAATAGAATATTTAAAAAAGCATCCTAATGTATTAGGGTTAGGATGTAGAT	9838436	9838623	9838673	9838621	-1	GL622785	EFV59328	9838267	9838846	None	4727	98	71451	No_constitutive_exon_found_in_species
TGCGTACGAGCCATGGCGATCACGTCTTCGTAATTGGGCGGCGGTGGCAGTT	10374853	10375717	10374803	10374855	1	GL622785	EFV59201	10372819	10375717	None	4727	98	71451	No_constitutive_exon_found_in_species
GACGGGCAGCTGGCGCCGTTGGTCGACTATTAATCGACGACAAAGGGCAGGT	10788105	10788269	10788319	10788267	-1	GL622785	EFV59111	10787733	10788565	None	4727	98	71451	No_constitutive_exon_found_in_species
TTTTTTTATTTTTGGGCATGAAATCGGTGATTTTTATTTGGGAAATTTAGTC	30417	30609	30659	30607	-1	GL622792	EFV52895	26187	31043	None	4727	98	71451	No_constitutive_exon_found_in_species
CATTGGGTCCGAAAGCTTCGAAAATATGTTAGAAAACAAATGGGGTGCAGCA	1746428	1746785	1746835	1746783	-1	GL622792	EFV52565	1746428	1747036	None	4727	98	71451	No_constitutive_exon_found_in_species
TAATTTCTGCACTTGTCTGCACAAAAGTGAGCATCATCCTGGGATAGCAGGG	4359200	4359433	4359483	4359431	-1	GL622792	EFV52063	4358968	4359566	None	4727	98	71451	No_constitutive_exon_found_in_species
CTGACTGTTTTATTATTCGAATGATTATTGATCAAAGTGGGAAAATTCAGAT	4955374	4955558	4955324	4955376	1	GL622792	EFV51954	4952406	4958010	None	4727	98	71451	No_constitutive_exon_found_in_species
AAGTCCGAGTTGCTCAGGTCGAGCGTTTTGAGCCGTGAGCAGGGTCGCAGGG	5301049	5302105	5300999	5301051	1	GL622792	EFV51885	5300806	5302188	None	4727	98	71451	No_constitutive_exon_found_in_species
CAATGAAAGCTGAGAAAGATGCTAAAAAGGCAAAACGGGAATTGGTAAAGGC	6642255	6642699	6642749	6642697	-1	GL622792	EFV51593	6642255	6644678	None	4727	98	71451	No_constitutive_exon_found_in_species
GTCTGTCGGTATAGCGCGGCAGTAGAGGTGTATTTTGCATACATGGGCAGAG	6843234	6843336	6843184	6843236	1	GL622792	EFV51536	6841952	6843336	None	4727	98	71451	No_constitutive_exon_found_in_species
ATTGTTTTTCACATTATTAATGTATTTATCACTTTAGGGATATTAAAAAGTT	1185883	1186037	1186087	1186035	-1	GL622789	EFV54444	1183071	1195288	None	4727	98	71451	No_constitutive_exon_found_in_species
ACGCACTCGACAACGCCCTGCTCAGATACGCCGATGACCACACGGGCGAGGG	2631385	2631837	2631335	2631387	1	GL622789	EFV54183	2627626	2631837	None	4727	98	71451	No_constitutive_exon_found_in_species
TCAACAGCCAGCGGTAGTCGAGCCACAGGTACTGGACGGTCGGGTAGCAGCC	3848298	3848415	3848248	3848300	1	GL622789	EFV53878	3847626	3848930	None	4727	98	71451	No_constitutive_exon_found_in_species
TACTGCTGGATTATTGATGGGAAATCTTCGATAACCAAGTGGGTTTAAAGAT	4128067	4128218	4128017	4128069	1	GL622789	EFV53810	4127678	4128448	None	4727	98	71451	No_constitutive_exon_found_in_species
TCCAAACTGTTATTTATTTGGACTATCTTAAAAATATATTTAATGGGCAGGT	4212245	4212476	4212526	4212474	-1	GL622789	EFV53834	4211523	4212950	None	4727	98	71451	No_constitutive_exon_found_in_species
AACACTTGCACAAGGGCAACGTTCAAAAAGCCGCCCGCGCTGAAGGGCAGTA	4294050	4294265	4294315	4294263	-1	GL622789	EFV53796	4294050	4294431	None	4727	98	71451	No_constitutive_exon_found_in_species
TTTTTGATTTGCTTTGCTTTTCGACAGTCTGATTAATAACTGGGTGAAAGAT	4898391	4898463	4898513	4898461	-1	GL622789	EFV53701	4897331	4901350	None	4727	98	71451	No_constitutive_exon_found_in_species
TTCAGGTACATGAATCCGCAAGATTAGTGACAGCTGGGCTGAAAGTGAAGCG	532056	532270	532320	532268	-1	GL622788	EFV55875	532056	532633	None	4727	98	71451	No_constitutive_exon_found_in_species
AATTGTTCCAGCTTGACCAGGTTGCCAATTTCATCGGGCAACAGTTGAAGCC	1030986	1031204	1030936	1030988	1	GL622788	EFV55743	1030597	1031467	None	4727	98	71451	No_constitutive_exon_found_in_species
GAATTTCTACAAACAGTAGCACGGATTTGGATTTAAGAAAAATTGGGCAGGC	1256603	1256654	1256553	1256605	1	GL622788	EFV55688	1255329	1260951	None	4727	98	71451	No_constitutive_exon_found_in_species
TGATTTCCTGACATTTTGCGGACTTCTAGCGGGACAGGGACAATAAGTAGCG	1391405	1391659	1391709	1391657	-1	GL622788	EFV55644	1391405	1395268	None	4727	98	71451	No_constitutive_exon_found_in_species
AATGGTGTTTTTACTTAATCAATTGTTGTACGTTATTTTTTGGGATACAGGT	2304767	2304881	2304717	2304769	1	GL622788	EFV55474	2303223	2305734	None	4727	98	71451	No_constitutive_exon_found_in_species
AAGTTTACCCGAAGATGAGCAGAGAAACTGACGAATTGGGAATGGCGCAGCT	2539849	2540179	2539799	2539851	1	GL622788	EFV55435	2534781	2541930	None	4727	98	71451	No_constitutive_exon_found_in_species
TCGCCAGAGATTGTCTGGCCCGACGACAGGGCGGCGACCCGGGTACGCAGAA	4077832	4080811	4077782	4077834	1	GL622788	EFV55089	4077166	4081644	None	4727	98	71451	No_constitutive_exon_found_in_species
ATTGGAAATATGAATTTTATATTTCAAATTTATACTCGTTACAAGGGCAGCA	4889382	4889570	4889620	4889568	-1	GL622788	EFV54870	4884016	4890718	None	4727	98	71451	No_constitutive_exon_found_in_species
ATTTTCTGGCATTAATATGTAATAAAAGTTTCTTTAGTGGGTTGAATAAGGT	74999	75119	75169	75117	-1	GL622784	EFV62542	73288	76576	None	4727	98	71451	No_constitutive_exon_found_in_species
GATATTCGTTTTACATTGTGGTGGTTGTTTTATTTTGCTTGTGGGTGAAGTT	453465	454391	453415	453467	1	GL622784	EFV62449	452844	454391	None	4727	98	71451	No_constitutive_exon_found_in_species
TTTTTTGTTTATAGAATCACAACAACAGCAATTTTATTGGGAAAATGCAGAA	1376810	1377124	1376760	1376812	1	GL622784	EFV62180	1371046	1379965	None	4727	98	71451	No_constitutive_exon_found_in_species
TAAACAGTTGTTGTTAATATTATAATATTATTGACTTGATTGATGGGGAGCA	1733013	1733292	1732963	1733015	1	GL622784	EFV62094	1732548	1735163	None	4727	98	71451	No_constitutive_exon_found_in_species
GGCTTTCTAAAATTGGAAATTTGTAATAATTGATTTGGGTAAAAAGTAAGAA	2133247	2133305	2133355	2133303	-1	GL622784	EFV61995	2131800	2133931	None	4727	98	71451	No_constitutive_exon_found_in_species
TACGTGGGCAGATCTTTCTTAGCAGTCAAACAATATACGACGGGTAGCAGTT	2245166	2245298	2245116	2245168	1	GL622784	EFV61957	2244472	2245298	None	4727	98	71451	No_constitutive_exon_found_in_species
CAGTGTGTGTCCTTCGTTATTAAGGGTTAGGTTACTTTGGTATAGGGCAGAG	2259863	2260482	2260532	2260480	-1	GL622784	EFV61937	2259863	2260676	None	4727	98	71451	No_constitutive_exon_found_in_species
GTCTTGATCGGATTCGACATGTACTATTGAGTACTAGGCAGAGGGCTGAGAG	2691576	2693071	2693121	2693069	-1	GL622784	EFV61807	2689594	2694903	None	4727	98	71451	No_constitutive_exon_found_in_species
TGGCCGAGTTCGACTTTGAGGTGGTCCATCGTCCCGGGAAGAAACACCAGAA	97814	97955	97764	97816	1	GL624340	EFV51346	96930	98190	None	4727	98	71451	No_constitutive_exon_found_in_species
ATCCTTCCCCATTGCCGTCAGAGCAATTACGTTGCGGTTGATGGGGTCAGAC	433878	434020	433828	433880	1	GL624340	EFV51184	432765	434587	None	4727	98	71451	No_constitutive_exon_found_in_species
TATTATTTAGGTATGCAACTTGGTAAGTAATGTTATCAATGGGTATGTAGAG	708870	708940	708990	708938	-1	GL624340	EFV51092	707600	708978	None	4727	98	71451	No_constitutive_exon_found_in_species
ATTTTGTGGCAGCATTTTTCATTTATTTGTTGTTCTTTTTTGGGATGTAGTA	717801	717948	717751	717803	1	GL624340	EFV51094	714781	718143	None	4727	98	71451	No_constitutive_exon_found_in_species
AGATTCAGGGGGTCAGGTGGTGATCACCACTTCTATATGGGAAAATAGAGAG	730672	730920	730970	730918	-1	GL624340	EFV51097	729141	731788	None	4727	98	71451	No_constitutive_exon_found_in_species
CCAAAGTGGGTCTGGGGGGAAAAAACGATGGTCTGAACAAGTGGGAATAGGG	947269	947380	947430	947378	-1	GL624340	EFV51032	947269	947623	None	4727	98	71451	No_constitutive_exon_found_in_species
ATGAATATCTGCACGGGGCTGGCCTCATTTGCGTGATTTGGGACTGGCAGAC	1294871	1295977	1296027	1295975	-1	GL624340	EFV50924	1294871	1297637	None	4727	98	71451	No_constitutive_exon_found_in_species
AATTTCTTATTTTCACAACGCGTGTCACCCTGCGCCACAACCGGGAAAAGTC	1833072	1833298	1833022	1833074	1	GL624340	EFV50736	1829845	1834695	None	4727	98	71451	No_constitutive_exon_found_in_species
AGAGGCTGTTCCAGTTGCTCTGGTTGAAGGGTCTTGACTGGGATGACCAGTT	2171757	2172044	2172094	2172042	-1	GL624340	EFV50592	2171757	2172278	None	4727	98	71451	No_constitutive_exon_found_in_species
GTGCGTTTCTGAAGATGGCAACCCAGATGAAACATAAGTGGGAACTGGAGCT	2247510	2247686	2247460	2247512	1	GL624340	EFV50614	2247103	2247686	None	4727	98	71451	No_constitutive_exon_found_in_species
ATTCGGTCACGTCCTTGGTGCTCAGCTGAAGTCGTTTGGGACACTGGAAGGT	644159	644303	644109	644161	1	GL622791	EFV53010	642835	644303	None	4727	98	71451	No_constitutive_exon_found_in_species
ATGGACTTATCACCCACACCGGATTGATTTGTATCTACGGGGCTTAGAAGGA	81774	81970	82020	81968	-1	GL623393	EFV50527	81116	82660	None	4727	98	71451	No_constitutive_exon_found_in_species
ATGGACTTATCACCCACACCGGATTGATTTGTATCTACGGGGCTTAGAAGGA	97835	98031	98081	98029	-1	GL623393	EFV50511	97177	98721	None	4727	98	71451	No_constitutive_exon_found_in_species
AGCCAACTCATCAAACAGTGCGCGGAAGAGGTAGCGAAATTGGGACGCAGGG	495670	495797	495620	495672	1	GL623393	EFV50365	495054	496666	None	4727	98	71451	No_constitutive_exon_found_in_species
ACTGTAGCCGAGAAACGAGAACGTAAATACATCAAGCAGGGAATTGGCAGTT	612198	612290	612340	612288	-1	GL623393	EFV50394	612198	621146	None	4727	98	71451	No_constitutive_exon_found_in_species
TGTATAATATCATAAGCGAACCATTTCGTTTCGAATTTAGGGAATAAGAGGT	702245	702559	702609	702557	-1	GL623393	EFV50339	702245	702666	None	4727	98	71451	No_constitutive_exon_found_in_species
TGAAATCCCAAACATTTTAAAAAATTACAACATGAATATGGGTGGCATAGAC	55273	55586	55636	55584	-1	GL624139	EFV50182	54610	58108	None	4727	98	71451	No_constitutive_exon_found_in_species
TGCCGATTGGACAAAGCATCGCTTGACAAGGTCAAGGGGTTGAACAGCAGGT	1281	1536	1231	1283	1	GL628879	EFV49884	1009	1773	None	4727	98	71451	No_constitutive_exon_found_in_species
CACTGCTGGTAGTAAAAGGAGTTGGAGCGAGTTTGTTGGGACGAAATTAGTT	16467	16920	16970	16918	-1	GL625964	EFV50036	16467	18089	None	4727	98	71451	No_constitutive_exon_found_in_species
TTCAAGCTGGACATGCGCCGTCTGTCGTAGGTAAGCTAAACGGGCTGGAGAT	4041	4286	3991	4043	1	GL623057	EFV49871	3817	4286	None	4727	98	71451	No_constitutive_exon_found_in_species
AATTCACAAAATCTTCACAATTTTATATGATAATAATGTGGGAATGTTAGTA	5958	6116	6166	6114	-1	GL629364	EFV49654	5958	7439	None	4727	98	71451	No_constitutive_exon_found_in_species
CTAATAGAATATTTAAAAAAGCATCCTAATGTATTAGGGTTAGGATGTAGAT	320	507	270	322	1	GL629092	EFV49124	97	676	None	4727	98	71451	No_constitutive_exon_found_in_species
TTTAGCCAACAGGTAGGTTTACCTTCTTGTTCCTTTTCTTTTGGGTAAAGTG	1055	1081	1005	1057	1	GL625828	EFV49021	18	1226	None	4727	98	71451	No_constitutive_exon_found_in_species
TCAGCCGTGGAGATGACGTCATCAGTGGATGACGACGCTCTGGGGCACAGGT	588	846	538	590	1	GL626716	EFV49068	382	846	None	4727	98	71451	No_constitutive_exon_found_in_species
CATATGCTGTAGTAATATCTTATTGAGTCAATCTTCGCAATGGTGGGTAGGT	542	854	492	544	1	GL626780	EFV49396	122	854	None	4727	98	71451	No_constitutive_exon_found_in_species
CATTTTCAACAACAACTCTTTTCCCAGATTATAATTACAAGTCGGGTAAGTA	1489	1635	1685	1633	-1	GL626784	EFV48969	1489	2476	None	4727	98	71451	No_constitutive_exon_found_in_species
AATTTTATCTCATGTAGCCACTGGGGCGCGCAATTGGGCCAACCGGTAAGCT	380	435	485	433	-1	GL623403	EFV48767	75	770	None	4727	98	71451	No_constitutive_exon_found_in_species
CACCGATGGAGAAATTCAATTATTTACGATCGTTTTATCTGGGAATGCAGAA	3	2282	2332	2280	-1	GL625698	EFV48544	3	2422	None	4727	98	71451	No_constitutive_exon_found_in_species
ACCGATTGAGAAATTCAATTATTTACGATCGTTGTTATCTGGGAATGCAGAA	179	1659	129	181	1	GL627076	EFV48183	56	1659	None	4727	98	71451	No_constitutive_exon_found_in_species
CAGTGTGTGTCCTTCGTTATTAAGGGTTAGGTTACTTTGGTATAGGGCAGAG	135	481	531	479	-1	GL626927	EFV48880	135	675	None	4727	98	71451	No_constitutive_exon_found_in_species
AACGAATAGCCGACCTTACGGCCGACGATTCGGCAAAGAAACGGGTGCAGTT	1094	1302	1352	1300	-1	GL625717	EFV47703	19	1571	None	4727	98	71451	No_constitutive_exon_found_in_species
TATATAAAATATACCCAAAGGTATTTTTCGTATTTATTTCTGGGAAATAGAC	1241	1334	1384	1332	-1	GL628801	EFV46617	940	1532	None	4727	98	71451	No_constitutive_exon_found_in_species
TTTGAACACAGATGCGAATGTTATGAAAATTATTATGGGAAAGACTGCAGTC	576	677	727	675	-1	GL624774	EFV47564	263	972	None	4727	98	71451	No_constitutive_exon_found_in_species
TATACACGATAAAAAAGGAGTCTAAGATATAACCATATTTGGGATTGCAGGA	1159	1345	1109	1161	1	GL624113	EFV47149	449	1345	None	4727	98	71451	No_constitutive_exon_found_in_species
TGCATCGTACTGAGGACGAAAAATTTTTATTCTTTTTTGGGATGTATGAGAC	571	670	521	573	1	GL626521	EFV48388	97	670	None	4727	98	71451	No_constitutive_exon_found_in_species
TTATTATTATTAAAAGTGTTTTGTTATGATCAAAAGGGAAGAAGATGTAGAT	681	845	895	843	-1	GL626673	EFV47663	67	1101	None	4727	98	71451	No_constitutive_exon_found_in_species
ATGGACTTATCACCCACACCGGATTGATTTGTATCTACGGGGCTTAGAAGGA	193	389	143	195	1	GL626246	EFV48392	70	1047	None	4727	98	71451	No_constitutive_exon_found_in_species
GCGTGTTGTGAATACTTCCTTGCATAACTCGCGCCCTTCATAAAGGGCAGCT	1	191	241	189	-1	GL628935	EFV46657	1	359	None	4727	98	71451	No_constitutive_exon_found_in_species
GGGATGTCCAGATGCCCTCCCGGAAAACCGGGCGAGGTTAGTGATGGGAGAG	8	288	338	286	-1	GL629564	EFV46755	8	659	None	4727	98	71451	No_constitutive_exon_found_in_species
GGGATGTCCAGATGCCCTCCCGGAAAACCGGGCGAGGTTAGTGATGGGAGAG	205	450	155	207	1	GL622991	EFV46188	29	450	None	4727	98	71451	No_constitutive_exon_found_in_species
