# Supplementary material for: Widespread Separation of the Polypyrimidine Tract From 3′ AG by G Tracts in Association With Alternative Exons in Metazoa and Plants
Source: Front Genet. 2019 Jan 14;9:741. doi: 10.3389/fgene.2018.00741 (PMC6339879; doi:10.3389/fgene.2018.00741)
Supplement: DATA FILE S2 — Sequences of REPAG 3′ SS from each species of metazoa, plants and protists. [file Data_Sheet_2.zip › Supplementary data 2/Protists_Release38_oxytricha_trifallax.txt]

REPA_GGG_Sequence	Exon_Start	Exon_End	Pos_-50	Pos_+2	Strand	Chromosome	GeneID	Gene_Start	Gene_End	Gene_Name	Number_of_REPAs	Number_of_REPAs_has_GGG	Number_of_Intron(Intra_genic_Region)	Upstream_Constitutive_Exon
TAGTTTTGTAGACTAAGTATCAGGTCTCTGTACTTCAAATTGTGGGATAGGG	1678	2396	1628	1680	1	AMCR01005277	OXYTRI_19263	655	8055	None	4849	154	42235	No_constitutive_exon_found_in_species
TAGTTTTGTAGACTAAGTATCAGGTCTCTGTACTTCAAATTGTGGGATAGGG	1678	2396	1628	1680	1	AMCR01006397	OXYTRI_20574	655	8053	None	4849	154	42235	No_constitutive_exon_found_in_species
TAGTTTTGTAGACTAAGTATCAGGTCTCTGTACTTCAAATTGTGGGATAGGG	1678	2396	1628	1680	1	AMCR01011013	OXYTRI_01582	655	15482	None	4849	154	42235	No_constitutive_exon_found_in_species
CAGGTATGACTCCTTATAACTGCACACTTTGTTCAGTGGGATACATAAAGTT	10615	11267	10565	10617	1	AMCR01014825	OXYTRI_06097	273	13586	None	4849	154	42235	No_constitutive_exon_found_in_species
TAGTATCAGACAATCTCCATGTCATATATCAGGTTAATGGGGTGAACTAGAG	5234	5359	5184	5236	1	AMCR01019133	OXYTRI_11388	1116	11548	None	4849	154	42235	No_constitutive_exon_found_in_species
CTCAAGAGAGATCAATCTGAGTTATTTACAATCAAATCTAGGGGATTTAGAA	9788	9866	9916	9864	-1	AMCR01014506	OXYTRI_05749	131	10934	None	4849	154	42235	No_constitutive_exon_found_in_species
GTAAATCTGACAATGGTTTCCCAATATGATTGATGACTCTAGGGTACAAGAT	644	1492	1542	1490	-1	AMCR01006690	OXYTRI_20890	116	7945	None	4849	154	42235	No_constitutive_exon_found_in_species
TTTAACAATTGATAATTCTAAGTTTATTAATAACCAAGCAAGGGATTTAGGA	4925	5024	4875	4927	1	AMCR01012374	OXYTRI_03204	4639	7859	None	4849	154	42235	No_constitutive_exon_found_in_species
GATAGCTTAACAGTTAACAATTAAGAACTTGTAATATTAAGTGGGTAAAGGT	845	976	795	847	1	AMCR01016213	OXYTRI_07896	222	1742	None	4849	154	42235	No_constitutive_exon_found_in_species
CTTTTTAATAATACAAGTAACCTTAATATTCGTTTTATATATGGGTATAGTG	2473	2616	2423	2475	1	AMCR01007368	OXYTRI_21742	485	7312	None	4849	154	42235	No_constitutive_exon_found_in_species
GATTTTTGATAATTGTATAGTTTTAATGGGGATATGAGTGGGATAAATAGCT	6931	7235	6881	6933	1	AMCR01015525	OXYTRI_07020	5273	7235	None	4849	154	42235	No_constitutive_exon_found_in_species
AAAAGAGTAAGACGTGGGAACAGACAGTGTGGTATTCGCTGGGAACGTAGCT	1433	6915	1383	1435	1	AMCR01007735	OXYTRI_22160	166	6915	None	4849	154	42235	No_constitutive_exon_found_in_species
CTGTAGTAAGTGAACTAAAACTAAATTATACCAAATCTTATTGGGAATAGTG	2527	2824	2477	2529	1	AMCR01017271	OXYTRI_09115	113	5549	None	4849	154	42235	No_constitutive_exon_found_in_species
CTAAGCATAGATAATAAGCTTCTAATTCACAAATCAAGTAAGGGACATAGGG	3817	3989	3767	3819	1	AMCR01021067	OXYTRI_13892	3307	5593	None	4849	154	42235	No_constitutive_exon_found_in_species
CTAAGCATAGATAATAAGCTTCTAATTCACAAATCAAGTAAGGGACATAGGG	3743	3915	3693	3745	1	AMCR01011757	OXYTRI_02393	3233	6689	None	4849	154	42235	No_constitutive_exon_found_in_species
AAACTCTAATTGCTAAGGATCTATAACTTTTACAAAAAATGGGACAAAAGTT	5476	6567	5426	5478	1	AMCR01017161	OXYTRI_08995	2346	6567	None	4849	154	42235	No_constitutive_exon_found_in_species
ACTGAGAGGGAAACTTTTAAAAGATACTTTTTAATATTTGGGTACAGTAGGT	912	2842	862	914	1	AMCR01015550	OXYTRI_07043	252	2842	None	4849	154	42235	No_constitutive_exon_found_in_species
AGGATTTTGGGGTTTTTAATGCATAGGGAATATAAAATTAGGGGTATTAGTT	5622	6615	5572	5624	1	AMCR01002295	OXYTRI_15701	1782	6615	None	4849	154	42235	No_constitutive_exon_found_in_species
AGGATTTTGGGGTTTTTAATGCATAGGGAATATAAAATTAGGGGTATTAGTT	145	1138	1188	1136	-1	AMCR01002666	OXYTRI_16119	145	4978	None	4849	154	42235	No_constitutive_exon_found_in_species
TTAAAAACAAGTAAAGTAGCAGTATTAGAGATATATAATGAGGGATACAGAA	3452	3565	3402	3454	1	AMCR01008508	OXYTRI_23124	102	6603	None	4849	154	42235	No_constitutive_exon_found_in_species
ATTAAATTTAAAGCTAAATAGCTAATTAGCATAAAAATGGGAGTTTAAAGGA	986	4922	936	988	1	AMCR01011464	OXYTRI_02081	197	4922	None	4849	154	42235	No_constitutive_exon_found_in_species
AATTATAATGCCATTTATTATATAATTTGTGATTAATATCTGGGGTATAGAA	5579	5878	5928	5876	-1	AMCR01014301	OXYTRI_05519	197	6089	None	4849	154	42235	No_constitutive_exon_found_in_species
TGCTTTAGCATCTTTTGTGAGTATTTCATAAACACAGGCTAGGGAATTAGAA	1727	4827	4877	4825	-1	AMCR01014308	OXYTRI_05528	1727	6027	None	4849	154	42235	No_constitutive_exon_found_in_species
CTAAGCATAGATAATAAGCTTCTAATTCACAAATCAAGTAAGGGACATAGGG	3743	3915	3693	3745	1	AMCR01013146	OXYTRI_04204	3233	6041	None	4849	154	42235	No_constitutive_exon_found_in_species
ACAATCCATATAAAACAGGTTTACTTTTCTAAAAAGCTATTGGGATACAGAA	646	1383	1433	1381	-1	AMCR01010562	OXYTRI_00979	646	3412	None	4849	154	42235	No_constitutive_exon_found_in_species
GGAAATCTGTAATTAGAAATAGTTTTGATGGATCAACTTGGAATGGGCAGTT	1110	1292	1342	1290	-1	AMCR01022015	OXYTRI_15300	1110	2408	None	4849	154	42235	No_constitutive_exon_found_in_species
ACAGATTGATTGTCAAGGATACAATTGAGGAGAAAATCATGGGACTATAGAG	105	157	207	155	-1	AMCR01021934	OXYTRI_15196	105	5881	None	4849	154	42235	No_constitutive_exon_found_in_species
ATATAATTTAGTACGGAAACTTTAATTCAGAAACAAAAGGGGTAGAATAGGG	1101	4507	1051	1103	1	AMCR01002506	OXYTRI_15935	348	4507	None	4849	154	42235	No_constitutive_exon_found_in_species
ATAATTAGACAAAGTAGTAAGCTAATATTAACAATCCATTCAAGGGATAGTT	645	1529	595	647	1	AMCR01013375	OXYTRI_04452	35	5811	None	4849	154	42235	No_constitutive_exon_found_in_species
TATTATGCAAAATACTGTAGATTAAATTGGATTAAATATTTGGGAAATAGCT	4254	4833	4204	4256	1	AMCR01014076	OXYTRI_05289	2552	5344	None	4849	154	42235	No_constitutive_exon_found_in_species
CACAAGTCTATAAGTTTTATAAAAGAGTTTGATTATAACGAGGGTTTAAGGG	1412	1565	1362	1414	1	AMCR01017507	OXYTRI_09386	444	5647	None	4849	154	42235	No_constitutive_exon_found_in_species
TATTATGCAAAATACTGTAGATTAAATTGGATTAAATATTTGGGAAATAGCT	915	1455	1505	1453	-1	AMCR01009797	OXYTRI_24614	404	3157	None	4849	154	42235	No_constitutive_exon_found_in_species
TAAGAAGGAAGCTGTTAGTTCTTTATTAAAATAAAAAAGGGATAATATAGCA	2004	3561	1954	2006	1	AMCR01008315	OXYTRI_22910	1292	4773	None	4849	154	42235	No_constitutive_exon_found_in_species
TAAGAAGGAAGCTGTTAGTTCTTTATTAAAATAAAAAAGGGATAATATAGCA	2004	3549	1954	2006	1	AMCR01009803	OXYTRI_24622	1292	4761	None	4849	154	42235	No_constitutive_exon_found_in_species
TAAGAAGGAAGCTGTTAGTTCTTTATTAAAATAAAAAAGGGATAATATAGCA	2004	3549	1954	2006	1	AMCR01007112	OXYTRI_21460	1292	4761	None	4849	154	42235	No_constitutive_exon_found_in_species
AGGAACTATAAGTTGTTTTACCTATCCAAAATTACCTTTGGCACTGGGAGGT	432	3856	382	434	1	AMCR01007127	OXYTRI_21478	343	5429	None	4849	154	42235	No_constitutive_exon_found_in_species
AGGAACTATAAGTTGTTTTACCTATCCAAAATTACCTTTGGCACTGGGAGGT	432	3856	382	434	1	AMCR01010886	OXYTRI_01350	343	5423	None	4849	154	42235	No_constitutive_exon_found_in_species
TATTCCTCTCTGAATCAAACAAAATTTTAGCAATAGCTTTATACAGGGAGGT	1816	3312	3362	3310	-1	AMCR01021765	OXYTRI_14865	160	5484	None	4849	154	42235	No_constitutive_exon_found_in_species
TAATTGTATAATTAACAATTGATTTAGTAGATCAAACACGATAGGGATAGAG	860	3165	810	862	1	AMCR01011370	OXYTRI_01981	132	3165	None	4849	154	42235	No_constitutive_exon_found_in_species
AAAATTGCAGCAGAAAGTAATTCTTTAATTTTCTTAATCAATCAGGGTAGTA	2337	2413	2287	2339	1	AMCR01016871	OXYTRI_08582	107	3902	None	4849	154	42235	No_constitutive_exon_found_in_species
AAAATTGCAGCAGAAAGTAATTCTTTAATTTTCTTAATCAATCAGGGTAGTA	2317	2393	2267	2319	1	AMCR01012206	OXYTRI_03014	92	3882	None	4849	154	42235	No_constitutive_exon_found_in_species
TTTAAGTTTAAGTGTGCGAGCCATGATGAATTCAATATATGGGTGTATAGAT	4157	4242	4292	4240	-1	AMCR01011746	OXYTRI_02378	3371	5172	None	4849	154	42235	No_constitutive_exon_found_in_species
TAAGAAGAAAACATATATCGTAAAACCAGAAGCACTTTCTCAGGGCAAAGGT	3076	4256	4306	4254	-1	AMCR01022231	OXYTRI_15584	1224	5010	None	4849	154	42235	No_constitutive_exon_found_in_species
TATTATCAACATTTCCTCACTTTACCAATTTCAAATTTGGGCAGTCAAAGTT	935	2244	2294	2242	-1	AMCR01014277	OXYTRI_05498	94	5090	None	4849	154	42235	No_constitutive_exon_found_in_species
AATGGGAATTTAATAATAATTTAAATAAGAAATACCTTTATATATGGGAGGC	3091	3253	3041	3093	1	AMCR01018172	OXYTRI_10244	463	4441	None	4849	154	42235	No_constitutive_exon_found_in_species
ACTAGCAAATAATTTCCACAAAATAATGAAATTAACTCATTGGGTAATAGCA	4856	4868	4806	4858	1	AMCR01013836	OXYTRI_04907	102	4868	None	4849	154	42235	No_constitutive_exon_found_in_species
AAAAGAGTAAGACGTGGGAACAGACAGTGTGGTATTCGCTGGGAACGTAGCT	44	3372	3422	3370	-1	AMCR01014525	OXYTRI_05770	44	4639	None	4849	154	42235	No_constitutive_exon_found_in_species
TATAAGAATTCTTTGATTTATCAACAAAAGTAAACCAAAATTAAGGGTAGAA	82	1316	1366	1314	-1	AMCR01005046	OXYTRI_19020	82	4518	None	4849	154	42235	No_constitutive_exon_found_in_species
CACCTTATCATAGAGGTAAGTATTCAATAGAATTTTTAATAATGGGATAGAC	3988	4091	4141	4089	-1	AMCR01004890	OXYTRI_18731	3487	4635	None	4849	154	42235	No_constitutive_exon_found_in_species
CGGTATTGCTAAATTCTATGAGAGACAACATAGATTCTTTAAGGGAATAGGA	231	2145	2195	2143	-1	AMCR01005917	OXYTRI_19959	231	3018	None	4849	154	42235	No_constitutive_exon_found_in_species
CGGTATTGCTAAATTCTATGAGAGACAACATAGATTCTTTAAGGGAATAGGA	422	2117	2167	2115	-1	AMCR01019171	OXYTRI_11426	422	3086	None	4849	154	42235	No_constitutive_exon_found_in_species
CGGTATTGCTAAATTCTATGAGAGACAACATAGATTCTTTAAGGGAATAGGA	2427	4122	2377	2429	1	AMCR01007567	OXYTRI_21964	1554	4122	None	4849	154	42235	No_constitutive_exon_found_in_species
CTCATCTTCAAAAGATACAAAAAGAGCAGTAATAAAATCTAGGGTCATAGAT	1033	1171	1221	1169	-1	AMCR01005278	OXYTRI_19265	96	1412	None	4849	154	42235	No_constitutive_exon_found_in_species
CGGTATTGCTAAATTCTATGAGAGACAACATAGATTCTTTAAGGGAATAGGA	113	1961	2011	1959	-1	AMCR01014742	OXYTRI_06008	113	2834	None	4849	154	42235	No_constitutive_exon_found_in_species
CGGTATTGCTAAATTCTATGAGAGACAACATAGATTCTTTAAGGGAATAGGA	2427	4275	2377	2429	1	AMCR01010000	OXYTRI_00364	1554	4275	None	4849	154	42235	No_constitutive_exon_found_in_species
GTTAAACAATTCAAAATTGCAGATTACTACTCTAATAATAAGGGCGATAGCT	2067	2865	2017	2069	1	AMCR01015706	OXYTRI_07230	121	4297	None	4849	154	42235	No_constitutive_exon_found_in_species
ATGAAAGTCTAAGAGATAAGAGTAGAGCATCTAATTAAAAAGGGGATTAGTT	2787	3010	2737	2789	1	AMCR01012870	OXYTRI_03762	2283	4102	None	4849	154	42235	No_constitutive_exon_found_in_species
AGACGTTAAAACCTTAAAATATTTAAAACTTTTATAATCAAGGGATTTAGGA	3719	3879	3669	3721	1	AMCR01010448	OXYTRI_00850	431	3879	None	4849	154	42235	No_constitutive_exon_found_in_species
TTTTGTTCTGAGCTAATTGCGGCTGCATATCAAATAATGGGAATATTGAGCA	133	241	291	239	-1	AMCR01019916	OXYTRI_12249	133	3361	None	4849	154	42235	No_constitutive_exon_found_in_species
ACTCTACCCTATCTTTATATGTGCAATTCTTAACATAATTTGGGGTGTAGAA	266	501	216	268	1	AMCR01021314	OXYTRI_14231	190	3514	None	4849	154	42235	No_constitutive_exon_found_in_species
TGAAATTCATATTGAGCTGTCAAGATACTTCGAAAATGGGCAAGCAATAGGT	4186	4199	4136	4188	1	AMCR01003948	OXYTRI_17627	2709	4199	None	4849	154	42235	No_constitutive_exon_found_in_species
TGAAATTCATATTGAGCTGTCAAGATACTTCGAAAATGGGCAAGCAATAGGT	4174	4187	4124	4176	1	AMCR01021616	OXYTRI_14651	2697	4187	None	4849	154	42235	No_constitutive_exon_found_in_species
TTAACTTCATTTTCTTATGTTGATTTTCAATAGACGGAGTATCAGGGAAGCG	2478	2999	2428	2480	1	AMCR01020331	OXYTRI_12903	1368	4078	None	4849	154	42235	No_constitutive_exon_found_in_species
TAAGGCATGTCTGATCTGACTTCGATACAATATCGTCAAATGATTGGGAGGG	1071	1749	1799	1747	-1	AMCR01017908	OXYTRI_09823	170	4071	None	4849	154	42235	No_constitutive_exon_found_in_species
ACTATAACACCAAATGAGTAAAGACTTATATAAAACAAGGGAAATCATAGGC	750	856	700	752	1	AMCR01020636	OXYTRI_13233	142	2535	None	4849	154	42235	No_constitutive_exon_found_in_species
CTAGCCATATGCTTCGAATGGGATGCCTAGTCTCAATAATAGGGTGATAGGG	98	1274	1324	1272	-1	AMCR01001043	OXYTRI_00268	40	3774	None	4849	154	42235	No_constitutive_exon_found_in_species
TGCTAATTCTTGTAAAATAATGAATAATTAACTTATTACATAGGGACAAGTT	2522	2622	2472	2524	1	AMCR01010083	OXYTRI_00461	768	3525	None	4849	154	42235	No_constitutive_exon_found_in_species
TGCTAATTCTTGTAAAATAATGAATAATTAACTTATTACATAGGGACAAGTT	2517	2617	2467	2519	1	AMCR01006987	OXYTRI_21337	313	3520	None	4849	154	42235	No_constitutive_exon_found_in_species
TGCTAATTCTTGTAAAATAATGAATAATTAACTTATTACATAGGGACAAGTT	2515	2615	2465	2517	1	AMCR01016654	OXYTRI_08355	761	3518	None	4849	154	42235	No_constitutive_exon_found_in_species
TACTGTCAAGAATCTTGCCTTGGTAAACCTTGGCATGCATGGGGATATAGAT	134	2413	2463	2411	-1	AMCR01013147	OXYTRI_04205	134	3626	None	4849	154	42235	No_constitutive_exon_found_in_species
AAGAAAAATAAATTCAAACTTAAGAGTAGCCAATTAATATAGGGGTATAGAC	113	1661	1711	1659	-1	AMCR01010247	OXYTRI_00642	113	3422	None	4849	154	42235	No_constitutive_exon_found_in_species
TCTAAGGGAAGCGAAATAAATATAGTAATATTAGGATTAAGGGATATTAGGC	2440	2696	2746	2694	-1	AMCR01007240	OXYTRI_21611	79	3565	None	4849	154	42235	No_constitutive_exon_found_in_species
AGATTTACCAGCAGTAACAGTTCCCAGAAACTATCACATCTTGGGGCAAGAC	170	3482	3532	3480	-1	AMCR01004040	OXYTRI_17826	170	3706	None	4849	154	42235	No_constitutive_exon_found_in_species
AAAATAATGGGAGGTAATTTATTCTGTAGATGATTATTATGGGTAATTAGGG	130	3468	3518	3466	-1	AMCR01003963	OXYTRI_17643	130	3612	None	4849	154	42235	No_constitutive_exon_found_in_species
TTCGATAGTAAAATAGGTTTTTTGATTGGATTAGTTCTGGTGGGGAATAGAG	2570	2956	2520	2572	1	AMCR01008370	OXYTRI_22968	1073	3602	None	4849	154	42235	No_constitutive_exon_found_in_species
GCTCAATTCAATAAAGTAATAAATGTAGAATGTTCATGACTAGGGAGTAGGA	1261	1917	1967	1915	-1	AMCR01000313	OXYTRI_16484	91	3532	None	4849	154	42235	No_constitutive_exon_found_in_species
ATGTTACAAGTTCACAATTCTAAAGTTGAGAAAATACTTAGGGGGTATAGAA	1015	2483	965	1017	1	AMCR01011529	OXYTRI_02157	101	2483	None	4849	154	42235	No_constitutive_exon_found_in_species
TATTTGCCTTAATTGTGCGTAATTTAGAAATATATATCATTAAGGGATAGAT	148	1401	1451	1399	-1	AMCR01016280	OXYTRI_07963	148	3296	None	4849	154	42235	No_constitutive_exon_found_in_species
TATTTGCCTTAATTGTGCGTAATTTAGAAATATATATCATTAAGGGATAGAT	1319	1395	1445	1393	-1	AMCR01001846	OXYTRI_09914	148	3289	None	4849	154	42235	No_constitutive_exon_found_in_species
CTCATCATATTTCATCATTTATTAAGCATTTAATTAACTTATGGGAATAGAG	571	627	521	573	1	AMCR01011111	OXYTRI_01698	122	1075	None	4849	154	42235	No_constitutive_exon_found_in_species
AAAGTGTGAGATATAAAATTGAAGAAATTTTATAGCATCCATGGGTATAGCA	2381	2462	2512	2460	-1	AMCR01007797	OXYTRI_22220	97	3221	None	4849	154	42235	No_constitutive_exon_found_in_species
AATGCCAGTAGTTATTAAATCTCAAGAATTTTATCGATTTTAGCGGGTAGAT	1032	1581	1631	1579	-1	AMCR01011713	OXYTRI_02345	49	1893	None	4849	154	42235	No_constitutive_exon_found_in_species
TATTGAGGTAAGTCGAATGAAAGTGTTTTAATTCTATTACAGGGTAACAGAA	2541	2971	3021	2969	-1	AMCR01013883	OXYTRI_04963	2541	3073	None	4849	154	42235	No_constitutive_exon_found_in_species
GTCATTAAAAGCGGGAGTCAAAAACTCGAAACTAATTTTGGGAATATTAGAG	2978	3146	2928	2980	1	AMCR01012962	OXYTRI_03978	125	3146	None	4849	154	42235	No_constitutive_exon_found_in_species
CTTGAAAAAGATAATACATAAAAAAGAATTCAAGAATAGGATGGGTGTAGAT	3132	3147	3082	3134	1	AMCR01008524	OXYTRI_23145	388	3147	None	4849	154	42235	No_constitutive_exon_found_in_species
TTTTCTGCATATGCTTAAAATTAATTTGATAGTTAGTTTGTGGGATGTAGTA	1386	3039	1336	1388	1	AMCR01005612	OXYTRI_19628	285	3039	None	4849	154	42235	No_constitutive_exon_found_in_species
ATTTGGTTCTGATGGAAAACTTTCAAGAAATCCCAAAAATGGGCAACTAGGT	2082	3074	2032	2084	1	AMCR01001657	OXYTRI_07550	629	3074	None	4849	154	42235	No_constitutive_exon_found_in_species
AGCTGCAGGAGAGATTGTAAGTAACTTGTGGTAATTAATGTGGGGTATAGAA	97	1469	1519	1467	-1	AMCR01006331	OXYTRI_20505	97	3080	None	4849	154	42235	No_constitutive_exon_found_in_species
GTATTCTATTTTACAGGGAAAGTATCTGATTTTGAGTTTACTTGGGAAAGGT	950	1184	1234	1182	-1	AMCR01021544	OXYTRI_14551	154	2036	None	4849	154	42235	No_constitutive_exon_found_in_species
TATTATAGGTTTTTGGGATTCATTCAAATTAGTAATTTTGTAAAGGGTAGAA	2204	2601	2154	2206	1	AMCR01009388	OXYTRI_24169	621	2601	None	4849	154	42235	No_constitutive_exon_found_in_species
CCACAGGTGGTAGCGGATTAGCAAATAATGGTTTAAGTTCAGGGAATTAGGC	2181	2902	2131	2183	1	AMCR01004612	OXYTRI_18431	2095	3006	None	4849	154	42235	No_constitutive_exon_found_in_species
TAAAATAAATTCATCGCATAATGAGTTGCTCATTAATATTTTGGGAATAGAC	2680	2889	2630	2682	1	AMCR01007620	OXYTRI_22032	2174	2889	None	4849	154	42235	No_constitutive_exon_found_in_species
AAGTTTTGGGGTTTCTTTATAGAAGAAGGGGAACAAATTTGGGCAGATAGTG	116	1862	1912	1860	-1	AMCR01004042	OXYTRI_17828	116	2855	None	4849	154	42235	No_constitutive_exon_found_in_species
CCTTAGCTTTATAACTACTCAAAAGACCAATGCAACAATTGGGGATCTAGGT	1110	2282	1060	1112	1	AMCR01017549	OXYTRI_09428	100	2723	None	4849	154	42235	No_constitutive_exon_found_in_species
TAATTCTAATAGGTCTTAAGGTTTGCAATCTTTATGGGATATGATTAAAGGA	2149	2343	2099	2151	1	AMCR01009948	OXYTRI_24795	581	2904	None	4849	154	42235	No_constitutive_exon_found_in_species
TGCTGCATTTGGAGCTTATTTTGACATTGATCCTAAATATGGGAGTATAGTT	2150	2204	2254	2202	-1	AMCR01013612	OXYTRI_04691	254	2774	None	4849	154	42235	No_constitutive_exon_found_in_species
AGAATAATATAAGCTTGCTGTCTAAAAATGAGTAATAAAAAGGGAGTTAGAT	1422	1564	1372	1424	1	AMCR01012697	OXYTRI_03566	972	2539	None	4849	154	42235	No_constitutive_exon_found_in_species
TTTATGATGATTTAAACTTAAGCAATCGAACACTTCAATTTAAGGGATAGGA	1807	2751	1757	1809	1	AMCR01019054	OXYTRI_11300	142	2878	None	4849	154	42235	No_constitutive_exon_found_in_species
TATCAGTCACATTGATAGTATCCAAAAAATAAATTCTATGTAAATGGGAGTG	533	606	483	535	1	AMCR01017197	OXYTRI_09035	220	606	None	4849	154	42235	No_constitutive_exon_found_in_species
TTATATAATTTAGAAAACGATAATTAAAGATAGGCAAACAACGGGTATAGGA	1830	2140	1780	1832	1	AMCR01001988	OXYTRI_12354	115	2386	None	4849	154	42235	No_constitutive_exon_found_in_species
ATGAGTGAATCATTATAAAATTCAAAAAATTAGAATCTAAAGGGTTGGAGGG	1418	2859	1368	1420	1	AMCR01004670	OXYTRI_18497	144	2859	None	4849	154	42235	No_constitutive_exon_found_in_species
AGAATAATATAAGCTTGCTGTCTAAAAATGAGTAATAAAAAGGGAGTTAGAT	1408	1550	1600	1548	-1	AMCR01010430	OXYTRI_00828	100	2024	None	4849	154	42235	No_constitutive_exon_found_in_species
TATCAGTCACATTGATAGTATCCAAAAAATAAATTCTATGTAAATGGGAGTG	515	588	465	517	1	AMCR01003044	OXYTRI_16637	202	588	None	4849	154	42235	No_constitutive_exon_found_in_species
AGGTAAATCACTAAAATTGGTTTTATTCTCGTATTTAATGGGTTGAATAGCC	149	458	508	456	-1	AMCR01011915	OXYTRI_02586	33	2800	None	4849	154	42235	No_constitutive_exon_found_in_species
ATTTGGTTCTGATGGAAAACTTTCAAGAAATCCCAAAAATGGGCAACTAGGT	308	915	965	913	-1	AMCR01004552	OXYTRI_18365	90	2413	None	4849	154	42235	No_constitutive_exon_found_in_species
TAAAATAAATTCATCGCATAATGAGTTGCTCATTAATATTTTGGGAATAGAC	2680	2823	2630	2682	1	AMCR01005248	OXYTRI_19239	2174	2823	None	4849	154	42235	No_constitutive_exon_found_in_species
CGGTATTGCTAAATTTTATGAGAGACAACATAGATTCTTTAAGGGAATAGGA	1795	2105	2155	2103	-1	AMCR01011198	OXYTRI_01781	412	2439	None	4849	154	42235	No_constitutive_exon_found_in_species
TTTCAAGTGGAAAGATTCAACACGGGAGTCATTGCAGATTAGGGAAGTAGAG	793	1625	1675	1623	-1	AMCR01005798	OXYTRI_19824	793	2701	None	4849	154	42235	No_constitutive_exon_found_in_species
GAGAAGTATTAATATTAAATATGGAATTACTGAAAATAATCAGGGAATAGTC	75	948	998	946	-1	AMCR01020297	OXYTRI_12871	75	2733	None	4849	154	42235	No_constitutive_exon_found_in_species
ATATTATTCATCCAATTCCCGATTTTACTGGTTATATCACAGTGGGACAGAT	2123	2570	2073	2125	1	AMCR01005941	OXYTRI_19986	800	2570	None	4849	154	42235	No_constitutive_exon_found_in_species
TGACCGCAGACATTTAAGCAATACGTAAAAGGTTACGGGTAGAAATGCAGTT	86	246	296	244	-1	AMCR01006842	OXYTRI_21054	86	2413	None	4849	154	42235	No_constitutive_exon_found_in_species
AATTAGTACTAGCACTTGATAGCTGGGAAATTATATATAGGGTTAAGTAGAT	956	1168	906	958	1	AMCR01019067	OXYTRI_11315	139	2667	None	4849	154	42235	No_constitutive_exon_found_in_species
ACGTAGCTTTACAAATTATTGTGGTTTATTAATTTTTATGGGAAATATAGAT	2377	2453	2503	2451	-1	AMCR01003054	OXYTRI_16647	305	2619	None	4849	154	42235	No_constitutive_exon_found_in_species
AAGATGATAGTAATATAACCCCTAATCAATTAAATTCAGGGTAAAAACAGGT	1413	2264	2314	2262	-1	AMCR01011906	OXYTRI_02578	981	2377	None	4849	154	42235	No_constitutive_exon_found_in_species
ATCTCACAACTTAATCAAAACATCGGCGAGAATCAAATTGGGAAAATTAGTT	2561	2597	2511	2563	1	AMCR01018754	OXYTRI_10866	229	2597	None	4849	154	42235	No_constitutive_exon_found_in_species
AAATAAAGGTTAGAAGCATCTTAACTATATTCAATGAAGGGTATGAATAGTC	241	339	389	337	-1	AMCR01012686	OXYTRI_03551	241	1454	None	4849	154	42235	No_constitutive_exon_found_in_species
ATTTGGTTCTGATGGAAAACTTTCAAGAAATCCCAAAAATGGGCAACTAGGT	1722	2323	1672	1724	1	AMCR01021933	OXYTRI_15195	269	2491	None	4849	154	42235	No_constitutive_exon_found_in_species
TGCCAATAATATAAAAAATACACTAATTTCGTCATCTTAATCAGGGATAGGG	1873	2228	2278	2226	-1	AMCR01012829	OXYTRI_03713	769	2405	None	4849	154	42235	No_constitutive_exon_found_in_species
ATAATAAGTATAATAAAACTGAACTCCAAAAATAACCTTATGGGCTGGAGTT	1147	1171	1221	1169	-1	AMCR01007704	OXYTRI_22127	1147	1589	None	4849	154	42235	No_constitutive_exon_found_in_species
TAAGTAAATTCTAACTCAAACCCCAATGGTTAATAATAAAATTGGGATAGCA	579	2206	529	581	1	AMCR01008938	OXYTRI_23568	301	2206	None	4849	154	42235	No_constitutive_exon_found_in_species
ATCATAGTAATTTTATTTAGTTATCGCACTCCTGTCCCTGGGTATAATAGGG	2173	2334	2123	2175	1	AMCR01021953	OXYTRI_15224	1426	2334	None	4849	154	42235	No_constitutive_exon_found_in_species
ATTGTCTAAATAGAGGGAAGTCGAAGGAAAATTAATAAATTAATGGGTAGAG	91	1825	1875	1823	-1	AMCR01016257	OXYTRI_07938	91	2257	None	4849	154	42235	No_constitutive_exon_found_in_species
AATTGATAAATTTCAAGATGAAAAACCTGACATACTGAAAAGCTGGGTAGCT	971	1979	921	973	1	AMCR01002073	OXYTRI_12443	586	2225	None	4849	154	42235	No_constitutive_exon_found_in_species
ATTGTCTAAATAGAGGGAAGTCGAAGGAAAATTAATAAATTAATGGGTAGAG	511	1268	461	513	1	AMCR01001006	OXYTRI_00227	79	2211	None	4849	154	42235	No_constitutive_exon_found_in_species
AATTGATAAATTTCAAGATGAAAAACCTGACATACTGAAAAGCTGGGTAGCT	338	1346	1396	1344	-1	AMCR01000933	OXYTRI_23628	53	1731	None	4849	154	42235	No_constitutive_exon_found_in_species
TTCTTGATCTTGAAAAATTCTAAGATTTGTTAACTTTTTGGGTATAATAGTG	306	467	517	465	-1	AMCR01019304	OXYTRI_11578	97	2202	None	4849	154	42235	No_constitutive_exon_found_in_species
GTGCCTTGGAATTCTAATAAAATGAGCTGCCTGGAATTGTGTGGGAAAAGGT	956	1747	906	958	1	AMCR01004697	OXYTRI_18530	112	2181	None	4849	154	42235	No_constitutive_exon_found_in_species
AACCTAAATATTTTTGGGGTTTTCTGACAAAATCTGTAATGGCGGGATAGAA	429	494	379	431	1	AMCR01010209	OXYTRI_00604	100	2100	None	4849	154	42235	No_constitutive_exon_found_in_species
ATATTTTGCTTCTTCTGATAAGTGTGGTTGCATAAAAATATGGGATATAGAT	1310	1457	1260	1312	1	AMCR01013371	OXYTRI_04449	148	1457	None	4849	154	42235	No_constitutive_exon_found_in_species
AATTAAATTAGCGATAAGGCTCCAGTTTACTAAACGATACAGGGTTATAGGG	647	986	1036	984	-1	AMCR01021116	OXYTRI_13959	108	1999	None	4849	154	42235	No_constitutive_exon_found_in_species
ATTGATTCAAAAGTATTTATTCAATCCATTCATAAATATGATGGGTGTAGCA	1927	2012	1877	1929	1	AMCR01017182	OXYTRI_09018	317	2012	None	4849	154	42235	No_constitutive_exon_found_in_species
TATTGAAAGTCCAAGTAAGCATTCTTATGTGCTATTTTATTAAAGGGTAGAC	1967	1993	1917	1969	1	AMCR01015647	OXYTRI_07156	271	1993	None	4849	154	42235	No_constitutive_exon_found_in_species
TACAATTGATATAATTCATACTCTTCCCAGAATAAATATGGAGGGAGCAGTC	1256	1546	1596	1544	-1	AMCR01000426	OXYTRI_17698	291	1769	None	4849	154	42235	No_constitutive_exon_found_in_species
TGCTAATTCTTGTAAAATAATGAATAATTAACTTATTACATAGGGACAAGTT	688	788	638	690	1	AMCR01018023	OXYTRI_10083	99	1691	None	4849	154	42235	No_constitutive_exon_found_in_species
TTGCAAGACAAGAGTAACGTATCAAATAATGTGCAATATGGGTATGATAGAA	1895	1916	1845	1897	1	AMCR01020913	OXYTRI_13678	35	1916	None	4849	154	42235	No_constitutive_exon_found_in_species
CACGTAAGGTACGACTTAAGAAATAAATTAGAATTTAACCTGTGGGATAGCA	512	1412	1462	1410	-1	AMCR01002754	OXYTRI_16212	355	1536	None	4849	154	42235	No_constitutive_exon_found_in_species
TAGGAACTATAATTTATCCAAATGGGGATCGATATGAGGGAGAATTAAAGGA	1370	1441	1320	1372	1	AMCR01017618	OXYTRI_09502	278	1441	None	4849	154	42235	No_constitutive_exon_found_in_species
GTGTGTTTAGGGGCTGCAGTGAAAAATCCCATGATTTTCAATGGGCATAGAT	1684	1711	1634	1686	1	AMCR01020152	OXYTRI_12716	94	1830	None	4849	154	42235	No_constitutive_exon_found_in_species
TACTTTCTCACTTGTATTTCCAATTTATTAACACCTTCTCTGGGATATAGTT	688	1206	638	690	1	AMCR01010118	OXYTRI_00495	73	1715	None	4849	154	42235	No_constitutive_exon_found_in_species
ACTTACATAATTTATGGATTGATTAATTTACCTTTCTATTTGGGTTGGAGTA	1541	1747	1491	1543	1	AMCR01011990	OXYTRI_02776	127	1747	None	4849	154	42235	No_constitutive_exon_found_in_species
CATACATCAATAAATATTAAATCAAGAATAGTATCATATGGGGTTTGAAGAC	178	1202	1252	1200	-1	AMCR01002190	OXYTRI_15057	130	1444	None	4849	154	42235	No_constitutive_exon_found_in_species
CTTTTTTCTATTTTAAACTTCTTTATTTAGATTTATTTGGTATGGGATAGAA	1648	1663	1598	1650	1	AMCR01004310	OXYTRI_18113	75	1663	None	4849	154	42235	No_constitutive_exon_found_in_species
AGAAAGCAGGGAGACTAATAATAGTATGACTAGAATGAATACGGGAATAGCC	1074	1221	1271	1219	-1	AMCR01011180	OXYTRI_01765	85	1562	None	4849	154	42235	No_constitutive_exon_found_in_species
AGATTTTGGAAATTAGGGAGAGAGCAGAGTATTCTATAAATTGGGTAAAGTT	103	744	794	742	-1	AMCR01013489	OXYTRI_04568	103	1232	None	4849	154	42235	No_constitutive_exon_found_in_species
AGACTTTGCTTGTAATTTAAAAATCTGATTTAATATTTGGGATACGACAGGT	922	1293	872	924	1	AMCR01014757	OXYTRI_06025	111	1419	None	4849	154	42235	No_constitutive_exon_found_in_species
AAAATTTGTCTAATATTTAAATTTAGATAATTTCCCCAATATTAGGGTAGAA	734	884	684	736	1	AMCR01014782	OXYTRI_06052	102	1479	None	4849	154	42235	No_constitutive_exon_found_in_species
CTTAACACCGTTTGGTAAGTTTTAATATTCAATTTTAATGGGGAAGTTAGAT	271	515	565	513	-1	AMCR01015627	OXYTRI_07137	92	1432	None	4849	154	42235	No_constitutive_exon_found_in_species
AAGGTACTTCAACTGATTTTAGAAGCAAGTTCTAATAGTCAACAGGGTAGGA	568	1201	518	570	1	AMCR01012923	OXYTRI_03826	188	1201	None	4849	154	42235	No_constitutive_exon_found_in_species
AACTAATCACTAAACCTACTTAATGAAGACCTAAAAGATTCAGGGAGTAGTA	508	597	647	595	-1	AMCR01004728	OXYTRI_18560	508	1334	None	4849	154	42235	No_constitutive_exon_found_in_species
TTCTTGGGTAATTTTTTTAATGAATCCAGGCAATTAAAAATCAGGGAGAGGG	456	543	406	458	1	AMCR01000339	OXYTRI_16517	148	1071	None	4849	154	42235	No_constitutive_exon_found_in_species
ATGCGCTGAGAAAGAAAGAGATTTTTACTTTGGAAAGCTTAGGGATATAGAA	1045	1100	995	1047	1	AMCR01001906	OXYTRI_11082	111	1100	None	4849	154	42235	No_constitutive_exon_found_in_species
AGCTAGAGGTGGAGAGTCAGTAGTTTACAAATTAGACTACGTGGGAATAGAC	52	92	142	90	-1	AMCR01016033	OXYTRI_07695	52	969	None	4849	154	42235	No_constitutive_exon_found_in_species
CACTTACAACTATATGTAGCAAAACCTGTCTCAATACCCTGTAGGGGAAGAA	905	915	855	907	1	AMCR01012924	OXYTRI_03827	201	915	None	4849	154	42235	No_constitutive_exon_found_in_species
AGCAATTGTTGATAACTTACTTCCTTTGTTCTCTTTATATTGGGATCAAGAG	12	94	144	92	-1	AMCR01008517	OXYTRI_23137	12	652	None	4849	154	42235	No_constitutive_exon_found_in_species
