# Supplementary material for: Widespread Separation of the Polypyrimidine Tract From 3′ AG by G Tracts in Association With Alternative Exons in Metazoa and Plants
Source: Front Genet. 2019 Jan 14;9:741. doi: 10.3389/fgene.2018.00741 (PMC6339879; doi:10.3389/fgene.2018.00741)
Supplement: DATA FILE S2 — Sequences of REPAG 3′ SS from each species of metazoa, plants and protists. [file Data_Sheet_2.zip › Supplementary data 2/Metazoa_Release91_ciona_intestinalis.txt]

REPA_GGG_Sequence	Exon_Start	Exon_End	Pos_-50	Pos_+2	Strand	Chromosome	GeneID	Gene_Start	Gene_End	Gene_Name	Number_of_REPAs	Number_of_REPAs_has_GGG	Number_of_Intron(Intra_genic_Region)	Upstream_Constitutive_Exon
ACCACATATATGCAACTTTGTGGGTAATTGTTTGTTTTTTAGGGTTAAAGGG	3339585	3340331	3340381	3340329	-1	1	ENSCING00000005156.3	3339245	3340846	None	2844	86	92211	No_or_no_constitutive_exon
TAAAGCACGAAAACCAGGAAGAAAGCGAAAATTATTTGGGATTGATAAAGTT	3368153	3368213	3368103	3368155	1	1	ENSCING00000013716.2	3366823	3370576	None	2844	86	92211	No_or_no_constitutive_exon
AGAACACCTTTGTAAAACGACTGTTATTTTCCAACCATGTGGGGATAAAGTA	3630406	3630463	3630356	3630408	1	1	ENSCING00000013710.2	3619101	3636841	None	2844	86	92211	No_or_no_constitutive_exon
GTTCCTTTTAATCAACGAAACAAGTTTCCATTCATATGGGTGGGCGACAGCT	4819794	4819958	4819744	4819796	1	1	ENSCING00000005270.3	4819501	4827042	None	2844	86	92211	Yes
AACCCCATAAATTGAAAACATTTCTAAAAATTGCTTGGGTAAAATACCAGGC	5271641	5271777	5271591	5271643	1	1	ENSCING00000007408.3	5270959	5275928	None	2844	86	92211	No_or_no_constitutive_exon
TGATTCATTCTTCCGTATTTAATATTTTCTCATATTATTTTTGGGTAAAGGT	6022062	6022248	6022298	6022246	-1	1	ENSCING00000012742.2	6021252	6022610	None	2844	86	92211	No_or_no_constitutive_exon
AAGGCAAAAAATTAAAAGCAGTCCAGCAGTGCGTGTATTAATTGGGACAGGA	7016576	7016612	7016526	7016578	1	1	ENSCING00000019929.1	7014158	7016612	None	2844	86	92211	No_or_no_constitutive_exon
TGATAAAAATGTTCCTTGTCTGCGCATGCGCGGTGCCTGGTGGGAACCAGAT	8117386	8117962	8118012	8117960	-1	1	ENSCING00000022558.1	8117386	8118059	None	2844	86	92211	No_or_no_constitutive_exon
GGCCCATAGTCCCCCGACTTTACTACATAGTAACTTTTTGGGTAAACCAGGT	8327038	8327167	8326988	8327040	1	1	ENSCING00000001049.3	8308315	8327997	None	2844	86	92211	No_or_no_constitutive_exon
CAATATTTAGGAAATAAATCGAGACAAGTATTTAATTTTCATTGGGACAGGT	2202319	2202713	2202269	2202321	1	10	ENSCING00000022435.1	2200905	2202713	None	2844	86	92211	No_or_no_constitutive_exon
AAAATTAACACAATTTTTTTCATTTAAATCGAAACTGTTAATATGGGCAGGT	3405079	3405276	3405029	3405081	1	10	ENSCING00000022164.1	3404107	3406597	None	2844	86	92211	No_or_no_constitutive_exon
AAAAAAGTTTATACATAGAAAGGTATTAATATTTAGTATGAGCGGGCCAGTT	4845706	4845855	4845656	4845708	1	10	ENSCING00000013908.2	4839353	4851216	None	2844	86	92211	No_or_no_constitutive_exon
TCCCCTGAACAGACCACGGGGTGAATTCACAGGGTTGGGAAGCCATGGAGAT	385330	385362	385280	385332	1	11	ENSCING00000021439.1	382489	392692	None	2844	86	92211	No_or_no_constitutive_exon
AATGATGCAAATGATAATGATGATGAAAATGATGAACAGCATGGGACCAGGA	1188989	1189484	1188939	1188991	1	11	ENSCING00000024392.1	1188107	1191753	None	2844	86	92211	No_or_no_constitutive_exon
TTTAACCCTTTTAGATATTTCAGTTTAAATTTTTATTTTGGGTAAAACAGGA	1743212	1743334	1743384	1743332	-1	11	ENSCING00000003034.3	1730829	1752840	None	2844	86	92211	No_or_no_constitutive_exon
ATAAATCTGTAAATATTCTTTGTTTAATACCAAACGGGAGGATAAAAAAGTA	2435082	2435126	2435032	2435084	1	11	ENSCING00000022391.1	2424624	2438801	None	2844	86	92211	No_or_no_constitutive_exon
TATAAATAAAGCAATGTAACCAAAAATTATGTTCTTCCAGGATGGGTTAGAG	2978197	2978289	2978339	2978287	-1	11	ENSCING00000018235.1	2977042	2992261	None	2844	86	92211	No_or_no_constitutive_exon
TCTTTCAAAATTAAAAAAAAAAATTTTTTTTTTTTTGGGGGGGGTTGTAGCG	3014332	3014489	3014539	3014487	-1	11	ENSCING00000019673.1	3005614	3036973	None	2844	86	92211	No_or_no_constitutive_exon
AAAATCGTCAGATACAGAAAGTGCCGCTGATGTTGGCGGGGTGATTAAAGTC	4278024	4278311	4278361	4278309	-1	11	ENSCING00000019975.1	4278024	4288333	None	2844	86	92211	No_or_no_constitutive_exon
TTCAGTTGCCAAGACAAATGTGGAGGCTTTTTACAGGGTTTTAAATGAAGCT	4523984	4524057	4523934	4523986	1	11	ENSCING00000019289.1	4522537	4525462	None	2844	86	92211	No_or_no_constitutive_exon
AGGTTAGGGGGTTAGTTGTTATAGTGGTTAGCAAATAACGTGGAGGGAAGAT	4763009	4763145	4763195	4763143	-1	11	ENSCING00000018035.1	4763009	4763926	None	2844	86	92211	No_or_no_constitutive_exon
CTCGATATTCAAGTAGGTCTTACACGTTTCTAAACTGTCGTAGGGTATAGGA	2647687	2647768	2647818	2647766	-1	12	ENSCING00000007696.3	2647245	2651730	None	2844	86	92211	No_or_no_constitutive_exon
TTATTTGTAAAAAAAACAAAAAAATATATATATGGTAAAAATATGGGCAGAT	2734486	2734611	2734661	2734609	-1	12	ENSCING00000020087.1	2734027	2736730	None	2844	86	92211	No_or_no_constitutive_exon
TGTTTTTTCAAGCATTTTTAATAACCTATATATTAAACTTGGGCGATTAGGC	902274	902378	902428	902376	-1	13	ENSCING00000002428.3	882174	907151	None	2844	86	92211	No_or_no_constitutive_exon
TCTGTAGACCCAAATCATTTGACTTTCCACGTTATAGCGACAGTGGGCAGTA	2093523	2093534	2093584	2093532	-1	14	ENSCING00000005291.3	2087845	2098595	None	2844	86	92211	No_or_no_constitutive_exon
AGTGAATAATAAAATTTAAAGAAACTACAAACCTATAGTGGGAGAGTGAGTC	2131233	2131267	2131317	2131265	-1	14	ENSCING00000021479.1	2131233	2131744	None	2844	86	92211	No_or_no_constitutive_exon
CAGTATTGTAGGAAAGCTGTAATTACCATTTTGTTCTTTTTTGGGTGAAGAA	2405653	2405818	2405603	2405655	1	14	ENSCING00000023495.1	2404309	2405818	None	2844	86	92211	No_or_no_constitutive_exon
ATGTTGCAATTAATTTATAACATCATGTATATTTAAAGGCATCAGGGCAGGA	3313322	3313386	3313436	3313384	-1	14	ENSCING00000007382.3	3309421	3315649	None	2844	86	92211	No_or_no_constitutive_exon
AGTTTTTAAACCTATTAATAACTATAAAAAACATTGAACTTTAAGGGCAGAG	1636292	1636429	1636479	1636427	-1	2	ENSCING00000003977.3	1624382	1639151	None	2844	86	92211	No_or_no_constitutive_exon
ACTTGGTTCGACCAAATACATATACTTTTATCTTATGGTGGGAATTGTAGAC	2710758	2710892	2710942	2710890	-1	2	ENSCING00000005180.3	2707138	2736788	None	2844	86	92211	No_or_no_constitutive_exon
ACCTGTTGTACCCACAATTGACCTCCTTCATTCCACTCCCTGGGTGGAAGAA	6021300	6021450	6021500	6021448	-1	2	ENSCING00000021403.1	6020012	6022007	None	2844	86	92211	No_or_no_constitutive_exon
TGGGTTGTAGATTTGTATTGAAAACTTAATTTTGGTTTTCGGGTTTAAAGGA	7123767	7123867	7123717	7123769	1	2	ENSCING00000006724.3	7121176	7128822	None	2844	86	92211	No_or_no_constitutive_exon
CCAAGGTGTCCAAGGTGTTCAAAGTGTCCAAAGCGTTCAGGGTGCACAAGGT	7345757	7346271	7346321	7346269	-1	2	ENSCING00000006742.3	7340536	7346794	None	2844	86	92211	No_or_no_constitutive_exon
CCCCCCCCTCCTAGGGGTTAGTGGTCAGCAAATAAGCTGAAGGGGGGGAGAT	1295934	1296394	1296444	1296392	-1	3	ENSCING00000019970.1	1295934	1296626	None	2844	86	92211	No_or_no_constitutive_exon
GCGAGGCCCTCTGTGGGATCAAAGTCTTCTGGTAACGGGGGTGGGGGAAGAT	3752237	3752470	3752187	3752239	1	3	ENSCING00000020472.1	3750849	3752470	None	2844	86	92211	No_or_no_constitutive_exon
GTCATTGAGTAAGTTTTTGTGTAACATCAATATATATTTTGGGTTAATAGGT	3762344	3762576	3762626	3762574	-1	3	ENSCING00000020702.1	3761414	3763825	None	2844	86	92211	No_or_no_constitutive_exon
CTTCATGTTGTAATCATCCATATACAAATAGATGGCTGGGGTGAACGGAGAT	4401787	4401911	4401961	4401909	-1	3	ENSCING00000004266.3	4399400	4406232	None	2844	86	92211	No_or_no_constitutive_exon
GATTTGCGGGCGCCTACCACGCTAAACCAGCTTTTCTCCCTAGTGGGCAGGA	4775766	4775909	4775959	4775907	-1	3	ENSCING00000009042.3	4773051	4780955	vglut	2844	86	92211	No_or_no_constitutive_exon
TGAAAACTAAAACCCTGCTGCAATGGATGTTTTCTGTTTTATGGGAGCAGTC	5316558	5316693	5316508	5316560	1	3	ENSCING00000008936.3	5315745	5318221	None	2844	86	92211	No_or_no_constitutive_exon
AGATAGTATAACGTGATTTTCATTTTAGCTCGAACAAAACGGGTTGGCAGAA	322782	322986	323036	322984	-1	4	ENSCING00000000241.3	313947	324060	None	2844	86	92211	No_or_no_constitutive_exon
CACAGGACCATACAGGCCACCACACCAACAGTACATGGGTTATGGTGGAGGT	2368594	2368687	2368544	2368596	1	4	ENSCING00000007637.3	2368028	2375832	None	2844	86	92211	No_or_no_constitutive_exon
TTATTACTATTGTGATAATAGCTTTAATAAATTGCTCGATTGGGTGGCAGGA	3158186	3158287	3158337	3158285	-1	4	ENSCING00000003595.3	3155813	3162576	None	2844	86	92211	Yes
GTGTACTGGTAGCAACGACGGGCCTTAAACCCATTACCTTTGGGTTGGAGGC	3289735	3289928	3289685	3289737	1	4	ENSCING00000003680.3	3284945	3289928	None	2844	86	92211	No_or_no_constitutive_exon
AAAATGCTGTGTTTAATATTTCTGTGTTAAGTTTGGTTCTGGGAATTTAGGT	22074	22241	22291	22239	-1	5	ENSCING00000012313.2	20222	23261	None	2844	86	92211	No_or_no_constitutive_exon
ATAGCAAAACAGTGAGTCAAGTACGGTATTTTGTGTATACAGGTGGGAAGTG	1104163	1104699	1104113	1104165	1	5	ENSCING00000024991.1	1103925	1104699	None	2844	86	92211	No_or_no_constitutive_exon
AAAAAAATATTCCTAAATGTAAAACTATTTCTCCTGAACCTGGGGTGTAGAT	2145177	2145264	2145314	2145262	-1	5	ENSCING00000018468.1	2145177	2151018	None	2844	86	92211	No_or_no_constitutive_exon
TGATGAATAGGATTTTTGGGAGCCAGGAGCATGATTCACCTGGGATGCAGCA	2359757	2362218	2359707	2359759	1	5	ENSCING00000021136.1	2354300	2363321	None	2844	86	92211	No_or_no_constitutive_exon
GCTGATATTGAGTTGCTTAGTCTTGGAAATGGTGGTGGGAGTTAAGCAAGGA	4084680	4084712	4084762	4084710	-1	5	ENSCING00000009152.3	4084329	4104398	None	2844	86	92211	No_or_no_constitutive_exon
GCCTAATTAACCGCTTTCGTCATGCTTATATATTTCTTTTGGGTGTACAGCA	4550757	4550867	4550707	4550759	1	5	ENSCING00000009201.3	4549450	4552851	None	2844	86	92211	No_or_no_constitutive_exon
GTCCCGTCTTCCCCCACCCGACCATATGACATTTATGGGGGCAAAATAAGGA	2137608	2137679	2137558	2137610	1	6	ENSCING00000021257.1	2137077	2137679	None	2844	86	92211	No_or_no_constitutive_exon
CAGGGATTTAGACCAGAGTTGGCCCATTATCCCAACACCCAGGGATTTAGGC	2209619	2209715	2209765	2209713	-1	6	ENSCING00000015989.2	2209619	2214421	None	2844	86	92211	No_or_no_constitutive_exon
TATATTGAAGAGGCGTATACACCAATACCACTATTGTTGATACAGGGCAGCA	281902	282011	282061	282009	-1	7	ENSCING00000002952.3	281436	287259	None	2844	86	92211	No_or_no_constitutive_exon
CTCATCGTACTTTAAACAATCAGCAAAAATTTTTCAGAGTGGGGCTACAGTT	2179918	2180542	2179868	2179920	1	8	ENSCING00000021313.1	2179727	2180542	None	2844	86	92211	No_or_no_constitutive_exon
CTCATAAGCTCCTATATAAGGTATTTATAAACACATTTTTTTGGGGACAGAC	3850077	3850248	3850298	3850246	-1	8	ENSCING00000007288.3	3847400	3851212	None	2844	86	92211	No_or_no_constitutive_exon
TTTACATTCTTTTATTTATTTATATAATTTGACCCAAATACACAGGGCAGGA	5567121	5567334	5567384	5567332	-1	8	ENSCING00000006906.3	5563748	5569732	None	2844	86	92211	No_or_no_constitutive_exon
TGGGACTATTTGTTAAAATACTAAGCGTTAAACTAACTTTGGGTTGGCAGGT	5806680	5806773	5806630	5806682	1	8	ENSCING00000002002.3	5804882	5809939	None	2844	86	92211	No_or_no_constitutive_exon
GACTGTAGTGAAGGTTGGGGAATGTTATAAGACCATGGGTTTGAATGAAGTT	6379230	6379526	6379180	6379232	1	8	ENSCING00000003952.3	6378108	6379526	None	2844	86	92211	No_or_no_constitutive_exon
ATCGTCATTATGACGTCATAGTGGTGTGTCTGCCAAAGATCGCGGGACAGCC	403025	403033	403083	403031	-1	9	ENSCING00000006851.3	401663	410285	None	2844	86	92211	No_or_no_constitutive_exon
TATCTTAAACTCGGTATATTACATCACAGGTCTCATTACCTTGGGAGTAGTT	594870	594958	595008	594956	-1	9	ENSCING00000018011.1	593979	600259	None	2844	86	92211	No_or_no_constitutive_exon
AGGTACATTATAAATGTAACAACGGACATATGTACGTATAGTAGGGTGAGGT	3712398	3712703	3712753	3712701	-1	9	ENSCING00000005463.3	3712398	3721328	None	2844	86	92211	No_or_no_constitutive_exon
CGTTCGCCTCATTCATGACGTCACGCTTGCGCTAACGGGGTGGAAAGTAGAT	5433906	5434200	5434250	5434198	-1	9	ENSCING00000009609.3	5419359	5444288	None	2844	86	92211	No_or_no_constitutive_exon
TTTGAACACTGAAGGATCATACGTCTGTCACTGTAAAGATGGGTTTGAAGGA	797963	797984	797913	797965	1	HT000098.1	ENSCING00000008036.3	796241	801991	None	2844	86	92211	No_or_no_constitutive_exon
TCAATCGGGGGCCCCTTTGACCCCCTTACTAATCGCATGGGTAATAACAGTT	463862	464067	464117	464065	-1	HT000094.1	ENSCING00000020848.1	457578	466710	None	2844	86	92211	No_or_no_constitutive_exon
GCACAATCGCTTATAATATGTTGATGTTGTGTAAGTTAAAGGTGGGGGAGGT	88294	88355	88244	88296	1	HT000101.1	ENSCING00000003270.3	87460	88355	None	2844	86	92211	No_or_no_constitutive_exon
CTAATTCTTTGAATGTTCTTTGTTTACTACCACATGGGACGAGAAAATAGAA	91476	91592	91426	91478	1	HT000119.1	ENSCING00000009371.3	90657	92253	None	2844	86	92211	No_or_no_constitutive_exon
AAGAGGAGGAGGAAGAGGAGGAGGAGGAGATGGAGGAGGGAAGTGAAGAGGA	369377	369487	369537	369485	-1	HT000074.1	ENSCING00000017426.2	367843	375148	None	2844	86	92211	No_or_no_constitutive_exon
TGCAGGGGTGGGTGGTAAAGGTTTTGAGGCTGCAGGGGGAGGTGATGAAGGT	24848	24910	24960	24908	-1	HT000124.1	ENSCING00000023186.1	24848	25677	None	2844	86	92211	No_or_no_constitutive_exon
AGTGTATCTGACGTGGTACCTTAATATTGTAAGTGCATTGTAGGGGGTAGGC	134125	134573	134623	134571	-1	HT000124.1	ENSCING00000020733.1	134125	136268	None	2844	86	92211	No_or_no_constitutive_exon
AGCTTGGTTCATGCAAACACGTAAAGAAATGTTTCTTCGGGAATTATAAGTA	180341	180375	180425	180373	-1	HT000059.1	ENSCING00000019179.1	178949	180777	None	2844	86	92211	No_or_no_constitutive_exon
TTACCTCATCCCCGCTTAAGAGTTACCATGTATGTTACTGCGTGGGTGAGAA	196955	196957	196905	196957	1	HT000148.1	ENSCING00000001681.3	188915	204038	None	2844	86	92211	No_or_no_constitutive_exon
CACAGAGGCAGTGGATTGGGGATGTAAAGTTTACCGGGTCTGGCATGAAGAT	13786	14373	14423	14371	-1	HT000134.1	ENSCING00000023575.1	13786	15754	None	2844	86	92211	No_or_no_constitutive_exon
AATTAGCTGCAGGTGAAGCGGCTCCACCTAGTGATGGGAAAGACACGGAGGT	116110	116196	116246	116194	-1	HT000077.1	ENSCING00000000536.3	104471	120273	None	2844	86	92211	No_or_no_constitutive_exon
AATTATTTCACTTCATATGTTGAATGTATTCACACCCATGGTTGGGGCAGGA	94985	95082	95132	95080	-1	HT000133.1	ENSCING00000003549.3	94217	96954	None	2844	86	92211	No_or_no_constitutive_exon
AATCAAAGGGTGGTTACCCCTAACCCCTCTGGGACCCCATTAGGGATCAGGG	34872	34935	34822	34874	1	HT000085.1	ENSCING00000001471.3	31427	37035	None	2844	86	92211	No_or_no_constitutive_exon
AAGGAGGAGTGGGAGAAATGGAGGGAGGAGGTGGAGAGGGAGATGAGGAGGA	61787	61846	61737	61789	1	HT000180.1	ENSCING00000015470.2	61409	62121	None	2844	86	92211	No_or_no_constitutive_exon
CCCGGATCAGTATCGGACAGATTATTTGGAAGATGAATTCGTTCGGGAAGAA	78253	78495	78203	78255	1	HT000146.1	ENSCING00000007281.3	77331	107803	None	2844	86	92211	No_or_no_constitutive_exon
ACGAATTTCTCCATGGGCAAAGTATGTTGTTCAGCGTGGGGGCAACCAAGGA	12449	12491	12541	12489	-1	HT000129.1	ENSCING00000011709.2	10097	13188	None	2844	86	92211	No_or_no_constitutive_exon
GTTATGAAAAGCATATCTAGGGGCGACAGATATAGGGGATATAGGAGCAGAT	68825	69415	69465	69413	-1	HT000161.1	ENSCING00000019316.1	68825	69742	None	2844	86	92211	No_or_no_constitutive_exon
AAAACAAGTTATTTTATATTACTTAATAATTTTATATTTGTTGGGAACAGCT	53386	53500	53336	53388	1	HT000051.1	ENSCING00000021716.1	53213	54771	None	2844	86	92211	No_or_no_constitutive_exon
CGGGCTGCATCGCTATGGATGGTCAGGTGAAGTCAGCACGGGGGATGCAGGG	23510	23616	23666	23614	-1	HT001122.1	ENSCING00000002050.3	22613	32659	None	2844	86	92211	Yes
ACAGAACTCATATATATGCGCTGCTGCTATACACGATGGGAGGATTATAGGT	10662	10667	10612	10664	1	HT001170.1	ENSCING00000021453.1	3583	25632	None	2844	86	92211	No_or_no_constitutive_exon
GAAGCAGATACTAAAATTCCTATGCATTACATACTAGGGCACCAAGACAGGC	19559	19715	19509	19561	1	HT001170.1	ENSCING00000021453.1	3583	25632	None	2844	86	92211	No_or_no_constitutive_exon
TAGGTGCTGTGTTTAAAATAGCAAGACAAGAATGACTGTAAAGGGATAAGTG	5745	6161	5695	5747	1	HT001245.1	ENSCING00000022545.1	5652	6403	None	2844	86	92211	No_or_no_constitutive_exon
TGTTTTACAATCCGTTTCCTAACTTGGTCTATACTAACTTTGGGTACAAGTA	13547	13693	13497	13549	1	HT001259.1	ENSCING00000019196.1	11529	13693	None	2844	86	92211	No_or_no_constitutive_exon
TCCTGGTTCGCGTGTTTTTAGTTTAATTCGAAATGCTTTCGGGAGAAAAGCA	5968	6333	5918	5970	1	HT000316.1	ENSCING00000018788.1	5779	7077	None	2844	86	92211	No_or_no_constitutive_exon
TGTTCTTTAGTGTTCCTTTTTGTTTACTGCCAAATGGGACGAGAAAATAGAA	7293	7677	7727	7675	-1	HT000339.1	ENSCING00000019154.1	7293	8204	None	2844	86	92211	No_or_no_constitutive_exon
