# Supplementary material for: Widespread Separation of the Polypyrimidine Tract From 3′ AG by G Tracts in Association With Alternative Exons in Metazoa and Plants
Source: Front Genet. 2019 Jan 14;9:741. doi: 10.3389/fgene.2018.00741 (PMC6339879; doi:10.3389/fgene.2018.00741)
Supplement: DATA FILE S2 — Sequences of REPAG 3′ SS from each species of metazoa, plants and protists. [file Data_Sheet_2.zip › Supplementary data 2/Metazoa_Release38_bombus_terrestris.txt]

REPA_GGG_Sequence	Exon_Start	Exon_End	Pos_-50	Pos_+2	Strand	Chromosome	GeneID	Gene_Start	Gene_End	Gene_Name	Number_of_REPAs	Number_of_REPAs_has_GGG	Number_of_Intron(Intra_genic_Region)	Upstream_Constitutive_Exon
GTGTCTCTATTTGTGTTTTTGTGTTTGTGTTGTGTTTGCGTGGGCGGCAGTT	272119	272220	272069	272121	1	B01	LOC100647405	248266	279320	None	3168	151	72281	No_or_no_constitutive_exon
ATACGCGTTTACAAGTATACCATTCAATATATTTTTTTGCCGGGTGGTAGGA	373170	373465	373120	373172	1	B01	LOC105666289	372507	374297	None	3168	151	72281	No_or_no_constitutive_exon
GTTCGTGTCGTGTTGTTCGAATATCGTAATGATCGGGGATTAAAACGTAGGA	1233404	1233528	1233578	1233526	-1	B01	LOC100643838	1229525	1282718	None	3168	151	72281	Yes
CGGAATCACGCATATAAAACGTCTGTCTGTGTGTCTCTGTGCCGGGACAGGC	1577257	1577392	1577207	1577259	1	B01	LOC105665841	1567881	1593799	None	3168	151	72281	No_or_no_constitutive_exon
ATTGTTTTTTAGAATTATCCACGTATTGTTTTATGTTATTTGGGGAACAGGT	2746144	2746567	2746617	2746565	-1	B01	LOC100647832	2742604	2768829	None	3168	151	72281	Yes
AAAGGAGGCAAAATAGAGACGAAAGAGTAAAGTTTATGATGGGTCGACAGGT	4038741	4039090	4039140	4039088	-1	B01	LOC100642478	4032937	4041280	None	3168	151	72281	Yes
CGTAGAAAGTCGTGAACGCGGAGGAACATCGCCACGAGGAAGGGAAGAAGGA	4075812	4076141	4076191	4076139	-1	B01	LOC100643068	4075288	4077099	None	3168	151	72281	No_or_no_constitutive_exon
CGTCAACTTCCGGTTGCCAATGAACGAATACGGTGCGGTGACGGGTGCAGCC	6111594	6111705	6111755	6111703	-1	B01	LOC100649681	6093650	6178855	None	3168	151	72281	No_or_no_constitutive_exon
GACGCTATGAACAGAATGATGAAATACTGACGAGTTCGTCTGACGGGCAGGT	9232891	9232971	9232841	9232893	1	B01	LOC100650834	9140741	9237397	None	3168	151	72281	No_or_no_constitutive_exon
GACAAATATTGATTATATGGTGATACGATAACATAACGATTGGGTAACAGCT	10285141	10285248	10285298	10285246	-1	B01	LOC100648270	10280780	10290194	None	3168	151	72281	No_or_no_constitutive_exon
GCAGAAAGAGAATATGTACCGGTACGGTTTGTTGTTAAATGGGAACTCAGGT	10284486	10284698	10284748	10284696	-1	B01	LOC100648270	10280780	10290194	None	3168	151	72281	No_or_no_constitutive_exon
ATAACCCTATTGTATATAATTACGTTCTTCTTTTTGTAAAATTGGGATAGGT	10330988	10331166	10331216	10331164	-1	B01	LOC100649014	10326482	10331824	None	3168	151	72281	No_or_no_constitutive_exon
CGATACGAACGAAGACGTAAGATTGTATACGATGTTGTGCATGGGTGCAGGT	11538198	11538405	11538455	11538403	-1	B01	LOC100646853	11533442	11615467	None	3168	151	72281	Yes
GGAGAAAAATTTTCAAATTTTTCTTTTTACACTTTCGGGTATAACCGAAGAT	2487960	2488071	2488121	2488069	-1	B02	LOC100646616	2487435	2492752	None	3168	151	72281	Yes
AAGAAGCAACGTGGTGGCAAAGCGGTTAAAAATATTCGTTGCGGGCATAGGT	4586188	4586618	4586668	4586616	-1	B02	LOC100644749	4584257	4591031	None	3168	151	72281	No_or_no_constitutive_exon
TCGTACAAGAGTGGGATTAACGTGAACGTGTGTGTGTGCCGGGCATGCAGGA	4971225	4971309	4971359	4971307	-1	B02	LOC110119753	4969041	4972827	None	3168	151	72281	No_or_no_constitutive_exon
CTAAATCGAGCAATTTTTTCTAAAGTTTATTTACGGGGTTGGACATGCAGTC	5309086	5309202	5309252	5309200	-1	B02	LOC100651632	5308550	5309495	None	3168	151	72281	No_or_no_constitutive_exon
TGCAATCTTTTCTCGTTATTTATAGAGACTGTGAACGTTATGGGGTACAGGT	5654222	5654337	5654387	5654335	-1	B02	LOC100642988	5652706	5658345	None	3168	151	72281	Yes
TATAAGTCAGTCGGATAGGTTTGTAACTAATCTCCCTTGTTTTGGGGAAGGA	6010699	6011124	6011174	6011122	-1	B02	LOC100646216	5989299	6028754	None	3168	151	72281	No_or_no_constitutive_exon
TCAGTCGGATAGGTTTGTAACTAATCTCCCTTGTTTTGGGGAAGGATCAGAG	6010699	6011118	6011168	6011116	-1	B02	LOC100646216	5989299	6028754	None	3168	151	72281	No_or_no_constitutive_exon
GATGACACGCGCTTAATGATGCGATTTGCTTATTTTTGGGGGGATTTAAGGT	6513967	6514348	6514398	6514346	-1	B02	LOC100647958	6513967	6519406	None	3168	151	72281	No_or_no_constitutive_exon
GCTTTCGCGCCGAACTTATCGATTTTTCCTTTAGCTCAGTTTAAGGGCAGTC	7968008	7968327	7968377	7968325	-1	B02	LOC100646374	7956303	7968890	None	3168	151	72281	No_or_no_constitutive_exon
TAATTCCACGAGAAGCATGTAGGATATATATATATTGCTTGGGTTGGTAGGT	2850465	2850663	2850415	2850467	1	B03	LOC105667140	2840786	2880924	None	3168	151	72281	No_or_no_constitutive_exon
ATCGTAAGAATGGTGCATTATAATGTGATGCAATATCATTTGGGAAATAGCT	3532807	3532958	3533008	3532956	-1	B03	LOC100645117	3383958	3536246	None	3168	151	72281	No_or_no_constitutive_exon
GGAAAAATCATACGTTTAATTGACCCCGGCCTTACGTTTTACACGGGTAGAT	6047784	6048180	6048230	6048178	-1	B03	LOC100643357	6045408	6049057	None	3168	151	72281	No_or_no_constitutive_exon
TAATTTATGTGGATGGTGAATGATAGATTACTTTTTTTATGGGGTTCAAGGA	6532396	6532654	6532346	6532398	1	B03	LOC100644049	6530728	6534065	None	3168	151	72281	Yes
AAACAAGACAGAGAACGATGCATTTAACGAAATTATTTGTGCTAGGGTAGAA	13266204	13266717	13266767	13266715	-1	B03	LOC105667177	13266204	13267252	None	3168	151	72281	No_or_no_constitutive_exon
TTATGAGTCCTACAAAAGGATGTAACTCGTATTTTTCCATGGGCTGATAGAA	13650303	13650679	13650729	13650677	-1	B03	LOC100647723	13636812	13655685	None	3168	151	72281	Yes
AAGAAGATGAAATAAGAAAATTCAGTCAGTGATTGTTGATGATTGGGCAGAC	14218358	14218479	14218308	14218360	1	B03	LOC100647093	14216870	14220045	None	3168	151	72281	No_or_no_constitutive_exon
AACGATGTTTCTTTATATTTATAATAAATGACGTATTTTTTATGGGGCAGAA	14265934	14266045	14266095	14266043	-1	B03	LOC100646338	14256420	14299086	None	3168	151	72281	No_or_no_constitutive_exon
TTATTTAACCATTTCACTTATTTCGATGTTCTCCGCTCGCGGGACGACAGTT	14518935	14519108	14518885	14518937	1	B03	LOC100643565	14517031	14520969	None	3168	151	72281	No_or_no_constitutive_exon
TATGTTATTAGTATTTTCTAATTATTTCTTTTTTTGGGGGGCGGAACAAGAA	2140754	2140889	2140704	2140756	1	B04	LOC100651319	2138282	2142474	None	3168	151	72281	Yes
TGTGAAATTCAAATAAACATATTCATATATATTTTTTCATGGGGATACAGAC	5123759	5123877	5123709	5123761	1	B04	LOC110119245	5122982	5124828	None	3168	151	72281	No_or_no_constitutive_exon
TGTGAAGTTCAACTTAAGAGATTCATATATATTTTTCTATGTGGGTACAGAA	5136759	5136877	5136709	5136761	1	B04	LOC110119244	5136061	5138780	None	3168	151	72281	No_or_no_constitutive_exon
GAAGAACCACGAATCCTGAATAACATTGTCCTTTATTTCAAATGGGACAGAC	6693078	6693261	6693028	6693080	1	B04	LOC100648128	6671569	6716121	None	3168	151	72281	No_or_no_constitutive_exon
GCTTTATGTCCTTGTTCCTGTTCTTGTCCATGTCCTTTTGGATGGGTCAGGG	9866515	9867814	9866465	9866517	1	B04	LOC100642686	9784661	9877857	None	3168	151	72281	No_or_no_constitutive_exon
TCATAGTCCATATGCAACGAAAAATATTACAACCGCATTTGGGATTGTAGGT	11146105	11146292	11146342	11146290	-1	B04	LOC100650072	11140445	11148227	None	3168	151	72281	Yes
ATCCAGGATCATCGATCGCGTATATAAGGCGGCGTGTCAAGAGGGTTGAGCA	11921634	11921687	11921737	11921685	-1	B04	LOC100645869	11920162	11927194	None	3168	151	72281	No_or_no_constitutive_exon
TCGCGTGTTAGATATGAAAATTCATCAGACTTTTCCCAACCGGGTGCAAGGT	12652065	12652430	12652480	12652428	-1	B04	LOC100644285	12649072	12653031	None	3168	151	72281	No_or_no_constitutive_exon
TATCATTAAACATTGCAAGAAATAAGAACTGGTTTTATTGGGACAATTAGAA	12726427	12726732	12726782	12726730	-1	B04	LOC100644051	12723758	12729099	None	3168	151	72281	No_or_no_constitutive_exon
TCGAAACGATTAAACGACATTCTCAAACATATCTTGAAATTGGGTCAAAGTT	12877668	12877929	12877618	12877670	1	B04	LOC100650680	12875431	12882234	None	3168	151	72281	No_or_no_constitutive_exon
TTGTTTATGTATAATATGTTTGTTTTCTTTTCATGTTTACCAATGGGCAGGC	13395457	13395602	13395652	13395600	-1	B04	LOC100650032	13394916	13396920	None	3168	151	72281	Yes
GCAAATAAATTTTAGACTTCTTCCAAAAATTATAAATGGCGGGATCGCAGGT	143017	143117	143167	143115	-1	B05	LOC100650638	138302	146871	None	3168	151	72281	No_or_no_constitutive_exon
ACAGCTTTTTATTTATTGCTTTGACATTTGTGGGGGGGGGGGGGAAATAGGA	158160	158513	158563	158511	-1	B05	LOC100651125	157397	160683	None	3168	151	72281	No_or_no_constitutive_exon
GAAAGGGTGTAAATGAGAGAAGAAGGGTAAAAGGAGGGTATGTGGGATAGGT	235655	235821	235605	235657	1	B05	LOC100649727	216260	238520	None	3168	151	72281	Yes
GGATGTTGTTGTTTCTTTGGATATAAATTTAACAGGGGTATATAAGACAGGT	3411114	3411643	3411064	3411116	1	B05	LOC100652312	3409616	3411643	None	3168	151	72281	No_or_no_constitutive_exon
GCGGCAGACCTTAGAGGTTTAAGAAGAGTTTTTATTAAAAACGGGTACAGGA	3454405	3454610	3454660	3454608	-1	B05	LOC100651076	3451594	3465425	None	3168	151	72281	Yes
GGATAGTAACCGAGACATCTTGGAAATAAATACTAATAAGGGAAGCGCAGGA	3836922	3837186	3836872	3836924	1	B05	LOC100649255	3832278	3851709	None	3168	151	72281	No_or_no_constitutive_exon
GTTTGAATAAAATATGAGTTTACACAAAGTACGAAAGGGAGAGATATGAGAT	4120014	4120039	4120089	4120037	-1	B05	LOC110119313	4117908	4121513	None	3168	151	72281	No_or_no_constitutive_exon
GTTAAAATGAACGAGTGAATAACAACGCTGTTGAAATAACGTCAGGGTAGCC	9352414	9353340	9352364	9352416	1	B05	LOC100645121	9351991	9354800	None	3168	151	72281	No_or_no_constitutive_exon
TCTTTCATGTTAACTCGTAATTGGTCGATAATCATTGATAATCGGGAAAGAA	10677189	10677191	10677241	10677189	-1	B05	LOC105665717	10673857	10677235	None	3168	151	72281	No_or_no_constitutive_exon
CGTTGCGATGATATTAATTTTGTAAATTTGTTTGTTTGTTGGGAATATAGGT	1067991	1068174	1067941	1067993	1	B06	LOC100643608	1054119	1068174	None	3168	151	72281	No_or_no_constitutive_exon
AAAGCGTACTGTAAAATGAATAAAATTCACTGATGAAACTTTGGGAACAGGG	8413730	8413947	8413997	8413945	-1	B06	LOC100649175	8361304	8437289	None	3168	151	72281	Yes
AATACGATTACCGTGTCTACATTTGTATTTGGAATGATGGGAATCGATAGGA	8365121	8365259	8365309	8365257	-1	B06	LOC100649175	8361304	8437289	None	3168	151	72281	Yes
TCGCCATCATAATGTTTAAAATCTGATGGAATTGAATTAATGGGCAAAAGGT	462436	462733	462386	462438	1	B07	LOC100643080	454103	468802	None	3168	151	72281	No_or_no_constitutive_exon
GGTTGAGTGTTTGTGTTGGTTTACTAACGGAATGGTGCGGGGGCGTGTAGCG	854142	854273	854323	854271	-1	B07	LOC100651283	849756	888920	None	3168	151	72281	No_or_no_constitutive_exon
CGCCCATCTTTGCTGACACTGAACGTCACTTCTGTCTGGGAAATGGCCAGCT	1831585	1831692	1831535	1831587	1	B07	LOC105665876	1830103	1832218	None	3168	151	72281	Yes
ATCGGTAATGGGCATTAAGTGTGTTCAAAAAAATATTCATGGGTAGACAGGA	2449069	2449299	2449019	2449071	1	B07	LOC100649808	2448864	2456885	None	3168	151	72281	No_or_no_constitutive_exon
TTTTCATTGACTGATTGTGAATAACAAAATTAAAAATTTGGGGAATACAGTC	2645288	2645376	2645238	2645290	1	B07	LOC100651248	2640223	2647889	None	3168	151	72281	No_or_no_constitutive_exon
ATAATGGAGTTTATGGCGTTGTGATTATCTCTGTGCGGCGGGGAATATAGCT	2987454	2987610	2987660	2987608	-1	B07	LOC100643574	2983443	3026358	None	3168	151	72281	No_or_no_constitutive_exon
GATAAAAGAACAGTACACTACTAATTAAAATGACCTCTTTGGGTTAATAGGA	4316298	4316452	4316248	4316300	1	B07	LOC100644804	4314843	4321240	None	3168	151	72281	Yes
TATCGCGAGTAACCCCTGTTAATTGAGGCAATTATCGCTTTGGGAAGTAGCA	9539816	9539921	9539766	9539818	1	B07	LOC100648397	9524223	9635260	None	3168	151	72281	Yes
AAATAGTAATAGTTTGATTATAATTTCACTTATGTTTTTTTATGGGGCAGGT	11143510	11143687	11143737	11143685	-1	B07	LOC100643893	11142400	11146834	None	3168	151	72281	No_or_no_constitutive_exon
TTCCCGGGCGAGCCAGCGAGATTCACGTGAGGGTATGTGTGTGTGGGCAGTC	14782899	14783092	14783142	14783090	-1	B07	LOC100643162	14765763	14793323	None	3168	151	72281	No_or_no_constitutive_exon
GTACATAACAGCGTATTGTTTGAATATAACATTTCTTTTTGGGTGGGTAGTT	572789	572887	572937	572885	-1	B08	LOC100646419	568925	577653	None	3168	151	72281	No_or_no_constitutive_exon
TTAGTGGGGAATATTATGCAGATTACAGAGAGTTGCTGTTGGGATTGCAGGT	1158001	1158177	1158227	1158175	-1	B08	LOC100651082	1155417	1163529	None	3168	151	72281	Yes
CGGCTCTTCATCTTCGATATTATATGTTAAATTTTTTATTTGGGGAGAAGAT	1491469	1491710	1491760	1491708	-1	B08	LOC100644295	1489162	1492834	None	3168	151	72281	Yes
AGGCCCTGGTCCAATGGGCCCAGGAGGCCCTGGTCAAATGGGCCCAGGAGGT	2707798	2709590	2709640	2709588	-1	B08	LOC100647538	2698478	2712383	None	3168	151	72281	No_or_no_constitutive_exon
TTAGGCATTTCAATAAATCTACTTAATGAATGATAAAATGTTGGGAACAGGT	3083374	3083595	3083645	3083593	-1	B08	LOC100642211	3077051	3174849	None	3168	151	72281	Yes
ATAAGTTAGATTATATGAAATAAAATATTTAAATAAGATGGGAAAAACAGGA	4945710	4945795	4945660	4945712	1	B08	LOC100648559	4942538	4947450	None	3168	151	72281	No_or_no_constitutive_exon
CAAGAACGAAGATTCCAATGTCGAAGCGTGACGTGCAACGGGGGTTACAGGG	6771622	6771912	6771962	6771910	-1	B08	LOC100651883	6771622	6901200	None	3168	151	72281	No_or_no_constitutive_exon
GTATTAGCGATCAAGTCAGTGACGGTCTATGGAATGGGTCGTACGAACAGGT	6914952	6915166	6915216	6915164	-1	B08	LOC100652122	6909778	7084531	None	3168	151	72281	Yes
AGTTTATTAAGTTTAAGTTTAAACATTAATAATTGTGTTTATCGGGGTAGAT	7220776	7220961	7221011	7220959	-1	B08	LOC100643206	7218606	7225241	None	3168	151	72281	Yes
ATATAATTTAAAAAGATATTCACTGTTCTTTTCTGTAATGGGAAATTTAGGT	1245267	1247010	1245217	1245269	1	B09	LOC100644526	1216896	1247010	None	3168	151	72281	Yes
GATCGTTATAAGAAAAAATGGAAAAAAGGGGGGGGGGAGAGGAGGGAGAGAG	1464794	1464826	1464876	1464824	-1	B09	LOC110119546	1463134	1472527	None	3168	151	72281	No_or_no_constitutive_exon
AATGATTAGCTTCAGTGATACAGCTGTTATTTTGTGTTGTGCGGGGCTAGAT	5774733	5774790	5774683	5774735	1	B09	LOC100645564	5516842	5782793	None	3168	151	72281	No_or_no_constitutive_exon
TTATTTATGATATATTTTATATTAAAAATTACTTTTTTATGGGAATATAGGT	9114968	9115243	9114918	9114970	1	B09	LOC100647150	9113006	9118082	None	3168	151	72281	Yes
TTAAATTGGAAATTGAAAACGACAAGTTACATAATTAGTGGGATACATAGAT	9224899	9225333	9225383	9225331	-1	B09	LOC100645995	9214217	9226931	None	3168	151	72281	No_or_no_constitutive_exon
TATTCTTCTTCCTTTGAATACTTGGAACGTTGAAATGTGGGAAATTGCAGGA	9490379	9490607	9490657	9490605	-1	B09	LOC100647505	9489398	9506569	None	3168	151	72281	No_or_no_constitutive_exon
TTCTAATTTTACATTCTTTTTCATATTATTATTTTTGGGTGATGAATCAGGT	10362700	10362955	10362650	10362702	1	B09	LOC100649264	10197064	10461578	None	3168	151	72281	Yes
GAGTCGATTTGAATAAAAAAGCGAAACAATTGTATCCTTGGGAAGATTAGCC	15136217	15136573	15136623	15136571	-1	B09	LOC100651044	14764248	15158619	None	3168	151	72281	Yes
TGTATTTTGTTTTTTAATTTCTGTCCCATACTATGCACCGGGGATACCAGAT	3635931	3636121	3635881	3635933	1	B10	LOC100650732	3631025	3646533	None	3168	151	72281	Yes
GTAAGAATCTAAAGATGAATTCTTGATCTATTTAATACTTTGTGGGGCAGCT	3798324	3800290	3800340	3800288	-1	B10	LOC100649965	3798324	3809961	None	3168	151	72281	No_or_no_constitutive_exon
ACGATCCTTCGAACCGTTCGTCTCTTTTTTCTTTTCCCGGGGACACACAGTG	8001032	8001197	8000982	8001034	1	B10	LOC100642219	7965804	8011356	None	3168	151	72281	No_or_no_constitutive_exon
AGGAGACCACAGGTAGAGGTAAAAGAAGGTAGAGAAGTGGGCAGAGACAGTT	8047900	8048307	8048357	8048305	-1	B10	LOC110119625	8047900	8052593	None	3168	151	72281	No_or_no_constitutive_exon
CGGGCCGATTGCGGCACGAAAAAATGGCGGTTTTCTGCTGGGGATTACAGGG	8976516	8976738	8976466	8976518	1	B10	LOC100646986	8958441	9021833	None	3168	151	72281	No_or_no_constitutive_exon
ACTTCAGAGACCTTCATCGATCACTAAACGTTTAATTTTGGGAACTGCAGTT	9018336	9018551	9018286	9018338	1	B10	LOC100646986	8958441	9021833	None	3168	151	72281	No_or_no_constitutive_exon
ATTTGAATGTGACTTCAAACAAACTTATAATGTTCTGGGACAAAACACAGCA	9263486	9263507	9263436	9263488	1	B10	LOC100646066	9256755	9270599	None	3168	151	72281	Yes
GATTAATTTTATTACAATTAAAAAATTTGTCTTTTACATATTGGGTAAAGAG	10106811	10106970	10107020	10106968	-1	B10	LOC100651212	10101094	10108305	None	3168	151	72281	Yes
ACTGGAATGTTCAATTAACTATAACCATTGCACTGTAATGGGAATTATAGGT	12298428	12298472	12298522	12298470	-1	B10	LOC100645256	12294246	12302631	None	3168	151	72281	Yes
GTAGAAAGATGAATATGACGAGAATAATAAGAAGGGTTGTTGGGTTAAAGGT	7657623	7657889	7657939	7657887	-1	B11	LOC100647781	7637691	7787916	None	3168	151	72281	Yes
GTAAAAGTGTAAGATTTTATTATTTTTTTATCTAAATATTGTTGGGACAGTC	8026329	8026501	8026279	8026331	1	B11	LOC100644972	8024489	8031604	None	3168	151	72281	No_or_no_constitutive_exon
TTTTAACCTTATATCTATTCTTCAATCACATAAATTATTTGGGTCGACAGAT	8276005	8276192	8275955	8276007	1	B11	LOC100648759	8268607	8278353	None	3168	151	72281	Yes
CGCTTTAGCGCATTTTCACCAGCTCAGCTGTCTCATTGGACGGGAAACAGGT	11315689	11315824	11315874	11315822	-1	B11	LOC100646595	11310637	11326425	None	3168	151	72281	No_or_no_constitutive_exon
GATGTGATTTCTCTTTATTTGTTCTTTTGGCTCATTCTAAAACGGGTAAGGT	13626595	13626799	13626849	13626797	-1	B11	LOC110119680	13626595	13628160	None	3168	151	72281	No_or_no_constitutive_exon
ATATTGTCAATATTTTATCCGTTTGTGTTTCATTGTCTCTATGGGATCAGTG	13686368	13686604	13686654	13686602	-1	B11	LOC100643007	13679621	13689765	None	3168	151	72281	No_or_no_constitutive_exon
ATTAGATAGGTTTGACTCGAGAGCAGGAGGAGGGGGAGGGGGAGGGGGAGGA	15399715	15411977	15412027	15411975	-1	B11	LOC100648719	15391126	15419990	None	3168	151	72281	No_or_no_constitutive_exon
TGAATTACAATTTATTAGAGACAAATATTGATTATAAATCGGGTGCGCAGGT	16014455	16015366	16015416	16015364	-1	B11	LOC100648256	16014455	16020008	None	3168	151	72281	No_or_no_constitutive_exon
AAATACATGTGGAAACAGATGAATTATACACATTTGTATGTTGGGGACAGGT	16847559	16847687	16847509	16847561	1	B11	LOC100651653	16809517	16858851	None	3168	151	72281	Yes
AATTATTAATGATTGAAATCGTTAAATGTTGAAATTCTCTGGGGTTACAGAA	1083765	1083939	1083989	1083937	-1	B12	LOC100643982	867418	1403172	None	3168	151	72281	No_or_no_constitutive_exon
TATCACAATATTTACAATTTCCTTTATATGTTATCTGTTTTGGGCAGAAGCA	2640806	2640990	2641040	2640988	-1	B12	LOC100647747	2640438	2641380	None	3168	151	72281	No_or_no_constitutive_exon
TTGGTGGAATTTATGATGCCTCCGTAAATTGATTGGTGTTGGGACATCAGTC	4368059	4368071	4368121	4368069	-1	B12	LOC100644652	4363852	4377302	None	3168	151	72281	No_or_no_constitutive_exon
CGGTCTATTCCGTCTCATAAATTTCACGGAACTTTTATGCTCGGGAATAGGT	7068906	7069242	7068856	7068908	1	B13	LOC100645345	7067644	7071835	None	3168	151	72281	Yes
AATTATTAGAGCTGAATACTGCATGGCTTTATTTGTTTTATGGGATATAGGT	7566091	7567073	7566041	7566093	1	B13	LOC100651772	7564341	7567073	None	3168	151	72281	Yes
ATCCTCCATCGATTTTCCACTAATCAGAGCGAACGTTGTGTGGGTGACAGGT	8763671	8764114	8763621	8763673	1	B13	LOC100648997	8750820	8808368	None	3168	151	72281	Yes
AGTTCATATTTCGAAATATAACTACTACGTTTGGATTTCAATCTGGGAAGAT	9748735	9748904	9748685	9748737	1	B13	LOC100645421	9737699	9749689	None	3168	151	72281	No_or_no_constitutive_exon
CCATCCATAATCATCCATATCTAACGCTTTATATTTTACGTTGGGAAAAGTA	9821277	9821364	9821414	9821362	-1	B13	LOC100652210	9818743	9823971	None	3168	151	72281	No_or_no_constitutive_exon
AAAGCCATAACAACTAAATGATATTTGATAAATTGTTTTTTATTGGGAAGTA	6258528	6258769	6258478	6258530	1	B14	LOC100647313	6256855	6259798	None	3168	151	72281	No_or_no_constitutive_exon
GACAGGCAATGCGAGCGAGGCATTCTGAATGTAGTGTTATGATCGGGCAGAA	7532330	7532528	7532280	7532332	1	B14	LOC100652138	7502288	7545652	None	3168	151	72281	No_or_no_constitutive_exon
TGATGCATTCTTTCTATTCTTTATCTTTGCCTGCATGATTGGGATTGCAGGA	8848230	8848635	8848180	8848232	1	B14	LOC100642419	8845615	8850755	None	3168	151	72281	No_or_no_constitutive_exon
TGTCATGATCTACAACAAGAAAGAGATTACAGAAAAACGAGTTGGGGCAGGT	9276167	9276329	9276117	9276169	1	B14	LOC100644578	9005363	9289721	None	3168	151	72281	No_or_no_constitutive_exon
AAAATAGATCGTTGAGATATTCAGAGAGAAATTGATTTATGGGATGACAGGG	1343968	1344053	1343918	1343970	1	B15	LOC100643593	1343612	1367731	None	3168	151	72281	No_or_no_constitutive_exon
AAAATTAATTGCTTTTTTATTTATGGGTTATTTTATTTTCTGGGGTATAGTC	2321574	2321658	2321524	2321576	1	B15	LOC100648576	2313994	2323308	None	3168	151	72281	Yes
TGGCAATTTACTGTGAAAATATTTCGCTGGTTTTTCTCGGGCACAAATAGAA	2441674	2441931	2441624	2441676	1	B15	LOC100643744	2434581	2444212	None	3168	151	72281	Yes
TCGTGAGAATATAAGTTTCTTCTACGGAGACCCTGTCGCAGGGTAAAAAGAA	2877417	2877534	2877367	2877419	1	B15	LOC100649514	2792015	2882379	None	3168	151	72281	No_or_no_constitutive_exon
TTAATGTTTATACGAATGGTCGAGTAACAACTGGCTATTGGGCTGATAAGGT	4381039	4381165	4381215	4381163	-1	B15	LOC100650938	4379863	4382300	None	3168	151	72281	Yes
TAATAACCTGGTTAAGCGACCGTGTAAATTATCAGACTGCACGGGCGTAGAT	5706889	5707437	5706839	5706891	1	B15	LOC105666602	5703320	5707437	None	3168	151	72281	No_or_no_constitutive_exon
TTTCAAACAATGAGAAATAGTATTAATAACTTTCTGACGAAGGGATGCAGCG	8679470	8679870	8679420	8679472	1	B15	LOC100646756	8677934	8688044	None	3168	151	72281	No_or_no_constitutive_exon
AATTTTTGTTGAAGTTACTTCATCTTCTTTAACAATGCCAACTAGGGCAGAA	9253037	9253112	9253162	9253110	-1	B15	LOC100644347	9251227	9253219	None	3168	151	72281	No_or_no_constitutive_exon
ATAGGGAGGAAGCTTCCTTTATTATTAATGATAAACCAACATGGGTGTAGCT	10652986	10653127	10653177	10653125	-1	B15	LOC100651021	10645523	10695973	None	3168	151	72281	No_or_no_constitutive_exon
ATATTCGAGTGTAAAAATCGGTAAGTGTTCTATATTTTGTTGGGATATAGAC	11427652	11427787	11427837	11427785	-1	B15	LOC100643595	11334177	11430590	None	3168	151	72281	Yes
AATGTTATACTATTTATACTATTTATTTACAACATATTTTATGGGAATAGGA	4222878	4223051	4222828	4222880	1	B16	LOC100642424	4219947	4225283	None	3168	151	72281	Yes
GTGGATGGCTGATAGCGCGGATACGTATATCTCTGTTGTGGGTGGTGCAGCG	5015126	5015270	5015076	5015128	1	B16	LOC100649948	4871295	5036857	None	3168	151	72281	No_or_no_constitutive_exon
CGAAAATCGGGCCGAACTCACGCAATTGGATCTACACAACGGGTGTTAAGAA	1743070	1743145	1743020	1743072	1	B17	LOC100646013	1681034	1938901	None	3168	151	72281	No_or_no_constitutive_exon
TTTGCTTGTTCTCCTCTCTGTGCAAGTTCTTAACGTATTTATGGGAGCAGTT	2839072	2840854	2840904	2840852	-1	B17	LOC110120032	2839072	2841231	None	3168	151	72281	No_or_no_constitutive_exon
TTGCAGAAACGGAAAGAGGTTAGCGTATTGACCAGTCTTGCGGGATGCAGAT	357750	359916	359966	359914	-1	B18	LOC100645268	329211	362179	None	3168	151	72281	No_or_no_constitutive_exon
ATGCGGCACCGGCGTGGGCCACCCTGGCTCCGTCACGCCGATGGGGTCAGCC	519131	520178	519081	519133	1	B18	LOC105666679	512695	530761	None	3168	151	72281	No_or_no_constitutive_exon
CGTCGTAATTAATAACGCATCGCGTAGTAAAACCTGCGCCATTAGGGAAGGG	810595	810802	810852	810800	-1	B18	LOC110120069	808094	817288	None	3168	151	72281	No_or_no_constitutive_exon
CCTCAACTATGGTGAGATAGCCGAGTGATAATAAATGGGTTTGAAAGTAGCT	1379043	1379366	1378993	1379045	1	B18	LOC105666680	1375539	1384233	None	3168	151	72281	No_or_no_constitutive_exon
AAATGCACGCATATAGCATGGTATGTGTTAATAGTAAAATATGGGTAAAGGT	2223253	2223416	2223466	2223414	-1	B18	LOC100644829	2219070	2224772	None	3168	151	72281	No_or_no_constitutive_exon
ATATATTAATAGAGAAATATCTCTTTTACCGACATCCAAATGGGAAGTAGCA	2846556	2848338	2846506	2846558	1	B18	LOC100651901	2834925	2853735	None	3168	151	72281	No_or_no_constitutive_exon
CGACGACACCGACACCGACTGTATAACAACGCTAAATAACAACGGGACAGTG	3128138	3128249	3128088	3128140	1	B18	LOC100646444	3106168	3143999	None	3168	151	72281	No_or_no_constitutive_exon
ACTTGGAAAGATATGTACGGTGGATGTATTAAATATTTTTTGGGATACAGGG	390329	390510	390279	390331	1	GL899836	LOC100651429	284664	399250	None	3168	151	72281	Yes
TCTATACTGCTGAGTTTGGACAGTTTATCAATGAAAACTTGGGGACTTAGGT	791843	791963	791793	791845	1	GL899836	LOC100651665	754402	808478	None	3168	151	72281	No_or_no_constitutive_exon
CTATGATTTACTAACCTGGAACTAATTTTCTCTCTATTTGGGCACAGCAGGA	1403790	1403802	1403852	1403800	-1	GL899836	LOC100645783	1388617	1421081	None	3168	151	72281	No_or_no_constitutive_exon
TATTAAATTATTAATGCAGTGAGTAACCACATACAATTTTTGGGACATAGGA	1499841	1500181	1499791	1499843	1	GL899836	LOC100646570	1486151	1502751	None	3168	151	72281	Yes
TTCTAGTAACTATTGTTGCATTATCAATAACTGACTTTGGTTGGGAACAGGT	154023	154216	153973	154025	1	GL899587	LOC100649432	152305	155865	None	3168	151	72281	No_or_no_constitutive_exon
GCGTTTGTTTGAACGTTAGATGCCTATGGGTGGAAAATTCGGGACAGAAGCG	208456	208611	208406	208458	1	GL899587	LOC100642909	172049	217072	None	3168	151	72281	No_or_no_constitutive_exon
GAACATGGTAGACGATAGAATTAAAGCAACTACGCTTTACGGGCGAATAGTA	210016	210327	209966	210018	1	GL899587	LOC100642909	172049	217072	None	3168	151	72281	No_or_no_constitutive_exon
GTAGATATCGTGTAATAAATTAGAACGTTTCACCGGTCAAGGGACATTAGGA	985897	986303	986353	986301	-1	GL899587	LOC100650509	980550	1014491	None	3168	151	72281	No_or_no_constitutive_exon
CATGGCGATCCTTCGTTTATGTTGCGTGTTGGTGTTGGTGCAAGGGGCAGGA	944896	945122	945172	945120	-1	GL899009	LOC100643265	928840	1076136	None	3168	151	72281	No_or_no_constitutive_exon
GTCATGCTGCGTTACTGGAATGATGATGGATTTAATGGTCATGGGTGTAGGG	371358	371445	371495	371443	-1	GL899578	LOC100647951	365019	408502	None	3168	151	72281	No_or_no_constitutive_exon
TATTTTGATATTTTTGCTTTACATCCTTTATTTGTTTTTTTATGGGAAAGGT	514298	514444	514494	514442	-1	GL899909	LOC100650797	513116	517930	None	3168	151	72281	No_or_no_constitutive_exon
GCCAACGCCCGTCATTTTCCTTTTCTATGGTTTATTTGTTGGGAAAATAGAG	944003	944216	944266	944214	-1	GL899399	LOC100651904	903052	946971	None	3168	151	72281	No_or_no_constitutive_exon
TCTCGGAACAGTGACTAACGGGGCTGTGCGTGTGTGTGTGTGGGTGGTAGGA	335026	335206	335256	335204	-1	GL900043	LOC100650469	309935	390583	None	3168	151	72281	No_or_no_constitutive_exon
TTTAATAAAATATAAGTTATATTTCTGTTTATACTTTATAGGGCATAAAGAT	905385	905497	905547	905495	-1	GL900043	LOC100649523	896973	910388	None	3168	151	72281	No_or_no_constitutive_exon
TTCTTTTTCTTGTAAAATGCATGTTTGTATGCCACGGTACGGTGGGATAGTC	924593	924737	924787	924735	-1	GL900043	LOC100651785	922637	925396	None	3168	151	72281	No_or_no_constitutive_exon
CGCTTAAATGATTCACTATAAAATGATAATGAAGTATTTGTTGGGGAAAGTG	23098	23326	23376	23324	-1	GL898878	LOC100643263	16720	78199	None	3168	151	72281	Yes
AACTCTGTATATGTTCAAAGATTTATTCGTCGATTTGGGGTAAATAATAGGT	649157	649286	649107	649159	1	GL899969	LOC100644199	648691	649899	None	3168	151	72281	No_or_no_constitutive_exon
GTGTTCGGTATTTAATTTTCCATTTATTCTCGGGACTGCTGGTCGGGTAGAC	331774	331891	331941	331889	-1	GL898887	LOC100650584	319891	395502	None	3168	151	72281	No_or_no_constitutive_exon
ATTTTTTCACGTACTATTTGTTGGAAATGCTAACCTATGGGAAATATTAGGA	18342	18614	18292	18344	1	GL899503	LOC100651509	15425	20786	None	3168	151	72281	No_or_no_constitutive_exon
