# Supplementary material for: Widespread Separation of the Polypyrimidine Tract From 3′ AG by G Tracts in Association With Alternative Exons in Metazoa and Plants
Source: Front Genet. 2019 Jan 14;9:741. doi: 10.3389/fgene.2018.00741 (PMC6339879; doi:10.3389/fgene.2018.00741)
Supplement: DATA FILE S2 — Sequences of REPAG 3′ SS from each species of metazoa, plants and protists. [file Data_Sheet_2.zip › Supplementary data 2/Protists_Release38_capsaspora_owczarzaki_atcc_30864.txt]

REPA_GGG_Sequence	Exon_Start	Exon_End	Pos_-50	Pos_+2	Strand	Chromosome	GeneID	Gene_Start	Gene_End	Gene_Name	Number_of_REPAs	Number_of_REPAs_has_GGG	Number_of_Intron(Intra_genic_Region)	Upstream_Constitutive_Exon
ACCCCCTCACTCACCTCTTGTTGGTGCTCAACTTTTGTTTGTTGGGACAGAG	48628	48689	48578	48630	1	supercont2.1	CAOG_000011	47905	50163	None	4708	1196	32639	Yes
GGGCTGGAGCTACTCGCACGGCGGCAAGGCGCTCCACTTTGCGGGGCCAGAC	74941	75819	74891	74943	1	supercont2.1	CAOG_000017	74750	75819	None	4708	1196	32639	No_or_no_constitutive_exon
CGTCAGAAGCAGGGTATTCAAAGTGGCTCATTGATGGAGGGGACGCACAGTC	103588	103672	103722	103670	-1	supercont2.1	CAOG_009257	102273	103971	None	4708	1196	32639	No_or_no_constitutive_exon
GGATCCAGCCCATGGCATATTGAGTGCTCACGTACGGAGGGGATGGACAGTC	102927	103011	103061	103009	-1	supercont2.1	CAOG_009257	102273	103971	None	4708	1196	32639	No_or_no_constitutive_exon
GATCCAGTCGATGGTAGGCAGAGTGGCTCACTGATGGAGGGGAATGACAGCT	259479	259563	259429	259481	1	supercont2.1	CAOG_000069	258865	260944	None	4708	1196	32639	No_or_no_constitutive_exon
TTGTACTGATCCAAAGGGTATATCAGAATGGCTCACTGCTGGAGGGACAGTC	259630	259714	259580	259632	1	supercont2.1	CAOG_000069	258865	260944	None	4708	1196	32639	No_or_no_constitutive_exon
GCAGCTGTTGCTCATAATTTCGAGTAACTTCCTCTCTCCGTTGGGAACAGGG	282300	282429	282479	282427	-1	supercont2.1	CAOG_000076	278866	283697	None	4708	1196	32639	Yes
GCTCGCTCAGTGCAAATGCGAATTGCAAGAGTACTGACTTGGGTGGACAGTT	285288	285372	285422	285370	-1	supercont2.1	CAOG_009263	283954	289584	None	4708	1196	32639	No_or_no_constitutive_exon
ATTTATGAAGCCGATTACTGTTGCTCACGGGCGGCGAGGGGGACAATCAGCT	284952	285036	285086	285034	-1	supercont2.1	CAOG_009263	283954	289584	None	4708	1196	32639	No_or_no_constitutive_exon
ACAGCATGCTGTGGACATTGAAGGTGCTCAATTGGTGGAGGGTCGGATAGCT	284777	284861	284911	284859	-1	supercont2.1	CAOG_009263	283954	289584	None	4708	1196	32639	No_or_no_constitutive_exon
CGGTTGTTTGTTTGTTTTGTTTGTTGGTTTGTTTGTTTGTGTATGGGCAGGT	297154	297355	297104	297156	1	supercont2.1	CAOG_000081	295818	299854	None	4708	1196	32639	No_or_no_constitutive_exon
TCTCCATTGGTACATATGTCACTTGCCTTGTTGGTGTGCACAACGGGAAGGT	332288	332489	332539	332487	-1	supercont2.1	CAOG_000094	329250	332951	None	4708	1196	32639	No_or_no_constitutive_exon
CGAAATTGTCAAAATTCGACTGCAAACTGCCGGCGAGCAGCTGAAGGGAGTT	491250	491513	491200	491252	1	supercont2.1	CAOG_000137	488264	492120	None	4708	1196	32639	No_or_no_constitutive_exon
TGTTGATATATCTCTTTTTTTTTGTTTGGCTTTCTTTTTTGGGAACGCAGGC	507718	507845	507895	507843	-1	supercont2.1	CAOG_000144	507101	508478	None	4708	1196	32639	No_or_no_constitutive_exon
CATTTGTAACAGCTTGGATTGGCACTGATGTTCGGCCCGGGGGGAAACAGGA	557317	557755	557805	557753	-1	supercont2.1	CAOG_000159	554466	558651	None	4708	1196	32639	No_or_no_constitutive_exon
AATCTCATCAACTTTGTTTTTTGTTTTCTTTTTTGGTTTGGCTGGGGCAGCT	582705	582835	582655	582707	1	supercont2.1	CAOG_000168	580903	583793	None	4708	1196	32639	No_or_no_constitutive_exon
TGGCCCTTGTTGTGCTGGTGACGCTGTGCGCGGCGGCGTGGGGAACGCAGGC	591033	591543	591593	591541	-1	supercont2.1	CAOG_000171	591033	591648	None	4708	1196	32639	No_or_no_constitutive_exon
TTTGTTTTTCTGACTTTTGAATGCTCGTTTTTTGACTTGGGGCGGAGCAGCA	612212	612531	612162	612214	1	supercont2.1	CAOG_009287	608519	612531	None	4708	1196	32639	No_or_no_constitutive_exon
TGGCATTTGCACCCGTCCTTCTCGAACGCAATTGAACGCGGGCACGATAGTC	716152	716167	716217	716165	-1	supercont2.1	CAOG_000212	715498	717038	None	4708	1196	32639	No_or_no_constitutive_exon
TGTCGAAACGCTCTTCTGCTTTTTTGGTGTACTTGCGTGTGGGCTACAAGAA	760430	760469	760519	760467	-1	supercont2.1	CAOG_000222	759115	761493	None	4708	1196	32639	No_or_no_constitutive_exon
ACCCCCAAATCTTAAAATCATCACCTCCGTTTCTTGCTTTCACGGGATAGGT	807668	807771	807618	807670	1	supercont2.1	CAOG_000237	806453	809571	None	4708	1196	32639	No_or_no_constitutive_exon
AGACACAAGCTCATGCTGTTGTGCTGTTGTGCTTTTCCTTATGGGAACAGAG	820805	820912	820962	820910	-1	supercont2.1	CAOG_000243	820805	824013	None	4708	1196	32639	No_or_no_constitutive_exon
GGGTGGATTATGTTGCCCACTGTTTTGCATTGGCTGGGCTGACGTGACAGGC	852260	852356	852406	852354	-1	supercont2.1	CAOG_000250	850406	853077	None	4708	1196	32639	No_or_no_constitutive_exon
TTGTAATTGTATTCTTGTATTTTTTTTTTTTTTGGGGGGGGGGGAATCAGGT	879032	879271	879321	879269	-1	supercont2.1	CAOG_000259	877092	880029	None	4708	1196	32639	No_or_no_constitutive_exon
GTTGTTTGTCACTGACTTGTGTTTTCTGTATTGGTTGCTGCAACGGGTAGTG	898410	898566	898360	898412	1	supercont2.1	CAOG_000266	895409	899116	None	4708	1196	32639	Yes
CGATGCAGTGGTTACCATGTGCGATCTGTGGCTGGGGGTGGGGATTTGAGGA	910605	910790	910555	910607	1	supercont2.1	CAOG_000269	909179	911121	None	4708	1196	32639	No_or_no_constitutive_exon
CTTTTGGCGCATGATTTGGGAACGACTTTTGGCGCATGATTTGGGAGCAGCG	911320	911845	911895	911843	-1	supercont2.1	CAOG_000270	911320	918228	None	4708	1196	32639	No_or_no_constitutive_exon
GGACTCAAAGTCTCACTCCTATGTTGTGCTTGATTCTTGTGGGATTATAGAT	976205	977955	976155	976207	1	supercont2.1	CAOG_000289	975748	980801	None	4708	1196	32639	No_or_no_constitutive_exon
TTTTGCGGTTTTTTTTTTGTTCGCTTTTGAAATTTGCGTTGGTTGGGCAGGT	1069544	1069592	1069642	1069590	-1	supercont2.1	CAOG_000315	1069544	1070867	None	4708	1196	32639	No_or_no_constitutive_exon
TTTTTTTCTTTTCTGATGATGGCGTTTCTTGTCGTGTTTTTGGGCGGCAGGT	1081796	1081940	1081990	1081938	-1	supercont2.1	CAOG_000319	1081139	1082758	None	4708	1196	32639	No_or_no_constitutive_exon
ATATCAGCAAAGGGCGTTCAGAGTGGCTCACTGATGAACGGGATGGACAGTC	1127175	1127259	1127309	1127257	-1	supercont2.1	CAOG_009294	1121393	1128478	None	4708	1196	32639	No_or_no_constitutive_exon
GTGCACTCACTTGACATCTTGTCTTGAATGTGTGCGCGTGTGTGGGACAGGC	1147355	1147564	1147614	1147562	-1	supercont2.1	CAOG_000340	1145760	1147900	None	4708	1196	32639	No_or_no_constitutive_exon
GCGATTGTCTCCGTGCTTGCAGTCCAGCTACTCACAGGGCCGCAAAACAGAT	1146192	1146301	1146351	1146299	-1	supercont2.1	CAOG_000340	1145760	1147900	None	4708	1196	32639	No_or_no_constitutive_exon
TTGGTTCATTCACACTCATACCTTGTGCACCAACTACTCTTGGGAAACAGAC	1158432	1158900	1158382	1158434	1	supercont2.1	CAOG_000345	1156269	1160678	None	4708	1196	32639	No_or_no_constitutive_exon
TGACTCACTTTGACTGCGGTCGACTGTGGTTGCTTTGGATTGGGTGGCAGTG	1162409	1162743	1162793	1162741	-1	supercont2.1	CAOG_000346	1160721	1163302	None	4708	1196	32639	No_or_no_constitutive_exon
GTCTCATCTCTGGTTTTGTACCATGCGTATGTGTGACTTGGTGGGTGTAGAG	1179796	1179876	1179926	1179874	-1	supercont2.1	CAOG_000351	1177178	1181360	None	4708	1196	32639	No_or_no_constitutive_exon
GGCGCGCGGGGCGGGGCGGGGCTTGTGAATCTGGCGCGGGGAAAAATCAGGT	1256976	1257042	1257092	1257040	-1	supercont2.1	CAOG_000375	1254589	1257538	None	4708	1196	32639	No_or_no_constitutive_exon
CGAGACTGAGAGCAGCGCTGCTTGCTCACATTGTGACCCCGGGTTGGTAGTG	1350695	1352179	1352229	1352177	-1	supercont2.1	CAOG_009307	1350695	1352811	None	4708	1196	32639	No_or_no_constitutive_exon
CTTCAGCCGAGGGCAGTTCAGAGCGACTCACTGATGGGAGGGATGGTCAGTC	1416980	1417064	1417114	1417062	-1	supercont2.1	CAOG_000424	1415660	1417367	None	4708	1196	32639	No_or_no_constitutive_exon
ATGTGTGTGGGGTGATGCAGGAAAGTGCTGGCTGACGGAGGGGCGGACAGGC	1416820	1416904	1416954	1416902	-1	supercont2.1	CAOG_000424	1415660	1417367	None	4708	1196	32639	No_or_no_constitutive_exon
ATTCCAGCAGAGGATGTCAAGAGTGCCGACTGATGGAGGGGGCGAATTAGAT	1416647	1416731	1416781	1416729	-1	supercont2.1	CAOG_000424	1415660	1417367	None	4708	1196	32639	No_or_no_constitutive_exon
TGTGAGTGAGTCTTTGTCGCAGAGTGCTCATTCATGGGGAGGACGGACAGTC	1416485	1416569	1416619	1416567	-1	supercont2.1	CAOG_000424	1415660	1417367	None	4708	1196	32639	No_or_no_constitutive_exon
ATATTGGAACAGTGTGATCGTGCGTGTGTACTGACGAAATGGATGGGCAGTG	1454173	1454251	1454301	1454249	-1	supercont2.1	CAOG_008406	1451223	1454621	None	4708	1196	32639	No_or_no_constitutive_exon
GTGCCTTCAAGAGGGTATTCGGAGTGGCTCACTGATGGAGGGATGAACAGTT	1454009	1454090	1454140	1454088	-1	supercont2.1	CAOG_008406	1451223	1454621	None	4708	1196	32639	No_or_no_constitutive_exon
TGACTCTAGTGAGTGAAGATTTCAGCATGGCTCACTGATGGAATGGGCAGTC	1453853	1453937	1453987	1453935	-1	supercont2.1	CAOG_008406	1451223	1454621	None	4708	1196	32639	No_or_no_constitutive_exon
ATGTGAGTGGGTGATTCAGAAAAGTGCTCACTGATGGAGGGGATAAACAGTC	1453697	1453781	1453831	1453779	-1	supercont2.1	CAOG_008406	1451223	1454621	None	4708	1196	32639	No_or_no_constitutive_exon
GTGGTCAATCCAGCAAATGCCGTTTAGAGCGCTCACTGTTAGACGGGCAGCT	1452553	1452637	1452687	1452635	-1	supercont2.1	CAOG_008406	1451223	1454621	None	4708	1196	32639	No_or_no_constitutive_exon
CTCATGCACGCCGCTTGCTCGCACTTTGCTTGTGGGCGGGGGGGTGACAGGC	1569919	1571449	1571499	1571447	-1	supercont2.1	CAOG_000471	1569688	1571982	None	4708	1196	32639	No_or_no_constitutive_exon
TTTTGTCATCGCCCGTTCACTTGACATATTCTTTCTTTTGGGACGAGCAGAT	1591671	1591753	1591621	1591673	1	supercont2.1	CAOG_000478	1589022	1595678	None	4708	1196	32639	No_or_no_constitutive_exon
ATCAAACGACTGACTTTGAATTCGTGTGTGCGTGTGTGTGTGGCGGGCAGTG	1597735	1597881	1597685	1597737	1	supercont2.1	CAOG_000480	1597254	1599955	None	4708	1196	32639	No_or_no_constitutive_exon
CTGGTTACTCACACTCTCCTCAATGTGCATTGAATTGCAATGGGATATAGGC	1788561	1788700	1788750	1788698	-1	supercont2.1	CAOG_000535	1787762	1789369	None	4708	1196	32639	No_or_no_constitutive_exon
TATGCACACACAATGTCATTTTGTGATGGCCTTTTTGTATGTGGGCACAGAC	1791561	1791680	1791511	1791563	1	supercont2.1	CAOG_000537	1791346	1792711	None	4708	1196	32639	No_or_no_constitutive_exon
CTTGTGCAAACCTTGGCGATGTGTGTTTTCATGGTCATCTGGGAGGCCAGCT	1793528	1793695	1793478	1793530	1	supercont2.1	CAOG_000538	1792796	1794700	None	4708	1196	32639	No_or_no_constitutive_exon
ACCTCAAACCATGCCCCCATCACGTTGGACGTACAATGGGGTTGGAACAGTC	1853149	1853301	1853099	1853151	1	supercont2.1	CAOG_000560	1852002	1858840	None	4708	1196	32639	Yes
GCACTCGTGGCTCTTCTTGGGCTGTTTTGGTCTGACGCTGACATGGGTAGGC	1929873	1930025	1929823	1929875	1	supercont2.1	CAOG_000587	1929216	1930936	None	4708	1196	32639	No_or_no_constitutive_exon
TTCACGTTTATTGGCTATTGTTCTTGTTCTCCTTGTTTGGGAATGGCCAGGT	1956080	1956382	1956432	1956380	-1	supercont2.1	CAOG_000594	1955102	1960886	None	4708	1196	32639	No_or_no_constitutive_exon
GCGTTTTGTGATACCCTTTTTCGACCACACAACCCTGTTCTGCGGGATAGAT	1955833	1955959	1956009	1955957	-1	supercont2.1	CAOG_000594	1955102	1960886	None	4708	1196	32639	No_or_no_constitutive_exon
GGCTTTTGTTCGTTTGTGTTTTTGTCTGATCTTGTGTTTTTGGGGGGTAGAC	1981254	1981454	1981504	1981452	-1	supercont2.1	CAOG_000603	1980911	1983765	None	4708	1196	32639	No_or_no_constitutive_exon
ACACTCACGCTTTGGGTTTTTGGCGGTGGTCGGGCGCCGGGACGGGACAGAC	2009325	2009434	2009484	2009432	-1	supercont2.1	CAOG_000609	2005992	2010124	None	4708	1196	32639	Yes
GTTTCGTGTTGCGCGTTTGATTTCACTGACGAACGTCGCTGGGATGACAGGT	2011185	2011514	2011135	2011187	1	supercont2.1	CAOG_000610	2010105	2012584	None	4708	1196	32639	No_or_no_constitutive_exon
GAGCTGCCAAATCTCATCGCTGGATGACGGTTGTTGCTTGGTGGGAGCAGAT	2012260	2012584	2012210	2012262	1	supercont2.1	CAOG_000610	2010105	2012584	None	4708	1196	32639	Yes
CGGCATGGGCATGGGCCAACAAGGCATGGGCATGGGCATGGGCCAGCAAGGC	2025250	2025493	2025200	2025252	1	supercont2.1	CAOG_000617	2023576	2031147	None	4708	1196	32639	No_or_no_constitutive_exon
AGGCATGGGCCAAATGGGTCAAATGGGCCAGATGGGCCAGATGGGACAAGGC	2025541	2029959	2025491	2025543	1	supercont2.1	CAOG_000617	2023576	2031147	None	4708	1196	32639	No_or_no_constitutive_exon
GACTCACCACCAAGTACCTTTGTGTGTGCTGTGCGATTGGGCGGGCGCAGGT	2148558	2149026	2149076	2149024	-1	supercont2.1	CAOG_000659	2146461	2149476	None	4708	1196	32639	No_or_no_constitutive_exon
TTGTCTTTGCATGGTACGTTGAACCACAACCCATCGTTGGGGGGGGGCAGGT	2177002	2180224	2180274	2180222	-1	supercont2.1	CAOG_000670	2176834	2180625	None	4708	1196	32639	No_or_no_constitutive_exon
TTGAGACACATGGTAAGCAACCTGTGGTGACAGTGTGTTGTAGAGGGAAGTG	2237721	2237982	2237671	2237723	1	supercont2.1	CAOG_000691	2235186	2239872	None	4708	1196	32639	Yes
CTTGTATTGAAGGAACCTCGCTTTGGTCTCACGCTGCTCGCGGGAACTAGTC	2304180	2304252	2304130	2304182	1	supercont2.1	CAOG_000714	2301745	2306518	None	4708	1196	32639	No_or_no_constitutive_exon
TCTAACTCTTGTTTTTTCTCTTTCAACTCGCCTCTCTGGTCGGGAATCAGCC	2373095	2373854	2373045	2373097	1	supercont2.1	CAOG_000737	2371943	2376088	None	4708	1196	32639	No_or_no_constitutive_exon
ATTTCACTCTTACCTTTTTTATTTTATTTTATTTTGTTGGGGAATGAAAGTG	2410241	2410358	2410191	2410243	1	supercont2.1	CAOG_000750	2407948	2411152	None	4708	1196	32639	No_or_no_constitutive_exon
TTTGTTCTGGCTTGCTGTTGTTGTTGTTGTTGTTGTTGTTTGGGCAACAGGT	2465339	2465458	2465508	2465456	-1	supercont2.1	CAOG_000763	2455550	2466268	None	4708	1196	32639	No_or_no_constitutive_exon
GTCACTGCACCTCATTCCATCCCTTTTGTCCTGTTTGCGGATCGGGACAGAT	2472155	2472267	2472317	2472265	-1	supercont2.1	CAOG_000767	2470973	2472911	None	4708	1196	32639	No_or_no_constitutive_exon
TTTTGGTGTGCGTGGTTCCCCTCCCTTTTTTTTTTGAATTGGGCGTGTAGAC	2567486	2567732	2567436	2567488	1	supercont2.1	CAOG_000803	2564332	2567732	None	4708	1196	32639	No_or_no_constitutive_exon
ATGATGCATTTTGCTCACTATTGTTGATTGCGCTTTTGACGGGACTGTAGGT	2611113	2611346	2611396	2611344	-1	supercont2.1	CAOG_009344	2607719	2613788	None	4708	1196	32639	No_or_no_constitutive_exon
TCTGGACAAGGCCTCGCTCCGTGTAGTGGGCATCCTGCCGGGACACGCAGGT	2614058	2615000	2614008	2614060	1	supercont2.1	CAOG_000818	2613805	2615000	None	4708	1196	32639	No_or_no_constitutive_exon
GGATGTGTAGTTGTATTGTATTGACGAATGCGCTTTTTTTTGGGGCGCAGAA	2654255	2654405	2654205	2654257	1	supercont2.1	CAOG_008445	2651219	2654405	None	4708	1196	32639	No_or_no_constitutive_exon
TAGTCTGACTTGTGCGTTTCAATCCACGGGGCTTTGGCGGGGGTACGTAGAG	2676995	2677814	2677864	2677812	-1	supercont2.1	CAOG_000841	2675919	2679803	None	4708	1196	32639	No_or_no_constitutive_exon
ATGCTTTGTTTCTACCGACTTGTTGGTTTTTTCCGGGGGGGGGACTGCAGGT	2682666	2682949	2682999	2682947	-1	supercont2.1	CAOG_000843	2682666	2687760	None	4708	1196	32639	No_or_no_constitutive_exon
ATACAGAGACACATCAATCCATAACAGTTTCGTCCAAAGTGATGGGCCAGTC	2718353	2718479	2718303	2718355	1	supercont2.1	CAOG_009347	2717301	2719422	None	4708	1196	32639	No_or_no_constitutive_exon
TTGTTCATCGCCTCACACGCATTCGTGTCATGCTCGTGCTCTGGGAACAGCT	2727659	2728358	2728408	2728356	-1	supercont2.1	CAOG_000862	2726492	2729535	None	4708	1196	32639	No_or_no_constitutive_exon
CTCTTTTTGGTTTTTTTGGGTTTTTTTTTCTTTTGGGGGGGGGGTGTCAGGT	2750737	2750860	2750687	2750739	1	supercont2.1	CAOG_000867	2748547	2753655	None	4708	1196	32639	No_or_no_constitutive_exon
AGCTCGACGAACGAATTGACTGTTGGGACGTGTGTTGTCGGCCGGGACAGAT	2788055	2788173	2788005	2788057	1	supercont2.1	CAOG_000881	2786678	2788384	None	4708	1196	32639	No_or_no_constitutive_exon
GCTTCGGCAGTGGACATCAAGAGTGGCTCACTATTGGAGGGGACGGACAGTC	2790015	2790099	2789965	2790017	1	supercont2.1	CAOG_009353	2789769	2792594	None	4708	1196	32639	No_or_no_constitutive_exon
CGATCTAGTAGAGGGCATTACGAGTGCTCAGTGGTAAATGGGACGGACAGTC	2790186	2790270	2790136	2790188	1	supercont2.1	CAOG_009353	2789769	2792594	None	4708	1196	32639	No_or_no_constitutive_exon
GGTTTCAGCAGAGGCATTCAGAGTGCTCAGTGGTGAATGGGACGGACAAGTC	2790358	2790442	2790308	2790360	1	supercont2.1	CAOG_009353	2789769	2792594	None	4708	1196	32639	No_or_no_constitutive_exon
TCACTCAACAGGGTGAATTCAGAGTGCTCATTGATGGAGGGGATGTACAGTC	2790672	2790756	2790622	2790674	1	supercont2.1	CAOG_009353	2789769	2792594	None	4708	1196	32639	No_or_no_constitutive_exon
TGATTGTAGCAGAGGGCACTTAAAGGCTCACAAATGGAGGGGACGGACAGTC	2791476	2791560	2791426	2791478	1	supercont2.1	CAOG_009353	2789769	2792594	None	4708	1196	32639	No_or_no_constitutive_exon
GGATGATTCAGCAGAGGCATTCCAATGCTCACTGATGGAGGGATGCACAGTC	2791985	2792069	2791935	2791987	1	supercont2.1	CAOG_009353	2789769	2792594	None	4708	1196	32639	No_or_no_constitutive_exon
TGTTGCCATGTCTTCATTTTGTGTTTTTTTTTTGTTGGGGGGGGGATCAGGC	2860168	2860278	2860118	2860170	1	supercont2.1	CAOG_000894	2857528	2860955	None	4708	1196	32639	No_or_no_constitutive_exon
TGCGCTTTGTCAGTCGGATATTGTTCTCCTGCTCACCGTTTGGGCGACAGTC	2950561	2950645	2950695	2950643	-1	supercont2.1	CAOG_000920	2949876	2951141	None	4708	1196	32639	No_or_no_constitutive_exon
GTTTACTTTTTTTTTCTTGCTTTGTTTGGTTATATTTTTGAATCGGGTAGGA	2988745	2989132	2989182	2989130	-1	supercont2.1	CAOG_000932	2988745	2990765	None	4708	1196	32639	No_or_no_constitutive_exon
CCATTCTGGCTGGCTGGCTGGCTGCTGCTTTTGGGGTGGCGGGGCAACAGAG	2996760	2996900	2996950	2996898	-1	supercont2.1	CAOG_000935	2994977	2997328	None	4708	1196	32639	No_or_no_constitutive_exon
TGGTTGAATTTCGTCACTCACTGCCGCGCAATGTTGGGCTGATGGAAAAGGT	3101262	3101422	3101472	3101420	-1	supercont2.1	CAOG_000967	3100818	3105069	None	4708	1196	32639	No_or_no_constitutive_exon
TGTCTGTCTTTTTGTGTTGGTCTCGGCTTGGCTGGGCGGGGCGGGCAAAGGT	3164449	3164577	3164399	3164451	1	supercont2.1	CAOG_000979	3163837	3166404	None	4708	1196	32639	No_or_no_constitutive_exon
AGGGTATTCCGAGTACTCACTGATCCGGGGGCGTGGGGGTGCGGGGACAGTC	3178716	3178800	3178666	3178718	1	supercont2.1	CAOG_000983	3178421	3180595	None	4708	1196	32639	No_or_no_constitutive_exon
ATGTGAGTGGGTGATTTCAGCAGAGTGCTCACCGATGAAGGGGCCGACAGTC	3178876	3178960	3178826	3178878	1	supercont2.1	CAOG_000983	3178421	3180595	None	4708	1196	32639	No_or_no_constitutive_exon
TGGGTGGCTCAGACGAGTGCTCACTGATGGAGGGGGGGGGGATAAAACAGTC	3179043	3179127	3178993	3179045	1	supercont2.1	CAOG_000983	3178421	3180595	None	4708	1196	32639	No_or_no_constitutive_exon
TTTACGGGAGAAAATTCAGAGTGCTCACTGATGGAGGGGGGATGGAGCAGTC	3179381	3179465	3179331	3179383	1	supercont2.1	CAOG_000983	3178421	3180595	None	4708	1196	32639	No_or_no_constitutive_exon
ATGTGAGTGGGTGATACATAGTAGTGCTCATTGATGGAGGGAATGAGCAGCT	3179531	3179615	3179481	3179533	1	supercont2.1	CAOG_000983	3178421	3180595	None	4708	1196	32639	No_or_no_constitutive_exon
GGTGATCAAACATAGAGCATTCAGAGCGCTGATGGCTGGGTGGGCAACAGCT	3179709	3179793	3179659	3179711	1	supercont2.1	CAOG_000983	3178421	3180595	None	4708	1196	32639	No_or_no_constitutive_exon
AAGCCATACCTGGCTATGAGATCTTGTGGTGCTGAATCTGTCGGGATGAGCA	3185126	3185257	3185076	3185128	1	supercont2.1	CAOG_000985	3183047	3186528	None	4708	1196	32639	No_or_no_constitutive_exon
TCTACTCCCTCCCCCCCACCCCTTTTGTGTAAACTCCCGGGGGATTGCAGCT	3204591	3204742	3204792	3204740	-1	supercont2.1	CAOG_000995	3204194	3205976	None	4708	1196	32639	No_or_no_constitutive_exon
CGAACAAATGGAGAGGAATTTCTAACTCTGCTCCAATTGGGTTGGAATAGGA	3246806	3246875	3246756	3246808	1	supercont2.1	CAOG_001008	3245901	3248535	None	4708	1196	32639	No_or_no_constitutive_exon
GTGTCGTCGTGTTTACTGTGCCCTGCTCATTCCATCGGTACCGGGGGTAGGT	3269648	3269999	3269598	3269650	1	supercont2.1	CAOG_001015	3268122	3269999	None	4708	1196	32639	No_or_no_constitutive_exon
ATGTCTAAAGTCGCAGACAACTTACTTTGTGGTTTTTATGGGAAAAACAGCG	3280153	3280194	3280103	3280155	1	supercont2.1	CAOG_001017	3277959	3281470	None	4708	1196	32639	No_or_no_constitutive_exon
TTGTCTTGGCGAGAGGCAAGAGCTGACTTGATCAACAATTTTGGGAACAGAG	3366352	3366486	3366536	3366484	-1	supercont2.1	CAOG_001048	3365724	3367401	None	4708	1196	32639	No_or_no_constitutive_exon
GCGTTTCCAATGTTTTTCGTTTCTTTTTTGGTGTGTATGTGTGTGGGCAGAT	3368325	3368488	3368275	3368327	1	supercont2.1	CAOG_001049	3367293	3368828	None	4708	1196	32639	No_or_no_constitutive_exon
GCATTGTGTGGGAACAACGACTTACACGTTGTGCCTTTGTTGGGATGCAGGT	3413307	3413361	3413411	3413359	-1	supercont2.1	CAOG_001065	3413307	3415960	None	4708	1196	32639	No_or_no_constitutive_exon
ATCTGATGTGCTGTTTGCTTCTTTTTTTTTGGGGGGGGGGGAAACTGTAGCT	3431275	3431412	3431225	3431277	1	supercont2.1	CAOG_001071	3430305	3431613	None	4708	1196	32639	No_or_no_constitutive_exon
CACTCACTTTTGGAACATGGATTCCTGTGATGGATTGGGGGAAAACTCAGAT	3527904	3527970	3528020	3527968	-1	supercont2.1	CAOG_001099	3526348	3528121	None	4708	1196	32639	No_or_no_constitutive_exon
GTAGAGCGTAGTAATCCTCATTCATTCAAATTGGCCCAATGCTGGGACAGAT	3528399	3528517	3528349	3528401	1	supercont2.1	CAOG_001100	3528264	3529250	None	4708	1196	32639	No_or_no_constitutive_exon
TCGTATCAACGATTCTGTTGCAATCGTATCGGTTGGGTTGCGGGAAACAGGC	3554065	3554419	3554469	3554417	-1	supercont2.1	CAOG_001108	3547329	3554912	None	4708	1196	32639	No_or_no_constitutive_exon
ACAGTGGGAGGGACTGCACTGAACTTGGAGCTTGCTTTGGGCTGGAGCAGAC	3562471	3562624	3562674	3562622	-1	supercont2.1	CAOG_008474	3562040	3562886	None	4708	1196	32639	No_or_no_constitutive_exon
TCAAGCGCCGGTTGACTGACCTGAACTCGTCGCTTGATTTTGTGGGGCAGTT	3584280	3584395	3584230	3584282	1	supercont2.1	CAOG_008477	3582083	3584395	None	4708	1196	32639	No_or_no_constitutive_exon
TCTGGCGCATTCGTCAATCTCATCGATACTCTGTTGTTGGACGGGTGCAGCA	3688329	3688488	3688538	3688486	-1	supercont2.1	CAOG_001151	3687462	3690849	None	4708	1196	32639	No_or_no_constitutive_exon
GATGACCGACTTACATCCTTGTTCGTGTTCGTGGTGGGGGAAAAAAACAGAT	3739549	3740593	3740643	3740591	-1	supercont2.1	CAOG_009388	3738234	3743740	None	4708	1196	32639	No_or_no_constitutive_exon
TTCCACGCCTAACCGTGTCGGAAACGGTGCGTACCCATCGATGGGAGCAGCA	30824	31048	30774	30826	1	supercont2.2	CAOG_001193	30076	33492	None	4708	1196	32639	No_or_no_constitutive_exon
CGATTTTGAATGATCTGAATGCATTGCGCGCGGGGCGGGGGGGGGGGCAGGA	35329	38396	38446	38394	-1	supercont2.2	CAOG_008485	33605	39607	None	4708	1196	32639	No_or_no_constitutive_exon
CTGACATCTCATGTCTCCAATTCTTCTGACTCATCGGGCGGGTCGAGCAGTG	86384	86439	86489	86437	-1	supercont2.2	CAOG_001210	85504	87961	None	4708	1196	32639	No_or_no_constitutive_exon
TGAATGCCGGCTCCCTGCGAATTGCAATTCACCCTCGTTTGATTGGGTAGAA	97811	98044	97761	97813	1	supercont2.2	CAOG_001213	96956	98884	None	4708	1196	32639	No_or_no_constitutive_exon
GCCGTACTTGCTGACGTGGAGAAGCGGCTAATTTTTCTTGTGGGGCATAGGG	115635	115660	115585	115637	1	supercont2.2	CAOG_001220	114468	117249	None	4708	1196	32639	No_or_no_constitutive_exon
ATACAGCAGAGAGCATTTAGAGTGCTCACCGATGGAGGGGATGTGGACAGTC	120232	120316	120366	120314	-1	supercont2.2	CAOG_001221	117742	120808	None	4708	1196	32639	No_or_no_constitutive_exon
GATTTCAGTAGAGTGCAGCAAGGGCGCTCACTGGTGGAGGGAATGGACAGCT	120060	120144	120194	120142	-1	supercont2.2	CAOG_001221	117742	120808	None	4708	1196	32639	No_or_no_constitutive_exon
GTGATTTCAACATAGCTTAGAATGCTCACCCATGGAGGGGATGTGGACAGTC	119890	119974	120024	119972	-1	supercont2.2	CAOG_001221	117742	120808	None	4708	1196	32639	No_or_no_constitutive_exon
ATACAGCAGAGAGCATTTAGAGTGCTCACCGATGGAGGGGATGTGGACAGTC	119717	119801	119851	119799	-1	supercont2.2	CAOG_001221	117742	120808	None	4708	1196	32639	No_or_no_constitutive_exon
CGATCCAGCAGAGAGCATTTAGAGTGCTCACCGATGGAGGGGATGGACAGTC	119403	119487	119537	119485	-1	supercont2.2	CAOG_001221	117742	120808	None	4708	1196	32639	No_or_no_constitutive_exon
GTGATTTCAACATAGCTTAGAATGCTCACCCATGGAGGGGATGTGGACAGTC	119233	119317	119367	119315	-1	supercont2.2	CAOG_001221	117742	120808	None	4708	1196	32639	No_or_no_constitutive_exon
TGTGATTTCAGAGCGTATTCTGAACACCGACTGATTGCGGGGATGGACAGTC	119090	119174	119224	119172	-1	supercont2.2	CAOG_001221	117742	120808	None	4708	1196	32639	No_or_no_constitutive_exon
CAGCAGATAGCATTCAGAGTGCTCACCGATGATGGAAGGGATGTGGACAGGC	118914	118998	119048	118996	-1	supercont2.2	CAOG_001221	117742	120808	None	4708	1196	32639	No_or_no_constitutive_exon
ATACAGCAGAGAGCATTTAGAGTGCTCACCGATGGAGGGGATGTGGACAGTC	118741	118825	118875	118823	-1	supercont2.2	CAOG_001221	117742	120808	None	4708	1196	32639	No_or_no_constitutive_exon
CCTCAATGGCTGAACGGAACGCTAACTGTGTGAAACGGGGCAAAACGCAGGT	222358	222487	222308	222360	1	supercont2.2	CAOG_001250	221935	223330	None	4708	1196	32639	No_or_no_constitutive_exon
AAGCATTCTTCAATCTTGAAACGGCACTCACATTGTATTTGGGGGAACAGAT	271465	271550	271415	271467	1	supercont2.2	CAOG_008493	267869	273196	None	4708	1196	32639	No_or_no_constitutive_exon
CTTGTTCGCTCATCCGTTTCTGCTTTCTCTGCCTGTCTTTGGTTGGGTAGGA	273886	274056	274106	274054	-1	supercont2.2	CAOG_001268	273712	274613	None	4708	1196	32639	No_or_no_constitutive_exon
TGATGCTTTTATAACTTTCAGATGATGACCGCTTGGGTCTGGGTTGACAGCA	300021	300117	299971	300023	1	supercont2.2	CAOG_001275	297510	301503	None	4708	1196	32639	No_or_no_constitutive_exon
ACTTCCGGAACCTTCTCCTTCTCGTCGCTGCGTTTCGGCGTCGGGGACAGCC	348796	348924	348974	348922	-1	supercont2.2	CAOG_001287	346779	349181	None	4708	1196	32639	No_or_no_constitutive_exon
CAAGAGTGATCTGACTTTTTGTGTGCATTTTTGAATGTGGGATGGAGCAGAA	377702	377835	377652	377704	1	supercont2.2	CAOG_001295	376778	379367	None	4708	1196	32639	No_or_no_constitutive_exon
GATTTTACATGTTGCTGTCATTGGGAATCTGATTGTGGTGGGACGACTAGCT	385092	385431	385481	385429	-1	supercont2.2	CAOG_001298	382926	386642	None	4708	1196	32639	No_or_no_constitutive_exon
TGTGGCGTCCTGTGCTTTGGTTTCTAACACGCAAATGTTTGGATGGGCAGGA	383662	383755	383805	383753	-1	supercont2.2	CAOG_001298	382926	386642	None	4708	1196	32639	No_or_no_constitutive_exon
ACCCAGCCAAACCGGGTGCGTCAGGATCGACACCCGGCGCTGGGAAAAAGTG	391677	392076	391627	391679	1	supercont2.2	CAOG_008496	389247	396617	None	4708	1196	32639	No_or_no_constitutive_exon
AATTTGTTGCTCGGCTTGGTTTGTTGTTTTTGTGCCTTGGGGGGGAACAGGT	437796	438081	438131	438079	-1	supercont2.2	CAOG_001313	436262	439909	None	4708	1196	32639	Yes
TTTTTTTTTTTTTGTTTTTGTTCTTGTTGGTGTTTGGCTTGCTGGGACAGTT	445452	445683	445402	445454	1	supercont2.2	CAOG_001316	444790	445683	None	4708	1196	32639	No_or_no_constitutive_exon
AGTACAAGCCGATCTGATTGTGTTTTACAATTGTTTTGCGGGGAAAACAGGG	505642	505760	505810	505758	-1	supercont2.2	CAOG_001337	503878	507310	None	4708	1196	32639	No_or_no_constitutive_exon
GCTCATTATTGCTTGTTTTGGATGGTTTGTTTTTGTGATTGGGATGGCAGCC	504572	504631	504681	504629	-1	supercont2.2	CAOG_001337	503878	507310	None	4708	1196	32639	No_or_no_constitutive_exon
TGTTGTTGTTGTTTTGGGATTCACCGATTGCTGTGTTTCGGGCTGAACAGTC	551675	552253	551625	551677	1	supercont2.2	CAOG_001349	550744	553070	None	4708	1196	32639	No_or_no_constitutive_exon
CTAGGGGACACTGTAGCTCTGGTGCCAAAAGTCGCATGTGGGAGATGCAGGC	566573	566692	566742	566690	-1	supercont2.2	CAOG_009418	566111	566814	None	4708	1196	32639	No_or_no_constitutive_exon
ACATTTTTTTTTTTTGGCTTGCTTTTCGTCCTTTGTCTTTGATCGGGCAGCT	610587	610683	610733	610681	-1	supercont2.2	CAOG_001366	609246	611535	None	4708	1196	32639	No_or_no_constitutive_exon
CAATACTCTCATAATCCGACCTTTTGTTTTTGGGTTTTTGGGTGGTACAGCT	624203	624296	624153	624205	1	supercont2.2	CAOG_001371	623668	625462	None	4708	1196	32639	No_or_no_constitutive_exon
AACCATCCCATCCCGTCGGTCATTGACGCGACTGTCTTTCTGGGAGTTAGCT	625849	625948	625998	625946	-1	supercont2.2	CAOG_001372	625636	626522	None	4708	1196	32639	No_or_no_constitutive_exon
GGTGATTTCAGCAGAGGGCATTCAGAATACTGATGATGGGGGATGAACAGGC	720276	720360	720226	720278	1	supercont2.2	CAOG_009423	719988	721491	None	4708	1196	32639	No_or_no_constitutive_exon
TGTTGAATCATCTTTTTGACCTTTTTTTTTTCTTTTTGTTTTGAGGGCAGAC	804618	804714	804764	804712	-1	supercont2.2	CAOG_001426	802649	805643	None	4708	1196	32639	No_or_no_constitutive_exon
GGTGTTGCTGCTTCGCCGTCACGCGCTTGCTCATTTTTTGGGCGGTATAGTT	811917	812065	812115	812063	-1	supercont2.2	CAOG_001430	811917	813224	None	4708	1196	32639	No_or_no_constitutive_exon
GTCTAACCCGGAACACTATTTCTTGCGATTGACCATCATGGGAAAAACAGAC	819465	819570	819620	819568	-1	supercont2.2	CAOG_001433	819269	820840	None	4708	1196	32639	No_or_no_constitutive_exon
GACGGGAACGTCCAATCCATTGGCCATGGCCGGGTTGCCGTGGGGAACAGCT	826392	829382	829432	829380	-1	supercont2.2	CAOG_001436	826392	830880	None	4708	1196	32639	No_or_no_constitutive_exon
TGACCGTCATTTTTTTTTCTTGTCATTTGTTGTTTTCTGGGATGCAACAGAC	845212	845804	845854	845802	-1	supercont2.2	CAOG_001441	845212	848558	None	4708	1196	32639	No_or_no_constitutive_exon
CAGTATGTTCAGAACCATGCCAACTTACCTTGCAACCGAGGGGGCCGTAGGA	869920	870064	869870	869922	1	supercont2.2	CAOG_001450	869101	871188	None	4708	1196	32639	No_or_no_constitutive_exon
TCTCTATCGACTCACCTTCAATGATACTCTGTTTGCGTTGGGGGAAATAGTC	975254	975359	975204	975256	1	supercont2.2	CAOG_001488	974212	976543	None	4708	1196	32639	No_or_no_constitutive_exon
TTCTCTTTGTTTGCCCTTTGTGACCCCCCCCCCTTTGGTTGGGACAACAGGA	1029341	1029461	1029511	1029459	-1	supercont2.2	CAOG_001505	1028437	1029632	None	4708	1196	32639	No_or_no_constitutive_exon
GGTTGCAGGTTTTCTAATCTGAGCTATTTTTTTGATTCATCTGGGGACAGTC	1031103	1031216	1031053	1031105	1	supercont2.2	CAOG_001506	1030055	1033205	None	4708	1196	32639	No_or_no_constitutive_exon
TTTGGGTTTTTTTGTGCTTTCGCATTCTGACTGTTGGGATTGGATGGCAGGC	1066989	1067433	1067483	1067431	-1	supercont2.2	CAOG_001516	1065892	1072989	None	4708	1196	32639	No_or_no_constitutive_exon
CTCAACATCTTTTGCTCTTTGGGGGTATTGGGGTATGTATTGGGGGGCAGAG	1111830	1112043	1112093	1112041	-1	supercont2.2	CAOG_001531	1110870	1112206	None	4708	1196	32639	No_or_no_constitutive_exon
CATTTCGAATTCTCTAACTTTTTTTTTTGTTTTTTTTGTGCGGGCAACAGAG	1110870	1111340	1111390	1111338	-1	supercont2.2	CAOG_001531	1110870	1112206	None	4708	1196	32639	No_or_no_constitutive_exon
GCGGCACTTGAAACCCTGCTCACTCGTTTCACTCGGTTTGGGGCAACCAGTG	1150153	1150225	1150103	1150155	1	supercont2.2	CAOG_001536	1147780	1152643	None	4708	1196	32639	No_or_no_constitutive_exon
GTGCTCTGTGTTGGTTTTCGGGAATTGGGGTGGGTGCGGGGTTGGAACAGCC	1170655	1171306	1170605	1170657	1	supercont2.2	CAOG_001544	1170226	1171926	None	4708	1196	32639	No_or_no_constitutive_exon
GGGGTGTCTTCAACTGATGCTCACTCTCATACATCTTTGCTGGGGAACAGGA	1225413	1225514	1225564	1225512	-1	supercont2.2	CAOG_001561	1225000	1225703	None	4708	1196	32639	No_or_no_constitutive_exon
ATTGGAACATTCTGCACTGACTTCTTGAATGTTGGTGGGGATGGTGACAGTG	1235100	1235247	1235297	1235245	-1	supercont2.2	CAOG_001564	1234539	1235913	None	4708	1196	32639	No_or_no_constitutive_exon
GAACACAGTGTTGACAGCGCGGGTGTGCTGACGAAAATGGAGGGAAACAGTC	1339878	1339962	1340012	1339960	-1	supercont2.2	CAOG_001599	1338075	1340106	None	4708	1196	32639	No_or_no_constitutive_exon
AGTAATCCAACAGAGGACGAAGAGTGCTCACTGATGGAGGGGACGGACAGCC	1339542	1339626	1339676	1339624	-1	supercont2.2	CAOG_001599	1338075	1340106	None	4708	1196	32639	No_or_no_constitutive_exon
TTGACTCGTGGTGGTGGTTTTTTTGCGCGCTTTGGGGGGGGGGAGAGCAGGA	1368184	1368324	1368374	1368322	-1	supercont2.2	CAOG_001609	1366480	1369747	None	4708	1196	32639	No_or_no_constitutive_exon
TGTTGTTGTTTCGAGTTTGTCATTTTATTCACGCTTGGGCTGTGCAAAAGGT	1380630	1380710	1380580	1380632	1	supercont2.2	CAOG_008528	1378282	1380970	None	4708	1196	32639	No_or_no_constitutive_exon
ACTGCAGGAGATGACAGTTAGAGTGCTCACTGATGGAAAGGGACGGGCAGTC	1385113	1385197	1385063	1385115	1	supercont2.2	CAOG_001616	1384655	1385378	None	4708	1196	32639	No_or_no_constitutive_exon
TTCTCGCTCTCGCTCCTACTCACTTTGTTTTGGGGGGGGGGCGACGACAGTT	1434565	1434658	1434515	1434567	1	supercont2.2	CAOG_001631	1433051	1438681	None	4708	1196	32639	No_or_no_constitutive_exon
TGATCCAGCAGAGGGCATTCAGAGTGCTCAGTGGTGAATGGGACGGACAGGC	1540159	1540243	1540109	1540161	1	supercont2.2	CAOG_001660	1539995	1541491	None	4708	1196	32639	No_or_no_constitutive_exon
CAGTGCCTTGTGCCAGAATAGTGACGTGGTGATGGGCAGCGGAGGGCCAGCG	1543061	1543116	1543166	1543114	-1	supercont2.2	CAOG_001661	1542285	1543307	None	4708	1196	32639	No_or_no_constitutive_exon
TAGGTGGTCGCAGAACAATGGGGCACTTTTTTGAGCCCACAATGGGGCAGTT	1559171	1559294	1559344	1559292	-1	supercont2.2	CAOG_001662	1558090	1560210	None	4708	1196	32639	No_or_no_constitutive_exon
TGGTTTTTGGCTTTTTGGATCAATGTTTTTTTTTTTGGGGGGGGGTGTAGGA	1625378	1625537	1625328	1625380	1	supercont2.2	CAOG_001681	1623264	1626282	None	4708	1196	32639	No_or_no_constitutive_exon
TGCAAAACCGGCGTCGATTCGAGCGATGCTCACCGGCTTTGGGAATACAGGG	1628087	1628252	1628302	1628250	-1	supercont2.2	CAOG_001683	1627559	1628402	None	4708	1196	32639	No_or_no_constitutive_exon
GGAGCAGAAGTCATTCAGAGTGCTCACCGATGGAGGAGGGAAATGGACAGTT	1639799	1639883	1639933	1639881	-1	supercont2.2	CAOG_009453	1637299	1644600	None	4708	1196	32639	No_or_no_constitutive_exon
CAACAGAGGATGAAGAATGCTCACTGCAGGGGGGGGGGAAATGTGGACAGTT	1639304	1639388	1639438	1639386	-1	supercont2.2	CAOG_009453	1637299	1644600	None	4708	1196	32639	No_or_no_constitutive_exon
GATTTCAGCAGAGGGCATTCCGAGTGCTTACTGATGGAGGGCATGAATAGTC	1639155	1639239	1639289	1639237	-1	supercont2.2	CAOG_009453	1637299	1644600	None	4708	1196	32639	No_or_no_constitutive_exon
TCAGCGGAGGGTATTCAGAGAGTGCTTCCCTGACGGACGGGAACGGACAGAC	1638972	1639056	1639106	1639054	-1	supercont2.2	CAOG_009453	1637299	1644600	None	4708	1196	32639	No_or_no_constitutive_exon
CGCGGTGTATGTGAGTGGGCGATTCACACGCTGATGGAGGGGACGGACAGAT	1638817	1638901	1638951	1638899	-1	supercont2.2	CAOG_009453	1637299	1644600	None	4708	1196	32639	No_or_no_constitutive_exon
ATGCAACCCACGGAATTCAAAGGGTCTCACTGATGGACGGGGATGACCAGGC	1638473	1638557	1638607	1638555	-1	supercont2.2	CAOG_009453	1637299	1644600	None	4708	1196	32639	No_or_no_constitutive_exon
TCCTGCCGAATGAATTCAGAGTGCTCACTGATAGGGGGGGGGATGGACAGTC	1638299	1638383	1638433	1638381	-1	supercont2.2	CAOG_009453	1637299	1644600	None	4708	1196	32639	No_or_no_constitutive_exon
GTGGGAGATTTTTCAGCAGCAGCCACTCAGCACTCACTGATGAGGGGCAGCT	1638135	1638219	1638269	1638217	-1	supercont2.2	CAOG_009453	1637299	1644600	None	4708	1196	32639	No_or_no_constitutive_exon
TCGTCGTCGCTCAGCTTTGGGGCGCTCCTTCCGCCGTGTGTGTGGGACAGAG	1752811	1753223	1752761	1752813	1	supercont2.2	CAOG_001729	1751886	1753480	None	4708	1196	32639	No_or_no_constitutive_exon
CCTCGTCTCTGTGGATACGTGCATTGGTTTGTGATTCTGTGTGTGGGCAGCG	1776176	1776338	1776388	1776336	-1	supercont2.2	CAOG_001736	1774270	1778637	None	4708	1196	32639	No_or_no_constitutive_exon
AGTTCTGCACGTCTCACTGATTATTACTGTTCCGATTCGGGTGATGATAGGG	1874018	1874182	1873968	1874020	1	supercont2.2	CAOG_001761	1870026	1879083	None	4708	1196	32639	No_or_no_constitutive_exon
AACGTATCGCTAATGTTCATGTCTGATCGAATGCCTGCTTGGGGAAACAGAC	1905895	1905953	1906003	1905951	-1	supercont2.2	CAOG_001769	1902520	1906715	None	4708	1196	32639	No_or_no_constitutive_exon
CCGGCAGAGGGGACGTTCAGGAGCTCACTCGTGTATGGGGGACGAGGCAGCT	2046001	2046085	2046135	2046083	-1	supercont2.2	CAOG_001819	2044234	2046435	None	4708	1196	32639	No_or_no_constitutive_exon
GTCACAGGGGCTATTGGGCACGCGACACTAACTTGTTCGGGTTGAAACAGCT	2049251	2049335	2049385	2049333	-1	supercont2.2	CAOG_001820	2046597	2051515	None	4708	1196	32639	No_or_no_constitutive_exon
CAATCCGAATGTTTCGTCCTCACCATCATCTTGGCCGCGTGGCGGGGGAGGG	2186030	2186145	2186195	2186143	-1	supercont2.2	CAOG_008552	2185736	2186346	None	4708	1196	32639	No_or_no_constitutive_exon
AAGCTCACACAAATTTTCGGTTTTGAACGAATTTGGTGGGCGGGGAGCAGAG	2188429	2188594	2188379	2188431	1	supercont2.2	CAOG_001860	2187855	2188594	None	4708	1196	32639	No_or_no_constitutive_exon
AGCACTGACTTTTATGATTGTCGTTGCGGATGCGGTTTTTTTGGGAGCAGCG	2264739	2265118	2264689	2264741	1	supercont2.2	CAOG_001886	2263521	2266207	None	4708	1196	32639	No_or_no_constitutive_exon
CTTGCTCGCTCTCGATGCATACTGACATGTTGTGAATCGAAATGGGACAGAA	2292305	2292381	2292431	2292379	-1	supercont2.2	CAOG_001897	2291064	2293033	None	4708	1196	32639	No_or_no_constitutive_exon
GATTGGTGTCATGCCTCACTGTAATCACTTTGCTTGTTATGTGGGAGCAGGT	2365334	2365418	2365468	2365416	-1	supercont2.2	CAOG_009475	2363274	2369148	None	4708	1196	32639	Yes
CGACACGTGTGAGTGGATGCTTCGTGCTCACTGGTGGAGGGGACGAGCAGTC	2416518	2416602	2416468	2416520	1	supercont2.2	CAOG_001933	2416226	2418843	None	4708	1196	32639	No_or_no_constitutive_exon
GGAGGATTGAAGCAGAGGGAATTTAGAGTTTCTCACTGAGGGATGGACAGTC	2416859	2416943	2416809	2416861	1	supercont2.2	CAOG_001933	2416226	2418843	None	4708	1196	32639	No_or_no_constitutive_exon
GGTTTCAGCAAAGGACATGCAGAGTGCTCACTAATGGAGGGGACGGACAGTC	2417205	2417289	2417155	2417207	1	supercont2.2	CAOG_001933	2416226	2418843	None	4708	1196	32639	No_or_no_constitutive_exon
GACTTCCAGAGAGTAGATTCAGGGTGCTCACTGATGGATGGGACGAGCAGTA	2417376	2417460	2417326	2417378	1	supercont2.2	CAOG_001933	2416226	2418843	None	4708	1196	32639	No_or_no_constitutive_exon
TGATCTCAGCAAAGCGGCGTTCAGAGTGGCTCACTGATGGAGGGGGGCAGCT	2432957	2433041	2433091	2433039	-1	supercont2.2	CAOG_001938	2430674	2433198	None	4708	1196	32639	No_or_no_constitutive_exon
CTGCTGCAGATGGCATTCAGAGTGTGCTCACTGACAGAGGGAATGCAAAGTT	2432788	2432872	2432922	2432870	-1	supercont2.2	CAOG_001938	2430674	2433198	None	4708	1196	32639	No_or_no_constitutive_exon
GGTCCTTTCAGAGAGCTTACTGCTGCGGCGCGGGGGTGGGGGAAACACAGTT	2432605	2432689	2432739	2432687	-1	supercont2.2	CAOG_001938	2430674	2433198	None	4708	1196	32639	No_or_no_constitutive_exon
TGATTTCATCAGAGAACATCCAGGATGCTCACGAATAGCGGGGATTGCAGCA	2430674	2432362	2432412	2432360	-1	supercont2.2	CAOG_001938	2430674	2433198	None	4708	1196	32639	No_or_no_constitutive_exon
ACACGATTCTTGACGTTGTGGTGCTTTTGCTGGGCATGTGTGCAGGGAAGAG	2502196	2502382	2502146	2502198	1	supercont2.2	CAOG_001958	2502005	2502758	None	4708	1196	32639	No_or_no_constitutive_exon
TTGTAAGTGATGTGAGGGTTGGTTTTGTTGTTGCTTGTGGGGAACAACAGGG	2576734	2576808	2576684	2576736	1	supercont2.2	CAOG_009483	2573616	2579060	None	4708	1196	32639	No_or_no_constitutive_exon
CAAACTGTCATACTCACTTGTTTTTGGTGGTGGGGGTTGGGGTTGGGCAGCG	2584007	2584552	2583957	2584009	1	supercont2.2	CAOG_001982	2583688	2585401	None	4708	1196	32639	No_or_no_constitutive_exon
TTTCAGCGGAGGGCATTCAAAGTGGCTCACTGATCGAGGGGAACGGACAGCT	2629264	2629348	2629398	2629346	-1	supercont2.2	CAOG_001994	2627666	2629815	None	4708	1196	32639	No_or_no_constitutive_exon
TGTGAGCGGGCGATTAGCAGTGGCTTACTGATGGGGGGGGGGAAAAACAGCC	2628941	2629025	2629075	2629023	-1	supercont2.2	CAOG_001994	2627666	2629815	None	4708	1196	32639	No_or_no_constitutive_exon
CATTCAGCAGAGGACGTTGACATGCGCTCACTGATGGTGGGGATGGACAGTT	2634395	2634476	2634526	2634474	-1	supercont2.2	CAOG_001995	2630225	2634772	None	4708	1196	32639	No_or_no_constitutive_exon
TGATGCAGCAAGTGCATGAAGACTGCTCACTGATGGAGGGGACGAGGCAGTC	2634232	2634316	2634366	2634314	-1	supercont2.2	CAOG_001995	2630225	2634772	None	4708	1196	32639	No_or_no_constitutive_exon
GCATGTGAGTAAGATCATATGAAGTGCTCACTGATGAAAGGGAGAAACAGTA	2634075	2634159	2634209	2634157	-1	supercont2.2	CAOG_001995	2630225	2634772	None	4708	1196	32639	No_or_no_constitutive_exon
GTGCAGCAGAGGATCTCAAGAGTGTTGGTTACTGACGGAGGGATGGATAGTT	2633738	2633822	2633872	2633820	-1	supercont2.2	CAOG_001995	2630225	2634772	None	4708	1196	32639	No_or_no_constitutive_exon
AGGGTGCTCACTCGTGCAAGTCGATTGGGGGGGGGGGTTGGGGAGGTCAGTT	10660	10744	10794	10742	-1	supercont2.3	CAOG_009484	4692	17231	None	4708	1196	32639	No_or_no_constitutive_exon
ATTCAAGCAGATGGCATTGCAGAATGGCTCATTGATGGAGGGGTGGGTAGTC	10162	10246	10296	10244	-1	supercont2.3	CAOG_009484	4692	17231	None	4708	1196	32639	No_or_no_constitutive_exon
TTTGTGATTTTGTGATGATCTCACTCACTTTTGACAATTTGGGAGCGTAGGC	34022	34114	34164	34112	-1	supercont2.3	CAOG_002008	33320	35001	None	4708	1196	32639	No_or_no_constitutive_exon
TGTGTGTACTCTCGCTGCTAGAATGTGGCTGACTTGCCTGGGGCACACAGAT	87549	87670	87720	87668	-1	supercont2.3	CAOG_002029	86756	88518	None	4708	1196	32639	No_or_no_constitutive_exon
ATATGTGCATAAACTCACAAACACCTGTATTGCGTCTGGTTGGGTGACAGGC	113659	113689	113739	113687	-1	supercont2.3	CAOG_002038	110463	114282	None	4708	1196	32639	No_or_no_constitutive_exon
TTTGTGGTGCTGGCTTGGTCAGTTGAGACTGACTTGTGAACGGGATGCAGCT	161964	162120	162170	162118	-1	supercont2.3	CAOG_002056	161017	165556	None	4708	1196	32639	Yes
TCCCAGAAGAAAACCGTATTGACTGCTGTGCTGACTGGGTTGGAGCGCAGCA	169124	169293	169074	169126	1	supercont2.3	CAOG_002058	168441	170061	None	4708	1196	32639	No_or_no_constitutive_exon
GAGTGACAGATTTGGGTTGCCGAATCGCGGTGCTTACGACAGGGTGACAGCT	217737	217821	217687	217739	1	supercont2.3	CAOG_002071	217102	222879	None	4708	1196	32639	No_or_no_constitutive_exon
CGATCGAACTGCTCACAATGGTTTGTTTGTGCCGATTGATCGGGATGCAGAA	256530	256631	256681	256629	-1	supercont2.3	CAOG_002085	256153	257270	None	4708	1196	32639	No_or_no_constitutive_exon
GCGTTACTCACACGCATTCACTTTGAAAAATGTTTGGCTGGGGCAAACAGTT	261448	261589	261639	261587	-1	supercont2.3	CAOG_002086	257582	262300	None	4708	1196	32639	No_or_no_constitutive_exon
GTTTGAAAATGTTTGGCTAACAAACCCAATGCGGATGGGGGTGGATGCAGTG	257935	258011	258061	258009	-1	supercont2.3	CAOG_002086	257582	262300	None	4708	1196	32639	No_or_no_constitutive_exon
CCCCCGCCTCACTGCTGTGCGTCTTGCTCTGTGTGTGTCTTTGGGGACAGTG	328393	328452	328502	328450	-1	supercont2.3	CAOG_002109	327404	329047	None	4708	1196	32639	No_or_no_constitutive_exon
ACTGCAGGAGATGACAGTGAGAGTGCTCACTGATGGAGAGGGACGGGCAGTC	394185	394269	394319	394267	-1	supercont2.3	CAOG_009498	392792	394761	None	4708	1196	32639	No_or_no_constitutive_exon
GATTTCAGCAGCGGAAATCCAAAGTTCTCGCTGATGCATGGGATGAACAGTT	394013	394097	394147	394095	-1	supercont2.3	CAOG_009498	392792	394761	None	4708	1196	32639	No_or_no_constitutive_exon
CTTTAGCAGAAGGTATTCAGTGTGCTCACTGATGGAGGGTGTGCGGACAGTC	393838	393922	393972	393920	-1	supercont2.3	CAOG_009498	392792	394761	None	4708	1196	32639	No_or_no_constitutive_exon
TGAGGGATTCATAAAAATTCCGAATGCTCACTGATGGAGGGGATGGGCAGTC	393675	393759	393809	393757	-1	supercont2.3	CAOG_009498	392792	394761	None	4708	1196	32639	No_or_no_constitutive_exon
ATCAAAAGTGGCACTGACTTGCCTGACACTTTTTTTTTGGGGTGCGGCAGTT	497918	498002	498052	498000	-1	supercont2.3	CAOG_002156	496198	499502	None	4708	1196	32639	No_or_no_constitutive_exon
GAGATCGCCATCAGCTTCCGATCTCGGACGGTTTGACTTTCCAAGGGCAGAT	497211	497389	497439	497387	-1	supercont2.3	CAOG_002156	496198	499502	None	4708	1196	32639	No_or_no_constitutive_exon
CGTTTTTTTTTGTTCTGACTCGATGGTTGGTTTTTTTTTCGGGCCGACAGCT	518229	518299	518349	518297	-1	supercont2.3	CAOG_002161	516118	519857	None	4708	1196	32639	No_or_no_constitutive_exon
TCGATGGATTCAATCTGTATTGCATGCATTATACTTTGGTGATCGGGCAGTG	524460	524673	524723	524671	-1	supercont2.3	CAOG_002163	523309	525277	None	4708	1196	32639	No_or_no_constitutive_exon
ATTTCAGCAGAGTGGCTCACTGATGGAGGGGATGGGTGGGATGGGTGCAGTC	526777	526861	526911	526859	-1	supercont2.3	CAOG_008585	525534	527188	None	4708	1196	32639	No_or_no_constitutive_exon
TTGAAGCAGAGGGCATCTGTGAGTGCTCACTGGATGGAGGGAATGGACAGTC	526598	526682	526732	526680	-1	supercont2.3	CAOG_008585	525534	527188	None	4708	1196	32639	No_or_no_constitutive_exon
CTGATTCAACCGAGGCATCAAATTGTGCTCACTGATCCGGGGACGGGTAGTC	526424	526508	526558	526506	-1	supercont2.3	CAOG_008585	525534	527188	None	4708	1196	32639	No_or_no_constitutive_exon
GTTTCGCTTCTGGTCGCTCACAATTTTGTTGTTTTACTTTTGGGCAACAGCC	565901	566036	566086	566034	-1	supercont2.3	CAOG_002175	565334	568424	None	4708	1196	32639	Yes
TTTCGACCTTTCCATGTCTATCGTGTCCCTGACTTTGACTGGGGATGCAGTC	576821	576881	576931	576879	-1	supercont2.3	CAOG_002179	576347	577821	None	4708	1196	32639	No_or_no_constitutive_exon
TTATTCGTTTTTTTGAAATTGGATTTTGTTACTGTTGGGGGGGGGGGCAGGC	664312	664402	664452	664400	-1	supercont2.3	CAOG_002203	660713	664676	None	4708	1196	32639	No_or_no_constitutive_exon
TGCAGTGCTCACTAATGGAGCCGGGGGCGCGGAACAACAACAATGGGCAGTT	692020	692104	691970	692022	1	supercont2.3	CAOG_002213	691599	694048	None	4708	1196	32639	No_or_no_constitutive_exon
GCCGCAAAAGGCACTCAGAGTGCTCACTGATGACGGGTTGGGTCGGACAGTC	692180	692264	692130	692182	1	supercont2.3	CAOG_002213	691599	694048	None	4708	1196	32639	Yes
GCCCTCACGGTTTTTCGTTCGGTTTGTTTTGGTTGTTTGTTTGGGGGCAGTG	759297	759391	759247	759299	1	supercont2.3	CAOG_002231	759048	761204	None	4708	1196	32639	No_or_no_constitutive_exon
GGTTTGTTTGTTTGGTTTGTTTGTTTGCTTGTTTGCTTGTTTGGGAGCAGAA	865578	865770	865820	865768	-1	supercont2.3	CAOG_002254	863876	866986	None	4708	1196	32639	Yes
GCGAACGGTAGTACTAGTAGCAGTGGCACCGCCGCTATGGATGAGGGCAGTG	926109	926180	926059	926111	1	supercont2.3	CAOG_002275	923688	926180	None	4708	1196	32639	No_or_no_constitutive_exon
CATTTTGCTTTTGTTGCTCTTTTTGTTTTTGCTGCTCGTTGGGGTCACAGGG	1001900	1002050	1001850	1001902	1	supercont2.3	CAOG_002301	1000302	1005022	None	4708	1196	32639	No_or_no_constitutive_exon
CGTCACAAGCAGGGTATTCAAAGTGGCTCATTGATGGAGGGGACGCACAGTC	1046547	1046631	1046681	1046629	-1	supercont2.3	CAOG_009530	1044498	1046928	None	4708	1196	32639	No_or_no_constitutive_exon
GGATCCAGCCCATGGCATATCGAGTGCTCACGTACGGAGGGGACGGACAGTC	1045893	1045977	1046027	1045975	-1	supercont2.3	CAOG_009530	1044498	1046928	None	4708	1196	32639	No_or_no_constitutive_exon
ATTCAGACGAGTTCTTTCACTCCATGTCTCGACAGTTTGGGCCGGAATAGGG	1087157	1087226	1087107	1087159	1	supercont2.3	CAOG_002328	1086853	1090426	None	4708	1196	32639	No_or_no_constitutive_exon
AAAAAATGTCCACTAACCCAGCCTCAATGTATTTTGGCGGGGGACTGTAGCT	1147294	1147503	1147244	1147296	1	supercont2.3	CAOG_009535	1145247	1147503	None	4708	1196	32639	No_or_no_constitutive_exon
TCTGGGGACTGGTTTTGGTTTTGTTTTGGGTGGGGGCTGGCGGGAAACAGCT	1151977	1152174	1152224	1152172	-1	supercont2.3	CAOG_008594	1151216	1152512	None	4708	1196	32639	No_or_no_constitutive_exon
AACTCGCCAATGCACGATGATTGCTGATTTGGTCATGCTTGGGATGGAAGGG	1184656	1184894	1184944	1184892	-1	supercont2.3	CAOG_002355	1183764	1185874	None	4708	1196	32639	Yes
TTTTGCAGTCAGTGCTGATTAACGAGCACACTTCGTTTTGGGAATGGTAGAA	1184473	1184569	1184619	1184567	-1	supercont2.3	CAOG_002355	1183764	1185874	None	4708	1196	32639	Yes
TGTGTGTGTGTATGTGTGTGTGTGTGTGTGTGTGTGGGGGGAACCAATAGAA	1213334	1213574	1213284	1213336	1	supercont2.3	CAOG_002365	1211173	1215501	None	4708	1196	32639	No_or_no_constitutive_exon
TCCCCTTGATTTTTTTTTTGGTTTTTTTTGTTTGGGGGGGGGGGTTGCAGAC	1214649	1215094	1214599	1214651	1	supercont2.3	CAOG_002365	1211173	1215501	None	4708	1196	32639	No_or_no_constitutive_exon
TGCTGTGTTTGTGTGTGGATTTTCTTTTGGTCCGGGGGGGGGGGAAACAGGG	1322130	1322529	1322080	1322132	1	supercont2.3	CAOG_002403	1320201	1325351	None	4708	1196	32639	No_or_no_constitutive_exon
ACAGTTTGAAGATGATAATAATGCTAACTTGATTGCGGGGGGATGATCAGCC	1429201	1429337	1429151	1429203	1	supercont2.3	CAOG_002439	1427457	1430192	None	4708	1196	32639	No_or_no_constitutive_exon
TATTGTAACAGTGTGGTTGGCAGCGCATGCACTGACGAAAGGGGGGATAGAA	1444527	1444614	1444477	1444529	1	supercont2.3	CAOG_009545	1444363	1454130	None	4708	1196	32639	Yes
GCAGCTGGGTGATTCTCATCATAGCTCACTGCTGAAGCGGGGATGGGCAGTT	1444854	1444938	1444804	1444856	1	supercont2.3	CAOG_009545	1444363	1454130	None	4708	1196	32639	Yes
GATTTCAGCCGATGGCACTAACAGTGCTCCCTAACGGAGGGATTGGACAGTC	1445200	1445284	1445150	1445202	1	supercont2.3	CAOG_009545	1444363	1454130	None	4708	1196	32639	Yes
TGGGTATTCCAGCCGAGGACATTTCGAGGGCTCACTGATGAAAGGGATAGAC	1446638	1446722	1446588	1446640	1	supercont2.3	CAOG_009545	1444363	1454130	None	4708	1196	32639	Yes
TCAGTAAAGGGACAGTAAGAGTGACTCACTGATGGGGGAGATGTGGACAGGC	1446809	1446893	1446759	1446811	1	supercont2.3	CAOG_009545	1444363	1454130	None	4708	1196	32639	Yes
TGGGTGATTTTCAGCATAGCTCATTGACGGAGGGGGGGGGAGACGAGCAGTT	1446976	1447060	1446926	1446978	1	supercont2.3	CAOG_009545	1444363	1454130	None	4708	1196	32639	Yes
GGGTGATCTAGCAGTGGTTGTGTAGTGCTCACTGAGTGAGGGATGGACAGTC	1447476	1447560	1447426	1447478	1	supercont2.3	CAOG_009545	1444363	1454130	None	4708	1196	32639	Yes
TATTTGATGGCCTGACGTTTGTTTTCGTGGTCGTTGCTTGAATGGGTTAGGC	1472274	1472420	1472470	1472418	-1	supercont2.3	CAOG_002452	1469160	1473273	None	4708	1196	32639	No_or_no_constitutive_exon
AACTAACTTGCTGTTCTGCAACGTCTTTGTGTGTCTGTGGGATGGCGCAGGT	1530829	1530984	1531034	1530982	-1	supercont2.3	CAOG_002469	1529776	1531651	None	4708	1196	32639	No_or_no_constitutive_exon
GTTTTGTTTTGTTTTTTGAGCTCATCTTGACACGTTTGTTGGGACAACAGGA	1537021	1537107	1536971	1537023	1	supercont2.3	CAOG_002472	1535451	1538824	None	4708	1196	32639	No_or_no_constitutive_exon
GTTTACTGCGAACACAACAACGCATGGGTACTGACGCAATGGCGGGGCAGTT	1546044	1546162	1545994	1546046	1	supercont2.3	CAOG_002475	1545896	1547966	None	4708	1196	32639	No_or_no_constitutive_exon
CGTTTCAGAGTGGCTGACTGACCGAGGCGGAATGGTGCAGATTGGGCAAGAA	1546242	1546316	1546192	1546244	1	supercont2.3	CAOG_002475	1545896	1547966	None	4708	1196	32639	No_or_no_constitutive_exon
GATGCAACAGATGGCATTCAGAGTGCTCACTGTTGGAGGGGACGGACCAGTG	1546566	1546650	1546516	1546568	1	supercont2.3	CAOG_002475	1545896	1547966	None	4708	1196	32639	No_or_no_constitutive_exon
ATGTGAGGGATTCATAAAAATTCCGAATGCTCACTGATGGAGGGGAGTAGTT	1546726	1546810	1546676	1546728	1	supercont2.3	CAOG_002475	1545896	1547966	None	4708	1196	32639	No_or_no_constitutive_exon
GATTCAGCAGAAGGCATTCAGAGTGACTCATCAATGGCGGGGACGGACAGTA	1546898	1546982	1546848	1546900	1	supercont2.3	CAOG_002475	1545896	1547966	None	4708	1196	32639	No_or_no_constitutive_exon
TGTTTTCAAAGCACTCACCAGTGTGACGTTTTTTTGGGGGGAAATTGCAGGT	1584162	1584754	1584112	1584164	1	supercont2.3	CAOG_002489	1583449	1584754	None	4708	1196	32639	No_or_no_constitutive_exon
GTGAATGGGTGGCTTCGGCAGAGTGGCTCACTATGGGAGGGGATGGACAGTC	1591393	1591477	1591343	1591395	1	supercont2.3	CAOG_008608	1590707	1594294	None	4708	1196	32639	No_or_no_constitutive_exon
TCCCTCAGCAGGGTGCATTTAGAGTGCTCATTGATGGAGGGGATGTACAGTC	1591709	1591793	1591659	1591711	1	supercont2.3	CAOG_008608	1590707	1594294	None	4708	1196	32639	No_or_no_constitutive_exon
GATTGTAGCAGAGGGCATTTAGAAGGCTCACCGATGGAAGGGACGGACAGTC	1592518	1592602	1592468	1592520	1	supercont2.3	CAOG_008608	1590707	1594294	None	4708	1196	32639	No_or_no_constitutive_exon
CGAATTTAGTGATAATATTCAGTGTGCTCATTGATGGAGGGGATGGACAGTT	1612528	1612612	1612662	1612610	-1	supercont2.3	CAOG_009553	1608982	1612906	None	4708	1196	32639	No_or_no_constitutive_exon
TGACTTCAACAGAGGGCATTGAGAGTGCTCACTGAACGAGGGACGATCAGTT	1612356	1612440	1612490	1612438	-1	supercont2.3	CAOG_009553	1608982	1612906	None	4708	1196	32639	No_or_no_constitutive_exon
GACTCCACTGAGGGCATTCAGAGTGCTCACTGATGGAAGGGAACGGACAGTC	1612184	1612268	1612318	1612266	-1	supercont2.3	CAOG_009553	1608982	1612906	None	4708	1196	32639	No_or_no_constitutive_exon
GCAATGTGAGTGCACTCAGAGTGCTCATTGAAGGGGAGGGGATGGAGCAGTC	1612024	1612108	1612158	1612106	-1	supercont2.3	CAOG_009553	1608982	1612906	None	4708	1196	32639	No_or_no_constitutive_exon
TGAGTGGGTGATTCAGCCGAGTGCATTCAGAGTGCTCATTGAAGGGATAGCC	1611859	1611943	1611993	1611941	-1	supercont2.3	CAOG_009553	1608982	1612906	None	4708	1196	32639	No_or_no_constitutive_exon
AGATACAACAAAAGGCGTTCGGAGTGCTCACCGATGGAGGGAACGGACAGTT	1611523	1611607	1611657	1611605	-1	supercont2.3	CAOG_009553	1608982	1612906	None	4708	1196	32639	No_or_no_constitutive_exon
TTGACTGACTGACTGACTGATTCATCACTGTGTGGATGGGCGGATGGTAGCG	1632578	1632689	1632528	1632580	1	supercont2.3	CAOG_002497	1632485	1633420	None	4708	1196	32639	No_or_no_constitutive_exon
TGCGATGACGGGCTTGGACGATCGACTCACGCTGGTGGGGACCAAAACAGAA	1731141	1731457	1731507	1731455	-1	supercont2.3	CAOG_002530	1730754	1732033	None	4708	1196	32639	No_or_no_constitutive_exon
TAGCTGATTCATAGACATTCAGAGTGCTCACTGATGGAGGGAATGAACAGGC	1743328	1743412	1743462	1743410	-1	supercont2.3	CAOG_008617	1739304	1743654	None	4708	1196	32639	No_or_no_constitutive_exon
TGATTCAGCAAAGGACATTGAGAGTGCTCACTGAAGGAGGGGATGGACAGTC	1743157	1743241	1743291	1743239	-1	supercont2.3	CAOG_008617	1739304	1743654	None	4708	1196	32639	No_or_no_constitutive_exon
AGGGGGGTGTGATTTTCAGCATAGCTCATTGACGGAGAGGGGACGGGCAGTT	1742990	1743074	1743124	1743072	-1	supercont2.3	CAOG_008617	1739304	1743654	None	4708	1196	32639	No_or_no_constitutive_exon
GCTTCAGCGGAGGGGCATTCAGCGTGCTCACTAATGAAGGGGTTGGACAGTC	1742818	1742902	1742952	1742900	-1	supercont2.3	CAOG_008617	1739304	1743654	None	4708	1196	32639	No_or_no_constitutive_exon
GGTGCTATCTGAGGACATTCGGAGTGCTCACTGATAGCGGGGATGGACAGTC	1742320	1742404	1742454	1742402	-1	supercont2.3	CAOG_008617	1739304	1743654	None	4708	1196	32639	No_or_no_constitutive_exon
GTGATTTAGCAGAGGTATTCAGAGTGTTCACTGATGGACTGGGTGAACAGCC	1741594	1741678	1741728	1741676	-1	supercont2.3	CAOG_008617	1739304	1743654	None	4708	1196	32639	No_or_no_constitutive_exon
GATTCCACAGAAGGCAATATGAGTGCTCATTCATGGAGGGATATGGACAGTC	1741092	1741176	1741226	1741174	-1	supercont2.3	CAOG_008617	1739304	1743654	None	4708	1196	32639	No_or_no_constitutive_exon
GCTTGATCCTGCAGATAAAACTCCGCGCTCACTGATGGAGGGATGGACAGTC	1740933	1741017	1741067	1741015	-1	supercont2.3	CAOG_008617	1739304	1743654	None	4708	1196	32639	No_or_no_constitutive_exon
CGTTTTTGAGACCACTAACCTTGCGACATCAAACCGTCGTGTGTGGGCAGAT	1775664	1775763	1775813	1775761	-1	supercont2.3	CAOG_002547	1773871	1776406	None	4708	1196	32639	No_or_no_constitutive_exon
TGGAACACAGTTGTTGACAGCGTGTGTGCTGACGAGAATGGAGGGAGCAGTG	1808895	1808979	1808845	1808897	1	supercont2.3	CAOG_009562	1808744	1811205	None	4708	1196	32639	No_or_no_constitutive_exon
TGCATGGAAGCGGGGTATTCACTGTACTCACTGATTGCGGGGATGGACAGTC	1809052	1809136	1809002	1809054	1	supercont2.3	CAOG_009562	1808744	1811205	None	4708	1196	32639	No_or_no_constitutive_exon
TAATCCAACAAAGAGCATTCAGAGTGCTCACAGATGGAAGGGACCAACAGCC	1809219	1809303	1809169	1809221	1	supercont2.3	CAOG_009562	1808744	1811205	None	4708	1196	32639	No_or_no_constitutive_exon
ATGAAAGTGGGCGATTCAGAAGAGCGCCCATTGATCGAGGGGAGAAACAGTC	1809535	1809619	1809485	1809537	1	supercont2.3	CAOG_009562	1808744	1811205	None	4708	1196	32639	No_or_no_constitutive_exon
GTGAGTGGGTGATTCAGAAGAGTGCTCACTGATGGAGGGAATGTGGACAGTT	1809697	1809781	1809647	1809699	1	supercont2.3	CAOG_009562	1808744	1811205	None	4708	1196	32639	No_or_no_constitutive_exon
ACTGCAGGAGATGACAGTGAGAGTGCTCACTGATGGAGAGGGACGGGCAGTC	1924241	1924325	1924375	1924323	-1	supercont2.3	CAOG_009567	1923051	1924799	None	4708	1196	32639	No_or_no_constitutive_exon
TGAGGGATTCATAAAAATTCCGAATGCTCACTGATGGAGGGGATGGGCAGTC	1923903	1923987	1924037	1923985	-1	supercont2.3	CAOG_009567	1923051	1924799	None	4708	1196	32639	No_or_no_constitutive_exon
TTTTGCTGGTGAATCATTCATTTTGTGTGACTGTTGTCGAATGGGGGTAGAA	2004481	2005529	2004431	2004483	1	supercont2.3	CAOG_002633	2003961	2005529	None	4708	1196	32639	No_or_no_constitutive_exon
GACATGCTGTCGGCCTCCAGCGCAGGGCGCAGCGCCTGTTGGGACCCAAGCT	2201451	2202440	2202490	2202438	-1	supercont2.3	CAOG_002696	2198576	2203415	None	4708	1196	32639	No_or_no_constitutive_exon
TCTTTGTCAGGCATCTTACAAATTCTCCTCCTTGTTATTTGGGGGTTCAGGC	2244495	2244611	2244661	2244609	-1	supercont2.3	CAOG_002709	2242353	2248320	None	4708	1196	32639	Yes
CTCGTGTGTCTCACTCCTGTTCTCATCGCTGCGTCGCTCTGGGGTCACAGGC	2380505	2381290	2380455	2380507	1	supercont2.3	CAOG_002751	2379998	2383129	None	4708	1196	32639	No_or_no_constitutive_exon
TGTCTTTTTTTTGTTTTGTTTTGCGGCTGGTTTTTTTTTTGGGTGTGCAGAA	2384342	2387834	2387884	2387832	-1	supercont2.3	CAOG_002752	2383317	2389972	None	4708	1196	32639	Yes
CTCTCACGCTCAAGACGCTGTGTATTGTGCATCTACGCGGCGGAGGGCAGAT	2410977	2411101	2410927	2410979	1	supercont2.3	CAOG_002763	2410224	2411395	None	4708	1196	32639	No_or_no_constitutive_exon
TGACTTTTTTGACTCATCTGATTCGATCCATGTGTGATGAAATGGGGTAGCC	2417451	2417578	2417401	2417453	1	supercont2.3	CAOG_002765	2416841	2418128	None	4708	1196	32639	No_or_no_constitutive_exon
TTTGATGGCTGCTCGGGTGTGCGTCTCGTTTTTCGTTTTTGGGGTCACAGGT	63179	63579	63629	63577	-1	supercont2.4	CAOG_002818	63179	64258	None	4708	1196	32639	No_or_no_constitutive_exon
CTGAGTCTCATCTCGTTGTGTGTCGCTGGTTGGTTTGCTTGCGGGAGCAGGT	134923	134965	134873	134925	1	supercont2.4	CAOG_002847	134593	137441	None	4708	1196	32639	No_or_no_constitutive_exon
AAATCTGCACCTCGCTCAACGTCGTTTTTTGTTTTTGGGACAACAAACAGGT	186771	186922	186972	186920	-1	supercont2.4	CAOG_002863	184349	187855	None	4708	1196	32639	No_or_no_constitutive_exon
TTTCGTTGTGTGTTCCATCATCGTCGTCGTCGTGGTTGTCTGGGAGCTAGAT	214232	214283	214333	214281	-1	supercont2.4	CAOG_002871	212322	215960	None	4708	1196	32639	No_or_no_constitutive_exon
GTCGAGCGCACCGGCTGGCCATTTCCCTGCAGACCACACATACGCGGGAGCT	235987	236577	235937	235989	1	supercont2.4	CAOG_002879	232745	244568	None	4708	1196	32639	No_or_no_constitutive_exon
CTTGTTTTTCACTTTGCGCTTTTGAACATCCGGCTTGTGGGGATACACAGGG	264163	264550	264113	264165	1	supercont2.4	CAOG_002885	262755	264550	None	4708	1196	32639	No_or_no_constitutive_exon
ATGTATTCTGAACAACGAAACTGGAAAACAACAAAAAAACCCGGGAGCAGAA	266776	266864	266914	266862	-1	supercont2.4	CAOG_002886	264524	267198	None	4708	1196	32639	No_or_no_constitutive_exon
GTGTGTGTGTGTGTGTGTGCGTGTTGACTGTTCTTGTTGATCGGGGATAGGG	293616	293655	293705	293653	-1	supercont2.4	CAOG_002895	293616	294435	None	4708	1196	32639	No_or_no_constitutive_exon
AACGATTGAACTGTACTCACTTTGTTCTGTTTTACAATTTGGGATTGCAGAC	329102	329130	329180	329128	-1	supercont2.4	CAOG_002904	328164	331152	None	4708	1196	32639	Yes
GGATGCCAATGCATCTCACTTTTTGTCGCGACTTTGCTTTGAGGGAACAGAT	331738	331939	331688	331740	1	supercont2.4	CAOG_002905	331014	333606	None	4708	1196	32639	No_or_no_constitutive_exon
AATCCCACAGACAGTATTTAGATTACTCACCGATGAAAGGGGAAGGACAGTC	385502	385586	385452	385504	1	supercont2.4	CAOG_002920	384983	386383	None	4708	1196	32639	No_or_no_constitutive_exon
TAGGGAACATAGTGTGATTGCGCGTGTGTACTGATACAAAGGAGGGACAGTC	406871	406955	407005	406953	-1	supercont2.4	CAOG_002928	404708	407103	None	4708	1196	32639	No_or_no_constitutive_exon
ATCTAGTAGTGATGGCATTACGAGTGCTCACCGATGGAGGGGATGAACAGGC	406700	406784	406834	406782	-1	supercont2.4	CAOG_002928	404708	407103	None	4708	1196	32639	No_or_no_constitutive_exon
GTGATCCAACAGACAGCATTCAGATTGCTCACTGATGAAGGGATGAATAGCA	406364	406448	406498	406446	-1	supercont2.4	CAOG_002928	404708	407103	None	4708	1196	32639	No_or_no_constitutive_exon
CAGAAGAGTGCTCACTGATGAAAGGGATGGACAGTTTGGATGGGAATCAGAT	406188	406272	406322	406270	-1	supercont2.4	CAOG_002928	404708	407103	None	4708	1196	32639	No_or_no_constitutive_exon
TGCACTACACAGAGCAATGAGAGCACTCACTGATGGAGGGGACGGGCCAGTC	406013	406097	406147	406095	-1	supercont2.4	CAOG_002928	404708	407103	None	4708	1196	32639	No_or_no_constitutive_exon
TGAGAGTGGGTGATTCAGAAGAGTGCTCATTGATGGAGGGATGTGGACAGTC	405852	405936	405986	405934	-1	supercont2.4	CAOG_002928	404708	407103	None	4708	1196	32639	No_or_no_constitutive_exon
TGATCAAGTCGAAGAGATCTGGGGTGCTCGCTGACGGAAGGGACGAATAGTT	405510	405594	405644	405592	-1	supercont2.4	CAOG_002928	404708	407103	None	4708	1196	32639	No_or_no_constitutive_exon
CTCTTGGCCACATTTGGCATTGGTTTGGCTTCGGCTTTTTTGGGGGGCAGGT	435033	435129	434983	435035	1	supercont2.4	CAOG_009600	432423	435741	None	4708	1196	32639	No_or_no_constitutive_exon
TCGTCGTCGTCGTCGTCGTCGTCTGCGGGCGGAACGACGGCTGGGGCAAGCA	444000	444940	443950	444002	1	supercont2.4	CAOG_002941	443325	448934	None	4708	1196	32639	No_or_no_constitutive_exon
TCCATAACGAAACTCTTGCCTTTGTAACGCGGGGGGGGGCGAACGAGCAGCG	451645	451862	451595	451647	1	supercont2.4	CAOG_002943	450938	452736	None	4708	1196	32639	No_or_no_constitutive_exon
ATGCGTGAGAATGGGCGATGAAGAGTGCTCACTGATGGAGGGACGAACAGCC	469113	469197	469063	469115	1	supercont2.4	CAOG_002949	468812	470812	None	4708	1196	32639	No_or_no_constitutive_exon
ATGTGGGTGTGTGATTCAGACGAGTGCTCATTGATGGAGGGGATGGACAGTC	469273	469357	469223	469275	1	supercont2.4	CAOG_002949	468812	470812	None	4708	1196	32639	No_or_no_constitutive_exon
GCGGGTGATTTCAGCATTACGAGTGCTAACTGACGGAGGGATGCGGACAGTT	469600	469684	469550	469602	1	supercont2.4	CAOG_002949	468812	470812	None	4708	1196	32639	No_or_no_constitutive_exon
GTGAGGGATTCATAAAAATTCCGAGTGCTCACTGATGGAGGGACGGACAGTC	469762	469846	469712	469764	1	supercont2.4	CAOG_002949	468812	470812	None	4708	1196	32639	No_or_no_constitutive_exon
TCATGAAGCCCTTGGTCTTGTGTGTGTATTGGGGGGAGGGTGAAATGTAGAT	477740	477789	477690	477742	1	supercont2.4	CAOG_002953	477039	478482	None	4708	1196	32639	No_or_no_constitutive_exon
TCAAGCTGTCCGTTCCCTCATTCATTCCCGTGTTTGTTTTTGGGGGACAGGT	503591	503780	503830	503778	-1	supercont2.4	CAOG_002960	502301	504825	None	4708	1196	32639	No_or_no_constitutive_exon
GGCTGTCTGACTTGTGACTGGTGTACTGAATGGACGCTTGAATGGGGTAGAA	583553	583594	583503	583555	1	supercont2.4	CAOG_009613	583406	583955	None	4708	1196	32639	No_or_no_constitutive_exon
CGACACGTGTGAGTGGATGCTTCGTGCTCACTGGTGGAGGGGACGAGCAGGT	655706	655790	655656	655708	1	supercont2.4	CAOG_003008	655415	658197	None	4708	1196	32639	No_or_no_constitutive_exon
TTGAAGCAGAGGGAATTCAGAGTTACTCACTGATCGAGAGGGATGGACAGTC	656051	656135	656001	656053	1	supercont2.4	CAOG_003008	655415	658197	None	4708	1196	32639	No_or_no_constitutive_exon
TGGGTGGTTTCAGCAGAGACATGCAGAGTGCTCACTGATGGGACGGACAGTC	656557	656641	656507	656559	1	supercont2.4	CAOG_003008	655415	658197	None	4708	1196	32639	No_or_no_constitutive_exon
GACTTCCAGAGAGTAGATTCAGGGTGCTCACTGATGGATGGGATGAGCAGTC	656728	656812	656678	656730	1	supercont2.4	CAOG_003008	655415	658197	None	4708	1196	32639	No_or_no_constitutive_exon
GTTTTGGGGGGGGGTTTGTTTGATGTATGGTGGCTGATCGGGAACGTTAGGA	729625	729724	729774	729722	-1	supercont2.4	CAOG_003029	727781	730022	None	4708	1196	32639	No_or_no_constitutive_exon
GTCGTTTGTGCCTTCTTTTGGCATACTCACGGGGGGCGGGGGAACTGCAGGC	765031	767026	764981	765033	1	supercont2.4	CAOG_008659	764732	767026	None	4708	1196	32639	No_or_no_constitutive_exon
TGGAACAGTGACCACTTTGTTTTTGCAACTGTGGCGATTGGGAACATCAGCA	788111	788186	788236	788184	-1	supercont2.4	CAOG_003042	785242	789024	None	4708	1196	32639	No_or_no_constitutive_exon
TCTGACTTTTTGTAAATTTTGTCTCATTCTCTTGTGGCTGGGATGCGCAGTG	791485	791625	791435	791487	1	supercont2.4	CAOG_008662	791255	792983	None	4708	1196	32639	No_or_no_constitutive_exon
GTGGACGCTGTTAACACTGACAAGCATCGTCATGCCATTTGGGGGTACAGCT	796620	796808	796570	796622	1	supercont2.4	CAOG_003046	796313	797097	None	4708	1196	32639	No_or_no_constitutive_exon
CGACACGTGTGAGTGGATGCTTCGTGCTCACTGGTGGAGGGGACGAGCAGGT	811114	811198	811064	811116	1	supercont2.4	CAOG_003051	810823	813589	None	4708	1196	32639	No_or_no_constitutive_exon
TTGAAGCAGAGGGAATTCAGAGTTACTCACTGATCGAGAGGGATGGACAGTC	811459	811543	811409	811461	1	supercont2.4	CAOG_003051	810823	813589	None	4708	1196	32639	No_or_no_constitutive_exon
TGGGTGGTTTCAGCAGAGACATGCAGAGTGCTCACTGATGGGACGGACAGTC	811967	812051	811917	811969	1	supercont2.4	CAOG_003051	810823	813589	None	4708	1196	32639	No_or_no_constitutive_exon
GATTTCCAGAGAGTAGATTCAGAGTGCTCACGAATAGAGGGGACGAACAGGC	812139	812223	812089	812141	1	supercont2.4	CAOG_003051	810823	813589	None	4708	1196	32639	No_or_no_constitutive_exon
CGACACGTGTGAGTGGATGCTTCGTGCTCACTGGTGGAGGGGACGAGCAGGT	832090	832174	832224	832172	-1	supercont2.4	CAOG_003058	829712	833433	None	4708	1196	32639	No_or_no_constitutive_exon
TTGAAGCAGAGGGAATTCAGAGTTACTCACTGATCGAGAGGGATGGACAGTC	831745	831829	831879	831827	-1	supercont2.4	CAOG_003058	829712	833433	None	4708	1196	32639	No_or_no_constitutive_exon
TGGGTGGTTTCAGCAGAGACATGCAGAGTGCTCACTGATGGGACGGACAGTC	831242	831326	831376	831324	-1	supercont2.4	CAOG_003058	829712	833433	None	4708	1196	32639	No_or_no_constitutive_exon
GACTTCCAGAGAGTAGATTCAGGGTGCTCACTGATGGATGGGACGAGCAGTC	831071	831155	831205	831153	-1	supercont2.4	CAOG_003058	829712	833433	None	4708	1196	32639	No_or_no_constitutive_exon
TGTTTTTGTGTTGCTTTGTTTTGTTTTTGCGTTTCCATTTGCTGGGATAGAC	898017	898176	898226	898174	-1	supercont2.4	CAOG_003074	894725	899336	None	4708	1196	32639	No_or_no_constitutive_exon
CTTTGATGCTGAGAGTGAGGCATTTTGAGCGCTTACTGATGGAGGGACAGTA	1129817	1129901	1129767	1129819	1	supercont2.4	CAOG_003145	1128932	1133763	None	4708	1196	32639	Yes
GCGGTGGTTCAGCAGAGCCCATTTTCAGAGTACTCACAGGGGATGGACAGCC	1129987	1130071	1129937	1129989	1	supercont2.4	CAOG_003145	1128932	1133763	None	4708	1196	32639	Yes
GTGATCCAACAGAGGGCGGTAAGAGTCCTCACAGATTGAGGGATGGCCAGCT	1130322	1130406	1130272	1130324	1	supercont2.4	CAOG_003145	1128932	1133763	None	4708	1196	32639	Yes
ATGCCACAACAATCGCGCGATTCTAAACGTCTGAATTTTGGGGAGGGTAGGT	1213696	1213834	1213646	1213698	1	supercont2.4	CAOG_003173	1212695	1214500	None	4708	1196	32639	No_or_no_constitutive_exon
CGAATTTAGTGATAATATTCAGTGTGCTCATTGATGGAGGGGATGGACAGTT	1322264	1322348	1322214	1322266	1	supercont2.4	CAOG_008673	1321970	1329966	None	4708	1196	32639	No_or_no_constitutive_exon
TGACTTCAACAGAGGGCATTGAGAGTGCTCACTGAACGAGGGACGATCAGTT	1322436	1322520	1322386	1322438	1	supercont2.4	CAOG_008673	1321970	1329966	None	4708	1196	32639	No_or_no_constitutive_exon
GACTCCACTGAGGGCATTCAGAGTGCTCATTGATGGAAGGGAACGGACAGTC	1322608	1322692	1322558	1322610	1	supercont2.4	CAOG_008673	1321970	1329966	None	4708	1196	32639	No_or_no_constitutive_exon
GCAATGTGAGTGCACTCAGAGTGCTCATTGAAGGGGAGGGGATGGAGCAGTC	1322768	1322852	1322718	1322770	1	supercont2.4	CAOG_008673	1321970	1329966	None	4708	1196	32639	No_or_no_constitutive_exon
TGAGTGGGTGATTCAGCCGAGTGCATTCAGAGTGCTCATTGAAGGGATAGCC	1322933	1323017	1322883	1322935	1	supercont2.4	CAOG_008673	1321970	1329966	None	4708	1196	32639	No_or_no_constitutive_exon
CCAAGACTCTCCCGCCGTCTGAGCTCATGGCGAGCCTGTGGGCGGTGCAGGA	1325316	1325584	1325266	1325318	1	supercont2.4	CAOG_008673	1321970	1329966	None	4708	1196	32639	No_or_no_constitutive_exon
CATGAGAGTGAGTCTTTTAAAGAGTGCTCACCAATGGAGGGGGTGGACAGTC	1436176	1436260	1436310	1436258	-1	supercont2.4	CAOG_009642	1432347	1439949	None	4708	1196	32639	No_or_no_constitutive_exon
CCTTTGCCGTCTCTGGCTACGCGCCTTCGCTCAGCCGTTCGGGCAAGAAGCC	1570954	1571029	1570904	1570956	1	supercont2.4	CAOG_003279	1567521	1571983	None	4708	1196	32639	No_or_no_constitutive_exon
TCCAGCGAGTCGACACTCACCTCCCGCGCAAGCACAACAAGGGCGGTCAGTC	1575942	1576792	1575892	1575944	1	supercont2.4	CAOG_003281	1575078	1576792	None	4708	1196	32639	No_or_no_constitutive_exon
ATTGCAAGAGATGACATTGAGAGTGCTCACTGATGGAGAGGGACGGGCAGTT	1577649	1577733	1577599	1577651	1	supercont2.4	CAOG_009649	1577172	1579075	None	4708	1196	32639	No_or_no_constitutive_exon
GATTTCAGCAGCGGAAATCCAAAGTTCTCACTGATGCATGGGATGAACAGTT	1577820	1577904	1577770	1577822	1	supercont2.4	CAOG_009649	1577172	1579075	None	4708	1196	32639	No_or_no_constitutive_exon
TGAGGGATTCATAAAAATTCCGATTGCTCACTGATGGAGGGGATGGGCAGTC	1578153	1578237	1578103	1578155	1	supercont2.4	CAOG_009649	1577172	1579075	None	4708	1196	32639	No_or_no_constitutive_exon
TCACGTTTTGTAAACTGCTTGCTGATGGAAATCTGGGGAAAAAAATACAGGC	1590898	1591022	1590848	1590900	1	supercont2.4	CAOG_003285	1590177	1591375	None	4708	1196	32639	No_or_no_constitutive_exon
TGATCCAGCAGAGGACGTTCAGAATGCTCACTGTTGGAGGGAACGGTCAGTC	1646696	1646780	1646830	1646778	-1	supercont2.4	CAOG_003306	1645502	1647645	None	4708	1196	32639	No_or_no_constitutive_exon
TGATTTCAGCAGAGGGAATTCAGATTGCTCACCAATGAGGGGAAGGACAGTT	1646352	1646436	1646486	1646434	-1	supercont2.4	CAOG_003306	1645502	1647645	None	4708	1196	32639	No_or_no_constitutive_exon
GTTTTTCTTTCTGTTTGCACCGTCTAACTTGTGCTTCAAAATGGGATCAGGA	1713068	1713131	1713181	1713129	-1	supercont2.4	CAOG_003324	1711525	1713976	None	4708	1196	32639	No_or_no_constitutive_exon
GCTTCCTTGTCGCTTGCTTTGTCGCCCGTCTTGGTGTCTTGGTTGGGCAGCG	1717762	1717969	1717712	1717764	1	supercont2.4	CAOG_003325	1717371	1720363	None	4708	1196	32639	No_or_no_constitutive_exon
ACTGAAATGGGGAATCTCATCGTCTGTATCCTTCTGTGCTGTGCGGGCAGGA	1752201	1752254	1752151	1752203	1	supercont2.4	CAOG_003337	1751700	1755323	None	4708	1196	32639	Yes
TTTTTTATTTGCTTTGACGGTTGATGGTCTCTTGCTTGGGGAATGGACAGTC	1752390	1752499	1752340	1752392	1	supercont2.4	CAOG_003337	1751700	1755323	None	4708	1196	32639	Yes
CAAATCGGAGCGACTCCTCTCTCACTGTGTGATCACTTGGGAATCGATAGAC	1788989	1789069	1789119	1789067	-1	supercont2.4	CAOG_003350	1788733	1789659	None	4708	1196	32639	No_or_no_constitutive_exon
AAAGCCCCCCAGCTCTCACTTTGGCGTTATTGTGCATTGGGGAATTGCAGCA	1829740	1829842	1829892	1829840	-1	supercont2.4	CAOG_003363	1828802	1830831	None	4708	1196	32639	No_or_no_constitutive_exon
CACTGAACGGATTTTGCATGTTCACTTTTTCACTTTTGGGGTTGGAATAGGG	1835921	1835984	1836034	1835982	-1	supercont2.4	CAOG_003366	1835349	1839963	None	4708	1196	32639	No_or_no_constitutive_exon
TGTGTGTGTATTGGACTTTTCGATTTGTTGAATTGCGTCGGGGGGTCCAGGC	1858770	1858809	1858859	1858807	-1	supercont2.4	CAOG_003373	1856260	1862245	None	4708	1196	32639	No_or_no_constitutive_exon
TCTTTCTTCAATTTGCTCACTCACCACATCTCCATGTTGAACGCGGGCAGGC	1928872	1928946	1928822	1928874	1	supercont2.4	CAOG_003401	1926830	1929575	None	4708	1196	32639	No_or_no_constitutive_exon
CGAGACTGGGAGCAGCGCTGCTTGCTCACTTTGTGACCTCGGGTTGGCAGTG	2029094	2029911	2029044	2029096	1	supercont2.4	CAOG_009662	2028483	2030586	None	4708	1196	32639	No_or_no_constitutive_exon
ATTCTACCCTATTCGCGTGACCGCCTGAGATTTGCCTCCAAATGGGTCAGCG	2030024	2030586	2029974	2030026	1	supercont2.4	CAOG_009662	2028483	2030586	None	4708	1196	32639	No_or_no_constitutive_exon
AACACACACACAAAATACCACAAACTGCTTGGCTGCGGGGGGGGGGGTAGAG	2044159	2044289	2044339	2044287	-1	supercont2.4	CAOG_003434	2041596	2044973	None	4708	1196	32639	No_or_no_constitutive_exon
CTCTGTCCTACTTGCTGCATGCGTCGCGGGGGGGGGCGGGGAAATTGCAGTT	2081151	2081246	2081101	2081153	1	supercont2.4	CAOG_003448	2080538	2081916	None	4708	1196	32639	No_or_no_constitutive_exon
TCGCCGATGGAAGCTCATTGCTTTGTTCTTCACGTCTCCAATCGGGACAGGC	2084021	2084093	2083971	2084023	1	supercont2.4	CAOG_009664	2082531	2091887	None	4708	1196	32639	No_or_no_constitutive_exon
CGCTTTCGACCGAGGAGCGTGCTCGTTACGACGAGCTTGCGCGAGGGCAGCA	2100256	2100527	2100206	2100258	1	supercont2.4	CAOG_003453	2097272	2101904	None	4708	1196	32639	No_or_no_constitutive_exon
GAGTGGGGGACTATTCAACAAAAGGCACTAAGAGTGGAGCGGATGGGCAGTC	1107	1191	1241	1189	-1	supercont2.5	CAOG_009669	770	1651	None	4708	1196	32639	No_or_no_constitutive_exon
TACAGGAGAGAGACAGCAAGAGTGGCTCACTGATGGGACGGGACGGACAGTC	770	854	904	852	-1	supercont2.5	CAOG_009669	770	1651	None	4708	1196	32639	No_or_no_constitutive_exon
TTGATTGTTTGATTGTTTGGTTTTTTTTTTAACTTTGGGGCGGATGGTAGAT	6164	6313	6363	6311	-1	supercont2.5	CAOG_008703	6164	14125	None	4708	1196	32639	No_or_no_constitutive_exon
CACGCTGCTCTTCCTTTGTGTGGATGTGTGTGTGGACCTTGGGTTGACAGGA	34073	34513	34563	34511	-1	supercont2.5	CAOG_003467	34073	37179	None	4708	1196	32639	No_or_no_constitutive_exon
GAACACTCAATTGGCGCTTTCAATTTTGTGGCCAATTTGGGATTGGGCAGAT	61451	61715	61765	61713	-1	supercont2.5	CAOG_003474	59921	62677	None	4708	1196	32639	No_or_no_constitutive_exon
TTTTTTTGCTTTTCTTGGTCGCTCACTTCGGTTTTGGGGCAAATTGACAGGG	142210	142600	142650	142598	-1	supercont2.5	CAOG_003497	142210	144944	None	4708	1196	32639	No_or_no_constitutive_exon
ATGCACGCTTTGGAGCATCCTTCTCACTAAACGTGTGCCTCGGGGAGCAGAC	205306	205712	205762	205710	-1	supercont2.5	CAOG_003515	205306	207646	None	4708	1196	32639	No_or_no_constitutive_exon
CCTGTTCTGACGGTGCACTCCTTGCCTGTTTTGATTTGCGACGGGCGCAGTG	218338	218425	218475	218423	-1	supercont2.5	CAOG_008713	218338	219701	None	4708	1196	32639	No_or_no_constitutive_exon
TGATGCTGAGCGGTTGTTGTTCCTCCTTTTTGAATGGGTCGTGGAAACAGAC	236082	236654	236032	236084	1	supercont2.5	CAOG_003525	232307	237302	None	4708	1196	32639	No_or_no_constitutive_exon
TTCTGATGGTTTTGTGTGATTGCTCATTCTTACTCATCTTTTGGGAGCAGCA	356391	356466	356516	356464	-1	supercont2.5	CAOG_003552	353365	357695	None	4708	1196	32639	Yes
GGTTTGCTATCTCTCGTCTTGCTGGATTCGGATCGGGATCGGGAGCGCAGGC	399663	400301	400351	400299	-1	supercont2.5	CAOG_003567	398780	400627	None	4708	1196	32639	No_or_no_constitutive_exon
CAAACGGGAGTTGTTATAACGAAATGCGCTGTTGGTGGTCGATCGGGAAGGC	456615	456683	456565	456617	1	supercont2.5	CAOG_003581	456460	457413	None	4708	1196	32639	No_or_no_constitutive_exon
TTTGTTTGTTTTGTTTTGCGGTGCTAACTCAATCCTCTTCGATTGGGTAGTG	489571	490388	489521	489573	1	supercont2.5	CAOG_003591	486896	490791	None	4708	1196	32639	No_or_no_constitutive_exon
TGCTGCTGCTGCTGCTGTGCCACCTCCGCTCTTGACCCGGGACGCGGCAGTC	506666	506718	506616	506668	1	supercont2.5	CAOG_003595	506308	508368	None	4708	1196	32639	No_or_no_constitutive_exon
TGGTTGTCTCCGGTTGCTTTTTTCTGATTGTCTTCTCTTCGGCTGGGCAGAC	523051	523168	523218	523166	-1	supercont2.5	CAOG_003599	521523	525475	None	4708	1196	32639	No_or_no_constitutive_exon
ATGCCAACAGAAGGCTTTTTGAGTGCTCACTGATAGCGGGGGACGGACAGTC	528581	528665	528531	528583	1	supercont2.5	CAOG_009694	528315	530419	None	4708	1196	32639	No_or_no_constitutive_exon
GGTGCAGTAGAGAACATTCAGAGTGCTCACCGACGGATGGGGACGGACAGTC	528941	528970	528891	528943	1	supercont2.5	CAOG_009694	528315	530419	None	4708	1196	32639	No_or_no_constitutive_exon
TGGATGGTTTCCGCCGGGAGCATTCAAAGCGCTCACTGAGGGATGGTCAGTT	529330	529414	529280	529332	1	supercont2.5	CAOG_009694	528315	530419	None	4708	1196	32639	No_or_no_constitutive_exon
TCTTCTTTGTTGTTGTTGCTTATGTTTTGTTTTGTTCTTGGGCTGAACAGGT	564348	564432	564482	564430	-1	supercont2.5	CAOG_003611	562235	568315	None	4708	1196	32639	No_or_no_constitutive_exon
TGACAATCTCCCTCTGCAGCTGCTGACTTTTGACTTTCGGGAACGTGTAGCC	640278	642526	642576	642524	-1	supercont2.5	CAOG_003635	640278	643319	None	4708	1196	32639	No_or_no_constitutive_exon
CTCATTCACTGACACTGTTGCTTTGCGTCTGGGGCGGCGTGGATGGGCAGGA	664518	664828	664468	664520	1	supercont2.5	CAOG_008731	664095	667065	None	4708	1196	32639	No_or_no_constitutive_exon
TTTTACGCGACTTGCTCTCACTCTGGGTGGTGGTGTTGTCGGGGCGCTAGGT	690460	690665	690715	690663	-1	supercont2.5	CAOG_003649	689262	692837	None	4708	1196	32639	No_or_no_constitutive_exon
TGCGATCGCCCGTGTGGCTCACTTTGACACTCGTGCGCTCATGGGGGCAGAT	718801	718868	718751	718803	1	supercont2.5	CAOG_003659	718166	721441	None	4708	1196	32639	No_or_no_constitutive_exon
CCCGCTTGCCGCTCACATGGACTCTGTCTTCTATGCCTTGGGGACATCAGAG	719346	719472	719296	719348	1	supercont2.5	CAOG_003659	718166	721441	None	4708	1196	32639	Yes
TGGTCCAACGGAGGGCGTTCGAAGTGCTCACTGATGGACGGGACGAATAGTC	749454	749538	749404	749456	1	supercont2.5	CAOG_003670	748964	750836	None	4708	1196	32639	No_or_no_constitutive_exon
AGCAAAGCCATTCATCTGCGTTGGCGAAATTGGGGCTTCTTGGGTGGCAGAG	749782	750836	749732	749784	1	supercont2.5	CAOG_003670	748964	750836	None	4708	1196	32639	No_or_no_constitutive_exon
CGTCTGCCTTGTTGTTTTGTTTTTTTGTTTTGTTTTGTTTGGGGTGTCAGCA	751619	753744	753794	753742	-1	supercont2.5	CAOG_003671	750541	755634	None	4708	1196	32639	Yes
CACCAAAGTGGAACTTGTTGGTATTGACTGGGTGATTTGGCGGGGAGTAGGC	920605	920669	920555	920607	1	supercont2.5	CAOG_003718	920079	921608	None	4708	1196	32639	No_or_no_constitutive_exon
TTTGTCAATTCTGACCATCTTCGGTCATGGACTGGTATTTGGGGAGACAGGG	956001	956059	955951	956003	1	supercont2.5	CAOG_003732	951221	958173	None	4708	1196	32639	Yes
TTGTTTTGATCTTGTGTTGCGTCATGCACTGATGCACTCTTGGGAAATAGGC	990413	990457	990363	990415	1	supercont2.5	CAOG_003743	990054	991195	None	4708	1196	32639	No_or_no_constitutive_exon
CATCAACGTTCGCCCTCTTGTTCACGTTTCACCATCTTCCGCTGGGACAGAC	990660	990729	990610	990662	1	supercont2.5	CAOG_003743	990054	991195	None	4708	1196	32639	No_or_no_constitutive_exon
CGCTGTCGCACTTCTCTCTGACTTTGGTCCGTTGGATACGGGAAATGCAGCT	1014914	1015079	1014864	1014916	1	supercont2.5	CAOG_003752	1013684	1015556	None	4708	1196	32639	No_or_no_constitutive_exon
TTTGTCTCACACACGAGCTTGCTTGTTTTCTTTGTCGTTTGGGAACGCAGAC	1019987	1020104	1019937	1019989	1	supercont2.5	CAOG_003754	1018411	1022129	None	4708	1196	32639	No_or_no_constitutive_exon
AGCGTGGGTGATTCAGAAGAGTGCTCATTGATGGAGGGGGATGTGGACAGTC	1125251	1125335	1125201	1125253	1	supercont2.5	CAOG_003786	1124931	1128322	None	4708	1196	32639	No_or_no_constitutive_exon
ATGTGGGTGGGTGATTCAGAAGAGTGCTCACTGATGGAGGGGATGGTCAGTC	1125411	1125495	1125361	1125413	1	supercont2.5	CAOG_003786	1124931	1128322	None	4708	1196	32639	No_or_no_constitutive_exon
ACAGTTGTTGACAGCGCGAGTGTGTGTGCTGACGAGAATGGAGGGAACAGTC	1125956	1126040	1125906	1125958	1	supercont2.5	CAOG_003786	1124931	1128322	None	4708	1196	32639	No_or_no_constitutive_exon
ATGAAAGTGGGCGATTCAGAAGAGTGCTCACAGATGGAGGGGATAAACAGTC	1126116	1126200	1126066	1126118	1	supercont2.5	CAOG_003786	1124931	1128322	None	4708	1196	32639	No_or_no_constitutive_exon
ATGAGATTGGGCGATCCAGAAGAGCGCTTATTGATGGAGGGGATGAACAGTC	1126276	1126360	1126226	1126278	1	supercont2.5	CAOG_003786	1124931	1128322	None	4708	1196	32639	No_or_no_constitutive_exon
ATGATAGTGGGTGATTCAGAAGAGTGCTCATTGATGGAGGGGACGGACAGCC	1126436	1126520	1126386	1126438	1	supercont2.5	CAOG_003786	1124931	1128322	None	4708	1196	32639	No_or_no_constitutive_exon
TATGTGATGGGTGATTCAGAAGAGTGCTCACTGATGGAGGGGACGGACAGCC	1126595	1126679	1126545	1126597	1	supercont2.5	CAOG_003786	1124931	1128322	None	4708	1196	32639	No_or_no_constitutive_exon
CGGTGTAAATTCTGTTCTAATAGCTAGCTGTTGAATGGTGTCGGGAGCAGAT	1215780	1216809	1215730	1215782	1	supercont2.5	CAOG_003812	1213837	1216809	None	4708	1196	32639	No_or_no_constitutive_exon
ACTTTCAAACCTTCGTCATCATCGGCGTCGTCATCGGCTGGGGGTGTTAGAT	1217102	1217240	1217290	1217238	-1	supercont2.5	CAOG_003813	1217102	1221902	None	4708	1196	32639	No_or_no_constitutive_exon
GGTTTCAGATCTTTCTTTTTCCGCTGCGCTCAATGCTTTGGGTGTGGCAGCC	1262538	1262658	1262708	1262656	-1	supercont2.5	CAOG_003824	1260820	1264045	None	4708	1196	32639	No_or_no_constitutive_exon
ACTCGATGGCGCTGCTGGAAAAAAAAAATTGTCTGGGTTTTGGGATGTAGGT	1266498	1266568	1266618	1266566	-1	supercont2.5	CAOG_003825	1264334	1267203	None	4708	1196	32639	No_or_no_constitutive_exon
TACTCGTTTGAATTCTCACCTTTTTTGGTTGTCTCGTTTTGGGTTGGCAGGC	1266070	1266187	1266237	1266185	-1	supercont2.5	CAOG_003825	1264334	1267203	None	4708	1196	32639	No_or_no_constitutive_exon
TGTGTGATTGTTTGTTTGTTTGTTTGTTCTTGGTTTGCGTCGGGGAGCAGAA	1296668	1297078	1297128	1297076	-1	supercont2.5	CAOG_003834	1295446	1299214	None	4708	1196	32639	No_or_no_constitutive_exon
TACTGGAAGCGCAGCGCTCTCACTGTTTGAAGCCTGTGTGGGAAACACAGAC	1359727	1359878	1359928	1359876	-1	supercont2.5	CAOG_003852	1359373	1363894	None	4708	1196	32639	No_or_no_constitutive_exon
CGTATTCCAGATCTTCGATTGCGATTCTAGTCTCGATTGTGGGGTCGTAGAA	1366109	1366163	1366213	1366161	-1	supercont2.5	CAOG_003853	1364591	1367458	None	4708	1196	32639	No_or_no_constitutive_exon
GGTTCTTCGCTTGTATGGCACTCGTTCTTTTTGTTATTCGTTGGGAGCAGGC	1382960	1382993	1382910	1382962	1	supercont2.5	CAOG_003858	1382185	1386749	None	4708	1196	32639	No_or_no_constitutive_exon
GTCGCGAATGAAGAATGATTTTCACACAACTTTGTTGCTTTGGGACGCAGCC	1424044	1424128	1424178	1424126	-1	supercont2.5	CAOG_003869	1422480	1424299	None	4708	1196	32639	No_or_no_constitutive_exon
GTCTGTTGATTTTTGACTTCTCCTTGGCACTTTTCTTGGGGAAAACACAGAT	1456204	1456296	1456346	1456294	-1	supercont2.5	CAOG_003879	1455993	1457438	None	4708	1196	32639	No_or_no_constitutive_exon
GGCTTCGGCAGTGGACATTAGAGTGGCTCACTATTGGAGGGGACGGACAGTC	1487175	1487259	1487125	1487177	1	supercont2.5	CAOG_009722	1486862	1490334	None	4708	1196	32639	No_or_no_constitutive_exon
ATGTCAGCAGAGGACATTTAGAGTGCTCAGTGGTGAATGGGACGGACAAGTC	1487352	1487436	1487302	1487354	1	supercont2.5	CAOG_009722	1486862	1490334	None	4708	1196	32639	No_or_no_constitutive_exon
TTGTAGCAGAGAGGGCATTTAGATGGCTCACAGATGGAGGGGACGGACAGTC	1488466	1488550	1488416	1488468	1	supercont2.5	CAOG_009722	1486862	1490334	None	4708	1196	32639	No_or_no_constitutive_exon
TGATTCAGCAGAGGGCACCCAGAGTGCTCACCGATGGAGGGGACGGACAGTC	1488638	1488722	1488588	1488640	1	supercont2.5	CAOG_009722	1486862	1490334	None	4708	1196	32639	No_or_no_constitutive_exon
GATTGTAGCAGAGGGCACTTAGAAGGCTCACAAATGGAGGGGACGGACAGTC	1488807	1488891	1488757	1488809	1	supercont2.5	CAOG_009722	1486862	1490334	None	4708	1196	32639	No_or_no_constitutive_exon
CGCACTTTGACTGATGCTTGTGAGTGGATGATTCAGCAGAGGGCACACAGAG	1489289	1489381	1489239	1489291	1	supercont2.5	CAOG_009722	1486862	1490334	None	4708	1196	32639	No_or_no_constitutive_exon
TCTTCGGATGTGTCCCTTTTTGCTTCTGCCACGCTTGGGCGATAACGCAGAG	1500140	1500289	1500090	1500142	1	supercont2.5	CAOG_003891	1499392	1505329	None	4708	1196	32639	No_or_no_constitutive_exon
GGGCCGACAGTACACATACTTACATTGATTGAGTCATACCAATTGGGCAGGA	1606379	1606506	1606329	1606381	1	supercont2.5	CAOG_003921	1605721	1608472	None	4708	1196	32639	No_or_no_constitutive_exon
CAGAGCTACTGATGCATATGAGGGACTCACTGATGGAGGGAATGGAGCAGTC	1613791	1613875	1613925	1613873	-1	supercont2.5	CAOG_003923	1611979	1614141	None	4708	1196	32639	No_or_no_constitutive_exon
CAGAGCTACTGATGCATATGAGGGGCTCACTGATGGAGGGAATGGAGCAGTC	1613646	1613730	1613780	1613728	-1	supercont2.5	CAOG_003923	1611979	1614141	None	4708	1196	32639	No_or_no_constitutive_exon
CAGAGCTACTGATGCATTTAGAGTGCTCACTGATGGAGGGAATGGAGCAGTC	1613501	1613585	1613635	1613583	-1	supercont2.5	CAOG_003923	1611979	1614141	None	4708	1196	32639	No_or_no_constitutive_exon
AATTCAGCAGAAGGTATGAAGAGAACTCACCGATGAAGGGAATGGAGCAGTC	1613339	1613423	1613473	1613421	-1	supercont2.5	CAOG_003923	1611979	1614141	None	4708	1196	32639	No_or_no_constitutive_exon
TTGTTTTTTCGAGCGCGTTCACCTTGAAATTGAAATGTCAACATGGGCAGCT	1635763	1635896	1635946	1635894	-1	supercont2.5	CAOG_003930	1633960	1637213	None	4708	1196	32639	No_or_no_constitutive_exon
GTGATCAAGTAGAAGGTATTATGAGAGCTAACTGAACGAGGGACGGACAGCT	1649680	1649764	1649814	1649762	-1	supercont2.5	CAOG_003935	1648051	1650087	None	4708	1196	32639	No_or_no_constitutive_exon
CACATTTTGATTGGTGTGATTTTTTTGTGTGTGTGGGGGGGAGAGAATAGAC	1677688	1677763	1677813	1677761	-1	supercont2.5	CAOG_003941	1674404	1679413	None	4708	1196	32639	No_or_no_constitutive_exon
CAGAACTACTGATGCATATGAGGGACTCACTGATGGCGGGAATGGAGCAGTC	1698914	1698998	1698864	1698916	1	supercont2.5	CAOG_003948	1698633	1701256	None	4708	1196	32639	No_or_no_constitutive_exon
CAGAGCTACTGATGCATTTAGAGTGCTCACTGATGGAGGGAATGGAGCAGTC	1699204	1699288	1699154	1699206	1	supercont2.5	CAOG_003948	1698633	1701256	None	4708	1196	32639	No_or_no_constitutive_exon
CAGAGCTACTGATGCATTTAGAGTGCTCACTGATGGAGGGAATGGAGCAGTC	1699349	1699433	1699299	1699351	1	supercont2.5	CAOG_003948	1698633	1701256	None	4708	1196	32639	No_or_no_constitutive_exon
TAATTCAGCAGAGGGTATGAAGAGAACTCACCGATGAAGGGGATGGGCAGTC	1699510	1699594	1699460	1699512	1	supercont2.5	CAOG_003948	1698633	1701256	None	4708	1196	32639	No_or_no_constitutive_exon
GCATCAAAGTGGGTGATTCAGAAGAGTGGCTCACTGAATGGAACGGGCAGCC	1701747	1701831	1701697	1701749	1	supercont2.5	CAOG_003949	1701422	1704469	None	4708	1196	32639	No_or_no_constitutive_exon
TTTAGCAAGAAGGCGTTTTCGAATTCTCACGGACGGGAGGGGACGGACAGTC	1701934	1702018	1701884	1701936	1	supercont2.5	CAOG_003949	1701422	1704469	None	4708	1196	32639	No_or_no_constitutive_exon
GCAGAGGTTATCCAGAGTGGCTCACTGATGGAAGGGGGGCAAATGAGCAGTT	1702113	1702171	1702063	1702115	1	supercont2.5	CAOG_003949	1701422	1704469	None	4708	1196	32639	No_or_no_constitutive_exon
GGTCCAGCAAGTGACCTTAAAGAATGCTCACTCCGAGCGGGGATGGACAGTC	1702595	1702679	1702545	1702597	1	supercont2.5	CAOG_003949	1701422	1704469	None	4708	1196	32639	No_or_no_constitutive_exon
TATTTTTCAGACGTCATTCAGCGTGCTCACCGATGGATGGGAACGGACAGTC	1702768	1702852	1702718	1702770	1	supercont2.5	CAOG_003949	1701422	1704469	None	4708	1196	32639	No_or_no_constitutive_exon
TGCGCGTGAGTGGGGGATTCAAAGGCGCTCACTATGGAGGGGACGGACAGTC	1703412	1703496	1703362	1703414	1	supercont2.5	CAOG_003949	1701422	1704469	None	4708	1196	32639	No_or_no_constitutive_exon
ATTCCGCAAGAGCGCTTTCAAAAACGCTCACCGCTGGAGGGAACGGATAGTT	1703585	1703669	1703535	1703587	1	supercont2.5	CAOG_003949	1701422	1704469	None	4708	1196	32639	No_or_no_constitutive_exon
GGGGGGGTAATCCAGCAGAGCGGTATGAATGCTCACTGATGAATGGGCAGTT	1703752	1703836	1703702	1703754	1	supercont2.5	CAOG_003949	1701422	1704469	None	4708	1196	32639	No_or_no_constitutive_exon
GTATGTGAGTGGGTGATTCAGAAGTGCTCACCGATGAAGGGGATGGTCAGTC	1703910	1703994	1703860	1703912	1	supercont2.5	CAOG_003949	1701422	1704469	None	4708	1196	32639	No_or_no_constitutive_exon
AAACTTTTTGAGCCGACTGTGTGTTTTGTGTCTGTTTGGCGCGTGGGCAGGG	1711396	1711469	1711346	1711398	1	supercont2.5	CAOG_003951	1708663	1712726	None	4708	1196	32639	No_or_no_constitutive_exon
GTGGGCTTTGAACGGTTTATTGTTTCATCGGTTGATGTTTGGGACCGCAGCC	1726114	1726260	1726064	1726116	1	supercont2.5	CAOG_008744	1724373	1726260	None	4708	1196	32639	No_or_no_constitutive_exon
TTTTGTTTTTTCTTTCTTTCTTTCTTGCTTTCTTTCTTTTGTGGGAATAGAG	33657	33759	33607	33659	1	supercont2.6	CAOG_003973	32508	34117	None	4708	1196	32639	No_or_no_constitutive_exon
TAAAATTCCTCAAGCTGTGCTGTTTTTCTTGGTCGTCTGGGTGGGGCTAGAT	42916	43118	42866	42918	1	supercont2.6	CAOG_008748	41527	46386	None	4708	1196	32639	Yes
ACTTCTGGCGTTTGATCATTGCTTGGTGATTGTCTGGCTCTGGGGTGCAGTC	48646	48759	48809	48757	-1	supercont2.6	CAOG_003979	48646	50483	None	4708	1196	32639	No_or_no_constitutive_exon
GGCAACACACTCTGCTTTGTTGGTTGCTCTGATTTTGGGGGCGGGAGCAGAT	121148	121762	121812	121760	-1	supercont2.6	CAOG_004003	120516	122085	None	4708	1196	32639	No_or_no_constitutive_exon
ATTCGCACACACACACACTCTCCCACCCCCTCCTTGTACGGGGCAATCAGCC	134548	134924	134974	134922	-1	supercont2.6	CAOG_004009	134548	136467	None	4708	1196	32639	No_or_no_constitutive_exon
CTTGGTGTATGCGAGAGGGAGAGTGGCTCACTGAACGAGGGGCTGGGCAGGT	186267	186351	186401	186349	-1	supercont2.6	CAOG_004027	184243	186764	None	4708	1196	32639	No_or_no_constitutive_exon
TATGCGAGTGGGCGATTCAGAAGAGTGCTCACCGATGGAGGGATGGACAGTC	185941	186028	186078	186026	-1	supercont2.6	CAOG_004027	184243	186764	None	4708	1196	32639	No_or_no_constitutive_exon
CCATCAGTAGGTGATTCAGAAGCGTGCTCACTGATGGATGGGATGAACAGTT	185766	185850	185900	185848	-1	supercont2.6	CAOG_004027	184243	186764	None	4708	1196	32639	No_or_no_constitutive_exon
TGTGAGTGGGTGACTCAGAAGAGTGGCTCACTATTGGAGGGGATGAACAGTC	185602	185689	185739	185687	-1	supercont2.6	CAOG_004027	184243	186764	None	4708	1196	32639	No_or_no_constitutive_exon
ATGAGAGTGGGTGATTCAGAAGAGTGCTCACAGATGGAGGGGATAAACAGTA	185447	185526	185576	185524	-1	supercont2.6	CAOG_004027	184243	186764	None	4708	1196	32639	No_or_no_constitutive_exon
TGTCTGACAATGCGTGCGCCTGCCTCTGCTGGCACGGGGGAAACAAACAGGA	234049	234274	233999	234051	1	supercont2.6	CAOG_004047	231475	235655	None	4708	1196	32639	No_or_no_constitutive_exon
ACTTGCTGCACACAAACAAATTGCACGCCCTTTTTGCCGGGGGGCGACAGGA	299667	299859	299617	299669	1	supercont2.6	CAOG_004067	298676	304112	None	4708	1196	32639	No_or_no_constitutive_exon
TGAAACACTGACCTTCCCTCCACTACACACTGCCATGGGCAAATCAACAGGT	319109	319798	319059	319111	1	supercont2.6	CAOG_004073	318819	319798	None	4708	1196	32639	No_or_no_constitutive_exon
TAGTCTCACCGATTCTCCTGCATTGATGCTCGATTTTGCTTGGGACACAGGA	354480	354830	354880	354828	-1	supercont2.6	CAOG_004086	352487	355928	None	4708	1196	32639	No_or_no_constitutive_exon
CATTTTTCCTCGCTTTGAGCAACGCTCAGTTTGATTTGGTGGGGCTATAGGG	422467	422552	422417	422469	1	supercont2.6	CAOG_004105	420904	424403	None	4708	1196	32639	No_or_no_constitutive_exon
CGGTACTTGTTTTTGCTTGTCGTTTGTTTTGGGGGTTTCACTGGGCAAAGAA	468607	468786	468557	468609	1	supercont2.6	CAOG_004121	468250	470008	None	4708	1196	32639	No_or_no_constitutive_exon
TTGTGCTGTATTGTGGTATCCGATGGTATGGCTCATCGCTTTGGGAATAGAC	525238	525322	525188	525240	1	supercont2.6	CAOG_004141	522540	528688	None	4708	1196	32639	No_or_no_constitutive_exon
TGATGTTGTCATGCCTCACTGTAATTACTTTCCTTGTTATGTGGGAGCAGGT	526402	526486	526352	526404	1	supercont2.6	CAOG_004141	522540	528688	None	4708	1196	32639	No_or_no_constitutive_exon
ATTGACCGCCCATGCTCACGCGTTGGCTCTTTTCTTCGCCGGGCGGGCAGAC	537969	538118	537919	537971	1	supercont2.6	CAOG_004143	534552	538747	None	4708	1196	32639	No_or_no_constitutive_exon
GTGGACTTGCCCTTTCGGCTTTGCTTTGCTCTGCTTTGGTGCGGGCGCAGCG	544944	545039	544894	544946	1	supercont2.6	CAOG_004145	544396	546270	None	4708	1196	32639	No_or_no_constitutive_exon
TTTCAGCAGAAGGTACTTCCGAGTGCTCACTGGATGGATGGGATGAGCAGTT	571847	571931	571797	571849	1	supercont2.6	CAOG_004154	571499	575325	None	4708	1196	32639	No_or_no_constitutive_exon
ATTTCAGCAGAGGCAATTGAGCGTGCTCACTGATGAAGAGGGATGGACAGTC	572022	572106	571972	572024	1	supercont2.6	CAOG_004154	571499	575325	None	4708	1196	32639	No_or_no_constitutive_exon
GAAGCAGAGGGTCATTCAGAGTGGCTCACTGATGGAGAGGGGATGGATAGTT	572367	572451	572317	572369	1	supercont2.6	CAOG_004154	571499	575325	None	4708	1196	32639	No_or_no_constitutive_exon
TGGGTGGTTCAGCAGAGTGCTCATTGATGGATGGGATGGGCGGACGATAGTT	572700	572784	572650	572702	1	supercont2.6	CAOG_004154	571499	575325	None	4708	1196	32639	No_or_no_constitutive_exon
ATGGCGGTATGCATTCGCTTTCGATGGTATGACTCACTTTTTGGGAGTAGGC	592611	592695	592561	592613	1	supercont2.6	CAOG_008759	590038	596060	None	4708	1196	32639	No_or_no_constitutive_exon
GATTGGTGTCATGCCTCACTGTAATCACTTTGCTTGTTATGTGGGAGCAGGT	593775	593859	593725	593777	1	supercont2.6	CAOG_008759	590038	596060	None	4708	1196	32639	No_or_no_constitutive_exon
TGACGCTTTTGACTCGATATTTCCACTTCACACTCGCGTTTTGGGAACAGAT	648606	653993	654043	653991	-1	supercont2.6	CAOG_008761	648606	655123	None	4708	1196	32639	No_or_no_constitutive_exon
GTATTCTCTGTTTCCTTGCTCAAATGTGTGGTTTTACCTCTGGGAAATAGGT	684157	684287	684337	684285	-1	supercont2.6	CAOG_004189	683760	685857	None	4708	1196	32639	No_or_no_constitutive_exon
GTCTTGCTATATGTTTTGTCTGTAATTTCCGCATCATCCTGGGAGGGCAGCG	719197	719773	719147	719199	1	supercont2.6	CAOG_004203	718625	721176	None	4708	1196	32639	No_or_no_constitutive_exon
CATGAAGAAACTTATCTTGATCTCATGTGTTTATTTGTTGGGTGTGACAGAA	797971	798077	798127	798075	-1	supercont2.6	CAOG_004229	796627	798661	None	4708	1196	32639	No_or_no_constitutive_exon
AATTACGCAGATGGACACGAAGAGTGCTCACTGATGGAGGGGATGGACAGGC	801119	801203	801253	801201	-1	supercont2.6	CAOG_004230	798809	801519	None	4708	1196	32639	No_or_no_constitutive_exon
GATTTCAGTGCAGGGCATTACGAGTGCTCACTGATGGAGGGGACGGACAGCC	800948	801032	801082	801030	-1	supercont2.6	CAOG_004230	798809	801519	None	4708	1196	32639	No_or_no_constitutive_exon
GCGACTCAACAGAAGACGTAAGCCAGCTCACTATTCGACGGGACGGAAAGTC	800761	800845	800895	800843	-1	supercont2.6	CAOG_004230	798809	801519	None	4708	1196	32639	No_or_no_constitutive_exon
GATGATTCAGTCGAGGCATTCAGAGAACTCACTTTGGAGGGGATGGATAGTC	800592	800676	800726	800674	-1	supercont2.6	CAOG_004230	798809	801519	None	4708	1196	32639	No_or_no_constitutive_exon
GGTGATCCGGCTGAGGACATTCGACTGCTCACCGATGAAAGGGATGACAGTC	800442	800517	800567	800515	-1	supercont2.6	CAOG_004230	798809	801519	None	4708	1196	32639	No_or_no_constitutive_exon
GGGTGATTCATGACAGAAAGATGGCTCACCATTGGAGGGGGGATGGACAGTT	799616	799700	799750	799698	-1	supercont2.6	CAOG_004230	798809	801519	None	4708	1196	32639	No_or_no_constitutive_exon
TTTTTTTCTCCTTTGCTAATCCCGTCCTTTATCAATACATGGGTGTGTAGAC	853298	853394	853248	853300	1	supercont2.6	CAOG_004246	852724	855330	None	4708	1196	32639	No_or_no_constitutive_exon
AGTCTGACGTCGTAATGATTCTTTGTCCTTGGTGTGGGTTACTGGAACAGTG	874049	874173	873999	874051	1	supercont2.6	CAOG_004252	872749	875824	None	4708	1196	32639	No_or_no_constitutive_exon
AAACACTTCGGGGTGACTGACAGGTCATTTTGCGTTTTTGCGGGACACAGAG	923760	924029	924079	924027	-1	supercont2.6	CAOG_004267	923760	925414	None	4708	1196	32639	No_or_no_constitutive_exon
CTACGCTTTGTTTGCTGGTTTGTTTTGTGTATCGGGGGGCGGGGAAACAGGC	963877	964018	964068	964016	-1	supercont2.6	CAOG_009755	963765	964504	None	4708	1196	32639	No_or_no_constitutive_exon
CCGTGCTTTATTGTGGTATTCGATGGTATGGCTCACCGCTTTGGGAATAGAC	990728	990812	990678	990730	1	supercont2.6	CAOG_008765	988141	995106	None	4708	1196	32639	Yes
GATTGGTGTCATGCCTCACTGTAATCACTTTGCTTGTTATGTGGGAGCAGGT	991887	991971	991837	991889	1	supercont2.6	CAOG_008765	988141	995106	None	4708	1196	32639	Yes
CAACCACTGCGTTTGTTTTTCTTTTGTCCTGGCTTGTAATGTGGGAACAGGG	1044504	1044582	1044454	1044506	1	supercont2.6	CAOG_008769	1043896	1046976	None	4708	1196	32639	No_or_no_constitutive_exon
AACTGAACAATGTGCAGGTTTACTGACGATTGATTTTGGTTGGGCGACAGGC	1059748	1059832	1059882	1059830	-1	supercont2.6	CAOG_008771	1059275	1064427	None	4708	1196	32639	No_or_no_constitutive_exon
CGCTCCAGATCTGACTCAACTCTCGTTCGCGTTGTTGGGGAAAATTGCAGCA	1066082	1066327	1066032	1066084	1	supercont2.6	CAOG_004309	1064722	1066788	None	4708	1196	32639	No_or_no_constitutive_exon
TGGTGATTGCAGTAGATGACAGTGAGAGTACTCACTGATGGAGAGGGCAGTC	1091580	1091664	1091714	1091662	-1	supercont2.6	CAOG_008774	1090150	1092132	None	4708	1196	32639	No_or_no_constitutive_exon
GATTTCAGCAGCGGAAATCCAAAGTTCTCACTGATGCATGGGATGAACAGTT	1091408	1091492	1091542	1091490	-1	supercont2.6	CAOG_008774	1090150	1092132	None	4708	1196	32639	No_or_no_constitutive_exon
TGAGGGATTCATAAAAATTCCGAATGCTCACTGATGGAGGGGATGGGCAGTC	1091075	1091159	1091209	1091157	-1	supercont2.6	CAOG_008774	1090150	1092132	None	4708	1196	32639	No_or_no_constitutive_exon
TTGTTGGATTCTGACGCTGTTTTCGTTGGTTTGTCATATTCTGAGGGTAGAT	1128978	1129077	1128928	1128980	1	supercont2.6	CAOG_004327	1128582	1132624	None	4708	1196	32639	No_or_no_constitutive_exon
ACTTGCTGTTTCCTTCCCCCACCCCCTTCATCCTTGATTGGGACCGATAGCT	1341278	1341426	1341228	1341280	1	supercont2.6	CAOG_004406	1339430	1342507	None	4708	1196	32639	No_or_no_constitutive_exon
TCCACCCGGCACTTTTCGTGGTCTCACCGCTTTGCTATTGGGATGTGCAGAT	1344907	1345269	1345319	1345267	-1	supercont2.6	CAOG_004408	1344907	1345948	None	4708	1196	32639	No_or_no_constitutive_exon
CCGACAACCGTGGTGGATATTTTCTTTGCTGGTGGGGGTGAAACACACAGGC	1374443	1374527	1374393	1374445	1	supercont2.6	CAOG_004419	1373807	1374762	None	4708	1196	32639	No_or_no_constitutive_exon
TGCAACGGATCTAATTTGTATTGCACCTTGTACGTGTGTGGTGGGAACAGTC	1379483	1379571	1379621	1379569	-1	supercont2.6	CAOG_004422	1378787	1380605	None	4708	1196	32639	No_or_no_constitutive_exon
TTGTTCGGCAGAATGCGTTTAGAGTGCTCACTGATGAAGGGAACGGACAGCC	1414361	1414445	1414495	1414443	-1	supercont2.6	CAOG_004435	1412978	1415051	None	4708	1196	32639	No_or_no_constitutive_exon
GCTCCATCAGAGGGTAGTCAGAGTGCTCACTGATGGATTGGGATGGACAGCC	1414183	1414267	1414317	1414265	-1	supercont2.6	CAOG_004435	1412978	1415051	None	4708	1196	32639	No_or_no_constitutive_exon
GCGGAGGGGTGCTCAGGCGTGGCTCACTGATGAGAATGGGTAATGAGAAGTC	1413998	1414082	1414132	1414080	-1	supercont2.6	CAOG_004435	1412978	1415051	None	4708	1196	32639	No_or_no_constitutive_exon
CTTTCGTAGAAGGCATTTTCAGAGTGCTCACCGAGAACCGAGGGAGACAGTC	1416479	1416563	1416613	1416561	-1	supercont2.6	CAOG_004436	1415286	1417070	None	4708	1196	32639	No_or_no_constitutive_exon
AGGGCGCAGAAAGGAGAAAGGGTGCTCACTGATGGGGGCGGGATGAACAGTC	1416129	1416213	1416263	1416211	-1	supercont2.6	CAOG_004436	1415286	1417070	None	4708	1196	32639	No_or_no_constitutive_exon
TCTCAATTTTGGAGGGCACTCGTTTCTGCTGATTCATTGGGGGAATGCAGGA	1462590	1462691	1462540	1462592	1	supercont2.6	CAOG_004455	1459518	1463204	None	4708	1196	32639	No_or_no_constitutive_exon
ATTTTGCGATTGGCTCATCTTTCACTCGTCGAAATCGTGAACGGGAGCAGAC	1495500	1495625	1495450	1495502	1	supercont2.6	CAOG_004467	1494703	1496210	None	4708	1196	32639	No_or_no_constitutive_exon
GCTCACACGAATGCTTTTGCGCGATTCACCTTGGTCACTCTTGGGAGCAGGT	1528815	1528978	1529028	1528976	-1	supercont2.6	CAOG_004480	1526277	1530152	None	4708	1196	32639	No_or_no_constitutive_exon
CACGCTTTTGTGGTTTTTGGTGCTGTGGATGGCTTTGGTGGGGAATGCAGGC	1550370	1550552	1550320	1550372	1	supercont2.6	CAOG_004488	1549870	1552245	None	4708	1196	32639	No_or_no_constitutive_exon
TACATGTGCTGTACTGACTGAACTGAGCTGACGCTTGGGGGGGGGCCCAGTC	1564182	1564291	1564341	1564289	-1	supercont2.6	CAOG_004493	1562345	1565745	None	4708	1196	32639	No_or_no_constitutive_exon
GCGCCACTCACACACTTTGCGGTTTGTCCCGTTGGGATGGGGGGGCGTAGGT	1572449	1572546	1572596	1572544	-1	supercont2.6	CAOG_008785	1571455	1573328	None	4708	1196	32639	No_or_no_constitutive_exon
GCCTGTCGCTTTTCGCTGTTTCGTATTTTTCGGTTTGCACTCGAGGGTAGGC	1596764	1597180	1597230	1597178	-1	supercont2.6	CAOG_004504	1595911	1598244	None	4708	1196	32639	Yes
TCACTCAACAGGAGGCATTTAGAGTGCTCATTGATGGAGGGGATGTACAGTC	4056	4140	4190	4138	-1	supercont2.7	CAOG_004507	2948	4393	None	4708	1196	32639	No_or_no_constitutive_exon
ATTGCAGTAGATGACAGTGAGAGTGCTCACTGATGGAGAGGGGCGGGCAGTC	57651	57735	57785	57733	-1	supercont2.7	CAOG_008789	56286	58448	None	4708	1196	32639	No_or_no_constitutive_exon
CTTTAGCAGAAGGTATTCAGCGTGCTCACTGATGGAGGGTGTGCGGACAGTC	57305	57389	57439	57387	-1	supercont2.7	CAOG_008789	56286	58448	None	4708	1196	32639	No_or_no_constitutive_exon
TGAGGGATTCATAAAAATTCCGAATGCTCACTGATGGAGGGGATGGGCAGTC	57142	57226	57276	57224	-1	supercont2.7	CAOG_008789	56286	58448	None	4708	1196	32639	No_or_no_constitutive_exon
TCACTCGATGCTTACCTCTGTTCTTTTTCGTCGTCTTTTTGTGGGGTTAGGC	82542	82607	82492	82544	1	supercont2.7	CAOG_004530	81810	83802	None	4708	1196	32639	No_or_no_constitutive_exon
ACACAGTTTTGACAGCGCGAGTGTGCTGACGAGAATGGAGGGATGGACAGTT	161862	161946	161812	161864	1	supercont2.7	CAOG_004555	161710	164266	None	4708	1196	32639	No_or_no_constitutive_exon
ATGTGAGTGAGTGATCCAGAAGAGTGCTCACTGATGGAGGGGAGAAACAGTC	162022	162106	161972	162024	1	supercont2.7	CAOG_004555	161710	164266	None	4708	1196	32639	No_or_no_constitutive_exon
GTGAGAGTAGGCGATTCAGAAGAGTGCTCACCGATGGAGGGGATGGACAGTC	162182	162266	162132	162184	1	supercont2.7	CAOG_004555	161710	164266	None	4708	1196	32639	No_or_no_constitutive_exon
TGATCCATCAGAGGGTCGTCAGAGTGCTCATTGGTGGATGGGATGGACAGTC	162352	162436	162302	162354	1	supercont2.7	CAOG_004555	161710	164266	None	4708	1196	32639	No_or_no_constitutive_exon
CGAAAGTGGGTGATTCAGAAGAGTGCTCATTGCAGGGAGGGGATGGACAGTC	162513	162597	162463	162515	1	supercont2.7	CAOG_004555	161710	164266	None	4708	1196	32639	No_or_no_constitutive_exon
ATGAGAGTGGACGATCCAGAAGAGTGCTCATTGATTGCGGGGATGAACAGTT	162673	162757	162623	162675	1	supercont2.7	CAOG_004555	161710	164266	None	4708	1196	32639	No_or_no_constitutive_exon
CGTCAACAGCGGGTAGGCATGGTACTCACTGAAGGAAGGGATACGAACAGGT	175193	175277	175143	175195	1	supercont2.7	CAOG_004559	174868	177098	None	4708	1196	32639	No_or_no_constitutive_exon
TTGCAGCAACAAGTATTCAGAGTGCTCACCGACGGAGGGGATGCGGGCAGTC	175367	175451	175317	175369	1	supercont2.7	CAOG_004559	174868	177098	None	4708	1196	32639	No_or_no_constitutive_exon
GATTTCAGTAGAGTGCAGCAAGGGCGCTCACTGGTGGAGGGAATGGACAGCT	175539	175623	175489	175541	1	supercont2.7	CAOG_004559	174868	177098	None	4708	1196	32639	No_or_no_constitutive_exon
GTGATTTCAACATAGCTTAGAATGCTCACCCATGGAGGGGATGTGGACAGTC	175709	175793	175659	175711	1	supercont2.7	CAOG_004559	174868	177098	None	4708	1196	32639	No_or_no_constitutive_exon
ATACAGCAGAGAGCATTTAGAGTGCTCACCGATGGAGGGGATGTGGGCAGTC	175882	175966	175832	175884	1	supercont2.7	CAOG_004559	174868	177098	None	4708	1196	32639	No_or_no_constitutive_exon
TGTGATTTCGGAGCGTATTCTGAACACCGACTGATTGCGGGGATGGACAGTC	176025	176109	175975	176027	1	supercont2.7	CAOG_004559	174868	177098	None	4708	1196	32639	No_or_no_constitutive_exon
CAGCAGATAGCATTCAGAGTGCTCACCGATGATGGAAGGGATGTGGACAGGC	176201	176285	176151	176203	1	supercont2.7	CAOG_004559	174868	177098	None	4708	1196	32639	No_or_no_constitutive_exon
TTTTTTTTGTTTGGGAGAGAGGCTCATATTTGTATTCGTTGGGTTGGTAGAT	189037	189234	188987	189039	1	supercont2.7	CAOG_004562	186382	189559	None	4708	1196	32639	No_or_no_constitutive_exon
CTCTCTCATCACTGCGTCCGTGTTGTTGTTTATTTGGGAACTGAAAACAGGC	202773	203014	203064	203012	-1	supercont2.7	CAOG_004567	202773	204777	None	4708	1196	32639	No_or_no_constitutive_exon
TACCTTGAGCTGTATCAATCGTCACTCATGCGTCGGGGCCTGTCGAGAAGAT	219185	219496	219135	219187	1	supercont2.7	CAOG_004572	217701	220531	None	4708	1196	32639	Yes
ACACAGTGTTAGCAGCGCGAGTGTGCTGACGAAAATGGAGGGGTGGACAGTC	283600	283684	283550	283602	1	supercont2.7	CAOG_004596	282980	286039	None	4708	1196	32639	No_or_no_constitutive_exon
ATGTATGCGAGTGGTTGATTCAGAAGAGTGCTCATTGATGGAGGGGATAGTT	283756	283840	283706	283758	1	supercont2.7	CAOG_004596	282980	286039	None	4708	1196	32639	No_or_no_constitutive_exon
ATGAGAGTGGGTTATTCAGAAGAGCGCCAATTGATGGAGGGGATGGACAGTC	283916	284000	283866	283918	1	supercont2.7	CAOG_004596	282980	286039	None	4708	1196	32639	No_or_no_constitutive_exon
GTGAGATTAGGCGATTCAGAAGAGTGCTCACCGATGGAGGGGATGGACAGTC	284076	284160	284026	284078	1	supercont2.7	CAOG_004596	282980	286039	None	4708	1196	32639	No_or_no_constitutive_exon
TGATCCATCAGAGGGTCGTCAGAGTGCTCACTGGTGGATGGGATGGACAGTC	284246	284330	284196	284248	1	supercont2.7	CAOG_004596	282980	286039	None	4708	1196	32639	No_or_no_constitutive_exon
GTGAGAGTGGGCGATTCAGAAGAGTGCTCATTGATGGAGGGGATGGACAGTC	284560	284644	284510	284562	1	supercont2.7	CAOG_004596	282980	286039	None	4708	1196	32639	No_or_no_constitutive_exon
ACTGAACAATGTGCAGGTTTTACTGACGATTGATTTTGGTTGGGCGACAGGC	336850	336934	336984	336932	-1	supercont2.7	CAOG_004610	336358	341501	None	4708	1196	32639	No_or_no_constitutive_exon
GCAGCTGCTTCTACCGCTGCCACCGCCGCTGGGACCACGGCGGCGGGAAGCT	417548	418590	418640	418588	-1	supercont2.7	CAOG_004630	412045	425621	None	4708	1196	32639	No_or_no_constitutive_exon
AAGGCATGGCAGTGTGTGTGTGTGTGCTGACGACGACAAAATGGGAAAAGTC	599315	599399	599449	599397	-1	supercont2.7	CAOG_004680	597836	599551	None	4708	1196	32639	No_or_no_constitutive_exon
TTGTGAGTGGGTGATTCGGAAGAGTGCTCACTGACGGAGGGGATGGACAGGC	599003	599087	599137	599085	-1	supercont2.7	CAOG_004680	597836	599551	None	4708	1196	32639	No_or_no_constitutive_exon
CTGTCGCTTGGGTTTTTGCGTCGGTTTTTCTGTGGCTTTGTCGGGGGCAGGT	705015	705117	705167	705115	-1	supercont2.7	CAOG_008809	704634	705865	None	4708	1196	32639	No_or_no_constitutive_exon
GTGAATGGGTGGCTTCGGCAGAGTGGCTCACTATGGGAGGGGATGGACAGTC	794095	794179	794045	794097	1	supercont2.7	CAOG_009788	793789	797056	None	4708	1196	32639	No_or_no_constitutive_exon
TCCCTCAGCAGGGTGCATTTAGAGTGCTCATTGATGGAGGGGATGTACAGTC	794411	794495	794361	794413	1	supercont2.7	CAOG_009788	793789	797056	None	4708	1196	32639	No_or_no_constitutive_exon
ATGTCAGCAGATGGTCTTCAGATTGCTTACTGATGGAGGGGGATGGGCAGTT	794740	794824	794690	794742	1	supercont2.7	CAOG_009788	793789	797056	None	4708	1196	32639	No_or_no_constitutive_exon
TCGCACTTGACAGATGCTTGTGAGTGGATGATTCAGCGGAGGGCACACAGAG	795656	795657	795606	795658	1	supercont2.7	CAOG_009788	793789	797056	None	4708	1196	32639	No_or_no_constitutive_exon
CGTCACAAGCAGGGTATTCAAAGTGGCTCATTGGTGGAGGGGACGCACAGTC	897168	897252	897302	897250	-1	supercont2.7	CAOG_008819	895307	897752	None	4708	1196	32639	Yes
GGATCCAGCCCATGGCATATCGAGTGCTCACGTACGGAGGGGATGGACAGTC	896507	896591	896641	896589	-1	supercont2.7	CAOG_008819	895307	897752	None	4708	1196	32639	Yes
AAAAGAGTTATTGAGCCACGACCCTAGACCTCTGGTACACGACGGGACAGCT	895582	895703	895753	895701	-1	supercont2.7	CAOG_008819	895307	897752	None	4708	1196	32639	Yes
GACGCCCCTTTTCGTTCAACGCTCGCTGGACTGCACGCATTGGGCAACAGCA	895307	895412	895462	895410	-1	supercont2.7	CAOG_008819	895307	897752	None	4708	1196	32639	Yes
CCGTGCTTTGTTGTGGTATTCGATGGTATGGCTCACCGCTTTGGGAGTAGAC	970379	970463	970329	970381	1	supercont2.7	CAOG_008822	967792	973805	None	4708	1196	32639	No_or_no_constitutive_exon
TTGATGTTGTCATGCTTCATTTCAGTGCCTTACTTGTTATGTGGGAGCAGGC	971496	971580	971446	971498	1	supercont2.7	CAOG_008822	967792	973805	None	4708	1196	32639	No_or_no_constitutive_exon
AAGCGTGTTGGGGGAGTTTGGCTCAACCTTCTGATTGTGGGGGCGGACAGAT	1024670	1024799	1024620	1024672	1	supercont2.7	CAOG_004805	1023657	1026087	None	4708	1196	32639	No_or_no_constitutive_exon
ATGATTTCGTGGATTACTTTGGCACTGTTGTCCAATCTGCGCTGGGGTAGCG	1103276	1103396	1103226	1103278	1	supercont2.7	CAOG_004828	1102667	1103639	None	4708	1196	32639	No_or_no_constitutive_exon
GTTTTTCTTTGTGGGATTTTGTTTTTGCCATCGCGTGACGGGTTGAGCAGAG	1125537	1125815	1125487	1125539	1	supercont2.7	CAOG_004836	1123839	1128828	None	4708	1196	32639	No_or_no_constitutive_exon
TTCAGAGTGTTTTGGATCTCGTTTGTCTGTTCATACACGCTTGGGAGAAGAG	1158622	1158743	1158572	1158624	1	supercont2.7	CAOG_004848	1158463	1160028	None	4708	1196	32639	No_or_no_constitutive_exon
TATCCTGCCCCTCTCTCATCGTCTCGTGGTGGATTGTTCATGGGTGATAGAA	1224061	1224251	1224301	1224249	-1	supercont2.7	CAOG_004871	1224061	1226420	None	4708	1196	32639	No_or_no_constitutive_exon
CCAGTCCTTGATGCATGGTTGTGGATCTCACTCACCAACCGAGGGGACAGGT	1410869	1410953	1411003	1410951	-1	supercont2.7	CAOG_004919	1407432	1411362	None	4708	1196	32639	No_or_no_constitutive_exon
TCTCTCTCTCTCTCTCTCTCTGCCACAATTGCTCACCACTCGAGGGACAGTC	1410365	1410449	1410499	1410447	-1	supercont2.7	CAOG_004919	1407432	1411362	None	4708	1196	32639	No_or_no_constitutive_exon
ATCCTCCAACTCGCAACCCTCATCACGGACATCAATATCAATGGGGACAGGC	1493185	1493422	1493472	1493420	-1	supercont2.7	CAOG_004944	1491525	1494054	None	4708	1196	32639	No_or_no_constitutive_exon
GCCTCTCATCGCCACCCGCTCTCCAACCCCCTCGCATCGTGGGCAAACAGTC	1506669	1506771	1506619	1506671	1	supercont2.7	CAOG_008840	1506328	1511026	None	4708	1196	32639	No_or_no_constitutive_exon
GAGTGTGGGACTATTCAACAAAAGGCACTAATAGTAGAGCGGATGGGCAGTC	1540314	1540398	1540264	1540316	1	supercont2.7	CAOG_009805	1539857	1540739	None	4708	1196	32639	No_or_no_constitutive_exon
TACAGGAGAGAGACAGCAAGAGTGGCTCACTGATGGGACGGGACGGACAGTC	1540651	1540739	1540601	1540653	1	supercont2.7	CAOG_009805	1539857	1540739	None	4708	1196	32639	No_or_no_constitutive_exon
TGATTGAAAAGAAAGCGCGACGGCGTGTTACTGACGAAATGGAGGGACAGGC	85732	85816	85866	85814	-1	supercont2.8	CAOG_004973	83506	85940	None	4708	1196	32639	No_or_no_constitutive_exon
ATGAGAATGGGTGATTCAGACGAGTGCTCACTGGTGGAGGGGATGGACAGTC	85572	85656	85706	85654	-1	supercont2.8	CAOG_004973	83506	85940	None	4708	1196	32639	No_or_no_constitutive_exon
TGATGCAGCGCAGAACAATAAGAGTACTCACTACTAGAGGGGAGGAACAGTC	85109	85193	85243	85191	-1	supercont2.8	CAOG_004973	83506	85940	None	4708	1196	32639	No_or_no_constitutive_exon
ATGAGATTGGGTGATTCAAACGAGTGCTCACTGATGGAGGGGATGAACAGTC	84949	85033	85083	85031	-1	supercont2.8	CAOG_004973	83506	85940	None	4708	1196	32639	No_or_no_constitutive_exon
ACTTTTTTCTATTGGCGTCCTTAACTCGTGCATCACATTCGTTGGGGCAGGA	135669	135783	135619	135671	1	supercont2.8	CAOG_004987	133703	140531	None	4708	1196	32639	No_or_no_constitutive_exon
CGAGTACCAGATCAGGTTACCGAATCGTGGGACTCACAACGGGTCGACAGTT	205114	205198	205248	205196	-1	supercont2.8	CAOG_005004	200926	206625	None	4708	1196	32639	No_or_no_constitutive_exon
CGATTTCTCATTTTTTTTTGCTCCCTCGCTGCTCTTTTGGGATGACACAGCT	218811	220535	220585	220533	-1	supercont2.8	CAOG_005007	217566	222904	None	4708	1196	32639	No_or_no_constitutive_exon
TTCTCACTGCTTGTGACCTTGCTCTACAATGCTGATTTTTTTGGGGGAAGTG	226405	226626	226676	226624	-1	supercont2.8	CAOG_005009	225173	227080	None	4708	1196	32639	No_or_no_constitutive_exon
CGTGGTTACTCACGTCGAGGTTGGATTGTTTCACACCGCGGGGGTGGCAGGA	226151	226274	226324	226272	-1	supercont2.8	CAOG_005009	225173	227080	None	4708	1196	32639	No_or_no_constitutive_exon
TTGTTACAACTCCTTCCCTCGGTCTCTTGCGGTCTCAATCCACGGGACAGGC	263753	264077	264127	264075	-1	supercont2.8	CAOG_005019	261572	264252	None	4708	1196	32639	No_or_no_constitutive_exon
ACACACACACAACACATGCAATTCATTTGCCAAATGGCTTGTGGGCGTAGAC	262679	263069	263119	263067	-1	supercont2.8	CAOG_005019	261572	264252	None	4708	1196	32639	No_or_no_constitutive_exon
ATGATTGAGCAGAGTGTTTTCGAATGATTCCTCATGGAAGGGACGGACAGAC	326546	326630	326496	326548	1	supercont2.8	CAOG_005042	325855	327612	None	4708	1196	32639	No_or_no_constitutive_exon
CCAGCAGAATGTTAAAGAGTGCTCACCGATGATGGAGGGGATGTGGACAGGC	326721	326805	326671	326723	1	supercont2.8	CAOG_005042	325855	327612	None	4708	1196	32639	No_or_no_constitutive_exon
GCTGCTTCTTGTTTTGCCTCACTGTCTGTCTGCATACGTTGGGAAATCAGCG	365358	365473	365308	365360	1	supercont2.8	CAOG_005057	364629	365882	None	4708	1196	32639	No_or_no_constitutive_exon
TTGGTGATTCTTCCAACACTCACCTTGTTGACGTGGCGATGGGCGTGCAGTC	527539	527730	527489	527541	1	supercont2.8	CAOG_009819	518146	535363	None	4708	1196	32639	No_or_no_constitutive_exon
TGGTCTGGCGGTGGCCTGACAATGATGCAACCATTTTGTTGGGGGTGCAGGA	622055	622528	622005	622057	1	supercont2.8	CAOG_005119	621135	623910	None	4708	1196	32639	No_or_no_constitutive_exon
TGTAATTGTTGTAGCTGACGTTCATGCGTGTGTGTGTCAAATTGGGACAGTT	623604	623910	623554	623606	1	supercont2.8	CAOG_005119	621135	623910	None	4708	1196	32639	No_or_no_constitutive_exon
GAGTGACGAATTCGGGTTGCCGAACCGTGGTGCTCACGTCGGGTTGGCAGCC	643123	643207	643257	643205	-1	supercont2.8	CAOG_005124	638835	644010	None	4708	1196	32639	No_or_no_constitutive_exon
GATGCGTCTCTGCTTGCTCTCCGTGTCTTGCTTTGTGGGGGGGGGGGCAGGG	670750	670803	670700	670752	1	supercont2.8	CAOG_005134	667814	675737	None	4708	1196	32639	Yes
GTCTCTCTCTGCTTCACTTTCATTGTCACTGTGCGCATGTTGGGATGTAGTA	676659	676750	676609	676661	1	supercont2.8	CAOG_005136	676120	677421	None	4708	1196	32639	No_or_no_constitutive_exon
GGCGGTCCTGCCGAGCATGAAGAGCTTTCACTGATGGAGGGGATGGACAGTC	698849	698933	698983	698931	-1	supercont2.8	CAOG_005144	697000	699243	None	4708	1196	32639	No_or_no_constitutive_exon
GGATGCCAGCAGAGGGCATTCTAAGTACTCACTGCTGAGGGAACGGACAGTG	698679	698763	698813	698761	-1	supercont2.8	CAOG_005144	697000	699243	None	4708	1196	32639	No_or_no_constitutive_exon
GTGGGGGGGAGGGGCATTGAGAGTGGCTCACTGATGGGAGGGATGGATAGAC	710486	710570	710620	710568	-1	supercont2.8	CAOG_005149	708325	710873	None	4708	1196	32639	No_or_no_constitutive_exon
ACTGATACATGAGAGTGGGTGAATCAGAAGAGTGCTCACTGAGGGAACAGTC	710360	710418	710468	710416	-1	supercont2.8	CAOG_005149	708325	710873	None	4708	1196	32639	No_or_no_constitutive_exon
GACACCAGCAGAGAGCATTCAGAGTGCTCAAGGATGGAGGGGATGAACAGTC	710006	710090	710140	710088	-1	supercont2.8	CAOG_005149	708325	710873	None	4708	1196	32639	No_or_no_constitutive_exon
CTGACCGTCACCCTCTCAATTCGTCTCTCGATCCGTTGATGGTGGGATAGAA	758783	759023	758733	758785	1	supercont2.8	CAOG_005164	758176	760477	None	4708	1196	32639	No_or_no_constitutive_exon
GGACTCGCTCAGAAAGGGCTCACCTATTCATGCTGAAACCGGGTGTACAGAG	759109	759153	759059	759111	1	supercont2.8	CAOG_005164	758176	760477	None	4708	1196	32639	No_or_no_constitutive_exon
TGGGATGGGATTTTTTTTTTTTTTTTTTTTTTTTTTTTGGGAATCAAAAGTC	780138	780263	780088	780140	1	supercont2.8	CAOG_005170	779919	782209	None	4708	1196	32639	No_or_no_constitutive_exon
GGACTCGCTCAGAAAGGGCTCACCTATTCATGCTGAAACCGGGTGTACAGAG	780858	780902	780808	780860	1	supercont2.8	CAOG_005170	779919	782209	None	4708	1196	32639	No_or_no_constitutive_exon
GAGTGACCGATTTGAGCGGCCGAATCGTGGTGCTCACGTCGGGTTGACAGCC	797720	797804	797854	797802	-1	supercont2.8	CAOG_005175	794369	798149	None	4708	1196	32639	No_or_no_constitutive_exon
CCGTTTCTCTTGCTCATTGTCATCTTCTGAAATCTGGTGTTTGGGAACAGTG	864632	864732	864582	864634	1	supercont2.8	CAOG_005197	863385	864732	None	4708	1196	32639	No_or_no_constitutive_exon
ATTTTTTTTTTTTGAATGTGTCGTGTATCTTTGTACCTTTGGGGCTGCAGGG	957929	958412	957879	957931	1	supercont2.8	CAOG_005226	953383	960289	None	4708	1196	32639	No_or_no_constitutive_exon
ACCGGGTGTATGGATTGATGGATGGATGTGATGACTTTGTGTGGGTGCAGCG	1025942	1026517	1025892	1025944	1	supercont2.8	CAOG_005249	1025809	1026517	None	4708	1196	32639	No_or_no_constitutive_exon
ACCTGCAGATGGCATTTTGAGTGCTCACTGACGAGGACGGGAACGGACAGTC	1042165	1042249	1042299	1042247	-1	supercont2.8	CAOG_009835	1040806	1043206	None	4708	1196	32639	No_or_no_constitutive_exon
ACCTGCAGATGGCATTTTGAGTGCTCACTGACGAGGACGGGAACGGACAGTC	1041991	1042075	1042125	1042073	-1	supercont2.8	CAOG_009835	1040806	1043206	None	4708	1196	32639	No_or_no_constitutive_exon
GTGATTGTAGCAGAGGGCAGTAAGCGTGCTCACTGATAAGGGATGAGCAGAC	1041669	1041753	1041803	1041751	-1	supercont2.8	CAOG_009835	1040806	1043206	None	4708	1196	32639	No_or_no_constitutive_exon
GGTGTTTTCCAGAGAGTACATCGAGAGTGGCTCACTGATTGGGGCGACAGCT	1041160	1041244	1041294	1041242	-1	supercont2.8	CAOG_009835	1040806	1043206	None	4708	1196	32639	No_or_no_constitutive_exon
TGATTTTTGCAGAGGGCGTTCACAATGCTCATTTATGGAGGGACGGACAGGT	1040991	1041075	1041125	1041073	-1	supercont2.8	CAOG_009835	1040806	1043206	None	4708	1196	32639	No_or_no_constitutive_exon
TACTTGGATGTATTTTTTTTTTGGTATTGGTTTTTGTGGGGGGTGGGCAGGG	1056135	1056674	1056724	1056672	-1	supercont2.8	CAOG_005261	1056135	1057225	None	4708	1196	32639	No_or_no_constitutive_exon
GTGCGACAGATCAGGGCAGCCGAATCGTGGTGCTCACGTCGGGTTGGCAGCC	1080460	1080544	1080410	1080462	1	supercont2.8	CAOG_009836	1079991	1080687	None	4708	1196	32639	No_or_no_constitutive_exon
TATCCAGCTGATGGCACTCGTAGTGCTCACGTGATGGAGGGGGTGGACAGCT	1145096	1145180	1145046	1145098	1	supercont2.8	CAOG_005294	1144170	1150032	None	4708	1196	32639	No_or_no_constitutive_exon
TGTGACAGTTGATGGCATTCAGAGTGCTCACTCGGGGGAGGGATGGTCAGCC	1145257	1145341	1145207	1145259	1	supercont2.8	CAOG_005294	1144170	1150032	None	4708	1196	32639	No_or_no_constitutive_exon
TGATCCAACAAAGCACAGTTAGAGTGCTCACTGATGGACGGGACGGACAGAT	1145424	1145508	1145374	1145426	1	supercont2.8	CAOG_005294	1144170	1150032	None	4708	1196	32639	No_or_no_constitutive_exon
GGGTGATTTCAGCAGAGTGCTTTCAGAGTGCTCACTGAAGGAGGGAACAGTC	1145592	1145676	1145542	1145594	1	supercont2.8	CAOG_005294	1144170	1150032	None	4708	1196	32639	Yes
TGATCCAGCATAGGGTATTCAGAGTGCTCACTGATAAATGGGATGTACAGTT	1145745	1145838	1145695	1145747	1	supercont2.8	CAOG_005294	1144170	1150032	None	4708	1196	32639	Yes
CATGCAGGCGGATGTCATTAAGAGCGCTCATTGATGGAGGGGACGGACAGAT	1146081	1146165	1146031	1146083	1	supercont2.8	CAOG_005294	1144170	1150032	None	4708	1196	32639	Yes
TGATGGACATGCATGACGATGGATGATGTTGGTGATGATGGGTGAAACAGCG	1161870	1161935	1161820	1161872	1	supercont2.8	CAOG_005299	1161102	1164708	None	4708	1196	32639	Yes
TTTGTTGTTGTGCTGACATTCTATTCTGACTTGCCTGGGTCCGAAAACAGCT	1183264	1183477	1183527	1183475	-1	supercont2.8	CAOG_005305	1178823	1184722	None	4708	1196	32639	No_or_no_constitutive_exon
AGTTGCTCATGTTAGAGTGATGTTTGGTTTGGTTGTTCGGTGGGGCACAGGC	1181433	1181574	1181624	1181572	-1	supercont2.8	CAOG_005305	1178823	1184722	None	4708	1196	32639	No_or_no_constitutive_exon
TCGCTTTTCGTGCTGAACTCACTTCTTCTTGCTCGGGGTTTGAAATATAGGG	1179951	1180058	1180108	1180056	-1	supercont2.8	CAOG_005305	1178823	1184722	None	4708	1196	32639	No_or_no_constitutive_exon
TTTGATTTTCGGTCTTTGATTTGCTCGTTTGTGGTTTGGGTTGGAAATAGCA	1290937	1291553	1290887	1290939	1	supercont2.8	CAOG_005333	1288545	1294942	None	4708	1196	32639	Yes
TCACATTGAAACGTCTCGTTTGTTTCACTTTTGGGGGGGGGGGGCAACAGAG	1322703	1324156	1322653	1322705	1	supercont2.8	CAOG_005344	1321772	1324748	None	4708	1196	32639	No_or_no_constitutive_exon
TGAGCAGAGGGGTGTCGAAAGTGCACACTGATTCAGGGGGGGATGAGCAGTC	1411362	1411446	1411496	1411444	-1	supercont2.8	CAOG_005361	1408695	1412191	None	4708	1196	32639	Yes
AAATTCGTGTGGGATGGTAAGAGTGGCTCACCGATGCTGGGAACGGATAGTT	1411025	1411103	1411153	1411101	-1	supercont2.8	CAOG_005361	1408695	1412191	None	4708	1196	32639	Yes
ATTTCAGGAGACGTCATTCATAGCGGCTAACTGAAGGAGGGAATGAGCAGGC	1410856	1410940	1410990	1410938	-1	supercont2.8	CAOG_005361	1408695	1412191	None	4708	1196	32639	Yes
TCTTGCAAGAGGCATTGTTAGAGTCCACTCACTGATAGGGCGATGGACAGTG	1410047	1410131	1410181	1410129	-1	supercont2.8	CAOG_005361	1408695	1412191	None	4708	1196	32639	Yes
ATCACAGCAAGGTGCTCACGACTGGAGGTGGGGGCGGGGAACACGAACAGTT	1409874	1409958	1410008	1409956	-1	supercont2.8	CAOG_005361	1408695	1412191	None	4708	1196	32639	Yes
GACTGATGCGAGTGAGGTGTGAAGAGTACTCACGGATGAAGGACGGGTAGGT	1409546	1409630	1409680	1409628	-1	supercont2.8	CAOG_005361	1408695	1412191	None	4708	1196	32639	Yes
GGTGCGCGTGTCAGTATACATGTACTGACGAGCACGGGACGGAAACCCAGTC	1411903	1411987	1412037	1411985	-1	supercont2.8	CAOG_005361	1408695	1412191	None	4708	1196	32639	No_or_no_constitutive_exon
TTGCATGTGAGCAGAGCGGTCTGCTCAATGATGGAGGGGAGGACGAACAGTC	1411743	1411827	1411877	1411825	-1	supercont2.8	CAOG_005361	1408695	1412191	None	4708	1196	32639	No_or_no_constitutive_exon
GGTTTTGTGATTGTGCACTCAAACATTGACTTGCTCGCCGGGGGAAACAGAC	1460033	1461158	1459983	1460035	1	supercont2.8	CAOG_005376	1457204	1461158	None	4708	1196	32639	Yes
TTCTGTTTTGTGCTTACCTGTTGGCTTTGATCGTGCTGTGTTGGGAGTAGCT	1507995	1508094	1507945	1507997	1	supercont2.8	CAOG_008878	1506449	1510826	None	4708	1196	32639	Yes
GAGTGAGGGACTGTTCAACAAAAGGCACTAAGAGTGGAGCGGATGGGCAGTC	4113	4197	4247	4195	-1	supercont2.9	CAOG_009849	3167	4654	None	4708	1196	32639	No_or_no_constitutive_exon
TACAGGAGTTAGACAGCAAGACTGGCTCACTGATGGGAAGGGACGAACAGTC	3776	3860	3910	3858	-1	supercont2.9	CAOG_009849	3167	4654	None	4708	1196	32639	No_or_no_constitutive_exon
GAGTCAGGGACTATTCAACAAAAGGCACTAAGAGTGGAGCGGATGGGCAGTC	19005	19089	19139	19087	-1	supercont2.9	CAOG_009850	18034	19546	None	4708	1196	32639	No_or_no_constitutive_exon
TACAGGAGAGAGACAGCAAGAGTGGCTCACTGATGGGACGGGACGGACAGTC	18668	18752	18802	18750	-1	supercont2.9	CAOG_009850	18034	19546	None	4708	1196	32639	No_or_no_constitutive_exon
AGCTTTCAGAGTTCAGAGTGAGTGCGAGTGCGAGTGGGTGAGTGAGTGAGTG	81083	81091	81033	81085	1	supercont2.9	CAOG_005411	80759	85183	None	4708	1196	32639	No_or_no_constitutive_exon
CTCATTACATGTCACAAATTAAACCGGCCTGCTTGTTGGTCTGGGAGCAGTA	119807	119888	119757	119809	1	supercont2.9	CAOG_005423	119363	121520	None	4708	1196	32639	No_or_no_constitutive_exon
TCGTCGTCTCTCTGCTTACTTCTCTTGTTCTTTTCCTGGATGGGACGTAGCT	147984	148359	148409	148357	-1	supercont2.9	CAOG_008892	147984	152764	None	4708	1196	32639	No_or_no_constitutive_exon
TGCGTGAGTGGGTGATTCAGAAGAGTGCTCACTGATGGAGGGATGGTCAGTC	166948	167032	166898	166950	1	supercont2.9	CAOG_005437	166663	168510	None	4708	1196	32639	No_or_no_constitutive_exon
CATGTGAGTGGGTGATTCAGAAGAGTGCTCACTGATGGAGGGATGGACAGTC	167107	167191	167057	167109	1	supercont2.9	CAOG_005437	166663	168510	None	4708	1196	32639	No_or_no_constitutive_exon
ATGAGAGTGGGTGATTCAGACGAGTGCTCACTGATGGAGGGAACGGACAGTC	167267	167351	167217	167269	1	supercont2.9	CAOG_005437	166663	168510	None	4708	1196	32639	No_or_no_constitutive_exon
TCAAGTAGAATGTATTAGGAGTGCTCACCGACGGAGGGTGGGATGGACAGTT	167441	167525	167391	167443	1	supercont2.9	CAOG_005437	166663	168510	None	4708	1196	32639	No_or_no_constitutive_exon
GCTTGTGACGCTTACTCACGAACTTGATGATATTTGGGGGGGGGGTGCAGAT	175737	175931	175981	175929	-1	supercont2.9	CAOG_005442	175429	176659	None	4708	1196	32639	No_or_no_constitutive_exon
CTATGGAAGGAGACTCACCATTGCGTGTACTGCGTATTGCGTGTGGGTAGTT	177841	177910	177791	177843	1	supercont2.9	CAOG_005443	177164	179225	None	4708	1196	32639	No_or_no_constitutive_exon
TTGCTCATGGGTGGGATTGTATGTGAATTGGGTGGTGGTGGGGAGCATAGTG	205379	205582	205329	205381	1	supercont2.9	CAOG_005452	205184	205701	None	4708	1196	32639	No_or_no_constitutive_exon
GATCAAGTCGAGTCTCATCCCTCTGCTCTCGTCATTTTGGGTGCGAACAGGG	287421	287566	287371	287423	1	supercont2.9	CAOG_009862	284320	287901	None	4708	1196	32639	No_or_no_constitutive_exon
AAACCAGCAGAATGTTCAAGAGAGCTCACTGGCGGAGGGGATGTGGATAGTC	305783	305867	305733	305785	1	supercont2.9	CAOG_008896	305148	307230	None	4708	1196	32639	No_or_no_constitutive_exon
AGGAGGGGGGGGGCAAATTGAGAATGGCTCACTGATGGAGGGATGGATAGCA	309559	309643	309693	309641	-1	supercont2.9	CAOG_005488	307403	309969	None	4708	1196	32639	No_or_no_constitutive_exon
ATGTGGGTGGGTGATTCAGACGAGTGCTCACTGATGGAGGGGATGGTCAGTC	309235	309319	309369	309317	-1	supercont2.9	CAOG_005488	307403	309969	None	4708	1196	32639	No_or_no_constitutive_exon
GGTCATTCGGCAGAGGGAATTCAGTGCTCACTGATAGAGGTGATGGGCAGTT	308744	308828	308878	308826	-1	supercont2.9	CAOG_005488	307403	309969	None	4708	1196	32639	No_or_no_constitutive_exon
CTGGTTTCAGCACGGCATTGAGAGTGCTCACTGATGGAGGGGACGGACAGTC	308574	308658	308708	308656	-1	supercont2.9	CAOG_005488	307403	309969	None	4708	1196	32639	No_or_no_constitutive_exon
GAGAGTGGTTGGTTTCAGCACGAGTGCTCACTGATAAAGGGGACGGACAGTC	308252	308336	308386	308334	-1	supercont2.9	CAOG_005488	307403	309969	None	4708	1196	32639	No_or_no_constitutive_exon
GAGTGTCTCACTCCATGGTTGCCTCACTGATGTTACGCAGATACTGGGAGGC	356764	359987	360037	359985	-1	supercont2.9	CAOG_005503	355508	361975	None	4708	1196	32639	No_or_no_constitutive_exon
GATTGGTGTCATGCCTCACTGGAATCACTTTGCTTGTTATGTGGGAGCAGGC	372388	372472	372338	372390	1	supercont2.9	CAOG_009863	368634	374594	None	4708	1196	32639	No_or_no_constitutive_exon
CTTTGTCTCGATGCTTGATTCACTGAAACTGACACTTTTGGTGGGATTAGAC	372544	372628	372494	372546	1	supercont2.9	CAOG_009863	368634	374594	None	4708	1196	32639	No_or_no_constitutive_exon
TCGAATCGTTTTGATCGCGCACTCACTCTCTGGTTTTTGTGGGATGACAGTT	381270	381454	381504	381452	-1	supercont2.9	CAOG_005507	378657	383410	None	4708	1196	32639	No_or_no_constitutive_exon
GACTGCTGTGTGTGCTGACTGTGCATGGAAAATTACCTGGGGCCGAGTAGAG	396555	396696	396746	396694	-1	supercont2.9	CAOG_005511	395453	398418	None	4708	1196	32639	No_or_no_constitutive_exon
TGATCTGTCTCGTTGTCGCTGTGTGATTTGACGGCTCGGGGGGTGCGCAGGG	513427	513639	513377	513429	1	supercont2.9	CAOG_005548	513144	514774	None	4708	1196	32639	No_or_no_constitutive_exon
ATGATTGAGCAGAGTGTTTTCGAATGATTCCTCATGGAAGGGACGGACAGAC	554164	554267	554114	554166	1	supercont2.9	CAOG_005562	553473	554267	None	4708	1196	32639	No_or_no_constitutive_exon
CTGCTGCTGCTGACGTGCTTGCTGCGGGGTGGCGGGGGTGGGGGGAACAGGT	572077	572191	572241	572189	-1	supercont2.9	CAOG_005564	571358	572370	None	4708	1196	32639	No_or_no_constitutive_exon
TGACGCTGTTTTTTGGTTGTTGTTTTTTGGATTCGTTTGGGTTGAAACAGCA	600606	600621	600556	600608	1	supercont2.9	CAOG_005575	599244	601680	None	4708	1196	32639	No_or_no_constitutive_exon
TAAAGTTTCGACTTGCCGACTCACTCGCACTCCTTGTTTGACGTGGGCAGAT	603941	604020	604070	604018	-1	supercont2.9	CAOG_005577	603216	610207	None	4708	1196	32639	No_or_no_constitutive_exon
AGCTTTGCGAGAGCTAACAACCTTGCTGTATATTCCTTATTGGGGAACAGCT	619234	619396	619184	619236	1	supercont2.9	CAOG_005581	617970	622305	None	4708	1196	32639	No_or_no_constitutive_exon
CCCTTTTCACATGGGTTTTTCTCACTGGATTTTTGGGACTGTGGGATCAGAG	637018	637127	636968	637020	1	supercont2.9	CAOG_005585	634520	637408	None	4708	1196	32639	No_or_no_constitutive_exon
TCGATGCTTCTCGGAGGTGGCGCGTATCTGATGTCACCGATGGGACGCAGCT	665606	665690	665740	665688	-1	supercont2.9	CAOG_005592	663278	665990	None	4708	1196	32639	No_or_no_constitutive_exon
GCTTCGGCAGAGGACAGCAAGAGTGGCTCACTATTGGAGGGGACGGACAGTC	686687	686771	686637	686689	1	supercont2.9	CAOG_005599	686503	688580	None	4708	1196	32639	No_or_no_constitutive_exon
ATATCAACAGAGAACATTTAGAGTGCTCAGTGGTGAATGGGACGGACAAGTC	686864	686948	686814	686866	1	supercont2.9	CAOG_005599	686503	688580	None	4708	1196	32639	No_or_no_constitutive_exon
TCACTCAACAGGAGGCATTTAGAGTGCTCATTGATGGAGGGGATGTACAGTC	687182	687266	687132	687184	1	supercont2.9	CAOG_005599	686503	688580	None	4708	1196	32639	No_or_no_constitutive_exon
ATGTCAGGAGATGGTCTTCAGAGTGCTTACTGATGGAAGGGAATGAACAGCC	687512	687596	687462	687514	1	supercont2.9	CAOG_005599	686503	688580	None	4708	1196	32639	No_or_no_constitutive_exon
TTGTTTTGCTTTGACATTGTTTGTTGTTTTTTGGGGGGCGACAACAACAGGT	718235	718366	718185	718237	1	supercont2.9	CAOG_005605	717177	721717	None	4708	1196	32639	No_or_no_constitutive_exon
ATGTCGCCTCAACGTGTGTGTGACTTGATCCGATTTTTGCGCGGGTGTAGTC	771059	771274	771324	771272	-1	supercont2.9	CAOG_008907	770717	772158	None	4708	1196	32639	No_or_no_constitutive_exon
GGTTTCAGCAGAGGCATTCAGAGTGCTCAGTGGTAAATGGGACGGACAAGTC	777830	777914	777780	777832	1	supercont2.9	CAOG_005626	777197	780302	None	4708	1196	32639	No_or_no_constitutive_exon
ACTCAACAGGGTGCATTTAGAGTGCTCATTGATGGAGGGGATGTGGACAGGC	778149	778233	778099	778151	1	supercont2.9	CAOG_005626	777197	780302	None	4708	1196	32639	No_or_no_constitutive_exon
ATGTCAGGAGATGGTCTTCAGAGTGCTTACTGATGGAAGGGAATGAACAGCC	778478	778562	778428	778480	1	supercont2.9	CAOG_005626	777197	780302	None	4708	1196	32639	No_or_no_constitutive_exon
GATTGTAGTAGAGGGCTTTTAGAAGGCTCACCGATGGAAGGGACGAACAGGC	778964	779039	778914	778966	1	supercont2.9	CAOG_005626	777197	780302	None	4708	1196	32639	No_or_no_constitutive_exon
TGATTCAGCAGAGGGCACGCAGAGTGCTCACTGATGGAGGGGACGGACAGTC	779126	779210	779076	779128	1	supercont2.9	CAOG_005626	777197	780302	None	4708	1196	32639	No_or_no_constitutive_exon
TGATTGGCAACAATGTGACAACGAGTGTACTGACGAAATGGAGGGAACAGTC	831512	831596	831646	831594	-1	supercont2.9	CAOG_005642	829854	831721	None	4708	1196	32639	No_or_no_constitutive_exon
GTTTCAGCAGGGGCGGTCAGATCTGCTCACTGACGAAATGGAGGGAACAGTT	831342	831426	831476	831424	-1	supercont2.9	CAOG_005642	829854	831721	None	4708	1196	32639	No_or_no_constitutive_exon
GATGTAGCACAGGGCAATGAGAGTGCTCACTGATAGAGGGGGACCGATAGTT	830825	830909	830959	830907	-1	supercont2.9	CAOG_005642	829854	831721	None	4708	1196	32639	No_or_no_constitutive_exon
AAGACAAAATGACGAAAGTGCTGAATTATGACACTGACATGGGGCATCAGTT	853182	853266	853316	853264	-1	supercont2.9	CAOG_005649	849332	853407	None	4708	1196	32639	No_or_no_constitutive_exon
TCGTGACCGATTCGGGCTGCCGAATCGTGATGCTCACGTCGGGTTGATAGCC	853020	853104	853154	853102	-1	supercont2.9	CAOG_005649	849332	853407	None	4708	1196	32639	No_or_no_constitutive_exon
GAGTGGGTGATTCAGAAGAGTGGCTCACTGATGGAGGGGGATGTGGACAGTC	863669	863753	863803	863751	-1	supercont2.9	CAOG_005653	861525	864249	None	4708	1196	32639	Yes
ATTTCAGCCCAGGACATTCAGAGTTGCTCATTGATGGAGGGGACGGACAGTC	863344	863428	863478	863426	-1	supercont2.9	CAOG_005653	861525	864249	None	4708	1196	32639	Yes
TTTCAGCCACGGGTATCCACAGAGTGCTCACTGATGGAGGGGACGGATAGTC	863170	863254	863304	863252	-1	supercont2.9	CAOG_005653	861525	864249	None	4708	1196	32639	Yes
AGTGGGTGATCCAGCCGAGGGCGGCAAAAAGTGCTCACTAGAGGGAATAGAC	863005	863089	863139	863087	-1	supercont2.9	CAOG_005653	861525	864249	None	4708	1196	32639	Yes
CGCGGTTGTTTTTTGAGGGTTTGACGCTCACTGATGGAGGGGATGGACAGTC	862842	862926	862976	862924	-1	supercont2.9	CAOG_005653	861525	864249	None	4708	1196	32639	Yes
ATTGAGCTTGGGTTAACCAGACCTTTGTAATTTATGCTGGGGACGGACAGTC	862354	862438	862488	862436	-1	supercont2.9	CAOG_005653	861525	864249	None	4708	1196	32639	Yes
GATTGATTGATGTGACGGCCGTGCTCACCGATTTTACCATGGGCGGACAGTA	910266	910350	910400	910348	-1	supercont2.9	CAOG_005665	906927	911089	None	4708	1196	32639	No_or_no_constitutive_exon
TTTTCAACAGAGGACATTCAAAGTGCTCACTGAATGGAGGGAACGGACAGTT	909565	909649	909699	909647	-1	supercont2.9	CAOG_005665	906927	911089	None	4708	1196	32639	No_or_no_constitutive_exon
TGAGAGTGGCTAATTCAGCAAAGTACTCACTGATGGAGGCGGACGGGCAGTC	909404	909488	909538	909486	-1	supercont2.9	CAOG_005665	906927	911089	None	4708	1196	32639	No_or_no_constitutive_exon
GATTTCAGCAAAGAGTATTCAGAGTGCTCAACGATGGAGGGGATGAACAGTC	909235	909319	909369	909317	-1	supercont2.9	CAOG_005665	906927	911089	None	4708	1196	32639	No_or_no_constitutive_exon
TGGAACACAGTTTTGAGTGCTGACGAGAATGACTGCTTGGGAACGGACAGTC	945097	945181	945231	945179	-1	supercont2.9	CAOG_005677	943335	945314	None	4708	1196	32639	No_or_no_constitutive_exon
CGTGGGAGTGGGCGATTCAGAAGAGTGCTCACTGATGGAGGGACGGACAGTC	944938	945022	945072	945020	-1	supercont2.9	CAOG_005677	943335	945314	None	4708	1196	32639	No_or_no_constitutive_exon
TATGTGAGTGGTTGATTCAGAAGAGTGCTCACTGATGGAGGGACGGACAGTC	944780	944864	944914	944862	-1	supercont2.9	CAOG_005677	943335	945314	None	4708	1196	32639	No_or_no_constitutive_exon
TGATTCAGAAAGTGTGTTTGATTTGTTGCTGATCCGTCGTCGCGGGGTAGTT	962225	962317	962367	962315	-1	supercont2.9	CAOG_005683	961049	964589	None	4708	1196	32639	No_or_no_constitutive_exon
TTTCAGCAGAGGGTATTCAGAACACTGATGATGGGGGGGGGGATGAACAGGC	1010268	1010352	1010218	1010270	1	supercont2.9	CAOG_005692	1010021	1011634	None	4708	1196	32639	No_or_no_constitutive_exon
GGTGATTTCAGCAGAGGGTATTCAGAATATCGATGATGGGGGATGAACAGGC	1032406	1032490	1032540	1032488	-1	supercont2.9	CAOG_009890	1029191	1032955	None	4708	1196	32639	No_or_no_constitutive_exon
TTTCAACAGAGGGTATTCAGAATACTGATGATGGGGGGGAGGATGAACAGGC	1056217	1056301	1056167	1056219	1	supercont2.9	CAOG_009893	1055906	1057564	None	4708	1196	32639	No_or_no_constitutive_exon
GGTGATTTCAGCAGAGGGTATTCAGAATACTTATGATGAGGGATGAACAGTC	1089654	1089738	1089604	1089656	1	supercont2.9	CAOG_008909	1088712	1091393	None	4708	1196	32639	Yes
GGTGATTTCAGCAGAGGGTATTCAGAATACTTATGATGAGGGATGAACAGTC	1099987	1100071	1100121	1100069	-1	supercont2.9	CAOG_009897	1098846	1100377	None	4708	1196	32639	No_or_no_constitutive_exon
ACCGGGGGGGGGCGCGTTGAGAGCACTCACCGGTGGATGGGGATGGACAGTC	1099812	1099896	1099946	1099894	-1	supercont2.9	CAOG_009897	1098846	1100377	None	4708	1196	32639	No_or_no_constitutive_exon
GGTGATTTCAGCAGAGGCTATTCAGAATACTTATGATGAGGGATGAACAGTC	1122287	1122371	1122237	1122289	1	supercont2.9	CAOG_005730	1121981	1123795	None	4708	1196	32639	No_or_no_constitutive_exon
GAACATTAAGAGTGCGAGTTCGTACTCACTGATGAGGGTGGGATGGACAGTC	1156691	1156775	1156641	1156693	1	supercont2.9	CAOG_009903	1156496	1159578	None	4708	1196	32639	No_or_no_constitutive_exon
ATTTTCAGCAGAGGACGTTCGCAGTACTCACTGAGAGGGCGCACGGACAGTC	1156868	1156952	1156818	1156870	1	supercont2.9	CAOG_009903	1156496	1159578	None	4708	1196	32639	No_or_no_constitutive_exon
GATGCAGCGGAGGGCAATCAGAGTGGCTCAGTGATGGAGGGGACGGGCAGCT	1157205	1157289	1157155	1157207	1	supercont2.9	CAOG_009903	1156496	1159578	None	4708	1196	32639	No_or_no_constitutive_exon
TCGAGTAGAGGGAATTCAGAGTACTTACGGATGGAAGGGGATGTGGACAGGC	1157382	1157466	1157332	1157384	1	supercont2.9	CAOG_009903	1156496	1159578	None	4708	1196	32639	No_or_no_constitutive_exon
CGGAAGCGGGGTATTCCAGAGTCCGTCCTGATGATGGAAGGGACGGTCAGTC	1157558	1157642	1157508	1157560	1	supercont2.9	CAOG_009903	1156496	1159578	None	4708	1196	32639	No_or_no_constitutive_exon
CTTTGACTGATTCAAACGACTTGCAGAACGCACACTGATGGAGGGAACAGCT	1157705	1157789	1157655	1157707	1	supercont2.9	CAOG_009903	1156496	1159578	None	4708	1196	32639	No_or_no_constitutive_exon
GTATGAGTGGGCGATTCAGCAGAGTGGCTCACTGATGGAGGGACGGGCAGTC	1158035	1158116	1157985	1158037	1	supercont2.9	CAOG_009903	1156496	1159578	None	4708	1196	32639	No_or_no_constitutive_exon
ATGTGAGTGGGTGATTCAGAAGAGTGCTTACCGATGGAGGGGATAAACAGTC	1158192	1158276	1158142	1158194	1	supercont2.9	CAOG_009903	1156496	1159578	None	4708	1196	32639	No_or_no_constitutive_exon
TGGGAGTGAGTGGTTCCACTTGTGTGCGAACTGATGGAGGGGATGAACAGTC	1158688	1158772	1158638	1158690	1	supercont2.9	CAOG_009903	1156496	1159578	None	4708	1196	32639	No_or_no_constitutive_exon
TTGTACTGCATTCTCACCACATTCGATGCTTTTTTTTTTTGGGCGAACAGGC	1195291	1195477	1195241	1195293	1	supercont2.9	CAOG_005747	1193789	1201305	None	4708	1196	32639	No_or_no_constitutive_exon
TGGTAAATGACTAACGCCGACACATTCTTTGAACAAACTTTATGGGGCAGAT	1206744	1206881	1206694	1206746	1	supercont2.9	CAOG_005749	1202865	1206881	None	4708	1196	32639	Yes
TGAGTGGGTGATCCAGCAGAGTGCTCACTGATGGAGGGGGATGTGGACAGGC	1213327	1213411	1213461	1213409	-1	supercont2.9	CAOG_005751	1212001	1214199	None	4708	1196	32639	No_or_no_constitutive_exon
GAAGTGATCCAGTAGAGGTCATTCCGAGTACTAACTGGTCGAGGGGACAGTC	1212812	1212896	1212946	1212894	-1	supercont2.9	CAOG_005751	1212001	1214199	None	4708	1196	32639	No_or_no_constitutive_exon
ACAGTTGTTGACAGCGCGAGTGTGCTGACGAGAGTGGAGGGAATGGTCAGCC	1232757	1232841	1232707	1232759	1	supercont2.9	CAOG_005756	1232618	1235974	None	4708	1196	32639	No_or_no_constitutive_exon
TGCATGAGAGTGGGCGATTCAGAAGAGCGCTCATTGGAGGGGATGGACAGTC	1232914	1232998	1232864	1232916	1	supercont2.9	CAOG_005756	1232618	1235974	None	4708	1196	32639	No_or_no_constitutive_exon
TGAGAGTAGGTGATTCAGAAGAGTGCTCATTGATGGGGGGATGTGGACAGTC	1233075	1233159	1233025	1233077	1	supercont2.9	CAOG_005756	1232618	1235974	None	4708	1196	32639	No_or_no_constitutive_exon
ATGAGAGTGGGTGATTCAGCAGAGTGCTCACTGATGGAGGGGATAAACAGTC	1233235	1233319	1233185	1233237	1	supercont2.9	CAOG_005756	1232618	1235974	None	4708	1196	32639	No_or_no_constitutive_exon
ATTCCACTGCTCATGCTGTTCTTCTTGCAATTTTTTTCCCCGATGGGCAGAG	1241880	1242208	1241830	1241882	1	supercont2.9	CAOG_009908	1239597	1244644	None	4708	1196	32639	No_or_no_constitutive_exon
AGTGAGTGATACCAGCAGAGTGCTCATTGATGGAGGGGGAATGTGGACAGTC	1256482	1256566	1256616	1256564	-1	supercont2.9	CAOG_005762	1254050	1256865	None	4708	1196	32639	No_or_no_constitutive_exon
TGAGAGTAGGTGATTCAGAAGAGTGCTCATTGATGGGGGGATGTGGACAGTC	1256347	1256405	1256455	1256403	-1	supercont2.9	CAOG_005762	1254050	1256865	None	4708	1196	32639	No_or_no_constitutive_exon
CACGTGAGTGGGTGATTCAGAAGAGTGCTCACTGATGGAGGGAAAAGCAGTC	1256163	1256246	1256296	1256244	-1	supercont2.9	CAOG_005762	1254050	1256865	None	4708	1196	32639	No_or_no_constitutive_exon
TATGTGATGGGTGATTCAGAAGAGTGCTCACTGATGGAGGGGATGGTCAGTC	1255844	1255928	1255978	1255926	-1	supercont2.9	CAOG_005762	1254050	1256865	None	4708	1196	32639	No_or_no_constitutive_exon
ACATCAATTGTTGTATGAATTTTGGACGGTGCTTGCTGGGTGAAAATCAGGT	1278657	1279169	1279219	1279167	-1	supercont2.9	CAOG_005769	1278657	1279529	None	4708	1196	32639	No_or_no_constitutive_exon
ATGAGAGTGGGTGATTCAGAAGAGTGCTCACCGATGGAGGGGATAAACAGTC	1283496	1283580	1283446	1283498	1	supercont2.9	CAOG_005771	1283078	1285225	None	4708	1196	32639	No_or_no_constitutive_exon
GTGCAAGTGCAGAAACTGTTTGCGCTTTCATCTCACTGCTGGGTAATCAGAC	1322658	1322730	1322780	1322728	-1	supercont2.9	CAOG_005779	1321092	1324879	None	4708	1196	32639	Yes
GGTGAGTGGGTGATTCAGCAAAGTGCTCACTGATAGAGGGGGATGATCAGTC	49874	49958	50008	49956	-1	supercont2.10	CAOG_009917	47353	52592	None	4708	1196	32639	No_or_no_constitutive_exon
TGTGAGTGGGTGATTCAGTAGAGTGCTCACTGATGGAGGGGGATGATCAGTC	49713	49797	49847	49795	-1	supercont2.10	CAOG_009917	47353	52592	None	4708	1196	32639	No_or_no_constitutive_exon
GGTTTCAGTAGGGGCATTTAAAGTTGCTCACTGGTGGAGGGGACGGACAGCC	49557	49641	49691	49639	-1	supercont2.10	CAOG_009917	47353	52592	None	4708	1196	32639	No_or_no_constitutive_exon
TGATGCGACATAAGGCGTTACGAACAGCTCACTGGCGGAAGGGGGAACAGTC	49386	49470	49520	49468	-1	supercont2.10	CAOG_009917	47353	52592	None	4708	1196	32639	No_or_no_constitutive_exon
GATTTCAGAAATGGCAATTCAGGCTGCTCACTGGTGGATGAGATGGGCAGTC	49216	49300	49350	49298	-1	supercont2.10	CAOG_009917	47353	52592	None	4708	1196	32639	No_or_no_constitutive_exon
TGATTTCAGCAGAGGACTTTAAGAGTACTCACTCATGAGAGGGATGACAGTT	48712	48796	48846	48794	-1	supercont2.10	CAOG_009917	47353	52592	None	4708	1196	32639	No_or_no_constitutive_exon
AAGTTGATGATGGCAAGAACAGTGTTGACTGATTGATTTGGGAAATGCAGAT	88738	88873	88923	88871	-1	supercont2.10	CAOG_005823	87225	91810	None	4708	1196	32639	No_or_no_constitutive_exon
TACACAATGTAGATGCAATTGTTTGACCTCTTTTTGCATTGGGTTGGCAGAA	125647	125836	125597	125649	1	supercont2.10	CAOG_005837	125032	125836	None	4708	1196	32639	No_or_no_constitutive_exon
ACTTGTCTTTTCTCACTGTGCCCATTTTGTATGTTTGGTGATGGGAGTAGGG	132985	133124	133174	133122	-1	supercont2.10	CAOG_005842	132794	133414	None	4708	1196	32639	No_or_no_constitutive_exon
ACATGCCTCGTCCATTCTTTGACTGATGTCTTGGTTGACTGCATGGGCAGAG	205603	206072	206122	206070	-1	supercont2.10	CAOG_005869	205603	207649	None	4708	1196	32639	No_or_no_constitutive_exon
ATGGGATTTGGAACCATCCGTTTGATTTTGGTTTTTGGCGGGAAATACAGCC	218426	218470	218520	218468	-1	supercont2.10	CAOG_005873	215351	219139	None	4708	1196	32639	No_or_no_constitutive_exon
TATGTTCTTTGCGTTGTGTTCACTGAATTTGTATTGGGGTGTGAGCGCAGCA	291053	291148	291003	291055	1	supercont2.10	CAOG_005898	288909	291998	None	4708	1196	32639	No_or_no_constitutive_exon
CGTCAACAGCGGGTAGGCATGGTACTCACTGAAGGAAGGGATACGAACAGGT	296825	296909	296775	296827	1	supercont2.10	CAOG_005900	296501	299455	None	4708	1196	32639	No_or_no_constitutive_exon
TTGCAGCAACAAGTATTCAGAGTGCTCACCGACGGAGGGGATGCGGGCAGTC	296999	297083	296949	297001	1	supercont2.10	CAOG_005900	296501	299455	None	4708	1196	32639	No_or_no_constitutive_exon
GAATCCGTAGAGGACGTGAAGAGTGCTCACTGATGGAGGGATGCGGGCAGTC	297171	297255	297121	297173	1	supercont2.10	CAOG_005900	296501	299455	None	4708	1196	32639	No_or_no_constitutive_exon
GTGAATCCGTAGAGGACGTGAAGAGTGCTCACTGATGGAGGGATGAGCAGTC	297341	297425	297291	297343	1	supercont2.10	CAOG_005900	296501	299455	None	4708	1196	32639	No_or_no_constitutive_exon
ATACAGCAGAGAGCATTTAGAGTGCTCACCGATGGAGGGGATGTGGACAGTC	297514	297598	297464	297516	1	supercont2.10	CAOG_005900	296501	299455	None	4708	1196	32639	No_or_no_constitutive_exon
GTGATTTCAACATAGCTTAGAATGCTCACCCATGGAGGGGATGTGGACAGTC	297684	297768	297634	297686	1	supercont2.10	CAOG_005900	296501	299455	None	4708	1196	32639	No_or_no_constitutive_exon
ATCCAGCAGATAGCATTCAGAGTGCTCACCGATGGAGGGGATGTGGACAGGC	297857	297941	297807	297859	1	supercont2.10	CAOG_005900	296501	299455	None	4708	1196	32639	No_or_no_constitutive_exon
GAGCAATCCAGCAGAGTGCAATCCGAGTGCTCACTGAAGGGGATGGTCAGTC	298024	298108	297974	298026	1	supercont2.10	CAOG_005900	296501	299455	None	4708	1196	32639	No_or_no_constitutive_exon
GTTCGGTTTGTGTGAAGTCAATTTGCGTGGCTCGTGATATGGGATATGAGGG	299225	299455	299175	299227	1	supercont2.10	CAOG_005900	296501	299455	None	4708	1196	32639	No_or_no_constitutive_exon
GTGGTGTGTGTTTTTTGTTTGCTTAACACTTTTGTTTGTTGGGAGCACAGGG	305959	306121	306171	306119	-1	supercont2.10	CAOG_005902	305084	310686	None	4708	1196	32639	No_or_no_constitutive_exon
TACGTGAGCTCCCCATAATGTACTCAACAATGCTTGGTTTTTGGGAGTAGAC	314214	314503	314553	314501	-1	supercont2.10	CAOG_005905	314214	314730	None	4708	1196	32639	No_or_no_constitutive_exon
ATGTGATTGGGCGATTCAGAAGAGTGCTAACTGATGGAGGGGATGGACAGTC	315743	315827	315693	315745	1	supercont2.10	CAOG_005906	315443	317807	None	4708	1196	32639	No_or_no_constitutive_exon
ATTTGAGTGGGTGATTCAGAAGAGTGCTCACCGATGGAGGGAATGGACAGTC	315903	315987	315853	315905	1	supercont2.10	CAOG_005906	315443	317807	None	4708	1196	32639	No_or_no_constitutive_exon
TTCAAGCGAGGGCATTCGGAGTGCTCACTGATGGTGGATGGGATGCATAGTC	316078	316162	316028	316080	1	supercont2.10	CAOG_005906	315443	317807	None	4708	1196	32639	No_or_no_constitutive_exon
GTGCATGGGAGTGGGCGATCCAGAAGAGTGCTCATTGATGGAGGGGACAGGC	316233	316317	316183	316235	1	supercont2.10	CAOG_005906	315443	317807	None	4708	1196	32639	No_or_no_constitutive_exon
TTCAAGCGAGGGCATTCGGAATGCTCACTGATGGTGGATGGGATGCATAGTC	316408	316492	316358	316410	1	supercont2.10	CAOG_005906	315443	317807	None	4708	1196	32639	No_or_no_constitutive_exon
TCGTGAGGGGGTGATTCAGAAGAGTGCTCACCGATGGATGGGATGCGTAGTC	316568	316652	316518	316570	1	supercont2.10	CAOG_005906	315443	317807	None	4708	1196	32639	No_or_no_constitutive_exon
CAATCCTGCAGAGAGCATTCAGAGTGCTCACTAATGGAGGGGATGGACAGTC	316739	316823	316689	316741	1	supercont2.10	CAOG_005906	315443	317807	None	4708	1196	32639	No_or_no_constitutive_exon
TGATCCAACAGAAGGCATTGAGAGCACTTACCGATGGGATGGACGGACAGAC	316907	316991	316857	316909	1	supercont2.10	CAOG_005906	315443	317807	None	4708	1196	32639	No_or_no_constitutive_exon
TCTCTGTTTGTGGTATTTGTTTCCCGTGCTTGTTGGGGGTAAAACAACAGGG	445135	445234	445284	445232	-1	supercont2.10	CAOG_005950	444703	446856	None	4708	1196	32639	No_or_no_constitutive_exon
GGTGATCCGGCAGAGGACGGTAAGAATGGCTCACTGATGGGGATGGGCAGTT	481489	481573	481623	481571	-1	supercont2.10	CAOG_005960	480145	482356	None	4708	1196	32639	No_or_no_constitutive_exon
CTCGATTGTCATTGATCTTTGCATTGTGATTCTGTTGGCTGGGGTGTCAGAT	499519	499567	499617	499565	-1	supercont2.10	CAOG_005967	496068	500001	None	4708	1196	32639	No_or_no_constitutive_exon
CACCGTTTTCTTTGTTGCTTATTTTGGGATTCTATTTTGGGGTGGCGTAGAT	504940	505325	505375	505323	-1	supercont2.10	CAOG_005969	502390	507774	None	4708	1196	32639	No_or_no_constitutive_exon
GGCTTCGGCAGTGGACATTAGAGTGGCTCACTATTGGAGGGGACGGACAGTC	573650	573734	573600	573652	1	supercont2.10	CAOG_009935	573338	580814	None	4708	1196	32639	No_or_no_constitutive_exon
GATCAAGTAGAAGGCATTACGAGTGCTAAGTGGTGAATGGGACGGACAAGTC	573822	573906	573772	573824	1	supercont2.10	CAOG_009935	573338	580814	None	4708	1196	32639	No_or_no_constitutive_exon
ATACAAGGTAATGCATGCAAGTAAGTAGGCATGCCAGTGGGGCATGACAGTA	588972	589435	588922	588974	1	supercont2.10	CAOG_008927	587989	591308	None	4708	1196	32639	No_or_no_constitutive_exon
GGCTTCGGCAGTGGACATTAGAGTGGCTCACTATTGGAGGGGACGGACAGTC	603857	603944	603994	603942	-1	supercont2.10	CAOG_005991	601625	604242	None	4708	1196	32639	No_or_no_constitutive_exon
ATATCAACAGAGAACATTTAGAGTGCTCAGTGGTGAATGGGACGGACAAGTC	603684	603768	603818	603766	-1	supercont2.10	CAOG_005991	601625	604242	None	4708	1196	32639	No_or_no_constitutive_exon
TCACTCAACAGGGTGAATTCAGAGTGCTCATTGATGGAGGGGATGTACAGTC	603212	603296	603346	603294	-1	supercont2.10	CAOG_005991	601625	604242	None	4708	1196	32639	No_or_no_constitutive_exon
CTCTCACGCTGGTTGGTTTTTTGATTGCTAAAAATTGTGGGGATTGGCAGTT	671037	671124	671174	671122	-1	supercont2.10	CAOG_006010	670860	671992	None	4708	1196	32639	No_or_no_constitutive_exon
CGATTTAGCAAAGACATGCAGCGTGCTCACTGATGGAGAGGGGCGGGCAGTC	697977	698061	698111	698059	-1	supercont2.10	CAOG_006019	696509	698718	None	4708	1196	32639	No_or_no_constitutive_exon
TGATTCCGTAGAGGGCGTGAAGAGTGCTCACTGATGGAGGGGATGGACAGTC	697806	697890	697940	697888	-1	supercont2.10	CAOG_006019	696509	698718	None	4708	1196	32639	No_or_no_constitutive_exon
TGAGTGAGTGCAACAGAGGGCATTCAGAGTGCTAACTGATGGATGGGCAGAT	697645	697729	697779	697727	-1	supercont2.10	CAOG_006019	696509	698718	None	4708	1196	32639	No_or_no_constitutive_exon
GAATCCGTGGAGGGCGTGAAGAGTGCTCACCGATGAAAGGGGAAGGACAGTC	697303	697387	697437	697385	-1	supercont2.10	CAOG_006019	696509	698718	None	4708	1196	32639	No_or_no_constitutive_exon
GGCCCCTCATCTGAAACACTGACTGTTTTTTTTCGTCCTGCAGGGTCAAGCA	700375	700445	700325	700377	1	supercont2.10	CAOG_006020	699066	701072	None	4708	1196	32639	No_or_no_constitutive_exon
GTTTTGGCTTTGGCTTTGGGATTTTGGTTTGTTGCTTGTTGTTGGGACAGGT	712033	712205	711983	712035	1	supercont2.10	CAOG_006026	711314	718723	None	4708	1196	32639	No_or_no_constitutive_exon
TGATCCGCTTTGGGTTGTTGACCTCGTTGTTTCCAACCTGGGCGAGATAGCC	713100	713274	713050	713102	1	supercont2.10	CAOG_006026	711314	718723	None	4708	1196	32639	No_or_no_constitutive_exon
CTGACCTGCACTGTTAACTCATCTTGTCTATCTTGGCTGGGTGGGCGCAGAC	813562	813994	813512	813564	1	supercont2.10	CAOG_008938	812769	816105	None	4708	1196	32639	No_or_no_constitutive_exon
CTGTTGCTGCTTGATGGTGCTTTGACTTGCGGGGTGGGGGTGGGGGATAGGG	826079	826338	826029	826081	1	supercont2.10	CAOG_006060	825415	829621	None	4708	1196	32639	No_or_no_constitutive_exon
ATTGCATCCGCTCACAGGCTTGTGTTGATTCATGTTTTGGGGGGGGGCAGAT	832009	832087	831959	832011	1	supercont2.10	CAOG_006062	831476	832653	None	4708	1196	32639	No_or_no_constitutive_exon
TCGTTTATTGCCCACTTTTTTTCACTTTTTGTTCTCTTCTGGGGGCTCAGGT	844354	844410	844304	844356	1	supercont2.10	CAOG_006068	842046	848113	None	4708	1196	32639	No_or_no_constitutive_exon
TCTCGCTGGAGAGCAGTCAGAGGACTCACTGATGGAGGGAAAAAGGACAGGT	934360	934444	934494	934442	-1	supercont2.10	CAOG_009946	933532	934930	None	4708	1196	32639	No_or_no_constitutive_exon
TTCAGCAAAGGGCATTCAGAATGGCTCACTGATGGATGGGGGATGGACAGCC	934198	934282	934332	934280	-1	supercont2.10	CAOG_009946	933532	934930	None	4708	1196	32639	No_or_no_constitutive_exon
GGTGAATCAGAAGGAATTCAGAAGTGCTCAGTGACGGAGGGAACGGACAGTC	934033	934117	934167	934115	-1	supercont2.10	CAOG_009946	933532	934930	None	4708	1196	32639	No_or_no_constitutive_exon
CTGTTGTTTTTGCGCTGCTTTCGCTCATGGTCCTTGTCGTTGGGGTATAGCT	936275	936336	936225	936277	1	supercont2.10	CAOG_006094	935388	937080	None	4708	1196	32639	No_or_no_constitutive_exon
TGGGTATTTCTAGCAGAGGGTACTCACTGGCTGCGAGGGGAAACTGACAGTC	964596	964680	964730	964678	-1	supercont2.10	CAOG_009948	960349	965083	None	4708	1196	32639	No_or_no_constitutive_exon
GCGGCAGAGGGCAATTCAGAGTGCTCACCGATGGAAGGGAACACGGACAGTC	964422	964506	964556	964504	-1	supercont2.10	CAOG_009948	960349	965083	None	4708	1196	32639	No_or_no_constitutive_exon
GATTTCAGTACGGGCGTGAAAAGTGCTCACTGTTGGAGGGGGATGGACAGTC	964251	964335	964385	964333	-1	supercont2.10	CAOG_009948	960349	965083	None	4708	1196	32639	No_or_no_constitutive_exon
TGCTCAAGATGCTCACCTCTTGATGTCTTGTGTGCTCTGGGGGGGGGCAGGC	961004	961700	961750	961698	-1	supercont2.10	CAOG_009948	960349	965083	None	4708	1196	32639	No_or_no_constitutive_exon
CTTGCACAAACAAATCTGTGTGTCTGTTCTGAATCTTGGGGGGGGGGTAGAC	971038	971123	970988	971040	1	supercont2.10	CAOG_006104	969163	972221	None	4708	1196	32639	No_or_no_constitutive_exon
GATTTTTTGATGGCAGTTTCACTGATCGCCGCTGAGTTTGCATGGGGTAGTC	1010984	1011072	1010934	1010986	1	supercont2.10	CAOG_006119	1009872	1012373	None	4708	1196	32639	Yes
CTTGTTTTTGCGTTTCCTTGTGTTACTGCCATCATGGCACGGGATTGCAGAT	1017536	1018394	1018444	1018392	-1	supercont2.10	CAOG_009951	1017536	1020521	None	4708	1196	32639	No_or_no_constitutive_exon
TGTGCGCGCCACTCTGCGCTGCGCTGTGCTGTGCTGTGCTGTGCGGGCAGGT	1062278	1062744	1062794	1062742	-1	supercont2.10	CAOG_009955	1060666	1063034	None	4708	1196	32639	No_or_no_constitutive_exon
CTTGAACCATCTTCGATTCTCTGGTTTTCTCATTTTTAATGGGAATGCAGAA	1065511	1065610	1065660	1065608	-1	supercont2.10	CAOG_006131	1064842	1068090	None	4708	1196	32639	No_or_no_constitutive_exon
TTTGATTTGCTTATCGGGATTCAATCTTTGCCCTGTTCGTGGGATGGCAGGC	1076111	1076205	1076255	1076203	-1	supercont2.10	CAOG_009956	1071305	1077213	None	4708	1196	32639	No_or_no_constitutive_exon
TGATTGAAATGCTTTGGTTTTGAAAACAACGAAAACGATGGGAAATTTAGGA	1155150	1156748	1155100	1155152	1	supercont2.10	CAOG_006154	1154515	1158557	None	4708	1196	32639	No_or_no_constitutive_exon
CAGTTGTTGGCAGCGCGAGTGTGTGTGCTGACGAGGATGGAGGGGAACAGTC	1240736	1240820	1240686	1240738	1	supercont2.10	CAOG_006176	1240578	1243864	None	4708	1196	32639	No_or_no_constitutive_exon
ATGAGAGTGGATGATTCAGAAGAGTGCTGACCGATGGAGGGGATGGACAGTC	1240896	1240980	1240846	1240898	1	supercont2.10	CAOG_006176	1240578	1243864	None	4708	1196	32639	No_or_no_constitutive_exon
TGCGTGAGAGTGGGCGATTCAGAGTGCTCACCGATGGAGGGGATGGGCAGTC	1241053	1241137	1241003	1241055	1	supercont2.10	CAOG_006176	1240578	1243864	None	4708	1196	32639	No_or_no_constitutive_exon
ATGTGGGTGGGTGATTCAGAAGAGTGCTCACTGATGGAGGGGATAAACAGTG	1241213	1241297	1241163	1241215	1	supercont2.10	CAOG_006176	1240578	1243864	None	4708	1196	32639	No_or_no_constitutive_exon
ATGAGAGTGGGTGATTAAGAAGAGTGCTCACTGATGGAGGGGATGGACAGTC	1241373	1241457	1241323	1241375	1	supercont2.10	CAOG_006176	1240578	1243864	None	4708	1196	32639	No_or_no_constitutive_exon
ATGTGAGTGGGCGACTCAGAAGAGTACTCACTGATGGAGGGCATGGACAGTC	1241533	1241617	1241483	1241535	1	supercont2.10	CAOG_006176	1240578	1243864	None	4708	1196	32639	No_or_no_constitutive_exon
ATGGGAGTGGGCGATCCAGAAGAGTGCTCACCGATGGAGGGGATGGACAGTC	1241693	1241777	1241643	1241695	1	supercont2.10	CAOG_006176	1240578	1243864	None	4708	1196	32639	No_or_no_constitutive_exon
CACCGGGTGGGAAGCGTGCTCACTGATGCTGTGTGCGTGGGGACGGACAGCC	1312039	1312123	1312173	1312121	-1	supercont2.10	CAOG_006204	1310236	1312983	None	4708	1196	32639	Yes
GCGGAGAATCTTTCGAGAGCGCCGCTCACCAGCGGAATGGGACAAAGCAGTC	1311698	1311773	1311823	1311771	-1	supercont2.10	CAOG_006204	1310236	1312983	None	4708	1196	32639	No_or_no_constitutive_exon
AATAGCTTGTGTTCTGCTCTCACTTTCTGCTGCATTGACACATTAGGGAGCA	1329679	1329760	1329810	1329758	-1	supercont2.10	CAOG_006210	1329314	1330623	None	4708	1196	32639	No_or_no_constitutive_exon
TTGAGCTCACGAGGCATGCGCCTTTTCCAATTGAATCGGGTGGTGGGCAGAT	19222	19412	19462	19410	-1	supercont2.11	CAOG_006215	19222	21242	None	4708	1196	32639	No_or_no_constitutive_exon
TGCTTCTGCTACTCGACTGGTTTCCTAACTCTGTGGTCTGCGGAGGGCAGGT	37287	37383	37237	37289	1	supercont2.11	CAOG_006222	35663	38332	None	4708	1196	32639	No_or_no_constitutive_exon
GCGTGTGTACTTGTTGCCGTCTTGTTGTTGCTACTGTTCTTGGGACGCAGGA	202079	202127	202177	202125	-1	supercont2.11	CAOG_006273	201915	203527	None	4708	1196	32639	No_or_no_constitutive_exon
AAATCAACTTACATTGCTGTTGCGTAAAAATTTCACTGCTGGTGGGTTAGAT	204536	205327	204486	204538	1	supercont2.11	CAOG_006274	203759	205327	None	4708	1196	32639	No_or_no_constitutive_exon
GCGGTCGGGTGGTTTTTTCCTCAACATGCATGCTTTGTTGATGGGGACAGGG	214857	215249	215299	215247	-1	supercont2.11	CAOG_006278	214287	215871	None	4708	1196	32639	No_or_no_constitutive_exon
GAGGATTCTTGGTTCTCATTTTTGAAACGTGCCTTGTTGTATTGGGACAGGG	224880	225125	224830	224882	1	supercont2.11	CAOG_006281	223352	225125	None	4708	1196	32639	No_or_no_constitutive_exon
AGATGTTGTTACTGCCACACGTCGCTGAATGTTGGTTTTTGGGTGGACAGAA	232123	232594	232073	232125	1	supercont2.11	CAOG_006283	229885	232594	None	4708	1196	32639	Yes
CTGATGCATGTGGCATTCAGAAAGCTCACTGATGGAGAGGGAATGGACAGTC	272347	272431	272481	272429	-1	supercont2.11	CAOG_006294	270633	272746	None	4708	1196	32639	No_or_no_constitutive_exon
AAATCCAGCAAAAAGCATTCAGAAAGCTCACTGATGGAGGGGATAACCAGCT	272176	272260	272310	272258	-1	supercont2.11	CAOG_006294	270633	272746	None	4708	1196	32639	No_or_no_constitutive_exon
GATGCAGCGGATGCCATTCAGAGTGACTCACTGATGGAGGGGACGGATAGTT	272004	272088	272138	272086	-1	supercont2.11	CAOG_006294	270633	272746	None	4708	1196	32639	No_or_no_constitutive_exon
ACTCATCCTGTGAAATGTCGAATGTTTTTGGTGATGGTGGGTGAAACTAGGG	274357	274459	274307	274359	1	supercont2.11	CAOG_006295	273122	274846	None	4708	1196	32639	No_or_no_constitutive_exon
CCGTGCTTTGTTGTGGTATTCGATGGTATGGCTCACCGCTTTGGGAGTAGAC	320063	320147	320197	320145	-1	supercont2.11	CAOG_008971	316875	322722	None	4708	1196	32639	No_or_no_constitutive_exon
CGTGTTTGTCATGCCTCACTGTAGTCACTTTACTTGTTATGTGGGAGCAGGT	318914	318998	319048	318996	-1	supercont2.11	CAOG_008971	316875	322722	None	4708	1196	32639	No_or_no_constitutive_exon
TGTGTCAACAGAATTGTGTTCACCAGCTCGACTCCCTAATGTGGGAATAGTG	324148	324928	324978	324926	-1	supercont2.11	CAOG_006311	323245	328161	None	4708	1196	32639	No_or_no_constitutive_exon
GTTGATTTGGAACACAGTGTTGACTGTGCTGACGAGAATGGAGGGAACAGTC	379088	379172	379038	379090	1	supercont2.11	CAOG_006329	378947	381622	None	4708	1196	32639	No_or_no_constitutive_exon
TGGTGATTCAGCTGAGGGAAAGTCCGGGTGCTCACTGATGGAGGGGACAGGC	379402	379486	379352	379404	1	supercont2.11	CAOG_006329	378947	381622	None	4708	1196	32639	No_or_no_constitutive_exon
ATGAAAGTGGGCGATTCAGAAGAGCGCCCATTGATGGAGGGGATGGAAAGTC	379562	379646	379512	379564	1	supercont2.11	CAOG_006329	378947	381622	None	4708	1196	32639	No_or_no_constitutive_exon
ATGCAAGTGGGCGATTCAGAAGAGTGCTCACCGATGGATGGGGTGGACAGTC	379724	379808	379674	379726	1	supercont2.11	CAOG_006329	378947	381622	None	4708	1196	32639	No_or_no_constitutive_exon
TATGCGAGTGGGCGATTCAGAAGAGTGCTCACCGATGGAGGGATGGACAGTC	379885	379969	379835	379887	1	supercont2.11	CAOG_006329	378947	381622	None	4708	1196	32639	No_or_no_constitutive_exon
ATGCAAGTGGGTGTTTCAGAAGAGTGCTCACCGATGGATGGGGTGGACAGTC	380047	380131	379997	380049	1	supercont2.11	CAOG_006329	378947	381622	None	4708	1196	32639	No_or_no_constitutive_exon
GATGCATGAGAGTGGGTGTTTCAGAAGAGTGCTCATTGATGGATGGGCAGAT	380202	380286	380152	380204	1	supercont2.11	CAOG_006329	378947	381622	None	4708	1196	32639	No_or_no_constitutive_exon
GGGCGATTTAGCAAAGACATGCAGTGCTCACTGATGAAGGGGACGGACAGTT	380376	380460	380326	380378	1	supercont2.11	CAOG_006329	378947	381622	None	4708	1196	32639	No_or_no_constitutive_exon
GTGAGTGATTCCGTAGAGGGCGTGAAGAGTGCTCACTGATGGATGGGCAGAT	380704	380788	380654	380706	1	supercont2.11	CAOG_006329	378947	381622	None	4708	1196	32639	No_or_no_constitutive_exon
GGAACACAGGGTTGACAGCGTGTGTATGCTGACGAGAATGGAGGGAGCAGTT	381934	382021	381884	381936	1	supercont2.11	CAOG_006330	381707	383751	None	4708	1196	32639	No_or_no_constitutive_exon
ATGTGAGTGGGTGATTCAGAAGAGTGCTCATTGATTGAGGGGCTGAACAGTC	382263	382347	382213	382265	1	supercont2.11	CAOG_006330	381707	383751	None	4708	1196	32639	No_or_no_constitutive_exon
TTGATGTTGTCATGCCTCATTTCAGTGCCTTACTTGTTATGTGGGAGCAGGC	394072	394160	394022	394074	1	supercont2.11	CAOG_008974	391876	396281	None	4708	1196	32639	No_or_no_constitutive_exon
TTATCATCATTATTATTATCATCATCATCAATTTTGCTCTGTTGGGACAGGC	405198	405423	405473	405421	-1	supercont2.11	CAOG_006335	403972	405914	None	4708	1196	32639	No_or_no_constitutive_exon
GATGAATGAATATACTCATCAAGAAGCTGTCATTGCTGTACGGGGATCAGGA	443769	443917	443967	443915	-1	supercont2.11	CAOG_006346	443019	447120	None	4708	1196	32639	No_or_no_constitutive_exon
TGATTTTGATCTCTTTGCTTTTTTTTTTTGGGGGGGGGGGCAAAACGCAGGT	559784	559922	559972	559920	-1	supercont2.11	CAOG_006381	556551	560483	None	4708	1196	32639	No_or_no_constitutive_exon
GTGTCTTGTTTTTTTTTTTTTGTTTTTTTAAATTCTGATTCGGGTGGCAGGA	573843	573962	573793	573845	1	supercont2.11	CAOG_006385	573244	575896	None	4708	1196	32639	No_or_no_constitutive_exon
AGCACAAGCGAGCTCTCAACCTCAAGTTGATCATGTCTGGGAGATCCAAGCT	701303	701319	701253	701305	1	supercont2.11	CAOG_006428	700979	701319	None	4708	1196	32639	No_or_no_constitutive_exon
TGGAATATGCACGCAGATAATGTCCTAACATCTATGCTTGGGGGGGGTAGGC	749431	749921	749381	749433	1	supercont2.11	CAOG_006446	748822	752166	None	4708	1196	32639	No_or_no_constitutive_exon
GCTTCGGCAGTGGACATCAAGAGTGGCTCACTATTGGAGGGGACGGACAGTC	803237	803321	803371	803319	-1	supercont2.11	CAOG_009993	801251	803501	None	4708	1196	32639	No_or_no_constitutive_exon
GGTTTCAGCATAGGCATTCAGAGTGCTCAGTGGTGAATGGGACGGACAAGTC	802893	802977	803027	802975	-1	supercont2.11	CAOG_009993	801251	803501	None	4708	1196	32639	No_or_no_constitutive_exon
TCACTCAACAGGGTGAATTCAGAGTGCTCATTGATGGAGGGGATGTACAGTC	802576	802660	802710	802658	-1	supercont2.11	CAOG_009993	801251	803501	None	4708	1196	32639	No_or_no_constitutive_exon
TTGTTTGTTGTGCCTTATCGAATTCTTTGGGGGGGGGCGGGATTGAATAGCT	820926	821306	821356	821304	-1	supercont2.11	CAOG_006464	819685	828053	None	4708	1196	32639	No_or_no_constitutive_exon
TGTTCGTCGTGGATGGTTTTGACTCACTTGCTCTTTTTTTATGGGATTAGCT	834001	834199	833951	834003	1	supercont2.11	CAOG_006466	830139	834199	None	4708	1196	32639	No_or_no_constitutive_exon
ACAGTTGTTGACAGCGTGTGTGTGTGTGCTGACGAGAATGGAGGGAACAGTC	839563	839647	839697	839645	-1	supercont2.11	CAOG_006468	837384	839785	None	4708	1196	32639	No_or_no_constitutive_exon
ATGTGAGTGGGGTATTCACTGTACTCACTGATGGAGGGGGATGTGGACAGTC	839405	839489	839539	839487	-1	supercont2.11	CAOG_006468	837384	839785	None	4708	1196	32639	No_or_no_constitutive_exon
GGACACCGGCAGAGCATTCAGAGTGGCTCACCGATGAAGGGGATGGACAGTC	839234	839318	839368	839316	-1	supercont2.11	CAOG_006468	837384	839785	None	4708	1196	32639	No_or_no_constitutive_exon
AGTGATCCAGCCGAGGGCATTCAGTGCTCACCGATGGAGGGGATGGACAGTC	839065	839149	839199	839147	-1	supercont2.11	CAOG_006468	837384	839785	None	4708	1196	32639	No_or_no_constitutive_exon
ATCCCGCAGAGAGAGAATTCAGCTTGCTCACTGGTGGAGGGGACGGACAGTC	838892	838976	839026	838974	-1	supercont2.11	CAOG_006468	837384	839785	None	4708	1196	32639	No_or_no_constitutive_exon
CCTATTGTTGTTGTTGTTGTTGTTGTTGTGTGTTAGGGGGAAGGACAAAGGA	899594	899750	899800	899748	-1	supercont2.11	CAOG_006488	898231	902841	None	4708	1196	32639	No_or_no_constitutive_exon
AGTGTTGTCGCTGATACAATTGCTACGAAATTTGTGCTGCTGGGGACTAGGT	909715	909841	909891	909839	-1	supercont2.11	CAOG_006491	908255	910296	None	4708	1196	32639	No_or_no_constitutive_exon
TCACTCTATCTGCCTATCTGTCTCTATGCTGTCGGGTTTTGGGGACACAGTT	910908	911407	910858	910910	1	supercont2.11	CAOG_006492	910272	911407	None	4708	1196	32639	No_or_no_constitutive_exon
ATGAACATGAGGGAGTTCTCACGAGCGTGCCTGGATCACGATGGGTACAGAC	920316	920394	920266	920318	1	supercont2.11	CAOG_006495	919799	921015	None	4708	1196	32639	No_or_no_constitutive_exon
GAAGCTGAAGCTGGGTTTTCACTGTACTCACTGATGGAGGGGATGGACAGTC	925465	925549	925415	925467	1	supercont2.11	CAOG_006497	925228	927476	None	4708	1196	32639	No_or_no_constitutive_exon
ATGTGAGTTGGTGATTCAGAAGAGTACTCATTGATTGAGGGGCTGAACAGTC	925625	925709	925575	925627	1	supercont2.11	CAOG_006497	925228	927476	None	4708	1196	32639	No_or_no_constitutive_exon
ATTTGAGTGGGTGATCCAGAAGAGTGCTCATTGATTGCGGGGATGAACAGTT	925785	925869	925735	925787	1	supercont2.11	CAOG_006497	925228	927476	None	4708	1196	32639	No_or_no_constitutive_exon
TCAACAGAGGTTAGTCGGCGTGCTCACCGATGGAGGGGGGACGTGGACAGTC	969190	969274	969324	969272	-1	supercont2.11	CAOG_006510	967884	969742	None	4708	1196	32639	No_or_no_constitutive_exon
TCCAGCAGAGGGTAGTCGGAGTGCTCACCGATGGAGGGGGACGTGGACAGTC	969016	969100	969150	969098	-1	supercont2.11	CAOG_006510	967884	969742	None	4708	1196	32639	No_or_no_constitutive_exon
TGAGCTATCCAGAGGACGAAGAGTGCTCACTGACGGAGGGGAATGGACAGTT	968849	968933	968983	968931	-1	supercont2.11	CAOG_006510	967884	969742	None	4708	1196	32639	No_or_no_constitutive_exon
GATTCCATCGAGGGGCGTGCAGAGTGCTCACTGAAGAAGGGAATGCATAGTC	968678	968762	968812	968760	-1	supercont2.11	CAOG_006510	967884	969742	None	4708	1196	32639	No_or_no_constitutive_exon
TATTTGAGTGCGCTAACCGCAACCACGTCGTCGCTCTTCTCGGGGGTCAGAT	1081534	1081776	1081484	1081536	1	supercont2.11	CAOG_008989	1080749	1082980	None	4708	1196	32639	Yes
TCTAGGGGGGTGAAACATGCTCACTGAGAGTGGTTGTTTTGGGTCGCAAGGT	1162315	1166461	1166511	1166459	-1	supercont2.11	CAOG_006557	1162315	1167201	None	4708	1196	32639	No_or_no_constitutive_exon
TCATGTTCGTCATGCTTCATCCCGGTGCCTTACTTGTTATGCGGGAGCAGGC	1181715	1181799	1181665	1181717	1	supercont2.11	CAOG_008991	1177953	1183612	None	4708	1196	32639	No_or_no_constitutive_exon
CGTCTCAAATCAATCGACAATTTTAACATCATTCAATCATGGGAAACAAGGG	1277338	1278473	1277288	1277340	1	supercont2.11	CAOG_008993	1276629	1278473	None	4708	1196	32639	No_or_no_constitutive_exon
CCAGCAGCGTGTTAGAGAGTGGCTCACTGATGGATGGGATGTGGGCACAGGC	44056	44131	44006	44058	1	supercont2.12	CAOG_006605	43700	46104	None	4708	1196	32639	Yes
ATGCATGTGAGTGGGTGATTCAAACGAGTGCTCACTGATGGAGGGGATAGAC	44549	44633	44499	44551	1	supercont2.12	CAOG_006605	43700	46104	None	4708	1196	32639	Yes
GTAAACCAGCAGAATGTTGAAGAGTGCTCACTGAGGGAAGGGACGGACAGTT	44719	44803	44669	44721	1	supercont2.12	CAOG_006605	43700	46104	None	4708	1196	32639	Yes
GTGATTTCAGCAGCACAGGGCATTCAAGTGCTCACTGATGGAGGGGATAGAC	44891	44975	44841	44893	1	supercont2.12	CAOG_006605	43700	46104	None	4708	1196	32639	Yes
ACCAGCAGAACATTAAAAAGTGCTCACTGATGGATGGATGGGATGGACAGTC	45065	45149	45015	45067	1	supercont2.12	CAOG_006605	43700	46104	None	4708	1196	32639	Yes
TTGGCCGTATCTTTGGTTCGAAGTCTTCCAACTCACCATTTGGGCGACAGTC	45395	45479	45345	45397	1	supercont2.12	CAOG_006605	43700	46104	None	4708	1196	32639	Yes
CCAGCAGCGTGTTAGAGAGTGGCTCACTGATGGATGGGATGTGGGCACAGGC	95685	95760	95810	95758	-1	supercont2.12	CAOG_006619	93710	96078	None	4708	1196	32639	No_or_no_constitutive_exon
ATGCATGTGAGTGGGTGATTCAAACGAGTGCTCACTGATGGAGGGGATAGAC	95183	95267	95317	95265	-1	supercont2.12	CAOG_006619	93710	96078	None	4708	1196	32639	No_or_no_constitutive_exon
GTAAACCAGCAGAATGTTGAAGAGTGCTCACTGAGGGAAGGGACGGACAGTT	95013	95097	95147	95095	-1	supercont2.12	CAOG_006619	93710	96078	None	4708	1196	32639	No_or_no_constitutive_exon
GTGATTTCAGCAGCACAGGGCATTCAAGTGCTCACTGATGGAGGGGATAGAC	94841	94925	94975	94923	-1	supercont2.12	CAOG_006619	93710	96078	None	4708	1196	32639	No_or_no_constitutive_exon
ACCAGCAGAACATTAAAAAGTGCTCACTGATGGATGGATGGGATGGACAGTC	94667	94751	94801	94749	-1	supercont2.12	CAOG_006619	93710	96078	None	4708	1196	32639	No_or_no_constitutive_exon
TTGGCCGTATCTTTGGTTCCAAGTCTTCCAACTCACCATTTGGGCGACAGTC	94335	94419	94469	94417	-1	supercont2.12	CAOG_006619	93710	96078	None	4708	1196	32639	No_or_no_constitutive_exon
CTCATTTTTTTGTTTTCTTTTTTGTTTTGGGTTTGGGGACGGTGGAGCAGTG	172974	173204	173254	173202	-1	supercont2.12	CAOG_006644	172195	175817	None	4708	1196	32639	No_or_no_constitutive_exon
ACAATGATGCATTCATTTCACTGCATTGAATTTGCTGGGCCAAAACGCAGAA	318826	319034	318776	318828	1	supercont2.12	CAOG_006692	317923	319593	None	4708	1196	32639	No_or_no_constitutive_exon
CGAATCAAACAAAAACCTCATCCATTGATATTTTGCATTGGGGCATGTAGAA	363914	364590	364640	364588	-1	supercont2.12	CAOG_006707	361568	365313	None	4708	1196	32639	No_or_no_constitutive_exon
TTTTTGTATGTTGGTATGTTTGTCATGTGCATGTGCCGTCCGTGGGACAGCA	439553	440136	440186	440134	-1	supercont2.12	CAOG_006728	430329	440678	None	4708	1196	32639	No_or_no_constitutive_exon
ACGCTTGGCTGCTGATTGTTGTGGATGTGCTCGCGGCTGGGGAAACACAGGA	517299	517376	517249	517301	1	supercont2.12	CAOG_006752	516956	522160	None	4708	1196	32639	No_or_no_constitutive_exon
CGTGTATGTATGTATGTATGTGTGTGTGTGTGTCTATGTGTGGGTGATAGGG	566084	566204	566254	566202	-1	supercont2.12	CAOG_006761	564974	566511	None	4708	1196	32639	No_or_no_constitutive_exon
TCAACGCACTCACATGTTTCTTGTCGTCTTGTCCAAATCCCGGGGTACAGAA	575753	576091	575703	575755	1	supercont2.12	CAOG_006764	570828	576091	None	4708	1196	32639	No_or_no_constitutive_exon
TCAAAAGGCCAGCCTTCGCTGATCGCTTCTACCCTGAGGGGGGTATGCAGAT	578243	578354	578404	578352	-1	supercont2.12	CAOG_006765	576177	579080	None	4708	1196	32639	No_or_no_constitutive_exon
ATGCTCCTTCACCGCGTTATTCATGGAGTGTTTTGTATTTGGGGGAGCAGGG	608685	608757	608807	608755	-1	supercont2.12	CAOG_006775	607961	612038	None	4708	1196	32639	No_or_no_constitutive_exon
TATTTGGAATGCTTTGTTGTTTTTGTTTTGGTTTTGTGGGGGTGATGCAGTC	619217	619342	619167	619219	1	supercont2.12	CAOG_006779	618490	619588	None	4708	1196	32639	No_or_no_constitutive_exon
GCTGCTGAATGGAGAGAACTGATCATCTGGCTTTGGCGGGAAAAACGTAGGC	641161	641257	641111	641163	1	supercont2.12	CAOG_006788	640846	642293	None	4708	1196	32639	No_or_no_constitutive_exon
GATTTCGGCGGAGGGCATTCAGAGGGCTCACGATTGGAGGGGATGGACAGTC	666454	666538	666404	666456	1	supercont2.12	CAOG_006800	665951	668534	None	4708	1196	32639	No_or_no_constitutive_exon
TGGGTGATGCAACAAAGGGAAGTCAGAGTGTCTCACTGAGGGATGAACAGGT	667616	667700	667566	667618	1	supercont2.12	CAOG_006800	665951	668534	None	4708	1196	32639	Yes
GTCAGCCATACCTTGCTACCTTCTCATTCTGCTCACCCATTGGGCAACAGTC	667793	667874	667743	667795	1	supercont2.12	CAOG_006800	665951	668534	None	4708	1196	32639	Yes
AGTTTATCGGAGCAACGGGCGCGTGTGTACTGATTGAACTGGAGGGACAGTC	669063	669147	669013	669065	1	supercont2.12	CAOG_006801	668920	670463	None	4708	1196	32639	No_or_no_constitutive_exon
GGGTGCAGCAGAGGACATTACGAGTGCTCACTGATGGAGGGAATGGACAGTC	669396	669480	669346	669398	1	supercont2.12	CAOG_006801	668920	670463	None	4708	1196	32639	No_or_no_constitutive_exon
AGAAAGCAGTTCAACGTCCTCATTTATGGGAGGGGGGGGGGAACGGACAGTC	669567	669651	669517	669569	1	supercont2.12	CAOG_006801	668920	670463	None	4708	1196	32639	No_or_no_constitutive_exon
GTCAGCCATTCCTTGCTACCTTCTCATTCTGCTCACCCATTGGGCAACAGTC	678367	678448	678498	678446	-1	supercont2.12	CAOG_009007	677719	678951	None	4708	1196	32639	No_or_no_constitutive_exon
TGGCGTGTGCACATTGAAGACTCACGCTTTGTGCTTCGGGGGGTTGGCAGGC	712198	712344	712148	712200	1	supercont2.12	CAOG_006818	712019	718919	None	4708	1196	32639	No_or_no_constitutive_exon
GAATCTTACTTCTTGTCATGGTCTGTTTTGGGGGCGGGGGCCAAAAACAGCC	755042	755181	754992	755044	1	supercont2.12	CAOG_006833	753985	756187	None	4708	1196	32639	No_or_no_constitutive_exon
ATGTGAATTGAATCATCATGACCCTCCCCTGATTTGCCAAGGGTTGATAGGA	776578	776650	776528	776580	1	supercont2.12	CAOG_006841	775481	778733	None	4708	1196	32639	Yes
ACATTTTATTGCCAATTGTGACAGCGCATGCTGACGGGAATCGGAGACAGTT	856764	856848	856898	856846	-1	supercont2.12	CAOG_010030	854593	856973	None	4708	1196	32639	No_or_no_constitutive_exon
ATGATCCGCAGAGGACGGTAAGAATGGCTCACTGATGGAGGGATGGACAGTC	856424	856508	856558	856506	-1	supercont2.12	CAOG_010030	854593	856973	None	4708	1196	32639	No_or_no_constitutive_exon
AGCGAGTGATTCCAGCAACGAGCGCTCACGGATGGTTTGGGATTGAACAGTC	856259	856343	856393	856341	-1	supercont2.12	CAOG_010030	854593	856973	None	4708	1196	32639	No_or_no_constitutive_exon
TCAGCCAGAGGGCATTCGACGGGGCTCACTGATGGAGAGGGGACGGACAGTC	856093	856177	856227	856175	-1	supercont2.12	CAOG_010030	854593	856973	None	4708	1196	32639	No_or_no_constitutive_exon
TGCAAGTGGGTGATTTGTTTTCTAGCCGAGGGCGCTTACTGAAGGGACAGTC	855943	856027	856077	856025	-1	supercont2.12	CAOG_010030	854593	856973	None	4708	1196	32639	No_or_no_constitutive_exon
TCTCATGACTCTCGACTTCAGAACGTTCACTGATGAAGGGGGACGGACAGTC	855627	855711	855761	855709	-1	supercont2.12	CAOG_010030	854593	856973	None	4708	1196	32639	No_or_no_constitutive_exon
TTTCTGACCATCTGCGTTTTTGCTTGTCGTTTGTTGGGATGCATGGGCAGCG	869504	869969	869454	869506	1	supercont2.12	CAOG_006882	867245	869969	None	4708	1196	32639	No_or_no_constitutive_exon
TTTTGGTCACACTGACTCTTTGCTCTTTGCGTCGTGTCGTCTGGGAGCAGTA	881464	882423	882473	882421	-1	supercont2.12	CAOG_006888	881464	885475	None	4708	1196	32639	No_or_no_constitutive_exon
CTATGACTCAACATTCTTGTTTTTTTTTTCTTGTTTGGCGGGGGGGGTAGGT	907323	907462	907512	907460	-1	supercont2.12	CAOG_006894	907120	909458	None	4708	1196	32639	No_or_no_constitutive_exon
GTTGTTGACAGCGCGAGTGTGTGTGTGCTGACGAGGATGGAGGGGAACAGTC	910335	910419	910285	910337	1	supercont2.12	CAOG_006895	910176	911551	None	4708	1196	32639	No_or_no_constitutive_exon
CGAGTGAGTGATTCAGTAGAGTGCTCACTGATGGAGGGGGATGTGGACAGTC	910668	910752	910618	910670	1	supercont2.12	CAOG_006895	910176	911551	None	4708	1196	32639	No_or_no_constitutive_exon
AGCAGCAACTCATGTGCGCCCTGTTCTCCGATGCCCTGCTGGGGGCCTAGGA	927217	928150	928200	928148	-1	supercont2.12	CAOG_009016	927217	929373	None	4708	1196	32639	No_or_no_constitutive_exon
CACATCATTTCTCTTTTTGTGCGTCTTGCTTTTGGGGGGGGGGGAAACAGGC	945799	945892	945749	945801	1	supercont2.12	CAOG_006908	944508	948455	None	4708	1196	32639	No_or_no_constitutive_exon
GATCGTGCATCAAACTGTCGACTGTTGCTGACTTTGGGTTGGCGCAATAGGA	1004656	1004885	1004606	1004658	1	supercont2.12	CAOG_006925	1001389	1005156	None	4708	1196	32639	No_or_no_constitutive_exon
TTGCCATTTTACGGGTTTGCTCGTTGCTCACCACTGTCACATGGGTGTAGGC	1042034	1042314	1041984	1042036	1	supercont2.12	CAOG_009019	1038504	1043154	None	4708	1196	32639	No_or_no_constitutive_exon
GATAGCTTGTCCGCGATTGGTACTCACAGCAAAAGTCGTCGGGGGGACAGGG	69355	69436	69305	69357	1	supercont2.13	CAOG_010035	64554	71206	None	4708	1196	32639	No_or_no_constitutive_exon
TGGGTGATTTGAGGAACTCCAAAGTGCTCACCGATGCATGGGATGAACAGTT	124930	125014	124880	124932	1	supercont2.13	CAOG_010038	124280	126184	None	4708	1196	32639	No_or_no_constitutive_exon
TGAGGGATTCATAAAAATTCCGAATGCTCACTGATGGAGGGGATGGGCAGTC	125267	125351	125217	125269	1	supercont2.13	CAOG_010038	124280	126184	None	4708	1196	32639	No_or_no_constitutive_exon
GGAACACAGTGTTGACAGAGCGTGTGTGCTGACGAGAATGGAGGGAACAGTC	151052	151136	151186	151134	-1	supercont2.13	CAOG_006978	149352	151287	None	4708	1196	32639	No_or_no_constitutive_exon
ATTGCAAGAGATGACATTGAGAGTGCTCACTGATGGAGAGGGACGGGCAGTC	150719	150803	150853	150801	-1	supercont2.13	CAOG_006978	149352	151287	None	4708	1196	32639	No_or_no_constitutive_exon
GATTTCAGCAGCGGAAATCCAAAGTTCTCACTGATGCATGGGATGAACAGTT	150547	150631	150681	150629	-1	supercont2.13	CAOG_006978	149352	151287	None	4708	1196	32639	No_or_no_constitutive_exon
TGAGGGATTCATAAAAATTCCGAATGCTCACTGATGGAGGGGATGGGCAGTC	150214	150298	150348	150296	-1	supercont2.13	CAOG_006978	149352	151287	None	4708	1196	32639	No_or_no_constitutive_exon
GTTTACTCACTTGATTGCCCTGCTCATCTTCATATTTCGGGGATGGATAGGT	161115	161202	161065	161117	1	supercont2.13	CAOG_006982	159228	161202	None	4708	1196	32639	No_or_no_constitutive_exon
TGACCTCACATGTCCAACGCTTGATGCTGGTATTGGCGGCGGGATTGCAGAT	174358	174544	174308	174360	1	supercont2.13	CAOG_006985	174034	175323	None	4708	1196	32639	No_or_no_constitutive_exon
GCGTTAGGAATGCTTACAAGTGAAGAGGGGGGGGGCTGGGAAACCGACAGTC	235048	235132	234998	235050	1	supercont2.13	CAOG_007005	234060	236157	None	4708	1196	32639	No_or_no_constitutive_exon
GTAGCTGATTTCAGCAGAGGGTATTTAGAGTGGCTCACTGGGTGGGACAGTT	235217	235301	235167	235219	1	supercont2.13	CAOG_007005	234060	236157	None	4708	1196	32639	No_or_no_constitutive_exon
GTGGCCCTTGCGAACTGCTCATTTATACGGATCGTTCGTGGGATGCACAGCT	235601	236157	235551	235603	1	supercont2.13	CAOG_007005	234060	236157	None	4708	1196	32639	No_or_no_constitutive_exon
TCATTGTGTTGAGGATTCGTCGGGCTTTGTTGATCTGCCGGTGGGAGTAGGT	269231	269346	269396	269344	-1	supercont2.13	CAOG_010047	267538	272402	None	4708	1196	32639	No_or_no_constitutive_exon
GGAGGAATCGGGGTGGGAGAGAGAAGAGAAGCGGGGGGGGGGGAAAGCAGAG	311440	311545	311595	311543	-1	supercont2.13	CAOG_007029	302331	311885	None	4708	1196	32639	No_or_no_constitutive_exon
TCTGCGAATCTGCTGGCTGCTCACTTTCCAATGTCTGACTTGGGAATCAGAT	395767	395906	395956	395904	-1	supercont2.13	CAOG_007055	392967	398207	None	4708	1196	32639	Yes
ACCACCACCACCACCACCATCACAAATCTGTCCAACGCCGGGAATCGCAGGA	433649	433715	433599	433651	1	supercont2.13	CAOG_009035	431355	435214	None	4708	1196	32639	No_or_no_constitutive_exon
TCATATATCATGTTTCTGCTTCTGCTTCTGCGTGCGAATGGGGGTGACAGCC	436906	437614	437664	437612	-1	supercont2.13	CAOG_007069	436906	437940	None	4708	1196	32639	No_or_no_constitutive_exon
GGTTTCAGCAGAGGCATTCAGAGTGCTCAGTGGCGAATGGGACGGACAAGTC	454846	454930	454796	454848	1	supercont2.13	CAOG_007075	454528	461547	None	4708	1196	32639	No_or_no_constitutive_exon
TCACTCAACAGGAGGCATTTAGAGTGCTCATTGATGGAGGGGATGTACAGTC	455163	455247	455113	455165	1	supercont2.13	CAOG_007075	454528	461547	None	4708	1196	32639	No_or_no_constitutive_exon
GGTTTCAGCAGAGGCATTCAGAGTGCTCAGTGGCGAATGGGACGGACAAGTC	481154	481238	481288	481236	-1	supercont2.13	CAOG_007076	479788	481556	None	4708	1196	32639	No_or_no_constitutive_exon
TCACTCAACAGGAGGCATTTAGAGTGCTCATTGATGGAGGGGATGTACAGTC	480837	480921	480971	480919	-1	supercont2.13	CAOG_007076	479788	481556	None	4708	1196	32639	No_or_no_constitutive_exon
ATGGGAGGGGGTGCGCATTCAGAATTCTCATGGATGGAGGGAATGGATAGTC	515262	515346	515396	515344	-1	supercont2.13	CAOG_007086	514464	516603	None	4708	1196	32639	No_or_no_constitutive_exon
TGACTTTTTGCTGAATTGCTTGAATTCTTTGTTTGCCTTGGGCATGACAGCT	519096	519120	519170	519118	-1	supercont2.13	CAOG_007088	518651	521122	None	4708	1196	32639	No_or_no_constitutive_exon
AGCTTGTATCCTCACATGCTAACACCTGCTTTTCTGTGGGAATTGGACAGTT	586551	586601	586651	586599	-1	supercont2.13	CAOG_007108	586551	588540	None	4708	1196	32639	No_or_no_constitutive_exon
GGGCCTCTGAGCTTTAACTTTGTACTGTTGTTTTGTTTCTGTCGGGATAGCC	603742	603901	603951	603899	-1	supercont2.13	CAOG_007112	601705	605696	None	4708	1196	32639	No_or_no_constitutive_exon
TCGGCAAGACACTCTTTCTCATTCTAGGAGAGGCGAATTGGGTTGAACAGCG	601897	602011	602061	602009	-1	supercont2.13	CAOG_007112	601705	605696	None	4708	1196	32639	No_or_no_constitutive_exon
GCGATCCAACAGAGGGCAGTCAGGGTACTCACTGTTGGAGGGATGGACAGCC	641873	641957	641823	641875	1	supercont2.13	CAOG_007124	641409	643661	None	4708	1196	32639	No_or_no_constitutive_exon
TAAGACGTCAAACTCAGCAAAAACAAACGTCTCCGACCGGGTTGGAACAGGT	653935	654208	653885	653937	1	supercont2.13	CAOG_007128	652007	654658	None	4708	1196	32639	Yes
CTTGCTGCAGGTACGGTCCAACTCACATTATCAGTCTCTCGCGGGTGCAGGA	670940	671063	670890	670942	1	supercont2.13	CAOG_010061	670595	671063	None	4708	1196	32639	No_or_no_constitutive_exon
CGGTGCTCAATGAGCGACGCGACTGTTCCTAACTTGATTGGGAATCGCAGGT	673171	673286	673121	673173	1	supercont2.13	CAOG_007133	671245	673644	None	4708	1196	32639	No_or_no_constitutive_exon
CCAAAAGCGTTAACGTACTGACATTGAACTTTTGTTTGTCGTTGGGGTAGAC	675068	675145	675018	675070	1	supercont2.13	CAOG_007134	673802	675883	None	4708	1196	32639	No_or_no_constitutive_exon
CACCTTGTGCTTTCAGCACGATGCTGATGTTTCACTTGTTGCTGGGACAGAT	697456	697473	697523	697471	-1	supercont2.13	CAOG_007143	696723	699068	None	4708	1196	32639	No_or_no_constitutive_exon
CGCCCATGCGACAGGGTTGAAAACTAATGCATCACGTCTTGTTTAGGGAGTG	697092	697205	697255	697203	-1	supercont2.13	CAOG_007143	696723	699068	None	4708	1196	32639	No_or_no_constitutive_exon
TTGATTCAGAAGAGTGCTCACTGATGGAGGGGCGGGGGGCGAATGGACAGTT	715188	715272	715138	715190	1	supercont2.13	CAOG_007148	715019	717432	None	4708	1196	32639	No_or_no_constitutive_exon
GGCTTCAGCAGATGACATTCAGAGTGGCTCACTGGTGGAGGGACGGCCAGTT	715510	715594	715460	715512	1	supercont2.13	CAOG_007148	715019	717432	None	4708	1196	32639	No_or_no_constitutive_exon
AAGGGACGGGCAGTTTGCGCCGGAATCAGATTGGCGATGCGGGAGCTCAGGC	718333	718380	718283	718335	1	supercont2.13	CAOG_007149	717569	719235	None	4708	1196	32639	Yes
ATTTTCAGAAGAGGGCATTACGAGTGCTCATTGGTGGCTGGGACGGACAGTT	718474	718558	718424	718476	1	supercont2.13	CAOG_007149	717569	719235	None	4708	1196	32639	Yes
ACTTCCGCCAAGAGTAGTTCAGAGCGGCTCACTGAGGCGGGAACGGGCAGTC	721382	721466	721332	721384	1	supercont2.13	CAOG_007151	720912	724016	None	4708	1196	32639	No_or_no_constitutive_exon
GAGCGAGTGATTTGAGAGGGCATTCAGACGGCTGACTGGCGGACGGGCAGCT	721527	721611	721477	721529	1	supercont2.13	CAOG_007151	720912	724016	None	4708	1196	32639	No_or_no_constitutive_exon
GGCTTCAGCAGATGACATTCAGAGTGGCTCACTGGTGGAGGGACGGCCAGTT	721855	721939	721805	721857	1	supercont2.13	CAOG_007151	720912	724016	None	4708	1196	32639	No_or_no_constitutive_exon
GCGATCCAACAGAGGGCAGTAAGGGTACTCACTGTTGGAGGGATGGACAGCC	737774	737858	737724	737776	1	supercont2.13	CAOG_007155	737310	739476	None	4708	1196	32639	No_or_no_constitutive_exon
GCATCGCCAACTTGAATGGATATGTTTTTTTTTTTTTGGGGGGGGGGTAGGT	741464	741633	741683	741631	-1	supercont2.13	CAOG_007156	741135	742162	None	4708	1196	32639	No_or_no_constitutive_exon
TGCTGTTGAAGTGACAAAAAACCCACTCACTCTGAAACACCTGGGAACAGGA	751288	751633	751683	751631	-1	supercont2.13	CAOG_007159	751067	755290	None	4708	1196	32639	No_or_no_constitutive_exon
CACTCCCTTGTTGTTCTTGTTATTGGTGCTTGTGTGTGGGGCGAGCGCAGTG	787960	793407	787910	787962	1	supercont2.13	CAOG_007171	787466	794699	None	4708	1196	32639	No_or_no_constitutive_exon
GGTTGTCGAGTGTGGTAGGCTCACCCTTGCGCGCTTGCTTTGGGGGGCAGAA	800239	800358	800189	800241	1	supercont2.13	CAOG_007173	799626	801864	None	4708	1196	32639	No_or_no_constitutive_exon
TCAACCTGCTGATGACAATGCGTGTCTTGATTTTCGATGGGTGGCAACAGGC	876562	876611	876661	876609	-1	supercont2.13	CAOG_007195	874199	877656	None	4708	1196	32639	No_or_no_constitutive_exon
TTCAATTGCGAATGCCTCACTTGCTCGTGTGCGATTGAATGGGTGTGCAGCA	891520	891578	891470	891522	1	supercont2.13	CAOG_007199	891047	892472	None	4708	1196	32639	No_or_no_constitutive_exon
CGACACGTGTGAGTGGATGCTTCGTGCTCACTGGTGGAGGGGACGAGCAGTC	2088	2172	2038	2090	1	supercont2.15	CAOG_009054	1796	4413	None	4708	1196	32639	No_or_no_constitutive_exon
GGAGGATTGAAGCAGAGGGAATTTAGAGTTTCTCACTGAGGGATGGACAGTC	2429	2513	2379	2431	1	supercont2.15	CAOG_009054	1796	4413	None	4708	1196	32639	No_or_no_constitutive_exon
TGGTTTCAGCAGAGACATGCAGAGTGCTCACTAATGGAGGGGACGGACAGTC	2774	2858	2724	2776	1	supercont2.15	CAOG_009054	1796	4413	None	4708	1196	32639	No_or_no_constitutive_exon
GATTTCCAGAGAGTAGATTCAGAGTGCTCACTGATGGATGGGATGAACAGTC	2945	3003	2895	2947	1	supercont2.15	CAOG_009054	1796	4413	None	4708	1196	32639	No_or_no_constitutive_exon
TGGTTCTGCTTTTGGGCGTTTGTTGGTGCTCGCGGGGGCGGGGGGTGCAGGG	116138	116204	116088	116140	1	supercont2.15	CAOG_007234	115767	116567	None	4708	1196	32639	No_or_no_constitutive_exon
AGAAAGCGATTTGGGTGGATTGGGGGCTGGGGGGGGGGGTTGAGGGGCAGCG	166291	166325	166241	166293	1	supercont2.15	CAOG_007244	166003	167933	None	4708	1196	32639	No_or_no_constitutive_exon
ACTCAACCGCTTCACACTTTGATTCACTACAAAAAAATTCTGGGCGACAGTC	180674	180766	180624	180676	1	supercont2.15	CAOG_007249	180211	181597	None	4708	1196	32639	No_or_no_constitutive_exon
TTTTGTATTTTAATTTTTTGGGTTCGTTTTTTGTCACTGTCGGGACACAGAC	201439	201600	201650	201598	-1	supercont2.15	CAOG_007257	199884	201756	None	4708	1196	32639	No_or_no_constitutive_exon
TGACGTATGGATGGATGGATGGATGGATGGATGGATTGGGGGATGGACAGTT	199884	201307	201357	201305	-1	supercont2.15	CAOG_007257	199884	201756	None	4708	1196	32639	No_or_no_constitutive_exon
TGTTCTGACTTTGCCCTCCCCCTCCCTTGTGCTCTCCCGTGGGACCAAAGCC	289925	294889	289875	289927	1	supercont2.15	CAOG_007282	289579	294889	None	4708	1196	32639	No_or_no_constitutive_exon
CGAGTCGGACTGCATGTGTTGACGAAAATGGGAGGGGGGATGTGGGACAGTG	339050	339134	339184	339132	-1	supercont2.15	CAOG_007295	337160	339402	None	4708	1196	32639	No_or_no_constitutive_exon
TTAGCAGTGGGCTGCTTGGAGTGCTCATTGAGAGATTGGGACGTGGACAGCC	338873	338957	339007	338955	-1	supercont2.15	CAOG_007295	337160	339402	None	4708	1196	32639	No_or_no_constitutive_exon
TGATGCATGTGAGTTGACGGTTTCAACTCACCGATGGAGGGGAATGACAGTC	338719	338803	338853	338801	-1	supercont2.15	CAOG_007295	337160	339402	None	4708	1196	32639	No_or_no_constitutive_exon
AGTGCGTGATCTAGTAGAGAGCATCGCAAGCTCACTGGGGGGGGGGACAGTC	338554	338638	338688	338636	-1	supercont2.15	CAOG_007295	337160	339402	None	4708	1196	32639	No_or_no_constitutive_exon
GTGACTCAGCCAGATAGCATTCAGTACTCACCGATGGAGGGGATGAACAGTC	338384	338468	338518	338466	-1	supercont2.15	CAOG_007295	337160	339402	None	4708	1196	32639	No_or_no_constitutive_exon
GGTTGCAGCAGAGGGCGTTCAGAGCGCTCACTGACGGATGAGACGGGCAGTT	338211	338295	338345	338293	-1	supercont2.15	CAOG_007295	337160	339402	None	4708	1196	32639	No_or_no_constitutive_exon
GTCCAGATCTTGCTAGCTTGTGCATCCTGCTCACCCCATTGGGACAACAGCC	337832	337916	337966	337914	-1	supercont2.15	CAOG_007295	337160	339402	None	4708	1196	32639	No_or_no_constitutive_exon
AACGTTTGGCTGCGTACACTGACTTGGTTGCTGGGGGGGGGGATGAGCAGCA	520011	520070	519961	520013	1	supercont2.15	CAOG_007341	518594	520740	None	4708	1196	32639	No_or_no_constitutive_exon
TTCAGCAAAGCGTGCTTGGAGTGCTCACTGCAGGATGGGGGAATGGGCAGTC	540838	540922	540972	540920	-1	supercont2.15	CAOG_007350	538905	541350	None	4708	1196	32639	No_or_no_constitutive_exon
TCCAGCAAAGGGCGTTCGGAGTGCTCACTCGTGATGGATGGGATGCACAGCC	540663	540747	540797	540745	-1	supercont2.15	CAOG_007350	538905	541350	None	4708	1196	32639	No_or_no_constitutive_exon
CTCATTTGGCTGGCTTGTTTGCTGCGGTCGCATTCATGGCGGTGGGACAGGG	608394	608517	608567	608515	-1	supercont2.15	CAOG_007371	606481	608894	None	4708	1196	32639	No_or_no_constitutive_exon
CGTCACAAGCAGGGTATTCAAAGTGGCTCATTGATGGAGGGGACGCACAGTC	630779	630863	630729	630781	1	supercont2.15	CAOG_009080	630481	632188	None	4708	1196	32639	No_or_no_constitutive_exon
GGATCCAGCCCATGGCATATTGAGTGCTCACGTACGGAGGGGATGGACAGTC	631420	631504	631370	631422	1	supercont2.15	CAOG_009080	630481	632188	None	4708	1196	32639	No_or_no_constitutive_exon
ACAACACAACCCGTTTTTTTTTTGGCTAACTCGGCGTTGTGTGGGACCAGGT	636505	636585	636635	636583	-1	supercont2.15	CAOG_007382	633430	639360	None	4708	1196	32639	No_or_no_constitutive_exon
TAATACATGTTTGTGTTTTTTATCTATGTTTTTTGGGGGAAAATTGGCAGGG	654212	657845	654162	654214	1	supercont2.15	CAOG_007389	653702	658254	None	4708	1196	32639	No_or_no_constitutive_exon
GTTGATTGGAACATCACATTGTGTTACTGACGAGCTGACTGGGTTGACAGAT	663295	663379	663245	663297	1	supercont2.15	CAOG_009082	663154	664530	None	4708	1196	32639	No_or_no_constitutive_exon
ACTGAACAATGTGCAGGTTTTACTGACGATTGATTTTGGTTGGGCGACAGGC	677807	677891	677941	677889	-1	supercont2.15	CAOG_009083	677334	682473	None	4708	1196	32639	No_or_no_constitutive_exon
GTTGATTGGAACATCACAGTGTGATACTGACGAACGGACTGGGTTGACAGAT	701367	701451	701501	701449	-1	supercont2.15	CAOG_007399	699573	701592	None	4708	1196	32639	No_or_no_constitutive_exon
TCATCCAACGGAGGACGTTCAGAATGCTCACTGATCAAAGGGATGGACAGGT	701194	701278	701328	701276	-1	supercont2.15	CAOG_007399	699573	701592	None	4708	1196	32639	No_or_no_constitutive_exon
CATGCATTGTATGCACACCAATATCAACACCACGGCATGACGGGATGCAGCT	739798	739880	739930	739878	-1	supercont2.15	CAOG_007411	739214	740558	None	4708	1196	32639	No_or_no_constitutive_exon
GTTGGACGAGAATTCAACAAAACGACCATGATGTGCTTCTGGGGCCGTAGCC	765531	765571	765481	765533	1	supercont2.15	CAOG_009090	765115	768532	None	4708	1196	32639	No_or_no_constitutive_exon
GGAGCACCACAGTGTGATGGCGCGTGTGTACTAAGGAACTGGATGGGCAGTC	769059	769143	769009	769061	1	supercont2.15	CAOG_007418	768650	770426	None	4708	1196	32639	No_or_no_constitutive_exon
CGGGAGTTGGATGTATTTGGACCACCGACTCACTCGTTGAGGGGCGACAGGT	794598	794694	794744	794692	-1	supercont2.15	CAOG_007426	792983	797071	None	4708	1196	32639	Yes
GAGTGGGGGACTATTCAACAAAAGGCACTAAGAGTGGAGCGGATGGGCAGTC	8388	8472	8522	8470	-1	supercont2.14	CAOG_010069	7378	8929	None	4708	1196	32639	No_or_no_constitutive_exon
TACAGGTGAGAGACAGCGAGAGTGGCTCACTGATGGGACGGGACGGACAGTC	8051	8135	8185	8133	-1	supercont2.14	CAOG_010069	7378	8929	None	4708	1196	32639	No_or_no_constitutive_exon
TGATCAAGTAGAAGGGATTAGGAGTGCTCGCTGACGGAGGGGATGGACAGTC	58194	58278	58144	58196	1	supercont2.14	CAOG_007476	57886	60097	None	4708	1196	32639	No_or_no_constitutive_exon
ATGAGAGTGGGTGATTCAGACGAGTGCTCACTGACGGAGGGGATGAACAGTC	58354	58438	58304	58356	1	supercont2.14	CAOG_007476	57886	60097	None	4708	1196	32639	No_or_no_constitutive_exon
AAGTCAAATGTATTAGGAGTGCTCACCGATGGAGGGGGTGGGATGGACAGTT	58701	58785	58651	58703	1	supercont2.14	CAOG_007476	57886	60097	None	4708	1196	32639	No_or_no_constitutive_exon
TCAAGTAGAATGTATTAGGAGTGCTCACCGACGGAGGGTGGGATGGACAGTT	59038	59122	58988	59040	1	supercont2.14	CAOG_007476	57886	60097	None	4708	1196	32639	No_or_no_constitutive_exon
TGATTCAACAGATGACGCAGAGTGCTCACCGATGGAGGGGGATGGAACAGTC	59209	59293	59159	59211	1	supercont2.14	CAOG_007476	57886	60097	None	4708	1196	32639	No_or_no_constitutive_exon
CACTTGTCGGTGTGCTTTTGACCTTGATAATTGCTGATTTGGGTGTGTAGAG	83064	83195	83245	83193	-1	supercont2.14	CAOG_007484	81741	83691	None	4708	1196	32639	No_or_no_constitutive_exon
TCTACTTTTTGTTCTAACTTTGATTTTGACAATTGAATTGGGGGTGGCAGGA	126267	126354	126217	126269	1	supercont2.14	CAOG_007498	125461	128126	None	4708	1196	32639	No_or_no_constitutive_exon
TGTGCGTGTGTGTGTGTGTGTGTGTGTGTGGGCTGGATGGGGACGGACAGGT	171987	172776	171937	171989	1	supercont2.14	CAOG_007516	171189	172776	None	4708	1196	32639	No_or_no_constitutive_exon
AAAGTCGCAGGGGACGTTTTAAAGTGCTCACAGATCGATGGGATGGGCAGTC	173814	173898	173948	173896	-1	supercont2.14	CAOG_007517	172400	174378	None	4708	1196	32639	No_or_no_constitutive_exon
ACTGAATGACTGAATGAATGACTGACTGGATTGGATTGAATGGGGAGCAGAG	197026	200517	196976	197028	1	supercont2.14	CAOG_007527	196684	200517	None	4708	1196	32639	No_or_no_constitutive_exon
TCACTTTCCCGAGGCTTGATCCTGTTAATGATGGGCGGGCATGGGAACAGGC	212071	212969	213019	212967	-1	supercont2.14	CAOG_007533	212071	213565	None	4708	1196	32639	No_or_no_constitutive_exon
AATGAATGGCAACAGTATGACGGCGCGTGTATTGACCAGTTGGGTGACAGTT	249593	249677	249727	249675	-1	supercont2.14	CAOG_007542	245694	249809	None	4708	1196	32639	No_or_no_constitutive_exon
TGATTTCAGCAGCGGGCATTCAGCGCTCACGGGGGGGGGGGAACGGGTAGTA	249422	249506	249556	249504	-1	supercont2.14	CAOG_007542	245694	249809	None	4708	1196	32639	No_or_no_constitutive_exon
AACAGAGGCAGAGGGCGTTCAGAATGCTCACTGATGGAGGGGATGGATAGTT	249083	249167	249217	249165	-1	supercont2.14	CAOG_007542	245694	249809	None	4708	1196	32639	No_or_no_constitutive_exon
CATCCGGTAGAGGGCATTCAAAGGTGCTTACTGATGAAGGGGATGGGCAGAA	248734	248818	248868	248816	-1	supercont2.14	CAOG_007542	245694	249809	None	4708	1196	32639	No_or_no_constitutive_exon
CCAAGCCACCCACGCGACTCACAGGTTCGCTTTCTGCCGCGACTGGGCAGCT	279707	279859	279909	279857	-1	supercont2.14	CAOG_007551	279707	283816	None	4708	1196	32639	No_or_no_constitutive_exon
TTGTGAGTGGGTGATCCCGCAGCAGCGTACTGATGCAGGGGGACGGACAGTC	402182	402266	402132	402184	1	supercont2.14	CAOG_007591	401861	406230	None	4708	1196	32639	No_or_no_constitutive_exon
ATGCAGCCAGAGAGCATATGGAGCGACTCACTGATGGAGGGGATGGACAGTG	402345	402429	402295	402347	1	supercont2.14	CAOG_007591	401861	406230	None	4708	1196	32639	No_or_no_constitutive_exon
TGATCCAGCAGAGATCAATTAGAATGCTCACTGACGGAAGGGACGGACAGTC	402516	402600	402466	402518	1	supercont2.14	CAOG_007591	401861	406230	None	4708	1196	32639	No_or_no_constitutive_exon
TGCAACAAGCAGCAGCAGCAAGAGTGCTCACTGATGGTGGGGATGGACAGTC	402695	402779	402645	402697	1	supercont2.14	CAOG_007591	401861	406230	None	4708	1196	32639	No_or_no_constitutive_exon
ATGATCCAGCAGAGAGTTGAGCGTGCTTACTGATGGTGGGGAACGAACAGCT	403032	403116	402982	403034	1	supercont2.14	CAOG_007591	401861	406230	None	4708	1196	32639	No_or_no_constitutive_exon
TGCATTCAACAGAGGCATTCAGAGAACTCATCGAGGGAGCGGGTGGACAGTC	403531	403615	403481	403533	1	supercont2.14	CAOG_007591	401861	406230	None	4708	1196	32639	No_or_no_constitutive_exon
AGGCAAATGAAATACGAACGACCAACCTTTCAACTTGGGTGGTGAAATAGGG	403856	406230	403806	403858	1	supercont2.14	CAOG_007591	401861	406230	None	4708	1196	32639	No_or_no_constitutive_exon
TGATCCTGCCGAGTATGAAGAACACTCACAGATGGAGGGGGGATGAACAGTC	501480	501564	501430	501482	1	supercont2.14	CAOG_010088	501168	503158	None	4708	1196	32639	No_or_no_constitutive_exon
TGATGCAGCAGATGACATTCAAATGCTCACTGATGGAAGGGAAAGGACAGTT	501801	501885	501751	501803	1	supercont2.14	CAOG_010088	501168	503158	None	4708	1196	32639	No_or_no_constitutive_exon
TGATCCTGCCGAGTATGAAGAACACTCACAGATGGAGGGGGGATGAACAGTC	519661	519745	519611	519663	1	supercont2.14	CAOG_010090	519349	521330	None	4708	1196	32639	No_or_no_constitutive_exon
TGATGCAGCAGATGACATTCAAATGCTCACTGATGGAAGGGAAAGGACAGTT	519970	520054	519920	519972	1	supercont2.14	CAOG_010090	519349	521330	None	4708	1196	32639	No_or_no_constitutive_exon
TGATGCAGCAGATGACATTCAAATGCTCACTGATGGAAGGGAAAGGACAGTT	520310	520394	520260	520312	1	supercont2.14	CAOG_010090	519349	521330	None	4708	1196	32639	No_or_no_constitutive_exon
GGCTGACTGCAGGGTGGTTTGTTTGTTTGCTTGTTTCCTACGACGGGCAGGT	564493	564541	564443	564495	1	supercont2.14	CAOG_007635	563597	567326	None	4708	1196	32639	No_or_no_constitutive_exon
AGCTCGTGTAAGATAAAAGCCGAGGTGCTACTGACGAAATGGAGGGACAGTC	576478	576562	576612	576560	-1	supercont2.14	CAOG_007638	575002	576664	None	4708	1196	32639	No_or_no_constitutive_exon
TCAAGTCAAATGTACTAGGAGTGCTCACCGACGGAGGGTGGGATGGACAGTC	575975	576059	576109	576057	-1	supercont2.14	CAOG_007638	575002	576664	None	4708	1196	32639	No_or_no_constitutive_exon
TGAATGATTCACAGATGACACAGAGTGCTCACTGATGGAGGGATGGACAGTC	575808	575892	575942	575890	-1	supercont2.14	CAOG_007638	575002	576664	None	4708	1196	32639	No_or_no_constitutive_exon
TGAGTGGGTGATTCAGTAGAGTGCTCACTGATGGAGGGGGATGTGGACAGTC	628597	628681	628731	628679	-1	supercont2.14	CAOG_010095	627127	628987	None	4708	1196	32639	No_or_no_constitutive_exon
TGATCAAGTAGAGGTCAGTCCGAGTGCTCACGAACGGAGGGGACGGACAGCC	628426	628510	628560	628508	-1	supercont2.14	CAOG_010095	627127	628987	None	4708	1196	32639	No_or_no_constitutive_exon
GGTGATTTCAGTAGAGGGACTGCAAGGGTGGTTCACTGAGGGATGGACAGTT	628258	628342	628392	628340	-1	supercont2.14	CAOG_010095	627127	628987	None	4708	1196	32639	No_or_no_constitutive_exon
TTTCAGCAGAGGGCAAATAGAGTTTTCACTGATGGAGGAGATGGGGACAGGC	643192	643276	643142	643194	1	supercont2.14	CAOG_007665	642726	644741	None	4708	1196	32639	No_or_no_constitutive_exon
ATTCAACAGATGACATTCAGAGTGCTCACCGATGGAGGGAATGTGAACAGTC	643689	643773	643639	643691	1	supercont2.14	CAOG_007665	642726	644741	None	4708	1196	32639	No_or_no_constitutive_exon
TGATCCAGTAGAGGTCAGTCCGAGTGCTCACGAACGGAGGGGACGGACAGCC	645294	645378	645244	645296	1	supercont2.14	CAOG_007666	644849	646685	None	4708	1196	32639	No_or_no_constitutive_exon
GGTGATTTCAGTAGAGGGACTGCAAGGGTGGTTCACTGAGGGATGGACAGTT	645462	645546	645412	645464	1	supercont2.14	CAOG_007666	644849	646685	None	4708	1196	32639	No_or_no_constitutive_exon
TGGTCAAGTAGAAGGTATTCGGAGTGCTCGCTGACGGCGGGGATGGATAGTT	645633	645717	645583	645635	1	supercont2.14	CAOG_007666	644849	646685	None	4708	1196	32639	No_or_no_constitutive_exon
TTGGCAACAATGTGGACAGCGAGTTGTACCGACGAAAATGGAGGGAACAGTC	668645	668729	668779	668727	-1	supercont2.14	CAOG_007672	665625	669079	None	4708	1196	32639	No_or_no_constitutive_exon
GCTTGCAAGTGCCATTCCGAGGTGCTCACGGATGGAGGGGACGGGACAAGTC	668487	668571	668621	668569	-1	supercont2.14	CAOG_007672	665625	669079	None	4708	1196	32639	No_or_no_constitutive_exon
TGATCCAGTAGAGGTCAGTCCGAGTGCTCACGAACGGAGGGGACGGACAGCC	668318	668402	668452	668400	-1	supercont2.14	CAOG_007672	665625	669079	None	4708	1196	32639	No_or_no_constitutive_exon
GGTGATTTCAGTAGAGGGACTGCAAGGGTGGTTCACTGAGGGATGGACAGTT	668150	668234	668284	668232	-1	supercont2.14	CAOG_007672	665625	669079	None	4708	1196	32639	No_or_no_constitutive_exon
GGAACCTACAAAGGGCATTCATAGTGCTTACTGATGGAGGGGATGAACAGTC	667979	668063	668113	668061	-1	supercont2.14	CAOG_007672	665625	669079	None	4708	1196	32639	No_or_no_constitutive_exon
TGATCAAGTAGAAGGGATTAGGAGTGCTCACAGACGGAGGGGACGGACAGAC	673431	673515	673381	673433	1	supercont2.14	CAOG_007674	672827	674356	None	4708	1196	32639	No_or_no_constitutive_exon
TGAACTTACAAAGGGCATTCAGGGTGCTCACTGATGGAGGGGATGAACAGTC	673606	673693	673556	673608	1	supercont2.14	CAOG_007674	672827	674356	None	4708	1196	32639	No_or_no_constitutive_exon
TTTTTTTTTTTTTTTTTTTTTTTTGTCTTGGGTTCTGGGCACGCAAATAGGA	692281	692410	692231	692283	1	supercont2.14	CAOG_009115	690819	693515	None	4708	1196	32639	No_or_no_constitutive_exon
GTTTATTGGAACAGTGTGGCAAGCTTGTACTGACGAAATGGAGGGATCAGCG	716665	716749	716615	716667	1	supercont2.14	CAOG_007687	716483	718075	None	4708	1196	32639	No_or_no_constitutive_exon
TGATCGAGTGGTAGGGATTAGGAGCGCTCGCTGACGGAGGGGACGGGCAGTC	716836	716920	716786	716838	1	supercont2.14	CAOG_007687	716483	718075	None	4708	1196	32639	No_or_no_constitutive_exon
TGATCCTACAAAGGGCATTCATTGTGCTCACTGATGGAGGGGATGAACAGTC	717192	717276	717142	717194	1	supercont2.14	CAOG_007687	716483	718075	None	4708	1196	32639	No_or_no_constitutive_exon
GAGGGGTTTGGAGACCAGATTGCTCATCCATTGCGCTTTGGGATGAATAGAG	719698	719834	719648	719700	1	supercont2.14	CAOG_007688	718406	719834	None	4708	1196	32639	No_or_no_constitutive_exon
GAGTCTGTTGCTCTTGTGGAACTGAAAATGCTCACTTGGGGAAGTTGCAGTC	727198	727375	727148	727200	1	supercont2.14	CAOG_007691	727025	728054	None	4708	1196	32639	No_or_no_constitutive_exon
GTGCTTCTCACTCTGCGGTGCTTTTTGGGAATTGGGGGTTGGGGGAGCAGAA	727715	727832	727665	727717	1	supercont2.14	CAOG_007691	727025	728054	None	4708	1196	32639	No_or_no_constitutive_exon
GAGAGAGTTGAAATGGACTTTTTGCCTGACCTGTGCGGGTGGGGGTGCAGCT	730004	730063	729954	730006	1	supercont2.14	CAOG_007692	728427	730514	None	4708	1196	32639	No_or_no_constitutive_exon
GTCTCATGATGTTGGATTCTGATCGATGGGGGGTGGGGGCAAAAATTCAGTG	769090	769151	769040	769092	1	supercont2.14	CAOG_007708	768643	770433	None	4708	1196	32639	No_or_no_constitutive_exon
ACACAGTGTTGACAGCGCGAGTGTGTGCTGACGAAAATGGAGGGGAACAGTC	791559	791643	791693	791641	-1	supercont2.14	CAOG_007716	789274	791779	None	4708	1196	32639	No_or_no_constitutive_exon
ATGTGATTGGGCGATTCAGAAGAGTGCTCACCGATGGAAGGGATGGACAGTC	791399	791483	791533	791481	-1	supercont2.14	CAOG_007716	789274	791779	None	4708	1196	32639	No_or_no_constitutive_exon
ATTTGAGTGGGTGATTCAGAAGAGTGCTCACTGATGGAGGGGACGGATAGTT	791091	791175	791225	791173	-1	supercont2.14	CAOG_007716	789274	791779	None	4708	1196	32639	No_or_no_constitutive_exon
ATGAGAGTGGGTGATTCAGACGAGCGCTCTCTGATGAATGGGACGTATAGTT	790931	791015	791065	791013	-1	supercont2.14	CAOG_007716	789274	791779	None	4708	1196	32639	No_or_no_constitutive_exon
TGATCCAGCGTGGCGTATTCAGAGTGCTCACTGATGGAGGGGATGAACAGAC	790762	790846	790896	790844	-1	supercont2.14	CAOG_007716	789274	791779	None	4708	1196	32639	No_or_no_constitutive_exon
TGGGTGGTCAAGTAGAAGGTATTCGGAGTGCTCACTGATGGGATGAACAGAC	790595	790679	790729	790677	-1	supercont2.14	CAOG_007716	789274	791779	None	4708	1196	32639	No_or_no_constitutive_exon
ATCAAGTAGAAGGTATTAGGAGTGCTCACCGATGGAGGGGAATGGGACAGTT	790084	790168	790218	790166	-1	supercont2.14	CAOG_007716	789274	791779	None	4708	1196	32639	No_or_no_constitutive_exon
TTCATCGGGCATGCAGAGGACTCACGACTGATGGAGGGGGGAACGCACAGTT	793583	793667	793717	793665	-1	supercont2.14	CAOG_007717	792271	794371	None	4708	1196	32639	No_or_no_constitutive_exon
GGTGGAATTCGACGAGGGCATTCAGAAGACTCACTGATGGGTATGGACAGTC	793412	793496	793546	793494	-1	supercont2.14	CAOG_007717	792271	794371	None	4708	1196	32639	Yes
CAACATGGGCCGTTCAAATTGGCTCACCTACCGATGGAGGGGATGGACAGTT	793226	793310	793360	793308	-1	supercont2.14	CAOG_007717	792271	794371	None	4708	1196	32639	Yes
TTTGACGGGTGCATGTCCGAAATAGTTCTAACTGAACGAGGGATGGACAGCT	793077	793161	793211	793159	-1	supercont2.14	CAOG_007717	792271	794371	None	4708	1196	32639	Yes
CATTGTAGATTCAAACCGCGAGTCTGACTTTTGTGTTTTCTGGGAGACAGAG	802751	802846	802701	802753	1	supercont2.14	CAOG_007720	801131	803012	None	4708	1196	32639	No_or_no_constitutive_exon
TTCTGTTTTGTGCTTACCTGTTGGCTTTGATCGTGCTGTGTTGGGAGTAGCT	831409	831508	831359	831411	1	supercont2.14	CAOG_009120	830035	834117	None	4708	1196	32639	No_or_no_constitutive_exon
ACAATGCCAAGGACACTGCCAAGCGTGGCTGGAACCGTGCCAAGGGCAAGGT	849370	850810	850860	850808	-1	supercont2.14	CAOG_007732	849370	851963	None	4708	1196	32639	No_or_no_constitutive_exon
TTAATGGCGACAATGTGAAAACGAGTGGACTGACGAGATGAAGGGAACAGAG	856362	856446	856312	856364	1	supercont2.14	CAOG_007735	855363	858426	None	4708	1196	32639	Yes
TGATCAAGTAGAAGGGATTAGGAGTGCTTGCTGACGGAAGGGATGGACAGTC	856533	856617	856483	856535	1	supercont2.14	CAOG_007735	855363	858426	None	4708	1196	32639	Yes
TGGTCAAGTAGAAGGTATTCGGAGTGCTCGCTGACGGCGGGGATGGATAGTT	856704	856788	856654	856706	1	supercont2.14	CAOG_007735	855363	858426	None	4708	1196	32639	Yes
TGATCAAGTAGAAGGGAAAACGAGTGCTCGCTGACGGAGGGGATGGATAGTT	856875	856959	856825	856877	1	supercont2.14	CAOG_007735	855363	858426	None	4708	1196	32639	Yes
AAGTAGAAGGTATTCGGAGTGCTGACCGACGGAAAGGGTGGGATGGACAGTT	857051	857135	857001	857053	1	supercont2.14	CAOG_007735	855363	858426	None	4708	1196	32639	Yes
GTGGGTGGTCAAGTCAAACGTATTAGGAGTGCTCAACGAGGGATGGACAGTC	857380	857464	857330	857382	1	supercont2.14	CAOG_007735	855363	858426	None	4708	1196	32639	Yes
GAGTGTGGAACTATTCAGCCAATGGCACTAAGAGTGGAGCGGATGGGCAGTT	898434	898518	898568	898516	-1	supercont2.14	CAOG_007747	897249	898954	None	4708	1196	32639	No_or_no_constitutive_exon
AGTGAGGGACTATTCCACAAAAAGGCACTAAGAGTGGATCGGATGGGCAGTT	898098	898182	898232	898180	-1	supercont2.14	CAOG_007747	897249	898954	None	4708	1196	32639	No_or_no_constitutive_exon
GATCAGAGCACAAGGCATTGCGTGTACTGACTGATGGAGGGGATGAGCAGTC	897926	898010	898060	898008	-1	supercont2.14	CAOG_007747	897249	898954	None	4708	1196	32639	No_or_no_constitutive_exon
TGCAGGAGAGGGACAGCAAGAATGGCTCAGTGATGTAAGGGGACGGACAGAC	897582	897666	897716	897664	-1	supercont2.14	CAOG_007747	897249	898954	None	4708	1196	32639	No_or_no_constitutive_exon
GGTTTCAGCAAAGGACATGCAGAGTGCTCACTAATGGAGGGGACGGACAGTC	905928	906012	906062	906010	-1	supercont2.14	CAOG_007749	905073	906712	None	4708	1196	32639	No_or_no_constitutive_exon
GATTTCCAGAGAGTAGATTCAGGGTGCTCACTGATGGATGGGACGAGCAGTA	905756	905840	905890	905838	-1	supercont2.14	CAOG_007749	905073	906712	None	4708	1196	32639	No_or_no_constitutive_exon
GCTTCGGCAGAGGACATTAAGAGTGGCTCACTATTGGAGGGGACGGACAGTC	127460	127544	127594	127542	-1	supercont2.16	CAOG_010150	123812	127858	None	4708	1196	32639	No_or_no_constitutive_exon
CGATCTAGTAGAGGGCATTACGAGTGCTCAGTGGTAAATGGGACGGACAGTC	127285	127369	127419	127367	-1	supercont2.16	CAOG_010150	123812	127858	None	4708	1196	32639	No_or_no_constitutive_exon
GGTTTCAGCATAGGCATTCAGAGTGCTCAGTGGTGAATGGGACGGACAAGTC	127113	127197	127247	127195	-1	supercont2.16	CAOG_010150	123812	127858	None	4708	1196	32639	No_or_no_constitutive_exon
TCACTCAACAGGGTGAATTCAGAGTGCTCATTGATGGAGGGGATGTACAGTC	126796	126880	126930	126878	-1	supercont2.16	CAOG_010150	123812	127858	None	4708	1196	32639	No_or_no_constitutive_exon
CGCACCGTTTCGACTCACTCCAAACTCATGTTGAATCTGTGGGCATGCAGGT	186393	186539	186343	186395	1	supercont2.16	CAOG_007790	185436	188568	None	4708	1196	32639	Yes
CAGGTGTTGACAGCGCGAGTGTGTGTGCTGACGAGAGTGGAGGGGAACAGTC	219707	219791	219841	219789	-1	supercont2.16	CAOG_007803	217159	219948	None	4708	1196	32639	No_or_no_constitutive_exon
AGTGGGTTATTCAGAAGAGTGCTCACTGATGGGGGGGGGGGGAGAAACAGTC	219370	219454	219504	219452	-1	supercont2.16	CAOG_007803	217159	219948	None	4708	1196	32639	No_or_no_constitutive_exon
GCGAGTGAGTGATTCAGTAGAGTGCTCACCGATGGAGGGGATGTGGACAGTC	219208	219292	219342	219290	-1	supercont2.16	CAOG_007803	217159	219948	None	4708	1196	32639	No_or_no_constitutive_exon
GCGAGTGAGTGATTCAGTAGAGTGCTCACTAATGGAGGGGATGTGGACAGTC	219046	219130	219180	219128	-1	supercont2.16	CAOG_007803	217159	219948	None	4708	1196	32639	No_or_no_constitutive_exon
ATGAGAGTGGGTGAATCAGAAGAGTGCTCACTGATGGAGGGGATAAATAGTC	218886	218970	219020	218968	-1	supercont2.16	CAOG_007803	217159	219948	None	4708	1196	32639	No_or_no_constitutive_exon
ATGAAAGTTGGTGATTCAGAAGAGTGCTCACCGATGGAGGGGATGGACAGTC	218726	218810	218860	218808	-1	supercont2.16	CAOG_007803	217159	219948	None	4708	1196	32639	No_or_no_constitutive_exon
CAGGTGTTGACAGCGCGAGTGTGTGTGCTGACGAGAGTGGAGGGGAACAGTC	250538	250622	250672	250620	-1	supercont2.16	CAOG_009128	247569	250779	None	4708	1196	32639	No_or_no_constitutive_exon
TGAGTGGGTTATTCAGAAGAGTGCTCACTGATGGGGGGGGGGAGAAACAGTC	250203	250287	250337	250285	-1	supercont2.16	CAOG_009128	247569	250779	None	4708	1196	32639	No_or_no_constitutive_exon
GCGAGTGAGTGATTCAGTAGAGTGCTCACCGATGGAGGGGATGTGGACAGTC	250041	250125	250175	250123	-1	supercont2.16	CAOG_009128	247569	250779	None	4708	1196	32639	No_or_no_constitutive_exon
GCGAGTGAGTGATTCAGTAGAGTGCTCACTAATGGAGGGGATGTGGACAGTC	249879	249963	250013	249961	-1	supercont2.16	CAOG_009128	247569	250779	None	4708	1196	32639	No_or_no_constitutive_exon
ATGAGAGTGGGTGAATCAGAAGAGTGCTCACTGATGGAGGGGATAAATAGTC	249719	249803	249853	249801	-1	supercont2.16	CAOG_009128	247569	250779	None	4708	1196	32639	No_or_no_constitutive_exon
ATGAAAGTTGGTGATTCAGAAGAGTGCTCACCGATGGAGGGGATGGACAGTC	249559	249643	249693	249641	-1	supercont2.16	CAOG_009128	247569	250779	None	4708	1196	32639	No_or_no_constitutive_exon
ATGAGAGTGGGTGATTCAGAAGAGTGCTCACCGATGGTGGGGATGGACAGTC	249401	249485	249535	249483	-1	supercont2.16	CAOG_009128	247569	250779	None	4708	1196	32639	No_or_no_constitutive_exon
GTGGGTGGTGGGCGAACTGCTCATTGAAGGAGGGGGGGGGATGTGGACAGTC	381987	382071	381937	381989	1	supercont2.16	CAOG_007854	381527	383873	None	4708	1196	32639	Yes
TGCGATCCAGCAGAGCACGTGCAGCGCTCACTGAAGGCGGGGACGGACAGTC	382315	382399	382265	382317	1	supercont2.16	CAOG_007854	381527	383873	None	4708	1196	32639	Yes
GTGTGTGATCCAGCCGGGGCCTGTTCAGCGTGCTCACTGGGGATGGACAGTC	382822	382906	382772	382824	1	supercont2.16	CAOG_007854	381527	383873	None	4708	1196	32639	No_or_no_constitutive_exon
TGTGATCCGGCATCCGGGGCCCGTTCAGAGTGCTCACTGGGGATGGACAGTC	382987	383071	382937	382989	1	supercont2.16	CAOG_007854	381527	383873	None	4708	1196	32639	Yes
CGCTGACTTGCTTGCGTCTCCCCATTTGTGACGGCGCTGTGGGAGAGCAGAA	406949	407112	406899	406951	1	supercont2.16	CAOG_007862	405441	408719	None	4708	1196	32639	No_or_no_constitutive_exon
GGGCCACCAGGACCACGTTCGCTGCGCTCGTTGGCTGGGGAGAATGCCAGCT	422464	422469	422414	422466	1	supercont2.16	CAOG_007866	420023	422469	None	4708	1196	32639	No_or_no_constitutive_exon
AGAGGCTCACTTTTTGTACTGGTGGGTTGGTTGCTGCGTGACATGGGCAGAT	436579	436735	436529	436581	1	supercont2.16	CAOG_007874	436132	438515	None	4708	1196	32639	No_or_no_constitutive_exon
GATCTCAGCAGAGGACATGCAGAGCGCTCACTGAACGAGGGGACGGATAGTT	581916	582000	582050	581998	-1	supercont2.16	CAOG_007914	578024	582487	None	4708	1196	32639	No_or_no_constitutive_exon
ATGAAAGTGGGCGATTCAGAAGAGCGCTAATTGATGGAGGGGATGAACAGCC	581756	581840	581890	581838	-1	supercont2.16	CAOG_007914	578024	582487	None	4708	1196	32639	No_or_no_constitutive_exon
GTCCACCGGCAGAGGACATTCAGAGTGCTCACTGATGAAGGGATGGACAGCC	581583	581667	581717	581665	-1	supercont2.16	CAOG_007914	578024	582487	None	4708	1196	32639	No_or_no_constitutive_exon
GATGGTTGACTCATTCACGTCTTGTTTTTATTTTTTGGGCACAATGACAGTA	617969	618206	618256	618204	-1	supercont2.16	CAOG_007925	617969	619546	None	4708	1196	32639	No_or_no_constitutive_exon
GTTGTTGACAGCGCGAGTGTGTGTGCTGACGAGAATGGAGGGATGGACAGTC	619988	620072	619938	619990	1	supercont2.16	CAOG_007926	619847	622401	None	4708	1196	32639	No_or_no_constitutive_exon
ATGTGGGTGGGTGATTCAGAAGAGTGCTCAATGATGGAAGGGATGGTCAGTC	620148	620232	620098	620150	1	supercont2.16	CAOG_007926	619847	622401	None	4708	1196	32639	No_or_no_constitutive_exon
TGAGTGGGTGATTCAGTAGAGTGCTCACTGATGGAGGGGGATATGGACAGTC	620311	620395	620261	620313	1	supercont2.16	CAOG_007926	619847	622401	None	4708	1196	32639	No_or_no_constitutive_exon
ATGCATGTGAGTAGGGGATTAGAATACTCACTGACGGAGGGCATGGACAGTC	620467	620551	620417	620469	1	supercont2.16	CAOG_007926	619847	622401	None	4708	1196	32639	No_or_no_constitutive_exon
ATAATGATGATGATGATGATGGGTCGTTTTTGTTTTTTTGGGAAATATAGGA	638382	638486	638332	638384	1	supercont2.16	CAOG_007930	637847	640284	None	4708	1196	32639	No_or_no_constitutive_exon
GCCGCTTCTGAAGCCAGCACATTGAAGCTTATTGTTTTGCTGGGTGGTAGGT	644396	644492	644542	644490	-1	supercont2.16	CAOG_007932	643944	644781	None	4708	1196	32639	No_or_no_constitutive_exon
ATTGCAGTAGATGACAGTGAGAGTGCTCACTGATGGAGAGGGACGGGCAGTC	692710	692794	692844	692792	-1	supercont2.16	CAOG_009139	691031	693268	None	4708	1196	32639	No_or_no_constitutive_exon
CTTTAGCAGAAGGTATTCAGCGTGCTCGCTGATGGAGGGTGTGCGGACAGTC	692536	692620	692670	692618	-1	supercont2.16	CAOG_009139	691031	693268	None	4708	1196	32639	No_or_no_constitutive_exon
ATCTTCTTCTTCCTCTTCTTCTTCTCCCGTTTCGTTTCGGGGTACAACAGCA	719927	720412	720462	720410	-1	supercont2.16	CAOG_007954	719927	721469	None	4708	1196	32639	No_or_no_constitutive_exon
ACAGCGGGAGGGACTGCACTGAACTTGGGGCTTGCTTTGGGCTGGAGCAGAC	121376	121529	121326	121378	1	supercont2.17	CAOG_008000	121119	121960	None	4708	1196	32639	No_or_no_constitutive_exon
ATCTTGCGGCTTCCAACATTGAAGCACCACTCATTGATGGACATCGGGAGGA	179153	179285	179335	179283	-1	supercont2.17	CAOG_008018	178331	181268	None	4708	1196	32639	No_or_no_constitutive_exon
TTTAATCAGAGCCATTCAGAGTGCTAACTGATGGAGGGGCATGTGGACAGTC	200833	200917	200967	200915	-1	supercont2.17	CAOG_008025	199362	201399	None	4708	1196	32639	No_or_no_constitutive_exon
TTCAGGCGAGGGCATTCGGAGTGCTCACTGATGGTGGATGGGATGCATAGTC	200657	200741	200791	200739	-1	supercont2.17	CAOG_008025	199362	201399	None	4708	1196	32639	No_or_no_constitutive_exon
GTGCATGGGAGTGGGCGATCCAGAAGAGTGCTTATTGATGGAGGGGACAGGC	200502	200586	200636	200584	-1	supercont2.17	CAOG_008025	199362	201399	None	4708	1196	32639	No_or_no_constitutive_exon
GATGTCTGCAGATGGCATTCAAAGTGCTCACTGATGAAAGGGATGGACAGTT	200330	200414	200464	200412	-1	supercont2.17	CAOG_008025	199362	201399	None	4708	1196	32639	No_or_no_constitutive_exon
TTAGCCGTACATTTGGCACCAAGTCATCCAACTCACCATTTGGGCGACAGTC	199994	200075	200125	200073	-1	supercont2.17	CAOG_008025	199362	201399	None	4708	1196	32639	No_or_no_constitutive_exon
TTTGCTTGATCTGACGTCTGTGCTGTGTTTTGCGGGGAGGGGGGTTGCAGGC	209611	209738	209561	209613	1	supercont2.17	CAOG_008027	209259	211191	None	4708	1196	32639	No_or_no_constitutive_exon
GTTTCAACAGATGGCATCGAGAGCTCACTGATGGAGGAGGGGATGGACAGTC	217933	218017	217883	217935	1	supercont2.17	CAOG_009154	217591	221399	None	4708	1196	32639	No_or_no_constitutive_exon
ATTTCTGCCGAAGAGATTCAGAGTGGCTCACAGATGGATGGGACGAGCAGTT	218105	218189	218055	218107	1	supercont2.17	CAOG_009154	217591	221399	None	4708	1196	32639	No_or_no_constitutive_exon
TGATCCTGCAGAGGTCATTCAGAGTGCTCACGGATGGAAGGGACGGACAGCT	219335	219419	219285	219337	1	supercont2.17	CAOG_009154	217591	221399	None	4708	1196	32639	No_or_no_constitutive_exon
GATCTCAGCAGAGTGTATTCAGAGTGCTCACTGGTGAAGGGGATATACAGTC	219507	219591	219457	219509	1	supercont2.17	CAOG_009154	217591	221399	None	4708	1196	32639	No_or_no_constitutive_exon
ATGACCTCCAGAGAGCATTCATAGCGCTCACTGATGGAGGGGACGGACAGCC	219665	219749	219615	219667	1	supercont2.17	CAOG_009154	217591	221399	None	4708	1196	32639	No_or_no_constitutive_exon
TTTTTCCACTCACTCGACGCTCTATCTTTGCATGACACCCTTGGGAATAGGA	287989	288224	287939	287991	1	supercont2.17	CAOG_008057	286748	289738	None	4708	1196	32639	No_or_no_constitutive_exon
TTGTTGTTGTTGTTGTTGTTGTTGTTGTTTTGTGCTCTGGGGGTGGTCAGGT	302157	302307	302107	302159	1	supercont2.17	CAOG_008061	298260	302307	None	4708	1196	32639	No_or_no_constitutive_exon
TTTTTGTGCAAGGTTTCTTAACTGTGAACAACTGTGGGGGGCAAAACCAGAT	325228	325322	325178	325230	1	supercont2.17	CAOG_008066	325062	325870	None	4708	1196	32639	No_or_no_constitutive_exon
CGCTGTTTGTGGCTCTGGGGCTCTTGTTTGTTGGCTTCTGTGGGACAAAGCG	418576	418662	418712	418660	-1	supercont2.17	CAOG_008090	416600	419134	None	4708	1196	32639	No_or_no_constitutive_exon
GCCGTGCTTTGTTGTGGTATTCGATGGTATGGCTCATCGCTTGGGAGTAGAC	431451	431535	431585	431533	-1	supercont2.17	CAOG_009159	428264	434118	None	4708	1196	32639	No_or_no_constitutive_exon
GATTGGTGTCATGCCTCACTGTAATCACTTTGCTTGTTATGTGGGAGCAGGT	430327	430411	430461	430409	-1	supercont2.17	CAOG_009159	428264	434118	None	4708	1196	32639	No_or_no_constitutive_exon
GGATGGATCGCTTCTGGAGTGTCTCAACCCCCTTTGTTTGTGGGGAACAGAG	446939	447067	446889	446941	1	supercont2.17	CAOG_008100	446191	448148	None	4708	1196	32639	No_or_no_constitutive_exon
TGCTGATTGTTCTTGTTTGTGGAATTTGTTTGGGGGGGGGAGGAGAACAGAT	491177	491266	491316	491264	-1	supercont2.17	CAOG_008110	490292	491967	None	4708	1196	32639	No_or_no_constitutive_exon
GGCGCTCAGAATGGCTCACAACAGGTGTGTGTGTGTGTGTGTATGGGCAGCT	498327	498411	498277	498329	1	supercont2.17	CAOG_008114	498156	499792	None	4708	1196	32639	No_or_no_constitutive_exon
TCAACAGAGGACATTCAGAGCGCTGACTGATGGAGAGGGGGTGGGGGCAGCC	498659	498743	498609	498661	1	supercont2.17	CAOG_008114	498156	499792	None	4708	1196	32639	No_or_no_constitutive_exon
GATTGAAGCAGAGGGAATTCAGAGTTACTCACTGATGGAGGGATGGACAGTC	498832	498916	498782	498834	1	supercont2.17	CAOG_008114	498156	499792	None	4708	1196	32639	No_or_no_constitutive_exon
TTTTTCAGAGTGGCTCACGGATGGACCCGCGGGGGGGGGGATATGGACAGTC	500428	500512	500378	500430	1	supercont2.17	CAOG_008115	500107	503051	None	4708	1196	32639	No_or_no_constitutive_exon
TGTACTGACAATGTTGAACAGAGGACTGACTGATGGAAGGGATGGGTCAGTT	500577	500661	500527	500579	1	supercont2.17	CAOG_008115	500107	503051	None	4708	1196	32639	No_or_no_constitutive_exon
ATCCAGCAGAGGACGGTACGAATGGCTCACTGATTGGAGGGCATGAACAGTA	500750	500834	500700	500752	1	supercont2.17	CAOG_008115	500107	503051	None	4708	1196	32639	No_or_no_constitutive_exon
CAGAGAGCATTCAGAGCTCTCACTGGTGGAGTGGATGTGGATGGGGACAGGT	500920	501004	500870	500922	1	supercont2.17	CAOG_008115	500107	503051	None	4708	1196	32639	No_or_no_constitutive_exon
TTTCAGCAGAGGGAAGTCAGAGTTCTCACGGATGGAGAGGGGATGCACAGTC	501266	501350	501216	501268	1	supercont2.17	CAOG_008115	500107	503051	None	4708	1196	32639	No_or_no_constitutive_exon
ATGTGAGTAGATGATTCAGAAGAGTGCTCATTGATGGATGGGATGGACAGTC	501426	501510	501376	501428	1	supercont2.17	CAOG_008115	500107	503051	None	4708	1196	32639	No_or_no_constitutive_exon
TTCAGCTGAGGACATGACGAGTGCTCACGGACTGGAGAGGGAACGGACAGTC	501944	502028	501894	501946	1	supercont2.17	CAOG_008115	500107	503051	None	4708	1196	32639	No_or_no_constitutive_exon
AATCGCCTTTGTCTGAGTGATGTTGCTCACGTTTGTTGCGACGGGCGCAGCG	519039	519085	518989	519041	1	supercont2.17	CAOG_008121	518009	520923	None	4708	1196	32639	Yes
TCTTCTTCTTCTTTTTTTTTTTCTTTTTTTTTTGGGGGGGGGGTTGACAGCG	520864	521257	521307	521255	-1	supercont2.17	CAOG_008122	520864	522610	None	4708	1196	32639	Yes
GTGCACACTCGGCTCACTGTGAGGTTGACTGCAATGTACTGGGGATACAGGT	528394	528593	528344	528396	1	supercont2.17	CAOG_008124	525308	528593	None	4708	1196	32639	No_or_no_constitutive_exon
CTGTGCTGTATTGTGGTATCCGATGGTATGGCTCACCGCTTTGGGAATAGAC	540950	541034	540900	540952	1	supercont2.17	CAOG_009163	538382	544401	None	4708	1196	32639	No_or_no_constitutive_exon
TTGATGTTGTCATGCCTCATTTCAGTGCCTTACTTGTTATGTGGGCGCAGGC	542127	542211	542077	542129	1	supercont2.17	CAOG_009163	538382	544401	None	4708	1196	32639	No_or_no_constitutive_exon
GCGTTGGTCCCGGTCTGTCCCAAACCACTCCTTTTGTTTTTGGGAGGTAGAA	653701	654176	653651	653703	1	supercont2.17	CAOG_008162	652637	668578	None	4708	1196	32639	No_or_no_constitutive_exon
CTGCCAGCTTGACTTGACTTACAAACCCGCTCGTTTGTTTGTTGGGACAGAA	735164	735392	735442	735390	-1	supercont2.17	CAOG_008189	734204	735798	None	4708	1196	32639	No_or_no_constitutive_exon
GAGTGGGGGACTATTCAACAAAAGGCACTAAGAGTGGAGCGGATGGGCAGTC	2111	2195	2245	2193	-1	supercont2.18	CAOG_010186	1165	2652	None	4708	1196	32639	No_or_no_constitutive_exon
TACAGGTGAGAGACAGCGAGAGTGGCTCACTGATGGGACGGGACGGACAGTC	1774	1858	1908	1856	-1	supercont2.18	CAOG_010186	1165	2652	None	4708	1196	32639	No_or_no_constitutive_exon
GTTGTTGACAGCGCGAGTGTGTGTGTGCTGACGAGAATGGAGGGGAACAGTC	71711	71795	71661	71713	1	supercont2.18	CAOG_008213	71551	74116	None	4708	1196	32639	No_or_no_constitutive_exon
GTGGGTGGGTGATTCAGAAGAGTGCTCACCGATGGAGGGGATGTGGACAGTC	72026	72110	71976	72028	1	supercont2.18	CAOG_008213	71551	74116	None	4708	1196	32639	No_or_no_constitutive_exon
ATGAAAGTGGGTGATTCAGAAGAGTGCTCACTGATGGAGGGGATGGACAGTT	72186	72270	72136	72188	1	supercont2.18	CAOG_008213	71551	74116	None	4708	1196	32639	No_or_no_constitutive_exon
CATGAAAGTGGCGATTCAGAAGAGTGCTCACAGATGGAGGGGATAAACAGTC	72345	72429	72295	72347	1	supercont2.18	CAOG_008213	71551	74116	None	4708	1196	32639	No_or_no_constitutive_exon
GTGAGAGTGGGCGATTCAGAAGAGTGCTCATTGATGGAGGGGATGGACAGTC	72505	72589	72455	72507	1	supercont2.18	CAOG_008213	71551	74116	None	4708	1196	32639	No_or_no_constitutive_exon
TAACTAACTTTTGTGCCCAATTGTGTTTTTTTTTTGGGGGGGGGGGGTAGAT	108586	108965	109015	108963	-1	supercont2.18	CAOG_009186	108357	109948	None	4708	1196	32639	No_or_no_constitutive_exon
TTGACCTTGCCTCGAAGCATTGCCCTCCTGACTCGGCATTTGGGCGATAGGA	166777	166849	166727	166779	1	supercont2.18	CAOG_009187	166521	167928	None	4708	1196	32639	No_or_no_constitutive_exon
TTTATTGGAATGAATGTGGCAGTGGGTGCACTGACGAAATGAGGGAACAGTC	6111	6195	6245	6193	-1	supercont2.19	CAOG_010190	4855	6335	None	4708	1196	32639	No_or_no_constitutive_exon
GAGTGGGAGACTATTCAGCAAAAGGCACTAAGAGTGGAGCGGATGGGCAGTC	5791	5875	5925	5873	-1	supercont2.19	CAOG_010190	4855	6335	None	4708	1196	32639	No_or_no_constitutive_exon
GGTGACTCAGCAAGGTATTGTGTGTACTGACTGCTGGAGGGTATGAGCAGTC	5622	5706	5756	5704	-1	supercont2.19	CAOG_010190	4855	6335	None	4708	1196	32639	No_or_no_constitutive_exon
TACAGGAGAGAGACAGCAAGAGTGGCTCACTGATGGGACGGGACGGACAGTC	5449	5533	5583	5531	-1	supercont2.19	CAOG_010190	4855	6335	None	4708	1196	32639	No_or_no_constitutive_exon
GGGTGATTCAGAAGAGTACATTCCGAGTGCTCACTGAAGGGGATGGTCAGTC	104913	104997	105047	104995	-1	supercont2.19	CAOG_010194	100961	105180	None	4708	1196	32639	No_or_no_constitutive_exon
ATTTCAGCAGATGGCATTGAGAGCTCACTGATGGAGGAGGGGATGGACAGTC	104742	104826	104876	104824	-1	supercont2.19	CAOG_010194	100961	105180	None	4708	1196	32639	No_or_no_constitutive_exon
AAGTGATCCCGCAGAGAGTATTCAGAGTGCTCACTGAAGGGGATGGACAGTC	104574	104658	104708	104656	-1	supercont2.19	CAOG_010194	100961	105180	None	4708	1196	32639	No_or_no_constitutive_exon
GGGCGATCGAGTAGGGGGCATTCAGAGTGCTCACTGAAGGGGATGAACAGTC	104406	104490	104540	104488	-1	supercont2.19	CAOG_010194	100961	105180	None	4708	1196	32639	No_or_no_constitutive_exon
CATGAGAGTGGGCGATTCAGAAGAGTGCTCACTGATGGAGGGATGGACAGTC	104247	104331	104381	104329	-1	supercont2.19	CAOG_010194	100961	105180	None	4708	1196	32639	No_or_no_constitutive_exon
GTGTGTGTGTGTGTTCACTATTCTTGTTGATTGGGGATTGGGTGATGTAGAT	16596	16688	16546	16598	1	supercont2.21	CAOG_009200	14844	19133	None	4708	1196	32639	No_or_no_constitutive_exon
TTCGGTATTTTTGAAAACTCACAAGTTCTGCTCGAACAGGGTGCAAGCAGCA	10936	10976	11026	10974	-1	supercont2.22	CAOG_009203	10111	12733	None	4708	1196	32639	No_or_no_constitutive_exon
GAGTGAGGGACTATTCAACAAAAGGCACTAAGAGTAGAGCGGATGGGCAGTC	7792	7876	7926	7874	-1	supercont2.27	CAOG_009215	6777	8451	None	4708	1196	32639	No_or_no_constitutive_exon
GATTCCAGCACAAGGCAATGCGTGTACTGACTGATGGAGGGGATGAACAGTC	7620	7704	7754	7702	-1	supercont2.27	CAOG_009215	6777	8451	None	4708	1196	32639	No_or_no_constitutive_exon
TACAGGAGAGAGACAGCAAGAGTGGCTCACTGATGGGACGGGACGGACAGTC	7452	7536	7586	7534	-1	supercont2.27	CAOG_009215	6777	8451	None	4708	1196	32639	No_or_no_constitutive_exon
GTGTGTGTGTGTGTTCACTGTTCTTGTTGATTGGGGATTGGGTGATGTAGAT	4839	4931	4981	4929	-1	supercont2.32	CAOG_009223	2398	6168	None	4708	1196	32639	No_or_no_constitutive_exon
ACTCAACCACGTGCACCTCGGTCTCTTTTGGGACTGGGGCGAGTACATAGCC	3567	4254	3517	3569	1	supercont2.41	CAOG_009226	2790	4254	None	4708	1196	32639	No_or_no_constitutive_exon
GGCTGACTGCAGGGTGGTTTGTTTGTTTGCTTGTTTCCTACGACGGGCAGGT	559	607	657	605	-1	supercont2.44	CAOG_008334	8	1506	None	4708	1196	32639	No_or_no_constitutive_exon
TGATTCTGTAGAGGGCGTGAAGAGTGCTCACTGATGGAGGGGATGAACAGGC	4488	4572	4438	4490	1	supercont2.46	CAOG_010227	4074	6398	None	4708	1196	32639	No_or_no_constitutive_exon
GCGATTTAGCAAAGACATGCAGTGTGCTCACTGATGAAGGGGACGGACAGTT	4665	4749	4615	4667	1	supercont2.46	CAOG_010227	4074	6398	None	4708	1196	32639	No_or_no_constitutive_exon
CATGCATTGTATGCACACCAATATCAACACCACGGCATGACGGGATGCAGCT	7629	7711	7761	7709	-1	supercont2.46	CAOG_008342	7024	8041	None	4708	1196	32639	No_or_no_constitutive_exon
ACAGCCAATCCTTCGGACGCGAGTTGAATTTTTGGCGGGAAAACTGACAGTT	867	1014	1064	1012	-1	supercont2.51	CAOG_010228	638	1193	None	4708	1196	32639	No_or_no_constitutive_exon
TGTGCGTGCGTGTGTGTGTGCGTGTGTGTGTGTGTCCTCCTCGGGGATAGGT	2442	3173	2392	2444	1	supercont2.58	CAOG_008363	852	3173	None	4708	1196	32639	No_or_no_constitutive_exon
TCCACCCGGCACTTTTCGTGGTCTCACCGCTTTGCTATCGGGATGTGCAGAT	210	572	622	570	-1	supercont2.83	CAOG_008378	210	1251	None	4708	1196	32639	No_or_no_constitutive_exon
