# Supplementary material for: Widespread Separation of the Polypyrimidine Tract From 3′ AG by G Tracts in Association With Alternative Exons in Metazoa and Plants
Source: Front Genet. 2019 Jan 14;9:741. doi: 10.3389/fgene.2018.00741 (PMC6339879; doi:10.3389/fgene.2018.00741)
Supplement: DATA FILE S2 — Sequences of REPAG 3′ SS from each species of metazoa, plants and protists. [file Data_Sheet_2.zip › Supplementary data 2/Metazoa_Release91_chinchilla_lanigera.txt]

REPA_GGG_Sequence	Exon_Start	Exon_End	Pos_-50	Pos_+2	Strand	Chromosome	GeneID	Gene_Start	Gene_End	Gene_Name	Number_of_REPAs	Number_of_REPAs_has_GGG	Number_of_Intron(Intra_genic_Region)	Upstream_Constitutive_Exon
CTCTCATCGCCCAGGCCTTACAGCCGATCAGCTACGGGCGGGATGACTAGGT	1121837	1121843	1121893	1121841	-1	JH721862.1	ENSCLAG00000011571.1	1121837	1143507	IMPA2	5199	1236	182650	No_or_no_constitutive_exon
TCACTTCTTTGCCTTTGTTCCCTCTTGCTGTGGCTGCCCCGGGAACGCAGCG	3277558	3277713	3277763	3277711	-1	JH721862.1	ENSCLAG00000012021.1	3244221	3756925	PTPRM	5199	1236	182650	Yes
CATGTCCACCTCCTTCTTGTTTTTGCCCTCCTGTGATTTCCTGGGGATAGGC	5672349	5672465	5672299	5672351	1	JH721862.1	ENSCLAG00000009191.1	5590723	5675340	EPB41L3	5199	1236	182650	No_or_no_constitutive_exon
GGATCTCAGAGAGCAATGTCCGCTGTACTGACCTGCTTCTGTTGGGGCAGGC	10151273	10151459	10151223	10151275	1	JH721862.1	ENSCLAG00000009372.1	10104224	10201479	GREB1L	5199	1236	182650	No_or_no_constitutive_exon
AATTCAATAGTACTACCCCATGGAAGGAATAAGAAGCTGGGAAATCCAAGGG	12312786	12312804	12312736	12312788	1	JH721862.1	ENSCLAG00000010376.1	12300653	12361742	None	5199	1236	182650	No_or_no_constitutive_exon
GGATTCCAGCAAAGGAGGTGGCCATCAAACCTTGGAGTCCACAAAGGGAGTG	18517965	18518030	18518080	18518028	-1	JH721862.1	ENSCLAG00000012931.1	18513816	18543720	DSC1	5199	1236	182650	No_or_no_constitutive_exon
AGTGGTGGTGGCATCGGGATGGGTGGCCTGGGTGGGGGTGGGGGCCTGAGTG	18700488	18700630	18700438	18700490	1	JH721862.1	ENSCLAG00000009520.1	18668195	18700630	DSG1	5199	1236	182650	No_or_no_constitutive_exon
AGACTCTACAATAACGTGGTTATTCATCTCCTCTTTTGTTTTGGGTGAAGAA	19901346	19901468	19901518	19901466	-1	JH721862.1	ENSCLAG00000009031.1	19841193	19932774	KLHL14	5199	1236	182650	No_or_no_constitutive_exon
GCCCTATCAGCAGAGGGGAAGGTGCAGGACACTTCTGCAGTCAATGGGAGAG	22778062	22778285	22778012	22778064	1	JH721862.1	ENSCLAG00000009228.1	22754063	22808167	MOCOS	5199	1236	182650	No_or_no_constitutive_exon
TCTTCCTCTCTCCCAAATCTCTTTTCTTCTCCTCTCTCCTGGGCCAGCAGGA	23157563	23157920	23157513	23157565	1	JH721862.1	ENSCLAG00000010998.1	22821709	23279222	FHOD3	5199	1236	182650	No_or_no_constitutive_exon
TCAGGTATCAGGAAAAATGAAAAGATTGTTTTTTACTGCATGGGGCCAAGGT	31553236	31553473	31553186	31553238	1	JH721862.1	ENSCLAG00000015055.1	31553009	31553543	None	5199	1236	182650	No_or_no_constitutive_exon
ACAGTGGTGGCCAGGCTAGATGGAAAATTGGGACTTCTCTCCCAGGGGAGAG	31985648	31985721	31985771	31985719	-1	JH721862.1	ENSCLAG00000011718.1	31985582	32144040	LOXHD1	5199	1236	182650	No_or_no_constitutive_exon
TGCATAGCGAGACCCTGTCTCAAAAAGACAAAAAAAGGAAGAAAGGGGAGAA	32510911	32510945	32510995	32510943	-1	JH721862.1	ENSCLAG00000006391.1	32494823	32529233	HDHD2	5199	1236	182650	No_or_no_constitutive_exon
GGACCAAGCGGGACTGAGTAGAAATCATGGGCTTTAATGTTGGGTGTAAGAG	42453612	42453741	42453562	42453614	1	JH721862.1	ENSCLAG00000008387.1	42339379	42688714	NEDD4L	5199	1236	182650	No_or_no_constitutive_exon
AGTAGTGGCCGAGAGGCTGGCGGAAGGGAAGAACTTTCTGACAGTGGGAGCT	43317677	43317728	43317627	43317679	1	JH721862.1	ENSCLAG00000009984.1	43316965	43334136	SEC11C	5199	1236	182650	No_or_no_constitutive_exon
TCTAAGGTACACTTTTCTAAAAACTCAAGTTTAATTACTTATGTGGGCAGCC	53954903	53955018	53954853	53954905	1	JH721862.1	ENSCLAG00000024454.1	53952000	53955018	None	5199	1236	182650	No_or_no_constitutive_exon
GAATTTGTGGTAAAAAAAAAGTACTGGACCGATGTATGATGAATGGGAAGGT	54299107	54299554	54299604	54299552	-1	JH721862.1	ENSCLAG00000013595.1	54299107	54299688	None	5199	1236	182650	No_or_no_constitutive_exon
CTTGGCCTCGCAGCTGCTAACGAGTTAGGTGGAGGTGGGTGTAAGTGCAGTC	63042252	63042289	63042339	63042287	-1	JH721862.1	ENSCLAG00000008800.1	63035931	63073980	PQLC1	5199	1236	182650	No_or_no_constitutive_exon
CTTACGAGGCTCCCCTTTCCCTGTCCTCCCTGGCCTTTCCCGGGAGCCAGTG	3600586	3600749	3600536	3600588	1	JH721863.1	ENSCLAG00000026332.1	3599989	3605232	None	5199	1236	182650	No_or_no_constitutive_exon
CATTCTAGTCAAAACTAAAAATCTCTTTTTTCTCTTTTGGGTGGATGTAGGT	8200303	8200367	8200417	8200365	-1	JH721863.1	ENSCLAG00000010238.1	8195254	8261402	GLS	5199	1236	182650	No_or_no_constitutive_exon
AGTTTAAAAGTGTGAATTGTATTTTTCTCTTCCTTTGGCGGGGTGTGAAGGC	9366488	9366647	9366697	9366645	-1	JH721863.1	ENSCLAG00000011412.1	9352614	9383206	WDR75	5199	1236	182650	No_or_no_constitutive_exon
TGTTCTCATGTGATTTTGCTTCACTTCCCGATGCTTCTCATGGGGATCAGAG	10103386	10103410	10103460	10103408	-1	JH721863.1	ENSCLAG00000013693.1	10078354	10326904	GULP1	5199	1236	182650	No_or_no_constitutive_exon
AGAGTTGGCATCACGCCAGAGGCAGGAGGATGGCACACAGGGGTATACAGAT	18116704	18117341	18116654	18116706	1	JH721863.1	ENSCLAG00000016407.1	18059754	18119166	None	5199	1236	182650	No_or_no_constitutive_exon
TGTATTTAAAGGTCGTGGAGGTGGATCTGGCAACTTTATGGGTCGTGGAGGA	19547238	19547286	19547336	19547284	-1	JH721863.1	ENSCLAG00000012855.1	19544841	19548417	HNRNPA3	5199	1236	182650	No_or_no_constitutive_exon
GGAATCACTTTAAGGTCATAATAAAATAATCATTTTCTGGGGACGTATAGGG	23663119	23663233	23663069	23663121	1	JH721863.1	ENSCLAG00000013468.1	23658025	23678042	LRP2BP	5199	1236	182650	Yes
GGTCAAGGCTCAGCCCAGCTAACTGGGGGCATTTTCCCTTGCGGGGGCAGGA	45695637	45701000	45701050	45700998	-1	JH721863.1	ENSCLAG00000014506.1	45695637	45710187	PHYHIP	5199	1236	182650	No_or_no_constitutive_exon
TCCTCCCCTAAATGGTGGTTGCCCCGTCCTTGTCCCGGGTGGGCTGGCAGTG	45860250	45860420	45860200	45860252	1	JH721863.1	ENSCLAG00000012809.1	45827941	45867309	SLC39A14	5199	1236	182650	No_or_no_constitutive_exon
GAGATGAACTTGCTCTTGTTGATGTCATGGAAGACAAATTGAAGGGATAGAT	58775125	58775194	58775244	58775192	-1	JH721863.1	ENSCLAG00000016074.1	58774199	58775377	None	5199	1236	182650	No_or_no_constitutive_exon
CAGTGTGTGGTTGAAGTGGTATTATAAAGATGGCCTGGGGAAAACATCAGCT	58774199	58774253	58774303	58774251	-1	JH721863.1	ENSCLAG00000016074.1	58774199	58775377	None	5199	1236	182650	No_or_no_constitutive_exon
TGTTGTGAAGGTAACTCTGACTCCTGAGGAAGAGGGGGCGTTTGAAGAAGAG	58774332	58774422	58774472	58774420	-1	JH721863.1	ENSCLAG00000016074.1	58774199	58775377	None	5199	1236	182650	No_or_no_constitutive_exon
GGCTCGTCGGGGACCTGCATGCTGACTCCTGGTGTTTCTTTGGGGCACAGGC	706250	706329	706379	706327	-1	JH721864.1	ENSCLAG00000002098.1	696055	787563	MCF2L	5199	1236	182650	No_or_no_constitutive_exon
ACCACTACTTGTGTCCATGCTCCTCGCGGCTCCGGACGCGGGACGGGCAGGC	826479	826563	826613	826561	-1	JH721864.1	ENSCLAG00000006784.1	820262	912351	ATP11A	5199	1236	182650	No_or_no_constitutive_exon
CGAGGAGGAGGAGGAGGTCGCCGTGGAGGAGGAGGAGCGGGCAAGGGAAGAG	2049202	2049780	2049152	2049204	1	JH721864.1	ENSCLAG00000010867.1	2048739	2049780	None	5199	1236	182650	No_or_no_constitutive_exon
TTTGCAAAGTTGCTTTTTCTCCTCACCGTGTAAAATTCTTTTGGGTAAAGGC	9428989	9429130	9429180	9429128	-1	JH721864.1	ENSCLAG00000003111.1	9332168	9546245	ITGBL1	5199	1236	182650	No_or_no_constitutive_exon
TTTTGTGTTATGGGGTTTTTGTCTTTGTTCTTTTGTTTTGGGATTAACAGCT	35027008	35027143	35026958	35027010	1	JH721864.1	ENSCLAG00000002015.1	34740025	35137490	DACH1	5199	1236	182650	Yes
AAATCCATTCAAAATGTTAACATTTCTTGGTCATTTTGACTTTGGGGAAGAG	15300900	15301093	15300850	15300902	1	JH721865.1	ENSCLAG00000024046.1	15298483	15301918	None	5199	1236	182650	No_or_no_constitutive_exon
TGTGTATGTTTAGCATTGCACATACTCACTTTTCTGTATGATGTGGGCAGCT	32567215	32567282	32567332	32567280	-1	JH721865.1	ENSCLAG00000012821.1	32565192	32608564	CDK17	5199	1236	182650	No_or_no_constitutive_exon
AGAGGCAAGCACCGGGCCAAATCTCCATGGTCTCTTTGGGCAGAAGACAGGT	34231874	34232128	34231824	34231876	1	JH721865.1	ENSCLAG00000007083.1	34231755	34232128	None	5199	1236	182650	No_or_no_constitutive_exon
GAATTTGAAGTGATCCTCCTGCCTCAGCCTCTCAATTGCTGGGATTACAGGG	36150848	36151155	36151205	36151153	-1	JH721865.1	ENSCLAG00000015655.1	36150041	36151433	None	5199	1236	182650	No_or_no_constitutive_exon
CTGCGGGCGACCATGGGGACAGCGACAGGACGCCGGGCTGCGCGGGGGAGGA	36908224	36908329	36908174	36908226	1	JH721865.1	ENSCLAG00000011569.1	36830175	36909967	UTP20	5199	1236	182650	No_or_no_constitutive_exon
AGGGACCAGGGAGCCAAGCTGACCCTTGTCTGCTTCTTCTGCAGGGAAAGAT	37576597	37576748	37576798	37576746	-1	JH721865.1	ENSCLAG00000013488.1	37512200	37582152	IGF1	5199	1236	182650	No_or_no_constitutive_exon
CCCTCACAGCTCACAACCCTTGGTCTCGTTTCTCCCCCTGAATGGGGCAGCT	41394917	41395091	41395141	41395089	-1	JH721865.1	ENSCLAG00000008466.1	41376470	41403418	BPIFC	5199	1236	182650	No_or_no_constitutive_exon
CTCAACATCCGCTCCTTCTCTGTTTCTTCTTCTTCTTTTTTGGTGGGAAGTC	41792946	41793049	41793099	41793047	-1	JH721865.1	ENSCLAG00000024689.1	41792946	41794748	None	5199	1236	182650	No_or_no_constitutive_exon
ATCATGTGTAAGGAGCGCCCCGCTGTGCCCGGGCTGGCGCGCGGGGTGAGTC	2501082	2501366	2501416	2501364	-1	JH721866.1	ENSCLAG00000008084.1	2501082	2540125	KCTD3	5199	1236	182650	No_or_no_constitutive_exon
GGGGACTTGTCACCCGAAGGGAAGCCGGGTTCTGACACCGCGGGGACAAGCC	3502541	3502624	3502674	3502622	-1	JH721866.1	ENSCLAG00000010831.1	3465923	3509156	SMYD2	5199	1236	182650	No_or_no_constitutive_exon
CATTAAAGGAATTGAAGCTTCTTGTGTTCCATCAGTCCATGAAGGGTAAGTT	9700168	9700203	9700253	9700201	-1	JH721866.1	ENSCLAG00000007804.1	9688748	9744998	AHCTF1	5199	1236	182650	No_or_no_constitutive_exon
AAAAATCATGTATTTGGTACTACCTTTTATCCTTTCTTCGGGCAGAAGAGGA	12127905	12128070	12127855	12127907	1	JH721866.1	ENSCLAG00000008666.1	12108096	12163587	PRRC2C	5199	1236	182650	No_or_no_constitutive_exon
GAAATCTAACTTCATACCATTGTTTCCCTCCTCAGTCCTGGGACGGTCAGAC	12184924	12185013	12184874	12184926	1	JH721866.1	ENSCLAG00000014209.1	12176858	12185013	None	5199	1236	182650	No_or_no_constitutive_exon
TCAGAAACAACAAGTGACCTGGCTTTGTTTTGTTTTCTCTGAGGGTGCAGTA	17489307	17489428	17489478	17489426	-1	JH721866.1	ENSCLAG00000013444.1	17458634	17491920	SEC16B	5199	1236	182650	No_or_no_constitutive_exon
AAAGAAAGTAGAAGGCATAACTTAATACTTTTTTTTCTGGGACTGTGAAGAA	22349869	22349950	22349819	22349871	1	JH721866.1	ENSCLAG00000010751.1	22273297	22352782	SMG7	5199	1236	182650	Yes
TTACTATAGGGTATGGAAGAAAAAGATCACAATGCTATTGTCAAGGGTAGAT	29782974	29783051	29782924	29782976	1	JH721866.1	ENSCLAG00000011554.1	29778744	29800009	RGS21	5199	1236	182650	No_or_no_constitutive_exon
ATTGAGCTGAAAATTATGAAGTTTCAGGATGAGTCTGAATCTGGGAAGAGAC	30253695	30253728	30253778	30253726	-1	JH721866.1	ENSCLAG00000011055.1	30253233	30256294	None	5199	1236	182650	Yes
TATCCTCTCTACCTCTTCTTCTCCTCTGCTGCCTCACATTTGGGATGTAGAG	34245104	34245264	34245054	34245106	1	JH721866.1	ENSCLAG00000022302.1	34244334	34254722	None	5199	1236	182650	No_or_no_constitutive_exon
CTTCTCTGGCTTTGGAACAGCACCCCAGGGTGGGGCTTTGTACGGGTGAGGA	37201857	37201968	37202018	37201966	-1	JH721866.1	ENSCLAG00000010859.1	37201179	37263371	CACNA1S	5199	1236	182650	No_or_no_constitutive_exon
CAGGTGAACTAACCAGAACTCTCCGTGGTGGCTGTTGCACCGGGGAGCAGGG	39987358	39987531	39987308	39987360	1	JH721866.1	ENSCLAG00000012187.1	39966054	39994214	SOX13	5199	1236	182650	No_or_no_constitutive_exon
AGGACACATCCTGTCCCAGCCCCTGACAGTCTCATGTCCTGGGAGGGCAGGG	42062771	42062951	42062721	42062773	1	JH721866.1	ENSCLAG00000013208.1	42056013	42077701	IKBKE	5199	1236	182650	No_or_no_constitutive_exon
TCCAGAAGCATATGTCTCTCAAAAGAACTCTTTTTCTTTGGGGAGAACAGCA	105533	105646	105483	105535	1	JH721867.1	ENSCLAG00000006076.1	97768	143157	GABRR3	5199	1236	182650	No_or_no_constitutive_exon
CCCAGCAATTAATCTATTTTTATTCTTTCCTCCCAAATTCTGGGGTGTAGAA	13407550	13407722	13407500	13407552	1	JH721867.1	ENSCLAG00000015477.1	13107234	13487053	ROBO1	5199	1236	182650	Yes
CCAACTCAAAATATCATGAAGTAATCAATATTCTGTTCTTTTAAAGGGAGTT	16076168	16076237	16076118	16076170	1	JH721867.1	ENSCLAG00000005374.1	16071207	16081949	RBM11	5199	1236	182650	No_or_no_constitutive_exon
CACTACATGTAACCTTCATCATGTAAAGCAATCACAAAGCAAGGGGCAAGTT	24892870	24893156	24892820	24892872	1	JH721867.1	ENSCLAG00000014842.1	24891211	24893156	None	5199	1236	182650	No_or_no_constitutive_exon
CCGCCCAGCCCCGCCGGCCGCAGGGGGAGGAGGCGCGCTCGCGGGTCGAGCC	26641251	26642187	26642237	26642185	-1	JH721867.1	ENSCLAG00000012653.1	26603478	26643103	ADAMTS5	5199	1236	182650	No_or_no_constitutive_exon
ATGTTTGGAATAAAAACTTGTGTTCCTTCATCCCTCAACAGGGTGGAAAGTT	32131760	32131917	32131967	32131915	-1	JH721867.1	ENSCLAG00000009796.1	32093478	32175795	SYNJ1	5199	1236	182650	No_or_no_constitutive_exon
ACAGTACGAACATGCCTCCATCCAGCTGTGGGATTTACTGGAAAGGGAAGGA	32718372	32718402	32718452	32718400	-1	JH721867.1	ENSCLAG00000007513.1	32716949	32719033	None	5199	1236	182650	No_or_no_constitutive_exon
CTTTCTGTTCTGTGCCTGGGGTCCTCTTCCACACTTGTCCACCCGGGAAGAA	34863348	34863575	34863625	34863573	-1	JH721867.1	ENSCLAG00000024000.1	34863348	34865134	None	5199	1236	182650	No_or_no_constitutive_exon
CCTGGACACGGAACCTGCAAGCGGAGGCTTGGTACGTGCCACGGCGGGAGCT	35473265	35473272	35473215	35473267	1	JH721867.1	ENSCLAG00000005290.1	35437764	35517368	DOPEY2	5199	1236	182650	No_or_no_constitutive_exon
CGTAGACTTCGGGAAGGGCTCTAACTTTCTCCCCTGCTTTGGGACCCAAGGT	35615890	35616310	35615840	35615892	1	JH721867.1	ENSCLAG00000007456.1	35602818	35617917	CHAF1B	5199	1236	182650	No_or_no_constitutive_exon
TGGTGCCCTTCCCATGCCCCACCTCTGGACTTTGCTGCCTTGGGCAACAGGT	36130416	36130849	36130899	36130847	-1	JH721867.1	ENSCLAG00000025826.1	36130416	36132047	None	5199	1236	182650	No_or_no_constitutive_exon
TATGGTCTCCACTTTGTCTTGCACGCCGTGACCGGTGACAACGGGAGCAGTG	41160396	41160496	41160546	41160494	-1	JH721867.1	ENSCLAG00000004699.1	41157483	41165014	AIRE	5199	1236	182650	No_or_no_constitutive_exon
AGACCAGCTGAAGGCCTTCCACGACCTCGAGGCGGTGAGGATGCGGGCAGGG	41179546	41179557	41179496	41179548	1	JH721867.1	ENSCLAG00000008128.1	41177581	41186965	None	5199	1236	182650	No_or_no_constitutive_exon
TCCACCCCACCCCAGGGCCTCCCTGGAGTCCACGGCCCTGGCGTGGGCAGTG	41182229	41182252	41182179	41182231	1	JH721867.1	ENSCLAG00000008128.1	41177581	41186965	None	5199	1236	182650	No_or_no_constitutive_exon
AACAGTGTCTCCCTTCTCTCTCTGATTCTTGCTTTCTGCTGGCGGGACAGCG	42120768	42120798	42120718	42120770	1	JH721867.1	ENSCLAG00000009590.1	42091210	42131343	COL18A1	5199	1236	182650	No_or_no_constitutive_exon
CGCAAGGCTTCCCGGGGACCCCGGGGGATGTGGGCCCCAAGGGGGAGAAGGT	42113729	42113903	42113679	42113731	1	JH721867.1	ENSCLAG00000009590.1	42091210	42131343	COL18A1	5199	1236	182650	No_or_no_constitutive_exon
AGTGATACACAGACCCTCTGTCCCTTTGTCTGTCCAGGGAGAAGTCGGAGCA	42119147	42119230	42119097	42119149	1	JH721867.1	ENSCLAG00000009590.1	42091210	42131343	COL18A1	5199	1236	182650	No_or_no_constitutive_exon
GAGGGTGAGTTGTGTCCCGGGACTCGGCCCCGTGTGCCCAAGGGATGAAGAG	42119387	42119419	42119337	42119389	1	JH721867.1	ENSCLAG00000009590.1	42091210	42131343	COL18A1	5199	1236	182650	No_or_no_constitutive_exon
CACAGCCCCTCGTGCTCTGCCAGGGTCGCCCCGGGATGAATGGGCTGAAGGG	42122583	42122673	42122533	42122585	1	JH721867.1	ENSCLAG00000009590.1	42091210	42131343	COL18A1	5199	1236	182650	No_or_no_constitutive_exon
GAGACGGGCGCCCCACCCAGGCTAACGTGTGTATCCCTGCCACAGGGCAGCC	42592941	42592999	42592891	42592943	1	JH721867.1	ENSCLAG00000009215.1	42575169	42600495	COL6A2	5199	1236	182650	No_or_no_constitutive_exon
AGCCAGAGTGAGGACACAGAAGGAGCTACAGCTGAGTCTGGGATGGTAAGGT	42664124	42664149	42664199	42664147	-1	JH721867.1	ENSCLAG00000013358.1	42657587	42705315	MCM3AP	5199	1236	182650	No_or_no_constitutive_exon
GTAGCCTGGCGCACAGGTCCAGGATCCCCCACAGCTTGCTGGGTGCATAGGG	42724977	42725160	42725210	42725158	-1	JH721867.1	ENSCLAG00000007820.1	42713521	42728475	None	5199	1236	182650	No_or_no_constitutive_exon
ATGTGGGGAAAGGGCAAAGCTAACCCAGGTCTCCCTCCCTGTGGGCGTAGGT	42945950	42946062	42945900	42945952	1	JH721867.1	ENSCLAG00000013614.1	42857343	42959265	DIP2A	5199	1236	182650	No_or_no_constitutive_exon
GCACTGCCAGAACTACCTGCTGACCCCGGGCTTCCCCTGGGTGTGGGCAGGC	114633	114802	114583	114635	1	JH721868.1	ENSCLAG00000012174.1	107055	140056	None	5199	1236	182650	No_or_no_constitutive_exon
GTGATGTTAATATTGCCCCCCTACTGGGGTTATTTGTCCTTGGGTTGAAGGG	939706	939845	939656	939708	1	JH721868.1	ENSCLAG00000013617.1	936594	948064	HNRNPH1	5199	1236	182650	Yes
CCGTGAAAATCTCCCTTTGAGACTCATTCCAGTTCATTTTGGGAAAACAGTT	953216	953346	953396	953344	-1	JH721868.1	ENSCLAG00000012650.1	947316	982333	RUFY1	5199	1236	182650	No_or_no_constitutive_exon
AGGGGCGGCCGCAGAGCAAGAGTATTCATGGCCGTCTTGGGTGGGCACAGGT	1353830	1353990	1353780	1353832	1	JH721868.1	ENSCLAG00000012213.1	1157739	1367146	ADAMTS2	5199	1236	182650	No_or_no_constitutive_exon
TGGACACCTCACCAGGAGGCGGGGCACAGCAGGGCCATGAGTCTGGGAAGGG	1444536	1445637	1445687	1445635	-1	JH721868.1	ENSCLAG00000010195.1	1444536	1445847	ZNF454	5199	1236	182650	No_or_no_constitutive_exon
TAATTTTCTGTTTTCTTTTTTTTTTTTTTTTTTCTTACTGGGAAAAATAGGA	8428635	8428735	8428785	8428733	-1	JH721868.1	ENSCLAG00000013645.1	8397280	8429502	FAM114A2	5199	1236	182650	No_or_no_constitutive_exon
CTGCTGTGGTCTCTGAGAGACTGCAGATACATGGATTACTGGCCAGGGAGGG	19623949	19624050	19624100	19624048	-1	JH721868.1	ENSCLAG00000015750.1	19623817	19624387	None	5199	1236	182650	No_or_no_constitutive_exon
CTGAAGTGATGAAGAAAATCATCGAGACAGTTGCAGAAGGAGGGTGAGAGCT	20501583	20501679	20501729	20501677	-1	JH721868.1	ENSCLAG00000016881.1	20501583	20502515	None	5199	1236	182650	No_or_no_constitutive_exon
TGGCAGCTCTGCAGTGTTTTTTCTCTCTCTGTTTTTTTTTTGGGGGTCAGAA	22704692	22704791	22704642	22704694	1	JH721868.1	ENSCLAG00000014012.1	22630363	23059899	DOCK2	5199	1236	182650	Yes
AGTTATGGGCATCCTGCTAACCAGGTTATGAAGGTGGTTACGGTGGGCAGAG	26051344	26051413	26051463	26051411	-1	JH721868.1	ENSCLAG00000014408.1	26051344	26052667	None	5199	1236	182650	No_or_no_constitutive_exon
CAGTCGTGCCCACTGGAAGGCCGCCACTCATTCTCCTGTTGGGGTCGCAGAT	28700572	28700684	28700734	28700682	-1	JH721868.1	ENSCLAG00000012751.1	28692932	28717566	CLTB	5199	1236	182650	Yes
ACCGCTGACTGGTCGTTTTCTTGATTGTGTGTGTCCATCTGCGAGGGCAGAG	29378245	29378439	29378195	29378247	1	JH721868.1	ENSCLAG00000014961.1	29370467	29383971	FGFR4	5199	1236	182650	No_or_no_constitutive_exon
GGGTCATCTCTCAGGCTCAGGGCCTACACTTTCTCTGCTTGGGGTTGCAGAA	29703470	29703622	29703672	29703620	-1	JH721868.1	ENSCLAG00000015046.1	29696265	29705416	DBN1	5199	1236	182650	Yes
TCACAGAGGGTGTGGGGGTGGCCCTGAAATAACTGACTTCCTGGGCGAAGGT	30936676	30940383	30936626	30936678	1	JH721868.1	ENSCLAG00000014537.1	30901123	30940383	None	5199	1236	182650	No_or_no_constitutive_exon
ATGGCAATGATTTACCATTGTCTGCAAAAAACCCTTTGATTTCAGGGGAGAT	32750190	32751028	32751078	32751026	-1	JH721868.1	ENSCLAG00000015861.1	32750190	32751333	None	5199	1236	182650	No_or_no_constitutive_exon
AGTCCTTCCATTTGAACTCTTCTTTTTCATGCTGCATTCCTCGGGAGCAGAG	1027365	1027499	1027549	1027497	-1	JH721869.1	ENSCLAG00000013173.1	891346	1325164	UNC13C	5199	1236	182650	Yes
GGTGGGGGCGCGGCCGGGACCGCCGGGTCGCAGGGTCGCAGGGCCTGGAGTC	2355161	2355218	2355111	2355163	1	JH721869.1	ENSCLAG00000007027.1	2354987	2369846	ARPP19	5199	1236	182650	No_or_no_constitutive_exon
CTCTCTGTGACGGGAGCGTCCCCAGATCCTGGAGGGGGGGGCGGGCAGAGAG	2641238	2641308	2641188	2641240	1	JH721869.1	ENSCLAG00000007119.1	2619717	2641308	GNB5	5199	1236	182650	No_or_no_constitutive_exon
AATCGTGCATTTTTAAGGAACTCTTTTTTCTTTTGTTGGGGTGAATGTAGAT	3785776	3785905	3785726	3785778	1	JH721869.1	ENSCLAG00000011050.1	3691038	3785908	TRPM7	5199	1236	182650	No_or_no_constitutive_exon
GTTAAGTATGCATAGAAATAATAAGACTTTCTTTTCCCCCGGGGGTTTAGGT	4948937	4949075	4948887	4948939	1	JH721869.1	ENSCLAG00000017094.1	4926941	4975099	SECISBP2L	5199	1236	182650	No_or_no_constitutive_exon
GGAAGTCTCCGCCCTGGCTCTTTTGGATGGCTTCTGGGTGAAAATTGCAGTT	7831880	7831892	7831942	7831890	-1	JH721869.1	ENSCLAG00000015903.1	7831635	7877562	None	5199	1236	182650	No_or_no_constitutive_exon
GGGCCGAGACTGAGACTGAGACTGGGGCTGGCCCCGGGGCCGGGGCTGAGAC	8527290	8528394	8528444	8528392	-1	JH721869.1	ENSCLAG00000010226.1	8527290	8528616	SOCS4	5199	1236	182650	No_or_no_constitutive_exon
GCCTGAGCGGGACTGGGATGGGCTGGGGCAGGGGTGGGGAGGAGAATCAGAA	11943616	11943683	11943566	11943618	1	JH721869.1	ENSCLAG00000016405.1	11837272	11946718	TRIM9	5199	1236	182650	No_or_no_constitutive_exon
AGGAATTTCTGTGTGCATTGATACATTGTGTCAACTTGGGGAGTTTAGAGGT	12573375	12573434	12573325	12573377	1	JH721869.1	ENSCLAG00000010549.1	12542400	12620971	SOS2	5199	1236	182650	No_or_no_constitutive_exon
TGCTGCCCGGGTTTGCAGTTTTACTTCAGCATTCCTGTTTGCTAGGGCAGGC	12717331	12717493	12717543	12717491	-1	JH721869.1	ENSCLAG00000027654.1	12702499	12719725	None	5199	1236	182650	No_or_no_constitutive_exon
ACAAGCCGCGTCCCCCAGCCGCGAGCGCGGTGTCCGCCGCCGACGGGAAGCC	25585566	25585608	25585658	25585606	-1	JH721869.1	ENSCLAG00000011235.1	25584903	25585998	INSM2	5199	1236	182650	No_or_no_constitutive_exon
TGCAGCGCTGCTTCAGACCTTTCGGGTATGAGAGGAATAAGAAGGGTGAGAC	27026979	27027013	27026929	27026981	1	JH721869.1	ENSCLAG00000011029.1	27019956	27035448	None	5199	1236	182650	No_or_no_constitutive_exon
GGATATGGGCACTGGGTGGGAGGACAGCATCTTCCTTGTGGTCAGGGGAGGC	27027037	27027087	27026987	27027039	1	JH721869.1	ENSCLAG00000011029.1	27019956	27035448	None	5199	1236	182650	No_or_no_constitutive_exon
GCCCAGGCTGAGAGTGGAGAGAACTAGGTATGTGTTTTCTGGGGACGCAGAG	36075040	36075159	36074990	36075042	1	JH721869.1	ENSCLAG00000016198.1	36072726	36100921	TGM1	5199	1236	182650	No_or_no_constitutive_exon
CAGAGTGCCTGAGACCTATCTAACTGTTGGGTCCTATCTCTTGGGGACAGCA	37241848	37241982	37241798	37241850	1	JH721869.1	ENSCLAG00000010588.1	37206674	37246922	ACIN1	5199	1236	182650	Yes
AGTGCTGAGCCTCATTCAGTCTTTTATCTTTCTTGGGTTGGGGAGTGCAGAC	37370715	37370801	37370665	37370717	1	JH721869.1	ENSCLAG00000010579.1	37369233	37378093	PRMT5	5199	1236	182650	No_or_no_constitutive_exon
GTGGTCTTCGGGAAGGTGAAAGAGGGCATGAACACGGAGGGGGCATGGAGCG	10056141	10056207	10056091	10056143	1	JH721870.1	ENSCLAG00000006944.1	10055720	10056207	None	5199	1236	182650	No_or_no_constitutive_exon
TCTGATTTAAATTATGATGTGTCTTATTTTCATCATGTTGGGTAATAAAGGT	12477397	12477564	12477614	12477562	-1	JH721870.1	ENSCLAG00000005448.1	12437247	12518075	NRCAM	5199	1236	182650	Yes
GCACGCTCCTCCCTTGCTTAGGGCTGTGTCCCCAAGTGCAGCGCCGGGAGGG	15550742	15550771	15550821	15550769	-1	JH721870.1	ENSCLAG00000014437.1	15550234	15777103	DOCK4	5199	1236	182650	No_or_no_constitutive_exon
AGAAAGACTCTAAAAGATACCATAATGTAGTTCCTGTTTGGGATTGGCAGAT	23302012	23302216	23301962	23302014	1	JH721870.1	ENSCLAG00000012805.1	23283262	23379000	ABCB5	5199	1236	182650	No_or_no_constitutive_exon
TTTCAATTGCAGTTATCTTTGGGTAATTCTGCTCATTCTTTTGAGGGCAGGA	24231922	24232065	24231872	24231924	1	JH721870.1	ENSCLAG00000007590.1	24044885	24352626	DNAH11	5199	1236	182650	No_or_no_constitutive_exon
TATTAGAAGGATTATTTTTTAAATGTTATTTTTAATACAGGGTGCAAAAGGT	198791	198835	198741	198793	1	JH721871.1	ENSCLAG00000010282.1	131571	259184	None	5199	1236	182650	No_or_no_constitutive_exon
CCTGAGTTCCATCACTCTGGTGGGAGCAATGAGAGGTGAGGGGTCAAAAGCT	6166876	6166904	6166826	6166878	1	JH721871.1	ENSCLAG00000010173.1	5990315	6432301	PKHD1	5199	1236	182650	No_or_no_constitutive_exon
CAGTTCTTTGTGTAGAATTTACATATTGTTTTTCTTTGGGAAATTAACAGGT	8379528	8379644	8379478	8379530	1	JH721871.1	ENSCLAG00000011186.1	8363141	8399216	None	5199	1236	182650	No_or_no_constitutive_exon
GTTTTGTGGGTATGTGTGTCTTGTGTGATTCTGTGGGTGTGGGTATGTAGCA	11183517	11183601	11183651	11183599	-1	JH721871.1	ENSCLAG00000010490.1	11175524	11300950	SNAP91	5199	1236	182650	No_or_no_constitutive_exon
GCCTTTTGACCAATGTGCTCTAATACATTTTATTTGGGTTTAAATTAAAGAT	16417088	16417320	16417370	16417318	-1	JH721871.1	ENSCLAG00000012965.1	16366462	16508593	MDN1	5199	1236	182650	Yes
ACTTTTTACATATTGATTCTTCTTTTAATCTTTTTTTTCGGGGGGCACAGGT	30253027	30253117	30253167	30253115	-1	JH721871.1	ENSCLAG00000016992.1	30178296	30261009	HACE1	5199	1236	182650	No_or_no_constitutive_exon
CATATTCACCATACATATTAATGATCTCTGCTGTTATGGTTGGGAAACAGAT	6326220	6326428	6326170	6326222	1	JH721872.1	ENSCLAG00000014268.1	6268213	6518468	None	5199	1236	182650	Yes
AAATGTTAACTGTTATATACTAATTGTATCCCTTGTGTTCTGGGATGCAGGT	13353922	13354039	13353872	13353924	1	JH721872.1	ENSCLAG00000012999.1	13342031	13457563	SIK2	5199	1236	182650	Yes
CTGTCTCTTGGCTTTTCTTTTCGTCTGTGTTCCATCCATGGGAAATGCAGAT	14886383	14886398	14886333	14886385	1	JH721872.1	ENSCLAG00000013591.1	14630442	14923926	NCAM1	5199	1236	182650	No_or_no_constitutive_exon
ACCTTTTCTCCCTGTGAAGACCATCTGCACAAGTCTGAGGGGACGAGCAGGC	15440181	15440315	15440365	15440313	-1	JH721872.1	ENSCLAG00000013072.1	15426158	15443023	USP28	5199	1236	182650	No_or_no_constitutive_exon
CTGTTTCCTCTGACCTGATTGATTGTCCGTACTCTTCGTTTGGGGTGCAGAG	18223390	18223514	18223564	18223512	-1	JH721872.1	ENSCLAG00000014337.1	18177174	18280748	SIK3	5199	1236	182650	Yes
TCCCCATGTGAGCCTCCCTGACTCAGTCTCTTCTGCTTTCTTGGGGGCAGGT	19534358	19534663	19534308	19534360	1	JH721872.1	ENSCLAG00000015122.1	19516690	19553773	UBE4A	5199	1236	182650	Yes
GCGGCTTTTCTTTGATGTTTCTGATCTCTTGCTTTGGGCGTGGGTAACAGCT	22507909	22507995	22507859	22507911	1	JH721872.1	ENSCLAG00000015040.1	22421983	22576179	SORL1	5199	1236	182650	No_or_no_constitutive_exon
AGGGCTCTGTAGCTGTGGCCAACCTAGCTTGGGGGTGGGGAGTGGAGCAGGT	25943076	25943204	25943026	25943078	1	JH721872.1	ENSCLAG00000016155.1	25937623	25953189	ROBO3	5199	1236	182650	No_or_no_constitutive_exon
TTAGGTGGTGTTTCCATCTCTGATTTAAAGAGCGGGGGGCTATGAGTGAGCA	29949083	29949174	29949224	29949172	-1	JH721872.1	ENSCLAG00000015045.1	29948636	29950487	None	5199	1236	182650	No_or_no_constitutive_exon
AATGCTTGGAACTCCTTCCGTGGCTACTGTGAGTAAGGAAAAGGGGACAGCA	30863877	30863896	30863946	30863894	-1	JH721872.1	ENSCLAG00000014605.1	30852968	30917510	PRDM10	5199	1236	182650	No_or_no_constitutive_exon
TCTGGCAGCATCTCTCTACAGTGGTAGCATTGGTGGGGCCCATGGGTGAGTA	34750413	34750559	34750609	34750557	-1	JH721872.1	ENSCLAG00000016078.1	34724219	34767970	IGSF9B	5199	1236	182650	No_or_no_constitutive_exon
GAAGCTGAGGAAAAAATACTTCTACTTAAGCAGAATGGGTGGAAGGGGAGAA	826319	827364	827414	827362	-1	JH721874.1	ENSCLAG00000014683.1	807275	860316	CEP295	5199	1236	182650	Yes
CTGAGCATTAGCGAGCTCCTCCCTCCCTCCCTACCTCACTTCCGGGAAAGGC	808715	808773	808823	808771	-1	JH721874.1	ENSCLAG00000014683.1	807275	860316	CEP295	5199	1236	182650	Yes
CTAAAGAGTAAAATGTAAAAATTAATTTGTCCTGAAATTTGGGATTGTAGGA	6582412	6582559	6582609	6582557	-1	JH721874.1	ENSCLAG00000015703.1	6568113	6622689	CCDC81	5199	1236	182650	No_or_no_constitutive_exon
TCTAATCCAGTGTTATTGCATTATGTAATTGTTCTCCCTGGGAAAAACAGAA	6951184	6951208	6951134	6951186	1	JH721874.1	ENSCLAG00000014073.1	6871519	6969208	PICALM	5199	1236	182650	No_or_no_constitutive_exon
TTGAAACCGGATTCAGCCTGGTTCCGCTACCTGATGGGGAAAGCTGGGAGTT	13639374	13639835	13639885	13639833	-1	JH721874.1	ENSCLAG00000013569.1	13639374	13640367	None	5199	1236	182650	No_or_no_constitutive_exon
CGCAGGGAAGACAGAGCCCGTTTCCTTTCTTCATCCTTTGGGTCAGCAAGGA	13885729	13887879	13887929	13887877	-1	JH721874.1	ENSCLAG00000026823.1	13885729	13891159	None	5199	1236	182650	No_or_no_constitutive_exon
TCAGCCAGGACATGTCCCTCTGGGGCAGAGGAGAACAATAAGGGAAGCAGGG	16255696	16255728	16255646	16255698	1	JH721874.1	ENSCLAG00000015204.1	16204647	16256323	None	5199	1236	182650	No_or_no_constitutive_exon
AGAAAAGCTGGCTTTAAAAAAAAACAAAGCACTGTGAGTTGCCAGGGTAGCC	16938124	16938242	16938292	16938240	-1	JH721874.1	ENSCLAG00000015974.1	16899154	16962381	RNF169	5199	1236	182650	No_or_no_constitutive_exon
GGGTTATGGGGGCTTGGCCATGCCCTTGATCCATACTTGGAATGGGGCAGGA	18606755	18606876	18606926	18606874	-1	JH721874.1	ENSCLAG00000016529.1	18604504	18618046	ATG16L2	5199	1236	182650	Yes
CCTGCAGGGCCTCAGAAATCCGGCCTTCACCAAGTGGGGTGGTGGGAGAGAT	18818639	18818752	18818589	18818641	1	JH721874.1	ENSCLAG00000013636.1	18735821	18827236	PDE2A	5199	1236	182650	No_or_no_constitutive_exon
TGCGCGGGCCATGGCCTCGGCGTGCGGAGCGCCGGGCCCCGGGGGTACAGGA	19163609	19163766	19163816	19163764	-1	JH721874.1	ENSCLAG00000014240.1	19145431	19163923	INPPL1	5199	1236	182650	No_or_no_constitutive_exon
TCTTCCCATTTCAGGCCAACCCAGGGGCAGGGGCAGGGGCAGGGGCTGAGCC	19458728	19458834	19458678	19458730	1	JH721874.1	ENSCLAG00000017055.1	19454071	19460041	None	5199	1236	182650	No_or_no_constitutive_exon
GTCCATGGGGCTGTTCACCACATGCACACAGTGCTGGGCATAATGTGGAGGT	21107331	21108010	21108060	21108008	-1	JH721874.1	ENSCLAG00000016453.1	21107331	21108278	None	5199	1236	182650	No_or_no_constitutive_exon
TGAACCTATGGCCTTACCTGGACTTAAGAGGCAATTCCAGGTGGGAACAGTG	21421352	21421900	21421950	21421898	-1	JH721874.1	ENSCLAG00000014573.1	21420863	21422698	UBQLNL	5199	1236	182650	No_or_no_constitutive_exon
GGCCACATAAAAATGACAGATTTTGGACTTTGCAAAGAAGGGAATCACAGAT	21907789	21908151	21908201	21908149	-1	JH721874.1	ENSCLAG00000016797.1	21906686	21909106	None	5199	1236	182650	No_or_no_constitutive_exon
ATGGTGGGCCAGGCCCGCAGCTGGAGTGACCCTGGGTGGGCTGGGAATAGGC	21957291	21957296	21957346	21957294	-1	JH721874.1	ENSCLAG00000014717.1	21954102	21977875	FAM160A2	5199	1236	182650	No_or_no_constitutive_exon
CATTTGTTATTGGCTGATTTCTTAATGCTAGCCATTCTTACTGGGGTAAGGA	23792763	23792870	23792713	23792765	1	JH721874.1	ENSCLAG00000016666.1	23791571	23792870	None	5199	1236	182650	No_or_no_constitutive_exon
AAGGGCTGCTCCTGACACTCCTTCTTGGGGGCTGCTGGTGGTGGGCACAGGT	24483036	24483177	24483227	24483175	-1	JH721874.1	ENSCLAG00000017050.1	24470794	24560203	ST5	5199	1236	182650	Yes
TGAGTTCGATTCCCGCTACGGGGTGGGGGCGGCGGGGGGAGGGGGCGGAGAA	25121840	25122118	25121790	25121842	1	JH721874.1	ENSCLAG00000016765.1	25121117	25122118	None	5199	1236	182650	No_or_no_constitutive_exon
ATTGATTGTAACAGTTCCACTTTTCTGGGGCTGGGCTTTTGATTGGGTAGAA	25428033	25428141	25427983	25428035	1	JH721874.1	ENSCLAG00000016507.1	25385006	25444913	SWAP70	5199	1236	182650	No_or_no_constitutive_exon
AGGCTGCTAAGAAAGAATGCTCCAGGGAGGGATGTGGTGGGATAGCTGAGGG	26236125	26236223	26236273	26236221	-1	JH721874.1	ENSCLAG00000016879.1	26180674	26258863	MRVI1	5199	1236	182650	No_or_no_constitutive_exon
GCCTTGTGTTCCTGCTCCCCCAGCTCTCCTCTGTGCTTGTCATGGGGCAGGT	27705152	27705344	27705102	27705154	1	JH721874.1	ENSCLAG00000016778.1	27612252	27724297	MICAL2	5199	1236	182650	No_or_no_constitutive_exon
GGCCTCCTCACACCGGAGCCTTCAGGGCACAGAGCGTCCTTGCGGGGCAGCT	32365250	32365431	32365200	32365252	1	JH721874.1	ENSCLAG00000017199.1	32357053	32433849	OTOG	5199	1236	182650	No_or_no_constitutive_exon
GTCTTATTCTGATGTGCATTTTCTGTTTTTTCTTCTGCTTCATTGGGAAGTG	32779827	32779941	32779991	32779939	-1	JH721874.1	ENSCLAG00000016819.1	32584838	32796725	SERGEF	5199	1236	182650	No_or_no_constitutive_exon
TGGAGGGCTTTTGAGCATGGTTCCAAACACAACAACTTTGGGGACAGAAGTC	33476228	33477136	33477186	33477134	-1	JH721874.1	ENSCLAG00000017259.1	33476180	33479408	None	5199	1236	182650	No_or_no_constitutive_exon
TCCCGCCCTCCCCGACCCACGCTGACTCTGCCGCTGACTCTGCTGGGGAGAG	3981709	3981741	3981659	3981711	1	JH721873.1	ENSCLAG00000015229.1	3970922	3982154	PLEKHG6	5199	1236	182650	No_or_no_constitutive_exon
GCAGGGAAGGTGGGGTGCCTGGAAGTGGGAAGATGGGGGTGGGGCAGGAGTG	4408468	4408672	4408418	4408470	1	JH721873.1	ENSCLAG00000016197.1	4408389	4421535	CD4	5199	1236	182650	No_or_no_constitutive_exon
CGCGGCTCCGCGTGGGGCGAGCTGTGCGGGACGCCTTCCGCCGGCGGGAGCC	4430117	4430150	4430067	4430119	1	JH721873.1	ENSCLAG00000012569.1	4429632	4440256	P3H3	5199	1236	182650	No_or_no_constitutive_exon
GTTGCTAGGCGGTGGACGCTGGAACCCCGCGGGGGAAGGGGGCGGGGCAGGG	4467601	4467819	4467551	4467603	1	JH721873.1	ENSCLAG00000016645.1	4467565	4471177	TPI1	5199	1236	182650	No_or_no_constitutive_exon
CAGGTGGCTCTTCTCGCTTCTGGTGCCAGCCCTGCTCTGGGGGGTGGAAGGC	4659914	4660096	4660146	4660094	-1	JH721873.1	ENSCLAG00000015939.1	4652307	4660304	C1R	5199	1236	182650	No_or_no_constitutive_exon
AGGGGTCCCACTCACGGGCATTTCCTCTCCTTCCCCTGGGGCGGGGCCAGCC	4694163	4694286	4694113	4694165	1	JH721873.1	ENSCLAG00000013125.1	4690636	4719929	CLSTN3	5199	1236	182650	Yes
CCTTCTAAAGTTGTGTCTTTCATATCTTTGTGCCCCATGTGGGATGACAGGT	5909210	5909337	5909387	5909335	-1	JH721873.1	ENSCLAG00000015472.1	5885565	5996345	None	5199	1236	182650	Yes
TGCCCACCAGGACTGCTGGAGGCGTGATGGAGCAGGTGGGCTGAGGGCAGCT	8909278	8909299	8909228	8909280	1	JH721873.1	ENSCLAG00000015563.1	8698414	8909299	ETV6	5199	1236	182650	No_or_no_constitutive_exon
TGAACAGATGTTTGCTTGTCTGTCTGTCTGTTTGTTTTGGGGGTGTAAAGAG	17430371	17430601	17430651	17430599	-1	JH721873.1	ENSCLAG00000017154.1	17382563	17510132	ABCC9	5199	1236	182650	Yes
CAAGACCCTGTCTCAGAAGTTTTAAAGACTGCTGGGGAGGGTGGATATAGGC	18087460	18087553	18087410	18087462	1	JH721873.1	ENSCLAG00000015907.1	18036645	18089370	ETNK1	5199	1236	182650	No_or_no_constitutive_exon
ATTGAAACCGTAGAAGTTATGGAAGACAGGCAGAGTGGGGAAAAAGAGAGGA	21623032	21623380	21623430	21623378	-1	JH721873.1	ENSCLAG00000016175.1	21622743	21623812	None	5199	1236	182650	No_or_no_constitutive_exon
ACCTATAGTGGACTACAGTAGTCAAATTATGGACCCATGAAGGGGGGCAGTT	21622743	21622831	21622881	21622829	-1	JH721873.1	ENSCLAG00000016175.1	21622743	21623812	None	5199	1236	182650	No_or_no_constitutive_exon
CAGCCTGTACCTCTGCCCCTTCCTGACAATCCCTTTCTGTATTGGGGCAGGT	24841047	24841171	24840997	24841049	1	JH721873.1	ENSCLAG00000016782.1	24823112	24852691	GTPBP1	5199	1236	182650	No_or_no_constitutive_exon
TTTTGCTGGAGAAGAAATCGAGGTGGGGTCTGCCCTGGGGAAGAAGGTAGAG	25305369	25305537	25305319	25305371	1	JH721873.1	ENSCLAG00000015972.1	25290827	25313969	TAB1	5199	1236	182650	No_or_no_constitutive_exon
TGCCCCCTGAGGTCTTCCTGCCTTTGGCTCTTGTCCCCTCGCGTGGGCAGGC	26079810	26079958	26079760	26079812	1	JH721873.1	ENSCLAG00000016908.1	26067515	26088527	ADSL	5199	1236	182650	Yes
AGCGCCTGTGTCTGTGTGACCCGCTGTGTGTCCTTACGGGGTGCGGGAAGGG	26139842	26140420	26140470	26140418	-1	JH721873.1	ENSCLAG00000016828.1	26139842	26222580	MKL1	5199	1236	182650	Yes
GAGGATCTGTTGCCATCATGAATGACACAGTAACTATCTGAACTGGGAAGTT	27173630	27173737	27173787	27173735	-1	JH721873.1	ENSCLAG00000016769.1	27173372	27173770	None	5199	1236	182650	No_or_no_constitutive_exon
TAACAAGCCACACCCCGTCTCTACCCCGACTTTGGTTGGGGGTACGGCAGAG	28446864	28446946	28446996	28446944	-1	JH721873.1	ENSCLAG00000016931.1	28338253	28461626	SCUBE1	5199	1236	182650	No_or_no_constitutive_exon
GGACCGAATTTTTAAAGTTAATGTCTCCTTTTCTTTTTGGTGGGGACAAGTT	28604405	28604601	28604651	28604599	-1	JH721873.1	ENSCLAG00000016383.1	28567633	28783565	EFCAB6	5199	1236	182650	No_or_no_constitutive_exon
GAGGCTGGCTCAGAGTAAGTGACCACTGTGTCCTTTGAGCAGGGGGACAGCG	33727433	33727523	33727383	33727435	1	JH721873.1	ENSCLAG00000017149.1	33722050	33727523	None	5199	1236	182650	No_or_no_constitutive_exon
CGGCAGCCGGCTTTGGAGCTGTTGCAGAACAATGCAGCACTTGGGGGAAGTT	733874	733966	733824	733876	1	JH721875.1	ENSCLAG00000026067.1	732832	733966	None	5199	1236	182650	No_or_no_constitutive_exon
ACGTGCCACCTCTGTGTGTGTGTCTGCCTGTCTGTGTGTCTGGGGAGCAGGG	4279390	4279474	4279340	4279392	1	JH721875.1	ENSCLAG00000012010.1	4247013	4307458	CAMK2A	5199	1236	182650	Yes
CAAGTGTTTGCTAACATTGTCTCTTTCTCTGCCCTCCTATATGGGGTTAGGA	5353933	5355672	5353883	5353935	1	JH721875.1	ENSCLAG00000012078.1	5303310	5355672	SH3TC2	5199	1236	182650	Yes
AGGCCCAGCACATGATGAGAGGACTAATGGGAGTGGCTCTGGGGCTACAGGT	5854652	5854778	5854828	5854776	-1	JH721875.1	ENSCLAG00000011431.1	5841037	5889110	FBXO38	5199	1236	182650	No_or_no_constitutive_exon
CGGAGGGAAAACAAAGTCATACGCTTCTCCTTTGCCCTGGCTGGGTGAAGGC	11863486	11863590	11863640	11863588	-1	JH721875.1	ENSCLAG00000017360.1	11854525	11869777	KIAA0141	5199	1236	182650	No_or_no_constitutive_exon
GCTGTGGAGTGTTCCCCTCTTCAACATGGACTTTCTCTGGGGAGGGACAGGA	12125497	12125633	12125447	12125499	1	JH721875.1	ENSCLAG00000011207.1	12123519	12135412	FCHSD1	5199	1236	182650	No_or_no_constitutive_exon
ATGGACTACTGAGGAAAGTCTAATGTCCATTCACATTGCTGGGTGAGCAGGC	12130862	12130980	12130812	12130864	1	JH721875.1	ENSCLAG00000011207.1	12123519	12135412	FCHSD1	5199	1236	182650	No_or_no_constitutive_exon
CTGTAATGATGATATGTGGAGTGAGGGCTTGTTGGATGGGTGGAAATTAGCT	12412059	12412093	12412143	12412091	-1	JH721875.1	ENSCLAG00000012061.1	12411981	12414586	PCDHGB2	5199	1236	182650	No_or_no_constitutive_exon
ACCCGACTGTCAGTGCGCAGTCATAGTCTCTGTCTTTTGCAGCTGGGCAGCC	12917313	12917617	12917667	12917615	-1	JH721875.1	ENSCLAG00000013436.1	12898941	12921936	None	5199	1236	182650	No_or_no_constitutive_exon
AGAATGTGTGTGAGGTTCCAGCCTCTGAGAACAGCCTCTCTGGGGAGCAGTT	13483754	13483883	13483704	13483756	1	JH721875.1	ENSCLAG00000012346.1	13470700	13499422	TGM6	5199	1236	182650	No_or_no_constitutive_exon
AGACTTTATATTTCCCAGCCAGAGGCACCTTTTTGGGGTTGCAACCAAAGGG	13566081	13566432	13566031	13566083	1	JH721875.1	ENSCLAG00000013446.1	13565934	13625843	TMC2	5199	1236	182650	No_or_no_constitutive_exon
CCCAGATCCGGTGCCACTTCTGGTGCGCACTGCTTATTTGGGAATCACAGTG	13640575	13640677	13640525	13640577	1	JH721875.1	ENSCLAG00000013816.1	13637594	13643938	NOP56	5199	1236	182650	No_or_no_constitutive_exon
GGGACCACCACCCTGACATGGGTCTGACCAGTGGGGTTGGGGGTGGGCAGGG	13789682	13789921	13789971	13789919	-1	JH721875.1	ENSCLAG00000010239.1	13782985	13792914	PCED1A	5199	1236	182650	Yes
AGAGAGCAGCTTCATAGTACCAGACGGGAAGTACATTGCTGGGGTGGTAGTT	13935993	13936046	13935943	13935995	1	JH721875.1	ENSCLAG00000014599.1	13819716	13967068	PTPRA	5199	1236	182650	No_or_no_constitutive_exon
CCTGGAGCTGCAGCAGTACTTCCACAGCCTGACTCCTGGGGCTGGAGGAGGT	14121616	14121619	14121566	14121618	1	JH721875.1	ENSCLAG00000012396.1	14107379	14121619	ITPA	5199	1236	182650	No_or_no_constitutive_exon
GGAGGGGGATGTACTGGATGATGATGATAATGAAGATGGGGGATGACCAGCT	14284574	14284658	14284708	14284656	-1	JH721875.1	ENSCLAG00000012573.1	14284574	14285556	None	5199	1236	182650	No_or_no_constitutive_exon
GGGCGGGGGTACTGGGTTCCTGGGGACCTAACACCACTCCTCTGGGGAAGGG	16510763	16511333	16511383	16511331	-1	JH721875.1	ENSCLAG00000024445.1	16510763	16512037	None	5199	1236	182650	No_or_no_constitutive_exon
AACTTGTCATCTCAGATTAACATGGACTTTTTTCTCTCTTTTGGGGACAGGA	28175052	28175203	28175002	28175054	1	JH721875.1	ENSCLAG00000014155.1	28170750	28389427	CFAP61	5199	1236	182650	No_or_no_constitutive_exon
ACTACTGCCCTTAGCTGCACGACCCAGCTGGGTGCTTGCACAGGGGCCAGCC	30453435	30453632	30453385	30453437	1	JH721875.1	ENSCLAG00000015474.1	30452432	30456586	None	5199	1236	182650	No_or_no_constitutive_exon
TGTGCCAGAGGCCGCGCCACGTACCGTCCCGGGGCCACTCGGGGTTGCAGGT	31810367	31810473	31810523	31810471	-1	JH721875.1	ENSCLAG00000013442.1	31807700	31826919	TNPO2	5199	1236	182650	No_or_no_constitutive_exon
TACCGTGGGCCCAGGAGGCACCCAGGCTCCCCTGCTGGCTAGGGGTTCAGAC	31857574	31857655	31857705	31857653	-1	JH721875.1	ENSCLAG00000012972.1	31853090	31865450	HOOK2	5199	1236	182650	No_or_no_constitutive_exon
TTCCCATGACGGTGCTGGCGGGGGTCTCTGTGTTTCCCGCAGGGTCGCAGCA	31923309	31923387	31923259	31923311	1	JH721875.1	ENSCLAG00000012224.1	31907629	31939762	MAST1	5199	1236	182650	No_or_no_constitutive_exon
AAGCACTGTGGGCGGGTGGGCAGTAGATGTGGAGTCGTGGGAGGAGTGAGTC	31933240	31933294	31933190	31933242	1	JH721875.1	ENSCLAG00000012224.1	31907629	31939762	MAST1	5199	1236	182650	No_or_no_constitutive_exon
GCGTGGGGCTCGGCGGCGGCGCACACAGGTGAGTGCGAGGGGGTGGGGAGGA	31952723	31952730	31952673	31952725	1	JH721875.1	ENSCLAG00000015590.1	31952579	31961615	GCDH	5199	1236	182650	No_or_no_constitutive_exon
GGCTCCTGAGTGTGAACACTGCGGGCAGCGACACCAGGTAGGGTGAGGAGAG	32129097	32129295	32129345	32129293	-1	JH721875.1	ENSCLAG00000015295.1	32126443	32135516	TRMT1	5199	1236	182650	No_or_no_constitutive_exon
CGGTCAGGGCTAGATGTGGTCCCGGTTTCTGGTCTGTGCACAGGGGCAAGAA	32126921	32127041	32127091	32127039	-1	JH721875.1	ENSCLAG00000015295.1	32126443	32135516	TRMT1	5199	1236	182650	No_or_no_constitutive_exon
CAGCAGGTAGGACGCAGCCTTCCCTGGGCAGCAGGCAGGGCGGGCACAAGGG	32724289	32724313	32724363	32724311	-1	JH721875.1	ENSCLAG00000013348.1	32711007	32731034	RFX1	5199	1236	182650	No_or_no_constitutive_exon
ACGGACCCCCTGAGGTAAGAGGGTCTGACACCCATCTGGGGCAGTGGCAGAG	32787006	32787237	32787287	32787235	-1	JH721875.1	ENSCLAG00000014973.1	32785648	32788706	C19orf67	5199	1236	182650	No_or_no_constitutive_exon
CACGGGCACCCAGGTACTAGGGCGGGGCGGGGCCGTGGTGCCTGGGAGAGCA	32851410	32851573	32851623	32851571	-1	JH721875.1	ENSCLAG00000013543.1	32846160	32883617	ADGRL1	5199	1236	182650	No_or_no_constitutive_exon
TTTTCCTTGCTTGCTTTCTCTTTAACATGCATTTCCTTGGTGGGGCACAGGG	820552	820628	820678	820626	-1	JH721876.1	ENSCLAG00000008810.1	713372	1259885	RYR3	5199	1236	182650	Yes
CTGATGTCTGCTTCTCTGTGTTTGTCTCTCCATCTCCTATTGGGCAACAGCA	2537566	2537803	2537516	2537568	1	JH721876.1	ENSCLAG00000022962.1	2534839	2537803	None	5199	1236	182650	No_or_no_constitutive_exon
ACTGCTACGTCCCCAAGGTGGCCTGCTCTAACTGGAAGCGGGTGCTGAAGGT	7391725	7392355	7391675	7391727	1	JH721876.1	ENSCLAG00000010118.1	7391281	7392355	CHST14	5199	1236	182650	No_or_no_constitutive_exon
TCATCAAATCTAGCTTTATTTTTCTCCTTTCTTTTTTGGGGGGGATTTAGCT	7630947	7631006	7631056	7631004	-1	JH721876.1	ENSCLAG00000013931.1	7616715	7672342	DNAJC17	5199	1236	182650	No_or_no_constitutive_exon
AGGTAAGAGGCTACACTCCTTCTTTCCCTCAGAAGCAGCCCAGCAGGGAGCG	8200381	8200439	8200331	8200383	1	JH721876.1	ENSCLAG00000012091.1	8178825	8207747	NUSAP1	5199	1236	182650	Yes
GGACTCTTGGCTCTAATTCTCCTTTTTGTCTCTTACCCATTGGGTGACAGTT	8963624	8963808	8963858	8963806	-1	JH721876.1	ENSCLAG00000012936.1	8937109	8990800	TMEM87A	5199	1236	182650	Yes
TTTCTGCAAGAGGGAGCTCTGAACCTGTATTTCCTTCCTGGGGGGCACAGAT	9108169	9108339	9108119	9108171	1	JH721876.1	ENSCLAG00000009048.1	9070398	9117794	CAPN3	5199	1236	182650	Yes
AGACCCTAGGGGAGATGAGGCTCCATGTGGAGGTCTGGGGGAAACCGAAGAT	9373699	9374580	9373649	9373701	1	JH721876.1	ENSCLAG00000008839.1	9276118	9389339	STARD9	5199	1236	182650	No_or_no_constitutive_exon
TCTTTCTTACCAGGCTTTGGAGACCCGGCTTCTGTGCTGTTGGGGCACAGTG	9374675	9375486	9374625	9374677	1	JH721876.1	ENSCLAG00000008839.1	9276118	9389339	STARD9	5199	1236	182650	No_or_no_constitutive_exon
AACTTGAACTTGGGTGATTCTGGAGACACCTGGATGGGGGATGGGCGGAGCT	9386758	9386827	9386708	9386760	1	JH721876.1	ENSCLAG00000008839.1	9276118	9389339	STARD9	5199	1236	182650	No_or_no_constitutive_exon
CACATTTATCCATGATTTCTGTCTTTTCCAAAAAAGACCTGGGTATCAAGAG	9797759	9797931	9797981	9797929	-1	JH721876.1	ENSCLAG00000011681.1	9784259	9798194	EPB42	5199	1236	182650	Yes
ATTCTGTCAGTCGTTCAACACAGATGACTGGGACTAACACAGGGAGAAAGCC	9788539	9788654	9788704	9788652	-1	JH721876.1	ENSCLAG00000011681.1	9784259	9798194	EPB42	5199	1236	182650	No_or_no_constitutive_exon
TTAGTTACCCACCCACCCGCACTCCCAGCTAACTGATTTGGGGGTGACAGGA	10107366	10107452	10107502	10107450	-1	JH721876.1	ENSCLAG00000008772.1	10074238	10109523	PPIP5K1	5199	1236	182650	Yes
ACTGCCTGCTCACTACTCCTTGGGAATTTCACTGTGGCAGGGGTGGTTAGGC	11176922	11176944	11176994	11176942	-1	JH721876.1	ENSCLAG00000014407.1	11170828	11180247	PATL2	5199	1236	182650	No_or_no_constitutive_exon
TCCAGGCACAGGCCTTGGGTCCAACCCACGAGCAAGTGGTGTGGGACCAGGT	11197630	11198041	11197580	11197632	1	JH721876.1	ENSCLAG00000007186.1	11196408	11198510	None	5199	1236	182650	No_or_no_constitutive_exon
ATGCACCACTGCCACCTCGAGGACAGCTTGACAGTTCCCTGGGACCACAGGG	11197018	11197039	11196968	11197020	1	JH721876.1	ENSCLAG00000007186.1	11196408	11198510	None	5199	1236	182650	No_or_no_constitutive_exon
CTTGCCCAGCCCAAGGTCCCCCTGACTGGTGGTCCTGTCTCGGGGGACAGGA	14953895	14954033	14953845	14953897	1	JH721876.1	ENSCLAG00000009402.1	14948122	14960005	FES	5199	1236	182650	No_or_no_constitutive_exon
TTCCCCCTCATTTATTACCCCTCCTGTTTAGGTGTTGGAGCGGGGTGGAGGT	15534283	15534424	15534233	15534285	1	JH721876.1	ENSCLAG00000008620.1	15527940	15534424	PEX11A	5199	1236	182650	No_or_no_constitutive_exon
AATTCCGGGACATCGATAACCCGCCTCCGGCTGACCCCCAGCGCCGGGAGGC	15548066	15548324	15548016	15548068	1	JH721876.1	ENSCLAG00000012336.1	15533267	15549772	PLIN1	5199	1236	182650	No_or_no_constitutive_exon
TGAAGACACCCCTCTGCCCCATGACAAACTTTTCCTCCTGGTGGGATTAGGT	15780650	15780887	15780600	15780652	1	JH721876.1	ENSCLAG00000009374.1	15773472	15788651	POLG	5199	1236	182650	No_or_no_constitutive_exon
AGCGGGCCTGGGTCTTGGAGATAAGGTGCTGTCTTTTTGCCTGGGGACAGGT	16097948	16098104	16097898	16097950	1	JH721876.1	ENSCLAG00000009989.1	16091683	16103768	MFGE8	5199	1236	182650	No_or_no_constitutive_exon
CCAGTGAGGACCTGGTCGTGCCAGTGACCATTGCCTCAGGGGCAGCCGAGGT	16152611	16152639	16152689	16152637	-1	JH721876.1	ENSCLAG00000010954.1	16148464	16160215	None	5199	1236	182650	No_or_no_constitutive_exon
GAGGGTTGAGGGTGGTCTGAGAAGTAATGTAGCATTTCGTGGGGATGCAGGT	26091781	26094546	26091731	26091783	1	JH721876.1	ENSCLAG00000012011.1	26087484	26094546	None	5199	1236	182650	No_or_no_constitutive_exon
GACCCTGCGTTGTAGCTGCACAGCCGAGGTTTCCGTACCCGGGTAACGAGCG	28507339	28507446	28507496	28507444	-1	JH721876.1	ENSCLAG00000012439.1	28499633	28507867	TM2D3	5199	1236	182650	No_or_no_constitutive_exon
TCTTTGATCTGAAGAAACTTTTTTTAATTTGTTTTTGGGGATGGACGTAGGT	4115709	4115889	4115659	4115711	1	JH721877.1	ENSCLAG00000006089.1	4115307	4145939	CPNE3	5199	1236	182650	No_or_no_constitutive_exon
AATTTCTCTTAACTTTCTTCTCCTTCTTCTTTTGGGGGGTGGGGAGAAAGGC	16901478	16901595	16901428	16901480	1	JH721877.1	ENSCLAG00000004469.1	16776730	16922789	PKHD1L1	5199	1236	182650	No_or_no_constitutive_exon
GGTGCCCGGGAAACCGCATTGCCATACCCAGAAGGACCCCGCTGGGACAGGT	25219676	25220013	25219626	25219678	1	JH721877.1	ENSCLAG00000010921.1	25219018	25224457	NOV	5199	1236	182650	Yes
GCTTCCGTAGCTTCCCATTTCCTAACACAGTCTCCTTCCTGGGCTGACAGAG	25667235	25667375	25667185	25667237	1	JH721877.1	ENSCLAG00000012798.1	25579546	25774127	COL14A1	5199	1236	182650	Yes
CCCAGAAGAAGCTGAAGAGACAAAAGCTTGTGGCGTGGGAATAAATTAAGCA	29886851	29886968	29887018	29886966	-1	JH721877.1	ENSCLAG00000007287.1	29886851	29887603	None	5199	1236	182650	No_or_no_constitutive_exon
CTGGCGGCGGGCGACGTGGATGGGGACGTGTTCGTGTGAGTGAGGGGCAGGG	37255	37350	37400	37348	-1	JH721878.1	ENSCLAG00000012803.1	33647	37556	WDR55	5199	1236	182650	No_or_no_constitutive_exon
TGGGTCTAGCCAGTCCTTGGCCCTCTAGTGACTAGGTGTGGTGTGGGCAGGC	123718	123910	123668	123720	1	JH721878.1	ENSCLAG00000003294.1	120118	125711	APBB3	5199	1236	182650	No_or_no_constitutive_exon
TGCAAGCATCGGGCGTGGGAGCCCGGATTACTGACGACCTGTGGGGGGAGGC	284366	284541	284591	284539	-1	JH721878.1	ENSCLAG00000003623.1	269597	288145	SLC4A9	5199	1236	182650	Yes
CTGCAGACCCCGTGCCCCTCGTCCTCAGGTCGCACCCGCCGGAACGGGAGAT	284711	284806	284856	284804	-1	JH721878.1	ENSCLAG00000003623.1	269597	288145	SLC4A9	5199	1236	182650	No_or_no_constitutive_exon
AGGGTCTTGGGCTTCTTTCTTTGATCTCAACAGTCTATATTATGGGACAGGT	2253313	2253766	2253263	2253315	1	JH721878.1	ENSCLAG00000012104.1	2232841	2275875	BRD8	5199	1236	182650	Yes
AAATCCCCAATTTATATCTCTCACATCATTCCTGGAGGGGTGGCTGAAAGAC	22884060	22884322	22884372	22884320	-1	JH721878.1	ENSCLAG00000003728.1	22884060	22884746	None	5199	1236	182650	No_or_no_constitutive_exon
AGATTTATTCATTGTTAAATTTATTTGTGTTTTTACACAGGGTGTGATAGGT	23137676	23137770	23137626	23137678	1	JH721878.1	ENSCLAG00000003850.1	23117161	23185517	TMEM161B	5199	1236	182650	No_or_no_constitutive_exon
GGGCTCCAGGGCTCCAGGCCCGGCAGGCTCTGGGGATGCTGGGGGCTGAGTC	29003142	29003456	29003506	29003454	-1	JH721878.1	ENSCLAG00000005490.1	28930615	29065110	RASGRF2	5199	1236	182650	No_or_no_constitutive_exon
CTTGGCCTTGTCTTCTCTCTCCTGTCCTCCTCCTCCGCCTGGGGAAACAGGA	29553322	29553534	29553272	29553324	1	JH721878.1	ENSCLAG00000005561.1	29527306	29565159	None	5199	1236	182650	No_or_no_constitutive_exon
AGCCCACCCATAAAAAACCCTGGGGTGTTCACACCATACCCCTGGGAAAGGC	167076	167167	167026	167078	1	JH721880.1	ENSCLAG00000011650.1	161352	177936	SAMD7	5199	1236	182650	No_or_no_constitutive_exon
TTTTCTGTAAGTGAGGATATAAACAGGTTTTTTTTGTTTTGGGTACACAGAA	294766	294930	294980	294928	-1	JH721880.1	ENSCLAG00000022748.1	294766	295272	None	5199	1236	182650	No_or_no_constitutive_exon
TTGCTTTTGTTTGACCTGGATTGTCTCAACTTGATCATTTTGGGGGACAGGT	1112779	1112967	1113017	1112965	-1	JH721880.1	ENSCLAG00000014131.1	1101768	1129715	SLC2A2	5199	1236	182650	No_or_no_constitutive_exon
ACGCGGGATCCCACCCCGGTGACACACACACTGACGCCGCCCGGGGTGAGCC	11886503	11886553	11886603	11886551	-1	JH721880.1	ENSCLAG00000011520.1	11867464	11953266	None	5199	1236	182650	No_or_no_constitutive_exon
TTGCCTGGCTTTCCTTGTTTACTCCCTGCCCGACCTTATTTTGGGGACAGAA	12534397	12534581	12534631	12534579	-1	JH721880.1	ENSCLAG00000014835.1	12531011	12537156	None	5199	1236	182650	No_or_no_constitutive_exon
CCCCAAACAGACTGCGAAGCGGACGGACGGCAGCTTCCGGGCACACGGAGGC	12657271	12657496	12657546	12657494	-1	JH721880.1	ENSCLAG00000011355.1	12657271	12676426	RNF168	5199	1236	182650	No_or_no_constitutive_exon
TGGCCGCCGCTCAACCAAGTCTCCTACTCCGACATGCCAGGGTGTGGCAGGG	15174575	15174627	15174525	15174577	1	JH721880.1	ENSCLAG00000012524.1	15032510	15174627	ATP13A4	5199	1236	182650	No_or_no_constitutive_exon
GACCCTCTGGGGCTGACCTCTGCCTCTTTCCCTCCCAACCGTGGGGTCAGGG	23112754	23112897	23112947	23112895	-1	JH721880.1	ENSCLAG00000017299.1	23112092	23120036	CHRD	5199	1236	182650	No_or_no_constitutive_exon
TTTCCTGAAACCACCTGGCATATCAGGCTGCCCCGGGGCCAGGCAGGGAGCG	23141381	23141403	23141331	23141383	1	JH721880.1	ENSCLAG00000015337.1	23138604	23152311	CLCN2	5199	1236	182650	Yes
CTCTTCCCCAAAGATGACATTGCCCCCGGGGTCTTGTGTTCGGGACACAGGC	23146680	23146754	23146630	23146682	1	JH721880.1	ENSCLAG00000015337.1	23138604	23152311	CLCN2	5199	1236	182650	Yes
TGCCCACAGCCGGCGCCCCTGAAGGTATCGCCCGAGCCGGGCAAGGGTAGGG	23243185	23243284	23243334	23243282	-1	JH721880.1	ENSCLAG00000012845.1	23242395	23251352	VWA5B2	5199	1236	182650	No_or_no_constitutive_exon
GGCAAAGGCACAGCTGATGAAACGAGCAAGAGGTGCCTGACGCAGGGGAGCT	23284539	23284560	23284610	23284558	-1	JH721880.1	ENSCLAG00000014315.1	23281719	23290430	AP2M1	5199	1236	182650	No_or_no_constitutive_exon
TTGGTGTGGTGTTCGCTGACTGCCCTCCTCTCTCCCGGTGTGCGGGACAGGT	23473535	23473693	23473485	23473537	1	JH721880.1	ENSCLAG00000014609.1	23447919	23522732	ABCC5	5199	1236	182650	Yes
TACGCTGTTTTCTTCTTCACTGCCTCATTTCTCACCCTGTGGGTGAGCAGTC	23607828	23608012	23608062	23608010	-1	JH721880.1	ENSCLAG00000016934.1	23589070	23666680	YEATS2	5199	1236	182650	Yes
GCTCGGCGTGGGGCCGCAAAGGCGGGAGTGGGTGGTGAGGGTGGGAATAGGC	24741023	24741057	24740973	24741025	1	JH721880.1	ENSCLAG00000015103.1	24734560	24747414	CSPG5	5199	1236	182650	No_or_no_constitutive_exon
GAAAAGTGGACTATGGTGAATACAGGGATAAAAATAAGGGAGGTGACCAGTG	24986223	24986285	24986173	24986225	1	JH721880.1	ENSCLAG00000014351.1	24985602	24986285	None	5199	1236	182650	No_or_no_constitutive_exon
GGCTGGCAGGCAGGACCCTCATGTGCCCCCTTCCCTGGGTGGGCGGCCAGTT	25189020	25189145	25189195	25189143	-1	JH721880.1	ENSCLAG00000016378.1	25184197	25205442	NBEAL2	5199	1236	182650	Yes
GGAGCCAAGCTGCTCCTCCATTACTCCCCGCAGGTATCTGGGGACCAGAGGG	25196438	25196610	25196660	25196608	-1	JH721880.1	ENSCLAG00000016378.1	25184197	25205442	NBEAL2	5199	1236	182650	No_or_no_constitutive_exon
AGAGGGTGTCCTAGAGCCAGAGAACACAGAGGGTGGGGTCGAGCCAGGAGGT	4190680	4190701	4190630	4190682	1	JH721881.1	ENSCLAG00000005913.1	4131652	4243651	GOLGA4	5199	1236	182650	No_or_no_constitutive_exon
TTTTACTGACTGATATGCTTATGCTGCTTTATTGGTAGTGGGAGGTAGAGCT	4192510	4192686	4192460	4192512	1	JH721881.1	ENSCLAG00000005913.1	4131652	4243651	GOLGA4	5199	1236	182650	No_or_no_constitutive_exon
CTCTGGGAAAGTCCGAGGATGATAACACAGTGCTCGCGGGCATGGGGCAGTG	4942883	4943075	4942833	4942885	1	JH721881.1	ENSCLAG00000006229.1	4888887	4957327	DLEC1	5199	1236	182650	No_or_no_constitutive_exon
GCTCTCTGGGGGATCCCAGAATAGTGAAATGAGAGGGTTGGGGCACACAGGA	5014322	5014443	5014493	5014441	-1	JH721881.1	ENSCLAG00000003320.1	5009278	5020221	SLC22A14	5199	1236	182650	No_or_no_constitutive_exon
TTCCTTGCACTACTCTGTTAAATATACTTGTGTCTTTTCCTGGGTGGTAGAA	11814728	11814844	11814894	11814842	-1	JH721881.1	ENSCLAG00000008602.1	11797070	12111490	CNTN6	5199	1236	182650	No_or_no_constitutive_exon
CTACTGCATCTGACCTGAGTATTAATAAGGGGGTAGGTTTGACAGGGAAGCT	21752099	21752212	21752262	21752210	-1	JH721881.1	ENSCLAG00000003335.1	21732261	21765772	UROC1	5199	1236	182650	No_or_no_constitutive_exon
GGCTGGGGCGGGGCAGCAGCACTGATGCCCGCTTTCCCTGGGTGGCACAGGT	852331	852433	852281	852333	1	JH721879.1	ENSCLAG00000013942.1	818931	852694	ENG	5199	1236	182650	No_or_no_constitutive_exon
AAGGCCTTCTGCGCCAGCCCCTCACCCGGCTTGTGCCCCTCGGCGGGCAGGG	945719	945873	945923	945871	-1	JH721879.1	ENSCLAG00000012479.1	942269	950922	CFAP157	5199	1236	182650	No_or_no_constitutive_exon
GGGTGCCACCAGCTGGGCAGGAGCCCCCCTGACCTCTCCTTGGGGTGCAGCG	1115152	1115340	1115102	1115154	1	JH721879.1	ENSCLAG00000011344.1	1072242	1119620	FAM129B	5199	1236	182650	No_or_no_constitutive_exon
ACAGGGTGAGGAGACACTGACAGCCCTCTCCCTTGTCTGCTTGGGAGCAGGG	1181045	1181189	1181239	1181187	-1	JH721879.1	ENSCLAG00000013068.1	1177058	1187110	SLC2A8	5199	1236	182650	Yes
TATTCTCTCCCTCAGGTCTTTGTTAATTTTTTTTCCTGCGGGTGATACAGGT	2979722	2979863	2979913	2979861	-1	JH721879.1	ENSCLAG00000010577.1	2946552	3046479	GAPVD1	5199	1236	182650	Yes
CAGATGATGATGAGCACGAGTGGATCATCCAGACATGTCGGAAGGGTTAGGT	5859717	5859744	5859794	5859742	-1	JH721879.1	ENSCLAG00000014454.1	5859717	5903198	MORN5	5199	1236	182650	No_or_no_constitutive_exon
TTCACTAACTTACTGATCCTATATGTTGCCTCATCAAATTGGGCCAATAGCT	6868175	6868295	6868345	6868293	-1	JH721879.1	ENSCLAG00000010438.1	6815254	6892466	CNTRL	5199	1236	182650	Yes
CAGTGTTGCTATCCTTTACTAATTGTATCTTGGGGCATGGGGGGAATTAGAT	6862347	6862542	6862592	6862540	-1	JH721879.1	ENSCLAG00000010438.1	6815254	6892466	CNTRL	5199	1236	182650	No_or_no_constitutive_exon
CTAATGGTACTTGGTGATTTATTGATGTCTCTCTTTTCTTTCTGGGAAAGGA	6817684	6817747	6817797	6817745	-1	JH721879.1	ENSCLAG00000010438.1	6815254	6892466	CNTRL	5199	1236	182650	No_or_no_constitutive_exon
GACAGAAATTCCCTAATACATATCTACTTTGCTTTTCCTTTGGGCTAAAGGT	7049800	7049940	7049750	7049802	1	JH721879.1	ENSCLAG00000011962.1	6999440	7096441	C5	5199	1236	182650	No_or_no_constitutive_exon
GTTGCTGAAGGACCCGAATGAGATACGCACAGCAGGGGGCTGAGCGGCAGGT	13335175	13335182	13335232	13335180	-1	JH721879.1	ENSCLAG00000010585.1	13289914	13403027	COL27A1	5199	1236	182650	No_or_no_constitutive_exon
CAGCTTCTTCTTCCTCCCAGCTTGGGCTGCCCGGCTGTGGAGGGACTGAGGG	13328220	13328328	13328378	13328326	-1	JH721879.1	ENSCLAG00000010585.1	13289914	13403027	COL27A1	5199	1236	182650	No_or_no_constitutive_exon
GCCAGAGGTCAAGGGGACAGCAGGGTGGAGAAGTCCAGGAAGGGACTGAGGT	13320537	13320662	13320712	13320660	-1	JH721879.1	ENSCLAG00000010585.1	13289914	13403027	COL27A1	5199	1236	182650	No_or_no_constitutive_exon
ATCAAAGCAAACAAAAACAAAACTAAAGGTGGTTCTGTATCCACAGGGAGAG	13301258	13301356	13301406	13301354	-1	JH721879.1	ENSCLAG00000010585.1	13289914	13403027	COL27A1	5199	1236	182650	No_or_no_constitutive_exon
CTGAGGGTCCTGGGTGAGGAGGAGCAAAGGAGGAGAAGGCAGGGAGGGAGAG	13298276	13298398	13298448	13298396	-1	JH721879.1	ENSCLAG00000010585.1	13289914	13403027	COL27A1	5199	1236	182650	No_or_no_constitutive_exon
TACTTCCTGCCTTGACTGGTCGTTCTGGTGTGTTTGTTTCAGGGTGAAAGCG	13298134	13298234	13298284	13298232	-1	JH721879.1	ENSCLAG00000010585.1	13289914	13403027	COL27A1	5199	1236	182650	No_or_no_constitutive_exon
CCTGGCCTGTCTCTGTATTGCCATAGGCTGGCGGGCTCCCGTGTGGGCAGGT	13557324	13557621	13557671	13557619	-1	JH721879.1	ENSCLAG00000009818.1	13501374	13601370	ZNF618	5199	1236	182650	No_or_no_constitutive_exon
TGTGGTGATTATTGTGGTTTTTGTTTTTGTGTTTTCTTTTGGGACTAAAGAG	27848748	27848893	27848943	27848891	-1	JH721879.1	ENSCLAG00000013715.1	27841423	27915540	TMOD1	5199	1236	182650	No_or_no_constitutive_exon
GAAGGAAACAGCAGCGGCCGATCTTCTGGGGTCACGGGGACACAAGTAAGAA	28839092	28839209	28839259	28839207	-1	JH721879.1	ENSCLAG00000015419.1	28839092	28840472	None	5199	1236	182650	No_or_no_constitutive_exon
GCCCTCCCCCTCCTGGGACATGGGAAGGGCAGCCCTGCAGAGGGTTGGAGTC	29463304	29463462	29463254	29463306	1	JH721879.1	ENSCLAG00000011362.1	29395388	29570952	PAX5	5199	1236	182650	No_or_no_constitutive_exon
GACAGGCTGTCTGGCCGGGTCAGGGGTGCTGGGCTCGGGGTGCAAGGCAGCC	842971	843008	842921	842973	1	JH721882.1	ENSCLAG00000013916.1	837572	845341	PSMC3	5199	1236	182650	No_or_no_constitutive_exon
TGCAGCCCGGCCGGGTGGCCCTGAGCCTGCGTGCGTGGCCCGGGGCACAGGG	892838	893002	892788	892840	1	JH721882.1	ENSCLAG00000015418.1	888588	901725	MYBPC3	5199	1236	182650	Yes
CTCATCCTGTTTCCTGTCCCTGCCCCCCAGATGCCTTGGCAGAGGGCGAGGT	1211456	1211479	1211406	1211458	1	JH721882.1	ENSCLAG00000016159.1	1191337	1238227	LRP4	5199	1236	182650	No_or_no_constitutive_exon
AGGAGGGGGCCAGACTGCAGCCCATCGGTGCCCATGGGCAGAGAAGGGAGCA	1669420	1669424	1669370	1669422	1	JH721882.1	ENSCLAG00000014194.1	1669137	1669424	None	5199	1236	182650	No_or_no_constitutive_exon
GGCTGGAAAAATCCTGGTGAGGAACCCCGATGTGTCCTTATTGGGGACAGGT	2065969	2066142	2066192	2066140	-1	JH721882.1	ENSCLAG00000014552.1	2061850	2082514	MAPK8IP1	5199	1236	182650	Yes
AAGAGTGCAGTGCGCCAGTGGCCACCTCCATGGGTGGGAGCCGGTGGGAGCC	2617201	2617257	2617307	2617255	-1	JH721882.1	ENSCLAG00000015369.1	2614235	2657448	PRDM11	5199	1236	182650	No_or_no_constitutive_exon
TTCTTGCTCTGTTAAGTGGTGGATGTTTAACAGTTGTTTCTTGGGAACAGCC	12098419	12098570	12098620	12098568	-1	JH721882.1	ENSCLAG00000016692.1	12085969	12122425	NAT10	5199	1236	182650	No_or_no_constitutive_exon
CTCCAGCTGTGGCAAAGGAAGTTGTGGCTCCTGTGGCTGCTCTAAGGGAGGC	13423096	13423554	13423604	13423552	-1	JH721882.1	ENSCLAG00000014901.1	13423066	13423735	None	5199	1236	182650	No_or_no_constitutive_exon
ACCTACCCTGGCATGTTTATCGCCCTGAGTAAGAACGGGGGACCAACAAGGG	14837356	14837470	14837520	14837468	-1	JH721882.1	ENSCLAG00000015017.1	14837356	14838602	None	5199	1236	182650	No_or_no_constitutive_exon
GTGGGCGGGCGGAGCGGAGCGGGAGGCGGCCACGTCCCCTGCGGGGCCAGGG	16149334	16149423	16149473	16149421	-1	JH721882.1	ENSCLAG00000015936.1	16064474	16214360	ANO1	5199	1236	182650	No_or_no_constitutive_exon
AGAAGGCCACCAGAGAGTCCCTAACCCACGTCCTGTGGTTGGCTGGGTAGGT	18160623	18160781	18160831	18160779	-1	JH721882.1	ENSCLAG00000015242.1	18159336	18170480	ANKRD13D	5199	1236	182650	No_or_no_constitutive_exon
CCCTTGAGTTGTCCTCTCGGGAGCAGGAGGAGCGGGAGCGGCGGGGGCAGCA	18159390	18159541	18159591	18159539	-1	JH721882.1	ENSCLAG00000015242.1	18159336	18170480	ANKRD13D	5199	1236	182650	No_or_no_constitutive_exon
TTTTTCCATCAGTATGCTAATGCTGCTTTTTTTCTTTTGGGGGGTGTCAGGT	18235063	18235157	18235207	18235155	-1	JH721882.1	ENSCLAG00000015882.1	18200757	18308163	KDM2A	5199	1236	182650	No_or_no_constitutive_exon
CGGGGGCGGTCTCGAGTGCGCAGGCGCAGCACGTAGTGGGCGGGGAAAAGCG	18644400	18644478	18644528	18644476	-1	JH721882.1	ENSCLAG00000016901.1	18559712	18644862	C11orf80	5199	1236	182650	No_or_no_constitutive_exon
CAGTCCTTTTGCAAGGCTTTCAGTGTGTCCTTTCCTATGGCTGGGGACAGAC	18691016	18691277	18690966	18691018	1	JH721882.1	ENSCLAG00000016560.1	18659488	18699338	SPTBN2	5199	1236	182650	Yes
ACAGCCTGTGTGCTGGTGCCCTGATCTTGACTGTGAGTCTGGGGCCACAGAG	18987256	18987349	18987206	18987258	1	JH721882.1	ENSCLAG00000016081.1	18982081	18989730	BRMS1	5199	1236	182650	No_or_no_constitutive_exon
TGCAAGTGCCTTGTCTTTAACACAACACTTTTTCACCTCTGGGATTGCAGTT	19953246	19953335	19953385	19953333	-1	JH721882.1	ENSCLAG00000016655.1	19939932	19963753	POLA2	5199	1236	182650	Yes
TGTCAAAATTCCCTCCAGAAGCTGGTGCTGAGAGGCGCTTTGGGGAACAGGT	20019910	20019996	20020046	20019994	-1	JH721882.1	ENSCLAG00000017152.1	20004425	20025708	CAPN1	5199	1236	182650	No_or_no_constitutive_exon
GCTGTGTTAGCTTGAACTGTGAGCCACTCTGGAAGAGAAGGGGTCACAAGAG	20238933	20239049	20238883	20238935	1	JH721882.1	ENSCLAG00000016695.1	20221090	20248724	MAJIN	5199	1236	182650	No_or_no_constitutive_exon
GCTTGGGCTGCAGTCATGACTGACCTCTGACCCCACGGCCACACGGGCAGAC	20368798	20368878	20368748	20368800	1	JH721882.1	ENSCLAG00000015778.1	20363777	20379527	MAP4K2	5199	1236	182650	No_or_no_constitutive_exon
GGAGTTGATGCCGGTTGTCTCCTGTCTCTCCCCCTCCCTGGGCTGGGCAGGT	20493616	20493778	20493566	20493618	1	JH721882.1	ENSCLAG00000017148.1	20391721	20551870	NRXN2	5199	1236	182650	No_or_no_constitutive_exon
TCCCAGCATTCCCCACCCTGACCTAGTGTCTCCTCCCTACTGTGGGGCAGGT	20509436	20509627	20509386	20509438	1	JH721882.1	ENSCLAG00000017148.1	20391721	20551870	NRXN2	5199	1236	182650	No_or_no_constitutive_exon
GTACCAAGAGCAGTCAGTGCTCTGGGGCTGACTGTCCTGTGGGGCTGCAGGC	20792683	20792909	20792959	20792907	-1	JH721882.1	ENSCLAG00000016909.1	20790103	20795423	GPR137	5199	1236	182650	No_or_no_constitutive_exon
CAGGTGAGCGACGTTGGCGGGCTAGGTAGGGGGTGGGGTCCGGACAGGAGAC	20795154	20795204	20795254	20795202	-1	JH721882.1	ENSCLAG00000016909.1	20790103	20795423	GPR137	5199	1236	182650	No_or_no_constitutive_exon
ACAAGTGAAGGAATGTCCCGCGTGGCTGACCCTGAGTTTGGGGGTCACAGGG	20817657	20817754	20817804	20817752	-1	JH721882.1	ENSCLAG00000016775.1	20810543	20827267	PLCB3	5199	1236	182650	No_or_no_constitutive_exon
CGCCACTCCCCGGCGTTCACTCCTCCCTTCTGCTTCGTCCCCAGGGGAAGGC	22417869	22418056	22418106	22418054	-1	JH721882.1	ENSCLAG00000016919.1	22362220	22427622	PTCH1	5199	1236	182650	No_or_no_constitutive_exon
TGGAGGGACCATTGAGAAGGACCAGAAATGACCAGCTTTCACGGGGTCAGTT	26457088	26457222	26457272	26457220	-1	JH721882.1	ENSCLAG00000016248.1	26451597	26500546	ACSS2	5199	1236	182650	Yes
GGGAAACGCAGGGCAGAGTTCTGGGGATGATGAGGGTCGCTGGGAGGAAGGT	27654253	27654583	27654633	27654581	-1	JH721882.1	ENSCLAG00000017072.1	27654088	27655259	None	5199	1236	182650	No_or_no_constitutive_exon
GGTGGTGGGGGCCCAGCAGCCTTGCCACGCCCCAATGTCGGGGGTTGCAGCC	28203825	28203966	28204016	28203964	-1	JH721882.1	ENSCLAG00000016914.1	28192604	28207500	BPIFB3	5199	1236	182650	No_or_no_constitutive_exon
GTGGCTCTGCAGATGACACAGGCTCTTTTCTGTACCGTCTGGGAACACAGGC	28672996	28673090	28673140	28673088	-1	JH721882.1	ENSCLAG00000017264.1	28664281	28721896	ASXL1	5199	1236	182650	Yes
CTTGACAAATACTGCCTGATGTTTCCCTTTTCTTCTTGCTTGGGATACAGTC	29425513	29425696	29425463	29425515	1	JH721882.1	ENSCLAG00000027188.1	29419423	29429401	None	5199	1236	182650	No_or_no_constitutive_exon
GGACCGCGTGGGCAGCGGCTTGCGGGAACCGTCGGAGCGGGCCGGGGAAGGC	2024511	2024654	2024461	2024513	1	JH721883.1	ENSCLAG00000005915.1	2022416	2033149	GFI1	5199	1236	182650	No_or_no_constitutive_exon
CACTGCCCATTACCCTTGCTTGGTTCTGACTTTGTGCTTTGGGGTTACAGGC	4923655	4923886	4923605	4923657	1	JH721883.1	ENSCLAG00000004574.1	4917589	4926007	GBP5	5199	1236	182650	No_or_no_constitutive_exon
GCTCAGGCCTAACTGCTGTTCCCTTTCTCTCTAAAATCTTTGGGGAGCAGCT	4969216	4969410	4969166	4969218	1	JH721883.1	ENSCLAG00000006815.1	4957467	4971414	None	5199	1236	182650	No_or_no_constitutive_exon
GCTCAGGCCTGACTGCTGTTCCCTTTCTCTCTAAAATCTTTGGGGAGCAGCT	5201989	5202183	5201939	5201991	1	JH721883.1	ENSCLAG00000007669.1	5190389	5206046	None	5199	1236	182650	No_or_no_constitutive_exon
TGTCTACCAAAAAATATTCTCACTTTTCTTTTTTCCTTTTTGGGGCATAGGC	7746426	7746657	7746707	7746655	-1	JH721883.1	ENSCLAG00000004004.1	7728651	7760697	CLCA2	5199	1236	182650	No_or_no_constitutive_exon
TGGCAAAAGGGTTGTTACAAAGAAAGTTCTAGAACATGTGAGGGGAGGAGAC	9538190	9538233	9538283	9538231	-1	JH721883.1	ENSCLAG00000005050.1	9538143	9538825	None	5199	1236	182650	No_or_no_constitutive_exon
TATGTAAGTGTAATTTAATCATTGTTTAATTTATTTTTTTTGGGCACAAGCT	9669325	9669349	9669399	9669347	-1	JH721883.1	ENSCLAG00000005809.1	9629377	9747820	PRKACB	5199	1236	182650	No_or_no_constitutive_exon
TGGTAACAGTTGGTTCTTTCTCTTAATGTACTCATGATGCTTTGGGGAAGGC	9912246	9912273	9912196	9912248	1	JH721883.1	ENSCLAG00000006882.1	9820379	9980728	TTLL7	5199	1236	182650	No_or_no_constitutive_exon
AGGGAGGCCGCTGGGGCTGCGGGAGCTCACTTGCGCTGTTCTCGGGAAAGCA	21669470	21672273	21672323	21672271	-1	JH721883.1	ENSCLAG00000013309.1	21669470	21706327	SRSF11	5199	1236	182650	No_or_no_constitutive_exon
GTGAGGCAAGGGCAACCACCGTACATTGTGCTTTGGTCTGCAGGGCAGAGCG	26581868	26581950	26582000	26581948	-1	JH721883.1	ENSCLAG00000005099.1	26576416	26592500	None	5199	1236	182650	No_or_no_constitutive_exon
CTTTTTACTTGGCAAGTGTCTTCAAAAAGGCCTCAAAGGAAAGGGGTGAGTG	26577004	26577024	26577074	26577022	-1	JH721883.1	ENSCLAG00000005099.1	26576416	26592500	None	5199	1236	182650	No_or_no_constitutive_exon
TGAGTGTATTTGCTATTAAAGACGTAACAATGTTTTATGTTGGGAATGAGTT	27639166	27639265	27639116	27639168	1	JH721883.1	ENSCLAG00000005321.1	27638386	27669574	TM2D1	5199	1236	182650	No_or_no_constitutive_exon
GTCGGCTCTTCCAGGAGGCATCGAGTAACCACGGTCTCCTGGGGCACAAGGC	28193609	28193730	28193559	28193611	1	JH721883.1	ENSCLAG00000023574.1	28185309	28193730	None	5199	1236	182650	No_or_no_constitutive_exon
ACAAGTACCTGGAATGCAGAGTAGAAGAAATCATAAAGAAGCAGGGGAAGGC	28444271	28444444	28444494	28444442	-1	JH721883.1	ENSCLAG00000005718.1	28444271	28446263	None	5199	1236	182650	No_or_no_constitutive_exon
ATGTGGTTGGTAATTAAAGTTTCTTTTTTTATTTTCTTTTTGGGAGATAGGT	1109380	1109496	1109330	1109382	1	JH721884.1	ENSCLAG00000008827.1	1097980	1117844	RNF103	5199	1236	182650	Yes
TAGAAAAGGCCCGTGATCTGTCTTGACCTTGGCTGGGGCATGGGCAATAGGT	11265708	11265808	11265658	11265710	1	JH721884.1	ENSCLAG00000007521.1	11262501	11271680	DQX1	5199	1236	182650	No_or_no_constitutive_exon
AAGCTGAGAATGAGTTGAAGCAAAACACATTCTTTAGAGGGTTATGAAAGAA	12231405	12232082	12232132	12232080	-1	JH721884.1	ENSCLAG00000005052.1	12130606	12258522	None	5199	1236	182650	No_or_no_constitutive_exon
AAAAGTGAAAAAATATTAGAAAGTAGAAAATAGAAAAAGGGAAAGAAGAGAA	12169751	12169845	12169895	12169843	-1	JH721884.1	ENSCLAG00000005052.1	12130606	12258522	None	5199	1236	182650	Yes
TCTGCCAGGGCGCGGACGGGGCCCCCGGACCTGCGCGGGGAAGACTGCAGAG	14252385	14252425	14252475	14252423	-1	JH721884.1	ENSCLAG00000006293.1	14247109	14252459	ANKRD53	5199	1236	182650	No_or_no_constitutive_exon
GTGTTGCCACTGCTGTAAAGCAGCATGCGGTTTTTCCCCGGGCGGGGCAGCG	19246811	19250118	19246761	19246813	1	JH721884.1	ENSCLAG00000011449.1	19133567	19250118	SPRED2	5199	1236	182650	No_or_no_constitutive_exon
CCGCGGGCTGCGGCGCCGCGGCGCCCCCACGCCTCGCGGGGCTGGCGGAGCT	3384685	3384779	3384635	3384687	1	JH721885.1	ENSCLAG00000009547.1	3384199	3432431	PANK1	5199	1236	182650	No_or_no_constitutive_exon
CTGTCCATTATAATATTCCTTGTCTCTGCAATGCATCTTGGGACCAAAAGGA	13569289	13569316	13569366	13569314	-1	JH721885.1	ENSCLAG00000017378.1	13519407	14020019	None	5199	1236	182650	No_or_no_constitutive_exon
ATGAAAAAGATAGAGGACAGCAACACACTCGTGTTCATGTGGGTGTCGAGGC	16223075	16223237	16223287	16223235	-1	JH721885.1	ENSCLAG00000010415.1	16223075	16223527	None	5199	1236	182650	No_or_no_constitutive_exon
GCTCTCACCTCCTAAGATTTATATTTCACTGGTTTTTCTTTTGGGAATAGGT	16344616	16344748	16344798	16344746	-1	JH721885.1	ENSCLAG00000012242.1	16344140	16493527	JMJD1C	5199	1236	182650	No_or_no_constitutive_exon
AGCCTTTAACACTGTTCCCCTTGATGGGGTTATTTGTCCTTGGGTTAAAGGG	20626553	20626692	20626503	20626555	1	JH721885.1	ENSCLAG00000010680.1	20619290	20631915	HNRNPH3	5199	1236	182650	No_or_no_constitutive_exon
AAGCAGTCAACTCTTAACCAAACACACTCGAGAGGACTCAGAAAGGGCAGTC	25583803	25584366	25583753	25583805	1	JH721885.1	ENSCLAG00000011065.1	25483714	25626546	ANKRD31	5199	1236	182650	No_or_no_constitutive_exon
CCATGCCAGGGAGTCAGAAGGGTGAGGTCTTTGATGACAGGAGGGCTGAGGA	25552362	25552962	25553012	25552960	-1	JH721885.1	ENSCLAG00000009641.1	25551786	25553704	None	5199	1236	182650	No_or_no_constitutive_exon
AACCAAAGGTAGTTTTTAACTTCTTCAAAAGCAGCAGGGGCAGAACACAGGC	84543	84650	84493	84545	1	JH721886.1	ENSCLAG00000009724.1	84483	86951	None	5199	1236	182650	No_or_no_constitutive_exon
GCTGAGCTAAATCCCCAGCCCTATACTATTATTTTTAACAGGGAAAGAAGAC	21923948	21924072	21924122	21924070	-1	JH721886.1	ENSCLAG00000010572.1	21868016	21983747	C5orf42	5199	1236	182650	No_or_no_constitutive_exon
AAGACAGAATGCATGAAGCTTCTAATACAATCTCTTTTGTTTGGGGACAGGC	22918848	22918958	22918798	22918850	1	JH721886.1	ENSCLAG00000011146.1	22856185	23031029	EGFLAM	5199	1236	182650	Yes
GCTCAGTAGGCCTTACCTCTGCTTTTCTTTTCTTTCCTTCACATGGGCAGAA	23431669	23431805	23431619	23431671	1	JH721886.1	ENSCLAG00000008932.1	23395267	23464130	OSMR	5199	1236	182650	Yes
ACCACGTCATGGTCGAGTCGCTATTTGACCGAGACTCGGGGGACAGTGAGGA	12921340	12922573	12921290	12921342	1	JH721888.1	ENSCLAG00000005521.1	12894813	12922573	None	5199	1236	182650	No_or_no_constitutive_exon
ACATATATTTCATATAAATATATTTCCGGTATATATTTCTTTATAGGGAGAT	15662779	15662801	15662851	15662799	-1	JH721888.1	ENSCLAG00000006183.1	15622497	15810896	FAT4	5199	1236	182650	No_or_no_constitutive_exon
ATTTTGAAGAGCATGCTGTAAAGGAGGTAAATGAAGGTATACTGGGAGAGGA	19048984	19049465	19049515	19049463	-1	JH721888.1	ENSCLAG00000005382.1	19048984	19049503	None	5199	1236	182650	No_or_no_constitutive_exon
TTTATTTGCCAAGGGAAAGTTAACTGATACACTGTTTCCTTGTGGGGCAGGA	19287844	19287942	19287794	19287846	1	JH721888.1	ENSCLAG00000006789.1	19238447	19290657	QRFPR	5199	1236	182650	No_or_no_constitutive_exon
CCTTAATTGTTTCCGTAGTCACCGTGGGGTTTCATCTGGCGGGATCACAGAC	22646624	22646779	22646574	22646626	1	JH721888.1	ENSCLAG00000016886.1	22645784	22646906	TRAM1L1	5199	1236	182650	No_or_no_constitutive_exon
TGTTGGTAACCCCTTAAATGACGATTTCCCCTAAAATTCTGTGGGCACAGGC	1841084	1841173	1841034	1841086	1	JH721887.1	ENSCLAG00000014775.1	1810095	1852828	TBC1D23	5199	1236	182650	No_or_no_constitutive_exon
CTAAATCGGAATAAAAGTAACGCTGAATCCTTTTTCATTTGGGGCCGTAGCT	1883572	1883707	1883757	1883705	-1	JH721887.1	ENSCLAG00000011192.1	1876221	1908737	TOMM70	5199	1236	182650	No_or_no_constitutive_exon
ATTTCCTTTCCTATTTACTTAACCTATTTTATATCTTCCTGGCCGGGTAGGA	13501175	13501310	13501360	13501308	-1	JH721887.1	ENSCLAG00000014161.1	13496689	13562369	CFAP44	5199	1236	182650	No_or_no_constitutive_exon
TCCCATGTCACTGACACGCTGCTCACTTTTGCTACTGTTTTATGGGGTAGGA	20780731	20780847	20780897	20780845	-1	JH721887.1	ENSCLAG00000008388.1	20778951	20894989	POLQ	5199	1236	182650	Yes
GAGAGGTCCCGCAGGGCTAGCCCGGAGCAGGACTACAGGAGGGCCAGGAGAC	21308618	21308838	21308888	21308836	-1	JH721887.1	ENSCLAG00000010123.1	21304889	21322261	ILDR1	5199	1236	182650	Yes
CCTTGAAGCGTTGGAGTGGAAACTGTCCAAATCCGGGGCAATCAAGACAGAC	21601896	21601999	21601846	21601898	1	JH721887.1	ENSCLAG00000010972.1	21601336	21601999	None	5199	1236	182650	No_or_no_constitutive_exon
TGACTAACTTGTTAGGGCTGGATTCTCTGGTGACTTCTTTCCAGGGACAGAT	22878447	22878607	22878657	22878605	-1	JH721887.1	ENSCLAG00000011810.1	22762220	22970508	MYLK	5199	1236	182650	No_or_no_constitutive_exon
TCCTATAATGGTACAGTGGACTGACAGCTTCTCTTCTTAGAGGGCTGAAGGG	23851970	23851991	23852041	23851989	-1	JH721887.1	ENSCLAG00000012736.1	23850260	23939950	ITGB5	5199	1236	182650	No_or_no_constitutive_exon
AGGGAGAGCCTGTTCCATGTCTGCTTCTCACATCTCTCCCATGGGTGTAGCT	24827599	24827914	24827549	24827601	1	JH721887.1	ENSCLAG00000010879.1	24825009	24828988	CSRNP1	5199	1236	182650	No_or_no_constitutive_exon
GCTTCTCGAGGAGCGGGGCTTGGTGCGCTGACTGCCTCGCTGTGGGACAGGT	24865963	24866044	24865913	24865965	1	JH721887.1	ENSCLAG00000010087.1	24862345	24870651	GORASP1	5199	1236	182650	Yes
CAGCAGCCCTTGGGACATACTCAGCCTTTCTTACCTCTCTGGGGGCACAGGT	25444288	25444496	25444546	25444494	-1	JH721887.1	ENSCLAG00000011980.1	25438651	25467360	ACVR2B	5199	1236	182650	No_or_no_constitutive_exon
CAGATAAACCATAACTCAAAAGAATACCACTTTTATTCTTCCAGTGGGAGTG	3228792	3228934	3228984	3228932	-1	JH721889.1	ENSCLAG00000005793.1	3172995	3358688	MYO3A	5199	1236	182650	No_or_no_constitutive_exon
GAAGACATTTGTAGTTACCCAGAATGCACCGCTATGCAAACAGAAGGGAGGC	3195548	3195853	3195903	3195851	-1	JH721889.1	ENSCLAG00000005793.1	3172995	3358688	MYO3A	5199	1236	182650	No_or_no_constitutive_exon
AGGTGGACACCATCCCGGTGGAGACTATCGAGACCACAGTGGTGGGCTAGGA	4787975	4788925	4788975	4788923	-1	JH721889.1	ENSCLAG00000007180.1	4787852	4789051	YY1	5199	1236	182650	Yes
CACACCTTTAATCAGTTCTCTTCCCTCCTCCCTTCACCCCACTCGGGAAGAA	6350943	6351096	6350893	6350945	1	JH721889.1	ENSCLAG00000007419.1	6336354	6399672	PIP4K2A	5199	1236	182650	No_or_no_constitutive_exon
GCGGGCGGAGGCAGCGGGACTTCGAGGAGGAGGCGGGGGCGCAGGCCGAGTC	6986203	6986356	6986153	6986205	1	JH721889.1	ENSCLAG00000006988.1	6806908	6987432	DNAJC1	5199	1236	182650	No_or_no_constitutive_exon
TGCTCTGACTTCGTTTTCCTTTGCCTGTTTTCTTCTCTGGGTATGAACAGCA	9143240	9143387	9143437	9143385	-1	JH721889.1	ENSCLAG00000005010.1	8634943	9235688	MALRD1	5199	1236	182650	No_or_no_constitutive_exon
ATCAGCAGCCTTCAGAAGCTCAAGCACCTGAACCTCGGGTGAGTATTGAGGT	11086332	11086359	11086282	11086334	1	JH721889.1	ENSCLAG00000015716.1	11043039	11235758	RSU1	5199	1236	182650	No_or_no_constitutive_exon
GTGGGGACAGACAGGGTGGCTTCCTGGCAGACCTGGCAGAGGGAGGAAAGCA	13266123	13266267	13266073	13266125	1	JH721889.1	ENSCLAG00000011204.1	13246293	13376568	IQSEC1	5199	1236	182650	No_or_no_constitutive_exon
TGTCCCCGGCCTCGGGGTGCGCATCTTTCGGAGGTGTGACGGGCGGGGAGTC	2251540	2251742	2251490	2251542	1	JH721890.1	ENSCLAG00000005750.1	2196966	2264953	None	5199	1236	182650	No_or_no_constitutive_exon
CTGCCGGCCCCCATTTAACGTGATGTTTCTTGGGGGGTTGGGAGATGCAGGG	2485201	2485604	2485151	2485203	1	JH721890.1	ENSCLAG00000006947.1	2443028	2491123	NISCH	5199	1236	182650	No_or_no_constitutive_exon
CAGTGGTCTTTGAGGCCAAGCGTATGGGGATGGCAGGGACTGGGGCCAAGGC	2622388	2623152	2622338	2622390	1	JH721890.1	ENSCLAG00000005355.1	2622244	2623152	None	5199	1236	182650	No_or_no_constitutive_exon
AGAATAAAATAGCTCTTACATCATTTGGTTTGGTTTTGTTGGGAATGAAGGA	2857425	2857554	2857604	2857552	-1	JH721890.1	ENSCLAG00000006337.1	2856053	2915517	SFMBT1	5199	1236	182650	No_or_no_constitutive_exon
ACATTAACCTGAAAAATTATTTACTTTTTATTTATTCTTTTGGAGGGTAGGA	7605961	7606053	7605911	7605963	1	JH721892.1	ENSCLAG00000006695.1	7600119	7626872	GTPBP10	5199	1236	182650	No_or_no_constitutive_exon
TGTTTTCATTCAGAAATTATCTTCTCTATTACTGCTTTCGGGAATTTAAGGA	11312447	11312482	11312532	11312480	-1	JH721892.1	ENSCLAG00000007837.1	11310128	11383803	SGCE	5199	1236	182650	No_or_no_constitutive_exon
CACCGAAGTACTTACACTTCTGTATTTAATTTTTTCACTGTTTGGGGAAGGG	11995111	11995277	11995327	11995275	-1	JH721892.1	ENSCLAG00000009728.1	11987918	12020740	PON2	5199	1236	182650	No_or_no_constitutive_exon
GGTTAGTGTTTTGTGCGCAGAACTAATTCTTTGTTTTCATCTGGGAACAGGG	14598223	14598277	14598327	14598275	-1	JH721892.1	ENSCLAG00000003344.1	14462225	14633236	COL28A1	5199	1236	182650	No_or_no_constitutive_exon
TCAGGTCCTATGCGGGCCCTGCTGCGGCCAGAACGCGAGGACGGGGGCAGAG	4219710	4219720	4219770	4219718	-1	JH721891.1	ENSCLAG00000005848.1	4204900	4220311	DLEU7	5199	1236	182650	No_or_no_constitutive_exon
GCAGGTGATGAGTCTTCAGCCTGCCATGCCCCCGACTCTCCCGGGGGAAGCC	5265621	5265851	5265901	5265849	-1	JH721891.1	ENSCLAG00000004851.1	5229125	5269616	ATP7B	5199	1236	182650	No_or_no_constitutive_exon
CCTCCACCTGAATCTGGCTTTCCCTGCGTGGTTCAGCGGGGTTTGAAGAGGA	5850615	5850800	5850565	5850617	1	JH721891.1	ENSCLAG00000003491.1	5797839	5887001	FOXO1	5199	1236	182650	No_or_no_constitutive_exon
CTAACGCCCCTAGTGTCGCCCCTGCACTCCCTTCATTCCCGGGATTGCAGGC	7311608	7311739	7311558	7311610	1	JH721891.1	ENSCLAG00000011789.1	7289069	7314575	PROSER1	5199	1236	182650	No_or_no_constitutive_exon
GCGCCCTCGGGGGGCGAGGGCGGCAGCGGGGGACCCCGCCGGCGGGGCAGCG	9208152	9208357	9208407	9208355	-1	JH721891.1	ENSCLAG00000005593.1	9200116	9208811	RFXAP	5199	1236	182650	No_or_no_constitutive_exon
TAATTAAATAAATTTATATTTAAGACTAAAGTTTATTTTTTTGGGAACAGGT	10781290	10781417	10781467	10781415	-1	JH721891.1	ENSCLAG00000005089.1	10378992	11018618	NBEA	5199	1236	182650	Yes
GGATAGTGCCTCTTGGGAATGGAAAATAAACTCTGATGTTCAATGGGAAGGC	14724942	14725215	14725265	14725213	-1	JH721891.1	ENSCLAG00000004125.1	14724942	14792096	None	5199	1236	182650	No_or_no_constitutive_exon
CTGCGTGGCGTTTGCCCCTCGCCCTCCCCACCTCCACCCCTCCGGGAAAGGC	18020852	18020927	18020802	18020854	1	JH721891.1	ENSCLAG00000006910.1	18020408	18209134	TCF7L2	5199	1236	182650	No_or_no_constitutive_exon
GGTGGGATGCTGCAGGGTCTGAGGGGCATGCGAGCTGGGCTTTGGGAGAGGA	19315254	19315423	19315473	19315421	-1	JH721891.1	ENSCLAG00000005703.1	19276411	19315446	AFAP1L2	5199	1236	182650	No_or_no_constitutive_exon
AGCTTACCTCGGATCAGCAGACCGGAAGGGACGATCAGGCAGGGCTACAGCT	1401716	1401721	1401666	1401718	1	JH721893.1	ENSCLAG00000004897.1	1358443	1422498	SHROOM3	5199	1236	182650	No_or_no_constitutive_exon
TGTGTCCTCTGTCTGTCTTGCTCTCCTCCTCCCCCACCCCGGGGCTGCAGAA	14164637	14164791	14164587	14164639	1	JH721893.1	ENSCLAG00000006257.1	14004812	14172707	GNAO1	5199	1236	182650	No_or_no_constitutive_exon
TTCCGGAACACCAGCCAGCACCTCCGGTAGATCTGTGGGGGCAAGATGAGGG	15108361	15108404	15108311	15108363	1	JH721893.1	ENSCLAG00000013676.1	15096323	15111846	POLR2C	5199	1236	182650	No_or_no_constitutive_exon
GGTGGCCCCACTTCCCCTTCTCCCCCGGCTTCTTGAATTTGGGCAAACAGGG	15269247	15269328	15269197	15269249	1	JH721893.1	ENSCLAG00000010870.1	15259719	15289151	ADGRG1	5199	1236	182650	No_or_no_constitutive_exon
GTGGAGGGTCCAGCTCGGGCCCAGTCACCCTTCCTCTCTTGCTGGGGCAGAC	15326857	15327016	15326807	15326859	1	JH721893.1	ENSCLAG00000013794.1	15322507	15340525	DRC7	5199	1236	182650	No_or_no_constitutive_exon
GAATAGGAGCCCAGGGCCAGGAAGGGCTAGCAAAGGCCCCCAGTGGGCAGTC	15539396	15539404	15539454	15539402	-1	JH721893.1	ENSCLAG00000014685.1	15468210	15546304	CNGB1	5199	1236	182650	No_or_no_constitutive_exon
TGACCTATGACGTATAACTTTGCTCCTTGTTTGTGTCCAGGGTTGTGGAGCT	15538960	15538990	15539040	15538988	-1	JH721893.1	ENSCLAG00000014685.1	15468210	15546304	CNGB1	5199	1236	182650	No_or_no_constitutive_exon
TACTTAGTCATATGTAATTCTGTGCTGCTTCTGTCCTGTTGATGGGCTAGGT	15967565	15967745	15967795	15967743	-1	JH721893.1	ENSCLAG00000006289.1	15938790	16027545	CNOT1	5199	1236	182650	No_or_no_constitutive_exon
TTCCGGGATGGTGGGCTTTGGTGGAGGCAGGGGCCGGGGCGGAGGTGCAGGT	23541023	23541161	23541211	23541159	-1	JH721893.1	ENSCLAG00000006303.1	23508507	23541418	None	5199	1236	182650	No_or_no_constitutive_exon
TCGGTCAGGTATTCCTGGGTGAAGAGTTCTGAATGGGGAAAAACGTAAAGTC	23540792	23540893	23540943	23540891	-1	JH721893.1	ENSCLAG00000006303.1	23508507	23541418	None	5199	1236	182650	No_or_no_constitutive_exon
CAACTAATAAATAAAGAGCAAACTAAGAACTAGATGTAAGATGTAGGGAGAC	154671	154694	154744	154692	-1	JH721894.1	ENSCLAG00000005971.1	130817	166848	None	5199	1236	182650	No_or_no_constitutive_exon
ACATGACTCTGGTCCTCTCTGTTGACTTGTCTCTGCCTGGTGGGATGTAGGT	4974995	4975165	4974945	4974997	1	JH721894.1	ENSCLAG00000005204.1	4867015	5049118	DOCK8	5199	1236	182650	No_or_no_constitutive_exon
AATTGGGAGTGGAAGGCCCAGTGCCTTATTTTGAGTAGAACTGAGGGTAGAG	5456196	5456314	5456146	5456198	1	JH721894.1	ENSCLAG00000015537.1	5455448	5470343	DMRT3	5199	1236	182650	No_or_no_constitutive_exon
GCTCGGGTTCCCCGCAGGTAGAGAGGGGCGGGAGGGGGTGTGAGGGAAAGGA	9992191	9992231	9992281	9992229	-1	JH721894.1	ENSCLAG00000010624.1	9883014	9992563	KIAA2026	5199	1236	182650	No_or_no_constitutive_exon
GTCACACCTGTCACCCTACTACACTCATTTCTCCTCGAATGGGATTCAAGAG	22966715	22966796	22966846	22966794	-1	JH721894.1	ENSCLAG00000007141.1	22965590	22967140	None	5199	1236	182650	No_or_no_constitutive_exon
ACCCGGGCGATAGCCACGTTCATACCCCGGCTGGCAGCCAGGGGAGGGAGCC	16093415	16093420	16093365	16093417	1	JH721895.1	ENSCLAG00000008493.1	16092789	16117206	MOV10	5199	1236	182650	No_or_no_constitutive_exon
ACAGGACGGAGGCACCGCGGGGAAGGCTCAGGTAGAGGAGGGACGCGAAGGC	16093536	16093813	16093486	16093538	1	JH721895.1	ENSCLAG00000008493.1	16092789	16117206	MOV10	5199	1236	182650	No_or_no_constitutive_exon
AGCAAGCTCAGCTCTTCTACCTCAGGTACGGTTGAACAAGGGTGGGCCAGGT	16114350	16114359	16114300	16114352	1	JH721895.1	ENSCLAG00000008493.1	16092789	16117206	MOV10	5199	1236	182650	No_or_no_constitutive_exon
CTGGCTAAAGCTGTGGGGCTAGGTTCTAACAGAGAGCACTGGACTGGGAGTT	17354657	17354710	17354760	17354708	-1	JH721895.1	ENSCLAG00000011901.1	17347010	17405526	SYT6	5199	1236	182650	No_or_no_constitutive_exon
TGAATGAGGATCTCCTGTCTGCCGCGGGTGTCTGGAGGGCAGAGACTCAGTC	18151985	18152180	18151935	18151987	1	JH721895.1	ENSCLAG00000013132.1	18126733	18152180	None	5199	1236	182650	Yes
AGAACATTCCTCAAGGCTCTTGTGCCCCACCTTTTCTGTCTCGGGAACAGGG	22402947	22403017	22402897	22402949	1	JH721895.1	ENSCLAG00000005779.1	22380387	22404052	HAO2	5199	1236	182650	No_or_no_constitutive_exon
GGTGTGCACCCCTTATCCGGATGGGTGGCCGCGGGAACCCAGGGGCTGAGCC	826914	827181	826864	826916	1	JH721896.1	ENSCLAG00000010652.1	825386	850558	NUS1	5199	1236	182650	No_or_no_constitutive_exon
TCCTGGTGCAACTGATTCTGCAGTTAAAAGGGTTTTCTTTGGGGGGGTAGGT	1727638	1727820	1727870	1727818	-1	JH721896.1	ENSCLAG00000006832.1	1669199	1761908	FAM184A	5199	1236	182650	Yes
CATATGTAACTCGAACCAATTTTGTCTTTCTTTGATGGTTTTGGGTGAAGAA	4332411	4332510	4332560	4332508	-1	JH721896.1	ENSCLAG00000029269.1	4296746	4356937	None	5199	1236	182650	No_or_no_constitutive_exon
CAGCCGAAGTGATCTCTACTCAAGTGGCCATGATCGGGTTGGCAGACAAGAA	8932722	8932806	8932856	8932804	-1	JH721896.1	ENSCLAG00000012494.1	8932120	8933843	None	5199	1236	182650	Yes
TCCACCTCCAAGAAGCAGAGGCCCTCCCAGAGGTCTTAGAGGAGGGACAGGA	8933320	8933503	8933553	8933501	-1	JH721896.1	ENSCLAG00000012494.1	8932120	8933843	None	5199	1236	182650	No_or_no_constitutive_exon
ACATATGCACTGCTTTAAATGACGGTTTCCTTTTCCCTCTGGGGCTCAAGAG	12467606	12467764	12467556	12467608	1	JH721896.1	ENSCLAG00000010425.1	12415736	12480359	ENPP1	5199	1236	182650	Yes
GAACTGAGGCAACGCCAGCACTGATCCTATTGTTTGCTTCGGGGTTACAGGA	14171122	14172358	14172408	14172356	-1	JH721896.1	ENSCLAG00000007401.1	14171122	14177577	None	5199	1236	182650	No_or_no_constitutive_exon
CCTATTAATCTTTTCTTTATGTTGTGTGTGGTGCTGGTCATGGGAATCAGGT	14742878	14743052	14742828	14742880	1	JH721896.1	ENSCLAG00000009276.1	14698186	14779814	SHPRH	5199	1236	182650	Yes
GTCTGTAGGAGCGGACAGAGGCCCGGTGGGTGGGCAGGAGTGGGCTGAAGTG	318631	318805	318855	318803	-1	JH721897.1	ENSCLAG00000009470.1	309031	318989	VARS	5199	1236	182650	No_or_no_constitutive_exon
CTGAACAAGCCCCTCCTGATGCCCCTCTTCTGAAGCCGCGCCTGGGGGAGCT	535179	535423	535473	535421	-1	JH721897.1	ENSCLAG00000008330.1	511962	553856	TNXB	5199	1236	182650	No_or_no_constitutive_exon
GTGCCGGGGCAGTGGTCACTCTCAGTGCTGCGCTGCCCTAGTTCGGGAAGCG	632760	632837	632710	632762	1	JH721897.1	ENSCLAG00000007204.1	631618	633315	EGFL8	5199	1236	182650	No_or_no_constitutive_exon
GGACAGGTGAGCTGTCGCAGCCGAATTCACAGCGCCCTCGGCCGGGAGAGGC	675006	675313	675363	675311	-1	JH721897.1	ENSCLAG00000009141.1	657836	678460	NOTCH4	5199	1236	182650	No_or_no_constitutive_exon
CCCGGGTATGGCGGGGCTCAGGCGCTGGCGGGCAACGGAGGAAAGGGCAGAG	671890	671917	671967	671915	-1	JH721897.1	ENSCLAG00000009141.1	657836	678460	NOTCH4	5199	1236	182650	No_or_no_constitutive_exon
ACCGCTGGGGAGAACTGGGCACGGGCTCCCAGGACACAGTGGGCCGGCAGGG	670065	670288	670338	670286	-1	JH721897.1	ENSCLAG00000009141.1	657836	678460	NOTCH4	5199	1236	182650	No_or_no_constitutive_exon
GGTCGGGGCAGGCGCCCCTCACAGTGCGGGGTTGTGTGCCCGGCGGGCAGGT	1974181	1974393	1974131	1974183	1	JH721897.1	ENSCLAG00000010661.1	1950601	1979251	SYNGAP1	5199	1236	182650	Yes
GTGTGCTAGGGCAGGGGCCACGCGTCCAGGGGACAGGGATGATCAGCGAGCA	5146966	5147057	5146916	5146968	1	JH721897.1	ENSCLAG00000010007.1	5052712	5147057	None	5199	1236	182650	No_or_no_constitutive_exon
CCCCGGACTAACGCTAGGGCGCCGTGTCGCATGCTGCTTTGGGGAACCAGGC	5723494	5723607	5723657	5723605	-1	JH721897.1	ENSCLAG00000012181.1	5722351	5765730	CMTR1	5199	1236	182650	No_or_no_constitutive_exon
GCTGCGTGGCCTCCCCAGCGGGCAGCGAATGACCCTGCTGGCGGGCGCAGGT	6034368	6034517	6034567	6034515	-1	JH721897.1	ENSCLAG00000011231.1	6024300	6038349	FGD2	5199	1236	182650	No_or_no_constitutive_exon
GAAGCCACCCGACCCAGCCTCTGCGAGCAGTCACCTGGGGGGACGGGAAGAC	6060375	6060491	6060325	6060377	1	JH721897.1	ENSCLAG00000014424.1	6045320	6061086	MTCH1	5199	1236	182650	No_or_no_constitutive_exon
CAGCCTGTGCTGGGGCGTTGGGGCCGATCAGCGGGCCGGCCGGGAGGGAGCC	6184377	6184507	6184327	6184379	1	JH721897.1	ENSCLAG00000010448.1	6153485	6219096	CPNE5	5199	1236	182650	No_or_no_constitutive_exon
CGGCGCCAGACTCGCTCAAGGCGGGTGGGGACGCGGCGCCCGGGAGCAAGGG	8182495	8182503	8182445	8182497	1	JH721897.1	ENSCLAG00000010134.1	8179553	8182790	None	5199	1236	182650	No_or_no_constitutive_exon
CAGGTGAGCTGGGGCTGGGCTGGTCGGGGCGGGGTGGGCGGACTGGGGAGGT	8338146	8338181	8338231	8338179	-1	JH721897.1	ENSCLAG00000012199.1	8337918	8362699	C6orf132	5199	1236	182650	No_or_no_constitutive_exon
TTTCTGCGTAGCAAGCATAACATGAGCCCTTTTCCTGTCTGGGGTTGCAGTT	8399886	8399976	8400026	8399974	-1	JH721897.1	ENSCLAG00000009710.1	8398811	8407531	MRPS10	5199	1236	182650	No_or_no_constitutive_exon
GCCTTCGGGGGGCCCTCAGCCTGCCTGTTTCTCTGCAGTTCAGGGGGCAGCC	8948731	8948852	8948902	8948850	-1	JH721897.1	ENSCLAG00000015038.1	8947001	8960371	PEX6	5199	1236	182650	No_or_no_constitutive_exon
CTAAGGGCAAGCTCCGACCTCCTGTACATCCCCTTTCTTCTGGGTGGCAGGA	8985845	8985947	8985795	8985847	1	JH721897.1	ENSCLAG00000013869.1	8968564	8986654	PPP2R5D	5199	1236	182650	No_or_no_constitutive_exon
AAGAAAAGACATCTGACGTGGTTCTGTTGCTTTTCATATTTGGGTGGCAGGT	9389656	9389729	9389779	9389727	-1	JH721897.1	ENSCLAG00000009723.1	9351044	9392396	XPO5	5199	1236	182650	No_or_no_constitutive_exon
ACAGCAAAGATGTCGGCTTCCTTAGTTCAGGCTACCCTCTGGGCCATAAGAG	12050080	12050128	12050178	12050126	-1	JH721897.1	ENSCLAG00000009308.1	12049783	12050169	None	5199	1236	182650	No_or_no_constitutive_exon
AAAAGTCTCAAGGCAAAGTACTGCAGGCAACTGTGGTAGCTGTGGGGTAGGG	16875426	16875582	16875632	16875580	-1	JH721897.1	ENSCLAG00000012366.1	16875426	16875735	None	5199	1236	182650	No_or_no_constitutive_exon
GCGGCTTCCTCCACCAGCTCCGCCAGCTGGACCAGCGGCTGCGGGGCTAGAG	16974718	16974730	16974668	16974720	1	JH721897.1	ENSCLAG00000009800.1	16971762	16974730	None	5199	1236	182650	No_or_no_constitutive_exon
AGAGTGAGCTCTGTGCTCAGTGGTGTGACTCTGGGCCTGGGGGACTGCAGGT	18136352	18136449	18136499	18136447	-1	JH721897.1	ENSCLAG00000009991.1	18132112	18161167	SEC24C	5199	1236	182650	No_or_no_constitutive_exon
GCACCTCTTTCCCTTTATGCCCCTCCCTGGCTGGTGGCATGGGGTGCCAGGT	19703893	19704097	19704147	19704095	-1	JH721897.1	ENSCLAG00000014323.1	19684472	20003819	None	5199	1236	182650	Yes
TTTCTTTCCTGAAACTCACTTGCATCTCTCCTTTTCTTTTTGGGGGCCAGTC	120289	120333	120239	120291	1	JH721898.1	ENSCLAG00000012424.1	58271	144730	IFT43	5199	1236	182650	Yes
CTGAAGGAGACAGCTGGCTTAGTAGAAGGTATGGTCAGATTGGGTTGGAGGG	5075356	5075549	5075599	5075547	-1	JH721898.1	ENSCLAG00000009401.1	5030914	5082118	SEL1L	5199	1236	182650	No_or_no_constitutive_exon
TATTCTGAATTTAATTTGTGTCTGACTTTTTTTTTCTTTCAGGGTCAAAGTC	12708626	12708672	12708576	12708628	1	JH721898.1	ENSCLAG00000014074.1	12704690	12721050	PSMC1	5199	1236	182650	No_or_no_constitutive_exon
TTTATACTTTCGCTCAGGCCCTCGGCCTGGCAGGATGGGGAAGTGACCAGGC	13818398	13818564	13818348	13818400	1	JH721898.1	ENSCLAG00000016827.1	13818188	13818812	None	5199	1236	182650	No_or_no_constitutive_exon
GGCTCTGTGGGCTGGCGCGGAAGTGGGTTTTCACCTTGACGGGTGCGCAGCT	21114205	21114355	21114155	21114207	1	JH721898.1	ENSCLAG00000015064.1	21078759	21137926	EML1	5199	1236	182650	Yes
TGGGAGCCTCACCAAGGACAGGTCTGCCATCATACTGGCTCCCAGGGGAGAG	3287568	3287589	3287639	3287587	-1	JH721899.1	ENSCLAG00000007668.1	3252528	3325567	None	5199	1236	182650	No_or_no_constitutive_exon
ACCACAGCTACGACTACTGTGCCTGTCACTACCACCCCTCGGGCCACGAGGG	3280286	3280519	3280569	3280517	-1	JH721899.1	ENSCLAG00000007668.1	3252528	3325567	None	5199	1236	182650	No_or_no_constitutive_exon
AGTCAAGTCCCTGCCCCTGAGGGGACAGGGCTGGTTGGGGACAGATGCAGCG	4326611	4326632	4326682	4326630	-1	JH721899.1	ENSCLAG00000004730.1	4290237	4400775	SYNJ2	5199	1236	182650	No_or_no_constitutive_exon
GAACAACAGCAGTGCTCAGAATCCCAGTGCGGAAGTGGTACGGGGCCGAGCA	8851426	8851491	8851541	8851489	-1	JH721899.1	ENSCLAG00000004035.1	8849376	8852024	None	5199	1236	182650	No_or_no_constitutive_exon
CTCACACTGCCCTGCAGTTTTAAATCTGATTTTAATTTAATGGGTGATAGGA	11043512	11043672	11043722	11043670	-1	JH721899.1	ENSCLAG00000002712.1	11033301	11060150	IYD	5199	1236	182650	No_or_no_constitutive_exon
GCGACAACTGGGTACCCACAGGCGGTGGCATGGGCAGCGCCGGGCAGCAGTG	11784827	11785058	11784777	11784829	1	JH721899.1	ENSCLAG00000002831.1	11768811	11785230	ZC3H12D	5199	1236	182650	No_or_no_constitutive_exon
TTGTGTGACTGACGATTATTTACATTTTATTGCACAGGGAAAAGAAGGAGAT	12573522	12573653	12573703	12573651	-1	JH721899.1	ENSCLAG00000003367.1	12550272	12839896	SASH1	5199	1236	182650	No_or_no_constitutive_exon
ATGTCTACAAAATTGATGGTATTGGTACCGTCCCTGGGAGCTGAGTGGAGAC	11210138	11210257	11210307	11210255	-1	JH721901.1	ENSCLAG00000005433.1	11209107	11210599	None	5199	1236	182650	No_or_no_constitutive_exon
ATTTTCTACTGATACACAATGACCTAACAACCCTTTTCTTTGGGGTCAAGGT	7325443	7325572	7325622	7325570	-1	JH721900.1	ENSCLAG00000002036.1	7050134	8475122	LRP1B	5199	1236	182650	No_or_no_constitutive_exon
CCCCCTGTTCTCCAGGGCTCCCCGGGCTCCGTGTCCTTCCGTGGGGCCAGTC	18070076	18070113	18070026	18070078	1	JH721900.1	ENSCLAG00000001515.1	17948712	18071652	FMNL2	5199	1236	182650	No_or_no_constitutive_exon
AGTTTGCTCGATGGTTATGACAACAGGCTGCGTCCTGGATTTGGGGGTAGGA	1565543	1565618	1565493	1565545	1	JH721903.1	ENSCLAG00000003113.1	1564201	1632580	GABRA4	5199	1236	182650	No_or_no_constitutive_exon
CTATTATTCATTTTTTTCCCATTTTAATTATTTCACACTGGGACGTGTAGGT	5212653	5212727	5212603	5212655	1	JH721903.1	ENSCLAG00000002403.1	5142048	5362147	ATP8A1	5199	1236	182650	No_or_no_constitutive_exon
TCTCAAGTGAAAATCCTTTTACACTGAGATTATTGTTCTAAACTGGGAAGTT	7521426	7521599	7521376	7521428	1	JH721903.1	ENSCLAG00000004711.1	7475384	7604714	PDS5A	5199	1236	182650	No_or_no_constitutive_exon
TGACAGTGTAAGTATTTATAAGTTGTCCTATTCTTGTTGGGATCCAGGAGTA	3957516	3957647	3957697	3957645	-1	JH721904.1	ENSCLAG00000011659.1	3938829	4116076	ZFHX4	5199	1236	182650	No_or_no_constitutive_exon
AACAAAGTCATAGCCATGATACAAATAAATACAGCATTACAGTCAGGGAGGT	6500690	6500710	6500640	6500692	1	JH721904.1	ENSCLAG00000002672.1	6454048	6509505	None	5199	1236	182650	No_or_no_constitutive_exon
CCCTTCCTCCCTCGAAATATAGGAATCTCTTTTTTGAAGGGATCTAAAAGCT	12308848	12308911	12308798	12308850	1	JH721904.1	ENSCLAG00000002290.1	12259940	12308911	PPP1R42	5199	1236	182650	No_or_no_constitutive_exon
TCTGGGTGACAAAGGGTCAGTACCTGTTCATGTTCTTGTGGTAGGGGGAGCA	524593	524620	524543	524595	1	JH721902.1	ENSCLAG00000013029.1	495703	542976	NDE1	5199	1236	182650	No_or_no_constitutive_exon
CTCTCCCCAGGTGCACCACGGTGTTGAAAGGCCGGGAGCAGGGAGGCCAGGC	904388	904546	904596	904544	-1	JH721902.1	ENSCLAG00000010909.1	865237	922221	ABCC6	5199	1236	182650	No_or_no_constitutive_exon
GCTGGTGTTTTCTGGGCTGCTGAATGTCACCCTTTCTCTCCTGGGTAAAGCG	1969148	1969351	1969098	1969150	1	JH721902.1	ENSCLAG00000016339.1	1745923	2036340	None	5199	1236	182650	No_or_no_constitutive_exon
CTGCACCCCCTTCCGCCCCCTGGCTTCCTTGCGGATCTCTAAAAGGGCAGTT	2917685	2917703	2917753	2917701	-1	JH721902.1	ENSCLAG00000014576.1	2843087	2921788	None	5199	1236	182650	Yes
AAGCCAATTCATGGGCCTGTATTTTGCCGATACTTGTGTTTTGGGGGCAGGT	3053945	3054093	3054143	3054091	-1	JH721902.1	ENSCLAG00000015792.1	3039165	3073835	None	5199	1236	182650	No_or_no_constitutive_exon
AATAGCCTCTAAAAGGGACTTTGCTCTTTTTATTGCGCTGATGCGGGAAGAA	3111322	3111459	3111272	3111324	1	JH721902.1	ENSCLAG00000012769.1	3110478	3186364	TMC5	5199	1236	182650	No_or_no_constitutive_exon
CTTGCTGGCAGTGTATATTCTCACATTAAAGTGACTGTCGTGAATGGGAGGT	3352365	3352376	3352315	3352367	1	JH721902.1	ENSCLAG00000014065.1	3265988	3415911	C16orf62	5199	1236	182650	No_or_no_constitutive_exon
TCCTATGCCTTCAGCATCCTGGGTACTCCCCCAGGACCTGGGTGGTTAAGTC	12716552	12716580	12716502	12716554	1	JH721902.1	ENSCLAG00000011397.1	12705033	12719140	SEPT12	5199	1236	182650	No_or_no_constitutive_exon
AAGGAATTCCCGCCCTGTTCCTGGCGCTCACTCACTGTCCTGGGGCGCAGCT	13816088	13816290	13816038	13816090	1	JH721902.1	ENSCLAG00000013513.1	13814433	13833222	NLRC3	5199	1236	182650	No_or_no_constitutive_exon
TGTTAGTGGCGGGGGCAAGGCCATGCTGGGGAGTTGAGGGCTGGGTGGAGCC	14497596	14497639	14497546	14497598	1	JH721902.1	ENSCLAG00000012945.1	14482153	14497639	SRRM2	5199	1236	182650	No_or_no_constitutive_exon
ATCCTGGTAGCCATGGGGGCAGAGTCAGCCAAGTGGGGCAGGGGAAGCAGGC	15162759	15162811	15162709	15162761	1	JH721902.1	ENSCLAG00000013843.1	15145639	15178377	PKD1	5199	1236	182650	No_or_no_constitutive_exon
TAGGACCTGGCCTGGGGCCAGTGTGACTGGCTATATTTTCTGGGTGGCAGGG	15264497	15269087	15264447	15264499	1	JH721902.1	ENSCLAG00000012014.1	15252926	15269087	ZNF598	5199	1236	182650	No_or_no_constitutive_exon
GACGGTGCTATCTAGCCCTCAGCAGAATCCTCTTTCCTACTGGGGTGCAGGC	15292531	15292679	15292729	15292677	-1	JH721902.1	ENSCLAG00000013342.1	15290758	15297442	TBL3	5199	1236	182650	No_or_no_constitutive_exon
AAGAAAAAAAAAAGAAAGAAAGAATTACTGATAGGCAGTCTGGGAAAAAGGT	15310054	15310650	15310700	15310648	-1	JH721902.1	ENSCLAG00000016182.1	15310054	15311898	None	5199	1236	182650	No_or_no_constitutive_exon
CATAATCACGCCACAGGGCCTCACATTCACCTTGCGCTTTGTGGGTGCAGGG	16060714	16060805	16060855	16060803	-1	JH721902.1	ENSCLAG00000013993.1	16045894	16108862	None	5199	1236	182650	Yes
TCACCGCAGACTCCAGGTCATCAGAGTTGGGCTAGTTGAGCGGGTGGGAGCC	16479790	16479805	16479740	16479792	1	JH721902.1	ENSCLAG00000015105.1	16478794	16482263	None	5199	1236	182650	No_or_no_constitutive_exon
GGCTCATACATCCAGCCCTGTGTACCCCACAGCTACTGGGAGGCTGGGAGCA	16480045	16480113	16479995	16480047	1	JH721902.1	ENSCLAG00000015105.1	16478794	16482263	None	5199	1236	182650	No_or_no_constitutive_exon
GGCTGGGGCCGGGGCCGGGGCCGGGGCCGGGGCCGGGGCCGGGGCCGGAGCT	16655190	16655292	16655342	16655290	-1	JH721902.1	ENSCLAG00000015798.1	16650805	16662086	CAPN15	5199	1236	182650	No_or_no_constitutive_exon
TTCCCAGGTGTGCGGGCGCGGACTGGGCCGGGCCGGGCGGAGCGGGGTAGGG	17810774	17810839	17810724	17810776	1	JH721902.1	ENSCLAG00000015292.1	17810456	17815905	None	5199	1236	182650	No_or_no_constitutive_exon
GCGGTCTGTCTGTCTGTCCTCATCTGCAGCCATTGGCCTTAACGGGCCAGCA	17972483	17972586	17972636	17972584	-1	JH721902.1	ENSCLAG00000014913.1	17965962	17980854	ZDHHC8	5199	1236	182650	Yes
AGTGAATGGGAGCGCCCAGCGCGGTGCAGGCTGACCCTTGGGAAGGGCAGGG	19001509	19001575	19001625	19001573	-1	JH721902.1	ENSCLAG00000015409.1	18996069	19001624	SCARF2	5199	1236	182650	No_or_no_constitutive_exon
CGTGCTGCGCTGGCTGGAGACAGCAGGGGGACGAGTGTGGGATCGGTGAGTA	19001437	19001467	19001517	19001465	-1	JH721902.1	ENSCLAG00000015409.1	18996069	19001624	SCARF2	5199	1236	182650	No_or_no_constitutive_exon
TGACAACTCTAGTGAGGACTAGGGCTTCAGCGCCTGGCATCAGAGGGAAGAT	19011520	19011561	19011611	19011559	-1	JH721902.1	ENSCLAG00000016767.1	19009154	19051393	KLHL22	5199	1236	182650	No_or_no_constitutive_exon
ACGCTTGCCAGCTGTTGGCCGCGATGGCGGCGGCTGGCGGCGGGCTGGAGGC	19211620	19211736	19211570	19211622	1	JH721902.1	ENSCLAG00000014729.1	19211325	19222626	None	5199	1236	182650	No_or_no_constitutive_exon
CCCCGGCGCGCATGGCCCCAGCTCTCCCTGTCAGGACACAGTGGGAGGAGGG	19316270	19316463	19316513	19316461	-1	JH721902.1	ENSCLAG00000016676.1	19315426	19333522	LZTR1	5199	1236	182650	No_or_no_constitutive_exon
CAAGGCCCAGATGCACGCCCAGGCCCACACACGCCCCTTGGGGATTGCAGGT	19339124	19339216	19339266	19339214	-1	JH721902.1	ENSCLAG00000014132.1	19333590	19346438	AIFM3	5199	1236	182650	Yes
CCTAAATCAAGGGAACTTGTTTCTTCAAGCTCTTTGGGCGCTTGAAGAAGTC	1125176	1125370	1125126	1125178	1	JH721905.1	ENSCLAG00000004633.1	1125123	1125512	None	5199	1236	182650	No_or_no_constitutive_exon
TCCGCTGGAAAGGCTTCTAACCCTTTTGCCCTTTTGTTGCCAATGGGCAGGT	4928191	4928347	4928397	4928345	-1	JH721905.1	ENSCLAG00000026288.1	4908605	4929686	None	5199	1236	182650	Yes
ATGACATCAAGAAGGTGATGGTAATCATCGAGAAGGTCTGATGGTGGGAGAA	7515207	7515294	7515344	7515292	-1	JH721905.1	ENSCLAG00000013494.1	7514887	7515390	None	5199	1236	182650	No_or_no_constitutive_exon
GCGGGAGCCCCTGGCCACTTTTAAAGCATCTTTTCTCCTCCTGGGAGAAGCA	7736802	7736856	7736752	7736804	1	JH721905.1	ENSCLAG00000004580.1	7686576	7752309	RIPOR3	5199	1236	182650	Yes
GCGGGTAGAGACCATCTTGTGGAGCTTCGTTTTCTCATTTGTGGGAACAGGG	7975905	7977061	7977111	7977059	-1	JH721905.1	ENSCLAG00000024122.1	7975905	7983179	None	5199	1236	182650	No_or_no_constitutive_exon
TCAGGAGGTGCCCAGCGAGGATCCCAGCGGTGACGGGGCCCAGGAGGAAGAT	9378763	9378778	9378713	9378765	1	JH721905.1	ENSCLAG00000006550.1	9229792	9398662	PREX1	5199	1236	182650	No_or_no_constitutive_exon
CTGGGCAGGGCTAAAGATGCCACAGGCTGATATCTTTCCTGGTGGGGCAGAT	11399747	11399852	11399902	11399850	-1	JH721905.1	ENSCLAG00000006890.1	11399150	11405069	CTSA	5199	1236	182650	No_or_no_constitutive_exon
GATGGTAACACAGCCCTTTGTTTTCCCCCCGGCGTGCCGGGAAACAATAGAG	13186013	13186453	13185963	13186015	1	JH721905.1	ENSCLAG00000007741.1	13118716	13187235	JPH2	5199	1236	182650	No_or_no_constitutive_exon
GTGGGGCATCCATTGGCATCGGGGTCCCTGTGATTCCCGCATGGGGCTAGGT	13634082	13634218	13634268	13634216	-1	JH721905.1	ENSCLAG00000008738.1	13621790	13645799	L3MBTL1	5199	1236	182650	No_or_no_constitutive_exon
ATGGACCAGCCTCTGCACAGCGCTCTGTTCGTTCCCCCCGAGGGGCCTAGGT	13633648	13633740	13633790	13633738	-1	JH721905.1	ENSCLAG00000008738.1	13621790	13645799	L3MBTL1	5199	1236	182650	No_or_no_constitutive_exon
TTTAATGTGAAAGAATAAAATGCGTTTTCTTATTTCTGTGGGGAACATAGGT	17785739	17785950	17786000	17785948	-1	JH721905.1	ENSCLAG00000006320.1	17753161	17827782	DHX35	5199	1236	182650	No_or_no_constitutive_exon
CCCTATTACATTAAAAAATTCCAAGCAACACACTATGGTAGGGAACAAAGAA	2332297	2334103	2334153	2334101	-1	JH721907.1	ENSCLAG00000006375.1	2331250	2346110	ENAM	5199	1236	182650	No_or_no_constitutive_exon
CCCTGCCGAAAAGCCGGCGGCTGAAGAGCCGGCGACGCCCGGGGACGGAGGG	14182569	14182913	14182963	14182911	-1	JH721907.1	ENSCLAG00000004630.1	14182569	14196125	None	5199	1236	182650	No_or_no_constitutive_exon
GGGCTGGAGGAACCTTCCGGAATAAAAGGTGAGCCTAACGGGCTCGAGAGCA	14195221	14195796	14195846	14195794	-1	JH721907.1	ENSCLAG00000004630.1	14182569	14196125	None	5199	1236	182650	No_or_no_constitutive_exon
TCTGCGTTGTAGCTAATATTTTGCTTTACTTTCCCAATGGGGAAACAAAGTA	616873	616942	616992	616940	-1	JH721908.1	ENSCLAG00000011408.1	608604	633288	TM4SF1	5199	1236	182650	No_or_no_constitutive_exon
GAACTACAACTTAATGTTTCTTTTTCTTTTTCTTTTTTTGGGGGAGACAGCC	1201525	1201718	1201768	1201716	-1	JH721908.1	ENSCLAG00000002686.1	1199687	1203400	PFN2	5199	1236	182650	No_or_no_constitutive_exon
CCCGTAATGAAAACACTTTCATTTCTCTGCAGTGTTTCCTGAGGGTACAGGC	1806171	1806264	1806121	1806173	1	JH721908.1	ENSCLAG00000003019.1	1795042	1812930	SELENOT	5199	1236	182650	No_or_no_constitutive_exon
TTCTTTTCCCTTTTCAAATCCACCTTCCTGTTGCAATGCATGATGGGCAGGC	4055476	4055512	4055426	4055478	1	JH721908.1	ENSCLAG00000002450.1	3864842	4065122	MBNL1	5199	1236	182650	No_or_no_constitutive_exon
AATGTTGTTTGTTTCATTCAGCAGAAAATAAAGATGGTAGAAAAGGGAAGGC	6591382	6591388	6591438	6591386	-1	JH721908.1	ENSCLAG00000002471.1	6588833	6815087	PLCH1	5199	1236	182650	No_or_no_constitutive_exon
AGAACCTGAGGATAGACAGCAGGCTTCCAAAAGCCCTTACAATGGGTAAGTA	8114374	8114409	8114459	8114407	-1	JH721908.1	ENSCLAG00000002842.1	8113215	8124628	None	5199	1236	182650	No_or_no_constitutive_exon
CTACCTCATTTGACGCTGTATTGTACCTTTTTCCTCTTCAGCGGGCAGAGAG	16533892	16534000	16534050	16533998	-1	JH721908.1	ENSCLAG00000002082.1	16517855	16625269	None	5199	1236	182650	No_or_no_constitutive_exon
CAGTATTCACTTCTCTGTCTTTCCTACCCCACCCTGGCTGGGCCTGGAAGGT	18305719	18305822	18305872	18305820	-1	JH721908.1	ENSCLAG00000004562.1	18259082	18439646	MECOM	5199	1236	182650	No_or_no_constitutive_exon
CACGCTCCCCACTGTCCCGGTGCAGAGAGGCTAGTGGGAGAACAAGATAGGC	138471	138572	138421	138473	1	JH721911.1	ENSCLAG00000011924.1	137995	138829	None	5199	1236	182650	No_or_no_constitutive_exon
CGGATTTTGTTTTTTCAATTTTTGTCCTTTGTTCTTTTTTGGGAAAACAGTG	555902	555974	556024	555972	-1	JH721911.1	ENSCLAG00000016976.1	549027	587996	TADA2A	5199	1236	182650	No_or_no_constitutive_exon
TATGCCTGAATAAAAGGTAATGAATGACAGTTTTTTGTTGGGATTAACAGGC	764530	764677	764480	764532	1	JH721911.1	ENSCLAG00000015071.1	600253	909892	ACACA	5199	1236	182650	No_or_no_constitutive_exon
CTGAGGAACAGGATGCTGACGATCACGAAGGGAGCAGCCCAGCCGGGAAGAA	1028094	1028377	1028427	1028375	-1	JH721911.1	ENSCLAG00000014631.1	929509	1033492	AATF	5199	1236	182650	No_or_no_constitutive_exon
TTTAAAATAATACCTTCTCAGCTAGGCATGACCTCAGCTGGGCATGGTAGCA	1883401	1883593	1883351	1883403	1	JH721911.1	ENSCLAG00000010623.1	1878628	1915654	PPM1D	5199	1236	182650	No_or_no_constitutive_exon
CAAAAAGTACATTGACCCTCAAAATATTTTATTTTGGGCTGTGGGTGTAGCT	5698171	5698465	5698515	5698463	-1	JH721911.1	ENSCLAG00000026512.1	5698171	5711976	None	5199	1236	182650	No_or_no_constitutive_exon
TCGGAGCACGTGAGGAAGACCCTCCCTTTCTGGACACCTTGGGGCTCGAGAC	11112471	11112477	11112527	11112475	-1	JH721911.1	ENSCLAG00000011690.1	11087569	11130482	ABCC3	5199	1236	182650	No_or_no_constitutive_exon
CTGCTCCTTCTTTCCCAACCAGACCCAAAGCTGCAGAAATGCTTGGGAAGAA	11111132	11111296	11111346	11111294	-1	JH721911.1	ENSCLAG00000011690.1	11087569	11130482	ABCC3	5199	1236	182650	No_or_no_constitutive_exon
AGCCAGGGAAATTGCTCTTTGGTGGAAGGAGACTGGAAGGCGGGGAAGAGGC	11143200	11143359	11143409	11143357	-1	JH721911.1	ENSCLAG00000013164.1	11137213	11194036	CACNA1G	5199	1236	182650	Yes
ATGACCCTGTTGTGACTTTCAGCCTGGGCAACCGGAGCCCTGGGCAGTAGCT	11294912	11294936	11294986	11294934	-1	JH721911.1	ENSCLAG00000014340.1	11277374	11295002	ACSF2	5199	1236	182650	No_or_no_constitutive_exon
GCCACCGCCCTCCTGACGCACGGCCAAGAGGAAGTCGCGGACCAAGGGAGAG	11468381	11468386	11468331	11468383	1	JH721911.1	ENSCLAG00000016259.1	11468289	11483073	COL1A1	5199	1236	182650	No_or_no_constitutive_exon
GGCCTGTCACCATTTGCCCCTGACCCCTCTCACTCATTGCTGGCGGGCAGGC	12494020	12494201	12493970	12494022	1	JH721911.1	ENSCLAG00000013529.1	12473934	12509192	TTLL6	5199	1236	182650	Yes
AGGCCCGGCTCGCCCAGCTGTCGTCTGTCCCGGCCCAGGGCTCGGAGGAGGA	13295747	13295842	13295697	13295749	1	JH721911.1	ENSCLAG00000014839.1	13291576	13300322	OSBPL7	5199	1236	182650	No_or_no_constitutive_exon
CCGCGTGGGCTGCAGGCCAGCTGAGGCGTGTCCCTGGGAAGTGCAGGAAGCT	13547177	13547896	13547946	13547894	-1	JH721911.1	ENSCLAG00000014803.1	13546235	13560231	GPR179	5199	1236	182650	No_or_no_constitutive_exon
TTTCCCAAGGCAAAGGGTTTGTCCTCTGCTCGCCGGCCGTAAGGGAGGAGGC	13876732	13876758	13876808	13876756	-1	JH721911.1	ENSCLAG00000017102.1	13868844	13884267	CWC25	5199	1236	182650	No_or_no_constitutive_exon
GAGCGCGGGGAGCACGCGGGGCGCCCCTGACCGCTGCCCCGGGGCCGCAGGC	14684775	14684931	14684725	14684777	1	JH721911.1	ENSCLAG00000014243.1	14666881	14685277	PSMD3	5199	1236	182650	No_or_no_constitutive_exon
CCCTCCCAGTCCCCCGCGTTCCCCTTGCCGTCCGGGTCGTGGGGCTGCAGAG	16461164	16461254	16461114	16461166	1	JH721911.1	ENSCLAG00000017140.1	16459878	16464529	MLX	5199	1236	182650	No_or_no_constitutive_exon
ACGCTGGGGACAAGGGCACTGGAGCGCACTGTGGAGGAAGTGGGGGGAAGCT	16461512	16461670	16461462	16461514	1	JH721911.1	ENSCLAG00000017140.1	16459878	16464529	MLX	5199	1236	182650	No_or_no_constitutive_exon
TCTGCCCAAGCAGATGTTCAGTTTGCCGGGGGTCGGGAGGGGACAGTGAGGG	16765372	16765525	16765575	16765523	-1	JH721911.1	ENSCLAG00000016486.1	16763619	16771106	AARSD1	5199	1236	182650	No_or_no_constitutive_exon
GGGCCACTGCCAAAGTCCTGACACTGCAATGCCCTTTCCTTCGGGAGCAGCA	16822621	16822685	16822735	16822683	-1	JH721911.1	ENSCLAG00000017210.1	16819022	16855528	None	5199	1236	182650	No_or_no_constitutive_exon
AGGAGGAGCGAGTCTTCGAGAGCTTTGAGTACGCAGACTGCCGGGGAAAGAC	16901069	16901092	16901019	16901071	1	JH721911.1	ENSCLAG00000016845.1	16897540	16901092	TMEM106A	5199	1236	182650	No_or_no_constitutive_exon
CCAGCACCGTGGGGCCTGGGGTGCGGCGGGTGGCTCCCGGGGCCGTGGAGCC	17230980	17231152	17231202	17231150	-1	JH721911.1	ENSCLAG00000015499.1	17223286	17244051	HDAC5	5199	1236	182650	No_or_no_constitutive_exon
GCACGAGGCGCAGCTGCAGAAGCACCTGCAGGTGAGCATGGGGTGGCCAGGT	17230945	17230965	17231015	17230963	-1	JH721911.1	ENSCLAG00000015499.1	17223286	17244051	HDAC5	5199	1236	182650	No_or_no_constitutive_exon
GGATTATCTTTGAAGGCTGGGACCCAGGGAGAGGACAGCAGGGTGAGGAGGA	17550330	17550356	17550406	17550354	-1	JH721911.1	ENSCLAG00000016525.1	17550115	17559093	CCDC43	5199	1236	182650	No_or_no_constitutive_exon
CCTGCTGTCCTCTCAGTACGTGGAGCGCCACTTCAGCCGGGAGGGCGCAGCG	17608951	17608960	17608901	17608953	1	JH721911.1	ENSCLAG00000015429.1	17608731	17614619	ADAM11	5199	1236	182650	Yes
GTCTTTTCAGTAACCTGGTTTTGCTTTATTTTTCTGCTGGGGGTAAATAGCC	5303699	5303876	5303649	5303701	1	JH721909.1	ENSCLAG00000003393.1	5160945	5314948	LRP2	5199	1236	182650	No_or_no_constitutive_exon
GCCCTAAATGAGACTTTAATGTCTTTTTCTTTCATTTCTCTACCAGGGAGGC	7793566	7793664	7793516	7793568	1	JH721909.1	ENSCLAG00000003279.1	7736501	7796626	SCN7A	5199	1236	182650	No_or_no_constitutive_exon
CTCCCAGAATTTTCAGGTGAGTTATGGAGCGCAATGTCTCGGGTGCACAGGC	7945518	7945812	7945468	7945520	1	JH721909.1	ENSCLAG00000003743.1	7923800	8017569	SCN9A	5199	1236	182650	No_or_no_constitutive_exon
TTCTAGTGTGTGTAATGGGTAATCTTCACTTTTAAAAATGTTCAGGGAAGAA	11115592	11115657	11115707	11115655	-1	JH721909.1	ENSCLAG00000025677.1	11093461	11118882	None	5199	1236	182650	No_or_no_constitutive_exon
TTTGAAGAGCTAAGTTTCTGTCTCTGGTTTGTTTCCTTTTGGGACAATAGTG	871037	871256	870987	871039	1	JH721910.1	ENSCLAG00000008985.1	852553	900011	IREB2	5199	1236	182650	No_or_no_constitutive_exon
TTTTCACATTTTAGTAGTTTTTTTTTCCTTCTCTTGTCTGGGGATCAAAGGA	3588702	3588827	3588652	3588704	1	JH721910.1	ENSCLAG00000013319.1	3580661	3602600	STRA6	5199	1236	182650	Yes
ATCTCGATTTCCGCTCTGTTTCCCTGGCACCGCCCCACCCTGGGCAGCAGCT	4884933	4885043	4884883	4884935	1	JH721910.1	ENSCLAG00000016070.1	4863563	4901847	PARP6	5199	1236	182650	No_or_no_constitutive_exon
CTCAAAGCCAGGGCGGAATGGGCCCTGAGGACCCGAGGGTGGGACGCAAGGG	4955114	4955207	4955064	4955116	1	JH721910.1	ENSCLAG00000011975.1	4954222	4960280	GRAMD2A	5199	1236	182650	No_or_no_constitutive_exon
AGCCAAGAGAAAGGGGGAGAAGCACACCCCCTCCCCAGCCGGGGGGACAGTA	9880295	9880586	9880636	9880584	-1	JH721910.1	ENSCLAG00000013073.1	9856717	9881172	SLC24A1	5199	1236	182650	No_or_no_constitutive_exon
GTCTCCTCAGTGAAGGACAGGCTGCCCAGCCAGCTCGCCTGGGACAGTAGCC	10120042	10120045	10119992	10120044	1	JH721910.1	ENSCLAG00000010244.1	10087901	10120045	IGDCC3	5199	1236	182650	No_or_no_constitutive_exon
AGTGTGACAGGGCAGAGACGGCCAGGGCCAGGTGAGTGGCACCAGGGAAGAC	10235421	10235774	10235371	10235423	1	JH721910.1	ENSCLAG00000014495.1	10232640	10245945	CILP	5199	1236	182650	No_or_no_constitutive_exon
GGGAGGAGAGAAGAGGAGGCTAAAGGAGGAGATTGAGAGGTGACGGGCAGAA	10595586	10595886	10595936	10595884	-1	JH721910.1	ENSCLAG00000012065.1	10595363	10597513	None	5199	1236	182650	No_or_no_constitutive_exon
ACGGAGCCCCCCAACAGAACCTTGCTTGACAAAATGGTGAGCTGGGAGAGCC	10694550	10694774	10694824	10694772	-1	JH721910.1	ENSCLAG00000008540.1	10693744	10712805	None	5199	1236	182650	No_or_no_constitutive_exon
TGTTTCCGCAGTGTCCTAACCTCAAGTCTCTTCCCATTTCAGGGTTGTAGGA	11354854	11354944	11354804	11354856	1	JH721910.1	ENSCLAG00000013163.1	11348565	11455582	DAPK2	5199	1236	182650	No_or_no_constitutive_exon
AGCGCAGTCATCTTCATCGGTACCTGTATGTTTTTTCTTTCGGGAGGTAGGC	13172598	13172722	13172548	13172600	1	JH721910.1	ENSCLAG00000006472.1	13016949	13174990	VPS13C	5199	1236	182650	No_or_no_constitutive_exon
GTAATGTGAATGTTTACTCTTCATTTCTGGCCAGGTTGAAGGGAGGGGAGGG	14901149	14901195	14901245	14901193	-1	JH721910.1	ENSCLAG00000009811.1	14901149	14902958	FOXB1	5199	1236	182650	No_or_no_constitutive_exon
AGGAGGCTGTGAAGGGTCCTAATCATTGTGTGGTTCTGTCCCCAGGGGAGCA	15456658	15456797	15456608	15456660	1	JH721910.1	ENSCLAG00000008802.1	15456579	15551584	MYO1E	5199	1236	182650	No_or_no_constitutive_exon
TCCCGGCTGACGGGTCCTTTCTTCCTGTTCCTCTCTCTCGGGAACTGCAGCC	15529206	15529376	15529156	15529208	1	JH721910.1	ENSCLAG00000008802.1	15456579	15551584	MYO1E	5199	1236	182650	No_or_no_constitutive_exon
CATCCCTTCCCCACTCTGCCACCTTCCCATCATCCCCTGGGGGTCGGCAGTG	16470063	16470342	16470392	16470340	-1	JH721910.1	ENSCLAG00000024938.1	16467430	16471231	None	5199	1236	182650	No_or_no_constitutive_exon
CATGTCAGTAATCAGTGAACAATTTTGTATGTTTTTTTGCATTTAGGGAGCT	1062530	1062614	1062664	1062612	-1	JH721912.1	ENSCLAG00000007620.1	1058929	1066096	MUL1	5199	1236	182650	No_or_no_constitutive_exon
GCGGGCCTGGGTGGAGCGCGTCCTCCGCCTCTCTGCAGTGGGGGACTGAGGC	1887646	1887771	1887821	1887769	-1	JH721912.1	ENSCLAG00000011156.1	1886556	1933977	RAP1GAP	5199	1236	182650	No_or_no_constitutive_exon
CACAGTGGGCGTCACTGTGAGAGGTGAGGCATGTGGCAGGGAACGTGCAGGA	2100279	2100343	2100393	2100341	-1	JH721912.1	ENSCLAG00000009491.1	2057325	2120280	HSPG2	5199	1236	182650	No_or_no_constitutive_exon
TGTGATCTTTGGGGCCTGCCTCTGGCCAGGGTGGAACTGGGGTGGGGCAGGG	2099357	2099576	2099626	2099574	-1	JH721912.1	ENSCLAG00000009491.1	2057325	2120280	HSPG2	5199	1236	182650	No_or_no_constitutive_exon
CCTTTGGGACAGTACCCAGGAACCACAGGTTCAGGGCCCCCATAGGGGAGTG	2058853	2058864	2058914	2058862	-1	JH721912.1	ENSCLAG00000009491.1	2057325	2120280	HSPG2	5199	1236	182650	No_or_no_constitutive_exon
AATGGGTGGACAGTCATGGCCGCTGCACCCACTGCCACTGGTGCTGGGAGCC	2641719	2642097	2642147	2642095	-1	JH721912.1	ENSCLAG00000011831.1	2641719	2642132	None	5199	1236	182650	No_or_no_constitutive_exon
GGGAACGGGGGAAAAAGAAACAAGACCTGGGAGGGGGCGGGAAATATAAGGA	2979311	2979373	2979261	2979313	1	JH721912.1	ENSCLAG00000011252.1	2844712	2980445	EPHB2	5199	1236	182650	No_or_no_constitutive_exon
AACTTTGGATCTTCATGGTGTTGTATTTCTCTTTCAGGGAACAAGTGCAGAA	4406162	4406239	4406112	4406164	1	JH721912.1	ENSCLAG00000014592.1	4401088	4435391	SRRM1	5199	1236	182650	No_or_no_constitutive_exon
GAACTTGCAGCTATCCTCCTGCCTCAGCCTCCTGAGTGCTGGGATTACAGGC	5905517	5905605	5905467	5905519	1	JH721912.1	ENSCLAG00000012043.1	5904761	5939091	RPS6KA1	5199	1236	182650	No_or_no_constitutive_exon
CTGGCTTGTCTGGACTGAGCTGGGAATGAGGCCTGGACAGGGGGAGGGAGCT	5920667	5920808	5920617	5920669	1	JH721912.1	ENSCLAG00000012043.1	5904761	5939091	RPS6KA1	5199	1236	182650	No_or_no_constitutive_exon
CAGGGTTGTGGATCAGCCCCTCCAAACTGGCTCAAGGGCGGGCCGGAGAGGA	6612601	6612656	6612551	6612603	1	JH721912.1	ENSCLAG00000011750.1	6610124	6616786	SYTL1	5199	1236	182650	No_or_no_constitutive_exon
AGGCTGAAATTTGTGAGTTAACTTAAACAAAAATCTTGCCAGGGATACAGGA	10797045	10797528	10796995	10797047	1	JH721912.1	ENSCLAG00000007766.1	10788497	10816287	None	5199	1236	182650	No_or_no_constitutive_exon
ATATTTTGGAGGTGATAGTTCTGTAACCTACATTTTCTTGTTGGGAACAGGT	14066357	14066445	14066307	14066359	1	JH721912.1	ENSCLAG00000013184.1	13977480	14094259	AGO3	5199	1236	182650	Yes
GACATCTACTTTTATGATCCTATTTGCTTTGTTTGTGTGTGGGTTGACAGCT	14379645	14379813	14379863	14379811	-1	JH721912.1	ENSCLAG00000008808.1	14366241	14398181	OSCP1	5199	1236	182650	No_or_no_constitutive_exon
CGTTTAAGGGGGCGGGTCTCATTCTATAGAGGGGCGGGGTGAGGGAACAGGC	15671844	15671996	15672046	15671994	-1	JH721912.1	ENSCLAG00000009211.1	15629723	15681754	INPP5B	5199	1236	182650	No_or_no_constitutive_exon
ACCAGAGGCAGTGAGCCAGCATCACCTGTTCCTTAATGATGGGCCAACAGCT	15631405	15631533	15631583	15631531	-1	JH721912.1	ENSCLAG00000009211.1	15629723	15681754	INPP5B	5199	1236	182650	No_or_no_constitutive_exon
TTCTATCACTGCAGGCCATTACATAGGTCTTATTTACGGCAGGGAAGAAGAG	78542	78572	78492	78544	1	JH721914.1	ENSCLAG00000009067.1	77065	78893	None	5199	1236	182650	No_or_no_constitutive_exon
CTGGGTGTTCACACTGGCTTCTTGTCCCCTTCCTCCTCTGGGCCGGGCAGTG	1262660	1262825	1262610	1262662	1	JH721914.1	ENSCLAG00000013421.1	1237362	1314127	ADGRB1	5199	1236	182650	Yes
GCATGGCCAGAGCAGGGGACACAGATGGGGATAAGCACACAGGGTGCCAGAG	2526888	2527106	2527156	2527104	-1	JH721914.1	ENSCLAG00000015256.1	2526446	2530917	None	5199	1236	182650	No_or_no_constitutive_exon
GCAAGGGTTGGGGGCAAAGTAGGCCCCAGGCCCTGCCCAGGGGGGTGAAGGG	2526760	2526803	2526853	2526801	-1	JH721914.1	ENSCLAG00000015256.1	2526446	2530917	None	5199	1236	182650	No_or_no_constitutive_exon
CTGAATCTTGATCTCTGCCCTTTACCCTTTGGCCTGCTCTGGTTGGGCAGCC	2606016	2606052	2606102	2606050	-1	JH721914.1	ENSCLAG00000012830.1	2583137	2643211	PLEC	5199	1236	182650	No_or_no_constitutive_exon
GCAGGACTGGTGGGCCCAATGGAGATCTTGAGGTTGCCCGGGCAGGACAGCC	2649923	2650218	2650268	2650216	-1	JH721914.1	ENSCLAG00000013744.1	2645002	2651604	PARP10	5199	1236	182650	No_or_no_constitutive_exon
CAGGTCTAGCTGCCTTGCCCTGATGGCTCCCTGGGGTGGGGGAGTTACAGGT	2713704	2713843	2713893	2713841	-1	JH721914.1	ENSCLAG00000015961.1	2707818	2720992	OPLAH	5199	1236	182650	No_or_no_constitutive_exon
GGAGGACCACTTTCAGCTGGGTCCTGAGGGTACTTCTCTTTGCTAGGGAGCG	3088928	3089053	3088878	3088930	1	JH721914.1	ENSCLAG00000009952.1	3087436	3093190	KIFC2	5199	1236	182650	No_or_no_constitutive_exon
GGAACTGCAGCAGGTGCATGGGCAACTAGCAGGTAAGGACTGGGGCAGAGGG	3089826	3089868	3089776	3089828	1	JH721914.1	ENSCLAG00000009952.1	3087436	3093190	KIFC2	5199	1236	182650	No_or_no_constitutive_exon
ACATTCCTGCACAGCTTCTACCAAGCACCATTTCCAGGGGAGTAAGAGAGCA	5777666	5777672	5777722	5777670	-1	JH721914.1	ENSCLAG00000009563.1	5777666	5783118	None	5199	1236	182650	No_or_no_constitutive_exon
TTGATGGCAAACACCAGCATTGCCTGTGTTTTGTTCTTCTGGTGGGACAGGA	6194942	6195038	6194892	6194944	1	JH721914.1	ENSCLAG00000016101.1	6171568	6203091	None	5199	1236	182650	No_or_no_constitutive_exon
TCATTAACCTGGTTAACTCAGGAACTCACCCTTTTGCTCTTGGGATGCAGAA	6224481	6224630	6224431	6224483	1	JH721914.1	ENSCLAG00000014602.1	6215128	6231726	None	5199	1236	182650	Yes
TGTTCATCTTTTCTTACCTCTGTTTCTTTCTGCCCGGCACACGGGGGTAGTG	6589437	6589591	6589641	6589589	-1	JH721914.1	ENSCLAG00000010895.1	6583410	6604509	B4GALNT3	5199	1236	182650	No_or_no_constitutive_exon
GTCCGCAATTTTCACTTTTTGGGTTTGCTTTCTGATCCTTTTTGGGAAAGGT	6852884	6853105	6852834	6852886	1	JH721914.1	ENSCLAG00000012583.1	6774475	6865033	KDM5A	5199	1236	182650	No_or_no_constitutive_exon
CCGCGCGCGGGTGCTGACCGTGTGGTGTTGTTCCCGGCCGCGGGCGGCAGGC	15151963	15152063	15152113	15152061	-1	JH721914.1	ENSCLAG00000015938.1	15151064	15152301	None	5199	1236	182650	No_or_no_constitutive_exon
ACGGGGCAGGCCCCTGTTGAAATTTCATTTGTCCTGTTCTGGGCCCAAAGGA	1801199	1801405	1801149	1801201	1	JH721913.1	ENSCLAG00000010525.1	1799916	1801405	ARL4C	5199	1236	182650	No_or_no_constitutive_exon
TGCCTCTCTGCGAGTGGCCTGGAGCCCCGGGGAACTCCTTACATGGGCAGCA	2504057	2504079	2504129	2504077	-1	JH721913.1	ENSCLAG00000014326.1	2502793	2504697	None	5199	1236	182650	No_or_no_constitutive_exon
CAAGGCCCCACAGTGAGGCTGAGGCTCTGGCCATTGTTGCAGGGGCCCAGGG	3430563	3430695	3430745	3430693	-1	JH721913.1	ENSCLAG00000008928.1	3425602	3432695	CHRNG	5199	1236	182650	No_or_no_constitutive_exon
CAGCTGCCCTGGCTGAGGGCAAACCTCTGGGGCTGGAAGTGGGGAGGAAGGG	3441108	3441127	3441177	3441125	-1	JH721913.1	ENSCLAG00000007988.1	3441108	3446090	PRSS56	5199	1236	182650	No_or_no_constitutive_exon
TCCTGATTTTATTTTATGTCTTGATTTTTGTGGTGGGTGGGACCGAGCAGCC	3979943	3980032	3980082	3980030	-1	JH721913.1	ENSCLAG00000009412.1	3967240	3986314	COPS7B	5199	1236	182650	No_or_no_constitutive_exon
GCGGTCCCCATGCCTCCCAAGCTGGCTCCAAGCCGGCCCCGAGCGGGCAGGC	4210171	4210298	4210348	4210296	-1	JH721913.1	ENSCLAG00000014505.1	4203940	4294548	ARMC9	5199	1236	182650	No_or_no_constitutive_exon
GAGCAACTTGTGGTTGGATCGTGTAGTCAGCCTTCAGATTCTGGGATAAGGA	4948642	4948775	4948825	4948773	-1	JH721913.1	ENSCLAG00000011459.1	4947827	4948927	None	5199	1236	182650	No_or_no_constitutive_exon
GGATGAGCCCCAGTTTCAGTCATGTAAAACCTTCCTTTGGGGAATTGCAGAA	9406764	9406887	9406714	9406766	1	JH721913.1	ENSCLAG00000007903.1	9264665	9424570	DOCK10	5199	1236	182650	Yes
GCATTAAAGCAAAGGCTAAACCCTGTTTTCCTCCTCTGGTCGCCGGGAAGCA	10142377	10142508	10142327	10142379	1	JH721913.1	ENSCLAG00000008029.1	10101575	10149710	WDFY1	5199	1236	182650	No_or_no_constitutive_exon
AAACTTTGTAACTGATACATTTCCAACTGGATCTTTGCAGTGGGAGGAAGTG	12107365	12108019	12107315	12107367	1	JH721913.1	ENSCLAG00000007092.1	12099756	12240199	EPHA4	5199	1236	182650	No_or_no_constitutive_exon
GTTTGCTAGGGATGTGAGATCTGAGCCTGATTTCTCTGTTGGGGTTTGAGGT	13973376	13973437	13973487	13973435	-1	JH721913.1	ENSCLAG00000007588.1	13965173	13974789	GMPPA	5199	1236	182650	Yes
AACTGTCTGATCAGATTTCACTGAGCTGGTTCTGGGGTCCCTGGGGACAGGT	13971568	13971755	13971805	13971753	-1	JH721913.1	ENSCLAG00000007588.1	13965173	13974789	GMPPA	5199	1236	182650	Yes
CTTCCACAAGGTCAGAAAGTCTCCTGGTTATGAAGGGGGTTACAACAGAGCC	14184116	14184129	14184179	14184127	-1	JH721913.1	ENSCLAG00000010421.1	14182065	14185584	STK16	5199	1236	182650	No_or_no_constitutive_exon
GGGTTTCAGAAGTGTTGACAACTGCTGTCTGTCTATGCTTGGAGGGACAGGG	14211482	14211600	14211432	14211484	1	JH721913.1	ENSCLAG00000008533.1	14206064	14213729	ATG9A	5199	1236	182650	No_or_no_constitutive_exon
TTTATGTTTTTTTTTTTCACCCTATCCACTTCCTATTTTGGGCAAAACAGGG	14822632	14822724	14822774	14822722	-1	JH721913.1	ENSCLAG00000013219.1	14816909	14845912	CNOT9	5199	1236	182650	Yes
TCCCTGCCTGCCTTCCACTCCCTGCCGGCTCCCCTGGGGTGGGTGGGCAGCG	15447078	15447165	15447028	15447080	1	JH721913.1	ENSCLAG00000015284.1	15260285	15479519	TNS1	5199	1236	182650	No_or_no_constitutive_exon
GACCGCAGAGCCAGAGGGAGGTAAGGTCAGAATTACCACTGGGCCAACAGCA	1913552	1913664	1913714	1913662	-1	JH721915.1	ENSCLAG00000023209.1	1912974	1923781	None	5199	1236	182650	No_or_no_constitutive_exon
AGAGGGCCAGGGCAGGCCGTCAGCTCGCAGCCTGACTTGGGTTTGGGGAGGG	3042143	3042202	3042252	3042200	-1	JH721915.1	ENSCLAG00000009104.1	3038845	3042268	XBP1	5199	1236	182650	No_or_no_constitutive_exon
CTAGTGAGCATTTTCTTGGAGAATTCACTTTGGTTTTTCTCTCAGGGGAGTG	3039344	3039485	3039535	3039483	-1	JH721915.1	ENSCLAG00000009104.1	3038845	3042268	XBP1	5199	1236	182650	No_or_no_constitutive_exon
CTCACTGGTTTCAGTTTTCCTTGACCAGCTGCCCTGCCTTGGGCAGACAGAT	3565659	3565822	3565872	3565820	-1	JH721915.1	ENSCLAG00000010969.1	3564866	3570798	RHBDD3	5199	1236	182650	Yes
TGTGTGTGTATCATACTAACACGTTTCCCCTCTATTTTGTGGGGACACAGGT	9061930	9065951	9061880	9061932	1	JH721915.1	ENSCLAG00000012997.1	9032696	9065951	KCTD10	5199	1236	182650	No_or_no_constitutive_exon
CCCTTTCTTTGCCAATGACTGATTTTCCAACTGGCAGTTCGCGGGGGCAGTT	9209916	9210506	9209866	9209918	1	JH721915.1	ENSCLAG00000016537.1	9183474	9210506	FOXN4	5199	1236	182650	Yes
TCACCTCAGCTGGCCTGCCTGTTCCCTAACCTCTGGCCTGGATCGGGAAGGG	9540394	9540595	9540344	9540396	1	JH721915.1	ENSCLAG00000008254.1	9436780	9550020	WSCD2	5199	1236	182650	Yes
TGTGTGTGTGTAGTGGGCTCTGAAACTGGAACTGCTGTGTTTGGGAACAGAT	10399568	10399772	10399518	10399570	1	JH721915.1	ENSCLAG00000009339.1	10308191	10426076	None	5199	1236	182650	No_or_no_constitutive_exon
AGGGGTGGCGAGGTCCCCGGTGCTGGGTCCTGAATCTGCATGTGGGGCAGGG	10930507	10930659	10930709	10930657	-1	JH721915.1	ENSCLAG00000008872.1	10928559	10942926	ACADS	5199	1236	182650	No_or_no_constitutive_exon
TGGAATTTTCACATAGGCTTCCTGTCTGATTCTACAGAAACAGGGTGTAGGG	5208555	5208615	5208665	5208613	-1	JH721916.1	ENSCLAG00000005636.1	4978026	5341242	ABCA13	5199	1236	182650	No_or_no_constitutive_exon
ACAACTTTGGCCTAGCTTGTTTCCTCTTCAGCGACAGGGTAATCAGACAGGT	5532004	5532149	5531954	5532006	1	JH721916.1	ENSCLAG00000008764.1	5510653	5573399	None	5199	1236	182650	No_or_no_constitutive_exon
CCCTCAAAGAGGCTGCCGACCCACGGGGCAGTGGGAGCCCAGGGTCACAGCT	5569757	5570015	5569707	5569759	1	JH721916.1	ENSCLAG00000008764.1	5510653	5573399	None	5199	1236	182650	No_or_no_constitutive_exon
CAGTTCGTGACCATCAGTGACCCTCATGTCCCCTTATGTGGGGGGGACAGAT	7436903	7437058	7437108	7437056	-1	JH721916.1	ENSCLAG00000016487.1	7415588	7485515	OGDH	5199	1236	182650	Yes
TTGGCCGAGCTGCAGAGCTGCCCTGCCAGCCTCTTCCTCTTGGGGTGCAGGC	7716722	7718484	7718534	7718482	-1	JH721916.1	ENSCLAG00000023960.1	7716722	7721134	None	5199	1236	182650	No_or_no_constitutive_exon
GAAAAAAGGACAAGGGCCCCAAGGCAACAAAGCCGCCCCCTTCAGGGGAGAC	7866269	7866614	7866664	7866612	-1	JH721916.1	ENSCLAG00000005509.1	7860413	7868337	AEBP1	5199	1236	182650	No_or_no_constitutive_exon
CCTCGCTCGGCATCCCGGGAGCTGGCGGTTGTCACCCCGTGGTAGGGGAGGA	13299624	13299640	13299690	13299638	-1	JH721916.1	ENSCLAG00000006691.1	13286458	13300182	None	5199	1236	182650	No_or_no_constitutive_exon
GAGGCTTCCGGTACAAGGGCGAAAGCTTGGGGTTGCTGGGCAGTGAGCAGGG	13298613	13298619	13298669	13298617	-1	JH721916.1	ENSCLAG00000006691.1	13286458	13300182	None	5199	1236	182650	No_or_no_constitutive_exon
TCTTCCCCGTGCCCTCCCCACGCCCCCTGCGCGGCCCGCGGGCGGAGCAGAC	13604873	13604978	13605028	13604976	-1	JH721916.1	ENSCLAG00000005174.1	13594335	13626012	CLIP2	5199	1236	182650	No_or_no_constitutive_exon
GGGTTGGCCTGGGTCCACCCATACCTCCTCCTTTTGCAGCGGTCGGGCAGGC	13678651	13678690	13678740	13678688	-1	JH721916.1	ENSCLAG00000008208.1	13676483	13681419	None	5199	1236	182650	No_or_no_constitutive_exon
GTCTCCCTGTCACCCACTGACTCGTCCTGGACACCGTCTCCGGGGGACAGGC	14021243	14021483	14021193	14021245	1	JH721916.1	ENSCLAG00000007679.1	14018108	14021483	ABHD11	5199	1236	182650	No_or_no_constitutive_exon
TGTTTTTAACTTGCATTGTAGAAAGGAAACTGAGGCCTGAGAGGGAGCAGGG	14066598	14066665	14066715	14066663	-1	JH721916.1	ENSCLAG00000006521.1	14064915	14067307	VPS37D	5199	1236	182650	No_or_no_constitutive_exon
AGGTGCGGCGAGTGCTGGTGGCCGGGCCGGCGTCGCGGGGGACAGCGGAGCA	15265122	15265581	15265631	15265579	-1	JH721916.1	ENSCLAG00000006116.1	15253855	15265845	SH2B2	5199	1236	182650	Yes
AGCACCAAGTTCCCTGATCAGAGCCTCAGGTGCACCCCTCCTAGGGACAGGG	15254499	15254601	15254651	15254599	-1	JH721916.1	ENSCLAG00000006116.1	15253855	15265845	SH2B2	5199	1236	182650	No_or_no_constitutive_exon
CCTTGCTGCCAACTAACCTCTCTCCCTCTCACTTTCCCAGGGCCGACGAGAT	15371680	15371719	15371769	15371717	-1	JH721916.1	ENSCLAG00000006319.1	15276958	15638004	CUX1	5199	1236	182650	No_or_no_constitutive_exon
AGCCAAGCCAGAGGGGCAGAGTGGAGTCCAGCCCCAGGGTAGGGATGGAGCC	16182452	16183426	16183476	16183424	-1	JH721916.1	ENSCLAG00000015216.1	16182452	16184669	TRIM56	5199	1236	182650	No_or_no_constitutive_exon
GTGTCCTGTCTTTTTTTTCCCCCTTTTCCTCCCATGGGTGGAAAAAACAGGT	673289	673559	673239	673291	1	JH721917.1	ENSCLAG00000004804.1	629517	696975	FN1	5199	1236	182650	No_or_no_constitutive_exon
GGAAGGTTTGACGGCCAGTATCATTCTCTTCTTTCTGTCACTGGGAACAGGG	5611145	5611407	5611457	5611405	-1	JH721917.1	ENSCLAG00000004587.1	5442501	5649086	UNC80	5199	1236	182650	Yes
TAACATGAAAAGGGAAGTACAAGCTTACAGTCAGAATCCTGGGAATACAGTG	5449582	5449595	5449645	5449593	-1	JH721917.1	ENSCLAG00000004587.1	5442501	5649086	UNC80	5199	1236	182650	No_or_no_constitutive_exon
CATATGTCTTTCCTTTTCTTCCTCTTCTCTGTTCTGTCCTGGGTATGCAGAG	6802180	6802240	6802290	6802238	-1	JH721917.1	ENSCLAG00000005225.1	6748533	6842489	PIKFYVE	5199	1236	182650	Yes
TGGGGACCGTTCATTTGCTTTCTCCAATGCTTCTTTTTGGGACCAAACAGGC	6986569	6986842	6986519	6986571	1	JH721917.1	ENSCLAG00000010342.1	6984917	6986842	CRYGC	5199	1236	182650	No_or_no_constitutive_exon
TCTAACAATTGCTTTTATTTCTCACTCACCAAATTAACCTTTCGGGAAAGCA	8641908	8642076	8642126	8642074	-1	JH721917.1	ENSCLAG00000005825.1	8641672	8643588	None	5199	1236	182650	No_or_no_constitutive_exon
TTGAATATATATAGACTGGAGTTATTTAATTCTGTGCTTTGGGAAATCAGGT	14206625	14206706	14206575	14206627	1	JH721917.1	ENSCLAG00000003383.1	14202223	14258806	None	5199	1236	182650	Yes
AGAAATTTCTGAGGGTGCATCTGGTTCCTGTTCTCTGGCAGGGACACCAGAG	75377	75395	75445	75393	-1	JH721918.1	ENSCLAG00000010290.1	74899	82778	KRT76	5199	1236	182650	No_or_no_constitutive_exon
CCTGTCAGGCCTTGCCCCCCGCGGAGCTGGTGAGTGTGCTGGATGGGTAGGA	337207	337240	337157	337209	1	JH721918.1	ENSCLAG00000009285.1	333984	346927	TNS2	5199	1236	182650	No_or_no_constitutive_exon
AAAGCACTGCTGTTCCCATCAGGTAACTCCCCTTCCTTTCTGGGCAACAGGT	814299	814497	814547	814495	-1	JH721918.1	ENSCLAG00000009615.1	803737	898967	ATF7	5199	1236	182650	No_or_no_constitutive_exon
AGGATGCATTTCACACGCAGGCTGATTATTCGCTTCTTTTGGGAACTTAGGA	1588275	1588353	1588225	1588277	1	JH721918.1	ENSCLAG00000009623.1	1568967	1595026	COPZ1	5199	1236	182650	No_or_no_constitutive_exon
ACGGGCTGGGCCGGGGCGGGGACCCTCACTGCACCACCCTGGGGCTGCAGAC	3361350	3365080	3361300	3361352	1	JH721918.1	ENSCLAG00000010216.1	3352011	3365080	RDH5	5199	1236	182650	No_or_no_constitutive_exon
CCCTTAGCCGTGGGAACTTTTGGCAGGAGGGAGCTGGCGAGGGAACTCAGTC	3576773	3576808	3576723	3576775	1	JH721918.1	ENSCLAG00000012165.1	3576246	3580192	RAB5B	5199	1236	182650	No_or_no_constitutive_exon
TTAGGGTTCCTAGGGCAGGGATATGGGGTTGCCGCCTTTGGAGAGGGGAGCT	3864169	3864190	3864240	3864188	-1	JH721918.1	ENSCLAG00000014540.1	3854441	3867787	ANKRD52	5199	1236	182650	No_or_no_constitutive_exon
GAGTCCTGTTCTTACCGCCCGGTGTCACCCGTTCCTCCTTGGGTTGGCAGTG	3922128	3922225	3922275	3922223	-1	JH721918.1	ENSCLAG00000014215.1	3920742	3924781	None	5199	1236	182650	No_or_no_constitutive_exon
CACCTGGCTAATCTTCACTCTTTGTATAGGGCAGCAGGGCACAGAGGAAGGA	4005372	4005478	4005528	4005476	-1	JH721918.1	ENSCLAG00000012850.1	3997724	4029766	TIMELESS	5199	1236	182650	No_or_no_constitutive_exon
CTTAGCTGCGCCCTCTCTCCCCGTCGTGCCCGCAGCGCCAGACCCGGGAGCT	3999749	3999805	3999855	3999803	-1	JH721918.1	ENSCLAG00000012850.1	3997724	4029766	TIMELESS	5199	1236	182650	No_or_no_constitutive_exon
GGGGAGGTAGTGGCTGGCGGGGCAGCGGCCGCAGGCGCAGGGCTGAGGAGCC	4924062	4924203	4924012	4924064	1	JH721918.1	ENSCLAG00000011741.1	4861430	4941146	LRP1	5199	1236	182650	No_or_no_constitutive_exon
ATCATCGGGAGCAGGGGCCCATGCCCACCTTGGAGGGTTGTGGTGGGTAGGT	4927889	4927915	4927839	4927891	1	JH721918.1	ENSCLAG00000011741.1	4861430	4941146	LRP1	5199	1236	182650	No_or_no_constitutive_exon
TTCTTCTGCTTATTTCTACCCTCATTGCTTTCATCTCTCCCCTGGGGAAGCT	5186789	5186879	5186739	5186791	1	JH721918.1	ENSCLAG00000010833.1	5185224	5193196	GLI1	5199	1236	182650	No_or_no_constitutive_exon
CCGGGAGCCGCCCTGGGGACCAGGTGGGCAGCGCAGGGTGTGGGTTAGAGAC	5198388	5198472	5198522	5198470	-1	JH721918.1	ENSCLAG00000015213.1	5193815	5199067	None	5199	1236	182650	No_or_no_constitutive_exon
TTTCAAATGGGGACCCCCCCTACCCTGAGTCCCCTTCACCCTGGGGGCAGTG	5330794	5331543	5330744	5330796	1	JH721918.1	ENSCLAG00000008560.1	5328724	5334092	DTX3	5199	1236	182650	No_or_no_constitutive_exon
TCTGTTTTGCTCTCCATTCTATCTCTGTCTCCTTCGCTTCGGGAAACCAGCC	5438351	5438411	5438461	5438409	-1	JH721918.1	ENSCLAG00000009332.1	5436629	5448057	AGAP2	5199	1236	182650	No_or_no_constitutive_exon
AGGATGCTGGGGATGGAGAGTCAGGAGGCGGCGGGGGAGGAAGGCGGGAGCG	5448633	5448728	5448583	5448635	1	JH721918.1	ENSCLAG00000012609.1	5447711	5468922	MARCH9	5199	1236	182650	No_or_no_constitutive_exon
AGCTTGGTGTATTCCCTGGCTGACCTGCCTTTGCATGGGTTGGGGTGCAGGG	5511996	5512150	5512200	5512148	-1	JH721918.1	ENSCLAG00000009924.1	5499651	5520137	AVIL	5199	1236	182650	No_or_no_constitutive_exon
TGGTTCTGTGTTTGTTTTTCGTATTTCTCATCATCACTTCATGTGGGCAGTG	13049256	13049412	13049462	13049410	-1	JH721918.1	ENSCLAG00000009667.1	12967088	13214838	GRIP1	5199	1236	182650	No_or_no_constitutive_exon
AGGGATTACATGTGGCAAGTCTTAGCTCAGCCTGTGTTTCTGGGTGACAGTT	12997066	12997178	12997228	12997176	-1	JH721918.1	ENSCLAG00000009667.1	12967088	13214838	GRIP1	5199	1236	182650	Yes
GCCTTTTGTGCTTGTGCAGTTTGTAATCTGATGATTTCCTCTGAGGGCAGGT	14832153	14833809	14833859	14833807	-1	JH721918.1	ENSCLAG00000023733.1	14832153	14835188	None	5199	1236	182650	No_or_no_constitutive_exon
ACCATTCCTTTTGTTGGGGGGGTCTGTTTCTGTTTCGGAACGGGAAAAAGCT	15185144	15185290	15185094	15185146	1	JH721918.1	ENSCLAG00000010392.1	15149053	15201635	NUP107	5199	1236	182650	Yes
AAGTGTCTAACAACAACTCCAGGTAGGAAGAGGAATGGGGATGGTGACAGGA	10235781	10235954	10235731	10235783	1	JH721919.1	ENSCLAG00000003965.1	10218209	10270212	SCTR	5199	1236	182650	No_or_no_constitutive_exon
AACTCTACTGGGTGGGGTGACACTCATGTGCACTTTCTTCTGGGGAACAGCT	4252527	4252759	4252477	4252529	1	JH721920.1	ENSCLAG00000029148.1	4242132	4252759	None	5199	1236	182650	No_or_no_constitutive_exon
TGCCGCCAGGCCGCAGCACCCGCTGGCCCGTCGTCCCTGGGAAATGACAGCC	8204048	8204184	8203998	8204050	1	JH721920.1	ENSCLAG00000010090.1	8203175	8204184	None	5199	1236	182650	No_or_no_constitutive_exon
GCTCCAGCCCGCCGACCTGACACAGGGCTCTGTCCCCGACCGGGGGGCAGCT	9088534	9088681	9088731	9088679	-1	JH721920.1	ENSCLAG00000006245.1	9082794	9105338	MICALL2	5199	1236	182650	No_or_no_constitutive_exon
GGTTGGTGTTCGTGGGGCCAGTGGCCACCTGTGACGTGTGCTGCAGGGAGAG	9122964	9123172	9123222	9123170	-1	JH721920.1	ENSCLAG00000005829.1	9116890	9143120	INTS1	5199	1236	182650	No_or_no_constitutive_exon
CCTCCAACCCTCCCTGTTCCTCCCCTTTTCTCTGCCCCGGATGGGGACAGTC	12470177	12470260	12470127	12470179	1	JH721920.1	ENSCLAG00000006718.1	12368917	12490041	CARD11	5199	1236	182650	Yes
GAGTCGGCCGAAATATGGCTTGAGGCAAAGCAGGCAAGGACAGTGGGGAGGA	12660297	12660317	12660367	12660315	-1	JH721920.1	ENSCLAG00000008719.1	12659645	12660353	None	5199	1236	182650	No_or_no_constitutive_exon
AGCACTCATGCTAACCACTGGTTTGTCTCTTTCTTTTGGCGGGGATGCAGTC	13652062	13653079	13653129	13653077	-1	JH721920.1	ENSCLAG00000004585.1	13500938	13690072	USP42	5199	1236	182650	No_or_no_constitutive_exon
CGTGTCTGGCTCCAGGAGAAGCACTATCCTAAGAAGATGCGGTGGGACAGGT	13500938	13501185	13501235	13501183	-1	JH721920.1	ENSCLAG00000004585.1	13500938	13690072	USP42	5199	1236	182650	No_or_no_constitutive_exon
GCCATTATTTCAACCAGCAGGTCCAAGCCAGCCCGCCCCCAGGGTAAGAGGA	9266313	9266361	9266263	9266315	1	JH721922.1	ENSCLAG00000005189.1	9207313	9278621	ADCY10	5199	1236	182650	No_or_no_constitutive_exon
TTGTTGCCTTAATCAGTTTTTCTTTTCTTTGAAAATATGCACATGGGCAGCG	14695415	14695571	14695621	14695569	-1	JH721922.1	ENSCLAG00000027559.1	14695415	14705101	None	5199	1236	182650	No_or_no_constitutive_exon
TAAGTTATTCCAACCACAGGAAGCCACAACCATGTCGGCCCCAAGGGAAGTG	14724347	14726260	14726310	14726258	-1	JH721922.1	ENSCLAG00000012873.1	14724347	14726763	HSPA6	5199	1236	182650	No_or_no_constitutive_exon
AGGCAGCTGCCAACGCTCACCTGATGGCACAGATCGGGCGAAAGAAGTAGAA	218959	218960	218909	218961	1	JH721923.1	ENSCLAG00000000821.1	218455	218960	None	5199	1236	182650	No_or_no_constitutive_exon
GCTGACCTTGGGCTGGGCAGCCCATTAATGAAAGATTTTCTCTGGGAAAGCT	13545636	13545760	13545586	13545638	1	JH721923.1	ENSCLAG00000002684.1	13514081	13548339	ADGRA2	5199	1236	182650	No_or_no_constitutive_exon
AGTTGACCTGCAGGTGTCTAATTTTTTTATATATCTTTTTATTGGGACAGGT	13750467	13750661	13750417	13750469	1	JH721923.1	ENSCLAG00000005615.1	13731505	13761684	ASH2L	5199	1236	182650	Yes
AGATGAAGAAGAAGAAAATAAGCTGGTTAAAAAGATAAAGTGGTGGGTAGCA	14304718	14305215	14304668	14304720	1	JH721923.1	ENSCLAG00000001595.1	14303993	14305394	None	5199	1236	182650	No_or_no_constitutive_exon
AGGAGCCTGGGGCGTCCAGCTAAGCGACCTGCTTTTCTCCCTGGGGACAGGA	5125457	5125760	5125407	5125459	1	JH721926.1	ENSCLAG00000004978.1	5097115	5167596	SPTB	5199	1236	182650	Yes
AACAGGTGATGTGTTCTAACGGCTTCCCTGTTTTCCACCTGCGGGGACAGAG	6465494	6467012	6465444	6465496	1	JH721926.1	ENSCLAG00000008445.1	6461387	6467012	GPHB5	5199	1236	182650	No_or_no_constitutive_exon
AGTGTTTTACTTGTTTTTGTTCTCACGCTAGGTTCTGTTGTGGGACAAAGAA	9680218	9680315	9680365	9680313	-1	JH721926.1	ENSCLAG00000004301.1	9627002	9717644	None	5199	1236	182650	Yes
AAGTAGAAGAACATGTCAACACTTTCTGCAGGGGCTGTCTGTGGGTCAAGTC	11872300	11872426	11872476	11872424	-1	JH721926.1	ENSCLAG00000003534.1	11777692	11880257	C14orf37	5199	1236	182650	No_or_no_constitutive_exon
GGAGATCACTTAGTCCACCACTGTCCAACATGCAATGGGCAACAGGAGAGGA	12161468	12161816	12161866	12161814	-1	JH721926.1	ENSCLAG00000005082.1	12161036	12161992	None	5199	1236	182650	No_or_no_constitutive_exon
CTGTCTGTCCGTGTGCACGCTCCGGCTCCCCCCCCCGTGTGGGACGACAGAA	13421981	13422410	13422460	13422408	-1	JH721926.1	ENSCLAG00000024849.1	13421981	13537165	None	5199	1236	182650	No_or_no_constitutive_exon
AGCTGGGCACAGTGGACCCCAGGTGGAGGAGAGCTGGGAGGTGAGGCAAGAA	4316369	4316439	4316319	4316371	1	JH721924.1	ENSCLAG00000006620.1	4283669	4423609	USP24	5199	1236	182650	No_or_no_constitutive_exon
GAAATATGGTGACTATATTTAATGAAGCAGCCACTCTGGAGAGTAGGGAGTC	4316481	4316522	4316431	4316483	1	JH721924.1	ENSCLAG00000006620.1	4283669	4423609	USP24	5199	1236	182650	No_or_no_constitutive_exon
TGTCGAGGGGTGGCAGCCTTTCTCATGGCATCCTTGTGTTGGTCGGGCAGGC	4432909	4433051	4433101	4433049	-1	JH721924.1	ENSCLAG00000016094.1	4425434	4439842	PCSK9	5199	1236	182650	No_or_no_constitutive_exon
GCAGGTGGAGAGCAATCTCGTGACAACCACCTGTGCATTTGCAGGGTGAGCC	6800069	6800181	6800019	6800071	1	JH721924.1	ENSCLAG00000006239.1	6794124	6804404	CC2D1B	5199	1236	182650	No_or_no_constitutive_exon
GTCTTCCAAAATCTGGCCCAAGCGTAAGTTCTCTCTTGTTTGGGGAACAGGT	6812493	6812670	6812720	6812668	-1	JH721924.1	ENSCLAG00000006470.1	6810644	6913377	ZFYVE9	5199	1236	182650	Yes
ATATGCAACCACGCTATGCCAACTTCCGGGTCTCTGGGGTAAAACGGAAGTG	7083057	7083122	7083172	7083120	-1	JH721924.1	ENSCLAG00000004470.1	7083057	7083418	None	5199	1236	182650	No_or_no_constitutive_exon
AGGTTATTGTAATGTGGGACAAAATTATGGTCTGCCAATAAGGGTACAAGTA	12767023	12767068	12766973	12767025	1	JH721924.1	ENSCLAG00000010656.1	12761400	12773146	PRDX1	5199	1236	182650	No_or_no_constitutive_exon
CACCACCTGCACCCTTTACCTGTTTCTTCTTGCCTGCCTTGGGGCTGCAGAA	12934085	12934127	12934035	12934087	1	JH721924.1	ENSCLAG00000004651.1	12933496	12938468	MUTYH	5199	1236	182650	No_or_no_constitutive_exon
TTTTCCCTCTTCCCTTTATTTCCATCTCTTTTCTTCTTGGGGAAAACAAGCT	1608922	1609087	1609137	1609085	-1	JH721925.1	ENSCLAG00000002830.1	1395087	1913847	PHACTR1	5199	1236	182650	Yes
TGCTAATGTGACAAAAGCAAGGTTCCATGTGATCTTCTTGGGGGGAACAGAT	4337211	4337378	4337161	4337213	1	JH721925.1	ENSCLAG00000005254.1	4310001	4614751	None	5199	1236	182650	No_or_no_constitutive_exon
GCCTATGTTTCTCCATTCACCGTAGTGAATTCCTCTTACTGGGATTGTAGTT	8771063	8771209	8771259	8771207	-1	JH721925.1	ENSCLAG00000003356.1	8568120	8780569	None	5199	1236	182650	No_or_no_constitutive_exon
ACGACACCCACGCAGGAGGGAGGCCCTGTGAATACCGAATGCGGGAAAAGCA	13224967	13226675	13226725	13226673	-1	JH721925.1	ENSCLAG00000002094.1	13224967	13233927	None	5199	1236	182650	No_or_no_constitutive_exon
GTATGCTATTATGAAGTATTTCAAGTAATTGTCCTTTTTTGTGGGAGCAGGA	5630803	5631045	5631095	5631043	-1	JH721927.1	ENSCLAG00000009851.1	5357499	5677755	DNAH9	5199	1236	182650	No_or_no_constitutive_exon
GGGCTGCCGCCACCCCCGGAGTCATCAGGGCCCGAGCCTAAGGGTCACAGAG	6520125	6520153	6520075	6520127	1	JH721927.1	ENSCLAG00000010568.1	6519872	6537753	SCO1	5199	1236	182650	No_or_no_constitutive_exon
TGTGGCTTTGTGTTTTCCGTTTCACCACGTTTGGTTTTGGTGTGGGGCAGGT	8377673	8377788	8377623	8377675	1	JH721927.1	ENSCLAG00000007252.1	8298526	8427459	MYH10	5199	1236	182650	Yes
ACTGGAGAGTACACTGTTCATTTTCTGTCTTCTCTGCAATGGCTGGGAAGCT	8646278	8646440	8646490	8646438	-1	JH721927.1	ENSCLAG00000015433.1	8640043	8660979	PFAS	5199	1236	182650	No_or_no_constitutive_exon
ACATTTTTGCCTTCTGCAGGTCCGGTAGCACTCGTTATCTGGGAATGGAGAG	8778695	8778733	8778645	8778697	1	JH721927.1	ENSCLAG00000011319.1	8777070	8779164	TMEM107	5199	1236	182650	No_or_no_constitutive_exon
CCTTGTCTTGTTTTGTTTGTTCCCTTTGCCTTCGCTGGGGTAAATGACAGTC	9045494	9045688	9045738	9045686	-1	JH721927.1	ENSCLAG00000010523.1	9029264	9050718	CHD3	5199	1236	182650	Yes
TAAGCACGAGAGAGGTGGAGAGCTGCCTCGGGCTGAAGTTCGGGCTGAAGTT	9048966	9048999	9049049	9048997	-1	JH721927.1	ENSCLAG00000010523.1	9029264	9050718	CHD3	5199	1236	182650	No_or_no_constitutive_exon
GCAGGGACTGGGCTAGAGAGGGAGTGAGAAGCTGGCGGGTAGACATTGAGGC	9048765	9048939	9048989	9048937	-1	JH721927.1	ENSCLAG00000010523.1	9029264	9050718	CHD3	5199	1236	182650	No_or_no_constitutive_exon
GGGCCCCGCATTGGCCGGCTGCAGCAGGTAGGATGAGGCAGGGCATAAAGGG	9093573	9093605	9093655	9093603	-1	JH721927.1	ENSCLAG00000006879.1	9086203	9094404	KDM6B	5199	1236	182650	No_or_no_constitutive_exon
TAATTGGGCATTTCCTACCCTCCACCCTCCGTGTATCCTGCAGGGTTGAGCG	9712079	9712128	9712029	9712081	1	JH721927.1	ENSCLAG00000010331.1	9690468	9715872	DLG4	5199	1236	182650	No_or_no_constitutive_exon
GGTCCTACCCTGGCTGCCTGAGACTGAGCTCCTTCTTCCCTTGGGAACAGGT	10034366	10034489	10034539	10034487	-1	JH721927.1	ENSCLAG00000008230.1	10032791	10039323	None	5199	1236	182650	No_or_no_constitutive_exon
GGCCTTGCCTGACCAGTATTTTCCCTTACATTGCCTTCCTGGGACCATAGCT	10298364	10298475	10298314	10298366	1	JH721927.1	ENSCLAG00000010046.1	10256433	10313834	MINK1	5199	1236	182650	Yes
GGTAACACTGGGTTGGGGTCGGGTAGCAGCCTAGAGAGTAAGGGGACTAGGG	10306321	10306427	10306271	10306323	1	JH721927.1	ENSCLAG00000010046.1	10256433	10313834	MINK1	5199	1236	182650	No_or_no_constitutive_exon
CTAGCAAAAAAACTGAGAACGATAAAGTGCTAAGAAGAAGGTGGGGGAAGCA	10752332	10752350	10752400	10752348	-1	JH721927.1	ENSCLAG00000012899.1	10749909	10780423	NUP88	5199	1236	182650	No_or_no_constitutive_exon
CCTGTCTTGGGTTTTTATTTTTGTTTTTGTTTTGTCTTTTTGGGACAAAGTC	10806666	10806684	10806734	10806682	-1	JH721927.1	ENSCLAG00000014171.1	10793933	10818898	DHX33	5199	1236	182650	No_or_no_constitutive_exon
GCAAATAATAAACCAAGAATTTTCATGATCACTTTTTCTTTTGGGAATAGTT	12146132	12146208	12146082	12146134	1	JH721927.1	ENSCLAG00000009421.1	12144927	12146999	TXNDC17	5199	1236	182650	No_or_no_constitutive_exon
CTGGGTGTTTTTTTTTTGTTTGTTTGTTTGTTTTTTTTTATGGGGAGCAGGA	12874204	12874370	12874154	12874206	1	JH721927.1	ENSCLAG00000011468.1	12760482	12879636	ZZEF1	5199	1236	182650	No_or_no_constitutive_exon
GGAGAGCTCGGACCGGGAGCCCGGAGCTCGGCTGGGCAGCGGGCGACGAGGA	30285	30307	30235	30287	1	JH721928.1	ENSCLAG00000013099.1	30075	31387	EID2	5199	1236	182650	No_or_no_constitutive_exon
CAACGCAGGACCGCTACGAGGCGCTGCGCGAGGTGGCACCGGGGCGCGAGGT	239638	239662	239588	239640	1	JH721928.1	ENSCLAG00000011529.1	234122	241535	LRFN1	5199	1236	182650	No_or_no_constitutive_exon
CTGGTGGACGGCCAGGCCCTGTGGCTGCTGATCCTGGCCCGGGACCACAGCG	520467	520604	520417	520469	1	JH721928.1	ENSCLAG00000011616.1	518768	525051	FBXO27	5199	1236	182650	No_or_no_constitutive_exon
TGCCTGCTCTGGGCCTGGTCTCCTCTGCTATGCCTGCGTCCTGGGAGCAGAA	772640	772706	772756	772704	-1	JH721928.1	ENSCLAG00000012608.1	770572	842209	ACTN4	5199	1236	182650	No_or_no_constitutive_exon
GCGTGGTGTCCCCAGACTCATGAGACCTCTTGACCTCCTGGGGTGGCCAGGT	949671	949858	949908	949856	-1	JH721928.1	ENSCLAG00000017292.1	879950	1000036	RYR1	5199	1236	182650	No_or_no_constitutive_exon
AGCCCAGCCATGTGTGCCTGGCCTGACGCTCTCCCCCACCGGGTGGGCAGGT	885107	885238	885288	885236	-1	JH721928.1	ENSCLAG00000017292.1	879950	1000036	RYR1	5199	1236	182650	Yes
GTGTCCCCAGACTCATGAGACCTCTTGACCTCCTGGGGTGGCCAGGTGAGAG	949671	949853	949903	949851	-1	JH721928.1	ENSCLAG00000017292.1	879950	1000036	RYR1	5199	1236	182650	No_or_no_constitutive_exon
TGATCGCAGTCCCCGATCTCCGATCTCTGTAGGAAATGGGGAACGTGCAGTC	1041251	1042573	1041201	1041253	1	JH721928.1	ENSCLAG00000013190.1	1040452	1044441	GGN	5199	1236	182650	No_or_no_constitutive_exon
GAAGGGTCTCCGTAGTTATTAATCATTTACTGTTTTCTTGGGGGATGCAGGG	1178183	1178216	1178133	1178185	1	JH721928.1	ENSCLAG00000012961.1	1174960	1179207	PPP1R14A	5199	1236	182650	No_or_no_constitutive_exon
ATCATTGTGTAGTCATTGAGGTAATCTCTCTTGTTCTCTGGGAACTGTAGGT	2525880	2526018	2526068	2526016	-1	JH721928.1	ENSCLAG00000010013.1	2503884	2545255	WDR62	5199	1236	182650	No_or_no_constitutive_exon
GGGCAGCACCCCCCTGAGCCCTCGAGAATGAGATAGGACTTGGGGGGTAGGG	2695314	2695385	2695435	2695383	-1	JH721928.1	ENSCLAG00000014027.1	2694590	2703656	APLP1	5199	1236	182650	No_or_no_constitutive_exon
GGCAGGAGGGGGCTTCCTGGGCCCAGACTCTGATCCCTGCGGGCTGGCAGAG	2748467	2748606	2748417	2748469	1	JH721928.1	ENSCLAG00000015709.1	2747861	2754592	PRODH2	5199	1236	182650	No_or_no_constitutive_exon
TTTGGGGACCATGGACTGTTTTTTGTGTACTGTACTGCATGGTGGGGCAGGA	2958535	2958561	2958485	2958537	1	JH721928.1	ENSCLAG00000011669.1	2957144	2967678	LRP3	5199	1236	182650	No_or_no_constitutive_exon
TGGCCGGACAGACCGGGCAGCGCAGGGAGCGGGGACACGGCGGGATCGAGAC	2983649	2983802	2983852	2983800	-1	JH721928.1	ENSCLAG00000015288.1	2968719	2984125	SLC7A10	5199	1236	182650	No_or_no_constitutive_exon
GGCTGTCGTCCGCGCACCCTGACCTCCGCACGGGCGCGGGCAAGGCCAAGAA	3048148	3048182	3048232	3048180	-1	JH721928.1	ENSCLAG00000010794.1	3047930	3049080	CEBPA	5199	1236	182650	No_or_no_constitutive_exon
CCTTAGTTGCTGCTCCTTATACTACCCTCTTACCCCCATCCAGGGCATAGAA	4736180	4736221	4736271	4736219	-1	JH721928.1	ENSCLAG00000016791.1	4725561	4738358	None	5199	1236	182650	No_or_no_constitutive_exon
TGGTGGAAACAGACCTGAGGTCAGTGGCTGGGGAGCCCCCAGGGGCCCAGAT	4735929	4735982	4736032	4735980	-1	JH721928.1	ENSCLAG00000016791.1	4725561	4738358	None	5199	1236	182650	No_or_no_constitutive_exon
GGCTCCTGTGGCTGGGAAAATCTTCCAAATCTGATTTGGAAGAGGGGAAGGC	4726791	4726992	4727042	4726990	-1	JH721928.1	ENSCLAG00000016791.1	4725561	4738358	None	5199	1236	182650	No_or_no_constitutive_exon
AGAGATGGGTGTGGTGGGAAGCTGGGAAATGAGAGGGGAGGAGGGGAAAGGA	4737374	4737385	4737435	4737383	-1	JH721928.1	ENSCLAG00000016791.1	4725561	4738358	None	5199	1236	182650	No_or_no_constitutive_exon
CGCCCCACCTACCAGCTCTGATGGAAGCTCCGGAGGCTCCAGGGTAAGAGGA	4737217	4737257	4737307	4737255	-1	JH721928.1	ENSCLAG00000016791.1	4725561	4738358	None	5199	1236	182650	No_or_no_constitutive_exon
TTCTTAGGCTGGGGAGAACACGCCCCAGCAGGAGAGCTAGGGGAGGACAGAC	4736919	4737163	4737213	4737161	-1	JH721928.1	ENSCLAG00000016791.1	4725561	4738358	None	5199	1236	182650	No_or_no_constitutive_exon
GCCCTTGGCTCCATAGGCCGAAATCCTCTTTCTGTACTGACAGGGAGAAGTA	4732167	4732298	4732348	4732296	-1	JH721928.1	ENSCLAG00000016791.1	4725561	4738358	None	5199	1236	182650	No_or_no_constitutive_exon
CCGGCCCTTGGCTCCATAGGCCGAAATCCTCTTTCTGTACTGACAGGGAGAA	4732167	4732301	4732351	4732299	-1	JH721928.1	ENSCLAG00000016791.1	4725561	4738358	None	5199	1236	182650	No_or_no_constitutive_exon
GAAGTCTCCATGGAGACCCACCCTCCAGGAGGCCAGGCAGTCGAAGGGAGAG	9742756	9742979	9742706	9742758	1	JH721928.1	ENSCLAG00000015395.1	9737053	9749159	None	5199	1236	182650	No_or_no_constitutive_exon
AGTGGGTCAGACCTTTCCTTAATTTCTGCTTTCTCTGGGGGGCTGTGGAGAG	12931447	12931568	12931397	12931449	1	JH721928.1	ENSCLAG00000016231.1	12930494	12934437	PPOX	5199	1236	182650	No_or_no_constitutive_exon
GCCGCGAGCTCGGCGGTCCGGAGGAGGAGGACGCGGCCGGGGCGGGCCAGCT	1285766	1285835	1285885	1285833	-1	JH721929.1	ENSCLAG00000009341.1	1281790	1286147	RDH14	5199	1236	182650	No_or_no_constitutive_exon
ATGTATAAAATCCAGTGACTTTCCTTTTTTGTTTTCTTATGGGATATTAGGT	2849682	2849825	2849875	2849823	-1	JH721929.1	ENSCLAG00000006048.1	2810572	2886611	PUM2	5199	1236	182650	Yes
CGTGTGGGCTCTAATCTGTGTCTCCTTCCCCTTTCCCTGGCTCGGGAAAGCT	9065601	9065736	9065551	9065603	1	JH721929.1	ENSCLAG00000011682.1	9058094	9071091	KHK	5199	1236	182650	Yes
GACCGCCCCGGCTGGGCCCGGCCGGAAGCGTGGCGCCGACCCGCGGGAAGGC	9484694	9484707	9484644	9484696	1	JH721929.1	ENSCLAG00000008563.1	9461847	9484707	GCKR	5199	1236	182650	No_or_no_constitutive_exon
AGCATCTGAAAGAAGGAAAATATTTGTTAATTGTTAATTTGGGTGTACAGGT	9626446	9626516	9626396	9626448	1	JH721929.1	ENSCLAG00000009564.1	9617268	9654458	SLC4A1AP	5199	1236	182650	No_or_no_constitutive_exon
CCGGCCAGGGGACGCAGGGTGAGCAGAGGCAGACGGGGCAGGTGACTGAGGG	644633	644651	644583	644635	1	JH721932.1	ENSCLAG00000002662.1	644485	645223	SIT1	5199	1236	182650	No_or_no_constitutive_exon
TTTCCTCCGCAGAGGCGGGGGCCTACGAGGACGGCGACGCGGACGGGGAGCT	663763	663842	663713	663765	1	JH721932.1	ENSCLAG00000002766.1	663555	670269	None	5199	1236	182650	No_or_no_constitutive_exon
CTCCAGCTCTGTCCAGTTCTAAGTCGTCATCCTCTGGGGTGGGGCTGCAGGC	1104534	1104658	1104484	1104536	1	JH721932.1	ENSCLAG00000001876.1	1098838	1104911	FANCG	5199	1236	182650	No_or_no_constitutive_exon
CTCCCCCGTGCCGTCCGCGGGGCTCCTGGGCTCCGGACGCGCGGGCGCAGAG	1731838	1732068	1731788	1731840	1	JH721932.1	ENSCLAG00000001676.1	1718516	1735004	C9orf24	5199	1236	182650	Yes
TAAAATTATTTTTTATAATTTTGGATATATTTTTTCTTTGGGTGTTAAAGAC	11471677	11471738	11471788	11471736	-1	JH721932.1	ENSCLAG00000025670.1	11454947	11477737	None	5199	1236	182650	No_or_no_constitutive_exon
CCTGTCTTTATTTTCTAAATCCTCTCGCCGTTTTCTCCCGGGGACCATAGAG	11467560	11467824	11467874	11467822	-1	JH721932.1	ENSCLAG00000025670.1	11454947	11477737	None	5199	1236	182650	No_or_no_constitutive_exon
GGGGTGGTTGATAGGTTCCCTGAAAGCCTTCTTCCTGTCGGGGGCACCAGGT	1051549	1051725	1051499	1051551	1	JH721930.1	ENSCLAG00000004013.1	1016288	1073796	PAX8	5199	1236	182650	Yes
CCCCCCTCTTTCTCAGCAGGTCCTCCCAAGCGCTGAGGGCTGGCAGACAGAA	1097660	1097690	1097740	1097688	-1	JH721930.1	ENSCLAG00000004856.1	1084317	1125080	PSD4	5199	1236	182650	No_or_no_constitutive_exon
GTTTCCCTACATATTTGTAAAAGATGGCCAAGGGCTGCTGGGGCACAGAGGA	1802795	1802849	1802745	1802797	1	JH721930.1	ENSCLAG00000006112.1	1788335	1809453	None	5199	1236	182650	No_or_no_constitutive_exon
CAGAAAGTTCTCCTGCTCTCTCTTTCTGACATCTGCCTGGGCATGGACAGAC	4080074	4080219	4080024	4080076	1	JH721930.1	ENSCLAG00000007442.1	4020466	4080551	FER1L5	5199	1236	182650	No_or_no_constitutive_exon
CTGAGGGCATGCAGGCCCTGGAGGACACTGTCCTTTCCACTGCGGGGCAGAG	4187953	4188123	4187903	4187955	1	JH721930.1	ENSCLAG00000005680.1	4180830	4194069	None	5199	1236	182650	No_or_no_constitutive_exon
AAACCCCAGGCCACCGCAGGACGCCCAGGGCCGAAGATGGGGTGGTGTAGGG	4300638	4300766	4300816	4300764	-1	JH721930.1	ENSCLAG00000004009.1	4227692	4300875	None	5199	1236	182650	No_or_no_constitutive_exon
GCCAGGCTGAACTCGCTCTCTGAAGCGTTGTGTCTTCCCTCTGCGGGAAGTT	6891354	6891501	6891304	6891356	1	JH721930.1	ENSCLAG00000006228.1	6831991	6905679	NPAS2	5199	1236	182650	No_or_no_constitutive_exon
CACCTGGGCTCCCCTGGGCCGGCGTTAGGGGCTCTGTGGCTGGGATGGAGGG	10665687	10665796	10665846	10665794	-1	JH721930.1	ENSCLAG00000008916.1	10659519	10706269	UXS1	5199	1236	182650	No_or_no_constitutive_exon
ATATATATATTTTTTTTTTTGGTTTTTTTCTATTCTTTCTGTGGGTATAGTA	2249880	2249964	2249830	2249882	1	JH721933.1	ENSCLAG00000001073.1	2002724	2289662	HS6ST2	5199	1236	182650	No_or_no_constitutive_exon
CTGGTATTCCTATGATGGCCATTTCAATGACTTCTCTCTGGGGATTGCAGGA	2815400	2815476	2815350	2815402	1	JH721933.1	ENSCLAG00000001386.1	2774909	2817770	FRMD7	5199	1236	182650	No_or_no_constitutive_exon
GAGATAGGGCAGGTATCATTCCCCCTTCTTGTCCAAATGGGCAAACTGAGGC	3711518	3711524	3711468	3711520	1	JH721933.1	ENSCLAG00000003347.1	3699516	3715514	IGSF1	5199	1236	182650	No_or_no_constitutive_exon
GCCCTGAGGGAACTTTTCTTCTCCCCCTACCTCATGAAATGTGGGACCAGAT	4976550	4976643	4976500	4976552	1	JH721933.1	ENSCLAG00000005511.1	4942384	4986433	ELF4	5199	1236	182650	No_or_no_constitutive_exon
AAACAACACCTTTTTCTCCCATTATATTGTAAAGGTCTCTGGGGAACAAGGC	1868056	1868154	1868204	1868152	-1	JH721934.1	ENSCLAG00000003929.1	1833700	1868817	None	5199	1236	182650	No_or_no_constitutive_exon
CTGGTAGAGACAGTACTGAGCAGTAGCATTGACTCTGGGTTAGAGGAGAGAC	2189708	2190470	2190520	2190468	-1	JH721934.1	ENSCLAG00000004368.1	2189064	2194714	DMP1	5199	1236	182650	No_or_no_constitutive_exon
CACAGAGAGCACCAACTCCCAAGAGGACAGCCAGGGCCAGTCCAGGGAAGAC	2189064	2189666	2189716	2189664	-1	JH721934.1	ENSCLAG00000004368.1	2189064	2194714	DMP1	5199	1236	182650	No_or_no_constitutive_exon
CAAAAATCAGTGAAGAAAGGTTTTGAATTCATGCTGGTGGAGGTGGGGAGTC	8332319	8332629	8332679	8332627	-1	JH721934.1	ENSCLAG00000003230.1	8331665	8332763	None	5199	1236	182650	No_or_no_constitutive_exon
TATAAGGGAACAGCTGCTGACCTACTCTCCCCCTGTCCTGGGCATGGCAGAT	246461	247061	247111	247059	-1	JH721935.1	ENSCLAG00000003746.1	243665	278627	KDM5C	5199	1236	182650	Yes
GGGGAGGGGGTTTGCTGCTCTGACGCTGGGCTCCTTGCTTGTGGGTGCAGGG	288875	288925	288975	288923	-1	JH721935.1	ENSCLAG00000006285.1	284167	369400	IQSEC2	5199	1236	182650	No_or_no_constitutive_exon
TTGGCACAGGGGCTGGGCTCTCCTTAATGTTGTTGGGCTTGGGGTTGCAGGA	426602	426759	426809	426757	-1	JH721935.1	ENSCLAG00000005525.1	421408	468324	SMC1A	5199	1236	182650	No_or_no_constitutive_exon
TTTTTCTTCCCTCTTCTGCTGGCCTGCCTTCTGCTTTGGGGGAATTACAGGA	4573678	4573850	4573900	4573848	-1	JH721935.1	ENSCLAG00000002934.1	4568004	4604577	ZC4H2	5199	1236	182650	No_or_no_constitutive_exon
GGTCTAATCCCCTATTCTTTTCTCATGGAATGTGGCCTCTTGGGCAATAGCA	5461063	5462223	5462273	5462221	-1	JH721935.1	ENSCLAG00000003308.1	5461063	5481564	VSIG4	5199	1236	182650	No_or_no_constitutive_exon
CCTACCGTGAGACCCAGAGAACCTGCTCTGGGACAGAGAGGGAAATGGAGTG	9997032	9997220	9996982	9997034	1	JH721935.1	ENSCLAG00000015561.1	9992214	10056348	DLG3	5199	1236	182650	No_or_no_constitutive_exon
AGTGGCGGCTCCAAAGCCTCCCTGTTAAGACAGACTTGGAGGTGGGACAGGC	10050415	10050565	10050365	10050417	1	JH721935.1	ENSCLAG00000015561.1	9992214	10056348	DLG3	5199	1236	182650	No_or_no_constitutive_exon
CAGGAAGAGGGCAGGCGTGTGCCAGGTCTGATGGTACTGCTGGGATGCAGGA	10695018	10695163	10694968	10695020	1	JH721935.1	ENSCLAG00000003799.1	10687366	10710053	MED12	5199	1236	182650	Yes
TGAAACCAAAAGCGAAGGAAAAGAAGAAAATTGGTGGTGATGGGAGTAAGGG	11502276	11502747	11502797	11502745	-1	JH721935.1	ENSCLAG00000014510.1	11502276	11504325	RTL5	5199	1236	182650	No_or_no_constitutive_exon
TCAGGAAACCCTGGAAAAGTTGGAAAGCGGAGTAGCTTAGGGATGAGGAGCC	26621	26632	26682	26630	-1	JH721936.1	ENSCLAG00000001226.1	26621	27617	None	5199	1236	182650	No_or_no_constitutive_exon
CGGCTGCGCAGCCAGTGGGGCCCGGAGGGGCCCGGCCGGGGACTGACGAGCT	3068344	3068498	3068548	3068496	-1	JH721936.1	ENSCLAG00000002545.1	3067688	3068728	FANCF	5199	1236	182650	No_or_no_constitutive_exon
CCCAGGCCAGCTGATCCTGATCCATCCCAGTGACCACTGCAAGGGCTCAGGA	11082913	11082945	11082995	11082943	-1	JH721936.1	ENSCLAG00000001498.1	11061684	11084270	None	5199	1236	182650	Yes
CCTGCAGCCTCCCTGCTGCTTAGCATGCAGGGACATGGCTTGGGGACCAGAC	11072204	11072257	11072307	11072255	-1	JH721936.1	ENSCLAG00000001498.1	11061684	11084270	None	5199	1236	182650	No_or_no_constitutive_exon
GGGCCAGCCAGAGTGAGTCCCGCAGGGAGGCAAGGTTGGGAACGGCTGAGCC	11071101	11072109	11072159	11072107	-1	JH721936.1	ENSCLAG00000001498.1	11061684	11084270	None	5199	1236	182650	No_or_no_constitutive_exon
GTGCTATGCGGCAGGGGACAGGGACAAGCCTGACTCTAATTTGGGGGCAGCG	11434292	11434385	11434242	11434294	1	JH721936.1	ENSCLAG00000002156.1	11433968	11434574	SCT	5199	1236	182650	No_or_no_constitutive_exon
TTACTGGTTAACTCATGCTGTTCCTGTTTAACTTGCACTCGGGATGGCAGCA	11606892	11607058	11606842	11606894	1	JH721936.1	ENSCLAG00000004078.1	11603380	11610571	SIGIRR	5199	1236	182650	No_or_no_constitutive_exon
GTGTCCAGGAGTCACTAACACATTCCCCATACCTCCATCCCGGGAAGCAGCA	11828096	11828216	11828266	11828214	-1	JH721936.1	ENSCLAG00000005117.1	11827003	11833162	RIC8A	5199	1236	182650	No_or_no_constitutive_exon
GACTTATTTGAACTTACTCTTTTCTTTATTCTTTCTCTTGGGGTATGTAGGA	3798706	3798911	3798656	3798708	1	JH721938.1	ENSCLAG00000004031.1	3792982	3867317	ABCA8	5199	1236	182650	Yes
AGGGTGTTTTGATGCCTGTCTGTGTTTTTGGAGGAGGTGGGTCGGAATAGTT	4552419	4552712	4552762	4552710	-1	JH721938.1	ENSCLAG00000004162.1	4515750	4552784	GNA13	5199	1236	182650	No_or_no_constitutive_exon
CCTTTCTGCTCGTGTCTTTCTGCTATTTTCTTCACCTGTGAGGGACGGAGTT	7653163	7653218	7653113	7653165	1	JH721938.1	ENSCLAG00000006475.1	7616195	7691871	TEX2	5199	1236	182650	No_or_no_constitutive_exon
TGTGTTAGATAGAAATGGATTTCTAATGAAAGGCTATTTCTTGGGGAAAGGG	8068353	8068521	8068303	8068355	1	JH721938.1	ENSCLAG00000004263.1	8053056	8074820	CCDC47	5199	1236	182650	No_or_no_constitutive_exon
TGCCCTGCCCCCCACACCCTGCGCAGCATCATCTCTTGGGGTGGGGGCAGGG	10384946	10385100	10385150	10385098	-1	JH721938.1	ENSCLAG00000006883.1	10379286	10404825	None	5199	1236	182650	No_or_no_constitutive_exon
GGGCACGGAGCAGGCGCAGAGGAGGCTGGCGGGAGCAGGGGACAGGGCAGCG	10741754	10742293	10742343	10742291	-1	JH721938.1	ENSCLAG00000010423.1	10741754	10748002	None	5199	1236	182650	Yes
GGAGGGCCTTGGGCGATAATCCCCCGTGAGTGTCCGCAGGGCTGGAGGAGGG	11178860	11178874	11178924	11178872	-1	JH721938.1	ENSCLAG00000004240.1	11132718	11186378	MYO15A	5199	1236	182650	Yes
CCACGGGGCCCACGCGTTGCCCGCTGAGCACTGTCTTTGGGGTGGGACAGGT	11154914	11154987	11155037	11154985	-1	JH721938.1	ENSCLAG00000004240.1	11132718	11186378	MYO15A	5199	1236	182650	Yes
GCAATGCAAGGATAAACAGTTGTGCAGAAAATAGCCAACAATGGGCAGAGGG	992289	992652	992239	992291	1	JH721937.1	ENSCLAG00000002836.1	991273	1014660	None	5199	1236	182650	No_or_no_constitutive_exon
CAGTGTGGCTGTGCCTTGCTGTATTCTTGGTGGGGGCCAGTTGGGGACAGGC	10827550	10827778	10827500	10827552	1	JH721937.1	ENSCLAG00000008097.1	10792393	10850186	KNDC1	5199	1236	182650	No_or_no_constitutive_exon
GCTGACCATTTCTGTCTCTCCGTGACCATGGCCCTGCCTGGGGCGGCCAGGT	10848083	10848241	10848033	10848085	1	JH721937.1	ENSCLAG00000008097.1	10792393	10850186	KNDC1	5199	1236	182650	No_or_no_constitutive_exon
AGAGAGCAGTATCTGGGCCTGTCCCACAGTGACTTTCTCTGTGGGGCCAGGT	10901287	10901477	10901527	10901475	-1	JH721937.1	ENSCLAG00000002530.1	10895445	10907215	ADAM8	5199	1236	182650	No_or_no_constitutive_exon
GTGGTACCTCTCCCCAGCTGTACCTGAACCTAACCCAGTTGTGTGGGCAGGA	11002206	11002307	11002156	11002208	1	JH721937.1	ENSCLAG00000002853.1	10999167	11002651	PRAP1	5199	1236	182650	No_or_no_constitutive_exon
TGGTGCCCTGACGCCACTTACACAGGGCCAGCACCGCCGTGGGGGTGGAGGT	9680062	9680067	9680117	9680065	-1	JH721939.1	ENSCLAG00000008238.1	9677154	9700167	KCP	5199	1236	182650	Yes
ACTGTCTGGTCTTCTTTCTGTGGTAACGATTATACTAAGCAAGCAGGGAGCA	9767412	9767443	9767493	9767441	-1	JH721939.1	ENSCLAG00000016298.1	9740804	9831339	TNPO3	5199	1236	182650	No_or_no_constitutive_exon
TGCAGTGTTGTTTTTCTTAACATGAACACTCTTTGAAATGGGCAGGGAAGCC	10708772	10708902	10708952	10708900	-1	JH721939.1	ENSCLAG00000008260.1	10692737	10717228	ZC3HC1	5199	1236	182650	No_or_no_constitutive_exon
TTCATTCAAATATTCTCTCTCCCTCTCTTTCCTACCAATGGGAAATGCAGCT	219592	219709	219542	219594	1	JH721940.1	ENSCLAG00000000982.1	188704	250200	CCDC149	5199	1236	182650	No_or_no_constitutive_exon
ACACTGCTGTGGCCGCTGCCCCGGGAGCTGGCGGCGGGCGGCCGGTGGAGCG	8303758	8303836	8303886	8303834	-1	JH721940.1	ENSCLAG00000001991.1	8271164	8304548	BST1	5199	1236	182650	No_or_no_constitutive_exon
GAGCGGGAGGCTCACCCAGCCACGCTCACCAAGTTCTCCTCGGGCAGCAGCA	878808	878863	878913	878861	-1	JH721941.1	ENSCLAG00000013435.1	871653	937770	SRR	5199	1236	182650	No_or_no_constitutive_exon
GGAATGTCTTTGGGAGAAGGTGGTATTCTCCTCTGACCGGGGATGGTCAGTT	1654637	1654746	1654587	1654639	1	JH721941.1	ENSCLAG00000006255.1	1651901	1673893	INPP5K	5199	1236	182650	No_or_no_constitutive_exon
CCTATTGGATGACTCCTGGGTGAGAGAAGCCCTACAGGGGAGGTAACCAGAA	1981505	1981529	1981579	1981527	-1	JH721941.1	ENSCLAG00000004707.1	1903161	2054998	RPH3AL	5199	1236	182650	No_or_no_constitutive_exon
CTGTTTGGCTTGGCACTGAGAGCCACAAGCAGAGGTTGGAGGGCAGAAAGAG	3236138	3236207	3236257	3236205	-1	JH721941.1	ENSCLAG00000006698.1	3208189	3356686	EFCAB5	5199	1236	182650	No_or_no_constitutive_exon
AGGCCATGGCTTCCTGCAGCGTCCCTCACCCCTGGGATCTGGGGGGGCAGGT	3646733	3646891	3646941	3646889	-1	JH721941.1	ENSCLAG00000006356.1	3644331	3661895	ANKRD13B	5199	1236	182650	Yes
CCCTGTTCTGAGCAACAACTACATTGCTCCAAGGAGAGCCTGAGGGACAGTA	4561491	4561982	4561441	4561493	1	JH721941.1	ENSCLAG00000006545.1	4558850	4576038	SPAG5	5199	1236	182650	No_or_no_constitutive_exon
GCAGGAAAAGAGTATAAACAAATCCCAGATCAGCCCGCTGGGCAACGAAGAA	4562021	4562027	4561971	4562023	1	JH721941.1	ENSCLAG00000006545.1	4558850	4576038	SPAG5	5199	1236	182650	No_or_no_constitutive_exon
GGAGAAGCCTGTGGCTCTTAGTGACCTGTTCTTCTCTGCTTGGGGAGTAGAA	4653419	4653541	4653591	4653539	-1	JH721941.1	ENSCLAG00000012335.1	4648702	4674466	SLC13A2	5199	1236	182650	No_or_no_constitutive_exon
AGCCTCTGCCACACAGTCCTTGACCACATGGTCTGGTTGGGGGTGTGCAGGT	5212678	5212770	5212628	5212680	1	JH721941.1	ENSCLAG00000006015.1	5201233	5231961	NOS2	5199	1236	182650	No_or_no_constitutive_exon
GCCCCTAACAGGGTCAGATGGTAAACAGCACTGTCTGTATCCTGGGGAAGGT	5213576	5213718	5213526	5213578	1	JH721941.1	ENSCLAG00000006015.1	5201233	5231961	NOS2	5199	1236	182650	No_or_no_constitutive_exon
GAAGTTTTATATTTCTTTTTTTCTTTGTACTGGCTGCCTTGGATGGGTAGGA	10288392	10288449	10288499	10288447	-1	JH721941.1	ENSCLAG00000010061.1	10279048	10291098	HEATR9	5199	1236	182650	No_or_no_constitutive_exon
CTGCAGCTGAGTGAGTTCTGTGTCTTCCTGCTTGCCCAATGGGAGTCTAGGT	685740	685910	685960	685908	-1	JH721942.1	ENSCLAG00000007936.1	641213	746331	EP400	5199	1236	182650	No_or_no_constitutive_exon
AGCTGACACCTGAGGGGGCGGCTGAGGCAGGCAAATACATGGGAAGAAAGCG	2005737	2006059	2005687	2005739	1	JH721942.1	ENSCLAG00000008193.1	2004064	2163585	TMEM132D	5199	1236	182650	No_or_no_constitutive_exon
GTGCAGCCTCTGCCAGGTCCCCCTGGCAGGTCCCCCTTTTCGGATGGGAGTC	4739428	4739558	4739378	4739430	1	JH721942.1	ENSCLAG00000010370.1	4731674	4756632	DHX37	5199	1236	182650	No_or_no_constitutive_exon
GCGACGAGCCTCGTTCTCCTCGGGGCCTGGGGCCGCTTCCCGGGAATGAGCG	5999104	6002093	5999054	5999106	1	JH721942.1	ENSCLAG00000012511.1	5998795	6002093	HCAR1	5199	1236	182650	No_or_no_constitutive_exon
CAGCCAGGTTCCACTGTGGCCCTCTGACGCCTCCTTTCCCTGGGTGGCAGGA	6420126	6420298	6420348	6420296	-1	JH721942.1	ENSCLAG00000015073.1	6411889	6456580	MLXIP	5199	1236	182650	No_or_no_constitutive_exon
GTTTTCAAAAGTCACGGAGGTCTTTCTTTTCTTTCCTTGGGTGGAAACAGTA	7288155	7288358	7288105	7288157	1	JH721942.1	ENSCLAG00000014542.1	7233335	7295754	ATP2A2	5199	1236	182650	No_or_no_constitutive_exon
GGCCCCGAGCCCCCGGGGGCCCCCGAGCAGGCAGACGGTGTCGGGGGCAGCA	8021058	8021062	8021008	8021060	1	JH721942.1	ENSCLAG00000011089.1	7955038	8043533	CUX2	5199	1236	182650	No_or_no_constitutive_exon
CCGAGCAGGCAGACGGTGTCGGGGGCAGCACGGCGGCGGCCGGGGCGGAGGA	8021080	8021333	8021030	8021082	1	JH721942.1	ENSCLAG00000011089.1	7955038	8043533	CUX2	5199	1236	182650	No_or_no_constitutive_exon
GTTGAGCGCTGTGGTCTCACAGGTAACTTGCTGTTCGGGGGTGGGGACAGGC	8054550	8054674	8054724	8054672	-1	JH721942.1	ENSCLAG00000027075.1	8050784	8056828	None	5199	1236	182650	No_or_no_constitutive_exon
AGGCTGGGGCAGCGCCCGGGTACGTTCAGTCTCCCACTTGGGCACGGCAGGT	9640797	9640893	9640747	9640799	1	JH721942.1	ENSCLAG00000014361.1	9630186	9643431	PLBD2	5199	1236	182650	No_or_no_constitutive_exon
GTTAGCCATCATTTAATGGAGGGATTTGTTTGTTTTTGTTGGGGGACCAGTA	10004138	10004311	10004361	10004309	-1	JH721942.1	ENSCLAG00000009965.1	9932136	10032692	RBM19	5199	1236	182650	No_or_no_constitutive_exon
GAACTCAAAAAAAGAACATATATCATGTATGCCCTCAGAAGGGTAAAAAGAT	258608	259736	258558	258610	1	JH721943.1	ENSCLAG00000002124.1	258513	259736	None	5199	1236	182650	No_or_no_constitutive_exon
TACAGTGGGAACAGAATAGGTCCTGAGGAGGAGCAGCTGCCTAGGGAGAGGT	1097669	1097940	1097990	1097938	-1	JH721943.1	ENSCLAG00000001954.1	1097669	1098910	None	5199	1236	182650	No_or_no_constitutive_exon
AAGAGGGTACTCCTGTGAGAGTGGAGTGATATGGGGCCGGCTGGGAACAGAG	2678605	2678713	2678555	2678607	1	JH721943.1	ENSCLAG00000005353.1	2607924	2778799	DCDC2	5199	1236	182650	No_or_no_constitutive_exon
TTTTCTAAATAACTTTTTTTTGTCATTACTTAATGATGGGAATAAAACAGGT	8429729	8429828	8429679	8429731	1	JH721943.1	ENSCLAG00000001915.1	8388065	8455965	NUP153	5199	1236	182650	No_or_no_constitutive_exon
CTAAAGGCTGGAGGGGGATTTCCCATGCTCTAGCGGGCAGGGCAGGAAAGGC	2564867	2564896	2564946	2564894	-1	JH721944.1	ENSCLAG00000006646.1	2468391	2566539	ZNRF1	5199	1236	182650	No_or_no_constitutive_exon
GGGAGTGACCCGAAGAGCAGTTTGTCTTCCTTGGAGTCGGGGCCTGAGAGCA	2654690	2654721	2654640	2654692	1	JH721944.1	ENSCLAG00000008773.1	2576207	2670324	WDR59	5199	1236	182650	No_or_no_constitutive_exon
ACTTTGTTCCCTACGTCGGGCAGGCTGGAGGCGGTGGGCCGGGGGGTCAGCA	2871601	2871889	2871551	2871603	1	JH721944.1	ENSCLAG00000004578.1	2870871	2983467	GLG1	5199	1236	182650	No_or_no_constitutive_exon
TGGCCTAAGCTCTGGGGGCCCTGCCAACATGACCTGGGTTGGGGTTACAGGG	3071716	3071846	3071666	3071718	1	JH721944.1	ENSCLAG00000003813.1	3064174	3076641	None	5199	1236	182650	No_or_no_constitutive_exon
TGGTGGAAGTGGACATGCAGGGCCTGAGCCTGCAGCTGCCGGGTAACGAGGT	3278026	3278078	3277976	3278028	1	JH721944.1	ENSCLAG00000005770.1	3263794	3278078	FUK	5199	1236	182650	No_or_no_constitutive_exon
TCTGAGGTTAACAACTCTTTCTCGGGCTTTGCTCTTTCATGGGAGAGCAGTT	4787879	4788017	4788067	4788015	-1	JH721944.1	ENSCLAG00000009396.1	4775705	4821146	PMFBP1	5199	1236	182650	No_or_no_constitutive_exon
CCCACAGACCTGCAAATCACTGCTGAACCGTAACTGGGTTTAAAGAAGAGGC	7393130	7393152	7393202	7393150	-1	JH721944.1	ENSCLAG00000004761.1	7393130	7490235	SNTB2	5199	1236	182650	No_or_no_constitutive_exon
GTGCACCACTGCCACCTCGAGGACGGCTTGACAGTTCCCTGGGACCACAGGG	7541031	7542555	7540981	7541033	1	JH721944.1	ENSCLAG00000006115.1	7539921	7542555	None	5199	1236	182650	No_or_no_constitutive_exon
CCACCGAGTGTGGTGGCACATCCTGTAATCCCAGCACTCGGGAGGCTGAGAC	7789094	7789137	7789187	7789135	-1	JH721944.1	ENSCLAG00000004774.1	7782771	7860967	CDH1	5199	1236	182650	No_or_no_constitutive_exon
GGTAAAGACAAGAGGGCTCAAACCTGTCTCTCTCTCTTCATATGGGGCAGCT	8864785	8868336	8868386	8868334	-1	JH721944.1	ENSCLAG00000006090.1	8864785	8888983	TSNAXIP1	5199	1236	182650	No_or_no_constitutive_exon
GAAAAGGGGACACATGTAGTTCTCTTGACGGGGTGGGAGCCCTGGGAAAGCA	3901061	3901086	3901011	3901063	1	JH721945.1	ENSCLAG00000003479.1	3719007	4218699	SORCS1	5199	1236	182650	No_or_no_constitutive_exon
GGCCCTTGAGAGCCATAGCAAAGGCTGCAGGCCGCCTGTGTGGGGGACAGAG	7692667	7692676	7692726	7692674	-1	JH721945.1	ENSCLAG00000000978.1	7655220	7710402	WBP1L	5199	1236	182650	No_or_no_constitutive_exon
CCTAGCCAGATTGGCCTTTCCTACCAGTATTCTGGGGGATTGAAGCAAAGCC	8016822	8017099	8017149	8017097	-1	JH721945.1	ENSCLAG00000004338.1	8006705	8115561	GBF1	5199	1236	182650	No_or_no_constitutive_exon
CTTACCCTCCTGTGTCCAGTAACCTGTTCATGTTGTTGGGCTGGGGACAGGA	9195789	9195931	9195981	9195929	-1	JH721945.1	ENSCLAG00000003486.1	9191918	9198697	TWNK	5199	1236	182650	No_or_no_constitutive_exon
AGGGGCTATGTGTGCATGCATTGATGGAATTTTCTTCTTGGGCAATGTAGGT	9598500	9598649	9598699	9598647	-1	JH721945.1	ENSCLAG00000008195.1	9592105	9602019	HIF1AN	5199	1236	182650	No_or_no_constitutive_exon
GGGCAGAGGTTCTGGGGCCTGCACTTGGCCGACACCCTCTCTGGGGAAAGAA	1853001	1853121	1853171	1853119	-1	JH721946.1	ENSCLAG00000011220.1	1841043	1894304	None	5199	1236	182650	No_or_no_constitutive_exon
AGGAGCAGGAGGAGGAAGAAGCCATGGGGGACCCCTTTAGGGGGGCCCAGAA	2316877	2317383	2317433	2317381	-1	JH721946.1	ENSCLAG00000007721.1	2291219	2317476	DISP3	5199	1236	182650	No_or_no_constitutive_exon
CCCCGAGCCTGGCCAGGGAAGCCCATTGTCCCTGATGCGGTGGGGGACAGGT	2300569	2300683	2300733	2300681	-1	JH721946.1	ENSCLAG00000007721.1	2291219	2317476	DISP3	5199	1236	182650	No_or_no_constitutive_exon
CAGTGCTCCTTGAAACTGATGGTTTTCCATTGTCACCCGTGGGGTCACAGGC	2531609	2531752	2531559	2531611	1	JH721946.1	ENSCLAG00000009558.1	2487641	2599694	MTOR	5199	1236	182650	No_or_no_constitutive_exon
AAGTTTGAGTTTTCCTCCTTTCCTCCCACTCTGACCCATGGGTGACACAGGC	3796389	3796575	3796339	3796391	1	JH721946.1	ENSCLAG00000006149.1	3780515	3813858	CLSTN1	5199	1236	182650	Yes
CCTCCTGCACGTATCACAACAGGGGCATCTGTCTGTGTTTGGGGATCAAGAT	3898620	3898644	3898694	3898642	-1	JH721946.1	ENSCLAG00000005657.1	3882812	3900780	TMEM201	5199	1236	182650	No_or_no_constitutive_exon
TCTCCCCCTCCACCTTTCTGAGTCTCTCCTCTGTCCTCCCGGCGGGGCAGGC	4280123	4280182	4280073	4280125	1	JH721946.1	ENSCLAG00000006312.1	4274237	4289809	ENO1	5199	1236	182650	No_or_no_constitutive_exon
GGCCCCTGCAGGAGGACAAGATGCAGTACCTGCAGGTAGGGCTGGGGCAGGG	6268074	6268276	6268024	6268076	1	JH721946.1	ENSCLAG00000013035.1	6264432	6269378	GPR153	5199	1236	182650	No_or_no_constitutive_exon
GCCACCCTCAGCCGAGCGGCTCAGGTCTCAGGCCAGGAGGGAGAGCCCAGGC	7872931	7873088	7872881	7872933	1	JH721946.1	ENSCLAG00000007114.1	7853640	7876047	CEP104	5199	1236	182650	No_or_no_constitutive_exon
CGGCGAGGAGGTGGCGGTGTGCGGCGCGGCCGGCGGCCGGGCAGGAGGAGGG	8013706	8013798	8013848	8013796	-1	JH721946.1	ENSCLAG00000010071.1	8007841	8013910	TPRG1L	5199	1236	182650	Yes
CGGGGTGGGGGGACCTGTGGGTGACCCTCGCTCACGGCTCTGGGGCGCAGCC	8092054	8092189	8092004	8092056	1	JH721946.1	ENSCLAG00000007080.1	8029199	8102876	MEGF6	5199	1236	182650	Yes
ATGTGTCCACCCTCACCAGCGGGGGAGGTTGACTGGCTCTGGGGGGCTAGAC	8094905	8095037	8094855	8094907	1	JH721946.1	ENSCLAG00000007080.1	8029199	8102876	MEGF6	5199	1236	182650	Yes
TGCCCACAGCTCTCTCTGCCCTCTTCCCCCTCCACCCCGGGGCTGAGCAGCT	8649475	8649637	8649425	8649477	1	JH721946.1	ENSCLAG00000005873.1	8638232	8663053	MMEL1	5199	1236	182650	No_or_no_constitutive_exon
GCGGTACTGACTGTGATGCTGACCAGCTTCCCATGGGCCGGGTGGGGCAGGG	8709967	8710049	8709917	8709969	1	JH721946.1	ENSCLAG00000006749.1	8702908	8716377	PANK4	5199	1236	182650	No_or_no_constitutive_exon
CCCTGCCCCTGCGCCTGACCCTGCCTGTCCTCTCGGCTTGGGGGCCGCAGGT	8731929	8732101	8732151	8732099	-1	JH721946.1	ENSCLAG00000014474.1	8718154	8775228	PLCH2	5199	1236	182650	No_or_no_constitutive_exon
TGACTTGGTTTTGTGACTTGGGCTTTCTTTCTCCTGCTCTTCTGGGGGAGCC	8839818	8839961	8839768	8839820	1	JH721946.1	ENSCLAG00000005881.1	8802974	8850445	MORN1	5199	1236	182650	No_or_no_constitutive_exon
GGCCAAGGCCAGGGGGCGCGGGGCTCACGCTGTTTTGTCTGCGCGGGCAGCG	9454300	9454402	9454250	9454302	1	JH721946.1	ENSCLAG00000005340.1	9452791	9455296	MXRA8	5199	1236	182650	No_or_no_constitutive_exon
ATAGCCTGGCTGGGGCCAGAAGGGAGGGGTTTGGGGCTGGGACAGCAAAGAC	9733432	9733816	9733382	9733434	1	JH721946.1	ENSCLAG00000004628.1	9732733	9735881	None	5199	1236	182650	No_or_no_constitutive_exon
CCAAGACTAAGTATGATGGGACAGCATTTACCCCTGTTCCTGGGGCTGAGGC	9733843	9734329	9733793	9733845	1	JH721946.1	ENSCLAG00000004628.1	9732733	9735881	None	5199	1236	182650	No_or_no_constitutive_exon
CACCCTGGTGATTTCTGAGGATGAACTGGGTGACATACCCTTGGGGGCAGAT	9759651	9759765	9759601	9759653	1	JH721946.1	ENSCLAG00000010210.1	9751052	9767104	NOC2L	5199	1236	182650	Yes
GGGGCGGGCGAACGCGGAGTTGCCCGGAACTTGTGTGGGCCAGACCGGAGTG	9751352	9751400	9751302	9751354	1	JH721946.1	ENSCLAG00000010210.1	9751052	9767104	NOC2L	5199	1236	182650	No_or_no_constitutive_exon
CATGCACCTGGTCCTCTGTGATGATAAAGTGCTGTTTATCCCGAGGGCAGGT	585146	585234	585284	585232	-1	JH721947.1	ENSCLAG00000001745.1	533710	639074	None	5199	1236	182650	Yes
ATGTCTACTAAATTGGTGGTATAGGTACTGTTCCTGTGGGCAGAGTGGAGAC	4175626	4175713	4175763	4175711	-1	JH721947.1	ENSCLAG00000001592.1	4175136	4176506	None	5199	1236	182650	No_or_no_constitutive_exon
TCTGTTTTTGTTCTTTGTGCGTGTGTGCCTGTGTACACGCGTGGGATCAGTT	5124809	5124944	5124759	5124811	1	JH721947.1	ENSCLAG00000001989.1	4994900	5131293	ASAP2	5199	1236	182650	No_or_no_constitutive_exon
GAGTTACTAAATGTCCTGTTTTTTTCCTGTCTTGTTCACTGGGAAAACAGGG	7078524	7078608	7078474	7078526	1	JH721948.1	ENSCLAG00000000513.1	6936951	7197022	RIMS1	5199	1236	182650	No_or_no_constitutive_exon
GTGAAGAAAGGAGCCACGATGCGCGCAGCTCTTCCTTAACGTGGGCGCAGCT	9025559	9025665	9025715	9025663	-1	JH721949.1	ENSCLAG00000003196.1	9019424	9078705	SLC9A6	5199	1236	182650	No_or_no_constitutive_exon
ACCCGAAGTGCTCCGTGTCTCTGAGCATGAGGAAAAGGGGAGCCGTGAAGAA	2193777	2193944	2193994	2193942	-1	JH721950.1	ENSCLAG00000001156.1	2193777	2194447	None	5199	1236	182650	No_or_no_constitutive_exon
CCATGGCACCACAGGTGGCCATGGCTCAGGCGATGGCCAGGGACCTGGAGGT	7137682	7139463	7137632	7137684	1	JH721950.1	ENSCLAG00000001556.1	7135968	7139802	IRS4	5199	1236	182650	No_or_no_constitutive_exon
CAGCGCTCGCTGTGGCTCCGGGTTTAGGCGCAGCAGCCGCGGGCTTAGAGAA	7139475	7139802	7139425	7139477	1	JH721950.1	ENSCLAG00000001556.1	7135968	7139802	IRS4	5199	1236	182650	No_or_no_constitutive_exon
GGAAAAGCAGGACGATGCCGCGGCCCCTGCTAGCAGTCAGGGCAGGTAAGCC	577812	577843	577893	577841	-1	JH721951.1	ENSCLAG00000001319.1	575691	579594	None	5199	1236	182650	No_or_no_constitutive_exon
CTTGGGAGATTTCTGGACTTTTCTTTCATGTGGAAGCACAAGGGGTATAGGG	4848419	4848704	4848369	4848421	1	JH721951.1	ENSCLAG00000001622.1	4840656	4888929	SSPO	5199	1236	182650	No_or_no_constitutive_exon
TGAGCTCACATAAGAAAGCAGGGCGGGTGGGACCCTGGGAAGCGATGAAGGG	4853808	4854140	4853758	4853810	1	JH721951.1	ENSCLAG00000001622.1	4840656	4888929	SSPO	5199	1236	182650	No_or_no_constitutive_exon
GAACATCTGCAGCTGGGCTGTAAGGAATGGTGAGTGGTGGGCAAAGCGAGGG	4882288	4882314	4882238	4882290	1	JH721951.1	ENSCLAG00000001622.1	4840656	4888929	SSPO	5199	1236	182650	No_or_no_constitutive_exon
CAGTGCCCAGGCAGTGGGGAGGGCTGCTGAGAAAGAAGGGGGTCCGGGAGGC	4884951	4884981	4884901	4884953	1	JH721951.1	ENSCLAG00000001622.1	4840656	4888929	SSPO	5199	1236	182650	No_or_no_constitutive_exon
CAAGAGTGGAGTAGACCATCTTCCCTGCAGAGTGTCCCCCTGGGGAAAAGTG	4885662	4885860	4885612	4885664	1	JH721951.1	ENSCLAG00000001622.1	4840656	4888929	SSPO	5199	1236	182650	No_or_no_constitutive_exon
CCGGATGGTCCACTGCCCCATAGAGACACAAGGCCAGGTAAGCAGGGCAGCG	4955304	4955336	4955386	4955334	-1	JH721951.1	ENSCLAG00000005165.1	4955067	4956956	RARRES2	5199	1236	182650	No_or_no_constitutive_exon
AAGGACGTGGGGTCCGGGCCTTAGGGTGGGGGAGCCCGATTGCCGGGGAGGG	5490240	5490253	5490190	5490242	1	JH721951.1	ENSCLAG00000001280.1	5488248	5491447	ASIC3	5199	1236	182650	No_or_no_constitutive_exon
TGAGAACAGTTTGCTGGTGTATTTAGCAGCCTTTTTGTGTTTGGGAGCAGCT	3505609	3505840	3505890	3505838	-1	JH721952.1	ENSCLAG00000016616.1	3483510	3555190	ACTN2	5199	1236	182650	No_or_no_constitutive_exon
TCAGTCACCAGCACTTGCTTACTTAGCTACCAGGAAAATGGTTGGGCAAGCG	7683060	7683203	7683253	7683201	-1	JH721952.1	ENSCLAG00000005346.1	7672745	7683728	ARV1	5199	1236	182650	No_or_no_constitutive_exon
CATAGCAGTATCCTTGGAAATGCTTATCTGTCACCCTGCCTTGGGAAAAGGG	250554	250748	250798	250746	-1	JH721953.1	ENSCLAG00000012663.1	208558	362432	None	5199	1236	182650	No_or_no_constitutive_exon
GTCATCACTAACCGGGCTCTCTGTCCCTCTGGTTTTCCCCTGCGGGGTAGGC	5455646	5455691	5455596	5455648	1	JH721953.1	ENSCLAG00000009740.1	5437089	5462294	KDM8	5199	1236	182650	No_or_no_constitutive_exon
TAGGACCTTAACCCCGGGGTCCCCTCCCCTTGCCTCTGCCCCCAGGGAAGTC	6577345	6577423	6577473	6577421	-1	JH721953.1	ENSCLAG00000010609.1	6559994	6578461	ATP2A1	5199	1236	182650	No_or_no_constitutive_exon
GGTCAAGTGGTCTTCGCAGGCCAGGTGCGCATTGGGGGGTGGGCAGGAAGCT	7515079	7515308	7515029	7515081	1	JH721953.1	ENSCLAG00000010762.1	7513159	7518178	PRR14	5199	1236	182650	No_or_no_constitutive_exon
GTGAATGTTCTTTCCTTCCCTTTCCTCTGGTCATCCTTCTGGGGCGGCAGAA	7528691	7528763	7528641	7528693	1	JH721953.1	ENSCLAG00000015847.1	7520981	7530862	None	5199	1236	182650	No_or_no_constitutive_exon
AAAGCCTTTTCTCTTTCCCGACTGTAGGACTGGCGCAGGGGAAGGGCCAGGG	7647054	7647211	7647261	7647209	-1	JH721953.1	ENSCLAG00000011480.1	7641140	7649927	ZNF629	5199	1236	182650	No_or_no_constitutive_exon
AAATCCCAGAAGAGTTCTGAGCTGGGGAAGGGCTCTGAGCTGGGAAAGAGCT	7646684	7647042	7647092	7647040	-1	JH721953.1	ENSCLAG00000011480.1	7641140	7649927	ZNF629	5199	1236	182650	No_or_no_constitutive_exon
GGAGGCTGACAGCGTCCCTCGGCCCTACCGCTGTCAGCAGTGTGGGCGAGGA	7913877	7919013	7913827	7913879	1	JH721953.1	ENSCLAG00000011313.1	7913711	7920695	ZNF646	5199	1236	182650	No_or_no_constitutive_exon
ATGGGTGAGGCCCCGCCTGGCCAGGCTCGGGGTGGGGGTGAGCCCGGGAGAC	7945834	7945861	7945784	7945836	1	JH721953.1	ENSCLAG00000013873.1	7940314	7946317	BCKDK	5199	1236	182650	No_or_no_constitutive_exon
CACATCACCAACGCCAGCCAGTGGGAGCGGCCCAGCGGCACCAGTGGGAGTG	1253052	1253207	1253002	1253054	1	JH721955.1	ENSCLAG00000010041.1	1250452	1266235	PIN1	5199	1236	182650	No_or_no_constitutive_exon
GGGAGCTGGGAGGGGGGCTGGGGCGGGTGGCGCTGAGTCGGGACGAGAAGGA	1378306	1378478	1378528	1378476	-1	JH721955.1	ENSCLAG00000006705.1	1347888	1386501	COL5A3	5199	1236	182650	No_or_no_constitutive_exon
GGGGAGCCGGTGAGTACGGGGCCCCCAGCCCCCTGCTTGGGACGGGGTAGGT	1372191	1372206	1372256	1372204	-1	JH721955.1	ENSCLAG00000006705.1	1347888	1386501	COL5A3	5199	1236	182650	No_or_no_constitutive_exon
CAGGGGGCAGGGGAGAAGAGTGAGAGGGATGCTGAGTTAAAGGGAGACAGAG	1369893	1369899	1369949	1369897	-1	JH721955.1	ENSCLAG00000006705.1	1347888	1386501	COL5A3	5199	1236	182650	No_or_no_constitutive_exon
GAGGGGTGTGGGTGGGTCTGGGGCTCTGGGGGAGCCAGTGAGGGGGTGAGCT	1367883	1368098	1368148	1368096	-1	JH721955.1	ENSCLAG00000006705.1	1347888	1386501	COL5A3	5199	1236	182650	No_or_no_constitutive_exon
GACTCGGGCACGTCTGTGGCCCTGGGCGGGCGGGGGCATCGTGGAGGGAGGG	1362115	1362144	1362194	1362142	-1	JH721955.1	ENSCLAG00000006705.1	1347888	1386501	COL5A3	5199	1236	182650	No_or_no_constitutive_exon
GTGAGTGAGGGGATGCTGGGGACAGGGGTGGCGCTGAGGGGAGGGCAGAGCA	1358739	1358761	1358811	1358759	-1	JH721955.1	ENSCLAG00000006705.1	1347888	1386501	COL5A3	5199	1236	182650	No_or_no_constitutive_exon
GCCTTCGTCCTTCCATGGCACCGGCACAAGCAGCGGCAGCGCGGGCGGAGGC	1663317	1663330	1663267	1663319	1	JH721955.1	ENSCLAG00000005445.1	1663010	1691810	PDE4A	5199	1236	182650	No_or_no_constitutive_exon
CTTTTTCCTGACTCCCCCATTTCCCCCCCGCCGGTTCCTGGGGGGCCCAGGT	1804076	1804201	1804026	1804078	1	JH721955.1	ENSCLAG00000017339.1	1791507	1807216	SLC44A2	5199	1236	182650	No_or_no_constitutive_exon
GAGCCCCGAGAGGGGTGCTGAGCAGCTTCTGTCTCTGTCCTGGGGGGCAGTT	2184721	2184874	2184924	2184872	-1	JH721955.1	ENSCLAG00000015319.1	2174965	2216423	DOCK6	5199	1236	182650	No_or_no_constitutive_exon
CTCCCCGCAGCTGAGCCTGTCTTTGACCTCACCTCCTCCCCTGGGAGCAGAC	2322712	2322865	2322915	2322863	-1	JH721955.1	ENSCLAG00000008412.1	2318470	2330508	CCDC151	5199	1236	182650	No_or_no_constitutive_exon
CACACCGGCGAGACACCTCTGCAGTGAGTGCGGCCCGGGCCGGGAGGGAGGG	2363577	2363583	2363633	2363581	-1	JH721955.1	ENSCLAG00000016100.1	2363333	2375654	ZNF653	5199	1236	182650	No_or_no_constitutive_exon
AAGGACTCACACTGGAGAGAAACCCTATAAATGTAAGGAATGTGGGAAAGCT	2478943	2480514	2478893	2478945	1	JH721955.1	ENSCLAG00000014910.1	2477837	2480514	None	5199	1236	182650	No_or_no_constitutive_exon
CCACCAAAAAAGGGAAAAGGGAGGTTTCGGAGTTCCTAGAGGGCTTGAAGGC	3185166	3185399	3185116	3185168	1	JH721955.1	ENSCLAG00000007309.1	3183178	3193376	KHSRP	5199	1236	182650	No_or_no_constitutive_exon
GACTACATGTCCGACGGCTCCAGGTAAGGCCAGCGGGAGGCGGGCGCGAGGC	3215626	3215632	3215576	3215628	1	JH721955.1	ENSCLAG00000008779.1	3208732	3217163	GTF2F1	5199	1236	182650	No_or_no_constitutive_exon
GGGCCAAAACAACTGGTTTGAACGCGCACACATTGCAGACGCAGGGGTAGGT	3366186	3366203	3366253	3366201	-1	JH721955.1	ENSCLAG00000007301.1	3363025	3379354	ACSBG2	5199	1236	182650	No_or_no_constitutive_exon
CGCGGAGGAAGGGTCCGGGGGCGTGGGGGGCGGCGCAGGTGGCGGGGAAGGC	3712514	3712627	3712464	3712516	1	JH721955.1	ENSCLAG00000007239.1	3712198	3731301	LONP1	5199	1236	182650	No_or_no_constitutive_exon
GAGGGTGCCCCCCAGTGCAGTGTGCTGTCTTCCAGGGAGCGGGAGCGCAGCG	3746741	3747035	3747085	3747033	-1	JH721955.1	ENSCLAG00000007734.1	3743857	3774913	SAFB	5199	1236	182650	No_or_no_constitutive_exon
CGTCCCTGGGGGCGCCTGAGGGTTCAGCGTCTCCCCTGGGACCGCGGGAGCC	3855463	3855471	3855413	3855465	1	JH721955.1	ENSCLAG00000008007.1	3854437	3855471	None	5199	1236	182650	No_or_no_constitutive_exon
GGCCCCTGTGCCCTCCCTGCTTGACCTCATCGTGGGGAACGGGTGGGCAGGA	3977533	3977692	3977483	3977535	1	JH721955.1	ENSCLAG00000006868.1	3943169	3990927	PTPRS	5199	1236	182650	No_or_no_constitutive_exon
GAGCGGCGGCGCGAGCGAGCCGAGCACGGGGAGGCCGAGCGAGGGGGCAGCG	4431847	4431974	4432024	4431972	-1	JH721955.1	ENSCLAG00000008598.1	4425324	4447917	HDGFL2	5199	1236	182650	No_or_no_constitutive_exon
CCGCGAGTTCCAGGAGCACTGCCGCCGGGGCCTGCTGAGCATCGGGGAAGCT	4471386	4471745	4471795	4471743	-1	JH721955.1	ENSCLAG00000008702.1	4468201	4499171	CHAF1A	5199	1236	182650	No_or_no_constitutive_exon
AGCCTCAGGCCTCCTGTAACGGTGGTGGGTCCCCGTTGGGGAGAGGACAGGA	4629858	4629966	4630016	4629964	-1	JH721955.1	ENSCLAG00000011806.1	4620864	4641428	None	5199	1236	182650	No_or_no_constitutive_exon
GAGCAGACCTACCAGACCAAGGTGCCGCAGTGTTGCGGGGTGGCGGGCAGGC	4830850	4830879	4830929	4830877	-1	JH721955.1	ENSCLAG00000007920.1	4828637	4851928	LMNB2	5199	1236	182650	No_or_no_constitutive_exon
ACACTCTGGGCAGCGTCTCTGGATCCCATGTGCAGGGGAAGAGTGGACAGGT	5321982	5323524	5323574	5323522	-1	JH721955.1	ENSCLAG00000027327.1	5321982	5324467	None	5199	1236	182650	No_or_no_constitutive_exon
GGGGAGCTGGCGGCTGCAGGGGCGGAAGGAGACTGGCCAAGGGGGGGAAGGG	5349889	5350029	5349839	5349891	1	JH721955.1	ENSCLAG00000007966.1	5347495	5368385	None	5199	1236	182650	No_or_no_constitutive_exon
GGTGAGCCTGCAGACCAGGGGGGCGGCTGTGTGTGTGTGTAGGCGGGGAGGT	5508190	5508211	5508261	5508209	-1	JH721955.1	ENSCLAG00000008160.1	5506153	5516142	MFSD12	5199	1236	182650	No_or_no_constitutive_exon
GCCCCTCCCCAGACACGAGGACAGAGCGGCCACGGGTGGGCGGCTGGGAGTC	5507946	5507978	5508028	5507976	-1	JH721955.1	ENSCLAG00000008160.1	5506153	5516142	MFSD12	5199	1236	182650	No_or_no_constitutive_exon
AGGGCTGCAGGTTGGGATTGGGTGGGCCTGTGGGAGCCCTGAGGGCTGAGCC	5649411	5649576	5649626	5649574	-1	JH721955.1	ENSCLAG00000010718.1	5647355	5653360	APBA3	5199	1236	182650	No_or_no_constitutive_exon
GAGCAGGGACACAAGGAGAAGCCGAGGAAGGAGAAGCCGCGGAGGGAGAGGC	5892855	5893135	5892805	5892857	1	JH721955.1	ENSCLAG00000013988.1	5890225	5893135	JSRP1	5199	1236	182650	No_or_no_constitutive_exon
CAGCCTTGTCCTCATCCTCCTTGTCATCCTCCTCTTCCCCGGGGGCCGAGGG	6211294	6211312	6211244	6211296	1	JH721955.1	ENSCLAG00000013515.1	6194520	6220031	REXO1	5199	1236	182650	No_or_no_constitutive_exon
GTCACTGAGTCCGCGTGGCCAGGTAGGTCGGGAGGGGTGGGGACGCTGAGCC	6772031	6772180	6771981	6772033	1	JH721955.1	ENSCLAG00000010178.1	6729204	6772180	SBNO2	5199	1236	182650	No_or_no_constitutive_exon
TTCTGCACGGAGCGGGAGAGGGAGAGGGAGAGGGAGAGGGAGAGGGAGAGGG	7799451	7799624	7799401	7799453	1	JH721955.1	ENSCLAG00000011595.1	7795841	7808511	RASAL3	5199	1236	182650	No_or_no_constitutive_exon
GGGCAGGACTGGGCCACAGCCCTCGGGGCCAGATGTGGGCTGAGGCTGAGGG	7987087	7987294	7987037	7987089	1	JH721955.1	ENSCLAG00000008703.1	7957509	7988498	BRD4	5199	1236	182650	No_or_no_constitutive_exon
ATGACTCAGTGGGCAGGCTAAGATAGAGTTGGGATGGGTGGAGGCCACAGCT	8023039	8023067	8022989	8023041	1	JH721955.1	ENSCLAG00000010364.1	8012501	8047710	NOTCH3	5199	1236	182650	No_or_no_constitutive_exon
TCTGGGCTCAACCATGTGAAGTCCACACAGTGTGCCCCTGGGTTTGGGAGGT	8045122	8045305	8045072	8045124	1	JH721955.1	ENSCLAG00000010364.1	8012501	8047710	NOTCH3	5199	1236	182650	No_or_no_constitutive_exon
GGTTTCTGTCTTCCAGTCTAACCTGTGCTTTTTGCTTCCTCGCGGGGTAGGT	386726	386808	386858	386806	-1	JH721954.1	ENSCLAG00000001446.1	383340	387630	GSTK1	5199	1236	182650	No_or_no_constitutive_exon
GGTGATATTTCTATTTCCTCATCTCCACGCCCTTTTCCTGGGCGGAGCAGCA	709885	710154	709835	709887	1	JH721954.1	ENSCLAG00000001736.1	693653	721271	TRPV5	5199	1236	182650	Yes
TAGTCGTGATGCAGTTGCCATGGTAACTCTCACCCTCTTGGGTGGAGCAGCC	823316	823585	823635	823583	-1	JH721954.1	ENSCLAG00000001066.1	818642	836126	TRPV6	5199	1236	182650	No_or_no_constitutive_exon
CTCCAGGGAGACACCCACCATGGCAACCTTGAGGTCTCTGTGGGCCAAAGAG	1837670	1837690	1837740	1837688	-1	JH721954.1	ENSCLAG00000009356.1	1837612	1867402	WEE2	5199	1236	182650	No_or_no_constitutive_exon
GGCAAGCGTAAGACCGGGCCAAAGCTCCATGGTCTCTGGGCGGAAGACAGGT	1851427	1851498	1851377	1851429	1	JH721954.1	ENSCLAG00000001751.1	1851308	1851649	None	5199	1236	182650	No_or_no_constitutive_exon
TTTCCCCCACAGCCATGGGCAAGTTCAGGAAACCCGGGAAGGTGGTGCAGTC	2796228	2796233	2796283	2796231	-1	JH721954.1	ENSCLAG00000001763.1	2795859	2796269	None	5199	1236	182650	No_or_no_constitutive_exon
GGCAGGAAGAAGGATGGGCAGCCCCAGAGTTCCGGCAAGGGCAGCAGCAGCG	7365091	7365164	7365041	7365093	1	JH721954.1	ENSCLAG00000001908.1	7360982	7403604	None	5199	1236	182650	No_or_no_constitutive_exon
GGAGAGGACTATCGTAGGAGAATTAATTCATTACTGTGATTATGGGACAGGT	8127235	8129425	8129475	8129423	-1	JH721954.1	ENSCLAG00000001289.1	8127235	8206437	None	5199	1236	182650	No_or_no_constitutive_exon
GGGTTCCATTCTGGTCCCAGCTGATGTGGGTTCTCCACCCGGGTGCAGAGCC	147640	147799	147590	147642	1	JH721957.1	ENSCLAG00000003878.1	90550	157816	None	5199	1236	182650	No_or_no_constitutive_exon
CACCGCGGCTCGCTCGCGCCCCGGAAGCTGCCCCTTCCCGGGGTCATGAGGC	1775878	1775974	1776024	1775972	-1	JH721957.1	ENSCLAG00000004408.1	1775668	1776048	None	5199	1236	182650	No_or_no_constitutive_exon
TGGACTTCTTTCAGGGCATTTTTTTAAAGCTTGTGCTTTCTGGGGGTTAGGT	4722003	4722204	4722254	4722202	-1	JH721957.1	ENSCLAG00000007452.1	4715235	4757181	MTMR6	5199	1236	182650	No_or_no_constitutive_exon
CCGCCGCCGCCCCCGTTCCCCGGCGCCCTGGGAGCGCTGGAGCAGGGGAGTA	7282154	7282390	7282104	7282156	1	JH721957.1	ENSCLAG00000006652.1	7281885	7286561	PDX1	5199	1236	182650	No_or_no_constitutive_exon
TCGGAATAATGTTACTGAATATACTATTTTTTTTTCTGGGTAAAATATAGGT	3472839	3472968	3473018	3472966	-1	JH721956.1	ENSCLAG00000002751.1	3444309	3565414	GSTCD	5199	1236	182650	Yes
CTGGGGCCTGACTCATCCGACCTCGTTCGAGGGACAGGAGTGGGTGTGAGAA	7831015	7831027	7831077	7831025	-1	JH721960.1	ENSCLAG00000003076.1	7828879	7831411	DDN	5199	1236	182650	No_or_no_constitutive_exon
CGGTGGGCATACGGGGCAGAACTGATGCCAAGCTGCTTCTCTGGGGAGAGCT	7884930	7884937	7884987	7884935	-1	JH721960.1	ENSCLAG00000003665.1	7853291	7886067	KMT2D	5199	1236	182650	No_or_no_constitutive_exon
CCGGGGCCCCTGCAATGTGAAGCCAAACCACTAGGTGAGTAGGGTTTGAGGG	7883332	7883375	7883425	7883373	-1	JH721960.1	ENSCLAG00000003665.1	7853291	7886067	KMT2D	5199	1236	182650	No_or_no_constitutive_exon
GCACATATGTTGTCAGACAATTCAAGAAAGGTTGGATAGTTTAAGGGCAGCA	2092169	2092441	2092119	2092171	1	JH721963.1	ENSCLAG00000002742.1	2090546	2097327	None	5199	1236	182650	No_or_no_constitutive_exon
ATGTTAATTCTGAAAATAAAATACCTAAATCAAATGGGGAATAAAAATAGAT	2092489	2092662	2092439	2092491	1	JH721963.1	ENSCLAG00000002742.1	2090546	2097327	None	5199	1236	182650	No_or_no_constitutive_exon
CTGGCCATTCCTACATTGGGATTGGCCATTCTTGATGGTGGGCCGAGCAGAC	7410719	7410877	7410669	7410721	1	JH721963.1	ENSCLAG00000002187.1	7383566	7426124	DRP2	5199	1236	182650	Yes
TATCCTGGGCTGTGTCTAGGCCTGGGAATGAGACTACTGGAGGGTCTAAGGT	7611086	7611914	7611036	7611088	1	JH721963.1	ENSCLAG00000002088.1	7606352	7613363	ARMCX4	5199	1236	182650	No_or_no_constitutive_exon
CCGACCGTGGCTCTGTGGCTGGGGGGTCCAACCCTCTCCCGGGTGGCCAGTC	7706509	7706584	7706459	7706511	1	JH721963.1	ENSCLAG00000002213.1	7705820	7709142	ARMCX3	5199	1236	182650	No_or_no_constitutive_exon
AGAAAAGATTATTTGCTTTGGTATTAATATATTTTCTTTTGGGACTGCAGGA	4913528	4913710	4913478	4913530	1	JH721961.1	ENSCLAG00000003536.1	4908136	4976453	TOPBP1	5199	1236	182650	No_or_no_constitutive_exon
TTTTCAGGAAACAATGTTAATAGGTTGATTCTCACCACAGGGAAATACAGGC	7733852	7733905	7733955	7733903	-1	JH721961.1	ENSCLAG00000001922.1	7685028	7775899	None	5199	1236	182650	No_or_no_constitutive_exon
TCATCTATTCTTTCTTTCCTTTTTTAAAATCTTTACTTGGGAAATTACAGAC	3547790	3547898	3547740	3547792	1	JH721962.1	ENSCLAG00000001478.1	3267526	3610823	None	5199	1236	182650	No_or_no_constitutive_exon
GATCCATTTTTCCTTGTTTCTGATTATGTCTGTTTTTTGTCGGGGGGAAGGT	3571730	3571937	3571680	3571732	1	JH721962.1	ENSCLAG00000001478.1	3267526	3610823	None	5199	1236	182650	No_or_no_constitutive_exon
GCTCTCATTTTATCTGTGTGGCTGTTCACCCTCCCCCGTGTGGGGCGCAGGC	638320	638458	638270	638322	1	JH721964.1	ENSCLAG00000004695.1	634664	644576	SLC6A18	5199	1236	182650	No_or_no_constitutive_exon
GCGGCGAGCCGCGCGCCGTGCCCCTCGGAGCCGCGTCCGTCGGGGGCGAGCC	669367	669981	670031	669979	-1	JH721964.1	ENSCLAG00000006143.1	651778	670589	TERT	5199	1236	182650	No_or_no_constitutive_exon
TGCGTCTGGGTGCGCTCGAGCCCAGGTGGGTTTGGGCAGGGGTCGGGCAGGC	669342	669352	669402	669350	-1	JH721964.1	ENSCLAG00000006143.1	651778	670589	TERT	5199	1236	182650	No_or_no_constitutive_exon
CGGATCCTCAGCCTCCGTGTGCTCCCCAGGACTGCCTCTTGGGGCCAAAGGT	652176	652293	652343	652291	-1	JH721964.1	ENSCLAG00000006143.1	651778	670589	TERT	5199	1236	182650	No_or_no_constitutive_exon
GACTTATGAGCTTTAATCCTTTTATCTATTTTAGGACTTTCTGGGACAAGTG	1416651	1416712	1416601	1416653	1	JH721965.1	ENSCLAG00000000899.1	1360090	1551093	CPNE8	5199	1236	182650	No_or_no_constitutive_exon
TGGAACATGTTTTTTCAGGCCGCATCTGGAGGTGGTGGGGTTGGAGATAGTG	3029875	3030020	3030070	3030018	-1	JH721965.1	ENSCLAG00000002548.1	3023017	3081680	DNM1L	5199	1236	182650	No_or_no_constitutive_exon
CAGAATTTTCCAAAAAGTGCTTGGAGAGTAGGAAGATATATCTGGGAAAGGG	5110686	5111126	5110636	5110688	1	JH721965.1	ENSCLAG00000000571.1	5110524	5111126	None	5199	1236	182650	No_or_no_constitutive_exon
GCGGCGGGGCGCGCGAGGGCGGGCTGCTGGGCGCGGCACCGGGCGACGAGGA	7076226	7076801	7076851	7076799	-1	JH721965.1	ENSCLAG00000001746.1	7042999	7077062	KLHL42	5199	1236	182650	No_or_no_constitutive_exon
GCGCTGCGGCCGCGGCGTCCCGGCGGTACCGCGACTTGGGGTGGGCGGAGGC	1278847	1278870	1278797	1278849	1	JH721966.1	ENSCLAG00000015026.1	1278470	1281772	ALYREF	5199	1236	182650	No_or_no_constitutive_exon
CTGCGCGCACTTCTGTCTTGCACGGCTGACAACTATTTCTGGGGAACCAGGC	1403500	1403687	1403737	1403685	-1	JH721966.1	ENSCLAG00000012764.1	1398444	1404409	MRPL12	5199	1236	182650	No_or_no_constitutive_exon
CGGTTTCCTATTCTGCCTTTCTTCCATATGCCTCTCAATGGGATGAACAGCT	1763218	1763242	1763168	1763220	1	JH721966.1	ENSCLAG00000006098.1	1724388	1767010	SLC38A10	5199	1236	182650	No_or_no_constitutive_exon
TTCACTGCTGGTTGACTTTGTCTTTATGTGCGCTCCTCCCTGGGACACAGGC	1795867	1795976	1795817	1795869	1	JH721966.1	ENSCLAG00000006611.1	1783688	1809653	CEP131	5199	1236	182650	Yes
AGCAACCTCTCTCTCGTCCCCACAGGACACAGCAGGCCCAGGGGCTGAAGCC	2566417	2566542	2566592	2566540	-1	JH721966.1	ENSCLAG00000005957.1	2499769	2596989	RNF213	5199	1236	182650	No_or_no_constitutive_exon
TGACCAGATTGCATTTGCTTTCTATGCAGGAGAAGGCAGCGGGGAGGAAGAG	2536597	2536714	2536764	2536712	-1	JH721966.1	ENSCLAG00000005957.1	2499769	2596989	RNF213	5199	1236	182650	No_or_no_constitutive_exon
GTCATTGCCTTGTCCCCTCTGAACTAACCCCTGTCCTCCTGGGATTGCAGAA	2518706	2518829	2518879	2518827	-1	JH721966.1	ENSCLAG00000005957.1	2499769	2596989	RNF213	5199	1236	182650	No_or_no_constitutive_exon
TTCGTGACAAGCCTGAGGACTTCTACACTGACTGTCCTGTGTGGGGGCAGGG	4117240	4117402	4117190	4117242	1	JH721966.1	ENSCLAG00000009080.1	4044552	4160793	DNAH17	5199	1236	182650	No_or_no_constitutive_exon
CCAAGCCCTGACACTGGCAGGGAGGGGTCTCTGCTTTGGGGAACACACAGTG	4157931	4158145	4157881	4157933	1	JH721966.1	ENSCLAG00000009080.1	4044552	4160793	DNAH17	5199	1236	182650	Yes
CGGGGGCCAGGCTGTGAGAGACACAGTGCCCGTGTGATCAACGGGGCCAGAT	4077860	4077981	4077810	4077862	1	JH721966.1	ENSCLAG00000009080.1	4044552	4160793	DNAH17	5199	1236	182650	No_or_no_constitutive_exon
GGCTTTGGAGCTGAGCTGCTCCTCAGTGCACAGTGAGATACACGGGGCAGTT	4160346	4160433	4160296	4160348	1	JH721966.1	ENSCLAG00000009080.1	4044552	4160793	DNAH17	5199	1236	182650	No_or_no_constitutive_exon
GGGGCACACAGAAGTGTGATCCTGGTTCTGGGTCCCTGGGGTCGGGGTAGGT	5420429	5420563	5420613	5420561	-1	JH721966.1	ENSCLAG00000013346.1	5404496	5478894	MGAT5B	5199	1236	182650	Yes
CGCGGTGGCCGGATCTTTCTTCAGGGTATCAAGACAATGACGACTGGGAGAA	5981055	5981319	5981005	5981057	1	JH721966.1	ENSCLAG00000008887.1	5980765	5981319	None	5199	1236	182650	No_or_no_constitutive_exon
CGCAGCTGCCACCTTCCCTGCTGAGTCCTTCTCTCTGGGGTTGGGGACAGGA	6350784	6350902	6350734	6350786	1	JH721966.1	ENSCLAG00000011326.1	6327465	6354653	FBF1	5199	1236	182650	No_or_no_constitutive_exon
CCTTTAGCGCTCCATTCCAAAGTCTGAATGGTGTTGTCCTTGGGTAACAGGT	157679	157787	157629	157681	1	JH721967.1	ENSCLAG00000004779.1	129677	179305	PDE6C	5199	1236	182650	Yes
CTCCCTTGTCTGTAGTTTTTGGCTTATTTATTTTCATTTTATGGGAACAGGC	792220	792352	792170	792222	1	JH721967.1	ENSCLAG00000005878.1	555498	825568	PLCE1	5199	1236	182650	No_or_no_constitutive_exon
ACAGGTGGAAGGAGATTTGACGCTTCTCCATCATGACCCTGCGGGAAGAGGA	1086869	1086934	1086819	1086871	1	JH721967.1	ENSCLAG00000003682.1	1086489	1163373	None	5199	1236	182650	No_or_no_constitutive_exon
AACCTGAGAGCTTTTTTACCCGGTGTACTGACCATTCTGACGGGGCGCAGAT	2330546	2330767	2330817	2330765	-1	JH721967.1	ENSCLAG00000004870.1	2330546	2331826	None	5199	1236	182650	Yes
CCTAGGGCCAGAGGCCAGAGGCCAGGTCCTGATGGCCTCTCTGGGGACAGTT	3683945	3684044	3683895	3683947	1	JH721967.1	ENSCLAG00000002245.1	3677857	3687979	ANKRD2	5199	1236	182650	No_or_no_constitutive_exon
TATCTCTTTTCTGTGTTTTTTCCCTTTCTCCTCTGCACCTTGGGAGGCAGGA	3823982	3824003	3823932	3823984	1	JH721967.1	ENSCLAG00000002084.1	3808388	3833708	ZFYVE27	5199	1236	182650	No_or_no_constitutive_exon
CTTATATACAGATAACTGTTTTCCTCTTTATTCTCTCCATGGGAGAACAGAA	5035934	5036051	5035884	5035936	1	JH721969.1	ENSCLAG00000003553.1	5007181	5319894	POLA1	5199	1236	182650	No_or_no_constitutive_exon
TCATCCTGCTGGCCGTTCTAAAGGGGTCTTCTGCTGAAGGGAGGTGAAAGGT	1271511	1271736	1271786	1271734	-1	JH721971.1	ENSCLAG00000005810.1	1271511	1272465	None	5199	1236	182650	No_or_no_constitutive_exon
TTTCATTCTTGCTGTGATGGCGTTTGACAGATAACATGGCAATTGGGAAGCC	1626711	1627260	1627310	1627258	-1	JH721971.1	ENSCLAG00000002625.1	1626711	1627639	None	5199	1236	182650	No_or_no_constitutive_exon
GGCTTTGACCTGTGCCTAGGGCACACAGCCCTGAAGCTGCGGGGCAGGAGGC	2374612	2374650	2374700	2374648	-1	JH721971.1	ENSCLAG00000002740.1	2359443	2378559	TNKS1BP1	5199	1236	182650	No_or_no_constitutive_exon
AGGAGGAAGCTGCTGGGCTAGAGGGGGCGGGGCAGGGGGAGCCCGGGAAGGA	2516328	2516697	2516278	2516330	1	JH721971.1	ENSCLAG00000003774.1	2515650	2521077	SMTNL1	5199	1236	182650	No_or_no_constitutive_exon
CTTCCTTTATTTCTCTGCTCCGCTTTCCGCTTTGGGTGACGCACGGGAAGAT	2695924	2695942	2695874	2695926	1	JH721971.1	ENSCLAG00000006994.1	2658857	2703958	CTNND1	5199	1236	182650	No_or_no_constitutive_exon
CTTCCTGACTGGCAGCAAACCTGTGTCTCACTGTCCTGATTAGGGTAGAGCC	3810487	3811279	3811329	3811277	-1	JH721971.1	ENSCLAG00000004222.1	3810487	3811436	None	5199	1236	182650	No_or_no_constitutive_exon
CCTTCCTGGAACACACCTGGCCACTCTTGCCCAGCTGTGAGAAGGGTAAGCT	5772310	5772520	5772260	5772312	1	JH721971.1	ENSCLAG00000006041.1	5771776	5773112	FTH1	5199	1236	182650	Yes
ACCCTGCAGATGAAGTGAGCCGGAGTGGGACCTGGGACGGGGACCGGCAGGG	5928778	5928932	5928982	5928930	-1	JH721971.1	ENSCLAG00000007140.1	5927697	5942242	MYRF	5199	1236	182650	Yes
TTTAGAAGTTTTCATGTGCAGTGTGCTCAAAAGCCAGGGCTAGGGAGCAGGC	1337152	1337184	1337234	1337182	-1	JH721972.1	ENSCLAG00000001211.1	1337152	1337741	None	5199	1236	182650	No_or_no_constitutive_exon
TTGGCTGTTCTTGTAGTCATTAAAACACCTAACTTTCTTGTGCTGGGAAGGT	3947388	3947487	3947537	3947485	-1	JH721972.1	ENSCLAG00000001314.1	3940055	3989892	OSTF1	5199	1236	182650	No_or_no_constitutive_exon
GTGGCCCTCTGTCCCTGCTGCTCACGCCTGATTGTGCCCGCAGGGGGCAGCA	96089	96192	96242	96190	-1	JH721973.1	ENSCLAG00000006794.1	85037	137705	FNBP1	5199	1236	182650	No_or_no_constitutive_exon
TGGACAGGTGGCAGCCAGCACAGCACCCAGTCTGTTTGGGCAGCAGACAGGC	1012813	1013263	1012763	1012815	1	JH721973.1	ENSCLAG00000005455.1	1012233	1038186	None	5199	1236	182650	No_or_no_constitutive_exon
GAGCTGGTGTCTCAGCCGCTCTGCTCTCCCACCAAGGGTACCGAACAGAGCT	1173825	1174009	1173775	1173827	1	JH721973.1	ENSCLAG00000006317.1	1138291	1183665	PRRC2B	5199	1236	182650	No_or_no_constitutive_exon
TGTGGCAGGTAACCCTCGGTTCTTGTCTCCCCCCAGGGGCCAGGGACCAGGT	2278492	2278616	2278442	2278494	1	JH721973.1	ENSCLAG00000009914.1	2277980	2281515	GFI1B	5199	1236	182650	No_or_no_constitutive_exon
GGGGAAAGGACCTCACGATCTGCTGAATGGCTTCTTGTCTGGGACTACAGAG	4357030	4357072	4356980	4357032	1	JH721973.1	ENSCLAG00000006761.1	4350146	4359345	CARD9	5199	1236	182650	No_or_no_constitutive_exon
CGCTGGGCACCAAGCGGGTGGTCTATAACCGCGGGGCCCCCGGGCGGCAGTC	4819979	4820087	4820137	4820085	-1	JH721973.1	ENSCLAG00000005863.1	4818744	4823523	None	5199	1236	182650	No_or_no_constitutive_exon
GGCAGGACCCACAGAAGGCTAAACCTTCTGCCTGGCCTGGTGGGGGTCAGGT	4926085	4926185	4926035	4926087	1	JH721973.1	ENSCLAG00000006750.1	4924619	4930850	C9orf172	5199	1236	182650	No_or_no_constitutive_exon
GTGATGTGCCCGGCCTTGCCTGGCCTGCCTGCCTTCTGGGAAAGGCAGAGCA	4937029	4937034	4936979	4937031	1	JH721973.1	ENSCLAG00000007572.1	4933926	4941160	MAMDC4	5199	1236	182650	No_or_no_constitutive_exon
GCCCAGCACTGCCAAGCCCAACCTGACCCTGACCCTCCCTGTGGGCACAGGT	5097411	5097605	5097361	5097413	1	JH721973.1	ENSCLAG00000008188.1	5095067	5101289	UAP1L1	5199	1236	182650	No_or_no_constitutive_exon
CCGCAGCCCGGAACCTGTGCGCCCCGGCGGTGGCGTTTCAGGGGAGTGAGTT	5249331	5249654	5249281	5249333	1	JH721973.1	ENSCLAG00000006543.1	5248189	5262044	NELFB	5199	1236	182650	No_or_no_constitutive_exon
ACGTCATAGCCGCAGCAAGGAGGCTGCGGGCAGCCAAGAGGCCCGGGGAGAG	5753124	5753165	5753074	5753126	1	JH721973.1	ENSCLAG00000006876.1	5654237	5824386	CACNA1B	5199	1236	182650	No_or_no_constitutive_exon
CCTCACAGGAGGCGGTGGAGAAGGACAGCGAGGCCCTGGAAGGGGACAAGGA	5753372	5753412	5753322	5753374	1	JH721973.1	ENSCLAG00000006876.1	5654237	5824386	CACNA1B	5199	1236	182650	No_or_no_constitutive_exon
ATCATGCACGGCCACAGTTGGCTAATGCCAGCCCTTTCCTGGCAGGGAAGCC	399691	399833	399883	399831	-1	JH721974.1	ENSCLAG00000010881.1	387178	434077	GAK	5199	1236	182650	No_or_no_constitutive_exon
TCAGGGAGGCTGAACCTGTATGAGGGGGGCTCTGGGGCTCTGGGGCACAGGG	781211	781411	781461	781409	-1	JH721974.1	ENSCLAG00000007213.1	763159	781635	None	5199	1236	182650	No_or_no_constitutive_exon
TCGAAGCCCGCCCGGGTACGCCAGGTGAGCGGGCCGTGCGCGGCGGGCAGGC	967235	967263	967313	967261	-1	JH721974.1	ENSCLAG00000008157.1	955295	967327	SLBP	5199	1236	182650	Yes
GTGCCTCTGCCAGGGTGTGCAGCCGAACAGGGAGCCAGGCTCATGGGAAGCG	1895192	1895341	1895142	1895194	1	JH721974.1	ENSCLAG00000007161.1	1837140	1895785	GRK4	5199	1236	182650	No_or_no_constitutive_exon
AAACCTCGGGAGTCACAGGCGAGTGACGCTTTCTTGTGCTTGGGTGGCAGGC	4270497	4270677	4270447	4270499	1	JH721974.1	ENSCLAG00000007378.1	4212871	4274054	CRMP1	5199	1236	182650	Yes
AAAGCTGCACGGCATGGAGGCCCCCAGCGAGGTGCGGGCTGTGAGTACAGGC	4744677	4744685	4744735	4744683	-1	JH721975.1	ENSCLAG00000001301.1	4729346	4852920	WNK2	5199	1236	182650	No_or_no_constitutive_exon
CATCCATTCATGATTTATATGTGGTAACTTTCTCTCTTTGGGGTATGCAGTT	5512330	5512337	5512280	5512332	1	JH721975.1	ENSCLAG00000003319.1	5498230	5557629	None	5199	1236	182650	No_or_no_constitutive_exon
GGAAGGGAGGGCCCTGATTGGTCCTCAACCTTCTCGCTATGTGGGAGCAGGT	530071	530226	530276	530224	-1	JH721976.1	ENSCLAG00000000966.1	521478	533212	ARAF	5199	1236	182650	No_or_no_constitutive_exon
CAAAAGGAGTCCACCCTTCATCCTGTGTTGAGACTCTGTGGGGTGCTAAGAA	2584232	2584466	2584516	2584464	-1	JH721976.1	ENSCLAG00000003736.1	2584232	2584809	None	5199	1236	182650	No_or_no_constitutive_exon
TTAAAATTTCCTCATATTTTCATAATATTTTTTTTTTCACGGGAAAACAGAA	4392671	4392809	4392621	4392673	1	JH721976.1	ENSCLAG00000000988.1	4328475	4472593	MAOB	5199	1236	182650	Yes
CGGCGGCGGCGGCGGCGGCGGAGGAGGCGGCGGCGGCGGGGGGGGCCCAGTG	3441005	3441499	3440955	3441007	1	JH721977.1	ENSCLAG00000001583.1	3439998	3443846	FEZF2	5199	1236	182650	No_or_no_constitutive_exon
GTCTGGCCGGCACGGGGAACAGCCCCAAGGTTGTCCTGACCAGGGTAGAGGG	3812951	3813024	3813074	3813022	-1	JH721977.1	ENSCLAG00000000576.1	3812951	3967963	None	5199	1236	182650	No_or_no_constitutive_exon
CTTCCTTATAATAATTTAGTATTTGTTTGATTGCAGAAAATGGGGAGAAGGA	4900362	4900519	4900569	4900517	-1	JH721978.1	ENSCLAG00000000566.1	4882923	4925274	NAA16	5199	1236	182650	No_or_no_constitutive_exon
CTTTGTCTGTAACTGACCACTTGCCATCTGTTTGTTGTTGGGGACATCAGAC	190902	191059	191109	191057	-1	JH721981.1	ENSCLAG00000004052.1	185791	193926	LOX	5199	1236	182650	No_or_no_constitutive_exon
AAGAGAAATCCTAATCTTTTCTGGCTGGAACCATGCAGGGTGTCGAGGAGAA	4288538	4289172	4289222	4289170	-1	JH721981.1	ENSCLAG00000002267.1	4288442	4290006	None	5199	1236	182650	No_or_no_constitutive_exon
ACATCTATCACCATACAGGCAACAACACGTTCAGAGTGGTGGGCAGGAAGAT	311019	311034	310969	311021	1	JH721980.1	ENSCLAG00000001466.1	308069	371922	None	5199	1236	182650	Yes
GCTGTCGTGGGCCCTGCCGGGCCTGACGCGGCCCTCCGTGGGAACTGCAGGC	3480989	3481208	3480939	3480991	1	JH721980.1	ENSCLAG00000003251.1	3411769	3483413	RAB3GAP2	5199	1236	182650	No_or_no_constitutive_exon
GCTTCCAGCCTCACGTTTTCTCTTTCTTGGGGGTCTCTTTGGGAATGCAGGT	705591	705777	705541	705593	1	JH721983.1	ENSCLAG00000004620.1	697929	705777	PROX2	5199	1236	182650	No_or_no_constitutive_exon
CCCGAGGACAGCTTCTGCTGCCCTCAGCTCCAAGCTCAAAAGGGAGGCAGGG	994956	994994	994906	994958	1	JH721983.1	ENSCLAG00000005951.1	932346	1003256	LTBP2	5199	1236	182650	Yes
AGCAGAGGCGGCCTGGTCACGCCTGTGCCCTCTCTCGGCCCTGGGGACAGAT	997466	997598	997416	997468	1	JH721983.1	ENSCLAG00000005951.1	932346	1003256	LTBP2	5199	1236	182650	Yes
GGGGCGTCTACCACACAGCTCAGAGCATCTCCGAGACCCCAGCCGGGGAGCA	999569	999729	999519	999571	1	JH721983.1	ENSCLAG00000005951.1	932346	1003256	LTBP2	5199	1236	182650	Yes
GTGTCACAGGACTCCCCGTGGGCTGTGGCTCCCAGAGATGACCAAGGGAGGG	993276	993413	993226	993278	1	JH721983.1	ENSCLAG00000005951.1	932346	1003256	LTBP2	5199	1236	182650	No_or_no_constitutive_exon
TAACCTTTGGTAATCAGCCATCTCTCTTCTTTTGTTCTGGGGGAAAACAGGA	1426243	1426323	1426193	1426245	1	JH721983.1	ENSCLAG00000003418.1	1421748	1441829	ENTPD5	5199	1236	182650	Yes
CCTTCATGGAGGCTTTGCGGGCTGGCGCTGACATCTCCATGATGGGCAAGTT	2006254	2006380	2006204	2006256	1	JH721983.1	ENSCLAG00000004315.1	2005633	2008008	None	5199	1236	182650	No_or_no_constitutive_exon
GGAAGTGCTGCGCATGGGTGGCACCATCTCCCGTGAATAACCGTGGGAAGTC	2686970	2687230	2687280	2687228	-1	JH721986.1	ENSCLAG00000000682.1	2686931	2687818	None	5199	1236	182650	No_or_no_constitutive_exon
TGGCCGGGCCGGGCGGGGATGGGCGGCCACGGGCCCCGGGAGGTCGCAAGGC	734919	735095	734869	734921	1	JH721984.1	ENSCLAG00000005460.1	726876	769452	None	5199	1236	182650	Yes
GGATGGCGGCGTGAGTTGCCCTCTGTGATAAACCCTCCCCTCGGGGGCAGAA	742186	742350	742136	742188	1	JH721984.1	ENSCLAG00000005460.1	726876	769452	None	5199	1236	182650	Yes
ACAACCTGCGCTACGCCCCGGGCTACGACTCCTACCACCTGGGCAGCGAGCT	891790	892177	891740	891792	1	JH721984.1	ENSCLAG00000008012.1	885275	893044	PLVAP	5199	1236	182650	No_or_no_constitutive_exon
CCCTGGAGGTCACAGGGATGCAGGACGTAGGAGCTGGGCAAGGCCGGGAGGC	983960	983990	984040	983988	-1	JH721984.1	ENSCLAG00000006247.1	974843	1024311	MYO9B	5199	1236	182650	No_or_no_constitutive_exon
GCCACACAGCGGGTGAGAAGCACACCAAGGACGCAGGCGGCAAAGGGAAGAG	980207	980327	980377	980325	-1	JH721984.1	ENSCLAG00000006247.1	974843	1024311	MYO9B	5199	1236	182650	No_or_no_constitutive_exon
GGACCCCCCTTGCTGGGCCTGGCTGCCCCTAATTGCCGGTGGGCACGCAGGG	976741	976873	976923	976871	-1	JH721984.1	ENSCLAG00000006247.1	974843	1024311	MYO9B	5199	1236	182650	No_or_no_constitutive_exon
CCCATGGTGGGGTCAGGGGCCTTGGGGCCGTGAGTGACGCTGGGGGGCAGCC	1237153	1237320	1237370	1237318	-1	JH721984.1	ENSCLAG00000005950.1	1235449	1245390	None	5199	1236	182650	No_or_no_constitutive_exon
CAGGAAGCGGGTACTACAGGAGGACTTCAGCCCCAGGCGGGGGGGACCAGAT	2420495	2420527	2420577	2420525	-1	JH721984.1	ENSCLAG00000015928.1	2414494	2421380	CILP2	5199	1236	182650	No_or_no_constitutive_exon
CCGACGGCTACCAGACCACTCATGCAATGTCGGATGCTCCCGGGGAGCAGGT	2590285	2590387	2590235	2590287	1	JH721984.1	ENSCLAG00000003633.1	2585796	2593105	TM6SF2	5199	1236	182650	No_or_no_constitutive_exon
GACGCTCTGCCCTCTTGTCTCCGCCCACTCCCTGCGGCCTGGGGACCCAGTG	2644558	2644671	2644508	2644560	1	JH721984.1	ENSCLAG00000004959.1	2641906	2646275	BORCS8	5199	1236	182650	No_or_no_constitutive_exon
GAGGTCTGGGCCGCACGGGCTGGGTCGGGCTGAGTGTCCTGTGGGTGCAGGT	2759138	2759249	2759088	2759140	1	JH721984.1	ENSCLAG00000011599.1	2755366	2760198	HOMER3	5199	1236	182650	No_or_no_constitutive_exon
AGCCTAATCCTGTGCGCACCCCGCCACACGTCTGCCCTGTGGGGACTGAGGT	3091385	3091475	3091335	3091387	1	JH721984.1	ENSCLAG00000007609.1	3054291	3092973	ELL	5199	1236	182650	No_or_no_constitutive_exon
GGTCTGGGGTGGAAGCTGAGCTGCCCTCGCCCGACGCCGGGACTGGAGAGGT	3237471	3237586	3237636	3237584	-1	JH721984.1	ENSCLAG00000014107.1	3234110	3241173	None	5199	1236	182650	No_or_no_constitutive_exon
CAAAGCCCACCTAGCTGTAGGGCGCAGCCCCCGGACTCCAGGGCGGCCAGGG	3455052	3455126	3455176	3455124	-1	JH721984.1	ENSCLAG00000008754.1	3450528	3465848	None	5199	1236	182650	No_or_no_constitutive_exon
CCTCAGCTTACCGTTCCTGGCCTGGCGGGTGGCGGAGGGCGAGGGCGGAGGC	3454136	3454314	3454364	3454312	-1	JH721984.1	ENSCLAG00000008754.1	3450528	3465848	None	5199	1236	182650	No_or_no_constitutive_exon
TGAGGTCATCTTGGGGTACAAGCCTGACAGCTGAACTCTTGGGATTGCAGGA	150023	150152	149973	150025	1	JH721987.1	ENSCLAG00000004532.1	57334	185727	UBR4	5199	1236	182650	No_or_no_constitutive_exon
GGTGGGGGCCCTTTGTGCCCTGATGTCCATCTCCCTGCCGGGTAAACCAGGT	1530467	1530645	1530695	1530643	-1	JH721987.1	ENSCLAG00000003328.1	1516018	1531420	PADI6	5199	1236	182650	No_or_no_constitutive_exon
CGCAGGCCCCGGGGTCTGGGAGTGGTGCTCACAGGCCTGGGTGGGGACAGCT	1854056	1854250	1854300	1854248	-1	JH721987.1	ENSCLAG00000005167.1	1833664	1874116	CROCC	5199	1236	182650	Yes
GCCATGCCTCAGGGTCGCTCCTTTCTCTGAAATCATGCTGGGGGCCTGAGTT	1833851	1833901	1833951	1833899	-1	JH721987.1	ENSCLAG00000005167.1	1833664	1874116	CROCC	5199	1236	182650	Yes
AAGTTGTAATTACATTGGAAGTGTTAACTTGTTTTTCCTTGGGGATTTAGAT	2304243	2304444	2304494	2304442	-1	JH721987.1	ENSCLAG00000002018.1	2280458	2343262	SPEN	5199	1236	182650	No_or_no_constitutive_exon
CCAAGGGAGTAGAAGTTCCTCTTGCTCGTAAAGACAAAGGGCGCCAGAAGAC	2284941	2285732	2285782	2285730	-1	JH721987.1	ENSCLAG00000002018.1	2280458	2343262	SPEN	5199	1236	182650	No_or_no_constitutive_exon
CTGAAAGGCCCCGTGAAGGGGTCAGTGGCCACGCTGAAAGGGTTAGTGAGCA	2284582	2284677	2284727	2284675	-1	JH721987.1	ENSCLAG00000002018.1	2280458	2343262	SPEN	5199	1236	182650	No_or_no_constitutive_exon
CTTCAGGCACCAGGCCAGGTGGGGGACAACGGATTTCAAGTTGGGAGGAGGA	2965396	2965442	2965492	2965440	-1	JH721987.1	ENSCLAG00000003684.1	2963752	2977558	None	5199	1236	182650	No_or_no_constitutive_exon
TCAAAAGTTGAAGTGGATTGTTTCTGGGCATACTGCGTGGGCAACTGAAGCA	164669	164726	164776	164724	-1	JH721989.1	ENSCLAG00000001888.1	164669	165577	None	5199	1236	182650	No_or_no_constitutive_exon
GATGGGTCCTTAAACACCTGCACGCATCTTCCGGGATGTGGGAAACACAGAC	188119	188247	188297	188245	-1	JH721988.1	ENSCLAG00000003406.1	186641	194058	TCEA2	5199	1236	182650	No_or_no_constitutive_exon
GCCTTCCAACTGAGCACGAACCCCAGCAATAGCTCCCTGCTGCTGGGAAGCA	290633	290788	290583	290635	1	JH721988.1	ENSCLAG00000002939.1	288734	294898	ZNF512B	5199	1236	182650	No_or_no_constitutive_exon
CAGAGCCGCCGGGTTGTGGGGGGCGGGCTCGGGCGGAACCAGGGTGGGAGCC	488659	488854	488904	488852	-1	JH721988.1	ENSCLAG00000009004.1	486139	488920	SLC2A4RG	5199	1236	182650	No_or_no_constitutive_exon
TAAGGTGTGTGCGGGTGGAGGGTCTGGGTAGGTAGGTACCAGTGGGAAAGGT	486139	486294	486344	486292	-1	JH721988.1	ENSCLAG00000009004.1	486139	488920	SLC2A4RG	5199	1236	182650	No_or_no_constitutive_exon
AGAAGCGGTGAGTGCCTGCTTGTCCTCGGGGCTAGGGTGGGGCCAGCAAGGG	491221	491336	491386	491334	-1	JH721988.1	ENSCLAG00000003864.1	490470	491688	None	5199	1236	182650	No_or_no_constitutive_exon
GTGTGTGTCTGTCTGTCCACCCGTCTGTCGGTCGGTTCTCGTGGGAGCAGTC	780437	780661	780387	780439	1	JH721988.1	ENSCLAG00000004205.1	737415	791321	KCNQ2	5199	1236	182650	No_or_no_constitutive_exon
TCTCCACTGCTGGCTGGTGTGGGAGGGTGGTACCCCGGCCTGTGGGGGAGGA	781861	781877	781811	781863	1	JH721988.1	ENSCLAG00000004205.1	737415	791321	KCNQ2	5199	1236	182650	No_or_no_constitutive_exon
AGGGGCAGGAACTGGGGTGGGTCCAGCCTCCCACGTCTTGGGCAAGTCAGGA	919245	919575	919625	919573	-1	JH721988.1	ENSCLAG00000003588.1	919245	922619	BIRC7	5199	1236	182650	No_or_no_constitutive_exon
ACCCGCCCGGGCTGGGGCGGGGCGCCTCTGCGGACCCGCGGCCCGGGGAGGG	1575133	1575245	1575083	1575135	1	JH721988.1	ENSCLAG00000007291.1	1574869	1672496	None	5199	1236	182650	No_or_no_constitutive_exon
CGCCCGGAGCAGGGCTGCAGGCGTGAGTATGGCAGTCCCTGGGCGGGCAGTG	1743399	1743415	1743349	1743401	1	JH721988.1	ENSCLAG00000009241.1	1713124	1753116	LAMA5	5199	1236	182650	No_or_no_constitutive_exon
GGCACCACACCGTGGCTGTGTTGACCCTGCCCTCTCCCGCAGGGTGCCAGTG	1743451	1743518	1743401	1743453	1	JH721988.1	ENSCLAG00000009241.1	1713124	1753116	LAMA5	5199	1236	182650	No_or_no_constitutive_exon
CGTGCCGCAGCCCTCTGTCCCAGAGGCAGTAAACAGGGCATAGGGGAGAGGG	1746171	1746359	1746121	1746173	1	JH721988.1	ENSCLAG00000009241.1	1713124	1753116	LAMA5	5199	1236	182650	No_or_no_constitutive_exon
AACATCAGTAACGCCCACCATGTGTTTTGTTTGTTTGTGGGGCAATGTAGGT	3878036	3878242	3877986	3878038	1	JH721988.1	ENSCLAG00000004302.1	3809437	3886312	SYCP2	5199	1236	182650	No_or_no_constitutive_exon
CTCAGCTCCAGGCTCTGGGGAGCCACCATGGCCCCCCGGATGAGGGAGAGGC	3983258	3983276	3983326	3983274	-1	JH721988.1	ENSCLAG00000002652.1	3894870	4100023	None	5199	1236	182650	No_or_no_constitutive_exon
TGCTGCTGCTGCTAAAGCTTTGAGGATGGGGGTGCGGGGGCAGGAACGAGCC	1459110	1459215	1459265	1459213	-1	JH721990.1	ENSCLAG00000002784.1	1457953	1459471	None	5199	1236	182650	No_or_no_constitutive_exon
CTGTGTCTGAACGGGCATGTCTGTGCGTTTCTTGGTAACCTCGGGAGCAGAC	1980603	1980620	1980553	1980605	1	JH721990.1	ENSCLAG00000003711.1	1936935	2028803	TLE1	5199	1236	182650	No_or_no_constitutive_exon
GTGGGGACCAGGGCTCTGGGAGGGTTGCGGGAGGCAGGTCGGGGAGGAAGGG	674882	674902	674952	674900	-1	JH721992.1	ENSCLAG00000012526.1	651227	681044	COL7A1	5199	1236	182650	No_or_no_constitutive_exon
TGCCTGGAACTGGGTACCAGCACTGCTGTTTTTGTCACCTTCAGGGAGAGAT	667371	667467	667517	667465	-1	JH721992.1	ENSCLAG00000012526.1	651227	681044	COL7A1	5199	1236	182650	No_or_no_constitutive_exon
ATTCCTGTCTCCCCCGTAGGGTGACTTAGGGCCTCCCGGAGAGAAGGGAGAC	666994	667044	667094	667042	-1	JH721992.1	ENSCLAG00000012526.1	651227	681044	COL7A1	5199	1236	182650	No_or_no_constitutive_exon
GAGCGAGGCCTTCGGGTGAGTGTGGGCCGGAGGGAGGGCGGTGGTGGAAGCG	666492	666624	666674	666622	-1	JH721992.1	ENSCLAG00000012526.1	651227	681044	COL7A1	5199	1236	182650	No_or_no_constitutive_exon
CAGGGCTCCGGCATTGTGTTCTTAGCAAGCCTGTCTCTGCATAGGGGGAGCC	665317	665392	665442	665390	-1	JH721992.1	ENSCLAG00000012526.1	651227	681044	COL7A1	5199	1236	182650	No_or_no_constitutive_exon
CCCCTGGAGCCTCTGGGGAGAGGGTGAGTTGGTTGGCCTTGCGGGGGAAGCG	665273	665290	665340	665288	-1	JH721992.1	ENSCLAG00000012526.1	651227	681044	COL7A1	5199	1236	182650	No_or_no_constitutive_exon
GCGGGGAGGCCAGGAGAGAGGGTGAGCCTGGGGCTGGCCAGGCGGGCCAGGG	661397	661404	661454	661402	-1	JH721992.1	ENSCLAG00000012526.1	651227	681044	COL7A1	5199	1236	182650	No_or_no_constitutive_exon
GAAGCTCACAACGACTGCTTGCAGGGTGCGCCAGGCATCAAGGGAGACAGGG	660643	660680	660730	660678	-1	JH721992.1	ENSCLAG00000012526.1	651227	681044	COL7A1	5199	1236	182650	No_or_no_constitutive_exon
GGGCCCAAAGGTGACCGAGGACTGCCGGGGCCGCGGGGCGAGAAGGTGAGTG	658281	658421	658471	658419	-1	JH721992.1	ENSCLAG00000012526.1	651227	681044	COL7A1	5199	1236	182650	No_or_no_constitutive_exon
AAGGAGATGTTGGCTTCACGGGCCCCCGGGGCATCAAGGTGGGCAGGGAGAA	654626	654741	654791	654739	-1	JH721992.1	ENSCLAG00000012526.1	651227	681044	COL7A1	5199	1236	182650	No_or_no_constitutive_exon
GGCTCTATTACCTGCTCTTCTCTCTCAGGGAGAGCGCGGCGTGAAGGGAGCC	654234	654531	654581	654529	-1	JH721992.1	ENSCLAG00000012526.1	651227	681044	COL7A1	5199	1236	182650	No_or_no_constitutive_exon
CACGTGAGGGCCTGAGCACGGGCACCTTGTGTGCATGGCTGGGGGGTCAGCG	651705	651884	651934	651882	-1	JH721992.1	ENSCLAG00000012526.1	651227	681044	COL7A1	5199	1236	182650	No_or_no_constitutive_exon
CAGGGCCCAGGCTGACTCTCTGCCTCACCCCTCCCTGGTTGGGGCCACAGGA	1106508	1106669	1106719	1106667	-1	JH721992.1	ENSCLAG00000009469.1	1104590	1113567	USP19	5199	1236	182650	Yes
CAGATGCCTGGTGCTAGCTCTGTGGGCTAAGGGCCTGTACCGCTGGGGAGGG	1163352	1164262	1164312	1164260	-1	JH721992.1	ENSCLAG00000006773.1	1163352	1198237	C3orf84	5199	1236	182650	No_or_no_constitutive_exon
AGCACCTGGACTGGGTCCACCTGACTGCCCTCCTTTCCCCTGGGTGGCAGAG	1608923	1609031	1608873	1608925	1	JH721992.1	ENSCLAG00000008303.1	1596079	1625672	RNF123	5199	1236	182650	No_or_no_constitutive_exon
GTTGCTGTGGGCCCAGTACTGGCGTCGCAGTTCTATAGTGGGGAAGCCAGGG	1628476	1628518	1628568	1628516	-1	JH721992.1	ENSCLAG00000010986.1	1625297	1644973	IP6K1	5199	1236	182650	No_or_no_constitutive_exon
GGCCCTCATGGTGTCTTCTGCTCACCTACATGCGTTCCGGGCTGGAGCAGTT	1751181	1751302	1751352	1751300	-1	JH721992.1	ENSCLAG00000008487.1	1747358	1760110	CAMKV	5199	1236	182650	Yes
AGGCGGGCTCAGGGTCTGCGGGCGGGGCTGAGGCGCTCTGGGACCGGCAGAC	2166155	2166282	2166332	2166280	-1	JH721992.1	ENSCLAG00000008860.1	2163528	2283508	CACNA2D2	5199	1236	182650	Yes
CTCCGTGCGCAGCCGGAGTGGCGAGCGCTGGGGAGGGGAAGGGGACAGAGGC	3081100	3082020	3081050	3081102	1	JH721992.1	ENSCLAG00000016278.1	3080371	3082020	None	5199	1236	182650	No_or_no_constitutive_exon
GTGACGTCGGTAATGCAGACAGGGACACCTGCCCCTCAGGGTGGATGGAGCC	47418	47503	47553	47501	-1	JH721993.1	ENSCLAG00000000812.1	39283	54837	CTSH	5199	1236	182650	No_or_no_constitutive_exon
CATAAATGAAGACACAAACCCAACCCACTGCCTCTTTTTCCGGGAATCAGAC	64752	65346	64702	64754	1	JH721993.1	ENSCLAG00000027498.1	64088	65346	None	5199	1236	182650	No_or_no_constitutive_exon
AGTCAGCTGCAGGGAGTGAGCTGGGGGTCCGGGTGGCAGTGGGTACTGAGCA	210589	210790	210840	210788	-1	JH721996.1	ENSCLAG00000001883.1	190948	232424	CHRNB3	5199	1236	182650	No_or_no_constitutive_exon
TGAGCTCGTGTGTAACCCTGACACTGGTCTCCCTTTGTGTGGGGCTGCAGAA	1184689	1184788	1184639	1184691	1	JH721996.1	ENSCLAG00000001439.1	1049406	1237943	ANK1	5199	1236	182650	No_or_no_constitutive_exon
ATGAGATCCTGGATGTCTCTGAGGATGAAGGTAAAGTGTGGGATGCCAAGCT	1197584	1197608	1197534	1197586	1	JH721996.1	ENSCLAG00000001439.1	1049406	1237943	ANK1	5199	1236	182650	No_or_no_constitutive_exon
GTGCATGCAGTGGACACACAGCAGCCTTGCACTTAGGTCTCTTGGGAGAGAT	1200570	1200702	1200520	1200572	1	JH721996.1	ENSCLAG00000001439.1	1049406	1237943	ANK1	5199	1236	182650	No_or_no_constitutive_exon
TTGTCCTTTTCTCTCCATCCTCTCACCATCCCCACCCTGGGAACATCAAGAA	1343440	1343536	1343390	1343442	1	JH721996.1	ENSCLAG00000022247.1	1333808	1343536	None	5199	1236	182650	No_or_no_constitutive_exon
TCCCCTGAGGCATCTGTCCCCTCTCCGCCCCACCCACCTCGGGGTTGCAGCT	3608312	3608467	3608262	3608314	1	JH721998.1	ENSCLAG00000012851.1	3559723	3619649	PACS2	5199	1236	182650	Yes
TGTGAGGGCCAGGGGCCTACTCACACCCTTTCTGTGCTCCAGGGACCAAGCC	3670073	3670217	3670023	3670075	1	JH721998.1	ENSCLAG00000008352.1	3634340	3671005	MTA1	5199	1236	182650	No_or_no_constitutive_exon
AGAACACAAATTTAACCAGCAATGATTTTGTCATCCCTGCGGTGGGCCAGGT	1295589	1295735	1295785	1295733	-1	JH721997.1	ENSCLAG00000003048.1	1255256	1339626	HIVEP3	5199	1236	182650	Yes
AGATGATGATGATGATGATGGTGAAGATGAGGACGATGGTGATGGGGAAGAG	2208425	2208590	2208640	2208588	-1	JH722000.1	ENSCLAG00000000816.1	2166635	2227360	ATAD2	5199	1236	182650	No_or_no_constitutive_exon
CTAGCTGGAAAACCCAAACTTTTCATTATTCAGGCTTGCGGGGTACAGAGCT	215667	215694	215744	215692	-1	JH722003.1	ENSCLAG00000003016.1	215374	216194	None	5199	1236	182650	No_or_no_constitutive_exon
CTGTCTCCCTGTTCTGGCCCCACTCTCACCCGTCGTGGGGGTGGGGCCAGGT	513095	513188	513238	513186	-1	JH722003.1	ENSCLAG00000002364.1	500339	527267	GRIPAP1	5199	1236	182650	No_or_no_constitutive_exon
GCCGTCTGCGGGCTGCTGTGGCTGCGGGTGGGGCAGGGGGCGGTGGGGAGGG	765948	766797	765898	765950	1	JH722003.1	ENSCLAG00000002068.1	750322	766797	PPP1R3F	5199	1236	182650	No_or_no_constitutive_exon
GCTCCACCTACCAGCCAGGCCGTGGCAGCTGTCAGTGGGCAGAATGTTAGTC	3046584	3047179	3046534	3046586	1	JH722003.1	ENSCLAG00000002620.1	2975258	3052504	MAGED1	5199	1236	182650	No_or_no_constitutive_exon
AGCTCTGTCCAGAACAGAGGGAGCCGGGCCAGGGCTGGTGTGGGGCTGAGCC	2635690	2635811	2635861	2635809	-1	JH722001.1	ENSCLAG00000001688.1	2618437	2643771	PIEZO1	5199	1236	182650	Yes
CGACAAGGTCAGCCCGCCCAGCCTGGGCTTCCTGGCTGGCTACGGGTGAGTG	2618754	2618761	2618811	2618759	-1	JH722001.1	ENSCLAG00000001688.1	2618437	2643771	PIEZO1	5199	1236	182650	Yes
CTGGAGGAATTCACCCATGAGGGGTAGGAACTCCCAGGTGGGGGGGGCAGGG	3249292	3249341	3249391	3249339	-1	JH722001.1	ENSCLAG00000001120.1	3249292	3258839	VPS9D1	5199	1236	182650	No_or_no_constitutive_exon
TCTTCTCCCTCACATCTTTGGTGTCTCCCTTCTTCCTGGGTGGGAACCAGCC	3301981	3302070	3302120	3302068	-1	JH722001.1	ENSCLAG00000000722.1	3273021	3320052	FANCA	5199	1236	182650	No_or_no_constitutive_exon
ACATGACAAAATTCCAACAGTACCAAAATACCAACAGTACCAAGGGGAAGAA	3398558	3398586	3398508	3398560	1	JH722001.1	ENSCLAG00000000859.1	3390451	3401824	TUBB3	5199	1236	182650	No_or_no_constitutive_exon
AGGAGGACACATCCCTTCCTGAGGGGCTGAAGGACTGGAACCGGGGATAGGA	3460574	3460619	3460524	3460576	1	JH722001.1	ENSCLAG00000001326.1	3433297	3460619	None	5199	1236	182650	No_or_no_constitutive_exon
GTCAGCCTGCCAGACTCCCGCCCTCGCCCCACCCGCGCCCACGGGCACAGGT	901118	901354	901404	901352	-1	JH722002.1	ENSCLAG00000001861.1	898461	906703	RNPEPL1	5199	1236	182650	No_or_no_constitutive_exon
TTTCTCCAGTACATCTCTCCAGTGTTTCATGGAGGCATACCGCAGGGAAGTC	1157057	1157085	1157135	1157083	-1	JH722002.1	ENSCLAG00000001920.1	1157057	1186945	None	5199	1236	182650	No_or_no_constitutive_exon
TTTCATAGTTTGATGCTAAAACTCATTGATGTTTCTTCCCGGGGTGGTAGGT	2406664	2406746	2406614	2406666	1	JH722002.1	ENSCLAG00000002226.1	2391430	2408732	ILKAP	5199	1236	182650	Yes
AGGGATCCCCTCACCTGGTCCCCAGCTCACTTCCGCGGTGGGGTCGGTAGGT	278837	278991	278787	278839	1	JH722005.1	ENSCLAG00000002883.1	276867	281015	S100A1	5199	1236	182650	No_or_no_constitutive_exon
GCCGGCGCGGGAGCCCGAGATGCGCTGCCGCTCCCACACGGGGGCTGCAGGG	398346	398410	398296	398348	1	JH722005.1	ENSCLAG00000004445.1	396101	400188	SLC27A3	5199	1236	182650	No_or_no_constitutive_exon
GGGGTCTGATGGAACCCCTCTTTCGATGCTCCTCACTCCGTGGGGTGCAGAA	537619	537789	537839	537787	-1	JH722005.1	ENSCLAG00000005313.1	523704	541118	DENND4B	5199	1236	182650	Yes
AGCCAGGGCTGCCCTCTCAGGCCTGCTTAGTGCAGCCCTCAGGTGGGCAGCC	544295	544400	544450	544398	-1	JH722005.1	ENSCLAG00000007860.1	541848	554884	CRTC2	5199	1236	182650	No_or_no_constitutive_exon
GCCTTACCTCCCGCTGGACCCCAAACCTGGCCCAGCCCCTTGGAGGGTAGGA	970424	970634	970684	970632	-1	JH722005.1	ENSCLAG00000004750.1	970424	972850	None	5199	1236	182650	No_or_no_constitutive_exon
TGTGGACCTGGGGAAATGTCCATATTCAGTTATCTCCCTGTTGAGGGTAGGT	2008225	2008424	2008474	2008422	-1	JH722005.1	ENSCLAG00000006556.1	1990483	2053178	None	5199	1236	182650	No_or_no_constitutive_exon
CACAGCAGGGTGCCGTCCTGCCCACTCACAGGCCCTTTCTCTGGGGACAGGA	2633312	2633445	2633495	2633443	-1	JH722005.1	ENSCLAG00000004927.1	2628551	2663737	IQGAP3	5199	1236	182650	No_or_no_constitutive_exon
TCTGAGGCCACGCCCAGCTCTAACATCCCTGGGGCAACCTGGGTGGCCAGGT	2935981	2936124	2935931	2935983	1	JH722005.1	ENSCLAG00000004234.1	2929703	2947579	NTRK1	5199	1236	182650	No_or_no_constitutive_exon
GGGTGTCTCTCTGCTTGCCTCCTGATCTCTTTCTCTCCCCGTGGGAACAGGG	2991148	2991230	2991280	2991228	-1	JH722005.1	ENSCLAG00000005319.1	2989773	3097003	ARHGEF11	5199	1236	182650	No_or_no_constitutive_exon
TCTCCCAGCCAGTTCAAGCTGATGCTGCCCAGGTATGAAGGGCGTCAAAGCC	2267289	2267409	2267239	2267291	1	JH722007.1	ENSCLAG00000000876.1	2265767	2267409	None	5199	1236	182650	No_or_no_constitutive_exon
GGAAGAGAGCAGGTGAGGAGTGAGAGGTGCTTCTGACCACTGTGGGTGAGGA	2627377	2627393	2627327	2627379	1	JH722007.1	ENSCLAG00000003145.1	2625374	2628836	None	5199	1236	182650	No_or_no_constitutive_exon
GGTGCATCCTGCAGAGTGGGCTCCTGCGGCATCAGCTCCTTGGGCGTGAGTT	2634287	2634290	2634340	2634288	-1	JH722007.1	ENSCLAG00000003577.1	2634287	2638864	None	5199	1236	182650	No_or_no_constitutive_exon
CCCTTGGATCCTGTAAGAGAAGTTTCTCAGGCTGTGCTTCTGGGCGACAGGT	2675843	2676052	2676102	2676050	-1	JH722007.1	ENSCLAG00000001988.1	2671588	2677902	None	5199	1236	182650	No_or_no_constitutive_exon
GAGGCTGTCCTCCTGGAAGCCCTCACAGTCTCTTATCTCTGGCTGGGCAGGT	2769343	2769552	2769602	2769550	-1	JH722007.1	ENSCLAG00000001851.1	2759439	2771836	None	5199	1236	182650	No_or_no_constitutive_exon
CCTGCCTTCCCATATTGATGTTTTCTGTTTGCCTCCTCTCATGGGTAAAGGT	2654845	2655026	2654795	2654847	1	JH722009.1	ENSCLAG00000000320.1	2640194	2673969	WDR1	5199	1236	182650	No_or_no_constitutive_exon
GTGTAACTTTTAAACTTTGTTTTAAAGTCTTTCTTTTCTTATTGGGAAAGGT	1111687	1112021	1112071	1112019	-1	JH722010.1	ENSCLAG00000000636.1	1108448	1138862	CCNB1IP1	5199	1236	182650	Yes
GTGGGAGTCCTGCCCTGGCCATGCGCTTCATGGTACTTGCTGGGGCGGAGGT	1168267	1168293	1168343	1168291	-1	JH722010.1	ENSCLAG00000002055.1	1162185	1215723	TEP1	5199	1236	182650	No_or_no_constitutive_exon
GGAAATAACCTCGTGTGTTGGGATTTTTTGTTGCCATGTCGATGGGACAGGC	2184992	2185075	2185125	2185073	-1	JH722010.1	ENSCLAG00000002400.1	2180325	2195523	RAB2B	5199	1236	182650	Yes
ATTTTCTGCCAGTGACCTTATATTCTCTGCATGTTCTGTGTCTGGGGAAGGT	2140099	2140255	2140305	2140253	-1	JH722012.1	ENSCLAG00000001438.1	2117754	2141231	SLC7A2	5199	1236	182650	Yes
GGCCAAATGTCTATTTGAGAATAAAGACACAGATATTTATTTGGGGATAGGT	2126269	2126475	2126525	2126473	-1	JH722012.1	ENSCLAG00000001438.1	2117754	2141231	SLC7A2	5199	1236	182650	Yes
GGCTTCCCCTTCTGCCCAGCTGGGTGTGACTTGGCTGCCTGGGGGTTTAGGT	210430	210552	210380	210432	1	JH722015.1	ENSCLAG00000001659.1	189173	218565	AXL	5199	1236	182650	Yes
ACCCCATTGACCTGCACTTCGCCACCAAAGGTCTCCAAGGTGGGTAGCAGGC	292482	292487	292537	292485	-1	JH722015.1	ENSCLAG00000000822.1	288918	295860	B9D2	5199	1236	182650	No_or_no_constitutive_exon
GGGTAGCAGGCCTGGCCCGGGGACTAGGCTGAGAAGATGGGGTACAGCAGCT	292374	292446	292496	292444	-1	JH722015.1	ENSCLAG00000000822.1	288918	295860	B9D2	5199	1236	182650	No_or_no_constitutive_exon
AGGAACCCCGGGGGTGAGAGGCCGGGATGGGGCAGCCGGGGCCCGGGGAGGG	891748	891808	891698	891750	1	JH722015.1	ENSCLAG00000001351.1	869324	893542	ATP1A3	5199	1236	182650	No_or_no_constitutive_exon
TTCACCTCGCCGGCCCGGGAGGTGATGCTGGGGGCGGGACTAGAAGCAAGGG	1231564	1231653	1231703	1231651	-1	JH722015.1	ENSCLAG00000001283.1	1228878	1234097	LYPD3	5199	1236	182650	No_or_no_constitutive_exon
ACTCTGGCCCTAACTGGCTCTGGATGTGTGGGGGGCCCTTTTGGGAACAGTG	408762	408861	408911	408859	-1	JH722013.1	ENSCLAG00000002907.1	357111	614811	SDK2	5199	1236	182650	No_or_no_constitutive_exon
TCCCAGCCCCGCTCAAGCTGTCCCGTTGACACTGTGTTTCCGGAGGGCAGGT	857386	858016	857336	857388	1	JH722013.1	ENSCLAG00000025884.1	857024	858016	None	5199	1236	182650	No_or_no_constitutive_exon
GTGCACACTGTCTTATGGCCTCAATCTCGTATCTCCCTGGGATGGAGCAGTT	1242788	1242987	1242738	1242790	1	JH722013.1	ENSCLAG00000003696.1	1218658	1248879	KIF19	5199	1236	182650	No_or_no_constitutive_exon
TATGCGATGTAGCTGACGGATCCCGTTACTCTTATTTTGGGAAATCGCAGGC	514430	514617	514667	514615	-1	JH722014.1	ENSCLAG00000022473.1	474904	526626	None	5199	1236	182650	No_or_no_constitutive_exon
CCGAGGCTGGAAGACATACAGTTTCTGTTTTCTGGTCTGGGATTGGACAGGG	1834037	1834304	1833987	1834039	1	JH722016.1	ENSCLAG00000000155.1	1732133	1837060	FRMPD2	5199	1236	182650	No_or_no_constitutive_exon
TGAAGGGGCGGGGCCCGCTGGCAGAGGCGGGGCCAGGGTAGAAAGGTGAGAC	1052518	1052806	1052468	1052520	1	JH722018.1	ENSCLAG00000001572.1	1049593	1057701	VSIG10L	5199	1236	182650	Yes
GAGAAGACGGGGGGGGGGTCCCACGCTCACAGGCCCAGGGCACAGAGCAGGT	1209932	1210786	1209882	1209934	1	JH722018.1	ENSCLAG00000029224.1	1192010	1210786	None	5199	1236	182650	No_or_no_constitutive_exon
CACTCAATGCCTTTTTGTAATTTTTTCTTCCTTTCTGTTGCTGGGGATAGGA	1499889	1500314	1499839	1499891	1	JH722018.1	ENSCLAG00000029225.1	1497947	1500314	None	5199	1236	182650	No_or_no_constitutive_exon
TGACTTTTCTAAATGTGCCTTTTTCTCTCTCTCTTTTCTTAGGGAGGCAGGA	1815011	1815103	1815153	1815101	-1	JH722020.1	ENSCLAG00000000419.1	1724534	1920723	None	5199	1236	182650	No_or_no_constitutive_exon
AGCGCCTTACGCTCTTCTCTGTGTCTCTGTCTGAACCCCTGGGGACGCAGAT	788836	789065	788786	788838	1	JH722019.1	ENSCLAG00000007888.1	650573	789701	None	5199	1236	182650	No_or_no_constitutive_exon
GAGGTGCCCTCCATGGGACTCTCTCTCTCTCCCCTGCCCAGGGGAGGGAGGA	789080	789092	789030	789082	1	JH722019.1	ENSCLAG00000007888.1	650573	789701	None	5199	1236	182650	No_or_no_constitutive_exon
CAACAGCAGCAACAGCAGCCATTGCCTGTGGAGCCAGGGGGCAGCAGCAGCT	734874	735046	735096	735044	-1	JH722019.1	ENSCLAG00000004511.1	730669	737505	NR1H2	5199	1236	182650	No_or_no_constitutive_exon
CAGTAAGCCCGAGTCCTGTCTTTCCATGACCTGTGACCCCGGGGGTCCAGCA	1188922	1189075	1189125	1189073	-1	JH722019.1	ENSCLAG00000006977.1	1187799	1203523	None	5199	1236	182650	No_or_no_constitutive_exon
TCACACTAAGCTGTGCCCGTGCTTCCACCTCCTGTGAGTGTGGGCTGGAGGC	1359227	1359255	1359305	1359253	-1	JH722019.1	ENSCLAG00000012323.1	1358485	1362663	None	5199	1236	182650	No_or_no_constitutive_exon
GTCGCAGAAAGGCGAGGGCTGGGGGGTCTTTCTTCAAGGATCAAGGGAAGAT	1405264	1405386	1405214	1405266	1	JH722019.1	ENSCLAG00000004681.1	1399181	1409134	SLC17A7	5199	1236	182650	No_or_no_constitutive_exon
TGGCGTTGACATGGACGGGGGCATTAATGGAGAGGGTCCCATTGGGTGAGTG	1559753	1559763	1559813	1559761	-1	JH722019.1	ENSCLAG00000006981.1	1546364	1581712	TRPM4	5199	1236	182650	Yes
CCTGCCCCTTAACCCACCCCTTTTCTCCCCTCTTCCCACTAACGGGTCAGGA	1591614	1591641	1591691	1591639	-1	JH722019.1	ENSCLAG00000006122.1	1587637	1610064	PPFIA3	5199	1236	182650	No_or_no_constitutive_exon
AGGCGGTGAGTGCTCCCCACCTCCACAGCCGGCCGAGCGGGTGGGGAGAGGC	1596524	1596600	1596650	1596598	-1	JH722019.1	ENSCLAG00000006122.1	1587637	1610064	PPFIA3	5199	1236	182650	No_or_no_constitutive_exon
TCGCTTAGCTTTCCCGGAAGTTCCAACTCAGAGGACAAAGGGAGGTTGAGAC	1596453	1596476	1596526	1596474	-1	JH722019.1	ENSCLAG00000006122.1	1587637	1610064	PPFIA3	5199	1236	182650	No_or_no_constitutive_exon
TCCGGGGCTTCTCAGTCTGTGATTTTGTGTCCCTACTCTTGGGGATGCAGGC	1688689	1690098	1688639	1688691	1	JH722019.1	ENSCLAG00000009694.1	1674968	1690098	GYS1	5199	1236	182650	No_or_no_constitutive_exon
CAGCCCCATTTGTTCTTTCCCACCCCGGCCGTCCATCCCGGGCCGTGAAGGT	1917300	1923138	1923188	1923136	-1	JH722019.1	ENSCLAG00000011383.1	1917300	1928493	SPHK2	5199	1236	182650	No_or_no_constitutive_exon
GCCCAGGTTCAGAGTTGGAACCATCGTTTCCCCTTCATCCCTGCAGGGAGTG	1930751	1930834	1930701	1930753	1	JH722019.1	ENSCLAG00000013325.1	1930613	1933037	RPL18	5199	1236	182650	No_or_no_constitutive_exon
CCACCTGTGCAACCGCGGCCCCAGCCCCACAGGCCGCCCAAGGGTGACAGCC	1937918	1937968	1938018	1937966	-1	JH722019.1	ENSCLAG00000007867.1	1937918	1938302	SPACA4	5199	1236	182650	No_or_no_constitutive_exon
GAGCTGACACCACCAAGGAGGCAGAAGGAACTGGAGAATGGGGAGCTGAGGT	2004309	2005019	2004259	2004311	1	JH722019.1	ENSCLAG00000008389.1	1992941	2011578	LMTK3	5199	1236	182650	No_or_no_constitutive_exon
TCGCGGACGTGCTCCCCGCCTGCCTGCTCCTCCGGTGTAAGGGAGCTCAGCG	2010858	2011023	2011073	2011021	-1	JH722019.1	ENSCLAG00000010679.1	2009717	2074573	None	5199	1236	182650	No_or_no_constitutive_exon
ACACAAATGGGCGGTCAATACCTGGACTCAGGCGACATCTGGGGGAGCAGAA	2009870	2010045	2010095	2010043	-1	JH722019.1	ENSCLAG00000010679.1	2009717	2074573	None	5199	1236	182650	No_or_no_constitutive_exon
CAGTCAGCCCTAAGGCGGCCCCGGCTCTGCCAAGGTGGCCCGGGGATTAGCA	2009717	2009843	2009893	2009841	-1	JH722019.1	ENSCLAG00000010679.1	2009717	2074573	None	5199	1236	182650	Yes
GAGGTGGGACGGCTTTTATCAAGTGCCTGTCTTCAGACAGGGAAGATAAGGA	1426595	1426663	1426713	1426661	-1	JH722022.1	ENSCLAG00000000321.1	1425058	1426727	None	5199	1236	182650	No_or_no_constitutive_exon
GCGTTGACAGTGGTGGTAATGACAGGCCTCAGCTGGCGGGGAAGACAAAGGC	1614235	1614359	1614409	1614357	-1	JH722022.1	ENSCLAG00000000069.1	1613884	1614391	None	5199	1236	182650	No_or_no_constitutive_exon
TAATATTTCTTTTCTGTCTTTTTAAATTTTTTTTGGGGGGGGACCGAAAGAT	496701	496867	496917	496865	-1	JH722021.1	ENSCLAG00000003652.1	464342	599789	RAD18	5199	1236	182650	No_or_no_constitutive_exon
CAGCTGCACTCCGGGGCCTGGGGGCCGACACGATGCTCTCTGGGGTGCAGGG	896516	896648	896466	896518	1	JH722023.1	ENSCLAG00000002581.1	880544	916630	MYO1F	5199	1236	182650	No_or_no_constitutive_exon
AAGGTAGACCCCAGACACTGCTAAGTCCCCCCAATTCCTAGGGGGATCAGGA	932372	932481	932322	932374	1	JH722023.1	ENSCLAG00000010229.1	926764	933183	PRAM1	5199	1236	182650	Yes
TATGGGGGACTCGCCTGCCCTGGGGCGCTGGCGGGGGTGGGCGCGGGGAGCC	1644852	1644866	1644916	1644864	-1	JH722023.1	ENSCLAG00000006625.1	1639599	1648818	CAMSAP3	5199	1236	182650	No_or_no_constitutive_exon
CCACATCCCACCGGGACTTCCCCGCCCACGGCCCCGCCAGGCGGGGGCAGCA	1728002	1728068	1728118	1728066	-1	JH722023.1	ENSCLAG00000003025.1	1703415	1745996	MCOLN1	5199	1236	182650	No_or_no_constitutive_exon
CACACATTGTCAGCTGTGTCTCACGGGCCTCTTTTTCCTTGTGGGCACAGGG	193179	193289	193129	193181	1	JH722024.1	ENSCLAG00000001224.1	176229	228587	MBTPS1	5199	1236	182650	No_or_no_constitutive_exon
CAGCCCCCACGCCGAGCTGCTGGGTGCAGGCGGGGAGGTCGGGCCTGGAGTC	706393	707033	707083	707031	-1	JH722027.1	ENSCLAG00000001501.1	705743	708369	ZNF580	5199	1236	182650	No_or_no_constitutive_exon
CAGCCTGCGGGACCTGGCCTGTCCCTTCCAGCTGGCCAGTGGGTGGTGAGAC	922820	922862	922770	922822	1	JH722027.1	ENSCLAG00000000936.1	918584	924749	TMEM150B	5199	1236	182650	No_or_no_constitutive_exon
TTTCTCCATCAGTCTGATAGTTTGGTGGAGTATATCAATCTGGGTTGAAGGT	995717	995733	995667	995719	1	JH722027.1	ENSCLAG00000000594.1	992985	1017882	None	5199	1236	182650	No_or_no_constitutive_exon
TGACTACATCAACGCCAGCTTCATGCCTGTGAGGTCGGGTCGGGCGGGAGGA	1014490	1014498	1014440	1014492	1	JH722027.1	ENSCLAG00000000594.1	992985	1017882	None	5199	1236	182650	No_or_no_constitutive_exon
GTCTTCTAGTGGAGGACTCAGTGGATGCTGGGGTGGGGCTGGGGGCCTAGGG	1019695	1019819	1019645	1019697	1	JH722027.1	ENSCLAG00000000778.1	1018432	1024477	SYT5	5199	1236	182650	No_or_no_constitutive_exon
GGCCCCTCACCCCGTCCTGTCCTCGGCACTGCCCCTCACCTGGCAGGGAGAA	1049688	1049775	1049638	1049690	1	JH722027.1	ENSCLAG00000000706.1	1043025	1055039	TNNT1	5199	1236	182650	No_or_no_constitutive_exon
CCGACCTGTGCCCCACTACATCTGGAACCACTGGATATGGGCTAGGGCAGGG	238958	238976	239026	238974	-1	JH722028.1	ENSCLAG00000001048.1	236942	240271	NUDT17	5199	1236	182650	No_or_no_constitutive_exon
AGTTTGTTTAGTATCTCTTCTGATAATTTAATTTTTTGGGGGGGGCATAGGT	429249	429446	429199	429251	1	JH722028.1	ENSCLAG00000000212.1	386903	436346	PDZK1	5199	1236	182650	Yes
GCGTGTCGGGGAGCCGGCCCCGCAGGACTCGCAGCTCTCCGAGCGGGGAGGC	1210110	1210118	1210168	1210116	-1	JH722030.1	ENSCLAG00000006487.1	1204039	1211020	SPOUT1	5199	1236	182650	No_or_no_constitutive_exon
GCGCACCCGTGCCCTGGTGAGTGGGCAGTAACTTTGTCTCTGGGTGGCAGGC	1204173	1204358	1204408	1204356	-1	JH722030.1	ENSCLAG00000006487.1	1204039	1211020	SPOUT1	5199	1236	182650	No_or_no_constitutive_exon
TGGCTGCTGTCCTGGGGGCAGGACACTGCACCCGGGGTCCTGTGGGGCAGGG	1204039	1204122	1204172	1204120	-1	JH722030.1	ENSCLAG00000006487.1	1204039	1211020	SPOUT1	5199	1236	182650	No_or_no_constitutive_exon
GCGGCTCAGGGGTGGGGCGATGGGGGGAGGTTGGTGATGTTTGTGGGGAGAT	90870	91121	91171	91119	-1	JH722033.1	ENSCLAG00000007568.1	87083	101033	SRRT	5199	1236	182650	No_or_no_constitutive_exon
GACAGAGCGGCCCAGGCTCCTCACTGTGCCTCCCCTCCTCCCGAGGGCAGCC	193222	193310	193360	193308	-1	JH722033.1	ENSCLAG00000001299.1	152699	194466	ZAN	5199	1236	182650	No_or_no_constitutive_exon
GCTGAGGATGGCTAGGAGAAAGCGTGGCAGTTAGGTCCAGAAGAGGGCAGAG	190723	190747	190673	190725	1	JH722033.1	ENSCLAG00000027834.1	159599	190747	None	5199	1236	182650	No_or_no_constitutive_exon
GGGGCCCCTGGGGCTCTCACAAACGGTTTATCGCTGGGGGGGCGGGGTAGCC	273519	273580	273469	273521	1	JH722033.1	ENSCLAG00000001976.1	272288	291668	TFR2	5199	1236	182650	No_or_no_constitutive_exon
TCCTGCCCTGAGAGCACAATGGCCGTGTGTCCCCTGGCCTGGAGGGTGAGCA	340440	340464	340514	340462	-1	JH722033.1	ENSCLAG00000001587.1	337697	364678	AGFG2	5199	1236	182650	No_or_no_constitutive_exon
AAGCTGTAGAGGAACACGCAGTCATCACAGGATTAAGCAGGGGGGGAAAGGT	340102	340222	340272	340220	-1	JH722033.1	ENSCLAG00000001587.1	337697	364678	AGFG2	5199	1236	182650	No_or_no_constitutive_exon
CTGTTTAGAGAGAAATACATTTTCTTCATGTTTGGGATGGGGTGATGTAGGC	551426	551561	551376	551428	1	JH722033.1	ENSCLAG00000003676.1	535853	552505	None	5199	1236	182650	No_or_no_constitutive_exon
CCTCGTTTTACTCACTCAAATCTTGTTTTTCTGGTATTTTATGGGTACAGGT	612840	612921	612971	612919	-1	JH722033.1	ENSCLAG00000004018.1	602015	630936	None	5199	1236	182650	Yes
AATTCAAGACAGACTTTTATGATGTGAGTGTAAAACTTTGAATGGGGAAGCG	772601	772628	772678	772626	-1	JH722033.1	ENSCLAG00000002592.1	770270	775489	COPS6	5199	1236	182650	No_or_no_constitutive_exon
TGGATGGGCCTCGCCTGCCCTCGCTCACCTCTGTGCCTCTCGGGACACAGGC	218626	218880	218576	218628	1	JH722034.1	ENSCLAG00000000408.1	193971	221497	BHMG1	5199	1236	182650	Yes
AGCTGAGCCGGTGCTGTGTCCCCCCCTCCCACTGCTCCTGTGGGAGGCAGGT	258789	259021	259071	259019	-1	JH722034.1	ENSCLAG00000002444.1	247694	264238	RSPH6A	5199	1236	182650	No_or_no_constitutive_exon
TGTGGCCCGTCTTCTGCCACCCCCACTCACCAGCTTCCTTAGCGGGGCAGAT	541504	541610	541454	541506	1	JH722034.1	ENSCLAG00000001548.1	523004	546923	PPP5C	5199	1236	182650	No_or_no_constitutive_exon
TCACCAAGCTGAAGCTTTTCCTGCTGGGCGAGGGCAGGACGGGGAGGGAGAG	560164	560231	560281	560229	-1	JH722034.1	ENSCLAG00000002763.1	559993	561205	PNMA8C	5199	1236	182650	No_or_no_constitutive_exon
AGAGCTGCCCTCAAGGCAGTGCTATGTGCCCCTGCCCGGGGAGAACTCAGAG	560124	560132	560182	560130	-1	JH722034.1	ENSCLAG00000002763.1	559993	561205	PNMA8C	5199	1236	182650	No_or_no_constitutive_exon
GTAAGGATGGAAAATGGGGCAGCAGCAGTAACCGGTCTCTGGGTGACTAGGT	800183	800417	800467	800415	-1	JH722034.1	ENSCLAG00000002077.1	798535	802149	None	5199	1236	182650	No_or_no_constitutive_exon
TCACTGCCACGGCGTCCAGCGTGGGGGCGGCTGGCATCCCCGCTGGGGAGTC	799325	799407	799457	799405	-1	JH722034.1	ENSCLAG00000002077.1	798535	802149	None	5199	1236	182650	No_or_no_constitutive_exon
GGGCACAGGAATACGCCCCAGGCTAGGAACCTGCCCGGCGACGGGAGGAGGG	1204598	1204619	1204548	1204600	1	JH722034.1	ENSCLAG00000000680.1	1194969	1204768	CCDC9	5199	1236	182650	No_or_no_constitutive_exon
AGCTGGCCTTCCTGAGCCGTGATGAGGAGGACGAGGTGGAAGGGGACCAGGA	1355810	1355924	1355760	1355812	1	JH722037.1	ENSCLAG00000000615.1	1352159	1359300	None	5199	1236	182650	No_or_no_constitutive_exon
CGAGTGCGAGGGTGAGGCCGGGCAGGGAGGGAGGGGTGTGACTGGGGGAGGG	698301	698338	698388	698336	-1	JH722038.1	ENSCLAG00000000773.1	686210	712794	LTBP4	5199	1236	182650	No_or_no_constitutive_exon
CACGCCAGGGGGCGGCTGCCAGGGTGGGTGCCCGTGGGGCACCGGGTGAGAT	694306	694335	694385	694333	-1	JH722038.1	ENSCLAG00000000773.1	686210	712794	LTBP4	5199	1236	182650	No_or_no_constitutive_exon
GTCTTCAAGCTCCAGTGAGCCCCTGATGGGCAGGAGGGAGGGATCCAAAGCC	733817	733866	733916	733864	-1	JH722038.1	ENSCLAG00000000653.1	731813	810065	SPTBN4	5199	1236	182650	No_or_no_constitutive_exon
GGTTGGCGAGGGAGGTGGACAGGGCCTTCTTGGGCGCAGGGGGCGAAGAGTT	1181772	1181915	1181722	1181774	1	JH722038.1	ENSCLAG00000001639.1	1176712	1186873	FBL	5199	1236	182650	No_or_no_constitutive_exon
TGGCCCAGGTCACTCACCAGTCCCTGTCTCCTGGCTGGCTGGCTGGGCAGGT	1190753	1190942	1190703	1190755	1	JH722038.1	ENSCLAG00000000674.1	1187741	1195574	DYRK1B	5199	1236	182650	No_or_no_constitutive_exon
GACCACACAGTCGCAGTGGATCCAGACGTGCTGAGGCTGGCAAGGGGCAGCT	258790	258814	258864	258812	-1	JH722041.1	ENSCLAG00000000505.1	161329	265834	OBSCN	5199	1236	182650	No_or_no_constitutive_exon
GCAAGGGGCAGCTGCCTGTGGCCACCACACTCACAGCTCTGGGGACTGAGGC	258676	258775	258825	258773	-1	JH722041.1	ENSCLAG00000000505.1	161329	265834	OBSCN	5199	1236	182650	No_or_no_constitutive_exon
GCCCATGGGTCACAGCTGGTCCTGGGGCTCCTGGTGACAGTAGGGGCAAGGG	213900	214236	214286	214234	-1	JH722041.1	ENSCLAG00000000505.1	161329	265834	OBSCN	5199	1236	182650	No_or_no_constitutive_exon
CGATGCAGTCGCCTCAGCATGGCTCTCTGTGCTGGGTGGGTCAGGGCGAGGC	186690	186763	186813	186761	-1	JH722041.1	ENSCLAG00000000505.1	161329	265834	OBSCN	5199	1236	182650	No_or_no_constitutive_exon
CCACGGGAAGCTCCTCTTGCAGGTGTGGGGTCCTGAGCAGGGACGGGCAGGA	186576	186669	186719	186667	-1	JH722041.1	ENSCLAG00000000505.1	161329	265834	OBSCN	5199	1236	182650	No_or_no_constitutive_exon
GAGCTCAGGGCCGACCCGTGTCCATCCCTGGTGGCTGCTGAGGGCTGCAGGC	186187	186510	186560	186508	-1	JH722041.1	ENSCLAG00000000505.1	161329	265834	OBSCN	5199	1236	182650	No_or_no_constitutive_exon
GCCTGGGGTCCCTCCTGTAGCCTGAGCCACTCTCTCCGCGGGGATTGCAGCG	557676	557866	557916	557864	-1	JH722041.1	ENSCLAG00000000579.1	541087	558907	ZNF496	5199	1236	182650	No_or_no_constitutive_exon
CTATGCCTGGGTCAGCTCTGCAATTATGCGATCCCCTCCGGGGAAGGGAGGT	1012698	1012858	1012648	1012700	1	JH722041.1	ENSCLAG00000000675.1	1012013	1012926	None	5199	1236	182650	No_or_no_constitutive_exon
CTCTCCTCCCTCCCTCTGCCCACTGCACGGCGCCCATCACGGCTGGGCAGGA	299096	299311	299046	299098	1	JH722040.1	ENSCLAG00000006386.1	269099	333471	ATP2B3	5199	1236	182650	Yes
TGCAGAGGTTGCCTGCCTTCCTGCAGGAGACAGCCGGGGACAGGGACAAGGA	488315	488354	488265	488317	1	JH722040.1	ENSCLAG00000001828.1	484804	495445	PLXNB3	5199	1236	182650	No_or_no_constitutive_exon
CCACCGCCACCTCCAACAGTGCTGTGGGCCAGCCCGAAGGCGGGCAGCAGCC	622016	622299	622349	622297	-1	JH722040.1	ENSCLAG00000004175.1	616476	635597	HCFC1	5199	1236	182650	No_or_no_constitutive_exon
AGGGTTGCTGCCTTTTCTGGTGTCCCTGCTCTGCTCCCCTGGGTGAGCAGGC	621175	621189	621239	621187	-1	JH722040.1	ENSCLAG00000004175.1	616476	635597	HCFC1	5199	1236	182650	No_or_no_constitutive_exon
CCCCACCCCACCCCACCCCACCCGCCGGCCTGGCCATGGGACCGCAGAAGCT	621083	621106	621156	621104	-1	JH722040.1	ENSCLAG00000004175.1	616476	635597	HCFC1	5199	1236	182650	No_or_no_constitutive_exon
ACCTGGAGGGCCCCCACCCCGCTCTCATGGCCCGCTTCCCCTGGGGACAGGT	879250	879413	879200	879252	1	JH722040.1	ENSCLAG00000003106.1	874232	895232	None	5199	1236	182650	Yes
CTAGGGGGGAGGACTTGGCTCTGGCTCCAGGATGGCTGGGGCAGGAACAGCG	920997	921009	920947	920999	1	JH722040.1	ENSCLAG00000010970.1	915187	922791	TAZ	5199	1236	182650	No_or_no_constitutive_exon
GATCAGGTCTAGGCCAGTTGGATGGACGCCAGGGTTGGGTCACAGGGAAGGG	88454	88509	88559	88507	-1	JH722043.1	ENSCLAG00000006316.1	85254	115189	GABBR1	5199	1236	182650	No_or_no_constitutive_exon
GCAGGCCTGAGAAGTGCCTGCCTTCCTGACCCGCGTGTCCCGGGGGGCAGGC	551291	551567	551241	551293	1	JH722043.1	ENSCLAG00000017247.1	536164	558225	None	5199	1236	182650	No_or_no_constitutive_exon
GAGGAGGAGGAGGAGGAAAGAAAGCCAAGGTGAGCTGTCGGGGAGCAGAGGC	601137	601174	601087	601139	1	JH722043.1	ENSCLAG00000003440.1	600397	606820	ABCF1	5199	1236	182650	No_or_no_constitutive_exon
ACACGGGTAATCCAGGAACCGGCGCGGGCTGGGCTTCTGGACGGAGGGAGCT	624556	624743	624793	624741	-1	JH722043.1	ENSCLAG00000002371.1	621091	634929	PPP1R10	5199	1236	182650	No_or_no_constitutive_exon
GTGAGGGGCCGCGGGCCTGGGCCGGCCTGTGACGTCGTGGCGGGGCGCAGGG	667895	668061	668111	668059	-1	JH722043.1	ENSCLAG00000002398.1	654920	668392	DHX16	5199	1236	182650	No_or_no_constitutive_exon
GTTAAGTTTTAATTATACCTTTGTATTGTTTTTCTCCTTGGGACAAAAAGAG	425884	425908	425834	425886	1	JH722046.1	ENSCLAG00000000208.1	359566	479325	ADGRG2	5199	1236	182650	Yes
GCCTTGTGTCCTGCCCCGCTCCCAACACCAAGGCCCAGACTGGGAGGGAGGC	710308	710502	710258	710310	1	JH722049.1	ENSCLAG00000000586.1	701766	713179	CELF3	5199	1236	182650	No_or_no_constitutive_exon
CACAGGTACAATGCAAGAGGAAACTCCTAGAAAATGAAAATAGGGGAAAGTA	225293	225315	225243	225295	1	JH722048.1	ENSCLAG00000000457.1	224375	225315	None	5199	1236	182650	No_or_no_constitutive_exon
AACGCAGATGCCGAGGATGGCAATGGGGAGAGAGAGCAGGGAGACCAAAGAG	376536	376846	376896	376844	-1	JH722048.1	ENSCLAG00000000123.1	371738	377004	MINDY1	5199	1236	182650	No_or_no_constitutive_exon
AAGACACTGTCTAGGTTGTTCCATGATAATCTTTTCTTCTGGGGACCCAGGG	410643	410739	410593	410645	1	JH722048.1	ENSCLAG00000000367.1	409510	417825	BNIPL	5199	1236	182650	No_or_no_constitutive_exon
GCCCTAAGGAAAATTTGGCTGGAACAGTTTGGGTTGCTTGAGGGCTAAAGCT	490824	491094	491144	491092	-1	JH722048.1	ENSCLAG00000001760.1	490614	500189	SEMA6C	5199	1236	182650	No_or_no_constitutive_exon
GTGGCTTGATACACTCTAAATGAGCCGTCTCTGGGTTTGGGTGTGGGTAGGT	723870	724085	723820	723872	1	JH722054.1	ENSCLAG00000000314.1	658522	802865	F8	5199	1236	182650	No_or_no_constitutive_exon
CTATGACCAATCCAGTTGAATATAATCTCTCTCTTCTTTCTTGGGCAAAGGA	763241	763327	763191	763243	1	JH722054.1	ENSCLAG00000000314.1	658522	802865	F8	5199	1236	182650	No_or_no_constitutive_exon
TTCGGTCACGAGTTCCTGGAGTTCGAGTTCTGACCCGATGGGAAATTGAGAT	717228	717388	717438	717386	-1	JH722056.1	ENSCLAG00000000252.1	717228	717495	None	5199	1236	182650	No_or_no_constitutive_exon
CACAGGACCCTGTCGCCCACTCCACCCGCTTTGGAGGTGCAGGGTGCGAGGA	513675	513757	513625	513677	1	JH722059.1	ENSCLAG00000000105.1	507500	514151	BSCL2	5199	1236	182650	No_or_no_constitutive_exon
GACCCCATCCCGCTCCAGGATCTGATCTCCGCTGGCCGCCTGGGAACCAGCG	84360	84445	84495	84443	-1	JH722064.1	ENSCLAG00000000618.1	84071	89419	TSEN34	5199	1236	182650	No_or_no_constitutive_exon
TTCTGCAGCCACTGCACGGACTTCATCTGGTGAGGAGGGACGGGGCGCAGGG	278151	278172	278222	278170	-1	JH722064.1	ENSCLAG00000001972.1	262070	279259	PRKCG	5199	1236	182650	No_or_no_constitutive_exon
CACTGTGATTTTTCTGGAGTTTATTGTTTTTCTTTTGTTCTGGGAAGCAGTA	185640	185749	185590	185642	1	JH722069.1	ENSCLAG00000000156.1	183698	212428	None	5199	1236	182650	No_or_no_constitutive_exon
CCTGGTTGTGATTATGAATCTGCCTTTCTGTGGGCCAGGGAAATAGACAGCT	256838	257250	257300	257248	-1	JH722074.1	ENSCLAG00000000168.1	256838	257776	None	5199	1236	182650	Yes
GGGACACAGCCCTGCAGGAGAGCATGATGGGCGTGGGGGTGCTGGGACAGTG	202798	202967	202748	202800	1	JH722073.1	ENSCLAG00000001168.1	202166	205356	None	5199	1236	182650	No_or_no_constitutive_exon
CGTGTACCTTTTTTCTCTCTTTTGGTGTGATATCACCTGGGGAAATCCAGAA	260488	260543	260593	260541	-1	JH722077.1	ENSCLAG00000000897.1	239630	293178	NT5C3A	5199	1236	182650	No_or_no_constitutive_exon
TGGGGGCGGGGCTGACGGCGGGGCGGGGCTGACGGCGGGGGCGGGGCCAGGT	8551	8827	8877	8825	-1	JH722172.1	ENSCLAG00000000475.1	6065	10074	None	5199	1236	182650	Yes
ATGTTGTGAGTGCTAGTAACAAGGCCCTCAGCAGGCGGGGAGGAGGAAAGGC	4758	4879	4708	4760	1	JH722331.1	ENSCLAG00000000747.1	4191	5256	None	5199	1236	182650	No_or_no_constitutive_exon
