# Supplementary material for: Widespread Separation of the Polypyrimidine Tract From 3′ AG by G Tracts in Association With Alternative Exons in Metazoa and Plants
Source: Front Genet. 2019 Jan 14;9:741. doi: 10.3389/fgene.2018.00741 (PMC6339879; doi:10.3389/fgene.2018.00741)
Supplement: DATA FILE S2 — Sequences of REPAG 3′ SS from each species of metazoa, plants and protists. [file Data_Sheet_2.zip › Supplementary data 2/Protists_Release38_toxoplasma_gondii_rub.txt]

REPA_GGG_Sequence	Exon_Start	Exon_End	Pos_-50	Pos_+2	Strand	Chromosome	GeneID	Gene_Start	Gene_End	Gene_Name	Number_of_REPAs	Number_of_REPAs_has_GGG	Number_of_Intron(Intra_genic_Region)	Upstream_Constitutive_Exon
AAAAGTCCAAAGTTTACAAAAATCAGCACACAGCTTTTGGGTGAATGCAGGA	77370	77393	77443	77391	-1	asmbl.1876	TGRUB_268700	77370	78937	None	885	179	36060	No_constitutive_exon_found_in_species
CAGAGAATATTACTCCCGTTCTGTTTCTTCTGCTTCTTTTGTGGGTGCAGAG	60512	60670	60720	60668	-1	asmbl.3620	TGRUB_200370	57797	62770	None	885	179	36060	No_constitutive_exon_found_in_species
TGCTCTAGCGCTATACCCAATTTTTGTCCCTTTTCTGTGCATGGGTGCAGGA	25980	26157	25930	25982	1	asmbl.2104	TGRUB_224940	23728	29029	None	885	179	36060	No_constitutive_exon_found_in_species
CGCATGCGTACGTTCATGGTCGAAGCACTGTCCTCGGTGTGTGGGAACAGGT	118141	118574	118091	118143	1	asmbl.2104	TGRUB_224870	100968	137078	None	885	179	36060	No_constitutive_exon_found_in_species
ATAAAATGCCCGGTGGCGTTTGTTTCGTCGTGGCTGTGTGGGCGGTGCAGGC	74149	76173	76223	76171	-1	asmbl.973	TGRUB_232620	74149	77232	None	885	179	36060	No_constitutive_exon_found_in_species
GCGGAGCTCCCAGACAGTTTTGTCGCGTTTCATTTTTGGGGGGGGCACAGGC	70746	70881	70931	70879	-1	asmbl.1842	TGRUB_269840	68931	72112	None	885	179	36060	No_constitutive_exon_found_in_species
TCTTGAGTTATCTTGAGTAGCGTTGTGTGTTTATCATTGCGGGGATGCAGAT	30269	30362	30412	30360	-1	asmbl.1204	TGRUB_287200	29506	32966	None	885	179	36060	No_constitutive_exon_found_in_species
ACAATCTCGTGAAGTGTAGTGAGGAGACGATACAAAAACGGGAACTGCAGGA	34275	34283	34225	34277	1	asmbl.2783	TGRUB_266870	32973	35245	None	885	179	36060	No_constitutive_exon_found_in_species
AAGGAGTGCAATACGTGGTCCTGCGGCAAGCTTCAGACGGGAGTGTACAGGT	83094	83195	83044	83096	1	asmbl.1037	TGRUB_230660	78245	83195	None	885	179	36060	No_constitutive_exon_found_in_species
AACTGAAAGCCAATGCGTTCTGCGACCTCTCGTGCATATTGGGAGTACAGTT	15858	15899	15949	15897	-1	asmbl.2396	TGRUB_254635	15635	16440	None	885	179	36060	No_constitutive_exon_found_in_species
AACAAGCTGCGATATCTGCAGAACACTATACCAAATTTCGGGGAATGCAGAC	69377	69477	69527	69475	-1	asmbl.2396	TGRUB_254780	68868	69858	None	885	179	36060	No_constitutive_exon_found_in_species
CAGGTTCTCTTTTTTCGTCTTCCTGTGTCTTTGCATTTCGGGCGGAACAGGT	103648	103716	103598	103650	1	asmbl.2396	TGRUB_254835A	100832	103716	None	885	179	36060	No_constitutive_exon_found_in_species
TGTCATCGACTTGTGTTTTGCGTTTTTTTCGGATTCCTGCGGGGCTGCAGCA	79940	80152	79890	79942	1	asmbl.3581	TGRUB_307770	77415	86636	None	885	179	36060	No_constitutive_exon_found_in_species
CGGTGCTGGACGGTTTTTCGTGTTTTGGCTCTGTGTGTGCGGGCGTGCAGGT	11293	11842	11892	11840	-1	asmbl.1264	TGRUB_220600	11293	15013	None	885	179	36060	No_constitutive_exon_found_in_species
GCGAAGAACCGTTTTATGATTTGATGAAACTGTTGCTCTTGGGATCGCAGCT	25658	25748	25608	25660	1	asmbl.496	TGRUB_257730	22493	29419	None	885	179	36060	No_constitutive_exon_found_in_species
CACTTTATTGTGACCCGTAGGTCGTGTGTATTCATTTGTGTGGGATGCAGTC	2885	5334	2835	2887	1	asmbl.2902	TGRUB_278110B	333	9121	None	885	179	36060	No_constitutive_exon_found_in_species
CACGAGCGGTGCATGTTTTCTTATTTACTGTCTATTTTCGTGGGCAGCAGGC	29069	29131	29181	29129	-1	asmbl.2902	TGRUB_278160	27229	29494	None	885	179	36060	No_constitutive_exon_found_in_species
AACTTAGTTGTTATCATTTTCAAGAGGTGATTCCGTGGAGTTGGGTGGAGAC	20412	20504	20362	20414	1	asmbl.2737	TGRUB_279405	20164	22234	None	885	179	36060	No_constitutive_exon_found_in_species
GGTGGACATACACCGTGGAGAGAGATGGCTGTGCGTGTCTGGGTGTGCAGCA	90094	90295	90044	90096	1	asmbl.671	TGRUB_246340	86825	93572	None	885	179	36060	No_constitutive_exon_found_in_species
TCACACGAAGACACGAGATTGAGTCTCTGTTGAGATACCAGGGTATGCAGGA	12585	12786	12836	12784	-1	asmbl.1826	TGRUB_270280	12499	15308	None	885	179	36060	No_constitutive_exon_found_in_species
ATATGCGCATCACAGCACCATGTGGTCTCTAAACTGTTATAGGGCACCAGGA	42279	42322	42229	42281	1	asmbl.211	TGRUB_310990	41640	42734	None	885	179	36060	No_constitutive_exon_found_in_species
TATTATCACTCTGGCCGTGTAGGTGTTGGTGGTGATGTATGGGGACGCAGGC	48971	49088	48921	48973	1	asmbl.1903	TGRUB_297870	45861	50465	None	885	179	36060	No_constitutive_exon_found_in_species
AACTAACAATATTCCTTCAGGATTCGTCTGTTTCTCGCTGGGGTGCGCAGCA	85295	85391	85245	85297	1	asmbl.3199	TGRUB_309220A	81866	85391	None	885	179	36060	No_constitutive_exon_found_in_species
AGTCTGGCTATCCGGTCGTGATCTGAAATGTGATTTCCATTGTGGGACAGAT	14791	14932	14741	14793	1	asmbl.3428	TGRUB_207250	10478	15744	None	885	179	36060	No_constitutive_exon_found_in_species
GTCGATGATTTATTTTCGTCGTGAGACCATTTTGCGTGCTGGGCGTACAGAA	72907	72952	72857	72909	1	asmbl.710	TGRUB_247600	67349	74886	None	885	179	36060	No_constitutive_exon_found_in_species
TCGTAAGACGCCGTGCGACACAGACCAAAGTGACTGCTGTGGGTGTGCAGGA	5003	5207	4953	5005	1	asmbl.2363	TGRUB_254010B	253	5207	None	885	179	36060	No_constitutive_exon_found_in_species
GTGAGCTACAAAGAATTAAACGACGAGTTTTCTGCTTTCTGTGTGGGCAGGT	61756	61869	61706	61758	1	asmbl.2066	TGRUB_226370	57541	62886	None	885	179	36060	No_constitutive_exon_found_in_species
TGAAACCAGGACGAGAGGCTGTGATTAATTTTCATTATTGGTGGGTGCAGGC	29606	29689	29739	29687	-1	asmbl.2768	TGRUB_267410	26852	32181	None	885	179	36060	No_constitutive_exon_found_in_species
TTGCGCCGGATGTGTGGCGGCTCCACCTCAGGCCCAGCAGGGCCGCGAAGGC	60296	60383	60246	60298	1	asmbl.2460	TGRUB_240390	57545	67291	None	885	179	36060	No_constitutive_exon_found_in_species
TCCGTGGTGATTCGCATCACACTGTTTAATTTTATTCTGTGGGTTGACAGGT	10917	10999	11049	10997	-1	asmbl.2291	TGRUB_243730	10416	12960	None	885	179	36060	No_constitutive_exon_found_in_species
GGTCATGAGCGTCTGTTGATACTGCAATCTGGATACTTTGTGTGGGATAGGT	51830	52500	52550	52498	-1	asmbl.2291	TGRUB_243655	51037	55002	None	885	179	36060	No_constitutive_exon_found_in_species
GCGTCCATTCATGTCGCCCCTTTTGCGGTTTTTTTGTTATCACGGGACAGGA	51169	51214	51264	51212	-1	asmbl.1313	TGRUB_291810	51169	54382	None	885	179	36060	No_constitutive_exon_found_in_species
TGGACCCTTTTTCATTTCCATCATGTTCCTCTCATTCGCATGGGCGGCAGTG	47904	47967	48017	47965	-1	asmbl.902	TGRUB_273705	46827	49107	None	885	179	36060	No_constitutive_exon_found_in_species
GATGCAAGCGTAACCGTTCATGCGGCTTTGTCCTGCTTGTGGCGGGACAGGG	61472	61704	61422	61474	1	asmbl.1387	TGRUB_289600	60885	62161	None	885	179	36060	No_constitutive_exon_found_in_species
CGAGCGGCCACGAACTGCCAACGGCTGCTGGGCATACTCCATGTGGGCAGGC	18991	19157	19207	19155	-1	asmbl.148	TGRUB_312980	17000	21808	None	885	179	36060	No_constitutive_exon_found_in_species
TTGCAAGCAGCTACTGTTTTCGGGATCTGTGGGGTCCGTTACATGGGCAGGA	58877	59048	59098	59046	-1	asmbl.3224	TGRUB_250870	58149	60849	None	885	179	36060	No_constitutive_exon_found_in_species
ATAGCATCTGAAGCAACTCGACTGTTAGACAATGAACGGGAGGATGTCAGGG	33944	33978	34028	33976	-1	asmbl.299	TGRUB_263245	33706	34927	None	885	179	36060	No_constitutive_exon_found_in_species
CTACTCTCCATGCGCGCTCTTCCGGCCGTACTCCGTTGCTGGGAGTGCAGGT	48669	49442	48619	48671	1	asmbl.299	TGRUB_263220	47527	53669	None	885	179	36060	No_constitutive_exon_found_in_species
TTGCCTCCACCGGCAAAGTTCACTTCTGTCTGGTGCGTCTGGGCATGCAGAA	10229	10409	10179	10231	1	asmbl.1949	TGRUB_222900B	379	15576	None	885	179	36060	No_constitutive_exon_found_in_species
TCTTCCTGGTTGACTCGTGCGTTCGCTTCCTGACTGCGTGGGTGGTGTAGAA	21302	21677	21727	21675	-1	asmbl.1949	TGRUB_222880	17435	23880	None	885	179	36060	No_constitutive_exon_found_in_species
CTATTCGTAAGAGTGTGCCATTTTCTTGCTAACTTTGTCTGGGAACTCAGGG	40383	40502	40552	40500	-1	asmbl.500	TGRUB_257440	40383	44144	None	885	179	36060	No_constitutive_exon_found_in_species
TTCAAGCGGTAGCCCGTGCTGGCTGTGTTGACTGCCGGGCATTGGGTAAGGT	4187	4520	4570	4518	-1	asmbl.1301	TGRUB_292375	1280	5926	None	885	179	36060	No_constitutive_exon_found_in_species
TTTTGGTTGCAACACTGTTGTCATCCGCTGTGGTGTTTGTATGGGTGAAGAG	15218	15323	15168	15220	1	asmbl.1301	TGRUB_292360	9432	16108	None	885	179	36060	No_constitutive_exon_found_in_species
TGGAGGCAAGGGAATAGGGTTCCTAGTGCCACCGTTGTGTGGGCGTACAGGT	20081	20167	20217	20165	-1	asmbl.1283	TGRUB_220120	20081	23544	None	885	179	36060	No_constitutive_exon_found_in_species
CTTCCGCTGCATATCCCAGAAGCGCTCCTGATGTGTTTGTGTATGGGTAGAT	30793	31000	30743	30795	1	asmbl.2138	TGRUB_207865	0	34379	None	885	179	36060	No_constitutive_exon_found_in_species
CACTTGCCTGAAGAGTAAATCGAGTTATGTGTGTGCAACTGGGTATACAGTC	1292	1646	1696	1644	-1	asmbl.1788	TGRUB_271270	737	6791	None	885	179	36060	No_constitutive_exon_found_in_species
ATCCTCCCTTCGAGCCGCTCGTGATTCCTGTCGCTGTGTCGTGTGGGCAGAT	36017	36248	35967	36019	1	asmbl.3289	TGRUB_295740	29801	42653	None	885	179	36060	No_constitutive_exon_found_in_species
CTCCGCCTTCAAGTGCCGTGATGCATAAGGCGGTAGGAGGGACGCTAAAGAT	25352	25550	25600	25548	-1	asmbl.3370	TGRUB_280435	22303	28537	None	885	179	36060	No_constitutive_exon_found_in_species
GTCTGTATGCACCACGTTCTGTCTCGCGTCTGTGTCACCGGGTATGGCAGAT	33541	33686	33491	33543	1	asmbl.2765	TGRUB_267550	28391	34616	None	885	179	36060	No_constitutive_exon_found_in_species
ACCTTTCTCGCGTCATGGTGTGCGGCTCTCTGGACTGTGTGGGACTGCAGGC	7487	7605	7655	7603	-1	asmbl.1507	TGRUB_327800	487	20258	None	885	179	36060	No_constitutive_exon_found_in_species
TGATAAATGAAGCGTAGAACTGTTTTGCTTTGGTTTGGCTTGATGGGCAGGA	18248	18403	18453	18401	-1	asmbl.1008	TGRUB_231410	17483	21813	None	885	179	36060	No_constitutive_exon_found_in_species
CCGTTTGCAGAGTATCATAGCCCTCTAGCTGTCATACTCTCAGGGATCAGGC	32215	32309	32359	32307	-1	asmbl.3421	TGRUB_264070	27566	33209	None	885	179	36060	No_constitutive_exon_found_in_species
TTTACCCTATTTCTCGATTTTCAGGCGCTTTTTTCTGTGTGGGGTTGCAGGT	6552	6649	6502	6554	1	asmbl.3142	TGRUB_252290	2882	12158	None	885	179	36060	No_constitutive_exon_found_in_species
TGCCATCCATGACGTTTCCTGGTACTCTTTCGGATGTCTGGGGCGTGCAGGT	19847	20168	20218	20166	-1	asmbl.217	TGRUB_310680	18143	20850	None	885	179	36060	No_constitutive_exon_found_in_species
CGTGTATTTAGTTTTCGTATTTTTGTGCAAACTGTTCGGTGGGTATGCAGGT	50749	50894	50699	50751	1	asmbl.612	TGRUB_217600A	37862	51702	None	885	179	36060	No_constitutive_exon_found_in_species
AGTCGCGCTCTGTCACCGGTTTTCTGTCTCCGTTGTTGGTGGGGTGGCAGGA	47598	47691	47741	47689	-1	asmbl.1228	TGRUB_213392B	45902	51579	None	885	179	36060	No_constitutive_exon_found_in_species
CAGGCGCGGATGTTCACATGCATGCATTTATGTTTTTCGCATGTGGGCAGCT	24211	24308	24161	24213	1	asmbl.1013	TGRUB_231190	20175	24633	None	885	179	36060	No_constitutive_exon_found_in_species
GTCTTTTCTCACCGGTCCATCTCTTTTCTGCTTGCTTCTTGTGGGTGCAGAG	16178	16312	16128	16180	1	asmbl.292	TGRUB_263550	14439	16312	None	885	179	36060	No_constitutive_exon_found_in_species
GGACAAAACACTACACGTAATCTGTCTGGTTTTGCTGCTCGATGGGACAGGC	32368	32409	32459	32407	-1	asmbl.2925	TGRUB_278930	30955	36790	None	885	179	36060	No_constitutive_exon_found_in_species
CACGACGTAAGGAGTCACTGGCTGATGTCTTTCCGCTATTTGGGATGCAGCT	18558	18625	18508	18560	1	asmbl.3384	TGRUB_223262	16306	22785	None	885	179	36060	No_constitutive_exon_found_in_species
TCGTTACTTGCCATGTGCGGTGCATGAAACAGCAACGCATCTAAGGGTAGAG	26709	26741	26659	26711	1	asmbl.1016	TGRUB_231110	25918	28135	None	885	179	36060	No_constitutive_exon_found_in_species
GCCTTGCCGGACAGATACGGAATTCGCTAACTAATGCACAGGGAAACCAGAG	3127	3493	3543	3491	-1	asmbl.2913	TGRUB_278565	3127	4461	None	885	179	36060	No_constitutive_exon_found_in_species
CTTCATAACGACAACGCTTTTCCCTTGCATTTTCTGTGACGGGTGTGCAGTC	5628	5701	5751	5699	-1	asmbl.1489	TGRUB_235560	149	6930	None	885	179	36060	No_constitutive_exon_found_in_species
ATTCATGCGTTTTTTCTCTCTGACGCTTCGACTCGCATGCGGGTGTACAGAC	7452	7501	7402	7454	1	asmbl.395	TGRUB_260430	2467	12678	None	885	179	36060	No_constitutive_exon_found_in_species
GTGTGTTCCAATATTTTCCTCGAGTGTCTATTTTGTGGTTGGGAGTGCAGAT	12545	12584	12495	12547	1	asmbl.2036	TGRUB_227000	2600	12961	None	885	179	36060	No_constitutive_exon_found_in_species
GCCAGACAGAACAGATCTTTATGCGTCTGAACGTATCCGTGGGTGTGCAGCT	2698	2771	2821	2769	-1	asmbl.1650	TGRUB_202020	1868	8132	None	885	179	36060	No_constitutive_exon_found_in_species
GTCGGAAAATAGCCATGCGTGCCTTTTTTCTTGCTGGTGTGGGTGTGCAGAG	18101	18173	18051	18103	1	asmbl.1940	TGRUB_297060	16247	20129	None	885	179	36060	No_constitutive_exon_found_in_species
GTCAATCGGAAGTGCCCAGGAAAAGTCGCTGCGGCGCTGTGGGTGTGCAGAC	34046	34114	34164	34112	-1	asmbl.2486	TGRUB_239720	32982	36606	None	885	179	36060	No_constitutive_exon_found_in_species
CTTCAACCGTCACTCTGTATCCGCGCCTTACGTTTGATGGGAGTATGCAGTT	12929	13118	13168	13116	-1	asmbl.634	TGRUB_217900	12340	13704	None	885	179	36060	No_constitutive_exon_found_in_species
CCTTTCGTTATGCGCATCTTTTATTGCCTTCGTGTCTGTTCTGGGGGCAGGT	1689	2351	1639	1691	1	asmbl.1589	TGRUB_214970B	165	7661	None	885	179	36060	No_constitutive_exon_found_in_species
AGAATCATTGCTTCGCTTTTTTGTCTGTCTTTGCGTGCCGGGAATTTGAGGT	12884	13018	13068	13016	-1	asmbl.2611	TGRUB_305840	11214	14589	None	885	179	36060	No_constitutive_exon_found_in_species
CGACGGTAGAACAGTCGTCCGCGTTGCGATTATTGGTGGTGGGATAGCAGGC	25467	27374	25417	25469	1	asmbl.766	TGRUB_248990	24641	27374	None	885	179	36060	No_constitutive_exon_found_in_species
AACAACGGCACTGGTCAGCCTCTGTTCGTCTGTTTTCTTAATGCGGGCAGAT	29155	29310	29360	29308	-1	asmbl.2062	TGRUB_226610	25191	31547	None	885	179	36060	No_constitutive_exon_found_in_species
GCAACTCGGCGCGGAGACACCGACCGGAGGCGCGGGGACATCGAGGGGAGGC	641	1332	1382	1330	-1	asmbl.1150	TGRUB_285500	641	9379	None	885	179	36060	No_constitutive_exon_found_in_species
CCCGGGCAGCTGTTGCAGCCGCAGCCGCCAATGGGGCGGAAACGGGCAAGGC	26798	27065	27115	27063	-1	asmbl.982	TGRUB_232280	25263	27215	None	885	179	36060	No_constitutive_exon_found_in_species
CAAATTCGAGAATTCAGGCACTTCGAGCCTTGTGAAATTTGCGGGTGCAGGT	29856	29908	29958	29906	-1	asmbl.3376	TGRUB_212100	25394	31493	None	885	179	36060	No_constitutive_exon_found_in_species
TGCCCAAACCGTTCTTGTCGGGAAGATATTAGTGCCATGGGAAAGATTAGTT	22154	22220	22270	22218	-1	asmbl.3394	TGRUB_223520	21047	23932	None	885	179	36060	No_constitutive_exon_found_in_species
CGCATGCAGTCGCGTTCTTGTTTTCCTCCTGTCTCTTCTCTGGGGTGCAGAC	34272	34349	34399	34347	-1	asmbl.1707	TGRUB_202850	27536	35549	None	885	179	36060	No_constitutive_exon_found_in_species
AGTGCCCGGTACTTCCACTACAAAATTATGATTGAATATGGGCTGGATAGGG	23304	23387	23437	23385	-1	asmbl.1671	TGRUB_202285	22579	24326	None	885	179	36060	No_constitutive_exon_found_in_species
GTGTTCCTTTATTAGGACAAGCAATTGCTTTCTTTGCTGGGGTGTAACAGCT	28180	28379	28130	28182	1	asmbl.2575	TGRUB_292935	26883	35117	None	885	179	36060	No_constitutive_exon_found_in_species
AACTGCTATTAGATGCGATTCGTTGCTGGCCGATGTGGGTGGTGAGGCAGAG	30369	30549	30319	30371	1	asmbl.2575	TGRUB_292935	26883	35117	None	885	179	36060	No_constitutive_exon_found_in_species
GAGTGTGCTTCCACCACTATGGTTCTCTGTTTCTACACCGGGATGTACAGGC	9432	9690	9740	9688	-1	asmbl.1737	TGRUB_203505	9432	10775	None	885	179	36060	No_constitutive_exon_found_in_species
GCGCTCAGGCCTTTCTTTGTTCGTCTTCTGTGGCTTGTGTGGGGTATCAGAA	7296	7610	7660	7608	-1	asmbl.1802	TGRUB_270930A	110	12507	None	885	179	36060	No_constitutive_exon_found_in_species
AAGTAACAGAATTGGCGGATAGCGTCTGTGTATTGCTGGCGGGTGTGCAGCG	18709	18903	18953	18901	-1	asmbl.129	TGRUB_313240	17113	22427	None	885	179	36060	No_constitutive_exon_found_in_species
CGCTTTCACCTGCGTTCCTCCGTCGTCGCTCTGCGTTTTCCTGGGAGCAGAT	27119	27357	27069	27121	1	asmbl.1518	TGRUB_236240	24020	28966	None	885	179	36060	No_constitutive_exon_found_in_species
GGGCGTTGTGTCATCTTGACGCGGTTGGTGGCCTATGTCTTGGGGTGCAGAA	2128	2374	2424	2372	-1	asmbl.2417	TGRUB_299050	1485	3752	None	885	179	36060	No_constitutive_exon_found_in_species
AAGAAGGGAGACAGCTCGTCACTTTTGCTGCTTTCTGGGTGAACGTACAGGC	21757	21828	21707	21759	1	asmbl.471	TGRUB_258130	16313	22191	None	885	179	36060	No_constitutive_exon_found_in_species
GGCGGCTTTCTGCCTCACTCTTCTCCCTGTTTTTTCTCGTGGGTGGACAGGC	4048	4482	4532	4480	-1	asmbl.2110	TGRUB_224720	1312	5530	None	885	179	36060	No_constitutive_exon_found_in_species
AACGAATCACAAGGCCACCTTTTTGGAGCGTTTCGGCTGTTGGGTGACAGGA	25586	26566	25536	25588	1	asmbl.1510	TGRUB_236050	24420	26566	None	885	179	36060	No_constitutive_exon_found_in_species
AGGATATGCTTCACGTCCCCGCAGTAAGAACCTGCTTATTTGGGGATCAGGC	12189	12263	12313	12261	-1	asmbl.723	TGRUB_247940	11480	14507	None	885	179	36060	No_constitutive_exon_found_in_species
TGTCTAGACCAACGCAGTTCGTCCCCGCTGTCCCTCTCTTGGGTGTGTAGGT	22027	22534	21977	22029	1	asmbl.1110	TGRUB_283830	19670	22534	None	885	179	36060	No_constitutive_exon_found_in_species
GTTTGTCGCGTTCATCGCGCTTTCTGGCTTTGCTTTTTCGGGGGATTCAGGC	12583	12756	12533	12585	1	asmbl.798	TGRUB_249770	10033	13404	None	885	179	36060	No_constitutive_exon_found_in_species
TTCCGTCCATTTTTCGCGTTTCATTTCTTCTTTGCGGTGTGTGCGGGCAGAG	6688	6750	6638	6690	1	asmbl.3211	TGRUB_308920	2765	9623	None	885	179	36060	No_constitutive_exon_found_in_species
GCATAAAAGGGACTGTATCCTTCTTGCCTGCTTTCTGAAAATGGGCACAGGC	4858	5023	4808	4860	1	asmbl.2134	TGRUB_207665B	810	5023	None	885	179	36060	No_constitutive_exon_found_in_species
TTCGATGATCTCTGTTTCGGCTCTGTCCTCGGTGTCGGGCAAAAATGCAGGT	28386	28432	28336	28388	1	asmbl.642	TGRUB_245560A	22302	29452	None	885	179	36060	No_constitutive_exon_found_in_species
CCTGCGAACCGGATCTGCGCTGGCCAGTGTCGTGCGTTGTTTGAGGGTAGCT	27283	27438	27233	27285	1	asmbl.2911	TGRUB_278540	26816	28521	None	885	179	36060	No_constitutive_exon_found_in_species
TCTCACATTAGGTCCCGCCCAAACTGATCTCTGTATGTGGGGACGAACAGGA	17493	17688	17738	17686	-1	asmbl.610	TGRUB_217390	16889	23418	None	885	179	36060	No_constitutive_exon_found_in_species
GGAGAACGCCCAGACCTGCTCGCCGGCGTTCTTTGCGTGTGTGGGCGCAGGT	22573	22799	22849	22797	-1	asmbl.2435	TGRUB_240970	20194	27846	None	885	179	36060	No_constitutive_exon_found_in_species
GCGGCGTACTCTATTTTTGTGGTGTCATTAAGAAGTGTGTGGGTATGCAGCT	23720	23870	23920	23868	-1	asmbl.2725	TGRUB_304480	23309	25248	None	885	179	36060	No_constitutive_exon_found_in_species
TTCCGGCATTTGGGCTCGCGCCTGGCTTCGGTTCGCATGGGCGAGGGCAGCC	27435	27736	27385	27437	1	asmbl.3088	TGRUB_234410A	19141	27736	None	885	179	36060	No_constitutive_exon_found_in_species
TCTTGGAGCTGTGAACTTCTCATTGTTTGCCTGGGATTATCGGGATGCAGGA	15560	15777	15827	15775	-1	asmbl.348	TGRUB_261690	15312	16804	None	885	179	36060	No_constitutive_exon_found_in_species
GGTGAGGCGTTGATACAAACGTTTGCCGCGTCCCTCTTCTGTGGGTGCAGGT	7076	7267	7317	7265	-1	asmbl.2017	TGRUB_221210	7076	8950	None	885	179	36060	No_constitutive_exon_found_in_species
TAAAATGACTCTACATCAGACGATATGCGTTTGCAATATGGGGAAGACAGGA	9162	9180	9230	9178	-1	asmbl.1381	TGRUB_289870	8945	9673	None	885	179	36060	No_constitutive_exon_found_in_species
GCTGTCTCTTGTCGCCTCGTATCTGTTTTTGATTTTTCTTCGGGACGCAGAT	4975	5144	5194	5142	-1	asmbl.1118	TGRUB_284010	1505	8195	None	885	179	36060	No_constitutive_exon_found_in_species
GTACAGAGACTAACGAGATTCTTAGATTTGTCCTCTGCTGGGGTGCACAGGA	12065	12166	12216	12164	-1	asmbl.2286	TGRUB_244020	11184	12875	None	885	179	36060	No_constitutive_exon_found_in_species
TCCAGCAGAGATGAACCTCTGGTGTGTGTTCGCTTGTGGGCGGAGCGCAGGT	16622	16750	16572	16624	1	asmbl.889	TGRUB_273390	15559	19772	None	885	179	36060	No_constitutive_exon_found_in_species
TTCACCTGTCGTGAACCAACCGCGCGTTTCTCTTGTGGCTGTGGGTGCAGGT	1018	1226	1276	1224	-1	asmbl.333	TGRUB_262400A	303	4813	None	885	179	36060	No_constitutive_exon_found_in_species
AGTTTCCCTTCTTCAGCCGTCTGGTTTGCATGTACCATTTGCGGGACCAGTG	16590	16657	16540	16592	1	asmbl.1455	TGRUB_288310	15555	16657	None	885	179	36060	No_constitutive_exon_found_in_species
GGCCTGCGTTTCTCGTCCCTTTCAGATGACAGCGAATGGACCGACGGGAGGG	24971	25081	24921	24973	1	asmbl.566	TGRUB_219200A	22792	25729	None	885	179	36060	No_constitutive_exon_found_in_species
GTCTCTTGCCATGTCATCTGTGTTTCCTTTGTATCTCTTGGGAATCGCAGGG	24782	25059	24732	24784	1	asmbl.1223	TGRUB_213520A	21975	25059	None	885	179	36060	No_constitutive_exon_found_in_species
TGTCCGAGCGGTGTGTGCGTGTGTGCGTCTTCATTTGGGTGTATGGACAGCT	10578	10631	10528	10580	1	asmbl.3613	TGRUB_242080	10188	13281	None	885	179	36060	No_constitutive_exon_found_in_species
GGAGCTGAGCGATGATTTACGTGATTAGCCTTGATGCTCTAGCGGGACAGGT	16605	16703	16555	16607	1	asmbl.1729	TGRUB_203375	15050	16831	None	885	179	36060	No_constitutive_exon_found_in_species
TGTCGGGGTCGTGTGTTGTATGCGCTGTGCTTTATGTGGGGGGTTGGCAGGG	1900	1959	2009	1957	-1	asmbl.2609	TGRUB_305920	610	5667	None	885	179	36060	No_constitutive_exon_found_in_species
TATTCGTGAGCGCGTGCTGAAGCAGACAACAATATTTCTGGGAAATGCAGCG	9969	9989	10039	9987	-1	asmbl.157	TGRUB_312540	8843	10417	None	885	179	36060	No_constitutive_exon_found_in_species
AGCTGCCCTCATGAGCAGAAGTGACCACCAGCCAGCACTATCGGGAGCAGAA	12280	12399	12230	12282	1	asmbl.1039	TGRUB_230535	11200	12843	None	885	179	36060	No_constitutive_exon_found_in_species
TGTGATATTCCAGAAACGCTTTTTCTTGGCCTTGATTGTGGGATGGACAGAT	2906	2964	2856	2908	1	asmbl.857	TGRUB_272270B	286	4045	None	885	179	36060	No_constitutive_exon_found_in_species
TAAGTAATGAAACACACACGTTTTTGTGTTCTGTTATTGCTCGGGGGCAGGT	21087	21349	21399	21347	-1	asmbl.1503	TGRUB_430740	17972	22549	None	885	179	36060	No_constitutive_exon_found_in_species
AGCGACGATTTCCGCTTCGCTTCTGCGGCGTTTATTGGGGGAGCGTGCAGGA	20821	20887	20771	20823	1	asmbl.872	TGRUB_272890	16390	22180	None	885	179	36060	No_constitutive_exon_found_in_species
TGATACTTTCTGCAAGCTGGATATCCACTGGCACTGTGATGTGGGCGCAGCG	16376	16421	16326	16378	1	asmbl.2133	TGRUB_207665A	13433	21249	None	885	179	36060	No_constitutive_exon_found_in_species
GACACCTTGAGCAAATTGTGTTTTTTCTTTTTTTTCTGTTTTGGGAGCAGAG	9487	9534	9437	9489	1	asmbl.3155	TGRUB_210730B	448	11597	None	885	179	36060	No_constitutive_exon_found_in_species
ACTCGCCACTTACACCAGGTTTGTGACAATTTCCTGTCTGGGAACCGCAGAA	12203	12493	12153	12205	1	asmbl.3882	TGRUB_316900	10857	17968	None	885	179	36060	No_constitutive_exon_found_in_species
AGCTTCTTCTCAGCCACCGTGCAATCAGATCTAACACTTAAACGGGTCAGGG	6457	6511	6561	6509	-1	asmbl.1340	TGRUB_290930	5882	6828	None	885	179	36060	No_constitutive_exon_found_in_species
TCACTCGAATCCCTGCGTTATTTGCATTCATTGCGGGGTTGTCGGAATAGCC	13382	13397	13447	13395	-1	asmbl.1896	TGRUB_298060	11092	20545	None	885	179	36060	No_constitutive_exon_found_in_species
TTTTTTGCTCTCGCTGTGTGTGTGTATCTCTCCTGTTGCGGGGTGTACAGAC	730	2631	680	732	1	asmbl.757	TGRUB_248800B	70	2631	None	885	179	36060	No_constitutive_exon_found_in_species
CTGACCACGACGGCACTACCGTTCCTATATTGTAATGCTGGATGGGACAGAC	17212	17307	17357	17305	-1	asmbl.2527	TGRUB_294808	17045	18010	None	885	179	36060	No_constitutive_exon_found_in_species
AAACCACAATAAATTTATTCTTTCGGGATCCAAATGTTCTGTATGGGCAGGT	6666	6963	6616	6668	1	asmbl.1474	TGRUB_235340	4928	10545	None	885	179	36060	No_constitutive_exon_found_in_species
AAATCGCACAAACAGAAGATCGCTTTTCTTTCGTTTGTGGGACGGTGCAGCT	13165	13283	13333	13281	-1	asmbl.1474	TGRUB_235350	12636	18379	None	885	179	36060	No_constitutive_exon_found_in_species
CACAGACAGAACCCAGGATATCCAAAATTGTGTTCATTTGGGATACACAGCT	11911	11958	11861	11913	1	asmbl.1670	TGRUB_202255	9449	12307	None	885	179	36060	No_constitutive_exon_found_in_species
TTTCTTTGCTTCGTTCATGCGACGTGCGTCCGTCTGGTGCGTGGGCGCAGGT	9328	9865	9915	9863	-1	asmbl.2269	TGRUB_244430	9328	12550	None	885	179	36060	No_constitutive_exon_found_in_species
ATAAGAACTGTTACCCATCGGAGAACTTTGTTCTAACTGACAGGGACCAGGC	7921	8029	8079	8027	-1	asmbl.295	TGRUB_263410	6274	11778	None	885	179	36060	No_constitutive_exon_found_in_species
TGTATGCTCGTTGGCTCTATCTTCATATGGCCGACTGGTTGGGTGCGTAGGC	7990	8127	8177	8125	-1	asmbl.3846	TGRUB_317720	2372	9084	None	885	179	36060	No_constitutive_exon_found_in_species
CGGTTGTTGATTTGCCCACCGTTTTTTCGCCTGTGCGCGGGTCGCAGGAGGC	775	886	936	884	-1	asmbl.1407	TGRUB_289320A	110	3683	None	885	179	36060	No_constitutive_exon_found_in_species
TGAAGTTGCATGCAGCCTCATTATGTGTGCGTGTGTTGGGGCGGTGGCAGAG	16479	16739	16429	16481	1	asmbl.266	TGRUB_228220	9143	16739	None	885	179	36060	No_constitutive_exon_found_in_species
TTGTTTCCGGTGTCTCTGCAGCGTTTTCGTTTTGTGTCTTGGGCGTGCAGCG	5915	6004	5865	5917	1	asmbl.3208	TGRUB_309010	3997	7413	None	885	179	36060	No_constitutive_exon_found_in_species
CGTAACAACTAATATGTGCATCGCGGTTTCTCCGGTGTGCGCGTGGGCAGGT	437	597	647	595	-1	asmbl.579	TGRUB_218850	146	1316	None	885	179	36060	No_constitutive_exon_found_in_species
TGTGTGTTGCATATCACTCTGTTTTTGATCTGATGCCTTGGGAAACTTAGGT	9193	9306	9143	9195	1	asmbl.998	TGRUB_231900	6137	10131	None	885	179	36060	No_constitutive_exon_found_in_species
GGACTGAACCTTGCGTTCGATTCCCTGGGAACGTCATGACTGGGTGACAGGC	11418	11496	11368	11420	1	asmbl.3358	TGRUB_280680	11046	12029	None	885	179	36060	No_constitutive_exon_found_in_species
GTAAGACTAGCCTTCGAGTTTTGTGGGTTCTCTCGGAATTTGGGGCTAAGTC	7311	7626	7676	7624	-1	asmbl.3554	TGRUB_238505	7311	7841	None	885	179	36060	No_constitutive_exon_found_in_species
CTTCTGTCTCTTCAACCTCCCGTTGCGTCTGGCTGTCTTCTGGGGCACAGTC	5569	5655	5705	5653	-1	asmbl.2398	TGRUB_254840	153	8196	None	885	179	36060	No_constitutive_exon_found_in_species
TGCAAGCGAGCTGTCACTGCGTTGTTCCGTGTCGATGCGTCCACGGGAAGAG	738	803	853	801	-1	asmbl.2398	TGRUB_254840	153	8196	None	885	179	36060	No_constitutive_exon_found_in_species
TAGGGACTAGAGAGGGAAGTCGACGGGGACTCTCTCTGCGAGGGAGACAGGT	13489	14292	13439	13491	1	asmbl.3018	TGRUB_264850	13424	14292	None	885	179	36060	No_constitutive_exon_found_in_species
TTGTGGATCTCGATCTGCATGTCTCTTGCGTCTGTGTAAAGGGATGGCAGCA	11263	11312	11362	11310	-1	asmbl.3561	TGRUB_277030	11263	13751	None	885	179	36060	No_constitutive_exon_found_in_species
CTCGCCGAACAGAAGACTGTGTCTGTGTGGTGCGTCGGGCAAATGTACAGCG	7854	7913	7963	7911	-1	asmbl.699	TGRUB_247250	3593	11048	None	885	179	36060	No_constitutive_exon_found_in_species
ATTTAAACGTGCAGAGTTGCTGTATGGCTCAATTGTTTGCGGGAATGCAGGC	0	278	328	276	-1	asmbl.818	TGRUB_249910A	0	1042	None	885	179	36060	No_constitutive_exon_found_in_species
CAATCAAATGACTGCCTCCATGTCTTCGCGTTGCGCATGGGAGTGTGCAGCT	6693	7209	6643	6695	1	asmbl.2868	TGRUB_319308A	0	13796	None	885	179	36060	No_constitutive_exon_found_in_species
TTTGAGTGTTTTGTCTCTCTGCGTCACTGCGTCGGGTCGTGGGCATGCAGGT	841	911	791	843	1	asmbl.1114	TGRUB_283850B	76	5570	None	885	179	36060	No_constitutive_exon_found_in_species
CCTGTCTTGGTCTTTTTCCTCGGTGCGTTGTGCGTGAGTGGGGAGGGCAGAC	396	404	454	402	-1	asmbl.2183	TGRUB_209130A	396	3693	None	885	179	36060	No_constitutive_exon_found_in_species
CTCGTGCGCCTTTACTTTTCCGCCGTCGTTTTGCCATGTTCGGGAGTTAGGT	1036	1240	1290	1238	-1	asmbl.2034	TGRUB_227090A	327	1873	None	885	179	36060	No_constitutive_exon_found_in_species
GTGGAGTGGACCTCGCGAGCTCCGTTTCTTCGTTTTTTGTGGGCATGCAGAG	9485	9774	9435	9487	1	asmbl.2547	TGRUB_294350A	1155	12917	None	885	179	36060	No_constitutive_exon_found_in_species
GCTCTGTCGAGAGTAAAACGCGAATTTCGTTTGCTTTCCGAGTGGGGCAGGT	7238	7337	7387	7335	-1	asmbl.1245	TGRUB_212990	4059	12901	None	885	179	36060	No_constitutive_exon_found_in_species
CGACTTCCAGTATGTGCAAAAGTGTGAACATGTTTGATGTGGGCGCACAGAT	5314	5405	5455	5403	-1	asmbl.1869	TGRUB_268985	5314	6439	None	885	179	36060	No_constitutive_exon_found_in_species
CTCTCTTCGCCTTCTATCTACTCTTTCGTTCTTCTGGGTGAGCGACGCAGAT	7062	7139	7189	7137	-1	asmbl.1061	TGRUB_230080B	384	11113	None	885	179	36060	No_constitutive_exon_found_in_species
CTCTTATCCAGTGGTGGCTTCGTTAATGCGTCGTTTTTTGGTGGGGACAGGC	2334	2433	2483	2431	-1	asmbl.254	TGRUB_228680	1607	5976	None	885	179	36060	No_constitutive_exon_found_in_species
CTTATTGTCTGCATGTCTGCATGTGCGTGTGTGTGTGTGTGTGTGGGTAGGT	11135	11243	11085	11137	1	asmbl.2937	TGRUB_217020A	9901	12300	None	885	179	36060	No_constitutive_exon_found_in_species
CCGCGCCTGCAGTGCTGCATGTGCCTCCCGGAATTCCCCGGGGAGCAAAGGT	1732	1740	1790	1738	-1	asmbl.1419	TGRUB_289216	1732	7017	None	885	179	36060	No_constitutive_exon_found_in_species
AGTGTGTTAGAACGTATCAATTGCGAGTGTTCTGCCTGCTTGTGGGACAGGA	1047	2520	997	1049	1	asmbl.248	TGRUB_309885B	155	2520	None	885	179	36060	No_constitutive_exon_found_in_species
CCAAGTGAGGCGTCTGTCGCATTTCTCGGTCGCGTTTCCTGGGATTGCAGGT	8631	8830	8581	8633	1	asmbl.2627	TGRUB_305460A	6259	10469	None	885	179	36060	No_constitutive_exon_found_in_species
TCTCTGTGTGTGAGTTTCATCTCTCTTTGGTGTCTCTGTGGGTGGCGCAGGG	8952	9659	8902	8954	1	asmbl.3145	TGRUB_252430	6780	9659	None	885	179	36060	No_constitutive_exon_found_in_species
TCGCATTCCTGCTGAATTGTGTCCTCGCGTTGTCTGTGTGGGATGTACAGCA	6187	6238	6288	6236	-1	asmbl.2740	TGRUB_267875B	246	9843	None	885	179	36060	No_constitutive_exon_found_in_species
TCGTTTCGACATTCCTCTGGACTTGCGTGTGGGGTCCTGTGGGTGTGCAGGC	1297	1929	1979	1927	-1	asmbl.1665	TGRUB_202160	1297	7515	None	885	179	36060	No_constitutive_exon_found_in_species
GTGTCAGAATGGCTGAGGCTTCTGCTTGATGGCGTGTGCGGGGGTGCCAGGT	2527	2549	2477	2529	1	asmbl.3593	TGRUB_307060	1279	3663	None	885	179	36060	No_constitutive_exon_found_in_species
CACATTTTATTTGTTAATAAAATGCGCATGTTTTTGCTTTGGGACTGCAGCA	7564	7645	7695	7643	-1	asmbl.1227	TGRUB_213445A	1048	8360	None	885	179	36060	No_constitutive_exon_found_in_species
CTATCTCACTAAGCAGAGCTGTTCTGCGTCGGTACGCTTGCGTGGGACAGGT	3337	3448	3498	3446	-1	asmbl.828	TGRUB_250360	1397	7161	None	885	179	36060	No_constitutive_exon_found_in_species
AGCTCTTCAGCTCTTCTATCTCCCTTTCGCTGCATATGTTTGGTGGGCAGAG	3729	3913	3679	3731	1	asmbl.814	TGRUB_249840B	81	6950	None	885	179	36060	No_constitutive_exon_found_in_species
CGTTCACCTGTCCTCAAGGCGCTTTTCCCTTTTTTCTGCGGGTGCGACAGGC	5851	6055	6105	6053	-1	asmbl.939	TGRUB_233820	1395	7683	None	885	179	36060	No_constitutive_exon_found_in_species
GACGTGAGTGGAAATGGAAGAGACAGTTGCCGTTGATTGTGGGGTTGTAGGT	167	375	425	373	-1	asmbl.95	TGRUB_314320A	167	2375	None	885	179	36060	No_constitutive_exon_found_in_species
TAAACAAAGGATGTCCCAGTGAAACAAGAATGCGTCTTTGTGGGGTGTAGGT	5856	5949	5806	5858	1	asmbl.2846	TGRUB_319662	2807	6783	None	885	179	36060	No_constitutive_exon_found_in_species
GAGAAGAACGAGACGGAGAAGAGGAGGCAGAAGAGGAGGGAGAAGAAGAGGG	5204	6167	5154	5206	1	asmbl.2040	TGRUB_226920	3707	6167	None	885	179	36060	No_constitutive_exon_found_in_species
TCTGCGACGTCGTCTGCATTCCTTCGCTTCTCTCTCGGGTGGCTGCGAAGCC	19	338	388	336	-1	asmbl.1918	TGRUB_297530B	19	5106	None	885	179	36060	No_constitutive_exon_found_in_species
CACAACTGGAGAGGTTCATTATTTCTTGAGACTATGCTTTCGGGGTGCAGAC	3863	3970	4020	3968	-1	asmbl.2721	TGRUB_358350	2402	4822	None	885	179	36060	No_constitutive_exon_found_in_species
GCAGTTTTCTGTATTGATCCGTTGTCGGTATTTTTGTCTCTGTGGGGCAGAT	2535	2641	2691	2639	-1	asmbl.2205	TGRUB_209870B	792	4322	None	885	179	36060	No_constitutive_exon_found_in_species
GTGCCGTGCGCGACTGACTGCGACGCCTCGAGCTCCCTCTGTGTGGGCAGAT	3242	3464	3192	3244	1	asmbl.3137	TGRUB_275760	2108	3464	None	885	179	36060	No_constitutive_exon_found_in_species
CATTTTTTCATTTTTTCACTTTTTTCGATTTTTTTGTATTATCGGGATAGAT	245	510	560	508	-1	asmbl.2638	TGRUB_305200A	128	2821	None	885	179	36060	No_constitutive_exon_found_in_species
AGTCGCCCACTTGCCGCACTGATGCACGCATCTTCTCTTGGGGTGTACAGAC	1494	1586	1636	1584	-1	asmbl.1341	TGRUB_290910B	291	3472	None	885	179	36060	No_constitutive_exon_found_in_species
AGGGCAAGGCCCCCCTTTCCCAGGGCAAGGCCCCCCCTTCCCAGGGCAAGGC	3134	3286	3084	3136	1	asmbl.1493	TGRUB_235635	1600	3286	None	885	179	36060	No_constitutive_exon_found_in_species
CCGGCACAGTTCGTCCTCGCCCTGTATCGCTTCGCGTTGCGTGTGGGCAGGA	1260	1996	1210	1262	1	asmbl.1716	TGRUB_431170	216	2935	None	885	179	36060	No_constitutive_exon_found_in_species
CTGTCAGCGAGAGAAAACGACTTCTTGTCTTTGACTCTGTGGGGTTGTAGGC	1647	1838	1597	1649	1	asmbl.771	TGRUB_249170C	228	1838	None	885	179	36060	No_constitutive_exon_found_in_species
GAGACTCCGAAGAAGCACCGAGGGGCGACCGCAAGGCGCGGGAGGACGAGAG	1053	1166	1003	1055	1	asmbl.4142	TGRUB_434340	498	1166	None	885	179	36060	No_constitutive_exon_found_in_species
GTTCGTCAGAGGCTGAGGGAGGTACGTCGTTCCCGCTGGGAGCGCGGCAGTC	230	501	180	232	1	asmbl.4929	TGRUB_364420	1	501	None	885	179	36060	No_constitutive_exon_found_in_species
