# Supplementary material for: Widespread Separation of the Polypyrimidine Tract From 3′ AG by G Tracts in Association With Alternative Exons in Metazoa and Plants
Source: Front Genet. 2019 Jan 14;9:741. doi: 10.3389/fgene.2018.00741 (PMC6339879; doi:10.3389/fgene.2018.00741)
Supplement: DATA FILE S2 — Sequences of REPAG 3′ SS from each species of metazoa, plants and protists. [file Data_Sheet_2.zip › Supplementary data 2/Metazoa_Release91_mus_musculus_nodshiltj.txt]

REPA_GGG_Sequence	Exon_Start	Exon_End	Pos_-50	Pos_+2	Strand	Chromosome	GeneID	Gene_Start	Gene_End	Gene_Name	Number_of_REPAs	Number_of_REPAs_has_GGG	Number_of_Intron(Intra_genic_Region)	Upstream_Constitutive_Exon
TATATCAACCCCCTAAATGTGAAATCCTTTTTTCTTCCCCGGGCATGCAGTG	8166558	8166682	8166508	8166560	1	1	MGP_NODShiLtJ_G0002574.1	8134940	8190147	1700034P13Rik	4490	905	208006	No_or_no_constitutive_exon
ATTTGGGGTTTCTGACTTTTTTTTTTTTTTTTCCTTTTGGGAAGGTGCAGCT	8362330	8362456	8362506	8362454	-1	1	MGP_NODShiLtJ_G0004699.1	8362264	8364425	Snhg6	4490	905	208006	No_or_no_constitutive_exon
TTCTCCCTACCCCTTCCTCACAAACTATGGCTGCATATGGGCAAACACAGTT	13192725	13192804	13192854	13192802	-1	1	MGP_NODShiLtJ_G0015713.1	13079213	13229314	Eya1	4490	905	208006	No_or_no_constitutive_exon
TGTCACTGCTCTAAATATTAATTAGCTCTTTTGTCGGGTTGGGGACACAGGG	15662949	15663030	15663080	15663028	-1	1	MGP_NODShiLtJ_G0015723.1	15631064	15714934	Ube2w	4490	905	208006	No_or_no_constitutive_exon
GAGTTACTAAATGTCCTGTTTTTTTCCTGTCTTGTTCACTGGGCAAACAGGG	22589689	22589773	22589823	22589771	-1	1	MGP_NODShiLtJ_G0015748.1	22441074	23010386	None	4490	905	208006	No_or_no_constitutive_exon
TAGATTCATTTGTAGTTTTGTTTTGTTTTTCCTTCTTCTCCTGGGGACAGTC	33519905	33520048	33519855	33519907	1	1	MGP_NODShiLtJ_G0004719.1	33519128	33520629	Gm28644	4490	905	208006	No_or_no_constitutive_exon
GCTCCTGACCCTCTCACCTTATGGCTGTGGCCTGTTGCCTGGGGAAACAGGA	37943588	37943856	37943538	37943590	1	1	MGP_NODShiLtJ_G0015780.1	37809549	37949870	None	4490	905	208006	No_or_no_constitutive_exon
CAGAGAGCTCCAGGCTGAGGCCAGTTCTCTCCCTTTCTCTCAATGGGCAGAA	39701964	39702065	39701914	39701966	1	1	MGP_NODShiLtJ_G0015788.1	39672020	39722523	Fer1l5	4490	905	208006	No_or_no_constitutive_exon
GGCCATTTGGGCCCCAGTGGACACTGTCCCTTTCTCCCACCGTGGGGCAGAG	39823722	39823892	39823672	39823724	1	1	MGP_NODShiLtJ_G0015791.1	39813918	39831441	Cnnm3	4490	905	208006	No_or_no_constitutive_exon
TAGGTGGTGTCCCCACTGATGAGGAGCAGGCTACTGGGCTGGAGAGGGAGAT	40008465	40008492	40008415	40008467	1	1	MGP_NODShiLtJ_G0015796.1	40007691	40009889	Cox5b	4490	905	208006	No_or_no_constitutive_exon
AGCTGCCTCAGGGACCCTGTGCTGCTCTGTGTGTGTGTGGCTGAGGGGAGGG	40789325	40789331	40789275	40789327	1	1	MGP_NODShiLtJ_G0015802.1	40713680	40827194	Inpp4a	4490	905	208006	No_or_no_constitutive_exon
GTTTATAGAAGTGCAGGCCTTCTGCATTGAATTTAGTAGGATACGGGAAGCT	43089845	43090054	43089795	43089847	1	1	MGP_NODShiLtJ_G0015824.1	43079657	43091574	Cnot11	4490	905	208006	No_or_no_constitutive_exon
AAATCCCACTCAAGACTAAAATACATTTTTTTGTGTTTGGGGGAATATAGGT	58312031	58312095	58312145	58312093	-1	1	MGP_NODShiLtJ_G0015872.1	58307145	58413265	None	4490	905	208006	No_or_no_constitutive_exon
CAATTTCTGAGTGACTAAACATGTTTGTGTTTCCTTTCTGTTGGGTGGAGAT	64120217	64120457	64120507	64120455	-1	1	MGP_NODShiLtJ_G0004763.1	64112066	64127505	BC055402	4490	905	208006	No_or_no_constitutive_exon
TAAGCTCGTGGTTGTTGTCTTTTGCTCCCCTCCTTGGGTGGGAAAAACAGGT	80811857	80812127	80812177	80812125	-1	1	MGP_NODShiLtJ_G0015993.1	80788235	80857413	Fn1	4490	905	208006	No_or_no_constitutive_exon
CGAATTACTTTGTGACTTTTCCCCCCCTACCTTTGTTTTGGGTAAAACAGGG	83993062	83993154	83993012	83993064	1	1	MGP_NODShiLtJ_G0016019.1	83970818	83996313	Cnot9	4490	905	208006	No_or_no_constitutive_exon
GTGTCTCACTGTCCGTCACATTGCCCTTCTCCCTATTCCCTGGGGCACAGGA	84168692	84168903	84168642	84168694	1	1	MGP_NODShiLtJ_G0016025.1	84132039	84176021	Ttll4	4490	905	208006	No_or_no_constitutive_exon
AGATCTTGCAAATGTTGATGCCTGCTGTCTGTCTGTGCTGGGAGGGACAGAG	84614891	84615009	84615059	84615007	-1	1	MGP_NODShiLtJ_G0014973.1	84600927	84615582	Gm29253	4490	905	208006	No_or_no_constitutive_exon
CCTCCTGACTCATGGTGTCTCACTGAGCTGGCTGGGGCTCCTGGGGACAGGT	84878530	84878717	84878480	84878532	1	1	MGP_NODShiLtJ_G0016053.1	84875634	84884161	Gmppa	4490	905	208006	No_or_no_constitutive_exon
AGATGGCATGCTCATCAAAGAAGTGCTGATTTTGTGTTTTCTGGGAACAGGG	89665530	89665617	89665667	89665615	-1	1	MGP_NODShiLtJ_G0016074.1	89660260	89734857	Serpine2	4490	905	208006	No_or_no_constitutive_exon
AGCATTTGAAATGTAAATAAAGAAAATATCTAATTAAAAAAAGAGGGAAGTG	93530963	93531106	93530913	93530965	1	1	MGP_NODShiLtJ_G0010113.1	93530285	93531106	None	4490	905	208006	No_or_no_constitutive_exon
GAGTCACTGGACTTACTGTGTTCTCTTTCTTTTGTGTTTGGGGCACACAGCA	93750944	93751044	93751094	93751042	-1	1	MGP_NODShiLtJ_G0016091.1	93632311	93799874	Sphkap	4490	905	208006	No_or_no_constitutive_exon
TTAAGTGATGTTCTCAAGAGAAAACGACTGCCAAAACGAGGGCCAAGAAGGC	95291566	95291613	95291663	95291611	-1	1	MGP_NODShiLtJ_G0016094.1	95253200	95398969	Trip12	4490	905	208006	No_or_no_constitutive_exon
TCCTAATTTTATTTTGTGTCTTGATTTTTGTGGTGGGTGGGACTGAACAGCC	97311909	97311998	97311859	97311911	1	1	MGP_NODShiLtJ_G0016121.1	97297218	97324556	Cops7b	4490	905	208006	No_or_no_constitutive_exon
TTCTCACCCTGGCTCTGTTCTCATAACCCCTCTTCTTTTTGATTGGGTAGCA	98741092	98741453	98741042	98741094	1	1	MGP_NODShiLtJ_G0016140.1	98703563	98761706	Sag	4490	905	208006	No_or_no_constitutive_exon
AGAGGGAGAAGAGGCCACTACACGCGCATCCCTTCCCTTTCGGGACATAGGG	98769849	98770360	98770410	98770358	-1	1	MGP_NODShiLtJ_G0002647.1	98769849	98770801	Gm19582	4490	905	208006	No_or_no_constitutive_exon
TCCTTTTTGTTGTCTCTCCCCCCCCTGCCCTCTCTGCTCTCGGGATGCAGCC	101143199	101143277	101143149	101143201	1	1	MGP_NODShiLtJ_G0016159.1	100755405	101218805	Agap1	4490	905	208006	No_or_no_constitutive_exon
AGGTAGGATCTTAGGTGTGAGCAGACTTATGAACGTAAGATTGAGGGTAGAT	102147508	102147561	102147611	102147559	-1	1	MGP_NODShiLtJ_G0016165.1	102147508	102228641	Col6a3	4490	905	208006	No_or_no_constitutive_exon
GTGAAGGAGAGTGGCTAGTGACATCATTGGGAGCCATGCTAGGGTCACAGAA	104096627	104096635	104096577	104096629	1	1	MGP_NODShiLtJ_G0016191.1	104095626	104096635	Olfr1410	4490	905	208006	No_or_no_constitutive_exon
GAGCCATGGTCAGAGCCCTTCCATTCCTTACCCTGCACCTATGGGCACAGAT	104422586	104422822	104422536	104422588	1	1	MGP_NODShiLtJ_G0016198.1	104416658	104430260	Rnpepl1	4490	905	208006	No_or_no_constitutive_exon
AGAGTGCCAATCCTTAGCCTAGCCCATTGCAGGCCCCCTTAGGGGTACAGGT	104421707	104421809	104421657	104421709	1	1	MGP_NODShiLtJ_G0016198.1	104416658	104430260	Rnpepl1	4490	905	208006	No_or_no_constitutive_exon
GCCCTTTTCTGAAGGGATATATCTCCTTGGGGTTGGAGGGGACAGAGCAGGG	104511201	104511380	104511430	104511378	-1	1	MGP_NODShiLtJ_G0010133.1	104511201	104514578	None	4490	905	208006	No_or_no_constitutive_exon
TGGAGCATTGAATTGTTATGAGCTGTGAGGAAAATGGGCTGTTTGGGAAGAA	119360787	119360860	119360910	119360858	-1	1	MGP_NODShiLtJ_G0002660.1	119360787	119361762	Gm15699	4490	905	208006	No_or_no_constitutive_exon
ACCATGGGCTCAGAAGGCAGCATCTTCATGTCTCCTTTCTCTGGGAACAGCC	137632179	137632224	137632129	137632181	1	1	MGP_NODShiLtJ_G0016273.1	137612186	137688713	Sctr	4490	905	208006	No_or_no_constitutive_exon
TTCCCTCCCAAGCAATTGCTGCAGCTGATGGCGGTCTTGGGCAGGTGCAGCT	137688289	137688706	137688239	137688291	1	1	MGP_NODShiLtJ_G0016273.1	137612186	137688713	Sctr	4490	905	208006	No_or_no_constitutive_exon
ACAGAGTAGACAGGCCTTTCAGCATCTCTTTGTCTTCTTTATTAGGGCAGTT	146558249	146558336	146558386	146558334	-1	1	MGP_NODShiLtJ_G0016297.1	146543695	146702441	Zranb3	4490	905	208006	No_or_no_constitutive_exon
AGTGACAGAGAAGGCTAATGGTATTTATCTTTTCTTCCCTCCGGGAACAGTG	151451206	151451230	151451156	151451208	1	1	MGP_NODShiLtJ_G0016342.1	151441124	151458272	Nuak2	4490	905	208006	No_or_no_constitutive_exon
GGGTTATCCTCCTTGGGTGTTTCTCATTCTCTGTCTTTTTGGGTCGGCAGGA	152638753	152638916	152638966	152638914	-1	1	MGP_NODShiLtJ_G0016359.1	152635655	152675470	Sox13	4490	905	208006	No_or_no_constitutive_exon
ACCCACAAAGCCGTTCTTTAATTAAAGACTACCTCTCCCTTGTAGGGCAGGA	153502015	153502479	153501965	153502017	1	1	MGP_NODShiLtJ_G0016371.1	153500952	153509972	Chil1	4490	905	208006	No_or_no_constitutive_exon
GGTGGTGACAAGCCTTGTGGAGACTAAGTACAAGATGGTGGGATGTGCAGGT	153657746	153657878	153657928	153657876	-1	1	MGP_NODShiLtJ_G0016375.1	153629678	153680475	Ppfia4	4490	905	208006	No_or_no_constitutive_exon
TGCCACACCATGGGCTGGTGAAGACTCATGCTCTCTGGGGTGGGGTGCAGGT	154905670	154905906	154905956	154905904	-1	1	MGP_NODShiLtJ_G0016397.1	154889347	155069196	Nav1	4490	905	208006	No_or_no_constitutive_exon
TCCATCCATCCATCCATCCATCCATCCATCCATCCATCCATCGAGGGCAGTC	155252570	155252918	155252520	155252572	1	1	MGP_NODShiLtJ_G0016400.1	155249353	155285870	Tnni1	4490	905	208006	No_or_no_constitutive_exon
CAGCTATATCTTCTCACCTGCAGTGACGTTTTTTCTCTTTCTGGAGGGAGAG	155316993	155317041	155316943	155316995	1	1	MGP_NODShiLtJ_G0016402.1	155312490	155328394	Tnnt2	4490	905	208006	No_or_no_constitutive_exon
TTACTATAATTTATCAAAGAAAAAGATCACAATGCTATTGTCAAGGGTAGAT	165850413	165850490	165850540	165850488	-1	1	MGP_NODShiLtJ_G0016440.1	165802139	165876709	Rgs21	4490	905	208006	No_or_no_constitutive_exon
GAAAGTAGAAGAAATAACCTTTTTTTTCCTCCCTCTACCTGGGACTGCAGAA	176453678	176453759	176453809	176453757	-1	1	MGP_NODShiLtJ_G0016463.1	176448210	176519893	Smg7	4490	905	208006	No_or_no_constitutive_exon
GCAGAAGCAGCAAGTGACCTAGCTCTGTTTTGCTTTCTCTGAGGGTGCAGTG	181626211	181626332	181626161	181626213	1	1	MGP_NODShiLtJ_G0016503.1	181598906	181665056	Sec16b	4490	905	208006	No_or_no_constitutive_exon
AGAGCCTTTAATTAAATTTCTTTCCTTGCCATTGTCTGTTTGATGGGCAGGT	195457265	195457459	195457509	195457457	-1	1	MGP_NODShiLtJ_G0016594.1	195448314	195488552	Uap1	4490	905	208006	No_or_no_constitutive_exon
GGACCTTCAAGACTCTTGCCATCCTCCATCACTTTTCTTGAGGGACGCAGAC	196371987	196372142	196372192	196372140	-1	1	MGP_NODShiLtJ_G0016607.1	196353338	196372360	Fcgr2b	4490	905	208006	No_or_no_constitutive_exon
ATTGTACCCAGTGAGTGCATACTCCAGGAGCTTTCCTTAACCGAGGGCAGGA	209454184	209454253	209454303	209454251	-1	1	MGP_NODShiLtJ_G0016764.1	209448522	209499676	Capn2	4490	905	208006	No_or_no_constitutive_exon
CTGAAGAAACTGACTGACTTTCTTTGTGCTGTGCTGCTGATGGGAATAAGGT	8985770	8985944	8985720	8985772	1	10	MGP_NODShiLtJ_G0016878.1	8946428	9033430	Shprh	4490	905	208006	No_or_no_constitutive_exon
TGGGCTTTGCTGTGTGAGTGTGACTCTCTCTTTTGTTCTTGGGGATGCAGAC	19694455	19694600	19694650	19694598	-1	10	MGP_NODShiLtJ_G0016922.1	19678528	20037197	Pde7b	4490	905	208006	No_or_no_constitutive_exon
TTGAGTTCTTTTCCATGGCAGGATTACCAACTGTTTTCTTGGGTTGACAGTA	29208952	29209166	29208902	29208954	1	10	MGP_NODShiLtJ_G0016971.1	29074844	29306116	Themis	4490	905	208006	No_or_no_constitutive_exon
CCTTGCTCTTCTGGTTATTAAGCAAGAGTTGGTTTTCAGCGGGATGATAGGC	44062747	44062830	44062880	44062828	-1	10	MGP_NODShiLtJ_G0017038.1	44059458	44064186	Smpd2	4490	905	208006	No_or_no_constitutive_exon
ATGAGGCACATCAGTTATGTTTGTTCTTGCTGTAACAAGAGGGAGTTAAGGA	45032578	45032770	45032820	45032768	-1	10	MGP_NODShiLtJ_G0017048.1	44948524	45135897	Lace1	4490	905	208006	No_or_no_constitutive_exon
TGTTTATTACTTATATATCATCAGTTCTTTATACTTTTTGGGGACTATAGGT	48559423	48559513	48559373	48559425	1	10	MGP_NODShiLtJ_G0017070.1	48545679	48720980	Hace1	4490	905	208006	No_or_no_constitutive_exon
TCTGGAGATGTGACCACATTCTCTGATCCTCTTTCTCCTTATGGGACAAGGA	56385513	56385637	56385463	56385515	1	10	MGP_NODShiLtJ_G0017075.1	56381696	56396528	None	4490	905	208006	No_or_no_constitutive_exon
CTGACTGCCGTGACACTCTTCTCTTGCTTTCCTCCCGCCCTGGGCAGCAGAA	56977850	56978760	56977800	56977852	1	10	MGP_NODShiLtJ_G0017080.1	56972926	56978888	Vgll2	4490	905	208006	No_or_no_constitutive_exon
TTACTCTAAACACAAACTTATTAGTATTTCTTTTCTAACCAACAGGGCAGTT	63645048	63645257	63644998	63645050	1	10	MGP_NODShiLtJ_G0017103.1	63636720	63658570	Smpdl3a	4490	905	208006	No_or_no_constitutive_exon
GGGCTACCCTCTCAGGACTCTTTGCTTTTCTGGATGCCCCTGGGTGGCAGCG	67362344	67362425	67362475	67362423	-1	10	MGP_NODShiLtJ_G0017136.1	67348884	67438152	Adamts14	4490	905	208006	Yes
CAGCCTTTAACACTGTTCCCCTTGATGGGGTATTTGTCCTTGGGTTAAAGGG	69374586	69374725	69374775	69374723	-1	10	MGP_NODShiLtJ_G0017170.1	69370490	69379922	Hnrnph3	4490	905	208006	No_or_no_constitutive_exon
GACTAAAGGTGTGTACCACCACCACCTGGCAAAGTAACTCTGGGGGGCAGGG	69683975	69684015	69684065	69684013	-1	10	MGP_NODShiLtJ_G0005049.1	69682889	69687746	Gm26789	4490	905	208006	No_or_no_constitutive_exon
GTGGGGGGTGGGGGCAGTAACTGTTGAGCTCAAACTTAAAAGATGGGCAGGC	73935037	73935766	73934987	73935039	1	10	MGP_NODShiLtJ_G0005055.1	73933090	73935766	Gm26576	4490	905	208006	No_or_no_constitutive_exon
CTGTCCATTATAATATTCCTTGTCTCTGCAATGCATCTTGGGACCAAAAGGA	77319014	77319041	77318964	77319016	1	10	MGP_NODShiLtJ_G0017194.1	76825653	77367892	None	4490	905	208006	No_or_no_constitutive_exon
CAGCTTAAGGAGGTATGTAAACATCCCATTGAATATTTTAAGGGAATTAGTG	77331693	77331911	77331643	77331695	1	10	MGP_NODShiLtJ_G0017194.1	76825653	77367892	None	4490	905	208006	No_or_no_constitutive_exon
GTTGGACCTGTTTGTTCTCAGGTAACTTTCTTTCTTTTGGGGAACCACAGGA	83148996	83149128	83148946	83148998	1	10	MGP_NODShiLtJ_G0017210.1	83040354	83166890	Bcr	4490	905	208006	No_or_no_constitutive_exon
TGGAGTTCTCGAGGCTGGGTCTTACCCTACTCTTTCTCACTGGGCAGCAGAG	83602007	83602172	83601957	83602009	1	10	MGP_NODShiLtJ_G0017217.1	83589381	83613963	Ggt1	4490	905	208006	No_or_no_constitutive_exon
ATTGGCACTGGTCTGTGGCACCAACATGTTATCCTACGTTTGGGGGGCAGAC	84305932	84306069	84306119	84306067	-1	10	MGP_NODShiLtJ_G0017237.1	84303814	84337648	Prmt2	4490	905	208006	Yes
CCTTTCTTTTCTTCCTCTCTAATTTGTATTTCCTGGTGACGTGGGGACAGAA	85228712	85228742	85228792	85228740	-1	10	MGP_NODShiLtJ_G0017252.1	85210940	85335346	Col18a1	4490	905	208006	No_or_no_constitutive_exon
AAACCAAAAGTCAACTTGATGTCCTCTCTCTTCTCCTGTTGGGATTGCAGGA	85718185	85718294	85718344	85718292	-1	10	MGP_NODShiLtJ_G0017256.1	85687108	85719693	Fam207a	4490	905	208006	No_or_no_constitutive_exon
AGAGCTTGTGGTCATATTCCCCAATGGGCATGCCTGTGGGATGTGGGGAGGG	85828793	85829050	85828743	85828795	1	10	MGP_NODShiLtJ_G0017259.1	85818527	85856301	Sumo3	4490	905	208006	No_or_no_constitutive_exon
TTCCCTGACCCTGGCTACTTCGTTAAGACCCTGTGTCTCTCATAGGGTAGAG	86308908	86308984	86309034	86308982	-1	10	MGP_NODShiLtJ_G0017276.1	86299933	86314944	Aire	4490	905	208006	No_or_no_constitutive_exon
CAGTAACCAGAGCCTCTGGAGGAAAACACCTGTCCACGGTGGGCCTGGAGCC	86661464	86661485	86661535	86661483	-1	10	MGP_NODShiLtJ_G0017282.1	86574657	86662327	Agpat3	4490	905	208006	No_or_no_constitutive_exon
TGAGGCCCTCACTGTGACCTTACCTGACTTATCTGTCTCTGGGGGTGCAGAT	88400658	88400794	88400844	88400792	-1	10	MGP_NODShiLtJ_G0017325.1	88389764	88408914	Plppr3	4490	905	208006	No_or_no_constitutive_exon
TGAGACCTGTTCCCCACTCCCCGAGGAACTCACCTGGGTGGGTGGCGCAGGG	88459681	88459914	88459631	88459683	1	10	MGP_NODShiLtJ_G0017332.1	88457340	88462763	Kiss1r	4490	905	208006	No_or_no_constitutive_exon
CCACTATTCTCTTACTGTCCGCCTCTCTCTCCTTGGCTGTCGGGAACCAGTA	88911921	88912002	88911871	88911923	1	10	MGP_NODShiLtJ_G0017358.1	88906281	88913650	Reep6	4490	905	208006	No_or_no_constitutive_exon
CTAGGGCCTGTCTCCTGCTCTGCAGCTGAGGATCCTTCATGGGGACACAGGT	88955734	88955851	88955684	88955736	1	10	MGP_NODShiLtJ_G0017360.1	88954055	88964296	None	4490	905	208006	No_or_no_constitutive_exon
TCGCCTTGGACCGCGATGGGGCCCGGCTGCGGCCTCCTAACGGGACTGAGGT	89209902	89210153	89210203	89210151	-1	10	MGP_NODShiLtJ_G0017369.1	89206877	89214673	Abhd17a	4490	905	208006	No_or_no_constitutive_exon
TTGGGCACAGTGATGCCCACCCTCTGAGCCCACTCTCCTTTCGGGGACAGCG	89509918	89510058	89509868	89509920	1	10	MGP_NODShiLtJ_G0017386.1	89502257	89515669	Sppl2b	4490	905	208006	No_or_no_constitutive_exon
AGCTCTAGAGACTTTACCTAAAGTGGTGTCCCCTGATGGGGAGGGGACAGGA	90362700	90362972	90362650	90362702	1	10	MGP_NODShiLtJ_G0017431.1	90351216	90372805	None	4490	905	208006	No_or_no_constitutive_exon
CTCATCAGCTCCTGACTCTCCATCTCTGTTTCTCTCCCTCTATGGGACAGAT	95226367	95226538	95226588	95226536	-1	10	MGP_NODShiLtJ_G0017469.1	95209544	95262030	Bpifc	4490	905	208006	No_or_no_constitutive_exon
TCCCCCGGCCCTTCTCCGTTCGCTATGACCCCTACACTCAAAGGGTTGAGGT	96912164	96912213	96912114	96912166	1	10	MGP_NODShiLtJ_G0017482.1	96850429	96915033	Pah	4490	905	208006	No_or_no_constitutive_exon
TCGTGCGTCCCGTTGTCACTTCTTATATATGATTCTTCTTGTGGGGACAGAT	102932614	102932716	102932766	102932714	-1	10	MGP_NODShiLtJ_G0017510.1	102641284	102964031	Cfap54	4490	905	208006	No_or_no_constitutive_exon
ATGATTGACATAATCCACATGCTAACCATTCTTTTCTCTCGGGAGTTTAGGT	111419573	111419687	111419523	111419575	1	10	MGP_NODShiLtJ_G0017559.1	111406328	111436972	1700017N19Rik	4490	905	208006	No_or_no_constitutive_exon
TTTAACTATAGTAGTAATATTGAACTTTCTCTCTTACAGGGTGACAATAGCT	113744676	113744715	113744626	113744678	1	10	MGP_NODShiLtJ_G0017560.1	112745858	113815240	Mgat4c	4490	905	208006	No_or_no_constitutive_exon
AGTTTTCACCTTTAGTTGGGAGATAACTGACACTCTGCTTTCATGGGAAGCT	129923419	129923643	129923369	129923421	1	10	MGP_NODShiLtJ_G0017600.1	129907171	129957775	Zfc3h1	4490	905	208006	No_or_no_constitutive_exon
TGTATGTATAGCTAAGCCAACATTTTTTTTTTGTGTATTCTGGGGAATAGCA	132150685	132151148	132151198	132151146	-1	10	MGP_NODShiLtJ_G0017621.1	132144752	132185133	Cpsf6	4490	905	208006	No_or_no_constitutive_exon
TTATGCATTGGTGTTATTTGCCTGCATGCATGTCTGTGTGAGGGTGTCAGGT	134507052	134507539	134507589	134507537	-1	10	MGP_NODShiLtJ_G0002834.1	134507052	134507999	Gm16321	4490	905	208006	No_or_no_constitutive_exon
GTTTTGGTTCCCTGTCTTCCTTATTTCTCATCATCACGTCACACGGGCAGTG	135098641	135098797	135098591	135098643	1	10	MGP_NODShiLtJ_G0017632.1	134518412	135211984	Grip1	4490	905	208006	No_or_no_constitutive_exon
AATACTTTTAGTTTCCTTAATAGAGCTATATAGAAGTCTCAGGGAACCAGGA	134934617	134934808	134934858	134934806	-1	10	MGP_NODShiLtJ_G0002836.1	134906977	134936561	Grip1os1	4490	905	208006	No_or_no_constitutive_exon
TAGTAAGTCCCTGTCTGACGTGCTTGGGGGGGGGGATGTGGGGACTGCAGGA	143166266	143166420	143166216	143166268	1	10	MGP_NODShiLtJ_G0017659.1	143156201	143177167	Avil	4490	905	208006	No_or_no_constitutive_exon
TTCTGTTTGCTCTTCATTCTGTCTCTATCTTCTTCGCTTCGGGAAACCAGCC	143259595	143259655	143259545	143259597	1	10	MGP_NODShiLtJ_G0017667.1	143247220	143262617	Agap2	4490	905	208006	No_or_no_constitutive_exon
TCTGTCAAATGGGGACTCCCCACTCTGAGTCCCTTTCACCCTGGGGGCAGTG	143363036	143363785	143363835	143363783	-1	10	MGP_NODShiLtJ_G0017672.1	143359887	143368095	Dtx3	4490	905	208006	No_or_no_constitutive_exon
CTCTTCTGACTATTCCACCCTCAATACCCTCACCTCTTCCCTTGGGGAAGCT	143521034	143521124	143521174	143521122	-1	10	MGP_NODShiLtJ_G0017680.1	143514275	143526118	Gli1	4490	905	208006	No_or_no_constitutive_exon
CAACTTTGCTTCTCTTCCCTCCTCTCCACCTTTTTGGGAGGTGGAGTGAGTA	143825872	143826890	143826940	143826888	-1	10	MGP_NODShiLtJ_G0017688.1	143763305	143847159	Lrp1	4490	905	208006	No_or_no_constitutive_exon
CTGGACGGGTCCTCACGCGCTGACGTGTGTCTTCCTCTCTGGGTGGGCAGGC	144399653	144399884	144399603	144399655	1	10	MGP_NODShiLtJ_G0017709.1	144370715	144409623	Baz2a	4490	905	208006	Yes
AAAGACCAGAACCACTGAAGTAAAACTTTTGCTTTTTCCGGGGAAACCAGAT	144873795	144875629	144873745	144873797	1	10	MGP_NODShiLtJ_G0005091.1	144870746	144875629	A430046D13Rik	4490	905	208006	No_or_no_constitutive_exon
CCAGGAGGCTCTCCGGGGTCCTTGGACCTGAATTCTGGTTCTGGGGACAGGT	345493	345628	345443	345495	1	11	MGP_NODShiLtJ_G0017815.1	343634	354741	Pla2g3	4490	905	208006	Yes
AATGGCCAAGTTCCTATCTTGTATTTTTTTTCCTGGGGGTTGGAAATGAGGA	391961	392000	392050	391998	-1	11	MGP_NODShiLtJ_G0017818.1	374671	397763	Smtn	4490	905	208006	No_or_no_constitutive_exon
CCACGTCATCCTGTTTCTCCTTGACCAGCCGCCCTGCCCTGGGCAGGTAGAT	2125045	2125208	2124995	2125047	1	11	MGP_NODShiLtJ_G0017854.1	2118789	2125954	Rhbdd3	4490	905	208006	No_or_no_constitutive_exon
TGTAAATAAAGAAAATATCCAATTTTTTTTTAAAAAGGAGGGAAAAAAAGAA	3950024	3950110	3950160	3950108	-1	11	MGP_NODShiLtJ_G0010462.1	3950024	3950602	None	4490	905	208006	No_or_no_constitutive_exon
GCTCTGTCTCTGCCTGCCTGCTGACCCTGGGCTTCCCCTGGGTGCGGCAGGC	54094360	54094529	54094310	54094362	1	11	MGP_NODShiLtJ_G0018086.1	54076756	54123614	Flt4	4490	905	208006	No_or_no_constitutive_exon
AAGGGCCAAGCTCTCTAGACCCCTCACAGGAAGGACCCACAGGGCTGAAGGA	54716209	54716240	54716290	54716238	-1	11	MGP_NODShiLtJ_G0018095.1	54713176	54725934	Sqstm1	4490	905	208006	No_or_no_constitutive_exon
GTGATGTTAATATTGCCCCCCTACTGGGGTTATTTGTCCTTGGGTTGAAGGG	54907350	54907489	54907300	54907352	1	11	MGP_NODShiLtJ_G0018101.1	54902817	54915268	Hnrnph1	4490	905	208006	No_or_no_constitutive_exon
GGAAATCTCCCACTGAAACTAACTGTAGATCACTTTTGGGGAAACAACAGCT	54927532	54927662	54927712	54927660	-1	11	MGP_NODShiLtJ_G0018102.1	54918182	54965251	Rufy1	4490	905	208006	No_or_no_constitutive_exon
ACACTGCTCTTAAAACCAGTTGTATTAATCCCAGCACTCGGGAGGCAGAGGC	56970160	56970545	56970110	56970162	1	11	MGP_NODShiLtJ_G0002883.1	56966702	56970545	Gm12207	4490	905	208006	No_or_no_constitutive_exon
CCAGCTGCTGGCCCCAGGCATGAAGCTGAGATGTCCCCTGTAGGGTGCAGGA	64448068	64450689	64448018	64448070	1	11	MGP_NODShiLtJ_G0018237.1	64436584	64450692	Trim11	4490	905	208006	No_or_no_constitutive_exon
TACTCCTCTCTCTCTACCTGGCCCTGATCTGCTGCTTTCTGGGATTGCAGCT	65015832	65016013	65016063	65016011	-1	11	MGP_NODShiLtJ_G0018251.1	64998471	65039660	Zkscan17	4490	905	208006	No_or_no_constitutive_exon
CTTCATGGCCTGCTTACTGTTCCCTGAGTGCTCTCTTTGTGATGGGACAGGT	66079780	66079853	66079730	66079782	1	11	MGP_NODShiLtJ_G0018270.1	66044004	66102591	Myo15	4490	905	208006	No_or_no_constitutive_exon
GGTGAAGAAGAGGATCAGATCTTGTGTGACTTCTGTCTTGGGGCCAGCAGAG	68649162	68649673	68649112	68649164	1	11	MGP_NODShiLtJ_G0018313.1	68648655	68688320	Trim16	4490	905	208006	No_or_no_constitutive_exon
TGCCACCACCATATGCCATTTTAGTTAATTCTATTTCTTTTGGGGAGCAGGC	72227598	72227840	72227890	72227838	-1	11	MGP_NODShiLtJ_G0018329.1	71924250	72284589	Dnah9	4490	905	208006	No_or_no_constitutive_exon
AAATTTAACTCCACTTTTCATCACCATTGACCCAGAAAGGGACACCAAAGAA	73243290	73243314	73243240	73243292	1	11	MGP_NODShiLtJ_G0018334.1	73239381	73253774	Sco1	4490	905	208006	No_or_no_constitutive_exon
ACTGAGTTGTGTGTTCTTCATTTCCTCTCCTTGGCTCTGGTGTGGGACAGGT	75097476	75097591	75097426	75097478	1	11	MGP_NODShiLtJ_G0018353.1	75012746	75144938	Myh10	4490	905	208006	No_or_no_constitutive_exon
GGCCCCGGGGAGTCGGACGGACGCTTACCTGGTGGCGGGGGCGGCGGCAGCG	75740059	75740278	75740009	75740061	1	11	MGP_NODShiLtJ_G0018378.1	75734925	75740278	Gm17305	4490	905	208006	No_or_no_constitutive_exon
TTGTGCCCTCTTTCCCCATGTGACCTGGGAAGAAGGGAGAAAGTGGGAAGCC	76232181	76232337	76232131	76232183	1	11	MGP_NODShiLtJ_G0018401.1	76215771	76234409	Zbtb4	4490	905	208006	No_or_no_constitutive_exon
GAAAAGGAACATGGAAGTAACCAGAACCCTCCAAGCTGGAATGGGCGCAGAC	76354016	76354081	76354131	76354079	-1	11	MGP_NODShiLtJ_G0018414.1	76353796	76357417	2810408A11Rik	4490	905	208006	No_or_no_constitutive_exon
AAAAGCCCTTGCCTGGTCTGAGGCTGAGTGCTGTCTTCTCTGGGGAACAGGT	76825149	76825272	76825322	76825270	-1	11	MGP_NODShiLtJ_G0018439.1	76823173	76830200	Alox12e	4490	905	208006	No_or_no_constitutive_exon
GGAGGGATAAGTCCTGGTGTGGTGGTCCTTGCCCAGCCTAAGGGAGGCAGTG	76968304	76968361	76968254	76968306	1	11	MGP_NODShiLtJ_G0018442.1	76965422	76973617	Arrb2	4490	905	208006	No_or_no_constitutive_exon
CCTGACAGGTATTTTTCTTCCTGATTGTTGCCTTGGACCTGGGACCATAGCT	77154143	77154254	77154093	77154145	1	11	MGP_NODShiLtJ_G0018451.1	77113004	77172073	Mink1	4490	905	208006	No_or_no_constitutive_exon
TCGAACTCAGAAATCCACCTGCCTCTGCCTCCCAAGTGCTGGGATTAAAGGC	77471268	77473097	77471218	77471270	1	11	MGP_NODShiLtJ_G0036667.1	77464969	77473097	Gm19967	4490	905	208006	No_or_no_constitutive_exon
GAAGAAAAGAGCAGTTACAGGAAAAGATCAAGAAGTGGGCAGCAAATCAGAG	77702033	77702379	77702429	77702377	-1	11	MGP_NODShiLtJ_G0018472.1	77702033	77753755	Nlrp1a	4490	905	208006	No_or_no_constitutive_exon
GGAACTGGGGGAGATATGTCTACACCAAAGCCCTCTGTTCTGGGGACCAGGT	78739827	78740007	78740057	78740005	-1	11	MGP_NODShiLtJ_G0018475.1	78731180	78740725	Aipl1	4490	905	208006	Yes
GCAGGGAACTGGTGAGGTCGCAGACGCTGCCTCGGACTTCAGGGGCACAGGC	79123512	79123559	79123609	79123557	-1	11	MGP_NODShiLtJ_G0018486.1	79111940	79135069	Smtnl2	4490	905	208006	No_or_no_constitutive_exon
CTCTTCTCCCTCCCCCTGGGTTTTCCCACCTCCCCCCTGGGGCTGACGAGGT	79185458	79185619	79185669	79185617	-1	11	MGP_NODShiLtJ_G0018489.1	79183542	79226711	Spns2	4490	905	208006	No_or_no_constitutive_exon
TGAATGAAAGATGTTTATTTTACAGTCTCTTTCTTTACTTTGAAGGGCAGAA	83309411	83309548	83309598	83309546	-1	11	MGP_NODShiLtJ_G0018575.1	83238322	83396278	Vps53	4490	905	208006	No_or_no_constitutive_exon
GGCCATGCCTTCCTACAGCTTCCCTTACCCCTTGGGATCTGGGGGACCAGGT	84799346	84799504	84799554	84799502	-1	11	MGP_NODShiLtJ_G0018595.1	84796820	84823612	Ankrd13b	4490	905	208006	No_or_no_constitutive_exon
CAGAAAGCCAGCTTTACAGCTCATGCTCATTCAGTTGGGGGTGGGGGTAGAT	85298323	85298482	85298532	85298480	-1	11	MGP_NODShiLtJ_G0018605.1	85296819	85312692	Pipox	4490	905	208006	No_or_no_constitutive_exon
GGGGAGGCCTATTCACTTTTGGTGATCATCCTTGTCTGCTTGGGGAGTAGAA	85855639	85855761	85855811	85855759	-1	11	MGP_NODShiLtJ_G0018627.1	85852642	85877765	Slc13a2	4490	905	208006	No_or_no_constitutive_exon
ACCCCAACCTGGGACAGTTGATAAACTACTCTGTCCCTGTTCTGGGGAAGGT	86437989	86438131	86437939	86437991	1	11	MGP_NODShiLtJ_G0018640.1	86416138	86460683	Nos2	4490	905	208006	Yes
CAAACAAACAAACAAAAGAACCATATATATACATAGACGGGCAGTAGTAGCA	87575761	87575872	87575922	87575870	-1	11	MGP_NODShiLtJ_G0005195.1	87573742	87587390	Gm26563	4490	905	208006	No_or_no_constitutive_exon
GGACCAGCCTCTGCAGCCCGTATGACTCACATGGCCTTTCTGGGTGGCAGGT	91310439	91310664	91310714	91310662	-1	11	MGP_NODShiLtJ_G0018698.1	91303687	91327205	Mmp28	4490	905	208006	No_or_no_constitutive_exon
ATTTAAGTGGTGTTTTCTTTTTATCCTGCCTTGTGCCTGGGGTGGGACAGGG	91676122	91676219	91676072	91676124	1	11	MGP_NODShiLtJ_G0018710.1	91646712	91682021	Heatr6	4490	905	208006	No_or_no_constitutive_exon
CCATTGATTTGTTTTTCCATTTTTTCTCCTTTGTTCTCCTGGGGAAACAGTG	92001542	92001614	92001664	92001612	-1	11	MGP_NODShiLtJ_G0018715.1	91992587	92045259	Tada2a	4490	905	208006	No_or_no_constitutive_exon
TAGGCATGCACAAGCCCTGCATTTGAACTCTGTCTTTAATTTGGGAACAGAC	93293476	93293580	93293426	93293478	1	11	MGP_NODShiLtJ_G0002955.1	93290841	93294370	Appbp2os	4490	905	208006	No_or_no_constitutive_exon
GAATAAGCTGTGTTACCTGGATGGCCCTTCCTCACCTACCTGGGGTACAGAG	95823781	95823900	95823731	95823783	1	11	MGP_NODShiLtJ_G0018755.1	95813782	95836359	Sept4	4490	905	208006	No_or_no_constitutive_exon
GCAGTAAACAAAAACCAAACTCCTTTCTGTTTAGTTGCCTGGGGAAGAAGGC	96303072	96303237	96303287	96303235	-1	11	MGP_NODShiLtJ_G0018768.1	96301528	96310322	Dynll2	4490	905	208006	No_or_no_constitutive_exon
ACGTTTGTGTTTGTCTGTGTGCGTGTGTGGGGGTGGGTTTGGGGTAGAAGGG	96302160	96302500	96302550	96302498	-1	11	MGP_NODShiLtJ_G0018768.1	96301528	96310322	Dynll2	4490	905	208006	No_or_no_constitutive_exon
ATGGGTATTTTATCTCTTAAAAAAACTATGTTGAATTTATGGGTGACCAGAG	103522508	103522684	103522458	103522510	1	11	MGP_NODShiLtJ_G0018802.1	103519803	103523832	None	4490	905	208006	No_or_no_constitutive_exon
ATTGACATTGTTGATGGTTGCAGGTGAGAGCACAGAGCCGGGATAAGCAGAT	104695273	104695336	104695386	104695334	-1	11	MGP_NODShiLtJ_G0018830.1	104677306	104714680	Kat7	4490	905	208006	No_or_no_constitutive_exon
ATACTTTGTGCCCTTCGATTTAAATGTATTTTCTTATTTTTCACAGGGAGAC	105900937	105900996	105901046	105900994	-1	11	MGP_NODShiLtJ_G0002976.1	105897179	105909712	Hoxb3os	4490	905	208006	No_or_no_constitutive_exon
CCCCCACCCTCCATGTTCCTGGCTGCTTGTTCTGTCCCTCTGGGGTACAGAG	106645183	106645237	106645133	106645185	1	11	MGP_NODShiLtJ_G0018873.1	106643053	106660433	Osbpl7	4490	905	208006	No_or_no_constitutive_exon
CTGTTCACACCTGTCTCCCCTGTTCACACCTGTCTCCCCTGGGCTAACAGAG	106971322	106971391	106971441	106971389	-1	11	MGP_NODShiLtJ_G0018879.1	106958039	106977753	Gpr179	4490	905	208006	No_or_no_constitutive_exon
GAATGACACCCCCACCTTCCCCTAAGTCACTCGGAGTTCTTGGGGTACAGGT	108187071	108187183	108187021	108187073	1	11	MGP_NODShiLtJ_G0018911.1	108182167	108191139	Grb7	4490	905	208006	No_or_no_constitutive_exon
TTCTCAATGTCCTTGGTTATCCAGAACTTTTACTTAACTCAGGGCATCAGCT	108615067	108615203	108615017	108615069	1	11	MGP_NODShiLtJ_G0018925.1	108606913	108627370	Rapgefl1	4490	905	208006	No_or_no_constitutive_exon
CAACTTAATACAGTTTCTTTATTTGTTTATTTATTTATTGGGAGGAGCAGAT	111546422	111546746	111546796	111546744	-1	11	MGP_NODShiLtJ_G0019053.1	111544363	111550881	Ptges3l	4490	905	208006	No_or_no_constitutive_exon
CCAGAAGCCCTGCTTTGGCACTAAATGCTTTTTCCTTTCTGGGTATGCAGGG	111623091	111623152	111623202	111623150	-1	11	MGP_NODShiLtJ_G0019059.1	111620051	111698319	Brca1	4490	905	208006	No_or_no_constitutive_exon
ACATAGCTAGACTCTTCCACACCCTCAAAAAGCAAAAAACTGTAGGGCAGAT	111709989	111710001	111709939	111709991	1	11	MGP_NODShiLtJ_G0019060.1	111699979	111732913	Nbr1	4490	905	208006	No_or_no_constitutive_exon
TGGTGGAACTGAGTTGGAGACACTGACCGAAGCTCCTTGTGCGGGGACAGGA	112271373	112273858	112273908	112273856	-1	11	MGP_NODShiLtJ_G0019072.1	112271373	112302827	Mpp2	4490	905	208006	No_or_no_constitutive_exon
TTTGAAAGGTGCACCCGGCTCCGTAGCAGCTACCCCTCCTCGTGTGGGAGGT	113208884	113209130	113209180	113209128	-1	11	MGP_NODShiLtJ_G0019103.1	113188076	113209541	Kif18b	4490	905	208006	No_or_no_constitutive_exon
CTCCCCGCCACCACCTCAGACCTCACCCTACTCCTGCTGTCTGGGGACAGAG	113485745	113485895	113485695	113485747	1	11	MGP_NODShiLtJ_G0019111.1	113462322	113492617	Fmnl1	4490	905	208006	No_or_no_constitutive_exon
AGGTGTGGAACCCCGGGACCCGGTGGTGATAATTCACCTTTATGGGACAGAA	113943586	113943676	113943726	113943674	-1	11	MGP_NODShiLtJ_G0019118.1	113942633	113950460	Lyzl6	4490	905	208006	No_or_no_constitutive_exon
CTAAGGGTCTCTGGACACCCCCACGCTCATGGCATCTCTGGTCGGGGCAGGC	114540014	114540168	114539964	114540016	1	11	MGP_NODShiLtJ_G0019125.1	114502725	114545400	Crhr1	4490	905	208006	No_or_no_constitutive_exon
GCAAACAGGGGCTACCCCATCACTCTTTCCTTTCTTCTGGGGGACTGCAGCA	115859951	115860115	115859901	115859953	1	11	MGP_NODShiLtJ_G0019137.1	115797636	115864658	Mrc2	4490	905	208006	No_or_no_constitutive_exon
TCCTGTGCATTAGAATTGGTTCCTTATGAAGTCTTTGTTTTCTGGGGAAGGG	116820702	116820870	116820920	116820868	-1	11	MGP_NODShiLtJ_G0019150.1	116815776	116837109	Ccdc47	4490	905	208006	No_or_no_constitutive_exon
TGTCTAGATAGTTCAACCTAATGATTATGTCTTGCTTTGTGGGGGAGCAGGA	117437664	117437757	117437614	117437666	1	11	MGP_NODShiLtJ_G0019164.1	117422059	117443458	Milr1	4490	905	208006	Yes
TATAAAGACATTTTAGTTATGGTTTGAATGTTCCTTTTGTACATGGGTAGGT	121067666	121067786	121067836	121067784	-1	11	MGP_NODShiLtJ_G0019195.1	121007696	121093836	Abca8a	4490	905	208006	No_or_no_constitutive_exon
TGCTCTGACGCTAATGGGCACTGGTGGGTGGGGGACCCTTTTGGGAACAGTA	125305883	125305982	125306032	125305980	-1	11	MGP_NODShiLtJ_G0019210.1	125231635	125534357	Sdk2	4490	905	208006	No_or_no_constitutive_exon
TTATTTGGGTTGTCTTCTTCTTCTTCATTTTTCCCCCTTTGGGATTTAAGGG	126459368	126459461	126459318	126459370	1	11	MGP_NODShiLtJ_G0019218.1	126457670	126473827	Cd300a	4490	905	208006	No_or_no_constitutive_exon
AACACTCCATTCCCTGACCTCTGACAATCAGTGGGCTTCTGGGGTGACAGGA	126940117	126940352	126940402	126940350	-1	11	MGP_NODShiLtJ_G0019233.1	126923219	126941282	Grin2c	4490	905	208006	No_or_no_constitutive_exon
TGTATTCATTTGTATCCATTCCTTCCCTGGTCACTATTTCTGGGAACCAGGA	127031562	127031643	127031693	127031641	-1	11	MGP_NODShiLtJ_G0019239.1	127029347	127049404	Hid1	4490	905	208006	No_or_no_constitutive_exon
GGGCGGAAACCGCCTCACAGGGTTCACTCACACTATGTGTGCATGGGCAGAT	127327004	127327188	127327238	127327186	-1	11	MGP_NODShiLtJ_G0019254.1	127323676	127341524	Slc25a19	4490	905	208006	No_or_no_constitutive_exon
TGCTGTGACGGTGACACACTCACCGGGGTTTGTCCATGTTGGGGAGGAAGCT	127505580	127505659	127505530	127505582	1	11	MGP_NODShiLtJ_G0019256.1	127494535	127530242	Tmem94	4490	905	208006	No_or_no_constitutive_exon
ACAGGCAGGAAGGTTTGACCTCAGTCCTGGTTCACTCTTGGGGAGGACAGGT	128803135	128803269	128803085	128803137	1	11	MGP_NODShiLtJ_G0019301.1	128747961	128821627	Mgat5b	4490	905	208006	No_or_no_constitutive_exon
TGAGCAGGCAGAGCCACTGACGCACACTGTGTGTTGGGGGGCGGGGGCAGGG	130019508	130019670	130019720	130019668	-1	11	MGP_NODShiLtJ_G0019318.1	129971110	130085944	Dnah17	4490	905	208006	No_or_no_constitutive_exon
AGTGATTTACTGCCGTCCCAGGCTCTAATCTCAGTTTATTGGGACCACAGGT	130401351	130401462	130401512	130401460	-1	11	MGP_NODShiLtJ_G0019324.1	130397561	130410484	Cant1	4490	905	208006	No_or_no_constitutive_exon
TGGTTTCCTATTGTGCCTCTCTTCCATATGCCTCTCAATGGGACGGACAGCT	132194007	132194031	132194081	132194029	-1	11	MGP_NODShiLtJ_G0019349.1	132189500	132241911	Slc38a10	4490	905	208006	No_or_no_constitutive_exon
GGATGGGTGATACCCTGTTTCACAGGAACTTGCATTTGTTTGGGGTATAGCT	132700192	132700326	132700376	132700324	-1	11	MGP_NODShiLtJ_G0019367.1	132692318	132706210	P4hb	4490	905	208006	No_or_no_constitutive_exon
CGGCTCTTGGCCGAGAGCGAGGATCTGGTGACCGAGCTGCAGGGTCGAAGTC	132762097	132762134	132762184	132762132	-1	11	MGP_NODShiLtJ_G0019373.1	132753815	132762665	Sirt7	4490	905	208006	No_or_no_constitutive_exon
CAGACATTGTTCTCCTGCTCTTCGTCTTTCATTTCAATGGGAACGTGAAGCA	15579350	15579373	15579423	15579371	-1	12	MGP_NODShiLtJ_G0019472.1	15568498	15582127	Pqlc3	4490	905	208006	No_or_no_constitutive_exon
CTTAAACTTTGCTTTTTTTTTTCTTGTGTTTCTCCCTTGTCTGGGGGCAGAT	30767506	30767630	30767456	30767508	1	12	MGP_NODShiLtJ_G0019517.1	30731450	30799464	Lamb1	4490	905	208006	No_or_no_constitutive_exon
GGGCTGACCCTGATATTCAGGATGGTGATGAGCAGGTGCTGGGGCAGGAGGT	30981820	30981883	30981770	30981822	1	12	MGP_NODShiLtJ_G0003061.1	30980951	30981883	Gm29542	4490	905	208006	No_or_no_constitutive_exon
GAGAAGGTGTGGCCTTGTTAGAGGAAGTGTGTGTGTGGGGGGGTGTTGAGAC	32789596	32789747	32789797	32789745	-1	12	MGP_NODShiLtJ_G0015098.1	32762343	32799320	F730043M19Rik	4490	905	208006	No_or_no_constitutive_exon
TTCTAACATCTGTCTCTTTTCTCGCATGACCCCAACTCTGGTGGGAGCAGGG	41967522	41969638	41967472	41967524	1	12	MGP_NODShiLtJ_G0019563.1	41531569	41969638	Dock4	4490	905	208006	No_or_no_constitutive_exon
ATAATTCTGTTTCTCTCGACCACTAACGAGCTTAATCCTTGATCGGGCAGCT	46564196	46564393	46564146	46564198	1	12	MGP_NODShiLtJ_G0019568.1	46328924	46630885	Nrcam	4490	905	208006	Yes
TTCTCTAATCTTCTTTGCCCACTCCTGTGCTGATGCTGATGGGAATAAAGCA	46548021	46548039	46547971	46548023	1	12	MGP_NODShiLtJ_G0019568.1	46328924	46630885	Nrcam	4490	905	208006	No_or_no_constitutive_exon
TGTTCACAACGTCCAGCGCATCTCAGTCCATCCTTAACAGAGGGAATCAGCT	59846260	59846385	59846435	59846383	-1	12	MGP_NODShiLtJ_G0019607.1	59845722	60094431	Ralgapa1	4490	905	208006	No_or_no_constitutive_exon
CTGTCCGTGTGTGTGCCTCTCTGGCTCTCCTTCGCTCTGTGGGAGGACAGAA	80349194	80349956	80350006	80349954	-1	12	MGP_NODShiLtJ_G0019679.1	80248923	80469220	Rtn1	4490	905	208006	No_or_no_constitutive_exon
GAAAATATTATTAAAATGTATTTTCTTTATTTCTCTTATAGGGTCAACAGAT	81397106	81397219	81397056	81397108	1	12	MGP_NODShiLtJ_G0019689.1	81288386	81457142	Mnat1	4490	905	208006	No_or_no_constitutive_exon
TGAGCAGTTGGTTATGTTCAACTTTGTTTCCTTTTCTTCCTGGGAAATAGCA	83847644	83847849	83847899	83847847	-1	12	MGP_NODShiLtJ_G0019702.1	83843756	83848816	Gphb5	4490	905	208006	No_or_no_constitutive_exon
CTGACTGAGCTGCTGTTTCGTTTATTGTTGTTTTTCCCTCTTGGGGGCAGGA	85183105	85183408	85183458	85183406	-1	12	MGP_NODShiLtJ_G0019717.1	85129035	85273298	Sptb	4490	905	208006	No_or_no_constitutive_exon
AAAGAAAGCAGTGAAGGCCGTTCTGTGGGTGTCAGCGGATGGGCTCAGAGTT	93197645	93197665	93197715	93197663	-1	12	MGP_NODShiLtJ_G0019772.1	93180919	93320297	Numb	4490	905	208006	No_or_no_constitutive_exon
AGAAAAGGATCCTTGTGAACCTGCGCCATCCTTTTCAATCCACGGGGCAGGT	93367826	93367987	93368037	93367985	-1	12	MGP_NODShiLtJ_G0019775.1	93356274	93387326	Heatr4	4490	905	208006	No_or_no_constitutive_exon
AGCAGTGACCTGAGCCACACATCTGCCCCCTCTCATGGCTCTGGGGACAGAT	94270882	94271014	94271064	94271012	-1	12	MGP_NODShiLtJ_G0019800.1	94263848	94362155	Ltbp2	4490	905	208006	No_or_no_constitutive_exon
TATGGTGCCTCATTTCTTCCTTTTCTTGGGGGGTGTCTTTGGGGCTGCAGGT	94586993	94588163	94588213	94588161	-1	12	MGP_NODShiLtJ_G0019805.1	94586993	94606988	Prox2	4490	905	208006	No_or_no_constitutive_exon
CGGGAGTCAGTTTAATTTTGTCGTTCTTCTCTGGGCTTGGACATGGGTAGGA	95470751	95470855	95470701	95470753	1	12	MGP_NODShiLtJ_G0019820.1	95366298	95608251	Ttll5	4490	905	208006	No_or_no_constitutive_exon
CTCACTGAATCTCCCTGGAGGATTTCCTGGGTGAGGTGGGGGTGGGGTAGGG	116331380	116331606	116331656	116331604	-1	12	MGP_NODShiLtJ_G0039755.1	116269738	116340203	None	4490	905	208006	No_or_no_constitutive_exon
TGTCCATGAAAGAGCTCAACAAGAGTACCCCTCTCCTCACCGAGGGACAGGC	122786754	122787255	122786704	122786756	1	12	MGP_NODShiLtJ_G0019963.1	122777639	122789978	Dlk1	4490	905	208006	No_or_no_constitutive_exon
TGACAGGGTACATTTCTCCATTTTGTCTCTGTTTCTTGTTTGGGGGACAGGC	126282435	126282533	126282385	126282437	1	12	MGP_NODShiLtJ_G0020004.1	126264234	126285605	Adssl1	4490	905	208006	Yes
GAGACAGTGAGGCATCTCTCCCTCTCTGCCCCACCCTCTTGGGATCACAGCT	126756731	126756886	126756681	126756733	1	12	MGP_NODShiLtJ_G0020019.1	126702535	126768676	Pacs2	4490	905	208006	No_or_no_constitutive_exon
GGGGGGATGCTGGTGCGGAGGATAATGGCCACAAGACCTGGGAGAGAAAGTC	126769379	126769711	126769329	126769381	1	12	MGP_NODShiLtJ_G0020020.1	126768776	126782972	Tex22	4490	905	208006	No_or_no_constitutive_exon
TGAGCCATCTCCATTTCTCCTCACCAGCTCATGAATTCCTAGGGGGAGAGCA	127128678	127128958	127128628	127128680	1	12	MGP_NODShiLtJ_G0039763.1	127127940	127129146	None	4490	905	208006	No_or_no_constitutive_exon
AATGTAAATTGTAAGATTGTTATATAATTCTGCTCATTCTCTGGGGATAGGA	132901765	132901908	132901958	132901906	-1	12	MGP_NODShiLtJ_G0020034.1	132765044	133119899	Dnah11	4490	905	208006	No_or_no_constitutive_exon
TGGTTATCCATTAGCCAGGAAGCTGATTGACTGTTCCACGAAGGGTGCAGGA	865487	865609	865437	865489	1	13	MGP_NODShiLtJ_G0020053.1	860432	884172	Akr1c19	4490	905	208006	No_or_no_constitutive_exon
TTTAAGGAAAAGTTATTCTTCTAACACATCCTCTTGGGATAAAACTACAGTT	6605285	6605432	6605235	6605287	1	13	MGP_NODShiLtJ_G0020071.1	6558166	6643465	Larp4b	4490	905	208006	No_or_no_constitutive_exon
TCCAAGTCTGTGCTTTAAGCCACTGTTAAAACTACTGTGCTTGGGAACAGGG	20437257	20437575	20437625	20437573	-1	13	MGP_NODShiLtJ_G0020126.1	20429691	20442819	Zscan26	4490	905	208006	No_or_no_constitutive_exon
TATCTTACTTGCTCACTGTGTTCAATGTGACTTTTCTCTTGGGGGCACAGAA	23365004	23365082	23365132	23365080	-1	13	MGP_NODShiLtJ_G0020217.1	23342645	23384919	Scgn	4490	905	208006	No_or_no_constitutive_exon
CGTCTTTAATGATAGTCATTTTGTGGTCATTTCTGCTGTTGTGTAGGGAGCG	24312173	24312293	24312123	24312175	1	13	MGP_NODShiLtJ_G0020225.1	24279827	24339683	D130043K22Rik	4490	905	208006	No_or_no_constitutive_exon
CATATCTCCCCCTTTCTCTTTATTTCCATCACTTTCTTGGGAAAAACAAGCC	44555672	44555837	44555622	44555674	1	13	MGP_NODShiLtJ_G0020335.1	44266536	44754024	Phactr1	4490	905	208006	No_or_no_constitutive_exon
GGGAGGTCCCCGTAGAGAGGGCACAGGGGCAAGGGCTCAGCACTGGGAAGGA	46702134	46702145	46702195	46702143	-1	13	MGP_NODShiLtJ_G0020345.1	46691703	46782689	Dtnbp1	4490	905	208006	No_or_no_constitutive_exon
CTCATGCCCAGGCTGATCTGCTGTGTATCTGATCTCACCCATTGGGACAGAA	57220360	57220467	57220517	57220465	-1	13	MGP_NODShiLtJ_G0020410.1	57219559	57233698	4833439L19Rik	4490	905	208006	No_or_no_constitutive_exon
CCGAGGCTGGCCTGGGCTCAGGGCTTGTCCTTCCTGGGTGTGGGGTGCAGAA	58270185	58270337	58270387	58270335	-1	13	MGP_NODShiLtJ_G0020439.1	58260551	58277130	Dbn1	4490	905	208006	No_or_no_constitutive_exon
AAGTTTTGTAATTTTAAATGATTGTGCATTGTTTATGGGTACGAGTACAGGT	61324812	61325048	61324762	61324814	1	13	MGP_NODShiLtJ_G0003121.1	61307886	61327606	Gm26555	4490	905	208006	No_or_no_constitutive_exon
TTAATAACACGCGTTTCTTGTGTCATACTTTGGGCCCTCTCACTGGGGAGGT	66904920	66905137	66905187	66905135	-1	13	MGP_NODShiLtJ_G0036680.1	66904920	66908484	Gm16132	4490	905	208006	No_or_no_constitutive_exon
ATTGGTAGTAGTGGCCAGAGGGTGGTGACCCTTGACCTCCTGAAAGGGAGCC	67634146	67634292	67634342	67634290	-1	13	MGP_NODShiLtJ_G0020512.1	67634146	67667869	Hsd17b3	4490	905	208006	No_or_no_constitutive_exon
AAAAAAATTTTAAAGATAAATCTTTTAGATTTCTTTTCCCCGGGGTGCAGTG	70674704	70674964	70674654	70674706	1	13	MGP_NODShiLtJ_G0020533.1	70672583	70688942	Gm10767	4490	905	208006	No_or_no_constitutive_exon
TGCAATCACGCGTGTGCACTGCATTGGACTCTCAGAGGCTGTTGGGAGAGGT	103771997	103772000	103771947	103771999	1	13	MGP_NODShiLtJ_G0020673.1	103746432	103795652	Wdr41	4490	905	208006	No_or_no_constitutive_exon
TGGTTTGTTGTGTCATGAATTCTCTCTATACTTCTCTCTTCTTGGGGAAGCA	105342633	105342732	105342782	105342730	-1	13	MGP_NODShiLtJ_G0020686.1	105301780	105359784	Ankdd1b	4490	905	208006	No_or_no_constitutive_exon
CACCTCCCTGGGGGGTGGCAGAAGGAGCTAAGGGAGCGGAAGTTGGGAAGGC	111146605	111146610	111146660	111146608	-1	13	MGP_NODShiLtJ_G0005434.1	111146605	111147221	Gm29341	4490	905	208006	No_or_no_constitutive_exon
TCTTTTCTTCCATGTGCTTTTTCTGGATTCTCTGCCTTGGGATTACAAAGAG	114076345	114076710	114076295	114076347	1	13	MGP_NODShiLtJ_G0020744.1	114062874	114333044	Adamts6	4490	905	208006	No_or_no_constitutive_exon
ATATGCTTTTTTTTTCTTGTGTGTCTGTGTGCTATGTTGGGGAACACAAGGC	124240631	124241102	124240581	124240633	1	13	MGP_NODShiLtJ_G0020787.1	124215610	124304456	BC067074	4490	905	208006	No_or_no_constitutive_exon
CTTTGAGATTTTTAACCTTCTCTTTTTTATTGTTTTTGGTGGGTGGTTAGAA	9623201	9623690	9623151	9623203	1	14	MGP_NODShiLtJ_G0020849.1	9548119	9623690	Top2b	4490	905	208006	No_or_no_constitutive_exon
CAAACACTAAATCTACTTCATTTTCTACACTTGTCCTTTGATTGGGGCAGCT	14315881	14316113	14316163	14316111	-1	14	MGP_NODShiLtJ_G0020873.1	14287123	14359164	Usp54	4490	905	208006	No_or_no_constitutive_exon
GGAATGCTAGTCCTGGAGGCTGGAGACTGACTTCATTTTGGGGGTACTAGGC	14474169	14474398	14474119	14474171	1	14	MGP_NODShiLtJ_G0020879.1	14462844	14478795	Zswim8	4490	905	208006	No_or_no_constitutive_exon
AGTGATTCTACAGGTCTGAGTTCATGACATTCTATCCCCCTGGGGGCCAGCT	18369689	18369832	18369639	18369691	1	14	MGP_NODShiLtJ_G0020896.1	18366906	18398158	None	4490	905	208006	No_or_no_constitutive_exon
ATCCCATTTTAATATCAACAGTTTATAACAGCTAATGTTTGGGAACACAGGG	20861195	20861354	20861145	20861197	1	14	MGP_NODShiLtJ_G0020919.1	20644418	20888222	None	4490	905	208006	No_or_no_constitutive_exon
TGTTCCCACTAGCATGTGCTTATGTTCACAGTATTCATGCTGTGGGATAGTT	24987050	24987201	24987000	24987052	1	14	MGP_NODShiLtJ_G0020940.1	24977940	25016403	Rft1	4490	905	208006	No_or_no_constitutive_exon
GTATATGAGTTCTTACACCACTTGGTTTGATCTCATTCTTGGGAATGAAGGA	25149530	25149659	25149480	25149532	1	14	MGP_NODShiLtJ_G0020941.1	25041910	25155501	Sfmbt1	4490	905	208006	No_or_no_constitutive_exon
TATGGGCGCACATGTTCACTTGGCATTTCTTGGGTCTCTGGGAGATGTAGTG	25553739	25554352	25554402	25554350	-1	14	MGP_NODShiLtJ_G0020955.1	25550413	25597169	Nisch	4490	905	208006	No_or_no_constitutive_exon
CTCCTGTCTGACCATCTGTCCCCCTTGGATGTGTTTCCTATGGGAATCAGGT	27098687	27098866	27098637	27098689	1	14	MGP_NODShiLtJ_G0020982.1	27089979	27141765	Prrxl1	4490	905	208006	Yes
AAGGGGGTGCTTTCCTCATTGCATACCCCAATATACTCACTGGGGAGCAGAT	27489436	27489621	27489671	27489619	-1	14	MGP_NODShiLtJ_G0020987.1	27471281	27717469	Wdfy4	4490	905	208006	No_or_no_constitutive_exon
AGCTAAGCAGGGTCGGGCCTGGTTAGTACTTGGATGGGAGAAGCCAAAAGGT	31820886	31820903	31820953	31820901	-1	14	MGP_NODShiLtJ_G0036349.1	31820886	31821102	n-R5s46	4490	905	208006	No_or_no_constitutive_exon
TGTGTTTTCATAACTGTTTGTTTATTTTCAAGGCCATGGTAGGGGAGGAGTG	45602434	45602540	45602384	45602436	1	14	MGP_NODShiLtJ_G0021065.1	45594871	45616488	Naa30	4490	905	208006	No_or_no_constitutive_exon
CCATGTCCTGACCACTATGACTGTCCTCTGACACTGTGATCTGGGGACAGGA	47569397	47569530	47569580	47569528	-1	14	MGP_NODShiLtJ_G0021098.1	47562136	47610787	Tep1	4490	905	208006	No_or_no_constitutive_exon
GGGGTCAGCAGCCCAGTTTCAGCCTTGATGTGACCCCGAGGGGCTGGGAGGC	47632269	47633029	47633079	47633027	-1	14	MGP_NODShiLtJ_G0021100.1	47632269	47633784	A930018M24Rik	4490	905	208006	No_or_no_constitutive_exon
CATCAGATGGGTTCAGTGGCCCAGCCTGTCTCTTTTCTCCCGGGATGCAGTC	48951017	48951124	48950967	48951019	1	14	MGP_NODShiLtJ_G0021121.1	48948619	48969877	Arhgef40	4490	905	208006	No_or_no_constitutive_exon
AGTGCCCGCCGCACACTTCATACCTTTGATCTGCTTGGTTTTGGGCGAAGCT	51593535	51593697	51593485	51593537	1	14	MGP_NODShiLtJ_G0021141.1	51584806	51602812	Abhd4	4490	905	208006	No_or_no_constitutive_exon
ACATGCCAACTCCCATTGAGTCTTTGTCTTCTCTTGGGTTGGGGATGCAGAC	51875334	51875420	51875470	51875418	-1	14	MGP_NODShiLtJ_G0021149.1	51865431	51876754	Prmt5	4490	905	208006	No_or_no_constitutive_exon
CAGGGCTTGCTTCTCTTAGCACTTGCTTGTTCTTTGTCTTGGGGGTTCAGGT	51899729	51899860	51899910	51899858	-1	14	MGP_NODShiLtJ_G0021150.1	51897816	51911424	Haus4	4490	905	208006	No_or_no_constitutive_exon
AGTTAGGAACCTAGACCATCTAACTGTTGGGTCCTATCTTTTGGGGACAGCA	52007044	52007178	52007228	52007176	-1	14	MGP_NODShiLtJ_G0021158.1	52002513	52053460	Acin1	4490	905	208006	No_or_no_constitutive_exon
TAGGAACCTAGACCATCTAACTGTTGGGTCCTATCTTTTGGGGACAGCAGCT	52007044	52007175	52007225	52007173	-1	14	MGP_NODShiLtJ_G0021158.1	52002513	52053460	Acin1	4490	905	208006	No_or_no_constitutive_exon
TGTCTGTGTCCCAGAGCCTCATCCCCGACATCAAACCCCTGGCGGGGCAGGA	52006792	52006909	52006959	52006907	-1	14	MGP_NODShiLtJ_G0021158.1	52002513	52053460	Acin1	4490	905	208006	No_or_no_constitutive_exon
AGTAGAAGCAGAAGAAGAAAAGGAGGAGGAGGAAGAAGGGGAGGAGAGAGAG	52379567	52379612	52379517	52379569	1	14	MGP_NODShiLtJ_G0021173.1	52379521	52379612	Gm17428	4490	905	208006	No_or_no_constitutive_exon
GCCCTTGAAGAAAATAGATAGGATTTGCAATTTATTTTCTGGGGATACAGAG	53165616	53165735	53165785	53165733	-1	14	MGP_NODShiLtJ_G0021201.1	53154839	53168641	Tgm1	4490	905	208006	Yes
AGGCTCTGGTGTCCTCCTCTTTATTTTCCATGCAAACTTTTTGGGCAAAGAC	54295182	54295262	54295132	54295184	1	14	MGP_NODShiLtJ_G0021233.1	54267487	54296944	Mphosph8	4490	905	208006	No_or_no_constitutive_exon
TGAACTTCTTGCAGAGGCATTTTTCAAAGCTTGTGCTTTCTGGGGTGTAGGT	58342406	58342607	58342356	58342408	1	14	MGP_NODShiLtJ_G0021270.1	58305064	58348181	Mtmr6	4490	905	208006	No_or_no_constitutive_exon
TCCACCTTGGAGACATTCCGTATTGTCACATTCCTCCCTGTGATGGGCAGGT	60627724	60628045	60628095	60628043	-1	14	MGP_NODShiLtJ_G0021286.1	60609676	60678625	Gucy1b2	4490	905	208006	No_or_no_constitutive_exon
ATTAAAATGGACTTAATATTGAGCTGTGTTCTCTGTCCACAGGGTGACAGTG	62413288	62413637	62413687	62413635	-1	14	MGP_NODShiLtJ_G0021309.1	62413288	62430438	Prss55	4490	905	208006	No_or_no_constitutive_exon
TTTATTTTTTTTTTCTTTTCCTTTTTCCCATCCACCACTTGGGACCTAAGCG	62942693	62942812	62942643	62942695	1	14	MGP_NODShiLtJ_G0005492.1	62938534	62947443	Mir124a-1hg	4490	905	208006	No_or_no_constitutive_exon
GATTGCGGTAGTCCCTTCTTACTCTGAAGTCTCTCCTGGGCGGAGGGCAGGG	64421003	64421168	64421218	64421166	-1	14	MGP_NODShiLtJ_G0021329.1	64417448	64443983	Gulo	4490	905	208006	No_or_no_constitutive_exon
CCTTCCCGTCCTGGTGGTTGCCTTGCTCCCTGTCCTGGGTGGGCTGGCAGTA	68897078	68897248	68897298	68897246	-1	14	MGP_NODShiLtJ_G0021375.1	68886137	68938953	Slc39a14	4490	905	208006	No_or_no_constitutive_exon
AGCTGCTGTGTCATTGAATTAAAGAGAGCTGCCTTCTTTCTTGGGAGTAGGG	69297060	69297254	69297304	69297252	-1	14	MGP_NODShiLtJ_G0021389.1	69260088	69379768	Xpo7	4490	905	208006	No_or_no_constitutive_exon
ATTTTTAATTTTAAAATTAAAAATACAAATTTCTTTTTGTTATGGGACAGGT	78860354	78860453	78860304	78860356	1	14	MGP_NODShiLtJ_G0021434.1	78839036	78864817	Mtrf1	4490	905	208006	No_or_no_constitutive_exon
GCCACATTTTCTGATGTTGTTATATTTGTTCTTTGTTTCGGGGTTGACAGCT	104234170	104234305	104234355	104234303	-1	14	MGP_NODShiLtJ_G0021451.1	104071451	104605031	Dach1	4490	905	208006	Yes
CTATATCGTAATGATGAGCTGCTGTAACAACGTCATCTTTGGGGTTGCAGAT	130949226	130949339	130949389	130949337	-1	14	MGP_NODShiLtJ_G0021494.1	130820629	130958908	Uggt2	4490	905	208006	No_or_no_constitutive_exon
CTTTGAAAAGTTGCTTTTTTCCTCACTGTATAAAATTCTTTTGGGTAAAGGC	136288386	136288527	136288336	136288388	1	14	MGP_NODShiLtJ_G0021518.1	136069754	136444331	Itgbl1	4490	905	208006	No_or_no_constitutive_exon
TGCACCTTCAATTTACCTTATGCAGGGCGCCCCGCGAGCTGCGGGCTGAGGC	1016332	1016751	1016801	1016749	-1	15	MGP_NODShiLtJ_G0015158.1	1010047	1017337	BC037032	4490	905	208006	No_or_no_constitutive_exon
GTGAAAAGCAGACCCTAACCACAGGTACTTTGTTTCTGCTTACTGGGAAGCG	1084240	1084355	1084190	1084242	1	15	MGP_NODShiLtJ_G0021525.1	1016318	1163759	Oxct1	4490	905	208006	No_or_no_constitutive_exon
AGAAGCTGTACTGTCCGAAGTGAGTTGCTATAGCAAAAGGGAGCCCAAAGAT	4427991	4428174	4427941	4427993	1	15	MGP_NODShiLtJ_G0000840.1	4425606	4432077	None	4490	905	208006	No_or_no_constitutive_exon
ATGAGATACACGAAACATCTAACACAATCTCTTTTGTTTGGGCAGGCAAGGT	4765620	4765725	4765775	4765723	-1	15	MGP_NODShiLtJ_G0021541.1	4650125	4846143	Egflam	4490	905	208006	No_or_no_constitutive_exon
CCAGCCGTCCCTGGAAGCTATGCTGACCTATGCTTGTTTTGGCAGGGTAGGG	10364517	10364674	10364467	10364519	1	15	MGP_NODShiLtJ_G0021574.1	10302005	10370143	Mtmr12	4490	905	208006	No_or_no_constitutive_exon
GATTGACTCTGTAACCCTTTCTCTGCCCTTTCTTGGGGGTGGGGAAACAGGT	28312292	28312536	28312242	28312294	1	15	MGP_NODShiLtJ_G0021589.1	28134079	28340158	Myo10	4490	905	208006	No_or_no_constitutive_exon
AGCCCAGGCTGGCTTTAATCTCACAATTTTCCTAAGTGCTGGGGTAACAGAT	41535945	41536112	41535895	41535947	1	15	MGP_NODShiLtJ_G0021639.1	41521082	41536112	4930447A16Rik	4490	905	208006	No_or_no_constitutive_exon
ATGATGAAGAAGGAGAGGCAGGTGATGATGATGAGAGGAAGGGTTGGAAGAT	42398079	42398339	42398389	42398337	-1	15	MGP_NODShiLtJ_G0005520.1	42398079	42401686	None	4490	905	208006	No_or_no_constitutive_exon
ATCCTGAAGAAGTGTGGCCTTGACGTTTAGATGGTTGTGTCATGGGAAAGTG	66556187	66556352	66556402	66556350	-1	15	MGP_NODShiLtJ_G0021701.1	66541516	66558529	None	4490	905	208006	No_or_no_constitutive_exon
TAGCTTCCTGCTGGGGTGGGGGTGGGAACAGGTGAGGGAAAAGATAGAAGTA	73313293	73313298	73313348	73313296	-1	15	MGP_NODShiLtJ_G0021731.1	73240506	73560547	Asap1	4490	905	208006	No_or_no_constitutive_exon
CTGGGTATTCACACCAGCTTCATGTTTCCTTCCTCCCCCGGGCCGGGCAGTG	84971292	84971457	84971242	84971294	1	15	MGP_NODShiLtJ_G0021762.1	84946679	85021902	None	4490	905	208006	No_or_no_constitutive_exon
TTTAGGGAAGTGTCCCCTGACTTGGCCTTTGGGTCATCTATGGGGGACAGGA	85060180	85060303	85060353	85060301	-1	15	MGP_NODShiLtJ_G0021763.1	85039410	85072053	Mroh4	4490	905	208006	No_or_no_constitutive_exon
GCTGGTCTGGTTGCTTGGTCCTCATTGCTCCCTTTGATGGGTGGGTGCAGGT	87051578	87051717	87051767	87051715	-1	15	MGP_NODShiLtJ_G0021818.1	87044305	87088543	Oplah	4490	905	208006	No_or_no_constitutive_exon
GTAAAGATTACCTCGTTCCTTTTCCTTTCACATTCGTGTGGGTAACGAAGAG	87117326	87118978	87119028	87118976	-1	15	MGP_NODShiLtJ_G0021822.1	87115754	87119826	Sharpin	4490	905	208006	No_or_no_constitutive_exon
GGGCCTGGTGCCTGTTTCCTCAGTGACAGAAGTGGGCTTGGGAGGGACAGCT	87476532	87476647	87476482	87476534	1	15	MGP_NODShiLtJ_G0021840.1	87474391	87481711	Kifc2	4490	905	208006	No_or_no_constitutive_exon
CTTCATTGAGGAAGCCGCTGAGTACCTGCAGCACACATCGGGCAGGGAAGAC	88656510	88656577	88656627	88656575	-1	15	MGP_NODShiLtJ_G0021861.1	88650795	88658975	Apol8	4490	905	208006	No_or_no_constitutive_exon
CCTCGTCAGTGTCTCCACTCTCTCTTCCCTGGTCGGCGGCGGGTGCACAGAG	89449350	89449444	89449300	89449352	1	15	MGP_NODShiLtJ_G0021873.1	89440989	89451359	Kctd17	4490	905	208006	No_or_no_constitutive_exon
GATCATAGTTTCCAACATCTTGTCTTCCTCCTCTTCCCTGGGTAAAAAAGAG	90209874	90210313	90210363	90210311	-1	15	MGP_NODShiLtJ_G0021895.1	90207622	90219530	1700088E04Rik	4490	905	208006	No_or_no_constitutive_exon
TGGAGCAGGCTCCCCCACACTAAAGGCCGCCCCTCTTGCCTCCAGGGGAGAT	90370146	90370203	90370253	90370201	-1	15	MGP_NODShiLtJ_G0021900.1	90341318	90372258	Baiap2l2	4490	905	208006	No_or_no_constitutive_exon
CTATCCCAGATGTCTTTCTGCCTTTGCATCTTGTCCTCTTACGTGGGCAGGC	92181359	92181507	92181309	92181361	1	15	MGP_NODShiLtJ_G0021934.1	92165493	92187908	Adsl	4490	905	208006	No_or_no_constitutive_exon
AGCAACTTTTTTTTTTCTCAATGACTCTATTCTTTTCTTTTGTGGGGAAGCT	95548706	95548908	95548958	95548906	-1	15	MGP_NODShiLtJ_G0021999.1	95518248	95726004	Efcab6	4490	905	208006	No_or_no_constitutive_exon
AGACTTAGTTTTGATTTTTTTTTTCTTTTCTTTTCTTTTTTGGGACCAAGGG	96520173	96520268	96520318	96520266	-1	15	MGP_NODShiLtJ_G0022010.1	96520172	96597646	Phf21b	4490	905	208006	No_or_no_constitutive_exon
GCAGACAACGGGCAGCTAGTGATGTGCTTCATTCATCCTCTTACAGGGAGCC	97936541	97936748	97936491	97936543	1	15	MGP_NODShiLtJ_G0022029.1	97898451	97991538	Gramd4	4490	905	208006	No_or_no_constitutive_exon
TGGGGAACACCTGGGGCCAGGGACTTGGAGTTATAGGGGCACGAAGCCAGTA	101341299	101341755	101341805	101341753	-1	15	MGP_NODShiLtJ_G0022052.1	101341249	101369936	Sbf1	4490	905	208006	No_or_no_constitutive_exon
ATTCAACTGTGCACACTTACATTTCCATCTTTTGTTTCGGGGGAAAAAAGGG	104070938	104071156	104070888	104070940	1	15	MGP_NODShiLtJ_G0022077.1	103996866	104164435	Lrrk2	4490	905	208006	No_or_no_constitutive_exon
CCCTCCTCCTGCCTTCTCTCCTTGCCTGTTCCTGCTCTGCCTGGGAGTAGCC	112539792	112539942	112539992	112539940	-1	15	MGP_NODShiLtJ_G0022159.1	112527861	112565759	Nckap5l	4490	905	208006	No_or_no_constitutive_exon
TCCCTCTCCTGCCTCCTCACCTTTGCTTCCTGTCCTTCCTGGGTGGACAGGA	112538457	112538577	112538627	112538575	-1	15	MGP_NODShiLtJ_G0022159.1	112527861	112565759	Nckap5l	4490	905	208006	No_or_no_constitutive_exon
GACACTGGCAGAAGGACACCACTCAGCCTGTTCTTTTCACATGGGTACAGAC	112830957	112831111	112830907	112830959	1	15	MGP_NODShiLtJ_G0022166.1	112801076	112834632	Asic1	4490	905	208006	No_or_no_constitutive_exon
GATTCAAACCGGGATAACACCACGTTCTGTCCTCCACTTTAATGGGGCAGGA	113646852	113646968	113646802	113646854	1	15	MGP_NODShiLtJ_G0022184.1	113644238	113654512	Letmd1	4490	905	208006	No_or_no_constitutive_exon
GGGGCTGCAGGAGGAAAGCCTTCACAGTCTCTTTCCTTTGGCGGGGACAGGT	114911053	114911262	114911312	114911260	-1	15	MGP_NODShiLtJ_G0022211.1	114902297	114913587	Krt90	4490	905	208006	No_or_no_constitutive_exon
GTCACTCTGTGCCTTGTCTCTTCACCATCTTCCTGCCTCTGGGACACTAGAT	115131667	115131793	115131843	115131791	-1	15	MGP_NODShiLtJ_G0022216.1	115127936	115136335	Krt74	4490	905	208006	No_or_no_constitutive_exon
GGTCAGGTCTATACCAGCCTCTCCATCTGTGGTTGTCAGAGGGTGACTAGGG	115383471	115383632	115383682	115383630	-1	15	MGP_NODShiLtJ_G0022226.1	115383471	115395564	Krt8	4490	905	208006	No_or_no_constitutive_exon
TTGAGGGGCCGTGGGGGCTGGGGTTCAGTGAGCCTCCTCTTGGGGTACAGAA	115635386	115635588	115635638	115635586	-1	15	MGP_NODShiLtJ_G0022235.1	115626818	115642752	Itgb7	4490	905	208006	No_or_no_constitutive_exon
GGAAGAGCATATACAAACCATCACAAGTATTCTTCTTTACTGGGCAACAGGT	115992905	115993103	115993153	115993101	-1	15	MGP_NODShiLtJ_G0022251.1	115975209	116080544	Atf7	4490	905	208006	No_or_no_constitutive_exon
ATTCCTACTTCACTAACCCTTCCTTATCCTGCCACCTCGCCGGGGGCCAGGA	116489926	116490272	116489876	116489928	1	15	MGP_NODShiLtJ_G0022262.1	116478524	116492148	Hoxc6	4490	905	208006	No_or_no_constitutive_exon
GAATTCCTTTCTCACACAACCTAATTTTTCCTCTTCTTTTGGGGATTCAGGA	116797856	116797934	116797806	116797858	1	15	MGP_NODShiLtJ_G0022268.1	116768141	116801186	Copz1	4490	905	208006	No_or_no_constitutive_exon
GGCCAGAAAGAGGCCTGGACTGAGGTGGCCCTTTGGGGGGTGTGGGGCAGGT	1552945	1553090	1552895	1552947	1	16	MGP_NODShiLtJ_G0022311.1	1552489	1553511	Smim22	4490	905	208006	No_or_no_constitutive_exon
GTAGTGCTGGGCTGGAGGCTGTACTAACTGTCGTTTCAGGGAAGGTGAAGTT	11158343	11158840	11158890	11158838	-1	16	MGP_NODShiLtJ_G0022368.1	11153900	11230937	Pdxdc1	4490	905	208006	No_or_no_constitutive_exon
TCCCCAGGAGGGACTTCACATGAGTCAATGAGCTGTTCTGGGGATGGGAGTA	11690393	11690621	11690671	11690619	-1	16	MGP_NODShiLtJ_G0036692.1	11690393	11691605	Gm15869	4490	905	208006	No_or_no_constitutive_exon
AGAAGTTGCTAACATTGAATTTGTCCAAATTGGTGGGGTCCTGTGAAAAGAA	14797822	14798082	14797772	14797824	1	16	MGP_NODShiLtJ_G0003256.1	14793384	14798082	Gm15585	4490	905	208006	No_or_no_constitutive_exon
ACTTTACCCCTATCTCCCTTGTCCCTCTGGACCTTGGGTTTGGAACACAGGC	18829914	18829988	18830038	18829986	-1	16	MGP_NODShiLtJ_G0022483.1	18825035	18841281	Clcn2	4490	905	208006	No_or_no_constitutive_exon
TCATCACCTGGTGATTTTCAGCTAGTTATGAACAATTTTCTGGGAAGCAGCT	28609234	28609423	28609473	28609421	-1	16	MGP_NODShiLtJ_G0022534.1	28577716	28728682	Atp13a4	4490	905	208006	No_or_no_constitutive_exon
ACTGACTACTTTTTCTTTTCTTTTTCTTTCTTTTTTTTGGGGGGGTCTAGGT	32474851	32474928	32474801	32474853	1	16	MGP_NODShiLtJ_G0022578.1	32391264	32509240	Lrch3	4490	905	208006	No_or_no_constitutive_exon
TATCCCTCCTTACCTTGTCACTGAGTTCTTACTTTTCTTTGTGGGGCCAGGG	32478999	32479051	32478949	32479001	1	16	MGP_NODShiLtJ_G0022578.1	32391264	32509240	Lrch3	4490	905	208006	No_or_no_constitutive_exon
TAAGTTCCAGTGTTGAGGTTCTAATTTCCTTCCTCTTTTTGGGAGTCTAGCA	32481453	32481504	32481403	32481455	1	16	MGP_NODShiLtJ_G0022578.1	32391264	32509240	Lrch3	4490	905	208006	No_or_no_constitutive_exon
TTTAACTTCAATGTTCCTATTGTGTTTTCTTCTTTGGGGATTTGAGAAAGGA	33383470	33383788	33383838	33383786	-1	16	MGP_NODShiLtJ_G0003267.1	33383470	33403033	Gm15658	4490	905	208006	No_or_no_constitutive_exon
ACCCTCCCGCCTTTTCCTTTCCTCCCTAATTGTCACTTTCTGGGGGTTAGGT	33600133	33600900	33600083	33600135	1	16	MGP_NODShiLtJ_G0003269.1	33599826	33600900	Gm15829	4490	905	208006	No_or_no_constitutive_exon
TCACTGTGGTTTTGGGCTTAAGACTCTAATGTGAACTTCCGGGAAATCAGTC	52489079	52489123	52489029	52489081	1	16	MGP_NODShiLtJ_G0005597.1	52454335	52490807	G730013B05Rik	4490	905	208006	No_or_no_constitutive_exon
CCTTTCTGAAAGAACTGCAGAGATGGAAATGGAGATGAGCCTACGGGGAGGG	62600449	62600582	62600632	62600580	-1	16	MGP_NODShiLtJ_G0039848.1	62600449	62602345	None	4490	905	208006	No_or_no_constitutive_exon
AATACTAAAACTAACGAAAACACATGTGTATCTTTTTCTCTGGGATGTAGCA	63147151	63147264	63147101	63147153	1	16	MGP_NODShiLtJ_G0022757.1	63139181	63198207	Gabrr3	4490	905	208006	No_or_no_constitutive_exon
TCCTACATGTTTGCACACGTATTTCTCGATGACAACGATGGGAAATACAGCG	71038618	71038690	71038568	71038620	1	16	MGP_NODShiLtJ_G0022772.1	71034868	71062642	Pou1f1	4490	905	208006	No_or_no_constitutive_exon
AAACAATTTTTTCAATTTTATTTTCTTTCATTCTATCTCACTAAAGGGAGTT	84483847	84483916	84483797	84483849	1	16	MGP_NODShiLtJ_G0022781.1	84477475	84488581	Rbm11	4490	905	208006	No_or_no_constitutive_exon
CTCTCCTTACAACTACAAGATGTTGTGTTTGTATTTTTCCACGGGACCAGCT	86079032	86079441	86079491	86079439	-1	16	MGP_NODShiLtJ_G0005606.1	86074140	86083309	None	4490	905	208006	No_or_no_constitutive_exon
CACATCCTGTTTCCGGCCTAAGCAATACTTCTCCAGCCCCTGCCAGGGAGGC	101057623	101057793	101057573	101057625	1	16	MGP_NODShiLtJ_G0022825.1	101048511	101058153	Krtap15	4490	905	208006	No_or_no_constitutive_exon
TAACGTGGTGGCGCACGCCTTTAATCCCAGCACTCGGGAGGCAGAGGCAGGT	103567377	103567429	103567327	103567379	1	16	MGP_NODShiLtJ_G0003285.1	103564116	103569823	None	4490	905	208006	No_or_no_constitutive_exon
GAAAGATCGAGTTTTTTTGTTTTTTTTTTTTGTTTTCCATGAGGGTAAAGGT	104776724	104776800	104776674	104776726	1	16	MGP_NODShiLtJ_G0022881.1	104749956	104780465	Slc5a3	4490	905	208006	No_or_no_constitutive_exon
CTATAGACATCAGTTAAACCTCTGACTTCTTTCCTGTTCTGGGGACACAGGT	106757981	106758413	106757931	106757983	1	16	MGP_NODShiLtJ_G0022894.1	106741043	106763173	Chaf1b	4490	905	208006	No_or_no_constitutive_exon
TTCAGATATTTGTGTTATAAGACAGTGTTTGCTTATGTGGGTACAGATAGGA	109001246	109002052	109002102	109002050	-1	16	MGP_NODShiLtJ_G0022908.1	108989618	109096842	Brwd1	4490	905	208006	No_or_no_constitutive_exon
TGAATTCTTGCAACCCTCTCCGTAGAGTTGGTGATCACAGAACTTGGGAGCA	110553402	110553466	110553516	110553464	-1	16	MGP_NODShiLtJ_G0022919.1	110548249	110566562	Mx1	4490	905	208006	No_or_no_constitutive_exon
AGTGATAGCTAGTAAACTTGTTTCTTTGTTTATATTTCTTCACAGGGCAGCC	2266774	2266964	2266724	2266776	1	17	MGP_NODShiLtJ_G0022932.1	2215234	2585185	Arid1b	4490	905	208006	No_or_no_constitutive_exon
ACGGCTTCGAATTTTCTTCTCTGTCTGTTTCTACCCACCCCACTGGGAAGCT	10933245	10933415	10933465	10933413	-1	17	MGP_NODShiLtJ_G0022975.1	10909288	10943579	Mas1	4490	905	208006	No_or_no_constitutive_exon
ACTTATTATGTTTTGCTTTCCATTTTTGACTCCTTTATATGAAAGGGCAGCA	21396176	21396262	21396126	21396178	1	17	MGP_NODShiLtJ_G0023048.1	21386598	21404274	Zfp677	4490	905	208006	No_or_no_constitutive_exon
CCCACTGGAGGAAGTAATATACCAGGAGACTCCAGGCTGGGGGAGCAAAGCC	24467573	24467676	24467523	24467575	1	17	MGP_NODShiLtJ_G0023100.1	24460360	24467676	Sbpl	4490	905	208006	No_or_no_constitutive_exon
CTATCTTCTAACCTCAAAAACACATTTCTACCCTTGTCTTGGGGGCGTAGGG	24831275	24831398	24831448	24831396	-1	17	MGP_NODShiLtJ_G0023114.1	24811873	24906109	Abca17	4490	905	208006	Yes
GGGCCGACTGGGCCCCTCAGGCCTTTCTGACCCTGTGTGGGTGGCGGCAGGT	25242319	25242473	25242523	25242471	-1	17	MGP_NODShiLtJ_G0023129.1	25238628	25250775	Slc9a3r2	4490	905	208006	Yes
CCTCCCTTGCCCAGGGTGAAAATGACTGCCTGTGCTTCTCTGGGTGGCAGGG	25287566	25288473	25287516	25287568	1	17	MGP_NODShiLtJ_G0023131.1	25274268	25288473	Zfp598	4490	905	208006	No_or_no_constitutive_exon
ACCACGCTGGTGGGAACGAGAAGCTGGTGAAGCTGGAGCCTGGGCTGAAGGT	25477769	25477835	25477719	25477771	1	17	MGP_NODShiLtJ_G0023144.1	25471414	25485447	Hagh	4490	905	208006	No_or_no_constitutive_exon
CACCAGTGAATATGGAAGCTCAGGAGCTCTGTGGGATCCCATGTGGGGAGGA	26528245	26528359	26528409	26528357	-1	17	MGP_NODShiLtJ_G0023195.1	26519191	26535908	Wdr90	4490	905	208006	No_or_no_constitutive_exon
GCCAAGGCTGGGCGCCTCTCACAGTACGGGGTCATGTGCCCGGCGGGCAGGT	27770248	27770460	27770198	27770250	1	17	MGP_NODShiLtJ_G0023228.1	27738586	27777855	Syngap1	4490	905	208006	No_or_no_constitutive_exon
GCTGGGCGCCTCTCACAGTACGGGGTCATGTGCCCGGCGGGCAGGTGAAGGA	27770254	27770460	27770204	27770256	1	17	MGP_NODShiLtJ_G0023228.1	27738586	27777855	Syngap1	4490	905	208006	No_or_no_constitutive_exon
CACATCCTTAAAAGGGTGCTTTTTTTCCCTCTTATGTTGGGTACGGGAAGGC	29123935	29124072	29123885	29123937	1	17	MGP_NODShiLtJ_G0023251.1	29121581	29151675	Zfp523	4490	905	208006	No_or_no_constitutive_exon
CTGTCCTTGTGCACATGCTTCCTGGACGCCTGTCCATTTGGGGAGACCAGGC	30864044	30864157	30863994	30864046	1	17	MGP_NODShiLtJ_G0023287.1	30769822	30866433	Gm28043	4490	905	208006	No_or_no_constitutive_exon
AGAGGTCCCCCCGCGTTCAGCACCCTCGGTGGACAGCCCTGGGGACCTAGGA	31067044	31067405	31067455	31067403	-1	17	MGP_NODShiLtJ_G0023290.1	31006931	31159446	Mdga1	4490	905	208006	No_or_no_constitutive_exon
GAAGTATGTCTCCAGTTTGCTCTCCCTGTTTTTTCCTTGCATGATGGGAGCT	32452196	32452264	32452146	32452198	1	17	MGP_NODShiLtJ_G0003315.1	32445942	32456493	Gm15318	4490	905	208006	No_or_no_constitutive_exon
CCCCTTATGTGCCCCCCCCTTTCTGACTGCCCACCTGTATGGGGGGACAGGG	33851462	33851541	33851591	33851539	-1	17	MGP_NODShiLtJ_G0023321.1	33843068	33861559	Rasal3	4490	905	208006	No_or_no_constitutive_exon
GATCTCTCGCCTCTCACTCCATCTGTGTGTGTCTCTCTCTGGGGTACCAGGA	35758123	35758334	35758073	35758125	1	17	MGP_NODShiLtJ_G0023377.1	35755141	35784368	Col11a2	4490	905	208006	No_or_no_constitutive_exon
GACCGCCATCTGTCCGAGTAGCCCAAACCACACCTTTTAACACAAGGGAGCC	35867532	35867767	35867482	35867534	1	17	MGP_NODShiLtJ_G0023381.1	35862074	35870812	H2-DMb2	4490	905	208006	No_or_no_constitutive_exon
ACTAGATCAAATCAGTGCCTGTTGCCCCTTCCTTCTCTCCTGGGGACCAGGA	36933130	36933227	36933080	36933132	1	17	MGP_NODShiLtJ_G0023428.1	36931321	36941473	Vwa7	4490	905	208006	Yes
CCCTTCCGAGGGATTCAGATATCGATCCCCTTTCCTTCCTCGCGGGACAGAT	36964091	36964215	36964265	36964213	-1	17	MGP_NODShiLtJ_G0023430.1	36944927	36964915	Msh5	4490	905	208006	No_or_no_constitutive_exon
GCCTTCCTGTACTCAGTGCCCGAGTCCTTTGGGAGGTTGGGGAGCGCTAGGG	37040780	37041007	37041057	37041005	-1	17	MGP_NODShiLtJ_G0023441.1	37038229	37045138	Csnk2b	4490	905	208006	No_or_no_constitutive_exon
TCCTGTGCCTGTGCCCTTCAGCCAAGTGCCGCTATGCCCTGGGCATGCAGGA	37693838	37693912	37693962	37693910	-1	17	MGP_NODShiLtJ_G0023471.1	37681838	37706267	Ddr1	4490	905	208006	No_or_no_constitutive_exon
ACAGACCTGGGACTCACTTTAACTTTCAGTTCAGGCGATTCCTAGGGAAGGG	38399607	38399914	38399964	38399912	-1	17	MGP_NODShiLtJ_G0039909.1	38397462	38400576	None	4490	905	208006	No_or_no_constitutive_exon
GATGGAAGAGAAGCCTCACAGTGACCAGAGACTTAATGGGGGTGGGGCAGAA	38478695	38478971	38479021	38478969	-1	17	MGP_NODShiLtJ_G0023498.1	38476919	38479847	H2-M10.2	4490	905	208006	No_or_no_constitutive_exon
GGGGGGGAAGAAGCCTCACAGTGACCAGGGGCTGAATGGGGGTGGGGCAGGT	38525672	38525852	38525902	38525850	-1	17	MGP_NODShiLtJ_G0023499.1	38521494	38526702	H2-M10.1	4490	905	208006	Yes
GGAGGGTAAGAAGCCTCACAGTGACCAGGGGCTGAATGGGGGTGGGGCAGAT	38571614	38571890	38571940	38571888	-1	17	MGP_NODShiLtJ_G0023500.1	38568883	38572716	H2-M10.3	4490	905	208006	No_or_no_constitutive_exon
AGGGAGGAAGAAGCCTTAAAGTGACTAGAGTCTGAATGGGGGTGGGGCAGAC	38691435	38691711	38691761	38691709	-1	17	MGP_NODShiLtJ_G0023501.1	38689116	38692534	H2-M10.4	4490	905	208006	No_or_no_constitutive_exon
GTAGAGGGAGAAGCCTCACAGTGATGAGAGACTGAATGGGAGTGGAGCAGAA	38978504	38978781	38978454	38978506	1	17	MGP_NODShiLtJ_G0039923.1	38977704	39071256	None	4490	905	208006	No_or_no_constitutive_exon
TGGTGGTAAGAAGACTCACAGTGATCAGGGGCTGAATGGGGGTGGGGCAGAT	39024231	39024507	39024181	39024233	1	17	MGP_NODShiLtJ_G0023505.1	39023310	39027180	H2-M10.5	4490	905	208006	No_or_no_constitutive_exon
GATGTAAGAGAAGCCTCATAGTGACCAAAGGCTGAATGGGGGTGGGGCAGGT	39069930	39070206	39069880	39069932	1	17	MGP_NODShiLtJ_G0023506.1	39069115	39072509	H2-M10.6	4490	905	208006	No_or_no_constitutive_exon
AACCGGTTTCGTGCAAGGTTGTGGTCCAAATACGACCGGGGCGGGGCCAGGC	39254277	39254553	39254603	39254551	-1	17	MGP_NODShiLtJ_G0023517.1	39248552	39255309	H2-M5	4490	905	208006	No_or_no_constitutive_exon
GATCATTTATGAGCAAATGTACTTGTTATTTTCCTTTGGGAAATCAACAGGT	44617329	44617445	44617279	44617331	1	17	MGP_NODShiLtJ_G0023589.1	44599568	44630830	Mut	4490	905	208006	No_or_no_constitutive_exon
AATTACATGTGTCATTGGTGATTTAGTTGGAGAAGGAACGGGAGAAGGAGAT	49892936	49893221	49893271	49893219	-1	17	MGP_NODShiLtJ_G0023617.1	49890450	49895957	Hsp90ab1	4490	905	208006	No_or_no_constitutive_exon
AACAAGTCGGGCAGTGGTGGCGCACGCCTTTAATCCCAGCACTCAGGGAGGC	50706040	50706481	50705990	50706042	1	17	MGP_NODShiLtJ_G0005670.1	50699940	50706481	Gm26785	4490	905	208006	No_or_no_constitutive_exon
AAAGGAGAAGTCCTCTGAGGAAATGCCTTGTCTCTTTGGGGATGAGTTAGTG	51106587	51106807	51106857	51106805	-1	17	MGP_NODShiLtJ_G0023646.1	51097283	51111842	Klc4	4490	905	208006	No_or_no_constitutive_exon
TGAGGGAGGAGGTGAGGCCAGCTTTAACATCCCTGGTGTGGGTGTGATAGGT	51194414	51194554	51194364	51194416	1	17	MGP_NODShiLtJ_G0023653.1	51181044	51195137	Pex6	4490	905	208006	No_or_no_constitutive_exon
GGTGCTGGAGGCCTAAGCAGATGGTGTCTGTGGCCCTGCCGGGAACCCAGGT	51195655	51196006	51196056	51196004	-1	17	MGP_NODShiLtJ_G0023654.1	51195258	51199584	Gnmt	4490	905	208006	No_or_no_constitutive_exon
ATACCGTGGCGTTGGACTTAAACTGACAAAATCCCTTCTTGGGCCAACAGGT	54725245	54725328	54725195	54725247	1	17	MGP_NODShiLtJ_G0023703.1	54422090	54740565	Kif6	4490	905	208006	No_or_no_constitutive_exon
GACTGTGCTGACTGGCACAAAGGACACTGTATGTGCTGGGGCCACAGGAGCC	61887617	61888427	61888477	61888425	-1	17	MGP_NODShiLtJ_G0023734.1	61882874	61892160	Plin4	4490	905	208006	No_or_no_constitutive_exon
CACTTGGCATTCTCTTTTTCTCCTCTCACCTGCATCCGGTCTGGGGACAGCA	62222717	62222729	62222779	62222727	-1	17	MGP_NODShiLtJ_G0023747.1	62213316	62276779	Ptprs	4490	905	208006	No_or_no_constitutive_exon
AGGCCATACTGTGGCAGCATAGGTCAGAGGTGTCTCTTTCCAAGGGGCAGGC	62432163	62432264	62432113	62432165	1	17	MGP_NODShiLtJ_G0023750.1	62407164	62432906	None	4490	905	208006	No_or_no_constitutive_exon
AGATGACAATCTCTTCTTTCCCTCTTGTGCTGCCCTGGCGTGGGCTGAAGTC	62747624	62747712	62747762	62747710	-1	17	MGP_NODShiLtJ_G0023764.1	62742846	62785427	Mllt1	4490	905	208006	No_or_no_constitutive_exon
TCCCTCTTTGTTTTTTTTTCCCTCTTTGTTTTTATTTTGGGGACATGCAGGG	63326384	63326569	63326334	63326386	1	17	MGP_NODShiLtJ_G0023784.1	63254734	63374094	Adgre1	4490	905	208006	Yes
ATGTCCCACCTCCTTTTTGTTTTCGCCCTTCTGTGATTTCCCGGGGATAGGC	77244241	77244358	77244191	77244243	1	17	MGP_NODShiLtJ_G0023817.1	77095868	77246620	Epb41l3	4490	905	208006	Yes
TATTAGCCTCTCAGCAGCTGTTTCCTCGTTTGTTCTCTCCCGGGTGGCAGGT	79950993	79951111	79950943	79950995	1	17	MGP_NODShiLtJ_G0023833.1	79904753	79966583	Fam179a	4490	905	208006	No_or_no_constitutive_exon
TCCAATGGCCCGAGACTGATGGGGCTACGCTCCTCCTCCGTGCGGGGCAGTG	79953136	79953275	79953086	79953138	1	17	MGP_NODShiLtJ_G0023833.1	79904753	79966583	Fam179a	4490	905	208006	No_or_no_constitutive_exon
CTTCTTACTGTGTATAAAATGGTTTAATAGCAAACTTTCTTGGGTAACAGAA	88396506	88396593	88396643	88396591	-1	17	MGP_NODShiLtJ_G0023866.1	88393873	88412226	Cebpz	4490	905	208006	No_or_no_constitutive_exon
TGCTACAGTGTCAATAACAACACTCCCTTTCCTTTGTCTTTGGGCAGGAGAC	93833982	93834082	93833932	93833984	1	17	MGP_NODShiLtJ_G0023896.1	93774452	93895233	Mta3	4490	905	208006	No_or_no_constitutive_exon
AAACAAACAGAAAACCCTCCCCCTTCTCTGTCTGTCTAATGGGTACACAGTG	987863	988034	987813	987865	1	19	MGP_NODShiLtJ_G0024476.1	978038	992003	Pitpnm1	4490	905	208006	No_or_no_constitutive_exon
CCCTGGAGTTGTCTTCAAGGGAACAGGAGGAGTTGGAGCGACGGGGTCAGCA	1159210	1159420	1159470	1159418	-1	19	MGP_NODShiLtJ_G0024490.1	1159210	1177412	Ankrd13d	4490	905	208006	No_or_no_constitutive_exon
TGAGATGAACGGGGTGGTGGGGCTGATGGACGCGGCTGTGGGGACTGCAGTT	2701811	2701972	2702022	2701970	-1	19	MGP_NODShiLtJ_G0024550.1	2684733	2711014	Pcnx3	4490	905	208006	No_or_no_constitutive_exon
CGGGAAGGGACGTCCAAGGTCATGACACTGATGCACACTTTTGGGAACAGGT	3058730	3058816	3058866	3058814	-1	19	MGP_NODShiLtJ_G0024565.1	3029643	3065753	Capn1	4490	905	208006	Yes
AATCCTGGGTCTGGATCCTGGTCTTAGCTTTTGGTTCTTTGGGGGCACAGCG	3490005	3490169	3489955	3490007	1	19	MGP_NODShiLtJ_G0024590.1	3484631	3500254	Pygm	4490	905	208006	No_or_no_constitutive_exon
CCCCAACACTCAGGAAATGACCTCTGGATTCTTGACCCCGGGGAACCCAGGC	3504007	3504241	3503957	3504009	1	19	MGP_NODShiLtJ_G0024591.1	3501134	3516898	Rasgrp2	4490	905	208006	No_or_no_constitutive_exon
GGTGTTGATGTCGGTTGTCTCCTGTCTCTCCCCCTCCTCGGGCTGGGCAGGT	3579132	3579294	3579082	3579134	1	19	MGP_NODShiLtJ_G0024592.1	3520412	3656860	Nrxn2	4490	905	208006	No_or_no_constitutive_exon
ATCTCTGTGGTGCCCGTCTGATCTGGTGTTTCCTCCCTACCGTGGGGCAGGT	3599360	3599551	3599310	3599362	1	19	MGP_NODShiLtJ_G0024592.1	3520412	3656860	Nrxn2	4490	905	208006	No_or_no_constitutive_exon
AGGGGAGTAAGGGACATCTGGTACCACTGATCTTGAGTTTGGGACCACAGGG	4102904	4103001	4103051	4102999	-1	19	MGP_NODShiLtJ_G0024603.1	4096326	4115049	Plcb3	4490	905	208006	No_or_no_constitutive_exon
TGGCCTGTTGCCATCTTCCTCATCTTACCTTTTGTCCCTGGGTGGGGCAGTT	4367243	4367438	4367488	4367436	-1	19	MGP_NODShiLtJ_G0024614.1	4366069	4374002	Otub1	4490	905	208006	No_or_no_constitutive_exon
TGTGTAAAACTTATTATTATTTTTTTTTTCTGTTTCCTAAATGGGCATAGGT	4716260	4716475	4716210	4716262	1	19	MGP_NODShiLtJ_G0024622.1	4699318	4751419	Atl3	4490	905	208006	Yes
CTCTCTTTCTGTCTCTTTCTGTTGCCACCACATCTTGCATCTGGGGAAAGGG	9601886	9601997	9602047	9601995	-1	19	MGP_NODShiLtJ_G0024721.1	9593011	9644966	Stx3	4490	905	208006	No_or_no_constitutive_exon
TGGAAACTCATAGATTCTACATTATACCCCTCTTGTTTCCTGGGACATAGAT	10704773	10704931	10704723	10704775	1	19	MGP_NODShiLtJ_G0024750.1	10699014	10735110	Lpxn	4490	905	208006	No_or_no_constitutive_exon
CAAAATTGTACGTTTTCAATACCAAGAATTATTTTTAAAAGACCGGGCAGTT	12937762	12937779	12937829	12937777	-1	19	MGP_NODShiLtJ_G0024786.1	12885120	13058679	Tle4	4490	905	208006	No_or_no_constitutive_exon
GCTGGGTGCTGTTCTGCAGACACGTGACTTCTGTTTCCTGTGTTGGGAAGGT	17542774	17542876	17542926	17542874	-1	19	MGP_NODShiLtJ_G0024798.1	17535375	17590965	Ostf1	4490	905	208006	No_or_no_constitutive_exon
TAACTGACTCTGTCCTGTCTGTTGACATGTCTCTGGCTGCTGGGGTACAGGT	25194968	25195141	25194918	25194970	1	19	MGP_NODShiLtJ_G0024831.1	25046999	25268355	Dock8	4490	905	208006	No_or_no_constitutive_exon
GTGGTGGTGCTGAGCTGTGAGCATCCTTGCTGTGTCCTTCTGGGGAAAAGGA	34854810	34855064	34854760	34854812	1	19	MGP_NODShiLtJ_G0024881.1	34852752	34857675	None	4490	905	208006	No_or_no_constitutive_exon
GTTTGTTTGTTTATTTATTTTTTTATGTTGCCTGTGGTACTGGGAGCAAGAG	37408415	37408430	37408480	37408428	-1	19	MGP_NODShiLtJ_G0024902.1	37334331	37459103	Htr7	4490	905	208006	No_or_no_constitutive_exon
AAATGCAGTATAAGAAATGTGATGCCTTCTCTCTGTGACTTTGGGAACAGGT	37839026	37839311	37838976	37839028	1	19	MGP_NODShiLtJ_G0024905.1	37801219	37888705	Pcgf5	4490	905	208006	Yes
TTAGTGTCCTGTTCTAAAGTCTTAATGGTGGTGTTGCCTTTGGGTAACAGGT	39814847	39814955	39814797	39814849	1	19	MGP_NODShiLtJ_G0024923.1	39781641	39837639	Pde6c	4490	905	208006	Yes
GGACCCATGCACTGCAAATGCAGCAGAGGTTTCTGTTTCAGGGACCTAAGAG	39978661	39978822	39978611	39978663	1	19	MGP_NODShiLtJ_G0024925.1	39940245	39992251	Lgi1	4490	905	208006	No_or_no_constitutive_exon
ATAGTATTTTAATTTTTGGGTTTTTTTGCCTGTGACTTTGGGACATACAGAT	42562823	42563038	42563088	42563036	-1	19	MGP_NODShiLtJ_G0024947.1	42531794	42572686	Aldh18a1	4490	905	208006	No_or_no_constitutive_exon
CTAGGCCTCGGTTTCATGGAACTCAGGCCTGACAGTCTCTTTGGGGACAGTT	44123474	44123573	44123424	44123476	1	19	MGP_NODShiLtJ_G0024970.1	44117512	44126631	Ankrd2	4490	905	208006	No_or_no_constitutive_exon
CTTCCTGCTATCTCTCTGTTTCTTCTTCTTCCCTGCACCCTGGGAGGCAGGA	44279935	44279956	44279885	44279937	1	19	MGP_NODShiLtJ_G0024977.1	44257318	44289361	Zfyve27	4490	905	208006	No_or_no_constitutive_exon
CAACCTGGGCTTCCTTCTGGGGGTGCTTTGGGGGTCTCCTGCTGGGGCAGAC	44852985	44853120	44853170	44853118	-1	19	MGP_NODShiLtJ_G0024983.1	44841674	44872550	Pyroxd2	4490	905	208006	No_or_no_constitutive_exon
ATAGCTTTTAAAATCTCATCTATCCTCTTCTGCTTTTGTTGTGGGAACAGGT	45040785	45040892	45040942	45040890	-1	19	MGP_NODShiLtJ_G0024985.1	44908788	45572487	Hpse2	4490	905	208006	No_or_no_constitutive_exon
CCAGGGACTGCTCACCCATACTGATGGGAGTTTTCTCTTGGGGAATGTAGGT	46858651	46858800	46858601	46858653	1	19	MGP_NODShiLtJ_G0025010.1	46855635	46869047	Hif1an	4490	905	208006	No_or_no_constitutive_exon
AGGAGTCTCTGTGTTACTGTGGAGGAAGGACTCTCGTCAAGGGGGTTCAGTA	47502540	47502614	47502490	47502542	1	19	MGP_NODShiLtJ_G0025020.1	47500486	47506809	Tlx1	4490	905	208006	No_or_no_constitutive_exon
AGCCTGCAACTCAGGTATCCACCTCTGCCTCCCTGGGGCTGGGTTGAAAGGT	47692789	47692972	47693022	47692970	-1	19	MGP_NODShiLtJ_G0005775.1	47691901	47700602	Gm28578	4490	905	208006	No_or_no_constitutive_exon
GGATGCAGGGAGGGTGGGATTTGATGGGGACTTTTTCTACAGGGAAACAGCT	48582320	48583610	48582270	48582322	1	19	MGP_NODShiLtJ_G0025033.1	48560145	48589240	Pprc1	4490	905	208006	No_or_no_constitutive_exon
TAACGGTTTTCTCTCCTGCTTCTCCTTGCTCTCTCTCGGGGACCTGGAAGTG	49963919	49963964	49964014	49963962	-1	19	MGP_NODShiLtJ_G0025064.1	49902385	50117149	Sh3pxd2a	4490	905	208006	Yes
TCCTGCCAAAACTGTAGCATTCCTAATTTCTTTCATTTTCAATCGGGAAGAT	2099696	2099831	2099881	2099829	-1	2	MGP_NODShiLtJ_G0025157.1	2080957	2105024	Mcm10	4490	905	208006	No_or_no_constitutive_exon
GCCAGCATTTCATAGGACTTTGTTAGGTTTGTGGGGTGGGGAAGTAGAAGAG	7763970	7764108	7764158	7764106	-1	2	MGP_NODShiLtJ_G0025174.1	7736560	7879365	Taf3	4490	905	208006	No_or_no_constitutive_exon
TGCTTGCCATGGACATCCACATCTCTCTTTTCTCACTTTTCCGGGAGGAGAC	10199448	10199461	10199511	10199459	-1	2	MGP_NODShiLtJ_G0025188.1	10110796	10314603	Itga8	4490	905	208006	No_or_no_constitutive_exon
CACACTTTAACCAGTTCTCTTCCCTTCTCCCTCCTCATCCCACCGGGAAGAA	17753257	17753410	17753460	17753408	-1	2	MGP_NODShiLtJ_G0025216.1	17708027	17873529	Pip4k2a	4490	905	208006	No_or_no_constitutive_exon
GGGAGTGGCCATCTCCCCCCTTTTATTCTGCTTAGGTAGCTGGGAAGGAGGG	23887378	23889932	23887328	23887380	1	2	MGP_NODShiLtJ_G0025246.1	23887375	23904374	Il1rn	4490	905	208006	No_or_no_constitutive_exon
GCTTGGTTGAGGAGTCTCCTGAAAGCTTTCTTCCTGCCTGGGGGCACTAGGT	23998214	23998390	23998440	23998388	-1	2	MGP_NODShiLtJ_G0025248.1	23977373	24034885	Pax8	4490	905	208006	No_or_no_constitutive_exon
TTGAGGCCTCGATTCTCATGCCCTTCGCCCTGGGTCTATATGCAGGGTAGCT	24034358	24034461	24034511	24034459	-1	2	MGP_NODShiLtJ_G0025248.1	23977373	24034885	Pax8	4490	905	208006	No_or_no_constitutive_exon
TGTGCCTCTGTCTCCACGTCTGTGTCCCTCCTGCCTTCAGCCAAGGGCAGTG	24689595	24689688	24689545	24689597	1	2	MGP_NODShiLtJ_G0025256.1	24685721	24694248	Nsmf	4490	905	208006	No_or_no_constitutive_exon
GTGGGAGGTCGGTGCTTTACAGCCTTGTTGCATCTCCCTGTGGGGAATAGGC	24872693	24872837	24872887	24872835	-1	2	MGP_NODShiLtJ_G0025265.1	24869444	24875728	Slc34a3	4490	905	208006	No_or_no_constitutive_exon
GAACTCACAGAGATCCATCTGTCTCTGCCTCCCAAATACTGGGATTAAAGGG	25062965	25063450	25062915	25062967	1	2	MGP_NODShiLtJ_G0025282.1	25053320	25065396	Npdc1	4490	905	208006	No_or_no_constitutive_exon
GTGGAGGCCACACATGGCTCTGAGCTTGGTTCTTCTACCTGCAGGGACAGAT	25340197	25340290	25340147	25340199	1	2	MGP_NODShiLtJ_G0025301.1	25336600	25340626	Lcn5	4490	905	208006	No_or_no_constitutive_exon
TGGGGTGGGAAGGGCTACTGGTCAGGTTCAACCCCTCTGTCCAGGGACAGTG	25600135	25600364	25600085	25600137	1	2	MGP_NODShiLtJ_G0025312.1	25560495	25615044	Kcnt1	4490	905	208006	No_or_no_constitutive_exon
CTGTCTTGGCATCAGCAGCCCCTCTGAAGGCTTTGTTCTCATGGGTGTAGTT	26105145	26105310	26105360	26105308	-1	2	MGP_NODShiLtJ_G0025323.1	26093889	26112914	Snapc4	4490	905	208006	No_or_no_constitutive_exon
TAACACAGCCTTGGTGATGTGCATTGTGTTTATTTTTTTGGGGGCCACAGAA	26120515	26120578	26120628	26120576	-1	2	MGP_NODShiLtJ_G0025324.1	26116369	26125696	Sdccag3	4490	905	208006	No_or_no_constitutive_exon
TCATGGACTAATGCACCTCTTCTTGATCTTTCCTTTTGGGAACAACACAGCA	28780669	28780926	28780619	28780671	1	2	MGP_NODShiLtJ_G0025371.1	28776237	28841263	Ddx31	4490	905	208006	No_or_no_constitutive_exon
TGTCACTCAGCTCTTCTCTTGTACCTCCTATGCCCCCTCCATAGGGCAAGAC	30317210	30317458	30317160	30317212	1	2	MGP_NODShiLtJ_G0025398.1	30281453	30324830	None	4490	905	208006	No_or_no_constitutive_exon
TCCCTGTAGTAAGAGCTGTGTTTAATGCGGACTTGCCTCTGGGGTTACAGGT	31532137	31532261	31532087	31532139	1	2	MGP_NODShiLtJ_G0025422.1	31447915	31599650	None	4490	905	208006	No_or_no_constitutive_exon
CCCCTCTCCCCTTCCCTCTTCCCCTCTCCCCCTTTGGGGAGGGGGCTCAGGA	31559706	31559804	31559656	31559708	1	2	MGP_NODShiLtJ_G0025422.1	31447915	31599650	None	4490	905	208006	No_or_no_constitutive_exon
AGCCTTCCAAGGAATCTTCTCAACCACCCCACAGCCAACAGCGGGGCCAGCA	32953306	32953648	32953698	32953646	-1	2	MGP_NODShiLtJ_G0025455.1	32953098	32979109	Fpgs	4490	905	208006	No_or_no_constitutive_exon
AGTAGTAATTAGTACCCATTATCCTTTATTTCCCTAATGCGGGTTGGAAGCA	33012326	33012749	33012799	33012747	-1	2	MGP_NODShiLtJ_G0025458.1	33012326	33021429	6330409D20Rik	4490	905	208006	No_or_no_constitutive_exon
AGTAATTAGTACCCATTATCCTTTATTTCCCTAATGCGGGTTGGAAGCAGAA	33012326	33012746	33012796	33012744	-1	2	MGP_NODShiLtJ_G0025458.1	33012326	33021429	6330409D20Rik	4490	905	208006	No_or_no_constitutive_exon
AAGGCTCTCAGCAGCCGCTCCTCACCAGCCTTGTGGCCCCTGATGGGCAGGG	33061440	33061594	33061644	33061592	-1	2	MGP_NODShiLtJ_G0025462.1	33058195	33065227	Cfap157	4490	905	208006	No_or_no_constitutive_exon
TGGCTAAATGAAATTCCCTTTTATTCCTGCAAAACACCACTGGGAAGAAGTC	34144023	34144631	34143973	34144025	1	2	MGP_NODShiLtJ_G0003479.1	34140109	34147877	Nron	4490	905	208006	No_or_no_constitutive_exon
GACAAGAATTCCCTAACATGATCCTACCTTGCTTTCCCTTTGGGCTGAAGGT	35470955	35471095	35471145	35471093	-1	2	MGP_NODShiLtJ_G0025485.1	35429015	35512609	None	4490	905	208006	No_or_no_constitutive_exon
TGTTGTTGCTCTCCTTTATTAATTATGTGCTGGGGGCTGGGGAGAATTAGAT	35585979	35586387	35585929	35585981	1	2	MGP_NODShiLtJ_G0025487.1	35559749	35636653	Cntrl	4490	905	208006	No_or_no_constitutive_exon
GACTGGTCGTCACCAATGATGTTCTTCTCTCTCCTTTCTCTGGGATATAGCC	53374103	53374216	53374053	53374105	1	2	MGP_NODShiLtJ_G0025559.1	53230137	53390058	Kif5c	4490	905	208006	No_or_no_constitutive_exon
GGTCTTAAATCTGTTTCTTCTGACACTGAGTCTCCTCTTGGGGACAATAGGG	54277197	54277363	54277147	54277199	1	2	MGP_NODShiLtJ_G0005848.1	54275840	54280185	Gm13485	4490	905	208006	No_or_no_constitutive_exon
GAAATATGGCCTTCCTCCTTTCTGATGCTGTGTCTCTTCCACGTAGGGAGTT	64535914	64536043	64535864	64535916	1	2	MGP_NODShiLtJ_G0025590.1	64369004	64574669	Pkp4	4490	905	208006	No_or_no_constitutive_exon
CAGGCGATCGCTGCAGCCGCTGCTGAGTACACGAGTTTAGGGCGGAGCAGGA	72901000	72901238	72901288	72901236	-1	2	MGP_NODShiLtJ_G0025621.1	72815792	73004525	Scn9a	4490	905	208006	No_or_no_constitutive_exon
CATGTCACTGGGATCACAAATGATAGAGAAATTGTGTTGGGTAAAGACAGTA	78397224	78397397	78397174	78397226	1	2	MGP_NODShiLtJ_G0025657.1	78344610	78404817	Hat1	4490	905	208006	No_or_no_constitutive_exon
TGTTGAATTCATGCTCAGTTCTGTGTCTACCATTATTCTGTGGGAAATAGAA	84300293	84300647	84300697	84300645	-1	2	MGP_NODShiLtJ_G0025707.1	84142993	84436321	Ttn	4490	905	208006	No_or_no_constitutive_exon
GGGCTGTCTATTTTTAACTTCCTGTTCTTTCCTTTTGGCCGGGCAATCAGTG	84643324	84643547	84643597	84643545	-1	2	MGP_NODShiLtJ_G0025708.1	84465775	84654557	Ccdc141	4490	905	208006	No_or_no_constitutive_exon
CTAAGTACAGTTTTTAATTCAAATATGATTTGTTGGTCCTGTGGGTACAGAT	84983929	84984055	84983879	84983931	1	2	MGP_NODShiLtJ_G0003528.1	84965581	84984756	Gm13944	4490	905	208006	Yes
AGAACTTTTAAATAACACGATACCATCAAAATTCTTTCCTGGGACTATAGCT	92448928	92449009	92448878	92448930	1	2	MGP_NODShiLtJ_G0025729.1	92359930	92451690	Itgav	4490	905	208006	No_or_no_constitutive_exon
CTCAGATGCCCAGGTGACTTTACCCTCTTTCTCTTCCCTCTGTGGGGTAGGA	93472360	93472467	93472517	93472465	-1	2	MGP_NODShiLtJ_G0025739.1	93470176	93478000	Tmx2	4490	905	208006	No_or_no_constitutive_exon
AGGGACAAGGAGGGACTGCCTTGAGCTTCCCAGTGGGCTGTGGGACACAGGG	101978774	101978938	101978724	101978776	1	2	MGP_NODShiLtJ_G0025966.1	101973899	101992463	Mybpc3	4490	905	208006	Yes
GGACCCCAGACTGGGCCTGGCTGCAGCACCTCCCGTGCCCTTGGGGACAGGT	103376172	103376345	103376395	103376343	-1	2	MGP_NODShiLtJ_G0025991.1	103374053	103392560	Mapk8ip1	4490	905	208006	No_or_no_constitutive_exon
GCTGGCTTGCTGTTCTTGGGCACCATGCCACACAGGAGGGATGAGGTCAGTT	123601655	123601872	123601605	123601657	1	2	MGP_NODShiLtJ_G0040005.1	123577291	123601872	None	4490	905	208006	No_or_no_constitutive_exon
AGCCATTTTTCTTGCTTGCTTTCTCTCTATGTCTCCCGACTGGGGCACAGGG	127561555	127561631	127561681	127561629	-1	2	MGP_NODShiLtJ_G0026110.1	127434817	128064090	Ryr3	4490	905	208006	No_or_no_constitutive_exon
AAATAAAGACAACAATTCTTGTTTATGATGCCCTCCCTGCCCACGGGAAGAA	128150466	128150531	128150416	128150468	1	2	MGP_NODShiLtJ_G0026111.1	128143329	128162784	Tmco5b	4490	905	208006	No_or_no_constitutive_exon
GGGGTGTTTTGGGGAAAAGCAGGTGGCCTGACTGCCGTGGGGATCGGCAGGT	135333393	135333993	135333343	135333395	1	2	MGP_NODShiLtJ_G0026166.1	135325049	135333993	Itpka	4490	905	208006	No_or_no_constitutive_exon
CTACTTCTTTCAGGTGCTGTGCCCTGTGAGACACCCTCCGTCAGGGACAGAA	135362510	135362695	135362745	135362693	-1	2	MGP_NODShiLtJ_G0026168.1	135346926	135371375	Rpap1	4490	905	208006	No_or_no_constitutive_exon
GTCTAGACTAGGCGGTGACAGCTATGCTTCTTTTCCTGCAGGGAACTGAGCC	136275771	136275868	136275918	136275866	-1	2	MGP_NODShiLtJ_G0026186.1	136271082	136276374	Lrrc57	4490	905	208006	No_or_no_constitutive_exon
CCCTGAGTAAGCTACTTTTTCTACCTGGCTAATTTATTTGGGAATGATAGGA	137056222	137056308	137056358	137056306	-1	2	MGP_NODShiLtJ_G0026203.1	137018073	137062459	Ppip5k1	4490	905	208006	No_or_no_constitutive_exon
TTGGTCTAGTAACTACCACCTTTTAATTCCTAATGGCCCTTTGGGGGCAGTT	137107022	137107122	137107172	137107120	-1	2	MGP_NODShiLtJ_G0026206.1	137099778	137121815	Catsper2	4490	905	208006	No_or_no_constitutive_exon
CCCTTCTTATGGAAAAGAATAAACAGGAGAAGGAACTTTGGGACAAGCAGCA	143088768	143089104	143088718	143088770	1	2	MGP_NODShiLtJ_G0026260.1	143050863	143105685	Usp8	4490	905	208006	No_or_no_constitutive_exon
TGGGTTTTTTTTGTTTTTTGTTTTTTCTGGACTGGACGTTGTGTGGGGAGCT	143515022	143515194	143515244	143515192	-1	2	MGP_NODShiLtJ_G0026266.1	143483079	143515578	Ncaph	4490	905	208006	No_or_no_constitutive_exon
CTCCCTCACTGGCTCGTCAGGATTTATTTCAACCATGCTTGGGTTGGCAGGT	143623423	143623613	143623373	143623425	1	2	MGP_NODShiLtJ_G0026269.1	143601681	143634370	Snrnp200	4490	905	208006	No_or_no_constitutive_exon
ATGAAGGTCAGTCAGAAACACAAGTTTGACCTCAGAGTTGGGGAGATAAGGC	145203247	145203502	145203552	145203500	-1	2	MGP_NODShiLtJ_G0003563.1	145203247	145205682	Gm14011	4490	905	208006	No_or_no_constitutive_exon
AACTGTATTACTTACGTTCAATTTTTCTCTTCATCCTGGGACATACAAAGAA	145692625	145693119	145693169	145693117	-1	2	MGP_NODShiLtJ_G0015337.1	145692625	145717227	9830144P21Rik	4490	905	208006	No_or_no_constitutive_exon
GGAGGGCCTGGATGAGACTCTGCCTCTGAGTACAGCTTCTCTGGGAGCAGTT	146677256	146677385	146677206	146677258	1	2	MGP_NODShiLtJ_G0026311.1	146646135	146693895	Tgm6	4490	905	208006	Yes
GGACCACCTACCTGGCATGGATCTGACCATCGGGTGGGGTGGGTGGGCAGGG	146979036	146979275	146979325	146979273	-1	2	MGP_NODShiLtJ_G0026321.1	146973767	146981268	Pced1a	4490	905	208006	No_or_no_constitutive_exon
AAAGCCCTGCCATCAGCTTTTCCCTAACTGCCGCTGCTTTGGGCACACAGGT	161264292	161264400	161264242	161264294	1	2	MGP_NODShiLtJ_G0026392.1	161262843	161266080	Otor	4490	905	208006	No_or_no_constitutive_exon
GCAGATTGTAGGATGGTAACAGTTTAACCTTGAAAATGAGGGATAAATAGAT	170572857	170572964	170572807	170572859	1	2	MGP_NODShiLtJ_G0026458.1	170567854	170588454	Nsfl1c	4490	905	208006	No_or_no_constitutive_exon
TTGGGTATACATAGCACACATCCCCACAAACCTCCTGCTTATTGGGACAGGT	171038988	171039110	171038938	171038990	1	2	MGP_NODShiLtJ_G0026466.1	171023044	171056927	Angpt4	4490	905	208006	No_or_no_constitutive_exon
ACCCTGCAGATAACTCCTTTTTTTCTTTTAAATTCCTTCTGGGAATACAGGC	172634159	172634253	172634109	172634161	1	2	MGP_NODShiLtJ_G0026512.1	172583106	172646675	Asxl1	4490	905	208006	No_or_no_constitutive_exon
GAATTCTTTCTTATCCCTGGCTGACACTCTTGTCTGTGCTGGGGGCCTAGGT	173510447	173510511	173510397	173510449	1	2	MGP_NODShiLtJ_G0026526.1	173503278	173511226	Bpifa3	4490	905	208006	No_or_no_constitutive_exon
TGGCCTCTAGTGACCAGTCCTGTGACCAGTCCTATCATGGGAAACAGCAGTT	173967585	173967697	173967535	173967587	1	2	MGP_NODShiLtJ_G0026537.1	173964389	173968633	1700003F12Rik	4490	905	208006	No_or_no_constitutive_exon
CGGTAGTACCTGACCTTCAGCCTGATGCTCTGATCCTCAATGGGATGCAGGT	175602365	175602543	175602593	175602541	-1	2	MGP_NODShiLtJ_G0026573.1	175576336	175610638	Fer1l4	4490	905	208006	No_or_no_constitutive_exon
CAGTGGCCCGGCGCCTGGGTGTCCCTGTGGTCCATGACAAGGAGGGCAAGAT	176658428	176658759	176658809	176658757	-1	2	MGP_NODShiLtJ_G0026594.1	176653369	176719464	Soga1	4490	905	208006	No_or_no_constitutive_exon
AAGACCAGGTTGAATGGGGGTTGGCAGGTGGTGGGGTTGAGTCTGGGAAGGG	177876751	177876863	177876701	177876753	1	2	MGP_NODShiLtJ_G0015352.1	177876111	177876863	Gm20412	4490	905	208006	No_or_no_constitutive_exon
GCAAATGGTCATCTTAGTCTAAAAACATCTCTTAAACCTTGGGTTTGAAGCC	178422711	178422851	178422661	178422713	1	2	MGP_NODShiLtJ_G0026618.1	178410593	178425915	Actr5	4490	905	208006	No_or_no_constitutive_exon
GCCCAAGCCTCTGCAAGGTGCTCTGTTCCTTCCCCCCTCGAGGGGCCCAGGT	183134750	183134842	183134700	183134752	1	2	MGP_NODShiLtJ_G0026634.1	183116982	183149779	L3mbtl1	4490	905	208006	No_or_no_constitutive_exon
TGAGCAAGGATGGGGGTTGCCACTGGCTATCGTCTTTCCCGATGGGACAGAT	185197484	185197589	185197434	185197486	1	2	MGP_NODShiLtJ_G0026697.1	185191695	185199712	Ctsa	4490	905	208006	No_or_no_constitutive_exon
TGGTGGGAACCTGGTCGCTTCTAAAGCAGTTTTTCTTATTCTGGGGGAAGCA	188760096	188760150	188760200	188760148	-1	2	MGP_NODShiLtJ_G0026738.1	188744546	188776850	Fam65c	4490	905	208006	No_or_no_constitutive_exon
GGGCAGCAGATAGACCGCCTCCAATTGCTGTCTGTGGTGTTTGCAGGGAGCA	189462013	189462213	189462263	189462211	-1	2	MGP_NODShiLtJ_G0026746.1	189458951	189582748	Atp9a	4490	905	208006	No_or_no_constitutive_exon
AGCATGAATAATAATATTGTTTTGTATGTTTGTGTTTCTTGGGAATCTAGGT	199715979	199716185	199716235	199716183	-1	2	MGP_NODShiLtJ_G0026792.1	199705714	199796099	None	4490	905	208006	No_or_no_constitutive_exon
TGTGTGTCTGTCTGCTCGTTCTGTCCGCTGGTCCGTTATCCTGGGAACAGTC	202651709	202651933	202651983	202651931	-1	2	MGP_NODShiLtJ_G0026826.1	202638938	202699745	Kcnq2	4490	905	208006	No_or_no_constitutive_exon
GGCCGATGCCCCCGGTACACACATTGACATCTCTCAGGGTGCCAGAACAGGA	202950479	202950573	202950623	202950571	-1	2	MGP_NODShiLtJ_G0026836.1	202942553	202951236	Arfrp1	4490	905	208006	No_or_no_constitutive_exon
AACATTGCATTAATAAATTGAGTAGTTGTCTTCTTTTTGGGAATTAGAAGTA	3016213	3016341	3016163	3016215	1	3	MGP_NODShiLtJ_G0026859.1	2792322	3036486	Zfhx4	4490	905	208006	No_or_no_constitutive_exon
TGTAACATTGCATTAATAAATTGAGTAGTTGTCTTCTTTTTGGGAATTAGAA	3016210	3016341	3016160	3016212	1	3	MGP_NODShiLtJ_G0026859.1	2792322	3036486	Zfhx4	4490	905	208006	No_or_no_constitutive_exon
ATGTTTATAATGAAGTGAAATAATTGGTGTTTTGTGTTTGGGGTATACAGAA	14449877	14450052	14449827	14449879	1	3	MGP_NODShiLtJ_G0026888.1	14424764	14463784	Lrrcc1	4490	905	208006	No_or_no_constitutive_exon
TACTTACGTCTGTTTGATCTGGGTTGTTTCAACCTGTTTTGGGGAAACAGGC	30793058	30793246	30793008	30793060	1	3	MGP_NODShiLtJ_G0026930.1	30770490	30807243	Slc2a2	4490	905	208006	No_or_no_constitutive_exon
AGGGCTATATTGCTAAATAATGTTTTCTTGCACCTTCTTGGGAAAGACAGCT	32345516	32350488	32345466	32345518	1	3	MGP_NODShiLtJ_G0003655.1	32309567	32350488	Mecomos	4490	905	208006	No_or_no_constitutive_exon
AGGAATACTTCAATTATTGTTGTACATTATTAATACTGTTGCCGGGCAAGAT	35594502	35594662	35594712	35594660	-1	3	MGP_NODShiLtJ_G0026959.1	35455392	35659213	Pex5l	4490	905	208006	No_or_no_constitutive_exon
CTAGTGTGTAGTGGTTTTAACTAATTGCCTTTAACTGTTCTGGGGTACAGGA	39773838	39773989	39773788	39773840	1	3	MGP_NODShiLtJ_G0026978.1	39729275	39976982	None	4490	905	208006	No_or_no_constitutive_exon
TGAACTTCTGACCCTCCTATCTCCATCTCTCCTGAATGCTGGGATTACAGGC	41490879	41491024	41491074	41491022	-1	3	MGP_NODShiLtJ_G0006104.1	41487749	41505460	Gm43536	4490	905	208006	No_or_no_constitutive_exon
AGCCTCTTCTAATATTGAACTATCCACATAGGAAACTATAATAGGGGTAGGA	57537093	57537117	57537167	57537115	-1	3	MGP_NODShiLtJ_G0027006.1	57524769	57616849	Elf2	4490	905	208006	No_or_no_constitutive_exon
TCAGATTCTGATTAACTGTAATTTTTTTCTTCTTTGTTTTGGGTGGCCAGCC	64808082	64808275	64808325	64808273	-1	3	MGP_NODShiLtJ_G0027045.1	64804803	64810988	Pfn2	4490	905	208006	No_or_no_constitutive_exon
TTCTTTTCCCTTTTCAAATCCACCTTCCTGTTGCAATGCATGATGGGCAGGC	68038371	68038407	68038321	68038373	1	3	MGP_NODShiLtJ_G0027065.1	67872210	68048038	Mbnl1	4490	905	208006	No_or_no_constitutive_exon
CTCAATGATGTAAGATGTTGACTTTCTCTTTCTTTTCTGGGGGATGCTAGTC	98069928	98070007	98069878	98069930	1	3	MGP_NODShiLtJ_G0027163.1	97999465	98080581	Gatb	4490	905	208006	No_or_no_constitutive_exon
TCAAGCAGCTCTGCTTGCCTCCTGATTTCTTTTTCTTGCCATTGGGACAGGG	100431095	100431322	100431045	100431097	1	3	MGP_NODShiLtJ_G0027180.1	100293407	100433785	Arhgef11	4490	905	208006	No_or_no_constitutive_exon
TCATCAGCCCACACTTAGGTTCTAATGCCCCTCCGTACCCTGGGTGGCAGGT	100488183	100488326	100488376	100488324	-1	3	MGP_NODShiLtJ_G0027183.1	100477250	100495030	Ntrk1	4490	905	208006	No_or_no_constitutive_exon
AGGCCAGGCTCCGAGAGAGCGAGCAAGCCCGGGCCCTGCTGGAGCGGGAGGC	101498265	101498412	101498215	101498267	1	3	MGP_NODShiLtJ_G0027219.1	101460897	101502221	Arhgef2	4490	905	208006	No_or_no_constitutive_exon
TGTTTTGTGGACCTAGGAGAAAATGCATGTTCTATCCTTGTTGGGAACAGGT	101718256	101718452	101718206	101718258	1	3	MGP_NODShiLtJ_G0040039.1	101660158	101743645	None	4490	905	208006	No_or_no_constitutive_exon
ATCACATGACCCCCTAGGTTTAACCTTGCCTTTCATTTCTGGGCAGGTAGTC	101855170	101855236	101855286	101855234	-1	3	MGP_NODShiLtJ_G0027225.1	101846127	101856312	Msto1	4490	905	208006	No_or_no_constitutive_exon
TCCTTTCTCCGCCATCTTTATCTTGTTCCATTCTCCTTGATGGGCTAAAGAG	102380716	102380917	102380967	102380915	-1	3	MGP_NODShiLtJ_G0027250.1	102372702	102390838	Zbtb7b	4490	905	208006	No_or_no_constitutive_exon
TCTAATGATCATGTTTTACTGTCTTCCCTCCTGTTCTCCTGGGATAGCAGTC	103077740	103078043	103078093	103078041	-1	3	MGP_NODShiLtJ_G0027266.1	103075536	103130912	Ubap2l	4490	905	208006	No_or_no_constitutive_exon
TTGAACTCAGAAATCCGCCTGCCTCTGCCTCCCGAGTGCTGGGATTAAAGGT	103137237	103137330	103137187	103137239	1	3	MGP_NODShiLtJ_G0036722.1	103135809	103137330	Gm16540	4490	905	208006	No_or_no_constitutive_exon
AACCGATGTTAGTGATGTGTCTGCTTATCTCTTGTCATTTCTGGGGACAGTG	103407365	103407435	103407315	103407367	1	3	MGP_NODShiLtJ_G0027276.1	103403648	103419449	Dennd4b	4490	905	208006	No_or_no_constitutive_exon
CAAATGGACCTTTCGCTCTAATATGTACTCTTAATCCTGCTGGGGTATAGAG	103407605	103407775	103407555	103407607	1	3	MGP_NODShiLtJ_G0027276.1	103403648	103419449	Dennd4b	4490	905	208006	No_or_no_constitutive_exon
TGTCCTGAATCTGGTTTATAATTCACTTCCATCTTTGTGGGAATGGGTAGGT	103688133	103688287	103688337	103688285	-1	3	MGP_NODShiLtJ_G0027284.1	103687172	103690539	S100a1	4490	905	208006	No_or_no_constitutive_exon
GAAAGCAGCAGCAGTCACATGAGCCAGAACTGCAACTGGGAAAGCAGCAGCA	106114889	106115858	106115908	106115856	-1	3	MGP_NODShiLtJ_G0027321.1	106114889	106117749	Ivl	4490	905	208006	No_or_no_constitutive_exon
GGAGAGGAAAGAGGAGGAGGGGGAAGGGGAGAAGGGGGAAGGGGAAGGAGGA	106935940	106936407	106935890	106935942	1	3	MGP_NODShiLtJ_G0012162.1	106933062	106936407	None	4490	905	208006	No_or_no_constitutive_exon
GGGCCGCCCCAATGAAGGAGCCAGATGCCATCAAGCTGTTTGTGGGGCAGAT	108374136	108374242	108374086	108374138	1	3	MGP_NODShiLtJ_G0027371.1	108372166	108388951	Celf3	4490	905	208006	No_or_no_constitutive_exon
GATACTGTATGGAAGAAATGATAACTGTTTCCCAATCCTACCGAGGGCAGAA	110011474	110011630	110011680	110011628	-1	3	MGP_NODShiLtJ_G0027416.1	110007297	110015347	BC028528	4490	905	208006	No_or_no_constitutive_exon
ATGACGATGAGGATGAAGCTGGCTCAGAAGTGGGAGAGGGAGAAGAGGAGGT	110071048	110071084	110070998	110071050	1	3	MGP_NODShiLtJ_G0027419.1	110060973	110081527	Anp32e	4490	905	208006	No_or_no_constitutive_exon
AGGCTACACAAAGAAACCCTGTCTGGAGAGAGAGGGAAAGAGAGGGGAAGGG	110403265	110404114	110404164	110404112	-1	3	MGP_NODShiLtJ_G0015380.1	110403263	110404922	Gm20627	4490	905	208006	No_or_no_constitutive_exon
TTGGCTTCAGGATGCCTTTATTCCGATAACTTTTCTTTGTGGGATGGTAGGT	111111835	111112032	111111785	111111837	1	3	MGP_NODShiLtJ_G0027451.1	111085183	111129175	Pdzk1	4490	905	208006	No_or_no_constitutive_exon
CTGCGTGTGATAGTGCAGACCTGTAACCTCAGTAGAGATGGGAGGATCAGAA	116980326	116983208	116980276	116980328	1	3	MGP_NODShiLtJ_G0036741.1	116980326	116983208	4632404M16Rik	4490	905	208006	No_or_no_constitutive_exon
ACCTCTGTGTGTCTCTCTGTCCTGCCCTGCCCGCCTCATGCTGAGGGCAGGC	118610750	118611099	118610700	118610752	1	3	MGP_NODShiLtJ_G0027510.1	118599419	118672594	Syt6	4490	905	208006	No_or_no_constitutive_exon
GGAAGAACTCAGTGTTTGACCTTAGGAGTATAGTTCTGTTGGCAGGGCAGGG	121192998	121193096	121193146	121193094	-1	3	MGP_NODShiLtJ_G0027540.1	121189663	121197968	I830077J02Rik	4490	905	208006	No_or_no_constitutive_exon
AGTGGCCAGTGCTCTGAGTCAGGATCACTTGGCCCAGGAGAGGGCATGAGGC	122984045	122984112	122984162	122984110	-1	3	MGP_NODShiLtJ_G0027566.1	122984037	123038823	Slc6a17	4490	905	208006	No_or_no_constitutive_exon
CAAGGTTTTTATAACCGTCTAGTCAAGGCCATGGGTTGTTGGGGGTCTAGGA	123416790	123416911	123416740	123416792	1	3	MGP_NODShiLtJ_G0027573.1	123410210	123426688	Eps8l3	4490	905	208006	No_or_no_constitutive_exon
CTTATCTGGGGTGGGCTGCTGAGGGTGAGTCTGGGCTGTGAGGGCTGCAGGT	123444132	123444233	123444283	123444231	-1	3	MGP_NODShiLtJ_G0040063.1	123441126	123446497	None	4490	905	208006	No_or_no_constitutive_exon
GTTCGATGTAAAATGAGAATGATATTGTGTTGCATCCTTTGGGAATCTAGGT	124835513	124835681	124835463	124835515	1	3	MGP_NODShiLtJ_G0027610.1	124799414	124842754	Slc25a24	4490	905	208006	No_or_no_constitutive_exon
ACATATCTCCTCTTTCTGTCAGCAAGTATTTGGGGGCAAGTAAGGGAAAGTG	140825121	140825184	140825234	140825182	-1	3	MGP_NODShiLtJ_G0040066.1	140825121	140935134	None	4490	905	208006	No_or_no_constitutive_exon
CACAAAACCAGCCAGTGCAGCTGGAAATTCTGGTTTCTTTGGGCAGATAGAA	140965572	140965751	140965522	140965574	1	3	MGP_NODShiLtJ_G0027652.1	140953637	140975917	Gclm	4490	905	208006	No_or_no_constitutive_exon
TACAGGGATTTACAATGGTTTAGGAAGTAGATCGGGCTGTGGGTTTAGAGTA	161506968	161506971	161506918	161506970	1	3	MGP_NODShiLtJ_G0012331.1	161505331	161506971	None	4490	905	208006	No_or_no_constitutive_exon
GAGGTCACTCCTGACCCTTGTGTCTCCTCTCTCAAACCTTTGTGGGACAGCT	164315680	164315874	164315630	164315682	1	3	MGP_NODShiLtJ_G0027756.1	164295868	164319992	Gbp7	4490	905	208006	No_or_no_constitutive_exon
CATAAAAGTTATAATGTATTTGTTTTTGTTTGCTTGTTGTGGGGATGTAGAT	166885877	166886114	166886164	166886112	-1	3	MGP_NODShiLtJ_G0027769.1	166878203	166911001	Clca3b	4490	905	208006	No_or_no_constitutive_exon
CTGGCATCCACGTGCTGAAGATAATGTGGAAGTGGCTAGGGGAAATGCAGGT	167141501	167141664	167141714	167141662	-1	3	MGP_NODShiLtJ_G0027772.1	167140761	167173319	Clca1	4490	905	208006	No_or_no_constitutive_exon
TTTCCTCTTTTTCTTCACTCTCTCTCTCTCTTTTCTTCTGGGGACCTAAGGG	167242659	167242890	167242940	167242888	-1	3	MGP_NODShiLtJ_G0027773.1	167226656	167258130	Clca2	4490	905	208006	No_or_no_constitutive_exon
GGCCTCCACTTACGGGTCGCTGTTTGTTTTTCCCGCCTGGGTGATAACAGGC	527163	527263	527313	527261	-1	4	MGP_NODShiLtJ_G0027839.1	523305	527637	Rps20	4490	905	208006	No_or_no_constitutive_exon
AAAGTCTCTCTTGTCCACTTGGCTGTCTCGAATGATATTCATGGGAAGAGGA	3324578	3324786	3324836	3324784	-1	4	MGP_NODShiLtJ_G0003798.1	3319032	3326906	4930430E12Rik	4490	905	208006	No_or_no_constitutive_exon
TCTGGAGACAGGAACGAGACTTTAAGCCTTTTCTTCCTTCTTGGGAACAGAT	6029673	6029757	6029623	6029675	1	4	MGP_NODShiLtJ_G0027855.1	5887679	6072916	Chd7	4490	905	208006	No_or_no_constitutive_exon
GAGAGAGAGACAGAGAGACAGACAGAGAGAGAGGTGGGGGAGAGAGACAGAG	10273150	10290466	10273100	10273152	1	4	MGP_NODShiLtJ_G0001296.1	10233933	10319591	None	4490	905	208006	No_or_no_constitutive_exon
GCTGAGTGATGGTGGCCCATGCCTTTAGATTCAGCACTTGGGAGGCAGAGGC	21417114	21418413	21417064	21417116	1	4	MGP_NODShiLtJ_G0027906.1	21341452	21418413	Usp45	4490	905	208006	No_or_no_constitutive_exon
AGAATGGAGTTGGGGTAACTGGGCTCGTCCATATTCTTTCACGGGAACAGAC	25063569	25063923	25063519	25063571	1	4	MGP_NODShiLtJ_G0027914.1	25057213	25065439	Ndufaf4	4490	905	208006	No_or_no_constitutive_exon
ATCTGAGAAGTTAGTTTTGCTGCTTGTGTGTTTAGGGGGAAAAGAAGAAGAG	35008479	35008646	35008429	35008481	1	4	MGP_NODShiLtJ_G0027925.1	34912300	35033091	Mdn1	4490	905	208006	No_or_no_constitutive_exon
TGTGCTGTCTCTTTGTGAAGTCTGTGATTGCTTTTGGCTTGGGTGCACAGGT	44167564	44167681	44167514	44167566	1	4	MGP_NODShiLtJ_G0027954.1	44128861	44188322	Aco1	4490	905	208006	No_or_no_constitutive_exon
GGGATAATGGGAAGATACTTGCTGACTTGGGTGGTGGTCTCTGGGGGCAGGC	47215498	47215648	47215698	47215646	-1	4	MGP_NODShiLtJ_G0028001.1	47214054	47232564	Fancg	4490	905	208006	No_or_no_constitutive_exon
TAGAGTCCGAAGGGACACGAGAGTCAGCTATTAATGTGGCAGAGGGGAAGAA	47252822	47252883	47252933	47252881	-1	4	MGP_NODShiLtJ_G0028003.1	47251023	47255039	Stoml2	4490	905	208006	No_or_no_constitutive_exon
GGGGGGCGGGGGTCTGAAGCTCTAAAGCTAACCTGCTGCTCTGGGGACAGGA	47792128	47792236	47792286	47792234	-1	4	MGP_NODShiLtJ_G0028016.1	47787616	47820281	Tln1	4490	905	208006	No_or_no_constitutive_exon
GAGGACAGTGAGAGGTGAAGTAGCCTGACAATTCCAAGCCGAGAAGGGAGGA	47902892	47903205	47903255	47903203	-1	4	MGP_NODShiLtJ_G0003820.1	47902892	47912846	Gm12473	4490	905	208006	No_or_no_constitutive_exon
TCTGGGAGGAGCCCTGGATTAAACTAGAGGTTTGGCTCCTATGGGGAGAGCC	47925849	47925951	47926001	47925949	-1	4	MGP_NODShiLtJ_G0028023.1	47925563	47927803	Hint2	4490	905	208006	No_or_no_constitutive_exon
AAACTCTTGGGGTCATCTGGGTTTCCCTGTGGACTCAGGGCATAACAGAGAA	48076740	48076935	48076985	48076933	-1	4	MGP_NODShiLtJ_G0012505.1	48076740	48078100	None	4490	905	208006	No_or_no_constitutive_exon
AGGTGTTCCTAAAATGGGTAATCAAAACTGTTTTCCTGTCTGGGGTGGAGCT	48338865	48339092	48339142	48339090	-1	4	MGP_NODShiLtJ_G0028037.1	48331294	48394214	Gne	4490	905	208006	No_or_no_constitutive_exon
GCTTTGATTTCTTTCTATAAAAAATTATTTATTGGGGTGGGGACAACAAGGA	52965053	52965349	52965003	52965055	1	4	MGP_NODShiLtJ_G0028080.1	52964053	53122882	Invs	4490	905	208006	No_or_no_constitutive_exon
CCTTTCTCTGTTCTTCTCCCTTCGTTTTACATTTTGGGATGGGTCTGAAGAC	65523352	65523505	65523555	65523503	-1	4	MGP_NODShiLtJ_G0028142.1	65422881	65550967	Susd1	4490	905	208006	No_or_no_constitutive_exon
GTGGCAGCAAAGTCTGAAACAGCCTGCTTCAAGGCTGGGGGAGGCTACAGTT	68496165	68496718	68496115	68496167	1	4	MGP_NODShiLtJ_G0003835.1	68488737	68496718	Gm12910	4490	905	208006	No_or_no_constitutive_exon
GGCTATCCCTTCACCCCGCACCCTCAAAAAAGAACTGGGTCGTAATGGAGGC	69127633	69127677	69127583	69127635	1	4	MGP_NODShiLtJ_G0028167.1	68993440	69141640	None	4490	905	208006	No_or_no_constitutive_exon
CTGTGTCTGAACGGGCGTGTCTGTGCATTTCTTGGTAACCTCGGGAGCAGAC	80114783	80114800	80114850	80114798	-1	4	MGP_NODShiLtJ_G0028193.1	80073538	80159044	Tle1	4490	905	208006	No_or_no_constitutive_exon
AATATCAATTCCAAATGTTATAGTAACGTATACTTTTTTTAATTGGGCAGCT	112790177	112790389	112790127	112790179	1	4	MGP_NODShiLtJ_G0028292.1	112776483	112825794	Efcab7	4490	905	208006	No_or_no_constitutive_exon
TCTCTTCCTTTGCATCCTTTGCTACTCCCTCCCTTCCCTGGCTGGGATAGAC	117938352	117938391	117938302	117938354	1	4	MGP_NODShiLtJ_G0028316.1	116826561	118011353	Dab1	4490	905	208006	No_or_no_constitutive_exon
TCATGCTGGGGTCCTCACGTTCTCTGCTTCTCTTCCTTCTTGGGGATCAGGA	119867386	119867578	119867628	119867576	-1	4	MGP_NODShiLtJ_G0028325.1	119850074	119873611	Pcsk9	4490	905	208006	No_or_no_constitutive_exon
GTTAACCCAGGAACTGTTCTCCTCACTCCCACAATGGCTGCCATGGGAAGAT	119863062	119863196	119863246	119863194	-1	4	MGP_NODShiLtJ_G0028325.1	119850074	119873611	Pcsk9	4490	905	208006	No_or_no_constitutive_exon
CTCGAACTCAGAAATCCTCTGCCTCTGCCTCCCGAGTGCTGGGATTAAAGGC	122093416	122093783	122093366	122093418	1	4	MGP_NODShiLtJ_G0036788.1	122090303	122093783	Gm12737	4490	905	208006	No_or_no_constitutive_exon
TTATTGTACCAGAGCAACAGGAATAATTCAGGATTGTTGTGGGCAAACAGGT	122815688	122815930	122815980	122815928	-1	4	MGP_NODShiLtJ_G0028374.1	122703160	122859682	Osbpl9	4490	905	208006	No_or_no_constitutive_exon
TCTTTCTCTCCACCCCCATCTTTCCTGGAAACTCGCTTTGGGCGCGGCAGAC	128566895	128567043	128566845	128566897	1	4	MGP_NODShiLtJ_G0028400.1	128563801	128579122	Tal1	4490	905	208006	No_or_no_constitutive_exon
CTAGAATCTAATTTATTTCCTCTTCTTTGAATATGACTACTGGGAAACAGCG	130861169	130861309	130861119	130861171	1	4	MGP_NODShiLtJ_G0028447.1	130816402	130891978	Eif2b3	4490	905	208006	No_or_no_constitutive_exon
ACTGAGTGTCCAGGCTCTGACTCCCACTCCCACTCCCCTGACCAGGGCAGAG	130912583	130912726	130912533	130912585	1	4	MGP_NODShiLtJ_G0028448.1	130900566	130922587	Ptch2	4490	905	208006	No_or_no_constitutive_exon
TTTCTCTTTCCTCATCTTTATGCTTCTGTCCTGTTTTTCGGGGGTTGCAGAG	132299858	132299937	132299987	132299935	-1	4	MGP_NODShiLtJ_G0028471.1	132270368	132318252	Szt2	4490	905	208006	No_or_no_constitutive_exon
GTTTCTTTGGAAAGTCAGTTATGTCAATGACATTTTGCTGGGGCACACAGGT	133316492	133317216	133317266	133317214	-1	4	MGP_NODShiLtJ_G0028502.1	133309189	133331788	Ppih	4490	905	208006	No_or_no_constitutive_exon
TTTTGATTGTTTGTTTTGTTTTGTTTTTTGCTGTTGTTTTGGGCAAGCAGCA	137941684	137941808	137941858	137941806	-1	4	MGP_NODShiLtJ_G0028545.1	137835805	138219273	Macf1	4490	905	208006	No_or_no_constitutive_exon
GTCCTACCCAAGAGCAACCCTGTCACCTGTTCCTTAACATTGGGCCAAAGGT	139471987	139472115	139471937	139471989	1	4	MGP_NODShiLtJ_G0028557.1	139413662	139475248	Inpp5b	4490	905	208006	No_or_no_constitutive_exon
GCTTCTGGTCTGCTTTTATGACCCCATCTATTCTGTGTGTGGGTTGACAGCT	140851962	140852130	140851912	140851964	1	4	MGP_NODShiLtJ_G0028573.1	140834263	140868674	Oscp1	4490	905	208006	No_or_no_constitutive_exon
GGGTGAGTTTGAGATCACAGAGCAGCTGGAGCAGAACACCAGTAAGGGAGAC	140864896	140864931	140864846	140864898	1	4	MGP_NODShiLtJ_G0028573.1	140834263	140868674	Oscp1	4490	905	208006	No_or_no_constitutive_exon
AGCATTTTTCATGGAATTTCTGTAACCTTCATTTTTCTTGTTGGGAACAGGT	141177605	141177693	141177743	141177691	-1	4	MGP_NODShiLtJ_G0028584.1	141133822	141240447	Ago3	4490	905	208006	No_or_no_constitutive_exon
TGTAACCATTGCTCTCTGTCCTTTCACTTCCTTTGGGGGCGGGGACCCAGGT	144161276	144161675	144161725	144161673	-1	4	MGP_NODShiLtJ_G0028617.1	144153237	144164949	Hpca	4490	905	208006	No_or_no_constitutive_exon
GGGTTTAAGTCAGCAAAGCCTCGTTGGTGGCTCCAATTGTGGCTGGGTAGCT	144369564	144369920	144369970	144369918	-1	4	MGP_NODShiLtJ_G0028623.1	144367130	144397904	Rbbp4	4490	905	208006	No_or_no_constitutive_exon
ACATTCAGGTTTTAGAAGACCACCTAGAAGGAAGGAGCTGGGTAGAACAGGT	144501425	144501739	144501789	144501737	-1	4	MGP_NODShiLtJ_G0028626.1	144500920	144516288	Zbtb8b	4490	905	208006	No_or_no_constitutive_exon
GCCATGCCTTGACTCTCATGCCTTGACTCTCCTCTCCTTAGGGGCCACAGGG	145216269	145216311	145216219	145216271	1	4	MGP_NODShiLtJ_G0028646.1	145166054	145224211	Col16a1	4490	905	208006	No_or_no_constitutive_exon
CCCCTCCCCCTGCCCCGCCCTACCTCTGATGTTGTGTCCCTGTGGGGCAGGC	145263491	145263735	145263785	145263733	-1	4	MGP_NODShiLtJ_G0028648.1	145258041	145267182	Hcrtr1	4490	905	208006	Yes
GAACTTTAGAAAATGTGACCTAGTCTACAGAAGTTGGTCTTTGGGGGCAGGT	146064833	146064931	146064981	146064929	-1	4	MGP_NODShiLtJ_G0006453.1	146061872	146075973	A930031H19Rik	4490	905	208006	Yes
ACTGTGAACCCCAAGTGTGAGAATCATTTTATCTTTCTTTGGCAGGGCAGTT	146775389	146775529	146775579	146775527	-1	4	MGP_NODShiLtJ_G0006455.1	146750277	146781692	Gm12962	4490	905	208006	No_or_no_constitutive_exon
CTTGGGCCTGTGACAATCCACAAGGCTGAATCACAGCCCCTGGGGTTGAGGT	146876458	146876781	146876831	146876779	-1	4	MGP_NODShiLtJ_G0028661.1	146876453	146951020	Ptpru	4490	905	208006	No_or_no_constitutive_exon
TGGCTTGTTTGTGAGCACCTTTTCAATGACTTGGTGTCTTGGGTGTGTAGCC	147124105	147124315	147124365	147124313	-1	4	MGP_NODShiLtJ_G0028665.1	147041446	147203288	Epb41	4490	905	208006	No_or_no_constitutive_exon
AGGGCGTCGCGGACGGCATGTGACCACTCCGGCGCGGGAAGGCGCGGGAGGG	150234498	150235320	150235370	150235318	-1	4	MGP_NODShiLtJ_G0028736.1	150082889	150235844	Man1c1	4490	905	208006	No_or_no_constitutive_exon
CTCTTCCCTCCCAGACACCCTGAAGTCTCCTTTGCATGTCTGAGGGGCAGGA	151874725	151874835	151874675	151874727	1	4	MGP_NODShiLtJ_G0028766.1	151835334	151885153	Asap3	4490	905	208006	No_or_no_constitutive_exon
TAAGGAATTATTGGTATGAGTTGACTTTTTTCTTCTCTTGGGGAACCTAGAA	152289609	152290041	152289559	152289611	1	4	MGP_NODShiLtJ_G0028774.1	152285344	152290041	4930549C01Rik	4490	905	208006	No_or_no_constitutive_exon
AGGCCTGATTGGAGCTGGAGACTGAGCCATGGCCTTGGGTCTGGGGACAGGT	153505437	153505479	153505387	153505439	1	4	MGP_NODShiLtJ_G0028790.1	153446084	153517384	Rap1gap	4490	905	208006	No_or_no_constitutive_exon
CCTTGGGAGAGTCTTGTCTTGATGCTTTTCTCTTCCTCCTTGGGAAACAGCT	154135168	154135328	154135118	154135170	1	4	MGP_NODShiLtJ_G0028794.1	154111231	154142720	Hp1bp3	4490	905	208006	No_or_no_constitutive_exon
GCTGTTCGGCTGGGGGAAGCCCGGCCCCGCGGCGGCCTGGGGCCGCGGAGAG	154239694	154239951	154240001	154239949	-1	4	MGP_NODShiLtJ_G0028798.1	154225619	154240102	Pink1	4490	905	208006	No_or_no_constitutive_exon
GAGGTCATCCCTAGGGTGGAAGTCTGACACTTGGCCCCCTGGGATTGCAGGA	155479800	155479929	155479750	155479802	1	4	MGP_NODShiLtJ_G0028822.1	155372846	155510948	Ubr4	4490	905	208006	No_or_no_constitutive_exon
CTGTTGGTCTGAGCAGAGGTCCTCCTCTTGCCTCTCTGTTGGGGATACAGGA	157224612	157224733	157224783	157224731	-1	4	MGP_NODShiLtJ_G0028840.1	157219200	157264919	Crocc	4490	905	208006	No_or_no_constitutive_exon
AGAGAAGCCTTATTTGTGTGACAAATGTGGCCGTGGTTTCAACCGGGTAGAC	157726516	157726675	157726466	157726518	1	4	MGP_NODShiLtJ_G0028853.1	157705048	157728048	Zbtb17	4490	905	208006	No_or_no_constitutive_exon
CTGCTGGTTGTGGACTATGCCACCTGCTCCAGCGCTAGCTGGTGGGGAAGCT	158109365	158109423	158109473	158109421	-1	4	MGP_NODShiLtJ_G0028865.1	158105340	158140981	Ctrc	4490	905	208006	No_or_no_constitutive_exon
TTTGTCCCTGGGCCTGCTGGACAGGTGGTTAGTGGGGCCTGGGCTGGCAGGC	164952031	164952174	164952224	164952172	-1	4	MGP_NODShiLtJ_G0028913.1	164938686	164973593	Mfn2	4490	905	208006	No_or_no_constitutive_exon
TGGCCAGAGAGGATCCCATGTCCCTGACTCAGTGGGCCGGTGGGGGGCAGGT	165389318	165389432	165389482	165389430	-1	4	MGP_NODShiLtJ_G0028926.1	165374527	165422099	Ptchd2	4490	905	208006	No_or_no_constitutive_exon
TGAGTCCGCAACTCACTGAGTGCCTGGGCCTGTGTGTCTCCTTGGGAAAGGG	165383942	165384069	165384119	165384067	-1	4	MGP_NODShiLtJ_G0028926.1	165374527	165422099	Ptchd2	4490	905	208006	No_or_no_constitutive_exon
TGTTCTCTCCTGAGTCTCTTCTTCCTTCTCTATTCACCTCTAATGGGCAGGC	167593023	167593082	167592973	167593025	1	4	MGP_NODShiLtJ_G0028957.1	167587979	167599978	Eno1	4490	905	208006	No_or_no_constitutive_exon
TGTGGGGCCTGGAAGTCCATTCTCACTTTTGTTTGGTTTTGGAGGGGCAGAT	168007949	168008111	168007899	168007951	1	4	MGP_NODShiLtJ_G0028958.1	167639765	168016190	Rere	4490	905	208006	No_or_no_constitutive_exon
CTTGAACTCTTGCTCCTCCCGCTCCCATCTCATGTGTGCTGGGGTTACAGCA	168403634	168403888	168403584	168403636	1	4	MGP_NODShiLtJ_G0028962.1	168386226	168421597	Tnfrsf9	4490	905	208006	No_or_no_constitutive_exon
GCTGGGTAGCCACGCGATTGTCCTGAAACACATCCCTTCCTGGGGTGCAGGG	169654492	169654629	169654442	169654494	1	4	MGP_NODShiLtJ_G0028975.1	169636063	169665684	Plekhg5	4490	905	208006	No_or_no_constitutive_exon
GGCACTTCTGACAATGTCTTTGCTTTTCTTCTCACTTTGTGGGGTGCCAGTG	170139009	170139224	170138959	170139011	1	4	MGP_NODShiLtJ_G0028987.1	170053873	170142923	Nphp4	4490	905	208006	No_or_no_constitutive_exon
CCTGAGCCTGGCACACACAGGCTCATCTTTGTCATCTTTGTGGGGGACAGTC	172687058	172687178	172687008	172687060	1	4	MGP_NODShiLtJ_G0029004.1	172661205	172689355	Mmel1	4490	905	208006	No_or_no_constitutive_exon
TGGATCTGACTGGACACTGACCAGTTATGTGTGGGCTTGGGCTGGGGCAGGG	172768618	172768700	172768568	172768620	1	4	MGP_NODShiLtJ_G0029008.1	172760618	172777409	Pank4	4490	905	208006	No_or_no_constitutive_exon
AGCCTCTGAGGTCATGGCCTTCTCCCACTCCTCTTGTCTTGGGACCACAGGT	172795302	172795474	172795524	172795472	-1	4	MGP_NODShiLtJ_G0029009.1	172779522	172854964	Plch2	4490	905	208006	No_or_no_constitutive_exon
TTCCCAGGCCCCCTAACTGCCGCCCTTGGTTTCTCTCGGAGGGAAGTAAGAG	173067597	173067699	173067547	173067599	1	4	MGP_NODShiLtJ_G0029014.1	173066850	173073742	Faap20	4490	905	208006	No_or_no_constitutive_exon
GTGCTTCCCAGGCCCCCTAACTGCCGCCCTTGGTTTCTCTCGGAGGGAAGTA	173067593	173067699	173067543	173067595	1	4	MGP_NODShiLtJ_G0029014.1	173066850	173073742	Faap20	4490	905	208006	No_or_no_constitutive_exon
CAGGTACAATGTGGGCTGAAGACCACTGTCTTTGCCTTTTTGTGGGACAGCC	173611297	173611463	173611513	173611461	-1	4	MGP_NODShiLtJ_G0029028.1	173595490	173618509	Atad3a	4490	905	208006	No_or_no_constitutive_exon
TTTGTGATAATCCCAAAACTTCTGCTCATGTCAATGCTTGGCGTGGGAAGAA	2790315	2790354	2790404	2790352	-1	5	MGP_NODShiLtJ_G0029077.1	2780439	2881387	Cfap69	4490	905	208006	No_or_no_constitutive_exon
CACTTCCCAATGTTTAACTTGTTTTTATAGTCATATCTTCTGGGAGCCAGAT	16143479	16143593	16143429	16143481	1	5	MGP_NODShiLtJ_G0029105.1	16084218	16162642	Hgf	4490	905	208006	No_or_no_constitutive_exon
ATGCATTCCTAAAAGCCCATGTTCATGGAGCTCTGTCTTCCTGGGAACAGGC	16963284	16963428	16963478	16963426	-1	5	MGP_NODShiLtJ_G0040112.1	16961670	16966638	None	4490	905	208006	No_or_no_constitutive_exon
ATACCAGAGCTTCCAGGTATCTAACTGTGATTCTTCTGCCCTTGGGAAAGGC	22517889	22518095	22518145	22518093	-1	5	MGP_NODShiLtJ_G0029127.1	22383400	22870716	Reln	4490	905	208006	No_or_no_constitutive_exon
GAGAGCATTTATACAAGATTTAAATTATTGAAATTCTCTCCTGGGAGTAGCA	23053243	23053334	23053384	23053332	-1	5	MGP_NODShiLtJ_G0029128.1	23009662	23078663	Orc5	4490	905	208006	No_or_no_constitutive_exon
TTCTCTCTCTCTCCTTTCTCTCCTAACTATTGATATGGGGTTAAAAACAGGG	24605978	24606108	24606158	24606106	-1	5	MGP_NODShiLtJ_G0029136.1	24605442	24742987	Fam126a	4490	905	208006	No_or_no_constitutive_exon
TCAAAGTCCCATTCACACCCCTATGACCTGCCTTCATCTGTTGGGAACAGGT	25369455	25369865	25369915	25369863	-1	5	MGP_NODShiLtJ_G0029154.1	25337755	25371341	Smarcd3	4490	905	208006	No_or_no_constitutive_exon
GTCTTAAGTAAAATTGCCTTTAAATTGTCTTTGGTTTTTGTGGGAGCCAGGT	31384294	31384459	31384244	31384296	1	5	MGP_NODShiLtJ_G0029187.1	31357697	31388259	None	4490	905	208006	No_or_no_constitutive_exon
TGACGTTTTGGGGGGTGATGTTAGCCTTGACCTTTGTTCTGGGCTGGCAGGT	32289249	32289489	32289199	32289251	1	5	MGP_NODShiLtJ_G0029209.1	32270249	32295865	Cad	4490	905	208006	No_or_no_constitutive_exon
TGTTTCAGGGTGATGTTGTCGGTCTGGAGCGAGGTGGTGGGAAGACAGAGGT	32518504	32518599	32518649	32518597	-1	5	MGP_NODShiLtJ_G0029224.1	32494620	32538404	Ift172	4490	905	208006	No_or_no_constitutive_exon
AAGCCCAAATGACCATTTACAGAATGCTTTGTTGTTGTGTGGGATGTCAGGC	32770233	32770338	32770183	32770235	1	5	MGP_NODShiLtJ_G0029227.1	32749696	32785756	None	4490	905	208006	No_or_no_constitutive_exon
AATGAAGCACGAGATTGGAGAATTCCCTGTATTTTTCTTTGGGTCTAAAGAT	35576266	35576368	35576216	35576268	1	5	MGP_NODShiLtJ_G0029258.1	35498451	35593314	Whsc1	4490	905	208006	No_or_no_constitutive_exon
TGTGGGTGGGCGTGGCCGGGGCATCACCAGTGGAACGGTTCGGGGTGCAGCC	35675338	35675515	35675288	35675340	1	5	MGP_NODShiLtJ_G0029260.1	35675051	35676632	Gm1673	4490	905	208006	No_or_no_constitutive_exon
GGGCGAGGCAGGATGTGCTGCTGGATCACTTCTGTAGTCTGGGTGAGCAGTC	35987176	35987332	35987382	35987330	-1	5	MGP_NODShiLtJ_G0029265.1	35937998	36039105	Zfyve28	4490	905	208006	No_or_no_constitutive_exon
TCTCTCCAGGTTGGGTGGTCCCAGGAGGCCCAGGGGTGCTGTGGGCGGAGCC	36845589	36845885	36845935	36845883	-1	5	MGP_NODShiLtJ_G0003991.1	36845589	36847165	Gm43791	4490	905	208006	No_or_no_constitutive_exon
GGAATCGATGCCCCACAAGCATGTGGCTTTCTCTCCTGTGCACGGGGCAGGT	37200547	37200986	37200497	37200549	1	5	MGP_NODShiLtJ_G0006537.1	37195605	37201761	4930478P22Rik	4490	905	208006	No_or_no_constitutive_exon
TCCTCTCTCTGGGTAGAGCTCACATGACCTCTTTTCCCACTGGGAATTAGGA	38625777	38625988	38625727	38625779	1	5	MGP_NODShiLtJ_G0003994.1	38624168	38625988	Gm43701	4490	905	208006	No_or_no_constitutive_exon
GACCATGGTTGTGTTGTTTTCTCCTTCTCATCCATCTCCCGGGCACAAAGCC	53628588	53628680	53628730	53628678	-1	5	MGP_NODShiLtJ_G0029344.1	53530467	53637051	Adgra3	4490	905	208006	No_or_no_constitutive_exon
TAGAAGCATTTATTGTCTGCATTCATAAATAAAAGAGATGGGTGGCAAAGAC	57083953	57087328	57087378	57087326	-1	5	MGP_NODShiLtJ_G0029355.1	57034531	57152747	Sel1l3	4490	905	208006	No_or_no_constitutive_exon
GCATTGGGATGACCCTGAAGAGTTAACAAGTGGCTTTAGCACGGGCTGAGCT	74598740	74598828	74598690	74598742	1	5	MGP_NODShiLtJ_G0029394.1	74283797	74601353	Limch1	4490	905	208006	No_or_no_constitutive_exon
CGTTTCTCCCCCCCCCTCCCATTTTAATTCTTTTAAACTGGGACGTGTAGGT	75403795	75403869	75403919	75403867	-1	5	MGP_NODShiLtJ_G0029400.1	75235741	75481360	Atp8a1	4490	905	208006	No_or_no_constitutive_exon
CAGCGAGGACCTGCGGGACGCCACCTCCTTGCTGGCGGCCGGCGAGGGAGGC	81650191	81650270	81650141	81650193	1	5	MGP_NODShiLtJ_G0029420.1	81649560	81720608	Slain2	4490	905	208006	No_or_no_constitutive_exon
AGATGGTGGGCAAACTGTTTTGTTTTGTTTTTCTTTTGGGGGGGCACCAGGT	81827127	81827304	81827354	81827302	-1	5	MGP_NODShiLtJ_G0029424.1	81786719	82043782	Fryl	4490	905	208006	No_or_no_constitutive_exon
ATGACTATGCTAAAAGACTCTCTCTCTCTCTTTTTGGGGGATGGGGGTAGGA	85349449	85349570	85349620	85349568	-1	5	MGP_NODShiLtJ_G0029446.1	85333877	85356942	Pdcl2	4490	905	208006	No_or_no_constitutive_exon
AGAGTACAGACTAACCAATGTCTTCTCTTCTTTTTCTGTCCTGGGAGAAGGA	86091486	86091681	86091436	86091488	1	5	MGP_NODShiLtJ_G0029455.1	86085057	86091681	Arl9	4490	905	208006	No_or_no_constitutive_exon
AGACAAACTCCTTTCACCATAGTGTATTTGTTTTTGGTTTTGGGGTGCAGGG	99215987	99216136	99216186	99216134	-1	5	MGP_NODShiLtJ_G0029479.1	99204535	99218589	Ugt2b1	4490	905	208006	No_or_no_constitutive_exon
ATGTGGATTAATACCTTCTTTTGATGAATTGTCCCTCTCTGGGTGTCAAGGA	110548286	110548370	110548236	110548288	1	5	MGP_NODShiLtJ_G0029566.1	110346044	110787517	Fras1	4490	905	208006	No_or_no_constitutive_exon
ACGTCTCTGTTTTCCATTCTCTTCCCCTCATGCCCCTCTTAAACGGGAAGCT	113579459	113579539	113579589	113579537	-1	5	MGP_NODShiLtJ_G0029579.1	113567665	113605804	None	4490	905	208006	Yes
GGCTCCAGAGAAATGGTACTTTTCGTGAAACCTATGTTTTCACAGGGCAGCC	114520664	114520739	114520614	114520666	1	5	MGP_NODShiLtJ_G0004052.1	114506177	114523623	Tmem150cos	4490	905	208006	No_or_no_constitutive_exon
GAGCTTCATGTGTTTCGCAAATTGTATCTTATATCTTGGGTAAAACACAGGT	122067579	122067731	122067781	122067729	-1	5	MGP_NODShiLtJ_G0029633.1	122066157	122169168	Hfm1	4490	905	208006	No_or_no_constitutive_exon
ATTAGAATAACTCCATCCTGTTTTCTTTTTATAATTTTGGGATTATAAAGAT	123581658	123581859	123581608	123581660	1	5	MGP_NODShiLtJ_G0029652.1	123474308	123606273	None	4490	905	208006	No_or_no_constitutive_exon
GTCTGTGTCTGGTCTGTACCTAACTTTGTATTTTCATCTTTTGGGGGCAGCT	124079741	124079853	124079903	124079851	-1	5	MGP_NODShiLtJ_G0029662.1	124077055	124101678	Dgkq	4490	905	208006	No_or_no_constitutive_exon
CATTTGTCCATGCACATATCTGTGTATGTGTGCTGGTGCTGGTGGGGTAGGG	129051527	129051745	129051795	129051743	-1	5	MGP_NODShiLtJ_G0029712.1	128857600	129076527	Myo18b	4490	905	208006	No_or_no_constitutive_exon
GCTTGGTTTTGTCCCAGGGTCAGGACATGGTTTTGTGTATTGGGAGGCAGGA	129101761	129101952	129102002	129101950	-1	5	MGP_NODShiLtJ_G0029713.1	129094506	129206462	Adrbk2	4490	905	208006	No_or_no_constitutive_exon
AGGCACAGGGGTCTGTACTGGGTTATGGGTAGGGGTAGGGAAGATGTGAGGT	129275830	129275882	129275932	129275880	-1	5	MGP_NODShiLtJ_G0029715.1	129273136	129278874	Crybb3	4490	905	208006	No_or_no_constitutive_exon
ATTTATTACATGTAAGTACACTGTAGCTGTCATCCAGAAGAGGGCATCAGAT	130219367	130219502	130219552	130219500	-1	5	MGP_NODShiLtJ_G0006691.1	130216854	130219926	None	4490	905	208006	No_or_no_constitutive_exon
GGCCATGTGCAGCCGGCTAACGTTCCCACCATGTATTTTGTGGGGCACAGGT	130692671	130694971	130695021	130694969	-1	5	MGP_NODShiLtJ_G0029737.1	130692671	130709594	Kctd10	4490	905	208006	No_or_no_constitutive_exon
GGTCCCTCTGAAAGTGAAGGCATTGACTTTGCCGTTCTTGGGGCGGGTAGGA	131529118	131529175	131529225	131529173	-1	5	MGP_NODShiLtJ_G0029757.1	131528323	131538805	Acads	4490	905	208006	No_or_no_constitutive_exon
GCCCCCTCCTGGGCTCCCTAACTGCCTCTCTCCTCTTGGTGGGCCTGAAGGT	132707692	132707882	132707932	132707880	-1	5	MGP_NODShiLtJ_G0029780.1	132701152	132882491	Ccdc60	4490	905	208006	No_or_no_constitutive_exon
GGATAACCTGGAGTAGATGTCCACTTGACGGGTCTCTGGTTGGGTGACAGGT	137770083	137770334	137770384	137770332	-1	5	MGP_NODShiLtJ_G0029814.1	137761735	137786628	Oas3	4490	905	208006	No_or_no_constitutive_exon
CTCAGAGATCCACCTGCCTCTGCCTCCTAAATGCTGGGATTAAAGCAGAGAA	139002032	139002457	139002507	139002455	-1	5	MGP_NODShiLtJ_G0004098.1	139002032	139011286	Gm16552	4490	905	208006	No_or_no_constitutive_exon
GGAGTCCTGGATGATCCTAGTAGTAACATCTGCTCCCGCGCAGGGGACAGGT	139147854	139148181	139147804	139147856	1	5	MGP_NODShiLtJ_G0029839.1	139144280	139149929	Fam109a	4490	905	208006	No_or_no_constitutive_exon
GGTCGTGGGTATATCTGTCCCCTTAGTACCTCGCCTCCCTGGGAATACAGTC	140173934	140174092	140174142	140174090	-1	5	MGP_NODShiLtJ_G0029858.1	140160441	140196362	Anapc5	4490	905	208006	No_or_no_constitutive_exon
CCAGTGAGAGTGGGGGGCAACTACTGCTTTAGACTTTCAGTGTAGGGGAGAA	141030015	141030703	141030753	141030701	-1	5	MGP_NODShiLtJ_G0029874.1	141017707	141031444	Diablo	4490	905	208006	No_or_no_constitutive_exon
GGCCAGCTGAGACCAGTCTTTACTAGCGCCACGGCAGCTGGTGGGCCAAGAC	141546217	141546484	141546167	141546219	1	5	MGP_NODShiLtJ_G0001695.1	141544980	141546484	None	4490	905	208006	No_or_no_constitutive_exon
GATGGGCTGGCCTTCCAGATGCGAACAGGCCTACTTCCCTGAGGGCTCAGCC	141677268	141677410	141677218	141677270	1	5	MGP_NODShiLtJ_G0029889.1	141675307	141677415	Arl6ip4	4490	905	208006	No_or_no_constitutive_exon
AATACACAATGAATTTTTAGCTGAGTCTTGTTTGTGGCTTTTGAGGGTAGGT	141979947	141980142	141980192	141980140	-1	5	MGP_NODShiLtJ_G0029894.1	141949959	142014685	Sbno1	4490	905	208006	No_or_no_constitutive_exon
GTGCAGTCCATAGTGTTTAATACGTGTTCATTTTTCTTTCTGTAGGGTAGAA	142268290	142268404	142268240	142268292	1	5	MGP_NODShiLtJ_G0029903.1	142234726	142271042	Atp6v0a2	4490	905	208006	No_or_no_constitutive_exon
TTATATGTATAACTTTTTTGTCTGCCTGCATGTATGTGTACCTGGGGAAGCC	146385579	146385686	146385736	146385684	-1	5	MGP_NODShiLtJ_G0006747.1	146384928	146386448	None	4490	905	208006	No_or_no_constitutive_exon
ATGTATAACTTTTTTGTCTGCCTGCATGTATGTGTACCTGGGGAAGCCAGAA	146385579	146385682	146385732	146385680	-1	5	MGP_NODShiLtJ_G0006747.1	146384928	146386448	None	4490	905	208006	No_or_no_constitutive_exon
CTCCTGAGGGTATGGCAGAGACTGGGGGAAGAGGCAGCGGGAAGAAGGAGGC	147533663	147533706	147533613	147533665	1	5	MGP_NODShiLtJ_G0029926.1	147490848	147561633	Sfswap	4490	905	208006	No_or_no_constitutive_exon
AAATCTTTGTGCTTTGGGGTCAGAGCAGGGCAGGGGCTAAGATGGGGGAGCA	148081591	148081943	148081541	148081593	1	5	MGP_NODShiLtJ_G0029941.1	148050088	148081943	Crcp	4490	905	208006	No_or_no_constitutive_exon
TCCCTGTCCACCCTGCCATCCCTCCCCCACCCCCGCCCTGGGTGGAGCAGAC	152837425	152837530	152837580	152837528	-1	5	MGP_NODShiLtJ_G0029959.1	152821250	152886461	Clip2	4490	905	208006	No_or_no_constitutive_exon
TGGATCCAGGGTGAACAGGAGGCCACCAGCCAAGGCAGGAAGATGGGAAGGG	154624655	154626125	154624605	154624657	1	5	MGP_NODShiLtJ_G0030001.1	154614845	154646307	Rasa4	4490	905	208006	No_or_no_constitutive_exon
GCAGGCTGGGGAACGAGGAGGCTGTATTGACAGCTGGCTTGGGCACGCAGCC	154660220	154660317	154660367	154660315	-1	5	MGP_NODShiLtJ_G0030003.1	154659300	154674842	Lrwd1	4490	905	208006	No_or_no_constitutive_exon
ATCATTGCTGCTTAGTACGCGGGCGCTGGCTGAGAGATGACTTAGGGAAGGG	155663137	155663253	155663087	155663139	1	5	MGP_NODShiLtJ_G0030016.1	155658796	155665765	Vgf	4490	905	208006	No_or_no_constitutive_exon
TGCCCCTCAACCCTATGAACTCAACACAGCCATCAACTGCAGGGATGAAGTT	156544853	156545117	156545167	156545115	-1	5	MGP_NODShiLtJ_G0030046.1	156541873	156548414	Mepce	4490	905	208006	No_or_no_constitutive_exon
GTGGGGATTGTGTTTCATTGACTTGCCTTAATCTACTCCTGTGGGGCCAGGT	156689274	156689437	156689487	156689435	-1	5	MGP_NODShiLtJ_G0030051.1	156687063	156715692	Cyp3a13	4490	905	208006	No_or_no_constitutive_exon
GGGGCCTCCTGGCATTTGTGCTGCTGCCTTCCACCTCCATATGGGAACAGTG	161410559	161410675	161410509	161410561	1	5	MGP_NODShiLtJ_G0030112.1	160573733	161602567	Sdk1	4490	905	208006	No_or_no_constitutive_exon
GGGGCGTGGGTCAGCGCTGTGGTCCCCCTTCCTTCCTTAGGGAAATCCAGGA	161881889	161882014	161881839	161881891	1	5	MGP_NODShiLtJ_G0030114.1	161879565	161894899	Ap5z1	4490	905	208006	No_or_no_constitutive_exon
ACAACTATTTTTCCTTTTGTAACAACTCATTGTTTGGTTCTGGGGCACAGGA	162576865	162577504	162577554	162577502	-1	5	MGP_NODShiLtJ_G0030124.1	162481547	162599149	Rnf216	4490	905	208006	No_or_no_constitutive_exon
TGGGTCAGGGAGAGATTCTACCAGGACAAGCTGCGGTGGGACAAGTGCAGGT	163252779	163253250	163253300	163253248	-1	5	MGP_NODShiLtJ_G0030139.1	163248503	163273047	Usp42	4490	905	208006	No_or_no_constitutive_exon
CCAGAATCTTGGCTGATGGAGACCGCCTGGGTTTCTTTGGGGACTGGCAGGA	163745446	163745547	163745597	163745545	-1	5	MGP_NODShiLtJ_G0030150.1	163722514	163754939	Tecpr1	4490	905	208006	No_or_no_constitutive_exon
TTTTCATCCTCTGTAGACGTTCATGCTCATTTTTCTGTTTTGATGGGCAGGT	170942696	170942800	170942646	170942698	1	5	MGP_NODShiLtJ_G0030216.1	170603456	171026909	Fry	4490	905	208006	No_or_no_constitutive_exon
TCTCATATTTGGTTCCAGAATAAATCCTATTCCCTTTGAAGTGGGAAAAGTT	172290765	172291130	172290715	172290767	1	5	MGP_NODShiLtJ_G0040142.1	172285685	172291130	None	4490	905	208006	No_or_no_constitutive_exon
CCACGAAAGAATCTGGCGTGTCCTGTGTCTGTTTCTGCTGGCGGGAACAGGC	47253	47279	47329	47277	-1	6	MGP_NODShiLtJ_G0015488.1	47253	64581	None	4490	905	208006	No_or_no_constitutive_exon
ATGTTTTCATTCAGAGTTATCTCCTCTATTACTGCTCTCGGGAATTTAAGGA	1632837	1632872	1632922	1632870	-1	6	MGP_NODShiLtJ_G0030237.1	1628676	1709480	Sgce	4490	905	208006	No_or_no_constitutive_exon
TCTCACGTGCTGCTCCCGTGTTATGACCTCTTTGCCATTTCCTAGGGAAGGT	2081446	2082240	2081396	2081448	1	6	MGP_NODShiLtJ_G0030239.1	1897759	2180198	Ppp1r9a	4490	905	208006	No_or_no_constitutive_exon
GCCGGTTGCCCTCACAGGGACATCTCTACACTGTTCCCATCCGGGAACAGGG	16676864	16676996	16676814	16676866	1	6	MGP_NODShiLtJ_G0030277.1	16675317	16714525	Cav1	4490	905	208006	No_or_no_constitutive_exon
CCCTACTGAGGTTTGATTTACTTATGCATGTTTACAGGGAGCCCAGGAAGTC	23857203	23857269	23857319	23857267	-1	6	MGP_NODShiLtJ_G0030294.1	23797466	23878129	Aass	4490	905	208006	No_or_no_constitutive_exon
GATAATTGATGAGTATGCTTGCATAAGGAGTTGGTGGAGGATCGGGTGAGGA	26844668	26845147	26845197	26845145	-1	6	MGP_NODShiLtJ_G0030311.1	26841959	26878747	Gpr37	4490	905	208006	No_or_no_constitutive_exon
GAAGTCCAGATCTCAGACTCAAAGCTTACAGCTACCTGCCTGGGACACAGGC	31633825	31633999	31634049	31633997	-1	6	MGP_NODShiLtJ_G0030334.1	31613867	31652774	Kcp	4490	905	208006	No_or_no_constitutive_exon
CTTGACAGGGGAAGTGTCCTGTGACTGAATCTGTTTGGGTCGGGGGCCAGGA	31628474	31628647	31628697	31628645	-1	6	MGP_NODShiLtJ_G0030334.1	31613867	31652774	Kcp	4490	905	208006	No_or_no_constitutive_exon
GTGTGTGCTGTGGTAGGGAAGTAGAACCACTCTCCTCTCTGGGTGTGCAGGT	37519934	37520099	37520149	37520097	-1	6	MGP_NODShiLtJ_G0030375.1	37516407	37560821	None	4490	905	208006	No_or_no_constitutive_exon
TAGTGTTTTCTCTTAAGTACCTTTAGACTGTAATTTCTTTGGGGTTACAGGA	37809631	37809821	37809581	37809633	1	6	MGP_NODShiLtJ_G0030377.1	37771196	37851130	Nup205	4490	905	208006	No_or_no_constitutive_exon
GACCCTGCAGCCCCAGTTTGCCCATGTCTCCAAGGCTTCTACAGGGCCAGTT	45081676	45081705	45081626	45081678	1	6	MGP_NODShiLtJ_G0030436.1	45071544	45086569	Ephb6	4490	905	208006	No_or_no_constitutive_exon
CTATTCATGACACAGTTGCCATGGCAACTCTCACCCCTTGGGTGGAGCAGCC	45088875	45089144	45089194	45089142	-1	6	MGP_NODShiLtJ_G0030437.1	45086680	45105441	Trpv6	4490	905	208006	No_or_no_constitutive_exon
TACTTACCATGACAATTTAATTCCCCAACTGTTCTTCCTGGGCGGAGCAGCC	45127326	45127595	45127645	45127593	-1	6	MGP_NODShiLtJ_G0030438.1	45121208	45150388	Trpv5	4490	905	208006	Yes
TGGCTGAATATTAACATCTTTCCCTGCTTCTCCCTGTGTGATGGGGGCAGAC	53342227	53342310	53342177	53342229	1	6	MGP_NODShiLtJ_G0030498.1	53341305	53401740	Sspo	4490	905	208006	No_or_no_constitutive_exon
GGGAGCTGAGGCAATGACGTCTCACTCCCCTCCATCTTCAGGGGAGACAGCA	53365974	53366139	53365924	53365976	1	6	MGP_NODShiLtJ_G0030498.1	53341305	53401740	Sspo	4490	905	208006	No_or_no_constitutive_exon
AGTGCTGTTGCCACACCCACATTAGACCGTCACTCAGGGAAGGAGTCCAGGG	53715360	53715482	53715532	53715480	-1	6	MGP_NODShiLtJ_G0006872.1	53715360	53715907	Gm44019	4490	905	208006	No_or_no_constitutive_exon
TACTACCTTTTAAAGTTGTGACATTTGGCCTGTTTCTTCCACTGGGACAGGA	55407915	55408032	55408082	55408030	-1	6	MGP_NODShiLtJ_G0030533.1	55338614	55518004	Osbpl3	4490	905	208006	No_or_no_constitutive_exon
ATATGGTGGTGGAGGACCTGGATATGGCAACCAGGGTGGGGGCTACGGAGGT	56602914	56602938	56602988	56602936	-1	6	MGP_NODShiLtJ_G0030538.1	56599422	56608636	Hnrnpa2b1	4490	905	208006	No_or_no_constitutive_exon
AAGATACCAATCTCCTTTCTCTCTCCTCCTCCCCCTGGGGCCATAAAAAGAG	57373138	57374210	57373088	57373140	1	6	MGP_NODShiLtJ_G0015495.1	57370412	57374323	Hoxaas2	4490	905	208006	No_or_no_constitutive_exon
ACACTCACGAGACTGTCAGAGAAGAGTGACTGGCTCTTGTTTGGGAACAGGG	60834979	60835153	60834929	60834981	1	6	MGP_NODShiLtJ_G0006891.1	60826322	60842869	6430584L05Rik	4490	905	208006	No_or_no_constitutive_exon
AGTGTTTGAAGTGTGTGGTCACCATGTGCTTGCCTGTGTTGGGGTTGCAGAA	61648499	61648620	61648670	61648618	-1	6	MGP_NODShiLtJ_G0030582.1	61558893	62090954	Pde1c	4490	905	208006	No_or_no_constitutive_exon
GTCCCTTTTTCCCCCTCTCTCTTGCTGTGACATCACCTGGGGAAATCCAGAA	62453655	62453710	62453760	62453708	-1	6	MGP_NODShiLtJ_G0030587.1	62437342	62479765	Nt5c3	4490	905	208006	No_or_no_constitutive_exon
AGCTAACTAAGGTTTGACTTTTTCCTTCAACTCTCTCTTTTGGGAAATAGGT	80321327	80321443	80321277	80321329	1	6	MGP_NODShiLtJ_G0030667.1	80310260	80329498	Rnf103	4490	905	208006	No_or_no_constitutive_exon
AGTCACCAGACCCTGGACCTTGATCTCTCTCCCCAACCAGGCCAGGGCAGCT	81258124	81258296	81258074	81258126	1	6	MGP_NODShiLtJ_G0030680.1	81257154	81261784	Tmem150a	4490	905	208006	No_or_no_constitutive_exon
TTTTTTTTTTTTTTTTTTTTTTTTTGGTAATGGACTGGGGTGAAATCAAGGG	81262897	81263036	81263086	81263034	-1	6	MGP_NODShiLtJ_G0030681.1	81261733	81268950	Rnf181	4490	905	208006	No_or_no_constitutive_exon
CTTCTGTGGAGCTCTGATCAGACTTTTCCAGTTTGGGGTTGACTGGTGAGAG	81543881	81543923	81543831	81543883	1	6	MGP_NODShiLtJ_G0015506.1	81538021	81543923	Gm20536	4490	905	208006	No_or_no_constitutive_exon
CCTTCCCTCCATCCTACACTGGAAAACTCTTGGGCTCCTGGGATGAACAGGT	81997695	81999679	81997645	81997697	1	6	MGP_NODShiLtJ_G0004220.1	81990007	81999679	Gm44031	4490	905	208006	No_or_no_constitutive_exon
TATATCTATATTATTTGTGTGTGTGTGTCTGCCTGTCCTCTCCGGGGAAGTT	90589103	90589256	90589053	90589105	1	6	MGP_NODShiLtJ_G0030708.1	90587883	91564897	Lrrtm4	4490	905	208006	No_or_no_constitutive_exon
AGATTCCAGTTTGTTGCGTCTTTCTTGCCGGTCGAGTGGGATGCAATAAGTT	92778516	92778798	92778848	92778796	-1	6	MGP_NODShiLtJ_G0040182.1	92778516	92790629	None	4490	905	208006	No_or_no_constitutive_exon
AAGGGAACCACTCTGATCTGTCTTGGCCTTGTCTGGGGGCTGGATGACAGGT	94060571	94060671	94060521	94060573	1	6	MGP_NODShiLtJ_G0030721.1	94058011	94067153	None	4490	905	208006	No_or_no_constitutive_exon
TCTCCAGGCATGGACTCCTGTCCCATATCTCCTCTCCCTGTGTGGGGCAGGT	94409343	94409680	94409730	94409678	-1	6	MGP_NODShiLtJ_G0030739.1	94401863	94504651	Tet3	4490	905	208006	No_or_no_constitutive_exon
AGGGTGTGATGGTGGGAATGGGCCAGAAAGACAGCTATGTGGGGGACGAGGC	94572727	94572808	94572858	94572806	-1	6	MGP_NODShiLtJ_G0030741.1	94559111	94581812	Actg2	4490	905	208006	No_or_no_constitutive_exon
GAAGTCCAATGTCCAGATGCTACAGAGCAATCTTCAGAGGGCCAAGACAGAG	94703677	94703806	94703856	94703804	-1	6	MGP_NODShiLtJ_G0030743.1	94695885	94707490	Clec4f	4490	905	208006	No_or_no_constitutive_exon
CTGGCCTCCTCTGCCCATCCTTTCTTTCTCTTCCACTCTGGGGGCTGCAGCG	96726197	96726271	96726321	96726269	-1	6	MGP_NODShiLtJ_G0030764.1	96714443	96756621	Fbxo41	4490	905	208006	Yes
TTGAACTCAGAAATCCGCCTGCCTCTGCCTCCCGAGTGCTGGGATCAAAGGC	96917408	96920529	96917358	96917410	1	6	MGP_NODShiLtJ_G0030766.1	96850207	96955349	Alms1	4490	905	208006	No_or_no_constitutive_exon
CCCCCTGCAGGGCTTGGGCAGGGGCAGACTTGCCAGCCCAAGGGTGCCAGGC	99225718	99225859	99225909	99225857	-1	6	MGP_NODShiLtJ_G0030803.1	99225706	99248832	Rab43	4490	905	208006	No_or_no_constitutive_exon
ATCAGTTCTCAGCATGCACTACTAATGCCTCCTCTCCTGTGTGGGGACAGGT	99742774	99742931	99742981	99742929	-1	6	MGP_NODShiLtJ_G0030814.1	99718481	99916857	Eefsec	4490	905	208006	No_or_no_constitutive_exon
GAATTACTTAGATGTGAAGCACTTGCAGTCAGGCCTTTACTAGGGAATAGTT	99946768	99946851	99946718	99946770	1	6	MGP_NODShiLtJ_G0030815.1	99937450	99974068	Ruvbl1	4490	905	208006	No_or_no_constitutive_exon
CTGAGGTTCTAGTCACCGGCTTCTTCTCTCCACCGGGCTCTGGGGGTTAGGT	103431464	103431610	103431660	103431608	-1	6	MGP_NODShiLtJ_G0030858.1	103413135	103499845	Grip2	4490	905	208006	No_or_no_constitutive_exon
ATCTGGAGCCTCAAGGGCCCTCCATGCGTAACAGGCCTCTGGGGTTGCAGGA	103713819	103713980	103713769	103713821	1	6	MGP_NODShiLtJ_G0030861.1	103642904	103739819	Fgd5	4490	905	208006	No_or_no_constitutive_exon
TGTGCATCGGTTAGAACAGCAGATGACACCCGCTCTTTCTGCATGGGCAGGT	120357239	120357408	120357189	120357241	1	6	MGP_NODShiLtJ_G0030900.1	119101105	120363157	Cntn4	4490	905	208006	No_or_no_constitutive_exon
GAGAGGCCTGGAGCCTGGGGGCTGAGCAGGGTATCCCTGCCTGGGAGCAGAG	127882633	127882738	127882583	127882635	1	6	MGP_NODShiLtJ_G0030928.1	127872194	127898697	Ttll3	4490	905	208006	No_or_no_constitutive_exon
TGTCTGTCTCCTCCTCCAAGGCACGAGTCTCCCTGGCCGGGGTGGAGGAGCA	128189961	128190220	128189911	128189963	1	6	MGP_NODShiLtJ_G0030941.1	128134884	128194291	Irak2	4490	905	208006	No_or_no_constitutive_exon
GTACACCACTTTCAGTTCTCTGCTTTGTTTCTTGATGTCTTGGGGGAAAGGT	135483458	135483679	135483408	135483460	1	6	MGP_NODShiLtJ_G0031008.1	135410150	135498058	Kdm5a	4490	905	208006	No_or_no_constitutive_exon
ATTTCCTAAAGGCAGAGACTTACCAATTTCTCTCTTATTGGGGTCGGCAGAC	135531359	135531407	135531309	135531361	1	6	MGP_NODShiLtJ_G0031009.1	135518318	135543688	Il17ra	4490	905	208006	Yes
TAGAGCACTGACTCTTCTTTTGGGGGGGACTGTGTTGTTTGGGGACACAGCA	136297687	136297995	136297637	136297689	1	6	MGP_NODShiLtJ_G0031018.1	136294095	136310333	Pex26	4490	905	208006	No_or_no_constitutive_exon
AGATGGGAAACATGACTGCTACTTTGTGCTTGTTCTCCTGGGCGGGACAGGA	136379283	136379376	136379233	136379285	1	6	MGP_NODShiLtJ_G0031020.1	136362221	136388027	Usp18	4490	905	208006	No_or_no_constitutive_exon
GGGAGTGGATGGTCAGCTCACTTTCTCTCTTCTTCCTGGGGTGGGGCCAGCC	140167085	140167208	140167258	140167206	-1	6	MGP_NODShiLtJ_G0031058.1	140135543	140169460	Clstn3	4490	905	208006	No_or_no_constitutive_exon
CTCTCTTTGCTCCCCACCCTGGGTCAATGTTACCATATGCCGGGATGTAGGC	140554709	140554846	140554896	140554844	-1	6	MGP_NODShiLtJ_G0031073.1	140547191	140560093	Lrrc23	4490	905	208006	No_or_no_constitutive_exon
GGCCTGTATCCTGGGCTTAGACTGCTTTCACTATTTTGGGATGGAGCCAGCA	144509453	144509603	144509403	144509455	1	6	MGP_NODShiLtJ_G0031131.1	144478140	144512014	None	4490	905	208006	No_or_no_constitutive_exon
AAGTGGCCTGTATCCTGGGCTTAGACTGCTTTCACTATTTTGGGATGGAGCC	144509449	144509603	144509399	144509451	1	6	MGP_NODShiLtJ_G0031132.1	144503846	144522332	None	4490	905	208006	No_or_no_constitutive_exon
GGTGACTCTGGGGAAGGTGACCACTGTGTCTCTCCTTTGGGGTGCAACAGGC	144542467	144542551	144542601	144542549	-1	6	MGP_NODShiLtJ_G0031134.1	144537723	144547622	Fkbp4	4490	905	208006	No_or_no_constitutive_exon
GATTTACCCCCTCCTTCTGATTCTTTCTGCCTGTATGGGTTTGGAAACAGAT	144611410	144611537	144611587	144611535	-1	6	MGP_NODShiLtJ_G0031135.1	144600075	144645326	Pzp	4490	905	208006	No_or_no_constitutive_exon
CCTGTGACTCTGCTGACTCTTCCGTGTCTTCATTGTTTTCTGGGAAGAAGAT	152489374	152489533	152489324	152489376	1	6	MGP_NODShiLtJ_G0031223.1	152485547	152497496	Ddx47	4490	905	208006	No_or_no_constitutive_exon
TACAAAGTCTTGCTTTGTTTGTTTGTTTTTTTTTTTCTTTAACTGGGTAGGA	153301258	153301430	153301480	153301428	-1	6	MGP_NODShiLtJ_G0031231.1	153235533	153718148	Grin2b	4490	905	208006	No_or_no_constitutive_exon
TGTGGAAGCATAACACTGGTTTCCTGTTTTTCCTAATTTCTGGGTAATAGAC	154373057	154373170	154373220	154373168	-1	6	MGP_NODShiLtJ_G0031235.1	154289515	154380999	Gucy2c	4490	905	208006	Yes
CATCCCGTCTCAACCAGGTCGGACGCCTGGGTCCCTTGCTGTTGGGGGAGGG	338697	338808	338647	338699	1	7	MGP_NODShiLtJ_G0031329.1	338092	366324	Cacng8	4490	905	208006	No_or_no_constitutive_exon
CTTGGGGTGCCCTAGTGATGGGGGACTGAGGACAGGTTCTGTGGGGGCAGGA	580546	580821	580496	580548	1	7	MGP_NODShiLtJ_G0031336.1	572668	588420	Cnot3	4490	905	208006	No_or_no_constitutive_exon
CCAAACCTCAGTCTCTAGCTGTCACCTTCCCTCTAGGGCTGTCCAAGAAGCC	917530	917847	917897	917845	-1	7	MGP_NODShiLtJ_G0031344.1	856262	920698	None	4490	905	208006	No_or_no_constitutive_exon
AGGGAGGGGACAGGAGGCAGTACCCAGGGCCACTGGTGGGGATGGGGCAGCC	1160339	1160462	1160289	1160341	1	7	MGP_NODShiLtJ_G0031348.1	1145400	1165014	Ttyh1	4490	905	208006	No_or_no_constitutive_exon
AGGGATGTCTTCTATTTTTGCTGCCTCCTCCCTACCCATTGTCTGGGGAGGG	1561515	1561573	1561623	1561571	-1	7	MGP_NODShiLtJ_G0031357.1	1561512	1581882	Ppp1r12c	4490	905	208006	No_or_no_constitutive_exon
TCCATGCTGAGTTGCTTCTCTTTAGGAGCCAGTGGCTTCAGAGGGCAGAGGG	1732632	1732859	1732582	1732634	1	7	MGP_NODShiLtJ_G0004337.1	1729292	1732859	Gm44877	4490	905	208006	No_or_no_constitutive_exon
CACCTATAATCTCTGTCTTCCTGTGTTGTACCTTTTCAACAGGGACCCAGAT	3502547	3502628	3502678	3502626	-1	7	MGP_NODShiLtJ_G0031405.1	3471700	3517856	Zfp787	4490	905	208006	No_or_no_constitutive_exon
CTTCTTCATCTTGTGTTTCTTCTTCATCATCTTGTTTTTCTGTGGGACAGAA	4113577	4113709	4113759	4113707	-1	7	MGP_NODShiLtJ_G0031424.1	4103039	4129051	Zim1	4490	905	208006	Yes
CTGACTTCATTTCTTCTTCCTAATGTTCTTCGGCTTTGCTGGGACCACAGTG	14925343	14925447	14925293	14925345	1	7	MGP_NODShiLtJ_G0031504.1	14905423	14930864	Zfp541	4490	905	208006	No_or_no_constitutive_exon
CCACGGTTGGGTGGGAACCAGAGCCATTCCTTTCCTTTGCAGGGTCTGAGGA	15040936	15041212	15041262	15041210	-1	7	MGP_NODShiLtJ_G0031509.1	15040936	15065785	Dhx34	4490	905	208006	No_or_no_constitutive_exon
CTTGACCCTCCCCACCCCTCTGGGCTCTCTGCTCCCCTGGGATGGACCAGTG	15336510	15336658	15336708	15336656	-1	7	MGP_NODShiLtJ_G0031518.1	15330832	15354674	Npas1	4490	905	208006	No_or_no_constitutive_exon
CCCCATCCTCCCTCTCCCCGCTGGCTTGGGCACCAGGGGAGTGGAACCAGGT	16005692	16005824	16005874	16005822	-1	7	MGP_NODShiLtJ_G0031535.1	15979152	16014959	Hif3a	4490	905	208006	No_or_no_constitutive_exon
GATTAAGTCCAGAGACAAAAAGATAACAGGTCATTGCCTGGGTGGGACAGAT	17426136	17426412	17426086	17426138	1	7	MGP_NODShiLtJ_G0031545.1	17405597	17429137	Mill1	4490	905	208006	No_or_no_constitutive_exon
GTGAGGTCCAGGGACAAGAAGGTAACGAGTTCCTGCCTGGGGCGGGCCAGGC	18174435	18174711	18174385	18174437	1	7	MGP_NODShiLtJ_G0031553.1	18155741	18181277	Mill2	4490	905	208006	No_or_no_constitutive_exon
AGTGCACTGACTGAGTGGTGTCCCCCACCTCCCACTCCTTTGGGAGGCAGGT	18405639	18405871	18405589	18405641	1	7	MGP_NODShiLtJ_G0031563.1	18402744	18429549	Rsph6a	4490	905	208006	No_or_no_constitutive_exon
TCTAAGGGTTCTTCTGGCCTTTCCCAGCTGAGCTTGCTGCCTGGGAGGAGGT	18524382	18524523	18524573	18524521	-1	7	MGP_NODShiLtJ_G0031571.1	18516122	18525993	Gipr	4490	905	208006	No_or_no_constitutive_exon
CACCTAGAGTCCAATGAAGACAGGCCTCAGCTGGCCTAAAATGGGCAAAGTT	19199331	19199621	19199671	19199619	-1	7	MGP_NODShiLtJ_G0031604.1	19199331	19228057	Cblc	4490	905	208006	No_or_no_constitutive_exon
GTCTCAACAAAAACAAAACAAGTCATTAAGGACTTTGATAATGGGGACAGGC	23806598	23807079	23807129	23807077	-1	7	MGP_NODShiLtJ_G0004348.1	23806598	23811534	Gm44793	4490	905	208006	No_or_no_constitutive_exon
GGGGCAGGGCAGAACCCTTGGCTTGACGGTAACTGGGCTGGGTCGGGCAGGA	24233763	24233928	24233713	24233765	1	7	MGP_NODShiLtJ_G0031644.1	24212892	24237831	Cadm4	4490	905	208006	No_or_no_constitutive_exon
GTGGAGGGGTAGTCGGTGGGGCCCTCAGGAAGAGCTAGCGAGGGTAGCAGTT	25084845	25086223	25084795	25084847	1	7	MGP_NODShiLtJ_G0004351.1	25084652	25086229	9130221H12Rik	4490	905	208006	No_or_no_constitutive_exon
TCCACAAGCAGAGAGGGACTTAACATACATCCCACCTCTGGGTGGTACAGGT	25217133	25217334	25217083	25217135	1	7	MGP_NODShiLtJ_G0031677.1	25187257	25245129	Megf8	4490	905	208006	No_or_no_constitutive_exon
CCTCTTCTGCCTAGCCAGAATAACTGATCTTCCTGGGGTGGGGGGCTCAGGC	25698575	25698697	25698747	25698695	-1	7	MGP_NODShiLtJ_G0031693.1	25691966	25724112	Axl	4490	905	208006	No_or_no_constitutive_exon
GGTGGAGATGAGCCATGTCCTGACCTTACTGCTTTTCCCAACCGGGGCAGGC	25696098	25696258	25696308	25696256	-1	7	MGP_NODShiLtJ_G0031693.1	25691966	25724112	Axl	4490	905	208006	No_or_no_constitutive_exon
TGGGGCCTAATCTGGGCCTGGCCTCTGCTATGCCTGCGTCCTGGGAGCAGAA	29399271	29399337	29399387	29399335	-1	7	MGP_NODShiLtJ_G0031782.1	29397398	29467775	Actn4	4490	905	208006	No_or_no_constitutive_exon
ACAGACAGGGCATGTGATCCGAGGACTCACTGGACAGGGTGGTGAGGTAGAG	29415258	29415328	29415378	29415326	-1	7	MGP_NODShiLtJ_G0031782.1	29397398	29467775	Actn4	4490	905	208006	No_or_no_constitutive_exon
TTTCATTATTTTAAAGTGTGTTGTGTGTGTGTTTGCTCAAACGGGTGCAGGA	29660715	29660780	29660830	29660778	-1	7	MGP_NODShiLtJ_G0004358.1	29660715	29664369	None	4490	905	208006	No_or_no_constitutive_exon
AGTCCATCATCACTGTCATTGCAGTGTTGCCTTGCTCTCTGGGACTGTAGGT	30902128	30902266	30902316	30902264	-1	7	MGP_NODShiLtJ_G0031823.1	30879658	30921209	Wdr62	4490	905	208006	No_or_no_constitutive_exon
CTCCTGGAGAGGAGTCCAGTGCCCATTCTGATGTGACTTGGGTGGGCTAGGG	31083490	31083561	31083611	31083559	-1	7	MGP_NODShiLtJ_G0031834.1	31082498	31093153	Aplp1	4490	905	208006	No_or_no_constitutive_exon
TTGATCTGAGGACAGACTTGGGGACAAGCTCCTGTGTCTTGGGATGCTAGGG	31118688	31118860	31118638	31118690	1	7	MGP_NODShiLtJ_G0031836.1	31106459	31136204	Nphs1	4490	905	208006	No_or_no_constitutive_exon
GGAGTGGGCAGGAAGGGGGCTCTGGAAGCTGACCTCCACTGGCCGGGCAGTG	31144881	31145020	31144831	31144883	1	7	MGP_NODShiLtJ_G0031837.1	31144291	31168746	Prodh2	4490	905	208006	No_or_no_constitutive_exon
CGGCCCATATCTCGGAACTTGCGCCGGCAGCTCTATGGGCGAGGACCCAGGC	31223886	31223892	31223836	31223888	1	7	MGP_NODShiLtJ_G0031843.1	31222394	31227056	U2af1l4	4490	905	208006	No_or_no_constitutive_exon
AGCAGAGGCTGTGGGAGGTCTGACCAATTTCTCTGCATTCTCAGGGACAGCT	35364133	35364265	35364315	35364263	-1	7	MGP_NODShiLtJ_G0031892.1	35361273	35447354	4931406P16Rik	4490	905	208006	No_or_no_constitutive_exon
GCACGGGAGGCGGCGGCGGTGGCAGCGGTGCCGGTGCGGGCAAAGCCAAGAA	36337241	36338922	36337191	36337243	1	7	MGP_NODShiLtJ_G0031899.1	36336287	36338922	Cebpa	4490	905	208006	No_or_no_constitutive_exon
GGGGTTGGTCAGACTTTAAGCAGCATTCACTCTTTGAATTTATGGGACAGGA	46317605	46317859	46317555	46317607	1	7	MGP_NODShiLtJ_G0031958.1	46314068	46320517	Klk14	4490	905	208006	No_or_no_constitutive_exon
TGCAAAAAAAGAGGCTGAAGGTGGGGGGCAGAACCGGAATGGGAAGGCAGGG	47717262	47717373	47717212	47717264	1	7	MGP_NODShiLtJ_G0032004.1	47708016	47724615	Tsks	4490	905	208006	No_or_no_constitutive_exon
AAGCCCACGTCCTGTCTTTCCATGGCCTTTGACTGCCCCGGGGAACCCAGGA	47727339	47727492	47727542	47727490	-1	7	MGP_NODShiLtJ_G0032005.1	47725954	47744156	Cpt1c	4490	905	208006	No_or_no_constitutive_exon
CATCTGGGCCAGCCCTCCCCGTGACTGGCATGCCATTCCTGTGGGTGCAGTG	47748687	47748830	47748880	47748828	-1	7	MGP_NODShiLtJ_G0032006.1	47746060	47755938	None	4490	905	208006	No_or_no_constitutive_exon
GCACTGGCACTGGGACCAGAACTGATTCTGTTCTCTCTGGGGTGGGCCAGGA	47977571	47977622	47977672	47977620	-1	7	MGP_NODShiLtJ_G0032025.1	47967983	47990382	Ccdc155	4490	905	208006	No_or_no_constitutive_exon
TGTCCCCTTAACCCACCCCTTCTCTCCCCCTCTTCCCACTAACGGGTCAGGA	48143538	48143565	48143615	48143563	-1	7	MGP_NODShiLtJ_G0032032.1	48139111	48170237	Ppfia3	4490	905	208006	No_or_no_constitutive_exon
ACTTAAATGGCACCCATTCATTTTGGTTTGTGCCTGCTCTGGGTATGCAGAC	48267127	48268723	48267077	48267129	1	7	MGP_NODShiLtJ_G0032039.1	48245014	48268723	Gys1	4490	905	208006	No_or_no_constitutive_exon
CCAAGGGCCGGGGCACTGTGCTCCTGTCTGGTCCTCGGAAGGGCCGAGAGGT	48572295	48572345	48572245	48572297	1	7	MGP_NODShiLtJ_G0032060.1	48565360	48572693	Rpl18	4490	905	208006	No_or_no_constitutive_exon
GTCTAACGCTGACATACATTTTCTCTGTTCCCTTCTGCTCTGCTGGGAAGCG	49541192	49541306	49541356	49541304	-1	7	MGP_NODShiLtJ_G0032082.1	49361137	49560853	Sergef	4490	905	208006	No_or_no_constitutive_exon
CTGCTCCTGTTTACTGATCTTTTTCTTTCTCTTTTCCGATGGATGGGAAGCA	53696522	53696609	53696472	53696524	1	7	MGP_NODShiLtJ_G0032117.1	53644846	53727389	Prmt3	4490	905	208006	No_or_no_constitutive_exon
GCCTAGATGTACTTTGTGACATTCTCTATCTCTTTCTTATGGGAATATAGCA	60832947	60833039	60832897	60832949	1	7	MGP_NODShiLtJ_G0032130.1	60786841	60881680	Cyfip1	4490	905	208006	No_or_no_constitutive_exon
CAGGAGGCTGTAGCAGAAGGGTCGCTGTCTAATAATTGACTGTGGGGCAGTC	72859628	72859774	72859824	72859772	-1	7	MGP_NODShiLtJ_G0032167.1	72795081	72980008	Lrrk1	4490	905	208006	No_or_no_constitutive_exon
TACAAGACATGGAACCTGCGTGCTTTTGGCTGGTACCCCCACTTGGGAAGGC	87215483	87215550	87215600	87215548	-1	7	MGP_NODShiLtJ_G0032202.1	87212631	87227885	Mfge8	4490	905	208006	No_or_no_constitutive_exon
TCTCCCTAATGGAACACTTTTTTTTTTTAAACCCCTGTTGTGGGGAATAGGT	87559872	87560109	87560159	87560107	-1	7	MGP_NODShiLtJ_G0032206.1	87547929	87567820	Polg	4490	905	208006	No_or_no_constitutive_exon
GGTGCCAGAGCAGGAGATGCTGCTGAGCGCGGCTGCGGGCCGTGGGGAAGGG	88048718	88048900	88048668	88048720	1	7	MGP_NODShiLtJ_G0004399.1	88045195	88048900	Gm26646	4490	905	208006	No_or_no_constitutive_exon
TGACGCCAATGTTGTTTGAAGTAAATAATGTGTCCTTGTTTGGGGACCAGCT	88510210	88510357	88510160	88510212	1	7	MGP_NODShiLtJ_G0032227.1	88491688	88515732	Prc1	4490	905	208006	No_or_no_constitutive_exon
TCGGGGAAAAAAAAGAAAAAAGAAAAAAAGAATTAATTTTAGGGCTGGAGAG	88494973	88495531	88495581	88495529	-1	7	MGP_NODShiLtJ_G0007149.1	88494973	88496854	6330403N20Rik	4490	905	208006	No_or_no_constitutive_exon
AGCCTGAGGTCCTCTGACTCAGTGGCTCTATGGGGTGGGGGGCAATGCAGGA	88582667	88582805	88582855	88582803	-1	7	MGP_NODShiLtJ_G0032231.1	88577155	88588967	Fes	4490	905	208006	No_or_no_constitutive_exon
GGTGCATGTGGTGGGGGCCCAGCTTTCATTCTCCTGCCCTTGGGGTACAGGC	88582209	88582332	88582382	88582330	-1	7	MGP_NODShiLtJ_G0032231.1	88577155	88588967	Fes	4490	905	208006	No_or_no_constitutive_exon
AGGGCTTGGGTTTTTTTTCACCCTGTCTTTTTTGATTTGGGCTGGGGCAGGT	88976501	88976626	88976676	88976624	-1	7	MGP_NODShiLtJ_G0032235.1	88934987	89063968	Iqgap1	4490	905	208006	No_or_no_constitutive_exon
TGAGTGCAGACAGCCTGAAATACATTCCTCTCGTTTCACGGGATTACAAGGA	90114173	90114796	90114846	90114794	-1	7	MGP_NODShiLtJ_G0032251.1	90114173	90122554	3110040N11Rik	4490	905	208006	No_or_no_constitutive_exon
TCTAATCCAGTGTTATTGCATTATGTAATTGTTCTCCCTGGGAAAAACAGAA	100438237	100438261	100438187	100438239	1	7	MGP_NODShiLtJ_G0032312.1	100355243	100455403	Picalm	4490	905	208006	No_or_no_constitutive_exon
TATAATTAATTACATTTAAACTCTGTTGTCTTTTGTCTTATCAAGGGCAGAC	108657933	108657966	108657883	108657935	1	7	MGP_NODShiLtJ_G0032326.1	108571663	108689897	Nars2	4490	905	208006	No_or_no_constitutive_exon
TTTTGAGAACTCTATGTATTTTATTCCCATGTCCTGTGCTGGATGGGTAGTG	109968171	109968335	109968385	109968333	-1	7	MGP_NODShiLtJ_G0032345.1	109953077	110058792	Acer3	4490	905	208006	No_or_no_constitutive_exon
CCCCTCACACCCCGTCTTTCTCCCCCGTTGGTGGTTTTCGGGGTATGCAGGG	110626310	110626524	110626260	110626312	1	7	MGP_NODShiLtJ_G0032351.1	110613804	110635120	Wnt11	4490	905	208006	No_or_no_constitutive_exon
GAGTGGTTATTTGGGGGGCTTGGATTAATGTGTGCTTTCTATGGGGACAGGA	113292942	113293063	113293113	113293061	-1	7	MGP_NODShiLtJ_G0032390.1	113290455	113304488	Atg16l2	4490	905	208006	No_or_no_constitutive_exon
GGAGAACATCGATGAGAGTGCAGTGACAGAGAGCCGCGAGGAGCGGGCAGGC	113353188	113353406	113353138	113353190	1	7	MGP_NODShiLtJ_G0032391.1	113321311	113353724	Stard10	4490	905	208006	No_or_no_constitutive_exon
GGATTTGAGGGAGAAATGTGACACTGGGTGATCCTTGGGGGGGGGGGCAGGA	113398233	113398358	113398183	113398235	1	7	MGP_NODShiLtJ_G0032392.1	113357972	113425950	Arap1	4490	905	208006	No_or_no_constitutive_exon
TAAACAACACAGTAAGAACTTCATCTCAAAAATACTTTCTTGGGGACCAGCA	114149610	114149780	114149560	114149612	1	7	MGP_NODShiLtJ_G0032407.1	114148661	114169262	Xndc1	4490	905	208006	No_or_no_constitutive_exon
TCTTCAGCACAGTCTTGCTGGTGCTAGTCATCACTAACCTGGCCAGGGAGAG	118021917	118022107	118022157	118022105	-1	7	MGP_NODShiLtJ_G0032546.1	118021917	118028374	None	4490	905	208006	No_or_no_constitutive_exon
TCACAGGGACTGACTGACTGCCTTTTTCTTTTCTTGGCCATGGGGCGCAGCT	118720106	118720202	118720056	118720108	1	7	MGP_NODShiLtJ_G0032569.1	118716236	118722520	Ilk	4490	905	208006	No_or_no_constitutive_exon
AGCATGCTAATCCTATATAACTTATGTCCTCATAATATGGGGAAATTTAGAT	121130339	121130543	121130593	121130541	-1	7	MGP_NODShiLtJ_G0032608.1	121130339	121153448	Ovch2	4490	905	208006	No_or_no_constitutive_exon
AAGGCAGCTCCCGACACTCTTTCTCTTTGGGCTGCTGGTGGTGGGCACAGGT	123166486	123166627	123166677	123166625	-1	7	MGP_NODShiLtJ_G0032651.1	123155754	123251665	St5	4490	905	208006	Yes
GTGGAGCAAACAGAGAGTGATGGTTTGTTGGCTTTATTTTCTGGGGTAAGCT	124087493	124087750	124087800	124087748	-1	7	MGP_NODShiLtJ_G0032665.1	124006469	124375841	Sbf2	4490	905	208006	No_or_no_constitutive_exon
GGGCAAGAGGGGTGGTCCTGCAGTCTTTGATAGCTTTCCGGGACACACAGGC	126021102	126021338	126021388	126021336	-1	7	MGP_NODShiLtJ_G0032675.1	125974265	126021977	Dkk3	4490	905	208006	No_or_no_constitutive_exon
CTCTCCCACCCGCCCAACCCTGGCTTCACCGTGGCTCTCTAAAAGGGCAGTT	132914289	132914307	132914357	132914305	-1	7	MGP_NODShiLtJ_G0032705.1	132843560	132919309	Syt17	4490	905	208006	No_or_no_constitutive_exon
CATCCTATACTTTGCTGCTGTTCTCAGAGTGATGCTTTTTTGGGGGCCAGGT	133025767	133025915	133025965	133025913	-1	7	MGP_NODShiLtJ_G0032708.1	133008813	133063164	Tmc7	4490	905	208006	No_or_no_constitutive_exon
AAACTGCATTTTTAGTAAATTTTCTTCCTCTTACTCTGGTGGGTCTAAAGAT	134503150	134503309	134503100	134503152	1	7	MGP_NODShiLtJ_G0032729.1	134487551	134510103	Lyrm1	4490	905	208006	No_or_no_constitutive_exon
TCCAGCGGCTTCTGGCGCTAGAGCCTGAGCGGCGTGGGCCCGCCAAGGAGGT	141406879	141407380	141406829	141406881	1	7	MGP_NODShiLtJ_G0032782.1	141385584	141409576	Sbk1	4490	905	208006	No_or_no_constitutive_exon
GAGATGGCGGCGGCGGCGGCGGCTCCGGGGGGCGGGGGCGGGGAGCCCAGGG	141917207	141917333	141917157	141917209	1	7	MGP_NODShiLtJ_G0032803.1	141915707	141923330	Mapk3	4490	905	208006	No_or_no_constitutive_exon
TCTGCCTGCCTGGCTCATGGCCTCTCCTATCTTACTTTTTGGGATATCAGGT	142040298	142040380	142040430	142040378	-1	7	MGP_NODShiLtJ_G0032814.1	142030127	142049149	Taok2	4490	905	208006	No_or_no_constitutive_exon
CCGTCATCCCAGCTCCCAGCTGGCAGGGCCTGGGGTGGAAGGGGGCGAAGGC	142191705	142191803	142191853	142191801	-1	7	MGP_NODShiLtJ_G0032824.1	142189841	142193522	Prrt2	4490	905	208006	No_or_no_constitutive_exon
TGAGTGAACATTTTTCCTTCCCTTTCCCTTTGGTCATCCTGGGGCGACAGAA	142723859	142723931	142723809	142723861	1	7	MGP_NODShiLtJ_G0032848.1	142715523	142728491	None	4490	905	208006	No_or_no_constitutive_exon
TCCTGTGTCTCCTGCCTCATCTAGTTCTCCAGATTCTAGTGGGGCAGGAGGC	142760803	142760976	142760753	142760805	1	7	MGP_NODShiLtJ_G0032849.1	142750239	142809279	Srcap	4490	905	208006	No_or_no_constitutive_exon
GAGGGAAGAGAGACCAGACCCCATGTTCTGAAAGGAGATGGGGGCTGGAGAC	142862066	142862664	142862714	142862662	-1	7	MGP_NODShiLtJ_G0032855.1	142857113	142865870	Zfp629	4490	905	208006	No_or_no_constitutive_exon
AGGCCTAGGAGAACTTCCATTCTCACTGGGTTGGTTTTCGCTGGGGACAGGT	143447464	143447615	143447414	143447466	1	7	MGP_NODShiLtJ_G0032880.1	143442128	143465452	None	4490	905	208006	No_or_no_constitutive_exon
CAGCCGTGCCCAGCTGGGCTTGCACTAATACATTACATTTGGGTCAGAAGCC	155133818	155133947	155133768	155133820	1	7	MGP_NODShiLtJ_G0032952.1	155031035	155171924	Jakmip3	4490	905	208006	No_or_no_constitutive_exon
TGAAGGCATCAGGTGGACCTGCCCTACAGTAAGCCTCTCTGTGGGACCAGGT	156140052	156140242	156140292	156140240	-1	7	MGP_NODShiLtJ_G0032964.1	156131703	156145705	Adam8	4490	905	208006	No_or_no_constitutive_exon
GTCTAACTCTCCCCATCTGAGTGTGAACCTTATTCTACTTGGGTTGGCAGGG	156253183	156253290	156253133	156253185	1	7	MGP_NODShiLtJ_G0032969.1	156241420	156253710	Prap1	4490	905	208006	No_or_no_constitutive_exon
TTTCCTATAGCATCACTAACCCATTTCCACGCACTGTTCCTGGGAAGTAGCA	157134016	157134136	157133966	157134018	1	7	MGP_NODShiLtJ_G0033003.1	157129133	157135907	Ric8a	4490	905	208006	No_or_no_constitutive_exon
AACCTGATCAAGACCCCTAGACTCTATCAATAATATCACCAGCTGGGTAGCT	157327523	157327558	157327473	157327525	1	7	MGP_NODShiLtJ_G0033014.1	157325385	157327558	Gm17387	4490	905	208006	No_or_no_constitutive_exon
GGTTAACTCATCCTGTTCCTGTTTAACTTGTCCCCTGGGGATGGTGGCAGCC	157406997	157407161	157407211	157407159	-1	7	MGP_NODShiLtJ_G0033017.1	157403384	157414045	Sigirr	4490	905	208006	No_or_no_constitutive_exon
CCTGTACACCACTAATTCTACTTTGGGCGTGGGGGTGGGGGTGGGGTCAGCG	157603225	157603330	157603380	157603328	-1	7	MGP_NODShiLtJ_G0033028.1	157602938	157603741	Sct	4490	905	208006	Yes
GGGAGGTTGGGTGCAGGTAGAGCGAGTAGCTGGGGTGGTGAGCCAGGGAGGC	159045047	159045140	159045190	159045138	-1	7	MGP_NODShiLtJ_G0007217.1	159043747	159047848	H19	4490	905	208006	No_or_no_constitutive_exon
CCACCTTGCCCCCAGGAGGTCTGGAGCTCTACAGACCTCCTGGGGGCAAGGT	159124755	159125611	159125661	159125609	-1	7	MGP_NODShiLtJ_G0033068.1	159124752	159144024	Igf2	4490	905	208006	No_or_no_constitutive_exon
AACCTCCCTGGCAGTGGCACAACTGGAGCTGGGTGGAGGCCCGGGAGCAGGT	159158842	159158952	159159002	159158950	-1	7	MGP_NODShiLtJ_G0033069.1	159158785	159179644	Ins2	4490	905	208006	No_or_no_constitutive_exon
TTTGCTCGTGCTGTGTTGACTTTATATTCCCTTGCTGTGGGTGGATATAGTG	161130197	161130411	161130461	161130409	-1	7	MGP_NODShiLtJ_G0033094.1	161082547	161163803	Ppfia1	4490	905	208006	No_or_no_constitutive_exon
CTGTGAACACATTGTGTTTTGTTTTCTTTTGTTGATTGATTGGGATACAGAG	11558272	11558431	11558222	11558274	1	8	MGP_NODShiLtJ_G0033176.1	11548440	11565799	Lamp1	4490	905	208006	No_or_no_constitutive_exon
TTGGCTACTGTGTGAGTTGCTGACCTTTGTACACTTTGTGTGGGATACAGAA	22297470	22297569	22297420	22297472	1	8	MGP_NODShiLtJ_G0033268.1	22172548	22356750	Ank1	4490	905	208006	No_or_no_constitutive_exon
CTTCCCCCACCCCACCTCACCTCACCCCGCTCTCTGGTTTGCATGGGAAGCC	24999833	24999944	24999783	24999835	1	8	MGP_NODShiLtJ_G0033288.1	24939811	25005362	Fgfr1	4490	905	208006	No_or_no_constitutive_exon
CAGTTAAACTTGCGGTCCTCTGATTTTCACATCTCCTTTCATTGGGACAGGT	25287680	25287874	25287924	25287872	-1	8	MGP_NODShiLtJ_G0033297.1	25281512	25311632	Ash2l	4490	905	208006	No_or_no_constitutive_exon
CCACAAGGAGCTTAGTTGGAGGGCACCCCCTCTGGAAGAAGGGGAAGCAGCT	26765345	26765373	26765295	26765347	1	8	MGP_NODShiLtJ_G0033308.1	26728370	26768937	Adgra2	4490	905	208006	No_or_no_constitutive_exon
CTCAGAAGACGGTGTCACACCTTTAATCCTAGGAAGGCAGAGGGAGGCAGAT	34666410	34666815	34666360	34666412	1	8	MGP_NODShiLtJ_G0007239.1	34658251	34666815	None	4490	905	208006	No_or_no_constitutive_exon
TTTTGGGCCAATTCGATTAAAGACACCAACCAATATTTATTTGGGGATAGGT	42719492	42719698	42719442	42719494	1	8	MGP_NODShiLtJ_G0033363.1	42667086	42729404	Slc7a2	4490	905	208006	No_or_no_constitutive_exon
ATGATATTCCAGAAGCACTAGTAACAAACCTGACCGTGTGTGGGAATAAGGT	45988260	45988928	45988978	45988926	-1	8	MGP_NODShiLtJ_G0033373.1	45988260	45997951	Adam26b	4490	905	208006	No_or_no_constitutive_exon
TCTCGGAGGGGTGTGCTCAGACAGTGGCCGCGGAAGCTCCTGGGTGGCAGCG	62946551	62946622	62946672	62946620	-1	8	MGP_NODShiLtJ_G0004487.1	62946551	62949798	Gm28063	4490	905	208006	No_or_no_constitutive_exon
CCGGGACAATCGGATCCTCTCTTCTCGGGTAATCTCGAACCGGCAGGGAGAC	65000422	65000755	65000372	65000424	1	8	MGP_NODShiLtJ_G0033432.1	64999313	65001855	BC030500	4490	905	208006	No_or_no_constitutive_exon
ACGGTTATTATTGGAGGCATTTACATTTTTCCTTTTCTCCCTGGGAACAGTC	72326032	72326139	72326189	72326137	-1	8	MGP_NODShiLtJ_G0033449.1	72237486	72353958	Klhl2	4490	905	208006	No_or_no_constitutive_exon
TTCGTGGACTGGGTGGAACCGAAACTCCTGGTGGTTTGGGGAGAGGGCAGAG	78080661	78080674	78080724	78080672	-1	8	MGP_NODShiLtJ_G0033487.1	78080049	78094982	Yjefn3	4490	905	208006	No_or_no_constitutive_exon
GAAGGGTTCCCGACCTCTCTGGCTAGCTCTGGCTTTCTCCTACGGGGCAGGT	78288721	78288823	78288671	78288723	1	8	MGP_NODShiLtJ_G0033493.1	78283764	78290907	Tm6sf2	4490	905	208006	No_or_no_constitutive_exon
TTCCCGACCTCTCTGGCTAGCTCTGGCTTTCTCCTACGGGGCAGGTACAGGA	78288727	78288823	78288677	78288729	1	8	MGP_NODShiLtJ_G0033493.1	78283764	78290907	Tm6sf2	4490	905	208006	No_or_no_constitutive_exon
CTCTGCCTCACTGCCTAGTGGCACTGACCTTGGCATTTTTTGGGCAGAAGAG	79560679	79560772	79560822	79560770	-1	8	MGP_NODShiLtJ_G0033547.1	79552965	79587503	Haus8	4490	905	208006	No_or_no_constitutive_exon
TTCCAGGACATACATGGAAACTGGGGCCTTGTGGGGACCCTGGGGATCAGGG	79702805	79703104	79703154	79703102	-1	8	MGP_NODShiLtJ_G0033551.1	79702805	79710643	Nr2f6	4490	905	208006	No_or_no_constitutive_exon
TACTGGTTCTCTGGATGATGTGTAATGTCAACTCTTGTTTTGGGGTGCAGAC	89269624	89269773	89269823	89269771	-1	8	MGP_NODShiLtJ_G0033621.1	89260474	89358891	Hhip	4490	905	208006	Yes
GGTCCACAGCTGGGCCGCCTGGCACTAGTATAACGGAGGTACTGGGGCAGTT	93751880	93752207	93752257	93752205	-1	8	MGP_NODShiLtJ_G0033652.1	93750658	93752608	2210011C24Rik	4490	905	208006	No_or_no_constitutive_exon
TTCCTTCTTTCTGTTTTTTCTGTGTGCGCCATCCTGTGGGGCTGGGACAGAG	94418960	94418996	94418910	94418962	1	8	MGP_NODShiLtJ_G0033668.1	94159004	94425247	Cacna1a	4490	905	208006	No_or_no_constitutive_exon
GCCCGATGGGAAGTGGCCAGTCATCCCTCTCTCCCACAGGGAGGACTCAGAA	94769205	94769392	94769442	94769390	-1	8	MGP_NODShiLtJ_G0033687.1	94768116	94790899	Rnaseh2a	4490	905	208006	No_or_no_constitutive_exon
CCTGTCAGAGGCCCCGCCACGTACCGTCCCGGGGCCACTCGGGGTTGCAGGT	94884208	94884314	94884158	94884210	1	8	MGP_NODShiLtJ_G0033694.1	94863267	94887114	Tnpo2	4490	905	208006	No_or_no_constitutive_exon
GTGTGTGTCTCTCTCTGTCTTGCTCTCTCCCCTCCCCGCCGGGGCTGCAGAA	104408091	104408245	104408041	104408093	1	8	MGP_NODShiLtJ_G0033753.1	104247425	104414076	Gnao1	4490	905	208006	No_or_no_constitutive_exon
AAGCCTGTAAAGGGTGCAGTGGGCGACTTTCCACTCTTCTTGGGTGACAGAT	105615728	105615887	105615678	105615730	1	8	MGP_NODShiLtJ_G0033782.1	105609295	105632752	Drc7	4490	905	208006	No_or_no_constitutive_exon
GCAAGCCAAATGAGTGACAAGAATCTATTTCTACTTTTGGGGGGGGTCAGGA	118162451	118163191	118162401	118162453	1	8	MGP_NODShiLtJ_G0033830.1	118140281	118163191	Ces4a	4490	905	208006	No_or_no_constitutive_exon
TTGGTTATGAGGTTTTGATGTTGAAGGCAGCACTCTTCTCTGTGGGACAGAC	118431242	118431393	118431443	118431391	-1	8	MGP_NODShiLtJ_G0033847.1	118416443	118450953	Kctd19	4490	905	208006	No_or_no_constitutive_exon
TGCCAAGAAAATGTTCAGATTGAGGGGGAGGGGGAGGGGGAACGCCAAAGAG	119082739	119082791	119082841	119082789	-1	8	MGP_NODShiLtJ_G0033875.1	119081240	119092696	Dpep2	4490	905	208006	No_or_no_constitutive_exon
TAACCTGTCTGGGGGGATGGGGTGGGCTTCCCTGTTTAATGGGGGAGCAGGC	123014087	123014225	123014037	123014089	1	8	MGP_NODShiLtJ_G0033908.1	122965920	123024664	Pmfbp1	4490	905	208006	No_or_no_constitutive_exon
TTACTCTCTCGCCCGCACACTACAACACACATGCCCATGACAGCAGGGAGGT	124470086	124470148	124470036	124470088	1	8	MGP_NODShiLtJ_G0033932.1	124429728	124470159	Cog4	4490	905	208006	No_or_no_constitutive_exon
GAAAGATTATTTCTCCCAATGTGATTGTTGCCTTCTCTTTTTGGGATAAGGT	134046605	134046716	134046766	134046714	-1	8	MGP_NODShiLtJ_G0033988.1	134009602	134063283	Mbtps1	4490	905	208006	Yes
GTGAGCCGGGGCAACCAGAATCTACCCCCAGTCCTTAATCAGGGGCTCAGAT	134114093	134114210	134114260	134114208	-1	8	MGP_NODShiLtJ_G0033991.1	134110752	134120738	Taf1c	4490	905	208006	No_or_no_constitutive_exon
GCCCCGGTTTACTTTCATTGATGTTTTTCAACTTTCTTTTGGGAACCCAGGG	134516643	134516869	134516593	134516645	1	8	MGP_NODShiLtJ_G0033999.1	134467726	134521802	Usp10	4490	905	208006	No_or_no_constitutive_exon
CCTGCCTGACTGAGCAACCTCGTTCTCATTTTTCCTTTTGGGATGGGAAGAT	136485750	136486181	136486231	136486179	-1	8	MGP_NODShiLtJ_G0034020.1	136485750	136518735	Klhdc4	4490	905	208006	No_or_no_constitutive_exon
GACCGACCGTCTCTTCTTCTCATTGCCGCCGTTCTTTTCTGGGCTGGCAGGT	139243519	139243607	139243469	139243521	1	8	MGP_NODShiLtJ_G0034073.1	139141891	139257205	Galnt2	4490	905	208006	No_or_no_constitutive_exon
AGACTCACAGCACTAAGCCATCTTTCTGTGTCCCTCCCATGTGGGAGTAGAT	15079636	15079847	15079897	15079845	-1	9	MGP_NODShiLtJ_G0034172.1	14960370	15441580	Fat3	4490	905	208006	No_or_no_constitutive_exon
ATCCTTCCTGTCTTTTCCTCACTTCTCCCCATTGTTTTCTGGGAGCCCAGAA	21126670	21126775	21126825	21126773	-1	9	MGP_NODShiLtJ_G0034230.1	21124881	21129202	Eif3g	4490	905	208006	No_or_no_constitutive_exon
GCTCAGGGCTAGTCAGGCACCAGTGCTGAAGTCTGTTCCGTGGGGTGCAGCT	21551720	21551817	21551867	21551815	-1	9	MGP_NODShiLtJ_G0034246.1	21542782	21558498	Kri1	4490	905	208006	No_or_no_constitutive_exon
TTTCCTGACCACCCCACTTTCCACCCCCTGCTGGTTCCCGGGGGGCCCAGGT	21630845	21631017	21630795	21630847	1	9	MGP_NODShiLtJ_G0034249.1	21595269	21632877	Slc44a2	4490	905	208006	No_or_no_constitutive_exon
TGTTTTGTTTTTGTTTTTTAAATTTCTTTTCTTTTCTTCCATGGGCAAAGAA	21846295	21846952	21846245	21846297	1	9	MGP_NODShiLtJ_G0034254.1	21820881	21846952	AB124611	4490	905	208006	No_or_no_constitutive_exon
GGTGTGGGGTCAGTGATGCCCATGAATAACTGAACCTTTGGGGGTTGCAGAA	22351323	22351410	22351460	22351408	-1	9	MGP_NODShiLtJ_G0034270.1	22345652	22368021	Rgl3	4490	905	208006	No_or_no_constitutive_exon
ACGGGGTTTGTAGCTGTGGCCAACCCAGCTTGGTGTGGGGAGTGGAGCAGGT	39413349	39413477	39413527	39413475	-1	9	MGP_NODShiLtJ_G0034365.1	39401650	39419117	Robo3	4490	905	208006	No_or_no_constitutive_exon
AATACCCTCTTTTGCTTGTTACTCATGCTCTGTTACCATGGGGATGCCAGCT	43171884	43171980	43172030	43171978	-1	9	MGP_NODShiLtJ_G0034465.1	43148404	43409659	Gramd1b	4490	905	208006	No_or_no_constitutive_exon
GATATCCTCTCCTTGTTTCTGACGTCTTGCTTTGGTGGGGGGGTTAACAGCT	45087569	45087655	45087705	45087653	-1	9	MGP_NODShiLtJ_G0034473.1	45006832	45172798	Sorl1	4490	905	208006	No_or_no_constitutive_exon
CCCCCACATGGGCCTCCCTGACCTAGTCTCTTCTGCTTTCTTGGGGGCAGGT	48226461	48226766	48226816	48226764	-1	9	MGP_NODShiLtJ_G0034522.1	48205788	48249518	Ube4a	4490	905	208006	No_or_no_constitutive_exon
CCGGGTACCTCTGCTTTCTCTAGTGTTAGAATTCTTTCCCCTAGGGACAGAA	48566026	48566141	48566191	48566139	-1	9	MGP_NODShiLtJ_G0034534.1	48553046	48568075	Il10ra	4490	905	208006	No_or_no_constitutive_exon
CTGTCTCTTGGCTTTTCTTTCCGTCTGTGTTCCATCCATGGGAAATGCAGAT	53177260	53177275	53177325	53177273	-1	9	MGP_NODShiLtJ_G0034573.1	53136175	53449444	Ncam1	4490	905	208006	No_or_no_constitutive_exon
ACGGTTAAGTGTTATATAGTAATTGTATTTATGTGTCTTCTGGGCAACAGGT	54707167	54707284	54707334	54707282	-1	9	MGP_NODShiLtJ_G0034592.1	54594017	54717502	Sik2	4490	905	208006	Yes
AGAGAGAGAGAGGTTCCTCTGCTCCTGATATGATTTTCTTGGGCATGTAGGG	58641526	58641647	58641697	58641645	-1	9	MGP_NODShiLtJ_G0034625.1	58617971	58678171	Acsbg1	4490	905	208006	No_or_no_constitutive_exon
AGCCTCTTTTCACATTTGTATGCCCCTCCCCCCTCTTGTCTGGGGTCAAGGA	62531207	62531336	62531157	62531209	1	9	MGP_NODShiLtJ_G0034682.1	62459367	62549992	Stra6	4490	905	208006	No_or_no_constitutive_exon
TCTTTTCACATTTGTATGCCCCTCCCCCCTCTTGTCTGGGGTCAAGGAAGAA	62531211	62531336	62531161	62531213	1	9	MGP_NODShiLtJ_G0034682.1	62459367	62549992	Stra6	4490	905	208006	No_or_no_constitutive_exon
TGGCTCTGCTGGTCTTGTCAGTAGCTTTTTTCCCCTTCATGTGGGCACAGAT	63836617	63836819	63836869	63836817	-1	9	MGP_NODShiLtJ_G0034696.1	63835168	63868121	Bbs4	4490	905	208006	No_or_no_constitutive_exon
ATCTCTATTTCTGCTCTGTTTTTTTATCCCACCCCCACCCTGGGCAGCAGCT	64207905	64208015	64207855	64207907	1	9	MGP_NODShiLtJ_G0034701.1	64181343	64219216	Parp6	4490	905	208006	No_or_no_constitutive_exon
TTTTATGGATTATTTTATAATGTGGGACTCCGTCTGGGAAGGAAGATGAGGG	66147308	66147538	66147258	66147310	1	9	MGP_NODShiLtJ_G0034712.1	66101484	66147616	Tle3	4490	905	208006	No_or_no_constitutive_exon
CTCACAACTTCCAGAGGGACTTTCTATCCCGTTTTTTTTTCTGAGGGAAGGG	67691063	67691311	67691013	67691065	1	9	MGP_NODShiLtJ_G0034722.1	67681619	67696163	Cln6	4490	905	208006	No_or_no_constitutive_exon
CTCAGTGCGCTGGCACTGATCCACCTCTGTTGTGTCTCTCTTGGGGACAGTT	68567340	68567472	68567522	68567470	-1	9	MGP_NODShiLtJ_G0034730.1	68546664	68665643	Smad3	4490	905	208006	No_or_no_constitutive_exon
CTCTCCTCCTTCCCTTTCCCCTTCTTATCCTTTCCTGGGGGGAGTGATAGAG	68962809	68962965	68963015	68962963	-1	9	MGP_NODShiLtJ_G0015607.1	68962809	68965795	1700055C04Rik	4490	905	208006	No_or_no_constitutive_exon
AGGTGTCTTACCATGCTTTGCGTTTTGGTTCCTGCTGCCGTGGGATGCAGGT	73200490	73200553	73200440	73200492	1	9	MGP_NODShiLtJ_G0034786.1	73174013	73336042	Vps13c	4490	905	208006	Yes
TACACTTATTAAAGTTTAATACTAACTTTTTCTCTTTTTGGGGGGATCAGGG	73318870	73318946	73318820	73318872	1	9	MGP_NODShiLtJ_G0034786.1	73174013	73336042	Vps13c	4490	905	208006	Yes
GGAAGATGTACGGTCACCACGGCAACCGCATCGCCCCGGGGTTGGTAAAGAT	78232005	78232032	78232082	78232030	-1	9	MGP_NODShiLtJ_G0034812.1	78186911	78232292	Tex9	4490	905	208006	No_or_no_constitutive_exon
TTTTTTCCTTGTCATAACCTTGGCTTTCTTGGTCTGTGGTTGTAGGGAAGCC	86478296	86478363	86478413	86478361	-1	9	MGP_NODShiLtJ_G0034871.1	86468848	86615001	None	4490	905	208006	No_or_no_constitutive_exon
GCTAATGTAAAAATACCAAAGTCTTTTCTTTTGTTCTTTTGGGACATAAGGT	87043071	87043459	87043021	87043073	1	9	MGP_NODShiLtJ_G0034875.1	86989072	87076929	Senp6	4490	905	208006	No_or_no_constitutive_exon
TGTATATGAAGCTCAATATGTAGTTGCGTTTCCCTCTTTTGGGTTGGCAGAT	94685700	94685766	94685650	94685702	1	9	MGP_NODShiLtJ_G0004586.1	94682107	94687875	A330041J22Rik	4490	905	208006	No_or_no_constitutive_exon
ATGGGGTGGTGGCCGGCCATGCCTCACAGTCTGTGGTTTTGGGGTGACAGGA	103986406	103987991	103988041	103987989	-1	9	MGP_NODShiLtJ_G0004587.1	103986406	103993019	Gm16262	4490	905	208006	No_or_no_constitutive_exon
TCGTGAGGACGTGCACACAGCAGAGCGATCTGATGCGGGGAAGGCAACAGGA	114291144	114291166	114291094	114291146	1	9	MGP_NODShiLtJ_G0035002.1	114118978	114291166	Nphp3	4490	905	208006	No_or_no_constitutive_exon
CTTTAACCTGCAGGCAACCTACACCTATTGCGGCCCAAGAGCTGGGGCAGGT	116690323	116690601	116690273	116690325	1	9	MGP_NODShiLtJ_G0035027.1	116682768	116692261	Dusp7	4490	905	208006	No_or_no_constitutive_exon
GAACTAATACGCAGGCAGTGTCCACCCTCTTTGCTTTTCAGGGACCCAAGTC	117022417	117022519	117022569	117022517	-1	9	MGP_NODShiLtJ_G0035042.1	117021710	117133240	Rad54l2	4490	905	208006	No_or_no_constitutive_exon
TGTGTCCCTAGACCAAGGGAGCCAGCCACTCACATTCTCCATGGGAACAGTT	117757789	117757881	117757931	117757879	-1	9	MGP_NODShiLtJ_G0035049.1	117748453	117761481	Hemk1	4490	905	208006	No_or_no_constitutive_exon
AGCCTGCTGGGTGGCTGGCTTACCCTGCGTGGAATGCCGCCCAGGGGAAGGT	117749089	117749331	117749381	117749329	-1	9	MGP_NODShiLtJ_G0035049.1	117748453	117761481	Hemk1	4490	905	208006	No_or_no_constitutive_exon
TCCCGTTGCACATCTGGTCACCCAATGTACACACATCCCTTCGGGGGCAGGT	118000933	118001042	118000883	118000935	1	9	MGP_NODShiLtJ_G0035055.1	118000431	118004432	Zmynd10	4490	905	208006	No_or_no_constitutive_exon
GGAGTGGGTCGGGCGGGGCCGAGCCGGGCCGTGGGCCGTGTGGGGGCCAGGC	118091587	118091726	118091776	118091724	-1	9	MGP_NODShiLtJ_G0035064.1	118070421	118091855	Gnai2	4490	905	208006	No_or_no_constitutive_exon
TTGCCTTTGTTGTTAATAAAGTTCCTCTCCCTTTGAAACGGGTGTCAGAGGG	118210352	118215081	118215131	118215079	-1	9	MGP_NODShiLtJ_G0035068.1	118205522	118237431	Rbm5	4490	905	208006	No_or_no_constitutive_exon
TATGGCCATGAGGCCATAGTCTGATTGTATTTTTTCTCCTTGGGGGTCAGAG	118546310	118546418	118546468	118546416	-1	9	MGP_NODShiLtJ_G0035082.1	118536078	118577299	Rnf123	4490	905	208006	No_or_no_constitutive_exon
TGGCCATGAGGCCATAGTCTGATTGTATTTTTTCTCCTTGGGGGTCAGAGGA	118546310	118546416	118546466	118546414	-1	9	MGP_NODShiLtJ_G0035082.1	118536078	118577299	Rnf123	4490	905	208006	No_or_no_constitutive_exon
GGGAGATAGCAGCAAATGAAGCTCTCAAAACGCACAGAGAATAAGGGAAGGC	118827876	118828191	118828241	118828189	-1	9	MGP_NODShiLtJ_G0035090.1	118826944	118833672	Tcta	4490	905	208006	No_or_no_constitutive_exon
GCCCGCTGACGGGCGGGGAGCCTGTGAGCCTGGGCTCCCTGCGGGGCAAGGT	118867847	118867985	118867797	118867849	1	9	MGP_NODShiLtJ_G0035092.1	118867329	118868770	Gpx1	4490	905	208006	No_or_no_constitutive_exon
CCGAGATCAACCGAGACAACCCTCTGGGGATGAAAGGGGAGATTGCAGAGGC	118897952	118900273	118897902	118897954	1	9	MGP_NODShiLtJ_G0035093.1	118877148	118923113	Usp4	4490	905	208006	No_or_no_constitutive_exon
GAGTGTGGTGGCATCTGCGGTTAATTCCAGCACTCGGGAGGCAGAAGCAGGT	118920422	118920773	118920372	118920424	1	9	MGP_NODShiLtJ_G0036869.1	118919649	118920773	Gm37963	4490	905	208006	No_or_no_constitutive_exon
CTGGGCTCCCGCCAACTAACTGCCTCACCCTTCTCTGACTGGGACTACAGGA	119048535	119048696	119048485	119048537	1	9	MGP_NODShiLtJ_G0035100.1	119039318	119051023	Usp19	4490	905	208006	No_or_no_constitutive_exon
AAGGGGGGTCTGCGGGAAATGTGGGCAAGGCTGAGCACACGGGAAATGAGGA	119132874	119133005	119132824	119132876	1	9	MGP_NODShiLtJ_G0035105.1	119130235	119133124	Dalrd3	4490	905	208006	No_or_no_constitutive_exon
GTAGGGGTGTGGGCGGGCCATCCTCTGACGGTCCCGCCCTGCAGGGGAAGAC	119421755	119421975	119421705	119421757	1	9	MGP_NODShiLtJ_G0035113.1	119415381	119442043	Celsr3	4490	905	208006	No_or_no_constitutive_exon
TCTGTCTCTCTCTGTCTCTTTCTCTCCTCTCCACTCAACCGTGGGGGTAGAT	119433512	119433592	119433462	119433514	1	9	MGP_NODShiLtJ_G0035113.1	119415381	119442043	Celsr3	4490	905	208006	No_or_no_constitutive_exon
ACTGAGTTTCAGTAAGTAGCAAAGAATTCTCAGGGTACCTGGGGACCCAGTC	119455926	119456122	119455876	119455928	1	9	MGP_NODShiLtJ_G0035114.1	119442349	119456617	Slc26a6	4490	905	208006	No_or_no_constitutive_exon
AAGGCACCGTTACACTGAAGGACTTACCTCAATCTGTTTCCCATAGGGAGAG	119525946	119525978	119525896	119525948	1	9	MGP_NODShiLtJ_G0035117.1	119499935	119531327	Col7a1	4490	905	208006	No_or_no_constitutive_exon
TATGATTCTGTTTTATTCTTTTGCATGTTTTCTTGGCTGAATGGGAGTAGAG	121416404	121416420	121416354	121416406	1	9	MGP_NODShiLtJ_G0035147.1	121403704	121499809	Setd2	4490	905	208006	No_or_no_constitutive_exon
GAGTTGTGTCTTAAACTGTTGGTTCTCACTGGTCTCTCTCGTGGGCAAAGGC	125969217	125969293	125969343	125969291	-1	9	MGP_NODShiLtJ_G0035189.1	125961664	126036901	Cnot10	4490	905	208006	No_or_no_constitutive_exon
ACGGGAGCAAGGGTGGTGGGTAACATAGCGTCTGTGGTGTGGGACAGCAGCA	130891153	130891330	130891103	130891155	1	9	MGP_NODShiLtJ_G0035209.1	130854637	130902245	Dlec1	4490	905	208006	No_or_no_constitutive_exon
TGAACGGGAGCAAGGGTGGTGGGTAACATAGCGTCTGTGGTGTGGGACAGCA	130891150	130891330	130891100	130891152	1	9	MGP_NODShiLtJ_G0035209.1	130854637	130902245	Dlec1	4490	905	208006	No_or_no_constitutive_exon
ACATACACACACACAGAGTCCCTCACGCTGTGCCTATTTTCTGGGGACAGGT	131166469	131166566	131166419	131166471	1	9	MGP_NODShiLtJ_G0035217.1	131138184	131177663	Xylb	4490	905	208006	No_or_no_constitutive_exon
GGGGTGACTGCCAAAGTGCCCCAATGTTTGCTTCTCGTGGATGTGGGCAGAA	131783459	131783684	131783409	131783461	1	9	MGP_NODShiLtJ_G0035226.1	131753221	131784698	Ttc21a	4490	905	208006	No_or_no_constitutive_exon
TGCTCATTGTGCTTTTAGTGTTTATTTTTATCTATGTGTGTTGGGGGTAGGT	131956000	131956255	131955950	131956002	1	9	MGP_NODShiLtJ_G0035230.1	131955031	131971877	Slc25a38	4490	905	208006	No_or_no_constitutive_exon
TTAATGTGCTGTTCTTGTCTTCTGTCCCCCTCTGTCATTGGGCCAAACAGAA	132321488	132321683	132321438	132321490	1	9	MGP_NODShiLtJ_G0035233.1	132162710	132342730	Myrip	4490	905	208006	No_or_no_constitutive_exon
CAGGAAGACCGAGGTCAACAGAGTGTGCCCACCCTGGGGTTGTGGAGAAGGT	135736009	135736121	135736171	135736119	-1	9	MGP_NODShiLtJ_G0035278.1	135687764	135736465	Slc6a20b	4490	905	208006	No_or_no_constitutive_exon
CTGTTCCTCTGTTCTGGACTTGCTCTCACCTGTCGTGGGGGTGGGGCCAGGT	2601271	2601364	2601221	2601273	1	X	MGP_NODShiLtJ_G0035320.1	2587645	2619326	Gripap1	4490	905	208006	No_or_no_constitutive_exon
AGTATAATGGTCCTTTTTTTTCTTTTTTCTTTGTTTTTTTTTGTGGGAAGGA	5008496	5008626	5008446	5008498	1	X	MGP_NODShiLtJ_G0035359.1	4945387	5073358	Sytl5	4490	905	208006	Yes
GCCCCAGTCGAGCTTCCTCAGCACCGAGGGCTTGCGGGTCCTGAGTGGAGGA	9295790	9295859	9295909	9295857	-1	X	MGP_NODShiLtJ_G0035372.1	8932316	9301068	Cask	4490	905	208006	No_or_no_constitutive_exon
GGATGGGGAGGGCTGAGCACTAATATCTTTCTGATTTTGGGGAATGGCAGCA	48795190	48795472	48795522	48795470	-1	X	MGP_NODShiLtJ_G0035492.1	48781656	48798578	None	4490	905	208006	No_or_no_constitutive_exon
TGCTTTTTGTCTCCGTGTTCTTTGTATATGTTTTTGTTCGGTGGGTATAGTA	50596612	50596699	50596749	50596697	-1	X	MGP_NODShiLtJ_G0035501.1	50548637	50868738	Hs6st2	4490	905	208006	No_or_no_constitutive_exon
CTCACTCAAAATGATTTATTTTTCTATTTTTTCCCCCTATGGGACCTGAGAC	61363205	61363281	61363155	61363207	1	X	MGP_NODShiLtJ_G0015645.1	61344758	61406688	C230004F18Rik	4490	905	208006	No_or_no_constitutive_exon
CATGTCACCTACTTTCCCTACCTCTTACCCCACCATGCCTGGGGCTACAGGA	76511763	76511828	76511878	76511826	-1	X	MGP_NODShiLtJ_G0035614.1	76503498	76513499	Irak1	4490	905	208006	No_or_no_constitutive_exon
CTTCTTTCCCCTCTCATCTTTCTTCCTCTGGTACTTGGGATGGAACACAGGC	76640570	76640587	76640520	76640572	1	X	MGP_NODShiLtJ_G0035616.1	76620480	76647865	Opn1mw	4490	905	208006	No_or_no_constitutive_exon
GGTGAAGGGCCCCTTACCTCACTCTCACAGCCTGCCCCTTCTGGGAACAGGT	76749172	76749335	76749385	76749333	-1	X	MGP_NODShiLtJ_G0035619.1	76724888	76759427	Flna	4490	905	208006	No_or_no_constitutive_exon
GGTGATGGGCCCCAAGCTGGTGGCAGTAAGGGGAGGGAAGAAGGGCCCAGAG	76823555	76823924	76823505	76823557	1	X	MGP_NODShiLtJ_G0035624.1	76816910	76824630	Atp6ap1	4490	905	208006	No_or_no_constitutive_exon
CCCCTTCAGCTCTTTGGGTACTTTCTCTAACTCCTTCATTGGGGACAAAGTT	89556411	89556956	89556361	89556413	1	X	MGP_NODShiLtJ_G0014459.1	89555841	89556956	None	4490	905	208006	No_or_no_constitutive_exon
CTTTTCCCTTTATTATACTCTTTTCCCTTCTTCTCTTCATGGGAGAATAGAA	99688193	99688310	99688360	99688308	-1	X	MGP_NODShiLtJ_G0035685.1	99344704	99725514	Pola1	4490	905	208006	No_or_no_constitutive_exon
CTGCTGAAACCATTGTCATTCCTCCCTCTATTTTTCCAATGGGACTACAGAA	103038411	103038562	103038361	103038413	1	X	MGP_NODShiLtJ_G0035706.1	102985536	103124236	Heph	4490	905	208006	No_or_no_constitutive_exon
AGGAGGGCAGGAGACTTGTGATGGAGCCTGATGGTGCTGCTGGGATGCAGGA	108355921	108356066	108355871	108355923	1	X	MGP_NODShiLtJ_G0035736.1	108347451	108371649	Med12	4490	905	208006	No_or_no_constitutive_exon
TCGAACTCAGAAATCCACCTACCTCTGCCTCCCAAGTGCTGGGATTAAAGGC	113936521	113936631	113936471	113936523	1	X	MGP_NODShiLtJ_G0035782.1	113927358	113948201	None	4490	905	208006	No_or_no_constitutive_exon
CTGGACTCGGGCTCAGGGGCTCCTTACTATTGCTGGGTGTGGGGTTACAGGA	166773812	166773969	166773762	166773814	1	X	MGP_NODShiLtJ_G0035962.1	166726951	166777728	Smc1a	4490	905	208006	No_or_no_constitutive_exon
GGGAGGGAGGGTTGCTGCTCTGACGCTGGGCTCCTTGCTTGTGGGTGCAGGG	166950067	166950117	166950017	166950069	1	X	MGP_NODShiLtJ_G0035963.1	166868138	166953021	Iqsec2	4490	905	208006	No_or_no_constitutive_exon
GAAAGAATCAGCTTGTTTACCTATTCTTCCCCCTTTCCTGGGCACGGCAGAT	167004086	167004668	167004036	167004088	1	X	MGP_NODShiLtJ_G0035964.1	166963869	167007608	Kdm5c	4490	905	208006	No_or_no_constitutive_exon
AGTGTAGTGGCTGTGGATTCTTGGTCAAGAACGTTTCTCTGGGTTGGCAGGT	167118107	167118215	167118057	167118109	1	X	MGP_NODShiLtJ_G0015661.1	167100514	167166559	None	4490	905	208006	No_or_no_constitutive_exon
TGGTCCATACTGTTTCTGCTAAAGTTCTACACCTTTTGTAAATTGGGCAGGA	175349305	175349411	175349255	175349307	1	X	MGP_NODShiLtJ_G0035998.1	175300882	175399265	Map7d2	4490	905	208006	No_or_no_constitutive_exon
CAGGTGGCCAGAGAAGGCAACAGGGGCAGGTAGAGTGGGGCAGGGCTGAGGT	175423879	175424183	175423829	175423881	1	X	MGP_NODShiLtJ_G0035999.1	175423666	175503998	A830080D01Rik	4490	905	208006	No_or_no_constitutive_exon
GGACTCTACAATAATGCTGTTATTCCTCTCCTCTTTTGTTTTGGGTGAAGAA	21574210	21574332	21574382	21574330	-1	18	MGP_NODShiLtJ_G0024015.1	21478790	21606000	Klhl14	4490	905	208006	Yes
GGGACCTGGGCTTTCCCTGTGTGCTCAACAGTTTGTGTGTTGTGGGACAGGT	36291075	36291528	36291578	36291526	-1	18	MGP_NODShiLtJ_G0024072.1	36282877	36309097	Brd8	4490	905	208006	No_or_no_constitutive_exon
TGAGCCTGGGGTAAACTGAGGGCCAGAGACCAATCTCTGTGAGGTGGGAGGT	37441046	37441372	37441422	37441370	-1	18	MGP_NODShiLtJ_G0024093.1	37441042	37445930	Prob1	4490	905	208006	No_or_no_constitutive_exon
GCAGGTGTGGGGTGTGGAAACCTGGATCACTGATGACCCACGGGTGGGAGGC	38442636	38442811	38442586	38442638	1	18	MGP_NODShiLtJ_G0024107.1	38439441	38452547	Slc4a9	4490	905	208006	No_or_no_constitutive_exon
TTGGGTCTGGCTATTGCTTAATTTATAGTGATTCGGCTTTATGTGGGCAGGC	38605692	38605884	38605934	38605882	-1	18	MGP_NODShiLtJ_G0024110.1	38595143	38610125	Sra1	4490	905	208006	No_or_no_constitutive_exon
AATCCAACGACTGTAGTGTTACAATATCTCCTGTTAGGGGATTCAGAGAGAA	39833727	39834253	39834303	39834251	-1	18	MGP_NODShiLtJ_G0015230.1	39827933	39849511	Gm26672	4490	905	208006	No_or_no_constitutive_exon
ATGGTGGAGTGTTTCGCTCTTCAACACGGACCTTCTCCGGGGAGGGGTAGGA	40056169	40056305	40056355	40056303	-1	18	MGP_NODShiLtJ_G0024187.1	40045821	40058195	Fchsd1	4490	905	208006	No_or_no_constitutive_exon
TGGAGTGCTAAGCAAGTCTGATAACCTGTTCACACTGCTGGGTGGAGCAGGC	40051316	40051434	40051484	40051432	-1	18	MGP_NODShiLtJ_G0024187.1	40045821	40058195	Fchsd1	4490	905	208006	No_or_no_constitutive_exon
CTAGGTAAACTGGGAACAAGATGTGAAGCTGTTTCTTCAGGGGCCTGGAGTC	40054067	40054110	40054160	40054108	-1	18	MGP_NODShiLtJ_G0024187.1	40045821	40058195	Fchsd1	4490	905	208006	No_or_no_constitutive_exon
CTTTGTCTATGTGCCACTGACTGCTGTTTCTTTGTTGTGTGGGACATTAGAC	56716533	56716690	56716740	56716688	-1	18	MGP_NODShiLtJ_G0024258.1	56706333	56721188	Lox	4490	905	208006	Yes
CTCTTATTTCCCTCTGTATTTTTCTTTTTTCTTTTTGAAATCGGGGGCAGAC	62818567	62818696	62818746	62818694	-1	18	MGP_NODShiLtJ_G0024282.1	62750019	62975244	Fbn2	4490	905	208006	No_or_no_constitutive_exon
AATCAGATTCCTTCCAGTATCAGCTTTAAGAGATGATCTTGGGGCTCAAGGG	65941156	65941354	65941106	65941158	1	18	MGP_NODShiLtJ_G0024297.1	65939635	65950021	Cd74	4490	905	208006	No_or_no_constitutive_exon
CGTGCCAACCTCTGTGTGTGTGTCTGCCTGTCTGTGTGTCTGGGGAGCAGGG	66099629	66099713	66099579	66099631	1	18	MGP_NODShiLtJ_G0024300.1	66068324	66132271	Camk2a	4490	905	208006	No_or_no_constitutive_exon
GGTTTTTGAGGCAATAACCTGTTGCATTTTCTCTGCTGTTTTGGGAACAGAA	66417891	66417957	66417841	66417893	1	18	MGP_NODShiLtJ_G0024307.1	66375428	66454580	Pde6a	4490	905	208006	No_or_no_constitutive_exon
AGCCCTCGGGCCCCCAGCCTTCTGGAGGTGCAGGTGGTGGGGGAGGGAAGCG	73189446	73189494	73189544	73189492	-1	18	MGP_NODShiLtJ_G0024353.1	73152381	73201148	Afg3l2	4490	905	208006	No_or_no_constitutive_exon
ACCGCCTCTGTGTGCCCTGAGCTCATTCTCTCTCTCATTCGGGATAACAGAT	73247769	73247906	73247956	73247904	-1	18	MGP_NODShiLtJ_G0024355.1	73241130	73378300	Spire1	4490	905	208006	No_or_no_constitutive_exon
AATGAATTGAGTATTTCAAATGTTTTTGTTTCTTTTGGGTTAAATAATAGGT	76499210	76499281	76499331	76499279	-1	18	MGP_NODShiLtJ_G0024372.1	76483520	76515250	4930503L19Rik	4490	905	208006	No_or_no_constitutive_exon
TCTCTTCCCTCTGTCTGTCTGTCTTTCCGTCCGTCCAACTTGATGGGCAGTT	84314108	84314263	84314058	84314110	1	18	MGP_NODShiLtJ_G0024405.1	84185110	84363654	Loxhd1	4490	905	208006	No_or_no_constitutive_exon
