# Supplementary material for: Widespread Separation of the Polypyrimidine Tract From 3′ AG by G Tracts in Association With Alternative Exons in Metazoa and Plants
Source: Front Genet. 2019 Jan 14;9:741. doi: 10.3389/fgene.2018.00741 (PMC6339879; doi:10.3389/fgene.2018.00741)
Supplement: DATA FILE S2 — Sequences of REPAG 3′ SS from each species of metazoa, plants and protists. [file Data_Sheet_2.zip › Supplementary data 2/Protists_Release38_cryptosporidium_ubiquitum.txt]

REPA_GGG_Sequence	Exon_Start	Exon_End	Pos_-50	Pos_+2	Strand	Chromosome	GeneID	Gene_Start	Gene_End	Gene_Name	Number_of_REPAs	Number_of_REPAs_has_GGG	Number_of_Intron(Intra_genic_Region)	Upstream_Constitutive_Exon
CTTAGAAGCTGCCCAGCACGAAGAACTAGATATTGAAGGGGCGTGCGAAGCA	666819	666860	666769	666821	1	contig_4	cubi_02428	666405	667351	None	170	7	1264	No_constitutive_exon_found_in_species
CGCTTTGTATGATGGATTTGATGGTAATTCCTCTACAAAATTTGGGAAAGCT	394324	394353	394274	394326	1	contig_1	cubi_02831	391921	394353	None	170	7	1264	No_constitutive_exon_found_in_species
CATGCAATAGAAAGGCCATATATTTTGGCATTTTAAGCAAAATGGGTTAGGC	277273	277358	277408	277356	-1	contig_13	cubi_02636	277273	278868	None	170	7	1264	No_constitutive_exon_found_in_species
CAAAGGCTGAAACAAATTAATATAGCAAAGAACAGCATTGGGTATCAAAGAT	2601	3577	2551	2603	1	contig_18	cubi_02962	1988	3577	None	170	7	1264	No_constitutive_exon_found_in_species
ATGGTAAGTTAAAAATCAAATTTTTTATTCTTAAACTAATTGATGGGCAGGG	159332	159457	159282	159334	1	contig_18	cubi_03047	158389	160109	None	170	7	1264	No_constitutive_exon_found_in_species
TGGGTTTGGAGTTAGTGGCGGGCTTTGGGCAGGAGTTAATGGGGGTTTAGGC	151586	151826	151536	151588	1	contig_22	cubi_00875	149265	151826	None	170	7	1264	No_constitutive_exon_found_in_species
AATTACTCCATCTGGGGTACCGCTCCCGGTGCTAGGGGCTGATAGTATAGTG	84818	84854	84904	84852	-1	contig_23	cubi_03746	80184	85924	None	170	7	1264	No_constitutive_exon_found_in_species
