# Supplementary material for: Widespread Separation of the Polypyrimidine Tract From 3′ AG by G Tracts in Association With Alternative Exons in Metazoa and Plants
Source: Front Genet. 2019 Jan 14;9:741. doi: 10.3389/fgene.2018.00741 (PMC6339879; doi:10.3389/fgene.2018.00741)
Supplement: DATA FILE S2 — Sequences of REPAG 3′ SS from each species of metazoa, plants and protists. [file Data_Sheet_2.zip › Supplementary data 2/Plants_Release38_oryza_nivara.txt]

REPA_GGG_Sequence	Exon_Start	Exon_End	Pos_-50	Pos_+2	Strand	Chromosome	GeneID	Gene_Start	Gene_End	Gene_Name	Number_of_REPAs	Number_of_REPAs_has_GGG	Number_of_Intron(Intra_genic_Region)	Upstream_Constitutive_Exon
TTTTTCAGGTATATTTACAAGGTAAGTTCTAATTTGGTCTTGGGATACAGTT	112270	112427	112220	112272	1	1	ONIVA01G00100	104920	116326	None	15700	2267	148981	No_or_no_constitutive_exon
ATCTCCCTTCGTTCCCTGTCCCTAATCCAATACCAATAGGGAGCAATCAGCT	105421	105611	105371	105423	1	1	ONIVA01G00100	104920	116326	None	15700	2267	148981	No_or_no_constitutive_exon
TTTGGCCACGGTGGGGATGAGGAGCCGACTTCGGAGGCGGTAGGGGATAGGA	156385	156477	156527	156475	-1	1	ONIVA01G00190	155419	159109	None	15700	2267	148981	No_or_no_constitutive_exon
TAGTATATATGGATATGATATGAAATGAAATGGGATATATGGGGATGCAGGT	573020	573575	572970	573022	1	1	ONIVA01G00790	570606	573662	4326145	15700	2267	148981	No_or_no_constitutive_exon
CCCTTGGCATTGTTGAAATTTGGAAGTTATCTTGTTTTAGGGAATAACAGAG	671133	671168	671218	671166	-1	1	ONIVA01G00990	654107	671289	None	15700	2267	148981	No_or_no_constitutive_exon
CCGTCGTCGAGGTGCGCCCACCATGTGCTGCACAAGAAGCGTGGGAGTAGGT	763689	763748	763798	763746	-1	1	ONIVA01G01150	757807	764016	None	15700	2267	148981	No_or_no_constitutive_exon
TTCCATATGGTTCATGATTTGTGGATGCGATGAATTTTGGAACTGGGCAGGG	886987	887023	887073	887021	-1	1	ONIVA01G01330	869038	900560	None	15700	2267	148981	Yes
ATGCTCTGCAGGTTCCGTGTTTAAAAATGAAAATTTTAAGAATGGGACAGAT	965328	965430	965480	965428	-1	1	ONIVA01G01410	958638	979286	None	15700	2267	148981	No_or_no_constitutive_exon
TGAAGATCAAGCTCCTGACTGAGTGTCTGTACTTCTGATGGGGGTAAAAGCT	1086748	1086838	1086888	1086836	-1	1	ONIVA01G01570	1086459	1088659	None	15700	2267	148981	No_or_no_constitutive_exon
GCCGCCGTCGGCTCCTTCCTCCGTCGTCCCCATCAATCCACGCCGGGAAGCC	1237805	1237943	1237755	1237807	1	1	ONIVA01G01820	1234822	1245147	None	15700	2267	148981	No_or_no_constitutive_exon
CATTCCCGAAACAAATCCGAGCGGCGCAGGGGGCGGCGAGTGGGCGACAGCG	1318354	1318528	1318578	1318526	-1	1	ONIVA01G01930	1313969	1335069	None	15700	2267	148981	No_or_no_constitutive_exon
TCTGGTTTCCTTCTTGTAGAATTGTAGATGTGCCTTGTGGATTTGGGAAGAT	1416822	1417127	1417177	1417125	-1	1	ONIVA01G02050	1413089	1417318	None	15700	2267	148981	No_or_no_constitutive_exon
CCTGCTTGGCCTCACTGTGTCTCTGCGCGAATCAATCTCCATGGGTGCAGGG	1418484	1418515	1418434	1418486	1	1	ONIVA01G02060	1416649	1426471	None	15700	2267	148981	No_or_no_constitutive_exon
GCTGGCAGGAAGGACGAGCTGGGGTAGGAGGAGCTCGCTGGTGTGGGGAGGA	1761603	1761780	1761830	1761778	-1	1	ONIVA01G02520	1761603	1761911	None	15700	2267	148981	No_or_no_constitutive_exon
TTAATCCGATGATTAGTTGAGGTGGTTTTGCATTGTGTGGGATGGTGCAGGA	1822735	1822918	1822685	1822737	1	1	ONIVA01G02600	1822102	1830976	None	15700	2267	148981	Yes
TATTCGCAAAGTATTTGCTAAATTTGTAATATGGAGAAATGGGGAAGCAGAT	1861659	1861770	1861820	1861768	-1	1	ONIVA01G02640	1859348	1883264	None	15700	2267	148981	No_or_no_constitutive_exon
GCGTATAAAAGTTTTATTCACAAATTATTTTTCGTTTGCAAATATGGGAGCC	1953310	1953405	1953260	1953312	1	1	ONIVA01G02740	1942931	2012719	None	15700	2267	148981	No_or_no_constitutive_exon
TGATGTCGACGCGGCGGGCTCGAGTGGCGGCGAAGCTTGGGGGTAGGGAGGG	1995961	1996181	1996231	1996179	-1	1	ONIVA01G02790	1995154	1996293	None	15700	2267	148981	No_or_no_constitutive_exon
TTTTTGAATCATCGAATATTTGTAAATGTGTGATTATTGTATGGGTGTAGAT	2164918	2164963	2165013	2164961	-1	1	ONIVA01G03000	2154152	2167750	None	15700	2267	148981	No_or_no_constitutive_exon
GGTGGCGCCGGCGACGAGCTCCGGCGTGGAGAACGCGGCCGTGGGTGGAGGC	2191713	2191902	2191663	2191715	1	1	ONIVA01G03020	2191658	2191902	None	15700	2267	148981	No_or_no_constitutive_exon
TGGGCATTTGTTTGTGATGACGGGATGATGATATTGTTGGGTGCGAGCAGGT	2285659	2285847	2285897	2285845	-1	1	ONIVA01G03120	2281248	2288891	None	15700	2267	148981	No_or_no_constitutive_exon
TCTTTCTCGTCTGATGTTTTTATTTGTATATGTGTGCGGGGGGGATGCAGTT	2307301	2307459	2307251	2307303	1	1	ONIVA01G03180	2306903	2312077	None	15700	2267	148981	Yes
CTGAGCTTCTTTGCGTGTTCTTGTTTGGGTTTTGGGGTTGGGGGGTGCAGTG	2664677	2664839	2664627	2664679	1	1	ONIVA01G03660	2663987	2668148	None	15700	2267	148981	No_or_no_constitutive_exon
AAAATGCCTCCTAACTCGTCTTGTGTAACGTGTTCTTTTTGGGATTACAGAG	2864357	2864567	2864617	2864565	-1	1	ONIVA01G04050	2854163	2865185	None	15700	2267	148981	No_or_no_constitutive_exon
ATCATACCACCAGTCACCACACGCACGAAACCGAAGGGAGAAGGGCACAGCT	2900009	2900614	2899959	2900011	1	1	ONIVA01G04100	2879051	2906087	None	15700	2267	148981	No_or_no_constitutive_exon
CCAGAAACAAACTGCCGAACACCCAGCGAGCGAGCGAGAGCGGGAGCGAGAT	2899044	2899605	2899655	2899603	-1	1	ONIVA01G04140	2899044	2904376	None	15700	2267	148981	No_or_no_constitutive_exon
ATTGGCGTAATAGTGTATACGTGTGCAGGGCGTAAGAAGGGAGGGCTGAGCC	3011669	3011781	3011831	3011779	-1	1	ONIVA01G04380	3011669	3012063	None	15700	2267	148981	No_or_no_constitutive_exon
GGTTATCTCGGATTGGGATGTACGGCGTGTGGTGGGAGCGGGATTGGCAGAG	3062446	3062536	3062396	3062448	1	1	ONIVA01G04430	3045792	3082584	None	15700	2267	148981	No_or_no_constitutive_exon
GCGGCGTGGCACCTCCAGGACGGGGCGCGCGTTGGGCAGGGGGTGTGTAGGC	3062544	3062645	3062494	3062546	1	1	ONIVA01G04430	3045792	3082584	None	15700	2267	148981	No_or_no_constitutive_exon
TGAAAGCTTGGCTTAACAAAATATAACCCATAATTACGGGAAAAATCAAGAG	3056134	3056434	3056484	3056432	-1	1	ONIVA01G04460	3056134	3058965	None	15700	2267	148981	Yes
TGTTTAATGACATCAATACCCATACTCATTAATTTTCTTATGTGGGGAAGAG	3423859	3424138	3424188	3424136	-1	1	ONIVA01G04970	3421500	3425347	None	15700	2267	148981	No_or_no_constitutive_exon
ATACCATAGCTGAAACTTCATTGCTGTTCCTAATACTGGTTAGGGAACAGAA	3474120	3474307	3474070	3474122	1	1	ONIVA01G05020	3470366	3475585	None	15700	2267	148981	No_or_no_constitutive_exon
GCATGCCAGAATATCGATCGACCGATCGATCTCACGGCCGGGACTATGAGTT	3514519	3514612	3514662	3514610	-1	1	ONIVA01G05110	3514338	3519530	None	15700	2267	148981	No_or_no_constitutive_exon
GATTTTTGGTCGCTGCTGATATAGATGCGAACTAATTTGGGTGCGAGAAGGT	3532654	3532792	3532842	3532790	-1	1	ONIVA01G05140	3529824	3533126	None	15700	2267	148981	Yes
TGAATGATTGTGGGGGAATCTTTTCTCACTCTCTGATTTTGTGGGATCAGGA	3536709	3536794	3536659	3536711	1	1	ONIVA01G05150	3535386	3539580	4327644	15700	2267	148981	No_or_no_constitutive_exon
ACACAGGGCAAGTTTCAGTAGAAAAATCGCCGGCATCCAGATCGGGACAGTC	3552754	3552899	3552949	3552897	-1	1	ONIVA01G05180	3549087	3553397	4327647	15700	2267	148981	No_or_no_constitutive_exon
CTGGTGCGGTGGTGAGCTGATTGGGGTGGTTGTGTTGGGTGGTGGTGCAGGC	3914527	3914925	3914975	3914923	-1	1	ONIVA01G05600	3911589	3915178	None	15700	2267	148981	No_or_no_constitutive_exon
AGTGATGGTAACCAATCACTTTAATCTGTCCTCTTTATTGGGAACTGCAGGG	3960646	3960763	3960596	3960648	1	1	ONIVA01G05640	3952798	3961799	None	15700	2267	148981	No_or_no_constitutive_exon
TAACATCGTATCCAACTTCTCCAGTTCTTGTTCTTGGAGGGGTGAGGAAGAG	4034039	4034121	4034171	4034119	-1	1	ONIVA01G05700	4028751	4035253	None	15700	2267	148981	No_or_no_constitutive_exon
AGCTTAACTGTTTGGTGGAGTCCCCAGCTGGTGATCTAATGAGGGTGAAGCG	4408004	4408334	4407954	4408006	1	1	ONIVA01G06170	4406248	4408334	None	15700	2267	148981	No_or_no_constitutive_exon
TATGAAATATTCTCAATTTCTTTACATTCCTTATTGATTTGGGTGTGTAGAT	4506383	4506439	4506489	4506437	-1	1	ONIVA01G06370	4505841	4508809	None	15700	2267	148981	Yes
GTGGCGGCGAAGAGGCAGCGGTCGCCGACGAGCTCGAGGGAGAATAGTAGCG	4552273	4553358	4552223	4552275	1	1	ONIVA01G06440	4551877	4553358	None	15700	2267	148981	No_or_no_constitutive_exon
GACGCTACAGTGCTTCTACATTGATGATTTCACGAGCGCCGGGGTTGCAGGC	4598174	4598353	4598403	4598351	-1	1	ONIVA01G06460	4561908	4602552	None	15700	2267	148981	No_or_no_constitutive_exon
TTCTCTTTCTCTCTCCTCTTCTTTTTCTCCTCTTCTTCTCGATGGGGGAGGG	4578627	4578773	4578823	4578771	-1	1	ONIVA01G06460	4561908	4602552	None	15700	2267	148981	No_or_no_constitutive_exon
CGAAGATCATCATCGTCACGATGCAATGTACAATATGTGGGTGGGTGTAGGT	4602734	4603029	4603079	4603027	-1	1	ONIVA01G06490	4602734	4605214	None	15700	2267	148981	No_or_no_constitutive_exon
TTCTCTTCCTTAGTGTAATGACGTTTTCGGTGGTTTTTCTTTGGGAGAAGGT	4681978	4682155	4682205	4682153	-1	1	ONIVA01G06580	4674961	4682992	None	15700	2267	148981	No_or_no_constitutive_exon
CGACGGCGACGGGATCGGTGGTGGAGTACAAGTCGGGGGAGAGGAAGAAGCT	4747513	4747708	4747758	4747706	-1	1	ONIVA01G06680	4747513	4749334	None	15700	2267	148981	No_or_no_constitutive_exon
TGAAAGCAGCAAATTTTGATGTGTTTTTTTTCCTTTTTTTGATGGGATAGGA	5013796	5014096	5014146	5014094	-1	1	ONIVA01G06970	5012380	5014700	None	15700	2267	148981	No_or_no_constitutive_exon
CCATGGCCGTCGTCGGAGGTTCTGATGATCGGGTTGCGGTGTGGGTGCAGGC	5063779	5065682	5063729	5063781	1	1	ONIVA01G07020	5062338	5065682	None	15700	2267	148981	Yes
CCACATTACGTTGTTTGGGGATTGGGAATTGGGAATCGGGAGAGATTCAGAG	5071615	5071736	5071786	5071734	-1	1	ONIVA01G07030	5067217	5079335	None	15700	2267	148981	No_or_no_constitutive_exon
CTTCTGATGAGATGAGATCATGAGAGTGCGCTTATGTTTGGGTGTGGTAGAT	5204455	5204746	5204405	5204457	1	1	ONIVA01G07150	5203704	5205127	None	15700	2267	148981	No_or_no_constitutive_exon
TCCCGGTCCCGGCGGCGATGGCGGCCGCGGCGGTTGGGGGTGGCGAGCAGAG	5306858	5306983	5307033	5306981	-1	1	ONIVA01G07180	5295016	5310334	None	15700	2267	148981	No_or_no_constitutive_exon
CGCTCCCGGTCCCGGCGGCGATGGCGGCCGCGGCGGTTGGGGGTGGCGAGCA	5306858	5306986	5307036	5306984	-1	1	ONIVA01G07180	5295016	5310334	None	15700	2267	148981	No_or_no_constitutive_exon
AGTGTCGTGTGGTGGAGGAGGTCGGTGAGGGAGGCAGCAAGGTGGGGTAGAG	5560957	5561023	5560907	5560959	1	1	ONIVA01G07420	5560651	5561268	None	15700	2267	148981	No_or_no_constitutive_exon
GCACCGAACTGATCTTTTTTTTTTCTTTATATTTCTGGGACAATGAGCAGGC	5754312	5754374	5754262	5754314	1	1	ONIVA01G07660	5753896	5777283	None	15700	2267	148981	Yes
CTGGGTTTTTTTTAATTTTTTGGGGTTTTCTTGGTGGGGATGGGTGGCAGGT	5804421	5804491	5804371	5804423	1	1	ONIVA01G07710	5803148	5806310	None	15700	2267	148981	No_or_no_constitutive_exon
TTCAGCTTGTGATCGCAAATATTTGGGCCCGTATTCATCTCAAGGGCTAGTC	5921932	5922184	5922234	5922182	-1	1	ONIVA01G07880	5921932	5923227	None	15700	2267	148981	No_or_no_constitutive_exon
GTACGTGTCGAGGGTGTGATGACTGACGAGGTTCGCTGGTGGGTGTGCAGGG	6379465	6379602	6379652	6379600	-1	1	ONIVA01G08470	6378209	6380867	None	15700	2267	148981	Yes
TTTACAGCGTCGCGCACGCACCAGTGGTCCTCGCGGCGGAGCGGGAGCAGCG	6414378	6414651	6414328	6414380	1	1	ONIVA01G08550	6413725	6414782	None	15700	2267	148981	No_or_no_constitutive_exon
ACTGCCAATAACTCATTTGTGGTGATCAATGTGTGTGTGTGGGGGTGCAGGT	6530996	6531209	6531259	6531207	-1	1	ONIVA01G08660	6519524	6538132	None	15700	2267	148981	No_or_no_constitutive_exon
TCACACTGTTCAAGTACGTAACGTTATTCTGATGCTGATGGGCAACACAGGT	6581435	6581494	6581385	6581437	1	1	ONIVA01G08690	6580685	6590197	None	15700	2267	148981	No_or_no_constitutive_exon
TTACTGCCAATAACTCATTTGTGGTGATCAATGTGTGTGTGGGGGTGCAGGT	6599594	6599810	6599860	6599808	-1	1	ONIVA01G08700	6598877	6605497	None	15700	2267	148981	No_or_no_constitutive_exon
GGCTGAGTAGAGGGTTAGCGACGAGAACATCGGTTGTTGGGGAAGTGCAGGT	6662267	6662391	6662441	6662389	-1	1	ONIVA01G08790	6660227	6676821	None	15700	2267	148981	No_or_no_constitutive_exon
GAAATTATTAATATGATGCATTATTGAATTATTACATTCTGGGATGGCAGTT	6993004	6993169	6992954	6993006	1	1	ONIVA01G09190	6984814	7004767	None	15700	2267	148981	Yes
ACAGTTTCCCAAAAAAAAAAAAACTGAGTCCAATTATCACGGGGGCTTAGGT	7013941	7014008	7014058	7014006	-1	1	ONIVA01G09230	7013941	7032271	None	15700	2267	148981	No_or_no_constitutive_exon
AGAAGCTGGACGCGGTGGTTGTCGTCGTCGTCGGAGGCGGTGGGGACTAGAA	7106558	7106824	7106874	7106822	-1	1	ONIVA01G09290	7106202	7107982	None	15700	2267	148981	No_or_no_constitutive_exon
GCCAATTATTAATCACCCATGTAACACATGATATTTTACAGGGTGCAAAGAC	7297912	7298052	7297862	7297914	1	1	ONIVA01G09390	7295816	7322937	None	15700	2267	148981	Yes
TGGCGGCTGAACAGCCAGGGTATCTGAGTATCTGACTCTGGGATATGCAGGA	7347740	7347916	7347966	7347914	-1	1	ONIVA01G09450	7346821	7350127	None	15700	2267	148981	Yes
CGGCGCTCTCGCCGGCGGGCAGCGACGGGGTCCAGCTCGGGAGCACGTAGCC	7524800	7524998	7524750	7524802	1	1	ONIVA01G09690	7520023	7524998	None	15700	2267	148981	Yes
AGAGAAAATATAGGAGTATTTGACTAGAGCTGACTCGCGGGAGTAAACAGGT	7629526	7629723	7629773	7629721	-1	1	ONIVA01G09850	7628023	7630616	None	15700	2267	148981	No_or_no_constitutive_exon
AAACCCATGTGAATTTGCAGGTGCAGGACGAGAACTCCATGAGCAGGGAGAG	7628276	7628370	7628420	7628368	-1	1	ONIVA01G09850	7628023	7630616	None	15700	2267	148981	No_or_no_constitutive_exon
AACCAGGACGGCATCGACTGTGAGGAGGACGGCATCGGGCTGAGGAGAAGAC	7697189	7697321	7697371	7697319	-1	1	ONIVA01G09960	7691924	7698494	None	15700	2267	148981	No_or_no_constitutive_exon
ATGGCAGGATGCCCAGCAAGCCCAGCAGAGCGTACCGGGAGGACTGGTAGTG	7696515	7697144	7696465	7696517	1	1	ONIVA01G09970	7694388	7697144	None	15700	2267	148981	No_or_no_constitutive_exon
CCAAGCGTTGCCCTTCCACGCGTTCGTTTTGTTTACGGGCGAAGTGGCAGGT	7824879	7825085	7825135	7825083	-1	1	ONIVA01G10110	7824879	7843811	None	15700	2267	148981	No_or_no_constitutive_exon
CTCAACTGCAGCGTGGTGAACTGACCTAAGGGAGGGGATTTTGAGGGAAGCT	7901595	7901789	7901545	7901597	1	1	ONIVA01G10210	7901167	7907516	None	15700	2267	148981	No_or_no_constitutive_exon
CATATACTTGATTTGTTTCTGGCGTCGACGCGGACGCGGGACGCGAGCAGGA	8010331	8010948	8010281	8010333	1	1	ONIVA01G10320	8004568	8016847	None	15700	2267	148981	No_or_no_constitutive_exon
TTGTCTAGGGACTACATCGAAGCTTACCCAGTGGTTAGTTGGGGATGAAGCG	8060564	8060659	8060514	8060566	1	1	ONIVA01G10340	8060423	8060659	None	15700	2267	148981	No_or_no_constitutive_exon
CTCAACCATTGGGCTTAGTCTTTTTTTTTCTTTTTTTGGGGTGCGAGTAGGT	8689300	8689353	8689250	8689302	1	1	ONIVA01G10920	8688838	8694231	4324282	15700	2267	148981	No_or_no_constitutive_exon
AAGTGAACAAGGCAAAATTCTCAAAAAAAAGTGAGCAAGGGGCAAGGCAGAA	9111162	9111177	9111112	9111164	1	1	ONIVA01G11500	9087444	9114435	None	15700	2267	148981	No_or_no_constitutive_exon
CCTCTTCTCTCCCTTCCTCCTCTCTCTCACTCTTCTCCTCATATGGGCAGGT	9337260	9337451	9337501	9337449	-1	1	ONIVA01G11740	9330689	9340163	None	15700	2267	148981	No_or_no_constitutive_exon
TGAAAATTTTGCTCATGTGTTGTTTGCAATGCCAATGGTGATGGGTGCAGAG	9813008	9813605	9813655	9813603	-1	1	ONIVA01G12310	9813008	9814406	None	15700	2267	148981	No_or_no_constitutive_exon
GTCCCTAGACTCCCGATAAACCTATTACTTACTACAGTTTGGGATTATAGGT	9974084	9974167	9974217	9974165	-1	1	ONIVA01G12500	9969896	9976606	None	15700	2267	148981	No_or_no_constitutive_exon
CTCTGACGCTCTATTCATCGATTTTTTACTGTTTTTCTATGGGCATGCAGCT	10126752	10126819	10126702	10126754	1	1	ONIVA01G12700	10119966	10127578	None	15700	2267	148981	No_or_no_constitutive_exon
GGGAGGAGGGGGAGGGGAGGAGGGGGAGGGGAGGAGGGGGAGGGGAGGAGGG	10250883	10251069	10251119	10251067	-1	1	ONIVA01G12890	10247573	10251279	None	15700	2267	148981	No_or_no_constitutive_exon
AGGGGGAGGGGAGGAGGGGGAGGGGAGGAGGGGGAGGGGAGGAGGGGGAGGT	10250883	10251063	10251113	10251061	-1	1	ONIVA01G12890	10247573	10251279	None	15700	2267	148981	No_or_no_constitutive_exon
AATTGAATTCTTCGGAAGTATTATTGATTCTGTTGTGGAAGGGGTGACAGCT	10501996	10502071	10501946	10501998	1	1	ONIVA01G13230	10493980	10502748	None	15700	2267	148981	No_or_no_constitutive_exon
AAGACTTCGCAAAGTTTGACATTCTGATGAAACTTAAGAGGGGAAACAAGGA	10539585	10539681	10539731	10539679	-1	1	ONIVA01G13290	10539585	10542876	None	15700	2267	148981	No_or_no_constitutive_exon
TTCGTCTGGCGCCCGAGTTCTGACGTGGTTGGGTGTGGGCGATGATGCAGGA	10578972	10579110	10578922	10578974	1	1	ONIVA01G13330	10578550	10583211	None	15700	2267	148981	Yes
GCCCAAGAACGACGCGCATTGAAGGTGTTTGTGATGGGATGGCATGGCAGGG	10645856	10646632	10646682	10646630	-1	1	ONIVA01G13400	10645856	10646963	None	15700	2267	148981	No_or_no_constitutive_exon
TACAAGAATGGCTTATAGTTCCAATTTATCTTCTGGTATGGGATGTGCAGAT	10809295	10810004	10810054	10810002	-1	1	ONIVA01G13590	10803585	10813074	None	15700	2267	148981	No_or_no_constitutive_exon
CTGGTTTGCATCCATTACCTCTTGTTTCGGCTAACTGTTTTGTAGGGCAGGG	11067479	11067573	11067623	11067571	-1	1	ONIVA01G13890	11065365	11067683	None	15700	2267	148981	No_or_no_constitutive_exon
GGCACCAACCGGCAGCCATGAGGGAGATCCTGCACATCCAGGGCGGGCAGTG	11147720	11148081	11148131	11148079	-1	1	ONIVA01G13990	11145496	11149084	None	15700	2267	148981	No_or_no_constitutive_exon
GGCGGAGACGACATGAATGGGAATGGTGGTGCATGGATTGGGGCGCGCAGGT	11307104	11307290	11307054	11307106	1	1	ONIVA01G14180	11306572	11310227	None	15700	2267	148981	No_or_no_constitutive_exon
GTCGGTACATGGGAGGACGGTGTTAGGAACCTAAGCACTTCATGGGGTAGTT	11312582	11312677	11312532	11312584	1	1	ONIVA01G14190	11312391	11312677	None	15700	2267	148981	No_or_no_constitutive_exon
AGAGAAATTAAGATTGTGATCAGCTACTAACCACTATATTTGTATGGGAGGA	11409904	11410203	11410253	11410201	-1	1	ONIVA01G14300	11409904	11410584	None	15700	2267	148981	No_or_no_constitutive_exon
AAGTGATAATTATGTTTTAACACTGTTCTATGTGATATGGGGAAAAACAGGC	11471840	11472114	11472164	11472112	-1	1	ONIVA01G14340	11469968	11478703	None	15700	2267	148981	No_or_no_constitutive_exon
TTGATCTTGGATTCTCTGACCAAATATAAAATAATTTTGTGACTGGGCAGGC	11471349	11471414	11471464	11471412	-1	1	ONIVA01G14340	11469968	11478703	None	15700	2267	148981	No_or_no_constitutive_exon
CGTGTGTGATTAATCATGTGTGCCTGATGCACTTGTAGCTGGGGATGCAGGT	11616853	11617415	11616803	11616855	1	1	ONIVA01G14480	11616046	11622559	4325162	15700	2267	148981	No_or_no_constitutive_exon
CGGCTATGTTGTCCTCAGCCTAGCTAGCTGTTGACATCAGGTGGGTAAAGCT	11807137	11807192	11807087	11807139	1	1	ONIVA01G14700	11806958	11807674	None	15700	2267	148981	No_or_no_constitutive_exon
ACGACATGAGAGGGAACTGATCGAACACCTGTGTATATATAAATGGGCAGGG	11822509	11822661	11822459	11822511	1	1	ONIVA01G14730	11818952	11823214	None	15700	2267	148981	No_or_no_constitutive_exon
CCTCCTCCCTCTTGGTTATTGTGATTGGAGCTCGATTGCTGCGGGCGCAGCC	11974063	11974215	11974013	11974065	1	1	ONIVA01G14970	11973540	11977104	None	15700	2267	148981	No_or_no_constitutive_exon
TTGTTTGTGCTAATTAATTAATTTTGGTTTTGTGTCATTGGGTTTGGAAGGG	11995056	11995237	11995006	11995058	1	1	ONIVA01G15030	11994062	11996224	None	15700	2267	148981	Yes
TGATAAACCACCATAAAAACTTTACCTTACAATTTTGATGGGGATGGTAGGT	12028988	12029066	12029116	12029064	-1	1	ONIVA01G15090	12023688	12036686	None	15700	2267	148981	No_or_no_constitutive_exon
ACGAGTCGAGCAGCGTCCAAGCGAGCAAATGAGGAGGAGGGGAGGTGAAGGG	12379914	12380080	12380130	12380078	-1	1	ONIVA01G15420	12379914	12380470	None	15700	2267	148981	No_or_no_constitutive_exon
GGCGATGGACGAAGCGGCAGCGGCGGGCGGGCCGGCGGGCGGGCGGGCAGCC	12680832	12681165	12680782	12680834	1	1	ONIVA01G15710	12679240	12681165	None	15700	2267	148981	No_or_no_constitutive_exon
GGTCTGCTCCCCCCTCGCCGGGACTCCCTCTCTCTTGGGCGTGGGCACAGGT	12780058	12780529	12780579	12780527	-1	1	ONIVA01G15860	12778064	12780647	None	15700	2267	148981	No_or_no_constitutive_exon
TGAACCTGACATGCATTCTTCCGGGCGCCATGGATGGATGGGGGGAGCAGGA	12861874	12861968	12861824	12861876	1	1	ONIVA01G15950	12861712	12872086	None	15700	2267	148981	No_or_no_constitutive_exon
CTGGATATGTGGAAGAGTAACATTTGGGATTGGATGGATATGGGATGCAGAG	12865218	12865365	12865168	12865220	1	1	ONIVA01G15950	12861712	12872086	None	15700	2267	148981	No_or_no_constitutive_exon
CCCAAAATACTTGTGAGTTGTATTGAAACTTGCGATTACTGATTCGGGAGAA	13128815	13129087	13128765	13128817	1	1	ONIVA01G16140	13127186	13129087	None	15700	2267	148981	No_or_no_constitutive_exon
CGGAGATGATGCCTGTCTAGGATAGAAGGACAATTGAATTGATAGGGCAGTT	13458811	13458887	13458937	13458885	-1	1	ONIVA01G16490	13451779	13460155	None	15700	2267	148981	No_or_no_constitutive_exon
GAAACGGTACAGGGAGGTGACGGCCGACGTCACCGCGGGCGCTGGGCAAGGA	13794896	13795244	13794846	13794898	1	1	ONIVA01G16790	13791666	13795244	None	15700	2267	148981	No_or_no_constitutive_exon
ATATCTCTTGCGGTCATTTTAATTTTGTCTTTGTAGTTTGGGTTGAGCAGTT	13799769	13799852	13799719	13799771	1	1	ONIVA01G16810	13799271	13808269	None	15700	2267	148981	No_or_no_constitutive_exon
CTGATCCGTCTGTGTTTGTGCGTGCGTGCGTGCGTGGGCGGATGGTGCAGAG	13860720	13860852	13860670	13860722	1	1	ONIVA01G16860	13860098	13862772	None	15700	2267	148981	Yes
GCGTGCAGCTAACTTATTTTCCTTCTTGGTTTTCTAGGGCAATAAGACAGAT	13923661	13923696	13923611	13923663	1	1	ONIVA01G16950	13921751	13925674	None	15700	2267	148981	Yes
TGTGTTAACATTTTTTATCCTTGGTTTAATTGATCGAAATTGTGGGATAGAT	13998760	13998849	13998899	13998847	-1	1	ONIVA01G17030	13997179	13999516	None	15700	2267	148981	No_or_no_constitutive_exon
TAACTATTTTTTTGGCATGTTTTTCTTGTGTATTCAATTGGTGGGTGCAGAT	14276361	14276489	14276311	14276363	1	1	ONIVA01G17260	14272118	14282499	None	15700	2267	148981	Yes
ATCTGATGCTGGTGGAAACTTCATGGTTTACAGTAGATGGGGGAGGGTAGGG	14277346	14277525	14277296	14277348	1	1	ONIVA01G17260	14272118	14282499	None	15700	2267	148981	No_or_no_constitutive_exon
TCTACGGCTCAGCAGTTAACCTCTGTTATGTGTCTTTTCCGCGGGGGCAGCA	14298525	14298620	14298670	14298618	-1	1	ONIVA01G17280	14298401	14299071	None	15700	2267	148981	No_or_no_constitutive_exon
ATACTGTTGTTACGTTGATCACTTTGTCTACTAGGTGGTTGGGAGTGCAGCT	14433940	14433972	14434022	14433970	-1	1	ONIVA01G17410	14428419	14439213	None	15700	2267	148981	Yes
GACCGGCGGGGCAGCCCGAGCGGCGATCAACGGGCGGCGGGGCGGTCGAGCG	14553945	14554159	14554209	14554157	-1	1	ONIVA01G17540	14541033	14565122	None	15700	2267	148981	No_or_no_constitutive_exon
ATGCAATTATAAAAACAAATTAATATGATATGATTTGCACTGCAGGGCAGGC	14690267	14690331	14690217	14690269	1	1	ONIVA01G17690	14685491	14691083	None	15700	2267	148981	No_or_no_constitutive_exon
GTTCGCTATTCTTTTCCTGCCTCCTCCTTGCGAGTCGCACACGGGGAGAGGG	14725259	14725613	14725209	14725261	1	1	ONIVA01G17750	14724592	14725613	None	15700	2267	148981	No_or_no_constitutive_exon
TGCTGATGTGATCGATGATCGATCTTTTGTCCTGGCTGCTGGCTGGGCAGTG	14839803	14840184	14840234	14840182	-1	1	ONIVA01G17900	14838004	14842621	None	15700	2267	148981	No_or_no_constitutive_exon
AGGCTCGTGCCGCGCGCGGTTCCGGGTGGTCAGCGTGCTGCAGGGTGCAGGC	14880745	14880909	14880959	14880907	-1	1	ONIVA01G17950	14880361	14881521	None	15700	2267	148981	No_or_no_constitutive_exon
CCCAGACCTACCACCGTTCAGCACGAGGACGAGACGAGGGAACGTTAAAGAC	15804266	15804640	15804690	15804638	-1	1	ONIVA01G18710	15801047	15815559	None	15700	2267	148981	No_or_no_constitutive_exon
TTTTTTTCTTTCTTTTTTTTTTCTCTGTGTGTGGGATTTCCCGAGGGTAGGA	15905649	15905814	15905599	15905651	1	1	ONIVA01G18810	15905003	15919055	None	15700	2267	148981	No_or_no_constitutive_exon
GCTGTGGGTGGCCGACGGGTGGGGAGGAGACCGACGGGGCGAGACGGCAGAG	15964432	15964528	15964382	15964434	1	1	ONIVA01G18860	15964226	15965965	None	15700	2267	148981	No_or_no_constitutive_exon
CTCTCACGGCGGACGTTCCAGGTGATCTTGGGCAGACGGGATGGACGGAGTC	16046525	16047350	16046475	16046527	1	1	ONIVA01G18960	16043384	16047350	None	15700	2267	148981	No_or_no_constitutive_exon
TTTCCACTTTCCGTACTTCGTGGTTATAACTTCTTCTACATGCACGGGAGTT	16250152	16250241	16250291	16250239	-1	1	ONIVA01G19200	16249759	16250385	None	15700	2267	148981	No_or_no_constitutive_exon
CTTATTATATATGGTATGGATGACTTAGTTTGTGTGTCCCGGGCATGCAGGT	16425334	16425464	16425514	16425462	-1	1	ONIVA01G19360	16424536	16427950	None	15700	2267	148981	No_or_no_constitutive_exon
ACTTGCGGCAGTGCGACCATTTCTGAATCGGCGGTGGATTTGGGATGCAGAT	16530257	16530493	16530207	16530259	1	1	ONIVA01G19490	16529598	16533776	None	15700	2267	148981	Yes
TCGTCACCCAAGCCGATGCTCTATCTGATATTTTGTTCTGGGGATGACAGAT	16596153	16596353	16596103	16596155	1	1	ONIVA01G19560	16591855	16598585	None	15700	2267	148981	No_or_no_constitutive_exon
ATATAAACTTTATCATCATTTTAACTATTTTGCATCATATTGGTGGGTAGTT	16825311	16825569	16825619	16825567	-1	1	ONIVA01G19780	16819578	16826692	None	15700	2267	148981	Yes
TGCCGTGGCGTGGGCGGAGCCTTAGGTTGTGCCGCTATGCGGGTACGAAGGC	16853196	16853324	16853374	16853322	-1	1	ONIVA01G19820	16853196	16853477	None	15700	2267	148981	No_or_no_constitutive_exon
AATCACAATTATATGCCAAACCAGTTTTTAATATTGTTGCATGTGGGCAGCT	17013272	17013325	17013375	17013323	-1	1	ONIVA01G19960	17012280	17014883	None	15700	2267	148981	No_or_no_constitutive_exon
ACTGCAGATGTATGGAGTAAATGCTAAAAATCCTTTATGGGTGAATGCAGGT	17029814	17029890	17029764	17029816	1	1	ONIVA01G19980	17023430	17031752	None	15700	2267	148981	No_or_no_constitutive_exon
TCAAGATTTTACGAATTCAAATAATTAGAATTTATATGTTGATAGGGTAGTT	17082967	17082988	17082917	17082969	1	1	ONIVA01G20060	17079784	17082988	None	15700	2267	148981	No_or_no_constitutive_exon
AAAAAAAATGGATGAGCAGATTTATTTGCAGAATAATTTTTAGGGTGCAGCC	17551803	17551981	17552031	17551979	-1	1	ONIVA01G20540	17551803	17552726	None	15700	2267	148981	No_or_no_constitutive_exon
TGGATAGGACATGGCGGCTTATTTTTTGTGGGTGTTTGGTTGGTGGGCAGGA	18671255	18671654	18671704	18671652	-1	1	ONIVA01G21320	18671255	18672747	None	15700	2267	148981	No_or_no_constitutive_exon
GGGTTATTAAGTGCATTGATTAACTGAAATTTAAGTTGGGGGTGTGGCAGCA	18829059	18829224	18829274	18829222	-1	1	ONIVA01G21490	18827249	18830505	None	15700	2267	148981	No_or_no_constitutive_exon
CGCAGGATCCGAACCACGGGAACTGGTGGCTGGAGTTCGGGAATGGGGAGCT	18827249	18827588	18827638	18827586	-1	1	ONIVA01G21490	18827249	18830505	None	15700	2267	148981	No_or_no_constitutive_exon
GGGATCTGTGATTGGACATGGAAAATAGAAATACTTTTTCTTGGGTAAAGGA	18926404	18927334	18926354	18926406	1	1	ONIVA01G21550	18924472	18927334	None	15700	2267	148981	No_or_no_constitutive_exon
TGTACTGGATTACATTGTGCTTGTTCTCATGTGTCTTCTGGGGATGGCAGTG	19332143	19332384	19332434	19332382	-1	1	ONIVA01G22000	19332143	19333312	None	15700	2267	148981	No_or_no_constitutive_exon
CTTCTTCTTCTTCTTCTTCTTCTTCTTCTTCTTCTTCTTCTCCGGGGAAGCT	19403515	19403911	19403961	19403909	-1	1	ONIVA01G22070	19403515	19404563	None	15700	2267	148981	No_or_no_constitutive_exon
TTGAACTTGCTGTTGTGGTGTGTTGATGATGGTGTATGCATGGGGGGCAGTG	19419166	19419837	19419887	19419835	-1	1	ONIVA01G22100	19417833	19422668	None	15700	2267	148981	Yes
TTCTGCTCTCATCCGGTTGAACGAATTGCCAAATCATGATGGGGTTGCAGGT	19418787	19418904	19418954	19418902	-1	1	ONIVA01G22100	19417833	19422668	None	15700	2267	148981	Yes
GGTGCAGCACGTTGTTATAGAGATATCAGGACGCCTGAGGGATGGCGCAGAG	19872326	19872409	19872459	19872407	-1	1	ONIVA01G22520	19863985	19874551	None	15700	2267	148981	No_or_no_constitutive_exon
TAACCGTGTCCAACTCTAAAAATGCTTATATTCTAGGACGGAGGGAGTAGCG	20078567	20079018	20078517	20078569	1	1	ONIVA01G22780	20077890	20083007	None	15700	2267	148981	No_or_no_constitutive_exon
ATCGTCGTATCGCATATCTGTATCCGTATCCCCGTATCTGGGTAACATAGGC	20081159	20081312	20081109	20081161	1	1	ONIVA01G22780	20077890	20083007	None	15700	2267	148981	No_or_no_constitutive_exon
TTACCGTATCCAACTCTAAAAATGCTTATATTCTAGGATGGAGGGAGTAGCG	20081852	20082359	20081802	20081854	1	1	ONIVA01G22780	20077890	20083007	None	15700	2267	148981	No_or_no_constitutive_exon
ATGAATATAGCCAACCGAATCGGAAATGGTGGCGGCGCTTGTGGGTGAAGGA	20298435	20298540	20298385	20298437	1	1	ONIVA01G22970	20297617	20304690	None	15700	2267	148981	No_or_no_constitutive_exon
GTGCTTCCCGTCGTGGTGCGTCCCGCGTCGATGGGGCCGTGGGGGAGCAGGT	20497306	20497480	20497530	20497478	-1	1	ONIVA01G23170	20497306	20497751	None	15700	2267	148981	No_or_no_constitutive_exon
ATCCATGATCCATCCATGGCGGATTAATTGGTTGGATATTGGGGGTGCAGGT	20756692	20757136	20757186	20757134	-1	1	ONIVA01G23440	20756692	20757355	None	15700	2267	148981	No_or_no_constitutive_exon
CTATTTTTCTCCAAAATTTTATGTAAATCCTTCATTTGTTTGGGCTAAAGCT	20758838	20758914	20758788	20758840	1	1	ONIVA01G23450	20757994	20761235	None	15700	2267	148981	No_or_no_constitutive_exon
ATTTTATCTTACAGGTGAAGGACGGTTGTCAATGGCGCAAGTACGGGCAGAA	20834511	20834970	20835020	20834968	-1	1	ONIVA01G23570	20834511	20836842	None	15700	2267	148981	No_or_no_constitutive_exon
CTTAAATCTCGCATTGTTTTTCTAACGGTGATAATTTTGGGCAATGACAGGA	20936049	20936115	20935999	20936051	1	1	ONIVA01G23720	20932486	20937930	None	15700	2267	148981	No_or_no_constitutive_exon
TTGATTATAGCAGTTTGTAACAAAAAATATCGAATTCTCAGGGCATGCAGAA	21233550	21233588	21233638	21233586	-1	1	ONIVA01G24010	21231248	21236896	None	15700	2267	148981	Yes
TCTTCTCGATGGCGATGGTGATCTGATGGGTTGTGGTGGTGGGTGCGCAGGA	21282450	21282603	21282653	21282601	-1	1	ONIVA01G24060	21276885	21282869	None	15700	2267	148981	No_or_no_constitutive_exon
CTCCGGTTTCTTGGAGATCGTCGTTTGATCTTGTCGATGGGTGGATGCAGGC	21305309	21305657	21305259	21305311	1	1	ONIVA01G24120	21304796	21305657	None	15700	2267	148981	No_or_no_constitutive_exon
AATTAAGCCCAGCTTAACTTTGAATTTTTGGCGCCAATTAATGGGTGCAGGC	21388213	21388687	21388163	21388215	1	1	ONIVA01G24230	21381149	21390395	None	15700	2267	148981	No_or_no_constitutive_exon
GGAGGAGGAACTTAATCTTATTTACGTATTGTTCACTCATAAATGGGCAGGA	21489070	21489245	21489020	21489072	1	1	ONIVA01G24330	21485000	21509433	None	15700	2267	148981	Yes
AGTGGTGTTTCCATGATCTGGGCTTGGGTTCCAACACGAGGGACGCGTAGAT	21589336	21589549	21589286	21589338	1	1	ONIVA01G24430	21577315	21589549	None	15700	2267	148981	No_or_no_constitutive_exon
ACCATTTTGGTGTCGCTAGCTGAATCCTGATTGCTGAGCAATGTGGGCAGCA	21589704	21589863	21589913	21589861	-1	1	ONIVA01G24440	21589284	21591131	None	15700	2267	148981	No_or_no_constitutive_exon
GCTGTTTTTCTGAATCAATGTTCTCTGTGGTACACTTGGGGGTAATGAAGGA	21603097	21603108	21603047	21603099	1	1	ONIVA01G24450	21595435	21606702	None	15700	2267	148981	Yes
CGGGGAGCAGGTCAGGAGGCCCGCCATGGCCGGCGGCTGGTGGGGGATAGTC	21711475	21712246	21711425	21711477	1	1	ONIVA01G24530	21708667	21712420	None	15700	2267	148981	No_or_no_constitutive_exon
TTGCCACCGGTCCTTATTAAATTATTCTTTTTCCCTATTCGGGTACACAGGA	22216623	22216782	22216832	22216780	-1	1	ONIVA01G25090	22216198	22219869	None	15700	2267	148981	No_or_no_constitutive_exon
AAAAATGAAAAAAAATAAACTCCGTCCATTTCGTCTCATGGGGCAAGTAGGG	22355017	22355653	22354967	22355019	1	1	ONIVA01G25190	22346337	22356335	None	15700	2267	148981	No_or_no_constitutive_exon
CAAATACTGATAACAACAACAACAACAACAAAAAACTATGGGAAATGCAGTC	22477969	22478750	22477919	22477971	1	1	ONIVA01G25400	22468959	22478750	None	15700	2267	148981	No_or_no_constitutive_exon
TGTGGTGAAACAAATGAACCTGGTCGATGTACTCCAACGTTTGGGAATAGAA	22644934	22645066	22644884	22644936	1	1	ONIVA01G25590	22644332	22648989	None	15700	2267	148981	No_or_no_constitutive_exon
ACGATGCTGTTGTTTTACCAAAAGTTATTATCGCTATGTCAAGGGGACAGGC	22656736	22656759	22656809	22656757	-1	1	ONIVA01G25610	22656148	22659056	None	15700	2267	148981	No_or_no_constitutive_exon
TGTGGATTTTGCTCGAGCTAACATCACAAATGTGTCAATGTGCGGGGCAGAA	22970556	22970744	22970506	22970558	1	1	ONIVA01G25990	22970113	22980402	None	15700	2267	148981	Yes
TACCTCGTTCTCCATCTATAAATTTGCTTGTGATATGCCCCACAAGGGAGCT	23017407	23017536	23017357	23017409	1	1	ONIVA01G26060	23012147	23019680	None	15700	2267	148981	No_or_no_constitutive_exon
ACGTGATGGTGTGGCGTGGCGTGGGTGGGGCAAGATTGACGGGCGAGGAGGC	23052713	23052924	23052974	23052922	-1	1	ONIVA01G26100	23047951	23053267	None	15700	2267	148981	Yes
CCTCTCTCTTTCCCTCTTCGCCTCTTTCTCTCTCTCTCTCGTGGGCGCAGTC	23081309	23081384	23081434	23081382	-1	1	ONIVA01G26140	23076356	23082203	None	15700	2267	148981	No_or_no_constitutive_exon
TGTGGCGAGCGGCCGGGAGGCTATGGCAAGGCACGGCGCTGCGGCGGGAGGC	23354183	23354319	23354133	23354185	1	1	ONIVA01G26480	23352672	23354319	None	15700	2267	148981	No_or_no_constitutive_exon
TATGCTAGGTTGATAACTCACTTATTTCTTTTTTGCTGTTGTGGGAACAGCT	23464309	23464370	23464259	23464311	1	1	ONIVA01G26620	23463679	23470788	None	15700	2267	148981	No_or_no_constitutive_exon
ATCCAACATAAGATGCATGTGTTCTAATTTTCTTCTTTTTTATTGGGAAGCC	23530875	23530969	23530825	23530877	1	1	ONIVA01G26690	23524882	23533470	None	15700	2267	148981	Yes
ACTAGTTAGTGTGGAGTAATGAACTGAGCTGATTGTTGGGACAAATGCAGTA	23850553	23850670	23850503	23850555	1	1	ONIVA01G27140	23843900	23852289	None	15700	2267	148981	No_or_no_constitutive_exon
TGCTGGAGGTGGCGTGCCGCGACGAGGTGACGGTTGGGGACGGTGACAAGGT	23966180	23966415	23966465	23966413	-1	1	ONIVA01G27300	23966180	23966497	None	15700	2267	148981	No_or_no_constitutive_exon
ACATGGTTGGATATGAACTTAGGCTCTTTCTTGATTGACTTAGGGTGTAGGA	24067484	24067505	24067555	24067503	-1	1	ONIVA01G27460	24064541	24069025	None	15700	2267	148981	No_or_no_constitutive_exon
GTAGACGAGGAGGCGGCCTTGCCTGACGGGCTGACGAAGATGGGGTCGAGCT	24135307	24135511	24135257	24135309	1	1	ONIVA01G27540	24133590	24138446	4326565	15700	2267	148981	No_or_no_constitutive_exon
AGCGGCTGCGTGAAGCCATGGCTGCCGACATGCACGTCGGGGAACTGGAGTT	24259066	24259215	24259265	24259213	-1	1	ONIVA01G27660	24259066	24261158	None	15700	2267	148981	No_or_no_constitutive_exon
CTGACATAACCAATATAAGTGGTTCCGGTTTGGCAAATTGACGGGGCAAGGT	24315842	24315927	24315977	24315925	-1	1	ONIVA01G27740	24314814	24318748	None	15700	2267	148981	No_or_no_constitutive_exon
GGGGTTTCTGATGATGCTGTGCGTGTGTGTTTGGGGGGGAATGGGGGCAGGA	24410721	24411003	24411053	24411001	-1	1	ONIVA01G27840	24409094	24411211	None	15700	2267	148981	No_or_no_constitutive_exon
GCTAATGGTAGTGCTTTTATCCTTACTTATTTGATTCTATTGGGGGACAGGT	24548663	24548781	24548613	24548665	1	1	ONIVA01G28010	24546264	24550207	None	15700	2267	148981	No_or_no_constitutive_exon
GCACGCTTCTGACGATCAACTTTGCTTTTGTCTGATGATGATGGGCGAAGAC	25225280	25225612	25225230	25225282	1	1	ONIVA01G28790	25222742	25229175	None	15700	2267	148981	Yes
CGATCGATCGCGAGCTGATTGGTAATATGGTATGGATTGGATGGGTGCAGGT	25371157	25371313	25371363	25371311	-1	1	ONIVA01G28940	25370429	25374566	None	15700	2267	148981	No_or_no_constitutive_exon
GCTGTTGCTGTTGCTGATTTGTGATTTGATTCGTTGGATTGGGCGCGCAGAT	25855406	25855603	25855356	25855408	1	1	ONIVA01G29530	25854760	25858654	4325899	15700	2267	148981	No_or_no_constitutive_exon
TTTTTCTGATTTTTTTGGTGAATTTTCTGGTGGTGTTTTTGGGGACGCAGGC	26814697	26814721	26814647	26814699	1	1	ONIVA01G30590	26814366	26818861	4344564	15700	2267	148981	No_or_no_constitutive_exon
AGAGATTCTAGAATTGTCAGCCTGTCTGTCGTACGTTCTTGTGGGCGCAGAA	26923415	26924227	26923365	26923417	1	1	ONIVA01G30690	26920189	26924227	None	15700	2267	148981	No_or_no_constitutive_exon
CCGTCGACCCGGCGAAGGCGACGGGCAAACCAAGCACGCTGTGGGTGTAGTT	27062719	27063342	27062669	27062721	1	1	ONIVA01G30870	27061611	27063845	None	15700	2267	148981	No_or_no_constitutive_exon
CTTTTCCAAAGAGTTTAGAATCATTTCCCTAGTAATGTGGGAGTGTGCAGGT	27110858	27111941	27111991	27111939	-1	1	ONIVA01G30960	27110858	27113859	None	15700	2267	148981	No_or_no_constitutive_exon
CATCCAAGTTCGGTGTTTGATTCAATTTCCTTCTTTTTTGGGAATTGCAGTT	27151341	27151460	27151510	27151458	-1	1	ONIVA01G31010	27151341	27152112	None	15700	2267	148981	No_or_no_constitutive_exon
TTGTCATTGATTTGATCATGCATTAAATCTTAATTTTCAAATTTGGGAAGGT	27195426	27195782	27195832	27195780	-1	1	ONIVA01G31070	27187743	27198338	None	15700	2267	148981	No_or_no_constitutive_exon
AAGGCGGCGGTGTGGACGGGGACGGTAGCGACGCGACTAGGGATGAGAAGGC	27316557	27316911	27316507	27316559	1	1	ONIVA01G31230	27316453	27317279	None	15700	2267	148981	No_or_no_constitutive_exon
GCCGCACTTATTTTCGAAAATGCTTATTGACGTGCGCACGACATGGGAAGGA	27417290	27417588	27417240	27417292	1	1	ONIVA01G31350	27400383	27417588	None	15700	2267	148981	No_or_no_constitutive_exon
TATTACGATGGATGCGTGTGTGTTTCTGATGCTGTGGTGTGTGGGTGCAGTG	27684468	27684950	27684418	27684470	1	1	ONIVA01G31730	27683703	27688091	None	15700	2267	148981	No_or_no_constitutive_exon
AGAACGTCAACTGCGAGAAATGATAGCAAGGCAAGAGGGAGGCAAGGCAGGG	27745685	27745951	27745635	27745687	1	1	ONIVA01G31770	27734400	27748849	None	15700	2267	148981	Yes
ACTCTGAACTGATAATCTGAACCTGACGGCAATGCAATGGGTGGGTGCAGGG	27751597	27751933	27751983	27751931	-1	1	ONIVA01G31780	27751597	27753012	None	15700	2267	148981	No_or_no_constitutive_exon
TAGTTATAATCAGGTCTTGAGATCTTCGATGGCTATCTGCCCGGGCAAAGTG	27810431	27811181	27810381	27810433	1	1	ONIVA01G31820	27806634	27811734	None	15700	2267	148981	Yes
AGCTTTCTTAATTTCTTGATGAAAATTGAAATTGTGTGTGTGGGATGCAGGA	27849074	27849432	27849024	27849076	1	1	ONIVA01G31850	27848085	27850684	None	15700	2267	148981	No_or_no_constitutive_exon
CTAGATTTTTATATGAAACATTCCTGATCTTTTTTTCACTACGGGTGTAGTT	28257956	28258077	28258127	28258075	-1	1	ONIVA01G32490	28257617	28259636	None	15700	2267	148981	No_or_no_constitutive_exon
ATTTGTAGTATCATCCTGGGAATACATGAAAACGGATCAATATGGGATAGAT	28282360	28282718	28282310	28282362	1	1	ONIVA01G32510	28279005	28282718	None	15700	2267	148981	No_or_no_constitutive_exon
CTGACTGATTGAATGGAATGAATTAATCATTGCATCTGCATGTGGGACAGGG	28385211	28385683	28385733	28385681	-1	1	ONIVA01G32620	28385211	28389407	None	15700	2267	148981	Yes
TTTAATAACTCTGCATCCGCTTCTTCTGTTCTTCCTGATCATGAGGGCAGAC	28498300	28498404	28498250	28498302	1	1	ONIVA01G32720	28496694	28502580	None	15700	2267	148981	No_or_no_constitutive_exon
TTTGTGATGTCTTTTCCTTCTCAATATATTTGTTCTGCTGAATTGGGCAGGA	28511242	28511356	28511192	28511244	1	1	ONIVA01G32730	28506611	28513305	None	15700	2267	148981	No_or_no_constitutive_exon
ATCGTCGTACCTTGCGGGTACTATCGTGAAGGGTGTGGGTGTGGTGAAAGGG	28531197	28531282	28531147	28531199	1	1	ONIVA01G32740	28524296	28534434	None	15700	2267	148981	No_or_no_constitutive_exon
CTGTTTGTGTGGCTTTAGTTTTTTACCTTTTTTTTAATCCATGGGCATAGAC	28584080	28584248	28584298	28584246	-1	1	ONIVA01G32800	28578140	28600482	None	15700	2267	148981	No_or_no_constitutive_exon
CTGTTCAACAGATACTTCAAAATTGTTTCTCTTCTGTTTTACCAGGGTAGTC	28661567	28661674	28661517	28661569	1	1	ONIVA01G32880	28642731	28663415	None	15700	2267	148981	No_or_no_constitutive_exon
AAATCTTTGTGCTCATGTGTTGGCTTGTTTGGTCTCCCCCTGATGGGCAGCC	28903250	28903815	28903200	28903252	1	1	ONIVA01G33080	28899262	28903815	None	15700	2267	148981	No_or_no_constitutive_exon
CTAAAGGTTCATACTCCATATTGATGGTGTGTACGTCTGTGGGACTGCAGGA	29153206	29153229	29153156	29153208	1	1	ONIVA01G33400	29150858	29173040	None	15700	2267	148981	No_or_no_constitutive_exon
TTGTACTGCATGATGCTACTCGTGTTGGTTTGTTCTTCAGGGTCAGGAAGCT	29250766	29250923	29250716	29250768	1	1	ONIVA01G33550	29249771	29251934	None	15700	2267	148981	No_or_no_constitutive_exon
CCGAAAATTTTGACTTTTTTTTTGTGTTTGTGCGCGCGCGCGCGGGGCAGTG	29261370	29261491	29261320	29261372	1	1	ONIVA01G33570	29259958	29265794	None	15700	2267	148981	Yes
GGTGGAAGTTGTAGCTAAACTAAGTCACTCATGCATGCTTGGGATTGCAGGG	29461840	29463628	29461790	29461842	1	1	ONIVA01G33880	29460384	29463628	None	15700	2267	148981	No_or_no_constitutive_exon
TATGTTTTAAAAATTTATATGCGAAATTAACATGAGCAAGGGACTGGCAGGT	29561512	29561642	29561462	29561514	1	1	ONIVA01G34050	29560518	29564085	None	15700	2267	148981	No_or_no_constitutive_exon
TTTCCGATCTGCTAATTGGGTTTTGATTCAGTTGCTTTTGGGCGTGGCAGGG	29677635	29677740	29677790	29677738	-1	1	ONIVA01G34230	29673730	29678162	None	15700	2267	148981	Yes
CATGGAGGTCGCCACCTGACCTCGTCTTCCTCGAGGACGACGGGTGGGAGCA	29721136	29721599	29721649	29721597	-1	1	ONIVA01G34280	29721136	29721698	None	15700	2267	148981	No_or_no_constitutive_exon
TACATTTGCTTCCCACGGGTGCTAATATGTTGATTTTGGGGGGAGTGCAGGA	29827983	29828019	29827933	29827985	1	1	ONIVA01G34450	29827388	29836157	None	15700	2267	148981	No_or_no_constitutive_exon
CGAGAGGTGATGGGCGTGTGGGCGCCCAAGCCTTACCACGTGCGGGTGAGCG	29843078	29843153	29843028	29843080	1	1	ONIVA01G34470	29842557	29843153	None	15700	2267	148981	No_or_no_constitutive_exon
TTTACCCTTAGTTGTGAATCTCTAACTATTCAGCTTTGTTGGGATCGCAGGA	29923352	29923465	29923515	29923463	-1	1	ONIVA01G34590	29920476	29928363	None	15700	2267	148981	No_or_no_constitutive_exon
AACTATATCGGTTCTCTAAATATGCTACGTCTCGTATCTTACTTGGGAAGGT	30140460	30140529	30140410	30140462	1	1	ONIVA01G34850	30137976	30144784	None	15700	2267	148981	No_or_no_constitutive_exon
AATCTGGCAATAATTTGGTCGATCGGTGTTTGGTGTCTTTGGGTGTGCAGCG	30299549	30299767	30299817	30299765	-1	1	ONIVA01G35040	30299039	30300886	4326178	15700	2267	148981	No_or_no_constitutive_exon
TGAGCGCTCCGACGTTGTTGACAATGTTGTGTGGGATTTTGTGGGAACAGGA	30476151	30476224	30476101	30476153	1	1	ONIVA01G35330	30475544	30481483	4324625	15700	2267	148981	No_or_no_constitutive_exon
CACAGAATGGGGACACAGATCGTACCCTGCTCGTTGCGGGCGGTGAACAGGA	30819828	30820068	30819778	30819830	1	1	ONIVA01G35660	30815313	30820268	None	15700	2267	148981	No_or_no_constitutive_exon
ATAAGGCATGACCACATTCATACATTGGGAACTGTCTCATTGGGAAACAGGT	31137089	31137521	31137571	31137519	-1	1	ONIVA01G36110	31136782	31141979	None	15700	2267	148981	No_or_no_constitutive_exon
GTCACTCTAATGGTTTGGATGAGACCTTTTGTACCATGAGGGTAAGATAGAA	31173482	31173611	31173432	31173484	1	1	ONIVA01G36150	31172387	31174104	None	15700	2267	148981	No_or_no_constitutive_exon
TGGAGGCGGAGGCGGAGACGTCGACGGTGACCGTGACGACGGGCGGCGAGGG	31406203	31406339	31406153	31406205	1	1	ONIVA01G36520	31400834	31414230	None	15700	2267	148981	No_or_no_constitutive_exon
CTCTGTAACTGGATCTGAAGTCTCGAAAGCAACCAGCAGGGAGATGCCAGTT	31518344	31518488	31518294	31518346	1	1	ONIVA01G36660	31512463	31519693	None	15700	2267	148981	No_or_no_constitutive_exon
CGCGAGCAATTTCTGCGAGAACAGCTAAATCCTTTGCTCCTGGGGCGCAGTG	31520298	31520480	31520248	31520300	1	1	ONIVA01G36670	31519887	31523476	None	15700	2267	148981	No_or_no_constitutive_exon
AGCGCGACGAACGACCAGAGCCACGTCGGCAGCGGCGGCATGGCGGGCAGCC	31556908	31557077	31556858	31556910	1	1	ONIVA01G36700	31548883	31565827	None	15700	2267	148981	No_or_no_constitutive_exon
ACGTGGAACTCCCACAGCGGCCGCGACTCGTCCATGGGCTTGGTGGACAGCG	31557085	31557172	31557035	31557087	1	1	ONIVA01G36700	31548883	31565827	None	15700	2267	148981	No_or_no_constitutive_exon
GTGAAGCACGGGGAGTTCCAGCGGAAGCGCATCGTGCACCGGGGGCTTAGCC	31556686	31556726	31556776	31556724	-1	1	ONIVA01G36710	31554118	31568279	None	15700	2267	148981	No_or_no_constitutive_exon
CGGAAGCCCGACTTCTTGGTGAAGGTGCCCGGCATCGAGGGGCTCGAGAGGG	31644244	31644720	31644194	31644246	1	1	ONIVA01G36830	31644059	31644720	None	15700	2267	148981	No_or_no_constitutive_exon
TTGGAAACGGAAATTATTGGTGCTGATTGTTGGTGCGTTGGTGGGTGCAGGT	31671842	31672038	31671792	31671844	1	1	ONIVA01G36870	31671137	31674337	None	15700	2267	148981	No_or_no_constitutive_exon
CAGTATAAATGCAGGATTAATCCGTGGTGTTGTGACTTTTTGGGTGGTAGAT	31679214	31679636	31679164	31679216	1	1	ONIVA01G36890	31678242	31685686	None	15700	2267	148981	No_or_no_constitutive_exon
ATGGGGAATGAATGAATTGGGTTGGATTGGGTGGGTGGGTGGTGATGCAGGA	31892696	31892800	31892850	31892798	-1	1	ONIVA01G37130	31889550	31893120	None	15700	2267	148981	No_or_no_constitutive_exon
GACTGTTGGATGAGCGCGGCGACGAGGAGTTCCGCTGGGCTAGGGGCTAGGT	32031607	32031744	32031794	32031742	-1	1	ONIVA01G37320	32031607	32031953	None	15700	2267	148981	No_or_no_constitutive_exon
AGTTTAGATAGCAATCGTGATTCTGATTTATGTATTCTTGAGGGTAGTAGAA	32058742	32058887	32058937	32058885	-1	1	ONIVA01G37370	32053079	32062610	None	15700	2267	148981	No_or_no_constitutive_exon
TTGCTTGTAAGTTTTTCTTCAATGTACTTAACCAATTGGATGATGGGCAGGA	32057941	32058013	32058063	32058011	-1	1	ONIVA01G37370	32053079	32062610	None	15700	2267	148981	Yes
TATTGAACATTTTCCAACATTGAGTTGTGGTTCTCTAAATGGGCATGCAGAT	32248339	32248560	32248610	32248558	-1	1	ONIVA01G37590	32246909	32255995	None	15700	2267	148981	Yes
TCTGCCGGAGCATCAGCTCGCTCCAGCGAGTTGTCCCTTGAGGGAGGGAGGT	32360952	32361017	32361067	32361015	-1	1	ONIVA01G37740	32353958	32361260	None	15700	2267	148981	No_or_no_constitutive_exon
CTGTTAGCTAGTTTTTGTTTCAACTTTTGGTTCTCATGTTTGAAGGGCAGTG	32363406	32363539	32363356	32363408	1	1	ONIVA01G37770	32361213	32367503	None	15700	2267	148981	No_or_no_constitutive_exon
CTGGCATGTCCTGTGTATGCTTCAAGATACTTTTCATGATGATGGGACAGAC	32536823	32536869	32536773	32536825	1	1	ONIVA01G38000	32534632	32539870	None	15700	2267	148981	Yes
TCTGCACACGCACGTAACTAATGTGCTTCTTTTCTGTTGCGTGGGAGCAGCT	32883511	32883935	32883461	32883513	1	1	ONIVA01G38430	32878807	32883946	None	15700	2267	148981	No_or_no_constitutive_exon
CATTCCAAGGAGCCGTGCGTGTGCTTCCGATTGTTCCGGGAGGAGGGAAGGT	32928515	32928590	32928640	32928588	-1	1	ONIVA01G38500	32928103	32928700	None	15700	2267	148981	No_or_no_constitutive_exon
TGAGCAAGTCCGGTTGAGGTTCATCACCCCACGACGAGTTGGGCGACCAGAG	32928103	32928444	32928494	32928442	-1	1	ONIVA01G38500	32928103	32928700	None	15700	2267	148981	No_or_no_constitutive_exon
AAAGCATGAATGCATCCAGCTGTTGGCCTCACCATGGCTAAGGGCTGCAGGT	32932852	32934753	32932802	32932854	1	1	ONIVA01G38510	32931121	32934753	None	15700	2267	148981	No_or_no_constitutive_exon
GCGAGCGGCGGGGGAGAGCGGCGGCGGCGAGCGGGGGAGAGAGGAGGGAGGT	33015949	33016035	33016085	33016033	-1	1	ONIVA01G38640	33013475	33016608	None	15700	2267	148981	No_or_no_constitutive_exon
AAGGGGGTAGTTGCGATCCAGCCAAAATTTTAACGGGGCCGGGCGTGCAGGC	33164142	33164412	33164092	33164144	1	1	ONIVA01G38860	33160472	33167708	None	15700	2267	148981	No_or_no_constitutive_exon
CACCACCTCATGGGCATCATCGAGTTCCTATGCCACGTTCGTGGGTAAAGGG	33329071	33329175	33329021	33329073	1	1	ONIVA01G39080	33328754	33334430	None	15700	2267	148981	No_or_no_constitutive_exon
TTTGGGTTCAAACTCTCACCCATTCTATTTACGGGAATGCTAGGGGACAGGA	33585326	33585797	33585276	33585328	1	1	ONIVA01G39330	33585061	33585797	None	15700	2267	148981	No_or_no_constitutive_exon
AAAGCTTCCAAATTTTCCGGTGTAGTTGAGACGCCATGTATCGGGTGAAGAG	33862238	33862474	33862188	33862240	1	1	ONIVA01G39670	33861191	33873149	None	15700	2267	148981	No_or_no_constitutive_exon
AAAGCTTCCAAATTTTCCGGTGTAGTTGAGACGCCATGTATCGGGTGAAGAG	33869258	33869525	33869208	33869260	1	1	ONIVA01G39670	33861191	33873149	None	15700	2267	148981	No_or_no_constitutive_exon
AGACTTTAGAGTGACCTGGTCATATGCTTACATGGAGGTCATGGGTGCAGCG	33971600	33971662	33971550	33971602	1	1	ONIVA01G39830	33964015	33976234	None	15700	2267	148981	No_or_no_constitutive_exon
AGACTTTAGAGTGACCTGGTCATATGCTTACATGGAGGTCATGGGTGCAGCG	33966189	33966251	33966139	33966191	1	1	ONIVA01G39830	33964015	33976234	None	15700	2267	148981	No_or_no_constitutive_exon
GTTTCTTTATCTGTACGGGTTGGATACCTGGATTTGATTGGGCGGCGCAGTC	34195062	34195151	34195012	34195064	1	1	ONIVA01G40170	34194443	34198312	None	15700	2267	148981	No_or_no_constitutive_exon
TTGCTAAGCTAATCTGATTGCTAACTTAGCTTATCGACTGGGGGCTGCAGAA	34323257	34323447	34323497	34323445	-1	1	ONIVA01G40320	34323257	34324409	None	15700	2267	148981	No_or_no_constitutive_exon
TCTGCTGGGTGGCATTAAGAATAACATTCATTGTTTATGCAAGGGTGCAGAT	34401479	34401552	34401602	34401550	-1	1	ONIVA01G40430	34394411	34405233	None	15700	2267	148981	No_or_no_constitutive_exon
CACTGGATCTCTGTGTTGATTTGGGAATCTTTGCTTTGGGTGCGGGACAGGA	34464839	34464924	34464789	34464841	1	1	ONIVA01G40510	34464280	34467043	4327570	15700	2267	148981	No_or_no_constitutive_exon
AAGGTACTAGGTGGTACCTAGGTATCAGCTTGATACTTGTGGGGTATCAGAG	34614650	34614759	34614600	34614652	1	1	ONIVA01G40710	34612975	34616061	None	15700	2267	148981	No_or_no_constitutive_exon
ATGTAATGCGCACTTTTTTAATTATGACTTCACTAACCTGGGGCATACAGGT	34703868	34703979	34703818	34703870	1	1	ONIVA01G40840	34701470	34706954	None	15700	2267	148981	Yes
TACAAATTAAGTTATACTGGTGTAGTTACGATGTTGTTCGGTGGGTGTAGCA	34730107	34730574	34730624	34730572	-1	1	ONIVA01G40870	34730107	34731972	None	15700	2267	148981	No_or_no_constitutive_exon
TATATACAATGAGTTTTTCTCAGTTCCATTTCATATATTCGGGAAATCAGCG	34961955	34961983	34961905	34961957	1	1	ONIVA01G41240	34955263	34966516	None	15700	2267	148981	No_or_no_constitutive_exon
TGTGATTTTGCTTTGCTTTGTGGTTTGGGCGGTGGTGCGGGATGGGACAGGG	34979726	34979856	34979906	34979854	-1	1	ONIVA01G41260	34978911	34980216	None	15700	2267	148981	Yes
GTTCCTTCAGTCATAGATAGAACATAAACTAATATATGTGGGAATTGCAGAA	35042861	35042990	35042811	35042863	1	1	ONIVA01G41340	35039032	35046650	None	15700	2267	148981	Yes
CTCTGATCGCCCATTATTCGTGCTGACGCTTTGGTTGTGTTTGGGGGCAGTA	35053387	35053768	35053818	35053766	-1	1	ONIVA01G41360	35053387	35054580	None	15700	2267	148981	No_or_no_constitutive_exon
TTTCTGCACAAGATGTTCCATATTTATCATCAGCTATCTGTGGGATGCAGGT	35133610	35133766	35133560	35133612	1	1	ONIVA01G41500	35131594	35136759	None	15700	2267	148981	No_or_no_constitutive_exon
GCACCAATTGATCATGGCAAGCTTGTGGTTTGTTTGGGGAGATGGTGCAGGA	35400043	35400193	35400243	35400191	-1	1	ONIVA01G41870	35399663	35400323	None	15700	2267	148981	No_or_no_constitutive_exon
ATTTTGATTTGGCACCCGGATCCGAAACTCACCTGCGTATGGGCGCGCAGGG	35488789	35491084	35488739	35488791	1	1	ONIVA01G42000	35487255	35491084	None	15700	2267	148981	Yes
AGTTGCAACTGATTTCTGATTGGTTCCATGCATCGGGGATGAAACTGTAGGT	35721215	35721322	35721165	35721217	1	1	ONIVA01G42310	35700775	35721827	None	15700	2267	148981	No_or_no_constitutive_exon
CGTTCTAATTTCTGATGGCATTTCACAACAATGTGCAATTGGGCATGCAGAC	35778765	35779064	35779114	35779062	-1	1	ONIVA01G42400	35778385	35781407	None	15700	2267	148981	Yes
GAGCACGTCGTCGGACTGACCGTGGCGAGTTCGACTGAGGGAGATGACAGTG	35837543	35837840	35837493	35837545	1	1	ONIVA01G42490	35837469	35846284	None	15700	2267	148981	No_or_no_constitutive_exon
ATGTTGTCGCTTCAATTGGCTGAGTTCTGATCGCGTTGCTGTGGGTGTAGGT	35844712	35845178	35845228	35845176	-1	1	ONIVA01G42500	35844712	35845727	None	15700	2267	148981	No_or_no_constitutive_exon
GCCCCTTATCTCTTTCTTCCTCCCCTTGTTCCATCTTTCTAGGGTGACAGGT	36019261	36019308	36019211	36019263	1	1	ONIVA01G42690	36018697	36023242	None	15700	2267	148981	No_or_no_constitutive_exon
ATAATTGTGGATTAATAAGTTGTATTGACTAGTGTTGTGGGTGAATGCAGTT	36075591	36075765	36075815	36075763	-1	1	ONIVA01G42840	36074392	36079601	None	15700	2267	148981	No_or_no_constitutive_exon
TGTAACCAAAGGCATTACATTAGGAGCTTTGCGACAGTTTTGGGTGCAAGGA	36355067	36355142	36355017	36355069	1	1	ONIVA01G43280	36353833	36360193	None	15700	2267	148981	No_or_no_constitutive_exon
AACTCATACTCTTCTGGGCGCCATTTCTGCTCGTCCATCTTGGTGGGCAGGA	36463654	36464165	36463604	36463656	1	1	ONIVA01G43370	36456098	36465452	None	15700	2267	148981	No_or_no_constitutive_exon
CAGGGAGGCAGAGAGGCCGGCGAGGAGGTTGATGTCGCGGTGCCGGGAAGGA	36493148	36493314	36493364	36493312	-1	1	ONIVA01G43410	36493148	36493552	None	15700	2267	148981	No_or_no_constitutive_exon
CGTCGTGATTGACTCTACTGAAACTCTGATGATGATTATTCTGGGTGAAGGA	36558260	36558440	36558210	36558262	1	1	ONIVA01G43500	36557457	36561084	None	15700	2267	148981	No_or_no_constitutive_exon
GCTCTCTGGAGAAGGAGGCGTATCCGGCCTTGGACAAGCTGGGATCGAAGGT	36558939	36559014	36558889	36558941	1	1	ONIVA01G43500	36557457	36561084	None	15700	2267	148981	No_or_no_constitutive_exon
AACATTTCATTTCAGTCACCATGGTGAACAAATTATTTGGGGTTGGACAGAG	36694251	36694718	36694201	36694253	1	1	ONIVA01G43670	36682873	36731932	None	15700	2267	148981	No_or_no_constitutive_exon
AATTACTGGTATGTGCATGTGTATGCTTCTGGTGATTTGTTGGGGAGTAGTG	36785512	36785673	36785462	36785514	1	1	ONIVA01G43740	36784558	36793018	None	15700	2267	148981	No_or_no_constitutive_exon
GCCAAGCACATGCTTCACGAGGGTTGTGTCACTAAAATTTGGGAAGTCAGGG	36987066	36987100	36987150	36987098	-1	1	ONIVA01G44010	36984993	36991337	None	15700	2267	148981	No_or_no_constitutive_exon
CGCGGCCAGTAGCGGTCGACTACGACGGCCGCGGCGGGCGGTGGTTGAAGGG	37024356	37024633	37024683	37024631	-1	1	ONIVA01G44060	37024356	37028589	None	15700	2267	148981	No_or_no_constitutive_exon
ATTAATCAAGCTTCTTGCTGATGGTCGCTGACTGACGGCGGTGGGTGCAGGG	37222871	37223414	37223464	37223412	-1	1	ONIVA01G44370	37221990	37224713	None	15700	2267	148981	No_or_no_constitutive_exon
CCTTATCTCTCTCTCTGGAGCGGCGGTGGTGGCGGTGGGGACGACGGTAGGG	37239997	37240690	37239947	37239999	1	1	ONIVA01G44400	37239903	37240690	None	15700	2267	148981	No_or_no_constitutive_exon
GAAGCCATGGGGGCCGCCTCGCCATCTCCTCCCTGCATCGTGATGGGGAGGC	37473310	37473426	37473260	37473312	1	1	ONIVA01G44730	37468580	37474829	None	15700	2267	148981	No_or_no_constitutive_exon
CTTCTGGCATCTCTCGATTTATTTAATGATAATCCTATTTCACGGGGCAGGT	37635334	37635433	37635483	37635431	-1	1	ONIVA01G44940	37633656	37639411	None	15700	2267	148981	No_or_no_constitutive_exon
TCCTCGCTGATCGATCTCACTCCACGTCGTAGCTGTGAGCTGTAGGGCAGGG	37717553	37717612	37717662	37717610	-1	1	ONIVA01G45060	37713293	37717894	None	15700	2267	148981	Yes
CCGGGGCGCGCACCGCGCTCGCCTTCGTCACCCTCCGCGCCGACGGGGAGCG	37869438	37869519	37869569	37869517	-1	1	ONIVA01G45290	37867187	37869831	None	15700	2267	148981	No_or_no_constitutive_exon
TGATTGCATGTTTCAAATATTCAGATGGTTGGGAGTCCCGCTGGGTGAAGTC	37917896	37917978	37918028	37917976	-1	1	ONIVA01G45390	37914996	37918948	None	15700	2267	148981	No_or_no_constitutive_exon
ACAACAGACTGTTATTCATTTCAATGTATCAGTATCTGTTGGGTGATCAGCT	37989452	37989486	37989402	37989454	1	1	ONIVA01G45510	37986670	37990426	None	15700	2267	148981	No_or_no_constitutive_exon
GAAGGAAGGAGGGAGGGAAGGGACGCACCTTGGGGGGTGGGAAGGAGAAGGG	38255064	38255209	38255259	38255207	-1	1	ONIVA01G45810	38253014	38255522	None	15700	2267	148981	No_or_no_constitutive_exon
GGGACACCTTGGTTTGTGTGACCATTGAAACGAGCTCTGGGAGGTTGTAGAT	38266327	38266480	38266277	38266329	1	1	ONIVA01G45830	38261371	38266480	None	15700	2267	148981	No_or_no_constitutive_exon
CTGTGATTGATGTGGATGGATGCATCATATGCTGTCACGTATGGGGGCAGTG	38295599	38296344	38295549	38295601	1	1	ONIVA01G45880	38294250	38302805	None	15700	2267	148981	No_or_no_constitutive_exon
GGCGTTTAATTTGCCGTGGATTAATGCGTGCGTGCGTGCGGGTGGAGCAGCT	38533050	38533281	38533000	38533052	1	1	ONIVA01G46210	38530592	38534515	None	15700	2267	148981	No_or_no_constitutive_exon
ATCACATTAACACAATTAGTTCTAGTTGGTAGTGGTCTGTGGGCCAACAGGC	38653782	38653863	38653732	38653784	1	1	ONIVA01G46390	38653161	38655643	None	15700	2267	148981	No_or_no_constitutive_exon
TTCTTGGCAAGATGACGGCGAGCTTCATTCCGCGTTTGATGTGTGGGTAGGT	38679993	38680173	38680223	38680171	-1	1	ONIVA01G46450	38678353	38680439	None	15700	2267	148981	No_or_no_constitutive_exon
GCTCTCTATTTTAAATTGTCAATTGAATGAATGCATTGTAACGGGTGCAGAA	38684620	38684782	38684832	38684780	-1	1	ONIVA01G46460	38681142	38685987	None	15700	2267	148981	Yes
TAGCACAAGATTCATCTGCTAGCACACGCACACGTTTGAGATGATGGGAGCA	38735837	38736649	38735787	38735839	1	1	ONIVA01G46540	38728924	38737012	None	15700	2267	148981	No_or_no_constitutive_exon
AATCTCCACCCACCTAGTTCATCTCTGAATTGGGCGCTCACGCGGGGCAGGT	38772565	38772613	38772663	38772611	-1	1	ONIVA01G46610	38772565	38773170	None	15700	2267	148981	No_or_no_constitutive_exon
TGTTGCTTTGCTACGCTTTCTCTCTCGCGCGATTGCGCGCGCGGGCGTAGGG	38790018	38790087	38790137	38790085	-1	1	ONIVA01G46630	38782811	38790398	None	15700	2267	148981	No_or_no_constitutive_exon
GAGAATAACCTATTGAGTGGTGGGCGGTGGGGGACTGGGGGAGGGTTCAGAT	38788030	38789913	38789963	38789911	-1	1	ONIVA01G46630	38782811	38790398	None	15700	2267	148981	No_or_no_constitutive_exon
TGCAAATATTAGTGCAAAAATATCCTAATCCAATTGGTATGGGCATACAGGT	38825151	38825291	38825101	38825153	1	1	ONIVA01G46720	38822695	38826195	4324348	15700	2267	148981	No_or_no_constitutive_exon
CCGATGGATTAGGGGGTGATGAATAGTTACCGTTTCCTTGATGGGAGCAGGC	38932742	38932906	38932692	38932744	1	1	ONIVA01G46920	38932157	38933619	None	15700	2267	148981	No_or_no_constitutive_exon
AATTTGTGCATAAGATATGTTCTCCTGATGAATTTAGCTGGGGAATGCAGGG	38961671	38961705	38961755	38961703	-1	1	ONIVA01G46960	38961671	38969573	None	15700	2267	148981	No_or_no_constitutive_exon
ACAAGATCGATCGATCGATCGAAATAATTAAAAGGAAGGAAGGGATCTAGTG	39359296	39359698	39359246	39359298	1	1	ONIVA01G47460	39358593	39361324	None	15700	2267	148981	No_or_no_constitutive_exon
ACGACGCACCGCGGCGGCGAGTCCCGGCTCGGCTACCGGCGGTCGGGGAGGC	39408803	39409090	39408753	39408805	1	1	ONIVA01G47540	39404508	39413704	None	15700	2267	148981	No_or_no_constitutive_exon
CTTCTGTTAATTTTATTCCTAAGCACGTTTGCTTTTCTCATCGGGGGTAGGA	39546162	39546330	39546112	39546164	1	1	ONIVA01G47750	39545876	39550872	None	15700	2267	148981	No_or_no_constitutive_exon
ATATATATTGGTGATGGATGAAATTAATATGAGAAATGAATGGGATGCAGTC	39561589	39568509	39561539	39561591	1	1	ONIVA01G47760	39558324	39577109	None	15700	2267	148981	No_or_no_constitutive_exon
GTAGTGTACCATTCATATATGTTTCTAACATATCTATTTGGGTGACACAGTC	39743879	39743938	39743829	39743881	1	1	ONIVA01G48010	39741296	39757034	None	15700	2267	148981	No_or_no_constitutive_exon
AACATATAGGGAGAGCGAGTGATAATAACAATAGTGGTGCGTGGGTGCAGGG	39802476	39803105	39802426	39802478	1	1	ONIVA01G48080	39797865	39803105	None	15700	2267	148981	No_or_no_constitutive_exon
CATTCAGCACCGTATTTATTTCTCCATTTTATTTTCCCCTGGGGTGGTAGGG	39876584	39878420	39876534	39876586	1	1	ONIVA01G48200	39874230	39884802	None	15700	2267	148981	No_or_no_constitutive_exon
AACACCTTGCCTGCATGCCATGCCATACCTTCTGATGATGGGGAATTCAGAT	40012969	40013044	40013094	40013042	-1	1	ONIVA01G48310	40008541	40013586	None	15700	2267	148981	No_or_no_constitutive_exon
CAGGCGAAGATGGGCGGCCACCTGACGGCGGCCCGCGCGGGCGGATGAAGGA	40349119	40349736	40349069	40349121	1	1	ONIVA01G48630	40345485	40351608	None	15700	2267	148981	No_or_no_constitutive_exon
GTGTGGTTGATCTTGATCTTAACCAGGTGGAACTGACATGCAGAGGGCAGCT	40387403	40387601	40387651	40387599	-1	1	ONIVA01G48680	40387403	40393933	None	15700	2267	148981	No_or_no_constitutive_exon
CCAGCTCGTGACCGGCTGCGCCGTTGAGTCTCCTCCGCGCGAGGGGCCAGTG	40447291	40447367	40447241	40447293	1	1	ONIVA01G48770	40446389	40447875	None	15700	2267	148981	No_or_no_constitutive_exon
TGCTCATCATCTTGTTGTTTTGATGTGGTTGTGCTCGTCTGGGGGTGCAGCT	40500167	40500305	40500355	40500303	-1	1	ONIVA01G48860	40497173	40500584	None	15700	2267	148981	No_or_no_constitutive_exon
GCTGACTGATGATGACGTGGTTTGTGGTGTGTCGTGGTGGGTGGCGAGAGCA	40510120	40510220	40510270	40510218	-1	1	ONIVA01G48890	40507812	40510492	4326818	15700	2267	148981	No_or_no_constitutive_exon
CAGCATCGATCGATCTGTAGCTGATTATTAGCTTGGTGATGATTGGGCAGTG	40747702	40747923	40747973	40747921	-1	1	ONIVA01G49130	40746087	40748200	None	15700	2267	148981	No_or_no_constitutive_exon
CGGTGTGAGGTGGCGGCAGCAGTTGGTGGTGGTGGCGGCGGGGATTGAAGGT	40772720	40773120	40772670	40772722	1	1	ONIVA01G49180	40771543	40775676	None	15700	2267	148981	No_or_no_constitutive_exon
CACACACACATTTTGCTTATAGTCTGCTAATTGTTTTCTAACGGGTGCAGGT	40879210	40879883	40879160	40879212	1	1	ONIVA01G49330	40873890	40879883	None	15700	2267	148981	No_or_no_constitutive_exon
ATTTTTTTTTGGGTTTCACAAAGCTTAATCTTCATTTAATTATGGGACAGGC	41103382	41103661	41103332	41103384	1	1	ONIVA01G49600	41096207	41104595	None	15700	2267	148981	No_or_no_constitutive_exon
ACGTGCTGGTCTCATATAGTGTACGTTTTTTTGGCACAGTCGCTGGGGAGTC	41192135	41192475	41192525	41192473	-1	1	ONIVA01G49720	41178206	41195212	None	15700	2267	148981	Yes
ATTGGATCAAAGGTTGTAGCTTTTTTGTATTTCAAGGTTTGGGGGGGTAGCG	41248839	41250182	41248789	41248841	1	1	ONIVA01G49810	41248034	41250182	None	15700	2267	148981	No_or_no_constitutive_exon
TGGAAGTGGAGTAAAATTTGTTCCTTTTGCTGTTCATTTTGGGGGTACAGGG	41467743	41467814	41467693	41467745	1	1	ONIVA01G50070	41466561	41470568	4325747	15700	2267	148981	No_or_no_constitutive_exon
AAATAGGTTGCTATGCGGTGTTAAATGTATTTTTCCTGGGCAGAGAGCAGGT	41770948	41771257	41771307	41771255	-1	1	ONIVA01G50470	41770948	41772603	None	15700	2267	148981	No_or_no_constitutive_exon
TAATGGATAACAGTACCAGAGCTAACTTGGTAAAATTTTGAAATGGGCAGGA	41861061	41861268	41861011	41861063	1	1	ONIVA01G50590	41859046	41870354	None	15700	2267	148981	No_or_no_constitutive_exon
TCTCTTATTTGTGTATGCAGACCTCCTGAGTTGTTACTCGGGAGCACGAGGT	41873043	41873131	41872993	41873045	1	1	ONIVA01G50600	41871605	41874758	None	15700	2267	148981	No_or_no_constitutive_exon
CAGTTGACTTTCATTTTGCTTACATGGGTTTTCTCAACTGGGCATGGCAGGT	41908288	41908436	41908486	41908434	-1	1	ONIVA01G50660	41907658	41911070	None	15700	2267	148981	Yes
CCAATGTCAGTTTCTTAACTTGTGATTTGATGATGCGTGTGTGGGTGCAGCA	41923919	41924075	41924125	41924073	-1	1	ONIVA01G50690	41923919	41924341	None	15700	2267	148981	No_or_no_constitutive_exon
GCCGCGAGCGCGGTGTTCTACACGTAGAAGAACCAGCCACGGGCAAGCAGGG	42040774	42040952	42040724	42040776	1	1	ONIVA01G50880	42035473	42041461	None	15700	2267	148981	No_or_no_constitutive_exon
ATGTTCAGTACGAGCTTACACTTAGAGCAGTAGAAATACAATTACGGGAGGA	42082912	42083368	42082862	42082914	1	1	ONIVA01G51000	42078625	42084375	None	15700	2267	148981	No_or_no_constitutive_exon
TTATCTCACTGTTTTTCTCCTTGTGTCTTCGGTGGCGTGGGGGGTGTTAGGG	42179490	42179583	42179440	42179492	1	1	ONIVA01G51190	42178980	42184146	None	15700	2267	148981	No_or_no_constitutive_exon
GCATATTGTATTTTGCATTCTGCTGATGTATTTCTCAACTAGGGATGCAGCG	42379076	42379126	42379176	42379124	-1	1	ONIVA01G51470	42379076	42382252	None	15700	2267	148981	No_or_no_constitutive_exon
AGAAAAAAATAAACTTATAGAACGCGTGTATGTATGTGGGATGGATGCAGGA	42578991	42580127	42578941	42578993	1	1	ONIVA01G51790	42577779	42580127	None	15700	2267	148981	No_or_no_constitutive_exon
AGTGCTACTATCTTCTTGAATTGAGTATTTTCTTTAATGGGGTAAAATAGAC	42670167	42670249	42670299	42670247	-1	1	ONIVA01G51940	42670050	42671860	None	15700	2267	148981	No_or_no_constitutive_exon
TTCCCCTTTCTCTCCCTTCCTCCTCTCTCTGTCTTCTCTGTGCGGGCGAGGC	42674695	42675032	42675082	42675030	-1	1	ONIVA01G51970	42674695	42675966	None	15700	2267	148981	No_or_no_constitutive_exon
CGGTGGAGAAGGCGTCATCAAATCCATGGTGGCAGCGGCTAGGGTTCAAGCC	95264	95379	95429	95377	-1	10	ONIVA10G00070	95264	95547	None	15700	2267	148981	No_or_no_constitutive_exon
TTAGGCAGGAGGTTGTCTTGTGGTGATGATGACGACGGTGGGTTGCAAAGTG	420246	420641	420196	420248	1	10	ONIVA10G00440	419909	424677	None	15700	2267	148981	No_or_no_constitutive_exon
AGGCGGCTCTTCGCAGAGCTGGACTTTGGGTGCGGGGAGTGGGTGGTCAGCG	658801	658943	658751	658803	1	10	ONIVA10G00690	657608	663039	None	15700	2267	148981	No_or_no_constitutive_exon
TCACTCAAAGTGTTTAATTAATTTGTACTAATTAATGAGGGTTAATGAAGGA	1056755	1056838	1056888	1056836	-1	10	ONIVA10G00940	1056755	1058106	None	15700	2267	148981	No_or_no_constitutive_exon
ATAGCTCTAAGATTTTATGACCTGTCATCTGTCTTGGGATTGGAATGCAGAG	1310828	1310941	1310991	1310939	-1	10	ONIVA10G01230	1309449	1313261	None	15700	2267	148981	No_or_no_constitutive_exon
TGGATGCTGAGATCCTGTATTGCTAGAACCCAAATTCTTGAGATGGGTAGGA	1425352	1425424	1425474	1425422	-1	10	ONIVA10G01380	1425131	1427710	None	15700	2267	148981	No_or_no_constitutive_exon
AAATCTAACCTTATATGGCAATATGGTTGCTAATTAGTGGGAAGAAACAGAC	1572038	1572142	1571988	1572040	1	10	ONIVA10G01480	1570674	1573443	None	15700	2267	148981	No_or_no_constitutive_exon
TGACTGTAGGACATCGGAGACAATATTTTATAATTTTCGGGTCAAAATAGGT	1964211	1964430	1964161	1964213	1	10	ONIVA10G01930	1956916	1969884	None	15700	2267	148981	No_or_no_constitutive_exon
GCGGCGTCTGATTTCGTTTTGGGGTTTGGATTTTTGGATTGGGATGGCAGCT	2007979	2008109	2007929	2007981	1	10	ONIVA10G01980	2007331	2015198	None	15700	2267	148981	No_or_no_constitutive_exon
AAACCCTCTATTGATCTCTGGTGGTGTGTGTGGGTGGGGGATGCGGGCAGTT	2041301	2041431	2041251	2041303	1	10	ONIVA10G02020	2040863	2043982	None	15700	2267	148981	No_or_no_constitutive_exon
TGAGCCAGCAACAATGGCGGTTTGATTTGGTTGGTTGCTTGCTGGGGTAGAT	2067382	2067552	2067602	2067550	-1	10	ONIVA10G02050	2063293	2068426	None	15700	2267	148981	No_or_no_constitutive_exon
ACTTCCGTCCCATGTGCACCGGCGGATGCGACATGGGGCGTGACTGAAAGCC	2744666	2744710	2744616	2744668	1	10	ONIVA10G02460	2744543	2745230	None	15700	2267	148981	No_or_no_constitutive_exon
AGCGAGCTGTGTGTATGGACTTGTGACGATAGCTTGTGCTGTGGGTGCAGGA	3061680	3061936	3061986	3061934	-1	10	ONIVA10G02850	3061383	3063258	None	15700	2267	148981	No_or_no_constitutive_exon
GATTTTTCACTCGAGAACAAGACCTATGATATCGCCTTCTGTGGTGGGAGCT	3088697	3089272	3089322	3089270	-1	10	ONIVA10G02890	3077329	3093657	None	15700	2267	148981	No_or_no_constitutive_exon
CGAATTCCGTGTTTCTTCCTGCTGGAATTTTCCTTCGGTGGGTCGAGCAGCA	3209734	3209764	3209814	3209762	-1	10	ONIVA10G03070	3205642	3210462	None	15700	2267	148981	No_or_no_constitutive_exon
GTGATCCAATTCAGCTCTACTGTACCAAGTCCCGCCACCGGAGGGGAAAGAA	3243860	3244750	3244800	3244748	-1	10	ONIVA10G03080	3243860	3245543	None	15700	2267	148981	No_or_no_constitutive_exon
GAAGGTATTGAACATACTTGATCAGAGAGATAGCGGGGGATGGATCGAAGAA	3379715	3379794	3379665	3379717	1	10	ONIVA10G03240	3377559	3385698	None	15700	2267	148981	No_or_no_constitutive_exon
TTAGGTGGAATGGAGATGGCACTGAAAGGAGATGATGGAACGGGTAAAAGAT	3715046	3715174	3715224	3715172	-1	10	ONIVA10G03510	3715046	3715341	None	15700	2267	148981	No_or_no_constitutive_exon
TCAAGGAGAGGGGATTGTTAGCAACCTGATTGGGCTGTATATGGGCCAAGCT	4069018	4069249	4069299	4069247	-1	10	ONIVA10G03850	4069018	4071433	None	15700	2267	148981	No_or_no_constitutive_exon
TGTTCTTCAGTCCTTAATTGAGTGATGATGATGTCAACTCCGATGGGGAGAT	4377342	4377443	4377493	4377441	-1	10	ONIVA10G04160	4377342	4377695	None	15700	2267	148981	No_or_no_constitutive_exon
CCAGTTTAGTGGCGAATGCCCAGCAGTTCTGGAATGAGTGGGAGATCCAGTG	4411638	4413572	4411588	4411640	1	10	ONIVA10G04190	4406342	4418308	None	15700	2267	148981	No_or_no_constitutive_exon
AGCGAGTTTGCCGGCAAGGTGGGGCGGCTGGAGCAGCAGGTGGGATGAAGTG	4577764	4578015	4578065	4578013	-1	10	ONIVA10G04300	4571016	4578635	None	15700	2267	148981	No_or_no_constitutive_exon
TGCTCCACATTTACGCATGCATATTTATGACTATTTCTGTGGGAATGTAGAT	4645613	4645666	4645716	4645664	-1	10	ONIVA10G04380	4639876	4646969	None	15700	2267	148981	No_or_no_constitutive_exon
CGATCTTTAGTCCCGGATTGGTACTCCCGGTTTGGAAACCGGGACTAAAGGG	4655565	4655851	4655515	4655567	1	10	ONIVA10G04400	4653855	4655851	None	15700	2267	148981	No_or_no_constitutive_exon
ACCTGTTGGATTGGTGAAACTGATGGTGGTGGTGTTTGCATTGGGGGCAGAA	4874865	4874964	4875014	4874962	-1	10	ONIVA10G04570	4871425	4875622	None	15700	2267	148981	No_or_no_constitutive_exon
AAGGCGTCGCCGCTGGCCTCGTCGGGGCTCCCGCCATTAGGCGCGGGCAGGG	5011160	5011504	5011110	5011162	1	10	ONIVA10G04670	5010895	5012611	None	15700	2267	148981	No_or_no_constitutive_exon
CGCGTTCGTTGGATTTGGGGATTCGTTTTTGCTCGTTGTGGGACGAGCAGGT	5181424	5181696	5181746	5181694	-1	10	ONIVA10G04820	5181424	5182319	None	15700	2267	148981	No_or_no_constitutive_exon
CGGTGACTTCGGCACTGGCCCACGAGGTGGTCGACGGGCTGGCTGGACAGTG	5343646	5343932	5343596	5343648	1	10	ONIVA10G04910	5342805	5344444	None	15700	2267	148981	No_or_no_constitutive_exon
GGGTATGGATGGTCCAAGGGATGAGATTACCAAATAGTTGATGGGTGCAGAT	5947339	5947586	5947636	5947584	-1	10	ONIVA10G05190	5945326	5947911	None	15700	2267	148981	No_or_no_constitutive_exon
TGTGACTCGTACACCAGCGGCGGCGACGGCGTCCGATGTCCCGGGTGAAGAC	6270403	6270776	6270826	6270774	-1	10	ONIVA10G05420	6268504	6279664	None	15700	2267	148981	Yes
AAAACTGCTCGCATTAGTTCTATAATTAAAGAGATTGGGTTGGGGATTAGAG	6349405	6349540	6349355	6349407	1	10	ONIVA10G05520	6348088	6349540	None	15700	2267	148981	No_or_no_constitutive_exon
ACGAGGTCGGCGCACGCGAGCGGGAAGGGGCGTCGGTGGCGGGACCACAGGG	6378784	6379479	6378734	6378786	1	10	ONIVA10G05580	6378053	6379479	None	15700	2267	148981	No_or_no_constitutive_exon
ATTTTTCTGATCCCATATGTTGTACAGCTCCATGGGCTGAGGGACTGCAGGA	6462635	6462695	6462585	6462637	1	10	ONIVA10G05670	6462060	6463283	None	15700	2267	148981	No_or_no_constitutive_exon
GAGAAGAGGAGGCGGAAAAGCTTTGAAGAGATCCGAGTTTGCGGGGGGAGGG	6780502	6780809	6780859	6780807	-1	10	ONIVA10G05960	6777911	6784109	None	15700	2267	148981	No_or_no_constitutive_exon
CATTTCAGAATGAATTTGTCTATGCTCTAATAACTTTGTCTGGGCAATAGAC	6779644	6779809	6779859	6779807	-1	10	ONIVA10G05960	6777911	6784109	None	15700	2267	148981	No_or_no_constitutive_exon
TAAGTTTTTGACATGGTTGTTCTATACCTTACGAAGTGCATGGGTTGAAGGT	6778525	6778595	6778645	6778593	-1	10	ONIVA10G05960	6777911	6784109	None	15700	2267	148981	No_or_no_constitutive_exon
ATGTCTCCAAGTTCTAATTTTAACATCACTAAGATTCTTTGGGTGGACAGGT	6777911	6778209	6778259	6778207	-1	10	ONIVA10G05960	6777911	6784109	None	15700	2267	148981	No_or_no_constitutive_exon
AAAGTGTTAATTGTACGTACAGATTAATCGTGGAATTGTTGGGGATGCAGGT	7006255	7006407	7006457	7006405	-1	10	ONIVA10G06210	7001436	7006664	None	15700	2267	148981	No_or_no_constitutive_exon
GACGGATCTTCAATGATTGATCTTGCTCACATGTTAGTCTGGGGAGGTAGGG	7386349	7386429	7386479	7386427	-1	10	ONIVA10G06450	7385688	7387361	None	15700	2267	148981	No_or_no_constitutive_exon
GGAACTCCCTAATTAATTTTAACTGTGTGTCTCCAATAATGTGGGTGCAGTG	7448760	7449716	7448710	7448762	1	10	ONIVA10G06480	7437903	7449716	None	15700	2267	148981	No_or_no_constitutive_exon
CGCGGCGGCTGCTCCCAGCTAAGAAATTTTGTGATTTTGGGTGGGGAAAGAT	7572276	7572413	7572463	7572411	-1	10	ONIVA10G06630	7572159	7572782	None	15700	2267	148981	No_or_no_constitutive_exon
TCATTCAACAGGATGTTAGGACCTGAAATATGTTGTTTTTGCGAGGGTAGTT	7791193	7791292	7791342	7791290	-1	10	ONIVA10G06810	7786822	7798272	None	15700	2267	148981	Yes
TTATTTAATCGTGCGGGCGCAGGAGGGTGTCGGCGTGCTCGAGGGAGGAGGA	7981432	7982308	7981382	7981434	1	10	ONIVA10G07000	7979124	7982308	None	15700	2267	148981	No_or_no_constitutive_exon
GAGAAGGTTTGACTATATCACCAACTGCAAGGAAGTGTGCTGGGATGCAGCA	8429697	8429780	8429830	8429778	-1	10	ONIVA10G07520	8429697	8433016	None	15700	2267	148981	Yes
TTTTTTAATTAACTTTTAACCTTTTTCTACTCAATGTATTGATGGGTCAGAT	8527493	8527607	8527443	8527495	1	10	ONIVA10G07600	8525262	8531787	None	15700	2267	148981	No_or_no_constitutive_exon
CGCAGCTGTGCTGACAGCGACAACAGGCAACGCGGCGGCGGTGGGGGGAGGA	8740992	8741354	8740942	8740994	1	10	ONIVA10G07830	8740183	8741729	None	15700	2267	148981	No_or_no_constitutive_exon
TCTCTCTCTATCTGTTTTCTCACGACGGCGACGGGCGACGCTGTGGGGAGGA	8741433	8741729	8741383	8741435	1	10	ONIVA10G07830	8740183	8741729	None	15700	2267	148981	No_or_no_constitutive_exon
ACAATACTGATGAAAAAGAAGTTGAAATAAAGGAGATTTTTTTGGGAGAGAA	9312020	9312126	9311970	9312022	1	10	ONIVA10G08130	9311485	9312126	None	15700	2267	148981	No_or_no_constitutive_exon
TTATGGGGATTTCCTTTCCTATTGCAGCTTATATGGGAATGTGGGATTAGTC	9349186	9349399	9349449	9349397	-1	10	ONIVA10G08160	9347996	9350264	None	15700	2267	148981	No_or_no_constitutive_exon
CTTTTCGCATGTTGACGCGCTCGTGGGGGTGTGGGGGTGGTGCGGGGCAGCA	9532018	9532173	9532223	9532171	-1	10	ONIVA10G08360	9527166	9532331	None	15700	2267	148981	No_or_no_constitutive_exon
GGACAAAAAAAATCTATCAATGAAGAATGACATGAGGGTAATGGGGTCAGCA	9581729	9581985	9581679	9581731	1	10	ONIVA10G08390	9560912	9581985	None	15700	2267	148981	No_or_no_constitutive_exon
CCCATTTCTGGGCATCTTGAGAGCTTAATTCTATTGTTTCGAACGGGCAGGG	9699292	9699471	9699521	9699469	-1	10	ONIVA10G08490	9699091	9699877	None	15700	2267	148981	No_or_no_constitutive_exon
TAGTTTTTCTGAAATAAATTTCTTATTATTATATTTTGACTGGGAAGCAGGA	9733813	9733862	9733912	9733860	-1	10	ONIVA10G08580	9732346	9734826	None	15700	2267	148981	Yes
GGTCACGACGATGCTGGACTTCGTGTTCACGGACGGCCGTACAAGGGCAGCA	9852732	9852913	9852963	9852911	-1	10	ONIVA10G08690	9852732	9853277	None	15700	2267	148981	No_or_no_constitutive_exon
CGTTTGATTAATGCTAATGTGTTTACGTGTTTAATTTTGTCAGGGGTAAGTG	9873713	9873830	9873663	9873715	1	10	ONIVA10G08700	9867765	9873830	None	15700	2267	148981	No_or_no_constitutive_exon
CGATTTCTCATCTTGGGATTGATCCAATTTTCGATTGCTCGTGTGGGCAGGA	10035364	10035539	10035589	10035537	-1	10	ONIVA10G08870	10030547	10036079	4348571	15700	2267	148981	No_or_no_constitutive_exon
AAATTGCATCTGATTAACAGCATATGTTTGTTCTTGTTCTGGGATTGTAGAA	10421748	10421895	10421698	10421750	1	10	ONIVA10G09090	10419539	10424834	None	15700	2267	148981	No_or_no_constitutive_exon
GTGCTGGATTCTGATTTTGCATTAATGGGGATTGTCGATGGTATGGGCAGTA	10433366	10433527	10433577	10433525	-1	10	ONIVA10G09120	10432607	10433728	None	15700	2267	148981	No_or_no_constitutive_exon
GGGGATTTGATTTTGACTCGGGTGGATTGGACTGGTTTGGGGCGACGCAGGG	10535308	10535571	10535258	10535310	1	10	ONIVA10G09230	10514779	10537646	None	15700	2267	148981	No_or_no_constitutive_exon
TGGTGGGGATTTGATTCGGGTGGATTTGGAATGATTTGGGGGCGGCGCAGAG	10545286	10545570	10545236	10545288	1	10	ONIVA10G09250	10544807	10546579	None	15700	2267	148981	No_or_no_constitutive_exon
TACCTTGAATCCCTTAAACTTTGACTGACTTCATCAGTGGGAAAATGTAGAT	10828792	10828965	10828742	10828794	1	10	ONIVA10G09530	10826353	10836859	None	15700	2267	148981	No_or_no_constitutive_exon
CTCTGTGATCTTGTGGTTTTGATGCGTCTGGTGCTCGCGGGGGGATGCAGAT	10874705	10874766	10874816	10874764	-1	10	ONIVA10G09620	10872780	10875014	None	15700	2267	148981	No_or_no_constitutive_exon
TCTTCATGCGTGCCATTGTTGATGTGATGGGTGTTTGTGTGTGGGTGCAGAC	10892401	10892781	10892351	10892403	1	10	ONIVA10G09640	10891986	10896105	None	15700	2267	148981	No_or_no_constitutive_exon
GGTGTTCGATCCGTGTCTAACTTGGTTGTGTTGTGTTGTTGGGTTGGCAGTG	10892877	10892943	10892827	10892879	1	10	ONIVA10G09640	10891986	10896105	None	15700	2267	148981	No_or_no_constitutive_exon
GAAGAGTGGGGAAAAAAAATTAAGGCAGTTCTTAGCTTTGGGAGCTGCAGAA	10985202	10985252	10985302	10985250	-1	10	ONIVA10G09790	10985202	10986439	None	15700	2267	148981	No_or_no_constitutive_exon
TTATTTCGCTCGTTTTTCTTTCTCCAATGCAGTTTTCGATTGAAGGGCAGTA	11001297	11001377	11001247	11001299	1	10	ONIVA10G09810	10999114	11003352	None	15700	2267	148981	Yes
CCGGCGGCGGCGGCGGCGGCGGCGGCGTCGGCGTCGGCGGCGGGGTTGAGCT	11075590	11075883	11075540	11075592	1	10	ONIVA10G09890	11059061	11081661	None	15700	2267	148981	No_or_no_constitutive_exon
CGAATCTCTGCCTATCGAACAAGCATTTTGACTATAGATGGGAGATGCAGGT	11227663	11228721	11227613	11227665	1	10	ONIVA10G10080	11225022	11228721	None	15700	2267	148981	No_or_no_constitutive_exon
CTTTCTTTCGGCGTGAACCATCCTCACTGTGTCTTCGGTGTTTGGGGGAGGA	11276182	11276269	11276132	11276184	1	10	ONIVA10G10150	11275457	11276912	None	15700	2267	148981	No_or_no_constitutive_exon
TGCGGCGGCGGCTGCGGCGGCGGCCGGGGTGCAGCAGTGGATGGGTGGAGGC	11334675	11334941	11334625	11334677	1	10	ONIVA10G10210	11334110	11340894	None	15700	2267	148981	No_or_no_constitutive_exon
CGTTCCATTTTGGTGATCGATGGCGTGTCATATATGCAGGGTACAAGAAGGA	11423615	11423993	11423565	11423617	1	10	ONIVA10G10320	11413746	11424234	None	15700	2267	148981	No_or_no_constitutive_exon
TGGTCTCTCGATTTTAACACCGATTGTTGCAATTTGGGATGATTTGGGAGGC	11437019	11437713	11436969	11437021	1	10	ONIVA10G10360	11436341	11437713	None	15700	2267	148981	No_or_no_constitutive_exon
TTGCTTGGGCTTTTTTGTTTTTTTTTTGTTTTTTTTTCTGGCGGGTGAAGCT	12409799	12409887	12409937	12409885	-1	10	ONIVA10G11480	12407027	12410067	None	15700	2267	148981	No_or_no_constitutive_exon
GATGCGTTCATGGCGTTCATGGCGTTCATGGCGGCGTTCTTGGGGTGCAGGT	12632565	12632808	12632515	12632567	1	10	ONIVA10G11700	12632045	12633748	None	15700	2267	148981	No_or_no_constitutive_exon
AAAGATATAGCTACAAAATAAGCAGATGTCTCTCTATGTTATGGGTGCAGGT	12965397	12965594	12965644	12965592	-1	10	ONIVA10G11990	12962210	12968580	None	15700	2267	148981	No_or_no_constitutive_exon
GGAGGATTTATTTCTTTATTTTTTTTTTGTGCGGGGGGAGCGGACGTAAGGA	12990711	12991146	12990661	12990713	1	10	ONIVA10G12040	12990301	12998391	None	15700	2267	148981	Yes
GATCTTTTTTCTTTTTTTGGGTTTGTTTGGATTTTTTTTGTTGGGTGAAGAT	13308773	13308862	13308912	13308860	-1	10	ONIVA10G12520	13306671	13309420	None	15700	2267	148981	Yes
AAGGGTACGATACTCTCTAGGTGTCGCCACAGCTTGCTTGGGAGATTTAGAG	13379821	13380751	13380801	13380749	-1	10	ONIVA10G12630	13375132	13392011	None	15700	2267	148981	No_or_no_constitutive_exon
GCTGACAAATTCCATTTTCATTATCCTGTTTTTAACCTGGGGGAAGATAGCA	13796558	13796658	13796708	13796656	-1	10	ONIVA10G13080	13789445	13797887	None	15700	2267	148981	No_or_no_constitutive_exon
CAGTTCTGCGGAAATTTGATGGAGCATAATCTTTTGGGGGTAGAGGGCAGAA	13896006	13896077	13895956	13896008	1	10	ONIVA10G13180	13895074	13897039	None	15700	2267	148981	No_or_no_constitutive_exon
CAAGCACCAATATGCAGACAAATTAAGTAAATCACAGGGCAAACATACAGCT	14200060	14200330	14200380	14200328	-1	10	ONIVA10G13410	14200060	14200874	None	15700	2267	148981	No_or_no_constitutive_exon
TTTGGCTGATCCAATTATGATATAACACCCTTTTCTGTTGATGGGTGCAGGC	14467307	14467465	14467257	14467309	1	10	ONIVA10G13740	14463758	14471623	None	15700	2267	148981	No_or_no_constitutive_exon
TGTCTCGATCGATCGCCATTGATGACGCAACGCAATGGTGTGGGAAGCAGTG	14565471	14568630	14565421	14565473	1	10	ONIVA10G13890	14564676	14568630	None	15700	2267	148981	No_or_no_constitutive_exon
GCCCCCGCCTCCGCGCCGACGGCGTGGCCACCGTCGGCATGGGGGTGCAGTG	14578182	14578650	14578132	14578184	1	10	ONIVA10G13920	14574273	14578650	None	15700	2267	148981	No_or_no_constitutive_exon
CACGTAGGATCTTATATAACTGTCTCTCTTGCTCTCGTCGAGAAGGGGAGGA	14592262	14592412	14592462	14592410	-1	10	ONIVA10G13930	14577931	14600932	None	15700	2267	148981	No_or_no_constitutive_exon
CGGTTGGGGATGGGCGGGGACGGCGTCGGGTGGCGCCGGAGGGGAGGTAGAG	14857853	14858093	14858143	14858091	-1	10	ONIVA10G14180	14857458	14858418	None	15700	2267	148981	No_or_no_constitutive_exon
TGCGTGCATATATGCTTTGTTTGAGATACAGGCTAAGGCGTACGGGGCAGGG	15268487	15268634	15268684	15268632	-1	10	ONIVA10G14550	15263808	15271177	None	15700	2267	148981	No_or_no_constitutive_exon
TTTTGCGCTTGGCGCGTGCGCGTGTGTAGGTGCAAGAAGCGAACTGGGAGCT	15708606	15709110	15708556	15708608	1	10	ONIVA10G14880	15706038	15709110	None	15700	2267	148981	No_or_no_constitutive_exon
CAGGGCCTTAATTTTAACGAGTTTCATCCAAATTTAACTTGGGGGTGTAGGT	15768138	15768645	15768695	15768643	-1	10	ONIVA10G14960	15768138	15770141	None	15700	2267	148981	No_or_no_constitutive_exon
TTTCTGCCTGTTTAGTTTTTTGAAAAAATGTTTGTTGGGTGAGTGGATAGGG	15938573	15938674	15938523	15938575	1	10	ONIVA10G15200	15936999	15944972	None	15700	2267	148981	No_or_no_constitutive_exon
TGGGGTTTAACCTTGGCTTTTGGTTTGGTTGTCGCCGCGCAGGGAAGAAGAT	15965340	15965436	15965290	15965342	1	10	ONIVA10G15250	15965047	15968117	None	15700	2267	148981	No_or_no_constitutive_exon
AAATGACAATTATCTTCTATTGCTGATTTCTTATTTTTTGGGAACTGAAGAT	16024507	16024547	16024457	16024509	1	10	ONIVA10G15290	16017245	16026392	None	15700	2267	148981	No_or_no_constitutive_exon
ATTTACTCGGCATAGGATCATTTAATTGTTTTTTTTTTCTTGGGGAGCAGCA	16041220	16041282	16041332	16041280	-1	10	ONIVA10G15330	16039615	16046068	None	15700	2267	148981	Yes
TTCAGAGAGTTTTCATGGCGCTTGTCGGATTGATCTTTTTGGGAATTCAGAT	16195400	16195701	16195350	16195402	1	10	ONIVA10G15630	16192133	16196094	None	15700	2267	148981	No_or_no_constitutive_exon
GATTACTATCGAGAATATAGATTATAATTTGTATTTTGGTTGGGAGGCAGCT	16286112	16287043	16286062	16286114	1	10	ONIVA10G15710	16285794	16287043	None	15700	2267	148981	No_or_no_constitutive_exon
ATTTCTCTTTGTTTCCCTTCAACTTACCTTGCTCTTTGTTGGGAGGACAGGG	16787865	16787927	16787977	16787925	-1	10	ONIVA10G16240	16786739	16793593	None	15700	2267	148981	No_or_no_constitutive_exon
GGAGAGGCCGAGGGGGTGGATGCCGTGCCCGGTTCTTCCTCGGGCGGGAGGC	16854112	16854412	16854462	16854410	-1	10	ONIVA10G16320	16854112	16854876	None	15700	2267	148981	No_or_no_constitutive_exon
TTGGTTAAATGGTTTTTTTTTTGTTTTTGGGTTGGTTTTTGGGGGTGTAGGG	16918597	16918684	16918547	16918599	1	10	ONIVA10G16370	16918322	16922393	None	15700	2267	148981	No_or_no_constitutive_exon
ACGACGTCGCCTCTGCAATCTGAACTTCTGCGGCGAGGAGGGAGCTCGAGCC	16988672	16988773	16988622	16988674	1	10	ONIVA10G16450	16982199	16994310	None	15700	2267	148981	No_or_no_constitutive_exon
ATTCTTATGCTTACAATGCGATGATGAATCTTTATTCGCAAATCGGGCAGGT	17108305	17109238	17108255	17108307	1	10	ONIVA10G16580	17098810	17111395	None	15700	2267	148981	No_or_no_constitutive_exon
CTAAGCTCACTGAATCTCTGAATATTGCATGTGTGCATTGTCGCAGGGAGAC	17464124	17464204	17464254	17464202	-1	10	ONIVA10G17050	17463300	17467338	None	15700	2267	148981	No_or_no_constitutive_exon
TCTCCTCCTCCTCTTCTTCTTCTTCTTCTTCTCGTGGGTGCAAGAAGCAGAG	17621406	17621505	17621555	17621503	-1	10	ONIVA10G17270	17620258	17621682	None	15700	2267	148981	No_or_no_constitutive_exon
GCTGTGCTTGCCTGCTTGGATCCTTATCCATTCACTGAAGGGTAAAACAGTA	17697267	17697506	17697556	17697504	-1	10	ONIVA10G17360	17697267	17698622	None	15700	2267	148981	No_or_no_constitutive_exon
TGACCGGCCGACGTCATGGAATCGATCGATCGATCAATGCATGGGTGCAGTG	17840783	17840992	17840733	17840785	1	10	ONIVA10G17590	17840381	17843913	None	15700	2267	148981	Yes
TCGATTCGATTATCATAGACCAATTTATCCCTGCAGGGGCGAAAGAATAGAT	18027643	18027877	18027927	18027875	-1	10	ONIVA10G17790	18024636	18033799	None	15700	2267	148981	Yes
TACCGTGATGGCCTCCTCGACCTTGTGGTTGCGTCCACGGGGGGAGGGAGGA	18317773	18318254	18317723	18317775	1	10	ONIVA10G17960	18317456	18319680	None	15700	2267	148981	No_or_no_constitutive_exon
AATAGTGATAGATAGTAATTGTAATAGTGCATATATTGGGAATAATGCAGGT	18328681	18328779	18328829	18328777	-1	10	ONIVA10G17970	18324263	18329990	None	15700	2267	148981	No_or_no_constitutive_exon
CACCGTGGTACACGATCCTATTCGCCCGGGAGAGGGGGGAGAAGGTGGAGGC	18692910	18693227	18692860	18692912	1	10	ONIVA10G18330	18685057	18696010	None	15700	2267	148981	No_or_no_constitutive_exon
AGCTTTGCACTACCGTTAGTGCCATCTAGCTCCCAATAGCTAGGGCACAGCG	18957589	18957730	18957539	18957591	1	10	ONIVA10G18690	18956502	18958340	None	15700	2267	148981	No_or_no_constitutive_exon
CGGCCGGGAGCGAGACAGCATCAACAACGCTTGAGTGGGCAATATCGGAGCT	19043002	19043563	19042952	19043004	1	10	ONIVA10G18800	19041438	19043563	None	15700	2267	148981	No_or_no_constitutive_exon
GACAGATGCAATCGAATCAAATATCCTAACATTTCTTTTGGGGATAAAAGGT	19246889	19246946	19246996	19246944	-1	10	ONIVA10G19050	19246681	19250774	None	15700	2267	148981	No_or_no_constitutive_exon
ATTAATCCACTCATTAATCCACTCACTAACAGTAGCATAATCATGGGAAGGC	19362064	19363244	19362014	19362066	1	10	ONIVA10G19170	19352931	19371536	None	15700	2267	148981	No_or_no_constitutive_exon
ACTAATCCTCTCATTAGCTAACTAACAGTAGTCATAATAATCATGGGAAGGC	19366711	19367930	19366661	19366713	1	10	ONIVA10G19170	19352931	19371536	None	15700	2267	148981	No_or_no_constitutive_exon
CATCCAAATTCACCATGATTTTTCTACTGTTGTTTTGGGATGATGAGCAGCG	19500906	19501012	19501062	19501010	-1	10	ONIVA10G19350	19500446	19508143	None	15700	2267	148981	No_or_no_constitutive_exon
TGAAACCAACTGAACAATTCAAGTGTATGTCCACGCGTGTGTGGGTGCAGGT	19531545	19532084	19531495	19531547	1	10	ONIVA10G19390	19531398	19532084	4349263	15700	2267	148981	No_or_no_constitutive_exon
CGGCCCATAACACGTACTGAGTATTGTCCATTGGACTATTGGGCCTAGAGAC	19609640	19609837	19609590	19609642	1	10	ONIVA10G19540	19604080	19613367	None	15700	2267	148981	No_or_no_constitutive_exon
AATAAATTTTCATGGTAAGATTAATATGTTGATGCTGAGTTAATGGGCAGAG	19675173	19675810	19675860	19675808	-1	10	ONIVA10G19660	19675173	19676345	None	15700	2267	148981	No_or_no_constitutive_exon
CTTATGCTATATCTTGGCGTGACATAATTTCTCGTTTGGGAATTAAACAGGT	19736531	19736808	19736858	19736806	-1	10	ONIVA10G19720	19736215	19739262	None	15700	2267	148981	No_or_no_constitutive_exon
GATGTTGATGAGATTGTTCGTTTTTTTCTATGTGTGGTGGGGGATTGCAGGG	19766187	19766326	19766137	19766189	1	10	ONIVA10G19790	19765759	19768393	4349283	15700	2267	148981	No_or_no_constitutive_exon
TCTATCCAATTAGCTTGACAATTTGATTATATTATAATCTGGAGGGGCAGGT	19827404	19827473	19827523	19827471	-1	10	ONIVA10G19920	19826947	19838886	None	15700	2267	148981	No_or_no_constitutive_exon
ACATGTTATTTGAGTGGTAATTGTAAATTAATTTATATATGTGGGTGTAGTG	19858254	19859082	19858204	19858256	1	10	ONIVA10G19950	19856429	19859082	4349293	15700	2267	148981	No_or_no_constitutive_exon
TAATTTTATTTATGTTGTTTGATCCGTTTTTGTTTGTGATGGTTGGGGAGTT	19917637	19918501	19918551	19918499	-1	10	ONIVA10G20040	19915447	19923546	None	15700	2267	148981	No_or_no_constitutive_exon
TTTATTTATGTTGTTTGATCCGTTTTTGTTTGTGATGGTTGGGGAGTTAGGG	19917637	19918497	19918547	19918495	-1	10	ONIVA10G20040	19915447	19923546	None	15700	2267	148981	No_or_no_constitutive_exon
TACTAATACCAATTTGTTTTTATTTTCTTTTAATAAAAATGGGAGTTCAGTT	20206781	20206992	20206731	20206783	1	10	ONIVA10G20330	20206382	20220587	None	15700	2267	148981	Yes
AACGGAAGATAGCTATCAAACTGCTCATGACATTGTTTTGGGATTGGCAGAC	20216592	20218666	20216542	20216594	1	10	ONIVA10G20330	20206382	20220587	None	15700	2267	148981	No_or_no_constitutive_exon
ATGAATGAAACTGACAAAAAATGCTTGGTGACTAGGAATTGGGGATTTAGGA	20234828	20234924	20234974	20234922	-1	10	ONIVA10G20370	20234190	20238965	None	15700	2267	148981	No_or_no_constitutive_exon
ACCACCAAGGTAATAATCATTGACGTGTTTGGTTTGTAATATGGGTGCAGGT	20396197	20397062	20397112	20397060	-1	10	ONIVA10G20630	20396197	20400765	None	15700	2267	148981	No_or_no_constitutive_exon
TAAAGTTTGCTCGAAGTACGTCAGCTAATTGCGATTGTTTGGGGCTGTAGGT	20529160	20529400	20529450	20529398	-1	10	ONIVA10G20760	20518954	20537726	None	15700	2267	148981	No_or_no_constitutive_exon
GCGCCGCCGGGGGAGTGCGCCGGCGTGTGGTGGTGGGTGTGTAAGGGTAGGT	20925659	20925839	20925609	20925661	1	10	ONIVA10G21330	20925350	20935486	None	15700	2267	148981	No_or_no_constitutive_exon
AAAAGCTTGCATTTGCAGCAGAGCTTTCACCACTCGTTTTAGCTGGGAAGAC	21082943	21083436	21083486	21083434	-1	10	ONIVA10G21490	21080739	21084846	None	15700	2267	148981	Yes
TGATTTCGTTTTACCTCTGCATGAATTGTAAATCCTGAAGGGGGCTGCAGAG	21086939	21087095	21086889	21086941	1	10	ONIVA10G21500	21084714	21097200	None	15700	2267	148981	No_or_no_constitutive_exon
ATCGCAATCTCGAAAGGGTGCGGTGGCACCGATGCGGAAGGCCCAGGGAGGA	21114642	21114779	21114829	21114777	-1	10	ONIVA10G21570	21114642	21115371	None	15700	2267	148981	No_or_no_constitutive_exon
GTGGAATCAACAATCAAACAAGCATGTTGATCTAAGGGAAAGGCACTAAGCT	21137279	21137386	21137436	21137384	-1	10	ONIVA10G21620	21129790	21143674	None	15700	2267	148981	No_or_no_constitutive_exon
ACAAGTGATTGCTGAACAACAGGTGCAACTATATGCAAAGGGCTGAATAGAG	21262388	21262501	21262551	21262499	-1	10	ONIVA10G21810	21260767	21264195	None	15700	2267	148981	No_or_no_constitutive_exon
CGCCTCGTGCTCCCGCCGCCTCAGCTGGGAGGGAGAGAGCTAGGGGTCAGCG	21380095	21380453	21380045	21380097	1	10	ONIVA10G22000	21379851	21384535	None	15700	2267	148981	No_or_no_constitutive_exon
TTTCTTTAAAACAATTAATTATTTATTGATGATTTGTAAAACGGGTCAAGAA	21382532	21382628	21382482	21382534	1	10	ONIVA10G22000	21379851	21384535	None	15700	2267	148981	No_or_no_constitutive_exon
TAGATGCTGTCGCTGCATGTGTTTGTTTGTTTGTCTATTTGGGCACGTAGAC	21500140	21500242	21500292	21500240	-1	10	ONIVA10G22120	21500140	21500777	None	15700	2267	148981	No_or_no_constitutive_exon
TTGTTCCAAGGCCAAATTCTCAGGCTAATTTTCTGCTCTTGGGGCCGCAGGG	21543196	21543249	21543299	21543247	-1	10	ONIVA10G22190	21535992	21545850	None	15700	2267	148981	No_or_no_constitutive_exon
GAAAGAAGGATAATACTGTCATGCCATGGGCTACAGGGCTGAGTGGACAGCT	40431	40453	40503	40451	-1	11	ONIVA11G00050	37637	42485	None	15700	2267	148981	No_or_no_constitutive_exon
AACGTTTATTTAGGATTAGGAATTTGTCATGTTCAACTTGGTGGGATCAGGA	85596	85713	85546	85598	1	11	ONIVA11G00130	84387	85713	None	15700	2267	148981	No_or_no_constitutive_exon
TAGAGGTTGTTTTTCAGATAATGCAACCAATCAAATTGTTGTGGGTGCAGAT	143487	144314	143437	143489	1	11	ONIVA11G00220	141005	144314	None	15700	2267	148981	No_or_no_constitutive_exon
CTGCCTGCGCATCCATCGGTCTGAAACCAAGCTTGCTAGGGTAAGCCAAGAT	215093	215305	215355	215303	-1	11	ONIVA11G00310	197193	227174	None	15700	2267	148981	No_or_no_constitutive_exon
ATCCCGTCAGATAAGAAGATCAGTTTTGGTTCGGAAAAAGATATGGGGAGGC	361999	362663	362713	362661	-1	11	ONIVA11G00530	358521	365172	None	15700	2267	148981	No_or_no_constitutive_exon
TGGCGTTGCTGGTTGTAGTTGCTACTACACGTTTGATGGGAAACATGCAGGG	394823	394969	395019	394967	-1	11	ONIVA11G00610	392941	395351	None	15700	2267	148981	No_or_no_constitutive_exon
ATACAATATGTGTGCAGTTGTCGGAGGTGCTGGGGAAGGGCGCGATGAAGAC	400197	401193	401243	401191	-1	11	ONIVA11G00630	398519	403236	None	15700	2267	148981	No_or_no_constitutive_exon
GGCGACCGAGCAGCCGCTGCCATCGCGCTGCGTCGAGGCCTGGCGGGTAGGG	432511	432811	432861	432809	-1	11	ONIVA11G00710	432511	433602	None	15700	2267	148981	No_or_no_constitutive_exon
ATACAATATGTGTGCAGTTGTCGGAGGTGCTGGGGAAGGGTGCGATGAAGAC	565795	565963	566013	565961	-1	11	ONIVA11G00890	563391	568549	None	15700	2267	148981	No_or_no_constitutive_exon
GGCGACCGAGCAGCCGCTGCCATCGCGCTGCGTCGAGGCCTGGCGGGTAGGG	590557	590859	590909	590857	-1	11	ONIVA11G00940	589690	607820	None	15700	2267	148981	No_or_no_constitutive_exon
CGATGGTGGTTGCGGCGCCGGGGGCGTCGGCGGCGATAACGTGCGGGCAGGT	626435	626686	626385	626437	1	11	ONIVA11G00960	618954	630246	None	15700	2267	148981	No_or_no_constitutive_exon
GATGGTGGTCGCTTTAAAGAGCCACGATAGCGAGAGGATGGGTAGGGCAGAG	659972	660270	660320	660268	-1	11	ONIVA11G01020	659972	660421	None	15700	2267	148981	No_or_no_constitutive_exon
GGAATGGACTGGTGATGAGGTCGTCGGCGGCGGGGTCGGCGCGGGAGCAGGC	722189	722477	722527	722475	-1	11	ONIVA11G01110	722189	724167	None	15700	2267	148981	No_or_no_constitutive_exon
AGGCCGAGTCCCTCCCCAGCACAGCCACTGGCTAGGTGGCGGGCTGGGAGTT	1005220	1005376	1005170	1005222	1	11	ONIVA11G01340	1005108	1005376	None	15700	2267	148981	No_or_no_constitutive_exon
CTTGATAATTTTATCTCCAATGCATACATTTTGATCGGACCGGGATAAAGGT	1165952	1166136	1165902	1165954	1	11	ONIVA11G01540	1163643	1195709	None	15700	2267	148981	No_or_no_constitutive_exon
GCTTAATAATTAATCAAGTGATGTTTATTTTATCATGGGACAAATAAAAGGC	1174889	1175104	1174839	1174891	1	11	ONIVA11G01540	1163643	1195709	None	15700	2267	148981	Yes
TTGTGATCAACATAATGATATATTGTTCTCTCCAATAATGGGAAAAATAGAT	1175284	1175468	1175234	1175286	1	11	ONIVA11G01540	1163643	1195709	None	15700	2267	148981	Yes
ACGACCTGATGATATTATTTTGTCCAATGTATATATTGATGGGGAAAAAGAT	1195119	1195303	1195069	1195121	1	11	ONIVA11G01540	1163643	1195709	None	15700	2267	148981	No_or_no_constitutive_exon
CTCAGCAAGGAGGCGATGGAGGAGGACGATGAGGAGGATGTGCGGGAGAGGG	1224302	1224430	1224480	1224428	-1	11	ONIVA11G01570	1222546	1228189	None	15700	2267	148981	No_or_no_constitutive_exon
TAATGAATGCAATCTGTTTTGGCTTGTTTGTGTTGTGTGGGGACAACCAGCA	1235486	1235676	1235726	1235674	-1	11	ONIVA11G01590	1231194	1236424	None	15700	2267	148981	No_or_no_constitutive_exon
TTGAACTTGACACAAATTGTGACCTGTTCTGACATTTTGGGGGGGTCAAGGA	1302777	1303066	1302727	1302779	1	11	ONIVA11G01650	1301730	1304281	None	15700	2267	148981	No_or_no_constitutive_exon
CTCTCGCCTCCAAATTCCTGATTTTCTCGCCTTTTTTAGGGGGGATTTAGGA	1429670	1429704	1429754	1429702	-1	11	ONIVA11G01820	1422772	1429966	None	15700	2267	148981	No_or_no_constitutive_exon
TTAGTTCGATCTTGGCCGGCCAAGAAGCACAAGTTTCTTCGGGGGATTAGCT	1429474	1429652	1429702	1429650	-1	11	ONIVA11G01820	1422772	1429966	None	15700	2267	148981	No_or_no_constitutive_exon
ATGCTTTGGACTGATCTATTGTAAGGACAATAATCGTTTTCTAGGGAAAGGT	1621264	1621407	1621214	1621266	1	11	ONIVA11G02060	1614364	1625219	None	15700	2267	148981	No_or_no_constitutive_exon
AGCCTCCCTGTTTGTTCTGGGGGGGTCGCATTGCCCTTGCCGGGCGGGAGAG	1739456	1739603	1739653	1739601	-1	11	ONIVA11G02230	1710734	1743232	None	15700	2267	148981	No_or_no_constitutive_exon
ATCATATATGATCGGTCGAGGTTTTGCATCAATCTTGTGGGGTATGGTAGCG	1871486	1871535	1871585	1871533	-1	11	ONIVA11G02360	1855625	1872368	None	15700	2267	148981	No_or_no_constitutive_exon
GTTTATGTTCGGTCGATGTTTGACTTCAACTATTTGGGGAATAGCAGCAGAT	1905068	1905112	1905162	1905110	-1	11	ONIVA11G02400	1891607	1915556	None	15700	2267	148981	Yes
TTACAAATACTGAAATGACCCGATAACTGATGTTACGTGTGGTCCGGGAGGA	1999517	1999771	1999821	1999769	-1	11	ONIVA11G02550	1988091	2010044	None	15700	2267	148981	Yes
GAGGAGCGTCCAAACTCCAGTGGAGCAGAAATTGAGCAATGGAGGGGGAGGA	2143693	2143947	2143997	2143945	-1	11	ONIVA11G02830	2138757	2150021	None	15700	2267	148981	No_or_no_constitutive_exon
CACACCGGCAATTCTATAATGGTGTCTCGTTGTTTGGGCCTTAATGAGAGCA	2196230	2196647	2196697	2196645	-1	11	ONIVA11G02920	2196230	2200564	None	15700	2267	148981	No_or_no_constitutive_exon
GCAGCAGCAACGGCGGCGCACCCGACGACGTCGACGCCGAAGCTGGGGAGCT	2209161	2209648	2209698	2209646	-1	11	ONIVA11G02940	2209161	2219321	None	15700	2267	148981	No_or_no_constitutive_exon
TGTAGGAGTCGAGGTCGCCCTAGGTGAATGGGAGTGGGAAGGGTGAGTAGGG	2524642	2524697	2524747	2524695	-1	11	ONIVA11G03340	2524642	2524983	None	15700	2267	148981	No_or_no_constitutive_exon
ACCGTACTCTAGCTCGTGGTTTCTTGATTGTGATGTTGTTGTGGGTGCAGGG	2537520	2537856	2537906	2537854	-1	11	ONIVA11G03370	2537520	2539830	None	15700	2267	148981	No_or_no_constitutive_exon
GTGGCTCGTCGGCGGCGGCCCCGGCGGAGAAGCCGCCCTCCTGGGAGAAGCC	2669120	2669489	2669070	2669122	1	11	ONIVA11G03500	2668892	2673324	None	15700	2267	148981	No_or_no_constitutive_exon
CATTATCTAAAAAAAATTGACCATAGATGATCACTTCTTTTGATGGGAAGCG	2739282	2739353	2739403	2739351	-1	11	ONIVA11G03590	2725974	2742630	None	15700	2267	148981	No_or_no_constitutive_exon
GCCATGGTTAGCCTGTATGGGCTGCTCCAAAGCACGACCAACTAGGGCAGGG	2844266	2844438	2844488	2844436	-1	11	ONIVA11G03760	2844266	2845084	None	15700	2267	148981	No_or_no_constitutive_exon
AAGCACAATCAACTAATGAATCTCCATGGATGGGATGGGATGGGATGCAGGT	2854693	2855076	2855126	2855074	-1	11	ONIVA11G03780	2852166	2857356	None	15700	2267	148981	No_or_no_constitutive_exon
TGTCCCTCTCCTCCTCGGCAACGGTGGTGCCCTCGGTTAGGGCGGCTGAGGT	3177027	3177326	3177376	3177324	-1	11	ONIVA11G04140	3177027	3181111	None	15700	2267	148981	No_or_no_constitutive_exon
AGGTGGGAGGTGGCCGATCTCGCCGGCGTTGGTGGAGCGGAGCGGGGTAGGC	3250579	3250697	3250529	3250581	1	11	ONIVA11G04260	3250490	3255550	None	15700	2267	148981	Yes
TTGATGATACCTGATCTTGTGATGTTCTTACCTGTTGTTGGGTATGGCAGGC	3382333	3383443	3382283	3382335	1	11	ONIVA11G04440	3381131	3383619	None	15700	2267	148981	No_or_no_constitutive_exon
TTCGTCCGTCGAGGCGAAGAGATTTCTCATGGGTGCGCGCGCGGGCGCAGGT	3990589	3990752	3990539	3990591	1	11	ONIVA11G04920	3990233	3992390	None	15700	2267	148981	No_or_no_constitutive_exon
CCCCGGGCGCGCCGATCCGCCCTGAGCCAGTCTTGGGGAGGGGAGGGTAGGC	4271080	4271181	4271231	4271179	-1	11	ONIVA11G05220	4270733	4271267	None	15700	2267	148981	No_or_no_constitutive_exon
TCGCCATAGTAACATCGGTGATTGCCGTGATCCTGCTTGTCTACGGGAAGGT	4494789	4494935	4494985	4494933	-1	11	ONIVA11G05430	4465369	4496535	None	15700	2267	148981	No_or_no_constitutive_exon
ACAATTTAATGCTCATCAGCTTAAGCCGTTGGGTGTGCGGGGTGGCACAGGA	4701458	4701731	4701408	4701460	1	11	ONIVA11G05710	4696805	4703532	None	15700	2267	148981	No_or_no_constitutive_exon
TGGACGAGCCAATGGATAAGCTAATCTTGTGCTGGTGAGCCTGGGCGGAGTT	4917014	4917211	4916964	4917016	1	11	ONIVA11G05920	4915875	4917211	None	15700	2267	148981	No_or_no_constitutive_exon
GCGCGCGCAAGCCGTTCGACGGAATGCAGTCCTCGCCACCGCGGGCTAAGCG	5133860	5134266	5134316	5134264	-1	11	ONIVA11G06030	5132162	5136357	None	15700	2267	148981	No_or_no_constitutive_exon
GTCTTTATTGCAATCTAAAATGTTAGACTTTTTAAAATCAAAGGGCAAAGAT	5194763	5194877	5194927	5194875	-1	11	ONIVA11G06110	5191597	5202009	None	15700	2267	148981	Yes
TCGTCGCATCCAGTTCCAGGTTTGTTACTCCATTTATTCTGGGTTGTAAGCT	5293878	5294207	5294257	5294205	-1	11	ONIVA11G06210	5293194	5295795	None	15700	2267	148981	No_or_no_constitutive_exon
CAAAAAAGCTTGGGTCAAGTGGTTTTGGTTCTGTTCAAGGGAGTATTAAGTG	5384534	5385036	5385086	5385034	-1	11	ONIVA11G06300	5362692	5385534	None	15700	2267	148981	No_or_no_constitutive_exon
AATCTGGACAAAAGCTGAATTATTTGAGAAGCTTCTGATTTCGGGAGTAGCT	5371758	5371806	5371856	5371804	-1	11	ONIVA11G06300	5362692	5385534	None	15700	2267	148981	No_or_no_constitutive_exon
CGTCGTCGTCGACCGGCGGCTAATCCACCAGCGCCTGGGTGATCGGTGAGTC	5411445	5412556	5412606	5412554	-1	11	ONIVA11G06340	5405851	5451310	None	15700	2267	148981	Yes
GACGCCCGCCACCTGTTCGACGGAATGCGTCCAGGGGAGACGGGGAAAAGGG	5436783	5437636	5437686	5437634	-1	11	ONIVA11G06340	5405851	5451310	None	15700	2267	148981	No_or_no_constitutive_exon
AAGAGTGGGCATATTGAAAGTAGTCAGCCTAACGGTATTTCTGAGGGTAGCC	5464266	5464340	5464390	5464338	-1	11	ONIVA11G06350	5456919	5466031	None	15700	2267	148981	No_or_no_constitutive_exon
GAAAGAACGAGTAAAACCATTTGTTAAACTATAGGGTAGATTAAGGGTAGCG	5500320	5500508	5500270	5500322	1	11	ONIVA11G06380	5496319	5500508	None	15700	2267	148981	No_or_no_constitutive_exon
ATCCCATGTATATAAGTTCTATATACACTACTGAACCTTGCAGGGTGCAGGA	5534362	5534534	5534584	5534532	-1	11	ONIVA11G06410	5534121	5537357	None	15700	2267	148981	No_or_no_constitutive_exon
TAAACTTTTGTCCAGTAATCGGCTAGTTACATGTTTGTTTGGTGGGACAGGT	5693657	5693688	5693738	5693686	-1	11	ONIVA11G06540	5691836	5713174	None	15700	2267	148981	No_or_no_constitutive_exon
CTCGCTTGAGCGGTGGAATGCTTAGAGAAGGTGCATGGGTGGTTAGTGAGGT	5969382	5969538	5969332	5969384	1	11	ONIVA11G06860	5968937	5969538	None	15700	2267	148981	No_or_no_constitutive_exon
AGGTGGGGATGAGTTCTTGATTGGGTTTTTTTTTTCCCTTGTGGGTGCAGAG	5978403	5978459	5978353	5978405	1	11	ONIVA11G06880	5976377	5989203	4350083	15700	2267	148981	Yes
CTGCAACGGGCTCAACTACATACCCTATTTCTACACGGTATGCCGGGAAGAG	6037446	6037554	6037604	6037552	-1	11	ONIVA11G06980	6037242	6037684	None	15700	2267	148981	No_or_no_constitutive_exon
CTTGTTTCTTCTCTTCTTCTGAAAGCGTTTCTCCGATTTTGGGCAATCAGAA	6271280	6271441	6271230	6271282	1	11	ONIVA11G07250	6264670	6275167	None	15700	2267	148981	No_or_no_constitutive_exon
GGTTGGTTTGCTAAATTTTTGCTTCGTTTTCATTTTTTGGGGGGGAGAAGAC	6323327	6323415	6323277	6323329	1	11	ONIVA11G07320	6322490	6324272	None	15700	2267	148981	Yes
TTTGAATGAACCTGCAGCGGTTGATGATGATCCTCCCATAGTGAGGGAAGAG	6392526	6392551	6392601	6392549	-1	11	ONIVA11G07400	6386994	6393033	None	15700	2267	148981	No_or_no_constitutive_exon
CCGTCTCCGGCCGCCAGGTTTGCTGCCCGCGGCCGCCGTCCAATGGGGAGCC	6400735	6400872	6400685	6400737	1	11	ONIVA11G07410	6394839	6403024	None	15700	2267	148981	No_or_no_constitutive_exon
TCTAGAGTTTTCTTGGTTTAGTGATTTTTGTCCTCAATTTTGGGTGACAGGC	6417363	6418024	6417313	6417365	1	11	ONIVA11G07420	6414926	6418024	None	15700	2267	148981	No_or_no_constitutive_exon
TCCCCCTCTCGACTGGAACCTCCTCGATTGTCTCGTCGTTGGGAAGGTAGGG	6680029	6680077	6680127	6680075	-1	11	ONIVA11G07640	6669838	6680351	None	15700	2267	148981	Yes
TCCGGCGCCGGTCGGTTGTTGTTGACTGATCGGCGGCGGTGGGGGTGCAGGT	6999321	6999411	6999461	6999409	-1	11	ONIVA11G07870	6992666	6999741	None	15700	2267	148981	No_or_no_constitutive_exon
TCGTGAAAAACATGACACGAACATGACGGGGGTGTGCGTGGGTGGTGCAGAC	6995011	6995188	6995238	6995186	-1	11	ONIVA11G07870	6992666	6999741	None	15700	2267	148981	No_or_no_constitutive_exon
CTGATCATTTTAGATGATATGTGGGAGAATGATTGCTAAATGCTGGGAAGGG	7135766	7136096	7136146	7136094	-1	11	ONIVA11G07980	7133514	7137480	None	15700	2267	148981	No_or_no_constitutive_exon
ACGGCGGGTGTTCATCATTCTTATTTGGTTACTGTTGGGTAGAGTCGGAGCT	7149247	7149334	7149384	7149332	-1	11	ONIVA11G07990	7149247	7149549	None	15700	2267	148981	No_or_no_constitutive_exon
AATTGAGGAAGCATAAAGCTTTGGACATTTCAATCTGTTCACAGGGCTAGCC	7286245	7286338	7286195	7286247	1	11	ONIVA11G08140	7284354	7296038	None	15700	2267	148981	No_or_no_constitutive_exon
TGTGCACTAATTAAGTCTCGATCGTTTATTATTGTTGTACAGGGAACAAGAG	7306673	7306836	7306623	7306675	1	11	ONIVA11G08150	7303322	7307289	None	15700	2267	148981	No_or_no_constitutive_exon
CTCCTCCTCCTCGAACTGCGGTCATGCCGCTGGGCGCCGCGGGCGACGAGGA	7466687	7467017	7467067	7467015	-1	11	ONIVA11G08300	7464713	7469849	None	15700	2267	148981	No_or_no_constitutive_exon
CCCCCCCCCCAGCGCCAGATCCGGCCGTGGCGCTGTTGGTGGTGGGCTAGTG	7534568	7534759	7534518	7534570	1	11	ONIVA11G08360	7534177	7535024	None	15700	2267	148981	No_or_no_constitutive_exon
GAGTATGCCCTATGAACGCTTTGTTGAGTTTTTCTAACCAGGGGCTACAGAT	7588523	7589596	7588473	7588525	1	11	ONIVA11G08410	7580514	7589596	None	15700	2267	148981	No_or_no_constitutive_exon
GATTTCTCCCTTTTTTTCTTCTTCTTTTAATTTTTTTTTGGGGGGTTCAGGA	7602421	7603024	7602371	7602423	1	11	ONIVA11G08420	7601649	7606257	None	15700	2267	148981	No_or_no_constitutive_exon
TTTGAGAGAAAAATTGGGCTGACTTGTGCTGGTGATGGTGGGATTGACAGGC	8012208	8012386	8012158	8012210	1	11	ONIVA11G08720	8011291	8013313	None	15700	2267	148981	No_or_no_constitutive_exon
GGACGGTGGATTTTTTATTGGGGATTGAAATTTATTGCTAGGGATTGTAGGA	8063644	8063706	8063594	8063646	1	11	ONIVA11G08790	8063138	8063999	None	15700	2267	148981	No_or_no_constitutive_exon
TTGGGATGGTCGGGCAGATGTCTCATTGGTCGTTTTGTTCTGGTGGGCAGGG	8231754	8231909	8231959	8231907	-1	11	ONIVA11G08960	8231754	8233880	4350236	15700	2267	148981	No_or_no_constitutive_exon
ACTAATCCAATCCTCCTTGTGGTGTGGTTTTGGGGCCGGCCGGGGCGCAGGG	8462054	8462110	8462004	8462056	1	11	ONIVA11G09110	8461706	8467034	None	15700	2267	148981	Yes
GGCTAGGGCGGCACGAAGGCAGCGGCATCGGGTTAGAGCGGGGGAGGCAGCG	8628785	8628866	8628916	8628864	-1	11	ONIVA11G09290	8628168	8629614	None	15700	2267	148981	No_or_no_constitutive_exon
GATTTTTTTTAGATGTATGATGTAGCTGGAGATGAATTTTGGGAATCTAGTC	9076249	9076310	9076360	9076308	-1	11	ONIVA11G09510	9075549	9084367	None	15700	2267	148981	No_or_no_constitutive_exon
TAAATTACACAACAGTACAAATAGTTCACATGATGTTATTCAGGGTGCAGAT	9141488	9141591	9141641	9141589	-1	11	ONIVA11G09550	9138778	9142881	None	15700	2267	148981	No_or_no_constitutive_exon
TCGCCGGGAGGTGACCTGGATCGGTGTCGTGCTCTCGCCGTGTGGGTGAGAT	9729434	9729504	9729554	9729502	-1	11	ONIVA11G09870	9715864	9729577	None	15700	2267	148981	Yes
TGTGTTTGTCTTGTGTAAATAGTAATGTCCTTCATTTCCTACGGGATCAGAG	9936564	9936842	9936892	9936840	-1	11	ONIVA11G10100	9931298	9939800	None	15700	2267	148981	No_or_no_constitutive_exon
AGCGGCCTCGGGGGAAGAGTGGGCGGCGACCTCGTTGACCTTGGGGGAAGAG	10269994	10270343	10269944	10269996	1	11	ONIVA11G10390	10269574	10270804	None	15700	2267	148981	No_or_no_constitutive_exon
GGCGATGGCGGGGCTGATTTAATTGGGATTTTCCTGGTGGATGGGTGCAGGA	10663199	10663259	10663149	10663201	1	11	ONIVA11G10590	10661428	10666534	None	15700	2267	148981	Yes
ACTGATCAGTGATCAGGGGTTAAATTGCGTTTGTTTTGTTTGGGTGGTAGGC	11046964	11047093	11046914	11046966	1	11	ONIVA11G10870	11045888	11048911	None	15700	2267	148981	No_or_no_constitutive_exon
GATCTTATCTTTGTGTATTGCTGTCCTGGTCTCCCTCGATCACGGGGAAGGA	11278479	11278649	11278699	11278647	-1	11	ONIVA11G11050	11278479	11279862	None	15700	2267	148981	No_or_no_constitutive_exon
CGCAGCAGCTGTGGTGGCTGCTCCTCGGTGTTCTGGCTGGAAATGGGCAGGG	11443643	11443788	11443838	11443786	-1	11	ONIVA11G11180	11443276	11444017	None	15700	2267	148981	No_or_no_constitutive_exon
TGTCGCGGGGCTTCATGGGGGGAGGGCTCCGGTGGACTGGGAGCATGCAGGT	12042333	12042437	12042487	12042435	-1	11	ONIVA11G11340	12042333	12042753	None	15700	2267	148981	No_or_no_constitutive_exon
TGCTTACTCCTTTGAAGTGTGTGGTTTAATTATTTTCAATGGGTGGTAAGGT	12113172	12113232	12113282	12113230	-1	11	ONIVA11G11380	12113037	12118823	None	15700	2267	148981	No_or_no_constitutive_exon
TACTATGGGCTCGTGGCCATTAATTAATTTGCAATTTGGGAGATGGTCAGGG	12267797	12267916	12267966	12267914	-1	11	ONIVA11G11470	12267797	12285436	None	15700	2267	148981	Yes
AATTGGGTAAATGGAACTGAAGGTACAATTGTTGTTGGGTTGAGTGCAAGAT	12370998	12371095	12370948	12371000	1	11	ONIVA11G11570	12368359	12379608	None	15700	2267	148981	No_or_no_constitutive_exon
TTTTCATGATGCTTTGAAGTCCCAATTTAATACTTTACTGGGCAATGCAGAT	12388522	12388684	12388472	12388524	1	11	ONIVA11G11590	12386837	12394712	None	15700	2267	148981	No_or_no_constitutive_exon
ACGAGATATTAACGATACTGCCTCTTCCGGAGTCCTTGAGGAGAGGGTAGAA	12548690	12548779	12548829	12548777	-1	11	ONIVA11G11730	12548329	12548875	None	15700	2267	148981	No_or_no_constitutive_exon
GGGCGGCGTGGAGGAGGCGGTGACGACGGCATCAGGGTGCGGTGGGGCAGCG	13260004	13260426	13259954	13260006	1	11	ONIVA11G12160	13259876	13262633	None	15700	2267	148981	No_or_no_constitutive_exon
GAATTATCATCATCATGTTCTCTCGTATGTTGGCGGGTTCCAGGGTGAAGGT	13262039	13262109	13261989	13262041	1	11	ONIVA11G12160	13259876	13262633	None	15700	2267	148981	No_or_no_constitutive_exon
TCTCATCTCCTAAAATCTAGCTTCAAACCAACTTTAACTTTTGAGGGCAGCA	13348251	13348383	13348201	13348253	1	11	ONIVA11G12250	13346484	13348592	None	15700	2267	148981	No_or_no_constitutive_exon
TTGTTCATATGTTTGAAATCTCATGTGCAACTCATGTTTGGGCGCAACAGGT	13431795	13431963	13432013	13431961	-1	11	ONIVA11G12320	13429852	13441647	None	15700	2267	148981	No_or_no_constitutive_exon
CAATTACCTGAGATTAAATTTCTGATCCGATGCCTCGGGTGGCTGTGAAGGC	14063312	14063427	14063477	14063425	-1	11	ONIVA11G12740	14057482	14065440	None	15700	2267	148981	No_or_no_constitutive_exon
CCTTCCTCCCATCTCAGCTCTCTCTCTCGCAGGCCAGGCCGACGGGGTAGGG	14334840	14335300	14335350	14335298	-1	11	ONIVA11G12920	14334191	14335393	None	15700	2267	148981	No_or_no_constitutive_exon
GGCCAGCGCGCCGCAGAGGACGACGGCGGCGGAGTACGGGATGGCAGCAGAG	14334191	14334684	14334734	14334682	-1	11	ONIVA11G12920	14334191	14335393	None	15700	2267	148981	No_or_no_constitutive_exon
ATTTCATCGGTGCACGAATCTAAAATTAATGAATGAATGCATGGGTGCAGGA	14581432	14582051	14581382	14581434	1	11	ONIVA11G13150	14578267	14582051	None	15700	2267	148981	No_or_no_constitutive_exon
GCCCTTTCGCAGAGCCATCATAGTGTTGAATAGAGCATCTGGGTATATAGAA	14763948	14764371	14764421	14764369	-1	11	ONIVA11G13310	14763128	14767195	None	15700	2267	148981	No_or_no_constitutive_exon
TTATTTTTTGATGGGCTTTTGAAGTGTTTGTTCGTGTTTGTGAGGGGCAGAC	14889493	14890462	14890512	14890460	-1	11	ONIVA11G13420	14889272	14891509	4332400	15700	2267	148981	No_or_no_constitutive_exon
CGGAGCCGCAGCGGCGTTCGCGCGTCGCGTCGCGGAGGGAGGCGGCGTAGGG	15070821	15070929	15070979	15070927	-1	11	ONIVA11G13580	15070200	15071107	None	15700	2267	148981	No_or_no_constitutive_exon
CAGGGGCGACCAGAGGGCGCTCCGGCGGCTGAGGACGGGCGTGCGAGAAGGC	15101144	15101969	15102019	15101967	-1	11	ONIVA11G13630	15101144	15105190	None	15700	2267	148981	No_or_no_constitutive_exon
CCTTTCCCCTCTTCCTCTCTCTCTTCTCTCTCTCTCACGGGGCACGCAAGGG	15224670	15225028	15224620	15224672	1	11	ONIVA11G13760	15220819	15225028	None	15700	2267	148981	No_or_no_constitutive_exon
AAAAACCTTAATAATTAGAAATATCCGAAATTTTAATGTGGGGAGTGCAGAT	15317924	15318689	15317874	15317926	1	11	ONIVA11G13810	15310840	15318689	None	15700	2267	148981	No_or_no_constitutive_exon
GGAGGAGATCATGAACATCGTGACATGCGACCGGCGGCGAGCGGCGGGAGTG	15333178	15333376	15333426	15333374	-1	11	ONIVA11G13830	15333178	15333823	None	15700	2267	148981	No_or_no_constitutive_exon
TGTTGATGCCCCATATGTTCCTACCGATATTGTGGATTGGGATAGGCTAGAG	15978795	15979044	15978745	15978797	1	11	ONIVA11G14430	15978380	15979044	None	15700	2267	148981	No_or_no_constitutive_exon
CGGTTGCGAGTGGCATTGGAGTGAGCGGCGCCAGCGGTCATGGGGGACAGGA	16755565	16756098	16756148	16756096	-1	11	ONIVA11G15250	16754342	16756767	None	15700	2267	148981	No_or_no_constitutive_exon
TTTGTTGGTTCGTGCTGGTGATTGAGGATTGGCGCGATTTGTGGGTGCAGAG	16882288	16882361	16882411	16882359	-1	11	ONIVA11G15410	16869045	16882660	None	15700	2267	148981	No_or_no_constitutive_exon
GGACCGAAGTGGTTTTCGGCGGCGTCGCGGATAGGAGGTAAGGCGGGCAGCT	17211011	17211037	17211087	17211035	-1	11	ONIVA11G15800	17211011	17211788	None	15700	2267	148981	No_or_no_constitutive_exon
GTTCTAACTCTCAATCTTTTCTGATCTGTAATATGACCCTGTGGGATAAGAC	17328146	17328246	17328096	17328148	1	11	ONIVA11G15900	17318331	17337377	None	15700	2267	148981	No_or_no_constitutive_exon
AGGCGTCCCGCACGGGCGCCGCACCTCCACCCATGGCTGGCGTCGGGGAGCC	17519279	17520803	17519229	17519281	1	11	ONIVA11G16100	17512919	17524689	None	15700	2267	148981	No_or_no_constitutive_exon
TTTAACTTCTCCCGGCAATGCAAGTTCCTAGACGTGTGGGGCACGAACAGAG	17608421	17609690	17609740	17609688	-1	11	ONIVA11G16270	17608122	17610105	None	15700	2267	148981	No_or_no_constitutive_exon
ACATGAATTGGACTTATGGCCACACCTTGCTAGAGAGAGGGAGGGTGCAGTT	18086339	18086675	18086289	18086341	1	11	ONIVA11G16840	18081367	18086675	None	15700	2267	148981	No_or_no_constitutive_exon
ACGGCGCACGGGGGACGAGCTCGTCGGCTAGCCACTCCGCGCGCGGGGAGTG	18167280	18167354	18167230	18167282	1	11	ONIVA11G16940	18165925	18172773	None	15700	2267	148981	No_or_no_constitutive_exon
GACAACATGTATAACAATGTTTGTGTGATTGTGGTTGTTCAATGGGGAAGAT	18224147	18224227	18224097	18224149	1	11	ONIVA11G17030	18216050	18224227	None	15700	2267	148981	No_or_no_constitutive_exon
CCGCCTTGTTAATGGCGTTTGCATTGATCCATGGATGTGGGGAATCGCAGAT	18235101	18235289	18235339	18235287	-1	11	ONIVA11G17040	18231650	18235835	None	15700	2267	148981	No_or_no_constitutive_exon
TGGTTTTGGAACATTACAAGCCTCAAGGACCTCATACTTTCTGGGAACAGAT	18517685	18517723	18517635	18517687	1	11	ONIVA11G17280	18516855	18517723	None	15700	2267	148981	No_or_no_constitutive_exon
TTTGCTTCTGATTCATTTAAATTTCTGTTATCTCAAGGGTGAAATAACAGGT	18741498	18741627	18741448	18741500	1	11	ONIVA11G17460	18739651	18746158	None	15700	2267	148981	No_or_no_constitutive_exon
TATGTTTGTTTTCCTGTTTCCGTAATTTTAATCTCTTTTGGGCTGAACAGTT	18774424	18774571	18774621	18774569	-1	11	ONIVA11G17490	18766290	18781561	None	15700	2267	148981	Yes
AAAAGAAATCCATGGATTGGTACCTAGATAGGTTACTAGGGAAATTTGAGAT	19044485	19045036	19044435	19044487	1	11	ONIVA11G17720	19043376	19047212	None	15700	2267	148981	No_or_no_constitutive_exon
TGAATTCCCACTGTTGTCTGTTATGCAGAAATGGGCTTTGTGGGTGCAAGCG	19141846	19142174	19142224	19142172	-1	11	ONIVA11G17850	19141846	19146995	None	15700	2267	148981	No_or_no_constitutive_exon
GTTTTTCCGGCGAGATTCGGTTGGTTTCTGATGCGTGCGTGCGTGGGCAGAG	19149603	19149752	19149553	19149605	1	11	ONIVA11G17860	19149257	19151654	None	15700	2267	148981	No_or_no_constitutive_exon
ACGGTTTATCATTTCACTAATCCATGCCCCTTCTATTCCCATGGGGATAGGT	19359656	19361589	19359606	19359658	1	11	ONIVA11G18090	19354966	19362479	None	15700	2267	148981	Yes
ACAGTTTATCATTTCACTAATCCATGACCCTTCTATTCTCATGGGGATAGGT	19375025	19376955	19374975	19375027	1	11	ONIVA11G18110	19372736	19422347	None	15700	2267	148981	No_or_no_constitutive_exon
ACGGTTTATCATTTCACTAATACATGTCCCTTCTATTATCATTGGGGTAGGT	19403784	19405708	19403734	19403786	1	11	ONIVA11G18110	19372736	19422347	None	15700	2267	148981	No_or_no_constitutive_exon
CAATAAATATGTCTCACTAATTCATATCTCTTCTACTCCCGTCGGGATAGGT	19462855	19464748	19462805	19462857	1	11	ONIVA11G18150	19452173	19469393	None	15700	2267	148981	No_or_no_constitutive_exon
TCTACTCCCGTCGGGATAGGTATTTGATTGTTATTGATGACGTATGGGAGAT	19462886	19463759	19462836	19462888	1	11	ONIVA11G18150	19452173	19469393	None	15700	2267	148981	No_or_no_constitutive_exon
TCAACTGTGCCCATATTTCCCTTGAGTGCAAGGGTGCGACAGGGAGGCAGGT	19496219	19496294	19496169	19496221	1	11	ONIVA11G18160	19480550	19496585	None	15700	2267	148981	Yes
GAGGTGGAGAAGGGGAGGGGGAGGTGGAGGATTCGGCACCGTCGGGGGAGGA	19600033	19600150	19599983	19600035	1	11	ONIVA11G18320	19599763	19605388	None	15700	2267	148981	No_or_no_constitutive_exon
TCACTTCCATGCCACGAACTTGACTAGCACACCCGTGTGTAGGGACCTAGCG	19734661	19735209	19735259	19735207	-1	11	ONIVA11G18510	19711466	19742312	None	15700	2267	148981	Yes
CGCCGCCGCCGCCGCCGCATTTGTACGAACACCTCGCGCGCGATGGGCAGAG	19826141	19827702	19826091	19826143	1	11	ONIVA11G18620	19803118	19831989	None	15700	2267	148981	Yes
CCGTGCTGATCTGACGTTGCTGGTGGTGGGGGTGGGGGTGGGGAGTGCAGGT	20378613	20378708	20378758	20378706	-1	11	ONIVA11G19160	20375312	20379109	None	15700	2267	148981	No_or_no_constitutive_exon
GTTGGGGATTTTGTGGTTGATTGGTTTTGTGTTGGGTGGGTGGGATGCAGGA	20990640	20990722	20990772	20990720	-1	11	ONIVA11G19680	20962526	20990890	None	15700	2267	148981	No_or_no_constitutive_exon
GTCGCCCCGCCGCCTGCGTGCTGCTGGTGGGCGTCATGGTGGGTGGGGAGGG	21067228	21067383	21067433	21067381	-1	11	ONIVA11G19770	21054323	21069619	None	15700	2267	148981	No_or_no_constitutive_exon
TGTTCAGGGTGCCGATACTGCTGGCATGTTGCGCGTAGCTGCGGGCGTAGGC	21217287	21217401	21217237	21217289	1	11	ONIVA11G20000	21217107	21217401	None	15700	2267	148981	No_or_no_constitutive_exon
GCTGTAAGTTTTCTATTAAATTTGTACTGAAGTACACTTTGTGGGTGCAGAT	21458733	21458979	21458683	21458735	1	11	ONIVA11G20150	21443923	21459340	None	15700	2267	148981	No_or_no_constitutive_exon
ACCACCTCGAGGCGACCACCGGTGACCACCACTGATCCTCAGGGACGAAGAA	21498929	21499212	21498879	21498931	1	11	ONIVA11G20190	21498591	21501882	None	15700	2267	148981	No_or_no_constitutive_exon
GAGTAGGAGATGGCGGCAGGGAGCTAGCATTGCTCGGCGCATGGGGGTAGCC	21527756	21527937	21527706	21527758	1	11	ONIVA11G20210	21520190	21527937	None	15700	2267	148981	No_or_no_constitutive_exon
TGGCGGGAACGAATCAAATCAAACATGGAGGCCGACTGAATCGAGGGAAGGA	21585732	21586014	21585682	21585734	1	11	ONIVA11G20300	21580950	21586217	None	15700	2267	148981	No_or_no_constitutive_exon
GGGATTGTTGCTGCTGCAATTTGTATTCCGGTGATGTTGTCGGGTGTGAGGA	21657183	21657423	21657133	21657185	1	11	ONIVA11G20360	21656596	21657423	None	15700	2267	148981	No_or_no_constitutive_exon
TTTCCAGTGCTGACTTGACTTGGTTTTGGGGTTAATTCCTTGGGCGGAAGGG	22302103	22302242	22302292	22302240	-1	11	ONIVA11G21050	22300683	22302406	None	15700	2267	148981	No_or_no_constitutive_exon
ACAGGCAAGGATTTGGAAGAATTGGATGTGCTCGTGAAATCGGTGGGCAGGC	22303972	22304180	22303922	22303974	1	11	ONIVA11G21060	22302924	22304751	None	15700	2267	148981	No_or_no_constitutive_exon
GATAAAGAATCCGGGGGGACCCACTTGTCAGAGGAAGGGTACCGAGACAGAC	22451216	22451527	22451577	22451525	-1	11	ONIVA11G21280	22445967	22451769	None	15700	2267	148981	No_or_no_constitutive_exon
TGGGGTTGGCTGGTGGTGGATACTGGATTGAGTCGATTCGTGGGGCGTAGGT	22450988	22451116	22451166	22451114	-1	11	ONIVA11G21280	22445967	22451769	None	15700	2267	148981	No_or_no_constitutive_exon
TGGGTAAACATTATTTGATGTTTTACTCCCTCTTTTCGTGGGTCAAACAGGT	22449384	22449441	22449491	22449439	-1	11	ONIVA11G21280	22445967	22451769	None	15700	2267	148981	No_or_no_constitutive_exon
TTACCATGTGTCACATCTGATTTTAGTTTAATTTTAGGGGACAAATACAGTA	22460011	22460198	22459961	22460013	1	11	ONIVA11G21310	22459742	22460198	None	15700	2267	148981	No_or_no_constitutive_exon
CATCTCTAATGAAGTAATAATGGTTAACATCTTTCTTTGTGTGGGAGCAGAA	22500085	22500178	22500035	22500087	1	11	ONIVA11G21380	22496723	22506491	None	15700	2267	148981	No_or_no_constitutive_exon
GAATTATCGTTTTCTTGCTGTGTTTTGGTGATGCTGCGTTGGTGGGATAGGT	22605416	22605505	22605366	22605418	1	11	ONIVA11G21520	22604628	22607580	None	15700	2267	148981	Yes
TTGCGCGTCGCCAGTTTTTTACGTGATTTTTTCTTTCCACGCGATGGGAGAT	22681877	22682000	22681827	22681879	1	11	ONIVA11G21600	22669565	22683577	None	15700	2267	148981	No_or_no_constitutive_exon
AAAAGATGGGTCTCAACTTTTGTAGCCAGCTCATGAATTTACATGGGTAGGA	22746357	22746417	22746467	22746415	-1	11	ONIVA11G21670	22744618	22751169	None	15700	2267	148981	No_or_no_constitutive_exon
GGGTGGGCGTTGGAAGGCGACGCGGGCGGATCCGAGGTTTGTGGGCGTAGAA	23088095	23088457	23088045	23088097	1	11	ONIVA11G21950	23087894	23088457	None	15700	2267	148981	No_or_no_constitutive_exon
TGGGGAATGGTAAGTGACTTAGTGCAATTAGTTGTTTTAATCTGGGGGAGGG	23377110	23377138	23377188	23377136	-1	11	ONIVA11G22240	23376828	23382750	None	15700	2267	148981	No_or_no_constitutive_exon
AATTAATGATGTGATATTCTTCAATTGCGTACATGATATTGTGGGAGCAGAA	23459832	23459882	23459932	23459880	-1	11	ONIVA11G22320	23459050	23462064	None	15700	2267	148981	No_or_no_constitutive_exon
TGTTCACGAGATGTGCTAATTAATTCCATCGGATTTTTATGGGACTGCAGCC	23655609	23655679	23655559	23655611	1	11	ONIVA11G22480	23649527	23661737	None	15700	2267	148981	Yes
CAACACAACATGCTAATACATCTTGTTTCTTCTTTGCCAGGGAATATTAGAG	23709168	23709205	23709255	23709203	-1	11	ONIVA11G22570	23706613	23712887	None	15700	2267	148981	No_or_no_constitutive_exon
TGTTTGAAGTTAAAAATATCGGTTTGGCTGATTCTGGGATTTGTAAAAAGGT	24045552	24045729	24045502	24045554	1	11	ONIVA11G22890	24044206	24048148	None	15700	2267	148981	Yes
TGGACCAATGTGAGTACGTGGTAAATTAACATGTTTGGGTATGGTGACAGGA	24218766	24218847	24218897	24218845	-1	11	ONIVA11G23140	24218766	24225518	None	15700	2267	148981	No_or_no_constitutive_exon
ATGATCCGTTTGAATTGGTAGCTAATTAATTATGAGGGATGAAGTTGCAGGT	24286577	24287281	24287331	24287279	-1	11	ONIVA11G23250	24286577	24287422	None	15700	2267	148981	No_or_no_constitutive_exon
TATCTATTTGGATCAATTGGTGGTTTGTTTGTGAATGTGGGTGGGTGCAGGG	24354185	24354768	24354135	24354187	1	11	ONIVA11G23380	24351865	24354768	None	15700	2267	148981	No_or_no_constitutive_exon
GACCAGACCCGATAGATTATCTGGATATGTGCCCTCTTGATGGGGTATAGAT	67412	67462	67362	67414	1	12	ONIVA12G00070	66657	72994	None	15700	2267	148981	No_or_no_constitutive_exon
CATACAATCTGGTGTTTATTTCCTAATGCTGTTGGGAATTGGGATTGCAGAT	123967	124144	123917	123969	1	12	ONIVA12G00150	122862	128275	None	15700	2267	148981	No_or_no_constitutive_exon
TAACCATCCTGTGGCGATGTAGGGGGAAAAAAATAATAGGAGATGGGCAGCA	126128	126277	126078	126130	1	12	ONIVA12G00150	122862	128275	None	15700	2267	148981	No_or_no_constitutive_exon
CCATGTAGGAAATCTAAAATCGAAATTCCATCTTGTTATGTTGGGAATAGAT	264469	264621	264671	264619	-1	12	ONIVA12G00340	264469	271374	None	15700	2267	148981	No_or_no_constitutive_exon
GAAAGAAGGATAATACTGTCATGCCATGGGCTACAGGGCTGAGTGGACAGCT	361005	361027	361077	361025	-1	12	ONIVA12G00430	359718	362583	None	15700	2267	148981	No_or_no_constitutive_exon
CTTGGTGCGGTGCTCCCTCCCGTCTCACGCCCAGCCGGTCGGGTGTGTAGGT	374654	375004	375054	375002	-1	12	ONIVA12G00440	365929	377525	None	15700	2267	148981	No_or_no_constitutive_exon
CTTGGTGCGGTGCTCCCTCCCGTCTCACGCCCAGCCGGTCGGGTGTGTAGGT	370936	371283	371333	371281	-1	12	ONIVA12G00440	365929	377525	None	15700	2267	148981	No_or_no_constitutive_exon
TCTCCTTTCTGATGAACAAGTTTTTAGATAATCTCTACTCTGGGGAAAAGGT	462146	463493	463543	463491	-1	12	ONIVA12G00530	447934	465207	None	15700	2267	148981	No_or_no_constitutive_exon
GCATGATCACTGTTTTTTAATGATCACTTATCCTTCCCCTGGGAAGACAGGT	541547	541678	541728	541676	-1	12	ONIVA12G00600	541269	541810	None	15700	2267	148981	No_or_no_constitutive_exon
AATTGTTTTTTTTAAAGATAATGCAACCAATCAAATTGATGTGGGTGCAGAT	590035	590469	589985	590037	1	12	ONIVA12G00680	587687	590900	None	15700	2267	148981	No_or_no_constitutive_exon
ATGGAATTCCTATTGGGATACCCTAGGAATCATACCAGGGGAGTTAGCAGGA	606262	606723	606212	606264	1	12	ONIVA12G00690	602389	607327	None	15700	2267	148981	No_or_no_constitutive_exon
CGCAATTCCAGTAACCAAGGTTCAGATCAACTCAGTTGAGGGAGAGGCAGTA	756453	756504	756403	756455	1	12	ONIVA12G00900	752154	757418	None	15700	2267	148981	No_or_no_constitutive_exon
GTACTACATGCAGACCAAGGTTCAGATCAACTCAGTTGAGGGAGAGGCAGTA	756558	756844	756508	756560	1	12	ONIVA12G00900	752154	757418	None	15700	2267	148981	No_or_no_constitutive_exon
CCTGATAATTTTATCTCCAATGCATACATTTTGATCGGACCGGGATAAAGGT	955897	956081	955847	955899	1	12	ONIVA12G01140	953613	967911	None	15700	2267	148981	No_or_no_constitutive_exon
TGTGCCAATCCTTGGAATATTAAGGTAAGTACATTTATAACGGGGAGCAGTA	966874	967063	966824	966876	1	12	ONIVA12G01140	953613	967911	None	15700	2267	148981	No_or_no_constitutive_exon
ACGACCTGATGATATTGTTTTGTCCAATGTATATGTTGATGGGGAAAAAGAT	967216	967400	967166	967218	1	12	ONIVA12G01140	953613	967911	None	15700	2267	148981	No_or_no_constitutive_exon
GGCGGCGACCTGGTACGGTGGCGGGAGGGAGTCAATGCGAGGGGGTTCAGGC	1273146	1273245	1273096	1273148	1	12	ONIVA12G01520	1269178	1274462	None	15700	2267	148981	No_or_no_constitutive_exon
GTGTGTTTGACAGTGGCTGCAGGCTGATGGTGTTTCATTTGGATGGGCAGTA	1373246	1373681	1373196	1373248	1	12	ONIVA12G01720	1372836	1373681	None	15700	2267	148981	No_or_no_constitutive_exon
TTATAACTAGACATGAAAAGACAAGATATGTATTTTTTTCGCAGGGGTAGAG	1429500	1429610	1429660	1429608	-1	12	ONIVA12G01770	1428328	1433633	None	15700	2267	148981	No_or_no_constitutive_exon
TCTAAATTCGATGCATTGACATTTGCTGTTCATATTATTTGGGGATACAGAC	1626131	1626299	1626349	1626297	-1	12	ONIVA12G02100	1623867	1627928	None	15700	2267	148981	Yes
CCGCGCGCGCCAACCCGACACTGCTACTGCTCGATGGGACATGGAAGCAGGC	1715100	1715458	1715508	1715456	-1	12	ONIVA12G02220	1713271	1715873	None	15700	2267	148981	No_or_no_constitutive_exon
GGAGCGGCTGCGCAAGGGCTACGCGCGCGACGTGCGGGCTGCGGGGGCAGTA	1897069	1897228	1897278	1897226	-1	12	ONIVA12G02450	1896654	1897451	None	15700	2267	148981	No_or_no_constitutive_exon
CTAAACTATGACATTTTTATAATGATGACTAATTTTGGGTTGAAACACAGCT	2000467	2000641	2000417	2000469	1	12	ONIVA12G02550	1995456	2002592	None	15700	2267	148981	No_or_no_constitutive_exon
TAAGTTGCCTGAATTCATATTGGTGGGAAGATCATTGTGGGACAATGCAGGT	2143486	2143582	2143436	2143488	1	12	ONIVA12G02730	2138897	2144828	None	15700	2267	148981	No_or_no_constitutive_exon
ACTACAATCAAATTCAAGGTGTTTGAAGCTGATTTTTGGAGGGTGGTCAGTG	2332512	2332659	2332709	2332657	-1	12	ONIVA12G03040	2332512	2335289	None	15700	2267	148981	No_or_no_constitutive_exon
GTAGCTTAAGCTGGCAATTAACAGTAATGATGTTGTGTTTGGGGGTGCAGGA	2355831	2356517	2355781	2355833	1	12	ONIVA12G03070	2354946	2356517	None	15700	2267	148981	No_or_no_constitutive_exon
CTATTTGGCACAATAAACCAAAACTCATTCAGTACGTCTGGGACTAACAGTC	2940268	2940434	2940218	2940270	1	12	ONIVA12G03690	2936638	2951949	None	15700	2267	148981	No_or_no_constitutive_exon
GCATGCCAAAGTTGTGTTTTCTTTGCTAACCTTATCTTGGGCAAATATAGGA	3191611	3192677	3191561	3191613	1	12	ONIVA12G03990	3182556	3192677	None	15700	2267	148981	No_or_no_constitutive_exon
AGCAAATTGATTGATTTTTTGTTTGTTTTGTGGGGGGAAAAATTGGGCAGCG	3239466	3239693	3239416	3239468	1	12	ONIVA12G04040	3238829	3246309	None	15700	2267	148981	No_or_no_constitutive_exon
TCACTGCTCCGCTTATGACGTTCCCGTCGACGGCGAGGGTGGCGGCGGAGCC	3507734	3507780	3507684	3507736	1	12	ONIVA12G04340	3505158	3514965	None	15700	2267	148981	No_or_no_constitutive_exon
GCTCCTCTTGCAGTGGCTCTGAAATCTGACGAAACTGGGTGAAATTGCAGGG	3511338	3511454	3511288	3511340	1	12	ONIVA12G04340	3505158	3514965	None	15700	2267	148981	No_or_no_constitutive_exon
ACACAGGCACAGACACAGGGGTGTTTTGCAGGGCAAGGTTAGGGAAACAGGT	3775269	3776900	3775219	3775271	1	12	ONIVA12G04600	3773217	3777545	None	15700	2267	148981	No_or_no_constitutive_exon
CAGCCACGGCTGTACGTCCTGCGTGTCCTCTTCTTGGGCGGCGGCGGCAGGT	4115354	4115486	4115536	4115484	-1	12	ONIVA12G04920	4115354	4117366	None	15700	2267	148981	No_or_no_constitutive_exon
ATTCGAACTATATTTGCCTTTTATGATTTTTCTTGGTGTGGGGGATGCAGGT	4306439	4306584	4306389	4306441	1	12	ONIVA12G05110	4303249	4306677	None	15700	2267	148981	No_or_no_constitutive_exon
ATGGCGGCCGGGGGCAACTTGGAAGAAGCGAGGTCATCGGGAACTAGAAGGA	4469799	4469910	4469749	4469801	1	12	ONIVA12G05270	4469493	4470120	None	15700	2267	148981	No_or_no_constitutive_exon
ACCAAAAAATGGGTTGCTAGCTTGTTATGTTTGTGGCATTTGGGTGGCAGGG	4816357	4816562	4816612	4816560	-1	12	ONIVA12G05630	4816357	4816960	None	15700	2267	148981	No_or_no_constitutive_exon
AGGCTATTATGGATTTGCAAAAATACCCTAGCTGATGAATGGGTGATTAGGT	4886836	4886914	4886964	4886912	-1	12	ONIVA12G05680	4883255	4888290	None	15700	2267	148981	No_or_no_constitutive_exon
GATCACAGGGAGCTTAATGGCTTAGTGATTTGACCCTTCGAGGTGGGGAGAC	5066029	5066145	5065979	5066031	1	12	ONIVA12G05830	5050535	5077898	None	15700	2267	148981	No_or_no_constitutive_exon
TTGTTCATTGGTTTGTTAATGAAGTGATATTTATTTTTCTTTGGGAATAGCT	5209177	5209225	5209275	5209223	-1	12	ONIVA12G05950	5207708	5214611	None	15700	2267	148981	No_or_no_constitutive_exon
GAGGCAAGGGAAAAGTGATCGGATAGAATGTGCTACAAAGGGAGTAGTAGGT	5784568	5784615	5784665	5784613	-1	12	ONIVA12G06410	5779334	5788435	None	15700	2267	148981	No_or_no_constitutive_exon
GTGATTGTCTGGCTCGAATGGGCTGTGGGAACTATTGTTGCGTTGGGAAGCT	5823221	5823399	5823449	5823397	-1	12	ONIVA12G06500	5823221	5831009	None	15700	2267	148981	No_or_no_constitutive_exon
TTTCCTCCGGCGAATACGCGAGCTGAAACGGGAAGCTATGGGCGGTGCAGCC	5959141	5959356	5959406	5959354	-1	12	ONIVA12G06660	5958559	5959628	None	15700	2267	148981	No_or_no_constitutive_exon
TCAACAAGGAGATCTCCTTCAAGGGAAACTTTCCTCAGGAGGGTCAACAGTT	6349562	6349684	6349734	6349682	-1	12	ONIVA12G06960	6331274	6351462	None	15700	2267	148981	No_or_no_constitutive_exon
TTACATAGTAAATGGATTACTAAATTTCACTTTTCGGGTCAATGCAACAGGT	6747539	6747792	6747489	6747541	1	12	ONIVA12G07210	6746084	6752532	None	15700	2267	148981	No_or_no_constitutive_exon
CGAATCGATCGATTTGGTGAGATTAATTGGGTTTCTAATGGTGGGGTTAGAG	7664992	7665574	7664942	7664994	1	12	ONIVA12G07840	7664796	7668787	None	15700	2267	148981	No_or_no_constitutive_exon
GGCCAATTGGTGTGGTAGATGGGAGATTTGTTTATATTGGGGTGAGACAGGA	7813112	7813366	7813416	7813364	-1	12	ONIVA12G08020	7813112	7814492	None	15700	2267	148981	No_or_no_constitutive_exon
CTCACGAGGGTTCTTGGTGCTGTGTTTATTTAGCTTGGTGGGTTGCGGAGGG	7883744	7884284	7884334	7884282	-1	12	ONIVA12G08080	7881446	7884525	None	15700	2267	148981	No_or_no_constitutive_exon
CCGAGGCTAGTGGTTGCAACAGGGCCGGTATTGTCGAAGGGGAGGTAAAGCG	7982037	7982160	7982210	7982158	-1	12	ONIVA12G08160	7981777	7982243	None	15700	2267	148981	No_or_no_constitutive_exon
CGGGGCTCGGAAGCACTCGCTGAATCGCCTTCCCTCGCCGGCGGGGGCAGCG	8076309	8076496	8076259	8076311	1	12	ONIVA12G08250	8076100	8083520	None	15700	2267	148981	No_or_no_constitutive_exon
GCTACCACTGAAGGTCTCGTCTTCTGCTACTCTATTTGCTAGGGTCACAGCC	8696144	8696491	8696094	8696146	1	12	ONIVA12G08760	8695109	8699934	None	15700	2267	148981	No_or_no_constitutive_exon
GAGAATTTTCAATTTTGTTTAATGCATTGTGGGATGAACTGGGGGTTCAGAT	8749087	8749349	8749399	8749347	-1	12	ONIVA12G08780	8748052	8750630	None	15700	2267	148981	No_or_no_constitutive_exon
CGGGTATCCTATTTTCTCTATATTATTCCAGCAAGCTTTGGGTTGGGCAGGC	8870797	8870899	8870949	8870897	-1	12	ONIVA12G08880	8870624	8882883	None	15700	2267	148981	No_or_no_constitutive_exon
CATCATATCTTCCTACTTATTTTTATATGTTAATATGTTATGGGATGCAGGG	8933264	8933382	8933214	8933266	1	12	ONIVA12G08900	8919329	8935583	None	15700	2267	148981	Yes
GATTCCAATGCTTTACTATTAGTATTACTAATTCATTAACAACCGGGCAGGC	9024009	9024136	9023959	9024011	1	12	ONIVA12G09040	9018913	9031953	None	15700	2267	148981	No_or_no_constitutive_exon
TACACGGTGTTCCAGATGATGTAGTCGGACCGACGTGTGGGGGAGGTCAGGG	9262753	9263002	9263052	9263000	-1	12	ONIVA12G09290	9262290	9264300	None	15700	2267	148981	No_or_no_constitutive_exon
GCAGCAATAGAGCAAGCTCATGTCACCATAGTCCCATGCTCTTGGGGAAGGA	9394386	9394438	9394336	9394388	1	12	ONIVA12G09340	9393813	9402302	None	15700	2267	148981	No_or_no_constitutive_exon
ATCAAAATTTTATTTGTGAAACTAAATTGTTTTCTTGGGACAATGAATAGGG	10297101	10297109	10297159	10297107	-1	12	ONIVA12G09850	10297101	10298037	None	15700	2267	148981	No_or_no_constitutive_exon
TCTCTCTCATTCTAAACTCCTCTCATCCTCACTTCGACAAACGGGGGCAGCG	10761649	10761844	10761599	10761651	1	12	ONIVA12G10090	10755190	10764396	None	15700	2267	148981	No_or_no_constitutive_exon
CCTCGCCCGGAAGCCGCTAGCTGTTCCGCGGGAGCTCGGACAGGGAGCAGCT	10796547	10796835	10796497	10796549	1	12	ONIVA12G10120	10795337	10796835	None	15700	2267	148981	No_or_no_constitutive_exon
CACAATTTCTTGTTTTGAGCATAACATGGTATGCTGACTGGGGTGGACAGGT	10830003	10830109	10830159	10830107	-1	12	ONIVA12G10130	10808974	10840430	None	15700	2267	148981	No_or_no_constitutive_exon
TAAATAAATCCGCTCCTGTTTTGATTGCGGAGTTTTGTTGGATTGGGTAGGA	11637897	11637939	11637989	11637937	-1	12	ONIVA12G10570	11628423	11638851	None	15700	2267	148981	No_or_no_constitutive_exon
AGCCATCAAAAATATCGGCCAAGTCTTTTGGGTGAAACCCCCGGGTGAAGCC	11678195	11678283	11678333	11678281	-1	12	ONIVA12G10650	11678195	11679252	None	15700	2267	148981	No_or_no_constitutive_exon
GTGAGAGCCATGGGGCCGCCTCGAGTGTTGGTGCAAGCGTGGCAGGGCAGGC	12006213	12006356	12006163	12006215	1	12	ONIVA12G10870	12005860	12006356	None	15700	2267	148981	No_or_no_constitutive_exon
TTTTTTTTTGCAATTTCTATAATTATATATACCAAGGGATGGGAGTGCAGTA	12313272	12313472	12313522	12313470	-1	12	ONIVA12G11100	12310387	12316283	None	15700	2267	148981	No_or_no_constitutive_exon
TCCGTGTTTGGTTTTGCGTTTTCGCTGCTCATCGTGGCGTGGGTATGCAGGC	12651632	12651706	12651582	12651634	1	12	ONIVA12G11320	12651017	12654385	None	15700	2267	148981	No_or_no_constitutive_exon
TTTGTAATCAGCAATTCAGTACTCACATCTACCGTTGGGCAGTAACACAGGC	12724497	12724605	12724655	12724603	-1	12	ONIVA12G11370	12721054	12725711	None	15700	2267	148981	No_or_no_constitutive_exon
CTTGGCAGAATGTACTCTTAAAGATAATCATAAATGCGTGGGGGAGATAGAG	12803566	12803998	12804048	12803996	-1	12	ONIVA12G11410	12803566	12805857	None	15700	2267	148981	No_or_no_constitutive_exon
ATAACCCCATGAAGCTTAAACATTGGTGAATTTGAATGGATGGTGGGCAGGT	12900494	12900600	12900650	12900598	-1	12	ONIVA12G11470	12899166	12902209	None	15700	2267	148981	No_or_no_constitutive_exon
TGCTTTAAATACTGAATTTGAAAGCAATTGTAAAGCTCGGGGGCACAAAGAC	13242152	13242240	13242290	13242238	-1	12	ONIVA12G11800	13242051	13246423	None	15700	2267	148981	No_or_no_constitutive_exon
TTTTTTACTTGTTGCCCTTGAAGGTTCAAGACGCAATTGTTGGGGAACAGAT	14144316	14146431	14146481	14146429	-1	12	ONIVA12G12530	14144316	14151329	None	15700	2267	148981	No_or_no_constitutive_exon
AATAAGTGATGGATGATTTACTTTATGGAACCACATTGCTGGGTTGGTAGGC	14182450	14182875	14182400	14182452	1	12	ONIVA12G12580	14180439	14182875	None	15700	2267	148981	No_or_no_constitutive_exon
TCTGGGTGTGCCTATGGTTATGATGCTGATATGGTGATGGTGGGGTGGAGGA	14764399	14764456	14764349	14764401	1	12	ONIVA12G13010	14764242	14764888	None	15700	2267	148981	No_or_no_constitutive_exon
CCGAGCCAATAGCTGTAGAACGCGGCGACCTGCGCGTGGGGGGAATCGAGGT	14948605	14949064	14949114	14949062	-1	12	ONIVA12G13310	14948454	14955522	None	15700	2267	148981	No_or_no_constitutive_exon
AATACACTCGTCTCTCTTAGACCTAGCGATGCTGGACATTGATCGGGTAGGA	15150483	15150538	15150588	15150536	-1	12	ONIVA12G13430	15150483	15151694	None	15700	2267	148981	No_or_no_constitutive_exon
AGAGTGCTTACCAAGTAGTGTGATGTTGTATACTGTTATGGTGGGTGCAGGT	15162153	15162821	15162103	15162155	1	12	ONIVA12G13450	15158892	15162821	None	15700	2267	148981	No_or_no_constitutive_exon
ATGCATATAGATTAATATTCATCTATAATAATGGTGTGTTGGGTGGGCAGGT	15168800	15168930	15168750	15168802	1	12	ONIVA12G13460	15163114	15172624	None	15700	2267	148981	Yes
TATGATAAGTTTCCTGTTAACCATGCTATCTATATTGGGGTGGGTTGAAGAA	15202779	15202997	15202729	15202781	1	12	ONIVA12G13510	15199480	15203971	None	15700	2267	148981	No_or_no_constitutive_exon
CGGCAGCGGCGGTGCTCGCGACTCGCGCGGTGTGGATTTGTGGGGGGCAGGG	15662104	15662228	15662054	15662106	1	12	ONIVA12G14100	15661707	15668090	None	15700	2267	148981	Yes
CGATATTGCAGTCGTCATACCTCCCGTCTCAGACGCCCAGGGGAGTGAAGAA	16106385	16106959	16106335	16106387	1	12	ONIVA12G14440	16104226	16111380	None	15700	2267	148981	No_or_no_constitutive_exon
GGCTCCGACTCACCACGCCAAGGTGAGAGAGGCAAGAAGGGAAAATATAGGG	16149867	16149953	16150003	16149951	-1	12	ONIVA12G14530	16146683	16150065	None	15700	2267	148981	No_or_no_constitutive_exon
AATTTGGCTTTCAGCACCTCATTTGTTTGACTAATTGTTTTAGGGAAAAGCT	16208446	16208527	16208396	16208448	1	12	ONIVA12G14610	16207920	16208987	None	15700	2267	148981	No_or_no_constitutive_exon
TCCGATCGGATTTGGTGTTTTGCATTGCTGGTGGGTGGGTGGGGTTGCAGGA	16388928	16389092	16389142	16389090	-1	12	ONIVA12G14780	16376595	16389430	None	15700	2267	148981	No_or_no_constitutive_exon
CAGCCTCCCTGTATCTGGGTTTTTCTGCATCGATCATCTGGGTTGGGCAGGT	16378981	16379174	16379224	16379172	-1	12	ONIVA12G14780	16376595	16389430	None	15700	2267	148981	No_or_no_constitutive_exon
GCATGATTGTCGGCATTGTATTAATGTGTTTACTTTCCAAAAGGGATGAGAA	16377878	16378012	16378062	16378010	-1	12	ONIVA12G14780	16376595	16389430	None	15700	2267	148981	No_or_no_constitutive_exon
TTGTACCTTATATCCTTATCTGTAGTTGGCCACATTTTGTTGGGATACAGAA	16395961	16396078	16395911	16395963	1	12	ONIVA12G14800	16392148	16397995	None	15700	2267	148981	No_or_no_constitutive_exon
GACGCTAGCGAGCGTCCTCGATTTTCCTCTTGCTAGGGTTTGTGGGAGAGAT	16527815	16528064	16527765	16527817	1	12	ONIVA12G14930	16521366	16534771	None	15700	2267	148981	No_or_no_constitutive_exon
ACCTCCATGACTCCATTTGATCCATGTATTAGCTGTGCTGGTGGGTGAAGGC	16799257	16799565	16799207	16799259	1	12	ONIVA12G15210	16796861	16799565	None	15700	2267	148981	No_or_no_constitutive_exon
ATTAGGTTTGGTTTGGTTTGGGATCTGACGACGATGGTGGGTGGGCGCAGGT	17046506	17046739	17046456	17046508	1	12	ONIVA12G15490	17046003	17050140	4352642	15700	2267	148981	No_or_no_constitutive_exon
TCACATACAGAGCTAGATTCACTTTTTTTTTTTTGGGACGGAGGGAGTAGAC	17105338	17105421	17105288	17105340	1	12	ONIVA12G15570	17099045	17107875	None	15700	2267	148981	No_or_no_constitutive_exon
GCTCTCCCTCTTCTCCGACGATCGGCAGGCGAGACGGGGACGGCCGAGAGCA	17269015	17269270	17268965	17269017	1	12	ONIVA12G15750	17267816	17272299	None	15700	2267	148981	No_or_no_constitutive_exon
CTTGATGTGAATGTAATGCGATGGGTAAATTATTTGGGGGGGCGATGCAGAT	17369976	17370219	17370269	17370217	-1	12	ONIVA12G15840	17369976	17370613	None	15700	2267	148981	No_or_no_constitutive_exon
CGGTAGGGGGTTTCCGAGCGAAAGCTTAGCCCAATTCTTTGGGCCAACAGTG	17418944	17418990	17418894	17418946	1	12	ONIVA12G15900	17417154	17424221	None	15700	2267	148981	No_or_no_constitutive_exon
TTCGATCGATCTCATGGTGGTGTAGGGTTTCTTGATTTGGGGGGTTGCAGGG	17441418	17442046	17441368	17441420	1	12	ONIVA12G15920	17441030	17442046	None	15700	2267	148981	No_or_no_constitutive_exon
CATATAATTACAATTGCTCATTCTTTAACATTGTTATTTGGGATGATCAGGC	17779572	17779739	17779789	17779737	-1	12	ONIVA12G16250	17778849	17783325	None	15700	2267	148981	No_or_no_constitutive_exon
ATCATCTGTTCCTGGTTTTGTGCAACTCGATGGCGTGTGGGGGGGTGCAGGC	18431839	18432091	18431789	18431841	1	12	ONIVA12G16970	18429975	18432890	None	15700	2267	148981	No_or_no_constitutive_exon
AGTAGCCATCTGCTTTTTTTTTGTGTGTGACACCATTTCAATGGGTGAAGAT	18500456	18500552	18500406	18500458	1	12	ONIVA12G17060	18498301	18504337	None	15700	2267	148981	Yes
GTGACCCTGCCGGCTGAGCCCCCCATCCGCAACAGGTTCTAGCTGGGCAGCT	18581074	18581353	18581403	18581351	-1	12	ONIVA12G17210	18567145	18581697	None	15700	2267	148981	No_or_no_constitutive_exon
CGTATTAATTGTTGCATTGGTTGTAATATGACATGTGATCATTGGGGAAGCT	18583530	18583766	18583480	18583532	1	12	ONIVA12G17220	18582807	18585495	None	15700	2267	148981	No_or_no_constitutive_exon
ACTTGATCTCTCCGGCCTGACGGTGGTTTGTGTATTTTGTGCGGGTGCAGGG	18611443	18611668	18611393	18611445	1	12	ONIVA12G17250	18611206	18616986	None	15700	2267	148981	No_or_no_constitutive_exon
CGGCAACCTCGGCGCGGACTCGGTGGGTGGCAGCCTGGGTGCGATGGCAGCG	18647072	18647265	18647315	18647263	-1	12	ONIVA12G17290	18646199	18647520	None	15700	2267	148981	No_or_no_constitutive_exon
TGATGCACGCATAATCACCAGGTATGTCTTTCCCCTCTTCCGGGCATGAGCC	19018788	19019285	19019335	19019283	-1	12	ONIVA12G17740	19018788	19022064	None	15700	2267	148981	No_or_no_constitutive_exon
TTAACTCCCTCCACTTGAGGGTTTCGTGTGGACCAACTAATGGGATTGAGAC	19036528	19036736	19036786	19036734	-1	12	ONIVA12G17750	19027163	19036979	None	15700	2267	148981	No_or_no_constitutive_exon
CCTTCTGATCCCAAAACTGCATTTCTTTTTCTCCATTTTTGGGGGCGTAGAT	19263349	19263451	19263501	19263449	-1	12	ONIVA12G17970	19258566	19263919	None	15700	2267	148981	No_or_no_constitutive_exon
GCATAATTCTAATCTGTTTTCATCCTATCAAATGGCTTTGGGAAGTTAAGGA	19414498	19414633	19414683	19414631	-1	12	ONIVA12G18190	19413259	19418480	None	15700	2267	148981	Yes
ACCACCGGTGCGCCGCGATGTCCGGGATGGTGAGGCGGCGCGGGAGGTAGAG	19447746	19447887	19447937	19447885	-1	12	ONIVA12G18220	19446851	19448562	None	15700	2267	148981	No_or_no_constitutive_exon
GGCGGCGGCGGCGGCGGTGGCGGTTGCGGAGGCGGAGGCGCGGGCCAAAGCG	19455146	19455679	19455729	19455677	-1	12	ONIVA12G18260	19453890	19455759	None	15700	2267	148981	No_or_no_constitutive_exon
CTCTTCCTCTCTCCTCTTCTTTTCTCTCACTTTTCTCCTCAGTTGGGTAGCA	19670377	19670695	19670745	19670693	-1	12	ONIVA12G18530	19666708	19670779	None	15700	2267	148981	No_or_no_constitutive_exon
AATATGAAAAAAAACAATTAGTTTGTATATGCAATGACGCGTGGGTGTAGAT	19824690	19825602	19825652	19825600	-1	12	ONIVA12G18700	19823442	19833004	None	15700	2267	148981	Yes
TAATTTGGATATGCTGTAAAATGGAAGGAATGCATTTGTGGTGGGTGCAGGT	137406	137911	137356	137408	1	2	ONIVA02G00210	136853	138669	None	15700	2267	148981	No_or_no_constitutive_exon
ACAAGCATGATTATATTTATGAGCGTTATTATCATCCATGTTGCAGGGAGGG	151531	151598	151481	151533	1	2	ONIVA02G00240	150353	154786	None	15700	2267	148981	No_or_no_constitutive_exon
CTTATCTGTATTTTATTTGCTGACATTACATTGAAAATGCACATGGGCAGTT	207423	207513	207563	207511	-1	2	ONIVA02G00350	207423	211670	None	15700	2267	148981	No_or_no_constitutive_exon
GCTAGTCCGAATCCCTGACGCGCGTTGCTCGCTCTTCTGGGCGGCAGCAGAT	392800	393033	392750	392802	1	2	ONIVA02G00630	392534	394971	None	15700	2267	148981	No_or_no_constitutive_exon
CACAGCGTCGGCGAGGGGAGGCTGCAGTGTAGTGCGGCGGAGGTGGGAAGAC	408454	408739	408404	408456	1	2	ONIVA02G00660	408047	408739	None	15700	2267	148981	No_or_no_constitutive_exon
AAGCATCCTTGGAAAAGAAAATCATAACTACCTGGCTACTGTGGGTACAGAT	704818	704904	704768	704820	1	2	ONIVA02G01150	702681	707313	None	15700	2267	148981	No_or_no_constitutive_exon
TTTCAGTTTCATATAGTTAATCCTCCTACTTTGTCTTTGTGGGCTAATAGGA	811725	811784	811834	811782	-1	2	ONIVA02G01300	810804	813948	None	15700	2267	148981	No_or_no_constitutive_exon
TTTGTGAGGTGGTGACCTGATGGTTTTGAGTTGATTGGGTGGGCAGGAAGGA	826232	826453	826503	826451	-1	2	ONIVA02G01330	824352	826792	None	15700	2267	148981	Yes
GCGGCCGCGGCGGAGGCGGAGAGAGGGAGAGGATGGGGTACGTGGGGCAGCA	843359	843478	843309	843361	1	2	ONIVA02G01360	843049	848200	None	15700	2267	148981	Yes
CCCCTCCCTCCCCCTCCCCGACTTCCCTCATGGCCATGGCGGGCGTGCAGGT	858719	858834	858884	858832	-1	2	ONIVA02G01390	853692	859152	None	15700	2267	148981	No_or_no_constitutive_exon
ATGAAAAATGAAGCGTCTGATTGACTCATTGATTGGGATCTTGGGAGCAGGT	881420	881525	881370	881422	1	2	ONIVA02G01440	880769	883599	None	15700	2267	148981	No_or_no_constitutive_exon
GTTGCAAAGACGGTAAGTAAAGAATTGCTGCTGCTGTGTTGGGATTGGAGGG	935458	935621	935671	935619	-1	2	ONIVA02G01540	932550	947655	None	15700	2267	148981	No_or_no_constitutive_exon
TGGTAATATAATTTTTGAAAGGAAAAAAAAACTAGAAATGGGATAAGCAGAA	1104043	1104151	1104201	1104149	-1	2	ONIVA02G01860	1104043	1109236	None	15700	2267	148981	No_or_no_constitutive_exon
TGTCCTGAAAGCTTTATTTCTCTCAATGCTGAGAACCTGTTGATGGGCAGGT	1115126	1115194	1115076	1115128	1	2	ONIVA02G01870	1113404	1118492	None	15700	2267	148981	No_or_no_constitutive_exon
CTTATAATGGAAATTGAGAATATTGATCATTGAACTTGATGAGGGTGCAGCA	1170278	1170352	1170402	1170350	-1	2	ONIVA02G01980	1169774	1172477	None	15700	2267	148981	No_or_no_constitutive_exon
CATATGCGGGGGTTGGGTTTGCGCGTGCGAGTGTGGGTGAGGGTATATAGAG	1178122	1178254	1178304	1178252	-1	2	ONIVA02G01990	1172514	1180530	None	15700	2267	148981	No_or_no_constitutive_exon
CCATACATCTGAAGACCCTTGACGGCAGGAATCTTCCCATCAGGGTGGAGGA	1260722	1260889	1260939	1260887	-1	2	ONIVA02G02190	1260722	1266063	None	15700	2267	148981	No_or_no_constitutive_exon
AAGCTAGTGCTTGTTTCAATCCTATGCTTACTTTTTGCTGGGTGGAACAGCC	1454569	1454645	1454695	1454643	-1	2	ONIVA02G02440	1450015	1454876	4328200	15700	2267	148981	No_or_no_constitutive_exon
ATTATGTTTTTATGTTCACTACGTTTGACGTTTTCATTTTGTGGGGATAGCA	1546201	1546346	1546396	1546344	-1	2	ONIVA02G02600	1540263	1562270	None	15700	2267	148981	No_or_no_constitutive_exon
TGTCTCTAGTTCTTGTTCTTGCTTTGATCACTGTATGATTGTTGGGACAGGG	1707924	1707990	1707874	1707926	1	2	ONIVA02G02850	1707173	1710771	None	15700	2267	148981	No_or_no_constitutive_exon
GTAATTTACTGATGATTCCATTTCTGTCACTAATGTTGGGAAGGGACCAGGT	1714787	1714849	1714737	1714789	1	2	ONIVA02G02860	1712682	1722970	None	15700	2267	148981	No_or_no_constitutive_exon
AAATATGATTACATGATGACTATCTGATGTGCTTTGGGGCGGTGAAACAGAG	1831938	1832031	1832081	1832029	-1	2	ONIVA02G03030	1830658	1836214	None	15700	2267	148981	Yes
TAGCTTGCGGAGTGGATTAATGGCGATCGATGTGGTGGGATGGGATGCAGGA	2027517	2027796	2027467	2027519	1	2	ONIVA02G03250	2027322	2028668	None	15700	2267	148981	No_or_no_constitutive_exon
ACTTGAATATATATCCAAGCTTTGGCAATCAATATCTCGTGGGACTGCAGAT	2117218	2117324	2117168	2117220	1	2	ONIVA02G03370	2105090	2119051	None	15700	2267	148981	Yes
CCCTCCCCATTTGATTTGAAACCAAGAGAAGCAATGCGGGGGGTGGTCAGGC	2145458	2145745	2145408	2145460	1	2	ONIVA02G03400	2142536	2147266	None	15700	2267	148981	No_or_no_constitutive_exon
TGCTGGATTCGATCCGTGGTTTTGTGTTGACTGTTTTTTTTGGTGGGCAGTC	2381016	2381117	2380966	2381018	1	2	ONIVA02G03720	2380605	2387988	None	15700	2267	148981	No_or_no_constitutive_exon
TTTTTTTTTGTTTTGGGTCTGATCGAGTGTTGGGTGCCATGGGCGTGCAGCT	2429491	2429689	2429441	2429493	1	2	ONIVA02G03800	2428805	2443745	None	15700	2267	148981	No_or_no_constitutive_exon
AGAGGCGGAGAAGTGGTGAGGTGAGGAGAGGAGAGGAGGGCGAGTAGTAGGC	2481133	2481155	2481205	2481153	-1	2	ONIVA02G03860	2477134	2481224	None	15700	2267	148981	No_or_no_constitutive_exon
AGGTACATAATTATACGTAAAAGTATAATTGTATGTATTTGTGGGTGCAGTT	2502055	2502310	2502360	2502308	-1	2	ONIVA02G03900	2498413	2503747	None	15700	2267	148981	No_or_no_constitutive_exon
GATTGGATTGAATCGAATCGATGTGGTTTCCTACCTAGGACGGGGTGTAGAA	2528076	2529100	2528026	2528078	1	2	ONIVA02G03950	2527753	2531770	None	15700	2267	148981	No_or_no_constitutive_exon
ATATGCGCACTATCGAGTGTTCCATTTAAACCATTGTTGGGAACAGACAGGT	2680908	2680989	2680858	2680910	1	2	ONIVA02G04120	2672084	2692279	None	15700	2267	148981	No_or_no_constitutive_exon
GCTTACCCCGTGGCTTTCGCTGCTCCTGGGGAACATCGCTGCGGGCGCAGCC	2735009	2735261	2735311	2735259	-1	2	ONIVA02G04220	2731120	2742158	None	15700	2267	148981	Yes
TTGCCGGTGAAGTGATTCGAGGCAAAATCTAATGTTTTCAGATTGGGTAGAT	2763591	2763649	2763541	2763593	1	2	ONIVA02G04250	2754860	2771241	None	15700	2267	148981	No_or_no_constitutive_exon
ATCGCTCGCTGATGGTTTGGTTCGCCGGTGGTGGGTGGTGGGTGGTGTAGAT	2837889	2837969	2838019	2837967	-1	2	ONIVA02G04430	2834193	2838276	None	15700	2267	148981	Yes
CTAAGTTTTTTTTTAAAAAAAAATATTCTGTGAATGTGTGGGATGTGCAGGG	2905193	2905262	2905143	2905195	1	2	ONIVA02G04610	2903404	2907235	None	15700	2267	148981	Yes
GGTGTGCGCGGCGGCCCCGGCCGCGGGGAGGCGGCGGTGGGGGAGCACAGCC	3138337	3138568	3138618	3138566	-1	2	ONIVA02G04970	3134940	3138651	None	15700	2267	148981	No_or_no_constitutive_exon
CAAAAGTGCAGTAACGTCATATACATGCAGTAACACTATATTGGAGGGAGGA	3532222	3532257	3532307	3532255	-1	2	ONIVA02G05530	3530755	3536283	None	15700	2267	148981	No_or_no_constitutive_exon
CATATTTTCGTCCATCCAATGGAGCTAATTGATATTCCATGGGTATGCAGGT	3735466	3735527	3735416	3735468	1	2	ONIVA02G05770	3732117	3737413	None	15700	2267	148981	Yes
GATTAGTGATGTGCTAATGATCTGTAATTAACGTACTAATGTGGGTGCAGCC	3800766	3801772	3800716	3800768	1	2	ONIVA02G05860	3798059	3801772	None	15700	2267	148981	No_or_no_constitutive_exon
TAGTTTCAGTACTGATATCTCTCTCTCTCTCTCTCTCTCGGGGTTAACAGGT	4022318	4022408	4022458	4022406	-1	2	ONIVA02G06180	4012078	4026893	None	15700	2267	148981	Yes
GGTGGTGTCCGTGTCATCTCTCCTGAGGAACCATGCCGGTGGGAGTGCAGGC	4024186	4024351	4024401	4024349	-1	2	ONIVA02G06180	4012078	4026893	None	15700	2267	148981	No_or_no_constitutive_exon
GTGGAACGCAGCTTGGCATGGCGAGCGCGCTGGAGACGCTGTGCGGGCAGGC	4207673	4208176	4208226	4208174	-1	2	ONIVA02G06400	4206415	4215297	None	15700	2267	148981	No_or_no_constitutive_exon
TGGCAAGAAGGGTGGTGGCCACTTCAAGGGCGGTGGAGGTAGGGGAGGAGGA	4280584	4280633	4280683	4280631	-1	2	ONIVA02G06520	4280571	4282923	None	15700	2267	148981	No_or_no_constitutive_exon
GCCACCACCTCAGATCTATGCTTCGCTGCCTCGCTGCGCTGGGACAACAGAA	4359096	4359441	4359491	4359439	-1	2	ONIVA02G06660	4359096	4359832	None	15700	2267	148981	No_or_no_constitutive_exon
CTGCAAACCCAAAAATTCATGTTTGTGAATGTGCTGTGTGGGCGGTGTAGGT	4518947	4519229	4519279	4519227	-1	2	ONIVA02G06930	4518947	4522059	None	15700	2267	148981	No_or_no_constitutive_exon
TCTTCTACCTTATTAAGCTAATTAACGTGTGCGTGGTTAATTAATGGGAGAT	4545808	4546056	4546106	4546054	-1	2	ONIVA02G06970	4539296	4546227	None	15700	2267	148981	No_or_no_constitutive_exon
ACTTTTATCCAGGTATGTTCCATCTTTTTTGCCGCCGTCATTTGGGAAAGAG	4631167	4631181	4631117	4631169	1	2	ONIVA02G07080	4628850	4637903	None	15700	2267	148981	No_or_no_constitutive_exon
ATCGCCGTGCTCATCGCCGACTCGGTGGTGCGCGCGCTCATGGGCGACAGGT	4949260	4949557	4949210	4949262	1	2	ONIVA02G07470	4948771	4989125	None	15700	2267	148981	No_or_no_constitutive_exon
ATCATGTTTTTTTTTCATGCATATAGGAACTTTTTGGTGCTGGGAGCGAGAC	4963028	4963607	4962978	4963030	1	2	ONIVA02G07470	4948771	4989125	None	15700	2267	148981	No_or_no_constitutive_exon
GGCCACAGTGTGATCAAACTGGTTGGTGCGTGGACATACTTAGGGGATAGTG	5033605	5033774	5033555	5033607	1	2	ONIVA02G07510	5032102	5033774	None	15700	2267	148981	No_or_no_constitutive_exon
TAAATTTATAGTAAGAAGTTAATTCCTTTATTTTGATGGGAAGAGTACAGAG	5317748	5317754	5317804	5317752	-1	2	ONIVA02G07890	5317748	5329301	None	15700	2267	148981	No_or_no_constitutive_exon
GCGTCGTCGCCGTCGTCGTCGTCGTCATCTTCGCCATGCTTCGGGTGAAGCT	5388387	5389272	5388337	5388389	1	2	ONIVA02G07990	5383701	5390478	None	15700	2267	148981	No_or_no_constitutive_exon
TAACAGGATAGACGGATGGATAGATAGATACTGGGGATGGGATGATGAAGAG	5401641	5401696	5401591	5401643	1	2	ONIVA02G08010	5399280	5403054	None	15700	2267	148981	No_or_no_constitutive_exon
TCCTTGCCGTGCTCCCGCTCAAGCTGACGAACGGCGGCGACGGGGTGTAGCT	5476455	5476814	5476405	5476457	1	2	ONIVA02G08090	5476350	5478644	None	15700	2267	148981	No_or_no_constitutive_exon
GTTCACTTTAACCAGAACCTAACGCTTCTTCTGTTAACTACATGGGACAGAT	5485590	5485853	5485903	5485851	-1	2	ONIVA02G08110	5484802	5493415	None	15700	2267	148981	No_or_no_constitutive_exon
AGTTTCAGCAGTGCGGTACTATACTGTAACATGTTTAATTGGGATTGCAGGT	5515906	5516008	5516058	5516006	-1	2	ONIVA02G08160	5515906	5518750	None	15700	2267	148981	No_or_no_constitutive_exon
GTACGGCGACGTGTACAGGCCGGTGGCCGCCGGCGGCGTACGGGGTGGAGAA	5607954	5608137	5607904	5607956	1	2	ONIVA02G08320	5606942	5613110	None	15700	2267	148981	Yes
TCCTGGCTCGGCCACTGACCCAAGTATGTTGTAATGTTTTGGGGAGGTAGGG	5612501	5613110	5612451	5612503	1	2	ONIVA02G08320	5606942	5613110	None	15700	2267	148981	No_or_no_constitutive_exon
AGGCCGCGCGCGCCTACGACGCGGCGGCGCGGGCGCTGCGCGGGGCCAAGGC	5623385	5623728	5623778	5623726	-1	2	ONIVA02G08330	5618671	5624019	None	15700	2267	148981	No_or_no_constitutive_exon
TCTTGGCGACGGCGACGCCATTGATGTGCCTTACTTGCATGGGATTGCAGAG	5671377	5671918	5671968	5671916	-1	2	ONIVA02G08390	5658741	5673112	None	15700	2267	148981	No_or_no_constitutive_exon
GGAGGCTGAGGCTGACGAAGATGGGGCTCTCCGGCCGTGACGGGTAGCAGAA	5671750	5671884	5671700	5671752	1	2	ONIVA02G08420	5662638	5674651	None	15700	2267	148981	No_or_no_constitutive_exon
AATATTAATCAGTTAATTACTGTGTGTTGTGCACGTGTTGGGGGGTGTAGGT	5845029	5845128	5845178	5845126	-1	2	ONIVA02G08660	5839428	5845816	4328585	15700	2267	148981	No_or_no_constitutive_exon
CCAGCAATAGAAAATTCCAACATTTTCGCCAAGATTTCATGGGATTGAAGCT	5868070	5868661	5868711	5868659	-1	2	ONIVA02G08700	5868070	5873753	None	15700	2267	148981	No_or_no_constitutive_exon
AGTGGTGGCCTTTATATCTTGATGATCAAGAATGCGTGGGAAAAATTCAGCT	6130191	6130239	6130289	6130237	-1	2	ONIVA02G09030	6126346	6132829	None	15700	2267	148981	No_or_no_constitutive_exon
TTTCATGAACCCATTTCTCAACTTGGCACGTTTGTGGGGAAAAAAAACAGCA	6130191	6130305	6130355	6130303	-1	2	ONIVA02G09030	6126346	6132829	None	15700	2267	148981	No_or_no_constitutive_exon
ATTGTTTCTTGGGTTTTTGAGTTTTGACCGCGAGATTTCGGGAAATGCAGCA	6151268	6151366	6151416	6151364	-1	2	ONIVA02G09060	6145059	6151697	None	15700	2267	148981	No_or_no_constitutive_exon
CTTCTATTTAATGTGCTCTGAAAATGATTTTTTTTTAATTGGCTGGGCAGGA	6327009	6327089	6327139	6327087	-1	2	ONIVA02G09330	6323783	6349099	None	15700	2267	148981	Yes
TCACCATAGCCGCGGGAGAAGCCGCCGGGGCGGGCGGCGGCGCGGGGGAGGC	6358243	6358315	6358365	6358313	-1	2	ONIVA02G09350	6356719	6358396	None	15700	2267	148981	No_or_no_constitutive_exon
CACACGGATCTTTCGATAGTCAATTCTCTCTTCACTTTTCATGGGTGCAGTG	6362133	6362215	6362265	6362213	-1	2	ONIVA02G09360	6361185	6364068	None	15700	2267	148981	Yes
AATGGAATAGCCTTTTTTTTTGCTTCTCATGCATGATCTGAATGGGATAGTT	6992932	6992945	6992995	6992943	-1	2	ONIVA02G10110	6989602	6998517	None	15700	2267	148981	No_or_no_constitutive_exon
CTGTCAGGTGCCATTGTACGGCAGTATCAGATTGGGGGTGACAGTGGCAGAC	7151560	7151765	7151815	7151763	-1	2	ONIVA02G10340	7151560	7159176	None	15700	2267	148981	No_or_no_constitutive_exon
GCGAACGACGGCGGCGCGGACTGGTGCCTGGCGGAGTGGGCGTGGCGGAGGT	7192182	7192531	7192581	7192529	-1	2	ONIVA02G10400	7192182	7195363	None	15700	2267	148981	No_or_no_constitutive_exon
GCGAGCGTCTACGAGGTATGGGGGTTTCGTTCTGCTTGCTAGATGGGAAGGG	7483526	7483985	7484035	7483983	-1	2	ONIVA02G10650	7483526	7484344	None	15700	2267	148981	No_or_no_constitutive_exon
TGTTCGTCCAAAGAGAATTAATGTTGGCAATGGGGCTGGGATAATCAAAGGA	7869304	7869383	7869433	7869381	-1	2	ONIVA02G11010	7865884	7872693	None	15700	2267	148981	No_or_no_constitutive_exon
GGCCACACTCCTGGTGAATGGTGATCGGGTGGATCTAATGGGTGCAAGAGGA	8165678	8165774	8165824	8165772	-1	2	ONIVA02G11250	8165678	8166019	None	15700	2267	148981	No_or_no_constitutive_exon
TGGCGGCGCCATCCTTCCCCGGGATGGTGCAATGGTGGGAGGAGTGGTAGCT	8469725	8470649	8470699	8470647	-1	2	ONIVA02G11600	8468734	8470706	None	15700	2267	148981	No_or_no_constitutive_exon
GCTCGAGAGGTAGCGAACTAGCAATCAAAGCGATGTGCTCGGGGAGGCAGTG	8487282	8487421	8487471	8487419	-1	2	ONIVA02G11620	8487282	8487673	None	15700	2267	148981	No_or_no_constitutive_exon
AGGTTGCTGTCGCCTGTCTGTGAGGACCTTCGGCGCGGTTGGGGAAAAAGAC	8795972	8796147	8796197	8796145	-1	2	ONIVA02G12000	8795972	8799742	None	15700	2267	148981	No_or_no_constitutive_exon
ATATACAGAAGAAGGATGAACACCTGCGATTTTTGGTTGGGGATGAGCAGTC	8865523	8865970	8866020	8865968	-1	2	ONIVA02G12070	8863579	8876581	None	15700	2267	148981	No_or_no_constitutive_exon
AAAATAGCACTTCGAAAACGATGAATGAATTCAAATGTGTGGGTCTAAAGTC	8874291	8874448	8874241	8874293	1	2	ONIVA02G12080	8871480	8874448	None	15700	2267	148981	No_or_no_constitutive_exon
TGATTGCTTTTTTTTGTGGGATTTTTTATTTATTTATTTTTGGGGTGTAGAG	8947580	8947831	8947881	8947829	-1	2	ONIVA02G12170	8944206	8948965	None	15700	2267	148981	Yes
TCAAGCTCATCGGTGCACTAAGGGTGGAGGGTCATTGATCTGGGTTGGAGGA	9004345	9004460	9004510	9004458	-1	2	ONIVA02G12210	9001968	9005587	None	15700	2267	148981	No_or_no_constitutive_exon
TGGCGAGGTGAAGAAGGCGGCGGGGTGAAGGAGGTGGCGGCGGGGTGAAGGA	9043706	9044169	9044219	9044167	-1	2	ONIVA02G12260	9043507	9045040	None	15700	2267	148981	No_or_no_constitutive_exon
CTACTGTACCTACTCTTGAGTAATAATTGTCACTCTGCTCTGGGATGCAGGG	9192771	9193056	9193106	9193054	-1	2	ONIVA02G12440	9192771	9194824	None	15700	2267	148981	No_or_no_constitutive_exon
GTGCAATTAATTTAAATCTGATTTGTGTGTATTATTAATTGTGGGTGCAGGG	9209582	9210275	9210325	9210273	-1	2	ONIVA02G12460	9207855	9211291	None	15700	2267	148981	No_or_no_constitutive_exon
TATTATGGAAGCTACAAGTAATTTTTCTTACTTGCAACCTTGGGGATCAGCG	9307341	9307533	9307583	9307531	-1	2	ONIVA02G12540	9306007	9308910	None	15700	2267	148981	No_or_no_constitutive_exon
CGTGGATCGAGCCAGTGAGAAGCTGGCGGCGGCGAGCGCGGTGAGGGTAGGG	9470970	9471092	9470920	9470972	1	2	ONIVA02G12750	9468662	9473640	None	15700	2267	148981	No_or_no_constitutive_exon
TTGCTTGCTTCTGCTTCACCCGGTGATTTTGTGCTGCTTGGGTGACGCAGGT	9808261	9808371	9808211	9808263	1	2	ONIVA02G13110	9807921	9813808	None	15700	2267	148981	No_or_no_constitutive_exon
TACAGAATACCCTGGAGTTATTAATGTGAAACCTAACACTTATGGGAAAGCG	9870226	9870337	9870387	9870335	-1	2	ONIVA02G13150	9866274	9872394	None	15700	2267	148981	No_or_no_constitutive_exon
GATCTCCAACCCGGTCTTCCATGGCGGCATGCTCTACCTCCTTGGGAAAGAT	9956907	9957428	9956857	9956909	1	2	ONIVA02G13190	9956295	9957428	None	15700	2267	148981	No_or_no_constitutive_exon
TCAATCTGTTCGCGAAATTGATCGATTCTTGTGTTGATCTGGGGGGGCAGAT	10004172	10004519	10004122	10004174	1	2	ONIVA02G13260	10003369	10007789	None	15700	2267	148981	No_or_no_constitutive_exon
TGGCGGCGACTGGTTGTATGATGGAGCAACTGTTGGGGGACTAGATGGAGGT	10120363	10120569	10120313	10120365	1	2	ONIVA02G13380	10120183	10120569	None	15700	2267	148981	No_or_no_constitutive_exon
TTGCTCGAGCTTTTCTGCAACGAGAGGAGGACGACGACGACGATGGGGAGGT	10137190	10137351	10137140	10137192	1	2	ONIVA02G13410	10132762	10138883	None	15700	2267	148981	No_or_no_constitutive_exon
ATGGGCTGCTCACCTTCTAAGGTGTGTTCATGTCCACATTATAAGGGCAGTT	10196913	10197940	10196863	10196915	1	2	ONIVA02G13470	10194382	10203623	None	15700	2267	148981	No_or_no_constitutive_exon
ACTTCTATGTTTTTCACCAAATTAATCCACTCTGTTCACAGGGCTTAAAGGA	10244038	10244104	10243988	10244040	1	2	ONIVA02G13510	10241055	10247621	None	15700	2267	148981	No_or_no_constitutive_exon
AATTTCAGCTAAACTGACCTTTTCGAATTTGTGATCTTTTGGGTAAACAGCA	10269365	10269398	10269448	10269396	-1	2	ONIVA02G13550	10265842	10273578	None	15700	2267	148981	No_or_no_constitutive_exon
GAGCGGCGAGCACTCGTGGCATGACACGCTGGTCGTCCCCGTGGGCGCAGAG	10333675	10333912	10333962	10333910	-1	2	ONIVA02G13600	10333675	10334174	None	15700	2267	148981	No_or_no_constitutive_exon
GGATTCTGATTTGGGATTTCTTCTCTTTTTCTCTCTCCGTGTGGGTGCAGCG	10423967	10424073	10424123	10424071	-1	2	ONIVA02G13620	10421631	10424264	None	15700	2267	148981	No_or_no_constitutive_exon
GCGGGTGCAAGCGTTGCATCAGTGCGTGCACGTGCGTGGCAGGGGTCTAGCA	10574251	10574597	10574647	10574595	-1	2	ONIVA02G13770	10558483	10576017	None	15700	2267	148981	No_or_no_constitutive_exon
CTTTTTGCTGCCGTTGCTTACTGTCCTTTACTCTTGGGCTGGATTAGAAGGC	11511972	11512027	11511922	11511974	1	2	ONIVA02G14620	11511597	11527592	None	15700	2267	148981	Yes
GACGAGGGCGTCGGACGCTGCCGCGGAAAGCATCCGCGCGGGCGTGGGAGAC	11517329	11517521	11517279	11517331	1	2	ONIVA02G14620	11511597	11527592	None	15700	2267	148981	Yes
GCACCTGGCAGTTGCCTCTTTTGGTTAGTTAACCTTTTGGGCGGATGCAGAC	11575455	11576130	11575405	11575457	1	2	ONIVA02G14730	11574951	11576130	None	15700	2267	148981	No_or_no_constitutive_exon
CTCCATCTGAAGCAAAATCTAAGTGAACTAGTACTTTCTTAGGGTGGTAGTA	11649424	11649706	11649756	11649704	-1	2	ONIVA02G14810	11648303	11656197	None	15700	2267	148981	No_or_no_constitutive_exon
AGGTTTGATTGAATTGACGAGGGTTGATTTGTTTGGTGTTTTCAGGGAAGCT	11986664	11986796	11986846	11986794	-1	2	ONIVA02G15160	11979987	11992169	None	15700	2267	148981	No_or_no_constitutive_exon
AAATTGCTACGGATGCGATCTGAGAAAGAGAAAAAAACCGTCCGGGGAAGAG	12199526	12199602	12199476	12199528	1	2	ONIVA02G15320	12194483	12200128	None	15700	2267	148981	No_or_no_constitutive_exon
CTCCTCCTCCTCCCCCTCCCATGGCCGACGCAAACATGGCGTGGGCGGAGCT	12223121	12224384	12224434	12224382	-1	2	ONIVA02G15360	12223121	12227580	None	15700	2267	148981	No_or_no_constitutive_exon
TGGCGACGGTGGCTGATGGTTGTCGGTGGCTGCATGTGGGGGCTGGGAAGGT	12309645	12309820	12309870	12309818	-1	2	ONIVA02G15470	12308869	12310388	None	15700	2267	148981	No_or_no_constitutive_exon
AGGAGGTCGCGGAGAGGCGGATCTGTCAGTCACAGGTCTGGCTGGGATAGAT	12461164	12461290	12461340	12461288	-1	2	ONIVA02G15600	12460461	12461376	None	15700	2267	148981	No_or_no_constitutive_exon
TCAATTGATGCTTGCTTTATGTATGAGTACTTTGGTGGTGGGATGTGCAGGT	13168904	13169036	13168854	13168906	1	2	ONIVA02G16150	13167803	13171021	None	15700	2267	148981	No_or_no_constitutive_exon
AATCACAATTATATGCCAAACCAGTTTTTAATATTGTTGCATGTGGGCAGCT	13193925	13193978	13194028	13193976	-1	2	ONIVA02G16160	13192172	13195676	None	15700	2267	148981	Yes
CTATTTCTATTGTGACTGAGCTTCGGAATCGTCATGCCAAGGGTGAGAAGAA	13293624	13293777	13293827	13293775	-1	2	ONIVA02G16220	13293624	13298335	None	15700	2267	148981	No_or_no_constitutive_exon
GATCGCTTACGCTTAATGCTCTGTAAAAAAAAAAACTTATGTGGGTGCAGCG	13384183	13384297	13384133	13384185	1	2	ONIVA02G16320	13377999	13385334	None	15700	2267	148981	Yes
GATTAGAGCCTAGCTCATTGGTTAGATTTGGGGCAGGGGGAGATAATCAGAA	13430190	13430807	13430140	13430192	1	2	ONIVA02G16440	13430068	13430807	None	15700	2267	148981	No_or_no_constitutive_exon
TTTCTGATTCCTTTTCTATTTTGTGCTCTTTTTTTCATGTATGGGAGCAGCT	13604739	13604842	13604689	13604741	1	2	ONIVA02G16600	13604303	13606216	None	15700	2267	148981	No_or_no_constitutive_exon
CATACATTGTTCTGCTCTAAATATTTTCTTTTATTCGAGGGGATAGGCAGAT	13919647	13919696	13919746	13919694	-1	2	ONIVA02G16800	13916505	13921609	None	15700	2267	148981	No_or_no_constitutive_exon
GGTTCATACATTGTTCTGCTCTAAATATTTTCTTTTATTCGAGGGGATAGGC	13919647	13919700	13919750	13919698	-1	2	ONIVA02G16800	13916505	13921609	None	15700	2267	148981	No_or_no_constitutive_exon
TAACAAAATGCTAATGTGTATTGTATACTATGAAATGATAAATGGGTTAGGA	14500441	14500942	14500992	14500940	-1	2	ONIVA02G16980	14499932	14501797	None	15700	2267	148981	No_or_no_constitutive_exon
AAGGGAGGGAGGAGATTTCTTGAGAGGAAAAAACCAGAGGGAGATTAGAGAG	14536656	14536711	14536761	14536709	-1	2	ONIVA02G17010	14531201	14550047	None	15700	2267	148981	No_or_no_constitutive_exon
TATTTTAATGGTCATTGCTTCATGTTTAAATTACCAGAACTGGGGGAGAGAT	14539097	14539141	14539191	14539139	-1	2	ONIVA02G17010	14531201	14550047	None	15700	2267	148981	No_or_no_constitutive_exon
TTTTTTTTAATTTACTGTTTGTTGGGTAATTATGAGGTCGGGTGATGGAGGG	14624477	14624583	14624633	14624581	-1	2	ONIVA02G17040	14609096	14627511	None	15700	2267	148981	No_or_no_constitutive_exon
GTGCGTGCGTTCGTCTCTGATCTCGGTGGGGAGCACACGGGGGGGCGCAGGC	15597553	15597683	15597733	15597681	-1	2	ONIVA02G17830	15593031	15598048	None	15700	2267	148981	No_or_no_constitutive_exon
CTCTCTTTGGCTGCATGCATGCCACGAAGATGCAGAAGATGGGTGTGAAGAG	15621243	15622474	15621193	15621245	1	2	ONIVA02G17840	15616714	15622474	None	15700	2267	148981	No_or_no_constitutive_exon
GCTGAAGTTATTTCCAACTATTAATGTTAAATGTACTGTTTGATGGGCAGCT	15958196	15958243	15958293	15958241	-1	2	ONIVA02G18050	15957087	15963741	None	15700	2267	148981	No_or_no_constitutive_exon
GACGGTCCGTCTAGGAGCTCCCGGACCTAAGAAATGCACAGGGGTTGCAGTT	16049661	16049927	16049611	16049663	1	2	ONIVA02G18150	16046001	16049927	None	15700	2267	148981	No_or_no_constitutive_exon
GGCGTGGATGGATGCGGCTGTGTGATGGTGATACATTGGTGGGGTGGCAGGA	16235710	16235911	16235660	16235712	1	2	ONIVA02G18300	16234707	16235911	None	15700	2267	148981	No_or_no_constitutive_exon
GTGGCTGCAACGAAGAAGATGAAGATTTCGAGCATTGCATCTGGGAACAGCA	16406275	16406624	16406225	16406277	1	2	ONIVA02G18520	16405298	16406999	None	15700	2267	148981	No_or_no_constitutive_exon
CCCTCTCTCTCTCTCTCGGCTCCTAATTGAAGAGGAGGAGGTGACGGGAGGA	16502346	16502385	16502296	16502348	1	2	ONIVA02G18620	16501921	16502385	None	15700	2267	148981	No_or_no_constitutive_exon
CCTCCTTGGAGGTGTTTCCTTGTGGACTCTCTCTCACCTTTGGGTGAAAGCC	16614380	16614455	16614505	16614453	-1	2	ONIVA02G18780	16609144	16614735	None	15700	2267	148981	No_or_no_constitutive_exon
ATCCAAATCCTTTTCTTTTTCAACACCAAGTTGGAGATAGGGACAAACAGAA	16609144	16609312	16609362	16609310	-1	2	ONIVA02G18780	16609144	16614735	None	15700	2267	148981	No_or_no_constitutive_exon
ATTTTCTGCCAGGAGTTCTTTTACATTACTTGTTTCTGTGGGATGTGCAGGT	16649610	16649778	16649828	16649776	-1	2	ONIVA02G18810	16633280	16650472	None	15700	2267	148981	Yes
TCAAGGGAAGCCTGTGCTAAACTCTCTACGTGAAAACACTTTGATGGGAGCT	16835255	16835299	16835349	16835297	-1	2	ONIVA02G18920	16834859	16835493	None	15700	2267	148981	No_or_no_constitutive_exon
TCAAGGTGAGATCTCTGTTTTTTTTTTTTCTGTGCAGCACTGCAGGGCAGTC	17110799	17110987	17110749	17110801	1	2	ONIVA02G19050	17097394	17111380	None	15700	2267	148981	No_or_no_constitutive_exon
GGCGCGGGAAGATAGCGACATACATGCGGCGTGAATTGCGGGAACGGCAGGT	17230040	17230126	17229990	17230042	1	2	ONIVA02G19160	17229787	17230840	None	15700	2267	148981	No_or_no_constitutive_exon
TATTGATTGGGATTGAGATTTTCTGATCGGAGTTTGTTCGGGGATTACAGGT	17332055	17332218	17332268	17332216	-1	2	ONIVA02G19260	17331178	17332614	None	15700	2267	148981	No_or_no_constitutive_exon
CTATCGGCGGCGGCGGGAGACACGGAGGAGCGGGCGGCGGGCGGCGGAAGGC	17617073	17617277	17617023	17617075	1	2	ONIVA02G19390	17585896	17617807	None	15700	2267	148981	Yes
TTGCTGCATTGTCATTGCAGTGCTAATATAAATGAATTGTGGGCGTGCAGGC	17643833	17644673	17643783	17643835	1	2	ONIVA02G19420	17643624	17644673	None	15700	2267	148981	No_or_no_constitutive_exon
AGGTTTGATCTGTGGATTTATTTTTTTTCTTGTTTTGTGGGGGTGATTAGGG	17799400	17799480	17799350	17799402	1	2	ONIVA02G19590	17798904	17803653	None	15700	2267	148981	No_or_no_constitutive_exon
ACCAAGCGAACCCAGCGGAATTCGTTGGGCAGCGGGTGCGGGAGCAGTAGAG	17839171	17839303	17839121	17839173	1	2	ONIVA02G19650	17839105	17842139	None	15700	2267	148981	No_or_no_constitutive_exon
ATACTGGTTAGCTTAGTTTTTTTTTCTCATGTTTTGGTCAACATGGGCAGGG	17990545	17990748	17990495	17990547	1	2	ONIVA02G19800	17989328	17994099	None	15700	2267	148981	No_or_no_constitutive_exon
ACCATTTTTAGTTGAGTTCCCTTATTTGTGTATTTATGTGTGGGATGCAGAA	18045128	18045299	18045349	18045297	-1	2	ONIVA02G19840	18039723	18047955	None	15700	2267	148981	No_or_no_constitutive_exon
TCCGGGGTGCTCTTCCGATGGTTGTGCGACGTGATACGATGCACTGGGAGTG	18229855	18230051	18230101	18230049	-1	2	ONIVA02G19980	18229855	18230788	None	15700	2267	148981	No_or_no_constitutive_exon
TCTCTTTGCTTATGACAATATATGACAGGAGTAAGTTGCTGATAGGGTAGAC	18594453	18594551	18594601	18594549	-1	2	ONIVA02G20210	18592836	18598755	None	15700	2267	148981	No_or_no_constitutive_exon
CGGCTGCACCAATTTGCTCTCTTTTTGCATTTTTCTCATTGTGTGGGCAGTG	18702917	18702942	18702867	18702919	1	2	ONIVA02G20400	18702272	18704564	None	15700	2267	148981	No_or_no_constitutive_exon
GCCCCTGCGCCGCTGCTGCCTCTGGACCAAGAAGGAGAGGGAGGAGGAAGGC	18841718	18841771	18841668	18841720	1	2	ONIVA02G20550	18834351	18841771	None	15700	2267	148981	No_or_no_constitutive_exon
AATATTCTGCGTTCTTTACCATGTGTTCATGTTATGCTGTTGGGTGGCAGGT	18882508	18882565	18882615	18882563	-1	2	ONIVA02G20600	18881357	18887475	None	15700	2267	148981	Yes
TGGTGATTTTAAGTGGTTCTGAATCATGTGGGTGATTCTTGGGGTTGCAGTG	19026822	19026978	19026772	19026824	1	2	ONIVA02G20770	19025374	19033076	None	15700	2267	148981	No_or_no_constitutive_exon
TCGGTCGATCGTAAACTGACGCGCGCGCGCGATGGATGGGAGTAATGCAGGG	19041646	19041906	19041956	19041904	-1	2	ONIVA02G20780	19032311	19042110	None	15700	2267	148981	Yes
TCAATTTGTTTTTGATAATAATCCTATTCTGTTTTCTTTGGTGGGGGAAGAC	19134572	19134676	19134726	19134674	-1	2	ONIVA02G20870	19128371	19137187	None	15700	2267	148981	No_or_no_constitutive_exon
ATTTGTATTGATCCTTTTTTCATTTCTTTTTTTGTTTCCTTGGTGGGTAGAA	19210487	19210659	19210709	19210657	-1	2	ONIVA02G20940	19209740	19225386	None	15700	2267	148981	No_or_no_constitutive_exon
TTATACGGAGTACTAGCTAAGCTCGCTCCGGTCCAATTCCGTATGGGCAGCG	19547899	19547980	19547849	19547901	1	2	ONIVA02G21330	19544894	19549580	4329561	15700	2267	148981	No_or_no_constitutive_exon
CCGGCGGCGGCGGGGCGAGCACCGCCTGGTGGAGCGGGGATGAGATGGAGGA	19831502	19831646	19831452	19831504	1	2	ONIVA02G21620	19830784	19835259	None	15700	2267	148981	No_or_no_constitutive_exon
CAAACACATATCACCAGTTTTGTTTTGATTTGTGTTTTTGATGGGAACAGCA	20151066	20151227	20151016	20151068	1	2	ONIVA02G21860	20149946	20158165	None	15700	2267	148981	Yes
CCCAGGCCCCTTATTCTGGTCTCTTCCCCGAAACTGGGAAAAGGATCGAGCC	20199749	20200058	20200108	20200056	-1	2	ONIVA02G21930	20199072	20201979	None	15700	2267	148981	No_or_no_constitutive_exon
TTGCTTCTGCAGCCGTCGTTGTGAGAGAAGGGTGAGGAAGGGAGCTGCAGCC	20550485	20550525	20550575	20550523	-1	2	ONIVA02G22340	20533973	20556605	None	15700	2267	148981	No_or_no_constitutive_exon
TTCCATTTCTCCACTTCTGGTATATTAATTACTCTATGTCGGGTATGCAGGG	20573273	20573305	20573223	20573275	1	2	ONIVA02G22360	20568247	20578203	None	15700	2267	148981	No_or_no_constitutive_exon
CAATAGGAAGAAGCTGTAGAGTTGATCTTTTTTTTTTTTGGGTGATGAAGAT	20608013	20608085	20607963	20608015	1	2	ONIVA02G22380	20605031	20611024	None	15700	2267	148981	No_or_no_constitutive_exon
TGGTGGTTGATGATGCAGGGATTCACCCTGGAGCTGTGCGGCAGGGACAGGG	20680320	20680654	20680270	20680322	1	2	ONIVA02G22470	20676259	20680654	None	15700	2267	148981	No_or_no_constitutive_exon
AAGTATCTTCTTTTTATTTTTCTTCTGACCTGAATTGGTTGTGGGCGCAGCC	20768060	20768402	20768452	20768400	-1	2	ONIVA02G22550	20768060	20769203	None	15700	2267	148981	No_or_no_constitutive_exon
GTGTTTTACCAGTTTCTACTGTTCTCACCACTACCTTATAATGTGGGCAGCA	20883314	20883416	20883466	20883414	-1	2	ONIVA02G22680	20882332	20886220	None	15700	2267	148981	No_or_no_constitutive_exon
CCAAATTTATATTGATGTTAGTGAATCTGGATGAGTAATGAAGGGGCTAGGA	21086904	21087264	21087314	21087262	-1	2	ONIVA02G22860	21086721	21104430	None	15700	2267	148981	Yes
ACACATGTGTGGTAGCCTCAACTATTTTCTTTTTTGTTTGTGGGTGGAAGAA	21210221	21210307	21210357	21210305	-1	2	ONIVA02G22960	21208501	21211125	None	15700	2267	148981	No_or_no_constitutive_exon
CGCGTCCGTGCGTGCGTGTGTGCGTGTGGCGGTTAAAACGGGTGGGAGAGGG	21276102	21276286	21276336	21276284	-1	2	ONIVA02G23120	21273882	21276387	None	15700	2267	148981	No_or_no_constitutive_exon
AAACACATGACATGATCAGCAAATTAATGCCATCGCGGCGGGATATGCAGGT	21419559	21419701	21419751	21419699	-1	2	ONIVA02G23310	21418909	21421880	None	15700	2267	148981	No_or_no_constitutive_exon
TTGACCCACGCGCAACGGCAGCGATAGCAGCAGGTGGTGGCAGTGGGCAGCT	21444954	21445119	21444904	21444956	1	2	ONIVA02G23360	21443625	21445258	None	15700	2267	148981	No_or_no_constitutive_exon
CATGTTGCATGTAACATAGAATCATATTGTGTAGTATCGTTATAGGGTAGTT	21583487	21583602	21583652	21583600	-1	2	ONIVA02G23470	21573998	21583952	4329728	15700	2267	148981	Yes
ATTGTGAAACATATCGATGGTTGAGTTTATTATTCTGATGGGATATGCAGCA	21581547	21581833	21581883	21581831	-1	2	ONIVA02G23470	21573998	21583952	4329728	15700	2267	148981	Yes
TTACAGTAGTAAAATATGTGTCAATTGCACAAATCTACCTAGGGAAAAAGAA	21575741	21575835	21575885	21575833	-1	2	ONIVA02G23470	21573998	21583952	4329728	15700	2267	148981	No_or_no_constitutive_exon
TTTGTGAAACATATCCATGGTTGAGTTTATTATTCCGATGGGATATGCAGCA	21611230	21611516	21611566	21611514	-1	2	ONIVA02G23500	21602621	21613006	None	15700	2267	148981	Yes
ACAGCTACTAACTTATCTTCCAAAACTGCTGCAGTCTTATGGGATCAAAGTT	22314321	22314417	22314271	22314323	1	2	ONIVA02G24530	22311572	22318309	None	15700	2267	148981	No_or_no_constitutive_exon
GCGCTCTGTGAGGATTGATTCGTCATACCGTATCGTCGTGGGGGGAACAGAT	22330466	22330624	22330416	22330468	1	2	ONIVA02G24560	22330116	22333072	None	15700	2267	148981	No_or_no_constitutive_exon
ATTCGGTTGTCTGATGCTTAGGATGATATGCTGTTGTTTTGGGCGTGCAGGC	22434345	22434723	22434295	22434347	1	2	ONIVA02G24710	22433745	22438382	None	15700	2267	148981	No_or_no_constitutive_exon
ACGTGGGGCCCACGGTTGTAAGGTTAAAAAAATTGAAACTGCGGGTGCAGGA	22453742	22454488	22454538	22454486	-1	2	ONIVA02G24750	22452973	22455054	None	15700	2267	148981	No_or_no_constitutive_exon
ACAACAGCAATAGCAGCAACGGCTGCATGCAGGTTTTGGGTAGTAATAAGCT	22457270	22457618	22457220	22457272	1	2	ONIVA02G24770	22456701	22462422	None	15700	2267	148981	No_or_no_constitutive_exon
TTTCCTCTAATGGCAATTTTTTTCCTGTAAGCTTAGATCACTATGGGAAGAG	22513718	22513856	22513906	22513854	-1	2	ONIVA02G24860	22510070	22515190	None	15700	2267	148981	No_or_no_constitutive_exon
AACATATTTTATTGGATTTTGATTAATTTATTTATTTTTATGTTGGGAAGAT	22736849	22736906	22736956	22736904	-1	2	ONIVA02G25050	22730905	22738593	None	15700	2267	148981	Yes
TCTGATGGGATTATTCGTGTGTGTCTCTGTGTGTGCGTGCGTGTGGGCAGCC	22765473	22765701	22765751	22765699	-1	2	ONIVA02G25090	22759630	22765946	None	15700	2267	148981	No_or_no_constitutive_exon
ATCTTTGTCTGGTTTCGCGTACGTGTTGTGAGTTTGGCGCGCGGGTGCAGGC	22759630	22759873	22759923	22759871	-1	2	ONIVA02G25090	22759630	22765946	None	15700	2267	148981	No_or_no_constitutive_exon
GTGAAAGTTTTGCTTCTAAATTAATTTTTGATTGATGCTGGGATTGGCAGGT	22856085	22856218	22856035	22856087	1	2	ONIVA02G25240	22854107	22859938	None	15700	2267	148981	No_or_no_constitutive_exon
ATTTGAATTTGTGGTTAACTTTTGTTTTTGTTTTTGTTTTTGGGTGACAGGT	22896782	22897751	22896732	22896784	1	2	ONIVA02G25280	22894789	22897751	None	15700	2267	148981	No_or_no_constitutive_exon
CGGCGCGTGCGTCGGCCGGGAGCGGGTGGCCGAAGCCGTGGGTGGCGCAGCC	23092118	23092375	23092068	23092120	1	2	ONIVA02G25570	23082596	23100793	None	15700	2267	148981	Yes
TCTTCAGAAATGGTGTCAACTGAAAAACGATCTTGATGGGGGTGATGCAGGA	23270806	23270907	23270957	23270905	-1	2	ONIVA02G25800	23269074	23271094	None	15700	2267	148981	Yes
GTGTCATATACTGTTTCTGTTTTTGTGCTAATTGTCACTGATGGGATCAGGA	23372291	23372369	23372241	23372293	1	2	ONIVA02G25880	23364526	23372647	None	15700	2267	148981	No_or_no_constitutive_exon
TCGGATCGGGTGGGTGGCTGACCTGACCTTGGTGATGGGGGCGAATGCAGGT	23405980	23406226	23405930	23405982	1	2	ONIVA02G25950	23405608	23412637	None	15700	2267	148981	No_or_no_constitutive_exon
TATATCGCGATGTGTTCTTGATTTCTTGGGCGTGTTGGAAATGGGGGCAGTT	23539496	23539634	23539446	23539498	1	2	ONIVA02G26110	23533372	23542036	None	15700	2267	148981	No_or_no_constitutive_exon
GTAATTATTTTTACCTCTATGCATGATCACTAACATTGCAACTGGGACAGAG	23638175	23638278	23638328	23638276	-1	2	ONIVA02G26280	23638175	23641833	None	15700	2267	148981	No_or_no_constitutive_exon
TGCTCGGGCGGCAAGCCCGGCGAGGAGGGAGGCTGTGGTCAGGGGGGCAGCC	23698573	23698687	23698737	23698685	-1	2	ONIVA02G26350	23683462	23705153	None	15700	2267	148981	No_or_no_constitutive_exon
GATTCAATCAATCGGGGTGGATTGTATTTTTCTTTTGTTTGGGGGGGAAGGG	23765818	23766041	23765768	23765820	1	2	ONIVA02G26440	23765314	23770120	None	15700	2267	148981	No_or_no_constitutive_exon
ATTAATATCATCTGGTCCTTTTTCTTTTTTTTTCCAACCGGGCTAAACAGGG	24204278	24204386	24204436	24204384	-1	2	ONIVA02G26900	24197827	24209749	None	15700	2267	148981	Yes
CGAGGGCGCGCTCCACAAGCACGTTCCGGAGCTTCTTCATCAGCGGGTAGTT	24398111	24398296	24398061	24398113	1	2	ONIVA02G27110	24397793	24406850	None	15700	2267	148981	No_or_no_constitutive_exon
CACTGATTTCGCAACTAACACCATCTAGTTGCCGTGTGGGGGCGGCGCAGGG	24550826	24551157	24551207	24551155	-1	2	ONIVA02G27280	24549119	24553148	None	15700	2267	148981	No_or_no_constitutive_exon
CATGTTGTTTGTTCCGTATTTTATATTTATCTCTTTGTTCATGTGGGAAGCA	24680801	24681014	24680751	24680803	1	2	ONIVA02G27410	24665974	24686869	None	15700	2267	148981	No_or_no_constitutive_exon
AATATACCACATGCATATTGTTCTTTTTGCAAAATAATTTTGGGGTACAGCC	24671697	24671739	24671647	24671699	1	2	ONIVA02G27410	24665974	24686869	None	15700	2267	148981	No_or_no_constitutive_exon
CCCCCGCGGCTCGTGTAGGGTGGTGCGCCCCGGTGTTTCGGGAGGTTTAGGG	24742090	24742261	24742040	24742092	1	2	ONIVA02G27470	24722679	24742261	None	15700	2267	148981	No_or_no_constitutive_exon
GTTTCTATTTCCAGAACATCCTGAGTTACTGACTGATTCGGGGGTTGCAGAT	24801362	24801428	24801312	24801364	1	2	ONIVA02G27580	24797565	24802360	None	15700	2267	148981	No_or_no_constitutive_exon
ATTACATTCTGGGGTACACTGAGTAATTTGCAATTTTGCCGTGGGTGCAGGC	25000519	25001224	25000469	25000521	1	2	ONIVA02G27890	24994199	25001224	None	15700	2267	148981	No_or_no_constitutive_exon
TCAAGCAAGAGGAAGTCGTTGTCGCTGGCCGCTGGCCGCTGGGGGAGTAGAT	25055007	25055192	25054957	25055009	1	2	ONIVA02G27980	25049395	25059567	None	15700	2267	148981	No_or_no_constitutive_exon
TTTTATTCTGACGTTTGGTTCATTGAACTAAGTTTTCTTTCTGGGAACAGGT	25094215	25094371	25094165	25094217	1	2	ONIVA02G28020	25088401	25095866	None	15700	2267	148981	No_or_no_constitutive_exon
TTCATTTGTTACGTACTCTGACTGGATAGTTGGGGGTTTTGTGGGTGCAGGC	25371010	25371107	25371157	25371105	-1	2	ONIVA02G28350	25365377	25372082	None	15700	2267	148981	No_or_no_constitutive_exon
CTCTAAAAATTCTCCCTTGTTGCGGTTCCTAAATTTGTGGGTGGAAACAGGA	25622321	25622491	25622271	25622323	1	2	ONIVA02G28750	25618787	25625239	None	15700	2267	148981	No_or_no_constitutive_exon
TCTGCTGTTAACATCACTTTGTAACAATCTATAGAGCTGGGGGAACGCAGCG	25628326	25628419	25628276	25628328	1	2	ONIVA02G28760	25625810	25629514	None	15700	2267	148981	No_or_no_constitutive_exon
ATTTACGTGGTGTCGAGAGGGTGATGAATGCTGCTTCGTGGGGTGATCAGGA	25645059	25645113	25645009	25645061	1	2	ONIVA02G28790	25644512	25651026	None	15700	2267	148981	No_or_no_constitutive_exon
CGTACTGTACTGATCATGAGTCTTACTCCTACATGGTATCGGGCATGCAGTC	26013607	26013748	26013798	26013746	-1	2	ONIVA02G29290	26012610	26014269	None	15700	2267	148981	No_or_no_constitutive_exon
TTGAAAACATTCCTTTGCCTGCATTCACAGTCACATTTACATGGGTGCAGAC	26017579	26017684	26017529	26017581	1	2	ONIVA02G29300	26015998	26019953	None	15700	2267	148981	No_or_no_constitutive_exon
AAGGGATATACTGACAGATAATTCATATGCTAAAACTTGGGGAAGGACAGAA	26095623	26095713	26095763	26095711	-1	2	ONIVA02G29400	26094786	26114518	None	15700	2267	148981	Yes
ATCAAGATCTGTCCATTAACGAAATGGTGTATGTTGTGGGGATATGTAAGTC	26127717	26127983	26128033	26127981	-1	2	ONIVA02G29410	26126442	26130689	None	15700	2267	148981	No_or_no_constitutive_exon
CTACAATCACCTGGTGCAATTCAGTTTACATTTCTCGATGGGAACAAAAGTT	26230446	26230568	26230396	26230448	1	2	ONIVA02G29570	26229992	26236974	None	15700	2267	148981	No_or_no_constitutive_exon
TTGTTTTTTCCCATAGCCATCTGAATTCCTTGATTCTGTGGGCTGAACAGCT	26242284	26242475	26242234	26242286	1	2	ONIVA02G29580	26240223	26242475	None	15700	2267	148981	No_or_no_constitutive_exon
AGCTAAGGGACCCAAGGTCTAGTGGCGGTGGCGATGGTGAGGGTAGTCAGAG	26381656	26381844	26381606	26381658	1	2	ONIVA02G29810	26381557	26381844	None	15700	2267	148981	No_or_no_constitutive_exon
TATGTTAACCATCATTCTTAACAGGTCTGTCAAAAGATGCTCCGGGGAAGGA	26606241	26606346	26606191	26606243	1	2	ONIVA02G30080	26602749	26607924	None	15700	2267	148981	No_or_no_constitutive_exon
GTTGCACTGGAAAATTTCTGATTTGAAACTATTCAACCTTCAATGGGCAGAT	26847916	26848043	26848093	26848041	-1	2	ONIVA02G30320	26846366	26850765	None	15700	2267	148981	No_or_no_constitutive_exon
ATTGCTTCATGCGTTCGTGTGCTGGTTTATGTTGTTTGATTGATGGGTAGGT	27424725	27424976	27425026	27424974	-1	2	ONIVA02G30840	27424725	27426845	None	15700	2267	148981	No_or_no_constitutive_exon
AACTTTGCACTTGACACCTCATGTACTTATGATGCAGTTTATGGGTGCAGGG	27534043	27534148	27533993	27534045	1	2	ONIVA02G30930	27530640	27536889	None	15700	2267	148981	Yes
CCACCACCACCGCTGGGACCTACTCTCCGGTTGCTGCCGCCGGGGAAAAGCG	27565858	27566141	27566191	27566139	-1	2	ONIVA02G30980	27560770	27566895	None	15700	2267	148981	Yes
CATTTTCCACATTCATATTGATGTATTAATATGAATGTGGGAAATGCTAGAA	27599867	27599997	27599817	27599869	1	2	ONIVA02G31030	27592785	27602254	None	15700	2267	148981	No_or_no_constitutive_exon
CGCTCGGCTGCTGGTGCGGTGGTGACTGATTGGGTGGTTGTGGGGTGCAGGC	27736231	27736486	27736181	27736233	1	2	ONIVA02G31170	27735868	27736486	None	15700	2267	148981	No_or_no_constitutive_exon
AGAAGTACAAAGAATTAACAATTGAAATTTGTTTGCACAGGTGGGCAAAGGA	27793876	27793904	27793954	27793902	-1	2	ONIVA02G31280	27793465	27797086	None	15700	2267	148981	No_or_no_constitutive_exon
TCATGCCTTTTTTTTCTTTGTGTATATGTGATATTTATTTTTGGGTGAAGGC	27882295	27882387	27882437	27882385	-1	2	ONIVA02G31360	27882295	27884754	None	15700	2267	148981	Yes
TGTTTCTTGGTTATTGATTGGGGTGTGATGGATTGAATGTGGGGGTGCAGGG	27924184	27924391	27924441	27924389	-1	2	ONIVA02G31400	27923484	27924530	None	15700	2267	148981	No_or_no_constitutive_exon
TGAGAGGTGGCGGTGATGGATCTGAAGGGGAAGGGGGGGTAAAGATCCAGCG	28115670	28115978	28115620	28115672	1	2	ONIVA02G31650	28113577	28115978	None	15700	2267	148981	No_or_no_constitutive_exon
GGTGCGCCCACACGTGGTCGGACGGGTCCGGCACGGCCGTGGACGGGTAGAA	28273113	28273278	28273063	28273115	1	2	ONIVA02G31900	28266090	28274653	None	15700	2267	148981	No_or_no_constitutive_exon
GGTGCATGTGACAACACGGTGAGACGTTGTGTGTGGGTGGGTGGGTGCAGGG	28318478	28318708	28318758	28318706	-1	2	ONIVA02G31920	28315535	28318915	None	15700	2267	148981	No_or_no_constitutive_exon
GGACATGAGGATAAAGCAGTCATTTGGATTGACGATTTTTCATGGGATAGGT	28877299	28877487	28877249	28877301	1	2	ONIVA02G32650	28876283	28879057	None	15700	2267	148981	Yes
CGCTTGCTGCTCCGGGGAGGTTTTTCTTGGGCGATCGATCGGCTGGGCAGGT	28968296	28968382	28968432	28968380	-1	2	ONIVA02G32790	28966920	28968701	None	15700	2267	148981	No_or_no_constitutive_exon
CGGCGGTGATGGCGGACGACGGGACCACGGTGTTCCGGGGGACGGCGCAGCC	28994562	28994672	28994722	28994670	-1	2	ONIVA02G32820	28992571	28995041	None	15700	2267	148981	No_or_no_constitutive_exon
ATTTGTGCAAACGCACTCATGGTTTTGGTTCCTCCCGTTGGGGCGTGCAGTT	29209894	29210019	29209844	29209896	1	2	ONIVA02G33170	29207711	29210813	None	15700	2267	148981	No_or_no_constitutive_exon
CTCATTCGGGGTGGAATTGATGGGTTTTTTTTTTTTTGTCGGGGTGGCAGTT	29214016	29214190	29213966	29214018	1	2	ONIVA02G33180	29213326	29218402	None	15700	2267	148981	No_or_no_constitutive_exon
GGTTTATCCTTTTTAAAATTTTCTTAATTCTTTGTTGATGGGAAATGCAGCA	29322506	29322598	29322648	29322596	-1	2	ONIVA02G33370	29321347	29327279	None	15700	2267	148981	No_or_no_constitutive_exon
TCTATCTCTCTCCTCTTCTTTTCTCACTTTTCTCCTCATCAGTTGGGCAGGG	29435897	29436068	29435847	29435899	1	2	ONIVA02G33500	29434741	29436068	None	15700	2267	148981	No_or_no_constitutive_exon
GCTCGCCATGCGCGCCGGAAGCGGAAGCTAATGGCGACCGGGCGCGGCAGGG	29464789	29465117	29465167	29465115	-1	2	ONIVA02G33560	29464484	29465645	None	15700	2267	148981	No_or_no_constitutive_exon
CCTCAGGAAGCTTTGATGAAATTGCTATTGTCGCTGGTGGGTGTGATAAGAA	29795300	29795422	29795472	29795420	-1	2	ONIVA02G33980	29789760	29796809	None	15700	2267	148981	No_or_no_constitutive_exon
CAACCGTGCAGTCCGGCTGCTGCAAGCCGCCGGTGTACTGCGGGTACGAGCG	29933579	29933828	29933529	29933581	1	2	ONIVA02G34240	29932144	29933828	None	15700	2267	148981	No_or_no_constitutive_exon
GTCTAGTGCCGATTCGTTAAAAAAAAAAAGAACCCTTTCATCCGAGGGAGAT	29950450	29950840	29950890	29950838	-1	2	ONIVA02G34290	29950450	29958622	None	15700	2267	148981	No_or_no_constitutive_exon
TGGCGCGCGATTTCTGTACTGATTGCGGTTGCGATGTGGGAGTGATGAAGGG	29986465	29986605	29986415	29986467	1	2	ONIVA02G34350	29985021	29988244	4330610	15700	2267	148981	No_or_no_constitutive_exon
GTTTCATGGTTTTTTCCTGACTGGTTGTTGCTTGAGTTGTTGGGCGGCAGCA	30020445	30020941	30020395	30020447	1	2	ONIVA02G34390	30019621	30024800	4330614	15700	2267	148981	Yes
TCCTTTCTTCTCTCAACGCATGTGTCTTGCCCGCTGATGATGGGATGCAGCG	31050460	31050692	31050410	31050462	1	2	ONIVA02G35710	31050206	31050692	None	15700	2267	148981	No_or_no_constitutive_exon
GGGTGGGAGGCGGAGGCTGGAGCCCCGAGCACCGAGCTCCGGGTGGTCAGCC	31246961	31247002	31247052	31247000	-1	2	ONIVA02G36030	31243573	31247250	4330815	15700	2267	148981	No_or_no_constitutive_exon
TTTGTTTATGGAGTTTGGCTTCTGACACGAGAGTTTGGGGGAAATTGCAGCG	31489970	31490165	31490215	31490163	-1	2	ONIVA02G36330	31487509	31490823	None	15700	2267	148981	Yes
GTCATTGAACTTGATTTTCTATTACAATGGATGTTGATTTCAGGGTTAAGAA	31492552	31492989	31492502	31492554	1	2	ONIVA02G36340	31490734	31502088	None	15700	2267	148981	No_or_no_constitutive_exon
TCGTATCAACATGTTTTCGCCTGACATTACATGTCTTAGGTGGGTTGGAGGT	31536994	31537143	31537193	31537141	-1	2	ONIVA02G36420	31536889	31538881	None	15700	2267	148981	No_or_no_constitutive_exon
TTATGATGTCGTGGCTGACGGAGAGATTTATATTATGTTGGGCGATGCAGGA	31732332	31733025	31733075	31733023	-1	2	ONIVA02G36660	31732332	31735017	None	15700	2267	148981	No_or_no_constitutive_exon
CAGAGTTTGATGCTAGCATCTACTGTAACAACAAGCTTGTGGGTGCAAAGAT	31801220	31802377	31801170	31801222	1	2	ONIVA02G36760	31796272	31802971	None	15700	2267	148981	No_or_no_constitutive_exon
TTATTAATTTGATGAAACTAATTAGTAGTATTATAAATGGGTGATGACAGTT	31847411	31847737	31847787	31847735	-1	2	ONIVA02G36820	31847411	31856761	None	15700	2267	148981	No_or_no_constitutive_exon
TATTTTTTCATCATTGGCTCATGTCCTACTATCTGTAATTGCAGGGTTAGTG	31885412	31885496	31885362	31885414	1	2	ONIVA02G36860	31884636	31888703	None	15700	2267	148981	Yes
CTTTGTGCGTATATGGTCACTGTGCACTAATGTCTGTGGGGTAATGGCAGAT	31900494	31900625	31900675	31900623	-1	2	ONIVA02G36880	31895948	31905276	None	15700	2267	148981	Yes
TCTGTATCATGCTGAAAAATCATTCATAGTTTGCTTTGATGGGGCTGTAGGT	31966280	31966812	31966230	31966282	1	2	ONIVA02G36970	31965654	31972644	None	15700	2267	148981	No_or_no_constitutive_exon
ACTCGCACACGAGGTGTTTGTTGAAAGTTGAAATGCTTTGGGCACTGAAGAA	32007758	32007989	32008039	32007987	-1	2	ONIVA02G37030	32007758	32026101	None	15700	2267	148981	No_or_no_constitutive_exon
GATATTTTGGTATGCCTTCTCACATTTATTTTTGTTGTTCACATGGGAAGAA	32044716	32044844	32044666	32044718	1	2	ONIVA02G37050	32041223	32049567	None	15700	2267	148981	No_or_no_constitutive_exon
CGTTAAAGCTGATATATAACTGTCCCTTTTTCCTTTGGGAAAAATTGTAGGT	32231124	32231554	32231074	32231126	1	2	ONIVA02G37280	32218981	32239355	None	15700	2267	148981	Yes
GAATGTGTTGTCCATTTCATTTGACCTTGTTGTTTTCTTTGGGTCAGCAGCT	32232450	32232590	32232400	32232452	1	2	ONIVA02G37280	32218981	32239355	None	15700	2267	148981	Yes
CTCGCGCGTGCAATATATAATTCGCAATTAGTTCGCCACAAAACGGGAAGAG	32409955	32409961	32409905	32409957	1	2	ONIVA02G37520	32406162	32409961	None	15700	2267	148981	No_or_no_constitutive_exon
GCATGGTCACCATAGCTAACTGCAGGTGTGCGATATGTACAAGGGAGCAGTT	32464895	32465097	32465147	32465095	-1	2	ONIVA02G37620	32464895	32465160	None	15700	2267	148981	No_or_no_constitutive_exon
TATGATTTGTGTTAAATTTAATCTTTTTTTTTCTGACTGGGTGATCAAAGCT	32669609	32669712	32669762	32669710	-1	2	ONIVA02G37890	32668620	32673363	None	15700	2267	148981	No_or_no_constitutive_exon
CCGTCGACGACGACGACGCCACCACTGGTGGGATGGATCTGGGGGGAGAGGT	32676353	32676793	32676303	32676355	1	2	ONIVA02G37900	32673767	32677504	None	15700	2267	148981	No_or_no_constitutive_exon
AGAAGCGAGCGCCATGTTCGAGATGCACGTGTGTACACCCTCGGGGACAGGG	32676813	32677504	32676763	32676815	1	2	ONIVA02G37900	32673767	32677504	None	15700	2267	148981	No_or_no_constitutive_exon
GATGGTACATGGAACACCTTTTCTGAATAGCTTATTGTTTGTGGGTGAAGGA	32933537	32933699	32933487	32933539	1	2	ONIVA02G38300	32931698	32936487	None	15700	2267	148981	No_or_no_constitutive_exon
GATATGTGCATCTGTTGGCGTTTTATTGTGCTTGGTTGGGAGCAGTGCAGGG	32948556	32948640	32948506	32948558	1	2	ONIVA02G38320	32941612	32950703	None	15700	2267	148981	No_or_no_constitutive_exon
AAACTGATATGTGCATCTGTTGGCGTTTTATTGTGCTTGGTTGGGAGCAGTG	32948551	32948640	32948501	32948553	1	2	ONIVA02G38320	32941612	32950703	None	15700	2267	148981	No_or_no_constitutive_exon
GCATGTAATTCTGAGTTTTGAGTAATTTTAGTGATTAATTTGGGGGGCAGAG	33043981	33044123	33044173	33044121	-1	2	ONIVA02G38480	33037238	33044728	None	15700	2267	148981	Yes
TTAACCTAACTGATTTGTGTAACTTGGTTGCACTACACTGTGTAGGGAAGTT	33040547	33040638	33040688	33040636	-1	2	ONIVA02G38480	33037238	33044728	None	15700	2267	148981	No_or_no_constitutive_exon
TTATCGCAATGAACTTAACTGTGTATGCTTTGCATTCTGGGAAATTGTAGCT	33133029	33133155	33132979	33133031	1	2	ONIVA02G38640	33131646	33135340	None	15700	2267	148981	No_or_no_constitutive_exon
GGATCTTCCGCAAGATTGATTTGTCGTCTAACCAACCTGATGGGCGGCAGGT	33309534	33310269	33310319	33310267	-1	2	ONIVA02G38900	33309309	33312017	None	15700	2267	148981	No_or_no_constitutive_exon
TGCTCAGCGGCGGCGGGTATGCGGAGAAGGTGGTGGTGCCGGCGGGGCAGCT	33337300	33337420	33337250	33337302	1	2	ONIVA02G38950	33336316	33340529	None	15700	2267	148981	No_or_no_constitutive_exon
TTTTCTTTAGTACTCTTTTAGAACATTTGAGTGATGTAAGGGAATTGCAGGA	33425708	33425781	33425658	33425710	1	2	ONIVA02G39050	33423931	33428477	None	15700	2267	148981	Yes
TATAATGCGGCAGTCTGATCAGTTTGATGAAATTTCTGGGAAAACGGAAGAC	33798720	33798999	33799049	33798997	-1	2	ONIVA02G39440	33796973	33800265	None	15700	2267	148981	No_or_no_constitutive_exon
TGACGGATTTGGATGCTTTTTTGGTTGCATGCATGGATGGATGGGAGCAGCT	33881144	33881193	33881094	33881146	1	2	ONIVA02G39570	33878040	33885895	None	15700	2267	148981	No_or_no_constitutive_exon
TTAATTTAATGTTATGGTGTAACATGGTGAAATGGTTTATGGGATTGCAGAT	33883825	33885895	33883775	33883827	1	2	ONIVA02G39570	33878040	33885895	None	15700	2267	148981	No_or_no_constitutive_exon
CCGCCTACGTCGACGTCCGCGACGTCGCCCGCTACCTCATGGGCACCAAGAA	33994146	33994328	33994096	33994148	1	2	ONIVA02G39690	33993022	34010179	None	15700	2267	148981	No_or_no_constitutive_exon
TAAACTAAGGAAGTATAATACTGTATGGTGTTTTGGCGCAGGGCATGTAGTT	34039237	34039347	34039187	34039239	1	2	ONIVA02G39710	34027269	34054307	None	15700	2267	148981	No_or_no_constitutive_exon
GATTAACCAACCGTGGGTGCAGTTAACAAGTAAAATTAATCAATGGGCAGAT	34080165	34080356	34080406	34080354	-1	2	ONIVA02G39750	34080165	34080530	None	15700	2267	148981	No_or_no_constitutive_exon
TTCTTGGTTTGATCTGGAGTGGGGGATCCCCGGTGTGGTGGTGGGTGCAGCG	34156166	34156303	34156116	34156168	1	2	ONIVA02G39890	34155790	34159854	None	15700	2267	148981	No_or_no_constitutive_exon
CGCGGGCCGACGTGATGAGGTAGTTGTTGTTGCCGTTGTCGACGAGGGAGTC	34194997	34195132	34194947	34194999	1	2	ONIVA02G39960	34191583	34198509	None	15700	2267	148981	No_or_no_constitutive_exon
GGCTGTGCTCTAGAAATTAACGGCCTGCATTTTGATTGTGGTGGGTGCAGGG	34334124	34334235	34334285	34334233	-1	2	ONIVA02G40150	34327504	34335109	None	15700	2267	148981	Yes
TACTGATTGAATTTGATGCAAAACCTTGAACCAGGGAGAGATCAGGGCAGAG	34602681	34602885	34602631	34602683	1	2	ONIVA02G40590	34600628	34604427	None	15700	2267	148981	No_or_no_constitutive_exon
TCTTCTTCTCTCCTTTGCCAGTTAGTTAGTTAAGTTTCCATGGCGGGGAGGC	34676959	34677011	34676909	34676961	1	2	ONIVA02G40730	34676603	34680690	None	15700	2267	148981	No_or_no_constitutive_exon
CGGGACACCGGCCTACTCCTTCGACACCCGTGGGGGTGGGGTGGCGCAAGGA	34908466	34908883	34908933	34908881	-1	2	ONIVA02G41140	34907848	34909487	None	15700	2267	148981	No_or_no_constitutive_exon
TAGAAGTAGTACGTACGAGTTGGGTGTTGATCATTCCGGGATTGAAACAGGA	34984368	34984460	34984510	34984458	-1	2	ONIVA02G41300	34982633	34987091	None	15700	2267	148981	Yes
CTACTATGCAACAATTAAGTAATAATAGAATAATAATCTGATGGGTGCAGGG	11069	11221	11019	11071	1	3	ONIVA03G00030	10158	14047	None	15700	2267	148981	No_or_no_constitutive_exon
ACCTATTGTTCCTCGATTTTGATGATTCTAAACTATTGCTGGGATCGCAGGT	70463	70544	70413	70465	1	3	ONIVA03G00130	68548	72283	None	15700	2267	148981	Yes
CTTTTGATTTGCGGGTGGTTGTAATAATGGATTTGGGGATTGGGGGGCAGCA	116444	116520	116394	116446	1	3	ONIVA03G00220	107483	116826	None	15700	2267	148981	No_or_no_constitutive_exon
TACTGTTGTTTGCGTTAAGAATATATAAACATCGCAATGGGAATATGCAGGA	137991	138093	137941	137993	1	3	ONIVA03G00240	121049	138582	None	15700	2267	148981	Yes
ATAATTTGTTTGAAGAAAAGAGAGAGAGTAATATTGGGGCGGGCGTGCAGGT	173819	175009	173769	173821	1	3	ONIVA03G00300	171681	175009	None	15700	2267	148981	No_or_no_constitutive_exon
GACGTCGACGCCATTGCGCTGGTCGCCAACGACGGCACCGGGCGCGTGAGCT	216156	216285	216335	216283	-1	3	ONIVA03G00340	216156	216362	None	15700	2267	148981	No_or_no_constitutive_exon
TGCCATAACTAACATGTGACCTTTGTCATTTTGGTTGTTTATGGGAATAGAC	365936	366119	366169	366117	-1	3	ONIVA03G00670	365936	369072	None	15700	2267	148981	No_or_no_constitutive_exon
TTGGCACCTTTTGTTATCTAAAAGACGGTTTTATCGGGTGCAGGTAAAAGGA	386464	386639	386414	386466	1	3	ONIVA03G00690	377153	386639	None	15700	2267	148981	No_or_no_constitutive_exon
CGGCGATTGATCTAGTAACAATTACTACTAAGATTGATTGATCATGGGAGGA	416877	417081	416827	416879	1	3	ONIVA03G00750	409614	426786	None	15700	2267	148981	No_or_no_constitutive_exon
ACATGTAATAATACTTATAAAAATTAAATTTCATATTTGTGGGCTAAAAGAC	454647	454666	454716	454664	-1	3	ONIVA03G00790	454647	464056	None	15700	2267	148981	No_or_no_constitutive_exon
ATGGTGACGATGAGGAGGAATACTCCCATGGCGTCATGTCCATGGGGTAGCT	457538	457634	457488	457540	1	3	ONIVA03G00800	456243	459829	None	15700	2267	148981	No_or_no_constitutive_exon
AGGAGCAACCAAATTAAAGCTGCCTACGTGAGTGTGAGGGGAGTTAGCAGCT	511097	512509	511047	511099	1	3	ONIVA03G00860	510195	512509	None	15700	2267	148981	No_or_no_constitutive_exon
CACACAATGAGATAACACCAAGTTCCTCTGAATATTCATGTAGGGTGTAGCA	546003	546301	546351	546299	-1	3	ONIVA03G00890	545082	546467	None	15700	2267	148981	No_or_no_constitutive_exon
TGGTGAAAACCACTATTTACTTAATGGTGGTTAATTTGATCTGGGAGCAGGC	646513	646607	646463	646515	1	3	ONIVA03G01090	645936	653260	None	15700	2267	148981	Yes
GTGTACGTACGTATAAACAACAATGTAAAGTGGAGTACTTACGGGTGCAGGA	1019609	1020000	1020050	1019998	-1	3	ONIVA03G01530	1019455	1022359	None	15700	2267	148981	No_or_no_constitutive_exon
GCATCACATTATTCTGGCTAAGCTTTCTTCCTCCTCTTTCTTGGGACGAGGA	1193317	1193620	1193670	1193618	-1	3	ONIVA03G01770	1193317	1195134	None	15700	2267	148981	No_or_no_constitutive_exon
TGTTGACATGGCTTTTTGCACCCTTCCTGTTCAATCCATCGGGATTTGAGTG	1256007	1256241	1256291	1256239	-1	3	ONIVA03G01850	1255167	1273674	None	15700	2267	148981	No_or_no_constitutive_exon
TCACCTCGATTTGGGTTCTGGGCTGAGCAATGGCGATTGGGGGATGGCAGGA	1288948	1289078	1289128	1289076	-1	3	ONIVA03G01890	1285728	1289458	None	15700	2267	148981	No_or_no_constitutive_exon
ATTGGTAAGCATGTTGTGTTTGATTCGTTTTTATTTACGAGGGTATGCAGCA	1306542	1306656	1306492	1306544	1	3	ONIVA03G01920	1305976	1320773	None	15700	2267	148981	No_or_no_constitutive_exon
TTTTATACTGTTTGATTTGGAGATTGCATTTCTTGACTCGGGATGACTAGAT	1331632	1331758	1331808	1331756	-1	3	ONIVA03G01940	1327119	1335767	None	15700	2267	148981	No_or_no_constitutive_exon
AGAATTTGAAATTTTCTCGGGTTAACGCCTCCTTGCGCTTGTGGGAGCAGGG	1428199	1428287	1428149	1428201	1	3	ONIVA03G02060	1427115	1433813	None	15700	2267	148981	No_or_no_constitutive_exon
TGCAAGTGTTTGTGTCGCAGAATCTAACAATCGTGTGTTGGGAGCTGCAGGT	1508211	1509389	1508161	1508213	1	3	ONIVA03G02200	1506944	1509389	4331516	15700	2267	148981	No_or_no_constitutive_exon
GGCCCAAACGGCGAGACAAAAGAGACAAGGCGGGGTGTTGGTTGGGGCAGGC	1640118	1640330	1640380	1640328	-1	3	ONIVA03G02410	1638131	1642603	None	15700	2267	148981	No_or_no_constitutive_exon
AAGTACATATTTTGTTTGTCAATTCTGAACTTAGCAAGCTGGGCATGCAGGT	1731095	1731287	1731045	1731097	1	3	ONIVA03G02560	1729109	1736154	None	15700	2267	148981	Yes
GCCGCAAGGCACACATGGGGCGCCGTAGAGTGGTCATGGATGGACGGGAGGG	2072104	2072206	2072054	2072106	1	3	ONIVA03G02640	2071857	2072206	None	15700	2267	148981	No_or_no_constitutive_exon
GTATTGACTTATTATGGTGCTTTCAGCTTACATTATGGGCAAGATGACAGGT	2164322	2165043	2165093	2165041	-1	3	ONIVA03G02750	2164322	2171488	None	15700	2267	148981	No_or_no_constitutive_exon
GGTGATTTTATCGCGGCTTTTACAGCGTGTTTTTTCTCGATGGGATGCAGAG	2418584	2418646	2418696	2418644	-1	3	ONIVA03G03080	2414331	2418827	None	15700	2267	148981	Yes
TCCCCCCTCTTGGGTATTGTGGTTGCTATAGTTGTTGCGGTGAGTGGGAGGA	2517005	2517423	2516955	2517007	1	3	ONIVA03G03240	2516603	2517608	None	15700	2267	148981	No_or_no_constitutive_exon
TTGAATTCCTTGTCCAGGAAATCATTGACATGATTTGCTGTGGGATGCAGCT	2607498	2607581	2607448	2607500	1	3	ONIVA03G03430	2606272	2609323	None	15700	2267	148981	Yes
TAGACCCCTAGAAAAACTTATCCCAAAAATGGTCTTTTTTGGGGCGCCAGAG	2632191	2632254	2632304	2632252	-1	3	ONIVA03G03450	2610681	2647402	None	15700	2267	148981	No_or_no_constitutive_exon
CGATTTGGTGTCTGGGTGTCTGAATTTTTGGGTTATCTCTGGGATCGCAGGG	2867053	2867316	2867366	2867314	-1	3	ONIVA03G03800	2866157	2867570	None	15700	2267	148981	No_or_no_constitutive_exon
ACTGTTATAACCATAGTTAATTGTTATCACCAATCCATCTGGGATTGCAGAC	2913973	2914099	2913923	2913975	1	3	ONIVA03G03860	2907410	2916615	4331654	15700	2267	148981	No_or_no_constitutive_exon
GTGTTTCATTCATAGAGCAAATGCCACTGAAATTAATGACGGGGGTGCAGGT	2945939	2946168	2945889	2945941	1	3	ONIVA03G03890	2927768	2953945	None	15700	2267	148981	No_or_no_constitutive_exon
GAGCTCTCTTCTCGGGAGCTGTAGCCTCAGAGGATGAATGGTGGGTGCAGGG	3079997	3080132	3079947	3079999	1	3	ONIVA03G04060	3079388	3084171	None	15700	2267	148981	No_or_no_constitutive_exon
AGGTTTGATATGTGTCATTTTGGATGGCGGGTGCAATTGCAGGGTTCAAGAA	3083589	3084102	3084152	3084100	-1	3	ONIVA03G04070	3083589	3084440	None	15700	2267	148981	No_or_no_constitutive_exon
TTAATCTGATGATATGAACAGACGCCCTGACGGGGATGGGGGTGGAGCAGGA	3266043	3266598	3265993	3266045	1	3	ONIVA03G04360	3264739	3267462	None	15700	2267	148981	No_or_no_constitutive_exon
TTGATGGTTTCTTGATGATTTGGTTGGATGGATGGATGGGACGGGAGCAGGG	3269863	3270010	3269813	3269865	1	3	ONIVA03G04370	3269121	3273527	None	15700	2267	148981	Yes
AAGAGTGCAGTCGTTTTTTTTGTTTTTATAATTTTGGTCCAGGGCTGCAGGC	3310767	3310823	3310717	3310769	1	3	ONIVA03G04410	3305417	3310837	None	15700	2267	148981	No_or_no_constitutive_exon
GGGCATCGCAGAGCAATTTTCATGAGATCTATCTCCCTCGGTTGGGGCAGAC	3442583	3442807	3442533	3442585	1	3	ONIVA03G04590	3439876	3449635	None	15700	2267	148981	No_or_no_constitutive_exon
GGTCTCGGTGCATATGTACACATCCAACCGAGTCTGGGATAGAGTTATAGGA	3439976	3440118	3440168	3440116	-1	3	ONIVA03G04600	3439976	3441790	None	15700	2267	148981	No_or_no_constitutive_exon
CTGGCGGCGGCGACTTGCGGTTGATCTCTCTGTTGCGTGGGGGTTGGCAGAG	3519491	3519549	3519441	3519493	1	3	ONIVA03G04730	3519179	3524490	None	15700	2267	148981	Yes
CAGATCAACCTCATCGTCTCCGACCCCCCTCCGCCGCCCAAGGGAGCTAGGC	3522418	3522594	3522368	3522420	1	3	ONIVA03G04730	3519179	3524490	None	15700	2267	148981	Yes
AAAGTTCAGAACTCTGAAAGCTCTGAAACGCTGCTATGGCGGGGGAGCAGAC	3616683	3616878	3616928	3616876	-1	3	ONIVA03G04880	3616160	3617941	None	15700	2267	148981	No_or_no_constitutive_exon
TGAGAAAATTGTTTAATACCATGCATGTGTTCTTTTACCTTAGGGTGTAGGG	3627969	3628012	3627919	3627971	1	3	ONIVA03G04890	3619903	3632230	None	15700	2267	148981	No_or_no_constitutive_exon
CTTAACTCTTTTTTTTATTACAACAAAAATTTGTTGGATTGGCAGGGTAGGT	3719610	3719748	3719798	3719746	-1	3	ONIVA03G05110	3714612	3721970	None	15700	2267	148981	No_or_no_constitutive_exon
ATGATCTGAGTTTTGTGGGGTTCGATCTTCTGTGGACTGTGGGCGCGCAGTT	3910577	3910694	3910527	3910579	1	3	ONIVA03G05440	3910206	3914751	None	15700	2267	148981	No_or_no_constitutive_exon
TCGATCCGCCGGGTTATTCCTACTTCACCGTCCATTGCCCGGGACTGAAGGG	3957628	3958667	3958717	3958665	-1	3	ONIVA03G05500	3955136	3959120	None	15700	2267	148981	No_or_no_constitutive_exon
TACGGCGGGTTCGTGGCGTACTGGCTGGCGCGCACGGCGGGGGCCGGGAGGG	4023316	4023530	4023580	4023528	-1	3	ONIVA03G05630	4021146	4029792	None	15700	2267	148981	No_or_no_constitutive_exon
CAGCGGAAGGTCTGGGGCTGCCGTTCTTGACGCCGTTCCTCCGGGCGAAGAC	4133250	4133425	4133475	4133423	-1	3	ONIVA03G05790	4129759	4143621	None	15700	2267	148981	Yes
GCGTCTTTTGTTGAAATTTGACCTATGTTCTGCTTTGGGTAAATGAGCAGGA	4193676	4193732	4193782	4193730	-1	3	ONIVA03G05900	4191028	4194621	None	15700	2267	148981	No_or_no_constitutive_exon
CTAGCTAGCTTGTCAGCATCATAATTTACTATGTTTTTTTTTTGGGAGAGCA	4265706	4266062	4265656	4265708	1	3	ONIVA03G06000	4263465	4266485	None	15700	2267	148981	No_or_no_constitutive_exon
TGGTGGATTTGGTTGTGTGGGCGTGTGTGTGTGTGTGTGAGGGCGCGCAGGC	4381190	4381252	4381302	4381250	-1	3	ONIVA03G06190	4377158	4381388	None	15700	2267	148981	No_or_no_constitutive_exon
TGATATGGCATACGACTAGAAATCTAAAACTTGATTATTGAAGGGGATAGTA	4480565	4480973	4481023	4480971	-1	3	ONIVA03G06310	4480565	4487055	None	15700	2267	148981	No_or_no_constitutive_exon
CACACTTGTCGATCATGTTTCTTGACCCAGTTTTATGGCTGTGGGTGCAGGG	4564876	4564945	4564995	4564943	-1	3	ONIVA03G06440	4561669	4565699	None	15700	2267	148981	No_or_no_constitutive_exon
ATTGCATCAATTTCTCAAACAAAAAATGTTGAGATGTTTCATGGGTGCAGGG	4595495	4595655	4595445	4595497	1	3	ONIVA03G06490	4594193	4596698	None	15700	2267	148981	No_or_no_constitutive_exon
TGGAATGTAAAGAGTACATACATTGCTAATTTCCCTTTTTTTGGGGGCAGAT	4595751	4596183	4595701	4595753	1	3	ONIVA03G06490	4594193	4596698	None	15700	2267	148981	No_or_no_constitutive_exon
TGATTTTTAGACACCCGTTTCGTGTTTCTCTAACTGTTGATAATGGGTAGGA	4596289	4596698	4596239	4596291	1	3	ONIVA03G06490	4594193	4596698	None	15700	2267	148981	No_or_no_constitutive_exon
CTTTCTTTTCCTTTTATTTTCTCTTATCTCCTCTTCTCGGGCGGCGGCAGAT	4683171	4683496	4683546	4683494	-1	3	ONIVA03G06600	4683171	4685742	None	15700	2267	148981	No_or_no_constitutive_exon
AGCATTTTATGCCTTGTTTTCTTCTGGTATGATGATGGTTGTTGGGACAGGA	4884539	4884699	4884749	4884697	-1	3	ONIVA03G06790	4884539	4889917	None	15700	2267	148981	No_or_no_constitutive_exon
ATTCCCGCCGATCCAGCGTCAGCATTTTGAATGAAATCGGTGAGGGGCAGGG	5081750	5081909	5081959	5081907	-1	3	ONIVA03G07030	5079386	5089635	None	15700	2267	148981	No_or_no_constitutive_exon
AATATTGTCCCAGATTTAGATTTTTTGAAGCTACATTACCTGGGTGGCAGTG	5094079	5094211	5094261	5094209	-1	3	ONIVA03G07060	5094079	5099249	None	15700	2267	148981	No_or_no_constitutive_exon
GATTAATTAATTAATTAGAGTGGAATTATTAATTGCGCTTTGGGACGCAGTA	5275007	5276383	5274957	5275009	1	3	ONIVA03G07230	5272978	5276383	None	15700	2267	148981	No_or_no_constitutive_exon
CAAACCTGAAGAGTGTATGAAATGGATTGGAAATTGAAATGGGTGTGCAGGT	5354103	5354744	5354794	5354742	-1	3	ONIVA03G07360	5354103	5355728	None	15700	2267	148981	No_or_no_constitutive_exon
GTGAACATATATTTCTAATTTGCAAATTTTGCTTGCGGTGGGTATTGAAGGT	5488503	5488598	5488453	5488505	1	3	ONIVA03G07560	5484944	5489678	None	15700	2267	148981	Yes
AGGCTTCTTGCTGCATATGGATTATGAAATATGATATGCTTGGGGTTGAGCC	5502014	5502149	5502199	5502147	-1	3	ONIVA03G07580	5501565	5504463	None	15700	2267	148981	No_or_no_constitutive_exon
TTTCAACACTAACTAACATGAATTCTGTATTTTACTTGTTGGGTGCAAAGAA	5678645	5679978	5678595	5678647	1	3	ONIVA03G07820	5663828	5684259	None	15700	2267	148981	No_or_no_constitutive_exon
CTTTCTTTTTTTTTTTCTCTTCTTTTTCCTCTCCTCTTTGCGGGGCTGAGCG	5753421	5753878	5753928	5753876	-1	3	ONIVA03G07920	5751191	5757592	None	15700	2267	148981	No_or_no_constitutive_exon
GTCTTCCTCGCCGGCTGGCGCCACTACCGGTACAGGGTCCCCGAGGGCAGCC	5752728	5752978	5752678	5752730	1	3	ONIVA03G07930	5751264	5752978	None	15700	2267	148981	No_or_no_constitutive_exon
TTCAGATTCACATGAGATTTGTCATGATATGGCTCTTGTTTGGGTGGTAGAT	5763494	5763556	5763606	5763554	-1	3	ONIVA03G07960	5759410	5764887	None	15700	2267	148981	No_or_no_constitutive_exon
ACTCGAAAAAATTGAGAATTGCAATTTACCTGTCTCATTTGGGTGAGCAGGA	5918945	5918993	5918895	5918947	1	3	ONIVA03G08170	5917965	5919566	None	15700	2267	148981	No_or_no_constitutive_exon
CGGGCGAGCGCGCTGGCGGAGAGGCGGTGGCAGCTGCAACGTGGGAGAAGGG	5938599	5938773	5938549	5938601	1	3	ONIVA03G08200	5937744	5940853	None	15700	2267	148981	No_or_no_constitutive_exon
GCAGAGGGAGGTGACAAGTGGTGGCGCGGGCGTAGAGCACGGGAGTATAGGG	5993985	5994111	5994161	5994109	-1	3	ONIVA03G08270	5979569	6007170	None	15700	2267	148981	Yes
GGTGGTTGTGTTTTCATTTTGTAGTGTGTGTTGTGTCTTGGGATGGAAAGGT	6112714	6112872	6112922	6112870	-1	3	ONIVA03G08420	6111721	6113156	None	15700	2267	148981	No_or_no_constitutive_exon
TCTTATCGCTCTCTTCAATTTCATCAAACATTTTCAGGGCTGCAAAGTAGCC	6393741	6394151	6394201	6394149	-1	3	ONIVA03G08890	6393342	6396398	None	15700	2267	148981	No_or_no_constitutive_exon
TTCCCATTATCGATCTTTATCTTACTATACGGATGGAGTGGGAATCGCAGGC	6455399	6455515	6455565	6455513	-1	3	ONIVA03G09000	6453733	6460140	4332041	15700	2267	148981	No_or_no_constitutive_exon
TTTGACATATGCTTCTCTATTACCCGATCTGCTAAGATTCTTGGGAGCAGTG	6525791	6525860	6525910	6525858	-1	3	ONIVA03G09080	6523679	6529063	None	15700	2267	148981	No_or_no_constitutive_exon
TTTGGTTAACCTTGGTGGTGCGTGCGTGCGTGGATGGCGTGGGCGAGCAGGC	6819262	6819380	6819212	6819264	1	3	ONIVA03G09430	6818892	6822002	None	15700	2267	148981	No_or_no_constitutive_exon
TCTATTCTTGTCGTCTCACTCTTCACCATTTCCTTCCATTTGGGGTGCAGAA	7491130	7491518	7491568	7491516	-1	3	ONIVA03G10220	7487000	7493088	None	15700	2267	148981	No_or_no_constitutive_exon
CTGAAGGACAACTGTATTCAGGCTCTGCTTGGGTGTGTTTGGGTGTGCAGGA	7519007	7519064	7519114	7519062	-1	3	ONIVA03G10240	7519007	7522396	None	15700	2267	148981	No_or_no_constitutive_exon
TGAAACTAAACATGCCTTTTTAAAAATTAATAATTTGTAGGGGTATGTAGGG	7698434	7698465	7698515	7698463	-1	3	ONIVA03G10460	7698434	7704348	None	15700	2267	148981	No_or_no_constitutive_exon
GCGGCTTTGTTTGATCGATCTGGTTCTAAACGAACCATGCGAGGGTATAGGG	7911096	7911122	7911172	7911120	-1	3	ONIVA03G10770	7904510	7921591	None	15700	2267	148981	No_or_no_constitutive_exon
CGGCACGTATGCATACGACATCTCGCGCCGCGCATGGGCGAAGCATGCAGAG	7969168	7969614	7969664	7969612	-1	3	ONIVA03G10840	7969168	7970186	None	15700	2267	148981	No_or_no_constitutive_exon
GTCGACCTGGCCAAGGCGTCGGCCGGGAGGAGGAGGAGGTGGGGGAGTAGAT	8135297	8135992	8136042	8135990	-1	3	ONIVA03G11050	8135297	8136159	None	15700	2267	148981	No_or_no_constitutive_exon
ACCCGAGCGGCGGCGGCGGTGGACGCGGCGGGCCGTGCGGGGCGTGCAAGTT	8152480	8152621	8152671	8152619	-1	3	ONIVA03G11070	8151142	8153785	None	15700	2267	148981	No_or_no_constitutive_exon
CGTGACATGTGTGTAAGTGACGTGTTTTCTGGTGGGATGTGGGCGAGCAGAG	8586601	8586755	8586805	8586753	-1	3	ONIVA03G11670	8584030	8588723	None	15700	2267	148981	No_or_no_constitutive_exon
TCTCTCGACGATGATAAACGCCTCATGGTTAAGTTGTTTGGGTCTGGAAGCT	8741206	8741261	8741311	8741259	-1	3	ONIVA03G11870	8735792	8743320	None	15700	2267	148981	No_or_no_constitutive_exon
ACTACTTAGCTTGTTACTAATATGGAGATGGAGATATTTTGTGGGTGCAGGT	8835830	8835924	8835780	8835832	1	3	ONIVA03G11990	8834873	8841236	None	15700	2267	148981	Yes
AACCGTAAAATTTCTGATGATGAAAAAAATGTGTGTGGGTAAACGTGCAGGA	8839315	8841236	8839265	8839317	1	3	ONIVA03G11990	8834873	8841236	None	15700	2267	148981	Yes
CGCAGACTAACCGTAAAATGAAATTAATTACAACTTTTGTCGGGCCAAAGAC	8886493	8886511	8886561	8886509	-1	3	ONIVA03G12070	8886493	8891120	None	15700	2267	148981	No_or_no_constitutive_exon
ATTTTTGGCACGTAAAGTTTGGTCTGCGCGGTGCGTGTGCGTGGGTGCAGAG	8963679	8963917	8963967	8963915	-1	3	ONIVA03G12190	8963042	8964486	None	15700	2267	148981	No_or_no_constitutive_exon
ATCGACAATGCGCGCGCTTACATGTTGGTGCGGTGTGTGTGTGGGTGCAGAC	9014164	9015172	9014114	9014166	1	3	ONIVA03G12280	9012060	9015172	None	15700	2267	148981	No_or_no_constitutive_exon
GTCAATTGCTTGGTTGTTTAATAACGGAGGGTTTGGGGGTGGGTGCGCAGGT	9437931	9438009	9437881	9437933	1	3	ONIVA03G12850	9437404	9440866	None	15700	2267	148981	No_or_no_constitutive_exon
CAAATTGCGTCGAGGATGGAGGCAACGGCCGTAGAGGGGATCGAGGACAGCG	9460339	9460728	9460778	9460726	-1	3	ONIVA03G12890	9460093	9460965	None	15700	2267	148981	No_or_no_constitutive_exon
GTCTCAATCGGGGAGGATGGCGCAGGTCACGATCGGGGAGGATGGCGCAGAT	9476029	9476280	9476330	9476278	-1	3	ONIVA03G12910	9476029	9478130	None	15700	2267	148981	No_or_no_constitutive_exon
TTGATTGTTAATTCTGCTGGCGCGAGTCTCAATCGGGGAGGATGGCGCAGGT	9476189	9476305	9476355	9476303	-1	3	ONIVA03G12910	9476029	9478130	None	15700	2267	148981	No_or_no_constitutive_exon
GATCTTTGTGTCGCGGTAGGGTTGTGTGTGATTCGTCCGGGGGATTGCAGGA	9478991	9479082	9478941	9478993	1	3	ONIVA03G12930	9478403	9484798	None	15700	2267	148981	Yes
CCAAAGTGTTTAAATACATCAATTTTTCTTTGCCTGCTTTCAGCGGGCAGGA	9560803	9560896	9560946	9560894	-1	3	ONIVA03G13080	9557917	9562679	None	15700	2267	148981	No_or_no_constitutive_exon
TGCGAGATTCCCCGATGGTTGAGGCTGTGTGCCATCCGTGTGATGGGCAGGC	9646111	9646319	9646369	9646317	-1	3	ONIVA03G13210	9644125	9646526	None	15700	2267	148981	No_or_no_constitutive_exon
ATCCAATCAAATTCAGCTACCCGAACAAATTTCTGATCGATAGAGGGCAGGG	9666819	9667714	9666769	9666821	1	3	ONIVA03G13250	9663951	9667714	None	15700	2267	148981	No_or_no_constitutive_exon
TATACTGAATGATGGCTGACGATACACTTTGTTCATGTTAATATTGGGAGAT	9692483	9692721	9692771	9692719	-1	3	ONIVA03G13300	9691856	9711156	None	15700	2267	148981	No_or_no_constitutive_exon
TGCTTGCAAAGCGTGTGCGCTAAGACCATTGGGACTTGGGGATTGAGCAGAA	9942518	9942614	9942664	9942612	-1	3	ONIVA03G13750	9940548	9942875	None	15700	2267	148981	Yes
GTTTGCTTGTTCACGTTTCGGCATTGATAACTTGATTGGGATTGGACAAGGC	9991203	9991588	9991153	9991205	1	3	ONIVA03G13790	9988620	9991588	None	15700	2267	148981	No_or_no_constitutive_exon
CGCCGCCGCCACGACGGATTCTGGCGGCGACGGTGTCGCGGGGTGAGGAGGA	10163975	10164238	10163925	10163977	1	3	ONIVA03G14010	10163127	10164238	None	15700	2267	148981	No_or_no_constitutive_exon
TCAATTACAACCCTCTTTCAGCAAAGCATATGGATTTCCTGGGAGTTCAGGT	10314419	10314488	10314369	10314421	1	3	ONIVA03G14250	10310078	10318199	None	15700	2267	148981	Yes
CACTCAGATCAACGGCGCATTATCTCTCTTCCAATCTGGTTGATGGGTAGCG	10334398	10334709	10334759	10334707	-1	3	ONIVA03G14290	10327029	10336075	None	15700	2267	148981	No_or_no_constitutive_exon
TACGGTTTCATATGAACTGAGAATAATTTTGCTTTGTGACGCGGGAGCAGAA	10439763	10440022	10440072	10440020	-1	3	ONIVA03G14450	10439335	10441579	None	15700	2267	148981	No_or_no_constitutive_exon
AACTATGGCAAGTAATTTGCTCTTGATTAATTTCGGGGCCAGCTGAGCAGAT	10662520	10662620	10662670	10662618	-1	3	ONIVA03G14730	10658733	10667888	None	15700	2267	148981	Yes
TAGTTTGCTGTTTACTAAACCTTTTGTGCTGGGTGGGGATCGAATTGAAGGC	10692013	10692112	10692162	10692110	-1	3	ONIVA03G14790	10689288	10693166	None	15700	2267	148981	Yes
CCCTTTTGTTTTGTTCTGTAAAAATTGCATGGGGGGTGATGTGGGTGCAGGT	10932401	10932531	10932581	10932529	-1	3	ONIVA03G15100	10930576	10932843	None	15700	2267	148981	No_or_no_constitutive_exon
AAATATTCACCTTTTTTAAGCTGACCATATCAAAATTCGTCTGGGGACAGTG	10935174	10935420	10935124	10935176	1	3	ONIVA03G15110	10934490	10936343	None	15700	2267	148981	No_or_no_constitutive_exon
ATTTGACGGTCTGATCGATTGATGGGGTTTGATTGATTTGACGGGGATAGGC	11090315	11090402	11090452	11090400	-1	3	ONIVA03G15330	11072347	11091949	None	15700	2267	148981	No_or_no_constitutive_exon
TGCGTTGCAACAGGTAAAAAAAAAAAACCCTCCGCGTGTGGGGGAAGCAGAG	11285606	11285702	11285752	11285700	-1	3	ONIVA03G15600	11277585	11286021	None	15700	2267	148981	Yes
TCATTTTTATTATTACTGGCGAATAACTCTACTTTCATTGGGTGTGGCAGAT	11302003	11302203	11302253	11302201	-1	3	ONIVA03G15660	11297157	11305369	None	15700	2267	148981	Yes
GTTATATGTGATAGCATGCCAAAAGTCATTATTGATCTTTGGGTGTGCAGAT	11335912	11335983	11336033	11335981	-1	3	ONIVA03G15720	11333918	11337720	None	15700	2267	148981	No_or_no_constitutive_exon
AGTAAGGGACAACAAAGCAATTTGTTGTCTCTTTATTTGGAGCTGGGAAGAA	11848964	11849038	11849088	11849036	-1	3	ONIVA03G16290	11845195	11850187	4332660	15700	2267	148981	No_or_no_constitutive_exon
AATGTACTTATGGAACACACTGATGCAGATGAATCTACTGGACCGGGCAGTG	12096108	12096937	12096058	12096110	1	3	ONIVA03G16590	12090694	12097945	None	15700	2267	148981	No_or_no_constitutive_exon
TGGATTGAATTAGGTGCATGCAACAACATCCACGGCGTGGGGAGGAAAAGGC	12238296	12238442	12238246	12238298	1	3	ONIVA03G16820	12229584	12241798	None	15700	2267	148981	No_or_no_constitutive_exon
GTTCTTGCCATCAGAGCCATTGCTAATTCGAGATTTTATGGTGGGTGCAGGT	12457425	12457887	12457937	12457885	-1	3	ONIVA03G17020	12455314	12459204	None	15700	2267	148981	No_or_no_constitutive_exon
TTTCATCCCATACTGAAATTTCTGCTGAGCAGACAAAGTCAGGGCAAGAGGA	12503060	12504633	12504683	12504631	-1	3	ONIVA03G17080	12502453	12508794	None	15700	2267	148981	No_or_no_constitutive_exon
CGGCGCGGGGGAACAACGATGAGCTCAGTAGCGTTTGTCGAGGGCAGTAGAA	12575613	12576090	12575563	12575615	1	3	ONIVA03G17160	12575394	12576090	None	15700	2267	148981	No_or_no_constitutive_exon
TCTCAAAGTTATTGTTAAGTGGTCTCATTATACACTAGCTCGGGGATAAGCA	12740110	12740259	12740309	12740257	-1	3	ONIVA03G17420	12740110	12742244	None	15700	2267	148981	No_or_no_constitutive_exon
CGTTGTTCGGTTTCACTCACCCGTGTTCTTTTTTCCTCGCGCGGGAGCAGAA	13121552	13121795	13121502	13121554	1	3	ONIVA03G18000	13121339	13124531	None	15700	2267	148981	No_or_no_constitutive_exon
CATGTGACGTGATTTATTTTGCTACCATGAATTAACACAAGGGAACGCAGGA	13160074	13160173	13160223	13160171	-1	3	ONIVA03G18080	13155693	13166385	None	15700	2267	148981	No_or_no_constitutive_exon
CGAGTGCTCCTGAATTTCTCATCAAAATTTCGAGCTGTTCAGGGGTGAAGAA	13187390	13187640	13187690	13187638	-1	3	ONIVA03G18110	13183748	13188468	None	15700	2267	148981	No_or_no_constitutive_exon
CGGGGGCGCGCAAGGGTGGCGGGCTGCGGTGGCTGGGGACGGCGGCGTAGGC	13910719	13910881	13910669	13910721	1	3	ONIVA03G18810	13910352	13913888	None	15700	2267	148981	No_or_no_constitutive_exon
CCGCACCCGCGGGTGGGTCCACCCCGCGTCCGTATCCGCCACCACGGGAGGC	13963859	13964033	13964083	13964031	-1	3	ONIVA03G18880	13960972	13964670	None	15700	2267	148981	No_or_no_constitutive_exon
TTGGTGCATCAATAACAGTATGAACTTATGTGCTATTTGTTATGGGACAGCC	13980399	13980470	13980520	13980468	-1	3	ONIVA03G18910	13978022	13985070	None	15700	2267	148981	No_or_no_constitutive_exon
TTTAGGTCTGTGTGTGTTGACTATACTGTCTGTGCTCGTGGTGTGGGCAGAA	14063168	14063322	14063372	14063320	-1	3	ONIVA03G19000	14060920	14063856	None	15700	2267	148981	No_or_no_constitutive_exon
GGGTGGCGGCGGGCAAAGTAGGCAGGGGACAACGCGGTGGTGGGTGGCAGGC	14310910	14311583	14310860	14310912	1	3	ONIVA03G19260	14308014	14316709	None	15700	2267	148981	No_or_no_constitutive_exon
GGTGACACTCACTGGATCTAGCTCTCATGGCGGCGGGGGCAATTTGGAAGAA	14518297	14518433	14518247	14518299	1	3	ONIVA03G19370	14517895	14518720	None	15700	2267	148981	No_or_no_constitutive_exon
GATCCCATTTCAGATTGCGTCTTTAAGAAGGAGACGGGGGGGAGGAGGAGGA	14636093	14636243	14636043	14636095	1	3	ONIVA03G19560	14635524	14639756	None	15700	2267	148981	No_or_no_constitutive_exon
GGAGGTGGGCGAGCGCGTGATCGTGCAGTTTCGGGGTGAGGGTTTGGGAGGG	15462471	15462689	15462421	15462473	1	3	ONIVA03G20580	15462269	15467533	None	15700	2267	148981	No_or_no_constitutive_exon
GGGAGAGGACGCGGTAACATAGCCGCTATTAGTGTACTAGTGGGGAGTAGAG	15510780	15510982	15510730	15510782	1	3	ONIVA03G20650	15510664	15515047	None	15700	2267	148981	No_or_no_constitutive_exon
AATTTGGTGACGATTTCGGAGTATGTGTTTGTGTGGATTTGGGTTTGAAGGA	15514648	15514711	15514761	15514709	-1	3	ONIVA03G20670	15514447	15515238	None	15700	2267	148981	No_or_no_constitutive_exon
TAGGAACTATTTCCTATTGTCATGTGACATACTAACGGGAAGTACAGCAGAT	15537916	15538626	15537866	15537918	1	3	ONIVA03G20720	15535630	15538626	None	15700	2267	148981	No_or_no_constitutive_exon
GAGGAGGAGCGGGGAGAGTGTCGCGGTGTTGTCAGGGTGAGGGGAGTCAGAT	15750139	15750385	15750089	15750141	1	3	ONIVA03G20920	15749813	15755288	None	15700	2267	148981	No_or_no_constitutive_exon
TTCTTGGTGGTGCATTTGTTCAGCTTAATTTTGCAGATCGGGGTGAGTAGTT	15774510	15774548	15774460	15774512	1	3	ONIVA03G20950	15774459	15775453	None	15700	2267	148981	No_or_no_constitutive_exon
CGGCGCAGCTGCTGGTGCGGGGTGACTGATTGGGTGGTTGTGGGGTGCAGGC	15878916	15879165	15878866	15878918	1	3	ONIVA03G21110	15878130	15879165	None	15700	2267	148981	No_or_no_constitutive_exon
TAATATCAAGCCATATATACTGAATTCTACCTTCGTCTTGTTGGGAACAGAT	16172002	16172445	16171952	16172004	1	3	ONIVA03G21450	16170701	16183665	None	15700	2267	148981	No_or_no_constitutive_exon
ATTTGCATGTAGGGTTCTGAAACTGGTTTTGTTTCTTGGGGAGATTGCAGGT	16172937	16173047	16172887	16172939	1	3	ONIVA03G21450	16170701	16183665	None	15700	2267	148981	No_or_no_constitutive_exon
AAGTTAGTACCATGGTAGGAAAATTTTGATTTGCTTCGTGGGGGTATTAGGT	16433552	16433610	16433502	16433554	1	3	ONIVA03G21740	16428439	16436011	None	15700	2267	148981	No_or_no_constitutive_exon
AGGGTGGGGCCGCTAGTTTTTACGGTGACGCTTTGACATGCGAGGGTTAGGA	16792137	16792364	16792087	16792139	1	3	ONIVA03G22100	16790125	16792364	None	15700	2267	148981	No_or_no_constitutive_exon
TGAACGAGCGGAGGCGACTGCGGTGGCGGACAGCGCACGGGGACGGGTAGCG	16806214	16806366	16806416	16806364	-1	3	ONIVA03G22130	16805701	16806476	None	15700	2267	148981	No_or_no_constitutive_exon
CAACGGAGAAGCTCCGCAGGCTGGGGCATGACGTCACGTCGTACGGGAAGGC	16805701	16806071	16806121	16806069	-1	3	ONIVA03G22130	16805701	16806476	None	15700	2267	148981	No_or_no_constitutive_exon
CCCTCCCCTCCTTCTCCCTATCCCAGATCTAGCCAAAGGGGAGGTGGCAGCG	16859374	16859592	16859642	16859590	-1	3	ONIVA03G22210	16859374	16860043	None	15700	2267	148981	No_or_no_constitutive_exon
TCCTTTCCTTTTCCTTCAACTTTTGACAACGTGTTTTCTGACGGGCCAAGAG	16957252	16957895	16957202	16957254	1	3	ONIVA03G22330	16951825	16957895	None	15700	2267	148981	No_or_no_constitutive_exon
CCCCCCAAAGTCTCTCACAATCTTGCGTGCTAAGGAAAAGCAGGGGAGAGGC	17579973	17580277	17579923	17579975	1	3	ONIVA03G22820	17561196	17583896	None	15700	2267	148981	No_or_no_constitutive_exon
TCGCGTCGATCGGTCGGCCATGGAAGTGAGTGATATGTGTATGGGTGCAGGA	17596144	17596946	17596094	17596146	1	3	ONIVA03G22840	17595692	17596946	None	15700	2267	148981	No_or_no_constitutive_exon
TTGTTCTGGTTTTCAACATGCTGTTTCGTTCAGCATTTGTGTGGGGGCAGCT	17960069	17960153	17960019	17960071	1	3	ONIVA03G23080	17959368	17960851	None	15700	2267	148981	No_or_no_constitutive_exon
TGCTTGGCTTTCCTCGTCTTCCCAATGCAACTATCGTGGGAAAACTGCAGTA	18041554	18041566	18041616	18041564	-1	3	ONIVA03G23130	18041554	18042770	None	15700	2267	148981	No_or_no_constitutive_exon
GCCGCCTCCTGCTTGATGGGCGACGCATCGATCCATCATGGTGGGTGAAGAC	18052126	18052276	18052326	18052274	-1	3	ONIVA03G23150	18051810	18052467	None	15700	2267	148981	No_or_no_constitutive_exon
TGTTCAACCGATCGACGCCGATCCGACGTGGACGGCGTGGACCGGGCAAGCG	18220647	18220859	18220597	18220649	1	3	ONIVA03G23380	18220077	18227111	None	15700	2267	148981	No_or_no_constitutive_exon
AGGTTCGGGATGGAGTGGTCGGGGTACGAGGGGGAGGAGAGCAGGGTGAGCC	18323857	18324103	18323807	18323859	1	3	ONIVA03G23470	18322878	18324103	None	15700	2267	148981	No_or_no_constitutive_exon
CACCTATGAAGCGGAGGCCATAAGGTGCTGTTTGATAGAGGGATTAGTAGGT	18443165	18443298	18443348	18443296	-1	3	ONIVA03G23580	18443165	18449995	None	15700	2267	148981	Yes
CAGCAGTAGGCCCAGCACACACCCACAGTCCTCTATCACATCATGGGGAGCA	18511773	18512455	18511723	18511775	1	3	ONIVA03G23670	18504315	18516372	None	15700	2267	148981	No_or_no_constitutive_exon
CTCATGGATCTCGCCCTCTGCTGATTTTGCATTCGGTTTTCGGGCGGTAGAT	18562910	18563410	18562860	18562912	1	3	ONIVA03G23710	18551666	18573478	None	15700	2267	148981	No_or_no_constitutive_exon
CATGCCATCCTCCATCTCTAGGTATCAGCTCTCCTTTCTTCTGGGATGAGGT	20564624	20564893	20564574	20564626	1	3	ONIVA03G25060	20562042	20564893	None	15700	2267	148981	No_or_no_constitutive_exon
TATATATAGCTCATCGCATGAACGGCCACGGCGTGGCTATGCTGGGGCAGGA	20652140	20652351	20652401	20652349	-1	3	ONIVA03G25170	20652140	20660321	None	15700	2267	148981	No_or_no_constitutive_exon
CATGCCATCCTCCATCTCTAGGTATCAGCTCTCCTTTCTTCTGGGATGAGGT	20773138	20773278	20773088	20773140	1	3	ONIVA03G25230	20770556	20775976	None	15700	2267	148981	No_or_no_constitutive_exon
CTTGAACTAGCTCTTGACTTAGTTTATCTGATGCCATTTTGGGGGTTCAGAA	20801180	20801283	20801333	20801281	-1	3	ONIVA03G25260	20797110	20809177	None	15700	2267	148981	No_or_no_constitutive_exon
TACCCCTAGCGTGTTTGTGGTAATCCAAGCTATAGTTAACGAGGGTGCAGTT	20797110	20797306	20797356	20797304	-1	3	ONIVA03G25260	20797110	20809177	None	15700	2267	148981	No_or_no_constitutive_exon
GGGAATCAGAGGAAAAATTAACTATGTGTAGTATAGCTTCAATAGGGCAGGC	21271493	21271825	21271875	21271823	-1	3	ONIVA03G25580	21265203	21274177	None	15700	2267	148981	No_or_no_constitutive_exon
TTCCTCCGTAGTGTGGCTTTTGTTTAATATGAGTTTTGTGGCGGGTGCAGTG	21736481	21736557	21736607	21736555	-1	3	ONIVA03G26090	21728828	21736747	None	15700	2267	148981	No_or_no_constitutive_exon
GCAGCTTGGGATGCCCACGGCCTCCTCGATGGCCTCCATGGTGCGGGAAGAG	21761467	21761598	21761648	21761596	-1	3	ONIVA03G26130	21761283	21762242	None	15700	2267	148981	No_or_no_constitutive_exon
CCCTCTCCTTTCTCTCTCTCTCTCTCTCTCTCTTGGCGCTTTCGAGGGAGGC	21955450	21955785	21955835	21955783	-1	3	ONIVA03G26350	21955450	21957403	None	15700	2267	148981	No_or_no_constitutive_exon
TGTCACTGGCACCGTGTATACACTACTTCGTGAAACAGCAAAGTGGGCAGCG	21963705	21963984	21964034	21963982	-1	3	ONIVA03G26360	21961658	21965436	None	15700	2267	148981	No_or_no_constitutive_exon
ATTTTGCATCTGTTTTTTTATTCTTTTTTTATTTTTTTTTTGCAGGGTAGTA	22273498	22273654	22273448	22273500	1	3	ONIVA03G26670	22271968	22274524	None	15700	2267	148981	No_or_no_constitutive_exon
CTCGTGGAGGAGGCGGCAGGCACTGAGGCGAGGCGGCGACGGGTGCGGAGGC	22638096	22638243	22638046	22638098	1	3	ONIVA03G27020	22637869	22638735	None	15700	2267	148981	No_or_no_constitutive_exon
GTTTCTTGGATGGCTTCCATTGATGGGTCATGGGTGTGGGTGGGGTGCAGAG	22764259	22764566	22764616	22764564	-1	3	ONIVA03G27150	22763723	22765200	None	15700	2267	148981	No_or_no_constitutive_exon
CGGGGAGGCCGGGCACTGTGGCTGCTGGCACCCGGAGGGCGGGCAAGAAGGC	22798844	22799567	22798794	22798846	1	3	ONIVA03G27200	22798507	22799567	None	15700	2267	148981	No_or_no_constitutive_exon
TTGAGAAAGGGAGGGCGAAGATGGCGGCGTTTGAGAAAGTGAGGGCGAAGGT	24033001	24033589	24033639	24033587	-1	3	ONIVA03G28350	24028043	24035782	4333540	15700	2267	148981	No_or_no_constitutive_exon
ATTTGTTTTGTGATGTAATTACTAATACCTTGCTTTGATGATTTGGGAAGAA	24180122	24180238	24180072	24180124	1	3	ONIVA03G28490	24173924	24184664	None	15700	2267	148981	No_or_no_constitutive_exon
GGATGGATAATACAGGACGTGTTGCTACTACATTTTGCTGGGTGGTGCAGTG	24263340	24263552	24263602	24263550	-1	3	ONIVA03G28580	24263340	24263886	None	15700	2267	148981	No_or_no_constitutive_exon
ATCTCTGGATTAATTTTGCTTTTGCTTTTTTTGTTCTTTTGGGGACGAAGGT	24364999	24365077	24364949	24365001	1	3	ONIVA03G28700	24364547	24371094	None	15700	2267	148981	No_or_no_constitutive_exon
TGATCTGGATTGCTTCTCGCTCGTGGTGTTGTGGTCTTTGGTGGGTGCAGGT	24367064	24368164	24367014	24367066	1	3	ONIVA03G28700	24364547	24371094	None	15700	2267	148981	Yes
CCAAAAGACTCCACGGCCAGGTCTGAAAGTAGACGGCCAAGATAAGGGAGGA	24446244	24446485	24446535	24446483	-1	3	ONIVA03G28810	24446101	24447170	None	15700	2267	148981	No_or_no_constitutive_exon
CCGGGATGCAGGTGGTGGCGAGGGTGTTCGACGAGCTGCCGGGGCTGGAGCG	25392689	25392914	25392639	25392691	1	3	ONIVA03G29700	25391734	25392914	None	15700	2267	148981	No_or_no_constitutive_exon
AGGGGAAGGTGATGAAGAAGAAGAAGAGGAGGGTGGAGAGGAAGGGGAAGGT	25862190	25862252	25862140	25862192	1	3	ONIVA03G30060	25861486	25863845	None	15700	2267	148981	No_or_no_constitutive_exon
CTGAATAAATTATCCTAAAACAATAATTTTTTTTTGGGAGATGAATGCAGGA	26102194	26102493	26102543	26102491	-1	3	ONIVA03G30420	26099697	26107744	None	15700	2267	148981	Yes
AGTGAACTGCGGAATTAATTCCTCACCATGTGTTTTCTTTGGGGATACAGAC	26379532	26379616	26379666	26379614	-1	3	ONIVA03G30850	26374075	26380289	None	15700	2267	148981	No_or_no_constitutive_exon
TCTTGTCTTCGTCCACTCATCATCTCTGATATACTTTTGTTGGGAGAAAGGA	26540434	26540614	26540384	26540436	1	3	ONIVA03G30950	26521499	26543976	None	15700	2267	148981	Yes
ATTCTCCTTCTTGTGCTTTGTCTGATTCGTGCCGTGGTTGGGGGGCGCAGGA	26741520	26741584	26741470	26741522	1	3	ONIVA03G31190	26740831	26744257	None	15700	2267	148981	No_or_no_constitutive_exon
TAGCCCTCGATCCAGGTCTGACCGTTCGACCGATCCCTGTGGCAGGGCAGGG	26835595	26835631	26835545	26835597	1	3	ONIVA03G31300	26835217	26837925	None	15700	2267	148981	No_or_no_constitutive_exon
GCGAGCGGCGATCGGCGGCTGATGGAGGTGTGGGGGGTTTGGGTGTGCAGGG	26850141	26850359	26850409	26850357	-1	3	ONIVA03G31320	26845718	26850590	None	15700	2267	148981	No_or_no_constitutive_exon
ATGGCTCCAATGTACTAACGCATGGTTTCCTTCCAATGATGGGCGGACAGGG	26846883	26847119	26847169	26847117	-1	3	ONIVA03G31320	26845718	26850590	None	15700	2267	148981	No_or_no_constitutive_exon
ATCACACTTGCTCAGAACGAAGCTATAGCTAGAGAGATTGGGAGAAGTAGGG	26881869	26882630	26882680	26882628	-1	3	ONIVA03G31380	26881869	26887018	None	15700	2267	148981	No_or_no_constitutive_exon
GGATTAATTCGTGTGATTGTTATACTGATCGATGGATGGATGGGGCGCAGCC	27077108	27077300	27077350	27077298	-1	3	ONIVA03G31540	27075115	27077543	None	15700	2267	148981	No_or_no_constitutive_exon
GAATCAGACTGGTGAAGTGTATGATGTGATTCTATATTTTGGGATAATAGAC	27857147	27857299	27857349	27857297	-1	3	ONIVA03G32520	27857147	27860872	None	15700	2267	148981	No_or_no_constitutive_exon
ATCAATTTGAGGCATCTGAACTTGTATTTGCCTCTTTATGGGAACGGCAGGT	28299271	28299344	28299394	28299342	-1	3	ONIVA03G33040	28297460	28301404	None	15700	2267	148981	No_or_no_constitutive_exon
ACGTCCGGAAGGCGATTCGGTGACTGATTTTTTCTTTCGTGTGGGCACAGGG	28343566	28343740	28343790	28343738	-1	3	ONIVA03G33100	28343566	28344311	None	15700	2267	148981	No_or_no_constitutive_exon
TTCGAAATTTATTACTATCATTATGGAGTATGGACATTTCATCTGGGAAGGG	28983418	28983731	28983368	28983420	1	3	ONIVA03G33710	28966696	28989940	None	15700	2267	148981	No_or_no_constitutive_exon
ATGAAATTCGTCTCATTTTCTAATGTTGTGTTGTTTTCTGGGAAATGTAGGA	29176716	29176739	29176789	29176737	-1	3	ONIVA03G33970	29175978	29179663	None	15700	2267	148981	No_or_no_constitutive_exon
TGCGCGTGATGGTTGCGCTTTCGGCGTGCTGACCTCCTGTGGGGTTGCAGGA	29322458	29322618	29322668	29322616	-1	3	ONIVA03G34150	29318217	29322898	None	15700	2267	148981	No_or_no_constitutive_exon
ACGTGCATGGTGGCGCATGGCTAACGGTGGATGGATGAGGGTGGATGCAGGT	29419461	29420449	29420499	29420447	-1	3	ONIVA03G34250	29419461	29421218	4333976	15700	2267	148981	No_or_no_constitutive_exon
TTGTTGTTGTTGGTGATGACGCGAATGCAAATTGCAAATGGGATGTGTAGGT	29592411	29593357	29593407	29593355	-1	3	ONIVA03G34420	29592411	29595051	None	15700	2267	148981	No_or_no_constitutive_exon
ATGGGGTGCTCAAGGTGTGTTCAAACTGATGGGGTGGTGTGGGAATGCAGGT	29828574	29828718	29828524	29828576	1	3	ONIVA03G34640	29827142	29833022	None	15700	2267	148981	Yes
TCGCCAGGGGCCACTACTCCGAGCGCGCCGCCGCCGCCCTCTGCAGGGAGAT	29828079	29828221	29828029	29828081	1	3	ONIVA03G34640	29827142	29833022	None	15700	2267	148981	No_or_no_constitutive_exon
AAGAGCAGGGCCACACAGGCAAACACCTCTAGCTGCAACTGGGAGGGCAGTT	30041691	30041970	30042020	30041968	-1	3	ONIVA03G34970	30041691	30044111	None	15700	2267	148981	No_or_no_constitutive_exon
ACCAACCGGCTCATTGGTGCAACCACCTTCACCATCCCGGGAATCGGCAGTG	30148594	30149252	30149302	30149250	-1	3	ONIVA03G35090	30148594	30149630	None	15700	2267	148981	No_or_no_constitutive_exon
GGCGTGATCAATGGCGGGGTTCTTGATTTTCTTTTCAGGGGTTCAGGAAGGT	30195765	30196542	30196592	30196540	-1	3	ONIVA03G35150	30194842	30196959	None	15700	2267	148981	No_or_no_constitutive_exon
TGGCGGAGGGTGGAGAGGTTCTCGGGTGAGACTTGAAGGGCGAATTGAAGCG	30215194	30215223	30215144	30215196	1	3	ONIVA03G35180	30215143	30224193	None	15700	2267	148981	Yes
GTCGATTGATTGATTTTGCTTCTTGTCGATCAATGGATCATGGGTGACAGGG	30236016	30236672	30235966	30236018	1	3	ONIVA03G35210	30232185	30236672	None	15700	2267	148981	No_or_no_constitutive_exon
TTCGCCTTTAGTGATGCTGATTTTCTTTGGTGCTCGTTTTGGGATGTCAGCT	30352055	30352165	30352005	30352057	1	3	ONIVA03G35410	30351182	30365212	None	15700	2267	148981	Yes
TCCATTTGTCCCTCATATCACTCTTTATTGACATTGGGCATGGAATATAGGT	30371493	30371706	30371443	30371495	1	3	ONIVA03G35420	30368765	30373245	None	15700	2267	148981	No_or_no_constitutive_exon
TCAAATTCGATCTGAACTTTTGATCAAATTCGTTTGATGGTGCAGGGGAGGA	30387288	30387475	30387525	30387473	-1	3	ONIVA03G35460	30387288	30388868	None	15700	2267	148981	No_or_no_constitutive_exon
TTGGCGATGTGGGATTCTGATATTTTTGCTTTGGTTTTTGGGCTTGGAAGGT	30484478	30484573	30484623	30484571	-1	3	ONIVA03G35640	30481723	30485425	None	15700	2267	148981	No_or_no_constitutive_exon
TATGGTATTTCTCACACCCATGTAATATTTTTTTTTGTTGGTTGGGACAGAA	30501677	30501729	30501779	30501727	-1	3	ONIVA03G35650	30490652	30505405	None	15700	2267	148981	No_or_no_constitutive_exon
TAGTTAGCCTTGTTCGAGCTCCACTAATTGTTCCGCGGGTGCAACAACAGGT	30619068	30619224	30619018	30619070	1	3	ONIVA03G35810	30618788	30627960	None	15700	2267	148981	Yes
TAGTGAGCTGATGGATTGACTAATTAATCAATATATGCATGGGCATGCAGGT	30722159	30723212	30722109	30722161	1	3	ONIVA03G35960	30721328	30723212	None	15700	2267	148981	No_or_no_constitutive_exon
ACGACTACGGTTGTCGCGGGGAGCGAGGCGGGGCGGGGAGGGAGGGCGAGGC	30795058	30795805	30795008	30795060	1	3	ONIVA03G36030	30793959	30803277	None	15700	2267	148981	Yes
AGTTATTTTTAGCCTGGAACCTTCATGATCATATCTAACATAATGGGCAGGA	30848783	30848966	30848733	30848785	1	3	ONIVA03G36110	30845177	30854530	None	15700	2267	148981	No_or_no_constitutive_exon
AGTTATTTTTAGCCTGGAACCTTCATGATCATATCTAACATAATGGGCAGGA	30855559	30855745	30855795	30855743	-1	3	ONIVA03G36130	30854504	30857580	None	15700	2267	148981	No_or_no_constitutive_exon
GCCTTTGATTTTTCTTGGCGATTCTTGGGCTGACGAGTCTTGGGGTGAAGAG	30882287	30882527	30882577	30882525	-1	3	ONIVA03G36170	30880713	30882684	None	15700	2267	148981	No_or_no_constitutive_exon
TTTGGTTCGATGTGAGTAGGTCGCTCGCGGATGTGTGTGATGGGGTGAAGAG	30995399	30995445	30995349	30995401	1	3	ONIVA03G36320	30994858	31001351	None	15700	2267	148981	No_or_no_constitutive_exon
CATTTGGTTTGATTTTGATTTTTCTCATCTCTGATTTGGGATGTGGGCAGTG	31009818	31010147	31010197	31010145	-1	3	ONIVA03G36340	31009818	31010454	None	15700	2267	148981	No_or_no_constitutive_exon
ACCTTGTTGTTTTTCTTGTGTATCTTTCTCCTCTAATGCGGGTGTGACAGGC	31072512	31072924	31072462	31072514	1	3	ONIVA03G36430	31068128	31077083	None	15700	2267	148981	No_or_no_constitutive_exon
ACAGTGGGGTTGGTGCTGGGCACGCTGATCCAGTGCTTCGACTGGGAGAGGG	31098406	31098524	31098356	31098408	1	3	ONIVA03G36450	31086549	31112426	None	15700	2267	148981	No_or_no_constitutive_exon
CTCCATGGCTCATGACGCGGGTTGGTGATCCTTTTTTTGGGGGGCTGCAGCC	31402228	31402394	31402178	31402230	1	3	ONIVA03G36890	31400481	31410218	None	15700	2267	148981	No_or_no_constitutive_exon
GTGGGAAAACGTGGGGCTTTGATTGTTTATTATTTTACGCGGGTGTGAAGCT	31409868	31410218	31409818	31409870	1	3	ONIVA03G36890	31400481	31410218	None	15700	2267	148981	No_or_no_constitutive_exon
CCTCTACCATGATGGCCTCCTCGACCTTGTGGTTGCGTCCACGGGGGGAGGG	31499189	31499436	31499139	31499191	1	3	ONIVA03G37060	31499120	31500244	None	15700	2267	148981	No_or_no_constitutive_exon
AGCTCGAGCCTAACAACCCTCAAGAGTTCAATACTAGGATAGGGCGATAGGC	31669787	31670025	31670075	31670023	-1	3	ONIVA03G37300	31663885	31672373	None	15700	2267	148981	Yes
TCGGTGCTGTTATTTTTGCCACCCCATTTTGCTGGTTTGTGTGGGCGCAGGG	31892979	31893160	31892929	31892981	1	3	ONIVA03G37640	31892436	31901568	None	15700	2267	148981	No_or_no_constitutive_exon
TCGATTCCTTGTTGGGGTTGGGCATTTCGGCTTTGATGGGAGACGCCAAGGA	31914100	31914199	31914249	31914197	-1	3	ONIVA03G37660	31911590	31914677	None	15700	2267	148981	No_or_no_constitutive_exon
GAATTCGGTATCTGCTTGCATGATCAAACTGAGTGTGAAAATGGGTGCAGGT	31923602	31924530	31924580	31924528	-1	3	ONIVA03G37680	31921413	31925061	None	15700	2267	148981	Yes
GAGGGAGAGGAATGGATTACCACATGGAGCCGCGATACTTGAGGGTGTAGGG	32308757	32308895	32308945	32308893	-1	3	ONIVA03G38340	32308757	32318119	4334389	15700	2267	148981	No_or_no_constitutive_exon
TTTCTTCTATTTGTTGAACTTATTTTAGTGTTAATGGGATGGTAATGCAGGG	32354011	32354227	32353961	32354013	1	3	ONIVA03G38430	32350799	32357937	4334396	15700	2267	148981	Yes
TGGATGTTTTTTTTTCATTCGGAGATTGGAAGGAGCACCGAAGGGTGTAGCA	32351427	32351868	32351377	32351429	1	3	ONIVA03G38430	32350799	32357937	4334396	15700	2267	148981	No_or_no_constitutive_exon
TTCCTTACCGATTTATCTGAATGTCTGTTTTTTACTTATGGGCATGATAGAC	32363090	32363178	32363040	32363092	1	3	ONIVA03G38440	32361953	32365397	None	15700	2267	148981	No_or_no_constitutive_exon
GTGGGTCGGGCTGACGACCGTCGTGCTGTGTCCGTGGTTGGGGAGTGCAGGG	32397699	32397888	32397938	32397886	-1	3	ONIVA03G38520	32396928	32398259	None	15700	2267	148981	No_or_no_constitutive_exon
TACGTAGTAAAGTATGATATAAGTGTAATTGTGTAATGTGTTTGGGGAAGGT	32434500	32435149	32435199	32435147	-1	3	ONIVA03G38580	32431164	32435939	None	15700	2267	148981	No_or_no_constitutive_exon
TTTAATTAATTACCAATAAATTGAATCTATGCGTGACTTAATGGGTGCAGGT	32585777	32585855	32585905	32585853	-1	3	ONIVA03G38750	32567176	32586985	None	15700	2267	148981	No_or_no_constitutive_exon
TGCCAGCTCGATTTGCAGCCAATCTTACAATTTCTTGTGTGGGTGAGCAGAG	32603595	32603940	32603990	32603938	-1	3	ONIVA03G38780	32603444	32604217	None	15700	2267	148981	No_or_no_constitutive_exon
ACGCCGCGCGTGGTGGTGTTTTTTTTTTTTTTTTTGGGTGGTGGTGGTAGGC	32653170	32653325	32653375	32653323	-1	3	ONIVA03G38850	32651260	32653439	None	15700	2267	148981	No_or_no_constitutive_exon
GGCGAAAAGGCCCACACAACGTGGGCGCCACTTCACGACGTGGTGGGCAGCC	32873871	32873985	32874035	32873983	-1	3	ONIVA03G39290	32871938	32876283	None	15700	2267	148981	Yes
AGAAGAAGTCGTCGGAGATGACCGCCGTGGACTCTGGCTTTCACGGGAAGCC	32945225	32945343	32945175	32945227	1	3	ONIVA03G39380	32942553	32947906	None	15700	2267	148981	No_or_no_constitutive_exon
CGGTGCCCGTTTTGGTGGCCGTGACTTCCGCCGCGACAATAGGGGTGGAGGC	32969977	32970078	32970128	32970076	-1	3	ONIVA03G39420	32969977	32974825	None	15700	2267	148981	No_or_no_constitutive_exon
AAATCCAGCTCAATCTAGTATTCGCTATATTCATGTAATTGTATGGGCAGTT	33108437	33108518	33108387	33108439	1	3	ONIVA03G39570	33107457	33109740	None	15700	2267	148981	Yes
TAACGAGAGAGATCGAAGGGAGAGAGGCTGAGGCCGGGTTGAATCGCGAGGG	33123016	33123237	33122966	33123018	1	3	ONIVA03G39600	33120699	33128850	None	15700	2267	148981	No_or_no_constitutive_exon
ACCTCTTTTTCTCTTTTTCTCGCTCGCCTCCGTACGCCACACGGGAGAAGAC	33640521	33640549	33640599	33640547	-1	3	ONIVA03G40370	33638036	33644433	None	15700	2267	148981	No_or_no_constitutive_exon
TTCCCCACCGTGCCAATCTGATCGGTGGTGGTGAGCTCCGGTGGGTGCAGGC	33687549	33688031	33688081	33688029	-1	3	ONIVA03G40440	33687549	33688460	None	15700	2267	148981	No_or_no_constitutive_exon
ACGTTCTTTTCCCGGACGCATGCATGCTGATGCTTTGGGCAACAATGCAGGG	33750222	33750440	33750490	33750438	-1	3	ONIVA03G40530	33747398	33750581	None	15700	2267	148981	No_or_no_constitutive_exon
CTTTCTTGTTGCTTATCATGTTCTTACCATTTTCCGTTCGGGATATGCAGGA	33783232	33783373	33783423	33783371	-1	3	ONIVA03G40580	33783232	33784928	None	15700	2267	148981	No_or_no_constitutive_exon
ACTTGTGGGTCAATGTTTGGAACCTAGGTTCTTGTTCCCTGCATTGGGAGGA	33996717	33996773	33996823	33996771	-1	3	ONIVA03G40960	33992236	33997766	None	15700	2267	148981	No_or_no_constitutive_exon
GTAAAATTTGCTCATCACTATATTTCTTTTCCATTGTAATTAGGGGAAAGGG	34033012	34033061	34033111	34033059	-1	3	ONIVA03G41020	34032646	34036190	None	15700	2267	148981	No_or_no_constitutive_exon
CGATATAAAGTTCGTGGTGCGATTGAAGTCGTGGTTCTGTGGCTGGGCAGAT	34198507	34198560	34198610	34198558	-1	3	ONIVA03G41220	34197546	34198988	None	15700	2267	148981	Yes
GAGGGTGGCCGCGGCTACCACGCTGAGTTGGGTGCGGAGCGCGGGTGCAGGG	34222959	34223049	34223099	34223047	-1	3	ONIVA03G41270	34221006	34224229	None	15700	2267	148981	No_or_no_constitutive_exon
GGTTTGCGGATTGGTGGTTTGATTTGAAATGTGTGTTCTCGTGGGCGCAGCG	34250469	34250663	34250713	34250661	-1	3	ONIVA03G41330	34245778	34250882	4334640	15700	2267	148981	No_or_no_constitutive_exon
ATGTGTGGTGTTTCTTATGGGAATGATGTGTGTGGTGGGTGGGTGTGCAGGC	34515052	34515159	34515002	34515054	1	3	ONIVA03G41690	34514710	34517115	None	15700	2267	148981	No_or_no_constitutive_exon
CTGTAATATATATATTTTTCACTTCTCAGTAAATGTATTGGGCAATGCAGGT	34561183	34561420	34561133	34561185	1	3	ONIVA03G41750	34559991	34563741	None	15700	2267	148981	No_or_no_constitutive_exon
GGATTGGTTTGGGTCGAATTCGTTTGATGGATTTGAGCGGGGGCGTGCAGGA	34601433	34602616	34601383	34601435	1	3	ONIVA03G41800	34600933	34602616	None	15700	2267	148981	No_or_no_constitutive_exon
AAACGTTTGCAGCTACGGCGCGGGATACAGCCCGGGGGTGACGGGGACAGTG	34627132	34627179	34627082	34627134	1	3	ONIVA03G41840	34624653	34628018	None	15700	2267	148981	No_or_no_constitutive_exon
TATGCATTTCGTGATTCGTGACGTGCTTCGGTGGGGATCGGGGGAGGCAGTG	34793570	34793660	34793710	34793658	-1	3	ONIVA03G42100	34791590	34794003	None	15700	2267	148981	No_or_no_constitutive_exon
GTACTAGAATATGTCCCATCCTATCTTAGGTTGTGTTTTTTGGGATGGAGGG	34875273	34875638	34875223	34875275	1	3	ONIVA03G42230	34871512	34875638	None	15700	2267	148981	No_or_no_constitutive_exon
TATTCTTATTTTGTAAATGTTACTTAATCTAAATTATGATAATGGGACAGGT	35036219	35036430	35036169	35036221	1	3	ONIVA03G42420	35034857	35037257	None	15700	2267	148981	No_or_no_constitutive_exon
TATTCTTACTTTGTAAATCTTACTTAATCTAAATTATGGTAATGGGACAGGT	35043883	35044103	35043833	35043885	1	3	ONIVA03G42450	35042268	35045884	None	15700	2267	148981	No_or_no_constitutive_exon
TTTATTTCAAATATAACTTCATGCTTCTTTGTCCTCTTTTGTGGGTACAGTT	35339600	35339758	35339808	35339756	-1	3	ONIVA03G42870	35338655	35343554	None	15700	2267	148981	No_or_no_constitutive_exon
AATGGCGCTTTGTTTTCATTTACAAATGTTTGTTTTTCCCAAATGGGCAGGT	35492900	35493136	35493186	35493134	-1	3	ONIVA03G43110	35492027	35494107	None	15700	2267	148981	No_or_no_constitutive_exon
GGGTGATGGTGAACGCGTGGGCGATCGGGAGGGACGCGGCGAGGTGGGAGGA	35508750	35509008	35508700	35508752	1	3	ONIVA03G43130	35499478	35509759	None	15700	2267	148981	No_or_no_constitutive_exon
GCTGTTCTCTTAATTCAATATTCATTTGTTTTCTTGGGATGATGTGGCAGGA	35522537	35522654	35522487	35522539	1	3	ONIVA03G43150	35518014	35523517	None	15700	2267	148981	Yes
GTTTTTAATGTTCTTTCTAATTCCTACTTTTGCTGTTTGGATGGGAATAGGT	35562357	35562511	35562561	35562509	-1	3	ONIVA03G43250	35561364	35565400	None	15700	2267	148981	No_or_no_constitutive_exon
GGTCTGGAAATCTGGTTCACAGTTCACACGTTTTTTGCATGAGGGCACAGGG	35573898	35574358	35573848	35573900	1	3	ONIVA03G43260	35568133	35576689	None	15700	2267	148981	No_or_no_constitutive_exon
TATTCTTATTTTGCAGTGTTGGAAATATCATAAGTTTTGGGACAAGCAAGAG	35778166	35778928	35778978	35778926	-1	3	ONIVA03G43680	35778166	35783162	None	15700	2267	148981	No_or_no_constitutive_exon
AAATCACTGATAAAAAAATAAATCTTGTTTTTTTTTTTTGGGGAAAACAGGA	35891059	35891176	35891009	35891061	1	3	ONIVA03G43810	35889586	35893971	None	15700	2267	148981	No_or_no_constitutive_exon
CCTTTTGATGATTGCCATGGATTGGATTAGGTTTCAAGAGGGTGGTTAAGGT	36045212	36045448	36045162	36045214	1	3	ONIVA03G43990	36044489	36045448	None	15700	2267	148981	No_or_no_constitutive_exon
ATACTCACCACATCAGGCTCATCTGAATTTTACATCTTGGGATTAAACAGGC	264847	265342	264797	264849	1	4	ONIVA04G00200	259345	267731	None	15700	2267	148981	Yes
TTATTACACCGACTACATAATATATAATCGCATGGATGCATGGGATGCAGCG	379076	379684	379734	379682	-1	4	ONIVA04G00340	379076	380571	None	15700	2267	148981	No_or_no_constitutive_exon
TACTTGACATTCTTTTAACTTTTTCCTTCAGATTTAATTGGGGTAGTCAGCC	694864	694939	694814	694866	1	4	ONIVA04G00660	694247	696463	None	15700	2267	148981	No_or_no_constitutive_exon
CGAGTGGACATCTGGTTTGTTTACTGATACTGTGGTGGGTGTGGATGCAGAA	839079	839254	839304	839252	-1	4	ONIVA04G00760	837167	839594	None	15700	2267	148981	Yes
GTTTTAACATGATACAAGGAGTAATTAATCCATGCTTGGGGAAATTGCAGCA	959367	959407	959457	959405	-1	4	ONIVA04G00860	957658	969793	None	15700	2267	148981	No_or_no_constitutive_exon
ACGTCGGGCGAGCGTGGAGGAAGAGGTGGCGTAGTCGAGCGGGAACTCAGCG	1239533	1239721	1239483	1239535	1	4	ONIVA04G01140	1239149	1239770	None	15700	2267	148981	No_or_no_constitutive_exon
CTTGAGGAGTTCTTGGATCTGATGGTTTTCTTTCGCGGGCGGATGAGCAGAT	1350913	1351096	1351146	1351094	-1	4	ONIVA04G01220	1348721	1351483	None	15700	2267	148981	No_or_no_constitutive_exon
CGTGGAGCACCCCGGTAGTTCTTGATGATGGTCTTGATTCCTGGGAACAGCG	1773391	1773899	1773949	1773897	-1	4	ONIVA04G01440	1772707	1774242	None	15700	2267	148981	No_or_no_constitutive_exon
TGCACTGACGCAGAGCTGAACTGAACTCTGCTCGGGGTTTGGGGTGACAGGA	1779484	1779709	1779759	1779707	-1	4	ONIVA04G01450	1777525	1781028	None	15700	2267	148981	No_or_no_constitutive_exon
CATCGAGGTTAGCAATGGCGCTGTATACTGACTGTGCCTGGGACATGCAGAT	1832998	1833262	1833312	1833260	-1	4	ONIVA04G01520	1831204	1839849	None	15700	2267	148981	No_or_no_constitutive_exon
GCCGCTAGCGGTGGGAGAGGGCACCGCCGTGGCCGCTCACGATGGGGGAGGA	2401421	2401660	2401371	2401423	1	4	ONIVA04G01900	2401027	2401660	None	15700	2267	148981	No_or_no_constitutive_exon
GAGGAGCGAGGAGGAGGCGGAGGTGAGCGCGGTGGCGCGCGGGCGGCAAGGC	2546421	2546628	2546371	2546423	1	4	ONIVA04G01980	2545397	2549506	None	15700	2267	148981	No_or_no_constitutive_exon
TTGCTCATGTAGTTGGTTTCATTCAGGATATGTTCTCGGGAGGGACAGAGAC	2950697	2951303	2951353	2951301	-1	4	ONIVA04G02330	2950697	2952537	4335091	15700	2267	148981	No_or_no_constitutive_exon
CAAGTGAGAAAGAGACAGGTGCGTGTGCGAGTGAGTGATTGGGCTGACAGAC	2975466	2975653	2975703	2975651	-1	4	ONIVA04G02370	2975466	2976066	None	15700	2267	148981	No_or_no_constitutive_exon
AGGGACCAAGTTCGTCATCGTCGAGCATCCATCGCTGCCGAGGAGGGTAGGG	3950482	3950702	3950752	3950700	-1	4	ONIVA04G02980	3898829	3955023	None	15700	2267	148981	No_or_no_constitutive_exon
ATCCAGTGTGTTCGTGTTGATTTGAAATGTGTGGATTGAGGGAATTGCAGAT	4407829	4407894	4407944	4407892	-1	4	ONIVA04G03200	4407114	4409936	None	15700	2267	148981	No_or_no_constitutive_exon
TAGCCTGAATTGTATTACTGATTTAACCTGTTATTGAATCATCAGGGAAGGA	5237163	5237229	5237279	5237227	-1	4	ONIVA04G03510	5235825	5238590	None	15700	2267	148981	Yes
CCTCCGGTTCAGTGCGTGGCGGTGAAAGAAAGCGACGACCTCGAGGGTAGCG	5775803	5776031	5775753	5775805	1	4	ONIVA04G03800	5775607	5776031	None	15700	2267	148981	No_or_no_constitutive_exon
CCTGCTACACTCTTCGGTTGGCTCTCTATGTCCTCGGGGCACGTGCGGAGGG	5949477	5949585	5949635	5949583	-1	4	ONIVA04G03830	5945961	5950013	None	15700	2267	148981	No_or_no_constitutive_exon
CTCCAATATTACTTCCAATATTACTTGATCTGAATTGATGGGCTGCAAAGGT	6035671	6035889	6035939	6035887	-1	4	ONIVA04G03850	6035671	6036220	None	15700	2267	148981	No_or_no_constitutive_exon
TCGGCTGCAAAGGAGGTGGTTGTGGTGGTTGCTATGGGGTGGGGGAGAAGGG	6135046	6135267	6135317	6135265	-1	4	ONIVA04G03910	6133075	6136081	None	15700	2267	148981	No_or_no_constitutive_exon
AGAAGGCAGCGAAGAGAGGGGTACCTGGAGGAGGCTTGGGGAGGAGGTAGGA	6423673	6423801	6423623	6423675	1	4	ONIVA04G04120	6423547	6424140	None	15700	2267	148981	No_or_no_constitutive_exon
ACGACAGCGCCGGCTTGGGAAGGACGACGGCGGCGTCCTTGGTCGGGGAGGC	6423817	6424013	6423767	6423819	1	4	ONIVA04G04120	6423547	6424140	None	15700	2267	148981	No_or_no_constitutive_exon
AACTGCATCTGTTGCCAAGATACTCTGTGCCTTGCCCTGGCACGGGATAGTC	6653763	6653842	6653892	6653840	-1	4	ONIVA04G04280	6651118	6655818	None	15700	2267	148981	No_or_no_constitutive_exon
AAGTAACGGTGGTGGCTAATCTCGGAAGGGGAAAGGAAGGGGAAGGTTAGGG	6695082	6695668	6695032	6695084	1	4	ONIVA04G04350	6694351	6695668	None	15700	2267	148981	No_or_no_constitutive_exon
AGGCAGTAGTTCTTTTTGCTTCTGTTATACCTTGATTTGTTCAATGGGAGTG	7177628	7178156	7177578	7177630	1	4	ONIVA04G04660	7170167	7179090	None	15700	2267	148981	No_or_no_constitutive_exon
ATACTTGTGAGCAAAAATCTGTTACTCATGAAACCAATTCAGGGCTGAAGGA	8033410	8033458	8033508	8033456	-1	4	ONIVA04G05270	8028802	8036409	None	15700	2267	148981	No_or_no_constitutive_exon
TGATTGTTGTCTAACTTTTGCATCGTTTTAGGAGGTTATAACGGGTGCAGGG	8051189	8051222	8051272	8051220	-1	4	ONIVA04G05290	8049139	8070990	None	15700	2267	148981	No_or_no_constitutive_exon
GGGAGCGGGAGCGGCAAGGTCCTAGGAGCGGGAGAAGAAGAAGAGGGCAGCG	8176299	8176530	8176249	8176301	1	4	ONIVA04G05360	8175722	8177035	None	15700	2267	148981	No_or_no_constitutive_exon
GGCCAGCGCGCCGCAGAGGACGAAGGCGGCGGAGTACGGGATGGCAGCAGAG	8175947	8176440	8176490	8176438	-1	4	ONIVA04G05370	8175947	8176991	None	15700	2267	148981	No_or_no_constitutive_exon
TTGCACCGGATCTTGTTCAATGTTCATGAAACATTTTGTTGGGGGCACAGGT	8208116	8208253	8208066	8208118	1	4	ONIVA04G05410	8206094	8208253	None	15700	2267	148981	No_or_no_constitutive_exon
ACTTTTGGAGGTATGCTATTTATTCTTCTCTCTTCTTTTTATGGGTGAAGAC	8304493	8304595	8304645	8304593	-1	4	ONIVA04G05490	8302925	8308121	None	15700	2267	148981	Yes
TGTACACAGCTTGATTGATCCTTTTTGGTGGGTGTGGATGTTGGGGGTAGCA	8347398	8347553	8347348	8347400	1	4	ONIVA04G05580	8345588	8360441	None	15700	2267	148981	Yes
GTTTCCTTGATCCTCTACCACATGCGGCGTCGGCGGCGGCGGGGGCGGAGGC	8608707	8608804	8608657	8608709	1	4	ONIVA04G05750	8608354	8620128	None	15700	2267	148981	No_or_no_constitutive_exon
GGAGTTGTTTGATGATGATTGGTTGGTGGATTTGGGGGGTGGGGGTGTAGGG	8629818	8629938	8629768	8629820	1	4	ONIVA04G05760	8629136	8635515	None	15700	2267	148981	No_or_no_constitutive_exon
ATGTAGAGTGTGAGTTTCTGAACATTGTGGTTTTTCGTGGTGGGTGGCAGGT	9043899	9048513	9043849	9043901	1	4	ONIVA04G06200	9037514	9048513	None	15700	2267	148981	No_or_no_constitutive_exon
AGAATTATTTATCAGCTGGTTAATTAATTAATTACTGTCACATGGGAAAGCA	9042403	9042436	9042353	9042405	1	4	ONIVA04G06200	9037514	9048513	None	15700	2267	148981	No_or_no_constitutive_exon
GATGGCACATGGCAGGCAGGAGGCACTGCGACGGGCAATTGATGGGGTAGTC	9101853	9102030	9101803	9101855	1	4	ONIVA04G06260	9101550	9102030	None	15700	2267	148981	No_or_no_constitutive_exon
ATGATGTAGCTAACTAGTTTTTTTGGTTAATTTAATTTACATGGGTGCAGTT	9532164	9532413	9532463	9532411	-1	4	ONIVA04G06550	9530510	9541496	None	15700	2267	148981	No_or_no_constitutive_exon
ATATGCCATAACAAACCCGGCGATTTTGATTGTTTCTGCCGTGCGGGTAGCC	11327166	11327237	11327287	11327235	-1	4	ONIVA04G07850	11326935	11332776	None	15700	2267	148981	No_or_no_constitutive_exon
TCACTAAACTTCGATTTGATCGGGGAGTAAAAAACCTTTTGGGGAGGCAGGT	11642286	11642601	11642651	11642599	-1	4	ONIVA04G08240	11642286	11643044	None	15700	2267	148981	No_or_no_constitutive_exon
TCCTTCGCGTTGAAGGATGGTGAGTTGGTGGAAATCAACGCCGGGAGAAGAC	11713812	11713974	11713762	11713814	1	4	ONIVA04G08360	11713692	11713974	None	15700	2267	148981	No_or_no_constitutive_exon
GTTGAATGTGAAAATTTTGAAAAATTGACCTCAGGAGTCCAGATGGGTAGTC	11841329	11841805	11841279	11841331	1	4	ONIVA04G08490	11834958	11846053	None	15700	2267	148981	Yes
ACACAACCTCGGCTTCCATCGAGGCGCAGAAGGGGGGGGCGTGGCAGCAGGG	11966318	11966532	11966268	11966320	1	4	ONIVA04G08690	11966134	11966532	None	15700	2267	148981	No_or_no_constitutive_exon
GGGATTAATTAGTGGGAATTAATTAGCTTAGTGTGTTTTGGTGGGTGCAGGG	12263382	12266590	12263332	12263384	1	4	ONIVA04G08960	12261945	12266590	None	15700	2267	148981	No_or_no_constitutive_exon
AGGAGGAGGAGGAGGAGGCCGCCGCGATCCGCTCGTCGACGGGGCTCAAGAC	12395360	12395495	12395310	12395362	1	4	ONIVA04G09080	12384671	12395729	None	15700	2267	148981	No_or_no_constitutive_exon
GGCGGGGGCTTGGGACTGATTGATCGATGGGCAATGCAGGGGCGGCGGAGGC	12737443	12737674	12737724	12737672	-1	4	ONIVA04G09410	12729846	12738157	None	15700	2267	148981	No_or_no_constitutive_exon
CTACTCCGCGAGGCGGGGGCTTGGGACTGATTGATCGATGGGCAATGCAGGG	12737443	12737685	12737735	12737683	-1	4	ONIVA04G09410	12729846	12738157	None	15700	2267	148981	No_or_no_constitutive_exon
GGCGCGGCATTTGCGGCGGGAGGGATCTGCGCGCGAGTGCGTGCGGGCAGGC	12929514	12929681	12929731	12929679	-1	4	ONIVA04G09640	12921045	12929914	None	15700	2267	148981	No_or_no_constitutive_exon
GTGGGGTGCAGGCTGACGTGGAGGTGAGCTTCGAGGTGGGGAGCCTGGAGGC	13115364	13115585	13115314	13115366	1	4	ONIVA04G09920	13102284	13116647	None	15700	2267	148981	No_or_no_constitutive_exon
AAAGTTTCCATTTGACCAACCGGCTAACGAACGTTTTTATGGGGGTGTAGGC	13240730	13241820	13240680	13240732	1	4	ONIVA04G10020	13240343	13241820	None	15700	2267	148981	No_or_no_constitutive_exon
TGTGCTATGGAGATTATTGATTCATCTGCTTGATTGTTGGGTGGGTGCAGGG	13258323	13258404	13258273	13258325	1	4	ONIVA04G10040	13257982	13260545	None	15700	2267	148981	No_or_no_constitutive_exon
TACTTCATCACAAACCAGCTTATGGTTCTATCTTAGGAAGAACAGGGCAGAC	13468758	13469425	13468708	13468760	1	4	ONIVA04G10360	13467598	13470869	None	15700	2267	148981	No_or_no_constitutive_exon
CGATTCAATTATGAACTTAAAGAACTGTTCTGTTTGTTTTACGGGTGCAGCT	13591627	13591834	13591577	13591629	1	4	ONIVA04G10520	13582689	13592896	None	15700	2267	148981	Yes
ATGTAGAAGGGGCCTTGGGGGAGAGAGATTTGGGGGGGAGGAGGAGGAAGGG	13670808	13671042	13671092	13671040	-1	4	ONIVA04G10650	13667460	13673843	None	15700	2267	148981	No_or_no_constitutive_exon
TGGACGGTGGATAAGTGATGACTGCACAACCGTGCCTTCACAGGGTGAAGGA	13754003	13754292	13754342	13754290	-1	4	ONIVA04G10790	13752936	13754325	None	15700	2267	148981	Yes
ACCACCCGGAGATGGCGGGCTGGCTCTGACTCCGCGTCGATGGGTTGAAGCT	13990447	13990662	13990712	13990660	-1	4	ONIVA04G10910	13990447	13991000	None	15700	2267	148981	No_or_no_constitutive_exon
CCTGTGTCCCGGTATTTGATTTTGTTTCATGCAACGGACATTGGGGGCAGGA	14067667	14067920	14067617	14067669	1	4	ONIVA04G10980	14066958	14071859	None	15700	2267	148981	Yes
ATGCGCGCTGCTGTGGACGGATGTGGCGAAGGCGAAGGCCTGGGGGTGAGGC	14083868	14083987	14084037	14083985	-1	4	ONIVA04G11020	14083868	14084551	None	15700	2267	148981	No_or_no_constitutive_exon
AGAAAAAAGAAAAGAGCCTAACTCGGTCTGCTTCTCTGCTGGGAATTCAGGT	14086806	14086926	14086976	14086924	-1	4	ONIVA04G11030	14084611	14096805	None	15700	2267	148981	No_or_no_constitutive_exon
TGGGTTTTCCTTTGACGATGGTGTGCGTGTGCGTGTGCGTGTGGGTGCAGAT	14133924	14134148	14134198	14134146	-1	4	ONIVA04G11080	14133436	14136349	None	15700	2267	148981	No_or_no_constitutive_exon
GCCGCCATGATCGAACACCTGTAACGTTGTGTTGTGCTCCATGGGTGCAGAG	14237072	14237246	14237022	14237074	1	4	ONIVA04G11200	14236170	14238251	None	15700	2267	148981	No_or_no_constitutive_exon
CCACGCATCGATCTCTCCCTTCGGATCCCTCCTGAGTACGATGGTGGGAGCC	14268537	14270495	14270545	14270493	-1	4	ONIVA04G11240	14268537	14271795	None	15700	2267	148981	No_or_no_constitutive_exon
GAGTTTCTTGATGGATTTGTGTTGATTGATCGATTGTTTTTTGGGTGGAGAT	14512963	14514261	14512913	14512965	1	4	ONIVA04G11540	14512110	14514261	None	15700	2267	148981	No_or_no_constitutive_exon
GAGCACCTGGAGGAGGAGGTGAGAGAGCGCGAGGAAGGTCAGCGTGGGAGGA	14578548	14579008	14578498	14578550	1	4	ONIVA04G11650	14578443	14579008	None	15700	2267	148981	No_or_no_constitutive_exon
CCACCACGCTCCGACGTTAGATACCTTCACCGTGTGCACCGGGGCGGTAGTT	14701961	14702054	14702104	14702052	-1	4	ONIVA04G11790	14688072	14710073	None	15700	2267	148981	No_or_no_constitutive_exon
TGACTCCCAAATTTGACATTGTTCGTCCGTCCGTGCATGGGCACGAGCAGAG	14841496	14841772	14841822	14841770	-1	4	ONIVA04G11920	14840696	14843077	None	15700	2267	148981	No_or_no_constitutive_exon
CTCGTTCGATTCGCCCGCGCTGATTGATTTTCCTCTCGTTGGTGGGCAAGGT	15018048	15018256	15018306	15018254	-1	4	ONIVA04G12170	15018048	15018597	None	15700	2267	148981	No_or_no_constitutive_exon
AGCGGGTGGTGATCACGGGGATGGGGCTGGTATCCGTGTTCGGGAACGAGGT	15034247	15034487	15034537	15034485	-1	4	ONIVA04G12210	15031096	15035023	None	15700	2267	148981	No_or_no_constitutive_exon
GTGTGCGTGCTCCATTGTTGTTTGACGTTGTGATGGATGGGGAATCGCAGGC	15071221	15071445	15071171	15071223	1	4	ONIVA04G12280	15070687	15075110	None	15700	2267	148981	No_or_no_constitutive_exon
TTATCGCGGCAATATTTTTCGCTCAACATTTGTGCTGCACGGGGTCGCAGGT	15142411	15142591	15142361	15142413	1	4	ONIVA04G12370	15134071	15144721	None	15700	2267	148981	No_or_no_constitutive_exon
ATCCCCTACTGATTCTCTTTGGTTCTCCGGTCGCCGCCGGGTGCGGACAGGG	15175189	15175266	15175316	15175264	-1	4	ONIVA04G12450	15173353	15175522	None	15700	2267	148981	No_or_no_constitutive_exon
ACGACGGGTTCGATCGTGTCGTGTGGGTTCTTGACGAACGAAATGGGCAGGC	15396049	15396682	15395999	15396051	1	4	ONIVA04G12720	15394585	15397488	None	15700	2267	148981	No_or_no_constitutive_exon
GTGTTTGGCTGGCTGACAACCCGAGCGCGTCTCGTGTTTGGAACGGGCAGGC	15495810	15496360	15496410	15496358	-1	4	ONIVA04G12820	15495810	15496679	None	15700	2267	148981	No_or_no_constitutive_exon
CGGCGTGTGCGTGACGCGGGGTGTTGAAGTTTGTGTTGCGGCGGGCGCAGGT	15597551	15598104	15597501	15597553	1	4	ONIVA04G13000	15597108	15600259	None	15700	2267	148981	No_or_no_constitutive_exon
CACAGCATTACGGCCATTGATTCTATTGGTGAGTTTGCTGGGCAGCGTAGCT	15743077	15743115	15743165	15743113	-1	4	ONIVA04G13200	15742351	15744046	None	15700	2267	148981	No_or_no_constitutive_exon
GTGCGGCGGACGGTTGTCAGCTTTAACACCATGATTTCGGGGATGTGCAGGG	15780741	15780821	15780691	15780743	1	4	ONIVA04G13270	15779881	15785700	None	15700	2267	148981	Yes
AGAAGAAAATGCACCTAAATAGCTAACTGATGTTTGTGGGGGACAAACAGGT	16043863	16043938	16043988	16043936	-1	4	ONIVA04G13620	16042294	16045530	None	15700	2267	148981	No_or_no_constitutive_exon
TTGAGTTGCATGCCTGCACAGCTTTGGCATAGGGCGTCCCTGGGATGTAGAG	16132553	16132722	16132503	16132555	1	4	ONIVA04G13740	16128954	16134943	None	15700	2267	148981	No_or_no_constitutive_exon
GTTGTTGTTGTGTCTGATGATCGATGGTGGCGGCGGGGGCGCGCGAGCAGGG	16152985	16153125	16152935	16152987	1	4	ONIVA04G13760	16152573	16157985	None	15700	2267	148981	No_or_no_constitutive_exon
ATATTATCACTTGGAATATATACCTACATAGCTTATGCTGTGATGGGCAGGT	16428711	16429098	16429148	16429096	-1	4	ONIVA04G14120	16428711	16430349	None	15700	2267	148981	No_or_no_constitutive_exon
TAAAAAGCAGGGGAAGATGTTTATTTCTACCACATATCAAGTAAGGGCAGCT	16582668	16582772	16582618	16582670	1	4	ONIVA04G14360	16579604	16584297	None	15700	2267	148981	No_or_no_constitutive_exon
GGGGTTGATGCGGTACGTTGACGGGGCTTGTTTTGGGGATCTGGGGGCAGGA	16635081	16635177	16635227	16635175	-1	4	ONIVA04G14470	16634286	16635310	None	15700	2267	148981	No_or_no_constitutive_exon
CGACCTTGCATCGGGGCTGATGGTTTTCTGTTTTGGGGTTTGGTGTGAAGGG	16655774	16655908	16655724	16655776	1	4	ONIVA04G14510	16655182	16657891	None	15700	2267	148981	No_or_no_constitutive_exon
TAGAGGAGAGTGTTGGTTCTTGGCCTCTTGCCTGTTGGTTGGGTTTGAAGGA	16696295	16696410	16696245	16696297	1	4	ONIVA04G14570	16695531	16700080	None	15700	2267	148981	No_or_no_constitutive_exon
CTTAACTGGAGCACAGTTTTTAATCTGGAAATTTTTGGGTATTGATGAAGCT	16756508	16756925	16756458	16756510	1	4	ONIVA04G14650	16751682	16761639	None	15700	2267	148981	No_or_no_constitutive_exon
AGGATCTTGACGTGGCGTGAGCGTGACGTCGTGGTTATTGTGGGTGCAAGGC	16851717	16852043	16852093	16852041	-1	4	ONIVA04G14790	16850279	16852502	None	15700	2267	148981	Yes
TTCTCTCCAACATGTATGCAGTGAGTGATAGATGGGCAGATGTAGGGAAGGC	16929268	16929388	16929218	16929270	1	4	ONIVA04G14920	16927645	16935415	None	15700	2267	148981	No_or_no_constitutive_exon
GATAACTCATAGCATGCCTTATCTGGCTGCATATTTGTGAATATGGGTAGGA	17157991	17158117	17157941	17157993	1	4	ONIVA04G15230	17153487	17169270	None	15700	2267	148981	No_or_no_constitutive_exon
TCTCTCTCCCACTTTTCTCGTTTCAAGAAAATTTCATCTGGGCAGGCCAGCC	17283105	17283576	17283626	17283574	-1	4	ONIVA04G15330	17283105	17289756	None	15700	2267	148981	No_or_no_constitutive_exon
GCTTGTTGTGAACCTTTGTTGCTCTTGCATGTTTTGATTCTGGGAGCAAGGC	17516499	17516577	17516627	17516575	-1	4	ONIVA04G15530	17513983	17517919	None	15700	2267	148981	No_or_no_constitutive_exon
CTCTCTACCCTTATTCGTGGTTTGATTGATGAATTACATGGGCAACGCAGGT	17567780	17569626	17567730	17567782	1	4	ONIVA04G15590	17565376	17569626	None	15700	2267	148981	No_or_no_constitutive_exon
CTTCTGGTGCTAAGTCTGGTGTTGTTTATGGGTGTGTTGGGATTGGGCAGTG	17674572	17674725	17674775	17674723	-1	4	ONIVA04G15760	17671436	17675089	None	15700	2267	148981	No_or_no_constitutive_exon
CAAAAAAAAAAAAAATCAAGGTAAGGGAAATATATGGGCTTGAAGAGAAGAC	18106805	18106881	18106931	18106879	-1	4	ONIVA04G16440	18098667	18114946	None	15700	2267	148981	No_or_no_constitutive_exon
TTTCGTCACGAACAAATGCGCATTAACGTTGTGTTTTGCTGTGGGTGCAGGT	18147636	18147879	18147586	18147638	1	4	ONIVA04G16490	18146573	18150380	None	15700	2267	148981	No_or_no_constitutive_exon
TTAATGCGTTTGGTCTCTGACGAGGAGGTGTTTGGTTGATTGGGCGGTAGGG	18308551	18308860	18308910	18308858	-1	4	ONIVA04G16750	18303329	18309165	None	15700	2267	148981	No_or_no_constitutive_exon
ACTCTCGCTGCTGCCCAGAATACTGATCCGAACATTTCGTGGGGGTGCAGGT	18323559	18323685	18323735	18323683	-1	4	ONIVA04G16790	18323297	18324645	None	15700	2267	148981	No_or_no_constitutive_exon
GTTAATTGAAATGATGATTGATCCTTGCTATTATGTGCAGGGATGATCAGAT	18373122	18373190	18373240	18373188	-1	4	ONIVA04G16850	18368002	18374682	None	15700	2267	148981	No_or_no_constitutive_exon
CCATGTAGCAAATCTAAAATCCAAATTTCATCTTGTTATGTTGGGAATAGAT	18487404	18487548	18487598	18487546	-1	4	ONIVA04G16970	18487204	18494509	None	15700	2267	148981	No_or_no_constitutive_exon
AAAATCTATAATATTTATGCCAATTGAAATTTACGGGGGGATAAGATCAGAT	18499917	18500018	18499867	18499919	1	4	ONIVA04G16990	18498806	18501924	None	15700	2267	148981	Yes
AGGTTTCTGATGGTGGAACTGTGAATTTGTTGAGTAGATCATTGGGTGAGTA	18594934	18595138	18594884	18594936	1	4	ONIVA04G17040	18592369	18603502	None	15700	2267	148981	No_or_no_constitutive_exon
GAACCGTATCTGTTGAAATGTTTTTTAAAGGTTCATGGGGGAAAGTATAGCC	18888577	18888652	18888702	18888650	-1	4	ONIVA04G17400	18886241	18890783	None	15700	2267	148981	Yes
GGAGGCTGTGGAGAAGAAGGGAGGCGGCGCGGTGGTGTCGGAGGGGGCAGTG	18982464	18982564	18982614	18982562	-1	4	ONIVA04G17510	18981745	18985296	None	15700	2267	148981	No_or_no_constitutive_exon
GATTCCCATGTGTACTTCTGGAGAAACGATGACAATTCTGCACAGGGCAGAA	19150327	19150751	19150277	19150329	1	4	ONIVA04G17680	19145327	19152820	None	15700	2267	148981	No_or_no_constitutive_exon
TTGATCTGTTTCTAATCTGTTTGTGCTGCCTTTCACATGGCGGGGTGCAGGC	19192274	19193320	19192224	19192276	1	4	ONIVA04G17750	19188235	19193320	None	15700	2267	148981	No_or_no_constitutive_exon
ACGGCATCACGGTTGTTCTGACAGCCAGGGACGAGACGAGGGGCGTGGAGGC	19259075	19259204	19259025	19259077	1	4	ONIVA04G17890	19255336	19266970	None	15700	2267	148981	No_or_no_constitutive_exon
CTGCCAGGGTTGCTGTGGTCACCGGCGGCAACAAAGGGATCGGGCTGGAGGT	19265318	19265519	19265268	19265320	1	4	ONIVA04G17890	19255336	19266970	None	15700	2267	148981	Yes
AGCGTGTGTAGGTACAAGATTTATATCGAAGGAAGGGGCTGGTCAGTGAGCG	19401270	19401448	19401220	19401272	1	4	ONIVA04G18070	19399232	19402751	None	15700	2267	148981	Yes
TAGTCTGAAAGTCTGAAACTCTGCAATGTTGGTCCAACTTGGGGTCACAGGC	19417498	19418285	19417448	19417500	1	4	ONIVA04G18090	19411908	19418285	None	15700	2267	148981	No_or_no_constitutive_exon
CATCGGTTGTGACACTTCGATACCTACTGATAAATTGACTCGGGATGCAGTG	19578264	19578361	19578411	19578359	-1	4	ONIVA04G18350	19576549	19582592	4336528	15700	2267	148981	No_or_no_constitutive_exon
ATAAGAAAACGACTCTTTTATAATTCTTTGATGGGATTTTTTATGGGAAGGG	19617783	19618203	19617733	19617785	1	4	ONIVA04G18420	19616808	19620206	None	15700	2267	148981	No_or_no_constitutive_exon
CGACGCGAGGATCTCTGCCGATCGATCGGACTGGACGGGGAGACATGAAGGT	19644321	19644516	19644271	19644323	1	4	ONIVA04G18450	19641583	19646416	None	15700	2267	148981	No_or_no_constitutive_exon
ATAGATAGTGTGATGTTTGTCTTATTCAAATATTTTGTGGAGTTGGGCAGAG	19758504	19758716	19758454	19758506	1	4	ONIVA04G18560	19756532	19759300	None	15700	2267	148981	No_or_no_constitutive_exon
TTGGTTGGGTTTGTCGGTCTAAGCTTCTTAGTGTTTTGGGGATGTGGCAGGT	19818398	19818461	19818348	19818400	1	4	ONIVA04G18620	19817863	19822089	None	15700	2267	148981	No_or_no_constitutive_exon
ACTCGTTCGTGTCCCTGCGGAACGGAAGAACTATGGTTGGGTAGTAACAGCT	19852970	19853053	19852920	19852972	1	4	ONIVA04G18670	19852481	19857539	None	15700	2267	148981	No_or_no_constitutive_exon
TTGATTAGGGTTTGATGAGGTAATAATAGGCCAGATTGACTGATGGGCAGGT	19921067	19921223	19921273	19921221	-1	4	ONIVA04G18780	19915531	19921837	None	15700	2267	148981	No_or_no_constitutive_exon
CGCGGCCGGTGGACCCGCGCATGTGGAGGGCAGAGTGATTAGGGGTAGAGAG	20140522	20140853	20140472	20140524	1	4	ONIVA04G19070	20140210	20140853	None	15700	2267	148981	No_or_no_constitutive_exon
TCGACGTCTAACTGCTGCTGTTGCTGTTGCTGCTTGATCTGGGCATGCAGGC	20494739	20495005	20495055	20495003	-1	4	ONIVA04G19530	20494473	20498156	None	15700	2267	148981	No_or_no_constitutive_exon
CTTGGCTTGGATATTCTCCCTAATGCGCTATAGATGGGTTGAATTGGCAGAG	20782866	20782983	20782816	20782868	1	4	ONIVA04G19940	20782134	20785310	None	15700	2267	148981	No_or_no_constitutive_exon
GACATACCACAAATTATTTCATATTCAATATGCCACCATGGTGGGGGAAGTC	20816202	20816726	20816776	20816724	-1	4	ONIVA04G20000	20812242	20818930	None	15700	2267	148981	No_or_no_constitutive_exon
ACCACGCCGGCACGTCAGTGCCAGAGGCGTTGGCGTTCGTGGGAGACTAGGC	20872072	20872510	20872560	20872508	-1	4	ONIVA04G20090	20872072	20872579	None	15700	2267	148981	No_or_no_constitutive_exon
CCGCCATTTTCTCTGGATTCTGATGAATTTTCTCTGTTGATTGGGGGCAGAC	20881148	20881262	20881098	20881150	1	4	ONIVA04G20110	20876759	20882950	None	15700	2267	148981	Yes
CGTTTTTTTCTGCTGATTTAACTGAATTTTGCTCCGTCCGTGGGTGGCAGAT	20881345	20882950	20881295	20881347	1	4	ONIVA04G20110	20876759	20882950	None	15700	2267	148981	Yes
ATCATTAACGCCAAGCTCAACTCGTTCTCCTCCCTCCTGTACATGGGCAGCA	21020774	21020898	21020948	21020896	-1	4	ONIVA04G20310	21020214	21023019	None	15700	2267	148981	No_or_no_constitutive_exon
CTTTCTATTTACTTGAAAGGTTACAATTAATCTCTATGGGATAAATGCAGAA	21031197	21031421	21031471	21031419	-1	4	ONIVA04G20320	21030837	21033170	None	15700	2267	148981	No_or_no_constitutive_exon
GTCCGGTTAATTTGTGATCTTGGCTGATCGTGGCCGCGCCGGGCGTGCAGGC	21354252	21354446	21354202	21354254	1	4	ONIVA04G20670	21353400	21356912	None	15700	2267	148981	No_or_no_constitutive_exon
CAAGTTAAAGCAAAGTAGAATTAAACCTTGTCGATCGCGTGGGCATGCAGGA	21381254	21381344	21381394	21381342	-1	4	ONIVA04G20700	21379223	21383062	4336709	15700	2267	148981	No_or_no_constitutive_exon
TTTCCCCGCGCGTGCGAGGCGGGCGACGACGGTGGTGACGAGGCGGGAAGCG	21927179	21927413	21927129	21927181	1	4	ONIVA04G21270	21926162	21927413	None	15700	2267	148981	No_or_no_constitutive_exon
TTGGGATGTCAAAATTTTGCTTAATTTTGACGCTCGCTGGGGGGTTGCAGGT	21940001	21940208	21939951	21940003	1	4	ONIVA04G21300	21937494	21941335	None	15700	2267	148981	No_or_no_constitutive_exon
GCTCATGGTTTTGCGGTGTCCCTTTTTGTGTGGATGCGTGTGGGTAGTAGGT	22005743	22005825	22005875	22005823	-1	4	ONIVA04G21440	22003525	22006222	None	15700	2267	148981	Yes
ATATTCTTCTGTAGCTCCATTATTTAATTATTTGATTTGAAAATGGGCAGCA	22024710	22024908	22024958	22024906	-1	4	ONIVA04G21460	22019370	22027105	None	15700	2267	148981	No_or_no_constitutive_exon
GTCTATTATCTTTTGCGCGTGTGTCGGCGACGTCGGGTGTGGGGACACAGGC	22031079	22031446	22031029	22031081	1	4	ONIVA04G21470	22029270	22034637	None	15700	2267	148981	No_or_no_constitutive_exon
TTTACTCTGGGTGGATGGATCCAAATCGCGCGGCGCGTGGTGGGGAGCAGAG	22069181	22069265	22069131	22069183	1	4	ONIVA04G21500	22068764	22075774	None	15700	2267	148981	Yes
TTTTTTATGGCATTATGATATGCTTACAAATTATTTTTCAATGGGTACAGTG	22238078	22238162	22238028	22238080	1	4	ONIVA04G21730	22233733	22249422	None	15700	2267	148981	No_or_no_constitutive_exon
CGTCTGCTCGTAAAAAGCTGAACCAAATGTCTTCCATTTTGGGGCTGTAGGG	22257554	22257634	22257504	22257556	1	4	ONIVA04G21750	22256945	22266697	None	15700	2267	148981	Yes
TTGATCATTTTATGATCCTTGACTATACCCTACGCTTAGGGAGTGTGTAGAG	22262709	22262838	22262659	22262711	1	4	ONIVA04G21750	22256945	22266697	None	15700	2267	148981	No_or_no_constitutive_exon
ACAAAAGCTTCAGGTTGGCTGCGATCGAGCTCATCTCCTGATGTGGGCAGAA	22265831	22266373	22265781	22265833	1	4	ONIVA04G21750	22256945	22266697	None	15700	2267	148981	No_or_no_constitutive_exon
TGAATGAACATCTGCTTCGTTATTTCCGTGTGAGGTCATGAGCAAGGGAGGA	22268222	22268448	22268498	22268446	-1	4	ONIVA04G21760	22268222	22273059	None	15700	2267	148981	No_or_no_constitutive_exon
CCTAATAAGTTACTCTTTTTTTTTATCTTGTTTAGTTGGAGGAGGGCCAGGT	22315303	22315468	22315518	22315466	-1	4	ONIVA04G21800	22311250	22322079	4349100	15700	2267	148981	No_or_no_constitutive_exon
GGTCTTCATGGGGTCTCTCATAGTTTTCACGCCAGTAGTGGGGGCTCGAGAC	22491243	22491409	22491459	22491407	-1	4	ONIVA04G21980	22491243	22491933	None	15700	2267	148981	No_or_no_constitutive_exon
CGATGCATGCACGCAAAAGTTTGTTGAGGTTTTGTGGCGTGGGTGCACAGGG	22745617	22745837	22745887	22745835	-1	4	ONIVA04G22350	22744988	22746064	None	15700	2267	148981	No_or_no_constitutive_exon
ATGTTGGGAGCTCATGAATGCATTCAATTGGTTATTTATGGCATTGGGAGAT	22877655	22878182	22878232	22878180	-1	4	ONIVA04G22510	22869964	22881797	None	15700	2267	148981	No_or_no_constitutive_exon
GATATGATTGATGCTAATGTAGAACTTGTTACCTTCTTCTGGGCATGGAGAG	23008192	23008287	23008337	23008285	-1	4	ONIVA04G22670	23005603	23009584	None	15700	2267	148981	Yes
GGCGGAGGCGGTGGAGAAGAAGAAGGGCGGCAGGGGGGCGGCGGCGGTAGGG	23010025	23010666	23010716	23010664	-1	4	ONIVA04G22680	23010025	23011924	None	15700	2267	148981	No_or_no_constitutive_exon
GGCTATGGTGTTCTGAGACACGCGTGGCTTTTTTTTTTTTTTGGGTGAAGGT	23039462	23039561	23039611	23039559	-1	4	ONIVA04G22740	23037911	23039998	None	15700	2267	148981	No_or_no_constitutive_exon
GTTTTGAGGTCTGAATTTAGTGTGCATGTTGTTCAATTGGGGAAATTCAGGA	23294257	23294362	23294207	23294259	1	4	ONIVA04G22990	23292948	23298952	None	15700	2267	148981	No_or_no_constitutive_exon
AAACGCAATGAAATGGCCTTCATGCTTCATGCATGTATGGGTGGATGCAGGT	23307401	23307755	23307805	23307753	-1	4	ONIVA04G23030	23307401	23310088	None	15700	2267	148981	No_or_no_constitutive_exon
TGGAACACTCTTCCAACACATCCACAACAAGAGGACTTTAACATGGGAAGAT	23336796	23337506	23336746	23336798	1	4	ONIVA04G23060	23332523	23337506	None	15700	2267	148981	No_or_no_constitutive_exon
AACAAATTCTAAATGCTATAATTTATTATATTTTATAACAAAGGGTTTAGCT	23553183	23553240	23553133	23553185	1	4	ONIVA04G23420	23537960	23553240	None	15700	2267	148981	No_or_no_constitutive_exon
GCAATACTGAATGTGATCTCATGAAGTTCTTGTTATGTTGGGCATGACAGGC	23738262	23738324	23738374	23738322	-1	4	ONIVA04G23760	23735644	23739483	None	15700	2267	148981	No_or_no_constitutive_exon
GCCCAAACGTTCGCCTCCACACTCCGACGCTACTGCGCTGAGGGCTGAAGGC	23940909	23941362	23941412	23941360	-1	4	ONIVA04G23970	23916359	23946960	None	15700	2267	148981	No_or_no_constitutive_exon
ATCAATTTCCCGTCATAAAAAAATATATCCTAATATTTTGGGTTGTGAAGAA	24066749	24066773	24066699	24066751	1	4	ONIVA04G24100	24046145	24067168	None	15700	2267	148981	No_or_no_constitutive_exon
ATGAGGAGCCCAGCATATTTTGCTAATGAAATGATTTTGGTGGGAAACAGGT	24201234	24201311	24201184	24201236	1	4	ONIVA04G24270	24194220	24204074	None	15700	2267	148981	Yes
TGATCATCATACAAGCGTATTATTCTGATAATGACTTTGGTGGGAGACAGGT	24208952	24209029	24208902	24208954	1	4	ONIVA04G24280	24205938	24213099	4336983	15700	2267	148981	No_or_no_constitutive_exon
ATGCTAGTTTGATTGCTATGTCTCATGTTCGTACTGTGCTGTGGGTACAGGA	24665837	24665935	24665985	24665933	-1	4	ONIVA04G24800	24664895	24669031	None	15700	2267	148981	No_or_no_constitutive_exon
TTGTTGTTCAAGCTTCGTTGTTCTCCTTCGATCTTCGCCATGGGCAACAGCT	24800351	24801464	24800301	24800353	1	4	ONIVA04G24970	24790777	24807048	None	15700	2267	148981	No_or_no_constitutive_exon
GAAATTTGAGTAAAAATGGTGTGTGATTTGATGTGTTGGGGAGAGTGCAGAA	24873629	24873818	24873868	24873816	-1	4	ONIVA04G25060	24869503	24876623	None	15700	2267	148981	No_or_no_constitutive_exon
TAATGTCTTCTTGGCACTCACATGCTGATCTGCTTCCACTGTTGGGACAGAT	24903628	24903887	24903937	24903885	-1	4	ONIVA04G25090	24903628	24905205	None	15700	2267	148981	No_or_no_constitutive_exon
GTCGCCTCCGGGTGCTAACTTTTTTTTTGGGCGTGATTTGGGTGATGCAGAT	24942817	24942906	24942956	24942904	-1	4	ONIVA04G25180	24933071	24943462	None	15700	2267	148981	No_or_no_constitutive_exon
TTATTGTTTTGATTGAAAAGTGTCCCACATACCAATGGATTGATGGGCAGAT	24955017	24955079	24955129	24955077	-1	4	ONIVA04G25210	24953939	24958311	None	15700	2267	148981	No_or_no_constitutive_exon
CAGTCTGTGATATTTTTTTTTCTCTCTTCTTGTTGGGGTCTTGGGGAAAGGA	24971895	24971932	24971982	24971930	-1	4	ONIVA04G25250	24971895	24973778	None	15700	2267	148981	No_or_no_constitutive_exon
TCATCTCATTTCTGCCGAGTTCGTCACGCGATTTCGTTTTGGGGAAGCAGAT	25110022	25110628	25110678	25110626	-1	4	ONIVA04G25430	25109801	25110863	None	15700	2267	148981	No_or_no_constitutive_exon
CCGAGAGCCGCGCCGCAAGCATGCTGCCTCTCGGTGAGGAGGGGTGCTAGCC	25212940	25213122	25213172	25213120	-1	4	ONIVA04G25610	25209894	25213206	None	15700	2267	148981	Yes
AGCCGCGCCATTGTTGCAACGTGGGGTGCGGCGTGCTGTACGATGGGCAGGG	25406059	25406320	25406370	25406318	-1	4	ONIVA04G25820	25406059	25406913	None	15700	2267	148981	No_or_no_constitutive_exon
TCTGATAGACCGAAATTCCATGGGTGCCTCGACATCGACGACATGGGCAGCT	25622191	25622485	25622141	25622193	1	4	ONIVA04G26110	25621565	25624669	None	15700	2267	148981	No_or_no_constitutive_exon
CTGACGTCCCCTCCCTCCCACACGGGTCTTGGCGTCTTGCTCGGGTGAAGGC	25771134	25771422	25771084	25771136	1	4	ONIVA04G26300	25770692	25774286	None	15700	2267	148981	No_or_no_constitutive_exon
CAGACACATTTATCCAACCTGAACCGCCCATGTTTCCATCGAGGGAGCAGTG	25791221	25791272	25791171	25791223	1	4	ONIVA04G26320	25780842	25817966	None	15700	2267	148981	No_or_no_constitutive_exon
GTTCTACATCTTGGGCCGCGCAACATGGCCCAGCCCATTCCGTGGGGCAGAC	25874261	25874352	25874211	25874263	1	4	ONIVA04G26410	25848264	25877545	None	15700	2267	148981	No_or_no_constitutive_exon
TTGCAACTGTGTTGTACTTAACTGACTCGGTTCACATGGGGAAATGGCAGGT	25965719	25966551	25965669	25965721	1	4	ONIVA04G26560	25961052	25966551	None	15700	2267	148981	No_or_no_constitutive_exon
GTACCCCGCGGGGGGCGGCTGCGCCGGGTAGCCGTACGCGCCGGCGGGAGGC	25996650	25996840	25996600	25996652	1	4	ONIVA04G26600	25991018	26008689	None	15700	2267	148981	No_or_no_constitutive_exon
ATCTTATATTCTTTTCTTTTTACCAATGCTTTCATACACTTCGGGGACAGAC	26252249	26252463	26252199	26252251	1	4	ONIVA04G26910	26250885	26253565	None	15700	2267	148981	No_or_no_constitutive_exon
TGGACATGGATTTGCTGCAAATTTGTGATTTTGTTTTTGGGTGGTGGCAGGT	26283789	26283897	26283947	26283895	-1	4	ONIVA04G26970	26282549	26284182	None	15700	2267	148981	No_or_no_constitutive_exon
CTGACAAACATTTGGCACTGATAACATGCTCGACCTGACGAATTGGGCAGAT	26422052	26422257	26422307	26422255	-1	4	ONIVA04G27170	26421047	26427510	None	15700	2267	148981	No_or_no_constitutive_exon
AGTTATTTTGATGGTTACTGACATCTTTGGTCTTGAATGGTGGGATGCAGGA	26701293	26701532	26701582	26701530	-1	4	ONIVA04G27540	26700136	26703146	None	15700	2267	148981	No_or_no_constitutive_exon
TTGAGTTTTCTGTTGGTTTGTGTACGCTTACCGTGTGCTGTGATGGGCAGGT	26721650	26721776	26721600	26721652	1	4	ONIVA04G27590	26720981	26727795	None	15700	2267	148981	No_or_no_constitutive_exon
CTAACGGGATTTCTCGCGCTAGATTTGGCTACCACGACCTGGATCGGGAGGA	26754780	26754818	26754868	26754816	-1	4	ONIVA04G27640	26751394	26755184	None	15700	2267	148981	No_or_no_constitutive_exon
CCGATTTGAGGAGGGGGATGGGGTTTTCGGGTGGATTTGTGAGGGGATAGAT	26782170	26782295	26782345	26782293	-1	4	ONIVA04G27670	26776138	26782514	4337363	15700	2267	148981	No_or_no_constitutive_exon
AGGGCGTCGCGTGATGCGGCGGCGGTGGGTGGCGCCGAGGAGGGCATTAGAC	26850239	26850419	26850189	26850241	1	4	ONIVA04G27770	26849990	26850419	None	15700	2267	148981	No_or_no_constitutive_exon
TGCAGCAGCAACATTCTGATGAGTTATTTTCTCCTTTTTTTGGGGGGCAGCT	26948058	26948443	26948493	26948441	-1	4	ONIVA04G27970	26946683	26950124	4337384	15700	2267	148981	No_or_no_constitutive_exon
CTCACCTTATAGGGTGGTGTACATACAAGAAGTGAAGGGTAAAAACCTAGTG	27003918	27004038	27003868	27003920	1	4	ONIVA04G28020	26992666	27009066	None	15700	2267	148981	No_or_no_constitutive_exon
AGGGGGGTGGTGGGGGAGGAGGTGGAGGTGGAGGGGGACATGGGGAGAAGGG	27054089	27054154	27054204	27054152	-1	4	ONIVA04G28100	27050944	27054931	None	15700	2267	148981	No_or_no_constitutive_exon
ATTATCCTGCCGTTTCGTTAAAAGCCTGGTGGCGCACAGTGAGGGGGTAGAC	27066615	27066705	27066565	27066617	1	4	ONIVA04G28130	27063028	27072608	None	15700	2267	148981	No_or_no_constitutive_exon
GTCGTCTTCCCCCTTCTCCCCTGCTCGTCGTCGCGGGCGCAATCGGGTAGGT	27128094	27128176	27128226	27128174	-1	4	ONIVA04G28220	27123469	27128288	None	15700	2267	148981	Yes
GCTTTCACAATTAACAGGCATGGGAGCTACATGAGGTAGGGAAGCTCAAGGA	27169892	27170206	27170256	27170204	-1	4	ONIVA04G28280	27169892	27171912	None	15700	2267	148981	No_or_no_constitutive_exon
GTGGGCGGTGGCAGGCTCCCCTCCGCCAGATCTAGCGAGAAGGGTGGCAGCG	27400037	27400102	27400152	27400100	-1	4	ONIVA04G28530	27400037	27406240	None	15700	2267	148981	No_or_no_constitutive_exon
TCGTTGTTGAATGAATCTTGTTCTTCTCTTCTTTTTTTTTGGGGGTATAGGT	27720947	27720992	27720897	27720949	1	4	ONIVA04G28900	27720414	27723571	4337437	15700	2267	148981	No_or_no_constitutive_exon
GACCATATGGGATTCATGTCATGTTTTGGTTATGTATGTATTGGGAGCAGCA	27721099	27721166	27721049	27721101	1	4	ONIVA04G28900	27720414	27723571	4337437	15700	2267	148981	No_or_no_constitutive_exon
GCAACATGAATATAGTTATCTGAAGAACATGCACATCACTGGGTATAAAGGG	27938480	27938620	27938670	27938618	-1	4	ONIVA04G29080	27938480	27940605	None	15700	2267	148981	No_or_no_constitutive_exon
CCGACGGCGGATGCTGCGGCGGCGTGGCAGCGTCACGGTTTGGCGGGCAGGC	27964872	27965339	27964822	27964874	1	4	ONIVA04G29140	27962636	27965339	None	15700	2267	148981	No_or_no_constitutive_exon
ATACACTGCATAGGAATGGTAAAAATTGGTAAAAATAGTGGGAAAGGTAGAG	28164527	28164856	28164906	28164854	-1	4	ONIVA04G29330	28164527	28167044	None	15700	2267	148981	No_or_no_constitutive_exon
TATTATTATTACTTCTAATATGTGCCACCTAAACGTTACATGGGATAAAGAC	28282065	28282123	28282015	28282067	1	4	ONIVA04G29500	28272998	28282965	None	15700	2267	148981	No_or_no_constitutive_exon
AAAACGTAACTTCGCGTGCAATAACCGGATCGGGAGGGATGGACGGGCAGCT	28345561	28345930	28345980	28345928	-1	4	ONIVA04G29600	28345030	28346335	None	15700	2267	148981	No_or_no_constitutive_exon
CGCGGCGGCGCCACCGGGGAGGGTGGTGCTGCGTGGGGCACGCGGCAGAGGT	28493993	28494275	28493943	28493995	1	4	ONIVA04G29860	28492640	28495697	None	15700	2267	148981	No_or_no_constitutive_exon
GTTGTTAGTCTCAAGTTTTTGCTTCTGTTGTGCAGCAACGACGGGCACAGGC	28622249	28622663	28622199	28622251	1	4	ONIVA04G30030	28611348	28624205	None	15700	2267	148981	No_or_no_constitutive_exon
GACTATATATATATATATATATATATATATATATATTTTGGGTGACACAGCT	28627598	28627649	28627699	28627647	-1	4	ONIVA04G30040	28626744	28630865	None	15700	2267	148981	No_or_no_constitutive_exon
TTAGGGTGTTGAAAATTGTTTGCAGCCGGAGACGTTTTGGGGAGCATCAGGC	328519	328590	328469	328521	1	5	ONIVA05G00470	323468	329166	None	15700	2267	148981	No_or_no_constitutive_exon
TTATAAGAAGAACAAGGAAAAGAAACACATTCTTGTTTGTGTGGGAACAGGA	365314	365597	365647	365595	-1	5	ONIVA05G00510	354971	366153	None	15700	2267	148981	Yes
TTAAAGTTATGCACAGCACAAGTAAGGGTTGGTTTTTTTTGGGGGGGTAGGA	370857	370950	371000	370948	-1	5	ONIVA05G00530	370857	380104	None	15700	2267	148981	No_or_no_constitutive_exon
TTATCGATTGGGGTGGGGACAAGATTGGGAATCGGCGGGAAGAGATGAAGGG	433162	433589	433112	433164	1	5	ONIVA05G00620	432867	433589	None	15700	2267	148981	No_or_no_constitutive_exon
ACTTTCGACTTACAGTCCGATGTTTCGATTGGCTTTTGGGTGTAGGGCAGGA	500436	500671	500386	500438	1	5	ONIVA05G00730	499507	505176	None	15700	2267	148981	Yes
GCGAACTCGATGGATGGGGGCCATGTCTGATTTCGTTGTGGGTGGTGCAGGG	590727	590984	591034	590982	-1	5	ONIVA05G00870	590027	591712	None	15700	2267	148981	No_or_no_constitutive_exon
GTCAAGGCGCGTGCGTCGTCGTCGCCGTCGCCGTCGCGGCGTGGGTACAGCA	826564	827119	827169	827117	-1	5	ONIVA05G01250	826564	827917	None	15700	2267	148981	No_or_no_constitutive_exon
CACAGCACCTCTAAATGTCGCTCTATTTGTTTCACTCCAAGGCTGGGCAGCA	1142602	1142749	1142799	1142747	-1	5	ONIVA05G01690	1142602	1146575	None	15700	2267	148981	No_or_no_constitutive_exon
CAAATCTGGTTTCTGATCAAGATTGAGCTAGCTGTACCTGTGATGGGGAGAG	1149614	1149719	1149564	1149616	1	5	ONIVA05G01700	1149269	1150163	None	15700	2267	148981	No_or_no_constitutive_exon
GTTATTACATGTGATTAATGATATATATCTGGAATAAATGGCGGGAGCAGGA	1429193	1429332	1429382	1429330	-1	5	ONIVA05G02030	1424525	1429992	4337701	15700	2267	148981	No_or_no_constitutive_exon
GTGATAATCCTTAAAATCTTAATAACATGGTTGCATTTCGTGAGGGTCAGGA	1573472	1573560	1573610	1573558	-1	5	ONIVA05G02180	1570597	1576537	None	15700	2267	148981	No_or_no_constitutive_exon
AAACGCGCGAATTACTACTAATCGATTGGAATTGGGAATGGGTGGTGCAGGG	1682994	1683789	1683839	1683787	-1	5	ONIVA05G02290	1670331	1687405	None	15700	2267	148981	No_or_no_constitutive_exon
CTGATAAGGATTGTGTATTTCTTTTTTCTTTCTTTTTTTTTGGGGGTTAGGA	1895378	1895521	1895328	1895380	1	5	ONIVA05G02520	1894364	1896924	None	15700	2267	148981	No_or_no_constitutive_exon
TATACACTTGAATTAATAAGGACTCCCTTTTTGGTATTTGGGAACAACAGAG	2205358	2205508	2205558	2205506	-1	5	ONIVA05G02910	2199371	2209566	None	15700	2267	148981	No_or_no_constitutive_exon
ATAAATAGTTGAAGCTTGCTTGCTCACTAATTGCCTTATCTGGGAGGAAGGT	2242506	2242589	2242639	2242587	-1	5	ONIVA05G02930	2238701	2243570	None	15700	2267	148981	No_or_no_constitutive_exon
AAACTTTTCCAAAGTATGACGTTTGTCTTTTTTGTGGCTGGGAATTGTAGGG	2260422	2260561	2260611	2260559	-1	5	ONIVA05G02950	2257238	2262994	None	15700	2267	148981	No_or_no_constitutive_exon
CACGGTGGGGTTTTGCATTTTCCGGCGAGGTTTGTAGGGGAGGGATCGAGGA	2375218	2375625	2375675	2375623	-1	5	ONIVA05G03090	2367247	2401576	None	15700	2267	148981	Yes
GTTTTATACTTCAGTTAAGCTGGGGATATGTTTTCATCTGGGATGTACAGGC	2440003	2440146	2439953	2440005	1	5	ONIVA05G03120	2435958	2442504	None	15700	2267	148981	No_or_no_constitutive_exon
TTGGTAATGAATGACCCAAAACCTATTTCTACATCTTCCGAGTGGGGCAGGG	2621911	2622039	2622089	2622037	-1	5	ONIVA05G03430	2621886	2628799	None	15700	2267	148981	No_or_no_constitutive_exon
CCCCTGCTCTCTCTCTTCCTCTTTCCTTGTTCATCGGTAACCAAGGGGAGAA	2650462	2650538	2650588	2650536	-1	5	ONIVA05G03490	2649520	2651664	None	15700	2267	148981	No_or_no_constitutive_exon
AAATGCTGTATCTTTCTTGTTTGTTTCCTTTTCATTGATCGGGAACACAGAC	3217872	3217971	3218021	3217969	-1	5	ONIVA05G04150	3213677	3219728	None	15700	2267	148981	No_or_no_constitutive_exon
TTCCCAATTCCTATCCTCAACCCAACAACAATAATGGGGTGGCCGAGCAGCA	3222820	3222915	3222965	3222913	-1	5	ONIVA05G04160	3221845	3227332	None	15700	2267	148981	No_or_no_constitutive_exon
AATGCTTGCTTAACTCATGTGGTTTTGTTTGGAATTGATGTGATGGGCAGGG	3275353	3275515	3275303	3275355	1	5	ONIVA05G04230	3274627	3280521	None	15700	2267	148981	No_or_no_constitutive_exon
TCTCATTCTCGTGGTGACTGGGGGTTTGGTTTTTTTGGTTGGGGGCGCAGAT	3294441	3294579	3294391	3294443	1	5	ONIVA05G04260	3294040	3299531	None	15700	2267	148981	Yes
TATGAGGATCTAAAGAAAACCCTAGCGGCGGCGATTGGTGTGGCGGGAAGGC	3395298	3395683	3395248	3395300	1	5	ONIVA05G04400	3382856	3403486	None	15700	2267	148981	Yes
ATAGAAGGGCGGGATTTTTTTTTTTTTTGGGGGGGGGGGAGGGTAGGCAGAA	3483872	3483889	3483939	3483887	-1	5	ONIVA05G04460	3473283	3485774	None	15700	2267	148981	No_or_no_constitutive_exon
TGAAAGAAAAGGCAGGTGTGTTGATTAATTAACGGTTGGGATGGAGAGAGCA	3534202	3534309	3534359	3534307	-1	5	ONIVA05G04510	3522570	3536891	None	15700	2267	148981	No_or_no_constitutive_exon
GAGCGAGGTGGGGTGGGGGGATTGAAATCGGGGTGGTTTTGGTCGGGCAGAG	3724822	3724890	3724940	3724888	-1	5	ONIVA05G04740	3721135	3725249	None	15700	2267	148981	No_or_no_constitutive_exon
CGGCGGCAACGGCCGGCCGGCGGTGGGGAGGACATCGTTGGGGCGAGGAGGT	3828801	3829480	3829530	3829478	-1	5	ONIVA05G04890	3828659	3829628	None	15700	2267	148981	No_or_no_constitutive_exon
CCAGGGATGCTACCTTGATATTGCTAATAAATTTATTTCATGCAGGGAAGGA	3974161	3974230	3974280	3974228	-1	5	ONIVA05G05000	3972911	3976631	None	15700	2267	148981	No_or_no_constitutive_exon
TGACACAATATATCTTTTGTGTTGTGTGGATGCGGCGTGGCGGGGCGCAGTC	4029494	4029772	4029444	4029496	1	5	ONIVA05G05080	4027701	4031070	None	15700	2267	148981	No_or_no_constitutive_exon
GCTGGTTTAATTTGAATCCTGATTGCATTGCGTTTTTTGGGGGTGAGTAGGG	4074642	4074759	4074809	4074757	-1	5	ONIVA05G05140	4070822	4075202	None	15700	2267	148981	No_or_no_constitutive_exon
GTATAATATCCTGGGTATTAACAGCATCCAATTGCATATGCTGGGGACAGTT	4073154	4073236	4073286	4073234	-1	5	ONIVA05G05140	4070822	4075202	None	15700	2267	148981	No_or_no_constitutive_exon
CATTCTCCCTCCTGAGGGTGTTGTCATACTGTCTCACCCCTCAAGGGCAGTT	4098029	4098085	4098135	4098083	-1	5	ONIVA05G05170	4096075	4100292	None	15700	2267	148981	No_or_no_constitutive_exon
GCGCTCAATTCGATTTCTTGGGGGGTCGATTCGGATTTCTTGGGATGCAGTG	4130963	4131296	4131346	4131294	-1	5	ONIVA05G05210	4128688	4132684	None	15700	2267	148981	No_or_no_constitutive_exon
ATCTTTGCTAACCAATGTTTTATCCAAACACTGTCTTTTTGGGCATGTAGGG	4137614	4137683	4137564	4137616	1	5	ONIVA05G05240	4135553	4139095	None	15700	2267	148981	Yes
GAAGGAGGAGCTCTGCTGGCGAGTGAAGAAGAGCCCGCTGGTGTGGGAAGGA	4404740	4404910	4404690	4404742	1	5	ONIVA05G05360	4403878	4406151	None	15700	2267	148981	No_or_no_constitutive_exon
ACTGAAGTTTATCAACCCAATACTTATATACCCCTATTTCTGGTGGGCAGAT	4446965	4447178	4447228	4447176	-1	5	ONIVA05G05430	4444976	4450423	4337958	15700	2267	148981	No_or_no_constitutive_exon
GGCTGATGGGTTGGGGTGGTTGTGTTTTTTTTTTTTTTGGTGGTGGGTAGAA	4471474	4471524	4471574	4471522	-1	5	ONIVA05G05460	4468184	4471736	None	15700	2267	148981	No_or_no_constitutive_exon
ATGATGAATCAGTGATGAGTGAGTGATGCGTTATTGGGTGAAAATGGCAGAC	4958785	4958959	4959009	4958957	-1	5	ONIVA05G06050	4957594	4961761	None	15700	2267	148981	No_or_no_constitutive_exon
AAGTAAACTTGCAGCCATTGGTTGAATCAATTGTGTGTTTGGGCATGCAGAG	5354040	5354134	5354184	5354132	-1	5	ONIVA05G06320	5353192	5354924	None	15700	2267	148981	No_or_no_constitutive_exon
GTTCAGCCATATGATCAGGCAAGCTTCATCCAGTACGTGTCCGAGGGAAGCG	5521985	5522319	5522369	5522317	-1	5	ONIVA05G06540	5521985	5523185	None	15700	2267	148981	No_or_no_constitutive_exon
ACATTTTTACTACTAACTAATACACGATCCACGTATATGAATGGGCGCAGGG	5732355	5732498	5732548	5732496	-1	5	ONIVA05G06750	5728846	5741843	None	15700	2267	148981	No_or_no_constitutive_exon
GTAAGTTGTAACATAAACTAAGAGCATTTTTATGCCCTTTGGGCTTGAAGAG	5914840	5914954	5915004	5914952	-1	5	ONIVA05G06900	5914228	5916065	None	15700	2267	148981	No_or_no_constitutive_exon
TATGTTTGTGCTTGCGAGGTGTTTGATTGGTGTTCTTGGGGGTGGTGCAGGG	6025256	6025918	6025206	6025258	1	5	ONIVA05G07040	6024603	6028252	4338051	15700	2267	148981	No_or_no_constitutive_exon
ATTGTCATCTGAGATTATTGTGGTTTTGATAAACACAAATGGGGGGGCAGGT	6470126	6470549	6470599	6470547	-1	5	ONIVA05G07470	6466790	6471334	None	15700	2267	148981	No_or_no_constitutive_exon
GCGGAGTCGCGGTCTGAAGCTTGCAATGCAGAGCCATCGACCGGGGGCAGAC	6886265	6886364	6886215	6886267	1	5	ONIVA05G07880	6885887	6886364	None	15700	2267	148981	No_or_no_constitutive_exon
TGGGAGGCGCGCCGCCGCCGTGACTCGCCGGCCTCGCTGCGAGTGGGGAGGG	8505362	8505703	8505312	8505364	1	5	ONIVA05G09250	8505195	8505903	None	15700	2267	148981	No_or_no_constitutive_exon
GCTGCGCGTGGGCGGGTCGGGAGCGGTGCTGATGGCGGTGCGGGAGCTAGTT	8563383	8563668	8563718	8563666	-1	5	ONIVA05G09320	8563383	8563873	None	15700	2267	148981	No_or_no_constitutive_exon
CCGCTAGGAGTCCTCCCCGAGGCTCCGCTTCGGATGGGGCAGCGGTGAAGTG	9780749	9781142	9780699	9780751	1	5	ONIVA05G10070	9780620	9781142	None	15700	2267	148981	No_or_no_constitutive_exon
CCCCAAATCCTCAATCTGACTGAGGGCAAGCGACGGCCGACGGGGGCTAGCG	9848429	9848677	9848379	9848431	1	5	ONIVA05G10090	9848206	9849819	None	15700	2267	148981	No_or_no_constitutive_exon
TGTCATGGAGGTGTTGGGACGACAGCAAGGCAAGGTGGGGGAAGATTCAGGC	9868195	9868493	9868543	9868491	-1	5	ONIVA05G10120	9865592	9868771	None	15700	2267	148981	No_or_no_constitutive_exon
GGTTTCCACCATGGCGCATAGAGAAGATTGGGACCGATAGGGCAATCGAGGC	10924808	10925143	10924758	10924810	1	5	ONIVA05G10560	10924605	10927029	None	15700	2267	148981	No_or_no_constitutive_exon
GAATCCGTGTTTTGGAAGTGGCTAAATGTCCATTTTCTCGGGATGGACAGGT	11424324	11424519	11424569	11424517	-1	5	ONIVA05G10940	11424324	11424944	None	15700	2267	148981	No_or_no_constitutive_exon
AGCTGAGCGTGACCGTCGGGGGAGGAGCAGGGTGCGGCCATCGGGGGCAGAG	11474618	11474757	11474568	11474620	1	5	ONIVA05G11010	11474468	11475248	None	15700	2267	148981	No_or_no_constitutive_exon
CGGTGGCTGGCTGGCAGTGGGGAGGCAGGGGGGAGGTAGTGGGAAGGCAGCG	11648111	11648417	11648061	11648113	1	5	ONIVA05G11150	11647979	11648627	None	15700	2267	148981	No_or_no_constitutive_exon
GCCCAGACGGAAAAACCAACCTAAGCTAACAAGGAAGACGAGAGGGCCAGAG	12055698	12055813	12055648	12055700	1	5	ONIVA05G11390	12055608	12062359	None	15700	2267	148981	Yes
TGGCATCCACACTGACTGGAAACCCTTTTTTTATGGATGTGCTAGGGTAGAC	12163008	12163319	12163369	12163317	-1	5	ONIVA05G11440	12154359	12168684	None	15700	2267	148981	Yes
AGCTGCCTAGGCGAGGTGGGGACCGGTGTGCCCTCGCCAGCGCAGGGAAGGC	12306774	12307060	12306724	12306776	1	5	ONIVA05G11530	12306658	12309741	None	15700	2267	148981	No_or_no_constitutive_exon
AGGGATTTGTGATATTCTAATATTGTTTCTGTGCTTTTTGGGCTTGGAAGGT	12578334	12578680	12578284	12578336	1	5	ONIVA05G11720	12577610	12578680	None	15700	2267	148981	No_or_no_constitutive_exon
TAGCAGCCCACAGCTCCCACACGGCCACACCAGCTGGGTCCGAAACATAGGC	12790083	12790370	12790033	12790085	1	5	ONIVA05G11900	12788898	12795359	None	15700	2267	148981	No_or_no_constitutive_exon
TTGCTACTGGATTGAAGTTCCATAAAAAAATAGACCTTGCAGGGTTGTAGGT	12999701	12999745	12999795	12999743	-1	5	ONIVA05G12210	12999101	13000094	None	15700	2267	148981	No_or_no_constitutive_exon
GAACCGTGGTGTTCGAGACCAGCTCGGACGCCGCGATCTGCGCCAGGGAGAT	13011644	13011904	13011954	13011902	-1	5	ONIVA05G12240	13011477	13019050	None	15700	2267	148981	No_or_no_constitutive_exon
TAATTCTTAGTTGTTTGCTTAGGGCTGTTGCTTCTTATGGATATGGGAAGAC	13425933	13426232	13426282	13426230	-1	5	ONIVA05G12500	13425352	13429777	None	15700	2267	148981	No_or_no_constitutive_exon
TTGTCCCTATTGAGCGAGAACACCTCGTGTTTCTGCACTGGGATGACCAGGG	13446079	13446270	13446320	13446268	-1	5	ONIVA05G12540	13445381	13449261	None	15700	2267	148981	No_or_no_constitutive_exon
TATGTTCAGGGTCCAACCGTCTAAGAAAATTCTCCACAAATGGGTAATAGAC	13540987	13541104	13540937	13540989	1	5	ONIVA05G12630	13538520	13541104	None	15700	2267	148981	No_or_no_constitutive_exon
ATGCAGATGCTAATGACCTTGATGAGGGTAACATTTGGTAGATGGGTCAGCC	13592642	13592910	13592592	13592644	1	5	ONIVA05G12690	13591446	13601326	None	15700	2267	148981	No_or_no_constitutive_exon
CTCTTGTGATTAGTTTTTGATAATTGTCCTCTCTTTCTTTGACTGGGCAGTC	13934629	13934777	13934827	13934775	-1	5	ONIVA05G12970	13927492	13939201	None	15700	2267	148981	Yes
AGCATATATGCAATTAACTCCTCTTGATGGATGGATCGTTGGGCGGACAGCT	13951308	13951609	13951659	13951607	-1	5	ONIVA05G12990	13951084	13954227	None	15700	2267	148981	No_or_no_constitutive_exon
GGCTTATTTAGCATTTGAAACTCTGGATCTTAACTATCTGTGGGGGACAGGC	13983993	13984067	13984117	13984065	-1	5	ONIVA05G13040	13982036	13984222	4338485	15700	2267	148981	No_or_no_constitutive_exon
TTTACAATCTGACCAGGCGTTTCCTTTCTGGGTAACTTTTATATGGGCAGGT	14425691	14425868	14425641	14425693	1	5	ONIVA05G13450	14421986	14433632	None	15700	2267	148981	Yes
CTGTAGCAAGCACGAAAAATGGCAGCTGACATTGACGGTGGGAAATGCAGCG	14549069	14549647	14549697	14549645	-1	5	ONIVA05G13570	14549069	14551744	None	15700	2267	148981	No_or_no_constitutive_exon
TGCATCATGACCAAATATTTTTAGGCAACATATTTTGAAGAACGGGGCAGGT	14607386	14607466	14607336	14607388	1	5	ONIVA05G13620	14603800	14626142	None	15700	2267	148981	Yes
AGTTGATATCTAGCTCGAATTTGTTTTGACGTGTTGTGCGATGGGAGCAGAG	14751543	14752171	14752221	14752169	-1	5	ONIVA05G13750	14750960	14752477	None	15700	2267	148981	No_or_no_constitutive_exon
ACGACTGGAAGATGTCTCCGTGAGTGTTTGACGGCGAACTTACGGGGCAGGT	14859216	14859269	14859166	14859218	1	5	ONIVA05G13920	14854715	14859773	None	15700	2267	148981	No_or_no_constitutive_exon
AGGTGGAACCATGGCGTGTCCTTCATGAGAACCGTGGGTGAGGCACGTAGAA	15122920	15123207	15122870	15122922	1	5	ONIVA05G14110	15121880	15123207	None	15700	2267	148981	No_or_no_constitutive_exon
TTGAACAACGGGGAATAATTTATTTCAAGCTTTTGTTTTGGGTGCAGCAGAT	15213852	15213885	15213935	15213883	-1	5	ONIVA05G14220	15213852	15218034	None	15700	2267	148981	No_or_no_constitutive_exon
ATATTTAGTTTCCTTGCTGAGTTTTGAAAATTCTCCTTTTTATGAGGGAGAT	15287135	15287389	15287439	15287387	-1	5	ONIVA05G14290	15286402	15289614	None	15700	2267	148981	No_or_no_constitutive_exon
CACCGTGGAGCAACTGGTCGACGACCTGCTCAGCGCCGTGCTCGGGAGAGGA	15460238	15461825	15460188	15460240	1	5	ONIVA05G14450	15459589	15461825	None	15700	2267	148981	No_or_no_constitutive_exon
TGCTGGAGCGCGCGCTCGTCGCGGGGTGTTCTGCCCACGGGGACGCTGAGAG	15472266	15472491	15472541	15472489	-1	5	ONIVA05G14470	15471833	15472809	None	15700	2267	148981	No_or_no_constitutive_exon
GTATGATTCGACCCTTTTGACCCGAACTGGGGCTCGAGCCGTGGGCGCAGGA	15684214	15684373	15684164	15684216	1	5	ONIVA05G14680	15683739	15687144	None	15700	2267	148981	No_or_no_constitutive_exon
CCAAGAAAGAGCGTATATACTAGTTATTTCTATTGCTTGGGTAAACATAGGG	16319702	16319777	16319652	16319704	1	5	ONIVA05G15330	16319053	16319979	None	15700	2267	148981	No_or_no_constitutive_exon
CCTCTCTTCCTCGCTCTCTTCTTGGCAACCGGCCGTGCGGGAGGACTGAGGA	16466385	16466690	16466335	16466387	1	5	ONIVA05G15450	16466281	16467236	None	15700	2267	148981	No_or_no_constitutive_exon
GGACGCGGTTGAGCTCGAGGAGGAGGGCGCCGTGTCGGTGAGCAGGGCAGTG	16923915	16924178	16923865	16923917	1	5	ONIVA05G15900	16923222	16926213	None	15700	2267	148981	No_or_no_constitutive_exon
AGCTCGTATGGAGGTTTTTCATTCTGACATGAAATTTGCTGGGTACGCAGAT	17319126	17319263	17319076	17319128	1	5	ONIVA05G16200	17316203	17343635	None	15700	2267	148981	No_or_no_constitutive_exon
ATTTGTGCATTTGTTTTTTTTTTTCGTTTTCCCATTTGGTTGGGCTGAAGGA	17373892	17374019	17373842	17373894	1	5	ONIVA05G16260	17372963	17381856	None	15700	2267	148981	No_or_no_constitutive_exon
TTGTCTCGAGTTTTTGGTTGATGTGTGTGTTGCCTTGCTTGTGGGTGCAGTG	17389283	17389503	17389233	17389285	1	5	ONIVA05G16280	17388590	17390262	None	15700	2267	148981	No_or_no_constitutive_exon
TGATTGTTTTTTACACTGGTTTTGGTTGGTTGGGGGGGGGGGGTGTACAGCT	17602996	17603230	17603280	17603228	-1	5	ONIVA05G16590	17594334	17614394	4338750	15700	2267	148981	Yes
GTTTGGGGAGGGGGCGGCGGTGCTCGTGCTGGGGGAGGAGTGGGGAGGAGGA	17648315	17648500	17648265	17648317	1	5	ONIVA05G16640	17647971	17654292	None	15700	2267	148981	No_or_no_constitutive_exon
GGTGACCTCGGCATCTTTTGGGCGAAATGCGGGCCTGTGGGATGACATAGGA	17771355	17771615	17771665	17771613	-1	5	ONIVA05G16750	17769153	17774753	None	15700	2267	148981	No_or_no_constitutive_exon
AGGAGCTGCTCCGGAAGGCCGCGCCAGAGGAGGGCTCGGCGGGGCGGGAGGC	17963543	17963660	17963710	17963658	-1	5	ONIVA05G17000	17954820	17963945	None	15700	2267	148981	Yes
CGGGGCGTCGTCGGCGGCCGGGTCGAGCGGCGGCGGCGGCGGCGGGGGAGGT	17994391	17995089	17995139	17995087	-1	5	ONIVA05G17050	17994391	17995413	None	15700	2267	148981	No_or_no_constitutive_exon
GGCTAACCCGCCGTATACGTCTTTTGTTTGGTTGGGGAATGGGAGCGCAGAT	18330405	18330463	18330513	18330461	-1	5	ONIVA05G17390	18326043	18330703	None	15700	2267	148981	No_or_no_constitutive_exon
CTCGGGAAGGCACTGGCCGACGCGGAGAGGGAGCTGGAGAGGGAGTGGAGGT	18473290	18473600	18473650	18473598	-1	5	ONIVA05G17620	18473290	18474180	None	15700	2267	148981	No_or_no_constitutive_exon
GCCGCGCCGCGCCGCGACGCCGACGCGAGCTCGCGGGGTTACAAAGACAGCT	18689895	18690907	18689845	18689897	1	5	ONIVA05G17950	18689770	18699227	None	15700	2267	148981	No_or_no_constitutive_exon
TCGAAATGTATAATATAATCCCCTGAACGTATCTGTTCTTGGGAATGCAGAT	18895337	18895520	18895570	18895518	-1	5	ONIVA05G18150	18895337	18896456	None	15700	2267	148981	No_or_no_constitutive_exon
TCGCGATCGATCGATCGACATGGGGCAAAATACGGTGGCCGCCGGGGCAGGA	19165422	19165541	19165372	19165424	1	5	ONIVA05G18570	19154265	19172428	None	15700	2267	148981	No_or_no_constitutive_exon
CTTGCTTATCTGGTTTATACTTATTTAGTTGACATGGGTCAGTAATGCAGGG	19483824	19483871	19483774	19483826	1	5	ONIVA05G19010	19482501	19488887	4338922	15700	2267	148981	Yes
CTACTCTTCTTTGGTTTTTGCTGTGAAGGCGCGCGGCTGGAGACGGGAAGAC	19802371	19802563	19802613	19802561	-1	5	ONIVA05G19320	19798304	19803224	None	15700	2267	148981	No_or_no_constitutive_exon
AAGAGGATTTTGAGAACAAACCCTGCATTTCCTTTTTTATGGGACTGCAGGG	19975996	19976163	19976213	19976161	-1	5	ONIVA05G19460	19975323	19983282	None	15700	2267	148981	No_or_no_constitutive_exon
AGTTCCCCTTTTCCTCCCATAATGATATGCTTTGCCTGTATTGGGAGCAGCA	20061219	20061615	20061169	20061221	1	5	ONIVA05G19560	20052851	20066676	None	15700	2267	148981	No_or_no_constitutive_exon
CGTATCCGTATCCGTATCCGTATCCGTATCACCGTATCGGGGTAACGCAGGC	20128238	20128467	20128188	20128240	1	5	ONIVA05G19620	20118642	20128467	None	15700	2267	148981	No_or_no_constitutive_exon
CTTCACCAGCTGCGACACCATAGTCCTGCCCAGGGAAAGGGATAGAGAAGGG	20499523	20499787	20499473	20499525	1	5	ONIVA05G20160	20493349	20510888	None	15700	2267	148981	No_or_no_constitutive_exon
GGAGCAGGACGCGAACTTGGTGAGTCGGTGTTCCCCCCCGGGGAGGGGAGAT	20506465	20506699	20506415	20506467	1	5	ONIVA05G20160	20493349	20510888	None	15700	2267	148981	No_or_no_constitutive_exon
TGCAGGTCGGGGATTGGTGGAGGAGGCGCGCCGGGTGGGCTGTGGAGTAGGG	20519284	20519396	20519446	20519394	-1	5	ONIVA05G20220	20516824	20519901	None	15700	2267	148981	No_or_no_constitutive_exon
GTGCACTTTTGTTGATTGCATGGGCTTGAACATCATTGGGAAAGTTAAAGGG	20631918	20632515	20631868	20631920	1	5	ONIVA05G20360	20630173	20644698	None	15700	2267	148981	No_or_no_constitutive_exon
TTGTCCTTTAGGAATCCATTTTATTGTGAAACTGACATTGGGAAATGCAGGT	20648486	20648567	20648617	20648565	-1	5	ONIVA05G20390	20647475	20655047	None	15700	2267	148981	No_or_no_constitutive_exon
GGCTGAATCAGCTCATTTCCTCTTCTCTCTCACTCTTCTTGATTGGGCAGGC	20977684	20977816	20977866	20977814	-1	5	ONIVA05G20770	20974222	20979290	None	15700	2267	148981	No_or_no_constitutive_exon
TGACCGATACAATTCTAAACATATTATTTCCAGTTGGGAAAGAAAATCAGAT	21316265	21316448	21316498	21316446	-1	5	ONIVA05G21190	21315995	21318866	None	15700	2267	148981	No_or_no_constitutive_exon
TTGTTGACTTCATTTTGATATATGTTCTATCTTTGTGTTGTTGGGGGGAGGT	21429961	21430079	21430129	21430077	-1	5	ONIVA05G21360	21427786	21431224	None	15700	2267	148981	No_or_no_constitutive_exon
GAAATCTGATGAGTTGGCCATTCTTGACATGCAATACAAGGGTGGTGCAGCT	21607555	21607618	21607668	21607616	-1	5	ONIVA05G21590	21601933	21610143	None	15700	2267	148981	No_or_no_constitutive_exon
TTATAATCCATCTGAATAGTGAAGTAATAGTCCCTTTTATTGGGTGCAAGAA	21633697	21633767	21633817	21633765	-1	5	ONIVA05G21630	21632409	21634498	None	15700	2267	148981	No_or_no_constitutive_exon
AGCAGGATGATTTTTTTTGCGCTGGTGAACCGGTTGCCGGAGAGGGGCAGCC	21638332	21638462	21638282	21638334	1	5	ONIVA05G21640	21637445	21639065	None	15700	2267	148981	No_or_no_constitutive_exon
TATTTACTGGAACTTTCGCCCTACTGATTTGTTTTCCTTGGGCATGACAGTG	21696400	21696577	21696350	21696402	1	5	ONIVA05G21750	21693179	21699175	None	15700	2267	148981	No_or_no_constitutive_exon
TGGCCAGCGGCGTCAAGGACGGCTGGCGCACGATGGATGCGCAACGGGAGGC	21705794	21705985	21706035	21705983	-1	5	ONIVA05G21780	21705794	21709477	None	15700	2267	148981	No_or_no_constitutive_exon
CCCCATAAACTAAGATCGTTATTATGATCATTTCCTTGCTGGGTGGTTAGGA	21719509	21719611	21719661	21719609	-1	5	ONIVA05G21790	21716131	21721899	None	15700	2267	148981	Yes
CGTGTAAACGCAACCCCTGTTGCTAATCTTCTTCTCCGGCGAATGGGCAGGT	21828368	21828492	21828318	21828370	1	5	ONIVA05G21990	21827656	21830728	None	15700	2267	148981	No_or_no_constitutive_exon
CCTTAAGCTAATTGCAGAACGCGATGCTGGAGTTGGAGAGGGTGGTGAAGGT	21867983	21868147	21868197	21868145	-1	5	ONIVA05G22050	21867656	21868752	None	15700	2267	148981	No_or_no_constitutive_exon
GTGGATCACGGAGTTCGTGGCGTGTCCCTTTAGTACGGGGGGAAGAGTAGAG	22097757	22097809	22097707	22097759	1	5	ONIVA05G22370	22096000	22102612	None	15700	2267	148981	No_or_no_constitutive_exon
TTTGTTGCAGCACGTTTGGGAATCTGGAGAGCACGACGGAGTGGGTGGAGAT	22253880	22253896	22253830	22253882	1	5	ONIVA05G22600	22250517	22255636	None	15700	2267	148981	No_or_no_constitutive_exon
ACAGCAATGCATGCATGATGCATCAACGAACCTGTTGTGAATAGGGTCAGGC	22499605	22499862	22499555	22499607	1	5	ONIVA05G22740	22496551	22499862	None	15700	2267	148981	No_or_no_constitutive_exon
TAAACGATTTGTGGGACGAAGTGTGGAAGCTCAGGAGGGAGAAGGCATAGCT	22964926	22965147	22965197	22965145	-1	5	ONIVA05G23210	22964926	22965520	None	15700	2267	148981	No_or_no_constitutive_exon
CAATTCACTATCTTATGTGCTGATTGATTGCTGCAACTTTATACGGGCAGCA	23207823	23207921	23207971	23207919	-1	5	ONIVA05G23530	23202810	23209410	None	15700	2267	148981	No_or_no_constitutive_exon
GTTAATATGCTTCGACTGGGACTTAGGTAGAAGATGGAGGGAGCTGGCAGAG	23760936	23761094	23761144	23761092	-1	5	ONIVA05G24210	23755201	23762021	4339410	15700	2267	148981	No_or_no_constitutive_exon
GGCCACAAAAATGTTTGGGCTTGAGATAACCCTGGGCTTTGATGGGCCAGGT	23846754	23847563	23846704	23846756	1	5	ONIVA05G24360	23845886	23847563	None	15700	2267	148981	No_or_no_constitutive_exon
TTCAGTAAGAAAACACTGGGGTTGAATGGCAATTGGAGGGAAAATGTTAGGA	23971600	23972269	23972319	23972267	-1	5	ONIVA05G24470	23970839	23973431	None	15700	2267	148981	No_or_no_constitutive_exon
TCACCTGTTCATTTGGTCTGAATTGGGGGCATTTGATCGGGAAAATTCAGGA	24203412	24203574	24203362	24203414	1	5	ONIVA05G24830	24202602	24204525	None	15700	2267	148981	No_or_no_constitutive_exon
GGGTGGGGGTGGGAACCTTGAGGGAGAAGTTGAGGGCGACGGAGGGGTAGTA	24582067	24582625	24582675	24582623	-1	5	ONIVA05G25240	24582067	24588744	None	15700	2267	148981	No_or_no_constitutive_exon
TTGCTGTGGTTTGCTGATATTGATTTTTCTGCTGCCTTGGGGGTGATCAGTG	24592491	24592911	24592961	24592909	-1	5	ONIVA05G25260	24592491	24595387	None	15700	2267	148981	Yes
TTTTCTTGGTTCTGATTTGAGAAATGGTGGGTGTGGTTGGGGGCGTGAAGGA	24700428	24700624	24700674	24700622	-1	5	ONIVA05G25480	24697411	24700865	None	15700	2267	148981	No_or_no_constitutive_exon
AATTTCGGGAATTTTTGTGATCGATCGATCGATCCATGGCGGGGCTGCAGCG	24721370	24722348	24721320	24721372	1	5	ONIVA05G25520	24720319	24722348	None	15700	2267	148981	No_or_no_constitutive_exon
GACAATGCCATTGGATTTTGTTCATATGATTTGTGTGTGTGTGGGCGTAGGT	24739128	24739191	24739241	24739189	-1	5	ONIVA05G25550	24736937	24739656	None	15700	2267	148981	No_or_no_constitutive_exon
AGTGGCGATGCCGGCACTAACAAGGAGCACGGCGTTCCGATGGGTGGGAGGA	24786798	24786918	24786968	24786916	-1	5	ONIVA05G25610	24780114	24787696	None	15700	2267	148981	No_or_no_constitutive_exon
TCGGGGGAGTACACTTCCTGGTCGGCTTACCAGGTGCTATATCTGGGGAGAA	24804810	24804894	24804944	24804892	-1	5	ONIVA05G25640	24804637	24805043	None	15700	2267	148981	No_or_no_constitutive_exon
TCCACGTTGTCGCTACTTCGTTTGGGTGACCGTTCTGAACGGGTGTTGAGCG	24804637	24804802	24804852	24804800	-1	5	ONIVA05G25640	24804637	24805043	None	15700	2267	148981	No_or_no_constitutive_exon
GAGGGAAAGGATGTGTCAAGGGATAGAAAGACTGAGAGGGAGGATAGTAGGG	24866357	24866665	24866307	24866359	1	5	ONIVA05G25700	24865440	24880389	None	15700	2267	148981	No_or_no_constitutive_exon
GAATTTGCTAACTGACTCCATTTTATATGTTAATTGGGACATCTAAAAAGGT	25330484	25330639	25330434	25330486	1	5	ONIVA05G26420	25323214	25337666	None	15700	2267	148981	No_or_no_constitutive_exon
CATGTGCATGGATCTTGACTAACGGTGGCTAACGCGTTGGTGGTGGGCAGGT	25401552	25402414	25402464	25402412	-1	5	ONIVA05G26540	25401552	25404913	None	15700	2267	148981	No_or_no_constitutive_exon
TTTTTGTTTGTGACGTGGTCGTGGTTGGTTGCTGCTCTGGGTGGGGGCAGGG	25437644	25437762	25437812	25437760	-1	5	ONIVA05G26580	25433952	25437901	None	15700	2267	148981	No_or_no_constitutive_exon
ATCTTTTCACCAACTGATATTTCTTTGATAAATGAAATATGTGGGGCCAGGT	25498746	25498881	25498696	25498748	1	5	ONIVA05G26690	25494554	25503289	None	15700	2267	148981	No_or_no_constitutive_exon
CGCATTGGCAACTAATTAGTTAAATTAATCAACCAAACCAACGGGCGCAGAT	25657117	25657311	25657361	25657309	-1	5	ONIVA05G26950	25656405	25661231	None	15700	2267	148981	No_or_no_constitutive_exon
CGGCGCTGGCGGCGCGCCGCCACCGGGACGCGTGCCGGCGGTTGGGGCAGCA	25837056	25837338	25837388	25837336	-1	5	ONIVA05G27280	25834064	25837485	None	15700	2267	148981	No_or_no_constitutive_exon
ATGAACGGCGCGACGAGAGGCAATGATCCGATCAAGCACGTCGGGAAGAGGG	25858381	25858870	25858331	25858383	1	5	ONIVA05G27300	25848051	25869070	None	15700	2267	148981	No_or_no_constitutive_exon
CTTCTCTTTTTTTTCTTCTTTTTTTGCATCAATGAAGGGCAAATGTATAGCT	26009129	26009226	26009276	26009224	-1	5	ONIVA05G27590	26008960	26010814	None	15700	2267	148981	No_or_no_constitutive_exon
TTTTTGTTTTTTGGCCTGAGTTTTCTTCTCTTCTCTTCCGGGGATTGAAGGA	26092252	26092423	26092202	26092254	1	5	ONIVA05G27700	26091481	26097165	None	15700	2267	148981	Yes
AATTGATTAGGGTTCTTACGTTTGTGTGATGGATGGATGGATGGGTGCAGGA	26212006	26212601	26211956	26212008	1	5	ONIVA05G27870	26209448	26212601	None	15700	2267	148981	No_or_no_constitutive_exon
GAGCATTGAGTATTTATCTATGTTCTGATGAGAAGTCTTTGTGGGTGCAGCT	26246473	26246601	26246651	26246599	-1	5	ONIVA05G27910	26244130	26248692	None	15700	2267	148981	No_or_no_constitutive_exon
AAAGGGAAGATACTGGTGGATAAGCGTATGAAGAAGGACAAGAGGGCCAGCA	26306267	26306367	26306217	26306269	1	5	ONIVA05G28010	26302002	26306622	None	15700	2267	148981	No_or_no_constitutive_exon
TTCCTCTTCGGCGTGGGCGCGCAGATGTGCGAGCGCTGCTGGGGGACGAGGC	26525376	26525466	26525326	26525378	1	5	ONIVA05G28360	26525170	26529474	None	15700	2267	148981	No_or_no_constitutive_exon
CATTGCCTTGCTAGTCAATTTATGTTCTGCACCTTTTGTTATGGGTACAGGA	26526795	26526957	26526745	26526797	1	5	ONIVA05G28360	26525170	26529474	None	15700	2267	148981	No_or_no_constitutive_exon
TAATATGTTACAATATTGATAATAATATTTGCTATCTTATTGGGATGCAGTT	26898545	26898710	26898760	26898708	-1	5	ONIVA05G28960	26890382	26903215	None	15700	2267	148981	No_or_no_constitutive_exon
TCGATTTCAGAGTTCAAAGTGACCGACTGAGAGGAGGAGGGTTCAGGAAGGA	26897351	26897492	26897542	26897490	-1	5	ONIVA05G28960	26890382	26903215	None	15700	2267	148981	No_or_no_constitutive_exon
TTTGGTGATATTTTCTGATGTGGGTGCTTGCGTCGTGGGAGTGTGAGTAGGT	27010565	27010610	27010515	27010567	1	5	ONIVA05G29140	27009854	27017382	None	15700	2267	148981	Yes
TCTGCTAAGTTCGAACTGAAAAGGTTGCAATCTTTTTTAAAGGAGGGCAGCA	27014217	27014277	27014167	27014219	1	5	ONIVA05G29140	27009854	27017382	None	15700	2267	148981	No_or_no_constitutive_exon
TATATTGGGACAAGTAATATGATAAAAATGAAGTTATTATGGGACGGTAGAA	27135475	27135559	27135425	27135477	1	5	ONIVA05G29210	27117323	27137124	None	15700	2267	148981	No_or_no_constitutive_exon
TTATTAGTGTTTCATCATAAATCTGATAGTAACTTTCATTATGGGATCAGTC	27330647	27330756	27330806	27330754	-1	5	ONIVA05G29430	27330449	27334238	4352344	15700	2267	148981	Yes
AGGATCATATTTTAATCAAAAATTAAAAAGATGGCAAGTAACGAGGGCAGCC	27385832	27385934	27385782	27385834	1	5	ONIVA05G29510	27383006	27390404	None	15700	2267	148981	No_or_no_constitutive_exon
TATCAAGTACCGAGGACTAACTTTTCTGGTGGTACAATTGGTATGGGCAGTG	27560785	27560974	27561024	27560972	-1	5	ONIVA05G29780	27560316	27564305	4339791	15700	2267	148981	Yes
TCTCTTATTCTATTATATTGTTAAATATATGTTTGCTGGGATGTGAACAGAT	27602294	27602414	27602464	27602412	-1	5	ONIVA05G29840	27602116	27607379	None	15700	2267	148981	Yes
ATATGCATGGGAGGTAGAGGTGGATCTAACTATAGTGATGGTGGGCGGAGAC	27642195	27642312	27642145	27642197	1	5	ONIVA05G29910	27639894	27644362	None	15700	2267	148981	No_or_no_constitutive_exon
CTTAATTATGCGCTCATTTTTCTTGTGTCTTAAGTTGTATGGGCGTGCAGAT	27696634	27696704	27696754	27696702	-1	5	ONIVA05G30000	27695015	27699440	None	15700	2267	148981	Yes
GCGACGACGTGGTAGTGGTCGTATGGTCGTCGCCGAGATCAGGGCCGAAGAA	27868441	27868888	27868391	27868443	1	5	ONIVA05G30160	27867563	27870364	None	15700	2267	148981	No_or_no_constitutive_exon
AATAGCTGAGAGTCCATATTCACTGTTCGTTATTTATCATCAGTGGGCAGGT	267014	267048	267098	267046	-1	6	ONIVA06G00330	264059	268447	None	15700	2267	148981	No_or_no_constitutive_exon
TTTCTTAGCTTATAAGGCTAATTAATGAAATGATGGATGGGGCGTAGCAGAG	365637	366783	365587	365639	1	6	ONIVA06G00470	363313	366783	None	15700	2267	148981	Yes
AACCTTGAAGACAAAAAAAATATTTGATTGTGCTGGATGGGATCACAAAGTT	582803	583212	582753	582805	1	6	ONIVA06G00790	578441	584721	None	15700	2267	148981	No_or_no_constitutive_exon
TTGATGGGGAAGTTTCTAATTGTTTCTCTCTCTCTCTCTCGGTGGGACAGTG	741675	741781	741625	741677	1	6	ONIVA06G01050	741118	741951	None	15700	2267	148981	No_or_no_constitutive_exon
TCGCTGTGGATGACGCGGTTTTTTTCTGGTGTATCTCATGGGGGTTGCAGGG	750501	751482	750451	750503	1	6	ONIVA06G01060	747375	751482	None	15700	2267	148981	No_or_no_constitutive_exon
GCTGATACGTGTGCTAATTCTGATTCTGAATCGGATTCTGTGGGTGACAGTG	772568	772643	772693	772641	-1	6	ONIVA06G01100	771786	775980	4332108	15700	2267	148981	Yes
TGAGAACTGCGATGAGCTAAAGACTATGCTTTCCTGATGATGGGCAACAGGT	917949	918073	918123	918071	-1	6	ONIVA06G01270	917834	922008	None	15700	2267	148981	No_or_no_constitutive_exon
TTTGCTTCTGAAATCTGAATGTCTGAAACTGAATGTGTGGGGAGTTGCAGAT	926512	926638	926462	926514	1	6	ONIVA06G01280	925924	927100	None	15700	2267	148981	No_or_no_constitutive_exon
GTTTACTCTGGACACAATTCACTTAATTGTGGATATTACTGTGGGTGCAGAT	945125	945209	945075	945127	1	6	ONIVA06G01320	942139	948890	None	15700	2267	148981	No_or_no_constitutive_exon
AGAGCTTGGGTGTCTGCTAATTCATCTTTGTTCAACATCTGGGGTTGCAGGT	946685	946728	946635	946687	1	6	ONIVA06G01320	942139	948890	None	15700	2267	148981	No_or_no_constitutive_exon
TTGTGGTTTTGCACAGAGTAGTAGTGACAACTGTGTGATGGGAAATGTAGGA	972643	972838	972888	972836	-1	6	ONIVA06G01390	971527	973656	None	15700	2267	148981	No_or_no_constitutive_exon
ATGGTGGCTGCTTTATTTTGATTATTCATTTAAGATTTGTGGATGGGCAGGT	1020936	1021011	1020886	1020938	1	6	ONIVA06G01480	1019606	1027997	None	15700	2267	148981	Yes
CAACCCAGCCTGGTAATATATTGGATCGGTGCTTGAGGTTGAGGGGGAAGCA	1185634	1185714	1185584	1185636	1	6	ONIVA06G01740	1184567	1193274	None	15700	2267	148981	No_or_no_constitutive_exon
ATATTTTTTAAGCTAATCTGGTTTTCTAATCCCATTAATCACGTGGGCAGGA	1325297	1325488	1325247	1325299	1	6	ONIVA06G02000	1318629	1331513	None	15700	2267	148981	No_or_no_constitutive_exon
TGGTGGTGGTGGTGGAAGAGGTGGAGGAGGAGGTGGTGGTGGTGGGAGAGGA	1326204	1326694	1326154	1326206	1	6	ONIVA06G02000	1318629	1331513	None	15700	2267	148981	No_or_no_constitutive_exon
ATTTGATCTGATGATTGGTGTTGGATTGGATGTGTGTTGCGTGGGGGCAGTC	1771139	1771253	1771303	1771251	-1	6	ONIVA06G02610	1766080	1771485	None	15700	2267	148981	No_or_no_constitutive_exon
ATATTTTGGTTATTTTGTTTATTCTAACCATGCTTCCTATGCGGGTGCAGAG	1981071	1981600	1981021	1981073	1	6	ONIVA06G02920	1976781	1981600	None	15700	2267	148981	No_or_no_constitutive_exon
GTAAACCTTATCACCATAAAATTGCAAACGCTGTGGTTGCAGGGTGGCAGAG	2081652	2081860	2081910	2081858	-1	6	ONIVA06G03080	2081652	2084253	None	15700	2267	148981	No_or_no_constitutive_exon
GCTTGCATCTGGTGTAGAGTGAGATAACCATCCTTTTCTGGGAGCAGCAGTG	2268327	2268407	2268277	2268329	1	6	ONIVA06G03370	2259023	2271116	None	15700	2267	148981	No_or_no_constitutive_exon
GCTCCGCGCTACGCATGGATCCCACGACCGGGACAGGTTCCGGGTGCGAGGT	2284237	2284408	2284187	2284239	1	6	ONIVA06G03410	2283054	2285669	None	15700	2267	148981	No_or_no_constitutive_exon
GTAGCCGACGGGTGCGTGGATGTCAGCATAATTCTGTTGGTGGGGATTAGGA	2348704	2348926	2348976	2348924	-1	6	ONIVA06G03570	2344535	2353358	None	15700	2267	148981	No_or_no_constitutive_exon
GATTAATACACTCTTATTATTTTCTCTTTTTTATCGTAAGGGTAACACAGTT	2368722	2368776	2368672	2368724	1	6	ONIVA06G03600	2367002	2370304	None	15700	2267	148981	No_or_no_constitutive_exon
GTGTAGGAAAGTTTTTAATGTGATATGATGTGATGAAAAGTTGGGAATAGAG	2657176	2657266	2657316	2657264	-1	6	ONIVA06G04050	2657176	2658460	None	15700	2267	148981	No_or_no_constitutive_exon
TCTTGTTGATTTGTGGCTGAAATCCCCCCAAGAATCAATGTCGGGAGTAGGT	2740125	2740605	2740075	2740127	1	6	ONIVA06G04170	2739907	2742421	None	15700	2267	148981	No_or_no_constitutive_exon
TGGCGCGAAATTTGAAGGGACGGGCTGCACCTGACGCCGCGCGGGAACAGGG	2755615	2755742	2755792	2755740	-1	6	ONIVA06G04190	2755615	2756772	None	15700	2267	148981	No_or_no_constitutive_exon
CCGTGTTGTTCGTGCGTTTTGCGGTTGTTTTTGTTTCCATGACGGGGTAGAT	3346471	3346645	3346421	3346473	1	6	ONIVA06G04960	3346229	3350830	None	15700	2267	148981	No_or_no_constitutive_exon
CCGCGTGCGCGCTGCGCGTCCTCCGCAACCTCCAACCCGCAGGGTAGCAGCC	3413437	3413641	3413387	3413439	1	6	ONIVA06G05030	3411601	3413641	None	15700	2267	148981	No_or_no_constitutive_exon
TGACCTTTTCTGCCGCCGCCGCCGGTGGTGGTGGTGGTCGGTGGGTGCAGGT	3664763	3664820	3664870	3664818	-1	6	ONIVA06G05380	3661146	3665017	None	15700	2267	148981	No_or_no_constitutive_exon
TTCATTACATTTAGAGGTTATTCATCCATATCCATCTTTTTTGGGGGCAGGG	3705740	3705906	3705690	3705742	1	6	ONIVA06G05430	3700863	3709861	4340223	15700	2267	148981	No_or_no_constitutive_exon
TCGCGGTGGACGAGGAGGAGGAGAGAGGGGAGCTCGGTGGAGGAGGGGAGGC	3705051	3705371	3705001	3705053	1	6	ONIVA06G05430	3700863	3709861	4340223	15700	2267	148981	No_or_no_constitutive_exon
GACTCGCTGACATGTACGCCGCCGTGTTCTCTCCGGTGAGGGGGAAGCAGGA	3919359	3919645	3919695	3919643	-1	6	ONIVA06G05750	3917994	3920209	None	15700	2267	148981	No_or_no_constitutive_exon
TTCCATTATCTAAAAAGATAGGACTAACAGACACCTATTCTGGGATGCAGAT	3951221	3951776	3951171	3951223	1	6	ONIVA06G05800	3949194	3951776	None	15700	2267	148981	No_or_no_constitutive_exon
GTTGTGGTTTTGGTGGAACTGATGAGTGGTGATTGCTTTTGGGGGTGTAGAT	3985813	3985926	3985763	3985815	1	6	ONIVA06G05820	3985334	3989942	None	15700	2267	148981	No_or_no_constitutive_exon
GACACGCCGGTGTGCTATGTCTGTGGTGTGCTGCAGTTCATGGGGTGGAGTA	4166320	4166875	4166925	4166873	-1	6	ONIVA06G06100	4166320	4167217	None	15700	2267	148981	No_or_no_constitutive_exon
ACGCCATCGCGCAGGTCGCCGGCGGCGACGGCGGAGGCTGGGACGGGGAGGC	4353949	4356018	4353899	4353951	1	6	ONIVA06G06320	4350933	4356018	None	15700	2267	148981	No_or_no_constitutive_exon
TGCGGCGGCGTGGTCGGGGTGTTCAACTGCCAGGGCGCCGGGTGGTGCAGGG	4353825	4354360	4353775	4353827	1	6	ONIVA06G06320	4350933	4356018	None	15700	2267	148981	No_or_no_constitutive_exon
CTTGCCATGGCATAACCTTGAGTCAATCTCACTGTCAAGGGAGGTAGCAGTA	4430446	4430537	4430587	4430535	-1	6	ONIVA06G06400	4424271	4432072	None	15700	2267	148981	Yes
CTAACATGAAAGATCCATGGCAGACAGCGGTGGGGGCGATCATGTGGGAGCA	4506714	4507128	4506664	4506716	1	6	ONIVA06G06530	4504813	4507128	None	15700	2267	148981	No_or_no_constitutive_exon
TCATTATTACTAATTTACTTGTTGCCTTTCTGTTTCCCTGGGTGCAACAGAA	4724067	4724380	4724430	4724378	-1	6	ONIVA06G06760	4716714	4731277	None	15700	2267	148981	No_or_no_constitutive_exon
AGATTGATCGGTTTTGTTGCGGATGTCTGATTCGGTTGTTGGGGGATCAGGC	4744172	4744368	4744122	4744174	1	6	ONIVA06G06780	4743727	4747283	None	15700	2267	148981	No_or_no_constitutive_exon
CGCTCTAGTTCGTTTGCGTGGGTGTTTTGACTGGTACGGGTGGTGGGCAGGA	4794810	4794860	4794760	4794812	1	6	ONIVA06G06890	4793870	4805621	None	15700	2267	148981	Yes
TGGTTTTTGGGATCGGTGATCCGTTTGGGTTCTTGTTTTGGGGGTGACAGGA	4821967	4822515	4821917	4821969	1	6	ONIVA06G06920	4821524	4824850	None	15700	2267	148981	No_or_no_constitutive_exon
GTTTTGTTTGTGGGTCTCTTCCTGATCTGGGCGGTTGCCGGTGGGTGCAGGT	4895699	4895810	4895649	4895701	1	6	ONIVA06G07020	4895412	4897937	None	15700	2267	148981	No_or_no_constitutive_exon
ACGTCGGTGCAAATGGCGAACGACAATGCACCTCAATGCGGGAAGTGCAGCC	4956516	4956629	4956466	4956518	1	6	ONIVA06G07040	4954993	4956902	None	15700	2267	148981	No_or_no_constitutive_exon
CACTCCACCTTGAATAGTGGTCTTGGGCCTCAAGTTAGGCGGGTGGGCAGAT	4997318	4997412	4997268	4997320	1	6	ONIVA06G07110	4993157	4997960	None	15700	2267	148981	No_or_no_constitutive_exon
GGTGCGGGATCGAGGGGATTCTTTCGGAGAGGAGCCATTGAGGCGGGGAGGA	5277629	5277707	5277757	5277705	-1	6	ONIVA06G07530	5276124	5278707	None	15700	2267	148981	No_or_no_constitutive_exon
TAGCTGTTGCAGCTTTTGCTAATCGAGTGTGTGATTCATTGGGTGTGCAGAT	5285289	5285426	5285476	5285424	-1	6	ONIVA06G07550	5283802	5286315	None	15700	2267	148981	No_or_no_constitutive_exon
GATCGTCTCCACTTCGAAGCGATGGACATCACCTTGTACGGGATGTACAGGG	5316998	5317966	5316948	5317000	1	6	ONIVA06G07580	5315061	5317966	None	15700	2267	148981	No_or_no_constitutive_exon
GCTGCCACCACCGCTCTAGAGAAGGGGGAGAAGGGGGGTTGGATTTGGAGGA	5479634	5479933	5479584	5479636	1	6	ONIVA06G07800	5478728	5479933	None	15700	2267	148981	No_or_no_constitutive_exon
AATCGGTTGGTCGGTTAAAAACAACTAATTTAGCTGATCCTGTGGGGAAGAA	5498811	5500085	5498761	5498813	1	6	ONIVA06G07840	5497616	5500085	None	15700	2267	148981	No_or_no_constitutive_exon
GCAGTGGTGGATTGATTTGGGCGGTGGTTTTCATGGTGCGTGTGGGGAAGCC	5745734	5745829	5745684	5745736	1	6	ONIVA06G08050	5745124	5758878	None	15700	2267	148981	Yes
AAATTTCTATGCTGCAAGGTGAGAATGCCTAAAGCTTTGTGGGTGTGCAGGA	5813427	5813557	5813607	5813555	-1	6	ONIVA06G08120	5810500	5821015	None	15700	2267	148981	Yes
TTGTGAGTTTTTTCCATTTTGATCTTGTGATGTTTGTGTTGTGGGTGTAGAT	5843616	5843904	5843954	5843902	-1	6	ONIVA06G08130	5842364	5845432	None	15700	2267	148981	No_or_no_constitutive_exon
TCTCGCCATGACACTGACATTGTCCGGGCTCGCCGTGGTTGGGCACGCAGTG	5842905	5843330	5843380	5843328	-1	6	ONIVA06G08130	5842364	5845432	None	15700	2267	148981	No_or_no_constitutive_exon
GGTGTTGCTGTTACATTTTTTATTTGCGATTTTCCATTGGGTGCGAGCAGGT	6052215	6052357	6052165	6052217	1	6	ONIVA06G08390	6051543	6055634	None	15700	2267	148981	No_or_no_constitutive_exon
TTAGAAGTTTTGAGTGATATAACTAATGATATACCTTTTGGAATGGGCAGCC	6083644	6083742	6083792	6083740	-1	6	ONIVA06G08430	6079218	6085502	None	15700	2267	148981	No_or_no_constitutive_exon
AATTGCAAACCATGAATTAATTACCAACAGAATACCAACCTGACGGGCAGGC	6141355	6142114	6142164	6142112	-1	6	ONIVA06G08490	6141355	6146241	4340486	15700	2267	148981	No_or_no_constitutive_exon
AACCAATTCGGATGACGGAGAGGGTGACAACAGCAATTGGGAACAGAAAGCG	6171282	6171842	6171892	6171840	-1	6	ONIVA06G08520	6162207	6179378	None	15700	2267	148981	No_or_no_constitutive_exon
AGATTTTCTTTTTCTTGGTTTGTTTCACTAACTGAAGCAGCTGGGAACAGAA	6166164	6166567	6166617	6166565	-1	6	ONIVA06G08520	6162207	6179378	None	15700	2267	148981	No_or_no_constitutive_exon
GCAGTTCAATGGCACTTTCATCGCTGCTGGCGGGTATGACCGGGAGGAAGGG	6165353	6165471	6165521	6165469	-1	6	ONIVA06G08520	6162207	6179378	None	15700	2267	148981	No_or_no_constitutive_exon
GCATTATTGCACTGTAAACTGTGCATTCTTTTGTTCTTTTGGGTACACAGGA	6343633	6343699	6343749	6343697	-1	6	ONIVA06G08730	6339225	6347566	4340503	15700	2267	148981	No_or_no_constitutive_exon
GGAATCATAGGCATGAAGAAGTTGTAACTTGAGAGATATTGGGTATGAAGAT	6623031	6623108	6623158	6623106	-1	6	ONIVA06G09100	6622166	6633848	None	15700	2267	148981	Yes
CGGTGCGCTTGAGCCTGGCTAGAGGATGATGCGACGGTGGCGGGTTGGAGGG	6920177	6920684	6920734	6920682	-1	6	ONIVA06G09430	6920177	6920915	None	15700	2267	148981	No_or_no_constitutive_exon
GGAAGAAGGAGAGGGCAAGGTGGCGACTTTTGAGCTGCAACTGGGAATAGCA	7000847	7000926	7000976	7000924	-1	6	ONIVA06G09550	6994598	7000984	None	15700	2267	148981	Yes
GACGTACGGATCGCCGCCGCCGTCGTAGCTGCACCGGCGGCAAATGGGAGCG	7351944	7352139	7352189	7352137	-1	6	ONIVA06G09970	7341083	7356194	None	15700	2267	148981	No_or_no_constitutive_exon
GCGGTGGCTACGGCCGGGGGCAACCACGGCTCGGTCTTCGGTGGGGGTAGCT	7424131	7424338	7424388	7424336	-1	6	ONIVA06G10110	7424131	7429396	None	15700	2267	148981	No_or_no_constitutive_exon
TAACTGAATGTAACAATTAATTTAATTTATTTCTGAAATTGCACGGGTAGCT	7455588	7455788	7455838	7455786	-1	6	ONIVA06G10160	7454883	7456401	None	15700	2267	148981	No_or_no_constitutive_exon
GGCGGCGAACAGAGGAGGAGAGCCGTCGGCCACAAGGAGAGGGGCTGTAGAG	7838056	7838101	7838151	7838099	-1	6	ONIVA06G10630	7837304	7838344	None	15700	2267	148981	No_or_no_constitutive_exon
CCATTTTTTGATTCTTAGATTTGGGGGTGGTGGTGGTGCTTGGGGTGCAGCC	8022552	8022673	8022502	8022554	1	6	ONIVA06G10830	8021586	8030464	None	15700	2267	148981	No_or_no_constitutive_exon
GATCGGTGAACTGACTGGATCGGTTGGTGGGAATTTTTGGATGGGCGCAGGT	8034175	8034388	8034438	8034386	-1	6	ONIVA06G10840	8031672	8034709	None	15700	2267	148981	No_or_no_constitutive_exon
TACTAAGAATGGTGGGAATAAACTGACATTAAATGCTTGGGAAATTGTAGGT	8455973	8456235	8455923	8455975	1	6	ONIVA06G11320	8450873	8456947	None	15700	2267	148981	No_or_no_constitutive_exon
AAGCCACTCTCACTTGAGCACTCACTCTGCTTCGTGTGTGTGATGGGAAGGT	8510068	8510161	8510211	8510159	-1	6	ONIVA06G11390	8506022	8511062	4340679	15700	2267	148981	No_or_no_constitutive_exon
TGGCAAGGGAAGAGCGAGCACGGTGGACGCAATGGTGGTGTTGACGGGAGCT	8997908	8998116	8997858	8997910	1	6	ONIVA06G11830	8994950	8998116	None	15700	2267	148981	No_or_no_constitutive_exon
GCGCCACGAGACCGCGTCTCGTGCTCGTCGGAGACCGGGGAGTGGAGCAGCG	9077409	9077909	9077359	9077411	1	6	ONIVA06G11900	9076805	9078324	None	15700	2267	148981	No_or_no_constitutive_exon
ACACTCCTGGATACAACTGTCCCACTCCGCCCCGGCGGGCGTACGGGCAGAC	9174600	9175226	9175276	9175224	-1	6	ONIVA06G11990	9170277	9179317	None	15700	2267	148981	Yes
TGTGTGGGGTTTCTGAGTTGGTGGATGGCGATCTGCAGTCAAGGGTGTAGGG	9240360	9240449	9240310	9240362	1	6	ONIVA06G12040	9240247	9240613	None	15700	2267	148981	No_or_no_constitutive_exon
CTTGTACTTAAACAGAGTGTCTCTTTTCTTTGATGTGCTGGTGGGTGCAGTC	9606629	9606773	9606579	9606631	1	6	ONIVA06G12380	9605701	9613888	None	15700	2267	148981	No_or_no_constitutive_exon
AAAATGGTGTATCTAGCCATCTGGTTTGACTGTTATTGTTCGGGATGCAGGT	9655506	9655572	9655456	9655508	1	6	ONIVA06G12430	9653387	9661642	None	15700	2267	148981	No_or_no_constitutive_exon
GCGGTCGCCGCAGCCGGCCGCACCGCGGCCGCCCAGTCACGGGGCTGCAGTC	9804027	9804211	9804261	9804209	-1	6	ONIVA06G12590	9802503	9806310	None	15700	2267	148981	No_or_no_constitutive_exon
TCCTGAAAATGCCTGAAGTGAATATTTAAGTGTGGATTTGGTGGGTGCAGGT	10007851	10008055	10007801	10007853	1	6	ONIVA06G12730	10005159	10013057	None	15700	2267	148981	No_or_no_constitutive_exon
GTCTGATGCGTGTTGTTTTTTTTTTGGTTTGGTTTGTGGGATGGATGCAGGA	10136331	10136400	10136281	10136333	1	6	ONIVA06G12830	10135942	10139582	None	15700	2267	148981	No_or_no_constitutive_exon
TGTCTTTCATCTTACACCCTATGAGTAATATACTTGTATTAGGGAGTCAGAG	10360183	10360367	10360133	10360185	1	6	ONIVA06G13010	10352036	10363637	None	15700	2267	148981	No_or_no_constitutive_exon
TATGCGCATATGAACTAAACTTTGCTTACATGGTATTTGGGAGTATATAGGA	10689125	10689308	10689075	10689127	1	6	ONIVA06G13360	10685597	10694228	None	15700	2267	148981	No_or_no_constitutive_exon
GCGGCGGCGGTGGGCTCGGCGACAGCGGCGGTAGACGGCTTGGGCGACAGCG	10788171	10788364	10788121	10788173	1	6	ONIVA06G13460	10787151	10788926	None	15700	2267	148981	No_or_no_constitutive_exon
CGACGGCGGTGGCGTGGGGCTCGGTGGTGGCGGATCCAGTGGTGGGGAAGGC	10788531	10788926	10788481	10788533	1	6	ONIVA06G13460	10787151	10788926	None	15700	2267	148981	No_or_no_constitutive_exon
CTACATATTCTCCATTAGCTGACTTTTTTCACTGTTGTGTGGGGGTCCAGGT	11141645	11142057	11141595	11141647	1	6	ONIVA06G13770	11136131	11148764	None	15700	2267	148981	Yes
TCCGCCTCCGTTCTCTCTTCGCCGTGCCGCGGCGGCTGGGCGGTGTGGAGGC	11151921	11151973	11151871	11151923	1	6	ONIVA06G13790	11151765	11163773	None	15700	2267	148981	No_or_no_constitutive_exon
TGATTGCTAGGGTTTGGTCTGGATTTGTTTTTTTTGGATGGGTTGAGCAGGT	11291597	11291698	11291547	11291599	1	6	ONIVA06G13930	11291110	11295859	None	15700	2267	148981	No_or_no_constitutive_exon
TCGACAGTTCTGAGCCTTTCTTTCTCTTCTCTTTTTCTTTGTGGGGGAAGGA	11297321	11297354	11297404	11297352	-1	6	ONIVA06G13940	11297321	11301285	None	15700	2267	148981	Yes
CTTGTATGCAGAATCTGAGGGAAAGAACGTAAAACCTACGGGAGGGCCAGGG	11616488	11616778	11616828	11616776	-1	6	ONIVA06G14150	11616488	11617224	None	15700	2267	148981	No_or_no_constitutive_exon
CCGGACTCCCCGACCGGCACTACGTCAGGATCCTGCACTCGCTGGGGCAGGC	11881512	11881547	11881462	11881514	1	6	ONIVA06G14420	11880644	11889077	None	15700	2267	148981	No_or_no_constitutive_exon
CCCCATAATCAAACTCCAAAACAAACAATGCAAGAGCACAGGGTCACAAGCC	11939585	11939669	11939719	11939667	-1	6	ONIVA06G14480	11937111	11943151	None	15700	2267	148981	No_or_no_constitutive_exon
CGCCCTTCGTACGGCCTCTTCTCGCGCCGCTTCGTCCGGCAGCATGGGAGAG	12099497	12100266	12099447	12099499	1	6	ONIVA06G14650	12097836	12106417	4340904	15700	2267	148981	No_or_no_constitutive_exon
ATTGCGAGCGCGATGGCCGCTCCACCTCCGCCGCCGCCGCCGGGGACGAGCC	12178096	12178604	12178046	12178098	1	6	ONIVA06G14770	12173237	12180943	None	15700	2267	148981	No_or_no_constitutive_exon
GCACGCCGACGCCGATTGGTTGATTTGATTGATTGATTGGGCAAGAGGAGGA	12183819	12184047	12184097	12184045	-1	6	ONIVA06G14780	12181487	12184289	None	15700	2267	148981	No_or_no_constitutive_exon
TATTAATAGTATGTAACTAATTTCTTTTCTGAATGTGATGGGACAAATAGCT	12195084	12195204	12195254	12195202	-1	6	ONIVA06G14800	12195013	12197363	None	15700	2267	148981	No_or_no_constitutive_exon
TCCAGATTTGATGGCGCTAATCGGATTGGTGGATTTGGGGTGGGAAGCAGGG	12324575	12325697	12325747	12325695	-1	6	ONIVA06G15010	12323169	12326372	None	15700	2267	148981	No_or_no_constitutive_exon
TTCCTCTGATGATTTCTTTCTTTTCTCTTGGCGTTGTTGGGAGGGAGCAGAT	12410266	12410410	12410460	12410408	-1	6	ONIVA06G15110	12410266	12410612	None	15700	2267	148981	No_or_no_constitutive_exon
TGGGTTCGTCCTGGTCAAAGTTAAGCGTGTGTGGCTTCATTTGGGAAGAGGA	12436172	12436480	12436122	12436174	1	6	ONIVA06G15160	12435712	12436480	None	15700	2267	148981	No_or_no_constitutive_exon
TCTAACTGTTCCTGACCTTGAACTGTAAACTTGCTCTAATTTGGGAACAGAT	12509350	12509482	12509300	12509352	1	6	ONIVA06G15250	12505147	12515417	None	15700	2267	148981	No_or_no_constitutive_exon
GGCGCCACAAAGGTGGCAAAGAAGGCGGCGGCGGCGGCGAGGGTCGCAAGGG	12628097	12628325	12628375	12628323	-1	6	ONIVA06G15400	12628097	12628384	None	15700	2267	148981	No_or_no_constitutive_exon
CGGCGAGGGAGAGACGAGAAAAGGCGGCGGCGCCGGCGGGTGATGGGCAGCG	12639798	12639895	12639748	12639800	1	6	ONIVA06G15410	12639621	12646052	None	15700	2267	148981	No_or_no_constitutive_exon
TAACTCTTGATGATGATTGGACTGTTTATTGTCTGTGTGGGGGACAACAGGG	12640630	12640803	12640580	12640632	1	6	ONIVA06G15410	12639621	12646052	None	15700	2267	148981	Yes
GTGAAGGCGGCACTGGGCGCACGCACTGACGTGGAGTGGGAGGACTGCAGCG	13075646	13076031	13075596	13075648	1	6	ONIVA06G15820	13074646	13076031	None	15700	2267	148981	No_or_no_constitutive_exon
TTCGGTCCCTCCCTTCTCCGCTCACATTGCTCCGGTTGTGGGGTGGACAGGT	13175225	13175344	13175394	13175342	-1	6	ONIVA06G15910	13172456	13175566	None	15700	2267	148981	No_or_no_constitutive_exon
TTTATTGTTTGTTTCTTTAATTTTCAATGGTTGCTTTACTGGGATAGCAGAA	13183000	13183178	13183228	13183176	-1	6	ONIVA06G15930	13183000	13189398	None	15700	2267	148981	No_or_no_constitutive_exon
CGAGCTGTTCTTCATTTCTTCATCCCGTCGATGTCCGGGATGCGGAACAGCT	13748715	13748907	13748665	13748717	1	6	ONIVA06G16490	13748374	13748907	None	15700	2267	148981	No_or_no_constitutive_exon
TGCATGATACATGCGATTAATTAACCAACAAAATTTTCAGGGAGCTGCAGTA	14037564	14037687	14037737	14037685	-1	6	ONIVA06G16830	14037199	14038765	None	15700	2267	148981	No_or_no_constitutive_exon
CTTGAGCATGGCATAACCAATGTTAATGGGTGCATCTGGGGACTAGGCAGTT	14037199	14037248	14037298	14037246	-1	6	ONIVA06G16830	14037199	14038765	None	15700	2267	148981	No_or_no_constitutive_exon
GACAACGCTTGTGGCCACACGTGTTCCTGAGCGTCGCACATCTGGGGAAGGC	14321603	14321793	14321553	14321605	1	6	ONIVA06G16960	14321522	14321793	None	15700	2267	148981	No_or_no_constitutive_exon
CGGCCTCGGGCTTGCGGTGAGAAGGCGATTTCGGTGAGGGATTGGGGAAGAG	14417786	14417940	14417990	14417938	-1	6	ONIVA06G17010	14417786	14418099	None	15700	2267	148981	No_or_no_constitutive_exon
GATATCCTCTTTCTTTATAAAGAAAATAATAAGTAATAAGGGTTGGTGAGGT	14768675	14768754	14768625	14768677	1	6	ONIVA06G17230	14767249	14770687	None	15700	2267	148981	No_or_no_constitutive_exon
GAGAGGCTGAGCTTCGTAGGCTGTGGAAAGTGAAGCATTTATGAGGGAAGGC	15743601	15743856	15743551	15743603	1	6	ONIVA06G17700	15743365	15744062	None	15700	2267	148981	No_or_no_constitutive_exon
ATCGATCCGCCGATTAATTCACCATTGAATTGATGTGCATGCAAGGGCAGGT	15968692	15968912	15968962	15968910	-1	6	ONIVA06G17820	15967025	15970128	None	15700	2267	148981	No_or_no_constitutive_exon
TCCTCTTCTCATCCCCGCTTCTCCTCTCTAATCCCGGTGGGGTGGTGTAGGT	16186267	16186475	16186217	16186269	1	6	ONIVA06G17920	16185856	16188669	None	15700	2267	148981	No_or_no_constitutive_exon
GGCTCTGTATATATACACTGATCAAGCTGTAAATAATTGGGAAGTTGCAGAG	16194884	16195122	16195172	16195120	-1	6	ONIVA06G17930	16190031	16195669	None	15700	2267	148981	Yes
TATGGCTTAGCATGCCTCAACCTTCTACATCCCTTTGTTGTAGGGTGCAGGG	16319833	16319864	16319914	16319862	-1	6	ONIVA06G18070	16319833	16323277	None	15700	2267	148981	No_or_no_constitutive_exon
TGTGGAGTGTGGCGGCGGCTGGGGATGACCTCGGCTCTATCAGGGGGCAGGG	16396212	16396266	16396316	16396264	-1	6	ONIVA06G18140	16396212	16400890	None	15700	2267	148981	No_or_no_constitutive_exon
GTAAGATAATTTGCATCCGTTTAAAATTCGTTTACATGTGCAGGGGATAGAA	16576439	16576523	16576389	16576441	1	6	ONIVA06G18300	16574582	16581064	None	15700	2267	148981	No_or_no_constitutive_exon
CACCATGAAACCTCTGATGTAATCACTCTTCTCTCAAATTTGGGAAGCAGTA	16583598	16583690	16583548	16583600	1	6	ONIVA06G18310	16582259	16585007	None	15700	2267	148981	No_or_no_constitutive_exon
TACATAGGAGCGAACTTGATTTCGTCAAGTTCATCGCTGAGCGTGGGCAGGT	17008995	17009112	17008945	17008997	1	6	ONIVA06G18650	17007416	17023870	None	15700	2267	148981	No_or_no_constitutive_exon
TTCAGACAGTATGAAGATTTCATATCTTTTGTTTTGTAATGGTTGGGCAGTG	17078947	17079226	17078897	17078949	1	6	ONIVA06G18680	17075050	17080591	None	15700	2267	148981	No_or_no_constitutive_exon
TGAAAGTTTCATTTGGTTATATATGATGTAATTGTTTCTTTGGGATACAGGG	17269484	17269547	17269434	17269486	1	6	ONIVA06G18850	17263334	17275689	None	15700	2267	148981	Yes
GATTCCTCTTGCTCATGGTGTTCGTCTGAATTTTCATATTTACAGGGAAGGT	17902071	17902091	17902141	17902089	-1	6	ONIVA06G19330	17896788	17902653	None	15700	2267	148981	No_or_no_constitutive_exon
CCCAAGTAATCGATCGATGTCGTCGTCGTCGTGGACGCTGGGGTTGCGAGCG	18552605	18552762	18552555	18552607	1	6	ONIVA06G19890	18552513	18553584	None	15700	2267	148981	No_or_no_constitutive_exon
CTTTCACGGTGAATCGGGAAGAGGGGGATTATTACGATGGGAAAATCGAGGG	18663682	18664189	18664239	18664187	-1	6	ONIVA06G20050	18663682	18670193	None	15700	2267	148981	No_or_no_constitutive_exon
TAATTTCAATGACACTTTATATTAGTTTTGATCCTTGGGAGGTAATGCAGGT	18738237	18738309	18738187	18738239	1	6	ONIVA06G20110	18732462	18739976	None	15700	2267	148981	No_or_no_constitutive_exon
AGAGTTGGGATGAGAGAGAAAAAGAGGGAGGATAAGGGGAAAAGAAGAAGGA	18878872	18879066	18878822	18878874	1	6	ONIVA06G20290	18878234	18879066	None	15700	2267	148981	No_or_no_constitutive_exon
AAGCAACCCCCTTTTGTAGTAATGTGTTTATTAATTTGGGTAATGGACAGTA	19061986	19062079	19061936	19061988	1	6	ONIVA06G20440	19060549	19062079	None	15700	2267	148981	No_or_no_constitutive_exon
CATCCTTGGCCATCCTAGTAATTTCCCAGGCTTTCTTTCTGGGATAGCAGTG	19194304	19194416	19194254	19194306	1	6	ONIVA06G20500	19190169	19195449	None	15700	2267	148981	No_or_no_constitutive_exon
ACCGTGGCTGCTTTCTAACGTCTTCATTTTCTTGTGGGTCAACCAGGAAGAC	20178852	20179017	20178802	20178854	1	6	ONIVA06G21480	20162482	20180331	None	15700	2267	148981	No_or_no_constitutive_exon
CTGGAGCTGGTGAAAATTATTTCTTTTTGACTGAATTTTCTTGGGAGCAGAT	20393660	20393751	20393801	20393749	-1	6	ONIVA06G21710	20384868	20400097	None	15700	2267	148981	No_or_no_constitutive_exon
CGCTGCAAAGGACGAAGACGACGCCGATGCTGCACGTGAACGGGAGCAAGGT	20486314	20486549	20486264	20486316	1	6	ONIVA06G21770	20486174	20486549	None	15700	2267	148981	No_or_no_constitutive_exon
AGGTTGAGGTGCTCCATCGCCGGGGACAACCTGCCGACGTGTTGCGGGAGGG	20521856	20522276	20522326	20522274	-1	6	ONIVA06G21820	20521856	20522620	None	15700	2267	148981	No_or_no_constitutive_exon
AAAAAGAATTGGCTTGGCTAATTAATTACTCCATTTGCGAACATGGGCAGGG	20553357	20554203	20553307	20553359	1	6	ONIVA06G21850	20552783	20554203	None	15700	2267	148981	No_or_no_constitutive_exon
CTTGCGTTGATGCCTCATGCGGTGGTGGTGCCCTGCCCTTGAGCGGGTAGCA	20757566	20757714	20757516	20757568	1	6	ONIVA06G22050	20754183	20780150	None	15700	2267	148981	No_or_no_constitutive_exon
CTTGTGTTGATGCCTCACGCGGTGGTGGTGCCTTGCCCTTGAGCGGGCAGCA	20761602	20761750	20761552	20761604	1	6	ONIVA06G22050	20754183	20780150	None	15700	2267	148981	No_or_no_constitutive_exon
GGCGATCTCTTTCCAATCCATTCCATCCACACACACGCAGGGAGTCACAGAC	21301533	21301810	21301860	21301808	-1	6	ONIVA06G22480	21299165	21326288	None	15700	2267	148981	Yes
GTAATATGATTGTGATGTGGTGTCCATTCTCTGTGACTAAATGGGTGCAGGC	21386394	21387900	21386344	21386396	1	6	ONIVA06G22590	21384444	21387900	None	15700	2267	148981	No_or_no_constitutive_exon
TTCCATGCGTTGCAGCTAGATTTTGAGAGGACATGGTGGCGGGCGTGCAGGT	21652391	21652512	21652341	21652393	1	6	ONIVA06G22830	21651975	21655846	None	15700	2267	148981	Yes
GTGGTGGGGGTTAGGGAATAAGACGTTCCAATGACAAAGTTATGTGGGAGTT	22010138	22010338	22010088	22010140	1	6	ONIVA06G23150	22007288	22010338	None	15700	2267	148981	No_or_no_constitutive_exon
TGGATTCAGCAGTAGCAAGAGTGGGTGGCATGGTGCCAGGGTGACGGGAGGT	22248610	22248714	22248560	22248612	1	6	ONIVA06G23380	22241722	22255050	None	15700	2267	148981	No_or_no_constitutive_exon
TCTTCATGCTGGGCACAAGAAGAGGGGTTAGGGGATCTTGGGGTGGGTAGAA	22287019	22287183	22286969	22287021	1	6	ONIVA06G23460	22280519	22287183	None	15700	2267	148981	No_or_no_constitutive_exon
TTCTTCTTGCTCGCGATTTCGGGCGCTCTGATTCTTGGGGGAGTCAACAGGG	22413424	22413555	22413605	22413553	-1	6	ONIVA06G23650	22411810	22413788	None	15700	2267	148981	No_or_no_constitutive_exon
TGTACGCGCAGGGGATGCTCGACAACGCCCGTGGCACCGGCGGCAGGGAGGC	22509446	22509899	22509949	22509897	-1	6	ONIVA06G23730	22501047	22510570	None	15700	2267	148981	No_or_no_constitutive_exon
GTGTCTGGCGGAGGCGACTGGCGACGGTGGTGGATGCGGCGGCGGGGAAGGC	22595955	22596073	22596123	22596071	-1	6	ONIVA06G23800	22595573	22596587	None	15700	2267	148981	No_or_no_constitutive_exon
GCGATGTTGGTTTCCTCGTCTTATGCTGGCAAAATTCTTTGTGGGCGCAGGA	22729402	22729817	22729352	22729404	1	6	ONIVA06G23950	22727288	22729817	None	15700	2267	148981	No_or_no_constitutive_exon
TTTTGAGCTGGGAGAAACCCTTCCTAAGGTGTTCCATTGGGTGATGGCAGTA	22908099	22908202	22908049	22908101	1	6	ONIVA06G24140	22906961	22921088	None	15700	2267	148981	No_or_no_constitutive_exon
TCTTTGTGCTTGGTTGGTGTTGGTGTTTGCAGTGGTGGGAAGGGCTGGAGAA	22938171	22938774	22938121	22938173	1	6	ONIVA06G24170	22937860	22949646	None	15700	2267	148981	No_or_no_constitutive_exon
TTATTACTGGAGTCATATGTACTGTGTACTGTGTAAATATGGGGGTGCAGAT	23187902	23188588	23187852	23187904	1	6	ONIVA06G24390	23183866	23191466	None	15700	2267	148981	No_or_no_constitutive_exon
GCGCTGGAACGGAGGGGGATTATTAGTGGTAGCTCTGGATTATTGGGGAGCG	23437254	23437360	23437204	23437256	1	6	ONIVA06G24680	23423556	23439539	None	15700	2267	148981	No_or_no_constitutive_exon
TTGGATTTTTTATGACATTATTATTATCATTTTTTTTGGGTGATAAACAGGC	23481860	23481926	23481976	23481924	-1	6	ONIVA06G24740	23477128	23482791	None	15700	2267	148981	No_or_no_constitutive_exon
CATTTTTGTGTGTATGCTCATTGAGCTTGCTATTCTGTTGGGATACATAGCT	23989448	23989540	23989398	23989450	1	6	ONIVA06G25030	23985661	23994375	None	15700	2267	148981	No_or_no_constitutive_exon
CACTAAAAAGTTTTTTGGGTTTATTTTTTGTTTTTTTTTTGGGGTGGCAGGT	24329084	24329183	24329034	24329086	1	6	ONIVA06G25410	24328523	24334163	4341571	15700	2267	148981	No_or_no_constitutive_exon
TCTCCTTTCCTCCCTTCTCTCTCTCCCACTCTTCTCTCTGGATTGGGCAGGC	24858555	24858686	24858505	24858557	1	6	ONIVA06G25910	24855102	24861771	None	15700	2267	148981	No_or_no_constitutive_exon
GGACTGAAAGGTGGTGCTTGCTTGAACTGATTCTTGGCTTTGTTGGGAAGGT	25062530	25062605	25062480	25062532	1	6	ONIVA06G26210	25062089	25065382	None	15700	2267	148981	Yes
AAGGGCGGCAGCATGGCGGCGGGAAGCACAGGGGAGGGCGAGGTGGCCAGGC	25331896	25331994	25332044	25331992	-1	6	ONIVA06G26390	25331896	25333109	None	15700	2267	148981	No_or_no_constitutive_exon
TTTATCCTGCAGTTTTAACTTTATGCACTAATAATTTGTATGGGTGGCAGAT	25365562	25365694	25365744	25365692	-1	6	ONIVA06G26450	25362825	25370540	None	15700	2267	148981	Yes
TGTTTTGGTCTCAATTGAACATGTAACAGGTTCAAAACGGGGATCGGTAGTG	25378631	25378814	25378864	25378812	-1	6	ONIVA06G26460	25374789	25379567	None	15700	2267	148981	No_or_no_constitutive_exon
CATGGGTTAAATGGGCATCAAGATTCATTCTCTATTATGCTGGGTGATAGGT	25391172	25391289	25391122	25391174	1	6	ONIVA06G26470	25389030	25392906	None	15700	2267	148981	No_or_no_constitutive_exon
GACGGAGTAATTTCTAATTTTGGACGCCGCCGCCGTCGCTGTGGGTGCAGAA	25483942	25484227	25484277	25484225	-1	6	ONIVA06G26600	25481995	25485227	None	15700	2267	148981	No_or_no_constitutive_exon
AGATTTTTTTTCTTGTTGTTTGCTTGATTTCTGCGGTGGCCGGGATGTAGCG	25579673	25579826	25579623	25579675	1	6	ONIVA06G26720	25579446	25583380	None	15700	2267	148981	No_or_no_constitutive_exon
ATTTTTGGGTTTTTGTTTGTTTGTTTGTTTGTGTTTGGGGGAACGAGCAGGT	25662699	25662801	25662649	25662701	1	6	ONIVA06G26840	25662473	25664348	None	15700	2267	148981	No_or_no_constitutive_exon
TCTCTCTTCCGGTGTGGTGGTGGTGGTCTCTGAATAGCGGGGCGGCGCAGGG	25679635	25679832	25679585	25679637	1	6	ONIVA06G26860	25679061	25682597	None	15700	2267	148981	No_or_no_constitutive_exon
CGGCGTAGGTGGGAGGTAGTTCAATAAGGAAGCAAATATGGGTGCCGAAGTC	25858665	25858954	25858615	25858667	1	6	ONIVA06G26980	25857906	25863982	None	15700	2267	148981	No_or_no_constitutive_exon
GCCACGGCGGCTGCGGTGGTCGGCGCCTGGGCGCGGCAGGGAATCGGCAGGG	25864777	25865049	25865099	25865047	-1	6	ONIVA06G26990	25864777	25865514	None	15700	2267	148981	No_or_no_constitutive_exon
CGACGGCGGCGGCGGCGGCGGCGAGGTGACCGTGGTTGGTGTGGGTGCAGAA	26127841	26128006	26127791	26127843	1	6	ONIVA06G27150	26127261	26132838	None	15700	2267	148981	No_or_no_constitutive_exon
GGAAGTTTAATTCGATGGTGGGGTTGAGGGTTTTGGTTGGTGGGATGCAGGA	26146579	26146752	26146802	26146750	-1	6	ONIVA06G27190	26145098	26151204	None	15700	2267	148981	No_or_no_constitutive_exon
TAACTAGTGTCATGTCTGATGAATTCTTTTGTGAATTGTTGGGGATTCAGGG	26388251	26388567	26388201	26388253	1	6	ONIVA06G27500	26387371	26391327	None	15700	2267	148981	No_or_no_constitutive_exon
CGGCCACCTTACCTCCTTCGTCTCCCGTATCCACAGCTGACAGGGCGAAGGG	26428021	26428227	26428277	26428225	-1	6	ONIVA06G27580	26428021	26428472	None	15700	2267	148981	No_or_no_constitutive_exon
TCCCCGAATGCAGACTTGATCTCTCTTTTGAAAAAAAAAAGGGATTATAGAG	26633721	26633730	26633671	26633723	1	6	ONIVA06G27860	26627101	26633730	None	15700	2267	148981	No_or_no_constitutive_exon
TGGAGCTCGTCACCAACGTCGCCATCTCTGAGGTGGAGATCAGGGAGAAGGG	26637713	26637845	26637895	26637843	-1	6	ONIVA06G27880	26636274	26639261	None	15700	2267	148981	No_or_no_constitutive_exon
CTGGATCCTTATAATATGGAGTACTAATGTTCAGCTAACAATGGGGACAGGA	26779363	26779427	26779313	26779365	1	6	ONIVA06G28030	26777802	26781685	None	15700	2267	148981	No_or_no_constitutive_exon
GTTTGGTGCAATTGTATTTATGTATTCCATGGATCTTTCATTGAGGGAAGGC	26826208	26826335	26826385	26826333	-1	6	ONIVA06G28080	26823970	26828978	None	15700	2267	148981	No_or_no_constitutive_exon
CAACCCTTTTTTTAGTCTTTACATCTATTAACACATTAAAGGGGGTGCAGGT	26824933	26825133	26825183	26825131	-1	6	ONIVA06G28080	26823970	26828978	None	15700	2267	148981	Yes
TTTTTTTTAATATCTCTTTTGGTTAACAGGATAGTGCTTCAGGGGATTAGTT	26885808	26886228	26885758	26885810	1	6	ONIVA06G28220	26885582	26886228	None	15700	2267	148981	No_or_no_constitutive_exon
CGAGACATCCGGTAGTTGCGGTTGCGGCTGCGGCGGCGTTTCGCGGGGAGCG	27067963	27068397	27068447	27068395	-1	6	ONIVA06G28480	27063532	27068617	None	15700	2267	148981	No_or_no_constitutive_exon
TATCCCAGAGTGCCAATTAATTCAGTTGTAACATGTGTGTCATAGGGAAGGA	27151611	27151701	27151751	27151699	-1	6	ONIVA06G28600	27147424	27152686	None	15700	2267	148981	No_or_no_constitutive_exon
GGCTAAAGAACCAAATGGTTTTTTCAACAATAGCCTGCTATGGTGGGAAGGA	27148725	27148796	27148846	27148794	-1	6	ONIVA06G28600	27147424	27152686	None	15700	2267	148981	No_or_no_constitutive_exon
TTGGTCAATTAGCTAGCTGTATCTCTCGCGCTAATGGTGGATGGGTGCAGGA	27227329	27227582	27227279	27227331	1	6	ONIVA06G28760	27226836	27227582	None	15700	2267	148981	No_or_no_constitutive_exon
ATGATGATGATCCCAATTATCATGGCACGGATTTTGTGGGTGTGGGAGAGGG	27259200	27259299	27259150	27259202	1	6	ONIVA06G28790	27258344	27259299	None	15700	2267	148981	No_or_no_constitutive_exon
GATTAAATTTCTTAAACTACATTTCTGATATTTAACATGTCAATGGGTAGGG	27390649	27390778	27390828	27390776	-1	6	ONIVA06G28950	27386658	27394005	None	15700	2267	148981	Yes
CCACTGCTCGGCGCGCGCTCTGGCTCGATACTACGCCGCGTTGGGGGCAGGC	27386658	27387263	27387313	27387261	-1	6	ONIVA06G28950	27386658	27394005	None	15700	2267	148981	No_or_no_constitutive_exon
GCAGTTGAAATGGCAGGAGTGTAAGGGTGGGAATCCAGCTGGGATGTCAGTG	27402569	27402882	27402519	27402571	1	6	ONIVA06G28970	27400415	27408890	None	15700	2267	148981	No_or_no_constitutive_exon
ATCTGAATTTTCAAATGTTAATTTAGCTTAATAATTTGGGGGTGTAATAGGA	27549577	27550129	27550179	27550127	-1	6	ONIVA06G29130	27549577	27552270	None	15700	2267	148981	No_or_no_constitutive_exon
GTGTTTGGCAGCTGATGATGGTGATAAGTTGATGCGTTGATGGGTATAAGAT	27655971	27656141	27656191	27656139	-1	6	ONIVA06G29260	27643706	27656496	None	15700	2267	148981	No_or_no_constitutive_exon
TCCTCAGGGTTGGTAGTTGATGGGCTTTGTGGGCTTTTTGGATGGGCCAGCC	27679977	27680123	27680173	27680121	-1	6	ONIVA06G29310	27674195	27682663	None	15700	2267	148981	No_or_no_constitutive_exon
CTGAAATTTCATTGCAGCCTTGCCTGAATTCAACTTGGCTGGGGTTGCAGGT	27740592	27740701	27740542	27740594	1	6	ONIVA06G29380	27740438	27754263	None	15700	2267	148981	No_or_no_constitutive_exon
GACACGTATCCTCCAACCAACCGCACCAATATCTCTCCCATTAGGGTAAGGG	27863213	27863469	27863163	27863215	1	6	ONIVA06G29600	27863143	27868190	None	15700	2267	148981	No_or_no_constitutive_exon
TAGTTTACGAATGGTTTTTTGTGTGTTTGATTTTGTGAGGGGAATTGCAGGA	28072044	28072126	28072176	28072124	-1	6	ONIVA06G29910	28070503	28072508	None	15700	2267	148981	No_or_no_constitutive_exon
TCTCGCAAGTCGCAGCACAAATCGTTCTGATGGTGTTTGGGAAAATGCAGTC	28266322	28266437	28266272	28266324	1	6	ONIVA06G30180	28264332	28267459	None	15700	2267	148981	No_or_no_constitutive_exon
CGGAGTTGGACATGCCAGGAGGTGTCCGTGGAGGATCCGGTGAGGGACAGGT	28321527	28321724	28321774	28321722	-1	6	ONIVA06G30260	28321527	28321961	None	15700	2267	148981	No_or_no_constitutive_exon
CTTGTTGTCTGCGTGCATGCTGGGGTGGCTCTTCTGCGGGCGATCAAAAGGG	28328942	28329051	28328892	28328944	1	6	ONIVA06G30280	28327360	28333432	None	15700	2267	148981	No_or_no_constitutive_exon
GCGGCTCGCCAGGTTCGCCTACCGGTTGCTGTTCGAGCGGGAGGTGTCAGCG	28433804	28434193	28434243	28434191	-1	6	ONIVA06G30370	28430033	28434465	None	15700	2267	148981	No_or_no_constitutive_exon
CGGAGTTGGACATGCCAGGAGGTGTCCGTGGAGGATCCGGTGAGGGACAGGT	28703691	28703888	28703641	28703693	1	6	ONIVA06G30720	28703454	28703888	None	15700	2267	148981	No_or_no_constitutive_exon
GTATACGTACCGTGAGGGCGGCGGAGAATTTGGTGATGAGGGTGGTGTAGAA	28786907	28787116	28786857	28786909	1	6	ONIVA06G30850	28786822	28787188	None	15700	2267	148981	No_or_no_constitutive_exon
AGGAAGGACCTCAAATACCCCTCCGCAGTCCCTAGGCCTGGGGGCTGTAGAC	28858079	28858256	28858306	28858254	-1	6	ONIVA06G30960	28851471	28859303	4342117	15700	2267	148981	No_or_no_constitutive_exon
TGTTCTGTGTGGCCTTTGTTTGCTGCTCTAACATGTAAATTTGGGCGAAGGT	28871075	28871205	28871255	28871203	-1	6	ONIVA06G30990	28868822	28871335	None	15700	2267	148981	No_or_no_constitutive_exon
TTATGATGTGTTACATATTTAGTATTAGGTTGTTTTTTTACGGGATGGAGGG	28913941	28913982	28913891	28913943	1	6	ONIVA06G31050	28912598	28938395	None	15700	2267	148981	No_or_no_constitutive_exon
ATTCTCAAAACGGAAACTGATGAAATTAAAAATGGTTTTGGGGATTGCAGGA	28950833	28951775	28950783	28950835	1	6	ONIVA06G31070	28949127	28951775	None	15700	2267	148981	Yes
CCACCAAAGTTCTTGACAAGCTCGAAACATATAGATCGGGGGAGATACAGTT	29159510	29159831	29159460	29159512	1	6	ONIVA06G31300	29154939	29161359	None	15700	2267	148981	No_or_no_constitutive_exon
ATGATGAATGATTAATTGATTAAGCAATTAAAATGATGGGGATGGATCAGTG	29346442	29346721	29346771	29346719	-1	6	ONIVA06G31460	29346442	29351372	None	15700	2267	148981	Yes
TACTAGCTACTCCGTATATGCTGATCTGAATGCATGGATTGGGATTGCAGGG	44090	44354	44040	44092	1	7	ONIVA07G00070	42958	44354	None	15700	2267	148981	No_or_no_constitutive_exon
AGGGATGTATGACCAGGGCGTCATCTGACAGTAGGTGGGCGTGCAGGCAGCG	273220	273380	273430	273378	-1	7	ONIVA07G00360	273220	275659	None	15700	2267	148981	No_or_no_constitutive_exon
AAGTAAAAATAAATAAAAGAAGTTCTTTTACTTTGGTTGGGGGTGATTAGGT	458779	458868	458729	458781	1	7	ONIVA07G00600	457329	463134	None	15700	2267	148981	No_or_no_constitutive_exon
TCCTCCTCACCGTGTCCGTGCCCATCGCCTTCCTCTGGGCGAGGATGGAGCT	528273	528474	528223	528275	1	7	ONIVA07G00680	506185	537486	None	15700	2267	148981	No_or_no_constitutive_exon
TCAGATGCATCATCACATTGTTACTAACTTTGCACCAATGGGATGAGTAGGA	593155	593834	593105	593157	1	7	ONIVA07G00730	587603	593834	4342320	15700	2267	148981	No_or_no_constitutive_exon
GTGTTGCCGTTGTTCTGGTCATTGAGGATCCCTAAATACTGGGCTGGCAGCG	629393	629484	629343	629395	1	7	ONIVA07G00780	627019	646408	None	15700	2267	148981	No_or_no_constitutive_exon
TCCTCCTCACGCTGCCGGCACGCCGCCGCATCGCCACGCGGATCCGGGAGCT	882977	885986	886036	885984	-1	7	ONIVA07G01000	882977	887191	None	15700	2267	148981	No_or_no_constitutive_exon
TCGGAGATTGACTTTTTTTTTTTTTGTTGTTTGGTTTGGGGGTTGTGGAGGT	957716	957990	958040	957988	-1	7	ONIVA07G01110	954850	958280	None	15700	2267	148981	No_or_no_constitutive_exon
GAAAGGGAGGGCCCGGGTGGCGACGGCGCTGGGCGGCGGGGCGGATGGAGGC	1359452	1359756	1359806	1359754	-1	7	ONIVA07G01600	1357070	1360128	None	15700	2267	148981	No_or_no_constitutive_exon
AAGCAGCCGGAGATAATTGCCATGGGCATCAGAGACCCAAAGGGATGCAGCT	1408748	1408946	1408996	1408944	-1	7	ONIVA07G01650	1407943	1410730	None	15700	2267	148981	No_or_no_constitutive_exon
GTTTAAATCATTGATGATTGTATCCTTGATTCAGGAAATGAGGGAGCAAGGT	1665336	1665653	1665286	1665338	1	7	ONIVA07G01930	1659052	1671048	None	15700	2267	148981	No_or_no_constitutive_exon
TTGTATTGATCCTTTTTTTTAATTTCTTTTTTTGTTTCATTGGTGGGTAGAA	1757987	1758159	1757937	1757989	1	7	ONIVA07G02040	1749280	1763369	None	15700	2267	148981	Yes
GCTTTGGTGTGCTTAATCTCTTGCTTTCTTTGGTTTGGTCCGGGCGGAAGGT	1851585	1851643	1851535	1851587	1	7	ONIVA07G02110	1843796	1854684	None	15700	2267	148981	No_or_no_constitutive_exon
CGCGGTTGCGTATTGACGCGTTGCTTTTGTTCTGCAGGGTCGGGGGCAAGGA	2107584	2107665	2107715	2107663	-1	7	ONIVA07G02580	2101502	2107972	None	15700	2267	148981	No_or_no_constitutive_exon
TTCTTGTCAATGTTCATGTGCTTCTGGCTCTACCTTGGGCTCTAGAAAAGGA	2442622	2442895	2442572	2442624	1	7	ONIVA07G03040	2442252	2443440	None	15700	2267	148981	No_or_no_constitutive_exon
GCTAGGAGTAGGAGTGGGAGTAGCTTGTAGCTACGTGTCGGGAATAGTAGTA	2503507	2503716	2503766	2503714	-1	7	ONIVA07G03180	2497411	2506732	None	15700	2267	148981	No_or_no_constitutive_exon
GCTGCCGCAGAAGTCGATGGCACAACTGCTGGAGACGAGGGAGGTGACAGAT	2636382	2636594	2636644	2636592	-1	7	ONIVA07G03370	2635336	2637776	None	15700	2267	148981	No_or_no_constitutive_exon
GGCGCCGCCGACGGGGGAGGAGCTGAGCGCGGTTGTCGGGGGCGGAGCAGCG	2638078	2638582	2638632	2638580	-1	7	ONIVA07G03380	2638078	2638664	None	15700	2267	148981	No_or_no_constitutive_exon
AAGGGGTTGAACGTGACGGGGGAATTCTTCCAGCGACGGGACGAGTGAAGGA	2718347	2718489	2718539	2718487	-1	7	ONIVA07G03560	2718347	2718548	None	15700	2267	148981	No_or_no_constitutive_exon
GGGATGGTACTGTCAGTTATGTCTTAGAATAGTTTGGAATGGGTGTTGAGAT	2759063	2759095	2759013	2759065	1	7	ONIVA07G03590	2753214	2759095	None	15700	2267	148981	No_or_no_constitutive_exon
CCATTTTTTGCACTAGTTGTTTCATTACATCAGTGATACATGGGATGCAGGT	2890327	2890483	2890533	2890481	-1	7	ONIVA07G03760	2888116	2892958	None	15700	2267	148981	No_or_no_constitutive_exon
ATTAATCCTCTTTGAGGAATAACGAATTTTTCGATTTGTTGGGTGTGTAGGC	2924159	2924231	2924281	2924229	-1	7	ONIVA07G03800	2921917	2924503	None	15700	2267	148981	No_or_no_constitutive_exon
TTGATCTTCTCTACCCATTTTATTGTTAACTTTCTTTTTTGGGTATGTAGGT	2984482	2985657	2984432	2984484	1	7	ONIVA07G03890	2977653	2987096	None	15700	2267	148981	Yes
ATATATGCTTGGTAGAGCTTTAACTTCAACTATTTGGGGGATGGTAGCAGAT	2980763	2980783	2980713	2980765	1	7	ONIVA07G03890	2977653	2987096	None	15700	2267	148981	No_or_no_constitutive_exon
GTCCGAAATTTGATCCATACCAAATTTGTCCGAAATTTGGTTTGGGGAAGCT	2998863	2999250	2998813	2998865	1	7	ONIVA07G03910	2995839	3003846	None	15700	2267	148981	No_or_no_constitutive_exon
AAGGGCGGCCTCTTGTGACATGCCTACGACCACCTCGAACCAGGGCCGAGAA	3143227	3143420	3143470	3143418	-1	7	ONIVA07G04090	3143227	3143533	None	15700	2267	148981	No_or_no_constitutive_exon
CGTTCCGGTGGGACCACGAGCTGCGGTTCTGGCGCCGGCCGCCGGGACAGGA	3158748	3159031	3158698	3158750	1	7	ONIVA07G04140	3158068	3159031	None	15700	2267	148981	No_or_no_constitutive_exon
GGCTCGAATCCTGTGAATTGATGAGCGGTTTGGTTTCTTGGAGGGAACAGGA	3305351	3305426	3305301	3305353	1	7	ONIVA07G04290	3305084	3319219	None	15700	2267	148981	No_or_no_constitutive_exon
CGATCTGCGGCGTGGGCGGGACGCTGACGGCGATCGACAACATGGGGCAGAT	3507236	3507941	3507186	3507238	1	7	ONIVA07G04530	3505960	3507941	None	15700	2267	148981	No_or_no_constitutive_exon
TAATGGAGGAGTTTCTGATGCTCCACGTCATCCTGCTCCGGGAAGGCTAGGT	3564247	3564314	3564364	3564312	-1	7	ONIVA07G04610	3562642	3564362	None	15700	2267	148981	No_or_no_constitutive_exon
CGTCGGATCTCGGCGCGGCACGTATCCGCCGCCTCCCCTGATAAGGGTAGTG	3565625	3565826	3565575	3565627	1	7	ONIVA07G04620	3564864	3565826	None	15700	2267	148981	No_or_no_constitutive_exon
CATCTACAAAGGTGTTTTTCTTACTGTGCATTGTTTCCTAAGGGTCACAGGT	5072716	5072891	5072941	5072889	-1	7	ONIVA07G06170	5068666	5074303	None	15700	2267	148981	No_or_no_constitutive_exon
AATAGTTACAATTGAGTATGAACCAATTTGTATTTCTGGGTGATGAACAGGG	5113575	5113677	5113727	5113675	-1	7	ONIVA07G06190	5099576	5115020	None	15700	2267	148981	No_or_no_constitutive_exon
GGAATGTTCCATTTGAATGAGCAACTTTTCAATTTCTTGGGAAAATACAGGA	5102454	5102526	5102576	5102524	-1	7	ONIVA07G06190	5099576	5115020	None	15700	2267	148981	No_or_no_constitutive_exon
TCGTGCTTGATTGAGGTGGTAATTCGGTCAACTACTGATTGGGGTTGCAGGT	5321174	5321310	5321360	5321308	-1	7	ONIVA07G06400	5316559	5321550	None	15700	2267	148981	No_or_no_constitutive_exon
TGGTGGTTTTGTGTGTGGGGTTTGATTTGGGGTTTTGGGGATGTGAGCAGAG	5616288	5616511	5616561	5616509	-1	7	ONIVA07G06790	5613796	5616856	None	15700	2267	148981	No_or_no_constitutive_exon
CTAGCTAGCCATCTGCCATTGGTCATTCCGATCCATGGGCACGGAAGCAGTG	5813023	5813542	5812973	5813025	1	7	ONIVA07G06930	5802776	5814527	None	15700	2267	148981	No_or_no_constitutive_exon
GTGCGGGTCGGGGGTGGAGCGAGGTGGCTTGCGCGGTGGTCGACGGGCAGTG	6082782	6082925	6082975	6082923	-1	7	ONIVA07G07350	6081817	6083272	None	15700	2267	148981	No_or_no_constitutive_exon
CGTCGTGGACAACGGCATGGGAAAGGTGGTGACATGGGCGCCACAGAGAGAC	6081817	6082174	6082224	6082172	-1	7	ONIVA07G07350	6081817	6083272	None	15700	2267	148981	No_or_no_constitutive_exon
CCAGTGACGGGTTGCACGCTATTTCTTTTTTTTTTTTTGCTGGGTTAAAGAC	6135434	6135515	6135384	6135436	1	7	ONIVA07G07490	6135120	6135810	None	15700	2267	148981	No_or_no_constitutive_exon
GCGAGGTTACCGCAGAGCTTCGCACGCTTCTCCACATTGCAGCCGGGCAGGA	6600591	6601026	6600541	6600593	1	7	ONIVA07G07830	6587892	6610359	None	15700	2267	148981	No_or_no_constitutive_exon
CTGGCGGCGACGAAGCACTTCAACGACGCGTACTGCATCGGCAAGGGGAGCT	6871220	6871320	6871370	6871318	-1	7	ONIVA07G08030	6871220	6875210	None	15700	2267	148981	No_or_no_constitutive_exon
CATTTTCCTTTTTGCAGTAGATCTTGCTTCCAATTGATTTTGTAGGGCAGTA	7369307	7371426	7369257	7369309	1	7	ONIVA07G08330	7367171	7372799	None	15700	2267	148981	No_or_no_constitutive_exon
CCAGCACTGCTGGGGGAGCCCGACAGGTTGGACGGAGTTGGTGGGGGCAGTC	7957001	7957339	7957389	7957337	-1	7	ONIVA07G08690	7957001	7957606	None	15700	2267	148981	No_or_no_constitutive_exon
TATGTGCACAACATCAATTTTGAGGAACTATTGTTGATACAGGGTTGCAGTT	8127911	8128366	8128416	8128364	-1	7	ONIVA07G08800	8124144	8130573	None	15700	2267	148981	No_or_no_constitutive_exon
TGGCGCCGGCACCCAAGTTGCGTAGGTCCGCTCGATTACGGGGTCAGCAGGG	8208527	8208665	8208715	8208663	-1	7	ONIVA07G08850	8199431	8221827	None	15700	2267	148981	No_or_no_constitutive_exon
TCCTTCAAATAAATCCTCCTTTCCTTGAATAACGTTTAATTGGGAAGCAGAA	8544691	8545081	8544641	8544693	1	7	ONIVA07G09130	8538254	8547243	None	15700	2267	148981	No_or_no_constitutive_exon
TCCTGAATATTGATTTTCTTGTCGAATGGTGGGTTGGGGTGGTGATGCAGGA	9018940	9019100	9018890	9018942	1	7	ONIVA07G09370	9018564	9023569	None	15700	2267	148981	Yes
TTAACGTGCAATCTCCAATATTACCTAATCTCAATTGATGGGCTAAACAGGT	9382271	9382342	9382221	9382273	1	7	ONIVA07G09590	9381928	9393199	None	15700	2267	148981	No_or_no_constitutive_exon
GAGTTTACAATTAATTCAAGACTTCAAGTAGATTATGGGTTTAGATGAAGCG	9385030	9385289	9384980	9385032	1	7	ONIVA07G09590	9381928	9393199	None	15700	2267	148981	No_or_no_constitutive_exon
ATCACTTTGGTCGCCTCCACCATGTGGTAGTGCGGGATGGTAGGGAACAGGT	9392930	9393199	9392880	9392932	1	7	ONIVA07G09590	9381928	9393199	None	15700	2267	148981	No_or_no_constitutive_exon
ATCTGATGGACAAGATTTTGGCAGTTTGGGAAGCATTTGGGATATGGCAGGT	9458371	9458451	9458501	9458449	-1	7	ONIVA07G09660	9457013	9461909	None	15700	2267	148981	No_or_no_constitutive_exon
AATTAAGTTTTGTGATAGCTAATTGATATTGATTTTGTGGGCGGATGCAGCT	9458697	9458805	9458855	9458803	-1	7	ONIVA07G09660	9457013	9461909	None	15700	2267	148981	No_or_no_constitutive_exon
GCGTGATAACATCAGTGGGTGCATGGACGTACTTGGGGGACAAAGTGAAGGA	9499512	9499707	9499462	9499514	1	7	ONIVA07G09730	9493740	9499707	None	15700	2267	148981	No_or_no_constitutive_exon
CTACCTGAAATGGGTGGAACCCATAATGTTTTCTCGAAAGGGAAAAACAGAT	10141052	10141136	10141002	10141054	1	7	ONIVA07G10240	10138023	10144979	None	15700	2267	148981	No_or_no_constitutive_exon
AGAAATACAAAGAATTAACAATTGAAATTTGTTTGCACAGGTGGGCAAAGGA	10929315	10929698	10929748	10929696	-1	7	ONIVA07G10870	10928901	10935671	None	15700	2267	148981	No_or_no_constitutive_exon
TATGGTAGAATTTCTTTTTCTTGTGCATGTGCATTTGAGCATGGGTGCAGGC	10928901	10929045	10929095	10929043	-1	7	ONIVA07G10870	10928901	10935671	None	15700	2267	148981	No_or_no_constitutive_exon
TAGGGAGAGCAATTTATGCATTTAATTTTTTTTTCTCTGGGCAAGTGCAGCT	11042948	11043024	11043074	11043022	-1	7	ONIVA07G10980	11039875	11045035	None	15700	2267	148981	Yes
GCCGCCGCCGCGCTCGTGTGGATTTCGAATTCCAAGTGAAGTGGGAGCAGGT	11268941	11268986	11269036	11268984	-1	7	ONIVA07G11200	11268941	11277441	None	15700	2267	148981	No_or_no_constitutive_exon
GAAGGGAATCAAAATCGATTCTTTTTTTTTTTTTTGCTTTTTGAAGGGAGGG	11672549	11672678	11672499	11672551	1	7	ONIVA07G11590	11671678	11678612	None	15700	2267	148981	Yes
CAGTGACGGGTTGCACGCTATGTCTTTCAATTTTTTTTGTTGGGTTAAAGAT	11927475	11927501	11927551	11927499	-1	7	ONIVA07G11810	11927213	11927594	None	15700	2267	148981	No_or_no_constitutive_exon
TAATAATGGTCTGTTTCCTCTGCACCATGCTGCTATCTTGGGGAGTACAGTG	12441754	12442086	12442136	12442084	-1	7	ONIVA07G12200	12439360	12444025	None	15700	2267	148981	No_or_no_constitutive_exon
ATATTTTTGTATTTCCTTTTTCTCATCTCATATTCATGGTTGGGTGACAGAA	12522421	12522679	12522371	12522423	1	7	ONIVA07G12340	12518466	12528839	None	15700	2267	148981	No_or_no_constitutive_exon
CAAATTTCTGAAGCCCATCGACGCGGACCTCAACCTCCATGCTGGGGCAGCA	12592915	12593001	12593051	12592999	-1	7	ONIVA07G12420	12589870	12596882	None	15700	2267	148981	No_or_no_constitutive_exon
GTTATAAGCAAGGGGTTCCCATCACACCTAGACTAATTCCATGTGGGCAGGG	12940256	12940392	12940206	12940258	1	7	ONIVA07G12750	12935835	12943363	None	15700	2267	148981	No_or_no_constitutive_exon
TAGGAAAACTTACACAAAAGGGTCAACTCGGTAATGGGTTGTGGAATCAGAT	13197243	13197695	13197193	13197245	1	7	ONIVA07G12960	13196926	13197695	None	15700	2267	148981	No_or_no_constitutive_exon
GCTATGCATACGATTCTGCAGCACTGATGCATAGGTGTTGGGTGGTGCAGAG	13258409	13258770	13258820	13258768	-1	7	ONIVA07G13030	13258262	13268855	None	15700	2267	148981	No_or_no_constitutive_exon
CGTCGACGAATGACGACGGGGGTACTCCTCCGCCGACGATGAAAGGGTAGTA	14097180	14097695	14097130	14097182	1	7	ONIVA07G13830	14093757	14097695	None	15700	2267	148981	No_or_no_constitutive_exon
TCTTCTTCATTCATGGCTCCTCTGTTCACTCTTTTACCTTGGGATGGCAGGG	14200255	14200371	14200421	14200369	-1	7	ONIVA07G13930	14196139	14202587	None	15700	2267	148981	Yes
TGCTTCGCGCACCATCGTCATCGTCGCCGTCGCCTTCTGTGTTGGGGAAGTT	14536432	14536518	14536382	14536434	1	7	ONIVA07G14320	14531388	14536518	None	15700	2267	148981	No_or_no_constitutive_exon
TCTTCATCTGCAGCTTGTATGATGCTATCTATGTGGTGGGTGGAAAGCAGGT	14682608	14683015	14682558	14682610	1	7	ONIVA07G14430	14664941	14683015	None	15700	2267	148981	Yes
TGGTGCTTTGATTTCTTTGATTGATACGAAGAGAGGAATGGTGGGGTTAGGT	14749786	14750404	14749736	14749788	1	7	ONIVA07G14540	14749316	14750404	4343386	15700	2267	148981	No_or_no_constitutive_exon
ACTTGTATGCAGATGCAGATACGACTGCTTTGGTATATGGAATTGGGAAGTT	14971625	14971963	14972013	14971961	-1	7	ONIVA07G14810	14970359	14976024	None	15700	2267	148981	No_or_no_constitutive_exon
CACTGTGACTGTATACTGTACTACTGAATTCGCACATGACCTTGGGAAAGGA	14985822	14985921	14985971	14985919	-1	7	ONIVA07G14850	14985468	14991190	None	15700	2267	148981	Yes
CCGGTGGATGGCGGGCGGCTTACTTCGGTAGTCCGACGGCGCGTGGGTAGGT	15016249	15016332	15016382	15016330	-1	7	ONIVA07G14880	15015368	15016407	None	15700	2267	148981	No_or_no_constitutive_exon
GATGAAACAAGCCATATGATATTATGATTGATCAAGCGCAATGTGGGCAGAA	15199969	15201352	15201402	15201350	-1	7	ONIVA07G15090	15199969	15206183	None	15700	2267	148981	No_or_no_constitutive_exon
CGCAGCAGGATAGCCGCGCAATGGTTGGCCTTAACCGGCGAGGGCGCTAGGT	15281338	15281436	15281288	15281340	1	7	ONIVA07G15190	15278690	15292474	None	15700	2267	148981	No_or_no_constitutive_exon
GCAGCAGGATAGCCGGCGCAATGGTTGGCCTTAACCGGCGAGGGCGCTAGGT	15291030	15291091	15290980	15291032	1	7	ONIVA07G15190	15278690	15292474	None	15700	2267	148981	No_or_no_constitutive_exon
CGCTGCTCGCGCCCCGCGCTGCCGGCGAGCCATGGCCGGTGTGCGGGCAGGA	15371947	15372698	15372748	15372696	-1	7	ONIVA07G15300	15369833	15378315	None	15700	2267	148981	No_or_no_constitutive_exon
TATGTAAATTTTCTATTGAATTTGTACTGAAGTATAATTTGTGGGTGCAGAT	15395087	15395375	15395425	15395373	-1	7	ONIVA07G15330	15395087	15403884	None	15700	2267	148981	No_or_no_constitutive_exon
TTCTAAACTAGTTTTATCTAATTCTAAATTCGTTTTTTTATGGGTGCGAGGG	15463135	15463178	15463085	15463137	1	7	ONIVA07G15370	15449406	15475310	None	15700	2267	148981	No_or_no_constitutive_exon
AAATAGCAGTGAAAAGGCTCTCACAAAGTTCAAGACAAGGGATAGAAGAGCT	15976970	15977109	15977159	15977107	-1	7	ONIVA07G15900	15975899	15982172	None	15700	2267	148981	Yes
CTATGAATTCTCCTATGCCTGGGAACACCCATCCCTGGCTCTGGGGGTAGGA	16029473	16029574	16029624	16029572	-1	7	ONIVA07G15960	16027448	16034118	None	15700	2267	148981	No_or_no_constitutive_exon
CCGAAAAGAAAAACAAAAGAAAAAAGAAAAAAAAAGGGGGGAAAACTCAGGA	16726113	16726379	16726429	16726377	-1	7	ONIVA07G16870	16721012	16727038	None	15700	2267	148981	Yes
GAGAGAGTGCAGAGTAGCTAAGTAGTTATTTTTTGGTTGTGGGGGTGCAGAG	16859988	16861944	16859938	16859990	1	7	ONIVA07G17110	16859659	16861944	None	15700	2267	148981	No_or_no_constitutive_exon
GGCAGGCGGAGGTCGCCGGGATGCTCGTATCGGCGCTCTTCGCGGGGCAGTA	17090050	17090321	17090000	17090052	1	7	ONIVA07G17380	17084494	17090525	None	15700	2267	148981	No_or_no_constitutive_exon
TGCTATCTCAGATGCTTGTTTTATATTCTTATTATTAATTGTGGGTGCAGTG	17127298	17127370	17127248	17127300	1	7	ONIVA07G17460	17126312	17130910	None	15700	2267	148981	No_or_no_constitutive_exon
GTCGGCGCATCGTCTTCCCATCCCAGGTGTCCCTCGTACGGTCGGGGTAGCG	17136163	17136238	17136288	17136236	-1	7	ONIVA07G17470	17130649	17136666	None	15700	2267	148981	No_or_no_constitutive_exon
GTAAATAATAATTTATTCTTTTTAATTCTTGAAATTTTTGGTGGGCAAAGTC	17143151	17143673	17143101	17143153	1	7	ONIVA07G17480	17140354	17143673	None	15700	2267	148981	No_or_no_constitutive_exon
AAGGTGGCGCGCGTGCTGGAGCTCGCCAACTTCATGAGGGCCGTGGGGAGGG	17189381	17189737	17189787	17189735	-1	7	ONIVA07G17560	17189381	17190759	4343649	15700	2267	148981	No_or_no_constitutive_exon
TCTAGTCATAGCCTTTGGATACTTGTATTCTCTAGCATTAGTGGGATCAGGG	17278602	17278668	17278718	17278666	-1	7	ONIVA07G17630	17236083	17293378	None	15700	2267	148981	No_or_no_constitutive_exon
GATGGTGCTGTTGTTGCTGATGGCGCTGGTTTACTGCTCCTGAGGGGTAGGG	17378201	17378276	17378151	17378203	1	7	ONIVA07G17750	17378149	17379616	None	15700	2267	148981	No_or_no_constitutive_exon
AGCAGCAGCTGAGGTGAATGAATGCATGGTAAGGTGAATTCAGGGTGCAGAG	17382181	17382282	17382131	17382183	1	7	ONIVA07G17760	17381087	17383450	None	15700	2267	148981	No_or_no_constitutive_exon
GTCCCGATCAGCAAGCCAAGCATGCTCGTCACCCTCAAGATGAAGGGCAGGG	17496685	17497128	17496635	17496687	1	7	ONIVA07G17930	17496130	17497128	None	15700	2267	148981	No_or_no_constitutive_exon
CTTTCTACTACTTCGAGGCGTGGTTTGATGGGTGGTGTGCGCGGGGGCAGAT	17905796	17906199	17905746	17905798	1	7	ONIVA07G18460	17905118	17908601	None	15700	2267	148981	No_or_no_constitutive_exon
TTTGATTAGATCAAAATTTTAGTGCTATTTAGGCGGTTAGGGAGTAGTAGTA	18106401	18106450	18106351	18106403	1	7	ONIVA07G18710	18105675	18108028	None	15700	2267	148981	No_or_no_constitutive_exon
TGGTGGAGTTTTGGGGGGACTGATTCGGGGGGTAGTTATTTGGGGTGCAGGC	18157557	18157647	18157507	18157559	1	7	ONIVA07G18800	18157167	18164199	None	15700	2267	148981	Yes
GTGTTGGATCTGCACTGAATTTGGGATGGATGCAGAATCACAGGGGGAAGCT	18220286	18221117	18221167	18221115	-1	7	ONIVA07G18860	18220286	18225564	None	15700	2267	148981	Yes
CTCGGATGGACCTCGGGATCTCTCTGACTCGCTTCCTCCGGATTGGGCAGCC	18949978	18950079	18950129	18950077	-1	7	ONIVA07G19860	18946278	18950331	None	15700	2267	148981	Yes
AGTTAAAAAATTTAAATTTTGGCATTGGCATATGCTGATTGGGCCAAAAGAT	19037842	19038095	19038145	19038093	-1	7	ONIVA07G19940	19018319	19039437	None	15700	2267	148981	Yes
GGGTGGCGAGGAGGAAGACGAACTCGCAGCCGGCGATGGCGGGCTCGAAGGT	19029592	19029688	19029542	19029594	1	7	ONIVA07G19950	19020603	19036067	None	15700	2267	148981	No_or_no_constitutive_exon
TGTGGATTTTGGTTTTTGCAGATGATACGGCGATGTTCTACGGGCTGAAGTA	19207445	19207705	19207755	19207703	-1	7	ONIVA07G20160	19207445	19209880	4343845	15700	2267	148981	No_or_no_constitutive_exon
ATGGATGGTGGATAAGTGCGACATCACACTCGTGCCTTCACGGGGTGAAGTT	19777295	19777442	19777245	19777297	1	7	ONIVA07G20840	19777249	19777881	None	15700	2267	148981	No_or_no_constitutive_exon
AATGCTACGAGCCACCTTCTCCTCTTTTTCTAATCGTGGGGAGAATAAAGGT	19777839	19777881	19777789	19777841	1	7	ONIVA07G20840	19777249	19777881	None	15700	2267	148981	No_or_no_constitutive_exon
AAAGAAATGGCTATTGTTTGCTCCATCACGAGAGATAAAAAGGGAAGCAGAA	19954932	19955525	19954882	19954934	1	7	ONIVA07G21050	19954712	19955525	None	15700	2267	148981	No_or_no_constitutive_exon
GTTAATGTATTCTTATTAACACATATCTATGTTCTTTTTTGTGTGGGCAGTT	20104976	20105193	20105243	20105191	-1	7	ONIVA07G21210	20101320	20111104	4352484	15700	2267	148981	No_or_no_constitutive_exon
TGCGGCGGCATTGTCGGGGTGTTTAATTGCCAGGGCGCCGGGTGGTGCAGGG	20170834	20171328	20170784	20170836	1	7	ONIVA07G21290	20170252	20173907	None	15700	2267	148981	No_or_no_constitutive_exon
CATCTGTATCAACCAACGCTGAATATATTCTTTTGATGTGGGCCATAAAGTT	20311060	20311333	20311383	20311331	-1	7	ONIVA07G21480	20310716	20311858	None	15700	2267	148981	No_or_no_constitutive_exon
ATTTGCTAACTCAATGTGGGTTTGTAGTCTACTGTCAAGGGACAGACCAGGA	20518217	20518315	20518167	20518219	1	7	ONIVA07G21820	20512834	20520080	None	15700	2267	148981	No_or_no_constitutive_exon
TGGAGGAAATCCTTCTTACTGATCAGCCTCTTTCTTTCTGGGTAATGCAGCA	20518805	20518958	20518755	20518807	1	7	ONIVA07G21820	20512834	20520080	None	15700	2267	148981	No_or_no_constitutive_exon
ACGCGCGCGCGCGCGAGGCCTGAGAAGCAAGGTATTGGGCTGGGAGCGAGGG	20596653	20596744	20596603	20596655	1	7	ONIVA07G21930	20596446	20601514	None	15700	2267	148981	No_or_no_constitutive_exon
GATCTGGTTGGGGGGGATTTTGGATGGGTGCGTGTGTGGTGGGGATGCAGAT	20596890	20596985	20596840	20596892	1	7	ONIVA07G21930	20596446	20601514	None	15700	2267	148981	Yes
AATGAAAATTTATTGGTGGCTGCAGTTCTTTTTCATATTGTGAGGGACAGTG	20617343	20617516	20617566	20617514	-1	7	ONIVA07G21970	20617343	20618100	None	15700	2267	148981	No_or_no_constitutive_exon
AGCAGCAGCGAGCTGATCGGAATTTCACGTTATTCCAGGGGTGGGGGAAGAC	20664006	20664156	20664206	20664154	-1	7	ONIVA07G22040	20663479	20670648	None	15700	2267	148981	No_or_no_constitutive_exon
GTTTGAGAGTTTTACATGGTTCTTTTTGTCTGAACTGGGCGTGGTGACAGCG	20801952	20802145	20801902	20801954	1	7	ONIVA07G22210	20799245	20804133	None	15700	2267	148981	No_or_no_constitutive_exon
AGGGGAGAGTTGGGGTTTTGCGAGCGAGATCGAGCGATGGCGACGGGGAGCG	20922693	20923146	20922643	20922695	1	7	ONIVA07G22420	20919225	20934382	None	15700	2267	148981	No_or_no_constitutive_exon
TAGCAATCCCCTATTATGCCTATTTACTACGCCTTAAAAGGGGTGTACAGGC	21181653	21181805	21181855	21181803	-1	7	ONIVA07G22760	21180464	21184274	None	15700	2267	148981	No_or_no_constitutive_exon
CATGTTTGCTTCTTGGAATGATTCCTCATCAGTTTTTTTGGGGTATGCAGAC	21483596	21483717	21483767	21483715	-1	7	ONIVA07G23110	21481913	21486608	None	15700	2267	148981	Yes
GATGGTGAGGTTCCTCGCAACATTATCTGCCCTAATTTGGGTGAATCAAGAT	21797916	21798097	21797866	21797918	1	7	ONIVA07G23580	21796153	21798230	None	15700	2267	148981	No_or_no_constitutive_exon
TGAAGCTTTGTCCCGATTTGTTGCTGGGGTTCGTCGATCTGGGAGGGAAGCT	21837489	21837557	21837607	21837555	-1	7	ONIVA07G23630	21834145	21837787	None	15700	2267	148981	Yes
TGTGCCTGGTCCATTTGACGAACAAGGTAACTACTCTGGATGAGGGGCAGGG	21849495	21850189	21850239	21850187	-1	7	ONIVA07G23670	21848656	21850473	None	15700	2267	148981	No_or_no_constitutive_exon
GTTCTGCCAATTATTTCAATCAACATGTTAATTTCTTTGCATGTGGGCAGCT	22266988	22267123	22266938	22266990	1	7	ONIVA07G24210	22262187	22267954	None	15700	2267	148981	Yes
CAAGGCATCTCTAATCATATTCTATGGGATGGTGCTGGGGCAAGGGATAGTT	22322249	22323667	22322199	22322251	1	7	ONIVA07G24240	22319604	22324526	None	15700	2267	148981	No_or_no_constitutive_exon
TGGTGTTTCTTTCTCTTTTGATGCTTGATGGTTGTTGTTTGGGGTTGTAGGA	22540578	22540654	22540528	22540580	1	7	ONIVA07G24530	22539637	22543824	None	15700	2267	148981	Yes
TGGGAACCTTAATTCTGATGGTGAAAAACCTACTTGTCTATGGGAAACAGTA	22550738	22550891	22550941	22550889	-1	7	ONIVA07G24560	22547419	22551338	None	15700	2267	148981	No_or_no_constitutive_exon
AGTTCAGACCTGCCTAGAAGCCAGTGGTAGAGGCTAATGGGAAACATCAGAG	22548497	22548564	22548614	22548562	-1	7	ONIVA07G24560	22547419	22551338	None	15700	2267	148981	No_or_no_constitutive_exon
ATTCCCTGGCACTTACCAAGACTTTGTTTTTGAATATCTGGTGGGAGCAGAT	22647318	22647417	22647467	22647415	-1	7	ONIVA07G24680	22644017	22658450	None	15700	2267	148981	No_or_no_constitutive_exon
TGAAATTAGTAGTGGTATAAGAGTAAATGAGTAACATTGTGGGTGTGAAGGT	22777334	22777589	22777639	22777587	-1	7	ONIVA07G24850	22774674	22778108	None	15700	2267	148981	No_or_no_constitutive_exon
TGGTGTCAATTGAGGCTGATTGAGACTTCGAGAGGTGTTTGTGGGCGCAGGT	23093164	23093482	23093114	23093166	1	7	ONIVA07G25250	23092238	23098363	None	15700	2267	148981	No_or_no_constitutive_exon
CATTGAATTGAGGAATAATATGTTAAAATTTGCATGTTGGATGGGTCAAGAT	23138331	23138531	23138581	23138529	-1	7	ONIVA07G25330	23136539	23139397	None	15700	2267	148981	No_or_no_constitutive_exon
TACATATTTTTGCTTGGTGGAAAATACTGATGAACGATTCTGGGATGCAGGC	23194618	23194678	23194728	23194676	-1	7	ONIVA07G25400	23194618	23197291	None	15700	2267	148981	No_or_no_constitutive_exon
ATTCCGTGTCGGTTGCATCATTTAGAGTTAGATTGGGGTTGATGGAGCAGGC	23806966	23807193	23807243	23807191	-1	7	ONIVA07G26150	23796243	23807775	None	15700	2267	148981	No_or_no_constitutive_exon
GCAGGACCGCTACGGATCAGGACGGCGAGGAGGAGGTAGCTGACGGGGAGGG	24337006	24337350	24336956	24337008	1	7	ONIVA07G26910	24336831	24339966	None	15700	2267	148981	No_or_no_constitutive_exon
CCGAAAATCGGAACAAGGTTTTCACCTGGAGATTTGTGGGGATATGAAAGAA	24362845	24362992	24362795	24362847	1	7	ONIVA07G26950	24352771	24363212	None	15700	2267	148981	No_or_no_constitutive_exon
TGTGTGCGTGACCTGGGCAAGTGGCGGTAGCAAGAGGAGGGTATAAATAGGC	24443218	24443449	24443168	24443220	1	7	ONIVA07G27050	24443167	24448695	None	15700	2267	148981	No_or_no_constitutive_exon
TTCTTCTTCTCTCTGTCTCTGCCTTGCTCGCTCACTTGCCAATGGGCCAGAT	24512550	24512796	24512846	24512794	-1	7	ONIVA07G27150	24510948	24513524	None	15700	2267	148981	No_or_no_constitutive_exon
TATTATGGAGGTGACGATGGAAAATGGACTTGTGATGGGATGATGGATAGGT	24510948	24511242	24511292	24511240	-1	7	ONIVA07G27150	24510948	24513524	None	15700	2267	148981	No_or_no_constitutive_exon
GCATGCAAATTGCTTTTATTAATTTTCGTCTGTTGTTTTGAGGGCATTAGAT	24654843	24655059	24654793	24654845	1	7	ONIVA07G27250	24650961	24656889	None	15700	2267	148981	Yes
GACATTTTTCATGTATGCTTTATTGTTTTGTTTCTTTTTTGGGGGGTCAGCA	33977	34626	33927	33979	1	8	ONIVA08G00030	28077	46022	None	15700	2267	148981	Yes
TGCCTCATCTTGATCTGATATGGTGATATTCTCTTATTGGAACGGGTTAGGG	224968	225585	224918	224970	1	8	ONIVA08G00300	224543	229112	None	15700	2267	148981	No_or_no_constitutive_exon
CTTGAATTGTACTATTATGCTTGTTTATTTACATGTTCACATGGGACCAGGT	462405	462743	462355	462407	1	8	ONIVA08G00640	459978	465840	None	15700	2267	148981	No_or_no_constitutive_exon
TTTCATTACAGTATTTTCATCACAACATATTGTTTTTTTCCTGGGAGCAGAA	541246	543193	541196	541248	1	8	ONIVA08G00760	538082	543193	None	15700	2267	148981	No_or_no_constitutive_exon
GCACCGTGCGTTTGTGTGCTGATGATTTGTGTGGTTTGATTGGTGGGTAGGG	940385	940572	940622	940570	-1	8	ONIVA08G01210	933276	941118	None	15700	2267	148981	No_or_no_constitutive_exon
TGGTGAAATCTCTGTTCTAATGGCGGCTACTCGACGGTGTGTGGGCGCAGGA	935039	935112	935162	935110	-1	8	ONIVA08G01210	933276	941118	None	15700	2267	148981	No_or_no_constitutive_exon
ATATCATATAACATAGTGGTTTGTATAATGAATATCTTTTAACTGGGCAGGG	963611	963688	963738	963686	-1	8	ONIVA08G01250	959363	964867	None	15700	2267	148981	Yes
AATCTGGTGCGTGTTCTTGCGGCGAGGGTTGCTGATTTGGGGATGTGCAGGT	980817	981000	981050	980998	-1	8	ONIVA08G01270	979575	981203	None	15700	2267	148981	No_or_no_constitutive_exon
TGGCGGGATCTGACCTGACCTGACCTTGGCGTGGGTGGGGGGTGGTGTAGGT	1204880	1205037	1204830	1204882	1	8	ONIVA08G01590	1204391	1207746	None	15700	2267	148981	No_or_no_constitutive_exon
ATACTTTATACTGAACATTGAACTGTGTCATCTTCCATGTGGGTGGTCAGAG	1346244	1346413	1346463	1346411	-1	8	ONIVA08G01830	1343779	1346970	None	15700	2267	148981	No_or_no_constitutive_exon
GTTGCTAGTCCGAATCCCTGACGCGCGTTGCTCGCTCTTCTGGGTGGCAGCA	1543745	1543981	1543695	1543747	1	8	ONIVA08G02060	1539329	1547310	None	15700	2267	148981	No_or_no_constitutive_exon
GCTAGTCCGAATCCCTGACGCGCGTTGCTCGCTCTTCTGGGTGGCAGCAGAT	1543748	1543981	1543698	1543750	1	8	ONIVA08G02060	1539329	1547310	None	15700	2267	148981	No_or_no_constitutive_exon
GGGAATAGTAAAGCTCTGACTGTTGTACGCGTCAAGACGTAGGGTGCCAGGA	1586467	1586518	1586568	1586516	-1	8	ONIVA08G02120	1585697	1586591	None	15700	2267	148981	No_or_no_constitutive_exon
AAACTTTTTGAGGGATAACGCAGAATACCTGATGAGGTGTGGGTAGGGAGGG	1956443	1956762	1956812	1956760	-1	8	ONIVA08G02500	1955979	1963915	None	15700	2267	148981	No_or_no_constitutive_exon
[truncated: 268 more rows]
