# Supplementary material for: Widespread Separation of the Polypyrimidine Tract From 3′ AG by G Tracts in Association With Alternative Exons in Metazoa and Plants
Source: Front Genet. 2019 Jan 14;9:741. doi: 10.3389/fgene.2018.00741 (PMC6339879; doi:10.3389/fgene.2018.00741)
Supplement: DATA FILE S2 — Sequences of REPAG 3′ SS from each species of metazoa, plants and protists. [file Data_Sheet_2.zip › Supplementary data 2/Metazoa_Release91_macaca_nemestrina.txt]

REPA_GGG_Sequence	Exon_Start	Exon_End	Pos_-50	Pos_+2	Strand	Chromosome	GeneID	Gene_Start	Gene_End	Gene_Name	Number_of_REPAs	Number_of_REPAs_has_GGG	Number_of_Intron(Intra_genic_Region)	Upstream_Constitutive_Exon
GGTGTGGTGGTGGGCACCTGTAATCTCAGCTACTTGGGAGGTTGAGGCAGGA	2110376	2110445	2110326	2110378	1	KQ009060.1	ENSMNEG00000032241.1	1916016	2192171	DOCK4	9692	2394	196984	No_or_no_constitutive_exon
TTCTTTAATCCTCTTTGCCCACTTACCTGCTGATATTGATGGGGAAAAAGCA	5678837	5678855	5678787	5678839	1	KQ009060.1	ENSMNEG00000045228.1	5545910	5768844	NRCAM	9692	2394	196984	No_or_no_constitutive_exon
TGCATGAAGGTTGACTTTCGTTGTTGTCTTTCTTTTTTGTTCGGGGGCAGAT	5993108	5993232	5993058	5993110	1	KQ009060.1	ENSMNEG00000036726.1	5922984	6031312	LAMB1	9692	2394	196984	Yes
CTTTTGGTCAATAAGCTAAACATCTTGTGCTTGGTTTTATTGGGTGACAGGT	6000348	6000573	6000298	6000350	1	KQ009060.1	ENSMNEG00000036726.1	5922984	6031312	LAMB1	9692	2394	196984	Yes
TGAGGCGGCGGAGGCGCCCAGCGGAGGTGAAAGCATTGGCGGAAGGGAAGAT	6065159	6065211	6065261	6065209	-1	KQ009060.1	ENSMNEG00000041398.1	6035112	6065341	DLD	9692	2394	196984	No_or_no_constitutive_exon
CTTCATCTTCCCTTGGGAGTCAGAACAGAGCAGGGTAGAAGTGGGGGAAGAG	7983691	7984052	7984102	7984050	-1	KQ009060.1	ENSMNEG00000029325.1	7983691	8043994	CDHR3	9692	2394	196984	No_or_no_constitutive_exon
ATGGTTACTAAGAATTTTGCACTTCGTTTTAGGTTGTCACCACTGGGAAGGA	8035471	8035604	8035654	8035602	-1	KQ009060.1	ENSMNEG00000029325.1	7983691	8043994	CDHR3	9692	2394	196984	No_or_no_constitutive_exon
CTTCCCTTGGGAGTCAGAACAGAGCAGGGTAGAAGTGGGGGAAGAGACAGTC	7983691	7984046	7984096	7984044	-1	KQ009060.1	ENSMNEG00000029325.1	7983691	8043994	CDHR3	9692	2394	196984	No_or_no_constitutive_exon
GGCAGGTAAGGGACCTCCTGGCACCGCCTTCACCGGCTCTGGGGGGGCAGGG	8422185	8422291	8422135	8422187	1	KQ009060.1	ENSMNEG00000043533.1	8151397	8431606	ATXN7L1	9692	2394	196984	No_or_no_constitutive_exon
TTAAAATAATTTTCTGGTCTCTTGCAATAGTGAGAAAACAAAGGGAAAAGAT	8498480	8498527	8498430	8498482	1	KQ009060.1	ENSMNEG00000028253.1	8459875	8498527	EFCAB10	9692	2394	196984	No_or_no_constitutive_exon
TAGAGTAAAAATTGCTGACCTGGGAAATGCTTGTTGGGTGGTAAGTAGAGTT	8991967	8991988	8991917	8991969	1	KQ009060.1	ENSMNEG00000034413.1	8849140	9010200	SRPK2	9692	2394	196984	No_or_no_constitutive_exon
TAAGTATATACACAATTCCAATACTTTTTTGATATATTATAGGGGCTAAGGA	12160386	12160448	12160336	12160388	1	KQ009060.1	ENSMNEG00000044760.1	12057524	12215855	PHTF2	9692	2394	196984	No_or_no_constitutive_exon
AGTGGCATCCGGGGCCGGGGTCGGCCGTGGACAGGGCCGGGACCGCAGAGCT	14060245	14060589	14060639	14060587	-1	KQ009060.1	ENSMNEG00000032124.1	14059824	14060734	None	9692	2394	196984	No_or_no_constitutive_exon
CCAAATCTCCTCTTGAACTGTACTCCCATAATGCCCACGTATTGTGGGAGGG	19890677	19890754	19890627	19890679	1	KQ009060.1	ENSMNEG00000011105.1	19886115	19890754	None	9692	2394	196984	No_or_no_constitutive_exon
CCTCTGCCATCATTGCACTGGCCGGGGCGGCGCGGGCAGCGGGGGCGCAGGC	27145737	27145862	27145687	27145739	1	KQ009060.1	ENSMNEG00000034063.1	27145254	27155023	GATAD1	9692	2394	196984	No_or_no_constitutive_exon
GAGGTCGCCGGGAGCCCGCGCTTCCAGAGAATTGAGATTGGGTGAACGAGAC	31782828	31782874	31782924	31782872	-1	KQ009060.1	ENSMNEG00000029391.1	31782828	31783154	None	9692	2394	196984	No_or_no_constitutive_exon
TGAGATACTGCCCACCACTCCCATCTCAGAATAGAAGGGTGGGAAGCCAGAG	31931683	31931721	31931771	31931719	-1	KQ009060.1	ENSMNEG00000030799.1	31931445	31935000	None	9692	2394	196984	No_or_no_constitutive_exon
TTTGTTGGAAGGTCCACTCAGACTCTCACCTGTGCCTCCCGGGGGAGGAGGA	38476302	38476964	38477014	38476962	-1	KQ009060.1	ENSMNEG00000042009.1	38476302	38478036	None	9692	2394	196984	No_or_no_constitutive_exon
AAAATGACGTGTATGTATAAATATCCAAGAATGAAGAAAAAATGGGAGAGTT	49711479	49711795	49711845	49711793	-1	KQ009060.1	ENSMNEG00000035994.1	49711069	49714425	None	9692	2394	196984	No_or_no_constitutive_exon
GAGATGAGCGCAGTGTGAAGAGCACAGCTGTGCAGGTGGGAGACTGGCAGTG	49739009	49739272	49739322	49739270	-1	KQ009060.1	ENSMNEG00000043436.1	49738761	49740058	None	9692	2394	196984	No_or_no_constitutive_exon
ATATGGCAGTGGACGTGGATTTGGGGATGGCTATAATGGGTATGGAGGAGGG	52343688	52343697	52343747	52343695	-1	KQ009060.1	ENSMNEG00000029148.1	52337773	52348672	HNRNPA2B1	9692	2394	196984	No_or_no_constitutive_exon
TTGTTGTCCCCGCTGTTCTGGACACTGGGGAAACAGGCCCAGGGCACCAGGA	55011898	55012056	55011848	55011900	1	KQ009060.1	ENSMNEG00000034055.1	54699368	55112120	CREB5	9692	2394	196984	No_or_no_constitutive_exon
TAGTGACTTTGTGTCTTTGTTTTCTCCTTCCACCGCCCATGGGCACGCAGCA	56466688	56466811	56466638	56466690	1	KQ009060.1	ENSMNEG00000040559.1	56455048	56484345	MTURN	9692	2394	196984	No_or_no_constitutive_exon
TGGGTGCCAGAGCAAAACCTCACTTCCTTTCAGGCCCCAATGTGGGAAAGAC	58637481	58637617	58637667	58637615	-1	KQ009060.1	ENSMNEG00000036069.1	58637481	58639559	None	9692	2394	196984	No_or_no_constitutive_exon
GTGTACTTTTTTTTTTCTCTTTTGCTGTGACATCACCTGGGAAAATCCAGAA	61103677	61103732	61103627	61103679	1	KQ009060.1	ENSMNEG00000038775.1	61075402	61124763	NT5C3A	9692	2394	196984	No_or_no_constitutive_exon
TGCGTCCGCGCTACTCTCCTCGCCGCCCCGATGGCGTTCCGGGGCTGGAGGC	61183762	61183963	61184013	61183961	-1	KQ009060.1	ENSMNEG00000036551.1	61133528	61184831	FKBP9	9692	2394	196984	No_or_no_constitutive_exon
CTGGGTCCTGGGTCCTGAGGACACCGACTGTAGTCATGCTGTGGGTGCAGAC	10619658	10619804	10619854	10619802	-1	KQ006730.1	ENSMNEG00000036194.1	10617040	10641865	HAAO	9692	2394	196984	No_or_no_constitutive_exon
GTCTGGCCAGAGCCCCACCGACTCACCAGGCTCCTCGCTGTGTTGGGAAGGC	11710118	11710388	11710068	11710120	1	KQ006730.1	ENSMNEG00000027676.1	11695697	11720638	ABCG8	9692	2394	196984	No_or_no_constitutive_exon
ATGAGCCAACCTAAAAAGTCAGGATGATGGTGACAAGTTTTTGGGATGAGCT	29006765	29006794	29006844	29006792	-1	KQ006730.1	ENSMNEG00000041584.1	29006765	29007606	None	9692	2394	196984	No_or_no_constitutive_exon
TGGTTTTTTGGCCACTGCTGTAAAATAATGTCTCCTCTCTCACGGGACAGCC	33844323	33847644	33847694	33847642	-1	KQ006730.1	ENSMNEG00000028343.1	33844323	33971352	SPRED2	9692	2394	196984	No_or_no_constitutive_exon
TGCAAAGATCCCTGCCCATCTCAGCTATTTTGGTTGGCATTACAGGGGAGCG	36889943	36890094	36889893	36889945	1	KQ006730.1	ENSMNEG00000029803.1	36873768	36910459	PLEK	9692	2394	196984	No_or_no_constitutive_exon
TTCATTGTTACTGAGACATTTGTCTTTTGTGACTATTATTCTGGGACAAGCC	38011936	38012242	38012292	38012240	-1	KQ006730.1	ENSMNEG00000032158.1	37958729	38145969	AAK1	9692	2394	196984	No_or_no_constitutive_exon
CTTCTCTCTGTCTGTACCTGCGTGTGTTGCCGTCGGCGGCGGGGCCGCAGCC	41530554	41530739	41530504	41530556	1	KQ006730.1	ENSMNEG00000031712.1	41522895	41543520	EMX1	9692	2394	196984	Yes
GCCCAGCGAAATGCCAACACCTAAGAGACCTCGGGCCGACCAAAGGGAAGCA	43033022	43033179	43033229	43033177	-1	KQ006730.1	ENSMNEG00000044131.1	43033022	43034058	None	9692	2394	196984	No_or_no_constitutive_exon
TTGACACCCTGACACCTAATCTTTTCTTTCTGATCCCTCTGGGACCAAAGCG	43109972	43110074	43109922	43109974	1	KQ006730.1	ENSMNEG00000000034.1	43098385	43111878	TTC31	9692	2394	196984	No_or_no_constitutive_exon
AAATGGCCCACTCTGATCTGTCTTGGCCTTGGTTGGGGCACGGGCAACAGGT	43140097	43140197	43140247	43140195	-1	KQ006730.1	ENSMNEG00000043354.1	43135145	43143497	DQX1	9692	2394	196984	No_or_no_constitutive_exon
ATCAAGTAAGGTATTATTAACTGCCCTCACATTTTGGTCGCTGGGGAGAGGC	43145109	43145133	43145183	43145131	-1	KQ006730.1	ENSMNEG00000034556.1	43143581	43146816	AUP1	9692	2394	196984	No_or_no_constitutive_exon
TGACCCTAACCATGGACACCTGTCTCTTTATCCGCCCTGGGGAACTACAGTT	43509459	43509764	43509409	43509461	1	KQ006730.1	ENSMNEG00000036197.1	43463914	43523460	HK2	9692	2394	196984	No_or_no_constitutive_exon
GGCCGACAGTTCTGCATCGCTGTTACCCATCTAAAAGCACTGGCTGGGAGCG	50770898	50770920	50770970	50770918	-1	KQ006730.1	ENSMNEG00000007123.1	50770506	50776297	None	9692	2394	196984	No_or_no_constitutive_exon
AGACTAGCTCACCAAAATGGCCGCGTCCAGTGAAGGAAACTTTGAGGGAGAT	53339465	53339887	53339415	53339467	1	KQ006730.1	ENSMNEG00000042093.1	53339284	53339887	None	9692	2394	196984	No_or_no_constitutive_exon
TGTCAAGGGTGGGTGGTTTACTATACTGGGGAAAGGTGGGCAGGGAGGAGGT	54574354	54574448	54574304	54574356	1	KQ006730.1	ENSMNEG00000030307.1	54574034	54576822	None	9692	2394	196984	No_or_no_constitutive_exon
GACTCCATTTTAGGTAATTCAAGTTCCTTTTTCTCTTTTTTTGGGAATAGGT	55767619	55767735	55767785	55767733	-1	KQ006730.1	ENSMNEG00000030445.1	55758792	55779556	None	9692	2394	196984	No_or_no_constitutive_exon
CTGGTCCAGAGCCCTAGGCCAGATCCTACCGCTTGTCTTGGGGCCAACAGGG	161361	161513	161563	161511	-1	KQ005701.1	ENSMNEG00000043761.1	98764	214709	HSPG2	9692	2394	196984	Yes
AGTGACTCAATCGGCTCTGTCGTTCGCTTACAGGTGACCCACGGGCTGAGCG	173974	174093	174143	174091	-1	KQ005701.1	ENSMNEG00000043761.1	98764	214709	HSPG2	9692	2394	196984	No_or_no_constitutive_exon
CAAGAGTAAATGCACAATGTTGGAAGGTGGGCCTGAGGCACAGATGGGAGGC	109496	109701	109751	109699	-1	KQ005701.1	ENSMNEG00000043761.1	98764	214709	HSPG2	9692	2394	196984	No_or_no_constitutive_exon
GCCTTCCCTGGCCGTATCTTCTCCAGGAGGTGAGACTGGCGTTGGGAGAGCC	99982	100128	100178	100126	-1	KQ005701.1	ENSMNEG00000043761.1	98764	214709	HSPG2	9692	2394	196984	No_or_no_constitutive_exon
ATTATCATTTTTAACCAATTTTCCCCTTTTCGTGGTGGTGGGGAGCTTAGAA	1308900	1309275	1309325	1309273	-1	KQ005701.1	ENSMNEG00000042138.1	1308900	1312842	TEX46	9692	2394	196984	No_or_no_constitutive_exon
CTCTTTCCACTGAGATGCCCTGAGGTCTCCTTTGCATGTCCGAGGGACAGGA	1780335	1780445	1780495	1780443	-1	KQ005701.1	ENSMNEG00000030421.1	1768061	1822988	ASAP3	9692	2394	196984	Yes
AGGGGTGGTCAGTCCAGCTCCTTCCATAAACCCTGTTCTCTGCGGGGCAGAT	2160653	2160731	2160781	2160729	-1	KQ005701.1	ENSMNEG00000042645.1	2159746	2163822	GALE	9692	2394	196984	Yes
CAGTGAGTGGAGATCGTGCCGCTGCACTCCAGCCTGGGCGACAGAGCGAGAC	2285359	2285461	2285511	2285459	-1	KQ005701.1	ENSMNEG00000038158.1	2284207	2289586	None	9692	2394	196984	No_or_no_constitutive_exon
CGGTCCCGGTCCCGGTCCCGGTCCCGTAGCAGGTCGCGCTCTCGGGAAAGGT	3668151	3668300	3668350	3668298	-1	KQ005701.1	ENSMNEG00000031088.1	3663587	3669236	RSRP1	9692	2394	196984	No_or_no_constitutive_exon
CAGGCCACTGACAGACTGTGTCTTGCTTCCCTGCCCTGCCTGGGGCACAGGT	4180975	4182664	4180925	4180977	1	KQ005701.1	ENSMNEG00000042958.1	4010998	4182664	MAN1C1	9692	2394	196984	No_or_no_constitutive_exon
CTTACTGGAGTTGGAACAAAAATTGACCCCACTTTGTGCCGGGCTGACAGAA	4404818	4405179	4405229	4405177	-1	KQ005701.1	ENSMNEG00000033165.1	4404818	4409949	None	9692	2394	196984	No_or_no_constitutive_exon
GGGGTTTCGGTTTGTGGGCGGGAAAGACCTGACTGTCCCTGGGAACCCAGGA	4803805	4803945	4803995	4803943	-1	KQ005701.1	ENSMNEG00000033777.1	4787423	4827979	None	9692	2394	196984	No_or_no_constitutive_exon
GGGGTGGTGCCATGCGCCAAGGTGACTGGGAGGCCCAACCATTGGGGTAGGG	6272434	6272498	6272548	6272496	-1	KQ005701.1	ENSMNEG00000043664.1	6266483	6282274	FGR	9692	2394	196984	No_or_no_constitutive_exon
GTCCTAGGGATGCTGCTGTCAGGCCTCTCCCAGCTCCCAGACTAGGGGAGAG	6272381	6272401	6272451	6272399	-1	KQ005701.1	ENSMNEG00000043664.1	6266483	6282274	FGR	9692	2394	196984	No_or_no_constitutive_exon
TAAAGATCTAGGACATAGGAGGACAAGCCCGATTTTGAAGCATGTGGGAGCG	6792101	6792224	6792274	6792222	-1	KQ005701.1	ENSMNEG00000043243.1	6791605	6792471	None	9692	2394	196984	No_or_no_constitutive_exon
GATGGTGCTGGGTGTGCTGACCTGGGGTGGAGACCTTGTCTCAGGGACAGGC	8250010	8250127	8249960	8250012	1	KQ005701.1	ENSMNEG00000044104.1	8168874	8267421	PTPRU	9692	2394	196984	No_or_no_constitutive_exon
GCCTAGGGCGTGGTGCTGGATGGTGCTGGGTGTGCTGACCTGGGGTGGAGAC	8249992	8250118	8249942	8249994	1	KQ005701.1	ENSMNEG00000044104.1	8168874	8267421	PTPRU	9692	2394	196984	No_or_no_constitutive_exon
TCTGCAGACCTGGCCCTGCCCGCTCCAGGCTTACTATCCAGGCAGGGCAGAA	8244069	8244100	8244019	8244071	1	KQ005701.1	ENSMNEG00000044104.1	8168874	8267421	PTPRU	9692	2394	196984	No_or_no_constitutive_exon
TAAGCCGGGCTGTGGGGCGAGCTGGGGCGCATGGCAGGCCAAGCGGGCAGCA	8250178	8250333	8250128	8250180	1	KQ005701.1	ENSMNEG00000044104.1	8168874	8267421	PTPRU	9692	2394	196984	No_or_no_constitutive_exon
CTGGCTTTGTATCAACTCCAGAAGGGGGCCCATCAGTGGCAGGGGGTGAGAG	9834428	9834496	9834546	9834494	-1	KQ005701.1	ENSMNEG00000030268.1	9824818	9864394	SDC3	9692	2394	196984	No_or_no_constitutive_exon
CAGATGACAGGAAGGTCAAGGTAAGTCAGGGAAACGGGTTGGGAATGAAGAG	10364539	10364569	10364619	10364567	-1	KQ005701.1	ENSMNEG00000028162.1	10360966	10372610	FABP3	9692	2394	196984	No_or_no_constitutive_exon
TCTTCCCTCCCTTCTTGGGATTCATCTATTGTCTGCCTCAGAATGGGCAGCA	10364328	10364352	10364402	10364350	-1	KQ005701.1	ENSMNEG00000028162.1	10360966	10372610	FABP3	9692	2394	196984	No_or_no_constitutive_exon
CCCAGCTGGGTTGGCAAGTGGGGGTTGCATTTCTGTTCTGGGGATGAGAGCA	10426140	10426160	10426210	10426158	-1	KQ005701.1	ENSMNEG00000033066.1	10426121	10426544	None	9692	2394	196984	No_or_no_constitutive_exon
CATCTCTGGGTGGCCCCCAAAATGACTGACATTGTGTCCCCGTGGGGCAGGC	10592462	10592706	10592412	10592464	1	KQ005701.1	ENSMNEG00000042588.1	10589549	10604099	HCRTR1	9692	2394	196984	Yes
TGAGGGCAGGAAGATTAGGTTTCGGCTGCATTGTTCTCTGTGGGTGACAGGG	10637407	10637461	10637511	10637459	-1	KQ005701.1	ENSMNEG00000030754.1	10624165	10673601	COL16A1	9692	2394	196984	No_or_no_constitutive_exon
CAGGAGGGCCTGATCACTCCTCTCTGCCCTTGACCCCCTTGGGGACCCAGGT	12029295	12029694	12029245	12029297	1	KQ005701.1	ENSMNEG00000038488.1	12027220	12035044	HPCA	9692	2394	196984	No_or_no_constitutive_exon
TCCAGTCTAGCTGTCTGAGGATGAAGACCCCATCAGAGGGTGAGCAAGAGCC	12372403	12372463	12372513	12372461	-1	KQ005701.1	ENSMNEG00000043838.1	12340042	12375329	TRIM62	9692	2394	196984	No_or_no_constitutive_exon
TGCTGTTCACAGAAGAAATGAGTTCCAGGAAGCCCAAGTGACCTAGGGAGAT	13177483	13177753	13177803	13177751	-1	KQ005701.1	ENSMNEG00000040856.1	12745811	13411861	CSMD2	9692	2394	196984	No_or_no_constitutive_exon
GGGCATGATGGTGGGCATGGGTCAGAAGGATTCATATGTTGGGTGACGAGGC	14830655	14830830	14830605	14830657	1	KQ005701.1	ENSMNEG00000042114.1	14830483	14831919	None	9692	2394	196984	No_or_no_constitutive_exon
TATTTTACATGTGACAGTTCTGTAACCTCCATTTTTCTTGTTGGGAACAGGT	15402730	15402818	15402680	15402732	1	KQ005701.1	ENSMNEG00000039518.1	15314190	15456676	AGO3	9692	2394	196984	No_or_no_constitutive_exon
ACCTGATTTTGATATGATCCCATTTCTTTTGCTTGTGTGTGGGTTGGCAGCT	15893736	15893904	15893954	15893902	-1	KQ005701.1	ENSMNEG00000043487.1	15879797	15911244	OSCP1	9692	2394	196984	Yes
AGGTTTGCCATGGCCAAGGATGGAGGGCAGGCTTTGAACAGTGCAGGGAGGT	16276848	16276868	16276918	16276866	-1	KQ005701.1	ENSMNEG00000035057.1	16276848	16510630	GRIK3	9692	2394	196984	No_or_no_constitutive_exon
TCCTAACCATGGGCAGCAGCATCATCGGTTCCTTAACAACGGGCCAAAAGCT	17383511	17383639	17383689	17383637	-1	KQ005701.1	ENSMNEG00000033845.1	17379914	17482219	INPP5B	9692	2394	196984	No_or_no_constitutive_exon
GCGGGTTCGTCTGGGGGCGGAGCGCGCGGGGCGGGCGGCGGGATGAAGAGCT	17464177	17464426	17464476	17464424	-1	KQ005701.1	ENSMNEG00000033845.1	17379914	17482219	INPP5B	9692	2394	196984	No_or_no_constitutive_exon
GCCTGAGCCACTTCTTCCGCGAATTGGCCAAGGAGAAGCACGAGGGCTAGGA	18250227	18250365	18250415	18250363	-1	KQ005701.1	ENSMNEG00000041499.1	18249976	18250554	None	9692	2394	196984	No_or_no_constitutive_exon
GCTGTTTACTGCTTTTCATTAGCAGTTGCTCACATGTCTTTGGGGGTGAGAA	18254273	18254302	18254223	18254275	1	KQ005701.1	ENSMNEG00000043355.1	18252324	18254302	None	9692	2394	196984	No_or_no_constitutive_exon
TCTTCTTCTTCTTCTGAGAGACAAGGAGAATGACAGAGGGAGGGGTGAAGAT	18842158	18842180	18842108	18842160	1	KQ005701.1	ENSMNEG00000033514.1	18657769	19099282	MACF1	9692	2394	196984	No_or_no_constitutive_exon
TTATGTGGGTAAGTTGTTCTAGAGAAACATAGGTGTGGGCAGGGCTGCAGTG	18818018	18818140	18817968	18818020	1	KQ005701.1	ENSMNEG00000033514.1	18657769	19099282	MACF1	9692	2394	196984	No_or_no_constitutive_exon
GATGAGGTAATTGTTGCCCATTTTGATTCTGGGAAGGGTCTAGAGTAAAGTG	19009434	19009463	19009384	19009436	1	KQ005701.1	ENSMNEG00000038372.1	19005486	19009463	None	9692	2394	196984	No_or_no_constitutive_exon
TAATCTGACCTTGTTCCCTCTCTGTGCTTGTGTGGCGGGGGGGGTCACAGAA	20319579	20319721	20319771	20319719	-1	KQ005701.1	ENSMNEG00000034822.1	20305537	20350079	RIMS3	9692	2394	196984	No_or_no_constitutive_exon
AGGATGCACTTTTAACCAGCAATGATTTTGTCATTCCTGCGGTGGGCCAGGT	21295904	21296050	21296100	21296048	-1	KQ005701.1	ENSMNEG00000023810.1	21232021	21373173	HIVEP3	9692	2394	196984	Yes
GAGAACGAGTATGGCCGGCTGACCTGGTAAGGGTTGCCAGGGCAAGCTAGGG	23237474	23237495	23237545	23237493	-1	KQ005701.1	ENSMNEG00000034799.1	23233158	23239050	MED8	9692	2394	196984	No_or_no_constitutive_exon
TCACAAGAACCTGAGAGGCTGCTGAGCCGGCATGATCTACGGGAAAGGAGTG	23741795	23742338	23742388	23742336	-1	KQ005701.1	ENSMNEG00000041772.1	23741700	23743124	None	9692	2394	196984	No_or_no_constitutive_exon
GACTGGCAGGGGATAAATACCGGGGGGGCGTGCAGGCTCTCTGGGAGGAGGT	23741700	23741750	23741800	23741748	-1	KQ005701.1	ENSMNEG00000041772.1	23741700	23743124	None	9692	2394	196984	Yes
AACACCCTGGTGTGCTGAGAACCCCTCTCCTTCAGGCCATTGGGGGCCAGGC	23877171	23877338	23877121	23877173	1	KQ005701.1	ENSMNEG00000041971.1	23856542	23878200	IPO13	9692	2394	196984	No_or_no_constitutive_exon
GCCACGATGGACGATCCCTCGCACTAGTAAACCAGACCCTCTATGGGGAGCA	24068475	24068545	24068595	24068543	-1	KQ005701.1	ENSMNEG00000028069.1	24066949	24069651	None	9692	2394	196984	No_or_no_constitutive_exon
GGGGGACAGATTGATGACGTCCACTAGTAACCAGACCCTCTTATGGGGAGCA	24068388	24068415	24068465	24068413	-1	KQ005701.1	ENSMNEG00000028069.1	24066949	24069651	None	9692	2394	196984	No_or_no_constitutive_exon
AGTCTGGTGGACGACCGGTCCCACTAGTAACCACGACCCTCTGTGGGGAGTG	24068341	24068364	24068414	24068362	-1	KQ005701.1	ENSMNEG00000028069.1	24066949	24069651	None	9692	2394	196984	No_or_no_constitutive_exon
GTGCATGATGACGAGCCTCCACTAGTGTAACCAGACCCTCCTGTGGGGAGCA	24067776	24068315	24068365	24068313	-1	KQ005701.1	ENSMNEG00000028069.1	24066949	24069651	None	9692	2394	196984	No_or_no_constitutive_exon
CGCTCGCACCCCTACAACTGGCACAAGCGCCGCAAAACCGGGGGCAAGAGAA	24734418	24734476	24734368	24734420	1	KQ005701.1	ENSMNEG00000029742.1	24734012	24739076	None	9692	2394	196984	Yes
ATTAAGGTGAGGGGTTGGTGGAAGTCCCCAGTTTGCGTGGGCAGGCTAAGGG	25566182	25566260	25566310	25566258	-1	KQ005701.1	ENSMNEG00000026654.1	25563074	25566382	CCDC163	9692	2394	196984	No_or_no_constitutive_exon
GGCCAGCGCCAGCAACTGCTGCTGAAACTGATCTGGCTAAGGGATGACAGGC	25564554	25564575	25564625	25564573	-1	KQ005701.1	ENSMNEG00000026654.1	25563074	25566382	CCDC163	9692	2394	196984	No_or_no_constitutive_exon
AAACACCACATGGAGACTTACCTTCTTTCTGACAAGGTGGGAAATATCAGTC	25695774	25695818	25695868	25695816	-1	KQ005701.1	ENSMNEG00000032506.1	25695098	25697237	None	9692	2394	196984	No_or_no_constitutive_exon
TCTTTCTCTCCACCCCTATCTTTCCTGGAAACTCGCTTTGGGCGCGGCAGAT	27309577	27309733	27309783	27309731	-1	KQ005701.1	ENSMNEG00000043031.1	27296302	27313721	TAL1	9692	2394	196984	No_or_no_constitutive_exon
GTAAGAAACTGGAAGAACTCTAACTGTTTTTTGTGCTTTCGGGTAAATAGTT	27395091	27395619	27395669	27395617	-1	KQ005701.1	ENSMNEG00000044743.1	27329560	27412415	STIL	9692	2394	196984	No_or_no_constitutive_exon
CGCAGGAGCCGAGCAGGGGGGAGCCTGGAGTGCGCGGCTGCCGCGGGGAGGC	27501919	27502721	27501869	27501921	1	KQ005701.1	ENSMNEG00000009558.1	27501792	27502721	FOXE3	9692	2394	196984	No_or_no_constitutive_exon
TCTCCATTTCATAGATGAGGGTACTGAGGTTCAGTTGGTGATAGGGAAAGAA	28987996	28988076	28988126	28988074	-1	KQ005701.1	ENSMNEG00000030902.1	28939988	28989832	BEND5	9692	2394	196984	No_or_no_constitutive_exon
GAAAAGAAGAATCCCATTGGGATTGGGGATTCTTCTCGTTGGGGAAAGAGGA	30565779	30566075	30566125	30566073	-1	KQ005701.1	ENSMNEG00000029667.1	30565618	30566230	None	9692	2394	196984	No_or_no_constitutive_exon
AGCAAGGGAGGGAGTGAAGGAAAAAAGTAAAAAAGGGGGCGACACGCAAGTG	31145153	31145374	31145103	31145155	1	KQ005701.1	ENSMNEG00000039144.1	31145022	31145570	None	9692	2394	196984	No_or_no_constitutive_exon
TTGCATGATCCCTCTCAGCCTACGGCTGCCCACCTGGGCCAGGCGGTCAGCA	31499107	31499190	31499240	31499188	-1	KQ005701.1	ENSMNEG00000043223.1	31476676	31535451	TTC39A	9692	2394	196984	No_or_no_constitutive_exon
GCAGTAAGTCAGGCACATGTGACATACTCAGGGACAGGACAGACTGGGAGGG	31492026	31492190	31492240	31492188	-1	KQ005701.1	ENSMNEG00000043223.1	31476676	31535451	TTC39A	9692	2394	196984	No_or_no_constitutive_exon
GGAAGTGGTATGTGGCCCCCCCTGAGCATCTTTCTTTTTGGTGGGAACAGGT	31996251	31996368	31996418	31996366	-1	KQ005701.1	ENSMNEG00000000129.1	31994962	32094213	NRDC	9692	2394	196984	Yes
CTCCCAAAATCTAGGTATAAGTTTAAAAGTCTCTCTTGTTTGGGGAACAGGT	32589613	32589790	32589563	32589615	1	KQ005701.1	ENSMNEG00000037402.1	32466603	32595878	ZFYVE9	9692	2394	196984	No_or_no_constitutive_exon
CTCCCAAAATCTAGGTATAAGTTTAAAAGTCTCTCTTGTTTGGGGAACAGGT	32593626	32593803	32593576	32593628	1	KQ005701.1	ENSMNEG00000037402.1	32466603	32595878	ZFYVE9	9692	2394	196984	No_or_no_constitutive_exon
GCCGGGCACGGTGGCTCTCGCCTATAAGCCCAGCACTTTGGGAGGCAGAGGC	32490164	32490219	32490114	32490166	1	KQ005701.1	ENSMNEG00000003360.1	32485865	32490219	None	9692	2394	196984	No_or_no_constitutive_exon
GCACCAGAGAAGTCAGCTGGGGGGTGTGATCCTGATGGGGAAGAAGAGAGCC	32924428	32924708	32924378	32924430	1	KQ005701.1	ENSMNEG00000035297.1	32900966	32924708	FAM159A	9692	2394	196984	No_or_no_constitutive_exon
GGTTGAATTATTCAAATCTTGGTTTCTGTCTCTTGTTTTTTGGGCAGTAGCA	33197861	33197923	33197811	33197863	1	KQ005701.1	ENSMNEG00000020633.1	33142158	33208483	ZYG11A	9692	2394	196984	No_or_no_constitutive_exon
CCTCCTCCCCAGCGGGCCTTTCCGGGTGGCCCAGGCCGCATGGTGGGGAGCG	33664912	33664921	33664971	33664919	-1	KQ005701.1	ENSMNEG00000042542.1	33580885	33666029	LRP8	9692	2394	196984	No_or_no_constitutive_exon
GGTGGCAGCTGCCCAAGTTGTGGATGAAAAGGGCTGACCTAGGGCAGTAGAA	34266346	34266415	34266296	34266348	1	KQ005701.1	ENSMNEG00000034561.1	34246498	34266784	DIO1	9692	2394	196984	No_or_no_constitutive_exon
GTTTGCTGGGTTTCTTCCACGTCATCATGTTCCTCCTTGCACGGGGCCAGGA	35416568	35416760	35416518	35416570	1	KQ005701.1	ENSMNEG00000036087.1	35376603	35437703	PCSK9	9692	2394	196984	No_or_no_constitutive_exon
GCTGCTGTGAGCTGTGATCGCACCACTGTACTCCAGCCTGGGTGATGAAGTG	37532509	37532549	37532599	37532547	-1	KQ005701.1	ENSMNEG00000036473.1	37379823	37821892	DAB1	9692	2394	196984	No_or_no_constitutive_exon
GCCGATTTTGGTAGACTCAGCCAGAGTCACCTCCTTCAGATGCTGGGAAGGC	40065548	40065580	40065498	40065550	1	KQ005701.1	ENSMNEG00000028693.1	39704411	40151730	FGGY	9692	2394	196984	No_or_no_constitutive_exon
ATATGCTTTATATTATTTTCTTTTTTTTTCCCTGGGGGCTTGGAAAATAGAA	40255048	40255150	40254998	40255050	1	KQ005701.1	ENSMNEG00000005935.1	40204860	40273777	HOOK1	9692	2394	196984	No_or_no_constitutive_exon
TTCTCCCTCCGGCTCCTGGGCGGAGGCGGAAGCGGAAGAGGCGAGGGAAGTG	42125607	42125763	42125813	42125761	-1	KQ005701.1	ENSMNEG00000034247.1	42085897	42125885	TM2D1	9692	2394	196984	No_or_no_constitutive_exon
GGCCTATCGGAAGGGCAGGCACATGGGCATAGGTAAGTGAAAGGGTACAGCC	44272414	44272565	44272615	44272563	-1	KQ005701.1	ENSMNEG00000034714.1	44272228	44272818	None	9692	2394	196984	No_or_no_constitutive_exon
AGCTGAGATAAGTATAAGATGTTTTATGTAAGCGCAGGGTAACCACAAAGCA	3665274	3665287	3665224	3665276	1	KQ004830.1	ENSMNEG00000030536.1	3663243	3666725	None	9692	2394	196984	No_or_no_constitutive_exon
CCGGCCAGAGGTGGCTGAGTCCCTGGAGAACTTTCTTGGGCTGGAGACAGAC	6892218	6893048	6892168	6892220	1	KQ004830.1	ENSMNEG00000000003.1	6795205	6896231	BRINP2	9692	2394	196984	No_or_no_constitutive_exon
TCAGAAACAGGAATTGACCTGTCTTGATTCTGTTTTCTCTGAGGGTGCAGTG	7570217	7570338	7570388	7570336	-1	KQ004830.1	ENSMNEG00000040574.1	7527658	7589707	SEC16B	9692	2394	196984	Yes
TCCGAATCTTGGCTATTGTGAAAGGTGATGCAACAAACGTGGGAGTGCAGCT	8117956	8118029	8117906	8117958	1	KQ004830.1	ENSMNEG00000027948.1	8107592	8118029	TEX35	9692	2394	196984	No_or_no_constitutive_exon
AAGAAAATGGAAGGTATAACTTAATTACCTTTTTTTCTGGGACTGTGAAGAA	13257723	13257804	13257673	13257725	1	KQ004830.1	ENSMNEG00000034798.1	13165808	13262728	SMG7	9692	2394	196984	No_or_no_constitutive_exon
CCTCTCCCGCCGCAGCCGCGGGGCCTCATGGAAGGCGGGGAGGACGGCAGAG	30330507	30331366	30330457	30330509	1	KQ004830.1	ENSMNEG00000044738.1	30328414	30331366	None	9692	2394	196984	No_or_no_constitutive_exon
ATGCTATGCTAAAAACTTCGGGCCCAAGGGCTTTGGTTTTGGGCAAGGAGCT	31682532	31682558	31682608	31682556	-1	KQ004830.1	ENSMNEG00000037309.1	31681354	31705109	CSRP1	9692	2394	196984	No_or_no_constitutive_exon
GAGATTTACTGCAAAGGTGGGTGTTTTCACTTCTAATTGAGGGTCAGGAGGC	31682982	31683076	31683126	31683074	-1	KQ004830.1	ENSMNEG00000037309.1	31681354	31705109	CSRP1	9692	2394	196984	No_or_no_constitutive_exon
GTCCCAGTCCGCGGCTGCAGGCTGGTGACGCACCTTCCTTGTGGGTGGAGCT	31932909	31933069	31932859	31932911	1	KQ004830.1	ENSMNEG00000040347.1	31864367	32032207	NAV1	9692	2394	196984	No_or_no_constitutive_exon
TATCCTCAAGACCCTGGTCAAGACTCGTGCTTTCTGGGGTGGGGGTTCAGGT	32023764	32024000	32023714	32023766	1	KQ004830.1	ENSMNEG00000040347.1	31864367	32032207	NAV1	9692	2394	196984	Yes
CTTCAAGGGGGTTTGGCACCTGGACAGTGCCAGATGGCCCAAGTGGGGAGTT	32477813	32477919	32477763	32477815	1	KQ004830.1	ENSMNEG00000031709.1	32447336	32575567	LGR6	9692	2394	196984	No_or_no_constitutive_exon
GGCTGCAAGACATGGCACTGCTGACCCTGGGATCTTCTCTGTGTGGGCAGTA	32854609	32854776	32854826	32854774	-1	KQ004830.1	ENSMNEG00000045180.1	32846948	32968267	SYT2	9692	2394	196984	Yes
TAAAAAGTCACCCGGATAGTGGTGCTGACAGGCTCTGACAAAGACGGGAGGT	33296068	33296090	33296140	33296088	-1	KQ004830.1	ENSMNEG00000042017.1	33295847	33296668	None	9692	2394	196984	No_or_no_constitutive_exon
CCAGAAGGCCCTGCTGACAGCTATCTCTTTTCTTTACTCCAACGGGCCAGGT	33592398	33592600	33592650	33592598	-1	KQ004830.1	ENSMNEG00000028068.1	33581206	33596828	CHIT1	9692	2394	196984	Yes
AGTGCAGGCGGAACTCAGCCAGCCCTTGACAGGTAAGGACACATTGGGAGCA	35539102	35539146	35539196	35539144	-1	KQ004830.1	ENSMNEG00000044153.1	35532039	35567937	RBBP5	9692	2394	196984	No_or_no_constitutive_exon
CCCTCCATCAAGCGGGGCGCCAGCCTGCACAGCAGCAGTGGGGGCGGCAGCA	35692650	35692873	35692600	35692652	1	KQ004830.1	ENSMNEG00000042820.1	35678919	35725566	TMCC2	9692	2394	196984	No_or_no_constitutive_exon
GTTTACCCATGCTTCCTCTGCCTGCCTCTTTCTGCAGGTCGACAAGGGAGAC	35719441	35720363	35719391	35719443	1	KQ004830.1	ENSMNEG00000042820.1	35678919	35725566	TMCC2	9692	2394	196984	No_or_no_constitutive_exon
GACAGGTCTGGGCCCCCACCCCTGACAGTCTCCATGTCCTGGGAGGGCAGGG	36991648	36991828	36991598	36991650	1	KQ004830.1	ENSMNEG00000041701.1	36983244	37009307	IKBKE	9692	2394	196984	No_or_no_constitutive_exon
CGGGCCTCTGATGCCATTTTCCTCCCTCTTCCTGTGACTTTGCGGGGAAGCC	37446275	37446419	37446469	37446417	-1	KQ004830.1	ENSMNEG00000029941.1	37439186	37458882	FCMR	9692	2394	196984	Yes
GGCCTCTTTTCATTTAGAGTGTTTTTTGCAGGTTGCCAACAGGAGGGCAGGA	37505289	37505331	37505381	37505329	-1	KQ004830.1	ENSMNEG00000038645.1	37496544	37508346	FCAMR	9692	2394	196984	No_or_no_constitutive_exon
CAAGCCAACCCAGGTGTAGGTTTTATGTCACAGGGTTTCAGGGGACTTAGAG	40310452	40310516	40310402	40310454	1	KQ004830.1	ENSMNEG00000027884.1	40302527	40328949	TRAF3IP3	9692	2394	196984	No_or_no_constitutive_exon
GGGTGCGCTGGGGGCGGCGGGGTCTGGGGACCGGGGCCGGGGCGGGCGAGGA	9145394	9145548	9145344	9145396	1	KQ004939.1	ENSMNEG00000040517.1	9144872	9166371	PGRMC2	9692	2394	196984	No_or_no_constitutive_exon
GCATGTAAATACATAAAATAATCATTTTCTATTTTGTTTTGTGAGGGTAGAA	9450934	9451073	9451123	9451071	-1	KQ004939.1	ENSMNEG00000035761.1	9439027	9505803	ABHD18	9692	2394	196984	Yes
CAACAGGCACAGGGGTTTACTTGATGGGGGAGGCTGGCAGGAGGGAGAAGAG	18321447	18321475	18321525	18321473	-1	KQ004939.1	ENSMNEG00000030337.1	18282445	18512504	SYNPO2	9692	2394	196984	No_or_no_constitutive_exon
TGCATGCTACAAATTTAATTTTGTTTTTTTTTAATTTAGGGAACACAGAGCT	18670777	18670854	18670904	18670852	-1	KQ004939.1	ENSMNEG00000032737.1	18536994	18678199	METTL14	9692	2394	196984	No_or_no_constitutive_exon
CTCTTCCTTCTCTCTTTTTTCCATCTTGCATGGCATCTTGGGGCGGAAAGGA	23860654	23860687	23860737	23860685	-1	KQ004939.1	ENSMNEG00000039312.1	23834657	24039664	ANK2	9692	2394	196984	Yes
CCCACGGGGCTTTCCAATCAGACCCCTCATGGTGCGAGAAGCCTGGGAAGAC	24901975	24902177	24902227	24902175	-1	KQ004939.1	ENSMNEG00000037689.1	24901975	24905583	None	9692	2394	196984	No_or_no_constitutive_exon
CGGAAGCCCGAGTCCGGGTAGGAGCCAGGACGGAGTCTGGGAGGGATTAGGG	26605834	26605880	26605784	26605836	1	KQ004939.1	ENSMNEG00000037961.1	26584516	26610405	PITX2	9692	2394	196984	No_or_no_constitutive_exon
CAGACCAAGTAGACCAGGAGGGAATGTGGGAGGGCGCCGGTGGGGCGCAGCT	26605905	26606169	26605855	26605907	1	KQ004939.1	ENSMNEG00000037961.1	26584516	26610405	PITX2	9692	2394	196984	No_or_no_constitutive_exon
TTTAAGGTTACTCCGTTCCTCCGTGTTAGGGTTTGCGTGCAAGGTGGGAGAC	26675836	26675856	26675906	26675854	-1	KQ004939.1	ENSMNEG00000032569.1	26661637	26746329	ENPEP	9692	2394	196984	No_or_no_constitutive_exon
AATGGAAATAAAACTGTATAATTAATAATTCTCTAGGGGCAAAAATGAAGCA	27493633	27493708	27493583	27493635	1	KQ004939.1	ENSMNEG00000033022.1	27434388	27498487	CFI	9692	2394	196984	No_or_no_constitutive_exon
CTAGACTCTCCCACTTCTAATTAAGTTTTTTCTCTTTCCAATGGGAAAAGGG	28368541	28368586	28368491	28368543	1	KQ004939.1	ENSMNEG00000032070.1	27915357	28416125	COL25A1	9692	2394	196984	Yes
TCATGTAAACTAGAATTTTTTTTTTTCTTTTTTTTCTAGGGAATGCAGAGAG	29544360	29544464	29544310	29544362	1	KQ004939.1	ENSMNEG00000030623.1	29525116	29629180	PAPSS1	9692	2394	196984	No_or_no_constitutive_exon
GGCTCAGATGCAGGCCATCAGGGGTGTGGTGGTGGGAGACGGGGCTGTAGGT	30040216	30040644	30040166	30040218	1	KQ004939.1	ENSMNEG00000037880.1	30036880	30040747	None	9692	2394	196984	No_or_no_constitutive_exon
GGCTGAGCGAGTGGCTCAGATGCAGGCCATCAGGGGTGTGGTGGTGGGAGAC	30040204	30040644	30040154	30040206	1	KQ004939.1	ENSMNEG00000037880.1	30036880	30040747	None	9692	2394	196984	No_or_no_constitutive_exon
GGTGGCGGCGGCGGCGGCGGCGGGGGGGGGGCGGGGCGGTGGGGCGGCAGGA	32745472	32746132	32745422	32745474	1	KQ004939.1	ENSMNEG00000038974.1	32745092	32764622	CXXC4	9692	2394	196984	No_or_no_constitutive_exon
TACAGTTTACGTGTTATAATTATATCACCCAATTTTTCTTAATGGGACAGCG	159660	159921	159971	159919	-1	KQ004607.1	ENSMNEG00000031754.1	157211	292245	None	9692	2394	196984	No_or_no_constitutive_exon
TCTCGATTTCTGCTCTGTTTTCCTGATTCCACCCCCACCCTGGGCAGCAGCT	505367	505477	505317	505369	1	KQ004607.1	ENSMNEG00000038479.1	484431	515075	PARP6	9692	2394	196984	No_or_no_constitutive_exon
CGGGCCCGGACTCCCTCCTCTCATTCAGGGAAAACCGCGCAGGGACCCAGGA	5107546	5107560	5107610	5107558	-1	KQ004607.1	ENSMNEG00000032875.1	5097789	5111888	SKOR1	9692	2394	196984	No_or_no_constitutive_exon
TGATAAGTTAATGAGTTGGTAGGAAATGAACAAGAAAGGAAGATGGGAAGTC	6608345	6608387	6608437	6608385	-1	KQ004607.1	ENSMNEG00000027299.1	6556599	6626048	MAP2K1	9692	2394	196984	No_or_no_constitutive_exon
GGGTTCAAGTGATTCCCCTGCCTCAGCCTCCTGAGTAGCTGGGACTACAGGC	8084817	8084902	8084767	8084819	1	KQ004607.1	ENSMNEG00000030071.1	8041121	8087217	None	9692	2394	196984	No_or_no_constitutive_exon
GGACACAGAGCTGCAGAGTCGTGAACATCCCTCCTTTCGGGCTGCAGAAGGG	8437185	8437218	8437135	8437187	1	KQ004607.1	ENSMNEG00000035581.1	8428803	8437434	PIF1	9692	2394	196984	No_or_no_constitutive_exon
ATGCCAGGTTCCCGCACACTCATTGAATGAGCAACCTCTCCTGGGAGCAGGT	9842660	9842966	9842610	9842662	1	KQ004607.1	ENSMNEG00000042046.1	9624953	9849972	HERC1	9692	2394	196984	No_or_no_constitutive_exon
GGAGCATGTCTTGGTGGTAAGAAAGCGCATGAGTCAGGGCTGGGTAGTAGCT	10666486	10666508	10666558	10666506	-1	KQ004607.1	ENSMNEG00000028802.1	10632057	10827427	TLN2	9692	2394	196984	No_or_no_constitutive_exon
GATAAATCTTTTCCTTCTCCTTTATCACTGGATTGGGGTGGACAAACAAGTG	12940467	12940543	12940417	12940469	1	KQ004607.1	ENSMNEG00000020975.1	12265760	13005650	RORA	9692	2394	196984	No_or_no_constitutive_exon
TGCGGTAGGTGTTCACACCTTCCTAATCTCCAGTCTGTTTGCTGGGACAGCA	14425003	14425093	14424953	14425005	1	KQ004607.1	ENSMNEG00000002815.1	14278487	14531489	None	9692	2394	196984	No_or_no_constitutive_exon
TTTCTGACTGACTTATCCTTCTTCCATCTTAACCCTCTTGGGAATTGTAGCC	14493371	14493541	14493321	14493373	1	KQ004607.1	ENSMNEG00000002815.1	14278487	14531489	None	9692	2394	196984	No_or_no_constitutive_exon
GTCTCAGGCATGCTGGAACATGAAACGATTCAGGGCGTGTCTGGGTGAAGCC	21564189	21564281	21564139	21564191	1	KQ004607.1	ENSMNEG00000026852.1	21429620	21568049	MYO5A	9692	2394	196984	Yes
GCTGGGTACGGTGGCTCACGCCTGTAATTCCAGAACTTTGGGAGGCCGAGGT	21720216	21720233	21720283	21720231	-1	KQ004607.1	ENSMNEG00000034702.1	21720216	21730340	None	9692	2394	196984	No_or_no_constitutive_exon
AAAGTTTGGAGACACGCGGTGCCGCGGGGCAGGGGGAGAGGCAGAGGGAGGG	21726131	21726205	21726255	21726203	-1	KQ004607.1	ENSMNEG00000034702.1	21720216	21730340	None	9692	2394	196984	No_or_no_constitutive_exon
TAATAAGATGTTATTATTAACAGAAAGTTTTTTTTTGCGGGGGGATGTAGGA	22981496	22981663	22981713	22981661	-1	KQ004607.1	ENSMNEG00000034681.1	22909795	23000082	AP4E1	9692	2394	196984	No_or_no_constitutive_exon
TTTTTTTCTTTTAGACAGAGTCTTGTTCTGTCACCCAGACTGGGGTGAAGTA	23401677	23401679	23401627	23401679	1	KQ004607.1	ENSMNEG00000033928.1	23398992	23444966	USP50	9692	2394	196984	No_or_no_constitutive_exon
AGAGACTGGTTTGGTGGAAGACAATTTTTCAATGTACCAGGGTTAGGGAGGA	23517722	23517743	23517793	23517741	-1	KQ004607.1	ENSMNEG00000023367.1	23444148	23519674	USP8	9692	2394	196984	No_or_no_constitutive_exon
TATCTCATCTCAGATTTTTGAACATCTTTGGTAAATGAGACGGAGGGAAGTT	24201597	24201724	24201774	24201722	-1	KQ004607.1	ENSMNEG00000042762.1	24200655	24202507	None	9692	2394	196984	Yes
AGGAGGTTTTAGGTGTACATTTTCACGTTCTGAGCAGGGAGGTGTGTGAGAA	24201290	24201383	24201433	24201381	-1	KQ004607.1	ENSMNEG00000042762.1	24200655	24202507	None	9692	2394	196984	Yes
TAAAATAAAATAAATAAAAGGTTCCTAAATTTGATTTTTGCTGGGGACAGGT	28437829	28437971	28438021	28437969	-1	KQ004607.1	ENSMNEG00000028439.1	28426604	28444594	BLOC1S6	9692	2394	196984	No_or_no_constitutive_exon
AAACAAAACAAGCCTCTTTTTCCGCAGGAACCATGGAGGGTGTAGAAAAGAA	29638472	29638546	29638422	29638474	1	KQ004607.1	ENSMNEG00000008668.1	29637600	29639140	None	9692	2394	196984	No_or_no_constitutive_exon
TCAAAAAACAAAACAAGCCTCTTTTTCCGCAGGAACCATGGAGGGTGTAGAA	29638467	29638546	29638417	29638469	1	KQ004607.1	ENSMNEG00000008668.1	29637600	29639140	None	9692	2394	196984	No_or_no_constitutive_exon
CATTACAATGAGTGAACTTGATTCCTTTGGTTCTTACCTTGGGTGGATAGAG	29777886	29777989	29778039	29777987	-1	KQ004607.1	ENSMNEG00000020100.1	29682414	29822597	CASC4	9692	2394	196984	Yes
TCCCCTTAGTTACTCCCACCTCTCCCAGCTATTTTATTTGGGGGTGACAGGA	30583294	30583380	30583244	30583296	1	KQ004607.1	ENSMNEG00000024607.1	30581436	30642537	PPIP5K1	9692	2394	196984	Yes
TTGACATGTCAAGTAATGTGATGACAGGAGGTGGGATGGGGGTGTGGGAGAG	30592095	30592209	30592045	30592097	1	KQ004607.1	ENSMNEG00000024607.1	30581436	30642537	PPIP5K1	9692	2394	196984	No_or_no_constitutive_exon
CTCCACAGTGGCCATGTCTTACATCGTCCACATGAGAACAATCCGGGAAGTA	30759406	30759463	30759356	30759408	1	KQ004607.1	ENSMNEG00000038881.1	30689907	30780174	TP53BP1	9692	2394	196984	Yes
GAAGTCTAGACATTTGCTCCTCTTTTTTCTCCCTTAAAATCACTGGGAAGTT	30893556	30893685	30893506	30893558	1	KQ004607.1	ENSMNEG00000019760.1	30881201	30904878	TGM7	9692	2394	196984	Yes
TCAGCAAATCTCTTTTTCAAAGGAAGGTACAATTTTGTGTATTCGGGAAGGA	31044061	31044264	31044314	31044262	-1	KQ004607.1	ENSMNEG00000041638.1	31008826	31057240	TMEM62	9692	2394	196984	No_or_no_constitutive_exon
GAGGACTTCCCTGGAGGCCGCCATCACAGATGCCGAGCAGCGTGGGGGAGCT	31393247	31393663	31393197	31393249	1	KQ004607.1	ENSMNEG00000028768.1	31315766	31457373	TTBK2	9692	2394	196984	No_or_no_constitutive_exon
TGCCCTCTGAGAGGCCCCTCTGAATGCATGTTTCCTTTCTGGGGGGGCAGAT	31859479	31859649	31859699	31859647	-1	KQ004607.1	ENSMNEG00000037223.1	31849206	31910902	CAPN3	9692	2394	196984	No_or_no_constitutive_exon
CAGTATCTGCAGCGTCTGGGTAAGTCCACCTTTTGAAAGGGAGGGGAAAGCG	32128074	32128148	32128024	32128076	1	KQ004607.1	ENSMNEG00000033841.1	32088844	32135884	VPS39	9692	2394	196984	No_or_no_constitutive_exon
CGTTTGTAGTGTACAGTAGCTTATTTTATTACTATTTATTTTGGGAGTAGGT	32586359	32586455	32586505	32586453	-1	KQ004607.1	ENSMNEG00000034739.1	32518604	32626650	MGA	9692	2394	196984	Yes
CTCCTGACTCTCCCTTGTCCCAGGGGTGAGCCTCCGGAGCAGGGCTAAAGGC	32771604	32771699	32771749	32771697	-1	KQ004607.1	ENSMNEG00000039123.1	32759949	32785487	TYRO3	9692	2394	196984	No_or_no_constitutive_exon
CCCCGAGAAACTGGAGAACCGCTCGGAGGCGCCCGGAAGCGGCGGGACAGGC	32832034	32832076	32831984	32832036	1	KQ004607.1	ENSMNEG00000029031.1	32829788	32856067	LTK	9692	2394	196984	No_or_no_constitutive_exon
CGCTGTAGGTCGCGGCCGGACAGTGCCAGTGGGCGTGTGAGGCGGGGCAGGG	33652517	33652682	33652732	33652680	-1	KQ004607.1	ENSMNEG00000026982.1	33645845	33653107	ZFYVE19	9692	2394	196984	No_or_no_constitutive_exon
ACTGCTACGTCCCCAAGGTGGCCTGCTCTAACTGGAAGCGGGTGCTAAAGGT	34083019	34083649	34083699	34083647	-1	KQ004607.1	ENSMNEG00000031550.1	34083019	34084150	None	9692	2394	196984	No_or_no_constitutive_exon
GCGCTGCCATGGCTGGGGGCCGTGGGGCCCCCGGGCGCGGCCGGGACGAGCC	34647491	34647593	34647643	34647591	-1	KQ004607.1	ENSMNEG00000022967.1	34536317	34647701	EIF2AK4	9692	2394	196984	No_or_no_constitutive_exon
AGCTTGGGGCGCCGGGTCGGAGCTGGGCGGGGACGGACCCGGGGGCGGAGAG	89537	89582	89632	89580	-1	KQ005050.1	ENSMNEG00000037824.1	12531	90397	None	9692	2394	196984	No_or_no_constitutive_exon
TTTTTTTTTTTTTTTTTGCCATTTTAATTATTTTATACTGGGACATGTAGGT	6260938	6261012	6260888	6260940	1	KQ005050.1	ENSMNEG00000033798.1	6187225	6447359	ATP8A1	9692	2394	196984	No_or_no_constitutive_exon
TCAGATGAGAAGGTGGCAGTTGCAGGCAAAAGAAGCCTGTGGTGGGTTAGGG	8319765	8319922	8319715	8319767	1	KQ005050.1	ENSMNEG00000045350.1	8318580	8320082	None	9692	2394	196984	No_or_no_constitutive_exon
AGTTGCAGGCAAAAGAAGCCTGTGGTGGGTTAGGGTTAGGGAAAAGAAAGGA	8319782	8319922	8319732	8319784	1	KQ005050.1	ENSMNEG00000045350.1	8318580	8320082	None	9692	2394	196984	No_or_no_constitutive_exon
CTCAGGAAATATGAAGTCTTGGTTTAATTTGTCTTAACACGGGAACAGAGTT	9227554	9227579	9227504	9227556	1	KQ005050.1	ENSMNEG00000028327.1	9072626	9235940	None	9692	2394	196984	No_or_no_constitutive_exon
ACAATGTGCTTTTTTACCACCTAAATACTTCATTTCTTTTCTGGGAATAGGT	10143126	10143210	10143076	10143128	1	KQ005050.1	ENSMNEG00000027960.1	10096689	10162952	TMEM156	9692	2394	196984	Yes
GCTGGTTAAGAAGGGGATGGTAAAGGAGGTCTGGAGGGTGCTGGGTGGAGGT	23634600	23634758	23634808	23634756	-1	KQ005050.1	ENSMNEG00000045287.1	23620052	23634792	None	9692	2394	196984	No_or_no_constitutive_exon
AGAGAAGACTGCGGAGAGCTCTGCCTCTGGGTTGGCGGGCGGGCGGGCAGGC	31813940	31814099	31814149	31814097	-1	KQ005050.1	ENSMNEG00000039630.1	31781387	31814317	NCAPG	9692	2394	196984	No_or_no_constitutive_exon
TGAACGCATGAAAGAAATAAAGTGGTTGATTTGGTGTATCTGTGGGACAGGA	32047818	32047924	32047974	32047922	-1	KQ005050.1	ENSMNEG00000044815.1	32019189	32053074	LAP3	9692	2394	196984	No_or_no_constitutive_exon
ATAGTACAACTGATTTTTAAATTGAAGGGATTTTCTTTTGGGGGGGATAGGT	4343105	4343287	4343337	4343285	-1	KQ006731.1	ENSMNEG00000037369.1	4285685	4412904	FAM184A	9692	2394	196984	Yes
TGAACTATGCCTTGTATTTATTCTTCATTGTGTACCATTCTGGGACATAGAT	4306078	4306291	4306341	4306289	-1	KQ006731.1	ENSMNEG00000037369.1	4285685	4412904	FAM184A	9692	2394	196984	No_or_no_constitutive_exon
GGAATATTTCAGATATTTGGAATTGCTGTTTTAGAACTATAAATAGGGAGTT	10707357	10707411	10707307	10707359	1	KQ006731.1	ENSMNEG00000013701.1	10614672	10717178	TPD52L1	9692	2394	196984	No_or_no_constitutive_exon
CGGGACCGCAGGCGCCGCGTTCCTTGCTGGCCCATGACGTGGGGGAGGAGCG	17361663	17361725	17361613	17361665	1	KQ006731.1	ENSMNEG00000027631.1	17361516	17446710	None	9692	2394	196984	No_or_no_constitutive_exon
TCTGCCAGCTTATAGAAGTTGAGGGTTGAGAAGTGGGGTGGCAGGGACAGAT	21906600	21906633	21906550	21906602	1	KQ006731.1	ENSMNEG00000040328.1	21580130	21913081	PDE7B	9692	2394	196984	No_or_no_constitutive_exon
GGAGCTAGTAAACAAAGATTTCTGTGTCATATCTCTATTTTCAGGGGAAGAA	22741855	22741978	22742028	22741976	-1	KQ006731.1	ENSMNEG00000038998.1	22741732	22742102	None	9692	2394	196984	No_or_no_constitutive_exon
CCACACCCTTTTCTTTTGATCAATCCAAATGTTCTTCCTCGGGGTGCTAGGC	28100365	28100469	28100315	28100367	1	KQ006731.1	ENSMNEG00000030589.1	28098684	28101383	GJE1	9692	2394	196984	No_or_no_constitutive_exon
TATAACTACAAAAATACAATTAATGGACTAATCCTATTTCCAATGGGCAGAT	28366429	28366515	28366379	28366431	1	KQ006731.1	ENSMNEG00000039210.1	28285432	28422138	ADGRG6	9692	2394	196984	Yes
TCCTCATCCTCATGGGATCCAAGGCGGGCCAGGGTCTCAAGGGATCCAAGGT	2314347	2314802	2314297	2314349	1	KQ005480.1	ENSMNEG00000038503.1	2262440	2330229	WDR33	9692	2394	196984	No_or_no_constitutive_exon
GCTGGACCCCCTGAGCCCTGCTTGGTAAACTTCCCCCACAGGGTATGCAGGC	2426529	2426700	2426750	2426698	-1	KQ005480.1	ENSMNEG00000038391.1	2398492	2476225	MYO7B	9692	2394	196984	No_or_no_constitutive_exon
CCTGGCCAGGGGCCGGAGGTGGTGGGCAGAAGCAGAGGTGTTTGGGGAAGGT	2995993	2996131	2995943	2995995	1	KQ005480.1	ENSMNEG00000024112.1	2951078	3012049	BIN1	9692	2394	196984	No_or_no_constitutive_exon
TGGCGTCGGGCCGTGGAGCTTCTTCTCGCTGGTTCTTTACTCGGGAACAGCT	19652981	19653088	19652931	19652983	1	KQ005480.1	ENSMNEG00000042821.1	19652625	19691269	CCNT2	9692	2394	196984	No_or_no_constitutive_exon
TCCATTTTATTGTTACATGTAGGGTATATTTACTTCTGGCACATGGGAAGAG	19849418	19849523	19849368	19849420	1	KQ005480.1	ENSMNEG00000031864.1	19812840	19927036	RAB3GAP1	9692	2394	196984	No_or_no_constitutive_exon
GTGAGGTCCGTCTGATTGTGGAAGAGAAGAAGACTCATCTGCCAGGGAAGGG	20307355	20307495	20307545	20307493	-1	KQ005480.1	ENSMNEG00000042994.1	20307355	20308725	None	9692	2394	196984	Yes
GCATTCATTTCTTTTCCTAATCCCTTTGTTGTTAAATAATTCTGGGGAAGGG	341398	341537	341587	341535	-1	KQ008743.1	ENSMNEG00000036330.1	340010	457554	PCNT	9692	2394	196984	No_or_no_constitutive_exon
TGCGCGGCACTAACAAGCCTTCTCTTCCTCTTCTTCCACGGGGCGTGTAGGG	817099	817126	817176	817124	-1	KQ008743.1	ENSMNEG00000043587.1	802275	823754	COL6A1	9692	2394	196984	No_or_no_constitutive_exon
GAGCAAGTCTCACACCGTTTTTTTCCTTCCTTTTTTGTTGGGGACATTAGGA	1816500	1816609	1816659	1816607	-1	KQ008743.1	ENSMNEG00000044629.1	1783841	1820923	FAM207A	9692	2394	196984	No_or_no_constitutive_exon
TCTTACCGTCAGCGGCTTCCTCGTTTCTCAAGTTTGCGGCCCACGGGGAGTG	1854838	1855014	1854788	1854840	1	KQ008743.1	ENSMNEG00000031016.1	1827869	1875674	ITGB2	9692	2394	196984	No_or_no_constitutive_exon
TGAAAAGTGTGACTGAAAATGCAAAGAAAGAGGAGGTTGCTGGGGCCAAGCC	2091114	2091470	2091064	2091116	1	KQ008743.1	ENSMNEG00000009948.1	2090145	2092390	None	9692	2394	196984	No_or_no_constitutive_exon
TATGTTGATTTATGTTTTTGTTTTTTTAAAAACGTATCTTGGGCGAATAGGA	2724685	2724797	2724847	2724795	-1	KQ008743.1	ENSMNEG00000033526.1	2673617	2792180	None	9692	2394	196984	Yes
ACAGAGATGACAAATTCCTGTAGGTAGGCACGTTTCTCCTGGGGCCAAAGGC	4646549	4646571	4646621	4646569	-1	KQ008743.1	ENSMNEG00000030770.1	4577577	4670418	ABCG1	9692	2394	196984	No_or_no_constitutive_exon
GAGCCCCAGCCAGGTGAGCCCCGGTCATAGGAACACTATTGGGGTGATAGGC	4761707	4761998	4762048	4761996	-1	KQ008743.1	ENSMNEG00000005265.1	4735973	4798083	UMODL1	9692	2394	196984	No_or_no_constitutive_exon
AGCCGGCCGCGGGCGCCGCGGCCCGTTCGCCGTTGGGGCGCGGCGCAGAGTG	5004849	5005000	5004799	5004851	1	KQ008743.1	ENSMNEG00000041997.1	5004257	5081115	PRDM15	9692	2394	196984	No_or_no_constitutive_exon
CGGACACATGCACACGCAGGCGGGGCAGGGGATGGGGGTCATGAGGACAGGA	5026060	5026191	5026010	5026062	1	KQ008743.1	ENSMNEG00000041997.1	5004257	5081115	PRDM15	9692	2394	196984	No_or_no_constitutive_exon
CTGTCTGTTGGAGTGTCTTGAATTATGTGTTTCTTTGGGCATTCAGGAAGCC	8474756	8474970	8474706	8474758	1	KQ008743.1	ENSMNEG00000028447.1	8339309	8539598	ERG	9692	2394	196984	No_or_no_constitutive_exon
TGTGAGAGTGTTGGTAAGGTCTGTAACTTTTCCCTATTTTGGGGATGAAGGT	10551926	10552358	10552408	10552356	-1	KQ008743.1	ENSMNEG00000031007.1	10548425	10579904	CHAF1B	9692	2394	196984	Yes
ATTTAAAGTCCATATTTCTGTGTTAATATTTTGTTCTTGTTTGGGGACAGGA	10616096	10616219	10616269	10616217	-1	KQ008743.1	ENSMNEG00000028195.1	10595773	10649952	MORC3	9692	2394	196984	No_or_no_constitutive_exon
TGTTGAACGGCTGCGCGGTGCCCGTTGCGCGTTCTTCGGTGGGTGTGCAGCC	13182149	13182368	13182418	13182366	-1	KQ008743.1	ENSMNEG00000043836.1	13128073	13298844	ITSN1	9692	2394	196984	No_or_no_constitutive_exon
CGCAGGCACTGCCCTTAAAAATGGCAAAGTAGTAACTCATGGGGGTAGAGTT	13488328	13488474	13488278	13488330	1	KQ008743.1	ENSMNEG00000037254.1	13473104	13508908	GART	9692	2394	196984	No_or_no_constitutive_exon
AAATACACTGATCCCCTGTGGAAAGGACTTTCAGAAAGAAGGTGGGACAGTA	15422777	15423024	15422727	15422779	1	KQ008743.1	ENSMNEG00000040507.1	15417324	15424001	None	9692	2394	196984	Yes
AAGCATGAGCACCTGTGAATTTGTTCGTACTGTCAGTGGGCACAAGCGAGTC	15423421	15423515	15423371	15423423	1	KQ008743.1	ENSMNEG00000040507.1	15417324	15424001	None	9692	2394	196984	Yes
TTGCACACCACCGTGATCTGGCTGAAACCCACCCGGCCTCGCTGGGCAAGTG	15959872	15959903	15959822	15959874	1	KQ008743.1	ENSMNEG00000044871.1	15816222	15975495	TIAM1	9692	2394	196984	Yes
TACAGCTGTGGCTGTGGCTATGGGAAGCACTGTGTCTGTGGGTGAATAAGGC	16558342	16558386	16558436	16558384	-1	KQ008743.1	ENSMNEG00000044081.1	16558342	16558472	None	9692	2394	196984	No_or_no_constitutive_exon
TTTTTAGTTGTCAGTTTGTCATTTTTCTTTCTGTGATTTTTGGGACACAGGT	18292404	18292508	18292558	18292506	-1	KQ008743.1	ENSMNEG00000045258.1	18270197	18303793	USP16	9692	2394	196984	Yes
GTGAGAATTCTTTTCACCCCTTGCTTTTTATTCCACTGCTGGGTGGCCAGGA	27771538	27771802	27771852	27771800	-1	KQ008743.1	ENSMNEG00000039314.1	27727748	27798200	ZFYVE26	9692	2394	196984	No_or_no_constitutive_exon
CTGACCTCATGATCCACCCGCCTCGGCCTCCCAAAGTGCTGGGATTACAGGC	28871864	28872042	28871814	28871866	1	KQ008743.1	ENSMNEG00000038440.1	28871298	28872042	None	9692	2394	196984	No_or_no_constitutive_exon
CATTATTTCATGGATTTGATGTTTTTGTCTTTGTTTTGATGGGGATTTAGTG	342154	342330	342104	342156	1	KQ005591.1	ENSMNEG00000028452.1	302892	443802	None	9692	2394	196984	Yes
CGCCGTGGCCTGGGCCAACCTCACCAACTCCATCCACGAGACCGGGTAAGGG	913234	913256	913306	913254	-1	KQ005591.1	ENSMNEG00000040088.1	885690	913606	PLBD2	9692	2394	196984	No_or_no_constitutive_exon
AGGCGGAGCAGGCGCTGAGGAAGGTGCCCCGGGAAGTGGGAAGTGGGAAGCG	1066323	1066532	1066273	1066325	1	KQ005591.1	ENSMNEG00000039472.1	1047322	1071439	IQCD	9692	2394	196984	No_or_no_constitutive_exon
CTCCTGGGAGGCAGGAAGGGGCAACACACAGGCCTGGGGATGGGGGATAGAG	1066551	1066597	1066501	1066553	1	KQ005591.1	ENSMNEG00000039472.1	1047322	1071439	IQCD	9692	2394	196984	No_or_no_constitutive_exon
CAGGCGGGCTGGACTGAAAGACCCCTGACAAGGTGCTGTGTGGGGTGCAGGT	1101951	1102182	1101901	1101953	1	KQ005591.1	ENSMNEG00000043605.1	1082143	1108825	DDX54	9692	2394	196984	No_or_no_constitutive_exon
ATACTCAGCTCACATCCACTAATCACTCATCTTGGCCTTGGGTGACACAGGT	1299936	1300187	1300237	1300185	-1	KQ005591.1	ENSMNEG00000044713.1	1292883	1318033	OAS3	9692	2394	196984	No_or_no_constitutive_exon
GACACTGAGATGTTGCCAGGAATAAGACTGACCCTGGGTGGGAATTACAGGC	1293101	1293249	1293299	1293247	-1	KQ005591.1	ENSMNEG00000044713.1	1292883	1318033	OAS3	9692	2394	196984	No_or_no_constitutive_exon
TAATTTCCCATTTTAAGCCTGAGAAGTGACAAGAGAGGGTAAAGACCCAGCC	2586559	2586718	2586768	2586716	-1	KQ005591.1	ENSMNEG00000037647.1	2582498	2621355	ALDH2	9692	2394	196984	No_or_no_constitutive_exon
GGATCCCTTACCGGTTTTTCGCCGCCGCTGCCCGCGGCCTTGCAGGGCAGGA	4033369	4033471	4033319	4033371	1	KQ005591.1	ENSMNEG00000042508.1	4033279	4064160	ANAPC7	9692	2394	196984	No_or_no_constitutive_exon
ATGGCTCTGCACAGCCCAAAAACCAGCTTACTCCTTAGCCAGGGTGTGAGGC	4096452	4096502	4096552	4096500	-1	KQ005591.1	ENSMNEG00000031586.1	4093854	4169224	ATP2A2	9692	2394	196984	No_or_no_constitutive_exon
AGAGAGTGTGGGCCGTTAACTTACCTACCCTGTATTTTGTGGGAACACAGGT	5052152	5055336	5052102	5052154	1	KQ005591.1	ENSMNEG00000012985.1	5026032	5055336	KCTD10	9692	2394	196984	Yes
CCTTCTTTCTCTCTCTCTGCCACTTTCTCCCTGCCCCTGCCTGTGGGAAGTG	5216870	5216998	5216820	5216872	1	KQ005591.1	ENSMNEG00000045187.1	5195104	5226820	FOXN4	9692	2394	196984	Yes
TGCCACATCCACACCCAGGTAGGCTCAGGGACAGGGTGGGCAGGGAGGAGTG	5214256	5214284	5214206	5214258	1	KQ005591.1	ENSMNEG00000045187.1	5195104	5226820	FOXN4	9692	2394	196984	No_or_no_constitutive_exon
CTTCTCTCCTGCAGGTGCCTTGGCTGGGGCGGCCGACCTGCATGTGGGAGCC	5216247	5216336	5216197	5216249	1	KQ005591.1	ENSMNEG00000045187.1	5195104	5226820	FOXN4	9692	2394	196984	No_or_no_constitutive_exon
CTGGGCAAGTTTGCTGTCCCCATGCTGAAAGAGGCCTGCTGGGGTATGAGCT	8110738	8110789	8110688	8110740	1	KQ005591.1	ENSMNEG00000035849.1	8109030	8110789	None	9692	2394	196984	No_or_no_constitutive_exon
TCGGAAACGGGCCTTGATGCACCATCCAGATTGGCATAGGGTGGAGCCAGTC	17662269	17662400	17662450	17662398	-1	KQ005591.1	ENSMNEG00000043213.1	17661575	17663652	None	9692	2394	196984	No_or_no_constitutive_exon
CTGTCTCTTGTCTTTTCTTTTCGTCTGTGTTCCATCCATGGGAAATGCAGAT	18169755	18169770	18169820	18169768	-1	KQ005591.1	ENSMNEG00000037984.1	18127896	18441860	NCAM1	9692	2394	196984	No_or_no_constitutive_exon
AATATTAACTATTGTATACTAATTGTATTTATTTGTGTTCTGGGATGCAGGT	19845046	19845163	19845213	19845161	-1	KQ005591.1	ENSMNEG00000042049.1	19733672	19859243	SIK2	9692	2394	196984	No_or_no_constitutive_exon
AGGGAAGAAGGGGAGAGCACGAGCGGGGGCGAAGGAGGGAGGAGGGCAAGAT	20165917	20166022	20166072	20166020	-1	KQ005591.1	ENSMNEG00000036284.1	20157275	20167219	COLCA2	9692	2394	196984	No_or_no_constitutive_exon
GACGAGCGTGACCTCACACTGAAGGAGTTCAAAGCCCAGTTTGGGACAAGCC	21379959	21380301	21380351	21380299	-1	KQ005591.1	ENSMNEG00000033452.1	21379819	21380441	None	9692	2394	196984	No_or_no_constitutive_exon
TAATCTAAGCCTAACTGATTTGGTCAAAAATGAAAAGATGGGAACAGCAGAA	24037988	24038016	24037938	24037990	1	KQ005591.1	ENSMNEG00000038771.1	23967988	24094006	CWF19L2	9692	2394	196984	No_or_no_constitutive_exon
AAGTGCAGGTGTCCGTACTCAAGGGCCAGGTGTCCCTACTGAAGGGCCAGGT	24234691	24234754	24234804	24234752	-1	KQ005591.1	ENSMNEG00000043288.1	24234587	24235844	None	9692	2394	196984	No_or_no_constitutive_exon
TCTCTCTACAACGAGGAGCTGGTGAGCAGGAACGTGCAGGGTGATTAAAGCC	24234587	24234674	24234724	24234672	-1	KQ005591.1	ENSMNEG00000043288.1	24234587	24235844	None	9692	2394	196984	No_or_no_constitutive_exon
ATTTTTGCCAGCTATAAGCGGAGTCTCCGGAACCAAAGGGAGAACCAAAGGG	2039479	2039745	2039429	2039481	1	KQ006137.1	ENSMNEG00000032128.1	2039402	2039745	None	9692	2394	196984	No_or_no_constitutive_exon
TACTGTATAGTCTTCAAAGACACCTAACTGATTTTTCTTGTGTTGGGAAGGT	5685142	5685241	5685092	5685144	1	KQ006137.1	ENSMNEG00000040401.1	5627536	5691500	OSTF1	9692	2394	196984	Yes
GGAGTAGAGTGGAGTGGGAGTGGGAGTGGGAGTGGGAGTGGGAGTGGGAGTG	6721173	6721209	6721123	6721175	1	KQ006137.1	ENSMNEG00000025347.1	6424335	6897022	PCSK5	9692	2394	196984	No_or_no_constitutive_exon
GTCGCATGTAACTGTGCTTATTTGTGTTGTTTGCTTGGGAAAAATTATAGGT	10249468	10249545	10249418	10249470	1	KQ006137.1	ENSMNEG00000041600.1	10115858	10273696	None	9692	2394	196984	Yes
CTGTGTCTGAACGGGCATGTCTGTGCGTTTCTTGGTAACCTCGGGAGCAGAC	12214439	12214456	12214506	12214454	-1	KQ006137.1	ENSMNEG00000045296.1	12158319	12273497	None	9692	2394	196984	No_or_no_constitutive_exon
GAGGCGTGGTGAACTCTGCCTTATATATAACGTGGATGCTGGGCACACAGCT	16419488	16419514	16419438	16419490	1	KQ006137.1	ENSMNEG00000031442.1	16419380	16420438	None	9692	2394	196984	No_or_no_constitutive_exon
CTTGAGGTGAGCTGAGATCGCGCCACTGCACTCCAGCCTGGGTGACAGAGCA	17548722	17549084	17549134	17549082	-1	KQ006137.1	ENSMNEG00000043846.1	17548197	17549507	None	9692	2394	196984	No_or_no_constitutive_exon
GTATCTGCTTAGCCCAGTCTGTATCAGGCACCCAGGTTCTGCAGGGATAGAT	17548361	17548406	17548456	17548404	-1	KQ006137.1	ENSMNEG00000043846.1	17548197	17549507	None	9692	2394	196984	No_or_no_constitutive_exon
TTCTCCAGCAAAAGCGATGTCTGGAGCTTTGGAGTGTTGATTGTGGGAAGCA	21330492	21330521	21330442	21330494	1	KQ006137.1	ENSMNEG00000037700.1	21286524	21338347	SYK	9692	2394	196984	No_or_no_constitutive_exon
ACTGTAGTAAAGGCGTGGTAGATTAGCACTCCTACTCTTCCTTGGGGAAGTC	21309799	21309847	21309749	21309801	1	KQ006137.1	ENSMNEG00000037700.1	21286524	21338347	SYK	9692	2394	196984	No_or_no_constitutive_exon
ACCATAACCCTGTCTCCTGACTTCCAGCTTGCAGAAACCTCCTGAGGGAGCT	22706897	22706935	22706985	22706933	-1	KQ006137.1	ENSMNEG00000006043.1	22704796	22708536	None	9692	2394	196984	No_or_no_constitutive_exon
GGAGACGTGGAGAGAGCTCAGAGGCTGTCCCGGAGGAGACGTGGAGGGAGCT	25109580	25109879	25109530	25109582	1	KQ006137.1	ENSMNEG00000030451.1	25109385	25109879	None	9692	2394	196984	No_or_no_constitutive_exon
AGCCGCTGGCGGGGACAAAAACCTGGGGCTGGGGAAGGCGCCGGTGGGAGGC	25225070	25225293	25225343	25225291	-1	KQ006137.1	ENSMNEG00000040742.1	25225070	25225595	None	9692	2394	196984	No_or_no_constitutive_exon
CTGACCTTGTGATCCACCCGCCTTGGCCTCCCAAAGTGTTGGGATTACAGGC	26964935	26964958	26965008	26964956	-1	KQ006137.1	ENSMNEG00000031443.1	26956305	26993106	HABP4	9692	2394	196984	No_or_no_constitutive_exon
ACTCTGCTTCCTTCCTGAATTGTGTTGTTTCTGGCCCCATGGGTGAGCAGTC	3563960	3564144	3563910	3563962	1	KQ009282.1	ENSMNEG00000042931.1	3492494	3591864	YEATS2	9692	2394	196984	No_or_no_constitutive_exon
TGAGGAGGCAGGGCCCTGGGAGGCTTACGGGCTTTGTGTTGGGGACCCAGGC	3959320	3959482	3959270	3959322	1	KQ009282.1	ENSMNEG00000030669.1	3949942	3967801	DVL3	9692	2394	196984	No_or_no_constitutive_exon
GACTGCCCCCACTTAGGCCAATTGCTGTTTCTCCTCCCTCCAGGGCAGAGGG	3982864	3982918	3982814	3982866	1	KQ009282.1	ENSMNEG00000025213.1	3980152	3988055	ABCF3	9692	2394	196984	No_or_no_constitutive_exon
CTCCCCCAAAGATGACACTGCCCCCTGGGGCCTTATGTTTGGGAACACAGGA	4170562	4170636	4170686	4170634	-1	KQ009282.1	ENSMNEG00000031059.1	4164016	4180641	CLCN2	9692	2394	196984	No_or_no_constitutive_exon
CCCAAAGATGACACTGCCCCCTGGGGCCTTATGTTTGGGAACACAGGAAGCG	4170562	4170632	4170682	4170630	-1	KQ009282.1	ENSMNEG00000031059.1	4164016	4180641	CLCN2	9692	2394	196984	No_or_no_constitutive_exon
TCAGTTGGCTTCTTGCGCTCACTTGGGTTTCCCGCCTTTTCCGGGAGCAGCT	4198165	4198295	4198115	4198167	1	KQ009282.1	ENSMNEG00000043026.1	4197038	4207241	CHRD	9692	2394	196984	Yes
CGACAGAGCAAGACCCGCTCAAACAAAAAAAAAAAAAAAGATTGCGGGAGAT	7493641	7493712	7493591	7493643	1	KQ009282.1	ENSMNEG00000033582.1	7492338	7511285	C3orf35	9692	2394	196984	No_or_no_constitutive_exon
TGAAGAGGCCACTGAAATGTGGATGTGTAGTAAGTCAGGCCCGCAGGGAGCT	8117202	8117431	8117481	8117429	-1	KQ009282.1	ENSMNEG00000040817.1	8113468	8135691	PLCD1	9692	2394	196984	Yes
GTGGTGGTCCCAGGGGCATGCTCAGTGGTTCTCTTTTCTCTGGGGCACAGGC	8605573	8605781	8605523	8605575	1	KQ009282.1	ENSMNEG00000033690.1	8582095	8611593	ACVR2B	9692	2394	196984	No_or_no_constitutive_exon
TGGAGAGTCCCAGGGTTGGCGCAGTGACTGTGGCCTTTGCTGTGGGACAGGT	9252550	9252631	9252681	9252629	-1	KQ009282.1	ENSMNEG00000027322.1	9245464	9256941	GORASP1	9692	2394	196984	No_or_no_constitutive_exon
CAACCAGCCAGGGTGCACATGAATGGACATGGGAGGGAGGTGGGCAGGAGGA	9287696	9287724	9287646	9287698	1	KQ009282.1	ENSMNEG00000015306.1	9256914	9288037	TTC21A	9692	2394	196984	No_or_no_constitutive_exon
AGCAAGTAAGGGCCCGTGAAGGCAGAGGCGGAACCCTGGGGAAGTTAGAGAG	9286379	9286408	9286329	9286381	1	KQ009282.1	ENSMNEG00000015306.1	9256914	9288037	TTC21A	9692	2394	196984	No_or_no_constitutive_exon
GGGCTAGCTGTGTCCCACAGATCTTTCTGCTGGTCCAAAGGCAGGGGTAGGC	9277872	9277890	9277822	9277874	1	KQ009282.1	ENSMNEG00000015306.1	9256914	9288037	TTC21A	9692	2394	196984	No_or_no_constitutive_exon
GCAAGGAGAAAGCAGCATCCCAGATCCCTGGACACTTGCTGGGGGGAGAGGC	10755453	10755475	10755403	10755455	1	KQ009282.1	ENSMNEG00000040523.1	10750359	10762192	ZNF619	9692	2394	196984	No_or_no_constitutive_exon
TGCAGTGGCTCAAACGCCTATAATCCCAGCACTGTGGGAGAACAAGGCAGGC	10820340	10820378	10820290	10820342	1	KQ009282.1	ENSMNEG00000037343.1	10803488	10820378	ZNF621	9692	2394	196984	No_or_no_constitutive_exon
CAGTTTTTTGGTCAGTAGGAGAAATATTGAGACTCGAGAAGAGGGAGGAGAT	11522621	11522651	11522571	11522623	1	KQ009282.1	ENSMNEG00000004934.1	11485934	11527055	CTNNB1	9692	2394	196984	No_or_no_constitutive_exon
GAACCCCGTGTAGCCATACTGGGAGACACCCTCCCAGTAGGGACTGACAGAC	11856682	11856879	11856929	11856877	-1	KQ009282.1	ENSMNEG00000038315.1	11856682	12220044	ULK4	9692	2394	196984	No_or_no_constitutive_exon
CTGATGCTGCTCTTTATTTGCCTGGGCAACATGTACCTGCACGGGCTGAGGA	12844441	12844531	12844581	12844529	-1	KQ009282.1	ENSMNEG00000006624.1	12839803	12874515	SEC22C	9692	2394	196984	No_or_no_constitutive_exon
AGGGGTGGGGGCTCCGTGAGTGGGCAGTAGGTGCGGCCGAACTAGGGGAGAT	15246096	15246263	15246046	15246098	1	KQ009282.1	ENSMNEG00000043309.1	15240604	15275793	TGM4	9692	2394	196984	No_or_no_constitutive_exon
CATTGTGAGGTGTCCACTTTGGGGGCTGGGTGGCCAAGCTGGGCTGGCAGCA	15263118	15263346	15263068	15263120	1	KQ009282.1	ENSMNEG00000043309.1	15240604	15275793	TGM4	9692	2394	196984	No_or_no_constitutive_exon
AGAACCCCCAGCCCAACCCTGATACCTTTCATCTTTCCTACAGGGGGCAGTG	15307575	15307693	15307743	15307691	-1	KQ009282.1	ENSMNEG00000030523.1	15277125	15337588	ZDHHC3	9692	2394	196984	No_or_no_constitutive_exon
AAGACACGACTTAATTTTTAACTTGAACTCTCATTTTCTGGGGAAGGCAGAG	16226268	16226336	16226386	16226334	-1	KQ009282.1	ENSMNEG00000045295.1	16194889	16287268	LZTFL1	9692	2394	196984	No_or_no_constitutive_exon
AGCTGGAAAGGAAGATGGCGTGCTGCTCCCTGCCCCTCTGGGAGTTGTAGTT	16518760	16518800	16518850	16518798	-1	KQ009282.1	ENSMNEG00000032954.1	16518701	16520050	None	9692	2394	196984	No_or_no_constitutive_exon
CAATTGGTGGCATGGGCATGCGATGGAAGTCCAGGTGTTAGAAGGGACAGAT	16942991	16943303	16942941	16942993	1	KQ009282.1	ENSMNEG00000033522.1	16942929	16943447	None	9692	2394	196984	No_or_no_constitutive_exon
CTCACATGCACACTGCTGATCCCCAGCCCACGCTAAAAAAGGGCAGGAAGTC	16943322	16943447	16943272	16943324	1	KQ009282.1	ENSMNEG00000033522.1	16942929	16943447	None	9692	2394	196984	No_or_no_constitutive_exon
TGGTAGGCCATCAGGGCCCTCATGCAGCCCCTGCTTGGGTGGGCGGCCAGTT	17383761	17383886	17383711	17383763	1	KQ009282.1	ENSMNEG00000042018.1	17358969	17388560	NBEAL2	9692	2394	196984	Yes
GGTGCAAGACGCGCTTCGTTTCACTATGGATGTCATTGGGGGAAAGTGAGTC	17834737	17834768	17834687	17834739	1	KQ009282.1	ENSMNEG00000009263.1	17807643	17840846	PTPN23	9692	2394	196984	No_or_no_constitutive_exon
CGGGCGGTGTCCCAGGCCTCTGGCCTCGGCGTCGGCCTCAGGGAGATCAGGC	18701222	18701295	18701345	18701293	-1	KQ009282.1	ENSMNEG00000037982.1	18663478	18702050	CDC25A	9692	2394	196984	No_or_no_constitutive_exon
AGGCATAAACAAGGGCATGGCTGCTGGGAGGGGCCTCTGGGTGGGACCAGAG	18972761	18972797	18972847	18972795	-1	KQ009282.1	ENSMNEG00000040042.1	18953539	18979745	PLXNB1	9692	2394	196984	No_or_no_constitutive_exon
AGCATCCTGGCCAGAACAAGCCAAGGAGCCACAACGAGAGGGACACACAGAC	19294773	19295045	19295095	19295043	-1	KQ009282.1	ENSMNEG00000043825.1	19287309	19308929	IP6K2	9692	2394	196984	No_or_no_constitutive_exon
TTTCTCACCGCCTTGTCATTTCACTGTGTACTCCGGGATCGGGCACGGAGAA	19548220	19548233	19548283	19548231	-1	KQ009282.1	ENSMNEG00000037742.1	19547939	19548808	ARIH2OS	9692	2394	196984	No_or_no_constitutive_exon
AGGGAATTCTTGTGAAGTTAGAGCAGGAATGGAGCCTGGGAGGAAAGGAGGC	19658833	19658879	19658783	19658835	1	KQ009282.1	ENSMNEG00000044323.1	19657263	19666454	WDR6	9692	2394	196984	No_or_no_constitutive_exon
AAGAGAATCTAATTCCCCACCTTTTCTTCCCCCCAACCTGGGGGCTGCAGGA	19984655	19984747	19984797	19984745	-1	KQ009282.1	ENSMNEG00000041595.1	19981252	19987942	C3orf62	9692	2394	196984	No_or_no_constitutive_exon
CTTCTGAAAAACCCAGAGGTGAAGCTGGCAGGGCTGGCAGCCAGGGATAGTC	20160845	20160884	20160934	20160882	-1	KQ009282.1	ENSMNEG00000044694.1	20158900	20167211	AMT	9692	2394	196984	No_or_no_constitutive_exon
GTGAGCATGGGACCATGTCTTGATTGTCCTCCTTTCCCCTTGGGTGGCAGAG	20525602	20525710	20525552	20525604	1	KQ009282.1	ENSMNEG00000030612.1	20506600	20541607	RNF123	9692	2394	196984	No_or_no_constitutive_exon
GTAAGACCCAGCCTGCATTGGGCCTGTTGAGCCTGAATCCAGGGACTCAGAC	20543050	20543230	20543280	20543228	-1	KQ009282.1	ENSMNEG00000040699.1	20541576	20544048	GMPPB	9692	2394	196984	No_or_no_constitutive_exon
GGGATGTCAGTCGCCTTGGGGACCACCTATTCTTCGCCTCTGGGGACCAGGT	20745448	20745475	20745525	20745473	-1	KQ009282.1	ENSMNEG00000037738.1	20734214	20750442	MST1R	9692	2394	196984	No_or_no_constitutive_exon
GACGCGCGGGACCAGGGGGACGGGCGGGTGCGGCGATGGGCGAGGCGGAGAC	21213786	21213918	21213968	21213916	-1	KQ009282.1	ENSMNEG00000030069.1	21206081	21217631	RASSF1	9692	2394	196984	No_or_no_constitutive_exon
GGGGCCCCTGGGCCCAGTGAGCCAGCCACTTACATTCTCTGTGGGGACAGTT	21447800	21447892	21447750	21447802	1	KQ009282.1	ENSMNEG00000032670.1	21445243	21456878	HEMK1	9692	2394	196984	No_or_no_constitutive_exon
TCTCATACCCTCCCTTCTCTCCTTGCCCTCTATGGATGGGGGGAACACAGCC	22106468	22106503	22106418	22106470	1	KQ009282.1	ENSMNEG00000030376.1	21698286	22206827	DOCK3	9692	2394	196984	No_or_no_constitutive_exon
AGGCCACATTCCTTCCATCGTGCCCTGAGGCCTGCCACAGGGCAGATCAGCC	23360753	23361167	23361217	23361165	-1	KQ009282.1	ENSMNEG00000045285.1	23360753	23361229	None	9692	2394	196984	No_or_no_constitutive_exon
GTTGGCCAAGGCACATAATAGCCATGCCAGGTGTGTGGGAGCTGTGGGAGCT	23366841	23367046	23367096	23367044	-1	KQ009282.1	ENSMNEG00000028324.1	23361355	23369850	BAP1	9692	2394	196984	No_or_no_constitutive_exon
AATCTTCATTTGGGCTCCACTGTTAATATGGTGTTTTTCGGGGGGTACAGCA	23457301	23457644	23457251	23457303	1	KQ009282.1	ENSMNEG00000041321.1	23423070	23461049	NISCH	9692	2394	196984	No_or_no_constitutive_exon
GGTTCTTGGGGTTGGACATGATGTTCCCCTCCCACCCTGTCGGGGGCCAGGC	23472548	23472679	23472498	23472550	1	KQ009282.1	ENSMNEG00000039494.1	23463335	23493484	STAB1	9692	2394	196984	Yes
CTGGCCAGCTGTTGGCTCCCAGCAGCCCCACTGATCAAGACTGGGGACAGGT	23486562	23486637	23486512	23486564	1	KQ009282.1	ENSMNEG00000039494.1	23463335	23493484	STAB1	9692	2394	196984	Yes
CAGTAAGGCAACTACTAACCTGGTTCTGGGGGCTGGGCCCTCGGGGACAGAG	23490833	23490941	23490783	23490835	1	KQ009282.1	ENSMNEG00000039494.1	23463335	23493484	STAB1	9692	2394	196984	Yes
CTATAACGAGGAGGGCTCCCAGGTGAGGAGGGCCAGGGGTACTGAAGTAGGC	23602831	23602851	23602901	23602849	-1	KQ009282.1	ENSMNEG00000031931.1	23518752	23669832	PBRM1	9692	2394	196984	No_or_no_constitutive_exon
ATAAAATAGCCTTAACACCGTTTGGTTTGATTGTGTTGTGGGGAATGAAGGA	23908151	23908280	23908330	23908278	-1	KQ009282.1	ENSMNEG00000037355.1	23907171	24072915	SFMBT1	9692	2394	196984	Yes
TCTTCCTGCAGCGAGGGGGCACAGGACAGCTAAGAATTGGGACGAAAGAGCC	24074467	24074874	24074417	24074469	1	KQ009282.1	ENSMNEG00000037513.1	24074375	24074874	None	9692	2394	196984	No_or_no_constitutive_exon
CGAAGGCGAGACCCGAGGCTGCTGTGGAAGTCTCTGGTGAGTGTGGGGAGCA	24759290	24759326	24759240	24759292	1	KQ009282.1	ENSMNEG00000040603.1	24369193	24858377	CACNA1D	9692	2394	196984	No_or_no_constitutive_exon
GCGGGCGTCCAGTGCACATGCCAACATTACTCTGTCAGGGAAGAAGCCAGAA	1217194	1217357	1217407	1217355	-1	KQ006443.1	ENSMNEG00000028387.1	1217194	1217595	None	9692	2394	196984	No_or_no_constitutive_exon
CAGAGCCCGCAATTTCTTCAGTAATGTCTGGGGAAACCTAAAGGGCTTAGAA	1642849	1642856	1642906	1642854	-1	KQ006443.1	ENSMNEG00000034188.1	1641745	1643627	None	9692	2394	196984	No_or_no_constitutive_exon
GCTATCCTCTGGAGAAGACAAGTGGCTGCTTCGAAAGAAGGCCTGGGAAGTA	1641831	1641915	1641965	1641913	-1	KQ006443.1	ENSMNEG00000034188.1	1641745	1643627	None	9692	2394	196984	No_or_no_constitutive_exon
CCATCGCGCTGCCCGCCCGCTCAGCGTCCGCCGCCGCCATGGGAGTGCAGGT	9212898	9213213	9213263	9213211	-1	KQ006443.1	ENSMNEG00000028849.1	9212898	9216767	None	9692	2394	196984	No_or_no_constitutive_exon
TCCACCTGTTGCCTTGTGGTGCAGATGTGGTTCCAGGACCCAGCTGGGAGGA	9767733	9767832	9767683	9767735	1	KQ006443.1	ENSMNEG00000032766.1	9633001	9803790	TMEM131L	9692	2394	196984	No_or_no_constitutive_exon
GTTGCAGTGAGCCGAGATTGCACCGCTGCACTCTAGCCTGGGTGAAAGAGCA	9828384	9828744	9828334	9828386	1	KQ006443.1	ENSMNEG00000017763.1	9824312	9829321	None	9692	2394	196984	Yes
GGAGCGTGGAAGCGCCAGGCTGGGAGGACGCCAAGCGGAGGGAGTGGGAGGG	13882206	13882275	13882156	13882208	1	KQ006443.1	ENSMNEG00000037712.1	13865732	13897814	KIAA1211	9692	2394	196984	No_or_no_constitutive_exon
CAATTGAAGCTGCCAAAGTTGCATGAGTTCTCTCTTCTCATGAAGGGTAGTG	14229092	14229229	14229279	14229227	-1	KQ006443.1	ENSMNEG00000037886.1	14226424	14260973	HOPX	9692	2394	196984	No_or_no_constitutive_exon
AATGGCTGAAAACTTGTTGGCAGCTGCAGACAAACATGCACTGGGAACAGCT	26560491	26560746	26560796	26560744	-1	KQ006443.1	ENSMNEG00000036366.1	26560338	26561593	None	9692	2394	196984	No_or_no_constitutive_exon
CCAAGAGCCAGGATATCTACCTGATATCCTGTGTCAAGCTGTGGGTCAAGCT	7386269	7386731	7386219	7386271	1	KQ005373.1	ENSMNEG00000028504.1	7386112	7386731	None	9692	2394	196984	No_or_no_constitutive_exon
CCTCTGCTCATTGACTCTTTTGTCTTCTTTCCTCTTGGGGATGAGGTCAGAT	9033391	9033573	9033341	9033393	1	KQ005373.1	ENSMNEG00000042632.1	9029706	9056516	MLKL	9692	2394	196984	No_or_no_constitutive_exon
GGGCAGCCTTCCTAGGAGCCCTGCCTGTGTAACCTGGGGTGGGGTTACAGAG	9429359	9429489	9429309	9429361	1	KQ005373.1	ENSMNEG00000028332.1	9410948	9431763	None	9692	2394	196984	Yes
TAGCCTTGGGGTCTACTCCATTCCTTTCCTTGAGCTGAGCAGGGGAAGAGGA	9485423	9485452	9485502	9485450	-1	KQ005373.1	ENSMNEG00000014902.1	9464542	9496269	AARS	9692	2394	196984	No_or_no_constitutive_exon
AGGTCTTGGAGGACCCTGTTACGTCAACAGCACAGTATCCTTGAGGGCAGGT	9700811	9701026	9700761	9700813	1	KQ005373.1	ENSMNEG00000043191.1	9696328	9713960	FUK	9692	2394	196984	No_or_no_constitutive_exon
CATTTTGTATGCCTCATGTCATTTGTGAAGGTTGGAAGTGAGGTGGGGAGGG	11198558	11198637	11198508	11198560	1	KQ005373.1	ENSMNEG00000027239.1	11167130	11206055	IST1	9692	2394	196984	No_or_no_constitutive_exon
GCTGGTTGTGGTAGCTCACGTCTATAATCCCAACACTTTGGGAGGCTGAGGT	14881309	14881332	14881382	14881330	-1	KQ005373.1	ENSMNEG00000040280.1	14865758	14984697	CDH1	9692	2394	196984	No_or_no_constitutive_exon
AGGATGGCTTATGGTGACCTGTGATTGGCTGCACTACGTGTAGGGACCAGTC	15865758	15865873	15865708	15865760	1	KQ005373.1	ENSMNEG00000042687.1	15842685	15868766	SLC12A4	9692	2394	196984	No_or_no_constitutive_exon
TCAGGTGAGAAGGCCTCGACCACTTAGGCCCAGCGATGGGTGAGACGAAGCT	15868656	15868766	15868606	15868658	1	KQ005373.1	ENSMNEG00000042687.1	15842685	15868766	SLC12A4	9692	2394	196984	No_or_no_constitutive_exon
GCATGGAGAGGAGGGGTCAGGGCCTGTCACTCTCTTTTCCTGTGGGGCAGCC	16003648	16003961	16004011	16003959	-1	KQ005373.1	ENSMNEG00000043977.1	16003648	16033931	TSNAXIP1	9692	2394	196984	Yes
TGCTGCTGCCTTTCTCCATTGTAGCTATTGCCTTCCTTCCCTGGGTAGAGTG	16040018	16040061	16039968	16040020	1	KQ005373.1	ENSMNEG00000033620.1	16034100	16124783	RANBP10	9692	2394	196984	No_or_no_constitutive_exon
TTCGGGGATCCGACTGGTACTGGACATCCCCCCCCATCCCCCGCAGGGAGCC	16357848	16357971	16358021	16357969	-1	KQ005373.1	ENSMNEG00000031800.1	16349021	16366903	RIPOR1	9692	2394	196984	No_or_no_constitutive_exon
GTCTGGGCCGCGAGTGCGGGACACCAAGGTCAGGTCTCGGAAAGAGGGAGGA	16717894	16718061	16718111	16718059	-1	KQ005373.1	ENSMNEG00000037172.1	16713762	16718141	ELMO3	9692	2394	196984	No_or_no_constitutive_exon
GCTGGAGGAGTTGATGTCCTCAGAAGGTGGGTGGCCCTGGAAGGTGGGAGTG	16719349	16719358	16719408	16719356	-1	KQ005373.1	ENSMNEG00000025909.1	16718388	16725465	E2F4	9692	2394	196984	No_or_no_constitutive_exon
TGGGAAAGGCAGGGGAGGAGAAGAGATTCACAGCTGACGTTTGGGGACAGAA	16743509	16743628	16743678	16743626	-1	KQ005373.1	ENSMNEG00000030684.1	16741839	16747124	NOL3	9692	2394	196984	No_or_no_constitutive_exon
AACTCTATATGTAGTCCCAGTACCTCCTCACCCGCTTCCTTGGGTGGCAGGT	17063129	17063263	17063079	17063131	1	KQ005373.1	ENSMNEG00000043878.1	17055464	17066392	CDH16	9692	2394	196984	Yes
TGGAGAAGACCTACCAGCTGTTGGTACAGGTCAAGGACATGGGCGACCAGGC	17060091	17060214	17060041	17060093	1	KQ005373.1	ENSMNEG00000043878.1	17055464	17066392	CDH16	9692	2394	196984	No_or_no_constitutive_exon
TCGTCCGACTCTGACGTAGATTACGACTTCCTTAACGACTGGGGACCCAGGT	17599636	17599694	17599744	17599692	-1	KQ005373.1	ENSMNEG00000042861.1	17599636	17637695	CDH5	9692	2394	196984	No_or_no_constitutive_exon
TTTGAAGGAGCAGTGGTGGGAATAGGTGGGTGGCTGGGGAGTGGCATAAGCC	25304389	25304546	25304596	25304544	-1	KQ005373.1	ENSMNEG00000026883.1	25303776	25308834	None	9692	2394	196984	No_or_no_constitutive_exon
GGAGGCTGCTAGCGGCAGGAGCACCTCTAAGCCCCTCTCCATGTGGGCAGGG	25347699	25347899	25347649	25347701	1	KQ005373.1	ENSMNEG00000044122.1	25333424	25356248	SLC38A7	9692	2394	196984	No_or_no_constitutive_exon
AAACCCAATCTTCTCTAAACAGCGTTCCTTTCCCTTCCTCACTGGGACAGGG	26203011	26203095	26202961	26203013	1	KQ005373.1	ENSMNEG00000040371.1	26129550	26220187	CNGB1	9692	2394	196984	No_or_no_constitutive_exon
CTGTGCCCTCCTTGCCCTGGGCTCTCTGGGTTCCTCGGGGTGGGGACCAGGC	26364025	26364047	26364097	26364045	-1	KQ005373.1	ENSMNEG00000038411.1	26355189	26381032	KATNB1	9692	2394	196984	No_or_no_constitutive_exon
TGAAGGGGGGATGCAGGGCCACTGACCCTTCCTCTTCTTTTGGGTGACAGAC	26411715	26411874	26411924	26411872	-1	KQ005373.1	ENSMNEG00000039153.1	26385329	26420792	DRC7	9692	2394	196984	Yes
TTTCTGTGACCTGGAACCCTTCAGCTACCCTTATGGGTCTGGGATGGGAGTG	1720100	1720226	1720050	1720102	1	KQ007139.1	ENSMNEG00000014038.1	1705717	1732134	SPARC	9692	2394	196984	No_or_no_constitutive_exon
GTGACTTGTCCGAGGCTACGCGGCGAGTGTGTGGCAAGGTAGGAGGGGAGAC	2599919	2600004	2600054	2600002	-1	KQ007139.1	ENSMNEG00000035752.1	2599919	2600422	None	9692	2394	196984	No_or_no_constitutive_exon
ACGAGACAACCTCTATGTATGTGTCTGCCTGTCTGTGTGTCTGGGAGCAGGG	3139575	3139659	3139525	3139577	1	KQ007139.1	ENSMNEG00000044336.1	3101360	3173120	CAMK2A	9692	2394	196984	Yes
CTGTGGCCTGACCATCCCTGTTTCTTTGGTTCTCCCTGCCCTGGGAGCAGAA	3272635	3277280	3272585	3272637	1	KQ007139.1	ENSMNEG00000033412.1	3234424	3277280	PDGFRB	9692	2394	196984	No_or_no_constitutive_exon
TACCTGGACAATCTGCAGGTGAGGACCTTGCAGGGTTCATAAGGGGCGAGTC	3789871	3789929	3789979	3789927	-1	KQ007139.1	ENSMNEG00000035164.1	3775084	3826713	ARHGEF37	9692	2394	196984	No_or_no_constitutive_exon
GGAAGTGTTTGCTAATGCTGTCTTGTCTTTGCCCCACATCATGGGGTTAGGA	4415542	4419089	4415492	4415544	1	KQ007139.1	ENSMNEG00000018695.1	4356847	4419089	SH3TC2	9692	2394	196984	No_or_no_constitutive_exon
TTGCCCAGAGCTACAGAGTTGGGTGTGCCCTACCTGCGGCTCAAAGGGAGGG	10320179	10320249	10320299	10320247	-1	KQ007139.1	ENSMNEG00000029836.1	10320179	10320550	None	9692	2394	196984	No_or_no_constitutive_exon
ATGGACTGCTGAGGTAAATCTAATATCTGTTCACATTGCTGGGTGAGCAGGC	11986422	11986540	11986372	11986424	1	KQ007139.1	ENSMNEG00000042045.1	11979694	11991817	FCHSD1	9692	2394	196984	No_or_no_constitutive_exon
GCTGTGGAGTGCTCTCCTCCTCAACACAGACCTTCTCTGGGGAGGGGCAGGA	11981554	11981690	11981504	11981556	1	KQ007139.1	ENSMNEG00000042045.1	11979694	11991817	FCHSD1	9692	2394	196984	No_or_no_constitutive_exon
ACCCCCTTTTTCCTTTTGTTCCCTGTCTCCCCATCCCCTTGGGGTGCCAGGT	12003256	12003355	12003206	12003258	1	KQ007139.1	ENSMNEG00000030557.1	11994274	12010954	HDAC3	9692	2394	196984	No_or_no_constitutive_exon
TCCTTCCCTCCTCCTCCTCCTCCTCCACCTCCACCTCCTTTGATTGGGAGTG	12058693	12059105	12058643	12058695	1	KQ007139.1	ENSMNEG00000034458.1	12012921	12120830	DIAPH1	9692	2394	196984	No_or_no_constitutive_exon
TGGGTCTGGCCAGTGCTTGGCCCCCTAGTGACTAGGCCTGGTGTGGGCAGGC	13078580	13078772	13078530	13078582	1	KQ007139.1	ENSMNEG00000029415.1	13074485	13080812	APBB3	9692	2394	196984	No_or_no_constitutive_exon
GTGGGTGTGGAGTGTGAAAACCTGGATCACTGACGACCCTCGGGCGGGAGGC	13282294	13282469	13282519	13282467	-1	KQ007139.1	ENSMNEG00000044652.1	13268905	13286480	SLC4A9	9692	2394	196984	Yes
AGCATGTGAGTGCCACCCTGAACCTTTAAGAAACACCCATGGGGTGGGAGGT	14775970	14776155	14776205	14776153	-1	KQ007139.1	ENSMNEG00000043129.1	14773689	14950514	CTNNA1	9692	2394	196984	No_or_no_constitutive_exon
ACTGGCCCAAGAGAACATGGACCTTTTTAAAGAACAGTGGGAAAAGCAAGTC	14790704	14790760	14790810	14790758	-1	KQ007139.1	ENSMNEG00000043129.1	14773689	14950514	CTNNA1	9692	2394	196984	No_or_no_constitutive_exon
AGATACCAGTGATAACTACAAACTTATTCTGTCACATTTTGGGAGTTTAGGT	15151708	15151890	15151658	15151710	1	KQ007139.1	ENSMNEG00000034224.1	15144502	15169630	HSPA9	9692	2394	196984	No_or_no_constitutive_exon
CCTGGACACCATTGAGGACTTAGGTACAGGCAGGGCCTGAGGTTGGGGAGGG	15289102	15289158	15289208	15289156	-1	KQ007139.1	ENSMNEG00000042650.1	15284780	15295835	REEP2	9692	2394	196984	No_or_no_constitutive_exon
GACTTGAGCTTCTTTCTGTGACCTCAATAGTTTTGTGTTTTGTGGGACAGGT	15581452	15581905	15581402	15581454	1	KQ007139.1	ENSMNEG00000042771.1	15568098	15609713	BRD8	9692	2394	196984	No_or_no_constitutive_exon
AGGGGCTGCACACTAGCCCAGGGCCTCCTGCCTCTCCATCTGGGAGCTAGGG	17906967	17907069	17907119	17907067	-1	KQ007139.1	ENSMNEG00000038760.1	17906438	17911357	None	9692	2394	196984	No_or_no_constitutive_exon
CGGCGGCGGCGGCGGCAGCGGCGGCGGCTGGTGCTGGGGCGGGGGCCAAGCA	25867081	25867492	25867542	25867490	-1	KQ007139.1	ENSMNEG00000029574.1	25762453	25868014	SLC12A2	9692	2394	196984	No_or_no_constitutive_exon
TCATTGATAGAAAATGCAAATTTTAAGAATCTCAGTGTACGAGGGCTCAGCC	3061426	3061777	3061827	3061775	-1	KQ007436.1	ENSMNEG00000031020.1	3061426	3061814	None	9692	2394	196984	No_or_no_constitutive_exon
GCCAGCTTAGGAGCTGCTGACATGTGTCTCTTCTTCTCTTTCCAGGGGAGGA	3227008	3227361	3227411	3227359	-1	KQ007436.1	ENSMNEG00000040103.1	3222255	4326755	PARD3B	9692	2394	196984	No_or_no_constitutive_exon
CTCATGATCCTGTTGCCTCAGCCTCCCCAAGTGCTGGATACAGGGGTGAGGC	6545025	6545073	6545123	6545071	-1	KQ007436.1	ENSMNEG00000032368.1	6441004	6661615	BMPR2	9692	2394	196984	No_or_no_constitutive_exon
AAGTGACACAGTACAAGAAGGGCAAGGATTCTCTGTATGCCCAGGGAAAGTG	7209309	7209400	7209450	7209398	-1	KQ007436.1	ENSMNEG00000036670.1	7209309	7209536	None	9692	2394	196984	No_or_no_constitutive_exon
GCCGCAGCCCCCGCCCCCGGCCCACCCGGCCCGTGGCTGCAGGGTGGCAGCG	8008506	8008730	8008456	8008508	1	KQ007436.1	ENSMNEG00000032011.1	8003858	8010185	None	9692	2394	196984	No_or_no_constitutive_exon
ATCTCAGCTACTCGGGAGGCTGAGGCAGGAGAATCGCTGGAACTGGGGAGTT	8141621	8141662	8141571	8141623	1	KQ007436.1	ENSMNEG00000032637.1	8092115	8182314	FAM126B	9692	2394	196984	No_or_no_constitutive_exon
GAAGAGACAGAGCAAGGGGAGGCCAGCCAGGTATGGGAGAGGATTGGGAGGA	8517677	8517702	8517752	8517700	-1	KQ007436.1	ENSMNEG00000034841.1	8465360	8541738	None	9692	2394	196984	No_or_no_constitutive_exon
TGACATCTCACTACTGTGTTTTCAGGGGTGACAATCGGTGCGGGATACAGCT	8515764	8515890	8515940	8515888	-1	KQ007436.1	ENSMNEG00000034841.1	8465360	8541738	None	9692	2394	196984	No_or_no_constitutive_exon
ACATCTGATGCCTTCTGAGAGTCCCTCCCAGGCATCTTGGGCATGGGCAGGG	8477921	8477960	8478010	8477958	-1	KQ007436.1	ENSMNEG00000034841.1	8465360	8541738	None	9692	2394	196984	No_or_no_constitutive_exon
CTGAAATCTGAAAATGCATACTATATTCCTAATTTCCGGTGCCGGGGTAGGG	8484520	8484644	8484694	8484642	-1	KQ007436.1	ENSMNEG00000034841.1	8465360	8541738	None	9692	2394	196984	No_or_no_constitutive_exon
GCTGTTGGTCTCTGGCTTCACCTTCTCCTTCTGTTTTCTTGGGTTGACAGTT	13192494	13192607	13192444	13192496	1	KQ007436.1	ENSMNEG00000040909.1	12962863	13209152	HECW2	9692	2394	196984	Yes
TTACTTTTGTTTTGTTTTTGTTTTGTTTTGTTTTGGTAGGGGGAGGTGAGGG	13674634	13674724	13674774	13674722	-1	KQ007436.1	ENSMNEG00000044918.1	13674634	13674836	None	9692	2394	196984	No_or_no_constitutive_exon
ATATTTTCTTAATGTCTTTTTTAATTCTTTACTGCTTTCATGGTGGGTAGCG	20850794	20850805	20850855	20850803	-1	KQ007436.1	ENSMNEG00000031414.1	20844582	20962914	GULP1	9692	2394	196984	No_or_no_constitutive_exon
AAGCAATATTGTTTGCTTCAGTATTAATGTGTTCTCTTTTGGGGCTACAGGA	877631	877813	877863	877811	-1	KQ007845.1	ENSMNEG00000027744.1	813884	882995	TOPBP1	9692	2394	196984	Yes
TTCTGCCCCTTCCTAGAAAAGAGAGTTCCTCAGAAGGAGGGGGCAGGAAGGG	1160040	1160261	1160311	1160259	-1	KQ007845.1	ENSMNEG00000032056.1	1144195	1239508	SLCO2A1	9692	2394	196984	No_or_no_constitutive_exon
GCGGCGGCGGCGGCATGCGCGGGCGGCGCGGCTGGGGCGCGGGCGAGTAGCC	1436061	1436251	1436301	1436249	-1	KQ007845.1	ENSMNEG00000032372.1	1345660	1436287	RYK	9692	2394	196984	No_or_no_constitutive_exon
GGGTCGGGGAGGGCAGGGGCCGTTCGTCCAGAGAAGTGATGTGGGGCGAGGA	17007184	17007209	17007134	17007186	1	KQ007845.1	ENSMNEG00000007257.1	16997777	17019952	RAPGEF3	9692	2394	196984	No_or_no_constitutive_exon
GATTCCGTTAATTTGTCATTTCCATAACTGGCAGTGCCACGGGGACCAAGAG	17009027	17009067	17008977	17009029	1	KQ007845.1	ENSMNEG00000007257.1	16997777	17019952	RAPGEF3	9692	2394	196984	No_or_no_constitutive_exon
CTGGTGCTGGGGCTTCTTCTCCTGAAGGGGCTGCAAAAGGGAAGACTTAGCC	17458810	17459167	17458760	17458812	1	KQ007845.1	ENSMNEG00000039988.1	17458743	17459225	None	9692	2394	196984	No_or_no_constitutive_exon
TAAATAACAAATATGGTATTTTTTCTTTCCTTTTTAATGGGAAACAAAAGGA	22720557	22720647	22720507	22720559	1	KQ007845.1	ENSMNEG00000041890.1	22708448	22724409	None	9692	2394	196984	No_or_no_constitutive_exon
GCCAGACCACACCAGGTTTTGCTCAGTGGCTGCAAGGGGCATTTGAAAAGTC	25904136	25904209	25904086	25904138	1	KQ007845.1	ENSMNEG00000044992.1	25754091	25910751	None	9692	2394	196984	No_or_no_constitutive_exon
CGCTTCCCAGGACAGTGAGGCGCGGACCCCGAAAGCTCTCGGACTGGGAGCA	130232	130305	130355	130303	-1	KQ009171.1	ENSMNEG00000038766.1	128196	181093	PPP2R3B	9692	2394	196984	No_or_no_constitutive_exon
TTGCAGTGACGGAGAAGTATGCCAAGTACCTGCCTCACAGTGCAGGGTAGTA	6517736	6517884	6517934	6517882	-1	KQ009171.1	ENSMNEG00000031381.1	6517410	6518085	None	9692	2394	196984	No_or_no_constitutive_exon
CCGTCACCCACCTCATCTTTGACATGGACGGACTTCTTCTGGGTGGGTAGTG	7226401	7226429	7226479	7226427	-1	KQ009171.1	ENSMNEG00000042150.1	7126399	7226569	PUDP	9692	2394	196984	No_or_no_constitutive_exon
AATTTTTACAAATGCATCTTTTCTTGTCTTTGTGTGCTTTGGGATAACAGGT	15960157	15960301	15960351	15960299	-1	KQ009171.1	ENSMNEG00000038145.1	15917407	15971315	ACE2	9692	2394	196984	Yes
AGCATCTTCTCTATAGGTCTGTATTAACAAAAATTATTTTGGGTAATAAGGA	17252199	17252394	17252149	17252201	1	KQ009171.1	ENSMNEG00000040658.1	17207201	17267956	TXLNG	9692	2394	196984	No_or_no_constitutive_exon
GAGCTCAAGTGATCCGCCTGTCTCGGCCTCCCAAAGTGCTGGGATTACAGGC	18695125	18695168	18695218	18695166	-1	KQ009171.1	ENSMNEG00000036925.1	18647214	18710260	BEND2	9692	2394	196984	No_or_no_constitutive_exon
GTTTTGTTTTAATTATATCTTTGTATTGTTTTTCTCCTCGGGACAAAAAGAG	19581883	19581907	19581957	19581905	-1	KQ009171.1	ENSMNEG00000043949.1	19533655	19670747	ADGRG2	9692	2394	196984	No_or_no_constitutive_exon
CTGACTGCCACAGACCTTGGGAGGAAAGGAGAAGAGAAGTGGGGCTCAAGCT	20140807	20140956	20141006	20140954	-1	KQ009171.1	ENSMNEG00000037170.1	20071711	20457749	SH3KBP1	9692	2394	196984	No_or_no_constitutive_exon
TTTATGTATAGATGCTTTTTTCCCCTCTGTCCCCCTCTCTGGGATAACAGAA	25505549	25505666	25505499	25505551	1	KQ009171.1	ENSMNEG00000031890.1	25477018	25786557	POLA1	9692	2394	196984	Yes
TGATCTGCAAAAACGCATCAGGGATAGACTATGGGACTCTGCCTAGGGAGAA	68730	68840	68680	68732	1	KQ007038.1	ENSMNEG00000030855.1	68334	69963	None	9692	2394	196984	No_or_no_constitutive_exon
TATTGGCTTCAAATAGCTGTTTATTAGATGCAATGAAGCTGGGGACATAGAA	145037	145079	145129	145077	-1	KQ007038.1	ENSMNEG00000018620.1	140318	161653	FRG1	9692	2394	196984	Yes
GTCCGGGGGCCTGGCCTCAGGGATGGCCGGGGGTCTGGCAGGAATGGGAGGC	20103845	20104912	20103795	20103847	1	KQ007038.1	ENSMNEG00000035973.1	20103544	20104912	None	9692	2394	196984	No_or_no_constitutive_exon
CCTCACATAGGATTTAGGCCTGGTTTGAGGAATCTTAGGGAAAGTCTGAGGA	23313285	23313294	23313235	23313287	1	KQ007038.1	ENSMNEG00000030644.1	23139442	23637759	SPOCK3	9692	2394	196984	No_or_no_constitutive_exon
AGGATATCTCAGGCGTCTTTTAAACTGATTTGATCAGGATATGGGAACAGTT	428509	428525	428575	428523	-1	KQ006837.1	ENSMNEG00000038329.1	428509	430488	None	9692	2394	196984	No_or_no_constitutive_exon
TCATCCTATTGACTGTGTTCTCCTGTCACATTGGGGTACCCATTGGGGAGCA	2791036	2791092	2791142	2791090	-1	KQ006837.1	ENSMNEG00000041879.1	2770921	2966402	ZMIZ1	9692	2394	196984	No_or_no_constitutive_exon
CTGCCCTGCCCTGGCTGGTTAGCTGCCCCGCTCCGCACTGGGAATGGCAGCT	8312868	8312954	8312818	8312870	1	KQ006837.1	ENSMNEG00000040671.1	8254642	8320295	CAMK2G	9692	2394	196984	No_or_no_constitutive_exon
TAACATCTGGGACTCCTGACTTCTGAGACTGACTTCTTTTGGGGGGTTAGGC	8335223	8335452	8335502	8335450	-1	KQ006837.1	ENSMNEG00000043204.1	8330992	8347099	ZSWIM8	9692	2394	196984	Yes
CAAATGCTAACTCTACCTCGTTTTCCATACCTGTCTTTTGATTGGGATAGCT	8522024	8522256	8521974	8522026	1	KQ006837.1	ENSMNEG00000036044.1	8460578	8550322	USP54	9692	2394	196984	No_or_no_constitutive_exon
ATTACTTTTCTCTCACAGTATCCAATTAAATGGCTCCTAGAACGGGAAAGAA	9111234	9111383	9111184	9111236	1	KQ006837.1	ENSMNEG00000011433.1	9019884	9111383	P4HA1	9692	2394	196984	No_or_no_constitutive_exon
CACCCAGGTCCAGCAGAGTGACATTGGCTCTTCCCTCCAGGGCGGGCTAGGG	9881140	9881240	9881090	9881142	1	KQ006837.1	ENSMNEG00000039682.1	9856128	9886572	DNAJB12	9692	2394	196984	No_or_no_constitutive_exon
GACATGCCCTTGTGTGATCTCATCCCCTCTCCCTTTCCTCCAGGGGGAAGCA	12356178	12356252	12356302	12356250	-1	KQ006837.1	ENSMNEG00000042505.1	12334067	12492489	COL13A1	9692	2394	196984	No_or_no_constitutive_exon
GACACCAGAGTTAGCGTCTCCTCAGGGCCACTGATGTCAAAACTGGGCAGAA	12339331	12339346	12339396	12339344	-1	KQ006837.1	ENSMNEG00000042505.1	12334067	12492489	COL13A1	9692	2394	196984	No_or_no_constitutive_exon
AGCCTTTAACACTGTTCCCCTTGATGGGGTTATTTGTCCTTGGGTTAAAGGG	14209230	14209369	14209419	14209367	-1	KQ006837.1	ENSMNEG00000038866.1	14204191	14215076	HNRNPH3	9692	2394	196984	No_or_no_constitutive_exon
TTCTATTTTCATAATTAAGTCAGTAACCATTCTGTTTCACTGGGATATAGAG	14385212	14385329	14385379	14385327	-1	KQ006837.1	ENSMNEG00000018842.1	14333680	14454562	MYPN	9692	2394	196984	Yes
TTTCAACCCAAAATGACAAAACAAGAAGGAGCATTAATACCAAGGGTAAGCC	14763517	14763543	14763593	14763541	-1	KQ006837.1	ENSMNEG00000032844.1	14763517	14763752	None	9692	2394	196984	No_or_no_constitutive_exon
CCTGGTGGTTTTGTCCCTAAGCGCCCGGGTGTTGGGGTGGGAGAAGGAAGGG	15931024	15931275	15930974	15931026	1	KQ006837.1	ENSMNEG00000036873.1	15930291	15931713	None	9692	2394	196984	No_or_no_constitutive_exon
TTGCTCCACCTCCTAAAACTTATATTTCACTCTTTTTCTTTTGGGGATAGGT	19545218	19545350	19545168	19545220	1	KQ006837.1	ENSMNEG00000029991.1	19218901	19546554	JMJD1C	9692	2394	196984	Yes
GCAGTCGTCCTGCTCGTCGACCTCGGGCGGCGGCGGTGGCGGCGGGGGAGGC	22862785	22862970	22862735	22862787	1	KQ006837.1	ENSMNEG00000030697.1	22862330	22981637	CCDC6	9692	2394	196984	No_or_no_constitutive_exon
CAGGCCCTAAGGTCCCATTTCCTGGGACGACCGAGACTCTCGGGAGGCAGCC	669640	669891	669590	669642	1	KQ009391.1	ENSMNEG00000028285.1	638245	699981	CCNJL	9692	2394	196984	No_or_no_constitutive_exon
CTTCTGACTTAAGTCCTGAAAACTGTGTTGACAGCGTGCACATGGGTGAGCC	740220	740264	740314	740262	-1	KQ009391.1	ENSMNEG00000042984.1	712577	755422	FABP6	9692	2394	196984	No_or_no_constitutive_exon
CTGAAAAAAAAGTTCATGACAGAGCAGCTCAGAAAGCTGGGGCGATAGAGAG	3282268	3282314	3282364	3282312	-1	KQ009391.1	ENSMNEG00000037458.1	3282268	3293070	C5orf52	9692	2394	196984	No_or_no_constitutive_exon
TTTTTTTCATTTTTCTTTGCCTTTTGTTTTTCTGCGTACTGGGAAATTAGGA	7022370	7022470	7022320	7022372	1	KQ009391.1	ENSMNEG00000040937.1	7017816	7069029	FAM114A2	9692	2394	196984	No_or_no_constitutive_exon
CGAGTGCGGGAGACCGTGCGCAGGTTTGGAGCCCGCGGCCGGGTGGGGAGAA	10820936	10820955	10820886	10820938	1	KQ009391.1	ENSMNEG00000034369.1	10817786	10837809	NOL7	9692	2394	196984	No_or_no_constitutive_exon
TTCACCGAGTCAAAAAACTGACATGTCGGGTGAGAGGACAGTGATGGGAGGC	15186720	15186855	15186905	15186853	-1	KQ009391.1	ENSMNEG00000043686.1	15145155	15381083	KIF13A	9692	2394	196984	No_or_no_constitutive_exon
CTACCTCATAGCGGGCATCCAGCACAGCTGCCAGGATATCGGGGCCACAGTC	15782339	15782460	15782510	15782458	-1	KQ009391.1	ENSMNEG00000033461.1	15782339	15783883	None	9692	2394	196984	No_or_no_constitutive_exon
GCCTCCCCTGCTGCAAGAGGACTATCTCCTGAGCCTCGGGGAGGAGGAAGGC	17921461	17921532	17921411	17921463	1	KQ009391.1	ENSMNEG00000043583.1	17834229	17924829	E2F3	9692	2394	196984	No_or_no_constitutive_exon
TCTGAACAGGCATCTTGACTTGTTTCTAAGGGGAAATTGGGAGGGATCAGGC	22137546	22137574	22137624	22137572	-1	KQ009391.1	ENSMNEG00000009237.1	22109356	22170678	KIAA0319	9692	2394	196984	No_or_no_constitutive_exon
ATTTGAATGGCGTTACTGTGTGCTTGGTGTGAAAACCTCACATCAGGGAGAC	23988475	23988623	23988425	23988477	1	KQ009391.1	ENSMNEG00000045139.1	23980017	23989050	None	9692	2394	196984	No_or_no_constitutive_exon
CAGAGTGCAGCGTATCGAGGGAGAACTTGGATGGCATCACTGCAGGGAAGGC	24019184	24019293	24019134	24019186	1	KQ009391.1	ENSMNEG00000043821.1	24017998	24026696	BTN3A1	9692	2394	196984	No_or_no_constitutive_exon
AAGGAGAGAAAACATGTAGTGAGGAGAGAATGCAGTGGGGAAAGTACAAGAA	24024521	24024588	24024471	24024523	1	KQ009391.1	ENSMNEG00000043821.1	24017998	24026696	BTN3A1	9692	2394	196984	No_or_no_constitutive_exon
CAGCAAACCAGAGGACAAGGGAGCCCAGTGACACTGTCCTTAGAGGGCAGAT	24025489	24025524	24025439	24025491	1	KQ009391.1	ENSMNEG00000043821.1	24017998	24026696	BTN3A1	9692	2394	196984	No_or_no_constitutive_exon
GGAGATATAATTGTGGCACTTAGGGGAGATGACATTTGCTTTGGGCAGAGGC	187264	187294	187344	187292	-1	KQ005157.1	ENSMNEG00000028593.1	186879	315419	None	9692	2394	196984	No_or_no_constitutive_exon
ACCTATTATTCTTTTCTTTGTGTTGTGTGTGGTGCTGGTGTGGGAATCAGGT	556151	556325	556375	556323	-1	KQ005157.1	ENSMNEG00000034183.1	517906	602127	SHPRH	9692	2394	196984	No_or_no_constitutive_exon
GGGGCTCAGGACTTGTCAAGATCAGAACTGATCTCTTTCCAATGGGGCAGAG	4883842	4884118	4883792	4883844	1	KQ005157.1	ENSMNEG00000036370.1	4877227	4888534	ULBP1	9692	2394	196984	No_or_no_constitutive_exon
GGGTGTAAAATTTGTCAAGACCAGAGCTGATCTCTCTCTGATGGGGGCAGAA	4978403	4978546	4978596	4978544	-1	KQ005157.1	ENSMNEG00000037543.1	4978193	4981275	None	9692	2394	196984	No_or_no_constitutive_exon
GGGAAGAGAATATGTAAAGACCAGAGCTGATCTCTTTCTGATTGGGGCAGGA	5115739	5116342	5116392	5116340	-1	KQ005157.1	ENSMNEG00000029044.1	5115739	5116979	None	9692	2394	196984	No_or_no_constitutive_exon
CTCAAAATGTGTCAAGACCAGACTTGATCTCTCTCTTTTGATGGGGGCAGAA	5131667	5131955	5132005	5131953	-1	KQ005157.1	ENSMNEG00000041766.1	5129129	5135657	None	9692	2394	196984	No_or_no_constitutive_exon
GGGAAGAGAATGTGTAAAGACCAGAGCTGATCTCTTTCTGATTGGGGCAGGA	5160219	5160492	5160542	5160490	-1	KQ005157.1	ENSMNEG00000022408.1	5157613	5164484	None	9692	2394	196984	Yes
TCACACTTTCCTGCAGTTTTAATTTCTGATTTTAATGGAATGGGTGACAGGA	5502138	5502298	5502088	5502140	1	KQ005157.1	ENSMNEG00000035661.1	5480246	5508091	IYD	9692	2394	196984	Yes
TAGGCTCCCTCCAGCTGTCAGGCCACATCAGCAAAGAGGGGGCAGACCAGCC	9085307	9085435	9085485	9085433	-1	KQ005157.1	ENSMNEG00000045351.1	9085307	9085669	None	9692	2394	196984	No_or_no_constitutive_exon
ATACCTGTATACGTTAGTGAAAGCTATTTACTGTAACAGGGGAAGTCCAGAT	9248413	9248447	9248363	9248415	1	KQ005157.1	ENSMNEG00000032955.1	9246693	9248447	None	9692	2394	196984	No_or_no_constitutive_exon
GATGTCATAGGCACCAAGCACTTTAACAGTGAGAAGTCCGGGGACAAGAGGT	9758702	9758807	9758857	9758805	-1	KQ005157.1	ENSMNEG00000044073.1	9758402	9762286	None	9692	2394	196984	Yes
CTGTTTGAATAAAGAGTGAGTCGACTTGGCAGAGGGGGTCGATTTGGGAGGA	1919693	1919811	1919861	1919809	-1	KQ007239.1	ENSMNEG00000044822.1	1919693	1925169	None	9692	2394	196984	Yes
GGAGATTCTACCCAGCATGTTGAATATGAAACGACAGCAGGAGGGTTGAGGT	2770776	2770868	2770726	2770778	1	KQ007239.1	ENSMNEG00000019424.1	2770395	2770868	None	9692	2394	196984	No_or_no_constitutive_exon
TGCCCAGCGGCTACGGGCTGACCTACCGCCTGACCCCTGGGGTGCACGAGCT	2872139	2872469	2872519	2872467	-1	KQ007239.1	ENSMNEG00000040291.1	2870750	2880094	DLK1	9692	2394	196984	No_or_no_constitutive_exon
CGGGCGGCGCGGTCAACGGGCGCGGGGGCGGCTTCGCGCCGGGCACCGAGCC	4518673	4519369	4518623	4518675	1	KQ007239.1	ENSMNEG00000039540.1	4420174	4524237	BCL11B	9692	2394	196984	No_or_no_constitutive_exon
TCTCCGTGAGCCTGGCCATGCTCTCCCTGGGGGCTGGGTCCAGCACAAAGAG	9282824	9282948	9282998	9282946	-1	KQ007239.1	ENSMNEG00000034826.1	9274121	9289194	SERPINA5	9692	2394	196984	No_or_no_constitutive_exon
GGAGGGCTGGGGCTCGCTTGGCCTCCCTAGCTGAGGGCCGGGCGGCGCAGTT	9840593	9840788	9840838	9840786	-1	KQ007239.1	ENSMNEG00000041748.1	9835773	9859356	OTUB2	9692	2394	196984	Yes
AAAAACAGCTTTTGAGGTATGGGAGCACATTCCCAAATAGACATGGGTAGTT	11835615	11835655	11835565	11835617	1	KQ007239.1	ENSMNEG00000036179.1	11808837	11857051	None	9692	2394	196984	No_or_no_constitutive_exon
GGGGGTATGTTATTTTATAATACTTGACCAAAAATATCGGGAAAATTTAGCA	15430535	15430558	15430485	15430537	1	KQ007239.1	ENSMNEG00000031774.1	15287271	15475335	EML5	9692	2394	196984	No_or_no_constitutive_exon
ATCCACAAATTTGGGGAGTTTAATGAAATCCTGAAGTAGATGGGACAGAGAC	22264821	22264828	22264878	22264826	-1	KQ007239.1	ENSMNEG00000033174.1	22264821	22270302	None	9692	2394	196984	No_or_no_constitutive_exon
TTCAAAAAAAAAAAAAAGAAAAAGGAAAAGAGAAAGAAGGGAAGGAGGAGCG	7480676	7480884	7480934	7480882	-1	KQ008945.1	ENSMNEG00000031657.1	7478385	7482098	None	9692	2394	196984	No_or_no_constitutive_exon
CCCAACTGTTGCATCAGTACCCCATTCTATCATCAGCGGGTACAAATGAGTC	11153030	11153131	11153181	11153129	-1	KQ008945.1	ENSMNEG00000045114.1	11148492	11153873	None	9692	2394	196984	No_or_no_constitutive_exon
CAGCAGGCGGACAGGCCTGGGGCTGGCCAGCCTGCCAGACGGGTGAAGAGCT	12737692	12737847	12737897	12737845	-1	KQ008945.1	ENSMNEG00000035574.1	12736359	12738266	None	9692	2394	196984	No_or_no_constitutive_exon
CTTTTCTGTTGAATATGTTTATATGTTTCTGTTTTGTAATGGGGAAAAAGCT	18380909	18381055	18381105	18381053	-1	KQ008945.1	ENSMNEG00000043389.1	18360781	18414713	NUP107	9692	2394	196984	No_or_no_constitutive_exon
TTGTTTTTGTTTGTTTGTTTTTATTTCTCATCATCACTTCATATGGGCAGTG	20654924	20655080	20654874	20654926	1	KQ008945.1	ENSMNEG00000032705.1	20445900	20766600	GRIP1	9692	2394	196984	No_or_no_constitutive_exon
TCCGCCATGCAGCTCCTGCCTCTAGCCCCAGGTCGGCTCCGGCAGGGCAGCC	22402380	22402528	22402330	22402382	1	KQ008945.1	ENSMNEG00000032754.1	22402154	22447615	GNS	9692	2394	196984	No_or_no_constitutive_exon
CTGGCCCCACATACTCTTGTGTGGGTGTTTTCCAGCAGGGAAAAATAGAGAT	5225591	5225847	5225897	5225845	-1	KQ007533.1	ENSMNEG00000042959.1	5223988	5225928	None	9692	2394	196984	No_or_no_constitutive_exon
AGGCAGCAGGCAGGCAAGCAGGACAAAAGCCTGGGTTTTCAGGTGGGAAGTG	7368253	7368271	7368203	7368255	1	KQ007533.1	ENSMNEG00000032915.1	7344737	7667654	GRIA3	9692	2394	196984	No_or_no_constitutive_exon
AATCCTGGTAAGTCTGTCGTGCTAGTTTCCCTGACTGCCAAGTGGGAGAGTA	9065955	9066234	9066284	9066232	-1	KQ007533.1	ENSMNEG00000030864.1	8699636	9294576	TENM1	9692	2394	196984	No_or_no_constitutive_exon
TGTGCTTCCTTAAACAAACTGAGATTTTCACACTTTTTTGGGGGATACAGGT	14663897	14664206	14663847	14663899	1	KQ007533.1	ENSMNEG00000027732.1	14655398	14719855	WASHC5	9692	2394	196984	No_or_no_constitutive_exon
TGGGGTTGCAGTGAGCAAAATCGTTCTCTGGCCTCCAGCCTGGGCAACAGAG	20213419	20213511	20213369	20213421	1	KQ007533.1	ENSMNEG00000034231.1	20097058	20231004	TAF2	9692	2394	196984	No_or_no_constitutive_exon
CAGTGCCTTTGCCTGACCTTCCTGCTTCTCCATCTCCTGGGACAGGTAAGTG	20542520	20542591	20542641	20542589	-1	KQ007533.1	ENSMNEG00000027027.1	20534055	20544813	NOV	9692	2394	196984	No_or_no_constitutive_exon
TCAAGTGATTTTTGACAGTGGTGCCAAGAATACACTTCGGGAAATAACAGTC	11477084	11477131	11477181	11477129	-1	KQ009061.1	ENSMNEG00000033250.1	11473096	11478521	None	9692	2394	196984	No_or_no_constitutive_exon
TGAGCGAAGCCGCAAGACTCTAGTACTGAGGGGGCATGAATGGGGCGCAGCC	14086265	14086363	14086413	14086361	-1	KQ009061.1	ENSMNEG00000033963.1	14058299	14086504	None	9692	2394	196984	No_or_no_constitutive_exon
ACCAGTCAGTAAAGCAAAACAGAGGCGGAGTGAAAAGAAGGCACGGGAAGCT	16213580	16213595	16213645	16213593	-1	KQ009061.1	ENSMNEG00000034441.1	16213185	16214326	None	9692	2394	196984	No_or_no_constitutive_exon
GGCCTCAGGTCATAGCTGGTGGCAGGCAGAAGAAAGGGTCGGCAGGGGAGAA	20349503	20349553	20349453	20349505	1	KQ009061.1	ENSMNEG00000031452.1	20348978	20352680	TSPYL5	9692	2394	196984	No_or_no_constitutive_exon
ACAGGAGGAGGAGGAGGAAGAGGGGGAGGAGGAGGGGAAGGGGGGAGGAGGG	155315	155627	155265	155317	1	KQ004606.1	ENSMNEG00000042306.1	154984	155627	None	9692	2394	196984	No_or_no_constitutive_exon
CTAACCTCGCGAACCGCCCCCCTTGGCCTCCCAAAGGGCTGGGATTACAGGC	276101	276163	276051	276103	1	KQ004606.1	ENSMNEG00000010618.1	273242	276163	None	9692	2394	196984	No_or_no_constitutive_exon
AGCAGTTGTCTATCTTGAAAGTAGGGCCCTTCCCAGTCCTTGGGGCCAAGGT	372897	372926	372976	372924	-1	KQ004606.1	ENSMNEG00000043233.1	364361	487047	GATAD2A	9692	2394	196984	No_or_no_constitutive_exon
AGAGTAGGGTACAGGCCTCCAGCAGGTCCTAATCCTGTGTGCCAGGGCAGGC	541537	541586	541636	541584	-1	KQ004606.1	ENSMNEG00000034232.1	538967	576833	MAU2	9692	2394	196984	No_or_no_constitutive_exon
CAAACATTTCATTCTTGCCCAGCATGCATAGTGTCCTCTCAGGGTACAAGTG	547200	547301	547351	547299	-1	KQ004606.1	ENSMNEG00000034232.1	538967	576833	MAU2	9692	2394	196984	No_or_no_constitutive_exon
CAGATGAGCCAGGTTCCGGTGGGGGCACGCCCTGCACTGGAGGTGGGGAGCA	636864	637106	636814	636866	1	KQ004606.1	ENSMNEG00000042010.1	576799	642114	SUGP1	9692	2394	196984	No_or_no_constitutive_exon
CTTCCGACCAGCAGCCCCCAAAGCCGGGCCCCCAGGTGAGCATGGGACAGTG	799227	799294	799177	799229	1	KQ004606.1	ENSMNEG00000041102.1	766725	800683	MEF2B	9692	2394	196984	No_or_no_constitutive_exon
GCAGACGCCCCCCGGCGGCCCCGGCGGCCCGGGCGGTGGCGGCGCGGGAGGC	1159822	1159872	1159922	1159870	-1	KQ004606.1	ENSMNEG00000000046.1	1115823	1160337	UPF1	9692	2394	196984	No_or_no_constitutive_exon
GCGGGCATAGCCTGTGCCCCTGTCCTGCTGCCCCGGGCCGGGACCAGGAGGT	1357509	1357542	1357592	1357540	-1	KQ004606.1	ENSMNEG00000045346.1	1356216	1394295	KLHL26	9692	2394	196984	No_or_no_constitutive_exon
CTCCCTGGCCCCAGCCCGGGCAGCTGAGTGGTGCCTGCCGGGCGGGGCAGGC	1415738	1415856	1415906	1415854	-1	KQ004606.1	ENSMNEG00000044854.1	1412702	1421113	TMEM59L	9692	2394	196984	No_or_no_constitutive_exon
CTCACCTGTATGTGCCTGTAGACCTGGCTGTCACCCTGCCCCGGGGACAGCC	1852684	1853311	1852634	1852686	1	KQ004606.1	ENSMNEG00000031188.1	1850029	1861271	KIAA1683	9692	2394	196984	No_or_no_constitutive_exon
CCTGGGCGTGGTGGCTCATGCCTGTAATCCCAGCACTTTGGGAGGCTGAGGC	2344478	2344514	2344428	2344480	1	KQ004606.1	ENSMNEG00000040637.1	2337241	2354738	JAK3	9692	2394	196984	No_or_no_constitutive_exon
CACACACATAGAAAAAGACTAGCGCTGGCATGAAGTATTTGGGAGGTCAGGA	2422436	2422632	2422682	2422630	-1	KQ004606.1	ENSMNEG00000033986.1	2402498	2442340	FCHO1	9692	2394	196984	Yes
GTGGACCAGGAAATTACATCTTTAGGAAGGGGTAGATTGAATGCTGGGAGCC	2406908	2407093	2407143	2407091	-1	KQ004606.1	ENSMNEG00000033986.1	2402498	2442340	FCHO1	9692	2394	196984	Yes
TGCAATCAGCTGACGGCATTTTCCTCCCAAAACTGCTTCCGGGAGCACAGGT	2702981	2703140	2703190	2703138	-1	KQ004606.1	ENSMNEG00000017237.1	2698309	2724034	FAM129C	9692	2394	196984	Yes
TGGAGAGTGTGGATAAGGGTTGGGTAGGGAGTTACCAGAGGGTTAGGAAGGC	2700670	2700701	2700751	2700699	-1	KQ004606.1	ENSMNEG00000017237.1	2698309	2724034	FAM129C	9692	2394	196984	No_or_no_constitutive_exon
GGAGGGGGCCTGTCCGGCGGTGACCATGATCCGTATGTTGGGGACCACAGCG	2755093	2755255	2755305	2755253	-1	KQ004606.1	ENSMNEG00000043128.1	2738482	2770177	SLC27A1	9692	2394	196984	No_or_no_constitutive_exon
GGCAGACCCCCACAGGCTGCTCTGACTGCTCCCTCCTCCCGGGTATGCAGCC	2998769	2998899	2998949	2998897	-1	KQ004606.1	ENSMNEG00000033456.1	2995510	3009304	None	9692	2394	196984	No_or_no_constitutive_exon
ACTGCCTTAGAAGGCCTCTGACTTTCCCTCTTCCCCACCTTCGGGGACAGGA	3023622	3023763	3023572	3023624	1	KQ004606.1	ENSMNEG00000014070.1	3011532	3031910	USHBP1	9692	2394	196984	Yes
CTCGGGCAGCCCCCCAGGCTCGGCGCTGGCGGCGGTGGGGGGCGGCGGAGAC	3057115	3057199	3057065	3057117	1	KQ004606.1	ENSMNEG00000038742.1	3037698	3060868	NR2F6	9692	2394	196984	No_or_no_constitutive_exon
GCCCTACCCTGCGGCGGCCGGACGCTTCGGCGCAGGGGGCGGCGCGGCAGGC	3057220	3057580	3057170	3057222	1	KQ004606.1	ENSMNEG00000038742.1	3037698	3060868	NR2F6	9692	2394	196984	No_or_no_constitutive_exon
GAATTTGTGGGGCCCTGGTGAAGCCACCGAGTGACGCGGAGCTGGGGTAGCC	3856896	3857063	3857113	3857061	-1	KQ004606.1	ENSMNEG00000042005.1	3854439	3874271	C19orf44	9692	2394	196984	Yes
CCTGCCTGCCTGCCTCCCCTCTCTGACTACCCACTCCTGCGGGAGAACAGGG	4962158	4962237	4962108	4962160	1	KQ004606.1	ENSMNEG00000043636.1	4958135	4971839	RASAL3	9692	2394	196984	No_or_no_constitutive_exon
ATCCCAGCTACATGGGAGGCTGAGGCAGGAGAATCACTTGAACCTGGGAGGC	5252156	5252273	5252106	5252158	1	KQ004606.1	ENSMNEG00000034126.1	5238028	5276707	NOTCH3	9692	2394	196984	No_or_no_constitutive_exon
GCTGTGATTCCGAAAATCAAAGGTGAGTGCTCAGAGCCAGGACAGGGAAGGT	5808407	5808450	5808357	5808409	1	KQ004606.1	ENSMNEG00000044437.1	5689135	5867791	ADGRE2	9692	2394	196984	No_or_no_constitutive_exon
GCACGGTCCCAGGGCCTGCTCCTGCCCTGACTGGGTATCTGGGCCAGCAGGT	6119865	6119979	6120029	6119977	-1	KQ004606.1	ENSMNEG00000027579.1	6118051	6152755	ADGRE5	9692	2394	196984	No_or_no_constitutive_exon
TTGACGAAGATTATCACCTGAAGGAAGGAGTGGCGGTCAGGGACACACAGTC	6118051	6118186	6118236	6118184	-1	KQ004606.1	ENSMNEG00000027579.1	6118051	6152755	ADGRE5	9692	2394	196984	No_or_no_constitutive_exon
GGCTCTGAAACCTGAGCAAATGACTTAATTTCTCTGGGCCACTACGGAAGGA	6402999	6403028	6402949	6403001	1	KQ004606.1	ENSMNEG00000012530.1	6358598	6426511	ADGRL1	9692	2394	196984	No_or_no_constitutive_exon
CAGGGAGACCCCAGCCTCAGGCATCATGACCTCGCCGTGTGCCCAGGGAGCC	7432096	7432241	7432046	7432098	1	KQ004606.1	ENSMNEG00000045532.1	7126177	7457990	CACNA1A	9692	2394	196984	No_or_no_constitutive_exon
CGTGCCAGAGGCCCCGCCACGTACCGTCCCGGGGCCGCTCGGGGTTGCAGGT	8012468	8012574	8012418	8012470	1	KQ004606.1	ENSMNEG00000041024.1	7984082	8015419	TNPO2	9692	2394	196984	No_or_no_constitutive_exon
TGGGAGCTGAACAAGGCCAACCTCACCTGGTATTTGGGGAAACTGGGGAGCT	8064741	8064807	8064691	8064743	1	KQ004606.1	ENSMNEG00000045549.1	8054753	8081198	None	9692	2394	196984	No_or_no_constitutive_exon
TGAAACAACTCATACTGGAGAGAAACCCTATAAATGTAAATGTGGGAAAGCC	8277964	8278431	8277914	8277966	1	KQ004606.1	ENSMNEG00000045374.1	8275476	8278431	None	9692	2394	196984	No_or_no_constitutive_exon
AAAAAACTCACACTGGAGAGAAGCTGTATGAATGTAAGGAATGTGGGAAGGC	8895020	8895083	8894970	8895022	1	KQ004606.1	ENSMNEG00000028895.1	8877959	8896541	ZNF823	9692	2394	196984	No_or_no_constitutive_exon
CGGAGGAGAGGGTGAGGGCTTAAAGCAAAGCACGTGTCGGGCCTGGGGAGTG	9147335	9147359	9147285	9147337	1	KQ004606.1	ENSMNEG00000038409.1	9134825	9148798	ECSIT	9692	2394	196984	No_or_no_constitutive_exon
GCGTGAGGGGTCACAACGGGGTCGGAAGCATGCGGGGGGTCAGGGCAGAGCC	9199943	9200316	9199893	9199945	1	KQ004606.1	ENSMNEG00000043973.1	9173993	9204435	ELAVL3	9692	2394	196984	No_or_no_constitutive_exon
TCTAGCTTCCCCCTTCTTCACCTCCTGGGGGACTTCTTCCCAGGGTAGAGAT	9241191	9241238	9241141	9241193	1	KQ004606.1	ENSMNEG00000039637.1	9238345	9267684	RGL3	9692	2394	196984	Yes
TGAGCATTCTGCTTGGTGACGGGACCAGGGACCGTGGGATCAGGAGTCAGCA	9261739	9261743	9261689	9261741	1	KQ004606.1	ENSMNEG00000039637.1	9238345	9267684	RGL3	9692	2394	196984	No_or_no_constitutive_exon
GTCCACACTCCCAACTTGCTCCCTTCCCTCCCGGGTCCCTGGGCGCACAGGG	9280795	9280971	9280745	9280797	1	KQ004606.1	ENSMNEG00000040576.1	9277943	9286108	EPOR	9692	2394	196984	No_or_no_constitutive_exon
TGGAGGTGGGATGGAAAAGGAGGCCAGGGGATCAGAAGGGGGGATGGCAGGA	9313517	9313568	9313618	9313566	-1	KQ004606.1	ENSMNEG00000029105.1	9310431	9315830	CCDC159	9692	2394	196984	No_or_no_constitutive_exon
AGGGCAGGGATGTGGGGGGGGACAGAGCTTGGGAGGATGGGTGGAGGGAGGG	9313220	9313341	9313391	9313339	-1	KQ004606.1	ENSMNEG00000029105.1	9310431	9315830	CCDC159	9692	2394	196984	No_or_no_constitutive_exon
TTGCCCTCCTTTGGAGGTAATGCTTGCTTCTCATGTCTTGGGGGGTCCAGGT	9675050	9675164	9675214	9675162	-1	KQ004606.1	ENSMNEG00000028512.1	9634018	9754074	SMARCA4	9692	2394	196984	Yes
AGCTGTGGGCGTGACTGCTGCGCTGGGGGATGGCTGGGGCGCGGAGCGAGGT	9905866	9906011	9906061	9906009	-1	KQ004606.1	ENSMNEG00000029030.1	9889512	10009463	DNM2	9692	2394	196984	No_or_no_constitutive_exon
CCTTCCTGACCACCCCATTTTCCCCCTGCCGGTTCCCGGGGGGAGCCCAGGT	10094079	10094204	10094254	10094202	-1	KQ004606.1	ENSMNEG00000044855.1	10091001	10150001	SLC44A2	9692	2394	196984	No_or_no_constitutive_exon
GAAAGAAGGGGGTTGTGGGTGATGGCAGGTGTCTTTTGGTGGGTTAACAGCA	10200236	10200345	10200186	10200238	1	KQ004606.1	ENSMNEG00000043431.1	10197238	10213743	KRI1	9692	2394	196984	Yes
TTTTTGGTCTGGCTTGTTTGCAAAGGCCCTGGCCAACGTCAACATGGGAGTC	11355945	11356237	11356287	11356235	-1	KQ004606.1	ENSMNEG00000041207.1	11355945	11356409	None	9692	2394	196984	No_or_no_constitutive_exon
TGACTCTACCTCTATTCAGTGACTGGGGTGGAGGGAGGTAGGTTAGGGAGTG	11698666	11698690	11698740	11698688	-1	KQ004606.1	ENSMNEG00000026253.1	11693094	11717785	ZNF317	9692	2394	196984	No_or_no_constitutive_exon
CTCGCCGGCGTCTTCCATCCTTGGCGCACGGGTCTTCTGGGTTGGGGGAGCC	12298031	12298219	12297981	12298033	1	KQ004606.1	ENSMNEG00000033701.1	12294588	12298509	ZNF414	9692	2394	196984	No_or_no_constitutive_exon
AGGAACACACCTTGCTCACGAGCACACAATTCCTTGGTGGGGGGCATCAGGA	12322150	12322259	12322100	12322152	1	KQ004606.1	ENSMNEG00000036192.1	12303110	12323070	PRAM1	9692	2394	196984	Yes
GGTGACAGATACCTACCCAACTTCCTGTTTCTCTTCCTGTGGGAGTCTAGAT	13103595	13103723	13103545	13103597	1	KQ004606.1	ENSMNEG00000033113.1	13087522	13125662	None	9692	2394	196984	No_or_no_constitutive_exon
GACCTCAGGTGATCCACCTGCCTTGGCCTCCCAAAGTGCTGGGATTACAGGT	13124434	13124462	13124512	13124460	-1	KQ004606.1	ENSMNEG00000006635.1	13124434	13128351	None	9692	2394	196984	No_or_no_constitutive_exon
GGAGCCCAACGGTGAGGGCCTGGCGGGGATGGGGACGGGGGCAGGGCCAGGG	13258830	13258864	13258780	13258832	1	KQ004606.1	ENSMNEG00000033323.1	13248163	13260773	XAB2	9692	2394	196984	No_or_no_constitutive_exon
TTGTCCACTCCCCGACCTTAATACTCCGTGTTCTGTCTCTGCCCGGGAAGGG	14318305	14318448	14318255	14318307	1	KQ004606.1	ENSMNEG00000039015.1	14290205	14337849	C3	9692	2394	196984	No_or_no_constitutive_exon
GCAACCGCCTGCTCCTCACGACCCAAGTAAGTGATGGGCCGCCTGGGGAGGG	14609534	14609557	14609484	14609536	1	KQ004606.1	ENSMNEG00000036982.1	14600400	14612499	KHSRP	9692	2394	196984	No_or_no_constitutive_exon
GGTGACAGCTCTCCCTCTCTCCTCCCTTCCTGCCCCGCCATTGGGTGAAGTC	14853010	14853098	14852960	14853012	1	KQ004606.1	ENSMNEG00000031529.1	14768398	14860745	MLLT1	9692	2394	196984	Yes
AGGGGTGCTGGTCAAGGAGTATGTGTGGTGACAGAGGTGTCCGGGGGCAGTG	14881873	14882120	14882170	14882118	-1	KQ004606.1	ENSMNEG00000044133.1	14879376	14933059	ACSBG2	9692	2394	196984	Yes
GGACTCTGGGACAGACGCAGGCCAGGTGAGAGCGTCTGAACAAGGGGCAGTT	15185407	15185430	15185480	15185428	-1	KQ004606.1	ENSMNEG00000041627.1	15183891	15186214	CAPS	9692	2394	196984	No_or_no_constitutive_exon
CGCAGAGGAAGGAGCCGGGGGCGCGGGGGGCAGCGCGGGCGGCGGGGAAGGC	15472431	15472544	15472381	15472433	1	KQ004606.1	ENSMNEG00000042912.1	15471683	15494080	LONP1	9692	2394	196984	No_or_no_constitutive_exon
GCCAGACACGGTGGCTCACGCCTGTGGTCCCAGCACTTTGGGAGGCTGAGGC	15500381	15500398	15500448	15500396	-1	KQ004606.1	ENSMNEG00000033295.1	15497191	15515587	HSD11B1L	9692	2394	196984	No_or_no_constitutive_exon
CCAGAGATGGGGGCAATCCAAATCAGAGATGTCTCTCTTTCAAGGGGCAGAC	15530074	15530172	15530222	15530170	-1	KQ004606.1	ENSMNEG00000035637.1	15529228	15583345	SAFB	9692	2394	196984	No_or_no_constitutive_exon
CTCTCCCCCGTCCCTCTCTGTCCCTCTCTGCCCTGCCCCCAGGTGGGAAGGA	16033349	16033486	16033299	16033351	1	KQ004606.1	ENSMNEG00000034843.1	15984740	16065705	PTPRS	9692	2394	196984	No_or_no_constitutive_exon
CACCTTTCTTTTTTTCCCCCCTTCTCACCTGTGTCTGCTTTCGGGAACAGCA	16053485	16053497	16053435	16053487	1	KQ004606.1	ENSMNEG00000034843.1	15984740	16065705	PTPRS	9692	2394	196984	No_or_no_constitutive_exon
GAACTCTACGCCAACGTGGTGCTCGGGTGAGCCTCGCATCCTGGGGCGAGTC	16362450	16362483	16362533	16362481	-1	KQ004606.1	ENSMNEG00000039380.1	16313234	16385400	UHRF1	9692	2394	196984	No_or_no_constitutive_exon
TGGCTGGGCCCCGCCGGAGCTGACCCTGCTGCCCCGTGCCCAGGGAAGAGCG	16339138	16339318	16339368	16339316	-1	KQ004606.1	ENSMNEG00000039380.1	16313234	16385400	UHRF1	9692	2394	196984	No_or_no_constitutive_exon
AATCTGGACTGCCTCCCACCATCCTCGGCTTCGCCCTCTGGGACCCGGAGCC	16507488	16508857	16507438	16507490	1	KQ004606.1	ENSMNEG00000038179.1	16507370	16509094	TICAM1	9692	2394	196984	No_or_no_constitutive_exon
GCAGGCAGGCGGGCGCGGACGCAGGGTTTGGGCGGGCGGCGGCGGGCGAGTA	17074606	17074648	17074698	17074646	-1	KQ004606.1	ENSMNEG00000014406.1	17058632	17075107	MPND	9692	2394	196984	Yes
AGGGCCAGGTGGGCAGGGGGCGTTGGGGGACCGGGGTCACGGGGTCACAGCT	17063506	17063599	17063649	17063597	-1	KQ004606.1	ENSMNEG00000014406.1	17058632	17075107	MPND	9692	2394	196984	No_or_no_constitutive_exon
TGGGGAAACCTTAGGCCCCATCTAAAGGCCGCGGGCCGGGAGGGGAACAGGA	17232680	17232788	17232838	17232786	-1	KQ004606.1	ENSMNEG00000044905.1	17216255	17258669	ANKRD24	9692	2394	196984	No_or_no_constitutive_exon
GGGGGAGGGGGCTGTCGAGGGGGGCGATGGGAGGGGGGCGGACCAGGGAGGC	17245567	17245748	17245798	17245746	-1	KQ004606.1	ENSMNEG00000044905.1	17216255	17258669	ANKRD24	9692	2394	196984	No_or_no_constitutive_exon
CTTTGGTGCTAACTCGTGTCCCTTTCAGTGCATCATCGAGGAGTCGGGAGAG	17523593	17523679	17523543	17523595	1	KQ004606.1	ENSMNEG00000021403.1	17517451	17530593	EEF2	9692	2394	196984	No_or_no_constitutive_exon
GGACACAGGTGGCTCACGCCCTGTATCCGCCGCACACTTTGGGAGGCGAGTG	17549839	17549866	17549789	17549841	1	KQ004606.1	ENSMNEG00000034480.1	17532058	17555371	DAPK3	9692	2394	196984	No_or_no_constitutive_exon
GCCCGTCTTCTGGTCTGTTCAGGTCTTCAAGTTGTATTTTTACTGGGAAGCC	17721936	17722088	17721886	17721938	1	KQ004606.1	ENSMNEG00000043770.1	17668693	17742421	ZFR2	9692	2394	196984	No_or_no_constitutive_exon
TGCTACTCAGGAGGGCTGAGGCGTGGGAATGGCATGATCCCGGGACGGAGTT	17833755	17833813	17833863	17833811	-1	KQ004606.1	ENSMNEG00000029063.1	17800575	17833889	TJP3	9692	2394	196984	No_or_no_constitutive_exon
ACTGGGCACTCCTGGGGGTAGGACGGGGGGAAGCAAGGAGGGAAACTGAGAC	17925536	17925664	17925486	17925538	1	KQ004606.1	ENSMNEG00000023721.1	17872321	17937617	PIP5K1C	9692	2394	196984	Yes
GCCCTCGGCCCCCTGGGACAGCCCAGATGCCTGTTCTGAGGATTCGGGAGCT	17977761	17977810	17977711	17977763	1	KQ004606.1	ENSMNEG00000029210.1	17970711	17978403	TBXA2R	9692	2394	196984	No_or_no_constitutive_exon
GGCGACCAGCTGGGGGGCCAGGACGTGCCTATGTTCCGGGTGAGCTGGAGCC	18030325	18030365	18030275	18030327	1	KQ004606.1	ENSMNEG00000036659.1	18020585	18036530	MFSD12	9692	2394	196984	No_or_no_constitutive_exon
CCCGTGTCCCGAAGATACCTCCAGTAATCCCAGCGGGCGGGGGCCGACAGAC	18671817	18671824	18671874	18671822	-1	KQ004606.1	ENSMNEG00000032520.1	18665608	18684251	TLE6	9692	2394	196984	No_or_no_constitutive_exon
ATCTGAGGACTCACACTGGAGAGAAGCCCTACGCGTGCGGCGCGGGAAAGCC	18875741	18876196	18876246	18876194	-1	KQ004606.1	ENSMNEG00000035698.1	18875741	18895728	ZNF554	9692	2394	196984	No_or_no_constitutive_exon
CTCCGGCACTCTCACCCTGCTTTTCTCTCCCCATCGGGCCAGTGGTCAAGCC	19426162	19426291	19426341	19426289	-1	KQ004606.1	ENSMNEG00000035963.1	19410639	19448537	TMPRSS9	9692	2394	196984	No_or_no_constitutive_exon
TTCATGAACAAACTACGCTCCTCCTCCTTCTCCTGGCCTGGGACACACAGAG	19811304	19811319	19811369	19811317	-1	KQ004606.1	ENSMNEG00000039524.1	19810733	19813464	IZUMO4	9692	2394	196984	No_or_no_constitutive_exon
CCCCCAGCAAAGACCCCCAGGGAGGGAGGCAGGGGGTGGGGGACATGGAGAG	19810979	19811097	19811147	19811095	-1	KQ004606.1	ENSMNEG00000039524.1	19810733	19813464	IZUMO4	9692	2394	196984	No_or_no_constitutive_exon
CTGATTGATTTTACCGTTGCTGGACTTCACTGCCCAGGGGAAGGGGCCAGGC	20190467	20190587	20190417	20190469	1	KQ004606.1	ENSMNEG00000028828.1	20160873	20193104	REXO1	9692	2394	196984	Yes
GGCCCAGCCTGGTCGGGCTGGGAAGTATGAACGGAGACCAGAAGGGTGAGGA	20197926	20197977	20197876	20197928	1	KQ004606.1	ENSMNEG00000033361.1	20197670	20225396	ATP8B3	9692	2394	196984	No_or_no_constitutive_exon
CCTGCCGCTGGCCGCATACGGCGCGCCGCACGGCAACCTGGCCGGGACAGAA	20259780	20260261	20260311	20260259	-1	KQ004606.1	ENSMNEG00000032588.1	20231929	20260955	ONECUT3	9692	2394	196984	No_or_no_constitutive_exon
GCCGCCCCCTCTCACTGTCCGCCTCTCTCTCTCACGCTTCCGGGAACCAGTC	20578175	20578372	20578422	20578370	-1	KQ004606.1	ENSMNEG00000035742.1	20577040	20584305	REEP6	9692	2394	196984	No_or_no_constitutive_exon
TGTCCCGGGGAAAGGCGGACCTGAGACTCCGGCAGCAAGGGGGACGGGAGAG	20602942	20602986	20602892	20602944	1	KQ004606.1	ENSMNEG00000041395.1	20602045	20618797	C19orf25	9692	2394	196984	No_or_no_constitutive_exon
GCGCTGTGCACATGGTCACGCAGGCTCTGGCTGCGGGAAGGGAGACTGAGGC	20697990	20698103	20698153	20698101	-1	KQ004606.1	ENSMNEG00000038929.1	20697894	20708970	NDUFS7	9692	2394	196984	No_or_no_constitutive_exon
GCCGCGGAGGCCTCGTGTGTTTACATCCCATCAGTGCTGGGAAATGTGAGCG	20727152	20727186	20727236	20727184	-1	KQ004606.1	ENSMNEG00000018556.1	20727066	20741860	MUM1	9692	2394	196984	No_or_no_constitutive_exon
GTGCCGTGAGTTGGCCCTTTGGGGATGCTGTGAGGCACTGCTGGTGGGAGCT	20852105	20852108	20852158	20852106	-1	KQ004606.1	ENSMNEG00000033116.1	20848855	20859045	CIRBP	9692	2394	196984	No_or_no_constitutive_exon
CGCGGCAGTACTGGGAGGCGCTGGGGGCGCCCGAGGCCCTGCGGGAGCAGCC	21610237	21610393	21610187	21610239	1	KQ004606.1	ENSMNEG00000039129.1	21594466	21616632	POLRMT	9692	2394	196984	No_or_no_constitutive_exon
TGTCCAGATGCAGAGACTGAGGTGGGAGAGGCAGGGCTGGGGCAGCAGAGAG	21765353	21765570	21765620	21765568	-1	KQ004606.1	ENSMNEG00000028612.1	21757032	21769167	MADCAM1	9692	2394	196984	No_or_no_constitutive_exon
ACGGGTCCTCTCGGGCCTCAGTCTCCCCATCAGTCCCACAGGGGATGAAGTA	21766884	21766960	21767010	21766958	-1	KQ004606.1	ENSMNEG00000028612.1	21757032	21769167	MADCAM1	9692	2394	196984	No_or_no_constitutive_exon
AATGCCCAGATGAAGACATTTAACGTGGGCCGGTGCCCAGGGAGTACCAGCT	21767210	21767244	21767294	21767242	-1	KQ004606.1	ENSMNEG00000028612.1	21757032	21769167	MADCAM1	9692	2394	196984	No_or_no_constitutive_exon
GCCCTTGTCCAGATGCAGAGACTGAGGTGGGAGAGGCAGGGCTGGGGCAGCA	21765353	21765575	21765625	21765573	-1	KQ004606.1	ENSMNEG00000028612.1	21757032	21769167	MADCAM1	9692	2394	196984	No_or_no_constitutive_exon
GGCCGAGCTAACCCTGCCTCTCTTCCTTCGCAGGCCTCCTCGCTGGGGAGGC	21926233	21926307	21926183	21926235	1	KQ004606.1	ENSMNEG00000036346.1	21925971	21961572	MIER2	9692	2394	196984	No_or_no_constitutive_exon
CTCCAGGAATGAAATTGAACACTGCCTGTGCTCTAACTTTGGGGTCACAGCC	313358	313749	313799	313747	-1	KQ007637.1	ENSMNEG00000005258.1	313358	314331	OR56B1	9692	2394	196984	No_or_no_constitutive_exon
GGAGACGGGTGGCAGAGGAACCCATAGTCAGCAGTGTGGGAACTCAGAAGTC	583931	584047	584097	584045	-1	KQ007637.1	ENSMNEG00000038705.1	581215	597578	TRIM6	9692	2394	196984	No_or_no_constitutive_exon
CCCTTATGAATCTCATTGTGTACTGTGTAAAGACTTGATAAATCCGGGAGAA	1557454	1557613	1557663	1557611	-1	KQ007637.1	ENSMNEG00000045215.1	1557454	1558513	OR51A7	9692	2394	196984	No_or_no_constitutive_exon
CTAGAAGCTAAGGATGCTGACACAGGTGGGTGATGGGTTCTGGGTGACAGCT	2463655	2463822	2463872	2463820	-1	KQ007637.1	ENSMNEG00000038361.1	2352946	2570808	STIM1	9692	2394	196984	No_or_no_constitutive_exon
ACCAGCAACCAGCAGTGGTGCATTGCCTGCTGGCCCACCTGGAACGGGAGAA	2838529	2838610	2838660	2838608	-1	KQ007637.1	ENSMNEG00000040075.1	2818765	2839873	None	9692	2394	196984	No_or_no_constitutive_exon
ACAGCATCCCTGACTTGATTCACCCCATGTGTTTGGCTTTCAGGGTCGAGCA	2911214	2911349	2911164	2911216	1	KQ007637.1	ENSMNEG00000008640.1	2872915	2951495	RNF121	9692	2394	196984	No_or_no_constitutive_exon
TGGGTTGGGGGCAAGGTTGTCCTCAGCCCAGCCTAGGGAAGTGAAGGCAGAC	2954168	2954264	2954314	2954262	-1	KQ007637.1	ENSMNEG00000014073.1	2954168	3025203	NUMA1	9692	2394	196984	No_or_no_constitutive_exon
GAAGTCACTTTACAGCTGCATCGTGCCTCCTACTCCACTGAGTGTGGGAGGT	3214374	3214464	3214324	3214376	1	KQ007637.1	ENSMNEG00000031772.1	3210384	3225420	INPPL1	9692	2394	196984	No_or_no_constitutive_exon
GCTCTGGACTAAGCTGGGGGGTTTTGCTCACAATCCTTTGGGCAGATGAGTC	3635535	3635677	3635727	3635675	-1	KQ007637.1	ENSMNEG00000016355.1	3600734	3701824	PDE2A	9692	2394	196984	No_or_no_constitutive_exon
TGCTGGTGTCGGAGGACAGTCTCCAGCTTTCTTGCAAGGTGAGGGCCCAGGT	3614990	3615053	3615103	3615051	-1	KQ007637.1	ENSMNEG00000016355.1	3600734	3701824	PDE2A	9692	2394	196984	No_or_no_constitutive_exon
GTGTGTGCTGCGCATGGGGAGGGCACTTTGGCAGAGACAGACACTGGGAGAG	3616450	3616545	3616595	3616543	-1	KQ007637.1	ENSMNEG00000016355.1	3600734	3701824	PDE2A	9692	2394	196984	No_or_no_constitutive_exon
TGATCTGTGGTTTGAAGGAAAGGATGACGCTGAGTGGGTCTCGGGGGCAGGA	3739813	3739944	3739994	3739942	-1	KQ007637.1	ENSMNEG00000040367.1	3712115	3784527	ARAP1	9692	2394	196984	Yes
TCACCACCCTTTCAGGGGCATGAGGCCCTGGGGCCTCCGCCGGAAGGGAGCC	3712296	3712347	3712397	3712345	-1	KQ007637.1	ENSMNEG00000040367.1	3712115	3784527	ARAP1	9692	2394	196984	No_or_no_constitutive_exon
TTATGGGGTCTTGGCCAAACTCTTGATCCGCACCTGGGGCTGGGGTACAGGA	3862647	3862768	3862597	3862649	1	KQ007637.1	ENSMNEG00000036070.1	3850186	3865526	ATG16L2	9692	2394	196984	No_or_no_constitutive_exon
TATGATGGGGCCCTTTACATCTGGGATGTGGACACCGGGAAACTGGAAAGCA	3864872	3864893	3864822	3864874	1	KQ007637.1	ENSMNEG00000036070.1	3850186	3865526	ATG16L2	9692	2394	196984	No_or_no_constitutive_exon
GACCTCAGGTGATCCGCCTGCCTCAGCCTCCCAAAGTGCTGGGATTACAGGT	5538015	5538040	5538090	5538038	-1	KQ007637.1	ENSMNEG00000030625.1	5523219	5582017	PGM2L1	9692	2394	196984	No_or_no_constitutive_exon
GCTTCTTTAGCAACCAAGCATGAACTTGATTAAGACCAGAAGTGTGGGAGAT	5834717	5834816	5834667	5834719	1	KQ007637.1	ENSMNEG00000043787.1	5783501	5835222	POLD3	9692	2394	196984	No_or_no_constitutive_exon
GGCCTCAAATGATCTGCCTGCCTTGGCCTCCCAAAGTTCTGGGATTACAGGT	6310571	6311183	6311233	6311181	-1	KQ007637.1	ENSMNEG00000043807.1	6310378	6311451	None	9692	2394	196984	No_or_no_constitutive_exon
CTATCTATTCTCCTTCCCTGGTTTTCTGTCCCTCAGGGCCAGCGGGTGAGGG	6343776	6343893	6343726	6343778	1	KQ007637.1	ENSMNEG00000042734.1	6331698	6386782	SLCO2B1	9692	2394	196984	No_or_no_constitutive_exon
AGCGGGAAGGGGAGCTGGGCCCTGTCCCAGCACTGCGGGGAGAGCAATAGTC	8429722	8429789	8429672	8429724	1	KQ007637.1	ENSMNEG00000030597.1	8369591	8455067	MYO7A	9692	2394	196984	No_or_no_constitutive_exon
CATCATCGGCAATGGCATCCTGCGGCCAGCTCTCCGGTCAGTGCCGGGAGGC	8424554	8424612	8424504	8424556	1	KQ007637.1	ENSMNEG00000030597.1	8369591	8455067	MYO7A	9692	2394	196984	No_or_no_constitutive_exon
CCGCCACCGTCCATGGTCTGCATTGTAGAGAAGACTGTGGGTTGGAAGAGCG	8559720	8559813	8559670	8559722	1	KQ007637.1	ENSMNEG00000028157.1	8558826	8560133	None	9692	2394	196984	No_or_no_constitutive_exon
GTGGCTGCACAGAACTGCTACAAAGTGACTAATGGGACTTTACTGGGGAGAT	9913599	9914115	9914165	9914113	-1	KQ007637.1	ENSMNEG00000033890.1	9913599	9914348	None	9692	2394	196984	No_or_no_constitutive_exon
TTAAGGTTCTCAAGCTCGAAAGGGTGAGGGAAGGGAAATAAAGGGCCTAGCC	10232059	10232104	10232154	10232102	-1	KQ007637.1	ENSMNEG00000042610.1	9973714	10232211	TENM4	9692	2394	196984	No_or_no_constitutive_exon
TCTAATCCAGTGTTATTGCATTATGTAATTGTTCTCCCTGGGAAAAACAGAA	17485633	17485657	17485707	17485655	-1	KQ007637.1	ENSMNEG00000029285.1	17464851	17577781	PICALM	9692	2394	196984	No_or_no_constitutive_exon
CAAAAAGGTAAAATGTAAAAATTTATTTGTCCTGAAATTTGGGATTGTAGGA	17920828	17920972	17920778	17920830	1	KQ007637.1	ENSMNEG00000033044.1	17887515	17935711	CCDC81	9692	2394	196984	No_or_no_constitutive_exon
ACTACAGCTTATCCTCTATCTGAGTGTATGTCAGGCCTTTATATAGGGAGTG	18807666	18807884	18807616	18807668	1	KQ007637.1	ENSMNEG00000043896.1	18807643	18807884	None	9692	2394	196984	No_or_no_constitutive_exon
ATTTACATCAGTAAGGACTGTATCTGAAATGATCTCATTTTGGGGGACAGGT	19729744	19729900	19729950	19729898	-1	KQ007637.1	ENSMNEG00000030747.1	19717583	19758066	CTSC	9692	2394	196984	No_or_no_constitutive_exon
ATTTTTAGGGTGGAGGGGCAAAGAAGGAAGAGATGCATAAGGGGGATTAGAT	20439963	20439986	20440036	20439984	-1	KQ007637.1	ENSMNEG00000034358.1	19925073	20480772	GRM5	9692	2394	196984	No_or_no_constitutive_exon
CAGATTTCATACTGGAGAGAAACCTTACAAATGCAATAAATGTGGGAGAGCC	119300	119449	119499	119447	-1	KQ005265.1	ENSMNEG00000015287.1	115351	134426	ZNF514	9692	2394	196984	No_or_no_constitutive_exon
TCTTCCTTCCCTCTCTCCTTGCAGCAGCTCCTGTCAAAGGGAACAGGAAGCA	886603	886693	886553	886605	1	KQ005265.1	ENSMNEG00000006786.1	871760	891810	ARID5A	9692	2394	196984	No_or_no_constitutive_exon
CCCTCTTCTTCTGTGGGTCTTACACTCCTCACATCTCCTTGGGGCTGCAGCT	1040020	1040183	1039970	1040022	1	KQ005265.1	ENSMNEG00000028239.1	986625	1049260	FER1L5	9692	2394	196984	Yes
GACTGGCCTCTGGACTCTTGTCTGACCTGCTTCTTTGGCCCACAGGGAAGTC	1146907	1147046	1146857	1146909	1	KQ005265.1	ENSMNEG00000031048.1	1108503	1161004	CNNM4	9692	2394	196984	No_or_no_constitutive_exon
GCAGGGCCGGTGCCCCTTGCCCACACGCCTCCCGTGGCCGGGTCGAGCAGGA	1484343	1484550	1484293	1484345	1	KQ005265.1	ENSMNEG00000037274.1	1461885	1491510	ZAP70	9692	2394	196984	Yes
TCACTTGGCTTTCCTTCCCTCTCCTTCCCGGGGGTCTCGTGGGCTGGCAGCA	3517872	3518059	3518109	3518057	-1	KQ005265.1	ENSMNEG00000031770.1	3479837	4043721	AFF3	9692	2394	196984	No_or_no_constitutive_exon
GGCCTGCGCGACGCGGCCGCTGTCCGCGGAGAACCGGGCGGCGAGCCGAGGC	4252275	4252576	4252626	4252574	-1	KQ005265.1	ENSMNEG00000039849.1	4216311	4252944	LONRF2	9692	2394	196984	No_or_no_constitutive_exon
CTTCCAGAACCAGATACTGTTGTAAGTGCTTATGTCGGGTAGTATGGAAGCT	4981621	4981646	4981696	4981644	-1	KQ005265.1	ENSMNEG00000006766.1	4940028	5069759	TBC1D8	9692	2394	196984	No_or_no_constitutive_exon
CCACGTTTTCTCGTGCATCGCCAGCGCATCCCTGAGACACCATGGGGAAGGT	8491247	8491784	8491197	8491249	1	KQ005265.1	ENSMNEG00000043182.1	8486408	8492173	None	9692	2394	196984	No_or_no_constitutive_exon
TGGACTCTTTCAGAGGTGTTTTTAAAAGCTTGTACTTTCTGTGGGGTTAGGT	16094886	16095087	16094836	16094888	1	KQ005265.1	ENSMNEG00000031980.1	16060886	16102709	MTMR6	9692	2394	196984	Yes
GCGGCTTCGGAGCCAGAGCAGCAGCTCTGCCGCCCCGGTGGGCGGGCCAGGG	17057756	17057873	17057706	17057758	1	KQ005265.1	ENSMNEG00000029618.1	17057555	17211275	MIPEP	9692	2394	196984	No_or_no_constitutive_exon
CACTTTGTGTTTTGTTCTCTTCTTTCACCACCCCCGATTCCTGGGTGAAGGG	20809292	20809475	20809525	20809473	-1	KQ005265.1	ENSMNEG00000003028.1	20802129	20895723	LATS2	9692	2394	196984	Yes
GAACTTTCTTCTGAGCATCCTTTCTCTGTGATTTTCCTTTTGGGTGAAAGAA	245813	246015	245763	245815	1	KQ005813.1	ENSMNEG00000035370.1	244203	256882	None	9692	2394	196984	No_or_no_constitutive_exon
GAAGGACGCACAGTCCCCAAGTACCTGCTCTGAGGTGAGAAGGGGCATAGGG	380025	380051	380101	380049	-1	KQ005813.1	ENSMNEG00000036234.1	367186	389598	TNKS1BP1	9692	2394	196984	No_or_no_constitutive_exon
ACCATCTCTCTCTCCCTTTCTCCCTCCTTCTGTCCTGGTCTGGCGGGCAGTG	2629606	2629795	2629556	2629608	1	KQ005813.1	ENSMNEG00000030861.1	2596633	2637493	RSPO4	9692	2394	196984	Yes
CTCCTGTAGTACTTACGTAGCCCCCTACCTGCTTCTGCTTGCTGGGGCAGCT	2709124	2709246	2709074	2709126	1	KQ005813.1	ENSMNEG00000039341.1	2682510	2726413	ANGPT4	9692	2394	196984	No_or_no_constitutive_exon
TACTGGCCGGGCTTCCACGCACTATGACGGCCAGCACAGAGCTGCGGGAGCC	3394843	3394951	3395001	3394949	-1	KQ005813.1	ENSMNEG00000038671.1	3394490	3397326	None	9692	2394	196984	No_or_no_constitutive_exon
GTGGCTCTTCTCTGGCGCAGCGCTGGTGCGCTAAGCCACCGGGCGCACAGCC	4217463	4217498	4217548	4217496	-1	KQ005813.1	ENSMNEG00000031763.1	4216061	4238001	DUSP15	9692	2394	196984	No_or_no_constitutive_exon
CTTGGTGTAGGCCAGGTCTGAGGACAAAGGTGTCTCTGTTTGGGGTGCAGAT	4468072	4468226	4468022	4468074	1	KQ005813.1	ENSMNEG00000042056.1	4426130	4482594	HCK	9692	2394	196984	No_or_no_constitutive_exon
TGGCTCTGCAGTTGATTGGGGCTCTCTTTTTGTTCTCTCTGGGAATGTAGGC	4829884	4829978	4829834	4829886	1	KQ005813.1	ENSMNEG00000031201.1	4752372	4839838	ASXL1	9692	2394	196984	No_or_no_constitutive_exon
TCCTGTTCTGTGTCTGTGCTCACCAACTTTCTCTCCCATTGGGGGTCCAGGT	5517838	5517892	5517788	5517840	1	KQ005813.1	ENSMNEG00000038601.1	5505112	5524775	BPIFB3	9692	2394	196984	No_or_no_constitutive_exon
TTTTTTTTTTTACATTCTCTCAGTAGTGGATCTAAATCCAAGGGGAGTAGAT	6745570	6745794	6745844	6745792	-1	KQ005813.1	ENSMNEG00000029730.1	6742940	6746282	None	9692	2394	196984	No_or_no_constitutive_exon
TATTTCATGAAGTAAGTGTTCTTATTTTCTTTTCTGGGTACCGAGAGTAGTT	7212048	7212069	7212119	7212067	-1	KQ005813.1	ENSMNEG00000032759.1	7099263	7221757	PIGU	9692	2394	196984	No_or_no_constitutive_exon
TGAAGCTCACCAGCTGTATGGCAGGTAACAACCCTCCCCCTGGGGACCAGGG	7432034	7432063	7432113	7432061	-1	KQ005813.1	ENSMNEG00000032224.1	7416269	7445236	GGT7	9692	2394	196984	No_or_no_constitutive_exon
CAGCCCTCGCCAGCCTGACCTGCCCGCTCACCTCTTTGCCTGCAGGGGAGCT	7570180	7570294	7570130	7570182	1	KQ005813.1	ENSMNEG00000029838.1	7549587	7574285	MYH7B	9692	2394	196984	No_or_no_constitutive_exon
AAGCGGGTATATCCAGACAGCTCCTGAAGGTGATGGGGTAGAGGAGATAGAT	8193689	8193726	8193776	8193724	-1	KQ005813.1	ENSMNEG00000033118.1	8172278	8228913	FER1L4	9692	2394	196984	No_or_no_constitutive_exon
TCTGGACGCCTTGTGGGCAAGTTCAAGGTGCATTTGGGGAAGGAAAGCAGAA	8190291	8190482	8190532	8190480	-1	KQ005813.1	ENSMNEG00000033118.1	8172278	8228913	FER1L4	9692	2394	196984	No_or_no_constitutive_exon
GAACCTTGAAGGCGTGGGGGCCTTTGGGAGGTGTCCAGGGGGACAGGGAGCC	8240689	8240830	8240639	8240691	1	KQ005813.1	ENSMNEG00000029797.1	8237638	8243197	SPAG4	9692	2394	196984	No_or_no_constitutive_exon
TCTTTTTTGTGTCTCTATTCGAAACTTGAACTTTCCTAAGGGAACATTAGGT	9500659	9500688	9500738	9500686	-1	KQ005813.1	ENSMNEG00000037784.1	9488164	9505826	DSN1	9692	2394	196984	Yes
CCTTCCCAAACCCTTTGCACCAGTCCCACCAAGGGGCAGGGTCGGGAGAGGA	10300926	10301092	10300876	10300928	1	KQ005813.1	ENSMNEG00000027847.1	10300857	10301092	None	9692	2394	196984	No_or_no_constitutive_exon
AGAGGAAGTCAGAGAGTTAGCAGGGGCCTTAGGCATATGGGGCCTGGAAGGT	11051142	11051407	11051457	11051405	-1	KQ005813.1	ENSMNEG00000039338.1	11014685	11067917	KIAA1755	9692	2394	196984	No_or_no_constitutive_exon
TTTTAACAGAAACTCCTTTTTTCGTTGGTTGTCTCCACTGGGGGCTGCAGGT	11134740	11134908	11134690	11134742	1	KQ005813.1	ENSMNEG00000041206.1	11111508	11149865	BPI	9692	2394	196984	No_or_no_constitutive_exon
GAGCCTCAGCCATCCCTTGAGTAGTTAACCTCGTCCTGGGGAACAAATAGTC	11250874	11251262	11251312	11251260	-1	KQ005813.1	ENSMNEG00000038353.1	11243126	11256904	None	9692	2394	196984	No_or_no_constitutive_exon
GTGCATGGCTGTTGCCGTATCTCCTAGTCTCCGTGTGATGGAGGAGGGAGAT	11743362	11743427	11743312	11743364	1	KQ005813.1	ENSMNEG00000028569.1	11628099	11747705	PPP1R16B	9692	2394	196984	No_or_no_constitutive_exon
TCAGGATGTTGGCATGCTGGGCATCTTAGTAAAGACTGGGAAATACTGAGCA	11780992	11781084	11781134	11781082	-1	KQ005813.1	ENSMNEG00000034808.1	11780992	11781769	None	9692	2394	196984	No_or_no_constitutive_exon
AGTGGGGCATCTCCTGACATTGGAGTCCCTGATTCCCCTCATGGGGCCAGGT	16340398	16340534	16340348	16340400	1	KQ005813.1	ENSMNEG00000029144.1	16322905	16351486	L3MBTL1	9692	2394	196984	Yes
GTGGCCCAGACTCTGCACGGCGCTCTGTTCATCCCCCTCGAGGGGCCTAGGT	16340916	16341008	16340866	16340918	1	KQ005813.1	ENSMNEG00000029144.1	16322905	16351486	L3MBTL1	9692	2394	196984	Yes
ACTGGCGCTGCCTCAGCTAGGGAGGGACCCGTGTTGCCCTACCGGGCAAGAA	16351299	16351486	16351249	16351301	1	KQ005813.1	ENSMNEG00000029144.1	16322905	16351486	L3MBTL1	9692	2394	196984	No_or_no_constitutive_exon
CTGAACCATATCCTTTGGGGCTGGTGGCGCGGGCTGGAGGGAAAGTGAAGGG	18219491	18219589	18219639	18219587	-1	KQ005813.1	ENSMNEG00000040197.1	18219112	18234306	MATN4	9692	2394	196984	No_or_no_constitutive_exon
TGGGACACACTTGGTTTCAGGGAAGGGGAAAGAGGTCGCCAAGGGCAGAGGT	18336738	18336780	18336688	18336740	1	KQ005813.1	ENSMNEG00000041743.1	18334869	18338941	DBNDD2	9692	2394	196984	No_or_no_constitutive_exon
GTGAGCAAGGATGCAGCTGCTGTAGGCTGATGTCTTTCCTGATGGGGCAGAT	18819365	18819470	18819315	18819367	1	KQ005813.1	ENSMNEG00000039360.1	18811759	18820185	CTSA	9692	2394	196984	No_or_no_constitutive_exon
CTGACCCTCTGTGTGTGCCCTCCAGGCATTGCTGCGCTCAGGGGACAAAGTG	18816426	18816551	18816376	18816428	1	KQ005813.1	ENSMNEG00000039360.1	18811759	18820185	CTSA	9692	2394	196984	No_or_no_constitutive_exon
GGAACCGGCTTCTACTGGCGCGTGGAGTTCCCAGAGTGGGGTGAACGCAGGT	18971344	18971398	18971294	18971346	1	KQ005813.1	ENSMNEG00000034882.1	18963637	18971398	MMP9	9692	2394	196984	No_or_no_constitutive_exon
GAGGCCCGCGCCCCACCGAGGAAGCCCCGCCCCGTGCCTTCGCTGGGGAGCA	19015105	19015227	19015055	19015107	1	KQ005813.1	ENSMNEG00000030937.1	18977249	19016636	SLC12A5	9692	2394	196984	No_or_no_constitutive_exon
AACTCATTTTCTTCCTCAGGAAGCCCTCGGCCCCCCAAGAAGGGAGACAGTT	19056578	19056816	19056528	19056580	1	KQ005813.1	ENSMNEG00000030483.1	19056184	19056816	None	9692	2394	196984	No_or_no_constitutive_exon
TTTTCCGGCCCCTGGCCGCGCTCTACGCCGGCCACCGCGGGGACGACGAGGC	19146785	19146800	19146850	19146798	-1	KQ005813.1	ENSMNEG00000040274.1	19146018	19281980	CDH22	9692	2394	196984	No_or_no_constitutive_exon
TGTGTTGGAGGGTCCACTCAGACTCTCACATTTGCTTCCAGGGGGAGGAGGA	19513073	19513714	19513764	19513712	-1	KQ005813.1	ENSMNEG00000029347.1	19511384	19519682	None	9692	2394	196984	No_or_no_constitutive_exon
GCTCTTCGTGCCGCTGAAGGCGGGCGGGGCGACAGTGGGCGGGGCGACAGTG	5907006	5907326	5907376	5907324	-1	KQ008437.1	ENSMNEG00000033587.1	5905231	5938507	C11orf91	9692	2394	196984	No_or_no_constitutive_exon
ACATATTTAATCATTGTTTCTTCTTTTGTGTGTGTGATTGTGGGGAGCAGCG	6388281	6388432	6388231	6388283	1	KQ008437.1	ENSMNEG00000041284.1	6361319	6405116	NAT10	9692	2394	196984	Yes
TTCAGAGATGTTGTTTTTCCCCTTAGGACACTCACATGGGAGTCAAGAAGGT	7484579	7484627	7484529	7484581	1	KQ008437.1	ENSMNEG00000024975.1	7403682	7496787	CD44	9692	2394	196984	No_or_no_constitutive_exon
ACAAAGATGGCAGTGTTGCCATTACCAGTAAGCCAAGAGAGGCGAGGGAGTT	9125398	9126047	9126097	9126045	-1	KQ008437.1	ENSMNEG00000032979.1	9125065	9127096	None	9692	2394	196984	No_or_no_constitutive_exon
CGTGTACCAGCTCTCGCTCTCGGAACATCACCTACCTGCCAGCAGGGCAGTC	15900531	15900558	15900481	15900533	1	KQ008437.1	ENSMNEG00000041918.1	15899745	15901227	None	9692	2394	196984	No_or_no_constitutive_exon
GGAGGGTAGCCTAAAGCTCTCTGTGGAAACCACCTTCTGGGAGACCTGAGGA	17384837	17385144	17384787	17384839	1	KQ008437.1	ENSMNEG00000028352.1	17263204	17388043	PRDM11	9692	2394	196984	No_or_no_constitutive_exon
GCCGGACAGGCCCTGGTGCCGAATTTCTCACCTGTCCTTGCTGGGGACAGGT	18061675	18061848	18061625	18061677	1	KQ008437.1	ENSMNEG00000038621.1	18043495	18064153	MAPK8IP1	9692	2394	196984	Yes
CAGCTGGGAGGCGGGGAGGCCAGGCTGGGAAGAACTCCTCGGGTGGCAAGGC	19102206	19102230	19102280	19102228	-1	KQ008437.1	ENSMNEG00000039196.1	19061422	19124760	LRP4	9692	2394	196984	No_or_no_constitutive_exon
TTCAGAGAGGAGTTTCTGGTTTTTCTGGTCCCTCTTGGGAAGAGATGGAGGA	19102133	19102155	19102205	19102153	-1	KQ008437.1	ENSMNEG00000039196.1	19061422	19124760	LRP4	9692	2394	196984	No_or_no_constitutive_exon
GCCTTTTTTTCCTTGCTGCTGACTTTCTATTCTTTTCCCTCATGGGGTAGAT	19529493	19529650	19529443	19529495	1	KQ008437.1	ENSMNEG00000030300.1	19514858	19587917	MADD	9692	2394	196984	No_or_no_constitutive_exon
CAGGGGGCTGCAGTCTTGCCCCCAGCCACAGCCTGGACTGCGGGACACAGGG	19605908	19606072	19606122	19606070	-1	KQ008437.1	ENSMNEG00000029406.1	19590059	19612326	MYBPC3	9692	2394	196984	No_or_no_constitutive_exon
AAGGGAGAGGGCACAGGCTTAGCCGCTTTCCCCCAGATGGGTGAGGAGAGGC	19605754	19605760	19605810	19605758	-1	KQ008437.1	ENSMNEG00000029406.1	19590059	19612326	MYBPC3	9692	2394	196984	No_or_no_constitutive_exon
AGTGAGGTCAGGGGCCTGTCCCACCGTGTTTTGCATCTCTGGGCACACAGAT	344030	344131	343980	344032	1	KQ009072.1	ENSMNEG00000043360.1	312843	350262	None	9692	2394	196984	No_or_no_constitutive_exon
GAAGAGCCAGGCTGCTGTGTTGCAGTGCCTTCTGCTGTGGGATTGGGAAGGG	612520	612553	612470	612522	1	KQ009072.1	ENSMNEG00000039724.1	612198	612553	None	9692	2394	196984	No_or_no_constitutive_exon
TAGGGCATTTTAATCATTTGTTAGTGTAAGTTTCAGGGTCTTTAAAAAAGAC	1338411	1338545	1338595	1338543	-1	KQ009072.1	ENSMNEG00000028582.1	1338271	1338624	None	9692	2394	196984	No_or_no_constitutive_exon
TTCCTGGAGCCACAGTGCTTAAAGATAGGCCACTGGGGTCAGCACGTAAGCC	5753876	5753919	5753826	5753878	1	KQ009072.1	ENSMNEG00000031008.1	5751717	5753919	TP53AIP1	9692	2394	196984	No_or_no_constitutive_exon
AAGGGGTCTATAGCTGTGGCCAACCCAGCCTGGGGTGGGGAGTGGAGCAGGT	9822044	9822172	9822222	9822170	-1	KQ009072.1	ENSMNEG00000031386.1	9811272	9827248	ROBO3	9692	2394	196984	Yes
CTGAGCGGACGGAGCCACGAGGGAGCCAGGCGGGCCATGGGGAGGGGCAGGG	9816240	9816269	9816319	9816267	-1	KQ009072.1	ENSMNEG00000031386.1	9811272	9827248	ROBO3	9692	2394	196984	No_or_no_constitutive_exon
ATCTTCTTCCAGAGCTGCGCTTGTGGTCAGGGTGGCAGGGTGGGTGACAGGG	9812337	9812367	9812417	9812365	-1	KQ009072.1	ENSMNEG00000031386.1	9811272	9827248	ROBO3	9692	2394	196984	No_or_no_constitutive_exon
TGGTGAGTCTCTCTCCTAAAGGGTGAGAGTTGGAGGAGGGACAAATGAAGTG	9935480	9935518	9935430	9935482	1	KQ009072.1	ENSMNEG00000030412.1	9929589	9939691	ESAM	9692	2394	196984	No_or_no_constitutive_exon
TGACTGTTCTTCCCTGTTTCTGACCTCTTGCTCTTGGGGTGGGGTGACAGCT	12957273	12957359	12957409	12957357	-1	KQ009072.1	ENSMNEG00000044804.1	12875772	13055498	SORL1	9692	2394	196984	No_or_no_constitutive_exon
TGAGAATAATATTGGTTTCATTTCCTCCCCTGCCGCACTCTGATGGGTAGAG	12939000	12939114	12939164	12939112	-1	KQ009072.1	ENSMNEG00000044804.1	12875772	13055498	SORL1	9692	2394	196984	No_or_no_constitutive_exon
AATTTTTCCTCCTCAGGCACTTCCTGGACCTCACTACTACACATGGGGAGAC	12975674	12975729	12975779	12975727	-1	KQ009072.1	ENSMNEG00000044804.1	12875772	13055498	SORL1	9692	2394	196984	No_or_no_constitutive_exon
TGCTTCCTGAAGCCACATCTGTACCTGTAGGCACTTGCCCAGGGCTAGAGGG	12920699	12920885	12920935	12920883	-1	KQ009072.1	ENSMNEG00000044804.1	12875772	13055498	SORL1	9692	2394	196984	No_or_no_constitutive_exon
GGGGAAGCAGAGACTCCGAAGCTGACCTGGCATGGGTGGGGTGGGGCCAGGT	15335832	15335978	15336028	15335976	-1	KQ009072.1	ENSMNEG00000027399.1	15328310	15341509	ABCG4	9692	2394	196984	No_or_no_constitutive_exon
GTGGACTTAAGGGAGATGCTTTTTGAAGCTGGGGTGGTGCCTGGGGGAAGCA	15335832	15336021	15336071	15336019	-1	KQ009072.1	ENSMNEG00000027399.1	15328310	15341509	ABCG4	9692	2394	196984	No_or_no_constitutive_exon
GCTTTCGGCCAGCGGGACGGCATCCGAGGTGGGCTAGGCTCGGGCCGGAGGC	15508765	15508795	15508845	15508793	-1	KQ009072.1	ENSMNEG00000012083.1	15501904	15509321	TRAPPC4	9692	2394	196984	No_or_no_constitutive_exon
TGGGGGAAAGAGGATGGCCATAGGTGCTGACCCCTTGGCTTTGGGGGCAGGA	15923601	15923748	15923798	15923746	-1	KQ009072.1	ENSMNEG00000027377.1	15911977	15965552	PHLDB1	9692	2394	196984	No_or_no_constitutive_exon
TCAGGTTGGGCTGGGGGATTTTGAGTAGGGTAAATGGGAGGGGAATGCAGAA	15932647	15932673	15932723	15932671	-1	KQ009072.1	ENSMNEG00000027377.1	15911977	15965552	PHLDB1	9692	2394	196984	No_or_no_constitutive_exon
GTGACTTTCTGTTTTCCCTGACCCGATCTCTTCTGCTTTCTTGGGGGCAGGT	16250498	16250803	16250853	16250801	-1	KQ009072.1	ENSMNEG00000028957.1	16232188	16272635	UBE4A	9692	2394	196984	Yes
CGGCACCCAGCACGGCATCCGGCTGCCCCTGCGCAGCGGCCTGGGGGGAGCC	17303128	17303280	17303078	17303130	1	KQ009072.1	ENSMNEG00000043700.1	17302563	17334051	BACE1	9692	2394	196984	No_or_no_constitutive_exon
GTGGGGCTTCCCTGTCTTCAGCTGTAAGAGGGGAAGATGGGTGAGGGCAGAT	17418566	17418592	17418516	17418568	1	KQ009072.1	ENSMNEG00000043226.1	17390558	17420315	PCSK7	9692	2394	196984	No_or_no_constitutive_exon
CTCAGACTGCTGTCCCTTCATGGCCCCTCCCAGCTCCGGAGTGGGGAAAGGA	17431697	17431791	17431841	17431789	-1	KQ009072.1	ENSMNEG00000032672.1	17427534	17450842	SIDT2	9692	2394	196984	No_or_no_constitutive_exon
TTGTTTCCCCTGATGCGATTAATTGTACATCCTGTCTGTTTGGGATGCAGAG	17743541	17743665	17743491	17743543	1	KQ009072.1	ENSMNEG00000036838.1	17536195	17796452	SIK3	9692	2394	196984	No_or_no_constitutive_exon
AAGGATAAACATGGAAAAACCACATCCACAACCTGTTTTCTGGGAGGCAGAG	19458272	19458355	19458222	19458274	1	KQ009072.1	ENSMNEG00000043391.1	19129890	19466963	CADM1	9692	2394	196984	No_or_no_constitutive_exon
CCACCTGTCCACATGATGAGATCAAGCTCGCCTATGAGTAAGGGTCCAAGGC	1716096	1716108	1716158	1716106	-1	KQ007744.1	ENSMNEG00000042862.1	1716096	1717131	None	9692	2394	196984	No_or_no_constitutive_exon
GCCGCGCCGCCGGCGGCCCCCAAGCACCAGGCCCCGGGCCGGGGGGGGAGGA	4044252	4044581	4044202	4044254	1	KQ007744.1	ENSMNEG00000033041.1	4043982	4214234	BPTF	9692	2394	196984	No_or_no_constitutive_exon
TATACAGGACAGGATGGAGATGATCTCTTGAATTTAGTAGGGTGAAAGAGTT	9528870	9528929	9528820	9528872	1	KQ007744.1	ENSMNEG00000032253.1	9514207	9532766	COG1	9692	2394	196984	No_or_no_constitutive_exon
CTCTCTAGCTCTAACTGGCCTTGGGGGGTGGGGGTCCTTTTGGGGTGCAGTG	9737325	9737424	9737474	9737422	-1	KQ007744.1	ENSMNEG00000042378.1	9672490	9993189	SDK2	9692	2394	196984	No_or_no_constitutive_exon
CCCACGTGTCTGTCACAGCACATTGGCTACCCATGTTCTCCCGGGACAAGCC	11299433	11299577	11299627	11299575	-1	KQ007744.1	ENSMNEG00000043491.1	11293525	11302787	FADS6	9692	2394	196984	No_or_no_constitutive_exon
CCCTCACCCAACCCTGCCATCCCTCACCCCTGTTCTTTTCTGGGGGCCAGGA	11366625	11366706	11366756	11366704	-1	KQ007744.1	ENSMNEG00000042455.1	11361775	11387596	HID1	9692	2394	196984	No_or_no_constitutive_exon
AACAGGTTTCTCTCTGTCCTGACTCCTGGGTCTGTGGGCCGTGGCATGAGTG	11629215	11629320	11629370	11629318	-1	KQ007744.1	ENSMNEG00000027180.1	11629215	11629406	None	9692	2394	196984	No_or_no_constitutive_exon
AAGACAGTCAAGTGAAGCTCTCTTTCTCCTGATCTTCTTAATTGGGGCAGGA	11756941	11757079	11757129	11757077	-1	KQ007744.1	ENSMNEG00000042786.1	11750816	11772398	GGA3	9692	2394	196984	Yes
ACGCCCTGGCCAGAATGAAGGAAGCCTCTGGGGTGGTGGGAAGGGCACAGGC	12198182	12198336	12198132	12198184	1	KQ007744.1	ENSMNEG00000025709.1	12189904	12226454	MYO15B	9692	2394	196984	No_or_no_constitutive_exon
GGGGCGGAGGGGTGTGACTGGGGTGCCCTGCTGACCGGCTGTGGGTACAGCC	12334872	12334995	12334822	12334874	1	KQ007744.1	ENSMNEG00000036570.1	12322011	12355749	ITGB4	9692	2394	196984	Yes
TTGGGTGCTTGCTGCTCCCTGCTGACCAGGACCCCTGTCCCTGGGGGCAGGT	12348913	12349094	12348863	12348915	1	KQ007744.1	ENSMNEG00000036570.1	12322011	12355749	ITGB4	9692	2394	196984	No_or_no_constitutive_exon
GCCTGGCCAGAGATGTGGGTATGAGGGTGGGTGGGGTGGGCAGGGCAGAGCG	12338733	12338747	12338683	12338735	1	KQ007744.1	ENSMNEG00000036570.1	12322011	12355749	ITGB4	9692	2394	196984	No_or_no_constitutive_exon
AGTGAGTGGTGGGCAGGGAGGTGAGGGGCAGACAGGGTAGGGGGACAGAGGG	12350640	12350712	12350590	12350642	1	KQ007744.1	ENSMNEG00000036570.1	12322011	12355749	ITGB4	9692	2394	196984	No_or_no_constitutive_exon
CAGTCCCCATCATCCCTGACATCCCCATCGTGGACGCCCAGAGCGGGGAGGA	12350727	12350752	12350677	12350729	1	KQ007744.1	ENSMNEG00000036570.1	12322011	12355749	ITGB4	9692	2394	196984	No_or_no_constitutive_exon
GAGCAGGGCCCTCCGGGGACTTGGCAGCTAACTTCTTGCTGGGAAGCAAGAG	12417059	12417319	12417009	12417061	1	KQ007744.1	ENSMNEG00000036240.1	12384765	12434297	UNK	9692	2394	196984	No_or_no_constitutive_exon
AGCAAACCCTGCCCCTGCCCCCCTTTCGGAAAAGCTGCTCTGGTGGGCAGGG	12435976	12436117	12436167	12436115	-1	KQ007744.1	ENSMNEG00000023958.1	12435689	12463259	UNC13D	9692	2394	196984	No_or_no_constitutive_exon
CTTTCAGCCTGGCCCTGAGCCCTGCCTCTCTCTTCTGTCCGCGGGATCAGTT	12497007	12497972	12498022	12497970	-1	KQ007744.1	ENSMNEG00000040185.1	12497007	12501486	TRIM47	9692	2394	196984	No_or_no_constitutive_exon
CAGCCTTGCACCTGACGGCTGAGTCCTTCTTTCCGGGGGAACGGGGACAGGA	12551961	12552079	12552129	12552077	-1	KQ007744.1	ENSMNEG00000028846.1	12547670	12584201	FBF1	9692	2394	196984	Yes
TTCTGGGGTGGTGGAGGGAGACATGCTCCTGACCAGACCTGCAAGGGGAGGT	12562068	12562115	12562165	12562113	-1	KQ007744.1	ENSMNEG00000028846.1	12547670	12584201	FBF1	9692	2394	196984	No_or_no_constitutive_exon
GTGGCTGGAAGCTTCCCCAGGAGGGAGGAGGGGCTGTTGGCACAGGGCAGCG	12561649	12561677	12561727	12561675	-1	KQ007744.1	ENSMNEG00000028846.1	12547670	12584201	FBF1	9692	2394	196984	No_or_no_constitutive_exon
CTACGGGCAGCAGCTGCGGAGCCTTGTGGGGCCGGTGGGTGAGCTGGGAGCA	12677870	12677885	12677935	12677883	-1	KQ007744.1	ENSMNEG00000033170.1	12663226	12683231	EVPL	9692	2394	196984	No_or_no_constitutive_exon
GGACACGTAGGGAGGTTACTGACCCTGGTTCCCGGTCCCTGGGGGGGCAGGT	13671682	13671816	13671632	13671684	1	KQ007744.1	ENSMNEG00000028801.1	13610018	13697425	MGAT5B	9692	2394	196984	Yes
CCCGCCTGGTGAGGTGGCTGAGCGCCTGCTGTCCTTCCCTGGGAGCACAGCC	14998050	14998467	14998517	14998465	-1	KQ007744.1	ENSMNEG00000037124.1	14998050	15012152	TK1	9692	2394	196984	No_or_no_constitutive_exon
CAGGATCAGGCCCCATCATGCTGGACGAGGTCCAGTGCATGGGAACCGAGGC	15836633	15836679	15836729	15836677	-1	KQ007744.1	ENSMNEG00000043985.1	15833172	15841617	LGALS3BP	9692	2394	196984	No_or_no_constitutive_exon
CTTTACTCACACACCTCTTCTCCTTTCCTTCTTTCTCCAGGGAAAGAGAGAT	16686156	16686213	16686263	16686211	-1	KQ007744.1	ENSMNEG00000033138.1	16682229	16687666	CBX8	9692	2394	196984	No_or_no_constitutive_exon
ATCCCGTCACTTCTGGGGATGGATGCGTGGCTCGGGGCGGGGCGTTGGAGAC	16960322	16960417	16960272	16960324	1	KQ007744.1	ENSMNEG00000040404.1	16932624	16994034	CCDC40	9692	2394	196984	No_or_no_constitutive_exon
GACTTCTCCTAAATCCTGGCCGGGATTTCTCTTAACTCTTTGCGGGGCAGGA	17255572	17255726	17255522	17255574	1	KQ007744.1	ENSMNEG00000030107.1	17200639	17342674	RNF213	9692	2394	196984	Yes
AGAAAGGCCCCTGCAGCCAGGGAGGGGGATCCCCACAGCCAGGGAGGCAGCA	17943903	17943969	17943853	17943905	1	KQ007744.1	ENSMNEG00000019585.1	17500720	17950617	RPTOR	9692	2394	196984	No_or_no_constitutive_exon
GCCCTTCCACTTGTCTGAGGTCGTCCCGGCCTTCCTGGGCCGTGGGCGAGCC	17983082	17983163	17983032	17983084	1	KQ007744.1	ENSMNEG00000037408.1	17976222	17986589	CHMP6	9692	2394	196984	No_or_no_constitutive_exon
TAGTCATTAGTTCCATTACGACTTGTTCGTGATTGCAGAGGGTGGAAGAGAA	18026806	18026895	18026756	18026808	1	KQ007744.1	ENSMNEG00000041437.1	18025061	18103300	BAIAP2	9692	2394	196984	No_or_no_constitutive_exon
GTTGTAGTGAGCCGAGATTGGGCCACCGCTACTCCAGCCGGGCGACAAAGCG	18238937	18238982	18238887	18238939	1	KQ007744.1	ENSMNEG00000039036.1	18237652	18238982	NDUFAF8	9692	2394	196984	No_or_no_constitutive_exon
CGGTTTCCTATTCTGCCTTTCTTCCGTATGCCTCTCAACGGGACGAACAGCT	18249049	18249073	18249123	18249071	-1	KQ007744.1	ENSMNEG00000031117.1	18243825	18301682	SLC38A10	9692	2394	196984	No_or_no_constitutive_exon
CCTTCCATTCCAGGACTGACAGGTCTGTTTGAATTGGGGGTGGGGGCTAGGC	18742525	18742712	18742475	18742527	1	KQ007744.1	ENSMNEG00000016503.1	18741636	18745867	MRPL12	9692	2394	196984	No_or_no_constitutive_exon
GTACACCCAGATTCGCAACCGTGCCCTCATCCAGGTAATGTGGGGGTCAGGC	19107656	19107686	19107606	19107658	1	KQ007744.1	ENSMNEG00000042489.1	19102892	19113120	GPS1	9692	2394	196984	No_or_no_constitutive_exon
TCACTGACCCAGGCTGGTGGGAGCAGCCCTGGATGGTCCACCACAGGGAGTG	19170097	19170141	19170191	19170139	-1	KQ007744.1	ENSMNEG00000037965.1	19158117	19178027	FASN	9692	2394	196984	No_or_no_constitutive_exon
GGTTCAAAGCAATTCGGCCCCTCAGCCACTCCAAGTAGCTGGGCTACAAGGT	19791649	19791805	19791855	19791803	-1	KQ007744.1	ENSMNEG00000040161.1	19782071	19818781	WDR45B	9692	2394	196984	No_or_no_constitutive_exon
TTGGAACTAATTTTCTTTCTTTTTTTTCTTTTGCTTGCAAGGGAGAGGAGGT	19908064	19908138	19908014	19908066	1	KQ007744.1	ENSMNEG00000034521.1	19897174	19918234	FN3KRP	9692	2394	196984	No_or_no_constitutive_exon
TCCGGAGCTGAACGGAGTGGGTTTGGGTGGGTGGCCTGCGGCCAGGGCAGCG	20237080	20237117	20237167	20237115	-1	KQ007744.1	ENSMNEG00000041138.1	20136656	20290261	B3GNTL1	9692	2394	196984	No_or_no_constitutive_exon
CTGTGGCTCATCAGAGTGATAGATTCTCTTTTTCTGTCTTCTTGGGGAAGCA	12339645	12339744	12339794	12339742	-1	KQ009049.1	ENSMNEG00000040050.1	12302421	12355148	ANKDD1B	9692	2394	196984	No_or_no_constitutive_exon
TTTCCCAAAGGGAAAAGGTGCTAGCGGAGATCAGTGCTGTAAGGGAAAAGTT	16586990	16587332	16587382	16587330	-1	KQ009049.1	ENSMNEG00000037217.1	16527440	16643966	None	9692	2394	196984	No_or_no_constitutive_exon
CTCAAAAGAAGAAGTACTAGAGAAGATTCTTGCCTCTGGGGAAATGACAGCA	16588549	16588558	16588608	16588556	-1	KQ009049.1	ENSMNEG00000037217.1	16527440	16643966	None	9692	2394	196984	No_or_no_constitutive_exon
CACGCCTGTAATCCCAGCACTTTGGGAGGCCAAGATGGGCGGATCACGAGGT	17165202	17165238	17165288	17165236	-1	KQ009049.1	ENSMNEG00000027189.1	17147271	17206668	CDK7	9692	2394	196984	No_or_no_constitutive_exon
TCATATATCATACCTGGAATGGGATCCAACACTTGATGTGGGGGACCTAGGA	17394801	17395000	17394751	17394803	1	KQ009049.1	ENSMNEG00000037404.1	17394383	17395000	None	9692	2394	196984	No_or_no_constitutive_exon
GTTGAAAACAGCTCTGTGTATTAATTCCTTTAAGAGAGCGAGAACGGGAGAG	11725654	11725731	11725781	11725729	-1	KQ008744.1	ENSMNEG00000037529.1	11598367	11736876	DROSHA	9692	2394	196984	No_or_no_constitutive_exon
TGGCGGAGCTGGCGTGCGGCTTCCGGGGCCGGCTCTCACGCGGGAGACAGGA	12820184	12820801	12820134	12820186	1	KQ008744.1	ENSMNEG00000044615.1	12820046	12821379	None	9692	2394	196984	No_or_no_constitutive_exon
GCCTTTGTTGCTATCGGGACTACAATGGCCACGTTGGCCTGGGTGTTAAGTG	13256184	13256448	13256134	13256186	1	KQ008744.1	ENSMNEG00000032346.1	13255750	13256641	None	9692	2394	196984	No_or_no_constitutive_exon
TTTAAATTTTCAGGTGTATTGGCACTCCAGTGCTCACATAATGGGTGAAGCC	13742331	13742398	13742281	13742333	1	KQ008744.1	ENSMNEG00000035174.1	13728184	13766823	TARS	9692	2394	196984	No_or_no_constitutive_exon
ATCATCAAATTTGCCCTGGGGTCACCATCCCAGTCAATCAGAAAGGGAAGAG	13874975	13875201	13875251	13875199	-1	KQ008744.1	ENSMNEG00000031196.1	13835661	14218316	ADAMTS12	9692	2394	196984	No_or_no_constitutive_exon
AAGGTGGGATGTGTGGAGCTTCTAACACAATCTCTTTTGTTTGGGGGCAGGC	18437075	18438337	18437025	18437077	1	KQ008744.1	ENSMNEG00000032080.1	18357535	18562624	EGFLAM	9692	2394	196984	No_or_no_constitutive_exon
AATAAAACTCCGGAGCTGATCACATGGTTTATCAATGGCATGTAGGGAAGAT	19817356	19817468	19817518	19817466	-1	KQ008744.1	ENSMNEG00000041796.1	19815217	19820434	None	9692	2394	196984	Yes
ACATCTAACTTTGTGTCTGTTCTGGCTTTCTGGTGTCCCCGTGGGTGCAGCA	148301	148480	148530	148478	-1	KQ008139.1	ENSMNEG00000029832.1	97412	166751	None	9692	2394	196984	Yes
CATGTGTTGCAGGAGGGACCCAGGGGGAGGTAATTGAATTATGGGGGCAGGT	3460821	3460841	3460771	3460823	1	KQ008139.1	ENSMNEG00000039983.1	3430248	3477844	TMEM44	9692	2394	196984	No_or_no_constitutive_exon
TACACAAGACACTGGGCACTGGCTGTCCCTGGGGAGAACTGGGTGGCCAGGA	3461895	3461936	3461845	3461897	1	KQ008139.1	ENSMNEG00000039983.1	3430248	3477844	TMEM44	9692	2394	196984	No_or_no_constitutive_exon
TCAGACTCAAATCTGGATAGCAGCAAGAAGAATTTCTTTGAGGGGGGAAGTA	4099205	4099239	4099155	4099207	1	KQ008139.1	ENSMNEG00000036226.1	4099152	4100110	None	9692	2394	196984	No_or_no_constitutive_exon
TAATTTGGTATCAGAAAAATATGAGTAAGTGTTCTTTGTTTTGTGGGAAGGT	4474837	4474951	4475001	4474949	-1	KQ008139.1	ENSMNEG00000029475.1	4413920	4510379	OPA1	9692	2394	196984	Yes
CAAGAAGTAAAGGAGGGAGAGAATGATGAACACTCTGCAGAGTTTGGGAGTG	15451905	15451950	15451855	15451907	1	KQ008139.1	ENSMNEG00000030223.1	15450950	15451950	None	9692	2394	196984	No_or_no_constitutive_exon
ACCATGAAGGTGAAGGCAGTGAGAAGTGGGTGAGCTGGGGCCAGGTGGAGGA	16649729	16649841	16649891	16649839	-1	KQ008139.1	ENSMNEG00000042630.1	16649364	16652668	None	9692	2394	196984	No_or_no_constitutive_exon
TGAACTGGTCCTCATGTGGGAGAGAAGCAGAAGGGCCGTGGGATCCAGAGTA	6563200	6563246	6563150	6563202	1	KQ009138.1	ENSMNEG00000032163.1	5719937	6667174	EPHA6	9692	2394	196984	No_or_no_constitutive_exon
GCGAGAGAGGCAGCAGCCGGCTGGAGTGAGCGGCGCGGACGGGCTGAGAGCA	7496298	7496406	7496248	7496300	1	KQ009138.1	ENSMNEG00000030443.1	7495255	7563493	ST3GAL6	9692	2394	196984	No_or_no_constitutive_exon
CTGACCTCGTGATCCGCCTGCGTCAGCCTCCCAAAGTGCTGGGATTACAGGC	8697910	8698011	8698061	8698009	-1	KQ009138.1	ENSMNEG00000043266.1	8610739	8711997	FILIP1L	9692	2394	196984	No_or_no_constitutive_exon
ATGAAGTAAAGTTTATTTTAATAAATAGGACTTGTTTTTTAGGGAAAAAGAT	9090901	9091005	9090851	9090903	1	KQ009138.1	ENSMNEG00000026957.1	9072662	9140883	TBC1D23	9692	2394	196984	No_or_no_constitutive_exon
TGGAGGAAAAAAAAAGTAATGCTGAACCTTTCCTCATTTGGGGTATATAGCT	9189840	9189975	9190025	9189973	-1	KQ009138.1	ENSMNEG00000019074.1	9178296	9215442	TOMM70	9692	2394	196984	Yes
AACCTCACTTCATTGTGCATAGTTATAAATATCAACATAATGGATGGGAGAG	9475037	9475260	9475310	9475258	-1	KQ009138.1	ENSMNEG00000026927.1	9475037	9475503	None	9692	2394	196984	No_or_no_constitutive_exon
AGTTGCTCCTCAAAATGACTGTAAGTATTCCTTTTAAACTGGGTCAAAAGCT	5268788	5268836	5268886	5268834	-1	KQ009392.1	ENSMNEG00000045212.1	5239465	5279775	FUBP1	9692	2394	196984	No_or_no_constitutive_exon
CTTTTACTGGAAGGCCATATGTTTGTTTTACCTTCTCTTCAGGGATACAGAA	5804958	5805024	5804908	5804960	1	KQ009392.1	ENSMNEG00000045057.1	5797751	5847308	PTGFR	9692	2394	196984	No_or_no_constitutive_exon
CTTGAATGTGGGTGAATGTTCCTGCAAACAAATCTTGGGTGAACATATAGAT	11603762	11603771	11603712	11603764	1	KQ009392.1	ENSMNEG00000039211.1	11487710	11660139	PRKACB	9692	2394	196984	No_or_no_constitutive_exon
TGTCTACCAACCAAATGTTGCCATTTTCTTTTTTCCTTTTTGGGACATAGGC	13824624	13824855	13824574	13824626	1	KQ009392.1	ENSMNEG00000019614.1	13809994	13841631	CLCA2	9692	2394	196984	No_or_no_constitutive_exon
CTGTTCGTGTGCCATTTAATCAATGAGCTCTCAAAGGGCTAATGGGAAAGGT	16805922	16806064	16805872	16805924	1	KQ009392.1	ENSMNEG00000038824.1	16793759	16808721	GBP6	9692	2394	196984	No_or_no_constitutive_exon
CGCCGAGGTTTCCGCGGAGGTTTCCGCAGTGGCATCCGGGGCGGGGGTAGTG	2209515	2209781	2209831	2209779	-1	KQ009116.1	ENSMNEG00000003341.1	2209009	2209905	None	9692	2394	196984	No_or_no_constitutive_exon
ATTCCAGTTTAGAATTACTAATTCTTTCTTTCTTGGTTCCAAATGGGCAGCT	8989976	8991301	8991351	8991299	-1	KQ009116.1	ENSMNEG00000037942.1	8989976	9012908	SERPINB10	9692	2394	196984	No_or_no_constitutive_exon
GCCGCCCCGAGGCGGAGGACCCCGAGGCGGACGCGCGGCCGGGCGCGAAGCG	10425010	10425843	10425893	10425841	-1	KQ009116.1	ENSMNEG00000033594.1	10366813	10425936	ZCCHC2	9692	2394	196984	No_or_no_constitutive_exon
TTGAGGATCAGTTTTTTAACCTCTTTTTTTGTTCTCCTTCTCACAGGGAGAG	15007940	15008010	15008060	15008008	-1	KQ009116.1	ENSMNEG00000034549.1	14770779	15134700	NEDD4L	9692	2394	196984	No_or_no_constitutive_exon
ATCTGGCAGTTCAGACAAAGGGGGCTCTTTTTTAACTGGAAAACGGGCAGCA	16436506	16437047	16437097	16437045	-1	KQ009116.1	ENSMNEG00000032126.1	16158347	16521971	WDR7	9692	2394	196984	No_or_no_constitutive_exon
GAGACTTGGGTGATGTTGCTGGAGCAGCCTACAATGATGACATGGGTGAGGA	314934	314973	315023	314971	-1	KQ006343.1	ENSMNEG00000031715.1	313880	315769	None	9692	2394	196984	No_or_no_constitutive_exon
ATGGTTGTGACTATTGTGACGCAAATCTACAGATGAAGGGTAACTGAGAGAT	353834	353903	353953	353901	-1	KQ006343.1	ENSMNEG00000034957.1	353690	354943	None	9692	2394	196984	Yes
ATCAGGTGCCTAGAATCTTTATAACGTCTGGTTTCCCTCGCAGGCGGGAGGC	731231	731329	731181	731233	1	KQ006343.1	ENSMNEG00000033497.1	713165	768376	A2ML1	9692	2394	196984	No_or_no_constitutive_exon
GGGGCAAACCAGAGAAAGAGTTAGGGAAGTTGAGAGGAATTCTGGGAAAGGG	1000671	1000697	1000747	1000695	-1	KQ006343.1	ENSMNEG00000044019.1	992690	1138326	PZP	9692	2394	196984	No_or_no_constitutive_exon
ATCTTTCCATATTCTCATCATTTCTGTCTCTGCCTCACATGGGCTAATAGGT	1094018	1094145	1094195	1094143	-1	KQ006343.1	ENSMNEG00000044019.1	992690	1138326	PZP	9692	2394	196984	No_or_no_constitutive_exon
ATCCTGTTCTGCGTCCCTTCATAAACTTGTGCTTGGGTGTGGGGGGACAGGT	1181799	1181926	1181976	1181924	-1	KQ006343.1	ENSMNEG00000044167.1	1162515	1216511	None	9692	2394	196984	No_or_no_constitutive_exon
ACACAGAAGAATGACTTTTTTTCTGTCACTGTTATTGTTGGGATATGAAGCT	2124633	2124771	2124821	2124769	-1	KQ006343.1	ENSMNEG00000040556.1	2116510	2129276	CLEC7A	9692	2394	196984	No_or_no_constitutive_exon
ATGGCACGATCTTCCGGCTCACTTGCACCTCTGTTCTCCCAGGGTTCAAGCA	4017196	4017291	4017341	4017289	-1	KQ006343.1	ENSMNEG00000041669.1	4017196	4020119	None	9692	2394	196984	No_or_no_constitutive_exon
GGAGGCAAGGCCGAGGATAAGGAGTGGATGCCCGCCACCGAGCTGGGCAGCT	4019688	4019910	4019960	4019908	-1	KQ006343.1	ENSMNEG00000041669.1	4017196	4020119	None	9692	2394	196984	No_or_no_constitutive_exon
TAGCTTTTCTTATTGTTTTTAAAAAAAGATTATTTGCTCAAAAAAGGGAGAA	4195628	4195653	4195578	4195630	1	KQ006343.1	ENSMNEG00000040900.1	4193909	4274544	YTHDC2	9692	2394	196984	No_or_no_constitutive_exon
CATCCCAACCCCAGCTCACCAGCCTTCATTGGAGTCACCAGGGGCTAAAGGC	5587810	5587839	5587760	5587812	1	KQ006343.1	ENSMNEG00000031429.1	5586187	5587886	None	9692	2394	196984	No_or_no_constitutive_exon
CTTTCTCTGTATGTAACTGACCACCATCTTTTTGTTTTGTGGGACGTTAGAC	12966763	12966920	12966970	12966918	-1	KQ006343.1	ENSMNEG00000042212.1	12957140	12971256	LOX	9692	2394	196984	No_or_no_constitutive_exon
GCCTCCCTGTGCTGTGCAGCGGGACAGCGGGTCATTTACTGGGGAGGTAGCT	18155035	18155103	18155153	18155101	-1	KQ006343.1	ENSMNEG00000029316.1	18153891	18155181	None	9692	2394	196984	No_or_no_constitutive_exon
ACTTAAGGTAAGAAATGTTTTCAATATGACAGCGGAAAGAGGGAAGAAAGAA	18153891	18154467	18154517	18154465	-1	KQ006343.1	ENSMNEG00000029316.1	18153891	18155181	None	9692	2394	196984	No_or_no_constitutive_exon
GACTCCATCTCAAAAAAAAAAAAAAAAAAAAAAAAAAGGTGGGCCAGGAGAT	2519663	2520199	2519613	2519665	1	KQ009238.1	ENSMNEG00000040657.1	2516028	2523796	None	9692	2394	196984	No_or_no_constitutive_exon
GGAGTTACTAAATGTCCTGTTTTTTCCTGTCTTGTTCACTGGGCAAACAGGG	3786526	3786610	3786660	3786608	-1	KQ009238.1	ENSMNEG00000031889.1	3654264	4148439	RIMS1	9692	2394	196984	No_or_no_constitutive_exon
TGTCCTCCGCCCGCTTCGTGTCTGTTCTCGTCCTCCTTGGGGGGCTACAGCG	4438083	4439083	4439133	4439081	-1	KQ009238.1	ENSMNEG00000035315.1	4438083	4439267	None	9692	2394	196984	No_or_no_constitutive_exon
TGCTTAATATTAAATATGTGTTGCCTAATGGCTCCCAAATTGTGAGGGAGTC	10247636	10247671	10247721	10247669	-1	KQ009238.1	ENSMNEG00000006166.1	10247636	10252053	None	9692	2394	196984	No_or_no_constitutive_exon
AAAGAGTATTCGAGGTGAAATTCCCAAACGGGGACACTTAGGCGGGGAAGAC	13452178	13452199	13452249	13452197	-1	KQ009238.1	ENSMNEG00000028616.1	13451030	13452351	None	9692	2394	196984	No_or_no_constitutive_exon
AGGCACAGGATGTGAGCAGCAGATTACAATCCAGTCTTCTGGTGGGTAAGCA	13451097	13451409	13451459	13451407	-1	KQ009238.1	ENSMNEG00000028616.1	13451030	13452351	None	9692	2394	196984	No_or_no_constitutive_exon
GGTCCACGTAGCGCTGCCAGCGCGCTCAGCGTCCGCCGCCGCCATGGGAGTC	13975340	13975668	13975718	13975666	-1	KQ009238.1	ENSMNEG00000029524.1	13975340	13976478	FKBP1C	9692	2394	196984	No_or_no_constitutive_exon
CTGATCTGATTTTCATTTGTTTCTACTTACGTCCTTTTTTTCTGGGAAAGGT	16500120	16500327	16500070	16500122	1	KQ009238.1	ENSMNEG00000044582.1	16245067	16533238	DST	9692	2394	196984	No_or_no_constitutive_exon
GGAGACCAAGGCTTACTGAACACATTTTTTAAGCATCTGGGCAACAACAGAC	5536167	5536267	5536317	5536265	-1	KQ009348.1	ENSMNEG00000031547.1	5535799	5536802	None	9692	2394	196984	No_or_no_constitutive_exon
TGGCACAGCTTTTTGTATCCTTGGAAGAACAGAAGGAGTGGTGGGAATAGGG	5535799	5535868	5535918	5535866	-1	KQ009348.1	ENSMNEG00000031547.1	5535799	5536802	None	9692	2394	196984	No_or_no_constitutive_exon
AAGAGAGAGCTGGCAAAAGATTCTGAATTACGATCACAAAGTTGGGAGAGAT	5886512	5886791	5886841	5886789	-1	KQ009348.1	ENSMNEG00000033802.1	5886133	5887513	None	9692	2394	196984	No_or_no_constitutive_exon
CAGAGACAAAGCAAGAGAAGAAGCAGAGGCTGTTGGCCCGGGCCGAGAAGAA	9333207	9333648	9333157	9333209	1	KQ009348.1	ENSMNEG00000020751.1	9329496	9333648	None	9692	2394	196984	No_or_no_constitutive_exon
GGTGAAACCCCGTCTCTACTAAAAATACAAAAATTAGCTGGGCATGGTAGCA	11285827	11285857	11285777	11285829	1	KQ009348.1	ENSMNEG00000037256.1	11118813	11402817	MYCBP2	9692	2394	196984	No_or_no_constitutive_exon
TTTTCTTACAGGAAAAATATCAACGTGAGCAGGAGAAACTGAGGGAAGAGTG	12652619	12652673	12652723	12652671	-1	KQ009348.1	ENSMNEG00000012990.1	12634701	12875027	LMO7	9692	2394	196984	No_or_no_constitutive_exon
AGCTTGCAGTGAGCCGAGATCGCGCCACTGCACTCCAGCCTGGGCGACAGAG	15565877	15565946	15565996	15565944	-1	KQ009348.1	ENSMNEG00000044896.1	15550456	15792730	PIBF1	9692	2394	196984	No_or_no_constitutive_exon
TGTGTTATGGTGTTTTTGTGTTTTCTTTTGTTTGTTTTCGGGTATAACAGCG	17035599	17035734	17035549	17035601	1	KQ009348.1	ENSMNEG00000038797.1	16725039	17152793	None	9692	2394	196984	No_or_no_constitutive_exon
GTCTGTCTGAGGCTCTGAGCGTACACAGGGAAGGGAGGAAGGGAAACTAGAA	650218	650360	650168	650220	1	KQ008983.1	ENSMNEG00000035231.1	615554	651312	PMP22	9692	2394	196984	No_or_no_constitutive_exon
TCTGGAGAATAGAGCTCCTTCTTAACGCTGTGTTTCCTTCTGTGGGGCAGGT	3963801	3963984	3964034	3963982	-1	KQ008983.1	ENSMNEG00000037143.1	3935691	4312737	DNAH9	9692	2394	196984	No_or_no_constitutive_exon
TGGAATTCTGGCAGAAATGCTGAAGGGCCTGTGCTGTCCAAGGGGTGAAGGT	5591177	5591211	5591127	5591179	1	KQ008983.1	ENSMNEG00000042325.1	5572548	5654625	MYH13	9692	2394	196984	Yes
GAGACCAGACCTTGCTGGGTTTATTAATTCGAGTCCTAATGGGTGTACAGGG	5611838	5612094	5611788	5611840	1	KQ008983.1	ENSMNEG00000042325.1	5572548	5654625	MYH13	9692	2394	196984	Yes
GCGGCGAGCAGCAACCGTGTAGGTGTTTCGGACACTGTTCGGGACTGGAGGC	6738005	6738467	6737955	6738007	1	KQ008983.1	ENSMNEG00000034083.1	6737236	6738798	None	9692	2394	196984	No_or_no_constitutive_exon
TAGATGATTAGCATGTTCACTTGAATAGAATTGTTTTAACTGGGGTGTAGGT	9719322	9719350	9719272	9719324	1	KQ008983.1	ENSMNEG00000031228.1	9689406	9730127	ACTR10	9692	2394	196984	No_or_no_constitutive_exon
CTGTCCGTGTGTGTGCCTCCCTGGCTCTGCTTCGCTCTGTGGGACGACAGAA	11249595	11250345	11250395	11250343	-1	KQ008983.1	ENSMNEG00000029694.1	11114727	11394632	RTN1	9692	2394	196984	No_or_no_constitutive_exon
CGACTTGGTATCGACAACTTTGAGTTCATCCGAGTGTTGGGGAAGGGGAGTT	12964656	12964691	12964606	12964658	1	KQ008983.1	ENSMNEG00000041379.1	12827028	13065909	PRKCH	9692	2394	196984	No_or_no_constitutive_exon
ACAAGATCATATGTTCTAATGAATTCCCTGTTTTCTATCTGTGGGGACAGAA	14816921	14821414	14821464	14821412	-1	KQ008983.1	ENSMNEG00000030548.1	14816921	14827977	GPHB5	9692	2394	196984	No_or_no_constitutive_exon
GGGCAGAAAAGGCCTCTCACTCACTCAGCTCATTTGGAATGGGAGACGAGAC	15870289	15870333	15870383	15870331	-1	KQ008983.1	ENSMNEG00000033018.1	15723278	15953556	ESR2	9692	2394	196984	No_or_no_constitutive_exon
TGAGCCCCGGAGTGTCTCACTGAGCTGCCTGTTTTTCTCCCGTGGGGCAGGA	16462182	16462485	16462535	16462483	-1	KQ008983.1	ENSMNEG00000043673.1	16411151	16491705	SPTB	9692	2394	196984	Yes
GGGTTAAAGCGATTCTCCTGCCTCAGCCTCCCAAATAGCTGGGATTACAGGC	16721569	16721593	16721519	16721571	1	KQ008983.1	ENSMNEG00000034095.1	16651446	16737801	FNTB	9692	2394	196984	No_or_no_constitutive_exon
GGTTGGGGGTGCTGGCACATGTCTGGGGCTTGGACTTGGGGTGGGGGCAGCA	447288	447458	447238	447290	1	KQ009160.1	ENSMNEG00000006829.1	438959	448183	DCAF11	9692	2394	196984	No_or_no_constitutive_exon
CTCCACAGAGCTAAGGGAGGAGCTCCGGGTTCCAGAGGGTGAAATCGTAGTC	502910	502941	502860	502912	1	KQ009160.1	ENSMNEG00000040759.1	498096	505670	REC8	9692	2394	196984	No_or_no_constitutive_exon
TCAGGCAGAGCCTGGAAGCTGAGGAGGGAGGGTGGTGGAGGGCAGGGCAGGT	507480	507501	507551	507499	-1	KQ009160.1	ENSMNEG00000043531.1	505787	515180	IPO4	9692	2394	196984	No_or_no_constitutive_exon
CCCAGGGAGAGAACTGGAGGGAACCAGTTTTGTGTGTTCTGGGGACACAGAG	586739	586858	586908	586856	-1	KQ009160.1	ENSMNEG00000033954.1	580492	592215	TGM1	9692	2394	196984	No_or_no_constitutive_exon
CTGAGGTTGAGTGTAGGAGAGCCCTGACCCCCCTTCCCTTCGGGGTACAGGT	596742	596930	596980	596928	-1	KQ009160.1	ENSMNEG00000044704.1	592146	598525	RABGGTA	9692	2394	196984	Yes
TTTTCCAGTATAAGCTGCACTTAAGTTTATCCTTAACCAAGGGAAATCAGCT	12193935	12194060	12194110	12194058	-1	KQ009160.1	ENSMNEG00000028557.1	12182950	12461494	RALGAPA1	9692	2394	196984	Yes
TGAAAGCTTGATTGCCAGTATAATTATCTTCTTTCTGCCATTGGGAACAGGG	1000628	1000890	1000578	1000630	1	KQ009315.1	ENSMNEG00000035845.1	956497	1189470	UNC80	9692	2394	196984	Yes
GTAGTATCTTTTCTTCTTTTTTCTCTTCCTCCCCTGGGTGGGAACAACAGGT	6681109	6681379	6681429	6681377	-1	KQ009315.1	ENSMNEG00000029457.1	6655247	6737036	FN1	9692	2394	196984	Yes
CCCGCCGAATGTAGGTGAGGAGATTCAAATTGGTCACATCCCCAGGGAAGAC	6666430	6666594	6666644	6666592	-1	KQ009315.1	ENSMNEG00000029457.1	6655247	6737036	FN1	9692	2394	196984	No_or_no_constitutive_exon
TCCAACCAGTTGCTTCTCATGCAGAGGCAGAAAAATGAGGGGGTAAATAGCT	9059063	9059123	9059173	9059121	-1	KQ009315.1	ENSMNEG00000034828.1	9007012	9059199	DIRC3	9692	2394	196984	No_or_no_constitutive_exon
GTGTTTTGTGTGTTTTTTTCCAACCCCTCCCCTTATTTTGGGGGAAACAGGG	9964277	9964369	9964227	9964279	1	KQ009315.1	ENSMNEG00000001265.1	9936858	9968918	CNOT9	9692	2394	196984	Yes
ACCACTACTTCATCTGCTCCTCTCATAACACCTTACCTAGTGGGGACCAGCT	10002132	10002167	10002082	10002134	1	KQ009315.1	ENSMNEG00000028669.1	9989914	10011191	PLCD4	9692	2394	196984	Yes
ATGACTTTTGGCTTTGTCCTCTCCTCTTCTCTGTTGCTGTCACAGGGAAGAA	10197064	10197232	10197014	10197066	1	KQ009315.1	ENSMNEG00000033809.1	10161502	10199430	CYP27A1	9692	2394	196984	No_or_no_constitutive_exon
AGGAATGCGGGGTCTCTGCTGGGAGCCTGAACGGCTGGGTGGGGTAGCAGGG	10414540	10414642	10414692	10414640	-1	KQ009315.1	ENSMNEG00000037521.1	10389281	10428619	CFAP65	9692	2394	196984	No_or_no_constitutive_exon
CAGGCTTCGTGAGCAACCTGCGCACCTTCTTGTGGATCCGGGTGCAGCAGTT	10603729	10603866	10603916	10603864	-1	KQ009315.1	ENSMNEG00000040783.1	10594837	10606741	ABCB6	9692	2394	196984	No_or_no_constitutive_exon
GGGTCTTGGAAAAGTTCACAGCTGCTGTCTGTCTGTACTGGGAGAGACAGGG	10609770	10609888	10609938	10609886	-1	KQ009315.1	ENSMNEG00000030084.1	10607099	10616979	ATG9A	9692	2394	196984	No_or_no_constitutive_exon
GTAGTTCTTCCAGGGCCTCTCATGGGGAGGAAAGTGGTCTGAGGGACCAGGC	10608675	10608707	10608757	10608705	-1	KQ009315.1	ENSMNEG00000030084.1	10607099	10616979	ATG9A	9692	2394	196984	No_or_no_constitutive_exon
AGAAAGATCTTTTGTTTTATGGCAGAAGACGACCCTCGGGAAGCAGTCAGAC	10621846	10621977	10621796	10621848	1	KQ009315.1	ENSMNEG00000043308.1	10617219	10624615	ANKZF1	9692	2394	196984	No_or_no_constitutive_exon
TTGATGCCCCATTCATTGCTTGCTCACCTGGGGCTTTGTGGGATGCTGAGTT	10636958	10637042	10637092	10637040	-1	KQ009315.1	ENSMNEG00000039170.1	10636958	10643480	TUBA4A	9692	2394	196984	No_or_no_constitutive_exon
AGGTCCCACGACGCCAATGACCAGAGGGCCATCTGTGGTGGGGTGTACAGAT	10686319	10686393	10686443	10686391	-1	KQ009315.1	ENSMNEG00000041709.1	10679252	10699150	PTPRN	9692	2394	196984	Yes
GGGGCAGGGCCTGCTCGCTATTGGCTGAACTGCCGAGGAGGGTTAAACAGAT	10717978	10718193	10718243	10718191	-1	KQ009315.1	ENSMNEG00000042702.1	10712840	10718610	RESP18	9692	2394	196984	No_or_no_constitutive_exon
GGTAAGAGTCCCCTGATCATGGGGAGTCCCCTGAGAAGAGGGGAGGAGAGGA	10769550	10769579	10769629	10769577	-1	KQ009315.1	ENSMNEG00000044398.1	10756559	10784196	DNPEP	9692	2394	196984	No_or_no_constitutive_exon
CGGCCGGGCCTGTCTTGGGAGCTCTGGACCCTGACTCGGCCCGGGGGTAGGT	10881149	10881457	10881099	10881151	1	KQ009315.1	ENSMNEG00000042513.1	10880490	10882844	None	9692	2394	196984	No_or_no_constitutive_exon
CTTGGTTGGGGTATGAGATCTGAGCTTGATTTCTCTGTTGGGATTTGAAGTT	10884292	10884352	10884242	10884294	1	KQ009315.1	ENSMNEG00000004595.1	10883167	10893116	GMPPA	9692	2394	196984	No_or_no_constitutive_exon
TGTGTGTTTCCTAAGATCCACTGAGCTGGCTCTTGGGTCCCTGGGGACAGGT	10886175	10886362	10886125	10886177	1	KQ009315.1	ENSMNEG00000004595.1	10883167	10893116	GMPPA	9692	2394	196984	Yes
AAGATGCTGGCCAGATACCTGGACTGAATGTGCTTTGGGTGATTAATGAGTC	13410818	13411196	13410768	13410820	1	KQ009315.1	ENSMNEG00000030870.1	13410283	13412192	None	9692	2394	196984	No_or_no_constitutive_exon
TCCGTCCTCCATCGCTCTCTCCCGTGCAATGGCGTCCGGGCTGGTAAGAGTG	15452987	15453144	15452937	15452989	1	KQ009315.1	ENSMNEG00000030596.1	15448557	15464604	MRPL44	9692	2394	196984	No_or_no_constitutive_exon
AAACATCTGTAAGAATACCAGCACCATAGTTGTTATTGTTACCTGGGGAGCA	16372353	16372494	16372544	16372492	-1	KQ009315.1	ENSMNEG00000033952.1	16248265	16423629	DOCK10	9692	2394	196984	No_or_no_constitutive_exon
AGCCACAATCCTAATCATGTAAAATCTCATTTTGATTGGGGGAATTGCAGAA	16273190	16273313	16273363	16273311	-1	KQ009315.1	ENSMNEG00000033952.1	16248265	16423629	DOCK10	9692	2394	196984	No_or_no_constitutive_exon
AAATAAAGCACTTATAATAATTCTTATTTATCTTTTTGGGGAATATACAGAA	1751783	1751958	1751733	1751785	1	KQ009127.1	ENSMNEG00000038685.1	1722616	1767936	LRRCC1	9692	2394	196984	Yes
GCCCCACCCTCGCTGACCTAATAAGGCCATGCAGTGTGCGGGGGGGGGAGCT	2060260	2060379	2060210	2060262	1	KQ009127.1	ENSMNEG00000030535.1	2059667	2070392	CA3	9692	2394	196984	No_or_no_constitutive_exon
AGTGCACCTTTGATCTGAACAAACTTTTTTGTTTTGGGGGATGGGTGTAGGT	2980455	2980635	2980405	2980457	1	KQ009127.1	ENSMNEG00000029944.1	2965346	3015122	CPNE3	9692	2394	196984	Yes
CGGATCCGCGCGTGCATGATGCGGCTGCTGCTCTCCGCTCGGGAACACAGGG	4323110	4323345	4323395	4323343	-1	KQ009127.1	ENSMNEG00000003606.1	4311253	4323533	None	9692	2394	196984	No_or_no_constitutive_exon
ACACCTTTCCTTTTGACTACATTTAACCTGTTTTGGGTTGGGAGGGGCAGCA	4460780	4460826	4460730	4460782	1	KQ009127.1	ENSMNEG00000027456.1	4404461	4473159	None	9692	2394	196984	No_or_no_constitutive_exon
CCCCTTTCTGTTCACCATTTCAGTTGTTCGGTTGTTTCTTAGCTTGGGAGAC	5408630	5408828	5408878	5408826	-1	KQ009127.1	ENSMNEG00000030933.1	5388705	5810118	GABBR2	9692	2394	196984	No_or_no_constitutive_exon
ATCTTATTAATATCACTTTGTGATGGATTGTTCCTGTTCTGGGTGTTAAGGA	7871659	7871743	7871793	7871741	-1	KQ009127.1	ENSMNEG00000042250.1	7611368	8055739	FRAS1	9692	2394	196984	No_or_no_constitutive_exon
GAATTTGTGGTGGAAAAAGTACTAGATCGACGTGTAGTGAATGGGGAAAGTG	9019131	9019550	9019600	9019548	-1	KQ009127.1	ENSMNEG00000042595.1	9019131	9019689	None	9692	2394	196984	No_or_no_constitutive_exon
GCCGCCGCCTCTGGGAACGGCGACGCGGGGACCCACAGGTCCCAAGGGAGCT	9436029	9436221	9436271	9436219	-1	KQ009127.1	ENSMNEG00000041162.1	9396433	9746867	SHROOM3	9692	2394	196984	No_or_no_constitutive_exon
ACCTCTGAGCGGGTGAGACGCCCTCGTGCTCTTCTTTTCTAGGGATAGAGTC	10263125	10263282	10263075	10263127	1	KQ009127.1	ENSMNEG00000040175.1	10262208	10288842	NAAA	9692	2394	196984	No_or_no_constitutive_exon
TTGGTTTCTCTTGCTTCTTACTATATGTCTTTTTTCTTCATGGGGGTTAGGC	10732280	10732400	10732230	10732282	1	KQ009127.1	ENSMNEG00000040617.1	10727108	10767478	RCHY1	9692	2394	196984	No_or_no_constitutive_exon
CCCGCAAGCAGCCTCTGGTGAGTCCCAGGATAGCACTGGTAGGGAGTCAGAA	13191793	13191911	13191961	13191909	-1	KQ009127.1	ENSMNEG00000040073.1	13191438	13192046	None	9692	2394	196984	No_or_no_constitutive_exon
CCAGCTGGTGCCTCCTGGAGAGTGACGTCTTATCTTAACGGGACAGGGAGGC	14258136	14258168	14258218	14258166	-1	KQ009127.1	ENSMNEG00000042135.1	14155163	14258324	NPFFR2	9692	2394	196984	No_or_no_constitutive_exon
GGCGGGGAGCGAGCGCAGAGCACTCAGCGCCCTGCACCGCGGCGGGGCAGCC	14257960	14258119	14258169	14258117	-1	KQ009127.1	ENSMNEG00000042135.1	14155163	14258324	NPFFR2	9692	2394	196984	No_or_no_constitutive_exon
ACTTAGTTGAAGAAACAGAGTGTAAGCAATTTACTTACCTTTGGGGACAGGA	15541260	15541428	15541478	15541426	-1	KQ009127.1	ENSMNEG00000036932.1	15517164	15630855	RUFY3	9692	2394	196984	Yes
TTTTGTTTGTTTGTTTAATGATTTTCCTGCTATGTGGTTCAGGGGCAAAGAA	15556525	15556574	15556624	15556572	-1	KQ009127.1	ENSMNEG00000036932.1	15517164	15630855	RUFY3	9692	2394	196984	No_or_no_constitutive_exon
CTGGTACAGCAAGGAATGAGGGAGGCCCTAGGCAGGGCACTGGGGAACAGGA	6538964	6538986	6538914	6538966	1	KQ006240.1	ENSMNEG00000037032.1	6469680	6538986	IL31RA	9692	2394	196984	No_or_no_constitutive_exon
CCCCGGCGGCCCCGCACCACCATCACCACCATTCGCACTCGGGGCCCGAGAT	9226031	9226097	9226147	9226095	-1	KQ006240.1	ENSMNEG00000027569.1	9218071	9226799	PLK2	9692	2394	196984	No_or_no_constitutive_exon
CCTGGAACGTGCTGATGAGCCTCTTTCTCCCGAAACCCCGGTGGGAACAGAT	949668	950151	949618	949670	1	KQ008994.1	ENSMNEG00000026091.1	938573	950151	DTYMK	9692	2394	196984	No_or_no_constitutive_exon
GCCGGCCACTGTGGCTCACGCCTGTAATCCCAGCACTCTGGGAGGCCGAGGC	1011496	1011565	1011446	1011498	1	KQ008994.1	ENSMNEG00000034774.1	983307	1033131	THAP4	9692	2394	196984	No_or_no_constitutive_exon
AGGAAACTTTATTTTGAAGAAGGCATCTTTCAGGGGAGACACAGGGGCAGTC	1404203	1404220	1404153	1404205	1	KQ008994.1	ENSMNEG00000024260.1	1340521	1429981	HDLBP	9692	2394	196984	No_or_no_constitutive_exon
CACGCATCTCCTCTCTGACCCCCGTCCCCACCCAACCTTGGCGGGTGCAGGA	1472207	1472322	1472372	1472320	-1	KQ008994.1	ENSMNEG00000033411.1	1433787	1473800	ANO7	9692	2394	196984	No_or_no_constitutive_exon
GGGAGCCTTCGGGCCTCAGAGAGGTAAGCCCCTAGGGGTGAGGGCCACAGGG	1947108	1947128	1947058	1947110	1	KQ008994.1	ENSMNEG00000036707.1	1847340	1955425	KIF1A	9692	2394	196984	No_or_no_constitutive_exon
GCAAGGACGTGCTCAGGTCAGTGCCCTGGGTCGGGGGTTCGGGGTTGCAGTC	1925845	1925878	1925795	1925847	1	KQ008994.1	ENSMNEG00000036707.1	1847340	1955425	KIF1A	9692	2394	196984	No_or_no_constitutive_exon
ATCCACTTGCCTTGAAGCCTCCGAGGACGGTGTCTCCGGGCAGGACCAAGGC	2577448	2577655	2577398	2577450	1	KQ008994.1	ENSMNEG00000039552.1	2576497	2577655	OTOS	9692	2394	196984	No_or_no_constitutive_exon
GGGGAGGGGGTCCTGCAGCAGGAACAGGTTGGGGGGTAGCAGGCGGGTAGTA	4295588	4295618	4295668	4295616	-1	KQ008994.1	ENSMNEG00000030348.1	4295050	4372530	TRAF3IP1	9692	2394	196984	No_or_no_constitutive_exon
CCTGTTCCTTTCTTTCTGGCTGCGTGTCCTGACGGCGGCTGTGTGGGCAGCC	4981189	4981267	4981317	4981265	-1	KQ008994.1	ENSMNEG00000034659.1	4932756	5102557	LRRFIP1	9692	2394	196984	No_or_no_constitutive_exon
TTTTGTTTTCTCTCTTTTTCCCCTCTCCCCTTTCTGCTCTCGGGATGCAGCC	6688081	6688156	6688206	6688154	-1	KQ008994.1	ENSMNEG00000028819.1	6572627	7144519	AGAP1	9692	2394	196984	No_or_no_constitutive_exon
TCATCCTTCTCCTTTTCCTTTCTGTTTGGGCAGCATTAAAGAGGGCATAGAC	9376970	9377031	9377081	9377029	-1	KQ008994.1	ENSMNEG00000041266.1	9368413	9409397	SAG	9692	2394	196984	No_or_no_constitutive_exon
GCTGGAGGCCTTCTGGATTCTATCACTAATATCTTTGGGTAGGTTAGAAGAC	9444076	9444112	9444162	9444110	-1	KQ008994.1	ENSMNEG00000030017.1	9422275	9467959	ATG16L1	9692	2394	196984	No_or_no_constitutive_exon
TACTGGCAGAGGCTCATGGTTACTTACCATATTATTTTCTTTATAGGGAGAC	9979459	9979635	9979685	9979633	-1	KQ008994.1	ENSMNEG00000020507.1	9909287	10071580	GIGYF2	9692	2394	196984	No_or_no_constitutive_exon
GAGCTAAATAGTAAAGATGATGACATTGATCTCTTTGGATCTGATGGGAGGA	10037423	10037714	10037373	10037425	1	KQ008994.1	ENSMNEG00000042625.1	10037107	10037772	None	9692	2394	196984	No_or_no_constitutive_exon
TCCTAATTTTATTTTGTGTCTTGATTTTTGTGGTGGGTGGGACTGAGCAGCC	11008290	11008379	11008429	11008377	-1	KQ008994.1	ENSMNEG00000040153.1	10984620	11020845	COPS7B	9692	2394	196984	No_or_no_constitutive_exon
ATAAGTGCAAAGTCATGATAGTGATTCAGTAGTAGATTTGGTTTGGGGAGTT	11008397	11008455	11008505	11008453	-1	KQ008994.1	ENSMNEG00000040153.1	10984620	11020845	COPS7B	9692	2394	196984	No_or_no_constitutive_exon
AAATCCTAATTTTATTTTGTGTCTTGATTTTTGTGGTGGGTGGGACTGAGCA	11008290	11008382	11008432	11008380	-1	KQ008994.1	ENSMNEG00000040153.1	10984620	11020845	COPS7B	9692	2394	196984	No_or_no_constitutive_exon
CTTCGAGAACACCTTCGTGGTGGAGACGCTCATCTGTGGGGTGGTGTGAGGC	12017148	12017347	12017397	12017345	-1	KQ008994.1	ENSMNEG00000031792.1	12016195	12031508	ITM2C	9692	2394	196984	No_or_no_constitutive_exon
GTCTTAAGCAGGGCACTGAGAAGCAAGCATGGTGAGAAGGGTAAGAACAGCC	12429357	12429387	12429437	12429385	-1	KQ008994.1	ENSMNEG00000034682.1	12353265	12480898	SP100	9692	2394	196984	No_or_no_constitutive_exon
ATTACAAGATAACTCCTGAAAGGGTAGGGGCTGGGAACATGAGAAGGGAGCT	12708628	12708812	12708578	12708630	1	KQ008994.1	ENSMNEG00000043974.1	12679480	12718169	SP110	9692	2394	196984	No_or_no_constitutive_exon
TGTAACTCCCTTATTGTGGTTGTGGTCCTCTCCGTCAACCATGTGGGTAGTT	14804008	14804075	14803958	14804010	1	KQ008994.1	ENSMNEG00000002945.1	14771195	14971358	SPHKAP	9692	2394	196984	No_or_no_constitutive_exon
TCTGGCCCTCGCTCAGTGGCCCGGGCGGGCGGATGGGGACTGGCAGGCAGCG	1932656	1932658	1932708	1932656	-1	KQ009425.1	ENSMNEG00000029127.1	1931877	1934168	HOXD11	9692	2394	196984	No_or_no_constitutive_exon
CGCCACCCCCTCCCCCTGTCTCCCTCTCTGAACCCGCCCATTGGGGGTAGGA	4135415	4135538	4135365	4135417	1	KQ009425.1	ENSMNEG00000042516.1	4133331	4189723	SP3	9692	2394	196984	No_or_no_constitutive_exon
TGATAATGCACAGGGACTGAGACCCATACCCTCATCGGGAGTAACCAGAGCC	5283221	5283425	5283475	5283423	-1	KQ009425.1	ENSMNEG00000040448.1	5283221	5283714	None	9692	2394	196984	No_or_no_constitutive_exon
GTTTTCTTTTCAATAACCTTTTGTTTTGTTTTTCCCCTGTGGGTAAGCAGCA	8976798	8976975	8976748	8976800	1	KQ009425.1	ENSMNEG00000016273.1	8778242	8991911	LRP2	9692	2394	196984	No_or_no_constitutive_exon
GAAGAATGAAGAAAACACAGTGATGCCACCTGCAAAATTTTGGGAGCCAGAA	9204126	9204164	9204076	9204128	1	KQ009425.1	ENSMNEG00000034147.1	9092016	9205951	ABCB11	9692	2394	196984	No_or_no_constitutive_exon
CAAAACATTATGGGGACAATTCTAGCTATGTTGAGGTACGGGGAGAGTAGAA	12840977	12841066	12841116	12841064	-1	KQ009425.1	ENSMNEG00000038341.1	12761940	12928080	SCN2A	9692	2394	196984	No_or_no_constitutive_exon
CCTACTCACTGTTCCTCTTCCTTCTTGGCTGCCACTACTGGGAACTGCAGAA	8290816	8290819	8290766	8290818	1	KQ009149.1	ENSMNEG00000032338.1	8289087	8330206	CPNE9	9692	2394	196984	No_or_no_constitutive_exon
CCTTGTCCTGCATAGGATTCCTGGGACAAGCATTCCTGGCCCTGGGAGAGGT	8301087	8301131	8301037	8301089	1	KQ009149.1	ENSMNEG00000032338.1	8289087	8330206	CPNE9	9692	2394	196984	No_or_no_constitutive_exon
ACAGGCACTACCATGCTGTCATTATCTTTATTTTTGTCTTGGGGGTTTAGCC	8361331	8361410	8361460	8361408	-1	KQ009149.1	ENSMNEG00000036021.1	8359029	8371880	CAMK1	9692	2394	196984	No_or_no_constitutive_exon
CAGGCCTCAGGCCTAGGGGCTGAGCAGGGTATCCCCTGGCCTGGGAGCAGAG	8427806	8427905	8427756	8427808	1	KQ009149.1	ENSMNEG00000041644.1	8418229	8446340	None	9692	2394	196984	No_or_no_constitutive_exon
CTAGAATTGCCCTGTGCCCTGGTTCTTGCTGTCTTGGCACTGGGTCGAAGGC	8564944	8565005	8564894	8564946	1	KQ009149.1	ENSMNEG00000042715.1	8560135	8580907	IL17RC	9692	2394	196984	No_or_no_constitutive_exon
GGATCACGCGAAAGGTGAGCGCTTCCCGGCTCCCCATTCCCCAGGGGCAGGA	8580064	8580183	8580014	8580066	1	KQ009149.1	ENSMNEG00000042715.1	8560135	8580907	IL17RC	9692	2394	196984	No_or_no_constitutive_exon
CTTGCAGTGAGCCAACATCGTGCCACTACACTCCAGCCTGGGCAACACAGCA	8821520	8821622	8821470	8821522	1	KQ009149.1	ENSMNEG00000015882.1	8732233	8821622	FANCD2	9692	2394	196984	No_or_no_constitutive_exon
TTCCTTTAAAAAAAAATAATAAATAAATAAAAATCCGGGCATGACAACAGGA	10081542	10081664	10081492	10081544	1	KQ009149.1	ENSMNEG00000028392.1	10025862	10293206	ATG7	9692	2394	196984	Yes
AGTGGACCTGTCACGGAGCCTCTTCTCTCTGCCGGGCCCCCTGGGTAAAGGT	13290420	13290566	13290616	13290564	-1	KQ009149.1	ENSMNEG00000044173.1	13265097	13333808	GRIP2	9692	2394	196984	Yes
TCAAAAGGCAGGAGAAAGGGACGACGATGAGGAAAACCTTCCTGAGGGAGAC	13440201	13440235	13440151	13440203	1	KQ009149.1	ENSMNEG00000042119.1	13429966	13451572	CCDC174	9692	2394	196984	No_or_no_constitutive_exon
GAAAAAGAACCACGAAATAGCCAGGCAAGCCCAAGAGTGACAGGGCCAAGAC	15385437	15385558	15385608	15385556	-1	KQ009149.1	ENSMNEG00000040171.1	15385437	15390133	None	9692	2394	196984	No_or_no_constitutive_exon
CAGTGTGCACCACTAACGCCCTCTGTCTGTGGCTGGGTGTGTGGGGACAGGC	15715700	15715857	15715907	15715855	-1	KQ009149.1	ENSMNEG00000028574.1	15671511	15922473	EEFSEC	9692	2394	196984	No_or_no_constitutive_exon
CCTTGCTCTCCTCTGCCCAGCCCCAATTTGGTCATCATGGGGATTAACAGAG	16716212	16716433	16716162	16716214	1	KQ009149.1	ENSMNEG00000032232.1	16715472	16716433	None	9692	2394	196984	No_or_no_constitutive_exon
TGCCTGGGGGGGCAACCGCCCGGGGGGGGGTCACCTGCCTGGGGGGTCAGCT	226069	226102	226152	226100	-1	KQ008039.1	ENSMNEG00000038511.1	223695	238683	TCEA2	9692	2394	196984	No_or_no_constitutive_exon
CTGGTTGATGGCCCTGACTCGGGTGACCGTGGCCTCTATCTTGCAGGGAGTC	271492	271627	271677	271625	-1	KQ008039.1	ENSMNEG00000045555.1	262395	321150	PRPF6	9692	2394	196984	No_or_no_constitutive_exon
TCCTTGGGCCTTCTTGCGGGGAGCTCCAGGGCTGCGGGTCAGGGATGAAGCT	263335	263542	263592	263540	-1	KQ008039.1	ENSMNEG00000045555.1	262395	321150	PRPF6	9692	2394	196984	No_or_no_constitutive_exon
GAAGTTTACAGGGGAGCAGCCATCCATCTCAGGGACCTTTGGGCTCAAAGGT	338226	338246	338176	338228	1	KQ008039.1	ENSMNEG00000038555.1	335913	341877	ZNF512B	9692	2394	196984	No_or_no_constitutive_exon
CACAGGACTGCGTTGTGCGGACCCCGCAGGGGCAGGACTACGCGGGCAAGTG	364597	364629	364547	364599	1	KQ008039.1	ENSMNEG00000018272.1	345298	367791	UCKL1	9692	2394	196984	No_or_no_constitutive_exon
CTGTTTTTCTGTCTGTCTGTCTGTCTGTCTGTCGGTTCCCATGGGAGCAGCC	919721	919945	919671	919723	1	KQ008039.1	ENSMNEG00000033017.1	864975	933525	KCNQ2	9692	2394	196984	Yes
TACGGACGCCCTGGACCCTGCCTCCAGGTGGGGTGGGCGAGGGGCCCAAGGG	933266	933525	933216	933268	1	KQ008039.1	ENSMNEG00000033017.1	864975	933525	KCNQ2	9692	2394	196984	No_or_no_constitutive_exon
ATTACAGAGCTATTGATTGGCATCTTCTCCCGTACCTCCTGGGATCTGAGGG	928537	928564	928487	928539	1	KQ008039.1	ENSMNEG00000033017.1	864975	933525	KCNQ2	9692	2394	196984	No_or_no_constitutive_exon
CCCCCCTCACCTTGCTCTCTCCTCACCTGTCTCCTTGCTGTCGGGTAAAGTT	1049953	1049983	1050033	1049981	-1	KQ008039.1	ENSMNEG00000014434.1	1041364	1062551	ARFGAP1	9692	2394	196984	No_or_no_constitutive_exon
CGACAGGGCCTTCCTAACCTCTCTTCCCATCGCCTTCCAGGTCCAGGGAGTC	1047483	1047550	1047600	1047548	-1	KQ008039.1	ENSMNEG00000014434.1	1041364	1062551	ARFGAP1	9692	2394	196984	No_or_no_constitutive_exon
TGGTGTTAACTCTGTCCCTGTCCCACCTTATTATTTCCAGGGTGACCGAGGC	1568991	1569035	1569085	1569033	-1	KQ008039.1	ENSMNEG00000037036.1	1540164	1578961	COL9A3	9692	2394	196984	No_or_no_constitutive_exon
AGCTCTCCCCCGCACCCCTGTCTTTGTAAATTGACCTTTCTCGGGTGGAGAG	1582205	1582265	1582315	1582263	-1	KQ008039.1	ENSMNEG00000014861.1	1580854	1591093	OGFR	9692	2394	196984	No_or_no_constitutive_exon
GGGGTGGGTGAGGCCTGGCTGCCTGGCGCTCACGGGGCCTGCGGGTGCAGTA	2080324	2080422	2080274	2080326	1	KQ008039.1	ENSMNEG00000040397.1	2063842	2130570	LAMA5	9692	2394	196984	No_or_no_constitutive_exon
GAGCGCCATGGCTCCAGCCCCGCCATGCGGGCGCCACGGTGTTATGGGAGGG	2132321	2132376	2132426	2132374	-1	KQ008039.1	ENSMNEG00000025734.1	2131019	2137380	ADRM1	9692	2394	196984	No_or_no_constitutive_exon
TTTCCTTACCTGTCTGCCTTTCGTTAGACTGTAAGCTCCTTGAGGGCAAGGA	6149753	6149778	6149828	6149776	-1	KQ008039.1	ENSMNEG00000028401.1	6136391	6188026	RAB22A	9692	2394	196984	No_or_no_constitutive_exon
GAAGACTGCTGGAAAACATCACTTCTTTGGCTGTGACTTTATTGGGGCAGGC	6275391	6275533	6275341	6275393	1	KQ008039.1	ENSMNEG00000043895.1	6188119	6279463	None	9692	2394	196984	Yes
CGCGGGCGCGGCTGGGGGCGCACCTCGCCTGCACCCAATGCGGGACGCAGGG	6279667	6279987	6279617	6279669	1	KQ008039.1	ENSMNEG00000038533.1	6279562	6289196	ANKRD60	9692	2394	196984	No_or_no_constitutive_exon
ATTAGACAGCGGGCTGCCGGGATGCACTCAGGGTCTGGGTAGGAACTGAGGC	13238507	13238675	13238457	13238509	1	KQ008039.1	ENSMNEG00000034579.1	13108080	13286880	NFATC2	9692	2394	196984	No_or_no_constitutive_exon
CTAAACCCCATTCTCTGAGTTAGGACCTGCAGGAGGGTGGCAGGGGCAAGCA	14092147	14092259	14092097	14092149	1	KQ008039.1	ENSMNEG00000034821.1	14068842	14117694	RIPOR3	9692	2394	196984	No_or_no_constitutive_exon
TTTTCTTACCCTGTTTTCTGATCTGATAAGTAGGTTGCAGATTTAGGGAGCT	15686171	15686193	15686121	15686173	1	KQ008039.1	ENSMNEG00000033821.1	15640811	15741401	STAU1	9692	2394	196984	No_or_no_constitutive_exon
GGGAACACCGTGGCTGGCACTGGACGGGTGGAGGGGCAGGTAGGGGGTAGAC	73527	73717	73767	73715	-1	KQ007944.1	ENSMNEG00000039789.1	64192	114071	None	9692	2394	196984	No_or_no_constitutive_exon
ACAGGGGCTGAGGGCTCCACACTTTGGGGCCAGGAGGGTCAGGATCTGAGCT	3632184	3632362	3632134	3632186	1	KQ007944.1	ENSMNEG00000043685.1	3536229	3707204	ADCY5	9692	2394	196984	No_or_no_constitutive_exon
CGCGATGGGTATCGGGATGGGTATCAGGATGACCCACACTGGGATATGAGAT	4347677	4348063	4348113	4348061	-1	KQ007944.1	ENSMNEG00000041946.1	4343853	4348809	None	9692	2394	196984	No_or_no_constitutive_exon
TTACAGCGTCAGCTAGATGAGCCATAACTAGAACGATGGCCTCGGGAGAGAC	4347589	4347605	4347655	4347603	-1	KQ007944.1	ENSMNEG00000041946.1	4343853	4348809	None	9692	2394	196984	No_or_no_constitutive_exon
GCATTGAAATCAAAGGACTTTTTTTTTTCTTTTATTTTATGGGGAAACAGAA	4554325	4554420	4554275	4554327	1	KQ007944.1	ENSMNEG00000040844.1	4494688	4592531	KPNA1	9692	2394	196984	Yes
ATTTCTGAAAAAATAACAATCAATCTTAAAATTTGTACTCATGAAGGGAGGA	4697274	4697426	4697476	4697424	-1	KQ007944.1	ENSMNEG00000038539.1	4697274	4698442	None	9692	2394	196984	No_or_no_constitutive_exon
TCGTGGCTTTGGTGGCCGGTATGGAGTGGAGAAGGATAAACGGGACAAAGCA	5418771	5418825	5418721	5418773	1	KQ007944.1	ENSMNEG00000041239.1	5397438	5425333	HCLS1	9692	2394	196984	No_or_no_constitutive_exon
GGTATCATTTTCCCAGCAGTCCTAGCAGTCCTCAGGCAAGTGGGAAATAGGA	5427725	5427833	5427883	5427831	-1	KQ007944.1	ENSMNEG00000029929.1	5427725	5428145	None	9692	2394	196984	No_or_no_constitutive_exon
CGGTGGCTAGGATGGAGGAGGCCGGAGCGGCGGTGGTCACGGCCGGGGAGGC	6642989	6643450	6642939	6642991	1	KQ007944.1	ENSMNEG00000045148.1	6642814	6660410	LRRC58	9692	2394	196984	No_or_no_constitutive_exon
AGTCGGTCCAAGAGGTGGCTGCGGTCCCACGTCTACGTGAACCAGGGGAGAT	6680631	6680703	6680753	6680701	-1	KQ007944.1	ENSMNEG00000037258.1	6680262	6681613	None	9692	2394	196984	No_or_no_constitutive_exon
GACGCTGAAGAGCCTGTGCCGGATCATGGACAATGGCTTCGCCGGGTGAGTG	6680262	6680525	6680575	6680523	-1	KQ007944.1	ENSMNEG00000037258.1	6680262	6681613	None	9692	2394	196984	No_or_no_constitutive_exon
GAGACTTTCTGGAGGAAGGTGAGTCCTAAACGCGATGGTCTGGGGGACAGGT	12853205	12853687	12853155	12853207	1	KQ007944.1	ENSMNEG00000032773.1	12853173	12853996	ZNF80	9692	2394	196984	No_or_no_constitutive_exon
GGCATTCACGTGTTTTTCCTCTTCCCATGTTTCACCGGGTAAGGTGCTAGCA	13130706	13130717	13130767	13130715	-1	KQ007944.1	ENSMNEG00000029582.1	13128242	13142266	ZDHHC23	9692	2394	196984	No_or_no_constitutive_exon
TTCTAGATTTAAAATTATTAAATAATTCAGATGACAGAGCAAGGGGGAAGAT	13313732	13313789	13313839	13313787	-1	KQ007944.1	ENSMNEG00000033179.1	13288974	13322692	None	9692	2394	196984	No_or_no_constitutive_exon
TATTATTGAGTACATTTTGATTTGTTCCAGTAGCCGGATCGAGCTGGGAGAT	13386517	13386634	13386467	13386519	1	KQ007944.1	ENSMNEG00000032810.1	13363012	13392230	NAA50	9692	2394	196984	No_or_no_constitutive_exon
CACCCGCTGCTCCAGCAGGAGGATGTGATTCTTTAGAATATGGTGGGGAGGT	13482917	13483264	13483314	13483262	-1	KQ007944.1	ENSMNEG00000034134.1	13482917	13483423	None	9692	2394	196984	No_or_no_constitutive_exon
AAAAAATATTTAAACAGTTGAACCCACTGTGAGCCTGATAAAAGGGCCAGAT	15960929	15961193	15961243	15961191	-1	KQ007944.1	ENSMNEG00000029905.1	15884040	16005472	None	9692	2394	196984	No_or_no_constitutive_exon
GAGGCCATCACCCCCCAGCAGAGTGCCGAGCTAGGTGAGCCAGGGGCCAGGA	5163130	5163164	5163080	5163132	1	KQ004608.1	ENSMNEG00000040915.1	5070437	5237844	NCOR2	9692	2394	196984	No_or_no_constitutive_exon
CCAGGAGGCCCTTGTGCTGCTGACTGTGTCCCTTCCTTCCATGTGGGCAGGT	5989312	5989404	5989454	5989402	-1	KQ004608.1	ENSMNEG00000028630.1	5976173	5994809	DDX55	9692	2394	196984	No_or_no_constitutive_exon
CCCAGTAACTGCGGTTTCTCTGGAAGTTCTGTGTGCGGTGGAGGGCGGAGGG	5989439	5989471	5989521	5989469	-1	KQ004608.1	ENSMNEG00000028630.1	5976173	5994809	DDX55	9692	2394	196984	No_or_no_constitutive_exon
GCCCTTGTGCTGCTGACTGTGTCCCTTCCTTCCATGTGGGCAGGTCGGAGCC	5989312	5989397	5989447	5989395	-1	KQ004608.1	ENSMNEG00000028630.1	5976173	5994809	DDX55	9692	2394	196984	No_or_no_constitutive_exon
TTAAGAAACATTGAATTTGGGCTGACCCTCTTGTTTGTGACTGGGGGTAGGT	6375651	6375849	6375601	6375653	1	KQ004608.1	ENSMNEG00000003142.1	6332824	6404003	SBNO1	9692	2394	196984	No_or_no_constitutive_exon
GACCTCCATCCCCTCGTCTCTCTCCTTCTCCAATCCCCGTGGGGGCACAGGA	6766110	6766419	6766060	6766112	1	KQ004608.1	ENSMNEG00000038517.1	6737251	6788642	PITPNM2	9692	2394	196984	Yes
GTTGCCTCAGTGTGACAACTAGTTCCCAAAGCCAGTCTGATGGGCAGTAGGA	7123717	7123744	7123667	7123719	1	KQ004608.1	ENSMNEG00000040244.1	7122703	7123744	None	9692	2394	196984	No_or_no_constitutive_exon
CTAGATTTTGTTTCGCTTTATTTATTTTATTTTTAGGGCAAAGCCTGGAGAA	7285305	7285315	7285365	7285313	-1	KQ004608.1	ENSMNEG00000032145.1	7235215	7345894	KNTC1	9692	2394	196984	No_or_no_constitutive_exon
AGCATGGAGAGAGTCTCAGGAGGAGGAGAGGAAAATGGGTGAGGAGGGAGGG	8029322	8029558	8029608	8029556	-1	KQ004608.1	ENSMNEG00000029201.1	7940812	8032615	WDR66	9692	2394	196984	No_or_no_constitutive_exon
GAGTGAGTTCCATGCATCATCTGATTTCATCCTCAGCCATCTTGGGAAAGGG	7971378	7971418	7971468	7971416	-1	KQ004608.1	ENSMNEG00000029201.1	7940812	8032615	WDR66	9692	2394	196984	No_or_no_constitutive_exon
CCATCAGCCACCAGCCCTGGGCGCTGGCAGGGGCTGGGGAGAAGGAAGAGGG	8845047	8845221	8844997	8845049	1	KQ004608.1	ENSMNEG00000031319.1	8816681	8849563	CAMKK2	9692	2394	196984	No_or_no_constitutive_exon
TTGGTGCTCTACCCGACTGTGGCTGAGCTGGTACCTAAGGGGCAAGACAGGT	9001522	9001577	9001472	9001524	1	KQ004608.1	ENSMNEG00000033274.1	8998460	9003531	None	9692	2394	196984	No_or_no_constitutive_exon
ATGAGGGCTATGGAGGCAGGGGAGGGCTGGGAAGTGGGGTGCTGAGGCAGGA	9145199	9145371	9145421	9145369	-1	KQ004608.1	ENSMNEG00000037308.1	9139145	9173495	HNF1A	9692	2394	196984	No_or_no_constitutive_exon
CCTGCCCAGGTGGCGAGGAGATCAAGCTTGCCTATGATTAAGGGGCCAAGGC	9240567	9240579	9240629	9240577	-1	KQ004608.1	ENSMNEG00000029617.1	9240567	9244068	None	9692	2394	196984	No_or_no_constitutive_exon
GTGTTCCCGGGACCTGTCAGGCGCCCTGGGAAAGCAGGATCGAGGGGAAGGA	9718462	9718654	9718412	9718464	1	KQ004608.1	ENSMNEG00000038707.1	9716854	9718981	None	9692	2394	196984	No_or_no_constitutive_exon
ACCAGCCCCTCCGTGTCTCCACAGTTCATGGCCCAGGGGAAGACAGGGAGCA	10056329	10056474	10056279	10056331	1	KQ004608.1	ENSMNEG00000038305.1	10003301	10061130	PXN	9692	2394	196984	No_or_no_constitutive_exon
GCTGGGTGCGGTGGCTCACGCCTGTAATCCCATCACTTTGGGAGGCTGAGGT	12236908	12236960	12236858	12236910	1	KQ004608.1	ENSMNEG00000029103.1	12134413	12246004	TAOK3	9692	2394	196984	No_or_no_constitutive_exon
GAGGAGCGTGGTACCTCACACCTGTAATCCCAGCACTTCGGGAGGCTGAGGT	12389088	12389106	12389156	12389104	-1	KQ004608.1	ENSMNEG00000043527.1	12388761	12389350	None	9692	2394	196984	No_or_no_constitutive_exon
ATTCTCAATCCGTGAAGTAGGCCCGGGAAAAACTGGAGCGGGCTGAGAAGGC	2766797	2766834	2766884	2766832	-1	KQ009293.1	ENSMNEG00000031403.1	2766209	2767443	None	9692	2394	196984	No_or_no_constitutive_exon
ACAGACAACATTGTGTTTGACATGCTGGACTGGAACGCTGGTGGGCAGAGAT	11355506	11355557	11355456	11355508	1	KQ009293.1	ENSMNEG00000014910.1	11349838	11358973	EFCAB9	9692	2394	196984	No_or_no_constitutive_exon
GGGAGGACTACAAGGTGAGCCGGCTGAGGCCACGTGGGCTGGCTGGGAAGGT	15693705	15693730	15693780	15693728	-1	KQ009293.1	ENSMNEG00000045451.1	15692447	15697251	NOP16	9692	2394	196984	No_or_no_constitutive_exon
AGGACTAGCCTCCCAGGCCACCCTTGCCTCTGATTCCTGCTGGGGTGGAGGG	15946953	15947155	15946903	15946955	1	KQ009293.1	ENSMNEG00000038084.1	15921343	15954278	CDHR2	9692	2394	196984	No_or_no_constitutive_exon
GGGTGGAGGCAGCAACCCTCGAGAGTGTGAAGAAAGTGTTGGGATTGCAGGT	562936	563057	563107	563055	-1	KQ008339.1	ENSMNEG00000032678.1	560203	570091	ZYX	9692	2394	196984	No_or_no_constitutive_exon
TTGTGATAACTCCATTATCCAATCTCCATATCTCTTCCTGGGCGGAGCAGCG	1066253	1066522	1066203	1066255	1	KQ008339.1	ENSMNEG00000029298.1	1045804	1072725	TRPV5	9692	2394	196984	No_or_no_constitutive_exon
GGTCGTCTGCATGGTTGCCATGGTAACCCTCACCCCCTTGGGTGGAGCAGCC	1105838	1106107	1105788	1105840	1	KQ008339.1	ENSMNEG00000033363.1	1092585	1108485	TRPV6	9692	2394	196984	Yes
AGGTGAGACTGGGAGAGCACAGCATCGAAGTCCTGGAGGGGACTGAGTAGTT	1303757	1303953	1304003	1303951	-1	KQ008339.1	ENSMNEG00000036648.1	1302774	1305255	None	9692	2394	196984	Yes
AGCAGGACTGTTGTGGCCCCTGCCTGGCTGCTGCAGTCTATTAGAGGGAGCT	3496256	3496310	3496360	3496308	-1	KQ008339.1	ENSMNEG00000031935.1	3490749	3514948	ADCK2	9692	2394	196984	No_or_no_constitutive_exon
ACCGTCCCCGCCGCCCCCGCCGCCCAGGCTCGCTCGCCCGCAGGGCTGAGGC	4724356	4724434	4724484	4724432	-1	KQ008339.1	ENSMNEG00000044275.1	4703968	4724557	CLEC2L	9692	2394	196984	No_or_no_constitutive_exon
CTGGCGTAATGTTTCCCTTCTGTAAAATGCAAAAGTTATGAAGGGGACAGGG	5189619	5189744	5189569	5189621	1	KQ008339.1	ENSMNEG00000036256.1	5156446	5228868	ZC3HAV1	9692	2394	196984	No_or_no_constitutive_exon
TTGCTACAGAATTTCAAGATATTTGTGAGCGCTATCTGCTCTATGGGAAGAA	9245673	9246025	9246075	9246023	-1	KQ008339.1	ENSMNEG00000030428.1	9244943	9246198	None	9692	2394	196984	No_or_no_constitutive_exon
ATATGGTTGATGGTTCAGTTGAACTAATCAGCTAGCATATGTATGGGAAGAT	9414838	9414931	9414981	9414929	-1	KQ008339.1	ENSMNEG00000029547.1	9406227	9483830	CALD1	9692	2394	196984	Yes
ATCATCCACTAATACAGAAATAAGTCAGTGAGGGAAAGGGAGAGCAGAAGCA	11716952	11716987	11716902	11716954	1	KQ008339.1	ENSMNEG00000041898.1	11432163	11726216	None	9692	2394	196984	No_or_no_constitutive_exon
TCCCAAAGTGTTTACAGGGATTACTGTAATCCTTTCCAAAGGGATTATAGGC	13749003	13749310	13748953	13749005	1	KQ008339.1	ENSMNEG00000027524.1	13748499	13752151	None	9692	2394	196984	No_or_no_constitutive_exon
AATGACCCTCTTTCTTTTTTTCCATGTGCTTTTTGGGTGGGATCTGAAAGAA	14353039	14353130	14353180	14353128	-1	KQ008339.1	ENSMNEG00000038670.1	14341554	14364302	CPA2	9692	2394	196984	No_or_no_constitutive_exon
ATATTTGCGGTGTCGTTTTTCTTAACATGGATACTCTTTGAAATGGGCAGGT	14605985	14606120	14605935	14605987	1	KQ008339.1	ENSMNEG00000011833.1	14595216	14629958	ZC3HC1	9692	2394	196984	No_or_no_constitutive_exon
CTGATCTAACCTTGGCCTCCATGAGGGGAAGAAGGTAAGTAAGGGTACAGTC	15333133	15333266	15333316	15333264	-1	KQ008339.1	ENSMNEG00000029488.1	15282572	15338520	STRIP2	9692	2394	196984	No_or_no_constitutive_exon
CCAGCTCCCTGAGATCCGCCATTCTCTACCTCTTGTGTTCACATGGGTAGGA	15916017	15916117	15915967	15916019	1	KQ008339.1	ENSMNEG00000032049.1	15886111	15920699	None	9692	2394	196984	Yes
AGATTCTACAATAATGTGGTTATTCATCTCCTCTTTTGTTTTGGGTGAAGAA	1205915	1206037	1206087	1206035	-1	KQ004631.1	ENSMNEG00000040763.1	1133099	1235651	KLHL14	9692	2394	196984	Yes
TGGTAAGTGCTTCTTGGGCTTTTTCATATTGGTATTTGTTATGGGATGAGTT	3746201	3746233	3746283	3746231	-1	KQ004631.1	ENSMNEG00000030478.1	3737293	3758274	ZSCAN30	9692	2394	196984	No_or_no_constitutive_exon
ACTCAAAAAAAAAAAAAAAAGAAAAAGAAAGAAAGAAAGAAAAGGGCAAGGC	14726972	14727011	14726922	14726974	1	KQ004631.1	ENSMNEG00000042346.1	14725140	14727011	None	9692	2394	196984	No_or_no_constitutive_exon
CACGTGAGAGGAGATTGCTCTACTGCACTCCAGCTGGGTGACAGAGCAAGAC	13545303	13545381	13545253	13545305	1	KQ009380.1	ENSMNEG00000040226.1	13545231	13552235	None	9692	2394	196984	No_or_no_constitutive_exon
GAGCTGGGCTGACCTGCTGAGCGCTGGAAGGACACCTGGGAACGGATGAGGC	13551668	13552235	13551618	13551670	1	KQ009380.1	ENSMNEG00000040226.1	13545231	13552235	None	9692	2394	196984	No_or_no_constitutive_exon
TGCAGTAATGAAAAGGACCAGCCATACAGCTCTATACTGGGGTGAATAAGCT	15308870	15308913	15308820	15308872	1	KQ009380.1	ENSMNEG00000035291.1	15201134	15336315	None	9692	2394	196984	No_or_no_constitutive_exon
GATGAAGAAGTACAATTTAATCCCTGAAAATATGTGGAGATTGGGAAAAGTA	15524459	15524611	15524661	15524609	-1	KQ009380.1	ENSMNEG00000044517.1	15523675	15525815	None	9692	2394	196984	No_or_no_constitutive_exon
CGCAGCCGGGCCTCAGTCCCCTTCTGTGCAGGGCCGGGCGGGGCGGGCAGCG	69078	69170	69028	69080	1	KQ008235.1	ENSMNEG00000031530.1	69043	79240	None	9692	2394	196984	No_or_no_constitutive_exon
GCTGCTTGCTGCGGCGGTGGTGGCGCCCCATCTGCTACACGGGCCTGAAGGA	1576527	1576781	1576477	1576529	1	KQ008235.1	ENSMNEG00000032320.1	1571657	1599524	None	9692	2394	196984	Yes
TGTGTTGGAGGGTCCACTGAGACCCTCACCTGTGCCTCCGGGGGGAGGAGGA	4215051	4215660	4215710	4215658	-1	KQ008235.1	ENSMNEG00000031760.1	4214263	4217327	None	9692	2394	196984	No_or_no_constitutive_exon
ACCTGGGAAACGGTCCAGTTCACCGTCCTGCATGGGGGAGGCGCTGGGAGGC	110843	111012	110793	110845	1	KQ005923.1	ENSMNEG00000014646.1	103059	120874	TNNT1	9692	2394	196984	No_or_no_constitutive_exon
CAGGAGGAGAAGTATGAGGAAGGAAGAGGAAGAGCAAGAAGCGGGCAGAGGA	113568	113628	113518	113570	1	KQ005923.1	ENSMNEG00000014646.1	103059	120874	TNNT1	9692	2394	196984	No_or_no_constitutive_exon
GGGGAGCAGCCAGCTCCCCCAAGCGACACGGCAGGGCCGAGGCTGGGAAGTC	173278	173303	173353	173301	-1	KQ005923.1	ENSMNEG00000036737.1	168972	189357	EPS8L1	9692	2394	196984	No_or_no_constitutive_exon
TTCGACCTCCCCACGTGTGTGTGTTCGGAGTAGGCACGGTGACGGGAAAGGG	250547	250642	250497	250549	1	KQ005923.1	ENSMNEG00000044597.1	239446	252233	GP6	9692	2394	196984	No_or_no_constitutive_exon
TGTCCTGCAGCTCCCAGAACTCGTTTGACATGTACCATCTATCCAGGGAGGG	438433	438623	438673	438621	-1	KQ005923.1	ENSMNEG00000033359.1	437145	454375	None	9692	2394	196984	No_or_no_constitutive_exon
CTGTGAGCCGAGATTGCACCTCTAAACTCCAGCCTGGGTGACAGAGCAAGAT	437145	437190	437240	437188	-1	KQ005923.1	ENSMNEG00000033359.1	437145	454375	None	9692	2394	196984	No_or_no_constitutive_exon
GAGAGGAGAAGGATGAGGGGAGTGGGGATTAGAGCAGCATCGTGGGAGAGCT	532293	532438	532488	532436	-1	KQ005923.1	ENSMNEG00000014203.1	521906	533862	None	9692	2394	196984	No_or_no_constitutive_exon
CAAGGGACCACACGAGAGGAGAAGGATGAGGGGAGTGGGGATTAGAGCAGCA	532293	532451	532501	532449	-1	KQ005923.1	ENSMNEG00000014203.1	521906	533862	None	9692	2394	196984	No_or_no_constitutive_exon
CTGGGACTGAGAGCTGGGATCTGAGGGCTGAGGGACCTCTTGGGATGCAGCC	612646	612949	612999	612947	-1	KQ005923.1	ENSMNEG00000033426.1	607779	690658	None	9692	2394	196984	No_or_no_constitutive_exon
GCCCCCTAAGGGCCGGGGCGGTCGAGGGGCCCATATGGATCGGGGCCGAGGC	828568	828590	828640	828588	-1	KQ005923.1	ENSMNEG00000033898.1	822244	836407	LENG8	9692	2394	196984	No_or_no_constitutive_exon
TAGAGGGCCATGGCTGGTGTAGTTCCTGAGCGGGCTGGGGAAGTGGAAAGGG	831342	831495	831545	831493	-1	KQ005923.1	ENSMNEG00000033898.1	822244	836407	LENG8	9692	2394	196984	No_or_no_constitutive_exon
TGCACAAGGTGAACCCCCTTCCCCTTCCCAATTTCTTCTCCCACGGGGAGTC	853905	853976	854026	853974	-1	KQ005923.1	ENSMNEG00000038495.1	847037	870110	TTYH1	9692	2394	196984	No_or_no_constitutive_exon
CAAGATGGTGATGGCTGGGACGAGGTGTGGGGGTCCCAAGGGAGAGAGAGAC	998260	998704	998210	998262	1	KQ005923.1	ENSMNEG00000039033.1	996462	1001183	None	9692	2394	196984	No_or_no_constitutive_exon
GCAGAGAGTTTCATAATAAATTAAAAGAAGATAAACTTGAGAAACGGGAGAA	1114678	1114973	1115023	1114971	-1	KQ005923.1	ENSMNEG00000045504.1	1114516	1115868	None	9692	2394	196984	No_or_no_constitutive_exon
ACCTTCTGCAGCCACTGCACCGACTTCATCTGGTGAGGGAAGGGGGCTAGGG	1513724	1513750	1513800	1513748	-1	KQ005923.1	ENSMNEG00000037765.1	1481868	1514268	PRKCG	9692	2394	196984	No_or_no_constitutive_exon
AACTCCCTTCATAACCCCTTGGTGAAATGTGTTTATTATTTTAGGGACAGTT	2390114	2390235	2390064	2390116	1	KQ005923.1	ENSMNEG00000032629.1	2381868	2398860	ZNF415	9692	2394	196984	No_or_no_constitutive_exon
CGGGAATGTGTCAAAGGTGTGATCACAGGTAAGAGCTCAGATGGGCAGAGAG	2441244	2441271	2441194	2441246	1	KQ005923.1	ENSMNEG00000044441.1	2421611	2448379	ZNF160	9692	2394	196984	No_or_no_constitutive_exon
CCATTTCTTCCATTCTGCTTTTGCCGTTCTTCATGGGGGTGTGTGATAAGCG	2441984	2442005	2441934	2441986	1	KQ005923.1	ENSMNEG00000044441.1	2421611	2448379	ZNF160	9692	2394	196984	No_or_no_constitutive_exon
TCAAATGATCTGGGGGGCCCGCTCATGCCTCCCAACGTGTGGGATTATAGAC	2467420	2467461	2467511	2467459	-1	KQ005923.1	ENSMNEG00000039708.1	2467420	2474255	None	9692	2394	196984	No_or_no_constitutive_exon
ATGGCCCTGGAGCAGGGGTTCAGGTCTCTGGGTTGCCGGGTGGGGGACAGGC	4893461	4893466	4893411	4893463	1	KQ005923.1	ENSMNEG00000033864.1	4866865	4922008	SHANK1	9692	2394	196984	No_or_no_constitutive_exon
CTGACCTTGTGATCCGCCCGTCTCAGCCTCCCAAAGTGCTGGGATTACAGGC	5084360	5084496	5084310	5084362	1	KQ005923.1	ENSMNEG00000031697.1	5082562	5085720	ASPDH	9692	2394	196984	No_or_no_constitutive_exon
CGGTCGTCCTGTTCCTCATGATGTCAGGAGCGCCGGACACTGGGGGCCAGGT	5113660	5113703	5113753	5113701	-1	KQ005923.1	ENSMNEG00000034128.1	5109572	5119492	EMC10	9692	2394	196984	No_or_no_constitutive_exon
CAGAGTTACCAGGGCTAGGTGGATGCTACATGCCCTGGGTTTGAGGTGAGAC	5154608	5154670	5154720	5154668	-1	KQ005923.1	ENSMNEG00000039262.1	5128608	5172034	MYBPC2	9692	2394	196984	No_or_no_constitutive_exon
ACACCTCTCGAGGACCAGCAGGTGTTGTGGGTGACCGGGTGGAAATGCAGTG	5154340	5154374	5154424	5154372	-1	KQ005923.1	ENSMNEG00000039262.1	5128608	5172034	MYBPC2	9692	2394	196984	No_or_no_constitutive_exon
GTCACGCGCACCCCTGGGTGCTTCCCCCTTGTCATCCCCACATGGGAGAGGT	5402154	5402209	5402259	5402207	-1	KQ005923.1	ENSMNEG00000033691.1	5306282	5422201	MYH14	9692	2394	196984	No_or_no_constitutive_exon
AGTACCTCCCCAATGTCCGATCGTCGCCGGGAAGGCGAGGATGACGGGAGCC	5402061	5402118	5402168	5402116	-1	KQ005923.1	ENSMNEG00000033691.1	5306282	5422201	MYH14	9692	2394	196984	No_or_no_constitutive_exon
CCCCATTCTCACTGATCTCATGCATCATCTCCTGTGCCTGGCAGGGTGAGCT	5399371	5399458	5399508	5399456	-1	KQ005923.1	ENSMNEG00000033691.1	5306282	5422201	MYH14	9692	2394	196984	No_or_no_constitutive_exon
CTTAGTGCCTCTGGGCCCTCCTGGGCCCAAGGGCCTACTGGGAGATGCAGTC	5768101	5768221	5768271	5768219	-1	KQ005923.1	ENSMNEG00000037433.1	5768066	5784821	MED25	9692	2394	196984	No_or_no_constitutive_exon
CCGGGGGCCCGCCGCCTCTGTCTGGCTTCCTTGACCGCTGGCGGGCACAGCT	5796985	5797107	5797157	5797105	-1	KQ005923.1	ENSMNEG00000038226.1	5795450	5836215	AP2A1	9692	2394	196984	No_or_no_constitutive_exon
GCAGGACCTGGTGGAGGATATGGATTTCCAGGGCCCTGGGGAGACCTGAGCC	5972643	5972702	5972593	5972645	1	KQ005923.1	ENSMNEG00000037326.1	5966088	5972722	IRF3	9692	2394	196984	No_or_no_constitutive_exon
GCCTGTGCCCGTCACCGCACCTGACCGTCCACCACTTGGCGGCACGGGAGAT	5981207	5981327	5981377	5981325	-1	KQ005923.1	ENSMNEG00000041264.1	5973894	5987080	SCAF1	9692	2394	196984	No_or_no_constitutive_exon
ACGCCTGTAATCCCAGCACTTTGGGAGCCCGAGGCGGGCGGATCACGAAGTC	6251757	6251792	6251707	6251759	1	KQ005923.1	ENSMNEG00000036752.1	6243761	6256306	SLC17A7	9692	2394	196984	No_or_no_constitutive_exon
AACCTTGGCCCCCACCCACCTGATGTCGCTCTGTCCCCACACAGGGACAGGA	6554051	6554239	6554289	6554237	-1	KQ005923.1	ENSMNEG00000044190.1	6532305	6569910	PPFIA3	9692	2394	196984	No_or_no_constitutive_exon
CCTGCCCCTTAACTCACCCCTTCTCTCCCCTCTTCCTACTAACGGGTCAGGA	6537433	6537460	6537510	6537458	-1	KQ005923.1	ENSMNEG00000044190.1	6532305	6569910	PPFIA3	9692	2394	196984	No_or_no_constitutive_exon
CTGCCCGGGGAGCGTGGCTCGGGCGAGGCGCCGCTGGGTGGGGACCGCAGCA	5248666	5249271	5248616	5248668	1	KQ009038.1	ENSMNEG00000042449.1	5219355	5289943	ZNF282	9692	2394	196984	No_or_no_constitutive_exon
CCTCTCACTGTGAGTACACATGGTGTGCCATGAGTGGGGAAGAGCCACAGGC	5505979	5506131	5506181	5506129	-1	KQ009038.1	ENSMNEG00000035360.1	5505979	5506339	None	9692	2394	196984	No_or_no_constitutive_exon
GGCTGAACGCTAACATCTCTTCCCCGTTTCCACCGGCTCGGTGGGCGCAGAC	5805516	5805592	5805466	5805518	1	KQ009038.1	ENSMNEG00000027715.1	5804622	5861738	SSPO	9692	2394	196984	No_or_no_constitutive_exon
TGAGGGCTTGTTGCCCAGGCTGGGGGGGTGCCCACTGCGCTGAGGGTAAGCA	5805604	5805641	5805554	5805606	1	KQ009038.1	ENSMNEG00000027715.1	5804622	5861738	SSPO	9692	2394	196984	No_or_no_constitutive_exon
CCCTCCTTTGCCAGGTTCCTGCTATGAAGTTGGTCCTCAGGGTGTGGGAGTT	5818155	5818179	5818105	5818157	1	KQ009038.1	ENSMNEG00000027715.1	5804622	5861738	SSPO	9692	2394	196984	No_or_no_constitutive_exon
GGGCGAGGACGAGCTGGACTGTGGTGAGGACGCTCTGTTCCCTAAGGGAGGC	5819820	5819859	5819770	5819822	1	KQ009038.1	ENSMNEG00000027715.1	5804622	5861738	SSPO	9692	2394	196984	No_or_no_constitutive_exon
CCTGCAAAGAGCCCCAGGGGTCTGTGCATGGACCTCACCTGGGTAGCCAGGA	5941539	5941710	5941489	5941541	1	KQ009038.1	ENSMNEG00000036038.1	5941127	5941834	ZBED6CL	9692	2394	196984	No_or_no_constitutive_exon
CAAGAGCCACTGGGCCAGCATCATTGTCAAGACGTATCTGGGAGAATGAGAC	5941735	5941834	5941685	5941737	1	KQ009038.1	ENSMNEG00000036038.1	5941127	5941834	ZBED6CL	9692	2394	196984	No_or_no_constitutive_exon
TCGGATGTGGCACAGAAAATAGCAGACACAGGGAGAGGGCAGCAGGAAAGCG	5976847	5976896	5976797	5976849	1	KQ009038.1	ENSMNEG00000034938.1	5974788	5980035	REPIN1	9692	2394	196984	No_or_no_constitutive_exon
GCCCACTGAGAGGGTGCCAAGGGGACTATGTTCTCCCACTCCACAGGGAGCT	6622764	6622925	6622975	6622923	-1	KQ009038.1	ENSMNEG00000035789.1	6608155	6641513	KCNH2	9692	2394	196984	No_or_no_constitutive_exon
GGACCATCTTCTCCTGCAGTCCCCTGGGCCCCAGTGAGGGGCAGGGGCAGGG	6608271	6608405	6608455	6608403	-1	KQ009038.1	ENSMNEG00000035789.1	6608155	6641513	KCNH2	9692	2394	196984	No_or_no_constitutive_exon
AGCCAGTTGGGGGTTGGAGGGGCACTTGTGGGCTGGGGAGGAGCTGGGAGCA	6698916	6698949	6698866	6698918	1	KQ009038.1	ENSMNEG00000043332.1	6690817	6708246	ABCB8	9692	2394	196984	No_or_no_constitutive_exon
CTGCTGCGGCCAGCGCTTCCCCTCATCCTAGGGCTGTCTCTGGGGTGCAGCC	6906753	6906942	6906703	6906755	1	KQ009038.1	ENSMNEG00000044778.1	6905198	6915979	CHPF2	9692	2394	196984	No_or_no_constitutive_exon
GCAGCCGCGTGGTCATTGGAAACTGGGGAGGGTGGGGGATGAAGGGGGAGGG	6911462	6911591	6911641	6911589	-1	KQ009038.1	ENSMNEG00000033122.1	6911462	6950044	SMARCD3	9692	2394	196984	No_or_no_constitutive_exon
ACTCACTGGGATTTTCTTTGTTGTTGCTCTTTTTAGGAACTGGTGGGGAGTA	10260074	10260175	10260024	10260076	1	KQ009038.1	ENSMNEG00000034350.1	9679762	10712228	DPP6	9692	2394	196984	No_or_no_constitutive_exon
CCTGAACATTTCCCTCCCGGGAGAGGAGGAGGTCAGGGCGGCCCAGAGAGGG	13394415	13394511	13394561	13394509	-1	KQ009038.1	ENSMNEG00000034438.1	13394415	13394629	None	9692	2394	196984	No_or_no_constitutive_exon
GGACAAGAGCTACTGCACTTTGTTGGATTGCCTCTGCTCCTGGGGGCAAGTG	14477750	14477809	14477859	14477807	-1	KQ009038.1	ENSMNEG00000045210.1	14452964	14536555	NCAPG2	9692	2394	196984	No_or_no_constitutive_exon
ACGGTAGCTCACGACCTGTAATTCTAGCACTTGTAGGAGGCGGAGGGCAGCG	14665693	14665798	14665848	14665796	-1	KQ009038.1	ENSMNEG00000038312.1	14567692	14671877	ESYT2	9692	2394	196984	No_or_no_constitutive_exon
CACAGGCGGTTCCCAGGGAAGGAGGGAGGGACTGAGGGAGTGGAGGGGAGGG	14903139	14903307	14903357	14903305	-1	KQ009038.1	ENSMNEG00000036368.1	14899350	15009292	None	9692	2394	196984	No_or_no_constitutive_exon
TCCTGTATATGAAGGAAAAGATTTAATAGCTCAAGCACGGACGGGAACAGGA	242712	242864	242914	242862	-1	KQ009260.1	ENSMNEG00000045530.1	241173	243536	None	9692	2394	196984	No_or_no_constitutive_exon
TTTTCTTTTATTTTTTTCTTCCTCTTTTTTTTTTTTTTTTAGGGTATGAGTA	599041	599138	598991	599043	1	KQ009260.1	ENSMNEG00000040106.1	456269	603757	None	9692	2394	196984	No_or_no_constitutive_exon
GAGCTTGGGAGAGTGGGACGTGTACAGGAACGTAAAGACCGACGGGTGAGGT	4929972	4929998	4930048	4929996	-1	KQ009260.1	ENSMNEG00000044853.1	4897050	4930119	SLC4A1AP	9692	2394	196984	No_or_no_constitutive_exon
TATGGGAGTATGGGAATGTAAAGGAGATTTAGGTGTGAAGTGAGGGGCAGTG	5122714	5122736	5122664	5122716	1	KQ009260.1	ENSMNEG00000038369.1	5090638	5138429	IFT172	9692	2394	196984	No_or_no_constitutive_exon
GGCCGAGGGCCGCTGGGACTGGGGTTCGGACCCTCTGTGTGGGAGGTGAGGA	5288589	5288740	5288790	5288738	-1	KQ009260.1	ENSMNEG00000044947.1	5287729	5312023	TRIM54	9692	2394	196984	No_or_no_constitutive_exon
GAGAGATGTGGTAAGAAATAGAAGTCAATTATTAGGGGCCAAGAGTACAGGG	5375459	5375515	5375565	5375513	-1	KQ009260.1	ENSMNEG00000031104.1	5353718	5384793	CAD	9692	2394	196984	No_or_no_constitutive_exon
GCCGCGGCCGTCCTTGCACCAGGCGGTGGACACGGGCAGGACGGGGTGAGCC	7593133	7593156	7593206	7593154	-1	KQ009260.1	ENSMNEG00000033229.1	7407887	7693039	EFR3B	9692	2394	196984	No_or_no_constitutive_exon
GTTATTGGTTTAAAAAGCAGCCACTTCCCGGCGGCCTTTGCGGGAACAAGAT	7801826	7801915	7801965	7801913	-1	KQ009260.1	ENSMNEG00000027756.1	7800418	7845475	None	9692	2394	196984	No_or_no_constitutive_exon
AAGACATGCCTTCACCCCTGGCCTTTTCTCTCTTCTTCCTTGGGGTGCAGAT	7897086	7897236	7897036	7897088	1	KQ009260.1	ENSMNEG00000045167.1	7845000	7952919	ADCY3	9692	2394	196984	Yes
GACCTCAGGTGATCCGCCTGCCTCGGCCTCCCAAAGTGCTGGGATTACAGGC	7946416	7946484	7946366	7946418	1	KQ009260.1	ENSMNEG00000045167.1	7845000	7952919	ADCY3	9692	2394	196984	No_or_no_constitutive_exon
ACAGAAGTGTCAGGAGCCTATTTTGACATTTGCTGGACTGTGGGGAGCAGAA	8553103	8553267	8553053	8553105	1	KQ009260.1	ENSMNEG00000032466.1	8552983	8553267	None	9692	2394	196984	No_or_no_constitutive_exon
TTGGATTAAAACAATGCTTTTTTCTTTTGTTTTTGTGTGTGGGAAACTAGAA	8919540	8919657	8919490	8919542	1	KQ009260.1	ENSMNEG00000040701.1	8871770	9056032	ATAD2B	9692	2394	196984	Yes
CTGCTCTCTCCCGCATCTGGGGGCCCTGGGGAAATGGTTTTGGGAGGGAGCA	275251	275273	275201	275253	1	KQ004720.1	ENSMNEG00000031042.1	258070	276048	IMPDH1	9692	2394	196984	No_or_no_constitutive_exon
GAGGCAACCTAAAAAGGACACCCCACTGAAAAAGCAGGGTTCACAGGAAGAG	3737159	3737306	3737356	3737304	-1	KQ004720.1	ENSMNEG00000034791.1	3736361	3738199	None	9692	2394	196984	No_or_no_constitutive_exon
TTGAAATTGTGTTTTTAAATTGAGTTGTTCTATTCTTTTTTGGGAATCAGGG	6724539	6724673	6724723	6724671	-1	KQ009447.1	ENSMNEG00000041913.1	6706423	6895499	ZFHX4	9692	2394	196984	No_or_no_constitutive_exon
ATCCTGACAGTCCTCTGCAAATGATGGTGTCAGGCCACAGAGGGACTGAGCG	6774982	6775303	6775353	6775301	-1	KQ009447.1	ENSMNEG00000031376.1	6774982	6779980	None	9692	2394	196984	No_or_no_constitutive_exon
GCGGCTGTACAAGGTTGACCATCTTGGATGATGGCAAAACACTGGGTGAGTA	13679599	13679779	13679829	13679777	-1	KQ009447.1	ENSMNEG00000042647.1	13679599	13679951	None	9692	2394	196984	No_or_no_constitutive_exon
GTTGCATTGAGCCAAGATCACGGTATTGCACGCCAGCCTGGGCAACAGAGAG	3650648	3650705	3650755	3650703	-1	KQ009337.1	ENSMNEG00000029315.1	3648579	3652777	None	9692	2394	196984	No_or_no_constitutive_exon
CTCTGGGCCTGGTTCTTGCCCCTCCAGACTGTTTCTGGATACTCAGGGAGGG	5419382	5419389	5419332	5419384	1	KQ009337.1	ENSMNEG00000038037.1	5390337	5426702	JAG1	9692	2394	196984	No_or_no_constitutive_exon
TATATTTTAACATGAATCTTTATTTGTAAACTAATAATATGGGAGGCAAGCA	10116559	10116615	10116665	10116613	-1	KQ009337.1	ENSMNEG00000033748.1	10090061	10136156	MCM8	9692	2394	196984	No_or_no_constitutive_exon
TAACTCTTACGATACTAATGTGTTTGCCTCCTTCTGCCACCAGGGGGCAGAC	10997827	10997961	10997777	10997829	1	KQ009337.1	ENSMNEG00000035441.1	10984458	10997961	None	9692	2394	196984	No_or_no_constitutive_exon
TCTTTTTCTTTTTTTTTTCTTATTGGGACATGGTTGGGGAAAGTATACAGAA	12437252	12437346	12437396	12437344	-1	KQ009337.1	ENSMNEG00000043818.1	12429587	12447288	CDC25B	9692	2394	196984	No_or_no_constitutive_exon
TAATGCCACCATCACCACTTCCCTCAAGAGCGAGGGGGAGGAAGAGGAAGAG	12449155	12449760	12449105	12449157	1	KQ009337.1	ENSMNEG00000037528.1	12447927	12449760	CENPB	9692	2394	196984	No_or_no_constitutive_exon
TGCTTTTCTAGAAGCCCAGATCTATGTATACTCTGACTCATGGGGGACAGCG	12763822	12764218	12763772	12763824	1	KQ009337.1	ENSMNEG00000028686.1	12762811	12764218	None	9692	2394	196984	No_or_no_constitutive_exon
TCGACCTCCCAGGCTCGGGTGATCCTCCCACTTAGCAATTGGGACTACAGAG	12973064	12973178	12973014	12973066	1	KQ009337.1	ENSMNEG00000034091.1	12972500	12973497	None	9692	2394	196984	No_or_no_constitutive_exon
TCCGGATGCAGGGTAATGAGGCTAATTTCTGCTCATCTCTGTGTGGGCAGGA	13459860	13459949	13459999	13459947	-1	KQ009337.1	ENSMNEG00000037347.1	13452943	13478936	VPS16	9692	2394	196984	No_or_no_constitutive_exon
ACATGCAGAAGAGTCTGCTCAGGGTTGGCCTGGATGGCCGGGCTGGAGAGGG	13456901	13456926	13456976	13456924	-1	KQ009337.1	ENSMNEG00000037347.1	13452943	13478936	VPS16	9692	2394	196984	No_or_no_constitutive_exon
CCGGGCTGGAGAGGGCGGGGCTGGGAGGGGTGGGATGGGTAGCGGGGAAGCT	13456730	13456889	13456939	13456887	-1	KQ009337.1	ENSMNEG00000037347.1	13452943	13478936	VPS16	9692	2394	196984	No_or_no_constitutive_exon
GTTCTCCTCCCTGGCATGGGTCTGACCAGTAGGGTGGGGGGGGTGGGTAGGG	13480545	13480784	13480495	13480547	1	KQ009337.1	ENSMNEG00000044351.1	13478932	13484315	PCED1A	9692	2394	196984	No_or_no_constitutive_exon
GAGCAGAGTCTCATCCCTGTCTATTTCTCCTTGCAGACGGTGGGCAAAAGCA	13850851	13850989	13850801	13850853	1	KQ009337.1	ENSMNEG00000027954.1	13847741	13857059	SNRPB	9692	2394	196984	No_or_no_constitutive_exon
AATACGGGTGACTGAGCACAGCCTCTAAGCACAGCCTCTCTGGGGAGCAGTT	13928308	13928437	13928487	13928435	-1	KQ009337.1	ENSMNEG00000037273.1	13891932	13948027	TGM6	9692	2394	196984	Yes
GCTAGGCATGGTGGTGCGCACCTGTAATCCCAGCTACTCGGGAGGCTGAGGC	13617172	13617214	13617264	13617212	-1	KQ009359.1	ENSMNEG00000039668.1	13609391	13892674	None	9692	2394	196984	No_or_no_constitutive_exon
CAGGCACCCCCTTGGAGGATGAGGCCACTCTGGGCCAGTGCGGGGTGGAGGC	42579	42801	42851	42799	-1	KQ009027.1	ENSMNEG00000035049.1	42579	42981	None	9692	2394	196984	No_or_no_constitutive_exon
GTAGGGGGTTTGCTGGTGTCTTCAGCAGTATTTTTGTGTTTGGGGAGCAGCT	2319811	2320042	2319761	2319813	1	KQ009027.1	ENSMNEG00000044809.1	2267716	2344969	ACTN2	9692	2394	196984	Yes
TGCCAAGTGTCAGGCACTGAGCCAGGCCTTGGGAGGATAAAGGGGAAGAGAA	2307019	2307091	2306969	2307021	1	KQ009027.1	ENSMNEG00000028908.1	2306964	2307343	None	9692	2394	196984	No_or_no_constitutive_exon
CCTGAGGACATCTGCAAAACCCACCTAGAGAACACCAGGTTTGGGGGTAGTG	5824818	5824885	5824935	5824883	-1	KQ009027.1	ENSMNEG00000020233.1	5823236	5830643	None	9692	2394	196984	No_or_no_constitutive_exon
AATTTCTCGAATAGGGTGAACAAACAGATGTCACGGTGGGAGAACAACAGCC	7497001	7497104	7496951	7497003	1	KQ009027.1	ENSMNEG00000043406.1	7364709	7525843	WDR64	9692	2394	196984	No_or_no_constitutive_exon
TCTATAGTAAAAATATTATTTTATTTTATTTTTTGATCTGGGGACTCAAGGA	7608703	7608802	7608653	7608705	1	KQ009027.1	ENSMNEG00000032416.1	7575242	7616799	EXO1	9692	2394	196984	No_or_no_constitutive_exon
AGCGGCCCCACCTCGCTGTTCGCGGTGACGGTGGCGCCGCCCGGGGCGAGGC	10644683	10644706	10644756	10644704	-1	KQ009027.1	ENSMNEG00000043645.1	10634690	10645673	HNRNPU	9692	2394	196984	No_or_no_constitutive_exon
GAGATGGGACCTCTTCGCCTAGCTCTGAAAAGCTTTCTCTGGGATTGCAGCT	13284745	13284929	13284979	13284927	-1	KQ009027.1	ENSMNEG00000029021.1	13256448	13288026	ZNF496	9692	2394	196984	No_or_no_constitutive_exon
TATGGCCGAGTCCTATTTGCTGTCTATCATATGCACTCAAAGTAGGGGAGAA	14023799	14024040	14024090	14024038	-1	KQ009027.1	ENSMNEG00000042044.1	14023799	14025990	None	9692	2394	196984	No_or_no_constitutive_exon
TGAGCCTAGGGGGGCAGGTAATGGCTGACGGGGTGGTAGAGAGAAGGGAGTG	36839	36859	36909	36857	-1	KQ006030.1	ENSMNEG00000037160.1	31044	45468	SV2A	9692	2394	196984	No_or_no_constitutive_exon
TGGATGGAAAAAATGATAACTCTGTGTTTCCCAAATCCTACTGAGGGTAGAA	490283	490394	490233	490285	1	KQ006030.1	ENSMNEG00000038419.1	483717	496108	C1orf54	9692	2394	196984	Yes
ATTTGAATTGCATTTTCTGAGTTCGATGCTTTCTGCCACCAGGGGTCTAGCC	695051	695236	695001	695053	1	KQ006030.1	ENSMNEG00000028542.1	582236	703798	RPRD2	9692	2394	196984	Yes
AGTTGTACCGGCAGTCGCTGGAGATTATCTCTCGGTACCTTCGGGAGCAGGC	819091	819212	819262	819210	-1	KQ006030.1	ENSMNEG00000045448.1	814805	820572	MCL1	9692	2394	196984	No_or_no_constitutive_exon
GGGCAACACATTCCCTCCTACCCCCCGCCCGCAGAGAATTTCAGGGTGAGCC	1077389	1077417	1077467	1077415	-1	KQ006030.1	ENSMNEG00000044100.1	1068847	1117976	ARNT	9692	2394	196984	Yes
TCTTGCCAGCAATCCTCTAAAAAACTAGTGTGGGGCCTTGGGTATAACAGGA	1250239	1250260	1250310	1250258	-1	KQ006030.1	ENSMNEG00000042406.1	1247908	1259229	CERS2	9692	2394	196984	No_or_no_constitutive_exon
GCCGGCCGGAGGGCTACCGGGGCCGCGCCCTGAAGAGGGTGGACGTCGAGAA	1458303	1458409	1458459	1458407	-1	KQ006030.1	ENSMNEG00000035534.1	1454647	1472913	SEMA6C	9692	2394	196984	No_or_no_constitutive_exon
ATGTCAGCACCTTCTTCTAAGTGCTGGGCGGGTGGGGACTGGGTGGGCAGGA	1750927	1750955	1751005	1750953	-1	KQ006030.1	ENSMNEG00000038332.1	1745380	1802529	POGZ	9692	2394	196984	No_or_no_constitutive_exon
AGTAATGAGAATTCTTTCTTTTTTCCCACAGGAGTGTCATGGGCCGGCAGAC	1750697	1750819	1750869	1750817	-1	KQ006030.1	ENSMNEG00000038332.1	1745380	1802529	POGZ	9692	2394	196984	No_or_no_constitutive_exon
AGGAACCTGAGCCAGCATCAGGTGGTGGTGGTAGTGGGGTTGGCAAAAAGGA	1748706	1748777	1748827	1748775	-1	KQ006030.1	ENSMNEG00000038332.1	1745380	1802529	POGZ	9692	2394	196984	No_or_no_constitutive_exon
ATACACATTACTGCTAAGCTGTATCCTTTTCAAGGCTGGGAAACAGTCAGGC	2160198	2160237	2160287	2160235	-1	KQ006030.1	ENSMNEG00000021524.1	2158221	2177339	TDRKH	9692	2394	196984	No_or_no_constitutive_exon
CAAGCCGGATCCAACATGGAGAGTCAGGATCTGCCGTTCATGGGAGACAGGG	2815205	2815555	2815605	2815553	-1	KQ006030.1	ENSMNEG00000042232.1	2796819	2821722	FLG2	9692	2394	196984	No_or_no_constitutive_exon
ATGTGGGCTCCAAGTAGAGGCAGCAGATCCACATGTTCCTCTGAGGGAAGGC	3719908	3719929	3719858	3719910	1	KQ006030.1	ENSMNEG00000030552.1	3719756	3720397	None	9692	2394	196984	No_or_no_constitutive_exon
GTACTCTGGGCCTGGTCCTCAAGGCTCACTTCCATGATGGGGGTGGGTAGGT	4135614	4135768	4135564	4135616	1	KQ006030.1	ENSMNEG00000041222.1	4133173	4137610	S100A1	9692	2394	196984	No_or_no_constitutive_exon
GAGCAGTCCGGGAGGGAGCGCGCCTAGGGCGGAGCGTAGGCTGTGGGGAGGG	4323613	4324508	4323563	4323615	1	KQ006030.1	ENSMNEG00000044807.1	4323459	4328390	SLC27A3	9692	2394	196984	No_or_no_constitutive_exon
CCCGTGCCTGGGCCTGATTTGAGGAGTTTTGAAGAATTTTAGGGGGACAGTG	4405129	4405138	4405188	4405136	-1	KQ006030.1	ENSMNEG00000029449.1	4405129	4409616	None	9692	2394	196984	No_or_no_constitutive_exon
CTGATGGACCCTGCTCCTTTTGGGTACCCCCAACTTTGCTGGGGGTGCAGAG	4504216	4504386	4504436	4504384	-1	KQ006030.1	ENSMNEG00000044525.1	4491933	4507351	DENND4B	9692	2394	196984	No_or_no_constitutive_exon
TTCTTCGAGCTCCATTTGGGCACCACACCTTGTGGTATTGCAGGGACAAGAT	4627183	4627222	4627272	4627220	-1	KQ006030.1	ENSMNEG00000030106.1	4553330	4732217	NUP210L	9692	2394	196984	Yes
ATCTATGAAAAAAAAAATACTTAGAGGATGAGGAGGGATCGGGGACTCAGGG	4940740	4940747	4940690	4940742	1	KQ006030.1	ENSMNEG00000037311.1	4933608	4962764	ATP8B2	9692	2394	196984	No_or_no_constitutive_exon
TTAACAATACCAGAAAAGGAGAATCTTTTAAAATATTGGAATGAGGGGAGGT	5037161	5037173	5037223	5037171	-1	KQ006030.1	ENSMNEG00000029467.1	5036326	5041211	None	9692	2394	196984	No_or_no_constitutive_exon
TGGCCTCTCTGCTAAGAACATACCTGGCACGGCTGCCCTGGGCTGGGCAGCT	5609950	5610159	5610209	5610157	-1	KQ006030.1	ENSMNEG00000039092.1	5608442	5619818	PBXIP1	9692	2394	196984	No_or_no_constitutive_exon
CAGCTCGGGGGTGGGCCCCGGGGCGGGTCCGGGGCCCGGAGGCGGGGCAGAG	5758106	5758298	5758056	5758108	1	KQ006030.1	ENSMNEG00000029238.1	5751690	5760498	EFNA3	9692	2394	196984	No_or_no_constitutive_exon
CCAGGTCAGACCCCTCTGGAAGGGATGGAGTATGGGGGTCCTGGTGGAAGTG	5876580	5876624	5876530	5876582	1	KQ006030.1	ENSMNEG00000044482.1	5867547	5879043	TRIM46	9692	2394	196984	No_or_no_constitutive_exon
CCGCCGCCGCCGCTCCCGCCGCCATTTTGGGTTCGCTTTGCGGAGGGGAGAC	6431385	6431589	6431639	6431587	-1	KQ006030.1	ENSMNEG00000038421.1	6400360	6432284	YY1AP1	9692	2394	196984	No_or_no_constitutive_exon
CCACTCCCAGCTCTAACACCCTTTGGCCCTTGGGCATCCTGGGTGGCCAGGT	7792955	7793098	7792905	7792957	1	KQ006030.1	ENSMNEG00000043790.1	7736925	7806725	NTRK1	9692	2394	196984	Yes
TTCAACTTCTCTGTTTGCCTCCTGATCTCATTCTCTTACTGTGGGGACAGGG	7862456	7862704	7862754	7862702	-1	KQ006030.1	ENSMNEG00000042185.1	7860039	7968307	ARHGEF11	9692	2394	196984	Yes
CAGCCTGAGGAACAAGGAGATGCTCTGCACAGAGCCATGGGGCAAACAAGGA	10313041	10313138	10313188	10313136	-1	KQ006030.1	ENSMNEG00000042318.1	10313041	10314065	OR10J3	9692	2394	196984	No_or_no_constitutive_exon
CCTGATAAAGCATGAATGGTGGACACCTCTCGCTCTTTTCCAGGGTATAGAA	11028011	11028041	11028091	11028039	-1	KQ006030.1	ENSMNEG00000033308.1	11028011	11076564	None	9692	2394	196984	No_or_no_constitutive_exon
GCTTTTCCGTTCACGGGGCTGAGATGAACCCTGAGCTCTCAGACAGGGAGGC	11975366	11975397	11975447	11975395	-1	KQ006030.1	ENSMNEG00000041369.1	11971535	11978763	ITLN2	9692	2394	196984	No_or_no_constitutive_exon
ATCGTGGTTGTCCCTGTCTGCCCCCTGCAGGCCGGTGCCCCGCGGGTGAGCT	12098490	12098830	12098880	12098828	-1	KQ006030.1	ENSMNEG00000043450.1	12089558	12108545	NECTIN4	9692	2394	196984	No_or_no_constitutive_exon
AGAGGTGGAGCAGACTTGAAGCAGAATATAAAGAACTGCTGGGACACTAGGC	12152778	12152797	12152847	12152795	-1	KQ006030.1	ENSMNEG00000045188.1	12150773	12161812	DEDD	9692	2394	196984	No_or_no_constitutive_exon
TTTCATCCTTTTGGAAGTAATTAATGTTTTTGTTTGTTTGGGGGTTGCAGGC	12715377	12715564	12715327	12715379	1	KQ006030.1	ENSMNEG00000041603.1	12711382	12720056	DUSP12	9692	2394	196984	No_or_no_constitutive_exon
GACGCAACGGGAGGCGGGGCGTGGCCGTACTCTGATTGGTGACGGGTGAGGT	13839400	13839521	13839350	13839402	1	KQ006030.1	ENSMNEG00000039039.1	13835254	13857058	None	9692	2394	196984	No_or_no_constitutive_exon
TCCGCGGCGCTCCGGGCCAGGGCGGCTGGCCTCACCGCCCACTGGGGAAGAC	3275259	3275908	3275209	3275261	1	KQ009458.1	ENSMNEG00000034840.1	3274309	3275908	None	9692	2394	196984	No_or_no_constitutive_exon
GTTTGAAAGGAGGTGTTCATTTAACAAAAGACCGTAAGGTTGTGGGATAGCT	6203306	6203363	6203413	6203361	-1	KQ009458.1	ENSMNEG00000030550.1	6200551	6205526	None	9692	2394	196984	Yes
TGTGATCCCTGTAGGTCAACAGACATAGCTCTGGCTGCTGGGGCAGCCAGAA	11157357	11157634	11157684	11157632	-1	KQ009458.1	ENSMNEG00000029379.1	11157157	11158076	None	9692	2394	196984	No_or_no_constitutive_exon
ATAACAAACAGGTCACTGGCAGGGCAGGTCACAACCACTGACTGGGCAAGAA	11157157	11157271	11157321	11157269	-1	KQ009458.1	ENSMNEG00000029379.1	11157157	11158076	None	9692	2394	196984	No_or_no_constitutive_exon
TTTGTTGGAGGGTCCACTCAGACTCTCACCTGTGCTTCCGAGGGGAGGAGGA	13691702	13692311	13691652	13691704	1	KQ009458.1	ENSMNEG00000032865.1	13688629	13692452	None	9692	2394	196984	No_or_no_constitutive_exon
GTGGGTGTTGGACAAGTGGTATGGCGTGTGCTATCAGCATTCTGGGAAAGTC	4921965	4922841	4921915	4921967	1	KQ009005.1	ENSMNEG00000028683.1	4921837	4922841	None	9692	2394	196984	No_or_no_constitutive_exon
GGAGCCGGCCAGGCCTCTGCCGGGGCAGCGACTGGTGCTACTGGGGACAGCG	6029187	6029647	6029137	6029189	1	KQ009005.1	ENSMNEG00000041854.1	6025216	6029647	None	9692	2394	196984	No_or_no_constitutive_exon
AGGGCTGCTACGTCAAGGACCTCAGCCGCCTGGGTAGGGACCTGAGGAAGAC	6325852	6325906	6325802	6325854	1	KQ009005.1	ENSMNEG00000036456.1	6302771	6329873	CTDSP2	9692	2394	196984	No_or_no_constitutive_exon
GCTAAGCCCAGGATGGCAACTGGCTCTGCCCATGGGGATGGGAACTGGAGGA	6400575	6400765	6400525	6400577	1	KQ009005.1	ENSMNEG00000032141.1	6398195	6401371	CDK4	9692	2394	196984	No_or_no_constitutive_exon
TTTGCGCTCTCAACGTGGTCTACATGGTGAGGTTTTGGAGGTGGGGGAAGCT	6404639	6404659	6404709	6404657	-1	KQ009005.1	ENSMNEG00000032135.1	6401683	6405019	TSPAN31	9692	2394	196984	No_or_no_constitutive_exon
TCTGTTCTGCTCTCCATTCTATCTCTATCTCCTTCGCTTCGGGAAACCAGCC	6421640	6421700	6421590	6421642	1	KQ009005.1	ENSMNEG00000044301.1	6407711	6426941	AGAP2	9692	2394	196984	No_or_no_constitutive_exon
AAGAGCTGGAGAGCAATTACCGCCGGGTGTGGGGCTCTCAAGGTGGGGAGGG	6429050	6429093	6429143	6429091	-1	KQ009005.1	ENSMNEG00000045314.1	6424334	6456825	OS9	9692	2394	196984	No_or_no_constitutive_exon
CAAGGATATCCCCAGAACCTTTGCCTTCATAGTATGGAGGGCATGAACAGGC	6433227	6433316	6433366	6433314	-1	KQ009005.1	ENSMNEG00000045314.1	6424334	6456825	OS9	9692	2394	196984	No_or_no_constitutive_exon
CTTGTCAAATGGGGACCCCCCACCCTGAGTCCCTTTCACCCTGGGGGCAGTG	6555722	6556471	6556521	6556469	-1	KQ009005.1	ENSMNEG00000022272.1	6553537	6558713	DTX3	9692	2394	196984	No_or_no_constitutive_exon
CCCTTTCCTTTTAACTCTTTTGATTTTCTCACCTCTGGGGAAACCACAAGGA	6629185	6629191	6629135	6629187	1	KQ009005.1	ENSMNEG00000042396.1	6620407	6638590	DCTN2	9692	2394	196984	No_or_no_constitutive_exon
CCTTCTGCTGAGTTCCACCCTCATCACTGTCACCTCTTCCCCTGGGGAAGCT	6705956	6706046	6706096	6706044	-1	KQ009005.1	ENSMNEG00000036386.1	6699425	6711835	GLI1	9692	2394	196984	Yes
CTGATGCTAGGGAAGGAAAAGGAGTCCTAAGGAACTTTAGGGCCACAGAGTC	7049641	7049810	7049860	7049808	-1	KQ009005.1	ENSMNEG00000032147.1	6974129	7059865	LRP1	9692	2394	196984	No_or_no_constitutive_exon
TGCTAGGGAAGGAAAAGGAGTCCTAAGGAACTTTAGGGCCACAGAGTCAGCC	7049641	7049806	7049856	7049804	-1	KQ009005.1	ENSMNEG00000032147.1	6974129	7059865	LRP1	9692	2394	196984	No_or_no_constitutive_exon
GAGGCTTTTGTGGGGGAACTGTGATCCAGGGCCTTCTGGTGAGGGGGAAGCC	7032534	7032559	7032609	7032557	-1	KQ009005.1	ENSMNEG00000032147.1	6974129	7059865	LRP1	9692	2394	196984	No_or_no_constitutive_exon
AAGAGGCCTTTTATTGCCCTGTGTCACCCATTTCTCCCTTGGGTTGGCAGTG	7957877	7957974	7957827	7957879	1	KQ009005.1	ENSMNEG00000041624.1	7953303	7958504	None	9692	2394	196984	No_or_no_constitutive_exon
GGGTAAACATAGGGAATGTCTGATTAGAGAAACATGGTAGAGGGAGGAAGGG	8028415	8028446	8028365	8028417	1	KQ009005.1	ENSMNEG00000002356.1	8022782	8037984	ANKRD52	9692	2394	196984	No_or_no_constitutive_exon
CATACCTTGATCCCTAGAGTGACTGGCAGAGTAAGTAAGGGGAGGGATAGTA	8100741	8100788	8100691	8100743	1	KQ009005.1	ENSMNEG00000024702.1	8100598	8100788	None	9692	2394	196984	No_or_no_constitutive_exon
TGGGCCCTTCTGAACAGATTGGGCAGGCAGGGTCAACTGCAGGGCCACAGCA	8141003	8141073	8140953	8141005	1	KQ009005.1	ENSMNEG00000043890.1	8116270	8145484	SMARCC2	9692	2394	196984	No_or_no_constitutive_exon
GTTGGAGGTGGGGTTGGAAAGCCTGGGGCCCTATCCTGCGGGGAAGCGAGTC	8147673	8147792	8147842	8147790	-1	KQ009005.1	ENSMNEG00000037322.1	8144065	8147960	None	9692	2394	196984	No_or_no_constitutive_exon
CAAGGCTGAGAAAGTCTGGGAGGACAGAAGAGGGACTTTTCTGGGGAAAGGC	8183299	8183396	8183446	8183394	-1	KQ009005.1	ENSMNEG00000011748.1	8167472	8188805	ESYT1	9692	2394	196984	No_or_no_constitutive_exon
TCTATCCTAGTGTCCTGGTGAGACCCTCCGCTGCAGTGGGGAAGGGACAGGA	8412275	8412306	8412356	8412304	-1	KQ009005.1	ENSMNEG00000033490.1	8399079	8421816	DGKA	9692	2394	196984	No_or_no_constitutive_exon
TGGGCTGGAGTGGGGAAGGGAAACTGATTGCAACCACCTATGGGGTGCAGAC	8665257	8665678	8665728	8665676	-1	KQ009005.1	ENSMNEG00000038515.1	8665257	8673971	RDH5	9692	2394	196984	No_or_no_constitutive_exon
GAAAGATGTCATGGGGAGTAAGGGTAGTGAGTGCAGTGATGGGGCAGGAGGA	8696842	8696876	8696792	8696844	1	KQ009005.1	ENSMNEG00000039845.1	8682240	8706654	ITGA7	9692	2394	196984	No_or_no_constitutive_exon
TCACTGAGACCCCCCTTCTGTGTCCAGGATGTGGACAGTAGGGATAGGAGGC	8696945	8697054	8696895	8696947	1	KQ009005.1	ENSMNEG00000039845.1	8682240	8706654	ITGA7	9692	2394	196984	No_or_no_constitutive_exon
TTTTTTATTGCTCTTGCCCCCTGCCCCTGCCAAGGTGGGGAAGAGGGTAGGT	9687115	9687162	9687065	9687117	1	KQ009005.1	ENSMNEG00000033561.1	9683610	9687649	DCD	9692	2394	196984	No_or_no_constitutive_exon
TTTCTGAGAAACTACCTCCTTTCTTCCCGCAGGGACTGGGGACAGAAGAGGG	9756204	9756331	9756154	9756206	1	KQ009005.1	ENSMNEG00000019110.1	9745181	9756331	PPP1R1A	9692	2394	196984	No_or_no_constitutive_exon
TTCTTTCACACACAATTTGGTTTTTTTCTTCTCTTCTCTTGGGGACTCAGGA	9991357	9991435	9991485	9991433	-1	KQ009005.1	ENSMNEG00000039565.1	9987348	10015852	COPZ1	9692	2394	196984	No_or_no_constitutive_exon
ATTCCTACTTCACTAACCCTTCCTTATCCTGCCACCTCGCCGGGGGCCAGGA	10346628	10346974	10347024	10346972	-1	KQ009005.1	ENSMNEG00000033520.1	10342888	10358802	None	9692	2394	196984	No_or_no_constitutive_exon
ACCATGCCTAAAGCACCAAAGGGAAAAAGTGCAGGATGGGAAAAAAAAAGTC	10548405	10548971	10548355	10548407	1	KQ009005.1	ENSMNEG00000028594.1	10548358	10548971	None	9692	2394	196984	No_or_no_constitutive_exon
TCTTGCGGGGAAAGACTACCACCCCCTTACCCCCGGGCTCTGATGGGTAGAT	11231461	11231548	11231411	11231463	1	KQ009005.1	ENSMNEG00000031617.1	11230802	11254680	RARG	9692	2394	196984	No_or_no_constitutive_exon
GCTCCAGGCAGCAGACTGACCATCTCCCAGACTGCCAGTGACTGGGGGAGGA	11251465	11251500	11251415	11251467	1	KQ009005.1	ENSMNEG00000031617.1	11230802	11254680	RARG	9692	2394	196984	No_or_no_constitutive_exon
TTCCCCAGTGCCCTTGTCTCATTGCCAACTTCCTATCTCTGGGAAACCAGAT	11912996	11913122	11912946	11912998	1	KQ009005.1	ENSMNEG00000029960.1	11909121	11917167	KRT74	9692	2394	196984	Yes
CCCTATGATGCTGCAAGAAGAGGTTCTTAGGTTCTGCCTCTGGGTGGCAGGT	12157552	12157761	12157502	12157554	1	KQ009005.1	ENSMNEG00000030994.1	12155520	12162429	KRT83	9692	2394	196984	Yes
TCTCTCTTAGTTTCCATGGACCAATTAGCCTCCTATGGGCGGAAGGACAGAA	12705805	12705842	12705892	12705840	-1	KQ009005.1	ENSMNEG00000022599.1	12644851	12799025	SCN8A	9692	2394	196984	No_or_no_constitutive_exon
GTCTGTTTGTCACTTGCAGCTGAAGATGGAAAGAGCCAGGCGAAGGGGAGGC	859639	859713	859589	859641	1	KQ009369.1	ENSMNEG00000037043.1	859208	900125	PURG	9692	2394	196984	No_or_no_constitutive_exon
AAATTATTTGATTGGTTATACTTCAAATGAGATATTTGGGAAGTAAAAAGCA	1146725	1146820	1146870	1146818	-1	KQ009369.1	ENSMNEG00000038058.1	1129200	1157797	UBXN8	9692	2394	196984	No_or_no_constitutive_exon
TGTCTATGTAATTGTATATGTTTTATCTTTTTCCCCTATAATATGGGCAGGA	2874337	2874471	2874287	2874339	1	KQ009369.1	ENSMNEG00000002442.1	2706053	2896539	KIF13B	9692	2394	196984	No_or_no_constitutive_exon
GTTTTAACTTTTCTTTCATGTCAATGACGACATCTGTTTTGGGAGCTCAGGG	2772581	2772594	2772531	2772583	1	KQ009369.1	ENSMNEG00000002442.1	2706053	2896539	KIF13B	9692	2394	196984	No_or_no_constitutive_exon
GCAGCTGGACCCCATGCCTAAACATGTACCGATGCAGGGCACGATGGAAGGC	2917366	2917446	2917496	2917444	-1	KQ009369.1	ENSMNEG00000036228.1	2914204	3004802	HMBOX1	9692	2394	196984	No_or_no_constitutive_exon
GAGGCTCTGCCATTTGTCTGTTTTCTCCCCAGGTCTGCCCGGGGAAAGAGGT	4083372	4083453	4083322	4083374	1	KQ009369.1	ENSMNEG00000043810.1	3997312	4121478	SCARA5	9692	2394	196984	No_or_no_constitutive_exon
AGCCTGCCCCAGATCCCCATGCTGTGAGTACAGTGGGGTACAGAGGACAGGG	4562808	4562876	4562926	4562874	-1	KQ009369.1	ENSMNEG00000032809.1	4528605	4671763	PTK2B	9692	2394	196984	No_or_no_constitutive_exon
CCCTTTCCTTGCTTACTGTCCTGTTTGTTGTTTGGTGTTCACATGGGCAGAG	8690717	8694572	8690667	8690719	1	KQ009369.1	ENSMNEG00000028969.1	8665224	8694572	ENTPD4	9692	2394	196984	No_or_no_constitutive_exon
CGCACCTGGAGAGGGGTACGGGAGACAGGGGAACACGATGGGGCAGGGAGAC	9071928	9071960	9072010	9071958	-1	KQ009369.1	ENSMNEG00000044970.1	9071754	9072219	None	9692	2394	196984	No_or_no_constitutive_exon
ACGGCCATCTTCCAGTAATTTGCCAAAACGACGAACACAAAGGGAAAGAGGA	9543997	9544457	9543947	9543999	1	KQ009369.1	ENSMNEG00000029252.1	9543898	9544457	None	9692	2394	196984	No_or_no_constitutive_exon
CACCAGCCGCATCTTCTCTTCCCTTTGGCGTGTCTCCCTGGGGTGGGCAGGA	10034016	10036205	10033966	10034018	1	KQ009369.1	ENSMNEG00000029448.1	10023891	10036205	PHYHIP	9692	2394	196984	No_or_no_constitutive_exon
AGGTTTTTACAGGTACAGTGTATATATTTGATGTAATGGGAATGACAGAGCC	10285424	10285465	10285515	10285463	-1	KQ009369.1	ENSMNEG00000032724.1	10250771	10290017	XPO7	9692	2394	196984	No_or_no_constitutive_exon
TCAGTAGTCATATTTTAAGAGCGCTGCCTTCCTTCTTCCCTTGGGAATAGAG	10270365	10270559	10270609	10270557	-1	KQ009369.1	ENSMNEG00000032724.1	10250771	10290017	XPO7	9692	2394	196984	Yes
TCCCTCATATTCTATTTTGTTCTGAATTGCTCACAAGGGAATGGGATAAGGC	11359702	11359754	11359652	11359704	1	KQ009369.1	ENSMNEG00000043481.1	11356705	11359754	None	9692	2394	196984	No_or_no_constitutive_exon
GCCTTGCAGCGGGAGCTGGAGCGGCTGCGGGCCGAGCTGCGGGAGGAGAGGC	12058325	12058399	12058275	12058327	1	KQ009369.1	ENSMNEG00000044405.1	12003572	12062267	LZTS1	9692	2394	196984	No_or_no_constitutive_exon
TGGTGCAGCGAGCCCGGGAGTTGGTGCCGCAGGACCTGTGGGCAGCCAAGGC	12477973	12478024	12478074	12478022	-1	KQ009369.1	ENSMNEG00000044608.1	12440962	12478862	INTS10	9692	2394	196984	No_or_no_constitutive_exon
GCTGGACACAGTGGCTCATGCCTGTAATCCCAGCACTTTGGGAGGCCAAGGC	1491067	1491071	1491121	1491069	-1	KQ004797.1	ENSMNEG00000045323.1	1471099	1494861	ASB14	9692	2394	196984	No_or_no_constitutive_exon
TCAATTTTAAAACCAACAATTGTATAACAGTCCTTATTTTGGGAATACAGGG	1528766	1528925	1528975	1528923	-1	KQ004797.1	ENSMNEG00000037293.1	1495840	1738897	None	9692	2394	196984	No_or_no_constitutive_exon
GGGCAAGTGAGGCACCCAACACAGGCGCATAATTTGTGGGGATACCAGAGAC	10810028	10810062	10810112	10810060	-1	KQ004797.1	ENSMNEG00000036965.1	10723616	10850648	LRIG1	9692	2394	196984	No_or_no_constitutive_exon
AATTCCCCAGAAATTAATAGTAAGTGGGGTCTTTGTGGGTTGGGAAGTAGTT	1488884	1488890	1488940	1488888	-1	KQ007336.1	ENSMNEG00000031979.1	1488884	1527097	RRN3	9692	2394	196984	No_or_no_constitutive_exon
TTATTAATGAAGTCGACATGAAGTTTATCATAATCAAAGGGTGGAAACAGCT	1505883	1505887	1505937	1505885	-1	KQ007336.1	ENSMNEG00000031979.1	1488884	1527097	RRN3	9692	2394	196984	No_or_no_constitutive_exon
GCTGCTTCGAAGTGCTTGAAAATGGTTTACTATGCAAATGCAGTTGGGAGGG	1571458	1571707	1571408	1571460	1	KQ007336.1	ENSMNEG00000042918.1	1571171	1573077	None	9692	2394	196984	No_or_no_constitutive_exon
GGAGACTCTCATCCAGTTCTATCTCAGAGTTTAAAGAGGGAATGTGGAAGAT	1572300	1572584	1572250	1572302	1	KQ007336.1	ENSMNEG00000042918.1	1571171	1573077	None	9692	2394	196984	No_or_no_constitutive_exon
AACTACAGAATGATGGTGGCTATACCAGGGACTCTGTTCTGATTAGGGAGTT	1572645	1573077	1572595	1572647	1	KQ007336.1	ENSMNEG00000042918.1	1571171	1573077	None	9692	2394	196984	No_or_no_constitutive_exon
CTCTCTGCACAGATGCCCCCCTTGGAAGCCTGGAGAACGGGACAGGCCAGAG	4375644	4375677	4375727	4375675	-1	KQ007336.1	ENSMNEG00000036610.1	3861598	4451655	SNX29	9692	2394	196984	No_or_no_constitutive_exon
ATGCTCTCTCTGCACAGATGCCCCCCTTGGAAGCCTGGAGAACGGGACAGGC	4375644	4375682	4375732	4375680	-1	KQ007336.1	ENSMNEG00000036610.1	3861598	4451655	SNX29	9692	2394	196984	No_or_no_constitutive_exon
AGCCTGAGAGGTGGCTCCACTCACGCCCAGCCTCCGCTCTGGGACTGCAGGT	7694181	7694290	7694340	7694288	-1	KQ007336.1	ENSMNEG00000043782.1	7694181	7695164	None	9692	2394	196984	No_or_no_constitutive_exon
TGGTCTTCGTGGGACTAAGTCTGCATTTCTGGTTTCTTTCAGGGTGGCAGCA	7829064	7829167	7829217	7829165	-1	KQ007336.1	ENSMNEG00000039929.1	7780275	7829556	ABAT	9692	2394	196984	No_or_no_constitutive_exon
GCATACGCAAAGGCATATCAGCTCATGACTTCACATCTTTCACTGGGGAGCC	7781100	7781268	7781318	7781266	-1	KQ007336.1	ENSMNEG00000043585.1	7781100	7781447	None	9692	2394	196984	No_or_no_constitutive_exon
GTCCCCGCTGAGCAGAGCCCAGGGTTCTGATGCAGCCTCTGGGGGGCCAGGG	11854274	11854423	11854473	11854421	-1	KQ007336.1	ENSMNEG00000035774.1	11853844	11854785	SMIM22	9692	2394	196984	No_or_no_constitutive_exon
ACTGGTGAGGGGGCTGCACCTGCAAGGCGAGGACCACCTGCATGGGGCAGGG	11866709	11866944	11866659	11866711	1	KQ007336.1	ENSMNEG00000028232.1	11862408	11872367	SEPT12	9692	2394	196984	No_or_no_constitutive_exon
AGCTGGCTGGGTGCTGGAGCGTTCCTGACTGTGCTGCCAGGGGAGATCAGGC	11883878	11883964	11883828	11883880	1	KQ007336.1	ENSMNEG00000033641.1	11883553	11893225	ZNF500	9692	2394	196984	Yes
TCAGAGGAGCCTGGGAACAAGGGCAGTGACAGGGCCGGCAGGGCCTGGAGGG	12056778	12056872	12056728	12056780	1	KQ007336.1	ENSMNEG00000034611.1	12052429	12058477	UBALD1	9692	2394	196984	No_or_no_constitutive_exon
GATGCCTCGGCTTGAGGGCGGGTCCTGGATCCCGGATGGGGGCTGGGGAGCC	12358429	12358478	12358379	12358431	1	KQ007336.1	ENSMNEG00000043447.1	12292329	12390866	None	9692	2394	196984	No_or_no_constitutive_exon
GGAGGGGGCTGGGCAGAGTCCAGGCCTCCAGAGCCCCTGGGACACAGCAGGT	13794742	13794841	13794692	13794744	1	KQ007336.1	ENSMNEG00000004077.1	13786254	13798528	BICDL2	9692	2394	196984	No_or_no_constitutive_exon
AGTGGGGTTGGGGAGACAACAGCCCAGGGGCTAGGCGGGAATGACCAGAGTC	13829250	13829320	13829370	13829318	-1	KQ007336.1	ENSMNEG00000043262.1	13828285	13841264	None	9692	2394	196984	No_or_no_constitutive_exon
GATGGGCCTCCCCACGCTGCGGCCCCACTGAGGCGGCGGCTCGGGGACAGGA	13860894	13861092	13861142	13861090	-1	KQ007336.1	ENSMNEG00000043915.1	13857249	13861477	PAQR4	9692	2394	196984	No_or_no_constitutive_exon
GAAGGGGTTGAGTCAGTTATGTCCCTAACTGGTAAAAGGTTGAGGGGTAGGT	14042025	14042179	14041975	14042027	1	KQ007336.1	ENSMNEG00000042677.1	14034271	14054226	None	9692	2394	196984	No_or_no_constitutive_exon
GCTTTCGCTGCTGTCTTCGGATCCTGTGTCCGCAGGGGGGGTGATGAGAGTC	846188	846409	846459	846407	-1	KQ009216.1	ENSMNEG00000044380.1	846188	846666	None	9692	2394	196984	No_or_no_constitutive_exon
CTCTTAGGGTGAGAAGCTGGAGGGGTCTTGGCATGAAGGGGAGGTGGGAGAA	2218778	2218810	2218728	2218780	1	KQ009216.1	ENSMNEG00000035387.1	2205422	2223770	ITGA10	9692	2394	196984	No_or_no_constitutive_exon
AAGCCTGCTGAGGGTGAAGGGGAACCATCCAGTGTCCTGGGTTGGGGAAGCA	2259620	2259648	2259570	2259622	1	KQ009216.1	ENSMNEG00000036118.1	2255048	2265604	PIAS3	9692	2394	196984	No_or_no_constitutive_exon
TTTTAAGGGACTTACTGATAATTTTATTTTTTGGGGTTGGGGGAGGACAGGT	2445584	2445781	2445534	2445586	1	KQ009216.1	ENSMNEG00000021393.1	2412623	2453532	PDZK1	9692	2394	196984	Yes
AATGTTCCTTTATGTCTCTTTGTGTCTCTGTCTGTCTGCCTCGGGAGCAGGG	3786106	3786176	3786226	3786174	-1	KQ009216.1	ENSMNEG00000033251.1	3784950	3811906	HAO2	9692	2394	196984	Yes
AGGTGAGGACCGAGTGTTTATCTTTTTCAGACCTCCACAGAGCCCGGGAGAA	6034214	6034324	6034164	6034216	1	KQ009216.1	ENSMNEG00000035138.1	6029046	6039834	TRIM45	9692	2394	196984	No_or_no_constitutive_exon
ATTTTTAGTGGTATGTACAAAAATTCCCATGGATCAGAAAACTGGGAAAGCT	6767907	6767943	6767993	6767941	-1	KQ009216.1	ENSMNEG00000034326.1	6764918	6796683	ATP1A1	9692	2394	196984	No_or_no_constitutive_exon
CGCGGCCCGCCATGAGGTGGAGTAGGGCGTTCCAGGGCGAGTTGGGGGAGAT	7191928	7191978	7192028	7191976	-1	KQ009216.1	ENSMNEG00000036847.1	7102574	7192014	SLC22A15	9692	2394	196984	No_or_no_constitutive_exon
CCCCGCCTCTGTCTGTCTGTCCCTCCCTGCCTGGCTCATGCCGAGGGCAGGC	9019810	9020159	9019760	9019812	1	KQ009216.1	ENSMNEG00000034665.1	9005861	9071689	SYT6	9692	2394	196984	No_or_no_constitutive_exon
TTGCGTTGGGTTCTAACAGAGACGTAATGGAGAGAGCACTGGGCTGGGAGTC	9064101	9064202	9064051	9064103	1	KQ009216.1	ENSMNEG00000034665.1	9005861	9071689	SYT6	9692	2394	196984	No_or_no_constitutive_exon
GGAAAAGGGCCAAGATGGGGGCTGAAAACTGACGCCTTGGGGACAGAGAGAT	10020425	10020475	10020525	10020473	-1	KQ009216.1	ENSMNEG00000029222.1	10020425	10020848	None	9692	2394	196984	No_or_no_constitutive_exon
AATCATTTGGAAATCTGTGGTTTGCAAAGAAATCTGTGACCACTAGGGAGCT	11975956	11976190	11976240	11976188	-1	KQ009216.1	ENSMNEG00000029808.1	11971648	11977215	None	9692	2394	196984	No_or_no_constitutive_exon
AGCATTTGCTAAAAACCTTTTTCTCTCTCTTTTTTTGGGGGATGTGGCAGAG	13209465	13209531	13209581	13209529	-1	KQ009216.1	ENSMNEG00000044805.1	13199722	13228172	STRIP1	9692	2394	196984	Yes
GGCTGGATTGGGGTGTGATGCTCAGAGTGAGTGTGTTTTGTGGGTGGCAGGT	13561502	13561603	13561653	13561601	-1	KQ009216.1	ENSMNEG00000028409.1	13553764	13609935	GSTM4	9692	2394	196984	No_or_no_constitutive_exon
GGCTGGATTGGGGTGTGATGCTCAGAGTGAGTGTGTTTTGTGGGTGGCAGGT	13608073	13608174	13608224	13608172	-1	KQ009216.1	ENSMNEG00000028409.1	13553764	13609935	GSTM4	9692	2394	196984	No_or_no_constitutive_exon
CTGGATTGGGGTGCGATGCTGAGAGTGAGTCTATGTTTTGTGGGTGGTAGGT	13596333	13596434	13596484	13596432	-1	KQ009216.1	ENSMNEG00000028409.1	13553764	13609935	GSTM4	9692	2394	196984	No_or_no_constitutive_exon
TATTTGTGATTTTTGTGTGTGTGTGTGTGTGTTTATGGGGCCCAAGGAAGGG	13763298	13763484	13763248	13763300	1	KQ009216.1	ENSMNEG00000035329.1	13763180	13763484	None	9692	2394	196984	No_or_no_constitutive_exon
TACCCCCAAGGGTGGGCCAACACCAGGGCTATAGCCTTTGGGGCCGGTAGGA	13998610	13998639	13998689	13998637	-1	KQ009216.1	ENSMNEG00000030963.1	13997657	14021878	None	9692	2394	196984	No_or_no_constitutive_exon
GCCTCATCTACTTCCTTTCCCCACCAGATGGGGGCCCAGGGCCTGGGAAGGC	13998369	13998517	13998567	13998515	-1	KQ009216.1	ENSMNEG00000030963.1	13997657	14021878	None	9692	2394	196984	No_or_no_constitutive_exon
CTTGGTCTTTTTTTGCTATATGTTTCTAAATGTCTGTCTTTGGGATGTAGTT	1911819	1911966	1911769	1911821	1	KQ009304.1	ENSMNEG00000032054.1	1899541	1927995	RNF20	9692	2394	196984	Yes
TATATGTTTATTCTCTCTTCCATCCTGATAATTAATTCTGCTGAGGGAAGAA	5061473	5061713	5061423	5061475	1	KQ009304.1	ENSMNEG00000031881.1	5060693	5061713	OR13D1	9692	2394	196984	No_or_no_constitutive_exon
ACTTGCCATTTTCCTGCTGTCCCCCTGCCCCCTCCACTGCCTGGGTAAAGAT	5179804	5179929	5179979	5179927	-1	KQ009304.1	ENSMNEG00000031730.1	5151879	5297232	ABCA1	9692	2394	196984	No_or_no_constitutive_exon
ACACGCGCAGAGGAAAATCAGCACTGCCCCAGGGTCCCAGGCTGGGTGAGGT	5188784	5188813	5188863	5188811	-1	KQ009304.1	ENSMNEG00000031730.1	5151879	5297232	ABCA1	9692	2394	196984	No_or_no_constitutive_exon
GAATGCAGAGAAAGCTATCTGTGGCATTGGCCTTTGTCGGGGGATCCAAGGT	5188572	5188657	5188707	5188655	-1	KQ009304.1	ENSMNEG00000031730.1	5151879	5297232	ABCA1	9692	2394	196984	No_or_no_constitutive_exon
CATGTGTGACGGTAGATGGATGTGACATGTGGTAACTTGCACATGGGCAGTT	5225153	5225198	5225248	5225196	-1	KQ009304.1	ENSMNEG00000031730.1	5151879	5297232	ABCA1	9692	2394	196984	No_or_no_constitutive_exon
CCTGTCTCAAAAACAAAACAAAACAAAACTTAGGTTCTATTTGGGAATAGTC	12071472	12071494	12071422	12071474	1	KQ009304.1	ENSMNEG00000036887.1	12062627	12131098	ZNF483	9692	2394	196984	No_or_no_constitutive_exon
AGAAGGGAAGAGATCTGTATTATGCAACTATGATTATGTGGGGAACGGAGAA	12815095	12815115	12815165	12815113	-1	KQ009304.1	ENSMNEG00000031109.1	12685613	12816590	SUSD1	9692	2394	196984	Yes
ACGTCCCGGCCCGGCCGCGGGATGCCCCCGCTTCATCTCCATGGGCTAAGTG	13896042	13896215	13895992	13896044	1	KQ009304.1	ENSMNEG00000038096.1	13895530	13896215	None	9692	2394	196984	No_or_no_constitutive_exon
CAATGTCTATGCTCAAATCTTATCTTGGCTATCTATGGGTTTTAGAAAAGTA	1261084	1261142	1261192	1261140	-1	KQ009271.1	ENSMNEG00000030140.1	938741	1375751	None	9692	2394	196984	No_or_no_constitutive_exon
CTGTTATGATCTGGAACTCCCACCACAGAATTCCGTTTCCATGGGCCAAGAG	5113502	5113560	5113610	5113558	-1	KQ009271.1	ENSMNEG00000040949.1	5081576	5114638	C10orf126	9692	2394	196984	No_or_no_constitutive_exon
GCTATTGCTAGTGTTAGTGCATCTTATGTGAGTCCCAGGGAAGCCAAAAGAT	7069433	7069455	7069383	7069435	1	KQ009271.1	ENSMNEG00000043430.1	7064349	7069455	None	9692	2394	196984	No_or_no_constitutive_exon
TGGCTTGTGAACTCTGCAATTCTCTGTCCAGTATCGGAGTGTGGGATGAGGG	9488721	9488922	9488972	9488920	-1	KQ009271.1	ENSMNEG00000029004.1	9464964	9635519	KIAA1217	9692	2394	196984	Yes
TTAACTAGTTATCTTCCCCCCTTCCTTCCCCTCTTACCCCACCCGGGAAGAA	11420833	11420986	11420783	11420835	1	KQ009271.1	ENSMNEG00000037448.1	11294583	11474775	PIP4K2A	9692	2394	196984	No_or_no_constitutive_exon
GCAGCGTCAGTTGAATGAGCCAAAACTAGAACGACGGCCTCGGGAGAGAGAC	13002686	13002784	13002834	13002782	-1	KQ009271.1	ENSMNEG00000034554.1	12999777	13003994	None	9692	2394	196984	No_or_no_constitutive_exon
CTCTGCGCAAGCGCAGCACCCGCGAACCAAGACGCTTCTGTTGGGGGCAGGT	522511	522709	522461	522513	1	KQ005702.1	ENSMNEG00000030378.1	521585	544854	DEDD2	9692	2394	196984	No_or_no_constitutive_exon
GGTGGCCGCGGGAGGCGCCTTCTAATGCTCACGTCTCCCCCGGGGCACAGAG	649520	649669	649470	649522	1	KQ005702.1	ENSMNEG00000029149.1	612451	654129	POU2F2	9692	2394	196984	No_or_no_constitutive_exon
CCCAAGCCTCAGAGACATGAACTTCGATTGGCTGAACGGCAGGGCCCGAGCG	669101	669152	669202	669150	-1	KQ005702.1	ENSMNEG00000034279.1	663906	677097	ZNF574	9692	2394	196984	No_or_no_constitutive_exon
TTTCCCATTCCTGGGGAGAGGGAAGTTATTTGAGGGCTTGAGGGTGGCAGCT	690592	690818	690542	690594	1	KQ005702.1	ENSMNEG00000041919.1	680035	751745	GRIK5	9692	2394	196984	No_or_no_constitutive_exon
CAGTGAGCTGAGATCCGGCCACTGCACTCCAGCCTGGGCGACAGAGTGAGAC	741018	741284	741334	741282	-1	KQ005702.1	ENSMNEG00000033887.1	741018	743558	None	9692	2394	196984	No_or_no_constitutive_exon
TGGGTAGGCTAGGAGGTAGAAAAGGACGCTAGACGGGGGCGGAGGAGGAGCA	786946	787158	786896	786948	1	KQ005702.1	ENSMNEG00000032260.1	762270	795715	ATP1A3	9692	2394	196984	Yes
GGCTTCCCCTTCTGCCCAGTAGGAGTGACAGGGCTATCTGGGGGGCTCAGGT	1439560	1439682	1439732	1439680	-1	KQ005702.1	ENSMNEG00000002275.1	1430476	1474507	AXL	9692	2394	196984	Yes
GTGCTGAGACGGTTCTCTATCCAGTTCTACGGAATTTCGGGATGGGAAAGAA	1584364	1584425	1584475	1584423	-1	KQ005702.1	ENSMNEG00000033051.1	1573478	1589286	CYP2F1	9692	2394	196984	No_or_no_constitutive_exon
TCTTCTCCAACCCCCAGGACTTCAATCCCCAGTAATTCCTGGATGGGAAGAG	1759983	1760057	1759933	1759985	1	KQ005702.1	ENSMNEG00000044731.1	1753541	1761587	None	9692	2394	196984	No_or_no_constitutive_exon
CCTGGCCTGTGACCTGGCTATCAGGGGCCCACGCAGTGGGGGGATGCCAGGT	2120677	2120697	2120747	2120695	-1	KQ005702.1	ENSMNEG00000043873.1	2107176	2140697	LTBP4	9692	2394	196984	No_or_no_constitutive_exon
TCTGGAGGTGGAGGAGAGGGCCCATCCTCTGTGAGGGGTCACCACGGAAGCA	2154076	2154214	2154264	2154212	-1	KQ005702.1	ENSMNEG00000039634.1	2144582	2160579	SHKBP1	9692	2394	196984	No_or_no_constitutive_exon
GTAAGGTTGGCTAGGGGTTATGGAGGAGGCCTTCCTGAGGCGGGGAGTAGGG	2950516	2950669	2950466	2950518	1	KQ005702.1	ENSMNEG00000040045.1	2949445	2956477	FBL	9692	2394	196984	No_or_no_constitutive_exon
TGGCATGAGTCACTCACCAGTCCCCATCTCCTGGCTGGCTGGCTGGGCAGGT	2960435	2960624	2960385	2960437	1	KQ005702.1	ENSMNEG00000043869.1	2956656	2966729	DYRK1B	9692	2394	196984	Yes
ATCGTTCTGGGGCTCGCCGCCTGCAAAACCTCTGGAGGTGGGCAAGGAAGGG	3356085	3356094	3356144	3356092	-1	KQ005702.1	ENSMNEG00000041553.1	3332942	3385202	SUPT5H	9692	2394	196984	No_or_no_constitutive_exon
CCTCAACCTTCAATTCGTGTTTGCTTCCCCGTTCACGCTCCAGGGACCAGCG	3355921	3355983	3356033	3355981	-1	KQ005702.1	ENSMNEG00000041553.1	3332942	3385202	SUPT5H	9692	2394	196984	No_or_no_constitutive_exon
TTCAGAGGCTGGGAGGTGGAGCACGGGGGAACGGCTGGGCCATAGAAAAGAA	3976468	3976524	3976418	3976470	1	KQ005702.1	ENSMNEG00000036196.1	3974419	3983402	FBXO17	9692	2394	196984	No_or_no_constitutive_exon
AGTTTGCAGGAGCTGGGGGACTCTCATCAGCCTGTGCAGTCAGGAGGGAGGG	4102090	4102110	4102040	4102092	1	KQ005702.1	ENSMNEG00000039542.1	4092078	4106328	None	9692	2394	196984	No_or_no_constitutive_exon
ATGGGCACTACGTGTGGGGCCCGGAGACCTGTTGTGGGCCAGGGCTGGAGCT	4513035	4513201	4513251	4513199	-1	KQ005702.1	ENSMNEG00000034883.1	4375979	4546084	RYR1	9692	2394	196984	No_or_no_constitutive_exon
GTATCTGGTGGTGGCTCATTGAGACCCCCTGTCCCCACATGGGTGGCCAGGC	4476501	4476688	4476738	4476686	-1	KQ005702.1	ENSMNEG00000034883.1	4375979	4546084	RYR1	9692	2394	196984	No_or_no_constitutive_exon
AAAATGGAGGGCCAACGTGATGGCGCCTTGGGGATGACTGGGGGCTGCAGGC	4448002	4448035	4448085	4448033	-1	KQ005702.1	ENSMNEG00000034883.1	4375979	4546084	RYR1	9692	2394	196984	No_or_no_constitutive_exon
GTGGCTGGAACAGGGAGGGCAGAAGTGAGAATGTGAGGGGGAAAGGCTAGGC	4441777	4441923	4441973	4441921	-1	KQ005702.1	ENSMNEG00000034883.1	4375979	4546084	RYR1	9692	2394	196984	No_or_no_constitutive_exon
GGTCAGGCCTTGGACCTAAATGAGATGGAGCCTCAGGAGAGTGGCGGGAGTG	4643121	4643308	4643358	4643306	-1	KQ005702.1	ENSMNEG00000034302.1	4622499	4658088	CATSPERG	9692	2394	196984	No_or_no_constitutive_exon
TCAAATTCACACTGGTGAGAAACCATATGAATGCAAAGAATGTGGGAAAGCG	5367610	5367824	5367560	5367612	1	KQ005702.1	ENSMNEG00000036515.1	5367404	5368385	ZNF781	9692	2394	196984	No_or_no_constitutive_exon
GAGGGCACACTCAGGGGGGAAGCCTCATGTGTGCAGGGAGTGTGGGCAAGGC	5717424	5717561	5717611	5717559	-1	KQ005702.1	ENSMNEG00000037790.1	5712414	5751828	HKR1	9692	2394	196984	No_or_no_constitutive_exon
CCTGAACTGACTATGCACATTGAACAGGAATGTGCCCTTACAGGGATCAGTG	5842202	5842322	5842152	5842204	1	KQ005702.1	ENSMNEG00000045000.1	5799556	5848167	ZNF585A	9692	2394	196984	No_or_no_constitutive_exon
AGAGAATTCATACCGGTGAGAAACCATACATATGTAATGAATGTGGGAAGGC	6066528	6066696	6066746	6066694	-1	KQ005702.1	ENSMNEG00000041636.1	6050649	6067491	None	9692	2394	196984	No_or_no_constitutive_exon
ACAGAATTCATACTGGTGAGAAACCCTATGAATGTAAGGAATGTGGGAAGGC	6066141	6066360	6066410	6066358	-1	KQ005702.1	ENSMNEG00000041636.1	6050649	6067491	None	9692	2394	196984	No_or_no_constitutive_exon
CATAGTGCTGTCATTGAGTCATCCTTTGCCTTGTCCTCTGGGAACTGTAGGT	6905123	6905261	6905311	6905259	-1	KQ005702.1	ENSMNEG00000034165.1	6881041	6932596	WDR62	9692	2394	196984	No_or_no_constitutive_exon
GATTCTGTCTAAAAAAAAAAAAAAAAGAATGAGATCAGACTTGGGGGTAGGG	7161067	7161138	7161188	7161136	-1	KQ005702.1	ENSMNEG00000040122.1	7143754	7172017	APLP1	9692	2394	196984	Yes
GAGGAAGCTGGGCCTTGACTCCCTTAACTGGGGGGAATTGGGACTGAAAGCC	7180588	7180711	7180761	7180709	-1	KQ005702.1	ENSMNEG00000038647.1	7173730	7183684	KIRREL2	9692	2394	196984	No_or_no_constitutive_exon
TGGGGTCAGAGGATGGAAACGGCTTTGTCTGTTTTGCGTGCGGGGAACAGGT	7213665	7213759	7213615	7213667	1	KQ005702.1	ENSMNEG00000001464.1	7193663	7224705	NPHS1	9692	2394	196984	Yes
CGCAGGAAGGGACTTCGCAGGTCGGGACCTGACGCCTGCTGGCTGGGCAGTG	7246614	7246753	7246564	7246616	1	KQ005702.1	ENSMNEG00000044063.1	7245724	7260399	PRODH2	9692	2394	196984	No_or_no_constitutive_exon
GAGTACAGAGGAGGGAGGCCAGTGGCTGGGGAGACGGGGAAGCGGGGGAGTC	7310828	7310898	7310948	7310896	-1	KQ005702.1	ENSMNEG00000038696.1	7309985	7312120	PSENEN	9692	2394	196984	No_or_no_constitutive_exon
GTGGGGACCCCTACCCCCACCACAGGCCCCAAGAGGACAGGGGGGCTAAGGA	7331376	7331405	7331455	7331403	-1	KQ005702.1	ENSMNEG00000031122.1	7319541	7340666	KMT2B	9692	2394	196984	No_or_no_constitutive_exon
ACCTGGGACTGTTCTGTGGGCCCCGACGACATCACCTACTGGGGCAGTAGCC	7422022	7422223	7422273	7422221	-1	KQ005702.1	ENSMNEG00000034282.1	7420871	7424046	ETV2	9692	2394	196984	No_or_no_constitutive_exon
GCGTCCAGCCTTCGTCCCCCACGTGCTACAGAGAGCAGGTGAGGGGCCAGGG	7432919	7432951	7433001	7432949	-1	KQ005702.1	ENSMNEG00000030009.1	7427141	7438610	RBM42	9692	2394	196984	No_or_no_constitutive_exon
GGAAGGAGGCAGAGAAGTTAGGCCAGGGGGCCCACCATGCTGCGGGGCAGGC	7539091	7539307	7539041	7539093	1	KQ005702.1	ENSMNEG00000027478.1	7537359	7543511	SBSN	9692	2394	196984	No_or_no_constitutive_exon
GAAATGAGGCAGGGAGGTTTGGCCAGGGTATCCACCATGCTGCAGGGCAGGC	7539361	7539440	7539311	7539363	1	KQ005702.1	ENSMNEG00000027478.1	7537359	7543511	SBSN	9692	2394	196984	No_or_no_constitutive_exon
GCCGGGAGGGACGGGGGCCCTGCAGCTGGGCACGGGGGCGGGGGCGCGAGCC	7787062	7787145	7787195	7787143	-1	KQ005702.1	ENSMNEG00000039139.1	7776016	7789423	USF2	9692	2394	196984	No_or_no_constitutive_exon
TGGAGAGGGGACACTGGCTCTGCTCTTGGGGATCCCCGGGGGTGGGGCAGGT	7786376	7786459	7786509	7786457	-1	KQ005702.1	ENSMNEG00000039139.1	7776016	7789423	USF2	9692	2394	196984	No_or_no_constitutive_exon
TGTCCTTGGCTCGCCCAGGATAATAATCTGATGTGTTTCTCGGGGTGTAGTT	8045976	8045981	8046031	8045979	-1	KQ005702.1	ENSMNEG00000042726.1	8039390	8049605	SCN1B	9692	2394	196984	No_or_no_constitutive_exon
ACTTAAGAGGCTGAGGGGGTTCCAGGAGCTTTGTGGGGCAGAATTGGGAGTG	8069938	8070065	8070115	8070063	-1	KQ005702.1	ENSMNEG00000042054.1	8053563	8085874	GRAMD1A	9692	2394	196984	No_or_no_constitutive_exon
AAAAAAAGCAGTGCTTTACTTTCTTGATGTATTTCAGATTGGGAATCAAGAT	8353572	8355025	8355075	8355023	-1	KQ005702.1	ENSMNEG00000036115.1	8352806	8391162	ZNF181	9692	2394	196984	No_or_no_constitutive_exon
AAAAAAAGCAGTGCTTTGCTTTCTTGATATATTTCAGATTGGGAATCAAGAT	8384984	8385717	8385767	8385715	-1	KQ005702.1	ENSMNEG00000036115.1	8352806	8391162	ZNF181	9692	2394	196984	No_or_no_constitutive_exon
CATTTCAGACCAGCAACTCTCACCTCTAGAGAAGGCCCCACTGGGGACAGTT	8453219	8453783	8453169	8453221	1	KQ005702.1	ENSMNEG00000030080.1	8451358	8454362	None	9692	2394	196984	No_or_no_constitutive_exon
TGGTCTCCAGCATTCCAGGGACCCCTCTCAACCCTTGTCCTTGCAGGGAGAC	8495454	8495518	8495568	8495516	-1	KQ005702.1	ENSMNEG00000042701.1	8487206	8512246	WTIP	9692	2394	196984	No_or_no_constitutive_exon
TGCAGGATGCTGTCCTGGGTGCTGCCCATCCTGTGCCTCCTGGGGAGCAGAC	8599388	8599549	8599599	8599547	-1	KQ005702.1	ENSMNEG00000041101.1	8570629	8607019	PDCD2L	9692	2394	196984	No_or_no_constitutive_exon
ATGGTGGGTGATAAAGATTGCATCTATGTTTCTTCAGATGGGGTCCAGAGAC	8811831	8811851	8811901	8811849	-1	KQ005702.1	ENSMNEG00000039430.1	8808884	8869283	LSM14A	9692	2394	196984	No_or_no_constitutive_exon
GCGCCGCGCACCCCGACCTCCGCGCGAGTGGCGGCGGCGGCACGGGCAAGGC	9794420	9794678	9794370	9794422	1	KQ005702.1	ENSMNEG00000038473.1	9793601	9794678	None	9692	2394	196984	No_or_no_constitutive_exon
GCCGGGCATAGTGGCTCATGCCTGTATTCCCAGCACTTTGGGAGGCCCAGGA	9965997	9966001	9966051	9965999	-1	KQ005702.1	ENSMNEG00000029027.1	9924629	9974481	WDR88	9692	2394	196984	No_or_no_constitutive_exon
TAATAAAAATTTAAGAGATGCTGTTCAGTTCAATGTGATTGCAATGGGAGAG	1990376	1990740	1990326	1990378	1	KQ004742.1	ENSMNEG00000041339.1	1989976	1991517	None	9692	2394	196984	No_or_no_constitutive_exon
TGGCATATAATTGTACAACAGATAGCACTAATCCTTTCCACTGGGTGAAGCT	1990922	1991249	1990872	1990924	1	KQ004742.1	ENSMNEG00000041339.1	1989976	1991517	None	9692	2394	196984	No_or_no_constitutive_exon
CTTTTTTTTTTTTTTTTTATGAAGGATACACCTACTACATCACTGGGGAGAG	8702798	8702833	8702883	8702831	-1	KQ004742.1	ENSMNEG00000042098.1	8700607	8708258	None	9692	2394	196984	No_or_no_constitutive_exon
AGGGACGATGCGCGAGTACAAAGTGGTGGTGCTGGGCTCGGGCGGGGTAGGC	9252926	9253197	9252876	9252928	1	KQ004742.1	ENSMNEG00000037480.1	9251407	9312149	RAP2A	9692	2394	196984	No_or_no_constitutive_exon
AGGTGAACGTGTTGTTTGGTTCTACTGCATTGTGGAGCATGCGGGGGAAGAG	3259705	3259774	3259655	3259707	1	KQ009194.1	ENSMNEG00000034897.1	3258467	3259774	None	9692	2394	196984	No_or_no_constitutive_exon
GATCGTGCCACTGCACTCCAGCCTGGGCGACAGTGAGCAGTGGGGTGGAGTT	5151959	5151980	5152030	5151978	-1	KQ009194.1	ENSMNEG00000038872.1	5149996	5152064	None	9692	2394	196984	No_or_no_constitutive_exon
GGGCGCAGGCGGCGACACAAAGGGAGGAGCGGCGGGGCCGGGCCCGGGAGGC	5449860	5450001	5449810	5449862	1	KQ009194.1	ENSMNEG00000028961.1	5449609	5567633	TMEM181	9692	2394	196984	No_or_no_constitutive_exon
CAGGGTGACCTGGCCTGGGCAGGAGCAGTCATGCCATACTCGGCAGGGAGAA	5740453	5740483	5740533	5740481	-1	KQ009194.1	ENSMNEG00000039070.1	5721512	5777894	None	9692	2394	196984	No_or_no_constitutive_exon
TTTCTAATCTCTCCCTTTTTTATTCTTTTCTTCTTTTTTGTGGGGGGCAGGT	7291065	7291202	7291015	7291067	1	KQ009194.1	ENSMNEG00000045014.1	7255935	7311551	RTN4IP1	9692	2394	196984	No_or_no_constitutive_exon
TTTCCGTTGCAAGTTGTGCTCCCCTACAAGAGGAAGTACTGGGCAATAAGAG	7360861	7362088	7362138	7362086	-1	KQ009194.1	ENSMNEG00000033538.1	7313048	7524095	CRYBG1	9692	2394	196984	No_or_no_constitutive_exon
AAAAATGATTTGAATGTTTTATTTGCGGCATTGGAAGATTGGGTATGGAGGA	7606282	7606294	7606232	7606284	1	KQ009194.1	ENSMNEG00000032866.1	7562226	7845283	ATG5	9692	2394	196984	No_or_no_constitutive_exon
TGAAATGGAGTGTTGCTCTGTCAGTGCAGCCTCGACTTTGGGAGCTCAAGTG	12420954	12420984	12421034	12420982	-1	KQ009194.1	ENSMNEG00000030199.1	11991959	12726863	None	9692	2394	196984	No_or_no_constitutive_exon
AAGTGCAATTGCTGGGGAAGAACATCCCAGAGGTTCAATTCTGCGGGAAGTG	160011	160138	159961	160013	1	KQ004708.1	ENSMNEG00000036981.1	141209	200762	None	9692	2394	196984	No_or_no_constitutive_exon
TATGAAATGACTTACTCAAATTTTTTTGGTGACATTGGGACAGTGTAGAGAT	2408115	2408154	2408065	2408117	1	KQ004708.1	ENSMNEG00000000049.1	2406037	2417333	None	9692	2394	196984	No_or_no_constitutive_exon
TTGTCTACACCGGTGAGTTCATAGCTCCAGCTTCTGTGGGAAAGCGGTAGAG	9197838	9197901	9197951	9197899	-1	KQ004708.1	ENSMNEG00000039157.1	9165850	9294411	EBF3	9692	2394	196984	No_or_no_constitutive_exon
ATGGAGGGGCAGGCTGGTTAGATATTAAGACCAGATTCCAGAGTGGGTAGAA	11369461	11369649	11369699	11369647	-1	KQ004708.1	ENSMNEG00000027490.1	11360948	11377806	BNIP3	9692	2394	196984	No_or_no_constitutive_exon
CTAGGTGACCGGGAGGGACACGACAGGGCACGAAGAGATTTGGGGGTGAGGG	12280857	12280881	12280931	12280879	-1	KQ004708.1	ENSMNEG00000029133.1	12244973	12368132	CFAP46	9692	2394	196984	No_or_no_constitutive_exon
TGGGCCATGCACCCTCTTTGCTATGGGGGCCTCTTGTTTGGGTTGAGTAGGA	12265049	12265171	12265221	12265169	-1	KQ004708.1	ENSMNEG00000029133.1	12244973	12368132	CFAP46	9692	2394	196984	No_or_no_constitutive_exon
TCGGGGTGCGGCTGGCCGCGGGGCCGGGGCGCTGTGCGGGGCGCGTGGAGGT	12901262	12901521	12901212	12901264	1	KQ004708.1	ENSMNEG00000043161.1	12895358	12930111	SCART1	9692	2394	196984	No_or_no_constitutive_exon
ACTAGCAGAAACAAATTGAACCCCTTTTGATCTCATAGAGGGCGAATTAGAA	648980	649180	648930	648982	1	KQ009083.1	ENSMNEG00000034584.1	648897	649180	None	9692	2394	196984	No_or_no_constitutive_exon
CAGAGCCGGCATGGGCAGCGGGCGCAGCGCGGGGGGCTGCCGGGGGGCAGCC	3291382	3291886	3291332	3291384	1	KQ009083.1	ENSMNEG00000036962.1	3288689	3339304	SFRP1	9692	2394	196984	No_or_no_constitutive_exon
CCATTCATGGGATGTCAGTTTTCCCCATTGCTTGCCCTCCTAAAGGGTAGCA	5858228	5858460	5858510	5858458	-1	KQ009083.1	ENSMNEG00000027975.1	5838061	5945243	TACC1	9692	2394	196984	No_or_no_constitutive_exon
TCCCATCAGCTGCTGTTTTAATCTCTCTCCAGGCTGTGCGGGTAACAAAGCC	7012694	7012735	7012785	7012733	-1	KQ009083.1	ENSMNEG00000040921.1	7003734	7027198	ERLIN2	9692	2394	196984	No_or_no_constitutive_exon
CATTTCCCACATAATTAACACCATGGCTCCTGTCCAATCTTGAAGGGTAGGT	7971413	7971496	7971546	7971494	-1	KQ009083.1	ENSMNEG00000031911.1	7860821	8027036	KCNU1	9692	2394	196984	No_or_no_constitutive_exon
GGCCTCAAGCAGTCCTCCCACCTCAGCCTCCCAAAGTGCTGGGATTACAGGC	11393803	11393823	11393753	11393805	1	KQ009083.1	ENSMNEG00000041704.1	11385088	11398912	TTI2	9692	2394	196984	No_or_no_constitutive_exon
GGTGTTTTCTAGGCCACTGAATGTCATCACCCTTTCTGTTCTGGGAAAAGCG	822924	823127	822874	822926	1	KQ006630.1	ENSMNEG00000030085.1	546937	912270	None	9692	2394	196984	Yes
CCCTTCGTTCCCTTACGCCCTTGGCTTCATCGTGGATCTTAAAAGGGCAGTT	1901950	1901968	1901900	1901952	1	KQ006630.1	ENSMNEG00000038197.1	1897484	1992487	SYT17	9692	2394	196984	No_or_no_constitutive_exon
GTAGGGTGGCTTTTAAAATGAATATGTTCTTTTCTTCCTTTTGGGACAAGCT	4464322	4464518	4464272	4464324	1	KQ006630.1	ENSMNEG00000043102.1	4197109	4519231	EFCAB6	9692	2394	196984	No_or_no_constitutive_exon
TTTCAGACAACGGAGGGGATGGAAAACCCTGGTATCCTGATGGGAGCCAGGT	5520078	5520186	5520028	5520080	1	KQ006630.1	ENSMNEG00000037068.1	5489262	5523442	POLDIP3	9692	2394	196984	No_or_no_constitutive_exon
ATGGGCAGAGGGGCACAAGGCAGGAACTGGGAAGGCGGGGGACGGGGAAGGT	6026286	6026478	6026236	6026288	1	KQ006630.1	ENSMNEG00000037279.1	6023364	6028762	None	9692	2394	196984	No_or_no_constitutive_exon
TCCTCTGAAGTCTCTCTGCCTTTGCATCTTGTCCTTTTTCACATGGGCAGGC	8002774	8002922	8002972	8002920	-1	KQ006630.1	ENSMNEG00000036502.1	7979960	8023141	ADSL	9692	2394	196984	No_or_no_constitutive_exon
CCTACTGCTCCCTCCTACCTACACCCTGGGCCTGCCCTGTGGGGCCACAGCA	8730264	8730450	8730500	8730448	-1	KQ006630.1	ENSMNEG00000033140.1	8698723	8835361	CACNA1I	9692	2394	196984	Yes
AGCAATCTCTTTCTCTCTCGTCCTGATAATTCCTTTCTGTGTTGGGGCAGGT	9718661	9718785	9718835	9718783	-1	KQ006630.1	ENSMNEG00000035572.1	9704734	9736662	GTPBP1	9692	2394	196984	Yes
TGCATGCAGAGTGGCCCAGGAAATTCCTGAGCAGGCTGGGGTGAAGACAGAC	9709686	9709713	9709763	9709711	-1	KQ006630.1	ENSMNEG00000035572.1	9704734	9736662	GTPBP1	9692	2394	196984	No_or_no_constitutive_exon
GGCCTCAAGTGATCCTCCCACCTCAGCCTCCCAAAGTGCTGGGATGACAGGC	9751527	9751708	9751477	9751529	1	KQ006630.1	ENSMNEG00000041860.1	9744307	9751708	None	9692	2394	196984	No_or_no_constitutive_exon
TAAATTAATTTTTGTTTTTATTTGTTTGTTTCACCCACAGGAGGGGAAAGGA	9892774	9892836	9892724	9892776	1	KQ006630.1	ENSMNEG00000037270.1	9812039	9897681	FAM227A	9692	2394	196984	No_or_no_constitutive_exon
CAGAGTTAGCTCTGTCTTGTGACACCTTTGTTTTTGCAGGGGAAGGAAAGAT	12136653	12136728	12136603	12136655	1	KQ006630.1	ENSMNEG00000012843.1	12123866	12143756	EIF3D	9692	2394	196984	No_or_no_constitutive_exon
GCCATGAAGGCCCAGTTCGAGCGGGATCTGCAGGGCCGGGACGAGCAGAGCG	12408407	12408438	12408357	12408409	1	KQ006630.1	ENSMNEG00000027951.1	12308945	12415478	MYH9	9692	2394	196984	No_or_no_constitutive_exon
GTCTGAGATCGATGTGCGAGGGGGAAGCCTCACTGCAGGAGGGGTGACAGCC	2477939	2477960	2478010	2477958	-1	KQ004686.1	ENSMNEG00000038014.1	2477939	2479326	None	9692	2394	196984	No_or_no_constitutive_exon
GGCCTCAGAGAACAGCATCTCGGCCCAGGCCAGGGGCCTGCTGGGTGGAGGC	6320164	6320274	6320114	6320166	1	KQ004686.1	ENSMNEG00000036938.1	6319784	6320274	None	9692	2394	196984	No_or_no_constitutive_exon
AGTGGATCCATTAGATATTGAAACCGTGGAAGCAATTAACTGGGGGTAAGCA	6873115	6873142	6873065	6873117	1	KQ004686.1	ENSMNEG00000041076.1	6847443	6931851	FAM160B1	9692	2394	196984	No_or_no_constitutive_exon
TCGTTAAAAAGAGCATGCTTGTAAAATAATATCCTTCTGGGGGACTGCAGGA	8583260	8583415	8583210	8583262	1	KQ004686.1	ENSMNEG00000038735.1	8581760	8604371	PNLIP	9692	2394	196984	No_or_no_constitutive_exon
TTTTTTTTTTCAAATTTAATATTAAAATTATTTTGTTTCATGGGTAAAAGAC	207331	207419	207281	207333	1	KQ004609.1	ENSMNEG00000044580.1	198616	239416	TTK	9692	2394	196984	No_or_no_constitutive_exon
CAGCTCCCAATATCACATATGCATTTCAGCTACCAGGAAGGGGGAAGGAGGA	367488	367518	367438	367490	1	KQ004609.1	ENSMNEG00000044906.1	300391	546755	BCKDHB	9692	2394	196984	No_or_no_constitutive_exon
CTCTGAACTTCTGAATATTTGTTTTTCTCCTTATTGAAGGGATGTGACAGAT	5797862	5797939	5797989	5797937	-1	KQ004609.1	ENSMNEG00000011232.1	5733548	5826832	SNX14	9692	2394	196984	No_or_no_constitutive_exon
GTTGGTCTGGTGGTCCCAGAGTGATCCCGGTGGCCAGTGGGGAAGACAAGGA	7059263	7059674	7059724	7059672	-1	KQ004609.1	ENSMNEG00000037112.1	7059263	7061059	None	9692	2394	196984	No_or_no_constitutive_exon
ATTTTAGTATAGTGGGGGTGGGGGGTGGGGATGGATGTCACTGGGGCGAGAT	7893958	7894071	7894121	7894069	-1	KQ004609.1	ENSMNEG00000045243.1	7893958	7894326	None	9692	2394	196984	No_or_no_constitutive_exon
ATAGTGGTGCACCCCTGTGGTCCCAGTTACTCGTGAGGCTGAGGTGGGAGGA	9248897	9248915	9248847	9248899	1	KQ004609.1	ENSMNEG00000035079.1	9245375	9248915	None	9692	2394	196984	No_or_no_constitutive_exon
AGGATTGCTTGAGCCCATCAGTTCAAGACCAGCCTGGGCAACAAGGCAAGAC	9247054	9247084	9247004	9247056	1	KQ004609.1	ENSMNEG00000035079.1	9245375	9248915	None	9692	2394	196984	No_or_no_constitutive_exon
GGGAATTGCAATAGAGTAATTCACGCAGCACCCACTGTATGGGAGACCAGTT	9978185	9978217	9978267	9978215	-1	KQ004609.1	ENSMNEG00000042497.1	9842579	10036033	MDN1	9692	2394	196984	No_or_no_constitutive_exon
CTTGCTAATCCAGTTTTTTTCTTCTTATCTCTGTGATTACCTGGGGACAGGA	9882291	9882490	9882540	9882488	-1	KQ004609.1	ENSMNEG00000042497.1	9842579	10036033	MDN1	9692	2394	196984	No_or_no_constitutive_exon
TACGGCTTTGCAAAATTAAAGATTTAGAAGAAGGATGGGGACGGTGGAAGCT	2540062	2540135	2540012	2540064	1	KQ009205.1	ENSMNEG00000033878.1	2539867	2540135	None	9692	2394	196984	No_or_no_constitutive_exon
ATGTTCCACCTCCTTTTTGTTTCTGCCCTTCTGTGATTTCCCGGGGATAGGC	4295551	4295668	4295718	4295666	-1	KQ009205.1	ENSMNEG00000041544.1	4293980	4456350	EPB41L3	9692	2394	196984	No_or_no_constitutive_exon
GAAGCCTCCCGGAGCCGAGCCGCCGCCCGCCGCTGCCAAGGGCCGCAAAGCC	7573795	7574364	7573745	7573797	1	KQ009205.1	ENSMNEG00000039424.1	7573280	7700025	MTCL1	9692	2394	196984	No_or_no_constitutive_exon
GTAAGGCTGTGATTTACTAAACTTCCTTAAAATTTTAAATTTTAGGGAAGAC	7963758	7963819	7963708	7963760	1	KQ009205.1	ENSMNEG00000025588.1	7946478	7981251	NDUFV2	9692	2394	196984	No_or_no_constitutive_exon
GGTGCTGCTGGGAGTTGCTTGGAGGTTGGCGGCGTGGGGCTGAAGGCTAGCA	8600567	8600821	8600517	8600569	1	KQ009205.1	ENSMNEG00000039292.1	8597264	8600821	None	9692	2394	196984	No_or_no_constitutive_exon
GGTTAGGAAGGCTCCTGAAACCTGCCCCTCCCCCCATTGTCACAGGGCAGCA	10946860	10946992	10946810	10946862	1	KQ009205.1	ENSMNEG00000036316.1	10936664	10962053	CIDEA	9692	2394	196984	No_or_no_constitutive_exon
ACCTCCTGTTTAACAGTACTGCTCATTGTCAGTTTTATTTGGGATAACAGAT	11129103	11129240	11129290	11129238	-1	KQ009205.1	ENSMNEG00000038657.1	11111778	11317430	SPIRE1	9692	2394	196984	No_or_no_constitutive_exon
GCCGCCTGCCGCCGCCACTGTCCTCTTCGGAGGCGCGGGCCCGACGGAAGCC	11678145	11678262	11678095	11678147	1	KQ009205.1	ENSMNEG00000042897.1	11677898	11720176	SEH1L	9692	2394	196984	No_or_no_constitutive_exon
ATACACACATATACATATATATAATATATATATTTGGGGAGTAAAGCCAGTT	1493016	1493099	1493149	1493097	-1	KQ009172.1	ENSMNEG00000034959.1	1492873	1493549	None	9692	2394	196984	No_or_no_constitutive_exon
TCTCTTAGATCGACTACATTTATTATTATTTTTTCTCCCTGGGGGTTTAGAG	2790497	2790580	2790630	2790578	-1	KQ009172.1	ENSMNEG00000034236.1	2701244	2816319	CFAP58	9692	2394	196984	No_or_no_constitutive_exon
TCTCTCTGGTTCTCCTCTCCTGCTGCCGCTTGCTCTCGGGGACTCGGAAGTG	3512085	3512130	3512035	3512087	1	KQ009172.1	ENSMNEG00000031119.1	3329694	3577026	SH3PXD2A	9692	2394	196984	No_or_no_constitutive_exon
TCATTAATCTTGTTTGGACTAATATGGCTCTGTTTCAGCATGGTGGGGAGTT	4402463	4402533	4402583	4402531	-1	KQ009172.1	ENSMNEG00000036598.1	4373271	4434271	AS3MT	9692	2394	196984	Yes
GCCGGGCATGGTGGTGGGTGCCTGTAGTCCCAGCTACTTGGGAGGCTGAGGC	4399753	4399820	4399870	4399818	-1	KQ009172.1	ENSMNEG00000036598.1	4373271	4434271	AS3MT	9692	2394	196984	No_or_no_constitutive_exon
GAGATGTTGATCAGGCAGGATGGTGACTGCCTGCTGTCCTTGGGTGGCAGGA	4595184	4595355	4595405	4595353	-1	KQ009172.1	ENSMNEG00000032769.1	4583404	4606526	SFXN2	9692	2394	196984	Yes
CATTCCCATTATTATTTGTGACAGAGCCAAGCATCTCTGTAGGGACCCAGTG	4712244	4712377	4712427	4712375	-1	KQ009172.1	ENSMNEG00000034125.1	4703215	4861693	SUFU	9692	2394	196984	No_or_no_constitutive_exon
GGGTGGGAATAGGTGGGGCTGGGCCAGGCTGCTTTTGGGGCCAGGATAAGAT	4972799	4972973	4972749	4972801	1	KQ009172.1	ENSMNEG00000037103.1	4956495	4974938	PSD	9692	2394	196984	No_or_no_constitutive_exon
GTGAGGGGGACGCAGGGTGATGGGGCCACTCGGGCCCCTGGGCGGAGTAGCA	5692028	5692249	5691978	5692030	1	KQ009172.1	ENSMNEG00000044546.1	5691080	5696627	FGF8	9692	2394	196984	No_or_no_constitutive_exon
CTTGTCCTTCTGTGTCTAATAAGCTCTTTGTGTTGTTGGGATGGGGGTAGGA	6532067	6532253	6532303	6532251	-1	KQ009172.1	ENSMNEG00000041560.1	6529273	6535896	TWNK	9692	2394	196984	No_or_no_constitutive_exon
CAGAGACAAAACAAGAGAAGAAGCAGAGGCTGTTGGCCCGGGCCGAGAAGAA	6947063	6947504	6947013	6947065	1	KQ009172.1	ENSMNEG00000044180.1	6946870	6947504	None	9692	2394	196984	No_or_no_constitutive_exon
AGGGGCTGCGTGTGCATGCACTAACAGGATTTTCTTCTTGGGGAACATAGGT	7001730	7001879	7001929	7001877	-1	KQ009172.1	ENSMNEG00000036352.1	6994776	7007079	HIF1AN	9692	2394	196984	No_or_no_constitutive_exon
TGCATGCCCTGCAATTTTTATGCATACTTGGAATTCCTTGGTCTGGGGAGCA	7353216	7353364	7353166	7353218	1	KQ009172.1	ENSMNEG00000030565.1	7332529	7375863	CHUK	9692	2394	196984	No_or_no_constitutive_exon
CATGGAAAGTAGGAGACAAGTGTATGGCAATCTGGAGTGAAGATGGGTAGTG	7958533	7958802	7958852	7958800	-1	KQ009172.1	ENSMNEG00000033853.1	7958349	7959066	None	9692	2394	196984	No_or_no_constitutive_exon
GGGCACCGAACGTCGGGGGGCTGCGCGGCGCGCGCCTGGACAGGGCGCAGCC	9804204	9804729	9804154	9804206	1	KQ009172.1	ENSMNEG00000043178.1	9800838	9809565	SFRP5	9692	2394	196984	No_or_no_constitutive_exon
TATCTTTTTCTCTCTGTTTTCTCTCCTCTTCCCCGCACCTTGGGAGGCAGGA	9823710	9823731	9823781	9823729	-1	KQ009172.1	ENSMNEG00000039230.1	9815778	9840632	ZFYVE27	9692	2394	196984	No_or_no_constitutive_exon
GCTCAGGCCTGGAGCCAGAGGCCAGGCCCTGACAGCCTCTCTGGGGACAGTT	10006049	10006148	10006198	10006146	-1	KQ009172.1	ENSMNEG00000039814.1	10002924	10014340	ANKRD2	9692	2394	196984	No_or_no_constitutive_exon
AGGGGAACCCCACACTCCTAGCTGACTCTGTTTCTCTCCTGGGTAAGCAGAA	10236698	10236781	10236648	10236700	1	KQ009172.1	ENSMNEG00000036759.1	10194007	10237913	RRP12	9692	2394	196984	Yes
GCGGCGGAGGAGGAGTCGGTGGGCCGGCTCCGGGCCGGTGGGGCGCGGAGGA	11079945	11080042	11079895	11079947	1	KQ009172.1	ENSMNEG00000040908.1	11079031	11152087	TM9SF3	9692	2394	196984	No_or_no_constitutive_exon
ACATACTGAAACATCTGCTAAAATGCCGTTGACCCTCTGTCGACAGGGAGCT	12348958	12349069	12348908	12348960	1	KQ009172.1	ENSMNEG00000030814.1	12251746	12386083	SORBS1	9692	2394	196984	No_or_no_constitutive_exon
CACTTAATATGGCAGCTTCTCAGGGATGGAACCTACCATGGCTGTGGGAGAT	1345493	1345856	1345906	1345854	-1	KQ006533.1	ENSMNEG00000039714.1	1345493	1349199	None	9692	2394	196984	No_or_no_constitutive_exon
GAGTGGCCTTGGCCAGCCAGGCCTCTGAGGCTGGACATTCATGTGGGCAGCA	3152104	3152163	3152213	3152161	-1	KQ006533.1	ENSMNEG00000044108.1	3151520	3156731	RPL35	9692	2394	196984	No_or_no_constitutive_exon
CAAGTACCTGCCAGAGAACGACCTGAAGGTGAGCCCTGCCGGGGCGGGAGCC	3524179	3524285	3524335	3524283	-1	KQ006533.1	ENSMNEG00000035583.1	3475525	3524810	None	9692	2394	196984	No_or_no_constitutive_exon
CAAAGAAGGCCAATTAAGTGGATCGCATGGTGCTTGTGGGAGATGTGAAGGA	3480108	3480429	3480058	3480110	1	KQ006533.1	ENSMNEG00000044210.1	3479679	3480429	None	9692	2394	196984	No_or_no_constitutive_exon
CTTGGGGAGTTGGAGAGAATGACCCCAAGGTTGCTTCCTGCATGGGACAGCT	3574483	3574743	3574433	3574485	1	KQ006533.1	ENSMNEG00000042468.1	3540196	3584635	RABEPK	9692	2394	196984	No_or_no_constitutive_exon
CCTATAGGATGTAAAAGGAGGGATGCCTGGATTGGCTTGGGGAGTTGGAGAG	3574448	3574739	3574398	3574450	1	KQ006533.1	ENSMNEG00000042468.1	3540196	3584635	RABEPK	9692	2394	196984	No_or_no_constitutive_exon
GACATTTGGCCATATCTGAAAACATTTTGGGTTATCACAACTGGGGGTAGGG	3555291	3555355	3555241	3555293	1	KQ006533.1	ENSMNEG00000042468.1	3540196	3584635	RABEPK	9692	2394	196984	No_or_no_constitutive_exon
AAGCAGGAGGAGCGTCTACAAGAACTGGAGAGCTGTTCTGGACTGGGTAGCA	3720088	3720186	3720038	3720090	1	KQ006533.1	ENSMNEG00000030972.1	3619833	3758000	GAPVD1	9692	2394	196984	No_or_no_constitutive_exon
AGAGGATTCACACTGGGGAGAAGCCCTACAGATGTGCTGCGTGTGGGAAGGC	5960431	5960515	5960381	5960433	1	KQ006533.1	ENSMNEG00000042847.1	5940199	5961907	ZNF79	9692	2394	196984	No_or_no_constitutive_exon
TGTGCTGGACACAATAGTGGCCCATCTTGGGGAGTGGGGCAGGACTAAAGCC	6311020	6311167	6311217	6311165	-1	KQ006533.1	ENSMNEG00000027984.1	6277987	6323922	SH2D3C	9692	2394	196984	No_or_no_constitutive_exon
CAAATGGGGATGTGGGTAATGAGAGGGCTAGTGAGAAAGGGAAGGGCCAGGC	6291673	6291715	6291765	6291713	-1	KQ006533.1	ENSMNEG00000027984.1	6277987	6323922	SH2D3C	9692	2394	196984	No_or_no_constitutive_exon
GGGAGCCTGCTCTTTGGGAAGGGGTGCGGGAATCTCACTTTGGTGGGGAGCT	6285657	6286226	6286276	6286224	-1	KQ006533.1	ENSMNEG00000027984.1	6277987	6323922	SH2D3C	9692	2394	196984	No_or_no_constitutive_exon
CACTGGAAGTGGCGGGATCTTGGGGAAGGGCGGGGCGGGCCCACGGGGAGGG	6364224	6364267	6364174	6364226	1	KQ006533.1	ENSMNEG00000042960.1	6356517	6367308	FPGS	9692	2394	196984	No_or_no_constitutive_exon
CCTGGGCACACTTGGTTTCACACACCCCGCAGGTGCTGGGGAGGTGAAAGCA	6363115	6363187	6363065	6363117	1	KQ006533.1	ENSMNEG00000042960.1	6356517	6367308	FPGS	9692	2394	196984	No_or_no_constitutive_exon
AGCTGACCGCACTGTGTCCAGATGAATTCGCCCCCAGAAGATGGGGGGAGTT	6512500	6512741	6512791	6512739	-1	KQ006533.1	ENSMNEG00000038978.1	6512500	6512904	None	9692	2394	196984	No_or_no_constitutive_exon
GGGTGGGGTTCCGAATGCCTCTCTTTGCCTACCCCATCCCCCACAGGGAGGC	6848198	6848355	6848148	6848200	1	KQ006533.1	ENSMNEG00000033192.1	6810401	6861686	DNM1	9692	2394	196984	No_or_no_constitutive_exon
GCGCTTCCCCTTTGAGCTGGTCAAGGTAGGTCAGGCAGCCCTGGGGACAGGA	6829940	6830012	6829890	6829942	1	KQ006533.1	ENSMNEG00000033192.1	6810401	6861686	DNM1	9692	2394	196984	No_or_no_constitutive_exon
GACAAGGAGGAGATGAAGGTAGGGCGTGGAACATCTCTGTGGGGGTGGAGGT	6863957	6863978	6864028	6863976	-1	KQ006533.1	ENSMNEG00000030926.1	6862244	6881372	GOLGA2	9692	2394	196984	No_or_no_constitutive_exon
GCGCCAACAACAAGAAGATTGCCAAGGACGTCTTCAAGAAGGGGGACCAGGC	6984549	6984562	6984499	6984551	1	KQ006533.1	ENSMNEG00000036914.1	6970840	6990776	SLC27A4	9692	2394	196984	No_or_no_constitutive_exon
AGAGAAATTTGTGGTGAGAAACCTTGTTGCTAGAGGTATGGGAAGAAGAGGC	7184215	7184469	7184165	7184217	1	KQ006533.1	ENSMNEG00000035668.1	7157696	7199494	GLE1	9692	2394	196984	No_or_no_constitutive_exon
CGCACTCCCCCAAGGTGCAGGTGAGCAGAGGTAGGGGTGAGGGCCAGGAGGC	7682559	7682675	7682509	7682561	1	KQ006533.1	ENSMNEG00000026623.1	7666130	7688507	None	9692	2394	196984	No_or_no_constitutive_exon
ATGCTAGGGCTGGAAGCTGAGGCTGGCTGCCAGCCATGGGCTGGGGTGAGGG	7925090	7925281	7925040	7925092	1	KQ006533.1	ENSMNEG00000044324.1	7925022	7925281	None	9692	2394	196984	No_or_no_constitutive_exon
CGTGCTCAACCTTGCATCTGTTTCCTCATCTTTTAAAATGGGGCTGGCAGCA	8431766	8431790	8431840	8431788	-1	KQ006533.1	ENSMNEG00000043353.1	8431611	8439083	C9orf50	9692	2394	196984	No_or_no_constitutive_exon
GGCTACATCTACCCGCGTCTCTACTGCCTCTTCGCCGAGTGTGCGGGCAGAA	8667663	8667688	8667738	8667686	-1	KQ006533.1	ENSMNEG00000040996.1	8657361	8667843	TOR1A	9692	2394	196984	No_or_no_constitutive_exon
TGCCAGTGCCATCCTAAAACATACTATTATGTCTTTTTAGGCCATGGGAGAG	8994183	8994230	8994133	8994185	1	KQ006533.1	ENSMNEG00000029615.1	8963047	9049332	GPR107	9692	2394	196984	No_or_no_constitutive_exon
TGCAACAGCAGGACAATTGCCTAATTTGGGCTTTCCCCCTGGGGTCACAGGT	9327938	9328062	9327888	9327940	1	KQ006533.1	ENSMNEG00000019710.1	9213833	9400696	HMCN2	9692	2394	196984	No_or_no_constitutive_exon
TGCTGATGTGATTCTCATGCCTTTCTCTACCGTGGTGACTGTGGGGATAGTC	9349211	9349373	9349161	9349213	1	KQ006533.1	ENSMNEG00000019710.1	9213833	9400696	HMCN2	9692	2394	196984	No_or_no_constitutive_exon
TGCAAGGGGCAGCGGTGTACTCCTTTGACCAAATCCACGCACAGCGGGAGGC	10602356	10602513	10602306	10602358	1	KQ006533.1	ENSMNEG00000041652.1	10586865	10606298	POMT1	9692	2394	196984	No_or_no_constitutive_exon
AACTCAGTGGTGACGGGAGCTTTGCTCATTGCCTTTTTCTTGTGGGGTAGGA	10731696	10731785	10731835	10731783	-1	KQ006533.1	ENSMNEG00000029854.1	10677024	10840085	RAPGEF1	9692	2394	196984	Yes
CCAGGCCGGGGTTTTGCAGCCTGGCCCCACCGAGAGCAGGTGGGGCTGAGGA	10697692	10697713	10697763	10697711	-1	KQ006533.1	ENSMNEG00000029854.1	10677024	10840085	RAPGEF1	9692	2394	196984	No_or_no_constitutive_exon
TCATGGACTAATGCATCTCTTGTTGATCTTTCCTTCTGGGAACAACGCAGCA	11842785	11843042	11843092	11843040	-1	KQ006533.1	ENSMNEG00000045539.1	11719266	11849944	DDX31	9692	2394	196984	Yes
TCTCCAGCCCTTGGGGTGCGGTAGAGTCTGGGGGCTGCAGGCCAGGGAAGGG	12456723	12456744	12456794	12456742	-1	KQ006533.1	ENSMNEG00000038584.1	12454292	12456785	None	9692	2394	196984	No_or_no_constitutive_exon
GCCAGAAACCGGAGCCTCTGATGTTTTTATGATCTGTTCTAAGGGTGGAGGA	6861037	6861088	6861138	6861086	-1	KQ004940.1	ENSMNEG00000037515.1	6797089	6864898	ATP6V1C2	9692	2394	196984	Yes
GGGCCGGGGCGCCAAAGCGAATGGGAAGGGCCGGCACGGGAGATTTAAAGGC	7494332	7494514	7494564	7494512	-1	KQ004940.1	ENSMNEG00000028272.1	7486269	7496560	RRM2	9692	2394	196984	No_or_no_constitutive_exon
CAGCTTGAACTCAGAAGGTTCTCTGATAAAAGGGGATGAGAAAGGGGCAGGT	8250915	8251010	8251060	8251008	-1	KQ004940.1	ENSMNEG00000020414.1	8245011	8446764	ASAP2	9692	2394	196984	No_or_no_constitutive_exon
AACTGAAACAGGTCTACATCCCCACCTAGTAAGTGTAGTGGTTAGGGGAGAC	1417927	1417959	1418009	1417957	-1	KQ007745.1	ENSMNEG00000041381.1	1414489	1423846	MTA2	9692	2394	196984	No_or_no_constitutive_exon
GGGCTTGGCAGGAAGAGGGTCTGGGGGCGTGGAGAAGCAGGGGAAAAGAGTT	1430850	1430882	1430932	1430880	-1	KQ007745.1	ENSMNEG00000035836.1	1424228	1435076	EML3	9692	2394	196984	No_or_no_constitutive_exon
TGAGGAAGTTGGGGCGTGTGGTGGGGCATGATAACAGCTGGGAAACTCAGGG	1425734	1425898	1425948	1425896	-1	KQ007745.1	ENSMNEG00000035836.1	1424228	1435076	EML3	9692	2394	196984	No_or_no_constitutive_exon
CCTGCCCTTTACACTTTGAAGCCTACACTGTATATTTGATAGGGTTAGAGAA	1438022	1438190	1438240	1438188	-1	KQ007745.1	ENSMNEG00000018264.1	1437616	1444914	B3GAT3	9692	2394	196984	No_or_no_constitutive_exon
GCCCTTTCCCACAGTCTCACTAGTGGTCATTTGCAGGCGCATTGGGAAAGAC	1701216	1701258	1701308	1701256	-1	KQ007745.1	ENSMNEG00000041981.1	1676869	1705711	STX5	9692	2394	196984	No_or_no_constitutive_exon
GACCTCAAGTTATCTGCCACCCTCAGCCTCCCAAAGTGCTGGGATTACAGGT	1747329	1747352	1747279	1747331	1	KQ007745.1	ENSMNEG00000044452.1	1727085	1757348	SLC3A2	9692	2394	196984	No_or_no_constitutive_exon
GCTGAGCAGATGCAGTAGCCGAAGCTGCGCGGAGGCACACAGGCCGGGAGAC	1749215	1749723	1749165	1749217	1	KQ007745.1	ENSMNEG00000044452.1	1727085	1757348	SLC3A2	9692	2394	196984	No_or_no_constitutive_exon
TGGGCCATGCAGGGTGGAGCCCTGGCTGACTCTCTCCCGCTGGGGGTCAGGT	2816987	2817129	2816937	2816989	1	KQ007745.1	ENSMNEG00000034532.1	2803087	2817832	FERMT3	9692	2394	196984	Yes
AGGATGAGGCCCCTGGGGACCCCATTCAGCAGCTCAACCTCAAGGGTGAGTG	2813448	2813496	2813398	2813450	1	KQ007745.1	ENSMNEG00000034532.1	2803087	2817832	FERMT3	9692	2394	196984	No_or_no_constitutive_exon
ACCAGGTAAGGGGTCTCGAGCGAAAGGCGAAGACGGGAGGGGAAGGGGAGCC	2952879	2952916	2952829	2952881	1	KQ007745.1	ENSMNEG00000033453.1	2952073	2968953	CCDC88B	9692	2394	196984	No_or_no_constitutive_exon
CGGGGCAGGTCCCCTTCCAGGGGGCCTCTGGCCAGGGCGGGCAGAGCCAGGC	2983381	2983478	2983331	2983383	1	KQ007745.1	ENSMNEG00000032025.1	2969286	2985315	RPS6KA4	9692	2394	196984	No_or_no_constitutive_exon
TTTGATGTTGGTTGTCTCCTGTCTTTCTCCCTCCCTCCTGGGCTGGGCAGGT	3286524	3286686	3286736	3286684	-1	KQ007745.1	ENSMNEG00000043644.1	3224248	3341747	NRXN2	9692	2394	196984	No_or_no_constitutive_exon
TGGCCTCTGCCTGTTTTCCCCTTCCCTCTTCCCCGACTCCTGTGGGGCAGAG	3278282	3278486	3278536	3278484	-1	KQ007745.1	ENSMNEG00000043644.1	3224248	3341747	NRXN2	9692	2394	196984	No_or_no_constitutive_exon
CCAGCATCACCCCCACCCTGACCCCGTGTCTCCTCCCTACTGTGGGGCAGGT	3268449	3268640	3268690	3268638	-1	KQ007745.1	ENSMNEG00000043644.1	3224248	3341747	NRXN2	9692	2394	196984	No_or_no_constitutive_exon
CTGAAGGGCTCCCAGAGTGGACACTGCCAGGACTGCCAGGGCAAGGTGAGGC	3237741	3237803	3237853	3237801	-1	KQ007745.1	ENSMNEG00000043644.1	3224248	3341747	NRXN2	9692	2394	196984	No_or_no_constitutive_exon
GGGGGCCTGGGCCGGCTGGCAGGTAAGTGGACAGGGCCATGAGGGTGGAGGG	3379058	3379084	3379134	3379082	-1	KQ007745.1	ENSMNEG00000019869.1	3367262	3381458	PYGM	9692	2394	196984	No_or_no_constitutive_exon
CCCTGGAGGAAAGGTGAGGGGCGTGGACCTGGGGGAGGGGTAAGGGGTAGAC	3426469	3426596	3426646	3426594	-1	KQ007745.1	ENSMNEG00000026570.1	3415325	3431929	MAP4K2	9692	2394	196984	No_or_no_constitutive_exon
CTGCAGGAGGAAAACCGGAGGCTGAGCCGGGAGCAGGAGCGGGTGAGCAGGG	3462914	3462957	3463007	3462955	-1	KQ007745.1	ENSMNEG00000038374.1	3449962	3472830	CDC42BPG	9692	2394	196984	No_or_no_constitutive_exon
CCCTATAGGTCACCACCACTCTCCCCTGTTCCTTGTCCTGGGGGCTGTAGGC	3684530	3684646	3684480	3684532	1	KQ007745.1	ENSMNEG00000043097.1	3677142	3690891	SNX15	9692	2394	196984	Yes
AAAAAAAGTGCCTGCTGGAAGCTAGCACCGACAGGCGCTCTGGGAAACAGGT	3854150	3854236	3854100	3854152	1	KQ007745.1	ENSMNEG00000043737.1	3847303	3880979	CAPN1	9692	2394	196984	No_or_no_constitutive_exon
AAGTGAAATGTCTTAACATAATATTTTTTTTTCCACTTCTGGGATTGCAGTT	3956504	3956593	3956454	3956506	1	KQ007745.1	ENSMNEG00000045371.1	3934896	3974443	POLA2	9692	2394	196984	No_or_no_constitutive_exon
GACGGTGTGTGGGGTGGCGGGGCTGACGGCCGCGGCTGTGGGGACTGCAGTT	4327945	4328106	4327895	4327947	1	KQ007745.1	ENSMNEG00000000323.1	4320705	4343816	PCNX3	9692	2394	196984	Yes
CCCTTGAGTGTGTGCATGTGCCAGAGGCGTGGCTAGTGGGGGAGACCCAGCT	4329911	4330106	4329861	4329913	1	KQ007745.1	ENSMNEG00000000323.1	4320705	4343816	PCNX3	9692	2394	196984	No_or_no_constitutive_exon
TGCTGATGGAGTACCCTGAGGCTATAACTCGCCTAGTGACAGGGGCCCAGAG	4360516	4360648	4360698	4360646	-1	KQ007745.1	ENSMNEG00000037535.1	4359735	4369172	RELA	9692	2394	196984	No_or_no_constitutive_exon
TCCTGGGGGGCCCAGTGGGGAGAGAAGGTGAGTGTGATCTATTGGGGGAGGG	4591705	4591753	4591655	4591707	1	KQ007745.1	ENSMNEG00000031050.1	4587286	4592074	CTSW	9692	2394	196984	No_or_no_constitutive_exon
GATGGGGACTTTGGTTCCAGGTGGGCTTGGACACCATGGTGGGGCGAGAGGG	4702414	4702443	4702364	4702416	1	KQ007745.1	ENSMNEG00000035507.1	4696852	4711706	SART1	9692	2394	196984	No_or_no_constitutive_exon
CAGTGATGAGGGTGAGGGCCTGGCCAGGGGGTGGGAGGGGGCAGGGACAGGA	4702626	4702658	4702576	4702628	1	KQ007745.1	ENSMNEG00000035507.1	4696852	4711706	SART1	9692	2394	196984	No_or_no_constitutive_exon
GAGTGTCCTGTGGGCCAGCACCCCAGTTCTAACTCTGGGTCTGGGGGCAGAA	5081843	5081936	5081986	5081934	-1	KQ007745.1	ENSMNEG00000036566.1	5079046	5085206	BRMS1	9692	2394	196984	No_or_no_constitutive_exon
CTCATCTTGTGATTCACCCGCCTCGGCCTCCCAGAGTGCTGGGATTACAGGC	5358477	5358628	5358678	5358626	-1	KQ007745.1	ENSMNEG00000035483.1	5358477	5365750	CCDC87	9692	2394	196984	No_or_no_constitutive_exon
GAGGGGGTGGGAAAGGGACGACCAACCGCCACAGCCCGTGGCGGGGGGAGGG	5388679	5388757	5388807	5388755	-1	KQ007745.1	ENSMNEG00000001470.1	5388679	5388858	None	9692	2394	196984	No_or_no_constitutive_exon
GTGTCGCCTTTGATTACCGAAAGCGCAAACACGTCTTCAAGCTGGGGTAGGA	5475027	5475061	5475111	5475059	-1	KQ007745.1	ENSMNEG00000032953.1	5470408	5518315	SPTBN2	9692	2394	196984	No_or_no_constitutive_exon
CTACTCGGAGGCTGAGGCAGGAGAATTGCTTGAACCTGGGAGGCAGTGAGGT	5477392	5477398	5477448	5477396	-1	KQ007745.1	ENSMNEG00000032953.1	5470408	5518315	SPTBN2	9692	2394	196984	No_or_no_constitutive_exon
ACACGCGACTTTCTACACGCTGAATGCAGCTAGAGGAGCGGGAGAAGGAGCG	5476241	5476363	5476413	5476361	-1	KQ007745.1	ENSMNEG00000032953.1	5470408	5518315	SPTBN2	9692	2394	196984	No_or_no_constitutive_exon
ACGGCAGCCTTCCCCTTTGTGTGCTTTTGGAGCGGGCAGGGGACTCAGAGGC	5690661	5690800	5690611	5690663	1	KQ007745.1	ENSMNEG00000008563.1	5688023	5691111	RCE1	9692	2394	196984	No_or_no_constitutive_exon
GGAAGGGCCACCAGCGGTGCCTTACCCATGTCCTGTGGTCGGCTGGGCAGGT	6194474	6194632	6194424	6194476	1	KQ007745.1	ENSMNEG00000035052.1	6179908	6195968	ANKRD13D	9692	2394	196984	No_or_no_constitutive_exon
CAGGGGCACTACTGGCCCCCAGCAGTACAAGAAGGTGAGGGGCAGGGCAGGG	6310690	6310768	6310640	6310692	1	KQ007745.1	ENSMNEG00000031857.1	6309292	6319757	TBC1D10C	9692	2394	196984	No_or_no_constitutive_exon
GGCATATAGGTGCAGCCTGAAGGATGAGAGCTTGCCGGGTGATGCATGAGGC	6553958	6554253	6554303	6554251	-1	KQ007745.1	ENSMNEG00000032749.1	6550275	6558961	TBX10	9692	2394	196984	No_or_no_constitutive_exon
AACCCCGGCTTGGTGGTGTCTCCTCTGGTGTGGCTGCAGCTGTTGGGAAGCA	7635387	7635604	7635337	7635389	1	KQ007745.1	ENSMNEG00000043511.1	7613955	7646231	IGHMBP2	9692	2394	196984	No_or_no_constitutive_exon
TGATTTATTCATTGGTTTTCTTGTCTGTTGTCTGACCCCACCGGGGACAGGG	7988280	7988536	7988230	7988282	1	KQ007745.1	ENSMNEG00000040855.1	7988023	7988984	MYEOV	9692	2394	196984	No_or_no_constitutive_exon
TATGTAACACCCCACTGTGATGGACAAGCCTGCATTTCTAGTGGGTTAAGAT	10615369	10615503	10615319	10615371	1	KQ007745.1	ENSMNEG00000016035.1	10604518	10615852	SLC22A18AS	9692	2394	196984	No_or_no_constitutive_exon
GCCCAAGCTGCCTCCCGATGGCTCAGCCTCGTCTCCCTGAATGGGCACAGGA	11083224	11083408	11083174	11083226	1	KQ007745.1	ENSMNEG00000031765.1	11080665	11099176	TRPM5	9692	2394	196984	Yes
GGGGCCGGGCATCGGTGTCTTGTCCTAGCGGCCAGGGTCTCCGGGGGCAGAC	11089820	11089966	11089770	11089822	1	KQ007745.1	ENSMNEG00000031765.1	11080665	11099176	TRPM5	9692	2394	196984	Yes
GGGAAACATTCCTTGCCACTTGCCATTTTCATGGTGGCCAAGGGATTCAGGG	11594624	11594848	11594898	11594846	-1	KQ007745.1	ENSMNEG00000007168.1	11589765	11608542	TNNT3	9692	2394	196984	No_or_no_constitutive_exon
CACCACCTACCTCAGAGAGCGCTGCCACCGGGAATGCGGCTGCCAGGGAGGG	11993133	11993174	11993083	11993135	1	KQ007745.1	ENSMNEG00000031909.1	11983951	11994342	DUSP8	9692	2394	196984	No_or_no_constitutive_exon
TAGAAGGCATCGGCTGTGGAGCCCGTGGTCACTGTTGTTGAGGGCTGTAGTG	12300192	12300255	12300305	12300253	-1	KQ007745.1	ENSMNEG00000044004.1	12288566	12323856	None	9692	2394	196984	No_or_no_constitutive_exon
AGGCAAGGGGGGTGGTCCGCGCGCCTCTGATCGCGTTCCGGGACACACAGGC	633875	634114	634164	634112	-1	KQ004973.1	ENSMNEG00000040813.1	589416	634619	DKK3	9692	2394	196984	No_or_no_constitutive_exon
CTTGGTTACATTTTATAAGAAATCGTTTTTCATATTGTTGTTCAGGGAAGCT	2033078	2033231	2033028	2033080	1	KQ004973.1	ENSMNEG00000044126.1	1984610	2064552	ARNTL	9692	2394	196984	No_or_no_constitutive_exon
GTATATCCTGAAAAGCTTTGATGTATATATATCCAAGGGAGAAAAGCAAGTG	2944106	2944169	2944219	2944167	-1	KQ004973.1	ENSMNEG00000040502.1	2929943	3024131	RRAS2	9692	2394	196984	No_or_no_constitutive_exon
CTTATCCTGATGTGCATCTTCTCTGCTTTCTCTTCCATTCTGTTGGGAAGCG	6707531	6707645	6707695	6707643	-1	KQ004973.1	ENSMNEG00000043939.1	6491133	6731084	SERGEF	9692	2394	196984	Yes
TCCAAGCTGGTCATTATCACGGCTGGGGCACGTCAACAAGAGGGAGAAAGCC	7171112	7171131	7171062	7171114	1	KQ004973.1	ENSMNEG00000042413.1	7166795	7177220	None	9692	2394	196984	No_or_no_constitutive_exon
ACCAGAAGACCCCAGACCGGGCCCCCCCACTCCTGCACCTGGTGCGGGAGGT	7543147	7543206	7543256	7543204	-1	KQ004973.1	ENSMNEG00000032650.1	7541411	7586164	PTPN5	9692	2394	196984	No_or_no_constitutive_exon
TTTTGGACTATTTTTACTAAGCTCTTTCTTCACTCCTTTTTAATGGGTAGCA	9292581	9292668	9292531	9292583	1	KQ004973.1	ENSMNEG00000032665.1	9205614	9337572	PRMT3	9692	2394	196984	Yes
GAGCCTCAGCCATTTTCTTTCTGTGCAGTTGCAGCTCCACCCCGGGAAAGCG	5015757	5015802	5015707	5015759	1	KQ009105.1	ENSMNEG00000001016.1	4993956	5029620	AKAP1	9692	2394	196984	No_or_no_constitutive_exon
AGAGCTAGTGTCAGGATAATACTTCTGGAGGGCACAGCTATTGCGGGGAGCA	6158754	6158852	6158902	6158850	-1	KQ009105.1	ENSMNEG00000037948.1	6158754	6176204	MKS1	9692	2394	196984	No_or_no_constitutive_exon
CCCGCCCTCCCACTGTGGGAGTGTCTGAGGTCTCCAGCAGGCCGGGCGAGAC	6267168	6267310	6267360	6267308	-1	KQ009105.1	ENSMNEG00000028963.1	6260551	6288467	TSPOAP1	9692	2394	196984	No_or_no_constitutive_exon
GCCGGGCGCGGCGGGGCCGGGGCCGGGGCCGGGGGGCGGCGGGCCGGCAGGG	6442187	6442372	6442422	6442370	-1	KQ009105.1	ENSMNEG00000036939.1	6385213	6442715	HSF5	9692	2394	196984	No_or_no_constitutive_exon
GATGAAGAGGAGGACGGATTAGAAGATACTGATTAGAAGGGGATGAAGAGGA	6430288	6430357	6430407	6430355	-1	KQ009105.1	ENSMNEG00000035900.1	6430288	6431267	None	9692	2394	196984	No_or_no_constitutive_exon
GACCTCAGGTGATCCACCCACCTCGGCCTCTCAGAGTGCTGGGATTACAGGT	7288028	7289040	7287978	7288030	1	KQ009105.1	ENSMNEG00000031028.1	7218602	7289040	GDPD1	9692	2394	196984	No_or_no_constitutive_exon
TCAAGCCTGTAATCCAGCACTTTGGGAGGCCGAGACGGGTGGATCACGAGGT	7273451	7273478	7273401	7273453	1	KQ009105.1	ENSMNEG00000031028.1	7218602	7289040	GDPD1	9692	2394	196984	No_or_no_constitutive_exon
TTAGGAGGGTGTGGGCATGTACAGGATTGCGGTTTGTCTACTGGGTGGAGTT	7619855	7619953	7619805	7619857	1	KQ009105.1	ENSMNEG00000043921.1	7594383	7640163	DHX40	9692	2394	196984	Yes
GCCGGGCGCGGTGGCTCAAGCCTGTAATCCCAGCACTTTGGGAGGCCGAGAC	9807693	9807739	9807789	9807737	-1	KQ009105.1	ENSMNEG00000033293.1	9768608	9860244	PPM1D	9692	2394	196984	No_or_no_constitutive_exon
CCCCTAGCATTCTGTGGCTCCATCACTTGCTCAGTTGGGCTGGAGTGGAGAC	10532709	10532832	10532659	10532711	1	KQ009105.1	ENSMNEG00000029082.1	10526224	10534778	DHRS11	9692	2394	196984	No_or_no_constitutive_exon
ACTTTCAGGACATGGGTTTTCAACTTGTGGATGGTATGATGGGGTGATAGTA	10530974	10530997	10530924	10530976	1	KQ009105.1	ENSMNEG00000029082.1	10526224	10534778	DHRS11	9692	2394	196984	No_or_no_constitutive_exon
ACCTTAGATCAAAAGTAGTAGATGACTTGATCTCTTGTTGGGGTTGATAGGC	11187818	11187965	11188015	11187963	-1	KQ009105.1	ENSMNEG00000043362.1	11028096	11367186	ACACA	9692	2394	196984	Yes
GAGACTTTTCCACCACTACCCCTTCTATAACTCCTGGGAATAAAGAAGAGAA	11336315	11336342	11336265	11336317	1	KQ009105.1	ENSMNEG00000036519.1	11325395	11342910	C17orf78	9692	2394	196984	No_or_no_constitutive_exon
GTTGCTTTTATTTTTGTAACTTTTTCCTTCATTCCTTTTGGGGAAAACAGTG	11439435	11439507	11439385	11439437	1	KQ009105.1	ENSMNEG00000038569.1	11367251	11450348	TADA2A	9692	2394	196984	No_or_no_constitutive_exon
GCCGGGCATGGTGGCGGGTGCCTGTAGTCCCAGCTACTTGGGAGGCTGAGGC	11576080	11576122	11576172	11576120	-1	KQ009105.1	ENSMNEG00000026198.1	11490856	11583720	SYNRG	9692	2394	196984	No_or_no_constitutive_exon
ACCCCCAAATCAGCCACCCATCTCTTCTCTCCTGTTGCTGCGGGGAAAAGAT	11502029	11502083	11502133	11502081	-1	KQ009105.1	ENSMNEG00000026198.1	11490856	11583720	SYNRG	9692	2394	196984	No_or_no_constitutive_exon
AGCTGCCTCCCGAGATGGAGAAATTTAGGGCTGCAATGTTGCGTGGGGAGTG	756337	756504	756287	756339	1	KQ004863.1	ENSMNEG00000042178.1	756301	800605	None	9692	2394	196984	No_or_no_constitutive_exon
TCCTCGGGGGCCTGAGTACTTACCTCCTGGCGTTTCTTTTGGGGAAACAGGC	1146676	1146755	1146805	1146753	-1	KQ004863.1	ENSMNEG00000035811.1	1136732	1339296	MCF2L	9692	2394	196984	No_or_no_constitutive_exon
GCACATGAAGGAGCACCCGGATTACAAGTAACCGGCCGCGGCCGGGCAAGGA	2074222	2074625	2074675	2074623	-1	KQ004863.1	ENSMNEG00000034443.1	2073793	2075015	None	9692	2394	196984	No_or_no_constitutive_exon
TGACTTGCAGGTTTCCGTGGGGCTCCAGGGAAAGCCGGGCCCCAAGGAAGAG	3577921	3577998	3578048	3577996	-1	KQ004863.1	ENSMNEG00000020056.1	3569900	3769211	COL4A2	9692	2394	196984	No_or_no_constitutive_exon
AGGTACGGTGTGCAGTTCCGGTCCCCAGTGTGGCAAGGGCTCGGGATGAGGC	3894870	3894893	3894820	3894872	1	KQ004863.1	ENSMNEG00000032341.1	3769464	3915597	None	9692	2394	196984	No_or_no_constitutive_exon
TGGCTATCCAGGTAGGTGAGCGGGGCTTCTCTTGGACTTGGGGATCTAAGAA	3896856	3896949	3896806	3896858	1	KQ004863.1	ENSMNEG00000032341.1	3769464	3915597	None	9692	2394	196984	No_or_no_constitutive_exon
TCATCAAAGGGGAGCCGGGCTCCCGTCCTGAGGCCCCGCAGGGCTGAAAGGC	3907076	3907118	3907026	3907078	1	KQ004863.1	ENSMNEG00000032341.1	3769464	3915597	None	9692	2394	196984	No_or_no_constitutive_exon
TCCTAAATGTTTGTGCACGCATTTCTTGGTGACAACGTTGGGAAACACAGCA	32166	32238	32116	32168	1	KQ004885.1	ENSMNEG00000028939.1	28787	45647	None	9692	2394	196984	Yes
GTTAACGGTTATTACCTCACACGCCTCAGCTCCCATGCCCGGGTATTAAGAG	10747786	10747818	10747868	10747816	-1	KQ004885.1	ENSMNEG00000033655.1	10744438	10748249	None	9692	2394	196984	No_or_no_constitutive_exon
AGTGATGTCACACCACTGCCGTCGTCAAGGATGTCCTGGGAGACTTGAAGTT	570518	570534	570584	570532	-1	KQ008538.1	ENSMNEG00000031849.1	570518	573473	None	9692	2394	196984	No_or_no_constitutive_exon
GTGGCAGTGATTCCGGCACTGATTTCATGCTGGAAATCAGCTGGGTGGAGGC	582879	582948	582998	582946	-1	KQ008538.1	ENSMNEG00000043162.1	582879	587216	None	9692	2394	196984	No_or_no_constitutive_exon
GACTGTTGAGGCCGAGATTGTGCCGCTGCACTCCAGCCTGGGCAACAGAGCA	1126173	1126269	1126319	1126267	-1	KQ008538.1	ENSMNEG00000030576.1	1126173	1180967	None	9692	2394	196984	No_or_no_constitutive_exon
ATGAGTAGATATGTCCCCTAAAAGCTTTCTTCCTGACTGGGGGGTACCAGGT	1349748	1349924	1349698	1349750	1	KQ008538.1	ENSMNEG00000036717.1	1312480	1374905	None	9692	2394	196984	Yes
CCCCAAGGCAGGAAGGGCAAACGGGTGCCTGTCCTCCCTTGGTGGGGCAGGC	1869785	1869956	1870006	1869954	-1	KQ008538.1	ENSMNEG00000041896.1	1868628	1874060	NT5DC4	9692	2394	196984	No_or_no_constitutive_exon
TCGACTCCATGAAACCGAAACCGTAGGGCCTAGGGCGGGCGGAACGAGAGGG	2060670	2060686	2060736	2060684	-1	KQ008538.1	ENSMNEG00000036047.1	2026447	2062617	POLR1B	9692	2394	196984	No_or_no_constitutive_exon
AACTAATGTTGTAAGGCCTCAACAAGAAATGTTGTGGGGGTTCAGGAAAGGG	4081320	4081437	4081270	4081322	1	KQ008538.1	ENSMNEG00000016021.1	4081265	4081707	LINC00116	9692	2394	196984	No_or_no_constitutive_exon
AATATGCTGTACTAAACGTCCATCCATCTTCATTTTACATGTGGGATAAGGA	5854603	5854729	5854779	5854727	-1	KQ008538.1	ENSMNEG00000040683.1	5849080	5858597	SULT1C4	9692	2394	196984	Yes
CAGGGACAGTCATAGGAGTGTGGGGGGATGAAGCCCAGGCAGGGAATGAGGG	6387099	6387137	6387187	6387135	-1	KQ008538.1	ENSMNEG00000028959.1	6387099	6387649	None	9692	2394	196984	No_or_no_constitutive_exon
GCCCCCCAGCTCCTCATCCCCAGGCCGCCCCTAACTGCCCGGGGTTGCAGGA	8885863	8886044	8885813	8885865	1	KQ008538.1	ENSMNEG00000039991.1	8829442	8920093	KCNT1	9692	2394	196984	Yes
TGGAGGCCAGTGGTTATGGCCCCAGCCCCAGGGTGGCTGGGGGACACTAGTG	8881318	8881409	8881268	8881320	1	KQ008538.1	ENSMNEG00000039991.1	8829442	8920093	KCNT1	9692	2394	196984	No_or_no_constitutive_exon
CCGGCCATCCTAACGGCACCTGGGGCTGAGCAGCCGCCCCGGGGCTGGAGAA	9409728	9409956	9409678	9409730	1	KQ008538.1	ENSMNEG00000037428.1	9409541	9410045	None	9692	2394	196984	No_or_no_constitutive_exon
CATCCTGCCGCGCAGTAACACTCATTTGCTTTTGTTTGGGACTTGGGAAGAC	9551194	9551342	9551392	9551340	-1	KQ008538.1	ENSMNEG00000044910.1	9537003	9564542	SNAPC4	9692	2394	196984	Yes
TGAGGACGCCTACAGGCTGGGACTGCTGCTGGGGACGTTTCGGTGGGAAGGA	10069465	10069595	10069415	10069467	1	KQ008538.1	ENSMNEG00000037443.1	10031343	10078351	RABL6	9692	2394	196984	No_or_no_constitutive_exon
CTGACCCCCAAACACAGGAGCCCAGGGCCCTGGCTGCAGAACGTGGGCAGGG	10187295	10187535	10187245	10187297	1	KQ008538.1	ENSMNEG00000039377.1	10186826	10187535	None	9692	2394	196984	No_or_no_constitutive_exon
AACTCTCGGTGCAGAGAACAGACTTGCCCGGATACGGGGTGAAAAATGAGCC	10279769	10279914	10279964	10279912	-1	KQ008538.1	ENSMNEG00000036389.1	10258935	10280077	ABCA2	9692	2394	196984	No_or_no_constitutive_exon
GGGGTGTCATCGCTGCCATGTGCAGGGGCCGAGCCCTGCGGGGCCGTGAGCC	10293944	10294119	10294169	10294117	-1	KQ008538.1	ENSMNEG00000039804.1	10290778	10297218	NPDC1	9692	2394	196984	No_or_no_constitutive_exon
GCTCCCGGCCAGCTCTGGGGGTGTCATCGCTGCCATGTGCAGGGGCCGAGCC	10294124	10294136	10294186	10294134	-1	KQ008538.1	ENSMNEG00000039804.1	10290778	10297218	NPDC1	9692	2394	196984	No_or_no_constitutive_exon
CGGGGGTCGGTGTGGGGGCTCGGGCAGGGCTGATGGCGCCCGGGGCACAGGT	10544665	10544772	10544615	10544667	1	KQ008538.1	ENSMNEG00000039936.1	10533180	10551958	NELFB	9692	2394	196984	No_or_no_constitutive_exon
TCGGCTTCTTCTGCCCAGGGTCCCCGCGGTCCCCTTGCCTGGGGCCTGAGTC	10752259	10752402	10752452	10752400	-1	KQ008538.1	ENSMNEG00000028751.1	10748415	10757829	NSMF	9692	2394	196984	No_or_no_constitutive_exon
TGGTGATGACCAACTGGTCCTGGGAGGTGGGCTCTGCAGGGTGAAGGCAGCC	10941600	10941784	10941550	10941602	1	KQ008538.1	ENSMNEG00000035070.1	10933818	10946737	ARRDC1	9692	2394	196984	No_or_no_constitutive_exon
TGGGGGGTTTCTACCTCGTTCCACCGGAGTTCTTTCCTGCTGGGGGTTAGGA	11170990	11171068	11170940	11170992	1	KQ008538.1	ENSMNEG00000033236.1	11042716	11212320	EHMT1	9692	2394	196984	No_or_no_constitutive_exon
TGCATTTCTTCGTGTCTGGCTTTGCCCCACTGACCAGCCGGGGCAGCCAGCA	11580423	11580846	11580373	11580425	1	KQ008538.1	ENSMNEG00000036821.1	11578760	11580846	None	9692	2394	196984	Yes
TACATGTGGGACAGTAGATTTGAAAGCTATGGCAGCTCCTCATAGGGGAGTC	548248	548275	548325	548273	-1	KQ004819.1	ENSMNEG00000035759.1	547512	552492	None	9692	2394	196984	No_or_no_constitutive_exon
GCGCGGTGCCTGTTATTTCCGCCTTGGGGAGGTGCTTTGGATGTGGGGAGCT	4724600	4724742	4724550	4724602	1	KQ004819.1	ENSMNEG00000033275.1	4724440	4724742	None	9692	2394	196984	No_or_no_constitutive_exon
AACTCTGATGAAGAGGGTGAATACATGGTTGCATTTTTGAGATGGGAAAGGC	7374344	7374397	7374447	7374395	-1	KQ004819.1	ENSMNEG00000013934.1	7372233	7385868	C11orf54	9692	2394	196984	Yes
TGGTGGTTCATGCCTGTAATCTCAAGCACTTTGGGAGTCTGAAGTGGGAGGA	1819308	1819355	1819405	1819353	-1	KQ004874.1	ENSMNEG00000030760.1	1811515	1940998	FAM69A	9692	2394	196984	No_or_no_constitutive_exon
GAAATTGTGCCCAATGGGATGACACTGCCAGTGGACTTTCAGGGGCGAAGCA	3617406	3617572	3617622	3617570	-1	KQ004874.1	ENSMNEG00000016707.1	3616559	3620583	None	9692	2394	196984	No_or_no_constitutive_exon
TCGCCTGACCTCGTGATCCCCCTCTGCCTCCCAAGGTGCTGGGATTACAGGC	5839898	5839922	5839848	5839900	1	KQ004874.1	ENSMNEG00000040081.1	5794364	5887213	PTBP2	9692	2394	196984	No_or_no_constitutive_exon
TTTTACTTGAAATGCTACAAACCAACACTCTCTTTATCCTGTAACGGGAGTC	10967381	10967561	10967611	10967559	-1	KQ004874.1	ENSMNEG00000041242.1	10934099	11135562	None	9692	2394	196984	No_or_no_constitutive_exon
GGCAGCGCTCGCGGGGGCCCTTCCTCCGGGACCCTCTTGGGAATGCGGAGGC	3696406	3696582	3696356	3696408	1	KQ005191.1	ENSMNEG00000041286.1	3689343	3741884	UBE2QL1	9692	2394	196984	No_or_no_constitutive_exon
TCATGGAGTCAATCAGGTTTGAGCCATGGTTCGGCAAAGGGAAGAAGAAGGG	3744357	3744490	3744307	3744359	1	KQ005191.1	ENSMNEG00000037437.1	3744309	3744490	None	9692	2394	196984	No_or_no_constitutive_exon
CAGCGAGCGGCCCAGATGCAGGCCATCAGGGGTGTGGTGGTGGGAGACAGAG	3284050	3284217	3284000	3284052	1	KQ009326.1	ENSMNEG00000041262.1	3282970	3284587	None	9692	2394	196984	No_or_no_constitutive_exon
AGTTTTTCCTTGCCTTCTGTTTTCAAATTGATCATAATTGGGGGATGTAGGT	4146770	4146916	4146720	4146772	1	KQ009326.1	ENSMNEG00000016073.1	4043150	4161851	ARHGEF6	9692	2394	196984	Yes
AACACTGAATCGGCCACATCCAGCGCTCCAAGGAGATTTATGGGAAACAGTT	4808792	4808896	4808946	4808894	-1	KQ009326.1	ENSMNEG00000043541.1	4806224	4873680	SLC9A6	9692	2394	196984	No_or_no_constitutive_exon
CTGTCCTGCTTGGTTTCCATATCCCTGCATAGTGTCCTGCAGGGAAGAAGGT	4980096	4980128	4980178	4980126	-1	KQ009326.1	ENSMNEG00000041463.1	4978650	4998215	None	9692	2394	196984	No_or_no_constitutive_exon
GGATGCCCACAGACACCCCACCATGAGTTTGGGGCTGTAGAGGGCACAAGAG	5257671	5258087	5258137	5258085	-1	KQ009326.1	ENSMNEG00000038403.1	5250215	5258115	None	9692	2394	196984	No_or_no_constitutive_exon
GCTGCGGCTGGAGCAGGAGGTGGCGCTGCAGGGCTCTGGAGGGCCTGGAGGG	5254868	5255712	5255762	5255710	-1	KQ009326.1	ENSMNEG00000038403.1	5250215	5258115	None	9692	2394	196984	No_or_no_constitutive_exon
CTCTGTGGTCCTTGTTGTGTATATGTTTTCTATTCTTTCTGTGGGTATAGTA	8149231	8149318	8149181	8149233	1	KQ009326.1	ENSMNEG00000038761.1	7835596	8190213	HS6ST2	9692	2394	196984	No_or_no_constitutive_exon
GGCGGTGGTAGCTGCTATGGTGCTGAAGGGCCGGGGATATGGGGGGTGAGAA	9036351	9036523	9036301	9036353	1	KQ009326.1	ENSMNEG00000031704.1	9036296	9036732	None	9692	2394	196984	No_or_no_constitutive_exon
GAGGGAGAGGGCTGGACTGCTCACATCTTTTTGATCTGTGGGAATAACAGTG	9544142	9544424	9544092	9544144	1	KQ009326.1	ENSMNEG00000033016.1	9505643	9556749	IGSF1	9692	2394	196984	Yes
TTAACCTTAGGAAATTCGCAACATTCATAATGATGAATTATGGGAATCAGGC	10144747	10144822	10144697	10144749	1	KQ009326.1	ENSMNEG00000033644.1	10088997	10178153	ENOX2	9692	2394	196984	No_or_no_constitutive_exon
CAGATCCTCTATGTCTGTTATTTTCAAGAAAATTGATGTGTGTGGGAGAGGG	153488	153605	153655	153603	-1	KQ004775.1	ENSMNEG00000042327.1	151523	217073	None	9692	2394	196984	No_or_no_constitutive_exon
TCCCCCTGCTTCAGGGACGTCCAGATCGGTGACATCGTCACAGGGGTGAGTG	611039	611126	610989	611041	1	KQ004775.1	ENSMNEG00000021980.1	606693	611161	None	9692	2394	196984	No_or_no_constitutive_exon
TTGCCTTGCTTGTAGTTTTTGGCTTATTTATTTTCATTTTATGGGAACAGGA	819864	819996	820046	819994	-1	KQ004775.1	ENSMNEG00000030694.1	788660	1103350	PLCE1	9692	2394	196984	Yes
TATTTAAAGTTTTCTACACTAATCTGTGGCTAATTTCTTGGGGGGTTTAGGT	815208	815499	815549	815497	-1	KQ004775.1	ENSMNEG00000030694.1	788660	1103350	PLCE1	9692	2394	196984	Yes
GACCTGTTATATGGTTTGCCCTCTTCCTGACCCGACATGGGCACGAGCAGCT	1800351	1800363	1800301	1800353	1	KQ004775.1	ENSMNEG00000013341.1	1647675	1833630	MYOF	9692	2394	196984	No_or_no_constitutive_exon
ATAGTGAGAAGCCATCTCAAAAAAAAAAAAAAAAAAAAAGAGGGAAAAAGAT	1730918	1730952	1731002	1730950	-1	KQ004775.1	ENSMNEG00000044241.1	1730918	1733422	None	9692	2394	196984	No_or_no_constitutive_exon
GCCATGCATGGAGATATGGACCAAAGGAATGAAATGTGATCATGAGGGAGTT	3042427	3042448	3042498	3042446	-1	KQ004775.1	ENSMNEG00000030284.1	3041732	3043697	None	9692	2394	196984	No_or_no_constitutive_exon
CAGAATGCATCCAACTAAGTCCTTTCTAGTTTTCACCTCTGGTGGGGTAGGG	8006806	8006909	8006756	8006808	1	KQ004775.1	ENSMNEG00000037228.1	7920895	8042244	None	9692	2394	196984	No_or_no_constitutive_exon
ACAGCTGACACTGCAGAGGGCAAGGTCCTTCCTGGGCAGTGCGGGGCCAGCA	8209379	8209444	8209494	8209442	-1	KQ004775.1	ENSMNEG00000031454.1	8207473	8284696	A1CF	9692	2394	196984	No_or_no_constitutive_exon
TCAAGTGATCCTCAAGGCCGCCTCAGCCTTTTGAGTAGCTGGGACTATAGAC	9768075	9768203	9768025	9768077	1	KQ004775.1	ENSMNEG00000039289.1	9765347	9768203	None	9692	2394	196984	No_or_no_constitutive_exon
GGGTTCAAGCAATTCTCCTGCCTCAGCCTCCTGAGTAGCTGGGATTACAGGC	4854338	4854362	4854412	4854360	-1	KQ005266.1	ENSMNEG00000038961.1	4849712	4931049	GK	9692	2394	196984	No_or_no_constitutive_exon
CAGGTGCCCAACAGTGATCCCCCACGCTATCAATTCCTGTGGGGTCCAAGAG	5359218	5359275	5359325	5359273	-1	KQ005266.1	ENSMNEG00000030453.1	5359218	5360102	MAGEB4	9692	2394	196984	No_or_no_constitutive_exon
GCTGGGTATGATGGCACATGCCTGTAATCTCAGCCACTTGGGAGGCTGAGGC	7814507	7814549	7814599	7814547	-1	KQ005266.1	ENSMNEG00000031332.1	7798866	7958621	ATP2C1	9692	2394	196984	No_or_no_constitutive_exon
GACAAAACAAGAGAAGAAGCAGAGGCTGTTGGCCCGGGTCGAGAAGAAAGCT	8671695	8672132	8671645	8671697	1	KQ005266.1	ENSMNEG00000039989.1	8669239	8672132	None	9692	2394	196984	No_or_no_constitutive_exon
TAGTTATGTCTCTTGCTTTTATCTTCCTTGTATTAACTTGGGCACAAAAGAT	9194376	9194517	9194567	9194515	-1	KQ005266.1	ENSMNEG00000041096.1	9154025	9344833	ANKRD28	9692	2394	196984	Yes
TTGTTAAAACTTGTCAAGGATTAACTGTGATGATTCTGGTCTGGGCAAAGGA	9748173	9748346	9748123	9748175	1	KQ005266.1	ENSMNEG00000035591.1	9746663	9791077	OXNAD1	9692	2394	196984	No_or_no_constitutive_exon
CTACTTGAAGTGAGTGCCCCCTGCCTGCCCTCGGCTAGGTTGGGGAGGAGAC	1728102	1728133	1728183	1728131	-1	KQ006940.1	ENSMNEG00000009725.1	1696885	1735832	None	9692	2394	196984	No_or_no_constitutive_exon
GCACGCACCCACCTTCCCGCCCCACCCCATGGTCTTCCTGCTAGGGACAGGG	1733140	1733220	1733270	1733218	-1	KQ006940.1	ENSMNEG00000009725.1	1696885	1735832	None	9692	2394	196984	No_or_no_constitutive_exon
GGCTGCCTTCCAGGAAGCAAACAAAAAAAGGGGGGAAAAGGGGGGAAAAGAA	8907669	8907888	8907619	8907671	1	KQ006940.1	ENSMNEG00000039777.1	8907539	8907888	None	9692	2394	196984	No_or_no_constitutive_exon
AGTGAAATATTTTTGTCTCCCTGTCTCTGTCAAAAGTGGGAAAACGAAAGAT	8986803	8988393	8986753	8986805	1	KQ006940.1	ENSMNEG00000038900.1	8922949	8988393	None	9692	2394	196984	No_or_no_constitutive_exon
CCACACCCCGGAGCATGCTGACCCCATTTTGGCCTTCCTCGGGGGCTCAGTA	9542080	9542184	9542234	9542182	-1	KQ006940.1	ENSMNEG00000023809.1	9478685	9621310	CLIP2	9692	2394	196984	Yes
TTGCAGCCCTGATATTACCGATTGTTTAAAAGTCGTCATGGGCCGGGCAGCG	9676206	9676230	9676156	9676208	1	KQ006940.1	ENSMNEG00000034670.1	9668471	9688776	RFC2	9692	2394	196984	No_or_no_constitutive_exon
AATAGTCCTGCTCTCACACTCTCAATGCTCTTTCCTTCCTGGGGATCCAGAG	202859	202920	202809	202861	1	KQ008639.1	ENSMNEG00000034314.1	116317	207857	BRCA1	9692	2394	196984	No_or_no_constitutive_exon
GCAGGGAGGGCTTGGATAGGACTCATGAAGGCTGGGGTCCCAAGGGGCAGAT	243921	243947	243871	243923	1	KQ008639.1	ENSMNEG00000034622.1	235133	247811	VAT1	9692	2394	196984	No_or_no_constitutive_exon
TCTTGCCTTAGAGTGAGCAGGAAAAACAAGAGCGTCTGGAACCAAGGGAGAA	279633	279751	279801	279749	-1	KQ008639.1	ENSMNEG00000020533.1	274430	286669	RUNDC1	9692	2394	196984	No_or_no_constitutive_exon
CTTTGGGTTGGAAGATTCAAGGAGGGGTCTGGGCTGGTTGGAAGGGTGAGAG	594275	594319	594369	594317	-1	KQ008639.1	ENSMNEG00000031126.1	585605	602722	CNTNAP1	9692	2394	196984	No_or_no_constitutive_exon
CTACAGCTTTTGGATTGGCCGAAATGAGGAGCAGCACTTCTACTGGGGAGGC	594176	594200	594250	594198	-1	KQ008639.1	ENSMNEG00000031126.1	585605	602722	CNTNAP1	9692	2394	196984	No_or_no_constitutive_exon
TGGTCGGCCTGTGCCCGGTTACCGTGGGCCTGTCTACAATGTTACGGGAGAG	589767	589869	589919	589867	-1	KQ008639.1	ENSMNEG00000031126.1	585605	602722	CNTNAP1	9692	2394	196984	No_or_no_constitutive_exon
CTGATGTTCCTTCCCTCCCTCTCCTGCCCCCAGGTTGGCTGTACCGGGAGCC	611625	611800	611575	611627	1	KQ008639.1	ENSMNEG00000031058.1	608894	616973	PLEKHH3	9692	2394	196984	No_or_no_constitutive_exon
TGTATACACACAGGGCTTCGTGCTGTGTCACTCCATCGCTGGGGGTACAGGT	621665	621708	621758	621706	-1	KQ008639.1	ENSMNEG00000040353.1	618090	625425	TUBG2	9692	2394	196984	No_or_no_constitutive_exon
GTGCCTGGCTCGCGTCCGCCCCCGCCCACTCGTTGCTCTCGGGCGGGCAGCT	737055	737233	737283	737231	-1	KQ008639.1	ENSMNEG00000036285.1	736444	739398	HSD17B1	9692	2394	196984	No_or_no_constitutive_exon
GAAGAGCCAGGTTGCTCTGTTGCAGTGCATTGTGTTGCAGGATTGGGAAGGG	752221	752255	752305	752253	-1	KQ008639.1	ENSMNEG00000044012.1	752221	752570	None	9692	2394	196984	No_or_no_constitutive_exon
TCTTGGGAAACCGGCTTCCTGAGGCGTTTCTGTTGTCATTGGGGCTATAGAC	1140962	1141084	1140912	1140964	1	KQ008639.1	ENSMNEG00000031751.1	1139404	1145158	GHDC	9692	2394	196984	No_or_no_constitutive_exon
AGAAGGGGTGAGTGTTTTGTCAAAGGAGCCAGGTTGGGGGCGGGGCAGAGGG	1227391	1227492	1227341	1227393	1	KQ008639.1	ENSMNEG00000035340.1	1219859	1228588	KAT2A	9692	2394	196984	No_or_no_constitutive_exon
GTTCAAACTGTTCATATTCCTATGTCTTGTCTTAAAGTGTATCTGGGGAGAT	3078025	3078123	3078173	3078121	-1	KQ008639.1	ENSMNEG00000013211.1	3061582	3104199	CDC6	9692	2394	196984	Yes
CAGTTCCTCAGGTCTGCTTGCCTAGGGATTTTTCTTAACTTAAGGGTCAGCT	3275444	3275580	3275630	3275578	-1	KQ008639.1	ENSMNEG00000033271.1	3265208	3282914	RAPGEFL1	9692	2394	196984	No_or_no_constitutive_exon
TCCCCTCACTGCCGGGCGCCCTGGCCGCCTCTCCGCTGCCGTGGGTGCAGCT	3268523	3268702	3268752	3268700	-1	KQ008639.1	ENSMNEG00000033271.1	3265208	3282914	RAPGEFL1	9692	2394	196984	Yes
GTTAATTTTGAAAAGGCGTGGGTCCCTGTGTCCTCTTCCAGGGGCCTGAGGG	3573069	3573176	3573019	3573071	1	KQ008639.1	ENSMNEG00000040068.1	3572742	3573176	None	9692	2394	196984	No_or_no_constitutive_exon
GGAATCACCCTTTGCCTCCCCTCAAGTCATCTGCAATTCCTGGGGCACAGGT	3764468	3764625	3764675	3764623	-1	KQ008639.1	ENSMNEG00000034703.1	3760267	3768604	GRB7	9692	2394	196984	No_or_no_constitutive_exon
TCACCCTTTGCCTCCCCTCAAGTCATCTGCAATTCCTGGGGCACAGGTAGTA	3764409	3764621	3764671	3764619	-1	KQ008639.1	ENSMNEG00000034703.1	3760267	3768604	GRB7	9692	2394	196984	No_or_no_constitutive_exon
CTCTGGGGATGGGCCACCCGCCCTCTGAGCAACCCTGGACGGTGGGGCAGGA	3841480	3841617	3841430	3841482	1	KQ008639.1	ENSMNEG00000039131.1	3826858	3842325	PGAP3	9692	2394	196984	Yes
TGGATGGTCTTGGCTTCATCTCAGCAGGGGGCCAGGAGGGTGGGAGGAAGGT	4976284	4976319	4976369	4976317	-1	KQ008639.1	ENSMNEG00000042666.1	4955692	4980201	MLLT6	9692	2394	196984	No_or_no_constitutive_exon
CAAATCTCTCCCCCAGAAGACATCCCGGCACAGCAGCGGGGGAGGCGGAGGA	4973798	4973941	4973991	4973939	-1	KQ008639.1	ENSMNEG00000042666.1	4955692	4980201	MLLT6	9692	2394	196984	No_or_no_constitutive_exon
CCGTGCGGCGGGTCGTCGCGCCTGCGCGATGCAGGCGGCGGGCAGCGCAGAG	6131980	6132171	6132221	6132169	-1	KQ008639.1	ENSMNEG00000039720.1	6092861	6136795	None	9692	2394	196984	No_or_no_constitutive_exon
GCTCTTCCCCTGGATGCGCCCGCAAGGTGAGCTCGCCTCGGGGCCGGCAGGG	6659432	6659453	6659503	6659451	-1	KQ008639.1	ENSMNEG00000034944.1	6657531	6682028	HOXB8	9692	2394	196984	No_or_no_constitutive_exon
GATGTGTGGGCGGCGGCAGCGGCAGCGGGCGGGGCCGGGAGCCCGGGGAGCG	6985610	6985748	6985560	6985612	1	KQ008639.1	ENSMNEG00000040572.1	6984487	7005407	UBE2Z	9692	2394	196984	No_or_no_constitutive_exon
TAGGGAGCTGAGATTGCGCCACTGCACTCCAGCCTGGGTGACAGAGCAAGAC	7000272	7000338	7000222	7000274	1	KQ008639.1	ENSMNEG00000040572.1	6984487	7005407	UBE2Z	9692	2394	196984	No_or_no_constitutive_exon
TCTCACAACTGGCTGTTACTGTGTAATACTCAAGGGAGTCACGGGCACAGTG	7733827	7733884	7733934	7733882	-1	KQ008639.1	ENSMNEG00000044368.1	7725005	7749210	SPOP	9692	2394	196984	No_or_no_constitutive_exon
CTGCCCTGGAGGTCCTTGCACCCAAGATATTTCACCTACCCCAGGGAGAGAA	8314483	8314770	8314820	8314768	-1	KQ008639.1	ENSMNEG00000024961.1	8314224	8315121	None	9692	2394	196984	No_or_no_constitutive_exon
GGCTGTGCTGAAGCTGCTGCTGCTGCTGCTGCTATTTGGTGTGGCGGGAGGG	8537331	8537471	8537521	8537469	-1	KQ008639.1	ENSMNEG00000024016.1	8535582	8551926	LRRC59	9692	2394	196984	No_or_no_constitutive_exon
GCGGCCGCTGGCTGGCGGGCGTGCGCGGGGTCGCCGCGGGGGCGGCGCAGCC	8658409	8658451	8658359	8658411	1	KQ008639.1	ENSMNEG00000032690.1	8655635	8682941	MYCBPAP	9692	2394	196984	No_or_no_constitutive_exon
TCTGAAGAGACAACATACTTGTGAGTGCAGCCTGAACCCGGGGGAGGGAGGC	8671379	8671405	8671329	8671381	1	KQ008639.1	ENSMNEG00000032690.1	8655635	8682941	MYCBPAP	9692	2394	196984	No_or_no_constitutive_exon
GGCACAGACCCCTCTAACCTTGGAGGCCAGCCTCTTGGGGGGCCTGGGAGCC	8777479	8777714	8777429	8777481	1	KQ008639.1	ENSMNEG00000039189.1	8711631	8780627	CACNA1G	9692	2394	196984	No_or_no_constitutive_exon
GGCGCGGTCACTCATGCCTGTAATCCCAGCACTTTGGGAGGCCAAGGCAGGC	9155908	9155952	9156002	9155950	-1	KQ008639.1	ENSMNEG00000035827.1	9127800	9301042	SPAG9	9692	2394	196984	No_or_no_constitutive_exon
AGATGCTGTAAGAAGAGGTTAACTAAAGGACAGGAAGGTGGGGCCAATAGGT	9349883	9349954	9349833	9349885	1	KQ008639.1	ENSMNEG00000040888.1	9348230	9368477	NME1-NME2	9692	2394	196984	No_or_no_constitutive_exon
ATTTTGTCTCCACAGTAACAATTTATTCTTGCTTTATTTTCAGTGGGAAGCT	1661415	1661572	1661622	1661570	-1	KQ004675.1	ENSMNEG00000004183.1	1658413	1671718	TMEM212	9692	2394	196984	No_or_no_constitutive_exon
ATACTCATTCCTTCCATCTGTTTTCTCTTGTGACAGCAACAAGGGGTGAGGA	1822882	1822932	1822832	1822884	1	KQ004675.1	ENSMNEG00000015096.1	1704569	1914361	PLD1	9692	2394	196984	No_or_no_constitutive_exon
AACTCCCTTAGGCTTGAGCTTTGGTTGTGCTGTCTGCTGCATGGGCATAGTG	1829234	1829272	1829184	1829236	1	KQ004675.1	ENSMNEG00000015096.1	1704569	1914361	PLD1	9692	2394	196984	No_or_no_constitutive_exon
ACACTCAACCTCTTCCCTTCTCTCCGGGAACTTGCTCTGGGGAAAGCCAGCT	300978	301091	300928	300980	1	KQ004719.1	ENSMNEG00000037250.1	290096	301091	None	9692	2394	196984	No_or_no_constitutive_exon
TTTTGCTATGATGCCCAAAAAACTAAGCAAGATTAACTAGGGACAGGCAGTT	360779	360853	360903	360851	-1	KQ004719.1	ENSMNEG00000040497.1	360779	361073	None	9692	2394	196984	No_or_no_constitutive_exon
AAATTAGCCGGGTGTGGTGGCGGATTCCTGTAATCCCAGCTACTGGGAAGGC	379044	379276	379326	379274	-1	KQ004719.1	ENSMNEG00000042047.1	379044	567921	VPS53	9692	2394	196984	No_or_no_constitutive_exon
CTGGAGGCCCGCTCCCCATCGTCTGCCGGCGGCGGCGAGAGCAGGGCGAGGG	599273	599434	599223	599275	1	KQ004719.1	ENSMNEG00000020338.1	594504	607021	FAM57A	9692	2394	196984	Yes
GAGTTCATGCCATTCTCCTGCCTCAGCCTCCCCAGTAGGTGGGACCACAGGC	653147	653237	653287	653235	-1	KQ004719.1	ENSMNEG00000043094.1	624772	656126	GLOD4	9692	2394	196984	No_or_no_constitutive_exon
GTGACCTGCTATTGAGATAGCCAGAGGGTCAGGAGAGAGTGGGGGAGGAGGC	947144	947294	947344	947292	-1	KQ004719.1	ENSMNEG00000037702.1	945633	1150575	ABR	9692	2394	196984	No_or_no_constitutive_exon
ATGATTCACCACGCGCCTCAGCCTTCCCAAAAGTCTGGCTGGGATTACAGGC	1424838	1424883	1424933	1424881	-1	KQ004719.1	ENSMNEG00000039514.1	1424838	1462074	CRK	9692	2394	196984	No_or_no_constitutive_exon
TCCTCATTAATCTTTTTCTCTCTTCTTTCCATGTCCTTGCCTGGGAGCAGTT	1570921	1570929	1570979	1570927	-1	KQ004719.1	ENSMNEG00000043212.1	1563211	1594397	PITPNA	9692	2394	196984	No_or_no_constitutive_exon
GTTTAAATGCATTGCTAACTTGTGTTCTTAACTTCTGCTTGGGATTATAGGG	1743801	1743931	1743981	1743929	-1	KQ004719.1	ENSMNEG00000035713.1	1718300	1751443	PRPF8	9692	2394	196984	Yes
GGAGATGGTGAAAGAGCTGAGGGCGGGCAGCACAGATGGGCTCAGAAGAGGT	2960340	2960520	2960570	2960518	-1	KQ004719.1	ENSMNEG00000035351.1	2949070	2963834	None	9692	2394	196984	No_or_no_constitutive_exon
TGCAGGATTTGAGGAGGGGGCAGAAAGTCCGGCCAGGCCCAGGGATCCAGCC	3824674	3824719	3824769	3824717	-1	KQ004719.1	ENSMNEG00000027787.1	3822855	3852764	TRPV1	9692	2394	196984	Yes
CACACAGCAGTCTCACCTGGGCTTCTTGGCTTGCCAGGGCACGGTTGGAGAC	4032329	4032352	4032402	4032350	-1	KQ004719.1	ENSMNEG00000036217.1	3988334	4062499	ITGAE	9692	2394	196984	No_or_no_constitutive_exon
GGCTGGGGGCCTTCTGTCTGCGGCCGGCTCATCCCCACCTCACCGGGAAGGT	4016748	4016931	4016981	4016929	-1	KQ004719.1	ENSMNEG00000036217.1	3988334	4062499	ITGAE	9692	2394	196984	No_or_no_constitutive_exon
CGGAGGCCCCACCGTCCCCGGAGCTGCAGTTGACGGCCGCGGGGGCCCAGCA	4524712	4525007	4524662	4524714	1	KQ004719.1	ENSMNEG00000030139.1	4524613	4526297	None	9692	2394	196984	No_or_no_constitutive_exon
GGGACAGTAGTGTGCCCTGTTCATACCCTCTGTCGTTCCGTGGGGACCAGGA	4962549	4962657	4962707	4962655	-1	KQ004719.1	ENSMNEG00000032730.1	4947417	4965122	MYBBP1A	9692	2394	196984	Yes
CCAAGCCAAGCATGGAGGGAATAATCTAGAATTATGAACTGGGGGCTGAGGC	4954717	4954793	4954843	4954791	-1	KQ004719.1	ENSMNEG00000032730.1	4947417	4965122	MYBBP1A	9692	2394	196984	No_or_no_constitutive_exon
GGCGCAGCCCAGAGAAGGACAGGGCCCTGCCTGGGCACACAGCCTGGGAGCC	4955061	4955087	4955137	4955085	-1	KQ004719.1	ENSMNEG00000032730.1	4947417	4965122	MYBBP1A	9692	2394	196984	No_or_no_constitutive_exon
CTGACACAGCTCCCACCCTGGCCCCTGAAGTGCTCCCCTCCCAGGGAGAGGT	5095599	5095791	5095841	5095789	-1	KQ004719.1	ENSMNEG00000030617.1	5095289	5143680	PELP1	9692	2394	196984	No_or_no_constitutive_exon
TGCTGCTGAGGGAGGAGCAGCGGCTGCTAGGTGCTGGGGGACTGGGGAAGCG	5153227	5153462	5153177	5153229	1	KQ004719.1	ENSMNEG00000005281.1	5147566	5159180	ARRB2	9692	2394	196984	No_or_no_constitutive_exon
CGGGAGAGGCTGTCATGGAGCTGTGGATTGGAGGCCAGGGAACAGCGGAGTG	5175548	5175574	5175624	5175572	-1	KQ004719.1	ENSMNEG00000041861.1	5170879	5176573	CXCL16	9692	2394	196984	No_or_no_constitutive_exon
ACACGCAAGTGGTGGACTCCCAGTCTGGAAGGTGGGGCACAGGGGTCTAGGA	5238600	5238615	5238665	5238613	-1	KQ004719.1	ENSMNEG00000036373.1	5237775	5239230	VMO1	9692	2394	196984	No_or_no_constitutive_exon
TCCCCGGAGAACCAGTGAGCTCGGGATGCGGGGTGAGTTGGGGGCCAGAGGC	5381918	5382100	5381868	5381920	1	KQ004719.1	ENSMNEG00000028596.1	5380956	5382123	None	9692	2394	196984	No_or_no_constitutive_exon
GGCCTGAGGGGCATTTACACCGGGTATTGGGGCCTCAGGATGGAGGGTAGGC	5441832	5441859	5441909	5441857	-1	KQ004719.1	ENSMNEG00000038231.1	5436585	5442996	SLC25A11	9692	2394	196984	No_or_no_constitutive_exon
CCTACCGTCCTTTGCAAATAAAAATCTAGCGGGGCGGGGGGGAGGAGCAGGA	5451553	5451846	5451896	5451844	-1	KQ004719.1	ENSMNEG00000044222.1	5448670	5452314	PFN1	9692	2394	196984	No_or_no_constitutive_exon
ATCAAACACTGATTCTCTCTTTCTGTCTCTCTAGAATGTCTTAATGGGAGTC	5715220	5715258	5715308	5715256	-1	KQ004719.1	ENSMNEG00000033387.1	5711323	5729210	SCIMP	9692	2394	196984	No_or_no_constitutive_exon
GGCTGGGGCTGTGGGTAGTGGGACTGGTGCCCGTGGTGGGGGGCGAAGAGAG	7636262	7636440	7636490	7636438	-1	KQ004719.1	ENSMNEG00000044695.1	7635945	7637850	SLC16A11	9692	2394	196984	No_or_no_constitutive_exon
GGAGACCGTTGCCGAAGGCAGCGATCACGTGGCGGGGGCACTAGGAGGAGTC	7893694	7893720	7893770	7893718	-1	KQ004719.1	ENSMNEG00000042981.1	7893648	7898605	PHF23	9692	2394	196984	No_or_no_constitutive_exon
TCACGCGGTCACGTGACTGGGAGGGGGTCACGTGACGGGGGCGGCTGAAGAC	7893648	7893670	7893720	7893668	-1	KQ004719.1	ENSMNEG00000042981.1	7893648	7898605	PHF23	9692	2394	196984	No_or_no_constitutive_exon
AGAGGAAGAGGAAGAAGAGGAAGAGATGGCAACAGTGGTAGGGGGTGAAGCC	7895197	7895228	7895278	7895226	-1	KQ004719.1	ENSMNEG00000042981.1	7893648	7898605	PHF23	9692	2394	196984	No_or_no_constitutive_exon
GTGTGCAAAGTCCTGTGGTCTGGTTGGCGCCTTACCCCTGGGAGCTAAAGAT	8007710	8007738	8007788	8007736	-1	KQ004719.1	ENSMNEG00000043796.1	7996938	8011061	NEURL4	9692	2394	196984	No_or_no_constitutive_exon
TGGGGCTCGACCATTGGCGCTAGGAGGGTGGGCCCTAGGGAAGAACCAAGGG	8007641	8007687	8007737	8007685	-1	KQ004719.1	ENSMNEG00000043796.1	7996938	8011061	NEURL4	9692	2394	196984	No_or_no_constitutive_exon
AGCCAGGCATGGTGGCAGGTGCCTGTAATCCCAGCTACTTGGGGGCTAAGGC	8054143	8054173	8054223	8054171	-1	KQ004719.1	ENSMNEG00000008269.1	8054143	8055323	None	9692	2394	196984	No_or_no_constitutive_exon
GCTCCTGGCGCTGTGTCTGGTGGGGCTGGCGGGGGCTCAACGGGGGGGAGGG	8089961	8090366	8089911	8089963	1	KQ004719.1	ENSMNEG00000028214.1	8089816	8101512	NLGN2	9692	2394	196984	No_or_no_constitutive_exon
GCTACCCCACCCCCACTCCACCACTCGGGTATAGGGGGCGGCGTGGGGAGGC	8099498	8099604	8099448	8099500	1	KQ004719.1	ENSMNEG00000028214.1	8089816	8101512	NLGN2	9692	2394	196984	No_or_no_constitutive_exon
AGCCAGGAGAAGGCGGCATGCTGGATGTAACTTTGACAAGCTACAGGGAGCC	8520722	8520754	8520672	8520724	1	KQ004719.1	ENSMNEG00000033625.1	8463268	8615858	DNAH2	9692	2394	196984	No_or_no_constitutive_exon
GCGCGTCCGGGCGTCGGGGCGGCGGTGGGAGCCTGCGACCGGCGGGGCAGCC	8670087	8670129	8670037	8670089	1	KQ004719.1	ENSMNEG00000001728.1	8669632	8697581	CHD3	9692	2394	196984	No_or_no_constitutive_exon
GACGGGCTTGGGTCAGAAGTGAGGCCAGATCTAGTTGGAACCTAGGGAAGGT	8693742	8693747	8693692	8693744	1	KQ004719.1	ENSMNEG00000001728.1	8669632	8697581	CHD3	9692	2394	196984	No_or_no_constitutive_exon
CTGACCTCGTGATCTGCCCATCTCGGCCTCCCAAAGTGCTGGGATTATAGGC	8711051	8711054	8711104	8711052	-1	KQ004719.1	ENSMNEG00000040660.1	8708892	8715567	KCNAB3	9692	2394	196984	No_or_no_constitutive_exon
TGAGGGTAAGCTCCTAAATCTTTGAGCCAAAGACTGCAAACAGTGGGGAGGG	9033949	9033990	9034040	9033988	-1	KQ004719.1	ENSMNEG00000039508.1	9033219	9053516	CTC1	9692	2394	196984	No_or_no_constitutive_exon
GCCCAGCCCCGTGCCCCTCCGTCTGCCTCCGCACGGCTGGCAGAGGGCAGGC	9306989	9307076	9306939	9306991	1	KQ004719.1	ENSMNEG00000044799.1	9282929	9307076	NDEL1	9692	2394	196984	No_or_no_constitutive_exon
TTTGGTTTTGTGTTCTCCATTTCACCACTTTTGGCTTTGGTGCGGGATAGGT	9375052	9375167	9375217	9375165	-1	KQ004719.1	ENSMNEG00000045090.1	9314322	9476582	MYH10	9692	2394	196984	No_or_no_constitutive_exon
CCAGGAACTTGAGTGACATTGACCTCATGGCACCTCAGCCAGGGGTGTAGCC	5379238	5379334	5379188	5379240	1	KQ005028.1	ENSMNEG00000037990.1	5378996	5379334	None	9692	2394	196984	No_or_no_constitutive_exon
GGACTGGAGGGAGAGCTGCAGGTGGGCAGGGCAGCAGCGTGGGATGGGAGAC	5865411	5865466	5865516	5865464	-1	KQ005028.1	ENSMNEG00000028453.1	5814004	6267180	RPS6KA2	9692	2394	196984	No_or_no_constitutive_exon
GCCTGTCTGGGCACCATCTCATCATCAGAGTCCGCCGTAGGGAAAATGAGAA	6346227	6346268	6346318	6346266	-1	KQ005028.1	ENSMNEG00000033732.1	6337459	6366090	RNASET2	9692	2394	196984	No_or_no_constitutive_exon
CTGGAGGGTCCACTCAGACTCTCACCTCTGCCTCCAAGGGAAGAAAGAAGAG	7793643	7794305	7794355	7794303	-1	KQ005028.1	ENSMNEG00000030291.1	7793560	7795963	None	9692	2394	196984	No_or_no_constitutive_exon
GCACAGCCGGATCCATGGTGCCCCCTGGGCTGGTGTTGGCAGCCGGGGAGAA	8161160	8161245	8161110	8161162	1	KQ005028.1	ENSMNEG00000036760.1	8160921	8161245	None	9692	2394	196984	No_or_no_constitutive_exon
CATTCCTTAAAGCTTTTTTTTTTTGTTTTTCCTGGCTGGGGGGCGGGAAGGG	447505	447675	447455	447507	1	KQ004642.1	ENSMNEG00000038527.1	447079	447675	None	9692	2394	196984	No_or_no_constitutive_exon
TGCCAGTGACCAGAGGCAGTGGCAGCGAGTGGGTCCTTGTGGGCTAGAAGAA	2582775	2582942	2582992	2582940	-1	KQ004642.1	ENSMNEG00000040368.1	2582029	2586585	None	9692	2394	196984	No_or_no_constitutive_exon
CCAGACTAATTTTCCAGCCTCATTGGTTGGTCTGAGATTTGGGGACTAAGTG	2582434	2582458	2582508	2582456	-1	KQ004642.1	ENSMNEG00000040368.1	2582029	2586585	None	9692	2394	196984	No_or_no_constitutive_exon
AGCTTCTTCTTTTAAAAAAAATTCTGGTACTGTCTCCTCCGCAGCGGGAGCA	3911876	3911991	3912041	3911989	-1	KQ004642.1	ENSMNEG00000018791.1	3911539	3912646	None	9692	2394	196984	No_or_no_constitutive_exon
TTATACACGTTTTACAAATTTTTTTTTATTTTTTCCTATGGGGAAAACAGAA	5690336	5690474	5690524	5690472	-1	KQ004642.1	ENSMNEG00000037209.1	5616484	5740930	MAOB	9692	2394	196984	Yes
AGAGTGAAGAGGGAGCAGAAGTACTCATTGATGCTCTGGTGGATGGGTAGGT	8402402	8402501	8402551	8402499	-1	KQ004642.1	ENSMNEG00000034661.1	8401424	8403064	None	9692	2394	196984	No_or_no_constitutive_exon
GAACCCCCCGGGGGAGCCCCAGCCCAGCCAGCGTGTCCTCGGGGAGGAAGTC	9569318	9569387	9569268	9569320	1	KQ004642.1	ENSMNEG00000032229.1	9563135	9574064	ARAF	9692	2394	196984	No_or_no_constitutive_exon
GGCCGCGGTCGCTATGGAGGAACCGGAGATGCAGCTCAAGGGGAAGAAAGTC	1937192	1937419	1937142	1937194	1	KQ004786.1	ENSMNEG00000029055.1	1933965	1940121	None	9692	2394	196984	No_or_no_constitutive_exon
TAAGGGAAGAAATTGCAGTTGTTTTAAAGAAAGAGTCGATGGGAAGGAAGAA	2716640	2716939	2716989	2716937	-1	KQ004786.1	ENSMNEG00000032243.1	2716468	2717284	None	9692	2394	196984	No_or_no_constitutive_exon
GGCCAGGGAAATGGCGGCTTCAGGAGAGAGCGGGACTTGGGGCAGCGGAGGC	2797535	2797902	2797952	2797900	-1	KQ004786.1	ENSMNEG00000028776.1	2797092	2801758	None	9692	2394	196984	No_or_no_constitutive_exon
ACAAAAGAACCATTCAAAAATTTGAGAAAGAGGCTGCTGAGATGGGAAAGGG	4058997	4059012	4059062	4059010	-1	KQ004786.1	ENSMNEG00000043868.1	4058997	4061788	None	9692	2394	196984	No_or_no_constitutive_exon
CCCCAGTTCTCCTTGACTGTCTGTTTTTCTGTCTTTTCAGGGAAGAAGAGTC	8121345	8121731	8121781	8121729	-1	KQ004786.1	ENSMNEG00000042109.1	8096228	8132982	FAM234B	9692	2394	196984	No_or_no_constitutive_exon
TCAGGCATCAGGAAGTTACTTGATACTTGATCTTAAGGAGAGGGGAGTAGAA	8387289	8387481	8387531	8387479	-1	KQ004786.1	ENSMNEG00000044164.1	8387289	8412935	DDX47	9692	2394	196984	Yes
GGCCGAGACCCGAAGCCGGGTGGAAAAAGACAGCCGGCGGGCAAAAAAAGAC	5145973	5146350	5146400	5146348	-1	KQ005051.1	ENSMNEG00000011902.1	5145846	5146423	None	9692	2394	196984	No_or_no_constitutive_exon
TAGGAAGTGGAATGACAACTTTGTTTTCTTGTTATCTTCAGGGAAATCAGGC	131841	131928	131978	131926	-1	KQ004984.1	ENSMNEG00000031826.1	89929	152622	FKBP15	9692	2394	196984	No_or_no_constitutive_exon
CCGAGGGCGCGGAGCTGGGGCCCGGGTCCGGTCCCGGGCCGGGGCCTGAGCC	278799	278949	278749	278801	1	KQ004984.1	ENSMNEG00000038841.1	275852	301832	BSPRY	9692	2394	196984	No_or_no_constitutive_exon
CGGATTACGCATTCTCCTGCCTCAAGCCTCACGAGTAGCTGGGACTACAGGC	5772549	5772573	5772623	5772571	-1	KQ004984.1	ENSMNEG00000035991.1	5772549	5778092	None	9692	2394	196984	No_or_no_constitutive_exon
ATATTCCTTTTCTCTTCCCCCTCCCCACCTTTTGTTTTTTTGGGCAGAAGAA	7585239	7585346	7585396	7585344	-1	KQ004984.1	ENSMNEG00000029056.1	7502233	7691928	None	9692	2394	196984	No_or_no_constitutive_exon
ACAGAGCCTGAGCTCCAAGCAGAAGGGCCATACCTGGGCTTAGGAGACAGAT	7990013	7990051	7990101	7990049	-1	KQ004984.1	ENSMNEG00000034475.1	7974987	8015246	PHF19	9692	2394	196984	No_or_no_constitutive_exon
TATAGGGATTTCCTAATATGATTCTACTTCGCTTCCACTTTGGGCTGAAGGT	8131562	8131702	8131752	8131700	-1	KQ004984.1	ENSMNEG00000009863.1	8077413	8175883	C5	9692	2394	196984	No_or_no_constitutive_exon
TCAATGTTGTTCTTCTCTGTTAATTATATATTGGGGTTTGGGGAGATTAGAT	8239315	8239510	8239265	8239317	1	KQ004984.1	ENSMNEG00000035354.1	8202328	8303166	CNTRL	9692	2394	196984	Yes
AATCGGGTGGTGGAAACACCGCCCGAGTTCCTCCAAAAAGGCACGGGAAGAG	8426814	8426982	8426764	8426816	1	KQ004984.1	ENSMNEG00000038101.1	8407482	8458906	GSN	9692	2394	196984	No_or_no_constitutive_exon
TTTTCTAGGGGTCAGTTTGTCTGTTGTCCTGGCTGCGATGGGAGTGGCAGGA	8840022	8840189	8839972	8840024	1	KQ004984.1	ENSMNEG00000005518.1	8726772	8945847	DAB2IP	9692	2394	196984	No_or_no_constitutive_exon
AAGCCTGAATCAGTGTGTGTGCACCCCGCCCCCCCCCGACACCGGGTGAGGC	2018354	2018429	2018304	2018356	1	KQ004962.1	ENSMNEG00000039431.1	2017996	2018429	None	9692	2394	196984	No_or_no_constitutive_exon
TGCAGCAGGCATTTGCTCCCGCTGTTTCTGCTCCTGGGTTAACAATCAAGAT	6852695	6853372	6853422	6853370	-1	KQ004962.1	ENSMNEG00000043133.1	6852386	6858347	None	9692	2394	196984	No_or_no_constitutive_exon
CCCAGAGTCAGGACAAAAAGGCAGAGGGGGCCCAGAATCAGGGCAAAAAGGG	8061741	8062690	8061691	8061743	1	KQ004962.1	ENSMNEG00000036412.1	8039215	8107951	RRBP1	9692	2394	196984	No_or_no_constitutive_exon
TCGGGAAGATAGCAGCACACGCTGTGGAGGAGGGTGGGGGTGGGGGGAAGGC	9733911	9734224	9734274	9734222	-1	KQ004962.1	ENSMNEG00000035843.1	9733911	9798203	None	9692	2394	196984	No_or_no_constitutive_exon
CAGATAAGCCTTTGAGAAGCAGAAAAGTGTTTGTGGGGCACTGAACAGAGGA	1746757	1746882	1746932	1746880	-1	KQ004896.1	ENSMNEG00000025649.1	1745145	1747483	None	9692	2394	196984	No_or_no_constitutive_exon
AGGTCTCACCCCCTGCTGTGGAGCCTAAGAAACCAGGGAACAAGAAGTAGCC	3067862	3068145	3068195	3068143	-1	KQ009227.1	ENSMNEG00000031378.1	3066302	3068412	None	9692	2394	196984	No_or_no_constitutive_exon
GGGAGCCACCCTCATTTGCTTATCCTCTTTCTCTTGCTTGGGGAGGGCAGCA	7779568	7779663	7779713	7779661	-1	KQ009227.1	ENSMNEG00000022749.1	7778123	7823763	FAM169B	9692	2394	196984	No_or_no_constitutive_exon
ATGATCCAGAGTGTGGAGTGGAAGAGGAGGATGCCGGGCTGGCGGAGTAGAC	7778123	7778156	7778206	7778154	-1	KQ009227.1	ENSMNEG00000022749.1	7778123	7823763	FAM169B	9692	2394	196984	No_or_no_constitutive_exon
CCTACGTACACTCTCATCTCTTATAGTCAGCAACAGGTATCCATGGGGAGGG	9335832	9336132	9335782	9335834	1	KQ009227.1	ENSMNEG00000035642.1	9333332	9343494	None	9692	2394	196984	No_or_no_constitutive_exon
TCCGACTTCGACTCTTGGGGCCAACTGGTGGAGGCGATAGACGGGATCAGAT	3239733	3240546	3239683	3239735	1	KQ005114.1	ENSMNEG00000035586.1	3236004	3240546	None	9692	2394	196984	No_or_no_constitutive_exon
CTGGCCGGGAACTTGAGATTGACCTCATGGCACCTCAGCTAGGGGTGTAGCC	4711274	4711370	4711420	4711368	-1	KQ005114.1	ENSMNEG00000035292.1	4711274	4711591	None	9692	2394	196984	No_or_no_constitutive_exon
GTATTTGGGACCAAAAATGGGGATGTGGGAGGCCAGAGTGGGGAGGGGAGTC	2419139	2419220	2419089	2419141	1	KQ009436.1	ENSMNEG00000038582.1	2418700	2419298	None	9692	2394	196984	No_or_no_constitutive_exon
ACCATCACCAGGGTGTGCGTGCTGAGTGACCACCTCTGGTCCAGGGGAAGGA	2490761	2490790	2490711	2490763	1	KQ009436.1	ENSMNEG00000031563.1	2489854	2491062	GRIFIN	9692	2394	196984	No_or_no_constitutive_exon
GCGGGGACGGGGCCTGCACCCTCACCTGCCTGGCTCCCACACCCAGGGAGCT	3636832	3636970	3636782	3636834	1	KQ009436.1	ENSMNEG00000035313.1	3631080	3665158	INTS1	9692	2394	196984	No_or_no_constitutive_exon
GCTGGTGGACAGCCACTTTGAGGAGGTGCTGGCATCCTCCCCGAGGGCAGGT	3690121	3690228	3690071	3690123	1	KQ009436.1	ENSMNEG00000041212.1	3676580	3702982	MICALL2	9692	2394	196984	No_or_no_constitutive_exon
CCCAGTGGCCCTGCTCTGACACGTGGCTCTGTCTCCCCACCTGGGGGCAGCC	3697521	3697677	3697471	3697523	1	KQ009436.1	ENSMNEG00000041212.1	3676580	3702982	MICALL2	9692	2394	196984	No_or_no_constitutive_exon
CGCCGGTTGGTGCTTGGTGTGTTATATAATTGGGCGGCGCGGGATTGGAGCC	3904470	3904639	3904689	3904637	-1	KQ009436.1	ENSMNEG00000035524.1	3904245	3908238	UNCX	9692	2394	196984	No_or_no_constitutive_exon
GCCCCGCCGGCGTGTGACTCGGGAGCTGCACGCACCTGGGTGGACACAAGGC	4066110	4066304	4066354	4066302	-1	KQ009436.1	ENSMNEG00000037077.1	4065997	4067500	GPER1	9692	2394	196984	No_or_no_constitutive_exon
TGAGAAGAATCTGAAGAAGGGCCCCTGCCGGGATGGGCGGGAGGAGCAAGTT	4681325	4681378	4681275	4681327	1	KQ009436.1	ENSMNEG00000042541.1	4662873	4686460	PDGFA	9692	2394	196984	No_or_no_constitutive_exon
CTGACCTCATGATCTGCCCACCTTGGCCTCCCAGAGTGCTGGGATTACAGGC	9087608	9087650	9087558	9087610	1	KQ009436.1	ENSMNEG00000042865.1	9075142	9094817	None	9692	2394	196984	No_or_no_constitutive_exon
AAGAAAAGGTCTTCTGCAGGAGTAGTTAAGATATGGGGGGTGAAGTACAGAA	9396205	9396411	9396461	9396409	-1	KQ009436.1	ENSMNEG00000044660.1	9395914	9396622	None	9692	2394	196984	No_or_no_constitutive_exon
TGATTCCCCACGGGGGCAGGGGGTGGGTTTCTGTTTCCCTGGGTCTGGAGTG	91056	91123	91006	91058	1	KQ009094.1	ENSMNEG00000036489.1	87621	91123	None	9692	2394	196984	No_or_no_constitutive_exon
ATGATCGAGGAAGGCCCTCAGGAAAAGGCATTGTTGAGTTCTCAGGGAAGCC	503711	503763	503813	503761	-1	KQ009094.1	ENSMNEG00000009698.1	496926	516622	NONO	9692	2394	196984	No_or_no_constitutive_exon
CCCGCCGCAAAACACTGGTGGCACTCTTCACTGACCACCAGTGGGTAGAGCC	661882	661895	661945	661893	-1	KQ009094.1	ENSMNEG00000041386.1	658399	688500	NLGN3	9692	2394	196984	No_or_no_constitutive_exon
AGGAGGGAAGGAGATCGGTGCTGGAGTCTGATGGTGCTGCTGGGATGCAGGA	707502	707647	707697	707645	-1	KQ009094.1	ENSMNEG00000041257.1	691124	714527	MED12	9692	2394	196984	Yes
CGCAAAGAACGTGATCGACAAAAGCAGAAGAGGTAAAGGGGCTTAGGGAGTG	700410	700470	700520	700468	-1	KQ009094.1	ENSMNEG00000041257.1	691124	714527	MED12	9692	2394	196984	No_or_no_constitutive_exon
AAGACTGGAAAACTAAGGGAGGGAGGTCCAGGGATTGGGCTTGTAGAGAGAG	1561528	1561618	1561668	1561616	-1	KQ009094.1	ENSMNEG00000030463.1	1560510	1577429	ARR3	9692	2394	196984	No_or_no_constitutive_exon
CAAGGTCTTGAAGAGCCCATAGTGACCCTTCCTGGCCATCCTGGGTGGAGCT	3786418	3786535	3786368	3786420	1	KQ009094.1	ENSMNEG00000027991.1	3785787	3788094	None	9692	2394	196984	No_or_no_constitutive_exon
GTCCTGAAAGCAGCAAGAAGTATGCTGAGACTGTTACTCGGGCTAAGCAGAC	3786774	3787022	3786724	3786776	1	KQ009094.1	ENSMNEG00000027991.1	3785787	3788094	None	9692	2394	196984	No_or_no_constitutive_exon
TCCTTTTTCTCAGTTCCAGAAGGATATGACCGCCCTCTGGGAGGGGGCAGGG	4084302	4084402	4084452	4084400	-1	KQ009094.1	ENSMNEG00000038110.1	4084302	4085020	None	9692	2394	196984	No_or_no_constitutive_exon
CTAGTACCTCCCAGTGCAGTCAAGGTGCTTCTATCTTTGGAGGGGCAAAGCA	6261490	6261524	6261440	6261492	1	KQ009094.1	ENSMNEG00000037421.1	6260395	6261524	None	9692	2394	196984	No_or_no_constitutive_exon
AACAGGAAAATTCAAGTGGACGTTGCTGATCAAGCACAGGGGAAAGACAGGG	6260931	6261218	6260881	6260933	1	KQ009094.1	ENSMNEG00000045354.1	6260864	6261218	None	9692	2394	196984	No_or_no_constitutive_exon
GTTTTTCTATAAGTAGTAGAGCTCTGTGGGTGGGGGAAGGGGCAAGCAAGGT	8298582	8298804	8298532	8298584	1	KQ009094.1	ENSMNEG00000002090.1	8233956	8391102	ARHGEF9	9692	2394	196984	No_or_no_constitutive_exon
AAATTGGCAAAAACAAGTGGAATTCCATGTGATTCTCTTGGGGTAAACAGAT	8651747	8651914	8651964	8651912	-1	KQ005006.1	ENSMNEG00000044460.1	8651747	8685453	None	9692	2394	196984	Yes
GCCAGGGCAAGTCGCGCCTGGGGGACCTCTACGAGGAGGAGATGCGGGAGCT	2125136	2125231	2125086	2125138	1	KQ005072.1	ENSMNEG00000037617.1	2124477	2134044	VIM	9692	2394	196984	No_or_no_constitutive_exon
CTTGTGTCCTGGGATGGGAGAGCTTCGCCTCAGGGAAACATGACTGGGAGGT	2139801	2140217	2139751	2139803	1	KQ005072.1	ENSMNEG00000033982.1	2138617	2142734	None	9692	2394	196984	No_or_no_constitutive_exon
ATACATATGTTTTTCTCATTGCATTTCTTCTTTTTACAATGGGTGTATAGGC	5103586	5103705	5103536	5103588	1	KQ005072.1	ENSMNEG00000038888.1	4771111	5231432	None	9692	2394	196984	Yes
GAACCTCTAATTATATCGATTTTATCCTTCTTTTTGTTGGGGATGGGTAGGT	1414667	1414833	1414617	1414669	1	KQ004664.1	ENSMNEG00000033906.1	1392293	1561913	GREB1L	9692	2394	196984	No_or_no_constitutive_exon
GACCATAAAAAGAAATGTTGAACTGCACTGACCTGCTTCTATTGGGACAGGC	1483147	1483333	1483097	1483149	1	KQ004664.1	ENSMNEG00000033906.1	1392293	1561913	GREB1L	9692	2394	196984	Yes
AATGACTTGGATCTGTTTACTATTTAGTAATTTTAATTTTTTTAAGGGAGAC	1602681	1602706	1602756	1602704	-1	KQ004664.1	ENSMNEG00000038858.1	1566900	1616559	ESCO1	9692	2394	196984	No_or_no_constitutive_exon
TATATTTTTCTCTCTCCTTCTCTCTTATTGCCACCCTGTTTGGGCTGAAGCT	1701712	1702568	1702618	1702566	-1	KQ004664.1	ENSMNEG00000038243.1	1701712	1747854	ABHD3	9692	2394	196984	No_or_no_constitutive_exon
TTTTGGCAATTACAACAATTAGTCTTCAAATTTTGGACCCATGAAGGGAGGA	1789923	1789965	1790015	1789963	-1	KQ004664.1	ENSMNEG00000041318.1	1789837	1790800	None	9692	2394	196984	No_or_no_constitutive_exon
GCACATCTCTTACTTTAATCAAATGCTACAAATGATTAGGTTAATGGGAGGA	3125623	3125650	3125573	3125625	1	KQ004664.1	ENSMNEG00000041192.1	3039605	3138139	RBBP8	9692	2394	196984	No_or_no_constitutive_exon
GTTAATGGGAGGAAGACATCTTCAAAAGCCAAGAGAGGGTAAAAAGCTAGGC	3125662	3125683	3125612	3125664	1	KQ004664.1	ENSMNEG00000041192.1	3039605	3138139	RBBP8	9692	2394	196984	No_or_no_constitutive_exon
CCATGCTAGCAGGGCCTAATGACAGGTCAGATGTGGAGAAGGGAGGGAAGAT	6984794	6984914	6984964	6984912	-1	KQ004664.1	ENSMNEG00000031060.1	6983825	6989271	None	9692	2394	196984	No_or_no_constitutive_exon
CACTGGAGCAGGAATCCTCTATCTGGTCACACCCCCCAGTGTGGTGGGAGGC	7013784	7013804	7013854	7013802	-1	KQ004664.1	ENSMNEG00000029824.1	7002447	7018123	AQP4	9692	2394	196984	No_or_no_constitutive_exon
TTTAAGTGGAAAGAAATATAGTGTGGATGATTTACACTCAATGGGAGCAGGG	4491650	4491755	4491600	4491652	1	KQ005146.1	ENSMNEG00000030479.1	4467581	4504316	NR1D2	9692	2394	196984	No_or_no_constitutive_exon
AGCTCCGCCAAAGGGGCCGCCAAGGAAGAGCCCATGAGGAGATGGGCAAGGT	2248582	2248814	2248864	2248812	-1	KQ005276.1	ENSMNEG00000041634.1	2248582	2248882	None	9692	2394	196984	No_or_no_constitutive_exon
TTATTTAGAGATAGAAAATGACCTGTTCTCTTTTTTTAATGTGGGTAAAGAG	2844866	2847054	2844816	2844868	1	KQ005276.1	ENSMNEG00000010392.1	2837741	2847598	NXT2	9692	2394	196984	No_or_no_constitutive_exon
TGACATTTGTATTCCAAATCCCCTGGTACATCCATGAGTAAGTGGGTAAGCA	3935929	3936144	3936194	3936142	-1	KQ005276.1	ENSMNEG00000039483.1	3933573	4060927	CHRDL1	9692	2394	196984	No_or_no_constitutive_exon
ATATTCTCAAAAAGTCCAATGCAAATAGGCTTCCAAACATGGGACAATAGGA	8783873	8783923	8783823	8783875	1	KQ005276.1	ENSMNEG00000034620.1	8706684	8793766	None	9692	2394	196984	No_or_no_constitutive_exon
GCCTCATCTGCATCATCCTCAATCCCAACAAAGCTGCCCTGTGATGGGAGAA	101828	102025	102075	102023	-1	KQ009414.1	ENSMNEG00000038250.1	101828	159815	DDX42	9692	2394	196984	No_or_no_constitutive_exon
CTGTTGACTAGAAGTGGATTTTTTATGAAACACTTTGTTTCTTGGGGAAGGG	179666	179834	179616	179668	1	KQ009414.1	ENSMNEG00000004053.1	165846	185003	CCDC47	9692	2394	196984	Yes
TCTGCCACCAGGCCATGGGTCCTTGCCCCATGGTGTCCTGGGACCCAGAGCA	227519	227710	227469	227521	1	KQ009414.1	ENSMNEG00000040584.1	190061	230508	STRADA	9692	2394	196984	No_or_no_constitutive_exon
GAGGGATAATGGCTTCTGGTGAGACCACAAACTGGAGAGGGGAGGCAGAGTT	450876	450904	450954	450902	-1	KQ009414.1	ENSMNEG00000031000.1	428244	459017	None	9692	2394	196984	No_or_no_constitutive_exon
CTGTGGCAGAGCAATATATTTATGTTGCCTCTGGGGGGATAATAGGAGAGGA	754827	754873	754923	754871	-1	KQ009414.1	ENSMNEG00000027293.1	513924	1008327	TANC2	9692	2394	196984	No_or_no_constitutive_exon
CCACAAATAGCTATAGCAGAGTCACTCACAACTTCTTCTGGGGACTGTAGCA	1302574	1302738	1302788	1302736	-1	KQ009414.1	ENSMNEG00000032144.1	1297661	1361675	MRC2	9692	2394	196984	No_or_no_constitutive_exon
GCCTGGCCGGGGCTGGAGACTGAGCCATGGCCTGGGGGACCCGGGGGCAGGT	3938303	3938433	3938253	3938305	1	KQ009414.1	ENSMNEG00000041779.1	3879886	3954908	None	9692	2394	196984	Yes
CCTGGGGAGGGGAGGCAGTGCCTGGCGGCGGGCCTGGGAGAGTGTAACAGTG	3930780	3930862	3930730	3930782	1	KQ009414.1	ENSMNEG00000041779.1	3879886	3954908	None	9692	2394	196984	No_or_no_constitutive_exon
GCAGTTCCTGGTGCGGGCCTGGGGCTGCGCGGGCCCTTGCGGCCGGGCAGTC	4889582	4889671	4889721	4889669	-1	KQ009414.1	ENSMNEG00000032582.1	4872752	4890055	PINK1	9692	2394	196984	No_or_no_constitutive_exon
AGGTTAGGTCACTTGCCCAAGGTCACACAGCCCCTGAGGGGCAAGGTCAGGA	6254143	6254184	6254234	6254182	-1	KQ009414.1	ENSMNEG00000031897.1	6250389	6267148	PQLC2	9692	2394	196984	No_or_no_constitutive_exon
TGAGATCACCTTAGGTGAGAAGCCTCACAGCTTACCTCTTGGGGTTGCAGGA	6456087	6456216	6456037	6456089	1	KQ009414.1	ENSMNEG00000028487.1	6361176	6497428	UBR4	9692	2394	196984	No_or_no_constitutive_exon
GCTCTTCACTGTCCAGGTGCAGACTGAGGCCATCGGTGAGGGCAGGTGAGGC	8664154	8664178	8664104	8664156	1	KQ009414.1	ENSMNEG00000028973.1	8657956	8686751	ATP13A2	9692	2394	196984	No_or_no_constitutive_exon
ATAAGCTGGGGGACGCTGGGAGTGCTGCTCAGTCTCTGGGTGGGGGCCAGCT	8730747	8730941	8730991	8730939	-1	KQ009414.1	ENSMNEG00000012132.1	8699004	8754608	None	9692	2394	196984	No_or_no_constitutive_exon
AGGGTGTCAGAGCAGGGGTCTTCCTTCGTTCCCCCATGTTGGGGCTGCAGGA	8705624	8705745	8705795	8705743	-1	KQ009414.1	ENSMNEG00000012132.1	8699004	8754608	None	9692	2394	196984	No_or_no_constitutive_exon
TTTTTAAACAAATTTATGTTTAAGGCTAAAAATTATTATTTTGGGAACAGGT	5343387	5343514	5343337	5343389	1	KQ004929.1	ENSMNEG00000028837.1	5076076	5844828	NBEA	9692	2394	196984	No_or_no_constitutive_exon
TTTGATGAGAACACAGGTGTTTTCTTTGACCTTTGTGCACATGGGTGAAGCA	8175480	8175600	8175430	8175482	1	KQ005104.1	ENSMNEG00000041537.1	8052500	8368930	PLCH1	9692	2394	196984	No_or_no_constitutive_exon
AACAATCCCATTTTAGCTTTCTGGAGGATAAAATAGCATGCTGGGAAAAGCC	472175	472227	472125	472177	1	KQ009469.1	ENSMNEG00000031121.1	274217	472227	None	9692	2394	196984	No_or_no_constitutive_exon
GAGGTCACTCTCCCCGGCCACACTGGGTCAGGGCCAGCCTCAGGGCAGAGCT	739330	739506	739280	739332	1	KQ009469.1	ENSMNEG00000045444.1	709873	752529	PDE6B	9692	2394	196984	No_or_no_constitutive_exon
TCCCCTTCCGTGAAATGGGCTGAGATGGCGTCAGCTGCCTGGGGCCCAAGGA	1074128	1074190	1074240	1074188	-1	KQ009469.1	ENSMNEG00000033238.1	1072281	1086745	DGKQ	9692	2394	196984	No_or_no_constitutive_exon
ACGTATGTTATCACAGACCTCGGAGCCACAGGCTGCACGCTGCAGGGTAGTT	1213584	1213719	1213769	1213717	-1	KQ009469.1	ENSMNEG00000036883.1	1193475	1231948	None	9692	2394	196984	No_or_no_constitutive_exon
GCTTTAGGCATGGACCGTGGAGACGGCTGGCTCCAGCCTGGGCAGCACAGGC	1213473	1213563	1213613	1213561	-1	KQ009469.1	ENSMNEG00000036883.1	1193475	1231948	None	9692	2394	196984	No_or_no_constitutive_exon
TCTCAGTGTGAAAAGTCCATTCCTAACTGAACTGTTTCGGGAACACAAAGAA	2306710	2306883	2306933	2306881	-1	KQ009469.1	ENSMNEG00000034392.1	2306175	2308034	None	9692	2394	196984	No_or_no_constitutive_exon
ATGCAGCAGCTCCGCGGCTGGGTCCTGCTCCTCAGACAAGACGGGGCCAGAG	2505896	2506007	2506057	2506005	-1	KQ009469.1	ENSMNEG00000039840.1	2500984	2651320	ZFYVE28	9692	2394	196984	No_or_no_constitutive_exon
AACATTTCGCTGCTCTTCTACTTAAAGTCAGTGTAAGGAAGGGGAGAGAGGG	3220826	3220865	3220776	3220828	1	KQ009469.1	ENSMNEG00000043560.1	3147093	3248767	ADD1	9692	2394	196984	No_or_no_constitutive_exon
TGTTGGTCATGAGGAACTCACAATGTGGCCCTAGGTGTGGGCTGACAGAGCT	3690899	3690923	3690849	3690901	1	KQ009469.1	ENSMNEG00000037042.1	3661874	3796500	RGS12	9692	2394	196984	No_or_no_constitutive_exon
CTGAGTCCTGTCCAGGGCGGAGATTCCTTGTTGAACCCCAGGGCATGCAGTG	5090515	5090608	5090465	5090517	1	KQ009469.1	ENSMNEG00000027537.1	5078767	5242183	ABLIM2	9692	2394	196984	No_or_no_constitutive_exon
ATGATGCGCCAAGGTGCCAAGACTGGGAGAATGTGGGACTTGGGTATGAGCC	6665366	6665599	6665649	6665597	-1	KQ009469.1	ENSMNEG00000042273.1	6637245	6694460	MAN2B2	9692	2394	196984	No_or_no_constitutive_exon
TGTATTATTGTAATTATGCACTTATTTGTTTTCTTCTCTGTTATGGGAAGAC	7221315	7221444	7221265	7221317	1	KQ009469.1	ENSMNEG00000003143.1	7167550	7265806	JAKMIP1	9692	2394	196984	Yes
AGGGCATGGAGTGCCACGGCTCGCCACTAGTGGTCATCAGCCAGGGCAAGAT	7454127	7454235	7454077	7454129	1	KQ009469.1	ENSMNEG00000031793.1	7390306	7462119	CRMP1	9692	2394	196984	No_or_no_constitutive_exon
GCTTCTGAGTTGGGGAAGCAGGCCCCAAGGGCTGATGGCACGGAGGGTAGAA	3055020	3055085	3055135	3055083	-1	KQ005180.1	ENSMNEG00000033529.1	2886923	3269654	MYO5B	9692	2394	196984	No_or_no_constitutive_exon
GAGGGGAGGCCCACACAGGGAGAGGGCCCTAGGGCAGGGAGTAATGGCAGCG	2924269	2924531	2924581	2924529	-1	KQ005180.1	ENSMNEG00000033529.1	2886923	3269654	MYO5B	9692	2394	196984	No_or_no_constitutive_exon
CTTTTGGTAATGATCTGGCTTTCTTATTGTTTTGTCGACGGGGACCACAGGA	3887645	3887801	3887851	3887799	-1	KQ005180.1	ENSMNEG00000033026.1	3882020	3909918	MRO	9692	2394	196984	Yes
TATCGCCATACTGCCAGTCGTGGCTTCTGGCACGTTGTCCATGGGGTCAGAA	1283129	1283141	1283191	1283139	-1	KQ005481.1	ENSMNEG00000042052.1	1252571	1576284	FMNL2	9692	2394	196984	No_or_no_constitutive_exon
TGCTGGTGTCTCCCTGAAGACTTTGCACCCAGATTTAGGGACTGATAAAGGA	4065331	4065658	4065708	4065656	-1	KQ005481.1	ENSMNEG00000033300.1	4061827	4070826	None	9692	2394	196984	No_or_no_constitutive_exon
GGCTGAGTGCCAACGAGTGGATGACATGTTTCTCTTGGCCTGGGATGCAGAA	4884188	4884298	4884348	4884296	-1	KQ005481.1	ENSMNEG00000022981.1	4855742	5008172	KIF5C	9692	2394	196984	No_or_no_constitutive_exon
ATGGAGCTTCATGGTGAAGGCAGCACTTCTGGAAAAGCCACTGGGGAGAGAC	6120985	6121045	6121095	6121043	-1	KQ005481.1	ENSMNEG00000036514.1	6120985	6121422	None	9692	2394	196984	No_or_no_constitutive_exon
GGGACAGGCTGGGGTGGATGCTCATGCCATCTCTCTTCTTTGGGGAACAGAA	6295774	6295828	6295878	6295826	-1	KQ005503.1	ENSMNEG00000033407.1	6285716	6320611	None	9692	2394	196984	No_or_no_constitutive_exon
TTTGTGGGTATAATGTAAATTCTGTAATTTCTTTTCTTTGGGGTCAACAGGT	3437325	3437442	3437275	3437327	1	KQ004907.1	ENSMNEG00000045040.1	3395993	3464380	None	9692	2394	196984	No_or_no_constitutive_exon
GGATGGGAGGACTGAGCTCAGCCTTTTGAAATCTTGCAGTGGGGCATCAGCC	4513151	4513263	4513313	4513261	-1	KQ004907.1	ENSMNEG00000040252.1	4505607	4519431	None	9692	2394	196984	No_or_no_constitutive_exon
TCTTGCACCAGGAGTGAGGAAGGAGTGAATTGGGTGGGGGGGAAGGACAGCC	5025862	5026828	5025812	5025864	1	KQ004907.1	ENSMNEG00000041093.1	4958231	5041720	UBAP1	9692	2394	196984	No_or_no_constitutive_exon
CCCTGTGCATCTGTCTTGGGGTCTCCTGCGCTGGGGACCCGCGGGCGCAGAG	5161749	5161984	5162034	5161982	-1	KQ004907.1	ENSMNEG00000045126.1	5159876	5185692	C9orf24	9692	2394	196984	No_or_no_constitutive_exon
CTAAGATTATGTTAAGTTCTAAGATTCTGTACTCTGGGCTGGGGCTACAGGT	5830267	5830391	5830441	5830389	-1	KQ004907.1	ENSMNEG00000042297.1	5829735	5835949	FANCG	9692	2394	196984	No_or_no_constitutive_exon
AAACTGTAGGGATCTGGGATCCTAAAACTAACATATTACTCTGGGGACAGGA	6520044	6520152	6520202	6520150	-1	KQ004907.1	ENSMNEG00000038684.1	6517402	6552763	TLN1	9692	2394	196984	Yes
AGCGGGGATCCAGTTACGGCTCGCTCATGACAGCCCATGGGAAATACCAGAT	6621071	6621098	6621021	6621073	1	KQ004907.1	ENSMNEG00000029481.1	6610309	6628086	NPR2	9692	2394	196984	No_or_no_constitutive_exon
CCCATCATCTACAGCCTGAGGAACAAGGACGTGAAGGGTGCTGTGAGAAGCC	6818922	6818953	6819003	6818951	-1	KQ004907.1	ENSMNEG00000023391.1	6818922	6831664	None	9692	2394	196984	No_or_no_constitutive_exon
TCTATGAAAAGACGAGTTTTAATTTGTCACATTTTTTCTTTGGGGACAAGAT	409511	409664	409714	409662	-1	KQ005436.1	ENSMNEG00000045266.1	298237	432810	ABCC9	9692	2394	196984	No_or_no_constitutive_exon
TGGTGGGCTCAGCATCTGCTCCACTGAGTGCCACGGGTGGGGGTCTGGAGGT	5899576	5899780	5899526	5899578	1	KQ005436.1	ENSMNEG00000037695.1	5861965	5927969	ARNTL2	9692	2394	196984	No_or_no_constitutive_exon
TCTTCTTGGTAGGGAATTGTCTCATGTAACAGTGATAGGGAACAGTGTAGTT	6305388	6305443	6305338	6305390	1	KQ005436.1	ENSMNEG00000042886.1	6292274	6315275	KLHL42	9692	2394	196984	No_or_no_constitutive_exon
GCTGGCCAGGTGTCCCCTAAGATCTAAAGGAAATATAAGAGAGGGGTGAGGG	143555	143599	143505	143557	1	KQ004842.1	ENSMNEG00000034300.1	142306	143599	None	9692	2394	196984	No_or_no_constitutive_exon
ACGCCACCGTTTCAAGTGATGACACGAGCAGCCAATAATTTCAAAGGGAGAA	2931404	2931426	2931354	2931406	1	KQ004842.1	ENSMNEG00000035418.1	2930845	2931426	None	9692	2394	196984	No_or_no_constitutive_exon
CTTCAATTAATATGCTGAGGATTGTAGAGCCATATATTGCATGGGGGTAGCC	3105246	3105423	3105473	3105421	-1	KQ004842.1	ENSMNEG00000017805.1	3105108	3105870	None	9692	2394	196984	No_or_no_constitutive_exon
AGTCAGAGAACTTCTCTCACTAAAGAAGCGGGGCGGGGGGAGCTGGACAGAG	187801	188053	187751	187803	1	KQ005169.1	ENSMNEG00000028027.1	187662	188053	None	9692	2394	196984	No_or_no_constitutive_exon
AACATTAATATGCCAATAAATGGCCGGCTCAGCATTTAGAAGTAGGGAAGTA	610378	610473	610523	610471	-1	KQ005169.1	ENSMNEG00000035665.1	595528	621483	KCNG2	9692	2394	196984	No_or_no_constitutive_exon
GACCGCCCGGTGGCCTGGCCGGGTCTGTGGCTGTGGCCATGAGGGCCCAGGG	1078902	1079084	1079134	1079082	-1	KQ005169.1	ENSMNEG00000028672.1	1078902	1377746	ATP9B	9692	2394	196984	No_or_no_constitutive_exon
AATATTGATTTTACTCGTGCAAAATTTTGAGATGGAGGGCGGGCGCTGAGCC	1434862	1435688	1435738	1435686	-1	KQ005169.1	ENSMNEG00000029916.1	1430405	1436050	SALL3	9692	2394	196984	Yes
TTTCTCTGGCCAGCTGGGGGTGACCTGACTGTGTCTCTGACAGATGGGAGCC	3375546	3375655	3375705	3375653	-1	KQ005169.1	ENSMNEG00000038296.1	3325988	3478755	ZNF236	9692	2394	196984	No_or_no_constitutive_exon
ACTCAGGTACCGCCCTCCCGCCCAGCTGTCCCCGAGGGAAGCAGAGGAAGAG	3931682	3931714	3931632	3931684	1	KQ005169.1	ENSMNEG00000003940.1	3849184	3944882	ZNF516	9692	2394	196984	No_or_no_constitutive_exon
GGCAGAAATGAGCTTTTCTCCTGTTCTTTCCTTTTTCTCACCCAGGGGAGAG	3940515	3940570	3940465	3940517	1	KQ005169.1	ENSMNEG00000003940.1	3849184	3944882	ZNF516	9692	2394	196984	No_or_no_constitutive_exon
ACTTTTGTGCCCTGGCTCCATTTTACAGATTCCCACCTCGGGTTGGGGAGAG	557950	558021	557900	557952	1	KQ009016.1	ENSMNEG00000030743.1	552884	564376	BRD2	9692	2394	196984	No_or_no_constitutive_exon
AAGGCTGGGGGGAAGGGTGGGGCCGTGGTCCCCTCAGCCTCCACGGGGAGGG	564210	564360	564160	564212	1	KQ009016.1	ENSMNEG00000030743.1	552884	564376	BRD2	9692	2394	196984	No_or_no_constitutive_exon
CGGCGGTGGCAGGCGGAGAACAACAAACCCCGGAGCCGGAGCCGGGGGAGGC	852807	852865	852915	852863	-1	KQ009016.1	ENSMNEG00000034252.1	846210	853279	RXRB	9692	2394	196984	No_or_no_constitutive_exon
CTTGGGGTGGGGCGCCCCTCACAGTGCGGGGTCGTGTGCCCGGCGGGCAGGT	1140815	1141027	1140765	1140817	1	KQ009016.1	ENSMNEG00000038386.1	1113964	1148725	SYNGAP1	9692	2394	196984	No_or_no_constitutive_exon
GGCTGCGCGACGAGGAGCGGCTGCGGGAGGAGGCCCGGCCGCGGGAGGAGGC	1501589	1502177	1502227	1502175	-1	KQ009016.1	ENSMNEG00000038123.1	1485888	1502354	LEMD2	9692	2394	196984	No_or_no_constitutive_exon
CAGTAGTGACTTACAGTAAGGTAGGTGCCCTTGGAGAAGAGAAGGGGTAGGT	2395292	2395315	2395365	2395313	-1	KQ009016.1	ENSMNEG00000034761.1	2374041	2491249	C6orf106	9692	2394	196984	No_or_no_constitutive_exon
GGAACACCTGCCATCCTAAGTGCTTGGATCCTCTGCCCGGGTTATGGGAGGG	3332277	3332499	3332549	3332497	-1	KQ009016.1	ENSMNEG00000035473.1	3328873	3351776	TEAD3	9692	2394	196984	No_or_no_constitutive_exon
TTCAACTCAAAATAAAATCAGCATTCTTCAACAAAGAGGGGGGCCTAAAGCA	3934298	3934432	3934482	3934430	-1	KQ009016.1	ENSMNEG00000037361.1	3898594	3996379	SLC26A8	9692	2394	196984	No_or_no_constitutive_exon
AGAAGAAGATGGCCATGTCGGCGAAGCTCTATGGAAGTGGGGCTCAGGAGGC	4711280	4711862	4711230	4711282	1	KQ009016.1	ENSMNEG00000043837.1	4708842	4712277	None	9692	2394	196984	No_or_no_constitutive_exon
TGTGACCCTCTCAGGATCGGGGATGCAGGTGCCTGAGGGCTGAGGTAGAGGT	5039192	5039214	5039142	5039194	1	KQ009016.1	ENSMNEG00000030978.1	5035436	5067579	FGD2	9692	2394	196984	No_or_no_constitutive_exon
AGCCAGGACCTTTTCTCTCTCTCATGTACATACCTTCTTGGGGAAGTCAGGT	5582202	5582315	5582152	5582204	1	KQ009016.1	ENSMNEG00000039572.1	5535167	5585304	CMTR1	9692	2394	196984	No_or_no_constitutive_exon
ATGGCATTAGATTCAAGCTAACACTGTGAAACTCCCTCTGGGGCCAACAGGT	7507094	7507192	7507242	7507190	-1	KQ009016.1	ENSMNEG00000036268.1	7486107	7581231	None	9692	2394	196984	Yes
ATGTGAGGAATGGTGAAGTGTGAATGGAATTTTCTTTTTTGGGGTTGCAGTG	98745	98847	98897	98845	-1	KQ009490.1	ENSMNEG00000035834.1	77946	118908	RAD52	9692	2394	196984	Yes
TCCTCCCTGTCTGCATCAGCAGCTCCGGGGTTCCCCGGTGGGACTGAGAGAG	1999984	2000008	1999934	1999986	1	KQ009490.1	ENSMNEG00000029110.1	1357801	2010867	CACNA1C	9692	2394	196984	No_or_no_constitutive_exon
GTGCGTGCGTGTGTGCTGCTTTACTTGCTGAAGGAAGGGGAGGAGGTTAGCG	2002040	2002206	2001990	2002042	1	KQ009490.1	ENSMNEG00000029110.1	1357801	2010867	CACNA1C	9692	2394	196984	No_or_no_constitutive_exon
ACGTACTCTGGGGTAACTGACAACTCTGTTTCTCTCCTGGGGTGTGGCAGGC	2128734	2128818	2128684	2128736	1	KQ009490.1	ENSMNEG00000007222.1	2123404	2132664	FKBP4	9692	2394	196984	No_or_no_constitutive_exon
AAGACCGCTTCGCTGAGGCAGGGGCGGTGGTGCCGATGGAACCCGGGGAGGC	2646074	2646191	2646024	2646076	1	KQ009490.1	ENSMNEG00000043259.1	2645032	2646659	None	9692	2394	196984	No_or_no_constitutive_exon
ATTAAAAGGAAGTAAAATAATAACCCATGCGGGGCTTTGTTGGGGTGCAGAT	3976628	3976804	3976578	3976630	1	KQ009490.1	ENSMNEG00000032078.1	3923017	3977874	DYRK4	9692	2394	196984	Yes
AAAGCAGGCACTTTTGGCAAAGAAGGAGCAGAGGAAAGGAAAAGGGCCAGGT	4117681	4118279	4117631	4117683	1	KQ009490.1	ENSMNEG00000031558.1	4117539	4118279	None	9692	2394	196984	No_or_no_constitutive_exon
CCCTCCTATTAGCAGCATTGGCTATTTCCCGGGGAGTGTTGGCCGGGAAGGC	5490463	5490465	5490515	5490463	-1	KQ009490.1	ENSMNEG00000042662.1	5378785	5566236	VWF	9692	2394	196984	No_or_no_constitutive_exon
ACCATCAGACCAAGGGGCCCGGAGCGCCCCAGTATCCAGCGGGAACTTAGGG	6438395	6438593	6438643	6438591	-1	KQ009490.1	ENSMNEG00000034014.1	6437367	6439064	SPSB2	9692	2394	196984	No_or_no_constitutive_exon
TCCGCTACCTGGGCGAAAGGAGAGGTGAGGCCTGGGGCAGATGTGGGGAGAA	6438359	6438374	6438424	6438372	-1	KQ009490.1	ENSMNEG00000034014.1	6437367	6439064	SPSB2	9692	2394	196984	No_or_no_constitutive_exon
TCCCTGTCCCTGCTCCTTCTCAATCAATCCACTGTGCCCTGGGGGTCTAGGC	6493944	6494081	6493894	6493946	1	KQ009490.1	ENSMNEG00000030007.1	6487870	6498622	LRRC23	9692	2394	196984	No_or_no_constitutive_exon
TCAGACTCCCAGGGGGGCCACCACATTCATACCTCCTAGGGCGAGGACAGAG	6498355	6498401	6498305	6498357	1	KQ009490.1	ENSMNEG00000030007.1	6487870	6498622	LRRC23	9692	2394	196984	No_or_no_constitutive_exon
GAACAATCTGGATTCCCCAAATGAGTACTTATGATGGTGGCTGGGTGGAGCT	6878743	6878826	6878693	6878745	1	KQ009490.1	ENSMNEG00000043577.1	6873726	6878826	None	9692	2394	196984	No_or_no_constitutive_exon
GACTGGGCAACATAGTGAAACCCCATCTTCAAAAAATTAGCTGGGGGTAGTG	2816242	2816437	2816487	2816435	-1	KQ005525.1	ENSMNEG00000000543.1	2811801	2851493	ALDH9A1	9692	2394	196984	No_or_no_constitutive_exon
GATTGAGATTTCGAGGTGTGCACAAGGTGATAAGATAAAGGGCATACGAGCT	4830110	4830324	4830060	4830112	1	KQ005525.1	ENSMNEG00000035784.1	4830012	4830324	None	9692	2394	196984	No_or_no_constitutive_exon
CATGCCTGTAATCCCAGTACTTTGGGAGGCCGAGGCGGGCAGATCATGAGGG	4919969	4920001	4920051	4919999	-1	KQ005525.1	ENSMNEG00000035818.1	4849955	4938266	ADCY10	9692	2394	196984	No_or_no_constitutive_exon
GTTGCAGTGAGCCAAAATTGCGCCACTACACTCCAGCCTGGGTGACAGAGCG	5109721	5109756	5109671	5109723	1	KQ005525.1	ENSMNEG00000031504.1	4969996	5113589	DCAF6	9692	2394	196984	No_or_no_constitutive_exon
CAGTGAGCCGAGATCGTGCCACTGTACTCCAGCCTGGGAGACAGAGCAAGAC	1069781	1069882	1069932	1069880	-1	KQ005254.1	ENSMNEG00000036158.1	1069657	1071141	None	9692	2394	196984	No_or_no_constitutive_exon
GAAGATGGTTTTGCTATTGCTTGTTTCTTCCTCTTCCTGGGTATGGATAGTG	1336321	1336363	1336413	1336361	-1	KQ005447.1	ENSMNEG00000038494.1	1312483	1352709	None	9692	2394	196984	No_or_no_constitutive_exon
TCGTCCTCCCAGTGGCCTCTGTGCCCCTCCCGGAGCTCTGGGAGTCGGAGTG	1613137	1613280	1613087	1613139	1	KQ005447.1	ENSMNEG00000036184.1	1596611	1645669	GPT2	9692	2394	196984	No_or_no_constitutive_exon
GTGGAGCTTCCTCTCACCCATCTGAATATTATGAAGAAATGGGTATAAAGCC	7056607	7056647	7056697	7056645	-1	KQ005447.1	ENSMNEG00000030103.1	7055932	7057297	None	9692	2394	196984	No_or_no_constitutive_exon
GAACTAACCAGGAACCAGAAGAGGAGGGCATCAAAGAGAGGGGGGCGCAGTC	5801521	5803066	5803116	5803064	-1	KQ005362.1	ENSMNEG00000037118.1	5799898	5818256	RP1L1	9692	2394	196984	No_or_no_constitutive_exon
CAGAGTCCAAAGGTATAGAGGCCCAGGAGGCAGAAGAGGAGGCCCGGGAGGT	5801302	5801500	5801550	5801498	-1	KQ005362.1	ENSMNEG00000037118.1	5799898	5818256	RP1L1	9692	2394	196984	Yes
GTGTAGAGGCCCCAGAGACTGAAGGGGAGGCCCAGGAGGCAGAAGGGGAGGC	5801191	5801281	5801331	5801279	-1	KQ005362.1	ENSMNEG00000037118.1	5799898	5818256	RP1L1	9692	2394	196984	Yes
AGGCCCAGGAGGCTGAAGGGGAGGCCCAGGAGGCTGAAGGGGAGGACCAGCC	5800965	5801047	5801097	5801045	-1	KQ005362.1	ENSMNEG00000037118.1	5799898	5818256	RP1L1	9692	2394	196984	Yes
CTCCAGGGCGGAGGCGCAGGATCTGCGTCCGGAGGCGCCGCGGGCGGCAGCT	6922194	6922601	6922144	6922196	1	KQ005362.1	ENSMNEG00000030839.1	6913642	6975363	GATA4	9692	2394	196984	No_or_no_constitutive_exon
CAGTTGTTAGGGAGGGCGGGCCTGTTTCCGGGTGGCACGTGGGGCTTGAGGC	3784185	3784663	3784135	3784187	1	KQ005309.1	ENSMNEG00000029704.1	3783144	3784663	None	9692	2394	196984	No_or_no_constitutive_exon
TCCACAGAGGCCTGGCTTCACCCAGGGGGGAGGTCTTCGAGGTGGGTAAGAC	309996	310093	310143	310091	-1	KQ005394.1	ENSMNEG00000036109.1	291791	427776	TJP2	9692	2394	196984	No_or_no_constitutive_exon
GGTGGCCAGAGGTCTGGGGGTGAAGAGAACCTGAGGAAAATGTCGGGAAGAC	309137	309157	309207	309155	-1	KQ005394.1	ENSMNEG00000036109.1	291791	427776	TJP2	9692	2394	196984	Yes
GCGATTCTGTTCCCCTGTGTGTTGACATGTCTCTGCCTGGTGGGGCGCAGGC	1558881	1559051	1558831	1558883	1	KQ005394.1	ENSMNEG00000042769.1	1403490	1641265	DOCK8	9692	2394	196984	Yes
GCCCGAGCTGCCCATGTCGCTCTTGTCCCGCGGCCCGGGGCGGAGCTGAGCG	3276752	3276995	3276702	3276754	1	KQ005394.1	ENSMNEG00000041069.1	3257464	3426532	SMARCA2	9692	2394	196984	No_or_no_constitutive_exon
GCATACAGAAGTGCTTATCTAGGAAGCTCAGCATCTGGTAGGGGAGGCAGGC	3861016	3861056	3861106	3861054	-1	KQ005394.1	ENSMNEG00000044919.1	3861016	3883436	None	9692	2394	196984	No_or_no_constitutive_exon
TGTTAGGAAATCATCTAGACTTTTTCATAGATAATAAAGGGAATATATAGGG	6426691	6426716	6426641	6426693	1	KQ005394.1	ENSMNEG00000031180.1	6308883	6470631	JAK2	9692	2394	196984	No_or_no_constitutive_exon
AAAACACACAGTGGTGAGAAATACCGATCCTTTCAAACTCGGTTGGGGAGAC	6422219	6422270	6422320	6422268	-1	KQ005394.1	ENSMNEG00000032986.1	6421018	6422549	None	9692	2394	196984	Yes
TCATGACCATGATCGTTTCTCTTGCTACTGTTGCTTGGGTGGACAACAAGTC	6739333	6739482	6739532	6739480	-1	KQ005394.1	ENSMNEG00000039597.1	6734508	6739947	None	9692	2394	196984	No_or_no_constitutive_exon
TAAGAAAAGGTAGTATTTCCTTAATTGCAGTGGTCTCCACTGGGGATGAGGA	6879540	6879684	6879490	6879542	1	KQ005394.1	ENSMNEG00000044065.1	6857057	6946034	CD274	9692	2394	196984	No_or_no_constitutive_exon
GCAGCGCCGGGGGCGGGGCTCAGGGGTCCCGGGCAGGGGGAGGGGCCTAGGG	1921287	1921326	1921376	1921324	-1	KQ005202.1	ENSMNEG00000043452.1	1886040	1921422	TMEM151B	9692	2394	196984	Yes
CCACAGCCTTCCTCCCTTCCTCCCACTCTCTTTCTTATTCTAGGGCCGAGTC	2027959	2028021	2028071	2028019	-1	KQ005202.1	ENSMNEG00000029403.1	2011190	2037028	CAPN11	9692	2394	196984	No_or_no_constitutive_exon
GTCCTAACCTAATTCCTCTGTCCACCCCGTACGGCTGCAGGGATGATGAGAT	2056346	2056479	2056529	2056477	-1	KQ005202.1	ENSMNEG00000039311.1	2039755	2068490	TMEM63B	9692	2394	196984	No_or_no_constitutive_exon
GTGCCTGCTTTCTCAGGGTGGCTGGTTTGGTGGCCACAGGGAATGAGAAGAC	2581895	2582224	2582274	2582222	-1	KQ005202.1	ENSMNEG00000042395.1	2577763	2588334	MAD2L1BP	9692	2394	196984	No_or_no_constitutive_exon
CCATGCTGCCCCGCCATTGGCGGCTCTGTGTGTTAATAGGCTAGGGAGAGAG	2596508	2596586	2596458	2596510	1	KQ005202.1	ENSMNEG00000029284.1	2587005	2597524	GTPBP2	9692	2394	196984	No_or_no_constitutive_exon
AGGGTTGGGGCCGGTATTCCAGATGCTGTGGCTTCTGGAGGGTGGGAGAGAT	2770543	2770573	2770623	2770571	-1	KQ005202.1	ENSMNEG00000036492.1	2765303	2801384	ABCC10	9692	2394	196984	No_or_no_constitutive_exon
CCTTGCTCCACGTCCTTCTTTTTGTCCCAGTGCCTGTGGGAAGGACCTAGTC	3048533	3048575	3048625	3048573	-1	KQ005202.1	ENSMNEG00000029802.1	3014111	3069733	CUL9	9692	2394	196984	No_or_no_constitutive_exon
GTCTGTGCATGTTCCAGGGCGGCATTGACACCCGGGTTCGGGGTGTGGAGGT	3047820	3047963	3048013	3047961	-1	KQ005202.1	ENSMNEG00000029802.1	3014111	3069733	CUL9	9692	2394	196984	No_or_no_constitutive_exon
AGAACCTGATTGCTGGGGCCCCCACAGATTCGCCAACCCAGGAGCGGGAGGA	3251327	3251504	3251554	3251502	-1	KQ005202.1	ENSMNEG00000034227.1	3246024	3278290	PPP2R5D	9692	2394	196984	No_or_no_constitutive_exon
GTCTCCCGGAAAAAAAAAAAAAAAAGCTGGAACTGAAAGGGAATCTGAAGCC	3622900	3623142	3622850	3622902	1	KQ005202.1	ENSMNEG00000029388.1	3622122	3623329	None	9692	2394	196984	No_or_no_constitutive_exon
GTTATAAATATAAGAGGAACTAAAACTGAAACTTTTCTTTGGGATTGTAGAT	4160870	4161007	4160820	4160872	1	KQ005202.1	ENSMNEG00000041503.1	4154748	4166485	MRPS10	9692	2394	196984	No_or_no_constitutive_exon
GAGGCAGGGAAGAAAGTGAAGGACTGGAGCTTCTATGGGGAACACAGCAGGC	4491448	4491469	4491519	4491467	-1	KQ005202.1	ENSMNEG00000043045.1	4490035	4502000	BYSL	9692	2394	196984	No_or_no_constitutive_exon
AGGAGGACACATACCTCATATACCTGCCGCCCCTTCTTGTCCATAGGGAGCC	4746136	4746367	4746086	4746138	1	KQ005202.1	ENSMNEG00000036203.1	4698025	4753420	TFEB	9692	2394	196984	No_or_no_constitutive_exon
TGTTTTAGGGAAACTCCCTTCTCCTGCCCCCAGGAGCCCAGATGGGACAGGG	4849496	4849521	4849571	4849519	-1	KQ005202.1	ENSMNEG00000002954.1	4832431	4888242	FOXP4	9692	2394	196984	No_or_no_constitutive_exon
TCCCTTCAGAGCTCTGACCTTGGTATCTTTCTGCAGGTTCCTGGGTAAAGGG	5208598	5208929	5208979	5208927	-1	KQ005202.1	ENSMNEG00000038195.1	5200858	5209213	TREML4	9692	2394	196984	No_or_no_constitutive_exon
GGAGCTGCTGGACTCCAGGACTCCAGCCGGGAGAGGGGCTGGGACGTCAGCC	6082809	6083117	6082759	6082811	1	KQ005202.1	ENSMNEG00000042187.1	6041260	6086014	LRFN2	9692	2394	196984	No_or_no_constitutive_exon
CAATCCTAGCTTCCCCGACATGGCAGAGCCCAAACATGTGGAAGGGTTAGAA	6566523	6566758	6566473	6566525	1	KQ005202.1	ENSMNEG00000038496.1	6555575	6587688	MOCS1	9692	2394	196984	No_or_no_constitutive_exon
GGGAGTACTATTAAATACATTCCCAAGTCCATGTTAGGGAATGAGGGAAGGC	6604747	6604774	6604824	6604772	-1	KQ005202.1	ENSMNEG00000041219.1	6588341	6702797	DAAM2	9692	2394	196984	No_or_no_constitutive_exon
CCCTTCGTTGGGAACGACTCCCCCGCCCCCCGCGCCCCGCCGACAGGGAGTC	884312	884396	884446	884394	-1	KQ004951.1	ENSMNEG00000030156.1	883290	884487	None	9692	2394	196984	Yes
AGAAATAAGACACAGAGACAAAGTATAGAGAAAGAAAAGCGGGGGCCCAGGG	1386473	1386532	1386423	1386475	1	KQ004951.1	ENSMNEG00000036683.1	1382522	1386532	None	9692	2394	196984	No_or_no_constitutive_exon
CTTTTCTTCTTCTTCTTCCTCTTTTTTTTTCAGAGGTGGGATGGGTGGAGAT	2848411	2848474	2848524	2848472	-1	KQ004951.1	ENSMNEG00000031222.1	2848099	2910756	None	9692	2394	196984	No_or_no_constitutive_exon
CTTACCTTTCTGCCATTTGCTTTTCTAGGATAATCTTTTTGGGGGTACAGCT	3118674	3118784	3118624	3118676	1	KQ004951.1	ENSMNEG00000035867.1	3081103	3145217	None	9692	2394	196984	No_or_no_constitutive_exon
CATTGTGCTGCTGCTGCCCCATGGCATGGAAGGCATGGTGAGGGCTGCAGTG	3720610	3720750	3720560	3720612	1	KQ004951.1	ENSMNEG00000039717.1	3697248	3725925	OGDHL	9692	2394	196984	No_or_no_constitutive_exon
CCTCCTCCTGTCTGATTTTCACTGGGTGCATGTTTCCATCGGGGATTCAGGT	4057977	4058156	4057927	4057979	1	KQ004951.1	ENSMNEG00000043532.1	4048554	4078797	DRGX	9692	2394	196984	No_or_no_constitutive_exon
ATGGGTGCTGTTCTTCCTTGCATAAGTTCTCCATACTAACTGGGGCGTAGAT	4477190	4477375	4477425	4477373	-1	KQ004951.1	ENSMNEG00000001096.1	4463620	4758961	WDFY4	9692	2394	196984	No_or_no_constitutive_exon
GGACATTCAGGCATGGCCATTGTCAGCAGCACGGGGGTGACATGGGGCAGCC	4993942	4994065	4993892	4993944	1	KQ004951.1	ENSMNEG00000040424.1	4790221	4999342	ARHGAP22	9692	2394	196984	No_or_no_constitutive_exon
AAACAATGAAGAAAGGAAGAGGATGGAGCATGGCAGGTGGTAGGAGGGAGAG	5214355	5214399	5214305	5214357	1	KQ004951.1	ENSMNEG00000031211.1	5197965	5301128	None	9692	2394	196984	Yes
GAAACCTGAGGCTCAGAGAGGTTGAGCGCTTTGCTCGGGGTCACAGAGAGGA	5815027	5815083	5815133	5815081	-1	KQ004951.1	ENSMNEG00000032122.1	5815027	5815240	None	9692	2394	196984	No_or_no_constitutive_exon
TTCACCTTGCCCTCCTCCACCCTCACCAGTGCATCACCCTGGGGGTAGAGGG	6142943	6143063	6142893	6142945	1	KQ004951.1	ENSMNEG00000015982.1	6137094	6160133	None	9692	2394	196984	No_or_no_constitutive_exon
ATTTTATTTGAAAATGTCTTCAATTACTTTTTCTTCCAGGGAATCTGGAGTC	3515503	3515708	3515758	3515706	-1	KQ005569.1	ENSMNEG00000026848.1	3510437	3543590	CLGN	9692	2394	196984	No_or_no_constitutive_exon
AGAAGTATATTTTGCAGAAACTTTTGATAGTGGAAGGTTGGCTGGGTGAGTA	3531992	3532023	3532073	3532021	-1	KQ005569.1	ENSMNEG00000026848.1	3510437	3543590	CLGN	9692	2394	196984	No_or_no_constitutive_exon
TTCTTTAAGGATGGTTTAGAAATGGAAAAATGTGTAAGTACAAGGGGGAGTG	74186	74219	74136	74188	1	KQ005385.1	ENSMNEG00000045220.1	71474	78210	None	9692	2394	196984	No_or_no_constitutive_exon
TGACACTGGATGGAGGCAAACTTGTTCACCTGCAGAAGTGGGCAAGAGAGGA	3092687	3092823	3092637	3092689	1	KQ005385.1	ENSMNEG00000036293.1	3092384	3092823	None	9692	2394	196984	No_or_no_constitutive_exon
TACTTTACATTGTTTACATTTAAATATTAGGTTTGGGGCAAGATGGAAAGAC	3155137	3155278	3155328	3155276	-1	KQ005385.1	ENSMNEG00000045160.1	3149676	3201426	AKAP11	9692	2394	196984	No_or_no_constitutive_exon
GACCAGGGCCACGTGCGCGAGTGCGGATCCTGAGTGATGGGGAGCATGAGCG	6594151	6594187	6594237	6594185	-1	KQ005385.1	ENSMNEG00000030699.1	6502398	6681472	None	9692	2394	196984	No_or_no_constitutive_exon
ATTCTTCACTCCTTTGCAGCCTGATATTGAGATGGCTTGGGCCATGAGAGCA	234119	234148	234069	234121	1	KQ004653.1	ENSMNEG00000018878.1	232356	237062	None	9692	2394	196984	No_or_no_constitutive_exon
GGTGAGGGAACGAGCACCTCCGTGCCGCCCACAGCCTCTGAGGGACCAAGCA	388768	388813	388718	388770	1	KQ004653.1	ENSMNEG00000039780.1	388250	391806	MAGEE1	9692	2394	196984	No_or_no_constitutive_exon
ACTGAGGGCCTGAGCACCTCCGTGCCGGACACTCCTGATGAGGGACTGAGCA	388912	389173	388862	388914	1	KQ004653.1	ENSMNEG00000039780.1	388250	391806	MAGEE1	9692	2394	196984	No_or_no_constitutive_exon
GGTGAGGGACCGAGTACCTCCGTGCCGCCCACCCCTTGTGGGGGACTGAGCA	389200	391124	389150	389202	1	KQ004653.1	ENSMNEG00000039780.1	388250	391806	MAGEE1	9692	2394	196984	No_or_no_constitutive_exon
TTGAGAGTTTTATTCACTTTTATATTTATGTCTCACATCTAGGGAACTAGCT	1664493	1664538	1664588	1664536	-1	KQ004653.1	ENSMNEG00000033171.1	1465688	1753745	ATRX	9692	2394	196984	No_or_no_constitutive_exon
AGAAAGTTAGTAGGTAGTGTTGTCATTAGCAGTCATTACTAGCTGGGCAGTA	2148764	2148803	2148714	2148766	1	KQ004653.1	ENSMNEG00000034194.1	2126912	2150017	None	9692	2394	196984	No_or_no_constitutive_exon
CTGGGCATGGTGGCTCACACCTGTAATCCCAGCACTTTGAGAGGGCCCAGGC	2141647	2141664	2141597	2141649	1	KQ004653.1	ENSMNEG00000034194.1	2126912	2150017	None	9692	2394	196984	No_or_no_constitutive_exon
GCCATAGCTAAGAACTTTTCTGCTAGATACACATAGGTACAAAGGGATAGAA	5988942	5988974	5988892	5988944	1	KQ004653.1	ENSMNEG00000039695.1	5987983	5988974	None	9692	2394	196984	No_or_no_constitutive_exon
ACTAATTTGTTCATAGGGTGAGCTTACATGGAAAAAGTTTACTGGGAGAGGA	210261	210303	210211	210263	1	KQ008839.1	ENSMNEG00000042197.1	163643	342037	KIF1B	9692	2394	196984	Yes
CAAAAAAACAAAAAAAAAAACAAAAACAAAAGAAGTCGACAGGGATCAAGCA	1028564	1028627	1028677	1028625	-1	KQ008839.1	ENSMNEG00000032417.1	1028526	1029343	None	9692	2394	196984	No_or_no_constitutive_exon
TGCCTGGAGGGATAAAACCGCTCGCAGGGAAGATGAAAGTTACGGGTAAGAA	1127159	1127211	1127261	1127209	-1	KQ008839.1	ENSMNEG00000035812.1	1113202	1156470	EXOSC10	9692	2394	196984	No_or_no_constitutive_exon
AATTGGCCCTTGAAGCTGTTTGTTTTCCATTGTCACCTGTGGGATCACAGGC	1253257	1253400	1253450	1253398	-1	KQ008839.1	ENSMNEG00000029166.1	1162762	1314572	MTOR	9692	2394	196984	No_or_no_constitutive_exon
CCCGGGATGCCCTGCTGTCCTGCTGTCCTTGACGTGGCGTTGCGGGGCAGGT	1604360	1604474	1604310	1604362	1	KQ008839.1	ENSMNEG00000042472.1	1560439	1617778	DISP3	9692	2394	196984	No_or_no_constitutive_exon
GTCCCTGTCTCACTGAGCGGCCTGGGCCGGCTTATGTCTCCTTGGGAAAGGG	1611472	1611599	1611422	1611474	1	KQ008839.1	ENSMNEG00000042472.1	1560439	1617778	DISP3	9692	2394	196984	No_or_no_constitutive_exon
CTTGCCATAGCCCTTTCACTCTGGTGCCGCAGAGGTATGGGGGGAGAAAGGC	1891293	1891443	1891243	1891295	1	KQ008839.1	ENSMNEG00000030525.1	1857428	1892187	C1orf167	9692	2394	196984	No_or_no_constitutive_exon
TGCTGGCCACTGCTGCCCGAGCACGGACAGTGTCTGGGTTGGAATTGCAGAG	1942855	1942963	1942805	1942857	1	KQ008839.1	ENSMNEG00000033126.1	1908754	1947660	CLCN6	9692	2394	196984	No_or_no_constitutive_exon
ACTTAGGTTTGGGGATGCCCTGCTTAACACAAGGCAGGGGTTAAAACAAGCC	3604516	3604569	3604466	3604518	1	KQ008839.1	ENSMNEG00000039705.1	3496721	3611212	PRDM2	9692	2394	196984	No_or_no_constitutive_exon
TGCTGGCAGCTGTCCCAGCCCCCATATGACACTCCCTCCCTGGGGGGCAGGT	4913113	4913232	4913063	4913115	1	KQ008839.1	ENSMNEG00000038651.1	3677276	4933637	KAZN	9692	2394	196984	No_or_no_constitutive_exon
CTGTTTTCTTCCCACCTCTCCAGACTGTCCCCTGGGGAGCGCGGGGAGAGCC	5552404	5552612	5552662	5552610	-1	KQ008839.1	ENSMNEG00000032453.1	5530825	5568992	CASP9	9692	2394	196984	No_or_no_constitutive_exon
TTATAATTAAATCAGAAGAATTAATAACTTGGTTCTGTTTGGGAATTTAGAT	6010940	6011141	6010890	6010942	1	KQ008839.1	ENSMNEG00000042402.1	5941022	6040322	None	9692	2394	196984	No_or_no_constitutive_exon
CTGGGCCACCTCACACCTCCAAATGGCGGGCACTTGATGGGAAACGGCAGGT	6046008	6046171	6046221	6046169	-1	KQ008839.1	ENSMNEG00000037648.1	6041704	6076156	ZBTB17	9692	2394	196984	No_or_no_constitutive_exon
CTCCTTCCTGCCATCCATGCCTGGACCTACAAAAACAAAAGGAGGGTAAGTC	6522372	6522394	6522444	6522392	-1	KQ008839.1	ENSMNEG00000041142.1	6483742	6531548	SPATA21	9692	2394	196984	No_or_no_constitutive_exon
ACTCCTCTGTCCCCTCTTCTCTTCCTGTGGGTCGGACTCGGGAACATCAGTA	6557803	6557882	6557753	6557805	1	KQ008839.1	ENSMNEG00000031157.1	6540706	6562937	None	9692	2394	196984	No_or_no_constitutive_exon
TGGCCTGCTGCCCTAGAGGGTGCTGACCACCACACTTTCCCTGGGGGCAGGT	1429835	1429920	1429970	1429918	-1	KQ005469.1	ENSMNEG00000040553.1	1389755	1551804	PKD1L1	9692	2394	196984	No_or_no_constitutive_exon
GCTACGAGAACGAGGGTGCGTCTGGGATCCGAGGTGCCTGGGTTGGGTAGGG	356742	356858	356908	356856	-1	KQ009403.1	ENSMNEG00000035112.1	350396	358581	None	9692	2394	196984	No_or_no_constitutive_exon
CCGGATGCTCAGCATCTTCTACTTTGCCATTCCGGTGGGCAGGTGAGCAGGC	363760	363792	363842	363790	-1	KQ009403.1	ENSMNEG00000041608.1	358885	368338	SPNS1	9692	2394	196984	No_or_no_constitutive_exon
GCCTGTGGGGAAGCGGGGCCGCTTGTCCCGAGGTAGCGGTGCGGGCCGAGGG	392239	392568	392618	392566	-1	KQ009403.1	ENSMNEG00000033558.1	378781	392696	NFATC2IP	9692	2394	196984	No_or_no_constitutive_exon
CCCCTAGACCTTAACCCGGGGCCCTCCCCTTGCCTCCTTCCCCAGGGAAGAC	503148	503226	503276	503224	-1	KQ009403.1	ENSMNEG00000038916.1	470064	504069	ATP2A1	9692	2394	196984	Yes
CTGGGGAGCCCACGGCATGGCCACTCCCAGCAGGGGTGCCGATGTGGGAGGC	470997	471025	471075	471023	-1	KQ009403.1	ENSMNEG00000038916.1	470064	504069	ATP2A1	9692	2394	196984	No_or_no_constitutive_exon
CTCCCAGCAGGGGTGCCGATGTGGGAGGCTGGTGGGAGTGGGCTGGGCAGTG	470975	471002	471052	471000	-1	KQ009403.1	ENSMNEG00000038916.1	470064	504069	ATP2A1	9692	2394	196984	No_or_no_constitutive_exon
TATCAATGGAGGTGAGTTATGAGGTGACTTTGAGGGGCAGGGCAGGGAAGGG	552671	552693	552743	552691	-1	KQ009403.1	ENSMNEG00000032716.1	544822	561059	ATXN2L	9692	2394	196984	No_or_no_constitutive_exon
AAGTACCGGGGAGCAAAAGGTGAGCAGGTCTGGGAGGGGCAGGTGGTGAGGC	549047	549069	549119	549067	-1	KQ009403.1	ENSMNEG00000032716.1	544822	561059	ATXN2L	9692	2394	196984	No_or_no_constitutive_exon
TGGATGAGGGCAGGAGGCTCATGGCTTCTGACACTGTGGGGAATGTGCAGGT	850001	850186	850236	850184	-1	KQ009403.1	ENSMNEG00000035433.1	843333	853911	CORO1A	9692	2394	196984	Yes
CCCTACCCAACAGGGTCCCTGGGAGGGTGAAATGCCTGGCACTGGGTAAGTA	976952	977090	976902	976954	1	KQ009403.1	ENSMNEG00000045471.1	972377	977644	TBX6	9692	2394	196984	No_or_no_constitutive_exon
GCCGCTGTGGGCCCACCAATGCCCGGGTCAGATGCCATCTGGGTAAGTAGCT	1221262	1221354	1221404	1221352	-1	KQ009403.1	ENSMNEG00000021537.1	1217437	1222305	ASPHD1	9692	2394	196984	No_or_no_constitutive_exon
TGTCCCGAATGAATCCTGCAGAAGACTCTGGCAGCTGGCGTCTGGGAAAGGC	1759360	1759411	1759310	1759362	1	KQ009403.1	ENSMNEG00000043542.1	1699481	1759411	ITGAL	9692	2394	196984	No_or_no_constitutive_exon
TGAACGTTCTTTCCTTCCCTTTCCCTTTGGTCATCCTTCTGGGGCGGCAGAA	1929759	1929831	1929709	1929761	1	KQ009403.1	ENSMNEG00000042695.1	1922384	1933685	FBRS	9692	2394	196984	Yes
CCGTGTGTCGGGGGCGGGAAAGGGGTGTGTGGGCAGTGGGGATGGGGGAGTG	2446810	2446862	2446760	2446812	1	KQ009403.1	ENSMNEG00000043883.1	2433046	2447212	KAT8	9692	2394	196984	No_or_no_constitutive_exon
TGGGAATTCAGGAATCTGGGTATGGGCCCCCACCTTCCTCTGGGTGGCAGAA	2622441	2622613	2622391	2622443	1	KQ009403.1	ENSMNEG00000040512.1	2615889	2703663	ITGAM	9692	2394	196984	No_or_no_constitutive_exon
AAATGATGGAGGAGGCAAATGGACAAATTGCTCCAGAAAACGGGACATAGAC	2752472	2752499	2752422	2752474	1	KQ009403.1	ENSMNEG00000044550.1	2724195	2752499	ITGAX	9692	2394	196984	No_or_no_constitutive_exon
AGGGGAAGATGAGGGTGGGGGCAGTGGCCGGGGCCGGGGAGAGGATGGAGGG	2731698	2731721	2731648	2731700	1	KQ009403.1	ENSMNEG00000044550.1	2724195	2752499	ITGAX	9692	2394	196984	No_or_no_constitutive_exon
GAGGAGAGGTGGGACCTGCCCACAGGGCTGCCTCTGGCGGGGACAGGCAGCA	2731783	2731948	2731733	2731785	1	KQ009403.1	ENSMNEG00000044550.1	2724195	2752499	ITGAX	9692	2394	196984	No_or_no_constitutive_exon
GTCTACTCAGGAGAAGCCATTCGTCTGTGGGGAGTGCAGCAAGGGCTTAGCG	2804668	2804717	2804767	2804715	-1	KQ009403.1	ENSMNEG00000032278.1	2803598	2805013	ZNF843	9692	2394	196984	No_or_no_constitutive_exon
GCTACTGGCAGAGGCTGCAGGGACAAGGGTGGCAGGGGCTACTGGCAGAGGC	2830652	2832664	2830602	2830654	1	KQ009403.1	ENSMNEG00000031517.1	2830256	2839528	ARMC5	9692	2394	196984	No_or_no_constitutive_exon
TGGACTGCAACGCCAAGCAGTGGAGGTGAGGAGGAGCGGGGATAAGGGAGGA	2872745	2872772	2872822	2872770	-1	KQ009403.1	ENSMNEG00000035348.1	2862794	2882053	C16orf58	9692	2394	196984	No_or_no_constitutive_exon
GGCCACACCTCATGCCACCTGCACTCAGTCCTCTTGTCTATGGGGTGAAGAC	574187	574208	574258	574206	-1	KQ005125.1	ENSMNEG00000043000.1	574187	575139	OR52L1	9692	2394	196984	No_or_no_constitutive_exon
AGATTGGAATGAAGGTGAGAGCAGAACAGCATACATTTGTGTTGGGGGAGTG	1174446	1174477	1174396	1174448	1	KQ005125.1	ENSMNEG00000029810.1	1167875	1176301	ILK	9692	2394	196984	No_or_no_constitutive_exon
GTGTTGGTGAATTTGAAGCTGGTATCTCCAAGAATGGGCAGACCTGAGAGCA	1566319	1566339	1566269	1566321	1	KQ005125.1	ENSMNEG00000040220.1	1565914	1567316	None	9692	2394	196984	No_or_no_constitutive_exon
GACATTCATTGGCTGCTTATAAAGACTGTCTTTCTGTGGGCTAAATAAAGTC	2622031	2622447	2622497	2622445	-1	KQ005125.1	ENSMNEG00000040110.1	2622031	2622957	OR5P3	9692	2394	196984	No_or_no_constitutive_exon
GGGCACTGCCCTGACACCCTTCCTCTTTGGGCTGCTGGCGGTGGGCACAGAT	3537013	3537154	3537204	3537152	-1	KQ005125.1	ENSMNEG00000035307.1	3523279	3670310	ST5	9692	2394	196984	No_or_no_constitutive_exon
TTTATCTTAATTATACCTCTTTTTTCTTTCAGAAAAATCCTGGGCAGAAGCG	4128938	4129037	4129087	4129035	-1	KQ005125.1	ENSMNEG00000034323.1	4116078	4142249	TMEM41B	9692	2394	196984	No_or_no_constitutive_exon
TGACATGGAAATCCTCCTGTCTAATCCACATGCTTTGTTGGGGGGTCTAGGA	5366591	5366702	5366541	5366593	1	KQ005125.1	ENSMNEG00000043932.1	5313252	5370588	AMPD3	9692	2394	196984	Yes
TGGAAAGGGAGGAAGAGCTCCTGTATCACGTGGAAGAGACAGTTAGGGAGGT	3467086	3467214	3467264	3467212	-1	KQ005017.1	ENSMNEG00000042482.1	3461626	3468240	None	9692	2394	196984	No_or_no_constitutive_exon
CCTTGCCCAGCCTGAGGCCTCCCTGACTGGGGATTCCATGTGGGGGGTAGGA	233961	234099	234149	234097	-1	KQ005083.1	ENSMNEG00000042107.1	224247	239547	FES	9692	2394	196984	Yes
TGACTTTCTGCCACCGTCTCCTGGTGAAGGGCGGGCCTGGCCGGGAGGAGAG	1166983	1167011	1166933	1166985	1	KQ005083.1	ENSMNEG00000042705.1	1156940	1174606	IDH2	9692	2394	196984	No_or_no_constitutive_exon
ACCTAACTATGCCCCAAAGATTCCCAAGTGGTAGGAAGAAGGGGGTGCAGAG	1380067	1380091	1380017	1380069	1	KQ005083.1	ENSMNEG00000042055.1	1369483	1484953	None	9692	2394	196984	No_or_no_constitutive_exon
CTCCCATACCCTCAGCCCTGGCATACCCTCTAACTTTTTGGTTGGGGCAGGG	1516354	1516497	1516304	1516356	1	KQ005083.1	ENSMNEG00000042997.1	1507584	1537610	ANPEP	9692	2394	196984	No_or_no_constitutive_exon
AACAACTGCCCTTACCATTGTGACACTGCTGTCTTCCTGGTGGGACGTAGAT	1996166	1996403	1996116	1996168	1	KQ005083.1	ENSMNEG00000019045.1	1987042	2005249	POLG	9692	2394	196984	No_or_no_constitutive_exon
TGAGCAAGTCAGAAACAAACCCTTCATTACCTATTGTCTGGGAAGCTTAGGA	2013281	2013398	2013448	2013396	-1	KQ005083.1	ENSMNEG00000043844.1	2005077	2104298	FANCI	9692	2394	196984	No_or_no_constitutive_exon
CCTTCTGGAGAAGTTCTAGAGACTTCTGCCTCTGGAGTAGGGGACATCAGTG	2530383	2531008	2531058	2531006	-1	KQ005083.1	ENSMNEG00000033900.1	2513855	2552876	ACAN	9692	2394	196984	No_or_no_constitutive_exon
AGCCAGGTGACTGTTTTCTTGATGCTCAACCTCTCCCCTGGGGGTTGCAGCC	2527690	2527804	2527854	2527802	-1	KQ005083.1	ENSMNEG00000033900.1	2513855	2552876	ACAN	9692	2394	196984	No_or_no_constitutive_exon
GTCCTCTAATCCAATGCCCACATCAAATTCTCTGGCCCTGGGGCTGGAAGTT	3523266	3523324	3523216	3523268	1	KQ005083.1	ENSMNEG00000043936.1	3523095	3523324	None	9692	2394	196984	No_or_no_constitutive_exon
GGTGTTCTCTAGACCAGAAGTAGCTGGGAAGAGCAGAAAGGATGGGACAGCC	1041179	1041258	1041308	1041256	-1	KQ004831.1	ENSMNEG00000041213.1	1021054	1043291	UMOD	9692	2394	196984	No_or_no_constitutive_exon
CCAGGTCTCTTAAACGCCAAGACCCCCAGCTTCCTGGGCCCAGGACCAAGAC	1574641	1574961	1575011	1574959	-1	KQ004831.1	ENSMNEG00000038320.1	1512089	1732711	DNAH3	9692	2394	196984	No_or_no_constitutive_exon
TCCTTGGGAATACCAGCCTGCCTCCTTGGGTCCACCTGCCTCGGAGGGAGGT	1560079	1560273	1560323	1560271	-1	KQ004831.1	ENSMNEG00000038320.1	1512089	1732711	DNAH3	9692	2394	196984	No_or_no_constitutive_exon
TTGTCTTGCAGAGGCTGCAGGCGAGCGAGACCCAATCTTCAGATTGGGAGGA	2257255	2257341	2257205	2257257	1	KQ004831.1	ENSMNEG00000019107.1	2249619	2312767	VWA3A	9692	2394	196984	No_or_no_constitutive_exon
GATCAAGATGGCATCTCAGGTGAGCAGGGCCTTGAATCCCATGGGCACAGGG	2435132	2435154	2435082	2435134	1	KQ004831.1	ENSMNEG00000039301.1	2401343	2471997	EEF2K	9692	2394	196984	No_or_no_constitutive_exon
CAGCCACTCGACGACCCCGAAGGTGAGCTTGAGTGAACGGGACAGGGTAGTC	4010843	4010883	4010933	4010881	-1	KQ004831.1	ENSMNEG00000034382.1	4000690	4024787	ERN2	9692	2394	196984	No_or_no_constitutive_exon
AATGTGTACTTGCATCATTCTTTTTGGTTTTTGCAAATGAGGGATGAAAGTT	5357633	5357654	5357704	5357652	-1	KQ004831.1	ENSMNEG00000042785.1	5312337	5409920	ARHGAP17	9692	2394	196984	No_or_no_constitutive_exon
GACCATCGCCCTGGGACCTCCACGCCCCATGCGCACTAGGCAGAGGGGAGTC	5425207	5425299	5425157	5425209	1	KQ004831.1	ENSMNEG00000034318.1	5421203	5449232	None	9692	2394	196984	No_or_no_constitutive_exon
TTGGACTGACTGTTCTTTCACCCCTCTCTACCCAATCTTGGGGGGAACAGGT	2724617	2724861	2724567	2724619	1	KQ005458.1	ENSMNEG00000043997.1	2469194	2753651	MYO10	9692	2394	196984	No_or_no_constitutive_exon
TGAGCTTTATGGTTTTGTGTGTGTGTTGGGGTTGGCGGGTGGGTGGGTAGGG	5000134	5000192	5000242	5000190	-1	KQ005458.1	ENSMNEG00000035913.1	5000134	5248202	TRIO	9692	2394	196984	No_or_no_constitutive_exon
ACCCCATCTCTTACTAAAAAATACAAAAAACTAGCCGGGCAAGGTGCCAGGC	221341	221389	221291	221343	1	KQ004764.1	ENSMNEG00000028926.1	216903	225617	LZIC	9692	2394	196984	No_or_no_constitutive_exon
ACATGGGGACCAGGAATCTGGTGTCACCAGTCTTCGGTTTGGGTGGGCAGAT	1963493	1963655	1963443	1963495	1	KQ004764.1	ENSMNEG00000033876.1	1497761	1973943	RERE	9692	2394	196984	No_or_no_constitutive_exon
TTCCTAGAGCTCCGGGACAGGTCAGGCACAGGTGGGCTGGTGGGGGCAAGTT	1966272	1966295	1966222	1966274	1	KQ004764.1	ENSMNEG00000033876.1	1497761	1973943	RERE	9692	2394	196984	No_or_no_constitutive_exon
ACCTATACTTCATGCCTCTGGCCGGGTCCAAGCTGGCCAAGAAGAGGGAGGA	1966438	1966544	1966388	1966440	1	KQ004764.1	ENSMNEG00000033876.1	1497761	1973943	RERE	9692	2394	196984	No_or_no_constitutive_exon
AGCGACTGGCTGCCTTGTTCTAACGCACACGCCTCCTGTCCTGGGGGCAGGG	3950368	3950505	3950318	3950370	1	KQ004764.1	ENSMNEG00000044285.1	3927045	3958138	PLEKHG5	9692	2394	196984	Yes
AGTGGAGCTGCCCCCATTGTGTAAGCCTTGGCAGAGCCCCGGGCTGGGAGCG	4300704	4300734	4300654	4300706	1	KQ004764.1	ENSMNEG00000040044.1	4269172	4351061	CHD5	9692	2394	196984	No_or_no_constitutive_exon
AGCGGGGCCACGCCTGGCTCCCCCACCCCTGTGCCCTCATTTGGGGGCAGAA	4300752	4300800	4300702	4300754	1	KQ004764.1	ENSMNEG00000040044.1	4269172	4351061	CHD5	9692	2394	196984	No_or_no_constitutive_exon
GGGCTTGTGGCCCCTCCCACTGCCCGACACCTGGAACAGACTGGGGAGAGGG	4352946	4353028	4353078	4353026	-1	KQ004764.1	ENSMNEG00000005434.1	4351665	4460110	KCNAB2	9692	2394	196984	No_or_no_constitutive_exon
CAAGTGGAGACTGGCATGCAGATTCCCTGGCCTGCAAGCTTAGGGTGCAGAG	4706979	4707029	4707079	4707027	-1	KQ005158.1	ENSMNEG00000037079.1	4704048	4723965	None	9692	2394	196984	No_or_no_constitutive_exon
AAACAAGTGAAAAAACAAACAAGCGAAAATGGCGGACGGGAAGGCGGGAGAG	5294990	5295421	5294940	5294992	1	KQ005243.1	ENSMNEG00000001554.1	5294796	5295421	None	9692	2394	196984	No_or_no_constitutive_exon
TCACATGGGCCCCAGCTATGACTTCCTACACATCTATGAAGGGTAAGGAGAT	2522520	2522657	2522470	2522522	1	KQ005404.1	ENSMNEG00000034533.1	2004383	2808200	None	9692	2394	196984	No_or_no_constitutive_exon
TTGACAGCAATCCCTTCTCTATTGCCAATCAAGGTTCATTTGGGATGTAGAG	3981660	3981789	3981839	3981787	-1	KQ005404.1	ENSMNEG00000028033.1	3981660	3981939	None	9692	2394	196984	No_or_no_constitutive_exon
GAGCTTCTGAGGTCCCCACGATCTGTGTAGGGACGGAGGAGGGAAGGTAGGG	4062969	4062997	4063047	4062995	-1	KQ005404.1	ENSMNEG00000004461.1	4025954	4166597	ARHGEF10	9692	2394	196984	No_or_no_constitutive_exon
TAGACAGGTACCGGTCAGATTACATACAGTGGCACAGGCAGGGGGGTTAGAC	4203498	4203528	4203578	4203526	-1	KQ005404.1	ENSMNEG00000033874.1	4203043	4203858	None	9692	2394	196984	No_or_no_constitutive_exon
GTTAGACAGGTACCGGTCAGATTATGGTGGCACAGGTGGTGTGGGGTTAGGT	4203430	4203483	4203533	4203481	-1	KQ005404.1	ENSMNEG00000033874.1	4203043	4203858	None	9692	2394	196984	No_or_no_constitutive_exon
GGTCCAAAACGGTGTGTTTATTACCTGCCACATTTGTGCTCGGGCCGAAGGG	5558844	5559012	5559062	5559010	-1	KQ005404.1	ENSMNEG00000040745.1	5558844	5559220	None	9692	2394	196984	No_or_no_constitutive_exon
TACAGCTGCCTCCTGGCAGTTCAGGAAAACTGCAGAAAATGGGAAGTAAGGT	1660954	1661032	1660904	1660956	1	KQ005603.1	ENSMNEG00000030959.1	1660848	1661032	None	9692	2394	196984	No_or_no_constitutive_exon
ACTGGTGTGGTGGTTCATGCTGGTAGTCCCAGCTACTTGGGAGGCGGGAGCA	3657055	3657113	3657163	3657111	-1	KQ005603.1	ENSMNEG00000026616.1	3654382	3695714	PLAA	9692	2394	196984	No_or_no_constitutive_exon
TCACTCTTCCATTTTACCTACTCTTCTTTTCAGAAACTGGGGGGAAACAGAA	243224	243259	243174	243226	1	KQ004853.1	ENSMNEG00000045147.1	242355	245224	CCL14	9692	2394	196984	No_or_no_constitutive_exon
TTCTGTATTTTTCTCTGTCTTCCTTTCCACTGGCTGCCTTGGATGGGCAGGA	390470	390527	390420	390472	1	KQ004853.1	ENSMNEG00000029332.1	385843	401730	HEATR9	9692	2394	196984	No_or_no_constitutive_exon
TGGGGGTGGCTATGGTGGGGACAGAGGCGGCGGCTATGGTGGGGACAGAGGA	412995	413336	413386	413334	-1	KQ004853.1	ENSMNEG00000044227.1	410033	450342	None	9692	2394	196984	No_or_no_constitutive_exon
GACTCAGGCTCTGCAGCAGGTGTGACTGACGTGGGCTTTCTGGGTGGCAGGT	487973	488198	487923	487975	1	KQ004853.1	ENSMNEG00000035643.1	462878	496723	MMP28	9692	2394	196984	Yes
ATGGTGCCCCCTTACCAGGGTGGGCCTCCTCGACCTCCGATGGGAATGAGAC	3943674	3943708	3943758	3943706	-1	KQ004853.1	ENSMNEG00000041308.1	3940328	3965957	ZNF207	9692	2394	196984	No_or_no_constitutive_exon
GCGATCTTTTGTTATATGCTATTTTCTAACATTTTTTAAACTGGGAGTAGGT	4655971	4656052	4655921	4655973	1	KQ004853.1	ENSMNEG00000039480.1	4620183	4677404	UTP6	9692	2394	196984	Yes
CGACCCCAGGGGAGCCGGGCCCCACACGAATGGGCCTCTCCGTGGGGGAGAA	880527	880549	880477	880529	1	KQ005426.1	ENSMNEG00000031749.1	879771	893200	SOD2	9692	2394	196984	No_or_no_constitutive_exon
GAAATCCCAGAGCTAGAATTTGACTGGGAATGGCCATCCTCGGGGGCAAGTT	2474291	2474475	2474525	2474473	-1	KQ005426.1	ENSMNEG00000041536.1	2474145	2475496	None	9692	2394	196984	Yes
GGCAGAGGGGACCTTGGGCACAGCGCAGCCTTCTCTCCCAGGGTCGGCAGGC	3128955	3129106	3129156	3129104	-1	KQ005426.1	ENSMNEG00000039173.1	3121062	3136279	MICAL1	9692	2394	196984	No_or_no_constitutive_exon
AGCATTGATTGAGTCCAGGAGTTCAAGACTAACCTGGGCAAGATGGCAAGAC	3485519	3485598	3485469	3485521	1	KQ005298.1	ENSMNEG00000042124.1	3476172	3517254	OPTN	9692	2394	196984	No_or_no_constitutive_exon
CCCTGTCAGAGCAGCCCCATGGCCAGACTGGGTGTGTCTGGGGAGCCTAGCC	5308590	5308689	5308540	5308592	1	KQ005298.1	ENSMNEG00000033128.1	5303243	5351426	HSPA14	9692	2394	196984	No_or_no_constitutive_exon
CCTAACTGTCCCCGTAGGCATGAGTACCTGGGAATGTCGGGAAGGAAAAGGC	5410759	5410787	5410837	5410785	-1	KQ005298.1	ENSMNEG00000030932.1	5382638	5428647	DCLRE1C	9692	2394	196984	No_or_no_constitutive_exon
TGCTTGGGTTAAAGGGGAGATTTGTGTTGGGTTCCTCCGACTGTGGGAAGAC	405795	405802	405852	405800	-1	KQ005320.1	ENSMNEG00000044958.1	389667	410231	AKR1E2	9692	2394	196984	No_or_no_constitutive_exon
CCTCTACCTGTCCCAGGAGGAGCTGCGGGAACTCCTGGAGAGGGGGCCAGGG	4419507	4419610	4419457	4419509	1	KQ005320.1	ENSMNEG00000039876.1	4418552	4419610	IDI2	9692	2394	196984	No_or_no_constitutive_exon
TTCTCATGACCGTGTCTCTCTTTCGCCTCCCCTCTCCGTCCACTGGGAAGCC	525263	525347	525397	525345	-1	KQ005636.1	ENSMNEG00000036288.1	523348	616582	NLRC5	9692	2394	196984	Yes
CTTTGGGACCCCTACCCTGCAGGCTGTCCTGGAATCTCCTCGGGGATGAGGC	525691	525747	525797	525745	-1	KQ005636.1	ENSMNEG00000036288.1	523348	616582	NLRC5	9692	2394	196984	No_or_no_constitutive_exon
GGCTCAGGGTGTAGTTTGTACTAATGCATGTGTTTCTCTTGGGGATTTAGTT	783110	783204	783254	783202	-1	KQ005636.1	ENSMNEG00000039012.1	771236	885039	NUP93	9692	2394	196984	Yes
CCCGGGCGCACAGCGCCTCCCGCGCTAGCCGGTGGGAAAGGGGCGGCCAGGC	961574	961850	961524	961576	1	KQ005636.1	ENSMNEG00000028694.1	949976	969527	None	9692	2394	196984	No_or_no_constitutive_exon
TCCGTGCTCTTGTCCTGGCCACTCTCGTTGCTTTCACGGCTTGGGGTGAGTC	1964762	1964783	1964712	1964764	1	KQ005636.1	ENSMNEG00000034468.1	1858021	1997108	CES1	9692	2394	196984	No_or_no_constitutive_exon
CGTCCTCGCCACCTGTGGTGGACACCGTGCATGGCAAAGTGCTGGGGAAGTT	1968885	1969034	1968835	1968887	1	KQ005636.1	ENSMNEG00000034468.1	1858021	1997108	CES1	9692	2394	196984	No_or_no_constitutive_exon
ATCAGTGCTAGACTATGTTGGCTTTGCTTGGTCAGGATTTGGGACAGCAGAT	1937127	1937317	1937077	1937129	1	KQ005636.1	ENSMNEG00000029990.1	1914558	1950504	None	9692	2394	196984	Yes
GGGACATTTCTATTTGGCGTTAAGAACGTGTGCCTCACCTGCATGGGGAGGG	1920276	1920459	1920226	1920278	1	KQ005636.1	ENSMNEG00000029990.1	1914558	1950504	None	9692	2394	196984	No_or_no_constitutive_exon
GCAGAGATCGCCACATCCTCGGACAAGGTCAAGGACGGGGGTGGCGGGAGCG	2858946	2859337	2859387	2859335	-1	KQ005636.1	ENSMNEG00000041335.1	2858334	2861677	IRX5	9692	2394	196984	No_or_no_constitutive_exon
CGGATGCGCCTACGCCTGCGCCCTGAGGTCGGGCGCTCGCTGGCCGGGAGCG	1196140	1196324	1196374	1196322	-1	KQ009283.1	ENSMNEG00000032454.1	1049550	1198804	None	9692	2394	196984	No_or_no_constitutive_exon
TGCAATGGCTTTACATGACAACGTTTGGTGGCCTTACAGGGCTAAATGAGAA	1152294	1152339	1152389	1152337	-1	KQ009283.1	ENSMNEG00000032454.1	1049550	1198804	None	9692	2394	196984	No_or_no_constitutive_exon
GGGCACCGCCGCGGCGCGTGAGGTGATGGCGGCGGCCCCGGCCCGGGGAGGC	1196140	1196262	1196312	1196260	-1	KQ009283.1	ENSMNEG00000032454.1	1049550	1198804	None	9692	2394	196984	No_or_no_constitutive_exon
GAGGCCCAGCCCCATGCTCAAGCTCATGCTCTGCCTGGCCGGGGTTGCAGGT	1348105	1348197	1348055	1348107	1	KQ009283.1	ENSMNEG00000044567.1	1339415	1353224	AIFM3	9692	2394	196984	Yes
ACCCAGCTTGATGGATGGGGGAGGAAGTGGGCTGAGGTAGAGGGCTGAAGGC	1345200	1345432	1345150	1345202	1	KQ009283.1	ENSMNEG00000044567.1	1339415	1353224	AIFM3	9692	2394	196984	No_or_no_constitutive_exon
GGCGATGACAGCTGGAAAGCACAAACAGGAATACATGGAAATCGGGAGAGGA	1514428	1514567	1514617	1514565	-1	KQ009283.1	ENSMNEG00000030488.1	1514428	1518847	None	9692	2394	196984	Yes
TCTGAAAGATTCCAGATCTGGGGTTAGCAGCCTGTGCCCCCAGCTGGGAGAT	1824698	1824783	1824833	1824781	-1	KQ009283.1	ENSMNEG00000037360.1	1824698	1825389	None	9692	2394	196984	No_or_no_constitutive_exon
CGATGGGGTCTGTGGTGTCCTGGCCTGCGCCGTTCGCCTTAACGGGCTAGCA	2100755	2100858	2100908	2100856	-1	KQ009283.1	ENSMNEG00000028007.1	2092297	2109128	ZDHHC8	9692	2394	196984	No_or_no_constitutive_exon
TCCAGGGCAATGCAGCTCCCTGGGGACACAGGTGCTCCCTGGGGACACAGGT	2114259	2114295	2114345	2114293	-1	KQ009283.1	ENSMNEG00000030353.1	2109343	2125222	RANBP1	9692	2394	196984	No_or_no_constitutive_exon
GGAGCCCTGAGCACTTGTCAGTGTTGCTGGCCTCACATCCAACTGGGCAGGC	2114139	2114234	2114284	2114232	-1	KQ009283.1	ENSMNEG00000030353.1	2109343	2125222	RANBP1	9692	2394	196984	No_or_no_constitutive_exon
CCCCTACAAGTATCCGGCTGCCGCTACGATCACTACCTCGGGGCCAAGAGCC	2530729	2530791	2530841	2530789	-1	KQ009283.1	ENSMNEG00000012296.1	2510649	2537760	TBX1	9692	2394	196984	No_or_no_constitutive_exon
CATGCCCGTTTCCCATCAGTAACCCTGCAATTACGCTGACCGGGTGTGAGCC	2574332	2574451	2574501	2574449	-1	KQ009283.1	ENSMNEG00000036305.1	2571912	2581629	SEPT5	9692	2394	196984	No_or_no_constitutive_exon
GGGACGGGGGAGGGGCCCGAGCGCCAGCGGCCGGGCGGGGGTCTGAGGAGCC	3156245	3156373	3156195	3156247	1	KQ009283.1	ENSMNEG00000032686.1	3152540	3158982	SLC25A1	9692	2394	196984	No_or_no_constitutive_exon
CAGGTGCCCACTTTGACAGGCCCTCAAAGTCTTTGGGGTGGTTGGGGCAGGG	3196512	3196572	3196462	3196514	1	KQ009283.1	ENSMNEG00000029888.1	3190376	3205711	ESS2	9692	2394	196984	No_or_no_constitutive_exon
CTTAGCACTGATGGATGGAAAGGTGTATGACAACACACAGTGGGCTGGAGGC	3343868	3343980	3344030	3343978	-1	KQ009283.1	ENSMNEG00000042299.1	3343699	3344275	None	9692	2394	196984	No_or_no_constitutive_exon
GGAGTGTTCGGAAAAGGTCCCCGAGATTGACAAAACCCATGGGCGCGGAGAC	3447117	3447138	3447188	3447136	-1	KQ009283.1	ENSMNEG00000041488.1	3442011	3447773	None	9692	2394	196984	No_or_no_constitutive_exon
AGGTGGGAAATACCAACACTGCTTTTTCCCTGTTCTCTTGGGTGGGACAGGA	3547222	3547318	3547368	3547316	-1	KQ009283.1	ENSMNEG00000041347.1	3540305	3565235	None	9692	2394	196984	Yes
ATTGAGCACTGACTCTAATTTTGTTGGGATCGGGTTTTTGGGGACTGCAGCA	3644413	3644709	3644759	3644707	-1	KQ009283.1	ENSMNEG00000039477.1	3638394	3651320	PEX26	9692	2394	196984	Yes
TCACCTCCTTCCCCACCTCGTTTCTCCACCCCTTGACCCTGGGACACTAGCC	3906079	3906217	3906029	3906081	1	KQ009283.1	ENSMNEG00000044118.1	3828312	3946728	MICAL3	9692	2394	196984	No_or_no_constitutive_exon
CAGGGAATAGTCCCTTCTCACACAGGGAGGGCAGGCTGCGGCGAAGGGAGCC	4204668	4204696	4204746	4204694	-1	KQ009283.1	ENSMNEG00000037207.1	4192226	4208762	SLC25A18	9692	2394	196984	No_or_no_constitutive_exon
GATTTCCTAAGGCAGAGGCTTAATGAGTTTCCTTTTTTCTGGGCCGACAGAC	4791712	4791760	4791810	4791758	-1	KQ009283.1	ENSMNEG00000036482.1	4783585	4809311	IL17RA	9692	2394	196984	Yes
TTAGCAGGCAGGGGCAGCCAGAGCAAGATCAGGTAGGAGGGGGCTGGGAGGC	115529	115612	115662	115610	-1	KQ005223.1	ENSMNEG00000002141.1	77558	133879	SHANK3	9692	2394	196984	No_or_no_constitutive_exon
GGGCTGGGAGGCCCTGGAGGTGTGGGGAGGGTGGGGTGCTGGGACCTGAGCC	115529	115572	115622	115570	-1	KQ005223.1	ENSMNEG00000002141.1	77558	133879	SHANK3	9692	2394	196984	No_or_no_constitutive_exon
CCCCCAACCCGGTCATCCTGCTGGTCATGGGCACCGGGGCCCCAAAGGAGCT	432694	432758	432808	432756	-1	KQ005223.1	ENSMNEG00000031696.1	423155	477873	PPP6R2	9692	2394	196984	No_or_no_constitutive_exon
TGGGGCAGGATCCTGCCTGGCCGGCTTTCTCATGTGGGAGTGGTGGGCAGTG	596833	596867	596783	596835	1	KQ005223.1	ENSMNEG00000042020.1	567814	601288	PLXNB2	9692	2394	196984	No_or_no_constitutive_exon
CGAGCATGTTCAGTTCCTGGTTTACCAACTGCTGCGCGGGCTAAAGGTAGGG	607849	607896	607799	607851	1	KQ005223.1	ENSMNEG00000030261.1	604809	611467	MAPK11	9692	2394	196984	No_or_no_constitutive_exon
GCTGCTCTGGGACGAGTAAGTGGGACCTGGCCGAGGTGGGGTGCGGGGAGGG	625047	625069	624997	625049	1	KQ005223.1	ENSMNEG00000033636.1	624579	630681	HDAC10	9692	2394	196984	No_or_no_constitutive_exon
CCCTGCTTCAGCCCCAAGACGTGGGTCTTCTCCGTGCTGATGGGGGTGAGTA	796712	796737	796662	796714	1	KQ005223.1	ENSMNEG00000039156.1	796018	821724	MLC1	9692	2394	196984	No_or_no_constitutive_exon
GAGAAGCTGTGAGCACAGACGGGGCCTGCTGGTCAACAGGGCGGGGAGAGCC	1078931	1079061	1078881	1078933	1	KQ005223.1	ENSMNEG00000036443.1	1074384	1124564	BRD1	9692	2394	196984	No_or_no_constitutive_exon
GGGCTCAAGCTGTCCTTCCACCTTGGCCTCCCAAAGTGCTGGGATTACAGGA	4181357	4181361	4181307	4181359	1	KQ006009.1	ENSMNEG00000031693.1	4132856	4204512	GLT8D2	9692	2394	196984	No_or_no_constitutive_exon
GGACATGAATGGAAACAGCAGAGGGGGGCATATGGTGGCTCGGGGCCGAGGG	1129423	1129683	1129733	1129681	-1	KQ005094.1	ENSMNEG00000019904.1	1072746	1133197	AGO2	9692	2394	196984	No_or_no_constitutive_exon
CCGGGTGTTCACGCCCACTTCGTGTCCCCTTCCTCCCCCGGGCCGGGCAGTG	3121056	3121221	3121006	3121058	1	KQ005094.1	ENSMNEG00000036808.1	3106931	3188702	ADGRB1	9692	2394	196984	Yes
AGACAACATCGTGGGCACAAATGTGGCGTGTTCTTGCTGTGAGGGGCGAGCT	3585966	3585988	3586038	3585986	-1	KQ005094.1	ENSMNEG00000027502.1	3580683	3586781	CYP11B2	9692	2394	196984	No_or_no_constitutive_exon
TGGGGCGGCCTCACAAGCTCTGCCCGGCCTCTGTAGGAATGGGCCTGAAGGC	3583712	3583852	3583902	3583850	-1	KQ005094.1	ENSMNEG00000027502.1	3580683	3586781	CYP11B2	9692	2394	196984	No_or_no_constitutive_exon
TTCAAAAACAGAAATGGCAGCAGAGAAACAGGAGTCCCTGGCAGGGCCAGGC	3973566	3973806	3973856	3973804	-1	KQ005094.1	ENSMNEG00000030560.1	3964494	3989646	TOP1MT	9692	2394	196984	No_or_no_constitutive_exon
CCAGGGTCCCAGGGCTGGCCTCCCACCCCCACTGTGTAGGGTGTAAGGAGGG	4243776	4243823	4243873	4243821	-1	KQ005094.1	ENSMNEG00000031643.1	4241175	4246062	NAPRT	9692	2394	196984	No_or_no_constitutive_exon
CCCGGAGGAGCTGTGCTAGGCGTGGAGAGGAGGGCACCAGGGGGCTGCAGGG	4396596	4396640	4396546	4396598	1	KQ005094.1	ENSMNEG00000033741.1	4392402	4398557	MAPK15	9692	2394	196984	No_or_no_constitutive_exon
TGGAGTGGGGAGTTGAGCGGAGCAGGCAGTGACTGCGGCGGGCGGCGCAGGT	4449032	4449224	4448982	4449034	1	KQ005094.1	ENSMNEG00000031063.1	4411926	4480438	IQANK1	9692	2394	196984	No_or_no_constitutive_exon
CCCCCCCACCCCCCAGCCCCCCCCCCGGCCTCACCAGCCTCATGGGGCAGGT	4480134	4480207	4480084	4480136	1	KQ005094.1	ENSMNEG00000031063.1	4411926	4480438	IQANK1	9692	2394	196984	No_or_no_constitutive_exon
AGAAGCGAGGACAAGGCGCGCTGGCATGTGAGCGGGGCCTGGGAGGGCAGCG	4525202	4525206	4525256	4525204	-1	KQ005094.1	ENSMNEG00000036816.1	4522604	4530147	NRBP2	9692	2394	196984	No_or_no_constitutive_exon
GGTGCGCTGGGCGGTGCAGCGTGGCCTGGCGGAGGGGGCAAGCGGGGCAGGC	4524763	4524872	4524922	4524870	-1	KQ005094.1	ENSMNEG00000036816.1	4522604	4530147	NRBP2	9692	2394	196984	No_or_no_constitutive_exon
CTGAACCTTGACTTCTGCCCTTTACCCTTTGCCCTGCTCTGGCTGGGCAGCC	4621107	4621143	4621193	4621141	-1	KQ005094.1	ENSMNEG00000011406.1	4598905	4660975	PLEC	9692	2394	196984	No_or_no_constitutive_exon
TGTCTGGCCACCTCACGTTGACTACTCCTTGGGCCCCGTGGGGAGTGCAGGT	4745819	4745958	4746008	4745956	-1	KQ005094.1	ENSMNEG00000036204.1	4740658	4753582	OPLAH	9692	2394	196984	Yes
CGCCTCCGGGCCCAGCCACGGACTGACCCCATGGGTGTTGGGGCGCGGAGGT	4741964	4742023	4742073	4742021	-1	KQ005094.1	ENSMNEG00000036204.1	4740658	4753582	OPLAH	9692	2394	196984	No_or_no_constitutive_exon
GCCAAGCTCCCAGGCCGATTCAGTGACCCCTGTCCCTCTCGGGGATCCAGGT	5036773	5036898	5036723	5036775	1	KQ005094.1	ENSMNEG00000045475.1	5011389	5041409	HSF1	9692	2394	196984	No_or_no_constitutive_exon
GCCCCTGACCCCCCACCGCCTTGACACCCCCCACCCCCGCAGGGAAGCAGCT	5040806	5040892	5040756	5040808	1	KQ005094.1	ENSMNEG00000045475.1	5011389	5041409	HSF1	9692	2394	196984	No_or_no_constitutive_exon
TCAAGCAAAACATCCATCTTATCTGAGCCCTTCTTGCAGGCAAAGGGAAGCA	3253528	3253627	3253677	3253625	-1	KQ004753.1	ENSMNEG00000041334.1	3253528	3254581	None	9692	2394	196984	No_or_no_constitutive_exon
TCATTATATTCCTATTTAGGAAACATTCTAGAAAGTGATATGGGGCATAGGG	4236078	4236248	4236298	4236246	-1	KQ004753.1	ENSMNEG00000034215.1	4179631	4512016	CDC42BPA	9692	2394	196984	No_or_no_constitutive_exon
TTGAAAAGGTCAACAAAATTGGATTTTGGACTGGCTAGCCAACGGGCTAGAG	1563883	1563934	1563833	1563885	1	KQ005658.1	ENSMNEG00000034098.1	1560470	1563934	None	9692	2394	196984	No_or_no_constitutive_exon
CTGTTGACTGATATGTTTCTCTGCTCTGCTTTCTTCCTCTGGGAATATAGAT	2095518	2095626	2095468	2095520	1	KQ005658.1	ENSMNEG00000028314.1	2016239	2339898	HECW1	9692	2394	196984	No_or_no_constitutive_exon
TCTCCCTCACCAGCTCTTGCCTGGCCCTTAGCTCAGAAACACAGGGTGAGCA	2660979	2663600	2663650	2663598	-1	KQ005658.1	ENSMNEG00000005790.1	2660232	2692189	URGCP	9692	2394	196984	No_or_no_constitutive_exon
TTTCTCCCATAGGTTCGTGCTGCTCGTGTCCGGCCTGGGCCTGGGTGGAGGT	2822698	2822859	2822909	2822857	-1	KQ005658.1	ENSMNEG00000032635.1	2820567	2829324	POLD2	9692	2394	196984	No_or_no_constitutive_exon
AGTCCCCCTCCCCCCATATCCTGGCAGACATGGGATGGGGAATTGGCGAGTG	2940462	2940609	2940659	2940607	-1	KQ005658.1	ENSMNEG00000038861.1	2925266	3032854	CAMK2B	9692	2394	196984	No_or_no_constitutive_exon
CAAGACCAAAGCTGAGCAGTTTTTACTGTGGCGACACTGATGGGAAAAAGTA	3376644	3376721	3376594	3376646	1	KQ005658.1	ENSMNEG00000037375.1	3324225	3403490	OGDH	9692	2394	196984	No_or_no_constitutive_exon
CTCCAGGCTGGACTCCCGCTATCCACTCTGCCTCTGTAGGAAGTGGGCAGGG	1598126	1598176	1598226	1598174	-1	KQ004731.1	ENSMNEG00000030889.1	1578300	1618120	NOS2	9692	2394	196984	Yes
GCAATGGGAGCAAGACCAAGTCTCAAAAAAAAAAAAAAAAAAAAGGGAAGGC	1598420	1598480	1598530	1598478	-1	KQ004731.1	ENSMNEG00000030889.1	1578300	1618120	NOS2	9692	2394	196984	No_or_no_constitutive_exon
GGGGCGTGGTCAGATCTGATCAGGCCCCGCCCCCAGGCATGGGACGACAGCC	2065824	2065877	2065774	2065826	1	KQ004731.1	ENSMNEG00000043608.1	2065518	2066044	None	9692	2394	196984	No_or_no_constitutive_exon
CAAGCCTGTAATCCCAGCACTTTGGGAGGCCGAGACGGGCGGATCACGAGGT	2187695	2187723	2187773	2187721	-1	KQ004731.1	ENSMNEG00000035219.1	2185518	2193281	IFT20	9692	2394	196984	No_or_no_constitutive_exon
TGGGGGTCCTCTCCATGGAAAGTCCTGCATCCCAATGGGGACAAAGGGAGGG	2211412	2211440	2211490	2211438	-1	KQ004731.1	ENSMNEG00000036121.1	2205314	2215416	POLDIP2	9692	2394	196984	No_or_no_constitutive_exon
ACAGCCCATCTGAGTCTGGACCTCAGCGTCTTCTCCTCCGTGGGGTGCAGGT	2243634	2243870	2243584	2243636	1	KQ004731.1	ENSMNEG00000040684.1	2228902	2256988	SARM1	9692	2394	196984	No_or_no_constitutive_exon
AAAGGCCTGTTTGTTCTTTGGTTACCCGTCCTTCTCTGCTTGGGGAGTAGAA	2364367	2364489	2364317	2364369	1	KQ004731.1	ENSMNEG00000028258.1	2343449	2368094	SLC13A2	9692	2394	196984	No_or_no_constitutive_exon
CTGATGCACGTGTGGCCAGGGTCGCCGACTGCAGTTCTTGGGGCCGGAAGTA	2624888	2625113	2624838	2624890	1	KQ004731.1	ENSMNEG00000032655.1	2624110	2627864	None	9692	2394	196984	No_or_no_constitutive_exon
GGAAATAAGAAGTGTGAGAGGCCGCTGAAATTTTAGGGGATCCAAAAAAGGC	2824760	2824801	2824851	2824799	-1	KQ004731.1	ENSMNEG00000043993.1	2822817	2845544	FLOT2	9692	2394	196984	No_or_no_constitutive_exon
TGCACAGAAGGCCAGCCCTCACCACTCCTGCCGCTCTGATTGGGAGCCAGGT	3016049	3016208	3015999	3016051	1	KQ004731.1	ENSMNEG00000030320.1	3003713	3019744	PIPOX	9692	2394	196984	No_or_no_constitutive_exon
GCCATGGCTTCCTGCAGTGTCCCTCACCCCTTGGGATCTGGTGGGGGCAGGT	3662977	3663135	3662927	3662979	1	KQ004731.1	ENSMNEG00000038142.1	3632897	3665633	ANKRD13B	9692	2394	196984	Yes
ACTTAGGTCCCTGCAGCTTGGCTCCTGGTGGGTGTATCTTCAGGGATGAGAC	444396	444602	444346	444398	1	KQ009183.1	ENSMNEG00000038991.1	435500	458524	NECTIN2	9692	2394	196984	Yes
CCAAAGTGTTCTTAAGCAAACACATTCCATCATCCTGGTCGGGGTAGAAGGT	615863	615952	615813	615865	1	KQ009183.1	ENSMNEG00000036702.1	588426	634212	RELB	9692	2394	196984	No_or_no_constitutive_exon
CAAGTTAATTGCACCAGCCTACGGGTGCCACGGAAGGTGGGATTGGATAGCT	893749	894014	893699	893751	1	KQ009183.1	ENSMNEG00000031127.1	885179	940054	None	9692	2394	196984	No_or_no_constitutive_exon
CGGTTCAAGCGATTCTTGTGCCTCAGGCTCCTGAGTAGACGGGATTACAGGC	917724	917818	917674	917726	1	KQ009183.1	ENSMNEG00000031127.1	885179	940054	None	9692	2394	196984	No_or_no_constitutive_exon
AGGAGGTGAGCGCTGCTGAGCGGGAGGTGGGCGCGGCGGGGGCGGCGCAGAT	1024647	1024683	1024733	1024681	-1	KQ009183.1	ENSMNEG00000034033.1	1017428	1044781	PPP1R13L	9692	2394	196984	No_or_no_constitutive_exon
CCTTGGCGGGGGAAATCTCACATCGTTACTTCTGGACCTTGAGTGGGCAGGC	1317445	1317517	1317567	1317515	-1	KQ009183.1	ENSMNEG00000042527.1	1285548	1341484	None	9692	2394	196984	No_or_no_constitutive_exon
ACTGCTCTTCCTGGATGGTGAGAGGCGCTGAAGGAGAGTGGGGACCCAAGGA	1405516	1405595	1405466	1405518	1	KQ009183.1	ENSMNEG00000035757.1	1399509	1415778	QPCTL	9692	2394	196984	No_or_no_constitutive_exon
ATCTGCTGGTCCCCTGAGCTTGATCCATCCTCTTCTTTCCCAGGGACAAGCT	1607468	1607585	1607635	1607583	-1	KQ009183.1	ENSMNEG00000019439.1	1551030	1620337	SYMPK	9692	2394	196984	No_or_no_constitutive_exon
GGGCAGACCCAGGGCTCCATGGCACTTGTGGCCTAGGGTAGATGAGGCAGGA	1556700	1556811	1556861	1556809	-1	KQ009183.1	ENSMNEG00000019439.1	1551030	1620337	SYMPK	9692	2394	196984	No_or_no_constitutive_exon
TTTGCGTTGGCCGCAGCCGCCAACGGCTACCTCGGCCGGGGCGGGCGGAGGG	1717224	1717574	1717624	1717572	-1	KQ009183.1	ENSMNEG00000040253.1	1717224	1753463	NOVA2	9692	2394	196984	No_or_no_constitutive_exon
AGGCTGCAGATAATCAGAGGGAAGAGGCCATAGCTGACCAGAGGGAGGAGGC	2129516	2130095	2130145	2130093	-1	KQ009183.1	ENSMNEG00000035328.1	2129516	2131157	CCDC8	9692	2394	196984	No_or_no_constitutive_exon
AGGAGCTGACATCCCTGACACAGCCCATTTCCTCCCTGTGGTGGGTGCAGAC	2459025	2459196	2459246	2459194	-1	KQ009183.1	ENSMNEG00000042544.1	2455386	2482990	STRN4	9692	2394	196984	Yes
CCGCAGCTGTGGGATCCGGCTCACCTCTTCTCCCCATCTCTGGGACACAGTC	2870393	2870616	2870666	2870614	-1	KQ009183.1	ENSMNEG00000039406.1	2845434	2894533	ZC3H4	9692	2394	196984	No_or_no_constitutive_exon
TGGGGTGGGGTGTGGGACAGCGCCCTGACTCCCCCTGGGCTGGGGGGCAGGG	3081431	3081613	3081381	3081433	1	KQ009183.1	ENSMNEG00000029240.1	3073050	3086840	CCDC9	9692	2394	196984	Yes
GTGAGAGCCCTGCTGCCCGGGTGCAGGGTGGGCATGGAGAGAGGGAGAAGGG	3246778	3246809	3246859	3246807	-1	KQ009183.1	ENSMNEG00000045404.1	3241932	3262324	MEIS3	9692	2394	196984	No_or_no_constitutive_exon
ACCCAGTGGGGCAGGTGTTTCCTACCACCATGTTCAGGCTGGGCTGGAAGCG	3581529	3581559	3581479	3581531	1	KQ009183.1	ENSMNEG00000029528.1	3579421	3601134	EHD2	9692	2394	196984	No_or_no_constitutive_exon
AGGCCCATGGGTGTGACTGGTGCTGCCTAGTACAGCACGGGCAAGACCAGCT	3581735	3581929	3581685	3581737	1	KQ009183.1	ENSMNEG00000029528.1	3579421	3601134	EHD2	9692	2394	196984	No_or_no_constitutive_exon
TGGATGCCCGGGGACATTCCTGGAAGCTGGGGAGGGGTAGAGGGGTAGAGGC	3643125	3643228	3643075	3643127	1	KQ009183.1	ENSMNEG00000035729.1	3641095	3643681	SELENOW	9692	2394	196984	No_or_no_constitutive_exon
[truncated: 395 more rows]
