# Supplementary material for: Widespread Separation of the Polypyrimidine Tract From 3′ AG by G Tracts in Association With Alternative Exons in Metazoa and Plants
Source: Front Genet. 2019 Jan 14;9:741. doi: 10.3389/fgene.2018.00741 (PMC6339879; doi:10.3389/fgene.2018.00741)
Supplement: DATA FILE S2 — Sequences of REPAG 3′ SS from each species of metazoa, plants and protists. [file Data_Sheet_2.zip › Supplementary data 2/Protists_Release38_entamoeba_histolytica_hm_1_imss_b.txt]

REPA_GGG_Sequence	Exon_Start	Exon_End	Pos_-50	Pos_+2	Strand	Chromosome	GeneID	Gene_Start	Gene_End	Gene_Name	Number_of_REPAs	Number_of_REPAs_has_GGG	Number_of_Intron(Intra_genic_Region)	Upstream_Constitutive_Exon
TATAACGTCAAAAAAAATTTATACAAAAAAACAAAAACTCAGAGGGATAGGA	71	1604	1654	1602	-1	scaffold00346	EHI8A_064120	71	1725	None	566	6	1902	No_constitutive_exon_found_in_species
TGCTGGTGTTGGCGGCGAAGTGCTCTGCACAGTCTTCTAAGGGGAATCAGCA	755	1290	1340	1288	-1	scaffold00774	EHI8A_124910	755	1687	None	566	6	1902	No_constitutive_exon_found_in_species
ATAGCTGAAGGAGGAAGTTCAATAACTAAGGAAGATAAAGGGACAGGAAGTG	204	1006	154	206	1	scaffold00862	EHI8A_136040	104	1006	None	566	6	1902	No_constitutive_exon_found_in_species
CGGGTGTACTGAGCTCCGGTGACTCCGTCATCAACTCGGTGAAGGGCAAGAA	2897	3932	3982	3930	-1	scaffold00898	EHI8A_141240	2897	4823	None	566	6	1902	No_constitutive_exon_found_in_species
GGAAAACATTCATTTATTACATTAAGAGAATTATTTAAATGGGCTGATAGAC	48	74	124	72	-1	scaffold01078	EHI8A_163630	48	2872	None	566	6	1902	No_constitutive_exon_found_in_species
TGAAGCAGGCCCAGGACGGTTGCGTACTGGCGTACAAGTTCAAGGGTCAGCG	1035	1052	985	1037	1	scaffold01934	EHI8A_245260	282	1052	None	566	6	1902	No_constitutive_exon_found_in_species
