# Supplementary material for: Widespread Separation of the Polypyrimidine Tract From 3′ AG by G Tracts in Association With Alternative Exons in Metazoa and Plants
Source: Front Genet. 2019 Jan 14;9:741. doi: 10.3389/fgene.2018.00741 (PMC6339879; doi:10.3389/fgene.2018.00741)
Supplement: DATA FILE S2 — Sequences of REPAG 3′ SS from each species of metazoa, plants and protists. [file Data_Sheet_2.zip › Supplementary data 2/Protists_Release38_phytophthora_infestans.txt]

REPA_GGG_Sequence	Exon_Start	Exon_End	Pos_-50	Pos_+2	Strand	Chromosome	GeneID	Gene_Start	Gene_End	Gene_Name	Number_of_REPAs	Number_of_REPAs_has_GGG	Number_of_Intron(Intra_genic_Region)	Upstream_Constitutive_Exon
TGTTCCTGAAGTTTTGTGGTTCTGACTAATGACGAGGCTTGTTGGGGCAGGA	289301	289431	289251	289303	1	supercont1.1	PITG_00032	289085	290803	None	6864	856	31729	No_constitutive_exon_found_in_species
AACACACCTTGTTGCTTATGGTATTTGGGCTGGTATAAAACGGGATGCAGGT	457482	457635	457685	457633	-1	supercont1.1	PITG_00046	455283	457902	None	6864	856	31729	No_constitutive_exon_found_in_species
TAGTAAACGAGTCGATCTACGTGCCGCAGCATCCGGACGGGTACGCGAAGCG	686625	686635	686685	686633	-1	supercont1.1	PITG_00096	686625	687529	None	6864	856	31729	No_constitutive_exon_found_in_species
CTCTGGCGACAAGATTCAGTCCAAACTTCCACCTTTGGGTGTGCAGGAAGCG	835796	835827	835746	835798	1	supercont1.1	PITG_00114	835320	836131	None	6864	856	31729	No_constitutive_exon_found_in_species
GGGAGAATGCTCGATCGATCTCGCCGGGTGGTTCCTTATTGATGAGGGAGAT	1033835	1033971	1033785	1033837	1	supercont1.1	PITG_00160	1028993	1037291	None	6864	856	31729	No_constitutive_exon_found_in_species
AGTAACGATCACAGGGGTCAAGCTCCCCCCCCCCCTTCGTAATTGGGAAGCA	1265866	1265971	1265816	1265868	1	supercont1.1	PITG_00195	1265553	1266106	None	6864	856	31729	No_constitutive_exon_found_in_species
CGCTTGCAGATGTTAACCAGCCGTGGGGAATGAAAGGCGAGGGGTTGCAGCT	1275189	1275281	1275331	1275279	-1	supercont1.1	PITG_00196	1275189	1275994	None	6864	856	31729	No_constitutive_exon_found_in_species
CACTACTCTTGAAGAAATCTTTTTAAAAGTGGCTGAAAAGGGAACTGCAGAG	1362457	1363729	1362407	1362459	1	supercont1.1	PITG_00218	1358849	1373214	None	6864	856	31729	No_constitutive_exon_found_in_species
TCAATAGTGGAGACAAGAACGACGCTGGCGACGGAGATGCAGATGGGGAGGG	1408294	1408335	1408385	1408333	-1	supercont1.1	PITG_00231	1407222	1409379	None	6864	856	31729	No_constitutive_exon_found_in_species
CAGTTGTGGATAACGTTGTACTGACTTGTTTACTGTTCGGGGATTTGAAGCA	1419269	1419469	1419219	1419271	1	supercont1.1	PITG_00237	1418527	1419872	None	6864	856	31729	No_constitutive_exon_found_in_species
ACAGGATAGCAATTTACCTAACTGCAAGGTTGTGTGCCTCGTTGGGATAGGT	1705075	1705360	1705410	1705358	-1	supercont1.1	PITG_00301	1704071	1706858	None	6864	856	31729	No_constitutive_exon_found_in_species
CGTCCAATGGTAACGTAGCTTCTAGTGCTAACGCACGGGGGAGGTACCAGTC	1751529	1751569	1751619	1751567	-1	supercont1.1	PITG_00310	1751529	1754415	None	6864	856	31729	No_constitutive_exon_found_in_species
TTTGCTGTTTACTAACGATTTGCTGTTCTGGATCTTTGTTGGGACGTCAGCT	1824092	1824731	1824781	1824729	-1	supercont1.1	PITG_00330	1824092	1827806	None	6864	856	31729	No_constitutive_exon_found_in_species
CATAATGATTTTATTAATGTAATGCTTTGTGATAGAGAGGGTGCGACGAGAA	2019757	2019908	2019707	2019759	1	supercont1.1	PITG_00360	2019165	2022028	None	6864	856	31729	No_constitutive_exon_found_in_species
CCAGCAGCACGGTGAAGGTTTCTGCGGAAGGCGACATCGCACTGGGAGAGCT	2098101	2098212	2098051	2098103	1	supercont1.1	PITG_00372	2097678	2098212	None	6864	856	31729	No_constitutive_exon_found_in_species
TATCCTGCCACACGACAAGAACGTGCTATCCCTAAAAAGGGGGAAGCAAGGG	2145569	2145712	2145519	2145571	1	supercont1.1	PITG_00379	2145399	2146029	None	6864	856	31729	No_constitutive_exon_found_in_species
ACTTTTATCAACACTTCGTCGCAAAAGTGACCGTTAGATGATTGGGGTAGGG	2163543	2163607	2163657	2163605	-1	supercont1.1	PITG_00384	2162608	2163817	None	6864	856	31729	No_constitutive_exon_found_in_species
AAAGCCCCACTAAAGGTAGCAACACTTTGGCTGGGAGGCAGGGTAGTAAGCT	2206682	2206803	2206853	2206801	-1	supercont1.1	PITG_00404	2205824	2207461	None	6864	856	31729	No_constitutive_exon_found_in_species
TCGAAGCAAAAGCTGTACTCTATTGACACAGATGCTGCGTGTGCGGGCAGAT	2218426	2218544	2218594	2218542	-1	supercont1.1	PITG_00409	2217855	2218708	None	6864	856	31729	No_constitutive_exon_found_in_species
CTGCGTGTTTGTATCAACTTTTACTATTCAGTCTGAGAATATGGGAACAGGG	2415313	2417598	2415263	2415315	1	supercont1.1	PITG_00450	2414232	2421114	None	6864	856	31729	No_constitutive_exon_found_in_species
GTGGTGCGCCTGGCTCACCCACAGCTTTAGGCTCTATCGCTGAGTGGGAGGC	2726415	2727258	2726365	2726417	1	supercont1.1	PITG_00517	2725761	2727258	None	6864	856	31729	No_constitutive_exon_found_in_species
CAGGAGGCTCTCCGTTCTGACGGCGCTTCTGTCTCTTTGTGTGTGGGAAGCT	2842521	2842636	2842686	2842634	-1	supercont1.1	PITG_00537	2842043	2842925	None	6864	856	31729	No_constitutive_exon_found_in_species
GGATACGATGGGCATGGCAGCCACAATGCAGCGACTGACGAGGGCAGTAGCC	3245088	3245183	3245038	3245090	1	supercont1.1	PITG_00608	3244649	3245757	None	6864	856	31729	No_constitutive_exon_found_in_species
GTGATTCAAAGAAGAACGTGCCAGTAAACTCAACGGTCAAGCCTGGGGAGAC	3352065	3352107	3352157	3352105	-1	supercont1.1	PITG_00641	3352065	3352958	None	6864	856	31729	No_constitutive_exon_found_in_species
GACTCAGCGAGCACGTCTGTGTCATCAAGTGGGGATAATCAACGGGTTAGGA	3501036	3502126	3500986	3501038	1	supercont1.1	PITG_00666	3500299	3503338	None	6864	856	31729	No_constitutive_exon_found_in_species
AAGTACTGACTCGTGATGAGCCTCCAATGGGTGAGGACAGGGAGAAGGAGAG	3541857	3542307	3542357	3542305	-1	supercont1.1	PITG_00675	3539434	3542825	None	6864	856	31729	No_constitutive_exon_found_in_species
GAAGTGCTGTCGTCCTCTTCCACGGTGCTTGAAGGGGGCCGAACGCGCAGCG	3644370	3645112	3644320	3644372	1	supercont1.1	PITG_00692	3643968	3645112	None	6864	856	31729	No_constitutive_exon_found_in_species
TGGTTAACGGCATGTTGTCCAAGCAGACGAAGAAGTCCAAGGGCGACAAGAA	3969252	3974248	3969202	3969254	1	supercont1.1	PITG_00748	3967959	3974248	None	6864	856	31729	No_constitutive_exon_found_in_species
AAGGGTTTCCTGTAAGTCCGCTGACTGCGGCGAGTTGGGAGCGTGGCAAGAG	4016697	4017279	4017329	4017277	-1	supercont1.1	PITG_00757	4016094	4017764	None	6864	856	31729	No_constitutive_exon_found_in_species
TTGAGACAGAGGACAGTGAGGAGGCTCTGATCAGCGGGAAGCAAATGGAGGA	4179128	4179755	4179805	4179753	-1	supercont1.1	PITG_00776	4179128	4180292	None	6864	856	31729	No_constitutive_exon_found_in_species
GAAGGCGTCGACGGCCGAAGCGTCTCGTCAATGACGGGAGCGTGAGGGAGGG	4294099	4296396	4294049	4294101	1	supercont1.1	PITG_00798	4292046	4296874	None	6864	856	31729	No_constitutive_exon_found_in_species
CGACGGAGTCCCAAGAAGTGAAAGTGTCGTCGACCTCGGGGAACGTTGAGTT	4296541	4296874	4296491	4296543	1	supercont1.1	PITG_00798	4292046	4296874	None	6864	856	31729	No_constitutive_exon_found_in_species
TTCAGCCACAGCTCTAATACCGCCGAAGCGAAAACATGGGAAGTGGGTAGAC	4429597	4429821	4429547	4429599	1	supercont1.1	PITG_00808	4428202	4429821	None	6864	856	31729	No_constitutive_exon_found_in_species
GTGGGGAGCGGTGTAGCCCCAGCTGCAGCCAGTGCAGTCGGTGGGACCAGTA	5127852	5127908	5127958	5127906	-1	supercont1.1	PITG_00851	5127145	5128613	None	6864	856	31729	No_constitutive_exon_found_in_species
GTCATGCATTTACGCTATCTAGAAGAGAGCGTGATCGCCTTGGGTGATAGCG	5565884	5565913	5565834	5565886	1	supercont1.1	PITG_00928	5564146	5565913	None	6864	856	31729	No_constitutive_exon_found_in_species
ATGCTGTCGAATGGTCTCAGTTTGACACTTTCTCGACGTTATGGGAGAAGAT	5589199	5589564	5589614	5589562	-1	supercont1.1	PITG_00938	5584330	5589888	None	6864	856	31729	No_constitutive_exon_found_in_species
CTAACCTGATTATGGTGGTGTATTATATTGCCGGTACTGATGTGGGGTAGAT	5596858	5596926	5596808	5596860	1	supercont1.1	PITG_00942	5596408	5598740	None	6864	856	31729	No_constitutive_exon_found_in_species
TCGTCCCTATCAACCAATCGCAAGCTACAGGACACGGGGATGAAAAAGAGGC	5740369	5741645	5740319	5740371	1	supercont1.1	PITG_00966	5737498	5742163	None	6864	856	31729	No_constitutive_exon_found_in_species
CAGTGGACCAAGTGACAAACGCCAGGTGAAGAACTACACAGTCGGGAGAGCG	5873084	5873191	5873241	5873189	-1	supercont1.1	PITG_01001	5870575	5873306	None	6864	856	31729	No_constitutive_exon_found_in_species
AACGGGGCTTAGTTCACTGGTCAAATGCACGAGAAGAGGGTCAGATAAAGTA	5927182	5930874	5927132	5927184	1	supercont1.1	PITG_01010	5923671	5930874	None	6864	856	31729	No_constitutive_exon_found_in_species
TGTTTGTAAAGAGGTTGCTGGACGTGTGTCACCTGCATGGGGTGGAGGAGAT	6137587	6138295	6137537	6137589	1	supercont1.1	PITG_01046	6137200	6138295	None	6864	856	31729	No_constitutive_exon_found_in_species
TAGAGTGGAGGGAGGCTTTGACCACTGATGGAAAGTGTTGTGGTGGGTAGAT	6160803	6160950	6161000	6160948	-1	supercont1.1	PITG_01054	6159503	6161682	None	6864	856	31729	No_constitutive_exon_found_in_species
AACGCCGCTACGACTCCTGGTTATTCTGCCGATGCGCTGGCGATGGGCAGTG	6159503	6159912	6159962	6159910	-1	supercont1.1	PITG_01054	6159503	6161682	None	6864	856	31729	No_constitutive_exon_found_in_species
GTCAATCTGGAAGGAAGAGGGCGCATCTTGAACAGCATGCGGGTGGGAAGAT	6255983	6256817	6255933	6255985	1	supercont1.1	PITG_01083	6255927	6258393	None	6864	856	31729	No_constitutive_exon_found_in_species
TATCCACTGGCAGCTACCAAGTGATCCAGCAACTGAACTGGGGCACTGAGTG	6293572	6293649	6293699	6293647	-1	supercont1.1	PITG_01089	6292573	6294555	None	6864	856	31729	No_constitutive_exon_found_in_species
CGTTATTCGAGTCTGTGAATCGCTGCGTCTATAACTGCCTGGGTATGGAGTT	185161	185165	185215	185163	-1	supercont1.2	PITG_01168	185161	185633	None	6864	856	31729	No_constitutive_exon_found_in_species
TCCCTCTCTGCATCCTGGTATTGATTCCACGTCGCATGTATGGAGGGCAGAT	197797	198288	198338	198286	-1	supercont1.2	PITG_01173	197797	198886	None	6864	856	31729	No_constitutive_exon_found_in_species
AGTCATGTCGGAGACATCATCGGCGTGATAAATGGCTTCTTGGGTGGTAGTA	417645	417923	417973	417921	-1	supercont1.2	PITG_01218	417645	418998	None	6864	856	31729	No_constitutive_exon_found_in_species
AGGATCAAGACGAGGAAAAGGAAGTCGGTGGAGGTGAGGGTGACGAGAAGGA	513575	513589	513525	513577	1	supercont1.2	PITG_01242	512885	515494	None	6864	856	31729	No_constitutive_exon_found_in_species
TTTGCAGTTAAGCCGCACTCGATTGTCGCGTTTATACGAGGAATGGGCAGCT	523712	523733	523662	523714	1	supercont1.2	PITG_01247	521853	523733	None	6864	856	31729	No_constitutive_exon_found_in_species
TACTTTCAGACGACGCACACACCGCGTCGTGTCACTCTGGGTGACCGAAGCT	601789	602594	602644	602592	-1	supercont1.2	PITG_01282	601789	603779	None	6864	856	31729	No_constitutive_exon_found_in_species
ACGAGCAGGAAGTGCTGGGGCTGACTTGTACATGTTATTGGGGGATGTAGCT	731612	731677	731562	731614	1	supercont1.2	PITG_01313	730746	732388	None	6864	856	31729	No_constitutive_exon_found_in_species
GAAGATTTTATGGATACGATTCCCGAGCTGATTAAGTCCTGGGTCAGCAGGC	953106	953363	953413	953361	-1	supercont1.2	PITG_01350	952293	954980	None	6864	856	31729	No_constitutive_exon_found_in_species
CGGTCGAAGAGCAGGTCCGCGTGAGTACACTCGGCCCGGGAAAACTACAGAA	1334799	1335297	1335347	1335295	-1	supercont1.2	PITG_01403	1334799	1335693	None	6864	856	31729	No_constitutive_exon_found_in_species
GACGGCAGGTAGAGCGATGCCAATCTAACTCTACGTTGTGCTGGGGAAAGGA	1383751	1383839	1383889	1383837	-1	supercont1.2	PITG_01410	1383128	1384299	None	6864	856	31729	No_constitutive_exon_found_in_species
GATCTCGGCAGCCAACTTCAAACTAAGCCCGCATCAAATTGGTACGGGAGAG	1530973	1531045	1530923	1530975	1	supercont1.2	PITG_01448	1530294	1531045	None	6864	856	31729	No_constitutive_exon_found_in_species
ACCTGCAAACGCCAGTAAAGGAAAGAATAAAACGAGCGATACGGGCGAAGCT	1539891	1542358	1539841	1539893	1	supercont1.2	PITG_01450	1532094	1546613	None	6864	856	31729	No_constitutive_exon_found_in_species
TCTGTGTTGACGAAAACGATTTGAGTGCGCTAACTACTGAGGGTGTGAAGGT	1543256	1544177	1543206	1543258	1	supercont1.2	PITG_01450	1532094	1546613	None	6864	856	31729	No_constitutive_exon_found_in_species
CGGAGGCGATGATACCCTTAACTCCTCCGACTGTCGACACGCGGGTGAAGCT	1544285	1545137	1544235	1544287	1	supercont1.2	PITG_01450	1532094	1546613	None	6864	856	31729	No_constitutive_exon_found_in_species
TTCGTATGTGGCAGTCTCTTTATTTACCTCCTTATGGGTTGACACAATAGCA	1572632	1572736	1572786	1572734	-1	supercont1.2	PITG_01456	1571895	1573808	None	6864	856	31729	No_constitutive_exon_found_in_species
GAACTTGGTGACTCTAACCTTGCTCTGTCGTGCTGTTTGGGGATATACAGAG	1581453	1581577	1581403	1581455	1	supercont1.2	PITG_01458	1581003	1582734	None	6864	856	31729	No_constitutive_exon_found_in_species
GGCCGAAGCGTATCGTCAATGACGGGAGCGTGAGGGAGGGGAAGAACGAGTC	1614438	1614466	1614516	1614464	-1	supercont1.2	PITG_01460	1614438	1615544	None	6864	856	31729	No_constitutive_exon_found_in_species
AGTGGAACCGAGGAGACTTGTCGTTTTTACTACTAGGCTCTGATGGGAAGTT	1672384	1672693	1672743	1672691	-1	supercont1.2	PITG_01467	1671992	1673350	None	6864	856	31729	No_constitutive_exon_found_in_species
ACGGGGGGTCGTGGAACTAGCCGCAATGCCCAATGGGGGTGGAAAGGGAGGC	1912040	1912094	1911990	1912042	1	supercont1.2	PITG_01490	1907065	1915345	None	6864	856	31729	No_constitutive_exon_found_in_species
TTTAAATCTTCCTAATGACTAACGCAATAATTTTTTTTTTGGGTGCATAGCT	1912162	1915117	1912112	1912164	1	supercont1.2	PITG_01490	1907065	1915345	None	6864	856	31729	No_constitutive_exon_found_in_species
GGGTCATCCTTTAAAACGAAAGGATCCCTGTTAATGTTGTTTGCGGGGAGCA	1915310	1915345	1915260	1915312	1	supercont1.2	PITG_01490	1907065	1915345	None	6864	856	31729	No_constitutive_exon_found_in_species
GGTTGAGGAGGTGCGAAGCTACTTGGGCCGATACGGCATCACTGGGTGAGGT	2037107	2037452	2037502	2037450	-1	supercont1.2	PITG_01498	2037107	2039002	None	6864	856	31729	No_constitutive_exon_found_in_species
TACCAACACATACGCAATCGATGACAAAGTGTGTTGAACGGTGTAGGGAGCT	2299191	2299230	2299141	2299193	1	supercont1.2	PITG_01509	2297560	2299230	None	6864	856	31729	No_constitutive_exon_found_in_species
GAGCCGCAATGTCCAAAGCCGAATTGTCACGCGAAGGGAAAAAATAACAGAG	2381288	2381461	2381238	2381290	1	supercont1.2	PITG_01519	2379410	2381461	None	6864	856	31729	No_constitutive_exon_found_in_species
TGAACGCGGCGCAGCATCAGCGGGAGAAAACACAGGCGGGGGACAGGCAGGC	2704983	2705157	2705207	2705155	-1	supercont1.2	PITG_01534	2704983	2705346	None	6864	856	31729	No_constitutive_exon_found_in_species
TATGTTATGTGTGAGATGCATTAACCTTTTTCTTTCCAGGCGGGCGAGAGTT	2737069	2737195	2737245	2737193	-1	supercont1.2	PITG_01537	2737069	2738425	None	6864	856	31729	No_constitutive_exon_found_in_species
TTAAAGCCTCGCTGTCACCCCGTAGTGTCCATGCATCGCTTGGGGATAAGAC	2872033	2872725	2872775	2872723	-1	supercont1.2	PITG_01550	2871765	2876013	None	6864	856	31729	No_constitutive_exon_found_in_species
TCAGGACGAGATCCCTCTGCGTGATCATCTATTAAATAGGGAAATAACAGAG	2961685	2961761	2961635	2961687	1	supercont1.2	PITG_01562	2961302	2962978	None	6864	856	31729	No_constitutive_exon_found_in_species
GTATTCATGCGCCACCGTCACATTCTGACGTATAATATTCTCGGGAACAGAT	3159192	3159344	3159142	3159194	1	supercont1.2	PITG_01598	3157877	3160489	None	6864	856	31729	No_constitutive_exon_found_in_species
TCGAATAAAGTTTCAGTGGAGAATGGGTGTGGACTCACGGGATATGCGAGAC	3370679	3371389	3371439	3371387	-1	supercont1.2	PITG_01621	3369026	3372050	None	6864	856	31729	No_constitutive_exon_found_in_species
CTTCCGGTAGCGGATCTGTGCTGGAGTTCTACACGAGTGAGGGCGACAAGAA	3411715	3411729	3411779	3411727	-1	supercont1.2	PITG_01625	3411715	3412323	None	6864	856	31729	No_constitutive_exon_found_in_species
ATTGAGCAGCACGATCGAGGAAATGAAGACGGTGGTGACCCTGGGTGGAGAG	3584356	3585194	3585244	3585192	-1	supercont1.2	PITG_01666	3584356	3585487	None	6864	856	31729	No_constitutive_exon_found_in_species
GACACTCCATCGTCTAACGTTTCTCTACTAAGCAATCGAAAGGGCCGCAGCT	3587228	3588569	3587178	3587230	1	supercont1.2	PITG_01667	3585650	3589086	None	6864	856	31729	No_constitutive_exon_found_in_species
TGCAATTCTTCAAAGTCTAACAGTCCTGATTCCGGTATCTAATGGGGCAGAA	3647745	3648666	3647695	3647747	1	supercont1.2	PITG_01679	3647673	3649111	None	6864	856	31729	No_constitutive_exon_found_in_species
ATCAATCGCCGCTCCGCTCACCTACTTCGACGTTCGCGCCAGGGATGAAGCA	3722046	3723486	3721996	3722048	1	supercont1.2	PITG_01693	3720857	3724294	None	6864	856	31729	No_constitutive_exon_found_in_species
ATGAGTTGGCGTTCACTGAAGGTGGGAAAAGCATTGTCACTGCGGGTGAGTC	3724170	3724294	3724120	3724172	1	supercont1.2	PITG_01693	3720857	3724294	None	6864	856	31729	No_constitutive_exon_found_in_species
AAACAAGCGAAACAACGTCTACTTCTACGACGAACGCGCCCAGGGTAAAGGG	3733552	3733577	3733502	3733554	1	supercont1.2	PITG_01696	3732915	3733577	None	6864	856	31729	No_constitutive_exon_found_in_species
TGCAACGCTGGTGAAAACTAACGGAGGCTAACGATTATTCAATTGGGCAGTG	3787327	3787448	3787498	3787446	-1	supercont1.2	PITG_01702	3786992	3787838	None	6864	856	31729	No_constitutive_exon_found_in_species
ACGGCGTCCCTGGGCTACTTAACGTCGCGTCCATTGGGCCAGAAAACGAGGA	3861137	3861998	3862048	3861996	-1	supercont1.2	PITG_01720	3861137	3862439	None	6864	856	31729	No_constitutive_exon_found_in_species
ATGAAGGTTCACGCATGAAGGGAATAAATAAAACAAAGAATAACGGGCAGCT	3867122	3867251	3867301	3867249	-1	supercont1.2	PITG_01722	3866645	3867992	None	6864	856	31729	No_constitutive_exon_found_in_species
CTAACTATAACTTTTTGTCACAATAAGAGACGCGAAGCGAGGGTGTACAGCC	4047425	4049053	4049103	4049051	-1	supercont1.2	PITG_01745	4047425	4049393	None	6864	856	31729	No_constitutive_exon_found_in_species
AGGACGAGGAGGTCAAGGAGGCCGCGGCCGTGGTCGGGGGGATAGCGAAGGT	4100963	4102477	4102527	4102475	-1	supercont1.2	PITG_01759	4100472	4102577	None	6864	856	31729	No_constitutive_exon_found_in_species
GTCACTCGAATGTGGTAGATCTGCAGATCCACTATGGGGTAGCAGTTGAGGC	4152554	4152662	4152712	4152660	-1	supercont1.2	PITG_01776	4152104	4152782	None	6864	856	31729	No_constitutive_exon_found_in_species
GGGCACTAGTACGAGGGACTGAGCGGGTCTTTGCTGTTGAAGGCGGGCAGCT	4453674	4453795	4453624	4453676	1	supercont1.2	PITG_01826	4453346	4454777	None	6864	856	31729	No_constitutive_exon_found_in_species
TAGCTTCGTTGTACCATGTTGCAAGAAAAGGAAAAGGCGAGGGACGGAAGTC	4662038	4662184	4662234	4662182	-1	supercont1.2	PITG_01842	4661764	4662377	None	6864	856	31729	No_constitutive_exon_found_in_species
ATACATGTATTACCAATACCTTGCTAACGTTGCGTGGATGTGGGATGCAGAA	4669852	4670192	4670242	4670190	-1	supercont1.2	PITG_01846	4669852	4672168	None	6864	856	31729	No_constitutive_exon_found_in_species
CGAGAAGCATCAACGTAAGCGTTAAAGTCGATGATGGGCCAAGAAAACAGTT	4803265	4803892	4803942	4803890	-1	supercont1.2	PITG_01876	4802103	4804777	None	6864	856	31729	No_constitutive_exon_found_in_species
TTGATATCGATCTTTTACAGAGATGATATTGAAGGGGGAGAAGACCCAAGCC	4867090	4867152	4867202	4867150	-1	supercont1.2	PITG_01888	4867090	4867592	None	6864	856	31729	No_constitutive_exon_found_in_species
ACAGAGTGAACAATGCTGATAGCGACGAGGTGGTGACAATTGGGAACAAGAG	4917250	4917495	4917200	4917252	1	supercont1.2	PITG_01902	4916776	4917557	None	6864	856	31729	No_constitutive_exon_found_in_species
CCACCCAAGTCCAATGCGTTGGTATATGAATCGACGAATTGGGAGACAAGTC	4947928	4947938	4947988	4947936	-1	supercont1.2	PITG_01910	4947928	4948638	None	6864	856	31729	No_constitutive_exon_found_in_species
TGCAATGATGGGTTAAGTTTCACTTTTCTAACTTTTGGATGGGTAAAAAGAT	5246290	5246462	5246240	5246292	1	supercont1.2	PITG_01954	5245746	5246761	None	6864	856	31729	No_constitutive_exon_found_in_species
AACACCGTGTCATTGTCTCGCCTCGTACGCCTGGTTGGTGGGGACCCAAGAC	5265425	5265507	5265375	5265427	1	supercont1.2	PITG_01960	5263427	5265507	None	6864	856	31729	No_constitutive_exon_found_in_species
TTGGAGATTTATAGGATCATTGAACTTGTTGTCATTGGGCTGTGGAGCAGGT	5330053	5330212	5330262	5330210	-1	supercont1.2	PITG_01970	5329737	5330978	None	6864	856	31729	No_constitutive_exon_found_in_species
TCCCAACCCCAGAGATGGATGCGGCTGGACTGCAAAGGGAACAACGCGAGCT	5351353	5351821	5351303	5351355	1	supercont1.2	PITG_01976	5350639	5352319	None	6864	856	31729	No_constitutive_exon_found_in_species
CGCCAGCGACCCACGCTCCAGGTGGCAAGACTGCCAGTGGGATATTGGAGGC	5352371	5352614	5352664	5352612	-1	supercont1.2	PITG_01977	5352371	5353589	None	6864	856	31729	No_constitutive_exon_found_in_species
AATACTTCTGAAGCCAATGGTGAGAAACTACGAGAGACTGGGCGTGGTAGGA	5353983	5354415	5353933	5353985	1	supercont1.2	PITG_01978	5353753	5356524	None	6864	856	31729	No_constitutive_exon_found_in_species
ACACGATATGCATCGGTGCAGAGAGCGAGGAGGAAGGGATGGAGTTTGAGGG	5542810	5545162	5545212	5545160	-1	supercont1.2	PITG_02007	5542810	5547145	None	6864	856	31729	No_constitutive_exon_found_in_species
CTGTGCGTTGGATACTGACTTGATTACAATTATCTGGGACAATGAAATAGAG	5655224	5655667	5655174	5655226	1	supercont1.2	PITG_02032	5654949	5656315	None	6864	856	31729	No_constitutive_exon_found_in_species
TGTCATGAGGTTACGCAGGTTTGACTTTACTTTTGCCTTGTATGGGATAGAT	75043	75151	75201	75149	-1	supercont1.3	PITG_02071	74683	76043	None	6864	856	31729	No_constitutive_exon_found_in_species
GTGGTCGTTTCCCTCAGGACAAGCGAGTGACAGTGGAGGGTACAACGGAGTG	128159	128455	128505	128453	-1	supercont1.3	PITG_02086	124779	128749	None	6864	856	31729	No_constitutive_exon_found_in_species
CTCGTGTCTGTGGTGTGGTGACGAAGCGTGATTGGCAGTGGGTGATTGAGCA	326000	326019	325950	326002	1	supercont1.3	PITG_02128	317663	326019	None	6864	856	31729	No_constitutive_exon_found_in_species
TGAAAGCGCTTTGCTTGAATGTCTGACATGTGGATCTCGGGATGGCGCAGGG	390968	391745	391795	391743	-1	supercont1.3	PITG_02135	390968	392844	None	6864	856	31729	No_constitutive_exon_found_in_species
ACAGTGATGACTCGCTCGATAGCTACGACACGCGTGGGGCGTATGGCAAGCA	588798	589401	588748	588800	1	supercont1.3	PITG_02169	588523	589401	None	6864	856	31729	No_constitutive_exon_found_in_species
AACCCATCGCCAGTCCTCTTCGTTCGGCGAGGAGAAGTGACTGGGGAAAGAG	954258	954336	954386	954334	-1	supercont1.3	PITG_02209	953981	954817	None	6864	856	31729	No_constitutive_exon_found_in_species
GTATCATCAAGCTTCACTGTGATAAACCGACAATTTTTATGGGATTATAGTA	955732	955816	955866	955814	-1	supercont1.3	PITG_02210	954983	956903	None	6864	856	31729	No_constitutive_exon_found_in_species
TGTCGTATACAACACATCACCTGGTAAAGAATCGGGAATGGGAAAAGAAGAC	1092151	1093053	1092101	1092153	1	supercont1.3	PITG_02220	1091472	1093053	None	6864	856	31729	No_constitutive_exon_found_in_species
TTAGAGCCGTTCGTCTTCGAGTAGACGTCCAAGTATCACGGGAGCATCAGTG	1196043	1196191	1195993	1196045	1	supercont1.3	PITG_02246	1194711	1196191	None	6864	856	31729	No_constitutive_exon_found_in_species
ATTGCCATAACTGCCACAGAACTGACAGCTGAGGTGTATACGGGGTGCAGTA	1234998	1235193	1235243	1235191	-1	supercont1.3	PITG_02264	1230727	1235555	None	6864	856	31729	No_constitutive_exon_found_in_species
TGCTACGTACGACTTGAAACACGTGGGTATGGACTTCGACAAGGTGGGAGGA	1650736	1650764	1650686	1650738	1	supercont1.3	PITG_02346	1650114	1650764	None	6864	856	31729	No_constitutive_exon_found_in_species
TGCAGTGAAGCTCTGGGGCGATTTCCGCGAGTATTCAATCACTGGGCAAGGG	1689213	1689925	1689975	1689923	-1	supercont1.3	PITG_02352	1687545	1690784	None	6864	856	31729	No_constitutive_exon_found_in_species
TCATCAACCGACTCACCGGCGGGGACACTGGGTCAGCTAAGGGACTTGAGCG	1762511	1762593	1762643	1762591	-1	supercont1.3	PITG_02367	1762264	1763848	None	6864	856	31729	No_constitutive_exon_found_in_species
TCATTGTGAACGACTGGACGGCTGAGCTTCCTGAATCTGTGGGGATCAAGAC	1770856	1770910	1770806	1770858	1	supercont1.3	PITG_02368	1769417	1771038	None	6864	856	31729	No_constitutive_exon_found_in_species
GGACACAAGCAGCATTGGTTCCTTCGAGATATTGTGCCTCCTGGGAGTAGCC	1799403	1800463	1800513	1800461	-1	supercont1.3	PITG_02377	1799135	1800963	None	6864	856	31729	No_constitutive_exon_found_in_species
CTGGATGAGGCTCCGTCTGAGAGACAGATAGAAGAACTTAAGGGTAGTAGTC	2038804	2039368	2038754	2038806	1	supercont1.3	PITG_02426	2038055	2039528	None	6864	856	31729	No_constitutive_exon_found_in_species
AGACGCTGAATACTGATAAGAACTCTTCGGTTTTTACTATTGGCGGGCAGGA	2048498	2048689	2048739	2048687	-1	supercont1.3	PITG_02431	2047669	2049355	None	6864	856	31729	No_constitutive_exon_found_in_species
AAGAGAGCGGTGTTTAAATTGCTGACTATTGTTTGTTTTCATGGGTGTAGCC	2172948	2173030	2173080	2173028	-1	supercont1.3	PITG_02446	2171600	2173246	None	6864	856	31729	No_constitutive_exon_found_in_species
CAAAGACAGTGAAGGCCACCACGTGAAAGAGGAAATTAACATTATGGGAGAT	2456076	2457515	2456026	2456078	1	supercont1.3	PITG_02531	2453433	2457515	None	6864	856	31729	No_constitutive_exon_found_in_species
ACTCACCTGCAGTTGCGTACTGTAAATACTCCTAACAGTGGCACAGGGAGCT	2686531	2686673	2686481	2686533	1	supercont1.3	PITG_02569	2685915	2687736	None	6864	856	31729	No_constitutive_exon_found_in_species
TTCTTCCGTTAGAAGGTGCTAACATCTCACTTGTTTATTGTGGGGTGTAGGG	2713006	2713103	2713153	2713101	-1	supercont1.3	PITG_02581	2711837	2713990	None	6864	856	31729	No_constitutive_exon_found_in_species
GCTGCTGTAACTACTTGTTGAGAGATTGCACTGACGGGATAGCATTGAAGTG	2751968	2752036	2751918	2751970	1	supercont1.3	PITG_02596	2751602	2753328	None	6864	856	31729	No_constitutive_exon_found_in_species
AGCACATATGCGGGTACTAACTGTTTACCTACATTTATTTTGGGCGGCAGGC	2844418	2844601	2844368	2844420	1	supercont1.3	PITG_02607	2844116	2845199	None	6864	856	31729	No_constitutive_exon_found_in_species
ACCGGAAACGTGGCATCTTCTTCATCGTCGTCTACTGTGGTGGGATGGAGGT	2900567	2900782	2900517	2900569	1	supercont1.3	PITG_02625	2900157	2900782	None	6864	856	31729	No_constitutive_exon_found_in_species
TTGGAACGAGGTGGGTGTCACCGTCCCTGAGCGGTTATGAGGGTGTTAAGAC	3025376	3025385	3025326	3025378	1	supercont1.3	PITG_02647	3024907	3025385	None	6864	856	31729	No_constitutive_exon_found_in_species
TGGATTCGACGCATCTCTCGCGGCGCTTTTGCGCTGATGGGAGCTGATAGCA	3069906	3069941	3069856	3069908	1	supercont1.3	PITG_02664	3068958	3071454	None	6864	856	31729	No_constitutive_exon_found_in_species
AAAGTGTTTTGGCTTGTAGCGATTGACACTGTTTATTCGTGTGGGTGCAGGC	3202821	3203065	3203115	3203063	-1	supercont1.3	PITG_02695	3202821	3205314	None	6864	856	31729	No_constitutive_exon_found_in_species
CTCTGTGGCCCAGCATGATGTACTTACACGCGCGTCGATAGTTGCGGGAGGT	3213247	3215006	3213197	3213249	1	supercont1.3	PITG_02696	3205529	3218857	None	6864	856	31729	No_constitutive_exon_found_in_species
AAGACAACCATAAGGACGCCTCAGGTAACGAAGATGAGAGCGGTGGGGAGAT	3222575	3222719	3222769	3222717	-1	supercont1.3	PITG_02698	3221836	3226629	None	6864	856	31729	No_constitutive_exon_found_in_species
CCGCTTCTCGTGGACGGCAACATCCTCATTGGATGCGTGAGCTGGGGAAGCA	3240957	3240969	3241019	3240967	-1	supercont1.3	PITG_02700	3240957	3241721	None	6864	856	31729	No_constitutive_exon_found_in_species
TGACGTACTTGTTGGTGTTGTGAGCTGGGGTGGCAAGTGCGGGGCGAGAGCG	3255472	3255493	3255543	3255491	-1	supercont1.3	PITG_02702	3255472	3256099	None	6864	856	31729	No_constitutive_exon_found_in_species
ACGTTCGTCATGGATTACATTAACGACATTTTGAACGGAGGTACGGGTAGCA	3291641	3291785	3291835	3291783	-1	supercont1.3	PITG_02708	3291641	3292225	None	6864	856	31729	No_constitutive_exon_found_in_species
CTGCGGTAAAGGCTTGACGACACTAATAGTGGTTTGTATGTATGGGGTAGAT	3520473	3520749	3520799	3520747	-1	supercont1.3	PITG_02751	3518483	3521095	None	6864	856	31729	No_constitutive_exon_found_in_species
TGCTGCAGCATTACGGCGAAGAATTTTCACACTTTTCTTTTTGTGGGAAGAC	3529750	3529860	3529700	3529752	1	supercont1.3	PITG_02754	3529573	3532453	None	6864	856	31729	No_constitutive_exon_found_in_species
GTAATACGTTAAATATTCAGCTACTCGGTCGAGCTGACAAAGTGGGTCAGTT	3536522	3536864	3536914	3536862	-1	supercont1.3	PITG_02755	3532547	3537173	None	6864	856	31729	No_constitutive_exon_found_in_species
AGTCGGAAATCGCATGCGCAGAGACCCAGCCGATCGTCCTGGGGGCTTAGAT	3622452	3622936	3622402	3622454	1	supercont1.3	PITG_02775	3621379	3623839	None	6864	856	31729	No_constitutive_exon_found_in_species
GATTCAAGGTGAGGGTTTGTAAGGAGAGCAATGCTCTGGGGGCCGTGAAGCT	3652866	3653544	3653594	3653542	-1	supercont1.3	PITG_02781	3652062	3653658	None	6864	856	31729	No_constitutive_exon_found_in_species
GTGGGAATATGCTCTTAGATAAAAATATATTGTATGGGCTGATACGACAGAC	4205440	4205625	4205675	4205623	-1	supercont1.3	PITG_02827	4204692	4206589	None	6864	856	31729	No_constitutive_exon_found_in_species
AGCGATAATTTGATGGGAATTTGCCTGCTGCGTTCGGGACTAGGCAAAAGTG	4371365	4372316	4371315	4371367	1	supercont1.3	PITG_02852	4370786	4372316	None	6864	856	31729	No_constitutive_exon_found_in_species
CAGTGTATTACGGAGGTGGGTCTGTAGCTAAGGCTAAATGTGACGGGCAGTC	4643307	4643477	4643257	4643309	1	supercont1.3	PITG_02896	4642961	4643477	None	6864	856	31729	No_constitutive_exon_found_in_species
GGGAAGTGCTTGCTGGGCTCACCTCAGTGATGACTGACTTGCGGGTGCAGCA	18775	18825	18875	18823	-1	supercont1.4	PITG_02995	18775	19476	None	6864	856	31729	No_constitutive_exon_found_in_species
AAATTGAAGGCATCCACTCCAACGACATATACTCGACTAGCGTGCGGGAGGT	66944	67130	67180	67128	-1	supercont1.4	PITG_03003	66944	68298	None	6864	856	31729	No_constitutive_exon_found_in_species
AAACAAGCGGTTGCTGTGATGTGGACAAACCCGATAACTGTTAGGGTGAGTC	200266	200273	200323	200271	-1	supercont1.4	PITG_03030	199575	200713	None	6864	856	31729	No_constitutive_exon_found_in_species
GATGCATTCATCACTTCATGTAAGTGCCTCAATGACTGGGAAATGAGGAGAT	372283	372444	372494	372442	-1	supercont1.4	PITG_03072	372283	372982	None	6864	856	31729	No_constitutive_exon_found_in_species
TATTGTCTAATCGAGCGAACACCACGCATGCATCCATTGAAATTGGGCAGGT	380618	380722	380772	380720	-1	supercont1.4	PITG_03075	377452	380938	None	6864	856	31729	No_constitutive_exon_found_in_species
GTCAACTGACGTGGCGGAGACACTGCGGATCATCTACGGAGGGTCAAGAGTT	385871	385961	386011	385959	-1	supercont1.4	PITG_03078	385871	386690	None	6864	856	31729	No_constitutive_exon_found_in_species
CAACTGTCGATAGACACAGCAGCTAACAAAAGTGGCTGCGGGAGCTGCAGGT	415997	416241	415947	415999	1	supercont1.4	PITG_03082	415553	417379	None	6864	856	31729	No_constitutive_exon_found_in_species
ACGCTTTGGCTGAGCTGGGATACTACAGCGTCGGTTATCAATCACGGGAGAA	487225	487588	487638	487586	-1	supercont1.4	PITG_03093	487225	488259	None	6864	856	31729	No_constitutive_exon_found_in_species
TGGCTGCCAGGATTGGCCGTTTGCGCTGCTATTCGTGCTAAATGTGGGAGTT	548485	549261	548435	548487	1	supercont1.4	PITG_03104	548390	549932	None	6864	856	31729	No_constitutive_exon_found_in_species
TTGCCATGTTGCTTACGCTATCATTTATTGTGCTGCCATTGCGGGCGAAGGT	567330	567409	567459	567407	-1	supercont1.4	PITG_03113	566915	567656	None	6864	856	31729	No_constitutive_exon_found_in_species
ACGCCAAGCTGAAAGTTGGGTCGTACCTTAACACGCCATGGGGCAGTGAGAT	673287	674884	674934	674882	-1	supercont1.4	PITG_03141	672791	677952	None	6864	856	31729	No_constitutive_exon_found_in_species
CTCAGGTTTCTGCCCTATGATTTTGACTGGTATGCCTATGGGTTGAGCAGTG	684787	684859	684909	684857	-1	supercont1.4	PITG_03145	684787	687213	None	6864	856	31729	No_constitutive_exon_found_in_species
CGGATTGAGATTCCTGGGAAACAAAATACGGTGGGAGGGAGTGGGAACAGTC	832989	833125	833175	833123	-1	supercont1.4	PITG_03183	832609	833309	None	6864	856	31729	No_constitutive_exon_found_in_species
TAACGAATTGGACGTCGACCCAGAAGCCTTTTCCTTTCGCAAGGGGGGAGAT	895472	895742	895792	895740	-1	supercont1.4	PITG_03191	895354	895908	None	6864	856	31729	No_constitutive_exon_found_in_species
AGAGACGCAGGAAGAGGGCTAATGGTGTTCTTGGACTTCTGTATGGGTAGAC	1047028	1047235	1047285	1047233	-1	supercont1.4	PITG_03214	1043393	1047617	None	6864	856	31729	No_constitutive_exon_found_in_species
TTATTTTCCTGCCTGGGTTGTTGTTTCCGACTAACCTCTTGGGCTGACAGGT	1046395	1046962	1047012	1046960	-1	supercont1.4	PITG_03214	1043393	1047617	None	6864	856	31729	No_constitutive_exon_found_in_species
CATTGCTGCTCTCGCTGACCTGAACACCTCTTACGCAGTATGGGCAAGAGAA	1093786	1094173	1093736	1093788	1	supercont1.4	PITG_03230	1092708	1094699	None	6864	856	31729	No_constitutive_exon_found_in_species
GGTGCCGGTACTCTGACGTGAATCCGCAAGACACAGGGAAGCAGAATGAGGT	1118748	1118829	1118698	1118750	1	supercont1.4	PITG_03240	1114298	1119627	None	6864	856	31729	No_constitutive_exon_found_in_species
ATCCGGTTTGACGGCGAAGACGACAATGGGTCACTAAGGGACGAGTTGAGCT	1246979	1247109	1246929	1246981	1	supercont1.4	PITG_03271	1246689	1247435	None	6864	856	31729	No_constitutive_exon_found_in_species
TGCTTGAAGCTGTTGGATCTGGAGAATAACGCTGTGGTTGATGTGGGCAGAT	1250686	1250821	1250871	1250819	-1	supercont1.4	PITG_03274	1250446	1251390	None	6864	856	31729	No_constitutive_exon_found_in_species
TTGTATCGGCAATGCCTATGTTAACGCATCTGGTTGATGCTGTGGGGTAGAT	1253915	1254227	1254277	1254225	-1	supercont1.4	PITG_03276	1253410	1255478	None	6864	856	31729	No_constitutive_exon_found_in_species
TAAATAACTTAAGCGTACCCGCTATACTGGAAGCCTTTCGGCGGGCTAAGCT	1289809	1289829	1289759	1289811	1	supercont1.4	PITG_03282	1286805	1289829	None	6864	856	31729	No_constitutive_exon_found_in_species
GCTGTTGAGGGGGTTGTTTCCGGATGTGGTGATCAACGCGGGTGTGGTAGCT	1292708	1292850	1292658	1292710	1	supercont1.4	PITG_03284	1292158	1292967	None	6864	856	31729	No_constitutive_exon_found_in_species
GAATGCTTCAACGGATATGTTTGATGCGCTGCTAGTGCTGGGAGCTCGAGGC	1292948	1292967	1292898	1292950	1	supercont1.4	PITG_03284	1292158	1292967	None	6864	856	31729	No_constitutive_exon_found_in_species
TCTTTCATTCATAACCCCCACTAACCTCATAATGTTCCTTGGGTGAATAGCG	1316396	1316484	1316346	1316398	1	supercont1.4	PITG_03292	1314841	1316484	None	6864	856	31729	No_constitutive_exon_found_in_species
TGTTGACTGCGTATCTTACAGGAAGTTTGACGGGTTTTGCTGGGAATCAGAT	1471739	1472257	1472307	1472255	-1	supercont1.4	PITG_03341	1471739	1473042	None	6864	856	31729	No_constitutive_exon_found_in_species
GAGATACGAGGAACTAACCCGGTGGTATATTGGTGTGGGTGAAATCGCAGTG	1478824	1478892	1478774	1478826	1	supercont1.4	PITG_03345	1478258	1478892	None	6864	856	31729	No_constitutive_exon_found_in_species
ACGACAACGTCTCAACTGTTTTCTTTATGTTTTAGCGGGAACAGTGGGAGGA	1566794	1566998	1567048	1566996	-1	supercont1.4	PITG_03384	1566794	1568630	None	6864	856	31729	No_constitutive_exon_found_in_species
TGCTGCTAGCCAAGATTTGCCACCCCCATCTTCAGCCAAACAGGGAGCAGAC	1606603	1607171	1606553	1606605	1	supercont1.4	PITG_03401	1600747	1607424	None	6864	856	31729	No_constitutive_exon_found_in_species
CTAACGCGTCGTGTGTTTTTGAATGGTTATAGCCGGAGAGCAACTGGGAGGT	1728030	1728126	1728176	1728124	-1	supercont1.4	PITG_03427	1726987	1728920	None	6864	856	31729	No_constitutive_exon_found_in_species
ACACTGCACTAACATGACATGGGCCTTGCATGACACCGGGGATGACGCAGAA	1839793	1839851	1839901	1839849	-1	supercont1.4	PITG_03454	1838777	1840155	None	6864	856	31729	No_constitutive_exon_found_in_species
TAAAACTCAGGGCAAGACCGACGTTGCTACAAGTATAAACGAGGAGGGAGAG	1854500	1854645	1854450	1854502	1	supercont1.4	PITG_03457	1850297	1856117	None	6864	856	31729	No_constitutive_exon_found_in_species
AACACTTGCAACGAGAACTGACCCATTTTTTTCTCTCTCTGGGCTGACAGTA	1864282	1864385	1864435	1864383	-1	supercont1.4	PITG_03462	1863649	1864723	None	6864	856	31729	No_constitutive_exon_found_in_species
TTCACGTCGGACTCAAGCGAATCGTCTACGTCTGATGGGGGCGACAAGAGGT	1950621	1950928	1950978	1950926	-1	supercont1.4	PITG_03491	1948606	1951074	None	6864	856	31729	No_constitutive_exon_found_in_species
AAGACGGCAGTGGCATGAAGTTCTTAGCTTTCGTGTTTCTCGTAGGGCAGTT	2030623	2030663	2030573	2030625	1	supercont1.4	PITG_03515	2029957	2030663	None	6864	856	31729	No_constitutive_exon_found_in_species
GAAGACGAAATCAAGGACAGGTGGCGTGGATGTAGTGAAGTGGGATGAAGTA	2031792	2032308	2031742	2031794	1	supercont1.4	PITG_03516	2031497	2033256	None	6864	856	31729	No_constitutive_exon_found_in_species
ACGTAATGGTGGCCAGGAAGAAAAGGGTGCAGGGAATGGGATGGTGCGAGAA	2233029	2233126	2233176	2233124	-1	supercont1.4	PITG_03559	2232353	2233883	None	6864	856	31729	No_constitutive_exon_found_in_species
AAACAAGGGGGGAGAACTGATATTTCATGCACTTTTCACTGTGGGAACAGAT	2291966	2292119	2292169	2292117	-1	supercont1.4	PITG_03574	2290787	2292416	None	6864	856	31729	No_constitutive_exon_found_in_species
GGTCTCAGTAGTTTTGTACGGTGTAGTTGGATATTGCTCGGGGACTGCAGTT	2358748	2358823	2358698	2358750	1	supercont1.4	PITG_03584	2356537	2358823	None	6864	856	31729	No_constitutive_exon_found_in_species
GTTTTAAGCTGAAGTGTCTCGATGATGTTAATTATCTATTGGGACTACAGAT	2489791	2489835	2489741	2489793	1	supercont1.4	PITG_03638	2487465	2491075	None	6864	856	31729	No_constitutive_exon_found_in_species
GAACTTATTTTCGATCAGTGTTTAATCTTGTTATTTTCGGGCTAGGGAAGGT	3073778	3074098	3073728	3073780	1	supercont1.4	PITG_03735	3072384	3074891	None	6864	856	31729	No_constitutive_exon_found_in_species
CGGTGGTGTTTGCTGCTAAGTCGATGGATATTCAACGCATCAGGGCCGAGTC	3138731	3139115	3138681	3138733	1	supercont1.4	PITG_03749	3138384	3139359	None	6864	856	31729	No_constitutive_exon_found_in_species
ACAATCACTCTGATTCCGCATTCGCACCGAGCAACATGCGGGGCGGGCAGTT	3149256	3149414	3149206	3149258	1	supercont1.4	PITG_03751	3147051	3154833	None	6864	856	31729	No_constitutive_exon_found_in_species
TTAACTCACTCAATGCTCATTGTACTGGTCGTGTTAACTGTGGGATGCAGCT	3149515	3149607	3149465	3149517	1	supercont1.4	PITG_03751	3147051	3154833	None	6864	856	31729	No_constitutive_exon_found_in_species
GGTGTCAGGGTTGAGAAGAATTGTTGACGCTGTTTTGGGGAAAAAATTAGGA	3163216	3163382	3163432	3163380	-1	supercont1.4	PITG_03755	3161102	3163608	None	6864	856	31729	No_constitutive_exon_found_in_species
AGACTACTGTTATGTATGGTGCTGAAACTGGTTATGTGCTGTGGGGACAGCG	3222139	3222438	3222488	3222436	-1	supercont1.4	PITG_03777	3220572	3222887	None	6864	856	31729	No_constitutive_exon_found_in_species
AGACGCCGGCAGAGTCCAGTGAGGCCTCGTATCAGGCGGCGGGCGACGAGCG	3236141	3236666	3236091	3236143	1	supercont1.4	PITG_03781	3235760	3236666	None	6864	856	31729	No_constitutive_exon_found_in_species
GAAGCGTATGGTGGCTGCACCTGGAAACTTATACTTGCTGAATTGGGCAGCC	3239232	3239461	3239182	3239234	1	supercont1.4	PITG_03784	3238708	3239613	None	6864	856	31729	No_constitutive_exon_found_in_species
AGCTGCGACTCACAGAGAACTCGGGCGTCATTGCACTGGACGGGGAATAGGT	3384341	3384836	3384291	3384343	1	supercont1.4	PITG_03806	3384135	3385717	None	6864	856	31729	No_constitutive_exon_found_in_species
CTGCTGCTATACCTGTGGTGGAAGAATGTCAATGGGGGGAGAATGTCAAGTC	3564276	3564489	3564226	3564278	1	supercont1.4	PITG_03839	3563808	3564585	None	6864	856	31729	No_constitutive_exon_found_in_species
GTCACGTGGAGGGATTGCTGACTATTATTTGATATGCCATGGGAGTTTAGTC	3751501	3751689	3751739	3751687	-1	supercont1.4	PITG_03872	3750910	3753721	None	6864	856	31729	No_constitutive_exon_found_in_species
CATAGACTCATGTTGAACTCGCTTGTTTGCCACTGTTGTTTTGCAGGGAGAG	4103280	4103528	4103230	4103282	1	supercont1.4	PITG_03937	4102716	4103528	None	6864	856	31729	No_constitutive_exon_found_in_species
GTGTAATTCTAATTACTGCAAGGATTAATAATATAATTGCGGGGATGCAGGG	4128938	4129001	4128888	4128940	1	supercont1.4	PITG_03946	4128567	4130285	None	6864	856	31729	No_constitutive_exon_found_in_species
AGATACAACTACCAGCTTTGTACCTTCATGATGATAGACGACAATGGGAGTG	271173	271866	271123	271175	1	supercont1.5	PITG_04034	269999	273311	None	6864	856	31729	No_constitutive_exon_found_in_species
GCGACGTCTCATCAAGTCTAAGTTTGACATCTACCTTGACAGTGGGACAGAC	648576	648734	648526	648578	1	supercont1.5	PITG_04088	647428	649848	None	6864	856	31729	No_constitutive_exon_found_in_species
GTTACGTGGAAAAGATTCGCCACCGATGCTCCACCACGGGTGAGACGTAGGA	1099577	1099836	1099527	1099579	1	supercont1.5	PITG_04117	1099430	1100330	None	6864	856	31729	No_constitutive_exon_found_in_species
CGGTATGAGATACATCACATCGCCGGAGACGATAACATTTGGGCGGACAGGG	1116059	1116243	1116009	1116061	1	supercont1.5	PITG_04119	1115984	1116738	None	6864	856	31729	No_constitutive_exon_found_in_species
CTACTCGTCGTATCCGGATGCTATCGAAGCCGTTGTACGTGGGTAACGAGGA	1207595	1208432	1208482	1208430	-1	supercont1.5	PITG_04126	1207595	1208787	None	6864	856	31729	No_constitutive_exon_found_in_species
ACTGATTCGGACGACACTTTCTTACTGTCGGCGGGGGGGGGGGGTATCAGGA	1564276	1564309	1564226	1564278	1	supercont1.5	PITG_04152	1563167	1564309	None	6864	856	31729	No_constitutive_exon_found_in_species
GACGTCTTCTCTTTCCTCTTCTCACCCTTGTGTCTCTCCAGGGACCTGAGCA	1875425	1876236	1875375	1875427	1	supercont1.5	PITG_04179	1875315	1877487	None	6864	856	31729	No_constitutive_exon_found_in_species
TCGCCCTACGCGCTCTCCTCCTCGTGATGGCTGTCTATTCTGCAAGGGAGAA	2438285	2438380	2438235	2438287	1	supercont1.5	PITG_04236	2437943	2438691	None	6864	856	31729	No_constitutive_exon_found_in_species
AGTCCGGAAAGATACCGGAGAGAGCTTCATCTACCAAGCGGGGCAGTAAGTC	2618653	2619396	2618603	2618655	1	supercont1.5	PITG_04264	2617631	2619396	None	6864	856	31729	No_constitutive_exon_found_in_species
CGTACCACACCCGAGAGCACAGCGTCTGACGTCACTACGACGGGCAACAGAC	2630549	2630791	2630499	2630551	1	supercont1.5	PITG_04265	2627959	2631475	None	6864	856	31729	No_constitutive_exon_found_in_species
CATTACTGCAAGAACTGATACGCGGTTCCCCCGAGCAAATGGGACATTAGCT	2631469	2631475	2631419	2631471	1	supercont1.5	PITG_04265	2627959	2631475	None	6864	856	31729	No_constitutive_exon_found_in_species
TGAACGCGGCGCAGCATCAGCGGGAGAAAACACAGGCGGGGGACAGGCAGGA	3177338	3177515	3177565	3177513	-1	supercont1.5	PITG_04316	3177338	3177704	None	6864	856	31729	No_constitutive_exon_found_in_species
GGGATACTAACGGCTCGTTTCGTACCCTAATTCTGTGTTGGGGCAAATAGGT	3548265	3548659	3548709	3548657	-1	supercont1.5	PITG_04372	3548265	3548875	None	6864	856	31729	No_constitutive_exon_found_in_species
CCGTCTGCGACTGCGACTGCGACTTCTAGCGACGCTCCAGACACGGGAAGCT	3565879	3565895	3565945	3565893	-1	supercont1.5	PITG_04376	3565879	3567919	None	6864	856	31729	No_constitutive_exon_found_in_species
GAAGCCTGGCTGGACGTGGAGATAGCAACTCGACGCTAATAGGGAGAAAGAG	3881372	3881586	3881322	3881374	1	supercont1.5	PITG_04421	3880932	3882545	None	6864	856	31729	No_constitutive_exon_found_in_species
GTGATGCAAGGGTCCGTGGGGACAGCTCATCGCGGTGTCTGGGTCGACAGGA	3881676	3881830	3881626	3881678	1	supercont1.5	PITG_04421	3880932	3882545	None	6864	856	31729	No_constitutive_exon_found_in_species
GTCTTCGCCACAAATCCCGATGAGATCGACAAACATAATCGCGCTGGGAGAG	4545547	4545690	4545497	4545549	1	supercont1.5	PITG_04479	4544893	4546063	None	6864	856	31729	No_constitutive_exon_found_in_species
TACCCGAGCTCTCACGCGTCACCGTATCGTGTTTCTTACGTGACCGGGAGCT	4663514	4665011	4665061	4665009	-1	supercont1.5	PITG_04491	4663514	4665419	None	6864	856	31729	No_constitutive_exon_found_in_species
ACAGAGTCGAGCACTGGGTCTAACTCCCGGGGACGAACGGGGCTACGGAGGG	1211210	1214489	1214539	1214487	-1	supercont1.6	PITG_04562	1211210	1222388	None	6864	856	31729	No_constitutive_exon_found_in_species
GTATGAAGAGGGAATACATCGATACCGAAAAGGACGCAGTGGCTGGGGAGAG	1372752	1373037	1373087	1373035	-1	supercont1.6	PITG_04579	1370842	1373337	None	6864	856	31729	No_constitutive_exon_found_in_species
CGCGCGGAGCGACCGCCGGCGCACCGACTGACGCTCGGAAGGGCAAGAAGAA	1451028	1451092	1450978	1451030	1	supercont1.6	PITG_04596	1449217	1452428	None	6864	856	31729	No_constitutive_exon_found_in_species
TGACGCGGCTACTAACTGCAGCCCCACGGCTTTTGAGGCGGGTGTAACAGCT	1451378	1451617	1451328	1451380	1	supercont1.6	PITG_04596	1449217	1452428	None	6864	856	31729	No_constitutive_exon_found_in_species
GAAAGAGAGGCTACGCACTTCGAGGTCAAAAGGTGGCTATTCGGGGTGAGTT	1719825	1719954	1719775	1719827	1	supercont1.6	PITG_04643	1719282	1720375	None	6864	856	31729	No_constitutive_exon_found_in_species
GTGCCCCCCCCTTTGTCCGAAAACGATTGTGATACTATCGATTGGGGCAGTC	1726480	1726572	1726622	1726570	-1	supercont1.6	PITG_04646	1724810	1727075	None	6864	856	31729	No_constitutive_exon_found_in_species
TACGTTACTTTGCGGTGGACGTTAACCAATTCGAGTTGGTATTGGGACAGAT	1729020	1729271	1728970	1729022	1	supercont1.6	PITG_04647	1727944	1729271	None	6864	856	31729	No_constitutive_exon_found_in_species
AAGGGAAATCTGGCAGTGCTGTGGGGGGCGACGGACTGGGAAAGGGAGAGAG	2070409	2070571	2070359	2070411	1	supercont1.6	PITG_04673	2070193	2070644	None	6864	856	31729	No_constitutive_exon_found_in_species
AAGCTGAGATACAGTTTGATCTCTTGAGTACTGAGTGACGTGGGATGCAGGC	2261997	2262193	2262243	2262191	-1	supercont1.6	PITG_04704	2261598	2262766	None	6864	856	31729	No_constitutive_exon_found_in_species
AGTTGGCTACGAACCGATTCTTCGCATATAGTGATTAGTAAGGGTAATAGTC	2403834	2403918	2403784	2403836	1	supercont1.6	PITG_04731	2403434	2404596	None	6864	856	31729	No_constitutive_exon_found_in_species
CTAGCGGTGACATGCGACCATAACCTAACGGAGCAACACACTGTGGGAAGCA	2998008	2998521	2998571	2998519	-1	supercont1.6	PITG_04792	2997635	2998994	None	6864	856	31729	No_constitutive_exon_found_in_species
TGAGATACCTCACTCGTTGGCGTGGGTAGACTCACATTGGGGATTGACAGCA	3258945	3259600	3258895	3258947	1	supercont1.6	PITG_04840	3258807	3259600	None	6864	856	31729	No_constitutive_exon_found_in_species
AGAATACACGGGTCCTGCTGTGCTCGTTGCGACAGCCTACCAACCGGGAGAA	3424087	3424512	3424037	3424089	1	supercont1.6	PITG_04887	3423264	3424512	None	6864	856	31729	No_constitutive_exon_found_in_species
GAGAGATGGTTTAAATATGCATGTACGCGGTTAAACCACAAGAGGGACAGTG	3884212	3884647	3884697	3884645	-1	supercont1.6	PITG_04960	3883793	3885183	None	6864	856	31729	No_constitutive_exon_found_in_species
TCGCGGATCCGAATAGTTCACTTAAAGGAGGCTCAGCCTGAGGGCTGCAGAG	4214151	4214460	4214101	4214153	1	supercont1.6	PITG_05002	4213927	4215444	None	6864	856	31729	No_constitutive_exon_found_in_species
TTAATCCTAAGATAAATTTCAAAATAGTAAAGGATTGGTTTGGGAGTCAGCC	4476805	4476951	4477001	4476949	-1	supercont1.6	PITG_05038	4476004	4480612	None	6864	856	31729	No_constitutive_exon_found_in_species
CTCATAGGATTTTCAGGAGCAACTTGGCTTCTCTCGTTGTCAGCGGGAAGAA	733708	733754	733804	733752	-1	supercont1.7	PITG_05137	733708	734572	None	6864	856	31729	No_constitutive_exon_found_in_species
TGCGATTCAGACGATTGCACGCCAATAAAAAAAAATGCTTGGGAATCGAGAA	887600	887612	887662	887610	-1	supercont1.7	PITG_05161	887277	887736	None	6864	856	31729	No_constitutive_exon_found_in_species
CTCTTTCGAGTGGAATTCTCACGGGCAAACATTCCAACGGGACAGTCAAGGG	1163700	1163750	1163650	1163702	1	supercont1.7	PITG_05201	1163103	1163750	None	6864	856	31729	No_constitutive_exon_found_in_species
GAACATGAAGTAGACTAACTCAACCTTTTGGTAGGGATCTCCAGGGAAAGTT	2017521	2017543	2017471	2017523	1	supercont1.7	PITG_05266	2016624	2017543	None	6864	856	31729	No_constitutive_exon_found_in_species
TCGTTGCTGTTGAGGGAGAAACGGGTCGATGGGCAGGGAACGAGGGTGAGAT	2528015	2528041	2527965	2528017	1	supercont1.7	PITG_05320	2527455	2528041	None	6864	856	31729	No_constitutive_exon_found_in_species
GACAATACTCCAATTTAGTGAAGTTTTCAAAGTTTCCAAGGGGGCGACAGTC	2681618	2681971	2682021	2681969	-1	supercont1.7	PITG_05345	2680702	2683022	None	6864	856	31729	No_constitutive_exon_found_in_species
ATTCCAAGCGTGATTGGTCATGGTTGGGAAGGACTTCAATATACCGGGAGTT	2876535	2876666	2876716	2876664	-1	supercont1.7	PITG_05372	2876535	2877221	None	6864	856	31729	No_constitutive_exon_found_in_species
AGGAGGAAGTCTGGACGATGTTACAGTAATGTGCTGTTTTGGGTTGGTAGAA	3131677	3132081	3132131	3132079	-1	supercont1.7	PITG_05423	3130237	3143096	None	6864	856	31729	No_constitutive_exon_found_in_species
TCTTTGGTCAAGGCGGACTAACACCCGTAGCCTTAGCCGTTGGGGACAAGTA	3168612	3168617	3168667	3168615	-1	supercont1.7	PITG_05428	3168612	3170702	None	6864	856	31729	No_constitutive_exon_found_in_species
TTTTTTAGAAAGACATTAAGGCTGATAGCGACGGTGTTGTGGGGTATAAGAA	3427520	3427850	3427470	3427522	1	supercont1.7	PITG_05461	3427002	3429917	None	6864	856	31729	No_constitutive_exon_found_in_species
ACCTATTGAACTCGCTGATGGACGAAGGGAGCTACGGGTGAGACGTGTAGTC	3708122	3708803	3708072	3708124	1	supercont1.7	PITG_05535	3707698	3710084	None	6864	856	31729	No_constitutive_exon_found_in_species
CTCGCACTTGGCTAATACCATTTGCTCTTGGCCTTATTGGGCTGGAAAAGGT	3712442	3712552	3712602	3712550	-1	supercont1.7	PITG_05536	3710494	3712985	None	6864	856	31729	No_constitutive_exon_found_in_species
TTTGCTTCTCCTCACTTGGCAAGCTTATCACTAACGTCGTGGGCTAACAGGG	3773477	3773541	3773591	3773539	-1	supercont1.7	PITG_05548	3773236	3776090	None	6864	856	31729	No_constitutive_exon_found_in_species
ACCGTCGAGTCCCAATCTTGCACTTGCAAAGGGAAATGCTGGGGCTAAAGTC	4046920	4047090	4047140	4047088	-1	supercont1.7	PITG_05621	4046920	4048755	None	6864	856	31729	No_constitutive_exon_found_in_species
ATCAATTGACCTTCAAAGGGCTCTCAGAATTAATAACTTTGGGTGTGCAGTG	4049402	4049784	4049352	4049404	1	supercont1.7	PITG_05622	4048904	4050666	None	6864	856	31729	No_constitutive_exon_found_in_species
GAACTCACATTTCTGCTGGATATGTGTAGGAAATTATTGGGGACGAAGAGAA	4111775	4112012	4112062	4112010	-1	supercont1.7	PITG_05633	4110622	4113980	None	6864	856	31729	No_constitutive_exon_found_in_species
TACAATATCGCTGTGAGTTACTCATGCATTGTGTTGCGTTTGGGTTGAAGGC	4192581	4192685	4192531	4192583	1	supercont1.7	PITG_22764	4191624	4193249	None	6864	856	31729	No_constitutive_exon_found_in_species
TCCAGACGTATAAAGGAACTCCTCAAGATACCAGTCGGGGACACTGGGAGTG	4200391	4200474	4200524	4200472	-1	supercont1.7	PITG_05651	4199694	4200746	None	6864	856	31729	No_constitutive_exon_found_in_species
CGTTAATGAGGAAAGGGACGCATCTGACGTTTAGTTTTATTGGGGGCCAGAC	4203896	4204229	4204279	4204227	-1	supercont1.7	PITG_05653	4201648	4205126	None	6864	856	31729	No_constitutive_exon_found_in_species
AAACTGCAGACGTAGAGCAGGTAGAGCAGGAAAAACGGGATGACACGGAGTC	4206917	4206980	4207030	4206978	-1	supercont1.7	PITG_05655	4206917	4212778	None	6864	856	31729	No_constitutive_exon_found_in_species
TGGATACGGTGCTATTTTATGGTGTCATGCTGCTGGACAGGGGGCAAAAGAA	4253565	4253600	4253650	4253598	-1	supercont1.7	PITG_05668	4252184	4253955	None	6864	856	31729	No_constitutive_exon_found_in_species
GTGTGCGCCATTTGGTCGGTCTCATACTCAGGGATGCCGAACCTGGGAAGGA	4516328	4516505	4516555	4516503	-1	supercont1.7	PITG_05705	4515514	4519470	None	6864	856	31729	No_constitutive_exon_found_in_species
CGTGTGGTAGGCGTACGCGTATGTACTTCCAGAGGACGGAACACGGGTAGAC	4593041	4593068	4592991	4593043	1	supercont1.7	PITG_05706	4592611	4593068	None	6864	856	31729	No_constitutive_exon_found_in_species
TTCGCGCTTGGTGCTTGCTGATCTTTCACACAAGCATGTAAGGGATACAGAC	32779	32896	32946	32894	-1	supercont1.9	PITG_05711	31557	33794	None	6864	856	31729	No_constitutive_exon_found_in_species
AAATTGCGCGTCTCTGACTTCATTACAAATGAAAACCGTGGGATATATAGAG	281080	282736	281030	281082	1	supercont1.9	PITG_05740	280830	282736	None	6864	856	31729	No_constitutive_exon_found_in_species
CATCCTGTCCGAGGCCACACCAGGCTCAAACATTAATAGCGGGTGTGCAGCC	1076642	1076815	1076865	1076813	-1	supercont1.9	PITG_05848	1076642	1078684	None	6864	856	31729	No_constitutive_exon_found_in_species
TTTGGAGTTGTTTCGTGTCTATGTATCTGATGAAGATTGGGATAAAGCAGCA	2063848	2064228	2063798	2063850	1	supercont1.9	PITG_05949	2061077	2064228	None	6864	856	31729	No_constitutive_exon_found_in_species
CCAGTGTCCCTTGAACACGGCGCGCAAATCAACTATTTACGAGGGTGGAGAG	2116535	2116885	2116485	2116537	1	supercont1.9	PITG_05957	2115994	2116885	None	6864	856	31729	No_constitutive_exon_found_in_species
CTCTCTCCGTGAGCGACACTAGCGATGCCGCTACTGGGACCATAGATAAGAC	2152334	2152931	2152981	2152929	-1	supercont1.9	PITG_05962	2152334	2153087	None	6864	856	31729	No_constitutive_exon_found_in_species
CGTAGAAAATTTGCAAAAAGCTGCCTGAAAACTAATTTTGGGCTATGAAGTG	2435163	2435814	2435113	2435165	1	supercont1.9	PITG_05987	2434887	2436231	None	6864	856	31729	No_constitutive_exon_found_in_species
CAGAGTGATGGTCATGAGAGTGACGATCGAAAGTTTTATCCGGGAAACAGGA	2441113	2441273	2441063	2441115	1	supercont1.9	PITG_05990	2440843	2442886	None	6864	856	31729	No_constitutive_exon_found_in_species
GAAAACGATGACGTTGTGAAAGAGGCGAGCAGTGATACTACGGGCAGGAGTG	2445371	2445696	2445746	2445694	-1	supercont1.9	PITG_05993	2445371	2446838	None	6864	856	31729	No_constitutive_exon_found_in_species
CCGTGTTATCTGGGTTATTAACTGTTATGTTTGTGCTGTTGTGGGTACAGCG	2669650	2670731	2669600	2669652	1	supercont1.9	PITG_06025	2668341	2670731	None	6864	856	31729	No_constitutive_exon_found_in_species
AGGAAAGTGAAGCACAGAGGAGACAAACGGCGACGATGCCGGGCGAAGAGGA	3484330	3484495	3484280	3484332	1	supercont1.9	PITG_06101	3483333	3484495	None	6864	856	31729	No_constitutive_exon_found_in_species
AGTGAATGCATCCTATGCTGCAAAGCTGACATTCGCCTTGGACTGGGCAGGA	3506955	3507156	3507206	3507154	-1	supercont1.9	PITG_06105	3506160	3507257	None	6864	856	31729	No_constitutive_exon_found_in_species
GCGTCGAAGAATATCACAATACAGAACCTCGTGGCAACGGTGGGAAGCAGTC	3941270	3941345	3941395	3941343	-1	supercont1.9	PITG_06158	3941270	3942511	None	6864	856	31729	No_constitutive_exon_found_in_species
AGCCTTCGTTGACTAATAGGACGGGCAGACGCAAGGAGATTTGGGAGTAGGA	3978949	3979047	3978899	3978951	1	supercont1.9	PITG_06162	3977952	3980829	None	6864	856	31729	No_constitutive_exon_found_in_species
CTGCCCGGGCTGGACGGCTTTGAAGTGCTGGAACGGATCCGGGAAAAAAGCG	80582	81182	80532	80584	1	supercont1.8	PITG_06180	80529	81182	None	6864	856	31729	No_constitutive_exon_found_in_species
GCTTGGTCAGCAACGTGATCATGTGGCCAGACGAATTAGAGCGTCGGGAGAT	227935	228335	228385	228333	-1	supercont1.8	PITG_06198	227675	228854	None	6864	856	31729	No_constitutive_exon_found_in_species
AGACGCTGCAGCTCGTGATGAAGCGAAGATCGCCGTTGTTATTAGGGAAGAA	726704	726799	726849	726797	-1	supercont1.8	PITG_06275	726704	727250	None	6864	856	31729	No_constitutive_exon_found_in_species
CCTCAACGTCAAGTCCAATAACCGATGGTGGGTTTTCGACAGGGGCCTAGAA	769112	770219	769062	769114	1	supercont1.8	PITG_06281	765564	770219	None	6864	856	31729	No_constitutive_exon_found_in_species
ATCACACCTTACTTCTTAACGTCGGAGTTGCGGAAGGACCCAAGGGCAAGAA	889817	889920	889970	889918	-1	supercont1.8	PITG_06298	889817	890492	None	6864	856	31729	No_constitutive_exon_found_in_species
CAATCATCCTTCCTAAAGCGGATGACTCTGACATCACTCAGGGTGTGCAGGC	1183804	1184102	1183754	1183806	1	supercont1.8	PITG_06326	1183319	1184102	None	6864	856	31729	No_constitutive_exon_found_in_species
AACAAGTGGAGCGATTGCTGCGAGTACAACGGCACCGTCTTCGGGTGAAGGT	1528775	1529749	1528725	1528777	1	supercont1.8	PITG_06380	1526764	1533356	None	6864	856	31729	No_constitutive_exon_found_in_species
GTCAAGCCTGTAAAGTCGAAAAGCTCCCTCCCGAAAGCGCCAGGGCGCAGTA	1535159	1535235	1535285	1535233	-1	supercont1.8	PITG_06382	1534535	1535342	None	6864	856	31729	No_constitutive_exon_found_in_species
TGTACTGATGTTACGAATGTATGCTAAATGTTACAGAGTGCAGGGTCAAGAG	1649243	1649289	1649339	1649287	-1	supercont1.8	PITG_06394	1649243	1650608	None	6864	856	31729	No_constitutive_exon_found_in_species
TTTTAACGCTTCGCAATGCTGGCAGTCATGGATCGGGGGCAATAGTCGAGAT	2213523	2213589	2213639	2213587	-1	supercont1.8	PITG_06463	2213523	2214992	None	6864	856	31729	No_constitutive_exon_found_in_species
TGCTACCTTCGTTCTACTGTGGGTGAAAAGGAATTTGATCGGGCACGAAGTT	2431645	2432006	2432056	2432004	-1	supercont1.8	PITG_06492	2431147	2432089	None	6864	856	31729	No_constitutive_exon_found_in_species
TTGTTCCGTTGACAATATTCTCGGGATGCGCAACAACTTGGGGGCTACAGCT	2443651	2443666	2443601	2443653	1	supercont1.8	PITG_06496	2442441	2443666	None	6864	856	31729	No_constitutive_exon_found_in_species
TTATTTTCCTGCCTGGGTTGTTGTTTCCGACTAACCTCTTGGGTTGACAGGT	2499696	2503260	2499646	2499698	1	supercont1.8	PITG_06508	2499218	2503260	None	6864	856	31729	No_constitutive_exon_found_in_species
GATATGGCAACATAGAGCATTACTCATAAACTTTACCGGGTGTGGCAGAGCG	2605160	2605311	2605110	2605162	1	supercont1.8	PITG_06529	2604967	2607559	None	6864	856	31729	No_constitutive_exon_found_in_species
GAAGGAAACACTGGAGTTCACGGAACAAGCGGCTAGGGTAAAACCAAAAGCG	2757973	2758083	2758133	2758081	-1	supercont1.8	PITG_06551	2757122	2759029	None	6864	856	31729	No_constitutive_exon_found_in_species
ACGGTATCACGGTGTATCGGGTATCGAGCAGATTGTGGGGGACTACAGAGTC	2866901	2867839	2866851	2866903	1	supercont1.8	PITG_06563	2866481	2867839	None	6864	856	31729	No_constitutive_exon_found_in_species
AAGCTCACATCATTGCCAAAGAAGGATGCATCGGCTACTACCAAGGGGAGGT	3312446	3312645	3312396	3312448	1	supercont1.8	PITG_06627	3312155	3313503	None	6864	856	31729	No_constitutive_exon_found_in_species
TTGAGACCGAAGACGCTGATCTGCAAGAGTCTGGTGGGCCTAGCATAGAGCA	3539900	3539951	3540001	3539949	-1	supercont1.8	PITG_06653	3539730	3542822	None	6864	856	31729	No_constitutive_exon_found_in_species
GATGCAGCCACTGATCTCTCTCGGTGCCAAGCGTCCCTTGGAACGGGAAGAT	3597622	3600698	3597572	3597624	1	supercont1.8	PITG_06668	3597261	3605630	None	6864	856	31729	No_constitutive_exon_found_in_species
TCCTCTCGCTCGCTCTTATCTTCTATGTTGGTGGCTACTGGGTCACAAAGGG	3788978	3789030	3789080	3789028	-1	supercont1.8	PITG_06697	3787801	3789821	None	6864	856	31729	No_constitutive_exon_found_in_species
TATCGTTTAACAACACATCATCGGCACGGTTATCTTCAGGGCAGCAACAGCC	3915860	3916130	3916180	3916128	-1	supercont1.8	PITG_06702	3915860	3917400	None	6864	856	31729	No_constitutive_exon_found_in_species
AAGCCAACGCGTGCAATGCCTCCGACAATCCCAGAACAAGCAGCGGGTAGTG	119316	119332	119266	119318	1	supercont1.10	PITG_06714	116460	119770	None	6864	856	31729	No_constitutive_exon_found_in_species
ATAAATGGGTAGGATAGTTTGATGCTGAGACTGACATGGGTGGATGACAGTT	155759	155921	155971	155919	-1	supercont1.10	PITG_06723	155350	156323	None	6864	856	31729	No_constitutive_exon_found_in_species
GAAGATTAACGACCAGTGCCAAGGTGATGAAGATTCAGTGGGTAAAGCAGAG	329827	330606	330656	330604	-1	supercont1.10	PITG_06756	329827	330835	None	6864	856	31729	No_constitutive_exon_found_in_species
GATTAGTGAGGTGTCCTCCAGGCACTAACGTTTCCGTTTTGGGTGAACAGCT	350884	351158	351208	351156	-1	supercont1.10	PITG_06767	350884	352699	None	6864	856	31729	No_constitutive_exon_found_in_species
AGGAGTGGGGACTGACAACAGCATGTGGCTTTCGGGCTTTTGGGACACAGGG	381277	381311	381361	381309	-1	supercont1.10	PITG_06782	377764	384748	None	6864	856	31729	No_constitutive_exon_found_in_species
ATGTTATCGATTCCGTAATATTTTGTTATAATCTATACTTTGCGGGGCAGCA	536319	536720	536770	536718	-1	supercont1.10	PITG_06794	536319	538042	None	6864	856	31729	No_constitutive_exon_found_in_species
GTTAGCGACCTAGTGGTCTAGTGGTATGATTCTCGCTTTGGGTGCGATAGCT	821254	821509	821559	821507	-1	supercont1.10	PITG_06832	821254	827012	None	6864	856	31729	No_constitutive_exon_found_in_species
CTTGTATGGAGATGTAGCGCTGATGATTGAAACTGTTTGTGGGTGTGCAGCA	885394	885446	885344	885396	1	supercont1.10	PITG_06847	885059	887291	None	6864	856	31729	No_constitutive_exon_found_in_species
CTAAGCTGTACAGCAGTCGTCTGTTCATGTTTGACACGGGAGATATGTAGTC	912374	912747	912797	912745	-1	supercont1.10	PITG_06859	911269	913602	None	6864	856	31729	No_constitutive_exon_found_in_species
AAAACAAGGAACACAGCTACCGCAGCAACTGCCAAATCATCACCGGGAAGTT	1004876	1004997	1004826	1004878	1	supercont1.10	PITG_06867	1003543	1004997	None	6864	856	31729	No_constitutive_exon_found_in_species
CGAGAATCCTGACCAGATTCAGGCGCATATTCGCCAGTGGAGGACGGGAGAG	1073432	1074159	1074209	1074157	-1	supercont1.10	PITG_06874	1072345	1074775	None	6864	856	31729	No_constitutive_exon_found_in_species
AATTGATAAGTAGAGGGGTGTTGGTGTTAATTTTTGATTGAGTGGGGCAGGA	1112114	1112276	1112326	1112274	-1	supercont1.10	PITG_06884	1111527	1112588	None	6864	856	31729	No_constitutive_exon_found_in_species
TTCGAGGCTCACAGGCACAACACGGAGGCGTGCGATACGTCGGGTGATAGTA	1112804	1113084	1112754	1112806	1	supercont1.10	PITG_06885	1112708	1115770	None	6864	856	31729	No_constitutive_exon_found_in_species
TGTATGCTAAATAGCTGCGTTGGTGATGCTAATCAAGGGACAAATAACAGGT	1133125	1133920	1133075	1133127	1	supercont1.10	PITG_06895	1132336	1134159	None	6864	856	31729	No_constitutive_exon_found_in_species
CTATACTTTCTTTTGTTGCAAACGTATTCAATGGTCTGAAGGGGTTAAAGCT	1181889	1182253	1181839	1181891	1	supercont1.10	PITG_06904	1181568	1182453	None	6864	856	31729	No_constitutive_exon_found_in_species
TGCTCTTGTATCTGTCAAGAAGAGCATCGCCGATGCCAACGGGAAGCGAGAC	1182304	1182453	1182254	1182306	1	supercont1.10	PITG_06904	1181568	1182453	None	6864	856	31729	No_constitutive_exon_found_in_species
CAGAGGTTGTCGGCTGTGAATCTGACATCGTATTGTATTTAACTGGGCAGGA	1199695	1200527	1199645	1199697	1	supercont1.10	PITG_06913	1198803	1204208	None	6864	856	31729	No_constitutive_exon_found_in_species
GTGTGTTGGTATTTCTAACTATTTCCTTGTGTTTATTGGGTGGCGAGCAGCT	1231473	1232128	1231423	1231475	1	supercont1.10	PITG_06924	1228295	1232128	None	6864	856	31729	No_constitutive_exon_found_in_species
TACGGCTCTTAAGTCCCTCATCACATCTTTCATCAACGGGATGGATACAGGC	1236215	1236220	1236270	1236218	-1	supercont1.10	PITG_06926	1235429	1236674	None	6864	856	31729	No_constitutive_exon_found_in_species
GAAGCCTGACAATGATTATACTGTCGAGGACGGTCGGGAGCTGGACGAAGAA	1319784	1320377	1319734	1319786	1	supercont1.10	PITG_06945	1317329	1320790	None	6864	856	31729	No_constitutive_exon_found_in_species
CACTGAGGCGTCATACTCTGGAGTCGACGCGCCTCGCTCCGGGTATACAGTG	1515230	1516033	1515180	1515232	1	supercont1.10	PITG_06968	1513582	1516033	None	6864	856	31729	No_constitutive_exon_found_in_species
TGCAGCGTCAAGTGCGACTATTGAGCGAGAAATCTGATGTAGAAGGGGAGAG	2111597	2111860	2111910	2111858	-1	supercont1.10	PITG_07070	2111243	2112165	None	6864	856	31729	No_constitutive_exon_found_in_species
TGCTACTGGTAGACGTAAAAAAGAGGTCAAGATAAAAGCAGGCAAGGGAGTT	2148279	2148462	2148512	2148460	-1	supercont1.10	PITG_07078	2147183	2149747	None	6864	856	31729	No_constitutive_exon_found_in_species
ACAGACCTAAACGGAATGTCCGGAACTCGTTTAGCTGGGGAATCAGCAAGGC	2150390	2150422	2150472	2150420	-1	supercont1.10	PITG_07079	2150390	2151409	None	6864	856	31729	No_constitutive_exon_found_in_species
GGGAAGCAAATGTCTGGCGAACAGCTTTCTCAATTCTTGAAGGGTGCAAGTG	2154753	2155001	2154703	2154755	1	supercont1.10	PITG_07081	2153600	2155001	None	6864	856	31729	No_constitutive_exon_found_in_species
AAGTTTTAAAGAGCTATAACTGACGTATTGGTTAAAATGGGGGGGACCAGGT	2157023	2157149	2156973	2157025	1	supercont1.10	PITG_07083	2156080	2157149	None	6864	856	31729	No_constitutive_exon_found_in_species
GCCTAGTCTGCATCAAGGAGGGGACCTGGTGGTCTATCGAGGTGGGGAAGTG	2517701	2518137	2518187	2518135	-1	supercont1.10	PITG_07140	2516330	2518433	None	6864	856	31729	No_constitutive_exon_found_in_species
TCTACCGAGGACGAGAACTGCGATTTCGACATGATTTCGGGACTGCAAAGAA	2564272	2565274	2564222	2564274	1	supercont1.10	PITG_07147	2563687	2565359	None	6864	856	31729	No_constitutive_exon_found_in_species
TGACGGCATCAAATCCTTGATCGAGGCTTTCGACTGGGATAGCGTAAAAGAC	2565347	2565359	2565297	2565349	1	supercont1.10	PITG_07147	2563687	2565359	None	6864	856	31729	No_constitutive_exon_found_in_species
CAGTGGCGTCAGCTTTGGGTGCGAATGTGTCCAATAGCGTGGGAGGTGAGCA	2641873	2641937	2641823	2641875	1	supercont1.10	PITG_07172	2637693	2642399	None	6864	856	31729	No_constitutive_exon_found_in_species
GAAGCAGAGAAATGAGCAGGTACAGACACAGCAACAGGGAAAGGAAACAGAG	3110551	3111560	3110501	3110553	1	supercont1.10	PITG_07226	3109905	3114466	None	6864	856	31729	No_constitutive_exon_found_in_species
TGGGAACAGGTACAGTCTTGGGTCCAGCTTTTACGGCCATGGGGGTGCAGTA	3116432	3116440	3116490	3116438	-1	supercont1.10	PITG_07229	3116432	3116876	None	6864	856	31729	No_constitutive_exon_found_in_species
GTGGTCGAACTGTCAATTGTCTCTATCTAACGCATGCATTTAATGGGCAGGT	3147062	3147142	3147012	3147064	1	supercont1.10	PITG_07241	3145302	3147562	None	6864	856	31729	No_constitutive_exon_found_in_species
GCGAAGCCGCACCGTGCGCAGAAACGAAGCAGCAATGGGCAAGTCAGGAGCA	3190933	3191907	3190883	3190935	1	supercont1.10	PITG_07261	3190059	3192016	None	6864	856	31729	No_constitutive_exon_found_in_species
GGCCTGTTGCCAATTCCTCGACACTCAATATGCCAACTGGGAGACATCAGGT	3228449	3230769	3230819	3230767	-1	supercont1.10	PITG_07270	3227301	3231989	None	6864	856	31729	No_constitutive_exon_found_in_species
CGATCAATACAGAGTGGCGAATGGTGAGAACATTAGGGTAATCAAGAAAGGC	3316652	3316683	3316602	3316654	1	supercont1.10	PITG_07293	3315190	3316683	None	6864	856	31729	No_constitutive_exon_found_in_species
TACACGAACCCTGATAGTTGATCAACGCCGTGTCGAAACATGGCGGGAAGCT	3341448	3341490	3341398	3341450	1	supercont1.10	PITG_07299	3339493	3341490	None	6864	856	31729	No_constitutive_exon_found_in_species
TGATTGCATGAATCCGGTGGTCTAATGCTGTTTCTTTGTTGGGCATACAGAG	3504604	3504706	3504554	3504606	1	supercont1.10	PITG_07326	3503992	3505787	None	6864	856	31729	No_constitutive_exon_found_in_species
CCGATCCTGGGTTGGAAAAGGATCTACAGGTCAAGGTGGGGGTGCCGGAGCG	3542252	3542769	3542202	3542254	1	supercont1.10	PITG_07339	3542024	3542903	None	6864	856	31729	No_constitutive_exon_found_in_species
ACGCGGCTTTATTATTGAGAATTTCGCATGGGGGGTCGTAGATCCGGGAGGT	701691	701775	701825	701773	-1	supercont1.11	PITG_22815	701691	702520	None	6864	856	31729	No_constitutive_exon_found_in_species
GCGTCACCATTCGGCTTATGACGTCGAGAGAAAAACTCGAGACGGGAAAGGA	704121	704294	704344	704292	-1	supercont1.11	PITG_07433	704002	705195	None	6864	856	31729	No_constitutive_exon_found_in_species
TCCGCAGTATTGGCAGAGGAAGTTTGGACAAAGAACGCTGGAACGGGGAGAC	1017487	1018503	1017437	1017489	1	supercont1.11	PITG_07462	1017316	1018503	None	6864	856	31729	No_constitutive_exon_found_in_species
AAGAAATCAGATCTGGATCTGCTGATTGGGGCTCAGAAATGGGTACATAGCT	1163563	1163747	1163513	1163565	1	supercont1.11	PITG_22819	1161365	1163747	None	6864	856	31729	No_constitutive_exon_found_in_species
GACCTGGATGCTGGATGCTGCCACAACGTCAGCGAATGAGGGCAGTGTAGCG	1648095	1648212	1648045	1648097	1	supercont1.11	PITG_07541	1647683	1648212	None	6864	856	31729	No_constitutive_exon_found_in_species
CGACGATGAGCCGCTTGCGCGCTTACGAAGACCCAGAACGAGGGCTACAGGA	2681591	2681657	2681707	2681655	-1	supercont1.11	PITG_07654	2681591	2682351	None	6864	856	31729	No_constitutive_exon_found_in_species
ACACCTCGAAGGCAATAACCCAAGATTCGAGTGAAGATGAAGGGAAAGAGAA	2685673	2687987	2688037	2687985	-1	supercont1.11	PITG_07655	2682785	2695373	None	6864	856	31729	No_constitutive_exon_found_in_species
GCTGTAGGACAGTTAGGTAACGACCTAATATTACTCGCACGGGTTGAAAGGA	3461975	3462065	3462115	3462063	-1	supercont1.11	PITG_07752	3459989	3462443	None	6864	856	31729	No_constitutive_exon_found_in_species
ACGGTGGAGGTCGCCGTTGCAGCCTGTCGTGGTGCTCGGCGCGGGCCAAGAA	444144	444197	444247	444195	-1	supercont1.12	PITG_07815	444144	444972	None	6864	856	31729	No_constitutive_exon_found_in_species
ACCCGAGATACCTTTTTGTTGAAGCGTTGTACCGAGAGGGATACGAGTAGGG	572122	572153	572072	572124	1	supercont1.12	PITG_07825	570550	572863	None	6864	856	31729	No_constitutive_exon_found_in_species
TGGGAGAGTGGGACTAAATGGCTGGAACTTGGATGCGTTGGGGCGTGCAGAG	873305	878009	878059	878007	-1	supercont1.12	PITG_07865	873145	882113	None	6864	856	31729	No_constitutive_exon_found_in_species
TCTGCGTGAGCCCGCTGCTCAGTTGAACGCCACTTCGGGTGACGGACCAGCG	985534	985557	985607	985555	-1	supercont1.12	PITG_07882	985534	987634	None	6864	856	31729	No_constitutive_exon_found_in_species
AGTTCAGAGACGAGAGAGGAGAGGGCGGCAGTGGTGGTCTAAGGGAAGAGAA	989270	989345	989395	989343	-1	supercont1.12	PITG_07883	987794	989819	None	6864	856	31729	No_constitutive_exon_found_in_species
CCTCTTGTTTGCACAGTTACCGTACGATAACGTGGAGCACTCAGGGATAGAC	1065044	1066127	1066177	1066125	-1	supercont1.12	PITG_07897	1065044	1066514	None	6864	856	31729	No_constitutive_exon_found_in_species
GACACCGCTTGTTTACGTATTGATAGCGACGAAGAGGGCGAGAAAACCAGAC	1111783	1111961	1112011	1111959	-1	supercont1.12	PITG_07912	1111783	1114621	None	6864	856	31729	No_constitutive_exon_found_in_species
CGATATGTCAAGCGACGAGCGATTAACAGCTATCTGCATGAACTTGGGAGCT	1588312	1588464	1588262	1588314	1	supercont1.12	PITG_08007	1588062	1589296	None	6864	856	31729	No_constitutive_exon_found_in_species
TGCGGGTCAACCTGTGTCGGCTCAAGGCAGTGCGATTAGTGGGACGAAAGCT	1662364	1663009	1662314	1662366	1	supercont1.12	PITG_08023	1656714	1663376	None	6864	856	31729	No_constitutive_exon_found_in_species
CCAAAGGGGTCGTCCAAGGGGTTTGCCTGGGATAAGGTTGTACTGGGGAGGA	1663070	1663300	1663020	1663072	1	supercont1.12	PITG_08023	1656714	1663376	None	6864	856	31729	No_constitutive_exon_found_in_species
TTGATCAGTACAAGGAAGTGAAATTACCTGCTGGAGTTACGGGATACGAGTC	1667209	1667405	1667159	1667211	1	supercont1.12	PITG_08025	1665385	1668982	None	6864	856	31729	No_constitutive_exon_found_in_species
GATGCTGCGATTATCGCGCAGCAGCTTGACGAAGACTCGGGTACGGAGAGCC	1672165	1672529	1672579	1672527	-1	supercont1.12	PITG_08027	1672165	1674417	None	6864	856	31729	No_constitutive_exon_found_in_species
TTGTATGTGCAAGTGCAACTTCTGACGACATGATGTGGGCTAAATAGTAGTG	1674888	1675157	1674838	1674890	1	supercont1.12	PITG_08028	1674723	1679434	None	6864	856	31729	No_constitutive_exon_found_in_species
TGCCCTTCGTGAGACGGATGACGATAAGTTGGTGGCGATACGCATGGGAGCG	2168996	2169145	2168946	2168998	1	supercont1.12	PITG_08077	2168732	2169516	None	6864	856	31729	No_constitutive_exon_found_in_species
ATAACTGGAGTACAAAGAACAAGGACGATGATGTTGACGGGGTGTGGGAGCG	2372556	2372579	2372506	2372558	1	supercont1.12	PITG_08118	2371886	2372579	None	6864	856	31729	No_constitutive_exon_found_in_species
ATAACTGGAGTACAAAGAACAAGGACGATGATGTTGACGGGGTGTGGGAGCG	2414976	2414999	2414926	2414978	1	supercont1.12	PITG_08125	2414114	2414999	None	6864	856	31729	No_constitutive_exon_found_in_species
GCCGTGTAGCTGAGTTGCTGCTAATGTGGTGCGGTGTGACAATTGGGCAGCG	2429238	2429322	2429188	2429240	1	supercont1.12	PITG_08132	2429087	2430144	None	6864	856	31729	No_constitutive_exon_found_in_species
ACTAGATTATGGGTTCATTGTACATTTCTAACGTCGATTTGGGTATGCAGCG	2467477	2468626	2468676	2468624	-1	supercont1.12	PITG_08141	2467477	2469489	None	6864	856	31729	No_constitutive_exon_found_in_species
CCTTCTGGTGTTGAAGTTGCCGTGAGTGATGATCATTTTGGCACGGGCAGCT	2562520	2562700	2562750	2562698	-1	supercont1.12	PITG_08155	2562520	2563569	None	6864	856	31729	No_constitutive_exon_found_in_species
AGAGCTGTTGATTGGGTATCTACATTGATGTACTGAGCTTGGGTGGGCAGAT	2567397	2567452	2567502	2567450	-1	supercont1.12	PITG_08157	2566139	2567627	None	6864	856	31729	No_constitutive_exon_found_in_species
TTAAAATGCACTCAATTGCTAGCTACTGTAGGCTCGGTGGGGGTGACGAGTG	2670658	2670661	2670711	2670659	-1	supercont1.12	PITG_08171	2670658	2671219	None	6864	856	31729	No_constitutive_exon_found_in_species
GCTTCCCCTCACGGCAGCGCACAAGGCTGCCCGCATGCAATGGGCGGAAGAT	2697349	2697361	2697299	2697351	1	supercont1.12	PITG_08175	2696946	2697361	None	6864	856	31729	No_constitutive_exon_found_in_species
ACTACTGAGTCTTACGCGTAATTGTCTTCTGTCTGGACCTGCACGGGCAGCC	2818492	2819056	2819106	2819054	-1	supercont1.12	PITG_08198	2817566	2819219	None	6864	856	31729	No_constitutive_exon_found_in_species
GACATCCAAATCGTCGTACTCACTTTCGACGGCTACAACTCGGGTGGCAGAG	3170748	3170822	3170872	3170820	-1	supercont1.12	PITG_08228	3170491	3171417	None	6864	856	31729	No_constitutive_exon_found_in_species
TGGTGCAGACCACGTTATTAACTACAAGACTCATCCCGACTGGGCAACAGTG	450701	450934	450651	450703	1	supercont1.13	PITG_08266	444847	451190	None	6864	856	31729	No_constitutive_exon_found_in_species
AAGGAGGAGGACGTCATGAAGCAGCTCGCGGCAGCTAAAGGAGCAGGGAGCG	720578	720650	720700	720648	-1	supercont1.13	PITG_08293	720578	720982	None	6864	856	31729	No_constitutive_exon_found_in_species
TTCTATGATAAGTATTATTGCTTTAGCGCTAACTCTGTTCGGGCGATCAGCT	1024691	1025804	1025854	1025802	-1	supercont1.13	PITG_08329	1023398	1028061	None	6864	856	31729	No_constitutive_exon_found_in_species
AAGTCGCGACGCTGAGATGCAAGATAACGTCGAGTGGGCAACCGAGGGAGGC	1664702	1664869	1664919	1664867	-1	supercont1.13	PITG_08389	1664702	1665179	None	6864	856	31729	No_constitutive_exon_found_in_species
CAGCAGAAAGATGAGGCTTCATCGATACTGACTGCTGACATGGGACAAAGAA	1720466	1720685	1720735	1720683	-1	supercont1.13	PITG_08397	1718911	1721401	None	6864	856	31729	No_constitutive_exon_found_in_species
TTTCTCTAACGCATTTTTTTATTCGGGTGAGCACACGGTGAACGGGAAAGCT	2318158	2318574	2318624	2318572	-1	supercont1.13	PITG_08497	2318158	2318999	None	6864	856	31729	No_constitutive_exon_found_in_species
AGTCGGCTGTGGACAGCTCCTCTAGCACTGTTGTAGGACGCAGTGGGAAGTG	2364252	2364465	2364515	2364463	-1	supercont1.13	PITG_08505	2364252	2365830	None	6864	856	31729	No_constitutive_exon_found_in_species
GTATTATTTGACTCAGGAATGTTTACTGGGTCTAATTGTGGGCGAGCCAGGT	2443595	2443664	2443714	2443662	-1	supercont1.13	PITG_08515	2441668	2444188	None	6864	856	31729	No_constitutive_exon_found_in_species
TACTATCGCTTCAATGCTGGCAAAACGTTCGGCTCTGTGGAATGGGAGAGTT	2498717	2498988	2499038	2498986	-1	supercont1.13	PITG_08521	2498717	2499916	None	6864	856	31729	No_constitutive_exon_found_in_species
ACGCGTCGGCTTCGACAAGAATATGTACTCGGTTCATTGAGGGCTACGAGCC	2580699	2580849	2580899	2580847	-1	supercont1.13	PITG_08528	2580699	2581463	None	6864	856	31729	No_constitutive_exon_found_in_species
GAGACCTGTTGTGGAATATTTTCCGTCACCGCTATTAACAAGGGAGTAAGAA	2967256	2967306	2967356	2967304	-1	supercont1.13	PITG_08614	2967256	2967719	None	6864	856	31729	No_constitutive_exon_found_in_species
TTCGCACCGACCTACATCTCGCAAATAGTTCCGGTCTGTGGGGAATGCAGGG	3159204	3159569	3159619	3159567	-1	supercont1.13	PITG_08649	3157691	3160805	None	6864	856	31729	No_constitutive_exon_found_in_species
AAAATACTGCATTTGACCGAGACGTCAATGCAGATAGACTAGGGCGAGAGAT	310587	311416	310537	310589	1	supercont1.16	PITG_08678	309912	312969	None	6864	856	31729	No_constitutive_exon_found_in_species
CGTCCGGTGCACATCAATGCGCACTCGGGTAGCGACCACTGGGTGAACAGAG	560620	561157	561207	561155	-1	supercont1.16	PITG_08738	560620	561561	None	6864	856	31729	No_constitutive_exon_found_in_species
AAGTTCAGCGCCTTCGGTGTGGTCGCGAAGGGGGCGAACTTTGGGGGAAGCA	1225890	1226050	1225840	1225892	1	supercont1.16	PITG_08845	1224985	1226050	None	6864	856	31729	No_constitutive_exon_found_in_species
TTACGGGCCTTAAAGGTCATATCAAAGCGGGTTAAGGGGTCTAATGAAAGCC	1233965	1234000	1234050	1233998	-1	supercont1.16	PITG_08849	1233965	1234957	None	6864	856	31729	No_constitutive_exon_found_in_species
GCCACACTAAAAAGACGCTACACGGTGTTTGACGTCGGCGGGATGAAAAGCA	1242686	1243032	1242636	1242688	1	supercont1.16	PITG_08850	1242070	1244130	None	6864	856	31729	No_constitutive_exon_found_in_species
ACGGGGAATACATTGACGTGCAGCCAAATATGGCACGGATCGTGGGGTAGTG	1283349	1283443	1283299	1283351	1	supercont1.16	PITG_08860	1281853	1283443	None	6864	856	31729	No_constitutive_exon_found_in_species
GTGGTCGGCCATGAGATCGTCGGTGAAGTGACGCTGGGCCGGCGACCAAGTG	1350403	1351236	1351286	1351234	-1	supercont1.16	PITG_08866	1350403	1351475	None	6864	856	31729	No_constitutive_exon_found_in_species
AGACCCGTGGCAAGAGTACACGGACTGTGTGTGGATAGAGGGAGGCGTAGGC	1519191	1519243	1519293	1519241	-1	supercont1.16	PITG_08895	1519191	1519826	None	6864	856	31729	No_constitutive_exon_found_in_species
GACCAAGTTCGTGAAAGACCAAGAAGTCAAAAAGACTTTGGGCGAAACAGTA	1699302	1699715	1699765	1699713	-1	supercont1.16	PITG_08922	1699302	1700377	None	6864	856	31729	No_constitutive_exon_found_in_species
TTTTTTTGAAATGTTTTCAAATTAGTAACTTTTTACTATTTGGGGTACAGAA	1763957	1764215	1764265	1764213	-1	supercont1.16	PITG_08932	1763633	1765414	None	6864	856	31729	No_constitutive_exon_found_in_species
AGTGAACGCGGCGCAGCATCAGCGGGAGAACACAGGCGGGGGACAGGCAGGA	2116093	2116270	2116320	2116268	-1	supercont1.16	PITG_08972	2116093	2116457	None	6864	856	31729	No_constitutive_exon_found_in_species
CTATTCCTATCGGAAACTTAAGGATGTCGAAGCGTTTCGTGGGAAATGAGAC	2253129	2253423	2253079	2253131	1	supercont1.16	PITG_08994	2252900	2254103	None	6864	856	31729	No_constitutive_exon_found_in_species
CAAAAGCGCTGTGTGTCCCACACCCAGAGTGGTGACAGATGGGAAACCAGCG	115972	116195	116245	116193	-1	supercont1.14	PITG_09077	115972	117350	None	6864	856	31729	No_constitutive_exon_found_in_species
CCGCGCGCTAACATCCTGCCGGAGAGCATCGACCAGTGCAAGGGCTACAGCG	353133	353224	353083	353135	1	supercont1.14	PITG_09100	352796	353786	None	6864	856	31729	No_constitutive_exon_found_in_species
CTCTGTACTCACATCTTGCTTCTGGGCACAGGTAACACTTGGGTATATAGAG	446955	446972	446905	446957	1	supercont1.14	PITG_09108	445150	446972	None	6864	856	31729	No_constitutive_exon_found_in_species
TTTGGGGTTGTTTCGTGTCTATGTGTCTGATGAAGATTGGGATAAAGCAGCA	519556	519936	519986	519934	-1	supercont1.14	PITG_09123	519556	524480	None	6864	856	31729	No_constitutive_exon_found_in_species
TATTTGCGTGCTAGGTACGAGTGGTTTATTCAGAATGCAGGGTTGGACAGCT	675548	675587	675498	675550	1	supercont1.14	PITG_09137	675036	675587	None	6864	856	31729	No_constitutive_exon_found_in_species
AGTATCCCTCGTTCATGTCCGGAGAAATGGGTGCGTGGGATGAAAGGTAGCC	784252	784478	784528	784476	-1	supercont1.14	PITG_09149	784057	784596	None	6864	856	31729	No_constitutive_exon_found_in_species
TCGGTTAGAATAGGTGGTGCTACAGCTCTACTAAACGCGGGGGCTGATAGAC	1524206	1524296	1524156	1524208	1	supercont1.14	PITG_09228	1523970	1525086	None	6864	856	31729	No_constitutive_exon_found_in_species
TCTCCCCGTCACGTAGCAGGAACGCGTTGTCTTCTATTGCGAACGGGCAGGT	1532956	1533516	1532906	1532958	1	supercont1.14	PITG_09229	1529483	1533516	None	6864	856	31729	No_constitutive_exon_found_in_species
GCGTCGCAACTGTCGGAACAGGTAAACGGAAGAAGAAAAGCAAGGGAAAGTC	1652150	1652276	1652326	1652274	-1	supercont1.14	PITG_09250	1648938	1652699	None	6864	856	31729	No_constitutive_exon_found_in_species
CTCATTGTAAGGGGTTAGAGTCTTTTGACGAAAATCTCGAAGACGGGCAGCG	1648938	1652054	1652104	1652052	-1	supercont1.14	PITG_09250	1648938	1652699	None	6864	856	31729	No_constitutive_exon_found_in_species
TTGCTGTGCCCGATCGGAGCAAAATCGGCAACGCCAACGTGGGGAATGAGAG	2051257	2056354	2056404	2056352	-1	supercont1.14	PITG_09311	2051257	2056486	None	6864	856	31729	No_constitutive_exon_found_in_species
TCGCCGAGGCCACTGAGGTCATCGATAGCTATATGGCTGAAAGGGCAGAGGT	2076998	2077012	2076948	2077000	1	supercont1.14	PITG_09317	2076548	2077012	None	6864	856	31729	No_constitutive_exon_found_in_species
TATATCTATCGACGAAGGCGAAGGAACATAGCTCAACCACGTTGGGAAAGCT	2124910	2125002	2124860	2124912	1	supercont1.14	PITG_09319	2123159	2125002	None	6864	856	31729	No_constitutive_exon_found_in_species
GTCGTCGCTTCTAGCTCATCTATTAAAGTTACCGGCTCGGGGACAGCAAGCG	3058743	3060231	3058693	3058745	1	supercont1.14	PITG_09412	3056608	3060861	None	6864	856	31729	No_constitutive_exon_found_in_species
AGCGACAGAGATACAGTGAAGATCAAAGGTGAGCAGGCTCGGGCAGCAAGAG	244228	244307	244357	244305	-1	supercont1.15	PITG_09444	243930	244982	None	6864	856	31729	No_constitutive_exon_found_in_species
GAAGATCTCGAGCGAGCGTCGATTGCGGGACTTCAGCGTGGGGAAGCGAGCG	559801	560192	560242	560190	-1	supercont1.15	PITG_09471	559801	560680	None	6864	856	31729	No_constitutive_exon_found_in_species
TCTTAATTTGTTGTCACTGACTTGACTACTACTTGTATTGATGCAGGGAGGG	716732	716819	716869	716817	-1	supercont1.15	PITG_09507	716732	717670	None	6864	856	31729	No_constitutive_exon_found_in_species
GGATGGTATGCCAGGGTGTGAAGTTGACGAAACGGAGGCGGGGTGGCTAGGA	902649	903117	903167	903115	-1	supercont1.15	PITG_09528	902649	903938	None	6864	856	31729	No_constitutive_exon_found_in_species
GGTTGAGGCTTACAATCTCGAGGCTTCTAACGTTCTTTTTGGGATGCTAGTT	1110706	1112755	1112805	1112753	-1	supercont1.15	PITG_09564	1109712	1113310	None	6864	856	31729	No_constitutive_exon_found_in_species
TTTTTATTTTAACATTTAGAAAGAATATGCTGACTTTGGGATGGTGACAGAG	1527022	1527161	1527211	1527159	-1	supercont1.15	PITG_09621	1527022	1527743	None	6864	856	31729	No_constitutive_exon_found_in_species
CGGTGGTACAGATTTCGGAGCTGCTGAGTCTTCGGAGCCATTTGGGAAAGGA	1580326	1580398	1580276	1580328	1	supercont1.15	PITG_09638	1579794	1580606	None	6864	856	31729	No_constitutive_exon_found_in_species
GAACGGTCACTCGAACGCGGGAAGAAAGAGTTGGAGGCCCGGGAACAAAGGT	1583183	1583210	1583133	1583185	1	supercont1.15	PITG_09639	1581195	1583210	None	6864	856	31729	No_constitutive_exon_found_in_species
TTTTTATTTTAACATTTAGAAAGAATATGCTGACTTTGGGATGGTGACAGAG	1780509	1780611	1780661	1780609	-1	supercont1.15	PITG_09665	1778739	1781138	None	6864	856	31729	No_constitutive_exon_found_in_species
AGCGCAGTACGTTTGAAGAGAGTCCGTTGAGTGTAGAGATGGGGTCTAAGGC	1840038	1840212	1840262	1840210	-1	supercont1.15	PITG_09677	1840038	1840887	None	6864	856	31729	No_constitutive_exon_found_in_species
TGGTGAGACCTGTTGTGGAATATTTTCCGTCACCGCTATTAACAAGGGAGAA	2129779	2129832	2129882	2129830	-1	supercont1.15	PITG_09695	2129779	2130241	None	6864	856	31729	No_constitutive_exon_found_in_species
CTCTGTAAAGGTACAAAACTACAACAGACTCTTAACATGGGACGATGTAGAA	2150630	2151182	2150580	2150632	1	supercont1.15	PITG_09708	2150296	2151182	None	6864	856	31729	No_constitutive_exon_found_in_species
AAAATGTAGGAGTTTTGTAGAAACTGATTGTTTTTTTTGTATGGGTACAGCT	2280974	2281025	2281075	2281023	-1	supercont1.15	PITG_09721	2280691	2281722	None	6864	856	31729	No_constitutive_exon_found_in_species
CCGCAGCTTCATGTTCCTGGGATATCCGGCGTTCTGGGATGAGCTCAGAGAA	2686141	2686311	2686091	2686143	1	supercont1.15	PITG_09755	2685480	2686819	None	6864	856	31729	No_constitutive_exon_found_in_species
CTGAGCCAAGTTGCTCTTATTGCGTCGTGTGTGCAGGGTGCAACAAACAGCA	2837188	2838233	2838283	2838231	-1	supercont1.15	PITG_09766	2837188	2838396	None	6864	856	31729	No_constitutive_exon_found_in_species
ACAATGATCTCAACGTTCTCATCGTTACCTGAAATGTTTGGGCTGAATAGGC	787476	787836	787426	787478	1	supercont1.17	PITG_09924	787122	787836	None	6864	856	31729	No_constitutive_exon_found_in_species
TCGAAACTGGATAAAACGCCGAAACGTGACAAATTCCGAGTGGGTCAAAGTG	796031	798969	795981	796033	1	supercont1.17	PITG_09927	795549	801148	None	6864	856	31729	No_constitutive_exon_found_in_species
TTCTTTTTAGTATTCTACAGTTTGATAATTAGATTTCATCGGGTTGATAGAT	799037	799183	798987	799039	1	supercont1.17	PITG_09927	795549	801148	None	6864	856	31729	No_constitutive_exon_found_in_species
GAAATAAACTGGTAATGAGTCATTTAACGGTGCCTTATTTTGGGCGACAGGA	1239347	1239575	1239625	1239573	-1	supercont1.17	PITG_09986	1239347	1242264	None	6864	856	31729	No_constitutive_exon_found_in_species
ATTGTTATAAACTTGTATTCTAATTAATACTGGTGTGGGTTGAATAACAGTT	1473962	1474065	1474115	1474063	-1	supercont1.17	PITG_10053	1473685	1474358	None	6864	856	31729	No_constitutive_exon_found_in_species
TATGACGTTGAAGTGCGTATTTCTGCAATTGCAGCCAGAGATGGGCGAAGTG	1511809	1511842	1511759	1511811	1	supercont1.17	PITG_10069	1510973	1511842	None	6864	856	31729	No_constitutive_exon_found_in_species
TCTACAAGAAGAACTTGATCCCCGTAAGAATCTTTTCGGGACTGGTAAAGAG	1693913	1694070	1694120	1694068	-1	supercont1.17	PITG_10110	1693795	1695001	None	6864	856	31729	No_constitutive_exon_found_in_species
TTAAACTCGCGGTCAGTGACTCCGCTTCAGCGGGTATTATAATGGGAAAGAT	1695619	1696243	1696293	1696241	-1	supercont1.17	PITG_10111	1695619	1696720	None	6864	856	31729	No_constitutive_exon_found_in_species
GGATCGACAGCAAGCAGGGAAGTGAAGATCACGCCACGGCGGGTTTGAAGAC	1870289	1872462	1870239	1870291	1	supercont1.17	PITG_10132	1869967	1873180	None	6864	856	31729	No_constitutive_exon_found_in_species
TTTCAAATTAGTATTGTTACATTTTTCTAACTGCTCCTGTTTAAAGGGAGCT	1878213	1878378	1878163	1878215	1	supercont1.17	PITG_10135	1876451	1879806	None	6864	856	31729	No_constitutive_exon_found_in_species
ATTCACACACGTCGAAGTTAAACCTTTACCAGACGACAACGGGCCCGAAGAT	1879822	1879839	1879889	1879837	-1	supercont1.17	PITG_10136	1879822	1880449	None	6864	856	31729	No_constitutive_exon_found_in_species
CGGAGCACAGGATACTAAAAGTGGGAATAGTTCTGGAAATGGGAATAGAGCG	1936683	1936946	1936633	1936685	1	supercont1.17	PITG_10150	1934306	1937986	None	6864	856	31729	No_constitutive_exon_found_in_species
GTTATTAAACGCTTACAGGAGTTGAAGTCTCAATGTCGTGGGATGTACAGCT	2369312	2369469	2369262	2369314	1	supercont1.17	PITG_10181	2368812	2370065	None	6864	856	31729	No_constitutive_exon_found_in_species
AGATCGCGGGCATCATCGGCCTGCTACGCGAATCTAAAGACGAGGGACAGAT	363722	363764	363814	363762	-1	supercont1.18	PITG_10273	363521	364055	None	6864	856	31729	No_constitutive_exon_found_in_species
CTTATGTACATTGTACCTATGATGCTGCTTACTGTGCTGGGGCTAGCAAGGA	804313	804318	804263	804315	1	supercont1.18	PITG_10338	802493	804318	None	6864	856	31729	No_constitutive_exon_found_in_species
GAGTATGTGCTGTGGCGTACGTGTCTTTATCTAACGTTGTGTGGGTATAGAA	874201	875425	875475	875423	-1	supercont1.18	PITG_10344	874201	876652	None	6864	856	31729	No_constitutive_exon_found_in_species
TCTTGAAGACTTGTAAGGAAGACACAGAGAGCAAGACGAGTATGGGTGAGGG	956010	956081	956131	956079	-1	supercont1.18	PITG_10351	954707	958221	None	6864	856	31729	No_constitutive_exon_found_in_species
GTTGCATGCTGTGGCTCAATGGTACGTTACTGTAAGGTGTGGGTGATTAGGA	1042702	1042741	1042652	1042704	1	supercont1.18	PITG_10381	1040650	1042741	None	6864	856	31729	No_constitutive_exon_found_in_species
GAAAAGGAATGTAGAAGGATGGCGCTGACGATTTTTGCGGTGGGATACAGCA	1157686	1157766	1157636	1157688	1	supercont1.18	PITG_10417	1157128	1158032	None	6864	856	31729	No_constitutive_exon_found_in_species
ACGTACTTCCTAGATGCTAAAGTAAATTGTTTTTTTTGTTGAGTAGGGAGTG	1468359	1468420	1468309	1468361	1	supercont1.18	PITG_10474	1467526	1468650	None	6864	856	31729	No_constitutive_exon_found_in_species
TGTTGCTCATGAAATAGATAGCAAGACAGACGCAAAATTGTGGGGTGAAGCT	1582063	1582606	1582656	1582604	-1	supercont1.18	PITG_10500	1579737	1582785	None	6864	856	31729	No_constitutive_exon_found_in_species
CGCGTGGAGCTCGTTGATAGTCCATCCAGCCACAGGAATGAGAGGGAAAGTG	1929738	1929781	1929831	1929779	-1	supercont1.18	PITG_10557	1929738	1930826	None	6864	856	31729	No_constitutive_exon_found_in_species
GTCATCGGCCATGCATTGATCAAGAAGGGTCACATGATTGGGGACGAGAGCG	1944037	1944088	1944138	1944086	-1	supercont1.18	PITG_10560	1944037	1944828	None	6864	856	31729	No_constitutive_exon_found_in_species
AGATTCCATCACGCTGCACTACATACTACCAGCACTGATTATGGGTGCAGGC	2082337	2082371	2082287	2082339	1	supercont1.18	PITG_10571	2082014	2082371	None	6864	856	31729	No_constitutive_exon_found_in_species
TCGTCAGCCTCAATCAAACCTGAGCCGATAAAGAAGAAGACGCGTGGGAGTC	2117928	2118481	2118531	2118479	-1	supercont1.18	PITG_10576	2117474	2118687	None	6864	856	31729	No_constitutive_exon_found_in_species
AAATCCACGTGAAGGTTCTGCAGCTATCATCGGCCGATGAGGGGGATAAGAC	2209158	2210046	2209108	2209160	1	supercont1.18	PITG_10593	2208861	2210046	None	6864	856	31729	No_constitutive_exon_found_in_species
CGCTGTGTTTGACAACCCCTGCTTTATGTTGCTGTCGCAGGGGCGCCGAGCA	2384674	2384815	2384865	2384813	-1	supercont1.18	PITG_10610	2384674	2385586	None	6864	856	31729	No_constitutive_exon_found_in_species
AGCTGTCGTTGGCGTCAAATTCAATTGTGATCCGTTAATAATAACGGGAGCT	2390496	2390724	2390446	2390498	1	supercont1.18	PITG_10613	2390299	2391411	None	6864	856	31729	No_constitutive_exon_found_in_species
GACGAATTGTCGATGACCGACGTCAGTTTTATTGGGCCTCTGGGAAGAAGCA	2390785	2390994	2390735	2390787	1	supercont1.18	PITG_10613	2390299	2391411	None	6864	856	31729	No_constitutive_exon_found_in_species
CGGTTAATGAGCAATGCAGAACTCATCCAAATTGGCACACAGGGGTGAAGCT	2426851	2427163	2426801	2426853	1	supercont1.18	PITG_10617	2425470	2430307	None	6864	856	31729	No_constitutive_exon_found_in_species
GCCACGACGGCCTCAGACTGGACCCGAGCTCGCTTTAACGGGCTGGAAAGAG	645569	645587	645637	645585	-1	supercont1.20	PITG_10686	645569	646365	None	6864	856	31729	No_constitutive_exon_found_in_species
TCACGCCACCTAGGTGTTGACGCTGCCAAAATCCTGTCTAAGGGTGCCAGCT	803692	803718	803768	803716	-1	supercont1.20	PITG_10715	803692	804913	None	6864	856	31729	No_constitutive_exon_found_in_species
GCCCCCCCCGCACGCGGAGTCTATGAGTGTGTTTCAATATGTGCGGGTAGAC	1113450	1113596	1113400	1113452	1	supercont1.20	PITG_10774	1112743	1114843	None	6864	856	31729	No_constitutive_exon_found_in_species
GAAGTATTTGTCCAAGAAAGGATGTCCAGGAAGCTCTGACGGGACATCAGGC	1114727	1114843	1114677	1114729	1	supercont1.20	PITG_10774	1112743	1114843	None	6864	856	31729	No_constitutive_exon_found_in_species
TCGAGAGGAACGGGCTTGGAGATGTATTTGCCAAATCTGGGTACAACGAGCG	1121503	1121622	1121453	1121505	1	supercont1.20	PITG_10776	1121005	1121698	None	6864	856	31729	No_constitutive_exon_found_in_species
AAAAAAACTCAATACGATGGCGAAAAAGAAGACAACACCAAAAAGGGCAGCT	1189916	1189990	1190040	1189988	-1	supercont1.20	PITG_10781	1189285	1190567	None	6864	856	31729	No_constitutive_exon_found_in_species
ATGACAAGATCCCTTACGGCTTTGGCTACGACTGGGGGCCAGGAGGTGAGTC	1349496	1349722	1349772	1349720	-1	supercont1.20	PITG_10810	1349496	1349974	None	6864	856	31729	No_constitutive_exon_found_in_species
GCAACGATGAGGTATTGATCGTTATATTTACTGTTCATTGGTAGGGCAAGTG	1515930	1516283	1516333	1516281	-1	supercont1.20	PITG_10838	1514909	1516925	None	6864	856	31729	No_constitutive_exon_found_in_species
TTGTGACACAGATGCATGGCCTGCAAGCCACAAACAAGGAAGAGGGTGAGGT	1720373	1720913	1720323	1720375	1	supercont1.20	PITG_10865	1718141	1720913	None	6864	856	31729	No_constitutive_exon_found_in_species
CCTTTTAATTGTCGAAATACTCACCCCTTTGTGTTTTTCGCTGGGAACAGAC	1853005	1853568	1852955	1853007	1	supercont1.20	PITG_10887	1852487	1853568	None	6864	856	31729	No_constitutive_exon_found_in_species
ATTAAGAGAGAGGGAGGGAAAAGAAGCTAATGAATGGGTGCGGCGAACAGGG	1941607	1941647	1941557	1941609	1	supercont1.20	PITG_10895	1940801	1943456	None	6864	856	31729	No_constitutive_exon_found_in_species
GGTGCAACAGGCTGCAGTGTTTTGATAAGCTGGAGAGGGAGACAGCACAGGC	2114499	2115720	2114449	2114501	1	supercont1.20	PITG_10902	2113976	2115720	None	6864	856	31729	No_constitutive_exon_found_in_species
GCGTGGAGAGCCTCATGAACAAGTGGTACTCGGAGGGCTGGGATGATCAGCT	124899	128179	128229	128177	-1	supercont1.19	PITG_10926	124899	136997	None	6864	856	31729	No_constitutive_exon_found_in_species
GTCTCTTTATGAACGATGGCGCAGTGTGCTAACTCAGCTGGGTACGATAGCA	173152	173632	173102	173154	1	supercont1.19	PITG_10931	171584	173632	None	6864	856	31729	No_constitutive_exon_found_in_species
TCTAGTAGAGCACCAGAGTCTGTTGCGGCTGAGGAGGAAAGGGACTTGAGCT	214560	215272	215322	215270	-1	supercont1.19	PITG_10946	213978	215901	None	6864	856	31729	No_constitutive_exon_found_in_species
GATTGGCGATCGCTTCGCCAAACGTGCAATTGCAGCTTCAGGGCTGAAAGAA	539755	539773	539705	539757	1	supercont1.19	PITG_10975	539406	539773	None	6864	856	31729	No_constitutive_exon_found_in_species
CGGCCGGAACGGACTCGCGCAACTACGCGCCATGCAGGGGATGTGGGCAGAC	711098	711215	711265	711213	-1	supercont1.19	PITG_11011	711098	711635	None	6864	856	31729	No_constitutive_exon_found_in_species
GAAGTATTTGTCCAAGGAAGGATGTTCAGGAATCTCTGACGGGACATCAGGC	771192	771308	771142	771194	1	supercont1.19	PITG_11030	770094	771308	None	6864	856	31729	No_constitutive_exon_found_in_species
TATTGAAAACAGTGTTGAGACGTTTACTTACCCTCGTATGCGATGGGTAGCT	1221952	1222070	1222120	1222068	-1	supercont1.19	PITG_11119	1221799	1224805	None	6864	856	31729	No_constitutive_exon_found_in_species
ACGCTGTGTCTGGTGCTGGTGTTGCGCGTAGCTGGGGGGACAAGGTCGAGGA	1238161	1239448	1239498	1239446	-1	supercont1.19	PITG_11122	1238161	1239847	None	6864	856	31729	No_constitutive_exon_found_in_species
CTGTTAAGAACACTTGTTAAAAGAAGTTCTAACTTGCTGAAATGGGGCAGGT	1276825	1277030	1276775	1276827	1	supercont1.19	PITG_11133	1275735	1277030	None	6864	856	31729	No_constitutive_exon_found_in_species
AACGTTACGGAGCTTCTCTCGATAACAGCTTTTAGCCGACGGGATGACAGCC	1427216	1427353	1427166	1427218	1	supercont1.19	PITG_11156	1426927	1427353	None	6864	856	31729	No_constitutive_exon_found_in_species
CCAAATTTTTACGTTGAGAGAAAGGGATTAAGGCAGTGTTTGGGTGACAGGG	1720278	1720500	1720228	1720280	1	supercont1.19	PITG_11180	1719993	1721662	None	6864	856	31729	No_constitutive_exon_found_in_species
CACTTTTACGACAGTATGGTCAGTGCAAGTGCCCCTGGAAACGGGAAGAGGT	1772908	1773403	1772858	1772910	1	supercont1.19	PITG_11195	1769450	1773483	None	6864	856	31729	No_constitutive_exon_found_in_species
AGTCTTCGTCCTCGTCTGCCGTTACTCCAGAGCCGACTGATAGTGGGGAGCG	1787371	1787826	1787876	1787824	-1	supercont1.19	PITG_11202	1786866	1787919	None	6864	856	31729	No_constitutive_exon_found_in_species
CTCCTGATGGTCTTGACGATAAGAAACACACCGACGCGAAAGGGTTACAGCC	1796410	1796639	1796689	1796637	-1	supercont1.19	PITG_11204	1794545	1799025	None	6864	856	31729	No_constitutive_exon_found_in_species
GTCACCATTTTAGGACGACAATAAGGCAAAATAATGCAAGCGGGGCGCAGCA	1934644	1935334	1935384	1935332	-1	supercont1.19	PITG_11226	1934585	1936424	None	6864	856	31729	No_constitutive_exon_found_in_species
ATCACCCCCACATCTAGCGGCTAACACACAGCAGTGCTATTTGGGGGTAGTG	1939139	1939253	1939089	1939141	1	supercont1.19	PITG_11227	1936930	1939253	None	6864	856	31729	No_constitutive_exon_found_in_species
TGGTTTAGTGCAACTTTAGGTCGACATTTTGACAATTTCCGGGACTGTAGAT	1956424	1956602	1956374	1956426	1	supercont1.19	PITG_11234	1955901	1957961	None	6864	856	31729	No_constitutive_exon_found_in_species
GAAGAAGTTGGAGCCGAGGAAATTATAATTCTATGCTGTGGTGGGGCCAGAG	1998339	1998452	1998289	1998341	1	supercont1.19	PITG_11243	1997205	1998452	None	6864	856	31729	No_constitutive_exon_found_in_species
AGATTAACTCTTCAAAATGGTTCTCGAAAAACACAACCGGGTTCGAGAAGGA	2210048	2210054	2209998	2210050	1	supercont1.19	PITG_11287	2209550	2210166	None	6864	856	31729	No_constitutive_exon_found_in_species
TGATAAAAGTTGAACCGTCGATGTGGTTTCTACTGCTTGGGATAGCATAGGC	2216909	2217933	2216859	2216911	1	supercont1.19	PITG_11289	2216283	2218054	None	6864	856	31729	No_constitutive_exon_found_in_species
ACGGCTGCGATGAGTAGTCTTTACACTCGCCACGCACGCGAGGGCAGCAGCA	480485	480502	480552	480500	-1	supercont1.23	PITG_11327	480485	482983	None	6864	856	31729	No_constitutive_exon_found_in_species
GTCAAGCGTCGCCAAAGAAATCTGAAGAGCCACTTGGGTAGAAACTGCAGCG	671059	671137	671187	671135	-1	supercont1.23	PITG_11343	670578	673354	None	6864	856	31729	No_constitutive_exon_found_in_species
GTCAAGCGTCGCCAAAGAAATCTGAAGAGCCACTTGGGTAGAAACTGCAGCG	741021	741099	740971	741023	1	supercont1.23	PITG_11348	740048	741581	None	6864	856	31729	No_constitutive_exon_found_in_species
ATGCTCCGGAAGACGCGAAGCCTAGTCGAAGCACCGACGAGGGGCTGAAGGG	928897	929136	928847	928899	1	supercont1.23	PITG_11368	928786	929929	None	6864	856	31729	No_constitutive_exon_found_in_species
GATGGCTCCGTCAATAAGGTACATTCGTAGGACACAGTACGGGAGGCCAGAC	1067302	1067779	1067829	1067777	-1	supercont1.23	PITG_22934	1067302	1068204	None	6864	856	31729	No_constitutive_exon_found_in_species
ACGAAGCGCGCACCAAATTACCAGTTTACTCCTCGGCAGGGCGGAAAAAGAC	1262914	1262979	1262864	1262916	1	supercont1.23	PITG_11396	1261170	1264563	None	6864	856	31729	No_constitutive_exon_found_in_species
ATCCGAACGGGTTACTTCTTGAAATATCAAGTGTCGTTAAACGCGGGCAGTG	1366201	1366257	1366151	1366203	1	supercont1.23	PITG_11410	1364406	1366257	None	6864	856	31729	No_constitutive_exon_found_in_species
AGGGATGTCCTGTCCTCTGTGGGAATGTTGGAAGACGCGACGTGGGACAGCG	1848320	1848709	1848270	1848322	1	supercont1.23	PITG_11462	1847989	1849909	None	6864	856	31729	No_constitutive_exon_found_in_species
CGTCAGCCCGACGTGGAGTGATCAATGATCCACGAACGCAAGGGGTGCAGTT	2212926	2213502	2212876	2212928	1	supercont1.23	PITG_11510	2212646	2213502	None	6864	856	31729	No_constitutive_exon_found_in_species
CTGGGGCCAGTAGCTGCGATATCGAGGTATCTTCGTCAGAATGTGGGGAGGA	2325758	2326613	2325708	2325760	1	supercont1.23	PITG_11520	2325407	2326613	None	6864	856	31729	No_constitutive_exon_found_in_species
TGTACTTCGACGACGATGATGATTCAACCAGAGAAAGCGATGGGCACAAGTC	42520	42537	42587	42535	-1	supercont1.22	PITG_11534	42520	42993	None	6864	856	31729	No_constitutive_exon_found_in_species
GCCACTGACGGCAAGGAAAAGGATGATGCAACTACGGATGGGACTGCGAGTG	843428	844326	843378	843430	1	supercont1.22	PITG_11631	839892	844326	None	6864	856	31729	No_constitutive_exon_found_in_species
GAGATTTTTACAGACTCCAAATCGTCAGAGCGAGTTGAGGGAGAATCAAGTG	1473716	1473829	1473879	1473827	-1	supercont1.22	PITG_11724	1473716	1474490	None	6864	856	31729	No_constitutive_exon_found_in_species
AGAAAAGAGCCTGATCGCCTTTCTATTAATACAGATGTGAAGGGTTGCAGTA	2000431	2000457	2000507	2000455	-1	supercont1.22	PITG_11775	1999436	2001201	None	6864	856	31729	No_constitutive_exon_found_in_species
ATCGCCCAGACCAGTCAGTTGAGATTAAGCGCGGGGGGGGGGGGGGTTAGCG	2000060	2000309	2000359	2000307	-1	supercont1.22	PITG_11775	1999436	2001201	None	6864	856	31729	No_constitutive_exon_found_in_species
TACTCAGGTTGACAAAGAAAAAAAGACCAATCACCAGGGAAATATGGTAGAC	2195692	2195816	2195866	2195814	-1	supercont1.22	PITG_11780	2193498	2198914	None	6864	856	31729	No_constitutive_exon_found_in_species
GAGTGCTCAAGGATGGTCCGGCGAGAGCTTTGGAGCCAGTGAAGGGGTAGGG	2193498	2194450	2194500	2194448	-1	supercont1.22	PITG_11780	2193498	2198914	None	6864	856	31729	No_constitutive_exon_found_in_species
TGCATATCATTGTCAACTACCACTCATTTCGAAAGTGAGGGGGGGGGCAGCG	2249369	2249661	2249319	2249371	1	supercont1.22	PITG_11782	2247624	2250941	None	6864	856	31729	No_constitutive_exon_found_in_species
CGACGTAGATGACTTTGTCGTGGGGGGATATGGAGCGGGAGGAGGCGCAGGG	215930	216079	215880	215932	1	supercont1.21	PITG_11812	215593	218665	None	6864	856	31729	No_constitutive_exon_found_in_species
CTTTAGTCTTGGCTCATCAAGTCTTGGAGGTGAACCAATGGGACAATCAGTC	786303	786621	786671	786619	-1	supercont1.21	PITG_11888	783769	787060	None	6864	856	31729	No_constitutive_exon_found_in_species
GTTTAGGCGACTAGATTCACTTTCGAATTTGCGGAGTATGGGGACACTAGCT	1269164	1269295	1269114	1269166	1	supercont1.21	PITG_11955	1268046	1269295	None	6864	856	31729	No_constitutive_exon_found_in_species
AGTAAATAAACTTACCGTGGCTTGATAAACTTCTTGATTATGGGAAGAAGTG	432163	432212	432262	432210	-1	supercont1.24	PITG_12088	432017	432649	None	6864	856	31729	No_constitutive_exon_found_in_species
CGTGTAGTTTTCTAGCAATGTATTTATGCATTTTGTTACGACGGGGACAGCG	1046483	1046736	1046433	1046485	1	supercont1.24	PITG_12159	1045848	1047158	None	6864	856	31729	No_constitutive_exon_found_in_species
CAGCGTCTTTTAACGACTTGGTACGTTGAAAACTGTATTGGGAACAATAGGA	1138837	1139200	1138787	1138839	1	supercont1.24	PITG_12174	1138471	1140528	None	6864	856	31729	No_constitutive_exon_found_in_species
GAGATCCTGTAGGCGGGGATACCCGAAGCGTCAGTCGGGGAGCAATTAAGAT	1457105	1457171	1457221	1457169	-1	supercont1.24	PITG_12242	1456865	1457443	None	6864	856	31729	No_constitutive_exon_found_in_species
CAAGACATGCAAGTCGTATCTTGCACCGCTTCTAAGGGGAAAATATGCAGAC	1643461	1643667	1643411	1643463	1	supercont1.24	PITG_12252	1639192	1643667	None	6864	856	31729	No_constitutive_exon_found_in_species
CGCTCCGACGTGCAAGTCGGCAACATGGCTTGCACAAATTGGGCAATTAGTC	1804868	1805175	1805225	1805173	-1	supercont1.24	PITG_12282	1804868	1805321	None	6864	856	31729	No_constitutive_exon_found_in_species
AGTACAGCAAAACAAGCGGTACTAATATTTTCTTGTGCGGGATATGGCAGAT	1921773	1921893	1921943	1921891	-1	supercont1.24	PITG_12298	1920842	1922468	None	6864	856	31729	No_constitutive_exon_found_in_species
TCGGTGTGTAGGCTCGACTGATCCTCGTCGGTTGCAAGGCAAGGGTATAGCT	1937323	1937410	1937273	1937325	1	supercont1.24	PITG_12303	1936740	1938043	None	6864	856	31729	No_constitutive_exon_found_in_species
ACAGTGTTGGAGCTGAGCTTATGTCGACAAATGACACCGGGACTGGACAGGT	180760	180979	181029	180977	-1	supercont1.26	PITG_12340	180760	181539	None	6864	856	31729	No_constitutive_exon_found_in_species
GGAATCAATTCGAGAACGACGAGGGCGATCTGTGCTGGGTGGGGTTCGAGAC	183091	183635	183041	183093	1	supercont1.26	PITG_12341	182257	183635	None	6864	856	31729	No_constitutive_exon_found_in_species
TCAAAGGTAATCCCATCAGCTTTATGAGTATCTCCGGGAAAAGTTGGAAGAG	304801	305238	305288	305236	-1	supercont1.26	PITG_12372	304801	305500	None	6864	856	31729	No_constitutive_exon_found_in_species
GTCAGCACTTCACTCTGCTATGGGGTCGAATGTGGCTGTGTCTGGGAAAGGA	755390	755964	756014	755962	-1	supercont1.26	PITG_12429	755303	756306	None	6864	856	31729	No_constitutive_exon_found_in_species
GGTCAGGATTCTTCTCAAGGTAGAACAGCGTCGACGCAACAGGGCGCAAGCT	985219	985662	985712	985660	-1	supercont1.26	PITG_12459	984798	985729	None	6864	856	31729	No_constitutive_exon_found_in_species
ATTATATCAAGATTTCATCGTCGTGTATTGTTGGACTTTGGGTAATGCAGGG	1318693	1318729	1318779	1318727	-1	supercont1.26	PITG_12498	1317827	1319410	None	6864	856	31729	No_constitutive_exon_found_in_species
CTCTCGGAGTCGCAGCCCCACCTTCGCGTCATCTCGCTCTGGGAGCGAAGAG	1480083	1480487	1480033	1480085	1	supercont1.26	PITG_12525	1479887	1480487	None	6864	856	31729	No_constitutive_exon_found_in_species
CCAGAGACATGCACTGAATCCTAACCCAAGGGCTTGGGCTGGATGTACAGGA	1664727	1666257	1666307	1666255	-1	supercont1.26	PITG_12552	1663737	1666530	None	6864	856	31729	No_constitutive_exon_found_in_species
TAAGCTCTGTGATCGTATTTCATCTACTCTAATGTTCCCCAGAGAGGGAGAC	1879969	1881411	1881461	1881409	-1	supercont1.26	PITG_12572	1879969	1882824	None	6864	856	31729	No_constitutive_exon_found_in_species
TCCGCCGTTGCCAAGTCGAGCTGATGCAATACTGACTATACGAGTGGGAGAA	661948	663741	663791	663739	-1	supercont1.31	PITG_12607	661948	663801	None	6864	856	31729	No_constitutive_exon_found_in_species
CAGCAGCACGTTTAGTTCAGCAGAGTCTCGACTACCTGGAGGTTGGGCAGTT	1161475	1161492	1161425	1161477	1	supercont1.31	PITG_12620	1159812	1161492	None	6864	856	31729	No_constitutive_exon_found_in_species
GCGGGGCATATCTAAGTGTTTGCAGCGAGAGGGCGACGTGGGGTTGACAGCC	1693437	1693733	1693783	1693731	-1	supercont1.31	PITG_12648	1693093	1694464	None	6864	856	31729	No_constitutive_exon_found_in_species
AGGTGCTCTGTCGATCATAACTTTTTGTACACGGTACTCGGGGGGATGAGCG	901564	901634	901684	901632	-1	supercont1.27	PITG_12735	901181	901749	None	6864	856	31729	No_constitutive_exon_found_in_species
AGGGCGCCGAATAATGGTGGTTCTGGTGCTTGGTCTGTTTGGTCGGGAAGCC	1217794	1218366	1217744	1217796	1	supercont1.27	PITG_22977	1217470	1218366	None	6864	856	31729	No_constitutive_exon_found_in_species
CGACAGAAAGAGGAGACGCAGGAGTTGCTCCGCACGGGTGGGAGTAGCAGGG	1567168	1567285	1567335	1567283	-1	supercont1.27	PITG_12817	1567168	1568463	None	6864	856	31729	No_constitutive_exon_found_in_species
TTAAACCCGCGGTCAGTGACTCCGCTTCAGCGGGTATTATAATGGGAAAGAT	1911846	1912002	1912052	1912000	-1	supercont1.27	PITG_12856	1911379	1912524	None	6864	856	31729	No_constitutive_exon_found_in_species
CGTCTACTGCCGTCCATTTGCGAGCCGATTGGTCGCTCGGGGGGATACAGAG	2000609	2000655	2000559	2000611	1	supercont1.27	PITG_12888	2000105	2000758	None	6864	856	31729	No_constitutive_exon_found_in_species
GCCCACGTCTCATGTGTCATGTAATGTACAGGAAGCGGTTAGGGTTGCAGAT	224617	224853	224567	224619	1	supercont1.25	PITG_12920	224418	225987	None	6864	856	31729	No_constitutive_exon_found_in_species
CGCCTCAGCTTCAGCTCCTCAAGACGCACCTGACTCGACCGCTAAGGGAGAC	361775	362259	362309	362257	-1	supercont1.25	PITG_12939	361679	365640	None	6864	856	31729	No_constitutive_exon_found_in_species
ACATGTAGTGGCAGACTCAGCTACGTCCACTGGAGCTCGTGGGGCTGAAGAA	556481	556623	556673	556621	-1	supercont1.25	PITG_12969	556228	557728	None	6864	856	31729	No_constitutive_exon_found_in_species
ATGGTCGACGTTTGTTAGCAAGTTGCATCAAGTCTCACGGGCTGAAACAGTC	579909	580147	579859	579911	1	supercont1.25	PITG_12974	579546	580432	None	6864	856	31729	No_constitutive_exon_found_in_species
CGTAAAGTTCTTCTTCTCGAGTGTATCGCCGCCGAGGGAGCAAAAATGAGCC	784477	784579	784427	784479	1	supercont1.25	PITG_13019	783428	784579	None	6864	856	31729	No_constitutive_exon_found_in_species
CAGCTCAGGCTTCAACAGTGTCAGTACCAGAAGTAGTGCCGGAAGGGAAGCC	869092	870548	869042	869094	1	supercont1.25	PITG_13029	860664	870910	None	6864	856	31729	No_constitutive_exon_found_in_species
ATTGAACGCTTTAGTAAGGATGTTCTAGTGGCTAACTCGTAGTGGGGCAGGT	1243340	1243748	1243798	1243746	-1	supercont1.25	PITG_13083	1243340	1244126	None	6864	856	31729	No_constitutive_exon_found_in_species
ATGAGTTGTTTCACTTTACTCCAAACAAGTAGCGAGTAATGGGTTGAAAGGC	1331146	1331736	1331786	1331734	-1	supercont1.25	PITG_13096	1329829	1332417	None	6864	856	31729	No_constitutive_exon_found_in_species
AGTGGGTAGTGATAGCGATGGCAATAGCTCTGCGGCGACAGGGTTGATAGGG	1762832	1763604	1763654	1763602	-1	supercont1.25	PITG_13147	1761814	1764787	None	6864	856	31729	No_constitutive_exon_found_in_species
CGCAGCAGCGTCAAAAGCCCAGCGAGGACGAGACGCTGCAGGGCCGTAAGCT	1812031	1813537	1811981	1812033	1	supercont1.25	PITG_13152	1811857	1813537	None	6864	856	31729	No_constitutive_exon_found_in_species
AGCAGAAGGTGTTGAAAGTGTTGCTGTATCTGGATCAGGGGAATCGGTAGAC	1942604	1949701	1949751	1949699	-1	supercont1.25	PITG_13168	1942604	1955594	None	6864	856	31729	No_constitutive_exon_found_in_species
GTACTACAAAACATTCTCGGTTGCTGAAGAAACGATGGAATCGAAGGGAGAC	909155	909223	909273	909221	-1	supercont1.28	PITG_13273	907670	911481	None	6864	856	31729	No_constitutive_exon_found_in_species
AATGTACGAGCTTAATTTGTGTCTTGCTGTCACGTGATGGGATAACTGAGCT	926998	927250	927300	927248	-1	supercont1.28	PITG_13281	926640	927815	None	6864	856	31729	No_constitutive_exon_found_in_species
TGAATTTTGACTCCTGGCAAGTTGTGACCCTGCACTACTTCGGCTGGGAGAT	1069773	1069841	1069723	1069775	1	supercont1.28	PITG_13308	1068960	1069841	None	6864	856	31729	No_constitutive_exon_found_in_species
TCAGCACCGACAGCTAAAGATGCCACAACACAATCCACTCCAAGTGGGAGAA	1070433	1070643	1070693	1070641	-1	supercont1.28	PITG_13309	1070300	1071665	None	6864	856	31729	No_constitutive_exon_found_in_species
GTTTGTGTTTCAGGCAATGATCAAGTCATTGGCGGTGGAGTGGGGGCAAGTA	1159326	1160011	1160061	1160009	-1	supercont1.28	PITG_13341	1158438	1160723	None	6864	856	31729	No_constitutive_exon_found_in_species
TATTTAATACAGGGAGTTTTAATGATCTTTGTGTCGATTGGGGTGTGCAGAC	1170211	1170278	1170161	1170213	1	supercont1.28	PITG_13344	1169585	1170965	None	6864	856	31729	No_constitutive_exon_found_in_species
CTGCTAAGGCCATCGGCAGCGTCTAGTCGCCTGGACTTATAAACTGGGAGCG	1216504	1216825	1216454	1216506	1	supercont1.28	PITG_13353	1216450	1216825	None	6864	856	31729	No_constitutive_exon_found_in_species
AAACCCTGATCGATACTCGACCCACTCGGTTCGAATTGGGGGCGCGACAGCG	1267808	1267853	1267903	1267851	-1	supercont1.28	PITG_13358	1267725	1268535	None	6864	856	31729	No_constitutive_exon_found_in_species
AACTTGATGGAGGAGACAACTGAACAAAAGCTTCCAAGACACAGGGACAGCG	1568218	1571423	1571473	1571421	-1	supercont1.28	PITG_13366	1568218	1572208	None	6864	856	31729	No_constitutive_exon_found_in_species
CGCTAATGCAAACTCTAACTTGTGCGTGCTTGTGATTCTGGGCAATGTAGCC	1735073	1735168	1735218	1735166	-1	supercont1.28	PITG_13406	1734557	1735851	None	6864	856	31729	No_constitutive_exon_found_in_species
GCTGCTACCAGTAGTAGGAGCACCTTCGAGTGACGAGGATAGGGGGCCAGTA	1908165	1908251	1908115	1908167	1	supercont1.28	PITG_13432	1907528	1908554	None	6864	856	31729	No_constitutive_exon_found_in_species
TGTTGATAAGGCGTTAATGAAAGTGTATTGTCTATCGCCATTAATGGGAGAG	334745	335006	334695	334747	1	supercont1.29	PITG_13477	332298	335006	None	6864	856	31729	No_constitutive_exon_found_in_species
AAATCGCTAATTTTTATTCTGTTTCTAAATCTTAATCGCTTGTGGGGAAGAT	623138	625325	625375	625323	-1	supercont1.29	PITG_13511	623138	626112	None	6864	856	31729	No_constitutive_exon_found_in_species
CTTGATCGAGGCAAGCGACAGCAAACAGCCAAACACCACAAGCTGGGGAGAG	1016143	1016248	1016298	1016246	-1	supercont1.29	PITG_13564	1016037	1017263	None	6864	856	31729	No_constitutive_exon_found_in_species
TGGAAAACATTCATTAATATTCGATTTAACAATTAAAACGTGGGCAACAGCA	1117905	1118015	1117855	1117907	1	supercont1.29	PITG_13580	1117598	1120294	None	6864	856	31729	No_constitutive_exon_found_in_species
AGGAGTTGGAGGATGTCACGCCCAAAAAGAACAAGAAGGGCGAAGAGGAGGA	1280948	1281122	1280898	1280950	1	supercont1.29	PITG_13595	1280408	1281122	None	6864	856	31729	No_constitutive_exon_found_in_species
AATCTTTCTCAAACTGACTTTGTATCGCTTGTGTGATTGACTGCAGGGAGCA	1323618	1323820	1323568	1323620	1	supercont1.29	PITG_13604	1319562	1323820	None	6864	856	31729	No_constitutive_exon_found_in_species
CAAATTTCCGATACTGAAAAATTGTTTTTTTTCTGGGTGGGGACTGACAGAT	1604328	1604478	1604528	1604476	-1	supercont1.29	PITG_13635	1604328	1606742	None	6864	856	31729	No_constitutive_exon_found_in_species
ATGGCTGGATCTTATATTTCCGGTGCTGATGGATCATTTGCCGGGCAAAGCT	1751249	1751416	1751466	1751414	-1	supercont1.29	PITG_13649	1751249	1752275	None	6864	856	31729	No_constitutive_exon_found_in_species
CGCAAGTTGCTGCACTGGATAAGGAGGGGAATGAACAAGACAAGGGCGAGGA	1758000	1758228	1758278	1758226	-1	supercont1.29	PITG_13650	1758000	1758693	None	6864	856	31729	No_constitutive_exon_found_in_species
TTGACGGAAATGCGATCAACTGTGTCCTGAATATAGACAACAGAAGGGAGTA	500767	501550	501600	501548	-1	supercont1.30	PITG_13765	500767	503818	None	6864	856	31729	No_constitutive_exon_found_in_species
CCGCAATGAGCTCACTGGCAGCAGCCGAGACTCAACGACGGGAACATCAGAG	545884	546187	546237	546185	-1	supercont1.30	PITG_13776	545578	546407	None	6864	856	31729	No_constitutive_exon_found_in_species
CACTCTATTCACGACTTCGACGACAGCTTCGATGACTCGAAAGGGCAAAGGA	617919	618418	617869	617921	1	supercont1.30	PITG_13788	617842	619457	None	6864	856	31729	No_constitutive_exon_found_in_species
GGGACCACGACTGACTCATAATGTTGCTTGTTGCTGTTTGGGTGCAACAGAA	722735	723183	723233	723181	-1	supercont1.30	PITG_13807	722735	723380	None	6864	856	31729	No_constitutive_exon_found_in_species
ATTCTAATGGACGGCATTTTAACCCACACGTATCATGCTTCTAGGGAAAGCT	808342	808400	808292	808344	1	supercont1.30	PITG_13833	808108	809782	None	6864	856	31729	No_constitutive_exon_found_in_species
GAGCAAGCAAATAATGACAACCGCGGAGGTGTGACGGATGGTGTTGGGAGGT	837945	838173	838223	838171	-1	supercont1.30	PITG_13838	837171	839995	None	6864	856	31729	No_constitutive_exon_found_in_species
GAACATCACACGACAATGACATGTACTTTTCCACCTCCGTCCAACGGGAGGC	913264	913327	913214	913266	1	supercont1.30	PITG_13850	911750	914575	None	6864	856	31729	No_constitutive_exon_found_in_species
GATGAGCGCGCAATTTATCGATGGGTAGGTGCAGCTAGTCGATCGGGTAGGC	941275	941430	941225	941277	1	supercont1.30	PITG_13858	941245	942235	None	6864	856	31729	No_constitutive_exon_found_in_species
GGATCGTGGGAGTCTCTGCTAACAGCGTACTGTACGATGGAGGGACGTAGGC	942079	942235	942029	942081	1	supercont1.30	PITG_13858	941245	942235	None	6864	856	31729	No_constitutive_exon_found_in_species
GCAACGGCACAGCCTACCATATCCTCTTTTAACCGATAACGTGGGCTAAGCC	972134	972946	972996	972944	-1	supercont1.30	PITG_13868	970886	973414	None	6864	856	31729	No_constitutive_exon_found_in_species
GTCAATACGTACGGATCTCATCCATTCTTTCTTGGTATTAACAGGGCCAGGC	994767	996705	994717	994769	1	supercont1.30	PITG_13873	994123	996705	None	6864	856	31729	No_constitutive_exon_found_in_species
GATTTGCCTGTACACCAGCGTGGAGAGCTGTTGATGGGGCGATGAAAAAGGG	1057133	1057603	1057083	1057135	1	supercont1.30	PITG_13888	1055815	1057603	None	6864	856	31729	No_constitutive_exon_found_in_species
TGGTAGTACGGGGTTGTTCACAGCCTCAGCGGCGACGAACGGGGCACCAGCG	1210328	1210706	1210756	1210704	-1	supercont1.30	PITG_13927	1209884	1210997	None	6864	856	31729	No_constitutive_exon_found_in_species
AGCCCGTCGTGGAGCTTGTTGGTGGTGGTGTGCATTGACGGGGAATCCAGTG	1302366	1302462	1302316	1302368	1	supercont1.30	PITG_13937	1301909	1302575	None	6864	856	31729	No_constitutive_exon_found_in_species
CCGAGCTCCGAGATCACCTGGCCGTCAACGAGGCCTCCTCGGGGCTGCAGGC	1604905	1605182	1604855	1604907	1	supercont1.30	PITG_13964	1604735	1605584	None	6864	856	31729	No_constitutive_exon_found_in_species
CCGGCCCTCGCTCACGGTTTCCGGCCCCGCCGGCGACGAGGGCGAGGAAGAC	1605399	1605584	1605349	1605401	1	supercont1.30	PITG_13964	1604735	1605584	None	6864	856	31729	No_constitutive_exon_found_in_species
TTATAAACGTTTGGAATCTGACTTAACTAAGAGGGTTTTGGGGCGTGCAGAT	1713598	1713851	1713901	1713849	-1	supercont1.30	PITG_13988	1713598	1717141	None	6864	856	31729	No_constitutive_exon_found_in_species
GAGCTGGCGCCAGTGGGGAACCAGACCACGAACCTCCCATGGACGGGAAGCC	1866652	1866846	1866896	1866844	-1	supercont1.30	PITG_14002	1865449	1866946	None	6864	856	31729	No_constitutive_exon_found_in_species
GAGACTTACGATGAAGACAGCTGAATGCCCGGAATTTTTGCGGGGGATAGTG	229742	229751	229801	229749	-1	supercont1.32	PITG_14030	229742	230485	None	6864	856	31729	No_constitutive_exon_found_in_species
GCTAACAGACGCGCCACTTCTCTTAATGAATGGCAATGGGTGGACCAAAGAT	624102	624189	624052	624104	1	supercont1.32	PITG_14092	622942	624189	None	6864	856	31729	No_constitutive_exon_found_in_species
TGACGGACCATAAGCGGGCTAACTGCTTGACCTGTGCGAGGGGGAATCAGAC	808689	808747	808639	808691	1	supercont1.32	PITG_14130	807725	809107	None	6864	856	31729	No_constitutive_exon_found_in_species
CACGACAAGTCCTTATGCAGCCCTAAAAATATCCTGGTGACGGTGGGTAGCG	946066	946392	946442	946390	-1	supercont1.32	PITG_14161	946066	947140	None	6864	856	31729	No_constitutive_exon_found_in_species
TTTTCTTACACGTAAGGGGGTCTCATAGTCGCCACTCTTGGGTCAAATAGGG	960398	960966	961016	960964	-1	supercont1.32	PITG_14163	960398	961970	None	6864	856	31729	No_constitutive_exon_found_in_species
GTCACGTGAGCACGGAGCCGGAGGATGCATTGGCAACTTGGGGCACGGAGTT	1118041	1118317	1118367	1118315	-1	supercont1.32	PITG_14187	1118041	1118994	None	6864	856	31729	No_constitutive_exon_found_in_species
GTGAGGACCAAAGTCCGTCGGCACGCGGTGACGATGGGCGTGGAGTGGAGAG	1821282	1821677	1821727	1821675	-1	supercont1.32	PITG_14273	1821208	1821754	None	6864	856	31729	No_constitutive_exon_found_in_species
GACCAAAGACTATTCAGATAACTCATACACACAATGACCGGGACGGTCAGTC	660702	661018	660652	660704	1	supercont1.34	PITG_14383	660332	661458	None	6864	856	31729	No_constitutive_exon_found_in_species
AGTATTTTTGTGAAGTAACATCGTAACATACTTGGTGGATGCGAGGGTAGAC	808026	808294	807976	808028	1	supercont1.34	PITG_14412	807471	808599	None	6864	856	31729	No_constitutive_exon_found_in_species
ATATGCGTGGGCAGTTCTCTCCTCTACTCTATTTGCTCAACGGGGCAAAGTG	831213	831242	831163	831215	1	supercont1.34	PITG_14417	831165	831893	None	6864	856	31729	No_constitutive_exon_found_in_species
GTGAACGGAGCTCTGGTGCATCGTTGTGGAAGCTCACGGTTGGGACATAGGC	1022310	1022413	1022260	1022312	1	supercont1.34	PITG_14448	1021332	1022413	None	6864	856	31729	No_constitutive_exon_found_in_species
CTAGTAGTGCGAGATCCGACGCGAATAGTGACGCCGAGGGCAATGTGGAGGT	1329043	1329446	1329496	1329444	-1	supercont1.34	PITG_14498	1328878	1329770	None	6864	856	31729	No_constitutive_exon_found_in_species
ATACCAGCGAAGGTGCCGCGATGGTTGACGACCCCGACTCAGAGGGTGAGCC	1360982	1360990	1360932	1360984	1	supercont1.34	PITG_14504	1360333	1360990	None	6864	856	31729	No_constitutive_exon_found_in_species
CGGTCTAGTTGGCAACGTCGGCCCGCCAAACAATCAGAGGCAGGGGGAAGCG	52253	52276	52326	52274	-1	supercont1.36	PITG_14551	52253	52882	None	6864	856	31729	No_constitutive_exon_found_in_species
GGGATGAAGCAGTGCAAGTTCTTCATGCAGGGACATTGTCGTATGGGCAGCA	1334221	1335887	1334171	1334223	1	supercont1.36	PITG_14747	1332888	1335887	None	6864	856	31729	No_constitutive_exon_found_in_species
GCGAGGAGAACCCGACGTAGGGCATGATGGGACGAGTGAGGGAGCTGAAGAT	1340387	1342303	1340337	1340389	1	supercont1.36	PITG_14749	1339981	1342303	None	6864	856	31729	No_constitutive_exon_found_in_species
AAAAGTACAAGATGTCTGATGTGGAGAGTTGGATTGAAGAGGAGGGAAAGTA	1602676	1602971	1603021	1602969	-1	supercont1.36	PITG_23333	1602558	1603313	None	6864	856	31729	No_constitutive_exon_found_in_species
CTGAAAGTAGAGGTTGGGATTTACTAAACCTACTAGCCAGGGGGTCGTAGCT	248618	248982	248568	248620	1	supercont1.33	PITG_14795	248342	248982	None	6864	856	31729	No_constitutive_exon_found_in_species
CTAAACGGGGTGCACTCAATGCCCTATTGCGCTGATTCGGGGGCGGATAGAA	341851	341987	341801	341853	1	supercont1.33	PITG_14814	340614	341987	None	6864	856	31729	No_constitutive_exon_found_in_species
GGCTGATCGCAAACCTGCTTCCCCAATCATTAAAGCAGGGAGTTAAGCAGTG	418616	418619	418566	418618	1	supercont1.33	PITG_14829	418070	418719	None	6864	856	31729	No_constitutive_exon_found_in_species
CTGATAACCTTTGGCCGTTATGGACTAACTTATCAGCTACAGGGACACAGGT	537173	537278	537123	537175	1	supercont1.33	PITG_14841	533481	537278	None	6864	856	31729	No_constitutive_exon_found_in_species
TTGCTTCCCCTCAGTGCCACTTGTGAGCTCAAGCACCTTCGGGTTGGTAGAC	1250422	1250535	1250585	1250533	-1	supercont1.33	PITG_14950	1250422	1250878	None	6864	856	31729	No_constitutive_exon_found_in_species
GCTAGTGGCGCAATTAGTGTCTAACGCGGTTGCGGTGGGGGCCGATGAAGTC	1252442	1252530	1252392	1252444	1	supercont1.33	PITG_14951	1252252	1255928	None	6864	856	31729	No_constitutive_exon_found_in_species
CTCGCATCAGTGCTCCTGATTTGGCGGATATTGCAGAAGGGCTGAATAAGTT	200455	200478	200405	200457	1	supercont1.38	PITG_15014	199824	200478	None	6864	856	31729	No_constitutive_exon_found_in_species
GCAGAACTCCGCGTGTCTTTCCTACGTAACATGATGCAGACGCAGGGCAGCT	236493	238056	238106	238054	-1	supercont1.38	PITG_15015	235358	238343	None	6864	856	31729	No_constitutive_exon_found_in_species
TAAGTTCACGAAGCAGACGACGAGCCAGTATGGCAGTGTAGGGGGCGAAGCA	558208	558216	558266	558214	-1	supercont1.38	PITG_15051	558208	559632	None	6864	856	31729	No_constitutive_exon_found_in_species
CGGTGGTAATGTACGCTGTTCTAACGTCAATTTTACCATCGGCTGGGAAGGC	634920	634937	634987	634935	-1	supercont1.38	PITG_15065	633887	635252	None	6864	856	31729	No_constitutive_exon_found_in_species
GCTTCCACTTCGTCCGATTCCCTCGCAGATGCGATATTGAAAGGGACCAGAT	669880	670059	670109	670057	-1	supercont1.38	PITG_15073	669470	670719	None	6864	856	31729	No_constitutive_exon_found_in_species
GCTTAAACACCATCATCACACGAAGGCTGGCTGATACATGGGACTGTGAGGA	741360	742341	741310	741362	1	supercont1.38	PITG_15087	740392	742341	None	6864	856	31729	No_constitutive_exon_found_in_species
TGGGAACTGACAAGCTCGGAATTGGTCGAACATGGGCACACAGGGGCGAGCA	130181	131182	130131	130183	1	supercont1.35	PITG_15178	126564	131838	None	6864	856	31729	No_constitutive_exon_found_in_species
CAGCGAGGTATCCCAAGAAGACCCGGGTATAACTACCGGGGATGATAGAGCA	155398	155738	155348	155400	1	supercont1.35	PITG_15179	151763	155875	None	6864	856	31729	No_constitutive_exon_found_in_species
GCGAGGTCCTAACTAAACGCTGCACGGGCCCAATTGTTGTCCGGGAACAGCC	629674	630141	629624	629676	1	supercont1.35	PITG_15237	629299	630141	None	6864	856	31729	No_constitutive_exon_found_in_species
GAATGCTGGAATGTATTGGCGCCGGTGTGAACAACGCGGCGGGTAACCAGAC	736237	736566	736187	736239	1	supercont1.35	PITG_15253	735202	736566	None	6864	856	31729	No_constitutive_exon_found_in_species
AATGGGTGTGGAGCTATGGAACACTATGTACACTAGTAGAATGGGGAGAGGA	772532	772871	772921	772869	-1	supercont1.35	PITG_15262	772242	774252	None	6864	856	31729	No_constitutive_exon_found_in_species
AAGTTCTACAGCTGGGAAGGCTTCGCCTTAGATTTGATTGGCACCGGGAGAT	871292	871521	871242	871294	1	supercont1.35	PITG_15276	870434	874185	None	6864	856	31729	No_constitutive_exon_found_in_species
CATTTCGCCTCACATCTCAATGGAAAGTGCAGATTTCAAGTGGGAGGAAGAC	871644	872289	871594	871646	1	supercont1.35	PITG_15276	870434	874185	None	6864	856	31729	No_constitutive_exon_found_in_species
ACGTTTTGCGGCCCGCGGACGTTTCGTCCAACACACGGGAAAGAACGAAGTA	1267683	1267693	1267743	1267691	-1	supercont1.35	PITG_15327	1267136	1268043	None	6864	856	31729	No_constitutive_exon_found_in_species
TTCATCTGAAGACGTCTCTTTCTTGACACTGGTGCTGGGTCTCGGGAAAGTT	1267136	1267572	1267622	1267570	-1	supercont1.35	PITG_15327	1267136	1268043	None	6864	856	31729	No_constitutive_exon_found_in_species
TAATGCTGACGGCTAAAATCGAGCACATCGTGGCTAGGGTGATAAAATAGGC	1291689	1291752	1291639	1291691	1	supercont1.35	PITG_15331	1290894	1292313	None	6864	856	31729	No_constitutive_exon_found_in_species
GAGCGGGCGTAGTGGTTTACAAAGTTTTGTACGGTCTTGAGAGCGGGGAGCT	991456	991492	991542	991490	-1	supercont1.37	PITG_15438	991295	991764	None	6864	856	31729	No_constitutive_exon_found_in_species
TCGACGCTAACTGTGAGCTGGAATAATGTTTTGACATCGTAGGGCTGCAGCG	1004598	1004632	1004548	1004600	1	supercont1.37	PITG_15444	1001687	1004632	None	6864	856	31729	No_constitutive_exon_found_in_species
ACACTACAACGGAGGTGCGCTCTATTGAGACTCCGGCGGGTGAGCACAAGAT	1017885	1017911	1017961	1017909	-1	supercont1.37	PITG_15448	1017885	1018454	None	6864	856	31729	No_constitutive_exon_found_in_species
GTTGGGTCTTTCCTTACTACCTTTCCAGTCAACAAGAATGGTGAGGGAAGGT	1127349	1127489	1127539	1127487	-1	supercont1.37	PITG_15474	1126519	1127667	None	6864	856	31729	No_constitutive_exon_found_in_species
AGTTCACCAGAGAGCAACTGGAAGCTATGGATCCTTGTGGGGGCTACAAGAT	1127198	1127245	1127295	1127243	-1	supercont1.37	PITG_15474	1126519	1127667	None	6864	856	31729	No_constitutive_exon_found_in_species
TGTCAACTACCACTCATTCCGAAAGTGGGGGGGGGGGGTGGGGTGAACAGCG	623790	623921	623740	623792	1	supercont1.42	PITG_15555	622643	623921	None	6864	856	31729	No_constitutive_exon_found_in_species
TGTTGTTGGTATGAAGCTTCCCTCCTCTTACGCTAACGTTGTGGGTGCAGCT	838577	839225	839275	839223	-1	supercont1.42	PITG_15568	838577	839401	None	6864	856	31729	No_constitutive_exon_found_in_species
GCCGTGCTCGAGCGTTGTCCTCAATGACTGGTCTTTGTGGGTGGAGCGAGCT	916768	916981	916718	916770	1	supercont1.42	PITG_15576	916653	917564	None	6864	856	31729	No_constitutive_exon_found_in_species
GTCAGAAGCATTGGCTACAAATGACAAAAAGGGGTCCGGGACTAAGGAAGGT	1102377	1102836	1102327	1102379	1	supercont1.42	PITG_15593	1101949	1102836	None	6864	856	31729	No_constitutive_exon_found_in_species
CACAGGCTGTGGTGACGGAGGAATCCTCTCGATTGAGCTGTGCTGGGGAGCG	1305008	1305146	1304958	1305010	1	supercont1.42	PITG_15621	1302388	1305323	None	6864	856	31729	No_constitutive_exon_found_in_species
ATACCAACCGTACGGGGGGTCGTTCTGATCGGGGTTTTCGGCATGGGGAGCC	1171261	1171680	1171211	1171263	1	supercont1.40	PITG_15754	1170734	1171680	None	6864	856	31729	No_constitutive_exon_found_in_species
ACCCCAAGAAACCTGCCTGTAATGTCCAATGTCGTCCCTGGGAGCACGAGGA	1332661	1332789	1332839	1332787	-1	supercont1.40	PITG_15783	1331587	1332966	None	6864	856	31729	No_constitutive_exon_found_in_species
CCAGTAAGCTCATGAGTCATTACGCATTCTGCTGTCGTGGGAATGCGCAGCA	1414369	1415860	1414319	1414371	1	supercont1.40	PITG_15796	1414031	1415860	None	6864	856	31729	No_constitutive_exon_found_in_species
TTTGATCTGTACTCTTTCTTGTGCAAAGAGATGCTCTCTCACTCGGGAAGGA	437079	437110	437160	437108	-1	supercont1.39	PITG_15827	437079	437670	None	6864	856	31729	No_constitutive_exon_found_in_species
AGCACTGCCATCGATGCTGCAACCGATGTGTTCATTAAGTGGGCAAGCAGCG	442706	442818	442868	442816	-1	supercont1.39	PITG_15828	442706	443603	None	6864	856	31729	No_constitutive_exon_found_in_species
TACAACATCCATAATGGTCGGTCTTTTCAATGGTGTCGGGATCGGTGAAGCC	785969	786006	785919	785971	1	supercont1.39	PITG_15895	785095	786006	None	6864	856	31729	No_constitutive_exon_found_in_species
CGCTAGTTGCATGCTTACGTAGCTGTTGCAACCGCAGAAGGGTTGGGCAGCT	820424	821964	822014	821962	-1	supercont1.39	PITG_15904	820424	822052	None	6864	856	31729	No_constitutive_exon_found_in_species
CGACGCGATAACAGAAGCCGATTGGATCAACTACTTACCGGTATGGGAAGGA	1065468	1066423	1065418	1065470	1	supercont1.39	PITG_15942	1065278	1066649	None	6864	856	31729	No_constitutive_exon_found_in_species
TGCTCGTGACGTGTGTCCGCGACTGAGTAAGAACGCCAAGACGGGAGCAGCT	325121	325154	325204	325152	-1	supercont1.41	PITG_16006	325121	327110	None	6864	856	31729	No_constitutive_exon_found_in_species
TGTGAGCTGGTTTGCTGAGAATTTGGTGTACGTTGGGGTGGATCGAGTAGGT	362675	364283	364333	364281	-1	supercont1.41	PITG_16009	362675	365228	None	6864	856	31729	No_constitutive_exon_found_in_species
CTGTCACTAAATACTGTCTTGCCTTAGACGTTGGATGGGCTGAAGGACAGGA	394804	395139	394754	394806	1	supercont1.41	PITG_16017	394171	395315	None	6864	856	31729	No_constitutive_exon_found_in_species
TGGTGAGACTGGAACTGGCGATGGGGACAAGAAGGCAGATGGGTCAAAAGAT	422004	423371	421954	422006	1	supercont1.41	PITG_16023	420608	423371	None	6864	856	31729	No_constitutive_exon_found_in_species
GCCCAACTACTACTATTACAACGGCATCACCTGAGAGCATAAGAAGGGAGTC	550685	550723	550635	550687	1	supercont1.41	PITG_16039	549946	550723	None	6864	856	31729	No_constitutive_exon_found_in_species
GATCGGCGCCTTCGCCCCGATGATCGGCAATAATGGGATCGGGTCGATAGCG	615345	615533	615583	615531	-1	supercont1.41	PITG_16050	614917	617898	None	6864	856	31729	No_constitutive_exon_found_in_species
GCCGTAGGTGGCAAGAATGAGGCCCTTGAATCTAATAAAGGGCTGGACAGGT	819487	819714	819764	819712	-1	supercont1.41	PITG_16094	819487	819966	None	6864	856	31729	No_constitutive_exon_found_in_species
ACACTAAAGCACAAGACAAGGAGCGTCGACAGAGGCAAAGGGAATGAGAGGA	824990	825027	824940	824992	1	supercont1.41	PITG_16096	824343	826930	None	6864	856	31729	No_constitutive_exon_found_in_species
TAAGATGCAGGCCGAAATTGTGGATCGCGTTGTAGTGTTACTGGGGCAAGGA	943383	943439	943489	943437	-1	supercont1.41	PITG_16110	940438	947358	None	6864	856	31729	No_constitutive_exon_found_in_species
ACCATGACAACGGCCAACGCTACTGTGCAACTTAACCCCGGGAAGCTCAGCA	942873	943327	943377	943325	-1	supercont1.41	PITG_16110	940438	947358	None	6864	856	31729	No_constitutive_exon_found_in_species
CCTGCAAATGCACTTTTGGTTCGAGTGTTTGCATTGTCAATGGGCGGCAGAC	941927	942196	942246	942194	-1	supercont1.41	PITG_16110	940438	947358	None	6864	856	31729	No_constitutive_exon_found_in_species
CGATTGGTCGAAAAGACTTAAAAAACGCTGATTGGCTATGTGGGGTACAGCT	1097719	1098330	1098380	1098328	-1	supercont1.41	PITG_16126	1097455	1100442	None	6864	856	31729	No_constitutive_exon_found_in_species
ATGACAGGTATTGGTATTCACGATAGCGATGACGTTGAGGGGAAAGGAAGGA	1301911	1302120	1302170	1302118	-1	supercont1.41	PITG_16149	1301721	1302564	None	6864	856	31729	No_constitutive_exon_found_in_species
AGAACGAGTTACAAATGATATCGATTCTCGTGTGTCGGGTGTGGAAATAGAA	1369286	1369359	1369236	1369288	1	supercont1.41	PITG_16156	1368793	1369967	None	6864	856	31729	No_constitutive_exon_found_in_species
ATATGAAGGTGGCGGCCAAGATTGCAGAGCTCCTCGGAGAATGGGCAAAGTG	123934	124537	124587	124535	-1	supercont1.43	PITG_16163	123934	124603	None	6864	856	31729	No_constitutive_exon_found_in_species
AGTTGATGTATATACTGAATCTTGGTAGCAGCCAGGGGTTAGCAGTGCAGCT	296223	296627	296173	296225	1	supercont1.43	PITG_16178	293884	297033	None	6864	856	31729	No_constitutive_exon_found_in_species
AAAGCCGCCCATACAGAGCATGTACACTCTGCAGAGGAAGGTGAAGGGAGTC	303948	305091	303898	303950	1	supercont1.43	PITG_16179	302286	305145	None	6864	856	31729	No_constitutive_exon_found_in_species
TTGTCACCTGAAGTAGGGAGTATTTCTGGTGAAACTCGGGGCTTGAAAAGAG	449194	449993	449144	449196	1	supercont1.43	PITG_16190	447719	449993	None	6864	856	31729	No_constitutive_exon_found_in_species
TCGCCCTACGCGCTCTCCTCCTCGTGATGGCTGTCTGTTCTGCAAGGGAGAA	508455	508550	508600	508548	-1	supercont1.43	PITG_16194	508130	508899	None	6864	856	31729	No_constitutive_exon_found_in_species
CTGGCAGTTAATGGCAAGAAGGCTCATCACTGCTCGCTTCGGTATGGGAGAG	1009224	1009359	1009409	1009357	-1	supercont1.43	PITG_16257	1008308	1010102	None	6864	856	31729	No_constitutive_exon_found_in_species
CGTGAAGAACAATGCTCCATGCTTCCGTGTTCTCCAATGGAAGCGGGTAGTT	1025286	1025313	1025363	1025311	-1	supercont1.43	PITG_16258	1024869	1025391	None	6864	856	31729	No_constitutive_exon_found_in_species
TGTTCGCAGTTGCTACCAGCTACAGGTTAAACGGGTAGACACAGGGTCAGTT	1092588	1092707	1092538	1092590	1	supercont1.43	PITG_16268	1091338	1092707	None	6864	856	31729	No_constitutive_exon_found_in_species
TAGCTGAGGGTCGCGGGCAATCCCTTTGTCTTTGCGGTGGGAGTGGAGAGAC	1338208	1338698	1338748	1338696	-1	supercont1.43	PITG_16289	1337832	1338962	None	6864	856	31729	No_constitutive_exon_found_in_species
AGATTCGTCCAGAAGTGAGGAACATGTAGTCATCGCTGTGTATGGGACAGTG	735226	735271	735321	735269	-1	supercont1.45	PITG_16350	735226	736226	None	6864	856	31729	No_constitutive_exon_found_in_species
AGCGGAAGTTTGTCAACTGAAACCTCGACTTTTTCCTCATCGGGAAGCAGCG	1125921	1126171	1126221	1126169	-1	supercont1.45	PITG_16382	1123974	1127465	None	6864	856	31729	No_constitutive_exon_found_in_species
GGCAGATGAAGTGCCAGTCACTTCTGTGGTTAAAACGCAGACAACGGGAGTA	513940	514710	513890	513942	1	supercont1.44	PITG_16456	513387	515993	None	6864	856	31729	No_constitutive_exon_found_in_species
CACATCAATTGACTTGGTTGGATATTTTTATTCACTGGGGAATGATGTAGAT	520070	520122	520172	520120	-1	supercont1.44	PITG_16459	519628	520920	None	6864	856	31729	No_constitutive_exon_found_in_species
TAATGAGCGCGATGTCCACCAATGTCATGGCGCTTAGCGGGATGGTGGAGGC	1065937	1065982	1066032	1065980	-1	supercont1.44	PITG_16540	1065937	1066468	None	6864	856	31729	No_constitutive_exon_found_in_species
ACGACGATATTTTTTCGCTTTAAGGCGCTTCAACAACCGAAGGGTATGAGCT	1127592	1127640	1127690	1127638	-1	supercont1.44	PITG_16551	1127509	1128278	None	6864	856	31729	No_constitutive_exon_found_in_species
GGTAACAGCGGGGAGGCGGCAGTGGGTGGATGGTGTGGAGAGCCGGGAAGGT	652770	653016	652720	652772	1	supercont1.48	PITG_16608	652561	653016	None	6864	856	31729	No_constitutive_exon_found_in_species
GGTAACCAGACGACTTCGTGAACTACTTCAACGGCAGTGCACTGGGTGAGGC	749334	749641	749284	749336	1	supercont1.51	PITG_16707	748478	749744	None	6864	856	31729	No_constitutive_exon_found_in_species
TTCGTGCTCGGCAAAACTGTTTAGCTTACGTCCAATCGCGAGGGCGATAGAC	1108863	1108909	1108959	1108907	-1	supercont1.51	PITG_16750	1104906	1109399	None	6864	856	31729	No_constitutive_exon_found_in_species
AGTGGACATCTACAATATCACGAGGCTCACGGATATTGGGAGAAGTGAAGCT	205303	205324	205253	205305	1	supercont1.49	PITG_16765	204675	205324	None	6864	856	31729	No_constitutive_exon_found_in_species
TCTAGTGAATACAGCATCACAACTAACATTTGCCGAAAGGGAGATGTTAGTT	98220	98423	98473	98421	-1	supercont1.46	PITG_16826	98220	103799	None	6864	856	31729	No_constitutive_exon_found_in_species
TAGAATAACTAAGCGCGGAAGCGTGACGCTCATGCCCCGTCGATGGGAAGGA	173584	174010	173534	173586	1	supercont1.46	PITG_16835	172798	174010	None	6864	856	31729	No_constitutive_exon_found_in_species
TAGATGAGGAAGAACAACCTAACGCAAACGAAGATTTACGCTTGAGGGAGAG	359056	359870	359920	359868	-1	supercont1.46	PITG_16854	355520	360137	None	6864	856	31729	No_constitutive_exon_found_in_species
GGATCGGCGACGACGGCTCGCGATCAGTCAAGTGCTGACTTCGGGGGCAGGT	922307	922464	922257	922309	1	supercont1.46	PITG_16921	921597	922464	None	6864	856	31729	No_constitutive_exon_found_in_species
CGCCATGGAATGCCACTTGATGAGAGCGTAATGTCGTTGCGGGGTGAAAGCA	136745	136763	136695	136747	1	supercont1.47	PITG_16952	135717	136763	None	6864	856	31729	No_constitutive_exon_found_in_species
AACGTACTTTGCCACTGACGCTATGCACTTTTGCACAAACGGGTATACAGTG	240722	241043	240672	240724	1	supercont1.47	PITG_16966	240380	244046	None	6864	856	31729	No_constitutive_exon_found_in_species
GCAGCCTGAATTATCTGACGGCTGGGATCACACTTGTCATATGGGTACAGTC	504451	504630	504401	504453	1	supercont1.47	PITG_17006	504013	504630	None	6864	856	31729	No_constitutive_exon_found_in_species
TCTCCTGGCGCAGAGCTGACACTAGACGGGCTTGTTCATGAAGGGGGAAGTA	665621	666685	666735	666683	-1	supercont1.47	PITG_17028	664581	671805	None	6864	856	31729	No_constitutive_exon_found_in_species
TCACGAACGCAGTACAACATGACAGTCTATGCGTTATTGGGTGGAGGCAGTG	909954	909962	910012	909960	-1	supercont1.47	PITG_17048	909954	911578	None	6864	856	31729	No_constitutive_exon_found_in_species
TAGCCTAGGTTGTTAAAGGGACCTGGCTAACCCCTTAACAACACGGGAAGTC	39332	39706	39282	39334	1	supercont1.50	PITG_17064	38233	39706	None	6864	856	31729	No_constitutive_exon_found_in_species
GGACATAACATTAACGTCTGACTGTTTCTTGTAATTTTTGTGGGTGACAGGT	115371	115473	115321	115373	1	supercont1.50	PITG_17075	114410	117735	None	6864	856	31729	No_constitutive_exon_found_in_species
TGTTGACATTTGCGAAAAGTGAAAATAATGCTATTACGTGGGGGTTATAGGT	132557	132641	132507	132559	1	supercont1.50	PITG_17081	131981	134666	None	6864	856	31729	No_constitutive_exon_found_in_species
ATTGACAACGACGGTCGGAACCTGACTGCTGGCGCTGGGTTGATGAACAGGA	240724	240930	240674	240726	1	supercont1.50	PITG_17094	240318	241920	None	6864	856	31729	No_constitutive_exon_found_in_species
CTCTTAATTTATCAGCATGCACCGAGCGCTGATCTGGGTGAAGTGTACAGAT	314469	314723	314773	314721	-1	supercont1.50	PITG_17108	313157	315692	None	6864	856	31729	No_constitutive_exon_found_in_species
TGCGCTCATTAAATGAGACGTTTATCTAAAGATGTTTTGTGTGGGTGTAGCT	316394	316709	316344	316396	1	supercont1.50	PITG_17109	315928	316709	None	6864	856	31729	No_constitutive_exon_found_in_species
CCTGCAGTGTTCTGTATTATCAAGGCTAACAAAGAGGTTATGGGGAACAGAT	320141	320329	320091	320143	1	supercont1.50	PITG_17111	319169	320467	None	6864	856	31729	No_constitutive_exon_found_in_species
CCATTGCTCAGCTAACGGAAGACATGGCGCGTCATACTGGGGCTGGAGAGGT	320453	320467	320403	320455	1	supercont1.50	PITG_17111	319169	320467	None	6864	856	31729	No_constitutive_exon_found_in_species
GTGAGGCGCTGTGCACTCGTGTCGGCATTATGGTGGGTGGGGAGCTCAAGTG	459705	460324	460374	460322	-1	supercont1.53	PITG_17286	459705	465624	None	6864	856	31729	No_constitutive_exon_found_in_species
AAGAACTGGTTGAAGCTGCTCCCGTCGACTGCGACCTGACCGCAGGGAAGAG	532620	533204	532570	532622	1	supercont1.53	PITG_17303	531888	533204	None	6864	856	31729	No_constitutive_exon_found_in_species
CGTATCCTGCCTTTGCAGGTGGCTCCAGCTATAACCAAGAGGGAGATGAGGA	782295	782454	782245	782297	1	supercont1.53	PITG_17343	780811	782454	None	6864	856	31729	No_constitutive_exon_found_in_species
GTGTGGGGTTGGGAGGACGAGCTTCTCCCTACCAGCGTATGGGGCTGGAGGA	842524	843832	842474	842526	1	supercont1.53	PITG_17361	841153	843832	None	6864	856	31729	No_constitutive_exon_found_in_species
CTATAAGCACGACAGGGATGCTGTGGCTGACAAGTTCTCGGGACTGGCAGGG	888613	888710	888563	888615	1	supercont1.53	PITG_17367	886322	888710	None	6864	856	31729	No_constitutive_exon_found_in_species
GGCCGAAGCGTCTCGTCAATGACGGGAGCGTGAGGGAGGGGAAGAACGAGTC	910304	910332	910382	910330	-1	supercont1.53	PITG_17371	910304	911410	None	6864	856	31729	No_constitutive_exon_found_in_species
CTCAGTTGTGACAACTGCAGCAAACCGCTAACCGTGGTACTTGGGGACAGTG	230159	230288	230109	230161	1	supercont1.54	PITG_17383	229974	231499	None	6864	856	31729	No_constitutive_exon_found_in_species
TTGCAGTGGGAACAACAGAGACGACGATATCAAGACCCAAGAGGGGTCAGAG	335972	336203	336253	336201	-1	supercont1.54	PITG_17408	325711	336350	None	6864	856	31729	No_constitutive_exon_found_in_species
GCTGATACTAGGCAAGTCGGCTCGGTTCGTCTCTAACCAGACTTGGGAAGTC	374213	374520	374163	374215	1	supercont1.54	PITG_17416	373403	374740	None	6864	856	31729	No_constitutive_exon_found_in_species
GTAATTCAAGCGCTATCTCTAGCTCACTTATTCTTCAAACCGACTGGGAGGG	405065	405260	405015	405067	1	supercont1.54	PITG_17418	404360	406212	None	6864	856	31729	No_constitutive_exon_found_in_species
ACAATGTGTTACAACTTTATAAAATTATGTCGGATCATTGCAGGGTGTAGCA	267519	267543	267469	267521	1	supercont1.55	PITG_17456	266726	267543	None	6864	856	31729	No_constitutive_exon_found_in_species
TTTCTCATGCTTTCATTGCGAAGACGATGCAAGAGTTGAAGGGCCCGAAGGG	153129	153141	153079	153131	1	supercont1.58	PITG_17481	151597	153141	None	6864	856	31729	No_constitutive_exon_found_in_species
TGATAAAAGGACAAGCAGTCGAAGCAGCTACTGCTGCTGGGACAGCGCAGTC	180399	180522	180572	180520	-1	supercont1.58	PITG_17483	179331	180780	None	6864	856	31729	No_constitutive_exon_found_in_species
AACTCTCAGTAGCCAAGTCGGTGACGGCTGCTAAGGGGGGGGCTGGGAAGAA	180278	180291	180341	180289	-1	supercont1.58	PITG_17483	179331	180780	None	6864	856	31729	No_constitutive_exon_found_in_species
GCAATGTGACACCGTCTCCAACAACTACACTAGCCTTACGGCGGGTCAAGTG	224007	224078	224128	224076	-1	supercont1.58	PITG_17502	223588	224261	None	6864	856	31729	No_constitutive_exon_found_in_species
CCATCGTGATCTAAAATCCAAGAATATTTTACTTACGAGACGTTGGGAAGCC	312986	313237	313287	313235	-1	supercont1.60	PITG_17583	312870	314781	None	6864	856	31729	No_constitutive_exon_found_in_species
CTGTAGTTCTTTGCTCACATTGTCAGCTGCTGCTGCAGGGCGTGACGAAGCA	354050	354329	354000	354052	1	supercont1.60	PITG_17588	353036	354329	None	6864	856	31729	No_constitutive_exon_found_in_species
TATATCTTATTGAGATATTTGGTGCTGAAGCTTGGGGATGGGATATACAGAA	174426	175989	174376	174428	1	supercont1.70	PITG_17699	173655	175989	None	6864	856	31729	No_constitutive_exon_found_in_species
AAGCTGGATAAACGCCGTAAAGGCGTACTAGGTCCACCGCTGGGTCAAAGCT	669094	669102	669044	669096	1	supercont1.57	PITG_17755	668672	669102	None	6864	856	31729	No_constitutive_exon_found_in_species
GGGCGTCGGGTGTTCTCTTTATCTGGAGTGCACGTACTGGGAAGCTCGAGAG	235774	235784	235724	235776	1	supercont1.56	PITG_17781	234253	235784	None	6864	856	31729	No_constitutive_exon_found_in_species
AGCAACTTGTGGTTCACCCAAGCAATTTTCCCAAGTGACAGCTGGGATAGGC	458800	458842	458750	458802	1	supercont1.56	PITG_17810	458045	459483	None	6864	856	31729	No_constitutive_exon_found_in_species
TTAAACTCATGTTTCTTGTGGGGACGGCATCCGTGTCGTCGGGAACTTAGTC	45495	45649	45445	45497	1	supercont1.61	PITG_17851	45085	45649	None	6864	856	31729	No_constitutive_exon_found_in_species
AGGGCAAGAAGCCCCACGTTCGCCAGATATCGACAGCGGTGGGCCTGAAGAT	30511	31018	30461	30513	1	supercont1.64	PITG_17898	29427	34134	None	6864	856	31729	No_constitutive_exon_found_in_species
CGTCGCTGACGGGTGAGTCGCTGCCGGTGACGAAGAACGAGGGCGACGAGGG	308670	308702	308620	308672	1	supercont1.64	PITG_17919	306905	308702	None	6864	856	31729	No_constitutive_exon_found_in_species
CGACAGTAATTGCAGTGATACTGACATTCAAAAGTGCGGGAGTGATGAAGAT	539211	539273	539161	539213	1	supercont1.64	PITG_17944	537521	541333	None	6864	856	31729	No_constitutive_exon_found_in_species
GAGTCGACGTCAAGCAGAGATGATACTGCCGAGGAGACGGACGAAGGGAGAA	413606	414228	413556	413608	1	supercont1.65	PITG_17976	413334	416662	None	6864	856	31729	No_constitutive_exon_found_in_species
AGGTCGGCGAGCGAGTGGACATGTACAGGCTCAACCAGGGCTAGATGGAGTC	461067	461081	461131	461079	-1	supercont1.65	PITG_17991	459993	461427	None	6864	856	31729	No_constitutive_exon_found_in_species
AGACTGATTCGGACGACATATTCTTACTGTCGGCGGGGGAAAAACATCAGGA	545587	545633	545537	545589	1	supercont1.65	PITG_18022	544103	545633	None	6864	856	31729	No_constitutive_exon_found_in_species
TCTCCGATTTGTTTTGTATCGAGCACGTCTCTAATATGACTAGGGACAAGGA	551185	551336	551386	551334	-1	supercont1.65	PITG_18024	550029	552449	None	6864	856	31729	No_constitutive_exon_found_in_species
CTTGTTTTCATACTGACTGGTTTTACGCGCTGTCTTTTTCGTGGGCACAGCG	595966	596050	596100	596048	-1	supercont1.65	PITG_18028	595462	597758	None	6864	856	31729	No_constitutive_exon_found_in_species
GAAACAGACACGCAAGACTTGTTGGCGCTGCGTGGCGATGATTGTGGGAGTT	680607	681015	681065	681013	-1	supercont1.65	PITG_18034	679186	681905	None	6864	856	31729	No_constitutive_exon_found_in_species
TCTGACGCAGACGACCTCTCCAGTGACACAATTGGTGGGAGGGACGACAGAA	680384	680541	680591	680539	-1	supercont1.65	PITG_18034	679186	681905	None	6864	856	31729	No_constitutive_exon_found_in_species
GAAGTGTGTGATGTTGTTTCCTTCAATCTCATTCAAACTTGTTGGGGTAGGT	360709	360882	360659	360711	1	supercont1.68	PITG_18066	359725	361406	None	6864	856	31729	No_constitutive_exon_found_in_species
GTCACGTGCAGGCTTCAAATATCTTAATGGGGTTTCTCTTTGGGCTGAAGGT	391539	392170	391489	391541	1	supercont1.68	PITG_18075	390564	392170	None	6864	856	31729	No_constitutive_exon_found_in_species
ACGTTCAGTTGATATCACTGGAGAACAAAGGCGGCCTCGTGATCGGGAAGAC	459144	459279	459329	459277	-1	supercont1.68	PITG_18084	459080	459668	None	6864	856	31729	No_constitutive_exon_found_in_species
CAGAGCAACCGGAGATACGAACAGAGACTCCAGATCCGGAGGGAGCGCAGAA	516731	516830	516681	516733	1	supercont1.68	PITG_18088	516256	518247	None	6864	856	31729	No_constitutive_exon_found_in_species
CCTATCTTAAATAATTTGTTACAAGAGATGGCTCAAAAGGGAGAAAATAGGA	84826	84904	84954	84902	-1	supercont1.63	PITG_18127	82538	88130	None	6864	856	31729	No_constitutive_exon_found_in_species
TCCTCTCGGGGACGACCACCGACTTGCCAATGAGCACGGCAGCTGGGAAGTG	420045	420436	419995	420047	1	supercont1.63	PITG_18152	419650	421682	None	6864	856	31729	No_constitutive_exon_found_in_species
TAGTGTGGAGTTGGCTGACGCTTTGTGTGTGTTTCTGCTGATGTAGGGAGGC	551055	551214	551264	551212	-1	supercont1.63	PITG_18164	551055	552325	None	6864	856	31729	No_constitutive_exon_found_in_species
ATATTACTATTTTAATTATTGAGGTGGTAGCTAACGTTGGGATGGGGTAGGG	645867	645936	645986	645934	-1	supercont1.63	PITG_18184	643444	646423	None	6864	856	31729	No_constitutive_exon_found_in_species
ACTCTTTCCGCTAGAGCTTACGACGTATAAAAGAACGAAAGGGGCTACAGCT	660924	661019	661069	661017	-1	supercont1.63	PITG_18190	659116	661950	None	6864	856	31729	No_constitutive_exon_found_in_species
TTGGGCTGATGAAGACCGTCGTCTCCAATTCGAAGATCCTGGGGCTGTAGAT	660223	660337	660387	660335	-1	supercont1.63	PITG_18190	659116	661950	None	6864	856	31729	No_constitutive_exon_found_in_species
AGACTGGCGAAGCGCACTTGGCATTGACGCGCATCGGTGGGGCTGAGAAGCG	80988	81303	80938	80990	1	supercont1.66	PITG_18202	79330	82748	None	6864	856	31729	No_constitutive_exon_found_in_species
AAGACCTGCTGACGATCAAGAAACGCGATCTGGATGAATGGGCGCGACAGGA	81506	82748	81456	81508	1	supercont1.66	PITG_18202	79330	82748	None	6864	856	31729	No_constitutive_exon_found_in_species
TCCACCAGCCCAATTACTTTCAGCTGCAGCGACTTGCATGGGGTGACAAGGA	530851	530861	530911	530859	-1	supercont1.66	PITG_18263	530739	531430	None	6864	856	31729	No_constitutive_exon_found_in_species
GCTGGACCCGAAGTACTGGACACATTTGCAGTCGTTCAAGTGGGAAAAAGAT	672703	672982	673032	672980	-1	supercont1.66	PITG_18279	671395	675164	None	6864	856	31729	No_constitutive_exon_found_in_species
CTGCGGCCGGTTTGTTCTACGAGACGGCCTTCCAAAAGCTATGGGACCAGGG	378003	378089	378139	378087	-1	supercont1.67	PITG_18338	378003	379098	None	6864	856	31729	No_constitutive_exon_found_in_species
AATGATCTCGAATCATGATTCTTACTACTGTCCCGTACCCGGGAATGCAGGG	76145	76251	76095	76147	1	supercont1.62	PITG_18418	75154	76735	None	6864	856	31729	No_constitutive_exon_found_in_species
CTTTTGTATCAACTGGTTCGCGCCGCGAAATTGTCAGCAACATGGGTGAGGA	307737	307765	307687	307739	1	supercont1.62	PITG_18442	307212	307765	None	6864	856	31729	No_constitutive_exon_found_in_species
TCTGTAACCTTCACCATCACCAAAGCCGTCACCCCATTATTGAGTGGGAGAT	261945	261956	262006	261954	-1	supercont1.69	PITG_18511	261561	262030	None	6864	856	31729	No_constitutive_exon_found_in_species
TGCGTCGCGCGCTCACGACTCTGGAAGACGCAGACGCGCTGGGGCTGCAGCT	532460	532664	532410	532462	1	supercont1.73	PITG_18602	531277	532664	None	6864	856	31729	No_constitutive_exon_found_in_species
TCCTCAGGCGTGAAAATATATATTGTGTTTTGGCTAATTAGGTTGGGCAGCA	35657	35743	35607	35659	1	supercont1.78	PITG_18621	34556	37515	None	6864	856	31729	No_constitutive_exon_found_in_species
GAGAGGATGGGCGTCTCATTGCTGCATACTACAAGAAGCGATGGGACGAGAA	315048	315083	315133	315081	-1	supercont1.79	PITG_18667	315048	315968	None	6864	856	31729	No_constitutive_exon_found_in_species
TCCCAAGAGGATCTGACTTTTAAAAATAACGCGTATGGGCACTAACGAAGGG	501305	501343	501393	501341	-1	supercont1.79	PITG_18681	500721	502285	None	6864	856	31729	No_constitutive_exon_found_in_species
TAAGTGGGGAGCAAGGTGCCGCTCTTATCCTCGCAATGAGCTGGGTGGAGAA	372333	373697	372283	372335	1	supercont1.76	PITG_18748	369190	375047	None	6864	856	31729	No_constitutive_exon_found_in_species
TGCTGTTTCTATTGGGCGCTTACGCCAATTCCACGTCTTCATGGGTCAAGTC	374026	375047	373976	374028	1	supercont1.76	PITG_18748	369190	375047	None	6864	856	31729	No_constitutive_exon_found_in_species
GCAACGAAGCGAAAAAGGAAACAAAGACAAAAATGGAAGGAAATGGGAAGCG	383142	383196	383092	383144	1	supercont1.76	PITG_18750	382529	383196	None	6864	856	31729	No_constitutive_exon_found_in_species
AAACGGCCTGGGAAAAAATTTGAGGTCATCTGACTGGTACGCCGAGGGAGCG	383956	384052	384102	384050	-1	supercont1.76	PITG_18751	383281	384470	None	6864	856	31729	No_constitutive_exon_found_in_species
TGTCCATGGTCCGTGCCGATCCCACTGTAAAGGGACATGCAACGGGGCAGAT	386785	386851	386901	386849	-1	supercont1.76	PITG_18754	386601	387418	None	6864	856	31729	No_constitutive_exon_found_in_species
TGAGTGCTGGGCGAGTACAAGGGCGGAGTGTGCACTGACGGGGAATCCAGCG	485887	485919	485969	485917	-1	supercont1.81	PITG_18808	485887	486516	None	6864	856	31729	No_constitutive_exon_found_in_species
GCGTTTTTTCACGGTGCCAGGTCGTAGATCTTGTCGGCGTTTGGGTAGAGAC	426405	426451	426355	426407	1	supercont1.82	PITG_18837	426082	426451	None	6864	856	31729	No_constitutive_exon_found_in_species
CGAATTTTAAAACGTCGGAAAGTGACGAGTCAATGGAAGGAGCGGGCCAGAC	325671	328572	325621	325673	1	supercont1.80	PITG_18862	324067	328572	None	6864	856	31729	No_constitutive_exon_found_in_species
GTCTGGGGGACATTGGTGACTTTGTGAGCGGTCTCCGCGGGCGTATGAAGGA	257791	258036	257741	257793	1	supercont1.86	PITG_18895	257491	258830	None	6864	856	31729	No_constitutive_exon_found_in_species
CACCTTATCGAAATCCTCCACTTGTTACTGACAACACAAAAATGGGTTAGGC	65744	65752	65694	65746	1	supercont1.77	PITG_18957	65335	65752	None	6864	856	31729	No_constitutive_exon_found_in_species
GCTACCGAGCACGTATCGTACCTCCAGGCGCAGCGACGTCCGTACGGGAGTC	301708	301826	301876	301824	-1	supercont1.74	PITG_19006	301708	304378	None	6864	856	31729	No_constitutive_exon_found_in_species
AAGTGAAACTCGCCAAGACAAACGACAGCCCGTCAAGGGACCGAAAGGAGAC	206713	206988	206663	206715	1	supercont1.75	PITG_19102	205614	207968	None	6864	856	31729	No_constitutive_exon_found_in_species
TGCTGCGAGAATAATTGTATCTAATGCTCTGATTGTTACTCGGGAAGCAGCA	278029	278087	278137	278085	-1	supercont1.75	PITG_19124	277223	278361	None	6864	856	31729	No_constitutive_exon_found_in_species
AACTTCTTAGATCTAAATGTGCTAAGCGATGTCTTTATGCAAATGGGCAGTC	279666	279844	279894	279842	-1	supercont1.75	PITG_19125	278604	279997	None	6864	856	31729	No_constitutive_exon_found_in_species
GGGGTCTGGAATGAGTGGAGGGTCGGTACGGAGTTGGATCAGGGATAAAGCA	332699	332822	332872	332820	-1	supercont1.75	PITG_19133	332579	333103	None	6864	856	31729	No_constitutive_exon_found_in_species
ATGGTACCATTGAGCGGTACTAGGCTAGGCTGGTAGCGCGGGGAGACTAGCA	500146	500524	500096	500148	1	supercont1.90	PITG_19216	499880	500524	None	6864	856	31729	No_constitutive_exon_found_in_species
CCAGTACTGGTCGCACACAAATTGTAGCAAGCATTGACACGGGGAAACAGGA	400587	400643	400693	400641	-1	supercont1.87	PITG_19238	400587	401829	None	6864	856	31729	No_constitutive_exon_found_in_species
AGTGGAAGAAACTACAGGAGCTGCTGACGATCCAGATGGGGACGCCAAAGGA	405362	405488	405538	405486	-1	supercont1.87	PITG_19239	403465	406659	None	6864	856	31729	No_constitutive_exon_found_in_species
CACTTTATCGAAATCCTCCATTTGTTACTGACAACACAAAAATGGGCTAGGC	246205	246439	246155	246207	1	supercont1.84	PITG_19275	245776	246439	None	6864	856	31729	No_constitutive_exon_found_in_species
CGCTTGCAGATGTTAACCAGCCGTGGGGAATGGAAGGAGAGGGGTTGCAGCT	387634	387726	387584	387636	1	supercont1.84	PITG_19287	386779	387726	None	6864	856	31729	No_constitutive_exon_found_in_species
TCAACTTCGTCCAAGTCTCGCTCGTGTTCCTCGTCCGCCGGAGGGAGTAGCC	89166	89302	89352	89300	-1	supercont1.85	PITG_19323	89166	89739	None	6864	856	31729	No_constitutive_exon_found_in_species
TACTTGTGTCCTCCTGGGATCAACTGGCTAGCCGATGCAGGGTTCAAGAGTT	353187	353253	353303	353251	-1	supercont1.85	PITG_19341	352754	353342	None	6864	856	31729	No_constitutive_exon_found_in_species
AATCAATTTGGGTGAGGCGAAGAGGAAATCAATTTGGGTGAGGCGAAGAGAA	352754	352797	352847	352795	-1	supercont1.85	PITG_19341	352754	353342	None	6864	856	31729	No_constitutive_exon_found_in_species
GAGCCCTTCAGCTTGGCCGTGCGCCAGTACATTGAGCAGGACATGGGTAGCG	301286	302018	301236	301288	1	supercont1.103	PITG_19379	301143	302018	None	6864	856	31729	No_constitutive_exon_found_in_species
GAGCCCTTCAGCTTGGCCGTGCGCCAGTACATTGAGCAGGACATGGGTAGCG	407828	408386	408436	408384	-1	supercont1.103	PITG_19399	407828	409627	None	6864	856	31729	No_constitutive_exon_found_in_species
GCGTGAAATATTACTTCCTGCCCTTCAATTTCTAATGGGTTCAAGCGAAGTA	102372	102514	102564	102512	-1	supercont1.97	PITG_19423	102372	102888	None	6864	856	31729	No_constitutive_exon_found_in_species
CGAATATGTTGTCGAGCTACCCGTTTGTGGCCATTCACCTCGAGGGGCAGAC	319077	319242	319292	319240	-1	supercont1.109	PITG_19598	318955	319877	None	6864	856	31729	No_constitutive_exon_found_in_species
TGCAGAGCAGGTGGAGCTGATCAAGCAGCCGTCACTACATGGGACGATAGCG	304025	304329	303975	304027	1	supercont1.99	PITG_19610	303578	307344	None	6864	856	31729	No_constitutive_exon_found_in_species
CCTGTTGATGATGATGGTATAACTCACGCGTTGCCCGTTGAGGGATGCAGTT	310409	310563	310613	310561	-1	supercont1.99	PITG_19612	310097	310997	None	6864	856	31729	No_constitutive_exon_found_in_species
TCCAACAGGATCCGGTGCAGCAACAGCAGTAGCCGACGACGTCGGGCAAGGG	41168	42161	41118	41170	1	supercont1.102	PITG_19623	40973	42161	None	6864	856	31729	No_constitutive_exon_found_in_species
TTGGCTTATCGACGTGGAATCTGCACTTATTGAAGAGCAGGACTGGGTAGGC	62942	62989	62892	62944	1	supercont1.127	PITG_19673	60909	62989	None	6864	856	31729	No_constitutive_exon_found_in_species
GTAGACGACATCACCGAACACTCACGAAAGCGACGCCACGGGCAGCTGAGCT	229235	229290	229340	229288	-1	supercont1.127	PITG_19680	229235	230141	None	6864	856	31729	No_constitutive_exon_found_in_species
ATCGACGCGATAACAGAAGCCGATTGGATCAACTACTTATGGGAAGGAAGGA	88642	88938	88592	88644	1	supercont1.111	PITG_19705	88077	89820	None	6864	856	31729	No_constitutive_exon_found_in_species
CGACTCAAGTCAAAGGCCTTTTTACGCTTGCGGTGGCCTGTGGGCCAAAGGA	241782	242081	241732	241784	1	supercont1.111	PITG_19721	241479	242081	None	6864	856	31729	No_constitutive_exon_found_in_species
TTCTTTTTGTATGTGCAAGTGCAACTTCTGACATGATGTGGGCTAAATAGTG	134927	135199	135249	135197	-1	supercont1.134	PITG_19728	130634	135359	None	6864	856	31729	No_constitutive_exon_found_in_species
AAGACGACTCCCCAAGGCCGCCTCCGCTGCTATCGTGGGAAGCGAACAAGAA	180149	180371	180421	180369	-1	supercont1.134	PITG_19736	180149	181165	None	6864	856	31729	No_constitutive_exon_found_in_species
GGTTGCAGACGATTCCGTGGATTGCATTCCACGAAACTCGGGGAAGTCAGAG	138345	139034	138295	138347	1	supercont1.121	PITG_19750	135053	139257	None	6864	856	31729	No_constitutive_exon_found_in_species
AGGATCTGCAACGACTGGTGGAGAATGTGGTTCAACACACTGTTGGGGAGTT	299759	300085	300135	300083	-1	supercont1.121	PITG_19760	299620	300172	None	6864	856	31729	No_constitutive_exon_found_in_species
GCCACTGACGGCAAGGAAAAGGATGATGCAACTACGGATGGGACTGCGAGTG	211432	212330	211382	211434	1	supercont1.115	PITG_19781	207896	212330	None	6864	856	31729	No_constitutive_exon_found_in_species
AAATTGAAGGCATCCACTCCAACGACATATACTCGACTAGCGTGCGGGAGGT	182438	182624	182674	182622	-1	supercont1.142	PITG_19791	182438	183792	None	6864	856	31729	No_constitutive_exon_found_in_species
AGAAGAAGTTCCGGGAGGGCGACAAGGTGGAGGCTCAGTACAAGGGCAAGAG	56597	56619	56547	56599	1	supercont1.128	PITG_19824	55524	56619	None	6864	856	31729	No_constitutive_exon_found_in_species
AGCCGCTGGTGTCCGAAGATATTGCTGATGCCATTTCGTGGGTGCTGGAGAA	209251	209353	209201	209253	1	supercont1.128	PITG_19832	208947	209353	None	6864	856	31729	No_constitutive_exon_found_in_species
CCGAAGTGTGTGCGAGGCGCTAGCTGGTAAGAGGGCGTACGGGAAAGAAGCA	208005	208572	208622	208570	-1	supercont1.105	PITG_19887	205524	210239	None	6864	856	31729	No_constitutive_exon_found_in_species
CTGGCTTCGTTGTGGTTTTGAATGGGTGCTGCATTGCGTGGGGGTCAAAGAA	255728	255748	255678	255730	1	supercont1.140	PITG_19945	255639	256151	None	6864	856	31729	No_constitutive_exon_found_in_species
GTGTGCGCCATTTGGTCGGTCTCTTACTCAGGGATGCCGAACCTGGGAAGGA	58588	58765	58815	58763	-1	supercont1.123	PITG_20005	57866	61349	None	6864	856	31729	No_constitutive_exon_found_in_species
GCCACCGCATGCGTGACTTGGCGGTCCTTCAGCAAATGGCAATGGGGAAGCT	27973	27979	28029	27977	-1	supercont1.106	PITG_20084	27858	28429	None	6864	856	31729	No_constitutive_exon_found_in_species
CAGTGGACAGTTGTCGTATAGTGACTTGAGTCTCATCGACGACGAGGGAGAG	190884	191031	190834	190886	1	supercont1.106	PITG_20106	190596	191031	None	6864	856	31729	No_constitutive_exon_found_in_species
TGGCCGGAATTGAGATCGAGCAACTCTAATCGCACGTTCGTGATCGGGAGTG	171647	171768	171818	171766	-1	supercont1.116	PITG_20247	170298	172373	None	6864	856	31729	No_constitutive_exon_found_in_species
GAAAGTCTGCATGTCACCTTTAGGTTCTGACCGAGGCAGGGGTGACGAAGCT	170569	170722	170772	170720	-1	supercont1.116	PITG_20247	170298	172373	None	6864	856	31729	No_constitutive_exon_found_in_species
GGTCGAAGGTGGTGCTGATTGGAGATACGATGCTAATTTTGTGGGCGTAGGA	48728	49268	48678	48730	1	supercont1.199	PITG_20274	48024	49268	None	6864	856	31729	No_constitutive_exon_found_in_species
CTGCAGCGGATGCGACAGTCAGCAAGGACCGTGTACTGACGCCTAGGGAGAT	69489	71021	71071	71019	-1	supercont1.125	PITG_20296	69489	72219	None	6864	856	31729	No_constitutive_exon_found_in_species
GGACGACCACTTCTTCGTGCGTCGTATCGAGGACCCTGCACGGGTGTGAGCA	173836	174669	173786	173838	1	supercont1.129	PITG_20345	173448	174669	None	6864	856	31729	No_constitutive_exon_found_in_species
CGAAAGGAGTAGAAAGCGCCATCGAACTGCGCGAGGGAGCCATGGGCGAGCG	206380	206391	206441	206389	-1	supercont1.129	PITG_20348	203201	206490	None	6864	856	31729	No_constitutive_exon_found_in_species
GGATGGTATGCCAGGGTGTGAAGTTGACGAAACGGAGGCGGGGCGGCTAGGA	2950	3418	2900	2952	1	supercont1.138	PITG_20355	2863	3418	None	6864	856	31729	No_constitutive_exon_found_in_species
ACCGTGCATTGCTAGCGCCGTGGGCTTAATCTGTCGGCGGGATTGAAGAGGC	87584	88027	87534	87586	1	supercont1.154	PITG_20437	86930	88209	None	6864	856	31729	No_constitutive_exon_found_in_species
ATCGACTACGTCTGGATTCCCAGCAGAAGGATGTAGGAGGGAACATCGAGGA	88136	88209	88086	88138	1	supercont1.154	PITG_20437	86930	88209	None	6864	856	31729	No_constitutive_exon_found_in_species
CGCCATGGAATGCCACTTGATGAGAGCGTAATGTCGTTGCGGGGTGAAAGCA	90367	90385	90317	90369	1	supercont1.196	PITG_20458	89339	90385	None	6864	856	31729	No_constitutive_exon_found_in_species
TGAACGCGGCGCAGCATCAGCGGGAGAAAACACAGGCGGGGGACAGGCAGGC	123278	123473	123523	123471	-1	supercont1.192	PITG_20494	123278	123662	None	6864	856	31729	No_constitutive_exon_found_in_species
TCTTCCGCTGCTTGTGAGCTACATACCGTTTACGTTCGGGAGCAGCAGAGAC	133181	135591	133131	133183	1	supercont1.146	PITG_20506	132202	137994	None	6864	856	31729	No_constitutive_exon_found_in_species
CTCCACAATGCAATCACATCTGTGCGACACGCCGCGGAGTGGGTATGCAGGA	107306	107441	107256	107308	1	supercont1.160	PITG_20531	106927	107936	None	6864	856	31729	No_constitutive_exon_found_in_species
CCCCGGCTCAGTCTTCGTGCTCCCCGATCGAAGCAGGGACAACCGACGAGGC	118626	119883	118576	118628	1	supercont1.160	PITG_20532	118539	119883	None	6864	856	31729	No_constitutive_exon_found_in_species
TCCCAGAGGCGTCACCGCCACACTCGCCTCGTAAGAACATGGGGATGCAGAT	135761	135771	135711	135763	1	supercont1.160	PITG_20534	134912	135771	None	6864	856	31729	No_constitutive_exon_found_in_species
ATATGAAGGTGGCGGCCAAGATTGCAGAACTCCTCGGAGAATGGGCAAAGTG	98584	99187	98534	98586	1	supercont1.207	PITG_20579	98518	99187	None	6864	856	31729	No_constitutive_exon_found_in_species
ACCAATGGGATCTCCTACGAGACCTCCCCGGTGGAGTCGAGGGCGTCAAGGG	126823	127516	127566	127514	-1	supercont1.207	PITG_20580	126134	127973	None	6864	856	31729	No_constitutive_exon_found_in_species
CGTATGCCAAATTTTACAGTAAGCGTCTTCCCCATGACTGGGAATGGCAGTA	126134	126154	126204	126152	-1	supercont1.207	PITG_20580	126134	127973	None	6864	856	31729	No_constitutive_exon_found_in_species
GCTGCCCGAGATCATGGGGAGCATACCAGGTTCCTACAGGGAGAAGATAGAT	120266	120298	120216	120268	1	supercont1.163	PITG_20748	119682	120298	None	6864	856	31729	No_constitutive_exon_found_in_species
TAGTGACCTCCAAGTTGGACGCAAAGATCACGGATTTCGGGGGTATCGAGAC	63933	64095	63883	63935	1	supercont1.206	PITG_20772	63223	64310	None	6864	856	31729	No_constitutive_exon_found_in_species
ATTCGGTGGGTGTACTATCTGCGGTGTGTCGGGGCTGTAAGGGGGATTAGTG	56681	56727	56631	56683	1	supercont1.213	PITG_20808	55378	56727	None	6864	856	31729	No_constitutive_exon_found_in_species
TTCAACGTGGCATTATCCAGCTCGTGGGGTGCGACGGGGCTGACGAAGAGAC	4057	4163	4213	4161	-1	supercont1.174	PITG_20867	3542	5577	None	6864	856	31729	No_constitutive_exon_found_in_species
TCATGCAGTGTATTGATAGTTTCTCGAGCTAGAGAGTTGAGCGGGGAGAGAG	106544	106578	106628	106576	-1	supercont1.153	PITG_20885	105803	106854	None	6864	856	31729	No_constitutive_exon_found_in_species
GGCGAAGGTATCTTTCGCGGGATGCACTCAACTCTAACTGGATGGGGTAGTG	124960	124983	124910	124962	1	supercont1.153	PITG_20888	123441	124983	None	6864	856	31729	No_constitutive_exon_found_in_species
TACTGGCACGCGCTATGGTAGCTGACTAATTGTTATTGTTTGGTGGGCAGTA	49523	49606	49656	49604	-1	supercont1.205	PITG_20903	48926	50448	None	6864	856	31729	No_constitutive_exon_found_in_species
ATTTGATGTGTGCGCTGAACAATTGGCGCTCTGTAATTGAAGCTGGGAAGGA	21416	22254	21366	21418	1	supercont1.180	PITG_20908	20002	22365	None	6864	856	31729	No_constitutive_exon_found_in_species
ATCGCTTTCTCTAGAAGATGGCGATAAAGCCTCAAACATTGGGATCAAAGCC	36737	38022	36687	36739	1	supercont1.151	PITG_20920	36148	38112	None	6864	856	31729	No_constitutive_exon_found_in_species
GTACGACATTCTCAATACTCTCGCGGACATTACCGGCTTACCGAAGGGAGGA	38072	38112	38022	38074	1	supercont1.151	PITG_20920	36148	38112	None	6864	856	31729	No_constitutive_exon_found_in_species
TTAAACTCGCGGTCAGTGACTCCGCTTCAGCGGGTATTATAATGGGAAAGAT	30152	30776	30826	30774	-1	supercont1.194	PITG_20943	30152	30899	None	6864	856	31729	No_constitutive_exon_found_in_species
AAAAAAACTCAATACGATGGCGAAAAAGAAGACAACACCAAAAAGGGCAGCT	18092	18166	18042	18094	1	supercont1.198	PITG_20958	17515	18797	None	6864	856	31729	No_constitutive_exon_found_in_species
ACAGGACTGTTACTGACTTCGCAGTTGGATCGTGGGAAGCGGGCGAGCAGTG	19792	19875	19925	19873	-1	supercont1.236	PITG_20983	16575	21656	None	6864	856	31729	No_constitutive_exon_found_in_species
GACACGCGGTGTTAATGTGGACAGGAACTAACTCCCGTTTGGGTGTGTAGAA	50295	50649	50699	50647	-1	supercont1.185	PITG_21000	50006	52355	None	6864	856	31729	No_constitutive_exon_found_in_species
GTTTAGGCGACTAGATTCACTTTCGAATTTGCGGAGTATGGGGACACTAGCT	113011	113142	112961	113013	1	supercont1.253	PITG_21042	111905	113142	None	6864	856	31729	No_constitutive_exon_found_in_species
GTTGGAGCAAGTTTGGCTGGCGGGGGGCTCGGAGCTGCACGAGGGCGAAGGC	4954	5367	5417	5365	-1	supercont1.249	PITG_21049	4954	5420	None	6864	856	31729	No_constitutive_exon_found_in_species
TTGTAGTGTACTACATCTTCAGACCAACGCAAGAGCAAGACGGGATGAAGAG	1429	1442	1379	1431	1	supercont1.273	PITG_21101	695	1442	None	6864	856	31729	No_constitutive_exon_found_in_species
AACCCGTACACCGAGAGGATCCTGTTCTGCCTCGCAGCCGGGCTATGAAGCC	61540	62968	61490	61542	1	supercont1.303	PITG_21114	61438	62968	None	6864	856	31729	No_constitutive_exon_found_in_species
AGGAATTCAAATGGATGTCACAAGCGCCAACGCCCATTTGGGTGGCGCAGCA	45936	45955	46005	45953	-1	supercont1.219	PITG_21154	45936	47376	None	6864	856	31729	No_constitutive_exon_found_in_species
GTACGTGCTAGAATCTTACGTGTGATTCGCATGATTAGATGGGGCATCAGAG	47629	48129	48179	48127	-1	supercont1.221	PITG_21177	47629	48956	None	6864	856	31729	No_constitutive_exon_found_in_species
CGTCATCGAGGTCGATATAATAGTATGTGCCTAGCCAAGTGGGATCACAGGA	10391	10446	10341	10393	1	supercont1.293	PITG_21202	9834	11733	None	6864	856	31729	No_constitutive_exon_found_in_species
ATTATATCAAGATTTCATCGTCGTGTATTGTTGGACTTTGGGTAATGCAGGG	49282	49318	49232	49284	1	supercont1.272	PITG_21211	48601	50184	None	6864	856	31729	No_constitutive_exon_found_in_species
AGGAGCGCTTTGACGCTCTCACGGATGAGCTGCGGGAGGCAAGGGAGCAGCT	59762	59766	59816	59764	-1	supercont1.272	PITG_21215	59762	60984	None	6864	856	31729	No_constitutive_exon_found_in_species
GCGCGGTAGTGCTAGTCTGCTTCGCCTTCTACAGACGCGGAAAGGGAAAGAA	88430	91256	91306	91254	-1	supercont1.366	PITG_21269	87872	91439	None	6864	856	31729	No_constitutive_exon_found_in_species
TGCTGTTTCTATTGGGCGCTTACGCCAATTCCACGTCTTCATGGGTCAAGTC	87949	88384	88434	88382	-1	supercont1.366	PITG_21269	87872	91439	None	6864	856	31729	No_constitutive_exon_found_in_species
TGTCGCTGTGGCCATCGACATCGCCGGGAGAAATGCTGTGGGCACGGGAGGC	70352	70378	70428	70376	-1	supercont1.246	PITG_21276	70352	70831	None	6864	856	31729	No_constitutive_exon_found_in_species
GAATCGGTGCCTCTCCGTGGCGTGGCGCCCTCCTGCACGGTATGGGAGAGCA	65878	66040	66090	66038	-1	supercont1.264	PITG_21282	65811	66204	None	6864	856	31729	No_constitutive_exon_found_in_species
TCGGAAATTAGTGTTAAAATTTAAAACTGATCTTTTTTGGGCTAAAATAGTG	231	1280	1330	1278	-1	supercont1.504	PITG_21311	49	2897	None	6864	856	31729	No_constitutive_exon_found_in_species
GGAAATGCTGATGAGTCGGATGGAGCGCTGAAATTAGGGAAGCCAAATAGGG	42904	42977	42854	42906	1	supercont1.462	PITG_21321	42536	44174	None	6864	856	31729	No_constitutive_exon_found_in_species
CCACGTTAAGTGTGCCGGACCCACAGGATCTAGCGGAAAGGGTGATGAAGAC	41634	41682	41732	41680	-1	supercont1.325	PITG_21350	41634	43180	None	6864	856	31729	No_constitutive_exon_found_in_species
ACGACACATCTACAGGCTGTGAGAACGCACGAGTAGAGTGGGGTAAGAAGAT	4672	5000	5050	4998	-1	supercont1.235	PITG_21361	4079	5336	None	6864	856	31729	No_constitutive_exon_found_in_species
AAGACCTGCTGACGATCAAGAAACGCGATCTGGATGAATGGGCGCGACAGGA	39209	39347	39397	39345	-1	supercont1.363	PITG_21364	38309	40135	None	6864	856	31729	No_constitutive_exon_found_in_species
ATCGTACTCGCGCTCATGGTCAGCGCTGCCCACGGTGGGCGGATGGTCAGAC	31803	32163	31753	31805	1	supercont1.294	PITG_21409	30661	32552	None	6864	856	31729	No_constitutive_exon_found_in_species
CAAATTTCCGATACTGAAAAATTGTTTTTTTTCTGGGTGGGGACTGACAGAT	3978	4128	3928	3980	1	supercont1.338	PITG_21457	1714	4128	None	6864	856	31729	No_constitutive_exon_found_in_species
GGACACTACCGTCACGCAGGACTCGTGCTGCCAAAAATCAGGGTATACAGAC	47370	47412	47462	47410	-1	supercont1.292	PITG_21485	47370	47743	None	6864	856	31729	No_constitutive_exon_found_in_species
GAGGACTGTTTAATAGCCTGTGAGCTGATGGCCAACTGGGTGGATAAAAGTC	24504	24545	24454	24506	1	supercont1.314	PITG_21535	20698	24545	None	6864	856	31729	No_constitutive_exon_found_in_species
AAATCGATTCGTTGTGACGCCATTCTATTGTCTTGTGGAGGGAACCGAAGTG	35499	35568	35618	35566	-1	supercont1.314	PITG_21537	35499	36721	None	6864	856	31729	No_constitutive_exon_found_in_species
TTCTCGTGGACGGCAACATCCTCATTGGATGCGTGAGCTGGGGAAGCAAGTG	40764	40772	40822	40770	-1	supercont1.782	PITG_21623	40764	41586	None	6864	856	31729	No_constitutive_exon_found_in_species
GAGCTTGCTGCGCAGTGATTTAAAGGGTACCCAGATAATGGCTGGGGCAGCA	644	1300	594	646	1	supercont1.454	PITG_21641	561	2488	None	6864	856	31729	No_constitutive_exon_found_in_species
CACCGTCGAACGGTGGACGTGGTGGCCAAGGTGGCAACGGGAACAGCAAGAA	1219	1362	1412	1360	-1	supercont1.548	PITG_21770	986	1806	None	6864	856	31729	No_constitutive_exon_found_in_species
ACTCGAGACCACAAGGCGTGCATAAGGTGAGTCGGTGGATGAATGGGGAGAC	15793	15944	15743	15795	1	supercont1.453	PITG_21772	15495	16063	None	6864	856	31729	No_constitutive_exon_found_in_species
GATTAGTGAGGTGTCCTCCAGGCACTAACGTTTCCGTTTTGGGTGAACAGCT	3132	3306	3082	3134	1	supercont1.958	PITG_21879	1591	3306	None	6864	856	31729	No_constitutive_exon_found_in_species
ATGAGATAGATAAGAAGCCAGCCACAGCCACCGTCACATGGGACACGAAGCA	5407	5584	5634	5582	-1	supercont1.590	PITG_21888	5407	6349	None	6864	856	31729	No_constitutive_exon_found_in_species
AAGTCTATCATCGTGCTCATGCCTCGACCTCGCATTAACGGGGGTGGTAGAA	4886	5207	5257	5205	-1	supercont1.744	PITG_21932	4886	5805	None	6864	856	31729	No_constitutive_exon_found_in_species
ATGGTCGACGTTTGTTAGCAAGTTGCATCAACTCTCACGGGCTGAAACAGTC	6830	7132	6780	6832	1	supercont1.1279	PITG_22024	6780	7501	None	6864	856	31729	No_constitutive_exon_found_in_species
GTGTGAAGACGTAGAGATTGAAGAGGCACTTATGGCAACGGGTGGTGTAGGC	846	920	970	918	-1	supercont1.1356	PITG_22105	471	2049	None	6864	856	31729	No_constitutive_exon_found_in_species
TCGTACAAGCAGAGACAAAGAAAAAAACCAAAACCAAGGGCAAAGCGAAGGT	2795	2903	2953	2901	-1	supercont1.1238	PITG_22122	1649	3397	None	6864	856	31729	No_constitutive_exon_found_in_species
TGCAGAACTGGGAGGAGCAACACGCCCAGCGATCAGCTCAACTAGGGAAGAT	3400	3430	3480	3428	-1	supercont1.1390	PITG_22123	3400	3856	None	6864	856	31729	No_constitutive_exon_found_in_species
TGATCTTCGCGAAGGAAACGCCACTGCCTCCAAGTGCTGTGGGTGCCGAGTC	4036	4210	3986	4038	1	supercont1.1337	PITG_22130	3762	4440	None	6864	856	31729	No_constitutive_exon_found_in_species
CTAGTCCCGCTAAGATTATCTACCTGAACAACGGCACTTGGGACGCCAAGTG	90	657	40	92	1	supercont1.1275	PITG_22133	31	657	None	6864	856	31729	No_constitutive_exon_found_in_species
GTGAGGCGCTGTGCACTCGTGTCGGCATTATGGTGGGTGGGGAGCTCAAGTG	3907	4526	4576	4524	-1	supercont1.1275	PITG_22134	3907	5195	None	6864	856	31729	No_constitutive_exon_found_in_species
AGGTCGGCGAGCGAGTGGACATGTACAGGCTCAACCAGGGCTAGATGGAGTC	1503	1517	1453	1505	1	supercont1.1457	PITG_22161	1157	2262	None	6864	856	31729	No_constitutive_exon_found_in_species
ACGAAGAGACGGAAGAGAACGACAAAGAAGAAGGTGAGGGGGTGGAGAAGAC	715	967	1017	965	-1	supercont1.1644	PITG_22198	715	1437	None	6864	856	31729	No_constitutive_exon_found_in_species
ACCTCGACTTCGGATGATAGAACTCCAGTTGTAGTGGGTTATGCAGGTAGGC	298	431	481	429	-1	supercont1.1966	PITG_22247	298	3177	None	6864	856	31729	No_constitutive_exon_found_in_species
GTCATCCGACTCAAAAGAGATAACCGAATCGGAACCGGGGCGGGCGACAGGA	718	874	668	720	1	supercont1.2323	PITG_22318	564	1157	None	6864	856	31729	No_constitutive_exon_found_in_species
TGGTTCCTTCGAGATATTGTGCCTCCTCATGATACGGGGAATATTGGGAGTA	503	1031	1081	1029	-1	supercont1.2625	PITG_22372	408	1545	None	6864	856	31729	No_constitutive_exon_found_in_species
ATTGTTATAAACTTGTATTCTAATTAATACTGGTGTGGGTTGAATAACAGTT	1818	1921	1768	1820	1	supercont1.3051	PITG_22430	1525	2198	None	6864	856	31729	No_constitutive_exon_found_in_species
GCACTGGCATGCAGCGAGGACGACTCAGTCAATGGGACGTTTTAGGGGAGAG	185	230	280	228	-1	supercont1.3332	PITG_22468	89	527	None	6864	856	31729	No_constitutive_exon_found_in_species
AGGGGTAGTGGGATATCCGGACGCGAGGAGTGGTGACAGTGGGTGGTCAGCT	71	494	21	73	1	supercont1.4204	PITG_22587	7	494	None	6864	856	31729	No_constitutive_exon_found_in_species
GGACGAATTGCCATCTACGCACAAACTTATTCGCCCTGGGGAGAGGGAAGCG	159	170	220	168	-1	supercont1.4211	PITG_22588	159	1389	None	6864	856	31729	No_constitutive_exon_found_in_species
AGACAGCACCACAGGTGCAGGTGCAGGACCGTTGATGGCGGGTGTAGGAGGG	662	704	612	664	1	supercont1.4438	PITG_22618	48	704	None	6864	856	31729	No_constitutive_exon_found_in_species
