# Supplementary material for: Widespread Separation of the Polypyrimidine Tract From 3′ AG by G Tracts in Association With Alternative Exons in Metazoa and Plants
Source: Front Genet. 2019 Jan 14;9:741. doi: 10.3389/fgene.2018.00741 (PMC6339879; doi:10.3389/fgene.2018.00741)
Supplement: DATA FILE S2 — Sequences of REPAG 3′ SS from each species of metazoa, plants and protists. [file Data_Sheet_2.zip › Supplementary data 2/Metazoa_Release91_gorilla_gorilla.txt]

Current Gene List: List_1
Current Background: Gorilla gorilla
1169 DAVID IDs
Options Classification Stringency
	GOTERM_MF_DIRECT	ATP binding	61	2.10E-08	6.00E-06
	UP_KEYWORDS	ATP-binding	34	3.90E-05	5.60E-03
	KEGG_PATHWAY	ECM-receptor interaction	18	9.90E-05	2.60E-02
	UP_KEYWORDS	Nucleotide-binding	40	1.20E-04	5.60E-03
	UP_KEYWORDS	Actin-binding	9	1.40E-04	5.00E-03
	UP_KEYWORDS	Actin-binding	9	1.40E-04	5.00E-03
	GOTERM_MF_DIRECT	phosphatidylinositol binding	8	1.90E-04	2.70E-02
	INTERPRO	Epidermal growth factor-like domain	14	4.90E-04	1.60E-01
	INTERPRO	MHC classes I/II-like antigen recognition protein	7	8.20E-04	2.00E-01
	INTERPRO	Protein kinase, catalytic domain	24	1.20E-03	2.20E-01
	SMART	EGF	12	1.20E-03	2.70E-01
	GOTERM_BP_DIRECT	integrin-mediated signaling pathway	8	1.20E-03	7.50E-01
	INTERPRO	Protein kinase-like domain	25	1.40E-03	2.20E-01
	UP_KEYWORDS	WD repeat	8	1.70E-03	4.70E-02
	INTERPRO	Helicase, C-terminal	9	2.10E-03	2.80E-01
	UP_KEYWORDS	EGF-like domain	9	2.40E-03	5.50E-02
	INTERPRO	Src homology-3 domain	12	2.70E-03	3.00E-01
	INTERPRO	Helicase, superfamily 1/2, ATP-binding domain	9	2.90E-03	3.00E-01
	KEGG_PATHWAY	Focal adhesion	27	3.10E-03	3.40E-01
	INTERPRO	RNA recognition motif domain	13	5.70E-03	4.60E-01
	INTERPRO	Pleckstrin homology-like domain	17	5.90E-03	4.40E-01
	INTERPRO	Tyrosine-protein kinase, catalytic domain	7	7.60E-03	4.90E-01
	SMART	DEXDc	9	7.60E-03	6.30E-01
	INTERPRO	MHC class I-like antigen recognition	5	7.70E-03	4.70E-01
	SMART	RRM	13	9.00E-03	5.40E-01
	INTERPRO	Actinin-type, actin-binding, conserved site	4	9.40E-03	5.10E-01
	INTERPRO	SANT domain	4	9.40E-03	5.10E-01
	GOTERM_MF_DIRECT	nucleotide binding	15	1.00E-02	5.20E-01
	INTERPRO	SANT/Myb domain	5	1.00E-02	5.10E-01
	INTERPRO	Serine-threonine/tyrosine-protein kinase catalytic domain	9	1.10E-02	5.30E-01
	INTERPRO	Nucleotide-binding, alpha-beta plait	14	1.30E-02	5.50E-01
	INTERPRO	Leucine-rich repeat, cysteine-containing subtype	4	1.30E-02	5.80E-01
	SMART	SH3	11	1.40E-02	5.90E-01
	INTERPRO	Protein kinase, ATP binding site	17	1.40E-02	5.50E-01
	UP_KEYWORDS	SH3 domain	8	1.50E-02	2.40E-01
	GOTERM_MF_DIRECT	non-membrane spanning protein tyrosine kinase activity	5	1.50E-02	6.00E-01
	UP_KEYWORDS	Tyrosine-protein kinase	6	1.60E-02	2.20E-01
	SMART	TyrKc	7	1.60E-02	5.60E-01
	INTERPRO	Calponin homology domain	6	1.70E-02	5.90E-01
	SMART	HELICc	8	1.70E-02	5.20E-01
	SMART	SANT	5	1.70E-02	4.70E-01
	INTERPRO	DNA/RNA helicase, ATP-dependent, DEAH-box type, conserved site	4	1.80E-02	6.00E-01
	GOTERM_BP_DIRECT	cell-matrix adhesion	6	1.90E-02	9.60E-01
	SMART	LRR_CC	4	2.10E-02	4.90E-01
	SMART	CH	6	2.30E-02	4.80E-01
	UP_KEYWORDS	Kinase	15	2.30E-02	2.80E-01
	INTERPRO	Tyrosine-protein kinase, active site	7	2.40E-02	6.40E-01
	INTERPRO	Phox homologous domain	5	2.40E-02	6.30E-01
	INTERPRO	Quinonprotein alcohol dehydrogenase-like superfamily	4	2.40E-02	6.20E-01
	INTERPRO	EGF-like calcium-binding	7	2.70E-02	6.40E-01
	INTERPRO	Pleckstrin homology domain	11	2.70E-02	6.20E-01
	KEGG_PATHWAY	Dilated cardiomyopathy	12	2.70E-02	9.10E-01
	INTERPRO	Rho GTPase activation protein	6	2.70E-02	6.30E-01
	GOTERM_MF_DIRECT	protein serine/threonine kinase activity	10	2.90E-02	7.60E-01
	KEGG_PATHWAY	PI3K-Akt signaling pathway	34	3.00E-02	8.70E-01
	INTERPRO	EGF-type aspartate/asparagine hydroxylation site	6	3.00E-02	6.60E-01
	INTERPRO	ELM2 domain	3	3.10E-02	6.60E-01
	INTERPRO	Immunoglobulin E-set	8	4.00E-02	7.30E-01
	INTERPRO	Immunoglobulin E-set	8	4.00E-02	7.30E-01
	SMART	SM01189	3	4.20E-02	6.70E-01
	GOTERM_MF_DIRECT	motor activity	3	4.50E-02	8.50E-01
	INTERPRO	Filamin/ABP280 repeat	3	4.50E-02	7.60E-01
	INTERPRO	Immunoglobulin C1-set	5	4.50E-02	7.60E-01
	KEGG_PATHWAY	Small cell lung cancer	12	5.00E-02	8.60E-01
	SMART	EGF_CA	7	5.20E-02	7.10E-01
	INTERPRO	EGF-like, conserved site	9	5.20E-02	7.90E-01
	SMART	PH	11	5.50E-02	7.00E-01
	INTERPRO	Serine/threonine-protein kinase, active site	13	5.60E-02	8.10E-01
	UP_KEYWORDS	Cell adhesion	6	5.90E-02	5.20E-01
	SMART	IG_FLMN	3	6.10E-02	7.10E-01
	INTERPRO	Filamin/ABP280 repeat-like	3	6.10E-02	8.30E-01
	UP_KEYWORDS	Immunity	5	6.20E-02	5.10E-01
	SMART	IGc1	5	6.30E-02	7.00E-01
	UP_KEYWORDS	Myosin	3	7.00E-02	5.30E-01
	KEGG_PATHWAY	Arrhythmogenic right ventricular cardiomyopathy (ARVC)	10	7.50E-02	8.00E-01
	INTERPRO	Immunoglobulin/major histocompatibility complex, conserved site	4	7.70E-02	8.80E-01
	INTERPRO	Domain of unknown function DUF1605	3	7.80E-02	8.80E-01
	INTERPRO	Myosin head, motor domain	3	7.80E-02	8.80E-01
	INTERPRO	WD40-repeat-containing domain	12	8.10E-02	8.80E-01
	INTERPRO	DNA/RNA helicase, DEAD/DEAH box type, N-terminal	5	8.20E-02	8.70E-01
	INTERPRO	WD40 repeat	11	8.20E-02	8.70E-01
	INTERPRO	WD40/YVTN repeat-like-containing domain	13	8.30E-02	8.70E-01
	KEGG_PATHWAY	Hypertrophic cardiomyopathy (HCM)	10	8.90E-02	7.90E-01
	INTERPRO	IQ motif, EF-hand binding site	5	9.10E-02	8.90E-01
	GOTERM_MF_DIRECT	ATP-dependent helicase activity	3	9.50E-02	9.50E-01
	GOTERM_CC_DIRECT	myosin complex	3	9.60E-02	9.60E-01
	INTERPRO	Helicase-associated domain	3	9.70E-02	9.00E-01
	KEGG_PATHWAY	Amoebiasis	12	9.70E-02	8.00E-01
	SMART	MYSc	3	1.00E-01	8.30E-01
	UP_KEYWORDS	Integrin	3	1.20E-01	7.20E-01
	SMART	SM00847	3	1.30E-01	8.70E-01
	INTERPRO	Cell surface receptor IPT/TIG	3	1.40E-01	9.50E-01
	SMART	IPT	3	1.50E-01	9.00E-01
	INTERPRO	Rho GTPase-activating protein domain	4	1.50E-01	9.60E-01
	SMART	WD40	11	1.70E-01	9.30E-01
	SMART	S_TKc	14	1.80E-01	9.10E-01
	INTERPRO	SH2 domain	6	2.10E-01	9.80E-01
	SMART	RhoGAP	4	2.20E-01	9.40E-01
	SMART	PX	3	2.30E-01	9.50E-01
	INTERPRO	EGF-like calcium-binding, conserved site	4	2.30E-01	9.90E-01
	UP_KEYWORDS	Serine/threonine-protein kinase	7	2.50E-01	8.70E-01
	GOTERM_BP_DIRECT	protein autophosphorylation	5	2.80E-01	1.00E+00
	UP_KEYWORDS	Transferase	21	2.90E-01	8.40E-01
	UP_KEYWORDS	Motor protein	3	2.90E-01	8.50E-01
	SMART	SH2	6	3.00E-01	9.80E-01
	KEGG_PATHWAY	Toxoplasmosis	11	3.40E-01	8.40E-01
	INTERPRO	WD40 repeat, conserved site	6	3.50E-01	1.00E+00
	KEGG_PATHWAY	Type I diabetes mellitus	5	3.50E-01	8.50E-01
	INTERPRO	Leucine-rich repeat	11	4.20E-01	1.00E+00
	KEGG_PATHWAY	Graft-versus-host disease	4	4.20E-01	8.50E-01
	INTERPRO	Insulin-like growth factor binding protein, N-terminal	4	4.50E-01	1.00E+00
	KEGG_PATHWAY	Viral myocarditis	6	4.80E-01	8.70E-01
	KEGG_PATHWAY	Allograft rejection	4	5.00E-01	8.70E-01
	GOTERM_BP_DIRECT	immune response	8	6.00E-01	1.00E+00
	KEGG_PATHWAY	Antigen processing and presentation	5	6.40E-01	9.20E-01
	INTERPRO	Homeodomain-like	10	6.50E-01	1.00E+00
	KEGG_PATHWAY	Autoimmune thyroid disease	4	7.00E-01	9.30E-01
Annotation Cluster 1		Enrichment Score: 2.68	Count	P_Value	Benjamini
Annotation Cluster 2		Enrichment Score: 2.32	Count	P_Value	Benjamini
Annotation Cluster 3		Enrichment Score: 2.09	Count	P_Value	Benjamini
Annotation Cluster 4		Enrichment Score: 2.04	Count	P_Value	Benjamini
Annotation Cluster 5		Enrichment Score: 2.04	Count	P_Value	Benjamini
Annotation Cluster 6		Enrichment Score: 2	Count	P_Value	Benjamini
Annotation Cluster 7		Enrichment Score: 1.72	Count	P_Value	Benjamini
Annotation Cluster 8		Enrichment Score: 1.7	Count	P_Value	Benjamini
Annotation Cluster 9		Enrichment Score: 1.69	Count	P_Value	Benjamini
Annotation Cluster 10		Enrichment Score: 1.6	Count	P_Value	Benjamini
Annotation Cluster 11		Enrichment Score: 1.47	Count	P_Value	Benjamini
Annotation Cluster 12		Enrichment Score: 1.38	Count	P_Value	Benjamini
Annotation Cluster 13		Enrichment Score: 1.31	Count	P_Value	Benjamini
Annotation Cluster 14		Enrichment Score: 1.29	Count	P_Value	Benjamini
Annotation Cluster 15		Enrichment Score: 1.27	Count	P_Value	Benjamini
Annotation Cluster 16		Enrichment Score: 1.25	Count	P_Value	Benjamini
Annotation Cluster 17		Enrichment Score: 1.03	Count	P_Value	Benjamini
Annotation Cluster 18		Enrichment Score: 1.02	Count	P_Value	Benjamini
Annotation Cluster 19		Enrichment Score: 0.93	Count	P_Value	Benjamini
Annotation Cluster 20		Enrichment Score: 0.93	Count	P_Value	Benjamini
51 Cluster(s)	Right-click and select 'Save Target As' to download results Download File
