# Supplementary material for: Widespread Separation of the Polypyrimidine Tract From 3′ AG by G Tracts in Association With Alternative Exons in Metazoa and Plants
Source: Front Genet. 2019 Jan 14;9:741. doi: 10.3389/fgene.2018.00741 (PMC6339879; doi:10.3389/fgene.2018.00741)
Supplement: DATA FILE S2 — Sequences of REPAG 3′ SS from each species of metazoa, plants and protists. [file Data_Sheet_2.zip › Supplementary data 2/Protists_Release38_hammondia_hammondi.txt]

REPA_GGG_Sequence	Exon_Start	Exon_End	Pos_-50	Pos_+2	Strand	Chromosome	GeneID	Gene_Start	Gene_End	Gene_Name	Number_of_REPAs	Number_of_REPAs_has_GGG	Number_of_Intron(Intra_genic_Region)	Upstream_Constitutive_Exon
CGCCCAAACAATTCTTGTCGGGAAGATATTAGTGCCATGGGCAAGATTAGTT	997746	997812	997862	997810	-1	asmbl.1	HHA_223520	996645	999523	None	997	201	38868	No_constitutive_exon_found_in_species
CAACGGGGCATGGTGAGGTATCACGAGAGGAGGCAACGGGGCACGGTGAGGT	1612538	1617233	1612488	1612540	1	asmbl.1	HHA_224270	1610949	1619634	None	997	201	38868	No_constitutive_exon_found_in_species
AGCATGCGTACTTTCATGGTCGCAGCATTGTCCTCGGTGTGTGGGAACAGGT	2013701	2014134	2014184	2014132	-1	asmbl.1	HHA_224870	1995151	2031389	None	997	201	38868	No_constitutive_exon_found_in_species
CACACAGAGGGAGGAGGCGACGCGGAGACAGGCAAAACTGAGGGACAAAGCG	3438121	3438484	3438534	3438482	-1	asmbl.1	HHA_226810	3414910	3443634	None	997	201	38868	No_constitutive_exon_found_in_species
AGTTTCCGAGGCACGCCTCTCGGTGTCGTCGGTCTCTCGGGGGTGTGCAGAT	3524543	3524862	3524493	3524545	1	asmbl.1	HHA_226910	3521029	3537962	None	997	201	38868	No_constitutive_exon_found_in_species
TCGGCAGTTGCATGCAGCCCCATGTGTGTGTGTGTTGGGGGGGTTGGCAGAG	4283276	4283459	4283509	4283457	-1	asmbl.1	HHA_228220	4282782	4290784	None	997	201	38868	No_constitutive_exon_found_in_species
CTCTTATCCAGTGATGGCTTCGCTAATGTGGCGCTTTTCGATGGGGACAGGC	4538811	4538910	4538761	4538813	1	asmbl.1	HHA_228680	4535348	4539602	None	997	201	38868	No_constitutive_exon_found_in_species
GCTTCGAAAAGTGTCTCTCGGGAGTCGCTGTGGGGCGGGTGAATTGGCAGGG	4602099	4602252	4602049	4602101	1	asmbl.1	HHA_228750	4595880	4606522	None	997	201	38868	No_constitutive_exon_found_in_species
GTTCATCTGCCCAGACAAGATGGAATAGGTGTGCGCAAAGAAAGGGAAAGAT	123533	123551	123483	123535	1	asmbl.2	HHA_268225	122613	129196	None	997	201	38868	No_constitutive_exon_found_in_species
GATTTTCAGTATGTGCCAAAAGTGTGAACATGTTTAATGTGGGCGCACAGAT	589078	589169	589028	589080	1	asmbl.2	HHA_268985	588079	589169	None	997	201	38868	No_constitutive_exon_found_in_species
GGCTCCCAGACAGTTTTGTCGCGTTCGATTTTTTGGGGGGGGGGGCACAGGC	1173171	1173306	1173121	1173173	1	asmbl.2	HHA_269840	1171987	1175123	None	997	201	38868	No_constitutive_exon_found_in_species
GCGCTCATGCCTTTCTTTGGTCGTCTTCTGTGCCTTATGTGGGGTATCAGAA	1892392	1892706	1892342	1892394	1	asmbl.2	HHA_270930	1887488	1907450	None	997	201	38868	No_constitutive_exon_found_in_species
CGCTTGCCTGAAGAGTAAACCGAGTTATGTGTGTGCAACTGGGTATACAGTC	2148608	2148962	2148558	2148610	1	asmbl.2	HHA_271270	2143163	2149522	None	997	201	38868	No_constitutive_exon_found_in_species
TGTGATATTCCAGAAATGGTTTTTCTTGGCGTTGTTTACGGGATGGACAGAT	2656524	2656582	2656474	2656526	1	asmbl.2	HHA_272270	2650102	2657665	None	997	201	38868	No_constitutive_exon_found_in_species
GTCTCCATTTATCTCCTCGTCATTGCACTGTTTTTCTGGGGTGATGGCAGGT	2866754	2867246	2867296	2867244	-1	asmbl.2	HHA_272550	2865267	2880145	None	997	201	38868	No_constitutive_exon_found_in_species
GGGAGGAGGCGCGTGGGGCCCGGGAGGAGGCGCGTGGGGCCCGGGAGGAGGC	2995237	2996824	2995187	2995239	1	asmbl.2	HHA_272710	2986528	2996824	None	997	201	38868	No_constitutive_exon_found_in_species
AGTGACTATTTACGCTTCGTGTCTGCGGTGTTTATTGGGGGAGCGTGCAGGA	3044639	3044705	3044589	3044641	1	asmbl.2	HHA_272890	3040235	3047000	None	997	201	38868	No_constitutive_exon_found_in_species
CCAGCAGACATGAACCTCTGATGTTCGTTTCGCTTGTGGGCGGAGCGCAGGT	3235460	3235588	3235410	3235462	1	asmbl.2	HHA_273390	3234172	3238703	None	997	201	38868	No_constitutive_exon_found_in_species
AAGGCTGCGTTCGTATGAGGAGACTCTCAGTGTCACGCTGGGATGTGCAGCC	3699122	3699182	3699232	3699180	-1	asmbl.2	HHA_274020	3695059	3699971	None	997	201	38868	No_constitutive_exon_found_in_species
CGTTTACCTGTCCTCAAGTCGCTTTTCCCTTCTATCTGCGGGTGCGACAGGC	3951723	3951927	3951977	3951925	-1	asmbl.2	HHA_233820	3947030	3953656	None	997	201	38868	No_constitutive_exon_found_in_species
CTTTTACATCCGTTGCCTTTGCCACGGACCGTGATTGCATGTGCGGGCAGCT	4115790	4115830	4115880	4115828	-1	asmbl.2	HHA_233450	4115790	4118725	None	997	201	38868	No_constitutive_exon_found_in_species
AGGAGACAAAGGACAAGGAGGCCAAGGACGAGGAGGCCAAGGGCGAGGAGCG	4308310	4310188	4310238	4310186	-1	asmbl.2	HHA_233160	4306751	4314364	None	997	201	38868	No_constitutive_exon_found_in_species
CGCGCGCGCGACACAGCGGGGGCGGAGCAAACCCCACACGAAAGGGAGAGAG	211620	212793	211570	211622	1	asmbl.4	HHA_262825	197461	221041	None	997	201	38868	No_constitutive_exon_found_in_species
TCTTGGAGCTGTGAACGTCTCATTTTTTGTCTGGGATCACTGGGATGCAGGA	803583	803800	803850	803798	-1	asmbl.4	HHA_261690	803334	804871	None	997	201	38868	No_constitutive_exon_found_in_species
TCATGTGTTCTCGTGTTCGCATGTGTCTGCCTGTCTGTCTGCCGGGGCAGAT	1175526	1175887	1175937	1175885	-1	asmbl.4	HHA_261022	1146340	1188817	None	997	201	38868	No_constitutive_exon_found_in_species
ATTCATGCGTTGTTTCTCTACGAGGCTTTGACTCGCATGCGGGTGTACAGAC	1507907	1507956	1507857	1507909	1	asmbl.4	HHA_260430	1502963	1513218	None	997	201	38868	No_constitutive_exon_found_in_species
TCTTCTCCGACTTTATTCGTGTCTTGTCAAGTATTGGGGTACAATGGCAGAT	2313548	2313744	2313498	2313550	1	asmbl.4	HHA_258920	2312994	2316871	None	997	201	38868	No_constitutive_exon_found_in_species
GCCCTCCTCAGCTGCACATCGTTCCCTTTCTCTCAATGTGGCGGGTGCAGGA	3038108	3038154	3038058	3038110	1	asmbl.4	HHA_257770	3030243	3042850	None	997	201	38868	No_constitutive_exon_found_in_species
AGAACCGTTTTATGATTTGTTGACACTGTTTGTTGCTCTTGGGATCGCAGCT	3066203	3066293	3066153	3066205	1	asmbl.4	HHA_257730	3063032	3069904	None	997	201	38868	No_constitutive_exon_found_in_species
GAAAACTATTCGTAAGAATGTTCCATTTCTAACTTTGTCTGGGAACTCAGGG	3243790	3243909	3243959	3243907	-1	asmbl.4	HHA_257440	3243790	3247532	None	997	201	38868	No_constitutive_exon_found_in_species
TGATCGGCAGCCGGGGAGAGGTCGGGCACGCACCTGCGGGAGAGACCGAGAC	3582102	3582622	3582052	3582104	1	asmbl.4	HHA_256880	3580724	3588305	None	997	201	38868	No_constitutive_exon_found_in_species
TCTCTTGCGTTTACTTTTCCTCATTTGCATGGTCTGTGCTGCGCGGGTAGTT	11374	11523	11573	11521	-1	asmbl.5	HHA_316730	731	13659	None	997	201	38868	No_constitutive_exon_found_in_species
CGCATGCTTCGAGCGTGCGTACTTGCTGATTTGTATTTGTGGGTGTGTAGAG	66436	66552	66602	66550	-1	asmbl.5	HHA_316660	56329	67279	None	997	201	38868	No_constitutive_exon_found_in_species
TCCTCGCTGGTCCTCGGAGACACTTTGTTTGGAGACACTTGTGGGGACAGCT	691548	691717	691767	691715	-1	asmbl.5	HHA_315600	683728	693131	None	997	201	38868	No_constitutive_exon_found_in_species
TCATTATGTTGTTTTGGGGTCGCCTACATTGTGTTCGGCTGACGGGTTAGTC	1309813	1310160	1309763	1309815	1	asmbl.5	HHA_314690	1305640	1310564	None	997	201	38868	No_constitutive_exon_found_in_species
CCCCGGTGGTGGCGGGCCAGGTGGCCCGGCGTCCCCCCTGGGCGGGAAAGGC	1768267	1769085	1769135	1769083	-1	asmbl.5	HHA_313870	1768267	1776458	None	997	201	38868	No_constitutive_exon_found_in_species
CTTCACCTGCCTCACAGGAGGCGGAGGGCGTGGCGAGCGCGTGGGAGGAGGA	2417993	2418216	2417943	2417995	1	asmbl.5	HHA_313120	2416754	2426901	None	997	201	38868	No_constitutive_exon_found_in_species
TTGTATGTATCTGCGCGGCTGTTTCGTCTCCCGTTTTCTCTGGGATGCAGGG	10051	10530	10580	10528	-1	asmbl.6	HHA_245440	3930	16583	None	997	201	38868	No_constitutive_exon_found_in_species
TCTCTCGACGATCTCTGTTTCGTCTCTGTCATCGGTGTCGGGCAATGCAGGT	122095	122141	122045	122097	1	asmbl.6	HHA_245560	117735	128300	None	997	201	38868	No_constitutive_exon_found_in_species
TGAAGTGAAGTCAGAAGAAACATGATTTTTGCTTTTTTGCGGGTGTACAGAT	790481	790580	790630	790578	-1	asmbl.6	HHA_246970	785884	796669	None	997	201	38868	No_constitutive_exon_found_in_species
TTTTCGATTTTTGCTCCCACCGTGTGTGTCTTCTGTTGCGGGGAGTACAGAC	1927095	1929065	1927045	1927097	1	asmbl.6	HHA_248800	1925207	1929065	None	997	201	38868	No_constitutive_exon_found_in_species
TGACGGTAGAACAGTCGTCCGCGTTGCGATTATTGGTGGTGGGATTGCAGGC	2038347	2040254	2038297	2038349	1	asmbl.6	HHA_248990	2037516	2040254	None	997	201	38868	No_constitutive_exon_found_in_species
AAAACTCCAACCGCACTTTTCCGTCACGCAAATGCGGAGTGTGTGGGCAGAC	72141	72542	72592	72540	-1	asmbl.219	HHA_288050	69520	93911	None	997	201	38868	No_constitutive_exon_found_in_species
CCAGGGTCGCTGGTTTCCGACGACGCCTTCGGCGTGTCTGTGGGAGCCAGAG	113910	114847	114897	114845	-1	asmbl.219	HHA_288190	105357	121719	None	997	201	38868	No_constitutive_exon_found_in_species
CCAGCGCCTGTGTCGAGCATCTTGACTATTGTGTATTATTTGCAGGGCAGAA	361768	361802	361718	361770	1	asmbl.219	HHA_288560	357801	361802	None	997	201	38868	No_constitutive_exon_found_in_species
GATGCAAGCGTAACCGTTCATGAGGCTGTGTCCTGGTTGTGGCGGGACAGGG	1086450	1086682	1086732	1086680	-1	asmbl.219	HHA_289600	1085997	1087266	None	997	201	38868	No_constitutive_exon_found_in_species
TGACGGTCCAACTCTGCACGTCCTGATCTTCGGCGGGGGCGCTGAGGCAGCT	1159684	1160128	1159634	1159686	1	asmbl.219	HHA_450200	1159369	1160128	None	997	201	38868	No_constitutive_exon_found_in_species
AAATGACTTTATACATCAGACGATATGCATTTGCAATCTGGGGAAGACAGGA	1237670	1237688	1237620	1237672	1	asmbl.219	HHA_289870	1237173	1237905	None	997	201	38868	No_constitutive_exon_found_in_species
CAGCATTCAGTTGAGTGACGATGCTTTAAAAATAATGTTGATGGGGCCAGGT	1412577	1412587	1412637	1412585	-1	asmbl.219	HHA_290250	1412119	1413105	None	997	201	38868	No_constitutive_exon_found_in_species
CAGTCGCCCACTTGCCGCAGTGATGCACGTGTCTTCTCTTGGGGTTACAGAC	1678328	1678420	1678278	1678330	1	asmbl.219	HHA_290910	1674922	1680385	None	997	201	38868	No_constitutive_exon_found_in_species
AGCTTCTCCTCAGCCACCAAGAAATCCGATCTAACACTTAAACGGGTCAGGG	1694604	1694658	1694554	1694606	1	asmbl.219	HHA_290930	1694287	1695231	None	997	201	38868	No_constitutive_exon_found_in_species
CTGCAGTTGCAAGGGCACAGCTCTCTCTCTGTGGTCTCTGTGGGGTGCAGTG	152761	152914	152711	152763	1	asmbl.7	HHA_212960	151196	156203	None	997	201	38868	No_constitutive_exon_found_in_species
AGTCGCGCTCTGTTATCTGTCTTCTGTCTCCGTTCTTGTTGGGTTGGCAGGA	419309	419402	419259	419311	1	asmbl.7	HHA_213392	406963	421105	None	997	201	38868	No_constitutive_exon_found_in_species
GTCTCTTGCCGTGTCATCTGTGTTTCCGTTTTACCTTTTGGGAATCGCAGGG	542035	542220	542270	542218	-1	asmbl.7	HHA_213520	538804	545048	None	997	201	38868	No_constitutive_exon_found_in_species
TTTCGTTGCTTTGTTTATGCGATTTGTGTCCGTCTGGTGCGTGGGTGCAGGT	407082	407622	407672	407620	-1	asmbl.8	HHA_244430	407082	410555	None	997	201	38868	No_constitutive_exon_found_in_species
CATGTTCCTCATCAACGTTTGTAGTTTTTTCTTTGCCCTTGCGGGTGCAGAG	696928	697071	696878	696930	1	asmbl.8	HHA_244040	685972	697542	None	997	201	38868	No_constitutive_exon_found_in_species
GTACAGAGACTAACGAGATTCTTAGATTTTTCCTCTGCTGGGATGCACAGGA	713406	713507	713557	713505	-1	asmbl.8	HHA_244020	712518	714216	None	997	201	38868	No_constitutive_exon_found_in_species
GGTCATAAGCTTCTGTTGATACTGCAATCTGGATACTTTGTGTGGGATAGGT	897701	898371	898421	898369	-1	asmbl.8	HHA_243655	896908	900871	None	997	201	38868	No_constitutive_exon_found_in_species
TCGTCCCGGCTTCTTCAGTAAGGTGGGGCATCATCTGCGTGGGTGTGCAGTT	1288942	1289632	1289682	1289630	-1	asmbl.8	HHA_242890	1274777	1293192	None	997	201	38868	No_constitutive_exon_found_in_species
TTTCCTTGGATTTTTCGAATGCTTTCCCGTGATTTTCGCTGGGAATTCAGGT	1338066	1338759	1338016	1338068	1	asmbl.8	HHA_242830	1331773	1348792	None	997	201	38868	No_constitutive_exon_found_in_species
TCGACTTATTAGGGATTCGTTTGTGCTCTTGACTTGCCTTGGGTGTATAGAC	1384805	1384889	1384939	1384887	-1	asmbl.8	HHA_242790	1367538	1387552	None	997	201	38868	No_constitutive_exon_found_in_species
GAGGAAGAGAGGAAGAAGATGAAGGGGAGCGAGAAGAGTTGAAGGGACAGCA	1383010	1383325	1383375	1383323	-1	asmbl.8	HHA_242790	1367538	1387552	None	997	201	38868	No_constitutive_exon_found_in_species
AGACAGAACAAATAGTATTTATGCATCTGAGTGTGTCCGTGGGTGTGCAGCT	181720	181793	181843	181791	-1	asmbl.9	HHA_202020	180897	187157	None	997	201	38868	No_constitutive_exon_found_in_species
GCGTAAGGAACTCAAAAATCCACTTTTCTGCGACATCTGGGAACGTGCAGCG	288679	288737	288629	288681	1	asmbl.9	HHA_202120	280396	305560	None	997	201	38868	No_constitutive_exon_found_in_species
TCGTTTCGACGTTTCTCTGGACTTGCGTGTGGGGTGCTCTGGGTGCGCAGGT	315545	316146	316196	316144	-1	asmbl.9	HHA_202160	312528	321713	None	997	201	38868	No_constitutive_exon_found_in_species
CACAAACAGAACCCAGGATATCCAGAATTGTGTTCGTTTGGGATACACAGCT	413563	413610	413513	413565	1	asmbl.9	HHA_202255	411091	413960	None	997	201	38868	No_constitutive_exon_found_in_species
AGCACCTGGTAGCTCCACTACAAAATTATGATTGAATATGGGCTGGGTAGGG	443605	443688	443738	443686	-1	asmbl.9	HHA_202285	442879	445356	None	997	201	38868	No_constitutive_exon_found_in_species
CGTCAACATTTTCATATGACGTTCAACTGTGTGTGCGCGGGGTGAGTCAGAT	741021	741332	741382	741330	-1	asmbl.9	HHA_202640	741021	751368	None	997	201	38868	No_constitutive_exon_found_in_species
CGCATGCTGTCGCTTTCCTGTTTTCCTCCTGTCTTTTCTCTGGGATGCAGAC	907027	907104	907154	907102	-1	asmbl.9	HHA_202850	900174	908262	None	997	201	38868	No_constitutive_exon_found_in_species
GCTTGCGCCGAGGAAGTGACACAGCAGGGGAGCTGGGGTCGGGCATGCAGAA	1066231	1066306	1066181	1066233	1	asmbl.9	HHA_203060	1065112	1069095	None	997	201	38868	No_constitutive_exon_found_in_species
GGCACGGTTCGTTCTCGCCCTGTATCGCTTTCCGCCTTGTGTGTGGGCAGGA	1122685	1123421	1122635	1122687	1	asmbl.9	HHA_203135	1091372	1144374	None	997	201	38868	No_constitutive_exon_found_in_species
GAAGCTGAGCGATGGTTTACGTGACAAGCTTTGATGCTCTAGCGGGACAGGT	1354098	1354196	1354048	1354100	1	asmbl.9	HHA_203375	1352543	1354324	None	997	201	38868	No_constitutive_exon_found_in_species
GAGTGTGCTTCCACCACTATGGTTCTCTGTTTCTACACCGGGATGTACAGGC	1423779	1424118	1424168	1424116	-1	asmbl.9	HHA_203505	1423779	1425099	None	997	201	38868	No_constitutive_exon_found_in_species
AACTGCTATGAGATGCGATTCGTTGCTGGCCGATGTGGGTGGTGAGGCAGAG	32055	32235	32285	32233	-1	asmbl.10	HHA_292935	27544	35713	None	997	201	38868	No_constitutive_exon_found_in_species
CCAAGTGAGGCGTCTGCGGCATTTGTCGGTCGCGTTTCCTGGGATTGCAGGT	983519	983718	983768	983716	-1	asmbl.10	HHA_305460	980518	986081	None	997	201	38868	No_constitutive_exon_found_in_species
TCCTGCGTATTCATTGTTGTAATGCATTCCTGAGGGGTTAGGGGGTTCAGGC	1023156	1023451	1023501	1023449	-1	asmbl.10	HHA_305498	1023156	1024051	None	997	201	38868	No_constitutive_exon_found_in_species
TGTCGGAGTCGTGGGGTGTGTGTGCTCTGCTTTGTATGGCGGGTCGGCAGGG	1253193	1253252	1253143	1253195	1	asmbl.10	HHA_305920	1249386	1255953	None	997	201	38868	No_constitutive_exon_found_in_species
TCTAGGATCCAACACTAATAGTCAGTACTCCTGTGGCCTTGCGTGGGCAGGT	1314346	1323830	1314296	1314348	1	asmbl.10	HHA_306020	1305972	1336325	None	997	201	38868	No_constitutive_exon_found_in_species
GCCCTGATGACGGACGCCGTTCTTTCCTTTCGACTTCGGGGATGCGACAGCT	1473619	1473862	1473569	1473621	1	asmbl.10	HHA_451890	1471997	1474418	None	997	201	38868	No_constitutive_exon_found_in_species
TGCGTAGGTAACTCTCTCCAGCTTCAGCTATGTTTTATGCGGGGATTCAGAG	22374	22514	22324	22376	1	asmbl.220	HHA_217850	21925	28733	None	997	201	38868	No_constitutive_exon_found_in_species
TCTCACACCAGGTCCCGCCCAGACTGATCTCTGTGTGTGGGGGCAAACAGGA	398808	398999	398758	398810	1	asmbl.220	HHA_217390	389578	399606	None	997	201	38868	No_constitutive_exon_found_in_species
CGTCTTGCATCTCGCAGGCTCTTCTTGACATTCTTTTTGTGGGCGTGCAGCA	576834	577198	576784	576836	1	asmbl.220	HHA_218290	571816	579419	None	997	201	38868	No_constitutive_exon_found_in_species
CGCAACAACTAATGTGTGCATCGCGGTTTCTCCGGCATGCGTGTGGGCAGGT	946089	946249	946039	946091	1	asmbl.220	HHA_218850	945364	946540	None	997	201	38868	No_constitutive_exon_found_in_species
TAAGCCAGTAGCCCTATAATAATCCAACATTTTACACAGTAGGGTTGCAGGG	947306	947377	947427	947375	-1	asmbl.220	HHA_218860	946691	948329	None	997	201	38868	No_constitutive_exon_found_in_species
TTTTTGTAGACTTTCGATTTGTGTAATTTTGTTGCGGCTTGGGCATGCAGGG	1333572	1333745	1333522	1333574	1	asmbl.220	HHA_219540	1326796	1340284	None	997	201	38868	No_constitutive_exon_found_in_species
TTTGTCTCAACGGGGTTTCTTGGTGAGAGCCCAGTGCTAGCAAGGGACAGGC	1627331	1628058	1627281	1627333	1	asmbl.220	HHA_308096	1625731	1628058	None	997	201	38868	No_constitutive_exon_found_in_species
AAACTGTGTTACGTGGCAGAAAATGAACCGTTATGCCTGGGGTAATACAGCG	359098	359151	359201	359149	-1	asmbl.11	HHA_253460	358510	359506	None	997	201	38868	No_constitutive_exon_found_in_species
CATTTGTGTCTTTTTCTCACCGTTTGCAACTTCGTGAATTGCACGGGCAGGG	739617	739888	739938	739886	-1	asmbl.11	HHA_253940	739617	746236	None	997	201	38868	No_constitutive_exon_found_in_species
TCGTAAGACTTTGTGCGACGCAGACGAAAGTGACTGCTGTGGGTGTGCAGGA	790073	790277	790023	790075	1	asmbl.11	HHA_254010	783807	790277	None	997	201	38868	No_constitutive_exon_found_in_species
CTGAAAGCCAATGCGTTCTGCAACCTCAGGCGTGCATACTGGGAGTACAGTT	1261713	1261754	1261804	1261752	-1	asmbl.11	HHA_254635	1261523	1262294	None	997	201	38868	No_constitutive_exon_found_in_species
GGGCGTTGTGTCATCGTGACGCGGTTGCCGGCCTGTGTCTCGGGGTGCAGAA	1612897	1613143	1613193	1613141	-1	asmbl.11	HHA_299050	1612259	1614502	None	997	201	38868	No_constitutive_exon_found_in_species
GGTGATGGAGGCATGTTGCGTAGGTGTCCTTCATATGTGCTGGTGGGCAGTG	1672043	1672161	1671993	1672045	1	asmbl.11	HHA_298990	1669862	1673250	None	997	201	38868	No_constitutive_exon_found_in_species
CCGTTTCCGCGTCTCACGCTTGTCTTCGCACTTCTCCGGTGGGTGTACAGCT	135975	136044	136094	136042	-1	asmbl.12	HHA_319930	129973	137997	None	997	201	38868	No_constitutive_exon_found_in_species
TAAAGAAAAAGAGTCCCAGTGAAACATGAATGGGTCTTTGTGGGGTGTAGGT	282734	282827	282684	282736	1	asmbl.12	HHA_319662	279366	283658	None	997	201	38868	No_constitutive_exon_found_in_species
CCCTGCCAAGCTGCGCGCAGTGGATAGTGAATGTGACTATGGGTGCGCAGGG	762205	762235	762285	762233	-1	asmbl.12	HHA_318500	762074	764915	None	997	201	38868	No_constitutive_exon_found_in_species
ACCGTACCAATGGTCTCCCCTGTCAGCGACGTACATCCACGGGAGAGCAGAC	1107140	1107386	1107090	1107142	1	asmbl.12	HHA_211675	1106123	1107386	None	997	201	38868	No_constitutive_exon_found_in_species
CTCTGTCTCTCTTCTTTTCATGTTCCCTCTTTTCCATTTTGTGGGTGCAGTC	1416815	1416954	1417004	1416952	-1	asmbl.12	HHA_211090	1415793	1421161	None	997	201	38868	No_constitutive_exon_found_in_species
GGCAGCTTGAGCAAATTGTGTTTTTCCTTTTCTTTCTGTTTTGGGAGCAGAG	1584517	1584564	1584614	1584562	-1	asmbl.12	HHA_210730	1582457	1596944	None	997	201	38868	No_constitutive_exon_found_in_species
ACCTTACTCGCGTGATGGTGTGCGGTTCTCTGGATTGTGTGGGACTGCAGGC	1111360	1111478	1111310	1111362	1	asmbl.13	HHA_235920	1098673	1143173	None	997	201	38868	No_constitutive_exon_found_in_species
CTTTTCGTCGGTGTTGTCCTTCGTAGGGAAGTCCCGCCTCACTGGGACAGTT	1118849	1119051	1118799	1118851	1	asmbl.13	HHA_235920	1098673	1143173	None	997	201	38868	No_constitutive_exon_found_in_species
TAAATAATGAAACACACACGTTGCTGTGTTCTGTTATTGCTCGGGGACAGGT	1139759	1140021	1139709	1139761	1	asmbl.13	HHA_235920	1098673	1143173	None	997	201	38868	No_constitutive_exon_found_in_species
TCGGTTTCTCTGGAGCAAGCGAGACTCTGTGTTGTCGCGTGTGGGCACAGGG	1186834	1186897	1186947	1186895	-1	asmbl.13	HHA_235750	1186834	1191575	None	997	201	38868	No_constitutive_exon_found_in_species
CTTCATGACGACAACTCGTTTCCCTTATGTTTTCTGTGGCGGGTGTGCAGTC	1329084	1329157	1329034	1329086	1	asmbl.13	HHA_235560	1327865	1335754	None	997	201	38868	No_constitutive_exon_found_in_species
AAGTCGCAGAAACAGAAGATCGCCTTCCTTTCGTTTGTGGGGCGGTGCAGCT	1488033	1488151	1487983	1488035	1	asmbl.13	HHA_235350	1482948	1488698	None	997	201	38868	No_constitutive_exon_found_in_species
ACAAAATGTCCGGTGTCTTTTGCTTCGTCGTGGCTGTGTGGGCGGTGCAGGC	124122	125297	125347	125295	-1	asmbl.14	HHA_232620	123025	126356	None	997	201	38868	No_constitutive_exon_found_in_species
ATTATCCATACTATCGACCGTGAGAAGTCACTTCCACTCGGGACGTGCAGAG	322373	322410	322460	322408	-1	asmbl.14	HHA_232290	322101	323782	None	997	201	38868	No_constitutive_exon_found_in_species
GCTGCGGTAGTTGCAACAGGCGGATCGTCTTTTCCGCAATCGGGAACCAGTC	645905	646008	645855	645907	1	asmbl.14	HHA_462330	644314	648351	None	997	201	38868	No_constitutive_exon_found_in_species
TGTGTTGCGTATCACTCTCTGTTTTTGTTTCGATGCCTTGGGAAACTTAGGT	697849	697962	697799	697851	1	asmbl.14	HHA_231900	694811	698914	None	997	201	38868	No_constitutive_exon_found_in_species
TGTGGATGTTCACATACATGCATGTCTCTCTGTTTTTCGCATGTGGGCAGCT	1016008	1016105	1015958	1016010	1	asmbl.14	HHA_231190	1011390	1016431	None	997	201	38868	No_constitutive_exon_found_in_species
AAGGGGTGCAGTACGTGGTCCTGCGGCAAGCTTCAGACGGGAGTGTACAGGT	1387773	1387874	1387723	1387775	1	asmbl.14	HHA_230663	1375251	1387874	None	997	201	38868	No_constitutive_exon_found_in_species
CATTCATGAGCGCGTGCTGAAGCAGACAACAATATTTCTGGGAAAAGCAGCG	87471	87491	87541	87489	-1	asmbl.15	HHA_312540	86686	87919	None	997	201	38868	No_constitutive_exon_found_in_species
TCTCTCTGTGTCCACTCCTGTGCGGTGTGTGTGTATGTGTGTGGGATTAGGG	860566	860740	860516	860568	1	asmbl.15	HHA_311360	850120	865503	None	997	201	38868	No_constitutive_exon_found_in_species
GGGATTTCCTGTATCTCTGGGTTTTTCCATTTTCTTGTGGGGCGACACAGTG	1019884	1019978	1020028	1019976	-1	asmbl.15	HHA_311160	1016026	1020677	None	997	201	38868	No_constitutive_exon_found_in_species
CATCCTCCCTTCAACCGGTTGCGGCTTTCCCTGGTGGATATGGGAAGCAGGA	1267776	1268301	1267726	1267778	1	asmbl.15	HHA_310780	1267230	1268301	None	997	201	38868	No_constitutive_exon_found_in_species
AGAAGAAGGCGGGACGTCGGGTGCGGAGCAGGCAGGCGCGGGCGAAGAAGAT	26631	26806	26856	26804	-1	asmbl.16	HHA_280800	14092	30271	None	997	201	38868	No_constitutive_exon_found_in_species
GGACTGAACCTTGTGTTCGACTCCCTGGGAGCGTCATGGCTGGGTGACAGGC	139136	139214	139086	139138	1	asmbl.16	HHA_280680	138764	139748	None	997	201	38868	No_constitutive_exon_found_in_species
GCGGCATACTCTATTTTTGTGGTGTCATTAAGAAGTGTGTGGGTGTGCAGCT	472152	472160	472102	472154	1	asmbl.16	HHA_304480	470782	472710	None	997	201	38868	No_constitutive_exon_found_in_species
CACAACTGGAGAGGTTCATTATTTCTTGAGGATATGCTTTGGGGTTGCAGAC	527686	527793	527636	527688	1	asmbl.16	HHA_304630	501839	529254	None	997	201	38868	No_constitutive_exon_found_in_species
TCCTCAGACGTTCGCCTTCCTTGTCCTTTCTTCTGTCAAAATCGGGACAGGA	834669	834882	834619	834671	1	asmbl.16	HHA_206550	802170	848052	None	997	201	38868	No_constitutive_exon_found_in_species
CCAGTTCACCATCCGAGCGCACGAGAACGCAATCGTGGGTATGTAAACAGAA	253922	253996	253872	253924	1	asmbl.17	HHA_297820	249393	257497	None	997	201	38868	No_constitutive_exon_found_in_species
CGGATTTTTCCCTTTTCAGCCACGTCAGGGGCGGAAGCTGGGACGAGCAGCT	305134	305210	305260	305208	-1	asmbl.17	HHA_297780	297887	306536	None	997	201	38868	No_constitutive_exon_found_in_species
CTGTCGAGAAATAGTCGGATGTATTTTTTCTCCCTGGTGTGGGTGTGCAGGG	784336	784408	784286	784338	1	asmbl.17	HHA_297060	782730	786354	None	997	201	38868	No_constitutive_exon_found_in_species
GTCATGGAGATTGTAAGTTACATGCGTCCGTGATGTTTGCTGGGACGCAGAC	582214	582282	582332	582280	-1	asmbl.18	HHA_221685	580678	584884	None	997	201	38868	No_constitutive_exon_found_in_species
GAGAGGCCTGGGGGTCGACGGGAAGGACCGAGTGAAAAAGGGGAAGAGAGCC	805214	806664	806714	806662	-1	asmbl.18	HHA_221430	805214	807788	None	997	201	38868	No_constitutive_exon_found_in_species
TGCAATGGTTGAATGCGTTGTCTCTGCGTCTCTCGCTCGCGGGTGTACAGAC	660938	661062	661112	661060	-1	asmbl.19	HHA_216680	654614	666483	None	997	201	38868	No_constitutive_exon_found_in_species
CTTCACGTGAAACCGCTTTCGAGGCAGTTGTCTTGACGGGAAAGACGGAGTC	658315	658502	658552	658500	-1	asmbl.19	HHA_216680	654614	666483	None	997	201	38868	No_constitutive_exon_found_in_species
ATATATCAATATACCTTATTGTCTGCATGCGTGTGTGTGCGTGTGGGTAGGT	906298	906406	906456	906404	-1	asmbl.19	HHA_217020	899051	907620	None	997	201	38868	No_constitutive_exon_found_in_species
ACTCGCCACTTACACCAGTTTTGCGACACTTTCCTGTTTGGGGACCGCAGAA	997376	997666	997716	997664	-1	asmbl.19	HHA_316900	992003	998938	None	997	201	38868	No_constitutive_exon_found_in_species
AGTGTGTTAGAACTTACCAATTGTGAGTGTTGTGTCTGCTTGTGGGACAGGA	338822	340298	340348	340296	-1	asmbl.20	HHA_309885	338822	344759	None	997	201	38868	No_constitutive_exon_found_in_species
GCATGCGGAGGCGAGAAGAAGAGCCCCCCGCCGAAGTCCTTCGGGTAAAGAC	888748	888899	888949	888897	-1	asmbl.20	HHA_310530	888748	908938	None	997	201	38868	No_constitutive_exon_found_in_species
GAGACAGTGGAGAGGCTGCAATATCACGCTCCTTGCTCCCGGGTGTGGAGGC	939331	939889	939939	939887	-1	asmbl.20	HHA_310580	935658	941074	None	997	201	38868	No_constitutive_exon_found_in_species
TGCCATCCATGGCTTTTCCCGGTACTCTTTCGGATGTCTGGGGCGTGCAGGT	994757	995078	994707	994759	1	asmbl.20	HHA_310680	994256	996773	None	997	201	38868	No_constitutive_exon_found_in_species
GGGAAACGCAACATGCTCGTAATGTTGTACGTGCTTTGCCGGGAGTGCAGGG	421360	421462	421310	421362	1	asmbl.21	HHA_215320	418324	424270	None	997	201	38868	No_constitutive_exon_found_in_species
GAGCCGCGTCCGAGGAGACAGCTCGCCAACGCGCAATGTGGGGTGCGCAGCC	489839	491036	491086	491034	-1	asmbl.23	HHA_294730	486104	493910	None	997	201	38868	No_constitutive_exon_found_in_species
CTGACCACGACAGCGCTACCGTTCCTATATTGTAATGCTGGATGGGACAGAC	539464	539559	539414	539466	1	asmbl.23	HHA_294808	538761	539726	None	997	201	38868	No_constitutive_exon_found_in_species
TGGGAAGTGTGCAGAGAGAGAGAGCATTTGTGTTTCGTGGTGGCGGGCAGGA	156769	156874	156719	156771	1	asmbl.24	HHA_208400	152887	163857	None	997	201	38868	No_constitutive_exon_found_in_species
TGTGTTTGAACCCTCTCGAGATTCGTGCGATTGCTGCCTTGGGTGTGCAGGC	366315	366399	366265	366317	1	asmbl.24	HHA_207940	364698	369754	None	997	201	38868	No_constitutive_exon_found_in_species
CTCCTCCGAGTACAGAGAGCCTTAGCCGTTCGACGTTGATGGGCACGCAGGA	463470	463616	463666	463614	-1	asmbl.24	HHA_207875	434341	487420	None	997	201	38868	No_constitutive_exon_found_in_species
CTTCCGCTGCATACCCGAGAAGCGTTCCTGATGTGTTTGTGTATGGGTAGAT	453249	453456	453506	453454	-1	asmbl.24	HHA_207875	434341	487420	None	997	201	38868	No_constitutive_exon_found_in_species
TGACACTCCCTGCAAGCTGAATATCCACTGACTTTGTGATGTGGGCGCAGAG	624758	624803	624853	624801	-1	asmbl.24	HHA_207665	617195	625956	None	997	201	38868	No_constitutive_exon_found_in_species
AGCCTTGGTTGTTTATTCCTTCCTACAGGTGTGGGTGTGTGGGTGTGCAGCG	813194	815223	813144	813196	1	asmbl.24	HHA_207370	810830	815223	None	997	201	38868	No_constitutive_exon_found_in_species
TCGCACCTTTCTTCATTGATCCGTTGTCGGTATTTTTCTATGTGGGGCAGAT	113908	113963	113858	113910	1	asmbl.25	HHA_209870	112420	115736	None	997	201	38868	No_constitutive_exon_found_in_species
GCTCGGTGATTTCCAGCTGTTTACGCTCGTCTCGACATTAGGGAATTCAGAT	266919	267015	266869	266921	1	asmbl.25	HHA_209583	266460	267159	None	997	201	38868	No_constitutive_exon_found_in_species
GCTCGCGCTGCTGCGGGGCGCCCAAGGGGGCGCGGGCCCCGGGGCTGCAGGC	567740	567832	567690	567742	1	asmbl.25	HHA_209108	565490	569382	None	997	201	38868	No_constitutive_exon_found_in_species
CCCCCCTTTTCTCACTGTCTTGTGTTTCTTCTACTTTTCGGGAATCGCAGCG	594904	595075	595125	595073	-1	asmbl.25	HHA_209060	591042	598065	None	997	201	38868	No_constitutive_exon_found_in_species
CACTTTAGTGCGGCCCGTTGGTCGTGTGTATTCATTTGTCTGGGATGCAGTC	195745	198194	195695	195747	1	asmbl.26	HHA_278110	182715	202014	None	997	201	38868	No_constitutive_exon_found_in_species
TAGCAGGTACATGCGACACCGTCTTCCTGTTTCATAACCGGGAAATTCAGCC	217773	217842	217723	217775	1	asmbl.26	HHA_278145	217375	219399	None	997	201	38868	No_constitutive_exon_found_in_species
CACGAGCGGCGAATGTCTTATTATTTGCTGTCTATTTTCGTGGGCAGCAGGC	222064	222126	222176	222124	-1	asmbl.26	HHA_278160	220205	222488	None	997	201	38868	No_constitutive_exon_found_in_species
AGTGTCTTCCATTTTCCGTTGCTGCAACCGCACTTGTTCTGTGGGTGTAGGC	533988	534242	534292	534240	-1	asmbl.26	HHA_278660	528246	540850	None	997	201	38868	No_constitutive_exon_found_in_species
GGATAAAACACTACACGTAATCTGTCTGGTTTTGCTGCTCGATGGGACAGGC	733600	733641	733691	733639	-1	asmbl.26	HHA_278930	732189	738097	None	997	201	38868	No_constitutive_exon_found_in_species
AAGGGGAGGAGGCGAGCGAAAGAGAGGCGAGCGAGAGAGGGGCGAGCGAGAG	191722	192006	192056	192004	-1	asmbl.27	HHA_265230	189797	196147	None	997	201	38868	No_constitutive_exon_found_in_species
GAGTGCACATGTTCCTGTGGCACTTCAGAACTTTGTTGTGGGGTGTACAGGC	292905	293314	293364	293312	-1	asmbl.27	HHA_265090	286869	299159	None	997	201	38868	No_constitutive_exon_found_in_species
CCGTTTGCAGATTTTCATAGCCTTCTAGCTGTCATATCCTCAGGGATCAGGC	156713	156807	156663	156715	1	asmbl.28	HHA_264070	155813	161457	None	997	201	38868	No_constitutive_exon_found_in_species
ACTACAGATGTGTCGCATGTATGTGGTGTAGTACGCGACATGACGGGCAGGC	160272	160369	160222	160274	1	asmbl.28	HHA_264070	155813	161457	None	997	201	38868	No_constitutive_exon_found_in_species
GCTTGTGCATCTCGTCGACACACTGGAGTCTTCTTCGACTGGGTGTACAGGT	327259	327388	327438	327386	-1	asmbl.28	HHA_263710	323286	332124	None	997	201	38868	No_constitutive_exon_found_in_species
ATAAGAACTGTTACCCTTCGGAGAACTTTGTTCTAACTGACGGGGACCAGGC	526080	526188	526238	526186	-1	asmbl.28	HHA_263410	524434	529934	None	997	201	38868	No_constitutive_exon_found_in_species
ATAACATCTGAAGCCACTCGACTGTTAGCCGATGAATGGGAGGATGTCAGGG	637044	637078	637128	637076	-1	asmbl.28	HHA_263245	636806	637916	None	997	201	38868	No_constitutive_exon_found_in_species
CTATTCTCCGTGTGCGCTCTGCCGCCCGTACGCCGTTGCTGGGAATCAAGGT	652006	652779	651956	652008	1	asmbl.28	HHA_263220	651689	657621	None	997	201	38868	No_constitutive_exon_found_in_species
GGAAGCCCGTAGGGCGAGAGGCGCGGAACGGGCGACCCTGCGGGCGCGAGCG	26773	27454	26723	26775	1	asmbl.29	HHA_204100	16071	34368	None	997	201	38868	No_constitutive_exon_found_in_species
ATGCATGTGCTGCTGTCTGCGTGTGTTTTGATCTGGGGGTAACAATGCAGGT	221481	221551	221431	221483	1	asmbl.29	HHA_204410	214328	221551	None	997	201	38868	No_constitutive_exon_found_in_species
AAGAAATCCTTTCTTCTTCTCGAGAGAGCAGAGGCGGCAGGGGCGGAGAGGT	271514	271805	271855	271803	-1	asmbl.30	HHA_239050	263821	275588	None	997	201	38868	No_constitutive_exon_found_in_species
ACCGCCGAGGAGACAGAGCGAGACCAAAGCGGGGCAGAGGGAGCCCAAAGAT	481705	481820	481870	481818	-1	asmbl.31	HHA_201150	475822	486200	None	997	201	38868	No_constitutive_exon_found_in_species
TGAAACCAGGAGGAGAGGCAGTGATTCATTTTCATTTTTGGTGGGTGTAGGC	86097	86180	86047	86099	1	asmbl.32	HHA_267410	83613	88933	None	997	201	38868	No_constitutive_exon_found_in_species
GTCTGTGTGCACCACTTTCTTTCTGGCGTCTGTGTCACTGGGTGTGGCAGAT	172999	173144	173194	173142	-1	asmbl.32	HHA_267550	171916	178386	None	997	201	38868	No_constitutive_exon_found_in_species
CTTTTCAGTCGCTGGCGCGTTGCTTTTCTGTTTCTGTTGCGGGGTGGCAGGT	356177	356476	356127	356179	1	asmbl.32	HHA_267730	354581	356476	None	997	201	38868	No_constitutive_exon_found_in_species
CGTCATTCCTCCTGAAGTGTGCTCTCGTGTTGGCTCTGTGGGATGTACAGCA	458294	458345	458244	458296	1	asmbl.32	HHA_267875	453133	465120	None	997	201	38868	No_constitutive_exon_found_in_species
GTCGATCGGCAGTGCCCAGGAAAAGTCGTTGCGGCCCTGTGGGTGTACAGAC	164542	164610	164492	164544	1	asmbl.33	HHA_239720	162127	165529	None	997	201	38868	No_constitutive_exon_found_in_species
TTGCGCCGGGTGTCTGGCGGCTCCACCTCAGGCTCAGCAGGGCCGCGAAGAC	440282	440369	440232	440284	1	asmbl.34	HHA_240390	436967	447360	None	997	201	38868	No_constitutive_exon_found_in_species
GTTTGGTTGCAACATCGTTGTCATCCGCTGTGGTGTTTGTATGGGTGCAGAG	17585	17690	17535	17587	1	asmbl.35	HHA_292360	12205	18474	None	997	201	38868	No_constitutive_exon_found_in_species
ACGTCCATTCATGCCGCCCCTTTTGCGGTTTCTTTGTTATCACGGGACAGGA	360594	360639	360689	360637	-1	asmbl.35	HHA_291810	360594	363842	None	997	201	38868	No_constitutive_exon_found_in_species
TGGAGGCAAGGGAATAGGGTTCCTAGTGCCGCCTTTGTGTGGGCGTACAGGT	87896	87982	87846	87898	1	asmbl.36	HHA_220120	84329	87982	None	997	201	38868	No_constitutive_exon_found_in_species
GGCGATGCTGGACGGTTGTTCTTGTTTCGACTCTGTGTGCGCGGGTGCAGGT	420354	420903	420304	420356	1	asmbl.36	HHA_220600	417387	420903	None	997	201	38868	No_constitutive_exon_found_in_species
GCACTTCCATGTTGGCGTTCGTAAGCTGTTTGTGTGTTTGGGTAATGAAGCT	274423	274474	274524	274472	-1	asmbl.37	HHA_320525	273442	274851	None	997	201	38868	No_constitutive_exon_found_in_species
CAAGAATGGTTCATTCACTAGACTGTGTGTCCACATCGTGGGCGAAGCAGGG	9738	10171	10221	10169	-1	asmbl.38	HHA_462660	6008	11827	None	997	201	38868	No_constitutive_exon_found_in_species
GGGTGTCTCTTGTCGCCTCATATCTGTTTTGATTTGTCTTGGGGACGCAGAT	116490	116659	116440	116492	1	asmbl.38	HHA_284010	115305	120135	None	997	201	38868	No_constitutive_exon_found_in_species
GTGTTTTCGGTGTCTCCGCAGCGTTTTTCTGTTGTGTCTTGGGTGTGCAGCG	317861	317950	318000	317948	-1	asmbl.39	HHA_309010	316966	319884	None	997	201	38868	No_constitutive_exon_found_in_species
GCCCTCAACGCATGCACCGGGAGAAGGCCTATTGCATGCACCGGGAGAAGGC	82308	82575	82258	82310	1	asmbl.40	HHA_295400	81209	86296	None	997	201	38868	No_constitutive_exon_found_in_species
CCTCTGGGCTTCTTCCTTTCCCGTTGTCTTCCTGGGTCGATGGGAGGCAGCG	366050	366101	366000	366052	1	asmbl.40	HHA_295850	356281	370145	None	997	201	38868	No_constitutive_exon_found_in_species
AGTCGAATCGAATCTGAGCAGGAATATGACTGGTTTTTCTGTGGGTGCAGAA	112417	112490	112367	112419	1	asmbl.42	HHA_266330	109885	114330	None	997	201	38868	No_constitutive_exon_found_in_species
CTTCTCCTCAGGGGCGCGGAGGAGAAAAAGTGCCGGGGATAGAGGCCGAGAA	308144	310289	308094	308146	1	asmbl.42	HHA_265850	302384	310984	None	997	201	38868	No_constitutive_exon_found_in_species
TCTGACCGTAGCTGCTGTTTGACTCACTTTTTGCGCTGTGGGAATTGCAGAA	82314	82458	82264	82316	1	asmbl.43	HHA_251830	79635	85264	None	997	201	38868	No_constitutive_exon_found_in_species
CCTTGCGAGACTGACTGCGACGCCTCGAGGGTTTCTCTCTGTGTGGGCAGAT	110206	110428	110478	110426	-1	asmbl.44	HHA_275760	110206	111554	None	997	201	38868	No_constitutive_exon_found_in_species
CCCCGGCGGCCCGCCCGCGCCGGCGGGGCCGCCTGGCCCGGGGGCTGCAGGC	197613	197978	198028	197976	-1	asmbl.44	HHA_275990	195809	202478	None	997	201	38868	No_constitutive_exon_found_in_species
TTTGGGCCTCGCAGAAGCTTGCTCTTTTCTTCTTCCACGCGGGTGCGCAGGA	143643	143724	143774	143722	-1	asmbl.45	HHA_300150	142334	147438	None	997	201	38868	No_constitutive_exon_found_in_species
CGTGCGTCATCGAACTTGCTCGGTGTGTGTGTGTGTTTCTGGGTTGGTAGGG	231497	231610	231660	231608	-1	asmbl.45	HHA_300030	226406	233767	None	997	201	38868	No_constitutive_exon_found_in_species
GTTGCAAGTAGCGACTGTTTTCTGGACGTGTGGGGTCTGTGCGTGGGCAGGA	210368	210539	210589	210537	-1	asmbl.48	HHA_250870	209645	212482	None	997	201	38868	No_constitutive_exon_found_in_species
ATCATGTGGTTGCCTGTGTATGTGGCTCTCTTGCTGGTGTTGGGAGTTAGTT	189538	189590	189488	189540	1	asmbl.49	HHA_277270	188914	192196	None	997	201	38868	No_constitutive_exon_found_in_species
TCTACCATATTTATCGATTTTCAGTCGCTTTTGTCTGTGTGGGGTTGCAGGT	138028	138125	138175	138123	-1	asmbl.50	HHA_252290	132562	141798	None	997	201	38868	No_constitutive_exon_found_in_species
TTCGTCGTCGTCTGCTGCTGCGCATTCTTCTTCGGACACTGCAAGGGCAGGT	153369	155003	155053	155001	-1	asmbl.51	HHA_249800	153369	155949	None	997	201	38868	No_constitutive_exon_found_in_species
CAGAGCGTTTTCTCTGCACATGCGCTGTGAGTGTCTGGATGTGGGTGCAGGT	221276	221825	221226	221278	1	asmbl.51	HHA_327400	199529	225036	None	997	201	38868	No_constitutive_exon_found_in_species
CTATCGCACTATACAGAGCTGTTCTGCGTCGGTACGCTTGCGTGGGACAGGT	8907	9018	8857	8909	1	asmbl.53	HHA_250360	5193	10963	None	997	201	38868	No_constitutive_exon_found_in_species
CGACAGCTTTTACATGGTGAAAACAATCAAGTGTCTCACGGGTGGCGCAGGA	1874	1942	1992	1940	-1	asmbl.54	HHA_255360	1415	2570	None	997	201	38868	No_constitutive_exon_found_in_species
GGTAGTGTGTTGCGTATGGAGAGCTCTCTATGTTTTTTTGTGGGATGCAGGC	92321	92864	92914	92862	-1	asmbl.221	HHA_255240	89393	103476	None	997	201	38868	No_constitutive_exon_found_in_species
GACTGGCTGCAAGTGCGCTTGCAAATGTTCGGGGGTGTCCTGGGGGACAGGA	120693	120930	120643	120695	1	asmbl.221	HHA_255210	118552	128016	None	997	201	38868	No_constitutive_exon_found_in_species
CGGCAGAGGCGAAGAGGCGAGAGGAGACAGAATGGAGTAGACGGGAAGAGGA	7172	8156	7122	7174	1	asmbl.58	HHA_455040	5121	8156	None	997	201	38868	No_constitutive_exon_found_in_species
GCTTTTTCGCAGGAGGGGTTTCGATTTTTCCTGTTTCCTCCGGGGCGCAGAG	54985	56621	56671	56619	-1	asmbl.59	HHA_207100	47958	59952	None	997	201	38868	No_constitutive_exon_found_in_species
CGTCTGGCTATCCGGTCGTGATCTGAAATGTGATTTCCATTGTGGGACAGAT	124318	124459	124509	124457	-1	asmbl.59	HHA_207250	123476	128736	None	997	201	38868	No_constitutive_exon_found_in_species
CGCTGCCCTCCTGAGTAAAAGTGACCACCAGCCAGCACTAGCGGGAGCAGAA	60487	60606	60437	60489	1	asmbl.60	HHA_230535	59406	61048	None	997	201	38868	No_constitutive_exon_found_in_species
TTTCACCTCTGTCGCTCCGTCGCCGTCGTTTTCAGCTGCGCGTCAGGGAGGA	46532	46865	46482	46534	1	asmbl.61	HHA_320150	44752	52188	None	997	201	38868	No_constitutive_exon_found_in_species
GTCAAAAACGTCGGAATATCCTTTTCAAGGACTACGTGCTGATGGGGCAGGA	11753	11867	11703	11755	1	asmbl.62	HHA_307580	4483	11867	None	997	201	38868	No_constitutive_exon_found_in_species
CTTCAACTGCCACTCTGTATCCGTGCCTTACAATTGATGGGAATGTGCAGTT	29291	29480	29241	29293	1	asmbl.66	HHA_217900	28705	30054	None	997	201	38868	No_constitutive_exon_found_in_species
