# Supplementary material for: Widespread Separation of the Polypyrimidine Tract From 3′ AG by G Tracts in Association With Alternative Exons in Metazoa and Plants
Source: Front Genet. 2019 Jan 14;9:741. doi: 10.3389/fgene.2018.00741 (PMC6339879; doi:10.3389/fgene.2018.00741)
Supplement: DATA FILE S2 — Sequences of REPAG 3′ SS from each species of metazoa, plants and protists. [file Data_Sheet_2.zip › Supplementary data 2/Protists_Release38_pythium_vexans.txt]

REPA_GGG_Sequence	Exon_Start	Exon_End	Pos_-50	Pos_+2	Strand	Chromosome	GeneID	Gene_Start	Gene_End	Gene_Name	Number_of_REPAs	Number_of_REPAs_has_GGG	Number_of_Intron(Intra_genic_Region)	Upstream_Constitutive_Exon
GGTGTGAGCCAAAGCGCCATACTAACCAGTTTAACTCGTCGTGTGGGCAGCG	31340	31445	31290	31342	1	pve_scaffold_1	maker-pve_contig_1-snap-gene-0.37	31140	32138	None	3829	692	20838	No_or_no_constitutive_exon
GGTGTAGTGAGACAACTAGGTCGGCTAACCTGCTGCGCTGCGAGGGACAGGG	31513	31634	31463	31515	1	pve_scaffold_1	maker-pve_contig_1-snap-gene-0.37	31140	32138	None	3829	692	20838	No_or_no_constitutive_exon
CAGTGATAGACGATTCAATTGGCTCTAACGTGCTCATTGGCAACGGGCAGGA	52977	53121	52927	52979	1	pve_scaffold_1	snap_masked-pve_contig_1-abinit-gene-0.99	52485	53121	None	3829	692	20838	No_or_no_constitutive_exon
ATGCGATGGTGGACTGGGACTCACCGCTGTGATGGCGCTTGGGACTGTAGAC	133326	133367	133276	133328	1	pve_scaffold_1	maker-pve_contig_1-fgenesh-gene-1.8	132995	133869	None	3829	692	20838	No_or_no_constitutive_exon
TCCGGAGTGGAGAGATCCGCCGCCCACGCGGCGATCTGTGCCGGGTAAAGCC	152066	152123	152016	152068	1	pve_scaffold_1	maker-pve_contig_1-snap-gene-1.44	150840	152792	None	3829	692	20838	No_or_no_constitutive_exon
AGCTGCTGCGAGTCGGTCGAGTGGATGAACAGACCTTGCGGGAGGTGCAGTG	152129	152445	152079	152131	1	pve_scaffold_1	maker-pve_contig_1-snap-gene-1.44	150840	152792	None	3829	692	20838	No_or_no_constitutive_exon
GTAGCCAGGGCGACTCGAAGCGGCGCATCGAGGTGGAGGGAGGTGCAGAGGC	32599	32610	32549	32601	1	pve_scaffold_2	maker-pve_contig_2-snap-gene-0.23	28594	32610	None	3829	692	20838	No_or_no_constitutive_exon
GGAGGCGATAGAGAAGGCTGATTGTCGTTGTGTTTGTCATGTGGGAACAGCC	88910	89001	88860	88912	1	pve_scaffold_3	maker-pve_contig_3-fgenesh-gene-0.20	88471	89001	None	3829	692	20838	No_or_no_constitutive_exon
GTGGAGGGGAGGTATAACTGACGACGGTTGTGCTGTTGTTGGGTGTGCAGCG	126848	126971	126798	126850	1	pve_scaffold_3	maker-pve_contig_3-fgenesh-gene-1.4	126360	127144	None	3829	692	20838	No_or_no_constitutive_exon
TCGCAATGGGGGCTATGCAGTACGCTAACATGTTTCGGTGGGGTGTACAGAT	58464	58518	58414	58466	1	pve_scaffold_4	maker-pve_contig_4-fgenesh-gene-0.8	58308	59909	None	3829	692	20838	No_or_no_constitutive_exon
AGCTGGACCAGTTGACTGACGCTGCTGCTCTTTCTTCCTTTGCGGGACAGCT	78600	78661	78550	78602	1	pve_scaffold_4	maker-pve_contig_4-snap-gene-0.44	77642	79092	None	3829	692	20838	No_or_no_constitutive_exon
TCCTAAGCATCGACAGCGTAAACTTGACAGCGGTGCTCTTGGGTGTGTAGCT	91951	92018	91901	91953	1	pve_scaffold_4	maker-pve_contig_4-fgenesh-gene-1.1	87977	96967	None	3829	692	20838	No_or_no_constitutive_exon
ATTTGAGATGGTGGTGTACTCATGACATAATCTTATTTGTGATTGGGCAGGA	113698	114436	113648	113700	1	pve_scaffold_4	maker-pve_contig_4-snap-gene-1.18	113036	114834	None	3829	692	20838	No_or_no_constitutive_exon
ACGGTGGAGGTATTGGGGATGCTGACTGGTGCTCTTTGTGTGGGGAACAGGC	5693	7961	5643	5695	1	pve_scaffold_5	maker-pve_contig_5-fgenesh-gene-0.2	5377	7961	None	3829	692	20838	No_or_no_constitutive_exon
AAAACCCTTGTTTGGCAGTTGCCTAAACGGATGTGGTGTTATATGGGCAGGC	65999	66191	65949	66001	1	pve_scaffold_6	maker-pve_contig_6-snap-gene-0.45	65603	66191	None	3829	692	20838	No_or_no_constitutive_exon
TAGCATGCCGATTTGAGTGACGAGCGACAATGTGCATTGTGGGCGTGCAGGG	76419	76581	76369	76421	1	pve_scaffold_6	fgenesh-pve_contig_6-abinit-gene-0.218	76266	81225	None	3829	692	20838	No_or_no_constitutive_exon
TCATTTGCAAACCTCCACAGCCGCATTGACCCCGTGGGACGGCTGGACAGGC	6683	6725	6775	6723	-1	pve_scaffold_7	maker-pve_contig_7-fgenesh-gene-0.17	6425	7291	None	3829	692	20838	No_or_no_constitutive_exon
CTTGCCGCTGGAAAGCACGAGGGGAAGGAGTACGCGGGGAAATGAGCTAGTT	31603	31732	31782	31730	-1	pve_scaffold_7	maker-pve_contig_7-snap-gene-0.66	31603	35602	None	3829	692	20838	No_or_no_constitutive_exon
CGTTATTTGTCATCGCTTGGTTCTAACCCGTGCACGATGGGGCGGTGCAGAT	69877	70282	69827	69879	1	pve_scaffold_8	maker-pve_contig_8-snap-gene-0.36	65545	70282	None	3829	692	20838	No_or_no_constitutive_exon
GGCGCTTACAAAGCGTTGGATGGGGCTGACCTGTTCAATGGGATGGACAGGC	72687	72823	72873	72821	-1	pve_scaffold_8	maker-pve_contig_8-snap-gene-0.51	72375	73183	None	3829	692	20838	No_or_no_constitutive_exon
TTCTTGTGTGTACCTATTGGTAAGCGAACTAACTGGGGGGATATGAACAGAC	69492	70024	69442	69494	1	pve_scaffold_9	maker-pve_contig_9-fgenesh-gene-0.7	68341	70024	None	3829	692	20838	No_or_no_constitutive_exon
GTGTCTGTTTGTAGCGCCAGTGTCTAACTCGTGGTGGGTGGTATGAGCAGGA	84377	84612	84662	84610	-1	pve_scaffold_9	maker-pve_contig_9-snap-gene-0.62	84377	87044	None	3829	692	20838	No_or_no_constitutive_exon
ACACGTCGAGATGCAGGGTTTTATTAACTACTTTGGCTTCCAGCGGGTAGGA	99919	100066	99869	99921	1	pve_scaffold_9	maker-pve_contig_9-fgenesh-gene-1.0	98995	100845	None	3829	692	20838	No_or_no_constitutive_exon
GATTCGAGCGATATTGCGCCTCCGCAATGCTAATTTTGAGTGGGTGGTAGCT	18084	18203	18253	18201	-1	pve_scaffold_11	maker-pve_contig_11-snap-gene-0.50	17237	19163	None	3829	692	20838	No_or_no_constitutive_exon
GAACCCGAGGTCACCAGGTGAACATGTCTTGGTTGAACAGGGTGACACAGCA	53949	54094	54144	54092	-1	pve_scaffold_11	maker-pve_contig_11-snap-gene-0.60	53949	57204	None	3829	692	20838	No_or_no_constitutive_exon
GACGCTGGTTATATGTGTGGTATTGTTGTTGTTATTGTGTGTGAGGGCAGCC	90716	90821	90871	90819	-1	pve_scaffold_11	maker-pve_contig_11-fgenesh-gene-0.30	90290	91284	None	3829	692	20838	No_or_no_constitutive_exon
ATATGATGTGCACGCTCAGATCCACTGCTAATCGACAATGGGAGTTGTAGGG	21398	21481	21531	21479	-1	pve_scaffold_12	snap_masked-pve_contig_12-abinit-gene-0.97	16531	21850	None	3829	692	20838	No_or_no_constitutive_exon
GACGCTTGAAAATGTGTCTTGAAAGCTAACGCGAGACTGTGGGTACGCAGTT	49123	49235	49073	49125	1	pve_scaffold_12	maker-pve_contig_12-fgenesh-gene-0.8	43967	52463	None	3829	692	20838	No_or_no_constitutive_exon
TTCCACTCGTGCGCGATCCTCAAGGACCAGAGCCTCCAGTGCTGGGGTAGGT	93275	93478	93528	93476	-1	pve_scaffold_13	maker-pve_contig_13-snap-gene-0.72	92788	93957	None	3829	692	20838	No_or_no_constitutive_exon
GACTGATTGTAGTGAGTGGGACAAGGAGCTTACTCGCTCGGTGGGGACAGGT	2614	2929	2979	2927	-1	pve_scaffold_14	maker-pve_contig_14-fgenesh-gene-0.13	132	3717	None	3829	692	20838	No_or_no_constitutive_exon
CAATTGGCCGCCAAGGCAAGAAGTCTGTTGCTCGGACACGGACGGGTAAGCA	57256	57610	57206	57258	1	pve_scaffold_14	maker-pve_contig_14-fgenesh-gene-0.5	56818	58524	None	3829	692	20838	No_or_no_constitutive_exon
CGGTTGCATCACTCTGAAGCTCGGTTTGTGTTCCATGACGGGCATTGAAGAA	60216	60657	60166	60218	1	pve_scaffold_14	maker-pve_contig_14-snap-gene-0.37	59192	60657	None	3829	692	20838	No_or_no_constitutive_exon
TTGCTACAGTTGGGCTTCATGTTGATCTAACGACTCTGTGGTGTGGGCAGTT	4758	4823	4873	4821	-1	pve_scaffold_16	maker-pve_contig_16-snap-gene-0.51	3381	5051	None	3829	692	20838	No_or_no_constitutive_exon
CCTGTGCAAGTATGCGGTGACCAACTCCTAACTGTTTCGTGGTGGGACAGTT	3621	4460	4510	4458	-1	pve_scaffold_16	maker-pve_contig_16-snap-gene-0.51	3381	5051	None	3829	692	20838	No_or_no_constitutive_exon
AGCACGCGCTTGCTGAATTTGCACCATTGACGACTGCTGTGTGCGGGCAGGA	50341	50547	50597	50545	-1	pve_scaffold_16	maker-pve_contig_16-fgenesh-gene-0.23	44471	50685	None	3829	692	20838	No_or_no_constitutive_exon
CAACGGTCTCTGACGTTGCCTTTTGAACGGGCGATTGGTGCGGGAAACAGAC	75181	75617	75667	75615	-1	pve_scaffold_16	maker-pve_contig_16-fgenesh-gene-0.28	75181	76020	None	3829	692	20838	No_or_no_constitutive_exon
GCGGGCGAGGACAGAGGAAGAGGGCTTAAATGTGTGGCTGTGTGGGACAGAC	14342	14570	14292	14344	1	pve_scaffold_17	maker-pve_contig_17-fgenesh-gene-0.3	13952	16004	None	3829	692	20838	No_or_no_constitutive_exon
ATTGATTGAATGCTGCTGCTAAGCGATCGCGTCGGTTGTGGGCTGAGTAGGG	21580	21939	21530	21582	1	pve_scaffold_17	maker-pve_contig_17-fgenesh-gene-0.5	18949	21939	None	3829	692	20838	No_or_no_constitutive_exon
GATCGGGTACTGCATCGTGTACAAGAAGATGCACCTGCAGGCATGGGGAGGC	25426	26334	25376	25428	1	pve_scaffold_17	snap-pve_contig_17-abinit-gene-0.171	24683	26334	None	3829	692	20838	No_or_no_constitutive_exon
TCGCTCTCTCCGAGCTCCTGCTGTCTGACGCTAATCTGATGGGTCGACAGGT	31299	31850	31249	31301	1	pve_scaffold_17	maker-pve_contig_17-fgenesh-gene-0.8	31167	31850	None	3829	692	20838	No_or_no_constitutive_exon
GCATGGAGACAGCTCGACTCTTAACGATCATGTTTTGTGTGTGGGAACAGAG	1114	1222	1272	1220	-1	pve_scaffold_18	maker-pve_contig_18-fgenesh-gene-0.18	899	3944	None	3829	692	20838	No_or_no_constitutive_exon
CTCGAAATTGTTGTTGGCACCTAACGTGCGCGCTCTGTTTGGGATATCAGGC	55271	55347	55221	55273	1	pve_scaffold_18	maker-pve_contig_18-snap-gene-0.49	54198	56262	None	3829	692	20838	No_or_no_constitutive_exon
TTCCTAGCTGTTGCACTAGATGGTTTAACCGAGCCGAAATGGGTGAACAGGC	85590	85694	85744	85692	-1	pve_scaffold_18	maker-pve_contig_18-fgenesh-gene-0.33	84935	85878	None	3829	692	20838	No_or_no_constitutive_exon
CTGCTGCTCGCTGTTTATTATCGCAGTGCTAATATGGTGGGTGGTGGCAGCT	32759	32846	32896	32844	-1	pve_scaffold_19	maker-pve_contig_19-snap-gene-0.54	32285	33135	None	3829	692	20838	No_or_no_constitutive_exon
TTCTGCTTCTAGTAAGTGTTGTTCACTCCAGTTGTGGTGTGGGGAGGCAGTT	41396	41439	41489	41437	-1	pve_scaffold_20	fgenesh_masked-pve_contig_20-abinit-gene-0.119	41396	42992	None	3829	692	20838	No_or_no_constitutive_exon
TCATGTGCTTCGTCGCCCCCATGCTCGCGGCCATGCACTTGGGCGGCGAGCA	82118	82544	82068	82120	1	pve_scaffold_20	maker-pve_contig_20-snap-gene-0.42	81583	82544	None	3829	692	20838	No_or_no_constitutive_exon
GGCCCCTGGATGAAGGTGAGTGACTGCTGCCGGCGAGGCTACTGGGGGAGTC	83440	83632	83390	83442	1	pve_scaffold_22	maker-pve_contig_22-snap-gene-0.49	83333	86718	None	3829	692	20838	No_or_no_constitutive_exon
CTAGTCAACTGATCTTAATCCTTTCCTGCCTGCTACTCGCGGGGACGCAGCG	42327	43829	43879	43827	-1	pve_scaffold_23	fgenesh_masked-pve_contig_23-abinit-gene-0.121	42327	44025	None	3829	692	20838	No_or_no_constitutive_exon
CGGCCACGGGCATCGCCTGTACAAAATCGAGCCGCGCGTCGGGCCAGAAGCG	64537	64573	64623	64571	-1	pve_scaffold_23	snap_masked-pve_contig_23-abinit-gene-0.105	64537	65315	None	3829	692	20838	No_or_no_constitutive_exon
GAGTACTTGACACTATTGAGCTGACGCGTCGCTGCTGCTATGTGGGATAGAT	15568	15694	15744	15692	-1	pve_scaffold_24	fgenesh_masked-pve_contig_24-abinit-gene-0.136	14167	16831	None	3829	692	20838	No_or_no_constitutive_exon
GGCGACTTGAGACTCCAAGCTCGAGATCCGAGCGCGCAGCTGGGCGGTAGGA	65632	65874	65924	65872	-1	pve_scaffold_24	maker-pve_contig_24-snap-gene-0.62	64880	69478	None	3829	692	20838	No_or_no_constitutive_exon
GTATGCGATTCCTATGCTCTCTGTATCGCTCGCATGTTGCCTGATGGGAGCA	70468	72217	72267	72215	-1	pve_scaffold_24	maker-pve_contig_24-snap-gene-0.63	70468	74721	None	3829	692	20838	No_or_no_constitutive_exon
CACTTCACTTCTTATTCGCAGCCGACCTGACAATCGTATTATGGGTACAGGC	1038	1184	988	1040	1	pve_scaffold_25	snap-pve_contig_25-abinit-gene-0.151	201	2692	None	3829	692	20838	No_or_no_constitutive_exon
AATTCATGTGTTTGTGTGATCGGGTAGTTCTGATCGTGTGGGTTGAGCAGAT	19983	20025	19933	19985	1	pve_scaffold_25	maker-pve_contig_25-fgenesh-gene-0.2	12634	20564	None	3829	692	20838	No_or_no_constitutive_exon
TATGCTGTTATATGACCGTTACTCTGACGACTGGTCTTGCTGGGGTGCAGGG	52935	53176	53226	53174	-1	pve_scaffold_25	maker-pve_contig_25-fgenesh-gene-0.21	52272	53832	None	3829	692	20838	No_or_no_constitutive_exon
GTCCAACATCCGATCCTGGAGTCCCTCGTTTTGACAGTGGGTCGAGGCAGAA	61415	61672	61722	61670	-1	pve_scaffold_25	maker-pve_contig_25-fgenesh-gene-0.23	60987	61898	None	3829	692	20838	No_or_no_constitutive_exon
GGAGAGGAATGACGATCTGAGTAGATGGCATCTGCTGTGGGGAATTACAGCT	68440	68503	68553	68501	-1	pve_scaffold_26	maker-pve_contig_26-fgenesh-gene-0.23	67842	68789	None	3829	692	20838	No_or_no_constitutive_exon
TGTTGTTACCCTCGTGCTGACTTGTTGCTGTTGCTGCTGTGCGGGTGCAGTC	5880	6068	5830	5882	1	pve_scaffold_27	maker-pve_contig_27-snap-gene-0.26	5601	8048	None	3829	692	20838	No_or_no_constitutive_exon
TATCGTACGGGGTGGTGGGCAAACTGTTGACGGTGCGGGTGAGGTTGCAGGC	6271	7566	6221	6273	1	pve_scaffold_27	maker-pve_contig_27-snap-gene-0.26	5601	8048	None	3829	692	20838	No_or_no_constitutive_exon
CTGCATGTTGGCGCTCAGGTCTCAATGCTGACGATGTTGGAATGGGACAGGC	20036	20137	19986	20038	1	pve_scaffold_27	maker-pve_contig_27-snap-gene-0.29	19447	20137	None	3829	692	20838	No_or_no_constitutive_exon
CAGTGGAGGCACTGTGCTAACAGGTGCGATGCGGTTGTATGTGGGAACAGTA	57089	57161	57211	57159	-1	pve_scaffold_28	maker-pve_contig_28-snap-gene-0.58	56633	57446	None	3829	692	20838	No_or_no_constitutive_exon
TCAATAGACTCCAGATGGATGGTATGGTATTGACGGTGTTGTGGGTGTAGCA	22716	22839	22666	22718	1	pve_scaffold_29	maker-pve_contig_29-snap-gene-0.31	22080	23658	None	3829	692	20838	No_or_no_constitutive_exon
GATCGCTGAGCTCTCTCATCCCTGATCTCGGTTCTGACTTGTGGGTGTAGGA	53329	53479	53279	53331	1	pve_scaffold_29	maker-pve_contig_29-snap-gene-0.40	52795	53987	None	3829	692	20838	No_or_no_constitutive_exon
GAGCGACAGCAACCCCAATGATAACAAACTAATGTTGCATGGGTGACTAGAT	53548	53695	53498	53550	1	pve_scaffold_29	maker-pve_contig_29-snap-gene-0.40	52795	53987	None	3829	692	20838	No_or_no_constitutive_exon
TCCAGACCTACTCCTCCACTGCGTGTCATCTTGCTGTTGTGTTGGGCAAGAG	59998	60502	60552	60500	-1	pve_scaffold_29	snap_masked-pve_contig_29-abinit-gene-0.61	54264	60768	None	3829	692	20838	No_or_no_constitutive_exon
GCTACTGGAAGTGGGTTGCATGACTGATGGATTGACGAGTTGGGTGACAGGT	67482	67646	67432	67484	1	pve_scaffold_31	maker-pve_contig_31-fgenesh-gene-0.8	67064	68418	None	3829	692	20838	No_or_no_constitutive_exon
CGAACCAGGACAGCTACTACTGCGAGACGCACTTTGCGGGGGACGACCAGAA	79220	79379	79429	79377	-1	pve_scaffold_32	maker-pve_contig_32-fgenesh-gene-0.23	75654	79786	None	3829	692	20838	No_or_no_constitutive_exon
TAAATATTGCTGCTTGATCCTGCAACTGGATTGGCTGAAATCGTGGGGAGGG	41689	42050	42100	42048	-1	pve_scaffold_33	maker-pve_contig_33-fgenesh-gene-0.22	41689	43873	None	3829	692	20838	No_or_no_constitutive_exon
TGCCAGTAGGTGACTCACGGGTCTAATTGCCTCGCGTATGGGACTGGTAGGA	70014	70260	69964	70016	1	pve_scaffold_33	maker-pve_contig_33-snap-gene-0.40	69577	71124	None	3829	692	20838	No_or_no_constitutive_exon
GACACACATTGCGATGAACATTCATCCATCTTACAAGATGGGTGGTGCAGAC	37625	38062	37575	37627	1	pve_scaffold_34	maker-pve_contig_34-fgenesh-gene-0.8	34075	38062	None	3829	692	20838	No_or_no_constitutive_exon
ACCCGCTGGACTGCTTATCATCTTTCAGCGTCCAATGGGTAATTGACAAGGG	59949	60014	60064	60012	-1	pve_scaffold_34	maker-pve_contig_34-snap-gene-0.56	59714	62057	None	3829	692	20838	No_or_no_constitutive_exon
CATCTTTCCACGTAATTTTGGTCTGACTGTTCATGTGGGTGGGGACGCAGCA	57936	57990	57886	57938	1	pve_scaffold_35	snap_masked-pve_contig_35-abinit-gene-0.82	57681	60212	None	3829	692	20838	No_or_no_constitutive_exon
TAGTTGATGTCTGCTCGAGTTGCTGACGTTTGATGGGGCATGTGGGGCAGGT	56014	56164	56214	56162	-1	pve_scaffold_36	maker-pve_contig_36-snap-gene-0.46	55094	56467	None	3829	692	20838	No_or_no_constitutive_exon
GCGTTCTGACTTGTGCGATGTTGACTGATTTGGAAATGCGAATGGGTCAGAC	11425	11587	11637	11585	-1	pve_scaffold_38	maker-pve_contig_38-snap-gene-0.29	7828	13596	None	3829	692	20838	No_or_no_constitutive_exon
TGCTTGTGAACTCTGCCGCGATATCTGCTAACTGCACTTGGGGTTGGCAGGC	46256	47480	47530	47478	-1	pve_scaffold_38	maker-pve_contig_38-fgenesh-gene-0.12	46256	47676	None	3829	692	20838	No_or_no_constitutive_exon
ACTCTCCGATGTGCAGTGTTAGGGAAACTAACGCTTGATCTGGGCGACAGCT	48133	48460	48083	48135	1	pve_scaffold_38	maker-pve_contig_38-fgenesh-gene-0.2	47995	48711	None	3829	692	20838	No_or_no_constitutive_exon
TCGCAGCAGGCGATCGATCAGGATTGTAACTTGCGATGCCGGGAGTGTAGAG	37595	38296	37545	37597	1	pve_scaffold_39	maker-pve_contig_39-snap-gene-0.33	36967	39636	None	3829	692	20838	No_or_no_constitutive_exon
CCGTTTGTCCGGTCTGCTCTAACATACGAATGTCTGGCGGGTGAGCGCAGTA	23692	23867	23917	23865	-1	pve_scaffold_40	maker-pve_contig_40-snap-gene-0.53	23133	23968	None	3829	692	20838	No_or_no_constitutive_exon
CATTGCGTTGCTGAGCTTCACATTGGTGACGTTGGACTTTGGTGGGACAGCT	29751	29992	29701	29753	1	pve_scaffold_40	maker-pve_contig_40-fgenesh-gene-0.8	29413	30623	None	3829	692	20838	No_or_no_constitutive_exon
GCGATTGCGCGATTAGAGTAAGTAGACCTAAATGGCAGCGGGCGGACTAGAC	35722	35744	35794	35742	-1	pve_scaffold_40	maker-pve_contig_40-fgenesh-gene-0.20	35495	38422	None	3829	692	20838	No_or_no_constitutive_exon
TCGGGTCGGCTCTCGCTGCAATCAAAAACCCACTGGCAATGGGTGGTCAGCG	66167	66718	66117	66169	1	pve_scaffold_40	maker-pve_contig_40-fgenesh-gene-0.16	63612	71539	None	3829	692	20838	No_or_no_constitutive_exon
CAAGACTCTTTCATGCATTTATCTTGAGCGAGCACTGTGGTTGGGGCGAGAC	69853	70261	69803	69855	1	pve_scaffold_40	maker-pve_contig_40-fgenesh-gene-0.16	63612	71539	None	3829	692	20838	No_or_no_constitutive_exon
GATGAGAGCTCGTGCAGATACTAACAGTGTGTGTTGTGGGGAGGAGTCAGAG	61639	61716	61589	61641	1	pve_scaffold_41	maker-pve_contig_41-fgenesh-gene-0.12	60931	62038	None	3829	692	20838	No_or_no_constitutive_exon
AGGAGGAGGACCGCACGCTGACGGCTTTTGTCTTGCGGGGGTGGATGCAGAG	66370	66471	66521	66469	-1	pve_scaffold_41	snap-pve_contig_41-abinit-gene-0.155	63808	66559	None	3829	692	20838	No_or_no_constitutive_exon
CGGCATGGGAACAGCATGGCTCACATACTCCAAATGTGCGTGTGGGGCAGAT	65841	66008	66058	66006	-1	pve_scaffold_41	snap-pve_contig_41-abinit-gene-0.155	63808	66559	None	3829	692	20838	No_or_no_constitutive_exon
GACACGTTCTAACCTTTTCGTTTTTTTGTTTTCTCTCTCTATGGGGGTAGGA	15522	15741	15472	15524	1	pve_scaffold_42	maker-pve_contig_42-snap-gene-0.31	13871	15741	None	3829	692	20838	No_or_no_constitutive_exon
AGGAGCTGATGGTATCGTTGGCGCTGCTTTTGATTGCTTGTGGGCGGCAGTT	47095	47242	47292	47240	-1	pve_scaffold_42	maker-pve_contig_42-snap-gene-0.56	45016	47548	None	3829	692	20838	No_or_no_constitutive_exon
ATCGATTTACCCCAAATTGACGCGTCAACGTGAAAACCTGGGCGATGTAGAG	46696	46850	46900	46848	-1	pve_scaffold_42	maker-pve_contig_42-snap-gene-0.56	45016	47548	None	3829	692	20838	No_or_no_constitutive_exon
GATCCGGTATGTTGTTGTTCTATATGTTGACATGCATGACGGGACGGCAGGC	69046	69176	69226	69174	-1	pve_scaffold_42	maker-pve_contig_42-fgenesh-gene-0.26	67838	69543	None	3829	692	20838	No_or_no_constitutive_exon
ATGTGGATGCCGATCGCTTGGTGTTGATCAACGTGTTGTGGGTGGAGCAGCG	1659	1725	1609	1661	1	pve_scaffold_44	maker-pve_contig_44-fgenesh-gene-0.1	1001	2578	None	3829	692	20838	No_or_no_constitutive_exon
ACTGCTGGCTAGATGATCTGCAAGCTGACTGTGGTTCATGTGGGAAACAGAC	10649	11200	10599	10651	1	pve_scaffold_44	maker-pve_contig_44-fgenesh-gene-0.2	9712	15090	None	3829	692	20838	No_or_no_constitutive_exon
GGAGTTGTCTGCTCATCGACGTAACATTTGTGGAAGCTTCAGCGGGTAAGTA	17819	17877	17769	17821	1	pve_scaffold_44	maker-pve_contig_44-snap-gene-0.25	15949	18099	None	3829	692	20838	No_or_no_constitutive_exon
GGCGAGACGGAGCTAACGACAATTGTTGCTTGGGTCTTGGGGCAACGCAGGC	69779	69958	70008	69956	-1	pve_scaffold_44	maker-pve_contig_44-snap-gene-0.45	68098	70436	None	3829	692	20838	No_or_no_constitutive_exon
CCTCCTGCCTGTGCAGCTGCTCTAACCTGGGATGTGTTTGTGGTGGGCAGAA	2917	3000	2867	2919	1	pve_scaffold_45	maker-pve_contig_45-fgenesh-gene-0.0	0	3936	None	3829	692	20838	No_or_no_constitutive_exon
TTCAGCTGTAAATTGGAGGATTGGTGCTCACGTTCGTTGGCGGGATACAGAG	3288	3936	3238	3290	1	pve_scaffold_45	maker-pve_contig_45-fgenesh-gene-0.0	0	3936	None	3829	692	20838	No_or_no_constitutive_exon
TTCTGATGCGTGTCGGTCGTCACAACTAATCTGTGGTCGTGATCGGGCAGGT	6147	6234	6284	6232	-1	pve_scaffold_45	maker-pve_contig_45-snap-gene-0.42	4070	6908	None	3829	692	20838	No_or_no_constitutive_exon
GCATGGGAGTACTCAATGCGCTCTGCGTATGGCTGCTGTGGGTACGCAAGCC	20011	20225	20275	20223	-1	pve_scaffold_47	maker-pve_contig_47-fgenesh-gene-0.12	18742	21212	None	3829	692	20838	No_or_no_constitutive_exon
GACTCGGGAACAGCACCTGCGCCTGGATCGGGTAGTGGTCCGACGGGTAGCG	49726	50354	50404	50352	-1	pve_scaffold_47	maker-pve_contig_47-snap-gene-0.40	49148	51188	None	3829	692	20838	No_or_no_constitutive_exon
GATGGATGGCCTAAAGCAGGCAGAAGTGCTGATCTGGGAGTGGTGGACAGGC	1866	1912	1962	1910	-1	pve_scaffold_48	maker-pve_contig_48-fgenesh-gene-0.11	1689	3339	None	3829	692	20838	No_or_no_constitutive_exon
TTCAGGACCGTGAGCGTGGTGCTTACGGGTCGATATGAATGGGAGTGCAGCA	47118	47311	47361	47309	-1	pve_scaffold_48	maker-pve_contig_48-fgenesh-gene-0.19	46442	47734	None	3829	692	20838	No_or_no_constitutive_exon
GATGCGCTCGTAATTTACAACCGCTCACGGTTGGACTGCTGGGATTGTAGGG	13037	13245	12987	13039	1	pve_scaffold_50	maker-pve_contig_50-snap-gene-0.21	12371	15965	None	3829	692	20838	No_or_no_constitutive_exon
GCCAGGTGTGGTGGGTGTTGCCGGGAGGATGCGCTAATATGGGTATGCAGCT	29145	29286	29336	29284	-1	pve_scaffold_50	maker-pve_contig_50-fgenesh-gene-0.13	24911	29521	None	3829	692	20838	No_or_no_constitutive_exon
ATTAGCTTGGCGTTGATGGCAAGAGGTAAGCTGGTGGGTTTGAAAACCAGAC	25749	25962	26012	25960	-1	pve_scaffold_50	maker-pve_contig_50-fgenesh-gene-0.13	24911	29521	None	3829	692	20838	No_or_no_constitutive_exon
CTGTGCGCTGGGTTTGGGGAAGCTGACTTGCGTGATAATTGTGCGGGCAGTG	60247	61315	61365	61313	-1	pve_scaffold_50	maker-pve_contig_50-fgenesh-gene-0.17	60247	61631	None	3829	692	20838	No_or_no_constitutive_exon
GTGGGTGTTGGGGGGTGCTGCTATGTGGACGCGCGGGACGGGACGAGCAGTG	54600	54742	54792	54740	-1	pve_scaffold_51	fgenesh-pve_contig_51-abinit-gene-0.169	52549	54945	None	3829	692	20838	No_or_no_constitutive_exon
CAATCATACTGACCACTATGTGTATGTCTGTATGTTTTTTGATGGGACAGAG	60633	60896	60946	60894	-1	pve_scaffold_51	maker-pve_contig_51-fgenesh-gene-0.25	59011	63849	None	3829	692	20838	No_or_no_constitutive_exon
TCATGCTTCTTTCCATGCTGCTGATATGTCTGACGGTGCGGGTGAGATAGAC	16443	16546	16393	16445	1	pve_scaffold_52	maker-pve_contig_52-fgenesh-gene-0.3	16016	16546	None	3829	692	20838	No_or_no_constitutive_exon
TTTGCTATTGTTTTGTGGTGTTTGTTGCTTTTTGGTGTTGGGTATGGCAGCG	37184	37904	37954	37902	-1	pve_scaffold_52	fgenesh_masked-pve_contig_52-abinit-gene-0.103	36079	38128	None	3829	692	20838	No_or_no_constitutive_exon
CCATGTGTGTATGTCCTGGTCACTTACGAACTTTGTTGCGATGTGGGCAGGT	42521	42569	42471	42523	1	pve_scaffold_52	maker-pve_contig_52-fgenesh-gene-0.8	40448	42569	None	3829	692	20838	No_or_no_constitutive_exon
GATTGTTGACATTTCCTGAGGCTTTACTGACTCTAATTGGGGCGTGACAGAG	52027	52153	52203	52151	-1	pve_scaffold_52	maker-pve_contig_52-snap-gene-0.57	50273	52736	None	3829	692	20838	No_or_no_constitutive_exon
TGTACTGCTTGATGTTGCACTTAATGGATTGACGCACGAATGGGTGGTAGAG	3440	3582	3632	3580	-1	pve_scaffold_53	maker-pve_contig_53-snap-gene-0.47	2161	3875	None	3829	692	20838	No_or_no_constitutive_exon
TCCTGGTCGAGATGTTCGATGCTCATATTGTTTTGTGTGCGTGGGAGTAGTG	16307	17029	17079	17027	-1	pve_scaffold_53	maker-pve_contig_53-fgenesh-gene-0.18	15988	18201	None	3829	692	20838	No_or_no_constitutive_exon
TCTTATGCTGGTAGCAAGTACGAATTGACCGAGTGGATGGGTCGGAATAGGT	36379	36435	36485	36433	-1	pve_scaffold_53	maker-pve_contig_53-snap-gene-0.55	35867	36902	None	3829	692	20838	No_or_no_constitutive_exon
GAGCGCTTGCTCGACAGGTTGGAGGTTTTAACTGACTCGAACTGGGATAGCG	43428	43551	43601	43549	-1	pve_scaffold_53	maker-pve_contig_53-fgenesh-gene-0.23	42686	44215	None	3829	692	20838	No_or_no_constitutive_exon
GGGGTACTGACACCGCTGATGCTGTGACCTATTTTCACGGGTGAATGCAGTG	57019	57149	56969	57021	1	pve_scaffold_53	maker-pve_contig_53-fgenesh-gene-0.11	56527	57707	None	3829	692	20838	No_or_no_constitutive_exon
CCGCCGAGAAGCCCAAGACGGTTAAAATCCTTGGCGTCGGTCGCGGGAAGCG	31375	31433	31483	31431	-1	pve_scaffold_54	maker-pve_contig_54-fgenesh-gene-0.14	30577	33032	None	3829	692	20838	No_or_no_constitutive_exon
CAAGGACTGCACGGCTAATGGGAGCGTTGATGCGTTTGTGCGGGGGACAGAT	31087	31150	31200	31148	-1	pve_scaffold_54	maker-pve_contig_54-fgenesh-gene-0.14	30577	33032	None	3829	692	20838	No_or_no_constitutive_exon
AGAGATGGTGGAAAGCAGAACTGGTAGACTTAGTGCTATGCGTGGGACAGAG	10563	10737	10513	10565	1	pve_scaffold_55	maker-pve_contig_55-fgenesh-gene-0.0	9984	15170	None	3829	692	20838	No_or_no_constitutive_exon
TTCTGTGTGTTGATCAAGATTCTCATCGCGTAACAATCGTGGTTGGGCAGGG	25520	26244	26294	26242	-1	pve_scaffold_55	maker-pve_contig_55-fgenesh-gene-0.16	25520	26873	None	3829	692	20838	No_or_no_constitutive_exon
CATCTGTTTGCTGGCGATGTGGACTCTGACTGTTCTGTGGGTGAGTGCAGAC	59980	60106	60156	60104	-1	pve_scaffold_55	snap_masked-pve_contig_55-abinit-gene-0.61	59710	63149	None	3829	692	20838	No_or_no_constitutive_exon
TGTCAGGAGCGTGCTGGTATATTCGATGCTAACTGCCGTTGGGCGTGCAGGA	23257	23355	23207	23259	1	pve_scaffold_57	maker-pve_contig_57-snap-gene-0.24	22755	24683	None	3829	692	20838	No_or_no_constitutive_exon
GCAGGTAGTGACTTCTGTCGTCAAAAGTGGCTCTTGAGTTGGGCTAACAGCA	23851	23969	23801	23853	1	pve_scaffold_57	maker-pve_contig_57-snap-gene-0.24	22755	24683	None	3829	692	20838	No_or_no_constitutive_exon
AAAACAGCAAAGTGACATGTTAAACTAACGACTCCTGTGTGTGGGAACAGTG	24644	24683	24594	24646	1	pve_scaffold_57	maker-pve_contig_57-snap-gene-0.24	22755	24683	None	3829	692	20838	No_or_no_constitutive_exon
AGTTGGGATACCGGACGAGATGCTGACCGATGGATGGGGGATGATGACAGGC	44725	45350	45400	45348	-1	pve_scaffold_57	maker-pve_contig_57-fgenesh-gene-0.18	44725	45660	None	3829	692	20838	No_or_no_constitutive_exon
CTTGGAGATCTTATCCACCTTGCTCAACACGCGACTCGTCTGGGAGTTAGCC	46521	46690	46471	46523	1	pve_scaffold_58	maker-pve_contig_58-fgenesh-gene-0.8	42855	46690	None	3829	692	20838	No_or_no_constitutive_exon
GGCTCGACGCCGATCGCCGTCAACGTCGTCGTCGTCGGGTGACGGCACAGCC	42858	43450	43500	43448	-1	pve_scaffold_59	snap_masked-pve_contig_59-abinit-gene-0.66	42333	48514	None	3829	692	20838	No_or_no_constitutive_exon
GATGTCTTATTGAGGAGGAGCGACTGCAGGTTCTCATTTTTGGGGTGTAGTG	63533	63770	63483	63535	1	pve_scaffold_59	maker-pve_contig_59-snap-gene-0.30	62273	65961	None	3829	692	20838	No_or_no_constitutive_exon
GGTTGGGGATGATATCCATTCTGACGGTTGGTGGTGGTTTGGGAACGCAGGA	3693	3936	3643	3695	1	pve_scaffold_60	maker-pve_contig_60-fgenesh-gene-0.0	3139	3936	None	3829	692	20838	No_or_no_constitutive_exon
GGTCAGAGGAGAGAGAGTGTTGGATGCTGATGTTGGCGGGTGTGAGATAGGA	43740	43979	44029	43977	-1	pve_scaffold_62	maker-pve_contig_62-fgenesh-gene-0.13	43406	44454	None	3829	692	20838	No_or_no_constitutive_exon
GGGTTGATATTGTTGTGATCACTTGCTGACTGCGGATGGTGGGGAAACAGAG	48192	48347	48397	48345	-1	pve_scaffold_63	maker-pve_contig_63-fgenesh-gene-0.17	47254	48561	None	3829	692	20838	No_or_no_constitutive_exon
GAGCTGTGTCTGTGCTCTCGTATTGACTTGATGATTGTATGGGACGACAGCT	51346	51566	51296	51348	1	pve_scaffold_63	maker-pve_contig_63-snap-gene-0.29	50726	52466	None	3829	692	20838	No_or_no_constitutive_exon
AGGTGTTGCAATTGAAGAGGTGTTCATGTGGCTGGTGTGGTGGGATGTAGGC	3035	3130	2985	3037	1	pve_scaffold_64	maker-pve_contig_64-snap-gene-0.21	2556	5652	None	3829	692	20838	No_or_no_constitutive_exon
GTGTTGTTATGGCTTGGGATTTGGTAGTCGCTGACTGGCTTGGGGATCAGTT	12437	12845	12387	12439	1	pve_scaffold_64	maker-pve_contig_64-snap-gene-0.22	11043	13187	None	3829	692	20838	No_or_no_constitutive_exon
CCCCATAGCACGTCACTGACCTGCTTGTTACTGTTTTGTGGGATATGCAGCT	60680	61163	60630	60682	1	pve_scaffold_64	maker-pve_contig_64-snap-gene-0.32	60402	61163	None	3829	692	20838	No_or_no_constitutive_exon
GATGAACTCAGGTTTTTCACCGTTGCGGCTGTGTATGGGTGTGATGACAGCG	42744	44035	44085	44033	-1	pve_scaffold_65	maker-pve_contig_65-fgenesh-gene-0.23	41121	44488	None	3829	692	20838	No_or_no_constitutive_exon
GGTTGAGCTTCGGTGATTGTGCGGCGGGATCTAACGACGGGCGACAACAGCC	49455	49781	49405	49457	1	pve_scaffold_65	maker-pve_contig_65-snap-gene-0.36	48597	49781	None	3829	692	20838	No_or_no_constitutive_exon
ATTGTGTCTCATGGCGATTGCTACTTGGTTCTGACATTGATGTGGGACAGCA	26812	27304	27354	27302	-1	pve_scaffold_67	maker-pve_contig_67-fgenesh-gene-0.20	26526	27678	None	3829	692	20838	No_or_no_constitutive_exon
GTGGCGACGACTGCACGCTGCTGACGATTGTGCGATGTGGGTGAATGTAGCC	28309	28447	28259	28311	1	pve_scaffold_70	fgenesh_masked-pve_contig_70-abinit-gene-0.90	26641	28447	None	3829	692	20838	No_or_no_constitutive_exon
ATTCCGTGCGTTCGTGTACCTGTAATGACAGTTGAGAATGCGGGCGGTAGAT	44040	44109	43990	44042	1	pve_scaffold_74	maker-pve_contig_74-snap-gene-0.24	43326	45069	None	3829	692	20838	No_or_no_constitutive_exon
ATCGTTCAGACAGACCATATCCTAACGCTGCTGTTGGATGGTGGGAACAGCG	15244	15365	15415	15363	-1	pve_scaffold_77	maker-pve_contig_77-snap-gene-0.38	14858	15723	None	3829	692	20838	No_or_no_constitutive_exon
CTGTACCTGACACCGCTCACTGATTCGCTCTTGTTCGCTGTGGGACGCAGAT	19446	19826	19876	19824	-1	pve_scaffold_81	maker-pve_contig_81-snap-gene-0.28	15623	19990	None	3829	692	20838	No_or_no_constitutive_exon
GCAGTAGCATTGTCGCTTGATCTCACTTTGTCGATGTATGGGCGATGCAGGG	14230	14309	14180	14232	1	pve_scaffold_82	maker-pve_contig_82-snap-gene-0.22	13532	15063	None	3829	692	20838	No_or_no_constitutive_exon
CATTTTGGTCGTGGTGGGTGGTGATTGACAATCCAATTGGGGATCAACAGGC	43656	43915	43965	43913	-1	pve_scaffold_83	maker-pve_contig_83-snap-gene-0.42	43446	44106	None	3829	692	20838	No_or_no_constitutive_exon
GTCCTGATAGAGGCAGGATGATGTGCTTACCGAGTGGAATTGGCGGGTAGGA	42578	42685	42528	42580	1	pve_scaffold_84	maker-pve_contig_84-snap-gene-0.27	42284	44493	None	3829	692	20838	No_or_no_constitutive_exon
AGTTCCTTTTGGTTACAAATGCTGATGCATAACGGTGATTGCCGGGATAGAT	53533	53577	53483	53535	1	pve_scaffold_85	maker-pve_contig_85-fgenesh-gene-0.7	53255	54138	None	3829	692	20838	No_or_no_constitutive_exon
TCGTTGCGGAGTATGCACTTTCGAAAACTGATATCTGACTCTGGGGATAGAT	5402	5705	5755	5703	-1	pve_scaffold_86	maker-pve_contig_86-fgenesh-gene-0.11	5402	6774	None	3829	692	20838	No_or_no_constitutive_exon
GACCTGGAGACTCGACCTTAACTATTGTGTCGGTCTGTGACTGGGGACAGGA	12583	13174	13224	13172	-1	pve_scaffold_87	maker-pve_contig_87-fgenesh-gene-0.15	11758	13688	None	3829	692	20838	No_or_no_constitutive_exon
CTGTAATATATTTCAGTGCTGATGTTGTGCGCATGCTGGGCGGATGGCAGGA	30881	30995	31045	30993	-1	pve_scaffold_87	maker-pve_contig_87-fgenesh-gene-0.20	30534	31621	None	3829	692	20838	No_or_no_constitutive_exon
TTGGCTCGGCGATTGCTCGGTCGCTGACGATGGCTCGCGGGTGGTGGCAGGA	11578	11710	11760	11708	-1	pve_scaffold_88	maker-pve_contig_88-snap-gene-0.30	11578	12240	None	3829	692	20838	No_or_no_constitutive_exon
ACCGCTTGCTTTTGATCCGTGTCACGACTAACTATGGGTTGAAATGGCAGGT	39237	39390	39440	39388	-1	pve_scaffold_88	maker-pve_contig_88-snap-gene-0.39	37941	39593	None	3829	692	20838	No_or_no_constitutive_exon
TCTAAAAATGCCGTCAAGTTCGATGGTTGACATCTCTTGTGCTGGGAAAGAC	3015	3321	3371	3319	-1	pve_scaffold_89	maker-pve_contig_89-fgenesh-gene-0.10	2221	4879	None	3829	692	20838	No_or_no_constitutive_exon
GACGAGGATGATTCTGATCGCGTGTGCTTTTTGTTGTTGGGGGGCTGCAGAC	17008	17109	16958	17010	1	pve_scaffold_89	maker-pve_contig_89-fgenesh-gene-0.3	16528	17109	None	3829	692	20838	No_or_no_constitutive_exon
TGCTTCTTGTCCGAGACCATGCAGTAACATTGATCGGGATGGATGTACAGTG	34695	34818	34868	34816	-1	pve_scaffold_89	snap-pve_contig_89-abinit-gene-0.104	34115	36686	None	3829	692	20838	No_or_no_constitutive_exon
TGCTCTATCCATGCTCGACTAATGCGTTCGGTTTTGCTCAATGGGAGTAGAA	42065	42161	42015	42067	1	pve_scaffold_89	fgenesh_masked-pve_contig_89-abinit-gene-0.85	41620	43343	None	3829	692	20838	No_or_no_constitutive_exon
GGTTCGCCTGGACGTTGGGATGTACTAACTAGCGATCGATGGGTACACAGGC	45526	45839	45889	45837	-1	pve_scaffold_89	maker-pve_contig_89-snap-gene-0.46	43755	46097	None	3829	692	20838	No_or_no_constitutive_exon
TGCGACGACACTTTCGCGATATGTATCTGATAGCTCGTGGGGTTGAGCAGAG	24700	24766	24650	24702	1	pve_scaffold_90	maker-pve_contig_90-snap-gene-0.37	24529	25072	None	3829	692	20838	No_or_no_constitutive_exon
GGTTTTCATCGCCTTCTTGGTCGTCAAGCGCTCGGCTGCACGGCGGGGAGAT	25598	25703	25753	25701	-1	pve_scaffold_90	maker-pve_contig_90-fgenesh-gene-0.19	25188	26547	None	3829	692	20838	No_or_no_constitutive_exon
TACTTCAAATGGCCAGAGGCTTATCAGCTTGATGTTCTTCTGACGGGAAGGG	4280	4957	5007	4955	-1	pve_scaffold_91	maker-pve_contig_91-snap-gene-0.39	2367	5164	None	3829	692	20838	No_or_no_constitutive_exon
GACTGGTTTTGTTGACAAGCAACCTAATGATCTCTATCTGAACGGGACAGCG	30819	31316	30769	30821	1	pve_scaffold_91	maker-pve_contig_91-fgenesh-gene-0.6	28592	32037	None	3829	692	20838	No_or_no_constitutive_exon
GTTTGATGGTGTGTCTTGTTTATCTGATACTAACGCTGGTGGGACTGTAGCT	53023	53340	53390	53338	-1	pve_scaffold_92	maker-pve_contig_92-fgenesh-gene-0.15	52439	56264	None	3829	692	20838	No_or_no_constitutive_exon
AGTAGCTCATACCATGTCTGTACTGTGCCTAAGGTGATGGGGTGATGTAGAT	44282	44353	44403	44351	-1	pve_scaffold_94	maker-pve_contig_94-snap-gene-0.37	43703	45313	None	3829	692	20838	No_or_no_constitutive_exon
GGTGGTGAGCAGCGAAGGCTAACGAATGTGTGGTGGGTGTCGGGTGGCAGAT	51467	51667	51417	51469	1	pve_scaffold_94	maker-pve_contig_94-fgenesh-gene-0.8	48738	52125	None	3829	692	20838	No_or_no_constitutive_exon
TAGATAGATAGATAGGCTTTGGCTCATTGACGGCGTGACGGGAACTGCAGGG	4527	4662	4712	4660	-1	pve_scaffold_97	maker-pve_contig_97-fgenesh-gene-0.5	3466	4767	None	3829	692	20838	No_or_no_constitutive_exon
TTGATCAGTGGGGGAGTGACATTAACTCTTTGGCATGTGGCGGGGAACAGGC	3466	3706	3756	3704	-1	pve_scaffold_97	maker-pve_contig_97-fgenesh-gene-0.5	3466	4767	None	3829	692	20838	No_or_no_constitutive_exon
GTTGCGGTTCTTATCCCTGCGACTGACTAGGTTGCGCAATGCATGGGCAGAG	6441	6611	6391	6443	1	pve_scaffold_97	maker-pve_contig_97-snap-gene-0.11	6015	8462	None	3829	692	20838	No_or_no_constitutive_exon
GGAGTGCGATCCAGCGATGATACTAAAAACGTTATGAATGTGGGACGCAGTG	30013	32017	29963	30015	1	pve_scaffold_98	maker-pve_contig_98-fgenesh-gene-0.4	29517	32899	None	3829	692	20838	No_or_no_constitutive_exon
GGTTCACGTTCGACGTCTTCTCGGACGTGGGCTTCGGGCTGCGCGAGCAGAG	50627	51620	50577	50629	1	pve_scaffold_98	fgenesh-pve_contig_98-abinit-gene-0.123	47740	51620	None	3829	692	20838	No_or_no_constitutive_exon
GGTGGGTAAACATCATGATACTCACGTGCTCGGTTATGTGGGATGAACAGGG	8208	8337	8387	8335	-1	pve_scaffold_100	snap_masked-pve_contig_100-abinit-gene-0.53	8208	9079	None	3829	692	20838	No_or_no_constitutive_exon
TGGAGCATGGAAGATGTATTGACTGTGTCGGGCGTTGTGTGTGTGGGCAGAC	28730	28852	28680	28732	1	pve_scaffold_101	maker-pve_contig_101-fgenesh-gene-0.5	26037	28852	None	3829	692	20838	No_or_no_constitutive_exon
GGGTAGCGATAGCTGACTGACTGACGGTGCGATGCGGTGGGAATGATCAGGG	19119	19588	19638	19586	-1	pve_scaffold_102	maker-pve_contig_102-fgenesh-gene-0.11	19119	20682	None	3829	692	20838	No_or_no_constitutive_exon
GCTCCAGGGTCGGACGGTGCGGTTCGAGCGCGGCCGTCGCTACCGGGAAGGC	21632	24090	21582	21634	1	pve_scaffold_102	maker-pve_contig_102-snap-gene-0.20	21485	25087	None	3829	692	20838	No_or_no_constitutive_exon
TTGCTGTGGTTGCGAGTGGTGGCTGACGAGATGTGGTGGGATGAGTGTAGTG	45442	45505	45392	45444	1	pve_scaffold_105	maker-pve_contig_105-snap-gene-0.29	44655	45505	None	3829	692	20838	No_or_no_constitutive_exon
GTTAACGTCGATGGCGAAACGCTAACATGCATGGGTTGAAATGGGTGCAGTT	50998	51136	51186	51134	-1	pve_scaffold_107	maker-pve_contig_107-snap-gene-0.39	50490	52148	None	3829	692	20838	No_or_no_constitutive_exon
GGTTGAGTAGTTCATAACTGACGGACGTATGTGCGCGTGGGTGGTGGCAGAG	645	873	595	647	1	pve_scaffold_109	maker-pve_contig_109-fgenesh-gene-0.0	297	873	None	3829	692	20838	No_or_no_constitutive_exon
TAGTATACCAACCCATAAACTAACTGTCACTCGCTGGTTGTGGGACAGAGCT	15044	15453	14994	15046	1	pve_scaffold_109	maker-pve_contig_109-fgenesh-gene-0.4	13506	18645	None	3829	692	20838	No_or_no_constitutive_exon
ACGTGAACGTGGAGCCGCTGCTGCTCTGAGTCGACGAAGCGCTAGGGAAGCG	1242	1893	1192	1244	1	pve_scaffold_110	maker-pve_contig_110-snap-gene-0.13	635	1893	None	3829	692	20838	No_or_no_constitutive_exon
TTGTGGGAGGAAGAGGTTGACGTGGATGTGTTGCTTTGGGAACCGAACAGTG	16159	16305	16355	16303	-1	pve_scaffold_110	maker-pve_contig_110-fgenesh-gene-0.7	14527	16670	None	3829	692	20838	No_or_no_constitutive_exon
AATGCTCGCTGTTTACCAGCTGACTTTGGTTGTTCGGAATGGGTCGACAGAT	9606	12798	12848	12796	-1	pve_scaffold_113	maker-pve_contig_113-snap-gene-0.27	9606	13243	None	3829	692	20838	No_or_no_constitutive_exon
GCTTCGAGCTGTTAGGACACGCTCGTATTAACATGCTGCGACTGGGACAGGC	16471	17025	17075	17023	-1	pve_scaffold_114	maker-pve_contig_114-fgenesh-gene-0.12	16471	18938	None	3829	692	20838	No_or_no_constitutive_exon
TGCACCATGCGCCATTACAGCACGAGTGCTAACGCTGGATGCGGGCGTAGCG	26827	27053	27103	27051	-1	pve_scaffold_114	maker-pve_contig_114-fgenesh-gene-0.14	26698	27693	None	3829	692	20838	No_or_no_constitutive_exon
TTGCCTCTGCCGTTGACAAGTTGCTCATCCGTTGTCGTGATGGGGCGCAGAT	6402	7443	7493	7441	-1	pve_scaffold_116	maker-pve_contig_116-snap-gene-0.34	6402	9277	None	3829	692	20838	No_or_no_constitutive_exon
CAGGTGGTCGTATTTGCTGACGGAGCTTTTGGTTTGTTGCTGGGTTGAAGAC	20317	21090	20267	20319	1	pve_scaffold_116	fgenesh_masked-pve_contig_116-abinit-gene-0.77	19861	21090	None	3829	692	20838	No_or_no_constitutive_exon
TCGGTGCAGTTGCGGTGGTAAGTGAGGACTGACACTCTGGGTTGGAGCAGGT	42346	42515	42565	42513	-1	pve_scaffold_116	maker-pve_contig_116-snap-gene-0.44	40232	42677	None	3829	692	20838	No_or_no_constitutive_exon
AAGGGAGTCCGATCTAATGGTGATTTGTGCGCGCTGATGTGGGGACGTAGTG	42525	42620	42475	42527	1	pve_scaffold_117	maker-pve_contig_117-fgenesh-gene-0.4	42279	46500	None	3829	692	20838	No_or_no_constitutive_exon
ACAAGGCCGTCCAGCAGTCGCAGCTCGGACTGTTCCTGAACATGGGGCAGTG	47202	47806	47856	47804	-1	pve_scaffold_119	maker-pve_contig_119-snap-gene-0.34	47202	48770	None	3829	692	20838	No_or_no_constitutive_exon
CAGCCTCAGTTGTCCAACAGTCTTAACCAGCTGACTTTGGGACGGCACAGAA	8781	8871	8921	8869	-1	pve_scaffold_120	maker-pve_contig_120-fgenesh-gene-0.11	8391	9711	None	3829	692	20838	No_or_no_constitutive_exon
AATCTGTATCGATGTATTGATTGATCGCCCGTCTCAGGGTTGGTGGACAGTG	43097	43412	43462	43410	-1	pve_scaffold_120	maker-pve_contig_120-fgenesh-gene-0.16	42568	44465	None	3829	692	20838	No_or_no_constitutive_exon
CACGCCGACTGCGAGCGCAAGCTGCAGACGTTCGTGCGGGAGCAGGTGAGTG	43003	43924	42953	43005	1	pve_scaffold_121	maker-pve_contig_121-snap-gene-0.21	42411	43924	None	3829	692	20838	No_or_no_constitutive_exon
GCGTCCGTACCCATCACTAACGTGTCCATTCCCCCTCCTAGATCGGGCAGGC	13562	13917	13512	13564	1	pve_scaffold_122	maker-pve_contig_122-snap-gene-0.23	13130	14100	None	3829	692	20838	No_or_no_constitutive_exon
AGGATAGCCTGCCCAGGTTTTATTATCCTGCCTACTGGGGGTGTGAGTAGGT	683	705	633	685	1	pve_scaffold_125	maker-pve_contig_125-snap-gene-0.17	46	705	None	3829	692	20838	No_or_no_constitutive_exon
CAATGGACTCTAGTAGCTGTGCAGTTTATCGTGGACCGTTGGGCTGGTAGGA	7038	7287	6988	7040	1	pve_scaffold_125	maker-pve_contig_125-fgenesh-gene-0.1	6788	7287	None	3829	692	20838	No_or_no_constitutive_exon
TTGCACCATTGTTTGTTGAATATTGTTTGCACTTGTTCACGGGAATCTAGGC	22316	22478	22266	22318	1	pve_scaffold_125	snap_masked-pve_contig_125-abinit-gene-0.60	21013	23117	None	3829	692	20838	No_or_no_constitutive_exon
AAGCGTGATGATTCAGAGGAAGACTATAACTTATGGCTTGTTGGGGGTAGGA	26440	26528	26578	26526	-1	pve_scaffold_126	maker-pve_contig_126-fgenesh-gene-0.7	26146	28071	None	3829	692	20838	No_or_no_constitutive_exon
AACTTGCTCTTGCCAGTCAATTTTGTCCCATCCTGTGTTGGGTAATGGAGCT	44614	45310	44564	44616	1	pve_scaffold_126	maker-pve_contig_126-fgenesh-gene-0.3	43955	48132	None	3829	692	20838	No_or_no_constitutive_exon
GCAATGGGTAATTGCTGAGACTTTCTGGAAGCGACGGGTGGAAAATACAGGT	46693	46954	46643	46695	1	pve_scaffold_126	maker-pve_contig_126-fgenesh-gene-0.3	43955	48132	None	3829	692	20838	No_or_no_constitutive_exon
TCGCTGGGTGGTGGTGGTGTGGATCCGAATGCTGACTTGATGTGGGACAGCG	29954	30051	29904	29956	1	pve_scaffold_127	maker-pve_contig_127-fgenesh-gene-0.4	29583	31086	None	3829	692	20838	No_or_no_constitutive_exon
CTGCGGCGTACCTGCTGACGCAGAAGAATGTGTTTTTTAACCGGGAGCAGTT	33721	36613	36663	36611	-1	pve_scaffold_127	fgenesh_masked-pve_contig_127-abinit-gene-0.61	33721	38627	None	3829	692	20838	No_or_no_constitutive_exon
ACAGTGGTTGTGGCCGCTTAGCACTGACTGTGGTTTGGTGGGTGTGGCAGAG	14177	14290	14340	14288	-1	pve_scaffold_129	fgenesh_masked-pve_contig_129-abinit-gene-0.52	14010	14894	None	3829	692	20838	No_or_no_constitutive_exon
CACGACCACTGTGCATGGCTAACTACGTGAGATGCGGTGACGATGGGCAGAC	28670	28750	28800	28748	-1	pve_scaffold_129	maker-pve_contig_129-snap-gene-0.23	26990	28931	None	3829	692	20838	No_or_no_constitutive_exon
GTGTGACAATGTATGCCGAGCGAGCGCTAACGTGTGGCGGGGATGTGTAGAC	21667	21890	21940	21888	-1	pve_scaffold_130	maker-pve_contig_130-fgenesh-gene-0.14	20793	22198	None	3829	692	20838	No_or_no_constitutive_exon
ACTTTCGGCAGCATCTCCGCATCCGTTAACGCACTAACCTGGGGTAACAGGC	41230	41339	41180	41232	1	pve_scaffold_130	maker-pve_contig_130-fgenesh-gene-0.8	39196	41339	None	3829	692	20838	No_or_no_constitutive_exon
CGAGAACCGCAGTGAGGGTTGTACTACGTATGCGATGAATGGGGCTGCAGGT	377	481	327	379	1	pve_scaffold_132	maker-pve_contig_132-fgenesh-gene-0.0	226	5110	None	3829	692	20838	No_or_no_constitutive_exon
AGCAACGGCAGCGCTGTCAACGGTGGTGGCTACACTTTGGGAGGTTCGAGCC	7150	7270	7320	7268	-1	pve_scaffold_132	maker-pve_contig_132-fgenesh-gene-0.7	4663	8835	None	3829	692	20838	No_or_no_constitutive_exon
TCGGAGGTGCCCAACAGACGTCATGTAACACCATCTTCTGTGGGATGCAGTC	17508	17824	17458	17510	1	pve_scaffold_133	maker-pve_contig_133-fgenesh-gene-0.2	16531	17824	None	3829	692	20838	No_or_no_constitutive_exon
TCTGAACTCATGGATTAGGCGGCCATAAACTGGGCCGGGCGGCCACAAAGCT	39642	39954	40004	39952	-1	pve_scaffold_133	maker-pve_contig_133-fgenesh-gene-0.11	39001	40949	None	3829	692	20838	No_or_no_constitutive_exon
CGGTCGGAGAGGATGGGAGGCTAATGTTGTCTGGATATGTGGGCGGGCAGTG	33562	33796	33512	33564	1	pve_scaffold_134	maker-pve_contig_134-fgenesh-gene-0.8	33160	34364	None	3829	692	20838	No_or_no_constitutive_exon
GATGGCGCTGTCTTGGTGCGGTAGATTGACTTGGAGTGGTGGCGGGACAGTG	34084	34264	34034	34086	1	pve_scaffold_134	maker-pve_contig_134-fgenesh-gene-0.8	33160	34364	None	3829	692	20838	No_or_no_constitutive_exon
CTTGATGCAGGTTTGAGTAGCTAATTTCTTTTTGTGGGCTGAATCTGAAGGC	10415	10661	10365	10417	1	pve_scaffold_138	snap_masked-pve_contig_138-abinit-gene-0.61	8497	11524	None	3829	692	20838	No_or_no_constitutive_exon
AAACGTTGTGGAGTGTGTCATCGTGGAAACTAACACTTGATGGGCAATAGGA	13445	13904	13954	13902	-1	pve_scaffold_139	maker-pve_contig_139-fgenesh-gene-0.9	13445	15218	None	3829	692	20838	No_or_no_constitutive_exon
TTTGTTTTGTTTGGGTTCGCTAACCGTGGTGCTTGGTGATGTGGGTGCAGAA	27923	28550	28600	28548	-1	pve_scaffold_139	maker-pve_contig_139-snap-gene-0.29	26790	28913	None	3829	692	20838	No_or_no_constitutive_exon
CAGTGGGAGGGCGGTGAGCCTGACTGGCTTGGTGGAATGGTGGGATGCAGGG	7819	8015	8065	8013	-1	pve_scaffold_140	maker-pve_contig_140-snap-gene-0.15	5396	8539	None	3829	692	20838	No_or_no_constitutive_exon
GCGGACTCCTCCTAGATTCAATCTGCTGACGGTGTTGATTGTGGGTGTAGTT	36206	36926	36156	36208	1	pve_scaffold_142	maker-pve_contig_142-fgenesh-gene-0.10	33753	36926	None	3829	692	20838	No_or_no_constitutive_exon
TTCTCTGGACAGCTCTGTTCCGCGACTGACGTGCTTTGGTGGGAGTGCAGGA	4463	4526	4413	4465	1	pve_scaffold_144	maker-pve_contig_144-fgenesh-gene-0.0	1170	4526	None	3829	692	20838	No_or_no_constitutive_exon
AGGGTCTTGCATTGGGGTATGTGTGTTAACGGTGGGACGGGTGGTGGCAGGA	8826	8912	8776	8828	1	pve_scaffold_144	maker-pve_contig_144-snap-gene-0.17	8351	9823	None	3829	692	20838	No_or_no_constitutive_exon
GGTGCTGTACACTGACATGTGGGGGTACTTGTTGTTGCGTGCCGGGACAGCT	9158	9232	9108	9160	1	pve_scaffold_144	maker-pve_contig_144-snap-gene-0.17	8351	9823	None	3829	692	20838	No_or_no_constitutive_exon
GGACATCATCATGATCATCATCATTCGTGCATTTGCACCGAGGGAAACAGGA	12948	13315	13365	13313	-1	pve_scaffold_144	maker-pve_contig_144-fgenesh-gene-0.8	11356	16443	None	3829	692	20838	No_or_no_constitutive_exon
GACCGGACAATGGCACGGTCGGGTATGTGGTTCATGGGCGTAGTGGGCAGCA	21595	21731	21545	21597	1	pve_scaffold_147	maker-pve_contig_147-snap-gene-0.23	21292	21731	None	3829	692	20838	No_or_no_constitutive_exon
ATGCGTTTTCAGAGAACGGACAGGTGGGTTCTGGTGTGAGAAATGGGAAGGT	12820	13026	13076	13024	-1	pve_scaffold_148	maker-pve_contig_148-snap-gene-0.32	12609	14248	None	3829	692	20838	No_or_no_constitutive_exon
GATCTTCGGACGCGACGAGTGACTGACGAACGCCTTGGGTGACGGTGCAGGA	1486	1514	1564	1512	-1	pve_scaffold_149	fgenesh_masked-pve_contig_149-abinit-gene-0.61	762	1675	None	3829	692	20838	No_or_no_constitutive_exon
ATCCAGCTGTCTGGACAGCGTGTCTCGTCACTAACGCTTGGTGGGTGCAGCT	9985	10850	10900	10848	-1	pve_scaffold_149	maker-pve_contig_149-fgenesh-gene-0.9	7512	11261	None	3829	692	20838	No_or_no_constitutive_exon
TCAGGACGTCGGCGCGCGGCACGCGGTCGTAGATGCTCGGGAACGGGTAGAG	18046	18160	18210	18158	-1	pve_scaffold_149	maker-pve_contig_149-snap-gene-0.27	17633	18797	None	3829	692	20838	No_or_no_constitutive_exon
GTGGCGATGTATACTGAATGGTGTGGCTGACGTCGTGTGGTCGGGAGCAGGG	29066	29145	29016	29068	1	pve_scaffold_149	maker-pve_contig_149-fgenesh-gene-0.4	27289	29145	None	3829	692	20838	No_or_no_constitutive_exon
TGTGACGTCCACTGCTGACAGTGAGACTGACTCTGGGGATGGGATCGCAGCT	42072	42126	42022	42074	1	pve_scaffold_152	maker-pve_contig_152-snap-gene-0.21	41187	42126	None	3829	692	20838	No_or_no_constitutive_exon
TTGCTGGGTATGCTTGCACTTCGACTCACGGTCTCACTGGACTTGGGAAGAT	5130	5637	5687	5635	-1	pve_scaffold_155	maker-pve_contig_155-fgenesh-gene-0.6	2663	6266	None	3829	692	20838	No_or_no_constitutive_exon
CGTGCCCATGGTGCAGGAGGCGCGCGCGCTCGACTCGGGCGAGCGGCTAGTG	27295	28926	28976	28924	-1	pve_scaffold_155	maker-pve_contig_155-snap-gene-0.24	27295	29576	None	3829	692	20838	No_or_no_constitutive_exon
TGCTGGCTGTGTCAGTGGATAGATGGCTGACTCGACATGTGGGGATGCAGGA	5165	5316	5115	5167	1	pve_scaffold_157	maker-pve_contig_157-fgenesh-gene-0.1	4665	5600	None	3829	692	20838	No_or_no_constitutive_exon
GCGGGTCCATCCGGATCCCGTCCTCGCTGTGCGGCGTCGTGGGGATCAAGCC	5733	6597	6647	6595	-1	pve_scaffold_157	maker-pve_contig_157-snap-gene-0.26	5733	6952	None	3829	692	20838	No_or_no_constitutive_exon
CGCGCGACGGAGTGCTGCGCAGTGTCGGCGTCGATTCTCGCACTGGGAAGAC	12763	14678	14728	14676	-1	pve_scaffold_158	maker-pve_contig_158-fgenesh-gene-0.8	12763	16113	None	3829	692	20838	No_or_no_constitutive_exon
GTTGAAGCGGTTTGAGGCTCGCTACTAACCTCAAGTGCGTGGGAAAACAGGG	20730	21569	21619	21567	-1	pve_scaffold_158	maker-pve_contig_158-fgenesh-gene-0.11	20452	21928	None	3829	692	20838	No_or_no_constitutive_exon
AAATGAGTATGTACTGGTCACTAACACGTTATGTGATGGGGGTGGAGCAGAT	42030	42780	41980	42032	1	pve_scaffold_158	maker-pve_contig_158-snap-gene-0.20	41696	42780	None	3829	692	20838	No_or_no_constitutive_exon
GATAACAATCGAAGTCAAAAGGCAGGGACTAACTGATGCGACGGGGATAGAT	38778	38958	38728	38780	1	pve_scaffold_161	maker-pve_contig_161-fgenesh-gene-0.4	37528	39480	None	3829	692	20838	No_or_no_constitutive_exon
TGGTGGGGAGGGGAATGGGGCGAGTTGCGCTAACAGTAATGTGTGGGCAGCC	5426	5526	5576	5524	-1	pve_scaffold_162	maker-pve_contig_162-fgenesh-gene-0.5	5178	6139	None	3829	692	20838	No_or_no_constitutive_exon
GATATGCCTCGCACTGACGCATGGTATCTTTGTGGCTGGGGGACAAATAGTG	4191	4235	4141	4193	1	pve_scaffold_163	maker-pve_contig_163-fgenesh-gene-0.0	3501	5360	None	3829	692	20838	No_or_no_constitutive_exon
CGAACCGAGCGGTGAACCGAGCGGTGCTGACTTGTATGGGGGCGATACAGAT	15259	15376	15426	15374	-1	pve_scaffold_163	maker-pve_contig_163-fgenesh-gene-0.11	15058	16670	None	3829	692	20838	No_or_no_constitutive_exon
GTGGTGCGCTCACCGTTCGTCTATGTTAATTCCGACCGGGTGTGTGGGAGGC	20806	21479	21529	21477	-1	pve_scaffold_163	maker-pve_contig_163-snap-gene-0.32	20383	21680	None	3829	692	20838	No_or_no_constitutive_exon
TCCATAAATCACTCTCGATGACACCCTTAACCTATTCGACTGGGCGGTAGGC	28685	28915	28965	28913	-1	pve_scaffold_166	maker-pve_contig_166-snap-gene-0.31	27814	29740	None	3829	692	20838	No_or_no_constitutive_exon
GCCACGCCGGATGGCAGCGGTTCTTCACGACCGACTCTGACGGGAAGAAGGG	3848	3929	3979	3927	-1	pve_scaffold_167	maker-pve_contig_167-fgenesh-gene-0.6	2909	4168	None	3829	692	20838	No_or_no_constitutive_exon
AGCTGACGATTTTGCTGGTCATGGCGGGTCATTGTGGCGGCGGGGTGTAGAG	6250	6355	6405	6353	-1	pve_scaffold_168	fgenesh-pve_contig_168-abinit-gene-0.73	353	6520	None	3829	692	20838	No_or_no_constitutive_exon
GAGGGATGGGGAACCCCCGACTGACAGTTTTGTCATGTTTGATGGGCTAGAT	15315	15750	15265	15317	1	pve_scaffold_169	maker-pve_contig_169-fgenesh-gene-0.1	13673	16805	None	3829	692	20838	No_or_no_constitutive_exon
GATCTTTCGCGATGTCTCGCAGTCGCTCTAATACGACTGGGAATGGGCAGGC	470	759	420	472	1	pve_scaffold_171	fgenesh_masked-pve_contig_171-abinit-gene-0.46	396	2650	None	3829	692	20838	No_or_no_constitutive_exon
ATGCACATGCGTTATTCGGCTTGATGACTAACGGTGGAGTGGGTAAGTAGCG	17431	17645	17695	17643	-1	pve_scaffold_173	maker-pve_contig_173-snap-gene-0.17	16411	18207	None	3829	692	20838	No_or_no_constitutive_exon
CCATGAGATGGCAAGAGTGCTGATTGTCTGTGGCTGCGGGTGGGCGACAGAG	28673	28779	28623	28675	1	pve_scaffold_173	maker-pve_contig_173-fgenesh-gene-0.2	28442	29398	None	3829	692	20838	No_or_no_constitutive_exon
TGCGTATTGAATACACGAGAGTCTATAGCCACTGACGTGTGTCGGGGCAGTC	34171	34386	34436	34384	-1	pve_scaffold_174	maker-pve_contig_174-snap-gene-0.31	32415	34460	None	3829	692	20838	No_or_no_constitutive_exon
CTGCCAACGTTTCCTCGGAGACTTACACTGTGGGTGCGGCTGTGGGAAAGTA	32838	33261	32788	32840	1	pve_scaffold_175	maker-pve_contig_175-snap-gene-0.7	32603	34710	None	3829	692	20838	No_or_no_constitutive_exon
CGGTCGGATGCCGTTCCCTGCCGCAGTAGCAGTCGATCCTCGGGTGGCAGTC	3782	3970	3732	3784	1	pve_scaffold_176	maker-pve_contig_176-snap-gene-0.13	1645	3970	None	3829	692	20838	No_or_no_constitutive_exon
TCGGCAAACTTCACTCCAACGCGGACTGATGGATGGTAATTGGGATGCAGGC	29381	29667	29717	29665	-1	pve_scaffold_177	maker-pve_contig_177-fgenesh-gene-0.10	28569	31876	None	3829	692	20838	No_or_no_constitutive_exon
CGACTGCTGCGGATAGAATGGCGTGACGCTGACGAGTTGTTGGGGTGCAGGG	10258	10347	10397	10345	-1	pve_scaffold_179	maker-pve_contig_179-snap-gene-0.13	9937	10573	None	3829	692	20838	No_or_no_constitutive_exon
ACACCCTCTAACATTGACCTTGTTATTATGTGAATATGTGGGGAGAGCAGAC	27326	27426	27476	27424	-1	pve_scaffold_180	maker-pve_contig_180-snap-gene-0.22	27121	28213	None	3829	692	20838	No_or_no_constitutive_exon
GGTTGTGGTGTCGACTTGTGCTGACTCGTCTACTGTTTTTGGGACTGCAGGC	17148	17318	17098	17150	1	pve_scaffold_181	maker-pve_contig_181-fgenesh-gene-0.1	16777	17318	None	3829	692	20838	No_or_no_constitutive_exon
TGGAATGTATCGGTGTGTGTTCCTGACGCACTGACTTGCGGGATGAGCAGAG	38755	39100	38705	38757	1	pve_scaffold_181	maker-pve_contig_181-snap-gene-0.22	38367	39456	None	3829	692	20838	No_or_no_constitutive_exon
GCATTTGCTGGGCGTTATCACTAATGTGTCTTTGATGCTGGGGGAGTTAGGG	23790	23939	23740	23792	1	pve_scaffold_182	maker-pve_contig_182-snap-gene-0.18	23274	26354	None	3829	692	20838	No_or_no_constitutive_exon
TATAAGCTGGCTGACTGGCAATGTCGGATGGCCTGTTTGCATGGGGGCAGCG	39364	39541	39591	39539	-1	pve_scaffold_184	maker-pve_contig_184-fgenesh-gene-0.9	38953	39843	None	3829	692	20838	No_or_no_constitutive_exon
ACATGCTCATCGGATTTGCTGCCGCCGTATGGCTTCACTGGGGGACATAGGA	20148	20266	20316	20264	-1	pve_scaffold_185	maker-pve_contig_185-fgenesh-gene-0.8	18543	20648	None	3829	692	20838	No_or_no_constitutive_exon
GTGGCTTGCTGTATCTTGTTTGGACCGACGACGACTGCACAGGGCTCGAGGC	39421	39658	39708	39656	-1	pve_scaffold_186	maker-pve_contig_186-fgenesh-gene-0.13	39421	40330	None	3829	692	20838	No_or_no_constitutive_exon
GAGCAGTACGTCGTGGACCACGGGCTGTGCGTGCGTCACGGGGTGAGTAGCG	1610	1643	1560	1612	1	pve_scaffold_187	maker-pve_contig_187-snap-gene-0.11	976	2199	None	3829	692	20838	No_or_no_constitutive_exon
GTCCAAGGCCGCGTCATGCTTACCTCTATGTGTGTGCTTGCGGGACGCAGGA	5103	5778	5053	5105	1	pve_scaffold_187	maker-pve_contig_187-fgenesh-gene-0.1	4989	5778	None	3829	692	20838	No_or_no_constitutive_exon
AACATGGAGCAGGTTCGTGCCTTCGAACTGTGGTGTCGAGTGGGGTACAGCT	3175	3316	3125	3177	1	pve_scaffold_188	maker-pve_contig_188-snap-gene-0.12	2670	3782	None	3829	692	20838	No_or_no_constitutive_exon
AGACGTGTTGGCAAAGCGTTCACCTTGGTGGTTCTTTTGTAAATGGGCAGAG	27667	27817	27867	27815	-1	pve_scaffold_188	snap_masked-pve_contig_188-abinit-gene-0.32	26205	28266	None	3829	692	20838	No_or_no_constitutive_exon
CGTGGATCCAGTGACTATACAACACGCTTACTTGATTGTTGGGTGTGCAGGT	6320	6399	6449	6397	-1	pve_scaffold_190	maker-pve_contig_190-fgenesh-gene-0.5	4764	7041	None	3829	692	20838	No_or_no_constitutive_exon
ATGGATAGCGGATTCATTGTCCTTTGATGGTCGACGGTGCATGGGTGAAGTT	17920	18029	18079	18027	-1	pve_scaffold_190	maker-pve_contig_190-snap-gene-0.26	14939	18878	None	3829	692	20838	No_or_no_constitutive_exon
GCAGCGAAGAGGGAGCAGCGTTACTGACGGACACTGCTGCTGGGATGTAGGA	1747	1957	1697	1749	1	pve_scaffold_193	maker-pve_contig_193-fgenesh-gene-0.1	1475	5105	None	3829	692	20838	No_or_no_constitutive_exon
CTGTTGCCACTCCCATGGGACTAATTGAGTGTGGTGCTTTGGGCAAACAGAG	36069	36918	36968	36916	-1	pve_scaffold_193	fgenesh_masked-pve_contig_193-abinit-gene-0.59	36069	37341	None	3829	692	20838	No_or_no_constitutive_exon
CGTTGACACAGCAGCGGCATCATTGACATCGAAATGGGGTGTGAGAGCAGGT	29046	29163	29213	29161	-1	pve_scaffold_194	maker-pve_contig_194-fgenesh-gene-0.11	27873	29360	None	3829	692	20838	No_or_no_constitutive_exon
CGATGGGGAAGTCGGTCGGTCATTTCTAACCGCGATGGAGGGGGCGGCAGGC	32345	32518	32295	32347	1	pve_scaffold_194	maker-pve_contig_194-fgenesh-gene-0.6	32245	35423	None	3829	692	20838	No_or_no_constitutive_exon
GTGGGTGGCTGAGCTAATACCACGTTGTGCATGTGCGTGTGTGTGGGTAGCT	1350	1870	1920	1868	-1	pve_scaffold_195	fgenesh_masked-pve_contig_195-abinit-gene-0.52	1085	2186	None	3829	692	20838	No_or_no_constitutive_exon
ATGTGATTGGTTTTGTGCGGGGAATAACATGATGCTCGTTGGGAACGTAGAC	28586	29512	29562	29510	-1	pve_scaffold_196	maker-pve_contig_196-snap-gene-0.14	25930	31120	None	3829	692	20838	No_or_no_constitutive_exon
GTCTGTGATGTGAGGCGGCAGGGCTGACGTGGCGGCTCATATGGGTGCAGAT	25726	25755	25676	25728	1	pve_scaffold_197	fgenesh-pve_contig_197-abinit-gene-0.68	23770	25755	None	3829	692	20838	No_or_no_constitutive_exon
AGCTGGGGATGGATATGCAGTTGGCGCTGACGATGTTATTGGGAGATCAGTG	894	1075	844	896	1	pve_scaffold_199	maker-pve_contig_199-fgenesh-gene-0.1	225	4932	None	3829	692	20838	No_or_no_constitutive_exon
CAATACATTGAGACAATCTGAACAGGGTGTTGGTGTAATGGGACAGACAGTC	5470	5627	5677	5625	-1	pve_scaffold_199	snap_masked-pve_contig_199-abinit-gene-0.30	5470	15063	None	3829	692	20838	No_or_no_constitutive_exon
TCAGATCAATGACGATATTTATCCTGTTGCCTGGTGGTCGGGACGAGCAGAC	16171	16260	16121	16173	1	pve_scaffold_199	maker-pve_contig_199-snap-gene-0.12	15632	16432	None	3829	692	20838	No_or_no_constitutive_exon
GAATGGTGTTTGACGCTCCAGACACTGACACAGCTACCCTGGGTCAACAGAT	26903	27056	26853	26905	1	pve_scaffold_199	snap_masked-pve_contig_199-abinit-gene-0.29	24256	28463	None	3829	692	20838	No_or_no_constitutive_exon
ACTACGAACTCGCATTTGTTTCTCGCGGCCCGTCTCCACTGGCAGGGCAGTA	28527	29571	28477	28529	1	pve_scaffold_200	maker-pve_contig_200-fgenesh-gene-0.4	27108	31798	None	3829	692	20838	No_or_no_constitutive_exon
GAGCCTGCCGATGGAGTGGACCCTCATATCGTTTCAATTTGGGTTGACAGCA	3678	6123	6173	6121	-1	pve_scaffold_206	maker-pve_contig_206-fgenesh-gene-0.1	596	8664	None	3829	692	20838	No_or_no_constitutive_exon
CCTAGGCAGAGCGCTAATCTGTTGTTGTTCTGATTTGTTCTGGGATGCAGGT	21426	21558	21376	21428	1	pve_scaffold_207	maker-pve_contig_207-fgenesh-gene-0.1	20721	21702	None	3829	692	20838	No_or_no_constitutive_exon
GTTTGTGAATGTATACCGACATCTTCAATGTTGGTTGTCAGTGTGGGGAGCC	4655	4765	4605	4657	1	pve_scaffold_208	maker-pve_contig_208-snap-gene-0.12	4440	4765	None	3829	692	20838	No_or_no_constitutive_exon
CTCGACTATCGAACTGAGTGTTATACTGCATGTGTGTGTGTATGGGACAGCG	21596	21671	21721	21669	-1	pve_scaffold_209	maker-pve_contig_209-fgenesh-gene-0.7	21596	21984	None	3829	692	20838	No_or_no_constitutive_exon
TATTATAGTTCAATGCTTTTGAGCGTTTTTTTTTTCTGTTGCGGGATCAGAT	34222	34448	34498	34446	-1	pve_scaffold_209	maker-pve_contig_209-fgenesh-gene-0.9	30436	35982	None	3829	692	20838	No_or_no_constitutive_exon
AGGAGGTTGAGACGACTCACACTGTCTACGTGGTTGTTTGTGGGACGCAGGT	24996	27000	27050	26998	-1	pve_scaffold_213	maker-pve_contig_213-fgenesh-gene-0.10	24341	27212	None	3829	692	20838	No_or_no_constitutive_exon
TGCATTGTCGAGTTCTCAGTGTTGATTCTGTCTGTATGCGGGAACAATAGCC	5570	5749	5520	5572	1	pve_scaffold_215	maker-pve_contig_215-fgenesh-gene-0.1	4547	6719	None	3829	692	20838	No_or_no_constitutive_exon
GCATTTTTGACCGGATCTCGTGGTGTTGCGTTCGCCTTGTGGCTGGGCAGTA	27335	27407	27457	27405	-1	pve_scaffold_216	maker-pve_contig_216-fgenesh-gene-0.11	26502	27633	None	3829	692	20838	No_or_no_constitutive_exon
CGTCAGTACGCGCAACCGCCGGTCGTGGCCTGCCGCGCGATGGGGTTGAGCT	15801	18907	18957	18905	-1	pve_scaffold_217	maker-pve_contig_217-snap-gene-0.18	15144	19253	None	3829	692	20838	No_or_no_constitutive_exon
CGGCACTTGTTGAGGTTCACCTCGGAAACCTGCACCGGGAATTGCGAAAGCG	22637	23430	23480	23428	-1	pve_scaffold_217	fgenesh_masked-pve_contig_217-abinit-gene-0.41	19676	25248	None	3829	692	20838	No_or_no_constitutive_exon
AGCGCGTCCACTTCACAGTATACTTAACATCGATTTGGCTGGCTGGGTAGGT	29828	29894	29778	29830	1	pve_scaffold_217	maker-pve_contig_217-snap-gene-0.10	29547	34116	None	3829	692	20838	No_or_no_constitutive_exon
CGTGGAGAGGCGGTGTGGACTGAGTGTGGATTCGTCTTGGGATAACGTAGAC	30521	30626	30471	30523	1	pve_scaffold_217	maker-pve_contig_217-snap-gene-0.10	29547	34116	None	3829	692	20838	No_or_no_constitutive_exon
TGAGCTTTCACGACGTGAGCGTTCGATTGACGCATCCATTTGGGACATAGGT	35161	35263	35313	35261	-1	pve_scaffold_217	maker-pve_contig_217-fgenesh-gene-0.7	34374	37338	None	3829	692	20838	No_or_no_constitutive_exon
ACCGCAAAGCTCTTGTTCGTGTGGCAAGGTGACGTGAAGAAGGGAGGCAGGC	18101	18212	18051	18103	1	pve_scaffold_218	fgenesh_masked-pve_contig_218-abinit-gene-0.50	16599	21103	None	3829	692	20838	No_or_no_constitutive_exon
TTCGCAGCGAGTGCATATATTAGCGATTGACTGTTGATTGTGACGGGCAGCG	23578	23628	23528	23580	1	pve_scaffold_219	maker-pve_contig_219-fgenesh-gene-0.5	23076	24454	None	3829	692	20838	No_or_no_constitutive_exon
CCTAGCAGCTGCGATTGATGAGGCGACGCTAACTCGGTTGGTGGGGCCAGAT	9061	9125	9175	9123	-1	pve_scaffold_221	maker-pve_contig_221-snap-gene-0.20	8180	9797	None	3829	692	20838	No_or_no_constitutive_exon
TTATGCTTGCAGCTCTGTGGCAAACACTTGACATGTTGGGATGAATGCAGAT	8180	8721	8771	8719	-1	pve_scaffold_221	maker-pve_contig_221-snap-gene-0.20	8180	9797	None	3829	692	20838	No_or_no_constitutive_exon
CCGAATGTGCAGGTGCGTCAACCGCTTCAACGAAGTCACCGGTTGGGCAGCT	4179	4422	4129	4181	1	pve_scaffold_223	maker-pve_contig_223-snap-gene-0.11	3189	4422	None	3829	692	20838	No_or_no_constitutive_exon
GCTTCTGGTGGAGGCGGAAACTGATGGTCGATCGATAGTTGTGGGAGCAGGC	7979	8150	7929	7981	1	pve_scaffold_224	maker-pve_contig_224-snap-gene-0.15	7737	8150	None	3829	692	20838	No_or_no_constitutive_exon
CTCCTATGATGTGCCGAACTTTTGATTGTACATTTTGGGGTAATGAGCAGAT	9007	9227	9277	9225	-1	pve_scaffold_224	maker-pve_contig_224-fgenesh-gene-0.7	8838	9562	None	3829	692	20838	No_or_no_constitutive_exon
GACGAGCCGATCTTCAACGCGACGCTGGGCGAGTACGTGGGCGGTGGGAGTG	18667	18863	18913	18861	-1	pve_scaffold_224	maker-pve_contig_224-snap-gene-0.25	18667	22775	None	3829	692	20838	No_or_no_constitutive_exon
AACATGATGGACGCGGTTGCCTTGCTGGGTTGCCCTGTTGGGACGAATAGGC	23653	23785	23603	23655	1	pve_scaffold_224	maker-pve_contig_224-fgenesh-gene-0.3	23359	23785	None	3829	692	20838	No_or_no_constitutive_exon
TATACACCGATAAGTATTCACACCCACGCGTTGCGCTTCGACGGGTCGAGTG	18054	18277	18327	18275	-1	pve_scaffold_226	maker-pve_contig_226-fgenesh-gene-0.14	17664	19283	None	3829	692	20838	No_or_no_constitutive_exon
GTGAGACAGTATGTGGATGGCGCGGACTCAAAGTGTGGGTTGGGTGGCAGGG	5885	6076	5835	5887	1	pve_scaffold_228	maker-pve_contig_228-fgenesh-gene-0.1	5629	6573	None	3829	692	20838	No_or_no_constitutive_exon
ATACCTCACTAACCGACGTGTCGTTATTTCTTCCGACTTGTGGCGGGCAGAA	25962	26298	26348	26296	-1	pve_scaffold_230	maker-pve_contig_230-fgenesh-gene-0.12	25962	26585	None	3829	692	20838	No_or_no_constitutive_exon
TGTGTTGGCAGATAGACGCTAACGCTGCTCCATGCAACTCGGGAGTGTAGGG	18241	18500	18550	18498	-1	pve_scaffold_231	maker-pve_contig_231-snap-gene-0.26	18241	19407	None	3829	692	20838	No_or_no_constitutive_exon
CGACACCCGCCTGCTCGTTCATGTTCCTCACTCATAATGTGGGATGATAGCA	11567	13136	13186	13134	-1	pve_scaffold_232	maker-pve_contig_232-snap-gene-0.22	11567	13751	None	3829	692	20838	No_or_no_constitutive_exon
TCCGCCAATCCGATCGCTTGTTGCGAGGACAAGCAGCAAAAGAGGGGTAGGC	21466	21549	21599	21547	-1	pve_scaffold_234	maker-pve_contig_234-snap-gene-0.30	21466	23776	None	3829	692	20838	No_or_no_constitutive_exon
ACTGTGGTCGATGGAGGCAAACGAATGTGTGGCTGACAACTGGGACATAGTT	19339	19874	19924	19872	-1	pve_scaffold_237	maker-pve_contig_237-snap-gene-0.19	19339	20563	None	3829	692	20838	No_or_no_constitutive_exon
GTATGGGGACGCCGCGGACCGGGACTGACGATGGGGCGGGCGTAAAGCAGGC	31462	34805	34855	34803	-1	pve_scaffold_237	maker-pve_contig_237-snap-gene-0.21	26815	34943	None	3829	692	20838	No_or_no_constitutive_exon
ACTGGCCGTCGTTGGCCACCACCTCGGCGTCGAACTGGGGACAGCGGTAGCC	27622	27748	27798	27746	-1	pve_scaffold_237	maker-pve_contig_237-snap-gene-0.21	26815	34943	None	3829	692	20838	No_or_no_constitutive_exon
ATACTTGCTTCGCGTGGAGGTGGAGGCTGAGGCTGGTTGGGTGAGTGCAGGC	15829	16192	16242	16190	-1	pve_scaffold_238	maker-pve_contig_238-fgenesh-gene-0.5	13759	16492	None	3829	692	20838	No_or_no_constitutive_exon
GGTGGTGGCGGAGGCTGACGCACGTATTGCGCTGTGCATGGGAATGGTAGGC	23470	25771	23420	23472	1	pve_scaffold_239	maker-pve_contig_239-fgenesh-gene-0.4	23263	25771	None	3829	692	20838	No_or_no_constitutive_exon
TGCACAGGCTAACGGATCATGCGCGTGTACTGGCGCGGCGGGAATGGCAGGA	27176	27308	27126	27178	1	pve_scaffold_239	maker-pve_contig_239-fgenesh-gene-0.5	26864	29008	None	3829	692	20838	No_or_no_constitutive_exon
TGGCGATCAATCTAGCTAACATGGGGACCGTTGCGATCTTGAACGGGCAGAT	27391	27500	27341	27393	1	pve_scaffold_239	maker-pve_contig_239-fgenesh-gene-0.5	26864	29008	None	3829	692	20838	No_or_no_constitutive_exon
CCAAGAGTCGCGGAAGATCTCACGCTTGCTGTGGCTGGGCGTGGATGCAGTG	30198	30402	30148	30200	1	pve_scaffold_239	snap-pve_contig_239-abinit-gene-0.69	29900	31327	None	3829	692	20838	No_or_no_constitutive_exon
CTTCCTGGACTTTTGAGTGATGCGTGGTGTAATTCGTTGTGGGGTGTTAGTT	9462	9636	9686	9634	-1	pve_scaffold_240	maker-pve_contig_240-fgenesh-gene-0.7	3534	10527	None	3829	692	20838	No_or_no_constitutive_exon
TTCCCGTAGCTCTGGGCTGCAGACAACAGAGCTGACCTAAATATGGGTAGAC	11026	11097	10976	11028	1	pve_scaffold_240	maker-pve_contig_240-fgenesh-gene-0.1	10743	14024	None	3829	692	20838	No_or_no_constitutive_exon
TTGAGCCCATTCATGTGCAACTAACTGGTGTGGGTTGACGGGTGGAGCAGTG	8192	8444	8494	8442	-1	pve_scaffold_243	maker-pve_contig_243-fgenesh-gene-0.8	7915	8957	None	3829	692	20838	No_or_no_constitutive_exon
TCAAAACTCGCCGGTTTGGTGGACTGACCAAAGACGCACGGGTATGACAGGT	23581	23774	23531	23583	1	pve_scaffold_246	maker-pve_contig_246-fgenesh-gene-0.3	22638	24893	None	3829	692	20838	No_or_no_constitutive_exon
TGCGCTGGGGGACCTCACGCAGCTGACGTTCTGTGTGGTTGGGTCGACAGGA	29900	30194	30244	30192	-1	pve_scaffold_246	maker-pve_contig_246-fgenesh-gene-0.10	29900	30873	None	3829	692	20838	No_or_no_constitutive_exon
TACGGAACTTTGCTAACGTTGCTAACGTTGTCGTTTGGAACTGGGGACAGGA	19422	19554	19372	19424	1	pve_scaffold_249	maker-pve_contig_249-fgenesh-gene-0.2	18888	20469	None	3829	692	20838	No_or_no_constitutive_exon
GCTAGCAAGTTCACCCGTGCTGACCAGTCGTGGTAACCTGTCGGGAACAGCA	19791	19863	19741	19793	1	pve_scaffold_249	maker-pve_contig_249-fgenesh-gene-0.2	18888	20469	None	3829	692	20838	No_or_no_constitutive_exon
AGATGATGCACTGACCTGTGAACGCTGTTGTTGTTGCTGTTTGGGAACAGGT	10880	11045	10830	10882	1	pve_scaffold_252	maker-pve_contig_252-snap-gene-0.12	10514	11866	None	3829	692	20838	No_or_no_constitutive_exon
TCTGTTTGCTGAACTCCGTAATTGCCACTGGGCTGACGGGATGGACGCAGGC	23733	23898	23948	23896	-1	pve_scaffold_253	maker-pve_contig_253-snap-gene-0.25	23240	24526	None	3829	692	20838	No_or_no_constitutive_exon
CTGGCTCATTGCTAACGGAGTGTGCTGCCATTGCTGTTGCGCACGGGCAGCG	11540	11862	11912	11860	-1	pve_scaffold_257	maker-pve_contig_257-snap-gene-0.17	11540	12423	None	3829	692	20838	No_or_no_constitutive_exon
TGACTGAATGTATCCATCTGACTTGTGATGTGTGTGCGTGGGCTAAACAGGG	26976	27192	27242	27190	-1	pve_scaffold_260	maker-pve_contig_260-snap-gene-0.20	26376	28826	None	3829	692	20838	No_or_no_constitutive_exon
CTCACTGGTCTGGATCTGCACCATTGATGGTTGCTGTTCTGGGCGGGCAGGG	24720	24936	24986	24934	-1	pve_scaffold_261	snap_masked-pve_contig_261-abinit-gene-0.31	24114	25518	None	3829	692	20838	No_or_no_constitutive_exon
GGGATATTGTCCGACCACGAACTAATCTCTGACGTGACGGGATAATGAAGTG	21081	21366	21416	21364	-1	pve_scaffold_262	maker-pve_contig_262-snap-gene-0.19	21081	22103	None	3829	692	20838	No_or_no_constitutive_exon
GAGGAGGCAATCAAGGTCGTGGTCGTGGATATGGTGGGAACATGGGACAGCC	4623	5004	4573	4625	1	pve_scaffold_269	snap_masked-pve_contig_269-abinit-gene-0.19	4501	5004	None	3829	692	20838	No_or_no_constitutive_exon
TTGCGAGTGTTTGACTCACTGTGTCTGTTTTTGCGTGCTGTGGGCAACAGCT	29109	29201	29059	29111	1	pve_scaffold_270	maker-pve_contig_270-fgenesh-gene-0.4	28092	31111	None	3829	692	20838	No_or_no_constitutive_exon
GACAGGAGTTGTTCGGCTGACCTTCATGTGGTTGTCTGCTGGGACCACAGCA	10826	10886	10776	10828	1	pve_scaffold_271	maker-pve_contig_271-fgenesh-gene-0.0	10405	13107	None	3829	692	20838	No_or_no_constitutive_exon
CAGCTCGTGCTTCGAGGATGGTTCACGTGCGCATGCGACGTACGGGGTAGTG	10618	11137	10568	10620	1	pve_scaffold_272	maker-pve_contig_272-snap-gene-0.16	10142	11137	None	3829	692	20838	No_or_no_constitutive_exon
TCGTGATTGGTCAGCAGAAGAAGACCAAGTTTCAGAAGGCAAGGGGGTAGCT	6214	6422	6472	6420	-1	pve_scaffold_279	maker-pve_contig_279-snap-gene-0.16	3428	6620	None	3829	692	20838	No_or_no_constitutive_exon
GGCGATGTGTCGTGGTTGCATCGTAGCTCACTTCAGTATTGCGGGGACAGAT	15662	16520	16570	16518	-1	pve_scaffold_283	fgenesh-pve_contig_283-abinit-gene-0.84	15662	17351	None	3829	692	20838	No_or_no_constitutive_exon
AGTGGGGGTTGGTTAATCTCATGATAAGATCGGATCTGTTGGGCTGACAGGA	15290	15785	15835	15783	-1	pve_scaffold_284	maker-pve_contig_284-snap-gene-0.7	14521	15999	None	3829	692	20838	No_or_no_constitutive_exon
ACTATCGTTGCGGGTGTATTGACTGTTGGTATCCCCGATGGCGGGTGCAGCA	3262	3322	3372	3320	-1	pve_scaffold_285	maker-pve_contig_285-fgenesh-gene-0.3	2688	3769	None	3829	692	20838	No_or_no_constitutive_exon
GGCTTGGCACTTGCAGGTCTAACAGCTTCAGGGTTCGTTTGGGGTGCCAGAG	14853	15028	14803	14855	1	pve_scaffold_287	fgenesh-pve_contig_287-abinit-gene-0.60	14003	21041	None	3829	692	20838	No_or_no_constitutive_exon
TGGGTGTCGTGGAGAAGCCTACTAACGAGCGATGGACATGGTTGGGACAGAC	22428	22706	22756	22704	-1	pve_scaffold_287	maker-pve_contig_287-fgenesh-gene-0.7	22428	23301	None	3829	692	20838	No_or_no_constitutive_exon
ATGGTGGCTATTTAAGAGGACGATGTTCTCACGAAACTGGGTGGTGACAGCG	25821	25896	25771	25823	1	pve_scaffold_287	maker-pve_contig_287-fgenesh-gene-0.3	25416	27015	None	3829	692	20838	No_or_no_constitutive_exon
GGCTCATAGAATGCCTGGTTGCTGTACTGACTTGTTGTCAAATGGGATAGGA	12037	12571	12621	12569	-1	pve_scaffold_289	maker-pve_contig_289-fgenesh-gene-0.7	12037	14088	None	3829	692	20838	No_or_no_constitutive_exon
CGAGCGTGCGCGACCAGCTCGGCTTCTCCGCGTCGTTCATGGGATGGTAGGT	25751	25772	25822	25770	-1	pve_scaffold_290	maker-pve_contig_290-snap-gene-0.24	24349	26096	None	3829	692	20838	No_or_no_constitutive_exon
GTATTGGAGTGATTGCGGGGTTGTTCTGACCTGTGTGGGGTGGACGGCAGCG	17537	17751	17801	17749	-1	pve_scaffold_291	maker-pve_contig_291-fgenesh-gene-0.6	16887	18114	None	3829	692	20838	No_or_no_constitutive_exon
TGTTGTTGTTGAATCCGATAGCTAACGCTTATGGGTTCATGTGGGAACAGAA	14202	14269	14319	14267	-1	pve_scaffold_293	maker-pve_contig_293-fgenesh-gene-0.11	13097	15323	None	3829	692	20838	No_or_no_constitutive_exon
TGGTGGTTGGTTGAGTTTGCCAGACTCACACGAAGATATGAATGGGTTAGAT	19664	19934	19614	19666	1	pve_scaffold_293	snap_masked-pve_contig_293-abinit-gene-0.42	19122	20489	None	3829	692	20838	No_or_no_constitutive_exon
CCCCCCCTTTGGAGAGGTGTCTGACTGACTGTTTGTGGGGCGGGCGGCAGGC	30034	30176	30226	30174	-1	pve_scaffold_293	maker-pve_contig_293-fgenesh-gene-0.16	29951	30465	None	3829	692	20838	No_or_no_constitutive_exon
ACAGAATGTACTGAGACGATGGACTGAGTGAGGATGGGGGTGGAGTGTAGGA	5051	5210	5001	5053	1	pve_scaffold_296	fgenesh_masked-pve_contig_296-abinit-gene-0.43	4752	7104	None	3829	692	20838	No_or_no_constitutive_exon
TTTGTTGTCCTGTTTTCGAGCCTTGGCTGACGGTGAATGGGATGCGATAGGC	26233	26388	26183	26235	1	pve_scaffold_296	maker-pve_contig_296-fgenesh-gene-0.3	25700	27004	None	3829	692	20838	No_or_no_constitutive_exon
CGAGAGCCGCGACCGCATCGAGTGGAACGCCCGCAGGTCCGGGAACCCAGGC	13158	13228	13108	13160	1	pve_scaffold_300	maker-pve_contig_300-snap-gene-0.9	12305	13910	None	3829	692	20838	No_or_no_constitutive_exon
TTCGAGGTGCATCTGCTCGGCGGCTTCGCGGTCGGCGGCGACGGGTACAGCC	15267	15382	15217	15269	1	pve_scaffold_304	maker-pve_contig_304-snap-gene-0.15	10726	15382	None	3829	692	20838	No_or_no_constitutive_exon
AGCTTCAAGGTGGCGATAAACTGACCAGTTCAACCGCCGTGACTGGGTAGAT	22211	22315	22161	22213	1	pve_scaffold_304	maker-pve_contig_304-fgenesh-gene-0.5	21896	24262	None	3829	692	20838	No_or_no_constitutive_exon
CTCGCACAGATCTCAAGGTGTTTCTTCCGCCGATTGGAGGGTACGTGAAGGA	10145	10376	10095	10147	1	pve_scaffold_309	maker-pve_contig_309-snap-gene-0.11	9068	10959	None	3829	692	20838	No_or_no_constitutive_exon
GCGTTCGTGGGCTCCACTCGCTCGGTCGTTGGGGTACTATACTAAGGGAGTT	21201	23734	23784	23732	-1	pve_scaffold_309	maker-pve_contig_309-snap-gene-0.18	21201	23998	None	3829	692	20838	No_or_no_constitutive_exon
GGTACGTCTCCGGGTCCGGACGCCGGTCGCGCGTCAGCGGGATGTCGAAGTT	12883	13420	12833	12885	1	pve_scaffold_312	maker-pve_contig_312-fgenesh-gene-0.2	9553	13420	None	3829	692	20838	No_or_no_constitutive_exon
GAGGTTCGTCTGTACGCGGTGGTAGACTAACACGTTGTGGGTGTGGGCAGTG	17218	17377	17427	17375	-1	pve_scaffold_312	maker-pve_contig_312-snap-gene-0.16	16734	17827	None	3829	692	20838	No_or_no_constitutive_exon
AACCCTCACCTCGTGTGGGGCGGTGATGCCATTTACCTCCAGGGATCAAGCA	25654	26248	26298	26246	-1	pve_scaffold_312	maker-pve_contig_312-snap-gene-0.20	25529	26474	None	3829	692	20838	No_or_no_constitutive_exon
TCTCGTTGTTGTATGGATCACGGTTGTGATGACGATTTGGGATGATGCAGGC	10662	10714	10612	10664	1	pve_scaffold_318	maker-pve_contig_318-fgenesh-gene-0.0	9136	16834	None	3829	692	20838	No_or_no_constitutive_exon
TCGCGCGCAGCATGAGCTCCACGGCCTCGACCGGCGACGAGCGGGCGAAGGC	29127	29524	29574	29522	-1	pve_scaffold_320	maker-pve_contig_320-snap-gene-0.24	29127	29632	None	3829	692	20838	No_or_no_constitutive_exon
CGGCGGCGACTCCTGTATGAGTTTCGTTGTGGTGCATGCGGTGGGGATAGGC	2152	2360	2102	2154	1	pve_scaffold_321	maker-pve_contig_321-snap-gene-0.8	2036	4530	None	3829	692	20838	No_or_no_constitutive_exon
TCACCGCCTCGATCTCCAGGTGGTGCGTGTCCAGCACCACGACGGGGGAGGC	8006	8243	8293	8241	-1	pve_scaffold_322	maker-pve_contig_322-snap-gene-0.18	8006	9325	None	3829	692	20838	No_or_no_constitutive_exon
AATGCGACGAGCAAAACGCACGCTAACCGATTCTTTTTGTGCGGGACCAGAC	5448	5557	5398	5450	1	pve_scaffold_323	maker-pve_contig_323-fgenesh-gene-0.2	4728	5557	None	3829	692	20838	No_or_no_constitutive_exon
TGGACGGCGACTGCCGCGGCCTCGCGGTCCCGACGGCCTCGGGCGGCCAGGT	1404	2030	1354	1406	1	pve_scaffold_326	maker-pve_contig_326-snap-gene-0.9	43	2210	None	3829	692	20838	No_or_no_constitutive_exon
AATCCATGCCGACCCTTTGACGAGTGATGGTGGGTTCGGTGGATGGGCAGAA	9918	10197	9868	9920	1	pve_scaffold_327	maker-pve_contig_327-snap-gene-0.11	9250	10197	None	3829	692	20838	No_or_no_constitutive_exon
CCAACATTAGTGTTGAGCAGAATTCTCACTTGTCGATGTTGGGTATACAGAA	20073	20177	20023	20075	1	pve_scaffold_327	maker-pve_contig_327-fgenesh-gene-0.2	17173	20534	None	3829	692	20838	No_or_no_constitutive_exon
TGTTCGTGGTGCACGCGTCTAACTCTTGTATGGTGCTATGTGGGACGCAGAG	21795	21879	21745	21797	1	pve_scaffold_327	maker-pve_contig_327-snap-gene-0.17	21637	21916	None	3829	692	20838	No_or_no_constitutive_exon
TGGATTTCAGCGCTCGGCGGCGCACTTCCAGGATTACCGCTGGGTGTGAGCG	21183	21283	21333	21281	-1	pve_scaffold_329	maker-pve_contig_329-fgenesh-gene-0.7	19711	23048	None	3829	692	20838	No_or_no_constitutive_exon
ACTCGCAGATGATCGGGATCGCTGACAGTGTTGGATTGGGAAATGGGAAGGA	13602	13656	13706	13654	-1	pve_scaffold_330	maker-pve_contig_330-fgenesh-gene-0.9	12878	17015	None	3829	692	20838	No_or_no_constitutive_exon
AGACGACATCAAGGACTGAGTGGTTTATCCCTGTTGGTTGGTATGGGCAGAG	5001	5778	5828	5776	-1	pve_scaffold_331	maker-pve_contig_331-fgenesh-gene-0.2	5001	6490	None	3829	692	20838	No_or_no_constitutive_exon
AATTCGGACCATTGAACTCACGGTACTATTGGTGTGTGACGCGGGTACAGGA	5578	5882	5528	5580	1	pve_scaffold_333	maker-pve_contig_333-fgenesh-gene-0.0	4716	5882	None	3829	692	20838	No_or_no_constitutive_exon
CGTACCTGGGGTTCGGCCCAGAGCCCGGACGACGCGGTGGTGGGAAGAAGCT	21623	23093	23143	23091	-1	pve_scaffold_336	maker-pve_contig_336-snap-gene-0.16	19769	23453	None	3829	692	20838	No_or_no_constitutive_exon
CGGCAACAAAACGGATGAGGAGATGGAGGTGTGGATGGAGTGGGGTGAAGGT	11247	11361	11197	11249	1	pve_scaffold_339	maker-pve_contig_339-snap-gene-0.12	11022	11361	None	3829	692	20838	No_or_no_constitutive_exon
ACGGCCGGAGCGTCCAGTGCAGCTGGCACCGCCGCCGTTGGTGCGGGTAGCT	21646	21887	21596	21648	1	pve_scaffold_339	maker-pve_contig_339-snap-gene-0.15	21396	21887	None	3829	692	20838	No_or_no_constitutive_exon
TGTAACGATGAATCTGTGTGTCTGAAATTCCGTTTCGGTCAATGGGGTAGGA	26914	27036	27086	27034	-1	pve_scaffold_339	maker-pve_contig_339-snap-gene-0.20	25337	27649	None	3829	692	20838	No_or_no_constitutive_exon
CCGAACCCACGCCGCCGCCGGTCGCTCACAAGTCGAACGCGGGCCAACAGCC	10134	11056	10084	10136	1	pve_scaffold_340	maker-pve_contig_340-fgenesh-gene-0.0	6592	11056	None	3829	692	20838	No_or_no_constitutive_exon
GAATGGCCGCTGGTGGCTAATGCAATGTGTTGGTGTGGGGACAGGTGCAGGG	28256	28460	28510	28458	-1	pve_scaffold_341	maker-pve_contig_341-snap-gene-0.20	28256	28985	None	3829	692	20838	No_or_no_constitutive_exon
GAGTGTGCATCACTTACCTATCAATAGCTGTGCTGACAAGGCGGGAACAGTC	19725	20146	19675	19727	1	pve_scaffold_344	maker-pve_contig_344-snap-gene-0.13	14313	20146	None	3829	692	20838	No_or_no_constitutive_exon
TGCAAACTGCATTCGGCGAGTGTCCTAAGGTTATGATGATGGGACTGCAGCG	8752	9223	9273	9221	-1	pve_scaffold_346	maker-pve_contig_346-fgenesh-gene-0.6	8752	10965	None	3829	692	20838	No_or_no_constitutive_exon
TATAGTGTGTCGGCGATGGTTCTCACTTATCGATGTGTTTTGGGGTATAGGT	19092	19593	19042	19094	1	pve_scaffold_346	snap_masked-pve_contig_346-abinit-gene-0.26	17198	22741	None	3829	692	20838	No_or_no_constitutive_exon
GCAGCGGCCCGAGGTCGATCATCGACGTGTCCACGGGCTTGGGCCGGTAGTT	25697	25909	25647	25699	1	pve_scaffold_347	maker-pve_contig_347-fgenesh-gene-0.3	21921	27680	None	3829	692	20838	No_or_no_constitutive_exon
TTTGTGTTGGCTGGTAGATGAGCTGACGGCTCTACTGGGTCGGCGGACAGAT	19102	19180	19230	19178	-1	pve_scaffold_351	maker-pve_contig_351-fgenesh-gene-0.9	17255	21139	None	3829	692	20838	No_or_no_constitutive_exon
GCACGATGCTGAGCCACAGGAGACTAAATCTGACTCGTGGGTGGACGCAGGG	10216	10507	10166	10218	1	pve_scaffold_352	maker-pve_contig_352-fgenesh-gene-0.2	9447	10507	None	3829	692	20838	No_or_no_constitutive_exon
AACGGACGAGTGTTCACGAAAGTGTGTATATGTGTGTGTGTGGGACGCAGGA	13222	13351	13172	13224	1	pve_scaffold_352	fgenesh-pve_contig_352-abinit-gene-0.84	11183	13351	None	3829	692	20838	No_or_no_constitutive_exon
GGGACGGATGCGCGGGGGATGGATGAGGACTGACTGATGTGGGGCGACAGGT	7651	7773	7823	7771	-1	pve_scaffold_355	maker-pve_contig_355-snap-gene-0.16	6053	7916	None	3829	692	20838	No_or_no_constitutive_exon
GACTAGTGTGGGGTGGAAACTGATGTGGGGACGTGTCGGTTGGGACAGAGGT	7519	7575	7625	7573	-1	pve_scaffold_355	maker-pve_contig_355-snap-gene-0.16	6053	7916	None	3829	692	20838	No_or_no_constitutive_exon
TGGTCGGTATGGCGAGCGCGGCGCTAAACTGGTTGAGATTGGGTCGACAGGC	21700	21780	21830	21778	-1	pve_scaffold_356	snap_masked-pve_contig_356-abinit-gene-0.37	20917	22119	None	3829	692	20838	No_or_no_constitutive_exon
GGAATCAGAGAAGCTAACTGTTGGATCGTGATGGCTTTGGGAATGTGCAGCC	15197	16550	15147	15199	1	pve_scaffold_357	maker-pve_contig_357-fgenesh-gene-0.1	11919	23597	None	3829	692	20838	No_or_no_constitutive_exon
CTGAGAGATTTGGTGTTTAGTGAGCCTAATATCTGAGCGTGGGTCGGTAGGG	23616	23728	23566	23618	1	pve_scaffold_360	maker-pve_contig_360-snap-gene-0.14	23279	24375	None	3829	692	20838	No_or_no_constitutive_exon
TGCCACTTGTATGTCCGTGGCAATCGCGTGCTTACTTGCGGGACGCACAGTC	7991	8431	8481	8429	-1	pve_scaffold_366	maker-pve_contig_366-fgenesh-gene-0.6	6412	9225	None	3829	692	20838	No_or_no_constitutive_exon
TTCTCTACCTGTTTCAGTCTCTAAACTGTGACTTCGCTTTGTGGGGACAGGG	22528	22618	22478	22530	1	pve_scaffold_366	maker-pve_contig_366-snap-gene-0.14	21728	24741	None	3829	692	20838	No_or_no_constitutive_exon
ACCACTTGTTGATGTCGCTAACCTTCTTCTCCCAACTCGGGCAAACACAGGA	19715	19780	19665	19717	1	pve_scaffold_367	maker-pve_contig_367-fgenesh-gene-0.3	18494	20428	None	3829	692	20838	No_or_no_constitutive_exon
GCTTCGCAAACGGGCTCTACAACACAAACTCGAGTCGCTTTCCGAGGGAGCT	976	3287	926	978	1	pve_scaffold_368	maker-pve_contig_368-snap-gene-0.10	28	3287	None	3829	692	20838	No_or_no_constitutive_exon
GGAGTGTCGGTACTGTTGGGGGGGGGTGTTGATATCGACTAACTGGGAAGTT	15247	15356	15406	15354	-1	pve_scaffold_368	maker-pve_contig_368-snap-gene-0.18	13772	15669	None	3829	692	20838	No_or_no_constitutive_exon
CTCGCTGTTTGTGTTCATGCACATCAAAATTGACGAATGGTATGGGACAGAT	14674	14740	14790	14738	-1	pve_scaffold_368	maker-pve_contig_368-snap-gene-0.18	13772	15669	None	3829	692	20838	No_or_no_constitutive_exon
CACGTTCGATGTGGAGAGCTACATGAACTACCAGGTATGTGGGAGTTGAGCG	16098	16521	16571	16519	-1	pve_scaffold_368	maker-pve_contig_368-snap-gene-0.19	16098	17563	None	3829	692	20838	No_or_no_constitutive_exon
GAGAGTGTCGATACTGATCCTTTGGTGTGATCCTGGGGCTGGGACAACAGGG	16447	16535	16585	16533	-1	pve_scaffold_369	maker-pve_contig_369-fgenesh-gene-0.7	12740	18393	None	3829	692	20838	No_or_no_constitutive_exon
ATGGCACTGTATGTGTGTGTGTGTGTGTGTGTGTGTGTGTGTATGGGCAGAT	381	557	331	383	1	pve_scaffold_371	maker-pve_contig_371-fgenesh-gene-0.0	0	4928	None	3829	692	20838	No_or_no_constitutive_exon
CCTAAACTGCCGCTCAAGCGAGTCGTAACTCGTTATCTGTGTGTGGGCAGTG	18118	18217	18068	18120	1	pve_scaffold_371	maker-pve_contig_371-snap-gene-0.12	17938	18546	None	3829	692	20838	No_or_no_constitutive_exon
CTGGGCCAGGGCTCGTACGCCAAGGTGCGTCGGCTGCGTGGGACGCGCAGTG	20968	21178	20918	20970	1	pve_scaffold_375	snap_masked-pve_contig_375-abinit-gene-0.20	20849	23188	None	3829	692	20838	No_or_no_constitutive_exon
TGGTCGTGACTCGTTTCTGCTGCTCGGTTTGTTCTCGCCGGGCGGAGCAGGG	23765	23899	23715	23767	1	pve_scaffold_375	maker-pve_contig_375-fgenesh-gene-0.2	23617	24504	None	3829	692	20838	No_or_no_constitutive_exon
TCGAATTCACGGCTGATCTATATTTCTTGCTTTGAACTGGGATGGTACAGCA	14741	15068	14691	14743	1	pve_scaffold_382	maker-pve_contig_382-snap-gene-0.11	11481	18700	None	3829	692	20838	No_or_no_constitutive_exon
GAGGTGCTCATGTTGATGTTGATGTTGATGTTCTTGTGTGTATGGGACAGTA	11207	11275	11157	11209	1	pve_scaffold_383	maker-pve_contig_383-fgenesh-gene-0.0	10275	12617	None	3829	692	20838	No_or_no_constitutive_exon
GCCACAATAGATCAACGAGGACGCTGTTGTGTTGGCTTGTGGGCAACCAGAA	17248	17351	17198	17250	1	pve_scaffold_383	maker-pve_contig_383-fgenesh-gene-0.2	17054	18410	None	3829	692	20838	No_or_no_constitutive_exon
GTACGTGCTGTACGTATGATCAAACATGCATGCTGTATGCGAGTGGGGAGGT	17489	17884	17439	17491	1	pve_scaffold_384	maker-pve_contig_384-snap-gene-0.15	16568	18621	None	3829	692	20838	No_or_no_constitutive_exon
TGCTGTCGAGTATTTTGAGGAAGTGTGCTAACGACACGTTGGTGGGGTAGCA	18598	18798	18548	18600	1	pve_scaffold_388	maker-pve_contig_388-fgenesh-gene-0.6	17853	19203	None	3829	692	20838	No_or_no_constitutive_exon
ACCTGCTGACACGTGGCAACGCTCATTATTGTTGTATTGCGGGATGCCAGGT	586	695	745	693	-1	pve_scaffold_392	maker-pve_contig_392-snap-gene-0.8	301	1117	None	3829	692	20838	No_or_no_constitutive_exon
ACGCTGCCAGAGAACTCAACCTCACCGAGGCGTCCATCCCGGGCGACGAGTG	22878	24640	24690	24638	-1	pve_scaffold_392	maker-pve_contig_392-snap-gene-0.14	22878	25240	None	3829	692	20838	No_or_no_constitutive_exon
AATGCAAATATGCGAAATCTCATGAAATACAACGATGCTGGATGGGCCAGAT	23544	23837	23494	23546	1	pve_scaffold_393	maker-pve_contig_393-fgenesh-gene-0.6	22720	23837	None	3829	692	20838	No_or_no_constitutive_exon
TTGATCGGTGCTTTGTCGAGTGGGGGGCTAACTGGTGGGGTGGAGAGCAGTG	8972	9082	8922	8974	1	pve_scaffold_394	maker-pve_contig_394-fgenesh-gene-0.1	7721	11373	None	3829	692	20838	No_or_no_constitutive_exon
CGGTTGATTCGAGTCGTCCATTGACGCTGTGTGTTGTATTGTGGGTACAGGA	9160	9678	9110	9162	1	pve_scaffold_394	maker-pve_contig_394-fgenesh-gene-0.1	7721	11373	None	3829	692	20838	No_or_no_constitutive_exon
TGCTGGAGTGTCGACAGCTAAAGATACAGACCGAGAACCTGGCGGGTGAGAC	12402	12564	12352	12404	1	pve_scaffold_398	maker-pve_contig_398-fgenesh-gene-0.2	12118	20760	None	3829	692	20838	No_or_no_constitutive_exon
GGCATGGACGATGTGTGATGTGTGGGTGAGCTGACGGGTGGATGATGTAGGC	12625	12718	12575	12627	1	pve_scaffold_398	maker-pve_contig_398-fgenesh-gene-0.2	12118	20760	None	3829	692	20838	No_or_no_constitutive_exon
TTCGAAGACGTTGCGGTTCTCAAACATGGAATGGGTTATGGGATACGCAGCC	12988	13129	12938	12990	1	pve_scaffold_398	maker-pve_contig_398-fgenesh-gene-0.2	12118	20760	None	3829	692	20838	No_or_no_constitutive_exon
TGGTCATTGCCGCTAACTGTTCGCTTTCGTTTGTTTGTCTGTGTGGGCAGGC	17780	17830	17730	17782	1	pve_scaffold_400	maker-pve_contig_400-fgenesh-gene-0.4	16445	18311	None	3829	692	20838	No_or_no_constitutive_exon
TCGCAGCGTCATTTTGGTGGTCAGCTCATGCAGACTTGATGGGGATACAGGC	12524	12793	12843	12791	-1	pve_scaffold_403	maker-pve_contig_403-fgenesh-gene-0.4	11760	13194	None	3829	692	20838	No_or_no_constitutive_exon
CTGCTGAGAGCTACGATTTTCGCTGATGCTTGTGGTATGTCGGGACGTAGTC	743	1193	1243	1191	-1	pve_scaffold_404	maker-pve_contig_404-fgenesh-gene-0.4	743	1334	None	3829	692	20838	No_or_no_constitutive_exon
GTGTGGGTTCAGCCGGGGACTCATGCGAGCGATGGTGGTTGGGTGGATAGAT	2550	2716	2500	2552	1	pve_scaffold_413	maker-pve_contig_413-snap-gene-0.10	2311	3878	None	3829	692	20838	No_or_no_constitutive_exon
CCGTGGCGTCGGCGTCGTCCTCGTCGCGCGGCAGCGTGGCGCGGGGCGAGAG	21651	22674	21601	21653	1	pve_scaffold_413	maker-pve_contig_413-fgenesh-gene-0.5	21341	23936	None	3829	692	20838	No_or_no_constitutive_exon
CTCGTCTCGGTGCTGAGTGAGTGCAACTGCTGACGAGTTTACATGGGTAGAT	19582	19661	19711	19659	-1	pve_scaffold_417	maker-pve_contig_417-snap-gene-0.29	19348	20473	None	3829	692	20838	No_or_no_constitutive_exon
TATCGAGCTGTTGTGGACGAAGCGCTAACTTTGCGGATGGGGGAAAACAGGG	14179	14347	14129	14181	1	pve_scaffold_419	maker-pve_contig_419-snap-gene-0.8	13547	14347	None	3829	692	20838	No_or_no_constitutive_exon
TCGAACGATTGGTGTGGTAGATTGACTCGCTTGTGTTGTGATGGGTACAGAC	7594	7769	7819	7767	-1	pve_scaffold_420	maker-pve_contig_420-snap-gene-0.15	4547	8428	None	3829	692	20838	No_or_no_constitutive_exon
TGCTGGTTGTCAGTCCTGACTGATGCTACTGGTGGTTGCGGGATGTGCAGAT	18931	19334	18881	18933	1	pve_scaffold_424	maker-pve_contig_424-fgenesh-gene-0.3	17904	20749	None	3829	692	20838	No_or_no_constitutive_exon
TGAAAGACGATGATGGGATGGTCTAATGCTGTGTGTATTGGGCTGGACAGGG	20680	20749	20630	20682	1	pve_scaffold_424	maker-pve_contig_424-fgenesh-gene-0.3	17904	20749	None	3829	692	20838	No_or_no_constitutive_exon
AGTTGCAACCCTGGTGTCTAATCATGCAATGCGCGGGGTGATGTGAGCAGAA	22887	23331	22837	22889	1	pve_scaffold_424	maker-pve_contig_424-snap-gene-0.16	21789	23331	None	3829	692	20838	No_or_no_constitutive_exon
CATTGGGGTTACGTGGGGGCTCGTTGGGGTTACGTGTGGATGGAGGGCAGGT	333	444	283	335	1	pve_scaffold_427	snap_masked-pve_contig_427-abinit-gene-0.10	38	5846	None	3829	692	20838	No_or_no_constitutive_exon
CCATCCGTGTCTTGGACGACAGTCGTTCGCTGACAATGCTGGGATGGCAGGA	7356	7450	7500	7448	-1	pve_scaffold_429	maker-pve_contig_429-snap-gene-0.9	7356	7883	None	3829	692	20838	No_or_no_constitutive_exon
TGTGTGGTCTCTGGTATTAAAGGGTCACGACGGTTGTTTGGGAAACGCAGGA	22621	22677	22727	22675	-1	pve_scaffold_434	maker-pve_contig_434-fgenesh-gene-0.4	22442	22997	None	3829	692	20838	No_or_no_constitutive_exon
AACGCTCTTCCTGTTTGACTGATATGGTGGGATGCATGGGACAACGACAGCT	19163	19283	19333	19281	-1	pve_scaffold_437	maker-pve_contig_437-snap-gene-0.21	17373	19695	None	3829	692	20838	No_or_no_constitutive_exon
TGCATTTCACGCGTACCCATCCATTTTCGGCATTGCTGACATTTGGGAAGTC	22371	23702	22321	22373	1	pve_scaffold_443	maker-pve_contig_443-fgenesh-gene-0.2	21401	24407	None	3829	692	20838	No_or_no_constitutive_exon
GCTGTTTGTGATCGAGAAGACGCTCAACTCGCTGCTATGTGGGATATTAGGG	24145	24211	24095	24147	1	pve_scaffold_443	maker-pve_contig_443-fgenesh-gene-0.2	21401	24407	None	3829	692	20838	No_or_no_constitutive_exon
CTACCATCTGGGGAGAGACTGACTCAATTGTGTTGGTGGGATGCGAATAGAC	8307	8465	8515	8463	-1	pve_scaffold_446	maker-pve_contig_446-snap-gene-0.19	8055	9731	None	3829	692	20838	No_or_no_constitutive_exon
AGCATGTTGAAGCATGTTGGTCGAGGTTACACATTGGGTTACGCGACGAGGT	18148	18596	18646	18594	-1	pve_scaffold_446	maker-pve_contig_446-fgenesh-gene-0.9	17808	20209	None	3829	692	20838	No_or_no_constitutive_exon
TGCAATCGGAGACCCCGCCCATTTATTGTAAGTCCTTGATTATGCGGGAGGG	5035	5236	5286	5234	-1	pve_scaffold_448	maker-pve_contig_448-snap-gene-0.16	4328	6730	None	3829	692	20838	No_or_no_constitutive_exon
TGACTAGTGCCGGCGCTGAGGTTTCTGCAATGATGGCGGTGGGTCGGCAGAA	17167	17379	17117	17169	1	pve_scaffold_448	maker-pve_contig_448-fgenesh-gene-0.2	16684	18284	None	3829	692	20838	No_or_no_constitutive_exon
TGAAACCGTGGCGAATTGAGTTGTAAGTAACGATTTCGGTTGGGATGCAGCG	22259	22458	22508	22456	-1	pve_scaffold_448	maker-pve_contig_448-fgenesh-gene-0.8	20904	23141	None	3829	692	20838	No_or_no_constitutive_exon
ATCGGTGTATGATCTGTGGCTAGAGACTGAGCCCTGGGTGGTGGTGACAGGT	14825	14912	14962	14910	-1	pve_scaffold_449	maker-pve_contig_449-snap-gene-0.18	13138	15419	None	3829	692	20838	No_or_no_constitutive_exon
CCCATCGCTTGGAGTCTCATATATGTGTATCCTGGCGGGATGGGATGCAGTA	12466	12589	12416	12468	1	pve_scaffold_450	maker-pve_contig_450-fgenesh-gene-0.2	11679	13457	None	3829	692	20838	No_or_no_constitutive_exon
ATGTGTTGGTCGTGCCGTTCGACACTCGTGTTGCGCTGTGCGGGACGCAGAA	20212	20382	20432	20380	-1	pve_scaffold_450	maker-pve_contig_450-snap-gene-0.23	19856	20548	None	3829	692	20838	No_or_no_constitutive_exon
ATCGATCGTTCATCGCGCTGACCAGATGTATCCGCGCAATGGGTGGGCAGCT	19360	19432	19482	19430	-1	pve_scaffold_451	maker-pve_contig_451-fgenesh-gene-0.5	19175	20837	None	3829	692	20838	No_or_no_constitutive_exon
TGTGGTAGTTGGACTCTTTTGACTCATATCGCCTTTTGTGGGATCGACAGGT	21741	21822	21872	21820	-1	pve_scaffold_452	maker-pve_contig_452-fgenesh-gene-0.7	21741	23064	None	3829	692	20838	No_or_no_constitutive_exon
GGTCACGCGCCACTCGCGAGTTGACCTTTTCGTTTCCGCGGGAAATCAAGCC	18451	18627	18401	18453	1	pve_scaffold_455	maker-pve_contig_455-fgenesh-gene-0.1	17306	19901	None	3829	692	20838	No_or_no_constitutive_exon
ATTATGCGAGCAACGTGGACCTGATTTACGACTGGATGCGGGCCGAGCAGGC	18870	19115	18820	18872	1	pve_scaffold_455	maker-pve_contig_455-fgenesh-gene-0.1	17306	19901	None	3829	692	20838	No_or_no_constitutive_exon
TTAATTTGCGGATGTTGGAGCCTTATCACTAACGATTGTTTGGGTGACAGGG	6828	7840	6778	6830	1	pve_scaffold_456	maker-pve_contig_456-snap-gene-0.11	6072	7840	None	3829	692	20838	No_or_no_constitutive_exon
GAGATAGCAGCAGTTTGTGGCCGCTGACAACTGCAGTTGGGTGGCGACAGGC	20751	21516	21566	21514	-1	pve_scaffold_458	maker-pve_contig_458-snap-gene-0.8	19394	22044	None	3829	692	20838	No_or_no_constitutive_exon
CCATTTACATATCTGCTGTGGAATGGATACTGATGCTGGGAATATGGCAGGT	19394	19571	19621	19569	-1	pve_scaffold_458	maker-pve_contig_458-snap-gene-0.8	19394	22044	None	3829	692	20838	No_or_no_constitutive_exon
GCAGTGCTTCAAGGGTGATCGGAGCATACGCTGACAATGTGGTGGGCTAGCG	1196	1434	1146	1198	1	pve_scaffold_459	maker-pve_contig_459-fgenesh-gene-0.0	1008	1434	None	3829	692	20838	No_or_no_constitutive_exon
AAGTTACTTGTCTTTTTAACGCTGTGCTCGTTAAATGCATAGGGTAAAAGCT	23019	23238	23288	23236	-1	pve_scaffold_461	maker-pve_contig_461-snap-gene-0.15	23019	23539	None	3829	692	20838	No_or_no_constitutive_exon
GTTTACCAGCGAGTGGGTCGACTGACCGGAATCCATTGGGTGGAGCGCAGCA	4408	4790	4358	4410	1	pve_scaffold_464	fgenesh_masked-pve_contig_464-abinit-gene-0.48	3939	5030	None	3829	692	20838	No_or_no_constitutive_exon
TTGTTAAACGGCTGGACGGACTGACTGACGTGGCTCCTTTGGATGGGCAGGG	6982	7810	7860	7808	-1	pve_scaffold_465	maker-pve_contig_465-fgenesh-gene-0.4	6982	8112	None	3829	692	20838	No_or_no_constitutive_exon
CGCGCCTGGAAGAGCAAGTGCTCCTTGACAGTGATGGTCGGGTAGAACAGGT	21277	21647	21697	21645	-1	pve_scaffold_471	maker-pve_contig_471-snap-gene-0.7	21277	21757	None	3829	692	20838	No_or_no_constitutive_exon
GGCAAGGCTAACAGTCGACTCACCCACGTTTATTGTAACATTGGGAACAGCG	5921	6035	5871	5923	1	pve_scaffold_473	maker-pve_contig_473-snap-gene-0.11	5786	6264	None	3829	692	20838	No_or_no_constitutive_exon
TATCCCAAGCTGGCTGTGAAGCTTTGTTGATGGTGACGTGAGGGTTGTAGGC	7997	8072	8122	8070	-1	pve_scaffold_479	maker-pve_contig_479-snap-gene-0.11	7345	8567	None	3829	692	20838	No_or_no_constitutive_exon
GTCTTCCAGTATTGTTATGGCGTGGCTGACGATGCTGTTTGACGGGTTAGCT	17238	17440	17490	17438	-1	pve_scaffold_480	fgenesh_masked-pve_contig_480-abinit-gene-0.33	14239	17898	None	3829	692	20838	No_or_no_constitutive_exon
TCACCGTCGTGCGTTAATCTTGAGCCGTTTCTTGGTCGGCGGGGTGTTAGCC	20654	20880	20930	20878	-1	pve_scaffold_480	maker-pve_contig_480-snap-gene-0.16	19646	21081	None	3829	692	20838	No_or_no_constitutive_exon
GTTTAGCGCTCACAAATCTTGACCACTTTGTTGTGATGCTGCGGGTGAAGTC	21	706	756	704	-1	pve_scaffold_481	maker-pve_contig_481-fgenesh-gene-0.3	21	3825	None	3829	692	20838	No_or_no_constitutive_exon
AAGATGTATGGTGACGTGGTGTAACCCTGTGTGTGTGTGGATGGGGATAGAT	22106	22256	22306	22254	-1	pve_scaffold_486	maker-pve_contig_486-snap-gene-0.23	21116	22575	None	3829	692	20838	No_or_no_constitutive_exon
GTCCCATCAGAGCCGCAACTCCCCGCTAACTTCCTGATGGTGATGGGCAGTT	16009	16144	16194	16142	-1	pve_scaffold_488	maker-pve_contig_488-fgenesh-gene-0.3	15297	17732	None	3829	692	20838	No_or_no_constitutive_exon
CGTTTTGAATTCGCATCGATTCTTTGTCTGATACGGCATTGGGTGCGCAGTC	4817	4949	4999	4947	-1	pve_scaffold_489	maker-pve_contig_489-snap-gene-0.16	4817	5864	None	3829	692	20838	No_or_no_constitutive_exon
GTGTCGCATGTTTTGTGTCGATTTTTGAACGCGGTGACGGGATGTGACAGGC	1452	2994	3044	2992	-1	pve_scaffold_491	maker-pve_contig_491-fgenesh-gene-0.4	1452	3496	None	3829	692	20838	No_or_no_constitutive_exon
TTTCATTGCCACACCTGCTGAGAGCCCATCGCTGACAGTGGGAATGACAGAC	20275	20464	20514	20462	-1	pve_scaffold_492	maker-pve_contig_492-snap-gene-0.16	19212	20824	None	3829	692	20838	No_or_no_constitutive_exon
ATCGAGAACACACCGTCTCGGACCGCATCGCTGACTCTTGTCGGGGACAGAG	10300	10537	10250	10302	1	pve_scaffold_493	maker-pve_contig_493-snap-gene-0.8	10144	10875	None	3829	692	20838	No_or_no_constitutive_exon
TGTATGTAGCGTCGATGTGGAGCTGATGGGGATGCGTGTGGGGACGACAGGA	19703	19880	19930	19878	-1	pve_scaffold_494	maker-pve_contig_494-fgenesh-gene-0.5	17496	20170	None	3829	692	20838	No_or_no_constitutive_exon
CGCTGTTTGATTCTCCATGCGATTTCTGATTGGGGCTGGTGTGGGAGTAGCT	5999	6154	6204	6152	-1	pve_scaffold_495	maker-pve_contig_495-snap-gene-0.15	4578	6469	None	3829	692	20838	No_or_no_constitutive_exon
GAGCAGCCTGCTGTGACACTACTGACATGTCGAGCTGCTGGGGATGATAGTG	1690	1809	1859	1807	-1	pve_scaffold_496	maker-pve_contig_496-snap-gene-0.10	1690	2810	None	3829	692	20838	No_or_no_constitutive_exon
TACCTCCCACTGGATGCATGTCGCTAACTATCTCTTAATGGGGACCGCAGCT	5330	6820	5280	5332	1	pve_scaffold_498	maker-pve_contig_498-fgenesh-gene-0.1	4918	7865	None	3829	692	20838	No_or_no_constitutive_exon
AGGGGAGCGGAAGGGCGAGTGTCCTGACGTGTGAGGGGTTACGCGGACAGGA	15250	15318	15368	15316	-1	pve_scaffold_498	maker-pve_contig_498-fgenesh-gene-0.7	14535	15785	None	3829	692	20838	No_or_no_constitutive_exon
TCTACCGTTGCACTGAGTGTTCGTGTGGTCTGACTGGATGCGATGGGTAGAT	650	757	600	652	1	pve_scaffold_503	maker-pve_contig_503-snap-gene-0.5	309	2676	None	3829	692	20838	No_or_no_constitutive_exon
GTTTTTCGGACGTAGAGCGGGCGTATTAACGACATCGGGGGTACGGACAGAT	18206	18302	18352	18300	-1	pve_scaffold_508	maker-pve_contig_508-fgenesh-gene-0.6	16443	18740	None	3829	692	20838	No_or_no_constitutive_exon
GCATTGTGGCACAGCAGTGCTGGATATGGCTAACATCTGAGGGTGTGCAGGC	3398	3515	3348	3400	1	pve_scaffold_512	maker-pve_contig_512-snap-gene-0.5	2732	4071	None	3829	692	20838	No_or_no_constitutive_exon
AGGCTTCCAGGTAAGCTTTTCGTTTCCAATTTTCTGTGCCAGGGGAGTAGCC	8412	8668	8362	8414	1	pve_scaffold_512	maker-pve_contig_512-fgenesh-gene-0.2	5697	11175	None	3829	692	20838	No_or_no_constitutive_exon
GTGTTTACCTGGAGCGTTCTGCATTATGGCTAACACTCGGGGTGATGCAGGT	14696	14924	14646	14698	1	pve_scaffold_514	maker-pve_contig_514-fgenesh-gene-0.3	13308	15481	None	3829	692	20838	No_or_no_constitutive_exon
GTCGATGTCCAGGTGTGGGGGAGCTGTCGGTGGGTGAGCTCGGGGGCCAGGG	16921	17186	16871	16923	1	pve_scaffold_514	maker-pve_contig_514-snap-gene-0.15	16875	18816	None	3829	692	20838	No_or_no_constitutive_exon
TAGCGCTACTGCGCTGCCGGTACGCCGTGCTAACGAGGCGGGTAATGCAGGT	10191	10275	10325	10273	-1	pve_scaffold_515	fgenesh_masked-pve_contig_515-abinit-gene-0.30	9194	10510	None	3829	692	20838	No_or_no_constitutive_exon
CCGAAGCCGGTTCCGAAGCAGCCGACGTCGTCGCGCGGGTCGGGCGGCAGCT	7954	8705	7904	7956	1	pve_scaffold_518	fgenesh-pve_contig_518-abinit-gene-0.43	4257	9084	None	3829	692	20838	No_or_no_constitutive_exon
GCGGCTGTAGTGGAGGGGAGGAACTGGCGCGAGTGATTGACTGACGGGAGGT	3901	4042	4092	4040	-1	pve_scaffold_521	maker-pve_contig_521-snap-gene-0.9	3901	6251	None	3829	692	20838	No_or_no_constitutive_exon
ACGATTGTCATCTCGGACACAACTCGAAATCGAATGGGCAAGCGGCGAAGGA	4272	4380	4222	4274	1	pve_scaffold_522	maker-pve_contig_522-fgenesh-gene-0.0	497	6231	None	3829	692	20838	No_or_no_constitutive_exon
AGTTCTTCCTGTACTTTAGCGGATCGGGCCGCGTGACGTGGGTGCGCAAGAG	5943	6231	5893	5945	1	pve_scaffold_522	maker-pve_contig_522-fgenesh-gene-0.0	497	6231	None	3829	692	20838	No_or_no_constitutive_exon
GTGACTGTCTCCTCGGAGATGGCGATCGCAGTGGCGATGGTGGTGGGGAGCC	13996	14296	14346	14294	-1	pve_scaffold_526	fgenesh_masked-pve_contig_526-abinit-gene-0.19	13996	19586	None	3829	692	20838	No_or_no_constitutive_exon
ATTGGGCTGCTGGAAGGTGGGCGGGCTGTGTGGTATTTTGGTGGTGGGAGGT	17633	17723	17773	17721	-1	pve_scaffold_529	maker-pve_contig_529-snap-gene-0.16	17336	18116	None	3829	692	20838	No_or_no_constitutive_exon
CAAGCTCTTTGTATCCATGCTTGCGCTAACGTTGATTGTCTGGGGACTAGCA	10730	10811	10680	10732	1	pve_scaffold_531	maker-pve_contig_531-snap-gene-0.7	10282	11890	None	3829	692	20838	No_or_no_constitutive_exon
CGCAGGTACGACGCCGCGAGTTGGTCCTTGGCCTCGTCCTGGGTCAGCAGCT	7786	8144	8194	8142	-1	pve_scaffold_532	maker-pve_contig_532-snap-gene-0.14	7786	12412	None	3829	692	20838	No_or_no_constitutive_exon
CTCTTGCTGGTGCAACTGGCGGCTGTGTCTTCTTGGGTTCGTGGGCACAGGC	3263	3365	3213	3265	1	pve_scaffold_533	maker-pve_contig_533-snap-gene-0.8	1671	3365	None	3829	692	20838	No_or_no_constitutive_exon
TTCATGGTGCGCTGCGATGGGTTCAGTATGTTGAGTGATGGAGGGGGAAGCT	10878	11017	11067	11015	-1	pve_scaffold_537	maker-pve_contig_537-fgenesh-gene-0.6	9846	11367	None	3829	692	20838	No_or_no_constitutive_exon
GTATGGTATGTTGGATATGAGCTGATGGATGTGGTGGTGGATGTGGGCAGGC	19653	20083	20133	20081	-1	pve_scaffold_539	maker-pve_contig_539-snap-gene-0.24	18236	20484	None	3829	692	20838	No_or_no_constitutive_exon
GGAATGCCTTGAATCACGTCACGATGACTGAACTAGCTGTTGGGCGGTAGGC	17890	18979	19029	18977	-1	pve_scaffold_541	snap-pve_contig_541-abinit-gene-0.32	15989	20087	None	3829	692	20838	No_or_no_constitutive_exon
GCTGTGAGTTGACAAATTGCTTTTTAACATTACTCGATGATGGGATGCAGAG	9871	10089	10139	10087	-1	pve_scaffold_543	maker-pve_contig_543-fgenesh-gene-0.5	9871	10865	None	3829	692	20838	No_or_no_constitutive_exon
GATAACAGAATCATTGTGTATACACCAGCTCACTGGTCGTGGGATTGCAGAT	3751	3861	3701	3753	1	pve_scaffold_544	maker-pve_contig_544-fgenesh-gene-0.0	2211	4198	None	3829	692	20838	No_or_no_constitutive_exon
GTTCCAGGCGTCCGAAGGCGACTGGGCGTGTCCAAATCCAGGGTGTGTAGGC	8127	8370	8077	8129	1	pve_scaffold_544	maker-pve_contig_544-snap-gene-0.10	8045	9222	None	3829	692	20838	No_or_no_constitutive_exon
TGTGGGTAGACGACAGTTGCTGACGGATCTGGTGGTTTGGGATCGAGAAGGC	676	802	626	678	1	pve_scaffold_545	maker-pve_contig_545-snap-gene-0.6	49	1968	None	3829	692	20838	No_or_no_constitutive_exon
TTTGTCTGTAATGAGTTGGTTATCTGATGCGTATGCTGGGGGTGGTGCAGAT	17497	17562	17612	17560	-1	pve_scaffold_545	maker-pve_contig_545-snap-gene-0.12	17390	18289	None	3829	692	20838	No_or_no_constitutive_exon
TTGCAGACATGGCAGGTTGAGTGTTCACAAGTCTGACTCGGGAGTGGCAGAT	16468	16747	16418	16470	1	pve_scaffold_547	maker-pve_contig_547-fgenesh-gene-0.4	13942	18577	None	3829	692	20838	No_or_no_constitutive_exon
CGCACGGGATGAGAGTCCCGAGTTGAGACTTGATATTCGGGACGAGGCAGCT	17958	18753	18803	18751	-1	pve_scaffold_548	maker-pve_contig_548-snap-gene-0.20	17958	20093	None	3829	692	20838	No_or_no_constitutive_exon
TTACATCGAAATAGAGGTCGGGAGTGCGCTGACGACTAGCGGGGCTGCAGGT	7600	7678	7550	7602	1	pve_scaffold_551	maker-pve_contig_551-fgenesh-gene-0.1	7201	7678	None	3829	692	20838	No_or_no_constitutive_exon
ATCGGGGTTCCGTATTTTGAACGGCGCTACGCAGGGCTTTTTGTGGGAAGGA	9013	9038	9088	9036	-1	pve_scaffold_555	maker-pve_contig_555-snap-gene-0.10	9013	10715	None	3829	692	20838	No_or_no_constitutive_exon
GAGAATTTTTGTGTGGAGAGAGGCTGACAATGCGGCGGGTGGGGGTGCAGAT	19062	19128	19178	19126	-1	pve_scaffold_555	maker-pve_contig_555-snap-gene-0.15	18358	19452	None	3829	692	20838	No_or_no_constitutive_exon
GGAGCGAGCTGTGACGACTCGTGCGACTCGCGTGCGGCGTGCCGGGGAAGCG	92	765	815	763	-1	pve_scaffold_557	maker-pve_contig_557-fgenesh-gene-0.0	92	4111	None	3829	692	20838	No_or_no_constitutive_exon
CTGGAGTTTGTTTGTATGGCCACTGACATGCCTTGCTGTCGGGACTACAGTT	0	312	362	310	-1	pve_scaffold_558	maker-pve_contig_558-fgenesh-gene-0.6	0	626	None	3829	692	20838	No_or_no_constitutive_exon
TTGGTTCAGCAGCGAGGCTTGCGATCTGACGGGTTGTGGGACGCGAGCAGCT	7880	7985	7830	7882	1	pve_scaffold_558	maker-pve_contig_558-fgenesh-gene-0.1	7717	8940	None	3829	692	20838	No_or_no_constitutive_exon
CAACCATTCTTGCATTAATCGCGGCTGACAATGCGTCCTTGGGTGGATAGGT	14023	14238	14288	14236	-1	pve_scaffold_558	maker-pve_contig_558-snap-gene-0.20	13539	15887	None	3829	692	20838	No_or_no_constitutive_exon
CTCCACAATGAATGTGCATTCGCTTACTAGACCTGTTAATTGTGGGACAGGT	15830	15884	15934	15882	-1	pve_scaffold_562	maker-pve_contig_562-snap-gene-0.11	15363	17752	None	3829	692	20838	No_or_no_constitutive_exon
TTGTGCAGGACGGTGGTCAACAAGGCTGACTGTGTGATATGGGGAGGCAGGT	8833	8975	9025	8973	-1	pve_scaffold_564	maker-pve_contig_564-fgenesh-gene-0.5	8709	9517	None	3829	692	20838	No_or_no_constitutive_exon
GTATCTTGCACAGCTAGACTAATGCGATGAGTGGTTGATGGGAAACGCAGGC	17001	17132	16951	17003	1	pve_scaffold_564	maker-pve_contig_564-fgenesh-gene-0.3	16299	18553	None	3829	692	20838	No_or_no_constitutive_exon
CTGACTGTCGGCGTCTTGGCGTTGTGTGGCACTCGCGCGGGGATGTGCAGGC	701	1345	651	703	1	pve_scaffold_566	maker-pve_contig_566-snap-gene-0.6	188	1533	None	3829	692	20838	No_or_no_constitutive_exon
CGAAGCGTGCTGCCCGCACTGACGCTTGCGTTGTTTGTATGTGTGGGTAGGT	6484	6622	6434	6486	1	pve_scaffold_570	fgenesh_masked-pve_contig_570-abinit-gene-0.23	531	6622	None	3829	692	20838	No_or_no_constitutive_exon
CACCGCTGACTCAACAGACCGCTTCCGCCAATGTACGAGTGTGTGGGCAGGT	4534	4598	4648	4596	-1	pve_scaffold_571	fgenesh_masked-pve_contig_571-abinit-gene-0.20	4183	8434	None	3829	692	20838	No_or_no_constitutive_exon
GTCGCTCGCTCGATCATGAACGCTAACGAGTCGTGGTTGGGGAACGACAGCC	4183	4453	4503	4451	-1	pve_scaffold_571	fgenesh_masked-pve_contig_571-abinit-gene-0.20	4183	8434	None	3829	692	20838	No_or_no_constitutive_exon
TGTTCATAGCTGTCTTCCGTTTGGATAACAAGTGTGGGTGTGTGGGGTAGAG	7203	7328	7378	7326	-1	pve_scaffold_578	maker-pve_contig_578-snap-gene-0.16	6616	7577	None	3829	692	20838	No_or_no_constitutive_exon
AGCGATTGGTGGTGGTGCAGCTGTGGTAGCTGGCTTTGGCTGCGGGGTAGGA	4815	5184	4765	4817	1	pve_scaffold_579	maker-pve_contig_579-snap-gene-0.6	3384	5525	None	3829	692	20838	No_or_no_constitutive_exon
TGTCCTGGTGATGTGACCCACTGCTCTAATACAATTTGTGGCGTGGGCAGGT	8322	8420	8272	8324	1	pve_scaffold_581	maker-pve_contig_581-fgenesh-gene-0.1	5242	8420	None	3829	692	20838	No_or_no_constitutive_exon
TTGTATGTGCTGCTGCTGACGAACATGTGTGTGTGTATTGGGGAGACCAGAC	10210	10459	10509	10457	-1	pve_scaffold_582	maker-pve_contig_582-fgenesh-gene-0.5	10058	10578	None	3829	692	20838	No_or_no_constitutive_exon
CTGGCGTTGTGAATGGAGGAGCAGCCAACTAACTGGCAGTGGGGATGTAGGA	17043	17260	16993	17045	1	pve_scaffold_582	maker-pve_contig_582-fgenesh-gene-0.4	16259	17404	None	3829	692	20838	No_or_no_constitutive_exon
ACGATGCGGATCTTGTGGATGTGGCTATTTCTCAGTTTGCTGGGATGCAGCC	9923	11366	11416	11364	-1	pve_scaffold_586	fgenesh_masked-pve_contig_586-abinit-gene-0.13	385	15542	None	3829	692	20838	No_or_no_constitutive_exon
TAGTCGATGCTTTGATTGACTGATCGTCTCCTGGTGTTACGTGGGTGCAGGC	3477	3668	3718	3666	-1	pve_scaffold_588	maker-pve_contig_588-snap-gene-0.13	2668	3907	None	3829	692	20838	No_or_no_constitutive_exon
CACTGCCGACTAACCAGGAGTTTGTTGTGGGGTGAACTATGTGGGTGCAGAT	4885	5162	5212	5160	-1	pve_scaffold_589	maker-pve_contig_589-snap-gene-0.6	4885	6230	None	3829	692	20838	No_or_no_constitutive_exon
AGGACATCTTGGAGAGCAGGAGAGAGTAATCGCCTTTTGTGGGACTGCAGGG	12919	13945	12869	12921	1	pve_scaffold_590	maker-pve_contig_590-fgenesh-gene-0.3	12677	14658	None	3829	692	20838	No_or_no_constitutive_exon
TCGGTTGTTGTTGTTGTCGCGGTGCTGATAGATGCGTGATGGGTGTGCAGGA	14016	14139	13966	14018	1	pve_scaffold_590	maker-pve_contig_590-fgenesh-gene-0.3	12677	14658	None	3829	692	20838	No_or_no_constitutive_exon
GAATACTAGCGTTATCCGGAGTGTGTGTGATGCGTTCTGACTGATGGGAGCA	1768	1914	1718	1770	1	pve_scaffold_594	maker-pve_contig_594-snap-gene-0.3	870	3577	None	3829	692	20838	No_or_no_constitutive_exon
GTTGTTCGTGCACGACATTTGGGTGGCTGACTCTGTTTGTGGGTCAACAGAA	8936	9023	8886	8938	1	pve_scaffold_595	maker-pve_contig_595-snap-gene-0.8	8456	10198	None	3829	692	20838	No_or_no_constitutive_exon
CGAGTGCGGTTTCTTACTGTTTGTGTGTGGTGTGTGGTGGGAATTAACAGCG	6899	8299	8349	8297	-1	pve_scaffold_596	snap-pve_contig_596-abinit-gene-0.23	6688	9272	None	3829	692	20838	No_or_no_constitutive_exon
GATGTCGTTCTAAAGTATCACTGGAAACTGATGGTTGTGGCGGGTGGCAGCG	15217	17354	17404	17352	-1	pve_scaffold_602	maker-pve_contig_602-fgenesh-gene-0.4	15084	17724	None	3829	692	20838	No_or_no_constitutive_exon
GGGATTCTTCCGAATGGTTCATGACTTGGCTGCTGAAACTTGGGGGTTAGGA	10758	10923	10708	10760	1	pve_scaffold_605	maker-pve_contig_605-snap-gene-0.6	10012	12910	None	3829	692	20838	No_or_no_constitutive_exon
TGGGTTGACAATACTATCCAAACTGACATTGAGATGGGTCTAGGTGGCAGAC	6759	6842	6709	6761	1	pve_scaffold_606	maker-pve_contig_606-snap-gene-0.6	6364	7081	None	3829	692	20838	No_or_no_constitutive_exon
ATTCGATTCTGTCTAGTCACGTTTCAACTGACAGTACTTGAATGGGATAGCT	6859	7081	6809	6861	1	pve_scaffold_606	maker-pve_contig_606-snap-gene-0.6	6364	7081	None	3829	692	20838	No_or_no_constitutive_exon
AGTGCTACTGGCATGCTCCTGTGGCTTCACGGTTGTTGGCGTGTGGGTAGAT	11052	11343	11393	11341	-1	pve_scaffold_606	snap_masked-pve_contig_606-abinit-gene-0.18	7803	11610	None	3829	692	20838	No_or_no_constitutive_exon
TGACGGTGCTAATGCTTTTGACTGGTGGTTGGCGGTGGTTGGGGGGATAGTG	12093	12186	12043	12095	1	pve_scaffold_606	fgenesh_masked-pve_contig_606-abinit-gene-0.20	11862	12674	None	3829	692	20838	No_or_no_constitutive_exon
TGGTGGGTGTTGCGACGGACTCTTTTGCTGGGGTTTCAGGCGGGCAGTAGCT	13777	14228	13727	13779	1	pve_scaffold_606	fgenesh-pve_contig_606-abinit-gene-0.33	13178	15993	None	3829	692	20838	No_or_no_constitutive_exon
GAGGGTGTAGAACGAGCCTAATCGTTTGTGATGTCGTGTTGGTGGGATAGTA	9250	13110	13160	13108	-1	pve_scaffold_608	maker-pve_contig_608-snap-gene-0.8	8951	13710	None	3829	692	20838	No_or_no_constitutive_exon
TGCTAATAGCGCCTAACTCAATGGTGTCGTTTTGATACTTGGGCCGATAGGA	12362	12587	12637	12585	-1	pve_scaffold_609	maker-pve_contig_609-snap-gene-0.15	11030	13129	None	3829	692	20838	No_or_no_constitutive_exon
CGTACGGAAACAAGGTGGGTTTCTGGTGATGGTTGTTTTGGGATCGTGAGAG	11714	12326	12376	12324	-1	pve_scaffold_609	maker-pve_contig_609-snap-gene-0.15	11030	13129	None	3829	692	20838	No_or_no_constitutive_exon
CTCGCCAACGTGAGTAGTTTGGATTGATTGTGTGTGTGTATGTATGGGAGGG	17435	17469	17519	17467	-1	pve_scaffold_609	maker-pve_contig_609-snap-gene-0.16	17435	18049	None	3829	692	20838	No_or_no_constitutive_exon
ACTGGGAAGTGGCTACAGCGTGAGGCTAATGCTGTTTGGGGATGTGATAGGG	2725	3319	3369	3317	-1	pve_scaffold_612	maker-pve_contig_612-fgenesh-gene-0.2	2725	4667	None	3829	692	20838	No_or_no_constitutive_exon
TGATGACGGCGAATACACCATCACTTGCGGCGCCATTCTGGGATCAACAGGG	9833	10486	9783	9835	1	pve_scaffold_613	fgenesh_masked-pve_contig_613-abinit-gene-0.19	5769	11365	None	3829	692	20838	No_or_no_constitutive_exon
CTGAAACCTAATCCTAAAACCCTAGAGCCTAATTGGCGTATAAGGGCTAGGC	1703	2253	2303	2251	-1	pve_scaffold_621	maker-pve_contig_621-snap-gene-0.4	1703	2333	None	3829	692	20838	No_or_no_constitutive_exon
CGTGTGACAACTGACCGGCGTATTGAACGATCTGGCGGGCGGTGCGGCAGAG	4562	4826	4512	4564	1	pve_scaffold_622	fgenesh_masked-pve_contig_622-abinit-gene-0.22	4404	5333	None	3829	692	20838	No_or_no_constitutive_exon
AGACTGCAACGGCTGATGCTGGTGACTGTGCGGTGCTGGGATGCGAGCAGCG	5828	6034	5778	5830	1	pve_scaffold_624	maker-pve_contig_624-fgenesh-gene-0.1	5665	6307	None	3829	692	20838	No_or_no_constitutive_exon
TGTTGTCTCTTTCGCTGCTCGATGGCTCAGTCATGTATTTTGGGGGCCAGGT	16598	16662	16712	16660	-1	pve_scaffold_630	maker-pve_contig_630-fgenesh-gene-0.5	15144	16935	None	3829	692	20838	No_or_no_constitutive_exon
GGATCGTGGGTGTCAATGAACCTGAACGATCCGCTTGCTTGTGGGTACAGCG	10066	10151	10016	10068	1	pve_scaffold_635	maker-pve_contig_635-fgenesh-gene-0.3	9701	11229	None	3829	692	20838	No_or_no_constitutive_exon
CGACGGCTGTGTCATCCTCTGATGGTTCCTCTCTCGCTCGAGGGTCGCAGGT	4270	5116	4220	4272	1	pve_scaffold_639	maker-pve_contig_639-fgenesh-gene-0.0	3933	5249	None	3829	692	20838	No_or_no_constitutive_exon
CGCTTCGATATCAATTCGATTGACTAGTTGTTTGCTGTTGGGGACGGAAGGG	10156	12779	10106	10158	1	pve_scaffold_646	maker-pve_contig_646-fgenesh-gene-0.1	7538	12779	None	3829	692	20838	No_or_no_constitutive_exon
TCCGGCCGCCCAAGGGCGTGCTGCTCTACGGCCCGCCTGGGTGCAGCAAGAC	219	226	276	224	-1	pve_scaffold_661	maker-pve_contig_661-snap-gene-0.11	219	1833	None	3829	692	20838	No_or_no_constitutive_exon
TGCGCAACAACTCGTGGATGGATGGCAGGTCGAGTTCCTTGGGATGGTAGGT	8810	8883	8933	8881	-1	pve_scaffold_661	maker-pve_contig_661-snap-gene-0.13	8367	9821	None	3829	692	20838	No_or_no_constitutive_exon
AGGTCGAGTGTTGGGCTCACGCGTTCGTTTGTGTATTGGGAAAACTGCAGAC	15320	15424	15474	15422	-1	pve_scaffold_665	maker-pve_contig_665-fgenesh-gene-0.8	15320	15907	None	3829	692	20838	No_or_no_constitutive_exon
CTGACTTGCTGAAGGGTGGGGTTCTAACTGCGATCGGGTGATGTGAGCAGAC	3666	3797	3847	3795	-1	pve_scaffold_666	maker-pve_contig_666-snap-gene-0.10	3666	4982	None	3829	692	20838	No_or_no_constitutive_exon
AAGTGCAACGCGACCTGCGGTGAGTGCTGCTGTGCGGTTGACTGGGCAAGGG	883	954	833	885	1	pve_scaffold_668	fgenesh_masked-pve_contig_668-abinit-gene-0.32	135	2183	None	3829	692	20838	No_or_no_constitutive_exon
TTGCTTTGGTGACAACCTAACTAATGACTTTGCATGATGGGGATGACCAGGT	13365	14019	14069	14017	-1	pve_scaffold_672	maker-pve_contig_672-fgenesh-gene-0.7	11588	15006	None	3829	692	20838	No_or_no_constitutive_exon
GGGACAACTTTGTTCGCCCGTTCCATTCGTCGGTGCTGGAATGGGTGCAGAA	9048	9125	9175	9123	-1	pve_scaffold_674	maker-pve_contig_674-fgenesh-gene-0.2	6395	11716	None	3829	692	20838	No_or_no_constitutive_exon
GAAACATGTGACTAATCGTTGCTGGTTCTGCTGTTGGGGGATAACAACAGGT	1169	1229	1279	1227	-1	pve_scaffold_676	maker-pve_contig_676-snap-gene-0.5	319	1409	None	3829	692	20838	No_or_no_constitutive_exon
GTACTCATGCTGCGCGTGCGTGTGTGTATGTATGTGGGTGGGCGAAACAGGG	10688	10787	10638	10690	1	pve_scaffold_677	maker-pve_contig_677-snap-gene-0.10	10531	11771	None	3829	692	20838	No_or_no_constitutive_exon
GACTGGTGGAGGAGGAATGTGCTAAATACTCGTGCTGGCGGGTGGAGCAGAC	1845	2093	2143	2091	-1	pve_scaffold_680	maker-pve_contig_680-fgenesh-gene-0.3	991	2638	None	3829	692	20838	No_or_no_constitutive_exon
GGTGGATCTCAACATTTGCATCATTGACCATGCACTGGGTGACGACGCAGCT	10873	11077	10823	10875	1	pve_scaffold_680	fgenesh_masked-pve_contig_680-abinit-gene-0.21	10179	15419	None	3829	692	20838	No_or_no_constitutive_exon
GGCGAATGGAGGGGATCGCAATGTCTGATGCGTCTGCATTGGGGTCACAGGA	12722	12781	12672	12724	1	pve_scaffold_687	maker-pve_contig_687-snap-gene-0.15	12599	15756	None	3829	692	20838	No_or_no_constitutive_exon
TCTGCACTGACCGTGGCTGGTGCTAACTCGTGTGCACTGGGTGAAAACAGTG	13132	13212	13082	13134	1	pve_scaffold_702	maker-pve_contig_702-fgenesh-gene-0.2	10371	15091	None	3829	692	20838	No_or_no_constitutive_exon
TGGTTCGGGGGTTCATGGCAAACAACTCACTGGTGGTGTTGTGTGGGTAGAC	11795	11895	11945	11893	-1	pve_scaffold_703	maker-pve_contig_703-fgenesh-gene-0.2	6202	12481	None	3829	692	20838	No_or_no_constitutive_exon
AGCTGATTGCAGTCGCACGACTGACAAATGACGCAATGACTGGCGGGCAGGC	12873	13109	13159	13107	-1	pve_scaffold_705	maker-pve_contig_705-fgenesh-gene-0.2	10606	15310	None	3829	692	20838	No_or_no_constitutive_exon
CCGACCGCGCTTGAAGGGCGGTGTCGGCGGCGCTGAACGGGCGACGGTAGAT	447	516	397	449	1	pve_scaffold_711	maker-pve_contig_711-fgenesh-gene-0.0	0	1510	None	3829	692	20838	No_or_no_constitutive_exon
TTTGTCGATGATCATGACGCTGACGGATGGTTTGCTGCTCTGGGGTGTAGAT	13248	13392	13442	13390	-1	pve_scaffold_711	maker-pve_contig_711-fgenesh-gene-0.6	13248	14631	None	3829	692	20838	No_or_no_constitutive_exon
TTCCTGGTGCGTTCGCTGAGTGATCTCCGATTCGGTCGAGGGAAGTCAAGCT	5167	5491	5541	5489	-1	pve_scaffold_718	maker-pve_contig_718-snap-gene-0.10	5167	6487	None	3829	692	20838	No_or_no_constitutive_exon
TCCTCTATGATTTAGTGCTGTGCTAACATCTGTGGCGGTGGGGGACGCAGGG	5203	5274	5153	5205	1	pve_scaffold_720	maker-pve_contig_720-snap-gene-0.4	5012	6583	None	3829	692	20838	No_or_no_constitutive_exon
TTGTTCTGCTGATGACTATCTTGCTGACTCTCGGTCTGATCGGCGGGTAGTT	9826	9895	9776	9828	1	pve_scaffold_721	maker-pve_contig_721-snap-gene-0.8	9286	11458	None	3829	692	20838	No_or_no_constitutive_exon
TGACTGACTGACTGACTGATCGTTGTATGTATGTGTGTGTGGCCGGGCAGAC	3062	3334	3012	3064	1	pve_scaffold_724	maker-pve_contig_724-fgenesh-gene-0.1	2620	3334	None	3829	692	20838	No_or_no_constitutive_exon
TATCTCTCCCCATGTCTTGGATGGCTACGTTTGTATGCTGGGCTGAACAGGT	1023	1504	1554	1502	-1	pve_scaffold_725	maker-pve_contig_725-fgenesh-gene-0.0	1023	6281	None	3829	692	20838	No_or_no_constitutive_exon
ATTCTCTCCATTCGTATAGACACTGACGGGGCGGATTGTTGGGCACGCAGGC	7986	8090	8140	8088	-1	pve_scaffold_725	maker-pve_contig_725-fgenesh-gene-0.1	6639	8527	None	3829	692	20838	No_or_no_constitutive_exon
AAAGTGACGATGTCGATGAGGCTAATGGTGTTGTGTGTTTGGGTTGGCAGAT	9581	9655	9705	9653	-1	pve_scaffold_725	maker-pve_contig_725-snap-gene-0.9	8680	9987	None	3829	692	20838	No_or_no_constitutive_exon
GACGGACCAGCGAGCAAGCAGTACTGACGTTGTGTGTGGGGGGATGGCAGAC	14147	14227	14277	14225	-1	pve_scaffold_726	fgenesh_masked-pve_contig_726-abinit-gene-0.24	12454	14690	None	3829	692	20838	No_or_no_constitutive_exon
TTTCGCGCCATGTTGTTCGTCGTAACATTTTGGGTGTTGTGTGGGAGCAGAA	10668	10830	10880	10828	-1	pve_scaffold_730	maker-pve_contig_730-snap-gene-0.5	8312	11074	None	3829	692	20838	No_or_no_constitutive_exon
TTGGACAAGGCGACATGTCGATTTGTGGCGCTAATTGCGGGTGGTGACAGTG	13286	13739	13789	13737	-1	pve_scaffold_730	maker-pve_contig_730-fgenesh-gene-0.2	12966	14141	None	3829	692	20838	No_or_no_constitutive_exon
ACATTGTCGGTCTGGAGGCTGTTGTTTGACTTGGTACGCGGTGTGGGCAGTC	12088	12293	12343	12291	-1	pve_scaffold_734	maker-pve_contig_734-fgenesh-gene-0.6	11535	12481	None	3829	692	20838	No_or_no_constitutive_exon
GTTTTCTCCCGTGCTGATATTGACGGTTGCTTGTTTGATGGGGGATGCAGAT	847	1002	797	849	1	pve_scaffold_735	snap_masked-pve_contig_735-abinit-gene-0.8	525	2406	None	3829	692	20838	No_or_no_constitutive_exon
GGATGTGCTACCAATGTGCAAATGACCTGACGATCTGTCGGACTGGGCAGGG	211	507	161	213	1	pve_scaffold_748	maker-pve_contig_748-snap-gene-0.6	32	746	None	3829	692	20838	No_or_no_constitutive_exon
CAGTCGACCGACGCCACGCGCATGCGCTGGCCGTAGTGGAGTGTGGGTAGCG	9284	9530	9580	9528	-1	pve_scaffold_748	maker-pve_contig_748-snap-gene-0.12	9022	10243	None	3829	692	20838	No_or_no_constitutive_exon
TCGTCCCTATAGACTGGACGCTGCACTAACCTTTTGGGTTGCGACGGCAGGT	13272	13389	13439	13387	-1	pve_scaffold_753	maker-pve_contig_753-snap-gene-0.13	12695	13638	None	3829	692	20838	No_or_no_constitutive_exon
CAGATAAGGAGAACTACAGTATGAATCCTGTTAACCTTGGGTGGCGACAGAG	3979	4039	3929	3981	1	pve_scaffold_755	snap_masked-pve_contig_755-abinit-gene-0.12	3506	4808	None	3829	692	20838	No_or_no_constitutive_exon
GGGAATGAATGAAGGGAGGAAACTCATTGCTGGAATGGCTGGGCGGACAGGA	11374	11503	11324	11376	1	pve_scaffold_758	maker-pve_contig_758-snap-gene-0.6	10756	13841	None	3829	692	20838	No_or_no_constitutive_exon
TCATGTGAACCGTTTTGAAGCTCACAACGTGTCGTTTTGCGGGATTGTAGGC	522	678	728	676	-1	pve_scaffold_760	maker-pve_contig_760-snap-gene-0.6	522	3144	None	3829	692	20838	No_or_no_constitutive_exon
GTTGGATGCCAATTGTTTCTAATCTGTGTTCGCTGAATGGGTCGAAACAGTG	9977	12495	12545	12493	-1	pve_scaffold_760	maker-pve_contig_760-snap-gene-0.7	9977	13263	None	3829	692	20838	No_or_no_constitutive_exon
AATGGTTGGAATGTCTTTGGGTCTCACTTGTTTGGTCGTTTGGGAGCTAGGC	1432	1527	1382	1434	1	pve_scaffold_772	maker-pve_contig_772-snap-gene-0.7	248	2072	None	3829	692	20838	No_or_no_constitutive_exon
TGCGACAATGGCTGACGATTCATGTACACTTTGATGGGACGGATGACCAGAT	5234	5387	5184	5236	1	pve_scaffold_778	maker-pve_contig_778-fgenesh-gene-0.1	4668	6379	None	3829	692	20838	No_or_no_constitutive_exon
ATCAAAACCTGCTTGAAGCTGATCTCTTCTATGGTGATTTGGGCTGGTAGGG	10305	10669	10255	10307	1	pve_scaffold_782	maker-pve_contig_782-fgenesh-gene-0.3	6392	10669	None	3829	692	20838	No_or_no_constitutive_exon
TTGCACGCCGCTCCCCCGTCGATTCACGCCGTCGTCTGCGCGGTGGGCAGCG	1228	1700	1750	1698	-1	pve_scaffold_785	maker-pve_contig_785-fgenesh-gene-0.3	1058	2005	None	3829	692	20838	No_or_no_constitutive_exon
GCGCGCGCCGTGCTCTGCGCGCGCAACAACAACATGGAGGGGGTGCGTAGCC	312	357	262	314	1	pve_scaffold_786	maker-pve_contig_786-snap-gene-0.5	37	774	None	3829	692	20838	No_or_no_constitutive_exon
ATGGATGGAGGGATGATTATACTGACTGTGACTATGACTGCAATGGGCAGAA	615	774	565	617	1	pve_scaffold_786	maker-pve_contig_786-snap-gene-0.5	37	774	None	3829	692	20838	No_or_no_constitutive_exon
TCCGTAAGTGCTATGAGCAGAGGTACTGACACTGTGGGGTTGTAACAGAGGA	3006	3156	3206	3154	-1	pve_scaffold_792	maker-pve_contig_792-snap-gene-0.11	1578	3475	None	3829	692	20838	No_or_no_constitutive_exon
TCTTGGGCTCATCTGGTGTGCTTTAACTCACTAATGCTGGGATGTGATAGCC	12719	12788	12669	12721	1	pve_scaffold_796	maker-pve_contig_796-fgenesh-gene-0.2	11824	12959	None	3829	692	20838	No_or_no_constitutive_exon
CGTTTGTGGTGGTCGGCTTGTTCTGATCTCGATGGTGTCTGGGATAACAGAG	8770	8883	8933	8881	-1	pve_scaffold_799	maker-pve_contig_799-snap-gene-0.7	7281	9361	None	3829	692	20838	No_or_no_constitutive_exon
CTTGATCTCGCTCGCTTTCGCGTGTCTAACTGTGAAGTGTGGGTTGACAGGA	8560	8697	8747	8695	-1	pve_scaffold_799	maker-pve_contig_799-snap-gene-0.7	7281	9361	None	3829	692	20838	No_or_no_constitutive_exon
TGTGCGATTGAACTGACACGAGTGCGGTGCCTTGGATCGGGTGACGACAGAT	1295	1643	1245	1297	1	pve_scaffold_803	maker-pve_contig_803-fgenesh-gene-0.0	570	1643	None	3829	692	20838	No_or_no_constitutive_exon
AGGGAGCGACGGCGCTATCTAACAGACAGACTGTGTGGGTTGGAGAGCAGCG	11362	11447	11497	11445	-1	pve_scaffold_816	maker-pve_contig_816-snap-gene-0.5	8667	11879	None	3829	692	20838	No_or_no_constitutive_exon
GCATCGTCTGGAGTCCTATATGACTCTGCGTGCTCACTCTGTTGGGACAGCG	8269	8446	8496	8444	-1	pve_scaffold_818	maker-pve_contig_818-snap-gene-0.6	7931	9245	None	3829	692	20838	No_or_no_constitutive_exon
TCGGATTGGTCCATTCTATCGAGTAGTCATTCGCGATTGGGTGTAAATAGCT	3967	4386	4436	4384	-1	pve_scaffold_819	maker-pve_contig_819-fgenesh-gene-0.0	349	9158	None	3829	692	20838	No_or_no_constitutive_exon
TTTGGTCGTCGAATGCTAACCTGAATTATGTTGTTGTGGTGGGGTATCAGTT	3147	4178	3097	3149	1	pve_scaffold_821	maker-pve_contig_821-snap-gene-0.5	688	4178	None	3829	692	20838	No_or_no_constitutive_exon
CAGTCTGGCTGTCGATCATGTCCTCACTTGTGCTGCATTGAATCGGGCAGAT	8750	8798	8848	8796	-1	pve_scaffold_821	maker-pve_contig_821-snap-gene-0.9	6845	9531	None	3829	692	20838	No_or_no_constitutive_exon
TCTGTGCTGCATGCGGATGGTCGGGACGTTGGATGATCGCGGTGGGGTAGCG	11413	11504	11363	11415	1	pve_scaffold_821	maker-pve_contig_821-fgenesh-gene-0.2	9850	11648	None	3829	692	20838	No_or_no_constitutive_exon
GGGGAGAGCGGAGAGCGGGGTGCTGATTTGGGTCGTGACGCGGGGGATAGGT	11749	11852	11902	11850	-1	pve_scaffold_823	maker-pve_contig_823-fgenesh-gene-0.4	10926	12057	None	3829	692	20838	No_or_no_constitutive_exon
AAAGCGAGGGACATGTCGCTGGAAATCCATCTAATAGCGAGGGCGGACAGGG	10825	11143	11193	11141	-1	pve_scaffold_830	maker-pve_contig_830-snap-gene-0.8	10267	11740	None	3829	692	20838	No_or_no_constitutive_exon
GCTTCTCGCTGCAATCCCAGCATCGCCACTGACTTGAGTGGGGTCGGCAGCT	5602	6463	6513	6461	-1	pve_scaffold_833	maker-pve_contig_833-fgenesh-gene-0.2	5602	6647	None	3829	692	20838	No_or_no_constitutive_exon
GGCGAACGACTGCGGCTGTGGCCGGTTGAGTCGATTCCATCGGGTGAAAGAT	4804	4942	4992	4940	-1	pve_scaffold_835	maker-pve_contig_835-fgenesh-gene-0.1	335	5969	None	3829	692	20838	No_or_no_constitutive_exon
CGGTGATACGAGCAACCGTTTGACAGTGTGTGGTTGGTGGGGACATGCAGCT	7120	7517	7070	7122	1	pve_scaffold_835	maker-pve_contig_835-fgenesh-gene-0.0	6590	8738	None	3829	692	20838	No_or_no_constitutive_exon
CGCTCCCCAACGGCGCCTTCGTGTGGGTCCGCACGGCCACGGGTGCGCAGGC	6626	8045	6576	6628	1	pve_scaffold_836	maker-pve_contig_836-fgenesh-gene-0.1	5952	8159	None	3829	692	20838	No_or_no_constitutive_exon
GCGGTGTATGCAATGAGGACGAGTCGGTCGCCTAGTGGACGACTGGGTAGGC	3386	3715	3765	3713	-1	pve_scaffold_837	maker-pve_contig_837-snap-gene-0.8	2887	3753	None	3829	692	20838	No_or_no_constitutive_exon
CCTTGCCAGCCTCTGCCATCAACTGACGTGCCTTTCCGAGGGATGCGCAGGC	7885	8065	8115	8063	-1	pve_scaffold_837	fgenesh_masked-pve_contig_837-abinit-gene-0.20	7541	9642	None	3829	692	20838	No_or_no_constitutive_exon
TCCTCTGCATTAACGACTTGCTAACCCCGTGCTTGTACTGGGAAGAGCAGCC	1305	1339	1255	1307	1	pve_scaffold_842	maker-pve_contig_842-fgenesh-gene-0.0	26	1863	None	3829	692	20838	No_or_no_constitutive_exon
AGACCCGTTACCGATTGAGGGCTACAGGACCTGATGGGCATGGCGAATAGGG	10973	11032	11082	11030	-1	pve_scaffold_846	maker-pve_contig_846-fgenesh-gene-0.3	10372	11324	None	3829	692	20838	No_or_no_constitutive_exon
CACGTGGGAGCCGATCTGCTCATCTACTCGGCGCTGGCGCTGGGGAGCAGCC	4449	6010	4399	4451	1	pve_scaffold_850	maker-pve_contig_850-snap-gene-0.4	2449	6010	None	3829	692	20838	No_or_no_constitutive_exon
GGCTAACGCCATCAACGTCGCTGAGGGCTACGCGCAGGGAGGAGAGTGAGGC	119	561	611	559	-1	pve_scaffold_851	maker-pve_contig_851-snap-gene-0.4	119	814	None	3829	692	20838	No_or_no_constitutive_exon
GCGGACTTGCTTTATATTGGGGGGTTGTATATTGAGACTCTGATGGGCAGTC	7359	7700	7309	7361	1	pve_scaffold_851	maker-pve_contig_851-fgenesh-gene-0.0	1103	9517	None	3829	692	20838	No_or_no_constitutive_exon
CTGCGATATTTTGATCGAGCTGATTCATCTATGCAAAGACGTGGGACCAGAC	7880	8071	7830	7882	1	pve_scaffold_851	maker-pve_contig_851-fgenesh-gene-0.0	1103	9517	None	3829	692	20838	No_or_no_constitutive_exon
TCGATGCGCTGTATGGATGTCTAATGGATGGATGGGATGCGTGGGAACAGAC	9134	9233	9084	9136	1	pve_scaffold_855	maker-pve_contig_855-fgenesh-gene-0.1	7673	9372	None	3829	692	20838	No_or_no_constitutive_exon
AGCGTCAATCTCGCCGCTAACGTTGGGGGAATGCTTGCTCTGGGGAGTAGGA	9556	9666	9716	9664	-1	pve_scaffold_857	maker-pve_contig_857-fgenesh-gene-0.0	6561	11106	None	3829	692	20838	No_or_no_constitutive_exon
GATGGACATGCTGAATGCGGCTAATGTGTGTGATGGTTGTGGGTATAGAGAC	9336	9994	10044	9992	-1	pve_scaffold_866	maker-pve_contig_866-fgenesh-gene-0.1	8119	10689	None	3829	692	20838	No_or_no_constitutive_exon
GCGGTACAGCTCCACTGCGTCAGCAGCAACATGTTGGCGGGGTGAGTCAGTT	2998	3389	3439	3387	-1	pve_scaffold_882	maker-pve_contig_882-snap-gene-0.11	2838	5751	None	3829	692	20838	No_or_no_constitutive_exon
GGTTTCCTGTTCACCGACACTAACGCGTCTGTGTTTTTGGGGTGAAACAGCG	5730	6137	6187	6135	-1	pve_scaffold_887	maker-pve_contig_887-fgenesh-gene-0.3	5730	8073	None	3829	692	20838	No_or_no_constitutive_exon
ATTGATTGTGGTTCGGTGGGTACTGACTTGTTGGCGTTGGGTTGGAGCAGAA	715	973	1023	971	-1	pve_scaffold_890	maker-pve_contig_890-snap-gene-0.2	715	2630	None	3829	692	20838	No_or_no_constitutive_exon
GCGTCTGGGGGAGGTTTGTAGACTTGACTCTTGGCGTTTGTATGGGATAGGC	8566	8666	8716	8664	-1	pve_scaffold_891	maker-pve_contig_891-fgenesh-gene-0.3	7345	9039	None	3829	692	20838	No_or_no_constitutive_exon
TGACACCGTTGAGCATTTGAACACGATCTCATGTCTTCGTGGGTGAGTAGAT	6926	7034	7084	7032	-1	pve_scaffold_895	maker-pve_contig_895-snap-gene-0.5	5915	7752	None	3829	692	20838	No_or_no_constitutive_exon
TCGGATCTATCGCGGTACTCGAAGCGACGCGTGGTCCTGTCGGGATGAAGCA	7744	7867	7694	7746	1	pve_scaffold_897	maker-pve_contig_897-fgenesh-gene-0.2	7214	8669	None	3829	692	20838	No_or_no_constitutive_exon
CTCAGTTCACGATTATGTGGGTGACTCAGCGTGGATGTGGCGGGTAATAGGA	3386	3488	3336	3388	1	pve_scaffold_906	snap_masked-pve_contig_906-abinit-gene-0.7	2749	4412	None	3829	692	20838	No_or_no_constitutive_exon
GACTGCGGGCTCTGCTGACTTTGTGTCTTTGCTTTGCATCAGCTGGGTAGGT	6352	6433	6483	6431	-1	pve_scaffold_910	maker-pve_contig_910-fgenesh-gene-0.3	5443	8754	None	3829	692	20838	No_or_no_constitutive_exon
GGCATGCTGAGCTGTAAAGACTGAGGTGGCTATCACGGGACGTGGAACAGGT	1784	1979	1734	1786	1	pve_scaffold_911	maker-pve_contig_911-snap-gene-0.4	1296	2543	None	3829	692	20838	No_or_no_constitutive_exon
GCTGTGTGTCTGTCAGGAGGGCTGAGGGGTCTGTATATCTAACGGGGAAGGA	7231	7529	7579	7527	-1	pve_scaffold_920	maker-pve_contig_920-fgenesh-gene-0.5	6150	7846	None	3829	692	20838	No_or_no_constitutive_exon
TCTGCAGCACAGGCAGCAGTCAGCACACTATACACAATGATACAGGGCAGCC	4056	4155	4006	4058	1	pve_scaffold_932	maker-pve_contig_932-snap-gene-0.4	1956	4155	None	3829	692	20838	No_or_no_constitutive_exon
CGTGTTGATTGATGTGTTGAGCTGATCATTGTGCGTTGTGGTGGGTGTAGAA	7166	7261	7116	7168	1	pve_scaffold_934	maker-pve_contig_934-fgenesh-gene-0.2	6428	7670	None	3829	692	20838	No_or_no_constitutive_exon
ACAGCAGTCGCATCTTTGGTCTTGGCGACTTGAGTGGATTGTGGGCGGAGGC	8	232	282	230	-1	pve_scaffold_943	maker-pve_contig_943-snap-gene-0.6	8	301	None	3829	692	20838	No_or_no_constitutive_exon
GCCAGCGACGGCATGCGGATGAAGCGGACAATATGCTGCGATGGGTGCAGCA	7219	8029	7169	7221	1	pve_scaffold_951	maker-pve_contig_951-fgenesh-gene-0.1	6130	9242	None	3829	692	20838	No_or_no_constitutive_exon
CTTTGGTTGGTGACAGCTGTGGTTGAGTGTGCTCTTATCTGTGGGTGCAGGC	598	672	548	600	1	pve_scaffold_952	snap_masked-pve_contig_952-abinit-gene-0.12	172	908	None	3829	692	20838	No_or_no_constitutive_exon
AAATGTCAACAGAGAGCTCATATACCTGATGCTAACTGAGAAGGGAGTAGGA	3186	3285	3335	3283	-1	pve_scaffold_978	maker-pve_contig_978-snap-gene-0.1	18	3476	None	3829	692	20838	No_or_no_constitutive_exon
TTAGTCGCGCTCTCGTAGTGCCTGTCTGACTGGCTGTTGTGGGACTGCAGAC	3574	3718	3768	3716	-1	pve_scaffold_980	maker-pve_contig_980-fgenesh-gene-0.2	2515	3934	None	3829	692	20838	No_or_no_constitutive_exon
CGTGGTGTGGGGCTCACCGTGTGCTTGTCTGTGTCGCGGTGGGGGATTAGCG	5037	5258	5308	5256	-1	pve_scaffold_987	maker-pve_contig_987-snap-gene-0.8	4670	5576	None	3829	692	20838	No_or_no_constitutive_exon
AAGAAGCCCGGCCAGCCCAAGGCCCGCAAGAAGTTCCAGTGGGTCAAGAGAT	2770	2980	2720	2772	1	pve_scaffold_989	maker-pve_contig_989-snap-gene-0.6	1814	2980	None	3829	692	20838	No_or_no_constitutive_exon
TGTGTGGACGTACTGTAGATTCCAATGCTAACGTGGATCCGGGTGATCAGAT	1375	1994	1325	1377	1	pve_scaffold_992	maker-pve_contig_992-fgenesh-gene-0.0	293	2968	None	3829	692	20838	No_or_no_constitutive_exon
CAAAATGAGGACTGTGCTGAGGACTAACGACTGACTTTGTGGGTATGCAGGC	6358	6487	6537	6485	-1	pve_scaffold_1003	maker-pve_contig_1003-fgenesh-gene-0.1	5308	7205	None	3829	692	20838	No_or_no_constitutive_exon
GACCACTCTACCTTGCTTGATCATGACATACCTTGGGGTATGATAAACAGGG	3523	3636	3473	3525	1	pve_scaffold_1006	maker-pve_contig_1006-fgenesh-gene-0.1	3133	3949	None	3829	692	20838	No_or_no_constitutive_exon
GCTCGATCAACTGCAGATATGCCTCTTTGTGACCGTCAACCTGGGAGTAGAT	696	892	942	890	-1	pve_scaffold_1011	maker-pve_contig_1011-snap-gene-0.4	250	1371	None	3829	692	20838	No_or_no_constitutive_exon
CGCGGTCGTTTACCGAATGGAAGTGGTCGTCGACTGATGGGGAGTGACAGCG	4947	5724	5774	5722	-1	pve_scaffold_1011	maker-pve_contig_1011-fgenesh-gene-0.2	3621	7588	None	3829	692	20838	No_or_no_constitutive_exon
AAGCCGTCATCGCCCCGAGACGGTCGGCATGATATGGATGGGATGGGGAGCG	2728	3100	2678	2730	1	pve_scaffold_1015	maker-pve_contig_1015-fgenesh-gene-0.0	501	6447	None	3829	692	20838	No_or_no_constitutive_exon
TCCGGAGCTCACTCGCCAACCTCGAGGGCAAGCATGGGGTGTGAACAGAGCA	3787	4499	3737	3789	1	pve_scaffold_1015	maker-pve_contig_1015-fgenesh-gene-0.0	501	6447	None	3829	692	20838	No_or_no_constitutive_exon
TTGGCCTGGCACACGTCCGCGAACGCCTTGCTTCCCTGTGGGAACGTCAGCG	6161	6447	6111	6163	1	pve_scaffold_1015	maker-pve_contig_1015-fgenesh-gene-0.0	501	6447	None	3829	692	20838	No_or_no_constitutive_exon
TGTCGCCCGTACATGTAGACTGACGCTGCCGCTCTGTGGGACGGACGCAGAA	3928	4580	4630	4578	-1	pve_scaffold_1031	fgenesh_masked-pve_contig_1031-abinit-gene-0.13	3743	7322	None	3829	692	20838	No_or_no_constitutive_exon
TGCCGGTTCGTGTTTGCTGGCTTTGTATTGGGGGTTGTGTGGTCTGGGAGGT	7145	7246	7296	7244	-1	pve_scaffold_1037	maker-pve_contig_1037-snap-gene-0.3	6835	7885	None	3829	692	20838	No_or_no_constitutive_exon
CGTGACGCTCTGCTGTGTGCGCGGACGCTGACGCCGCGATCGGTGGGCAGCG	3701	3814	3864	3812	-1	pve_scaffold_1048	maker-pve_contig_1048-fgenesh-gene-0.1	1471	3963	None	3829	692	20838	No_or_no_constitutive_exon
TGCGCGGCATGTAGACTAGTAAATCGTGCGAGGCTTATTGGGTGGCGCAGTA	5266	5269	5216	5268	1	pve_scaffold_1055	maker-pve_contig_1055-fgenesh-gene-0.0	4623	5269	None	3829	692	20838	No_or_no_constitutive_exon
AGTGATATGCCATGACCGAGGAGTACTCACATGTGTTGATGGTGGGATAGGA	1212	4244	1162	1214	1	pve_scaffold_1057	maker-pve_contig_1057-snap-gene-0.1	770	7575	None	3829	692	20838	No_or_no_constitutive_exon
GATACTCGTTGGACACTCGAGCCGAGCTGACCAGTTGTGACGATGGGTAGGC	728	1048	678	730	1	pve_scaffold_1061	maker-pve_contig_1061-fgenesh-gene-0.0	345	1048	None	3829	692	20838	No_or_no_constitutive_exon
TATCGTGCAGGTGGTGTGTGCTGATGAGTATATATATTTGCTGGGAACAGTA	6612	6734	6784	6732	-1	pve_scaffold_1064	maker-pve_contig_1064-snap-gene-0.4	5157	7411	None	3829	692	20838	No_or_no_constitutive_exon
GATCATGAGGAACGACGCAAGGTCTAACTTTTGCTTTTTGTGGGACACAGGC	6460	6544	6594	6542	-1	pve_scaffold_1064	maker-pve_contig_1064-snap-gene-0.4	5157	7411	None	3829	692	20838	No_or_no_constitutive_exon
GGGCAAGGAGCCGATCTCGCGGCGGCTGTTTGCTGGGGACGAGGCCGCAGCA	1328	2098	2148	2096	-1	pve_scaffold_1072	maker-pve_contig_1072-fgenesh-gene-0.2	205	2846	None	3829	692	20838	No_or_no_constitutive_exon
TGTGTTGCTAGGTGACGAGTCTGGGCTGACTGGCTTTGGGGATGGAGCAGGG	3340	3667	3717	3665	-1	pve_scaffold_1077	maker-pve_contig_1077-snap-gene-0.2	1738	4370	None	3829	692	20838	No_or_no_constitutive_exon
CCCTGTTCACCAGCGTTATGGCTTGCTGATGGCGGATCTGGGTGTTAGAGCA	4775	4929	4979	4927	-1	pve_scaffold_1082	maker-pve_contig_1082-snap-gene-0.9	4618	5713	None	3829	692	20838	No_or_no_constitutive_exon
GTCTAGAATCTACCCGACCCTGACGCTAGCGTGCTTTTGCTTGGGGACAGAT	7089	7266	7039	7091	1	pve_scaffold_1082	maker-pve_contig_1082-fgenesh-gene-0.1	5966	7266	None	3829	692	20838	No_or_no_constitutive_exon
CAGGACGAGCCGGCGCTGCTGGCGTCCCCTGTGCTCACGGGGAGACGCAGTC	175	778	828	776	-1	pve_scaffold_1085	maker-pve_contig_1085-snap-gene-0.4	175	879	None	3829	692	20838	No_or_no_constitutive_exon
CCGCCATCAACGCCGGCTACTATGACATCGGCATCGCCGCGGGTGTCGAGTG	3882	4266	4316	4264	-1	pve_scaffold_1088	maker-pve_contig_1088-fgenesh-gene-0.2	3400	6580	None	3829	692	20838	No_or_no_constitutive_exon
GCTGGTTGGGTCCACATCAGATGCGCATCGCTAACGCTGGCGGGGTGTAGCT	3179	4266	3129	3181	1	pve_scaffold_1106	maker-pve_contig_1106-fgenesh-gene-0.1	2811	4970	None	3829	692	20838	No_or_no_constitutive_exon
TGTCAATGCTCTCGTTACGTGTGATGATGTCGCTCGGGTGCGAGATGTAGTG	5639	5813	5589	5641	1	pve_scaffold_1114	maker-pve_contig_1114-snap-gene-0.3	4901	5813	None	3829	692	20838	No_or_no_constitutive_exon
CCGTGGCCAACAGCAGCGTCAACGCCAGCGACGACAGCTCGTGGGGACAGGC	2989	4548	4598	4546	-1	pve_scaffold_1117	maker-pve_contig_1117-fgenesh-gene-0.1	1661	6804	None	3829	692	20838	No_or_no_constitutive_exon
CCTCGGTGGTCACATGTGCTGGGGATACTAAGCTTTCGATGGGTGTACAGGG	834	968	1018	966	-1	pve_scaffold_1144	maker-pve_contig_1144-fgenesh-gene-0.0	466	2592	None	3829	692	20838	No_or_no_constitutive_exon
TCGCAATAAGTGTACGTCAAGGTGCTTACGAGTGACGCGCGGGTATGCAGGA	6016	6127	6177	6125	-1	pve_scaffold_1146	fgenesh-pve_contig_1146-abinit-gene-0.13	539	6371	None	3829	692	20838	No_or_no_constitutive_exon
GCAACGAACTTCATCATCGACCAAGGCTGGACTTTCTACTGGGGGATGAGCG	5884	6024	6074	6022	-1	pve_scaffold_1149	maker-pve_contig_1149-snap-gene-0.2	5458	6355	None	3829	692	20838	No_or_no_constitutive_exon
CACTGTGCAAAGAGAGACGCTGACTATCGATTTTATTTGTGGGTGTACAGAA	3537	3801	3851	3799	-1	pve_scaffold_1166	maker-pve_contig_1166-fgenesh-gene-0.2	3537	5996	None	3829	692	20838	No_or_no_constitutive_exon
GACCGCCAACTTCGACCGCGCTGAGGTGGCGATCGCCAACCCGCAGGGAGCC	2401	2976	3026	2974	-1	pve_scaffold_1170	maker-pve_contig_1170-snap-gene-0.2	748	3881	None	3829	692	20838	No_or_no_constitutive_exon
GTTGTGGCGGTGCTTGTCTGTGTATGTGTGTCTGCGTGGGACGGCGACAGAA	2669	4676	2619	2671	1	pve_scaffold_1171	maker-pve_contig_1171-fgenesh-gene-0.0	1902	4676	None	3829	692	20838	No_or_no_constitutive_exon
TCGCGACGCCAACACCAGGTATAAAACACTTGGGAGTGGGAAAACAACAGGC	1255	1461	1205	1257	1	pve_scaffold_1175	maker-pve_contig_1175-fgenesh-gene-0.0	69	3315	None	3829	692	20838	No_or_no_constitutive_exon
GTCTGTGGATATTGAGCATTCTACCTAACAGGATCCTTGGTGATGGGTAGAT	636	820	870	818	-1	pve_scaffold_1176	maker-pve_contig_1176-fgenesh-gene-0.2	25	1068	None	3829	692	20838	No_or_no_constitutive_exon
ACAACGAAGTGGACACGGTCGCGGTCGTGCGCGGCTGGGGACTGACGGAGAA	1397	1658	1347	1399	1	pve_scaffold_1189	maker-pve_contig_1189-snap-gene-0.2	826	1658	None	3829	692	20838	No_or_no_constitutive_exon
GCTGACGAGTGACTATCCTCGACACCGAGCATGCTGTTGGGTGTGATGAGCG	5047	5537	4997	5049	1	pve_scaffold_1191	maker-pve_contig_1191-snap-gene-0.1	4	5537	None	3829	692	20838	No_or_no_constitutive_exon
GTGCAAACATGAGGTGGAGTCGCTGTTTAACTGTTGCTTTGGGTGGGCAGAG	4606	4678	4728	4676	-1	pve_scaffold_1200	snap_masked-pve_contig_1200-abinit-gene-0.10	4182	5209	None	3829	692	20838	No_or_no_constitutive_exon
TAGTTATCTTTGACAAGTCACTGACTGGTCTGATGGATGCGGGTGAACAGGA	1727	1833	1677	1729	1	pve_scaffold_1204	maker-pve_contig_1204-snap-gene-0.4	742	3261	None	3829	692	20838	No_or_no_constitutive_exon
ACAGTGGGGGATGAGACCGCTCACCGTATCTGGACGTTTGGGGGATGCAGGC	823	1288	1338	1286	-1	pve_scaffold_1207	maker-pve_contig_1207-snap-gene-0.2	60	1503	None	3829	692	20838	No_or_no_constitutive_exon
TTCGCGAGCTCAATGCGCTCGTGGCAATCGCTAACAGTGCGGGTGGACAGGC	497	562	612	560	-1	pve_scaffold_1209	maker-pve_contig_1209-fgenesh-gene-0.0	368	1172	None	3829	692	20838	No_or_no_constitutive_exon
TGGAGGAGTTGGGTATGGTTCAAACAGTGACTAATGAATGGGTATGACAGGC	368	431	481	429	-1	pve_scaffold_1209	maker-pve_contig_1209-fgenesh-gene-0.0	368	1172	None	3829	692	20838	No_or_no_constitutive_exon
GCGATATATGGAATAGGCGGGGCTTTCAAGGCGGGGTGTTGCGGGTGGAGAT	3715	3759	3665	3717	1	pve_scaffold_1220	maker-pve_contig_1220-snap-gene-0.3	3354	4335	None	3829	692	20838	No_or_no_constitutive_exon
GAACTGGCTGTTGACCGATGTCGTGAATGTGTGCTTGTGTGGGTTGGCAGAA	3842	3930	3980	3928	-1	pve_scaffold_1222	maker-pve_contig_1222-fgenesh-gene-0.2	3046	4038	None	3829	692	20838	No_or_no_constitutive_exon
ACGACTTTACTGACTGTTTTGTGCTGTGTCGGTGGCTGCTTGGGTGACAGAC	728	1199	678	730	1	pve_scaffold_1226	maker-pve_contig_1226-snap-gene-0.3	362	1575	None	3829	692	20838	No_or_no_constitutive_exon
ATCGACCTCCAGCCGACCATACTCGGGCGTCTGTCGGACGGGAGTCACAGTA	561	2086	511	563	1	pve_scaffold_1242	maker-pve_contig_1242-snap-gene-0.1	118	5290	None	3829	692	20838	No_or_no_constitutive_exon
GACGTGTACGCTCACCAAAAGGCAAGAACGTTGACATTGTTTGGGGATAGCG	2633	3122	2583	2635	1	pve_scaffold_1249	maker-pve_contig_1249-snap-gene-0.2	1625	3534	None	3829	692	20838	No_or_no_constitutive_exon
GCTGAGTGAGCAGGTGAGTGCCACATGTCACTGATGGGGGGATGAAGTAGAT	1774	1947	1997	1945	-1	pve_scaffold_1271	snap_masked-pve_contig_1271-abinit-gene-0.4	1582	2988	None	3829	692	20838	No_or_no_constitutive_exon
GGTAAAAATGACAGGGATGGGTACTAAACGTGCGGTTCATGTGTGGGCAGAC	315	614	265	317	1	pve_scaffold_1272	maker-pve_contig_1272-snap-gene-0.2	40	1838	None	3829	692	20838	No_or_no_constitutive_exon
CATCTACGCCTACTCGGTTCGTTGGCTTTTTTTCTTGTAAACGTTGGGAGCT	1673	1899	1623	1675	1	pve_scaffold_1277	maker-pve_contig_1277-fgenesh-gene-0.0	1255	3398	None	3829	692	20838	No_or_no_constitutive_exon
ACTCACATGTCGAAGCGCGCGAGGTCGACGCTGGTCTCTGGCGCCGGGAGCT	1110	1348	1398	1346	-1	pve_scaffold_1278	snap_masked-pve_contig_1278-abinit-gene-0.3	1110	3971	None	3829	692	20838	No_or_no_constitutive_exon
CGTCGTGGCCACAGGCACTTCCGTTGACGCGGTGGTCGGAGCCGGGGTAGGA	825	893	943	891	-1	pve_scaffold_1280	maker-pve_contig_1280-snap-gene-0.0	253	3060	None	3829	692	20838	No_or_no_constitutive_exon
CGGGTCTGGCGTCGGCGCCTCAGTCTGAGCCACCGTCGGGGCCGGAGTAGGA	789	821	871	819	-1	pve_scaffold_1280	maker-pve_contig_1280-snap-gene-0.0	253	3060	None	3829	692	20838	No_or_no_constitutive_exon
CTGGGCAACGGTAGGAGCCGGGGTCGGCGCATCGGTCTGGGCAACAGTAGGC	501	689	739	687	-1	pve_scaffold_1280	maker-pve_contig_1280-snap-gene-0.0	253	3060	None	3829	692	20838	No_or_no_constitutive_exon
AGCAGTCGGGGCCGGGGTGGGTGCTTGCGTCTGCGCCGTGGTCGGGGCAGGT	441	467	517	465	-1	pve_scaffold_1280	maker-pve_contig_1280-snap-gene-0.0	253	3060	None	3829	692	20838	No_or_no_constitutive_exon
CTTCTAGGTGGTGTCGATCTAACACTCCCTCCGTTGCGTGGGATGTTAAGCC	1067	1213	1017	1069	1	pve_scaffold_1283	maker-pve_contig_1283-snap-gene-0.2	646	2260	None	3829	692	20838	No_or_no_constitutive_exon
TGTGTTTGTGTGCACGCTCATTGTTCGTCGATGTTGCCTGGGCTTGGAAGTT	332	488	538	486	-1	pve_scaffold_1288	maker-pve_contig_1288-fgenesh-gene-0.1	332	962	None	3829	692	20838	No_or_no_constitutive_exon
GTACTCGACTGCTGCTGCATGATGATACTAATGGGGGGATGTGAGGGCAGGA	2586	2775	2825	2773	-1	pve_scaffold_1305	maker-pve_contig_1305-fgenesh-gene-0.1	1819	3182	None	3829	692	20838	No_or_no_constitutive_exon
GCTCCTCCCTCCTGCATGGCAAGCGCTGACGATAGCAACTCGGGATGTAGCC	1603	1810	1860	1808	-1	pve_scaffold_1355	maker-pve_contig_1355-snap-gene-0.3	52	2198	None	3829	692	20838	No_or_no_constitutive_exon
ACGGAAGCTCCAAACCCAGTGTGCCTGACGCCATGACTGAGTGGGGGCAGGC	3000	3085	2950	3002	1	pve_scaffold_1384	maker-pve_contig_1384-fgenesh-gene-0.1	2728	4178	None	3829	692	20838	No_or_no_constitutive_exon
ATGGTATGGCTACATCAGTTCTTGTCCGTTACTAATGGCCATGTGGGCAGGC	2593	2731	2781	2729	-1	pve_scaffold_1429	maker-pve_contig_1429-snap-gene-0.1	2593	2957	None	3829	692	20838	No_or_no_constitutive_exon
CATATAGGAGTTTGTATCGCTAAGGAGGCTGACGCTGACTGTGAGGGCAGGG	2353	2585	2303	2355	1	pve_scaffold_1440	maker-pve_contig_1440-fgenesh-gene-0.1	2165	3653	None	3829	692	20838	No_or_no_constitutive_exon
GCACAGGTGTTGAGAACGACAGGATTTGACATATGGGGGTGGATGTGTAGCG	1103	1277	1327	1275	-1	pve_scaffold_1464	maker-pve_contig_1464-fgenesh-gene-0.1	44	1666	None	3829	692	20838	No_or_no_constitutive_exon
TCGCCGCTCGCCTCTCGAGCTAGAGTGGGGCTTTCTCGTAATGCAGGGAGGG	2174	2349	2399	2347	-1	pve_scaffold_1470	maker-pve_contig_1470-snap-gene-0.4	316	3495	None	3829	692	20838	No_or_no_constitutive_exon
AACGGGTTTGTACAACCAATAGTGCTGACTGTGGATGTCTGGGTATGCAGGA	6	1014	1064	1012	-1	pve_scaffold_1497	maker-pve_contig_1497-snap-gene-0.1	6	2745	None	3829	692	20838	No_or_no_constitutive_exon
TCGCGCCACTTGCATGCCACAGGCGTGGGCGTCTTGTGGGACGACGACAGGG	2510	2670	2720	2668	-1	pve_scaffold_1566	snap_masked-pve_contig_1566-abinit-gene-0.3	2002	2707	None	3829	692	20838	No_or_no_constitutive_exon
AGCCGTTGTCGGTAGGTGGGGACATGGCGGCTGACTGCAGGGGGTGACAGGA	1348	1509	1559	1507	-1	pve_scaffold_1587	maker-pve_contig_1587-fgenesh-gene-0.0	853	1743	None	3829	692	20838	No_or_no_constitutive_exon
TATGCGCTCGTTCACTGTATGAAGGACTTGCGCGTTCTCGTTGGGAGCAGCC	2382	2461	2332	2384	1	pve_scaffold_1603	maker-pve_contig_1603-fgenesh-gene-0.0	772	2851	None	3829	692	20838	No_or_no_constitutive_exon
CGGTCACAGCGTCGTCATCAATGATTCGGGCATCAGGCTTGGGAGCGAAGTT	1649	1692	1599	1651	1	pve_scaffold_1610	maker-pve_contig_1610-snap-gene-0.1	21	1692	None	3829	692	20838	No_or_no_constitutive_exon
TTTCACGTCCGTTACTAGATATTCGAGCTCTGATGTGAGTGGGTGAGTAGAC	2025	2136	2186	2134	-1	pve_scaffold_1620	snap_masked-pve_contig_1620-abinit-gene-0.2	33	2799	None	3829	692	20838	No_or_no_constitutive_exon
GCCATTCTCCATGTGTGGTCTTATAATATTGACGCTTGTCGTATGGGCAGGC	238	457	188	240	1	pve_scaffold_1750	maker-pve_contig_1750-snap-gene-0.2	53	457	None	3829	692	20838	No_or_no_constitutive_exon
TATCGGTCTTAACCATTCACTCGACCTAATGTTAATGGGGGAGGACGCAGGT	292	463	242	294	1	pve_scaffold_2199	maker-pve_contig_2199-snap-gene-0.1	27	1056	None	3829	692	20838	No_or_no_constitutive_exon
CCGCCCCACACGCATCATTGTGGTCTAAACTTTCTGATGGGTGGCAACAGGT	14	470	520	468	-1	pve_scaffold_2365	maker-pve_contig_2365-snap-gene-0.0	14	1243	None	3829	692	20838	No_or_no_constitutive_exon
GTATTGACCCTGGTATGCGGACACTCATGACGGCAGTTGCGGAGGGACAGCT	408	629	358	410	1	pve_scaffold_3232	maker-pve_contig_3232-snap-gene-0.1	60	629	None	3829	692	20838	No_or_no_constitutive_exon
GCGTGTTGGACTAATACTAAATGCCGACCCGTGGGTATGTGGGACACTAGGC	19	338	388	336	-1	pve_scaffold_3416	maker-pve_contig_3416-snap-gene-0.1	19	562	None	3829	692	20838	No_or_no_constitutive_exon
