# Supplementary material for: Widespread Separation of the Polypyrimidine Tract From 3′ AG by G Tracts in Association With Alternative Exons in Metazoa and Plants
Source: Front Genet. 2019 Jan 14;9:741. doi: 10.3389/fgene.2018.00741 (PMC6339879; doi:10.3389/fgene.2018.00741)
Supplement: DATA FILE S2 — Sequences of REPAG 3′ SS from each species of metazoa, plants and protists. [file Data_Sheet_2.zip › Supplementary data 2/Metazoa_Release38_melitaea_cinxia.txt]

REPA_GGG_Sequence	Exon_Start	Exon_End	Pos_-50	Pos_+2	Strand	Chromosome	GeneID	Gene_Start	Gene_End	Gene_Name	Number_of_REPAs	Number_of_REPAs_has_GGG	Number_of_Intron(Intra_genic_Region)	Upstream_Constitutive_Exon
GTGATGCATTTATTGCAGTTCGTATTATGTTAACCGATCGAGGGACGCAGAT	49690	49816	49640	49692	1	scaffold27	MCINX008134	47944	51905	None	6376	233	84026	No_or_no_constitutive_exon
GATTACAATTTATATTCATTAATCTTTCAGAATGTAAATGGGGAAACGAGGT	286162	286460	286510	286458	-1	scaffold1980	MCINX004921	284732	299144	None	6376	233	84026	No_or_no_constitutive_exon
CACGCTCTTTTCTGCACAAATAGTTTTACATGAAATGGGATGAGTTAAAGTG	126563	126682	126732	126680	-1	scaffold821	MCINX015524	121171	138773	None	6376	233	84026	No_or_no_constitutive_exon
GTTTTAGCATCATGTTCAGTAGACAGGACTATAAGAATATGGGATACTAGAG	48406	48507	48356	48408	1	scaffold1773	MCINX003668	46689	61117	None	6376	233	84026	No_or_no_constitutive_exon
TATAAAGAAATATTTCTTGCAGCTGTTCGCGTCATGGGAACAAGACGTAGCT	265439	265630	265389	265441	1	scaffold1782	MCINX003710	255191	271899	None	6376	233	84026	No_or_no_constitutive_exon
CACGACATGTCCGGACATATCCTGAACATACGAGTACACGTGGGGCGCAGGT	401727	401869	401919	401867	-1	scaffold701	MCINX014415	388941	413800	None	6376	233	84026	No_or_no_constitutive_exon
GGTAAGAAGCAACGGTCTCGTGATGCTCCTTCCTCACGGGTACGACGGAGCG	45713	45834	45663	45715	1	scaffold1670	MCINX003131	31632	52017	None	6376	233	84026	No_or_no_constitutive_exon
TACATTCGTAATCGAATGTCGTTACTTTGTTACTCGTTGGGCGAGTGCAGAA	7588	7739	7789	7737	-1	scaffold361	MCINX010062	7588	17302	None	6376	233	84026	No_or_no_constitutive_exon
AAGTGTATCTCTGCCCAGAACAGAAGTAATAAAAAGATTAAGGGAAAGAGGG	313218	313307	313357	313305	-1	scaffold361	MCINX010070	300235	314344	None	6376	233	84026	No_or_no_constitutive_exon
GTGGCCGTTGCAATCGTTGTTATTGTGATATTAGTAGGGGTAATAGCGAGAA	197429	197572	197622	197570	-1	scaffold1984	MCINX004944	197126	206891	None	6376	233	84026	No_or_no_constitutive_exon
CAACGACACTTATCAAATATGTTAAGAGTAATATTTAAAACAACGGGCAGGC	270600	270739	270550	270602	1	scaffold153	MCINX002378	268120	274787	None	6376	233	84026	No_or_no_constitutive_exon
AATGTTTTTAGGGCCGGGTGTCGACGTACCAGCCCCTGACATGGGTACAGGC	190094	190195	190044	190096	1	scaffold2031	MCINX005265	179348	190599	None	6376	233	84026	No_or_no_constitutive_exon
CCAATAAACTTTGTTGTTAACTTAACTACTGTTGTTCTGTATGCGGGCAGGT	81076	81295	81026	81078	1	scaffold1787	MCINX003762	73735	82088	None	6376	233	84026	No_or_no_constitutive_exon
AACAAGGTCCACCGAGGAACATCATAATTCTTGCTCCGGTATTGGGATAGGT	101383	101539	101589	101537	-1	scaffold294	MCINX008546	101383	111248	None	6376	233	84026	No_or_no_constitutive_exon
CTATCATAATCAAGGAAGCCCAAAAGGCTGAAATAACTGAACGGGAAAAGGA	291323	291494	291273	291325	1	scaffold294	MCINX008554	286602	292803	None	6376	233	84026	No_or_no_constitutive_exon
ACACGAGAATGATTGCAACAAATTTTATTATTGTGTATGGGGTGAGAAAGTC	307622	307669	307719	307667	-1	scaffold2000	MCINX005060	301897	312980	None	6376	233	84026	No_or_no_constitutive_exon
GGCGTGCCGTTGTCGTTACTGCCATTATATGTGGTTGGGAGTGATGTGAGTG	43721	43853	43671	43723	1	scaffold1128	MCINX000463	40427	49341	None	6376	233	84026	No_or_no_constitutive_exon
TTACGAAATTTCAGATCCATGGCAGTATTTGATAAGGGACGACGAAACAGAG	264574	264688	264524	264576	1	scaffold2066	MCINX005498	261833	274174	None	6376	233	84026	No_or_no_constitutive_exon
ACGATTACACCGGAGATGAGCGAGGCAGTGCTTCGACACTTGCGGGACAGCT	325938	326071	326121	326069	-1	scaffold2066	MCINX005502	323530	331506	None	6376	233	84026	No_or_no_constitutive_exon
TTGATTTATTATTTCGAAATGAAAATTTAATATTATTTTGTTGGGAACAGGC	281065	281249	281015	281067	1	scaffold2843	MCINX008260	273845	285118	None	6376	233	84026	No_or_no_constitutive_exon
ATGTTTCAAGGTGGAGGGTATACAAGGACACATCATAGCCGAGGGTTCAGAG	14881	14969	14831	14883	1	scaffold1761	MCINX003573	13068	17578	None	6376	233	84026	No_or_no_constitutive_exon
TATCACAAGTAACGGTTCAACTTTTTTTTTCAGTCCATCACAATGGGCAGTA	205093	205230	205043	205095	1	scaffold1254	MCINX001023	200567	205230	None	6376	233	84026	No_or_no_constitutive_exon
TTAATGTTCGAACCTAACGCATGGTACATCGCTCACAGGCTACACGGGAGCC	288068	288263	288313	288261	-1	scaffold383	MCINX010436	283934	290187	None	6376	233	84026	No_or_no_constitutive_exon
ATTTGTACATTTTTAATTTTACAGATTGATTATGGTGGTCACGGGTACAGCC	228712	228824	228874	228822	-1	scaffold1871	MCINX004270	228712	233783	None	6376	233	84026	No_or_no_constitutive_exon
TTTTTCAGCAAGAAGAAAACAATAACATATCGCCAACGTCGGGGAACCAGCT	256092	256408	256042	256094	1	scaffold264	MCINX007540	191713	256827	None	6376	233	84026	No_or_no_constitutive_exon
AGATGAGGAAAGTGGTGACGCACCTAGAGCTAAACGTCGTAGGGCTGCAGAG	25908	26041	26091	26039	-1	scaffold8	MCINX016131	16330	29198	None	6376	233	84026	No_or_no_constitutive_exon
AGGCCAAGTGTAATACTGTTATTGTTTTTAAAGTTCAGTAAAATGGGAAGGC	26958	27092	27142	27090	-1	scaffold588	MCINX013472	17451	39268	None	6376	233	84026	No_or_no_constitutive_exon
TAAGTGATACAAGCTGTATTCGTTATTATAATTAACGGGAAAATAAAAAGCA	120784	120944	120994	120942	-1	scaffold144	MCINX001963	100790	121659	None	6376	233	84026	No_or_no_constitutive_exon
TAAAATTTGTGATATGATGATGGATATAAGGCAGTACCGTCTGGGGGCAGGT	128228	128337	128178	128230	1	scaffold867	MCINX015853	125902	129453	None	6376	233	84026	No_or_no_constitutive_exon
AAGCTGTAGGTCTATCAGAAGAGATGCGATACGCTCGTGTATGGGAACAGGA	82835	82931	82981	82929	-1	scaffold883	MCINX016004	81135	91429	None	6376	233	84026	No_or_no_constitutive_exon
AGAAGGATCAGAGCTAATTCACCACGCTGCTCCAATGTGGGTTGGTGGAGGT	196981	197602	196931	196983	1	scaffold2016	MCINX005169	155676	197602	None	6376	233	84026	No_or_no_constitutive_exon
GGACACGGATCACATTATACTAGATGTGTTAACGTGGGTAAAACGGGCAGGT	133674	133761	133624	133676	1	scaffold2495	MCINX006980	114510	138896	None	6376	233	84026	No_or_no_constitutive_exon
CTCGTGCGTGATATGTGGAGAATCATTTGCTCAGTCGTCAGGGTTAACAGCG	220077	220166	220216	220164	-1	scaffold2495	MCINX006989	219454	224741	None	6376	233	84026	No_or_no_constitutive_exon
TATATGACACTTTTAACAGCGAGATCATTTTGTTTTGTTCCAGGGTGAAGTA	29035	29190	29240	29188	-1	scaffold783	MCINX015173	14502	32467	None	6376	233	84026	No_or_no_constitutive_exon
AAATATGTCTACTAAGAAAAGGTGGCCATTCAATTCAACGGGGTTAATAGAA	38127	38369	38077	38129	1	scaffold825	MCINX015558	28184	38369	None	6376	233	84026	No_or_no_constitutive_exon
GAATAAATGCACTAAATTAATAAATAAATTATTTTAGGGCAATAGATGAGAA	213221	213377	213171	213223	1	scaffold1426	MCINX001842	150109	220142	None	6376	233	84026	No_or_no_constitutive_exon
AACACCTTGTAGGTGTTGCCCCTGGTGCGGCTAGTTCAGTGGTGGGGAAGGT	237880	237947	237830	237882	1	scaffold563	MCINX013215	230380	245650	None	6376	233	84026	No_or_no_constitutive_exon
AAACGAAGCCCCTAATATTTTATGATTGATAATAACACAAGGGCAGTTAGTA	244976	245227	244926	244978	1	scaffold1744	MCINX003500	234199	249120	None	6376	233	84026	No_or_no_constitutive_exon
TTGTCCATAGGAAGTACAAGACCCGACATCAGATTTAGGGGAAATTCAAGTA	15294	15362	15244	15296	1	scaffold2213	MCINX006100	3160	22586	None	6376	233	84026	No_or_no_constitutive_exon
GGTCTCGGGGGCGACACAGGGATACAGTATGGTCGGTGCTGACGGGCCAGGC	231812	232110	231762	231814	1	scaffold1843	MCINX004080	221952	240028	None	6376	233	84026	No_or_no_constitutive_exon
AGCCTTGATGTGTTTATATGTTTATAATTCCTAATAGGGTGAAAGTCAAGAA	240864	241039	240814	240866	1	scaffold1843	MCINX004081	240114	246525	None	6376	233	84026	No_or_no_constitutive_exon
AATATCTACTAATTAATGATCATGTTGTTTGTATTCTCAGGGGACAACAGGA	18244	18311	18194	18246	1	scaffold1595	MCINX002697	13108	32152	None	6376	233	84026	No_or_no_constitutive_exon
AAATGTCCCAGACAATTATAAAATTCTTTTCTTATCGGGCGGTGGTCAAGGT	129682	129748	129632	129684	1	scaffold758	MCINX014931	126869	135073	None	6376	233	84026	No_or_no_constitutive_exon
TCAACATGCGTAATAATACAGCTGATCATATTTGGACAAACGAGGGTAAGAC	91640	91722	91772	91720	-1	scaffold158	MCINX002664	91253	111495	None	6376	233	84026	No_or_no_constitutive_exon
TTTATTTATTTTGGTTTTATTTGGTGCCAAAAGACGTTTTGGGATTACAGGT	36133	36250	36083	36135	1	scaffold77	MCINX015138	35955	61699	None	6376	233	84026	No_or_no_constitutive_exon
CTCGTCGCCCGCTAAACCCGACCGCAACCGTTAACGGGACGAACCAACAGCC	47353	47777	47303	47355	1	scaffold77	MCINX015138	35955	61699	None	6376	233	84026	No_or_no_constitutive_exon
ATTAGAACAGACAATATACGACATATATTGATTTCAGGGCTGAAACGAAGCC	53360	53478	53528	53476	-1	scaffold1529	MCINX002288	52088	69393	None	6376	233	84026	No_or_no_constitutive_exon
AGCTGAGAAGGTTCGCCAGCCGATGAGACAGATGCTGGGTTCGAAGGCAGCG	193290	193415	193240	193292	1	scaffold1416	MCINX001787	171598	195144	None	6376	233	84026	No_or_no_constitutive_exon
AAGAGTAAGTAAATAGTCTAAACTAAGTATAAAAGTAATGGGGGAATCAGGT	118979	119723	118929	118981	1	scaffold1734	MCINX003458	114584	125737	None	6376	233	84026	No_or_no_constitutive_exon
TGATAAGACCACACGTGCAGCAAGAAAGTGTGCAATATGAGAGGGCAAAGTT	149242	149270	149320	149268	-1	scaffold1734	MCINX003462	145560	152191	None	6376	233	84026	No_or_no_constitutive_exon
GGGCCCGCGACATGCCCGCAGTGAAAGTATTCAATATATTCGGTGGGCAGAA	175909	177880	175859	175911	1	scaffold469	MCINX011917	123690	189922	None	6376	233	84026	No_or_no_constitutive_exon
CATAAATAACATATCCTTACAAATTGGTCATTTCCGCTTGGTGGGAGTAGGT	95817	96007	95767	95819	1	scaffold1494	MCINX002144	89118	98581	None	6376	233	84026	No_or_no_constitutive_exon
AGAGAGATGAGAATATGTTTTTTGAAAAATATTAAGAAAGGGTAAAAAAGAC	127089	128530	127039	127091	1	scaffold1494	MCINX002150	124682	128530	None	6376	233	84026	No_or_no_constitutive_exon
AGGTTCGCCATCCACCATCCAACGTAGATCCTAAGAAAGTCTCAGGGAAGGA	203383	203511	203333	203385	1	scaffold1701	MCINX003275	201976	206332	None	6376	233	84026	No_or_no_constitutive_exon
TATATCTAAGTTTTTTTTTTTAATTTTTTTAAACATTTGCAGGGAAAAAGCC	157616	157779	157829	157777	-1	scaffold1853	MCINX004127	155910	162728	None	6376	233	84026	No_or_no_constitutive_exon
AAATAAAACTTTACTATCTCCAGATGGTAACAGAAATCAGGGCACAACAGAA	169351	169446	169301	169353	1	scaffold3044	MCINX008782	153532	172241	None	6376	233	84026	No_or_no_constitutive_exon
GAAAGCTATTTAGTTTAATATCTGTTGGTATATTTTCAGGGGTAAATAAGCC	27422	27844	27372	27424	1	scaffold1862	MCINX004171	13556	28132	None	6376	233	84026	No_or_no_constitutive_exon
CACCTTTGAGGTTAGAGTAACGCTTGGCTCCGGCGCTGCGGGAAGTGCAGCC	193935	195730	195780	195728	-1	scaffold1408	MCINX001708	193935	201307	None	6376	233	84026	No_or_no_constitutive_exon
TCATCCCTTGGAGAGATACAAAGTGGTTCAAATAATTTGGAGGGCTATAGTG	64935	65534	64885	64937	1	scaffold477	MCINX012110	59408	65534	None	6376	233	84026	No_or_no_constitutive_exon
CAAATTCGAAAGCCGGGAAGAGATTCCTGGAGAATTGGGGGACGTAGTAGAC	170255	170607	170205	170257	1	scaffold787	MCINX015221	170072	170607	None	6376	233	84026	No_or_no_constitutive_exon
TCACAAATAATATTATAGCTCATTAATAATTTTTTTTTTTTTTGGGAAAGTG	8250	8264	8200	8252	1	scaffold1223	MCINX000891	2233	15498	None	6376	233	84026	No_or_no_constitutive_exon
GTTGGTGGTGCATCGTCAATGTGGTAATGGACGTCTGGATGAGGGAGAAGAG	174031	174150	174200	174148	-1	scaffold3900	MCINX010569	150633	191024	None	6376	233	84026	No_or_no_constitutive_exon
GTTATTGCGTCTGAAACCAATAAAAAGGAAGCCTTGGCATTAAGGGGTAGGT	131701	132355	132405	132353	-1	scaffold1008	MCINX000026	130507	134028	None	6376	233	84026	No_or_no_constitutive_exon
CTTATTTTTTTTTTATATCGCTATTATTGACACATGGGCTATGATGTGAGGC	4682	4775	4632	4684	1	scaffold151	MCINX002248	4518	17107	None	6376	233	84026	No_or_no_constitutive_exon
AACCAAGCTAGTTTGTCAATTTTGTTGTAATACTTTTTTGGGCTGAATAGGT	63862	63999	64049	63997	-1	scaffold4623	MCINX011760	56845	78002	None	6376	233	84026	No_or_no_constitutive_exon
GGATTAAATTAGTTAATACTACTAAATTTTAATCTTGGAACGAGGGTAAGAA	104936	105313	105363	105311	-1	scaffold2158	MCINX005882	104936	168822	None	6376	233	84026	No_or_no_constitutive_exon
GAGCGTAATTATAGTATAAAAATGTGTAACAAGTAGCGATGGTCGGGCAGGT	18102	18201	18052	18104	1	scaffold1325	MCINX001350	5792	20383	None	6376	233	84026	No_or_no_constitutive_exon
TTTTAATATTATAATTTGCTAATTAAATAGACACTCTTTTTAGGGCGAAGTC	133991	134147	133941	133993	1	scaffold759	MCINX014942	125552	134147	None	6376	233	84026	No_or_no_constitutive_exon
ATTTAATAAGTGTTTCAATCCAACAGTCCAATAGTGATGGGTACTGAGAGCG	21178	21308	21358	21306	-1	scaffold252	MCINX007117	21178	28971	None	6376	233	84026	No_or_no_constitutive_exon
AATAAGACAGAAACCGCTTTAATTTAAATTCAAACTTCAGACGAGGGAAGCC	135993	138792	138842	138790	-1	scaffold664	MCINX014125	135993	139216	None	6376	233	84026	No_or_no_constitutive_exon
TGTCAGTTCGACAAAGAATACGATGATGAAATAAAAAGGGTCGAAAAAAGAA	166938	167982	168032	167980	-1	scaffold664	MCINX014130	164844	168275	None	6376	233	84026	No_or_no_constitutive_exon
TAAGCACTGGTGACGAGCTTGCCCCTGGTAACAATGGGTTCAAGGATCAGGT	67734	67864	67914	67862	-1	scaffold720	MCINX014557	62346	90000	None	6376	233	84026	No_or_no_constitutive_exon
AATGTCGTCTGTTTAACACGTTGATGCAACATAACATTTCGGGTGCACAGTG	2288	2496	2546	2494	-1	scaffold1070	MCINX000236	2288	6622	None	6376	233	84026	No_or_no_constitutive_exon
TAGTGTATTTAACGCATACACCAAATTGTTATTTTATATGGGCGCGACAGCC	150234	150447	150184	150236	1	scaffold872	MCINX015891	143593	150447	None	6376	233	84026	No_or_no_constitutive_exon
AGTGAAATAAATGTTGACGAAGAAAGTATTTCACCTCCAAAAAGGGTAAGAA	26633	27366	27416	27364	-1	scaffold1841	MCINX004063	20785	30792	None	6376	233	84026	No_or_no_constitutive_exon
TAAAACCAGAAACGCTGACAGTGATAGTGGGGACAGTGGGGTCTGGGAAGAG	14557	14668	14718	14666	-1	scaffold1910	MCINX004545	7409	55703	None	6376	233	84026	No_or_no_constitutive_exon
AGCTAAGATCAGACTCATATTGCTGGCGATGTCACTGGGCAGTAGAACAGGT	143975	144139	143925	143977	1	scaffold2731	MCINX007963	141586	162653	None	6376	233	84026	No_or_no_constitutive_exon
TAATTCCAAAATGGGCTCGAGCCGTGGCAATAAATTTCAAATGGGAGAAGGG	46153	46619	46103	46155	1	scaffold923	MCINX016285	40454	46619	None	6376	233	84026	No_or_no_constitutive_exon
TTTTACTTCTGCGAAAGAGTCTAAGATATATATTTAATTTCAGCGGGCAGTT	130158	130280	130108	130160	1	scaffold769	MCINX015037	125410	131529	None	6376	233	84026	No_or_no_constitutive_exon
CGCTGAAGAAGCACTGATCTCCAGTTAGTTAATTAAGAATGGGTACGCAGGG	155950	157978	158028	157976	-1	scaffold935	MCINX016387	155950	167559	None	6376	233	84026	No_or_no_constitutive_exon
TAGAATTTTTAATAATGAATATATAAAATATGGTATGACCACGGGAACAGGC	18882	18948	18998	18946	-1	scaffold1537	MCINX002329	8021	24307	None	6376	233	84026	No_or_no_constitutive_exon
GCTGCCCCGTCCCCCCCACTGTCGAAGTCGTTCCTCTCGGGTAGAGACAGAC	37453	37591	37641	37589	-1	scaffold1537	MCINX002331	29996	45278	None	6376	233	84026	No_or_no_constitutive_exon
TTATTCGAATATTTAAATCACAGTATTGATTTTGAGTCTTTTGGGGATAGGA	115004	115102	114954	115006	1	scaffold1851	MCINX004109	114563	120794	None	6376	233	84026	No_or_no_constitutive_exon
TATGCCATTGACAACAATAGGCAGAAGTTTATTTGGTTTGGGATGATCAGTA	22710	22745	22660	22712	1	scaffold693	MCINX014331	19280	29397	None	6376	233	84026	No_or_no_constitutive_exon
AGCTGATTTAGTCCGTCGTCCATGCGGTCTCAATTCGGGAGGTAGGTTAGGC	41547	41616	41497	41549	1	scaffold693	MCINX014334	39507	41616	None	6376	233	84026	No_or_no_constitutive_exon
AAGAGTGATACTAGTGACTCTCCAAAGAGTACACTCCAGTGGGGTGGCAGTG	96814	96988	96764	96816	1	scaffold1350	MCINX001479	96557	129992	None	6376	233	84026	No_or_no_constitutive_exon
ATGCTATTGAAGCTGCAGTACTCAAAACGAAAGAAATTGGGAAGAAGTAGCT	93197	93231	93147	93199	1	scaffold271	MCINX007914	76162	93269	None	6376	233	84026	No_or_no_constitutive_exon
CGTCCGCACTCCGCACACGTGAAGGCTATTTAATAACGTCTGGGTGGTAGAG	66837	67132	66787	66839	1	scaffold646	MCINX013937	63499	104253	None	6376	233	84026	No_or_no_constitutive_exon
CCCCGAACCCTCCGTCTGTAACATCTTCTACAACTGTATCGAGGGTGAAGCA	7194	7296	7144	7196	1	scaffold2682	MCINX007721	1492	9061	None	6376	233	84026	No_or_no_constitutive_exon
GCAGGTTCTACAAGGGTTCTCCCTACACATTAAAGCTGGGGAATGCGTAGCA	23678	23758	23628	23680	1	scaffold1141	MCINX000522	6481	31825	None	6376	233	84026	No_or_no_constitutive_exon
TTGTGTCAAATCGAATTAAGCTACTATTATAATGAAATACGATGGGACAGTT	29697	30043	29647	29699	1	scaffold1141	MCINX000522	6481	31825	None	6376	233	84026	No_or_no_constitutive_exon
CCCAAGGAGGCAGTGTGCGTGTGAGTGTAAGTGTACACGTGTGGGGGCAGGT	135954	136061	136111	136059	-1	scaffold210	MCINX005695	125710	145499	None	6376	233	84026	No_or_no_constitutive_exon
GTAGTACCAATTATACTACATATTTATTTATTTATATTATAATTGGGTAGTT	66057	66136	66186	66134	-1	scaffold1893	MCINX004439	62613	68188	None	6376	233	84026	No_or_no_constitutive_exon
AAGGTGGACAGAATATGGAAATAAAGATTGATATATCCGAAATTGGGTAGTG	117157	118715	117107	117159	1	scaffold1893	MCINX004444	114516	120770	None	6376	233	84026	No_or_no_constitutive_exon
CCCACATTATTTTGTATCCACGGTCATGACGCTATTGTGACGGGAAACAGAA	118466	121384	118416	118468	1	scaffold1961	MCINX004852	87780	121384	None	6376	233	84026	No_or_no_constitutive_exon
CAAATATGACGGAGAGTTTTATAATGGCTGCTTTTCATCGGATGGGTCAGCG	24342	24417	24467	24415	-1	scaffold150	MCINX002210	22393	26166	None	6376	233	84026	No_or_no_constitutive_exon
GAAAAACGTTATAAAAAAGAAGTGAATATGAAAACGATGAAGGGATCTAGAT	133559	133732	133782	133730	-1	scaffold2914	MCINX008469	35023	133940	None	6376	233	84026	No_or_no_constitutive_exon
AAATATTTAAATAGAATTGAAGTCCACACCAGTAGAGGCGGAGGGGGCAGGT	62161	62395	62445	62393	-1	scaffold284	MCINX008282	49574	87627	None	6376	233	84026	No_or_no_constitutive_exon
AAAGTCAAATTTATCGCAAAGGGATAATATTATATTTTCAAGGGATGTAGGA	134677	134833	134627	134679	1	scaffold898	MCINX016119	133721	138343	None	6376	233	84026	No_or_no_constitutive_exon
TGAACAGCGGGCGCTTGCCCCGCCAGTGATGATTTGTAATACAGGGATAGGA	79555	79695	79745	79693	-1	scaffold932	MCINX016354	78774	81335	None	6376	233	84026	No_or_no_constitutive_exon
GTCGTTAATTACAGATTTGGTCGCAAGATGGCGGCAGTGTTTGCGGGAAGTA	99243	99359	99409	99357	-1	scaffold1590	MCINX002680	96026	105866	None	6376	233	84026	No_or_no_constitutive_exon
GTTTTGTTAAATGATCAAAAGTAATGACTATTGTCGTTTTTGGGTGACAGGT	136830	136872	136780	136832	1	scaffold2521	MCINX007102	135408	137445	None	6376	233	84026	No_or_no_constitutive_exon
CAGTACTCGTGGGAACTAACGTGATTTACTGCATCTGGGCTGATGGAAAGCA	68913	69039	69089	69037	-1	scaffold1752	MCINX003540	68913	89392	None	6376	233	84026	No_or_no_constitutive_exon
AGGTCGGCCGGTGGGGAGCCGAGTGGCCGAGTTGACTCGCTCGGGAGAAGGG	104867	105429	105479	105427	-1	scaffold2336	MCINX006523	98031	113607	None	6376	233	84026	No_or_no_constitutive_exon
TGCGGGCACAGGGCCTGGTCGCGCGTGGTCGCCTCTGGGTAGTGAGGCAGCG	51462	51590	51640	51588	-1	scaffold98	MCINX016634	38271	53748	None	6376	233	84026	No_or_no_constitutive_exon
TAGGAAATATGTATAAAGAGAGTCATTTTGTACACGCTATCCGGGAATAGTC	120768	120840	120890	120838	-1	scaffold2729	MCINX007952	120315	135969	None	6376	233	84026	No_or_no_constitutive_exon
AGCTCGTTTAGTAGTAGCAGGCGCAATGTCTGGTTTATTTGGGGTTGCAGCT	108739	108811	108689	108741	1	scaffold4882	MCINX012315	99438	108811	None	6376	233	84026	No_or_no_constitutive_exon
CAACGCAAGTAAAATTGCGAGAAAATTTTAGTAAATTGGGAATAATATAGAA	12102	12288	12052	12104	1	scaffold1469	MCINX002026	9136	22854	None	6376	233	84026	No_or_no_constitutive_exon
AGAACAGCCAGTATCGTACTGATATAGTGTTGTCTCTCCTAGGGCAACAGCA	21055	21149	21005	21057	1	scaffold1081	MCINX000297	4656	24799	None	6376	233	84026	No_or_no_constitutive_exon
AAAAATGTATTTTTTTCCAGTTACATTCCAACAAGATTATGGGGATTTAGTG	6712	6855	6905	6853	-1	scaffold2520	MCINX007083	5880	9320	None	6376	233	84026	No_or_no_constitutive_exon
CGTCTGAAAATATCCGGTAATTCCACACGGCGTGTCAAATGGGATACAAGAC	54166	54263	54116	54168	1	scaffold584	MCINX013393	46638	60873	None	6376	233	84026	No_or_no_constitutive_exon
ATTGATACTTCATTGAAACTGTTTAAAAAGTAATTTGGGAGTTATAAAAGAC	25770	26063	26113	26061	-1	scaffold1728	MCINX003401	25770	27755	None	6376	233	84026	No_or_no_constitutive_exon
AACGAAAATCTTTCAGTGACATGAACATGACTTAATAATGGGCATAAAAGCC	98031	98168	97981	98033	1	scaffold1294	MCINX001221	92889	98865	None	6376	233	84026	No_or_no_constitutive_exon
ACGTAGCAGACTCAGCGTGTAGCGGTACAGCTTATCTCTCGGGAGTCAAGGC	91971	92095	91921	91973	1	scaffold241	MCINX006776	83455	99177	None	6376	233	84026	No_or_no_constitutive_exon
TGAGAAAAAGTAGTCAGGGTTGAAAATATCACTATTATTGTAGGGTAAAGAA	96255	96387	96437	96385	-1	scaffold2182	MCINX005993	95150	108704	None	6376	233	84026	No_or_no_constitutive_exon
AAGCCCAACAAGCGCTGCGAGGTGAAAGCGAACCTCGAGACGAAGGGCAGGA	2582	2623	2673	2621	-1	scaffold1969	MCINX004879	5	18007	None	6376	233	84026	No_or_no_constitutive_exon
ACCAGATATTGATATTCGTAAGTTTCTATTTGTATAATTTTATGGGAAAGAG	97195	97237	97287	97235	-1	scaffold682	MCINX014268	94556	98565	None	6376	233	84026	No_or_no_constitutive_exon
GAACAATCCGTACATACGGGAGCGAGTACGCCTCTACCGTCTGGGGGTAGTG	27068	27136	27018	27070	1	scaffold2571	MCINX007263	5776	28338	None	6376	233	84026	No_or_no_constitutive_exon
TGCTTTATCTTCGGAAGAACACTTGGAATACATGAGGGAGATAAATGAAGCG	37683	37775	37633	37685	1	scaffold708	MCINX014471	27524	37775	None	6376	233	84026	No_or_no_constitutive_exon
AACCGCCCTACAACGTTGCAGGCCGTAAAGTAAAGTTATGGCAAGGGCAGTT	57901	58099	58149	58097	-1	scaffold337	MCINX009607	57901	72508	None	6376	233	84026	No_or_no_constitutive_exon
ATTGGTTTAACATTGTCTCTTAATCTTCTTCATATTGTACAGGGTAACAGAA	67658	67739	67789	67737	-1	scaffold2325	MCINX006505	61423	77325	None	6376	233	84026	No_or_no_constitutive_exon
GAATGGGGCAGTAAGGGCGTAGCGGTGAGCTGAGTCATGGTGGGGCGTAGGT	19691	19840	19641	19693	1	scaffold2509	MCINX007030	1237	33267	None	6376	233	84026	No_or_no_constitutive_exon
ATTCCAAGGTCAGGCAATGTGGCTCTTGTTGGCTGCTCCTACGCGGGCAGTA	13004	13096	13146	13094	-1	scaffold675	MCINX014211	2897	17405	None	6376	233	84026	No_or_no_constitutive_exon
TACAAGAGATCAGGAAGAAACATATGATATGGTGTATCAATGGCGGGAAGTT	50849	51085	51135	51083	-1	scaffold1738	MCINX003475	47601	90790	None	6376	233	84026	No_or_no_constitutive_exon
GGAGCGTCGTGTATGAGAGACAAAATATTCGCTGCTCTCGCGCGGGACAGGG	75291	75343	75393	75341	-1	scaffold2448	MCINX006842	69661	82421	None	6376	233	84026	No_or_no_constitutive_exon
GAGAATACAAGGCACAATGTAACATGTATTTGTCTGCTTGGACGGGGCAGGG	85072	85211	85261	85209	-1	scaffold4230	MCINX011104	79066	87931	None	6376	233	84026	No_or_no_constitutive_exon
CTTAGTGATTCAAATTATTACAAAAAAAAACTCTAGCTGGGTAATGCAAGGA	78427	78673	78377	78429	1	scaffold1312	MCINX001311	77556	78673	None	6376	233	84026	No_or_no_constitutive_exon
TTTAGGCATAAAAGCTGGCTTAATGAGAACGTATGATTCGATGGGTCAAGAC	87077	87294	87027	87079	1	scaffold2697	MCINX007787	74160	93283	None	6376	233	84026	No_or_no_constitutive_exon
ATACGACAAGCATTTAATATTCCTAAAAATGTTCTCACTGTGATGGGAAGTG	92482	93030	92432	92484	1	scaffold595	MCINX013551	88317	96929	None	6376	233	84026	No_or_no_constitutive_exon
GTGATGGTGTGAGAGAAGGCCCGTGTGACCGTGTAGTGGGGATGAAGCAGGT	46046	46215	45996	46048	1	scaffold2070	MCINX005532	29887	50336	None	6376	233	84026	No_or_no_constitutive_exon
TTTTTTTTTCATTATTCCAGATGTCTTGAAGCTACGTGTTATGGGACCAGTA	51937	52004	52054	52002	-1	scaffold1520	MCINX002260	50416	81284	None	6376	233	84026	No_or_no_constitutive_exon
GTTACCGCAGATTCAGGACCCGAAAACGTGATTATAATTTGGGATAGCAGCG	85336	85496	85286	85338	1	scaffold1600	MCINX002733	81906	95084	None	6376	233	84026	No_or_no_constitutive_exon
TGACGAAACGAAATATAGAAACTATTGAATTTCTTCTCCACCTAGGGAAGGG	18084	18338	18388	18336	-1	scaffold426	MCINX011139	9424	23219	None	6376	233	84026	No_or_no_constitutive_exon
TTTGTATTGCGTCATTGATTTAACAAAATTTAATTGTTTAAGGCGGGAAGCA	55077	55210	55260	55208	-1	scaffold4139	MCINX010888	46029	84553	None	6376	233	84026	No_or_no_constitutive_exon
CACGGCAGTCAGTAATGTATTTCAACTAACGAGTGTGGTGGGGCGGTCAGGT	18694	18865	18644	18696	1	scaffold660	MCINX014060	10364	20392	None	6376	233	84026	No_or_no_constitutive_exon
ACAGTTATGCAGAGTTTCACAGCTATGAGAAAAGCTAGGGAGGAATTCAGAG	8893	9020	9070	9018	-1	scaffold2653	MCINX007545	300	9587	None	6376	233	84026	No_or_no_constitutive_exon
GGAGGCAAAGAGAGGCATATGTGTTAGAAACCAGCTTCTTTTATGGGAAGGC	63026	63177	63227	63175	-1	scaffold4078	MCINX010767	61449	63820	None	6376	233	84026	No_or_no_constitutive_exon
ACAAATTTTCTAGGTGCATGTATATCTCAGGAGTACCGGGTACTGGAAAGAC	66783	66906	66733	66785	1	scaffold4078	MCINX010768	64231	66906	None	6376	233	84026	No_or_no_constitutive_exon
AGGTACTCGCGCTAAGATGCACGAATACAAAAATTGTAACTTGGGAAAAGTT	42111	42223	42273	42221	-1	scaffold1465	MCINX002018	38737	68157	None	6376	233	84026	No_or_no_constitutive_exon
GGGACTGAGTTTCGATCTCGATAAACAAACCTGCGACTGGAAGGGTAAAGTG	32738	32840	32688	32740	1	scaffold1614	MCINX002823	28085	36395	None	6376	233	84026	No_or_no_constitutive_exon
TGGTGCTTGCTTTTATTCTATACTTGGTTTGATTATCCCGGGAATCATAGAA	45466	45614	45664	45612	-1	scaffold4578	MCINX011619	37397	58098	None	6376	233	84026	No_or_no_constitutive_exon
TATATTCAATTTTTAAATTACAGAATCAGCAGAGAAATGGGGGTGGAGAGAT	11465	11642	11692	11640	-1	scaffold791	MCINX015245	10342	14329	None	6376	233	84026	No_or_no_constitutive_exon
CTGGGTCCGCGCCGGTGGCAAGTGACAAGCGGTAGCGGGTAACGGTGTAGGT	29786	30022	29736	29788	1	scaffold4754	MCINX012062	27200	31375	None	6376	233	84026	No_or_no_constitutive_exon
TACTGTCAGTGTCTCGAGACAGAAGTGGACCTTATTTAGAAGGGTACAAGAT	14584	14709	14534	14586	1	scaffold4521	MCINX011506	6483	17206	None	6376	233	84026	No_or_no_constitutive_exon
ACCATAGGTACAAACTATGACTTTGTTTATCCTCTGGGTAAAGTAAAAAGAT	14169	14495	14119	14171	1	scaffold1624	MCINX002891	13510	14658	None	6376	233	84026	No_or_no_constitutive_exon
AGGTGCGCGGCGGCCAGACGGCCAGCTTCGCGCTCAAGAAGGTGGGTGAGGG	41136	41343	41086	41138	1	scaffold4202	MCINX011049	30463	45676	None	6376	233	84026	No_or_no_constitutive_exon
ATAATGTTTTGATAAGATATGAACCACAATCTTCGTTAAATTGGGAAGAGGC	18268	21683	21733	21681	-1	scaffold2063	MCINX005474	18268	23709	None	6376	233	84026	No_or_no_constitutive_exon
GAGTCTTGGAACCTGAGCCAGGAAACTGGAGTATTATAGTGGGAAGTGAGGA	15808	15917	15967	15915	-1	scaffold4561	MCINX011602	1607	20998	None	6376	233	84026	No_or_no_constitutive_exon
AAAATGACAGAAATAGTAATGAAAAAGAACAACTGACCAGGGAATATAAGCA	7627	8050	7577	7629	1	scaffold387	MCINX010515	5328	8050	None	6376	233	84026	No_or_no_constitutive_exon
GGCTATAAAAGAGTTTGAATATAAAGTAAATTTTCGTGATGGGATCACAGGG	52416	52533	52366	52418	1	scaffold1574	MCINX002599	45434	53841	None	6376	233	84026	No_or_no_constitutive_exon
TAAGTATATTTTTACAGAGTGCTTTAGAATACCTTGATGGTGAAGGGCAGCA	44132	44340	44390	44338	-1	scaffold2359	MCINX006601	40637	57589	None	6376	233	84026	No_or_no_constitutive_exon
CCATGACGGTAGCTCAATGCGGTACACTAACACTGATTGGGAAGCTAAAGAA	41468	42517	41418	41470	1	scaffold6093	MCINX013622	35717	42517	None	6376	233	84026	No_or_no_constitutive_exon
TATCGTTAATATTTGTACTTCTGTATTTTTTAAAATGATTGGGATATTAGAT	23590	23648	23698	23646	-1	scaffold3124	MCINX008975	7673	39258	None	6376	233	84026	No_or_no_constitutive_exon
CGTCCGGATAGTGCCAACGTAAGTCAATAAAGACCCGGGGGGGGCACTAGGG	44487	44925	44975	44923	-1	scaffold2474	MCINX006928	43217	46066	None	6376	233	84026	No_or_no_constitutive_exon
ATATTTTCTTTAACACTTAATGTTTACAGCTATGGTCTTTGGGATTGAAGCT	11134	11229	11279	11227	-1	scaffold1538	MCINX002342	1200	16625	None	6376	233	84026	No_or_no_constitutive_exon
ATTTTTTCTAGAACCCCAAACTGAGAAGCAGTGGTGGGAGACAATGGAAGGT	2847	2967	3017	2965	-1	scaffold3263	MCINX009323	516	22369	None	6376	233	84026	No_or_no_constitutive_exon
ATGTATAGCGGTATACCAATAATAAAATCATACAATTCCAGGGGGTCAAGTG	50949	51111	51161	51109	-1	scaffold3281	MCINX009369	47958	59793	None	6376	233	84026	No_or_no_constitutive_exon
TTCGTTAAATGTCATACGAGATCCGTATGCTGGACGTGGTGGGTCCGGAGGT	30132	30863	30913	30861	-1	scaffold3368	MCINX009583	30132	36868	None	6376	233	84026	No_or_no_constitutive_exon
TATAATCATTATAGGCTTCAGTATCAACTGAGTTACGGGAATTAGAAGAGCG	15167	15643	15693	15641	-1	scaffold1685	MCINX003208	8165	17603	None	6376	233	84026	No_or_no_constitutive_exon
ATCCAATTATTTTTCAGGTATTTTATATTATATTTATATGGGAATGCTAGCA	27925	28039	28089	28037	-1	scaffold673	MCINX014202	24306	29098	None	6376	233	84026	No_or_no_constitutive_exon
GATATACCTACGTAATTTTAATTCTATATTTTAATTTCGGGTGAAATAAGAT	25585	26639	25535	25587	1	scaffold57	MCINX013340	25113	29378	None	6376	233	84026	No_or_no_constitutive_exon
TATCAATGTTGTCTGTGCCGACCGTTTTCTACCGCCCTCAAGGGCGGGAGGA	25944	26036	26086	26034	-1	scaffold1388	MCINX001641	23748	27761	None	6376	233	84026	No_or_no_constitutive_exon
AAACAAAGAACATCCAAGAGTCGTGATATCAAGATCTCACCCGGGTAAAGTT	41310	41623	41673	41621	-1	scaffold4181	MCINX010994	38586	43265	None	6376	233	84026	No_or_no_constitutive_exon
ACACTTTAAAACCAAGAACAAACAAATTGAAATAAATTTAAAGGGTATAGAT	45788	45806	45738	45790	1	scaffold1666	MCINX003106	32725	45806	None	6376	233	84026	No_or_no_constitutive_exon
CAAAATTTATCAATTCTTTATCTTAATTAAATTGTATTTTTTTAAGGGAGGA	57239	57326	57189	57241	1	scaffold392	MCINX010610	39782	62722	None	6376	233	84026	No_or_no_constitutive_exon
ATTCGACTTTTCTAATTACAATTTTTATAATATAAATATAGGGTGGGCAGTT	4441	4582	4632	4580	-1	scaffold3788	MCINX010329	228	6701	None	6376	233	84026	No_or_no_constitutive_exon
GTTACAAAGGACGCCGGAAGACGTAGCGCAGTTTCTACATAAGGGCGAAGGG	20928	21049	21099	21047	-1	scaffold2364	MCINX006636	16787	55181	None	6376	233	84026	No_or_no_constitutive_exon
GAAAACGTACAGTTTATTTGCATAAACATAAATTTATTTGTGGGGTACAGGC	31696	31824	31646	31698	1	scaffold1791	MCINX003810	6303	33387	None	6376	233	84026	No_or_no_constitutive_exon
CCTAAAAATATGTAAAAATTCTATGAATATAATATGGGTGGTGGTGGCAGTT	59928	60088	59878	59930	1	scaffold3282	MCINX009372	56248	60366	None	6376	233	84026	No_or_no_constitutive_exon
AGAAGGACAAAGAAAAGAAGACCAAAGATAAAGAAGGTAAAGAAGGGAAGGA	3374	3484	3324	3376	1	scaffold5025	MCINX012516	1554	8306	None	6376	233	84026	No_or_no_constitutive_exon
ATTATCATTCGAAGATCTCCAAAAACTGAAAGAGAGAGTTGGGGCTAAAGTG	11776	11937	11987	11935	-1	scaffold6464	MCINX013923	10145	13351	None	6376	233	84026	No_or_no_constitutive_exon
ACTTTTAGTCAGCAGTTTAATATATTTTAATGATCACAGGGAGCAACAAGTC	24275	24391	24441	24389	-1	scaffold6464	MCINX013925	21788	26657	None	6376	233	84026	No_or_no_constitutive_exon
ACTTCGACCTAATGTTAGAAATGTGTGAAAAACTTATCAAAGAAGGGAAGGC	53102	53181	53231	53179	-1	scaffold6464	MCINX013927	29957	58057	None	6376	233	84026	No_or_no_constitutive_exon
TATATTTATTCATATTTTTGAAATATACATATGTCCTTAATGGGAACCAGAT	9776	9949	9999	9947	-1	scaffold6693	MCINX014168	9088	25645	None	6376	233	84026	No_or_no_constitutive_exon
TTGTCTAAAAATTTTAGATGGACCCTAGAAACGTTCAAACTAGGGTATAGCC	44575	44637	44525	44577	1	scaffold4326	MCINX011267	43451	57211	None	6376	233	84026	No_or_no_constitutive_exon
AACTGAACGAGACATTCGGCCCCTGTGGGATCCCACGCGTGGGGTGGCAGAT	50668	50822	50618	50670	1	scaffold4168	MCINX010959	39630	57975	None	6376	233	84026	No_or_no_constitutive_exon
CCGATACTGGCGTTTACGAATGCACCCTGTATAACCGTCGTACGGGAGAGGC	7785	7952	7735	7787	1	scaffold3501	MCINX009806	41	22811	None	6376	233	84026	No_or_no_constitutive_exon
ACATTGAATTGATCTATAAAACATTTTGTATTATTTTATCACTTAGGGAGAG	55701	55759	55809	55757	-1	scaffold572	MCINX013296	50916	58181	None	6376	233	84026	No_or_no_constitutive_exon
AACAAGTATGGCGTTTGGTTGCAGCGTTCTCGTCCAAATTGGGCTACGAGGA	7727	7838	7888	7836	-1	scaffold958	MCINX016529	3116	15316	None	6376	233	84026	No_or_no_constitutive_exon
TTCTGCACTCTTATATATATTTACTACAGGAGTTGCTGATGGAGTGGGAGGC	37026	37185	36976	37028	1	scaffold958	MCINX016533	35341	49226	None	6376	233	84026	No_or_no_constitutive_exon
ACCGTGGGAGGTGCACGTGCCTGATGAATATGTGATGGCGGGCAACGCAGCT	41720	41815	41865	41813	-1	scaffold3012	MCINX008698	41720	55502	None	6376	233	84026	No_or_no_constitutive_exon
ACAAATCACAAACTCAAAATCCCATTGGTCCGCCAGTGGGTATGGTGAAGCA	50178	50335	50385	50333	-1	scaffold998	MCINX016660	45928	51905	None	6376	233	84026	No_or_no_constitutive_exon
AATGCTTATTTAGATGAATTACAATAAAATTTCACTATGAACGGGTTAAGTT	23527	24160	23477	23529	1	scaffold1278	MCINX001118	23377	27128	None	6376	233	84026	No_or_no_constitutive_exon
GTGGGGTGATTATGGTCGTATAGAAGGAAAAAAAGTTTTCATGGGTGTAGCG	25594	25664	25714	25662	-1	scaffold1305	MCINX001279	24857	31620	None	6376	233	84026	No_or_no_constitutive_exon
CATAAAAATATTCCTAGTTAAACATATTATTAACGTTAATGGGATTATAGAT	52839	52860	52789	52841	1	scaffold4208	MCINX011065	44977	52860	None	6376	233	84026	No_or_no_constitutive_exon
ATTATTTTTACAAGGTTGTCGAGCGTGTTCCTGGGCTGTGGGATGGGTAGGT	48843	48980	49030	48978	-1	scaffold1180	MCINX000709	47052	50694	None	6376	233	84026	No_or_no_constitutive_exon
ACGCAAGAAAGGAATTAAACGACATCCGATTCGAATTCATAACGGGCAAGGA	23012	23156	22962	23014	1	scaffold258	MCINX007323	1321	24571	None	6376	233	84026	No_or_no_constitutive_exon
ATCGATAACTGCATTTTAGGATCTCTTAGAAGATGGGGACATATACAAAGTG	48057	48227	48007	48059	1	scaffold3196	MCINX009138	44777	51513	None	6376	233	84026	No_or_no_constitutive_exon
CAGAGAGACGGCCCCTAAAAAGGGAAACTTTCAGACCGCCATGGGTTAAGGA	29612	29729	29562	29614	1	scaffold3771	MCINX010305	29542	33179	None	6376	233	84026	No_or_no_constitutive_exon
ATGGGGTCGTCGGAGGATAGCTGTCGGTGAAGTAGTCGCTGGGATCGCAGTG	48226	48323	48176	48228	1	scaffold567	MCINX013247	47883	49759	None	6376	233	84026	No_or_no_constitutive_exon
AAAAGCAGAAGGCGTAATAACAGATGGGGATATCAAAGGTTGGGAAAAAGAG	5667	5786	5836	5784	-1	scaffold4697	MCINX011913	418	12031	None	6376	233	84026	No_or_no_constitutive_exon
ACGGAACAAGGAGGCTGCATTCTCCAATTACAGGCTGTGGGAGAGCGCAGGA	43089	43214	43039	43091	1	scaffold3114	MCINX008966	24768	45324	None	6376	233	84026	No_or_no_constitutive_exon
ACCTATGAGACCTTGATCTCCCTTATCTCCTTTTAAGCCGGGGAGACCAGGA	10176	10426	10126	10178	1	scaffold850	MCINX015696	9683	13939	None	6376	233	84026	No_or_no_constitutive_exon
AAAAATTACAGAAATATACTTTTTAATTTTCAGTTATTCAAAATTGGGAGAT	11427	11676	11726	11674	-1	scaffold206	MCINX005528	11427	13401	None	6376	233	84026	No_or_no_constitutive_exon
TGTATTTTTGTATTTTATTATTTCAGGTTGATTGGCAATGGGAAGACCAGGA	33101	33245	33295	33243	-1	scaffold1852	MCINX004113	32089	36659	None	6376	233	84026	No_or_no_constitutive_exon
CAAACTAAATTCCCAGGTAATATTCGGTCATCATAAGCATTTGATGGGAGTA	13366	13461	13511	13459	-1	scaffold4628	MCINX011772	13311	24635	None	6376	233	84026	No_or_no_constitutive_exon
ATAATGTCTTCAACTTTATATGATAAAATCATTAATAAAGAGGGTACCAGAC	21605	21717	21767	21715	-1	scaffold1095	MCINX000362	17353	24884	None	6376	233	84026	No_or_no_constitutive_exon
AAGGTGGAATGTGAAGGAATTGGAGGAAGCTTAAGAAAACGTCGGGCAAGTT	15461	17297	17347	17295	-1	scaffold2103	MCINX005649	2776	20986	None	6376	233	84026	No_or_no_constitutive_exon
AAATATTTTTTTATTTCAGATGCTCATTGCCCTGTCGGGGAAGCTGACAGGA	25328	25402	25278	25330	1	scaffold2103	MCINX005650	21301	34839	None	6376	233	84026	No_or_no_constitutive_exon
CCGCGGTTCTCCAGGTCAACCGGGTAGACCAGGTTTTATGGGTATAATAGGT	23956	25939	25989	25937	-1	scaffold2631	MCINX007428	18819	39377	None	6376	233	84026	No_or_no_constitutive_exon
GTGTCTTCGCGAATTTAGAACACGACCATTTATCGAATGCAACGGGCTAGGT	19881	20002	20052	20000	-1	scaffold2631	MCINX007428	18819	39377	None	6376	233	84026	No_or_no_constitutive_exon
ATCCTATTTCAGACAACAGATTTCCAAGATAATCTCATAAATGGGTACAGGA	12342	12486	12292	12344	1	scaffold5837	MCINX013368	6754	16401	None	6376	233	84026	No_or_no_constitutive_exon
ATTATATATGATATTTTTTTTAGATTCATAAATTTCTCCAATGGGTTAAGGG	25192	25360	25142	25194	1	scaffold5068	MCINX012569	23152	41342	None	6376	233	84026	No_or_no_constitutive_exon
AACAATTTAATAAATAAGTGTCATATTAAATGCTTGTTCCAGGGGGACAGCG	10476	10633	10683	10631	-1	scaffold1251	MCINX000992	10476	14274	None	6376	233	84026	No_or_no_constitutive_exon
GTATTTATTCACGGAGTTACTAGAACTCGTAGATTTAGATCTGGGTAAAGGT	14879	14953	15003	14951	-1	scaffold1332	MCINX001386	1883	22103	None	6376	233	84026	No_or_no_constitutive_exon
TCTTAAGTTTCAAAGGCTAATAAATCATTATTTCAGGTGTGGGAAATGAGGG	11050	11206	11256	11204	-1	scaffold3042	MCINX008769	5097	14716	None	6376	233	84026	No_or_no_constitutive_exon
TTATAAATCAATGAAATCGTTATTTTTTTTTTTTTTTTGGGGGGGACTAGGT	31476	31583	31426	31478	1	scaffold3437	MCINX009696	29502	33028	None	6376	233	84026	No_or_no_constitutive_exon
ATATTGTGATTGAATTTTAGGTACCATTCTGTCCAATGGTGGGTAGTGAGGT	3980	4125	3930	3982	1	scaffold2819	MCINX008204	2069	8052	None	6376	233	84026	No_or_no_constitutive_exon
TACTCGAGTAGAATTAGATGCACATGAGAAATGTAAAATGAGGGTTTGAGCG	6983	7121	7171	7119	-1	scaffold1611	MCINX002803	6346	11460	None	6376	233	84026	No_or_no_constitutive_exon
TCAGGCTCAAGATGCACCAGACATTGATGCATCCTGCCAAATATGGGTAGGA	21658	22003	21608	21660	1	scaffold2941	MCINX008530	20916	25839	None	6376	233	84026	No_or_no_constitutive_exon
GAAGAGGAATTGGATGGGGGTGGTGAAGAAAGTCTTGGCGAGGGTGACAGAC	11813	11977	11763	11815	1	scaffold3143	MCINX009009	3978	19850	None	6376	233	84026	No_or_no_constitutive_exon
TTTTTTCAGAGCATCTTAGATAATAATGATTCAAAACTGACAGAGGGTAGAT	8501	8686	8451	8503	1	scaffold2098	MCINX005621	7014	8686	None	6376	233	84026	No_or_no_constitutive_exon
ATAATTGAAGTTGCTGGTCAAAAAATAAAACTAGCAGATTTGGGATACAGCT	2568	2653	2703	2651	-1	scaffold359	MCINX010018	400	3214	None	6376	233	84026	No_or_no_constitutive_exon
TAGATGTGGTTTGTGTTTAAATATTGTAATCAAAGTTTTTTGGGTGATAGTT	16964	17135	16914	16966	1	scaffold6500	MCINX013963	9157	21506	None	6376	233	84026	No_or_no_constitutive_exon
AAAGATAAAACATACGTAAAGTATAAGTTAATGGTGAAAATTGGGAAAAGAC	13301	17083	13251	13303	1	scaffold4881	MCINX012303	11400	17083	None	6376	233	84026	No_or_no_constitutive_exon
TTATTGAAATTAAATTAATTAAGTTAATGTAATTGTTTGTAGGGTAACAGCG	5260	5361	5210	5262	1	scaffold3835	MCINX010398	442	8462	None	6376	233	84026	No_or_no_constitutive_exon
CATTGTATACTCAGCTGACGGGCGCCGACACAGACGCAACGGGAGTACAGTT	11806	11953	12003	11951	-1	scaffold3546	MCINX009888	11806	16872	None	6376	233	84026	No_or_no_constitutive_exon
ATGTAACCAACAGGAAGTCGGAATATTTATACGTTGGGTGGGGTTTGAAGAA	17097	17205	17047	17099	1	scaffold3901	MCINX010571	9834	17205	None	6376	233	84026	No_or_no_constitutive_exon
ACCGCGGTGATCTTGTACAGTTGGTCGATTTCTGAATTTCCGGGAAACAGAG	8341	8664	8714	8662	-1	scaffold2169	MCINX005923	8019	15611	None	6376	233	84026	No_or_no_constitutive_exon
ACTAGGTACCCAAAGGAGCGCTGTTACTTGGACCACCGGGGTGTGGTAAGAC	4266	4373	4423	4371	-1	scaffold6816	MCINX014263	490	15692	None	6376	233	84026	No_or_no_constitutive_exon
ATTTCAGCAATTGTTAGATGAGTACCCAAAATGTTTCATCGTGGGTGCAGAC	6311	6504	6554	6502	-1	scaffold6626	MCINX014082	2917	7195	None	6376	233	84026	No_or_no_constitutive_exon
ATTTAAACTACGAGCAAACAGGGATAAGTGCGCTTTTGCTCGGGAGCAAGTC	2281	2442	2492	2440	-1	scaffold3302	MCINX009413	384	4836	None	6376	233	84026	No_or_no_constitutive_exon
TGAGTGTCGACGTGCCGCGCTGGGATGCCACCACTACCCGGGATGCACAGTT	384	1686	1736	1684	-1	scaffold3302	MCINX009413	384	4836	None	6376	233	84026	No_or_no_constitutive_exon
AAGAATGGAATTTAAAGGATTAACGGGACAATTCGAGTGGGTGGCGGAAGGC	9078	9424	9028	9080	1	scaffold2233	MCINX006170	8614	9424	None	6376	233	84026	No_or_no_constitutive_exon
AGGTTGCTCTCTGTTGGTGTATTTGGGGGCGTTTGGTAAAATAATGGGAGTT	3863	4016	3813	3865	1	scaffold3380	MCINX009611	490	12519	None	6376	233	84026	No_or_no_constitutive_exon
TTTTTATAAATAAATACTTATAAATTAATCAAGAGATGGGGAGAAGTAAGAA	3595	3887	3937	3885	-1	scaffold7832	MCINX015164	892	6032	None	6376	233	84026	No_or_no_constitutive_exon
CTGTACTGTGAATTTTGAGTTTTTTGTTAGCTATGGATTTGGGAATGTAGCT	4993	5134	5184	5132	-1	scaffold8182	MCINX015489	149	5953	None	6376	233	84026	No_or_no_constitutive_exon
GTTCGGAAATTGCGAAACCTTTCATAAATACTCCGAGTGAGTGGGTGTAGGT	5638	5858	5908	5856	-1	scaffold7831	MCINX015163	2122	9287	None	6376	233	84026	No_or_no_constitutive_exon
GATAAAATAAAAATTGAATAATTTTTCTTTGGTATAATTTTCGAGGGCAGAT	4595	4695	4745	4693	-1	scaffold8344	MCINX015618	200	8307	None	6376	233	84026	No_or_no_constitutive_exon
TTATTAATATTCATTTTCACCTAAATGTGCCAGACGTTTAACGGGAGCAGGT	3893	4039	4089	4037	-1	scaffold5060	MCINX012559	1150	5986	None	6376	233	84026	No_or_no_constitutive_exon
TTTTTATGTCCCCTACATTTTGTGTTTAATTGCAAGACTTTGGGTGTAAGGG	3495	3879	3445	3497	1	scaffold2946	MCINX008540	1191	6675	None	6376	233	84026	No_or_no_constitutive_exon
GCCTGTGCTAGCGATCCGTCTGGATTCTTTACTATCCTAACGGGAGATAGGT	398	520	348	400	1	scaffold8127	MCINX015435	72	4762	None	6376	233	84026	No_or_no_constitutive_exon
TTGTTGAGACGATGTTCCTAAGTGTCCGTGTGTCTCTGTGTGTCAGGGAGCG	3474	3614	3424	3476	1	scaffold7645	MCINX014972	64	5615	None	6376	233	84026	No_or_no_constitutive_exon
