# Supplementary material for: Widespread Separation of the Polypyrimidine Tract From 3′ AG by G Tracts in Association With Alternative Exons in Metazoa and Plants
Source: Front Genet. 2019 Jan 14;9:741. doi: 10.3389/fgene.2018.00741 (PMC6339879; doi:10.3389/fgene.2018.00741)
Supplement: DATA FILE S2 — Sequences of REPAG 3′ SS from each species of metazoa, plants and protists. [file Data_Sheet_2.zip › Supplementary data 2/Protists_Release38_toxoplasma_gondii_p89.txt]

REPA_GGG_Sequence	Exon_Start	Exon_End	Pos_-50	Pos_+2	Strand	Chromosome	GeneID	Gene_Start	Gene_End	Gene_Name	Number_of_REPAs	Number_of_REPAs_has_GGG	Number_of_Intron(Intra_genic_Region)	Upstream_Constitutive_Exon
TCTCACATTAGGTCCCGCCCAAACTGATCTCTGTATGTGGGGACGAACAGGA	26049	26244	26294	26242	-1	asmbl.1621	TGP89_217390	25445	31974	None	858	174	36130	No_constitutive_exon_found_in_species
CGTGTATTTAGTTTTCGTATTTTTGTGCAAACTGTTCGGTGGGTATGCAGGT	179408	179553	179358	179410	1	asmbl.1621	TGP89_217600	166586	181137	None	858	174	36130	No_constitutive_exon_found_in_species
ACAATCTCGTGAAGTGTAGTGAGGAGACGATACAAAAACGGGAACTGCAGGA	152284	152292	152342	152290	-1	asmbl.2926	TGP89_266870	151322	153594	None	858	174	36130	No_constitutive_exon_found_in_species
AAGGAGTGCAATACGTGGTCCTGCGGCAAGCTTCAGACGGGAGTGTACAGGT	72449	72550	72399	72451	1	asmbl.270	TGP89_230660	67602	72550	None	858	174	36130	No_constitutive_exon_found_in_species
AGCTGCCCTCATGAGCAGAAGTGACCACCAGCCAGCACTATCGGGAGCAGAA	159591	159710	159541	159593	1	asmbl.270	TGP89_230535	158511	160154	None	858	174	36130	No_constitutive_exon_found_in_species
GTAAGAGGCTAAGGGGAGCACTGGTCGACTGTTTTTTTGCGGGTGTGTAGGA	93325	94392	94442	94390	-1	asmbl.1747	TGP89_221330	90441	104082	None	858	174	36130	No_constitutive_exon_found_in_species
TCCGTGGTGATTCGCATCACACTGTTTAATTTTATTCTGTGGGTTGACAGGT	41593	41675	41725	41673	-1	asmbl.1950	TGP89_243730	41092	43637	None	858	174	36130	No_constitutive_exon_found_in_species
GGTCATGAGCGTCTGTTGATACTGCAATCTGGATACTTTGTGTGGGATAGGT	82504	83174	83224	83172	-1	asmbl.1950	TGP89_243655	81711	87073	None	858	174	36130	No_constitutive_exon_found_in_species
TGCCATCCATGACGTTTCCTGGTACTCTTTCGGATGTCTGGGGCGTGCAGGT	89392	89713	89763	89711	-1	asmbl.1325	TGP89_310680	87690	90395	None	858	174	36130	No_constitutive_exon_found_in_species
AAAGCGTCGTTTCTTTGTCTTATCCTTTCACGCATGCGGGGAATCAACAGAA	53134	53205	53084	53136	1	asmbl.2465	TGP89_297460	50717	56128	None	858	174	36130	No_constitutive_exon_found_in_species
TTGCGCCGGATGTGTGGCGGCTCCACCTCAGGCCCAGCAGGGCCGCGAAGGC	17965	18052	18102	18050	-1	asmbl.1524	TGP89_240390	11057	20803	None	858	174	36130	No_constitutive_exon_found_in_species
CAACTTCCAGTATGTGCAAAAGTGCGAACATGTTTGATGTGGGCGCACAGAT	121543	121634	121493	121545	1	asmbl.14	TGP89_268985	120504	121634	None	858	174	36130	No_constitutive_exon_found_in_species
CTACTCTCCATGCGCGCTCTTCCGGCCGTACTCCGTTGCTGGGAGTGCAGGT	20715	21488	21538	21486	-1	asmbl.1888	TGP89_263220	16490	22630	None	858	174	36130	No_constitutive_exon_found_in_species
ATAGCATCTGAAGCAACTCGACTGTTAGCCAATGAACGGGAGGATGTCAGGG	36180	36214	36130	36182	1	asmbl.1888	TGP89_263245	35231	36452	None	858	174	36130	No_constitutive_exon_found_in_species
ATAAGAACTGTTACCCATCGGAGAACTTTGTTCTAACTGACAGGGACCAGGC	145895	146003	145845	145897	1	asmbl.1888	TGP89_263410	142145	147650	None	858	174	36130	No_constitutive_exon_found_in_species
TTTTACCCTATTCTCGATTTTCAGGCGCTTTTTTCTGTGTGGGGTTGCAGGT	87395	87492	87345	87397	1	asmbl.702	TGP89_252290	83727	92998	None	858	174	36130	No_constitutive_exon_found_in_species
AGTGCCTGGTACTTCCACTACAAAATTATGATTGAATATGGGCTGGATAGGG	35250	35333	35200	35252	1	asmbl.871	TGP89_202285	34311	36058	None	858	174	36130	No_constitutive_exon_found_in_species
CACAGACAGAACCCAGGATATCCAAAATTGTGTTCATTTGGGATACACAGCT	65433	65480	65530	65478	-1	asmbl.871	TGP89_202255	65084	67945	None	858	174	36130	No_constitutive_exon_found_in_species
CCGTTTGCAGAGTATCATAGCCCTCTAGCTGTCATACTCTCAGGGATCAGGC	39918	40012	40062	40010	-1	asmbl.1912	TGP89_264070	35269	40912	None	858	174	36130	No_constitutive_exon_found_in_species
GAGTGTGCTTCCACCACTATGGTTCTCTGTTTCTACACCGGGATGTACAGGC	117158	117416	117108	117160	1	asmbl.817	TGP89_203505	116072	117416	None	858	174	36130	No_constitutive_exon_found_in_species
CGCATGCGTACGTTCATGGTCGAAGCACTGTCCTCGGTGTGTGGGAACAGGT	227	791	841	789	-1	asmbl.1135	TGP89_224870A	227	17957	None	858	174	36130	No_constitutive_exon_found_in_species
TGCTCTAGCGCTATACCCATTTTTTGTCCTTTTTCTGTGCATGGGTGCAGGA	92815	92992	93042	92990	-1	asmbl.1135	TGP89_224940	89943	95242	None	858	174	36130	No_constitutive_exon_found_in_species
GATGCAAGCGTAACCGTTCATGCGGCTTTGTCCTGCTTGTGGCGGGACAGGG	122074	122306	122024	122076	1	asmbl.2069	TGP89_289600	121482	122763	None	858	174	36130	No_constitutive_exon_found_in_species
GCGTCCATTCATGTCGCCCCTTTTGCGGTTTTTTTGTTATCACGGGACAGGA	26344	26389	26294	26346	1	asmbl.2353	TGP89_291810	23176	26389	None	858	174	36130	No_constitutive_exon_found_in_species
CAGAGAATATTACTCCCGTTCTGTTTCTTCTGCTTCTTTTGTGGGTGCAGAG	25372	25530	25580	25528	-1	asmbl.2992	TGP89_200370	22657	27630	None	858	174	36130	No_constitutive_exon_found_in_species
TCACTCGAATCCCTGCGTTATTTGCATTCATTGCGGGGTTGTCGGAATAGCC	13193	13208	13258	13206	-1	asmbl.2451	TGP89_298060	10903	20356	None	858	174	36130	No_constitutive_exon_found_in_species
CACTTGCCTGAAGAGTAAATCGAGTTATGTGTGTGCAACTGGGTATACAGTC	100443	100797	100393	100445	1	asmbl.84	TGP89_271270	95298	101352	None	858	174	36130	No_constitutive_exon_found_in_species
AACAACGGCACTGGTCAGCCTCTGTTCGTCTGTTTTCTTAATGCGGGCAGAT	58707	58862	58657	58709	1	asmbl.1161	TGP89_226610	56470	62827	None	858	174	36130	No_constitutive_exon_found_in_species
TCTTGGAGCTGTGAACTTCTCATTGTTTGCCTGGGATTATCGGGATGCAGGA	50748	50965	50698	50750	1	asmbl.1456	TGP89_261690	49721	51213	None	858	174	36130	No_constitutive_exon_found_in_species
CTTCCGCTGCATATCCCAGAAGCGCTCCTGATGTGTTTGTGTATGGGTAGAT	79603	79810	79553	79605	1	asmbl.2385	TGP89_207865	46235	83186	None	858	174	36130	No_constitutive_exon_found_in_species
AACTTAGTTGTTATCATTTTCAAGAGGTGATTCCGTGGAGTTGGGTGGAGAC	91218	91310	91360	91308	-1	asmbl.2513	TGP89_279405	89488	91558	None	858	174	36130	No_constitutive_exon_found_in_species
TGTGTGTTGCATATCACTCTGTTTTTGATCTGATGCCTTGGGAAACTTAGGT	13840	13953	13790	13842	1	asmbl.239	TGP89_231900	10792	14773	None	858	174	36130	No_constitutive_exon_found_in_species
TAGCTCTTATCGAAGCCAGGCGCGAGTTTCAATGCCTCTGGGAAGTCCAGGA	101839	102333	101789	101841	1	asmbl.2389	TGP89_208050A	95233	107806	None	858	174	36130	No_constitutive_exon_found_in_species
GTCAATCGGAAGTGCCCAGGAAAAGTCGCTGCGGCGCTGTGGGTGTGCAGAC	2728	2796	2678	2730	1	asmbl.1503	TGP89_239720	236	3858	None	858	174	36130	No_constitutive_exon_found_in_species
CCAAGTGAGGCGTCTGTCGCATTTCTCGGTCGCGTTTCCTGGGATTGCAGGT	99983	100182	99933	99985	1	asmbl.2793	TGP89_305460	97611	103222	None	858	174	36130	No_constitutive_exon_found_in_species
TGTCATCGACTTGTGTTTTGCGTTTTTTTCGGATTCCTGCGGGGCTGCAGCA	21283	21495	21545	21493	-1	asmbl.2703	TGP89_307770	14799	24020	None	858	174	36130	No_constitutive_exon_found_in_species
GACACCTTGAGCAAATTGTGTTTTTTCTTTTTTTTCTGTTTTGGGAGCAGAG	39090	39137	39187	39135	-1	asmbl.1124	TGP89_210730	37026	51197	None	858	174	36130	No_constitutive_exon_found_in_species
ATAAAATGCCCGGTGGCGTTTGTTTCGTCGTGGCTGTGTGGGCGGTGCAGGC	89439	91463	91513	91461	-1	asmbl.211	TGP89_232620	89439	92522	None	858	174	36130	No_constitutive_exon_found_in_species
CTCTTATCCAGTGGTGGCTTCGTTAATGCGTCGTTTTTTGGTGGGGACAGGC	43843	43942	43992	43940	-1	asmbl.1198	TGP89_228680	43116	47487	None	858	174	36130	No_constitutive_exon_found_in_species
TATTCGTGAGCGCGTGCTGAAGCAGACAACAATATTTCTGGGAAATGCAGCG	32722	32742	32672	32724	1	asmbl.387	TGP89_312540	32294	33868	None	858	174	36130	No_constitutive_exon_found_in_species
AAAAGTCCAAAGTTTACAAAAATCAGCACACAGCTTTTGGGTGAATGCAGGA	87484	87507	87434	87486	1	asmbl.12	TGP89_268700	85940	87507	None	858	174	36130	No_constitutive_exon_found_in_species
AGTGTGTTAGAACGTATCAATTGCGAGTGTTTTGCCTGCTTGTGGGACAGGA	37444	38917	37394	37446	1	asmbl.1348	TGP89_309885	33360	38917	None	858	174	36130	No_constitutive_exon_found_in_species
ATTTAAACGTGCAGAGTTGCTGTATGGCTCAATTGTTTGCGGGAATGCAGGC	35446	35776	35396	35448	1	asmbl.531	TGP89_249910	34682	35776	None	858	174	36130	No_constitutive_exon_found_in_species
GTCTCTTGCCATGTCATCTGTGTTTCCTTTGTATCTCTTGGGAATCGCAGGG	71133	71318	71083	71135	1	asmbl.978	TGP89_213520	68326	74528	None	858	174	36130	No_constitutive_exon_found_in_species
AGTTTCCCTTCTTCAGCCGTCTGGTTTGCATGTACCATTTGCGGGACCAGTG	44521	44588	44638	44586	-1	asmbl.2660	TGP89_288310	44521	45623	None	858	174	36130	No_constitutive_exon_found_in_species
GTGAGCTACAAAGAATTAAACGACGAGTTTTCTGCTTTCTGTGTGGGCAGGT	24876	24989	25039	24987	-1	asmbl.1157	TGP89_226370	23859	29204	None	858	174	36130	No_constitutive_exon_found_in_species
CCTTTCGTTATGCGCATCTTTAATTGCTTTCGTGTCTGTTCTGGGGGCAGGT	63806	64468	63756	63808	1	asmbl.1272	TGP89_214970	59765	69771	None	858	174	36130	No_constitutive_exon_found_in_species
CTCCGCCTTCAAGTGCCGTGATGCATAAGGCGGTAGGAGGGACGCTAAAGAT	33386	33584	33336	33388	1	asmbl.2775	TGP89_280435	30399	36615	None	858	174	36130	No_constitutive_exon_found_in_species
TGATACTTTCTGCAAGCTGAATATCCACTGGCATTGTGATGTGGGCGCAGCG	15625	15670	15575	15627	1	asmbl.2383	TGP89_207665	12681	25096	None	858	174	36130	No_constitutive_exon_found_in_species
CAATCAAATGGCTGCCTCCATGTCTTCGCGTTGGGCATGGGAGTGTGCAGCT	66258	66774	66208	66260	1	asmbl.1067	TGP89_319308A	60077	73132	None	858	174	36130	No_constitutive_exon_found_in_species
GTGGAGTGGACCTCGCGAGCTCCGTTTCTTCGTTTTTTGTGGGCATGCAGAG	302	591	641	589	-1	asmbl.1836	TGP89_294350A	302	8808	None	858	174	36130	No_constitutive_exon_found_in_species
GCGAAGAACCGTTTTATGATTTGATGAAACTGTTGCTCTTGGGATCGCAGCT	69923	70013	70063	70011	-1	asmbl.364	TGP89_257730B	66248	72061	None	858	174	36130	No_constitutive_exon_found_in_species
TGGAGGCAAGGGAATAGGGTTCCTAGTGCCACCGTTGTGTGGGCGTACAGGT	27218	27304	27354	27302	-1	asmbl.2860	TGP89_220120	27218	30686	None	858	174	36130	No_constitutive_exon_found_in_species
GCCAGACAGAACAGATCTTTATGCGTCTGAACGTATCCGTGGGTGTGCAGCT	61112	61185	61062	61114	1	asmbl.885	TGP89_202020	55754	62015	None	858	174	36130	No_constitutive_exon_found_in_species
TTGTTTCCGGTGTCTCTGCAGCGTTTTCGTTTTGTGTCTTGGGCGTGCAGCG	1786	1875	1736	1788	1	asmbl.1361	TGP89_309010	0	2819	None	858	174	36130	No_constitutive_exon_found_in_species
CTATTCGTAAGAGTGTGCCATTTTCTTGCTAACTTTGTCTGGGAACTCAGGG	32341	32460	32291	32343	1	asmbl.361	TGP89_257440	28699	32460	None	858	174	36130	No_constitutive_exon_found_in_species
GGACAAAACACTACACGTAATCTGTCTGGTTTTGCTGCTCGATGGGACAGGC	15061	15102	15152	15100	-1	asmbl.2231	TGP89_278930	13656	19484	None	858	174	36130	No_constitutive_exon_found_in_species
CGACGGTAGAACAGTCGTCCGCGTTGCGATTATTGGTGGTGGGATTGCAGGC	39186	41093	41143	41091	-1	asmbl.571	TGP89_248990	39186	41922	None	858	174	36130	No_constitutive_exon_found_in_species
TCGTTACTTGCCATGTGCGGTGCATGAAACAGCAACGCATCTAAGGGTAGAG	34502	34534	34452	34504	1	asmbl.252	TGP89_231110	33711	35928	None	858	174	36130	No_constitutive_exon_found_in_species
CACATTTTATTTGTTAATAAAATGCGCATGTTTTTGCTTTGGGACTGCAGCA	15627	15708	15758	15706	-1	asmbl.980	TGP89_213445	6654	20128	None	858	174	36130	No_constitutive_exon_found_in_species
AGTCGCGCTCTGTCACCGGTTTTCTGTCTCCGTTGTTGGTGGGGTGGCAGGA	64197	64290	64340	64288	-1	asmbl.980	TGP89_213392B	62504	68179	None	858	174	36130	No_constitutive_exon_found_in_species
GTCTGTATGGACCACGTTCTGTCTCGCGTCTGTGTCACCGGGTATGGCAGAT	61118	61263	61313	61261	-1	asmbl.2489	TGP89_267550	60192	66403	None	858	174	36130	No_constitutive_exon_found_in_species
TCTTCCTGGTTGACTCGTGCGTTCGCTTCCTGACTGCGTGGGTGGTGTAGAA	12080	12455	12030	12082	1	asmbl.1805	TGP89_222880	9877	16322	None	858	174	36130	No_constitutive_exon_found_in_species
TTGCCTCCACCGGCAAAGTTCACTTCTGTCTGGTGCGTCTGGGCATGCAGAA	23349	23529	23579	23527	-1	asmbl.1805	TGP89_222900	18180	34962	None	858	174	36130	No_constitutive_exon_found_in_species
CAGGTTCTCTTTTTTCGTCTTCCTGTGTCTTTGCATTTCGGGCGGAACAGGT	63014	63082	62964	63016	1	asmbl.769	TGP89_254835	60194	65920	None	858	174	36130	No_constitutive_exon_found_in_species
TATTATCACTCTGGCCGTGTAGGTGTTGGTGGTGATGTATGGGGACGCAGGC	48949	49066	48899	48951	1	asmbl.2452	TGP89_297870	45839	50445	None	858	174	36130	No_constitutive_exon_found_in_species
AGGACAACCGATGTCACCTTCCAGTCTTTCCGTGTTGCAAGGGATACCAGTC	6412	6464	6514	6462	-1	asmbl.939	TGP89_285990A	168	9993	None	858	174	36130	No_constitutive_exon_found_in_species
CTTCTGTCTCTTCAACCTCCCGTTGCGTCTGGCTGTCTTCTGGGGCACAGTC	5602	5688	5738	5686	-1	asmbl.770	TGP89_254840	139	8244	None	858	174	36130	No_constitutive_exon_found_in_species
GTCGGAAAATAGCCATGCGTGCCTTTTTTCTTGCTGGTGTGGGTGTGCAGAG	40170	40242	40120	40172	1	asmbl.2478	TGP89_297060	38316	42198	None	858	174	36130	No_constitutive_exon_found_in_species
ACCTTTCTCGCGTCATGGTGTGCGGTTCTCTGGACTGTGTGGGACTGCAGGC	14678	14796	14846	14794	-1	asmbl.1701	TGP89_327800	58	27458	None	858	174	36130	No_constitutive_exon_found_in_species
CTTCTCGTTGGCGCTATCCTTCGTAGGGAAGTCCCGCCTCACTGGGACAGTT	7099	7301	7351	7299	-1	asmbl.1701	TGP89_327800	58	27458	None	858	174	36130	No_constitutive_exon_found_in_species
ATATGCGCATCACAGCACCATGTGGTCTCTAAACTGTTATAGGGCACCAGGA	12022	12065	11972	12024	1	asmbl.1321	TGP89_310990	11383	12477	None	858	174	36130	No_constitutive_exon_found_in_species
AGAATCATTGCTTCGCTTTTTTGTCTGTCTTTGCGTGCCGGGAATTTGAGGT	38927	39061	38877	38929	1	asmbl.2421	TGP89_305840	37356	40731	None	858	174	36130	No_constitutive_exon_found_in_species
CGTAACAACTAATATGTGCATCGCGGTTTCTCCGGTGTGCGCGTGGGCAGGT	43949	44109	44159	44107	-1	asmbl.1589	TGP89_218850	43658	44828	None	858	174	36130	No_constitutive_exon_found_in_species
CACTTTATTGTGACCCGTAGGTCGTGTGTATTCATTTGTGTGGGATGCAGTC	14995	17444	14945	14997	1	asmbl.2199	TGP89_278110	1906	21259	None	858	174	36130	No_constitutive_exon_found_in_species
CACGAGCGGTGCATGTTTTCTTATTTACTGTCTATTTTCGTGGGCAGCAGGC	41200	41262	41312	41260	-1	asmbl.2199	TGP89_278160	39361	41625	None	858	174	36130	No_constitutive_exon_found_in_species
TGAAACCAGGACGAGAGGCTGTGATTAATTTTCATTATTGGTGGGTGCAGGC	33147	33230	33097	33149	1	asmbl.2488	TGP89_267410	30655	35984	None	858	174	36130	No_constitutive_exon_found_in_species
GGAGAACGCCCAGACCTGCTCGCCGGCGTTCTTTGCGTGTGTGGGCGCAGGT	6469	6695	6419	6471	1	asmbl.1542	TGP89_240970	1394	9061	None	858	174	36130	No_constitutive_exon_found_in_species
CGGTGCTGGACGGTTTTTCGTGTTTTGGCTCTGTGTGTGCGGGCGTGCAGGT	11261	11810	11860	11808	-1	asmbl.2847	TGP89_220600	11261	14981	None	858	174	36130	No_constitutive_exon_found_in_species
GGACTCAGCTGCCGTTCTTCGAGCCCCTGGCGCGACATCTGTCGGGACAGGC	52110	52365	52415	52363	-1	asmbl.2847	TGP89_220530	49257	53560	None	858	174	36130	No_constitutive_exon_found_in_species
AACTAAAAATATTCCTTCAGGATTCGTCTGTTTCTCGCTGGGGTGCGCAGCA	22448	22544	22398	22450	1	asmbl.1358	TGP89_309220	18986	25753	None	858	174	36130	No_constitutive_exon_found_in_species
GTGTGTTCCAATATTTTCCTCGAGTGTCTATTTTGTGGTTGGGAGTGCAGAT	20719	20758	20808	20756	-1	asmbl.1178	TGP89_227000	20342	30705	None	858	174	36130	No_constitutive_exon_found_in_species
TGATAAATGAAGCGTAGAACTGTTTTGCTTTGGTTTGGCTTGATGGGCAGGA	21840	21995	22045	21993	-1	asmbl.243	TGP89_231410	21075	25405	None	858	174	36130	No_constitutive_exon_found_in_species
CTGTCAGCGAGAGAAAACGACTTCTTGTCTTTGACTCTGTGGGGTTGTAGGC	50218	50409	50459	50407	-1	asmbl.568	TGP89_249170B	48285	54093	None	858	174	36130	No_constitutive_exon_found_in_species
CAAATTCGAGAATTCAGGCACTTCGAGCCTTGTGTAATTTGCGGGTGCAGGT	10920	10972	10870	10922	1	asmbl.2320	TGP89_212100	9344	15434	None	858	174	36130	No_constitutive_exon_found_in_species
AAAACTCCAACCGGACGTCTCCGTCACGCAAATGGTGAGTGTGTGGGCAGAC	48572	48964	49014	48962	-1	asmbl.2651	TGP89_288050	44768	49863	None	858	174	36130	No_constitutive_exon_found_in_species
GTGTTCCTTTATTAGGACAAGCAATTGCTTTCTTTGCTGGGGTGTAACAGCT	18129	18328	18378	18326	-1	asmbl.1814	TGP89_292935	11394	19625	None	858	174	36130	No_constitutive_exon_found_in_species
AACTGCTATTAGATGCGATTCGTTGCTGGCCGATGTGGGTGGTGAGGCAGAG	15959	16139	16189	16137	-1	asmbl.1814	TGP89_292935	11394	19625	None	858	174	36130	No_constitutive_exon_found_in_species
CTTCATAACGACAACTCTTTTCGCTTGCATTTTCTGTGACGGGTGTGCAGTC	5914	5987	6037	5985	-1	asmbl.1682	TGP89_235560	321	7217	None	858	174	36130	No_constitutive_exon_found_in_species
GCGGAGCTCCCAGACAGTTTTGTCGCGTTTCATTTTGGGGGGGGGCACAGGC	32492	32627	32442	32494	1	asmbl.35	TGP89_269840	31261	34442	None	858	174	36130	No_constitutive_exon_found_in_species
AACTGAAAGCCAATGCGTTCTGCGACCTCTCGTGCATATTGGGAGTACAGTT	20633	20674	20724	20672	-1	asmbl.768	TGP89_254635	20410	21215	None	858	174	36130	No_constitutive_exon_found_in_species
AGTCTGGCTATCCGGTCGTGATCTGAAATGTGATTTCCATTGTGGGACAGAT	14757	14898	14707	14759	1	asmbl.3042	TGP89_207250	10441	15710	None	858	174	36130	No_constitutive_exon_found_in_species
GCGGCGTACTCTATTTTTGTGGTGTCATTAAGAAGTGTGTGGGTATGCAGCT	19323	19473	19273	19325	1	asmbl.1972	TGP89_304480	17945	19884	None	858	174	36130	No_constitutive_exon_found_in_species
CATTTGTGTGTTTTTCTCACCCTTTGCGACCTCGTGAAATGCACGGGCAGGG	36667	36938	36988	36936	-1	asmbl.741	TGP89_253940	36667	43387	None	858	174	36130	No_constitutive_exon_found_in_species
TGTCCGAGCGGTGTGTGCGTGTGTGCGTCTTCATTTGGGTGTATGGACAGCT	13743	13796	13846	13794	-1	asmbl.3002	TGP89_242080	11093	14186	None	858	174	36130	No_constitutive_exon_found_in_species
CACGACGTAAGGAGTCACTGGCTGATGTCTTTCCGCTATTTGGGATGCAGCT	25011	25078	25128	25076	-1	asmbl.2313	TGP89_223262	20851	27330	None	858	174	36130	No_constitutive_exon_found_in_species
CCCGGGCAGCTGTTGCAGCCGCAGCCGCCAATGGGGCGGAAACGGGCAAGGC	24480	24747	24797	24745	-1	asmbl.219	TGP89_232280	22945	24897	None	858	174	36130	No_constitutive_exon_found_in_species
GGACTGAACCTTGCGTTCGATTCCCTGGGAACGTCATGACTGGGTGACAGGC	12029	12107	12157	12105	-1	asmbl.2786	TGP89_280680	11496	12479	None	858	174	36130	No_constitutive_exon_found_in_species
TTCACCTGTCGTGAACCAACCGCGCGTTTCTCTTGTGGCTGTGGGTGCAGGT	24551	24759	24501	24553	1	asmbl.1859	TGP89_262400	20964	28913	None	858	174	36130	No_constitutive_exon_found_in_species
TTCGATGATCTCTGTTTCGGCTCTGTCCTCGGTGTCGGGCAAAAATGCAGGT	1168	1214	1264	1212	-1	asmbl.669	TGP89_245560A	115	5551	None	858	174	36130	No_constitutive_exon_found_in_species
CGTTCACCTGTCCTCAAGGCGCTTTTCCCTTTTTTCTGCGGGTGCGACAGGC	4571	4775	4825	4773	-1	asmbl.178	TGP89_233820	123	6520	None	858	174	36130	No_constitutive_exon_found_in_species
GTACAGAGACTAACGAGATTCTTAGATTTGTCCTCTGCTGGGGTGCACAGGA	12380	12481	12531	12479	-1	asmbl.1947	TGP89_244020	11499	13194	None	858	174	36130	No_constitutive_exon_found_in_species
TGTCTAGGCCAACGCAGTTCGTCCCCGCTGTCCCTCTCTTGGGTGTGTAGGT	24506	25013	24456	24508	1	asmbl.2908	TGP89_283830	22166	25013	None	858	174	36130	No_constitutive_exon_found_in_species
CCTGCGAACCGGAGCTGCGCTGGCCAGTGTCGTGCGTTGTTTGAGGGTAGCT	27272	27427	27222	27274	1	asmbl.2217	TGP89_278540	26804	28518	None	858	174	36130	No_constitutive_exon_found_in_species
CGAGCGGCCACGAACTGCCAACGGCTGCTGGGCATACTCCATGTGGGCAGGC	8794	8960	8744	8796	1	asmbl.396	TGP89_312980	6129	10951	None	858	174	36130	No_constitutive_exon_found_in_species
GTCTTTTCTCACCGGTCCATCTCTTTTCTGCTTGCTTCTTGTGGGTGCAGAG	22108	22242	22292	22240	-1	asmbl.1894	TGP89_263550	22108	23992	None	858	174	36130	No_constitutive_exon_found_in_species
CAGGCGCGGATGTTCACATGCGTGCATTTATGTTTTTCGCATGTGGGCAGCT	16386	16483	16336	16388	1	asmbl.250	TGP89_231190	12413	16808	None	858	174	36130	No_constitutive_exon_found_in_species
TGAAGTTGCATGCAGCCTCATTATGTGTGCGTGTGTTGGGGCGGTGGCAGAG	37545	37728	37495	37547	1	asmbl.1207	TGP89_228220A	30238	37728	None	858	174	36130	No_constitutive_exon_found_in_species
CTCGCCAAACAGAAGACTGTGTCTGTGTGGTGCGTCGGGCAAATGTACAGGG	32263	32322	32213	32265	1	asmbl.618	TGP89_247250	29132	36562	None	858	174	36130	No_constitutive_exon_found_in_species
GGGCGTTGTGTCATCTTGACGCGGTTGGTGGCCTATGTCTTGGGGTGCAGAA	25015	25261	25311	25259	-1	asmbl.785	TGP89_299050	24372	26639	None	858	174	36130	No_constitutive_exon_found_in_species
GGTGAGGCGTTGATACAAACGTTTGCCGCGTCCCTCTTCTGTGGGTGCAGGT	13397	13588	13347	13399	1	asmbl.1745	TGP89_221210	11714	13588	None	858	174	36130	No_constitutive_exon_found_in_species
TTTTGGTTGCAACACTGTTGTCATCCGCTGTGGTGTTTGTATGGGTGAAGAG	22376	22481	22531	22479	-1	asmbl.2367	TGP89_292360	21591	28267	None	858	174	36130	No_constitutive_exon_found_in_species
TTCAAGCGGTAGCCCGTGCTGGCTGTGTTGACTGCCGGGCATTGGGTAAGGT	33179	33512	33129	33181	1	asmbl.2367	TGP89_292375	31773	35326	None	858	174	36130	No_constitutive_exon_found_in_species
TCACACGAAGACACGAGATTGAGTCTCTGTTGAGATACCAGGGTATGCAGGA	25952	26153	25902	25954	1	asmbl.52	TGP89_270280	23430	26239	None	858	174	36130	No_constitutive_exon_found_in_species
TAAACAAAGGATGTCCCAGTGAAACAAGAATGCGTCTTTGTGGGGTGTAGGT	32128	32221	32078	32130	1	asmbl.1054	TGP89_319662	29079	33055	None	858	174	36130	No_constitutive_exon_found_in_species
GCGCTCAGGCCTTTCTTTGTTCGTCTTCTGTGGCTTGTGTGGGGTATCAGAA	27569	27883	27519	27571	1	asmbl.74	TGP89_270930A	22673	32720	None	858	174	36130	No_constitutive_exon_found_in_species
AGGATATGCTTCACGTCCCCGCAGTAAGAACCTGCTTATTTGGGGATCAGGC	19827	19901	19777	19829	1	asmbl.602	TGP89_247940	17583	20610	None	858	174	36130	No_constitutive_exon_found_in_species
AAACCACAATAAATTTATTCTTTCGGGATCCAAATGTTCTGTATGGGCAGGT	6752	7049	6702	6754	1	asmbl.1671	TGP89_235340	5014	10635	None	858	174	36130	No_constitutive_exon_found_in_species
AAATCGCACAAACAGAAGATCGCTTTTCTTTCGTTTGTGGGACGGTGCAGCT	13254	13372	13422	13370	-1	asmbl.1671	TGP89_235350	12725	18467	None	858	174	36130	No_constitutive_exon_found_in_species
GGCGGCTTTCTGCCTCACTCTTCTCCCTGTTTTTTCTCGTGGGTGGACAGGC	27823	28257	27773	27825	1	asmbl.1128	TGP89_224720	26775	30992	None	858	174	36130	No_constitutive_exon_found_in_species
TAAAATGACTCTACATCAGACGATATGCGTTTGCAATATGGGGAAGACAGGA	9195	9213	9263	9211	-1	asmbl.2067	TGP89_289870	8978	9706	None	858	174	36130	No_constitutive_exon_found_in_species
AGAGACCGAAGTATGAGTGTCGAGTTCGTTTCGTTGGGATGGGGTGCCAGCG	30733	30777	30683	30735	1	asmbl.1410	TGP89_260310A	18358	30777	None	858	174	36130	No_constitutive_exon_found_in_species
ATCCTCCCTTCGAGCCGCGCGTGAATCCTGTCGCTGTGTCGTGTGGGCAGAT	4406	4637	4356	4408	1	asmbl.2829	TGP89_295740	138	11547	None	858	174	36130	No_constitutive_exon_found_in_species
GCCGTGTTGAAGCGAAAGATGTTTCTACGTTGCTTTTCTGGATCGGGCAGAG	6553	6914	6964	6912	-1	asmbl.1044	TGP89_357080	6553	7730	None	858	174	36130	No_constitutive_exon_found_in_species
TGGGTACGAAGCTCTCTCCAGCTTCAGCTCGGTTTTCTGCGGGGCTGCAGAG	12798	12938	12988	12936	-1	asmbl.1635	TGP89_217850	6648	13495	None	858	174	36130	No_constitutive_exon_found_in_species
TGCCCAAACCGTTCTTGTCGGGAAGATATTAGTGCCATGGGAAAGATTAGTT	15551	15617	15501	15553	1	asmbl.2303	TGP89_223520	13839	16724	None	858	174	36130	No_constitutive_exon_found_in_species
TTTCTTTGCTTCGTTCATGCGACGTGCGTCCGTCTGGTGCGTGGGCGCAGGT	9317	9854	9904	9852	-1	asmbl.1938	TGP89_244430	9317	12571	None	858	174	36130	No_constitutive_exon_found_in_species
CTGACCACGACGGCACTACCGTTCCTATATTGTAATGCTGGATGGGACAGAC	3475	3570	3425	3477	1	asmbl.1853	TGP89_294808	2772	3737	None	858	174	36130	No_constitutive_exon_found_in_species
TCTTGAGTTATCTTGAGTAGCGTTGTGTGTTTATCATTGCGGGGATGCAGAT	20857	20950	21000	20948	-1	asmbl.967	TGP89_287200	20094	23560	None	858	174	36130	No_constitutive_exon_found_in_species
CCAGCAGAGATGAACCTCTGGTGTGTGTTTCGCTTGTGGGCGGAGCGCAGGT	17374	17502	17324	17376	1	asmbl.148	TGP89_273390	16289	20526	None	858	174	36130	No_constitutive_exon_found_in_species
GCATGTCTGCATGTGCGTGTGTGTGTGTGTGTGTGTGTGTGTGTGGGTAGGT	12912	13020	13070	13018	-1	asmbl.2279	TGP89_217020	5439	14264	None	858	174	36130	No_constitutive_exon_found_in_species
TGTATGCTCGTTGGCTCTATCTTCATATGGCCGACTGGTTGGGTGCGTAGGC	7960	8097	8147	8095	-1	asmbl.3218	TGP89_317720	2342	9054	None	858	174	36130	No_constitutive_exon_found_in_species
GCTCTGTCGAGAGTAAAACGCGAATTTTGTTTGCTTTCCGAGTGGGGCAGGT	2993	3092	3142	3090	-1	asmbl.989	TGP89_212990	330	8634	None	858	174	36130	No_constitutive_exon_found_in_species
GGCCTGCGTTTCTCGTCCCTTTCAGATGACAGCGAATGGACCGACGGGAGGG	24979	25089	24929	24981	1	asmbl.1582	TGP89_219200A	22809	25739	None	858	174	36130	No_constitutive_exon_found_in_species
GCTGTCTCTTGTCGCCTCGTATCTGTTTTTGATTTTTCTTCGGGACGCAGAT	2577	2746	2796	2744	-1	asmbl.2912	TGP89_284010A	127	5875	None	858	174	36130	No_constitutive_exon_found_in_species
GGAGCTGAGCGATGATTTACGTGATTAGCCTTGATGCTCTAGCGGGACAGGT	7454	7552	7602	7550	-1	asmbl.820	TGP89_203375	7326	9107	None	858	174	36130	No_constitutive_exon_found_in_species
AGCTTCTTCTCAGCCACCGTGCAATCAGATCTAACACTTAAACGGGTCAGGG	14470	14524	14420	14472	1	asmbl.2332	TGP89_290930	14153	15099	None	858	174	36130	No_constitutive_exon_found_in_species
ATTCATGCGTTTTTTCTCTCTGACGCTTCGACTCGCATGCGGGTGTACAGAC	12654	12703	12753	12701	-1	asmbl.1418	TGP89_260430	7431	17727	None	858	174	36130	No_constitutive_exon_found_in_species
ACTCGCCACTTACACCAGGTTTGTGACAATTTCCTGTCTGGGGACCGCAGAA	8749	9039	9089	9037	-1	asmbl.3188	TGP89_316900	3274	10385	None	858	174	36130	No_constitutive_exon_found_in_species
GGAACAAGGTCTCGACCTCTGGGAACAAGGTCTCGACCTCTGGGAACAAGGT	1777	2878	2928	2876	-1	asmbl.847	TGP89_202780	1777	5212	None	858	174	36130	No_constitutive_exon_found_in_species
GCAACTCGGCGCGGAGACACCGACCGGAGGCGCGGGGACATCGAGGGGAGGC	644	1335	1385	1333	-1	asmbl.914	TGP89_285500	644	9322	None	858	174	36130	No_constitutive_exon_found_in_species
TAAGTAATGAAACACACACGTTTTTGTGTTCTGTTATTGCTCGGGGGCAGGT	13661	13923	13973	13921	-1	asmbl.1699	TGP89_365900	10547	18693	None	858	174	36130	No_constitutive_exon_found_in_species
TTCCCTCCCAGTCTCGCGCATGCAGTTTCATTTCCTGCTTGGGGCTGCAGGT	14463	14571	14621	14569	-1	asmbl.1096	TGP89_211690B	7491	18367	None	858	174	36130	No_constitutive_exon_found_in_species
TATTTTTTCATTTTTTCACTTTTTTCGATTTTTTTGTATTATCGGGATAGAT	13256	13521	13571	13519	-1	asmbl.2804	TGP89_305200	5775	15826	None	858	174	36130	No_constitutive_exon_found_in_species
GGTGGACATACACCGTGGAGAGAGATGGCTGTGCGTGTCTGGGTGTGCAGCA	721	922	972	920	-1	asmbl.642	TGP89_246340A	721	4198	None	858	174	36130	No_constitutive_exon_found_in_species
GATTAAGAGGAACAGAAGAAAGAGAAGAACGAGGAGGAGAAGGAAGGGAGGA	6388	6993	6338	6390	1	asmbl.470	TGP89_314890	0	9205	None	858	174	36130	No_constitutive_exon_found_in_species
TTCCGTCCATTTTTCGCGTTTCATTTCTTCTTTGCGGTGTGTGCGGGCAGAG	7583	7645	7533	7585	1	asmbl.1362	TGP89_308920	3663	10535	None	858	174	36130	No_constitutive_exon_found_in_species
GTTTGTCGCGTTCATCGCACTTTCTGGCTTTGCTTTTTCGGGGGATTCAGGC	933	1106	1156	1104	-1	asmbl.544	TGP89_249770	287	3655	None	858	174	36130	No_constitutive_exon_found_in_species
TCGCATTCCTGCTGAATTGTGTCCTCGCGTTGTCTGTGTGGGATGTACAGCA	8111	8162	8061	8113	1	asmbl.2512	TGP89_267875	2865	13199	None	858	174	36130	No_constitutive_exon_found_in_species
CGCATGCAGTCGCGTTCTTGTTTTCCTCCTGTCTCTTCTCTGGGGTGCAGAC	3345	3422	3295	3347	1	asmbl.842	TGP89_202850	2143	10164	None	858	174	36130	No_constitutive_exon_found_in_species
CTATCTCACTAAGCAGAGCTGTTCTGCGTCGGTACGCTTGCGTGGGACAGGT	4770	4881	4720	4772	1	asmbl.521	TGP89_250360	1057	6822	None	858	174	36130	No_constitutive_exon_found_in_species
CCGCGCCTGCAGTGCTGCATGTGCCTCCCGGAATTCCCCGGGGAGCAAAGGT	1870	1878	1928	1876	-1	asmbl.2096	TGP89_289216	1870	7161	None	858	174	36130	No_constitutive_exon_found_in_species
GCCTTGCCGGACAGATACGGAATTCGCTAACTAATGCACAGGGAAACCAGAG	3192	3558	3608	3556	-1	asmbl.2218	TGP89_278565	3192	4526	None	858	174	36130	No_constitutive_exon_found_in_species
TCTCTGTGTGTGAGTTTCATCTCTCTTTGGTGTCTCTGTGGGTGGCGCAGGG	4817	5524	4767	4819	1	asmbl.705	TGP89_252430	2646	5524	None	858	174	36130	No_constitutive_exon_found_in_species
AGTCGCCCACTTGCCGCACTGATGCACGCATCTTCTCTTGGGGTGTACAGAC	9104	9196	9054	9106	1	asmbl.2331	TGP89_290910	5681	10393	None	858	174	36130	No_constitutive_exon_found_in_species
CGCTTTCACCTGCGTTCCTCCGTCGTCGCTCTGCGTTTTCCTGGGAGCAGAT	2633	2871	2583	2635	1	asmbl.1716	TGP89_236240B	371	4480	None	858	174	36130	No_constitutive_exon_found_in_species
GACGTGAGTGGAAATGGAAGAGACAGTTGCCGTTGATTGTGGGGTTGTAGGT	6901	7073	6851	6903	1	asmbl.441	TGP89_314320A	4901	9541	None	858	174	36130	No_constitutive_exon_found_in_species
TTGCAAGCAGCTACTGTTTTCGGGATCTGTGGGGTCCGTTACATGGGCAGGA	8580	8751	8801	8749	-1	asmbl.2590	TGP89_250870B	7851	9495	None	858	174	36130	No_constitutive_exon_found_in_species
TCGTAAGACGCCGTGCGACACAGACCAAAGTGACTGCTGTGGGTGTGCAGGA	4951	5155	4901	4953	1	asmbl.746	TGP89_254010B	787	5155	None	858	174	36130	No_constitutive_exon_found_in_species
TCGTTTCGACATTCCTCTGGACTTGCGTGTGGGGTCCTGTGGGTGTGCAGGC	6864	7493	6814	6866	1	asmbl.875	TGP89_202160A	1295	7493	None	858	174	36130	No_constitutive_exon_found_in_species
GTCGATGATTTATTTTCGTCGTGAGACCATTTTGCGTGCTGGGCGTACAGAA	741	786	836	784	-1	asmbl.611	TGP89_247600A	102	6365	None	858	174	36130	No_constitutive_exon_found_in_species
CCGGCACAGTTCGTCCTCGCCCTGTATCGCTTCGCGTTGCGTGTGGGCAGGA	6454	7277	7327	7275	-1	asmbl.834	TGP89_203135D	647	8361	None	858	174	36130	No_constitutive_exon_found_in_species
TCGACGCTTTGGCGTTTGCTTGGGAGACTGCTGTCTCTCTGTGGGGTCAGGA	157	204	254	202	-1	asmbl.2664	TGP89_288400A	157	1911	None	858	174	36130	No_constitutive_exon_found_in_species
TTTTTTGCTCTCGCTGTGTGTGTGTATCTCTCCTGTTGCGGGGTGTACAGAC	206	2107	2157	2105	-1	asmbl.584	TGP89_248800	206	4027	None	858	174	36130	No_constitutive_exon_found_in_species
CGCCGTCCGCGCCTGGACGCACAGAGCACTTCGACGAGGGCGGCCAGGAGAC	5947	6303	5897	5949	1	asmbl.2416	TGP89_305750A	3687	6303	None	858	174	36130	No_constitutive_exon_found_in_species
CTTCAACCGTCACTCTGTATCCGCGCCTTACGTTTGATGGGAGTATGCAGTT	0	261	311	259	-1	asmbl.1637	TGP89_361250	0	847	None	858	174	36130	No_constitutive_exon_found_in_species
CTCTCTTCGCCTTCTATCTACTCTTTCGTTCTTCTGGGTGAGCGACGCAGAT	1736	1813	1863	1811	-1	asmbl.289	TGP89_230080B	29	4042	None	858	174	36130	No_constitutive_exon_found_in_species
TCCGGCGTTGTCGCTGCGCCTCTCTTCGTGTGTCTCCTCCGTCGGGGCAGGA	203	632	682	630	-1	asmbl.1294	TGP89_419540	203	1387	None	858	174	36130	No_constitutive_exon_found_in_species
TTTGAGTGTTTTGTCTCTCTGCGTCACTGCGTCGGGTCGTGGGCATGCAGGT	1469	1539	1419	1471	1	asmbl.2909	TGP89_283850B	305	4046	None	858	174	36130	No_constitutive_exon_found_in_species
GTGCCGTGCGCGACTGACTGCGACGCCTCGAGCTCCCTCTGTGTGGGCAGAT	2824	3046	2774	2826	1	asmbl.697	TGP89_275760	1690	3046	None	858	174	36130	No_constitutive_exon_found_in_species
AACGAATCACAAGGCCACCTTTTTGGAGCGTTTCGGCTGTTGGGTGACAGGA	2306	2620	2256	2308	1	asmbl.1705	TGP89_236050A	1140	2620	None	858	174	36130	No_constitutive_exon_found_in_species
CTCTCCATTTATCTCCTCGTCACTGTAGTACTTTTTTGGGGTGGTGGCAGGT	218	714	764	712	-1	asmbl.126	TGP89_358720	218	1452	None	858	174	36130	No_constitutive_exon_found_in_species
CTCTCTCTTCCGCCGCTTGTCCTTCAGCCGCTCGAGCGAGAGAAGGGCAGGG	777	981	727	779	1	asmbl.3559	TGP89_422180	442	981	None	858	174	36130	No_constitutive_exon_found_in_species
GTTCGTCAGAGGCTGAGGGAGGTACGTCGTTCCCGCTGGGAGCGCGGCAGTC	0	273	323	271	-1	asmbl.458	TGP89_364140	0	412	None	858	174	36130	No_constitutive_exon_found_in_species
