# Supplementary material for: Widespread Separation of the Polypyrimidine Tract From 3′ AG by G Tracts in Association With Alternative Exons in Metazoa and Plants
Source: Front Genet. 2019 Jan 14;9:741. doi: 10.3389/fgene.2018.00741 (PMC6339879; doi:10.3389/fgene.2018.00741)
Supplement: DATA FILE S2 — Sequences of REPAG 3′ SS from each species of metazoa, plants and protists. [file Data_Sheet_2.zip › Supplementary data 2/Protists_Release38_plasmodium_falciparum_nf54.txt]

REPA_GGG_Sequence	Exon_Start	Exon_End	Pos_-50	Pos_+2	Strand	Chromosome	GeneID	Gene_Start	Gene_End	Gene_Name	Number_of_REPAs	Number_of_REPAs_has_GGG	Number_of_Intron(Intra_genic_Region)	Upstream_Constitutive_Exon
TTTTTTTTTTTTTTTTTTTTTTTTTTTCCTTTTTTTGGGGGGTAATATAGGA	470943	471250	470893	470945	1	supercont1.238	PFNF54_03408	468766	471250	None	667	10	6611	No_or_no_constitutive_exon
CTAAAAGTGCTATTAATGCGGAGAATGACAATCGTAAGTATAATGGGGAGGA	73759	74066	73709	73761	1	supercont1.363	PFNF54_05776	56445	76941	None	667	10	6611	No_or_no_constitutive_exon
ATAAATAAATAAATATAATAAATTACAACATTTCACAGGGAAATTATAAGAA	50497	50537	50447	50499	1	supercont1.295	PFNF54_04314	49028	51115	None	667	10	6611	No_or_no_constitutive_exon
TTATTATTATATAATTAAGAACTCATGGGGACAACAATGGGGAGAAAGAGGT	530653	530765	530815	530763	-1	supercont1.220	PFNF54_03119	530653	533531	None	667	10	6611	No_or_no_constitutive_exon
ATGTAATAATATAAATTATGATGGTTTATAAAAATAATTAACGCTGGGAGAT	381214	381510	381164	381216	1	supercont1.161	PFNF54_02399	380964	381656	None	667	10	6611	No_or_no_constitutive_exon
GTGACAATACCATTAATTACAATATCATGCTTCAAGATAATAATTGGGAGGA	264757	266401	264707	264759	1	supercont1.132	PFNF54_01905	262874	266937	None	667	10	6611	No_or_no_constitutive_exon
ATATTTCTTTTCCGTGACACATAAATATATTTTTTTATTTATTTGGGAAGAT	116621	116699	116571	116623	1	supercont1.185	PFNF54_02605	116458	117058	None	667	10	6611	No_or_no_constitutive_exon
CATTATTCATTACCAACATGAAAAGTCCATTTTACTGGGTTTAGAAAAAGAT	143837	143907	143787	143839	1	supercont1.185	PFNF54_02614	141097	145099	None	667	10	6611	No_or_no_constitutive_exon
ATAGCATTTTATTTTATTTTTTTTTATATATGGAATATTCTTTGGGGGAGTA	143632	143714	143582	143634	1	supercont1.109	PFNF54_01598	143035	143714	None	667	10	6611	No_or_no_constitutive_exon
AACGCCTTCGTGGAGTCCGCTGCAATAGAAACTTTTTTTTTGTGGGATAGAT	11358	13625	13675	13623	-1	supercont1.281	PFNF54_04072	7597	17078	None	667	10	6611	No_or_no_constitutive_exon
