# Supplementary material for: Widespread Separation of the Polypyrimidine Tract From 3′ AG by G Tracts in Association With Alternative Exons in Metazoa and Plants
Source: Front Genet. 2019 Jan 14;9:741. doi: 10.3389/fgene.2018.00741 (PMC6339879; doi:10.3389/fgene.2018.00741)
Supplement: DATA FILE S2 — Sequences of REPAG 3′ SS from each species of metazoa, plants and protists. [file Data_Sheet_2.zip › Supplementary data 2/Metazoa_Release38_strongylocentrotus_purpuratus.txt]

REPA_GGG_Sequence	Exon_Start	Exon_End	Pos_-50	Pos_+2	Strand	Chromosome	GeneID	Gene_Start	Gene_End	Gene_Name	Number_of_REPAs	Number_of_REPAs_has_GGG	Number_of_Intron(Intra_genic_Region)	Upstream_Constitutive_Exon
ATGTTTGATGCTTATTGAATGTTCACATGATCCAATGTTTTTATAGGGAGGT	1408507	1408601	1408457	1408509	1	Scaffold9	SPU_025518	1391917	1418608	SP-TIM2	4694	219	140443	No_or_no_constitutive_exon
ATTTATATCATCTTTTAACTTGATGTTCTCTTTTTAATGGGCAGGCAGAGAA	1496012	1496118	1496168	1496116	-1	Scaffold33	SPU_017593	1495132	1504362	SP-BIRC1	4694	219	140443	No_or_no_constitutive_exon
GCTTTCATTTATATCATCTTTTAACTTGATGTTCTCTTTTTAATGGGCAGGC	1495905	1496124	1496174	1496122	-1	Scaffold33	SPU_014350	1495905	1504452	SP-IAP1	4694	219	140443	No_or_no_constitutive_exon
TGTTTGGATGCCTGGATTCTAATGGAAGGCTGAACTCCCTGGGCTTGAAGCA	1232537	1232661	1232487	1232539	1	Scaffold57	SPU_017492	1231850	1249768	SP-REVERB	4694	219	140443	No_or_no_constitutive_exon
GACGGTTCCATTCAATTCCTTGTCTTCCACACATTTTGAACATGGGATAGGC	1130073	1130869	1130023	1130075	1	Scaffold38	SPU_007266	1124651	1130869	SP-HYPP_1709	4694	219	140443	No_or_no_constitutive_exon
AGTATGAGTAGCATGCCAAAACCTAACCATCAATCTTTGATTTGGGAGAGCT	849604	849726	849776	849724	-1	Scaffold13	SPU_010249	849604	861617	None	4694	219	140443	No_or_no_constitutive_exon
TTTGTCGTACTAGTAGCATTTGTAGTTTATGGGACACTTTTTGGGCGGAGCA	1243860	1244323	1244373	1244321	-1	Scaffold50	SPU_019021	1228440	1262800	SP-NEK1	4694	219	140443	No_or_no_constitutive_exon
TTTTAAATAGTAAATTTTCATACCAATAAAACCAAAACGGGATGGACAAGAA	931785	931845	931735	931787	1	Scaffold234	SPU_019257	929304	934084	SP-SLC25A14	4694	219	140443	No_or_no_constitutive_exon
TATTTCTTTTGTTTCCGGTGAATGATTCTTCCATGTGTCTAATGGGTGAGAA	1116589	1116669	1116719	1116667	-1	Scaffold234	SPU_008855	1096478	1153969	SP-SYN3	4694	219	140443	No_or_no_constitutive_exon
GCACTGTGCTTGTTGTTTTCATACTTTCTTTTGTTATCGGGTGGGTACAGGT	931969	932458	931919	931971	1	Scaffold18	SPU_022815	917753	936169	SP-HE6R	4694	219	140443	No_or_no_constitutive_exon
TTTTTAACTTCTCCATCTTTGTTTTGATGCTCTGCAGGCAAGGGCGGCAGCA	151787	152067	151737	151789	1	Scaffold22	SPU_015436	127826	285389	SP-UNC44L_109	4694	219	140443	No_or_no_constitutive_exon
TTTATAACTGTATTTAAATTATTTTTTAAAATTCCTCACTATGGGTGTAGAT	1094143	1094255	1094305	1094253	-1	Scaffold44	SPU_012041	1062016	1103686	SP-TDRD4	4694	219	140443	No_or_no_constitutive_exon
AGACAATGCCGAAGGTGACCTTCTCGATAGGTGTCATTGTCAGGGTGCAGGC	224305	224547	224597	224545	-1	Scaffold142	SPU_000455	216841	225056	SP-HIBCH	4694	219	140443	No_or_no_constitutive_exon
TTCAATGGGCTCTCGCTTCTCTATAATTATACTCATTTTTGGGGGAGCAGAA	731023	731194	730973	731025	1	Scaffold142	SPU_018009	626766	735688	SP-ANPEPL	4694	219	140443	No_or_no_constitutive_exon
GATTTCAATGGGCTCTCGCTTCTCTATAATTATACTCATTTTTGGGGGAGCA	731020	731194	730970	731022	1	Scaffold142	SPU_023696	729553	733044	None	4694	219	140443	No_or_no_constitutive_exon
GAGAGAAAGAGAGAGAGAGAGAGAGAGAGAGGGGAGGGGGAGACAGAGAGAT	877518	877523	877468	877520	1	Scaffold72	SPU_015008	829956	899370	SP-FN3/EGF/CUB	4694	219	140443	No_or_no_constitutive_exon
ATTGAAAAGCTAACCAACGTTTGTCTTTTGTCTATTTGATTGACGGGTAGGT	739915	740040	740090	740038	-1	Scaffold329	SPU_000241	723162	820133	SP-TAL1PH	4694	219	140443	No_or_no_constitutive_exon
AAAGGAAGAGTTTAGGTATCTCCTGTACTTCACTGTATCTCGGGACAAAGCC	4331	4545	4595	4543	-1	Scaffold26	SPU_005993	1415	35478	SP-NLR92	4694	219	140443	No_or_no_constitutive_exon
ATATATTATATCCCTTTTTTTAATATTTCGTTTAAATTCTTCGCAGGGAGCG	1029499	1029563	1029449	1029501	1	Scaffold77	SPU_012654	1028529	1062749	SP-EGFIB	4694	219	140443	No_or_no_constitutive_exon
ATTGATTTATATACCGGTATGATTCTTGTTTTCTTTTGATGGGATTATAGGT	261276	261411	261461	261409	-1	Scaffold29	SPU_012051	258532	274825	SP-CPSF_100KDA	4694	219	140443	No_or_no_constitutive_exon
TATATTATATTTCCTAACATTTCCTTTTCTGCTTTTCTTCTGGGAACCAGGA	1102682	1102865	1102915	1102863	-1	Scaffold86	SPU_000063	1102682	1107726	SP-RDH8	4694	219	140443	No_or_no_constitutive_exon
CAAATTGTTGTTCTTTTCCTCTTTTTTTTTTTTTTTTTGGGGGGGGGTAGAT	556010	556145	555960	556012	1	Scaffold65	SPU_002171	555162	559985	SP-CHST11L	4694	219	140443	No_or_no_constitutive_exon
TGAATTTTATCAGGAGAATGCGTCACTATTTCTCTATGTTTGGGTGACAGAA	468675	468825	468875	468823	-1	Scaffold36	SPU_005954	460033	482018	SP-NPR1	4694	219	140443	No_or_no_constitutive_exon
ACAGAGGGTCAATGAGGGTGCTTCTACAAGCTCAGGCACGGGCAAGGAAGAG	273223	273256	273173	273225	1	Scaffold177	SPU_027523	262777	328096	SP-MCL1	4694	219	140443	No_or_no_constitutive_exon
TATTTTTTGATCGAGTGTTTCTATGAAAAGAGAAGATGGGAGAGAATAAGAA	204407	204412	204462	204410	-1	Scaffold63	SPU_027215	186294	204427	SP-HHEX	4694	219	140443	No_or_no_constitutive_exon
TGGCATGGAGTCTGTGAACCAGACTACACGTTTATGTTTTGGGTCTGGAGGC	428485	428617	428435	428487	1	Scaffold63	SPU_011723	424397	460917	SP-ADD1L	4694	219	140443	No_or_no_constitutive_exon
AGAGGAAGGAGATATTAAAGAAAGGAAAAGAAAGAAAAGGGAAAAACAAGAA	231717	231726	231776	231724	-1	Scaffold66	SPU_011284	231653	676638	SP-EIF3AL	4694	219	140443	No_or_no_constitutive_exon
AAATAGATAACTAAATAAAATCCCTTTTTTGTATAAATTCTGTGGGGCAGAT	865351	865559	865609	865557	-1	Scaffold49	SPU_005938	863684	890673	SP-ADAMTSL	4694	219	140443	No_or_no_constitutive_exon
AGACCAAGGTGTATTTGAAGGGCTACCTGGCGGTCCTGGGGTAGTGTAAGGG	655789	655792	655842	655790	-1	Scaffold124	SPU_016629	652330	665085	SP-CLECT/EGFL/TM_5	4694	219	140443	No_or_no_constitutive_exon
TGCGGCAAACCGACTAAATGCACCTTTTTCCTTTCTCTGTTTGGGAACAGAA	17046	17165	16996	17048	1	Scaffold107	SPU_018000	10294	17732	None	4694	219	140443	No_or_no_constitutive_exon
ACGAATTTTTGTTCTATTTATTCTTGACTGTGATGCATGTACGGGTTAAGCT	845537	845738	845788	845736	-1	Scaffold636	SPU_017354	840803	851069	SP-AMIDL_2	4694	219	140443	No_or_no_constitutive_exon
TGATCAGCCTATTATTATTTAACTGGAGTCGTAATAATGCATAAGGGTAGAC	378394	378397	378447	378395	-1	Scaffold196	SPU_025932	374521	380707	SP-NPR1L	4694	219	140443	No_or_no_constitutive_exon
ACCACATTCCTCTACAGTTCATTTCAGGTTTCTATCTCTCGGGTAAAGAGAA	684325	684419	684469	684417	-1	Scaffold489	SPU_015497	645634	686621	SP-GSTO1_2	4694	219	140443	No_or_no_constitutive_exon
AGGGCCCCCGTCTTGAGATCCTCATTGACATTATTTTTCTGGGCGTGTAGGT	204010	204130	203960	204012	1	Scaffold84	SPU_017604	194123	210298	SP-RETSAT	4694	219	140443	No_or_no_constitutive_exon
ATTTATATTATTACATCTGTTCTTGACCATCTGTGTTTCTGGGGATACAGGA	415803	416200	416250	416198	-1	Scaffold84	SPU_003516	415044	457314	SP-USP31	4694	219	140443	No_or_no_constitutive_exon
GGACAAGGACAGGAAAAAGAAGAAAGATTCAGAAAGGGATCGAGATCGAGAT	208258	208992	209042	208990	-1	Scaffold79	SPU_026053	208258	218961	SP-HYPP_239	4694	219	140443	No_or_no_constitutive_exon
GTCTTCATTGGTTCCACATTTTCCTTGATCCTTTTGGTTAACGGGGAAAGGA	778977	779241	779291	779239	-1	Scaffold136	SPU_020971	760019	797336	SP-HYALIN15	4694	219	140443	No_or_no_constitutive_exon
CTAAATGATGCCTTTAATGTGGTTTATTACTTGATTTCTTGGCTGGGCAGGT	266546	266657	266496	266548	1	Scaffold101	SPU_021021	240458	273101	SP-PDGFR/VEGFRL_1	4694	219	140443	No_or_no_constitutive_exon
TGAAATTTGATTTAATTTGATTGATTGATTGATTGATTGTATTGGGGTAGAA	749884	750019	750069	750017	-1	Scaffold76	SPU_015263	738372	758274	SP-EDC4L	4694	219	140443	No_or_no_constitutive_exon
GCTTTCGGTCAACTGTAATTTTGAGCATTCTCTGTGTGGTTGGGATCAAGTG	726347	726437	726487	726435	-1	Scaffold216	SPU_018671	692930	745044	SP-HYPP_143	4694	219	140443	No_or_no_constitutive_exon
ATGTATGTAAAGTTACTTCAAGGAAGAAAACTATAGGGTGTTGTGAGGAGTG	446111	446127	446061	446113	1	Scaffold274	SPU_021014	445997	479447	SP-ANK3_1	4694	219	140443	No_or_no_constitutive_exon
GTACGACGGCTCATGGGGAACTGTCTGTGATGATAACTGGGATCTGAGAGAC	312301	312511	312561	312509	-1	Scaffold205	SPU_022286	298772	313587	SP-SRCR186	4694	219	140443	No_or_no_constitutive_exon
TGATGAGGAGAACCATATACCGGAGGGTCCGCTGCTGCAAGGGGGAGAAGGG	638934	638951	638884	638936	1	Scaffold219	SPU_007828	621306	648887	SP-FAM160B1L	4694	219	140443	No_or_no_constitutive_exon
TAAATGTGACATTATTTCATGAATTAAGATGCATTTTTTTTTAAAGGGAGAT	138790	138859	138909	138857	-1	Scaffold154	SPU_018287	115024	144883	SP-PEPS	4694	219	140443	No_or_no_constitutive_exon
AAGAAGAGGGAGAAGGAGAATATGAAGAGATGGTGGAGGGTGAGGGAGAGGA	396482	396837	396432	396484	1	Scaffold422	SPU_003953	393971	400434	SP-LEO1L	4694	219	140443	No_or_no_constitutive_exon
TTTTTTTTTGTCTCACACCCTTCATTTGAATCCATCATGTGGGACTACAGCA	816388	816471	816338	816390	1	Scaffold422	SPU_005169	802879	816547	SP-HOX5	4694	219	140443	No_or_no_constitutive_exon
ATCACCCCCCCCCCCCCCCGTCCTACCAACACCCACATGTTGTGGGACAGGG	220068	220203	220018	220070	1	Scaffold504	SPU_023874	212894	220839	SP-HYPP_2692	4694	219	140443	No_or_no_constitutive_exon
TAGTACCGTGTATTATTATGTATTCACCATTCTTTCTGTTGGGATGATAGGA	249157	249290	249107	249159	1	Scaffold504	SPU_019157	246461	250340	SP-CHMP6	4694	219	140443	No_or_no_constitutive_exon
AAGGGAAAGATGAGGATGGAGAGGTGACGGAGTCTGTGGTGGGAGGAGAGGA	179121	179380	179071	179123	1	Scaffold111	SPU_022570	148661	187401	SP-CASC1	4694	219	140443	No_or_no_constitutive_exon
CAGTCTGCATCGGCTTCTGACGCTTTTCGTATTCCTCCTCGCATGGGCAGCC	353086	353970	354020	353968	-1	Scaffold229	SPU_030073	353086	355289	SP-NT	4694	219	140443	No_or_no_constitutive_exon
TCAATTTTGTGCCTTTTGAAACGTGGAAAGCAGACCATGTGCAGGGGAAGGT	608559	608632	608682	608630	-1	Scaffold292	SPU_012135	607641	611638	SP-HYPP_2019	4694	219	140443	No_or_no_constitutive_exon
AAACAACAGACCGACAAAAGACCGACAACAGACCTACACAATGGGCAAAGAT	154712	154726	154776	154724	-1	Scaffold109	SPU_006109	154712	157092	None	4694	219	140443	No_or_no_constitutive_exon
TGATGACGATAATGGAGATGATGATGACAACAATGGTTGTGATTGGGTAGTG	266351	266490	266301	266353	1	Scaffold326	SPU_003915	248930	266490	SP-INSR	4694	219	140443	No_or_no_constitutive_exon
GGATTTTATGGAGGAGCAGGTTTTGGAGGAGGGGGAGGAGGGGCTACAAGGG	685832	686293	686343	686291	-1	Scaffold473	SPU_000614	685832	705684	SP-SACSL_3	4694	219	140443	No_or_no_constitutive_exon
CGTCTGCCGGGGGTGCTAGGTGAGAAGGAGCGTATGGGACATACAAGCAGCT	148853	148907	148957	148905	-1	Scaffold254	SPU_003854	70225	151788	SP-HP_LOC203522	4694	219	140443	No_or_no_constitutive_exon
TATTCCGAGATAGATCAGAGCCAAACCACGCACCCGGGACAACAGATAAGCC	567539	567548	567489	567541	1	Scaffold73	SPU_007647	557351	567591	SP-HYPP_1740	4694	219	140443	No_or_no_constitutive_exon
GGACAAATATTAACCCGTTATCTATCGCATGTTTTCATATCGGGATGTAGTC	175333	175651	175283	175335	1	Scaffold75	SPU_004476	165683	177029	SP-HYALINL_1	4694	219	140443	No_or_no_constitutive_exon
TCCTAATTCTATTACCACTGATTCATTTGATCCTTTCTTCCATGGGACAGAA	399375	399679	399729	399677	-1	Scaffold340	SPU_001181	399375	429671	SP-GGT1	4694	219	140443	No_or_no_constitutive_exon
TATTTTCTTGTCATGTTTTTATTCTTCGCTCATCTTCTTCCCGGGAGCAGAT	484015	484069	483965	484017	1	Scaffold170	SPU_028455	473050	495205	SP-GLUR6	4694	219	140443	No_or_no_constitutive_exon
TGGCAAAATTTTCTTGATATCTCCATCTTTCTTCCTCTATCTGGGAGTAGGC	126292	126573	126242	126294	1	Scaffold436	SPU_005844	123831	147156	SP-HYPP_3074	4694	219	140443	No_or_no_constitutive_exon
ATATGATGTAGCACTCAATGACAATTATTATTTTTCTGATTTGTAGGGAGAT	390545	390623	390495	390547	1	Scaffold174	SPU_021226	384003	399127	SP-CYBB_1	4694	219	140443	No_or_no_constitutive_exon
GCTTGTTAAATGGGCACAAAATTGAGGCATTGTGGGATACTGGGGCGCAGGT	77571	81939	81989	81937	-1	Scaffold343	SPU_013808	77571	83433	SP-POLPPL_100	4694	219	140443	No_or_no_constitutive_exon
CCCACACCAATGCCAATGAGTTCACCCATCCTGTACCTCGCATCGGGAAGGG	429601	429703	429753	429701	-1	Scaffold343	SPU_004841	424538	434895	SP-CRHBP	4694	219	140443	No_or_no_constitutive_exon
GGCTGCAGAGACCACTTCGACCAGTGCTACTCTGTCATGGAGGGAACCAGGG	538803	538995	538753	538805	1	Scaffold552	SPU_010374	507271	554242	SP-FN3RCH	4694	219	140443	No_or_no_constitutive_exon
ATGATAACAACCTAGAGAAGTCCATCCGCAAGATGGAAGGGGTAAGAAAGAA	184279	184337	184229	184281	1	Scaffold966	SPU_004023	171127	184403	SP-FNBP1L	4694	219	140443	No_or_no_constitutive_exon
ATTTTAGCTAATGTAATAATGGAATCATCTCTTCTTTTTCATCGGGATAGGT	295159	295252	295302	295250	-1	Scaffold360	SPU_001127	289203	297761	None	4694	219	140443	No_or_no_constitutive_exon
AAAAGACAAGTTCCCGCCGGGCATCATAGTGAGGGTACAACCAAAGGGAGGA	445661	446206	445611	445663	1	Scaffold183	SPU_014003	441676	446206	SP-POGK	4694	219	140443	No_or_no_constitutive_exon
GGAACAAGAACGTGGCATTGGGGGAAAAGAACGTGGCATTGGGGAGTAAGAA	229475	229898	229425	229477	1	Scaffold564	SPU_025151	224663	230496	SP-HYPP_2775	4694	219	140443	No_or_no_constitutive_exon
GGAAAAAGAACGTGGCATTGGGGAGCAAGAACGTGGCATTGGGTGAAAAGAA	229916	229928	229866	229918	1	Scaffold564	SPU_025151	224663	230496	SP-HYPP_2775	4694	219	140443	No_or_no_constitutive_exon
ACTTCCCTGCGTTTCTCCCACACGTGTCCCGCTTTGATTGGGAAATATAGCT	644490	644930	644980	644928	-1	Scaffold630	SPU_012874	639498	650524	SP-ABCG9	4694	219	140443	No_or_no_constitutive_exon
AAGAAAAGATCCGTTCTGGACTACGCTGAGGTGGCTTCATGTTGCGGGAGAG	629282	629806	629232	629284	1	Scaffold206	SPU_005344	629024	638031	SP-UGT1L_12	4694	219	140443	No_or_no_constitutive_exon
TGTGACAGGTTAGTTCTAATGATGTTGATGACGATGATGATGTGGGTGAGGC	227019	227104	226969	227021	1	Scaffold231	SPU_026039	218187	263900	SP-LAMA5L	4694	219	140443	No_or_no_constitutive_exon
ATTGGTTGCTCTCACCATTGGTATCTCAATTATAATCTTTAGGGTACTAGGA	315088	315147	315197	315145	-1	Scaffold218	SPU_010895	315088	321887	SP-EGFIA_5	4694	219	140443	No_or_no_constitutive_exon
GCCACAACTGGGAAAGTGAGAAAGCAGTGTTGTATCTTGCAGGGACACAGAC	198471	198941	198991	198939	-1	Scaffold294	SPU_013372	198471	201832	SP-POLPPL_98	4694	219	140443	No_or_no_constitutive_exon
GCCACAACTGGGAAAGTGAGAAAGCAGTGTTGTATCTTGCAGGGACACAGAC	207072	207910	207960	207908	-1	Scaffold294	SPU_019855	207072	210819	SP-PPPL_123	4694	219	140443	No_or_no_constitutive_exon
GATGAAGATGGACAGGAATTATTCTGGGCTCAGTTTGGGAAAAGCATGAGGC	306210	306237	306160	306212	1	Scaffold566	SPU_016501	291228	306237	None	4694	219	140443	No_or_no_constitutive_exon
CATCCAGTTGGTTGGAATTATTTTGATATCTCTTTCTCATGAAACGGGAGAT	481966	482647	481916	481968	1	Scaffold427	SPU_004954	471645	524439	SP-PP2ARSBI2	4694	219	140443	No_or_no_constitutive_exon
GATAGGGACGAGCAAGGTAACTGCCCACACACTTGTTTCGAGGGGTGCAGCT	155282	155449	155232	155284	1	Scaffold420	SPU_011292	151291	157074	SP-CHRM3L_7	4694	219	140443	No_or_no_constitutive_exon
ACTTCTATACCAGAAATGAATTATTCCATTTTTTTGTTGTGGGACTACAGGC	470307	470455	470257	470309	1	Scaffold159	SPU_006437	468324	479376	SP-ABCC5K	4694	219	140443	No_or_no_constitutive_exon
ATGCTGAGGATGTTTCTGCATTTACCAATTTCATGCGGATGGGACCACAGGA	490789	491099	491149	491097	-1	Scaffold251	SPU_028762	490045	501925	SP-TPASEL_22	4694	219	140443	No_or_no_constitutive_exon
GTGACATGGGCTTGACCACATTTTCCTCTTTGATTATTAAATACAGGGAGAT	137408	137557	137358	137410	1	Scaffold1545	SPU_008218	137107	220762	SP-MARK3	4694	219	140443	No_or_no_constitutive_exon
CCAACATGACACATATGCCTACCAACAATGTCACTTGTTCAGGGGAGAAGTT	437172	438646	438696	438644	-1	Scaffold632	SPU_011472	437172	439633	SP-PPPL_258	4694	219	140443	No_or_no_constitutive_exon
TTATTGCCACAGTGTAGCTGGATTTTTTTGATTTTTTGGCCACGGGAAAGTT	390441	390574	390391	390443	1	Scaffold339	SPU_021246	387475	391164	None	4694	219	140443	No_or_no_constitutive_exon
TAGAGAGGTTCCTAATTTTTGCTGTGAAAGGTTGTCAGGGAAAGTTGAAGGG	281816	282202	281766	281818	1	Scaffold250	SPU_021618	269537	283788	SP-CEP164L	4694	219	140443	No_or_no_constitutive_exon
GTGTATGATGTGACGGTGGTTACTGTGATGTTGTTCCTGAGAAGGGCGAGAT	363619	364620	363569	363621	1	Scaffold417	SPU_003210	344318	364620	SP-LYCAT	4694	219	140443	No_or_no_constitutive_exon
TAAGCAATGGGTTTAAGTGATGTTTATCGTCTTTTTTTTCTGGGAAACAGGT	485772	485880	485930	485878	-1	Scaffold425	SPU_005062	474225	497014	SP-TRIM37	4694	219	140443	No_or_no_constitutive_exon
TTTGATAATCTGTTTCTGATTTCTTTGAACCCATATCATCATGGGAGCAGAT	464762	464921	464712	464764	1	Scaffold382	SPU_006626	453494	464921	SP-ZFYVE19	4694	219	140443	No_or_no_constitutive_exon
TTGTATTCATTACTTCCTCCCACCTCCAAAACGCACTACTGGGACTACAGGT	278726	278860	278676	278728	1	Scaffold523	SPU_023530	248623	293389	SP-SWIL	4694	219	140443	No_or_no_constitutive_exon
ATTAAGTCGTTGAGTAGTCACATTGAGGACATTGAAAAAGAAAGGGAAAGAA	27105	27109	27159	27107	-1	Scaffold421	SPU_027025	21178	108656	SP-ZNFX1-17	4694	219	140443	No_or_no_constitutive_exon
GCAAGAGCACGACGTGGTATTACTTGCCTTGATACGGGAGAGAGAGAGAGGC	252742	252781	252692	252744	1	Scaffold342	SPU_018613	252627	252891	None	4694	219	140443	No_or_no_constitutive_exon
CCCAGAGCTGCAAGTTTTTATAGCTTTGAATTTTTATGCAACGGGGGCAGTG	394525	394571	394475	394527	1	Scaffold759	SPU_009728	394262	394571	None	4694	219	140443	No_or_no_constitutive_exon
CCTCTCATACATGTCCTTTATCTTCCCTTCCAGATGGGTCAGTTTGAGAGTG	280173	280484	280123	280175	1	Scaffold670	SPU_016429	267106	280484	SP-DLEC1	4694	219	140443	No_or_no_constitutive_exon
TACTTTCGTGTTTTAATCAAATTGTTTTGCTCCTTTTCGGGCTGAAATAGGG	399495	399575	399625	399573	-1	Scaffold570	SPU_009243	378525	403034	SP-LMLM	4694	219	140443	No_or_no_constitutive_exon
CTGTCTATGAATGTTGATGATGTGCAAATTCCGTAGATGGGGTTGGATAGGA	339133	339360	339083	339135	1	Scaffold796	SPU_004188	305724	364661	SP-DISPH1	4694	219	140443	No_or_no_constitutive_exon
TTTTGTGTATGGGTGTTTTCAATTTTGTCTCTGTTTTTCTGTCGGGATAGAT	336756	336935	336985	336933	-1	Scaffold1030	SPU_017940	327220	348600	SP-TENSIN_1	4694	219	140443	No_or_no_constitutive_exon
TTATTCATGAAATTTGTTATCATGTTATCCTCAAATTTCTTGGGATGTAGCT	337560	337788	337510	337562	1	Scaffold554	SPU_005708	328836	358197	SP-ECTDRN	4694	219	140443	No_or_no_constitutive_exon
CCAACAATGGTGAGACGCCTACAGTCTTCTGCCATGTTGACGGGCGAGAGGA	411553	411625	411675	411623	-1	Scaffold615	SPU_002564	405596	425510	SP-PRIC285_2	4694	219	140443	No_or_no_constitutive_exon
GTATGGTAATGACTATCGGATAACATTTTTAATGTGTGGTGGGTTGAAAGGG	369810	370419	369760	369812	1	Scaffold542	SPU_021440	362020	370419	SP-PPPL_128	4694	219	140443	No_or_no_constitutive_exon
CATGTCCAAGGATGCATCATCCTAATGGTAAGTTGTCCAGGGGATGGTAGAC	150731	151102	150681	150733	1	Scaffold984	SPU_023184	143691	151102	SP-ECHN11	4694	219	140443	No_or_no_constitutive_exon
GCTCTGCACGCAACCATGTAAAGGCCTATTTCATTTTTTGTTGGGGGTAGCA	299245	299439	299489	299437	-1	Scaffold772	SPU_013039	292203	300652	SP-CYP2L26	4694	219	140443	No_or_no_constitutive_exon
ACGAGGGTCATCTTGATGTAGTTGAGTATCTCGTTAGTAAAGGGGCACAGGT	22504	22613	22454	22506	1	Scaffold776	SPU_016927	18682	27157	SP-UNC44_119	4694	219	140443	No_or_no_constitutive_exon
TGACGGAGAGGAAGAAGAGGAAGAAGAGGAAGAAGTTGAAGGAGGGGAAGGA	207891	207903	207953	207901	-1	Scaffold770	SPU_019952	207891	221343	None	4694	219	140443	No_or_no_constitutive_exon
GTATCATTTACCAAACATTTTACACACTGATTATTATTTTGTTCGGGGAGGG	310937	311046	310887	310939	1	Scaffold777	SPU_004934	304512	372209	SP-DNAH6	4694	219	140443	No_or_no_constitutive_exon
AACAGGGTCACATGGAGTATATAAATATTCTCTTTATTTTGTGGGTACAGGT	366288	366393	366443	366391	-1	Scaffold359	SPU_028836	361676	374216	SP-SLC5A11_1	4694	219	140443	No_or_no_constitutive_exon
TTCTCTCTGGAACATCAGTGGATGCGTCCACGCAACTTACGGGAACCCAGCG	276595	276708	276758	276706	-1	Scaffold997	SPU_017937	257861	287992	SP-FN3_35	4694	219	140443	No_or_no_constitutive_exon
AAGTGGGGCTTTAATAGATTCATCTCTTTTTTTGGATTGTTGGGGAGCAGAG	69200	69406	69456	69404	-1	Scaffold684	SPU_021411	46862	79625	SP-NDC80L	4694	219	140443	No_or_no_constitutive_exon
GTCTCATCTCTACTGGCTTCATCTGCTTGGGATTACATCTGGGATACAAGGT	261378	261552	261328	261380	1	Scaffold1548	SPU_022392	253528	261552	SP-MAELL	4694	219	140443	No_or_no_constitutive_exon
GGTGTTTGTACTGTAATGGTGCCTTTCTGAATATTTTAATGGGAATATAGAT	46085	46363	46035	46087	1	Scaffold762	SPU_009095	33643	57222	SP-BMS1L1	4694	219	140443	No_or_no_constitutive_exon
AATCAATGTCAATGATAAGATCACATACCCGATAATTGTGGGATACATAGAT	292444	293211	293261	293209	-1	Scaffold452	SPU_002007	292444	312909	SP-C20ORF152	4694	219	140443	No_or_no_constitutive_exon
TTCAAATTGACCAACCTGATTGACCAATCATCTGTTCTTTGTGGGATCAGAA	130247	130432	130197	130249	1	Scaffold1031	SPU_012496	129464	134038	None	4694	219	140443	No_or_no_constitutive_exon
AAGGATACAGAGAAAGATACTCCCCTCCATGACACTATAATCGGGAGCAGGG	183819	183927	183769	183821	1	Scaffold1081	SPU_011519	171832	193812	SP-MIB1	4694	219	140443	No_or_no_constitutive_exon
TGAATTATTCTGTATTTTGATGTATTAACTTTCGTTATATGGGGATGCAGAT	153988	154287	153938	153990	1	Scaffold399	SPU_019975	153147	154287	None	4694	219	140443	No_or_no_constitutive_exon
TCCTGGCAGACCAGCTGTTGACCTTCTTCCAGCAGGTGGGAGAGGTTTAGTA	303596	303721	303546	303598	1	Scaffold846	SPU_023789	294056	314911	SP-SFRS11	4694	219	140443	No_or_no_constitutive_exon
TGAGGACCCGTTTGGTTGGTGGAAGTGGATCCTTTGAAGGGAGAGTTGAGGT	104860	105152	104810	104862	1	Scaffold540	SPU_026234	101118	112851	SP-SRCR211	4694	219	140443	No_or_no_constitutive_exon
AAGAAGACCATACCATACCATAACCCCTTTTGTTTCATTTGATCGGGCAGGA	53168	53289	53339	53287	-1	Scaffold1084	SPU_009556	37113	54417	SP-LPHN2L_1	4694	219	140443	No_or_no_constitutive_exon
GCAGTAATGCAATGATTTCTGTTTATTTCATTTTCTTTATGGGATTACAGAA	46421	46522	46371	46423	1	Scaffold912	SPU_006804	33726	51384	None	4694	219	140443	No_or_no_constitutive_exon
AATGCTGTTTAACATTTCACATTTTGATTTGTGTGTGTATGGGTTAACAGAG	86610	86860	86560	86612	1	Scaffold549	SPU_020157	73343	141609	SP-LRMP	4694	219	140443	No_or_no_constitutive_exon
GTTCTGTTCTGTTTTATCAAACAGCAATCGACGAATGCTTGCTCGGGGAGAA	171987	172104	171937	171989	1	Scaffold1077	SPU_002413	155273	172876	SP-HYPP_3103	4694	219	140443	No_or_no_constitutive_exon
TAATTAGAACCAGTGGGCAGAATTGTCTAAAGGTGATGACAAGAGGGAAGGG	118340	118435	118485	118433	-1	Scaffold908	SPU_025818	116253	123761	SP-PSMD2_1	4694	219	140443	No_or_no_constitutive_exon
TGGGCATGCAGGCATTTTTTTAAAGACTATTGACAGGTTTGCGGGCATAGCT	16296	16479	16529	16477	-1	Scaffold696	SPU_026304	16296	27025	SP-NLR180	4694	219	140443	No_or_no_constitutive_exon
GATTATCTGTGTCTATCCTTCTTTTCTCTCATTTTCCTTGGGTGAACCAGGT	133636	133822	133872	133820	-1	Scaffold508	SPU_014237	133636	143325	SP-C12ORF10L	4694	219	140443	No_or_no_constitutive_exon
AAAATTCTCATCAAGAAAGAAGCAGAGGCCTTTCCAACCACATGTGGGAGTG	90121	90216	90071	90123	1	Scaffold648	SPU_002140	89357	134649	SP-Z475	4694	219	140443	No_or_no_constitutive_exon
CAAATCTAGTTTTTTTTTTTTTTTTTTTTTTTTTTTTTTTGGGGGGACAGGC	297629	297742	297579	297631	1	Scaffold647	SPU_008636	288841	304734	SP-SMCHD1_1	4694	219	140443	No_or_no_constitutive_exon
TTACAAGTTTCTTAATTTTTCCCATTTCCATCTTGTTCTGGGTGAACCAGAC	135513	135649	135463	135515	1	Scaffold951	SPU_012816	133047	145227	SP-SUPT5H	4694	219	140443	No_or_no_constitutive_exon
ACGGTGATGAACGGGCAAAAAAAAAATCACCGTTCTGCAACGGGTGTAAGCG	33826	33948	33776	33828	1	Scaffold557	SPU_005242	16436	33948	SP-HYPP_1572	4694	219	140443	No_or_no_constitutive_exon
ACCCGGTCAGTCTATGTGGATCAGGTTTACCACGGATGTCTCAAGGGGAGAT	276143	276185	276235	276183	-1	Scaffold1032	SPU_005427	179989	276504	SP-ST14L_2	4694	219	140443	No_or_no_constitutive_exon
TGGAGGTGATGACGGGGATATTGTACAAAGTGTGATACAGGAAAGGGCAGAT	207914	209689	209739	209687	-1	Scaffold2445	SPU_013965	207914	225973	SP-MOL10L1	4694	219	140443	No_or_no_constitutive_exon
TTTGTTCTTTAGTGGTGACCACAAGCAGAAGTTTTACTGGGGTCACAAAGAG	116032	116163	116213	116161	-1	Scaffold1129	SPU_006509	98430	136712	SP-ACLY	4694	219	140443	No_or_no_constitutive_exon
CATCATTTTTTATTATTTTTATTCTGTTAATTCCTCTTTTTCGGGAGTAGAT	101950	102392	101900	101952	1	Scaffold856	SPU_012349	97114	105464	SP-PSMD5	4694	219	140443	No_or_no_constitutive_exon
AAATAAATATTCTGTTGATATTTCAATGATCACTTTATGCTGCGGGACAGAA	96995	97151	97201	97149	-1	Scaffold662	SPU_016331	77755	126394	SP-ATP/GTPBP1_1	4694	219	140443	No_or_no_constitutive_exon
TCTCCCTTTGCCTCTTCAGTTGATTCCTCTGTTCATTGCAACCGGGGGAGGA	244499	244557	244607	244555	-1	Scaffold367	SPU_013909	242454	244874	None	4694	219	140443	No_or_no_constitutive_exon
AAATAAAAAACTGTAATCACCTCCTTGGTTTATTGCCTTTGCGGGAGTAGGA	185290	185434	185240	185292	1	Scaffold961	SPU_020025	181425	185434	None	4694	219	140443	No_or_no_constitutive_exon
TAACAAAAACAGTAGTTTCCAAAACTTACCGTTCTGACTGAGGGTCGTAGGG	26505	27071	26455	26507	1	Scaffold1506	SPU_008491	2786	27071	None	4694	219	140443	No_or_no_constitutive_exon
GTTGAGGTACAAACTCTATCTCTTGAAACTTGCCGTACTGGGATTTAAAGAG	211695	212204	211645	211697	1	Scaffold736	SPU_011536	205503	212204	SP-TLR061	4694	219	140443	No_or_no_constitutive_exon
TTTAACATCTGTTCTCTGGTAAATTCACTCCTGTCTCTTGGGAAAACTAGGA	61123	62085	62135	62083	-1	Scaffold897	SPU_008273	61123	66426	SP-HYPP_1775	4694	219	140443	No_or_no_constitutive_exon
GGGTAAAGCAGGAGGGCCAGGGGAGGAGGAGTCTGGAAGGGGTGAAGCAGGA	100431	100557	100381	100433	1	Scaffold894	SPU_012169	91341	110768	SP-UNK_1	4694	219	140443	No_or_no_constitutive_exon
GCCTGGTGGAACTAGCCCAGCAACTCTTCATCATAATGGTGGGAAAACAGAT	128877	128909	128959	128907	-1	Scaffold730	SPU_021790	114257	130150	SP-122B_1	4694	219	140443	No_or_no_constitutive_exon
CGTTTTCTTTTCATTTTCTTTTCTTTTCTTTAATTTTTGGGCGAGTACAGGC	13224	13379	13429	13377	-1	Scaffold1410	SPU_014088	11933	15209	None	4694	219	140443	No_or_no_constitutive_exon
TTTTGATGTAAGTTTGCAAGTTTATCTCATGTGTTTCCACCAGGGTACAGCC	246540	246710	246490	246542	1	Scaffold1686	SPU_000249	241398	253337	SP-MTBPL	4694	219	140443	No_or_no_constitutive_exon
AAATTACCAGCAAAAAAATAATTAATTTCAACCATTTTTGGGTGATGCAGTG	210008	210270	210320	210268	-1	Scaffold2435	SPU_025140	194182	224082	SP-PB1	4694	219	140443	No_or_no_constitutive_exon
ACTATTTCAATTAAACTCGACCCTGGTTCTAAAATCGGGTTTAACAAAAGAA	90309	90335	90385	90333	-1	Scaffold936	SPU_019686	69026	168879	SP-FAK	4694	219	140443	No_or_no_constitutive_exon
GCATGGTCAGATTTTTAGCCAAACTTGGCAGGAATCATCCTTAGGGGTAGGG	117863	118196	117813	117865	1	Scaffold855	SPU_002441	94707	118196	SP-HYPP_2979	4694	219	140443	No_or_no_constitutive_exon
CTCAAGTAGGAGCAGATGCAGCCAAGATGGAGGAACAGGAGGGGGAAGAGGA	174775	174831	174725	174777	1	Scaffold836	SPU_028180	166230	177109	SP-RAD17	4694	219	140443	No_or_no_constitutive_exon
TCTCTCTGTCTGTCTGTCTCTCTCTCTCTCTCTCTCTTTGGGTACAATAGGT	16421	16567	16617	16565	-1	Scaffold1580	SPU_024261	9244	18172	SP-FMO5_4	4694	219	140443	No_or_no_constitutive_exon
GCAAGAGCCTTCTGGTCATATGTAAACTCAAAAATAACAACTCGGGAAAGTG	48013	48381	47963	48015	1	Scaffold1097	SPU_023710	45859	49724	SP-RTL_5	4694	219	140443	No_or_no_constitutive_exon
ATACCATAGAGAATTGATATCTTCTGGATGTACTTCTTTTTGTGGGGTAGCC	175771	175974	175721	175773	1	Scaffold1638	SPU_024758	169185	175974	SP-TECTAL_2	4694	219	140443	No_or_no_constitutive_exon
TCTCTTCTGTCTCTCTCTCTCCCCCACAACCTAGGTGGATGGGTGCACAGCG	109626	109789	109576	109628	1	Scaffold2507	SPU_008447	103468	110777	None	4694	219	140443	No_or_no_constitutive_exon
CTATTTGTTCATATGTTAATATAAACTCGATCACTGACTTTAGGGAGGAGAC	92364	92525	92314	92366	1	Scaffold1759	SPU_021767	48823	95341	SP-DNAH3_2	4694	219	140443	No_or_no_constitutive_exon
TCCTGCGAGTGAATTGCCAACGATTCCAGAAGAAGGTAGGGGGGGGGGAGAT	211626	211633	211576	211628	1	Scaffold1751	SPU_019595	164563	211633	SP-HYPP_2453	4694	219	140443	No_or_no_constitutive_exon
TGACCAAGGCTGGTCTTGTTAAAGCCACCGTCACATACTTGGGCCATAAGGT	13044	13726	13776	13724	-1	Scaffold859	SPU_004835	13044	16786	SP-PPPL_179	4694	219	140443	No_or_no_constitutive_exon
CTCATCCACTCCCCCACCCACCCCACTCCCCACCCCTTCTGTTGGGGCAGTC	61699	62029	62079	62027	-1	Scaffold859	SPU_014999	58038	73834	SP-GAGPOL7	4694	219	140443	No_or_no_constitutive_exon
CTTTTTCTCTACCTTATGAAACCTTCTTACATGTACTGTTGGGGATGCAGTT	2605	2698	2555	2607	1	Scaffold1176	SPU_004948	2435	9314	SP-GREB1L	4694	219	140443	No_or_no_constitutive_exon
CTCTCTCTCTCTCTCTCTCTTTACCTCTTTCATTATATTTGAATGGGTAGGG	54625	55254	55304	55252	-1	Scaffold1333	SPU_027169	54625	64773	SP-HMCN1L_4	4694	219	140443	No_or_no_constitutive_exon
TCCATGTGTCACTGAACCCTCGAACTCCTTGTTTTGTTTTGCTGGGGTAGGC	8291	8500	8550	8498	-1	Scaffold1625	SPU_007590	682	9432	None	4694	219	140443	No_or_no_constitutive_exon
CATTGAGTTATGCCCTACTTCCTCCACTTATTCTTTGTTGGGGGTTGTAGAT	144719	144847	144897	144845	-1	Scaffold865	SPU_021037	134896	150538	SP-ASPATL	4694	219	140443	No_or_no_constitutive_exon
TGGAGGGTCATCTTGATATTTTCAAATACCTTGTTAGGAAAGGGGCGAAGCT	105277	105477	105227	105279	1	Scaffold1535	SPU_013419	50998	159752	SP-UNC44_230	4694	219	140443	No_or_no_constitutive_exon
AGTATATTTTCCCCCCTTCTTCCTTCTGACTTTACCTCTTTGGGATGTAGAT	9819	9835	9885	9833	-1	Scaffold979	SPU_007675	4074	18289	SP-SF3A3	4694	219	140443	No_or_no_constitutive_exon
TTTCTAATCAATCAAGGAGCCGAGGTGAATAGGGGAGATAATGAGGGTAGGA	40470	41374	41424	41372	-1	Scaffold1530	SPU_027668	36619	45621	SP-UNC44_183	4694	219	140443	No_or_no_constitutive_exon
ACAAAGTTACCGGATCCCTTTAACGGTTTTTATTTTCTTACATGGGGCAGGT	59794	60055	60105	60053	-1	Scaffold679	SPU_002700	51053	65643	SP-HYPP_366	4694	219	140443	No_or_no_constitutive_exon
CGGCCGGTGTCTGGCCGGTTGCCGTGAAGTTCCTACGGGCGCCGGGACAGTT	73021	73170	73220	73168	-1	Scaffold1231	SPU_008707	68098	80355	SP-NLR149	4694	219	140443	No_or_no_constitutive_exon
AGGATCTACGATCAGCTCCGAACCCTAGGATCATCCATGGACTGGGACAGGG	8740	8882	8690	8742	1	Scaffold634	SPU_003860	3951	9440	None	4694	219	140443	No_or_no_constitutive_exon
TAACTTTTAGTGTACTCTCTATAAATTTGAATATTTTTGGGAATGTATAGGT	138345	139323	138295	138347	1	Scaffold1237	SPU_021310	133277	142115	SP-HYPP_1021	4694	219	140443	No_or_no_constitutive_exon
TTCTAGTTAATATGTTATTGTGCTTATATATTTTGCACTTTGGGGTGTAGGT	136896	136969	136846	136898	1	Scaffold1157	SPU_005539	107561	142979	SP-ATP13A4	4694	219	140443	No_or_no_constitutive_exon
CTGTAAAGGACACTACCATATTTTTATCTTGTTCTTTTTTGGGAATGTAGTT	78115	78212	78065	78117	1	Scaffold1086	SPU_019888	76769	88355	SP-MAD2B	4694	219	140443	No_or_no_constitutive_exon
AAGAGTTTGCTCTCAACCAGGATTGCTACAAGATATTCAGGGCAGGGCAGAG	159497	159511	159561	159509	-1	Scaffold2248	SPU_024814	150913	161964	SP-HFM1	4694	219	140443	No_or_no_constitutive_exon
ATAACGTCAACTTCACTAACAATAAATACAGTTTTTCCATCGGGGATCAGGT	71655	72070	72120	72068	-1	Scaffold1995	SPU_008334	69801	72690	SP-HYPP_543	4694	219	140443	No_or_no_constitutive_exon
ATGTTTTCAATTATTCACTTTTTGATAAAGCAAAATGGGAAAGAAGTTAGCT	40755	40782	40832	40780	-1	Scaffold1824	SPU_015720	24833	49617	SP-SAMHD1	4694	219	140443	No_or_no_constitutive_exon
CCATTCTTAGCTGTTTAGCAGCCATAAATGGCTTCGCATTGGGTGGAAAGGT	148503	148647	148453	148505	1	Scaffold2156	SPU_016724	146294	148647	SP-SLC16A12L_12	4694	219	140443	No_or_no_constitutive_exon
TTTTATCAATTTAATCAACTCTTGATATTATTTTCAATGATGGGGTGTAGGT	152567	152638	152688	152636	-1	Scaffold1166	SPU_018367	142789	153937	SP-BXDC2	4694	219	140443	No_or_no_constitutive_exon
ATACCATAGAGAATTGATGTCTTCTGGATGTACTTCTTTTTGTGGGGTAGCC	15352	15555	15302	15354	1	Scaffold2497	SPU_022706	10617	70077	SP-VWD/EGF/FN3_1	4694	219	140443	No_or_no_constitutive_exon
TCCAGCGAAACTCGAGATGCAACCTAGGCCGTGTCTCCGGCAGGGATCAGGC	140765	140775	140825	140773	-1	Scaffold1453	SPU_005968	140166	144786	SP-HYPP_3076	4694	219	140443	No_or_no_constitutive_exon
GCCATTTATAGCACATACCATAGGGTGACTGGATTCATGGGTGAGGTCAGGG	57476	57593	57426	57478	1	Scaffold988	SPU_020375	51557	57593	None	4694	219	140443	No_or_no_constitutive_exon
ATTCACTTTAGTGATACCGAGCTTTTTTCTCTCTTTCTTTTGGGGGATAGTG	10639	10777	10589	10641	1	Scaffold1743	SPU_010216	3593	23302	SP-CLECT/FN3_19	4694	219	140443	No_or_no_constitutive_exon
TCCTTTTCTACTTGTCTACACGATTCATTTCTTGTGATGTATACAGGGAGAT	43316	43696	43746	43694	-1	Scaffold2283	SPU_012538	35927	58396	SP-HYPP_3061	4694	219	140443	No_or_no_constitutive_exon
AATATGCATATAATTGTCTTTTTATGCAATGTATCGTTTCACACGGGCAGGT	134175	134343	134393	134341	-1	Scaffold1803	SPU_010352	124972	136862	None	4694	219	140443	No_or_no_constitutive_exon
TGGACTGGACGAGGTACTCGAGAATACAGAAGGGCATCTGCTGGGGATAGTG	93635	93709	93759	93707	-1	Scaffold1592	SPU_015500	92935	97636	SP-HARBI1_1	4694	219	140443	No_or_no_constitutive_exon
AATTTGATGGGTTCTCTCTCTCTCTCTTTCTTTGTTGATGGGATGTACAGAT	81634	81784	81834	81782	-1	Scaffold2214	SPU_019053	81634	98962	SP-ANK2_1	4694	219	140443	No_or_no_constitutive_exon
ATGGGATCGATGCCGCTCAACCTGTACATCTACAGCCGACGATGGGTCAGTG	44073	44194	44023	44075	1	Scaffold2167	SPU_026452	42668	45132	SP-SLC10A2_12	4694	219	140443	No_or_no_constitutive_exon
GTAGTAATTACCTGTATAGGTCCCGTGACCAAATTCTGGGAACAAATTAGGC	78248	78511	78561	78509	-1	Scaffold1655	SPU_022404	78248	88009	None	4694	219	140443	No_or_no_constitutive_exon
GGTAGGATGCGAAAATGGAGAATGTGCATAATAATTGTGTGCGGGAAAAGGC	44437	44456	44387	44439	1	Scaffold1334	SPU_022557	22175	44506	SP-FIBROPELLINL2	4694	219	140443	No_or_no_constitutive_exon
CGCTGACCGAGGACCGGAGCGAGAAGATGGGCCATGGGGCCAGTGAGCAGAC	43286	43499	43549	43497	-1	Scaffold2574	SPU_030233	6861	84009	SP-AXNDHCH	4694	219	140443	No_or_no_constitutive_exon
GCCATCTAAACCGCGATTTCTTTTTCTTTCTTCTCCAATTGGGTATACAGGA	10851	11014	11064	11012	-1	Scaffold1997	SPU_020142	10851	33934	SP-MTNR1B_1	4694	219	140443	No_or_no_constitutive_exon
GAAGGAGCCATTACTTCAGCTTGAAGTACCCCATCATCCGTGGGAAACAGGT	18612	18875	18925	18873	-1	Scaffold2903	SPU_005466	18612	20138	None	4694	219	140443	No_or_no_constitutive_exon
TTTCTTCGGAATTCCTATGCCCGTTTGCGCAACCTGGGTGAATTGCAAAGAC	3625	4091	4141	4089	-1	Scaffold1779	SPU_022416	1545	4532	SP-HYPP_1044	4694	219	140443	No_or_no_constitutive_exon
ACGAGAAGAAATCTGCCAGCGTGGATAATGAATGGGGTGGGCTGAATAAGGC	1919	2288	2338	2286	-1	Scaffold1779	SPU_022416	1545	4532	SP-HYPP_1044	4694	219	140443	No_or_no_constitutive_exon
GTTGACCTGCAAATTGGACATAGTACGAAACTGGTCACCTTGGGTTGAAGTG	62453	62594	62644	62592	-1	Scaffold2403	SPU_005180	45583	64696	SP-HMCN1L_2	4694	219	140443	No_or_no_constitutive_exon
GTTGACCTGCAAATTGGACATAGTACGAAACTGGTCACCTTGGGTTGAAGTG	61379	61520	61570	61518	-1	Scaffold2403	SPU_005180	45583	64696	SP-HMCN1L_2	4694	219	140443	No_or_no_constitutive_exon
GTTGACCTGCAAATTGGACATAGTACGAAACTGGTCACCTTGGGTTGAAGTG	59228	59372	59422	59370	-1	Scaffold2403	SPU_005180	45583	64696	SP-HMCN1L_2	4694	219	140443	No_or_no_constitutive_exon
GTTGACCTGCAAATTGGACATAGTACGAAACTGGTCACCTTGGGTTGAAGAG	57069	57210	57260	57208	-1	Scaffold2403	SPU_005180	45583	64696	SP-HMCN1L_2	4694	219	140443	No_or_no_constitutive_exon
GTTGACCTGCAAATTGGACATAGTACGAAACTGGTCACCTTGGGTTGAAGTG	55994	56135	56185	56133	-1	Scaffold2403	SPU_005180	45583	64696	SP-HMCN1L_2	4694	219	140443	No_or_no_constitutive_exon
GTTGACCTGCAAATTGGACATAGTACGAAACTGGTCACCTTGGGTTGAAGTG	51707	51848	51898	51846	-1	Scaffold2403	SPU_005180	45583	64696	SP-HMCN1L_2	4694	219	140443	No_or_no_constitutive_exon
GTTGACCTGCAAATTGGACATAGTACGAAACTGGTCACCTTGGGTTGAAGTG	50632	50776	50826	50774	-1	Scaffold2403	SPU_005180	45583	64696	SP-HMCN1L_2	4694	219	140443	No_or_no_constitutive_exon
ATTGTATGGGCTTATTCTTTCTTAATGGTGATATTTACATTGGGCAAAAGTG	34937	35106	35156	35104	-1	Scaffold1859	SPU_022622	33041	44352	None	4694	219	140443	No_or_no_constitutive_exon
ATGCCCCAGAGGGCATGTCTACGCCATCGGGGAATGTGGTGGGGCCACAGAG	52744	52905	52955	52903	-1	Scaffold3097	SPU_020828	52744	70076	SP-ZNFX1-13	4694	219	140443	No_or_no_constitutive_exon
AAGAGAAGACTAAACTTTTTTTCTTCTTAATTTGTTTTCCGGGTGGTCAGTG	17414	17557	17607	17555	-1	Scaffold1956	SPU_022141	13143	19521	SP-NUFIL1L	4694	219	140443	No_or_no_constitutive_exon
TCAGACGAAAGGCCTTCCTTCATTGGTACACTGGTGGGGGTATGGGCGAGAT	23076	23208	23026	23078	1	Scaffold2448	SPU_028903	21408	23208	SP-BTUB7	4694	219	140443	No_or_no_constitutive_exon
CTCATGATTTTAACACTTTGTGGAACTTGGGATATCTCTTGGGTGTGTAGGT	14316	14483	14533	14481	-1	Scaffold3048	SPU_019165	5249	16619	SP-KRP110	4694	219	140443	No_or_no_constitutive_exon
CTTACCAGAATGCGGAAACCTTTTAACTGTGCAAATTCCCGGGTTCAAAGGT	62015	62891	61965	62017	1	Scaffold2207	SPU_023929	54829	68991	SP-HYPP_207	4694	219	140443	No_or_no_constitutive_exon
TAATGAATGATATTTCCTTCTTTTTTCTCTTTTTTTTACATGGGACACAGAG	68205	68991	68155	68207	1	Scaffold2207	SPU_023929	54829	68991	SP-HYPP_207	4694	219	140443	No_or_no_constitutive_exon
GAAAGCGTCCCAGGGTGTCCAGGGTGTCTGGACACCAGGGTGGACAACAGGG	32249	36015	32199	32251	1	Scaffold2924	SPU_007753	18082	37434	SP-HYPP_28	4694	219	140443	No_or_no_constitutive_exon
GGCCGTGCGTTCCCCATGCGTCCTCCCTGTGTGACCGGGCCTTAAGAAAGGC	9793	10536	9743	9795	1	Scaffold2525	SPU_022758	7784	10536	SP-HYPP_2631	4694	219	140443	No_or_no_constitutive_exon
CGATCTTATTTCTGCACTTTTCTTCCACTTATTGAACCTTGGGACTACAGGG	20329	20425	20279	20331	1	Scaffold3380	SPU_022400	10101	24879	SP-HYPP_2607	4694	219	140443	No_or_no_constitutive_exon
TGGTACATGTGTAGAGTAAAGTCTCAGCTAAATCATGATAAATATGGGAGAC	16983	16989	16933	16985	1	Scaffold4743	SPU_020153	6100	19333	None	4694	219	140443	No_or_no_constitutive_exon
GAGAGTATAATTGTTGTCACTTTATAGAACCAGTGTCTGCCTGGGAACAGAA	43569	44145	43519	43571	1	Scaffold2503	SPU_017248	33425	44145	SP-C3ORF19	4694	219	140443	No_or_no_constitutive_exon
CTCTAAATCCAGACTTTGTAACTGTGTTTGTTCTTGTGTGTGGGTGACAGGT	1642	1822	1872	1820	-1	Scaffold2784	SPU_006160	917	3058	None	4694	219	140443	No_or_no_constitutive_exon
ATCTTTCTTGTCCTCCCATCTCCATCTTTCTTGTGGTTGCTGGGATGCAGAG	24443	24571	24393	24445	1	Scaffold3839	SPU_006466	1818	27540	SP-FANCI	4694	219	140443	No_or_no_constitutive_exon
AGTGTGTTATAAAATTGTTTGCAGATTATTTCTTCTGTGATGGGAACCAGCT	1203	1273	1153	1205	1	Scaffold4121	SPU_003554	504	44862	SP-HYPP_3090	4694	219	140443	No_or_no_constitutive_exon
GTCAGACGAGAGAACACGCCCTCCTTGTGAGGTCTCTCGGGGTCAGACAGCT	9979	10084	10134	10082	-1	Scaffold2860	SPU_020816	6974	24310	SP-HBS1L	4694	219	140443	No_or_no_constitutive_exon
ATGTTCGCGTACAGAACCAGATGGGACCCCACCCCCTTAAATGGGACAAGAC	32249	32794	32199	32251	1	Scaffold4982	SPU_007037	30727	32794	SP-POLYPL_65	4694	219	140443	No_or_no_constitutive_exon
CGAGGTACTTCGGTGGTGGTCGGGGGGAAAAGGTTGTTGACCTGGGAAAGGT	5609	5624	5674	5622	-1	Scaffold4728	SPU_026250	2912	9159	SP-ZFC3H1	4694	219	140443	No_or_no_constitutive_exon
CGTAATTCTTCGGGGGTCATTTTCTGGGGGTAACTGTCCTTATGGGGTAGTT	22334	22679	22284	22336	1	Scaffold2494	SPU_023986	17979	29909	SP-SLSP_19	4694	219	140443	No_or_no_constitutive_exon
AAGAAAAAAAGCAATTTACCGGAACACCTTCACTTTGCCTTACAGGGCAGTG	18167	18484	18117	18169	1	Scaffold3792	SPU_027746	5649	18484	SP-UNC44_261	4694	219	140443	No_or_no_constitutive_exon
ATATTAATCAATATTTGCCACTCTCCGCCCAGGTGTAAATGGGAACCAAGCT	10736	10792	10842	10790	-1	Scaffold4040	SPU_024792	6964	17585	SP-GOL	4694	219	140443	No_or_no_constitutive_exon
GCACAATGTTTAATATTTGCATGTTTTCTTTCTACTTTCTAGGGGTGTAGTA	11499	11567	11617	11565	-1	Scaffold13713	SPU_024252	8926	11835	None	4694	219	140443	No_or_no_constitutive_exon
TCACTCCTACAACAATCAGAACTTTCTTTTTTATTAATTTGGGATTACAGAG	3298	3538	3248	3300	1	Scaffold5468	SPU_022654	1873	9697	SP-HYPP_2623	4694	219	140443	No_or_no_constitutive_exon
TATTAACAATATTAATGATAAACTTTTGAATTCTCTCATCTTATAGGGAGCA	2403	2509	2559	2507	-1	Scaffold3840	SPU_003621	1345	4972	None	4694	219	140443	No_or_no_constitutive_exon
GCAGAGAAAGACAAATTACTGAAGGAGAACAGTCAGATCAAGGGAGATAGGG	4032	4102	3982	4034	1	Scaffold5319	SPU_010586	1118	5543	SP-C14ORF45L	4694	219	140443	No_or_no_constitutive_exon
TCTATCAAACGTTTAAAAATAAACTTGAGTTCTGGCGACCGTGCGGGCAGAC	4181	4341	4391	4339	-1	Scaffold13324	SPU_009440	4181	5900	None	4694	219	140443	No_or_no_constitutive_exon
AATCACTTCTTAATCCAACTGATTAATGAATCATTTTATTACGGGAACAGGG	1074	1411	1024	1076	1	Scaffold21707	SPU_015051	751	1411	None	4694	219	140443	No_or_no_constitutive_exon
