# Supplementary material for: Widespread Separation of the Polypyrimidine Tract From 3′ AG by G Tracts in Association With Alternative Exons in Metazoa and Plants
Source: Front Genet. 2019 Jan 14;9:741. doi: 10.3389/fgene.2018.00741 (PMC6339879; doi:10.3389/fgene.2018.00741)
Supplement: DATA FILE S2 — Sequences of REPAG 3′ SS from each species of metazoa, plants and protists. [file Data_Sheet_2.zip › Supplementary data 2/Protists_Release38_cryptosporidium_andersoni.txt]

REPA_GGG_Sequence	Exon_Start	Exon_End	Pos_-50	Pos_+2	Strand	Chromosome	GeneID	Gene_Start	Gene_End	Gene_Name	Number_of_REPAs	Number_of_REPAs_has_GGG	Number_of_Intron(Intra_genic_Region)	Upstream_Constitutive_Exon
AATATAGGTGAATATTCCAAAATTGAGAAATACTTTTTGTAAGGGCTCAGAC	136540	136812	136490	136542	1	contig_22	cand_029990	136432	136812	None	116	2	1687	No_constitutive_exon_found_in_species
GAGAGAGAGCTTATACAAGAAGATACTTACAAGAATTACCGGGAAAAAAGAC	212735	212770	212820	212768	-1	contig_18	cand_020270	212735	214581	None	116	2	1687	No_constitutive_exon_found_in_species
