# Supplementary material for: Widespread Separation of the Polypyrimidine Tract From 3′ AG by G Tracts in Association With Alternative Exons in Metazoa and Plants
Source: Front Genet. 2019 Jan 14;9:741. doi: 10.3389/fgene.2018.00741 (PMC6339879; doi:10.3389/fgene.2018.00741)
Supplement: DATA FILE S2 — Sequences of REPAG 3′ SS from each species of metazoa, plants and protists. [file Data_Sheet_2.zip › Supplementary data 2/Protists_Release38_thalassiosira_oceanica.txt]

REPA_GGG_Sequence	Exon_Start	Exon_End	Pos_-50	Pos_+2	Strand	Chromosome	GeneID	Gene_Start	Gene_End	Gene_Name	Number_of_REPAs	Number_of_REPAs_has_GGG	Number_of_Intron(Intra_genic_Region)	Upstream_Constitutive_Exon
GATCGCCTCAACTCTCGCTTCCGCGATCTCGCTTCAATGTGATTGGGCAGTC	17082	17610	17032	17084	1	To_g38288	THAOC_27093	16495	20555	None	9006	1569	44524	No_constitutive_exon_found_in_species
CAGTCACAACAGGGCCACCAGGGACACAAACTCATCACACCATGGGACAGAT	17100	18492	17050	17102	1	To_g33097	THAOC_24139	7465	18492	None	9006	1569	44524	No_constitutive_exon_found_in_species
TTGCTTGGCGCTCCAACACGAGTTTGCGAGCATTCTTCATCGAGGGCAAGCC	3521	3581	3631	3579	-1	To_g43796	THAOC_30278	3138	5378	None	9006	1569	44524	No_constitutive_exon_found_in_species
CGCTGTGTATCGTTGGGGGCCGGCCCTGGTAAATTGGGCGCAATTGGAAGCG	16833	17154	16783	16835	1	To_g43796	THAOC_30285	16544	18739	None	9006	1569	44524	No_constitutive_exon_found_in_species
CGTTTCTCTGTCATTTTGCTCTCCATTCTCAAACTCTCTTTGGTGGGTAGGA	4284	4467	4234	4286	1	To_g19107	THAOC_17031	3547	5719	None	9006	1569	44524	No_constitutive_exon_found_in_species
CTTGTTAATTTATCTCGGTGCTGATTCTTCTTCGATGCAGAAAATGGGAGGG	23281	23774	23231	23283	1	To_g33937	THAOC_24523	14918	26036	None	9006	1569	44524	No_constitutive_exon_found_in_species
CCGGTCCCGCGGCCTTTCTTCTCTCCCCCGACGACGATCAAGGGCTACAGGG	872	1511	822	874	1	To_g04741	THAOC_05181	464	1932	None	9006	1569	44524	No_constitutive_exon_found_in_species
GCACTGACACGCATAATCGAAACTAAAAAGACCGCATGCACGGGATATAGCA	20454	21189	21239	21187	-1	To_g18535	THAOC_16125	19635	22882	None	9006	1569	44524	No_constitutive_exon_found_in_species
GGCGAGGGAGCCGCCGATGGGGAGGACGGGGAGCGGGACGGGGCGAAAAGCG	16411	16998	17048	16996	-1	To_g27395	THAOC_22062	12310	18627	None	9006	1569	44524	No_constitutive_exon_found_in_species
CCTGCCAAGTTTGCAATTCGACCTTCGATGGATTGTCACACGGGGCGTAGAG	15748	15779	15829	15777	-1	To_g27395	THAOC_22062	12310	18627	None	9006	1569	44524	No_constitutive_exon_found_in_species
ATTTCTGGCGGTAGTGTATGGCATTGTATAGGCGTATGGGAACCGGCAAGAT	18421	18779	18829	18777	-1	To_g48476	THAOC_34936	17528	19268	None	9006	1569	44524	No_constitutive_exon_found_in_species
GATGCAGAGGCGGATCAAACAAGCACGGAAGTTGCGGTTGATGTGGGAAGCA	8767	8985	9035	8983	-1	To_g27586	THAOC_22139	7163	9497	None	9006	1569	44524	No_constitutive_exon_found_in_species
GCATCCCCCCCGAGACCTTTTACGGCCACTTTCCGAGCATCGCGAGGGAGAA	4120	4290	4340	4288	-1	To_g27729	THAOC_22199	4120	5937	None	9006	1569	44524	No_constitutive_exon_found_in_species
AAACTCATCACAATATCATAATATATTATATGGCATCACGCGCGGGGCAGAT	16444	16612	16662	16610	-1	To_g27729	THAOC_22205	16444	16824	None	9006	1569	44524	No_constitutive_exon_found_in_species
ATCACCTTCTATTTTTCTCTATACTCTACTCTATCTATGTTGTGCGGGAGAT	16358	16709	16759	16707	-1	To_g45024	THAOC_31279	13929	17933	None	9006	1569	44524	No_constitutive_exon_found_in_species
GCATCTCATGTCACTGACGATGTCCTTGCTGCATCGGGCACGTCAAAAAGTC	14180	15078	15128	15076	-1	To_g45024	THAOC_31279	13929	17933	None	9006	1569	44524	No_constitutive_exon_found_in_species
ATCAATTTTTTCTCTCTGGTGTTCTTAACGTTAGCGTTGGGAGCAGGTAGCG	2525	2645	2475	2527	1	To_g03146	THAOC_03135	962	2645	None	9006	1569	44524	No_constitutive_exon_found_in_species
TTTAGTTCCAGTTCAAACAATGAACAGATCGATCAACAGCAGGGGGGGAGGG	10160	10447	10497	10445	-1	To_g03146	THAOC_03138	8875	11789	None	9006	1569	44524	No_constitutive_exon_found_in_species
GACGTGGATTTTTAATTTTTCACCCAACTTCCAATTGATTTCATAGGGAGAC	7275	8323	7225	7277	1	To_g21863	THAOC_19615	581	8323	None	9006	1569	44524	No_constitutive_exon_found_in_species
TCGCATTTAAATCTGCTCTAATCCATGATTGTGTAATGGCAGGGAGGCAGAC	5218	5324	5168	5220	1	To_g18176	THAOC_15542	4593	9756	None	9006	1569	44524	No_constitutive_exon_found_in_species
ATTCGGGGTGATATTGTTCTGTCTGACATGGGCCTGTCTCGGGACACAAGGA	7844	8161	8211	8159	-1	To_g48165	THAOC_34408	7712	8430	None	9006	1569	44524	No_constitutive_exon_found_in_species
ATCCTTTCTACTGGGAGCAATTCAATTGATTCACTGTTCGAGGGGCTCAGGG	19411	19810	19860	19808	-1	To_g48023	THAOC_34187	19411	20460	None	9006	1569	44524	No_constitutive_exon_found_in_species
GCCGTCGATGGATGGGGCAGGCGGGAACCCTAACTTGGGCGGCGATACAGTC	13916	15168	15218	15166	-1	To_g36355	THAOC_25916	8368	16916	None	9006	1569	44524	No_constitutive_exon_found_in_species
TGATTAGTTGATTGCATTGCATTGTTCACCGTCGACGAACTTGGGCAAAGAT	19293	19474	19243	19295	1	To_g36355	THAOC_25919	18707	20112	None	9006	1569	44524	No_constitutive_exon_found_in_species
GTAGAGAGTGTAACCTTACGATGTGGCTCACCCCTACACCGGGGGCCTAGCG	6417	6471	6367	6419	1	To_g24420	THAOC_20871	6232	8000	None	9006	1569	44524	No_constitutive_exon_found_in_species
CCGCGGCACCCCTGCTGCTCTCTCAGCTGTTTGTACACACTCGGGGGTAGAA	18286	19261	19311	19259	-1	To_g51476	THAOC_37802	17752	19962	None	9006	1569	44524	No_constitutive_exon_found_in_species
TTGCCGCCCAGCCATATTTCCCACTATATGGGTGGCCTCGGGGTGGACAGGA	3446	3569	3396	3448	1	To_g10273	THAOC_09384	1710	7418	None	9006	1569	44524	No_constitutive_exon_found_in_species
TGTCCAACTACGCCCAACTACATACTGTTCCAATACTTGTGGGACTGAAGCG	6694	7330	6644	6696	1	To_g20745	THAOC_18661	4777	20020	None	9006	1569	44524	No_constitutive_exon_found_in_species
CTCGGAATCAAAGGAGCCAATCAGTTTTATGTCCCTCGCCATCAAGGGAGCG	11469	11815	11419	11471	1	To_g01356	THAOC_01113	11140	13099	None	9006	1569	44524	No_constitutive_exon_found_in_species
GCGCGGCGGACCGGCGGACCGAAAAAGTGGCGAAAAGTGATGACAGGGAGAA	18488	18593	18643	18591	-1	To_g01356	THAOC_01118	18488	18901	None	9006	1569	44524	No_constitutive_exon_found_in_species
GGATAGGTAAGTAAGTTTGCGCCGATCCCCGACGCGTCGGGGAGCGGCAGGC	17513	17954	18004	17952	-1	To_g48487	THAOC_34957	17513	19001	None	9006	1569	44524	No_constitutive_exon_found_in_species
ACAAAATGGCAATCCAAAAGACATCTAACCCCTCTGTAAAAAGGGTATAGCC	11476	11608	11658	11606	-1	To_g23040	THAOC_20190	10755	12998	None	9006	1569	44524	No_constitutive_exon_found_in_species
TGAGGTGGCCATACGTGTTCATGATGCTTTTCCACTGCCTATGGGTATAGGA	15255	15433	15483	15431	-1	To_g22350	THAOC_19818	13223	19476	None	9006	1569	44524	No_constitutive_exon_found_in_species
ACGACGATGTCGCCCAAGGGCCCCAAGGAAGGGGGAAGCGAGGGGAAAAGGT	17693	18097	18147	18095	-1	To_g25516	THAOC_21350	17693	18511	None	9006	1569	44524	No_constitutive_exon_found_in_species
AGATAGACACCACTCCAGCTTAGCCTTGCTCATTTTCTGATATCGGGAAGAA	15958	16319	15908	15960	1	To_g15184	THAOC_12735	15053	18245	None	9006	1569	44524	No_constitutive_exon_found_in_species
CTTAGATTTCCCGTTATTTCCCGATAACCCCATTTCTTTGGGAATCCAAGGA	15239	15319	15369	15317	-1	To_g18853	THAOC_16691	12625	17396	None	9006	1569	44524	No_constitutive_exon_found_in_species
AGGCCGACCAGGATCCCTAACGGGATAAGGTGCCCGGTCGTGGGATGCAGTT	14491	17409	17459	17407	-1	To_g44724	THAOC_30856	12001	18468	None	9006	1569	44524	No_constitutive_exon_found_in_species
GCGGACTCCCCGCCCGAAGGGGAGCCGGCGGAGCCGGAGGGACACCAAAGGA	14125	14353	14403	14351	-1	To_g44724	THAOC_30856	12001	18468	None	9006	1569	44524	No_constitutive_exon_found_in_species
TGATATGCCGCCGGTCCACCGACGAGGCGTACGTTTCGCTCTGGGGCGAGGA	894	1193	844	896	1	To_g02801	THAOC_02554	82	1603	None	9006	1569	44524	No_constitutive_exon_found_in_species
ATGTACTGCCTTTTCTTGATCCTGGCTATCTTCCACGGGGCAACGGGCAGAA	4083	4397	4447	4395	-1	To_g31110	THAOC_23275	3467	4926	None	9006	1569	44524	No_constitutive_exon_found_in_species
CCCATTCCACTTTGTCGTTAACAAAACTTTGTTAACAACTGGGACAACAGTG	12870	13016	13066	13014	-1	To_g48015	THAOC_34178	106	17975	None	9006	1569	44524	No_constitutive_exon_found_in_species
ACAGAAAGACCTCTAACAAATACGCATACTCGAAAATATGCAGTGGGCAGCT	6646	6772	6822	6770	-1	To_g35168	THAOC_25122	6646	10796	None	9006	1569	44524	No_constitutive_exon_found_in_species
CGACGGCTATGACGATGACGGCGAACAGCGCACCAGACCGGGAAACGTAGGA	3504	3648	3698	3646	-1	To_g49369	THAOC_36163	1535	6173	None	9006	1569	44524	No_constitutive_exon_found_in_species
GGAAAAATTGTTTGAGACGCAGTTGCTGAGGCCTACACGTGGCGTGGGAGCT	11641	12484	11591	11643	1	To_g23363	THAOC_20371	9354	13768	None	9006	1569	44524	No_constitutive_exon_found_in_species
CTCCCGCTGCAGGGTGTCACCCCTTCCGGCTACGACGCGGGGCTAACAAGGT	13411	13887	13937	13885	-1	To_g48770	THAOC_35354	13411	14513	None	9006	1569	44524	No_constitutive_exon_found_in_species
TAGAATCATCAGCCGACCCCACTTTTTTAGACAAAAAATGCCGGGCAAAGCC	12962	13643	12912	12964	1	To_g10443	THAOC_09576	11850	17309	None	9006	1569	44524	No_constitutive_exon_found_in_species
CTTGGAGTCGTCGTGTTTTTCGCTTTTGGAGCTGAATCGGGGTGGCACAGTG	14122	14252	14072	14124	1	To_g10443	THAOC_09576	11850	17309	None	9006	1569	44524	No_constitutive_exon_found_in_species
ATTGCTCAAGCGTGGCCGTCTTCACCCTTCCCTGACGCGCTCGAGGGGAGGT	16994	17309	16944	16996	1	To_g10443	THAOC_09576	11850	17309	None	9006	1569	44524	No_constitutive_exon_found_in_species
ACCCAGGCAGAAAAAATCCGAACAAGACTCACTCTTCTTCAACGGGGCAGAC	1734	1894	1684	1736	1	To_g48440	THAOC_34878	514	8518	None	9006	1569	44524	No_constitutive_exon_found_in_species
AACAAGCGCGCGCTTCTTCTCATCGTGATATCCAATAGGGTGCAAGGCAGGA	3172	3723	3773	3721	-1	To_g49067	THAOC_35736	2796	4684	None	9006	1569	44524	No_constitutive_exon_found_in_species
GCTAGTCGTCATACGGCATGATGACTGCCGAGACGAATTCGGGGACATAGCG	11090	11276	11326	11274	-1	To_g22418	THAOC_19844	9535	12168	None	9006	1569	44524	No_constitutive_exon_found_in_species
CGGCCCGCCAGGCGCTCATGTCGTCGATACTGACGCTGCTGGGGAAGAAGGG	1780	2463	1730	1782	1	To_g22996	THAOC_20158	149	8364	None	9006	1569	44524	No_constitutive_exon_found_in_species
CGAAATGCTTATTTTGTAAACCATCGTGCACATTACCGTTCGGGCGAAAGTG	656	951	1001	949	-1	To_g48360	THAOC_34748	656	1539	None	9006	1569	44524	No_constitutive_exon_found_in_species
TATTGCCTTGGCCTGACATTTTCTTGCTTCTTCAGCTGCTGGTGGGGTAGGG	8000	8100	7950	8002	1	To_g10565	THAOC_09699	5172	9033	None	9006	1569	44524	No_constitutive_exon_found_in_species
CACCATCGCTTTAAGTTCTGAGAGCCGATTCCAGGAGAGGGGGGGCACAGCC	2456	2577	2406	2458	1	To_g45295	THAOC_31575	478	5061	None	9006	1569	44524	No_constitutive_exon_found_in_species
GGTTATCTTGTATTTATCACTTGTAAACTTGGTTCCTACTGCGGGCATAGGA	1702	2125	1652	1704	1	To_g34339	THAOC_24706	381	3108	None	9006	1569	44524	No_constitutive_exon_found_in_species
GAGGGTCAGTCGACTTCTCTCGCTGCTGCTCGAGTCGATGGGTGAGCCAGGC	2741	2796	2691	2743	1	To_g20793	THAOC_18712	1758	3011	None	9006	1569	44524	No_constitutive_exon_found_in_species
TCTTGCGCTCCTATCGATCACAATATGCACGCCGATTCTCCCCGAGGGAGTG	5982	6329	5932	5984	1	To_g33993	THAOC_24544	3965	6329	None	9006	1569	44524	No_constitutive_exon_found_in_species
TTCCTCGTCTTGGCGATCTGACGCTACTCACCCATTTGAAGAGGAGGGAGAT	10964	11435	10914	10966	1	To_g48388	THAOC_34792	8771	11435	None	9006	1569	44524	No_constitutive_exon_found_in_species
CACTGCGGCAGAAGGTAACGACGGTACTTTTCTCGCCGAGGGAAGCTCAGTG	10900	12167	10850	10902	1	To_g13749	THAOC_11866	10115	15295	None	9006	1569	44524	No_constitutive_exon_found_in_species
CCAAGTCCCGATCTGACCTCGTTTGCGGTTTGTTTCGCTTGGGAAATCAGGC	8562	8589	8639	8587	-1	To_g02907	THAOC_02723	4115	9975	None	9006	1569	44524	No_constitutive_exon_found_in_species
TTGACGGCCGACGACACTTCGGTGACACCGTGGAAACGGGGGCGGAAAAGGA	13860	14529	14579	14527	-1	To_g43874	THAOC_30330	13003	16274	None	9006	1569	44524	No_constitutive_exon_found_in_species
ACAGTCGAGGAAATGGCTCTGACATTGTCTTATTTCAGTCAATCGGGCAGCA	15209	15352	15159	15211	1	To_g23119	THAOC_20245	12618	16333	None	9006	1569	44524	No_constitutive_exon_found_in_species
AGGTGGGTCCACGGACGTAAGGACGACTCGCAGGGCGCGGGGGTAGCCAGAC	15406	16021	16071	16019	-1	To_g24201	THAOC_20748	15406	16468	None	9006	1569	44524	No_constitutive_exon_found_in_species
TCATACGTCAGCAAATCGCAATTCTCAGTCAAAATCGTCAAAGGGCCCAGCT	13019	13229	12969	13021	1	To_g46613	THAOC_32876	11473	15756	None	9006	1569	44524	No_constitutive_exon_found_in_species
AGGGTACGTCGAGCGCGAGAGCCTTGTGGATCCGAAGGGCAAGGGTCGAGTC	6011	6565	5961	6013	1	To_g44934	THAOC_31138	4235	6565	None	9006	1569	44524	No_constitutive_exon_found_in_species
GATCAAACGTCTGACTTGACGTTCGTCATATACTCCGAAATGGGGGAAAGTT	5379	5602	5329	5381	1	To_g05065	THAOC_05445	3518	5753	None	9006	1569	44524	No_constitutive_exon_found_in_species
ATGGTGGAGGTAGCGGCCGCCTGCACTTGGAGCAGGGGGAAGGTTAACAGGT	3810	4029	3760	3812	1	To_g41771	THAOC_29105	1379	10045	None	9006	1569	44524	No_constitutive_exon_found_in_species
ACGCACATCCGACATTGATTCATTTTTTATTTGAATTCATGAGGGCTTAGCC	1304	1523	1573	1521	-1	To_g03911	THAOC_04133	353	3035	None	9006	1569	44524	No_constitutive_exon_found_in_species
TATCGCAACTCGGTTCAGTGCTGCCCGTTTTGGCTCCCTCGGGGCGCTAGGC	12222	12377	12172	12224	1	To_g22721	THAOC_19985	11839	13133	None	9006	1569	44524	No_constitutive_exon_found_in_species
CGCCTCTCCGAGTTTGATAACAGCTGAGCCAACGCCACTGACGGGGGGAGGT	3143	3932	3982	3930	-1	To_g10900	THAOC_09965	2508	5644	None	9006	1569	44524	No_constitutive_exon_found_in_species
TTGCCTCGAGTCTTGGTGCTGAGGCGATCTTTGACCTGAAGATGGGTAAGTT	2856	3602	3652	3600	-1	To_g01991	THAOC_01642	1217	10877	None	9006	1569	44524	No_constitutive_exon_found_in_species
CCCCTTACATATCACTCGCAACTCGCAAATAAAGAAGAAGAAGGGTCCAGCC	10792	10947	10997	10945	-1	To_g13822	THAOC_11922	9511	11070	None	9006	1569	44524	No_constitutive_exon_found_in_species
GACGGGTTGCAGTCAAAGGAGAAAGCGGGCCGACGACTTCATGGGCGCAGAG	4308	4884	4258	4310	1	To_g21449	THAOC_19383	2831	5338	None	9006	1569	44524	No_constitutive_exon_found_in_species
AGTCAGGGGACACGGCAAACCCCCCACGGGAGATTTAACTATCCGGGGAGCC	11360	12581	12631	12579	-1	To_g51475	THAOC_37790	11360	15374	None	9006	1569	44524	No_constitutive_exon_found_in_species
GGGGGGGCGCGGAGGGCTGCGATATCGGCCACTACTTGCTGGGGAAACAGCG	8961	9987	10037	9985	-1	To_g33384	THAOC_24259	2274	12844	None	9006	1569	44524	No_constitutive_exon_found_in_species
CGCTGCTCTGCATGATGGACGAGAACTCTCTCATGCAAATCGGGACATAGGA	7533	8026	8076	8024	-1	To_g33384	THAOC_24259	2274	12844	None	9006	1569	44524	No_constitutive_exon_found_in_species
TCTGATGCTTTCAACCCGATGCGACAACAATCAACGGTCTCAAACGGGAGAT	6236	6450	6500	6448	-1	To_g25994	THAOC_21524	106	13611	None	9006	1569	44524	No_constitutive_exon_found_in_species
CCGTCCAGAACCCCGGGGGCGACGCGGCACGCTACGCGACGAGGGTCGAGTC	1625	2060	2110	2058	-1	To_g25994	THAOC_21524	106	13611	None	9006	1569	44524	No_constitutive_exon_found_in_species
ACTTCTGATGCTTTCAACCCGATGCGACAATCAACGGTCTCAAACGGGAGAT	927	1173	1223	1171	-1	To_g25994	THAOC_21524	106	13611	None	9006	1569	44524	No_constitutive_exon_found_in_species
GTGTGCAAGCTCTTCTGCACTGACACGAATAATCGAAAACATGAAGGGAGGG	8614	8798	8848	8796	-1	To_g32162	THAOC_23752	8614	10540	None	9006	1569	44524	No_constitutive_exon_found_in_species
GCATGGCACTCTGGCACTTATTTTTCATCAACATCGTTCGTACACGGGAGGA	11673	12353	11623	11675	1	To_g02908	THAOC_02727	3723	12733	None	9006	1569	44524	No_constitutive_exon_found_in_species
TTGGGTCGGAGCTTGCCCGTACTCTACTTTTGTTGTTGTTGCGGGCGCAGAC	3531	3836	3481	3533	1	To_g16908	THAOC_14353	1715	12107	None	9006	1569	44524	No_constitutive_exon_found_in_species
CTCTGTTGGTTGATGAGATAGTCCAGGTGAAGGCACGGGAGGTGGGCAAGGC	4785	5098	4735	4787	1	To_g24596	THAOC_20975	395	12492	None	9006	1569	44524	No_constitutive_exon_found_in_species
ACTGAACCCTGCAAGTAGGAGGGTGTTGCCACACTGGGCGGGGAACCCAGCC	10468	12492	10418	10470	1	To_g24596	THAOC_20975	395	12492	None	9006	1569	44524	No_constitutive_exon_found_in_species
AAGGCTGCTGCCCTGACCGAGAGTGCCGAGAGGCTGGGCGGAGCAATCAGCG	7151	7807	7101	7153	1	To_g02795	THAOC_02543	6861	7807	None	9006	1569	44524	No_constitutive_exon_found_in_species
GTAGGCGGCACGCATCTCGATCTCTTTATCGGCCAACTCTGGGACCACAGAC	10463	10869	10413	10465	1	To_g18211	THAOC_15604	9628	12410	None	9006	1569	44524	No_constitutive_exon_found_in_species
CTCACCGTAATTCCATGGACCCGTCTAATCCGTCCCGGGGGTGTGGCGAGCA	11215	11346	11165	11217	1	To_g18211	THAOC_15604	9628	12410	None	9006	1569	44524	No_constitutive_exon_found_in_species
TATGACATTGAAAAGGCTGAAAATCTAACACTAGTGCAAGCAGGGCAAAGAC	10392	10982	10342	10394	1	To_g01792	THAOC_01487	8185	10982	None	9006	1569	44524	No_constitutive_exon_found_in_species
GACAGAGGGAAGGCCTCGAGCGGCAGGGCCCAGAGGGGAGAGAAGAATAGCC	1308	1555	1258	1310	1	To_g49293	THAOC_36055	0	11658	None	9006	1569	44524	No_constitutive_exon_found_in_species
TCTAAGGCTCACCTATTGATCGCCGAGCCGTGGCAGGGTTTGAAATGCAGCC	6607	6857	6557	6609	1	To_g18337	THAOC_15788	6213	12939	None	9006	1569	44524	No_constitutive_exon_found_in_species
TCCTTCGGCGTCGCCTTGAGGTCCAAAGATATCTAGGGTACAATAGATAGAG	9558	9870	9508	9560	1	To_g18337	THAOC_15788	6213	12939	None	9006	1569	44524	No_constitutive_exon_found_in_species
ACTCCTTCTGGAACAAATTGAGAAATCTCAACACTTTCCGGGAACTGGAGTG	6801	6901	6951	6899	-1	To_g01976	THAOC_01628	5086	13602	None	9006	1569	44524	No_constitutive_exon_found_in_species
GCCGCCCTCCAACCGAACCGCCAACCCTTGCAATACTTGCAATGGGAAAGCA	11507	12474	12524	12472	-1	To_g22451	THAOC_19860	10844	14842	None	9006	1569	44524	No_constitutive_exon_found_in_species
CCTCCCCCCGTGGCCCGCGCGCACCTCACGAAATCTCGGGACGGAAACAGGG	9321	9737	9787	9735	-1	To_g19372	THAOC_17406	9321	11029	None	9006	1569	44524	No_constitutive_exon_found_in_species
CGGAAAGAGACGGGTACACGGGAGCCTATTCGACCGCCGTGTAAAGGGAGGG	2381	2689	2739	2687	-1	To_g40120	THAOC_28104	187	5062	None	9006	1569	44524	No_constitutive_exon_found_in_species
GTGTGTACGCCTTCACGCTCTCGGCGGGCGCCCTCTGCGGACTGGGGGAGGG	10484	10822	10434	10486	1	To_g49035	THAOC_35690	7649	13496	None	9006	1569	44524	No_constitutive_exon_found_in_species
CACAATCTCACGCCTCTGAACGGACGGGGTATTAATGCAAACCGGGACAGCT	11244	12145	11194	11246	1	To_g03194	THAOC_03237	10914	12563	None	9006	1569	44524	No_constitutive_exon_found_in_species
AGAGGCTTCTAGGCTTCTAGGCTAGTGAAAGCAAGTCTATAGCAAGGGAGGA	12509	12877	12927	12875	-1	To_g18561	THAOC_16198	7336	13495	None	9006	1569	44524	No_constitutive_exon_found_in_species
GCCGCCGCGCCCTCCCCTCCCTCTCCCCACAATCCGGCGGGACACAATAGGA	5347	6191	5297	5349	1	To_g19055	THAOC_16968	4092	6537	None	9006	1569	44524	No_constitutive_exon_found_in_species
TTGATGGAAACGACAGCAACCTCACTCCCTACTCACTGTTGGGAATGGAGTG	5519	5775	5469	5521	1	To_g42338	THAOC_29454	1510	5775	None	9006	1569	44524	No_constitutive_exon_found_in_species
GTAATGTGTGAATGGATGGTGTGGGTTGTTTTTTGGGGGGGGGGGTAAAGGG	0	65	115	63	-1	To_g44775	THAOC_30927	0	262	None	9006	1569	44524	No_constitutive_exon_found_in_species
CCTGGCATCCAATGTGTCTAGTTTCACATTTCTTCCGTTTGGGGCAAAAGTA	9519	9840	9469	9521	1	To_g15113	THAOC_12650	8811	10525	None	9006	1569	44524	No_constitutive_exon_found_in_species
GTCTCACAACAATCCAAACAACACAATACAAACAAATCGGGTGACAAAAGCC	9969	10247	10297	10245	-1	To_g04168	THAOC_04468	9376	10992	None	9006	1569	44524	No_constitutive_exon_found_in_species
TTAGCTATAAAATAACGATAGAGTGTGTAGAGGCGGCGGCGAGGGCGCAGCT	234	509	559	507	-1	To_g44988	THAOC_31209	234	2364	None	9006	1569	44524	No_constitutive_exon_found_in_species
TCTATCAAAGTGGGCGGTGATCCAAATCTTCTCTACCTCCGGCGGGACAGTC	5915	6150	6200	6148	-1	To_g15200	THAOC_12747	1542	7540	None	9006	1569	44524	No_constitutive_exon_found_in_species
TAGCCAGCCTGATGATCGTTCATCTGCCAAAAATCTTCTGGGGATGCAAGTA	5452	6230	5402	5454	1	To_g47834	THAOC_34026	5003	6230	None	9006	1569	44524	No_constitutive_exon_found_in_species
GGACGTCGGGGACGTGGCTGCCACTCTGCCACTGGCTGTTGTTGGGGTAGAT	10052	10436	10002	10054	1	To_g29561	THAOC_22760	9240	12106	None	9006	1569	44524	No_constitutive_exon_found_in_species
AGCATCAGGGGTCATTGACCCTTTGGGGCGGGGATGCAAAGATGGGAAAGGA	12930	13202	13252	13200	-1	To_g22744	THAOC_20001	10731	13441	None	9006	1569	44524	No_constitutive_exon_found_in_species
ATCTTTTCCCCACGTGTCTATTTCTTGTCCGTCTTCCTCGGGCACAACAGAC	12229	12682	12732	12680	-1	To_g22744	THAOC_20001	10731	13441	None	9006	1569	44524	No_constitutive_exon_found_in_species
ACGCTTTCCTTGTTGTCGACTCAAGTTGCGGTAGTACTACGGGACGGGAGCA	6396	6633	6683	6631	-1	To_g18317	THAOC_15760	3077	6876	None	9006	1569	44524	No_constitutive_exon_found_in_species
TTTTGACAAGGGAAATGAGCCGCCGGCGCCAGATAGAGACCTAACGGGAGGC	971	1326	921	973	1	To_g44850	THAOC_31029	57	1942	None	9006	1569	44524	No_constitutive_exon_found_in_species
TTGCTGGTCCGGCTTGTCGCTGCAACTCGACTGAAACTTGGGTATGATAGAG	9647	9750	9800	9748	-1	To_g50973	THAOC_37440	9647	12657	None	9006	1569	44524	No_constitutive_exon_found_in_species
TGAGGCCGTTGGTTTCCTTCTTGAACATTTCTCATCGGGTTGAAATATAGGG	2930	3205	2880	2932	1	To_g42568	THAOC_29604	36	12738	None	9006	1569	44524	No_constitutive_exon_found_in_species
ACTTCGAAACCATCATGGTCTCAAAACATCCAACACGACGGGAGATTTAGGG	12702	13369	13419	13367	-1	To_g07105	THAOC_06963	11098	13666	None	9006	1569	44524	No_constitutive_exon_found_in_species
CAAACTCCTTGTATGCACTGAAGGAAAGCATCACAAATACAAGGGGTGAGTG	9229	9519	9569	9517	-1	To_g15107	THAOC_12645	9229	10127	None	9006	1569	44524	No_constitutive_exon_found_in_species
GACACAAAAACTAGAACTCTGAAGTTACCAGGAAAACGACGGGCTTAAAGAT	3854	4198	3804	3856	1	To_g09720	THAOC_08965	0	4198	None	9006	1569	44524	No_constitutive_exon_found_in_species
CTTTAAGTAAGCAGAAGTGAGCGTTCCAAGTGAGCCACCCGGAGGGCCAGGC	7248	7541	7591	7539	-1	To_g09720	THAOC_08966	5851	9156	None	9006	1569	44524	No_constitutive_exon_found_in_species
TAAGGGGCAGATCCCCGAGGATGAAGTCAGAACTCTGGGACTGGAAAGAGTG	5943	6073	6123	6071	-1	To_g05779	THAOC_05957	5943	6312	None	9006	1569	44524	No_constitutive_exon_found_in_species
TTTGTTTGATCGTTGTCTGATGTTTCTTACTCTTCCTACCATGGGGACAGGA	4561	5588	5638	5586	-1	To_g12663	THAOC_11073	3785	6074	None	9006	1569	44524	No_constitutive_exon_found_in_species
GACCTCCCATGCAATTTTCCCAGGATCTAACTGTTGGATGGGAACCACAGGC	10302	10518	10568	10516	-1	To_g50912	THAOC_37387	102	13481	None	9006	1569	44524	No_constitutive_exon_found_in_species
GGTGGCCATAGGTGTTCATGGTGATGTTTCTCCACTGCCTATGGGTGTAGGA	110	255	305	253	-1	To_g18436	THAOC_15951	110	1950	None	9006	1569	44524	No_constitutive_exon_found_in_species
AAACCTGCGTGTGGACCCCGCTGCTGCTGACAGGCAATGATGACGGGCAGGG	3183	3223	3133	3185	1	To_g31770	THAOC_23590	787	3473	None	9006	1569	44524	No_constitutive_exon_found_in_species
GAGCGTTCAAGAGGTGGTGAAAGGGATGACAGACGTGGCTACGGGGATAGAT	1593	2126	1543	1595	1	To_g38108	THAOC_26976	433	2126	None	9006	1569	44524	No_constitutive_exon_found_in_species
TTTCCACCCTGCATCGGCTTGCACATCATGCGGTATGGGAAAGAGTGGAGAG	12491	12719	12441	12493	1	To_g44706	THAOC_30831	8052	13399	None	9006	1569	44524	No_constitutive_exon_found_in_species
TCTAGCAGCATCGTGATTTGTTCCCAACACGTCATGATTGCGGCGGGTAGAG	4176	4288	4338	4286	-1	To_g25363	THAOC_21283	3294	5305	None	9006	1569	44524	No_constitutive_exon_found_in_species
GGCCACCGTGTCATCATTGCGGTGGACACTTATGGAAAAGGGCAGATAAGGT	7787	8899	8949	8897	-1	To_g31334	THAOC_23368	7787	12592	None	9006	1569	44524	No_constitutive_exon_found_in_species
TTTTTCGGTACCTGGTGCTATCTCTGTCGCTGAAATTGATACGGGTGCAGTC	722	1310	672	724	1	To_g03253	THAOC_03316	317	1310	None	9006	1569	44524	No_constitutive_exon_found_in_species
ACTTATGGGATCCTGTTAACACACTCGCGCTCGCGAGAAGTTGGGGGAAGCC	6398	6691	6741	6689	-1	To_g10688	THAOC_09773	4388	7188	None	9006	1569	44524	No_constitutive_exon_found_in_species
CGTCAGCCAACCGAGGTGTCACTGTTTGAGTCTACTGCGGGCGAAGCTAGAG	11674	11928	11978	11926	-1	To_g10688	THAOC_09776	11674	12690	None	9006	1569	44524	No_constitutive_exon_found_in_species
GGGGTGGAGAACGGGAGCTGGTCGGTGGTGCTCGTGGGGTGCACGGGCAGCC	1086	1393	1443	1391	-1	To_g03789	THAOC_03960	0	2156	None	9006	1569	44524	No_constitutive_exon_found_in_species
ACGACAGGGCCGATATCCAGATGAGGCTGTGCTGGTCAAGGGGGAGGGAGCG	2980	3235	3285	3233	-1	To_g15352	THAOC_12899	1132	5008	None	9006	1569	44524	No_constitutive_exon_found_in_species
GGGCAGATGCCCTCCTTAGCCTTCTCAGTTTCGATCTCGTCGCCGGGGAGCA	7002	7085	6952	7004	1	To_g15352	THAOC_12900	5208	8047	None	9006	1569	44524	No_constitutive_exon_found_in_species
GAGTTTTGGAGGATCAGCGCGCAGCGCTACGCCTCTATTTTGCGGGACAGGG	1949	2030	1899	1951	1	To_g43378	THAOC_30024	0	2030	None	9006	1569	44524	No_constitutive_exon_found_in_species
TTTTATATAGCTGGCTTTCCTCACTGACAATCCACATTCGGGTGAGGCAGGT	9423	9934	9984	9932	-1	To_g43378	THAOC_30025	3097	11216	None	9006	1569	44524	No_constitutive_exon_found_in_species
AACGCAGGGCAACGATGTGAAAGGAAACAAAATCGTCCTTAGTCCGGGAGGT	7009	7823	7873	7821	-1	To_g43378	THAOC_30025	3097	11216	None	9006	1569	44524	No_constitutive_exon_found_in_species
TGAGGCGAGGCGACGGCCAGGATAGGGAGGATCTCTTGGAGGCGGGTCAGGA	3097	3992	4042	3990	-1	To_g43378	THAOC_30025	3097	11216	None	9006	1569	44524	No_constitutive_exon_found_in_species
ATGAAGCGAGGCTCCTCACCACAGACCCGGACGCAGGGGGGCGTGGACAGGT	11279	11424	11474	11422	-1	To_g16925	THAOC_14369	6635	11633	None	9006	1569	44524	No_constitutive_exon_found_in_species
GAGCCAGACCCTCGGCATGATCCGAAAACGAGTCGCTGCAGGGGATCCAGTG	10346	10726	10776	10724	-1	To_g16925	THAOC_14369	6635	11633	None	9006	1569	44524	No_constitutive_exon_found_in_species
CACCTGATTAGTCGAAGAATGGGAGATGAGACGTCGGGACAAACATGCAGGT	1468	1659	1418	1470	1	To_g20053	THAOC_17987	0	7943	None	9006	1569	44524	No_constitutive_exon_found_in_species
CACCCCGGCAGCGGCGTCGTCTGATCTGCAAATCCGAACTCGCACGGGAGGC	8834	9093	8784	8836	1	To_g10548	THAOC_09681	8477	9315	None	9006	1569	44524	No_constitutive_exon_found_in_species
ATAGCCCTACGGCCGCAGCACTTCATAGGGGATGTATTGGGGATGAATAGGT	9157	9315	9107	9159	1	To_g10548	THAOC_09681	8477	9315	None	9006	1569	44524	No_constitutive_exon_found_in_species
GGATGTCGTCGAGCAATCAGCCGACGTCGTTCCCCCGCGGGAAGCGCAAGGC	5051	6273	5001	5053	1	To_g15458	THAOC_13070	2860	11995	None	9006	1569	44524	No_constitutive_exon_found_in_species
AAGAGCTCGCTCGGAAATCAGAGTCCGAATGTTTTCGTTCGGGAAAACAGCT	9245	10707	10757	10705	-1	To_g04576	THAOC_04987	7645	10941	None	9006	1569	44524	No_constitutive_exon_found_in_species
TGTTGCTTTCGTTCACCAGATACTGATGGCTCTTACTTTGGGACATGTAGGT	4971	5433	4921	4973	1	To_g48096	THAOC_34266	3803	5433	None	9006	1569	44524	No_constitutive_exon_found_in_species
CGAGCCGGTCGAGGCTCCGCCCGGGCGAGGGGGTCGGCAGGGGGGCCGAGGT	6537	7532	6487	6539	1	To_g20031	THAOC_17971	2994	12624	None	9006	1569	44524	No_constitutive_exon_found_in_species
GGCTGTTGTTGCCGCGTGGTGAACGTTGATTTTGGGCAGGGCAAAGGGAGAA	8465	8657	8415	8467	1	To_g20031	THAOC_17971	2994	12624	None	9006	1569	44524	No_constitutive_exon_found_in_species
GGTGATCAAGATCAGTGCTTCGCAGATTTTGTCCTTCGGAGGGATATAAGGT	4260	4544	4210	4262	1	To_g17286	THAOC_14693	72	4773	None	9006	1569	44524	No_constitutive_exon_found_in_species
AAAGGTACTCTGTGTGCAAGCTATGGCAACCAACGTCTTCACCACGGGAGCT	4590	4773	4540	4592	1	To_g17286	THAOC_14693	72	4773	None	9006	1569	44524	No_constitutive_exon_found_in_species
GAGATCAATTGGAGGGAATCATAAGGACCGCAACATACAGGGGGGCATAGGC	10742	10928	10692	10744	1	To_g49295	THAOC_36061	10544	10928	None	9006	1569	44524	No_constitutive_exon_found_in_species
CCACGGTCGTTCGACTGCCCACCTCGACCACCATCTTCGGGGGAGTCGAGCG	4517	5012	5062	5010	-1	To_g45953	THAOC_32288	1485	5269	None	9006	1569	44524	No_constitutive_exon_found_in_species
GCTGCTCTAACACTTTTGCAACATCTCGCATTTTCGTCGGGCGGGGGCAGCT	7098	8263	8313	8261	-1	To_g04080	THAOC_04356	6514	8474	None	9006	1569	44524	No_constitutive_exon_found_in_species
TGAGTGGAGCACTCATAAAAGCCTGAGAGCCAGTTCTCCTCGGGGCACAGCC	7940	8021	7890	7942	1	To_g22269	THAOC_19770	3684	9010	None	9006	1569	44524	No_constitutive_exon_found_in_species
GAGAGACGCCGAAGAAAATCATCGCACTTCCCTCATTGCTGGGGTCATAGAG	4358	5302	5352	5300	-1	To_g10383	THAOC_09488	4040	5829	None	9006	1569	44524	No_constitutive_exon_found_in_species
CTGCGACAAACACTTTAAGTACAAGTTTGACGAATGTGTGGGAACTACAGGG	2312	2747	2797	2745	-1	To_g04498	THAOC_04881	2312	3987	None	9006	1569	44524	No_constitutive_exon_found_in_species
CCAACAGCTCCGGTTCGCCTCAAACCTGGTTCTTCCGACAGGGAAAACAGTC	3582	3962	4012	3960	-1	To_g02476	THAOC_02037	3582	4147	None	9006	1569	44524	No_constitutive_exon_found_in_species
GCGTCGTGCAGCAATCACATCTCAATCGGCTACGCCCACGGGGATAAGAGGG	8632	9259	8582	8634	1	To_g49294	THAOC_36056	1481	9768	None	9006	1569	44524	No_constitutive_exon_found_in_species
AAGGTATCTGGGGGTATCTGAGGTACGTTACCTCTTACTTGGGAGGCCAGTT	8634	8785	8835	8783	-1	To_g16034	THAOC_13750	7936	10883	None	9006	1569	44524	No_constitutive_exon_found_in_species
CTGGGGGGGTTCGCGAGGATCACGGGCACCGACCTCGAGGGAAGCGCGAGGT	7191	7489	7539	7487	-1	To_g10974	THAOC_10040	6602	7749	None	9006	1569	44524	No_constitutive_exon_found_in_species
CAAATGGCATAAATGAAAATATCTTGATCTCGGCTTTCTCGGGAAAATAGGG	3284	3415	3234	3286	1	To_g23554	THAOC_20462	2795	3723	None	9006	1569	44524	No_constitutive_exon_found_in_species
CCATGATTGATGTCTCAAAATTTTTCTCTGTTATGAACTCGGGAAAATAGAC	11427	11550	11600	11548	-1	To_g47101	THAOC_33304	8306	12209	None	9006	1569	44524	No_constitutive_exon_found_in_species
TAAGAGGAAGCCGAAAAGGAGCGAGGGCGGAGGTACGGAGGTATCGGGAGGT	4229	4507	4179	4231	1	To_g48477	THAOC_34940	3933	5492	None	9006	1569	44524	No_constitutive_exon_found_in_species
CAGGGCTGGCACCACGGACTCACGGAACGAGAGGGCCGTAGGGGCCGTAGGT	137	876	926	874	-1	To_g17240	THAOC_14653	137	1493	None	9006	1569	44524	No_constitutive_exon_found_in_species
AGCCCTACGGCCGCAGCACTTCATAGGGGATGCGTATTGGGGATGAATAGAT	8702	8862	8652	8704	1	To_g17578	THAOC_14984	7522	10301	None	9006	1569	44524	No_constitutive_exon_found_in_species
CATATTTTTAGTATCGCCACTTAACCTTTATGTCTCTCGGATTGGGAAAGGC	8532	8692	8482	8534	1	To_g44684	THAOC_30798	2069	10769	None	9006	1569	44524	No_constitutive_exon_found_in_species
GGTGAGATCCAGTTTCCCCGGACGAAAAACGGAGGAAAGGGAGACGGAAGCC	460	728	410	462	1	To_g35484	THAOC_25332	0	1932	None	9006	1569	44524	No_constitutive_exon_found_in_species
AGTCAATGGGTGAGGAGAAGTCCCCCCGGCTAATTCGACACGGTCGGGAGAG	2597	4095	2547	2599	1	To_g07547	THAOC_07342	1903	5494	None	9006	1569	44524	No_constitutive_exon_found_in_species
CCCAGGAGGATCTCCGCCCCGCACTAACACCCCTCCATCCCGCGGGGTAGAC	2551	2868	2918	2866	-1	To_g03235	THAOC_03279	0	3219	None	9006	1569	44524	No_constitutive_exon_found_in_species
CAGCGAATAGAACTTCTTCTGACGGATTTATGAAGCCACATGAAAGGGAGCA	6207	6425	6475	6423	-1	To_g15808	THAOC_13544	5177	7611	None	9006	1569	44524	No_constitutive_exon_found_in_species
TTCTCGATACTAAAACTCCGCGCGGATCATTTCCACATAAAATAAGGGAGCA	2443	2686	2393	2445	1	To_g03459	THAOC_03596	654	5283	None	9006	1569	44524	No_constitutive_exon_found_in_species
AGAGGTGGCCACATGTGTTTGTGGTGTTCCTCCACTTCCTATGGGTATAGGA	1575	1833	1883	1831	-1	To_g17362	THAOC_14773	1575	2013	None	9006	1569	44524	No_constitutive_exon_found_in_species
TGTACGCCCCATCAGATGACCCCCCCCCCGATCGATCCGTCATGGGAGAGGT	6418	6800	6368	6420	1	To_g17362	THAOC_14774	2617	11905	None	9006	1569	44524	No_constitutive_exon_found_in_species
GGACGAAACGAAGGGGCGGCGATTTGGTATTGTCGCGGGCGAAGACAAAGAT	5455	8086	5405	5457	1	To_g15747	THAOC_13470	5166	8086	None	9006	1569	44524	No_constitutive_exon_found_in_species
GTGGACTTCTGCAGGACGCTGCGGGGCGGGTACATCGAGGGGATATACAGGA	3283	3422	3233	3285	1	To_g41853	THAOC_29145	643	4430	None	9006	1569	44524	No_constitutive_exon_found_in_species
CTGACGGAGTCCTTTCGTACAACTGCAACGTGATATATTGCGTTAGGGAGGA	10653	10802	10852	10800	-1	To_g11078	THAOC_10119	10037	11325	None	9006	1569	44524	No_constitutive_exon_found_in_species
CGGGGGGTCCGCACGTCACCACGGCGTGCCTTGCGGCCGGGAGGTACGAGTT	1053	1438	1003	1055	1	To_g21357	THAOC_19293	144	1438	None	9006	1569	44524	No_constitutive_exon_found_in_species
GCTCGCAATAAGATCGATCGATATTCTCAGATGATCTGCTGGGGTGTCAGTC	7912	8237	8287	8235	-1	To_g21357	THAOC_19296	7912	8429	None	9006	1569	44524	No_constitutive_exon_found_in_species
GGGAGGATATCTGGCAGTCGACGCCAGAACAATAATCAACTGCTGGGAAGTT	1543	1882	1493	1545	1	To_g02605	THAOC_02211	26	3205	None	9006	1569	44524	No_constitutive_exon_found_in_species
GGGAGGATATCTGGCAGTCGAAGCCAGAACAATAATCAACTGCTGGGAAGTT	4458	4695	4408	4460	1	To_g02605	THAOC_02212	3425	6957	None	9006	1569	44524	No_constitutive_exon_found_in_species
TACAACAATTTCTGCCGGACCTCATGCTACGAATTTGCTGATCATGGGAGAC	9432	9816	9866	9814	-1	To_g40694	THAOC_28464	9432	10275	None	9006	1569	44524	No_constitutive_exon_found_in_species
CTGGTGATTGTAAGATACTCATTTTCTGATGACGCCCAACTCGGGGACAGGC	7717	8261	7667	7719	1	To_g15444	THAOC_13043	7556	8261	None	9006	1569	44524	No_constitutive_exon_found_in_species
CGCCCTGAACCGCCGACCCGAGACTCGACAGCGTCCCTGGGCGATGGTAGGT	4720	4942	4670	4722	1	To_g48072	THAOC_34241	1726	5191	None	9006	1569	44524	No_constitutive_exon_found_in_species
AAGGGACCTACCTTCACGGAACTAACGTTCGAAAAAACGGGGGCGGAAAGCC	8989	9427	9477	9425	-1	To_g48208	THAOC_34498	6858	10839	None	9006	1569	44524	No_constitutive_exon_found_in_species
GTCGAAGAAGGGACGATGCTAACAGACCACCTGCCATTTATGGGAGGCAGAA	3295	5018	5068	5016	-1	To_g51592	THAOC_37889	2831	5418	None	9006	1569	44524	No_constitutive_exon_found_in_species
CTCACACGGGAGTAAATCTCAGAGCAAGAACCCTTCGTGGGAGGTATCAGTG	10260	10533	10583	10531	-1	To_g27575	THAOC_22136	8100	11023	None	9006	1569	44524	No_constitutive_exon_found_in_species
ACGAACGAGCAATTCGCAGAAAATCCACATCTCACTGTCTGGGCGAGTAGAA	8217	8693	8167	8219	1	To_g51480	THAOC_37810	7085	10056	None	9006	1569	44524	No_constitutive_exon_found_in_species
ATGGTCAGGACGGGTATTCCGAGGCAGTTGGCCAGGGGCAGCGTGAACAGGA	3726	3869	3676	3728	1	To_g02988	THAOC_02879	3676	9617	None	9006	1569	44524	No_constitutive_exon_found_in_species
GCATAATTCCGATACAATAACGTCTTCTCAAGCTTGGGGTGAATAAAAAGAC	3966	4481	3916	3968	1	To_g02988	THAOC_02879	3676	9617	None	9006	1569	44524	No_constitutive_exon_found_in_species
TGCGCAGAGAAAAGCGTATTGGGATGACACCCGTCATTTTCGCAGGGTAGGC	4755	7229	4705	4757	1	To_g02988	THAOC_02879	3676	9617	None	9006	1569	44524	No_constitutive_exon_found_in_species
CAAGTGTGGCGAGGCCATCGAAGCGTACGACTCCGAGGAGCGACGGGCAGGC	7847	8008	7797	7849	1	To_g22637	THAOC_19951	5654	8335	None	9006	1569	44524	No_constitutive_exon_found_in_species
TGCTCTTGTTCGTCGCCAGCTAATTTCTTTGTTACGGGAGGGCGAGCCAGCG	9308	10436	10486	10434	-1	To_g39914	THAOC_27977	9308	11324	None	9006	1569	44524	No_constitutive_exon_found_in_species
GAATCATTGATGAATACCGCCTTATCTTTTGATCGGGGTGATTCAAAAAGGC	1067	1368	1017	1069	1	To_g48574	THAOC_35103	740	3951	None	9006	1569	44524	No_constitutive_exon_found_in_species
GGTCTGAGGGTACCCCTACCCCCTCTTGGGGGGGTCTGAGGGGGTCTGAGGG	981	1310	931	983	1	To_g25742	THAOC_21432	462	1310	None	9006	1569	44524	No_constitutive_exon_found_in_species
GTTTCTTTGATATTTTGTTGACAGTGTATTGGTGAAATGGGATCCGGAAGAG	1794	1989	1744	1796	1	To_g25742	THAOC_21433	1581	1989	None	9006	1569	44524	No_constitutive_exon_found_in_species
GATGCCCGGGGGACATGAGGAGGGGACTTGCGCCCTTCTGGGGCGGGGAGGA	3669	3898	3948	3896	-1	To_g25742	THAOC_21435	3669	4053	None	9006	1569	44524	No_constitutive_exon_found_in_species
TTGGAAGCTTCGGCTGCACAATCCGCCGGCCAACATCCTTCGGGAGAAAGGT	8354	8487	8304	8356	1	To_g25742	THAOC_21442	8182	8487	None	9006	1569	44524	No_constitutive_exon_found_in_species
AGTACTAAAACTAAAACAAATACTCACGGCGGCCGGGGGGGAGAAGTTAGAA	576	885	526	578	1	To_g50162	THAOC_36823	41	1668	None	9006	1569	44524	No_constitutive_exon_found_in_species
CCCTAGACCCTCATGATGATCGGTTCGCCTGGGGTCGGGGGCGGGCACAGGA	3831	7177	7227	7175	-1	To_g50162	THAOC_36826	3831	7995	None	9006	1569	44524	No_constitutive_exon_found_in_species
CGGATAACGGCGAACTTGCTGTCGGAACGGGGCGATGTGGGAATGGATAGGC	8558	8748	8508	8560	1	To_g36639	THAOC_26112	8263	9286	None	9006	1569	44524	No_constitutive_exon_found_in_species
TTATTGAGATCAAAACTGAACTCACGCTTTGTGCTCGTCTGGGAAAAAAGAT	2032	2847	1982	2034	1	To_g32796	THAOC_24000	424	10705	None	9006	1569	44524	No_constitutive_exon_found_in_species
GAGTAGCGGGCGAGGGGCCGGGGGAGCACGACGAGGGGCACAACGAGGAGGA	623	1284	1334	1282	-1	To_g49476	THAOC_36299	623	1946	None	9006	1569	44524	No_constitutive_exon_found_in_species
GGGCCTACAGGGGGCGGAACAACCCCGAGGCCGACCGGGAGAGGAGGGAGGA	7856	8493	8543	8491	-1	To_g50945	THAOC_37413	4376	9123	None	9006	1569	44524	No_constitutive_exon_found_in_species
CGCCCTGAACCGCCAATCCGAGACTCGACAGCGTCCCTGGGCGATGGTAGGT	6386	6635	6685	6633	-1	To_g13130	THAOC_11461	6386	7018	None	9006	1569	44524	No_constitutive_exon_found_in_species
AAATCTCACGCACACCCTCTCGATCACTCCTTCTTCCCCCCGGGACAAAGAT	2976	3488	3538	3486	-1	To_g48300	THAOC_34650	2976	5540	None	9006	1569	44524	No_constitutive_exon_found_in_species
GATGTTAGGGGTATCCGACCTTGACGTATCTGCCATACAATGGGGCACAGGG	5235	10402	5185	5237	1	To_g11228	THAOC_10228	3521	10402	None	9006	1569	44524	No_constitutive_exon_found_in_species
CTAAGTATGCAGTTGCACTCATCATCATGTCACGTGAATGCGGGCGATAGGC	6411	6827	6877	6825	-1	To_g04311	THAOC_04653	1008	8742	None	9006	1569	44524	No_constitutive_exon_found_in_species
CCTTCCTGACCGAGGACGAGTGCTGCGATCCGATGTGCACCTGGGCGGAGGA	9394	10455	10505	10453	-1	To_g25463	THAOC_21321	5447	10950	None	9006	1569	44524	No_constitutive_exon_found_in_species
TTCGATATTAAATCAATGACGGGGGGAAACAATCAACGGGAAACCGGCAGTC	5547	5786	5836	5784	-1	To_g42114	THAOC_29315	5223	6186	None	9006	1569	44524	No_constitutive_exon_found_in_species
AGCACTTCATAGTTAGGCTAGTTCATAGGGGATGTATTGGGGATGAATAGGT	9574	10001	10051	9999	-1	To_g50354	THAOC_36970	7204	10293	None	9006	1569	44524	No_constitutive_exon_found_in_species
CGCGTCAAGAATAACATTGCCCTCTCTCTCAGAAATTCACAGGGAGCAAGCT	1615	2114	2164	2112	-1	To_g15434	THAOC_13025	475	7816	None	9006	1569	44524	No_constitutive_exon_found_in_species
TTTTTCAAATTATTTAGCCCCCAACTCATTCGCTGTTTCAGGGGCAAGAGAA	1295	1550	1600	1548	-1	To_g15434	THAOC_13025	475	7816	None	9006	1569	44524	No_constitutive_exon_found_in_species
GACGACCCACTTCGGATTGATCTGGCCGTCGTGATGACTGGGCAGATCAGGT	403	495	353	405	1	To_g42294	THAOC_29424	0	1983	None	9006	1569	44524	No_constitutive_exon_found_in_species
CCCATACATGACGAAACAAATGAAACTCCACGTCACCCACAATGAGGGAGCA	3516	4125	4175	4123	-1	To_g03627	THAOC_03793	3112	10136	None	9006	1569	44524	No_constitutive_exon_found_in_species
ATGTTTTGCGCGTGTCCACTCTCCCTATCTAATTTGTTCTGGGTGAACAGAG	2531	2562	2612	2560	-1	To_g03189	THAOC_03230	2245	11098	None	9006	1569	44524	No_constitutive_exon_found_in_species
CTCCTCGCCGTCTGGATCGCGCTCATACTCACGACGACGGCCGTGGGGAGCT	1934	2282	2332	2280	-1	To_g05244	THAOC_05562	1934	4169	None	9006	1569	44524	No_constitutive_exon_found_in_species
TCTCCCTCCTACCTGCCTACATTTACATGCTGAAACGATCATGGGCGCAGAC	9610	9896	9560	9612	1	To_g47229	THAOC_33408	9430	9896	None	9006	1569	44524	No_constitutive_exon_found_in_species
CGCGGCGCGTCCTTCTCCGCGGGGCGGGACCTCGCCACCACGGCGGGAAGGA	2603	3506	3556	3504	-1	To_g11223	THAOC_10211	840	3705	None	9006	1569	44524	No_constitutive_exon_found_in_species
CGCCGACGACGTCAGGTCTCACCTCGTCCGCTTCGTCCTCGACGGGGAAGAG	9586	10278	10328	10276	-1	To_g04301	THAOC_04645	5539	10889	None	9006	1569	44524	No_constitutive_exon_found_in_species
CGCATCTTCAACGTACCTCAAACTCTCATTGCAGAGTTTTGGCGGGATAGTT	10122	10211	10261	10209	-1	To_g15584	THAOC_13288	4423	10502	None	9006	1569	44524	No_constitutive_exon_found_in_species
AAATTGACCCAACACCCCTGTTATCAATCAATGACGGGCTGACATGACAGGC	8549	9556	9606	9554	-1	To_g15584	THAOC_13288	4423	10502	None	9006	1569	44524	No_constitutive_exon_found_in_species
TCCAAGGTAACGCCACGCACTTGCAGCTGACACTTTTGTGTTGTGGGAAGAT	9684	9935	9634	9686	1	To_g09037	THAOC_08504	6901	9935	None	9006	1569	44524	No_constitutive_exon_found_in_species
TCCATCTCCGATGAGGGGAGGGTAGAGAGCGCCTTTTCGGGGACGTCAAGGC	8627	9137	8577	8629	1	To_g09590	THAOC_08881	8079	9417	None	9006	1569	44524	No_constitutive_exon_found_in_species
CGTCTTTTTCGATTTCGCGCCTCATACGTCTTGGATTGTTGGAGGGGCAGGG	10194	10735	10144	10196	1	To_g06007	THAOC_06106	9969	10735	None	9006	1569	44524	No_constitutive_exon_found_in_species
ATCTGAAGCTCATCATATCATCTCAAAAAATCTCACACTTGATGGGACAGAC	3449	3709	3399	3451	1	To_g18505	THAOC_16067	2327	3709	None	9006	1569	44524	No_constitutive_exon_found_in_species
GAGTACAGCGTGAAGAACGCAGGGACGGCTGTATGGTCTACCGGGACAAGTC	8159	8463	8109	8161	1	To_g03493	THAOC_03649	7839	8463	None	9006	1569	44524	No_constitutive_exon_found_in_species
TCAGGCAGGGTCGACGTGAGCCAGCTCACGGAGTACGAGGGCCTGGGGAGGT	8	684	734	682	-1	To_g06615	THAOC_06562	8	964	None	9006	1569	44524	No_constitutive_exon_found_in_species
GATGATGCAGGGAGCGTCCCAGGAGCTCGTCGCGAGGGCGCGGTGCAAAGGG	5553	6306	6356	6304	-1	To_g00454	THAOC_00394	4824	6926	None	9006	1569	44524	No_constitutive_exon_found_in_species
GACCTGGCAGTTTGCCGCCCAACTTCGAACGAGGAGGGGACGAGAATCAGCG	5169	5724	5119	5171	1	To_g03297	THAOC_03378	873	10761	None	9006	1569	44524	No_constitutive_exon_found_in_species
TGCGCTGCAACGATTCTGACGTCGAACATCTCGCGAACTTGGGTTGGTAGCT	3364	3883	3314	3366	1	To_g44993	THAOC_31222	2767	3883	None	9006	1569	44524	No_constitutive_exon_found_in_species
CCCGGTTGAGAGCGGTGGAAGTTGCGTTGCGATTTTACGGGTGACTGAAGAG	6643	6867	6593	6645	1	To_g18425	THAOC_15919	5370	7699	None	9006	1569	44524	No_constitutive_exon_found_in_species
CGGGTTGCCAATGGCTCCGACGCCCGTGATCGAAAAAAAAAACGGGGCAGCG	9538	9753	9803	9751	-1	To_g19250	THAOC_17249	9538	10230	None	9006	1569	44524	No_constitutive_exon_found_in_species
TTCGCTCGAGGATGGCGAACAAACGCTAACCGGCGTCATCGGACGGGGAGCC	7465	7669	7415	7467	1	To_g11012	THAOC_10070	5344	8992	None	9006	1569	44524	No_constitutive_exon_found_in_species
AGGAGGACGACTGCCCGATCTGCTCCCTTCCCCTGCCACTCGATAGGGAGCG	8402	8610	8352	8404	1	To_g11012	THAOC_10070	5344	8992	None	9006	1569	44524	No_constitutive_exon_found_in_species
AGAGGTGGTGCAATGTGTTTGGGGTGTTTCTTCACTGCCTATGGGTATAGGA	7220	7331	7381	7329	-1	To_g18523	THAOC_16100	6833	7949	None	9006	1569	44524	No_constitutive_exon_found_in_species
TGAGGTGGCCACATGTGTTTGTGGTGTTCCTCCACTGCCTATGGGTATAGGA	6833	7142	7192	7140	-1	To_g18523	THAOC_16100	6833	7949	None	9006	1569	44524	No_constitutive_exon_found_in_species
TCGCCGCCCCCCCTCTTCCTCCTCCTCGTCGCGCCCGGGGGGGGCTGAAGCC	0	921	971	919	-1	To_g41990	THAOC_29227	0	3808	None	9006	1569	44524	No_constitutive_exon_found_in_species
ATAGAGCCTAGCTAGGTAGGGGACGTCGGTGGTATTCTCTGGGCAGACAGCC	9793	10001	10051	9999	-1	To_g49143	THAOC_35855	9793	10362	None	9006	1569	44524	No_constitutive_exon_found_in_species
ATAGCCCTACGGCCGCAGCACTTCAAAGGGGGTGTATTGGGGATGAATAGGT	546	713	763	711	-1	To_g20531	THAOC_18419	546	1324	None	9006	1569	44524	No_constitutive_exon_found_in_species
GCAACTGACTCTTCTTCTGGCGCTGTGCAATCGGAAATAATAACGGGCAGCC	1346	2647	1296	1348	1	To_g44103	THAOC_30470	716	3416	None	9006	1569	44524	No_constitutive_exon_found_in_species
TTGTCGTCTCCTCCAGTTTTCGTCTCTAACTGAATTGGCTTTGGGAGCAGAA	4986	5132	5182	5130	-1	To_g07507	THAOC_07303	4316	5656	None	9006	1569	44524	No_constitutive_exon_found_in_species
ACCGTTTCACATGCCGGTGCGGCTCGTCGAACTGCCGGGGCACGATGAAGGG	1631	2051	2101	2049	-1	To_g44894	THAOC_31076	1631	2476	None	9006	1569	44524	No_constitutive_exon_found_in_species
ACGAATTGGACTGGGTTGACAATTGGACTGGGTTGACAATGTGGGCGCAGAG	7234	8146	7184	7236	1	To_g07785	THAOC_07545	7008	9207	None	9006	1569	44524	No_constitutive_exon_found_in_species
GGTGCATGTGCAGCACGGCTGGAAGGGACGGCAAATGGGTCAGGCCAAAGGC	9212	9227	9277	9225	-1	To_g07785	THAOC_07546	9212	10270	None	9006	1569	44524	No_constitutive_exon_found_in_species
ACTTAAAGAAACCCCCTAACTCTAACCTTTCTACCCATCAGACAAGGGAGAT	5996	6169	6219	6167	-1	To_g30852	THAOC_23174	1602	9496	None	9006	1569	44524	No_constitutive_exon_found_in_species
GCGGGCGGGAGCAGTGTGCTCCCGTTCAAGACGTGTTCTCTGCAGGGCAGCC	5086	5273	5323	5271	-1	To_g46834	THAOC_33051	5086	6375	None	9006	1569	44524	No_constitutive_exon_found_in_species
GACGCCGCCAGGCTGAGGCGGGTCGTGCGGAACTACGACCGGGGGCCCAGGA	9467	9749	9799	9747	-1	To_g07489	THAOC_07282	4043	10324	None	9006	1569	44524	No_constitutive_exon_found_in_species
CCGCGTGTCCCTCGTCTCACTTGGTCTTACTCCCTGTAGTACGAGGGTAGTT	7127	7302	7352	7300	-1	To_g03243	THAOC_03297	6061	7932	None	9006	1569	44524	No_constitutive_exon_found_in_species
ATAGCCCTACGGCCGCAGCACTTCATAGGAGATGTATTGGGGATGAATAGGT	2445	2807	2857	2805	-1	To_g26184	THAOC_21594	2445	3213	None	9006	1569	44524	No_constitutive_exon_found_in_species
TCCATACGTCAATCTCACCTCTTTGAAGAAACTATGGGACAGCGGCGAAGAA	5993	7051	7101	7049	-1	To_g20230	THAOC_18128	83	7104	None	9006	1569	44524	No_constitutive_exon_found_in_species
AGGGACACTCCGGGGCGTTATTTTTTCGAAGTGGCGACACGACGGGTGAGCG	4081	4263	4313	4261	-1	To_g02915	THAOC_02739	4081	4615	None	9006	1569	44524	No_constitutive_exon_found_in_species
GGCACACAATGCCGGCGATCCAAGTCGCCCCCCTGACGAGGGGGACGCAGGG	2178	2504	2128	2180	1	To_g11545	THAOC_10439	169	4143	None	9006	1569	44524	No_constitutive_exon_found_in_species
ATAGCCCTTCGGCCGCGGAACTTCATAGGGGATGTATTGGGGATGAATAGGT	1286	1614	1664	1612	-1	To_g27234	THAOC_21997	675	2497	None	9006	1569	44524	No_constitutive_exon_found_in_species
AAAAAATGGCGTGATCCATGCGGTTGACGCTGGTGGGTAACGGGCGAAAGAC	4034	4802	3984	4036	1	To_g18654	THAOC_16369	1943	4802	None	9006	1569	44524	No_constitutive_exon_found_in_species
CGCAGCAGCTGAGGTCGCAGGTGTGACAGCCGTTGCCTGCACAACGGGAGTG	2843	3024	3074	3022	-1	To_g51505	THAOC_37829	0	4669	None	9006	1569	44524	No_constitutive_exon_found_in_species
ATAGCCCTATGGCCGCATCACTTCATAGGGGATGTATTGGGGATGAATAGGT	5292	5499	5242	5294	1	To_g51505	THAOC_37830	4912	6765	None	9006	1569	44524	No_constitutive_exon_found_in_species
TATGCCACGAGAAGTATGTCATGAGCGAGCAAACATAGGCTGACGGGAAGTC	3814	3952	3764	3816	1	To_g44965	THAOC_31183	2897	4543	None	9006	1569	44524	No_constitutive_exon_found_in_species
GCTGCCAAGGGGGGGAATCTCAAGGAAACGACACTGGGGAAGATGAGGAGAT	4607	5162	4557	4609	1	To_g44765	THAOC_30915	3377	5162	None	9006	1569	44524	No_constitutive_exon_found_in_species
GAACCCTTCGCCGCCAAATTGAATCCTTCGCTGCATACCAACCGGGGCAGGG	4170	4307	4120	4172	1	To_g48492	THAOC_34966	3620	5821	None	9006	1569	44524	No_constitutive_exon_found_in_species
ACGACCCGGCCTTCCTAACGGGCCCACGCCACCTTCCTCTTCGACGGGAGGG	4051	5519	4001	4053	1	To_g06195	THAOC_06238	104	7537	None	9006	1569	44524	No_constitutive_exon_found_in_species
TATGTACCTATCATTCGCTTCCGCGTCGAGGCCGGAATGTGGGGACTTAGAA	2117	2303	2067	2119	1	To_g03045	THAOC_02970	152	2303	None	9006	1569	44524	No_constitutive_exon_found_in_species
AGGTACCACTCGAAGAACAAGCACAAATCCTCGTCGAGGAATAAGGGCAGGG	7988	8212	8262	8210	-1	To_g37964	THAOC_26889	7449	9223	None	9006	1569	44524	No_constitutive_exon_found_in_species
GGCGGAGCGACCGCGATTTGTCGATGCAACTTTGTCGTAAAGGGGTTTAGGT	5987	6201	5937	5989	1	To_g18343	THAOC_15796	4760	6832	None	9006	1569	44524	No_constitutive_exon_found_in_species
GTGAAGCACTCAGTAACCTTCTCCTCCTTACTGAAAAACGGGACGGGAAGAT	4538	5215	5265	5213	-1	To_g49250	THAOC_35999	4538	9117	None	9006	1569	44524	No_constitutive_exon_found_in_species
CTGCACGGCTAGTCGATTGCTGCTCTGCTCACGTGACGAAGGTCTGGGAGCG	953	1304	903	955	1	To_g07882	THAOC_07636	498	1304	None	9006	1569	44524	No_constitutive_exon_found_in_species
GGCGAGAGATGCAAGCAGTTCGGTGCCGGGGATGACGAGCCGCAGGGCAGCA	5221	5432	5482	5430	-1	To_g24282	THAOC_20782	4713	6688	None	9006	1569	44524	No_constitutive_exon_found_in_species
TGATCCTTCTCCCGGCTTCGACGTCGACACGTCGCCGCCTCGGGGCAAAGCC	8623	8843	8893	8841	-1	To_g24282	THAOC_20784	8623	9555	None	9006	1569	44524	No_constitutive_exon_found_in_species
AATGGACGAAGGTCAGCACTCGAGGAAGCGTCAGTGGGACCAAAAATGAGAT	2532	5359	2482	2534	1	To_g24739	THAOC_21051	366	6265	None	9006	1569	44524	No_constitutive_exon_found_in_species
TCTCATGGCTAACTTTCCCGTCGATCTCTGTAAAATTTTCAACTGGGCAGCT	1591	2315	2365	2313	-1	To_g24003	THAOC_20670	1591	5819	None	9006	1569	44524	No_constitutive_exon_found_in_species
AACAAAGTCCTAGTTGCTGGAGCAAGTATTCATGCGGGATGGGAGTCCAGTG	3321	3493	3543	3491	-1	To_g41864	THAOC_29149	1241	9651	None	9006	1569	44524	No_constitutive_exon_found_in_species
AAAAAAGGTGGCTTAACATGGCGCCGCGTTTTCTTCGCTGGGAGAGGTAGCG	4492	4729	4779	4727	-1	To_g02538	THAOC_02111	4492	4922	None	9006	1569	44524	No_constitutive_exon_found_in_species
CACCCCGGCAGCGGCGTCGTCTGATCTGCAAATCCGAACTCGGACGGGAGGC	7802	8058	7752	7804	1	To_g02538	THAOC_02112	5153	8058	None	9006	1569	44524	No_constitutive_exon_found_in_species
GCCGTTCCAAGTGGCACATACTTCTCGACGTTCACGGGCTACATAAATAGGA	8858	9402	9452	9400	-1	To_g03325	THAOC_03412	7689	9880	None	9006	1569	44524	No_constitutive_exon_found_in_species
GCTCTAGCGTGGCATCGGGCTGCTCCCTCCTTTGACGAGATGCACGGGAGGC	7087	7688	7037	7089	1	To_g49051	THAOC_35721	6276	7688	None	9006	1569	44524	No_constitutive_exon_found_in_species
CGGATTTCCGCGCTCGTGCAGGCTGGTACGGGCAACCAGTCGGGGCCGAGCG	8520	9623	8470	8522	1	To_g22732	THAOC_19993	6558	9623	None	9006	1569	44524	No_constitutive_exon_found_in_species
ACGTTAACAAGAAGACCTCAACTCTCATTAGCTCGTACCGGGGGCCATAGCT	1303	1616	1666	1614	-1	To_g13720	THAOC_11838	1303	3578	None	9006	1569	44524	No_constitutive_exon_found_in_species
TTCGCCGACCGTCGGACTCCGCACGCCGGCCTCCGCACGCGCACGGGTAGAC	5132	6122	6172	6120	-1	To_g23096	THAOC_20226	5132	7192	None	9006	1569	44524	No_constitutive_exon_found_in_species
AAACATCGGTGCTGGGGAAATAAGACCTCCATATGTTTGCTGAAGGGCAGAC	7360	7463	7310	7362	1	To_g08012	THAOC_07731	1339	7463	None	9006	1569	44524	No_constitutive_exon_found_in_species
TGGAACGTTCGAGAGCGATTCTTTCTCCATTTTTAGAGGGGACGGATCAGCA	1994	2180	2230	2178	-1	To_g47838	THAOC_34036	0	6427	None	9006	1569	44524	No_constitutive_exon_found_in_species
GCGAGAAAGAAGCCGATCGAAGGCACTCCCCATCTCTCGTTCTGGGGAAGAC	554	3350	3400	3348	-1	To_g47512	THAOC_33716	554	4794	None	9006	1569	44524	No_constitutive_exon_found_in_species
GTTGGCTTGCGTCGCAGAGATATTCTCAACGCCCTATTCATCGGGGGCAGCG	8513	9034	9084	9032	-1	To_g17131	THAOC_14545	8078	9258	None	9006	1569	44524	No_constitutive_exon_found_in_species
ATTTGCCAGGGAACTCTAACCGAACCCAAAATGTTGGCGTGCGGGCACAGCT	9613	9652	9563	9615	1	To_g47510	THAOC_33713	7203	9652	None	9006	1569	44524	No_constitutive_exon_found_in_species
CTCCCCGGCAGTGGCGTCGTCTGATCTGCAGATCCGAACTCGGACGGGAGGC	726	1186	1236	1184	-1	To_g11436	THAOC_10365	726	1601	None	9006	1569	44524	No_constitutive_exon_found_in_species
TGTGTGTTCTGTGCTGACGGAAATAGCAAAACTAATCGTGGGGTGACCAGGC	6981	7120	6931	6983	1	To_g15559	THAOC_13252	6184	7805	None	9006	1569	44524	No_constitutive_exon_found_in_species
CGAGACTTCAAGTCTCAAGTCTCACACCACACAACCACTCGGGAGCACAGAG	7843	9142	9192	9140	-1	To_g46534	THAOC_32815	4570	9523	None	9006	1569	44524	No_constitutive_exon_found_in_species
GACATGACAGTGACACGGCGATCGACATAATATGCACCCGGGTGCACAAGGT	5141	5518	5568	5516	-1	To_g20660	THAOC_18564	4464	7980	None	9006	1569	44524	No_constitutive_exon_found_in_species
AGCAGATGGAGGTGTTGGCCCCGCATCTCCCTGCACCGAGGGGGTATCAGAT	9001	9328	8951	9003	1	To_g05444	THAOC_05710	8334	9328	None	9006	1569	44524	No_constitutive_exon_found_in_species
AAAGACACTGCTGTGAAGTAACCCTCTATCGCCTGGGGTGGACGGTGCAGTC	8315	8944	8994	8942	-1	To_g48040	THAOC_34201	6629	9202	None	9006	1569	44524	No_constitutive_exon_found_in_species
CAACTCCTCCACAACAATGACGCACTTTGCAATCTTGGTGGCTGGGGTAGTG	6629	8167	8217	8165	-1	To_g48040	THAOC_34201	6629	9202	None	9006	1569	44524	No_constitutive_exon_found_in_species
TCTCTCTTTGCGGCCTCACTGCGTGCTCTTGGTGCGTGCTCTTGGGGGAGGA	7706	8115	8165	8113	-1	To_g45540	THAOC_31832	7054	8912	None	9006	1569	44524	No_constitutive_exon_found_in_species
GCCTCTCGGGAATATATAACGGACGTCACTACCGGCTGGGACGGTACGAGAT	8071	9023	9073	9021	-1	To_g03517	THAOC_03674	7698	9525	None	9006	1569	44524	No_constitutive_exon_found_in_species
ACCGGTCGGGGATGAGCGGGGCGTACGGTCAACCCCCCCGGGACGCCGAGGG	8074	8452	8024	8076	1	To_g18220	THAOC_15625	7007	9444	None	9006	1569	44524	No_constitutive_exon_found_in_species
AATTATGCAGAATCCTGCTAGTGCAAGCGAGAGGTCCATTTTCGAGGGAGGA	848	973	798	850	1	To_g01540	THAOC_01255	258	1234	None	9006	1569	44524	No_constitutive_exon_found_in_species
AAGCCGAGGACCGCGCAGTCCGCGCTGCTGGGGCGTACTCAACTGGGGAGCC	4847	6219	6269	6217	-1	To_g17759	THAOC_15160	4847	7733	None	9006	1569	44524	No_constitutive_exon_found_in_species
ACCCGGGTCTTGACTGCGAGTCTCAATCGAGAGTTCTTCCTGGGATGAAGCA	6857	8703	6807	6859	1	To_g48339	THAOC_34720	5032	8703	None	9006	1569	44524	No_constitutive_exon_found_in_species
GGAGATGGAAAAGGCACAGCAGAAACGAGAAACTTGCCGAGAGGAGGGAGAA	6699	7029	7079	7027	-1	To_g07151	THAOC_06998	6699	7792	None	9006	1569	44524	No_constitutive_exon_found_in_species
GTTCAGATAAAGGCGATTCCCGATCTCCCTCTTGGAATTGGGGTAAAAAGAC	4817	5074	4767	4819	1	To_g15850	THAOC_13591	4674	7891	None	9006	1569	44524	No_constitutive_exon_found_in_species
TGCTGTTTGGGTTCGTGGTGCAAAATCGTGACACGCTGCTGGGAATCAAGGC	6743	7103	6693	6745	1	To_g15850	THAOC_13591	4674	7891	None	9006	1569	44524	No_constitutive_exon_found_in_species
AACAGCCGCACGCAGAACGAAAATTCACTTACTCACCAGAAAATAGGGAGGC	1348	1425	1475	1423	-1	To_g22362	THAOC_19825	921	4401	None	9006	1569	44524	No_constitutive_exon_found_in_species
CGGAAATAGGTGAATGGCCGCCATCCGATTCAGGGCGTTCGCCGGGGTAGAA	1757	1889	1707	1759	1	To_g36237	THAOC_25816	883	2093	None	9006	1569	44524	No_constitutive_exon_found_in_species
ATCCTATCGCGCACAGCCAGTTGGTGATCTTTTGTGATGCCACGGGCGAGGC	5314	5526	5264	5316	1	To_g18215	THAOC_15614	4893	8235	None	9006	1569	44524	No_constitutive_exon_found_in_species
ACTTTTGACTGTCTGCCTTACGGCGTTCTGTCATGTTTCGTCACGGGAAGCG	6783	8079	8129	8077	-1	To_g01214	THAOC_00998	4688	8726	None	9006	1569	44524	No_constitutive_exon_found_in_species
ATAGCCCTAAGGCCGCAGCACTTCATAGGGGATGTATTGGGGATGAATAGAT	5844	5946	5996	5944	-1	To_g02937	THAOC_02775	3135	6373	None	9006	1569	44524	No_constitutive_exon_found_in_species
ATAGCCCTACGGCCGCAGCACTTCAAAGGGGATGTATTGGGGATGAATAGGT	5090	5240	5290	5238	-1	To_g45668	THAOC_31984	2560	5485	None	9006	1569	44524	No_constitutive_exon_found_in_species
CCGGACATAGGTACCTTCAATGATGCTCGAGAACTTTGTGTGGGAGCCAGGT	5073	5468	5518	5466	-1	To_g11399	THAOC_10338	4615	7132	None	9006	1569	44524	No_constitutive_exon_found_in_species
TCTTCGGCGGCCGAGACAAGCTCTGAGACGGGAAGGAGGGGAGGGTGAAGGA	1334	1535	1284	1336	1	To_g10759	THAOC_09840	1070	1535	None	9006	1569	44524	No_constitutive_exon_found_in_species
TCCTGACAGGTCCTGGCAATCTAGTTTCATTTCTTCGTTTGGGGTAAAAGTA	5988	6233	5938	5990	1	To_g17792	THAOC_15192	5586	6233	None	9006	1569	44524	No_constitutive_exon_found_in_species
TCCTGGGGCGGCGGTTGATAGGCACCTTTTATCATCGCCAGCGGGGCCAGAA	3948	4101	3898	3950	1	To_g05141	THAOC_05494	3846	6386	None	9006	1569	44524	No_constitutive_exon_found_in_species
GCACGACGACTCCCTCATCGCCAACTCGGCGGGCCTCCCGGGGGGGACAGGG	304	557	254	306	1	To_g26296	THAOC_21640	0	4019	None	9006	1569	44524	No_constitutive_exon_found_in_species
ATTACACCACCAATTCTCTCACGTCGACTGGATGATTTGCGATAGGGCAGAG	1013	1461	1511	1459	-1	To_g24613	THAOC_20986	1013	1762	None	9006	1569	44524	No_constitutive_exon_found_in_species
CGACGGGCCGACTTAGTTCTCCCCAAGATATAAATGAATTGGGAAAACAGGC	1220	1432	1482	1430	-1	To_g03890	THAOC_04104	278	1758	None	9006	1569	44524	No_constitutive_exon_found_in_species
CGACATACTCTCCGACTCAGTAACCCAGCGCCAGGATGTCCGAACGGGAGTC	2410	2845	2360	2412	1	To_g45523	THAOC_31817	2070	2845	None	9006	1569	44524	No_constitutive_exon_found_in_species
GAGGCATCCTCATCCGAATCTCACAATGAGCTGCGTGCCTGTTGCGGGAGAG	3072	3953	4003	3951	-1	To_g04967	THAOC_05359	3072	4555	None	9006	1569	44524	No_constitutive_exon_found_in_species
GAGTGGGACAAAGGCGGCGACTGACGGGAGGATGCCGCTTTGACGGGGAGGG	5302	5771	5252	5304	1	To_g04967	THAOC_05360	4651	5771	None	9006	1569	44524	No_constitutive_exon_found_in_species
CAATAGCGAGGTCGACAGCGACGTCGAGTCTCTCGACGGGGACGTAATAGGA	760	1887	710	762	1	To_g49145	THAOC_35856	0	8773	None	9006	1569	44524	No_constitutive_exon_found_in_species
TGGCTGGTTACTTCATTAGCCTACTAATCACTAAAACATTTGCGGGTAAGTG	5576	5778	5828	5776	-1	To_g10440	THAOC_09569	4899	8918	None	9006	1569	44524	No_constitutive_exon_found_in_species
TCATCGAGGACCTTTCGCACGACCTGATTCCCATCGTGGGAAACAAGAAGTT	7266	7920	7970	7918	-1	To_g08827	THAOC_08363	7266	9111	None	9006	1569	44524	No_constitutive_exon_found_in_species
CGAATATTATACAGTCGATCTTTTTTATTCTTCTATTCCCGTGCGGGAAGTG	4203	4647	4697	4645	-1	To_g47332	THAOC_33522	58	6673	None	9006	1569	44524	No_constitutive_exon_found_in_species
TGCAGAAGGCACGAAGGAGTTACGTGGTGCTTTCTATGGGAACAAAAAAGTG	3958	4082	4132	4080	-1	To_g47332	THAOC_33522	58	6673	None	9006	1569	44524	No_constitutive_exon_found_in_species
TGATTCCTCCAGGCTACTGTCAGTTCTCACTAATTTCGAACGATGGGTAGAC	3085	3203	3035	3087	1	To_g02940	THAOC_02779	960	5938	None	9006	1569	44524	No_constitutive_exon_found_in_species
GAATACGTTAACTTTCCAAGATCACTAACGCTTTCATTGGGGACGAGCAGGT	4257	4788	4207	4259	1	To_g44737	THAOC_30881	434	7224	None	9006	1569	44524	No_constitutive_exon_found_in_species
CTATATTTGGAGGCCACAGTGCCCTGACAACCTGTGCTGCCAGGGCTGAGGC	387	509	559	507	-1	To_g00321	THAOC_00282	74	8805	None	9006	1569	44524	No_constitutive_exon_found_in_species
GTTCTCCCTGTTCATCTTATGCTCACATTGTTCCTCTTGTGGGGCATTAGTC	7736	8009	8059	8007	-1	To_g12317	THAOC_10861	7164	8484	None	9006	1569	44524	No_constitutive_exon_found_in_species
TATATCGTGCCCAACGTGAAATGAAACAATCTTCCGACGACGGGGGACAGTT	5546	5842	5892	5840	-1	To_g18162	THAOC_15511	5546	6452	None	9006	1569	44524	No_constitutive_exon_found_in_species
TCGGGCCGACCGCATTGACCGATCATTCATCGTTGTGCACACCCAGGGAGAA	7908	8055	8105	8053	-1	To_g02878	THAOC_02677	6246	8223	None	9006	1569	44524	No_constitutive_exon_found_in_species
TAACCAAATCTTTATCTTGATTCCAGAATACTCACCTTGGGAACACGCAGAG	2169	2600	2119	2171	1	To_g04289	THAOC_04622	204	3371	None	9006	1569	44524	No_constitutive_exon_found_in_species
CGTCTTTGCCGTCTTGATTTCTCTCTAAGCCGTCTTCGCCGGGCGTGCAGCA	4435	4598	4648	4596	-1	To_g16754	THAOC_14220	463	6928	None	9006	1569	44524	No_constitutive_exon_found_in_species
TCGCGCCGAACAACCGGACGATCTACATCACGACAAACAGACAGGGTAAGGT	7367	7498	7548	7496	-1	To_g22545	THAOC_19895	2623	8869	None	9006	1569	44524	No_constitutive_exon_found_in_species
AGAGGATTGTTGGAAGGATAAGGAAGTTTCGGACTGTTGCTGGGAAACAGGG	2183	2330	2133	2185	1	To_g10696	THAOC_09786	1918	3913	None	9006	1569	44524	No_constitutive_exon_found_in_species
CAAAAAGAGCCAGCAAAGAGACTCACCCATCATCCTCGTAGAGGGGTCAGAC	5294	5615	5244	5296	1	To_g45189	THAOC_31473	5063	8549	None	9006	1569	44524	No_constitutive_exon_found_in_species
CATCCACGAACCACTACTTTTCGCTCATATTCTCGGCGGGATGAACGCAGCT	2047	2416	2466	2414	-1	To_g03351	THAOC_03438	2047	3046	None	9006	1569	44524	No_constitutive_exon_found_in_species
ACACAAGTATGAGGCAAGTCGTCTCACACCGGTATCTGAAATGGGCCAAGAC	3392	4674	4724	4672	-1	To_g07501	THAOC_07295	3392	5042	None	9006	1569	44524	No_constitutive_exon_found_in_species
ACCAAGAAGCGAAGCTGTTTCTCACAAAACATGACATGCTGCGGGAACAGGC	7298	7750	7248	7300	1	To_g07501	THAOC_07296	5194	8364	None	9006	1569	44524	No_constitutive_exon_found_in_species
CTAGAGTGCCACGACCAACCAAACCTCGCCGATCGAAAAACATGGGATAGGA	696	1315	1365	1313	-1	To_g19874	THAOC_17837	0	1634	None	9006	1569	44524	No_constitutive_exon_found_in_species
GGCGATAATACTCGATTTGTATATTTCTATTGTTCCCCTGTGCTAGGGAGCA	340	572	622	570	-1	To_g19874	THAOC_17837	0	1634	None	9006	1569	44524	No_constitutive_exon_found_in_species
CCAGAAGCTCCTAGTCCTCCCCGACAAGGAATTGAGGGAGGAAGATTCAGAG	5048	5738	4998	5050	1	To_g19874	THAOC_17838	2322	6561	None	9006	1569	44524	No_constitutive_exon_found_in_species
GGACGACGGCTACGGCGGAGGCCTCTTTGACATGATGGCAATGATGGGAGGA	6583	6838	6533	6585	1	To_g18378	THAOC_15848	5661	6838	None	9006	1569	44524	No_constitutive_exon_found_in_species
GCGCGGTGGACGCTGACGCACTTCGTCCGGGCGCTCGAGGCGGGGTCGAGGG	1246	2431	1196	1248	1	To_g48613	THAOC_35163	0	3395	None	9006	1569	44524	No_constitutive_exon_found_in_species
GAACTGGCTGTCCAGCACTTGATGATATCTGCCAAAAATGGGGGACGAAGAC	7859	8011	8061	8009	-1	To_g49415	THAOC_36225	7859	8673	None	9006	1569	44524	No_constitutive_exon_found_in_species
ACCTCAAAAAATATCCTTGATGCGTCGACCTTGCCCACTTCGGGGTCGAGGA	2979	3550	2929	2981	1	To_g39442	THAOC_27699	140	4482	None	9006	1569	44524	No_constitutive_exon_found_in_species
GTCATCTAATAGAGCTCGTCCTTCATCAAAAAGGGCGACATGTGGGACAGGC	3600	3818	3550	3602	1	To_g39442	THAOC_27699	140	4482	None	9006	1569	44524	No_constitutive_exon_found_in_species
ACTCGAACTTTCCGTACTGGACGTCTTGTAACATTTCTGAAGGGACTGAGTC	4954	5218	5268	5216	-1	To_g39442	THAOC_27700	4542	5771	None	9006	1569	44524	No_constitutive_exon_found_in_species
TTCATGTATATTACCGCGAGCATATCATTACACATGCTCTGTGGGCGTAGAA	6970	7081	7131	7079	-1	To_g51357	THAOC_37708	6673	7715	None	9006	1569	44524	No_constitutive_exon_found_in_species
AAACTGCCCATACCTGCCGACCACATAATACATCATCAAGCAGGCGGGAGAG	6049	6158	6208	6156	-1	To_g15510	THAOC_13167	3760	6660	None	9006	1569	44524	No_constitutive_exon_found_in_species
CCATACCTGCCGACCACATAATACATCATCAAGCAGGCGGGAGAGAAAAGTG	5546	5645	5695	5643	-1	To_g15510	THAOC_13167	3760	6660	None	9006	1569	44524	No_constitutive_exon_found_in_species
TTTGATCTCAAGTAGCCAAGCTCACATTCGTGCATTGGTATGTGGGAGAGGT	1426	1565	1615	1563	-1	To_g13046	THAOC_11382	1426	4188	None	9006	1569	44524	No_constitutive_exon_found_in_species
CCAATTTTCTCACTTCTCATTCTCACTCGTCTCACTGTTTGGGATCGAAGGA	5730	6241	6291	6239	-1	To_g04227	THAOC_04534	5093	7005	None	9006	1569	44524	No_constitutive_exon_found_in_species
TGCCTTTGTGCACTTGATACTATTCTAACGGGGTGCGGATGGGGCGCAAGAC	2850	3157	2800	2852	1	To_g03852	THAOC_04035	1762	4170	None	9006	1569	44524	No_constitutive_exon_found_in_species
TGACTTCTCGCGCACTAATCGAAATCACTGCGACTCGAACGGGAAAATAGAC	4139	4382	4089	4141	1	To_g04260	THAOC_04572	2968	4382	None	9006	1569	44524	No_constitutive_exon_found_in_species
GGGGATGCGGCACCTCCACGTCATTTCATCCACTTCTTTCGTCGGGACAGGT	6288	6554	6604	6552	-1	To_g48471	THAOC_34918	6288	7696	None	9006	1569	44524	No_constitutive_exon_found_in_species
ACCGGCGGTGTTTCGAAATGCCCTGTCGAGCGGTGATGCGGTGCGGGGAGCT	2647	2754	2597	2649	1	To_g05669	THAOC_05874	2408	5274	None	9006	1569	44524	No_constitutive_exon_found_in_species
TTTGCCGCGCTTTATAAAATTCTCATCGCACTCACTATGTACATGGGAAGAC	4294	4902	4244	4296	1	To_g16921	THAOC_14365	714	8636	None	9006	1569	44524	No_constitutive_exon_found_in_species
GGACAGGGATTTGGTTGAGAAGATTGATAATTTTCGTTGCGGGTTGCAAGGA	5966	6387	6437	6385	-1	To_g30205	THAOC_22944	5966	6658	None	9006	1569	44524	No_constitutive_exon_found_in_species
TGAGCGATCAACTCAACTTCTTAATGTTCAAATGTCTCTTGGGCGCACAGGA	5361	5716	5311	5363	1	To_g48113	THAOC_34318	4841	5716	None	9006	1569	44524	No_constitutive_exon_found_in_species
GAGGGAAATAACGGAAATGAGACAACAATGCTTTTTGGGGCGAGAAACAGTT	7906	8046	7856	7908	1	To_g00359	THAOC_00316	3481	8538	None	9006	1569	44524	No_constitutive_exon_found_in_species
CCGCGAGACAGAGACACCTCCTGACGGATGGTAGAGTCGGGAAAAGGAAGGC	2217	2428	2167	2219	1	To_g16804	THAOC_14270	1110	3206	None	9006	1569	44524	No_constitutive_exon_found_in_species
AGAGGTGCGAATAGTCAGCCTAACTAACTCATCTTAGCCAAAGACGGGAGCA	3326	3508	3558	3506	-1	To_g11805	THAOC_10590	1859	4820	None	9006	1569	44524	No_constitutive_exon_found_in_species
AGTAGGACAGTGACACCCCCTTTTCGACCCCTCTCCGGGGCACATGGGAGCC	470	900	420	472	1	To_g02950	THAOC_02793	145	900	None	9006	1569	44524	No_constitutive_exon_found_in_species
CGGCGTTGGTCGATACTTTTTCGATAACATCAATAGAGACGTTAGGGGAGAA	1971	2053	2103	2051	-1	To_g17800	THAOC_15200	166	3828	None	9006	1569	44524	No_constitutive_exon_found_in_species
GGGTGTCGGCTCGAAGGAGACGTTGAAGGGCTTCTTTTCGGGGAAACTAGGC	1807	1923	1973	1921	-1	To_g17800	THAOC_15200	166	3828	None	9006	1569	44524	No_constitutive_exon_found_in_species
CGCCGGTCCGAAAGACAGTCAGAGAAGGGAATCGGGGGAAGGGGAAACAGTG	512	710	760	708	-1	To_g17800	THAOC_15200	166	3828	None	9006	1569	44524	No_constitutive_exon_found_in_species
CGACGTGCGACGTCGCCGGGGCGTCGGACTTCTACAGGACGTTCAGGGAGGG	6378	7539	7589	7537	-1	To_g11617	THAOC_10480	6378	8491	None	9006	1569	44524	No_constitutive_exon_found_in_species
GCTAGTCGTCATGTGGCACAATAACTGCCGAGACAAATTTGGGGACATAGCC	4842	4925	4792	4844	1	To_g23456	THAOC_20417	3626	7825	None	9006	1569	44524	No_constitutive_exon_found_in_species
GAGCAAAGCCGTGGGATCTCGCAAGAGTTGAACCTCGGGTAACATTGAAGCT	6649	7462	6599	6651	1	To_g23456	THAOC_20417	3626	7825	None	9006	1569	44524	No_constitutive_exon_found_in_species
GTGCCAGAAGCTCGTGTCGCGGAGATGACGGCGATGACAATGAGGGTTAGGG	7010	7317	6960	7012	1	To_g27289	THAOC_22025	6191	8514	None	9006	1569	44524	No_constitutive_exon_found_in_species
GAACCAGTGTCCTTTTCATTCGCCGCGCGGTATAAGCGCTGTATCGGGAGCT	2528	2630	2478	2530	1	To_g06353	THAOC_06350	2282	2630	None	9006	1569	44524	No_constitutive_exon_found_in_species
GGAATCACAAGCTGTTTTTTTTCTCAACCTACACACTCCGGGCCCGGAAGGA	2172	2314	2364	2312	-1	To_g00579	THAOC_00492	2172	4833	None	9006	1569	44524	No_constitutive_exon_found_in_species
AAACGTCGTACGTCGTCTGGCTAATCTCCCACACGACGACGGGAGTCCAGCA	4545	4769	4495	4547	1	To_g13012	THAOC_11337	0	4769	None	9006	1569	44524	No_constitutive_exon_found_in_species
AGTTAGGTAGTCCAAGAGGAAGAGGGTGTACGCCGTCGAGGCCGGGGTAGAC	906	1187	856	908	1	To_g02157	THAOC_01784	555	1187	None	9006	1569	44524	No_constitutive_exon_found_in_species
CAGTAGTCGAGCCGGCAGACCTTTTGTTGACCACACGGGTCGACGGCAAGGC	1813	3032	1763	1815	1	To_g27178	THAOC_21981	78	3032	None	9006	1569	44524	No_constitutive_exon_found_in_species
AAAGTGGGCAGCTTTTTCAGGTTTCATGCATGTCTAATCTCGCTGGGAAGGG	4647	5339	4597	4649	1	To_g02530	THAOC_02097	225	5339	None	9006	1569	44524	No_constitutive_exon_found_in_species
CGGATAGCGGCCACATCGCCGGCGGAACGGGGCAATGTGGGGGCGGATAGGC	6458	6646	6408	6460	1	To_g10223	THAOC_09358	5701	6646	None	9006	1569	44524	No_constitutive_exon_found_in_species
GACCGGGGGCCAGGGTCGTCACCCCCGAGACCGGCCCGGGGGGGGACGAGTC	2489	2932	2439	2491	1	To_g45473	THAOC_31757	127	2932	None	9006	1569	44524	No_constitutive_exon_found_in_species
GCTCGAGGCCCAGGTCGCAGAGGCGGGGAGGGACGCCGAGGCCGGGACAGGA	3979	7603	7653	7601	-1	To_g49830	THAOC_36557	3638	8342	None	9006	1569	44524	No_constitutive_exon_found_in_species
AAATAGGAACAACCGATCAAACCGATCCAAAACGGCGGGGGGATATGCAGTC	2404	2863	2913	2861	-1	To_g18339	THAOC_15791	2404	6177	None	9006	1569	44524	No_constitutive_exon_found_in_species
CAAGCAGGGCAGGGGTTGGGGGAAAGAGCTCCGGCTCCGGGCGGGGACAGCG	1164	1459	1509	1457	-1	To_g15308	THAOC_12855	774	2225	None	9006	1569	44524	No_constitutive_exon_found_in_species
GAGATATAACTTCTAGTTGGCGTGGTCTTCGCTTGCTCCCCGGGGGGGAGGG	774	1024	1074	1022	-1	To_g15308	THAOC_12855	774	2225	None	9006	1569	44524	No_constitutive_exon_found_in_species
CATGCGGGTGTCATGACGCTTCGTAGTGTCCCATAAAATCGGGATAGGAGGA	1208	1902	1952	1900	-1	To_g45012	THAOC_31252	388	2320	None	9006	1569	44524	No_constitutive_exon_found_in_species
CTTAGACCTGACGACCCACATAATATCATCCAGCAGGCGGGAGATAAAAGTG	4602	6225	4552	4604	1	To_g17708	THAOC_15108	3389	6225	None	9006	1569	44524	No_constitutive_exon_found_in_species
CCACAAGTTTCTCTCGTCTTACTTGGAGAAAACCGGCCTTGGGCCACGAGCA	1058	1931	1981	1929	-1	To_g03388	THAOC_03484	1058	3673	None	9006	1569	44524	No_constitutive_exon_found_in_species
TCCCCAAGATCAGATTGAGCGAATTCCACCTTTGCATACGGGGACTGCAGGG	3313	3439	3263	3315	1	To_g23542	THAOC_20451	2571	3751	None	9006	1569	44524	No_constitutive_exon_found_in_species
CCTTGATCTCTCGGCCCTTGGCCACTATCAATAAGTGCCCGGGGGCGCAGCC	1076	1407	1026	1078	1	To_g16269	THAOC_13916	81	1407	None	9006	1569	44524	No_constitutive_exon_found_in_species
CATTTTCTTTCTATCTAACGAAAACAAAATGCTGCGCACGCGGGGGACAGAA	1729	2614	1679	1731	1	To_g02902	THAOC_02714	474	2614	None	9006	1569	44524	No_constitutive_exon_found_in_species
AAATGTCTTGGATCGGTTCTCACCATTCCTTACACATATACTTGGGAAAGGA	7506	8087	7456	7508	1	To_g13454	THAOC_11666	6893	8087	None	9006	1569	44524	No_constitutive_exon_found_in_species
AGCTGGCCCGCATCTTTGGCCTTCACCATTTTACCACACTGGGTTTGAAGGT	3263	4588	3213	3265	1	To_g14687	THAOC_12401	2524	7263	None	9006	1569	44524	No_constitutive_exon_found_in_species
TTCGGCCCTAGAAGTCGCGCGGCGTCGCGGGACCTCGCTCGGGGGATGAGAT	1454	2038	1404	1456	1	To_g41671	THAOC_29050	265	2038	None	9006	1569	44524	No_constitutive_exon_found_in_species
CTACAAAAATCCTTTATCCTTTATTGGTTATTCTTTGTTCTGGGAGGGAGCT	417	660	710	658	-1	To_g03151	THAOC_03152	417	6710	None	9006	1569	44524	No_constitutive_exon_found_in_species
AAAGTGAGGCTTTGTTTACCTGCTCAAGGGCAGTCTACACTACTAGGGAGGC	2305	2402	2452	2400	-1	To_g18032	THAOC_15392	2305	3367	None	9006	1569	44524	No_constitutive_exon_found_in_species
ATGCTCGAACGCGACTGAGCTGGAATGCCACGCACAATATAACTAGGGAGAC	545	728	495	547	1	To_g45637	THAOC_31939	103	728	None	9006	1569	44524	No_constitutive_exon_found_in_species
TTTCCTCGTCCGCGGAGACAACTAAGAGAACCCGGATGGGATGAATCGAGCT	1357	2128	2178	2126	-1	To_g08766	THAOC_08314	91	2886	None	9006	1569	44524	No_constitutive_exon_found_in_species
TCACAACATGGGCTGTTATCGTAATGCCGGACTGGACTGGTGGGGAGTAGAG	3044	3349	2994	3046	1	To_g48150	THAOC_34388	2322	3717	None	9006	1569	44524	No_constitutive_exon_found_in_species
TACACGGACCATCTTTCTCACAAGGGCTCTCATCACAGGGGGGGTACAAGAC	4637	4893	4943	4891	-1	To_g12449	THAOC_10938	2566	5368	None	9006	1569	44524	No_constitutive_exon_found_in_species
CAGGCTTACTAACTATCTCATTGTCATTCTTTCCTGTGCGATGCGGGCAGTG	6425	6598	6375	6427	1	To_g07960	THAOC_07696	3147	6598	None	9006	1569	44524	No_constitutive_exon_found_in_species
ATTCCCCCAATTCATTTGCACTTAAGGACATATTTCGTGGGGCCACAAAGCT	3030	3119	3169	3117	-1	To_g04316	THAOC_04659	57	8023	None	9006	1569	44524	No_constitutive_exon_found_in_species
TCCTTCATCATTTCGTCTCTTGTATCGTGTGTGGTGTGGCGGTGGGAGAGAA	5931	6143	5881	5933	1	To_g38086	THAOC_26960	5556	6826	None	9006	1569	44524	No_constitutive_exon_found_in_species
CCAAACCCGTACCATCGCACAAGCCTCTGCCCCCCCCACCCGACGGGCAGAT	1119	1686	1736	1684	-1	To_g03007	THAOC_02910	1119	2778	None	9006	1569	44524	No_constitutive_exon_found_in_species
CCGCTCGTCGTGCGGATCGCGCTCGCGAACAACTGCACGGCGGGCACGAGCG	1168	2056	1118	1170	1	To_g03534	THAOC_03693	0	3457	None	9006	1569	44524	No_constitutive_exon_found_in_species
CGCACTCCCCCAAGGAGGTTGAGGACGACAAAGATTAATTAACGGGACAGCT	7256	7628	7678	7626	-1	To_g08206	THAOC_07903	6459	8008	None	9006	1569	44524	No_constitutive_exon_found_in_species
CAAATTGCTGTGCAGCACTGGATGATATCTACCAAAATGGGCCACAAAAGGT	4268	4416	4466	4414	-1	To_g18493	THAOC_16044	1472	4938	None	9006	1569	44524	No_constitutive_exon_found_in_species
GGTCGTCCACCGGTGAACCAGCTGGTTCACGTCTCACGTCGTGGGTCGAGGA	4131	4277	4327	4275	-1	To_g15615	THAOC_13322	4131	4539	None	9006	1569	44524	No_constitutive_exon_found_in_species
CGACGGGGCGCTGCGGAAGTGATGCAGTTTACACACGCCGAATCGGGGAGGA	1603	1767	1553	1605	1	To_g18457	THAOC_15987	1311	1767	None	9006	1569	44524	No_constitutive_exon_found_in_species
TTTTCTCTCTCACCAAATAAATTTCCTTTTTCTTGACGCCTGCCGGGGAGCG	827	849	777	829	1	To_g47322	THAOC_33514	526	1805	None	9006	1569	44524	No_constitutive_exon_found_in_species
CTTCCGCCCAGCTACCCCTCTGCTCGATGCTCGCCTGGGGGACGAGGTAGTC	2828	3307	3357	3305	-1	To_g46633	THAOC_32898	2828	3728	None	9006	1569	44524	No_constitutive_exon_found_in_species
GCAGTCACTAGACTTGCCTCTCTGACACATGGTGTGACGGGGAGGGCAAGGA	1408	1501	1551	1499	-1	To_g03198	THAOC_03240	366	7740	None	9006	1569	44524	No_constitutive_exon_found_in_species
CCGCTGGCGTTGCCGTTGACTGGGGCGTTGCGTTGATGGGAGTGTGGGAGGG	6003	7058	5953	6005	1	To_g04477	THAOC_04850	5863	7995	None	9006	1569	44524	No_constitutive_exon_found_in_species
GCCCGGGCGGACCGGATACACTGACCGTCGTACTCATGGGAGACAGGTAGCG	6598	6717	6767	6715	-1	To_g40027	THAOC_28048	4503	7446	None	9006	1569	44524	No_constitutive_exon_found_in_species
AGTGCCACGACCAACCAAACCTCGCCGATCGAAAATAAAACATGGGATAGGA	1121	1800	1071	1123	1	To_g12823	THAOC_11196	413	1800	None	9006	1569	44524	No_constitutive_exon_found_in_species
ACTCCTCATCTTCATCCCACCCATCGCTCGGTCCATCGAATATGGGCGAGAT	5982	6357	5932	5984	1	To_g26976	THAOC_21906	5767	6357	None	9006	1569	44524	No_constitutive_exon_found_in_species
TGGAGTATCAACGTTGGCAACTCAGTCTCTCGCGCTCACCAGGGAGCAAGTC	4313	4581	4631	4579	-1	To_g02777	THAOC_02512	4313	7174	None	9006	1569	44524	No_constitutive_exon_found_in_species
GCGCGGACAGGGGGCCGGGGGCGATGATGGATCATCGGACTAGCGGGCAGAC	4613	5084	5134	5082	-1	To_g32589	THAOC_23916	4613	5421	None	9006	1569	44524	No_constitutive_exon_found_in_species
TGCATGCTAGACCCGCAACGCGAACTCCCAACTTGACCAAACTGGGGAAGCA	5582	6006	5532	5584	1	To_g16851	THAOC_14308	3456	6006	None	9006	1569	44524	No_constitutive_exon_found_in_species
TATGCAATTCTGGCGTGACATTTCTTATAATATTATCGATACATAGGGAGGT	2482	2739	2789	2737	-1	To_g51094	THAOC_37516	1629	3552	None	9006	1569	44524	No_constitutive_exon_found_in_species
GGATCGATTGATGCACTCTTCAACCTCGCAAATGCGTATTTTTGGGGGAGGG	219	532	169	221	1	To_g50316	THAOC_36935	43	3292	None	9006	1569	44524	No_constitutive_exon_found_in_species
TGTCTAACTTTATACCCTCCCTCGAACTCGAATCACTCGGACGGGAACAGGC	1867	2143	1817	1869	1	To_g15228	THAOC_12778	1464	4565	None	9006	1569	44524	No_constitutive_exon_found_in_species
TAAGACTTTAAGTAAATTGTTTTAGTTGTCGTTCTCTTCATGGGCTAAAGCT	3159	3332	3109	3161	1	To_g15228	THAOC_12778	1464	4565	None	9006	1569	44524	No_constitutive_exon_found_in_species
ATAGCCCTACGGCCGTAGCACTTCATAGGGAATGTATTGGGGATGAATAGGT	1184	1312	1134	1186	1	To_g48870	THAOC_35480	158	1312	None	9006	1569	44524	No_constitutive_exon_found_in_species
CGAGCTTGAATCTAACGATTTTTCTCCGTTGGTGCGTAGGGCTAAATGAGGG	2573	3571	3621	3569	-1	To_g08562	THAOC_08168	2573	4495	None	9006	1569	44524	No_constitutive_exon_found_in_species
TTTCGACACTGACATCTCCTCTTGACTCTTCACGCCCACATGGGGCAAAGGA	2661	3381	2611	2663	1	To_g18534	THAOC_16117	2515	7899	None	9006	1569	44524	No_constitutive_exon_found_in_species
CATCCCAGCAGCGGCGTCGTCTGATCTGCAAATCCGAACTCGCACGGGAGGC	2360	2429	2479	2427	-1	To_g10316	THAOC_09432	540	6506	None	9006	1569	44524	No_constitutive_exon_found_in_species
TTTCCGGCACAGGACTTCTGATCTCTCATATGGTATGCCGTGCGTGGGAGCA	5995	6323	6373	6321	-1	To_g18558	THAOC_16187	5995	7318	None	9006	1569	44524	No_constitutive_exon_found_in_species
CTTTTTCGCTCCGGTGTCTTGGTCCGCTCCCCCCCCCAGATGGTTGGGAGGC	5030	7672	4980	5032	1	To_g19261	THAOC_17263	4198	7672	None	9006	1569	44524	No_constitutive_exon_found_in_species
CGGCCACCTTAATCGCTTGCGTTGCGCGTTGCGGCGGTTGCGACTGGGAGAT	4595	5061	4545	4597	1	To_g48328	THAOC_34699	576	6320	None	9006	1569	44524	No_constitutive_exon_found_in_species
ATCTAGCGCTTTTGCTAACTACGATATCGTACTTTGAGGGCGTGGGCAAGGT	905	1056	1106	1054	-1	To_g11870	THAOC_10630	905	1343	None	9006	1569	44524	No_constitutive_exon_found_in_species
TCAAGGCAAGGACGGGAGTTGAATCTCGTGTAACTTAATTGGGGCCGAAGGC	1400	1548	1598	1546	-1	To_g23873	THAOC_20617	0	3777	None	9006	1569	44524	No_constitutive_exon_found_in_species
CGTCCCGTTCGTTATGAGGTACATGATCGACAAGGACGTGACGGGGCCAGCT	2879	3533	2829	2881	1	To_g16117	THAOC_13809	1969	3533	None	9006	1569	44524	No_constitutive_exon_found_in_species
TTTGTACGCCCCATCAGATGACCCCCCCCGATCGATCCGTCATGGGAGAGGT	3788	4170	3738	3790	1	To_g45782	THAOC_32103	29	6232	None	9006	1569	44524	No_constitutive_exon_found_in_species
AAGGACGACCGTACTATGTTTGATATCGTAGCGATGCGGCACGGGGCAAGGC	96	346	396	344	-1	To_g30627	THAOC_23077	96	605	None	9006	1569	44524	No_constitutive_exon_found_in_species
AAAATCCGGCTAGAACTATCTACGGCTCCTCGTCGTCGGCCGGGACCGAGAA	4188	4382	4138	4190	1	To_g48263	THAOC_34581	1836	7253	None	9006	1569	44524	No_constitutive_exon_found_in_species
AGACCATTGGGTGTGCACCGTCAAAGAAAAGGAAGTCGCGTGGGAAAAAGAG	6528	6885	6478	6530	1	To_g44496	THAOC_30668	5508	7580	None	9006	1569	44524	No_constitutive_exon_found_in_species
GACTTAACATCACTGCCAGGGCAGTGAACCTGACGCTGTCTCACGGGGAGAA	1056	1551	1601	1549	-1	To_g42781	THAOC_29735	0	1889	None	9006	1569	44524	No_constitutive_exon_found_in_species
CAGACCGGATTACGGGGCGTCGTGGCGTGTCGTTCCAACCAACCAGGGAGAT	3591	3832	3541	3593	1	To_g29330	THAOC_22700	1564	6574	None	9006	1569	44524	No_constitutive_exon_found_in_species
GGGCTCTGCGACGGCCTCGGCTTCGGCCGCTTCGACGCGGGGAAGAACAGGC	3242	3692	3192	3244	1	To_g13639	THAOC_11782	2901	3692	None	9006	1569	44524	No_constitutive_exon_found_in_species
GGCCCGAGGGCCGACCCGCCCCGGATCCGCGGCTTCCTCTCGGGCGGGAGGG	240	729	190	242	1	To_g44054	THAOC_30420	0	1040	None	9006	1569	44524	No_constitutive_exon_found_in_species
CACCCCGGCAGCGGCGTCATCTGATCTGTAAATCCGAACTCGAACGGGAGGC	1254	1460	1510	1458	-1	To_g18368	THAOC_15824	969	2438	None	9006	1569	44524	No_constitutive_exon_found_in_species
GCCCTACGGCCGCAGCACTTCGTAGGGGATGTATTATTGGGGATGAATAGGT	969	1130	1180	1128	-1	To_g18368	THAOC_15824	969	2438	None	9006	1569	44524	No_constitutive_exon_found_in_species
GACATCTTAACTTCCTCATCAACGACATCTCCGTCACGGGGGTTGCGAAGAC	4463	4522	4572	4520	-1	To_g45730	THAOC_32055	967	6931	None	9006	1569	44524	No_constitutive_exon_found_in_species
TGGCGACTCCCATCTTTGTTTAGGCCATTGCATCCGGGCCTGGTAACAAGGG	4675	4971	5021	4969	-1	To_g10566	THAOC_09707	4675	5518	None	9006	1569	44524	No_constitutive_exon_found_in_species
CATAGTCCCCGCAATTCTTTCCCCCGCAATCGCTCAAATATTGGGCGAAGAT	3179	3581	3631	3579	-1	To_g18552	THAOC_16170	2582	5798	None	9006	1569	44524	No_constitutive_exon_found_in_species
TTACTGCATGGCGTTGATGAGATTATTTTCGCTCCTTTTCCATTGGGAAGCG	5625	5653	5703	5651	-1	To_g10531	THAOC_09657	4971	7215	None	9006	1569	44524	No_constitutive_exon_found_in_species
TTATATGAGTCGATGACACTCAACTCATTGTATTTGGGCCAGGTGGTCAGGG	5371	5610	5660	5608	-1	To_g14823	THAOC_12480	5093	6246	None	9006	1569	44524	No_constitutive_exon_found_in_species
TGCTATCTTTTTGGAAACTCTGGTAGGCACTGATATCGATGCATGGGTAGGA	1645	2030	1595	1647	1	To_g02738	THAOC_02451	800	2030	None	9006	1569	44524	No_constitutive_exon_found_in_species
TGACAGTCAATAAGAAAAGGGAAAAAGATGGACCTAACAAGGGGCTGCAGTG	4496	4963	4446	4498	1	To_g49189	THAOC_35911	3106	7497	None	9006	1569	44524	No_constitutive_exon_found_in_species
GGCGGCGGCGGACGGGCGGCCGGACGACGGGAGAGACGACGGCGGGGAAGAA	1218	1985	1168	1220	1	To_g48603	THAOC_35150	125	2565	None	9006	1569	44524	No_constitutive_exon_found_in_species
ATAGCCCTACGGCCGCAGCACATCATAGGGGGTGTATTGGGGATGAATAGGT	624	682	574	626	1	To_g06655	THAOC_06593	455	1546	None	9006	1569	44524	No_constitutive_exon_found_in_species
CCTGGGAATACATAGGCGGGAGGGACAGCCACGCCTGGGAATATGAAAAGGG	1783	2095	1733	1785	1	To_g02153	THAOC_01782	0	6321	None	9006	1569	44524	No_constitutive_exon_found_in_species
GTGCCATGCCGAAGCCGCAGACGAACAACCTCTTCAGTCACTGGGGACAGGG	3767	3787	3717	3769	1	To_g02153	THAOC_01782	0	6321	None	9006	1569	44524	No_constitutive_exon_found_in_species
GTACGTCCTGCATCATGTAGCGGCGTCATCCTCGGCCAAAATGGGCACAGCC	5367	5833	5317	5369	1	To_g37892	THAOC_26847	907	7617	None	9006	1569	44524	No_constitutive_exon_found_in_species
GAATTAGACACTCGTGGACATTGCTACCAATGATTGGGCTCGTAGACAAGGT	2187	2353	2137	2189	1	To_g19257	THAOC_17258	2070	2353	None	9006	1569	44524	No_constitutive_exon_found_in_species
CTGCAATCTTACCTGTCTGTGGGCATCCGTTGTCTTTCCAAGGGGACAAGAG	4056	4128	4006	4058	1	To_g19257	THAOC_17259	3676	5365	None	9006	1569	44524	No_constitutive_exon_found_in_species
AGCCCAGCCGCGCTTCTCAGTGAAAGTTCTGGGAAGTTCTGGGAATGTAGAC	2143	2196	2246	2194	-1	To_g36344	THAOC_25905	142	3878	None	9006	1569	44524	No_constitutive_exon_found_in_species
CTTACTCACATTCATGCACCCTAACCATGAACGTTTGCGCCGGGGGTCAGAT	6056	7141	7191	7139	-1	To_g25527	THAOC_21355	6056	7547	None	9006	1569	44524	No_constitutive_exon_found_in_species
CACAACTCGTTTTCATTTATCATCACTGAGGCACACCACAGGGTGAACAGCC	4362	4553	4603	4551	-1	To_g05743	THAOC_05932	4362	6899	None	9006	1569	44524	No_constitutive_exon_found_in_species
TGGCGGTGAGGCGGTGCTCGACAAATTCGTCGATATCCGGGAAAAACCAGGA	5105	5241	5055	5107	1	To_g10895	THAOC_09961	4836	5241	None	9006	1569	44524	No_constitutive_exon_found_in_species
CTTGTTCTGATGTGCGTTTGTCTCTTTTATTTATCATACCGCCGGGACAGGC	5817	6082	6132	6080	-1	To_g49366	THAOC_36161	5245	7473	None	9006	1569	44524	No_constitutive_exon_found_in_species
CGATGTCCGCCCCGTCGAGGGCGACGGCCATGCCTACCCCGACGGGCCAGGA	5515	6157	5465	5517	1	To_g13698	THAOC_11825	5060	6157	None	9006	1569	44524	No_constitutive_exon_found_in_species
ATAGCCCTACGGCCGCATCACTTCAAAGGGGATGTATTGGGGATGAATAGGT	1142	1327	1092	1144	1	To_g45780	THAOC_32099	977	1327	None	9006	1569	44524	No_constitutive_exon_found_in_species
CAGTTTTTGTTCTTTCTCTCAAATGATCCACGATTCTCCTGGGAGACAAGAT	2286	2435	2485	2433	-1	To_g46110	THAOC_32444	1723	4388	None	9006	1569	44524	No_constitutive_exon_found_in_species
TCCTCCCCACCACCATCATCTCTAACATTCCCAAAGGGGTAAGTGTGTAGCT	565	798	848	796	-1	To_g15104	THAOC_12638	14	2140	None	9006	1569	44524	No_constitutive_exon_found_in_species
CTTGTCCATCTCAACGAGGACAGCGTTCTTTTACTTCCGAGGGGGATTAGTT	3134	3486	3536	3484	-1	To_g28409	THAOC_22382	2268	4502	None	9006	1569	44524	No_constitutive_exon_found_in_species
GTCTCAAATCTCCAGCTCTACTACTCGGAATGCTCCCTGAAGGGTGGGAGAT	5997	6223	6273	6221	-1	To_g28409	THAOC_22383	5997	6647	None	9006	1569	44524	No_constitutive_exon_found_in_species
GTATTCCTTCGGCGTCGCCTTGAGGTCCAAAGATATCTAGGGTACAATAGAT	2462	2832	2412	2464	1	To_g15082	THAOC_12623	793	4273	None	9006	1569	44524	No_constitutive_exon_found_in_species
GTGTTTTTTGACAACTGAGTTCTCACCGCGTTCTCGTCACGCCGCGGGAGCT	9	242	292	240	-1	To_g09610	THAOC_08897	9	699	None	9006	1569	44524	No_constitutive_exon_found_in_species
TGTTTCGACTGACACCTCTTCTTCAATCTTTACGCCCTGATGGGACGAAGGA	6405	6741	6355	6407	1	To_g26998	THAOC_21910	6255	7330	None	9006	1569	44524	No_constitutive_exon_found_in_species
TCTAAGTTACTTGAATTTTCAAACCAATCATCATTTTTTGGGGACGACAGTT	2604	2646	2696	2644	-1	To_g47619	THAOC_33829	1714	2846	None	9006	1569	44524	No_constitutive_exon_found_in_species
ACCTTGAAGTAGGGAAAGCTCGGCTTTCCGGGGGCCGCCGGGAGCCGCAGGC	7203	7397	7153	7205	1	To_g28403	THAOC_22379	6242	7397	None	9006	1569	44524	No_constitutive_exon_found_in_species
GCGTGACCCTTTGTCCTCTGATGTTTCCCTTCGTCCTACCAAGGGAAAAGAC	1235	1613	1185	1237	1	To_g02802	THAOC_02559	796	2140	None	9006	1569	44524	No_constitutive_exon_found_in_species
CTAGGTAGGGTCTGGACGCGGATAGTCACTCAACGACTTTGAATGGGTAGTC	5651	5866	5601	5653	1	To_g15357	THAOC_12905	61	6561	None	9006	1569	44524	No_constitutive_exon_found_in_species
TAATGGAAACAAACCATGAACGATCGAAACGCGGGCCGCGGGGAGGGCAGAC	1791	2219	1741	1793	1	To_g48042	THAOC_34203	379	4243	None	9006	1569	44524	No_constitutive_exon_found_in_species
CCCTACAGCCGCAGCACTTTATTGGGGGTGTAATGGTGTAATGGGGATAGAT	6170	6334	6384	6332	-1	To_g06332	THAOC_06329	6089	6632	None	9006	1569	44524	No_constitutive_exon_found_in_species
CCTTTCTACTGCTTGCTGTTTGGTTTATTACCCATGAGGGTAGGGGACAGTC	997	1196	1246	1194	-1	To_g27245	THAOC_22003	49	2814	None	9006	1569	44524	No_constitutive_exon_found_in_species
TACGGTGTTTTGGATTTGATACAAGAAATACACGACGAGGAAGGGCACAGGA	1562	1722	1512	1564	1	To_g00442	THAOC_00378	182	1722	None	9006	1569	44524	No_constitutive_exon_found_in_species
CATTCTTGCGTGCAATTGTTCTAATCGCATGATGACGCATGATCGGGAAGGC	1812	3493	3543	3491	-1	To_g04815	THAOC_05238	1812	3774	None	9006	1569	44524	No_constitutive_exon_found_in_species
GTTCTAGCGTAGGGGTATTCGCCAACCGTCTCTATCACCTCGTGGGGCAGGT	3735	5659	3685	3737	1	To_g50987	THAOC_37449	3438	5659	None	9006	1569	44524	No_constitutive_exon_found_in_species
TCGAAATCGAACACACACTCACAAACCATAACCACACGTCTATTAGGGAGAT	5936	6432	6482	6430	-1	To_g50987	THAOC_37450	5936	6896	None	9006	1569	44524	No_constitutive_exon_found_in_species
CATTGCTGTCACCTACGAGTGGGTTTGTTAACATTTGTTCCGGGGGAAAGTG	4753	5584	5634	5582	-1	To_g27406	THAOC_22067	4753	6786	None	9006	1569	44524	No_constitutive_exon_found_in_species
TGATCCTTCTCCCGGCTTCGACGTCGACACGTCGCCGCCTCGGGGCAAAGCC	4535	4755	4485	4537	1	To_g17660	THAOC_15058	3851	4755	None	9006	1569	44524	No_constitutive_exon_found_in_species
CGTCGTCCGGGTGGTCCCGAGGGGGAGGGGAGGGCTTCCCCCGGGGACAGGT	0	1537	1587	1535	-1	To_g13050	THAOC_11388	0	2117	None	9006	1569	44524	No_constitutive_exon_found_in_species
CCGTTCGTCTTCACTGCTGTTGATTGTCGCATGCTCTCTCTCGAGGGAAGCG	1839	2190	2240	2188	-1	To_g03030	THAOC_02948	1839	4216	None	9006	1569	44524	No_constitutive_exon_found_in_species
TGACTTACTGTGCGATCCTATTAAACTACGCACGAATCGGGATGAAATAGAA	5641	5822	5591	5643	1	To_g49339	THAOC_36121	4905	5822	None	9006	1569	44524	No_constitutive_exon_found_in_species
ACATGGGCCCGGGCAAATAACTCACTTGCCTGGGTCGGCGACGGGTGAAGCG	2302	2586	2252	2304	1	To_g49555	THAOC_36349	0	6020	None	9006	1569	44524	No_constitutive_exon_found_in_species
GCACTTTTGTTCGGCGTGACGATTCCTTTACCGTTGCTGGGAAAACTTAGCG	127	360	410	358	-1	To_g45719	THAOC_32041	127	1663	None	9006	1569	44524	No_constitutive_exon_found_in_species
GCACATTTTTATTTCAAGATGGACGTTTTCTAACAAATGCAATCAGGGAGGG	1329	2965	3015	2963	-1	To_g14349	THAOC_12234	1329	4739	None	9006	1569	44524	No_constitutive_exon_found_in_species
TCTCATTCTGTTTGGAGTCTTACCCGTGATCACTTACTGGGGGAACTTAGTT	3081	3241	3291	3239	-1	To_g02825	THAOC_02585	1159	5881	None	9006	1569	44524	No_constitutive_exon_found_in_species
TTTTCATCTGACTCGAATTGGGATTTTGTTACCTGTTCCCGGGTGTGTAGTC	4771	6065	4721	4773	1	To_g29253	THAOC_22679	4527	7252	None	9006	1569	44524	No_constitutive_exon_found_in_species
CGAAATGACCCCCATGGGCCACGTTTTCGGCTGGTGGTCGACGGGCGCAGTA	6398	7001	6348	6400	1	To_g20865	THAOC_18814	5849	7212	None	9006	1569	44524	No_constitutive_exon_found_in_species
GCGGGACATTGGTCGTCGGTATCTGAGATCAGGGATGTTGAGCGGGCAAGCT	3486	3981	4031	3979	-1	To_g10620	THAOC_09734	472	6571	None	9006	1569	44524	No_constitutive_exon_found_in_species
GCATGGATCGCGATATCCATTCTAAGAATAATCTATGGCAACGGGCCAAGGC	2429	2911	2961	2909	-1	To_g33982	THAOC_24540	2429	4132	None	9006	1569	44524	No_constitutive_exon_found_in_species
GAGAGATGCTCATTTACGCGAGATGCACTATTTATCTTACGACGGGTCAGTT	5810	6176	6226	6174	-1	To_g02850	THAOC_02625	5810	6420	None	9006	1569	44524	No_constitutive_exon_found_in_species
CGGAGGAGGCCGCGGGGGACGAAGCGGATGACTGGTCGGCGGGGGGCTAGAT	2972	5549	2922	2974	1	To_g15229	THAOC_12781	550	6804	None	9006	1569	44524	No_constitutive_exon_found_in_species
GGATAGATAGACCCCGTTTACGCCTCTTACTCCGCCCGCGAGGGACAAAGGA	348	1257	298	350	1	To_g18473	THAOC_16011	104	1257	None	9006	1569	44524	No_constitutive_exon_found_in_species
CATCCCGGCAGCGGCGTCGTCTGATCTGCAAATCTGAAGTCGAACGGGAGGC	4643	5118	4593	4645	1	To_g19181	THAOC_17155	4500	5118	None	9006	1569	44524	No_constitutive_exon_found_in_species
GGTTATGGACAAACAAGTTGAAAACTTCGCTCTACTTTGGGACAAACAAGTT	885	1197	835	887	1	To_g48587	THAOC_35130	0	1197	None	9006	1569	44524	No_constitutive_exon_found_in_species
GGTCATTCAGCAGAGCAGCACAAATGGAAACTCGAGCAGAATGGGCGAAGTG	1459	1944	1994	1942	-1	To_g12536	THAOC_10994	969	2233	None	9006	1569	44524	No_constitutive_exon_found_in_species
CGAAGAAGAGCGCGCCCCCCGCCGACGGCGACGACAGAACGGCCGGGGAGAG	6017	6321	6371	6319	-1	To_g41022	THAOC_28671	2832	7155	None	9006	1569	44524	No_constitutive_exon_found_in_species
CCCCGATGCCCTGCTGACCCATCTACTGGTGCTCGTCCAGGGACGGTGAGTT	4759	5333	5383	5331	-1	To_g41022	THAOC_28671	2832	7155	None	9006	1569	44524	No_constitutive_exon_found_in_species
CGGAGGAGGCCGCGGGGGACGAAGCGGATGACTGGTCGGCGGGGGGCTAGAT	2920	5497	2870	2922	1	To_g22477	THAOC_19869	498	6752	None	9006	1569	44524	No_constitutive_exon_found_in_species
TTCGCTCACTTGGCCACAAGTTTTCTCCTTTCATTAACCACAACGGGGAGCT	3287	3702	3752	3700	-1	To_g10481	THAOC_09607	1483	7155	None	9006	1569	44524	No_constitutive_exon_found_in_species
ATCGGCATCGGTGCGGCCGATGAGGTCAGTTTCCATCCTCTGGGGCATAGTG	3865	4169	4219	4167	-1	To_g18205	THAOC_15595	8	5917	None	9006	1569	44524	No_constitutive_exon_found_in_species
CCTTCGGCTCGACAGCAAAACATTCTCAACCGGTTGAGGGTGAGGGAAAGAA	2265	3798	2215	2267	1	To_g25855	THAOC_21483	1269	4341	None	9006	1569	44524	No_constitutive_exon_found_in_species
TACGTCTACGCTCAAGGCACAGCTTCACTCTATTCACGCCCGGGACGTAGGA	433	2810	2860	2808	-1	To_g08116	THAOC_07820	0	5853	None	9006	1569	44524	No_constitutive_exon_found_in_species
GCCATGCTACTAAGTTTCATTGCTTCCTCGTCGCAATACATGTGGGACAGGA	3140	3390	3440	3388	-1	To_g49779	THAOC_36518	327	5387	None	9006	1569	44524	No_constitutive_exon_found_in_species
GCAGAGAAAAGTGTATTGGGATGACACCCGTCATTTAAATCGCAGGGCAGCC	2437	2962	3012	2960	-1	To_g47658	THAOC_33881	2437	3236	None	9006	1569	44524	No_constitutive_exon_found_in_species
TCACGAATGAGTGAGTGAGTGAGTGACCCATTAATCTCGTGGGGAACCAGGC	5081	6516	6566	6514	-1	To_g18729	THAOC_16485	18	6862	None	9006	1569	44524	No_constitutive_exon_found_in_species
GCGGGTAGACGCGAAATATGACTTTGACGTTGTCCGGCGGGAGTGGTGAGCT	1094	2183	2233	2181	-1	To_g14024	THAOC_12067	1094	2517	None	9006	1569	44524	No_constitutive_exon_found_in_species
GGAAGCGCTGCACATAGCCGGTGACCATGAGCTCTCAGGGCACGAGAAAGTG	4907	5035	4857	4909	1	To_g02418	THAOC_01980	3752	5909	None	9006	1569	44524	No_constitutive_exon_found_in_species
CCGCGTCTAACGCCCTGTTGTCTTTGATTGTGGACGGGAAAAATAAACAGCC	5982	6006	6056	6004	-1	To_g02847	THAOC_02615	5463	6365	None	9006	1569	44524	No_constitutive_exon_found_in_species
AACAGAATTGCAAGAGTTCCTCATCCCTCTACAACACTCGCTGGGGAAAGGG	1620	1661	1711	1659	-1	To_g49359	THAOC_36146	613	2207	None	9006	1569	44524	No_constitutive_exon_found_in_species
AGTAAAGATTTTATTATTATTATTATTGGGCTATCTTTATGACAAGGGAGCA	4877	5242	4827	4879	1	To_g13798	THAOC_11903	3285	5242	None	9006	1569	44524	No_constitutive_exon_found_in_species
AGCCAGAGCAGCAGGACCCTCTTCGCCGGGCGCGATCGGACGGTGGGTAGCA	6295	6907	6245	6297	1	To_g22556	THAOC_19899	4032	6907	None	9006	1569	44524	No_constitutive_exon_found_in_species
AAGGGGAGAGCGTGACCGTTCGTATGTACAATATGGGGGGGCGGGGGTAGGT	3135	3880	3085	3137	1	To_g22043	THAOC_19689	1942	5751	None	9006	1569	44524	No_constitutive_exon_found_in_species
GATCGGCAACGATAACGCTACATAACGCAACCGGCGACTCAAATCGGGAGGC	6037	6203	5987	6039	1	To_g00880	THAOC_00728	5275	6203	None	9006	1569	44524	No_constitutive_exon_found_in_species
GGCAGATGCCCTCCTTCTCAGTTTCGATCTCGTCGCCAGGGAGCATGTAGGC	6190	6856	6140	6192	1	To_g02977	THAOC_02856	5584	6856	None	9006	1569	44524	No_constitutive_exon_found_in_species
AGCGAGCAGATCATGAGATGTCTCGGAAATTCATTCGGGAGATGTCGAAGGT	5351	5774	5824	5772	-1	To_g41101	THAOC_28715	5024	6865	None	9006	1569	44524	No_constitutive_exon_found_in_species
AGCCTCGCGATCGACGCCGCGAGGGTCCGCTGCACCCTCGGGGAGATCAGCA	4336	4999	5049	4997	-1	To_g03802	THAOC_03979	4336	6843	None	9006	1569	44524	No_constitutive_exon_found_in_species
AAGACGAGGAATACGCAGACGCGATGGAAAATCTTCTGGGCAGCATGAAGCA	1836	3018	1786	1838	1	To_g22429	THAOC_19849	1462	3018	None	9006	1569	44524	No_constitutive_exon_found_in_species
TCGCAAGTCACGCTTAACTTTACAAGACTCTCTCTATTCGCTGGAGGGAGGT	5210	5785	5835	5783	-1	To_g18724	THAOC_16483	5210	6297	None	9006	1569	44524	No_constitutive_exon_found_in_species
GCTTACTCATTGGCGTCTTCTCTCTTCTCCTCCGACGACAACGGGAACAGGG	4557	4941	4991	4939	-1	To_g45364	THAOC_31648	799	6573	None	9006	1569	44524	No_constitutive_exon_found_in_species
GGCGCGACCATCCGGGGCCGCGAGCGGAGGAGGAGTCGACGGGGCTACAGCG	0	610	660	608	-1	To_g35473	THAOC_25325	0	1465	None	9006	1569	44524	No_constitutive_exon_found_in_species
GTCCGTTGGCCAGCTCTTACAGCGCAGCTGATCTTATCGCTGGGAAGCAGGG	6542	6847	6492	6544	1	To_g35473	THAOC_25326	1579	6847	None	9006	1569	44524	No_constitutive_exon_found_in_species
AACCTTCCCACACGTTTCATTTATCTGATCATTCCGCGTCGATGGGACAGTG	5907	6001	6051	5999	-1	To_g18627	THAOC_16308	3622	6377	None	9006	1569	44524	No_constitutive_exon_found_in_species
CGTCCTCCCCGGCCGCTCTCGACTCGCGGGCATGTGATGAGGGGCGGCAGGC	5479	5899	5429	5481	1	To_g00326	THAOC_00287	2613	6842	None	9006	1569	44524	No_constitutive_exon_found_in_species
ATCAAGGAGAGGATGGATGTAGTGGAGATGTTAATCGGGAGGGACTATAGGC	4810	5483	5533	5481	-1	To_g45096	THAOC_31359	4337	6251	None	9006	1569	44524	No_constitutive_exon_found_in_species
CTTACAGCCCTCCTAATTCTTTGCATATCTCCCCAAACCAACGGGAAAAGGT	5398	5516	5566	5514	-1	To_g47822	THAOC_34017	2796	6265	None	9006	1569	44524	No_constitutive_exon_found_in_species
CGTCGAGGTCCGAGCCGAGCTACGGCCCGCTCGAGTCCATTAGGGACAAGAT	0	463	513	461	-1	To_g11474	THAOC_10394	0	1759	None	9006	1569	44524	No_constitutive_exon_found_in_species
ATGATGCATTGCCGCCTAACACTCGATGACTCAGTTCAATGGGCTTGAAGAT	3380	3534	3330	3382	1	To_g24223	THAOC_20755	0	5788	None	9006	1569	44524	No_constitutive_exon_found_in_species
TTCCTCGTCGACGTACGCAGATACTGAGCACGGACAGTACTGAGGGGCAGCC	3778	4945	4995	4943	-1	To_g38601	THAOC_27265	1871	5815	None	9006	1569	44524	No_constitutive_exon_found_in_species
AACTGCTGGAAGTCTCAGCAGTCTTCCACCACAGAAGGGGAGACAGCTAGCA	2460	3702	3752	3700	-1	To_g38601	THAOC_27265	1871	5815	None	9006	1569	44524	No_constitutive_exon_found_in_species
ACCGGCGCCCCGAAGCGGGAATCCAGTCGTCGTCCTCCTCGCAAAGGGAGAG	3280	4451	3230	3282	1	To_g51180	THAOC_37571	413	4451	None	9006	1569	44524	No_constitutive_exon_found_in_species
TGACTACGACTGGCCGCGCCGCGGATCGAGCTATCATGAGATCATGGGAGTT	52	368	418	366	-1	To_g18689	THAOC_16420	52	536	None	9006	1569	44524	No_constitutive_exon_found_in_species
ATCTCTAGAACGCACCACAATTCACCACCTTCGTTAACTAGTGGGGACAGGA	1809	2194	2244	2192	-1	To_g10407	THAOC_09514	1389	4129	None	9006	1569	44524	No_constitutive_exon_found_in_species
GCTCCCGAGAGATGCTGATCGCTTCGCTCACCGAGAACGGGGACACTGAGGG	1555	1940	1505	1557	1	To_g04383	THAOC_04739	346	1940	None	9006	1569	44524	No_constitutive_exon_found_in_species
GTCAGCGCTGAAATTAAAGTCGCTCTGACATCTCCTGGCGGTGGGCCGAGAC	4262	5365	4212	4264	1	To_g48382	THAOC_34782	3421	5365	None	9006	1569	44524	No_constitutive_exon_found_in_species
ATGTCTCTTCCTCCTCACTCCGCTCGCCTGTTCGTTCTCGAGGGCGACAGTT	2351	2495	2301	2353	1	To_g03536	THAOC_03697	2187	4140	None	9006	1569	44524	No_constitutive_exon_found_in_species
GGCCCGGCGACGACGACGACGGGGAGGACTGGTGGGGGGAGAACACGCAGCG	4984	5627	5677	5625	-1	To_g46333	THAOC_32638	4984	6534	None	9006	1569	44524	No_constitutive_exon_found_in_species
CCCATTCCACTTTGTCGTTAACAAAACTTTGTTAACAACTGGGACAACAGTG	2061	2207	2257	2205	-1	To_g18479	THAOC_16025	100	6688	None	9006	1569	44524	No_constitutive_exon_found_in_species
CCCAGACATGCCAAACGTTCGTTGTCTGTGACTCTGTGGGACAAGAATAGAT	879	1008	1058	1006	-1	To_g13244	THAOC_11534	879	1817	None	9006	1569	44524	No_constitutive_exon_found_in_species
TGGGAGGGCTGGTCATCGGTTTCATTGGCGACCGTTGGGGGAGGAAACAGGC	5696	5724	5774	5722	-1	To_g13244	THAOC_11535	4284	6460	None	9006	1569	44524	No_constitutive_exon_found_in_species
CGAACGGGTCTCGCAGGAGTGTCTCTTCTTGAAACAATGCTTGGGCGAAGAT	6327	6428	6478	6426	-1	To_g01457	THAOC_01203	5120	6640	None	9006	1569	44524	No_constitutive_exon_found_in_species
GTAGGCGGCACGCATCTCGATCTCTTTATCGGCCAACTCTGGGGCCACAGAC	2009	2144	2194	2142	-1	To_g15120	THAOC_12663	202	2538	None	9006	1569	44524	No_constitutive_exon_found_in_species
GCGCGTAAGGCCAAGAAGCGAGAGAGGACCCCGCCTATCTACTGAGGGAGGC	656	993	1043	991	-1	To_g15120	THAOC_12663	202	2538	None	9006	1569	44524	No_constitutive_exon_found_in_species
CTTGCCAAAGAATGATGCTGATATGCTGGCAATGGTTCGGGAACGGGTAGCA	1515	1752	1465	1517	1	To_g00341	THAOC_00306	353	1997	None	9006	1569	44524	No_constitutive_exon_found_in_species
ACCAGACGAGTATTAAAGCTTACATTCCCATCCACAGCGCGGGGTGACAGGA	3340	3487	3290	3342	1	To_g03808	THAOC_03989	1628	4035	None	9006	1569	44524	No_constitutive_exon_found_in_species
TTTCGGACCGCGCGCAAAACGCTGACATTTGTTTCGAGGGACTCAAAAAGTT	1370	2437	2487	2435	-1	To_g10067	THAOC_09237	1370	3256	None	9006	1569	44524	No_constitutive_exon_found_in_species
GGCTGCAAACAACAACCCTACTGGTGCTAAACCTGGGCCACTGGGAAAAGGG	4114	4432	4064	4116	1	To_g10067	THAOC_09238	3647	4432	None	9006	1569	44524	No_constitutive_exon_found_in_species
TGGAGCTCGACCTGGAAGATTTCAAGCCCGATGCCAACGGGAACACGAAGGG	5565	5805	5855	5803	-1	To_g36975	THAOC_26361	2973	6525	None	9006	1569	44524	No_constitutive_exon_found_in_species
GGCGTCGACTCGGCGAGGCGGCGGCTTGACTCTGACGGGCGTCGGAGTAGCC	1101	1397	1051	1103	1	To_g45758	THAOC_32081	626	2008	None	9006	1569	44524	No_constitutive_exon_found_in_species
GACGACATGCGCACGGAGAACCATGGGGATCATGGCCCACTGGGTGACAGGG	3790	4271	3740	3792	1	To_g39218	THAOC_27592	2871	4271	None	9006	1569	44524	No_constitutive_exon_found_in_species
GATATCTGAGATCCGGGCAACATATCGTCTTAACTGCAAGGGCGTGGCAGGC	1329	1656	1279	1331	1	To_g02767	THAOC_02486	411	1656	None	9006	1569	44524	No_constitutive_exon_found_in_species
CGAGTGCGCTGGGATGACACGTCGCGAGGTTGCTGCGTGGGTATGGGCAGGA	3319	4231	3269	3321	1	To_g15822	THAOC_13566	2881	4231	None	9006	1569	44524	No_constitutive_exon_found_in_species
ACCTAGCTTTATTGCTGACTATCGTACTTGGCTTTGATCTCGTGGGCGAGAT	5560	5770	5820	5768	-1	To_g25103	THAOC_21195	1012	6388	None	9006	1569	44524	No_constitutive_exon_found_in_species
ACTTATTGTCGGATTCGGTGTCTCAGTACATATTAATTCGGGGAAATTAGGC	1532	3244	1482	1534	1	To_g06352	THAOC_06345	212	3886	None	9006	1569	44524	No_constitutive_exon_found_in_species
TCTCTACCTGTAAGTAAAGCGGCAAGAAGGCGAAACGCGGGGGCAAAAAGAA	243	390	440	388	-1	To_g20015	THAOC_17955	47	644	None	9006	1569	44524	No_constitutive_exon_found_in_species
CCTAGTCTCCCCCAATTCCCCCCGAACTGCTGCTGAATCTTGCTGGGAAGAT	3427	3826	3377	3429	1	To_g42476	THAOC_29536	41	3826	None	9006	1569	44524	No_constitutive_exon_found_in_species
GACACCACGACCTGTACGTTTTTGTCTCGGAAAGTGGAGCATTCGGGAAGCC	3971	4258	4308	4256	-1	To_g19815	THAOC_17782	3387	5437	None	9006	1569	44524	No_constitutive_exon_found_in_species
GCTTAAAGTTAAAGAATGAGATCTTTATGGCAGAACCGCAGGGGCCGCAGGG	1241	2178	2228	2176	-1	To_g00149	THAOC_00150	1241	3819	None	9006	1569	44524	No_constitutive_exon_found_in_species
TTTCGTCAGCCAGGCATTCCAAAATGTTCGCCAAAGGATGACCGGGATAGAT	4285	4795	4235	4287	1	To_g48237	THAOC_34535	2632	4795	None	9006	1569	44524	No_constitutive_exon_found_in_species
GCAAATGTCGCCGACTCGTCTCACCGAATCAACGATTTCATGTCGGGAAGCT	3539	3687	3737	3685	-1	To_g39341	THAOC_27655	2918	5813	None	9006	1569	44524	No_constitutive_exon_found_in_species
AAAGGTTGAGTGAAGCCGGGGCAAATGTCATATTTACTACTAGGGACCAGGC	5371	5544	5594	5542	-1	To_g04684	THAOC_05118	1988	6043	None	9006	1569	44524	No_constitutive_exon_found_in_species
CATCCCGGCAGCGACGGCGTCTGATCTGCAAATCCGAACTCGCACGGGAGGC	5340	5716	5290	5342	1	To_g49263	THAOC_36016	5194	5716	None	9006	1569	44524	No_constitutive_exon_found_in_species
TAAGATTCTAACTTTCACTCTTCGCTTCTTACGTTTCTTCACTCGGGAAGGC	3023	3987	2973	3025	1	To_g12388	THAOC_10899	845	5839	None	9006	1569	44524	No_constitutive_exon_found_in_species
CCAAAGTAACTAACATTTCTTTCTATTCTTTAACTTGGTCGGGAAAACAGGC	2774	5073	5123	5071	-1	To_g02450	THAOC_02012	2774	6244	None	9006	1569	44524	No_constitutive_exon_found_in_species
GCCATGCTCTTCGTCATTAGCGAGGACGCGGAGACCAAGATAATCGGGAGAA	3745	4122	3695	3747	1	To_g35125	THAOC_25093	594	4122	None	9006	1569	44524	No_constitutive_exon_found_in_species
CTGCTATGTATCTATCGTTGATGGCCGTTGCTATTGGTACGACTGGGCAGAC	3308	3538	3258	3310	1	To_g17467	THAOC_14885	0	3538	None	9006	1569	44524	No_constitutive_exon_found_in_species
CACCGAGCCGGGGAGAAACTAATTTATTTATGGCAACGATCGGGAGCCAGCT	4080	4157	4030	4082	1	To_g17651	THAOC_15049	627	5132	None	9006	1569	44524	No_constitutive_exon_found_in_species
GAAGGGAGACGGCGATGAGCCCTACACTCTTTACGTCGCGTCGGGCGAAGAC	946	1553	896	948	1	To_g48196	THAOC_34472	506	1713	None	9006	1569	44524	No_constitutive_exon_found_in_species
CGAAAACTAACTAGCTTCATTGGTCTCACCTCATTTTTCAAATGGGGCAGCC	2482	2584	2634	2582	-1	To_g17849	THAOC_15241	118	5936	None	9006	1569	44524	No_constitutive_exon_found_in_species
ATGGTCTTCGGTGTCCCCCTTGCCCGTTTTGGCGTTTGGGCCGCGGGGAGCG	741	1163	1213	1161	-1	To_g37987	THAOC_26904	741	1454	None	9006	1569	44524	No_constitutive_exon_found_in_species
GGGACACGCTCTTCAAACAATACAAACTCAATTCTGAAAAAAGAGGGTAGCG	712	802	852	800	-1	To_g18432	THAOC_15944	0	988	None	9006	1569	44524	No_constitutive_exon_found_in_species
ATCGATGGATCAAGAGGCTACTCGCCGTGTGGGTGTGTATTGACGGGAAGAG	281	594	644	592	-1	To_g08803	THAOC_08345	18	773	None	9006	1569	44524	No_constitutive_exon_found_in_species
TTCATTCCAACTAACCCTCTTGAATCCATCGCGGGTGTTGGGAAAATAAGGA	565	751	515	567	1	To_g48321	THAOC_34688	0	751	None	9006	1569	44524	No_constitutive_exon_found_in_species
GCACTGTTTTCACGGGATCTTCTTGCCTCTCACTTTGCTGGGGAAAACAGCT	3083	3840	3890	3838	-1	To_g18284	THAOC_15710	3083	5198	None	9006	1569	44524	No_constitutive_exon_found_in_species
GCCGCAGCACATCGTAGGGGATGTATTGGGGATGTATTGGGGATGAATAGGT	657	756	607	659	1	To_g02056	THAOC_01688	180	1693	None	9006	1569	44524	No_constitutive_exon_found_in_species
CGACACCAAGAGGGTGCCGATCCAGAAGATCGTTGGGGTGGGACGCGGAGCC	1124	1236	1074	1126	1	To_g02565	THAOC_02149	0	2391	None	9006	1569	44524	No_constitutive_exon_found_in_species
CCCGGTTGAGAGCGGTGGAAGTTGCGTTGCGATTTTACGGGTGACTGAAGAG	2956	3180	3230	3178	-1	To_g38925	THAOC_27454	2124	6005	None	9006	1569	44524	No_constitutive_exon_found_in_species
GCGTGTTTGGGTTCCACTCTTTACGAGGCTCATTCCCTTCGATTTGGGAGTG	1353	2472	2522	2470	-1	To_g07117	THAOC_06967	241	3988	None	9006	1569	44524	No_constitutive_exon_found_in_species
TGTCTGCGTTGTGTAGTGTGCGTGACTTCTCTTAGTGTTGCAACGGGAAGCT	5358	6081	5308	5360	1	To_g06580	THAOC_06531	2416	6081	None	9006	1569	44524	No_constitutive_exon_found_in_species
CAACTGACACGGACCTGCAGGCGCTTCGGGGCCGGCCGCGAGGCGGGCAGCC	2925	3663	2875	2927	1	To_g45789	THAOC_32110	2334	3663	None	9006	1569	44524	No_constitutive_exon_found_in_species
AATATTTAATTGAAGCCCTTCACTCCCATCTCCTCGACTCTGCAGGGTAGAC	4758	4983	4708	4760	1	To_g05767	THAOC_05949	473	6139	None	9006	1569	44524	No_constitutive_exon_found_in_species
TATGCACAGGTTGCATGATCAATGAATACTGTTCGAGGGAGTGCCAAAAGGC	1857	2025	1807	1859	1	To_g46170	THAOC_32510	1140	3226	None	9006	1569	44524	No_constitutive_exon_found_in_species
CCTCTGACCCATGGGCGGTGTTGGTGTTTTACCACTGTCTATGGGTATAGAA	992	1050	942	994	1	To_g18795	THAOC_16600	789	3886	None	9006	1569	44524	No_constitutive_exon_found_in_species
AGTAATCGGCAGAGTCCCAAGAGGGCAGGGGCCTGCTTCGGAGGGCCAAGGC	4017	4505	3967	4019	1	To_g04990	THAOC_05390	523	5051	None	9006	1569	44524	No_constitutive_exon_found_in_species
TGTCAACTCGAGACTTTATCCCATGGATCTAACCCTCGAATACGGGACAGTC	4108	4280	4330	4278	-1	To_g15159	THAOC_12709	3921	4893	None	9006	1569	44524	No_constitutive_exon_found_in_species
AGCCACTACCATACGTGCTCATGGTGTTTTTCCACTGCCTATGGGTATAGGA	6048	6110	5998	6050	1	To_g15159	THAOC_12710	5317	6110	None	9006	1569	44524	No_constitutive_exon_found_in_species
GGAGACGAGGCCGAGAAGCTGTTGACATACCATGAGGGAAAAGTGTGCAGGT	3075	3778	3025	3077	1	To_g49621	THAOC_36393	2347	4410	None	9006	1569	44524	No_constitutive_exon_found_in_species
GACTCGACGACACGAAGAAGCTAATTCTGCACTTGGGGAGGGATCGACAGGC	4434	4812	4862	4810	-1	To_g49621	THAOC_36394	4434	5674	None	9006	1569	44524	No_constitutive_exon_found_in_species
AGGCTGAAGTCGTGCTCGCCGGGATTCGCATCCTCAACTTGGGCTGATAGCT	1714	1804	1854	1802	-1	To_g04283	THAOC_04611	1714	2748	None	9006	1569	44524	No_constitutive_exon_found_in_species
CCTCTCGGGGATATATTTTCTGGATGAACACTGGATCGGGGATAACACAGAC	2258	2278	2328	2276	-1	To_g00093	THAOC_00091	1626	3656	None	9006	1569	44524	No_constitutive_exon_found_in_species
AGCTAGCTTGAAACATCCCGGGAGGGCCGCTCTTTTGGGGAGCAAAACAGGG	4171	4425	4475	4423	-1	To_g40783	THAOC_28516	4171	4570	None	9006	1569	44524	No_constitutive_exon_found_in_species
AGGTGCGCGTTTTGGCGATGTTCCTCTCGCATCGCGGGGTGGACACATAGAA	3536	4065	3486	3538	1	To_g47457	THAOC_33656	3372	4065	None	9006	1569	44524	No_constitutive_exon_found_in_species
CCGTTGTAATAAGAGCCGTCTTTTGCCACGATACCAGTGAAGGGGTACAGGA	3454	3793	3843	3791	-1	To_g01990	THAOC_01640	552	4890	None	9006	1569	44524	No_constitutive_exon_found_in_species
GCATACATCTTTTTCAATCAAAAGACTGTATCTTCATTCCTGGGGCGCAGTT	1518	2104	2154	2102	-1	To_g48302	THAOC_34654	622	3624	None	9006	1569	44524	No_constitutive_exon_found_in_species
AACAACGGCGGAAACGAAACGAATTATACCTGCAAATCGAACGGGTGCAGGT	622	1699	1749	1697	-1	To_g04161	THAOC_04455	622	2581	None	9006	1569	44524	No_constitutive_exon_found_in_species
TTTTTGACAAAATCTCCGCACAACACTGAGAATAACACGGGAAATCACAGTA	4586	5221	4536	4588	1	To_g14927	THAOC_12532	4283	5221	None	9006	1569	44524	No_constitutive_exon_found_in_species
TGAATGAAGGTGAGTTGCTTACTAACATCCCTATGTTGAGGGTGCTGAAGGC	1022	1273	1323	1271	-1	To_g21369	THAOC_19309	1022	3177	None	9006	1569	44524	No_constitutive_exon_found_in_species
GGCTAGGGAGGCGTCGGCGGCCGCGGCGGCGTCGCTCGACGCCGAGGGAGGC	3515	4053	4103	4051	-1	To_g47049	THAOC_33249	3515	5958	None	9006	1569	44524	No_constitutive_exon_found_in_species
AACGACGCCGAGGCCAACAGGGACGGGAAGGACGGGAGGGACGACGGCAGCG	2755	3841	2705	2757	1	To_g23905	THAOC_20626	279	5532	None	9006	1569	44524	No_constitutive_exon_found_in_species
CGTCATTACATTTCCATTTGCTCCCTAATCTCCTTGGAGGGGGCGAATAGCT	2024	2456	1974	2026	1	To_g07550	THAOC_07347	772	2456	None	9006	1569	44524	No_constitutive_exon_found_in_species
ACGGATTCGTCAATACTGAAATGAAAACCTCCTCCTGGGAGTAAACAAAGTG	0	339	389	337	-1	To_g06464	THAOC_06439	0	902	None	9006	1569	44524	No_constitutive_exon_found_in_species
ACCCTCTCTCCTTCTCTCCAAACTTTACTGGAACAATGGGAAACCGACAGGC	3906	4444	3856	3908	1	To_g06464	THAOC_06442	3417	5280	None	9006	1569	44524	No_constitutive_exon_found_in_species
AGCTCGTTCCACTTCAACGGCCGTTACAAGATCTTACCCGGGGGACTCAGCA	2693	2961	2643	2695	1	To_g02560	THAOC_02140	2144	4422	None	9006	1569	44524	No_constitutive_exon_found_in_species
GTTCTTCCGGTCGATCCCGGCCACGTCCTCCTCGGTCGTCAACGGGGAAGGA	3571	3807	3521	3573	1	To_g02560	THAOC_02140	2144	4422	None	9006	1569	44524	No_constitutive_exon_found_in_species
AGGGACGAGATACCTCTATTTTTTCTGAAAACATCACACTGCCGTGGGAGGT	3913	4422	3863	3915	1	To_g02560	THAOC_02140	2144	4422	None	9006	1569	44524	No_constitutive_exon_found_in_species
GCGGCCTCAAGCCCTAATATCGGCAACTCGACGGTGCTCGAATACGGGAGCT	3963	4494	4544	4492	-1	To_g47472	THAOC_33677	2132	5246	None	9006	1569	44524	No_constitutive_exon_found_in_species
TACTCTGCTACTGCTACACGCAAACAAAACTGATCTCGGGTGTGAGATAGAG	4720	4788	4670	4722	1	To_g15706	THAOC_13419	1359	5529	None	9006	1569	44524	No_constitutive_exon_found_in_species
TCGGCTAAGCGCGAGTACGACGGTGAGGACGGCATCCGGGGCAGGGATAGCT	2069	3397	3447	3395	-1	To_g14529	THAOC_12320	971	4247	None	9006	1569	44524	No_constitutive_exon_found_in_species
CACCGGAGTGGGAACACCCAGCACACCTCTGCGGGCTTCCGGGATCACAGAC	2537	2677	2487	2539	1	To_g47384	THAOC_33573	887	4031	None	9006	1569	44524	No_constitutive_exon_found_in_species
CGCAATTGATTCTGAAAGTTACGGTCACACGGCCCGTCCTGGTGGGTTAGAC	2296	2819	2869	2817	-1	To_g48406	THAOC_34818	337	3582	None	9006	1569	44524	No_constitutive_exon_found_in_species
GGTTTGTTGGGGCTCAATGCGGCGCAAACACCATTTGTTTTGGCGGGAAGAC	2113	2461	2063	2115	1	To_g05973	THAOC_06082	1294	5357	None	9006	1569	44524	No_constitutive_exon_found_in_species
CGTCGACCGTGGCTGATGGTTCTTCCCATCACAACTGGCGGGGTCGGGAGGC	1230	1446	1496	1444	-1	To_g40441	THAOC_28284	1230	2554	None	9006	1569	44524	No_constitutive_exon_found_in_species
ACGACTGCGCAGTGAAACACTTCCTTATCTCAGCGAAAATGGGGCATGAGGA	1981	2131	1931	1983	1	To_g15196	THAOC_12742	570	2131	None	9006	1569	44524	No_constitutive_exon_found_in_species
GTGATCCGTCAGAGGACGACTCTTCCGCAGCTCGACGTAGGGAACAAAAGCC	3118	3255	3305	3253	-1	To_g17608	THAOC_15003	1151	5923	None	9006	1569	44524	No_constitutive_exon_found_in_species
ACGGCGCGATCCACCCCATAACCATCCTGCCGGGTTCGGGCAGGACAGAGGA	5124	5438	5074	5126	1	To_g24442	THAOC_20890	3518	5438	None	9006	1569	44524	No_constitutive_exon_found_in_species
TACTCGATGTCTTAACACACCAAACGATCATTTATTTTCTCGCGGGGCAGCA	3134	3636	3686	3634	-1	To_g03562	THAOC_03724	2507	5833	None	9006	1569	44524	No_constitutive_exon_found_in_species
GCAAATGTCGCCGTCTCGACTCACCGAATCAACGTTTTCATGTTGGGAAGCT	1085	1233	1035	1087	1	To_g47394	THAOC_33590	730	1804	None	9006	1569	44524	No_constitutive_exon_found_in_species
TATTGACATTACATCTCAGGACCTCAATTGCATCCGACCGACGGGAACAGCA	3532	3657	3707	3655	-1	To_g20123	THAOC_18043	2524	5698	None	9006	1569	44524	No_constitutive_exon_found_in_species
CTGGGGACGAGCGCCTTGGTGTAAGCAACCTGGGGTCTTGGGCTGGACAGGC	2524	2921	2971	2919	-1	To_g20123	THAOC_18043	2524	5698	None	9006	1569	44524	No_constitutive_exon_found_in_species
TGCCATCCACACACGCCCTAACCAGTCTACTTTGCTTCAGGGCGAGTTAGCT	4713	5084	5134	5082	-1	To_g14315	THAOC_12205	2385	5760	None	9006	1569	44524	No_constitutive_exon_found_in_species
CCATGACAATCTAAACCAATATGTTGTCAAACCGAGGGCTCAACTGAAAGAT	1723	2077	2127	2075	-1	To_g19344	THAOC_17381	1723	5884	None	9006	1569	44524	No_constitutive_exon_found_in_species
GGTTTTGGTAAACATTCTTCTGCTGACACAGAAAAGGGGAGGCTAAATAGGC	4819	5011	5061	5009	-1	To_g06839	THAOC_06732	3962	5230	None	9006	1569	44524	No_constitutive_exon_found_in_species
AAACTTAAGGGGTAGAATTCTACCCCTTAGCTTATGCAGCCGGGGTTAAGAC	4483	5463	4433	4485	1	To_g45683	THAOC_32005	3686	5463	None	9006	1569	44524	No_constitutive_exon_found_in_species
CCCGGGCCGCGGGGGGGAGGGGACGGGGCGACGTCCCTCGGGCGGAGAAGGA	379	618	329	381	1	To_g37942	THAOC_26874	0	618	None	9006	1569	44524	No_constitutive_exon_found_in_species
GACTACAACGCTTGGACTCTGGTCGATGATGAGGTACTAGCGGGAAGCAGTG	3282	3632	3682	3630	-1	To_g28846	THAOC_22545	3282	5496	None	9006	1569	44524	No_constitutive_exon_found_in_species
CGGAAGCCTGAAGGGAGGAACAATGGTGCACGCCCCATGCGGGGGCAAAGCC	4046	4541	4591	4539	-1	To_g20980	THAOC_18952	1044	5770	None	9006	1569	44524	No_constitutive_exon_found_in_species
ATAGCCCTACGGCCGCAGCACTTCATAGGGGATGTATTGGGGATGAATAGGT	5387	5542	5337	5389	1	To_g02679	THAOC_02328	4528	5542	None	9006	1569	44524	No_constitutive_exon_found_in_species
GGAACTCTGATTGTATATTTGCTAATGCAATTCCGTATCTCTCAGGGAAGAG	5315	5835	5265	5317	1	To_g11486	THAOC_10408	3679	5835	None	9006	1569	44524	No_constitutive_exon_found_in_species
GTGGGCGGTGGCATCGGGAGCCACTCCATCGACGGGTCGTCATCGGGGAGGA	318	1183	1233	1181	-1	To_g03846	THAOC_04027	20	1717	None	9006	1569	44524	No_constitutive_exon_found_in_species
CTCTAACTCCTCTTCTGCACCGACGCGCATAATCGTCAGGGATCAGCAAGAC	4624	4808	4574	4626	1	To_g26965	THAOC_21899	217	5763	None	9006	1569	44524	No_constitutive_exon_found_in_species
TGTACAGGGCGGAATCACATGCTGGCTATTGCCACGGTGGGAGCAGTAAGTT	906	1255	856	908	1	To_g02339	THAOC_01915	243	1255	None	9006	1569	44524	No_constitutive_exon_found_in_species
AGCTCTTCTGCACGACAAGGCTCTCTCATGACATGTCTCTGGGGTGAAAGGG	3895	4401	3845	3897	1	To_g06327	THAOC_06322	2597	5325	None	9006	1569	44524	No_constitutive_exon_found_in_species
CTGGACGACGGCGGCGGCCCGTCCCCTGCGCTCTCGTACGACGGGTCGAGTC	5194	5782	5144	5196	1	To_g47179	THAOC_33373	736	5782	None	9006	1569	44524	No_constitutive_exon_found_in_species
GGTAGAGCCGACCCGTTGCAACCTCAGCATTTGGACTGAGGGCCGAGTAGCA	2039	2155	1989	2041	1	To_g06703	THAOC_06637	586	4508	None	9006	1569	44524	No_constitutive_exon_found_in_species
GAGCGGTCCGGTCCTCTCTTTCTTCTCCGTTCCTCCTTCAACGGGAACAGCC	4636	4897	4947	4895	-1	To_g06703	THAOC_06638	4636	5476	None	9006	1569	44524	No_constitutive_exon_found_in_species
CCGCCCTCGTCGTCCCCCCGGACTCGCTCCCCCCCGAGGGGGACGGCGAGAG	1235	2210	2260	2208	-1	To_g48825	THAOC_35422	0	4990	None	9006	1569	44524	No_constitutive_exon_found_in_species
AGCCCAGGGGGGAGCAGAGACTGCGGTGCGGTCCGACGCGGGAACGGCAGCA	1975	2480	1925	1977	1	To_g21608	THAOC_19533	619	2480	None	9006	1569	44524	No_constitutive_exon_found_in_species
GAGCATCGACGAATTCGAATTGGAGCGCTCCTGGAGCCGTAGGGGTCAAGGG	458	681	408	460	1	To_g04981	THAOC_05375	0	681	None	9006	1569	44524	No_constitutive_exon_found_in_species
TCAGCCGTTGGTATTGGGGTGATGCATCTTGTTGCTGCTGTTGGGGCAAGGT	3457	3656	3706	3654	-1	To_g19047	THAOC_16951	1607	4406	None	9006	1569	44524	No_constitutive_exon_found_in_species
TGTGATGCTCGACGAGTATCTCGAGGAGCACATTTACAAGAACGGGACAGAG	1607	2605	2655	2603	-1	To_g19047	THAOC_16951	1607	4406	None	9006	1569	44524	No_constitutive_exon_found_in_species
CGGTACGGAGGTAACTCGTAGAGATCAATGGTGGGCCTCAGCCGGGGCAGGG	1145	1377	1427	1375	-1	To_g47248	THAOC_33425	15	2322	None	9006	1569	44524	No_constitutive_exon_found_in_species
CTGAAGAGCATCTCGTCACATGATTGTTGGTTAACTGAAATGGGTAACAGTG	1342	1801	1292	1344	1	To_g48347	THAOC_34738	471	1801	None	9006	1569	44524	No_constitutive_exon_found_in_species
TACTTGTACGACGTGACACACTAAAACCTATGGCATGACAAGGGTCTAAGTT	4092	4229	4279	4227	-1	To_g10110	THAOC_09274	3625	5713	None	9006	1569	44524	No_constitutive_exon_found_in_species
ACGCATGGACCTAATACTAACTGTTCCCTGATGTACTTGCAGGGATACAGGC	1446	2444	2494	2442	-1	To_g03801	THAOC_03975	223	5553	None	9006	1569	44524	No_constitutive_exon_found_in_species
TGCACCGCACGGCCAACTATTATTGACTAGTCTCGTGGCCCGCGGGCAAGAA	634	1838	584	636	1	To_g03773	THAOC_03945	111	5696	None	9006	1569	44524	No_constitutive_exon_found_in_species
AGGCAATCGGCGACACTTCACAACTACATGAGACTATCAAATTGGGACAGTA	1894	1987	2037	1985	-1	To_g18111	THAOC_15462	1894	5207	None	9006	1569	44524	No_constitutive_exon_found_in_species
GAGAAGTCGGCGGTCCAGTGGCTCATGTCTGTTATCGAGGAGGAGGGCAGAA	834	1576	784	836	1	To_g02576	THAOC_02170	206	1576	None	9006	1569	44524	No_constitutive_exon_found_in_species
TATGCCCAAAGGCCCTGACACGCACTCTCGTGCGACCTTTACGGGGCCAGTC	3097	3384	3434	3382	-1	To_g27597	THAOC_22149	2419	4797	None	9006	1569	44524	No_constitutive_exon_found_in_species
TGAGTCTCCGGACATACCGGCTTCTTCCTCTCCGCGAAGGTACAGGGCAGGA	2276	3925	3975	3923	-1	To_g04706	THAOC_05148	193	4414	None	9006	1569	44524	No_constitutive_exon_found_in_species
GACATCTTAACTTCCTCATCAACGACATCTCCGTCACGGGGGTTGCGAAGAC	3598	3657	3707	3655	-1	To_g18204	THAOC_15594	318	5519	None	9006	1569	44524	No_constitutive_exon_found_in_species
TCCCGATCAGCGAGGCGACGCTCAGGGGTCTCGAGGAGGGGGACGGCAAGCC	1697	1917	1647	1699	1	To_g45825	THAOC_32167	1370	2866	None	9006	1569	44524	No_constitutive_exon_found_in_species
TGAGTTTTTGGCCTCGCCCGTTTTTTTTCCGCAGTCGGCCGTCACGGGAGTT	2421	2866	2371	2423	1	To_g45825	THAOC_32167	1370	2866	None	9006	1569	44524	No_constitutive_exon_found_in_species
CCGGGCAATGCAAATGAACTCGCTCGCCGTCGCTCCGAATCTGGAGGGAGGG	4377	4821	4327	4379	1	To_g41886	THAOC_29164	3405	4821	None	9006	1569	44524	No_constitutive_exon_found_in_species
CCATCCCAACACGTAACAACTTGACTCCCCGTGGGTGACTGGGACACCAGTG	791	2888	741	793	1	To_g10540	THAOC_09670	0	3130	None	9006	1569	44524	No_constitutive_exon_found_in_species
CGGACACTCCACGCCGACACAGCGGGCCGATGCCGACCCGGGCGACGGAGGA	0	886	936	884	-1	To_g16027	THAOC_13740	0	1359	None	9006	1569	44524	No_constitutive_exon_found_in_species
AGTCTGCTGTCGCTTCCTCTATGTTCATCTCTTGCTCGTTAGTTGGGCAGTT	932	1221	1271	1219	-1	To_g23519	THAOC_20442	932	1640	None	9006	1569	44524	No_constitutive_exon_found_in_species
TGATATGTATTGTAATGTGGAGTGCCACGATGTTTTGGGGAGCAAAACAGGG	939	984	1034	982	-1	To_g18701	THAOC_16444	47	1366	None	9006	1569	44524	No_constitutive_exon_found_in_species
AGGCAACCTAGGGCGCGTCTGAACTGTGACTGCATGATTGGACTGGGAAGGC	3641	3889	3591	3643	1	To_g45644	THAOC_31950	3337	3889	None	9006	1569	44524	No_constitutive_exon_found_in_species
GCAGGTTGTCTATATCTCATTCACACGCTGCTAACTTCTCGTGGGGAAAGAA	4683	5247	4633	4685	1	To_g06169	THAOC_06217	0	5247	None	9006	1569	44524	No_constitutive_exon_found_in_species
ATTTCTAGCTATATCATATCGCCTCGATGACTTACGGACGCTGGGGGCAGAC	1475	2213	1425	1477	1	To_g35589	THAOC_25393	331	2213	None	9006	1569	44524	No_constitutive_exon_found_in_species
GAGCCGGTCAGAAGGAGGCATCGCACACGCGCGACAGGCAAAGCCGGGAGAG	4369	4579	4629	4577	-1	To_g12437	THAOC_10928	2470	4885	None	9006	1569	44524	No_constitutive_exon_found_in_species
GGTTGCGAAGAATTGTCGCATAACACGTCGCCAAGTTCTATTGAGGGAAGTT	433	922	972	920	-1	To_g46841	THAOC_33059	433	1331	None	9006	1569	44524	No_constitutive_exon_found_in_species
CTGCCGTAGGCAGGGTCTCGGCCTCTTCGCTCGCTCGGGGGCGGTGCGAGAC	249	770	199	251	1	To_g48151	THAOC_34391	0	2123	None	9006	1569	44524	No_constitutive_exon_found_in_species
TCATCCGGCAGCAGCATCGTCTGATCTGCAAATCTGAACTGGAACGGGAGGC	814	928	978	926	-1	To_g47036	THAOC_33232	814	4680	None	9006	1569	44524	No_constitutive_exon_found_in_species
TTACTGCCTGGCGTTGATGAGATTATTTTCGCTCCTTTTCCATTGGGAAGCG	3530	3558	3608	3556	-1	To_g43096	THAOC_29912	2874	5127	None	9006	1569	44524	No_constitutive_exon_found_in_species
ATAGCCCTACGGCGGGAGCACTTCATAGGGGATGTATTGGGGATGAATAGGT	3739	3894	3944	3892	-1	To_g51354	THAOC_37704	3739	4242	None	9006	1569	44524	No_constitutive_exon_found_in_species
AGTCAAGTGAGTTTGTCATCTAAAAGTGGAAGGGGCAAGCGGGAGGCTAGGC	3456	3533	3406	3458	1	To_g39015	THAOC_27492	398	4924	None	9006	1569	44524	No_constitutive_exon_found_in_species
TTGAACTCGATTTATTTCACCCCCAACTAAATTAAGCGATGATGGGATAGGC	2653	2944	2994	2942	-1	To_g20632	THAOC_18527	2653	4419	None	9006	1569	44524	No_constitutive_exon_found_in_species
ACGGCGGCGGGGGGGCGGCGCTGGCCGACCGGCTCTCGGACGGGTGGGAGTC	248	1437	1487	1435	-1	To_g13834	THAOC_11934	248	2167	None	9006	1569	44524	No_constitutive_exon_found_in_species
AACCACGGTGTACTCACTTTCTACTCCTCATTAGCGGGTGGAGGCCGAAGTA	1284	1749	1799	1747	-1	To_g34806	THAOC_24933	632	5534	None	9006	1569	44524	No_constitutive_exon_found_in_species
TGACCTACTTTCTCCTTCTTTGTGCCGTGTGTGTCGGGTGGGGGTTGCAGCG	5006	5073	4956	5008	1	To_g15828	THAOC_13572	3928	5073	None	9006	1569	44524	No_constitutive_exon_found_in_species
CGTTCTCATTCCTTGGACGAGGAGACCAAATTAAAGTGATCTGATGGGAGAC	4075	4197	4025	4077	1	To_g30360	THAOC_22988	3512	5238	None	9006	1569	44524	No_constitutive_exon_found_in_species
TGCCATTCACACACGCCCTAACCAGTCTACCTTGCTTCAGGGCGAGTTAGCA	4462	4897	4412	4464	1	To_g27797	THAOC_22228	3548	5046	None	9006	1569	44524	No_constitutive_exon_found_in_species
ACACTCATCACGTTTTTGGGCAGTTTTTGGGCAGTTTTGGGAATAGCAAGAA	3509	3772	3822	3770	-1	To_g02582	THAOC_02182	3509	4019	None	9006	1569	44524	No_constitutive_exon_found_in_species
CCGGCCCTGATGCGCCGACCTACCCCCTTCCCCCTTGGATGACACGGGAGCG	1043	1280	1330	1278	-1	To_g30336	THAOC_22978	24	5270	None	9006	1569	44524	No_constitutive_exon_found_in_species
GAGCAGTCGTCTATCCTTATCCCCAAGCCAAGCGGTGGGGAGACGCATAGGT	3388	3519	3569	3517	-1	To_g50937	THAOC_37403	2417	5357	None	9006	1569	44524	No_constitutive_exon_found_in_species
CTGAGGCCGGCATGTCCGCTTTCGATCGCCTTATGAGAAGGGATTCGAAGAA	4084	4888	4938	4886	-1	To_g41157	THAOC_28746	3283	5181	None	9006	1569	44524	No_constitutive_exon_found_in_species
CGTAGACGAGTGGATTGAGCGCGAGGGACGCATTTCAACTTACAAGGGAGAT	3723	4419	4469	4417	-1	To_g18742	THAOC_16508	3723	5161	None	9006	1569	44524	No_constitutive_exon_found_in_species
ATAGCTCTACGGCCGCAGCACATCGTAGGGGATGTATTGGGGATGAATAGGT	2988	3101	2938	2990	1	To_g51278	THAOC_37648	2425	3101	None	9006	1569	44524	No_constitutive_exon_found_in_species
AAAGTGTTGAAAGTATTAACTGCTGCCCGGCAGGAGAGTCGAGGGGTTAGCC	2265	2442	2492	2440	-1	To_g50019	THAOC_36712	18	3813	None	9006	1569	44524	No_constitutive_exon_found_in_species
GGCTCCCGGCTTCTCAGCTTCTCTATGATCTGGGCTTACGGGTGGAACAGCC	59	425	475	423	-1	To_g00931	THAOC_00760	59	3109	None	9006	1569	44524	No_constitutive_exon_found_in_species
GGGTGCACCTCGAATAACCGCACGCGTCCGGTAATTCGCCACCCGGGAAGAA	4646	4776	4826	4774	-1	To_g05630	THAOC_05839	3364	5254	None	9006	1569	44524	No_constitutive_exon_found_in_species
TGATGTAGGACACGTCACTTTTTTAGTCCGCTCCAGGGAAGGCTAAGGAGGG	4103	4330	4380	4328	-1	To_g45795	THAOC_32119	600	5156	None	9006	1569	44524	No_constitutive_exon_found_in_species
CCGCTTGTAAAGAGATATGATGGTCGCCAAAACTTTCTATGGGGTCACAGAC	1573	1667	1523	1575	1	To_g10527	THAOC_09652	364	5182	None	9006	1569	44524	No_constitutive_exon_found_in_species
CTCTACCAGCAGTTTGGGGGCCCAATTTCGTAACACCCTCGGGACCACAGCA	2321	2631	2271	2323	1	To_g12563	THAOC_11010	1975	2631	None	9006	1569	44524	No_constitutive_exon_found_in_species
GGTGTCCCTTCGCGCTCTCTCTTATCTCACCAGAAGGGCGCACAGAGCAGAG	2972	3182	2922	2974	1	To_g10360	THAOC_09462	358	3476	None	9006	1569	44524	No_constitutive_exon_found_in_species
GAATTCCTCTTCATGGTGTCGCATGGGAGAGGCTCTCTTTGTGGGGACAGGA	3239	3476	3189	3241	1	To_g10360	THAOC_09462	358	3476	None	9006	1569	44524	No_constitutive_exon_found_in_species
CGCATGTGGGAAGGTGCATGATCTATGGAGTCAGAGGGTTTGAAAAACAGGT	1223	1981	1173	1225	1	To_g19294	THAOC_17317	247	1981	None	9006	1569	44524	No_constitutive_exon_found_in_species
CCCATCAGATACATGAAGATGCTATCGGCCGGCTTTCCGGGATATGGCAGAA	1685	2992	3042	2990	-1	To_g02846	THAOC_02612	14	3812	None	9006	1569	44524	No_constitutive_exon_found_in_species
AAACTTCAAGTAAGAGTTGTTCAATATGCAGAGGCATGGGACATCAAAAGAG	1316	1658	1708	1656	-1	To_g40970	THAOC_28644	1316	3145	None	9006	1569	44524	No_constitutive_exon_found_in_species
GCAGTGAATTGTCGACGACGAGTCGCAACGAACCACGTGCTAAGGGTAAGGG	1599	1882	1932	1880	-1	To_g02665	THAOC_02298	1246	2665	None	9006	1569	44524	No_constitutive_exon_found_in_species
AGCGTCCTGACGGACGTCATGGACCGGACCCAGGCGACGAGGGAGCTTAGCG	739	1444	1494	1442	-1	To_g01094	THAOC_00901	739	2249	None	9006	1569	44524	No_constitutive_exon_found_in_species
CCAGGTGAGACGCACGGCGGTGTTGTGGTATTCTTCGGGCCGCGAACGAGCG	1881	2394	1831	1883	1	To_g02018	THAOC_01659	1439	2394	None	9006	1569	44524	No_constitutive_exon_found_in_species
CTCGTCTTGTCTCGGCCCGCCGTCTCTGATCTTTGTGGGAAGACCCGAAGTC	2490	3317	2440	2492	1	To_g49848	THAOC_36577	2041	5164	None	9006	1569	44524	No_constitutive_exon_found_in_species
GTAACGGTTCGGCTGTTTCACTCACTTGTCTCTGTGGGCGAGGAGATAAGGC	2130	2482	2080	2132	1	To_g48798	THAOC_35395	1917	2482	None	9006	1569	44524	No_constitutive_exon_found_in_species
ACCCGATGATGAAACGGTTCTGCAGCATTGGGGAGTCCTCGATGCGGGAGCC	4475	4629	4425	4477	1	To_g06495	THAOC_06465	3367	4629	None	9006	1569	44524	No_constitutive_exon_found_in_species
CACCGTGTCTGAGGGGGACACTGACGTTGTCGTCGGGGAAGACGAAGTAGGC	1456	1643	1693	1641	-1	To_g47704	THAOC_33931	543	5233	None	9006	1569	44524	No_constitutive_exon_found_in_species
CTCGCCCCCATATGTACCAGAGGACACTTTACTGCGAATCGCCGGGACAGTG	4114	4311	4361	4309	-1	To_g33960	THAOC_24535	1200	5115	None	9006	1569	44524	No_constitutive_exon_found_in_species
GCTCATCATCAATTCAACCGCGACTTCGCTGGATCTGTTGGGGGGAACAGGC	2409	3047	3097	3045	-1	To_g33960	THAOC_24535	1200	5115	None	9006	1569	44524	No_constitutive_exon_found_in_species
TGTCATCAAAAACTTTTTTCCTCGCATGTGTCTGTCTGTCGCACGGGCAGGC	2449	2909	2959	2907	-1	To_g13950	THAOC_12026	2449	3246	None	9006	1569	44524	No_constitutive_exon_found_in_species
CCTACTATGTAGACTAGAATGAAACTTGCGTGAATGATTATTAAGGGCAGAC	3935	4069	4119	4067	-1	To_g09953	THAOC_09148	3935	4391	None	9006	1569	44524	No_constitutive_exon_found_in_species
CGTTTGATAATTCGCAACCTCTGATCTTGTACCTGCTCTGAAACGGGCAGCC	2479	3677	3727	3675	-1	To_g22178	THAOC_19730	2479	5215	None	9006	1569	44524	No_constitutive_exon_found_in_species
GCAAAACCTGCTGGTGGACTTCCTCACGAGGTGGGCTCGTGTCGGGACAGGG	4574	4773	4823	4771	-1	To_g05219	THAOC_05552	4291	4903	None	9006	1569	44524	No_constitutive_exon_found_in_species
TACCTTGTCCCTAATGGCTGGCCCATTCTCACCACTTTTCGCATGGGCAGAA	902	1305	1355	1303	-1	To_g48058	THAOC_34233	902	5083	None	9006	1569	44524	No_constitutive_exon_found_in_species
CCAGTAAATTTGAGACATCTCTGACGATTTAATAGCCTGTCCACAGGGAGGA	2356	3560	3610	3558	-1	To_g18623	THAOC_16298	0	5075	None	9006	1569	44524	No_constitutive_exon_found_in_species
AGCCAAAACAGAAACAATGGACGTGCTACTTGCTCTAATTGGGACCATAGAT	1934	2090	2140	2088	-1	To_g01147	THAOC_00947	495	4556	None	9006	1569	44524	No_constitutive_exon_found_in_species
CCCCTCAATGACGGAAAACGATCGCGTTTTGACCAGGGCTAACTTAAAAGAC	511	574	461	513	1	To_g47547	THAOC_33758	0	775	None	9006	1569	44524	No_constitutive_exon_found_in_species
CAAGGGCGAGCGAGAAAGCATTCACTGCAGTCTTCAGGGTCCGATGAAAGGC	2644	3496	3546	3494	-1	To_g03529	THAOC_03683	1578	3987	None	9006	1569	44524	No_constitutive_exon_found_in_species
ATGCGACCATCCTGTTTTCGCACGTCACCTTGTTTTTGTGGGGGACGCAGGA	1319	1436	1486	1434	-1	To_g35808	THAOC_25531	1319	2782	None	9006	1569	44524	No_constitutive_exon_found_in_species
GGACACACCCGACGTCGGGGGACGATCCGTCTTGCAAAACCGTAGGGTAGAC	3900	4418	4468	4416	-1	To_g22281	THAOC_19778	3157	4631	None	9006	1569	44524	No_constitutive_exon_found_in_species
CTGACTCCTTCCCCAACAACAGAAGAACGTGACGTGATCGGGAGTATCAGGA	777	1414	727	779	1	To_g21883	THAOC_19626	77	2073	None	9006	1569	44524	No_constitutive_exon_found_in_species
CGACGAGGTACGCAAGTTCACTCCTCTTTCAGGCGGGCGACGGGGTATAGTC	4466	4618	4416	4468	1	To_g21883	THAOC_19627	4390	4920	None	9006	1569	44524	No_constitutive_exon_found_in_species
CCGAAGAAGCGACACTCATTGCGCACCGCTTTCAGACTTACAATGGGCAGAC	453	1121	403	455	1	To_g48941	THAOC_35585	0	3299	None	9006	1569	44524	No_constitutive_exon_found_in_species
GACCAAACGTTCTGCCGTTTGCTCTCACCGTGTGGAAAGGCGGGGACGAGGA	4189	4344	4139	4191	1	To_g40672	THAOC_28441	3729	5098	None	9006	1569	44524	No_constitutive_exon_found_in_species
GGCGTCTCAGTAACAAACTTCGTGACAACCATCTAAAAACGGGCGCGCAGCT	1386	1851	1336	1388	1	To_g46621	THAOC_32886	145	2563	None	9006	1569	44524	No_constitutive_exon_found_in_species
TCGATGGGCTGAGAGTCCCCGGTGACGAGACGGCGAGGGCGGGGCGAGAGGG	2040	2320	1990	2042	1	To_g00245	THAOC_00222	806	2320	None	9006	1569	44524	No_constitutive_exon_found_in_species
CAAGGGTGGCAAGACGCGAAGGGTGTCGTCTCGTCGGGCTGGAAACGCAGCA	935	1090	885	937	1	To_g14430	THAOC_12274	81	2508	None	9006	1569	44524	No_constitutive_exon_found_in_species
CCAATCGCCCCACGAGAAATGATGCTGCGACTCGACTTGATCATGGGAAGAG	4241	4626	4676	4624	-1	To_g09475	THAOC_08795	2254	5137	None	9006	1569	44524	No_constitutive_exon_found_in_species
TCGGGCTCGTACGCCAGTACGTCCGGACCGGGGGACGGGCGGCAGACTAGGT	1842	3080	3130	3078	-1	To_g01405	THAOC_01164	1072	4987	None	9006	1569	44524	No_constitutive_exon_found_in_species
TGCCTAATTCTAGTCACTACACTACTTCAACTTTGGGGGAGGGGGCTAAGGC	461	531	411	463	1	To_g10419	THAOC_09533	42	2849	None	9006	1569	44524	No_constitutive_exon_found_in_species
GCCAAAACTGAAGTCAGCCCCGCGGAAGGGAGGGGGGGGATGAAAGCGAGGA	2040	2607	1990	2042	1	To_g45565	THAOC_31851	325	2607	None	9006	1569	44524	No_constitutive_exon_found_in_species
GTCGAATCGCAAGCGCTCGTTTTGTCTACTACACTATTATTCGACGGGAGTG	2431	3276	2381	2433	1	To_g03647	THAOC_03811	2135	3276	None	9006	1569	44524	No_constitutive_exon_found_in_species
AGCAACCCTCCGATTACATCAGACATAAATGCGGACGGGCGAGCGGGCAGAC	4602	4760	4552	4604	1	To_g42827	THAOC_29766	3994	4760	None	9006	1569	44524	No_constitutive_exon_found_in_species
GGGGAGAGTTCATATTTTTACTGACGAAAAACTCGCAAGTGGGCCAACAGCT	2515	3059	3109	3057	-1	To_g44259	THAOC_30577	2515	4913	None	9006	1569	44524	No_constitutive_exon_found_in_species
ATAGCCCTACGGCCGCAACACTTCATAGGGGATGTATTGGGGATGAATAGGT	1472	1609	1659	1607	-1	To_g18354	THAOC_15805	1472	2710	None	9006	1569	44524	No_constitutive_exon_found_in_species
CGCCGGAGGAGGAGCAGGTCGAATCACCGCAGCTCCTCGCGGGCGCGCAGGG	1896	2399	2449	2397	-1	To_g07490	THAOC_07284	1231	3035	None	9006	1569	44524	No_constitutive_exon_found_in_species
GTCGCTGGATGCTTCATTTGAATTCTCACATTATTATCTCGCTGGGTAAGAC	1958	2149	2199	2147	-1	To_g46445	THAOC_32750	1362	4972	None	9006	1569	44524	No_constitutive_exon_found_in_species
CCGGGGGCCTCAACAGACAGCTCATTGTGAGGTGTCTTCACCATGGGGAGGG	1502	1626	1452	1504	1	To_g19147	THAOC_17091	189	1626	None	9006	1569	44524	No_constitutive_exon_found_in_species
CGCGATCCGGCTCGACGCTTGACCTTTGCAGACGGCGAGGAGGGTACCAGTC	3336	3495	3286	3338	1	To_g34570	THAOC_24829	2966	3495	None	9006	1569	44524	No_constitutive_exon_found_in_species
CATTGAACTAATAAGTTCTTCTCCTCATAGTGGGGATGGGCCCAAGAGAGAA	890	2035	2085	2033	-1	To_g39174	THAOC_27571	890	2344	None	9006	1569	44524	No_constitutive_exon_found_in_species
CTTGTGAACCCGACCCGCGTCTAAACATCTTTTATTGCAATCGGGGACAGCA	2416	2467	2366	2418	1	To_g47535	THAOC_33742	1882	2905	None	9006	1569	44524	No_constitutive_exon_found_in_species
GCCAACTGGGTCTAACTAAAACCCTCACGTCCAAAATCCGGGAACATGAGAT	2184	2468	2134	2186	1	To_g43501	THAOC_30083	288	4198	None	9006	1569	44524	No_constitutive_exon_found_in_species
GTGATTCGTCTCTATTGACGAGCTCAAATTACGGACGCACGGGCCAATAGAG	2439	2555	2389	2441	1	To_g16606	THAOC_14110	1702	3710	None	9006	1569	44524	No_constitutive_exon_found_in_species
CGTCAGACACAGAGTCCGAAGATGCTCGGACATCGCGTCTGAAGGGACAGGC	4061	4281	4331	4279	-1	To_g17404	THAOC_14817	3807	4603	None	9006	1569	44524	No_constitutive_exon_found_in_species
TTTAATTCTTGAGTATAATCTACTATTAACACTAATTGTTGTTGGGAAAGGT	3287	3671	3721	3669	-1	To_g03816	THAOC_03994	1906	4961	None	9006	1569	44524	No_constitutive_exon_found_in_species
TGCTCAGAAACAATTCGTGTACGGATGCGACGAAAAGGGGCACTGGGAAGGC	1768	2898	1718	1770	1	To_g06700	THAOC_06632	289	2898	None	9006	1569	44524	No_constitutive_exon_found_in_species
TCGAGTGCTCAAAACGATTTTGTGCTAAAACAACTTCAATGGGAGCTCAGGA	1702	1774	1824	1772	-1	To_g09038	THAOC_08506	1138	3629	None	9006	1569	44524	No_constitutive_exon_found_in_species
ACAGGCATCTTTCACTGCATTTCTCCGGCCATCCTCCCAGGGGACGTGAGCC	3129	3348	3079	3131	1	To_g04090	THAOC_04367	320	4083	None	9006	1569	44524	No_constitutive_exon_found_in_species
ACAACCGTGAGTCGTGGGACGGCGGGGCCGGGGAGGAGGCCGGGGAGGAGGA	734	2090	684	736	1	To_g50127	THAOC_36801	0	2900	None	9006	1569	44524	No_constitutive_exon_found_in_species
ACTCACATCTCTTTGTCTGTCGATCAACAGGTGAGCATAGGGAAGACTAGCT	740	938	988	936	-1	To_g26737	THAOC_21808	740	1713	None	9006	1569	44524	No_constitutive_exon_found_in_species
CTATTTGCATCGTCATCATCGCTGTCCACTCGTGGCGCGGGGTGGCCGAGGG	1568	1895	1945	1893	-1	To_g01296	THAOC_01065	1568	3493	None	9006	1569	44524	No_constitutive_exon_found_in_species
ATCCGACGTACTCCCTGATGGCTTGATTTCGGCGAAGACGGCCCAGGGAGCC	2904	3390	2854	2906	1	To_g21141	THAOC_19106	1617	4547	None	9006	1569	44524	No_constitutive_exon_found_in_species
ACGAGCGACGGCACCTCAGGGGGTGAGATCGACGCCGCGTCCGGGTGGAGGG	4082	4886	4032	4084	1	To_g34784	THAOC_24924	954	4886	None	9006	1569	44524	No_constitutive_exon_found_in_species
CCCAGAGTTGTAAATTGTAAATAAATGGGGTGGGTGGGTGGACAAGCCAGCG	0	741	791	739	-1	To_g03928	THAOC_04156	0	4241	None	9006	1569	44524	No_constitutive_exon_found_in_species
GCGCCCGGTAAGAAAGATAAGCCGAGACTTTTGTCTTGAACGATTGGGAGCT	3628	4044	4094	4042	-1	To_g14228	THAOC_12158	1106	4740	None	9006	1569	44524	No_constitutive_exon_found_in_species
GGCAACGCGACCAAACTGGCAAACGTGATCGTGGGCGGAAGAGGGGACAGGG	3199	4480	3149	3201	1	To_g50476	THAOC_37067	2789	4820	None	9006	1569	44524	No_constitutive_exon_found_in_species
GTCGGAGCCGGACGGCGGGGCGGCTCGATGAGAAGCGGGGGCGGAAAGAGAG	346	944	296	348	1	To_g35565	THAOC_25383	0	2646	None	9006	1569	44524	No_constitutive_exon_found_in_species
CGGCCGGGGAGCTTCAGCATCTCCCTCACCGCTGCCCGGCAGGGGTCGAGGA	2518	2744	2794	2742	-1	To_g47784	THAOC_33981	2271	4203	None	9006	1569	44524	No_constitutive_exon_found_in_species
GAGTTGAGCCCTCTTCTCAATGACTAATGAGGATCATTTGCCGGCGGGAGGG	2152	2341	2102	2154	1	To_g51365	THAOC_37716	41	4952	None	9006	1569	44524	No_constitutive_exon_found_in_species
TTCCTTTCCTCCGGGAGCAGAACCGGCGCCGACCACGCAGAGGAGGGCAGAA	870	1244	820	872	1	To_g19272	THAOC_17281	0	1244	None	9006	1569	44524	No_constitutive_exon_found_in_species
TTGTCTTTATTGTCGGTGTCCCCCCTTGAAGATCCTATGCGGGATTAAAGAT	4334	4778	4284	4336	1	To_g06457	THAOC_06431	3992	4778	None	9006	1569	44524	No_constitutive_exon_found_in_species
TCAAATATCTAGGCGCTGCCAACCCTGAGCGGCCTGTCTTTTGGGGCGAGGG	3830	4084	4134	4082	-1	To_g23142	THAOC_20255	67	4176	None	9006	1569	44524	No_constitutive_exon_found_in_species
CGATGATAACCAGAGAGGCTCGTGTGGCTGATTCAATAGGGCGATAAGAGCA	577	766	527	579	1	To_g10689	THAOC_09777	81	766	None	9006	1569	44524	No_constitutive_exon_found_in_species
AGAGGGGGTCCCAGGGACGAGAGGGGGAGGACGTCTCGACCGCGGGGAAGGA	1292	1772	1822	1770	-1	To_g45910	THAOC_32251	0	3504	None	9006	1569	44524	No_constitutive_exon_found_in_species
CTAGCTAGCTAGTAGCTACGACTGAGACGGGTATGCATCTACGGGTGCAGGT	860	4032	4082	4030	-1	To_g23726	THAOC_20550	860	4313	None	9006	1569	44524	No_constitutive_exon_found_in_species
AGGCGGCGCGGGGGGAAAGTCCAACAACCCCGATCGCGCCGGGCCGAGAGGC	2012	2447	1962	2014	1	To_g15882	THAOC_13621	1257	2447	None	9006	1569	44524	No_constitutive_exon_found_in_species
CTGGATGGAGTAGACGGCCGCCTCGACGGGCCTCTTGGTGGGCGACGGAGTG	2475	3315	3365	3313	-1	To_g15882	THAOC_13622	2475	4160	None	9006	1569	44524	No_constitutive_exon_found_in_species
CCGGTACAGCCTAATAGCAACTCTCACCATGACTGGCGACGAAAAGGGAGGA	23	206	256	204	-1	To_g12337	THAOC_10868	23	1335	None	9006	1569	44524	No_constitutive_exon_found_in_species
AACTGCTCGATGTGAGTTTTCATCGTGATAAAAACGGTAATGGGATGCAGGA	1627	1971	1577	1629	1	To_g08976	THAOC_08466	237	2925	None	9006	1569	44524	No_constitutive_exon_found_in_species
GCCCGTGGAGCGGCGTTCTACCTTAATTTTCGATGCATACAGGGTCGAAGAG	435	840	890	838	-1	To_g47915	THAOC_34104	25	4753	None	9006	1569	44524	No_constitutive_exon_found_in_species
TACATACAGCCACACAGCCGCGGCCGGCGCATGAAAACGGGAAACGGGAGCG	1669	1842	1619	1671	1	To_g45976	THAOC_32317	1071	4439	None	9006	1569	44524	No_constitutive_exon_found_in_species
AGGCGAGGCCACACCATCGTTTCTCAACCGCCGGTTCCGCCGTGCGGGAGGG	3035	3248	3298	3246	-1	To_g41775	THAOC_29108	12	3855	None	9006	1569	44524	No_constitutive_exon_found_in_species
TCAGATGTGTCTCGGTAGTTTTCCACTGACGTGTGCCATTTCTGGGGAAGTT	216	348	398	346	-1	To_g41775	THAOC_29108	12	3855	None	9006	1569	44524	No_constitutive_exon_found_in_species
CCCCGCAAACAATAAGTGAGTGTTGTAACTGTTGCTTGCTTGGTGGGTAGTT	601	1278	551	603	1	To_g48324	THAOC_34692	258	2019	None	9006	1569	44524	No_constitutive_exon_found_in_species
ATTCTATTCCATTCGATGAACGTCTAGCACAACTATTGGAAGAAGGGCAGTC	1591	2742	2792	2740	-1	To_g42861	THAOC_29791	1591	3917	None	9006	1569	44524	No_constitutive_exon_found_in_species
TGCAAGGGTGTGTTGATGCGCGGTGCAATCTTGGTAGTTACGAGGGACAGGA	1457	1669	1407	1459	1	To_g20431	THAOC_18316	777	1669	None	9006	1569	44524	No_constitutive_exon_found_in_species
TTCTTACCCAACCCGCGTGGCGTGGCGTGGCAACGGGCTTCCGCGGGAAGGA	422	600	372	424	1	To_g19023	THAOC_16918	239	1709	None	9006	1569	44524	No_constitutive_exon_found_in_species
AAGGGGTCCAAGGCATCGTAAACGTGTTTGATTTGGGGCAAGACATACAGGC	983	1096	933	985	1	To_g48768	THAOC_35349	789	1096	None	9006	1569	44524	No_constitutive_exon_found_in_species
GGCTCTCGAACCCCGTTACGACCATCTCGTCGTAGCCTCCGCGGGAGTAGCA	3390	3993	3340	3392	1	To_g15648	THAOC_13356	430	3993	None	9006	1569	44524	No_constitutive_exon_found_in_species
ATTGAAGCACTCTTTAACCTTGGCGTTGCGTATGAAAATGGGGAGGGGAGTT	1159	1461	1511	1459	-1	To_g48764	THAOC_35344	1159	2722	None	9006	1569	44524	No_constitutive_exon_found_in_species
CAGCATAAGAGCTGGGGGGCCGTTTCTGGTCTGCATGGGAAGACATAAAGTA	3677	3893	3627	3679	1	To_g11613	THAOC_10477	2980	3893	None	9006	1569	44524	No_constitutive_exon_found_in_species
ACTAGTTGCGTGAATGAAAGTGCCATTGAGACTAATCTGTATTGGGGAAGGA	2218	2578	2168	2220	1	To_g46335	THAOC_32639	484	2578	None	9006	1569	44524	No_constitutive_exon_found_in_species
TTACAATAGCAGCAGGTGTTGCCGCCGACGACGACGAGGGACAACGGAAGCG	2042	3504	3554	3502	-1	To_g45858	THAOC_32208	2042	3992	None	9006	1569	44524	No_constitutive_exon_found_in_species
AGTACCCCCCGCCAACTTTATTTTGCCACGCATCCCTAGCTACGGGGCAGCT	1306	1460	1510	1458	-1	To_g12284	THAOC_10830	190	3474	None	9006	1569	44524	No_constitutive_exon_found_in_species
CAGGTCCGTCGCTGAAGGTTCTGTATTATGATCAATCGCCGAGGGAGTAGGC	810	930	760	812	1	To_g09721	THAOC_08969	562	930	None	9006	1569	44524	No_constitutive_exon_found_in_species
GAATACGAGAGGACGCGTTTCCGTGCTTGTCCGGCATCCGGGCATAACAGCC	910	1166	860	912	1	To_g17790	THAOC_15186	110	1987	None	9006	1569	44524	No_constitutive_exon_found_in_species
GAAATAGAAAGCGTTTCGCCATCAACAAAACGCTTCGCTGGGAACTACAGTT	2227	2738	2177	2229	1	To_g29033	THAOC_22612	274	4044	None	9006	1569	44524	No_constitutive_exon_found_in_species
GCTCTTGAGTGATGGGTCGCTCTGTTTCCCCTCCCCTCTTCCAAGGGCAGGA	3574	3653	3703	3651	-1	To_g06977	THAOC_06845	2551	4528	None	9006	1569	44524	No_constitutive_exon_found_in_species
CCTACCAGATCGTTGAAAATGTGTCTGTCGAGGAAGCGCGGCAGGGTAAGGC	2983	3458	2933	2985	1	To_g24890	THAOC_21128	2115	4124	None	9006	1569	44524	No_constitutive_exon_found_in_species
CGCGAAGGGCATCTCGAGGCGCTATACCTCATTGTACACTACTTGGGGAGAC	3550	3712	3500	3552	1	To_g24890	THAOC_21128	2115	4124	None	9006	1569	44524	No_constitutive_exon_found_in_species
CGAGACAAGAGCGATGCTGACGATGACGACGACATCGAAATGGAGGGCAGTG	2243	2857	2907	2855	-1	To_g05464	THAOC_05720	2243	4556	None	9006	1569	44524	No_constitutive_exon_found_in_species
TACCACGACAAGAATGGTGTCCTCATCACTGGAATCACCTATTGGGACAGCA	4032	4268	3982	4034	1	To_g15335	THAOC_12880	0	4268	None	9006	1569	44524	No_constitutive_exon_found_in_species
ACCGTCATACAGCAGTGGGCCCGGACGAGGACGCCCGAGGGCGGACGCAGGG	2672	3791	3841	3789	-1	To_g12830	THAOC_11207	2672	4591	None	9006	1569	44524	No_constitutive_exon_found_in_species
AGAAGAAGCGGGGGGGACGGGAGGAGGAGGAGAGGGGGGAAGATGGCGAGAG	1426	3260	3310	3258	-1	To_g15734	THAOC_13452	889	3618	None	9006	1569	44524	No_constitutive_exon_found_in_species
TAACTGTCGAGCATCTTGACATGCATATCTTCTACATAGGGTCGAACAAGTA	2612	2933	2983	2931	-1	To_g08086	THAOC_07796	1393	3952	None	9006	1569	44524	No_constitutive_exon_found_in_species
CCTGCGCCTGGTCCGCCGACCCCGACCGCCTCGGCGGGGGACGACACAAGGC	3169	3451	3119	3171	1	To_g18239	THAOC_15653	74	4445	None	9006	1569	44524	No_constitutive_exon_found_in_species
TTGTTTCCGTCGGCAATCGGATATAACGTTGTATCTATCTGGGATGTCAGGT	3420	4374	3370	3422	1	To_g09608	THAOC_08896	942	4374	None	9006	1569	44524	No_constitutive_exon_found_in_species
GCTTTGCTTCTTGCTTCTCTGATCTTGGCATGGCACGGGCCGGCACGGAGCG	1915	2033	1865	1917	1	To_g27032	THAOC_21918	1038	3262	None	9006	1569	44524	No_constitutive_exon_found_in_species
TAACCAAAAGCCAAAAGAATCGCACCGTTATATTCCTCGTGGGCGAGGAGAC	3271	3803	3853	3801	-1	To_g02869	THAOC_02662	3271	4387	None	9006	1569	44524	No_constitutive_exon_found_in_species
GGGCTCGGAAGTACAACGAGCTCCGGCTCCAGGAGCTTGAGGGCACGAAGCC	1032	1779	1829	1777	-1	To_g04982	THAOC_05378	319	4440	None	9006	1569	44524	No_constitutive_exon_found_in_species
ACCATACATGACGAGAAAAATGCGTCTCCACGTCACTCACAATGAGGGAGCA	839	970	1020	968	-1	To_g04982	THAOC_05378	319	4440	None	9006	1569	44524	No_constitutive_exon_found_in_species
ACAGGTCAAAATTTGTCCAGTTTATTTATCTCGTTCTGTTTGGGAGGGAGAA	2857	4117	2807	2859	1	To_g16777	THAOC_14237	750	4117	None	9006	1569	44524	No_constitutive_exon_found_in_species
TGCACCTATTGCGATATTCACTTTTACTTTTGCGTCAAAGGGCGACTGAGAA	430	1076	380	432	1	To_g36298	THAOC_25871	43	2378	None	9006	1569	44524	No_constitutive_exon_found_in_species
GCAGGTCGAGGCGGCTGTACGACTACTCGGTCGTGCCCGGGAGCGTCGAGGC	2481	3688	3738	3686	-1	To_g00259	THAOC_00231	2481	3943	None	9006	1569	44524	No_constitutive_exon_found_in_species
GACCGCACAGCTTATTGGAGCTTACTGCCAGTGGTAGAGGGAAATTGTAGGA	3804	4045	4095	4043	-1	To_g02830	THAOC_02596	2826	4250	None	9006	1569	44524	No_constitutive_exon_found_in_species
GAGCACCTCCCCCGCCTCGACATCAATTGATTGCCTGCTCGCGGGACCAGAC	2093	2186	2236	2184	-1	To_g06286	THAOC_06297	80	2339	None	9006	1569	44524	No_constitutive_exon_found_in_species
GGTCGAGGTGGAGGCCGAGGTGGCTATGGTCGCTTCCATGGAGGGAAGAGGA	3576	3936	3526	3578	1	To_g06286	THAOC_06298	2683	4451	None	9006	1569	44524	No_constitutive_exon_found_in_species
CAGTAGCAGAAGGCTTCGAATCGCCGAACCATGTCGTCTTGGCTGGGCAGCC	0	2027	2077	2025	-1	To_g08849	THAOC_08371	0	2370	None	9006	1569	44524	No_constitutive_exon_found_in_species
CGAAGCGCGGCTCCACCTAGACGACGCGATAGACGAGCTTAGACGGGTAGAC	3204	3790	3840	3788	-1	To_g15654	THAOC_13363	3204	4150	None	9006	1569	44524	No_constitutive_exon_found_in_species
ATTATGCAAAAGTTGGAGCTCACCCATCTGGAGATATGGGCGAGGGTAAGAC	2025	2117	1975	2027	1	To_g04166	THAOC_04460	1265	2764	None	9006	1569	44524	No_constitutive_exon_found_in_species
AGTTAGGAAAAACGGAGCGACGAGGGGGTCGACAAATGAAAGAGGGTTAGGG	1218	1299	1349	1297	-1	To_g02423	THAOC_01982	26	2748	None	9006	1569	44524	No_constitutive_exon_found_in_species
CGAAAAGGAGCGGGCTCTGCCTTTCTCTCTCCTCTCACATTTTGGGGAAGTT	26	487	537	485	-1	To_g02423	THAOC_01982	26	2748	None	9006	1569	44524	No_constitutive_exon_found_in_species
CGTGGGGGCCATTGCGGAGAGCTTCTCGAGACTCAGAGAGAAGGGGTAAGTT	2010	2640	1960	2012	1	To_g04402	THAOC_04757	148	3550	None	9006	1569	44524	No_constitutive_exon_found_in_species
GTGCCACCCTCCTGGCGGCCGTCATCGTGGAGAGGAGGAGGGATCCAAAGCT	0	197	247	195	-1	To_g01039	THAOC_00860	0	351	None	9006	1569	44524	No_constitutive_exon_found_in_species
TCGCGCCCTGTCCACGGCCTGTTGTTGTTGTTGGTGTCCATATTGGGAAGAG	1236	1488	1186	1238	1	To_g18332	THAOC_15780	151	2813	None	9006	1569	44524	No_constitutive_exon_found_in_species
TTGTTGGTACCGACAGTCGGCGATTACTTACTACTGGCCGGATTGGGCAGGC	2622	2733	2572	2624	1	To_g03901	THAOC_04124	248	4473	None	9006	1569	44524	No_constitutive_exon_found_in_species
GTGTAATGGCGCCCTCCTCCACACCTTCACTCCTCACACCGGGAACCTAGCG	1037	1283	987	1039	1	To_g03591	THAOC_03754	484	1283	None	9006	1569	44524	No_constitutive_exon_found_in_species
GAAAGGTTTTGGGTTTTGGAAGTTGCGCTGGTCATCTCTCAGGGAATTAGGT	1692	2261	1642	1694	1	To_g00809	THAOC_00674	1101	3667	None	9006	1569	44524	No_constitutive_exon_found_in_species
CATGCCAACCTCGTCCAAGGCTCGTTCGATGGCGGGGCCACGACGGGCAGGA	302	1362	1412	1360	-1	To_g39618	THAOC_27785	302	3090	None	9006	1569	44524	No_constitutive_exon_found_in_species
GGCGTCTCGTCGCGGTAGTACGGAGCGGCGGCCGAGGAGGGGTGCGATAGGA	2552	2754	2804	2752	-1	To_g44805	THAOC_30974	1372	3772	None	9006	1569	44524	No_constitutive_exon_found_in_species
TCCATGGGCCACACTAACTTATTTCGTCTATTGTACGGGAAAAACCGAAGCA	797	1248	747	799	1	To_g19176	THAOC_17146	613	1779	None	9006	1569	44524	No_constitutive_exon_found_in_species
CCTTCAATGCCAATTTCAAATGTGTCAGAATTAAATCGGTGGGGGTTCAGCA	3059	3200	3250	3198	-1	To_g19002	THAOC_16896	1267	4053	None	9006	1569	44524	No_constitutive_exon_found_in_species
TTGGCTCCTTCGGACTGGGGCGGCGCCATTTCGATCTCTGGGGGTCAGAGGC	2343	2911	2961	2909	-1	To_g35430	THAOC_25295	390	3144	None	9006	1569	44524	No_constitutive_exon_found_in_species
ATCCTTTGTTCATGCATTTATCTAAGCGCTTCATCGATATGGTAGGGCAGAC	642	1138	592	644	1	To_g13014	THAOC_11340	0	1138	None	9006	1569	44524	No_constitutive_exon_found_in_species
TTTCTTGTGCATCACACAGTGATACAAACTATCTCTTCATGGGAGGTGAGAG	23	214	264	212	-1	To_g27886	THAOC_22245	23	3176	None	9006	1569	44524	No_constitutive_exon_found_in_species
GGGGTCGGTCCCATTCGAAATCTCAAGGGGGGCTGGGGAAGTGAGGGAAGGT	2068	2927	2977	2925	-1	To_g20382	THAOC_18267	447	4100	None	9006	1569	44524	No_constitutive_exon_found_in_species
GGATCGTACGTCCCGCCAGGCGCGAGGGCCGGGCGGGGGGGAGGTTCGAGCC	1696	2114	1646	1698	1	To_g49639	THAOC_36402	0	2114	None	9006	1569	44524	No_constitutive_exon_found_in_species
CCCCTTCCGCGCTTCTCCTTCGCGGTATTCGACGTGGGCGCTAAAGGTAGGA	461	1721	411	463	1	To_g00279	THAOC_00239	42	3395	None	9006	1569	44524	No_constitutive_exon_found_in_species
TTCACTATTTCCTTGCAGATGGATACAACAGGAAAAACACACTGGGAAAGGG	4029	4455	3979	4031	1	To_g45814	THAOC_32156	3429	4455	None	9006	1569	44524	No_constitutive_exon_found_in_species
TTGTTTACAATTCGCTCACACCAACATCTCTGTCGAAAGGGGGGAATAAGGG	3285	3362	3412	3360	-1	To_g02957	THAOC_02811	440	3687	None	9006	1569	44524	No_constitutive_exon_found_in_species
CTTTCGAATTCTCATTACGTACGATACGTACTTTGTTATAAAAACGGGAGAG	2217	2447	2497	2445	-1	To_g17187	THAOC_14597	1479	3619	None	9006	1569	44524	No_constitutive_exon_found_in_species
CCCGGAAACAACTCACACAGCAAAATGTTCTGCCGGCGCACGGGGTGCAGGG	563	708	513	565	1	To_g03025	THAOC_02941	86	1583	None	9006	1569	44524	No_constitutive_exon_found_in_species
ACATCGACGGCGACACGACCCACAGTGTCCACGAGGGGCAGGTACAATAGGG	1402	1633	1352	1404	1	To_g49731	THAOC_36481	0	3488	None	9006	1569	44524	No_constitutive_exon_found_in_species
TGATGTCCTGCTTGGTGGCTTCATCGAACACCGAAACGGGGACAAAACAGCA	2770	3215	3265	3213	-1	To_g31104	THAOC_23272	2266	4220	None	9006	1569	44524	No_constitutive_exon_found_in_species
TGAAGGATTACGACGAAAAAAATCCACAAGGTTAATGCAAACGGGGCGAGCG	3170	3597	3120	3172	1	To_g03113	THAOC_03089	2053	3597	None	9006	1569	44524	No_constitutive_exon_found_in_species
GTCTGCCGCGGCTTTGTAGGTGGATGATCGAGCTTCCACCGGGGCCGTAGGA	3601	3837	3887	3835	-1	To_g18294	THAOC_15729	1778	4049	None	9006	1569	44524	No_constitutive_exon_found_in_species
CTTCTCTAGACTCTAGACTGCCACTCCTTCTGCTCTTCAACGGGAAACAGGT	199	587	637	585	-1	To_g12671	THAOC_11080	13	3528	None	9006	1569	44524	No_constitutive_exon_found_in_species
CAAGTACTACCCCGCAGGGGCCACGACCAACTCGGACGCGGGCGTGACAGAC	2772	3172	3222	3170	-1	To_g08089	THAOC_07800	2436	3712	None	9006	1569	44524	No_constitutive_exon_found_in_species
ACGTGGGTGATGAGCGCCAGGGCAACTACTGTCTGTGGGGGGCCAACAAGGC	1160	1465	1110	1162	1	To_g01182	THAOC_00968	715	1465	None	9006	1569	44524	No_constitutive_exon_found_in_species
TTGGCTTGCTCCACTTTTTGAACAATGTTGACAAAATCATTGATGGGGAGAG	3528	3865	3478	3530	1	To_g20109	THAOC_18030	2583	3865	None	9006	1569	44524	No_constitutive_exon_found_in_species
CAACGCAGCGTGTTCTACTCCTCGCGGGCCGAAAGATTCCATTGGGATAGTA	387	568	337	389	1	To_g31700	THAOC_23558	11	1930	None	9006	1569	44524	No_constitutive_exon_found_in_species
CGGGCCGACATAACAAACGTGCTCACGAACAAGCACCTTTTTGGGGACAGAC	641	1074	591	643	1	To_g31700	THAOC_23558	11	1930	None	9006	1569	44524	No_constitutive_exon_found_in_species
TCCCTGCTTGGTGACTCTGACTACGAGCAGATTATCTCCAAGGGTTACAGTC	855	1049	1099	1047	-1	To_g17272	THAOC_14677	236	2053	None	9006	1569	44524	No_constitutive_exon_found_in_species
TCCCAGCAGAGCCATCTTTCATCTCTCCCTTGTCGTCTCGTTGGGCGGAGGG	3191	3544	3594	3542	-1	To_g15529	THAOC_13199	1993	3924	None	9006	1569	44524	No_constitutive_exon_found_in_species
GCCCTTGTCGTCTTGTCGTCTTGTACCTTCGGGGGAGGAAGGGTAGGGAGAA	2871	3011	3061	3009	-1	To_g15529	THAOC_13199	1993	3924	None	9006	1569	44524	No_constitutive_exon_found_in_species
ATTACTTTCCTTGCAAACCAATATTACCTCGGGGGCTTGGGCTTGAAAAGGA	2617	3067	3117	3065	-1	To_g06827	THAOC_06721	2617	3703	None	9006	1569	44524	No_constitutive_exon_found_in_species
CAGTCTGACGGAGTACCGCTGCGCCGAAGTGCGGTCTCCGGGAACGCCAGTC	2848	3128	2798	2850	1	To_g48807	THAOC_35408	233	4369	None	9006	1569	44524	No_constitutive_exon_found_in_species
ACAAAGGGAGACGCCGGACTCTGTCTGAGGAGGAGGAGGGACGAATTAAGCT	15	341	391	339	-1	To_g30615	THAOC_23067	15	505	None	9006	1569	44524	No_constitutive_exon_found_in_species
CAACGCGGCAGCGGCGTCGTCTGATCTGCAAATCCAAACTCGAACGGGAGGC	865	1132	815	867	1	To_g17638	THAOC_15034	722	2975	None	9006	1569	44524	No_constitutive_exon_found_in_species
TCCTTCGGCGTCGCCTTGAGGTCCAAAGATATCTAGGGTACAATAGATAGAG	2878	3098	2828	2880	1	To_g41548	THAOC_28978	1734	3098	None	9006	1569	44524	No_constitutive_exon_found_in_species
CAGACAATGATGCTGATGCGCTGGCAATGATTCAGAAACGGGTAGCAAAGAA	1381	1855	1905	1853	-1	To_g36432	THAOC_25967	79	4073	None	9006	1569	44524	No_constitutive_exon_found_in_species
CGGGTCTCTTACCTGACTAATCTTCTCCCCCGCCGATACGGTGGGAACAGGA	1769	2183	2233	2181	-1	To_g01939	THAOC_01591	22	3968	None	9006	1569	44524	No_constitutive_exon_found_in_species
GGTAGCTCGAAGAGTACAACGGGGACGGCCGTACGGTCTGCCGGGACAAGTC	2599	2894	2944	2892	-1	To_g04091	THAOC_04371	2599	4267	None	9006	1569	44524	No_constitutive_exon_found_in_species
CCCAAGGAGACCGAGGACATTCCGTACACTTTCGAAACTATGGGGATAAGTT	3135	3378	3085	3137	1	To_g44729	THAOC_30865	2941	4287	None	9006	1569	44524	No_constitutive_exon_found_in_species
AAGAAGGCTTTGACTCAAACATCGTACCTTATGTGCTCGGGACGAAACAGGC	1368	1625	1318	1370	1	To_g47657	THAOC_33877	906	2067	None	9006	1569	44524	No_constitutive_exon_found_in_species
GTATTCCTTCGGCGTCGCCTTGAGGTCCAAAGATATCTAGGGTACAATAGAT	2550	2866	2916	2864	-1	To_g15083	THAOC_12624	597	3199	None	9006	1569	44524	No_constitutive_exon_found_in_species
ATAGCCCTACGGCTGCAGCACTTCATAGGGGATGTATTGGGGATGAATAGGG	2665	3050	3100	3048	-1	To_g05884	THAOC_06034	166	3565	None	9006	1569	44524	No_constitutive_exon_found_in_species
AAACGGTCATGAAGTGCGAACGGCGATTTACTCAAACTTTTATCGGGAAGAG	2684	2875	2634	2686	1	To_g00608	THAOC_00520	1571	4081	None	9006	1569	44524	No_constitutive_exon_found_in_species
GATACTCCAATGAATTCGCAAAGTGTTAGCAATTTGTCGGGGGGGTGAAGGT	3133	3572	3083	3135	1	To_g00608	THAOC_00520	1571	4081	None	9006	1569	44524	No_constitutive_exon_found_in_species
GTCTTCCTTGGTTTTGGCCAACGCTTCCTTAAACACATGAATGGGGTCAGAA	2160	2752	2802	2750	-1	To_g28500	THAOC_22433	2160	3302	None	9006	1569	44524	No_constitutive_exon_found_in_species
CTGATGGCTCGTACAGGCGCTGTCCCTCGCTGGACTCGGGGGGGGACGAGGG	1568	2337	2387	2335	-1	To_g23176	THAOC_20270	1568	2941	None	9006	1569	44524	No_constitutive_exon_found_in_species
CAATCCTCTCCTGGAATAGCCGCGGATGACTTTTCACGGGGGAGACGGAGCG	2860	3011	2810	2862	1	To_g04313	THAOC_04657	2008	4167	None	9006	1569	44524	No_constitutive_exon_found_in_species
TGGGCCCCACACGATACATAATCACCATCTGGCTGGCCTTGGGAGTCCAGCA	3210	3441	3160	3212	1	To_g11910	THAOC_10642	1417	3441	None	9006	1569	44524	No_constitutive_exon_found_in_species
GACAACGAAGTGATAAAGCGGCGTAGGCTGGATCCCCCGAGGGGTCACAGCT	1104	2696	1054	1106	1	To_g47451	THAOC_33648	642	2696	None	9006	1569	44524	No_constitutive_exon_found_in_species
CATTAACTACGGACGCAGCACTTCATAGGGGATGTATTGGGGATGAACAGAT	1122	1276	1326	1274	-1	To_g02155	THAOC_01783	1122	4137	None	9006	1569	44524	No_constitutive_exon_found_in_species
GAGTGGATTGAGCGCGAGGGACGCATTTCAACTTACAAGGGAGATTGTAGAG	3405	3647	3355	3407	1	To_g12272	THAOC_10821	613	4090	None	9006	1569	44524	No_constitutive_exon_found_in_species
AGGCCAACGGCAACGGGGCCGACGCAAGGCGGCTTTGGCTGATGGGATAGCT	2349	2695	2299	2351	1	To_g49135	THAOC_35836	2110	3816	None	9006	1569	44524	No_constitutive_exon_found_in_species
CAAATGTCCTATCAGTGGCAATGAGGCAATCTCACTTCTGGGTGATACAGGT	1409	1996	1359	1411	1	To_g03462	THAOC_03604	0	4047	None	9006	1569	44524	No_constitutive_exon_found_in_species
GGAGGAGATACTCTGTATATACTCACAATTGGAGGACGATTGCTGGGAAGAT	2103	2120	2053	2105	1	To_g46369	THAOC_32666	1170	2120	None	9006	1569	44524	No_constitutive_exon_found_in_species
TGCAGAAATGCTGTCTTCGTCATCGTAGTCTGAATCCATTCATTGGGAAGGG	802	960	752	804	1	To_g14652	THAOC_12379	309	960	None	9006	1569	44524	No_constitutive_exon_found_in_species
ACATTCCCGTTTGATCTCACCCCCGACCGACAATTCCGAAACGAGGGAAGGG	2462	2918	2412	2464	1	To_g31982	THAOC_23686	1065	2918	None	9006	1569	44524	No_constitutive_exon_found_in_species
GAAATACACTCGAAGTGCCCCGCCTGCTCTCTCAACGAATCGTCGGGAAGTC	1949	2193	1899	1951	1	To_g00752	THAOC_00635	1245	3732	None	9006	1569	44524	No_constitutive_exon_found_in_species
CCAACCGCACCGCAACTTTGGTCTTTCCTTCGTGCCTCTCTGCGGGGCAGGT	0	627	677	625	-1	To_g01958	THAOC_01606	0	1344	None	9006	1569	44524	No_constitutive_exon_found_in_species
CGACCTACAAGGCTTCCTGGAACAAGCCGGTCATGCCCTAATTGGGTGAGCC	951	1115	901	953	1	To_g35817	THAOC_25535	698	2549	None	9006	1569	44524	No_constitutive_exon_found_in_species
CAACCGTGAGCCGCCGCCGTCGGAGTCCTCCGATGCCGAAGGGGACGCAGCC	2455	2952	3002	2950	-1	To_g46694	THAOC_32937	2455	3350	None	9006	1569	44524	No_constitutive_exon_found_in_species
AGGAGGGTGAGGCAGCCTCCCCCCCCGATATCCACGGGACGGGGCGTGAGGA	1211	1432	1482	1430	-1	To_g00530	THAOC_00451	50	4050	None	9006	1569	44524	No_constitutive_exon_found_in_species
CAAGTCTGATCCGCCAGCACGCCCCCCTGATATCTTCTCCTCGTGGGAAGCA	2610	3390	2560	2612	1	To_g01591	THAOC_01319	2439	4044	None	9006	1569	44524	No_constitutive_exon_found_in_species
AGACGAAGGGAGCCGGAGAAGATTAAGAGGGACGTACACACTACAGGGAGTC	3140	3889	3939	3887	-1	To_g35847	THAOC_25556	2645	4065	None	9006	1569	44524	No_constitutive_exon_found_in_species
AGAGGATAGAGAGAAGGGTGACAAACTTTTGTGTTTCCGCTGGTGGGAAGAC	450	643	693	641	-1	To_g17425	THAOC_14842	0	1243	None	9006	1569	44524	No_constitutive_exon_found_in_species
TACATAGTAGCAGACAGGCTTGTAGCGTAGTAGCGTATCGGGGTATGTAGCA	169	814	864	812	-1	To_g51225	THAOC_37613	169	1027	None	9006	1569	44524	No_constitutive_exon_found_in_species
AGACAAATAGACCTGATAACCGGCGTCCCAAATCACGAGCGGGTAAACAGGG	1399	1505	1349	1401	1	To_g12531	THAOC_10991	0	2361	None	9006	1569	44524	No_constitutive_exon_found_in_species
CCGACGACGACGACCTCGTTATCACGTCACTCTACTCGATGCAGGGGCAGGG	1900	2638	2688	2636	-1	To_g18905	THAOC_16764	1063	2927	None	9006	1569	44524	No_constitutive_exon_found_in_species
GCACTGCAAGACTTAACTGACATCTCGACACGCATATTCGGGGGGAAAAGGA	820	2056	770	822	1	To_g32572	THAOC_23903	183	2056	None	9006	1569	44524	No_constitutive_exon_found_in_species
ATAGCCCTACGGCCGCAGCACTTCAAAGGGGATGTATTGGGGATGAATAGGT	2681	2851	2901	2849	-1	To_g12457	THAOC_10947	2681	3837	None	9006	1569	44524	No_constitutive_exon_found_in_species
CCCCCCCGCGTCCCGCGGCTCCTCCTCCTCCTCCCCCGGCGTCCGGGGAGGG	3917	4083	3867	3919	1	To_g33756	THAOC_24436	1178	4083	None	9006	1569	44524	No_constitutive_exon_found_in_species
GAGAGGGTATGTTGAATCGTCTCCCGTTTACTTGTTTCCTCGGGGCGCAGGT	308	443	258	310	1	To_g22567	THAOC_19904	0	443	None	9006	1569	44524	No_constitutive_exon_found_in_species
CGAGCAGGCCGTCGCCGAGAGCGTACTCGACTCGGGCGCGAGGGGGGGAGGG	1453	3424	3474	3422	-1	To_g04079	THAOC_04352	1127	4149	None	9006	1569	44524	No_constitutive_exon_found_in_species
ACCCCCGGACGGTGACGCACCTCGTCGCGGACGCGCCCGCGGGGGACAAGTG	1620	2117	1570	1622	1	To_g47792	THAOC_33989	925	4145	None	9006	1569	44524	No_constitutive_exon_found_in_species
CGCTGGGCGCCACGCTCGACTGGGCCCTGGGGTGCCTCCACGGGGGACAGTG	2361	3162	2311	2363	1	To_g47792	THAOC_33989	925	4145	None	9006	1569	44524	No_constitutive_exon_found_in_species
GAGCGCTGATTTTCGGTCAGGAGCAACAGCGTCGCATCCCGGGGATTCAGCC	534	1069	1119	1067	-1	To_g13646	THAOC_11792	534	1458	None	9006	1569	44524	No_constitutive_exon_found_in_species
TTGGATCGATCAATTAACAATGCAACAATCAACTGCGGTGATTTGGGAAGAC	2580	2778	2828	2776	-1	To_g23163	THAOC_20263	2580	3961	None	9006	1569	44524	No_constitutive_exon_found_in_species
CGATGGCAATGTGCATGTGTGTCAATACCACTCCTATTCCGGGCAATAAGAT	3154	3443	3104	3156	1	To_g45760	THAOC_32084	1764	3443	None	9006	1569	44524	No_constitutive_exon_found_in_species
GGTCGTTTCACTTGATCATTCGTAACTAAAAATATCTTGCTGGGCGACAGGA	2642	2907	2957	2905	-1	To_g47078	THAOC_33275	608	3672	None	9006	1569	44524	No_constitutive_exon_found_in_species
AAATTTGTGAGTTCGTTCTGATCATCTTTCCCGCAGCCCTACTGGGACAGGT	604	722	554	606	1	To_g48790	THAOC_35384	101	722	None	9006	1569	44524	No_constitutive_exon_found_in_species
TGCGTGTGAATACAACTATAGACAAAACTTCTGGATTAATTGGGAAACAGGT	1122	1206	1072	1124	1	To_g04154	THAOC_04443	155	2215	None	9006	1569	44524	No_constitutive_exon_found_in_species
TATAGTTTTTGGCCTGACCTTCTGTTGCCGTTGGCTCACTTGGGGAACAGCG	3156	3231	3106	3158	1	To_g18486	THAOC_16033	2738	3231	None	9006	1569	44524	No_constitutive_exon_found_in_species
GGCCTTAGGTGGCTCGGCTGTGACGGCGACCACCCCTCCGTTGGGCGGAGGC	1446	1944	1994	1942	-1	To_g13600	THAOC_11755	32	3755	None	9006	1569	44524	No_constitutive_exon_found_in_species
CTGGTAGATCAACAGCACTAAATAGGTGTAGGATGGCATTTTGGGCGAAGAA	2222	2370	2172	2224	1	To_g07797	THAOC_07563	455	2573	None	9006	1569	44524	No_constitutive_exon_found_in_species
AACTGATTACATACCGTTCGACCTTTTGCCTGCCGTACCACTGGGGATAGTG	2477	2781	2831	2779	-1	To_g19136	THAOC_17073	1885	3737	None	9006	1569	44524	No_constitutive_exon_found_in_species
GAGCGGGTCCCGAATCGCGAGGACGGCGCGATGGAGACCAGGGAATTCAGAG	2720	3170	3220	3168	-1	To_g15760	THAOC_13479	2720	3613	None	9006	1569	44524	No_constitutive_exon_found_in_species
TACTGTACCGAACGAAACCGCAGACAAATTGAGTATTATCGGGGGCAAAGTA	2062	2635	2685	2633	-1	To_g46857	THAOC_33076	1483	2925	None	9006	1569	44524	No_constitutive_exon_found_in_species
TGCAAGCTCTTCTGCACTGACACATCATCGAAAACACAAAGTGGGCACAGGG	2829	3175	3225	3173	-1	To_g19040	THAOC_16938	1833	3330	None	9006	1569	44524	No_constitutive_exon_found_in_species
ACAAAGTGGACCTAATATTTTGACTAACCCTTGGCCTGGGGAGCACGAAGCT	2880	3066	3116	3064	-1	To_g29592	THAOC_22770	0	3805	None	9006	1569	44524	No_constitutive_exon_found_in_species
TGTCTCGGCGGAAGAAGTCTCCAATCTTGCCAATGACTTTGTGGGAAAAGCA	2664	3662	2614	2666	1	To_g02394	THAOC_01966	1029	3662	None	9006	1569	44524	No_constitutive_exon_found_in_species
GCGCTAGACTACCTGCTGGTGACCGACGGGCAAGTTCCCAGGGAACGTAGTC	956	1338	1388	1336	-1	To_g49498	THAOC_36316	114	2223	None	9006	1569	44524	No_constitutive_exon_found_in_species
CGAAATGGCAACAAACTTGCTAACACGAGATCACCGGCGTGGGGATGCAGTT	1590	2130	1540	1592	1	To_g03435	THAOC_03546	1085	2130	None	9006	1569	44524	No_constitutive_exon_found_in_species
GCTTGCTCCCTACTAACTTGAATTCTGACACATACAATAAACCAAGGGAGAT	1685	1995	2045	1993	-1	To_g44784	THAOC_30946	0	3833	None	9006	1569	44524	No_constitutive_exon_found_in_species
CGGTCAACCGGGACGGGGCCGTTGACGTCGCGGAGGAGGGGATGAGGAAGCT	2435	2683	2733	2681	-1	To_g01117	THAOC_00922	2435	3164	None	9006	1569	44524	No_constitutive_exon_found_in_species
ACTCTACGCCCCGACGCCGCTCTCTCCCTCTTCGTCTCCTCGGGCAACAGTG	2243	3217	3267	3215	-1	To_g48839	THAOC_35446	1316	4046	None	9006	1569	44524	No_constitutive_exon_found_in_species
TTGCTGGCCTATGCACTTGCTCTTATGCATCTCGCATTTTGTGGGCACAGCT	34	553	603	551	-1	To_g22878	THAOC_20074	34	1119	None	9006	1569	44524	No_constitutive_exon_found_in_species
ATGGTTTCGAAGCTCGGGATCAAGAGCATACTCGACGTCGGTTGCGGGAGGG	3071	3484	3534	3482	-1	To_g06442	THAOC_06415	2548	3891	None	9006	1569	44524	No_constitutive_exon_found_in_species
CACTAGTGACACTATTCCCCTCAACGACTCCTCTCAACGACGGGGGTCAGTC	42	250	300	248	-1	To_g20515	THAOC_18398	42	405	None	9006	1569	44524	No_constitutive_exon_found_in_species
TGTTTATCATATTTGAATCCTTCTAACTCTGTTGCAACTGGGATATCAAGGC	2101	2724	2774	2722	-1	To_g45070	THAOC_31334	1668	3853	None	9006	1569	44524	No_constitutive_exon_found_in_species
TCACAATGGAGCTCGAGAGCAGTCGCTCAATCGAACTTGGGGACCAATAGAT	163	604	654	602	-1	To_g40374	THAOC_28252	163	3967	None	9006	1569	44524	No_constitutive_exon_found_in_species
GAGTCCAGAGGTGACCTTCCACTGCTTCCACGAACGATGCAAGGGAAAAGAC	1274	2450	1224	1276	1	To_g20562	THAOC_18456	549	2450	None	9006	1569	44524	No_constitutive_exon_found_in_species
CTGCAAAGGGGGAAATGGCACCCCGACGCCCTGTCCCGCACGGGGTGCAGCA	1013	1716	1766	1714	-1	To_g48157	THAOC_34398	202	3418	None	9006	1569	44524	No_constitutive_exon_found_in_species
GGCGTTCGGCCTGTGCTTCGTCCGTCAGACGGTGGCGTCGCCGGGGGGAGCA	2206	3067	3117	3065	-1	To_g50558	THAOC_37132	1385	3658	None	9006	1569	44524	No_constitutive_exon_found_in_species
GCACTGTTTTCACGGGATCTTCTTGCCTCTCACTTTGCTGGGGAAAACAGCT	737	954	1004	952	-1	To_g15978	THAOC_13708	737	1824	None	9006	1569	44524	No_constitutive_exon_found_in_species
TACAGTAGTACCTTAACATTATTGTAAAAAGACTTGCGCACACAGGGTAGAG	2947	3398	2897	2949	1	To_g10303	THAOC_09421	55	3398	None	9006	1569	44524	No_constitutive_exon_found_in_species
ATAGCCCTACGGCCGCACCACATCATAGGGGACGTATTGGGGATGAATAGGT	2465	2615	2665	2613	-1	To_g36028	THAOC_25678	86	2860	None	9006	1569	44524	No_constitutive_exon_found_in_species
AATGGGTGAGTCGGACCCCTTTCGCAATGCTTCGCTTCCGCCGGGCGAAGCA	2902	3599	3649	3597	-1	To_g02979	THAOC_02862	951	3754	None	9006	1569	44524	No_constitutive_exon_found_in_species
GCGCACGCCCCGACGCCATCGTCCCCGCCCCGATGGAGAGGGGGTTGAAGGG	243	506	193	245	1	To_g36952	THAOC_26347	0	916	None	9006	1569	44524	No_constitutive_exon_found_in_species
ACACGAGCATCTTCACCCAGATCACTTCTTTTGTTGGGACTGCACGGGAGCT	1247	2028	1197	1249	1	To_g49131	THAOC_35832	176	2028	None	9006	1569	44524	No_constitutive_exon_found_in_species
CCCCCATTTCAATGCTCACGCCAAAATGTTCGCCACCCCTCGGGAAACAGGT	1552	2264	1502	1554	1	To_g31578	THAOC_23500	0	3279	None	9006	1569	44524	No_constitutive_exon_found_in_species
GCGCTAGACAGAGGTGGAAGAAAAGGCCACGGCGTTCGGGGACAGGGAAGAA	1145	1160	1210	1158	-1	To_g01572	THAOC_01295	1145	2894	None	9006	1569	44524	No_constitutive_exon_found_in_species
GGGGGGGCGGGGGGGCAAGGGCGGGCGCCCGGGGGGGGAAAGGACCCAAGTG	240	690	190	242	1	To_g07945	THAOC_07681	0	2358	None	9006	1569	44524	No_constitutive_exon_found_in_species
TCTCACAATCACAGTCATTTACTAACTGGCTGCTGCTGGGTCACAAGAAGTA	3248	3310	3360	3308	-1	To_g18553	THAOC_16173	2262	3699	None	9006	1569	44524	No_constitutive_exon_found_in_species
GAGATCCGTGGCCTCATCTCGGGATCCGTCTCACCTTCGCGGGAATGCAGTC	13	238	288	236	-1	To_g05758	THAOC_05944	13	2586	None	9006	1569	44524	No_constitutive_exon_found_in_species
GCAAGCTCAAATAAACACTCCATCCAACCCCCTCACAATTGAAAGGGAAGTC	1937	2252	2302	2250	-1	To_g01928	THAOC_01584	569	2383	None	9006	1569	44524	No_constitutive_exon_found_in_species
CTCATATTCACAAAGCCATTCCTCTCAACTTACTCTTATGGGGATGCGAGGC	2200	2324	2374	2322	-1	To_g37227	THAOC_26512	1363	3833	None	9006	1569	44524	No_constitutive_exon_found_in_species
ACTTGGGTTGACGATTCTTGTCATTGCGTCTGTTATATCTGTTGGGATAGTT	1876	2208	1826	1878	1	To_g00471	THAOC_00405	819	3788	None	9006	1569	44524	No_constitutive_exon_found_in_species
CGGGGTACTGGGACGATATATCCGACTATTTGGTCTGCTATGAGGGCCAGAC	1367	1813	1317	1369	1	To_g10920	THAOC_09992	446	2420	None	9006	1569	44524	No_constitutive_exon_found_in_species
CCCGGGAGAGCCAGCGACCGGCTGACCGGCGAGTGAGGGGAGGCGAGGAGGA	1128	1291	1078	1130	1	To_g43581	THAOC_30129	626	3795	None	9006	1569	44524	No_constitutive_exon_found_in_species
GACTGGTGGGCCGGAGCGTCGGGCGGCAATAACGAAGGAGGGGAAAATAGAC	718	800	850	798	-1	To_g29276	THAOC_22685	51	3019	None	9006	1569	44524	No_constitutive_exon_found_in_species
TGTTTGATTCAGCCTCATATGTTTTTGCTTTCTTCATTTCAGTGTGGGAGGG	2250	2591	2641	2589	-1	To_g00766	THAOC_00645	200	3642	None	9006	1569	44524	No_constitutive_exon_found_in_species
TCCTTCGGCGTCGCCTTGAGGTCCAAAGATATCTAGGGTACAATAGATAGAG	3274	3661	3224	3276	1	To_g35273	THAOC_25195	2999	3812	None	9006	1569	44524	No_constitutive_exon_found_in_species
AAAGACTTAGCATGCGATCCAACGTCCTCTCTTCTCGCTTGGGGGTCCAGAC	1687	1832	1637	1689	1	To_g21830	THAOC_19599	889	2394	None	9006	1569	44524	No_constitutive_exon_found_in_species
GCCCGCTCCCGCGTCTTTCCGTCCGATCCTTTTTAGCGTATGGGCAATAGTG	1233	1857	1183	1235	1	To_g49193	THAOC_35919	127	1857	None	9006	1569	44524	No_constitutive_exon_found_in_species
TAGAGACAGTTCGCTCTTTGGGGCCTAACACGCACGCAGGGAACAGAAAGCC	620	1123	1173	1121	-1	To_g01225	THAOC_01005	620	1573	None	9006	1569	44524	No_constitutive_exon_found_in_species
TCCTTCGGCGTCGCCTTGAGGTCCAAAGATATCTAGGGTACAATAGACAGAT	570	956	1006	954	-1	To_g15642	THAOC_13349	570	1233	None	9006	1569	44524	No_constitutive_exon_found_in_species
GCCGGCTTGCTTGAGGGGAGGGCGGGCCCCTTCCTTCACCACCTGGGGAGGG	62	887	937	885	-1	To_g17804	THAOC_15203	62	1719	None	9006	1569	44524	No_constitutive_exon_found_in_species
CGGCGGCCCGGCCATGACGGAGCGTACCACGTACTTCTTTGCGTCGGGAGGC	1087	1272	1322	1270	-1	To_g12087	THAOC_10722	26	2231	None	9006	1569	44524	No_constitutive_exon_found_in_species
AACGGGAGGGATAGGACGGTGTGCTATGGTCGTGTATTGCGCAAAGGGAGGG	2979	3105	3155	3103	-1	To_g00763	THAOC_00643	2341	3574	None	9006	1569	44524	No_constitutive_exon_found_in_species
TTTGGATCTATCACGCGGCGACCAATCGGTGTCCATTTCTTGGCGGGCAGGC	1887	2970	3020	2968	-1	To_g06144	THAOC_06199	1887	3542	None	9006	1569	44524	No_constitutive_exon_found_in_species
GCCGCCGGGGATGACACTTCGGGAGGGCTGCTGTGAGGGGAAGGGATCAGGA	348	595	298	350	1	To_g20098	THAOC_18020	78	2353	None	9006	1569	44524	No_constitutive_exon_found_in_species
CCGCCGCGCGTTCCTGCACGTCGCCAACGGGCCGTTCGGGCTGGACGGAGGA	2165	2345	2395	2343	-1	To_g03220	THAOC_03262	264	3260	None	9006	1569	44524	No_constitutive_exon_found_in_species
TCTTTCAGGTTTCGCTCGCTCAGCAGAGTAATAACGGCCGTGCGGGGCAGGA	979	1381	929	981	1	To_g39453	THAOC_27708	134	3091	None	9006	1569	44524	No_constitutive_exon_found_in_species
GGGGTTCTGCTTTCGAACAACTTCGACAAGAAATACCAGCGGGTCGGAAGCG	1630	2466	2516	2464	-1	To_g45571	THAOC_31861	1630	3176	None	9006	1569	44524	No_constitutive_exon_found_in_species
TTGCTTCAGATTGTGCTAAGCAACTTTGCTGTTATATTTTGTGGGATCAGAA	2193	2377	2143	2195	1	To_g33786	THAOC_24448	1915	2377	None	9006	1569	44524	No_constitutive_exon_found_in_species
TCCTTCCCCGTGCAGCGTTATTAACGTTAGTTTTTTCGGGGTTGGGAAAGCG	2713	3219	3269	3217	-1	To_g18487	THAOC_16035	2713	3423	None	9006	1569	44524	No_constitutive_exon_found_in_species
TTTGCGATGCTCGGATCTCACCAAACCTACGTTACAGGGGGACAGCGGAGCG	2845	3510	3560	3508	-1	To_g03040	THAOC_02963	2845	3744	None	9006	1569	44524	No_constitutive_exon_found_in_species
ACGGTTCTTCGAGACTACCACCGTCGCCGTGGGAACTCGAAGGGGGCCAGGC	1765	2188	1715	1767	1	To_g48715	THAOC_35289	1164	2188	None	9006	1569	44524	No_constitutive_exon_found_in_species
ATAGTCCTAAGGCCGGATAACTTCATAGGGGATGTATTGGGGATGAATAGAT	2974	3088	3138	3086	-1	To_g40656	THAOC_28431	2974	3741	None	9006	1569	44524	No_constitutive_exon_found_in_species
GAGTACAACGGGGACGGCCGTACGGTCTACCGGGACAAGTCCGAAGGGAGGA	2248	2561	2611	2559	-1	To_g36273	THAOC_25848	1271	3576	None	9006	1569	44524	No_constitutive_exon_found_in_species
ATATGCTCCTGTAATGGACTCATTTGACTCACGGCAAACCCGGGGTGCAGCA	613	871	921	869	-1	To_g16917	THAOC_14361	105	3219	None	9006	1569	44524	No_constitutive_exon_found_in_species
TCAACCGAGAAGCACCCTGATAACCCAAACTTATTCCATGCCGATGGGAGAG	2393	2846	2896	2844	-1	To_g18507	THAOC_16075	2062	3526	None	9006	1569	44524	No_constitutive_exon_found_in_species
ACAATCAAGTCGAAACGGCGTGGGGCCGACGGGACATAATGGGGGGCAAGCA	2916	3705	2866	2918	1	To_g18572	THAOC_16218	2504	3705	None	9006	1569	44524	No_constitutive_exon_found_in_species
AGAGACCTTTTGGGTGCGCATCCTTGTGTTATGGCAATGATGGGCGACAGCG	1443	1539	1589	1537	-1	To_g04089	THAOC_04366	249	3569	None	9006	1569	44524	No_constitutive_exon_found_in_species
GATAGTATAATGCCCAATCCAATACCCGAAGTGGCTGGGGGCAATAATAGGA	660	1037	610	662	1	To_g38324	THAOC_27117	0	2611	None	9006	1569	44524	No_constitutive_exon_found_in_species
TAAGTTCAGGCATCACGTTACGACGCGTTTACGTTTGTGGGGTCGGATAGAT	1729	1925	1975	1923	-1	To_g04665	THAOC_05096	41	2943	None	9006	1569	44524	No_constitutive_exon_found_in_species
CATGACAATGCGCAAATATTAAGTCTGGGAGTCTGGACACGGGCGGCCAGGC	1722	2064	1672	1724	1	To_g01816	THAOC_01507	1530	3576	None	9006	1569	44524	No_constitutive_exon_found_in_species
ATAGCCCTACGGCCGCAGCACCTCATAGGGGATGTATTGGGGATGAATAGGT	1472	1571	1621	1569	-1	To_g38706	THAOC_27337	666	3097	None	9006	1569	44524	No_constitutive_exon_found_in_species
CCCCCGGGTACCAAATATTTCGGGCTAGGCTGAACTCAGGGGGGGTACAGAT	2110	2288	2060	2112	1	To_g02482	THAOC_02047	555	2288	None	9006	1569	44524	No_constitutive_exon_found_in_species
AAAGGATGTCAGAGAGGATGGAGCCATCCGATCATCGCCCGGGCAATGAGCC	2364	3150	3200	3148	-1	To_g19722	THAOC_17716	272	3638	None	9006	1569	44524	No_constitutive_exon_found_in_species
GCGCTCGTCCTTTGGGAGTGGCAACCGTCGTCGTCCGAGGGCGGCCGAAGCG	679	1520	1570	1518	-1	To_g19722	THAOC_17716	272	3638	None	9006	1569	44524	No_constitutive_exon_found_in_species
CCTTCACGGCAAATCCACTCTCACTACCGACACCCGTATGCGGGAGCCAGAG	2811	2969	3019	2967	-1	To_g18700	THAOC_16443	1419	3413	None	9006	1569	44524	No_constitutive_exon_found_in_species
GCACTGATTAGGTGGTATTACTAATGTTCGATCCCGACAAACCGGGTGAGTG	1419	2369	2419	2367	-1	To_g18700	THAOC_16443	1419	3413	None	9006	1569	44524	No_constitutive_exon_found_in_species
GGTTCTGGACGGCCGACGAGACTATCTGATCATTCGTTGAACGGGCCAAGGC	1695	1921	1645	1697	1	To_g46712	THAOC_32949	0	1921	None	9006	1569	44524	No_constitutive_exon_found_in_species
TGCGAGTCAGTTTCGCGCCCTCGAGAGAGCAACCTATTCCGGCTCGGGAGGA	3153	3385	3103	3155	1	To_g03786	THAOC_03958	0	3385	None	9006	1569	44524	No_constitutive_exon_found_in_species
AGCCGCCCCCCTGAACCGCGTGAGCAGCGACGGCGAGGCGGGAACGGCAGCG	3041	3359	2991	3043	1	To_g21342	THAOC_19279	1893	3719	None	9006	1569	44524	No_constitutive_exon_found_in_species
TGGCTCCTTCGGACTGGGGCGGCGCCATTTCGATCTCTGGGGTGTCAGAGGC	1586	2204	1536	1588	1	To_g50215	THAOC_36863	1352	2743	None	9006	1569	44524	No_constitutive_exon_found_in_species
AATCCCACTGCGGCATTGGTTACTATATAAATAGTTCCTTTGCAAGGGAGAC	2334	2464	2514	2462	-1	To_g01953	THAOC_01601	97	3610	None	9006	1569	44524	No_constitutive_exon_found_in_species
CGGCATCGCGCCTCGACTCCCTCGATCCCCCAAGTCGCATGCAGGGGTAGCG	2324	2783	2274	2326	1	To_g13855	THAOC_11956	2088	2783	None	9006	1569	44524	No_constitutive_exon_found_in_species
CATTTCACCAACAATAACCTCTCTCCTCAAGACTACTACTTCGGGAAAAGGG	1525	2189	1475	1527	1	To_g05636	THAOC_05842	382	2189	None	9006	1569	44524	No_constitutive_exon_found_in_species
GGCGCGTGCGAGCGCGAGCTGCCCGATGTCTCGTACCCAGCTGGGAACAGTG	2578	2690	2740	2688	-1	To_g10286	THAOC_09406	1898	3103	None	9006	1569	44524	No_constitutive_exon_found_in_species
TCCGACCTTCCTGTGCCTCCCGGGCAATGATAGCGGACGCATTGGGTGAGAG	1791	2421	1741	1793	1	To_g50027	THAOC_36722	812	3296	None	9006	1569	44524	No_constitutive_exon_found_in_species
TCGGGTTTCGCCCTCGACGGCCTCGACATCTCTGCGCGTGCTCGGGGGAGGC	764	992	1042	990	-1	To_g28634	THAOC_22479	16	1459	None	9006	1569	44524	No_constitutive_exon_found_in_species
CGGAGCGGAGGGTACCTTCCACTAATGTCATTGCTCTCCTCTGAGGGAAGAG	2432	2871	2921	2869	-1	To_g41324	THAOC_28847	116	3174	None	9006	1569	44524	No_constitutive_exon_found_in_species
TTTCGAAGTGTCTGCTTGCCTTCACATCATGGCGGAAGAGGAAGGGACAGGC	781	1386	1436	1384	-1	To_g04039	THAOC_04303	379	3044	None	9006	1569	44524	No_constitutive_exon_found_in_species
ACGAGTCAGGTGGCCGGAGCGACTACGGGAGTCTTAAAAAGGGTGTACAGAA	1532	2320	1482	1534	1	To_g10815	THAOC_09901	368	2320	None	9006	1569	44524	No_constitutive_exon_found_in_species
CGGATAACGGAGAACTTGCCGGCGGAACGGGGCGATGTGGGGCAGGATAGAC	533	863	483	535	1	To_g11952	THAOC_10662	131	1866	None	9006	1569	44524	No_constitutive_exon_found_in_species
TGGATATCGGCCGAGGACGTATACGACACGACACGGACAGACGCGGGCAGGT	949	1866	899	951	1	To_g11952	THAOC_10662	131	1866	None	9006	1569	44524	No_constitutive_exon_found_in_species
GTGCACTTGACTTTAGTAACTCTATGTGGGACTGAATCTTCGCGGGAAAGCT	2688	2837	2638	2690	1	To_g09482	THAOC_08802	2425	3481	None	9006	1569	44524	No_constitutive_exon_found_in_species
GCATGGGTACTCCCCGTCTGGAGTGACGACTGAGATCCATGAGGGATGAGGG	1330	1406	1456	1404	-1	To_g02861	THAOC_02650	1330	3007	None	9006	1569	44524	No_constitutive_exon_found_in_species
AAGCAAACCCAGCGAGCATTCACTACTCTTATTGTGCTTTTTCGGGAAAGCA	0	475	525	473	-1	To_g41553	THAOC_28982	0	2003	None	9006	1569	44524	No_constitutive_exon_found_in_species
AACTATAACCACTACTATGTACACCTATCACTTATATTTTGGGGGCACAGAT	1242	1364	1414	1362	-1	To_g00507	THAOC_00433	1242	1857	None	9006	1569	44524	No_constitutive_exon_found_in_species
TATGCCTCCACTCTTTATTCTAACCATCGCCGCCCTCCAACGGGGATAAGAA	471	1890	1940	1888	-1	To_g27718	THAOC_22195	471	2795	None	9006	1569	44524	No_constitutive_exon_found_in_species
ATTATTGTTCGCTGGTTTGCCTCTCGTTGGCATCATATGCTGGGATACAGCT	267	386	436	384	-1	To_g19598	THAOC_17608	267	3481	None	9006	1569	44524	No_constitutive_exon_found_in_species
CGAAGAAGACGACGCAGTGGTTTACACGCATATCTCGGTCAACCGGGCAGAA	1475	1847	1425	1477	1	To_g04202	THAOC_04506	79	1847	None	9006	1569	44524	No_constitutive_exon_found_in_species
GGGGGGGTCGGTGTGCACCTCGTCGAGGTGACGAACGGGATGAGGGCCAGGC	1799	2448	2498	2446	-1	To_g19178	THAOC_17149	1799	3535	None	9006	1569	44524	No_constitutive_exon_found_in_species
ATCCACAACGTAAAAGACTAAGCAGCCATGAGCTTCGACTTGGGAAAAAGGT	13	419	469	417	-1	To_g05777	THAOC_05953	13	2596	None	9006	1569	44524	No_constitutive_exon_found_in_species
GTAACGTGGGCGGGGGGCGCGGGGACGATGTGGTCCTCCCGGCGGGGCAGAG	1077	1602	1652	1600	-1	To_g37915	THAOC_26860	1077	3055	None	9006	1569	44524	No_constitutive_exon_found_in_species
GGCCACTGCAACGTTCCTCAGAGTCACGGATCTTTGGGTGAATGGGTGAGCA	32	323	373	321	-1	To_g49114	THAOC_35812	32	1469	None	9006	1569	44524	No_constitutive_exon_found_in_species
CGCGCGAGGAAGGCCTTCGGTGAGTTACTTCTGTTTGAGGATTCGGGAAGGG	279	1361	229	281	1	To_g47166	THAOC_33358	0	1926	None	9006	1569	44524	No_constitutive_exon_found_in_species
CCAACTACTTTGTTATCTCATTGTCATTCTTTCCTGTATGATGCGGGCAGTG	2650	2932	2982	2930	-1	To_g19792	THAOC_17767	138	3583	None	9006	1569	44524	No_constitutive_exon_found_in_species
TGCTGACGGGACGCAACGAATTTATCGGAATGGCCTCCAAGGGAACTCAGGG	1277	1875	1925	1873	-1	To_g20962	THAOC_18932	1277	3491	None	9006	1569	44524	No_constitutive_exon_found_in_species
TGTCTAACTTTATACCCTCCCTCGAACTCGAATCACTCGGACGGGAACAGGC	227	503	177	229	1	To_g40631	THAOC_28416	7	2347	None	9006	1569	44524	No_constitutive_exon_found_in_species
TAAGACTTTCGGTCAATTGTTTTAGTTGTCGTTCTCTCTATGGGCTAAAGCT	1526	1699	1476	1528	1	To_g40631	THAOC_28416	7	2347	None	9006	1569	44524	No_constitutive_exon_found_in_species
GAGTGCTTCTGATGTACTTCATAACGCCATTTCTCACAACTGGGGTCAAGGA	1027	1936	977	1029	1	To_g35360	THAOC_25247	641	1936	None	9006	1569	44524	No_constitutive_exon_found_in_species
CCCCAAAACACTGACCCCTGGATCTTCGCCGACTTTGCGGGAAATCGCAGCC	2650	2999	3049	2997	-1	To_g35360	THAOC_25248	2005	3347	None	9006	1569	44524	No_constitutive_exon_found_in_species
GACGACCGCCAGTAACTCTGTGTTGGACTATCGGAATCTTCACGGGAAAGCT	411	889	361	413	1	To_g25607	THAOC_21380	83	1325	None	9006	1569	44524	No_constitutive_exon_found_in_species
GAGGGTAAGAAACGAGGTACTTCGCAAACGCCAAGAACCTCGACGGGTAGAA	1824	2096	1774	1826	1	To_g25607	THAOC_21381	1367	2096	None	9006	1569	44524	No_constitutive_exon_found_in_species
TTCCCATTGTTTCTGCTACTGTGGCCCTAATGAAATCGCTCGGGGTGAAGCG	2028	2531	2581	2529	-1	To_g12647	THAOC_11060	2028	3294	None	9006	1569	44524	No_constitutive_exon_found_in_species
TGATACTTCTTGGCCACTACGATACCACTTACCTACCCCAGGGACCACAGCC	2583	2701	2533	2585	1	To_g13637	THAOC_11780	1474	3466	None	9006	1569	44524	No_constitutive_exon_found_in_species
GGACGCGCAAATCGTCGGGGGGACGTCCGCTCGTCGGGTCGCACGCGAAGCG	1281	1339	1231	1283	1	To_g02492	THAOC_02057	938	3228	None	9006	1569	44524	No_constitutive_exon_found_in_species
TTGTTGGGTTGATATTGTAATATTGTACGTTGCTCACAAAACATGGGCAGGT	171	1059	1109	1057	-1	To_g01793	THAOC_01489	171	1322	None	9006	1569	44524	No_constitutive_exon_found_in_species
CTCCACACAACGCACGACGAATGAAGTGATTGCTATTGGGGGGGGTGAAGGA	643	758	593	645	1	To_g24059	THAOC_20689	304	1449	None	9006	1569	44524	No_constitutive_exon_found_in_species
CAGGTCCTGCGCGTCGAGTTGTTTCTCGGGAAAGTGGGGAGCGGAAACAGTC	615	2252	565	617	1	To_g28120	THAOC_22300	229	2252	None	9006	1569	44524	No_constitutive_exon_found_in_species
ACTGACTGAGGGGAGAAGGGCCACGAGAAGCGGAACACTGCAGGGATCAGGG	849	976	1026	974	-1	To_g10587	THAOC_09718	553	1291	None	9006	1569	44524	No_constitutive_exon_found_in_species
GCGAACGAGGAGGGTTCCGTCTCCGAGGCGACGCTAACCGAATGGGCCAGCG	442	1006	392	444	1	To_g18752	THAOC_16523	63	1006	None	9006	1569	44524	No_constitutive_exon_found_in_species
ATCGCGATCATGTGACTCTAGCTAGATCCCTGGTCACAAGAAGGAGGGAGGA	2607	2958	3008	2956	-1	To_g46205	THAOC_32543	2607	3402	None	9006	1569	44524	No_constitutive_exon_found_in_species
TGACACACACATAAAAAAGATAACTGCGTTTGAAAAAATGGGGTAAGTAGGG	1185	1425	1475	1423	-1	To_g18395	THAOC_15869	142	2467	None	9006	1569	44524	No_constitutive_exon_found_in_species
ACTTCATGACACCATTGAATGAACAATGCCCGGGTCCTATTCTGGGAAAGGC	693	1104	1154	1102	-1	To_g03276	THAOC_03351	693	1609	None	9006	1569	44524	No_constitutive_exon_found_in_species
GTTCAATATTTTGCTAACAATGGACAAAGGACGTTGTCCTTCCAAGGGAGAT	624	1296	1346	1294	-1	To_g47545	THAOC_33756	624	3473	None	9006	1569	44524	No_constitutive_exon_found_in_species
GGCGGCGCGTTTCTGCATATGTTTGACGGGGCTCGCGACAGGGTCGATAGGC	860	1694	1744	1692	-1	To_g08689	THAOC_08257	0	3179	None	9006	1569	44524	No_constitutive_exon_found_in_species
CGGCACTTGTCCCCCGGCGGGGTGCGTGGACCTCGACGGGGGGGCGGGAGAC	2592	2918	2968	2916	-1	To_g34896	THAOC_24973	2107	3442	None	9006	1569	44524	No_constitutive_exon_found_in_species
AACGACGGTCACGGCAACAGCGTCAACGATTCCTCAAAAAGAGGGACAAGGC	2759	3442	2709	2761	1	To_g07325	THAOC_07149	1508	3442	None	9006	1569	44524	No_constitutive_exon_found_in_species
GGAGGAGTTCGCGCGCAGGGGGGTCGCGTCGCTCCCTCCCCGGGAACCAGGG	466	1138	416	468	1	To_g20738	THAOC_18651	165	1138	None	9006	1569	44524	No_constitutive_exon_found_in_species
GATGCACTTACAGCCACAACTAATCTTAGGGAGTAGCGAGGGAGGCCGAGGT	3002	3147	3197	3145	-1	To_g20738	THAOC_18652	1278	3280	None	9006	1569	44524	No_constitutive_exon_found_in_species
TTCCAATCTTGCCGTTGTTGGCTGCGCTCCCCCCGGGGCGCGAAAAAAAGGC	2443	2659	2709	2657	-1	To_g10905	THAOC_09977	2443	3199	None	9006	1569	44524	No_constitutive_exon_found_in_species
GACAACGAGCATCGAGGATATCACCGAGAATGAGCACAATCGGGATATAGCC	997	2506	2556	2504	-1	To_g00998	THAOC_00818	0	3144	None	9006	1569	44524	No_constitutive_exon_found_in_species
GACTCCCCGCGATCGCTACAACCTCTATTTCATCATGGGACGACGTGAAGGC	801	948	751	803	1	To_g09927	THAOC_09128	29	2773	None	9006	1569	44524	No_constitutive_exon_found_in_species
ACCAAACTCTCGCCAGCGGAGAAGAAGGATCGGAGAAGACTGAGGGATAGGG	2095	2329	2045	2097	1	To_g07466	THAOC_07251	1457	3335	None	9006	1569	44524	No_constitutive_exon_found_in_species
CTACTTGATGCACTGACGGCTGCGCTACTATTTTTGGGCCAACTGAATAGCC	1882	2160	2210	2158	-1	To_g17887	THAOC_15273	703	3260	None	9006	1569	44524	No_constitutive_exon_found_in_species
GTGGTCGATGAGGAAGCAGTGGCAGAATCGGACAAGACGGGGGGGCGGAGGC	1585	2563	2613	2561	-1	To_g04490	THAOC_04868	1585	2942	None	9006	1569	44524	No_constitutive_exon_found_in_species
TCGAGGCCCAGGTCGCAGAGGCGAGGAGGGACGCCGAGGCCGGGGGACAGGA	1791	2182	1741	1793	1	To_g04042	THAOC_04307	252	2622	None	9006	1569	44524	No_constitutive_exon_found_in_species
TCGCAATCTACCTTGTTCTGTGGTTCTATCTTATTGGTATGGGCATACAGCG	1830	1927	1977	1925	-1	To_g40281	THAOC_28218	1500	2614	None	9006	1569	44524	No_constitutive_exon_found_in_species
ATATCTCTGAGCGGCGAAGCGGAATTGCAAGACGAACCCTCGCGGGACAGGG	2460	2953	3003	2951	-1	To_g11790	THAOC_10581	1857	3312	None	9006	1569	44524	No_constitutive_exon_found_in_species
AAAGATGACTGGGGCGCGCCTAATTCATACCCGCGGAGGGGGGACCACAGTT	878	2999	828	880	1	To_g36150	THAOC_25751	528	2999	None	9006	1569	44524	No_constitutive_exon_found_in_species
TCATCACCAGCCTATTGGATATGTAATGACCAATCGAAATGACTGGGTAGGA	1491	1808	1441	1493	1	To_g00526	THAOC_00448	1007	3146	None	9006	1569	44524	No_constitutive_exon_found_in_species
TACTCTCTCTTTGCGGCCTCACTGCACTGCGTGCTCTTGGGGGAGGATAGTT	3028	3385	2978	3030	1	To_g00733	THAOC_00614	2234	3385	None	9006	1569	44524	No_constitutive_exon_found_in_species
AGTCAAAGTCAGTGTTTTGCTGAAAAAAACGTGGCAACACTGGGCAACAGGT	789	1769	739	791	1	To_g17806	THAOC_15204	399	1769	None	9006	1569	44524	No_constitutive_exon_found_in_species
GGCACTGGAACGAGCATGATAGACGCGGAGCCTTGCTTTTGGGGGTACAGAA	1302	1444	1252	1304	1	To_g50706	THAOC_37222	185	1444	None	9006	1569	44524	No_constitutive_exon_found_in_species
GGGTGTCGGGAGGCACACCGGCAGGTCGAGCAAAGCTCGAGGGCGGGCAGGT	2120	2356	2406	2354	-1	To_g03619	THAOC_03783	1975	3312	None	9006	1569	44524	No_constitutive_exon_found_in_species
CACTGTGTGGACTGCTGGCGAAATTGATGCGACCCATCTGAGCTGGGCAGAA	2222	2859	2909	2857	-1	To_g09696	THAOC_08950	2222	3059	None	9006	1569	44524	No_constitutive_exon_found_in_species
GGAGTTGCCACCATCGTTGGGGAGAAGAGGAGTGTGGGTGAAGAGGCTAGCT	2612	2978	2562	2614	1	To_g05617	THAOC_05826	0	2978	None	9006	1569	44524	No_constitutive_exon_found_in_species
GTAGTCGATTCAAAACGGACGCTAACGATGAATCTTACCCACATAGGGAGCC	2159	2222	2272	2220	-1	To_g21239	THAOC_19183	1745	2498	None	9006	1569	44524	No_constitutive_exon_found_in_species
ACTCCCGTTGTATCCACCAACACCATCTTTGGGGCTTGGGGGATCGACAGCA	1266	1578	1216	1268	1	To_g13001	THAOC_11327	930	3258	None	9006	1569	44524	No_constitutive_exon_found_in_species
TCATGGCCGTCGTGACCATCATCGTGTTCATCGCCTCGTCGTCGGGGCAGAC	2455	3075	3125	3073	-1	To_g08786	THAOC_08334	156	3328	None	9006	1569	44524	No_constitutive_exon_found_in_species
CCCGAGACGGCTGGGGACGTGGGGGGGGGGCGAGCGGAGGAAAACGGGAGAA	1071	1264	1314	1262	-1	To_g34544	THAOC_24810	1071	2445	None	9006	1569	44524	No_constitutive_exon_found_in_species
GACTTTTTCCGGCACTCCCCGACCGACACTCCTTGACGATGAGTGGGCAGCT	1337	1891	1941	1889	-1	To_g19243	THAOC_17237	1337	3105	None	9006	1569	44524	No_constitutive_exon_found_in_species
TCGGCGGCCAACTCGGACTTCTTAATTATTGCAACGCCCGGGAACAACAGTC	1604	1747	1554	1606	1	To_g19265	THAOC_17268	787	2808	None	9006	1569	44524	No_constitutive_exon_found_in_species
AGGAACAGCTTCCTCAGGCTCTGGTTGTACTCGAGGGCGGGGATCAATAGGT	1765	2048	1715	1767	1	To_g34060	THAOC_24585	0	2838	None	9006	1569	44524	No_constitutive_exon_found_in_species
GAATCCTCGTGGATGCAGACCTCGCCGTCATGTGTGTCCGCGAGGGATAGGC	2511	2838	2461	2513	1	To_g34060	THAOC_24585	0	2838	None	9006	1569	44524	No_constitutive_exon_found_in_species
CCGATATCCCCTCTTTCCCTGTCCTCTTCTCTCTCTTCTGGGGGGGCGAGAG	2499	2597	2647	2595	-1	To_g17042	THAOC_14460	1719	2944	None	9006	1569	44524	No_constitutive_exon_found_in_species
AACTACTAATAATTATCTAATGGAAGATGACCAGATTGCTGAAGGGACAGCC	2695	2929	2645	2697	1	To_g46013	THAOC_32371	2081	2929	None	9006	1569	44524	No_constitutive_exon_found_in_species
TAGGTAAAGGATGGAAGAGTCGATGCCGCGGTGAACTTCCCTGCGGGGAGCA	1469	1582	1632	1580	-1	To_g15849	THAOC_13587	249	2867	None	9006	1569	44524	No_constitutive_exon_found_in_species
CGGGAAGGAGAGGCTGAGCCCTCAAGACCTGGAAACTTTGAGGGAGATAGGG	838	1130	788	840	1	To_g00433	THAOC_00372	0	1765	None	9006	1569	44524	No_constitutive_exon_found_in_species
CTTCGACATCTCAGGCTTTATCATTGTCACCATGATATGTGTGGGACCAGTT	1049	1130	1180	1128	-1	To_g00748	THAOC_00631	1049	2661	None	9006	1569	44524	No_constitutive_exon_found_in_species
GTTGATGTTCGAGAGAATCCAGTATGTTAATATTGATGCCACTGGGGCAGGC	275	654	704	652	-1	To_g05856	THAOC_06015	275	1062	None	9006	1569	44524	No_constitutive_exon_found_in_species
AAGTTAAACTCACTCTTGCTCAATGATAATTACTCGCGTCAACCGGGTAGTA	1988	2082	2132	2080	-1	To_g49333	THAOC_36111	899	3332	None	9006	1569	44524	No_constitutive_exon_found_in_species
GTGATGCTGACGCACCTCTTTTTTTTTCTCTGACCGACAGGGTAAGGTAGAG	421	786	371	423	1	To_g06805	THAOC_06704	252	3241	None	9006	1569	44524	No_constitutive_exon_found_in_species
GCCCTGCAGCGGCCGAGGCACTTCATAGGGGATGTATTGGGGATGAATAGAT	357	464	307	359	1	To_g12473	THAOC_10955	38	884	None	9006	1569	44524	No_constitutive_exon_found_in_species
GCGCGAGAGCCGGGGTGGTGACGGGGGAGGGGACGGGGACGGGGGCATAGCC	531	2166	481	533	1	To_g19309	THAOC_17334	0	2166	None	9006	1569	44524	No_constitutive_exon_found_in_species
GAGCGGACGGTGCAGGCTCTGATCCGCGACGGCGAGGGGAGGGTGGACAGGT	1082	1354	1404	1352	-1	To_g19282	THAOC_17295	689	3093	None	9006	1569	44524	No_constitutive_exon_found_in_species
CGTCGGACCATCCCGTCGCACGTCCGTCCGTCGGCGTGAGGACGGGTCAGGG	1619	2042	2092	2040	-1	To_g40150	THAOC_28130	1193	3020	None	9006	1569	44524	No_constitutive_exon_found_in_species
AGTTGAAGATGTACCATGACACAGAGTCGTCTCCACGGATGGGAGCATAGGG	2002	2301	2351	2299	-1	To_g44141	THAOC_30490	2002	2573	None	9006	1569	44524	No_constitutive_exon_found_in_species
CACTGCGGCAGAAGGTAACGACGGTACTTTTCTCGCCGAGGGAAGCTCAGTG	1136	1741	1791	1739	-1	To_g35720	THAOC_25472	160	2961	None	9006	1569	44524	No_constitutive_exon_found_in_species
TTTCGCGTACGAACCGCCGGGATGTATTTTCTCAACGGGTAGGAAAATAGGA	126	477	527	475	-1	To_g02449	THAOC_02010	126	2291	None	9006	1569	44524	No_constitutive_exon_found_in_species
GTCGCATTTCAGCTACTTACCGAGTCCCGGAAACTGAGCCCAACAGGGAGAC	2345	2564	2614	2562	-1	To_g35067	THAOC_25059	1218	2736	None	9006	1569	44524	No_constitutive_exon_found_in_species
CGATGAAATGATGGGAGGAGTCCAGTTCAACGTCGAGGGCAAGAGACTAGGA	2107	2416	2057	2109	1	To_g03724	THAOC_03897	1126	2416	None	9006	1569	44524	No_constitutive_exon_found_in_species
TACGGCGACAGCGGGCTGAACTTGCTGTGATTGCTGTGTCCGTGGGGCAGAC	1692	2035	1642	1694	1	To_g48484	THAOC_34951	1105	2035	None	9006	1569	44524	No_constitutive_exon_found_in_species
ATAACATACAGCTAGTCATACGACAAAGCGTGGCGTGGAGAGGGACAGAGGG	2181	2337	2131	2183	1	To_g26556	THAOC_21728	0	3046	None	9006	1569	44524	No_constitutive_exon_found_in_species
AAAGAGAGGGACGGGAAGAGAGTCCCGTTCGGTCACGTCGCGGGGGCGAGCG	2250	2570	2620	2568	-1	To_g42792	THAOC_29745	1585	2915	None	9006	1569	44524	No_constitutive_exon_found_in_species
TCGTCCGTCACTAGTCTACTAGTCAGCTCATATCTTCTCCACGGGTACAGTC	2484	2644	2434	2486	1	To_g02391	THAOC_01964	1316	3029	None	9006	1569	44524	No_constitutive_exon_found_in_species
TTGTCGTCTCCTCCAGTTTTCGTCTCTAACTGAATTGGCTTTGGGAGCAGAA	2896	3042	3092	3040	-1	To_g00589	THAOC_00502	2211	3147	None	9006	1569	44524	No_constitutive_exon_found_in_species
CGTGTACAACAAGAAGCCTTTGATGAATTTTTAAGAGGGGAAGCAAATAGAA	11	437	487	435	-1	To_g39222	THAOC_27594	11	1125	None	9006	1569	44524	No_constitutive_exon_found_in_species
GGTTCGATCGATGCACTCTACCACCTTGGAGTTGCGTATTACCGTGGGAGGG	1560	1869	1919	1867	-1	To_g00671	THAOC_00564	1560	2489	None	9006	1569	44524	No_constitutive_exon_found_in_species
GTGCAAGCTCTTCTGCACTGACATGCATAATCGAAAACATGAAGTGGGAGGC	2444	3131	2394	2446	1	To_g08169	THAOC_07868	1841	3131	None	9006	1569	44524	No_constitutive_exon_found_in_species
AAAGATCGACGGGAAGGGGTATTCTTCCACGCCCTCCGCGATATCGGGAGCA	2507	3075	2457	2509	1	To_g47364	THAOC_33554	1562	3075	None	9006	1569	44524	No_constitutive_exon_found_in_species
CGCCGGGTGAGTGGGCCGATTTTCGGGGAGTGCGCATCGGGAGAAGGAAGGG	2413	2820	2870	2818	-1	To_g19769	THAOC_17755	692	3055	None	9006	1569	44524	No_constitutive_exon_found_in_species
TCGAGAGGGCCAGCAGGGCCGTAGGCAATGAGGATGGCCCGCATGGGAAGAG	1304	2198	1254	1306	1	To_g38612	THAOC_27271	1128	2198	None	9006	1569	44524	No_constitutive_exon_found_in_species
GGCGAGGTTTCGCTAACATCCGATTTTCTGTTCCAAACCTGGCGGGACAGGT	639	1636	589	641	1	To_g05194	THAOC_05536	0	1636	None	9006	1569	44524	No_constitutive_exon_found_in_species
CGGGCAGCAGCGCGGAAATTGACGCGATCGCAGAGACGACACGGGCGAAGAC	2281	2706	2756	2704	-1	To_g31221	THAOC_23315	2281	3167	None	9006	1569	44524	No_constitutive_exon_found_in_species
GGTAGGTCCGACGGTGGGAGGCGGCGGCATGATTCCTCGGACGACGGGAGCT	1233	1775	1183	1235	1	To_g39799	THAOC_27896	449	2115	None	9006	1569	44524	No_constitutive_exon_found_in_species
CCAGACCCGTCGTCGTCGACGAACCCTTTCCTCGAGGGGCTGATGGGGAGCG	0	499	549	497	-1	To_g48046	THAOC_34211	0	2195	None	9006	1569	44524	No_constitutive_exon_found_in_species
CCAATTCATCAAAAGCCTCACACTGGATAATTGCTTTGATGACGGGATAGAC	907	1590	857	909	1	To_g49734	THAOC_36483	0	1590	None	9006	1569	44524	No_constitutive_exon_found_in_species
CGCGTGTCGAGACGACGGCGGCGTCTCAGAAGACACTTGGAGGGCTGCAGCG	67	589	639	587	-1	To_g13342	THAOC_11598	67	1031	None	9006	1569	44524	No_constitutive_exon_found_in_species
TTCATCGCTTCCTGACATCCTTGCCGCGGCTCCTAGCGCTTATCGGGGAGGA	1531	1747	1797	1745	-1	To_g01681	THAOC_01394	1531	3101	None	9006	1569	44524	No_constitutive_exon_found_in_species
GAAAACGGAGTTTCACCTACCTTCATTCCCCCAACTGTACTGAAGGGCAGGT	2206	2502	2156	2208	1	To_g12148	THAOC_10748	0	2502	None	9006	1569	44524	No_constitutive_exon_found_in_species
GCTCACGGCCTTTGCAGTAAGAGTGACGAATGACGGTGTGGGGGTCTAAGCG	2373	3046	2323	2375	1	To_g02341	THAOC_01918	1033	3046	None	9006	1569	44524	No_constitutive_exon_found_in_species
CTTCTTCGCCGGTCCTTGATGACGATGACGTAACGACGGAGGGGGCGAAGGC	883	1180	833	885	1	To_g03014	THAOC_02921	58	2432	None	9006	1569	44524	No_constitutive_exon_found_in_species
GTAAGGCTGTAGAATCAACTCGACAACCTGCAGTCTAATATGTGGGCAAGGT	926	1022	1072	1020	-1	To_g15215	THAOC_12758	926	2142	None	9006	1569	44524	No_constitutive_exon_found_in_species
GATGGTTTGTCATGGCTGTAACCTTGCCTCGTTTCAACGGGGAATGATAGGC	1862	2421	2471	2419	-1	To_g20403	THAOC_18282	1862	2971	None	9006	1569	44524	No_constitutive_exon_found_in_species
TATGTAAAAACATCACGACCTTATGATCTATCTGCTGCTCAATGGGGCAGAC	1437	2128	2178	2126	-1	To_g15853	THAOC_13597	82	2946	None	9006	1569	44524	No_constitutive_exon_found_in_species
TGGAGGACGAGGAGGAACCAGAGAAAAGGGCTGAAGGCGCGGGGGACCAGTG	661	752	611	663	1	To_g00179	THAOC_00175	140	1476	None	9006	1569	44524	No_constitutive_exon_found_in_species
GAAGCCTGGTAGATTGTGCTCATCCCCAAAGGTTCTTCGGGGGACTACAGGG	794	1476	744	796	1	To_g00179	THAOC_00175	140	1476	None	9006	1569	44524	No_constitutive_exon_found_in_species
CTAGCCGTGTGCAGGATGGCAAGGGTTAACCGACCCAGGGGAGCCCAAAGGG	2313	2532	2263	2315	1	To_g00179	THAOC_00176	1549	2532	None	9006	1569	44524	No_constitutive_exon_found_in_species
TCCTTCGGCGTCGCCTTGAGGTCCAAAGATATCTAGGGTACAATAGATAGAG	1988	2360	2410	2358	-1	To_g17491	THAOC_14910	1988	2651	None	9006	1569	44524	No_constitutive_exon_found_in_species
AGCTAGTAGCTAGCATCTCTTGCCAGTGCTTTGCTTTTACACGGGCGCAGAC	533	816	483	535	1	To_g16849	THAOC_14306	0	3096	None	9006	1569	44524	No_constitutive_exon_found_in_species
AAATCACAGGCATCATTACCTCTTCTCCGGCCCTTCTCCCAGGGGACTAGAC	1525	2437	2487	2435	-1	To_g19434	THAOC_17459	1525	3036	None	9006	1569	44524	No_constitutive_exon_found_in_species
CCAATTTTGATTCCGACATGTTGTTGTTGTTCTATAAATAACGGGGGCAGAA	0	311	361	309	-1	To_g03939	THAOC_04167	0	1115	None	9006	1569	44524	No_constitutive_exon_found_in_species
GGTCTCGCGCTTCTCGAGGACGGCGGACGGCGACGGCGGGGGGGGACGAGCG	1362	1885	1312	1364	1	To_g20662	THAOC_18568	653	2823	None	9006	1569	44524	No_constitutive_exon_found_in_species
TCCGGGCCAAACATGGTACACCCCTTACATAATTGATCACGGGAACCCAGGT	1381	1680	1331	1383	1	To_g19124	THAOC_17056	8	2365	None	9006	1569	44524	No_constitutive_exon_found_in_species
CATGCTGCATAGATAAAGTAAACTTGATCTTGGGTGTACGAGGGTAAAAGTT	1555	1587	1637	1585	-1	To_g08508	THAOC_08126	465	2334	None	9006	1569	44524	No_constitutive_exon_found_in_species
TGAGGTGGCCATATGTGTTCATGATGTTTCTCCACTGCCTATGGGTATAGGA	1155	1468	1518	1466	-1	To_g08508	THAOC_08126	465	2334	None	9006	1569	44524	No_constitutive_exon_found_in_species
CGTTGTTTCTCTTGGCCAACGCTTCCCCAGGCGCATCGACACGAGGGAAGAA	854	1073	804	856	1	To_g03552	THAOC_03717	546	2748	None	9006	1569	44524	No_constitutive_exon_found_in_species
TACTGTAGCGATCTCGCGCGGGCGTGAGGGTCGGAGGGGAGAGTCGGCAGGA	2010	2486	2536	2484	-1	To_g06578	THAOC_06528	1122	2935	None	9006	1569	44524	No_constitutive_exon_found_in_species
AGGGCGTGAATTTCTGCTCACGGCTGCTCTAGCGTTGGGACAGGCACAAGAG	1417	2008	1367	1419	1	To_g07498	THAOC_07291	44	2736	None	9006	1569	44524	No_constitutive_exon_found_in_species
CAAGTCATCTTTTCAGTTGTTCGAAGACAATGTACGTCGGGGCGCTGAAGGT	1545	1936	1495	1547	1	To_g46723	THAOC_32970	589	1936	None	9006	1569	44524	No_constitutive_exon_found_in_species
AGTAGCTGAGTACTTGCCAAGCCGGTTTCCCTTGGGTACTTGGGGGATAGCT	2369	2601	2651	2599	-1	To_g46876	THAOC_33096	2369	3015	None	9006	1569	44524	No_constitutive_exon_found_in_species
CTGCCAGTCGGAATCCCCACCCTCTCGATCATCCTGGCCACGTCAGGGAGCT	1617	1894	1567	1619	1	To_g19078	THAOC_16991	1206	2877	None	9006	1569	44524	No_constitutive_exon_found_in_species
CGACGGGGCGCTGCGGAAGTGATGCAGTTTACACACGCCGAATCGGGGAGGA	1433	1585	1635	1583	-1	To_g15358	THAOC_12906	225	1877	None	9006	1569	44524	No_constitutive_exon_found_in_species
GGGCCGCGCACGTGGCACTACTCGTGCGCGGCGAACTGACGGGGCCACAGGC	2272	2545	2222	2274	1	To_g19551	THAOC_17568	1986	3037	None	9006	1569	44524	No_constitutive_exon_found_in_species
TCATTATGCAGTCCCGCAGGCACGTCCTCCCCCTCGCGCGGGGGTTGTAGGT	339	878	289	341	1	To_g27037	THAOC_21923	130	1734	None	9006	1569	44524	No_constitutive_exon_found_in_species
CTGGAGGTGCCTGAGCCGGAACGGCGTGGCGCTCGTGCTCCGGGGGACAGTC	1853	2212	2262	2210	-1	To_g20834	THAOC_18775	1853	2821	None	9006	1569	44524	No_constitutive_exon_found_in_species
GGGGAGGGGGGGCGGAGGACGTGTCGGGGGAGCGGGACGGGAGCGACGAGGA	1641	1938	1988	1936	-1	To_g45005	THAOC_31244	986	2871	None	9006	1569	44524	No_constitutive_exon_found_in_species
TTCTCCTGCCTCGATTTCTGGTTTGGTGAGCACATCTGCGGGATAATCAGGC	959	1141	909	961	1	To_g19167	THAOC_17132	398	3004	None	9006	1569	44524	No_constitutive_exon_found_in_species
AAGGAGGTGTAGATGGTCCCCGATGGACACGCGGCGCTGCAGGGACTTAGTT	1877	2017	1827	1879	1	To_g18814	THAOC_16626	1067	2724	None	9006	1569	44524	No_constitutive_exon_found_in_species
ATAGCCCTACGGCCGCAGCACTTCAAAGGGGATGTATTGGGGATGAATAGGT	2081	2180	2031	2083	1	To_g18814	THAOC_16626	1067	2724	None	9006	1569	44524	No_constitutive_exon_found_in_species
ATAGCTCTACGGCCGCAGCACTTCAAAGGGGATGTATTGGGGATGAATAGGT	2662	2724	2612	2664	1	To_g18814	THAOC_16626	1067	2724	None	9006	1569	44524	No_constitutive_exon_found_in_species
AGGTCGTTGGTTCCTGCCCTGACTGCTTTTATTTTGCTGGGCAAATACAGGG	895	955	1005	953	-1	To_g04750	THAOC_05197	79	2903	None	9006	1569	44524	No_constitutive_exon_found_in_species
TGAGATTCATGAGCCCCTGTTGCCTCGTTTCAAATTGTTTGGGGGATGAGTC	1626	2049	2099	2047	-1	To_g06832	THAOC_06725	0	2354	None	9006	1569	44524	No_constitutive_exon_found_in_species
GAGCCCCCCCGGGGGCGTCCTCCTGAGGGGGTCCGCCGGGGTGCGGCAAGAC	255	1365	1415	1363	-1	To_g35190	THAOC_25142	255	1883	None	9006	1569	44524	No_constitutive_exon_found_in_species
GCGAGGGACGACTTGATCTCCCCGGCGGTGTCCGCCGCCGGAGGGGGTAGGT	2275	2740	2790	2738	-1	To_g35190	THAOC_25143	1932	3026	None	9006	1569	44524	No_constitutive_exon_found_in_species
GGCTGGCCCACTTGAGGGAGTTGTACGACCTGCGTCTTGAGAAGGGGCAGGG	1096	1213	1046	1098	1	To_g20543	THAOC_18430	59	2279	None	9006	1569	44524	No_constitutive_exon_found_in_species
TTTCAGCTGTGCAGTCACGACTGACCACCTTGTCTCAAAAACGGGCGTAGAA	794	1334	744	796	1	To_g20358	THAOC_18251	378	1524	None	9006	1569	44524	No_constitutive_exon_found_in_species
CACTGAATAGATTCCTCTCAACTACAACTTACTCACTCAAGGGGTCGAAGAT	1414	1594	1644	1592	-1	To_g02298	THAOC_01887	580	2572	None	9006	1569	44524	No_constitutive_exon_found_in_species
GACCTCGGAAGACCTCATTGACTCTAGAACCGTCTACGGCTGGGTACGAGTC	1578	1777	1528	1580	1	To_g00473	THAOC_00406	311	1777	None	9006	1569	44524	No_constitutive_exon_found_in_species
CTCCTTTGAAAGGCTGAAATCCTGAGGATTCTTCACCTTCAAGGGAATAGAA	2857	2995	2807	2859	1	To_g48643	THAOC_35205	2011	2995	None	9006	1569	44524	No_constitutive_exon_found_in_species
GGATCCCCCCCGTGTTCTAAAAGGATGAGCTGGGGCGCGGGCGGACGCAGCG	954	1281	1331	1279	-1	To_g06888	THAOC_06769	614	1501	None	9006	1569	44524	No_constitutive_exon_found_in_species
GATGACGGAGCGGTTGTTCCCACGCCTGTTGGGGCTTCAAGGGACGACAGGC	1159	1212	1262	1210	-1	To_g05182	THAOC_05526	209	2682	None	9006	1569	44524	No_constitutive_exon_found_in_species
TGATTGTTGGTGTCATTGGCCGGTGGCGCTGTTCACACAGAGAACGGGAGCA	577	1931	527	579	1	To_g45286	THAOC_31567	56	1931	None	9006	1569	44524	No_constitutive_exon_found_in_species
AGCCGGGGTCGATAGCGCAGATCTCTCTACTAGCCGCCGGGGACGGAAAGCT	149	357	407	355	-1	To_g02367	THAOC_01942	149	2837	None	9006	1569	44524	No_constitutive_exon_found_in_species
TAAAGAGCGATGGTGCCCCAGCATAAACTCTGAAAACGCTGTGGGCCGAGGG	643	1105	1155	1103	-1	To_g38292	THAOC_27100	643	1711	None	9006	1569	44524	No_constitutive_exon_found_in_species
GTCAACGAGTCGCATCGCTCCTCTCCGATCAAGGGAGTTCGGGGCCCGAGAT	10	253	303	251	-1	To_g04249	THAOC_04559	10	1454	None	9006	1569	44524	No_constitutive_exon_found_in_species
TGAGGTGTCCACATGTGTTTGTGGTGTTTCTTCACTGCCTATGGGTATAGGA	622	835	572	624	1	To_g48642	THAOC_35203	394	835	None	9006	1569	44524	No_constitutive_exon_found_in_species
TCCTACAGCGCGCGGGTCACACAGGAAAAAAGTTCATCGGGGATGAATAGGT	290	571	621	569	-1	To_g12028	THAOC_10691	290	1543	None	9006	1569	44524	No_constitutive_exon_found_in_species
TCCCACGAAGTCCAATCGCCATTCTCACGAACCGTATCTAGCTAGGGTAGCT	0	326	376	324	-1	To_g14333	THAOC_12222	0	2896	None	9006	1569	44524	No_constitutive_exon_found_in_species
CTTTGAGGCCAAGGGCGTGTTGCACACCGTCCGATGCCTCCTGACGGGAGCC	1894	2432	1844	1896	1	To_g12939	THAOC_11269	56	2432	None	9006	1569	44524	No_constitutive_exon_found_in_species
AAAAGAAGCGCAAGTCTCAGCGCAAGCGCGGGTGACCTCGGGTGACACAGGC	2130	2868	2080	2132	1	To_g09047	THAOC_08513	1014	2868	None	9006	1569	44524	No_constitutive_exon_found_in_species
ACCGGGGACGGCGACGGGGACGGTGGCGGGGGACGGGGACGGCTGTGAAGAC	1584	1875	1534	1586	1	To_g22257	THAOC_19766	1059	2884	None	9006	1569	44524	No_constitutive_exon_found_in_species
CTTGGTGGCCGTGATGGCTTGGGCGCCTTGGGCAGAGGACGTGGGATTAGGG	2074	2360	2410	2358	-1	To_g47084	THAOC_33283	2074	2530	None	9006	1569	44524	No_constitutive_exon_found_in_species
CGGCCGAGGCGGTGCTCATGTCGTGCCACTCGGCCGACGCGCTGCGGGAGGA	1595	2814	1545	1597	1	To_g34346	THAOC_24714	1210	2814	None	9006	1569	44524	No_constitutive_exon_found_in_species
ATGTACCCCTTACCAACTCTGATACATTCATTTCACGGGCAGAACGACAGGA	333	1097	1147	1095	-1	To_g23594	THAOC_20483	0	2145	None	9006	1569	44524	No_constitutive_exon_found_in_species
GACATTCTCACATACCTTGTCTTTGCAATGCAATCGTTGTGGGTGAGAAGGG	976	1103	926	978	1	To_g11138	THAOC_10163	568	1468	None	9006	1569	44524	No_constitutive_exon_found_in_species
TGCCGAGGTACGCAAGTCCACTCCTCTTTCAGGCGGGCGACGGGGTATAGTC	943	1465	1515	1463	-1	To_g39801	THAOC_27898	943	2032	None	9006	1569	44524	No_constitutive_exon_found_in_species
GATGAGGTCGACGAACGCTCGTCTGTCCGCCACAAGGGCGAGGATCAAAGTC	416	837	887	835	-1	To_g36041	THAOC_25683	416	2541	None	9006	1569	44524	No_constitutive_exon_found_in_species
GTCGAGGACGACGACAACATATGGAGGGGACTTGCACGGGCAAGTTGAAGTC	767	969	1019	967	-1	To_g09822	THAOC_09040	767	2362	None	9006	1569	44524	No_constitutive_exon_found_in_species
TGGCCGAGGCTCGCGCCTCACACGCAGTAAGTATTCGTTGGGAGGGGCAGGG	75	627	677	625	-1	To_g38869	THAOC_27423	75	940	None	9006	1569	44524	No_constitutive_exon_found_in_species
GAGATATAACTTCTAATTGACGTGGTCTTCGCTTGCTCCCCGGGGGGGAGGG	1097	1302	1047	1099	1	To_g14907	THAOC_12519	0	1302	None	9006	1569	44524	No_constitutive_exon_found_in_species
ACTCGTGAGACGGCGGCGACGATTCACTGGGACTTTTGCTGGGCGCTGAGGT	39	537	587	535	-1	To_g42452	THAOC_29521	39	2521	None	9006	1569	44524	No_constitutive_exon_found_in_species
GCACAGAGCTCGTAAACATAATGATCTTAAATACCGCGCACTGAGGGAAGCT	714	874	664	716	1	To_g29539	THAOC_22748	319	874	None	9006	1569	44524	No_constitutive_exon_found_in_species
TCTTGTGTTTCGGGTGTTTCTCGGCACACCCTGGATATCTCGGGATGTAGAC	1839	2019	1789	1841	1	To_g15456	THAOC_13068	823	2019	None	9006	1569	44524	No_constitutive_exon_found_in_species
GGGAGGTATCGATAGAGGTGTTGTACACCCGCTCCTGCTGACCTGGGAAGGC	28	298	348	296	-1	To_g36496	THAOC_26014	28	1481	None	9006	1569	44524	No_constitutive_exon_found_in_species
TGTTGTTACAACCCGACTGGTCCCAACCATTTTAACGTGCCCCGGGAAAGGC	646	698	748	696	-1	To_g45191	THAOC_31474	0	1155	None	9006	1569	44524	No_constitutive_exon_found_in_species
CTCTACTTCAACATGCAATGATGTAATAACTCGCGGATGTGATGGGGCAGGC	1355	1846	1896	1844	-1	To_g08457	THAOC_08082	1355	2379	None	9006	1569	44524	No_constitutive_exon_found_in_species
CCGCCTGACTTGTTCATCACAACTTGACAGCATCAAGGTCGCTCGGGAAGCT	1607	1700	1750	1698	-1	To_g44841	THAOC_31020	1270	1997	None	9006	1569	44524	No_constitutive_exon_found_in_species
GCACTGTTCGAGACCGAAGTAGCGGCTTCTGTCGACCGTATGGGGTGTAGTG	1270	1674	1220	1272	1	To_g36436	THAOC_25976	39	2687	None	9006	1569	44524	No_constitutive_exon_found_in_species
TAGTCCGGACAAGTTGCGCTTGTTCCCCCCTTTTTTCTGGTGGGCGGGAGGT	2330	2508	2558	2506	-1	To_g31321	THAOC_23362	126	2740	None	9006	1569	44524	No_constitutive_exon_found_in_species
GGAACTCGAGTAATAATAACGGTCTTTCCGACTCGATTGTGCGCGGGCAGCA	527	631	681	629	-1	To_g48439	THAOC_34877	527	1911	None	9006	1569	44524	No_constitutive_exon_found_in_species
ATAGCTCTACGGCCGCAGCACATCGTAGGGGATGTATTGGGGGTGAATAGGT	2194	2364	2144	2196	1	To_g24785	THAOC_21069	1976	2364	None	9006	1569	44524	No_constitutive_exon_found_in_species
GGAGTTACGGAGGCCACCGACGCAAGGCGGCTTTGGCTGATGGGAAATAGCT	7	426	476	424	-1	To_g47554	THAOC_33771	7	597	None	9006	1569	44524	No_constitutive_exon_found_in_species
AGTATTTACCCAGGTCTGATTATGTTCACCTTCGACGAACTTGGGCAAAGAT	1590	1771	1540	1592	1	To_g19255	THAOC_17256	307	2408	None	9006	1569	44524	No_constitutive_exon_found_in_species
CGCTGAAGGCGTCTGCACCTTCAAAGGCGCCTGCACCTACACGGGGTCAGAT	2009	2319	1959	2011	1	To_g51519	THAOC_37846	824	2319	None	9006	1569	44524	No_constitutive_exon_found_in_species
GCGCGATCTTTAGACGCCATTAAATAAAACCATCCTCTGGTGGGGTGTAGAG	855	1860	1910	1858	-1	To_g21576	THAOC_19505	616	2008	None	9006	1569	44524	No_constitutive_exon_found_in_species
GACTCGGTGAGAGTACGTCTTGACTGACACGTCGCGGTGCAAATCGGGAGAG	1052	1238	1288	1236	-1	To_g41882	THAOC_29159	505	1735	None	9006	1569	44524	No_constitutive_exon_found_in_species
GCGAGATGGCGGTTAACGATGGGATGCCGGACGGAGAGGCGGGTGGCAAGGA	2229	2522	2179	2231	1	To_g45773	THAOC_32093	1846	2522	None	9006	1569	44524	No_constitutive_exon_found_in_species
TGAGGTGGCCATATGTGTTCATGGTGTTTCTCCACTGCCTATGGGTATAGGA	2469	2581	2631	2579	-1	To_g16153	THAOC_13833	161	2717	None	9006	1569	44524	No_constitutive_exon_found_in_species
GTGGCCATATGTGTTCATGGTGTTTCTCCACTGCCTATGGGTATAGGAAGTT	2221	2387	2437	2385	-1	To_g16153	THAOC_13833	161	2717	None	9006	1569	44524	No_constitutive_exon_found_in_species
GGATCTAAGCTATGGACCGATTGGGAGCGCGATATATGGGATGAAATGAGTG	389	640	690	638	-1	To_g13809	THAOC_11909	389	2638	None	9006	1569	44524	No_constitutive_exon_found_in_species
TGGAAAGCCACAATGCCGAAATGACCAGAAGGACACTTAACGTGAGGGAGTG	1346	1867	1917	1865	-1	To_g18994	THAOC_16887	1346	2433	None	9006	1569	44524	No_constitutive_exon_found_in_species
CTTCTCTGACTATCTTGAGCGGTTTTTTCCTCTTCTCTTGAACTGGGAAGAT	1856	2403	1806	1858	1	To_g00502	THAOC_00430	305	2403	None	9006	1569	44524	No_constitutive_exon_found_in_species
CGGGGGGGCCACCCGCCTGGTGATTTTTCTGTGCCCCACGAACCCGGGAGGC	416	698	366	418	1	To_g00572	THAOC_00484	0	892	None	9006	1569	44524	No_constitutive_exon_found_in_species
TGGCTCCCGTAAGGATGGGGAGGCTCGAGGCGGCTCGAGGGGAGAGCGAGGC	1821	2364	2414	2362	-1	To_g20587	THAOC_18482	373	2648	None	9006	1569	44524	No_constitutive_exon_found_in_species
ATAGCCCTACGGCCGCAGCACTTCAAAGGGGATGTATTGGGGATGAATAGGT	1517	1684	1734	1682	-1	To_g51518	THAOC_37845	1517	1929	None	9006	1569	44524	No_constitutive_exon_found_in_species
GACGCCGTTCACCTGTGACGTGTGGGGCGGACGGGACGAGGGCGGCAAAGGA	2012	2544	1962	2014	1	To_g00271	THAOC_00237	1532	2544	None	9006	1569	44524	No_constitutive_exon_found_in_species
ATTCTCTCAGTGATTGCGAGGGTGATCTCAGGTGTTTTTCTCGGGAACAGAA	649	813	863	811	-1	To_g21784	THAOC_19580	414	2621	None	9006	1569	44524	No_constitutive_exon_found_in_species
GGGGGACGACGCGATGGTTGACTACGCCGAGCTTCGGGAGGGGGTGATAGGG	381	517	331	383	1	To_g27830	THAOC_22236	0	2228	None	9006	1569	44524	No_constitutive_exon_found_in_species
CGAAAGAGTCAGATGAGTGGCGTCCCGATTTGAGGATCTTTGAAGGGCAGTG	1458	2524	1408	1460	1	To_g50281	THAOC_36904	1263	2524	None	9006	1569	44524	No_constitutive_exon_found_in_species
GACTCGGTGAGAGTACGTCTTGACTGACACGTCGCGGTGCAAATCGGGAGAG	1359	1441	1491	1439	-1	To_g37321	THAOC_26561	541	2235	None	9006	1569	44524	No_constitutive_exon_found_in_species
TCCAAGAGCCGCTCGTCGCCCCTGACCCGCTCTAGCTCCAAGGGTCGCAGCC	1898	2079	2129	2077	-1	To_g02065	THAOC_01700	1091	2659	None	9006	1569	44524	No_constitutive_exon_found_in_species
CGGGGGAGGGGCGGGGGGATGGTTGGACAATCCCCCGGGGGCAACAACAGCC	713	866	916	864	-1	To_g20524	THAOC_18413	25	2125	None	9006	1569	44524	No_constitutive_exon_found_in_species
ATGGCCACGTCTATCGTTGCTTATACGAGGTTCGTATTCTGCGGGCACAGAT	2102	2448	2498	2446	-1	To_g45659	THAOC_31966	714	2607	None	9006	1569	44524	No_constitutive_exon_found_in_species
CGAACAGAGTTGTTGTCCATGGGCTTCTTATCATCAACAACTGCGGGAAGAC	894	1077	1127	1075	-1	To_g46626	THAOC_32891	894	2693	None	9006	1569	44524	No_constitutive_exon_found_in_species
TGTGGCACATGCGGTTCTTGAGATGCAATATGAGGGCCTAATACGGGTAGAT	950	1144	900	952	1	To_g15841	THAOC_13579	108	1667	None	9006	1569	44524	No_constitutive_exon_found_in_species
CGGCCGAGGAAGCAACGACACGACACGGACAGCGAGGATGACGCGGGCAGGT	920	1296	1346	1294	-1	To_g10921	THAOC_09994	478	1910	None	9006	1569	44524	No_constitutive_exon_found_in_species
AGTTTGATCTCAAGTAGCCAAGCTCACATTCGTGCATTGGTATGTGGGAGAG	1198	1339	1148	1200	1	To_g16963	THAOC_14398	585	1339	None	9006	1569	44524	No_constitutive_exon_found_in_species
CATATACTGACGGAGGTTCTTTCGAGGGACGCTTTCATCGTGGGCAAAAGGT	464	950	1000	948	-1	To_g39427	THAOC_27692	464	2364	None	9006	1569	44524	No_constitutive_exon_found_in_species
GCACTAGCTTCCTCTAGATAACCCGAAAAATATCGTACAAGGGTAGGTAGGG	1561	1670	1511	1563	1	To_g05187	THAOC_05529	1352	2396	None	9006	1569	44524	No_constitutive_exon_found_in_species
AGGTTACAATGTGTGTTCATGGTGTTTCTTTACTGTCTATGGGTATATAGGA	1787	1819	1869	1817	-1	To_g35964	THAOC_25632	0	2408	None	9006	1569	44524	No_constitutive_exon_found_in_species
TGCTGCAAGTCACGGCCTTGTGCTGAAGGGGCTTATGTCGGGCAACACAGAC	663	822	613	665	1	To_g16884	THAOC_14332	223	822	None	9006	1569	44524	No_constitutive_exon_found_in_species
CAGCGAAGAGAACTTCTTCTGACGGATTTATGAAGCCACATGAAAGGGAGCA	144	362	412	360	-1	To_g18331	THAOC_15779	144	2562	None	9006	1569	44524	No_constitutive_exon_found_in_species
CAGCTATCTCGCTTGTGGAAATTCTCAACAATTGTTTATGGGGAGAGTAGAG	1491	1607	1657	1605	-1	To_g07225	THAOC_07053	1049	2341	None	9006	1569	44524	No_constitutive_exon_found_in_species
TCGATCGGCGGGCGGACGTGTACTCCGATTGAAGATCCCCGCGGGGGGAGCG	54	462	512	460	-1	To_g13435	THAOC_11651	54	2571	None	9006	1569	44524	No_constitutive_exon_found_in_species
GTGCTTTAACACGCAACATCTCACCGCACAATGGGGCATCAAATGGGCAGCG	32	453	503	451	-1	To_g18848	THAOC_16683	32	1699	None	9006	1569	44524	No_constitutive_exon_found_in_species
CACCGGGCGGGAGAAACCAACATTTTCTTCAACATAATTGTTGGGAAAAGGG	1353	1784	1303	1355	1	To_g20879	THAOC_18832	987	2544	None	9006	1569	44524	No_constitutive_exon_found_in_species
CGACGACGGACTCGTGGCGGTGCACGACGTCCGGTCCCGCGGGACGGGAGGC	1024	1460	974	1026	1	To_g43929	THAOC_30352	0	1460	None	9006	1569	44524	No_constitutive_exon_found_in_species
GCTTTCTAACCATAAACTAGGGGGACATCACCGATCTGTTCATACGGGAGAT	1072	1137	1022	1074	1	To_g12111	THAOC_10733	664	1928	None	9006	1569	44524	No_constitutive_exon_found_in_species
GGGTTGCTAAAACAACAAAATACGCTCTTTCTTTCGTTCGACGGGAAAAGCC	1229	1833	1179	1231	1	To_g07544	THAOC_07338	0	1833	None	9006	1569	44524	No_constitutive_exon_found_in_species
CATTATTAGATCATTTCAATCTAATTGTTGCCTCTGGAATGGGAACAAAGCT	515	1326	1376	1324	-1	To_g08304	THAOC_07964	515	2261	None	9006	1569	44524	No_constitutive_exon_found_in_species
CGACTCGTGCCGGCTCTACTGCACGGCGAAGGGGGCGGCGGCGGCGGGAGGC	408	740	358	410	1	To_g12218	THAOC_10784	0	1125	None	9006	1569	44524	No_constitutive_exon_found_in_species
CTCTACGACATAATACGGAACGCCACCATCATTGCCCGAGGGGACGCGAGGC	1302	1463	1513	1461	-1	To_g51564	THAOC_37877	1302	2452	None	9006	1569	44524	No_constitutive_exon_found_in_species
TACCTACCTGCTAGCTAACTACGCATACGCACGGCGCTGGGAGCTGGGAGGG	848	2115	798	850	1	To_g22373	THAOC_19831	537	2115	None	9006	1569	44524	No_constitutive_exon_found_in_species
AGTCTCCCGGCCAATCAACGTTACCACTATTACTCTGGGCGATGAAACAGAT	2306	2354	2256	2308	1	To_g03859	THAOC_04053	130	2354	None	9006	1569	44524	No_constitutive_exon_found_in_species
GTATTCCTTCGGCGTCGCCTTGAGGTCCAAAGATATCTAGGGTACAATAGAT	1846	2226	1796	1848	1	To_g20182	THAOC_18090	226	2226	None	9006	1569	44524	No_constitutive_exon_found_in_species
CCAGGACAAATCGTCCTGCTTCTCGGCCCTCGTCTTGGCCGAGGGGCTAGGC	1306	2426	1256	1308	1	To_g04323	THAOC_04665	52	2426	None	9006	1569	44524	No_constitutive_exon_found_in_species
ACGTGCCTGTCTCTGCAGTAGTCAATCTTTATACTCTCGACGGGACAGAGCC	664	1513	614	666	1	To_g06876	THAOC_06760	0	2158	None	9006	1569	44524	No_constitutive_exon_found_in_species
AGGAGCCGTCTCCGGAACGAGTAGCGAGGCGGGGGCAGCGGGGGAGGTAGCG	1573	1874	1523	1575	1	To_g06876	THAOC_06760	0	2158	None	9006	1569	44524	No_constitutive_exon_found_in_species
ATGCTAGACCCGCAACGCGAACTCCCAACTAGACCAAACTGGGGAAACAGGG	1489	1860	1439	1491	1	To_g02648	THAOC_02269	855	1860	None	9006	1569	44524	No_constitutive_exon_found_in_species
CTGGTCCATGGCGGCGCCGTGTACGATCGATAGGGACGGGGTCCAGGGAGGG	1646	1842	1596	1648	1	To_g43686	THAOC_30182	0	1842	None	9006	1569	44524	No_constitutive_exon_found_in_species
TGGGGTGGCCATCCATGTTCATGGTGTTCTTCCACTGCCTATGGGTATAGCA	209	224	274	222	-1	To_g37513	THAOC_26659	13	2507	None	9006	1569	44524	No_constitutive_exon_found_in_species
CTATCTGCCATTGCCCCTTCCACCTAAAAAAACTTCTCGGGCACCGAAAGGA	1588	1840	1538	1590	1	To_g19150	THAOC_17095	201	2351	None	9006	1569	44524	No_constitutive_exon_found_in_species
GCAGGATACGGGTTCGGGGAGCCTATAGCGTGGTTGGGTGACGACAACAGAC	2177	2369	2127	2179	1	To_g19077	THAOC_16989	932	2539	None	9006	1569	44524	No_constitutive_exon_found_in_species
TGAGGTGGCGTATGGTGTTCATGGTGTTTTTCCACTGCCTATGGGTAAAGAT	593	632	543	595	1	To_g48092	THAOC_34261	127	1220	None	9006	1569	44524	No_constitutive_exon_found_in_species
CCAACTTTGTGAACTCACTGAACCATGAACTGTCGGCGTTATGCCGGGAGGG	1334	1485	1535	1483	-1	To_g48092	THAOC_34262	1334	2459	None	9006	1569	44524	No_constitutive_exon_found_in_species
CAAGCACAACAGACAAACGGTGACGTTTCAATCAACAATCGGGGGCTGAGAT	140	216	266	214	-1	To_g01287	THAOC_01057	140	2332	None	9006	1569	44524	No_constitutive_exon_found_in_species
TAATAATATCACAATCTGGTCAATCCGCTCTACGATACTCCGGGAGACAGCG	287	724	774	722	-1	To_g37189	THAOC_26480	0	2044	None	9006	1569	44524	No_constitutive_exon_found_in_species
GCGGATCCGGTTGGAAGTGTTGATTTCCCCAAGTATTGTTTTGGGGAAAGGG	964	1095	1145	1093	-1	To_g22174	THAOC_19729	192	1580	None	9006	1569	44524	No_constitutive_exon_found_in_species
GGGCTAGGTACGTAGCGCAACACGCTAGAGCTACAAGCGGCAAGGGACAGCC	584	921	971	919	-1	To_g22174	THAOC_19729	192	1580	None	9006	1569	44524	No_constitutive_exon_found_in_species
AGGACTGCGGGAACAGGCCGCTCCGGCTGGTGACTGTTTACAACGGGGAGGC	1150	1418	1468	1416	-1	To_g43123	THAOC_29936	266	1781	None	9006	1569	44524	No_constitutive_exon_found_in_species
GCAGCCCTACGGCCGCAACACTTCATAGGGGATGTATTGGGGATGAATAGGT	1093	1206	1256	1204	-1	To_g37860	THAOC_26831	1093	1457	None	9006	1569	44524	No_constitutive_exon_found_in_species
CGACAGGGCGCTAAGGGACCTGGCCGAGGCGTACACCCTCGCCGGGGGAGGG	737	1540	687	739	1	To_g41287	THAOC_28827	321	1540	None	9006	1569	44524	No_constitutive_exon_found_in_species
GAGGCCACGGCAGTCGCGCCGTATATACCGCGATGGGGGGACGAGAGGAGGA	1327	1525	1575	1523	-1	To_g18149	THAOC_15499	141	1866	None	9006	1569	44524	No_constitutive_exon_found_in_species
ACACCCGTGCGCCCCGGGCTGCTAGACGTCTACCGCGGGCGCGGGCGTAGTC	403	819	353	405	1	To_g21114	THAOC_19078	67	819	None	9006	1569	44524	No_constitutive_exon_found_in_species
GCGAATTTTGAATCCAGTGTCATTGCCTGTCATTGCCGAGGGTACGATAGAC	1715	2472	1665	1717	1	To_g08260	THAOC_07937	1226	2472	None	9006	1569	44524	No_constitutive_exon_found_in_species
ACCTCTTCGCTTATCATTTTGCAATTATGTTCGCCGTTGGGACGGTCAAGCC	1521	1767	1471	1523	1	To_g03828	THAOC_04006	470	2345	None	9006	1569	44524	No_constitutive_exon_found_in_species
GGTAGAACACGGCGCGAGATGCTGCTGCGAGATGTGGGATGTGGGCCAAGAC	1782	1997	2047	1995	-1	To_g12354	THAOC_10878	992	2355	None	9006	1569	44524	No_constitutive_exon_found_in_species
CGGGGGGACGATCCTCGCCAGTAGCGGGCGTAGCGGGGGGGACGCGACAGCC	753	999	703	755	1	To_g19629	THAOC_17630	0	1765	None	9006	1569	44524	No_constitutive_exon_found_in_species
GCAGGTGGTCGAGCGAGGACGACCTTCACCTCTGCGCCGGGGCGCACGAGGA	955	1114	905	957	1	To_g22112	THAOC_19705	408	2158	None	9006	1569	44524	No_constitutive_exon_found_in_species
GACTATCGGATTGCAAACAATTGCAATCATTAATTTTGAAGGGGAAACAGAT	1376	2091	1326	1378	1	To_g01351	THAOC_01099	596	2091	None	9006	1569	44524	No_constitutive_exon_found_in_species
GACCCAATCTTTACCATCACGCTAAGCATGGCCAACACTCGATCGGGCAGCC	729	2018	679	731	1	To_g42145	THAOC_29340	272	2331	None	9006	1569	44524	No_constitutive_exon_found_in_species
GGTGCCCGCCCGGATTGGCCGAGTCGCTGTCGAGGCTCGACGGGGTGCAGGC	1777	2086	1727	1779	1	To_g06881	THAOC_06766	156	2086	None	9006	1569	44524	No_constitutive_exon_found_in_species
GTCGCATTTCAGCTACTTACCGAGTCCCGGAAACTGAGCCCAACAGGGAGAC	1627	1925	1975	1923	-1	To_g40133	THAOC_28116	77	2097	None	9006	1569	44524	No_constitutive_exon_found_in_species
GACGCCGTCGGGGGGAGGGACAGCCCGGACACCGACAACAGGAGGGGTAGCG	425	2255	375	427	1	To_g08798	THAOC_08342	129	2255	None	9006	1569	44524	No_constitutive_exon_found_in_species
CCGTTATGTTGAGAAACCGACCTCCGCCGAATACACCTACACGGGTCGAGTC	1556	2128	1506	1558	1	To_g18925	THAOC_16792	758	2128	None	9006	1569	44524	No_constitutive_exon_found_in_species
CATCCCGGCAGCGGCGTCGTCTGATCTGCAAATCTGAAGTCGAACGGGAGGC	1083	1531	1033	1085	1	To_g18488	THAOC_16036	559	1531	None	9006	1569	44524	No_constitutive_exon_found_in_species
GGTGGTGGAAATGGATTTCTCGCCGTTTGAGGTCAACCAATACGAGGGAGGG	522	745	472	524	1	To_g19704	THAOC_17699	55	745	None	9006	1569	44524	No_constitutive_exon_found_in_species
GACCCCGTCGGCGCCCCGAAAACCGCTCGTGTGTCTGAGAGGGTACACAGGA	685	793	843	791	-1	To_g36673	THAOC_26136	355	1134	None	9006	1569	44524	No_constitutive_exon_found_in_species
AGTGATATTGATTGTGTTCATGTATGAGCACATTGAATACGGCGGGATAGAT	1009	1300	1350	1298	-1	To_g05815	THAOC_05987	0	1981	None	9006	1569	44524	No_constitutive_exon_found_in_species
CAAGGCGGCGGGGGACGCCGCAGAGGAGGAATGATTGATTGGGGGGGCAGTC	1231	1512	1181	1233	1	To_g12384	THAOC_10895	46	2294	None	9006	1569	44524	No_constitutive_exon_found_in_species
GGGAGTTCCCGCGCGTTGAGTGGGGTGTCCTCCTCCGTCCCGGCCGGGAGGG	593	1202	543	595	1	To_g02528	THAOC_02092	81	1642	None	9006	1569	44524	No_constitutive_exon_found_in_species
ACACACACAATCGAAACTCAGTATGTCAAGTCATTTTTGCTGATGGGAAGTC	1115	1620	1670	1618	-1	To_g10737	THAOC_09814	642	2025	None	9006	1569	44524	No_constitutive_exon_found_in_species
TTCACTGTCCCTGGTCCCGCTATCGTACCTAAGCTTCTCGGGAGGCACAGGT	729	861	679	731	1	To_g12224	THAOC_10787	0	861	None	9006	1569	44524	No_constitutive_exon_found_in_species
TCATGGGGGATGTGGGATGTGCATGTTGAATTGGGGACGGGGATGAATAGGT	182	291	341	289	-1	To_g43005	THAOC_29876	182	893	None	9006	1569	44524	No_constitutive_exon_found_in_species
TACTTCCGCGCTTGAAAACAAGGACTTGTCTTTCTGACATGGAGGGGCAGCT	702	1261	652	704	1	To_g09051	THAOC_08514	117	1261	None	9006	1569	44524	No_constitutive_exon_found_in_species
CATCCCCTTTTCGGCCGAGCCGCATGCTTTGCCTTTTGTGGGGATGACAGTT	1103	1463	1053	1105	1	To_g09799	THAOC_09023	571	1463	None	9006	1569	44524	No_constitutive_exon_found_in_species
GCACTTTTGTTCGGCGTGACGATTCCTTTACCGTTGCTGGGAAAACTTAGCG	180	673	130	182	1	To_g18575	THAOC_16222	12	673	None	9006	1569	44524	No_constitutive_exon_found_in_species
GTGGATCGGGACGGCGAGGAGCCCGGGAGGACGACGAGGAGCCCGGGGAGGA	1062	1803	1012	1064	1	To_g17423	THAOC_14836	601	1803	None	9006	1569	44524	No_constitutive_exon_found_in_species
GGGCAAAAGGTTGCAGACTCAACGTCTCAACTTGGGGGACTGGAATTAAGTG	122	190	240	188	-1	To_g19271	THAOC_17280	122	2361	None	9006	1569	44524	No_constitutive_exon_found_in_species
GGCCGCCACCGCCCCCTTCCCCGATGGGACCCGGGGCGGTGGGAATCGAGGA	259	795	845	793	-1	To_g04024	THAOC_04278	259	1982	None	9006	1569	44524	No_constitutive_exon_found_in_species
GGGCGGCGTGGCGCCGACAATCTCACCGTCGACACTCCCCGGGGCGCGAGGA	945	1422	895	947	1	To_g35897	THAOC_25590	380	2202	None	9006	1569	44524	No_constitutive_exon_found_in_species
GCGTTAGAGAGGCATTGATGCCGACGAGGCGGAACTTACCGCCGGGATAGGG	478	713	428	480	1	To_g22905	THAOC_20092	113	713	None	9006	1569	44524	No_constitutive_exon_found_in_species
GGACGAGGTGGTCGAGGGTCCGTGCCTCGGCGCGCCCGGGGCGGACGTAGGC	555	1420	505	557	1	To_g06009	THAOC_06108	0	2328	None	9006	1569	44524	No_constitutive_exon_found_in_species
GGGACGGGGGCGGAACCGTCCCCGTCATCCAAGAGATGTGAGGGGAGAAGGA	1829	1873	1779	1831	1	To_g06009	THAOC_06108	0	2328	None	9006	1569	44524	No_constitutive_exon_found_in_species
AGTACGGACTGTAGTCCGGATCGTCCTCCCCCTGGTCGAAGCACGGGCAGAC	1978	2328	1928	1980	1	To_g06009	THAOC_06108	0	2328	None	9006	1569	44524	No_constitutive_exon_found_in_species
AAAGACTTGGCATGCGATCCAACGTCCTCTCTTCTCGCTTGGGGGTCCAGAC	1429	1574	1379	1431	1	To_g09432	THAOC_08764	635	2124	None	9006	1569	44524	No_constitutive_exon_found_in_species
GCTGCTTCGGTCACCAATGGCGTCTCCTGATATATCCTGGGGGGCGACAGTG	931	1940	881	933	1	To_g47569	THAOC_33785	213	1940	None	9006	1569	44524	No_constitutive_exon_found_in_species
TCCCGAGCCTCACCGTTTCCTGGTCACTCTCCTTTGGGCAACGAACGAAGGG	1975	2195	1925	1977	1	To_g40134	THAOC_28117	239	2195	None	9006	1569	44524	No_constitutive_exon_found_in_species
CCAGTATGCCCAGTACTTGACTTCATAGGGGATGTATTGGGGAAGAATAGGT	1507	1753	1457	1509	1	To_g03117	THAOC_03092	43	1946	None	9006	1569	44524	No_constitutive_exon_found_in_species
CCAATTTTGTGAACTCACTGAACCATGAACTGTCGGCGTTATGCCGGGAGGG	3	183	233	181	-1	To_g45625	THAOC_31920	3	1259	None	9006	1569	44524	No_constitutive_exon_found_in_species
GGCCCGGTCTTGACGTTTGCGGTCCCGTGCCAGTGGACGGGAGAAAAAAGGC	1124	1553	1603	1551	-1	To_g49012	THAOC_35671	1124	2045	None	9006	1569	44524	No_constitutive_exon_found_in_species
TCCACCGTGGCAGAATAGACACGTAAAGACTGCGAATGATGGGGCGCCAGTC	917	1242	867	919	1	To_g04720	THAOC_05168	273	1242	None	9006	1569	44524	No_constitutive_exon_found_in_species
GGCCCGAGACGACGCGCGGCGTCGCGGGATGACCTCGCCCGGGGAACGAGAT	1452	1736	1786	1734	-1	To_g04720	THAOC_05169	1452	2060	None	9006	1569	44524	No_constitutive_exon_found_in_species
TCCTGCCCCCAATCGTACTCGCTGCCAATTAATTATCGGGTGAAACGGAGCG	35	1243	1293	1241	-1	To_g40277	THAOC_28215	35	1825	None	9006	1569	44524	No_constitutive_exon_found_in_species
AGTCCACGTCGGCGCGAGAGATTGATCGGCTGCGGGGGCAAATAAAACAGGC	680	2114	630	682	1	To_g51131	THAOC_37546	373	2114	None	9006	1569	44524	No_constitutive_exon_found_in_species
TGCCGAGCGACCGCGATTTGCCGATGCAACTTTGTCGTAAAGGGGTTCAGGT	486	1016	1066	1014	-1	To_g21003	THAOC_18976	486	1714	None	9006	1569	44524	No_constitutive_exon_found_in_species
AAATCGCACATCTATTCGATGATCTCTACGCGTTCTTGCTCGCATGGGAGAC	520	868	918	866	-1	To_g07070	THAOC_06925	520	1518	None	9006	1569	44524	No_constitutive_exon_found_in_species
CGGTCAGGGACAGGCCGAGTGAACCACTCCCCTGCGACGAGCGACGGGAGCG	375	750	325	377	1	To_g37203	THAOC_26492	0	1203	None	9006	1569	44524	No_constitutive_exon_found_in_species
TAGAAACGGAAAGTCGTAGAATTTCTATTTCCTCCTGGCGGTGTGGGTAGAC	106	405	455	403	-1	To_g17075	THAOC_14485	106	1940	None	9006	1569	44524	No_constitutive_exon_found_in_species
GAAAGATGGATCCGAAAACGATGGTCGAAACGCTTCAACCGACGAGGGAGGC	0	556	606	554	-1	To_g38550	THAOC_27243	0	1414	None	9006	1569	44524	No_constitutive_exon_found_in_species
GCCTTACAAGACAGCTCATATTATAGGATGTCTTCCTTCACCACGGGGAGCT	402	594	644	592	-1	To_g17737	THAOC_15130	402	1665	None	9006	1569	44524	No_constitutive_exon_found_in_species
ACTTGGATTCGTTTTCATCATTCAGTGCACGCTCATGACTGGGAATGCAGAC	679	756	806	754	-1	To_g21459	THAOC_19391	417	1661	None	9006	1569	44524	No_constitutive_exon_found_in_species
GACCTCTCGGAGAGACGCGAGGAACACACGCCGAAGCAGAGGGTGCGTAGAA	1768	2065	1718	1770	1	To_g11280	THAOC_10264	0	2065	None	9006	1569	44524	No_constitutive_exon_found_in_species
TTTCTTCCTCGGGTCAAAAATACTTCCTTGGAGACCTTGGGCTACAAAAGGA	1103	1526	1576	1524	-1	To_g03224	THAOC_03266	1103	2040	None	9006	1569	44524	No_constitutive_exon_found_in_species
TTGCGGGTACAATGGCATGCATCGAGAACATATTTCGACCCGTCGGGGAGGG	639	1028	1078	1026	-1	To_g03307	THAOC_03391	0	1480	None	9006	1569	44524	No_constitutive_exon_found_in_species
ACCTGCCCTCGGAATGTCTTTCTCAACTTTTTTTAATCTCAACAGGGGAGGA	373	559	609	557	-1	To_g03307	THAOC_03391	0	1480	None	9006	1569	44524	No_constitutive_exon_found_in_species
GGTTGCTTGGCGGGTATTGTACTTTGCGTTTTGCAGTGGGCAGTGGGCAGTG	790	1170	1220	1168	-1	To_g19326	THAOC_17362	0	1314	None	9006	1569	44524	No_constitutive_exon_found_in_species
AATACCGAGATTGAACCCACGAATTGTTTCTTTTTGTGGGAAAGTTATAGGG	937	1200	887	939	1	To_g10118	THAOC_09280	358	1998	None	9006	1569	44524	No_constitutive_exon_found_in_species
CTTCGGCTGTCCTCCTTGCCCGCCTAATCCTACCGCGCACGGGGACAAAGCC	1373	2194	1323	1375	1	To_g35275	THAOC_25198	294	2194	None	9006	1569	44524	No_constitutive_exon_found_in_species
AGCCTCGTACTCTATGTATGGCGGTGAAGGAGGTTCCCGTGGGAGATTAGAA	1099	1285	1335	1283	-1	To_g25585	THAOC_21372	617	1636	None	9006	1569	44524	No_constitutive_exon_found_in_species
AAATATTTGCAGGTCTCTAACACAGTGCACTGCGCAGGGACGGAGTACAGTC	283	1221	233	285	1	To_g18249	THAOC_15666	42	1221	None	9006	1569	44524	No_constitutive_exon_found_in_species
CGCGCGGTCAAGGGTGGCGCGTCGAAGCTCGAGACGGACGGGATACGCAGCT	647	1173	1223	1171	-1	To_g30795	THAOC_23148	65	2147	None	9006	1569	44524	No_constitutive_exon_found_in_species
TCTTTTTCTGTGCATCCTTTAGTTGTACTGATGCTGCCATGCTGGGACAGCA	1935	2092	1885	1937	1	To_g28155	THAOC_22310	1349	2092	None	9006	1569	44524	No_constitutive_exon_found_in_species
AATGAGTCGACGCAGGGGATTCAGAGGCAATCTATTTCATGGGGACCCAGTA	990	1434	940	992	1	To_g17739	THAOC_15131	314	1434	None	9006	1569	44524	No_constitutive_exon_found_in_species
GAATTCTAAATTGTTTTGATGATTGACTCGTTCCCGCAATGCTACGGGAGAC	1342	1884	1292	1344	1	To_g45308	THAOC_31595	158	1884	None	9006	1569	44524	No_constitutive_exon_found_in_species
AGTCTGGGGTTTTGACGCCCATCTGGTGCTGAGATAAACCCTGGGTAAAGCG	795	892	745	797	1	To_g50956	THAOC_37426	144	2232	None	9006	1569	44524	No_constitutive_exon_found_in_species
GGGCCACATGCGGGACAAGAGCCACTGCAAGCTCGCGTACGAGGGCGGAGTG	508	741	791	739	-1	To_g39930	THAOC_27984	120	1484	None	9006	1569	44524	No_constitutive_exon_found_in_species
GATATGGTCATAGCAGTGCACGGGGGCCATGAATCGACCTCGATAGGGAGCC	396	481	346	398	1	To_g16474	THAOC_14045	143	2165	None	9006	1569	44524	No_constitutive_exon_found_in_species
AGACTGCCAGACGCTGGCAGTCTCATCCATTACTTATTTTCAATAGGGAGGA	1175	1983	1125	1177	1	To_g05987	THAOC_06094	706	1983	None	9006	1569	44524	No_constitutive_exon_found_in_species
AGCTACAACATAGCTGGTAACCGCTGGCGGGCGGGCGGGCAGAACGGAAGGA	1183	1434	1484	1432	-1	To_g36260	THAOC_25835	64	2141	None	9006	1569	44524	No_constitutive_exon_found_in_species
ATTGCCGTGTCCATATATGATACATTGATTGACAATACATGACTTGGGAGTG	0	423	473	421	-1	To_g45433	THAOC_31717	0	530	None	9006	1569	44524	No_constitutive_exon_found_in_species
AACGACGTCGACACTACGCTGGCAAGGATCCAGGCACGGGTATTAAAAAGCA	833	1178	1228	1176	-1	To_g22939	THAOC_20114	586	2026	None	9006	1569	44524	No_constitutive_exon_found_in_species
GGCTTTGCCTGCACTCTCTTGTCGCGTTAATTTCGTCATATTCGAGGGAGGG	619	1055	1105	1053	-1	To_g00425	THAOC_00369	619	1332	None	9006	1569	44524	No_constitutive_exon_found_in_species
CCGATCGCATCGGGCGAAGAACTTTTTTTTCGAATGACGAGGAGGGGCAGGA	513	641	463	515	1	To_g04250	THAOC_04561	101	2187	None	9006	1569	44524	No_constitutive_exon_found_in_species
TCCGTCGGCGGAGCCTCTACAACTACTACGCGAACCTCGACGGGCGTAAGCC	688	1484	638	690	1	To_g04250	THAOC_04561	101	2187	None	9006	1569	44524	No_constitutive_exon_found_in_species
GGCGTTCGGGGAGCTCTTCCTCACGGGCCGGAGGTTCTGGGGACGGTGAGGC	342	590	640	588	-1	To_g19462	THAOC_17480	342	2185	None	9006	1569	44524	No_constitutive_exon_found_in_species
GCTCCAAGGCATGTAACATAACGCAACAAAACTGATGAAATGGGGTCGAGTT	1423	1486	1373	1425	1	To_g19967	THAOC_17913	414	1486	None	9006	1569	44524	No_constitutive_exon_found_in_species
GACGCGGGGTGGGAGGGACTGACGCCCGCAGTCTTCTGGCGGGGAGGGAGGC	712	1707	662	714	1	To_g46685	THAOC_32930	0	1707	None	9006	1569	44524	No_constitutive_exon_found_in_species
CCGCCCTCTAGCGGCAGCCCCCGTTGCCTTCTTTGCCCCCCGGGGCCGAGTT	267	1116	217	269	1	To_g17975	THAOC_15347	14	1116	None	9006	1569	44524	No_constitutive_exon_found_in_species
TAGGCTGGAGCTCACTCGTGGAGCGCGGTTCGCCACATAGAGCGGGGCAGAG	730	1058	1108	1056	-1	To_g05536	THAOC_05767	730	1629	None	9006	1569	44524	No_constitutive_exon_found_in_species
TCCTTCGGCGTCGCCTTGAGGTCCAAAGATATCTAGGGTACAATAGATAGAG	648	1021	598	650	1	To_g34569	THAOC_24826	204	1021	None	9006	1569	44524	No_constitutive_exon_found_in_species
GAGACACATCGCTGGCCAACCTACATCGCACCGGCCAAAGGTGCGGGTAGCA	948	1200	898	950	1	To_g03027	THAOC_02944	0	1412	None	9006	1569	44524	No_constitutive_exon_found_in_species
CCGCCGCCGACGACGACGCGTTCGAGGTCGAAAGGACGAAAACGGGGTAGAC	1283	1412	1233	1285	1	To_g03027	THAOC_02944	0	1412	None	9006	1569	44524	No_constitutive_exon_found_in_species
GGCGGACTGGAGCGGTACCCTGACTTCACGTCGAGCAACGGGCCGGGGAGCA	906	955	856	908	1	To_g19141	THAOC_17081	519	1956	None	9006	1569	44524	No_constitutive_exon_found_in_species
GATGGACAGGAATACGGAACTGGCTACTCTCTTACTGCAATACGGGGCAGGA	500	996	1046	994	-1	To_g20898	THAOC_18850	43	2039	None	9006	1569	44524	No_constitutive_exon_found_in_species
ATCTGCTTGGATGTGTACGACAACCCGGTCCAACTGCCATGTGGGCACAGCT	43	430	480	428	-1	To_g20898	THAOC_18850	43	2039	None	9006	1569	44524	No_constitutive_exon_found_in_species
GGGGGTACGTCGAGCCTAGGGTCTAACTTCGAAAAGCGTCGCGAGGGAAGGT	931	1144	1194	1142	-1	To_g00538	THAOC_00458	931	1442	None	9006	1569	44524	No_constitutive_exon_found_in_species
TGCCCAAGTCTGTTTCTCTCCCCGACCCGAACCCAAGGGCGACAACATAGGT	1823	2102	1773	1825	1	To_g24092	THAOC_20704	44	2102	None	9006	1569	44524	No_constitutive_exon_found_in_species
TGTGGGTGGTATTTTACTAGCTAACTCCCAACTATACCAAACTGGGGAAGCA	703	1082	1132	1080	-1	To_g46225	THAOC_32561	703	1504	None	9006	1569	44524	No_constitutive_exon_found_in_species
GGCCAGCGACGCCAAGATGCTCAAGAGCCTGCAGGACGTGCGGGACGGAGTC	1742	2112	1692	1744	1	To_g49866	THAOC_36599	491	2112	None	9006	1569	44524	No_constitutive_exon_found_in_species
TCCCCCAAACTTATAAGAGAGCTGGTATAACTGTGCGTGGGACTAGATAGAG	1895	2074	1845	1897	1	To_g42572	THAOC_29609	1064	2074	None	9006	1569	44524	No_constitutive_exon_found_in_species
GCCCATTCCTTCGTGCTTCTGTGACGCATCCTGGTATCCTACCGGGAAAGAT	1318	1452	1502	1450	-1	To_g15317	THAOC_12861	53	2010	None	9006	1569	44524	No_constitutive_exon_found_in_species
ATTGGCCAAACGATCGAAGAATTGGGCTGCGGGGACCCGCGGGCTAACAGCA	157	868	918	866	-1	To_g36213	THAOC_25792	157	1203	None	9006	1569	44524	No_constitutive_exon_found_in_species
TATGTGATAGTTAACGGGTAACTGCCTCGTGATCCTCGCGGGGGCGGTAGGT	0	413	463	411	-1	To_g00353	THAOC_00311	0	1219	None	9006	1569	44524	No_constitutive_exon_found_in_species
CTCGCCAGAATTCTGACCGCGACGGTCTCGTTCGCGGGTTGGGAGCACAGTT	262	627	212	264	1	To_g47039	THAOC_33235	58	1060	None	9006	1569	44524	No_constitutive_exon_found_in_species
ACAAGAGGCAGAGGACGGGGGAGACGCCGACGGGGTACGGGTACGGACAGGG	1509	1817	1459	1511	1	To_g26331	THAOC_21658	1105	1817	None	9006	1569	44524	No_constitutive_exon_found_in_species
CGCACTCTTCAGCCTCGGAAATGCTTATCACGAAGGGGAGGGAGTTCAAGGG	910	1167	860	912	1	To_g49846	THAOC_36575	264	2028	None	9006	1569	44524	No_constitutive_exon_found_in_species
ATCTCGCACAGCAATCTATTTATCGTACCATGTCGAACGGGAGCGATCAGCC	435	613	663	611	-1	To_g19762	THAOC_17745	0	1568	None	9006	1569	44524	No_constitutive_exon_found_in_species
CGCTCGAAAGGTGAAGCAGTTTGAAGCTGAATATGGTGAAGACTGGGAAGAC	840	1750	790	842	1	To_g05279	THAOC_05593	89	1750	None	9006	1569	44524	No_constitutive_exon_found_in_species
TCCTTCGGCGTCGCCTTGAGGTCCAAAGATATCTAGGGTACAATAGATAGAG	1114	1484	1064	1116	1	To_g09428	THAOC_08761	144	1484	None	9006	1569	44524	No_constitutive_exon_found_in_species
ATGATCCATCTGGGGGGTATGTTTTTATCATTCGAAGAGGGGACTTAAAGCT	1123	1333	1383	1331	-1	To_g00561	THAOC_00476	276	1731	None	9006	1569	44524	No_constitutive_exon_found_in_species
GTACCAAACATAGCTTAGCTTCCTTCTTGTTCTTGGTCATGGTGGGACAGGC	429	1082	379	431	1	To_g08138	THAOC_07841	236	1547	None	9006	1569	44524	No_constitutive_exon_found_in_species
TTGCACTGACCCTCTAAAAAAACATATTGGTGGTCAGTTTCCAAGGGTAGGC	9	149	199	147	-1	To_g01179	THAOC_00964	9	1282	None	9006	1569	44524	No_constitutive_exon_found_in_species
AAATCTCCGCAATCTCCGCACAACACTGAGAATAACACGGGAAATCACAGTA	503	875	453	505	1	To_g06373	THAOC_06366	0	1847	None	9006	1569	44524	No_constitutive_exon_found_in_species
CCGGAAACGTGCATGTCTGCGAATTTTGAATGCGATCAATATGTCGGGAGAA	1370	1725	1320	1372	1	To_g51099	THAOC_37524	397	1725	None	9006	1569	44524	No_constitutive_exon_found_in_species
CCAATAGCTAGAGAGCGCAAGTAGAGCGGAGAGCCGCTGGGCGCAGATAGCG	379	650	329	381	1	To_g13906	THAOC_11996	107	1208	None	9006	1569	44524	No_constitutive_exon_found_in_species
GAGTGAATGAACAAGGCGTTGGACTATCTGAGCTTTCAAACGATGGGGAGTT	821	1027	771	823	1	To_g44361	THAOC_30611	139	1441	None	9006	1569	44524	No_constitutive_exon_found_in_species
GGGGGGGAGAGGCGCAGAGCCCCCAGCCCCCGGCTGCCTCTACGAGGGAGGA	0	627	677	625	-1	To_g48739	THAOC_35313	0	1805	None	9006	1569	44524	No_constitutive_exon_found_in_species
AAAAGAAATCGGCCGGTCTCCTTTAGACTACCGGCTGTAACACGGGCGAGGG	0	120	170	118	-1	To_g23266	THAOC_20311	0	280	None	9006	1569	44524	No_constitutive_exon_found_in_species
CCAGCCCCGGCGCACGAGCTGCCGCTTGGGAGCCCGAGGGACGCTAGGAGGA	1316	1850	1266	1318	1	To_g51089	THAOC_37512	326	1850	None	9006	1569	44524	No_constitutive_exon_found_in_species
GGAGAGCGGGACATACGTTCTACACTGATACGATGTACGCTGGGATCAAGTC	1593	1787	1543	1595	1	To_g20573	THAOC_18471	0	1787	None	9006	1569	44524	No_constitutive_exon_found_in_species
TCGAGGACGAATAGGACCACCTCCCGCTTCTTTGCTCCCCCGGGGCGCAGCT	767	872	922	870	-1	To_g17952	THAOC_15330	767	1574	None	9006	1569	44524	No_constitutive_exon_found_in_species
CAAAAAGGCCAGGACTCGGCTGGGAACACTCGTGGCTGGGAGGACGACAGCC	1533	1990	1483	1535	1	To_g48318	THAOC_34686	585	1990	None	9006	1569	44524	No_constitutive_exon_found_in_species
GTGAAGAGAATTCAAGAGCTGACCGAGACAAAGTTCTGGGACGAATGCAGAG	206	588	638	586	-1	To_g02213	THAOC_01824	206	1917	None	9006	1569	44524	No_constitutive_exon_found_in_species
CCCCCCCGCCGCGGCCGACCCGCACGCCCCCCACGCTGCATATGGGACAGGC	0	366	416	364	-1	To_g01134	THAOC_00933	0	624	None	9006	1569	44524	No_constitutive_exon_found_in_species
AACTCGTTCCGCTTCAACGGCCACTACAAGATCTTACCCGGGGGACTCAGCA	739	1275	1325	1273	-1	To_g06115	THAOC_06183	0	1895	None	9006	1569	44524	No_constitutive_exon_found_in_species
AACGCACCACACGTACGTCGCGACGCAGCACCCCTTCGCCGTCCGGGAAGAG	0	683	733	681	-1	To_g06115	THAOC_06183	0	1895	None	9006	1569	44524	No_constitutive_exon_found_in_species
TGGTGGGTTGAGCTGTGAGCTGCCGTGCGCCTGAAGGGGGGAGTTAATAGGC	1031	1172	981	1033	1	To_g46295	THAOC_32604	84	1582	None	9006	1569	44524	No_constitutive_exon_found_in_species
AGGGATTCCCTAAGTACATCGTTTGATGTGGAGAATCTGCTCGTGGGAAGAC	731	1683	681	733	1	To_g08843	THAOC_08368	470	1683	None	9006	1569	44524	No_constitutive_exon_found_in_species
AAATAGGCCCGCACTGTCTCACTCATCTGTTTTTTCTTCTATTGGGCGAGTA	626	687	737	685	-1	To_g10475	THAOC_09604	235	1412	None	9006	1569	44524	No_constitutive_exon_found_in_species
TTTAGGTACTGCTACTGCCGGCGTTCGTTAACAAGGGGACGGCTGGACAGCG	735	977	685	737	1	To_g38199	THAOC_27028	406	977	None	9006	1569	44524	No_constitutive_exon_found_in_species
TTCCTCTGGGTCGACTGCTCCCCCGACGCCGCGGCGGGGGGACGGCCAAGGT	22	769	819	767	-1	To_g48895	THAOC_35511	22	1908	None	9006	1569	44524	No_constitutive_exon_found_in_species
ATCACATTATTGAAACTCTCAACACTTGGAGGGTTTTTGCAATCAGGGAGAG	1503	1844	1453	1505	1	To_g36645	THAOC_26118	3	1844	None	9006	1569	44524	No_constitutive_exon_found_in_species
GTGAGCTGAAGCTGGATCGCTCGCGGCCGAGGTGCTCGCTGTACTGGGAGAT	366	1680	1730	1678	-1	To_g30788	THAOC_23141	0	1859	None	9006	1569	44524	No_constitutive_exon_found_in_species
ACATTCCCGTTTGATTTCACCCCCGGCCGACAATTCCGAAACGAGGGAAGGG	1186	1409	1136	1188	1	To_g24373	THAOC_20837	93	1409	None	9006	1569	44524	No_constitutive_exon_found_in_species
CCACCCCCTCCTGTCGTCTCCATGCCCGTCGGGGCTCCAAGGGACGACAGGC	705	1012	655	707	1	To_g14450	THAOC_12285	163	1012	None	9006	1569	44524	No_constitutive_exon_found_in_species
GGGTTTGTTGGGTGGGTTGAAGATCATCTCTGCAGGAAGAAGGGACTCAGGA	996	1035	946	998	1	To_g19096	THAOC_17013	0	1358	None	9006	1569	44524	No_constitutive_exon_found_in_species
TTTGACGGAAATATCTCTTACTCACTTCGTCCCCCCTGCTGGGTGAATAGGT	0	299	349	297	-1	To_g03190	THAOC_03231	0	1645	None	9006	1569	44524	No_constitutive_exon_found_in_species
CAGTCAATCATGCTGATGTGCTTGCAATGATTGAAGCACGGGTATTAAAGAA	845	1314	795	847	1	To_g49252	THAOC_36000	141	1314	None	9006	1569	44524	No_constitutive_exon_found_in_species
ACTGTACTGGCGAGTTCGTGCCGTCTTCGTCACCTATGGGAATATGAAAGAC	290	1662	240	292	1	To_g08109	THAOC_07817	42	1662	None	9006	1569	44524	No_constitutive_exon_found_in_species
GGTCCAAATTGAACGAACTTCTGCCTTCTCCATTTATCGTCGGGCTGGAGTC	510	1508	1558	1506	-1	To_g46846	THAOC_33068	510	1841	None	9006	1569	44524	No_constitutive_exon_found_in_species
CGTGAGAATTGCGGGCCCCGGCAGGCCAAAGTGATCGGAGTGAAGGGCAGCG	444	690	394	446	1	To_g02294	THAOC_01883	0	690	None	9006	1569	44524	No_constitutive_exon_found_in_species
TCACATGCTCGAGCCGTTCTGCTCGAGGGAATGTCTCAGGGAGAGCTGAGAC	957	1295	1345	1293	-1	To_g49412	THAOC_36218	957	1836	None	9006	1569	44524	No_constitutive_exon_found_in_species
GGCCAACCGAGGTGTCACTTTTTGAGCCGCCCCACCGCGGGCGAAGCTAGAG	556	892	942	890	-1	To_g19459	THAOC_17477	556	1333	None	9006	1569	44524	No_constitutive_exon_found_in_species
CGGGAGATCGGCCGAGCGGAGGAAACCGAAATGATGGGGGGGCGGCGTAGAA	1161	1394	1111	1163	1	To_g44023	THAOC_30400	312	1394	None	9006	1569	44524	No_constitutive_exon_found_in_species
CGCCGCAATGCAACAAGCGCGACGCTCAGCTACTATTAGACGAAGGGTAGGA	509	1655	459	511	1	To_g51174	THAOC_37563	231	1655	None	9006	1569	44524	No_constitutive_exon_found_in_species
TCCTCCTCCAGTAGCGTCTCGAGCTGGCTCTCCACGGCGAAGGGGGCTAGCT	540	1146	1196	1144	-1	To_g27897	THAOC_22248	540	1904	None	9006	1569	44524	No_constitutive_exon_found_in_species
TTGGACTCTCGCCTGACTCTGCTCTTCATTTTGGGACCATGGGTGTGAAGAA	1145	1556	1606	1554	-1	To_g19440	THAOC_17465	0	1742	None	9006	1569	44524	No_constitutive_exon_found_in_species
CGAGCGAGCTCCTGGCGGGCGGAAGTCCTCGCGCGGCGGCAGGGGCGGAGCG	0	1060	1110	1058	-1	To_g19440	THAOC_17465	0	1742	None	9006	1569	44524	No_constitutive_exon_found_in_species
GACGAGGGTGACCGTCGTGGCGATCGCGAGCCTCTTCAACAGCGGGGGAGGA	778	1389	1439	1387	-1	To_g18901	THAOC_16759	778	1899	None	9006	1569	44524	No_constitutive_exon_found_in_species
ACCAGTGATATATTGTTTAACGGCCATTCTGGACGCGGGAAGCGGCATAGGC	773	1091	1141	1089	-1	To_g09276	THAOC_08661	22	1264	None	9006	1569	44524	No_constitutive_exon_found_in_species
CGAGACGGCTGTCAGAGACGAGCCACAGCGGACTTCCGCCGGGAGGGCAGCA	489	1127	1177	1125	-1	To_g42125	THAOC_29324	248	1447	None	9006	1569	44524	No_constitutive_exon_found_in_species
GACCGCGTCCCTCCCCTTCGTCGTCCTCCTCCTCGCGTGCGGCGGGGCAGAG	514	912	962	910	-1	To_g07942	THAOC_07677	0	1223	None	9006	1569	44524	No_constitutive_exon_found_in_species
CGAACCCCCCCAACATGCCGTGACGACACAGAGCAGCCGGGGGCGAGAAGGA	460	1358	1408	1356	-1	To_g09225	THAOC_08631	26	1809	None	9006	1569	44524	No_constitutive_exon_found_in_species
CCACAGATAACATGTCTCATTCGGCGAATACCTACGGGGGAAGGCATAAGGT	606	918	556	608	1	To_g05692	THAOC_05889	63	1548	None	9006	1569	44524	No_constitutive_exon_found_in_species
ACCTCAGGGCAAACGCGAACCGCAACCCTCTCCGGCTCCCCGGGAGTCAGAA	769	1144	719	771	1	To_g20725	THAOC_18636	0	1612	None	9006	1569	44524	No_constitutive_exon_found_in_species
ACGGCCGCCGGACGGGGCCAACGGCACTTCGTCCTTACTGCCGGGGACAGGC	729	1266	679	731	1	To_g02583	THAOC_02185	521	1266	None	9006	1569	44524	No_constitutive_exon_found_in_species
CACGAAGAGGGGGCGGAGAGGCGTCTGATGCCTTTTCGCCGGCGCGGGAGGA	668	1102	1152	1100	-1	To_g04943	THAOC_05342	196	1516	None	9006	1569	44524	No_constitutive_exon_found_in_species
TCTTCGTCCATCTTTAAAATCTTAACTGCTTCTGAACAAGGAGTGGGCAGCC	736	1440	686	738	1	To_g46983	THAOC_33182	341	1801	None	9006	1569	44524	No_constitutive_exon_found_in_species
ATTGCAAATGTCGACCCAAACGCCCCTTTAGTCCAACTGGGAGTAATCAGGC	646	1067	596	648	1	To_g17882	THAOC_15269	134	1067	None	9006	1569	44524	No_constitutive_exon_found_in_species
GCGAGATGGCGGTTAACGATGGGATGCCGGACGGAGAGGCGGGTGGCAAGGA	1301	1594	1251	1303	1	To_g41325	THAOC_28849	918	1594	None	9006	1569	44524	No_constitutive_exon_found_in_species
GGTCCCGCAGTCTTGGGCGGGCACCAACACTGACACTAGCGGCGGGCAAGTG	1187	1696	1746	1694	-1	To_g47738	THAOC_33950	1187	1800	None	9006	1569	44524	No_constitutive_exon_found_in_species
CTATAGCAGCCTCACTGTCTAAAATCTGAAATCAATATTGAGGGATCGAGGC	1323	1763	1273	1325	1	To_g23377	THAOC_20379	366	1763	None	9006	1569	44524	No_constitutive_exon_found_in_species
GTCGAATAGGGCGGTGACTGTCGGTGGTAGCTGGATGGGCAAAAACCAAGAC	364	1412	314	366	1	To_g49487	THAOC_36309	51	1412	None	9006	1569	44524	No_constitutive_exon_found_in_species
ATAGCCCTACGGCCGCAGCACTTCATAGGGGATGTATTGGGGATGAATAGGT	1184	1321	1134	1186	1	To_g17294	THAOC_14700	729	1321	None	9006	1569	44524	No_constitutive_exon_found_in_species
CCAGGAGTGGAACGAGGCGGACCCTTAATTAATTCCTTAATTACGGGGAGGG	0	709	759	707	-1	To_g24178	THAOC_20731	0	1730	None	9006	1569	44524	No_constitutive_exon_found_in_species
TTTTCGTCAAAATGTCAAGCGCTTATTGAGGCATTTTCTAAAGGGCACAGGT	1725	1785	1675	1727	1	To_g44960	THAOC_31176	837	1785	None	9006	1569	44524	No_constitutive_exon_found_in_species
CGTTGGCGGTTGGTCGGGCAACGGCTTCGTGGTTGCCCGAATTGGGTGAGGC	1000	1385	950	1002	1	To_g42672	THAOC_29670	114	1385	None	9006	1569	44524	No_constitutive_exon_found_in_species
CTCTCGCCAGCGGAGAAGAAGGATCGGAGAAGACTGAGGGCGAGGGATAGGG	1256	1477	1206	1258	1	To_g20447	THAOC_18331	487	1665	None	9006	1569	44524	No_constitutive_exon_found_in_species
AGAGGCGAGAGTAGACGTTCTGGCCGGGGATGACGCCCCCGCTCAGGGAGGC	509	740	459	511	1	To_g09391	THAOC_08728	0	740	None	9006	1569	44524	No_constitutive_exon_found_in_species
GAGGTCGCGTCGGTGACCTCCCGTGCCGTCGCGGCGCCGGGGACGAGCAGGG	777	847	727	779	1	To_g17770	THAOC_15169	135	1223	None	9006	1569	44524	No_constitutive_exon_found_in_species
GCGAGATGCGGACGATACTGTCGTCCCTGACGCGGGACGACGGGGGCGAGGC	597	1134	1184	1132	-1	To_g38387	THAOC_27154	156	1254	None	9006	1569	44524	No_constitutive_exon_found_in_species
TCCTTGCCCGCCGTCTCGCTCGATCGCGGCCGGCGCGGCAACGGGTGCAGGC	899	1562	849	901	1	To_g04505	THAOC_04899	77	1562	None	9006	1569	44524	No_constitutive_exon_found_in_species
GCGGCCTCGGATCTGTTCGGCGACGGACATGACGACGAGGGACATAACAGAT	883	1452	833	885	1	To_g18485	THAOC_16030	342	1766	None	9006	1569	44524	No_constitutive_exon_found_in_species
GTCATAGTGACACAGCGTAATCTGCTCCGGTTGTGGGAGCGGGTGTACAGAC	280	388	438	386	-1	To_g05965	THAOC_06068	280	985	None	9006	1569	44524	No_constitutive_exon_found_in_species
CCGGGATGGAGACTAACGTGGTGCTGCTCCTGTACGCGCTGGGGGCGGAGGG	454	1194	1244	1192	-1	To_g24797	THAOC_21071	454	1637	None	9006	1569	44524	No_constitutive_exon_found_in_species
ACTCTCTCTAATTTATGATTAGCCACACAAGAGTTGTTGAAGGGACACAGCA	1330	1540	1280	1332	1	To_g47208	THAOC_33397	432	1540	None	9006	1569	44524	No_constitutive_exon_found_in_species
CGCCGGTCCGAAAGACAGTCAGAGAAGGGAATCGGGGGAAGGGGAAACAGTG	1052	1597	1002	1054	1	To_g37767	THAOC_26788	409	1597	None	9006	1569	44524	No_constitutive_exon_found_in_species
TACTTAGCCGTCCCCTCTATCTGAAATAAACAAAAACTCTCTGTGGGGAGCA	1222	1551	1172	1224	1	To_g48299	THAOC_34648	220	1551	None	9006	1569	44524	No_constitutive_exon_found_in_species
GGTACATCATTATCATGTTGCAGCGCTATCCTCGGCCATAATGGGCACAGCC	1302	1588	1252	1304	1	To_g22406	THAOC_19837	311	1588	None	9006	1569	44524	No_constitutive_exon_found_in_species
CAGGCTTACAAACTATCTCATTGTCATTCTTTCCTGTTCGATGCGGGCAGTG	827	973	777	829	1	To_g47605	THAOC_33815	282	973	None	9006	1569	44524	No_constitutive_exon_found_in_species
AGTTCCTCCTCATTCCCCCGGCCGGGGGCGCCGTGCCTCGTGGGACGGAGCA	250	497	200	252	1	To_g09142	THAOC_08570	0	497	None	9006	1569	44524	No_constitutive_exon_found_in_species
CTTGTCCATCAGTTAATCTCCATTTTACCTGGCCTAATGGGGTGAAACAGTC	914	976	864	916	1	To_g10014	THAOC_09199	0	1254	None	9006	1569	44524	No_constitutive_exon_found_in_species
GAGAAACAGAGGCAACACGCCAACACAACAACAGTGGGCACAGGGCACAGGA	819	1048	1098	1046	-1	To_g47426	THAOC_33616	0	1704	None	9006	1569	44524	No_constitutive_exon_found_in_species
GATTTTTGACTTTTGAACTCACAATGGCACTCACAAAACGGGATCATAAGGA	695	914	645	697	1	To_g08218	THAOC_07910	330	914	None	9006	1569	44524	No_constitutive_exon_found_in_species
CACTTCGCCTAGAGCCTCCTCTCCTTCATCAGTAGGGACGGGGGATAGAGTG	1236	1714	1186	1238	1	To_g44170	THAOC_30521	129	1714	None	9006	1569	44524	No_constitutive_exon_found_in_species
AACAAGATTCGAACCCATCCAGTTTCTTCCTATCTCTTTTTCAAGGGTAGAT	402	603	352	404	1	To_g02740	THAOC_02454	110	603	None	9006	1569	44524	No_constitutive_exon_found_in_species
TTGCATGGCCGAACGAACACACACACACAACCACGTGGGTGGATACATAGGC	526	742	476	528	1	To_g20262	THAOC_18163	13	1535	None	9006	1569	44524	No_constitutive_exon_found_in_species
GTGCCTTCTCGCTCGCCGTCGGCCGATCTGCCCCGCGGCGCCGGGCGAAGTG	741	888	938	886	-1	To_g08530	THAOC_08142	0	1222	None	9006	1569	44524	No_constitutive_exon_found_in_species
GCGTTAGAGAGGCATTGATGCCGACGAGGCGGAACTTACCGCCGGGATAGGG	553	987	503	555	1	To_g36160	THAOC_25756	97	1330	None	9006	1569	44524	No_constitutive_exon_found_in_species
GGAAGCCAAATCGTGCGGAGTGGGAGGCCTTGGACATGGATAGGGTGAAGTC	637	714	764	712	-1	To_g41056	THAOC_28687	355	1507	None	9006	1569	44524	No_constitutive_exon_found_in_species
TCTTTGTTCCTTTGTTCACCATTCTCCAATGTTTTCATTTGGGAAGAAAGGA	753	1622	703	755	1	To_g32699	THAOC_23958	19	1622	None	9006	1569	44524	No_constitutive_exon_found_in_species
TTGGAACAGACGTTGAGAAGGACCCAACTAAAGCAATCCGACATTGGGAGGC	652	924	974	922	-1	To_g36505	THAOC_26026	652	1153	None	9006	1569	44524	No_constitutive_exon_found_in_species
GACGGGCGCCGGGACCGGCCGGCTCACCGTCCGCCTCCCCGGGGTTCGAGGG	278	475	525	473	-1	To_g45470	THAOC_31751	278	1346	None	9006	1569	44524	No_constitutive_exon_found_in_species
CCCTAAGCCCGTCGCCAAGATCCAGCCCGGCGAAGAGGATACGGGCACAGAC	0	566	616	564	-1	To_g35405	THAOC_25281	0	1341	None	9006	1569	44524	No_constitutive_exon_found_in_species
TCGGCCAAGGGGCTCGAGACGGCGTACCCCCGAGGATAGGGGTGGTCAAGGT	773	1040	723	775	1	To_g51271	THAOC_37641	498	1681	None	9006	1569	44524	No_constitutive_exon_found_in_species
ACTGGCTGCCAAAGATCGATTGATCTGACTGCTTTGGGTTTGAGTTGAAGAA	470	648	698	646	-1	To_g21307	THAOC_19244	470	1530	None	9006	1569	44524	No_constitutive_exon_found_in_species
ATCCATTGACCTCGAGCTTTCTTTGTCTTCCCCGCGATCTGGGCGAACAGAT	134	269	319	267	-1	To_g04259	THAOC_04569	134	759	None	9006	1569	44524	No_constitutive_exon_found_in_species
ATCCGAAGCTATTCAAAATGATTGGCGGCTCACATTGCTGGGCTGGGCAGCT	271	1303	1353	1301	-1	To_g23587	THAOC_20479	0	1570	None	9006	1569	44524	No_constitutive_exon_found_in_species
ATAGCCCTACGGCCGCAGCACTTCATAGGGGATGTATTGGGGATGAATAGGT	776	1129	1179	1127	-1	To_g44596	THAOC_30721	776	1374	None	9006	1569	44524	No_constitutive_exon_found_in_species
TTCTGGGCACGACAAGCGGCGCAGACCTCGCTGAGGAGGTGAGGGAATAGGT	241	612	662	610	-1	To_g10923	THAOC_09995	241	1603	None	9006	1569	44524	No_constitutive_exon_found_in_species
TCGCAATCAACCTTGTTCTGCGGTTCTATCTTATTGGTATGGGCATACAGCG	1423	1559	1373	1425	1	To_g19656	THAOC_17657	610	1559	None	9006	1569	44524	No_constitutive_exon_found_in_species
AGATGAACACGGCCATGGCGGAGCTGTACCGGAGGCTCATGAGCGGGCAGAG	25	937	987	935	-1	To_g08079	THAOC_07789	25	1193	None	9006	1569	44524	No_constitutive_exon_found_in_species
GTTGTCCTTGTATCTTTCGTAGTGTTTGGATCAAGTGTGGGGGTATATAGGG	0	856	906	854	-1	To_g48542	THAOC_35061	0	1282	None	9006	1569	44524	No_constitutive_exon_found_in_species
CGTCGGCCAACCGAGGTGTCACTTTTTGAGCCGCCCCACCGCGGGCGAAGCT	967	1279	917	969	1	To_g03958	THAOC_04191	0	1279	None	9006	1569	44524	No_constitutive_exon_found_in_species
GGGCGAGGTCGCTGCCCTGAACTCGAAGGTGGAGCGTCTCGAGGGCACAGTG	17	855	905	853	-1	To_g48951	THAOC_35599	17	1247	None	9006	1569	44524	No_constitutive_exon_found_in_species
CCGCCGCAACGTAGACTAACACAACGACGACCCATCAGCGGAGGGTGAAGTA	905	1301	855	907	1	To_g20955	THAOC_18921	553	1301	None	9006	1569	44524	No_constitutive_exon_found_in_species
TCCCTCTCCTTTGTCCTTTATCCTTTATTTGTTATTCTTTGATCGGGGAGGG	1132	1362	1082	1134	1	To_g14678	THAOC_12396	803	1362	None	9006	1569	44524	No_constitutive_exon_found_in_species
TGGGGGAGAGGGCGACGGGAGTTTGAGGTGACAGATCGATAATGGGGCAGTG	658	904	608	660	1	To_g14604	THAOC_12355	245	1424	None	9006	1569	44524	No_constitutive_exon_found_in_species
CTAGTCTACCGCCCCCCCCTCTCGACGGGGTCTGGCTGAGCGGGGGAGAGCG	585	820	870	818	-1	To_g14698	THAOC_12407	87	1172	None	9006	1569	44524	No_constitutive_exon_found_in_species
TGCAGTGAGACACTATCTAATCTCCGCGAAAATGGGGGAGAGGGGTTCAGTT	1250	1450	1200	1252	1	To_g02964	THAOC_02829	255	1450	None	9006	1569	44524	No_constitutive_exon_found_in_species
CGAATCGACGACATCCTCGGTGTCTGAGGACGAGGAAAACGACGGGGAAGAT	0	151	201	149	-1	To_g36561	THAOC_26063	0	391	None	9006	1569	44524	No_constitutive_exon_found_in_species
TGCATGTGCTGTGTTAACTCCGATGTGCGATCACTGCTGCGGGGGTTAAGCG	545	612	662	610	-1	To_g35044	THAOC_25044	11	1121	None	9006	1569	44524	No_constitutive_exon_found_in_species
GACCAAGATAACCACTGATGCTTACATGAAGTTTTCTTCGGGATACCGAGTG	1150	1474	1100	1152	1	To_g41082	THAOC_28703	0	1474	None	9006	1569	44524	No_constitutive_exon_found_in_species
CCGCCAGAATGGAGTGCGGCAAAACCACCCGTTTAAACAAAGGGCGGTAGAC	639	1514	589	641	1	To_g09611	THAOC_08901	367	1514	None	9006	1569	44524	No_constitutive_exon_found_in_species
TGGGCTGAGCGAGCGATTTGTCGATGCAACTTTGTCGTAAAGGGGATTAGGT	339	575	289	341	1	To_g18150	THAOC_15500	114	1280	None	9006	1569	44524	No_constitutive_exon_found_in_species
TCGCCTCCCAATTATTTACGGTATGACTTTCATTTGACTCTGGGCTGAAGGT	495	1266	1316	1264	-1	To_g08876	THAOC_08383	197	1435	None	9006	1569	44524	No_constitutive_exon_found_in_species
GGGTGAAAGGCGCGAATTACAATCTTGCATATCTTTACGCTAAGGGATAGAC	406	722	772	720	-1	To_g20060	THAOC_17993	406	1463	None	9006	1569	44524	No_constitutive_exon_found_in_species
CATGAAGCGGTCGGCGTGGGAGACGGCCTGCGGGCGGGACGCGGGAATAGAA	760	1021	1071	1019	-1	To_g10977	THAOC_10044	760	1567	None	9006	1569	44524	No_constitutive_exon_found_in_species
GAGTCGGCCGCGTCGGCGGCGACGTCGCAGGGGGCCGGGGGCACGGACAGGT	928	1435	878	930	1	To_g18955	THAOC_16841	0	1435	None	9006	1569	44524	No_constitutive_exon_found_in_species
TCTATTCTCAATCCCCACAGCTCCCTTCACGTTTTACGATTACACGGGAGTG	1470	1486	1420	1472	1	To_g06045	THAOC_06134	433	1486	None	9006	1569	44524	No_constitutive_exon_found_in_species
AAAAATGGGTTTAGCTAGCTGGAGCCGCGCGGAGGAAACACGGGAGACAGCC	740	922	972	920	-1	To_g41104	THAOC_28718	67	1479	None	9006	1569	44524	No_constitutive_exon_found_in_species
CGTGAATTCTCGACTCTTCTAATCTCCTCGCTCCGGTCTTTCAATGGGAGAT	298	350	400	348	-1	To_g06040	THAOC_06129	55	1332	None	9006	1569	44524	No_constitutive_exon_found_in_species
GACAAAAGAGAAGAATGAATAGGATTTTCGGACGGAGTACGCGTGGGCAGGA	822	1458	772	824	1	To_g13220	THAOC_11519	548	1458	None	9006	1569	44524	No_constitutive_exon_found_in_species
CCACAGTCATGGCTAAAACTTGCGTTGGAGGTTGACGGGAAAAACGCGAGGA	46	595	645	593	-1	To_g06683	THAOC_06616	46	893	None	9006	1569	44524	No_constitutive_exon_found_in_species
CTCGCGATGATTCTTCTCAGTACTCCTGCAATTCATTACGGGGGCGCTAGTC	22	567	617	565	-1	To_g39598	THAOC_27781	22	1454	None	9006	1569	44524	No_constitutive_exon_found_in_species
GACGCCGCCAGGCTGAGGCGGGTCGTGCGGAACTACGACCGGGGGCCCAGGA	313	688	738	686	-1	To_g08243	THAOC_07926	313	1519	None	9006	1569	44524	No_constitutive_exon_found_in_species
GGGACCGCACAGTAAGGCACTTCCTAATCTCAGCAAAAATGGGGCACAAGGG	7	148	198	146	-1	To_g02927	THAOC_02759	7	1095	None	9006	1569	44524	No_constitutive_exon_found_in_species
AACCTGATGGCTTTCGGGGGACGGGACCCTTCCTTCCTTCGACGGGGCAGGC	312	778	828	776	-1	To_g29624	THAOC_22776	312	1355	None	9006	1569	44524	No_constitutive_exon_found_in_species
TTCACATAGTTGGGCCAATTGATGCACATCACGCTCTTGGGCGCAAATAGCG	1162	1221	1271	1219	-1	To_g27507	THAOC_22113	191	1472	None	9006	1569	44524	No_constitutive_exon_found_in_species
AGGTGGGGATGAGATCAACATCTCATTGCCAATGATGAATGATTGGGAAGCA	191	759	809	757	-1	To_g27507	THAOC_22113	191	1472	None	9006	1569	44524	No_constitutive_exon_found_in_species
CTCGACGGGCGCTCAGGACGACGGTGTCGTTCCTAACCTCGCGGGTCAAGGC	452	1160	1210	1158	-1	To_g11108	THAOC_10139	452	1437	None	9006	1569	44524	No_constitutive_exon_found_in_species
AGACATCATCAACCCAAATCGCGGAAATCCAAGGATTGTGATGGGGCGAGCC	738	1218	688	740	1	To_g16468	THAOC_14043	435	1218	None	9006	1569	44524	No_constitutive_exon_found_in_species
GAGGCGCGCGCCGCGGGGATAGCGGACGACATCTGACGCCTGAGGGATAGGA	13	413	463	411	-1	To_g20346	THAOC_18241	13	725	None	9006	1569	44524	No_constitutive_exon_found_in_species
GAGTCGGTCAGAGTTAGTCGCCAACACACAAAAATGGTAGAACCGGGCAGAA	571	683	521	573	1	To_g25476	THAOC_21325	102	1160	None	9006	1569	44524	No_constitutive_exon_found_in_species
ATTCATCCCCAATACATCCCCTATGAAGTGCTGCGGCCGTAGGGCCGTAGGG	370	832	882	830	-1	To_g00844	THAOC_00702	370	1111	None	9006	1569	44524	No_constitutive_exon_found_in_species
AGCAGACGGAACGAGACGCGAACGCCGTGGAGAAGCAGATACGGGACCAGGG	464	1102	1152	1100	-1	To_g46898	THAOC_33118	464	1357	None	9006	1569	44524	No_constitutive_exon_found_in_species
ATTCCATCCCAGGGGGGACGCTGGGACGGTCCGCCCGGCGGGGGTCACAGCC	685	863	635	687	1	To_g42804	THAOC_29751	360	1386	None	9006	1569	44524	No_constitutive_exon_found_in_species
TCCTTCGGCGTCGCCTTGAGGTCCAAAGATATCTAGGGTACAATAGATAGAG	426	793	376	428	1	To_g19846	THAOC_17816	145	1312	None	9006	1569	44524	No_constitutive_exon_found_in_species
CGCCCTCGTCGTCGTCGTTCTGGGGAGGCCTCAAGGCCGCCGACGGGGAGCA	553	1194	503	555	1	To_g02263	THAOC_01858	0	1311	None	9006	1569	44524	No_constitutive_exon_found_in_species
GGGAGGTGGCCCAGGCTCTTGCGCCGTCGATGACAGGGCAGAAAATCCAGGC	862	1256	812	864	1	To_g46380	THAOC_32689	250	1256	None	9006	1569	44524	No_constitutive_exon_found_in_species
GGGAGGGGGCGGAGGGCCAGGGGCGGAGGCCAAGCGCCCCCTCGAGGGAGGG	0	229	279	227	-1	To_g08380	THAOC_08015	0	918	None	9006	1569	44524	No_constitutive_exon_found_in_species
AGTTGCTAATGAACATTCTCATTCGTAATAACTCTTGTCGACGCGGGCAGCG	70	244	294	242	-1	To_g36241	THAOC_25823	70	479	None	9006	1569	44524	No_constitutive_exon_found_in_species
ACGAAACCCCGCGCGGCGGCGGTGTGTCGGGAAATGACGCAGTAGGGCAGAC	77	206	256	204	-1	To_g05271	THAOC_05588	77	763	None	9006	1569	44524	No_constitutive_exon_found_in_species
GCCACACTAACTTACTTTCGTCTACCGGTATTGTACGGGAAAAACCGAAGCA	0	362	412	360	-1	To_g24392	THAOC_20849	0	553	None	9006	1569	44524	No_constitutive_exon_found_in_species
AAGGACGCAGCTGTACCCAAGTCCCAATCGAACGAGCCGGGGAATAACAGGC	895	1411	845	897	1	To_g13394	THAOC_11627	224	1411	None	9006	1569	44524	No_constitutive_exon_found_in_species
AAATCTTTTCATCGTTGAATCTTGTGAAATCTTGTCATCGGGATCGGAAGTC	490	836	886	834	-1	To_g42906	THAOC_29816	19	1277	None	9006	1569	44524	No_constitutive_exon_found_in_species
GGAGCATCGTTTGGTATTAAGCACTTGCGGCATCTCTACTGGGGCTGTAGTT	467	900	417	469	1	To_g29922	THAOC_22860	80	1040	None	9006	1569	44524	No_constitutive_exon_found_in_species
TAATTTCTCCTGAAATTGACATGACAACAATGTTGTGATTGGGTACAAAGAG	457	714	407	459	1	To_g25670	THAOC_21401	53	714	None	9006	1569	44524	No_constitutive_exon_found_in_species
TAGAGGGGGAACCATGAGTTCCTCAGCGTCGTCCCCTCCCTTCGGGGAAGCG	289	463	239	291	1	To_g37094	THAOC_26437	49	867	None	9006	1569	44524	No_constitutive_exon_found_in_species
AGCGAGACTGAGGCCAGCGCCTCACACGCAGTATTCGTTGGGAGGGGCAGGG	717	1289	667	719	1	To_g15213	THAOC_12756	416	1399	None	9006	1569	44524	No_constitutive_exon_found_in_species
CCTAGCCGACCGTGACGGCGACCTCGAAGCCGAAGATGGGAATGATCAAGTC	714	1128	1178	1126	-1	To_g08587	THAOC_08185	118	1324	None	9006	1569	44524	No_constitutive_exon_found_in_species
AAAGTTAGAAAGCAGGACGCCCTACGTCTTGCTCTTTCGTTGGGCGACAGTG	938	1412	888	940	1	To_g32937	THAOC_24062	448	1412	None	9006	1569	44524	No_constitutive_exon_found_in_species
GTCTACCGCCCTTGATTTATGATACCACCCAAAAAGTGGCTGGGAATAAGGG	1337	1396	1287	1339	1	To_g06625	THAOC_06573	0	1396	None	9006	1569	44524	No_constitutive_exon_found_in_species
AACCCTGCGACGACAACAACAACATGAACGAATAAACAAGGGGCGGCCAGCC	657	1296	607	659	1	To_g41459	THAOC_28924	153	1296	None	9006	1569	44524	No_constitutive_exon_found_in_species
TCGGCCGGGCGGCGACGAGCGTTCTCGCCGATCCCTTCGGGAGGGTCCAGGA	25	520	570	518	-1	To_g09457	THAOC_08783	25	1291	None	9006	1569	44524	No_constitutive_exon_found_in_species
CGCTCCCCGGGCGAGGGACGGCGAGGTCCTCCCGTACTCCTGCGGGGGAGGA	154	509	559	507	-1	To_g07934	THAOC_07674	154	673	None	9006	1569	44524	No_constitutive_exon_found_in_species
GGGTGAAAGAAGCTCATTATAATCTTGGCGTTCTGTACGCGACGGGAAAGAA	929	991	879	931	1	To_g33072	THAOC_24118	253	1251	None	9006	1569	44524	No_constitutive_exon_found_in_species
GCCGTCCGGCTCGGCGGGCGGGTGAGGACGTTCGCACGGGGGGGGAACAGGA	34	555	605	553	-1	To_g20800	THAOC_18726	34	1265	None	9006	1569	44524	No_constitutive_exon_found_in_species
GGAGGTCCCCGTGCTCTGTGGCATTGGCGTACTCACCCTCCAGCAGGGAGGG	402	544	352	404	1	To_g13656	THAOC_11797	136	544	None	9006	1569	44524	No_constitutive_exon_found_in_species
ATAGCCCTACGGCCGCAGCACACCATAGGGGATGTATTGGGGATGAATAGGT	462	572	412	464	1	To_g18405	THAOC_15890	0	1295	None	9006	1569	44524	No_constitutive_exon_found_in_species
CGTCATCGCTCGAAAGGAGCGCAATCTAAGTGGGAGTAAAGGGGATAAAGGT	707	915	965	913	-1	To_g47546	THAOC_33757	0	1092	None	9006	1569	44524	No_constitutive_exon_found_in_species
GACGCAAGATGATTCTAACGACTACTACAAACATCTGGGCGTCAAGAGAGGG	257	377	427	375	-1	To_g21359	THAOC_19298	0	1105	None	9006	1569	44524	No_constitutive_exon_found_in_species
GACTTGTTCATCACAACTTGACAGCATCAAGTTCGCTCGGGAAGCTGCAGCA	890	977	840	892	1	To_g06004	THAOC_06101	342	1323	None	9006	1569	44524	No_constitutive_exon_found_in_species
TCGTACGGTAGAACACCCTGTTTTCATGGTGACGGATGGACGGGATGCAGCA	368	477	318	370	1	To_g39631	THAOC_27791	0	477	None	9006	1569	44524	No_constitutive_exon_found_in_species
CGTTCATACTCGTCACACACCAACACTCGTCCCATCATGCGCATGGGCAGGC	718	1170	668	720	1	To_g21217	THAOC_19164	288	1325	None	9006	1569	44524	No_constitutive_exon_found_in_species
GACCGCAAGGCGACTAACGACGCAGGATATGCTTCGAGGTGGGTCACGAGGG	697	938	647	699	1	To_g39300	THAOC_27640	425	1161	None	9006	1569	44524	No_constitutive_exon_found_in_species
AGGAGGGCTCCTCCTCCTCCACCTCCCTCCCCCGCTCGTGACGGGCAAAGAC	565	862	912	860	-1	To_g16464	THAOC_14038	15	1205	None	9006	1569	44524	No_constitutive_exon_found_in_species
AACATTATTGTAAAAGACTCACACCTACTCACACATACAATGGGAAACAGCG	0	421	471	419	-1	To_g10009	THAOC_09197	0	897	None	9006	1569	44524	No_constitutive_exon_found_in_species
GTGACTTTCTAAACTGCAGACCCGCCCCAGCTTTTTCTACGGGGCAAAAGAG	551	736	501	553	1	To_g20721	THAOC_18631	0	736	None	9006	1569	44524	No_constitutive_exon_found_in_species
GCAGCGGGTAATGCGACAATCAACAGTTCGTAGTGGGGATGAAGGTCTAGTT	564	822	872	820	-1	To_g47517	THAOC_33722	564	1070	None	9006	1569	44524	No_constitutive_exon_found_in_species
ACACGAGTAGGACCAAACGACCCGACACGAAGCCGCGAGAGGAGAGGGAGGA	242	500	550	498	-1	To_g36601	THAOC_26090	242	1235	None	9006	1569	44524	No_constitutive_exon_found_in_species
CAATGCGACCATCCTGTTCGCACGTCACCTTGTTTTTGTGGGGGACGCAGGA	590	707	757	705	-1	To_g20055	THAOC_17990	590	1288	None	9006	1569	44524	No_constitutive_exon_found_in_species
ACGCCCTCTTCCCCCATCGGGTGGACCACCTCCCGGCGGGATGAGCTGAGGA	798	1284	748	800	1	To_g44502	THAOC_30673	441	1284	None	9006	1569	44524	No_constitutive_exon_found_in_species
GGTGCGTCTGGTCGAGGTCGTTCCTTAGGACGCTCGGCGGGGGAGGCAAGGG	43	861	911	859	-1	To_g43921	THAOC_30348	43	1222	None	9006	1569	44524	No_constitutive_exon_found_in_species
TGAAAAGCAGCAACTAACTTGACTTTTTTAGAACTACCTTGCACTGGGAGGC	1013	1021	1071	1019	-1	To_g04781	THAOC_05216	305	1169	None	9006	1569	44524	No_constitutive_exon_found_in_species
TGAGGTGGCCATTGGTGCTCACGGTGTTTTGTCACTGCCTATGGGTATAGGA	501	717	451	503	1	To_g24439	THAOC_20887	93	1233	None	9006	1569	44524	No_constitutive_exon_found_in_species
ATAGCCCTACGGCCGCAGCACTTCAAAGGGGATGTATTGGGGATGAATAGGT	442	624	674	622	-1	To_g39976	THAOC_28020	442	869	None	9006	1569	44524	No_constitutive_exon_found_in_species
TCCGACGCGAACGCGATCCGCAGGAGCCGGCCGGAGCACTACAGGGACAGGC	229	289	339	287	-1	To_g38448	THAOC_27191	229	1111	None	9006	1569	44524	No_constitutive_exon_found_in_species
GTGACCCCGAGACCTCCCGAGACCCACGCGAGGCGTGAGAAGGAGGGCAGGG	972	1197	922	974	1	To_g32807	THAOC_24004	0	1197	None	9006	1569	44524	No_constitutive_exon_found_in_species
CGTCTCCGGCGGGGCCGACGGCGCGGCGAGGCTCTGGGCGAGGTCCGAAGGG	112	713	763	711	-1	To_g06633	THAOC_06577	112	1076	None	9006	1569	44524	No_constitutive_exon_found_in_species
ATAGCCCTACGGCCGCAGCACTTCAAAGGGGATGTATTGGGGATGAATAGGT	405	624	355	407	1	To_g07546	THAOC_07340	60	1098	None	9006	1569	44524	No_constitutive_exon_found_in_species
AATGCGCTAACAGTCATGCTCACCCTGATGGACGGGGAACTGGCCGGGAGCA	549	881	499	551	1	To_g46413	THAOC_32709	148	881	None	9006	1569	44524	No_constitutive_exon_found_in_species
GGCCCGGCGGTCGCCCCCCTCCCTCCTCTCCCGCTACAAGCGGGCTAGAGAG	0	244	294	242	-1	To_g35719	THAOC_25471	0	423	None	9006	1569	44524	No_constitutive_exon_found_in_species
AGCTCCGCGTTCGACGGGGGGGCCGCGGCGGGGGGGGACGGGGGACGCAGCG	0	380	430	378	-1	To_g20434	THAOC_18321	0	727	None	9006	1569	44524	No_constitutive_exon_found_in_species
TGGCAGCCGCCTCCGCCGCGGTGTAGTCCATCTCCGATGAAAGGTGGGAGGT	468	689	739	687	-1	To_g02169	THAOC_01795	468	1112	None	9006	1569	44524	No_constitutive_exon_found_in_species
ATAGCCCTACGGCCGCAGCACATCATAGGGGATGTATTGGGGATGAATAGGT	673	772	623	675	1	To_g06930	THAOC_06806	224	1155	None	9006	1569	44524	No_constitutive_exon_found_in_species
CGATGGTCACCTCTGATAGCCCTGACCATTTTAAGATCTGGGGGGAATAGTA	18	145	195	143	-1	To_g40906	THAOC_28596	18	1037	None	9006	1569	44524	No_constitutive_exon_found_in_species
ACCATAATGCAGAAAAGAGTTATTATCCGTGTTCTGCTTGTGGGACCAAGAA	839	1007	789	841	1	To_g24887	THAOC_21125	651	1007	None	9006	1569	44524	No_constitutive_exon_found_in_species
CCGTTTCCGGCCCACGCAACCGCTTTCTTTCTCGCAGCTCGGGGGCCAAGTC	763	1094	713	765	1	To_g40940	THAOC_28622	46	1094	None	9006	1569	44524	No_constitutive_exon_found_in_species
TTTCATAGTGGCAGGCGGTCGACCGACGAGGACGGTGGGAGAGGAAACAGGA	341	485	535	483	-1	To_g44115	THAOC_30476	341	1163	None	9006	1569	44524	No_constitutive_exon_found_in_species
GGTGCGTCGCGACGCCCGAGGTCATATTCGCAAAGTCCGCCGGGTGCGAGCC	502	578	452	504	1	To_g20070	THAOC_18000	273	842	None	9006	1569	44524	No_constitutive_exon_found_in_species
GGCTGCTGCGAGTGGCTGCGAGGGGAAGAGACGGAAGGGATAATGAGAAGGA	0	622	672	620	-1	To_g01026	THAOC_00843	0	1061	None	9006	1569	44524	No_constitutive_exon_found_in_species
GGCATCATCCTTGACTTGACTGTCGGGGAGACCGCAGAGGGACATGACAGAG	543	683	733	681	-1	To_g35332	THAOC_25233	543	1141	None	9006	1569	44524	No_constitutive_exon_found_in_species
GGGAGGGGGGGATCCCGGGGGCATGCCGTACCGGCGGCCGGCGGGCGAAGCC	119	515	565	513	-1	To_g20495	THAOC_18379	119	1081	None	9006	1569	44524	No_constitutive_exon_found_in_species
GGTTGTGTGCTTTCATTCGGGGTGCGGGACGGCGGCCGCCGGGAACCCAGAC	39	495	545	493	-1	To_g45515	THAOC_31810	39	832	None	9006	1569	44524	No_constitutive_exon_found_in_species
GGTCGAAGCTGTAAGAAGTGACCACCTACCTGACGCTGTCTCACGGGGAGAA	333	793	283	335	1	To_g39948	THAOC_27995	48	793	None	9006	1569	44524	No_constitutive_exon_found_in_species
CCAGGTCCGACAGGGTCAAGTCTGATAAGGTCAAGAACGAGAGGGTCAAGTC	237	639	689	637	-1	To_g02044	THAOC_01679	237	1019	None	9006	1569	44524	No_constitutive_exon_found_in_species
TCCCAGAGCTACTGCAACTTTGACCACCTCTCGCATGTCCGCGGGCGGAGGA	319	439	269	321	1	To_g34588	THAOC_24837	0	439	None	9006	1569	44524	No_constitutive_exon_found_in_species
TGACATGAACAAGTGTTACTCAACAACCAATACCTACGGGACATGAAAAGTC	92	190	240	188	-1	To_g05890	THAOC_06035	92	377	None	9006	1569	44524	No_constitutive_exon_found_in_species
AGGACGCCACGCGCGGGGCCGCGAGCCGGCCTCGGGCGGCCGTCGGGGAGGA	227	968	177	229	1	To_g01454	THAOC_01200	0	968	None	9006	1569	44524	No_constitutive_exon_found_in_species
GTTGGTACATGCGGTGGTGATGACGTCAAAAGGGGCGGGGTGGGAGGTAGGT	431	551	381	433	1	To_g37401	THAOC_26597	140	551	None	9006	1569	44524	No_constitutive_exon_found_in_species
TGACTTCGATAAATCAATGACGGGGGAAACAATCAACGGGAAACCGGCAGTC	0	239	289	237	-1	To_g31223	THAOC_23316	0	635	None	9006	1569	44524	No_constitutive_exon_found_in_species
AGGGCGCGGCTTGTCACTTCGACATGCCCTCGGAGGTCACGGACGGGCAGCT	0	137	187	135	-1	To_g28702	THAOC_22501	0	919	None	9006	1569	44524	No_constitutive_exon_found_in_species
CAGAGCGAAAGTCATAACGGGGCTACACGCGTATCTTGCGGGCAATACAGAT	213	491	163	215	1	To_g20009	THAOC_17951	0	491	None	9006	1569	44524	No_constitutive_exon_found_in_species
TCGCCGCTGCGCTGCGGCTGCGACGGCTGCCCGCTGCGGGGGGAGCGCAGCA	464	1012	414	466	1	To_g20116	THAOC_18036	60	1012	None	9006	1569	44524	No_constitutive_exon_found_in_species
TTGTGCTCGCGCGACGGCTGTCTGGAGCAACGATCCGTGAACGGGATGAGTC	640	954	590	642	1	To_g30346	THAOC_22983	0	954	None	9006	1569	44524	No_constitutive_exon_found_in_species
GTCGTTCGGTGTTGACGTTGAAGGGAGCGGGGGGATAAAAACGGGGATAGAG	434	1007	384	436	1	To_g13661	THAOC_11800	0	1007	None	9006	1569	44524	No_constitutive_exon_found_in_species
TAGCTTTATCGTGGGGAAGATTGACGATAAGCGGGACCATGGGCGTCAAGAA	15	228	278	226	-1	To_g44164	THAOC_30518	15	998	None	9006	1569	44524	No_constitutive_exon_found_in_species
TGCCCACTGCCCACTTCTTCACTCAACTAACCTCGGTCGGGAACGAACAGTC	231	396	446	394	-1	To_g25554	THAOC_21364	231	1011	None	9006	1569	44524	No_constitutive_exon_found_in_species
GGCGGGGCCGGCGAGGTGGCGACGTCGGAGCTCCCCGGGGGGTACGAGAGGG	16	769	819	767	-1	To_g35518	THAOC_25360	16	1014	None	9006	1569	44524	No_constitutive_exon_found_in_species
GTCTGCCGCGGCTTTGTAGGTGGATGATCGAGCTTCCACCGGGGCCGTAGGA	279	515	229	281	1	To_g37939	THAOC_26868	67	795	None	9006	1569	44524	No_constitutive_exon_found_in_species
TTCCCCCCCGCCGTCGCCCGCGTGAAATCGCGCCCGCTTGGAGCGGGCAGCG	930	1046	880	932	1	To_g34171	THAOC_24625	84	1046	None	9006	1569	44524	No_constitutive_exon_found_in_species
GAATGTTGTGGGAGTTCATGGTAGAAAACTAAGGTACGACGGGGCTATAGTC	71	607	657	605	-1	To_g39276	THAOC_27627	71	1009	None	9006	1569	44524	No_constitutive_exon_found_in_species
CGGGAAGGACGGGCCGCCCTCCCCAGACAAAGACGATGGTGGAGGGGGAGAC	127	583	633	581	-1	To_g47973	THAOC_34150	127	919	None	9006	1569	44524	No_constitutive_exon_found_in_species
CCTGCAAGGGGTAAAATTTTACCCCTTAATTTTTTGAGCCGGGGGATAAGGT	35	194	244	192	-1	To_g35739	THAOC_25495	35	770	None	9006	1569	44524	No_constitutive_exon_found_in_species
GTGTCCTTCATTTCGTCTCTTGTATCGTGTGTGGTGTGGCGGTGGGAGAGAA	460	684	410	462	1	To_g21569	THAOC_19492	0	684	None	9006	1569	44524	No_constitutive_exon_found_in_species
ACCGGTCGGTACTGCCAGCGGGCAGGGGCCGGGGACGGGAGGGTGACGAGGG	611	724	561	613	1	To_g48611	THAOC_35162	94	724	None	9006	1569	44524	No_constitutive_exon_found_in_species
ACCACATGTGTTTGTGGTGTTTCTTCACTCTTCACTGCCTATGGGTATAGGA	911	942	861	913	1	To_g13258	THAOC_11541	307	942	None	9006	1569	44524	No_constitutive_exon_found_in_species
GAGCGGTCCGGTCCTCTCTTTCTTCTTCATTCCTCCTTCAACGGGAACAGCC	430	755	380	432	1	To_g09307	THAOC_08683	70	755	None	9006	1569	44524	No_constitutive_exon_found_in_species
ACGACCGCGCATTGAGACACTATCTAATCTCCGCGAAAAGGGGGGAAGAGCA	301	448	251	303	1	To_g29224	THAOC_22675	44	448	None	9006	1569	44524	No_constitutive_exon_found_in_species
GGCCGACTACCCTCGACCAACCAATGAGGATGCTGGGCGGGATGAGTAAGTA	542	790	492	544	1	To_g31703	THAOC_23561	0	790	None	9006	1569	44524	No_constitutive_exon_found_in_species
TCCAAAGGAGTTAGCATCTCCTTCAGACAATAAGAGCTCTTGAGGGCCAGAT	9	409	459	407	-1	To_g13199	THAOC_11505	9	602	None	9006	1569	44524	No_constitutive_exon_found_in_species
GTCCTGGCATCCAATGTCTAGTTTCACATTTCTTCCGTTTGGGGCAAAAGTA	0	278	328	276	-1	To_g31638	THAOC_23530	0	960	None	9006	1569	44524	No_constitutive_exon_found_in_species
ATAGCCCTACGGCCGCAGCACTTCAAAGGGGATGTATTGGGGATGAATAGGT	286	684	734	682	-1	To_g11520	THAOC_10421	286	931	None	9006	1569	44524	No_constitutive_exon_found_in_species
GAAGATATGATTCTTTAAACTACGGTAATACATCATCAAGCCGGCGGGAGCG	628	951	578	630	1	To_g03931	THAOC_04159	269	951	None	9006	1569	44524	No_constitutive_exon_found_in_species
GCGCGCTCTGGTCGACGTGGAAGGACGAGATATCGGCCGCCAGGGCGCAGGT	369	604	319	371	1	To_g42078	THAOC_29289	103	604	None	9006	1569	44524	No_constitutive_exon_found_in_species
GTCTTCGTGGCGTGGACATGTCTAATGTCGACGGATATGCCGAAGGGGAGGG	341	808	291	343	1	To_g42212	THAOC_29381	76	808	None	9006	1569	44524	No_constitutive_exon_found_in_species
ATAGCCCTACGGCCGCAGCACTTCATAGGGGATGTATTGGGGATGAATAGGT	314	474	524	472	-1	To_g41814	THAOC_29127	314	948	None	9006	1569	44524	No_constitutive_exon_found_in_species
GTGACCTTTTTCTCTTTCGTCTTGAACGTTCTCTTTGTTCGCCGGGAAAGAT	267	697	217	269	1	To_g39542	THAOC_27750	0	941	None	9006	1569	44524	No_constitutive_exon_found_in_species
CGGCCTGCTTCCTCGTCCCGCCGGGACGGCGGAGGGCGGCCGACGGGGAGGC	85	418	468	416	-1	To_g21245	THAOC_19189	85	981	None	9006	1569	44524	No_constitutive_exon_found_in_species
TTCGAGTAGTCCGAATGGTAACAACAATGAACTGCGGCACGGTGGGATAGGC	45	362	412	360	-1	To_g39966	THAOC_28007	45	877	None	9006	1569	44524	No_constitutive_exon_found_in_species
GGGGGCAGCGAGACGACGGCCGGACGTGGTCCTTGTCGTCGGGCACGTAGTG	391	790	341	393	1	To_g05538	THAOC_05768	0	790	None	9006	1569	44524	No_constitutive_exon_found_in_species
GTCGCGCAGGAAAAAGTTCATCGCAAGGAGGACGACACGAGGGCGGCTAGGA	866	969	816	868	1	To_g45865	THAOC_32213	363	969	None	9006	1569	44524	No_constitutive_exon_found_in_species
GCGGTCCTCTTCGCTTTGCTGTGCGTCCTCGCCATCGCCGTGGGGACGAGCG	190	754	804	752	-1	To_g00970	THAOC_00792	0	901	None	9006	1569	44524	No_constitutive_exon_found_in_species
CTTGGCCCTGATCCGGCTTCTGGCCGCGGGTTGGCGTAGCGCGGGCGGAGAT	507	587	637	585	-1	To_g06163	THAOC_06212	126	932	None	9006	1569	44524	No_constitutive_exon_found_in_species
AGGGTGGTCCGGAGGAGCCTCGCCGAGGCGGGAGGCGGCGGCGGGCATAGGG	0	299	349	297	-1	To_g12814	THAOC_11192	0	928	None	9006	1569	44524	No_constitutive_exon_found_in_species
ATAGCCCTACGGCCGCAGCACTTCATAGGGGATGTATTGGGGATGAATAGGT	34	381	431	379	-1	To_g36678	THAOC_26142	34	626	None	9006	1569	44524	No_constitutive_exon_found_in_species
CGGCGCCGTCTCTCGTTCCCCCGGCGTCTTATTCTTCGGGGCCGGGGGAGGA	206	557	607	555	-1	To_g01166	THAOC_00959	206	823	None	9006	1569	44524	No_constitutive_exon_found_in_species
AGGTTTCTACTGAACTCCTGTTTTAACGATGTCTGGTTTTCGACGGGCAGCC	542	829	492	544	1	To_g39840	THAOC_27920	28	829	None	9006	1569	44524	No_constitutive_exon_found_in_species
GGCTCGCCGGAGGAGGAGGTTGGCGGCGTCATTACTGCGGGCGATTGAAGCC	0	138	188	136	-1	To_g20069	THAOC_17999	0	799	None	9006	1569	44524	No_constitutive_exon_found_in_species
GCCCCCTCTCGTCCTCATCTGAAACTGTTGATTGTCGCATCGGGTCGAAGAA	32	356	406	354	-1	To_g49858	THAOC_36587	32	913	None	9006	1569	44524	No_constitutive_exon_found_in_species
TCGAGCAAGGGAAACTTGTGACTTGTGTCACTCGATCTCCGGCCGGGGAGGG	0	280	330	278	-1	To_g05338	THAOC_05636	0	688	None	9006	1569	44524	No_constitutive_exon_found_in_species
GGTACTGACGGGTATACGGGCGTGTTAATCTAAACTCTTTGGTCGGGTAGAA	0	165	215	163	-1	To_g21372	THAOC_19316	0	303	None	9006	1569	44524	No_constitutive_exon_found_in_species
CGCCACCTCTCCCCTGAAAGACTAAACCCCGCACTCTATCATACAGGGAGAC	175	610	125	177	1	To_g41625	THAOC_29026	0	610	None	9006	1569	44524	No_constitutive_exon_found_in_species
ATCATGCAATCGGCTCGCTGAGTTCTTCTCAGATATAACACGAAGGGGAGAA	367	534	317	369	1	To_g36064	THAOC_25704	182	534	None	9006	1569	44524	No_constitutive_exon_found_in_species
GAAAGCGGAACTACCACGTCTTCTACCAGCTCCTCTCCTCGGCGGGCAAGGA	121	403	453	401	-1	To_g29461	THAOC_22733	121	697	None	9006	1569	44524	No_constitutive_exon_found_in_species
CGACGCGGTCCTGCTGGATGAGGGTCCGCTGCCTTGGCTTGGCGGGCAAGGC	330	518	568	516	-1	To_g01629	THAOC_01357	330	758	None	9006	1569	44524	No_constitutive_exon_found_in_species
AAAAGGTTCCGGGCCCGTCCGATCTCGGACGACCTTACCAGGGGGTTCAGAC	353	839	303	355	1	To_g12279	THAOC_10829	0	839	None	9006	1569	44524	No_constitutive_exon_found_in_species
TCCTGCACTCTCTTCTCGCCTTAATTTCGTCATATTCAGGGATGAGACAGGG	122	422	472	420	-1	To_g03886	THAOC_04099	122	681	None	9006	1569	44524	No_constitutive_exon_found_in_species
TCGTGCGCTTCGTGCCGCTCAACGGCAATCCCGGCGGGGCGGCGTATGAGGC	0	380	430	378	-1	To_g22535	THAOC_19891	0	756	None	9006	1569	44524	No_constitutive_exon_found_in_species
AGCAACGGACCTTGAACTTTATCTCGACATCTTCGTTGAAGTGGGCGTAGAC	630	810	580	632	1	To_g31413	THAOC_23400	3	810	None	9006	1569	44524	No_constitutive_exon_found_in_species
TATGGGGTGGCTTTCGTCGGAAGCCGGTATGCTATTCCTCGGGTCGAAAGAC	230	412	462	410	-1	To_g37755	THAOC_26779	0	679	None	9006	1569	44524	No_constitutive_exon_found_in_species
TGGTGGTGTATGCATACGATCAAGTCACAAATGGCTGGGAGATTAGACAGAC	394	795	344	396	1	To_g17785	THAOC_15183	24	795	None	9006	1569	44524	No_constitutive_exon_found_in_species
AGAAATGATGATGACGACAATGAGCCTCCAACAAGATGAGAGAAGGGTAGAG	285	436	486	434	-1	To_g22951	THAOC_20125	70	715	None	9006	1569	44524	No_constitutive_exon_found_in_species
CAGGTATGCAAAAACTAACTTCAAGCTCCAGTTTTGGGGTTCGCAAAAAGCA	42	186	236	184	-1	To_g33491	THAOC_24297	42	701	None	9006	1569	44524	No_constitutive_exon_found_in_species
TCTGTCGAAAATTTTCCTTAGCCGCCGCCTTATTTCGCAGGGTACCGAAGGG	0	366	416	364	-1	To_g37532	THAOC_26673	0	706	None	9006	1569	44524	No_constitutive_exon_found_in_species
CCTTTCGCAAAAAAGATGGTTCTCGGAGAACGGTCGGGACGGATAAGGAGGG	134	246	296	244	-1	To_g07597	THAOC_07396	134	612	None	9006	1569	44524	No_constitutive_exon_found_in_species
ATCCTGTCGGACGGGACGTACGTCCGGCTCCCCCCCCCGACGAGCGGGAGAG	7	395	445	393	-1	To_g21015	THAOC_18987	7	562	None	9006	1569	44524	No_constitutive_exon_found_in_species
TCGGAGCGAAGTGGTGAGCCAGTACCGTGCGTTTTTGTTGGGGACGCCAGAG	468	702	418	470	1	To_g14104	THAOC_12105	48	702	None	9006	1569	44524	No_constitutive_exon_found_in_species
TTCTTTGCTTGCAGAGTAACCATCGACGAGGTATCATTGAAAGATGGGAGAA	0	172	222	170	-1	To_g07617	THAOC_07411	0	653	None	9006	1569	44524	No_constitutive_exon_found_in_species
TTCGTCAGGCCATTGCAAAAACGAAAACTCTTCATGTGAGGAGGGGCCAGAA	279	507	229	281	1	To_g23205	THAOC_20278	0	507	None	9006	1569	44524	No_constitutive_exon_found_in_species
AGTGGATAAAACTGGACGTGCTCCACTGCTGGAGTCTGCTGGGCATCGAGGC	20	288	338	286	-1	To_g40757	THAOC_28495	20	507	None	9006	1569	44524	No_constitutive_exon_found_in_species
TTCGGGAAGAGGCTAGGTAACCTCTGCCCCGCGCCCGGGACGGGACTGAGGG	224	574	174	226	1	To_g29380	THAOC_22711	0	574	None	9006	1569	44524	No_constitutive_exon_found_in_species
CAAACCCCTGGGGAACGGAACGCCGTGCCTCACCCGTGGGAGGCGGGTAGCC	159	360	410	358	-1	To_g39485	THAOC_27724	159	612	None	9006	1569	44524	No_constitutive_exon_found_in_species
CGCGTCGAACAGCGCGGCCGAGGAGGACGCGGGGCCCGGGACCGCGGAAGGC	147	252	302	250	-1	To_g37279	THAOC_26536	147	581	None	9006	1569	44524	No_constitutive_exon_found_in_species
CCGGCTGCTGCGGGTAGGGCGGGGGGTAGCCTGCCTCGTCGGCGGGGTAGCT	408	621	358	410	1	To_g08069	THAOC_07779	0	621	None	9006	1569	44524	No_constitutive_exon_found_in_species
CCCCCTCTGACAGCTTGGCTGTTTGCTTACATCTCATCTCTGGGATCAAGTG	0	181	231	179	-1	To_g40534	THAOC_28338	0	566	None	9006	1569	44524	No_constitutive_exon_found_in_species
CACTTAGAAAAAAAAGCCCCTTATACACATATGCGGCTCCGGTGGGTAAGAC	126	205	255	203	-1	To_g31407	THAOC_23396	126	471	None	9006	1569	44524	No_constitutive_exon_found_in_species
CAAATTCCCCTTTCCTCCAACCTATGTACTCCCTCCTCTTCCGGGGGAAGAT	391	449	341	393	1	To_g45440	THAOC_31721	0	449	None	9006	1569	44524	No_constitutive_exon_found_in_species
GTCTGCCGCGGCTTTGTAGGTGGATGATCGAGCTTCCACCGGGGCCGTAGGA	34	194	244	192	-1	To_g24805	THAOC_21073	34	406	None	9006	1569	44524	No_constitutive_exon_found_in_species
TGGCCGAGAGGCCTGGGTAATCCCGTTAACTTGCATCGTGTTAGGGATAGAT	244	415	465	413	-1	To_g25488	THAOC_21336	244	528	None	9006	1569	44524	No_constitutive_exon_found_in_species
ATAGCCCTACGGCCGCAGCACTTCAAAGGGGATGTATTGGGGATGAATAGGT	312	425	262	314	1	To_g14631	THAOC_12368	61	425	None	9006	1569	44524	No_constitutive_exon_found_in_species
AGGATGCTATTTCATCTTATTCTCATACTCTTCCCGATCTCGGGCCGAAGCT	414	504	364	416	1	To_g28341	THAOC_22359	134	504	None	9006	1569	44524	No_constitutive_exon_found_in_species
ACACAACCATGGACAATAACAACTTATTCATGACTTGGGCAGGAGGACAGTG	414	492	364	416	1	To_g35133	THAOC_25102	70	492	None	9006	1569	44524	No_constitutive_exon_found_in_species
GTAGTAGTAGTAGTAGTAGTGTGCTATGGGGACCTTTTTTGGGGGGCTAGCG	267	420	217	269	1	To_g23621	THAOC_20503	49	420	None	9006	1569	44524	No_constitutive_exon_found_in_species
TGAGATAGCTACTTTTTCTCGAGATGACGGGACCTCATCCTCCGAGGGAGCT	318	495	268	320	1	To_g23174	THAOC_20269	47	495	None	9006	1569	44524	No_constitutive_exon_found_in_species
AGCGACGGAGCAGCAGCGGGACGACGCACTATTGAGGGTCAACGAGGCAGAC	293	415	243	295	1	To_g21874	THAOC_19623	0	415	None	9006	1569	44524	No_constitutive_exon_found_in_species
AGGGCGAGGCGGTGCGAGACTAGCGAGGGGGGAGGGGTGGGGGGGCCTAGGT	243	391	193	245	1	To_g01658	THAOC_01377	60	391	None	9006	1569	44524	No_constitutive_exon_found_in_species
GAGTTTTCTCTTTGTCCCCCGTTGGACGTGGACGTTGGGGGGGAACCAAGAC	124	339	74	126	1	To_g08692	THAOC_08259	0	339	None	9006	1569	44524	No_constitutive_exon_found_in_species
GTCCAGAGGTAAGTACCTTTCCTGATTAATACCTCGTACAGGGACGCCAGTC	201	318	151	203	1	To_g00311	THAOC_00262	0	318	None	9006	1569	44524	No_constitutive_exon_found_in_species
GAGAAGAAAACCCAACGCTGACACACGCTTCTCGATTCACCAATGGGCAGGT	0	57	107	55	-1	To_g13028	THAOC_11363	0	276	None	9006	1569	44524	No_constitutive_exon_found_in_species
