# Supplementary material for: Widespread Separation of the Polypyrimidine Tract From 3′ AG by G Tracts in Association With Alternative Exons in Metazoa and Plants
Source: Front Genet. 2019 Jan 14;9:741. doi: 10.3389/fgene.2018.00741 (PMC6339879; doi:10.3389/fgene.2018.00741)
Supplement: DATA FILE S2 — Sequences of REPAG 3′ SS from each species of metazoa, plants and protists. [file Data_Sheet_2.zip › Supplementary data 2/Metazoa_Release91_mus_musculus_c57bl6nj.txt]

REPA_GGG_Sequence	Exon_Start	Exon_End	Pos_-50	Pos_+2	Strand	Chromosome	GeneID	Gene_Start	Gene_End	Gene_Name	Number_of_REPAs	Number_of_REPAs_has_GGG	Number_of_Intron(Intra_genic_Region)	Upstream_Constitutive_Exon
GGACTCTACAATAATGCTGTTATTCCTCTCCTCTTTTGTTTTGGGTGAAGAA	20176937	20177059	20177109	20177057	-1	18	MGP_C57BL6NJ_G0024595.1	20087340	20206956	Klhl14	4526	912	210308	Yes
GGGACCTGGGCTTTCCCTGTGTGCTCAACAGTTTGTGTGTTGTGGGACAGGT	34090072	34090525	34090575	34090523	-1	18	MGP_C57BL6NJ_G0024652.1	34079741	34107621	Brd8	4526	912	210308	No_or_no_constitutive_exon
TGAGCCTGGGGTAAACTGAGGGCCAGAGACCAATCTCTGTGAGGTGGGAGGT	35192077	35192403	35192453	35192401	-1	18	MGP_C57BL6NJ_G0024672.1	35192073	35196961	Prob1	4526	912	210308	No_or_no_constitutive_exon
GCAGGTGTGGGGTGTGGAAACCTGGATCACTGATGACCCACGGGTGGGAGGC	36155150	36155325	36155100	36155152	1	18	MGP_C57BL6NJ_G0024686.1	36151955	36165060	Slc4a9	4526	912	210308	No_or_no_constitutive_exon
TTGGGTCTGGCTATTGCTTAATTTATAGTGATTCGGCTTTATGTGGGCAGGC	36313176	36313368	36313418	36313366	-1	18	MGP_C57BL6NJ_G0024689.1	36304819	36317594	Sra1	4526	912	210308	No_or_no_constitutive_exon
AATCCAACGACTGGCGAGTTACAATATCTCCTGTTATGGGATCCAGAGAGAA	37457473	37457993	37458043	37457991	-1	18	MGP_C57BL6NJ_G0015753.1	37450383	37475773	Gm26672	4526	912	210308	No_or_no_constitutive_exon
ATGGTGGAGTGTTTCGCTCTTCAACACGGACCTTCTCCGGGGAGGGGTAGGA	37689955	37690091	37690141	37690089	-1	18	MGP_C57BL6NJ_G0024766.1	37679632	37691970	Fchsd1	4526	912	210308	No_or_no_constitutive_exon
TGGAGTGCTAAGCAAGTCTGATAACCTGTTCACACTGCTGGGTGGAGCAGGC	37685115	37685233	37685283	37685231	-1	18	MGP_C57BL6NJ_G0024766.1	37679632	37691970	Fchsd1	4526	912	210308	No_or_no_constitutive_exon
CTAGGTAAACTGGGAACAAGATGTGAAGCTGTTTCTTCAGGGGCCTGGAGTC	37687853	37687896	37687946	37687894	-1	18	MGP_C57BL6NJ_G0024766.1	37679632	37691970	Fchsd1	4526	912	210308	No_or_no_constitutive_exon
CTTTGTCTATGTGCCACTGACTGCTGTTTCTTTGTTGTGTGGGACATTAGAC	53390914	53391071	53391121	53391069	-1	18	MGP_C57BL6NJ_G0024840.1	53381211	53398983	Lox	4526	912	210308	Yes
CTCTTATTTCCCTCTGTATTTTTCTTTTTTCTTTTTGAAATCGGGGGCAGAC	59369972	59370101	59370151	59370099	-1	18	MGP_C57BL6NJ_G0024864.1	59301132	59519226	Fbn2	4526	912	210308	No_or_no_constitutive_exon
AATCAGATTCCTTCCAGTATCAGCTTTAAGAGGTGATCTTGGGGCTCAAGGG	62294276	62294444	62294226	62294278	1	18	MGP_C57BL6NJ_G0024881.1	62262210	62303090	Cd74	4526	912	210308	No_or_no_constitutive_exon
CGTGCCAACCTCTGTGTGTGTGTCTGCCTGTCTGTGTGTCTGGGGAGCAGGG	62461239	62461323	62461189	62461241	1	18	MGP_C57BL6NJ_G0024884.1	62429930	62495897	Camk2a	4526	912	210308	No_or_no_constitutive_exon
GGTTCTTGAGGCAATAACCTGTTGCATTTTCTCTGCTGTTTTGGGAACAGAA	62780550	62780616	62780500	62780552	1	18	MGP_C57BL6NJ_G0024891.1	62736361	62823411	Pde6a	4526	912	210308	No_or_no_constitutive_exon
ACCGCCTCTGTGTGCCCTGAGCTCATTCTCTCTCTCATTCGGGATAACAGAT	69576493	69576630	69576680	69576628	-1	18	MGP_C57BL6NJ_G0024939.1	69567180	69696508	Spire1	4526	912	210308	No_or_no_constitutive_exon
AATGAATTGAGTATTTCAAATGTTTTTGTTTCTTTTGGGTTAAATAATAGGT	72758575	72758646	72758696	72758644	-1	18	MGP_C57BL6NJ_G0024955.1	72755301	72775239	4930503L19Rik	4526	912	210308	No_or_no_constitutive_exon
TCTCTTCCCTCTGTCTGTCTGTCTTTCCGTCCGTCCAACTTGATGGGCAGTT	80215996	80216151	80215946	80215998	1	18	MGP_C57BL6NJ_G0024988.1	80084245	80262012	Loxhd1	4526	912	210308	No_or_no_constitutive_exon
TATATCAACCCCCTAAATGTGAAATCCTTTTTTCTTCCCCGGGCATGCAGTG	7356187	7356311	7356137	7356189	1	1	MGP_C57BL6NJ_G0002747.1	7330566	7380792	1700034P13Rik	4526	912	210308	No_or_no_constitutive_exon
AAATGATTTGGGGTTTCTGACTTTTTTTTTTTCCTTTTGGGAAGGTGCAGCT	7543449	7543574	7543624	7543572	-1	1	MGP_C57BL6NJ_G0004885.1	7543383	7545543	Snhg6	4526	912	210308	No_or_no_constitutive_exon
TTCTCCCTACCCCTTCCTCACAAACTATGGCTGCATATGGGCAAACACAGTT	12197506	12197585	12197635	12197583	-1	1	MGP_C57BL6NJ_G0016237.1	12081899	12236783	Eya1	4526	912	210308	No_or_no_constitutive_exon
TGTCACTGCTCTAAATATTAATTAGCTCTTTTGTCGGGTTGGGGACACAGGG	14692436	14692517	14692567	14692515	-1	1	MGP_C57BL6NJ_G0016247.1	14655071	14745580	Ube2w	4526	912	210308	No_or_no_constitutive_exon
GAGTTACTAAATGTCCTGTTTTTTTCCTGTCTTGTTCACTGGGCAAACAGGG	21117120	21117204	21117254	21117202	-1	1	MGP_C57BL6NJ_G0016273.1	20963296	21509988	None	4526	912	210308	No_or_no_constitutive_exon
TAGATTCATTTGTAGTTTTGTTTTGTTTTTCCTTCTTCTCCTGGGGACAGTC	30601216	30601359	30601166	30601218	1	1	MGP_C57BL6NJ_G0004905.1	30600403	30601940	Gm28644	4526	912	210308	No_or_no_constitutive_exon
GCTCCTGACCCTCTCACCTTATGGCTGTGGCCTGTTGCCTGGGGAAACAGGA	34744204	34744472	34744154	34744206	1	1	MGP_C57BL6NJ_G0016305.1	34602395	34750490	None	4526	912	210308	No_or_no_constitutive_exon
CAGAGAGCTCCAGGCTGAGGCCAGTTCTCTCCCTTTCTCTCAATGGGCAGAA	36521005	36521106	36520955	36521007	1	1	MGP_C57BL6NJ_G0016313.1	36487945	36540629	Fer1l5	4526	912	210308	No_or_no_constitutive_exon
GGCCATTTGGGCCCCAGTGGACACTGTCCCTTTCTCCCACCGTGGGGCAGAG	36645172	36645342	36645122	36645174	1	1	MGP_C57BL6NJ_G0016316.1	36636557	36652891	Cnnm3	4526	912	210308	No_or_no_constitutive_exon
TGCCTGGCAATCAGTTGACTTTGAATGTGGCAACTCATTAAAGGGATCAGCA	36883269	36883650	36883700	36883648	-1	1	MGP_C57BL6NJ_G0004918.1	36883269	36890281	Gm33533	4526	912	210308	No_or_no_constitutive_exon
AGCTGCCTCAGGGACCCTGTGCTGCTCTGTGTGTGTGTGGCTGAGGGGAGGG	37574109	37574115	37574059	37574111	1	1	MGP_C57BL6NJ_G0016327.1	37498131	37612163	Inpp4a	4526	912	210308	No_or_no_constitutive_exon
GTTTATAGAAGTGCAGGCCTTCTGCATTGAATTTAGTAGGATACGGGAAGCT	39887434	39887643	39887384	39887436	1	1	MGP_C57BL6NJ_G0016349.1	39873014	39890407	Cnot11	4526	912	210308	No_or_no_constitutive_exon
TGTTCTCATGTGATTTTGCTTCACTTCCTGATGCTTCTCATGGGGATCAGAG	45568990	45569014	45568940	45568992	1	1	MGP_C57BL6NJ_G0016382.1	45339234	45598586	Gulp1	4526	912	210308	No_or_no_constitutive_exon
AATACACTTCTTAATGTCTTTTTTTATCCTCCTGCTTTCACGGTGGGTAGCG	45591630	45591641	45591580	45591632	1	1	MGP_C57BL6NJ_G0016382.1	45339234	45598586	Gulp1	4526	912	210308	No_or_no_constitutive_exon
AAATCCCACTCAAGACTAAAATACATTTTTTTGTGTTTGGGGGAATATAGGT	53849220	53849284	53849334	53849282	-1	1	MGP_C57BL6NJ_G0016397.1	53844332	53930651	Gls	4526	912	210308	No_or_no_constitutive_exon
CAATTTCTGAGTGACTAAACATGTTTGTGTTTCCTTTCTGTTGGGTGGAGAT	59374572	59374812	59374862	59374810	-1	1	MGP_C57BL6NJ_G0004950.1	59366420	59380749	BC055402	4526	912	210308	No_or_no_constitutive_exon
GGAAAGACTGTAGGACTGATGTAACCTTAGTGCAGCTGCCCAATGGGCAGAC	67245505	67245580	67245455	67245507	1	1	MGP_C57BL6NJ_G0016486.1	67211119	67288891	Creb1	4526	912	210308	No_or_no_constitutive_exon
TAAGCTCGTGGTTGTTGTCTTTTGCTCCCCTCCTTGGGTGGGAAAAACAGGT	74798802	74799072	74799122	74799070	-1	1	MGP_C57BL6NJ_G0016518.1	74773794	74846666	Fn1	4526	912	210308	No_or_no_constitutive_exon
CGAATTACTTTGTGACTTTTCCCCCCCTACCTTTGTTTTGGGTAAAACAGGG	78055280	78055372	78055230	78055282	1	1	MGP_C57BL6NJ_G0016544.1	78032651	78058531	Cnot9	4526	912	210308	No_or_no_constitutive_exon
GTGTCTCACTGTCCGTCACATTGCCCTTCTCCCTATTCCCTGGGGCACAGGA	78230904	78231115	78230854	78230906	1	1	MGP_C57BL6NJ_G0016550.1	78195076	78238230	Ttll4	4526	912	210308	No_or_no_constitutive_exon
AGATCTTGCAAATGTTGATGCCTGCTGTCTGTCTGTGCTGGGAGGGACAGAG	78697203	78697321	78697371	78697319	-1	1	MGP_C57BL6NJ_G0015496.1	78684480	78697894	Gm29253	4526	912	210308	No_or_no_constitutive_exon
CCTCCTGACTCATGGTGTCTCACTGAGCTGGCTGGGGCTCCTGGGGACAGGT	78960839	78961026	78960789	78960841	1	1	MGP_C57BL6NJ_G0016578.1	78957929	78967194	Gmppa	4526	912	210308	No_or_no_constitutive_exon
AGATGGCATGCTCATCAAAGAAGTGCTGATTTTGTGTTTTCTGGGAACAGGG	83709908	83709995	83710045	83709993	-1	1	MGP_C57BL6NJ_G0016599.1	83704637	83787589	Serpine2	4526	912	210308	No_or_no_constitutive_exon
AGCATTTGAAATGTAAATAAAGAAAATATCTAATTAAAAAAAGAGGGAAGTG	87375974	87376117	87375924	87375976	1	1	MGP_C57BL6NJ_G0010454.1	87375321	87376117	None	4526	912	210308	No_or_no_constitutive_exon
GAGTCACTGGACTTACTGTGTTCTCTTTCTTTTGTGTTTGGGGCACACAGCA	87611518	87611618	87611668	87611616	-1	1	MGP_C57BL6NJ_G0016616.1	87484470	87658814	Sphkap	4526	912	210308	No_or_no_constitutive_exon
TTAAGTGATGTTCTCAAGAGAAAACGACTGCCAAAACGAGGGCCAAGAAGGC	89062504	89062551	89062601	89062549	-1	1	MGP_C57BL6NJ_G0016619.1	89028459	89179524	Trip12	4526	912	210308	No_or_no_constitutive_exon
TCCTAATTTTATTTTGTGTCTTGATTTTTGTGGTGGGTGGGACTGAACAGCC	91220150	91220239	91220100	91220152	1	1	MGP_C57BL6NJ_G0016645.1	91206344	91234060	Cops7b	4526	912	210308	No_or_no_constitutive_exon
TTCTCACCCTGGCTCTGTTCTCATAACCCCTCTTCTTTTTGATTGGGTAGCA	92523083	92523444	92523033	92523085	1	1	MGP_C57BL6NJ_G0016665.1	92483380	92536140	Sag	4526	912	210308	No_or_no_constitutive_exon
TCCTTTTTGTTGTCTCTCCCCCCCCTGCCCTCTCTGCTCTCGGGATGCAGCC	94820634	94820712	94820584	94820636	1	1	MGP_C57BL6NJ_G0016686.1	94433923	94897897	Agap1	4526	912	210308	No_or_no_constitutive_exon
AGGTAGGATCTTAGGTGTGAGCAGACTTATGAACGTAAGATTGAGGGTAGAT	95833718	95833729	95833779	95833727	-1	1	MGP_C57BL6NJ_G0016692.1	95833718	95920221	Col6a3	4526	912	210308	No_or_no_constitutive_exon
GTGAAGGAGAGTGGCTAGTGACATCATTGGGAGCCATGCTAGGGTCACAGAA	97799204	97799212	97799154	97799206	1	1	MGP_C57BL6NJ_G0016718.1	97798203	97799212	Olfr1410	4526	912	210308	No_or_no_constitutive_exon
GAGCCATGGTCAGAGCCCTTCCATTCCTTACCCTGCACCTATGGGCACAGAT	98117904	98118140	98117854	98117906	1	1	MGP_C57BL6NJ_G0016725.1	98111971	98125578	Rnpepl1	4526	912	210308	No_or_no_constitutive_exon
AGAGTGCCAATCCTTAGCCTAGCCCATTGCAGGCCCCCTTAGGGGTACAGGT	98117025	98117127	98116975	98117027	1	1	MGP_C57BL6NJ_G0016725.1	98111971	98125578	Rnpepl1	4526	912	210308	No_or_no_constitutive_exon
GCCCTTTTCTGAAGGGATATATCTCCTTGGGGTTGGAGGGGACAGAGCAGGG	98199089	98199268	98199318	98199266	-1	1	MGP_C57BL6NJ_G0010484.1	98199089	98202465	None	4526	912	210308	No_or_no_constitutive_exon
TGGAGCATTGAATTGTTATGAGCTGTGAGGAAAATGGGCTGTTTGGGAAGAA	111161591	111161664	111161714	111161662	-1	1	MGP_C57BL6NJ_G0002833.1	111161591	111162494	Gm15699	4526	912	210308	No_or_no_constitutive_exon
GCTAGTGCCCAGCTACAATTAATGGCAAATATGTATGTCTGAATGGGCAGGT	125355793	125355889	125355743	125355795	1	1	MGP_C57BL6NJ_G0005055.1	124876407	125355889	None	4526	912	210308	No_or_no_constitutive_exon
ACCATGGGCTCAGAAGGCAGCATCTTCATGTCTCCTTTCTCTGGGAACAGCC	127478149	127478194	127478099	127478151	1	1	MGP_C57BL6NJ_G0016805.1	127461578	127524408	Sctr	4526	912	210308	No_or_no_constitutive_exon
TTCCCTCCCAAGCAATTGCTGCAGCTGATGGCGGTCTTGGGCAGGTGCAGCT	127523989	127524406	127523939	127523991	1	1	MGP_C57BL6NJ_G0016805.1	127461578	127524408	Sctr	4526	912	210308	No_or_no_constitutive_exon
ACAGAGTAGACAGGCCTTTCCGCATCTCTTTGTCTTCTTTATTAGGGCAGTT	136117399	136117486	136117536	136117484	-1	1	MGP_C57BL6NJ_G0016829.1	136103705	136272002	Zranb3	4526	912	210308	No_or_no_constitutive_exon
AGTGACAGAGAAGGCTAATGGTATTTATCTTTTCTTCCCTCCGGGAACAGTG	140844297	140844321	140844247	140844299	1	1	MGP_C57BL6NJ_G0016874.1	140834185	140852923	Nuak2	4526	912	210308	No_or_no_constitutive_exon
GGGTGGTCCTCCTTGGGTGTTTCTCATTCTCTGTCTTTTTGGGTCGGCAGGA	141996577	141996740	141996790	141996738	-1	1	MGP_C57BL6NJ_G0016891.1	141992114	142037465	Sox13	4526	912	210308	No_or_no_constitutive_exon
ACCCACAAAGCCGTTCTTTAATTAAAGACTACCTCTCCCTTGTAGGGCAGGA	142854632	142855096	142854582	142854634	1	1	MGP_C57BL6NJ_G0016903.1	142853570	142863191	Chil1	4526	912	210308	No_or_no_constitutive_exon
GGTGGTGACAAGCCTTGTGGAGACTAAGTACAAGATGGTGGGATGTGCAGGT	143006226	143006358	143006408	143006356	-1	1	MGP_C57BL6NJ_G0016907.1	142976987	143034150	Ppfia4	4526	912	210308	No_or_no_constitutive_exon
TGCCACACCACGGGCTGGTGAAGACTCATGCTCTCTGGGGTGGGGTGCAGGT	144251933	144252169	144252219	144252167	-1	1	MGP_C57BL6NJ_G0016929.1	144226691	144406612	Nav1	4526	912	210308	No_or_no_constitutive_exon
TCCATCCATCCATCCATCCATCCATCCATCCATCCATCCATCGAGGGCAGTC	144593380	144593821	144593330	144593382	1	1	MGP_C57BL6NJ_G0016932.1	144591651	144624948	Tnni1	4526	912	210308	No_or_no_constitutive_exon
CAGCTATATCTTCTCACCTGCAGTGACGTTTTTTCTCTTTCTGGAGGGAGAG	144654732	144654780	144654682	144654734	1	1	MGP_C57BL6NJ_G0016934.1	144650227	144666073	Tnnt2	4526	912	210308	No_or_no_constitutive_exon
TTACTATAATTTATCAAAGAAAAAGATCACAATGCTATTGTCAAGGGTAGAT	153929937	153930014	153930064	153930012	-1	1	MGP_C57BL6NJ_G0016972.1	153898552	153957368	Rgs21	4526	912	210308	No_or_no_constitutive_exon
GAAAGTAGAAGAAATAACCTTTTTTTTCCTCCCTCTACCTGGGACTGCAGAA	163068548	163068629	163068679	163068627	-1	1	MGP_C57BL6NJ_G0016995.1	163061977	163133268	Smg7	4526	912	210308	No_or_no_constitutive_exon
GCAGAGGCAGCAAGTGACCTGCCTCTGTTTTGCTTTCTCTGAGGGTGCAGTG	168139770	168139891	168139720	168139772	1	1	MGP_C57BL6NJ_G0017036.1	168111499	168178836	Sec16b	4526	912	210308	No_or_no_constitutive_exon
TGCATAATGAAAATGTTATGTCACAGACTTTTGTTCTGGCTGGGAGATAGAA	171006867	171007738	171007788	171007736	-1	1	MGP_C57BL6NJ_G0017045.1	171006867	171019000	Cacybp	4526	912	210308	No_or_no_constitutive_exon
AGAGCCTTTAATTAAATTTCTTTCCTTGCCATTGTCTGTTTGATGGGCAGGT	181666807	181667001	181667051	181666999	-1	1	MGP_C57BL6NJ_G0017127.1	181656321	181693198	Uap1	4526	912	210308	No_or_no_constitutive_exon
ATTGTACCCAGTGAGTGCATACTCCAGGAGCTTTCCTTAACCGAGGGCAGGA	195203536	195203605	195203655	195203603	-1	1	MGP_C57BL6NJ_G0017295.1	195197872	195249742	Capn2	4526	912	210308	No_or_no_constitutive_exon
CTGAAGAAACTGACTGACTTTCTTTGTGCTGTGCTGCTGATGGGAATAAGGT	8756464	8756638	8756414	8756466	1	10	MGP_C57BL6NJ_G0017410.1	8719668	8794309	Shprh	4526	912	210308	No_or_no_constitutive_exon
TGGGCTTTGCTGTGTGAGTGTGACTCTCTCTTTTGTTCTTGGGGATGCAGAC	18613050	18613195	18613245	18613193	-1	10	MGP_C57BL6NJ_G0017454.1	18595512	18942529	Pde7b	4526	912	210308	No_or_no_constitutive_exon
TTGAGTTCTTTTCCATGGCAGGATTACCAACTGTTTTCTTGGGTTGACAGTA	27741903	27742117	27741853	27741905	1	10	MGP_C57BL6NJ_G0017505.1	27615231	27842609	Themis	4526	912	210308	No_or_no_constitutive_exon
CCTTGCTCTTCTGGTTATTAAGCAAGAGTTGGTTTTCAGCGGGATGATAGGC	41353981	41354064	41354114	41354062	-1	10	MGP_C57BL6NJ_G0017572.1	41350692	41355420	Smpd2	4526	912	210308	No_or_no_constitutive_exon
ATGAGGCACATCAGTTATGTTTGTTCTTGCTGTAACAAGAGGGAGTTAAGGA	42337520	42337712	42337762	42337710	-1	10	MGP_C57BL6NJ_G0017582.1	42250984	42432251	Lace1	4526	912	210308	No_or_no_constitutive_exon
TGTTTATTACTTATATATCATCAGTTCTTTATACTTTTTGGGGACTATAGGT	45853166	45853256	45853116	45853168	1	10	MGP_C57BL6NJ_G0017605.1	45839880	45991038	Hace1	4526	912	210308	No_or_no_constitutive_exon
CTGACTGCCGTGACACTCTTCTCTTGCTTTCCTCCCGCCCTGGGCAGCAGAA	52781561	52782471	52781511	52781563	1	10	MGP_C57BL6NJ_G0017616.1	52776629	52782599	Vgll2	4526	912	210308	No_or_no_constitutive_exon
TTACTCTAAACACAAACTTATTAGTATTTCTTTTCTAACCAACAGGGCAGTT	58959320	58959529	58959270	58959322	1	10	MGP_C57BL6NJ_G0017638.1	58952443	58974010	Smpdl3a	4526	912	210308	No_or_no_constitutive_exon
GGGCTACCCTCTCAGGACTCTTTGCTTTTCTGGATGCCCCTGGGTGGCAGCG	62676142	62676223	62676273	62676221	-1	10	MGP_C57BL6NJ_G0017672.1	62647293	62744852	Adamts14	4526	912	210308	Yes
CAGCCTTTAACACTGTTCCCCTTGATGGGGTATTTGTCCTTGGGTTAAAGGG	64757163	64757302	64757352	64757300	-1	10	MGP_C57BL6NJ_G0017706.1	64753067	64762529	Hnrnph3	4526	912	210308	No_or_no_constitutive_exon
GACTAAAGGTGTGTACCACCACCACCTGGCAAAGTAACTCTGGGGGGCAGGG	65062768	65063164	65063214	65063162	-1	10	MGP_C57BL6NJ_G0005236.1	65062768	65066270	Gm26789	4526	912	210308	No_or_no_constitutive_exon
GTGGGGGGTGGGGGCAGTAACTGTTGAGCTCAAACTTAAAAGATGGGCAGGC	69075508	69076259	69075458	69075510	1	10	MGP_C57BL6NJ_G0005242.1	69073561	69076259	Gm26576	4526	912	210308	No_or_no_constitutive_exon
CTGTCCATTATAATATTCCTTGTCTCTGCAATGCATCTTGGGACCAAAAGGA	72413162	72413189	72413112	72413164	1	10	MGP_C57BL6NJ_G0017730.1	71911311	72461924	None	4526	912	210308	No_or_no_constitutive_exon
CAGCTTAAGGAGGTATGTAAACATCCCATTGAATATTTTAAGGGAATTAGTG	72425881	72426099	72425831	72425883	1	10	MGP_C57BL6NJ_G0017730.1	71911311	72461924	None	4526	912	210308	No_or_no_constitutive_exon
GTTGGACCTGTTTGTTCTCAGGTAACTTTCTTTCTTTTGGGGAACCACAGGA	77978829	77978961	77978779	77978831	1	10	MGP_C57BL6NJ_G0017746.1	77868742	77995632	Bcr	4526	912	210308	No_or_no_constitutive_exon
TGGAGTTCTCGAGGCTGGGTCTTACCCTACTCTTTCTCACTGGGCAGCAGAG	78435580	78435745	78435530	78435582	1	10	MGP_C57BL6NJ_G0017753.1	78422954	78447534	Ggt1	4526	912	210308	No_or_no_constitutive_exon
ATTGGCACTGGTCTGTGGCACCAACATGTTATCCTACGTTTGGGGGGCAGAC	79139828	79139965	79140015	79139963	-1	10	MGP_C57BL6NJ_G0017773.1	79134911	79172250	Prmt2	4526	912	210308	Yes
CCTTTCTTTTCTTCCTCTCTAATTTGTATTTCCTGGTGACGTGGGGACAGAA	80057696	80057726	80057776	80057724	-1	10	MGP_C57BL6NJ_G0017788.1	80036237	80166191	Col18a1	4526	912	210308	No_or_no_constitutive_exon
AAACCAAAAGTCAACTTGATGTCCTCTCTCTTCTCCTGTTGGGATTGCAGGA	80562690	80562799	80562849	80562797	-1	10	MGP_C57BL6NJ_G0017792.1	80524935	80564198	Fam207a	4526	912	210308	No_or_no_constitutive_exon
AGAGCTTGTGGTCATATTCCCCAATGGGCATGCCTGTGGGATGTGGGGAGGG	80671386	80671643	80671336	80671388	1	10	MGP_C57BL6NJ_G0017795.1	80657521	80698095	Sumo3	4526	912	210308	No_or_no_constitutive_exon
CAGTAACCAGAGCCTCTGGAGGAAAACACCTGTCCACGGTGGGCCTGGAGCC	81572395	81572416	81572466	81572414	-1	10	MGP_C57BL6NJ_G0017816.1	81486354	81573258	Agpat3	4526	912	210308	No_or_no_constitutive_exon
TGAGGCCCTCACTGTGACCTTACCTGACTTATCTGTCTCTGGGGGTGCAGAT	83198012	83198148	83198198	83198146	-1	10	MGP_C57BL6NJ_G0017858.1	83190658	83206742	Plppr3	4526	912	210308	No_or_no_constitutive_exon
GAGGGACATTAAGGCCTCGAGGTCAGCCTCTCAACTGGGCACAGTCAGAGGC	83194725	83194829	83194879	83194827	-1	10	MGP_C57BL6NJ_G0002980.1	83194725	83195208	Gm17134	4526	912	210308	No_or_no_constitutive_exon
TGAGACCTGTTCCCCACTCCCCGAGGAACTCACCTGGGTGGGTGGCGCAGGG	83265333	83265566	83265283	83265335	1	10	MGP_C57BL6NJ_G0017865.1	83261575	83266601	Kiss1r	4526	912	210308	No_or_no_constitutive_exon
CCACTATTCTCTTACTGTCCGCCTCTCTCTCCTTGGCTGTCGGGAACCAGTA	83738536	83738617	83738486	83738538	1	10	MGP_C57BL6NJ_G0017891.1	83733775	83740265	Reep6	4526	912	210308	No_or_no_constitutive_exon
CACCACTGCCCGGCAATAAATCTTTAAGAAGAAGCAAACAAGCCGGGCAGTG	83742936	83742970	83743020	83742968	-1	10	MGP_C57BL6NJ_G0017892.1	83742936	83754172	Adamtsl5	4526	912	210308	No_or_no_constitutive_exon
CTAGGGCCTGTCTCCTGCTCTGCAGCTGAGGATCCTTCATGGGGACACAGGT	83763987	83764104	83763937	83763989	1	10	MGP_C57BL6NJ_G0017893.1	83762204	83770983	Plk5	4526	912	210308	No_or_no_constitutive_exon
TCGCCTTGGACCGCGATGGGGCCCGGCTGCGGCCTCCTAACGGGACTGAGGT	84019987	84020238	84020288	84020236	-1	10	MGP_C57BL6NJ_G0017902.1	84016962	84024985	Abhd17a	4526	912	210308	No_or_no_constitutive_exon
TTGGGCACAGTGATGCCCACCCTCTGAGCCCACTCTCCTTTCGGGGACAGCG	84323437	84323577	84323387	84323439	1	10	MGP_C57BL6NJ_G0017919.1	84315770	84331454	Sppl2b	4526	912	210308	No_or_no_constitutive_exon
AGCTCTAGAGACTTTACCTAAAGTGGTGTCCCCTGATGGGGAGGGGACAGGA	85195826	85195934	85195776	85195828	1	10	MGP_C57BL6NJ_G0017964.1	85184380	85203409	Ankrd24	4526	912	210308	No_or_no_constitutive_exon
AAACCCATGTAATGGGGAACCTTGTGGCATTGCTTCAAATGGGCTAACAGCC	86313938	86315915	86313888	86313940	1	10	MGP_C57BL6NJ_G0017977.1	86289932	86315915	Tdg	4526	912	210308	No_or_no_constitutive_exon
CTCATCAGCTCCTGACTCTCCATCTCTGTTTCTCTCCCTCTATGGGACAGAT	89878602	89878773	89878823	89878771	-1	10	MGP_C57BL6NJ_G0018006.1	89861775	89914265	Bpifc	4526	912	210308	No_or_no_constitutive_exon
TCCCCCGGCCCTTCTCCGTTCGCTATGACCCCTACACTCAAAGGGTTGAGGT	91600481	91600530	91600431	91600483	1	10	MGP_C57BL6NJ_G0018018.1	91536838	91603824	Pah	4526	912	210308	No_or_no_constitutive_exon
TCGTGCATCCCGTTGTCACTTCTTATATATGATTCTTCTTGTGGGGACAGAT	97522737	97522839	97522889	97522837	-1	10	MGP_C57BL6NJ_G0018046.1	97239214	97559027	Cfap54	4526	912	210308	No_or_no_constitutive_exon
ATGATTGACATGATCCACATGCTAACCATTCTTTTCTCACGGGAGTTTAGGT	106052719	106052833	106052669	106052721	1	10	MGP_C57BL6NJ_G0018093.1	106039840	106067528	1700017N19Rik	4526	912	210308	No_or_no_constitutive_exon
TTTAACTATAGTAGTAATATTGAACTTTCTCTCTTACAGGGTGACAATAGCT	107999483	107999522	107999433	107999485	1	10	MGP_C57BL6NJ_G0018094.1	107243773	108044064	Mgat4c	4526	912	210308	No_or_no_constitutive_exon
AGTTTTCACCTTTAGTTGGGAGATAACTGACACTCTGCTTTCATGGGAAGCT	122213767	122213991	122213717	122213769	1	10	MGP_C57BL6NJ_G0018134.1	122196209	122250685	Zfc3h1	4526	912	210308	No_or_no_constitutive_exon
TGTATGTATAGCTAAGCCAACATTTTTTTTTTGTGTATTCTGGGGAATAGCA	124383221	124383684	124383734	124383682	-1	10	MGP_C57BL6NJ_G0018153.1	124378855	124438714	Cpsf6	4526	912	210308	No_or_no_constitutive_exon
TTATGCATTGGTGTTATTTGCCTGCATGCATGTCTGTGTGAGGGTGTCAGGT	126693080	126693567	126693617	126693565	-1	10	MGP_C57BL6NJ_G0003010.1	126693080	126694026	Gm16321	4526	912	210308	No_or_no_constitutive_exon
GTTTTGGTTCCCTGTCTTCCTTATTTCTCATCATCACGTCACACGGGCAGTG	127278858	127279014	127278808	127278860	1	10	MGP_C57BL6NJ_G0018164.1	126704431	127395995	Grip1	4526	912	210308	No_or_no_constitutive_exon
AATACTTTTAGTTTCCTTAATAGAGCTATATAGAAGTCTCAGGGAACCAGGA	127128510	127128701	127128751	127128699	-1	10	MGP_C57BL6NJ_G0003012.1	127101547	127130454	Grip1os1	4526	912	210308	No_or_no_constitutive_exon
TAAGTCCCTGTCTGACGTGCGTGGGGGGTGGGGGGATGTGGGGACTGCAGGA	135008200	135008354	135008150	135008202	1	10	MGP_C57BL6NJ_G0018192.1	134999174	135021584	Avil	4526	912	210308	No_or_no_constitutive_exon
TTCTGTTTGCTCTTCATTCTGTCTCTATCTTCTTCGCTTCGGGAAACCAGCC	135097552	135097612	135097502	135097554	1	10	MGP_C57BL6NJ_G0018200.1	135084310	135100648	Agap2	4526	912	210308	No_or_no_constitutive_exon
TCTGTCAAATGGGGACTCCCCACTCTGAGTCCCTTTCACCCTGGGGGCAGTG	135210728	135211477	135211527	135211475	-1	10	MGP_C57BL6NJ_G0018205.1	135208473	135214727	Dtx3	4526	912	210308	No_or_no_constitutive_exon
CTCTTCTGACTATTCCACCCTCAATACCCTCACCTCTTCCCTTGGGGAAGCT	135364762	135364852	135364902	135364850	-1	10	MGP_C57BL6NJ_G0018213.1	135357970	135369716	Gli1	4526	912	210308	No_or_no_constitutive_exon
CAACTTTGCTTCTCTTCCCTCCTCTCCACCTTTTTGGGAGGTGGAGTGAGTA	135670575	135671593	135671643	135671591	-1	10	MGP_C57BL6NJ_G0018221.1	135604065	135691784	None	4526	912	210308	No_or_no_constitutive_exon
CTGGACGGGTCCTCACGCGCTGACGTGTGTCTTCCTCTCTGGGTGGGCAGGC	136285036	136285267	136284986	136285038	1	10	MGP_C57BL6NJ_G0018242.1	136253663	136296239	Baz2a	4526	912	210308	Yes
AAAGACCAGAACCACTGAAGTAAAACTTTTGCTTTTTCCGGGGAAACCAGAT	136724844	136726678	136724794	136724846	1	10	MGP_C57BL6NJ_G0005278.1	136721793	136726678	A430046D13Rik	4526	912	210308	No_or_no_constitutive_exon
CCAGGAGGCTCTCCGGGGTCCTTGGACCTGAATTCTGGTTCTGGGGACAGGT	433655	433790	433605	433657	1	11	MGP_C57BL6NJ_G0018352.1	431796	442859	Pla2g3	4526	912	210308	Yes
AATGGCCAAGTTCCTATCTTGTATTTTTTTTCCTGGGGGTTGGAAATGAGGA	483030	483069	483119	483067	-1	11	MGP_C57BL6NJ_G0018355.1	465741	488829	Smtn	4526	912	210308	No_or_no_constitutive_exon
CCACGTCATCCTGTTTCTCCTTGACCAGCCGCCCTGCCCTGGGCAGGTAGAT	2198979	2199142	2198929	2198981	1	11	MGP_C57BL6NJ_G0018390.1	2192597	2199888	Rhbdd3	4526	912	210308	No_or_no_constitutive_exon
TGTAAATAAAGAAAATATCCAATTTTTTTTTAAAAAGGAGGGAAAAAAAGAA	3960209	3960295	3960345	3960293	-1	11	MGP_C57BL6NJ_G0010813.1	3960209	3960787	None	4526	912	210308	No_or_no_constitutive_exon
GCTCTGTCTCTGCCTGCCTGCTGACCCTGGGCTTCCCCTGGGTGCGGCAGGC	50214169	50214338	50214119	50214171	1	11	MGP_C57BL6NJ_G0018623.1	50167136	50242774	Flt4	4526	912	210308	No_or_no_constitutive_exon
AAGGGCCAAGCTCTCTAGACCCCTCACAGGAAGGACCCACAGGGCTGAAGGA	50829632	50829663	50829713	50829661	-1	11	MGP_C57BL6NJ_G0018632.1	50826599	50839323	Sqstm1	4526	912	210308	No_or_no_constitutive_exon
GTGATGTTAATATTGCCCCCCTACTGGGGTTATTTGTCCTTGGGTTGAAGGG	51027843	51027982	51027793	51027845	1	11	MGP_C57BL6NJ_G0018638.1	51022180	51032735	Hnrnph1	4526	912	210308	No_or_no_constitutive_exon
GGAAATCTCCCACTGAAACTAACTGTAGATCACTTTTGGGGAAACAACAGCT	51044846	51044976	51045026	51044974	-1	11	MGP_C57BL6NJ_G0018639.1	51036491	51079369	Rufy1	4526	912	210308	No_or_no_constitutive_exon
ACACTGCTCTTAAAACCAGTTGTATTAATCCCAGCACTCGGGAGGCAGAGGC	53108363	53108748	53108313	53108365	1	11	MGP_C57BL6NJ_G0003059.1	53104282	53108748	Gm12207	4526	912	210308	No_or_no_constitutive_exon
CCAGCTGCTGGCCCCAGGCATGAAGCTGAGCTGTCCCCTGTAGGGTGCAGGA	60646453	60649073	60646403	60646455	1	11	MGP_C57BL6NJ_G0018778.1	60635905	60649076	Trim11	4526	912	210308	No_or_no_constitutive_exon
TACTCCTCTCTCTCTACCTGGCCCTGATCTGCTGCTTTCTGGGATTGCAGCT	61219807	61219988	61220038	61219986	-1	11	MGP_C57BL6NJ_G0018792.1	61203587	61247635	Zkscan17	4526	912	210308	No_or_no_constitutive_exon
CTTCATGGCCTGCTTACTGTTCCCTGAGTGCTCTCTTTGTGATGGGACAGGT	62296610	62296683	62296560	62296612	1	11	MGP_C57BL6NJ_G0018811.1	62257543	62323073	Myo15	4526	912	210308	No_or_no_constitutive_exon
CCTGGTGAAGAGGATCAGATCTTGTGTGACTTCTGTCTTGGGGCCAGCAGAG	64875801	64876312	64875751	64875803	1	11	MGP_C57BL6NJ_G0018855.1	64875297	64906846	Trim16	4526	912	210308	No_or_no_constitutive_exon
TGCCACCACCATATGCCATTTTAGTTAATTCTATTTCTTTTGGGGAGCAGGC	68347220	68347462	68347512	68347460	-1	11	MGP_C57BL6NJ_G0018871.1	68054659	68401002	Dnah9	4526	912	210308	No_or_no_constitutive_exon
AAATTTAACTCCACTTTTCATCACCATTGACCCAGAAAGGGACACCAAAGAA	69368101	69368125	69368051	69368103	1	11	MGP_C57BL6NJ_G0018876.1	69362934	69378585	Sco1	4526	912	210308	No_or_no_constitutive_exon
ACTGAGTTGTGTGTTCTTCATTTCCTCTCCTTGGCTCTGGTGTGGGACAGGT	71244401	71244516	71244351	71244403	1	11	MGP_C57BL6NJ_G0018896.1	71155484	71290224	Myh10	4526	912	210308	No_or_no_constitutive_exon
GGCCCCGGGGAGTCGGACGGACGCTTACCTGGTGGCGGGGGCGGCGGCAGCG	71910236	71910455	71910186	71910238	1	11	MGP_C57BL6NJ_G0018921.1	71905097	71910455	Gm17305	4526	912	210308	No_or_no_constitutive_exon
TTGTGCCCTCTTTCCCCATGTGACCTGGGAAGAAGGGAGAAAGTGGGAAGCC	72383593	72383749	72383543	72383595	1	11	MGP_C57BL6NJ_G0018944.1	72367772	72385824	Zbtb4	4526	912	210308	No_or_no_constitutive_exon
GAAAAGGAACATGGAAGTAACCAGAACCCTCCAAGCTGGAATGGGCGCAGAC	72509938	72510003	72510053	72510001	-1	11	MGP_C57BL6NJ_G0018957.1	72509718	72513325	2810408A11Rik	4526	912	210308	No_or_no_constitutive_exon
AAAAGCCCTTGCCTGGTCTGAGGCTGAGTGCTGTCTTCTCTGGGGAACAGGT	72937931	72938054	72938104	72938052	-1	11	MGP_C57BL6NJ_G0018982.1	72935955	72942974	Alox12e	4526	912	210308	No_or_no_constitutive_exon
GGAGGGATAAGTCCTGGTGTGGTGGTCCTTGCCCAGCCTAAGGGAGGCAGTG	73107846	73107903	73107796	73107848	1	11	MGP_C57BL6NJ_G0018985.1	73104965	73113159	Arrb2	4526	912	210308	No_or_no_constitutive_exon
CCTGACAGGTATTTTTCTTCCTGATTGTTGCCTTGGACCTGGGACCATAGCT	73293653	73293764	73293603	73293655	1	11	MGP_C57BL6NJ_G0018994.1	73255003	73313617	Mink1	4526	912	210308	No_or_no_constitutive_exon
TCGAACTCAGAAATCCACCTGCCTCTGCCTCCCAAGTGCTGGGATTAAAGGC	73608302	73610135	73608252	73608304	1	11	MGP_C57BL6NJ_G0037386.1	73602029	73610135	Gm19967	4526	912	210308	No_or_no_constitutive_exon
GAAGAAAAGAGCAGTTACAGGAAAAGATCAAGAAGTGGGCAGCAAATCAGAG	73833363	73833709	73833759	73833707	-1	11	MGP_C57BL6NJ_G0019015.1	73833363	73900024	Nlrp1a	4526	912	210308	No_or_no_constitutive_exon
GGAACTGGGGGAGATATGTCTACACCAAAGCCCTCTGTTCTGGGGACCAGGT	74828401	74828581	74828631	74828579	-1	11	MGP_C57BL6NJ_G0019018.1	74819752	74829299	Aipl1	4526	912	210308	Yes
GCAGGGAACTGGTGAGGTCGCAGACGCTGCCTCGGACTTCAGGGGCACAGGC	75234062	75234109	75234159	75234107	-1	11	MGP_C57BL6NJ_G0019029.1	75224002	75245963	Smtnl2	4526	912	210308	No_or_no_constitutive_exon
CTCTTCTCCCTCCCCCTGGGTTTTCCCACCTCCCCCCTGGGGCTGACGAGGT	75296802	75296963	75297013	75296961	-1	11	MGP_C57BL6NJ_G0019032.1	75294886	75333156	Spns2	4526	912	210308	No_or_no_constitutive_exon
TGAATGAAAGATGTTTATTTGACAGTCTCTTTCTTTACTTTGAAGGGCAGAA	79333148	79333285	79333335	79333283	-1	11	MGP_C57BL6NJ_G0019118.1	79262343	79406613	Vps53	4526	912	210308	No_or_no_constitutive_exon
GGCCATGCCTTCCTACAGCTTCCCTTACCCCTTGGGATCTGGGGGACCAGGT	80834726	80834884	80834934	80834882	-1	11	MGP_C57BL6NJ_G0019138.1	80832200	80853880	Ankrd13b	4526	912	210308	No_or_no_constitutive_exon
CAGAAAGCCAGCTTTACAGCTCATGCTCATTCAGTTGGGGGTGGGGGTAGAT	81307924	81308083	81308133	81308081	-1	11	MGP_C57BL6NJ_G0019148.1	81306421	81319921	Pipox	4526	912	210308	No_or_no_constitutive_exon
GGGGAGGCCTATTCACTTTTGGTGATCATCCTTGTCTGCTTGGGGAGTAGAA	81877330	81877452	81877502	81877450	-1	11	MGP_C57BL6NJ_G0019170.1	81874333	81899779	Slc13a2	4526	912	210308	No_or_no_constitutive_exon
ACCCCAACCTGGGACAGTTGATAAACTACTCTGTCCCTGTTCTGGGGAAGGT	82461572	82461714	82461522	82461574	1	11	MGP_C57BL6NJ_G0019183.1	82443124	82484262	Nos2	4526	912	210308	Yes
GGACCAGCCTCTGCAGCCCGTATGACTCACATGGCCTTTCTGGGTGGCAGGT	87368766	87368991	87369041	87368989	-1	11	MGP_C57BL6NJ_G0019241.1	87362014	87384318	Mmp28	4526	912	210308	No_or_no_constitutive_exon
TAGAGGAGGTAGCTATGGAGGAGACAGAGGTGGTTATGGTGGGGACCGAGGA	87431034	87431308	87430984	87431036	1	11	MGP_C57BL6NJ_G0019242.1	87394327	87432947	Taf15	4526	912	210308	No_or_no_constitutive_exon
ATTTAAGTGGTGTTTTCTTTTTATCCTGCCTTGTGCCTGGGGTGGGACAGGG	87736356	87736453	87736306	87736358	1	11	MGP_C57BL6NJ_G0019253.1	87708726	87741260	Heatr6	4526	912	210308	No_or_no_constitutive_exon
CCATTGATTTGTTTTTCCATTTTTTCTCCTTTGTTCTCCTGGGGAAACAGTG	88076540	88076612	88076662	88076610	-1	11	MGP_C57BL6NJ_G0019258.1	88068347	88120347	Tada2a	4526	912	210308	No_or_no_constitutive_exon
TAGGCATGCACAAGCCCTGCATTTGAACTCTGTCTTTAATTTGGGAACAGAC	89363207	89363311	89363157	89363209	1	11	MGP_C57BL6NJ_G0003131.1	89360564	89364101	Appbp2os	4526	912	210308	No_or_no_constitutive_exon
GAATAAGCTGTGTTACCTGGATGGCCCTTCCTCACCTACCTGGGGTACAGAG	91906987	91907106	91906937	91906989	1	11	MGP_C57BL6NJ_G0019298.1	91896980	91922965	Sept4	4526	912	210308	No_or_no_constitutive_exon
GCAGTAAACAAAAACCAAACTCCTTTCTGTTTAGTTGCCTGGGGAAGAAGGC	92379854	92380019	92380069	92380017	-1	11	MGP_C57BL6NJ_G0019311.1	92378264	92386315	Dynll2	4526	912	210308	No_or_no_constitutive_exon
ACGTTTGTGTTTGTCTGTGTGCGTGTGTGGGGGTGGGTTTGGGGTAGAAGGG	92378894	92379234	92379284	92379232	-1	11	MGP_C57BL6NJ_G0019311.1	92378264	92386315	Dynll2	4526	912	210308	No_or_no_constitutive_exon
GCTCCACCCCTGAGCAAGCAGGTTTCAGGCTGGGGGAGGGGAGACTACAGCA	97736502	97736905	97736955	97736903	-1	11	MGP_C57BL6NJ_G0011065.1	97736502	97738691	None	4526	912	210308	No_or_no_constitutive_exon
ATGGGTATTTTATCTCTTAAAAAAACTATGTTGAATTTATGGGTGACCAGAG	99354794	99354970	99354744	99354796	1	11	MGP_C57BL6NJ_G0019345.1	99352083	99356124	None	4526	912	210308	No_or_no_constitutive_exon
ATTGACATTGTTGATGGTTGCAGGTGAGAGCACAGAGCCGGGATAAGCAGAT	100548576	100548639	100548689	100548637	-1	11	MGP_C57BL6NJ_G0019373.1	100529334	100569370	Kat7	4526	912	210308	No_or_no_constitutive_exon
ATACTTTGTGCCCTTCGATTTAAATGTATTTTCTTATTTTTCACAGGGAGAC	101740871	101740930	101740980	101740928	-1	11	MGP_C57BL6NJ_G0003152.1	101737088	101748878	Hoxb3os	4526	912	210308	No_or_no_constitutive_exon
CCCCCACCCTCCATGTTCCTGGCTGCTTGTTCTGTCCCTCTGGGGTACAGAG	102514655	102514709	102514605	102514657	1	11	MGP_C57BL6NJ_G0019416.1	102512513	102531872	Osbpl7	4526	912	210308	No_or_no_constitutive_exon
CTCACACCCCGCTCACACCCTGTTCACACCTGTCTCCCCTGGGCTAACAGAG	102858082	102858151	102858201	102858149	-1	11	MGP_C57BL6NJ_G0019422.1	102843381	102866026	Gpr179	4526	912	210308	No_or_no_constitutive_exon
GAATGACACCCCCACCTTCCCCTAAGTCACTCGGAGTTCTTGGGGTACAGGT	104085917	104086029	104085867	104085919	1	11	MGP_C57BL6NJ_G0019455.1	104080591	104089985	Grb7	4526	912	210308	No_or_no_constitutive_exon
TTCTCAATGTCCTTGGTTATCCAGAACTTTTACTTAACTCAGGGCATCAGCT	104554811	104554947	104554761	104554813	1	11	MGP_C57BL6NJ_G0019468.1	104549410	104567977	Rapgefl1	4526	912	210308	No_or_no_constitutive_exon
CAACTTAATACAGTTTCTTTATTTGTTTATTTATTTATTGGGAGGAGCAGAT	107556379	107556703	107556753	107556701	-1	11	MGP_C57BL6NJ_G0019591.1	107554320	107560842	Ptges3l	4526	912	210308	No_or_no_constitutive_exon
CCAGAAGCCCTGCTTTGGCACTAAATGCTTTTTCCTTTCTGGGTATGCAGGG	107639659	107639720	107639770	107639718	-1	11	MGP_C57BL6NJ_G0019597.1	107634843	107702234	Brca1	4526	912	210308	No_or_no_constitutive_exon
ACATAGCTAGACTCTTCCACACCCTCAAAAAGCAAAAAACTGTAGGGCAGAT	107715276	107715288	107715226	107715278	1	11	MGP_C57BL6NJ_G0019598.1	107702512	107738271	Nbr1	4526	912	210308	No_or_no_constitutive_exon
TGGTGGAACTGAGTTGGAGACACTGACCGAAGCTCCTTGTGCGGGGACAGGA	108274582	108277061	108277111	108277059	-1	11	MGP_C57BL6NJ_G0019610.1	108274582	108307677	Mpp2	4526	912	210308	No_or_no_constitutive_exon
TTTGAAAGGTGCACCCGGCTCCGTAGCAGCTACCCCTCCTCGTGTGGGAGGT	109234407	109234653	109234703	109234651	-1	11	MGP_C57BL6NJ_G0019641.1	109215504	109235064	Kif18b	4526	912	210308	No_or_no_constitutive_exon
CTCCCCGCCACCACCTCAGACCTCACCCTACTCCTGCTGTCTGGGGACAGAG	109553527	109553677	109553477	109553529	1	11	MGP_C57BL6NJ_G0019649.1	109532706	109560386	Fmnl1	4526	912	210308	No_or_no_constitutive_exon
AGGTGTGGAACCCCGGGACCCGGTGGTGATAATTCACCTTTATGGGACAGAA	110038093	110038183	110038233	110038181	-1	11	MGP_C57BL6NJ_G0019657.1	110037140	110044961	Lyzl6	4526	912	210308	No_or_no_constitutive_exon
CTAAGGGTCTCTGGACACCCCCACGCTCATGGCATCTCTGGTCGGGGCAGGC	110619607	110619761	110619557	110619609	1	11	MGP_C57BL6NJ_G0019664.1	110574807	110624993	Crhr1	4526	912	210308	No_or_no_constitutive_exon
GCAAACAGGGGCTACCCCATCACTCTTTCCTTTCTTCTGGGGGACTGCAGCA	111948594	111948758	111948544	111948596	1	11	MGP_C57BL6NJ_G0019676.1	111888155	111953301	Mrc2	4526	912	210308	No_or_no_constitutive_exon
TCCTGTGCATTAGAATTGGTTCCTTATGAAGTCTTTGTTTTCTGGGGAAGGG	112840650	112840818	112840868	112840816	-1	11	MGP_C57BL6NJ_G0019689.1	112833374	112855337	Ccdc47	4526	912	210308	No_or_no_constitutive_exon
TGTCTAGATAGTTCAACCTAATGATTATGTCTTGCTTTGTGGGGGAGCAGGA	113497817	113497910	113497767	113497819	1	11	MGP_C57BL6NJ_G0019703.1	113483224	113502772	Milr1	4526	912	210308	Yes
TATAAAGACATTTTAGTTATGGTTTGAATGTTCCTTTTGTACATGGGTAGGT	117098716	117098836	117098886	117098834	-1	11	MGP_C57BL6NJ_G0019733.1	117042856	117126306	Abca8a	4526	912	210308	No_or_no_constitutive_exon
TGCTCTGACGCTAATGGGCACTGGTGGGTGGGGGACCCTTTTGGGAACAGTA	121219217	121219316	121219366	121219314	-1	11	MGP_C57BL6NJ_G0019748.1	121144817	121453988	Sdk2	4526	912	210308	No_or_no_constitutive_exon
TTATTTGGGTTGTCTTCTTCTTCTTCATTTTTCCCCCTTTGGGATTTAAGGG	122415057	122415150	122415007	122415059	1	11	MGP_C57BL6NJ_G0019756.1	122413356	122429336	Cd300a	4526	912	210308	No_or_no_constitutive_exon
AACACTCCATTCCCTGACCTCTGACAATCAGTGGGCTTCTGGGGTGACAGGA	122915278	122915513	122915563	122915511	-1	11	MGP_C57BL6NJ_G0019769.1	122897294	122916443	Grin2c	4526	912	210308	No_or_no_constitutive_exon
TGTATTCATTTGTATCCATTCCTTCCCTGGTCACTATTTCTGGGAACCAGGA	123007192	123007273	123007323	123007271	-1	11	MGP_C57BL6NJ_G0019775.1	123004977	123025057	Hid1	4526	912	210308	No_or_no_constitutive_exon
GGGCGGAAACCGCCTCACAGGGTTCACTCACACTATGTGTGCATGGGCAGAT	123310959	123311143	123311193	123311141	-1	11	MGP_C57BL6NJ_G0019790.1	123307633	123321720	Slc25a19	4526	912	210308	No_or_no_constitutive_exon
TGCTGTGACGGTGACACACTCACCGGGGTTTGTCCATGTTGGGGAGGAAGCT	123501987	123502066	123501937	123501989	1	11	MGP_C57BL6NJ_G0019792.1	123486698	123528827	None	4526	912	210308	No_or_no_constitutive_exon
ACAGGCAGGAAGGTTTGACCTCAGTCCTGGTTCACTCTTGGGGAGGACAGGT	124870524	124870658	124870474	124870526	1	11	MGP_C57BL6NJ_G0019836.1	124814855	124889076	Mgat5b	4526	912	210308	No_or_no_constitutive_exon
TGAGCAGGCAGAGCCACTGACGCACACTGTGTGTTGGGGGGCGGGGGCAGGG	126111904	126112066	126112116	126112064	-1	11	MGP_C57BL6NJ_G0019853.1	126066828	126186799	Dnah17	4526	912	210308	No_or_no_constitutive_exon
AGTGATTTACTGCCGTCCCAGGCTCTAATCTCAGTTTATTGGGACCACAGGT	126495759	126495870	126495920	126495868	-1	11	MGP_C57BL6NJ_G0019859.1	126491976	126504766	Cant1	4526	912	210308	No_or_no_constitutive_exon
TGGTTTCCTATTGTGCCTCTCTTCCATATGCCTCTCAATGGGACGGACAGCT	128321143	128321167	128321217	128321165	-1	11	MGP_C57BL6NJ_G0019884.1	128316636	128364889	Slc38a10	4526	912	210308	No_or_no_constitutive_exon
GGATGGGTGATACCCTGTTTCACAGGAACTTGCATTTGTTTGGGGTATAGCT	128825714	128825848	128825898	128825846	-1	11	MGP_C57BL6NJ_G0019901.1	128817846	128833420	P4hb	4526	912	210308	No_or_no_constitutive_exon
CGGCTCTTGGCCGAGAGCGAGGATCTGGTGACCGAGCTGCAGGGTCGAAGTC	128888536	128888573	128888623	128888571	-1	11	MGP_C57BL6NJ_G0019907.1	128882234	128889104	Sirt7	4526	912	210308	No_or_no_constitutive_exon
CAGACATTGTCCTCCTGCTCTTCGTCTTTCATTTCAATGGGAACGTGAAGCA	14892201	14892224	14892274	14892222	-1	12	MGP_C57BL6NJ_G0020005.1	14882653	14894976	Pqlc3	4526	912	210308	No_or_no_constitutive_exon
CTTAAACTTTGCTTTTTTTTTTCTTGTGTTTCTCCCTTGTCTGGGGGCAGAT	30140893	30141017	30140843	30140895	1	12	MGP_C57BL6NJ_G0020049.1	30106031	30170250	Lamb1	4526	912	210308	No_or_no_constitutive_exon
GGGCTGACCCTGATATTCAGGATGGTGATGAGCAGGTGCTGGGGCAGGAGGT	30347391	30347454	30347341	30347393	1	12	MGP_C57BL6NJ_G0003237.1	30346522	30347454	Gm29542	4526	912	210308	No_or_no_constitutive_exon
GAGAAGGTGTGGCCTTGTTAGAGGAAGTGTGTGTGTGGGGGGGTGTTGAGAC	32122588	32122739	32122789	32122737	-1	12	MGP_C57BL6NJ_G0015621.1	32095305	32132361	F730043M19Rik	4526	912	210308	No_or_no_constitutive_exon
TTCTAACATCTGTCTCTTTTCTCGCATGACCCCAACTCTGGTGGGAGCAGGG	40438447	40440724	40438397	40438449	1	12	MGP_C57BL6NJ_G0020096.1	40021858	40440724	Dock4	4526	912	210308	No_or_no_constitutive_exon
ATAATTCTGTTTCTCTCAACCACTAACGAGCTTAATCCTTGATCGGGCAGCT	44380380	44380577	44380330	44380382	1	12	MGP_C57BL6NJ_G0020101.1	44158949	44447155	Nrcam	4526	912	210308	Yes
TGTTCACAACGTCCAGCGCATCTCAGTCCATCCTTAACAGAGGGAATCAGCT	56307216	56307341	56307391	56307339	-1	12	MGP_C57BL6NJ_G0020143.1	56295119	56531858	Ralgapa1	4526	912	210308	Yes
TGCTGCTGGCCGGCGGGCCGGCTGCGAGGCCTCCGCCCGTGGGCGCGGAGAT	60056165	60056225	60056115	60056167	1	12	MGP_C57BL6NJ_G0020161.1	60012182	60119410	Ctage5	4526	912	210308	No_or_no_constitutive_exon
CTGTCCGTGTGTGTGCCTCTCTGGCTCTCTTTCGCTCTGTGGGAGGACAGAA	74409640	74410402	74410452	74410400	-1	12	MGP_C57BL6NJ_G0020214.1	74306867	74516718	Rtn1	4526	912	210308	No_or_no_constitutive_exon
GAAAATATTATTAAAATGTATTTTCTTTATTTCTCTTATAGGGTCAACAGAT	75387540	75387653	75387490	75387542	1	12	MGP_C57BL6NJ_G0020224.1	75280951	75446449	Mnat1	4526	912	210308	No_or_no_constitutive_exon
TGAGCAGTTGGTTATGTTCAACTTTGTTTCCTTTTCTTCCTGGGAAATAGCA	77793470	77793675	77793725	77793673	-1	12	MGP_C57BL6NJ_G0020236.1	77789580	77794642	Gphb5	4526	912	210308	No_or_no_constitutive_exon
CTGACTGAGCTGCTGTTTCGTTTATTGTTGTTTTTCCCTCTTGGGGGCAGGA	79094329	79094632	79094682	79094630	-1	12	MGP_C57BL6NJ_G0020251.1	79051628	79185002	Sptb	4526	912	210308	No_or_no_constitutive_exon
AAAGAAAGCAGTGAAGGCCGTTCTGTGGGTGTCAGCGGATGGGCTCAGAGTT	86879828	86879848	86879898	86879846	-1	12	MGP_C57BL6NJ_G0020307.1	86862698	86999289	Numb	4526	912	210308	No_or_no_constitutive_exon
AGAAAAGGATCCTTGTGAACCTGCGCCATCCTTTTCAATCCACGGGGCAGGT	87050962	87051123	87051173	87051121	-1	12	MGP_C57BL6NJ_G0020310.1	87039915	87071370	Heatr4	4526	912	210308	No_or_no_constitutive_exon
AGCAGTGACCTGAGCCACACATCTGCCCCCTCTCATGGCTCTGGGGACAGAT	87995889	87996021	87996071	87996019	-1	12	MGP_C57BL6NJ_G0020334.1	87988862	88085753	Ltbp2	4526	912	210308	No_or_no_constitutive_exon
TATGGTGCCTCATTTCTTCCTTTTCTTGGGGGGTGTCTTTGGGGCTGCAGGT	88313013	88314183	88314233	88314181	-1	12	MGP_C57BL6NJ_G0020339.1	88313013	88336566	Prox2	4526	912	210308	No_or_no_constitutive_exon
CGGGAGTCAGTTTAATTTTGTCGTTCTTCTCTGGGCTTGGACATGGGTAGGA	89232903	89233007	89232853	89232905	1	12	MGP_C57BL6NJ_G0020354.1	89123886	89369930	Ttll5	4526	912	210308	No_or_no_constitutive_exon
TGTCCATGAAAGAGCTCAACAAGAGTACCCCTCTCCTCACCGAGGGACAGGC	115086378	115086879	115086328	115086380	1	12	MGP_C57BL6NJ_G0020499.1	115078996	115089655	Dlk1	4526	912	210308	No_or_no_constitutive_exon
TGACAGGGTACATTTCTCCATTTTGTCTCTGTTTCTTGTTTGGGGGACAGGC	118662563	118662661	118662513	118662565	1	12	MGP_C57BL6NJ_G0020540.1	118644449	118665733	Adssl1	4526	912	210308	Yes
GAGACAGTGAGGCATCTCTCCCTCTCTGCCCCACCCTCTTGGGATCACAGCT	119104081	119104236	119104031	119104083	1	12	MGP_C57BL6NJ_G0020555.1	119049592	119116034	Pacs2	4526	912	210308	No_or_no_constitutive_exon
GGGGGGATGCTGGTGCGGAGGATAATGGCCACAAGACCTGGGAGAGAAAGTC	119116737	119117069	119116687	119116739	1	12	MGP_C57BL6NJ_G0020556.1	119116134	119130858	Tex22	4526	912	210308	No_or_no_constitutive_exon
TGAGCCATCTCCATTTCTCCTCACCAGCTCATGAATTCCTAGGGGGAGAGCA	119423317	119423597	119423267	119423319	1	12	MGP_C57BL6NJ_G0040580.1	119422579	119423785	None	4526	912	210308	No_or_no_constitutive_exon
AATGTAAATTGTAAGATTGTTATATAATTCTGCTCATTCTCTGGGGATAGGA	124741502	124741645	124741695	124741643	-1	12	MGP_C57BL6NJ_G0020572.1	124597981	124948199	Dnah11	4526	912	210308	No_or_no_constitutive_exon
TGGTTATCCATTAGCCAGGAAGCTGATTGACTGTTCCACGAAGGGTGCAGGA	798158	798280	798108	798160	1	13	MGP_C57BL6NJ_G0020591.1	793125	813028	Akr1c19	4526	912	210308	No_or_no_constitutive_exon
TTTAAGGAAAAGTTATTCTTCTAACACATCCTCTTGGGATAAAACTACAGTT	6131993	6132140	6131943	6131995	1	13	MGP_C57BL6NJ_G0020609.1	6088969	6170218	Larp4b	4526	912	210308	No_or_no_constitutive_exon
TCCAAGTCTGTGCTTTAAGCCACTGTTAAAACTACTGTGCTTGGGAACAGGG	19380123	19380441	19380491	19380439	-1	13	MGP_C57BL6NJ_G0020664.1	19374174	19385702	Zscan26	4526	912	210308	No_or_no_constitutive_exon
TATCTTACTTGCTCACTGTGTTCAATGTGACTTTTCTCTTGGGGGCACAGAA	22207247	22207325	22207375	22207323	-1	13	MGP_C57BL6NJ_G0020759.1	22186751	22224425	Scgn	4526	912	210308	No_or_no_constitutive_exon
CGTCTTTAATGATAGTCATTTTGTGGTCATTTCTGCTGTTGTGTAGGGAGCG	23171212	23171332	23171162	23171214	1	13	MGP_C57BL6NJ_G0020767.1	23138815	23199611	D130043K22Rik	4526	912	210308	No_or_no_constitutive_exon
CATATCTCCCCCTTTCTCTTTATTTCCATCACTTTCTTGGGAAAAACAAGCC	42826509	42826674	42826459	42826511	1	13	MGP_C57BL6NJ_G0020878.1	42533138	43015689	Phactr1	4526	912	210308	No_or_no_constitutive_exon
GGGAGGTCCCCGTAGAGAGGGCACAGGGGCAAGGGCTCAGCACTGGGAAGGA	44951940	44951951	44952001	44951949	-1	13	MGP_C57BL6NJ_G0020888.1	44940673	45029396	Dtnbp1	4526	912	210308	No_or_no_constitutive_exon
CTCATGCCCAGGCTGATCTGCTGTGTATCTGATCTCACCCATTGGGACAGAA	55610690	55610797	55610847	55610795	-1	13	MGP_C57BL6NJ_G0020954.1	55609888	55624697	4833439L19Rik	4526	912	210308	No_or_no_constitutive_exon
CCGAGGCTGGCCTGGGCTCAGGGCTTGTCCTTCCTGGGTGTGGGGTGCAGAA	56627297	56627449	56627499	56627447	-1	13	MGP_C57BL6NJ_G0020983.1	56618165	56633821	None	4526	912	210308	No_or_no_constitutive_exon
AAGTTTTGTAATTTTAAATGATTGTGCATTGTTTATGGGTACGAGTACAGGT	59709583	59709819	59709533	59709585	1	13	MGP_C57BL6NJ_G0003297.1	59692195	59712377	Gm26555	4526	912	210308	No_or_no_constitutive_exon
TTAATAACACGCGTTTCTTGTGTCATACTTTGGGCCCTCTCACTGGGGAGGT	65403609	65403826	65403876	65403824	-1	13	MGP_C57BL6NJ_G0037399.1	65403609	65407172	Gm16132	4526	912	210308	No_or_no_constitutive_exon
ATTGGTAGTAGTGGCCAGAGGGTGGTGACCCTTGACCTCCTGAAAGGGAGCC	66133794	66133940	66133990	66133938	-1	13	MGP_C57BL6NJ_G0021060.1	66133794	66164722	Hsd17b3	4526	912	210308	No_or_no_constitutive_exon
TGCAATCACGCGTGTGCACTGCATTGGACTCTCAGAGGCTGTTGGGAGAGGT	99371614	99371617	99371564	99371616	1	13	MGP_C57BL6NJ_G0021223.1	99348450	99396140	Wdr41	4526	912	210308	No_or_no_constitutive_exon
TGGTTTGTTGTGTCATGAATTCTCTCTATACTTCTCTCTTCTTGGGGAAGCA	100956932	100957031	100957081	100957029	-1	13	MGP_C57BL6NJ_G0021235.1	100902393	100975242	Ankdd1b	4526	912	210308	No_or_no_constitutive_exon
CACCTCCCTGGGGGGTGGCAGAAGGAGCTAAGGGAGCGGAAGTTGGGAAGGC	106681153	106681158	106681208	106681156	-1	13	MGP_C57BL6NJ_G0005628.1	106681153	106681769	Gm29341	4526	912	210308	No_or_no_constitutive_exon
TCTTTTCTTCCATGTGCTTTTTCTGGATTCTCTGCCTTGGGATTACAAAGAG	109605804	109606169	109605754	109605806	1	13	MGP_C57BL6NJ_G0021293.1	109594726	109817367	Adamts6	4526	912	210308	No_or_no_constitutive_exon
ATATGCTTTTTTTTTCTTGTGTGTCTGTGTGCTATGTTGGGGAACACAAGGC	119370922	119371393	119370872	119370924	1	13	MGP_C57BL6NJ_G0021337.1	119336381	119440791	BC067074	4526	912	210308	No_or_no_constitutive_exon
CTTTGAGATTTTTAACCTTCTCTTTTTTATTGTTTTTGGTGGGTGGTTAGAA	9326559	9327048	9326509	9326561	1	14	MGP_C57BL6NJ_G0021400.1	9257775	9327048	Top2b	4526	912	210308	No_or_no_constitutive_exon
CAAACACTAAATCTACTTCATTTTCTACACTTGTCCTTTGATTGGGGCAGCT	13839504	13839736	13839786	13839734	-1	14	MGP_C57BL6NJ_G0021424.1	13811093	13882073	Usp54	4526	912	210308	No_or_no_constitutive_exon
GGAATGCTAGTCCTGGAGGCTGGAGACTGACTTCATTTTGGGGGTACTAGGC	13986749	13986978	13986699	13986751	1	14	MGP_C57BL6NJ_G0021430.1	13975400	13991371	Zswim8	4526	912	210308	No_or_no_constitutive_exon
AGTGATTCTACAGGTCTGAGTTCATGACATTCTATCCCCCTGGGGGCCAGCT	17789638	17789780	17789588	17789640	1	14	MGP_C57BL6NJ_G0021447.1	17786855	17802181	E330034G19Rik	4526	912	210308	No_or_no_constitutive_exon
ATCCCATTTTAACATCAACAGTTTATAACAGCTAATGTTTGGGAACACAGGG	20671702	20671861	20671652	20671704	1	14	MGP_C57BL6NJ_G0021470.1	20495497	20700340	Dnah12	4526	912	210308	No_or_no_constitutive_exon
TGTTCCCACTAGCATGTGCTTATGTTCACAGTATTCATGCTGTGGGATAGTT	24746191	24746342	24746141	24746193	1	14	MGP_C57BL6NJ_G0021490.1	24736205	24779956	Rft1	4526	912	210308	No_or_no_constitutive_exon
GTATATGAGTTCTTACACCACTTGGTTTGATCTCATTCTTGGGAATGAAGGA	24914342	24914471	24914292	24914344	1	14	MGP_C57BL6NJ_G0021491.1	24808882	24920308	Sfmbt1	4526	912	210308	No_or_no_constitutive_exon
TATGGGCGCACATGTTCACTTGGCATTTCTTGGGTCTCTGGGAGATGTAGTG	25317533	25318146	25318196	25318144	-1	14	MGP_C57BL6NJ_G0021505.1	25314207	25360049	Nisch	4526	912	210308	No_or_no_constitutive_exon
CTCCTGTCTGACCATCTGTCCCCCTTGGATGTGTTTCCTATGGGAATCAGGT	26888264	26888443	26888214	26888266	1	14	MGP_C57BL6NJ_G0021532.1	26878720	26931573	Prrxl1	4526	912	210308	Yes
AAGGGGGTGCTTTCCTCATTGCATACCCCAATATACTCACTGGGGAGCAGAT	27278561	27278746	27278796	27278744	-1	14	MGP_C57BL6NJ_G0021537.1	27264469	27500496	Wdfy4	4526	912	210308	No_or_no_constitutive_exon
TGTGTCTTCATAACTGTTTGTTTATTTTCAAGGCCATGGTAGGGGAGGAGTG	44841867	44841973	44841817	44841869	1	14	MGP_C57BL6NJ_G0021617.1	44836395	44856859	Naa30	4526	912	210308	No_or_no_constitutive_exon
CCATGTCCTGACCACTATGACTGTCCTCTGACACTGTGATCTGGGGACAGGA	46607349	46607482	46607532	46607480	-1	14	MGP_C57BL6NJ_G0021652.1	46601329	46651623	Tep1	4526	912	210308	No_or_no_constitutive_exon
GGGGTCAGCAGCCCAGTTTCAGCCTTGATGTGACCCCGAGGGGCTGGGAGGC	46674468	46675239	46675289	46675237	-1	14	MGP_C57BL6NJ_G0021654.1	46674468	46675986	A930018M24Rik	4526	912	210308	No_or_no_constitutive_exon
CATCAGATGGGTTCAGTGGCCCAGCCTGTCTCTTTCCTCCCGGGATGCAGTC	48030970	48031077	48030920	48030972	1	14	MGP_C57BL6NJ_G0021686.1	48028573	48053338	Arhgef40	4526	912	210308	No_or_no_constitutive_exon
AGTGCCCGCCGCACACTTCATACCTTTGATCTGCTTGGTTTTGGGCGAAGCT	50661212	50661374	50661162	50661214	1	14	MGP_C57BL6NJ_G0021706.1	50657582	50668927	Abhd4	4526	912	210308	No_or_no_constitutive_exon
ACATGCCAACTCCCATTGAGTCTTTGTCTTCTCTTGGGTTGGGGATGCAGAC	50925752	50925838	50925888	50925836	-1	14	MGP_C57BL6NJ_G0021714.1	50914856	50927172	Prmt5	4526	912	210308	No_or_no_constitutive_exon
CAGGGCTTGCTTCTCTTAGCACTTGCTTGTTCTTTGTCTTGGGGGTTCAGGT	50961993	50962124	50962174	50962122	-1	14	MGP_C57BL6NJ_G0021715.1	50959184	50976201	Haus4	4526	912	210308	No_or_no_constitutive_exon
AGTTAGGAACCTAGACCATCTAACTGTTGGGTCCTATTTTTTGGGGACAGCA	51075327	51075461	51075511	51075459	-1	14	MGP_C57BL6NJ_G0021722.1	51070785	51120345	Acin1	4526	912	210308	No_or_no_constitutive_exon
TAGGAACCTAGACCATCTAACTGTTGGGTCCTATTTTTTGGGGACAGCAGCT	51075327	51075458	51075508	51075456	-1	14	MGP_C57BL6NJ_G0021722.1	51070785	51120345	Acin1	4526	912	210308	No_or_no_constitutive_exon
TGTCTGTGTCCCAGAGCCTCATCCCCGACATCAAACCCCTGGCGGGGCAGGA	51075075	51075192	51075242	51075190	-1	14	MGP_C57BL6NJ_G0021722.1	51070785	51120345	Acin1	4526	912	210308	No_or_no_constitutive_exon
GCCCTTGAAGAAAATAGATAGGATTTGCAATTTATTTTCTGGGGATACAGAG	52245497	52245616	52245666	52245614	-1	14	MGP_C57BL6NJ_G0021765.1	52235046	52248522	Tgm1	4526	912	210308	Yes
AGGCTCTGGTGTCCTCCTCTTTATTTTCCATGCAAACTTTTTGGGCAAAGAC	53321536	53321616	53321486	53321538	1	14	MGP_C57BL6NJ_G0021798.1	53290921	53323298	Mphosph8	4526	912	210308	No_or_no_constitutive_exon
TGAACTTCTTGCAGAGGCATTTTTCAAAGCTTGTGCTTTCTGGGGTGTAGGT	57329760	57329961	57329710	57329762	1	14	MGP_C57BL6NJ_G0021834.1	57297545	57337117	Mtmr6	4526	912	210308	No_or_no_constitutive_exon
TCCACCTTGGAGACATTCCGTATTGTCACATTCCTCCCTGTGATGGGCAGGT	59576795	59577116	59577166	59577114	-1	14	MGP_C57BL6NJ_G0021850.1	59556701	59626544	Gucy1b2	4526	912	210308	No_or_no_constitutive_exon
ATTAAAATGGACTTAATATTGAGCTGTGTTCTCTGTCCACAGGGTGACAGTG	61378775	61379124	61379174	61379122	-1	14	MGP_C57BL6NJ_G0021873.1	61378775	61393422	Prss55	4526	912	210308	No_or_no_constitutive_exon
TTTATTTTTTTTTTCTTTTCCTTTTTCCCATCCACCACTTGGGACCTAAGCG	61908242	61908361	61908192	61908244	1	14	MGP_C57BL6NJ_G0005686.1	61903852	61912362	Mir124a-1hg	4526	912	210308	No_or_no_constitutive_exon
GATTGCGGTAGTCCCTTCTTACTCTGAAGTCTCTCCTGGGCGGAGGGCAGGG	63424902	63425067	63425117	63425065	-1	14	MGP_C57BL6NJ_G0021893.1	63421309	63445341	Gulo	4526	912	210308	No_or_no_constitutive_exon
CCTTCCCGTCCTGGTGGTTGCCTTGCTCCCTGTCCTGGGTGGGCTGGCAGTA	67863271	67863441	67863491	67863439	-1	14	MGP_C57BL6NJ_G0021939.1	67851816	67905145	Slc39a14	4526	912	210308	No_or_no_constitutive_exon
AGCTGCTGTGTCATTGAATTAAAGAGAGCTGCCTTCTTTCTTGGGAGTAGGG	68261400	68261594	68261644	68261592	-1	14	MGP_C57BL6NJ_G0021953.1	68227729	68338994	Xpo7	4526	912	210308	No_or_no_constitutive_exon
ATTTTTAATTTTAAAATTAAAAATACAAATTTCTTTTTGTTATGGGACAGGT	77706821	77706920	77706771	77706823	1	14	MGP_C57BL6NJ_G0022001.1	77686144	77711284	Mtrf1	4526	912	210308	No_or_no_constitutive_exon
GCCACATTTTCTGATGTTGTTATATTTGTTCTTTGTTTCGGGGTTGACAGCT	97951582	97951717	97951767	97951715	-1	14	MGP_C57BL6NJ_G0022017.1	97837456	98236460	Dach1	4526	912	210308	Yes
CTATATCGTAATGATGAGCTGCTGTAACAACGTCATCTTTGGGGTTGCAGAT	121249059	121249172	121249222	121249170	-1	14	MGP_C57BL6NJ_G0022060.1	121129194	121257817	Uggt2	4526	912	210308	No_or_no_constitutive_exon
CTTTGAAAAGTTGCTTTTTTCCTCACTGTATAAAATTCTTTTGGGTAAAGGC	126434151	126434292	126434101	126434153	1	14	MGP_C57BL6NJ_G0022084.1	126263364	126567189	Itgbl1	4526	912	210308	No_or_no_constitutive_exon
TGCACCTTCAATTTACCTTATGCAGGGCGCCCCGCGAGCTGCGGGCTGAGGC	980040	980459	980509	980457	-1	15	MGP_C57BL6NJ_G0015682.1	973757	981049	BC037032	4526	912	210308	No_or_no_constitutive_exon
GTGAAAAGCAGACCCTAACCACAGGTACTTTGTTTCTGCTTACTGGGAAGCG	1048438	1048553	1048388	1048440	1	15	MGP_C57BL6NJ_G0022091.1	980026	1126062	Oxct1	4526	912	210308	No_or_no_constitutive_exon
AGAAGCTGTACTGTCCGAAGTGAGTTGCTATAGCAAAAGGGAGCCCAAAGAT	4164321	4164504	4164271	4164323	1	15	MGP_C57BL6NJ_G0000971.1	4161936	4168408	None	4526	912	210308	No_or_no_constitutive_exon
ATGAGATACACGAAACATCTAACACAATCTCTTTTGTTTGGGCAGGCAAGGT	4489801	4489906	4489956	4489904	-1	15	MGP_C57BL6NJ_G0022108.1	4382019	4574398	Egflam	4526	912	210308	No_or_no_constitutive_exon
CCAGCCGTCCCTGGAAGCTATGCTGACCTATGCTTGTTTTGGCAGGGTAGGG	9847339	9847496	9847289	9847341	1	15	MGP_C57BL6NJ_G0022141.1	9783602	9852953	Mtmr12	4526	912	210308	No_or_no_constitutive_exon
GATTGACTCTGTAACCCTTTCTCTGCCCTTTCTTGGGGGTGGGGAAACAGGT	24817751	24817995	24817701	24817753	1	15	MGP_C57BL6NJ_G0022156.1	24646812	24847577	Myo10	4526	912	210308	No_or_no_constitutive_exon
AGCCCAGGCTGGCTTTAATCTCACAATTTTCCTAAGTGCTGGGGTAACAGAT	37305690	37305857	37305640	37305692	1	15	MGP_C57BL6NJ_G0022209.1	37290867	37305857	4930447A16Rik	4526	912	210308	No_or_no_constitutive_exon
ATGATGAAGAAGGAGAGGCAGGTGATGATGATGAGAGGAAGGGTTGGAAGAT	38163080	38163340	38163390	38163338	-1	15	MGP_C57BL6NJ_G0005714.1	38163080	38171025	None	4526	912	210308	No_or_no_constitutive_exon
ATCCTGAAGAAGTGTGGCCTTGACGTTTAGATGGTTGTGTCATGGGAAAGTG	59418421	59418586	59418636	59418584	-1	15	MGP_C57BL6NJ_G0022271.1	59408696	59420763	9130401M01Rik	4526	912	210308	No_or_no_constitutive_exon
TAGCTTCCTGCTGGGGTGGGGGTGGGAACAGGTGAGGGAAAAGATAGAAGTA	66096028	66096033	66096083	66096031	-1	15	MGP_C57BL6NJ_G0022301.1	66020074	66332488	Asap1	4526	912	210308	No_or_no_constitutive_exon
CTGGGTATTCACACCAGCTTCATGTTTCCTTCCTCCCCCGGGCCGGGCAGTG	77127429	77127594	77127379	77127431	1	15	MGP_C57BL6NJ_G0022333.1	77102925	77181023	Adgrb1	4526	912	210308	No_or_no_constitutive_exon
TTTAGGGAAGTGTCCCCTGACTTGGCCTTTGGGTCATCTATGGGGGACAGGA	77218445	77218568	77218618	77218566	-1	15	MGP_C57BL6NJ_G0022334.1	77197334	77228430	Mroh4	4526	912	210308	No_or_no_constitutive_exon
GCTGGTCTGGTTGCTTGGTCCTCATTGCTCCCTTTGATGGGTGGGTGCAGGT	79223300	79223439	79223489	79223437	-1	15	MGP_C57BL6NJ_G0022389.1	79217266	79251507	Oplah	4526	912	210308	No_or_no_constitutive_exon
GTAAAGATTACCTCGTTCCTTTTCCTTTCACATTCGTGTGGGTAACGAAGAG	79272479	79274131	79274181	79274129	-1	15	MGP_C57BL6NJ_G0022393.1	79270907	79274979	Sharpin	4526	912	210308	No_or_no_constitutive_exon
GGGCCTGGTGCCTGTTTCCTCAGTGACAGAAGTGGGCTTGGGAGGGACAGCT	79620806	79620921	79620756	79620808	1	15	MGP_C57BL6NJ_G0022411.1	79618665	79625936	Kifc2	4526	912	210308	No_or_no_constitutive_exon
CTTCATTGAGGAAGCCGCTGAGTACCTGCAGCACACATCGGGCAGGGAAGAC	80954176	80954243	80954293	80954241	-1	15	MGP_C57BL6NJ_G0022440.1	80949180	80956607	Apol8	4526	912	210308	No_or_no_constitutive_exon
CCTCGTCAGTGTCTCCACTCTCTCTTCCCTGGTCGGCGGCGGGTGCACAGAG	81733820	81733914	81733770	81733822	1	15	MGP_C57BL6NJ_G0022453.1	81725508	81735829	Kctd17	4526	912	210308	No_or_no_constitutive_exon
GATCATAGTTTCCAACATCTTGTCTTCCTCCTCTTCCCTGGGTAAAAAAGAG	82505082	82505521	82505571	82505519	-1	15	MGP_C57BL6NJ_G0022475.1	82502830	82514735	1700088E04Rik	4526	912	210308	No_or_no_constitutive_exon
TGGAGCAGGCTCCCCCACACTAAAGGCCGCCCCTCTTGCCTCCAGGGGAGAT	82679803	82679860	82679910	82679858	-1	15	MGP_C57BL6NJ_G0022480.1	82636499	82681915	Baiap2l2	4526	912	210308	No_or_no_constitutive_exon
CTATCCCAGATGTCTTTCTGCCTTTGCATCTTGTCCTCTTACGTGGGCAGGC	84542419	84542567	84542369	84542421	1	15	MGP_C57BL6NJ_G0022514.1	84524762	84548967	Adsl	4526	912	210308	No_or_no_constitutive_exon
GATCCCCAGCAGTAACACTTGTCAGTTTACTGGTCCTGGGAGCAACGGAGGC	87012101	87012186	87012236	87012184	-1	15	MGP_C57BL6NJ_G0022568.1	87009686	87022352	Rrp7a	4526	912	210308	No_or_no_constitutive_exon
AGCAACTTTTTTTTTTCTCAATGACTCTATTCTTTTCTTTTGTGGGGAAGCT	87880448	87880650	87880700	87880648	-1	15	MGP_C57BL6NJ_G0022581.1	87849204	88062489	Efcab6	4526	912	210308	No_or_no_constitutive_exon
AGACTTAGTTTTGATTTTTTTTTTCTTTTCTTTTCTTTTTTGGGACCAAGGG	88850608	88850703	88850753	88850701	-1	15	MGP_C57BL6NJ_G0022592.1	88850607	88925881	Phf21b	4526	912	210308	No_or_no_constitutive_exon
GCAGACAACGGGCAGCTAGTGATGTGCTTCATTCATCCTCTTACAGGGAGCC	90271085	90271292	90271035	90271087	1	15	MGP_C57BL6NJ_G0022611.1	90235279	90317471	Gramd4	4526	912	210308	No_or_no_constitutive_exon
TGGGGAACACCTGGGGCCAGGGACTTGGAGTTATAGGGGCACGAAGCCAGTA	93765419	93765875	93765925	93765873	-1	15	MGP_C57BL6NJ_G0022634.1	93765369	93791928	Sbf1	4526	912	210308	No_or_no_constitutive_exon
ATTCAACTGTGCACACTTACATTTCCATCTTTTGTTTCGGGGGAAAAAAGGG	96462901	96463119	96462851	96462903	1	15	MGP_C57BL6NJ_G0022659.1	96390667	96547033	Lrrk2	4526	912	210308	No_or_no_constitutive_exon
CCCTCCTCCTGCCTTCTCTCCTTGCCTGTTCCTGGTCTGCCTGGGAGTAGCC	105047633	105047783	105047833	105047781	-1	15	MGP_C57BL6NJ_G0022740.1	105035628	105076993	Nckap5l	4526	912	210308	No_or_no_constitutive_exon
TCCCTCTCCTGCCTCCTCACCTTTGCTTCCTGTCCTTCCTGGGTGGACAGGA	105046298	105046418	105046468	105046416	-1	15	MGP_C57BL6NJ_G0022740.1	105035628	105076993	Nckap5l	4526	912	210308	No_or_no_constitutive_exon
GACACTGGCAGAAGGACACCACTCAGCCTGTTCTTTTCACATGGGTACAGAC	105353595	105353749	105353545	105353597	1	15	MGP_C57BL6NJ_G0022747.1	105325361	105357284	Asic1	4526	912	210308	No_or_no_constitutive_exon
GATTCAAACCGGGATAACACCACGTTCTGTCCTCCACTTTAATGGGGCAGGA	106274314	106274430	106274264	106274316	1	15	MGP_C57BL6NJ_G0022766.1	106271688	106296576	Letmd1	4526	912	210308	No_or_no_constitutive_exon
GGGGCTGCAGGAGGAAAGCCTTCACAGTCTCTTTCCTTTGGCGGGGACAGGT	107529556	107529765	107529815	107529763	-1	15	MGP_C57BL6NJ_G0022793.1	107519717	107532090	Krt90	4526	912	210308	No_or_no_constitutive_exon
GTCACTCTGTGCCTTGTCTCTTCACCATCTTCCTGCCTCTGGGACACTAGAT	107740197	107740323	107740373	107740321	-1	15	MGP_C57BL6NJ_G0022800.1	107736442	107744864	Krt74	4526	912	210308	No_or_no_constitutive_exon
TTGAGGGGCCGTGGGGGCTGGGGTTCAGTGAGCCTCCTCTTGGGGTACAGAA	108260641	108260843	108260893	108260841	-1	15	MGP_C57BL6NJ_G0022819.1	108252040	108268021	Itgb7	4526	912	210308	No_or_no_constitutive_exon
GGAAGAGCATATACAAACCATCACAAGTATTCTTCTTTACTGGGCAACAGGT	108630493	108630691	108630741	108630689	-1	15	MGP_C57BL6NJ_G0022835.1	108613705	108720125	None	4526	912	210308	No_or_no_constitutive_exon
ATTCCTACTTCACTAACCCTTCCTTATCCTGCCACCTCGCCGGGGGCCAGGA	109140757	109141103	109140707	109140759	1	15	MGP_C57BL6NJ_G0022846.1	109129317	109142979	Hoxc6	4526	912	210308	No_or_no_constitutive_exon
GAATTCCTTTCTCACACAACCTAATTTTTCCTCTTCTTTTGGGGATTCAGGA	109446247	109446325	109446197	109446249	1	15	MGP_C57BL6NJ_G0022852.1	109417625	109449577	Copz1	4526	912	210308	No_or_no_constitutive_exon
GGCCAGAAAGAGGCCTGGACTGAGGTGGCCCTTTGGGGGGTGTGGGGCAGGT	1620006	1620151	1619956	1620008	1	16	MGP_C57BL6NJ_G0022896.1	1619550	1620572	Smim22	4526	912	210308	No_or_no_constitutive_exon
GTAGTGCTGGGCTGGAGGCTGTACTAACTGTCGTTTCAGGGAAGGTGAAGTT	11000516	11001013	11001063	11001011	-1	16	MGP_C57BL6NJ_G0022952.1	10996638	11077531	Pdxdc1	4526	912	210308	No_or_no_constitutive_exon
TCCCCAGGAGGGACTTCACATGAGTCAATGAGCTGTTCTGGGGATGGGAGTA	11516454	11516682	11516732	11516680	-1	16	MGP_C57BL6NJ_G0037411.1	11516454	11517666	Gm15869	4526	912	210308	No_or_no_constitutive_exon
AGAAGTTGCTAACATTGAATTTGTCCAAATTGGTGGGGTCCTGTGAAAAGAA	14426035	14426295	14425985	14426037	1	16	MGP_C57BL6NJ_G0003435.1	14422759	14426295	Gm15585	4526	912	210308	No_or_no_constitutive_exon
ACTTTACCCCTATCTCCCTTGTCCCTCTGGACCTTGGGTTTGGAACACAGGC	18413221	18413295	18413345	18413293	-1	16	MGP_C57BL6NJ_G0023070.1	18408342	18423122	Clcn2	4526	912	210308	No_or_no_constitutive_exon
TCATCACCTGGTGATTTTCAGCTAGTTATGAACAATTTTCTGGGAAGCAGCT	27835614	27835800	27835850	27835798	-1	16	MGP_C57BL6NJ_G0023121.1	27806215	27947761	Atp13a4	4526	912	210308	No_or_no_constitutive_exon
ACTGACTACTTTTTCTTTTCTTTTTCTTTCTTTTTTTTGGGGGGGTCTAGGT	31788757	31788834	31788707	31788759	1	16	MGP_C57BL6NJ_G0023165.1	31706934	31827426	Lrch3	4526	912	210308	No_or_no_constitutive_exon
TATCCCTCCTTACCTTGTCACTGAGTTCTTACTTTTCTTTGTGGGGCCAGGG	31792905	31792957	31792855	31792907	1	16	MGP_C57BL6NJ_G0023165.1	31706934	31827426	Lrch3	4526	912	210308	No_or_no_constitutive_exon
TAAGTTCCAGTGTTGAGGTTCTAATTTCCTTCCTCTTTTTGGGAGTCTAGCA	31795360	31795411	31795310	31795362	1	16	MGP_C57BL6NJ_G0023165.1	31706934	31827426	Lrch3	4526	912	210308	No_or_no_constitutive_exon
TTTAACTTCAATGTTCCTATTGTGTTTTCTTCTTTGGGGATTTGAGAAAGGA	32698539	32698857	32698907	32698855	-1	16	MGP_C57BL6NJ_G0003446.1	32698539	32717813	Gm15658	4526	912	210308	No_or_no_constitutive_exon
ACCCTCCCGCCTTTTCCTTTCCTCCCTAATTGTCACTTTCTGGGGGTTAGGT	32919067	32919834	32919017	32919069	1	16	MGP_C57BL6NJ_G0003448.1	32918760	32919834	Gm15829	4526	912	210308	No_or_no_constitutive_exon
CTATACAGTCATTATATTGAGATCTCTTATTTTATTTTATGGGGAAACAGAA	35117165	35117260	35117115	35117167	1	16	MGP_C57BL6NJ_G0023191.1	35080629	35142610	Kpna1	4526	912	210308	No_or_no_constitutive_exon
AAAAAAAAAAAAAAAAAAAAAAAAAAACAAGAGACCAAGCAATAGGGCAGCA	45542756	45543300	45542706	45542758	1	16	MGP_C57BL6NJ_G0003456.1	45540552	45543300	None	4526	912	210308	No_or_no_constitutive_exon
TCACTGTGGTTTTGGGCTTAAGACTCTAATGTGAACTTCCGGGAAATCAGTC	50740718	50740762	50740668	50740720	1	16	MGP_C57BL6NJ_G0005791.1	50707431	50742444	G730013B05Rik	4526	912	210308	No_or_no_constitutive_exon
CCTTTCTGAAAGAACTGCAGAGATGGAAATGGAGATGAGCCTACGGGGAGGG	59825836	59825969	59826019	59825967	-1	16	MGP_C57BL6NJ_G0040684.1	59825836	59827718	None	4526	912	210308	No_or_no_constitutive_exon
AATACTAAAACTAACGAAAACACATGTGTATCTTTTTCTCTGGGATGTAGCA	60310792	60310905	60310742	60310794	1	16	MGP_C57BL6NJ_G0023347.1	60302871	60376934	Gabrr3	4526	912	210308	No_or_no_constitutive_exon
TCCTACATGTTTGCACACGTATTTCTCGATGACAACGATGGGAAATACAGCG	66986835	66988816	66986785	66986837	1	16	MGP_C57BL6NJ_G0023362.1	66982437	67000043	Pou1f1	4526	912	210308	No_or_no_constitutive_exon
AAACAATTTTTTCAATTTTATTTTCTTTCATTCTATCTCACTAAAGGGAGTT	78062857	78062926	78062807	78062859	1	16	MGP_C57BL6NJ_G0023371.1	78057574	78067513	Rbm11	4526	912	210308	No_or_no_constitutive_exon
CTCTCCTTACAACTACAAGATGTTGTGTTTGTATTTTTCCACGGGACCAGCT	79588254	79588663	79588713	79588661	-1	16	MGP_C57BL6NJ_G0005799.1	79583505	79592610	None	4526	912	210308	No_or_no_constitutive_exon
CACATCCTGTTTCCGGCCTAAGCAATACTTCTCCAGCCCCTGCCAGGGAGGC	92528526	92528696	92528476	92528528	1	16	MGP_C57BL6NJ_G0023413.1	92519415	92529056	Krtap15	4526	912	210308	No_or_no_constitutive_exon
TAACGTGGTGGCGCACGCCTTTAATCCCAGCACTCGGGAGGCAGAGGCAGGT	94949541	94949589	94949491	94949543	1	16	MGP_C57BL6NJ_G0003463.1	94947693	94951828	Gm15965	4526	912	210308	No_or_no_constitutive_exon
AGATCGAGTTTTTTTGTTTTTTTTTTTTTTTGTTTTCCATGAGGGTAAAGGT	96130085	96130161	96130035	96130087	1	16	MGP_C57BL6NJ_G0023469.1	96104677	96133826	Slc5a3	4526	912	210308	No_or_no_constitutive_exon
CCTCCCTGTCCTGGAAAGATTGTGCTCTCTGTCCTCTCTGTCATGGGAAGGT	96416482	96418451	96418501	96418449	-1	16	MGP_C57BL6NJ_G0023473.1	96416482	96430898	Kcne1	4526	912	210308	No_or_no_constitutive_exon
CTATAGACATCAGTTAAACCTCTGACTTCTTTCCTGTTCTGGGGACACAGGT	98127120	98127552	98127070	98127122	1	16	MGP_C57BL6NJ_G0023482.1	98110343	98132311	Chaf1b	4526	912	210308	No_or_no_constitutive_exon
TGAATTCTTGCAACCCTCTCCGTAGAGTTGGTGATCACAGAACTTGGGAGCA	101982721	101982785	101982835	101982783	-1	16	MGP_C57BL6NJ_G0023507.1	101977528	101993053	Mx1	4526	912	210308	No_or_no_constitutive_exon
AGTGATAGCTAGTAAACTTGTTTCTTTGTTTATATTTCTTCACAGGGCAGCC	2288512	2288702	2288462	2288514	1	17	MGP_C57BL6NJ_G0023521.1	2238825	2608465	Arid1b	4526	912	210308	No_or_no_constitutive_exon
ACGGCTTCGAATTTTCTTCTCTGTCTGTTTCTACCCACCCCACTGGGAAGCT	10930719	10930889	10930939	10930887	-1	17	MGP_C57BL6NJ_G0023561.1	10902422	10935876	Mas1	4526	912	210308	No_or_no_constitutive_exon
CAGGGCCGTTGGGCAGTTACACGGCGGAGGGCGGAGGGCGGAGGGCGGAGGC	13390344	13390468	13390518	13390466	-1	17	MGP_C57BL6NJ_G0023578.1	13375310	13422016	None	4526	912	210308	No_or_no_constitutive_exon
ACTTATTATGTTTTGCTTTCCATTTTTGACTCCTTTATATGAAAGGGCAGCA	20784177	20784263	20784127	20784179	1	17	MGP_C57BL6NJ_G0023635.1	20772034	20790809	Zfp677	4526	912	210308	No_or_no_constitutive_exon
CTATCTTCTAACCTCAAAAACACATTTCTACCCTTGTCTTGGGGAAGTAGGG	24282149	24282272	24282322	24282270	-1	17	MGP_C57BL6NJ_G0023703.1	24266028	24358064	Abca17	4526	912	210308	Yes
GGGCCGACTGGGCCCCTTAGGCCTTTCTGACCCTGTGTGGGTGGCGGCAGGT	24691947	24692101	24692151	24692099	-1	17	MGP_C57BL6NJ_G0023719.1	24687806	24700681	Slc9a3r2	4526	912	210308	Yes
CCTCCCTTGCCCAGGGTGAAAATGACTGCCTATGCTTCTCTGGGTGGCAGGG	24737326	24738233	24737276	24737328	1	17	MGP_C57BL6NJ_G0023721.1	24725909	24738233	Zfp598	4526	912	210308	No_or_no_constitutive_exon
ACCACGCTGGTGGGAACGAGAAGCTGGTGAAGCTGGAGCCTGGGCTGAAGGT	24944034	24944100	24943984	24944036	1	17	MGP_C57BL6NJ_G0023733.1	24937894	24952796	Hagh	4526	912	210308	No_or_no_constitutive_exon
GTCTTCTTTTCATGCTCCTGTTTTTTATCTATGCTGCCCTGGGAGTGGAGCT	25503592	25503608	25503658	25503606	-1	17	MGP_C57BL6NJ_G0023761.1	25499096	25565301	Cacna1h	4526	912	210308	No_or_no_constitutive_exon
CACCAGTGAATATGGAAGCTCAGGAGCTCTGTGGGATCCCATGTGGGGAGGA	26004234	26004348	26004398	26004346	-1	17	MGP_C57BL6NJ_G0023783.1	25995180	26012166	Wdr90	4526	912	210308	No_or_no_constitutive_exon
GCCAAGGCTGGGCGCCTCTCACAGTACGGGGTCATGTGCCCGGCGGGCAGGT	27299662	27299874	27299612	27299664	1	17	MGP_C57BL6NJ_G0023817.1	27271607	27307153	Syngap1	4526	912	210308	No_or_no_constitutive_exon
GCTGGGCGCCTCTCACAGTACGGGGTCATGTGCCCGGCGGGCAGGTGAAGGA	27299668	27299874	27299618	27299670	1	17	MGP_C57BL6NJ_G0023817.1	27271607	27307153	Syngap1	4526	912	210308	No_or_no_constitutive_exon
CACATCCTTAAAAGGGTGCTTTTTTTCCCTCTTATGTTGGGTACGGGAAGGC	28661192	28661329	28661142	28661194	1	17	MGP_C57BL6NJ_G0023839.1	28658841	28689423	Zfp523	4526	912	210308	No_or_no_constitutive_exon
CTGTCCTTGTGCACATGCTTCCTGGACGCCTGTCCATTTGGGGAGACCAGGC	30395063	30395176	30395013	30395065	1	17	MGP_C57BL6NJ_G0023875.1	30300437	30397452	Gm28043	4526	912	210308	No_or_no_constitutive_exon
AGAGGTCCCCCCGCGTTCAGCACCCTCGGTGGACAGCCCTGGGGACCTAGGA	30593083	30593444	30593494	30593442	-1	17	MGP_C57BL6NJ_G0023878.1	30531732	30681934	Mdga1	4526	912	210308	No_or_no_constitutive_exon
GAAGTATGTCTCCAGTTTGCTCTCCCTGTTTTTTCCTTGCATGATGGGAGCT	31965587	31965655	31965537	31965589	1	17	MGP_C57BL6NJ_G0003495.1	31959328	31969629	Gm15318	4526	912	210308	No_or_no_constitutive_exon
AGCTCCACCCCGAGCAAGCAGGTTTCAGGCTGGGGGAGGGGAGACTACAGTA	33301210	33301344	33301394	33301342	-1	17	MGP_C57BL6NJ_G0023908.1	33285978	33315630	Wiz	4526	912	210308	No_or_no_constitutive_exon
CCCCCTTATGTGCCCCCCCTTTCTGACTGCCCACCTGTATGGGGGGACAGGG	33330111	33330190	33330240	33330188	-1	17	MGP_C57BL6NJ_G0023909.1	33321668	33334619	Rasal3	4526	912	210308	No_or_no_constitutive_exon
CCCCTGTCTTCATGTCTACTTTTTGGGGGGCTGGCTGGGTATGGGCAAAGAA	33496773	33496893	33496723	33496775	1	17	MGP_C57BL6NJ_G0023912.1	33435811	33497312	Cyp4f17	4526	912	210308	No_or_no_constitutive_exon
GATCTCTCGCCTCTCATTCCATCTGTGTGTGTCTCTCTCTGGGGTACCAGGA	35313310	35313521	35313260	35313312	1	17	MGP_C57BL6NJ_G0023962.1	35310354	35337562	Col11a2	4526	912	210308	No_or_no_constitutive_exon
ACTGTTTCTCCTCAGGTTCACCCATTACTGTCTCTCTGCCTGGGCGACAGAG	35842192	35842387	35842437	35842385	-1	17	MGP_C57BL6NJ_G0023981.1	35836025	35845570	Btnl6	4526	912	210308	Yes
ACTAGATCAAATCAGTGCCTGTTGCCCCTTCCTTCTCTCCTGGGGACCAGGA	36492133	36492230	36492083	36492135	1	17	MGP_C57BL6NJ_G0024011.1	36490324	36502090	Vwa7	4526	912	210308	Yes
CCCTTCCGAGGGATTCAGATATCGATCCCCTTTCCTTCCTCGCGGGACAGAT	36522015	36522139	36522189	36522137	-1	17	MGP_C57BL6NJ_G0024013.1	36503803	36522858	Msh5	4526	912	210308	No_or_no_constitutive_exon
GCCTTCCTGTACTCAGTGCCCGAGTCCTTTGGGAGGTTGGGGAGCGCTAGGG	36599740	36599967	36600017	36599965	-1	17	MGP_C57BL6NJ_G0024024.1	36597016	36604098	Csnk2b	4526	912	210308	No_or_no_constitutive_exon
TCCTGTGCCTGTGCCCTTCAGCCAAGTGCCGCTATGCCCTGGGCATGCAGGA	37347462	37347536	37347586	37347534	-1	17	MGP_C57BL6NJ_G0024053.1	37335613	37359659	Ddr1	4526	912	210308	No_or_no_constitutive_exon
GTTTGGAGAATTCCTAGGGTGGGCGGGCCTGACTAGGAGAGGGGGGCCAGGC	37973651	37973927	37973977	37973925	-1	17	MGP_C57BL6NJ_G0024072.1	37970046	37974762	H2-T3	4526	912	210308	No_or_no_constitutive_exon
ACAGACCTGGGACTCACTTTAACTTTCAGTTCAGGCGATTCCTAGGGAAGGG	38029707	38030014	38030064	38030012	-1	17	MGP_C57BL6NJ_G0040743.1	38027761	38030676	None	4526	912	210308	No_or_no_constitutive_exon
GATGGAAGAGAAGCCTCACAGTGACCAGAGACTTAATGGGGGTGGGGCAGAA	38111614	38111890	38111940	38111888	-1	17	MGP_C57BL6NJ_G0024076.1	38105505	38112766	H2-M10.2	4526	912	210308	No_or_no_constitutive_exon
GGAGGGTAAGAAGCCTCACAGTGACCAGGGGCTGAATGGGGGTGGGGCAGAT	38231735	38232011	38232061	38232009	-1	17	MGP_C57BL6NJ_G0024078.1	38229812	38232837	H2-M10.3	4526	912	210308	No_or_no_constitutive_exon
GTAGAGGGAAAAGCCTCACAGTGATGAGAGACTGAATGTGAGTGGGGCAGGA	38290648	38290923	38290973	38290921	-1	17	MGP_C57BL6NJ_G0040745.1	38289615	38291726	None	4526	912	210308	No_or_no_constitutive_exon
AGGGAGGAAGAAGCCTTAAAGTGACTAGAGTCTGAATGGGGGTGGGGCAGAC	38355807	38356083	38356133	38356081	-1	17	MGP_C57BL6NJ_G0024079.1	38353048	38356906	H2-M10.4	4526	912	210308	Yes
GTAGAGGGAGAAGCCTCACAGTGATGAGAGACTGAATGGGAGTGGGGCAGAA	38633117	38633393	38633067	38633119	1	17	MGP_C57BL6NJ_G0040757.1	38632318	38634428	None	4526	912	210308	No_or_no_constitutive_exon
TGGTGGTAAGAAGACTCACAGTGATCAGGGGCTGAATGGGGGTGGGGCAGAT	38705908	38706184	38705858	38705910	1	17	MGP_C57BL6NJ_G0024083.1	38705092	38711310	H2-M10.5	4526	912	210308	No_or_no_constitutive_exon
GATGTAAGAGAAGCCTCATAGTGACCAAAGGCTGAATGGGGGTGGGGCAGGT	38761940	38762216	38761890	38761942	1	17	MGP_C57BL6NJ_G0024084.1	38761125	38764556	H2-M10.6	4526	912	210308	No_or_no_constitutive_exon
AACCGGTTTCGTGCAAGGTTGTGGTCCAAATACGACCGGGGCGGGGCCAGGC	38945569	38945845	38945895	38945843	-1	17	MGP_C57BL6NJ_G0024095.1	38941379	38946598	H2-M5	4526	912	210308	No_or_no_constitutive_exon
GATGTCTAATCAAACCTCAGTCACTGAATTTCTCCTCCTGGGAGTAACAGAT	39312232	39312673	39312723	39312671	-1	17	MGP_C57BL6NJ_G0024110.1	39312232	39351152	None	4526	912	210308	No_or_no_constitutive_exon
TTTCCTGGATGATTCATTTCTCATCAATTTTAGGCACTCCTGTAGGGTAGTT	40367376	40367396	40367326	40367378	1	17	MGP_C57BL6NJ_G0024142.1	40352013	40369309	Olfr138	4526	912	210308	No_or_no_constitutive_exon
CGCGCGGGCTCTCGGCCCTCCCCTCGTTCCTCCCTCTCGCGGGGTTCAAGTC	42271227	42272029	42271177	42271229	1	17	MGP_C57BL6NJ_G0005862.1	42270857	42272029	None	4526	912	210308	No_or_no_constitutive_exon
GCATTATTTTTTCTCTGACACATGCTCCATATTCATTCCTGGGTATGCAGGT	42834205	42834300	42834350	42834298	-1	17	MGP_C57BL6NJ_G0024156.1	42824482	42849532	Crisp3	4526	912	210308	No_or_no_constitutive_exon
GATCATTTATGAGCAAATGTACTTGTTATTTTCCTTTGGGAAATCAACAGGT	43632308	43632424	43632258	43632310	1	17	MGP_C57BL6NJ_G0024169.1	43614210	43640852	Mut	4526	912	210308	No_or_no_constitutive_exon
AATTACATGTGTCATTGGTGATTTAGTTGGAGAAGGAACGGGAGAAGGAGAT	48601250	48601535	48601585	48601533	-1	17	MGP_C57BL6NJ_G0024198.1	48598767	48604264	Hsp90ab1	4526	912	210308	No_or_no_constitutive_exon
AAAGGAGAAGTCCTCTGAGGAAATGCCTTGTCTCTTTGGGGATGAGTTAGTG	49767210	49767430	49767480	49767428	-1	17	MGP_C57BL6NJ_G0024227.1	49758012	49773397	Klc4	4526	912	210308	No_or_no_constitutive_exon
TGAGGGAGGAGGTGAGGCCAGCTTTAACATCCCTGGTGTGGGTGTGATAGGT	49860680	49860820	49860630	49860682	1	17	MGP_C57BL6NJ_G0024234.1	49847362	49861403	Pex6	4526	912	210308	No_or_no_constitutive_exon
GGTGCTGGAGGCCTAAGCAGATGGTGTCTGTGGCCCTGCCGGGAACCCAGGT	49861922	49862273	49862323	49862271	-1	17	MGP_C57BL6NJ_G0024235.1	49861525	49864955	Gnmt	4526	912	210308	No_or_no_constitutive_exon
ATACCGTGGCGTTGGACTTAAACTGACAAAATCCCTTCTTGGGCCAACAGGT	53389818	53389901	53389768	53389820	1	17	MGP_C57BL6NJ_G0024284.1	53092359	53403854	Kif6	4526	912	210308	No_or_no_constitutive_exon
CACTTGGCATTCTCTTTTTCTCCTCTCACCTGCATCCGGTCTGGGGACAGCA	60381834	60381846	60381896	60381844	-1	17	MGP_C57BL6NJ_G0024331.1	60372432	60436088	Ptprs	4526	912	210308	No_or_no_constitutive_exon
AGGCCATACTGTGGCAGCATAGGTCAGAGGTGTCTCTTTCCAAGGGGCAGGC	60566948	60567049	60566898	60566950	1	17	MGP_C57BL6NJ_G0024334.1	60546139	60567686	None	4526	912	210308	No_or_no_constitutive_exon
AGATGACAATCTCTTCTTTCCCTCTTGTGCTGCCCTGGCGTGGGCTGAAGTC	60893718	60893806	60893856	60893804	-1	17	MGP_C57BL6NJ_G0024348.1	60888950	60931718	Mllt1	4526	912	210308	No_or_no_constitutive_exon
TCCCTCTTTGTTTTTTTTTCCCTCTTTGTTTTTATTTTGGGGACATGCAGGG	61525090	61525275	61525040	61525092	1	17	MGP_C57BL6NJ_G0024368.1	61442444	61567913	Adgre1	4526	912	210308	Yes
ATGTCCCACCTCCTTTTTGTTTTCGCCCTTCTGTGATTTCCCGGGGATAGGC	74201997	74202114	74201947	74201999	1	17	MGP_C57BL6NJ_G0024401.1	74050505	74204377	Epb41l3	4526	912	210308	Yes
TATTAGCCTCTCAGCAGCTGTTTCCTCGTTTGTTCTCTCCCGGGTGGCAGGT	76887974	76888092	76887924	76887976	1	17	MGP_C57BL6NJ_G0024417.1	76846952	76905461	Fam179a	4526	912	210308	No_or_no_constitutive_exon
TCCAATGGCCCGAGACTGATGGGGCTACGCTCCTCCTCCGTGCGGGGCAGTG	76890117	76890256	76890067	76890119	1	17	MGP_C57BL6NJ_G0024417.1	76846952	76905461	Fam179a	4526	912	210308	No_or_no_constitutive_exon
CTTCTTACTGTGTATAAAATGGTTTAATAGCAAACTTTCTTGGGTAACAGAA	84743932	84744019	84744069	84744017	-1	17	MGP_C57BL6NJ_G0024449.1	84741303	84759362	Cebpz	4526	912	210308	No_or_no_constitutive_exon
TGCTACAGTGTCAATAACAACACTCCCTTTCCTTTGTCTTTGGGCAGGAGAC	89988667	89988767	89988617	89988669	1	17	MGP_C57BL6NJ_G0024480.1	89927455	90049507	Mta3	4526	912	210308	No_or_no_constitutive_exon
AGGCCATGTCCCTGGGGGGTGGGGTATATCTGGAATTCATTACAGGGCAGCA	879767	879923	879973	879921	-1	19	MGP_C57BL6NJ_G0025055.1	879767	891945	None	4526	912	210308	No_or_no_constitutive_exon
AAACAAACAGAAAACCCTCCCCCTTCTCTGTCTGTCTAATGGGTACACAGTG	977618	977789	977568	977620	1	19	MGP_C57BL6NJ_G0025060.1	967794	981758	Pitpnm1	4526	912	210308	No_or_no_constitutive_exon
CCCTGGAGTTGTCTTCAAGGGAACAGGAGGAGTTGGAGCGACGGGGTCAGCA	1165189	1165399	1165449	1165397	-1	19	MGP_C57BL6NJ_G0025074.1	1165189	1181550	Ankrd13d	4526	912	210308	No_or_no_constitutive_exon
TGAGATGAACGGGGTGGTGGGGCTGATGGACGCGGCTGTGGGGACTGCAGTT	2733652	2733813	2733863	2733811	-1	19	MGP_C57BL6NJ_G0025134.1	2717408	2740961	Pcnx3	4526	912	210308	No_or_no_constitutive_exon
CGGGAAGGGACGTCCAAGGTCATGACACTGATGCACACTTTTGGGAACAGGT	3095258	3095344	3095394	3095342	-1	19	MGP_C57BL6NJ_G0025149.1	3073637	3102330	Capn1	4526	912	210308	Yes
AATCCTGGGTCTGGATCCTGGTCTTAGCTTTTGGTTCTTTGGGGGCACAGCG	3496817	3496981	3496767	3496819	1	19	MGP_C57BL6NJ_G0025174.1	3491443	3505092	Pygm	4526	912	210308	No_or_no_constitutive_exon
CCCCAACACTCAGGAAATGACCTCTGGATTCTTGACCCCGGGGAACCCAGGC	3508845	3509079	3508795	3508847	1	19	MGP_C57BL6NJ_G0025175.1	3505972	3521853	Rasgrp2	4526	912	210308	No_or_no_constitutive_exon
GGTGTTGATGTCGGTTGTCTCCTGTCTCTCCCCCTCCTCGGGCTGGGCAGGT	3589474	3589636	3589424	3589476	1	19	MGP_C57BL6NJ_G0025176.1	3525367	3671457	Nrxn2	4526	912	210308	No_or_no_constitutive_exon
ATCTCTGTGGTGCCCGTCTGATCTGGTGTTTCCTCCCTACCGTGGGGCAGGT	3608566	3608757	3608516	3608568	1	19	MGP_C57BL6NJ_G0025176.1	3525367	3671457	Nrxn2	4526	912	210308	No_or_no_constitutive_exon
AGGGGAGTAAGGGACATCTGGTACCACTGATCTTGAGTTTGGGACCACAGGG	4145690	4145787	4145837	4145785	-1	19	MGP_C57BL6NJ_G0025187.1	4139112	4155064	Plcb3	4526	912	210308	No_or_no_constitutive_exon
TGGCCTGTTGCCATCTTCCTCATCTTACCTTTTGTCCCTGGGTGGGGCAGTT	4403405	4403600	4403650	4403598	-1	19	MGP_C57BL6NJ_G0025198.1	4402230	4410164	Otub1	4526	912	210308	No_or_no_constitutive_exon
TGTGTAAAACTTATTATTATTTTTTTTTTCTGTTTCCTAAATGGGCATAGGT	4751599	4751814	4751549	4751601	1	19	MGP_C57BL6NJ_G0025206.1	4733515	4784334	Atl3	4526	912	210308	Yes
CTCTCTTTCTGTCTCTTTCTGTTGCCACCACATCTTGCATCTGGGGAAAGGG	9624600	9624711	9624761	9624709	-1	19	MGP_C57BL6NJ_G0025308.1	9615490	9666393	Stx3	4526	912	210308	No_or_no_constitutive_exon
TGGAAACTCATAGATTCTACATTATACCCCTCTTGTGTCCTGGGACATAGAT	10841534	10841692	10841484	10841536	1	19	MGP_C57BL6NJ_G0025339.1	10836231	10872136	Lpxn	4526	912	210308	No_or_no_constitutive_exon
CAAAATTGTACGTTTTCAATACCAAGAATTATTTTTAAAAGACCGGGCAGTT	12676606	12676623	12676673	12676621	-1	19	MGP_C57BL6NJ_G0025373.1	12628428	12793691	Tle4	4526	912	210308	No_or_no_constitutive_exon
GCTGGGTGCTGTTCTGCAGACACGTGACTTCTGTTTCCTGTGTTGGGAAGGT	17041018	17041120	17041170	17041118	-1	19	MGP_C57BL6NJ_G0025384.1	17035923	17092204	Ostf1	4526	912	210308	No_or_no_constitutive_exon
TAACTGACTCTGTCCTGTCTGTTGACATGTCTCTGGCTGCTGGGGTACAGGT	24125448	24125621	24125398	24125450	1	19	MGP_C57BL6NJ_G0025417.1	23974212	24197974	Dock8	4526	912	210308	No_or_no_constitutive_exon
GTTTGTTTGTTTATTTATTTTTTTATGTTGCCTGTGGTACTGGGAGCAAGAG	35874289	35874304	35874354	35874302	-1	19	MGP_C57BL6NJ_G0025483.1	35816504	35919486	Htr7	4526	912	210308	No_or_no_constitutive_exon
AAATGCAGTATAAGAAATGTGATGCCTTCTCTCTGTGACTTTGGGAACAGGT	36301823	36302104	36301773	36301825	1	19	MGP_C57BL6NJ_G0025486.1	36263714	36352574	Pcgf5	4526	912	210308	Yes
TTAGTGTCCTGTTCTAAAGTCTGAATGGTGGTGTTGCCTTTGGGTAACAGGT	38248235	38248343	38248185	38248237	1	19	MGP_C57BL6NJ_G0025504.1	38217567	38270786	Pde6c	4526	912	210308	Yes
GGACCCATGCACTGCAAATGCAGCAGAGGTTTCTGTTTCAGGGACCTAAGAG	38404043	38404204	38403993	38404045	1	19	MGP_C57BL6NJ_G0025506.1	38364781	38417622	None	4526	912	210308	No_or_no_constitutive_exon
ATAGTATTTTAATTTTTGGGTTTTTTTGCCTGTGACTTTGGGACATACAGAT	40872815	40873030	40873080	40873028	-1	19	MGP_C57BL6NJ_G0025527.1	40839997	40884194	Aldh18a1	4526	912	210308	No_or_no_constitutive_exon
CTAGGCCTCGGTTTCATGGAACTCAGGCCTGACAGTCTCTTTGGGGACAGTT	42419516	42419615	42419466	42419518	1	19	MGP_C57BL6NJ_G0025549.1	42413610	42422675	Ankrd2	4526	912	210308	No_or_no_constitutive_exon
CTTCCTGCTATCTCTCTGTTTCTTCTTCTTCCCTGCACCCTGGGAGGCAGGA	42573406	42573427	42573356	42573408	1	19	MGP_C57BL6NJ_G0025556.1	42551734	42582377	Zfyve27	4526	912	210308	No_or_no_constitutive_exon
CAACCTGGGCTTCCTTCTGGGGGTGCTTTGGGGGTCTCCTGCTGGGGCAGAC	43163946	43164081	43164131	43164079	-1	19	MGP_C57BL6NJ_G0025562.1	43154331	43181246	Pyroxd2	4526	912	210308	No_or_no_constitutive_exon
ATAGCTTTTAAAATCTCATCTATCCTCTTCTGCTTTTGTTGTGGGAACAGGT	43351728	43351835	43351885	43351833	-1	19	MGP_C57BL6NJ_G0025564.1	43219355	43847104	Hpse2	4526	912	210308	No_or_no_constitutive_exon
CCAGGGACTGCTCACCCATACTGATGGGAGTTTTCTCTTGGGGAATGTAGGT	45151741	45151890	45151691	45151743	1	19	MGP_C57BL6NJ_G0025589.1	45148723	45162139	Hif1an	4526	912	210308	No_or_no_constitutive_exon
AGGAGTCTCTGTGTTACTGTGGAGGAAGGACTCTTGTCAAGGGGGTTCAGTA	45809419	45809493	45809369	45809421	1	19	MGP_C57BL6NJ_G0025599.1	45807384	45813636	Tlx1	4526	912	210308	No_or_no_constitutive_exon
AGCCTGCAACTCAGGTATCCACCTCTGCCTCCCTGGGGCTGGGTTGAAAGGT	46039984	46040166	46040216	46040164	-1	19	MGP_C57BL6NJ_G0005969.1	46039096	46047790	Gm28578	4526	912	210308	No_or_no_constitutive_exon
GGATGCAGGGAGGGTGGGATTTGATGGGGACTTTTTCTACAGGGAAACAGCT	46864188	46865478	46864138	46864190	1	19	MGP_C57BL6NJ_G0025612.1	46841108	46871125	Pprc1	4526	912	210308	No_or_no_constitutive_exon
TAACGGTTTTCTCTCCTGCTTCTCCTTGCTCTCTCTCGGGGACCTGGAAGTG	48255082	48255127	48255177	48255125	-1	19	MGP_C57BL6NJ_G0025643.1	48192795	48409718	Sh3pxd2a	4526	912	210308	Yes
TCCTGCCAAAACTGTAGCATTCCTAATTTCTTTCATTTTCAATCGGGAAGAT	2114583	2114718	2114768	2114716	-1	2	MGP_C57BL6NJ_G0025734.1	2097310	2120870	Mcm10	4526	912	210308	No_or_no_constitutive_exon
GCCAGCATTTCATAGGACTTTGTTAGGTTTGTGGGGTGGGGAAGTAGAAGAG	7476105	7476243	7476293	7476241	-1	2	MGP_C57BL6NJ_G0025751.1	7448280	7589382	Taf3	4526	912	210308	No_or_no_constitutive_exon
TGCTTGCCATGGACATCCACATCTCTCTTTTCTCACTTTTCCGGGAGGAGAC	9878449	9878462	9878512	9878460	-1	2	MGP_C57BL6NJ_G0025765.1	9794949	9998112	Itga8	4526	912	210308	No_or_no_constitutive_exon
CACACTTTAACCAGTTCTCTTCCCTTCTCCCTCCTCATCCCACCGGGAAGAA	17043364	17043517	17043567	17043515	-1	2	MGP_C57BL6NJ_G0025794.1	16994893	17156731	Pip4k2a	4526	912	210308	No_or_no_constitutive_exon
GGGAGTGGCCATCTCCCCCCTTTTATTCTGCTTAGGTAGCTGGGAAGGAGGG	22844315	22846869	22844265	22844317	1	2	MGP_C57BL6NJ_G0025825.1	22844312	22858893	Il1rn	4526	912	210308	No_or_no_constitutive_exon
GCTTGGTTGAGGAGTCTCCTGAAAGCTTTCTTCCTGCCTGGGGGCACTAGGT	22966568	22966744	22966794	22966742	-1	2	MGP_C57BL6NJ_G0025827.1	22934896	23007572	Pax8	4526	912	210308	No_or_no_constitutive_exon
TTGAGGCCTCGATTCTCATGCCCTTCGCCCTGGGTCTATATGCAGGGTAGCT	23007045	23007148	23007198	23007146	-1	2	MGP_C57BL6NJ_G0025827.1	22934896	23007572	Pax8	4526	912	210308	No_or_no_constitutive_exon
TGTGCCTCTGTCTCCACGTCTGTGTCCCTCCTGCCTTCAGCCAAGGGCAGTG	23643636	23643729	23643586	23643638	1	2	MGP_C57BL6NJ_G0025835.1	23639762	23648289	Nsmf	4526	912	210308	No_or_no_constitutive_exon
GAACTCACAGAGATCCATCTGTCTCTGCCTCCCAAATACTGGGATTAAAGGG	24040603	24041088	24040553	24040605	1	2	MGP_C57BL6NJ_G0025861.1	24032918	24044228	Npdc1	4526	912	210308	No_or_no_constitutive_exon
CAATTCCCTCTTTGAGCAGAAGACGGGGTGGGTGGGGTAGGGTTGGATAGTG	24059385	24059591	24059335	24059387	1	2	MGP_C57BL6NJ_G0025862.1	24058079	24061187	Fut7	4526	912	210308	No_or_no_constitutive_exon
GTGGAGGCCACACATGGCTCTGAGCTTGGTTCTTCTACCTGCAGGGACAGAT	24327941	24328034	24327891	24327943	1	2	MGP_C57BL6NJ_G0025880.1	24314504	24328370	Lcn5	4526	912	210308	No_or_no_constitutive_exon
TGGGGTGGGAAGGGCTACTGGTCAGGTTCAACCCCTCTGTCCAGGGACAGTG	24589428	24589657	24589378	24589430	1	2	MGP_C57BL6NJ_G0025891.1	24549929	24604337	Kcnt1	4526	912	210308	No_or_no_constitutive_exon
CTGTCTTGGCATCAGCAGCCCCTCTGAAGGCTTTGTTCTCATGGGTGTAGTT	25106026	25106191	25106241	25106189	-1	2	MGP_C57BL6NJ_G0025902.1	25094770	25112608	Snapc4	4526	912	210308	No_or_no_constitutive_exon
TAACACAGCCTTGGTGATGTGCATTGTGTTTATTTTTTTGGGGGCCACAGAA	25118127	25118190	25118240	25118188	-1	2	MGP_C57BL6NJ_G0025903.1	25115836	25122361	Sdccag3	4526	912	210308	No_or_no_constitutive_exon
TCATGGACTAATGCACCTCTTCTTGATCTTTCCTTTTGGGAACAACACAGCA	27823886	27824143	27823836	27823888	1	2	MGP_C57BL6NJ_G0025950.1	27819461	27885687	Ddx31	4526	912	210308	No_or_no_constitutive_exon
TGTCACTCAGCTCTTCTCTTGTACCTCCTATGCCCCCTCCATAGGGCAAGAC	29428768	29429016	29428718	29428770	1	2	MGP_C57BL6NJ_G0025979.1	29393905	29436377	Gm28035	4526	912	210308	No_or_no_constitutive_exon
TCCCTGTAGTAAGAGCTGTGTTTAATGCGGACTTGCCTCTGGGGTTACAGGT	30675032	30675156	30674982	30675034	1	2	MGP_C57BL6NJ_G0026003.1	30589980	30743724	Hmcn2	4526	912	210308	No_or_no_constitutive_exon
CCCCTCTCCCCTTCCCTCTTCCCCTCTCCCCCTTTGGGGAGGGGGCTCAGGA	30705467	30705565	30705417	30705469	1	2	MGP_C57BL6NJ_G0026003.1	30589980	30743724	Hmcn2	4526	912	210308	No_or_no_constitutive_exon
AGCCTTCCAAGGAATCTTCTCAACCACCCCACAGCCAACAGCGGGGCCAGCA	32106182	32106524	32106574	32106522	-1	2	MGP_C57BL6NJ_G0026035.1	32105974	32128671	Fpgs	4526	912	210308	No_or_no_constitutive_exon
AGTAGTAATTAGTACCCATTATCCTTTATTTCCCTAATGCGGGTTGGAAGCA	32160480	32160903	32160953	32160901	-1	2	MGP_C57BL6NJ_G0026038.1	32160480	32168614	6330409D20Rik	4526	912	210308	No_or_no_constitutive_exon
AGTAATTAGTACCCATTATCCTTTATTTCCCTAATGCGGGTTGGAAGCAGAA	32160480	32160900	32160950	32160898	-1	2	MGP_C57BL6NJ_G0026038.1	32160480	32168614	6330409D20Rik	4526	912	210308	No_or_no_constitutive_exon
AAGGCTCTCAGCAGCCGCTCCTCACCAGCCTTGTGGCCCCTGATGGGCAGGG	32213825	32213979	32214029	32213977	-1	2	MGP_C57BL6NJ_G0026042.1	32208912	32217612	Cfap157	4526	912	210308	No_or_no_constitutive_exon
TGGCTAAATGAAATTCCCTTTTATTCCTGCAAAACACCACTGGGAAGAAGTC	33315127	33315735	33315077	33315129	1	2	MGP_C57BL6NJ_G0003657.1	33311211	33318987	Nron	4526	912	210308	No_or_no_constitutive_exon
GACAAGAATTCCCTAACATGATCCTACCTTGCTTTCCCTTTGGGCTGAAGGT	34616627	34616767	34616817	34616765	-1	2	MGP_C57BL6NJ_G0026065.1	34573161	34694662	None	4526	912	210308	No_or_no_constitutive_exon
TGTTGTTGCTCTCCTTTATTAATTATGTGCTGGGGGCTGGGGAGAATTAGAT	34723201	34723396	34723151	34723203	1	2	MGP_C57BL6NJ_G0026067.1	34703494	34781354	Cntrl	4526	912	210308	No_or_no_constitutive_exon
GACTGGTCGTCACCAATGATGTTCTTCTCTCTCCTTTCTCTGGGATATAGCC	50427516	50427629	50427466	50427518	1	2	MGP_C57BL6NJ_G0026140.1	50280235	50444977	Kif5c	4526	912	210308	No_or_no_constitutive_exon
GGTCTTAAATCTGTTTCTTCTGACACTGAGTCTCCTCTTGGGGACAATAGGG	51272756	51272922	51272706	51272758	1	2	MGP_C57BL6NJ_G0006042.1	51271399	51275744	Gm13485	4526	912	210308	No_or_no_constitutive_exon
GAAATATGGCCTTCCTCCTTTCTGATGCTGTGTCTCTTCCACGTAGGGAGTT	60606214	60606343	60606164	60606216	1	2	MGP_C57BL6NJ_G0026172.1	60442067	60645307	Pkp4	4526	912	210308	No_or_no_constitutive_exon
CAGGCGATCGCTGCAGCCGCTGCTGAGTACACGAGTTTAGGGCGGAGCAGGA	68367336	68367574	68367624	68367572	-1	2	MGP_C57BL6NJ_G0026203.1	68296852	68467107	Scn9a	4526	912	210308	No_or_no_constitutive_exon
CATGTCACTGGGATCACAAATGATAGAGAAATTGTGTTGGGTAAAGACAGTA	73701169	73701342	73701119	73701171	1	2	MGP_C57BL6NJ_G0026241.1	73646791	73708737	Hat1	4526	912	210308	No_or_no_constitutive_exon
TGTTGAATTCATGCTCAGTTCTGTGTCTACCATTATTCTGTGGGAAATAGAA	79541758	79542112	79542162	79542110	-1	2	MGP_C57BL6NJ_G0026289.1	79386140	79680593	Ttn	4526	912	210308	No_or_no_constitutive_exon
GGGCTGTCTATTTTTAACTTCCTGTTCTTTCCTTTTGGCCGGGCAATCAGTG	79880813	79881036	79881086	79881034	-1	2	MGP_C57BL6NJ_G0026290.1	79708656	79882966	Ccdc141	4526	912	210308	No_or_no_constitutive_exon
CTAAGTACAGTTTTTAATTCAAATATGATTTGTTGGTCCTGTGGGTACAGAT	80215299	80215425	80215249	80215301	1	2	MGP_C57BL6NJ_G0003706.1	80214762	80215781	None	4526	912	210308	No_or_no_constitutive_exon
AGAACTTTTAAATAACACGATACCATCAAAATTCTTTCCTGGGACTATAGCT	87040813	87040894	87040763	87040815	1	2	MGP_C57BL6NJ_G0026311.1	86954375	87043825	Itgav	4526	912	210308	No_or_no_constitutive_exon
CTCAGATGCCCAGGTGACTTTACCCTCTTTCTCTTCCCTCTGTGGGGTAGGA	88003899	88004006	88004056	88004004	-1	2	MGP_C57BL6NJ_G0026321.1	88003265	88011462	Tmx2	4526	912	210308	No_or_no_constitutive_exon
AGGGACAAGGAGGGACTGCCTTGAGCTTCCCAGTGGGCTGTGGGACACAGGG	95693721	95693885	95693671	95693723	1	2	MGP_C57BL6NJ_G0026563.1	95689010	95707370	Mybpc3	4526	912	210308	Yes
GGACCCCAGACTGGGCCTGGCTGCAGCACCTCCCGTGCCCTTGGGGACAGGT	97031740	97031913	97031963	97031911	-1	2	MGP_C57BL6NJ_G0026588.1	97029621	97047131	Mapk8ip1	4526	912	210308	No_or_no_constitutive_exon
GCTGGCTTGCTGTTCTTGGGCACCATGCCACACAGGAGGGATGAGGTCAGTT	115487567	115487784	115487517	115487569	1	2	MGP_C57BL6NJ_G0040844.1	115460632	115487784	None	4526	912	210308	No_or_no_constitutive_exon
TCATGGGCTAGTCCATAGGGCTCCTTCCAGAATTGGGGTTGGGAACACAGGA	115723903	115723925	115723975	115723923	-1	2	MGP_C57BL6NJ_G0026662.1	115723903	115729125	None	4526	912	210308	No_or_no_constitutive_exon
AGCCATTTTTCTTGCTTGCTTTCTCTCTATGTCTCCGGGCTGGGGCACAGGG	119024826	119024902	119024952	119024900	-1	2	MGP_C57BL6NJ_G0026715.1	118897245	119508295	Ryr3	4526	912	210308	No_or_no_constitutive_exon
AAATAAAGACAACAATTCTTGTTTATGATGCCCTCCCTGCCCATGGGAAGAA	119585825	119585890	119585775	119585827	1	2	MGP_C57BL6NJ_G0026716.1	119578342	119591155	Tmco5b	4526	912	210308	No_or_no_constitutive_exon
GGGGTGTTTTGGGGGAAAGCAGGTGGCCTGACTGCCGTGGGGATCGGCAGGT	126567945	126568545	126567895	126567947	1	2	MGP_C57BL6NJ_G0026771.1	126559689	126568545	Itpka	4526	912	210308	No_or_no_constitutive_exon
CTACTTCTTTCAGGTGCTGTGCCCTGTGAGACACCCTCCTTCAGGGACAGAA	126598327	126598512	126598562	126598510	-1	2	MGP_C57BL6NJ_G0026773.1	126582294	126609270	Rpap1	4526	912	210308	No_or_no_constitutive_exon
GTCTAGACTAGGCGGTGACAGCTATGCTTCTTTTCCTGCAGGGAACTGAGCC	127504704	127504801	127504851	127504799	-1	2	MGP_C57BL6NJ_G0026791.1	127500024	127505307	Lrrc57	4526	912	210308	No_or_no_constitutive_exon
CTGAGTAAGCCCTACTTTTTCTACCTGGCTAATTTATTTGGGGATGATAGGA	128310664	128310750	128310800	128310748	-1	2	MGP_C57BL6NJ_G0026808.1	128267322	128318176	Ppip5k1	4526	912	210308	No_or_no_constitutive_exon
TTGGTCTAGTAACTACCACCTTTTAATTCCTAATGGCCCTTTGGGGGCAGTT	128363963	128364063	128364113	128364061	-1	2	MGP_C57BL6NJ_G0026811.1	128356533	128384398	Catsper2	4526	912	210308	No_or_no_constitutive_exon
CCCTTCTTATGGAAAAGAATAAACAGGAGAAGGAACTTTGGGACAAGCAGCA	134107162	134107498	134107112	134107164	1	2	MGP_C57BL6NJ_G0026864.1	134066126	134124133	Usp8	4526	912	210308	No_or_no_constitutive_exon
TGGGTTTTTTTTGTTTTTTGTTTTTTCTGGACTGGACGTTGTGTGGGGAGCT	134498384	134498556	134498606	134498554	-1	2	MGP_C57BL6NJ_G0026870.1	134466326	134498940	Ncaph	4526	912	210308	No_or_no_constitutive_exon
CTCCCTCACTGGCTCGTCAGGATTTCTTTCAACCATGCTTGGGTTGGCAGGT	134602872	134603062	134602822	134602874	1	2	MGP_C57BL6NJ_G0026873.1	134577008	134613341	Snrnp200	4526	912	210308	No_or_no_constitutive_exon
ATGAAGGTCAGTCAGAAACACAAGTTTGACCTCAGAGTTGGGGAGATAAGGC	136227054	136227310	136227360	136227308	-1	2	MGP_C57BL6NJ_G0003742.1	136227054	136229489	Gm14011	4526	912	210308	No_or_no_constitutive_exon
AACTGTATTACTTACGTTCAATTTTTCTCTTCATCCTGGGACATACAAAGAA	136734830	136735324	136735374	136735322	-1	2	MGP_C57BL6NJ_G0015862.1	136734830	136762139	9830144P21Rik	4526	912	210308	No_or_no_constitutive_exon
GGAGGGCCTGGATGAGACTCTGCCTCTGAGTACAGCTTCTCTGGGAGCAGTT	137718389	137718518	137718339	137718391	1	2	MGP_C57BL6NJ_G0026915.1	137690641	137734947	Tgm6	4526	912	210308	Yes
GGACCACCTACCTGGCATGGATCTGACCATCGGGTGGGGTGGGTGGGCAGGG	138021776	138022015	138022065	138022013	-1	2	MGP_C57BL6NJ_G0026925.1	138016557	138024012	Pced1a	4526	912	210308	No_or_no_constitutive_exon
AAAGCCCTGCCATCAGCTTTTCCCTAACTGCCGCTGCTTTGGGCACACAGGT	151519809	151519917	151519759	151519811	1	2	MGP_C57BL6NJ_G0026996.1	151518356	151521597	Otor	4526	912	210308	No_or_no_constitutive_exon
TTGGGTGTACATAGCACACATCCCCACAAACCTCCTGCTTATTGGGACAGGT	160996795	160996917	160996745	160996797	1	2	MGP_C57BL6NJ_G0027071.1	160979431	161015391	Angpt4	4526	912	210308	No_or_no_constitutive_exon
ACCCTGCAGATAACTCCTTTTTTTCTTTTAAATTCCTTCTGGGAATACAGGC	162619329	162619423	162619279	162619331	1	2	MGP_C57BL6NJ_G0027117.1	162567834	162632358	Asxl1	4526	912	210308	No_or_no_constitutive_exon
GAATTCTTTCTTATCCCTGGCTGACACTCTTGTCTGTGCTGGGGGCCTAGGT	163481581	163481645	163481531	163481583	1	2	MGP_C57BL6NJ_G0027131.1	163474349	163482360	Bpifa3	4526	912	210308	No_or_no_constitutive_exon
TGGCCTCTAGTGACCAGTCCTGTGACCAGTCCTATCATGGGAAACAGCAGTT	163954965	163955077	163954915	163954967	1	2	MGP_C57BL6NJ_G0027141.1	163953134	163956013	1700003F12Rik	4526	912	210308	No_or_no_constitutive_exon
CTGGGGAGCGGGATGCTCTGGCAGGCCAGACTGTGGACCTTCAGGGAGAGGT	165544416	165544433	165544366	165544418	1	2	MGP_C57BL6NJ_G0027174.1	165528973	165580574	Cep250	4526	912	210308	No_or_no_constitutive_exon
CGGTAGTACCTGACCTTCAGCCTGATGCTCTGATCCTCAATGGGATGCAGGT	165629808	165629986	165630036	165629984	-1	2	MGP_C57BL6NJ_G0027177.1	165602859	165637975	Fer1l4	4526	912	210308	No_or_no_constitutive_exon
CATTCTTATCTGAGGGCCTGGAGGCACTGCCTTGTTACTGCCACAGGGAGGA	165714685	165715014	165715064	165715012	-1	2	MGP_C57BL6NJ_G0027182.1	165714674	165736311	Nfs1	4526	912	210308	No_or_no_constitutive_exon
CAGTGGCCCGGCGCCTGGGTGTCCCTGTGGTCCATGACAAGGAGGGCAAGAT	166764831	166765162	166765212	166765160	-1	2	MGP_C57BL6NJ_G0027198.1	166759760	166826282	Soga1	4526	912	210308	No_or_no_constitutive_exon
AAGACCAGGTTGAATGGGGGTTGGCAGGTGGTGGGGTTGAGTCTGGGAAGGG	168030361	168030473	168030311	168030363	1	2	MGP_C57BL6NJ_G0015877.1	168029721	168030473	Gm20412	4526	912	210308	No_or_no_constitutive_exon
GCAAATGGTCATCTTAGTCTAAAAACATCTCTTAAACCTTGGGTTTGAAGCC	168600087	168600227	168600037	168600089	1	2	MGP_C57BL6NJ_G0027222.1	168587270	168603291	Actr5	4526	912	210308	No_or_no_constitutive_exon
GCCCAAGCCTCTGCAAGGTGCTCTGTTCCTTCCCCCCTCGAGGGGCCCAGGT	173189614	173189706	173189564	173189616	1	2	MGP_C57BL6NJ_G0027237.1	173171112	173204963	L3mbtl1	4526	912	210308	No_or_no_constitutive_exon
TGAGCAAGGATGGGGGTTGCCACTGGCTATCGTCTTTCCCGATGGGACAGAT	175280372	175280477	175280322	175280374	1	2	MGP_C57BL6NJ_G0027302.1	175271910	175281547	Ctsa	4526	912	210308	No_or_no_constitutive_exon
TGGTGGGAACCTGGTCGCTTCTAAAGCAGTTTTTCTTATTCTGGGGGAAGCA	178852806	178852860	178852910	178852858	-1	2	MGP_C57BL6NJ_G0027343.1	178838280	178869510	Fam65c	4526	912	210308	No_or_no_constitutive_exon
GGGCAGCAGATAGACCGCCTCCAATTGCTGTCTGTGGTGTTTGCAGGGAGCA	179567752	179567952	179568002	179567950	-1	2	MGP_C57BL6NJ_G0027351.1	179560582	179711132	Atp9a	4526	912	210308	No_or_no_constitutive_exon
AGCATGAATAATAATATTGTTTTGTATGTTTGTGTTTCTTGGGAATCTAGGT	190140543	190140749	190140799	190140747	-1	2	MGP_C57BL6NJ_G0027397.1	190130922	190196477	Sycp2	4526	912	210308	No_or_no_constitutive_exon
TGTGTGTCTGTCTGCTCGTTCTGTCCGCTGGTCCGTTATCCTGGGAACAGTC	193083503	193083727	193083777	193083725	-1	2	MGP_C57BL6NJ_G0027431.1	193070734	193130359	Kcnq2	4526	912	210308	No_or_no_constitutive_exon
GGCCGATGCCCCCGGTACACACATTGACATCTCTCAGGGTGCCAGAACAGGA	193382736	193382830	193382880	193382828	-1	2	MGP_C57BL6NJ_G0027441.1	193373737	193383493	Arfrp1	4526	912	210308	No_or_no_constitutive_exon
AACATTGCATTAATAAATTGAGTAGTTGTCTTCTTTTTGGGAATTAGAAGTA	2635170	2635298	2635120	2635172	1	3	MGP_C57BL6NJ_G0027463.1	2455001	2654440	Zfhx4	4526	912	210308	No_or_no_constitutive_exon
TGTAACATTGCATTAATAAATTGAGTAGTTGTCTTCTTTTTGGGAATTAGAA	2635167	2635298	2635117	2635169	1	3	MGP_C57BL6NJ_G0027463.1	2455001	2654440	Zfhx4	4526	912	210308	No_or_no_constitutive_exon
ATGTTTATAATGAAGTGAAATAATTGGTGTTTTGTGTTTGGGGTATACAGAA	12485549	12485724	12485499	12485551	1	3	MGP_C57BL6NJ_G0027490.1	12461085	12500775	Lrrcc1	4526	912	210308	No_or_no_constitutive_exon
TACTTACGTCTGTTTGATCTGGGTTGTTTCAACCTGTTTTGGGGAAACAGGC	27499621	27499809	27499571	27499623	1	3	MGP_C57BL6NJ_G0027533.1	27478155	27511659	Slc2a2	4526	912	210308	No_or_no_constitutive_exon
AGGGCTATATTGCTAAATAATGTTTTCTTGCACCTTCTTGGGAAAGACAGCT	29003280	29005722	29003230	29003282	1	3	MGP_C57BL6NJ_G0003834.1	28973619	29009964	Mecomos	4526	912	210308	No_or_no_constitutive_exon
AGGAATACTTCAATTATTGTTGTACATTATTAATACTGTTGCCGGGCAAGAT	32248865	32249025	32249075	32249023	-1	3	MGP_C57BL6NJ_G0027563.1	32100113	32318893	Pex5l	4526	912	210308	No_or_no_constitutive_exon
CTAGTGTGTAGTGGTTTTAACTAATTGCCTTTAACTGTTCTGGGATACAGGA	36349073	36349224	36349023	36349075	1	3	MGP_C57BL6NJ_G0027582.1	36317649	36530786	4932438A13Rik	4526	912	210308	No_or_no_constitutive_exon
TGAACTTCTGACCCTCCTATCTCCATCTCTCCTGAATGCTGGGATTACAGGC	37966319	37966464	37966514	37966462	-1	3	MGP_C57BL6NJ_G0006298.1	37963818	37980865	Gm43536	4526	912	210308	No_or_no_constitutive_exon
AGCCTCTTCTAATATTGAACTATCCACATAGGAAACTATAATAGGGGTAGGA	51717571	51717595	51717645	51717593	-1	3	MGP_C57BL6NJ_G0027612.1	51705187	51807252	Elf2	4526	912	210308	No_or_no_constitutive_exon
TCAGATTCTGATTAACTGTAATTTTTTTCTTCTTTGTTTTGGGTGGCCAGCC	58750783	58750976	58751026	58750974	-1	3	MGP_C57BL6NJ_G0027652.1	58747504	58753689	Pfn2	4526	912	210308	No_or_no_constitutive_exon
AAGGAAGGAAGGAAGGAAGGAAGGAAGGAAGGAAACCAGGGAAGGAGGAGGG	59582065	59582156	59582206	59582154	-1	3	MGP_C57BL6NJ_G0027657.1	59573944	59606851	Erich6	4526	912	210308	No_or_no_constitutive_exon
TTCTTTTCCCTTTTCAAATCCACCTTCCTGTTGCAATGCATGATGGGCAGGC	61810365	61810401	61810315	61810367	1	3	MGP_C57BL6NJ_G0027673.1	61629542	61818681	Mbnl1	4526	912	210308	No_or_no_constitutive_exon
CTCAATGATGTAAGATGTTGACTTTCTCTTTCTTTTCTGGGGGATGCTAGTC	88834014	88834093	88833964	88834016	1	3	MGP_C57BL6NJ_G0027767.1	88759120	88844667	Gatb	4526	912	210308	No_or_no_constitutive_exon
TCAAGCAGCTCTGCTTGCCTCCTGATTTCTTTTTCTTGCCATTGGGACAGGG	91082552	91082779	91082502	91082554	1	3	MGP_C57BL6NJ_G0027784.1	90957612	91085242	Arhgef11	4526	912	210308	No_or_no_constitutive_exon
TCATCAGCCCACACTTAGGTTCTAATGCCCCTCCGTACCCTGGGTGGCAGGT	91138538	91138681	91138731	91138679	-1	3	MGP_C57BL6NJ_G0027787.1	91128465	91145384	Ntrk1	4526	912	210308	No_or_no_constitutive_exon
AGGCCAGGCTCCGAGAGAGCGAGCAAGCCCGGGCCCTGCTGGAGCGGGAGGC	92125290	92125437	92125240	92125292	1	3	MGP_C57BL6NJ_G0027823.1	92086358	92129256	Arhgef2	4526	912	210308	No_or_no_constitutive_exon
TGTTTTGTGGACCTAGGAGAAAATGCATGTTCTATCCTTGTTGGGAACAGGT	92399660	92399859	92399610	92399662	1	3	MGP_C57BL6NJ_G0027828.1	92268841	92436713	None	4526	912	210308	No_or_no_constitutive_exon
ATCACATGACCCCCTAGGTTTAACCTTGCCTTTCATTTCTGGGCAGGTAGTC	92439467	92439533	92439583	92439531	-1	3	MGP_C57BL6NJ_G0027829.1	92429359	92440609	Msto1	4526	912	210308	No_or_no_constitutive_exon
TCCTTTCTCCGCCATCTTTATCTTGTTCCATTCTCCTTGATGGGCTAAAGAG	92983368	92983569	92983619	92983567	-1	3	MGP_C57BL6NJ_G0027854.1	92974909	92992385	Zbtb7b	4526	912	210308	No_or_no_constitutive_exon
TCTAATGATCATGTTTTACTGTCTTCCCTCCTGTTCTCCTGGGATAGCAGTC	93649905	93650100	93650150	93650098	-1	3	MGP_C57BL6NJ_G0027870.1	93647766	93706248	Ubap2l	4526	912	210308	No_or_no_constitutive_exon
AACCGATGTTAGTGATGTGTCTGCTTATCTCTTGTCATTTCTGGGGACAGTG	93970825	93970895	93970775	93970827	1	3	MGP_C57BL6NJ_G0027879.1	93967262	93982759	Dennd4b	4526	912	210308	No_or_no_constitutive_exon
CAAATGGACCTTTCGCTCTAATATGTACTCTTAATCCTGCTGGGGTATAGAG	93971065	93971235	93971015	93971067	1	3	MGP_C57BL6NJ_G0027879.1	93967262	93982759	Dennd4b	4526	912	210308	No_or_no_constitutive_exon
TGTCCTGAATCTGGTTTATAATTCACTTCCATCTTTGTGGGAATGGGTAGGT	94239254	94239408	94239458	94239406	-1	3	MGP_C57BL6NJ_G0027887.1	94238292	94241651	S100a1	4526	912	210308	No_or_no_constitutive_exon
AGGGGAGGAGAGGAAAGAGGAGGAGGGGGAAGGGGAGAAGGGGGAAGGAGGA	97298174	97298641	97298124	97298176	1	3	MGP_C57BL6NJ_G0012568.1	97297082	97298641	None	4526	912	210308	No_or_no_constitutive_exon
GGGCCGCCCCAATGAAGGAGCCAGATGCCATCAAGCTGTTTGTGGGGCAGAT	98642901	98643007	98642851	98642903	1	3	MGP_C57BL6NJ_G0027972.1	98642056	98657217	Celf3	4526	912	210308	No_or_no_constitutive_exon
GATACTGTATGGAAGAAATGATAACTGTTTCCCAATCCTACCGAGGGCAGAA	100215716	100215872	100215922	100215870	-1	3	MGP_C57BL6NJ_G0028017.1	100211529	100219581	BC028528	4526	912	210308	No_or_no_constitutive_exon
ATGACGATGAGGATGAAGCTGGCTCAGAAGTGGGAGAGGGAGAAGAGGAGGT	100280474	100280510	100280424	100280476	1	3	MGP_C57BL6NJ_G0028020.1	100268269	100289816	Anp32e	4526	912	210308	No_or_no_constitutive_exon
AGGCTACACAAAGAAACCCTGTCTGGAGAGAGAGGGAAAGAGAGGGGAAGGG	100625535	100626384	100626434	100626382	-1	3	MGP_C57BL6NJ_G0015905.1	100625533	100627192	Gm20627	4526	912	210308	No_or_no_constitutive_exon
TTGGCTTCAGGATGCCTTTATTCCGATAACTTTTCTTTGTGGGATGGTAGGT	101327123	101327320	101327073	101327125	1	3	MGP_C57BL6NJ_G0028052.1	101297370	101339540	Pdzk1	4526	912	210308	No_or_no_constitutive_exon
GTGTGTTCACCATCTCCTACAAGAAAGCTCAGCAAGATCTGGGCTATGAGCC	103282455	103282484	103282534	103282482	-1	3	MGP_C57BL6NJ_G0040902.1	103280786	103290651	None	4526	912	210308	No_or_no_constitutive_exon
CTGCGTGTGATAGTGCAGACCTGTAACCTCAGTAGAGATGGGAGGATCAGAA	107163028	107165910	107162978	107163030	1	3	MGP_C57BL6NJ_G0037459.1	107163028	107165910	4632404M16Rik	4526	912	210308	No_or_no_constitutive_exon
ACCTCTGTGTGTCTCTCTGTCCTGCCCTGCCCGCCTCATGCTGAGGGCAGGC	108760661	108761010	108760611	108760663	1	3	MGP_C57BL6NJ_G0028109.1	108750573	108831204	Syt6	4526	912	210308	No_or_no_constitutive_exon
GGAAGAACTCAGTGTTTGACCTTAGGAGTATAGTTCTGTTGGCAGGGCAGGG	111319807	111319905	111319955	111319903	-1	3	MGP_C57BL6NJ_G0028139.1	111316418	111326492	I830077J02Rik	4526	912	210308	No_or_no_constitutive_exon
AGTGGCCAGTGCTCTGAGTCAGGATCACTTGGCCCAGGAGAGGGCATGAGGC	113048908	113048975	113049025	113048973	-1	3	MGP_C57BL6NJ_G0028165.1	113048900	113098982	Slc6a17	4526	912	210308	No_or_no_constitutive_exon
CAAGGTTTTTATAACCGTCTAGTCAAGGCCATGGGTTGTTGGGGGTCTAGGA	113486648	113486769	113486598	113486650	1	3	MGP_C57BL6NJ_G0028172.1	113480005	113496519	Eps8l3	4526	912	210308	No_or_no_constitutive_exon
CTTATCTGGGGTGGGCTGCTGAGGGTGAGTCTGGGCTGTGAGGGCTGCAGGT	113513419	113513520	113513570	113513518	-1	3	MGP_C57BL6NJ_G0040911.1	113510413	113514881	None	4526	912	210308	No_or_no_constitutive_exon
GTTCGATGTAAAATGAGAATGATATTGTGTTGCATCCTTTGGGAATCTAGGT	114863034	114863202	114862984	114863036	1	3	MGP_C57BL6NJ_G0028209.1	114826205	114870275	Slc25a24	4526	912	210308	No_or_no_constitutive_exon
ACATATCTCCTCTTTCTGTCAGCAAGTATTTGGGGGCAAGTAAGGGAAAGTG	128872400	128872463	128872513	128872461	-1	3	MGP_C57BL6NJ_G0040916.1	128872400	128989238	None	4526	912	210308	No_or_no_constitutive_exon
GAGGTCACTCCTGACCCTTGTGTCTCCTCTCTCAAACCTTTGTGGGACAGCT	150807676	150807870	150807626	150807678	1	3	MGP_C57BL6NJ_G0028355.1	150789893	150811964	Gbp7	4526	912	210308	Yes
CATAAAAGTTATAATGTATTTGTTTTTGTTTGCTTGTTGTGGGGATGTAGAT	153295124	153295361	153295411	153295359	-1	3	MGP_C57BL6NJ_G0028368.1	153289296	153315433	Clca3b	4526	912	210308	No_or_no_constitutive_exon
CTGGCATCCACGTGCTGAAGATAATGTGGAAGTGGCTAGGGGAAATGCAGGT	153501571	153501734	153501784	153501732	-1	3	MGP_C57BL6NJ_G0028370.1	153500831	153531352	Clca1	4526	912	210308	No_or_no_constitutive_exon
TTTCCTCTTTTTCTTCACTCTCTCTCTCTCTTTTCTTCTGGGGACCTAAGGG	153587489	153587720	153587770	153587718	-1	3	MGP_C57BL6NJ_G0028371.1	153571502	153600673	Clca2	4526	912	210308	No_or_no_constitutive_exon
ATTCTGGGTTTTTTTTTCTTTTTTTTTTTTTTTTTTTTTTGGGACTGGAGAG	169172119	169172311	169172069	169172121	1	3	MGP_C57BL6NJ_G0028432.1	169144229	169172311	Rpe65	4526	912	210308	No_or_no_constitutive_exon
GGCCTCCACTTACGGGTCGCTGTTTGTTTTTCCCGCCTGGGTGATAACAGGC	471287	471387	471437	471385	-1	4	MGP_C57BL6NJ_G0028437.1	467429	471761	Rps20	4526	912	210308	No_or_no_constitutive_exon
AAAGTCTCTCTTGTCCACTTGGCTGTCTCGAATGATATTCATGGGAAGAGGA	3097851	3098121	3098171	3098119	-1	4	MGP_C57BL6NJ_G0003980.1	3093566	3100240	4930430E12Rik	4526	912	210308	No_or_no_constitutive_exon
TCTGGAGACAGGAACGAGACTTTAAGCCTTTTCTTCCTTCTTGGGAACAGAT	5714928	5715012	5714878	5714930	1	4	MGP_C57BL6NJ_G0028453.1	5572376	5757166	Chd7	4526	912	210308	No_or_no_constitutive_exon
GCTGAGTGATGGTGGCCCATGCCTTTAGATTCAGCACTTGGGAGGCAGAGGC	19623158	19624457	19623108	19623160	1	4	MGP_C57BL6NJ_G0028504.1	19548243	19624457	Usp45	4526	912	210308	No_or_no_constitutive_exon
AGAATGGAGTTGGGGTAACTGGGCTCGTCCATATTCTTTCACGGGAACAGAC	22946270	22946624	22946220	22946272	1	4	MGP_C57BL6NJ_G0028512.1	22941239	22948140	Ndufaf4	4526	912	210308	No_or_no_constitutive_exon
ATCTGAGAAGTTAGTTTTGCTGCTTGTGTGTTTAGGGGGAAAAGAAGAAGAG	31403250	31403417	31403200	31403252	1	4	MGP_C57BL6NJ_G0028523.1	31304176	31430101	Mdn1	4526	912	210308	No_or_no_constitutive_exon
TGTGCTGTCTCTTTGTGAAGTCTGTGATTGCTTTTGGCTTGGGTGCACAGGT	39468821	39468938	39468771	39468823	1	4	MGP_C57BL6NJ_G0028551.1	39430558	39488543	Aco1	4526	912	210308	No_or_no_constitutive_exon
GGGATAATGGGAAGATACTTGCTGACTTGGGTGGTGGTCTCTGGGGGCAGGC	42616312	42616462	42616512	42616460	-1	4	MGP_C57BL6NJ_G0028614.1	42614872	42623039	Fancg	4526	912	210308	No_or_no_constitutive_exon
TAGAGTCCGAAGGGACACGAGAGTCAGCTATTAATGTGGCAGAGGGGAAGAA	42645274	42645335	42645385	42645333	-1	4	MGP_C57BL6NJ_G0028616.1	42643471	42647492	Stoml2	4526	912	210308	No_or_no_constitutive_exon
GGGGGGCGGGGGTCTGAAGCTCTAAAGCTAACCTGCTGCTCTGGGGACAGGA	43218437	43218536	43218586	43218534	-1	4	MGP_C57BL6NJ_G0028629.1	43214007	43246664	Tln1	4526	912	210308	No_or_no_constitutive_exon
GAGGACAGTGAGAGGTGAAGTAGCCTGACAATTCCAAGCCGAGAAGGGAGGA	43325505	43325818	43325868	43325816	-1	4	MGP_C57BL6NJ_G0004005.1	43325505	43335495	Gm12473	4526	912	210308	No_or_no_constitutive_exon
TCTGGGAGGAGCCCTGGATTAAACTAGAGGTTTGGCTCCTATGGGGAGAGCC	43348477	43348579	43348629	43348577	-1	4	MGP_C57BL6NJ_G0028636.1	43348191	43350431	Hint2	4526	912	210308	No_or_no_constitutive_exon
GAAACTCGAGCATGGTGGGACTGGCTCCAGGCACACAGGCGGAGGGCAAGAG	43357060	43358152	43358202	43358150	-1	4	MGP_C57BL6NJ_G0028637.1	43353586	43363660	Fam221b	4526	912	210308	No_or_no_constitutive_exon
AAACTCTTGGGGTCATCTGGGTTTCCCTGTGGACTCAGGGCATAACAGAGAA	43516476	43516671	43516721	43516669	-1	4	MGP_C57BL6NJ_G0012921.1	43516476	43517836	None	4526	912	210308	No_or_no_constitutive_exon
AGGTGTTCCTAAAATGGGTAATCAAAACTGTTTTCCTGTCTGGGGTGGAGCT	43788750	43788977	43789027	43788975	-1	4	MGP_C57BL6NJ_G0028650.1	43781162	43832242	Gne	4526	912	210308	No_or_no_constitutive_exon
GCTTTGATTTCTTTCTATAAAAAATTATTTATTGGGGTGGGGACAACAAGGA	48388973	48389269	48388923	48388975	1	4	MGP_C57BL6NJ_G0028693.1	48387973	48547242	Invs	4526	912	210308	No_or_no_constitutive_exon
AGGTCCTTTCCCAGGAATTATTGATTTGTTTGGTGTCATTGGGGGTCTAGTT	49646470	49646619	49646669	49646617	-1	4	MGP_C57BL6NJ_G0028699.1	49639644	49677748	None	4526	912	210308	No_or_no_constitutive_exon
CCTTTCTCTGTTCTTCTCCCTTCGTTTTACATTTTGGGATGGGTCTGAAGAC	60354143	60354296	60354346	60354294	-1	4	MGP_C57BL6NJ_G0028756.1	60253173	60381824	Susd1	4526	912	210308	No_or_no_constitutive_exon
GTGGCAGCAAAGTCTGAAACAGCCTGCTTCAAGGCTGGGGGAGGCTACAGTT	63187391	63187944	63187341	63187393	1	4	MGP_C57BL6NJ_G0004020.1	63177413	63187944	Gm12910	4526	912	210308	No_or_no_constitutive_exon
CTGTGTCTGAACGGGCGTGTCTGTGCATTTCTTGGTAACCTCGGGAGCAGAC	73918236	73918253	73918303	73918251	-1	4	MGP_C57BL6NJ_G0028805.1	73877973	73961417	Tle1	4526	912	210308	No_or_no_constitutive_exon
AATATCAATTCCAAATGTTATAGTAACGTATACTTTTTTAAATTGGGCAGCT	103913686	103913898	103913636	103913688	1	4	MGP_C57BL6NJ_G0028904.1	103898650	103955126	Efcab7	4526	912	210308	No_or_no_constitutive_exon
TCTCTTCCTTTGCATCCTTTGCTACTCCCTCCCTTCCCTGGCTGGGATAGAC	109073004	109073043	109072954	109073006	1	4	MGP_C57BL6NJ_G0028931.1	107964104	109141339	Dab1	4526	912	210308	No_or_no_constitutive_exon
TCATGCTGGGGTCCTCACGTTCTCTGCTTCTCTTCCTTCTTGGGGATCAGGA	110953105	110953297	110953347	110953295	-1	4	MGP_C57BL6NJ_G0028940.1	110936674	110958284	Pcsk9	4526	912	210308	No_or_no_constitutive_exon
GTTAACCCAGGAACTGTTCTCCTCACTCCCACAATGGCTGCCATGGGAAGAT	110948781	110948915	110948965	110948913	-1	4	MGP_C57BL6NJ_G0028940.1	110936674	110958284	Pcsk9	4526	912	210308	No_or_no_constitutive_exon
TCGAACTCAGAAATCCGCCTGCCTCTGCCTCCCGAGTGCTGGGATTAAAGGC	113184508	113184875	113184458	113184510	1	4	MGP_C57BL6NJ_G0037506.1	113181838	113184875	Gm12737	4526	912	210308	No_or_no_constitutive_exon
TTATTGTACCAGAGCAACAGGAATAATTCAGGATTGTTGTGGGCAAACAGGT	113884439	113884681	113884731	113884679	-1	4	MGP_C57BL6NJ_G0028989.1	113775403	113925048	Osbpl9	4526	912	210308	No_or_no_constitutive_exon
TCTTTCTCTCCACCCCCATCTTTCCTGGAAACTCGCTTTGGGCGCGGCAGAC	120305337	120305485	120305287	120305339	1	4	MGP_C57BL6NJ_G0029020.1	120302244	120320534	Tal1	4526	912	210308	No_or_no_constitutive_exon
CTAGAATCTAATTTATTTCCTCTTCTTTGAATATGACTACTGGGAAACAGCG	122565328	122565468	122565278	122565330	1	4	MGP_C57BL6NJ_G0029064.1	122519309	122594323	Eif2b3	4526	912	210308	No_or_no_constitutive_exon
ACTGAGTGTCCAGGCTCTGACTCCCACTCCCACTCCCCTGACCAGGGCAGAG	122618509	122618652	122618459	122618511	1	4	MGP_C57BL6NJ_G0029065.1	122606410	122626423	Ptch2	4526	912	210308	No_or_no_constitutive_exon
TTTCTCTTTCCTCATCTTTATGCTTCTGTCCTGTTTTTCGGGGGTTGCAGAG	124007186	124007265	124007315	124007263	-1	4	MGP_C57BL6NJ_G0029088.1	123975964	124029388	Szt2	4526	912	210308	No_or_no_constitutive_exon
GTTTCTTTGGAAAGTCAGTTATGTCAATGACATTTTGCTGGGGCACACAGGT	125071361	125072085	125072135	125072083	-1	4	MGP_C57BL6NJ_G0029120.1	125061902	125085047	Ppih	4526	912	210308	No_or_no_constitutive_exon
TTTTGATTGTTTGTTTTGTTTTGTTTTTTGCTGTTGTTTTGGGCAAGCAGCA	129724640	129724764	129724814	129724762	-1	4	MGP_C57BL6NJ_G0029164.1	129607214	129972934	Macf1	4526	912	210308	No_or_no_constitutive_exon
GTCCTACCCAAGAGCAACCCTGTCACCTGTTCCTTAACATTGGGCCAAAGGT	131217571	131217699	131217521	131217573	1	4	MGP_C57BL6NJ_G0029177.1	131160569	131220831	Inpp5b	4526	912	210308	No_or_no_constitutive_exon
GCTTCTGGTCTGCTTTTATGACCCCATCTATTCTGTGTGTGGGTTGACAGCT	132604552	132604720	132604502	132604554	1	4	MGP_C57BL6NJ_G0029193.1	132584190	132621774	Oscp1	4526	912	210308	No_or_no_constitutive_exon
GGGTGAGTTTGAGATCACAGAGCAGCTGGAGCAGAACACCAGTAAGGGAGAC	132617985	132618020	132617935	132617987	1	4	MGP_C57BL6NJ_G0029193.1	132584190	132621774	Oscp1	4526	912	210308	No_or_no_constitutive_exon
AGCATTTTTCATGGAATTTCTGTAACCTTCATTTTTCTTGTTGGGAACAGGT	132938930	132939018	132939068	132939016	-1	4	MGP_C57BL6NJ_G0029204.1	132898682	132999484	Ago3	4526	912	210308	No_or_no_constitutive_exon
TGTAACCATTGCTCTCTGTCCTTTCACTTCCTTTGGGGGCGGGGACCCAGGT	135938133	135938532	135938582	135938530	-1	4	MGP_C57BL6NJ_G0029237.1	135929258	135941806	Hpca	4526	912	210308	No_or_no_constitutive_exon
GGGTTTAAGTCAGCAAAGCCTCGTTGGTGGCTCCAATTGTGGCTGGGTAGCT	136156310	136156670	136156720	136156668	-1	4	MGP_C57BL6NJ_G0029243.1	136153901	136184475	Rbbp4	4526	912	210308	No_or_no_constitutive_exon
ACATTCAGGTTTTAGAAGACCACCTAGAAGGAAGGAGCTGGGTAGAACAGGT	136290960	136291274	136291324	136291272	-1	4	MGP_C57BL6NJ_G0029246.1	136290456	136305447	Zbtb8b	4526	912	210308	No_or_no_constitutive_exon
GCCATGCCTTGACTCTCATGCCTTGACTCTCCTCTCCTTAGGGGCCACAGGG	137031548	137031590	137031498	137031550	1	4	MGP_C57BL6NJ_G0029266.1	136982514	137038662	Col16a1	4526	912	210308	No_or_no_constitutive_exon
CCCCTCCCCCTGCCCCGCCCTACCTCTGATGTTGTGTCCCTGTGGGGCAGGC	137076579	137076823	137076873	137076821	-1	4	MGP_C57BL6NJ_G0029268.1	137071147	137080334	Hcrtr1	4526	912	210308	Yes
GAACTTTAGAAAATGTGACCTAGTCTACAGAAGTTGGTCTTTGGGGGCAGGT	137858727	137858825	137858875	137858823	-1	4	MGP_C57BL6NJ_G0006655.1	137855766	137866007	A930031H19Rik	4526	912	210308	Yes
ACTGTGAACCCCAAGTGTGAGAATCATTTTATCTTTCTTTGGCAGGGCAGTT	138581519	138581659	138581709	138581657	-1	4	MGP_C57BL6NJ_G0006657.1	138556415	138587970	Gm12962	4526	912	210308	No_or_no_constitutive_exon
CTTGGGCCTGTGACAATCCACAAGGCTGAATCACAGCCCCTGGGGTTGAGGT	138686432	138686755	138686805	138686753	-1	4	MGP_C57BL6NJ_G0029281.1	138686431	138761559	Ptpru	4526	912	210308	No_or_no_constitutive_exon
TGGCTTGTTTGTGAGCACCTTTTCAATGACTTGGTGTCTTGGGTGTGTAGCC	138938231	138938441	138938491	138938439	-1	4	MGP_C57BL6NJ_G0029285.1	138855569	139014442	Epb41	4526	912	210308	No_or_no_constitutive_exon
AGGGCGTCGCGGACGGCATGTGACCACTCCGGCGCGGGAAGGCGCGGGAGGG	142013700	142014522	142014572	142014520	-1	4	MGP_C57BL6NJ_G0029356.1	141865044	142015046	Man1c1	4526	912	210308	No_or_no_constitutive_exon
CTCTTCCCTCCCAGACACCCTGAAGTCTCCTTTGCATGTCTGAGGGGCAGGA	143695783	143695893	143695733	143695785	1	4	MGP_C57BL6NJ_G0029386.1	143656492	143706169	Asap3	4526	912	210308	No_or_no_constitutive_exon
AGGCCTGATTGGAGCTGGAGACTGAGCCATGGCCTTGGGTCTGGGGACAGGT	145378950	145378992	145378900	145378952	1	4	MGP_C57BL6NJ_G0029410.1	145322185	145390897	Rap1gap	4526	912	210308	No_or_no_constitutive_exon
CCTTGGGAGAGTCTTGTCTTGATGCTTTTCTCTTCCTCCTTGGGAAACAGCT	145960859	145961019	145960809	145960861	1	4	MGP_C57BL6NJ_G0029414.1	145939410	145968542	Hp1bp3	4526	912	210308	No_or_no_constitutive_exon
GCTGTTCGGCTGGGGGAAGCCCGGCCCCGCGGCGGCCTGGGGCCGCGGAGAG	146068138	146068395	146068445	146068393	-1	4	MGP_C57BL6NJ_G0029418.1	146051337	146068546	Pink1	4526	912	210308	No_or_no_constitutive_exon
GAGGTCATCCCTAGGGTGGAAGTCTGACACTTGGCCCCCTGGGATTGCAGGA	147330887	147331016	147330837	147330889	1	4	MGP_C57BL6NJ_G0029442.1	147216204	147366394	Ubr4	4526	912	210308	No_or_no_constitutive_exon
CTGTTGGTCTGAGCAGAGGTCCTCCTCTTGCCTCTCTGTTGGGGATACAGGA	149071546	149071667	149071717	149071665	-1	4	MGP_C57BL6NJ_G0029460.1	149066139	149114347	Crocc	4526	912	210308	No_or_no_constitutive_exon
AGAGAAGCCTTATTTGTGTGACAAATGTGGCCGTGGTTTCAACCGGGTAGAC	149553027	149553186	149552977	149553029	1	4	MGP_C57BL6NJ_G0029473.1	149531077	149554559	Zbtb17	4526	912	210308	No_or_no_constitutive_exon
CTGCTGGTTGTGGACTATGCCACCTGCTCCAGCGCTAGCTGGTGGGGAAGCT	149961111	149961169	149961219	149961167	-1	4	MGP_C57BL6NJ_G0029485.1	149957105	149990342	Ctrc	4526	912	210308	No_or_no_constitutive_exon
TTTGTCCCTGGGCCTGCTGGACAGGTGGTTAGTGGGGCCTGGGCTGGCAGGC	157091020	157091163	157091213	157091161	-1	4	MGP_C57BL6NJ_G0029539.1	157077818	157109910	Mfn2	4526	912	210308	No_or_no_constitutive_exon
TGGCCAGAGAGGATCCCATGTCCCTGACTCAGTGGGCCGGTGGGGGGCAGGT	157490695	157490809	157490859	157490807	-1	4	MGP_C57BL6NJ_G0029552.1	157475942	157525616	Ptchd2	4526	912	210308	No_or_no_constitutive_exon
TGAGTCCGCAACTCACTGAGTGCCCGGGCCGGTGTGTCTCTTTGGGAAAGGG	157485315	157485442	157485492	157485440	-1	4	MGP_C57BL6NJ_G0029552.1	157475942	157525616	Ptchd2	4526	912	210308	No_or_no_constitutive_exon
TGTTCTCTCCTGAGTCTCTTCTTCCTTCTCTATTCACCTCTAATGGGCAGGC	159739057	159739116	159739007	159739059	1	4	MGP_C57BL6NJ_G0029583.1	159732582	159748326	None	4526	912	210308	No_or_no_constitutive_exon
TGTGGGGCCTGGAAGTCCATTCTCACTTTTGTTTGGTTTTGGAGGGGCAGAT	160147508	160147670	160147458	160147510	1	4	MGP_C57BL6NJ_G0029584.1	159788992	160160959	Rere	4526	912	210308	No_or_no_constitutive_exon
CTTGAACTCTTGCTCCTCCCGCTCCCATCTCATGTGTGCTGGGGTTACAGCA	160520657	160520911	160520607	160520659	1	4	MGP_C57BL6NJ_G0029588.1	160503568	160539038	Tnfrsf9	4526	912	210308	No_or_no_constitutive_exon
GCTGGGTAGCCACGCGATTGTCCTGAAACACATCCCTTCCTGGGGTGCAGGG	161798540	161798677	161798490	161798542	1	4	MGP_C57BL6NJ_G0029601.1	161781299	161809834	Plekhg5	4526	912	210308	No_or_no_constitutive_exon
CCTGAGCCTGGCACACACAGGCTCATCTTTGTCATCTTTGTGGGGGACAGTC	164866248	164866368	164866198	164866250	1	4	MGP_C57BL6NJ_G0029630.1	164834415	164868545	Mmel1	4526	912	210308	No_or_no_constitutive_exon
TGGATCTGACTGGACACTGACCAGTTATGTGTGGGCTTGGGCTGGGGCAGGG	164953463	164953545	164953413	164953465	1	4	MGP_C57BL6NJ_G0029634.1	164945448	164962235	Pank4	4526	912	210308	No_or_no_constitutive_exon
AGCCTCTGAGGTCATGGCCTTCTCCCACTCCTCTTGTCTTGGGACCACAGGT	164980099	164980271	164980321	164980269	-1	4	MGP_C57BL6NJ_G0029635.1	164964367	165042862	Plch2	4526	912	210308	No_or_no_constitutive_exon
TTCCCAGGCCCCCTAACTGCCGCCCTTGGTTTCTCTCGGAGGGAAGTAAGAG	165251212	165251314	165251162	165251214	1	4	MGP_C57BL6NJ_G0029640.1	165250465	165257351	Faap20	4526	912	210308	No_or_no_constitutive_exon
GTGCTTCCCAGGCCCCCTAACTGCCGCCCTTGGTTTCTCTCGGAGGGAAGTA	165251208	165251314	165251158	165251210	1	4	MGP_C57BL6NJ_G0029640.1	165250465	165257351	Faap20	4526	912	210308	No_or_no_constitutive_exon
CAGGTACAATGTGGGCTGAAGACCACTGTCTTTGCCTTTTTGTGGGACAGCC	165793686	165793852	165793902	165793850	-1	4	MGP_C57BL6NJ_G0029655.1	165778705	165800898	Atad3a	4526	912	210308	No_or_no_constitutive_exon
TTTGTGATAATCCCAAAACTTCTGCTCATGTCAATGCTTGGCGTGGGAAGAA	2884384	2884423	2884473	2884421	-1	5	MGP_C57BL6NJ_G0029705.1	2874487	2957302	Cfap69	4526	912	210308	No_or_no_constitutive_exon
ATGCATTCCTAAAAGCCCATGTTCATGGAGCTCTGTCTTCCTGGGAACAGGC	15906423	15906567	15906617	15906565	-1	5	MGP_C57BL6NJ_G0040985.1	15904809	15909037	None	4526	912	210308	No_or_no_constitutive_exon
ATACCAGAGCTTCCAGGTATCTAACTGTGATTCTTCTGCCCTTGGGAAAGGC	21005508	21005714	21005764	21005712	-1	5	MGP_C57BL6NJ_G0029756.1	20879603	21365242	Reln	4526	912	210308	No_or_no_constitutive_exon
GAGAGCATTTATACAAGATTTAAATTATTGAAATTCTCTCCTGGGAGTAGCA	21550706	21550797	21550847	21550795	-1	5	MGP_C57BL6NJ_G0029757.1	21506154	21574266	Orc5	4526	912	210308	No_or_no_constitutive_exon
GCTCTCTCTCTCTCCTTTCTCTCCTAACTATTGATATGGGGTGAAAACAGGG	23087335	23087465	23087515	23087463	-1	5	MGP_C57BL6NJ_G0029764.1	23086799	23212118	Fam126a	4526	912	210308	No_or_no_constitutive_exon
TCAAAGTCCCATTCACACCCCTATGACCTGCCTTCATCTGTTGGGAACAGGT	23870154	23870564	23870614	23870562	-1	5	MGP_C57BL6NJ_G0029782.1	23838915	23872040	Smarcd3	4526	912	210308	No_or_no_constitutive_exon
GTCTTAAGTAAAATTGCCTTTAAATTGTCTTTGGTTTTTGTGGGAGCCAGGT	29884337	29884502	29884287	29884339	1	5	MGP_C57BL6NJ_G0029815.1	29857090	29889562	Hadhb	4526	912	210308	No_or_no_constitutive_exon
TGACGTTTTGGGGGGTGATGTTAGCCTTGACCTTTGTTCTGGGCTGGCAGGT	30835203	30835443	30835153	30835205	1	5	MGP_C57BL6NJ_G0029837.1	30817217	30841818	Cad	4526	912	210308	No_or_no_constitutive_exon
TGTTTCAGGGTGATGTTGTCGGTCTGGAGCGAGGTGGTGGGAAGACAGAGGT	31079041	31079136	31079186	31079134	-1	5	MGP_C57BL6NJ_G0029852.1	31060061	31098164	Ift172	4526	912	210308	No_or_no_constitutive_exon
AAGCCCAAATGACCATTTACAGAATGCTTTGTTGTTGTGTGGGATGTCAGGC	31316126	31316231	31316076	31316128	1	5	MGP_C57BL6NJ_G0029855.1	31298166	31331649	Zfp512	4526	912	210308	No_or_no_constitutive_exon
AATGAAGCACGAGATTGGAGAATTCCCTGTATTTTTCTTTGGGTCTAAAGAT	33972351	33972453	33972301	33972353	1	5	MGP_C57BL6NJ_G0029885.1	33906064	33987400	Whsc1	4526	912	210308	No_or_no_constitutive_exon
TGTGGGTGGGCGTGGCCGGGGCATCACCAGTGGAACGGTTCGGGGTGCAGCC	34072750	34072927	34072700	34072752	1	5	MGP_C57BL6NJ_G0029887.1	34072463	34074044	Gm1673	4526	912	210308	No_or_no_constitutive_exon
GGGCGAGGCAGGATGTGCTGCTGGATCACTTCTGTAGTCTGGGTGAGCAGTC	34342484	34342640	34342690	34342638	-1	5	MGP_C57BL6NJ_G0029892.1	34296477	34392860	Zfyve28	4526	912	210308	No_or_no_constitutive_exon
TCTCTCCAGGTTGGGTGGTCCCAGGAGGCCCAGGGGTGCTGTGGGCGGAGCC	35191112	35191408	35191458	35191406	-1	5	MGP_C57BL6NJ_G0004177.1	35191112	35192688	Gm43791	4526	912	210308	No_or_no_constitutive_exon
GGAATCGATGCCCCACAAGCATGTGGCTTTCTCTCCTGTGCACGGGGCAGGT	35545711	35546150	35545661	35545713	1	5	MGP_C57BL6NJ_G0006745.1	35540807	35546924	4930478P22Rik	4526	912	210308	No_or_no_constitutive_exon
TCCTCTCTCTGGGTAGAGCTCACATGACCTCTTTTCCCACTGGGAATTAGGA	36977525	36977736	36977475	36977527	1	5	MGP_C57BL6NJ_G0004180.1	36975916	36977736	Gm43701	4526	912	210308	No_or_no_constitutive_exon
GACCATGGTTGTGTTGTTTTCTCCTTCTCATCCACCCCCCGGGCGCAAAGCC	51043653	51043745	51043795	51043743	-1	5	MGP_C57BL6NJ_G0029972.1	50948665	51051791	Adgra3	4526	912	210308	No_or_no_constitutive_exon
TAGAAGCATTTATTGTCTGCATTCATAAATAAAAGAGATGGGTGGCAAAGAC	54335968	54339339	54339389	54339337	-1	5	MGP_C57BL6NJ_G0029983.1	54290202	54397733	Sel1l3	4526	912	210308	No_or_no_constitutive_exon
GCATTGGGATGACCCTGAAGAGTTAACAAGTGGCTTTAGCACGGGCTGAGCT	69579765	69579853	69579715	69579767	1	5	MGP_C57BL6NJ_G0030022.1	69243551	69582379	Limch1	4526	912	210308	No_or_no_constitutive_exon
GTTTCTCCCCCCCCCCTCCCATTTTAATTCTTTTAAACTGGGACGTGTAGGT	70352752	70352826	70352876	70352824	-1	5	MGP_C57BL6NJ_G0030028.1	70181250	70424157	Atp8a1	4526	912	210308	No_or_no_constitutive_exon
CAGCGAGGACCTGCGGGACGCCACCTCCTTGCTGGCGGCCGGCGAGGGAGGC	75865961	75866040	75865911	75865963	1	5	MGP_C57BL6NJ_G0030049.1	75865330	75933893	Slain2	4526	912	210308	No_or_no_constitutive_exon
AGATGGTGGGCAAACTGTTTTGTTTTGTTTTTCTTTTGGGGGGGCACCAGGT	76043452	76043629	76043679	76043627	-1	5	MGP_C57BL6NJ_G0030053.1	75987512	76260571	Fryl	4526	912	210308	No_or_no_constitutive_exon
ATGACTATGCTAAAAGACTCTCTCTCTCTCTTTTTGGGGGATGGGGGTAGGA	79559090	79559211	79559261	79559209	-1	5	MGP_C57BL6NJ_G0030074.1	79546190	79565839	Pdcl2	4526	912	210308	No_or_no_constitutive_exon
AGAGTACAGACTAACCAATGTCTTCTCTTCTTTTTCTGTCCTGGGAGAAGGA	80318093	80318288	80318043	80318095	1	5	MGP_C57BL6NJ_G0030083.1	80311745	80318288	Arl9	4526	912	210308	No_or_no_constitutive_exon
AGACAAACTCCTTTCACCATAGTGTATTTGTTTTTGGTTTTGGGGTGCAGGG	91400186	91400335	91400385	91400333	-1	5	MGP_C57BL6NJ_G0030107.1	91392439	91402169	Ugt2b1	4526	912	210308	No_or_no_constitutive_exon
GAGACTATTGCATTTGACCCAGAAGTGTGTTCTGATTTTTAGGGGACCAGGA	95000419	95008700	95008750	95008698	-1	5	MGP_C57BL6NJ_G0030149.1	94957078	95102959	Ankrd17	4526	912	210308	No_or_no_constitutive_exon
ATGTGGATTAATACCTTCTTTTGATGAATTGTCCCTCTCTGGGTGTCAAGGA	101944453	101944537	101944403	101944455	1	5	MGP_C57BL6NJ_G0030196.1	101760563	102194311	Fras1	4526	912	210308	No_or_no_constitutive_exon
ACGTCTCTGTTTTCCATTCTCTTCCCCTCATGCCCCTCTTAAACGGGAAGCT	104843862	104843942	104843992	104843940	-1	5	MGP_C57BL6NJ_G0030209.1	104832072	104867420	None	4526	912	210308	Yes
GGCTCCAGAGAAATGGTACTTTTCGTGAAACCTATGTTTTCACAGGGCAGCC	105798964	105799039	105798914	105798966	1	5	MGP_C57BL6NJ_G0004237.1	105784449	105801923	Tmem150cos	4526	912	210308	No_or_no_constitutive_exon
AATGAGATCAATGTGGGATTCCCTTTGACTCGCCCCCGTTGGGACTGCAGCA	110919706	110919717	110919767	110919715	-1	5	MGP_C57BL6NJ_G0030248.1	110905692	110967803	Zfp951	4526	912	210308	No_or_no_constitutive_exon
GAGCTTCATGTGTTTCGCAAATTGTATCTTATATCTTGGGTAAAACACAGGC	113338153	113338305	113338355	113338303	-1	5	MGP_C57BL6NJ_G0030262.1	113336731	113425175	Hfm1	4526	912	210308	No_or_no_constitutive_exon
ATTAGAATAACTCCATCCTGTTTTCTTTTTATAATTTTGGGATTATAAAGAT	114818424	114818625	114818374	114818426	1	5	MGP_C57BL6NJ_G0030281.1	114708157	114834676	Ccdc18	4526	912	210308	No_or_no_constitutive_exon
GTCTGTGTCTGGTCTGTACCTAACTTTGTATTTTCATCTTTTGGGGGCAGCT	115300646	115300758	115300808	115300756	-1	5	MGP_C57BL6NJ_G0030291.1	115297961	115322252	Dgkq	4526	912	210308	No_or_no_constitutive_exon
AACTACATATTCGTGACATCTTATAAGGGTCTATTGTTGTGGGCCAGCAGAT	115533953	115534166	115534216	115534164	-1	5	MGP_C57BL6NJ_G0041005.1	115532409	115582799	None	4526	912	210308	No_or_no_constitutive_exon
CATTTGTCCATGCACATATCTGTGTATGTGTGCTGGTGCTGGTGGGGTAGGG	119984714	119984932	119984982	119984930	-1	5	MGP_C57BL6NJ_G0030340.1	119783107	120009507	Myo18b	4526	912	210308	No_or_no_constitutive_exon
GCTTGGTTTTGTCCCAGGGTCAGGACATGGTTTTGTGTATTGGGAGGCAGGA	120034622	120034813	120034863	120034811	-1	5	MGP_C57BL6NJ_G0030341.1	120027359	120142502	Adrbk2	4526	912	210308	No_or_no_constitutive_exon
AGGCACAGGGGTCTGTACTGGGTTATGGGTAGGGGTAGGGAAGATGTGAGGT	120209229	120209281	120209331	120209279	-1	5	MGP_C57BL6NJ_G0030343.1	120206530	120212276	Crybb3	4526	912	210308	No_or_no_constitutive_exon
ATTTATTACATGTAAGTACACTGTAGCTGTCATCCAGAAGAGGGCATCAGAT	121139382	121139517	121139567	121139515	-1	5	MGP_C57BL6NJ_G0006901.1	121138361	121139941	Gm42797	4526	912	210308	No_or_no_constitutive_exon
GGCCATGTGCAGCCGGCTAACGTTCCCACCATGTATTTTGTGGGGCACAGGT	121624546	121626846	121626896	121626844	-1	5	MGP_C57BL6NJ_G0030366.1	121624546	121641503	Kctd10	4526	912	210308	No_or_no_constitutive_exon
GGTCCCTCTGAAAGTGAAGGCATTGACTTTGCCGTTCTTGGGGCGGGTAGGA	122494516	122494573	122494623	122494571	-1	5	MGP_C57BL6NJ_G0030387.1	122493721	122502773	Acads	4526	912	210308	No_or_no_constitutive_exon
GCCCCCTCCTGGGCTCCCTAACTGCCTCTCTCCTCTTGGTGGGCCTGAAGGT	123648767	123648957	123649007	123648955	-1	5	MGP_C57BL6NJ_G0030410.1	123642385	123821066	Ccdc60	4526	912	210308	No_or_no_constitutive_exon
GGATAACCTGGAGTAGATGTCCACTTGACGGGTCTCTGGTTGGGTGACAGGT	128819449	128819700	128819750	128819698	-1	5	MGP_C57BL6NJ_G0030444.1	128809969	128841359	Oas3	4526	912	210308	No_or_no_constitutive_exon
CTCAGAGATCCACCTGCCTCTGCCTCCTAAATGCTGGGATTAAAGCAGAGAA	130046183	130046608	130046658	130046606	-1	5	MGP_C57BL6NJ_G0004282.1	130046183	130058949	Gm16552	4526	912	210308	No_or_no_constitutive_exon
GGAGTCCTGGATGATCCTAGTAGTAACATCTGCTCCCGCGCAGGGGACAGGT	130210028	130210355	130209978	130210030	1	5	MGP_C57BL6NJ_G0030468.1	130206454	130212103	Fam109a	4526	912	210308	No_or_no_constitutive_exon
GGTCGTGGGTATATCTGTCCCCTTAGTACCTCGCCTCCCTGGGAATACAGTC	131335724	131335882	131335932	131335880	-1	5	MGP_C57BL6NJ_G0030487.1	131322930	131356517	Anapc5	4526	912	210308	No_or_no_constitutive_exon
CCAGTGAGAGTGGGGGGCAACTACTGCTTTAGACTTTCAGTGTAGGGGAGAA	132198955	132199645	132199695	132199643	-1	5	MGP_C57BL6NJ_G0030503.1	132185194	132200384	Diablo	4526	912	210308	No_or_no_constitutive_exon
GGCCAGCTGAGACCAGTCTTTACTAGCGCCACGGCAGCTGGTGGGCCAAGAC	132733183	132733450	132733133	132733185	1	5	MGP_C57BL6NJ_G0001852.1	132731946	132733450	None	4526	912	210308	No_or_no_constitutive_exon
GATGGGCTGGCCTTCCAGATGCGAACAGGCCTACTTCCCTGAGGGCTCAGCC	132864254	132864396	132864204	132864256	1	5	MGP_C57BL6NJ_G0030518.1	132862293	132864401	Arl6ip4	4526	912	210308	No_or_no_constitutive_exon
AATACACAATGAATTTTTAGCTGAGTCTTGTTTGTGGCTTTTGAGGGTAGGT	133178188	133178383	133178433	133178381	-1	5	MGP_C57BL6NJ_G0030523.1	133146656	133214231	Sbno1	4526	912	210308	No_or_no_constitutive_exon
GTGCAGTCCATAGTGTTTAATACGTGTTCATTTTTCTTTCTGTAGGGTAGAA	133489837	133489951	133489787	133489839	1	5	MGP_C57BL6NJ_G0030532.1	133457211	133492589	Atp6v0a2	4526	912	210308	No_or_no_constitutive_exon
TTATATGTATAACTTTTTTGTCTGCCTGCATGTATGTGTACTTGGGGAAGCC	137612331	137612438	137612488	137612436	-1	5	MGP_C57BL6NJ_G0006957.1	137611680	137613200	4930573I07Rik	4526	912	210308	No_or_no_constitutive_exon
ATGTATAACTTTTTTGTCTGCCTGCATGTATGTGTACTTGGGGAAGCCAGAA	137612331	137612434	137612484	137612432	-1	5	MGP_C57BL6NJ_G0006957.1	137611680	137613200	4930573I07Rik	4526	912	210308	No_or_no_constitutive_exon
CTCCTGAGGGTATGGCAGAGACTGGGGGAAGAGGCAGCGGGAAGAAGGAGGC	138765684	138765727	138765634	138765686	1	5	MGP_C57BL6NJ_G0030555.1	138718484	138794808	Sfswap	4526	912	210308	No_or_no_constitutive_exon
AAATCTTTGTGCTTTGGGGTCAGAGCAGGGCAGGGGCTAAGATGGGGGAGCA	139317307	139317659	139317257	139317309	1	5	MGP_C57BL6NJ_G0030570.1	139270105	139317659	Crcp	4526	912	210308	No_or_no_constitutive_exon
TCCCTGTCCACCCTGCCATCCCTCCCCCACCCCCGCCCTGGGTGGAGCAGAC	144139215	144139320	144139370	144139318	-1	5	MGP_C57BL6NJ_G0030588.1	144122120	144186753	Clip2	4526	912	210308	No_or_no_constitutive_exon
TGGATCCAGGGTGAACAGGAGGCCACCAGCCAAGGCAGGAAGATGGGAAGGG	145946437	145947907	145946387	145946439	1	5	MGP_C57BL6NJ_G0030630.1	145937188	145966773	Rasa4	4526	912	210308	No_or_no_constitutive_exon
GCAGGCTGGGGAACGAGGAGGCTGTATTGACAGCTGGCTTGGGCACGCAGCC	145984274	145984371	145984421	145984369	-1	5	MGP_C57BL6NJ_G0030632.1	145983354	145996647	Lrwd1	4526	912	210308	No_or_no_constitutive_exon
ATCATTGCTGCTTAGTACGCGGGCGCTGGCTGAGAGATGACTTAGGGAAGGG	147019164	147019280	147019114	147019166	1	5	MGP_C57BL6NJ_G0030644.1	147014907	147021792	Vgf	4526	912	210308	No_or_no_constitutive_exon
TGCCCCTCAACCCTATGAACTCAACACAGCCATCAACTGCAGGGATGAAGTT	147844684	147844948	147844998	147844946	-1	5	MGP_C57BL6NJ_G0030674.1	147841704	147847454	Mepce	4526	912	210308	No_or_no_constitutive_exon
GTGGGGATTGTGTTTCATTGACTTGCCTTAATCTACTCCTGTGGGGCCAGGT	147996646	147996809	147996859	147996807	-1	5	MGP_C57BL6NJ_G0030679.1	147994395	148025909	Cyp3a13	4526	912	210308	No_or_no_constitutive_exon
GGGGCCTCCTGGCATTTGTGCTGCTGCCTTCCACCTCCATATGGGAACAGTG	152635313	152635429	152635263	152635315	1	5	MGP_C57BL6NJ_G0030740.1	151807974	152830209	Sdk1	4526	912	210308	No_or_no_constitutive_exon
GGGGCGTGGGTCAGCGCTGTGGTCCCCCTTCCTTCCTTAGGGAAATCCAGGA	153113331	153113456	153113281	153113333	1	5	MGP_C57BL6NJ_G0030742.1	153111007	153128480	Ap5z1	4526	912	210308	No_or_no_constitutive_exon
ACAACTATTTTTCCTTTTGTAACAACTCATTGTTTGGTTCTGGGGCACAGGA	153809687	153810326	153810376	153810324	-1	5	MGP_C57BL6NJ_G0030752.1	153704835	153835585	Rnf216	4526	912	210308	No_or_no_constitutive_exon
TGGGTCAGGGAGAGATTCTACCAGGACAAGCTGCGGTGGGACAAGTGCAGGT	154511316	154511787	154511837	154511785	-1	5	MGP_C57BL6NJ_G0030767.1	154507067	154529050	Usp42	4526	912	210308	No_or_no_constitutive_exon
CCAGAATCTTGGCTGATGGAGACCGCCTGGGTTTCTTTGGGGACTGGCAGGA	155013327	155013428	155013478	155013426	-1	5	MGP_C57BL6NJ_G0030778.1	154992390	155022859	Tecpr1	4526	912	210308	No_or_no_constitutive_exon
TTTTCATCCTCTGTAGACGTTCATGCTCATTTTTCTGTTTTGATGGGCAGGT	162066039	162066143	162065989	162066041	1	5	MGP_C57BL6NJ_G0030845.1	161719300	162139674	Fry	4526	912	210308	No_or_no_constitutive_exon
TCTCATATTTGGTTCCAGAATAAATCCTATTCCCTTTGAAGTGGGAAAAGTT	163334142	163334509	163334092	163334144	1	5	MGP_C57BL6NJ_G0041022.1	163330492	163334509	None	4526	912	210308	No_or_no_constitutive_exon
ATGTTTTCATTCAGAGTTATCTCCTCTATTACTGCTCTCGGGAATTTAAGGA	1515449	1515484	1515534	1515482	-1	6	MGP_C57BL6NJ_G0030866.1	1512636	1586576	Sgce	4526	912	210308	No_or_no_constitutive_exon
TCTCACGTGCTGCTCCCGTGTTATGACCTCTTTGCCATTTCCTAGGGAAGGT	1956025	1956819	1955975	1956027	1	6	MGP_C57BL6NJ_G0030868.1	1764262	2054255	Ppp1r9a	4526	912	210308	No_or_no_constitutive_exon
GCCGGTTGCCCTCACAGGGACATCTCTACACTGTTCCCATCCGGGAACAGGG	15003660	15003792	15003610	15003662	1	6	MGP_C57BL6NJ_G0030906.1	15002095	15036609	Cav1	4526	912	210308	No_or_no_constitutive_exon
CCCTACTGAGGTTTGATTTACTTATGCATGTTTACAGGGAGCCCAGGAAGTC	21278907	21278973	21279023	21278971	-1	6	MGP_C57BL6NJ_G0030923.1	21234358	21298868	Aass	4526	912	210308	No_or_no_constitutive_exon
GATAATTGATGAGTATGCTTGCATAAGGAGTTGGTGGAGGATCGGGTGAGGA	23967550	23968549	23968599	23968547	-1	6	MGP_C57BL6NJ_G0030940.1	23967550	23992339	Gpr37	4526	912	210308	No_or_no_constitutive_exon
GAAGTCCAGATCTCAGACTCAAAGCTTACAGCTACCTGCCTGGGACACAGGC	28069261	28069435	28069485	28069433	-1	6	MGP_C57BL6NJ_G0030963.1	28051961	28086799	Kcp	4526	912	210308	No_or_no_constitutive_exon
CTTGACAGGGGAAGTGTCCTGTGACTGAATCTGTTTGGGTCGGGGGCCAGGA	28063813	28063986	28064036	28063984	-1	6	MGP_C57BL6NJ_G0030963.1	28051961	28086799	Kcp	4526	912	210308	No_or_no_constitutive_exon
GAGAATATTTGGGAAGCATTTCCTGAACCCATGTCCTTTTGGGGGTACAGCT	28882481	28884229	28884279	28884227	-1	6	MGP_C57BL6NJ_G0030971.1	28882481	28986308	Ube2h	4526	912	210308	No_or_no_constitutive_exon
GTGTGTGCTGTGGTAGGGAAGTAGAACCACTCTCCTCTCTGGGTGTGCAGGT	33898438	33898603	33898653	33898601	-1	6	MGP_C57BL6NJ_G0031004.1	33894911	33939586	None	4526	912	210308	No_or_no_constitutive_exon
TAGTGTTTTCTCTTAAGTACCTTTAGACTGTAATTTCTTTGGGGTTACAGGA	34173943	34174133	34173893	34173945	1	6	MGP_C57BL6NJ_G0031006.1	34139947	34213923	None	4526	912	210308	No_or_no_constitutive_exon
TGAGCTGTACTCAGTCAGCAATGTTCAGTACGACTCACATGGGGCCACAGCT	40151982	40152092	40151932	40151984	1	6	MGP_C57BL6NJ_G0031053.1	40056254	40221974	None	4526	912	210308	No_or_no_constitutive_exon
GACCCTGCAGCCCCAGTTTGCCCATGTCTCCAAGGCTTCTACAGGGCCAGTT	41142819	41142848	41142769	41142821	1	6	MGP_C57BL6NJ_G0031067.1	41132685	41147713	Ephb6	4526	912	210308	No_or_no_constitutive_exon
CTATTCATGACACAGTTGCCATGGCAACTCTCACCCCTTGGGTGGAGCAGCC	41150019	41150288	41150338	41150286	-1	6	MGP_C57BL6NJ_G0031068.1	41147824	41171394	Trpv6	4526	912	210308	No_or_no_constitutive_exon
TACTTACCATGACAATTTAATTCCCCAACTGTTCTTCCTGGGCGGAGCAGCC	41194848	41195117	41195167	41195115	-1	6	MGP_C57BL6NJ_G0031069.1	41189358	41218859	Trpv5	4526	912	210308	Yes
TGGCTGAATATTAACATCTTTCCCTGCTTCTCCCTGTGTGATGGGGGCAGAC	48508097	48508180	48508047	48508099	1	6	MGP_C57BL6NJ_G0031130.1	48507220	48565412	Sspo	4526	912	210308	No_or_no_constitutive_exon
GGGAGCTGAGGCAATGACGTCTCACTCCCCTCCATCTTCAGGGGAGACAGCA	48530399	48530564	48530349	48530401	1	6	MGP_C57BL6NJ_G0031130.1	48507220	48565412	Sspo	4526	912	210308	No_or_no_constitutive_exon
AGTGCTGTTGCCACACCCACATTAGACCGTCACTCAGGGAAGGAGTCCAGGG	48888943	48889065	48889115	48889063	-1	6	MGP_C57BL6NJ_G0007085.1	48888943	48889490	Gm44019	4526	912	210308	No_or_no_constitutive_exon
TACTACCTTTTAAAGTTGTGACATTTGGCCTGTTTCTTCCACTGGGACAGGA	50564456	50564573	50564623	50564571	-1	6	MGP_C57BL6NJ_G0031165.1	50501181	50679844	Osbpl3	4526	912	210308	No_or_no_constitutive_exon
ATATGGTGGTGGAGGACCTGGATATGGCAACCAGGGTGGGGGCTACGGAGGT	51774929	51774953	51775003	51774951	-1	6	MGP_C57BL6NJ_G0031170.1	51771433	51780396	Hnrnpa2b1	4526	912	210308	No_or_no_constitutive_exon
AAGATACCAATCTCCTTTCTCTCTCCTCCTCCCCCTGGGGCCATAAAAAGAG	52541352	52542425	52541302	52541354	1	6	MGP_C57BL6NJ_G0016021.1	52538647	52542538	Hoxaas2	4526	912	210308	No_or_no_constitutive_exon
ACACTCACGAGACTGTCAGAGAAGAGTGACTGGCTCTTGTTTGGGAACAGGG	56036881	56037055	56036831	56036883	1	6	MGP_C57BL6NJ_G0007104.1	56028234	56044871	6430584L05Rik	4526	912	210308	No_or_no_constitutive_exon
AGTGTTTGAAGTGTGTGGTCACCATGTGCTTGCCTGTGTTGGGGTTGCAGAA	56852820	56852941	56852991	56852939	-1	6	MGP_C57BL6NJ_G0031214.1	56762790	57282835	Pde1c	4526	912	210308	No_or_no_constitutive_exon
GTCCCTTTTTCCCCCTCTCTCTTGCTGTGACATCACCTGGGGAAATCCAGAA	57644153	57644208	57644258	57644206	-1	6	MGP_C57BL6NJ_G0031219.1	57627098	57670287	Nt5c3	4526	912	210308	No_or_no_constitutive_exon
AGCTAACTAAGGTTTGACTTTTTCCTTCAACTCTCTCTTTTGGGAAATAGGT	73884879	73884995	73884829	73884881	1	6	MGP_C57BL6NJ_G0031298.1	73873057	73890829	Rnf103	4526	912	210308	No_or_no_constitutive_exon
AGTCACCAGACCCTGGACCTTGATCTCTCTCCCCAACCAGGCCAGGGCAGCT	74817435	74817607	74817385	74817437	1	6	MGP_C57BL6NJ_G0031311.1	74816765	74820596	Tmem150a	4526	912	210308	No_or_no_constitutive_exon
AGTTCCTAAGCGGCTTTTTTTTTTTGGTAATGGACTGGGGTGAAATCAAGGG	74822169	74822308	74822358	74822306	-1	6	MGP_C57BL6NJ_G0031312.1	74821008	74828239	Rnf181	4526	912	210308	No_or_no_constitutive_exon
CTTCTGTGGAGCTCTGATCAGACTTTTCCAGTTTGGGGTTGACTGGTGAGAG	75100276	75100318	75100226	75100278	1	6	MGP_C57BL6NJ_G0016032.1	75094250	75100318	Gm20536	4526	912	210308	No_or_no_constitutive_exon
CCTTCACTCCATCCTACACTGGAAAACTCTTGGGCTCCTGGGATGAACAGGT	75541292	75543343	75541242	75541294	1	6	MGP_C57BL6NJ_G0004405.1	75535058	75543343	Gm44031	4526	912	210308	No_or_no_constitutive_exon
TATATCTATATTATTTGTGTGTGTGTGTCTGCCTGTCCTCTCCGGGGAAGTT	83058969	83059122	83058919	83058971	1	6	MGP_C57BL6NJ_G0031339.1	83058175	83923636	Lrrtm4	4526	912	210308	No_or_no_constitutive_exon
AGATTCCAGTTTGTTGCGTCTTTCTTGCCGGTCGAGTGGGATGCAATAAGTT	85067888	85068170	85068220	85068168	-1	6	MGP_C57BL6NJ_G0041062.1	85067888	85073842	None	4526	912	210308	No_or_no_constitutive_exon
AAGGGAACCACTCTGATCTGTCTTGGCCTTGTCTGGGGGCTGGATGACAGGT	86343540	86343640	86343490	86343542	1	6	MGP_C57BL6NJ_G0031352.1	86340893	86350359	Dqx1	4526	912	210308	No_or_no_constitutive_exon
TCTCCAGGCATGGACTCCTGTCCCATATCTCCTCTCCCTGTGTGGGGCAGGT	86689909	86690246	86690296	86690244	-1	6	MGP_C57BL6NJ_G0031370.1	86687568	86790784	Tet3	4526	912	210308	No_or_no_constitutive_exon
AGGGTGTGATGGTGGGAATGGGCCAGAAAGACAGCTATGTGGGGGACGAGGC	86860631	86860712	86860762	86860710	-1	6	MGP_C57BL6NJ_G0031372.1	86845431	86870785	Actg2	4526	912	210308	No_or_no_constitutive_exon
GAAGTCCAATGTCCAGATGCTACAGAGCAATCTTCAGAGGGCCAAGACAGAG	87014868	87014997	87015047	87014995	-1	6	MGP_C57BL6NJ_G0031374.1	87006175	87018697	Clec4f	4526	912	210308	No_or_no_constitutive_exon
CTGGCCTCCTCTGCCCATCCTTTCTTTCTCTTCCACTCTGGGGGCTGCAGCG	89032089	89032163	89032213	89032161	-1	6	MGP_C57BL6NJ_G0031395.1	89020667	89057996	Fbxo41	4526	912	210308	Yes
TTGAACTCAGAAATCCGCCTGCCTCTGCCTCCCGAGTGCTGGGATCAAAGGC	89214118	89217239	89214068	89214120	1	6	MGP_C57BL6NJ_G0031397.1	89147915	89399638	Alms1	4526	912	210308	No_or_no_constitutive_exon
CCCCCTGCAGGGCTTGGGCAGGGGCAGACTTGCCAGCCCAAGGGTGCCAGGC	91544987	91545128	91545178	91545126	-1	6	MGP_C57BL6NJ_G0031434.1	91544975	91568252	Rab43	4526	912	210308	No_or_no_constitutive_exon
ATCAGTTCTCAGCATGCACTACTAATGCCTCCTCTCCTGTGTGGGGACAGGT	92094236	92094393	92094443	92094391	-1	6	MGP_C57BL6NJ_G0031445.1	92070024	92269379	Eefsec	4526	912	210308	No_or_no_constitutive_exon
CTGAGGTTCTAGTCACCGGCTTCTTCTCTCCACCGGGCTCTGGGGGTTAGGT	95812800	95812946	95812996	95812944	-1	6	MGP_C57BL6NJ_G0031490.1	95795197	95862914	Grip2	4526	912	210308	No_or_no_constitutive_exon
ATCTGGAGCCTCAAGGGCCCTCCATGCGTAACAGGCCTCTGGGGTTGCAGGA	96099657	96099818	96099607	96099659	1	6	MGP_C57BL6NJ_G0031493.1	96024534	96125656	Fgd5	4526	912	210308	No_or_no_constitutive_exon
TGTGCATCGGTTAGAACAGCAGATGACACCCGCTCTTTCTGCATGGGCAGGT	111766717	111766886	111766667	111766719	1	6	MGP_C57BL6NJ_G0031532.1	110637508	111771759	Cntn4	4526	912	210308	No_or_no_constitutive_exon
GAGAGGCCTGGAGCCTGGGGGCTGAGCAGGGTATCCCTGCCTGGGAGCAGAG	118921378	118921483	118921328	118921380	1	6	MGP_C57BL6NJ_G0031560.1	118910971	118938019	Ttll3	4526	912	210308	No_or_no_constitutive_exon
TGTCTGTCTCCTCCTCCAAGGCACGAGTCTCCCTGGCCGGGGTGGAGGAGCA	119232020	119232279	119231970	119232022	1	6	MGP_C57BL6NJ_G0031573.1	119169387	119236237	Irak2	4526	912	210308	No_or_no_constitutive_exon
GTACACCACTTTCAGTTCTCTGCTTTGTTTCTTGATGTCTTGGGGGAAAGGT	126467182	126467403	126467132	126467184	1	6	MGP_C57BL6NJ_G0031641.1	126397972	126481697	Kdm5a	4526	912	210308	No_or_no_constitutive_exon
ATTTCCTAAAGGCAGAGACTTACCAATTTCTCTCTTATTGGGGTCGGCAGAC	126517222	126517270	126517172	126517224	1	6	MGP_C57BL6NJ_G0031642.1	126505234	126529320	Il17ra	4526	912	210308	Yes
TAGAGCACTGACTCTTCTTTTGGGGGGGACTGTGTTGTTTGGGGACACAGCA	127301991	127302174	127301941	127301993	1	6	MGP_C57BL6NJ_G0031651.1	127298534	127310913	Pex26	4526	912	210308	No_or_no_constitutive_exon
AGATGGGAAACATGACTGCTACTTTGTGCTTGTTCTCCTGGGCGGGGCAGGA	127379470	127379563	127379420	127379472	1	6	MGP_C57BL6NJ_G0031653.1	127363331	127388255	Usp18	4526	912	210308	No_or_no_constitutive_exon
GGGAGTGGATGGTCAGCTCACTTTCTCTCTTCTTCCTGGGGTGGGGCCAGCC	131049997	131050120	131050170	131050118	-1	6	MGP_C57BL6NJ_G0031690.1	131002651	131052372	Clstn3	4526	912	210308	No_or_no_constitutive_exon
CTCTCTTTGCTCCCCACCCTGGGTCAATGTTACCATATGCCGGGATGTAGGC	131467700	131467837	131467887	131467835	-1	6	MGP_C57BL6NJ_G0031701.1	131463559	131473082	Lrrc23	4526	912	210308	No_or_no_constitutive_exon
GGCCTGTATCCTGGGCTTAGACTGCTTTCACTATTTTGGGATGGAGCCAGCA	135445683	135445833	135445633	135445685	1	6	MGP_C57BL6NJ_G0031761.1	135413632	135448218	Gm44596	4526	912	210308	No_or_no_constitutive_exon
AAGTGGCCTGTATCCTGGGCTTAGACTGCTTTCACTATTTTGGGATGGAGCC	135445679	135445833	135445629	135445681	1	6	MGP_C57BL6NJ_G0031762.1	135438420	135456956	None	4526	912	210308	No_or_no_constitutive_exon
GGTGACTCTGGGGAAGGTGACCACTGTGTCTCTCCTTTGGGGTGCAACAGGC	135476179	135476263	135476313	135476261	-1	6	MGP_C57BL6NJ_G0031764.1	135472607	135481331	Fkbp4	4526	912	210308	No_or_no_constitutive_exon
CGTTTACCCCCTCCTTCTGATTCTTTCTACCTGTCTGGGTTTGGAAACAGAT	135546779	135546906	135546956	135546904	-1	6	MGP_C57BL6NJ_G0031765.1	135533685	135584033	Pzp	4526	912	210308	No_or_no_constitutive_exon
AGCCAAGGAAATGAAATACATGGCTTCCTGCGTGACAATGGGATCAGCAGTA	135723087	135723149	135723199	135723147	-1	6	MGP_C57BL6NJ_G0041080.1	135723087	135736956	None	4526	912	210308	No_or_no_constitutive_exon
CCTGTGACTCTGCTGACTCTTCCGTGTCTTCATTGTTTTCTGGGAAGAAGAT	143108827	143108986	143108777	143108829	1	6	MGP_C57BL6NJ_G0031854.1	143103350	143116822	Ddx47	4526	912	210308	No_or_no_constitutive_exon
TTGTACAAAGTCTTGCTTTGTTTGTTTGTTTTTTTTCTTTAACTGGGTAGGA	143983033	143983205	143983255	143983203	-1	6	MGP_C57BL6NJ_G0031863.1	143913858	144406732	Grin2b	4526	912	210308	No_or_no_constitutive_exon
TGTGGAAGCATAACACTGGTTTCCTGTTTTTCCTAATTTCTGGGTAATAGAC	145100036	145100149	145100199	145100147	-1	6	MGP_C57BL6NJ_G0031867.1	145013222	145108128	Gucy2c	4526	912	210308	Yes
GCCTCAGTACGGGGGAACACCAGGGCCAAGAAGTGGGAGTGGGTGGGTAGGG	155645884	155645975	155646025	155645973	-1	6	MGP_C57BL6NJ_G0031930.1	155622145	155650628	Asun	4526	912	210308	No_or_no_constitutive_exon
CATCCCGTCTCAACCAGGTCGGACGCCTGGGTCCCTTGCTGTTGGGGGAGGG	308239	308350	308189	308241	1	7	MGP_C57BL6NJ_G0031961.1	307667	340295	Cacng8	4526	912	210308	No_or_no_constitutive_exon
CTTGGGGTGCCCTAGTGATGGGGGACTGAGGACAGGTTCTGTGGGGGCAGGA	551922	552197	551872	551924	1	7	MGP_C57BL6NJ_G0031968.1	541713	564539	None	4526	912	210308	No_or_no_constitutive_exon
AGGGAGGGGACAGGAGGCAGTACCCAGGGCCACTGGTGGGGATGGGGCAGCC	1088530	1088653	1088480	1088532	1	7	MGP_C57BL6NJ_G0031980.1	1074645	1091942	Ttyh1	4526	912	210308	No_or_no_constitutive_exon
AGGGATGTCTTCTATTTTTGCTGCCTCCTCCCTACCCATTGTCTGGGGAGGG	1428978	1429036	1429086	1429034	-1	7	MGP_C57BL6NJ_G0031989.1	1428975	1449113	Ppp1r12c	4526	912	210308	No_or_no_constitutive_exon
TCCATGCTGAGTTGCTTCTCTTTAGGAGCCAGTGGCTTCAGAGGGCAGAGGG	1608517	1608744	1608467	1608519	1	7	MGP_C57BL6NJ_G0004519.1	1605177	1608744	Gm44877	4526	912	210308	No_or_no_constitutive_exon
CTTCTTCATCTTGTGTTTCTTCTTCATCATCTTGTTTTTCTGTGGGACAGAA	3985806	3985938	3985988	3985936	-1	7	MGP_C57BL6NJ_G0032058.1	3975236	4000202	Zim1	4526	912	210308	Yes
TTAGGCATGGAGGCCAGCAAGCAGCCACAAGGCTGCAGGGAGCATCAGAGAA	10623642	10623679	10623729	10623677	-1	7	MGP_C57BL6NJ_G0032092.1	10548254	10641841	Vmn2r56	4526	912	210308	No_or_no_constitutive_exon
CTGACTTCATTTCTTCTTCCTAATGTTCTTCGGCTTTGCTGGGACCACAGTG	14500375	14500479	14500325	14500377	1	7	MGP_C57BL6NJ_G0032142.1	14472978	14505896	Zfp541	4526	912	210308	No_or_no_constitutive_exon
CCATGGTTGGGTGGGAACCAGAGCCATTCCTTTCCTTTGCAGGGTCTGAGGA	14614684	14614960	14615010	14614958	-1	7	MGP_C57BL6NJ_G0032147.1	14614684	14639824	Dhx34	4526	912	210308	No_or_no_constitutive_exon
CTTGACCCTCCCCACCCCTCTGGGCTCTCTGCTCCCCTGGGATGGACCAGTG	14920090	14920238	14920288	14920236	-1	7	MGP_C57BL6NJ_G0032156.1	14915270	14936065	Npas1	4526	912	210308	No_or_no_constitutive_exon
CCCCATCCTCCCTCTCCCCGCTGGCTTGGGCACCAGGGGAGTGGAACCAGGT	15557605	15557737	15557787	15557735	-1	7	MGP_C57BL6NJ_G0032173.1	15534478	15565514	Hif3a	4526	912	210308	No_or_no_constitutive_exon
GATTAAGTCCAGAGACAAAAAGATAACAGGTCATTGCCTGGGTGGGACAGAT	16936723	16936999	16936673	16936725	1	7	MGP_C57BL6NJ_G0032183.1	16910451	16939750	Mill1	4526	912	210308	No_or_no_constitutive_exon
GTGAGGTCCAGGGACAAGAAGGTAACGAGTTCCTGCCTGGGGCGGGCCAGGC	17668964	17669240	17668914	17668966	1	7	MGP_C57BL6NJ_G0032192.1	17647365	17678486	Mill2	4526	912	210308	No_or_no_constitutive_exon
AGTGCACTGACTGAGTGGTGTCCCCCACCTCCCACTCCTTTGGGAGGCAGGT	17895912	17896144	17895862	17895914	1	7	MGP_C57BL6NJ_G0032202.1	17893065	17917913	Rsph6a	4526	912	210308	No_or_no_constitutive_exon
TCTAAGGGTTCTTCTGGCCTTTCCCAGCTGAGCTTGCTGCCTGGGAGGAGGT	18013308	18013449	18013499	18013447	-1	7	MGP_C57BL6NJ_G0032210.1	18005053	18014916	Gipr	4526	912	210308	No_or_no_constitutive_exon
CACCTAGAGTCCAATGAAGACAGGCCTCAGCTGGTCTAAGATGGGCAAAGTT	18706135	18706425	18706475	18706423	-1	7	MGP_C57BL6NJ_G0032243.1	18706135	18728039	Cblc	4526	912	210308	No_or_no_constitutive_exon
GTCTCAACAAAAACAAAACAAGTCATTAAGGACTTTGATAATGGGGACAGGC	23121653	23122129	23122179	23122127	-1	7	MGP_C57BL6NJ_G0004531.1	23121653	23125800	Gm44793	4526	912	210308	No_or_no_constitutive_exon
GAGAGTCCACACAGGAGAGAAACCGTATATGTGTGTGGAGTGTGGGAAAGGC	23299942	23299964	23299892	23299944	1	7	MGP_C57BL6NJ_G0032269.1	23290813	23302109	Zfp108	4526	912	210308	Yes
GGGGCAGGGCAGAACCCTTGGCTTGACGGTAACTGGGCTGGGTCGGGCAGGA	23577434	23577599	23577384	23577436	1	7	MGP_C57BL6NJ_G0032278.1	23557640	23581488	Cadm4	4526	912	210308	No_or_no_constitutive_exon
GTGGAGGGGTAGTCGGTGGGGCCCTCAGGAAGAGCTAGCGAGGGTAGCAGTT	24464548	24465926	24464498	24464550	1	7	MGP_C57BL6NJ_G0004534.1	24464355	24465932	9130221H12Rik	4526	912	210308	No_or_no_constitutive_exon
TCCACAAGCAGAGAGGGACTTAACATACATCCCACCTCTGGGTGGTACAGGT	24600106	24600307	24600056	24600108	1	7	MGP_C57BL6NJ_G0032311.1	24568758	24631612	Megf8	4526	912	210308	No_or_no_constitutive_exon
CCTCTTCTGCCTAGCCAGAATAACTGATCTTCCTGGGGTGGGGGGCTCAGGC	25093521	25093643	25093693	25093641	-1	7	MGP_C57BL6NJ_G0032327.1	25086862	25117712	Axl	4526	912	210308	No_or_no_constitutive_exon
GGTGGAGATGAGCCATGTCCTGACCTTACTGCTTTTCCCAACCGGGGCAGGC	25090994	25091154	25091204	25091152	-1	7	MGP_C57BL6NJ_G0032327.1	25086862	25117712	Axl	4526	912	210308	No_or_no_constitutive_exon
ATGCTAAAGGATCTTGTGATCTCACTTAACACTCATAAGTGCATGGGAAGGG	26309109	26309322	26309059	26309111	1	7	MGP_C57BL6NJ_G0032339.1	26283299	26309322	Cyp2a5	4526	912	210308	No_or_no_constitutive_exon
CCAGGTGACATGTCCCTTCTGTGGGTATAGCCTGAGGGATGTGGGTGGAGTG	27444212	27444309	27444162	27444214	1	7	MGP_C57BL6NJ_G0032373.1	27431638	27460959	None	4526	912	210308	No_or_no_constitutive_exon
ACAGACAGGGCATGTGATCCGAGGACTCACTGGACAGGGTGGTGAGGTAGAG	28667646	28667716	28667766	28667714	-1	7	MGP_C57BL6NJ_G0032416.1	28649786	28727911	Actn4	4526	912	210308	No_or_no_constitutive_exon
TGGGGCCTAATCTGGGCCTGGCCTCTGCTATGCCTGCGTCCTGGGAGCAGAA	28651659	28651725	28651775	28651723	-1	7	MGP_C57BL6NJ_G0032416.1	28649786	28727911	Actn4	4526	912	210308	No_or_no_constitutive_exon
TTTCATTATTTTAAAGTGTGTTGTGTGTGTGTTTGCTCAAACGGGTGCAGGA	28924370	28924435	28924485	28924433	-1	7	MGP_C57BL6NJ_G0004541.1	28924370	28927223	Gm16282	4526	912	210308	No_or_no_constitutive_exon
AGTCCATCATCACTGTCATTGCAGTGTTGCCTTGCTCTCTGGGACTGTAGGT	30191775	30191913	30191963	30191911	-1	7	MGP_C57BL6NJ_G0032458.1	30167423	30209478	Wdr62	4526	912	210308	No_or_no_constitutive_exon
CTCCTGGAGAGGAGTCCAGTGCCCATTCTGATGTGACTTGGGTGGGCTAGGG	30384467	30384538	30384588	30384536	-1	7	MGP_C57BL6NJ_G0032470.1	30383475	30394089	Aplp1	4526	912	210308	No_or_no_constitutive_exon
TTGATCTGAGGACAGACTTGGGGACAAGCTCCTGTGTCTTGGGATGCTAGGG	30423198	30423370	30423148	30423200	1	7	MGP_C57BL6NJ_G0032472.1	30410929	30444855	Nphs1	4526	912	210308	No_or_no_constitutive_exon
GGAGTGGGCAGGAAGGGGGCTCTGGAAGCTGACCTCCACTGGCCGGGCAGTG	30452368	30452507	30452318	30452370	1	7	MGP_C57BL6NJ_G0032473.1	30451778	30473355	Prodh2	4526	912	210308	No_or_no_constitutive_exon
CGGCCCATATCTCGGAACTTGCGCCGGCAGCTCTATGGGCGAGGACCCAGGC	30522111	30522117	30522061	30522113	1	7	MGP_C57BL6NJ_G0032479.1	30520619	30525279	U2af1l4	4526	912	210308	No_or_no_constitutive_exon
AGCAGAGGCTGTGGGAGGTCTGACCAATTTCTCTGCATTCTCAGGGACAGCT	35217894	35218026	35218076	35218024	-1	7	MGP_C57BL6NJ_G0032539.1	35214087	35294646	4931406P16Rik	4526	912	210308	No_or_no_constitutive_exon
GCACGGGAGGCGGCGGCGGTGGCAGCGGTGCCGGTGCGGGCAAAGCCAAGAA	36181103	36182785	36181053	36181105	1	7	MGP_C57BL6NJ_G0032546.1	36180149	36182785	Cebpa	4526	912	210308	No_or_no_constitutive_exon
GGGGTTGGTCAGACTTTAAGCAGCATTCACTCTTTGAATTTATGGGACAGGA	45926288	45926542	45926238	45926290	1	7	MGP_C57BL6NJ_G0032611.1	45922751	45929474	Klk14	4526	912	210308	No_or_no_constitutive_exon
TGCAAAAAAAGAGGCTGAAGGTGGGGGGCAGAACCGGAATGGGAAGGCAGGG	47429371	47429482	47429321	47429373	1	7	MGP_C57BL6NJ_G0032670.1	47420573	47437733	Tsks	4526	912	210308	No_or_no_constitutive_exon
AAGCCCACGTCCTGTCTTTCCATGGCCTTTGACTGCCCCGGGGAACCCAGGA	47440457	47440610	47440660	47440608	-1	7	MGP_C57BL6NJ_G0032671.1	47439072	47458929	Cpt1c	4526	912	210308	No_or_no_constitutive_exon
CATCTGGGCCAGCCCTCCCCGTGACTGGCATGCCATTCCTGTGGGTGCAGTG	47463463	47463606	47463656	47463604	-1	7	MGP_C57BL6NJ_G0032672.1	47460836	47472024	None	4526	912	210308	No_or_no_constitutive_exon
GCACTGGCACTGGGACCAGAACTGATTCTGTTCTCTCTGGGGTGGGCCAGGA	47702012	47702063	47702113	47702061	-1	7	MGP_C57BL6NJ_G0032691.1	47692486	47713622	Ccdc155	4526	912	210308	No_or_no_constitutive_exon
TGTCCCCTTAACCCACCCCTTCTCTCCCCCTCTTCCCACTAACGGGTCAGGA	47857775	47857802	47857852	47857800	-1	7	MGP_C57BL6NJ_G0032698.1	47853322	47884821	Ppfia3	4526	912	210308	No_or_no_constitutive_exon
ACTTAAATGGCACCCATTCATTTTGGTTTGTGCCTGCTCTGGGTATGCAGAC	47987669	47989265	47987619	47987671	1	7	MGP_C57BL6NJ_G0032705.1	47961302	47989265	Gys1	4526	912	210308	No_or_no_constitutive_exon
GTCTAACGCTGACATACATTTTCTCTGTTCCCTTCTGCTCTGCTGGGAAGCG	49271249	49271363	49271413	49271361	-1	7	MGP_C57BL6NJ_G0032748.1	49088821	49292633	Sergef	4526	912	210308	No_or_no_constitutive_exon
CTGCTCCTGTTTACTGATCTTTTTCTTTCTCTTTTCCGATGGATGGGAAGCA	52814755	52814842	52814705	52814757	1	7	MGP_C57BL6NJ_G0032784.1	52761650	52843944	Prmt3	4526	912	210308	No_or_no_constitutive_exon
GCCTAGATGTACTTTGTGACATTCTCTATCTCTTTCTTATGGGAATATAGCA	59263303	59263395	59263253	59263305	1	7	MGP_C57BL6NJ_G0032797.1	59215360	59313578	Cyfip1	4526	912	210308	No_or_no_constitutive_exon
CAGGAGGCTGTAGCAGAAGGGTCGCTGTCTAATAATTGGCTGTGGGGCAGTC	70408701	70408847	70408897	70408845	-1	7	MGP_C57BL6NJ_G0032834.1	70357151	70532241	Lrrk1	4526	912	210308	No_or_no_constitutive_exon
TACAAGACATGGAACCTGCGTGCTTTTGGCTGGTACCCCCACTTGGGAAGGC	84186490	84186557	84186607	84186555	-1	7	MGP_C57BL6NJ_G0032868.1	84183601	84201828	Mfge8	4526	912	210308	No_or_no_constitutive_exon
TCTCCCTAATGGAACACTTTTTTTTTTTAAACCCCTGTTGTGGGGAATAGGT	84540713	84540950	84541000	84540948	-1	7	MGP_C57BL6NJ_G0032872.1	84528770	84550124	Polg	4526	912	210308	No_or_no_constitutive_exon
GGTGCCAGAGCAGGAGATGCTGCTGAGCGCGGCTGCGGGCCGTGGGGAAGGG	85046328	85046510	85046278	85046330	1	7	MGP_C57BL6NJ_G0004585.1	85042805	85046510	Gm26646	4526	912	210308	No_or_no_constitutive_exon
TGACGCCAATGTTGTTTGAAGTAAATAATGTGTCCTTGTTTGGGGACCAGCT	85500524	85500671	85500474	85500526	1	7	MGP_C57BL6NJ_G0032893.1	85484261	85506043	Prc1	4526	912	210308	No_or_no_constitutive_exon
TGTCTCGGGGAAAAAAAAAAAGAAAAAAATAATTAATTTTAGGGCTGGAGAG	85487573	85488144	85488194	85488142	-1	7	MGP_C57BL6NJ_G0007372.1	85487573	85489462	6330403N20Rik	4526	912	210308	No_or_no_constitutive_exon
AGCCTGAGGTCCTCTGACTCAGTGGCTCTATGGGGTGGGGGGCAATGCAGGA	85591208	85591346	85591396	85591344	-1	7	MGP_C57BL6NJ_G0032897.1	85585695	85595886	Fes	4526	912	210308	No_or_no_constitutive_exon
GGTGCATGTGGTGGGGGCCCAGCTTTCATTCTCCTGCCCTTGGGGTACAGGC	85590750	85590873	85590923	85590871	-1	7	MGP_C57BL6NJ_G0032897.1	85585695	85595886	Fes	4526	912	210308	No_or_no_constitutive_exon
AGGGCTTGGGTTTTTTTTCACCCTGTCTTTTTTGATTTGGGCTGGGGCAGGT	85982194	85982319	85982369	85982317	-1	7	MGP_C57BL6NJ_G0032901.1	85937835	86068138	Iqgap1	4526	912	210308	No_or_no_constitutive_exon
TCTAATCCAGTGTTATTGCATTATGTAATTGTTCTCCCTGGGAAAAACAGAA	96224111	96224135	96224061	96224113	1	7	MGP_C57BL6NJ_G0032986.1	96155683	96241018	Picalm	4526	912	210308	Yes
TATAATTAATTACATTTAAACTCTGTTGTCTTTTGTCTTATCAAGGGCAGAC	103586630	103586663	103586580	103586632	1	7	MGP_C57BL6NJ_G0033001.1	103502246	103628973	Nars2	4526	912	210308	No_or_no_constitutive_exon
TTTTGAGAACTCTATGTATTTTATTCCCATGTCCTGTGCTGGATGGGTAGTG	104874207	104874371	104874421	104874369	-1	7	MGP_C57BL6NJ_G0033020.1	104858277	104951930	Acer3	4526	912	210308	No_or_no_constitutive_exon
CCCCTCACACCCCGTCTTTCTCCCCCGTTGGTGGTTTTCGGGGTATGCAGGG	105526675	105526889	105526625	105526677	1	7	MGP_C57BL6NJ_G0033026.1	105514070	105535493	Wnt11	4526	912	210308	No_or_no_constitutive_exon
GAGTGGTTATTTGGGGGGCTTGGATTAATGTGTGCTTTCTATGGGGACAGGA	108185292	108185413	108185463	108185411	-1	7	MGP_C57BL6NJ_G0033065.1	108182805	108198356	Atg16l2	4526	912	210308	No_or_no_constitutive_exon
GGAGAACATCGATGAGAGTGCAGTGACAGAGAGCCGCGAGGAGCGGGCAGGC	108247023	108247241	108246973	108247025	1	7	MGP_C57BL6NJ_G0033066.1	108213846	108247559	Stard10	4526	912	210308	No_or_no_constitutive_exon
TAAACAACACAGTAAGAACTTCATCTCAAAAATACTTTCTTGGGGACCAGCA	109060911	109061081	109060861	109060913	1	7	MGP_C57BL6NJ_G0033082.1	109059962	109079160	Xndc1	4526	912	210308	No_or_no_constitutive_exon
TCACAGGGACTGACTGACTGCCTTTTTCTTTTCTTGGCCATGGGGCGCAGCT	113370251	113370347	113370201	113370253	1	7	MGP_C57BL6NJ_G0033253.1	113366327	113372664	Ilk	4526	912	210308	No_or_no_constitutive_exon
AGCATGCTAATCCTATATAACTTATGTCCTCATAATATGGGGAAATTTAGAT	115710026	115710230	115710280	115710228	-1	7	MGP_C57BL6NJ_G0033292.1	115710026	115730143	Ovch2	4526	912	210308	No_or_no_constitutive_exon
AAGGCAGCTCCCGACACTCTTTCTCTTTGGGCTGCTGGTGGTGGGCACAGGT	117649510	117649651	117649701	117649649	-1	7	MGP_C57BL6NJ_G0033337.1	117638787	117739961	St5	4526	912	210308	Yes
GTGGAGCAAACAGAGAGTGATGGTTTGTTGGCTTTATTTTCTGGGATAAGCT	118569940	118570197	118570247	118570195	-1	7	MGP_C57BL6NJ_G0033351.1	118502020	118834845	Sbf2	4526	912	210308	No_or_no_constitutive_exon
GGGCAAGAGGGGTGGTCCTGCAGTCTTTGATAGCTTTCCGGGACACACAGGC	120458454	120458690	120458740	120458688	-1	7	MGP_C57BL6NJ_G0033361.1	120408163	120459329	Dkk3	4526	912	210308	No_or_no_constitutive_exon
CTCTCCCACCCGCCCAACCCTGGCTTCACCGTGGCTCTCTAAAAGGGCAGTT	127143200	127143218	127143268	127143216	-1	7	MGP_C57BL6NJ_G0033391.1	127085131	127148227	Syt17	4526	912	210308	No_or_no_constitutive_exon
CATCCTATACTTTGCTGCTGTTCTCAGAGTGATGCTTTTTTGGGGGCCAGGT	127292532	127292680	127292730	127292678	-1	7	MGP_C57BL6NJ_G0033394.1	127275782	127324333	Tmc7	4526	912	210308	No_or_no_constitutive_exon
AAACTGCATTTTTAGTAAATTTTCTTCCTCTTACTCTGGTGGGTCTAAAGAT	128743923	128744082	128743873	128743925	1	7	MGP_C57BL6NJ_G0033415.1	128728447	128750876	Lyrm1	4526	912	210308	No_or_no_constitutive_exon
CTATATGTACAATAGTTCCCAGCAGGCCTTCTTCTCTTACTGGTGGGCAGAG	135042447	135042584	135042397	135042449	1	7	MGP_C57BL6NJ_G0033465.1	135006511	135180382	D430042O09Rik	4526	912	210308	No_or_no_constitutive_exon
TCCAGCGGCTTCTGGCGCTAGAGCCTGAGCGGCGTGGGCCCGCCAAGGAGGT	135633552	135634053	135633502	135633554	1	7	MGP_C57BL6NJ_G0033468.1	135613690	135636249	Sbk1	4526	912	210308	No_or_no_constitutive_exon
TCTGCCTGCCTGGCTCATGGCCTCTCCTATCTTACTTTTTGGGATATCAGGT	136282679	136282761	136282811	136282759	-1	7	MGP_C57BL6NJ_G0033500.1	136272527	136291530	Taok2	4526	912	210308	No_or_no_constitutive_exon
CCGTCATCCCAGCTCCCAGCTGGCAGGGCCTGGGGTGGAAGGGGGCGAAGGC	136437902	136438000	136438050	136437998	-1	7	MGP_C57BL6NJ_G0033510.1	136436038	136439719	Prrt2	4526	912	210308	No_or_no_constitutive_exon
TGAGTGAACATTTTTCCTTCCCTTTCCCTTTGGTCATCCTGGGGCGACAGAA	136981607	136981679	136981557	136981609	1	7	MGP_C57BL6NJ_G0033533.1	136973549	136988245	None	4526	912	210308	No_or_no_constitutive_exon
TCCTGTGTCTCCTGCCTCATCTAGTTCTCCAGATTCTAGTGGGGCAGGAGGC	137020448	137020621	137020398	137020450	1	7	MGP_C57BL6NJ_G0033534.1	137010851	137062962	Srcap	4526	912	210308	No_or_no_constitutive_exon
GAGGGAAGAGAGACCAGACCCCATGTTCTGAAAGGAGATGGGGGCTGGAGAC	137118367	137118965	137119015	137118963	-1	7	MGP_C57BL6NJ_G0033540.1	137113414	137122181	Zfp629	4526	912	210308	No_or_no_constitutive_exon
AGGCCTAGGAGAACTTCCATTCTCACTGGGTTGGTTTTCGCTGGGGACAGGT	137700562	137700713	137700512	137700564	1	7	MGP_C57BL6NJ_G0033566.1	137695219	137723576	None	4526	912	210308	No_or_no_constitutive_exon
CAGCCGTGCCCAGCTGGGCTTGCACTAATACATTACATTTGGGTCAGAAGCC	149364301	149364430	149364251	149364303	1	7	MGP_C57BL6NJ_G0033639.1	149279561	149404610	Jakmip3	4526	912	210308	No_or_no_constitutive_exon
TGAAGGCATCAGGTGGACCTGCCCTACAGTAAGCCTCTCTGTGGGACCAGGT	150407392	150407582	150407632	150407580	-1	7	MGP_C57BL6NJ_G0033651.1	150397617	150413053	Adam8	4526	912	210308	No_or_no_constitutive_exon
GTCTAACTCTCCCCATCTGAGTGTGAACCTTATTCTACTTGGGTTGGCAGGG	150516833	150516940	150516783	150516835	1	7	MGP_C57BL6NJ_G0033656.1	150513591	150517360	Prap1	4526	912	210308	No_or_no_constitutive_exon
TTTCCTATAGCATCACTAACCCATTTCCACGCACTGTTCCTGGGAAGTAGCA	151336250	151336370	151336200	151336252	1	7	MGP_C57BL6NJ_G0033690.1	151331367	151338141	Ric8a	4526	912	210308	No_or_no_constitutive_exon
AACCTGATCAAGACCCCTAGACTCTATCAATAATATCACCAGCTGGGTAGCT	151533871	151533906	151533821	151533873	1	7	MGP_C57BL6NJ_G0033701.1	151533428	151533906	Gm17387	4526	912	210308	No_or_no_constitutive_exon
CCTGTACACCACTAATTCTACTTTGGGCGTGGGGGTGGGGGTGGGGTCAGCG	151811183	151811288	151811338	151811286	-1	7	MGP_C57BL6NJ_G0033715.1	151810896	151811699	Sct	4526	912	210308	Yes
GGGAGGTTGGGTGCAGGTAGAGCGAGTAGCTGGGGTGGTGAGCCAGGGAGGC	153180057	153180150	153180200	153180148	-1	7	MGP_C57BL6NJ_G0007440.1	153178757	153184004	None	4526	912	210308	No_or_no_constitutive_exon
CCACCTTGCCCCCAGGAGGTCTGGAGCTCTACAGACCTCCTGGGGGCAAGGT	153262363	153263219	153263269	153263217	-1	7	MGP_C57BL6NJ_G0033755.1	153262360	153282637	Igf2	4526	912	210308	No_or_no_constitutive_exon
AACCTCCCTGGCAGTGGCACAACTGGAGCTGGGTGGAGGCCCGGGAGCAGGT	153297932	153298042	153298092	153298040	-1	7	MGP_C57BL6NJ_G0033756.1	153297875	153318736	Ins2	4526	912	210308	No_or_no_constitutive_exon
TTTGCTCGTGCTGTGTTGACTTTATATTCCCTTGCTGTGGGTGGATATAGTG	155299472	155299686	155299736	155299684	-1	7	MGP_C57BL6NJ_G0033781.1	155249327	155332968	Ppfia1	4526	912	210308	No_or_no_constitutive_exon
CTGTGAACACATTGTGTTTTGTTTTCTTTTGTTGATTGATTGGGATACAGAG	10860051	10860210	10860001	10860053	1	8	MGP_C57BL6NJ_G0033866.1	10850177	10869696	Lamp1	4526	912	210308	No_or_no_constitutive_exon
TTGGCTACTGTGTGAGTTGCTGACCTTTGTACACTTTGTGTGGGATACAGAA	21854391	21854490	21854341	21854393	1	8	MGP_C57BL6NJ_G0033953.1	21728651	21911286	Ank1	4526	912	210308	No_or_no_constitutive_exon
CTTCCCCCACCCCACCTCACCTCACCCCGCTCTCTGGTTTGCATGGGAAGCC	24583469	24583580	24583419	24583471	1	8	MGP_C57BL6NJ_G0033973.1	24525859	24588986	Fgfr1	4526	912	210308	No_or_no_constitutive_exon
CAGTTAAACTTGCGGTCCTCTGATTTTCACATCTCCTTTCATTGGGACAGGT	24860835	24861029	24861079	24861027	-1	8	MGP_C57BL6NJ_G0033982.1	24854659	24882099	Ash2l	4526	912	210308	No_or_no_constitutive_exon
CCACAAGGAGCTTAGTTGGAGGGCACCCCCTCTGGAAGAAGGGGAAGCAGCT	26284098	26284126	26284048	26284100	1	8	MGP_C57BL6NJ_G0033993.1	26248902	26289597	Adgra2	4526	912	210308	No_or_no_constitutive_exon
CTCAGAAGAAGGTGTCACACCTTTAATCCTAGGAAGGCAGAGGGAGGCAGAT	33812738	33813137	33812688	33812740	1	8	MGP_C57BL6NJ_G0007463.1	33811623	33813137	Gm26768	4526	912	210308	No_or_no_constitutive_exon
TTTTGGGCCAATTCGATTAAAGACACCAACCAATATTTATTTGGGGATAGGT	41255271	41255477	41255221	41255273	1	8	MGP_C57BL6NJ_G0034051.1	41202745	41265100	Slc7a2	4526	912	210308	No_or_no_constitutive_exon
TCTCGGAGGGGTGTGCTCAGACAGTGGCCGCGGAAGCTCCTGGGTGGCAGCG	59223577	59223648	59223698	59223646	-1	8	MGP_C57BL6NJ_G0004673.1	59223577	59226824	Gm28063	4526	912	210308	No_or_no_constitutive_exon
CCGGGACAATCGGATCCTCTCTTCTCGGGTAATCTCGAACCGGCAGGGAGAC	60943224	60943557	60943174	60943226	1	8	MGP_C57BL6NJ_G0034122.1	60942115	60944658	BC030500	4526	912	210308	No_or_no_constitutive_exon
ATGGTTATTATTGGAGGCATTTACATTTTTCCTTTTCTCCCTGGGAACAGTC	67264250	67264357	67264407	67264355	-1	8	MGP_C57BL6NJ_G0034139.1	67174475	67291012	Klhl2	4526	912	210308	No_or_no_constitutive_exon
TTCGTGGACTGGGTGGAACCGAAACTCCTGGTGGTTTGGGGAGAGGGCAGAG	72785451	72785464	72785514	72785462	-1	8	MGP_C57BL6NJ_G0034177.1	72784832	72799818	Yjefn3	4526	912	210308	No_or_no_constitutive_exon
GAAGGGTTCCCGACCTCTCTGGCTAGCTCTGGCTTTCTCCTACGGGGCAGGT	72983312	72983414	72983262	72983314	1	8	MGP_C57BL6NJ_G0034183.1	72978355	72985498	Tm6sf2	4526	912	210308	No_or_no_constitutive_exon
TTCCCGACCTCTCTGGCTAGCTCTGGCTTTCTCCTACGGGGCAGGTACAGGA	72983318	72983414	72983268	72983320	1	8	MGP_C57BL6NJ_G0034183.1	72978355	72985498	Tm6sf2	4526	912	210308	No_or_no_constitutive_exon
CTCTGCCTCACTGCCTAGTGGCACTGACCTTGGCATTTTTTGGGCAGAAGAG	74366751	74366844	74366894	74366842	-1	8	MGP_C57BL6NJ_G0034234.1	74358614	74399661	Haus8	4526	912	210308	No_or_no_constitutive_exon
TTCCAGGACATACATGGAAACTGGGGCCTTGTGGGGACCCTGGGGATCAGGG	74506446	74506745	74506795	74506743	-1	8	MGP_C57BL6NJ_G0034238.1	74506446	74514284	Nr2f6	4526	912	210308	No_or_no_constitutive_exon
TACTGGTTCTCTGGATGATGTGTAATGTCAACTCTTGTTTTGGGGTGCAGAC	83761396	83761545	83761595	83761543	-1	8	MGP_C57BL6NJ_G0034312.1	83752516	83853517	Hhip	4526	912	210308	Yes
GGTCCACAGCTGGGCCGCCTGGCACTAGTATAACGGAGGTACTGGGGCAGTT	88128065	88128392	88128442	88128390	-1	8	MGP_C57BL6NJ_G0034343.1	88126843	88128793	2210011C24Rik	4526	912	210308	No_or_no_constitutive_exon
TTCCTTCTTTCTGTTTTTTCTGTGTGCGCCATCCTGTGGGGCTGGGACAGAG	88824033	88824069	88823983	88824035	1	8	MGP_C57BL6NJ_G0034359.1	88553425	88830941	Cacna1a	4526	912	210308	No_or_no_constitutive_exon
CCTGTCAGAGGCCCCGCCACGTACCGTCCCGGGGCCACTCGGGGTTGCAGGT	89291146	89291252	89291096	89291148	1	8	MGP_C57BL6NJ_G0034385.1	89272468	89294042	Tnpo2	4526	912	210308	No_or_no_constitutive_exon
GTGTGTGTCTCTCTCTGTCTTGCTCTCTCCCCTCCCCGCCGGGGCTGCAGAA	98838832	98838986	98838782	98838834	1	8	MGP_C57BL6NJ_G0034445.1	98680759	98844837	Gnao1	4526	912	210308	No_or_no_constitutive_exon
AAGCCTGTAAAGGGTGCAGTGGGCGACTTTCCACTCTTCTTGGGTGACAGAT	100028531	100028690	100028481	100028533	1	8	MGP_C57BL6NJ_G0034474.1	100022256	100046003	Drc7	4526	912	210308	No_or_no_constitutive_exon
GCAAGCCAAATGAGTGACAAGAATCTATTTCTACTTTTGGGGGGGGTCAGGA	111340212	111340363	111340162	111340214	1	8	MGP_C57BL6NJ_G0034520.1	111184739	111340363	None	4526	912	210308	No_or_no_constitutive_exon
TTGGTTATGAGGTTTTGATGTTGAAGGCAGCACTCTTCTCTGTGGGACAGAC	111617480	111617631	111617681	111617629	-1	8	MGP_C57BL6NJ_G0034538.1	111602046	111636426	Kctd19	4526	912	210308	No_or_no_constitutive_exon
TGCCAAGAAAATGTTCAGATTGAGGGGGAGGGGGAGGGGGAACGCCAAAGAG	112282912	112282964	112283014	112282962	-1	8	MGP_C57BL6NJ_G0034566.1	112281413	112292835	Dpep2	4526	912	210308	No_or_no_constitutive_exon
TAACCTGTCTGGGGGGATGGGGTGGGCTTCCCTGTTTAATGGGGGAGCAGGC	116096434	116096572	116096384	116096436	1	8	MGP_C57BL6NJ_G0034598.1	116052548	116107014	Pmfbp1	4526	912	210308	No_or_no_constitutive_exon
TTACTCTCTCGCCCGCACACTACAACACACATGCCCATGACAGCAGGGAGGT	117569814	117569876	117569764	117569816	1	8	MGP_C57BL6NJ_G0034622.1	117531632	117569887	Cog4	4526	912	210308	No_or_no_constitutive_exon
GAAAGATTATTTCTCCCAATGTGATTGTTGCCTTCTCTTTTTGGGATAAGGT	126989372	126989483	126989533	126989481	-1	8	MGP_C57BL6NJ_G0034678.1	126952826	127006099	Mbtps1	4526	912	210308	Yes
GTGAGCCGGGGCAACCAGAATCTACCCCCAGTCCTTAATCAGGGGCTCAGAT	127049513	127049630	127049680	127049628	-1	8	MGP_C57BL6NJ_G0034681.1	127046172	127054480	Taf1c	4526	912	210308	No_or_no_constitutive_exon
GCCCCGGTTTACTTTCATTGATGTTTTTCAACTTTCTTTTGGGAACCCAGGG	127433292	127433518	127433242	127433294	1	8	MGP_C57BL6NJ_G0034689.1	127388844	127438451	Usp10	4526	912	210308	No_or_no_constitutive_exon
CCTGCCTGACTGAGCAACCTCGTTCTCATTTTTCCTTTTGGGATGGGAAGAT	129501963	129502394	129502444	129502392	-1	8	MGP_C57BL6NJ_G0034710.1	129501963	129529621	Klhdc4	4526	912	210308	No_or_no_constitutive_exon
GGGCTCTGTAACGTTAGTTACAAATCCAGCTTTGAGGATTGGGCATGAAGTC	130710507	130710712	130710762	130710710	-1	8	MGP_C57BL6NJ_G0034732.1	130691848	130789904	None	4526	912	210308	No_or_no_constitutive_exon
GACCGACCGTCTCTTCTTCTCATTGCCGCCGTTCTTTTCTGGGCTGGCAGGT	132296241	132296329	132296191	132296243	1	8	MGP_C57BL6NJ_G0034762.1	132193793	132311714	Galnt2	4526	912	210308	No_or_no_constitutive_exon
AGACTCACAGCACTAAGCCATCTTTCTGTGTCCCTCCCATGTGGGAGTAGAT	13464248	13464459	13464509	13464457	-1	9	MGP_C57BL6NJ_G0034864.1	13336682	13824698	Fat3	4526	912	210308	Yes
ATCCTTCCTGTCTTTTCCTCACTTCTCCCCATTGTTTTCTGGGAGCCCAGAA	18779191	18779296	18779346	18779294	-1	9	MGP_C57BL6NJ_G0034921.1	18777427	18781677	Eif3g	4526	912	210308	No_or_no_constitutive_exon
GCTCAGGGCTAGTAACGCACCAGTGCTGAAGTCTGTTCCGTGGGGTGCAGCT	19226611	19226708	19226758	19226706	-1	9	MGP_C57BL6NJ_G0034937.1	19216815	19232322	Kri1	4526	912	210308	No_or_no_constitutive_exon
TTTCCTGACCACCCCACTTTCCACCCCCTGCTGGTTCCCGGGGGGCCCAGGT	19310266	19310438	19310216	19310268	1	9	MGP_C57BL6NJ_G0034940.1	19271907	19312298	Slc44a2	4526	912	210308	No_or_no_constitutive_exon
TGTTTTGTTTTTGTTTTTTAAATTTCTTTTCTTTTCTTCCATGGGCAAAGAA	19527208	19527865	19527158	19527210	1	9	MGP_C57BL6NJ_G0034945.1	19500920	19527865	AB124611	4526	912	210308	No_or_no_constitutive_exon
CTACATAGACCCTGCCTCAAAGACAAAAACAAACTAGGGAGCTGGAGGAGAG	19988630	19988767	19988580	19988632	1	9	MGP_C57BL6NJ_G0034959.1	19984745	19988767	Swsap1	4526	912	210308	No_or_no_constitutive_exon
GGTGTGGGGTCAGTGATGCCCATGAATAACTGAACCTTTGGGGGTTGCAGAA	20007686	20007773	20007823	20007771	-1	9	MGP_C57BL6NJ_G0034961.1	20002023	20019864	Rgl3	4526	912	210308	No_or_no_constitutive_exon
ACGGGGTTTGTAGCTGTGGCCAACCCAGCTTGGTGTGGGGAGTGGAGCAGGT	36533706	36533834	36533884	36533832	-1	9	MGP_C57BL6NJ_G0035056.1	36520473	36552126	Robo3	4526	912	210308	No_or_no_constitutive_exon
AATACCCTCTTTTGCTTGTTACTCATGCTCTGTTACCATGGGGATGCCAGCT	39759020	39759116	39759166	39759114	-1	9	MGP_C57BL6NJ_G0035161.1	39735104	39980322	Gramd1b	4526	912	210308	No_or_no_constitutive_exon
AGATATCCTCTCCTTGTTTCTGACGTCTTGCTTTGGTGGGGGGTTAACAGCT	41631474	41631560	41631610	41631558	-1	9	MGP_C57BL6NJ_G0035169.1	41552535	41717185	Sorl1	4526	912	210308	No_or_no_constitutive_exon
CCCCCACATGGGCCTCCCTGACCTAGTCTCTTCTGCTTTCTTGGGGGCAGGT	44757416	44757721	44757771	44757719	-1	9	MGP_C57BL6NJ_G0035216.1	44736999	44780476	Ube4a	4526	912	210308	No_or_no_constitutive_exon
CCGGGTACCTCTGCTTTCTCTAGTGTTAGAATTCTTTCCCCTAGGGACAGAA	45099190	45099305	45099355	45099303	-1	9	MGP_C57BL6NJ_G0035228.1	45083482	45101240	Il10ra	4526	912	210308	No_or_no_constitutive_exon
CTGTCTCTTGGCTTTTCTTTCCGTCTGTGTTCCATCCATGGGAAATGCAGAT	49742619	49742634	49742684	49742632	-1	9	MGP_C57BL6NJ_G0035267.1	49700288	50012557	Ncam1	4526	912	210308	No_or_no_constitutive_exon
ACGGTTAAGTGTTATATAGTAATTGTATTTATGTGTCTTCTGGGCAACAGGT	51309824	51309941	51309991	51309939	-1	9	MGP_C57BL6NJ_G0035287.1	51185030	51320398	Sik2	4526	912	210308	Yes
AGAGAGAGAGAGGTTCCTCTGCTCCTGATATGATTTTCTTGGGCATGTAGGG	55184951	55185072	55185122	55185070	-1	9	MGP_C57BL6NJ_G0035319.1	55162346	55222829	Acsbg1	4526	912	210308	No_or_no_constitutive_exon
AGCCTCTTTTCACATTTGTATGCCCCTCCCCCCTCTTGTCTGGGGTCAAGGA	58991850	58991979	58991800	58991852	1	9	MGP_C57BL6NJ_G0035376.1	58909683	59013010	Stra6	4526	912	210308	No_or_no_constitutive_exon
TCTTTTCACATTTGTATGCCCCTCCCCCCTCTTGTCTGGGGTCAAGGAAGAA	58991854	58991979	58991804	58991856	1	9	MGP_C57BL6NJ_G0035376.1	58909683	59013010	Stra6	4526	912	210308	No_or_no_constitutive_exon
TGGCTCTGCTGGTCTTGTCAGTAGCTTTTTTCCCCTTCATGTGGGCACAGAT	60278505	60278707	60278757	60278705	-1	9	MGP_C57BL6NJ_G0035390.1	60277083	60314491	Bbs4	4526	912	210308	No_or_no_constitutive_exon
ATCTCTATTTCTGCTCTGTTTTTTTATCCCACCCCCACCCTGGGCAGCAGCT	60633193	60633303	60633143	60633195	1	9	MGP_C57BL6NJ_G0035395.1	60597766	60643270	Parp6	4526	912	210308	No_or_no_constitutive_exon
TTTTATGGATTATTTTATAATGTGGGACTCCGTCTGGGAAGGAAGATGAGGG	62525313	62525543	62525263	62525315	1	9	MGP_C57BL6NJ_G0035406.1	62479480	62525621	Tle3	4526	912	210308	No_or_no_constitutive_exon
CTCACAACTTCCAGAGGGACTTTCTATCCCGTTTTTTTTTCTGAGGGAAGGG	64136274	64136522	64136224	64136276	1	9	MGP_C57BL6NJ_G0035416.1	64126938	64141374	Cln6	4526	912	210308	No_or_no_constitutive_exon
CTCAGTGCGCTGGCACTGATCCACCTCTGTTGTGTCTCTCTTGGGGACAGTT	64997652	64997784	64997834	64997782	-1	9	MGP_C57BL6NJ_G0035424.1	64976950	65091751	Smad3	4526	912	210308	No_or_no_constitutive_exon
CTCTCCTCCTTCCCTTTCCCCTTCTTATCCTTTCCTGGGGGGAGTGATAGAG	65392582	65392738	65392788	65392736	-1	9	MGP_C57BL6NJ_G0016135.1	65392582	65396786	1700055C04Rik	4526	912	210308	No_or_no_constitutive_exon
AGGTGTCTTACCATGCTTTGCGTTTTGGTTCCTGCTGCCGTGGGATGCAGGT	69635589	69635652	69635539	69635591	1	9	MGP_C57BL6NJ_G0035481.1	69609806	69771678	Vps13c	4526	912	210308	Yes
TACACTTATTAAAGTTTAATACTAACTTTTTCTCTTTTTGGGGGGATCAGGG	69754916	69754992	69754866	69754918	1	9	MGP_C57BL6NJ_G0035481.1	69609806	69771678	Vps13c	4526	912	210308	Yes
TGCTAATGGTCCTCTTCCCCACTACACAAGGGTGGGGGGGGGGAAGAGAGGG	74503714	74503839	74503889	74503837	-1	9	MGP_C57BL6NJ_G0004760.1	74503714	74504415	Gm27231	4526	912	210308	No_or_no_constitutive_exon
GGAAGATGTACGGTCACCACGGCAACCGCATCGCCCCGGGGTTGGTAAAGAT	74556390	74556417	74556467	74556415	-1	9	MGP_C57BL6NJ_G0035507.1	74512953	74556677	Tex9	4526	912	210308	No_or_no_constitutive_exon
TTTTTTCCTTGTCATAACCTTGGCTTTCTTGGTCTGTGGTTGTAGGGAAGCC	82321584	82321651	82321701	82321649	-1	9	MGP_C57BL6NJ_G0035566.1	82312169	82438687	Col12a1	4526	912	210308	No_or_no_constitutive_exon
GCTAATGTAAAAATACCAAAGTCTTTTCTTTTGTTCTTTTGGGACATAAGGT	82863230	82863618	82863180	82863232	1	9	MGP_C57BL6NJ_G0035570.1	82811082	82895408	Senp6	4526	912	210308	No_or_no_constitutive_exon
TGTATATGAAGCTCAATATGTAGTTGCGTTTCCCTCTTTTGGGTTGGCAGAT	89907309	89907375	89907259	89907311	1	9	MGP_C57BL6NJ_G0004772.1	89903691	89909480	A330041J22Rik	4526	912	210308	No_or_no_constitutive_exon
ATGGGGTGGTGGCCGGCCATGCCTCACAGTCTGTGGTTTTGGGGTGACAGGA	98548996	98550583	98550633	98550581	-1	9	MGP_C57BL6NJ_G0004773.1	98548996	98555612	Gm16262	4526	912	210308	No_or_no_constitutive_exon
TCGTGAGGACGTGCACACAGCAGAGCGATCTGATGCGGGGAAGGCAACAGGA	108739482	108739504	108739432	108739484	1	9	MGP_C57BL6NJ_G0035695.1	108570112	108739504	Nphp3	4526	912	210308	No_or_no_constitutive_exon
GAACTAATACGCAGGCAGTGTCCACCCTCTTTGCTTTTCAGGGACCCAAGTC	111496767	111496869	111496919	111496867	-1	9	MGP_C57BL6NJ_G0035736.1	111496059	111607789	Rad54l2	4526	912	210308	No_or_no_constitutive_exon
TGTGTCCCTAGACCAAGGGAGCCAGCCACTCACATTCTCCATGGGAACAGTT	112195984	112196076	112196126	112196074	-1	9	MGP_C57BL6NJ_G0035743.1	112186446	112197763	Hemk1	4526	912	210308	No_or_no_constitutive_exon
AGCCTGCTGGGTGGCTGGCTTACCCTGTGTGGAATGCCGCCCAGGGGAAGGT	112187072	112187314	112187364	112187312	-1	9	MGP_C57BL6NJ_G0035743.1	112186446	112197763	Hemk1	4526	912	210308	No_or_no_constitutive_exon
TCCCGTTGCACATCTGGTCACCCAATGTACATACATCCCTTCGGGGGCAGGT	112414796	112414905	112414746	112414798	1	9	MGP_C57BL6NJ_G0035749.1	112414294	112418316	Zmynd10	4526	912	210308	No_or_no_constitutive_exon
GGAGTGGGTCGGGCGGGGCCGAGCCGGGCCGTGGGCCGTGTGGGGGCCAGGC	112504840	112504979	112505029	112504977	-1	9	MGP_C57BL6NJ_G0035758.1	112482564	112505108	Gnai2	4526	912	210308	No_or_no_constitutive_exon
TTGCCTTTGTTGTTAATAAAGTTCCTCTCCCTTTGAAACGGGTGTCAGAGGG	112625243	112629946	112629996	112629944	-1	9	MGP_C57BL6NJ_G0035762.1	112620420	112651036	Rbm5	4526	912	210308	No_or_no_constitutive_exon
TATGGCCATGAGGCCATAGTCTGATTGTATTTTTTCTCCTTGGGGGTCAGAG	112961583	112961691	112961741	112961689	-1	9	MGP_C57BL6NJ_G0035776.1	112951363	112992336	Rnf123	4526	912	210308	No_or_no_constitutive_exon
TGGCCATGAGGCCATAGTCTGATTGTATTTTTTCTCCTTGGGGGTCAGAGGA	112961583	112961689	112961739	112961687	-1	9	MGP_C57BL6NJ_G0035776.1	112951363	112992336	Rnf123	4526	912	210308	No_or_no_constitutive_exon
GGGAGATAGCAGCAAATGAAGCTCTCAAAACGCACAGAGAATAAGGGAAGGC	113235070	113235385	113235435	113235383	-1	9	MGP_C57BL6NJ_G0035784.1	113234138	113239306	Tcta	4526	912	210308	No_or_no_constitutive_exon
GCCCGCTGACGGGCGGGGAGCCTGTGAGCCTGGGCTCCCTGCGGGGCAAGGT	113285832	113285970	113285782	113285834	1	9	MGP_C57BL6NJ_G0035786.1	113285314	113286755	Gpx1	4526	912	210308	No_or_no_constitutive_exon
CCGAGATCAACCGAGACAACCCTCTGGGGATGAAAGGGGAGATTGCAGAGGC	113319532	113321852	113319482	113319534	1	9	MGP_C57BL6NJ_G0035787.1	113296985	113346070	Usp4	4526	912	210308	No_or_no_constitutive_exon
GAGTGTGGTGGCATCTGCGGTTAATTCCAGCACTCGGGAGGCAGAAGCAGGT	113343379	113343730	113343329	113343381	1	9	MGP_C57BL6NJ_G0037588.1	113342606	113343730	Gm37963	4526	912	210308	No_or_no_constitutive_exon
CTGGGCTCCCGCCAACTAACTGCCTCACCCTTCTCTGACTGGGACTACAGGA	113474283	113474444	113474233	113474285	1	9	MGP_C57BL6NJ_G0035794.1	113465043	113476771	Usp19	4526	912	210308	No_or_no_constitutive_exon
AAGGGGGGTCTGCGGGAAATGTGGGCAAGGCTGAGCACACGGGAAATGAGGA	113554573	113554704	113554523	113554575	1	9	MGP_C57BL6NJ_G0035799.1	113551934	113554823	Dalrd3	4526	912	210308	No_or_no_constitutive_exon
TCTGTCTCTCTCTGTCTCTTTCTCTCCTCTCCACTCAACCGTGGGGGTAGAT	113856709	113856789	113856659	113856711	1	9	MGP_C57BL6NJ_G0035807.1	113838566	113865199	Celsr3	4526	912	210308	No_or_no_constitutive_exon
GTAGGGGTGTGGGCGGGCCATCCTCTGACGGTCCCGCCCTGCAGGGGAAGAC	113844940	113845160	113844890	113844942	1	9	MGP_C57BL6NJ_G0035807.1	113838566	113865199	Celsr3	4526	912	210308	No_or_no_constitutive_exon
ACTGAGTTTCAGTAAGTAGCAAAGAATTCTCAGGGTACCTGGGGACCCAGTC	113876395	113876591	113876345	113876397	1	9	MGP_C57BL6NJ_G0035808.1	113865505	113877086	Slc26a6	4526	912	210308	No_or_no_constitutive_exon
TATGATTCTGTTTTATTCTTTTGCATGTTTTCTTGGCTGAATGGGAGTAGAG	115764245	115764261	115764195	115764247	1	9	MGP_C57BL6NJ_G0035848.1	115750002	115848053	Setd2	4526	912	210308	No_or_no_constitutive_exon
CAGCACCCCCATTATCTCCTACCTCCTTAAAGTCAGCCAGGGAGCCTAAGGT	116302570	116303918	116303968	116303916	-1	9	MGP_C57BL6NJ_G0035865.1	116300045	116307496	None	4526	912	210308	No_or_no_constitutive_exon
GAGTTGTGTCTTAAACTGTTGGTTCTCACTGGTCTCTCTCGTGGGCAAAGGC	120241664	120241740	120241790	120241738	-1	9	MGP_C57BL6NJ_G0035890.1	120234105	120290575	Cnot10	4526	912	210308	No_or_no_constitutive_exon
ACGGGAGCAAGGGTGGTGGGTAACATAGCGTCTGTGGTGTGGGACAGCAGCA	125198494	125198671	125198444	125198496	1	9	MGP_C57BL6NJ_G0035910.1	125162776	125209612	Dlec1	4526	912	210308	No_or_no_constitutive_exon
TGAACGGGAGCAAGGGTGGTGGGTAACATAGCGTCTGTGGTGTGGGACAGCA	125198491	125198671	125198441	125198493	1	9	MGP_C57BL6NJ_G0035910.1	125162776	125209612	Dlec1	4526	912	210308	No_or_no_constitutive_exon
ACATACACACACACAGAGTCCCTCACGCTGTGCCTATTTTCTGGGGACAGGT	125485814	125485911	125485764	125485816	1	9	MGP_C57BL6NJ_G0035918.1	125459409	125499193	Xylb	4526	912	210308	No_or_no_constitutive_exon
GGGGTGACTGCCAAAGTGCCCCAATGTTTGCTTCTCGTGGATGTGGGCAGAA	126139443	126139668	126139393	126139445	1	9	MGP_C57BL6NJ_G0035926.1	126110529	126140682	Ttc21a	4526	912	210308	No_or_no_constitutive_exon
TGCTCATTGTGCTTTTAGTGTTTATTTTTATCTATGTGTGTTGGGGGTAGGT	126295874	126296129	126295824	126295876	1	9	MGP_C57BL6NJ_G0035931.1	126294905	126311086	Slc25a38	4526	912	210308	No_or_no_constitutive_exon
TTAATGTGCTGTTCTTGTCTTCTGTCCCCCTCTGTCATTGGGCCAAACAGAA	126669386	126669581	126669336	126669388	1	9	MGP_C57BL6NJ_G0035934.1	126496760	126690689	Myrip	4526	912	210308	No_or_no_constitutive_exon
CAGGAAGACCGAGGTCAACAGAGTGTGCCCACCCTGGGGTTGTGGAGAAGGT	130184342	130184454	130184504	130184452	-1	9	MGP_C57BL6NJ_G0035979.1	130146589	130184798	Slc6a20b	4526	912	210308	No_or_no_constitutive_exon
CTGTTCCTCTGTTCTGGACTTGCTCTCACCTGTCGTGGGGGTGGGGCCAGGT	2506731	2506824	2506681	2506733	1	X	MGP_C57BL6NJ_G0036022.1	2493015	2530242	Gripap1	4526	912	210308	No_or_no_constitutive_exon
AGTATAATGGTCCTTTTTTTTCTTTTTTCTTTGTTTTTTTTTGTGGGAAGGA	4761142	4761272	4761092	4761144	1	X	MGP_C57BL6NJ_G0036060.1	4702055	4806464	Sytl5	4526	912	210308	Yes
GCCCCAGTCGAGCTTCCTCAGCACCGAGGGCTTGCGGGTCCTGAGTGGAGGA	8927733	8927802	8927852	8927800	-1	X	MGP_C57BL6NJ_G0036073.1	8588594	8933011	Cask	4526	912	210308	No_or_no_constitutive_exon
GGATGGGGAGGGCTGAGCACTAATATCTTTCTGATTTTGGGGAATGGCAGCA	46003435	46003717	46003767	46003715	-1	X	MGP_C57BL6NJ_G0036202.1	45987267	46006816	None	4526	912	210308	No_or_no_constitutive_exon
TGCTTTTTGTCTCCGTGTTCTTTGTATATGTTTTTGTTCGGTGGGTATAGTA	47711741	47711828	47711878	47711826	-1	X	MGP_C57BL6NJ_G0036211.1	47670341	47971468	Hs6st2	4526	912	210308	No_or_no_constitutive_exon
CTCACTCAAAATGATTTATTTTTCTATTTTTTCCCCCTATGGGACCTGAGAC	58044463	58044539	58044413	58044465	1	X	MGP_C57BL6NJ_G0016173.1	58025499	58093490	C230004F18Rik	4526	912	210308	No_or_no_constitutive_exon
CATGTCACCTACTTTCCCTACCTCTTACCCCACCATGCCTGGGGCTACAGGA	71959123	71959188	71959238	71959186	-1	X	MGP_C57BL6NJ_G0036325.1	71950864	71960857	Irak1	4526	912	210308	No_or_no_constitutive_exon
CTTCTTTCCCCTCTCATCTTTCTTCCTCTGGTACTTGGGATGGAACACAGGC	72099034	72099051	72098984	72099036	1	X	MGP_C57BL6NJ_G0036327.1	72082248	72105243	Opn1mw	4526	912	210308	No_or_no_constitutive_exon
GGTGAAGGGCCCCTTACCTCACTCTCACAGCCTGCCCCTTCTGGGAACAGGT	72197771	72197934	72197984	72197932	-1	X	MGP_C57BL6NJ_G0036330.1	72178216	72206205	Flna	4526	912	210308	No_or_no_constitutive_exon
GGTGATGGGCCCCAAGCTGGTGGCAGTAAGGGGAGGGAAGAAGGGCCCAGAG	72263483	72263852	72263433	72263485	1	X	MGP_C57BL6NJ_G0036335.1	72256939	72264558	Atp6ap1	4526	912	210308	No_or_no_constitutive_exon
CCCCTTCAGCTCTTTGGGTACTTTCTCTAACTCCTTCATTGGGGACAAAGTT	83828663	83829208	83828613	83828665	1	X	MGP_C57BL6NJ_G0015004.1	83828093	83829208	None	4526	912	210308	No_or_no_constitutive_exon
CTTTTCCCTTTATTATACTCTTTTCCCTTCTTCTCTTCATGGGAGAATAGAA	92718104	92718221	92718271	92718219	-1	X	MGP_C57BL6NJ_G0036402.1	92413777	92754936	Pola1	4526	912	210308	No_or_no_constitutive_exon
CTGCTGAAACCATTGTCATTCCTCCCTCTATTTTTCCAATGGGACTACAGAA	95808186	95808337	95808136	95808188	1	X	MGP_C57BL6NJ_G0036424.1	95760919	95878780	Heph	4526	912	210308	No_or_no_constitutive_exon
AGGAGGGCAGGAGACTTGTGATGGAGCCTGATGGTGCTGCTGGGATGCAGGA	100688621	100688766	100688571	100688623	1	X	MGP_C57BL6NJ_G0036454.1	100680913	100705298	Med12	4526	912	210308	No_or_no_constitutive_exon
CTGGACTCGGGCTCAGGGGCTCCTTACTATTGCTGGGTGTGGGGTTACAGGA	154082486	154082643	154082436	154082488	1	X	MGP_C57BL6NJ_G0036674.1	154037615	154086402	Smc1a	4526	912	210308	No_or_no_constitutive_exon
GGGAGGGAGGGTTGCTGCTCTGACGCTGGGCTCCTTGCTTGTGGGTGCAGGG	154250657	154250707	154250607	154250659	1	X	MGP_C57BL6NJ_G0036675.1	154170657	154253611	Iqsec2	4526	912	210308	No_or_no_constitutive_exon
GAAAGAATCAGCTTGTTTACCTATTCTTCCCCCTTTCCTGGGCACGGCAGAT	154304602	154305184	154304552	154304604	1	X	MGP_C57BL6NJ_G0036676.1	154261394	154308121	Kdm5c	4526	912	210308	No_or_no_constitutive_exon
AGTGTAGTGGCTGTGGATTCTTGGTCAAGAACGTTTCTCTGGGTTGGCAGGT	154426197	154426305	154426147	154426199	1	X	MGP_C57BL6NJ_G0016189.1	154408943	154460912	3010001F23Rik	4526	912	210308	No_or_no_constitutive_exon
TGGTCCATACTGTTTCTGCTAAAGTTCTACACCTTTTGTAAATTGGGCAGGA	162047443	162047549	162047393	162047445	1	X	MGP_C57BL6NJ_G0036710.1	162000178	162088730	Map7d2	4526	912	210308	No_or_no_constitutive_exon
CAGGTGGCCAGAGAAGGCAACAGGGGCAGGTAGAGTGGGGCAGGGCTGAGGT	162120887	162121191	162120837	162120889	1	X	MGP_C57BL6NJ_G0036711.1	162120674	162192347	A830080D01Rik	4526	912	210308	No_or_no_constitutive_exon
