# Supplementary material for: Widespread Separation of the Polypyrimidine Tract From 3′ AG by G Tracts in Association With Alternative Exons in Metazoa and Plants
Source: Front Genet. 2019 Jan 14;9:741. doi: 10.3389/fgene.2018.00741 (PMC6339879; doi:10.3389/fgene.2018.00741)
Supplement: DATA FILE S2 — Sequences of REPAG 3′ SS from each species of metazoa, plants and protists. [file Data_Sheet_2.zip › Supplementary data 2/Protists_Release38_plasmodium_falciparum_santa_lucia.txt]

REPA_GGG_Sequence	Exon_Start	Exon_End	Pos_-50	Pos_+2	Strand	Chromosome	GeneID	Gene_Start	Gene_End	Gene_Name	Number_of_REPAs	Number_of_REPAs_has_GGG	Number_of_Intron(Intra_genic_Region)	Upstream_Constitutive_Exon
AGGAAATATGGGAGGTTTAGGAAATATGGGAGGTTTAGGTAATATGGGAGGT	2061382	2061746	2061332	2061384	1	supercont1.50	PFAG_05630	2060267	2061746	None	815	15	8850	No_or_no_constitutive_exon
ATGTTTTATATTTTTTTTTTTTTTTTTTTTTTTTTTAAATTTATAGGGAGAA	314258	314410	314460	314408	-1	supercont1.47	PFAG_04712	313831	316137	None	815	15	8850	No_or_no_constitutive_exon
TCAAAATATATATATTAGAATTTATACTTATAAATATATTAAATGGGTAGGT	572903	572952	572853	572905	1	supercont1.47	PFAG_04781	572465	575305	None	815	15	8850	No_or_no_constitutive_exon
ATACTTTATGGTTTTTTTTTTTTTTTTTTTTTTTTTTTTTGTGTGGGAAGAT	107864	107941	107991	107939	-1	supercont1.46	PFAG_04260	107543	108910	None	815	15	8850	No_or_no_constitutive_exon
AAAGAAAGATAATGTCAATAGACAAGGTGGTGATGGGGATAACAAACAAGGT	1358068	1358715	1358765	1358713	-1	supercont1.46	PFAG_04577	1358068	1360921	None	815	15	8850	No_or_no_constitutive_exon
TATATATAAATTACAATTTACAAAAATATTTAATATATGGGATATAATAGAT	584312	587504	587554	587502	-1	supercont1.16	PFAG_01025	584312	589352	None	815	15	8850	No_or_no_constitutive_exon
ATATTTCTTTTCCGTGACACATAAATATATTTTTTTATTTATTTGGGAAGAT	1192148	1192226	1192098	1192150	1	supercont1.29	PFAG_02557	1191975	1192585	None	815	15	8850	No_or_no_constitutive_exon
TTATTTTATTTTATTTTATTATTTTTTCCTTTTTTTGGGGGGTAATATAGGA	563069	563376	563019	563071	1	supercont1.39	PFAG_03494	560758	563376	None	815	15	8850	No_or_no_constitutive_exon
TATTATTATTTTATTTTTTTATTATTATTTTATTTATTTTTATGGGAAAGCG	920374	922359	920324	920376	1	supercont1.10	PFAG_00546	918126	922359	None	815	15	8850	No_or_no_constitutive_exon
TTTTTTTTTTTTTTTTTTTTTTTTTTATTTTTTTTTTTTTTGGGGCAAAGAT	391920	392205	391870	391922	1	supercont1.19	PFAG_01314	390205	392205	None	815	15	8850	No_or_no_constitutive_exon
TGAATTGTCACTTTTATGGGGGGTTTCTACACATCTGTTGGGAACTGCAGCT	97290	97748	97798	97746	-1	supercont1.12	PFAG_00583	97290	98504	None	815	15	8850	No_or_no_constitutive_exon
ACTGTCGAGAAAAAATGAATAGTGATAACCAAATAAATAAGGGAGAGAAGAA	176545	177398	177448	177396	-1	supercont1.22	PFAG_01578	175734	179806	None	815	15	8850	No_or_no_constitutive_exon
CAATATATAACGGCCCTTCGGATGTGTCACATGGCAGCACTTGGGATAAGCA	123371	124046	123321	123373	1	supercont1.26	PFAG_01907	118958	126611	None	815	15	8850	No_or_no_constitutive_exon
TATATATATTTTTTTTATTTTATTTTATTTTATTTTTATTTTGGGGTAAGGG	118068	118337	118018	118070	1	supercont1.30	PFAG_02596	117848	121315	None	815	15	8850	No_or_no_constitutive_exon
AAAATATAAAAATAATAACCATATGTTTTATAACAATCATAGGGAAAAAGAA	39932	40011	40061	40009	-1	supercont1.14	PFAG_00797	27911	41085	None	815	15	8850	No_or_no_constitutive_exon
