# Supplementary material for: Widespread Separation of the Polypyrimidine Tract From 3′ AG by G Tracts in Association With Alternative Exons in Metazoa and Plants
Source: Front Genet. 2019 Jan 14;9:741. doi: 10.3389/fgene.2018.00741 (PMC6339879; doi:10.3389/fgene.2018.00741)
Supplement: DATA FILE S2 — Sequences of REPAG 3′ SS from each species of metazoa, plants and protists. [file Data_Sheet_2.zip › Supplementary data 2/Metazoa_Release38_belgica_antarctica.txt]

REPA_GGG_Sequence	Exon_Start	Exon_End	Pos_-50	Pos_+2	Strand	Chromosome	GeneID	Gene_Start	Gene_End	Gene_Name	Number_of_REPAs	Number_of_REPAs_has_GGG	Number_of_Intron(Intra_genic_Region)	Upstream_Constitutive_Exon
GTGAAGTTGAAGCTATTAACAAACTGCACGAAAGTCAATGGGATCTAAAGCT	249162	249181	249112	249164	1	JPYR01000003	IU25_00237	247454	251052	None	2261	66	43770	No_constitutive_exon_found_in_species
AATGAGAAGCAATTTTCTCATTAAATTTTAATTTTCAATGGGGAAACTAGGG	155751	156233	155701	155753	1	JPYR01000007	IU25_00386	154882	158330	None	2261	66	43770	No_constitutive_exon_found_in_species
TTGTTTCAATTTCACTCTTCAGACATTGAGCAATCAAAACAAGGGATAAGTA	201995	202736	202786	202734	-1	JPYR01000012	IU25_00650	199429	203082	None	2261	66	43770	No_constitutive_exon_found_in_species
CGAGACCATTCGTCAAGAGCTGAATTTCCTCAAGAATAAAAGGGTCCGAGTC	8444	8596	8394	8446	1	JPYR01000013	IU25_00675	8264	10199	None	2261	66	43770	No_constitutive_exon_found_in_species
TCAAAGTGGCATCAATTTCGTTTTTTAATTTTTGTATTTTGGGAATTTAGAA	154181	154230	154280	154228	-1	JPYR01000014	IU25_00742	153145	155659	None	2261	66	43770	No_constitutive_exon_found_in_species
ATCTAAATCCGTGAATGTGTATTCAAAATCAACAAATTCGCCGGGAACAGCT	280729	280793	280679	280731	1	JPYR01000015	IU25_00827	280161	280793	None	2261	66	43770	No_constitutive_exon_found_in_species
CGCCGATCACATTGTTGAATTGTGAAGTCCACTTTTTGCCGGGAAAGCAGTG	73678	73826	73876	73824	-1	JPYR01000023	IU25_01081	72436	74651	None	2261	66	43770	No_constitutive_exon_found_in_species
AAAAAAGAAGCAAATTCAGTGAAGTCATTAAAATTCACGGGAAATGGAAGAA	99173	99374	99424	99372	-1	JPYR01000024	IU25_01130	95481	101727	None	2261	66	43770	No_constitutive_exon_found_in_species
ATAATGAAGCGGAACATGAAATTAATTGATTTCAATTCGGTGGGGACTAGGA	234802	235101	234752	234804	1	JPYR01000033	IU25_01537	231357	236723	None	2261	66	43770	No_constitutive_exon_found_in_species
ATCACGACTCAGAAGGCATAGCTACAATGGACATAGTGGGGCTGATAAAGAA	96260	96335	96210	96262	1	JPYR01000038	IU25_01746	96236	101178	None	2261	66	43770	No_constitutive_exon_found_in_species
AATTGTTGTTCACGGTTGGAAGGAAAGCATTTCGAAGCCGTGGGTTGAAGAT	94874	95126	95176	95124	-1	JPYR01000047	IU25_02024	93138	102211	None	2261	66	43770	No_constitutive_exon_found_in_species
TTAATTTAATTCATTCGTTTTGGAATGTTTAACTCTTGTGGGGCTTAAAGGA	154172	154517	154122	154174	1	JPYR01000048	IU25_02070	150773	158640	None	2261	66	43770	No_constitutive_exon_found_in_species
AATTAATTAAAACTAATTGCTTTGTTTGTTTCCCGGCGTGGGATCAACAGGA	186612	186763	186813	186761	-1	JPYR01000050	IU25_02175	177972	194560	None	2261	66	43770	No_constitutive_exon_found_in_species
TTATGATTTTCATTTGCTTAATTTTTTATTATTTGTTTTCGGGACATAAGGT	182137	182226	182087	182139	1	JPYR01000057	IU25_02323	180453	189626	None	2261	66	43770	No_constitutive_exon_found_in_species
AAAAACTAAAGAAAGTCCTCCACCACGCGATTCTAAAAAGGGTAAATCAGGA	79267	79552	79217	79269	1	JPYR01000067	IU25_02611	78599	79552	None	2261	66	43770	No_constitutive_exon_found_in_species
CAATCTACGATTTTCGCATAACATTTACCAAGTTAAGAATCGGGATACAGCG	159946	160591	160641	160589	-1	JPYR01000067	IU25_02623	154987	163736	None	2261	66	43770	No_constitutive_exon_found_in_species
GTGAAAAATCTCTTTCGGTCGGAAAAATCAGTGAATTTACGCAATGGGAGCC	142958	143043	143093	143041	-1	JPYR01000068	IU25_02658	142467	143351	None	2261	66	43770	No_constitutive_exon_found_in_species
CATTTACTTGATCGAGAAATACGCAAAAAATGATTCACTCGGGCCAAAAGAC	6536	6792	6486	6538	1	JPYR01000069	IU25_02671	1109	7827	None	2261	66	43770	No_constitutive_exon_found_in_species
ACGAGTGAACTCGTAATTTAATATTTTTGCGATGACTGAAAAGTGGGCAGGA	16879	17150	17200	17148	-1	JPYR01000103	IU25_03517	16421	17376	None	2261	66	43770	No_constitutive_exon_found_in_species
CATCTGCAGCATGAAAGTGTACATCCACATCATCGAGCAGGGTGGAAAAGGA	42388	42879	42338	42390	1	JPYR01000103	IU25_03524	41784	44774	None	2261	66	43770	No_constitutive_exon_found_in_species
TTATGCGGGGGGTGAGTGAAGACGTGAATTGAAATCAATAATCGGGCAAGAG	52840	53101	53151	53099	-1	JPYR01000103	IU25_03527	52840	53149	None	2261	66	43770	No_constitutive_exon_found_in_species
AGTAGTTGCTGATCGCATTCGTTACATAAAAATCTGTCGCAGGGTTATAGGT	132786	132832	132882	132830	-1	JPYR01000111	IU25_03709	132786	139103	None	2261	66	43770	No_constitutive_exon_found_in_species
AAGAGGAACAAGCATCATGAGACAATAAAGAAGTGTTTGGGGGACACCAGGA	110404	110685	110354	110406	1	JPYR01000132	IU25_04211	107519	111676	None	2261	66	43770	No_constitutive_exon_found_in_species
GAGCTCGAAATAAAAGCGCCAAAAAAAACAACAACCGGGAGCGAACGAAGCA	65895	66164	65845	65897	1	JPYR01000142	IU25_04379	65721	66565	None	2261	66	43770	No_constitutive_exon_found_in_species
CAGTTGCAAGCCCCGTTTGTTTACAAATATATAACATTTTTGATCGGGAGAA	76977	77134	77184	77132	-1	JPYR01000165	IU25_04829	76232	77498	None	2261	66	43770	No_constitutive_exon_found_in_species
ATCACAAAAAAAAATTATTGATTTTCGTTTAATTTTCGTTTTTGGGGAAGGT	73693	74101	73643	73695	1	JPYR01000166	IU25_04848	72702	79913	None	2261	66	43770	No_constitutive_exon_found_in_species
GTGCTCGTAATTCTTGGGATGAACCACACACTCCAAACTGGGAAGACAAGTC	3335	4101	4151	4099	-1	JPYR01000185	IU25_05190	1688	6325	None	2261	66	43770	No_constitutive_exon_found_in_species
AGAGCTTCACAAAATGCTTGCACCAAATATTCACTGTTTACGGGCGAAAGCA	74199	74389	74439	74387	-1	JPYR01000194	IU25_05352	74199	75382	None	2261	66	43770	No_constitutive_exon_found_in_species
CACGGCCAATGAAAAATGCCGATGGTACACTCAACTTGATGACTTGGGAGTG	41959	42015	41909	41961	1	JPYR01000196	IU25_05384	41924	42426	None	2261	66	43770	No_constitutive_exon_found_in_species
CTTTCATATGCACTAACATTGCTGTAATTACTAACTTTTGGGCGACGCAGCT	3418	3520	3368	3420	1	JPYR01000198	IU25_05422	1188	5435	None	2261	66	43770	No_constitutive_exon_found_in_species
TGACTTCTATTCCGTTTCTTTCCAAACACCTACACACTTGGGACATGCAGGG	107674	108120	108170	108118	-1	JPYR01000198	IU25_05440	106117	117341	None	2261	66	43770	No_constitutive_exon_found_in_species
TTTGCCAAAAATGTTATTCATAAAATGATTTGTCGTGAAGGGAAAATTAGTG	69303	69481	69531	69479	-1	JPYR01000202	IU25_05514	68420	70822	None	2261	66	43770	No_constitutive_exon_found_in_species
GAAAATTATTCTCGGAATACCTTTTCATGGAAGAGTTTTTGGGTCAGTAGGT	31149	31447	31497	31445	-1	JPYR01000203	IU25_05536	27157	45612	None	2261	66	43770	No_constitutive_exon_found_in_species
ATTGGAGTTTTAATAGTTTTCTCTTCTTTTGCTATTTTTTTGGGAAAAAGTT	81441	81644	81694	81642	-1	JPYR01000203	IU25_05545	81205	83674	None	2261	66	43770	No_constitutive_exon_found_in_species
GCACTGCAGATGCAACTCCAATGGCACACGTCTTGCTGGGATGGATCAAGAG	94464	94556	94414	94466	1	JPYR01000214	IU25_05710	92544	110018	None	2261	66	43770	No_constitutive_exon_found_in_species
TTATGCAGCAAAACTTTAATTTGCACATTGTTGTATCTCGTTTGGGAAAGGT	4055	4524	4574	4522	-1	JPYR01000217	IU25_05757	3742	7991	None	2261	66	43770	No_constitutive_exon_found_in_species
GACGTGAAAGAAAATTTCCTGTTGATTCTCGCTGGGTGTCGGGCAATAAGAA	47947	48402	48452	48400	-1	JPYR01000224	IU25_05871	46630	49850	None	2261	66	43770	No_constitutive_exon_found_in_species
ACCAGGGCGGCCAGCACATTGTGTGCAGGAACACTTGGGTGAACGGGAAGTG	25666	25891	25941	25889	-1	JPYR01000251	IU25_06256	25666	27465	None	2261	66	43770	No_constitutive_exon_found_in_species
CGAGTTAAACTTTTTTAAATTGGAAAAATTTATTTTATTTGAGGGAAAAGTT	2495	2684	2734	2682	-1	JPYR01000269	IU25_06544	1311	4869	None	2261	66	43770	No_constitutive_exon_found_in_species
TGCTTCGAAGAAATCAGAAAACAGAATTTACTAAAATGGGAAAAGTGAAGAA	16112	16549	16062	16114	1	JPYR01000312	IU25_07092	16097	18574	None	2261	66	43770	No_constitutive_exon_found_in_species
CCGGCCGTGTCCATGCCGTCAAAACACCGGCTTCTCCCCGGGACAATCAGAA	31578	31842	31528	31580	1	JPYR01000341	IU25_07431	31488	32001	None	2261	66	43770	No_constitutive_exon_found_in_species
AAGGCTGTAATTTGCTTAAAGATGAAAATCACGAATTTGCGCACGGGCAGGA	70284	70890	70234	70286	1	JPYR01000381	IU25_07865	68071	72115	None	2261	66	43770	No_constitutive_exon_found_in_species
AGCCTTTGTTTTTTTTTATTTATTTTGCATTTTGACTTCCACCGGGACAGAT	26141	26301	26351	26299	-1	JPYR01000392	IU25_07986	25365	28194	None	2261	66	43770	No_constitutive_exon_found_in_species
TGAAATAAAATGTACGCAATAATGGAAATTGACCATCTTGGGACTAATAGCG	31434	31489	31384	31436	1	JPYR01000394	IU25_08017	30178	32038	None	2261	66	43770	No_constitutive_exon_found_in_species
TTTTTGTTCGTTCACGATTTGTGTTTTTTCTATCCAACAGGGCTGAAAAGGA	9393	9462	9512	9460	-1	JPYR01000402	IU25_08091	6872	25545	None	2261	66	43770	No_constitutive_exon_found_in_species
TGTAATCGTTGGTACAGCGGATATTCTAAAAATAAAGAAAAAGGGTTAAGGT	60297	60622	60672	60620	-1	JPYR01000423	IU25_08333	58698	65731	None	2261	66	43770	No_constitutive_exon_found_in_species
GTTTCACTGTTTTTATTTTCATGTTTTGAAGTCAACCTCGGGAAAATCAGTG	32065	32456	32015	32067	1	JPYR01000429	IU25_08379	21594	33124	None	2261	66	43770	No_constitutive_exon_found_in_species
CTGTTCGAATTACAACACACGTTTTTCAACACATTGGGTTAGAGACCAAGGA	60606	60779	60829	60777	-1	JPYR01000460	IU25_08681	60606	62524	None	2261	66	43770	No_constitutive_exon_found_in_species
GTTCGGTGAAAACAGAAAACAAACTTGCAAATCATGGGTTGTGCAAGTAGTA	49746	49844	49894	49842	-1	JPYR01000493	IU25_08993	44549	50658	None	2261	66	43770	No_constitutive_exon_found_in_species
AAAGTCGTCATGGCGAGGTCAACTGAAAAAACGGAGTCTGGGTTAACAAGAT	53447	53801	53397	53449	1	JPYR01000523	IU25_09244	53141	54279	None	2261	66	43770	No_constitutive_exon_found_in_species
CTTTGGCTGAATTTTCAAAGTCAATACAAGCTTTTTTTGGGATATTGAAGTA	12271	12291	12221	12273	1	JPYR01000580	IU25_09653	3609	12291	None	2261	66	43770	No_constitutive_exon_found_in_species
TTTTGTTGACATCAATCAATTTTGCAATTTAAGTTTATTAATCGGGGAAGTG	28961	29282	28911	28963	1	JPYR01000635	IU25_10009	28241	30958	None	2261	66	43770	No_constitutive_exon_found_in_species
GAATTAAAAAAAGCAACTGAAATTTGCTGACAATAAAAATGCAAGGGTAGCT	24276	24418	24226	24278	1	JPYR01000669	IU25_10216	24264	24880	None	2261	66	43770	No_constitutive_exon_found_in_species
CTGTTCATCATCATTTTCCAGCCCTATGACTATATCTTCAAATGGGTAAGTT	1668	1742	1792	1740	-1	JPYR01000709	IU25_10427	1204	4215	None	2261	66	43770	No_constitutive_exon_found_in_species
CAATATCCTCGAGGTGAGTTAACGAAAATTGATGTGCTGTGGGCCAACAGTT	12155	12278	12328	12276	-1	JPYR01000839	IU25_11088	11903	17857	None	2261	66	43770	No_constitutive_exon_found_in_species
TTTAATTAACTTTTCAATTATATCAATAAACAATCTGATTGGGCATGCAGTG	4413	5435	4363	4415	1	JPYR01000859	IU25_11166	3673	10255	None	2261	66	43770	No_constitutive_exon_found_in_species
TGTCCGTGCACGAAATGTCGGAAACCCGGCTGCTGAGTTGGGAGACACAGCT	16026	17004	15976	16028	1	JPYR01000896	IU25_11321	14537	17004	None	2261	66	43770	No_constitutive_exon_found_in_species
GATCGAATCGTCGCAGTGGGAAAAGCGTCCACAATGGTTTTAGGGTCAAGAA	206	739	789	737	-1	JPYR01000997	IU25_11692	206	1737	None	2261	66	43770	No_constitutive_exon_found_in_species
TCCAAACGTTAAACTTTTCATCACTCACGGTGGGAACTTGGGAACAACAGAG	8486	8938	8436	8488	1	JPYR01001011	IU25_11734	6518	8938	None	2261	66	43770	No_constitutive_exon_found_in_species
CCGCATCGGGAAACTCAATCCTTAGCCTAAACAAAATTGGGATGAGTAAGTC	14408	14699	14358	14410	1	JPYR01001059	IU25_11861	11656	14699	None	2261	66	43770	No_constitutive_exon_found_in_species
AGAACTGCTTCAAATTAAATTTATTTTCAAATTAAACTAAAATGGGCAAGTC	7541	8348	7491	7543	1	JPYR01001101	IU25_11942	6729	9489	None	2261	66	43770	No_constitutive_exon_found_in_species
TTGACGAAGGTTTAAAAACTAACAAATGGCGGGGCCTGAACCTGGGAAAGCA	4614	4742	4792	4740	-1	JPYR01001106	IU25_11958	4362	4942	None	2261	66	43770	No_constitutive_exon_found_in_species
AATGAGAGGCAATTTTCTTATTAAATTTAAATTTTCAATGGGGAAACTAGGC	1073	1194	1023	1075	1	JPYR01001330	IU25_12389	802	1534	None	2261	66	43770	No_constitutive_exon_found_in_species
ACTTTCAAGATCTTTAAATTTATGTAAACTAATTTGATTTCGTGGGGTAGTG	3338	3520	3570	3518	-1	JPYR01001332	IU25_12392	96	4640	None	2261	66	43770	No_constitutive_exon_found_in_species
AATGAGAAGCAATTTTATTATTAAATTTTAATTTTCAATGGGGAAACTAGGG	4925	5480	4875	4927	1	JPYR01001413	IU25_12494	4435	5480	None	2261	66	43770	No_constitutive_exon_found_in_species
AATGAGAGGCAATTTTCTTATTAAATTTAAATTTTCAATGGGGAAACTAGGC	2853	2952	2803	2855	1	JPYR01001694	IU25_12753	2345	2952	None	2261	66	43770	No_constitutive_exon_found_in_species
