# Supplementary material for: Widespread Separation of the Polypyrimidine Tract From 3′ AG by G Tracts in Association With Alternative Exons in Metazoa and Plants
Source: Front Genet. 2019 Jan 14;9:741. doi: 10.3389/fgene.2018.00741 (PMC6339879; doi:10.3389/fgene.2018.00741)
Supplement: DATA FILE S2 — Sequences of REPAG 3′ SS from each species of metazoa, plants and protists. [file Data_Sheet_2.zip › Supplementary data 2/Protists_Release38_phytophthora_parasitica_cj01a1.txt]

REPA_GGG_Sequence	Exon_Start	Exon_End	Pos_-50	Pos_+2	Strand	Chromosome	GeneID	Gene_Start	Gene_End	Gene_Name	Number_of_REPAs	Number_of_REPAs_has_GGG	Number_of_Intron(Intra_genic_Region)	Upstream_Constitutive_Exon
TTGACTATGTGGTTATTTCTGACGATAAGCTACTAACACGGGACATGCAGGT	152390	152898	152948	152896	-1	supercont1.949	F441_04279	151194	154469	None	2723	284	25061	No_or_no_constitutive_exon
AAGCTGCTCGGACCCTGACTTTGATGTTGTTGCGGTGGGCGACTGGGCAGTG	58166	58273	58116	58168	1	supercont1.1332	F441_06712	57307	59510	None	2723	284	25061	No_or_no_constitutive_exon
GAAATTGTGGGACACGATGGAAACTAATTGGCTTTGTTCGTGGGTGGCAGTT	175410	175474	175360	175412	1	supercont1.1332	F441_06767	174924	177413	None	2723	284	25061	No_or_no_constitutive_exon
TTGCGATTATATCCTACCATCAACTTATGTTACATTGATGGGACCAGCAGAT	82582	82663	82713	82661	-1	supercont1.3263	F441_16229	81809	85452	None	2723	284	25061	No_or_no_constitutive_exon
TCTATGAGAATCCAGATCGCTGTCTAACGTTAGAAAATATCCGGGAGTAGGA	17609	17682	17559	17611	1	supercont1.2237	F441_11266	17345	20300	None	2723	284	25061	No_or_no_constitutive_exon
TTTGACGATGACAAGCGCACTAAAATACTGTTATTTGACTGGGAATTCAGAT	46937	47760	46887	46939	1	supercont1.3407	F441_16953	44665	47760	None	2723	284	25061	No_or_no_constitutive_exon
GTGGTGAAAACTGGCATAATGACAACTTTCTGCTGGTTTTTGGGGTACAGAT	84692	84956	85006	84954	-1	supercont1.3407	F441_16969	83277	85668	None	2723	284	25061	No_or_no_constitutive_exon
ACTTTCAGCAACGAGAATATACGTCTTAGTTTGGATGGCTGTGGGATTAGGC	98603	99094	99144	99092	-1	supercont1.1320	F441_06533	98603	101175	None	2723	284	25061	No_or_no_constitutive_exon
AGTGATATAAACGCCATACTGACTTATTGATGCTACGGCTGGGCGTAAAGAT	90639	90828	90589	90641	1	supercont1.1152	F441_05520	89605	92918	None	2723	284	25061	Yes
GTACAATAGCTCTTTTGGTTAACACTTCTACATGACATTTGGGTTGGCAGAC	70129	70236	70286	70234	-1	supercont1.1623	F441_07846	67192	71569	None	2723	284	25061	No_or_no_constitutive_exon
CGATGAAAACGCTCATGGTATTAACGAACTTTGCTCGCTTGGGATTGCAGTC	96031	96133	95981	96033	1	supercont1.1623	F441_07860	94013	97369	None	2723	284	25061	Yes
GTGACAAGAATGCTGCAGGTTATTGACACGGATGACATTTGTGCGGGCAGAT	36064	36182	36014	36066	1	supercont1.1608	F441_07734	35890	36961	None	2723	284	25061	No_or_no_constitutive_exon
ATTTTTATCATAAACACTTCGTCGCAAGTGACCGTTTGGTGCTGGGGTAGGG	99635	99699	99585	99637	1	supercont1.1608	F441_07763	99424	100620	None	2723	284	25061	No_or_no_constitutive_exon
TGCTAGTGGAGGCTGAGAGACATACTGACTTAATTATATGGGGCATACAGAG	75388	75575	75338	75390	1	supercont1.2773	F441_14006	74856	77558	None	2723	284	25061	Yes
TCATAACGCTGAACGTACTCATGGTAAATGTGATGTTATTCACGGGGTAGCC	36124	36273	36074	36126	1	supercont1.4222	F441_21135	34796	36273	None	2723	284	25061	No_or_no_constitutive_exon
AGAAGCAGCTTGATTGAAATGCTGACTGACCGCCGCCTTGAGACGGGCAGAA	36078	36444	36494	36442	-1	supercont1.1999	F441_10108	36078	36780	None	2723	284	25061	No_or_no_constitutive_exon
CACACAATAATTGTATTGGAAATTGCTCGTTCTAACCTGCTGGGTAATAGCT	21902	21978	21852	21904	1	supercont1.1695	F441_08327	21707	22838	None	2723	284	25061	Yes
TCAAACTGTCTAATTGCAGCGGAAAGGTTTAACAAAGGGAACAGTGAGAGGC	65114	66768	66818	66766	-1	supercont1.1695	F441_08348	65114	67667	None	2723	284	25061	No_or_no_constitutive_exon
CAAGTTCCTATTCCGACCAATTTACTAACCTTTCGTATGGGTGGAAACAGGT	63578	64855	64905	64853	-1	supercont1.2660	F441_13412	63578	69318	None	2723	284	25061	No_or_no_constitutive_exon
CACGTTGGTTCACTTGTAACACTAACGATGTTTGTTGCGGGTGGTAACAGAC	18151	18741	18101	18153	1	supercont1.2220	F441_11167	13155	26238	None	2723	284	25061	No_or_no_constitutive_exon
AGCTGTTGGTCGACCTCGGTATGATCCACACAGCGTAGTTTGGTGGGAAGCT	20824	20923	20774	20826	1	supercont1.3781	F441_18966	20102	21510	None	2723	284	25061	No_or_no_constitutive_exon
AGATTATTGTGTGATTTTGGCCAAGACTAATATGTGTTGTGGGAATGCAGTG	48917	48998	48867	48919	1	supercont1.3781	F441_18973	48234	50897	None	2723	284	25061	Yes
GATATACGCATTCGTATCTGTAAATCGGCATTCTAACCTTTAACGGGTAGGA	66362	66491	66541	66489	-1	supercont1.3781	F441_18981	65825	68370	None	2723	284	25061	Yes
AGTATCTTGATAATTGTCATTGATAATGCATTTTTGTATGGGAAATACAGGC	74595	75077	75127	75075	-1	supercont1.3781	F441_18987	74595	75307	None	2723	284	25061	No_or_no_constitutive_exon
TACATAGGTTGAATCCTCCTGATAGTTGTTTATGCGTGGGTGGAACGCAGAG	81577	81626	81527	81579	1	supercont1.1395	F441_07048	80937	85401	None	2723	284	25061	No_or_no_constitutive_exon
TATTCGTCTCATTTCGGAAAATGGCCACCTGCTCAGGTGCGGGACTCAAGCG	3370	3776	3826	3774	-1	supercont1.2286	F441_11645	3370	6081	None	2723	284	25061	No_or_no_constitutive_exon
CACAGGGCATGAACTAACTTAGTGTACTGGGATGTCTATTGGGATATAAGCT	47987	48137	48187	48135	-1	supercont1.2248	F441_11443	47696	48625	None	2723	284	25061	No_or_no_constitutive_exon
TAGCATTGATGCTACTGGATTCGAGAGTAAGCTCTTGAATAAATGGGCAGAT	40896	41031	40846	40898	1	supercont1.3267	F441_16304	40330	41270	None	2723	284	25061	No_or_no_constitutive_exon
TCGTACGAAGACTAATGTCGAATTCGGTTATTTGGATGGGCATGGTGAAGTG	65833	65901	65951	65899	-1	supercont1.3267	F441_16316	64927	66277	None	2723	284	25061	No_or_no_constitutive_exon
ATGCTGCATTATGTGTATGTAGTCAAACTGATGGGTTGGGATGGTGACAGGA	74471	74607	74421	74473	1	supercont1.1948	F441_09669	73826	76162	None	2723	284	25061	Yes
CCCTTGAGTGGTACTCATACTAACACTATTGAGGGTTTGTGGGAGACTAGGA	42842	42948	42792	42844	1	supercont1.2149	F441_10821	41884	44219	None	2723	284	25061	No_or_no_constitutive_exon
CATCGTTTTCTAACAACTTGGTTTTTTGTAATCTGCGTGGGGACCAATAGGA	40072	40438	40022	40074	1	supercont1.3470	F441_17383	39664	41890	None	2723	284	25061	No_or_no_constitutive_exon
CTAGTGTTCGTTGTAATTAAGTATTGATTGTTATCTGTGTTGGGGTGCAGGC	76303	76437	76487	76435	-1	supercont1.211	F441_01037	76050	77086	None	2723	284	25061	No_or_no_constitutive_exon
CTCCAAATTTTCATTTGGTGTGCTAACTTATTGATTGTTGGGCGAACCAGAA	13366	13435	13485	13433	-1	supercont1.201	F441_00923	8551	13962	None	2723	284	25061	No_or_no_constitutive_exon
ACTATCTTTTGACTGTTGTATATGTACTGACTCTAAGCTTGGGCGCACAGAG	34080	34196	34246	34194	-1	supercont1.201	F441_00933	33219	34526	None	2723	284	25061	No_or_no_constitutive_exon
TACGACCGAGGTACTGATGTGAAATAAATCTTATGTTTATCGGTGGGCAGGA	38690	38777	38827	38775	-1	supercont1.201	F441_00936	38087	39756	None	2723	284	25061	Yes
TTAGTTGTTCTGAGCACTTATTTTAACGTTCTGGTATGTCAATTGGGCAGCT	14198	14417	14148	14200	1	supercont1.2117	F441_10582	13204	14865	None	2723	284	25061	No_or_no_constitutive_exon
TATTACCAATTCCGACTAAAGCCCACCGCTATTTGTTCTGTGATGGGCAGAC	31801	31893	31943	31891	-1	supercont1.1733	F441_08629	31415	33360	None	2723	284	25061	No_or_no_constitutive_exon
TAAAGTTGTTATATGTGTGTTTTGGTGCTAATATTTTGTGCTGGGGGTAGAT	62939	63492	62889	62941	1	supercont1.1132	F441_05307	62101	63492	None	2723	284	25061	No_or_no_constitutive_exon
TTAGTGGAAAATGTGAATATCTAACTTGATACACCTTGTTATTGGGACAGAC	63871	63915	63965	63913	-1	supercont1.1132	F441_05308	63194	64272	None	2723	284	25061	No_or_no_constitutive_exon
GTTTCAGCAGGAGGTTCTCATGTGGCATTGCTGACGCAAGACGGGTACAGAA	48351	48518	48301	48353	1	supercont1.1702	F441_08404	45095	50794	None	2723	284	25061	No_or_no_constitutive_exon
CTACTATGACGCTATGAGTAGCTGATTAATTGTGGTTCCTTGATGGGCAGTA	1750	1833	1700	1752	1	supercont1.3215	F441_15903	1335	2454	None	2723	284	25061	No_or_no_constitutive_exon
CATAGTGATACCTTTGTGCAATTTTGAATCAACTACTTGCATGGGTACAGTC	44097	44262	44312	44260	-1	supercont1.188	F441_00858	41985	45848	None	2723	284	25061	No_or_no_constitutive_exon
TGCATTGCTGTTTGCAAAATGATTTCAGTGATTAATTTGCGTGTGGGCAGGT	50635	50803	50853	50801	-1	supercont1.188	F441_00861	48611	52843	None	2723	284	25061	Yes
TTGAGTGCAATGATTGTGGAATGTGTTTAATGCTGATTGTGGGATGTTAGGT	60065	60153	60203	60151	-1	supercont1.188	F441_00867	59354	60362	None	2723	284	25061	No_or_no_constitutive_exon
AAATTATCCGTTATAGTTGCTAATGTACTGTATGGTTCTTCGGCGGGCAGGG	24102	24168	24218	24166	-1	supercont1.3738	F441_18636	23529	25729	None	2723	284	25061	No_or_no_constitutive_exon
GAAGTTAAGACGACTCAGGCTAACTGATGACGTATGGGTCGTGGATACAGGG	34789	34979	35029	34977	-1	supercont1.4411	F441_22184	34789	35221	None	2723	284	25061	No_or_no_constitutive_exon
GTTATATCGATTTCTTTTTTTGCTGTACACTGACCGTATTGGGAGCACAGAT	40698	40989	41039	40987	-1	supercont1.4411	F441_22187	40698	43045	None	2723	284	25061	No_or_no_constitutive_exon
TAGAAGGGTAACCCTAACCAATGATATGATGGTGGTGGATACGTGGGCAGGC	64375	64450	64325	64377	1	supercont1.4411	F441_22198	63874	64450	None	2723	284	25061	No_or_no_constitutive_exon
ACCTCGGTGGACGGACAGTTCGTCTCGAGGCGCCTGACGAACTTGGGAAGGC	64004	64201	63954	64006	1	supercont1.2775	F441_14060	63544	64201	None	2723	284	25061	No_or_no_constitutive_exon
TGGTCCATACACCATGCATTATATTTTGCTGATGCTCTTTGTACGGGTAGAA	27003	27108	26953	27005	1	supercont1.2379	F441_12133	26716	29406	None	2723	284	25061	No_or_no_constitutive_exon
TAGTTATTGGAAATATTCTGAAGTTATTGGGGTTTTGTTGGTACGGGCAGAG	1359	1789	1309	1361	1	supercont1.927	F441_04064	595	1789	None	2723	284	25061	No_or_no_constitutive_exon
GCCACTACTCACTTTTTCTTTTCTAATGTTTTGTGATTTGGGAAAAGCAGAA	3355	3436	3486	3434	-1	supercont1.927	F441_04065	1702	4213	None	2723	284	25061	No_or_no_constitutive_exon
CGTGATCAGTTTAGCTAACGTCGAGATATCGATTGATGTGGCGGGTACAGGC	37843	38368	38418	38366	-1	supercont1.927	F441_04077	37843	39910	None	2723	284	25061	No_or_no_constitutive_exon
TCGTTAAGAAGCTAGGTGGTCAAGTCAACTGGCTGAACCGGGTTGAAAAGTC	8170	8346	8120	8172	1	supercont1.4389	F441_22060	6705	8346	None	2723	284	25061	No_or_no_constitutive_exon
CGGAGTAAGGTGCTTGACTGGTGACGTGTGGCTGAGTGTGGGAATTGCAGGT	28196	28385	28435	28383	-1	supercont1.2727	F441_13696	27885	28993	None	2723	284	25061	No_or_no_constitutive_exon
TATATGTGCACAGCTTGGCTAATAATTGTACTGGGTGTTGATGTGGGTAGAC	57658	58001	58051	57999	-1	supercont1.2500	F441_12815	56696	58770	None	2723	284	25061	No_or_no_constitutive_exon
TGTACCTAATCGACTGACGAAATTTGGTGCATCATGGTGATGCGGGACAGAT	12687	12823	12637	12689	1	supercont1.560	F441_02670	12019	12823	None	2723	284	25061	No_or_no_constitutive_exon
CTGCGGGTGGTGCTGGTGCTGGTGCACCTGGAACTAACGGGACGGATCAGTA	38144	38571	38621	38569	-1	supercont1.1312	F441_06429	38144	40537	None	2723	284	25061	No_or_no_constitutive_exon
TTATACATATGAGCTACCTCTCTTATGTGGTGGTTTGAATGGCTGGGCAGTA	24635	24904	24585	24637	1	supercont1.3779	F441_18934	24139	26897	None	2723	284	25061	No_or_no_constitutive_exon
AAAATGTTATTTATTATCTAATAACGACTAACGAGTCGTATGGGGCGCAGCC	1818	1880	1768	1820	1	supercont1.3245	F441_16081	1334	2821	None	2723	284	25061	No_or_no_constitutive_exon
TGCGTATACACTGACTTACTGGTTGCTATGACATCATCCCAAATTGGGAGGA	58081	58222	58031	58083	1	supercont1.2747	F441_13842	57797	58222	None	2723	284	25061	No_or_no_constitutive_exon
TGTGATTCAGTGCTTTTTGTGCAGTTTAGCTGACATTTTTGGGACTGTAGAT	14347	14721	14771	14719	-1	supercont1.1247	F441_05987	13200	15221	None	2723	284	25061	No_or_no_constitutive_exon
CGGAGGCGGTGGACGTTTGGTGATCGTGTGTGTGTGTGTTGTGGGTTAAGAT	20420	20519	20370	20422	1	supercont1.1257	F441_06070	20297	21115	None	2723	284	25061	Yes
CGATTTACTCACTCTCGAGCGTGTGTTTTGCGTGCGGGGAAATGATACAGCA	15323	16169	16219	16167	-1	supercont1.2191	F441_11016	13728	17496	None	2723	284	25061	Yes
TTATACTTGCATTACAGACTAATAACGAGTTGATGTTGGGGGTGATGTAGGA	9194	9799	9144	9196	1	supercont1.3158	F441_15700	8708	9799	None	2723	284	25061	No_or_no_constitutive_exon
GCGTTCTTTCTTGAATTAAAGTTCTCATGTTAACAGGGTTGACTGAATAGGT	31014	31041	30964	31016	1	supercont1.1083	F441_05128	30908	33474	None	2723	284	25061	No_or_no_constitutive_exon
TGATGATATACGAGGTTATATTTTACTCACTCGTTATGCTTGCAGGGAAGCA	44324	44477	44274	44326	1	supercont1.4263	F441_21373	43872	44477	None	2723	284	25061	No_or_no_constitutive_exon
GTGAAGGTGGTGAGTCAACAACGCTAACTCCAATTTATAATGAAGGGAAGGT	11444	12767	12817	12765	-1	supercont1.3382	F441_16789	11444	12905	None	2723	284	25061	No_or_no_constitutive_exon
CTAGTTGTCCGCAAGAACTGTGTGTTGCTCACGAACGCTTGGGATTGCAGCG	23695	23744	23645	23697	1	supercont1.985	F441_04413	23457	23744	None	2723	284	25061	No_or_no_constitutive_exon
TTAATTGCACGAATCAACTCACATAAGACTTGTCCCTGATGGGGATATAGAC	48564	48666	48716	48664	-1	supercont1.3495	F441_17573	47694	49265	None	2723	284	25061	No_or_no_constitutive_exon
AAACAGAAAGGGAACTAATGATGGTGGCTTAACTTGTGTATATGGGGTAGAT	22744	22951	22694	22746	1	supercont1.3270	F441_16371	22245	26701	None	2723	284	25061	No_or_no_constitutive_exon
TAATATTTTTGTTATCTGGCTACTTTCTTGCTAACTGTTTGGGTTGACAGGT	23014	26701	22964	23016	1	supercont1.3270	F441_16371	22245	26701	None	2723	284	25061	No_or_no_constitutive_exon
CTTCTGGTCTGGAGGCGTCTCACTAATGTATGATTTTCCGTTGGGAACAGGC	12167	12220	12117	12169	1	supercont1.3956	F441_19963	10052	12220	None	2723	284	25061	No_or_no_constitutive_exon
TGCGGCGAGAATAATTATACCTAACGCTCTAAGTATTGCTCGGGAAGCAGCA	14494	14552	14444	14496	1	supercont1.3956	F441_19965	14195	15454	None	2723	284	25061	No_or_no_constitutive_exon
ATGTAGATGGCGAGATATGGTGGTCTGATAGCTCTTTATTGTGTGGGAAGGA	10540	10654	10704	10652	-1	supercont1.1978	F441_09847	6668	11257	None	2723	284	25061	No_or_no_constitutive_exon
CATGCAGTTCCACCACTATAGTATAGTGGCTAAGCATCTTATTGGGGCAGAG	27364	27708	27758	27706	-1	supercont1.1251	F441_06034	27364	29141	None	2723	284	25061	No_or_no_constitutive_exon
GAACATTCATTAAGAATCTTGGCACTCAATCCATGTTTTTGCGGGCATAGGT	47957	48816	48866	48814	-1	supercont1.3266	F441_16293	46605	50711	None	2723	284	25061	Yes
GTATATTGTCAGCTACTTACGTAACTCTCTTTCTTTTTTACGGGATACAGTC	13191	13293	13343	13291	-1	supercont1.548	F441_02613	12529	14111	None	2723	284	25061	Yes
TACGCCGTGATAAATTAAGATGAACACTGCATTACCCGTGGGAATTGTAGAT	32289	32392	32239	32291	1	supercont1.3815	F441_19259	30433	33198	None	2723	284	25061	Yes
CACATTGTATCTTGGTTACTGATGAGTGTTTTGATGTTTGGGGGATGTAGAG	20446	20677	20727	20675	-1	supercont1.3032	F441_15055	20446	21867	None	2723	284	25061	No_or_no_constitutive_exon
GGGCCGGCCTCACTCAACAGAAGAAATACTTACTGAGCGAGGGTTGATAGGG	11760	11769	11819	11767	-1	supercont1.1282	F441_06274	11760	12273	None	2723	284	25061	No_or_no_constitutive_exon
TCTGGTGTTTCTAGTGGTTATAACATGATGAATGTTCAGACAGGGACGAGAG	13007	13064	12957	13009	1	supercont1.2213	F441_11128	12310	14413	None	2723	284	25061	No_or_no_constitutive_exon
TACAAAGATCGAAGACCAGAATGATGATGTACTGACGTGTGTATGGGCAGAC	22588	22919	22969	22917	-1	supercont1.826	F441_03670	22588	23639	None	2723	284	25061	No_or_no_constitutive_exon
CTTATCCATGGCTCCGTTTGTTAGCAAAACACTCTCCGGGGACGATATAGAC	30751	31126	30701	30753	1	supercont1.1683	F441_08298	29284	31126	None	2723	284	25061	No_or_no_constitutive_exon
ATAAAATATGTGATCCAACCGAGTCTCATATTTTATATGTGGGTTGGTAGGG	40390	40457	40507	40455	-1	supercont1.1055	F441_04792	36969	40901	None	2723	284	25061	No_or_no_constitutive_exon
CAGCTCCTCGCTACACGGATCGTGGTGTGCTGACTGTGCGAGGGTAGTAGAT	2258	2453	2503	2451	-1	supercont1.4402	F441_22124	2258	2672	None	2723	284	25061	No_or_no_constitutive_exon
GGAGAACGAAGTAGAACTGATATGTGTATGCTGTGATCTTTGGGTGACAGGA	12937	13013	12887	12939	1	supercont1.1663	F441_08141	12662	13932	None	2723	284	25061	No_or_no_constitutive_exon
AAGAGCGATGTCTAACAATAACTCTATGTATCTGCTATTCGGGAGTGCAGAG	18575	19079	19129	19077	-1	supercont1.2087	F441_10457	18575	19327	None	2723	284	25061	No_or_no_constitutive_exon
AAATGCTGGAATAATTCTAATGATTCTAATGATATTGGTTCTGGGAACAGAT	19413	20879	20929	20877	-1	supercont1.2087	F441_10458	19413	21328	None	2723	284	25061	No_or_no_constitutive_exon
GTGTATAGTTTTGGACTGTGCGCTAGATTTGATATCCTGCATGGGTGTAGAG	20300	20656	20250	20302	1	supercont1.82	F441_00357	19969	20656	None	2723	284	25061	No_or_no_constitutive_exon
ATGGGAATTCTATACACTAGAGCTAACACTCCAATGCTGGGGAACCACAGAT	35636	35724	35586	35638	1	supercont1.3958	F441_20005	35265	37236	None	2723	284	25061	No_or_no_constitutive_exon
ATGTTTTGAAGTTGTCAGAGTTGCTAAGTGTCGGTTATTGGGTGAACTAGGT	10860	10967	10810	10862	1	supercont1.2007	F441_10167	10645	11810	None	2723	284	25061	No_or_no_constitutive_exon
GTGGACTGGCTACTTTCTACTGTACTGATTTGAGTTGCTGAATGGGTCAGGA	46853	46966	46803	46855	1	supercont1.2470	F441_12698	46188	47778	None	2723	284	25061	Yes
GGCAATTTACAGGTACTTATTGATAAATACACTGTTTGCCAATTGGGCAGCG	46530	46633	46683	46631	-1	supercont1.1260	F441_06122	44752	47106	None	2723	284	25061	Yes
TGATGCTGAACTGGAGAGTGGGGCATTGCTAATTGAGGGTAATGTGGCAGGC	46313	46467	46517	46465	-1	supercont1.1260	F441_06122	44752	47106	None	2723	284	25061	Yes
GAGAAAAAGAGTCAAAATGTTGACGGTGCATTGTCTACATTAGGTGGGAGGA	4147	4181	4097	4149	1	supercont1.2320	F441_11851	3710	4957	None	2723	284	25061	No_or_no_constitutive_exon
ATGTTCCTCGTGTTTGGTGAGCGAGTTTTAATGCGTGAGGTGGGCGGCAGGT	15851	15950	15801	15853	1	supercont1.1719	F441_08568	15335	17023	None	2723	284	25061	Yes
AGCCATCAACATCCAGCGCGTGTATCGTGGCCACTTGGGCAAAATCGCAGGG	188	659	138	190	1	supercont1.411	F441_02036	8	659	None	2723	284	25061	No_or_no_constitutive_exon
AAAAACTCTATGATATGTAGAAGTAGCACGTCTAATTCCATGGGATGTAGAC	21534	21639	21484	21536	1	supercont1.1079	F441_05100	20563	22550	None	2723	284	25061	No_or_no_constitutive_exon
TCTGCGCTGCCTAGTTCATGACCACATTATTCTGTTTTGTGGGAGAACAGAC	44642	44746	44796	44744	-1	supercont1.720	F441_03245	44290	45693	None	2723	284	25061	No_or_no_constitutive_exon
GTCTCTCTTGTCCTTGGATTTTATTAACCTTATGTGTATGGGAAATTTAGTG	32964	33089	33139	33087	-1	supercont1.1014	F441_04570	32664	34633	None	2723	284	25061	No_or_no_constitutive_exon
TTTCTAACGGGATTACTCTCACAGTCTGTGGCTATGGGTATTAAACGAAGCA	32405	32615	32665	32613	-1	supercont1.3586	F441_18104	32405	32779	None	2723	284	25061	No_or_no_constitutive_exon
CGCGAAGAAGTGCGTGCTTTTCGAGACGAAAGTTGTGTGATGTGGGAAAGTG	30361	30474	30311	30363	1	supercont1.2637	F441_13306	28679	30474	None	2723	284	25061	No_or_no_constitutive_exon
TACTTTTACTTTGATAAATTCTATTTTGCTGATGGTATCTCGGGATGTAGAC	36227	36520	36570	36518	-1	supercont1.3474	F441_17437	30833	38498	None	2723	284	25061	Yes
TAATTGCCATGTTCGCTTGTGTGGCAAATGCTGAAAGGGGGAAGTTGCAGTA	2539	2649	2489	2541	1	supercont1.918	F441_03981	2274	4217	None	2723	284	25061	No_or_no_constitutive_exon
TGCATTGAATCAATGCAATATTTTACTGACGCTTTCGTCTGTATGGGTAGGT	5908	6555	5858	5910	1	supercont1.918	F441_03983	5624	6555	None	2723	284	25061	No_or_no_constitutive_exon
TGTTCCACAGTTATTCACCGACGGTTTCTTTTTGGTTTTGGGCGAACTAGAG	25103	25158	25053	25105	1	supercont1.918	F441_03997	24475	26042	None	2723	284	25061	No_or_no_constitutive_exon
ATAGATGCAAGCACTTATTTGCTATGTTTTCTTTGCTTTAAACGGGGAAGAT	11047	12416	10997	11049	1	supercont1.176	F441_00778	10177	12416	None	2723	284	25061	No_or_no_constitutive_exon
GGATCAGACAGGTTACTAACATGTATCATATCGGTTATGGGTACAAATAGCT	4497	4689	4447	4499	1	supercont1.262	F441_01296	4031	6416	None	2723	284	25061	No_or_no_constitutive_exon
AAAACAAGTGCTTGAAGTATTTACGTCTAACGCTGTGTTTTGGGTAACAGCA	30429	30548	30598	30546	-1	supercont1.3807	F441_19212	29413	31753	None	2723	284	25061	Yes
GCAGTTGATCCGATGGAGTGTTGGTGATAATTGTCAATTGGGTGTGGCAGGA	15152	15314	15364	15312	-1	supercont1.4136	F441_20680	14547	15621	None	2723	284	25061	No_or_no_constitutive_exon
TCTTGAGTGGATTAACGAAAAATTTGGGTTGCTTGTTTACGGGCGAGCAGTG	19100	19253	19050	19102	1	supercont1.4136	F441_20682	18888	19814	None	2723	284	25061	No_or_no_constitutive_exon
AGGCGTCGGCTCGCCCTGTTGTCAAGCTGAAACTGCAGCTGGGGTTGTAGGA	29971	30049	29921	29973	1	supercont1.3028	F441_15033	28748	30618	None	2723	284	25061	No_or_no_constitutive_exon
TGTTCTGATGTTGAAGTTGCCCTGAATGATGGTCGTTTTGGATCGGGCAGCT	8222	8508	8558	8506	-1	supercont1.1937	F441_09585	8222	9377	None	2723	284	25061	No_or_no_constitutive_exon
GAACAACGGATTGGGTTGTTATACTAATGTGCGGAACTTTGGGTGGAAAGAT	16148	16203	16253	16201	-1	supercont1.1937	F441_09588	14772	16513	None	2723	284	25061	No_or_no_constitutive_exon
ATGTGTGTGTTGCTTCTTTGCTAACAGTTTCCGGGTTAATGCGAGGGCAGCC	35069	35181	35231	35179	-1	supercont1.1937	F441_09599	34168	35867	None	2723	284	25061	No_or_no_constitutive_exon
GCGTTAATATCATACCTGTCATCTGAAGTGCTTCGCCTGGGCGGCAACAGCA	31448	31742	31792	31740	-1	supercont1.3585	F441_18084	31448	32871	None	2723	284	25061	No_or_no_constitutive_exon
GTGTAAAAGTTTTAGTCATTGTCTGATTTTGTGCATTATGGTGGGAATAGGC	33053	33273	33323	33271	-1	supercont1.938	F441_04128	33053	34000	None	2723	284	25061	No_or_no_constitutive_exon
TCATGTGCGAACTGTTTGATTGACGACCTGCATCTGCACGCCAAGGGCAGCG	11097	12099	11047	11099	1	supercont1.2238	F441_11349	10090	12099	None	2723	284	25061	No_or_no_constitutive_exon
GCGAATTATGGTACTTGGGAAGCAGACTCACATTTTGTTTGTGTGGGTAGTA	31855	32012	32062	32010	-1	supercont1.2243	F441_11394	31368	37259	None	2723	284	25061	Yes
AATCGACGGTTTTGCGTGTATGGTTTCTACCCTCTTGGTGGGACCAACAGAG	17743	17811	17861	17809	-1	supercont1.3618	F441_18229	17266	19005	None	2723	284	25061	No_or_no_constitutive_exon
GCGTGTCTTGATCGATTTACAGGTATTAACTATTCGGGCATGAACGACAGAC	10233	10401	10451	10399	-1	supercont1.2822	F441_14366	7869	11495	None	2723	284	25061	No_or_no_constitutive_exon
TGTGGACTCATGTGGTCGTCTGCTCTGTGCTGATGCAATTGGGTGTACAGGA	20501	21597	21647	21595	-1	supercont1.1778	F441_08891	19865	22415	None	2723	284	25061	No_or_no_constitutive_exon
TTCTGAGGATGAATTTTCTTCTCAAAAGAACGCTCGGGAGAGGTGTAAAGAC	13793	14020	14070	14018	-1	supercont1.1432	F441_07174	11397	14320	None	2723	284	25061	No_or_no_constitutive_exon
TTTGCAAGTGTGACCTGATGTATGGTGTGTATTGTGCTATGACAGGGAAGGC	34182	34377	34132	34184	1	supercont1.2391	F441_12249	33801	35834	None	2723	284	25061	No_or_no_constitutive_exon
ACGATATCATACGGACATCCTACGCCTAATGCGACCGTTCTGGGTGGCAGAC	24457	24568	24407	24459	1	supercont1.2400	F441_12373	24350	25261	None	2723	284	25061	No_or_no_constitutive_exon
ACGGTTAACTGTTTGTTAACAAACTGACCATGTTTAATAGAAATCGGGAGAT	15595	15610	15660	15608	-1	supercont1.2436	F441_12516	15595	17192	None	2723	284	25061	No_or_no_constitutive_exon
TGCGAGCAGATGGGACTGACTTTTTAGCGGTATTTTTTTGTGGGTTGAAGAT	5818	5898	5768	5820	1	supercont1.3784	F441_19062	5449	6888	None	2723	284	25061	Yes
AGATTTATTATAAAAAAAGGGGGGAAGAAAGTAACAGGGCAAATGGGCAGGC	16427	16577	16377	16429	1	supercont1.3784	F441_19070	16113	17791	None	2723	284	25061	No_or_no_constitutive_exon
CATGCGAGACCAGAAGATCCGCAATGCTCTAAACTTCGTCATGGGACCAGGA	553	2134	503	555	1	supercont1.3990	F441_20074	0	2134	None	2723	284	25061	No_or_no_constitutive_exon
CTCGATGTACGTGTTAAATCTGTGTCTTGTGTACGGCCTGGGCATGAGAGAA	35637	36019	36069	36017	-1	supercont1.3775	F441_18917	35637	36326	None	2723	284	25061	No_or_no_constitutive_exon
TATTCGCTCTTGACATCGTCCGACTTTCGGTGCGTCGCTCGAATGGGTAGAA	16726	18751	18801	18749	-1	supercont1.3088	F441_15263	16726	19550	None	2723	284	25061	No_or_no_constitutive_exon
TGGACTGGGTATTTACGCGCGCAAGTGACGGTAGCCGCCCGACTGGGTAGCT	35314	35720	35264	35316	1	supercont1.2804	F441_14190	35114	35720	None	2723	284	25061	No_or_no_constitutive_exon
GTTATTTTTGTGTTAAGCTTAAATCATCATGCACTCTCTTGTGGGAGCAGAT	21295	21964	22014	21962	-1	supercont1.1612	F441_07792	21115	24399	None	2723	284	25061	No_or_no_constitutive_exon
CTGGGTGTGGATCTGGACCTGAGGCTGATCTTGCTTTGGTGGGAGGGCAGGT	5837	5929	5787	5839	1	supercont1.816	F441_03607	4953	6809	None	2723	284	25061	Yes
TTCATGTTTGGTTTATGATTTATTGCTGATAATACGTTGTGTGGGTGTAGAT	10208	10538	10158	10210	1	supercont1.2524	F441_12890	9273	11147	None	2723	284	25061	No_or_no_constitutive_exon
TTGCTGCACACGGCGATGATCTAACTGCTGTACGTAAATTTGGGGTGCAGGC	7005	7092	7142	7090	-1	supercont1.3805	F441_19190	6456	9199	None	2723	284	25061	No_or_no_constitutive_exon
GTGTTGTGAAGCGTATTGCATTGGTGCTAATGATTGTTGTGGGGGTACAGGA	29930	30102	29880	29932	1	supercont1.709	F441_03150	28741	30102	None	2723	284	25061	No_or_no_constitutive_exon
ACAATGTTATAGTTGATATGCTGACCTAATTGGGTGGTGTGTGGGTGTAGAG	19343	19437	19293	19345	1	supercont1.1988	F441_09975	18895	21789	None	2723	284	25061	No_or_no_constitutive_exon
CCTCTGGCGGAGTCGGTAAATGCTAATGGGAATTGTGTGGGATACAACAGCC	31059	31311	31009	31061	1	supercont1.4324	F441_21676	30592	31557	None	2723	284	25061	No_or_no_constitutive_exon
AACTCAATTTTGTTGGAAAGCTAACAATTATTATCTAATTGGGTGAACAGGG	30705	31123	31173	31121	-1	supercont1.3770	F441_18861	23929	32147	None	2723	284	25061	Yes
ATGACCCTATTTCTTTTTAGCTAATCGATATTTTATGGGGAAAAAATCAGAT	24754	24980	25030	24978	-1	supercont1.3770	F441_18861	23929	32147	None	2723	284	25061	Yes
CTGGTATATCACAAGCATCTGACTAATACGTTTGAAATTAACCGGGAAAGTC	7099	7106	7049	7101	1	supercont1.3614	F441_18196	6127	7106	None	2723	284	25061	No_or_no_constitutive_exon
CCTTCCGGTCGGTACGGCGAGAACTGAAGTCTCAAGGGTGGACAAACTAGCG	14073	14194	14244	14192	-1	supercont1.502	F441_02398	13107	14302	None	2723	284	25061	No_or_no_constitutive_exon
CCGGAAAAGACCAGCTATGGCGCGCTCAATGATACTGTATACTGGGGCAGGA	14434	14658	14384	14436	1	supercont1.2551	F441_13031	14031	15078	None	2723	284	25061	No_or_no_constitutive_exon
CCCTCCACTCGCATTTCAAGAGAAATCCTCTATCGTCCATTTGGGAACAGCT	6611	6712	6561	6613	1	supercont1.1022	F441_04630	6525	7654	None	2723	284	25061	No_or_no_constitutive_exon
GCCTCATCAAGGCCAAGAAGGTCAGCTTTCGAGTCCTGATGGGTGGACAGAG	22196	22782	22146	22198	1	supercont1.4316	F441_21603	21830	22782	None	2723	284	25061	No_or_no_constitutive_exon
AATGATACACATGGCTACATTCTTGAACTAATGCGAATATTGGGTGGCAGAG	18384	18448	18498	18446	-1	supercont1.87	F441_00400	17972	18829	None	2723	284	25061	No_or_no_constitutive_exon
ACGATAAGAAGCTCATCTTCTGTGCGCAATGTATCGCTGAGGGATCCAAGAG	16497	16807	16447	16499	1	supercont1.850	F441_03771	14769	16807	None	2723	284	25061	No_or_no_constitutive_exon
TCAGTGCTTGCTGTTGAGAAGTGGTTCCTGAATGTAGATCGATGGGTCAGGC	21459	21534	21584	21532	-1	supercont1.4208	F441_21051	20633	21772	None	2723	284	25061	No_or_no_constitutive_exon
TTTGTGCTTGAGCGTTTTCGTTGTCTTATATGCGATGTCTGTGGGCGTAGAT	2226	2429	2176	2228	1	supercont1.3416	F441_17053	2010	3365	None	2723	284	25061	No_or_no_constitutive_exon
ACGGTAAGCACGAGTGGGAGCAGGGGAGGCGCTGACTTCTGCGGGGCCAGGA	26519	26855	26905	26853	-1	supercont1.1373	F441_06946	26519	27510	None	2723	284	25061	No_or_no_constitutive_exon
TTTTGAACAACGAGAGCAAGGAATATGTCGCCTAAACCTAGGGGTGACAGAC	21992	22071	21942	21994	1	supercont1.729	F441_03282	20874	22729	None	2723	284	25061	No_or_no_constitutive_exon
GACAGCTCACGCCTTAACCGTATCGACCGGCCTTGATCGGGCTGGTGGAGCG	21960	22075	22125	22073	-1	supercont1.1412	F441_07115	20943	22273	None	2723	284	25061	No_or_no_constitutive_exon
GGCAGCTCAACGACGCAGTAAATTGACGTGCTCTCGATGTGGTTGGGCAGGA	14374	14443	14324	14376	1	supercont1.2394	F441_12312	12888	14443	None	2723	284	25061	No_or_no_constitutive_exon
GATGTCATTGGAAATGCTGTAGTCATGGGAGGTATCGTTATTACGGGAAGCA	2189	2262	2312	2260	-1	supercont1.877	F441_03858	365	2564	None	2723	284	25061	No_or_no_constitutive_exon
AAAATAATATTGCTTACTAAAAGAATAAATTATTTAATTTAAATGGGTAGAT	12812	12926	12976	12924	-1	supercont1.1784	F441_08914	10759	13383	None	2723	284	25061	No_or_no_constitutive_exon
TGTTTGCACTGTTCTGTACTAATAGGTCTTTGAATTATGTGGGATTACAGTC	21963	22404	22454	22402	-1	supercont1.1700	F441_08381	20733	25127	None	2723	284	25061	No_or_no_constitutive_exon
TCCTGTTAGATGCAACTTAAGCTAACGGATATACTGTTTTGATGGGATAGAA	7600	7791	7841	7789	-1	supercont1.3045	F441_15108	5952	8455	None	2723	284	25061	No_or_no_constitutive_exon
TGGCGATATGTTGTACTAGTAAAATGAGGAACTGATCGAGTGGGTTAAAGCT	16697	16815	16647	16699	1	supercont1.1956	F441_09723	16179	19594	None	2723	284	25061	No_or_no_constitutive_exon
GAAAACGAAAAGAAAAGCGACGATGCGGAAAATGACGGGACTGACAAAAGAA	22812	23044	22762	22814	1	supercont1.2252	F441_11498	20659	23376	None	2723	284	25061	No_or_no_constitutive_exon
TTCTAATACGCTAATGGTAAAGTGCTGACTTGCAGCTATGGGGGACACAGAT	2964	3000	3050	2998	-1	supercont1.3765	F441_18808	1841	3378	None	2723	284	25061	No_or_no_constitutive_exon
CAATGTATAGTTTGCTCGAAGCTCACTTCTGTGTATTTGTCGGGGTGTAGAG	9445	9517	9567	9515	-1	supercont1.3414	F441_17042	8859	10210	None	2723	284	25061	Yes
CATAATTCGTAATCGAGTATACGAGCTCCTCAAACGGGATGGAACGAGAGAA	12407	14531	14581	14529	-1	supercont1.4480	F441_22269	9811	15977	None	2723	284	25061	No_or_no_constitutive_exon
GTCGAGTTTGTGCATGAGTGCTCTATATGCGGTGGTGGCAAGGGTCATAGGC	9811	11101	11151	11099	-1	supercont1.4480	F441_22269	9811	15977	None	2723	284	25061	No_or_no_constitutive_exon
TCATGTTTCTCATTGACTGCTGTACTGCTTGTGCTTGTGTTGGGATCAAGCG	4404	4505	4354	4406	1	supercont1.3244	F441_16070	2149	6573	None	2723	284	25061	Yes
TTGTGATCGGTTGGGTTGTGTTGTGTTTGCTGTGTTATTGGATGGGACAGGT	18905	19199	19249	19197	-1	supercont1.4083	F441_20465	18905	20240	None	2723	284	25061	No_or_no_constitutive_exon
TTTGTGGCAGAGGGGCTTTCAAAATTAATAATCTAACGACGTGGGTGAAGGG	11332	11678	11282	11334	1	supercont1.1619	F441_07809	11198	12974	None	2723	284	25061	No_or_no_constitutive_exon
CTGCGGGCTGCCTGCGAGCGCGCTGAGCGTACGCTATCGTCGTGGGCGAGGC	4504	4792	4842	4790	-1	supercont1.3703	F441_18466	4504	5239	None	2723	284	25061	No_or_no_constitutive_exon
GCCGTGGTGTTTTATGAGAGAGTATACCTGTGCTAACACGGGTGGTATAGTC	6817	7102	6767	6819	1	supercont1.3752	F441_18737	6409	8054	None	2723	284	25061	No_or_no_constitutive_exon
TCATTCACGATCTTGGATATCGAACTGATGACAAATTGGGTGAGTGGCAGGT	4044	4266	3994	4046	1	supercont1.2790	F441_14090	3914	5839	None	2723	284	25061	No_or_no_constitutive_exon
GGGTCATTGCGGATGAATTGATCATGGCGTGTCTGATTGGGTATGGGCAGGA	4350	4391	4300	4352	1	supercont1.558	F441_02657	4238	6705	None	2723	284	25061	No_or_no_constitutive_exon
TTCTCATTCTGTGAGACTAGTGCGGCTTCTAACTACGTTAAGATTGGGAGCC	5666	6155	6205	6153	-1	supercont1.1551	F441_07582	4352	6602	None	2723	284	25061	No_or_no_constitutive_exon
AAAGGGCTGTAGAACACTGATTGGTGCTTGTCACTAAATGGGATGTGTAGCG	18009	18085	18135	18083	-1	supercont1.1290	F441_06343	2565	18666	None	2723	284	25061	No_or_no_constitutive_exon
ATATACAGGCAACTACTGTAGTTCTAACAGACAATTTGACTGGGTGGCAGGC	6223	6419	6173	6225	1	supercont1.1759	F441_08766	5726	7652	None	2723	284	25061	No_or_no_constitutive_exon
CATTATCAACTGCGTTTCAAGAGCTTACGTTTGAATGTTGTGGGCGGTAGCA	19896	20326	19846	19898	1	supercont1.2812	F441_14221	19002	20326	None	2723	284	25061	No_or_no_constitutive_exon
CCCCCTATTTTGATCTAAACCGCTGTGCTGTTTCTCGTATTTGGGAGCAGGG	115	311	361	309	-1	supercont1.3320	F441_16528	115	467	None	2723	284	25061	No_or_no_constitutive_exon
TTATTTTGATTGATGCCATAGCTGACCATCTATACGTACTGGGGGGATAGAG	18585	18662	18712	18660	-1	supercont1.2504	F441_12827	18585	18921	None	2723	284	25061	No_or_no_constitutive_exon
TAAAATGAGAGTTGTTGATACCAGCGCGTATTATCATTTTAATGGGATAGGT	1844	1933	1794	1846	1	supercont1.2994	F441_14865	1297	3323	None	2723	284	25061	No_or_no_constitutive_exon
CGGATAATTCTCCACCTGGACTTATAGTGTTTGCACGCGGGTGAATGCAGTT	2096	2187	2237	2185	-1	supercont1.1274	F441_06231	1472	2615	None	2723	284	25061	No_or_no_constitutive_exon
GGACAACGTTTGCATTAGAAAAAAAATCCGGCAGTGTGGATTGGGACGAGTG	5091	6337	6387	6335	-1	supercont1.3347	F441_16682	5091	6730	None	2723	284	25061	No_or_no_constitutive_exon
TGTGTGTGCTAAAGTGTAGCTGGTGTGCTTGCTAACTCGCCGGTGGGCAGAG	5340	5424	5290	5342	1	supercont1.3753	F441_18746	5074	5572	None	2723	284	25061	No_or_no_constitutive_exon
CAGCCCCTCATTTCAAATAGGCGATCGAAACTTGTTTGCACGGCGGGCAGCG	17742	18264	18314	18262	-1	supercont1.2625	F441_13221	17742	18768	None	2723	284	25061	No_or_no_constitutive_exon
AGAGCAGTACTAATTTTCCGCCGTCATCTGCATCGACCGGACCGGGAAAGAA	11619	13146	13196	13144	-1	supercont1.915	F441_03966	10615	14039	None	2723	284	25061	No_or_no_constitutive_exon
ATGGAATATACTTGTCATTCGCGGGTTGATACGATGTTCAGTGGGGCTAGGG	18810	18991	19041	18989	-1	supercont1.3408	F441_16997	18810	19596	None	2723	284	25061	No_or_no_constitutive_exon
CAAAAAACAAAAAGCAAAGCCTAAACTAACATTCCATTATCAATGGGTAGAT	10338	14284	10288	10340	1	supercont1.253	F441_01261	10072	14284	None	2723	284	25061	No_or_no_constitutive_exon
CAGATGCATGTTGTGATGCACGGATGTCTGACATCTACCGCTGGGTAGAGTG	19147	19813	19097	19149	1	supercont1.3946	F441_19894	18911	19813	None	2723	284	25061	No_or_no_constitutive_exon
CGCACTGCTCTCTTGTGGCTGCTAGTACTAATATTTTGTTTTGGGGGTAGAT	16208	17710	16158	16210	1	supercont1.273	F441_01367	14346	17710	None	2723	284	25061	No_or_no_constitutive_exon
CTTCCAGTAGTTGATGGTGGGGTTATTTATTGAGACTTTGGGCACAACAGTG	15655	15779	15829	15777	-1	supercont1.1871	F441_09220	15655	16170	None	2723	284	25061	No_or_no_constitutive_exon
GACTGGTGCTTTTGTTTTATCAGCTCTTATGTGTGTTTGTGATGGGGTAGAT	17186	17319	17369	17317	-1	supercont1.3471	F441_17414	17186	19902	None	2723	284	25061	No_or_no_constitutive_exon
TCACGAGGCATATTTCATGTTGTTAACGCGACGTCACTTGGGTAATGAAGTG	15487	15680	15730	15678	-1	supercont1.1163	F441_05577	14239	16430	None	2723	284	25061	Yes
TGGCTTAGAACAATAAGGGTGCTGACAAAGTCGAGTTTATGGGTATGTAGAT	18232	18299	18349	18297	-1	supercont1.1927	F441_09499	17286	18712	None	2723	284	25061	No_or_no_constitutive_exon
AAATAGGATGTTGAGGTAGATACTGACAATGGTACTTGGGAATGGGCCAGAT	10920	11050	11100	11048	-1	supercont1.4212	F441_21071	9375	11400	None	2723	284	25061	No_or_no_constitutive_exon
GGTTCGCGTTACGAGCTCAGGATATTGTGACTGTGGATTCGTCGGGACAGTC	18074	18265	18024	18076	1	supercont1.3878	F441_19588	17271	18265	None	2723	284	25061	No_or_no_constitutive_exon
ACACTTGACTTACCAATATGCTGTTGTTTGTTATGTTGGGGAATGTGCAGAC	1352	1370	1302	1354	1	supercont1.3435	F441_17156	1010	1370	None	2723	284	25061	No_or_no_constitutive_exon
TATTCCCCCAATTTTGCTTGTTTAATTGTGAATACGGACTGGGCTACAAGTG	4935	4938	4988	4936	-1	supercont1.3478	F441_17475	4506	7214	None	2723	284	25061	No_or_no_constitutive_exon
TAGTTTTGATTAAGAGCGCTGCACTTAACTGTTCGTATGGGGTGAAACAGAG	4484	4664	4714	4662	-1	supercont1.2631	F441_13266	2701	5861	None	2723	284	25061	No_or_no_constitutive_exon
AACCAACTCAACGGAGTGCCGATCGATCACCTTCGTGAACCGCTGGGAAGCT	15338	16262	16312	16260	-1	supercont1.3489	F441_17534	15338	17151	None	2723	284	25061	No_or_no_constitutive_exon
ACCGTGCGTCCAATGCGACAGACTGTGCGTCCAATTCGCCTATGGGGTAGAG	12090	12290	12340	12288	-1	supercont1.3715	F441_18560	12090	12608	None	2723	284	25061	No_or_no_constitutive_exon
AGGATGTAGGGGCCCCGGCTCGGCATCCTGCAGAACTTTCACGGGGTTAGGA	10818	10887	10768	10820	1	supercont1.4873	F441_22625	10465	11382	None	2723	284	25061	No_or_no_constitutive_exon
AGGGTCATGTGTGGATCGACAAGCGCATCATGTGGGCACGGGTGACGAAGAC	16428	16517	16378	16430	1	supercont1.4873	F441_22627	15851	16913	None	2723	284	25061	No_or_no_constitutive_exon
TTCCAGTGATTTTGTTTATGGCTGTAACTGATTGAGTATTGGACGGGTAGGT	6544	6754	6494	6546	1	supercont1.3161	F441_15733	6395	10179	None	2723	284	25061	No_or_no_constitutive_exon
ACCAGGATATATTGGCAATATAGGCTTATGTGTCGTATGTTGGGTGACAGGT	1468	1569	1619	1567	-1	supercont1.3256	F441_16168	60	2139	None	2723	284	25061	No_or_no_constitutive_exon
AGAAGGACCCCTTTTTCGAGTACTTTGATATAAATTGGGAAACGTGCAAGGA	6721	7013	7063	7011	-1	supercont1.530	F441_02529	6721	7136	None	2723	284	25061	No_or_no_constitutive_exon
TTCTCACCAAAACACCGACGGAACTGATGTCAACACGTGGAGGGTTCAAGAA	14	533	583	531	-1	supercont1.2264	F441_11517	14	843	None	2723	284	25061	No_or_no_constitutive_exon
CTACTATGCATTGGAGTCAGGCTTTCTGGATGAGCTCGAGGAGGGCGCAGAT	13650	13836	13600	13652	1	supercont1.3284	F441_16423	13417	14430	None	2723	284	25061	No_or_no_constitutive_exon
TACAGCGCGGGAAGAGCTCGTCCTCTTCTGACACTTGGGAGATGTACGAGTG	5863	5868	5918	5866	-1	supercont1.2335	F441_11932	5863	12109	None	2723	284	25061	No_or_no_constitutive_exon
TGCTATCTCGAGTGATTTGGTTTAACCAGTGTTTGTATTGAATCGGGTAGAT	2169	2276	2326	2274	-1	supercont1.112	F441_00542	1565	3530	None	2723	284	25061	No_or_no_constitutive_exon
CCGTTCACATATTTTCCTTTCCTGAACGTTTTATTGGGGGTAAACAACAGCT	2974	3247	3297	3245	-1	supercont1.3942	F441_19881	2974	3732	None	2723	284	25061	No_or_no_constitutive_exon
GACCAAGTTTTCGCGCATGATAGGATGGCCGCCGTGGATTGGGAACCCAGGA	1679	2148	1629	1681	1	supercont1.2026	F441_10285	100	2486	None	2723	284	25061	No_or_no_constitutive_exon
CGCGTTCGGCCTGAACAAGATGGGCAACGAGCTGATCTTCGACTGGGCAGCG	15838	15998	15788	15840	1	supercont1.2690	F441_13546	15405	15998	None	2723	284	25061	No_or_no_constitutive_exon
TCTCGCTCGAAAGGCCACAGAAATCGCAAGACGTGTTATTGCGGGTGCAGTG	5907	5974	6024	5972	-1	supercont1.1987	F441_09960	5747	6333	None	2723	284	25061	No_or_no_constitutive_exon
TAACGAAATATCAATATTGGCAAAAAAAAAAAAAAAAAATGGGTTAACAGGC	7107	7200	7057	7109	1	supercont1.1766	F441_08794	6312	8295	None	2723	284	25061	No_or_no_constitutive_exon
CGCAACGCTTCAGCTTTGAATAGGTTGAACTGACGTGGTTGTATGGGTAGAT	12629	12734	12784	12732	-1	supercont1.3749	F441_18709	10760	13604	None	2723	284	25061	Yes
AAATCCTCGCACTCTGTCGATAGAAGTGGTCGTGTCGTGGGTGACAACAGCA	970	1210	920	972	1	supercont1.3639	F441_18334	785	1210	None	2723	284	25061	No_or_no_constitutive_exon
CAGTTTTGGATAACGTTGTACTGACCTGGTTGCTGTTTGGGGATTTGAAGCA	3243	3443	3493	3441	-1	supercont1.1629	F441_07930	2736	4191	None	2723	284	25061	No_or_no_constitutive_exon
AAGTGCACGCTGACCCTGTACTGGCTCGCTTTTGAAGGGCGAATTGGCAGGC	3890	4142	4192	4140	-1	supercont1.1534	F441_07546	3890	4483	None	2723	284	25061	No_or_no_constitutive_exon
CAGCTTGGCGTTTCACGGAGGTCACTGATCTACGGGCCGAACGGGACCAGGC	13855	14186	14236	14184	-1	supercont1.1357	F441_06898	12894	14854	None	2723	284	25061	No_or_no_constitutive_exon
GAAAGCCATTTCGTCGTTTATACCGCGTCTTACTATTCCATGGGACAAAGTG	2536	2738	2486	2538	1	supercont1.967	F441_04352	2268	2738	None	2723	284	25061	No_or_no_constitutive_exon
GCTCTCACGTCAAGAGCCGAGTGATGGTACGTTTTTGGTCGGGTGACTAGGT	8063	8090	8140	8088	-1	supercont1.1870	F441_09210	8063	8324	None	2723	284	25061	No_or_no_constitutive_exon
GAGGAGAAGTGGGCTACGGACCTCAAGAGGTATTTGCGAGGGACGTGCAGGA	6200	6746	6150	6202	1	supercont1.3657	F441_18382	5844	6746	None	2723	284	25061	No_or_no_constitutive_exon
GGAGAGAATATGAAGTCGGTAACGGTTTTTACCGTATTTGTAATGGGCAGGT	10005	10140	9955	10007	1	supercont1.3297	F441_16462	9871	10140	None	2723	284	25061	No_or_no_constitutive_exon
ACTACTGGAGGGTAGTTAACGCAACAGACTCGTTGAGTGGGAGTCGATAGAA	2208	2864	2158	2210	1	supercont1.2639	F441_13312	1553	2864	None	2723	284	25061	No_or_no_constitutive_exon
ACAACAAACTGGGGTGTTGGAGTTGTAGACTAAAATATTTGTTGGGGCAGCG	9182	9473	9132	9184	1	supercont1.483	F441_02327	8356	9824	None	2723	284	25061	Yes
CAGTGGACCAAGTTCTCGCGCAGGATGGGATGATCGCCGTGGATTGGGAGCC	4853	5709	4803	4855	1	supercont1.2154	F441_10847	3280	5709	None	2723	284	25061	No_or_no_constitutive_exon
CGCCTTCGATGGCTCTATTATTTGCTAACTTTTGCTGTGGGTGGCAACAGGT	4111	4953	5003	4951	-1	supercont1.2478	F441_12704	4111	5693	None	2723	284	25061	No_or_no_constitutive_exon
GCCTAGTTGGTCCGACTCGACCGCTTAGTACTCCGATGATAGGGTATCAGGG	6061	6395	6011	6063	1	supercont1.1798	F441_08963	5046	6723	None	2723	284	25061	No_or_no_constitutive_exon
GGGGGGGGCTGGAGGTGGGATCTCTTTGTCAGTTGGGGGTGGCACAGTAGGA	309	2483	259	311	1	supercont1.1936	F441_09575	26	2483	None	2723	284	25061	No_or_no_constitutive_exon
GACGCGGAAGAAGACGGCTCCGGGCGAGAAAGACGTGAATATGGGCGGAGAA	5580	5704	5530	5582	1	supercont1.2145	F441_10781	5203	6025	None	2723	284	25061	No_or_no_constitutive_exon
TGATGAAATTCGAGGTTACATTTTACTCACTCGTTATGCTTGCAGGGAAGCG	10761	11061	10711	10763	1	supercont1.4360	F441_21885	10522	11925	None	2723	284	25061	No_or_no_constitutive_exon
GTAGCATGAACAAATAGTAAATTTCTAATTGAACGTGCGATGGGATGTAGTT	8026	8260	8310	8258	-1	supercont1.2564	F441_13067	7917	8997	None	2723	284	25061	No_or_no_constitutive_exon
TTATGCACTTTTTTTTTCCTTCACGGACTATATAATCAACTGGGTGGTAGAT	8657	8775	8607	8659	1	supercont1.615	F441_02853	7739	8775	None	2723	284	25061	No_or_no_constitutive_exon
ATACAACATGTTTGGTTTTTCTGATGCTGTATAATATGGTGTGTGGGCAGAA	5472	5584	5634	5582	-1	supercont1.896	F441_03887	5472	6699	None	2723	284	25061	No_or_no_constitutive_exon
ATCGAGGAATCATCTACTCGTTACAATGGAGTTTTGTTTCTAACGGGCAGTA	3669	4438	3619	3671	1	supercont1.3524	F441_17799	1922	4871	None	2723	284	25061	No_or_no_constitutive_exon
ATCTCGGTCACGAGTAAGTGGGAGCCACTAAGGTCTGGGAGGACAACCAGGG	4062	4287	4012	4064	1	supercont1.3096	F441_15296	213	4287	None	2723	284	25061	No_or_no_constitutive_exon
TATCTAGAGCTGATCCGGAGGAACGCGAGAACACGTTGCGGGCGATGCAGTG	558	905	955	903	-1	supercont1.1823	F441_09031	4	1804	None	2723	284	25061	No_or_no_constitutive_exon
AGTGGTAAGAACCGTGGATTGCTGGCTGGATGCACCAACTGACTGGGTAGAT	9449	9571	9621	9569	-1	supercont1.2481	F441_12715	8690	10065	None	2723	284	25061	No_or_no_constitutive_exon
TGTTGAAGGTATTTTACTGGAAGGACTGACGTGGAGCTGGGGTGGTACAGGG	1187	7274	1137	1189	1	supercont1.2803	F441_14175	69	7274	None	2723	284	25061	Yes
AAAGGCATTTTCTGTGATTGCAAGCGTGCTGATATTGTGTGGGCGTGCAGGA	7561	8377	7511	7563	1	supercont1.1727	F441_08600	6696	8377	None	2723	284	25061	No_or_no_constitutive_exon
GGGAGGCGGCTCGAGACTTCCATATTCACGTACTTAGAGATGGGGCACAGTG	8019	8054	8104	8052	-1	supercont1.435	F441_02141	7442	8309	None	2723	284	25061	No_or_no_constitutive_exon
TCCATCCAGCTAAACAAGTTTCTCTACTCATCGTTCCAACGGGTTAACAGCC	6546	6751	6801	6749	-1	supercont1.2410	F441_12442	6546	7443	None	2723	284	25061	No_or_no_constitutive_exon
AAAGTATAAAAAAGATGTGGGATGTATGCAAATATATATTGGGGTTACAGAA	6188	6257	6138	6190	1	supercont1.3858	F441_19496	6152	6508	None	2723	284	25061	No_or_no_constitutive_exon
CCTGACCGACTATTACACTGCTAACCTGCTGGCCACACTTGGTGCGGGAGTT	6907	7324	7374	7322	-1	supercont1.120	F441_00565	6907	8151	None	2723	284	25061	No_or_no_constitutive_exon
CAGTCCACATACCTTGACTAAGGTTTTGGACTCACTCGATACACGGGCAGCG	8532	8553	8482	8534	1	supercont1.5214	F441_22900	8362	9312	None	2723	284	25061	No_or_no_constitutive_exon
CATGGCCAGCGCTGGTTTTGACGTTGGTGCGTCGTTACATGGGGTGACAGCA	2572	3038	2522	2574	1	supercont1.1520	F441_07479	1561	3038	None	2723	284	25061	No_or_no_constitutive_exon
GGTTGCGTTAACTCGCTCACTGGGCGCTCAAGCGGAGGCTGAGCGGGCAGAA	1091	1124	1041	1093	1	supercont1.1292	F441_06345	34	1124	None	2723	284	25061	No_or_no_constitutive_exon
TTGGTGGGGGGGGGGGGCATTAAGAACGGACCTCCTAACGAGGGTTACAGGA	9168	9201	9118	9170	1	supercont1.3758	F441_18766	7818	9201	None	2723	284	25061	No_or_no_constitutive_exon
ACACATTCTCTACAGAGGCAAAGATCGGCGTTAACCGGATAAAGGGATAGGT	1505	1996	1455	1507	1	supercont1.3189	F441_15866	477	2235	None	2723	284	25061	No_or_no_constitutive_exon
GGTGGTCCAGCATTCGCAGTATGGTATTCTGAACCGCGAAGGGGCCCAAGTT	6144	7047	7097	7045	-1	supercont1.2781	F441_14074	6144	8239	None	2723	284	25061	No_or_no_constitutive_exon
CACCGAGAGCTATAGGGACTCTAAACCTAACGCATTCTGGGGAATTGTAGGA	7907	8092	7857	7909	1	supercont1.3399	F441_16847	7501	8832	None	2723	284	25061	No_or_no_constitutive_exon
AGGAAGAGTCCATGCGTACGCTGAACGAACTACGAAAAAGAGGGGTTAAGAA	1232	1429	1479	1427	-1	supercont1.2186	F441_10962	1232	2197	None	2723	284	25061	No_or_no_constitutive_exon
ACGATAAGCAGGTAAATAAACAACTGTCTTTTTAATGCGGGGGTAAACAGGC	7092	7127	7042	7094	1	supercont1.2386	F441_12170	6362	7877	None	2723	284	25061	No_or_no_constitutive_exon
ACATCTTCCACTTTACCATATTTAACGTATTCGTGGCTCGATGGGAGCAGAA	2072	2738	2022	2074	1	supercont1.1475	F441_07321	1261	3628	None	2723	284	25061	Yes
CAAGCCCGCTTCGAAGCCACCTGCAGTGAACCAAGTTGAACGGGCGGCAGCC	6235	6405	6185	6237	1	supercont1.2054	F441_10395	5902	7260	None	2723	284	25061	No_or_no_constitutive_exon
TTACTTGGGTATTTGGACTCGAAGTCCGAGAAATTACGAAAGGGATCCAGAG	863	975	1025	973	-1	supercont1.747	F441_03323	321	2303	None	2723	284	25061	No_or_no_constitutive_exon
GTATTTCAGTCAAGAAGAGAGGCCAACACGCAGGATGAGTCACGGGAAAGTG	1967	2029	2079	2027	-1	supercont1.329	F441_01629	1008	2331	None	2723	284	25061	No_or_no_constitutive_exon
CCGGAAAGCCATTCTTTCAACGACTAATCATGCTGTGGAAACGGGTGCAGTA	1558	1796	1508	1560	1	supercont1.1655	F441_08100	1273	1796	None	2723	284	25061	No_or_no_constitutive_exon
CTCCTAAACGACTCCCAATTCGAGTCAGTTCGGGCATTTTCGGGGTGCAGAC	5417	5708	5367	5419	1	supercont1.2203	F441_11085	3208	6313	None	2723	284	25061	No_or_no_constitutive_exon
AGGTGACGTCGCCTGGATGCTTCACATCCTGGGCTCACCTGTGTGGGCAGCT	5776	6313	5726	5778	1	supercont1.2203	F441_11085	3208	6313	None	2723	284	25061	No_or_no_constitutive_exon
TTGCTTGCATTGCCTAACATGTTCCTTATTATGTGCATAACGATGGGCAGTG	1553	2055	2105	2053	-1	supercont1.1930	F441_09563	349	2711	None	2723	284	25061	No_or_no_constitutive_exon
CCAAGTTGCTGAGGCCACGGTGTCACTTCTGATGGCGATGGGTTGCGAAGCG	2467	5517	5567	5515	-1	supercont1.4241	F441_21220	629	6204	None	2723	284	25061	No_or_no_constitutive_exon
GTGTTCGACGTAGCTAACGCATGTGAGTCGACGTGAACCGGGTGGTGCAGTC	2400	2673	2723	2671	-1	supercont1.3410	F441_17001	1253	3982	None	2723	284	25061	No_or_no_constitutive_exon
AGGACGGGTAAGCTATTGCTATGCTGGACGCAGCAATGACCGGGACGAAGCG	3539	3759	3489	3541	1	supercont1.5374	F441_23014	3077	3759	None	2723	284	25061	No_or_no_constitutive_exon
TGGCCAGACATGGAGCCAGGGCGACCAGAGTGGCCACTCGTGGGGCCAAGGT	2734	3697	3747	3695	-1	supercont1.62	F441_00299	2734	4774	None	2723	284	25061	No_or_no_constitutive_exon
CACAGCAACAAGTCTGATAACGAGAAGCAGAGCGACATGGGGATGCTGAGGG	913	1104	863	915	1	supercont1.3123	F441_15396	436	1104	None	2723	284	25061	No_or_no_constitutive_exon
TATGAGGATGGATCGCTTACTGATGCTGTTATTGCGACTGGGTTGAACAGGT	4744	4913	4694	4746	1	supercont1.1305	F441_06377	3904	5239	None	2723	284	25061	Yes
CTTGGTTCCCTCCCAAGCCCAAACGGAGGATGCGGTCGGGAGTCAGACAGTT	1887	2171	2221	2169	-1	supercont1.5493	F441_23117	509	2675	None	2723	284	25061	No_or_no_constitutive_exon
GTTCAAGCCTGGCGCGGTATCTGACATTACCATGTTCAACGGGAACGCAGAA	3167	3206	3117	3169	1	supercont1.3634	F441_18315	2784	3206	None	2723	284	25061	No_or_no_constitutive_exon
GCCCTCTGGGTATAGTTTTTAAAAAGAAACTAATTGGGCTAATATCAAAGTT	1430	1436	1486	1434	-1	supercont1.1666	F441_08166	1430	2359	None	2723	284	25061	No_or_no_constitutive_exon
ATCCAGATTCTCTGCTAGGTTTTTGTGATACTAAATGGTGGGTGGTGTAGTT	3269	3290	3340	3288	-1	supercont1.1265	F441_06155	1826	3762	None	2723	284	25061	No_or_no_constitutive_exon
CCGTTCTGTTGCTGTGCTAACTTTTACTGTGTGTTTTATTGGTGGGACAGTA	872	1710	1760	1708	-1	supercont1.626	F441_02888	872	3684	None	2723	284	25061	No_or_no_constitutive_exon
TAACGAATCGCACGACATGACGAAGAATTCGATGATACTGATGGGGATAGTT	2674	2905	2955	2903	-1	supercont1.3911	F441_19749	2674	3227	None	2723	284	25061	No_or_no_constitutive_exon
ATCCCTGGAATAGAAGCTCGCGGAAGAAGCAGTACGTGGGGCGCAAGAAGCC	512	809	462	514	1	supercont1.2089	F441_10477	292	1293	None	2723	284	25061	No_or_no_constitutive_exon
ACGGAGGCGACGAGAACGACTCTCAGAACGTCCACGTCTTGGGATTCAAGGC	1088	1207	1038	1090	1	supercont1.4799	F441_22544	249	1207	None	2723	284	25061	No_or_no_constitutive_exon
ACGTATTCGAAAAAAATACAAAAGATTCAAGTCATGGGATAGTGACACAGAT	2058	2295	2008	2060	1	supercont1.4853	F441_22600	1576	2295	None	2723	284	25061	No_or_no_constitutive_exon
TGATGACGGATGTAACTTTGGTCATTTTTGAATTTGAATCGGACGGGCAGAT	2381	2538	2331	2383	1	supercont1.2756	F441_13918	2212	2538	None	2723	284	25061	No_or_no_constitutive_exon
GAAGGGTGTTCATCATTTCTGCTCTAACATTCTACTCGACGGCGGGCTAGAA	2331	2478	2528	2476	-1	supercont1.1523	F441_07500	2331	2617	None	2723	284	25061	No_or_no_constitutive_exon
ATGTATTTACTAACAGAGTCTCCGCAAGACTAATTGGTGGGGGCCAATAGAA	975	1188	1238	1186	-1	supercont1.2970	F441_14827	975	1764	None	2723	284	25061	No_or_no_constitutive_exon
TGAAGCCAGCAATGAGTACTTTCAAGAAAAGCTGGATGAGCGGGTTGAAGGT	1037	1550	987	1039	1	supercont1.2282	F441_11634	524	2324	None	2723	284	25061	No_or_no_constitutive_exon
TGGTTATCGGAGGTGACGACACGCTGACGCGGGGACTAGCTGGGATTAAGCC	1355	1636	1686	1634	-1	supercont1.3361	F441_16722	484	1952	None	2723	284	25061	No_or_no_constitutive_exon
CGGCCAATGGTCTTCACTTTCCCAAGCCAGGATACTTGGGATGATACGAGTT	97	987	1037	985	-1	supercont1.1438	F441_07201	97	1698	None	2723	284	25061	No_or_no_constitutive_exon
GCGTTCCGCAAGTAGAGCGAGAATGCCCTGGTTCCCGGCCTGGGCGGCAGCA	125	458	508	456	-1	supercont1.5366	F441_23004	125	1108	None	2723	284	25061	No_or_no_constitutive_exon
GGTCACAACGCGACGGACGACAACTACTCTGCCTTTGATCGCGGGGACAGCG	196	795	845	793	-1	supercont1.2122	F441_10619	196	1094	None	2723	284	25061	No_or_no_constitutive_exon
