# Supplementary material for: Widespread Separation of the Polypyrimidine Tract From 3′ AG by G Tracts in Association With Alternative Exons in Metazoa and Plants
Source: Front Genet. 2019 Jan 14;9:741. doi: 10.3389/fgene.2018.00741 (PMC6339879; doi:10.3389/fgene.2018.00741)
Supplement: DATA FILE S2 — Sequences of REPAG 3′ SS from each species of metazoa, plants and protists. [file Data_Sheet_2.zip › Supplementary data 2/Metazoa_Release91_macaca_fascicularis.txt]

REPA_GGG_Sequence	Exon_Start	Exon_End	Pos_-50	Pos_+2	Strand	Chromosome	GeneID	Gene_Start	Gene_End	Gene_Name	Number_of_REPAs	Number_of_REPAs_has_GGG	Number_of_Intron(Intra_genic_Region)	Upstream_Constitutive_Exon
TGGTAAGATGAGGGAGCAGGACCTCAGACTTGCTTTCTTTGGGACTGCAGGA	108890	109025	108840	108892	1	1	ENSMFAG00000039056.1	106177	115431	ZNF692	8990	2260	196624	No_or_no_constitutive_exon
GTGGATGCTGTCAAACTGGGTCTACCAATTCCCACCTTGGGTTGGGAGAGGA	1277188	1277210	1277260	1277208	-1	1	ENSMFAG00000039110.1	1273820	1277421	None	8990	2260	196624	No_or_no_constitutive_exon
GAGATGGGACCTCTTCGCCTAGCTCTGAAAAGCTTTCTCTGGGATTGCAGCT	1958222	1958406	1958172	1958224	1	1	ENSMFAG00000035433.1	1955261	1986750	ZNF496	8990	2260	196624	No_or_no_constitutive_exon
AGCGGCCCCACCTCGCTGTTCGCGGTGACGGTGGCGCCGCCCGGGGCGAGGC	4561814	4561837	4561764	4561816	1	1	ENSMFAG00000037308.1	4560856	4574185	HNRNPU	8990	2260	196624	No_or_no_constitutive_exon
TCTATAGTAAAAATATTATTTTATTTTATTTTTTGATCTGGGGACTCAAGGA	7560282	7560381	7560431	7560379	-1	1	ENSMFAG00000023098.1	7548619	7594274	EXO1	8990	2260	196624	No_or_no_constitutive_exon
GAAGGGGGTTTGCTGGTGTCTTCAGCAGTATTTTTGTGTTTGGGGAGCAGCT	12739092	12739323	12739373	12739321	-1	1	ENSMFAG00000041700.1	12714655	12791932	ACTN2	8990	2260	196624	Yes
TGCCAAGTGTCAGGCACTGAGCCAGGCCTTGGGAGGATAAAGGGGAAGAGAA	12751837	12751909	12751959	12751907	-1	1	ENSMFAG00000044747.1	12751585	12751964	None	8990	2260	196624	No_or_no_constitutive_exon
TACTGTGGACAGTTAACTACCTGGCTCTTTTTTTAGCATGGGAAAGGAAGGA	16777451	16777483	16777533	16777481	-1	1	ENSMFAG00000035487.1	16774379	16777536	MAP10	8990	2260	196624	No_or_no_constitutive_exon
AGATCCCTCCAGGGTAGGAGGGTGGGAGGGAGAGCTGGTCCAGGGGCGAGGG	18377314	18377542	18377264	18377316	1	1	ENSMFAG00000034556.1	18374846	18377542	None	8990	2260	196624	No_or_no_constitutive_exon
GCTCCCATGTAGCTGACTCCCATCATTTCTGTCTTTTTCCTGGGCAACAGTT	18804311	18804445	18804495	18804443	-1	1	ENSMFAG00000042957.1	18765785	18820515	CAPN9	8990	2260	196624	Yes
TGCACATGTGGTGTCCTCATTTCCCCTGTGTCTCTTCTTTCAGGGCCAAGGA	21229670	21229774	21229824	21229772	-1	1	ENSMFAG00000042336.1	21209162	21280241	RGS5	8990	2260	196624	No_or_no_constitutive_exon
GACTGGGCAACATAGTGAAACCCCATCTTCAAAAAATTAGCTGGGGGTAGTG	23732898	23733093	23733143	23733091	-1	1	ENSMFAG00000033280.1	23725378	23770911	ALDH9A1	8990	2260	196624	No_or_no_constitutive_exon
GTTGCAGTGAGCCAAAATTGCGCCACTACACTCCAGCCTGGGTGACAGAGCG	26033031	26033066	26032981	26033033	1	1	ENSMFAG00000043317.1	25894084	26036900	DCAF6	8990	2260	196624	No_or_no_constitutive_exon
CCGGCCAGAGGTGGCTGAGTCCCTGGAGAACTTTCTTGGGCTGGAGACAGAC	35244452	35245282	35244402	35244454	1	1	ENSMFAG00000036550.1	35193683	35246214	BRINP2	8990	2260	196624	No_or_no_constitutive_exon
TCAGAAACAGGAAGTGACCTGTCTTGATTCTGTTTTCTCTGAGGGTGCAGTG	35930003	35930124	35930174	35930122	-1	1	ENSMFAG00000040538.1	35885599	35950017	SEC16B	8990	2260	196624	Yes
TCCGAATCTTGGCTATTGTGAAAGGTGATGCAACAAACGTGGGAGTGCAGCT	36470857	36470930	36470807	36470859	1	1	ENSMFAG00000046254.1	36460750	36470930	TEX35	8990	2260	196624	No_or_no_constitutive_exon
GTCATCCGGTACTTGCGTGTGGTGGTGAGCGCAACGCCGAGGATGGGGAGGT	38118196	38118453	38118146	38118198	1	1	ENSMFAG00000039984.1	38115465	38165466	QSOX1	8990	2260	196624	No_or_no_constitutive_exon
AAGAAAATGGAAGGTATAACTTAATTACCTTTTTTTCTGGGACTGTGAAGAA	41515668	41515749	41515618	41515670	1	1	ENSMFAG00000031653.1	41427965	41520667	SMG7	8990	2260	196624	No_or_no_constitutive_exon
CGTTTGTTGCTATCGGGGACTACAATGGCCACGTCGGCCTGGGTGTTAAGTG	46849451	46849843	46849401	46849453	1	1	ENSMFAG00000032508.1	46849241	46849928	None	8990	2260	196624	No_or_no_constitutive_exon
TTACTATTGGTTAGAGAAGAGAAAGATCACAATGCTATTGTCAAGGGTAGAT	50524195	50524272	50524145	50524197	1	1	ENSMFAG00000042980.1	50493765	50544678	RGS21	8990	2260	196624	No_or_no_constitutive_exon
CTACTTTGTGCCACTCCATTTAGTTCACTTATTCAGGGCCGTTAACAAAGGA	56543112	56543302	56543062	56543114	1	1	ENSMFAG00000042183.1	56528389	56604992	NEK7	8990	2260	196624	No_or_no_constitutive_exon
AAGGAGGAGGGCGTCGGCAGTTCCTCTGCCCCGGGGCTGGGGACACCGAGCT	59329128	59329311	59329361	59329309	-1	1	ENSMFAG00000040643.1	59328617	59329395	None	8990	2260	196624	No_or_no_constitutive_exon
CCTTGCTTCGCTGGTCTTGTGCTTCCCGGCTTCAGTCTGGGAGCCAAGAGCC	59329078	59329106	59329156	59329104	-1	1	ENSMFAG00000040643.1	59328617	59329395	None	8990	2260	196624	No_or_no_constitutive_exon
ATGCTATGCTAAAAACTTCGGGCCCAAGGGCTTTGGTTTTGGGCAAGGAGCT	59838852	59838878	59838928	59838876	-1	1	ENSMFAG00000033632.1	59837675	59861901	CSRP1	8990	2260	196624	No_or_no_constitutive_exon
GAGATTTACTGCAAAGGTGGGTGTTTTCACTTCTAATTGAGGGTCAGGAGGC	59839302	59839396	59839446	59839394	-1	1	ENSMFAG00000033632.1	59837675	59861901	CSRP1	8990	2260	196624	No_or_no_constitutive_exon
TATCCTCAAGACCCTGGTCAAGACTCGTGCTTTCTGGGGTGGGGGTTCAGGT	60183726	60183962	60183676	60183728	1	1	ENSMFAG00000029861.1	59991923	60195557	NAV1	8990	2260	196624	Yes
CTTCAAGGGGGTTTGGCACCTGGACAGTGCCAGATGGCCCAAGTGGGGAGTT	60606092	60606198	60606042	60606094	1	1	ENSMFAG00000035892.1	60574836	60699239	LGR6	8990	2260	196624	No_or_no_constitutive_exon
GGCTGCAAGACATGGCACTGCTGACCCCGGGATCTTCTCTGTGTGGGCAGTA	60983450	60983617	60983667	60983615	-1	1	ENSMFAG00000042825.1	60975789	61026437	SYT2	8990	2260	196624	No_or_no_constitutive_exon
TAAAAAGTCACCCGGATAGTGGTGCTGACAGGCTCTGACAAAGACGGGAGGT	61384189	61384211	61384261	61384209	-1	1	ENSMFAG00000003992.1	61383968	61384789	None	8990	2260	196624	No_or_no_constitutive_exon
CCAGAAGGCCCTGCTGACAGCTATCTCTTTTCTTTACTCCAACGGGCCAGGT	61687816	61688018	61688068	61688016	-1	1	ENSMFAG00000045615.1	61675120	61692246	CHIT1	8990	2260	196624	Yes
TGTTTGCTGAGGTCCTTTTTGTGTGGAAAGAATGGTTATTACCAGGGAAGGT	63025144	63025241	63025094	63025146	1	1	ENSMFAG00000033606.1	62999246	63040625	MDM4	8990	2260	196624	No_or_no_constitutive_exon
AGTGCAGGCGGAACTCAGCCAGCCCTTGACAGGTAAGGACACATTGGGAGCA	63594738	63594782	63594832	63594780	-1	1	ENSMFAG00000038790.1	63586194	63624191	RBBP5	8990	2260	196624	No_or_no_constitutive_exon
CCCTCCATCAAGCGGGGCGCCAGCCTGCACAGCAGCAGTGGGGGCGGCAGCA	63747672	63747895	63747622	63747674	1	1	ENSMFAG00000038713.1	63734113	63778707	TMCC2	8990	2260	196624	No_or_no_constitutive_exon
GTTTACCCATGCTTCCTCTGCCTGCCTCTTTCCGCAGGTCGACAAGGGAGAC	63774375	63775297	63774325	63774377	1	1	ENSMFAG00000038713.1	63734113	63778707	TMCC2	8990	2260	196624	No_or_no_constitutive_exon
AGATTCCGGCACACCATGGGGGCCTGGCTGGTCCTTGTGGGCTGGTGAAGGA	64443433	64443642	64443692	64443640	-1	1	ENSMFAG00000034099.1	64430350	64451340	SLC26A9	8990	2260	196624	No_or_no_constitutive_exon
GACAGGTCTGGGCCCCCACCCCTGACAGTCTCCATGTCCTGGGAGGGCAGGG	65050105	65050285	65050055	65050107	1	1	ENSMFAG00000042587.1	65041642	65067845	IKBKE	8990	2260	196624	No_or_no_constitutive_exon
CGGGCCTCTGATGCCATTTTCCTCCCTCTTCCTGTGACTTTGCGGGGAAGCC	65487354	65487498	65487548	65487496	-1	1	ENSMFAG00000033129.1	65480986	65499907	FCMR	8990	2260	196624	Yes
TTTTCTGTTGGAATTTTAGAAAGAAGGATGCTTCTTGTGGATGGGGTAAGAG	66455194	66455218	66455268	66455216	-1	1	ENSMFAG00000006003.1	66451974	66477720	CD34	8990	2260	196624	No_or_no_constitutive_exon
CACTGTATGTTTAAACAGGAGAGTCCTCTCTGTCTTCTCTGCACTGGGAGCA	67825998	67826116	67826166	67826114	-1	1	ENSMFAG00000041713.1	67825656	67826855	None	8990	2260	196624	No_or_no_constitutive_exon
CAAGCCAACCCAGGTGTAGGTTTTATGTCACAGGGTTTCAGGGGACTTAGAG	68340566	68340630	68340516	68340568	1	1	ENSMFAG00000003810.1	68333190	68358780	TRAF3IP3	8990	2260	196624	No_or_no_constitutive_exon
CTGGGCAAGTTTGCTGTCCCCATGCTGAAAGAGGCCTGCTGGGGTATGAGCT	79060347	79060398	79060448	79060396	-1	1	ENSMFAG00000032535.1	79060347	79062106	None	8990	2260	196624	Yes
ATCCAACTTTTGGATGATTATCTGAAATGTTTCATCGTGGGAGCAGACAGTA	79063849	79063937	79063987	79063935	-1	1	ENSMFAG00000001949.1	79063095	79064037	None	8990	2260	196624	No_or_no_constitutive_exon
TCATTATATTCCTATTTAGGAAACATTCTAGAAAGTGATATGGGGCATAGGG	85905804	85905974	85906024	85905972	-1	1	ENSMFAG00000036131.1	85848943	86177281	CDC42BPA	8990	2260	196624	No_or_no_constitutive_exon
GCATGCGCGCGGCTCGCCGCGGTCTTCACTGCGCAGGCGCCGAGGGGTAGAG	86610091	86610133	86610041	86610093	1	1	ENSMFAG00000001190.1	86610043	86654389	SNAP47	8990	2260	196624	No_or_no_constitutive_exon
AGATGCACAGATGGGGAACCAGCCGTGAGAGGACAGGGCGGAAACTGGAGTG	86929580	86929864	86929914	86929862	-1	1	ENSMFAG00000033926.1	86929580	86930205	None	8990	2260	196624	No_or_no_constitutive_exon
GCAAAAACTGTTTAAAACCAGTGCTTCCACAGTTGCCAGGGACAGCAGAGCT	86968608	86968654	86968704	86968652	-1	1	ENSMFAG00000005126.1	86968181	86973637	None	8990	2260	196624	No_or_no_constitutive_exon
TTTCTTATGCTTTTAGGATAATCTTTATGTACTTAGGGTATGTATGGAAGTC	87099718	87099773	87099668	87099720	1	1	ENSMFAG00000031503.1	87065795	87228879	OBSCN	8990	2260	196624	No_or_no_constitutive_exon
AGGCGGTGGGATTTCTCCCGGCCACATGGCCAGTGCAGAGCCTGGGGAAGGT	87122749	87123130	87122699	87122751	1	1	ENSMFAG00000031503.1	87065795	87228879	OBSCN	8990	2260	196624	No_or_no_constitutive_exon
GCCTTGCTATGGCAGATACCGGGGTGTACTCCTGCGTGTGTGGGCAGGAGAG	87152962	87152990	87152912	87152964	1	1	ENSMFAG00000031503.1	87065795	87228879	OBSCN	8990	2260	196624	No_or_no_constitutive_exon
CTGTCCCCTTGAGCAGGGGCCGCTTCAGTGTGGTGCGGCAGTGCTGGGAGAA	87227303	87227509	87227253	87227305	1	1	ENSMFAG00000031503.1	87065795	87228879	OBSCN	8990	2260	196624	No_or_no_constitutive_exon
GTGGAGTGGAGAAAGGGGCCCAACACCCTCAGAGATGGGGACAGATACAGCC	87153491	87153610	87153441	87153493	1	1	ENSMFAG00000031503.1	87065795	87228879	OBSCN	8990	2260	196624	No_or_no_constitutive_exon
GGTGGGGAGATGACTCCAGGAGGGTACCCGCCAAGGACCTGGGCAGTTAGCC	87253590	87253773	87253823	87253771	-1	1	ENSMFAG00000042805.1	87251680	87263523	TRIM11	8990	2260	196624	No_or_no_constitutive_exon
TTTCATCCTTTTGGAAGTCATTAATGTTTTTGTTTGTTTGGGGGTTGCAGGC	89985913	89986100	89986150	89986098	-1	1	ENSMFAG00000043743.1	89981420	89990090	DUSP12	8990	2260	196624	No_or_no_constitutive_exon
AGAGGTGGAGCAGACTTGAAGCAGAATATAAAGAACTGCTGGGACACTAGGC	90528782	90528801	90528732	90528784	1	1	ENSMFAG00000040064.1	90519860	90530809	DEDD	8990	2260	196624	No_or_no_constitutive_exon
ATCGTGGTTGTCCCTGTCTGCCCCCTGCAGGCCGGTGCCCCGCGGGTGAGCT	90572192	90572532	90572142	90572194	1	1	ENSMFAG00000037387.1	90562401	90582796	PVRL4	8990	2260	196624	No_or_no_constitutive_exon
TCTAACAGACTGGCAGAGTTAGGTGAAAGGGTGCAGGACTTGGCAGGGAGAT	91159020	91159397	91158970	91159022	1	1	ENSMFAG00000032557.1	91131677	91170647	SLAMF6	8990	2260	196624	No_or_no_constitutive_exon
CCAATGCCCTTTCTCTGCTGGGCTTTGGCATGGCGGGGAGGGACTGGAAGGC	91245507	91245537	91245587	91245535	-1	1	ENSMFAG00000033897.1	91236930	91265066	VANGL2	8990	2260	196624	No_or_no_constitutive_exon
CAGCCTGAGGAACAAGGAGATGCTCTGCGCAGAGCCATGGGGCAAACAAGGA	92390993	92391090	92390943	92390995	1	1	ENSMFAG00000029921.1	92390087	92391090	OR10J3	8990	2260	196624	No_or_no_constitutive_exon
TTCAACTTCTCTGTTTGCCTCCTGATCTCATTCTCTTACTGTGGGGACAGGG	94763460	94763708	94763410	94763462	1	1	ENSMFAG00000037817.1	94656512	94766126	ARHGEF11	8990	2260	196624	Yes
CCACTCCCAGCTCTAACACCCTTTGGCCCTTGGGCATCCTGGGTGGCCAGGT	94832348	94832491	94832541	94832489	-1	1	ENSMFAG00000030600.1	94819214	94889753	NTRK1	8990	2260	196624	Yes
ACAGTCCCACTCTGAGAAACCCCGACAGCCCTCTTTGTGCTCACAGGGAGTC	94889492	94889577	94889442	94889494	1	1	ENSMFAG00000001858.1	94888725	94899643	SH2D2A	8990	2260	196624	No_or_no_constitutive_exon
TGAGGACAGAGGGCACAGGAGAGGAGGGGTGTCTAGGGGGAATGGCAGAGTG	95481842	95481885	95481792	95481844	1	1	ENSMFAG00000043399.1	95477152	95482374	None	8990	2260	196624	No_or_no_constitutive_exon
GTGGGGCTTCTCCAAGAACTACAACTCCCACAAGGCATTGGGCGGAACAGCA	95725517	95725611	95725467	95725519	1	1	ENSMFAG00000040060.1	95725188	95739486	SSR2	8990	2260	196624	No_or_no_constitutive_exon
GTGGTGCTGCATGCCTGTGGTCCCAGCTACTCAGGAGGCTAAGGTGGGAGGA	95898902	95899164	95899214	95899162	-1	1	ENSMFAG00000039413.1	95898902	95925658	SYT11	8990	2260	196624	No_or_no_constitutive_exon
TTTGTAAATATTTACATTTTGTTTTGACAAAGTGGAGGAAGACAAGGGAGGA	95913177	95913223	95913273	95913221	-1	1	ENSMFAG00000039413.1	95898902	95925658	SYT11	8990	2260	196624	No_or_no_constitutive_exon
TGTGGACCTAGGGAAACACTCAAATTCAGTCATCTCCCTGTTGGGAATAGGT	96001596	96001795	96001546	96001598	1	1	ENSMFAG00000035960.1	95928370	96032043	GON4L	8990	2260	196624	No_or_no_constitutive_exon
AGCAGCAAGGTGAGGAAAGTATCAAGGGTACTGGTCCTAAGGGGTATCAGAG	96028579	96028624	96028529	96028581	1	1	ENSMFAG00000035960.1	95928370	96032043	GON4L	8990	2260	196624	No_or_no_constitutive_exon
CCAGGTCAGACCCCTCTGGAAGGGATGGAGTATGGGGGTCCTGGTGGAAGTG	96616919	96616963	96617013	96616961	-1	1	ENSMFAG00000038997.1	96614499	96625222	TRIM46	8990	2260	196624	No_or_no_constitutive_exon
TGGCCTCTCTGCTAAGAACATACCTGGCACGGCTGCCCTGGGCTGGGCAGCT	96861109	96861318	96861059	96861111	1	1	ENSMFAG00000039855.1	96852097	96862815	PBXIP1	8990	2260	196624	No_or_no_constitutive_exon
CATCTATGAAAAAAAAATACTTAGAGGATGAGGAGGGATCGGGGACTCAGGG	97494626	97494633	97494683	97494631	-1	1	ENSMFAG00000025147.1	97474519	97500399	ATP8B2	8990	2260	196624	No_or_no_constitutive_exon
GGCTCAAGTGATCCTCCCACCTCAGCCTACCCAAGTAGTTGGGGCCACAGGC	97851358	97851441	97851308	97851360	1	1	ENSMFAG00000036694.1	97702336	97871777	NUP210L	8990	2260	196624	No_or_no_constitutive_exon
CTGATGGACCCTGCTCCTTTTGGGTACCCCCAACTTTGCTGGGGGTGCAGAG	97924316	97924486	97924266	97924318	1	1	ENSMFAG00000037492.1	97920137	97936855	DENND4B	8990	2260	196624	No_or_no_constitutive_exon
GATGGACCCTGCTCCTTTTGGGTACCCCCAACTTTGCTGGGGGTGCAGAGCT	97924318	97924486	97924268	97924320	1	1	ENSMFAG00000037492.1	97920137	97936855	DENND4B	8990	2260	196624	No_or_no_constitutive_exon
TCCAGCAGTGCTTCGGTGAGAGCCCAGCCAGTGCACAGGGGGAAAAGGAGCA	98093320	98093363	98093413	98093361	-1	1	ENSMFAG00000008338.1	98092401	98142320	INTS3	8990	2260	196624	No_or_no_constitutive_exon
GTACTCTGGGCCTGGTCCTCAAGGCTCACTTCCATGATGGGGGTGGGTAGGT	98236892	98237046	98237096	98237044	-1	1	ENSMFAG00000041335.1	98235060	98239487	S100A1	8990	2260	196624	No_or_no_constitutive_exon
ATGTGGGCTCCAAGTAGATGCAGCAGATCCACATGTTCCTCTGAGGGAAGGC	98658743	98658764	98658814	98658762	-1	1	ENSMFAG00000043233.1	98657953	98658916	None	8990	2260	196624	No_or_no_constitutive_exon
AACCAAACAAATCAACAGAAATCAGGCTCTTATTGTGGACAGTCTGGGAGGC	99762032	99762181	99761982	99762034	1	1	ENSMFAG00000037338.1	99759980	99763845	RPTN	8990	2260	196624	No_or_no_constitutive_exon
ATACACATTACTGCTAAGCTGTATCCTTTTCAAGGCTGGGAAACAGTCAGGC	100192289	100192328	100192239	100192291	1	1	ENSMFAG00000041641.1	100174044	100194596	TDRKH	8990	2260	196624	No_or_no_constitutive_exon
ATGTCAGCACCTTCTTCTAAGTGCTGGGCGGGTGGGGACTGGGTGGGCAGGA	100578275	100578303	100578225	100578277	1	1	ENSMFAG00000043596.1	100528640	100583851	POGZ	8990	2260	196624	No_or_no_constitutive_exon
AGTAATGAGAATTCTTTCTTTTTTCCCACAGGAGTGTCATGGGCCGGCAGAC	100578411	100578533	100578361	100578413	1	1	ENSMFAG00000043596.1	100528640	100583851	POGZ	8990	2260	196624	No_or_no_constitutive_exon
AGGAACCTGAGCCAGCATCAGGTGGTGGTGGTAGTGGGGTTGGCAAAAAGGA	100580459	100580530	100580409	100580461	1	1	ENSMFAG00000043596.1	100528640	100583851	POGZ	8990	2260	196624	No_or_no_constitutive_exon
GCCGGCCGGAGGGCTACCGGGGCCGCGCCCTGAAGAGGGTGGACGTCGAGAA	100874390	100874760	100874340	100874392	1	1	ENSMFAG00000045151.1	100860479	100875250	SEMA6C	8990	2260	196624	No_or_no_constitutive_exon
AGTTGTACCGGCAGTCGCTGGAGATTATCTCTCGGTACCTTCGGGAGCAGGC	101486588	101486709	101486538	101486590	1	1	ENSMFAG00000042545.1	101485754	101489320	MCL1	8990	2260	196624	No_or_no_constitutive_exon
GTCACACAGCGAAGTTGGAAAACAGACCCACGACCTCCCCGCGCGGGCAGCG	101515829	101516309	101516359	101516307	-1	1	ENSMFAG00000002869.1	101505136	101516725	ADAMTSL4	8990	2260	196624	No_or_no_constitutive_exon
TGGATGGAAAAAATGATAACTCTGTGTTTCCCAAATCCTACTGAGGGTAGAA	101807435	101807546	101807596	101807544	-1	1	ENSMFAG00000002775.1	101801994	101814066	C1orf54	8990	2260	196624	Yes
TGAGCCTAGGGGGGCAGGTAATGGCTGACGGGGTGGTAGAGAGAAGGGAGTG	102206159	102206179	102206109	102206161	1	1	ENSMFAG00000034474.1	102197623	102211970	SV2A	8990	2260	196624	No_or_no_constitutive_exon
GCTTTCGCTGCCGTCTTCGGATCCTGTGTCCGCAGGGGGGGTGATGAGAGTC	103074983	103075204	103075254	103075202	-1	1	ENSMFAG00000033867.1	103074983	103075461	None	8990	2260	196624	No_or_no_constitutive_exon
CTCTTAGGGTGAGAAGCTGGAGGGGTCTTGGCATGAAGGGGAGGTGGGAGAA	104432595	104432627	104432545	104432597	1	1	ENSMFAG00000043309.1	104410657	104437582	ITGA10	8990	2260	196624	No_or_no_constitutive_exon
GAGCCTGCTGAGGGTGAAGGGGAACCATCCAGTGTCCTGGGTTGGGGAAGCA	104499831	104499859	104499781	104499833	1	1	ENSMFAG00000001990.1	104494533	104509038	PIAS3	8990	2260	196624	No_or_no_constitutive_exon
TTTTAAGGGACTTACTGATAATTTTATTTTTTGGGGTGGGGGGAGGACAGGT	104683047	104683244	104682997	104683049	1	1	ENSMFAG00000018292.1	104655127	104691003	PDZK1	8990	2260	196624	Yes
AATGTTCCTTTATGTCTCTTTGTGTCTCTGTCTGTCTGCCTGGGGAGCAGGG	107394227	107394297	107394347	107394295	-1	1	ENSMFAG00000002851.1	107392780	107419886	HAO2	8990	2260	196624	Yes
AGGTGAGGACCGAGTGTTTATCTTTTTCAGACCTCCACAGAGCCCGGGAGAA	109636880	109636990	109636830	109636882	1	1	ENSMFAG00000039230.1	109630574	109642493	TRIM45	8990	2260	196624	No_or_no_constitutive_exon
ATTTTTAGTGGTATGTACAAAAATTCCCATGGATCAGAAAACTGGGAAAGCT	110361805	110361841	110361891	110361839	-1	1	ENSMFAG00000034219.1	110358816	110390608	ATP1A1	8990	2260	196624	No_or_no_constitutive_exon
CCCCGCCTCTGTCTGTCTGTCCCTCCCTGCCTGGCTCATGCCGAGGGCAGGC	112609400	112609749	112609350	112609402	1	1	ENSMFAG00000041208.1	112595679	112660629	SYT6	8990	2260	196624	No_or_no_constitutive_exon
TTGCGTTGGGTTCTAACAGAGACGTAATGGAGAGAGCACTGGGCTGGGAGTC	112655562	112655663	112655512	112655564	1	1	ENSMFAG00000041208.1	112595679	112660629	SYT6	8990	2260	196624	No_or_no_constitutive_exon
AGAAGGCCCTGACCCCTCTGGGTCACCAGTCTGAGCTCCCTGGGAAGAAGAC	115374898	115375248	115374848	115374900	1	1	ENSMFAG00000034315.1	115362559	115376534	OVGP1	8990	2260	196624	No_or_no_constitutive_exon
AATCATTTGGAAATCTGTGGTTTGCAAAGAAATCTGTGACCACTAGGGAGCT	115479097	115479331	115479381	115479329	-1	1	ENSMFAG00000046116.1	115474792	115480343	CHIA	8990	2260	196624	No_or_no_constitutive_exon
AGCATTTGCTAAAAACCTTTTTCTCTTTCTTTGTTTGGGGGATGTGGCAGAG	116688999	116689065	116689115	116689063	-1	1	ENSMFAG00000031880.1	116679268	116701441	STRIP1	8990	2260	196624	Yes
AGGCCTTTGTTTTTCTGCTGTGAGCAGGGCATGGGGATAACTGGGGAGAGTG	116825008	116825168	116825218	116825166	-1	1	ENSMFAG00000040515.1	116808538	116827768	CSF1	8990	2260	196624	No_or_no_constitutive_exon
GGCTGGATTGGGGTGTGATGCTCAGAGTGAGTGTGTTTTGTGGGTGGCAGGT	117039340	117039441	117039491	117039439	-1	1	ENSMFAG00000042340.1	117034858	117040852	GSTM5	8990	2260	196624	No_or_no_constitutive_exon
CTGGATTGGGGTGCGATACTCAGAAAGACTCTGTGTTTTGTGGGTGGCAGGT	117056691	117056792	117056842	117056790	-1	1	ENSMFAG00000000548.1	117052717	117059121	GSTM1	8990	2260	196624	Yes
AGCAGGCACAGTGAGTGCCGGGTCTCCTCTCTACCCTTGCTTATGGGAAGGG	117056892	117057031	117057081	117057029	-1	1	ENSMFAG00000000548.1	117052717	117059121	GSTM1	8990	2260	196624	No_or_no_constitutive_exon
CTGGATTGGGGTGCGATGCTGAGAGTGAGTCTATGTTTTGTGGGTGGTAGGT	117078299	117078400	117078450	117078398	-1	1	ENSMFAG00000038873.1	117073718	117092254	GSTM4	8990	2260	196624	No_or_no_constitutive_exon
GGCTGGATTGGGGTGCGATGCTCAGAGTGAGTGTGTTTTGTGGGTGGCAGGT	117090665	117090766	117090816	117090764	-1	1	ENSMFAG00000038873.1	117073718	117092254	GSTM4	8990	2260	196624	No_or_no_constitutive_exon
CCTCCCAATGCCAATATTCTGTACCGCCTGCTGTAGTGGCCTGGGGGCAGCC	117503269	117505575	117505625	117505573	-1	1	ENSMFAG00000040943.1	117478526	117510891	CELSR2	8990	2260	196624	No_or_no_constitutive_exon
TACCCCCAAGGGTGGGCCAACACCAGGGCTATAGCCTTTGGGGCCGGTAGGA	117483491	117483520	117483570	117483518	-1	1	ENSMFAG00000040943.1	117478526	117510891	CELSR2	8990	2260	196624	No_or_no_constitutive_exon
GCCTCATCTACTTCCTTTCCCCACCAGATGGGGGCCCAGGGCCTGGGAAGGC	117483250	117483398	117483448	117483396	-1	1	ENSMFAG00000040943.1	117478526	117510891	CELSR2	8990	2260	196624	No_or_no_constitutive_exon
CAAGTGGAGACTGGCATGCAGATTCCCTGGCCTGCAAGCTTAGGGTGCAGAG	118388689	118388691	118388741	118388689	-1	1	ENSMFAG00000033657.1	118385705	118405686	None	8990	2260	196624	No_or_no_constitutive_exon
CCTTCTCCTTTAGCTCCCACCCAGGCAGACTGTCCCCAAGGGACTTGGAGTG	118390938	118391107	118391157	118391105	-1	1	ENSMFAG00000033657.1	118385705	118405686	None	8990	2260	196624	No_or_no_constitutive_exon
AGCTTGCAGTGAGCCGAGATCCGGCCACTGCACTCCAGCCTGGGCGACAGAG	121051123	121051201	121051251	121051199	-1	1	ENSMFAG00000039031.1	121051123	121056883	None	8990	2260	196624	No_or_no_constitutive_exon
AGATGCCGCCCAAAGGAAAAAGTGGTTCTGGAAAAGCGGGGAAGAGGTAGCA	121479556	121479737	121479787	121479735	-1	1	ENSMFAG00000034682.1	121477458	121481501	None	8990	2260	196624	No_or_no_constitutive_exon
GTTTTGGAAGATAAGCTTAAAGGATAAATGATGGATCTGCAGCATGGGAGCT	125480029	125480512	125480562	125480510	-1	1	ENSMFAG00000040534.1	125474943	125480721	None	8990	2260	196624	No_or_no_constitutive_exon
TCGCCTGACCTCGTGATCCCCCTCCGCCTCCCAAGGTGCTGGGATTACAGGC	130122175	130122199	130122249	130122197	-1	1	ENSMFAG00000008183.1	130074881	130169322	PTBP2	8990	2260	196624	No_or_no_constitutive_exon
TGGTGGTTCATGCCTGTAATCTCAAGCACTTTGGGAGTCTGAAGTGGGAGGA	134129199	134129246	134129149	134129201	1	1	ENSMFAG00000000290.1	134006873	134137018	FAM69A	8990	2260	196624	No_or_no_constitutive_exon
TGTCTACCAACCAAATGTTGCCATTTTCTTTTTTCCTTTTTGGGACATAGGC	140859339	140859570	140859620	140859568	-1	1	ENSMFAG00000001996.1	140842557	140874582	CLCA2	8990	2260	196624	No_or_no_constitutive_exon
CTTGAATGTGGGTGAATGTTCCTGCAAACAAATCTTGGGTGAACATATAGAT	143069012	143069021	143069071	143069019	-1	1	ENSMFAG00000044118.1	143012120	143177500	PRKACB	8990	2260	196624	No_or_no_constitutive_exon
TTCAGGTTGTAGGCAGAGAGGCTGAGAAGGATCAGTTTAGTTTGGGGAAGAT	148486516	148486564	148486614	148486562	-1	1	ENSMFAG00000000550.1	148486442	148489185	None	8990	2260	196624	No_or_no_constitutive_exon
CTTTTACTGGAAGGCCATATGTTTGTTTTACCTTCTCTTCAGGGATACAGAA	148741424	148741490	148741540	148741488	-1	1	ENSMFAG00000041229.1	148698152	148748265	PTGFR	8990	2260	196624	No_or_no_constitutive_exon
GATGAGAGACCAAAGAGAAAGAAGTGACAGAGTGTGGAAAAGGGAGAAAGAC	149374727	149374870	149374920	149374868	-1	1	ENSMFAG00000038296.1	149372113	149376016	None	8990	2260	196624	No_or_no_constitutive_exon
TAAACCAGGAGAAACCCGCTAATTCTTAATAATCACTGGGAGCAAAACAGAG	149374341	149374521	149374571	149374519	-1	1	ENSMFAG00000038296.1	149372113	149376016	None	8990	2260	196624	No_or_no_constitutive_exon
ATGAATAAGTGAATAGAGGGGACAGCAGATGATGAAGAGGAGGGTGTAAGTC	156963087	156963259	156963309	156963257	-1	1	ENSMFAG00000033063.1	156957994	156965206	None	8990	2260	196624	No_or_no_constitutive_exon
CGGCTGAGGGCATTTCTCCGGCTGCTTCTGCTCCTGGGTTAACAATCAAGAT	158417053	158417601	158417651	158417599	-1	1	ENSMFAG00000003554.1	158416488	158419811	None	8990	2260	196624	No_or_no_constitutive_exon
CCTGGCCTTCGAGTCCATCCAGAAAAATCACTGATAACATCAAAGGGAAGGT	158586307	158587321	158586257	158586309	1	1	ENSMFAG00000036815.1	158582082	158587952	None	8990	2260	196624	No_or_no_constitutive_exon
GATTTTGTTTGATTAAATAGTCATGTTTCTCTCTTTTTAATGATGGGTAGAA	162713499	162713577	162713627	162713575	-1	1	ENSMFAG00000037670.1	162701904	162928856	CACHD1	8990	2260	196624	No_or_no_constitutive_exon
ATTTACTTAAATTGCATATTTTTCCTTTTATGCTTCTAATGGGATGACAGAA	165550490	165550510	165550560	165550508	-1	1	ENSMFAG00000032579.1	165516304	165643618	PATJ	8990	2260	196624	No_or_no_constitutive_exon
TTCTCCCTCCGGCTCCTGGGCGGAGGCGGAAGCGGAAGAGGCGAGGGAAGTG	165666098	165666254	165666048	165666100	1	1	ENSMFAG00000040223.1	165665963	165706914	TM2D1	8990	2260	196624	No_or_no_constitutive_exon
AGAAAAAGGCAGGCAGGCAGGGAGTGAGGGAGGGAGGCAAGGAGGGAGAGAG	167524963	167525085	167525135	167525083	-1	1	ENSMFAG00000000847.1	167501605	167570384	HOOK1	8990	2260	196624	No_or_no_constitutive_exon
ATATGCTTTATATTATTTTCTCTTTTTTTCCCTGGGGGCTTGGAAAATAGAA	167520116	167520218	167520268	167520216	-1	1	ENSMFAG00000000847.1	167501605	167570384	HOOK1	8990	2260	196624	No_or_no_constitutive_exon
GCCGATTTTGGTAGACTCAGCCAGAGTCACCTCCTTCAGATGCTGGGAAGGC	167710246	167710278	167710328	167710276	-1	1	ENSMFAG00000037904.1	167624210	168053476	FGGY	8990	2260	196624	No_or_no_constitutive_exon
GTTTGCTGGGTTTCTTCCACGTCATCATGTTCCTCCTTGCACGGGGCCAGGA	172385935	172386127	172386177	172386125	-1	1	ENSMFAG00000002375.1	172365093	172391688	PCSK9	8990	2260	196624	No_or_no_constitutive_exon
CCACCTGTTGACCCCAGCCTGGCTCTAGCCGTCGCTGCTGGAGGGAGGAGGG	173442960	173443332	173442910	173442962	1	1	ENSMFAG00000028351.1	173442895	173445596	None	8990	2260	196624	No_or_no_constitutive_exon
CTTCGGAAAGTATGGCAAGATTAACCACAGAAGTTATGGAAGATGGGCAGGG	173443373	173443451	173443323	173443375	1	1	ENSMFAG00000028351.1	173442895	173445596	None	8990	2260	196624	Yes
GGTGGCAGCTGCCCAAGTTGTGGATGAAAAGGGCTGACCTAGGGCAGTAGAA	173512549	173512618	173512668	173512616	-1	1	ENSMFAG00000034074.1	173512180	173528425	DIO1	8990	2260	196624	No_or_no_constitutive_exon
CCTCCTCCCCAGCGGGCCTTTCCGGGTGGCCCAGGCCGCATGGTGGGGAGCG	174108504	174108513	174108454	174108506	1	1	ENSMFAG00000031018.1	174107606	174188782	LRP8	8990	2260	196624	No_or_no_constitutive_exon
CTCCCAAAATCTAGGTATAAGTTTAAAAGTCTCTCTTGTTTGGGGAACAGGT	175171942	175172119	175172169	175172117	-1	1	ENSMFAG00000040167.1	175169869	175296533	ZFYVE9	8990	2260	196624	Yes
GGAAGTGGTATGTGGCCCCCCCTGAGCATCTTTCTTTTTGGTGGGAACAGGT	175752157	175752274	175752107	175752159	1	1	ENSMFAG00000036148.1	175653160	175753582	NRDC	8990	2260	196624	Yes
TTGCATGATCCCTCTCAGCCTACGGCTGCCCACCTGGGCCAGGCGGTCAGCA	176235152	176235235	176235102	176235154	1	1	ENSMFAG00000037823.1	176198857	176258510	TTC39A	8990	2260	196624	No_or_no_constitutive_exon
GCAGTAAGTCAGGCACATATGACATACTCAGGGACAGGACAGACTGGGAGGG	176242145	176242309	176242095	176242147	1	1	ENSMFAG00000037823.1	176198857	176258510	TTC39A	8990	2260	196624	No_or_no_constitutive_exon
AGCAAGGGAGGGAGTGAAGGAAAAAAGTAAAAAAGGGGGCGACACGCAAGTG	176582446	176582667	176582717	176582665	-1	1	ENSMFAG00000001004.1	176582250	176582798	None	8990	2260	196624	No_or_no_constitutive_exon
TCTCCATTTCATAGATGAGGGTACTAAGGTTCAGTTGGTGATAGGGAAAGAA	178745729	178745809	178745679	178745731	1	1	ENSMFAG00000032787.1	178744483	178793818	BEND5	8990	2260	196624	No_or_no_constitutive_exon
TCTTTCTCTCCACCCCTATCTTTCCTGGAAACTCGCTTTGGGCGCGGCAGAT	180366356	180366512	180366306	180366358	1	1	ENSMFAG00000044064.1	180364401	180379761	TAL1	8990	2260	196624	No_or_no_constitutive_exon
CAGTTCCAGAAGGGCCAGGAACTACAACAGATTCTGAAATGGGTGGAAAGAT	180689965	180690060	180689915	180689967	1	1	ENSMFAG00000042796.1	180688485	180695285	None	8990	2260	196624	Yes
AAACACCACATGTAGACTTACCTTCTTTCTGACAAGGTGGGAAATATCAGTC	181958020	181958064	181957970	181958022	1	1	ENSMFAG00000044590.1	181956628	181958740	None	8990	2260	196624	No_or_no_constitutive_exon
ATTAAGGTGAGGGGTTGGTGGAAGTCCCCAGTTTGCGTGGGCAGGCTAAGGG	182024709	182024787	182024659	182024711	1	1	ENSMFAG00000038654.1	182024587	182028058	CCDC163	8990	2260	196624	No_or_no_constitutive_exon
CAGCCCAGTATTAGCCCCTCCCATTGCGGGCCTGGGCTAGGGGAACCCAGGC	183345227	183345304	183345177	183345229	1	1	ENSMFAG00000001709.1	183344961	183345304	None	8990	2260	196624	No_or_no_constitutive_exon
AACACCCTGGTGTGCTGAGAACCCCTCTCCCTCAGGCCATTGGGGGCCAGGC	183604789	183604956	183605006	183604954	-1	1	ENSMFAG00000032846.1	183604268	183625594	IPO13	8990	2260	196624	No_or_no_constitutive_exon
CACTCACAAGAACCTGAGAGGCTGCTGAGCCGGCATGATCTACGGGAAAGGA	183752746	183752773	183752696	183752748	1	1	ENSMFAG00000037557.1	183751965	183753387	None	8990	2260	196624	No_or_no_constitutive_exon
GACTGGCAGGGGATAAATACCGGGGGGGCGTGCAGGCTCTCTGGGAGGAGGT	183753337	183753387	183753287	183753339	1	1	ENSMFAG00000037557.1	183751965	183753387	None	8990	2260	196624	No_or_no_constitutive_exon
CTTGGACTGTCTTCAAGGAGTGGGCATTGCTTGATGGGCAGAAGGTAAAGTA	184162855	184162918	184162805	184162857	1	1	ENSMFAG00000043348.1	184161611	184165413	HYI	8990	2260	196624	No_or_no_constitutive_exon
GAGAACGAGTATGGCCGGCTGACCTGGTAAGGGTTGCCAGGGCAAGCTAGGG	184229079	184229100	184229029	184229081	1	1	ENSMFAG00000003387.1	184227514	184235241	MED8	8990	2260	196624	No_or_no_constitutive_exon
GGTTATGGCGCTGCTTTGAGTTGGACCCTGCCCGGCGGCGGGAGCGGGAGAA	184256773	184256801	184256851	184256799	-1	1	ENSMFAG00000001542.1	184251764	184260950	CDC20	8990	2260	196624	No_or_no_constitutive_exon
AGGATGCACTTTTAACCAGCAATGATTTTGTCATTCCTGCGGTGGGCCAGGT	186124834	186124980	186124784	186124836	1	1	ENSMFAG00000041340.1	186109990	186194645	HIVEP3	8990	2260	196624	Yes
ATAATCTGACCTTGTTCCCTCTCTGTGCTTGTGTGGCGGGGGGGTCACAGAA	187084063	187084205	187084013	187084065	1	1	ENSMFAG00000036770.1	187052999	187100609	None	8990	2260	196624	Yes
GAACAGAGGAGATGCAGATATTGTATGTGCATGGAGGCGGGAGTTAGAAGAT	187163233	187163600	187163650	187163598	-1	1	ENSMFAG00000034274.1	187162162	187167715	None	8990	2260	196624	No_or_no_constitutive_exon
CGCCCGGCCGGCACCCGGTCAGCACGTCCCCATTTCCCTCCCGCAGGGAGCG	187874654	187875155	187874604	187874656	1	1	ENSMFAG00000029625.1	187873284	187881163	MYCL	8990	2260	196624	No_or_no_constitutive_exon
TCTTCTTCTTCTTCTGAGAGACAAGGAGAATGACAGAGGGAGGGGTGAAGAT	188533353	188533375	188533425	188533373	-1	1	ENSMFAG00000036050.1	188293318	188706633	MACF1	8990	2260	196624	No_or_no_constitutive_exon
AAATTCAGATGAGGTAATTGTTGCCCATTTTGATTCTGGGAAGGGTCTAGAG	188367605	188367641	188367691	188367639	-1	1	ENSMFAG00000041352.1	188367605	188371437	None	8990	2260	196624	No_or_no_constitutive_exon
GCTGTTTACTGCTTTTCATTAGCAGTTGCTCACATGTCTTTGGGGGTGAGAA	189112048	189112077	189112127	189112075	-1	1	ENSMFAG00000039267.1	189112048	189114260	None	8990	2260	196624	No_or_no_constitutive_exon
TCCTAACCATGGGCAGCAGCATCATCGGTTCCTTAACAACGGGCCAAAAGCT	189943771	189943899	189943721	189943773	1	1	ENSMFAG00000034447.1	189881705	189948715	INPP5B	8990	2260	196624	No_or_no_constitutive_exon
AGGTTTGCCATGGCCAAGGATGGAGGGCAGGCTTTGAACAGTGCAGGGAGGT	191015479	191015499	191015429	191015481	1	1	ENSMFAG00000002477.1	190920470	191015499	GRIK3	8990	2260	196624	No_or_no_constitutive_exon
ACCTGATTTTGATATGATCCCATTTCTTTTGCTTGTGTGTGGGTTGGCAGCT	191395089	191395257	191395039	191395091	1	1	ENSMFAG00000043477.1	191377247	191409235	OSCP1	8990	2260	196624	Yes
TATTTTACATGTGACAGTTCTGTAACCTCCATTTTTCTTGTTGGGAACAGGT	191858170	191858258	191858308	191858256	-1	1	ENSMFAG00000035610.1	191807147	191934866	AGO3	8990	2260	196624	No_or_no_constitutive_exon
TCCAGTCTAGCTGTCTGAGGATGAAGACCCCATCAGAGGGTGAGCAAGAGCC	194782446	194782506	194782396	194782448	1	1	ENSMFAG00000030374.1	194778891	194815018	TRIM62	8990	2260	196624	No_or_no_constitutive_exon
CAGGAGGGCCTGATCACTCCTCTCTGCCCTTGACCCCCTTGGGGACCCAGGT	195066841	195067240	195067290	195067238	-1	1	ENSMFAG00000034246.1	195061466	195068798	HPCA	8990	2260	196624	No_or_no_constitutive_exon
ATATCCTATTTTCCTATTTTTTTTTCTCTAACCCCAACTTTAGGGAACAGAA	195356875	195356955	195356825	195356877	1	1	ENSMFAG00000033163.1	195321846	195379178	ZBTB8OS	8990	2260	196624	No_or_no_constitutive_exon
GGCCCCCATGGAGGGCTTCCAGCTATAATATCTGCCTCCGGGGAGGGGAGGG	195842916	195842961	195843011	195842959	-1	1	ENSMFAG00000000429.1	195840710	195917035	KPNA6	8990	2260	196624	No_or_no_constitutive_exon
TGAGGGCAGGAAGATTAGGTTTCGGCTGCATTGTTCTCTGTGGGTGACAGGG	196379520	196379574	196379470	196379522	1	1	ENSMFAG00000042878.1	196343379	196392842	COL16A1	8990	2260	196624	No_or_no_constitutive_exon
CATCTCTGGGTGGCCCCCAAAATGACTGACATTGTGTCCCCGTGGGGCAGGC	196424318	196424562	196424612	196424560	-1	1	ENSMFAG00000044224.1	196412915	196427633	HCRTR1	8990	2260	196624	Yes
TCTTCCCTCCCTTCTTGGGATTCATCTATTGTCTGCCTCAGAATGGGCAGCA	196665132	196665156	196665082	196665134	1	1	ENSMFAG00000031211.1	196661010	196668522	FABP3	8990	2260	196624	No_or_no_constitutive_exon
ATGGTGCTGGGTGTGCTGACCTGGGGTGGAGACCTTGTCTCAGGGACAAGCA	198785672	198785788	198785838	198785786	-1	1	ENSMFAG00000001608.1	198770363	198862025	PTPRU	8990	2260	196624	No_or_no_constitutive_exon
GCCTAGGGCGTGGTGCTGGATGGTGCTGGGTGTGCTGACCTGGGGTGGAGAC	198785681	198785807	198785857	198785805	-1	1	ENSMFAG00000001608.1	198770363	198862025	PTPRU	8990	2260	196624	No_or_no_constitutive_exon
TCTGCAGACCTGGCCCTGCCCGCTCCAGGCTTACTATCCAGGCAGGGCAGAA	198791706	198791737	198791787	198791735	-1	1	ENSMFAG00000001608.1	198770363	198862025	PTPRU	8990	2260	196624	No_or_no_constitutive_exon
TAAGCCGGGCTGTGGGGCGAGCTGGGGCGCATGGCAGGCCAAGCGGGCAGCA	198785466	198785621	198785671	198785619	-1	1	ENSMFAG00000001608.1	198770363	198862025	PTPRU	8990	2260	196624	No_or_no_constitutive_exon
TAAAGATCTAGGACATAGGAGGACAAGCCCGATTTTGAAGCATGTGGGAGCG	200095296	200095419	200095246	200095298	1	1	ENSMFAG00000040795.1	200095049	200095918	None	8990	2260	196624	No_or_no_constitutive_exon
GGGGTGGTGCCATGCGCCAAGGTGACTGGGAGGCCCAACCATTGGGGTAGGG	200609354	200609418	200609304	200609356	1	1	ENSMFAG00000037860.1	200598988	200614187	FGR	8990	2260	196624	No_or_no_constitutive_exon
GTCCTAGGGATGCTGCTGTCGGGCCTCTCCCAGCTCCCAGACTAGGGGAGAG	200609451	200609471	200609401	200609453	1	1	ENSMFAG00000037860.1	200598988	200614187	FGR	8990	2260	196624	No_or_no_constitutive_exon
GGGGTTTCGGTTTGTGGGCGGGAAAGACCTGACTGTCCCTGGGAACCCAGGA	201997765	201997905	201997715	201997767	1	1	ENSMFAG00000039671.1	201973543	202014052	None	8990	2260	196624	No_or_no_constitutive_exon
CAGGCCACTGACAGACTGTGTCTTGCTTCCCTGCCCTGCCTGGGGCACAGGT	202584119	202584901	202584951	202584899	-1	1	ENSMFAG00000034191.1	202584119	202754046	MAN1C1	8990	2260	196624	No_or_no_constitutive_exon
GAGCTCATGGCCGATGTGCACTTTGTCTTGGGGCCCCCGGGGGCGACCAGGA	204480761	204481127	204480711	204480763	1	1	ENSMFAG00000040072.1	204478930	204481912	None	8990	2260	196624	No_or_no_constitutive_exon
AGGGGTGGTCAGTCCAGCTCCTTCCATAAACTCTGTTCTCTGCGGGGCAGAT	204605472	204605550	204605422	204605474	1	1	ENSMFAG00000001926.1	204600496	204606457	GALE	8990	2260	196624	No_or_no_constitutive_exon
TCCGGCGGGGGCGGCCGAGGGGGAAGAGTGTGTGTCTGCGGGAGAAAGAGGA	204610807	204610848	204610898	204610846	-1	1	ENSMFAG00000033593.1	204606517	204610929	LYPLA2	8990	2260	196624	No_or_no_constitutive_exon
CTCTTTCCACTGAGATGCCCTGAGGTCTCCTTTGCATGTCCGAGGGACAGGA	204974077	204974187	204974027	204974079	1	1	ENSMFAG00000038006.1	204927695	204986474	ASAP3	8990	2260	196624	No_or_no_constitutive_exon
ATTATCATTTTTAACCAATTTTCCCCTTTTCGTGGTGGTGGGGAGCTTAGAA	205429705	205430079	205429655	205429707	1	1	ENSMFAG00000041849.1	205426474	205430079	TEX46	8990	2260	196624	No_or_no_constitutive_exon
ACAGTGAGATACTGTCTCAAAAAAAAAAAAAAAAAAAAAGGGGGACCCAGCG	205547561	205547582	205547632	205547580	-1	1	ENSMFAG00000003479.1	205541000	205651700	None	8990	2260	196624	No_or_no_constitutive_exon
CTGGTCCAGAGCCCTAGGCCAGATCCTACCGCTTGTCTTGGGGCCAACAGGG	206529243	206529395	206529193	206529245	1	1	ENSMFAG00000030725.1	206476167	206592928	HSPG2	8990	2260	196624	Yes
CCCTGGAAGTGAGGGGAAGGACCGTGGGGCTCAGTGGGAGCTGGACAGAGTG	206516738	206516905	206516688	206516740	1	1	ENSMFAG00000030725.1	206476167	206592928	HSPG2	8990	2260	196624	No_or_no_constitutive_exon
CAAGAGTAAATGCACAATGTTGGAAGGTGGGCCTGAGGCACAGATGGGAGGC	206582004	206582209	206581954	206582006	1	1	ENSMFAG00000030725.1	206476167	206592928	HSPG2	8990	2260	196624	No_or_no_constitutive_exon
GCCTTCCCTGGCCGTATCTTCTCCAGGAGGTGAGACTGGCGTTGGGAGAGCC	206591564	206591710	206591514	206591566	1	1	ENSMFAG00000030725.1	206476167	206592928	HSPG2	8990	2260	196624	No_or_no_constitutive_exon
GCCTGGCCGGGGCTGGAGACTGAGCCATGGCCTGGGGGACCCGGGGGCAGGT	206821211	206821341	206821161	206821213	1	1	ENSMFAG00000001962.1	206763143	206837185	RAP1GAP	8990	2260	196624	No_or_no_constitutive_exon
CCTGGGGAGGGGAGGCAGTGCCTGGCGGCGGGCCTGGGAGAGTGTAACAGTG	206813697	206813779	206813647	206813699	1	1	ENSMFAG00000001962.1	206763143	206837185	RAP1GAP	8990	2260	196624	No_or_no_constitutive_exon
CGGGGCCGCTTCCCCATTCGGGTGCGAGAGCCATGGAGGCGCTGAGGGAGTC	207087852	207087963	207087802	207087854	1	1	ENSMFAG00000043294.1	207083812	207164885	ECE1	8990	2260	196624	No_or_no_constitutive_exon
GCAGTTCCTGGTGCGGGCCTGGGGCTGCGCGGGCCCTTGCGGCCGGGCAGTC	207760014	207760103	207760153	207760101	-1	1	ENSMFAG00000025542.1	207742643	207760487	PINK1	8990	2260	196624	No_or_no_constitutive_exon
TGAGATCACCTTAGGTGAGAAGCCTCACAGCTTACCTCTTGGGGTTGCAGGA	209320931	209321060	209320881	209320933	1	1	ENSMFAG00000035375.1	209221723	209362587	UBR4	8990	2260	196624	No_or_no_constitutive_exon
TGGCTGCGGCCTCTCCACGGCCTCGTCCTCTCTGTCCCGACAGGGGCCAGCT	210856168	210856343	210856393	210856341	-1	1	ENSMFAG00000040019.1	210793108	210911654	ARHGEF10L	8990	2260	196624	No_or_no_constitutive_exon
ATGCTTGTCTGTGCCAACATCAACTTCAAGTAAGTGAGCCTGGGTTGGAGGG	210858623	210858651	210858701	210858649	-1	1	ENSMFAG00000040019.1	210793108	210911654	ARHGEF10L	8990	2260	196624	No_or_no_constitutive_exon
GCTCTTCACTGTCCAGGTGCAGACTGAGGCCATCGGTGAGGGCAGGTGAGGC	211508144	211508168	211508094	211508146	1	1	ENSMFAG00000035826.1	211500472	211527970	ATP13A2	8990	2260	196624	No_or_no_constitutive_exon
ATAAGCTGGGGGACGCTGGGAGTGCTGCTCAGTCTCTGGGTGGGGGCCAGCT	211569626	211569820	211569870	211569818	-1	1	ENSMFAG00000036747.1	211541479	211594232	CROCC	8990	2260	196624	Yes
AGGGTGTCAGAGCAGGGGTCTTCCTTCGTTCCCCCATGTTGGGGCTGCAGGA	211548645	211548766	211548816	211548764	-1	1	ENSMFAG00000036747.1	211541479	211594232	CROCC	8990	2260	196624	Yes
GTTCCCTATGGTTCAACATTAGGACTAGCGGACTGTGCACCTGGGCAGAGGG	212026169	212026455	212026119	212026171	1	1	ENSMFAG00000035419.1	211974096	212026560	SPATA21	8990	2260	196624	No_or_no_constitutive_exon
CTGGGCCACCTCACACCTCCAAATGGCGGGCACTTGATGGGAAACGGCAGGT	212474000	212474163	212473950	212474002	1	1	ENSMFAG00000037882.1	212443769	212480362	ZBTB17	8990	2260	196624	No_or_no_constitutive_exon
TTATAATTAAATTAGAAGAATTAATAACTTGGTTCTGTTTGGGAATTTAGAT	212509756	212509957	212510007	212509955	-1	1	ENSMFAG00000041974.1	212480829	212582574	SPEN	8990	2260	196624	No_or_no_constitutive_exon
CTGACCTCGTGATCCACCCGCCTCGGCCTCCCAAAGTGCTGGGATTACAGCC	212631045	212632019	212632069	212632017	-1	1	ENSMFAG00000044321.1	212631045	212636864	None	8990	2260	196624	No_or_no_constitutive_exon
CTGTTTTCTTCCCATCTCTCCAGACTGTCCCCTGGGGAGCGCGGGGAGAGCC	212943010	212943218	212942960	212943012	1	1	ENSMFAG00000044632.1	212927695	212958446	CASP9	8990	2260	196624	No_or_no_constitutive_exon
TGCTGGCAGCTGTCCCAGCCCCCATATGACACTCCCTCCCTGGGGGGCAGGT	213442009	213442128	213442178	213442126	-1	1	ENSMFAG00000033310.1	213420514	214656546	KAZN	8990	2260	196624	No_or_no_constitutive_exon
CACTTAGGTTTGGGGATGCCTGCTTAACACAAGGCAGGGGTTAAAACAAGCC	214729782	214729835	214729885	214729833	-1	1	ENSMFAG00000037989.1	214723230	214838671	PRDM2	8990	2260	196624	No_or_no_constitutive_exon
CTAGGCTGGGAGCAGTGACTCACACCTGTAATCACAGCACTTTGGGAGAGCA	215265542	215265563	215265492	215265544	1	1	ENSMFAG00000002431.1	215262950	215265563	None	8990	2260	196624	No_or_no_constitutive_exon
CGCTGGCCACTGCTGCCCGAGCACGGACAGTGTCTGGGTTGGAATTGCAGAG	216280375	216280483	216280533	216280481	-1	1	ENSMFAG00000001048.1	216274420	216315823	CLCN6	8990	2260	196624	No_or_no_constitutive_exon
CCCGGGATGCCCTGCTGTCCTGCTGTCCTTGACGTGGCGTTGCGGGGCAGGT	216606707	216606821	216606871	216606819	-1	1	ENSMFAG00000003111.1	216588389	216651199	DISP3	8990	2260	196624	No_or_no_constitutive_exon
GTCCCTGTCTCACTGAGCGGCCTGGGCCGGCTTATGTCTCCTTGGGAAAGGG	216598086	216598213	216598263	216598211	-1	1	ENSMFAG00000003111.1	216588389	216651199	DISP3	8990	2260	196624	No_or_no_constitutive_exon
AATTGGCCCTTGAAGCTGATTGTTTTCCATTGTCACCTGTGGGATCACAGGC	216939547	216939690	216939497	216939549	1	1	ENSMFAG00000039920.1	216880841	217031611	MTOR	8990	2260	196624	No_or_no_constitutive_exon
CAAAAAAACAAAAAAAAAACCAAAAACAAAAGAAGTCGACAGGGATCAAGCA	217153251	217153314	217153201	217153253	1	1	ENSMFAG00000046168.1	217152535	217153352	None	8990	2260	196624	No_or_no_constitutive_exon
ACATGGGGACCGGGAATCTGGTGTCACCAGTCTTTGGTTTGGGTGGGCAGAT	219959425	219959587	219959375	219959427	1	1	ENSMFAG00000043983.1	219493049	219969872	RERE	8990	2260	196624	No_or_no_constitutive_exon
TTCCTAGAGCTCCAGGACAGGTCAGGCACAGGTGGGCTGGTGGGGGCAAGTT	219962204	219962227	219962154	219962206	1	1	ENSMFAG00000043983.1	219493049	219969872	RERE	8990	2260	196624	No_or_no_constitutive_exon
ACCTGTACTTCATGCCTCTGGCCGGGTCCAAGCTGGCCAAGAAGAGGGAGGA	219962370	219962409	219962320	219962372	1	1	ENSMFAG00000043983.1	219493049	219969872	RERE	8990	2260	196624	No_or_no_constitutive_exon
CAGGCCAGGAGCAGGACCAGGCCCACCTCCGCATTATGGGTCAAGCGGAGAC	219963290	219964051	219963240	219963292	1	1	ENSMFAG00000043983.1	219493049	219969872	RERE	8990	2260	196624	No_or_no_constitutive_exon
TACCACCCCTTCTGCTGACAGCTTGTTTTTCTGCCCCAGGGAACAATCAGCG	221695790	221695908	221695740	221695792	1	1	ENSMFAG00000034630.1	221643667	221716636	DNAJC11	8990	2260	196624	No_or_no_constitutive_exon
AGCGACTGGCTGCCTTGTTCTAACGCACACGCCTCCTGTCCTGGGGGCAGGG	221888078	221888215	221888028	221888080	1	1	ENSMFAG00000004055.1	221840652	221895768	PLEKHG5	8990	2260	196624	Yes
AGTGGAGCTGCCCCCATTGTGTAAGCCTTGGCAGAGCCCCGGGCTGGGAGCG	222240678	222240708	222240628	222240680	1	1	ENSMFAG00000033993.1	222212028	222289545	CHD5	8990	2260	196624	No_or_no_constitutive_exon
AGCGGGGCCACGCCTGGCTCCCCCACCCCTGTGCCCTCATTTGGGGGCAGAA	222240726	222240774	222240676	222240728	1	1	ENSMFAG00000033993.1	222212028	222289545	CHD5	8990	2260	196624	No_or_no_constitutive_exon
GGGCTTGTGGCCCCTCCCACTGCCCGACACCTGGAAGAGACTGGGGAGAGGG	222291608	222291690	222291740	222291688	-1	1	ENSMFAG00000035522.1	222290328	222399393	KCNAB2	8990	2260	196624	No_or_no_constitutive_exon
CCCTGGGGAATGGGGGGAGATGCGGTCGGCGGCTTTTGTGACCGGGGCAGGA	224597953	224598193	224598243	224598191	-1	1	ENSMFAG00000001539.1	224577905	224607031	DFFB	8990	2260	196624	No_or_no_constitutive_exon
TGCACAGCCCGGCCGAGGGTCAAGCGTGAACCCCTCGCTGGGCACAAAAGAC	224675771	224675918	224675721	224675773	1	1	ENSMFAG00000045730.1	224666138	224682044	LRRC47	8990	2260	196624	Yes
GGGAGGGCGGGGCTTCAGACAGGGCCCCTCTCATGGCTCCGTGGGTGCAGCC	224976347	224976482	224976297	224976349	1	1	ENSMFAG00000036723.1	224870340	224995094	MEGF6	8990	2260	196624	Yes
CAACTCTCTCTGTCTCCCCTCTCCCTGCTCCACGCCATGGGGACGAGCAGCC	225750204	225750366	225750154	225750206	1	1	ENSMFAG00000041432.1	225725754	225776261	MMEL1	8990	2260	196624	No_or_no_constitutive_exon
GGGTCTTCAAAATCAGTCATGCTGGTCAGACACCGCAGCAGCCCAGGGAGGT	225858575	225858604	225858525	225858577	1	1	ENSMFAG00000001007.1	225850466	225877005	PANK4	8990	2260	196624	No_or_no_constitutive_exon
ATCCTCTGAGGCCCTGGCCTCATCCTGCTCCTTCTGCTTTGGGGCCACAGGT	225895802	225895974	225896024	225895972	-1	1	ENSMFAG00000040083.1	225879912	225917476	PLCH2	8990	2260	196624	Yes
GGCTCCTAACCTGCCCCCCTCCATGTGGCTGTATCGGAGACGTGGGGCAGGC	226207261	226207292	226207211	226207263	1	1	ENSMFAG00000003372.1	226198739	226207411	None	8990	2260	196624	No_or_no_constitutive_exon
TTCCGAGGAGACAGATGGAAGTAGGCACTGCTTTCTTCGGCTGGGTGGAGCC	226262375	226262395	226262445	226262393	-1	1	ENSMFAG00000037853.1	226207675	226366312	PRKCZ	8990	2260	196624	No_or_no_constitutive_exon
TGAGCGTGGGGGGCTGGAGCTGCTGGCTCAGGCGGGGCCCTGCATGGGAGCA	226391938	226392234	226392284	226392232	-1	1	ENSMFAG00000041498.1	226391396	226409578	GABRD	8990	2260	196624	No_or_no_constitutive_exon
AAACCCTGTCTCTACTAAAAATACAAAAAATTAGCCGGGCGTAGTGGCAGGC	226759414	226759482	226759364	226759416	1	1	ENSMFAG00000044220.1	226746368	226776157	None	8990	2260	196624	No_or_no_constitutive_exon
AGCTTGCAGTGAGCTGAGATTGTGCCACTGCACTCCAGTCTGGGCGACAGAG	226758659	226758762	226758609	226758661	1	1	ENSMFAG00000044220.1	226746368	226776157	None	8990	2260	196624	No_or_no_constitutive_exon
CAGTGAGCTAAGATCTGGCCACTGCACTCCAGCCTGGGCAACGGAGCGAGAC	226772249	226772286	226772199	226772251	1	1	ENSMFAG00000044220.1	226746368	226776157	None	8990	2260	196624	No_or_no_constitutive_exon
GGGTCGAGGGCACCGCGAGGCTCACGCGCGGCTTCCTCCTGGGTGTGCAGCG	227064978	227065080	227064928	227064980	1	1	ENSMFAG00000002897.1	227058184	227067478	MXRA8	8990	2260	196624	Yes
GAGGTGGTGGGTGTGGGGAGGCCCTGGCAGGCTGGGTGCGGATAGGGCAGTA	227075707	227075730	227075657	227075709	1	1	ENSMFAG00000035538.1	227069495	227082378	DVL1	8990	2260	196624	No_or_no_constitutive_exon
GAGCGGAGCCGGGAGGGCCTCCCGGGCGGCTGGCACTGGGAGGGGGAAAGGC	227198470	227198522	227198420	227198472	1	1	ENSMFAG00000039169.1	227183647	227199305	SDF4	8990	2260	196624	No_or_no_constitutive_exon
CACAGACTGGGCCTCAGACCGCCCACCATCCTGGGGCGAAGGGACAGCAGCT	227232116	227232230	227232280	227232228	-1	1	ENSMFAG00000003014.1	227216654	227248326	TTLL10	8990	2260	196624	No_or_no_constitutive_exon
TTAGCAGGCAGGGGCAGCCAGAGCAAGATCAGGTAGGAGGGGGCTGGGAGGC	129084	129167	129217	129165	-1	10	ENSMFAG00000000397.1	91962	145137	SHANK3	8990	2260	196624	No_or_no_constitutive_exon
GGGCTGGGAGGCCCTGGAGGTGTGGGGAGGGTGGGGTGCTGGGACCTGAGCC	129084	129127	129177	129125	-1	10	ENSMFAG00000000397.1	91962	145137	SHANK3	8990	2260	196624	No_or_no_constitutive_exon
CCCCCAACCCGGTCATCCTGCTGGTCATGGGCACCGGGGCCCCAAAGGAGCT	400508	400572	400622	400570	-1	10	ENSMFAG00000002797.1	391106	461123	PPP6R2	8990	2260	196624	No_or_no_constitutive_exon
TGGGGCAGGATCCTGCCTGGCCGGCTTTCTCATGTGGGAGTGGTGGGCAGTG	576234	576268	576184	576236	1	10	ENSMFAG00000035984.1	564767	580194	PLXNB2	8990	2260	196624	No_or_no_constitutive_exon
CGAGCACGTTCAGTTCCTGGTTTACCAACTGCTGCGCGGGCTAAAGGTAGGG	587185	587232	587135	587187	1	10	ENSMFAG00000002644.1	584142	590823	MAPK11	8990	2260	196624	No_or_no_constitutive_exon
GCTGCTCTGGGACGAGTAAGTGGGACCTGGCCGAGGTGGGGTGCGGGGAGGG	604542	604564	604492	604544	1	10	ENSMFAG00000033885.1	604081	610627	HDAC10	8990	2260	196624	No_or_no_constitutive_exon
GAGAAGCTGTGAGCACAGACGGGGCCTGCTGGTCAACAGGGCGGGGAGAGCC	1093019	1093149	1092969	1093021	1	10	ENSMFAG00000030538.1	1088344	1139117	BRD1	8990	2260	196624	No_or_no_constitutive_exon
GCTGGTGGCGGAGCCCGGGGCCCGGAGCCGGCGCCCCCGGCGCGGGTGAGTG	4195028	4195059	4194978	4195030	1	10	ENSMFAG00000045987.1	4194791	4253927	CERK	8990	2260	196624	No_or_no_constitutive_exon
TTTCTATCAACGCGAAGCGCTTAACACAGCCGGCCTTGCGGGGCAGTCAGGA	4251976	4252214	4251926	4251978	1	10	ENSMFAG00000044090.1	4251697	4252214	None	8990	2260	196624	No_or_no_constitutive_exon
GTAGGGTGGCTTTTAAAATGAATATGTTCTTTTCTTCCTTTTGGGACAAGCT	7444692	7444888	7444642	7444694	1	10	ENSMFAG00000036892.1	7191919	7504977	EFCAB6	8990	2260	196624	No_or_no_constitutive_exon
TTCCTGTCACCAGGAGGACTACAACCACATCCATGGGGGCAAGTGGACAGTG	7974278	7974385	7974228	7974280	1	10	ENSMFAG00000031274.1	7960415	7974385	TTLL1	8990	2260	196624	No_or_no_constitutive_exon
TTTCAGACAACGGAGGGGATGGAAAACCCTGGTATCCTGATGGGAGCCAGGT	8462117	8462225	8462067	8462119	1	10	ENSMFAG00000044670.1	8432663	8463718	POLDIP3	8990	2260	196624	No_or_no_constitutive_exon
GTCCTTCAGGGGCGCTGGACCCCTGGCAGTGCCACCCATGGTGGAGGGAGGC	8469127	8469307	8469077	8469129	1	10	ENSMFAG00000041664.1	8465416	8472233	None	8990	2260	196624	No_or_no_constitutive_exon
ATGGGCAGAGGGGCACAAGGCAGGAACTGGGAAGGCGGGGGACGGGGAAGGT	8929122	8929314	8929072	8929124	1	10	ENSMFAG00000035554.1	8927218	8931532	CYP2D17	8990	2260	196624	No_or_no_constitutive_exon
ACTGACCCTTTCATCCACGTGAGGCCACCCGCTGATTAACTTGGGGGAAGGC	9759598	9759650	9759700	9759648	-1	10	ENSMFAG00000037965.1	9755790	9803683	ZC3H7B	8990	2260	196624	No_or_no_constitutive_exon
CTCCGGTGGTGGCAGCAGCCCAGCCCGCCGTGGCCACGGGAGCAGGGCAGCC	10487975	10488198	10488248	10488196	-1	10	ENSMFAG00000036952.1	10486515	10488921	None	8990	2260	196624	No_or_no_constitutive_exon
TCCTCTGAAGTCTCTCTGCCTTTGCATCTTGTCCTTTTTTACATGGGCAGGC	10790544	10790692	10790742	10790690	-1	10	ENSMFAG00000039307.1	10767763	10806512	ADSL	8990	2260	196624	No_or_no_constitutive_exon
CCTACTGCTCCCTCCTACCTGCACCCTGGGCCTGCCCTGTGGGGCCACAGCA	11507603	11507789	11507839	11507787	-1	10	ENSMFAG00000046252.1	11475275	11600921	CACNA1I	8990	2260	196624	Yes
ATTTCCTACCCATGGAAGAATGAATGACCATCTGGAGACAGCAGGGAAAGTT	12120100	12120334	12120384	12120332	-1	10	ENSMFAG00000044711.1	12116538	12131502	APOBEC3G	8990	2260	196624	No_or_no_constitutive_exon
TAGAGATTGGCAGAGGGCGCTCTGCAGGCTGCGTCAGGCAGGGGCCCGAGTG	12234302	12234347	12234397	12234345	-1	10	ENSMFAG00000008980.1	12227422	12269029	APOBEC3A	8990	2260	196624	No_or_no_constitutive_exon
CCAAGGGGACCGATCCCCTTGCCACCACTCTGCATCACCTGGGACCACAGAT	12402001	12402118	12401951	12402003	1	10	ENSMFAG00000043250.1	12401691	12402118	None	8990	2260	196624	No_or_no_constitutive_exon
AGCAATCTCTTTCTCTCTCGTCCTGATAATTCCTTTCTGTGTTGGGGCAGGT	12496661	12496785	12496835	12496783	-1	10	ENSMFAG00000037252.1	12484610	12516381	GTPBP1	8990	2260	196624	Yes
TGCATGCAGAGTGGCCCAGGAAATTCCTGAGCAGGCTGGGGTGAAGACAGAC	12487604	12487631	12487681	12487629	-1	10	ENSMFAG00000037252.1	12484610	12516381	GTPBP1	8990	2260	196624	No_or_no_constitutive_exon
GGCCTCAAGTGATCCTCCCACCTCAGCCTCCCAAAGTGCTGGGATGACAGGC	12531332	12531513	12531282	12531334	1	10	ENSMFAG00000001511.1	12524111	12531513	None	8990	2260	196624	No_or_no_constitutive_exon
TAAATTAATTTTTGTTTTTATTTGTTTGTTTCACCCACAGGAGGGGAAAGGA	12642211	12642273	12642161	12642213	1	10	ENSMFAG00000000358.1	12575293	12647361	FAM227A	8990	2260	196624	No_or_no_constitutive_exon
CGGTGCTGAGCCCCATGGCCAGCCCTGGCATAGATTTCCAAGGGACAGAGGG	13535748	13535769	13535819	13535767	-1	10	ENSMFAG00000037654.1	13535627	13551683	None	8990	2260	196624	No_or_no_constitutive_exon
GCAGTTGGAGACTTGCCAGGATTCCATGAGACTTCTGGGAGGTGACCAAGTC	13604757	13604881	13604931	13604879	-1	10	ENSMFAG00000042826.1	13602911	13618819	SH3BP1	8990	2260	196624	No_or_no_constitutive_exon
CAAAGTTAGCTCTGTCTTGTGACACCTTTGTTTTTGCAGGGGAAGGAAAGAT	14750543	14750618	14750493	14750545	1	10	ENSMFAG00000000481.1	14737808	14759258	EIF3D	8990	2260	196624	No_or_no_constitutive_exon
GCCATGAAGGCCCAGTTCGAGCGGGATCTGCAGGGCCGGGACGAGCAGAGCG	14998139	14998170	14998089	14998141	1	10	ENSMFAG00000035156.1	14898638	15005740	MYH9	8990	2260	196624	No_or_no_constitutive_exon
TTGTGCAAGGAGCCTCACCATGTAATAATGGCTGTCTGGGGAACTTGGAGGG	17692551	17692903	17692501	17692553	1	10	ENSMFAG00000043989.1	17422365	18058424	LARGE1	8990	2260	196624	No_or_no_constitutive_exon
CTTTCGGTCGGAGTCCAGTGCCGCGTCCCCTGTGAGCCTGCGCAGGGAAGAC	17740267	17740306	17740217	17740269	1	10	ENSMFAG00000043989.1	17422365	18058424	LARGE1	8990	2260	196624	No_or_no_constitutive_exon
TCGTCAACTCACGTCTCACAATCTTTCTTTCTTTATTGGAATGTGGGCAGAT	18889715	18889886	18889665	18889717	1	10	ENSMFAG00000025303.1	18867820	18913400	BPIFC	8990	2260	196624	No_or_no_constitutive_exon
GCCACCCTGCCCTTCACGAGCAGTGTGCCAGTTCTCAGGGTGGAGGGCAGAT	20529965	20530176	20530226	20530174	-1	10	ENSMFAG00000044544.1	20513200	20734873	OSBP2	8990	2260	196624	No_or_no_constitutive_exon
CTCCAAGGCACAGAGAGGGAAACTGAGGCTCAGAGAGGGGCAGGGGCCAGCC	21173847	21174073	21173797	21173849	1	10	ENSMFAG00000002380.1	21171792	21176359	CASTOR1	8990	2260	196624	No_or_no_constitutive_exon
CTGGCTGCTTTTGGTTTTCCTTGACTGGCCGCCCTGCCCTGGGCAGACAGAC	22246270	22246433	22246220	22246272	1	10	ENSMFAG00000043705.1	22239519	22247256	RHBDD3	8990	2260	196624	No_or_no_constitutive_exon
TATTAGCCAAGATGGCGGCGGCCGCAGCGAGTTGAGGAATCAGGGCAAAGCT	27310857	27311118	27311168	27311116	-1	10	ENSMFAG00000043950.1	27310857	27311157	None	8990	2260	196624	No_or_no_constitutive_exon
GGGGCCATGGGACAGGCATGTCCCATGTCTGTGCTGGGGGAGGATGGCAGCG	27366733	27366766	27366683	27366735	1	10	ENSMFAG00000001878.1	27361547	27368380	None	8990	2260	196624	No_or_no_constitutive_exon
GTTGTTTTTCCTGTGGCAGTCTGTAAAGTGATTTTCTTCTGGGGCATTAGGG	27368262	27368380	27368212	27368264	1	10	ENSMFAG00000001878.1	27361547	27368380	None	8990	2260	196624	No_or_no_constitutive_exon
GGGAATGTATGAGGCTGGACCTGACCCTGCTCCTTACCCTGTGGGTGCAGCA	27427445	27427616	27427666	27427614	-1	10	ENSMFAG00000029063.1	27411068	27434138	None	8990	2260	196624	Yes
CAGGTTGGGTCGGGCGAGGTCAGGCGCTGTCTGACCTGGCTGGGCGGTAGCT	27412215	27412343	27412393	27412341	-1	10	ENSMFAG00000029063.1	27411068	27434138	None	8990	2260	196624	Yes
AAACTAAGGCACCAGTACGATAGTTCCGGCACCGGAAAAGAGGGCCGAAGAC	27484589	27484801	27484539	27484591	1	10	ENSMFAG00000034092.1	27484082	27498148	GUCD1	8990	2260	196624	No_or_no_constitutive_exon
GCCGGGCGCGGTGGCGGGTGCCTATAGTCCCAGCTACTTGGGAGGCTGAGGC	28131669	28131711	28131761	28131709	-1	10	ENSMFAG00000044501.1	27999277	28135550	BCR	8990	2260	196624	No_or_no_constitutive_exon
CCTCGAAAGCCTGTGTGGTGGCAAAGCTGGTGAGGGGCTGGGGAACGCAGCG	27999428	27999537	27999587	27999535	-1	10	ENSMFAG00000041291.1	27999428	27999815	None	8990	2260	196624	No_or_no_constitutive_exon
GAGGCCCAGCCCCATGCTCAAGCTCATGCTCTGCCTGGCCGGGGTTGCAGGT	30563913	30564005	30563863	30563915	1	10	ENSMFAG00000009725.1	30552343	30569019	AIFM3	8990	2260	196624	Yes
GGCGATGACAGCTGGAAAGCACAAACAGGAATACATGGAAATCGGGAGAGGA	30736784	30736923	30736973	30736921	-1	10	ENSMFAG00000042759.1	30736784	30737383	None	8990	2260	196624	No_or_no_constitutive_exon
CCTTCCGGGGTCCCCGGATCGCTTCTCTGGCTCCATCCTTGGGAACAAAGCT	30761946	30762038	30761896	30761948	1	10	ENSMFAG00000037246.1	30761728	30762038	None	8990	2260	196624	No_or_no_constitutive_exon
TCTGAAAGATTCCAGATCTGGGGTTAGCAGCCTGTGCCCCCAGCTGGGAGAT	31029801	31029886	31029936	31029884	-1	10	ENSMFAG00000045365.1	31029801	31030492	None	8990	2260	196624	No_or_no_constitutive_exon
TCTGCCTTAGCCATGCTTGGTGTTTCTGGGTCCTGTGACCCACGGGTGAGCA	31126970	31127225	31127275	31127223	-1	10	ENSMFAG00000036801.1	31117031	31134454	None	8990	2260	196624	No_or_no_constitutive_exon
CCTTCTGCTCTGCGGCCAACTGGATGGCCCAAGCGGACTGAGTTGGGCAGGG	31225774	31225850	31225900	31225848	-1	10	ENSMFAG00000003727.1	31225774	31228218	None	8990	2260	196624	No_or_no_constitutive_exon
CGATGGGGTCTGTGGTGTCCTGGCCTGCGCCGTTCGCCTTAACGGGCTAGCA	31301518	31301621	31301671	31301619	-1	10	ENSMFAG00000045250.1	31293662	31309856	ZDHHC8	8990	2260	196624	No_or_no_constitutive_exon
GGAGCCCTGAGCACTTGTCAGTGTTGCTGGCCTCACATCCAACTGGGCAGGC	31315023	31315118	31315168	31315116	-1	10	ENSMFAG00000045937.1	31314347	31326632	RANBP1	8990	2260	196624	No_or_no_constitutive_exon
CAATCTCACAGGCGGGGAAACTTCTCAGAGGCATTTTTAGGGGAGTCAAGGC	31703604	31703826	31703876	31703824	-1	10	ENSMFAG00000045435.1	31683717	31708382	TBX1	8990	2260	196624	No_or_no_constitutive_exon
CATGCCCGTTTCCCATCAGTAACCCTGCAATTACGCTGACCGGGTGTGAGCC	31745945	31746064	31746114	31746062	-1	10	ENSMFAG00000038117.1	31744101	31753098	SEPT5	8990	2260	196624	No_or_no_constitutive_exon
GGGACGGGGGAGGGGCCCGAGCGCCAGCGGCCGGGCGGGGGTCTGAGGAGCC	32305032	32305160	32304982	32305034	1	10	ENSMFAG00000035928.1	32300940	32307765	SLC25A1	8990	2260	196624	No_or_no_constitutive_exon
CAGGTGCCCACTTTGACAGGCCCTCAAAGTCTTTGGGGTGGTTGGGGCAGGG	32347261	32347321	32347211	32347263	1	10	ENSMFAG00000042569.1	32341193	32352422	ESS2	8990	2260	196624	No_or_no_constitutive_exon
GTCTCAAAAATAAATAAATAAATACATTCATAAAATAAACAAATGGGAAGAG	32399174	32399376	32399124	32399176	1	10	ENSMFAG00000034320.1	32364898	32449291	DGCR2	8990	2260	196624	No_or_no_constitutive_exon
AGGTGGGAAATACCAACACTGCTTTTTCCCTGTTCTCTTGGGTGGGACAGGA	32563950	32564046	32564096	32564044	-1	10	ENSMFAG00000002467.1	32556152	32584619	None	8990	2260	196624	No_or_no_constitutive_exon
ATTGAGCACTGACTCTAATTTTGTTGGGATCGGGTTTTTGGGGACTGCAGCA	32656598	32656894	32656944	32656892	-1	10	ENSMFAG00000000218.1	32649924	32663409	PEX26	8990	2260	196624	Yes
TCACCTCCTTCCCCACCTCATTTCTCCACCCCTTGACCCTGGGACACTAGCC	32906347	32906485	32906297	32906349	1	10	ENSMFAG00000039683.1	32828582	32946808	MICAL3	8990	2260	196624	No_or_no_constitutive_exon
GATTTCCTAAGGCAGAGGCTTAATGAGTTTCCTTTTTTCTGGGCCGACAGAC	33717073	33717121	33717171	33717119	-1	10	ENSMFAG00000034481.1	33709726	33736187	IL17RA	8990	2260	196624	Yes
TAATGGGAACGTTTTGAAAGGACACACATCACAGGTCCATTTAGGGGAAGGT	34430653	34430749	34430603	34430655	1	10	ENSMFAG00000037704.1	34420720	34430749	None	8990	2260	196624	No_or_no_constitutive_exon
TGGCCAAGTGGTGCCACCACTGCTTCCCCTGCTGCAGGGGGAGTGGTGAGAG	36547833	36548123	36548173	36548121	-1	10	ENSMFAG00000001981.1	36517026	36548811	None	8990	2260	196624	No_or_no_constitutive_exon
ACTGGAAGGGAAATCTCCTCACACACCAGAGGACACACTCAGGGGAGAAGCC	36665542	36665833	36665492	36665544	1	10	ENSMFAG00000031149.1	36639481	36666752	None	8990	2260	196624	No_or_no_constitutive_exon
CCAGGAACTTGAGTGACATTGACCTCATGGCACCTCAGCCAGGGGTGTAGCC	36790367	36790463	36790513	36790461	-1	10	ENSMFAG00000003911.1	36790367	36790793	None	8990	2260	196624	No_or_no_constitutive_exon
GCTTGTCATAGCAGATTAATAGTGGACTTTTTTCTCTCTTTTGGGGACAGGA	42212150	42212301	42212351	42212299	-1	10	ENSMFAG00000040250.1	41925325	42216319	CFAP61	8990	2260	196624	No_or_no_constitutive_exon
TGCAGCAGGCATTTGCTCCCGCTGTTTCTGCTCCTGGGTTAACAATCAAGAT	43418076	43418753	43418803	43418751	-1	10	ENSMFAG00000036198.1	43417767	43423743	None	8990	2260	196624	No_or_no_constitutive_exon
GTCAGGACAAAAAGGCAGAGGGGGCCCAGAATCAGGGCAAAAAGGGAGAGGG	44614266	44615179	44614216	44614268	1	10	ENSMFAG00000008658.1	44591546	44660483	RRBP1	8990	2260	196624	No_or_no_constitutive_exon
TTGCTGGTTTGAAGACGTGGGAAGGGGGCCTGAGCCAAGGGATGCAGTAGTC	46088739	46088777	46088689	46088741	1	10	ENSMFAG00000031996.1	46084599	46089808	None	8990	2260	196624	No_or_no_constitutive_exon
TCGGGAAGATAGCAGCACACGCTGTGGAGGAGGGTGGGGGTGGGGGGAAGGC	46240683	46240996	46241046	46240994	-1	10	ENSMFAG00000044094.1	46237783	48476273	MACROD2	8990	2260	196624	No_or_no_constitutive_exon
CTCTGGGCCTGGTTCTTGCCCCTCCAGACTGTTTCTGGATACTCAGGGAGGG	51850632	51850639	51850582	51850634	1	10	ENSMFAG00000033249.1	51821576	51857944	JAG1	8990	2260	196624	No_or_no_constitutive_exon
TGGGATGGTCACACACGCCCGCCTAGCTCTCTGCAGGCAAAGGGGCTCAGAA	57017602	57017665	57017715	57017663	-1	10	ENSMFAG00000001903.1	57017602	57017893	None	8990	2260	196624	No_or_no_constitutive_exon
GAACCAGGATCCCCTCCTCCACCACCCTCTCCCCGCCCCTGTCACGGGAGCC	58591441	58591926	58591976	58591924	-1	10	ENSMFAG00000044495.1	58556464	58592064	PANK2	8990	2260	196624	No_or_no_constitutive_exon
TCTTTTTCTTTTTTTTTTCTTATTGGGACATGGTTGGGGAAAGTATACAGAA	58690708	58690802	58690852	58690800	-1	10	ENSMFAG00000001545.1	58683045	58703640	CDC25B	8990	2260	196624	No_or_no_constitutive_exon
TGCTTTTCTAGAAGCCCAGATCTATGTATACTCTGACTCATGGGGGACAGCG	58999616	58999855	58999566	58999618	1	10	ENSMFAG00000036706.1	58998600	59000013	None	8990	2260	196624	No_or_no_constitutive_exon
TCGACCTCCCAGGCTCGGGTGATCCTCCCACTTAGCAATTGGGACTACAGAG	59206766	59206880	59206716	59206768	1	10	ENSMFAG00000034635.1	59206187	59207199	None	8990	2260	196624	No_or_no_constitutive_exon
CACTTTAACAGCCAGGCCCTCTTGCTCTTGGGGGTCTCTCTTGGGAGCAGCT	59275188	59275362	59275138	59275190	1	10	ENSMFAG00000044132.1	59270534	59283800	SLC4A11	8990	2260	196624	No_or_no_constitutive_exon
TCTGGATGCAGGGTAATGAGGCTAATTTCTGCTCATCTCTGTGTGGGCAGGA	59654223	59654312	59654362	59654310	-1	10	ENSMFAG00000033888.1	59647264	59673763	VPS16	8990	2260	196624	Yes
GTTCTCCTCCCTGGCATGGGTCTGACCAGTAGGGTGGGGGGGGTGGGTAGGG	59675370	59675609	59675320	59675372	1	10	ENSMFAG00000032941.1	59673218	59679150	PCED1A	8990	2260	196624	Yes
GAGCAGAGTCTCATCCCTGTCTATTTCTCCTTGCAGACGGTGGGCAAAAGCA	60052895	60053033	60052845	60052897	1	10	ENSMFAG00000038756.1	60049780	60063424	SNRPB	8990	2260	196624	No_or_no_constitutive_exon
AATACGGGTGACTGAGCACAGCCTCTAAGCACAGCCTCTCTGGGGAGCAGTT	60122318	60122447	60122497	60122445	-1	10	ENSMFAG00000028501.1	60085931	60139959	TGM6	8990	2260	196624	Yes
ACCATCTCTCTCTCCCTTTCTCCCTCCTTCTGTCCTGGTCTGGCGGGCAGTG	61626991	61627180	61626941	61626993	1	10	ENSMFAG00000034095.1	61589372	61636680	RSPO4	8990	2260	196624	Yes
CTCCTGTAGTACTTACGTAGCCCCCTACCTGCTTCTGCTTGCTGGGGCAGCT	61706910	61707032	61706860	61706912	1	10	ENSMFAG00000041964.1	61680191	61725572	ANGPT4	8990	2260	196624	Yes
GTGGCTCTTCTCTGGCGCAGCGCTGGTGCGCTAAGCTACCGGGCGCACAGCC	63172073	63172147	63172197	63172145	-1	10	ENSMFAG00000003502.1	63170716	63198290	DUSP15	8990	2260	196624	No_or_no_constitutive_exon
CTTGGTGTAGGCCAGGTCTGAGGACAAAGGTGTCTCTGTTTGGGGTGCAGAT	63421939	63422093	63421889	63421941	1	10	ENSMFAG00000035912.1	63380353	63430432	HCK	8990	2260	196624	No_or_no_constitutive_exon
TGGCTCTGCAGTTGATTGGGGCTCTCTTTTTGTTCTCTCTGGGAATGTAGGC	63758541	63758635	63758491	63758543	1	10	ENSMFAG00000029400.1	63691758	63766557	ASXL1	8990	2260	196624	No_or_no_constitutive_exon
TCCTGTTCTGTCTCTGTGCTCACCAACTTTCTCTCCCATTGGGGGTCCAGGT	64448311	64448365	64448261	64448313	1	10	ENSMFAG00000042929.1	64436771	64455285	BPIFB3	8990	2260	196624	No_or_no_constitutive_exon
TTTCTCCCCTGGCCACCTCCCTAGAGGAGCTGCTCCCCTGAGGGGCCCAGCG	65142384	65142565	65142334	65142386	1	10	ENSMFAG00000045920.1	65081323	65145435	ZNF341	8990	2260	196624	No_or_no_constitutive_exon
AATAGAAATATTCAGAACTAACCACTGTTCAACAACAACTAATTAGGGAGAC	65621871	65621960	65622010	65621958	-1	10	ENSMFAG00000038180.1	65618927	65622264	None	8990	2260	196624	No_or_no_constitutive_exon
TGAAGCTCACCAGCTGTATGGCAGGTAACAACCCTCCCCCTGGGGACCAGGG	66290599	66290628	66290678	66290626	-1	10	ENSMFAG00000046311.1	66274318	66303859	GGT7	8990	2260	196624	No_or_no_constitutive_exon
CAGCCCTCACCAGCCTGACCTGCCCGCTCGCCTCTTTGCCTGCAGGGGAGCT	66430008	66430122	66429958	66430010	1	10	ENSMFAG00000044824.1	66409710	66434096	MYH7B	8990	2260	196624	No_or_no_constitutive_exon
AAGCGGGTATATCCAGACAGCTCCTGAAGGTGATGGGGTAGAGGAGATAGAT	67065388	67065425	67065475	67065423	-1	10	ENSMFAG00000031009.1	67042859	67096230	None	8990	2260	196624	No_or_no_constitutive_exon
TCTGGACGCCTTGTGGGCAAGTTCAAGGTGCATTTGGGGAAGGAAAGCAGAA	67062287	67062478	67062528	67062476	-1	10	ENSMFAG00000031009.1	67042859	67096230	None	8990	2260	196624	No_or_no_constitutive_exon
GAACCTTGAAGGCGTGGGGGCCTTTGGGAGGTGTCCAGGGGGACAGGGAGCC	67109148	67109289	67109098	67109150	1	10	ENSMFAG00000033014.1	67106102	67111657	SPAG4	8990	2260	196624	No_or_no_constitutive_exon
TGTAGACAGTGCCAAAAAACAGCTCCAACCCCCAGCAGCTGGGAAGAGAGCC	68353017	68353075	68353125	68353073	-1	10	ENSMFAG00000032873.1	68353017	68442337	SOGA1	8990	2260	196624	No_or_no_constitutive_exon
CGGCTCCTTTCTCCTTTTCTCCCTCCTTCTGTCCCTGCTCAGAGAGGGAGAC	68967932	68968023	68967882	68967934	1	10	ENSMFAG00000032120.1	68954005	68980319	SRC	8990	2260	196624	No_or_no_constitutive_exon
AGAGGAAGTCAGAGAGTTAGCAGGGGCCTTAGGCATATGGGGCCTGGAAGGT	69834991	69835256	69835306	69835254	-1	10	ENSMFAG00000043256.1	69798679	69848810	KIAA1755	8990	2260	196624	No_or_no_constitutive_exon
TTTTAACAGAAACTCCTTCTTTCGTTGGTTGTCTCCACTGGGGGCTGCAGGT	69918933	69919101	69918883	69918935	1	10	ENSMFAG00000035752.1	69892858	69933762	BPI	8990	2260	196624	No_or_no_constitutive_exon
TCAGGATGTTGGCATGCTGGGCATCTTAGTAAAGACTGGGAAATACTGAGCA	70576160	70576252	70576302	70576250	-1	10	ENSMFAG00000032071.1	70576160	70576937	None	8990	2260	196624	No_or_no_constitutive_exon
AGTGGGGCATCTCCTGACATTGGAGTCCCTGATTCCCCTCATGGGGCCAGGT	75217187	75217323	75217137	75217189	1	10	ENSMFAG00000032249.1	75198548	75227936	L3MBTL1	8990	2260	196624	Yes
GTGGCCCAGACTCTGCACGGCGCTCTGTTCATCCCCCTCGAGGGGCCTAGGT	75217705	75217797	75217655	75217707	1	10	ENSMFAG00000032249.1	75198548	75227936	L3MBTL1	8990	2260	196624	Yes
ACTGGCGCTGCCTCAGCTAGGGAGGGACCCGTGTTGCCCTACCGGGCAAGAA	75227749	75227936	75227699	75227751	1	10	ENSMFAG00000032249.1	75198548	75227936	L3MBTL1	8990	2260	196624	No_or_no_constitutive_exon
TGGGACACACTTGGTTTCAGGGAAGGGGAAAGAGGTCGCCAAGGGCAGAGGT	77126081	77126123	77126031	77126083	1	10	ENSMFAG00000002041.1	77124211	77128285	DBNDD2	8990	2260	196624	No_or_no_constitutive_exon
GTGAGCAAGGATGCAGCTGCTGTAGGCTGATGTCTTTCCTGATGGGGCAGAT	77568144	77568249	77568094	77568146	1	10	ENSMFAG00000045769.1	77560329	77568964	CTSA	8990	2260	196624	No_or_no_constitutive_exon
GAGGCCCGCGCCCCACCGAGGAAGCCCCGCCCCGTGCCTTCGCTGGGGAGCA	77739821	77739943	77739771	77739823	1	10	ENSMFAG00000040616.1	77701880	77741349	SLC12A5	8990	2260	196624	No_or_no_constitutive_exon
AACTCATTTTCTTCCTCAGGAAGCCCTCGGCCCCCCAAGAAGGGAGACAGTT	77782815	77783053	77782765	77782817	1	10	ENSMFAG00000046109.1	77782421	77783053	None	8990	2260	196624	No_or_no_constitutive_exon
TTGGAGGGTCCACTCAGACTCTCACATTTGCTTCCAGGGGGAGGAGGAAGAG	78226687	78227456	78227506	78227454	-1	10	ENSMFAG00000037283.1	78226687	78229198	None	8990	2260	196624	No_or_no_constitutive_exon
ACCTGCAGTGGACACTCCTAACCTCCCACTTTCTGTTTCAGGGGCTGGAGGA	78283674	78283761	78283811	78283759	-1	10	ENSMFAG00000037141.1	78252835	78361747	SLC13A3	8990	2260	196624	No_or_no_constitutive_exon
TTTTCTTACCCTGTTTTCTGATCTGATAAGTAGGTTGCAGATTTAGGGAGCT	80905262	80905284	80905334	80905282	-1	10	ENSMFAG00000040931.1	80849462	80914657	STAU1	8990	2260	196624	No_or_no_constitutive_exon
GGCTGTGCAGAGGACCCTGACTGGGGTTGGGGGGGTTTGCCGGGGGTGAGCA	81002503	81002537	81002453	81002505	1	10	ENSMFAG00000045749.1	80988538	81016992	DDX27	8990	2260	196624	No_or_no_constitutive_exon
GGTGGATGCCGCCAAGGAGTTTCTCAGGAGAGCCCAAAGGGAAAGATCAGAC	81608577	81608792	81608527	81608579	1	10	ENSMFAG00000031239.1	81607973	81609937	None	8990	2260	196624	No_or_no_constitutive_exon
GCCCAACTCAGGTGATAAGAAGTGCAAACTTAGCCTGTCTGAAGGGAAAGTG	81608689	81608792	81608639	81608691	1	10	ENSMFAG00000031239.1	81607973	81609937	None	8990	2260	196624	No_or_no_constitutive_exon
GCGGGTGGCCCGGGCGACTTTGCAAACATCTTCCCTTTTTCCGGGAGAAGCA	82432121	82432175	82432225	82432173	-1	10	ENSMFAG00000034413.1	82402039	82451921	RIPOR3	8990	2260	196624	No_or_no_constitutive_exon
ATTAGACAGCGGGCTGCCGGGATGCACTCAGGGTCTGGGTAGGAACTGAGGC	83274453	83274621	83274671	83274619	-1	10	ENSMFAG00000044962.1	83226202	83404789	NFATC2	8990	2260	196624	No_or_no_constitutive_exon
TGCACCAGAGAAGATGCTATAGAGAAAAGCATTTTGAGAAGAGTGGGCAGGC	83575392	83575598	83575648	83575596	-1	10	ENSMFAG00000001634.1	83439248	83580222	ATP9A	8990	2260	196624	No_or_no_constitutive_exon
ATGCCTGGTGGCCTGGTGGCCTGCCTGCATACGACGCCCTGGCTGGGGAGTT	83991252	83991512	83991562	83991510	-1	10	ENSMFAG00000026904.1	83991252	83992022	None	8990	2260	196624	No_or_no_constitutive_exon
TCCGAGAGGCCTCAGGAAACTTACAATCAAGGTGGATGGTGAAGGGAGAGTA	89386516	89386535	89386585	89386533	-1	10	ENSMFAG00000037641.1	89386516	89420022	CTCFL	8990	2260	196624	No_or_no_constitutive_exon
GAGCGCCATGGCTCCAGCTCCGCCATGCAGGCGCCACGGTGTTATGGGAGGG	94281686	94281741	94281636	94281688	1	10	ENSMFAG00000042099.1	94276208	94283044	ADRM1	8990	2260	196624	No_or_no_constitutive_exon
GGGGTGGGTGAGGCCTGGCTGCCTGGCGCTCACGGGGCCTGCGGGTGCAGTA	94327152	94327250	94327300	94327248	-1	10	ENSMFAG00000041365.1	94283455	94344299	LAMA5	8990	2260	196624	Yes
GCCAGACCTTGGGGCTAGATGGGTACTGCTCAAGACTCCTGGTGGGTCAGGG	94384041	94384163	94384213	94384161	-1	10	ENSMFAG00000016607.1	94382104	94389346	CABLES2	8990	2260	196624	No_or_no_constitutive_exon
CCATTCTTCTGATGGGGACATCCTCTGGGGGGATTTCTCTTGGGGGACAGAA	94916783	94916878	94916733	94916785	1	10	ENSMFAG00000037888.1	94916174	94928595	OGFR	8990	2260	196624	No_or_no_constitutive_exon
AGCTCTCCCCCGCACCCCTGTCTTTGTAAATTGACCTTTCTCGGGTGGAGAG	94925973	94926033	94925923	94925975	1	10	ENSMFAG00000037888.1	94916174	94928595	OGFR	8990	2260	196624	No_or_no_constitutive_exon
CCCCCCTCACCTTGCTCTCTCCTCACCTGTCTCCTTGCTGTCGGGTAAAGTT	95469763	95469793	95469713	95469765	1	10	ENSMFAG00000045918.1	95456901	95475630	ARFGAP1	8990	2260	196624	No_or_no_constitutive_exon
CGACAGGGCCTTCCTAACCTCTCTTCCCATCGCCTTCCAGGTCCAGGGAGTC	95472245	95472312	95472195	95472247	1	10	ENSMFAG00000045918.1	95456901	95475630	ARFGAP1	8990	2260	196624	No_or_no_constitutive_exon
CTGCCTGGACGGCTACCCTGGCGAGGCGGCCTTCCCATGGGAGGGGAGAGCA	95501517	95501537	95501467	95501519	1	10	ENSMFAG00000001425.1	95481530	95518632	COL20A1	8990	2260	196624	Yes
AGCCTGGAGCTGTTGGTCAGACGGGCAGCCCTGGGCAGCAGGGGGGCTAGCA	95518613	95518632	95518563	95518615	1	10	ENSMFAG00000001425.1	95481530	95518632	COL20A1	8990	2260	196624	Yes
CTGTTTTTCTGTTTGTCTGTCTGTCTGTCTGTCGGTTCCCATGGGAGCAGCC	95607201	95607425	95607475	95607423	-1	10	ENSMFAG00000042590.1	95593582	95666652	KCNQ2	8990	2260	196624	Yes
TACGGACGCCCTGGACCCTGCCTCCAGGTGGGGTGGGCGAGGGGCCCAAGGG	95593582	95593841	95593891	95593839	-1	10	ENSMFAG00000042590.1	95593582	95666652	KCNQ2	8990	2260	196624	No_or_no_constitutive_exon
ATTACAGAGCTATTGATTGGCATCTTCTCCCGTACCTCCTGGGATCTGAGGG	95598551	95598578	95598628	95598576	-1	10	ENSMFAG00000042590.1	95593582	95666652	KCNQ2	8990	2260	196624	No_or_no_constitutive_exon
CTGAGCTGGGGGAGGAGCCAGGCCTCTTGCCCAGAGCTGGGAATGGGGAGGC	95937007	95937011	95936957	95937009	1	10	ENSMFAG00000039964.1	95932760	95938762	SLC2A4RG	8990	2260	196624	No_or_no_constitutive_exon
GAAGTTTACAGGGGAGCAGCCATCCATCTCAGGGACCTTTGGGCTCAAAGGT	96176263	96176283	96176333	96176281	-1	10	ENSMFAG00000003486.1	96172630	96178596	ZNF512B	8990	2260	196624	No_or_no_constitutive_exon
CTGCCTGGGGGGTCAGCTGCCTGGGGGGGGTCACCTGCCTGGGTAGTCAGGT	96289569	96289635	96289519	96289571	1	10	ENSMFAG00000039288.1	96282869	96291917	TCEA2	8990	2260	196624	No_or_no_constitutive_exon
TTTTTTTCTGGGATTGTCACATTTTCTTATTCTTTTTTTGGACTGGGCAGGC	96296280	96298336	96298386	96298334	-1	10	ENSMFAG00000032913.1	96292747	96299188	RGS19	8990	2260	196624	No_or_no_constitutive_exon
CCATAGTTTTAATTTTTATTTGCTTTGTTTTATGGTATTTTTTGGGAAAGGT	302084	302305	302355	302303	-1	11	ENSMFAG00000001863.1	291064	383696	KDM5A	8990	2260	196624	Yes
ATGTGAGGAATGGTGAAGTGTGAACGGAATTTTCTTTTTTGGGGTTGCAGTG	944224	944326	944376	944324	-1	11	ENSMFAG00000000966.1	922248	950570	RAD52	8990	2260	196624	Yes
ACGTACTCTGGGGTAACTGACAACTCTGTTTCTCTCCTGGGGTGTGGCAGGC	2975943	2976027	2975893	2975945	1	11	ENSMFAG00000000504.1	2969872	2979844	FKBP4	8990	2260	196624	No_or_no_constitutive_exon
AAGACCGCTTCGCTGAGGCAGGGGCGGTGGTGCCGATGGAACCCGGGGAGGC	3483460	3483577	3483410	3483462	1	11	ENSMFAG00000031663.1	3482418	3484045	None	8990	2260	196624	No_or_no_constitutive_exon
ATTAAAAGGAAGTAAAATAATAACCCATGCGGGGCTTTGTTGGGGTGCAGAT	4788638	4788814	4788588	4788640	1	11	ENSMFAG00000003032.1	4736763	4789761	DYRK4	8990	2260	196624	No_or_no_constitutive_exon
CCCTCATGATGCTGGTGGGCTTCCTGGGCTGCTGTGGGGCTGTGCAGGAGTC	6437501	6437522	6437451	6437503	1	11	ENSMFAG00000034485.1	6406133	6444341	CD9	8990	2260	196624	No_or_no_constitutive_exon
CCCCCGGTCCCCGGCCATCGCCCGGCGGCGCCCTACTCTTGGGGGCCCAGGC	7077277	7077504	7077227	7077279	1	11	ENSMFAG00000033028.1	7076274	7081889	LAG3	8990	2260	196624	No_or_no_constitutive_exon
ACCATCAGACCAAGGGGCCCGGAGCGCCCCAGTATCCAGCGGGAACTTAGGG	7177069	7177267	7177317	7177265	-1	11	ENSMFAG00000036312.1	7176041	7177738	SPSB2	8990	2260	196624	No_or_no_constitutive_exon
TCCGCTACCTGGGCGAAAGGAGAGGTGAGGCCTGGGGCAGATGTGGGGAGAA	7177033	7177048	7177098	7177046	-1	11	ENSMFAG00000036312.1	7176041	7177738	SPSB2	8990	2260	196624	No_or_no_constitutive_exon
TCCCTGTCCCTGCTCCTTCTCAATCAATCCACTGTGCCCTGGGGGTCTAGGC	7221882	7222019	7221832	7221884	1	11	ENSMFAG00000040201.1	7215887	7226248	LRRC23	8990	2260	196624	No_or_no_constitutive_exon
TCGGACTCCCAGGGGGGCCACCACATTCATACCTCCTAGGGCGAGGACAGAG	7225983	7226029	7225933	7225985	1	11	ENSMFAG00000040201.1	7215887	7226248	LRRC23	8990	2260	196624	No_or_no_constitutive_exon
GAACAATCTGGATTCCCCAAATGAGTACTTATGATGGTGGCTGGGTGGAGCT	7671448	7671531	7671398	7671450	1	11	ENSMFAG00000044995.1	7666412	7671531	None	8990	2260	196624	No_or_no_constitutive_exon
GAGACTTGGGTGATGTTGCTGGAGCAGCCTACAATGATGACATGGGTGAGGA	8712989	8713028	8713078	8713026	-1	11	ENSMFAG00000033172.1	8711935	8716005	None	8990	2260	196624	No_or_no_constitutive_exon
ATGGTTGTGACTATTGTGACGCAAATCTACAGATGAAGGGTAACTGAGAGAT	8748944	8749013	8749063	8749011	-1	11	ENSMFAG00000045087.1	8748800	8750055	None	8990	2260	196624	Yes
GGGGCAAACCAGAGAAAGAGTTAGGGAAGTTGAGAGGAATTCTGGGAAAGGG	9359355	9359381	9359431	9359379	-1	11	ENSMFAG00000035486.1	9354432	9400914	A2M	8990	2260	196624	No_or_no_constitutive_exon
GTCTTTCCATATTCTCATCCTTTCTGTCTCTGCCTCACATGGGCTAATAGGT	9452299	9452426	9452476	9452424	-1	11	ENSMFAG00000036700.1	9437528	9498938	PZP	8990	2260	196624	No_or_no_constitutive_exon
ATCCTGTTCTGCATCCCTTCATAAACTTGTGCTTGGGTGTGGGGGGACAGGT	9539493	9539620	9539670	9539618	-1	11	ENSMFAG00000043777.1	9523568	9576014	None	8990	2260	196624	No_or_no_constitutive_exon
ACACAGAAGAATGACTTTTTTTCTGTCACTGTTATTGTTGGGATATGAAGCT	10468754	10468892	10468942	10468890	-1	11	ENSMFAG00000031774.1	10459007	10473391	CLEC7A	8990	2260	196624	No_or_no_constitutive_exon
AAAGCAGACTTTTCTTTCAGTTTTAAGGAATGTAAAGTACTGGGTGAAAGGA	11718636	11718690	11718740	11718688	-1	11	ENSMFAG00000041309.1	11718636	11719597	None	8990	2260	196624	No_or_no_constitutive_exon
AAAGCAGATTTTTCTTTCAGTTTTGTGGAACGTGAGATGCTGGGTGAAAGGA	11763348	11763402	11763452	11763400	-1	11	ENSMFAG00000043433.1	11763348	11764303	None	8990	2260	196624	No_or_no_constitutive_exon
CCCCAGTTCTCCTTGACTGTCTGTTTTTCTGTCTTTTCAGGGAAGAAGAGTC	13660286	13660672	13660236	13660288	1	11	ENSMFAG00000000118.1	13648483	13686228	FAM234B	8990	2260	196624	No_or_no_constitutive_exon
TAAGGGAAGAAATTGCAGTTGTTTTAAAGAAAGAGTCGATGGGAAGGAAGAA	19063425	19063724	19063375	19063427	1	11	ENSMFAG00000036754.1	19063080	19063896	None	8990	2260	196624	No_or_no_constitutive_exon
AAGAGGCCGCGGTCGCTATGGAGGAACCGGAGATGCAGCTCAAGGGGAAGAA	19823649	19823874	19823924	19823872	-1	11	ENSMFAG00000002451.1	19821188	19827769	None	8990	2260	196624	No_or_no_constitutive_exon
TCTATGAAAAGACGAGTTTTAATTTGTCACATTTTTTCTTTGGGGACAAGAT	22619108	22619261	22619311	22619259	-1	11	ENSMFAG00000041870.1	22509900	22648882	ABCC9	8990	2260	196624	No_or_no_constitutive_exon
TCTTCTTGGTAGGGAATTGTCTCATGTAACAGTGATAGGGAACAGTGTAGTT	28483819	28483874	28483769	28483821	1	11	ENSMFAG00000037607.1	28468716	28493388	KLHL42	8990	2260	196624	No_or_no_constitutive_exon
TAAATAACAAATATGGTATTTTTTCTTTCCTTTTTAATGGGAAACAAAAGGA	40860305	40860418	40860468	40860416	-1	11	ENSMFAG00000039789.1	40858955	40870834	None	8990	2260	196624	No_or_no_constitutive_exon
GTCGCACCCAGCCCGATTCCAGCCGTCGCCGTCGCCGCCACGGGGAGGAGGG	43484374	43484938	43484324	43484376	1	11	ENSMFAG00000037149.1	43484302	43484938	None	8990	2260	196624	No_or_no_constitutive_exon
GGGTCGGGGAGGGCAGGGGCCGTTCGTCCAGAGAAGTGATGTGGGGCGAGGA	46496596	46496621	46496671	46496619	-1	11	ENSMFAG00000034209.1	46484026	46506337	RAPGEF3	8990	2260	196624	No_or_no_constitutive_exon
TGGTTCCCTTGACTGGTGCCCACCTTCCATGCGGAGCCTGCGGGTGGCAGTG	46495006	46495130	46495180	46495128	-1	11	ENSMFAG00000034209.1	46484026	46506337	RAPGEF3	8990	2260	196624	No_or_no_constitutive_exon
GATTCCGTTAATTTGTCATTTCCATAACTGGCAGTGCCACGGGGACCAAGAG	46494738	46494778	46494828	46494776	-1	11	ENSMFAG00000034209.1	46484026	46506337	RAPGEF3	8990	2260	196624	No_or_no_constitutive_exon
GAGGAGGGTGCCTCCATAGCGTCCTTCACGCCGGAGCCTGGGAGTCACAGCC	47643641	47643781	47643591	47643643	1	11	ENSMFAG00000041712.1	47638785	47649224	CACNB3	8990	2260	196624	No_or_no_constitutive_exon
GATCGTGGGTGGTATTCCCAGGGCTTTAGGGCTTAGGCCTATTGGGGAAGGA	47680476	47680630	47680680	47680628	-1	11	ENSMFAG00000038513.1	47676696	47681412	RND1	8990	2260	196624	No_or_no_constitutive_exon
TCATGCCTGTAATCCCAGCACTTTGGGAGGCCAGGCGGGCGGATCATGAGGT	48020647	48020683	48020733	48020681	-1	11	ENSMFAG00000042144.1	47958925	48026434	TUBA1B	8990	2260	196624	No_or_no_constitutive_exon
AGCCCTGTGCTCCTAATTGGCTTGGCCCCGTTGGTGGGGGAGGAGGAAAGGA	48178889	48179144	48178839	48178891	1	11	ENSMFAG00000021053.1	48171159	48179465	TROAP	8990	2260	196624	No_or_no_constitutive_exon
CTCCCACCGTCCTCTCCTCTTCTTCCTGCACCTCCTGGGGTGGGTGGTAGGA	48662878	48662998	48663048	48662996	-1	11	ENSMFAG00000031813.1	48651775	48692340	NCKAP5L	8990	2260	196624	Yes
CTCAGCTAGTCAGTGGTATTGAAGGAGGGGTCTCGGAAGGGTCTGAGGAGAC	49003860	49004024	49004074	49004022	-1	11	ENSMFAG00000043342.1	48991021	49027952	CERS5	8990	2260	196624	No_or_no_constitutive_exon
TCTCTCTTAGTTTCCATGGACCAATTAGCCTCCTATGGGCGGAAGGACAGAA	50632324	50632361	50632274	50632326	1	11	ENSMFAG00000005480.1	50482802	50693301	SCN8A	8990	2260	196624	No_or_no_constitutive_exon
CCCTATGATGCTGCAAGAAGAGGTTCTTAGGTTCTGCCTCTGGGTGGCAGGT	51186578	51186787	51186837	51186785	-1	11	ENSMFAG00000042827.1	51181904	51188818	KRT83	8990	2260	196624	Yes
TTCCCCAGTGCCCTTGTCTCATTGCCAACTTCCTATCTCTGGGAAACCAGAT	51413070	51413196	51413246	51413194	-1	11	ENSMFAG00000031685.1	51409057	51416984	KRT74	8990	2260	196624	Yes
ACTCCAGTGCAGACCACCGCGTGCAGCTAGATCTGGGGCTGTGGGACAAGTT	52073846	52073882	52073932	52073880	-1	11	ENSMFAG00000016523.1	52070284	52091644	RARG	8990	2260	196624	No_or_no_constitutive_exon
GCTCCAGGCAGCAGACTGACCATCTCCCAGACTGCCAGTGACTGGGGGAGGA	52071279	52071314	52071364	52071312	-1	11	ENSMFAG00000016523.1	52070284	52091644	RARG	8990	2260	196624	No_or_no_constitutive_exon
ATTCCTACTTCACTAACCCTTCCTTATCCTGCCACCTCGCCGGGGGCCAGGA	52930167	52930513	52930117	52930169	1	11	ENSMFAG00000033368.1	52918274	52932401	HOXC6	8990	2260	196624	No_or_no_constitutive_exon
GCCCCAATGGGACTAGGGGAAGGTATCTGGTTTACCAGTGGTGGTGGGAGCC	53260419	53260522	53260369	53260421	1	11	ENSMFAG00000045686.1	53256608	53272332	COPZ1	8990	2260	196624	No_or_no_constitutive_exon
TTCTTTCACACACAATTTGGTTTTTTTCTTCTCTTCTCTTGGGGACTCAGGA	53268252	53268330	53268202	53268254	1	11	ENSMFAG00000045686.1	53256608	53272332	COPZ1	8990	2260	196624	No_or_no_constitutive_exon
TTTCTGAGAAACTACCTCCTTTCTTCCCGCAGGGACTGGGGACAGAAGAGGG	53506606	53506733	53506783	53506731	-1	11	ENSMFAG00000037982.1	53506606	53517722	PPP1R1A	8990	2260	196624	No_or_no_constitutive_exon
GGCTAGAAGGCATGGGGGACTAGAGGGCAAGGGGGGCTGGAGGGCAAAAGGG	53511866	53511962	53512012	53511960	-1	11	ENSMFAG00000037982.1	53506606	53517722	PPP1R1A	8990	2260	196624	No_or_no_constitutive_exon
TTTTTTATTGCTCTTGCCCCCTGCCCCTGCCAAGGTGGGGAAGAGGGTAGGT	53576534	53576581	53576631	53576579	-1	11	ENSMFAG00000040810.1	53576156	53579904	DCD	8990	2260	196624	No_or_no_constitutive_exon
CCCCCTTCTGTGTCCAGGATGTGGACAGTAGGGATAGGAGGCGGCGGGAGCT	54587481	54587580	54587630	54587578	-1	11	ENSMFAG00000022956.1	54578882	54605327	ITGA7	8990	2260	196624	No_or_no_constitutive_exon
TGGGCTGGAGTGGGGAAGGGAAACTGATTGCAACCACCTATGGGGTGCAGAC	54621741	54622131	54621691	54621743	1	11	ENSMFAG00000002032.1	54613455	54622131	RDH5	8990	2260	196624	No_or_no_constitutive_exon
GGAAGTGCTGTTTTAGGTACCAGAGACATGTTATAAGACAGGCATGGGAGAA	54648583	54649097	54648533	54648585	1	11	ENSMFAG00000002695.1	54645826	54649993	GDF11	8990	2260	196624	No_or_no_constitutive_exon
TCTATCCTAGTGTCCTGGTGAGACCCTCCGCTGCAGTGGGGAAGGGACAGGA	54844692	54844723	54844642	54844694	1	11	ENSMFAG00000042903.1	54836965	54857291	DGKA	8990	2260	196624	No_or_no_constitutive_exon
CAAGGCTGAGAAAGTCTGGGAGGACAGAAGAGGGACTTTTCTGGGGAAAGGC	55047900	55047997	55047850	55047902	1	11	ENSMFAG00000035482.1	55044464	55063942	ESYT1	8990	2260	196624	No_or_no_constitutive_exon
GTTGGAGGTGGGGTTGGAAAGCCTGGGGCCCTATCCTGCGGGGAAGCGAGTC	55080604	55080723	55080554	55080606	1	11	ENSMFAG00000033843.1	55080395	55084330	None	8990	2260	196624	No_or_no_constitutive_exon
TGGGCCCTTCTGAACAGATTGGGCAGGCAGGGTCAACTGCAGGGCCACAGCA	55087315	55087385	55087435	55087383	-1	11	ENSMFAG00000031029.1	55082914	55111733	SMARCC2	8990	2260	196624	No_or_no_constitutive_exon
ATGCAAAGTGGAGAGCCGGGATGGCTGCTGCTTCTGGAGGGAGGGTTCAGTC	55178665	55178773	55178823	55178771	-1	11	ENSMFAG00000037030.1	55177457	55192649	ANKRD52	8990	2260	196624	No_or_no_constitutive_exon
AAGAGGCCTTTTATTGCCCTGTGTCACCCATTTCTCCCTTGGGTTGGCAGTG	55254027	55254124	55254174	55254122	-1	11	ENSMFAG00000004007.1	55253497	55258789	None	8990	2260	196624	No_or_no_constitutive_exon
CCGCCCCCTGCTGACCTGCCTCTGGCATTGCCAGCCCATGGGCTATGGAGCC	56046953	56046979	56046903	56046955	1	11	ENSMFAG00000036629.1	56042424	56048945	NAB2	8990	2260	196624	No_or_no_constitutive_exon
GAGGCTTTTGTGGGGGAACTGTGATCCAGGGCCTTCTGGTGAGGGGGAAGCC	56113508	56113533	56113458	56113510	1	11	ENSMFAG00000039927.1	56085452	56171912	LRP1	8990	2260	196624	No_or_no_constitutive_exon
CTGATGCTAGGGAAGGAAAAGGAGTCCTAAGGAACTTTAGGGCCACAGAGTC	56095729	56095898	56095679	56095731	1	11	ENSMFAG00000039927.1	56085452	56171912	LRP1	8990	2260	196624	No_or_no_constitutive_exon
TGCTAGGGAAGGAAAAGGAGTCCTAAGGAACTTTAGGGCCACAGAGTCAGCC	56095733	56095898	56095683	56095735	1	11	ENSMFAG00000039927.1	56085452	56171912	LRP1	8990	2260	196624	No_or_no_constitutive_exon
CCTTCTGCTGAGTTCCACCCTCATCACTGTCACCTCTTCCCCTGGGGAAGCT	56446176	56446266	56446126	56446178	1	11	ENSMFAG00000032745.1	56444061	56452785	GLI1	8990	2260	196624	Yes
CCCTTTCCTTTTAACTCTTTTGATTTTCTCACCTCTGGGGAAACCACAAGGA	56520185	56520191	56520241	56520189	-1	11	ENSMFAG00000001581.1	56512330	56528961	DCTN2	8990	2260	196624	No_or_no_constitutive_exon
CTTGTCAAATGGGGACCCCCCACCCTGAGTCCCTTTCACCCTGGGGGCAGTG	56592020	56592769	56591970	56592022	1	11	ENSMFAG00000042770.1	56589407	56594955	DTX3	8990	2260	196624	No_or_no_constitutive_exon
TCTGTTCTGCTCTCCATTCTATCTCTATCTCCTTCGCTTCGGGAAACCAGCC	56724877	56724937	56724987	56724935	-1	11	ENSMFAG00000000465.1	56722960	56739037	AGAP2	8990	2260	196624	No_or_no_constitutive_exon
TTTGCGCTCTCAACGTGGTCTACATGGTGAGGTTTTGGAGGTGGGGGAAGCT	56742083	56742103	56742033	56742085	1	11	ENSMFAG00000030163.1	56741727	56745099	TSPAN31	8990	2260	196624	No_or_no_constitutive_exon
AGGGCTGCTACGTCAAGGACCTCAGCCGCCTGGGTAGGGACCTGAGGAAGAC	56821206	56821260	56821310	56821258	-1	11	ENSMFAG00000043750.1	56817239	56843982	CTDSP2	8990	2260	196624	No_or_no_constitutive_exon
GGAGCCGGCCAGGCCTCTGCCGGGGCAGCGACTGGTGCTACTGGGGACAGCG	57111294	57111754	57111804	57111752	-1	11	ENSMFAG00000002350.1	57111294	57111874	None	8990	2260	196624	No_or_no_constitutive_exon
AAGACAGATTTTTCTAGATATGACATTTGGTTAGGGAGGGCGCGCAAAAGCC	58141351	58141444	58141494	58141442	-1	11	ENSMFAG00000044221.1	58135896	58141784	None	8990	2260	196624	Yes
TCCGCCATGCAGCTCCTGCCTCTAGCCCCAGGTCGGCTCCGGCAGGGCAGCC	63789845	63789993	63790043	63789991	-1	11	ENSMFAG00000000073.1	63743891	63790198	GNS	8990	2260	196624	No_or_no_constitutive_exon
TTGTTTTTGTTTGTTTGTTTTTATTTCTCATCATCACTTCATATGGGCAGTG	65514192	65514348	65514398	65514346	-1	11	ENSMFAG00000034631.1	65406526	65724247	GRIP1	8990	2260	196624	No_or_no_constitutive_exon
TTCTTTTCTGTTGAATGTCTATATGTTTCTGTTTTGTAATGGGGAAAAAGCT	67772141	67772287	67772091	67772143	1	11	ENSMFAG00000032446.1	67737293	67793699	NUP107	8990	2260	196624	No_or_no_constitutive_exon
ATAGCTCAGTGCTACTCAAGCCTTCTTCCTGTTGATGAAGGGGGACACAGCA	73800323	73800441	73800491	73800439	-1	11	ENSMFAG00000002119.1	73800323	73800697	None	8990	2260	196624	No_or_no_constitutive_exon
AAAAAAAAAAAAAAAAAGAAAAAGGAAAAGAGAAAGAAGGGAAGGAGGAGCG	78541327	78541535	78541277	78541329	1	11	ENSMFAG00000003785.1	78540145	78543846	None	8990	2260	196624	No_or_no_constitutive_exon
AGTGGACCTGTCACGGAGCCTCTTCTCTCTGCCGGGCCCCCTGGGTAAAGGT	86511732	86511878	86511928	86511876	-1	11	ENSMFAG00000035973.1	86484523	86558526	GRIP2	8990	2260	196624	Yes
TCAAAAGGCAGGAGAAAGGGACGACGATGAGGAAAACCTTCCTGAGGGAGAC	86665566	86665600	86665516	86665568	1	11	ENSMFAG00000042348.1	86655526	86676836	CCDC174	8990	2260	196624	No_or_no_constitutive_exon
CAGTGTGCACCACTAACGCCCTCTGTCTGTGGCTGGGTGTGTGGGGACAGGC	88840471	88840628	88840678	88840626	-1	11	ENSMFAG00000042128.1	88791409	89045726	EEFSEC	8990	2260	196624	No_or_no_constitutive_exon
CGGCCCTCACTCCAAGTTTCTGATTCAGTAGTTCTGGGTTGGGGCCCAAGAA	89092659	89092711	89092609	89092661	1	11	ENSMFAG00000003301.1	89083251	89148956	RUVBL1	8990	2260	196624	No_or_no_constitutive_exon
CCTTGCTCTCCTCTGCCCAGCCCCAATTTGGTCATCATGGGGATTAACAGAG	89837464	89837682	89837414	89837466	1	11	ENSMFAG00000041353.1	89836724	89837682	None	8990	2260	196624	No_or_no_constitutive_exon
AAGTCTGACAATGCCTCTTTTTCTGCCTGGAACCATAGAGGGTGTAGAAGCG	93902037	93902062	93902112	93902060	-1	11	ENSMFAG00000003877.1	93901331	93906184	None	8990	2260	196624	No_or_no_constitutive_exon
TAAATCTCACAGTATTACAGCTTTACTTTTTATTTTCCTTTTGGGGGCAGAT	104400412	104402409	104400362	104400414	1	11	ENSMFAG00000003398.1	104369536	104405338	GAS2L3	8990	2260	196624	No_or_no_constitutive_exon
TACAGCTGCCTCCTGGCAGTTCAGGAAAACTGCAGAAAATGGGAAGTAAGGT	105135364	105135442	105135492	105135440	-1	11	ENSMFAG00000045426.1	105135364	105135548	None	8990	2260	196624	No_or_no_constitutive_exon
GTTGCAGTGAGCTAAGATCCCAGCACTGCACTCCAGCCTGGGTGACAGAGCA	105638107	105638152	105638202	105638150	-1	11	ENSMFAG00000040092.1	105638107	105640307	None	8990	2260	196624	No_or_no_constitutive_exon
GGGCTCAAGCTGTCCTTCCACCTTGGCCTCCCCAAGTGCTGGGATTACAGGA	107698020	107698024	107698074	107698022	-1	11	ENSMFAG00000045735.1	107674346	107738454	GLT8D2	8990	2260	196624	No_or_no_constitutive_exon
CTTGCTTCCCCGGCTCACCGGTCCTGTTCCTTACCTCTGGCTGCGGGAAGGG	111878627	111878828	111878577	111878629	1	11	ENSMFAG00000042790.1	111827240	111889838	WSCD2	8990	2260	196624	No_or_no_constitutive_exon
GACTGGCATACCACCACACGGCTGGGGGATCAGTGGTACTGGGCACGTAGAG	112154735	112154828	112154685	112154737	1	11	ENSMFAG00000037681.1	112151904	112157679	FICD	8990	2260	196624	No_or_no_constitutive_exon
CCTTCTTTCTCTCTCTCTGCCACTTTCTCCCTGCCCCTGCCTGTGGGAAGTG	112950888	112951016	112951066	112951014	-1	11	ENSMFAG00000031528.1	112941838	112972453	FOXN4	8990	2260	196624	Yes
TGCCACATCCACACCCAGGTAGGCTCAGGGACAGGGTGGGCGGGGAGGAGTG	112953601	112953629	112953679	112953627	-1	11	ENSMFAG00000031528.1	112941838	112972453	FOXN4	8990	2260	196624	No_or_no_constitutive_exon
CTTCTCTCCTGCAGGTGCCTTGGCTGGGGCGGCCGACCTGCATGTGGGAGCC	112951550	112951639	112951689	112951637	-1	11	ENSMFAG00000031528.1	112941838	112972453	FOXN4	8990	2260	196624	No_or_no_constitutive_exon
AGAGAGTGTGGGCCGTTAACTTACCTACCCTGTATTTTGTGGGAACACAGGT	113097994	113101174	113101224	113101172	-1	11	ENSMFAG00000001368.1	113097994	113127108	KCTD10	8990	2260	196624	Yes
ATGGCTCTGCACAGCCCAAAAACCAACTTACTCCTTGGCCAGGGTGTGAGGC	113935735	113935785	113935685	113935737	1	11	ENSMFAG00000030226.1	113863948	113938383	ATP2A2	8990	2260	196624	No_or_no_constitutive_exon
CATTGGCTGGATAATAGACTAGAGAATTGGTGGATTCGGGGAGGAGCCAGGA	115673507	115673617	115673667	115673615	-1	11	ENSMFAG00000005860.1	115673507	115673762	None	8990	2260	196624	No_or_no_constitutive_exon
ATACTCAGCTCACATCCACTAATCACTCATCTTGGCCTTGGGTGACACAGGT	116687339	116687590	116687289	116687341	1	11	ENSMFAG00000039534.1	116668668	116697901	OAS3	8990	2260	196624	Yes
GACACTGAGATGTTGCCAGGAATAAGACTGACCCTGGGTGGGAATTACAGGC	116694275	116694423	116694225	116694277	1	11	ENSMFAG00000039534.1	116668668	116697901	OAS3	8990	2260	196624	Yes
GTCTGAGCTGTACTTCCCTCCCCAGGGGGGATCATTTGGCCGGGGCACAGAC	116682101	116682359	116682051	116682103	1	11	ENSMFAG00000039534.1	116668668	116697901	OAS3	8990	2260	196624	No_or_no_constitutive_exon
CAGGCGGGCTGGACTGAAAGACCCCTGACAAGGTGCTGTGTGGGGTGCAGGT	116885275	116885506	116885556	116885504	-1	11	ENSMFAG00000043636.1	116876855	116905571	DDX54	8990	2260	196624	Yes
AGGCGGAGCAGGCGCTGAGGAAGGTGCCCCGGGAAGTGGGAAGTGGGAAGCG	116921137	116921346	116921396	116921344	-1	11	ENSMFAG00000001483.1	116916238	116944307	IQCD	8990	2260	196624	No_or_no_constitutive_exon
CTCCTTGGAGGCAGGAAGGGGCAACACACAGGCCTGGGGATGGGGGATAGAG	116921072	116921118	116921168	116921116	-1	11	ENSMFAG00000001483.1	116916238	116944307	IQCD	8990	2260	196624	No_or_no_constitutive_exon
CTAGCGGGGGCAGAGCTGGGCAGGGAGAGGAGCCTCCAGGGACAGGACAGTG	117094365	117094420	117094315	117094367	1	11	ENSMFAG00000040031.1	117081962	117112999	PLBD2	8990	2260	196624	No_or_no_constitutive_exon
CATTATTTCATGGATTTGATGTTTTTGTCTTTGTTTTGATGGGGATTTAGTG	117658764	117658940	117658990	117658938	-1	11	ENSMFAG00000046091.1	117556238	117698803	RBM19	8990	2260	196624	Yes
TGTGTCCAGACCTACGCATGCACACGGGACCCAGCAGGACCATGAGGGAGGC	121308258	121308677	121308727	121308675	-1	11	ENSMFAG00000042933.1	121247668	121758371	KSR2	8990	2260	196624	No_or_no_constitutive_exon
GAGGAGCGTGGTACCTCACACCTGTAATCCCAGCACTTCGGGAGGCTGAGGT	121831868	121831886	121831818	121831870	1	11	ENSMFAG00000039108.1	121831584	121832221	None	8990	2260	196624	No_or_no_constitutive_exon
ACGCGGCCGGAAGCCCGGGGCGGGGCTCTGCCGGCCCGGTGAGCCGGGAGGA	123865953	123866104	123865903	123865955	1	11	ENSMFAG00000003401.1	123865851	123971033	BICDL1	8990	2260	196624	No_or_no_constitutive_exon
CCTGCTGAGCATGCTGGGACACGATGAGGTACGGCTGCAGGCAGGGCTAGTG	124016305	124016333	124016383	124016331	-1	11	ENSMFAG00000003588.1	124006551	124078155	GCN1	8990	2260	196624	No_or_no_constitutive_exon
GTGTTCCCGGGACCTGTCAGGCGCCCTGGGAAAGCAGGATCGAGGGGAAGGA	124406518	124406710	124406760	124406708	-1	11	ENSMFAG00000036100.1	124406191	124408318	None	8990	2260	196624	No_or_no_constitutive_exon
ACCTTGGGGCCAGGCCCGCCCCCCGGCTGGCGGACCACTGACCAGGGCAGTC	124686432	124686579	124686382	124686434	1	11	ENSMFAG00000001168.1	124674414	124687918	ACADS	8990	2260	196624	No_or_no_constitutive_exon
CTTTATGCAGTGATGGAAATGTTCTATATCTGTGCTGTCCAATAGGGCAGCT	125161582	125161614	125161532	125161584	1	11	ENSMFAG00000032645.1	125130843	125184846	P2RX7	8990	2260	196624	No_or_no_constitutive_exon
GAGTGAGTTCCATGCATCATCTGATTTCATCCTCAGCCATCTTGGGAGAGGG	126014631	126014671	126014581	126014633	1	11	ENSMFAG00000025564.1	125962490	126042922	WDR66	8990	2260	196624	No_or_no_constitutive_exon
GACCTCCATCCCCTCGTCTCTCTCCTTCTCCAATCCCCGTGGGGGCACAGGA	127274775	127275084	127275134	127275082	-1	11	ENSMFAG00000003988.1	127252900	127303314	PITPNM2	8990	2260	196624	Yes
TTAAGAAACATTGAATTTGGGCTGACCCTCTTGTTTGTGACTGGGGGTAGGT	127608522	127608720	127608770	127608718	-1	11	ENSMFAG00000031429.1	127575119	127643614	SBNO1	8990	2260	196624	No_or_no_constitutive_exon
CCAGGAGGCCCTTGTGCTGCTGACTGTGTCCCTTCCTTCCATGTGGGCAGGT	127920017	127920109	127919967	127920019	1	11	ENSMFAG00000038165.1	127914607	127933547	DDX55	8990	2260	196624	No_or_no_constitutive_exon
CCCAGTAACTGCGGTTTCTCTGGAAGTTCTGTGTGCGGTGGAGGGCGGAGGG	127919950	127919982	127919900	127919952	1	11	ENSMFAG00000038165.1	127914607	127933547	DDX55	8990	2260	196624	No_or_no_constitutive_exon
GCCCTTGTGCTGCTGACTGTGTCCCTTCCTTCCATGTGGGCAGGTCGGAGCC	127920024	127920109	127919974	127920026	1	11	ENSMFAG00000038165.1	127914607	127933547	DDX55	8990	2260	196624	No_or_no_constitutive_exon
TCTCATTTCTTGCCACTTTATTTTGGCAGGATAATTACAGGGGCATGAAGGT	128132535	128132730	128132485	128132537	1	11	ENSMFAG00000002950.1	128097985	128279814	DNAH10	8990	2260	196624	No_or_no_constitutive_exon
GAGGCCATCACCCCCCAGCAGAGTGCCGAGCTAGGTGAGCCAGGGGCCAGGA	128761375	128761409	128761459	128761407	-1	11	ENSMFAG00000001817.1	128686524	128855826	NCOR2	8990	2260	196624	No_or_no_constitutive_exon
TCTGTCTGTGTAATTTTAGCATCACAAGGTATATTTAAATGTGGGTGCAGTG	137577558	137577758	137577508	137577560	1	11	ENSMFAG00000033974.1	137552054	137577758	ZNF84	8990	2260	196624	No_or_no_constitutive_exon
TGTCCTCAGGGAATGGAAGCAGGGCTAGAAGTGTTGTTGTTTGGGGGCAGGA	137740944	137741161	137741211	137741159	-1	11	ENSMFAG00000042576.1	137733201	137748669	ANHX	8990	2260	196624	No_or_no_constitutive_exon
AAATAAAAGGGACAATGCACAGCATCATTGAGCACGCAGGTGCTGGGAAGCT	44410	44534	44584	44532	-1	12	ENSMFAG00000046098.1	23191	82109	PLEKHB2	8990	2260	196624	No_or_no_constitutive_exon
TCAAAAGACTGCATGCTCCAGATTGTTTGTCGAGATGGGAAAACAATTAGTC	51607	51637	51687	51635	-1	12	ENSMFAG00000046098.1	23191	82109	PLEKHB2	8990	2260	196624	No_or_no_constitutive_exon
GAACGCGGCCCTCCCCTCGCTCATGCCCTCCCGCCCCTCTCGGGTGGCAGGT	422167	422271	422321	422269	-1	12	ENSMFAG00000032961.1	421600	422879	None	8990	2260	196624	No_or_no_constitutive_exon
GACTCATGTTGTCTGGTTTCTCTCAGGCGGATCTGTGCACGGGACTGCAGGG	1395978	1396635	1395928	1395980	1	12	ENSMFAG00000033917.1	1391569	1400606	TUBA3E	8990	2260	196624	No_or_no_constitutive_exon
CGCAGAACAGCCATGAACTCCAGCACACGCCCGGGCTCAGGGGGACACAGGA	1447433	1447488	1447383	1447435	1	12	ENSMFAG00000045380.1	1447067	1452970	None	8990	2260	196624	No_or_no_constitutive_exon
TCCTCATCCTCATGGGATCCAAGGCGGGCCAGGGTCTCAAGGGATCCAAGGT	3903874	3904329	3903824	3903876	1	12	ENSMFAG00000005367.1	3806151	3922430	WDR33	8990	2260	196624	No_or_no_constitutive_exon
GCTGGACCCCCTGAGCCCTGCTTGGTAAACTTCCCCCACAGGGTATGCAGGC	4024477	4024648	4024698	4024646	-1	12	ENSMFAG00000031956.1	3988341	4074536	MYO7B	8990	2260	196624	No_or_no_constitutive_exon
GGCAGGCTTGGGAGCCCCTCTCTGTGGGATGGTGGCAGAGGGCGATGTAGGA	4595225	4595414	4595175	4595227	1	12	ENSMFAG00000031946.1	4542888	4595414	BIN1	8990	2260	196624	Yes
TGGCGTCGGGCCGTGGAGCTTCTTCTCGCTGGTTCTTTACTCGGGAACAGCT	21264000	21264107	21263950	21264002	1	12	ENSMFAG00000042791.1	21263644	21302949	CCNT2	8990	2260	196624	No_or_no_constitutive_exon
GATGCGGGAAAAATACCTTGGCCCGCCGGAAGCCAGGCACATGGGCATAGGT	21837586	21837859	21837909	21837857	-1	12	ENSMFAG00000041521.1	21837531	21838090	None	8990	2260	196624	No_or_no_constitutive_exon
GTGAGGTCTGTCTGATTGTGGAAGAGAAGAAGACTCATCTGCCAGGGAAGGG	21865871	21866011	21866061	21866009	-1	12	ENSMFAG00000033595.1	21865871	21867241	None	8990	2260	196624	No_or_no_constitutive_exon
TATTGGCAAAGGTGGTCAGTGGATTAAACAAATCCGTCATGAGTAGGGAGCT	22615706	22615843	22615893	22615841	-1	12	ENSMFAG00000033870.1	22615706	22617086	None	8990	2260	196624	No_or_no_constitutive_exon
GGCTGAGTGCCAACGAGTGGATGACATGTTTCTCTTGGCCTGGGATGCAGAA	37657644	37657754	37657594	37657646	1	12	ENSMFAG00000038774.1	37481111	37686461	KIF5C	8990	2260	196624	Yes
TGCTGGTGTCTCCCTGAAGACTTTGCACCCAGATTTAGGGACTGATAAAGGA	38488405	38488732	38488355	38488407	1	12	ENSMFAG00000037633.1	38483251	38492234	None	8990	2260	196624	No_or_no_constitutive_exon
TTCCACGTCATCCGCATCAACAAGATGTTGTCCTGTGCTGGGGCTGACAGGC	45015770	45016127	45015720	45015772	1	12	ENSMFAG00000043951.1	45015440	45016127	None	8990	2260	196624	No_or_no_constitutive_exon
TTACAACATGGGCCTTCCTTTCTGAAGCCATGTTTTTCTCATGTAGGGAGTT	47399834	47399963	47399784	47399836	1	12	ENSMFAG00000008546.1	47284266	47440389	PKP4	8990	2260	196624	No_or_no_constitutive_exon
GAAGAATGAAGAAAACACAGTGATGCCACCTGCAAAATCTTGGGAGCCAGAA	57803933	57803971	57804021	57803969	-1	12	ENSMFAG00000037604.1	57802451	57916428	ABCB11	8990	2260	196624	No_or_no_constitutive_exon
GTTTTGTTTTCAATAACCTTTTGTTTTGTTTTTCCCCTGTGGGTAAGCAGCA	58029136	58029313	58029363	58029311	-1	12	ENSMFAG00000045364.1	58014236	58227233	LRP2	8990	2260	196624	No_or_no_constitutive_exon
TGATAATGCACAGGGACTGAGACCCATACCCTCATCGGGAGTAACCAGAGCC	61753600	61753804	61753550	61753602	1	12	ENSMFAG00000002521.1	61753311	61753804	None	8990	2260	196624	No_or_no_constitutive_exon
CGCCACCCCCTCCCCCTGTCTCCCTCTTTGAACCCGCCCATTGGGGGTAGGA	62899608	62899675	62899725	62899673	-1	12	ENSMFAG00000001253.1	62838484	62901841	SP3	8990	2260	196624	No_or_no_constitutive_exon
CTCCGGCGGACACCCCAGCCCGAGTGGGGCGCGGGGGGGCGGCTGGGCAGGC	63282103	63282253	63282053	63282105	1	12	ENSMFAG00000035384.1	63274503	63282253	SP9	8990	2260	196624	No_or_no_constitutive_exon
GCGCCGGCGGGGAGCGGCTCGGAGGCGGACAGTGTAACCTAGGGTGGGAGCG	65087586	65087940	65087536	65087588	1	12	ENSMFAG00000000099.1	65086864	65090168	HOXD9	8990	2260	196624	No_or_no_constitutive_exon
GTGCGCTCCTGGATGGAGCCGCTGCCCGGCTTCCCGGGCGGTGCGGGCAGTG	65087967	65088398	65087917	65087969	1	12	ENSMFAG00000000099.1	65086864	65090168	HOXD9	8990	2260	196624	No_or_no_constitutive_exon
GTCTCCAAGTGTGTTATCAGAGAGGAATCTATTATTTTGAAGAATGGGAGAG	67337682	67337921	67337632	67337684	1	12	ENSMFAG00000003510.1	67292029	67389088	OSBPL6	8990	2260	196624	No_or_no_constitutive_exon
CCGGCAGCGGGGGGAAGAGGTCGGTGCGCCCGGCTGGGCTGCGGGGGGAGGC	70885359	70885377	70885309	70885361	1	12	ENSMFAG00000035906.1	70876695	70923099	SSFA2	8990	2260	196624	No_or_no_constitutive_exon
ATATTTTCTTAATGTCTTTTTTAATTCTTTACTGCTTTCATGGTGGGTAGCG	77740303	77740314	77740253	77740305	1	12	ENSMFAG00000044122.1	77529666	77746531	GULP1	8990	2260	196624	No_or_no_constitutive_exon
CCGGTCGCCCCCAGCCCGACTCCGGCCGTCGCCGTCGCCGCCGGGGGGAGGA	80007404	80008472	80008522	80008470	-1	12	ENSMFAG00000034515.1	80007404	80008688	None	8990	2260	196624	No_or_no_constitutive_exon
CTTCCCCTGCTGCAAGAGGACTGTCTCCTGAGCCTTGGGGAGGAGGGAAGGC	85208618	85208689	85208739	85208687	-1	12	ENSMFAG00000044050.1	85208618	85209295	None	8990	2260	196624	No_or_no_constitutive_exon
GCTGTTGGTCTCTGGCTTCACCTTCTCCTTCTGTTTTCTTGGGTTGACAGTT	85423265	85423378	85423428	85423376	-1	12	ENSMFAG00000034346.1	85406615	85642051	HECW2	8990	2260	196624	Yes
TTGTGAGAATCTGGATGACATTGTGTGACTTAGGTAATGTTGGGGCATAGTT	86585168	86585339	86585389	86585337	-1	12	ENSMFAG00000036680.1	86576427	86585460	None	8990	2260	196624	No_or_no_constitutive_exon
CTGAAATCTGAAAATGCATACTATATTCCTAATTTCCGGTGCCGGGGTAGGG	90044898	90045022	90044848	90044900	1	12	ENSMFAG00000036893.1	89987122	90065070	AOX4	8990	2260	196624	No_or_no_constitutive_exon
TTGTACTAACATTCTTCTTCCAAACCTCCATTTCATGGGCCCTAAAAAAGCT	91298996	91299080	91298946	91298998	1	12	ENSMFAG00000039174.1	91295784	91299377	None	8990	2260	196624	No_or_no_constitutive_exon
AAGTGACACAGTACAAGAAGGGCAAGGATTCTCTGTATGCCCAGGGAAAGTG	91299170	91299261	91299120	91299172	1	12	ENSMFAG00000039174.1	91295784	91299377	None	8990	2260	196624	No_or_no_constitutive_exon
CGGCTGTCTGGAGACGCCCCTGCCCACGAGCCACAGACCTCTGGGAAAAGGA	91797787	91797880	91797930	91797878	-1	12	ENSMFAG00000001568.1	91797634	91798357	None	8990	2260	196624	No_or_no_constitutive_exon
GCCAGCTTAGGAGCTGCTGACATGTGTCTCTTCTTCTCTTTCCAGGGGAGGA	95179395	95179748	95179345	95179397	1	12	ENSMFAG00000043904.1	94083141	95179748	PARD3B	8990	2260	196624	No_or_no_constitutive_exon
TGAAAGCTTGATTGCCAGTATAATTATCTTCTTTCTGCCATTGGGAACAGGG	99305928	99306190	99305878	99305930	1	12	ENSMFAG00000038823.1	99261506	99492050	UNC80	8990	2260	196624	Yes
GTAGTATCTTTTCTTCTTTTTTCTCTTCCTCCCCTGGGTGGGAACAACAGGT	105002803	105003073	105003123	105003071	-1	12	ENSMFAG00000032168.1	104976591	105053603	FN1	8990	2260	196624	Yes
CCCGCCGAATGTAGGTGAGGAGATTCAAATTGGTCACATCCCCAGGGAAGAC	104987788	104987952	104988002	104987950	-1	12	ENSMFAG00000032168.1	104976591	105053603	FN1	8990	2260	196624	No_or_no_constitutive_exon
TCCAACCAGTTGCTTCTCATGCAGAGGCAGAAAAATGAGGGGGTAAATAGCT	107371078	107371138	107371188	107371136	-1	12	ENSMFAG00000001505.1	107319359	107371214	DIRC3	8990	2260	196624	No_or_no_constitutive_exon
GTGTTTTGTGTGTTTTTTTCCAACCCCTCCCCTTATTTTGGGGGAAACAGGG	108266581	108266673	108266531	108266583	1	12	ENSMFAG00000036064.1	108239339	108270742	RQCD1	8990	2260	196624	Yes
CTGCACGACCTGACCTATGGGCCGTTCACCACGTGAGCTGGGGACTGAAGGG	108491381	108491404	108491331	108491383	1	12	ENSMFAG00000036102.1	108458726	108497204	CYP27A1	8990	2260	196624	No_or_no_constitutive_exon
CCCTATAGAGGCTTATGTTTGTGCTGTTCCTCTGCGTCCCTGCAGGGAAGGA	108494136	108494331	108494086	108494138	1	12	ENSMFAG00000036102.1	108458726	108497204	CYP27A1	8990	2260	196624	No_or_no_constitutive_exon
ATGACTTTTGGCTTTGTCCTCTCCTCTTCTCTGTTGCTGTCACAGGGAAGAA	108494838	108495006	108494788	108494840	1	12	ENSMFAG00000036102.1	108458726	108497204	CYP27A1	8990	2260	196624	No_or_no_constitutive_exon
AGGAATGCGGGGTCTCTGCTGGGAGCCTGAACGGCTGGGTGGGGTAGCAGGG	108712525	108712627	108712677	108712625	-1	12	ENSMFAG00000045713.1	108687601	108727290	CFAP65	8990	2260	196624	No_or_no_constitutive_exon
GGGTCTTGGAAAAGTTCACAGCTGCTGTCTGTCTGTACTGGGAGAGACAGGG	108912009	108912127	108912177	108912125	-1	12	ENSMFAG00000037064.1	108909338	108919021	ATG9A	8990	2260	196624	No_or_no_constitutive_exon
AGAAAGATCTTTTGTTTTATGGCAGAAGACGACCCTCGGGAAGCAGTCAGAC	108924068	108924199	108924018	108924070	1	12	ENSMFAG00000002912.1	108919933	108926656	ANKZF1	8990	2260	196624	No_or_no_constitutive_exon
TTGATGCCCCATTCGTTGCTTGCTCACCTGGGGCTTTGTGGGATGCTGAGTT	108939600	108939684	108939734	108939682	-1	12	ENSMFAG00000007541.1	108939600	108946403	TUBA4A	8990	2260	196624	No_or_no_constitutive_exon
AGGTCCCGCGACGCCAATGACCAGAGGGCCATCTGTGGTGGGGTGTACAGAT	108987021	108987095	108987145	108987093	-1	12	ENSMFAG00000029064.1	108976765	109000814	PTPRN	8990	2260	196624	Yes
GGGGCAGGGCCCGCTCGCTATTGGCTGAACTGCCGAGGAGGGTTAAACAGAT	109019883	109020098	109020148	109020096	-1	12	ENSMFAG00000001254.1	109014766	109020515	RESP18	8990	2260	196624	No_or_no_constitutive_exon
ATCAGGCTGTTACTACAGTATTTGTGGAAGGAGGGCAGATGAGGGAGGAGCC	109014766	109014862	109014912	109014860	-1	12	ENSMFAG00000001254.1	109014766	109020515	RESP18	8990	2260	196624	No_or_no_constitutive_exon
GGTAAGAGTCCCCTGATCATGGGGAGTCCCCTGAGAAGAGGGGAGGAGAGGA	109069729	109069758	109069808	109069756	-1	12	ENSMFAG00000036683.1	109057071	109086021	DNPEP	8990	2260	196624	No_or_no_constitutive_exon
CGGCCGGGCCTGTCTTGGGAGCTCTGGACCCTGACTCGGCCCGGGGGTAGGT	109182833	109183141	109182783	109182835	1	12	ENSMFAG00000039243.1	109182081	109184291	None	8990	2260	196624	No_or_no_constitutive_exon
CTTGGTTGGGGTATGAGATCTGAGCTTGATTTCTCTGTTGGGATTTGAAGTT	109185978	109186038	109185928	109185980	1	12	ENSMFAG00000041906.1	109184903	109192949	GMPPA	8990	2260	196624	No_or_no_constitutive_exon
TGTCTGTTTCCTAAGATCCACTGAGCTGGCTCTTGGGTCCCTGGGGACAGGT	109187861	109188048	109187811	109187863	1	12	ENSMFAG00000041906.1	109184903	109192949	GMPPA	8990	2260	196624	Yes
GTCTTCAGCCCGCTGCTCTCCTAACTTAAGCATTTATTCCACTGGGATAGAA	111314263	111314387	111314437	111314385	-1	12	ENSMFAG00000037109.1	111159448	111316579	EPHA4	8990	2260	196624	No_or_no_constitutive_exon
AAGATGCTGGCCAGATACCTGGACTGAATGTGCTTTGGGTGATTAATGAGTC	111711130	111711508	111711080	111711132	1	12	ENSMFAG00000002828.1	111710595	111712504	None	8990	2260	196624	No_or_no_constitutive_exon
AGCCACAATCCTAATCATGTAAAATCTCATTTTGATTGGGGGAATTGCAGAA	114560402	114560525	114560575	114560523	-1	12	ENSMFAG00000037782.1	114537238	114710469	DOCK10	8990	2260	196624	Yes
ATTACAAGATAACTCCTGAAAGGGTAGGGGCTGGGAACATGAGAAGGGAGCT	120003885	120004069	120004119	120004067	-1	12	ENSMFAG00000034455.1	119989941	120035153	SP110	8990	2260	196624	No_or_no_constitutive_exon
GTCTTAAGCAGGGCACTGAGAAGCAAGCATGGTGAGAAGGGTAAGAACAGCC	120282722	120282752	120282672	120282724	1	12	ENSMFAG00000030689.1	120231621	120358211	SP100	8990	2260	196624	No_or_no_constitutive_exon
CTTCGAGAACACCTTCGTGGTGGAGACGCTCATCTGTGGGGTGGTGTGAGGC	120683283	120683482	120683233	120683285	1	12	ENSMFAG00000014731.1	120670152	120684429	ITM2C	8990	2260	196624	No_or_no_constitutive_exon
TCCTAATTTTATTTTGTGTCTTGATTTTTGTGGTGGGTGGGACTGAGCAGCC	121632627	121632716	121632577	121632629	1	12	ENSMFAG00000039889.1	121620439	121651537	COPS7B	8990	2260	196624	No_or_no_constitutive_exon
GATGACATTCACTTAGTGACATTATGTGTGACAATTAAATGACCGGGAAGAA	121876272	121876383	121876222	121876274	1	12	ENSMFAG00000035969.1	121875765	121877896	None	8990	2260	196624	Yes
GAGCTAAATAGTAAAGATGATGACATTGATCTCTTTGGATCTGATGGGAGGA	122560928	122561219	122561269	122561217	-1	12	ENSMFAG00000043388.1	122560870	122561535	None	8990	2260	196624	No_or_no_constitutive_exon
AGGGGTGCACCACCATGCCAGGCTGATTTTTGTATTTTTAGTAGGGACAGGT	123823757	123823772	123823707	123823759	1	12	ENSMFAG00000043208.1	123752813	123847271	TRPM8	8990	2260	196624	No_or_no_constitutive_exon
TTTTGTTTTCTCTCTTTTTCCCCTCTCCCCTTTCTGCTCTCGGGATGCAGCC	125846474	125846549	125846424	125846476	1	12	ENSMFAG00000038629.1	125320783	125970039	AGAP1	8990	2260	196624	No_or_no_constitutive_exon
CCAGCCTTAGGCCACAGGGTCTCAGCCGTGTTTCTCATGTCTAGGGTGAGCC	127179489	127179546	127179596	127179544	-1	12	ENSMFAG00000043048.1	127154248	127245450	COL6A3	8990	2260	196624	No_or_no_constitutive_exon
CCTGTTCCTTTCTTTCTGGCTGCGTGTCCTGACGGCGGCTGTGTGGGCAGCC	127574312	127574390	127574262	127574314	1	12	ENSMFAG00000035972.1	127453042	127622688	LRRFIP1	8990	2260	196624	No_or_no_constitutive_exon
GAGGCGGGCCTCCTAGGACCTGGGGAGGAGGTGAAGGTCTGGGCAGGGAGTG	128008393	128008652	128008702	128008650	-1	12	ENSMFAG00000032483.1	128008275	128012141	None	8990	2260	196624	No_or_no_constitutive_exon
ATCCACTTGCCTTGAAGCCTCCGAGGACGGTGTCTCCGGGCAGGACCAAGGC	130018392	130018599	130018649	130018597	-1	12	ENSMFAG00000038320.1	130018250	130020262	OTOS	8990	2260	196624	No_or_no_constitutive_exon
GCAAGGACGTGCTCAGGTCAGTGCCCTGGGTCGGGGGTTCGGGGTTGCAGTC	130675888	130675921	130675971	130675919	-1	12	ENSMFAG00000038236.1	130646662	130734206	KIF1A	8990	2260	196624	No_or_no_constitutive_exon
GGTACAGAGCTTCCTGAGCCGCCCGTCCCTGCAAGCCCTGGCAGGGCCAGTG	131109920	131109979	131109870	131109922	1	12	ENSMFAG00000038150.1	131096658	131135372	PPP1R7	8990	2260	196624	No_or_no_constitutive_exon
CACGCATCTCCTCTCTGACCCCCGTCCCCACCCAACCTTGGCGGGTGCAGGA	131141418	131141533	131141368	131141420	1	12	ENSMFAG00000001859.1	131139902	131182110	ANO7	8990	2260	196624	No_or_no_constitutive_exon
AGGAAACTTTATTTTGAAGAAGGCATCTTTCAGGGGAGACACAGGGGCAGTC	131211656	131211673	131211723	131211671	-1	12	ENSMFAG00000033641.1	131186311	131231783	HDLBP	8990	2260	196624	No_or_no_constitutive_exon
CCTGGAATGTGCTGATGAGCCTCTTTCTCCCGAAACCCCGGTGGGAACAGAT	131656530	131657015	131657065	131657013	-1	12	ENSMFAG00000040279.1	131656530	131668107	DTYMK	8990	2260	196624	No_or_no_constitutive_exon
CAGATTTCATACTGGAGAGAAACCTTACAAATGCAATAAATGTGGGAGAGCC	526456	526605	526655	526603	-1	13	ENSMFAG00000034668.1	522509	542505	ZNF514	8990	2260	196624	No_or_no_constitutive_exon
CCCTTGTTCCCTTGCAGTCCTCGAGGCAGGCTGTCTGTGTAGGGCACCAGGT	792329	792423	792473	792421	-1	13	ENSMFAG00000043976.1	792329	792717	None	8990	2260	196624	No_or_no_constitutive_exon
TCTTCCTTCCCTCTCTCCTTGCAGCAGCTCCTGTCAAAGGGAACAGGAAGCA	1290025	1290115	1289975	1290027	1	13	ENSMFAG00000041379.1	1278675	1295227	ARID5A	8990	2260	196624	No_or_no_constitutive_exon
CAGGTTCACGCCATTCTCCTGCCTCAGCCTCCGAGTAGCTGGGACTACAGGC	1334875	1334915	1334965	1334913	-1	13	ENSMFAG00000036793.1	1326841	1373021	KANSL3	8990	2260	196624	No_or_no_constitutive_exon
CCAGGATAGAGGTAACTGCGGGAAACAGGTAACCCAGGGAAAAACACGAGCT	1405652	1405674	1405602	1405654	1	13	ENSMFAG00000037055.1	1377032	1445690	FER1L5	8990	2260	196624	Yes
CCCTCTTCTTCTGTGGGTCTTACACTCCTCACATCTCCTTGGGGCTGCAGCT	1436476	1436644	1436426	1436478	1	13	ENSMFAG00000037055.1	1377032	1445690	FER1L5	8990	2260	196624	Yes
GCAGGGCCGGTGCCCCTTGCCCACACGCCTCCCGTGGCCGGGTCGAGCAGGA	1873072	1873279	1873022	1873074	1	13	ENSMFAG00000038123.1	1849598	1878138	ZAP70	8990	2260	196624	Yes
TCACTTGGCTTTCCTTCCCTCTCCTTCCCGGGGGTCTCGTGGGCTGGCAGCA	3931385	3931572	3931622	3931570	-1	13	ENSMFAG00000031640.1	3876885	4412596	AFF3	8990	2260	196624	No_or_no_constitutive_exon
AATATGCTGTACTAAATGTCCATCCATCTTCATTTTACATGTGGGATAAGGA	12869196	12869322	12869146	12869198	1	13	ENSMFAG00000039337.1	12865352	12876064	SULT1C4	8990	2260	196624	Yes
AACTAATGTTGTAAGGCCTCAACAAGAAATGTTGTGGGGGTTCAGGAAAGGG	14671093	14671210	14671260	14671208	-1	13	ENSMFAG00000044894.1	14670823	14671265	LINC00116	8990	2260	196624	No_or_no_constitutive_exon
GGCTCAAGTGATCTTCCCACCTCAGCCTCCTGAGTAGCTGGGACCACAAGTG	16115091	16115146	16115196	16115144	-1	13	ENSMFAG00000036637.1	16115091	16119764	None	8990	2260	196624	No_or_no_constitutive_exon
CCCCAAGGCAGGAAGGGCAAACGGGTGCCCGTCCTCCCTTGGTGGGGCAGGC	16865725	16865896	16865675	16865727	1	13	ENSMFAG00000024760.1	16861830	16870098	NT5DC4	8990	2260	196624	No_or_no_constitutive_exon
ATGAGTAGATATGTCCCCTAAAAGCTTTCTTCCTGACTGGGGGGTACCAGGT	17391505	17391681	17391731	17391679	-1	13	ENSMFAG00000000442.1	17365082	17428704	PAX8	8990	2260	196624	Yes
TTGACTGTGAGCCGAGATTGTGCCGCTGCACTCCAGCCTGGGCAACAGAGCA	17612182	17612191	17612132	17612184	1	13	ENSMFAG00000002024.1	17560233	17653704	None	8990	2260	196624	No_or_no_constitutive_exon
GTGGCAGTGATTCCAGCACTGATTTCATGCTGGAAATCAGCCGGGTGGAGGC	18149234	18149303	18149184	18149236	1	13	ENSMFAG00000039544.1	18145124	18149303	None	8990	2260	196624	No_or_no_constitutive_exon
AGTGATGTCACACCACTGCCGTCGTCAAGGATGTCCTGGGAGACTTGAAGTT	18161647	18161663	18161597	18161649	1	13	ENSMFAG00000000494.1	18158714	18161663	None	8990	2260	196624	No_or_no_constitutive_exon
GGGCAATAATGCTTATAGTATTATTTGTAAGAGTGACAAACGGGGAGGAGCC	19338293	19338342	19338392	19338340	-1	13	ENSMFAG00000039852.1	19338293	19340958	None	8990	2260	196624	No_or_no_constitutive_exon
GGCTCCATTTTAGGTAATTCAAGTTCCTTTTTCTCTTTTTTTGGGAATAGGT	22737834	22737950	22737784	22737836	1	13	ENSMFAG00000044056.1	22726880	22746903	RNF103	8990	2260	196624	No_or_no_constitutive_exon
CAGCCACTCGACGACCCCGAAGGTGAGCTTGAGTGAACGGGACAGGGTAGTC	22875121	22875161	22875211	22875159	-1	13	ENSMFAG00000038350.1	22865540	22883756	None	8990	2260	196624	No_or_no_constitutive_exon
TGTCAAGGGTGGGTGGTTTACTATACTGGGGAAAGGTGGGCAGGGAGGAGGT	24019405	24019499	24019549	24019497	-1	13	ENSMFAG00000002993.1	24017026	24019819	None	8990	2260	196624	No_or_no_constitutive_exon
GACCTCAAGTGATACACCTGCCTTGTCCTTCCAACGTGCTGGGATTACAGGC	24433568	24433615	24433665	24433613	-1	13	ENSMFAG00000044887.1	24413077	24433716	KCMF1	8990	2260	196624	No_or_no_constitutive_exon
TATATATATATGTATTTTTTTTTTTTTTTTTGCCTGTCCTCTCGGGGAAGTT	32228504	32228655	32228454	32228506	1	13	ENSMFAG00000001899.1	32227556	33043373	LRRTM4	8990	2260	196624	No_or_no_constitutive_exon
TGACCCTAACCATGGACACCTGTCTCTTTATCCGCCCTGGGGAACTACAGTT	35010768	35011073	35011123	35011071	-1	13	ENSMFAG00000035505.1	34998088	35054421	HK2	8990	2260	196624	Yes
AAATGGCCCACTCTGATCTGTCTTGGCCTTGGTTGGGGCACGGGCAACAGGT	35388194	35388294	35388144	35388196	1	13	ENSMFAG00000001892.1	35384916	35393249	DQX1	8990	2260	196624	No_or_no_constitutive_exon
TTGACACCCTGACACCTAATCTTTTCTTTCTGATCCCTCTGGGACCAAAGCG	35418302	35418404	35418454	35418402	-1	13	ENSMFAG00000045499.1	35416499	35428029	TTC31	8990	2260	196624	Yes
ATGGAGTAAGTGTTGAGTATGGTGGCTGGAGACCCAGGTGGGTCAGGAAGTC	35488218	35488376	35488426	35488374	-1	13	ENSMFAG00000045305.1	35486461	35490473	WDR54	8990	2260	196624	No_or_no_constitutive_exon
CTTCTCTCTGTCTGTACCTGCGTGTGTTGCCGTCGGCGGCGGGGCCGCAGCC	36937215	36937400	36937450	36937398	-1	13	ENSMFAG00000003754.1	36925023	36945129	EMX1	8990	2260	196624	Yes
ACTCCTACCGGCGCCCCGCCCCGCTCATGCGCACGCGCACTGGGCGGTAGCT	38850076	38850219	38850269	38850217	-1	13	ENSMFAG00000043524.1	38840024	38850243	NAGK	8990	2260	196624	No_or_no_constitutive_exon
GCCGGGCGAGGTGGCGGGCCCCTGTAGTCCCAGCTACTCGGGAGGCTGAGGC	40497714	40497756	40497664	40497716	1	13	ENSMFAG00000032641.1	40312472	40497756	AAK1	8990	2260	196624	No_or_no_constitutive_exon
TTCATTGTTACTGAGACATTTGTCTTTTGTGACTATTATTCTGGGACAAGCC	40440398	40440704	40440348	40440400	1	13	ENSMFAG00000032641.1	40312472	40497756	AAK1	8990	2260	196624	No_or_no_constitutive_exon
GACAAAACAAGAGAAGAAGCAGAGGCTGTTGGCCCGGGCCGAGAAGAAAGCT	40987102	40987539	40987052	40987104	1	13	ENSMFAG00000039899.1	40982646	40987539	None	8990	2260	196624	No_or_no_constitutive_exon
TGGTTTTTTGGCCACTGCTGTAAAATAATGTCTCCTCTCTCACGGGACAGCC	44656197	44659518	44656147	44656199	1	13	ENSMFAG00000031151.1	44532202	44659518	SPRED2	8990	2260	196624	No_or_no_constitutive_exon
CAAAATTCATGTATTGGAAACTTAATATCCAATGCAACAGTGTTGGGAAGTG	48166167	48166220	48166270	48166218	-1	13	ENSMFAG00000044597.1	48166167	48169266	None	8990	2260	196624	No_or_no_constitutive_exon
CATTTATAGATGTATATCAACAGTTGTGGGGGGAAATCCAAAACAGGGAGAC	48909320	48909367	48909270	48909322	1	13	ENSMFAG00000043581.1	48673341	48914691	USP34	8990	2260	196624	No_or_no_constitutive_exon
TATAGATGTATATCAACAGTTGTGGGGGGAAATCCAAAACAGGGAGACAGTG	48909324	48909367	48909274	48909326	1	13	ENSMFAG00000043581.1	48673341	48914691	USP34	8990	2260	196624	No_or_no_constitutive_exon
ATGAGCCAACCTAAAAAGTCAGGATGATGGTGACAAGTTTTTGGGATGAGCT	49388228	49388257	49388178	49388230	1	13	ENSMFAG00000044508.1	49387416	49388257	None	8990	2260	196624	No_or_no_constitutive_exon
AGTGAGCGTGTGTTGGCCTCACCAGCCATACCATTCCCGGGACACACGAGGC	55112201	55112223	55112273	55112221	-1	13	ENSMFAG00000044453.1	55090820	55344979	EML6	8990	2260	196624	No_or_no_constitutive_exon
CTCCCAAAGAGTTTCGGGCGAGAGTGCGTGCCGGCGGGTAGGGGGCCGAGAA	59905298	59905400	59905450	59905398	-1	13	ENSMFAG00000025364.1	59905298	59905943	None	8990	2260	196624	No_or_no_constitutive_exon
GTCTGGCCAGAGCCCCACCGACTCACCAGGCTCCTCGCTGTGTTGGGAAGGC	66564503	66564773	66564823	66564771	-1	13	ENSMFAG00000045442.1	66552134	66580501	ABCG8	8990	2260	196624	Yes
CTGGGTCCTGGGTCCTGAGGACACCGACTGTAGTCATGCTGTGGGTGCAGAC	67665422	67665568	67665372	67665424	1	13	ENSMFAG00000000346.1	67644288	67668187	HAAO	8990	2260	196624	No_or_no_constitutive_exon
AATCTGTAACTACTGACATTTAAGAGCTCTTAAAAAACAGGGTTGGCAAGAA	68228545	68228800	68228495	68228547	1	13	ENSMFAG00000003463.1	68227244	68229321	None	8990	2260	196624	No_or_no_constitutive_exon
AGTGGTTGCAATCTGGATTCAGCCCAATTCCGTTACCTGATGGGGGAAAGCT	68634212	68634326	68634376	68634324	-1	13	ENSMFAG00000042574.1	68630124	68637372	None	8990	2260	196624	Yes
GAACCCACGTTTTAATTACTTTGCTTTTTGTTTATAGGTCCAGGGGCAAGTT	71599833	71599946	71599783	71599835	1	13	ENSMFAG00000031801.1	71599605	71688383	SOS1	8990	2260	196624	No_or_no_constitutive_exon
TGTACCCTCTTGATTTTGCCCTTACTCGTCTAGCGCCGATGTGGGTAAAGCT	76908044	76908427	76907994	76908046	1	13	ENSMFAG00000013335.1	76907603	76908427	None	8990	2260	196624	No_or_no_constitutive_exon
AGGCCTCGGCGCTCAGTGGTGAGTATACCGCACGCCGGGCGGGCGCGAAGCC	78368059	78368087	78368137	78368085	-1	13	ENSMFAG00000008985.1	78109834	78368625	BIRC6	8990	2260	196624	No_or_no_constitutive_exon
TTTATTTTTTTCTTCCTCTTTTTTTTTTTTTTTTTTTTTTAGGGTATGAGTA	78862857	78862954	78862807	78862859	1	13	ENSMFAG00000046335.1	78720483	78864991	MEMO1	8990	2260	196624	No_or_no_constitutive_exon
GAGCTTGGGAGAGTGGGACGTGTACAGGAACGTAAAGACCGAAGGGTGAGGT	83183299	83183325	83183375	83183323	-1	13	ENSMFAG00000034281.1	83151987	83183446	SLC4A1AP	8990	2260	196624	No_or_no_constitutive_exon
TCTCTTCCTATATTTCTCTCCTTTCTCCTTTTTTAGTTGCTCTGGGAAAGGA	83353672	83353746	83353622	83353674	1	13	ENSMFAG00000041565.1	83347708	83393569	IFT172	8990	2260	196624	No_or_no_constitutive_exon
GGCCGAGGGCCGCTGGGACTGGGGTTCGGACCCTCTGTGTGGGAGGTGAGGA	83552125	83552276	83552326	83552274	-1	13	ENSMFAG00000002734.1	83551270	83576508	TRIM54	8990	2260	196624	No_or_no_constitutive_exon
GAGAGATGTGGTAAGAAATAGAAGTCAATTATTAGGGGCCAAGAGTACAGGG	83637637	83637693	83637743	83637691	-1	13	ENSMFAG00000036356.1	83617418	83645210	CAD	8990	2260	196624	No_or_no_constitutive_exon
TCTGATCTTAAGTAAACTTATCTTTACATTTGTGTCTTTGTGGGAGCCAGGT	84596397	84596562	84596612	84596560	-1	13	ENSMFAG00000031252.1	84594873	84630665	None	8990	2260	196624	Yes
GCCGCGGCCATCCTTGCACCAGGCGGTGGACACGGGCAGGACGGGGTGAGCC	85776084	85776107	85776157	85776105	-1	13	ENSMFAG00000035813.1	85747462	85864362	EFR3B	8990	2260	196624	No_or_no_constitutive_exon
AAGACATGCCTTCACCCCTGGCCTTTTCTCTCTTCTTCCTTGGGGTGCAGAT	86065678	86065828	86065628	86065680	1	13	ENSMFAG00000038483.1	86001638	86117392	ADCY3	8990	2260	196624	No_or_no_constitutive_exon
TTGGATTAAAACAATGCTTTTTTCTTTTGTTTTTGTGTGTGGGAAACTAGAA	87085865	87085982	87085815	87085867	1	13	ENSMFAG00000045919.1	87041089	87220056	ATAD2B	8990	2260	196624	Yes
GGGCCGGGGCGCCAAAGCGAATGGGAAGGGCCGGCACGGGAGATTTAAAGGC	100860252	100860434	100860484	100860432	-1	13	ENSMFAG00000040783.1	100853626	100862706	RRM2	8990	2260	196624	No_or_no_constitutive_exon
CTGACCTCATGATCCACCAGCCTTGGCCTCCCAAAGTGCTGGGATTACAGCC	101557001	101557027	101557077	101557025	-1	13	ENSMFAG00000001339.1	101538035	101589579	CPSF3	8990	2260	196624	No_or_no_constitutive_exon
CAGCTTGAACTCAGAAGGTTCTCTGATAAAAGGGGATGAGAAAGGGGCAGGT	101612877	101612972	101613022	101612970	-1	13	ENSMFAG00000037845.1	101606975	101806725	ASAP2	8990	2260	196624	No_or_no_constitutive_exon
CTTCCCCTTGTCCAGGGTGGAGGGTGAGGACCAGGGCAGCTGTGGGGGAGGG	109546809	109546882	109546759	109546811	1	13	ENSMFAG00000039172.1	109472153	109604487	PXDN	8990	2260	196624	No_or_no_constitutive_exon
TGTGAGTCTCCTGCCCTTCTCTGATCCTGCTTTCATTTTGGGGGATCCAGGT	109595056	109595265	109595006	109595058	1	13	ENSMFAG00000039172.1	109472153	109604487	PXDN	8990	2260	196624	Yes
TCCTGGAGAGTCACTAATGCATTCCCCACATTCCACCTGCTGGGAAACAGCA	24575	24695	24525	24577	1	14	ENSMFAG00000033454.1	19920	26381	RIC8A	8990	2260	196624	No_or_no_constitutive_exon
GGTTAACTCATCCTGTTCCTGTTTAACTTGTTCCCTGGGGATGGCGGCAGCC	227580	227741	227791	227739	-1	14	ENSMFAG00000041564.1	223449	230443	SIGIRR	8990	2260	196624	No_or_no_constitutive_exon
ACGGGGTCTTCGAGGCCAAGTTCCCCCTGCACAAGGTGAGGAGTGGGCAGCC	249172	249209	249259	249207	-1	14	ENSMFAG00000002673.1	234321	251307	ANO9	8990	2260	196624	No_or_no_constitutive_exon
TCCCTGTCGCCCGAGCCAGGGGGAGGGACACCTGAAGAAGACGTGGGCAGGC	249071	249114	249164	249112	-1	14	ENSMFAG00000002673.1	234321	251307	ANO9	8990	2260	196624	No_or_no_constitutive_exon
ATCTACGACTTCATGGATGACCCGTGAGGGCTGCGGGGGGCCGGGCGGAGAC	304973	305022	304923	304975	1	14	ENSMFAG00000000791.1	266650	306582	PTDSS2	8990	2260	196624	No_or_no_constitutive_exon
AGGGGACCCGCAGCGCCAAGAAGCCGCCGCGCGCGTCCTCGGGCCGGGAGCC	372778	372800	372850	372798	-1	14	ENSMFAG00000033590.1	371611	376677	LMNTD2	8990	2260	196624	No_or_no_constitutive_exon
GGAAGGGTGGGGAGGTCCCTGGGCCGGGGGCGGGAGCAGGGGCAAGGCAGCG	554282	554312	554232	554284	1	14	ENSMFAG00000043728.1	533969	556360	EPS8L2	8990	2260	196624	No_or_no_constitutive_exon
GAGAAGTCGCCTTTCTACGTGTCCTTCCTGGCCGGCTGTGTGGCCGGGAGTG	614722	614754	614804	614752	-1	14	ENSMFAG00000039130.1	612920	618156	SLC25A22	8990	2260	196624	No_or_no_constitutive_exon
CCTGGGGGACACGTGTGTGCGGGAGCGCGCCCGGCACCGTCGGGGCCGAGCA	620412	620545	620362	620414	1	14	ENSMFAG00000041677.1	620013	620644	PANO1	8990	2260	196624	No_or_no_constitutive_exon
GCCCCCATGCCCACCCACAGCCAGTGCACCCAGGGCCGCTGGGCGTGCAGGG	864128	864237	864287	864235	-1	14	ENSMFAG00000003492.1	842787	871741	MUC6	8990	2260	196624	No_or_no_constitutive_exon
GTACACGCCTGCGCCTCACGGGGCGTCCTGCTCTGGGGTTGGAGAAGCAGCG	862573	862598	862648	862596	-1	14	ENSMFAG00000003492.1	842787	871741	MUC6	8990	2260	196624	No_or_no_constitutive_exon
CGCTCCCCACTGCCCATCCTGGGGACTCCCGTGGATGACAGTACTGGGAGGC	1101793	1101940	1101743	1101795	1	14	ENSMFAG00000001864.1	1068190	1106998	MUC5B	8990	2260	196624	No_or_no_constitutive_exon
CATCATGGTAAGAGGGCAGGTAGGTGCCCGGCGGCTGCAGTGGACGGGAGCC	2126805	2126830	2126880	2126828	-1	14	ENSMFAG00000042448.1	2115369	2126963	TH	8990	2260	196624	No_or_no_constitutive_exon
GCCCAAGCTGCCTCCCGAGGGCTCAGCCTCGTCTCCCTGAATGGGCACAGGA	2377290	2377474	2377524	2377472	-1	14	ENSMFAG00000042635.1	2361454	2384373	TRPM5	8990	2260	196624	Yes
GGGGCCGGGCATCGGTGTCTTGTCCTAGCGGCCAGGGTCTCCGGGGGCAGAC	2370609	2370755	2370805	2370753	-1	14	ENSMFAG00000042635.1	2361454	2384373	TRPM5	8990	2260	196624	Yes
TGATTTATTCATTGGTTTTCTTGTCTGTTGTCTGACCCCACCGGGGACAGGG	5462103	5462306	5462356	5462304	-1	14	ENSMFAG00000039605.1	5461602	5462563	MYEOV	8990	2260	196624	No_or_no_constitutive_exon
GCCCAGCCCCCGCTGACTGCCCACTCTGGCGCAGGTCCTGGGGGAGACAGAG	6650270	6650467	6650517	6650465	-1	14	ENSMFAG00000030577.1	6638971	6655550	TCIRG1	8990	2260	196624	No_or_no_constitutive_exon
GTGTACGGCCCCTTTGGAGCCCAGCAGTTGCACCTGGAAGTGAGGGCCAGGC	6661827	6661992	6662042	6661990	-1	14	ENSMFAG00000035405.1	6657895	6663902	NDUFS8	8990	2260	196624	No_or_no_constitutive_exon
CTGGAGTGAGTGAGGGTCGTGTTGGGGGAGAGGGGAATGGAGTGGGGAAGGG	7023085	7023258	7023308	7023256	-1	14	ENSMFAG00000031507.1	7016537	7023848	RPS6KB2	8990	2260	196624	No_or_no_constitutive_exon
GGAAGGGCCACCAGCGGTGCCTTACCCATGTCCTGTGGTCGGCTGGGCAGGT	7158320	7158478	7158528	7158476	-1	14	ENSMFAG00000002282.1	7156981	7187697	GRK2	8990	2260	196624	No_or_no_constitutive_exon
ACGGCAGCCTTCCCCTTTGTGTGCTTTTGGAGCGGGCAGGGGACTCAGAGGC	7627671	7627810	7627860	7627808	-1	14	ENSMFAG00000001894.1	7627355	7630558	RCE1	8990	2260	196624	No_or_no_constitutive_exon
ACACGCGACTTTCTACACGCTGAATGCAGCTAGAGGAGCGGGAGAAGGAGCG	7804372	7804494	7804322	7804374	1	14	ENSMFAG00000033998.1	7762555	7807414	SPTBN2	8990	2260	196624	No_or_no_constitutive_exon
CTACTCGGAGGCTGAGGCAGGAGAATTGCTTGAACCTGGGAGGCAGTGAGGT	7803339	7803345	7803289	7803341	1	14	ENSMFAG00000033998.1	7762555	7807414	SPTBN2	8990	2260	196624	No_or_no_constitutive_exon
GAGGGGGTGGGAAAGGGACGACCAACCGCCACAGCCCGTGGCGGGGGGAGGG	7881182	7881260	7881132	7881184	1	14	ENSMFAG00000000837.1	7881081	7881260	None	8990	2260	196624	No_or_no_constitutive_exon
CTCATCTTGTGATTCACCCGCCTCGGCCTCCCAGAGTGCTGGGATTACAGGC	7916855	7917042	7916805	7916857	1	14	ENSMFAG00000031584.1	7910070	7917042	CCDC87	8990	2260	196624	No_or_no_constitutive_exon
GAGTGTCCTGTGGGCCAGCACCCCAGTTCTAACTCTGGGTCTGGGGGCAGAA	8165402	8165495	8165352	8165404	1	14	ENSMFAG00000033618.1	8161432	8168291	BRMS1	8990	2260	196624	Yes
GCTAAAGGAGAAGTGAGCATGGGGACACCTTGGGCTGGGTCTGCGAGGAGCT	8164118	8164143	8164068	8164120	1	14	ENSMFAG00000033618.1	8161432	8168291	BRMS1	8990	2260	196624	No_or_no_constitutive_exon
AGGCCGCTTCAGGCCAGGGAGGCACAGACTGGCAGCAGCACGGGGCTGAGCC	8231487	8231594	8231644	8231592	-1	14	ENSMFAG00000044640.1	8230582	8241626	KLC2	8990	2260	196624	No_or_no_constitutive_exon
AACGGATTCTATCCCAGGCCTACTTTGGGCTGGACAAAGGGGAGACACAGGA	8231755	8231806	8231856	8231804	-1	14	ENSMFAG00000044640.1	8230582	8241626	KLC2	8990	2260	196624	No_or_no_constitutive_exon
GATGGGGACTTTGGTTCCAGGTGGGCTTGGACACCATGGTAGGGTGAGAGGG	8539787	8539816	8539866	8539814	-1	14	ENSMFAG00000002484.1	8527804	8545315	SART1	8990	2260	196624	No_or_no_constitutive_exon
AGCGAGCACAGTGCGGGCAGGGCAGGGACATGGGCGGACGGCAGGGACAGAC	8631112	8631139	8631189	8631137	-1	14	ENSMFAG00000002290.1	8630344	8634770	CTSW	8990	2260	196624	No_or_no_constitutive_exon
TGGTCAACCCAGAGGTGTGGGTTTGGATTGGGAGGGGGTTGTAACAAAAGAC	8658272	8658304	8658222	8658274	1	14	ENSMFAG00000041919.1	8652724	8659280	CFL1	8990	2260	196624	No_or_no_constitutive_exon
GTCCTGGATCCCACAGCCCCTCTCCCCAGTGGTTCAACTCCTTGGGGGAGAG	8662883	8662950	8663000	8662948	-1	14	ENSMFAG00000003675.1	8659434	8685270	SNX32	8990	2260	196624	No_or_no_constitutive_exon
TGCTGATGGAGTACCCTGAGGCTATAACTCGCCTAGTGACAGGGGCCCAGAG	8830655	8830787	8830605	8830657	1	14	ENSMFAG00000033297.1	8821734	8831565	RELA	8990	2260	196624	No_or_no_constitutive_exon
GACGGTGTGTGGGGTGGCGGGGCTGACGGCCGCGGCTGTGGGGACTGCAGTT	8863542	8863703	8863753	8863701	-1	14	ENSMFAG00000044368.1	8848437	8870122	PCNX3	8990	2260	196624	No_or_no_constitutive_exon
CCCTTGAGTGTGTGCATGTGCCAGAGGCGTGGCCAGTGGGGGAGACCCAGCT	8861543	8861738	8861788	8861736	-1	14	ENSMFAG00000044368.1	8848437	8870122	PCNX3	8990	2260	196624	No_or_no_constitutive_exon
AAGTGAAATGTCTTAACATAGTATTTTTTTTTCCACTTCTGGGATTGCAGTT	9251424	9251513	9251563	9251511	-1	14	ENSMFAG00000031551.1	9232423	9271739	POLA2	8990	2260	196624	Yes
AAAAAAAGTGCCTGCTGGAAGCTAGCACCGACAGGAGCTCTGGGAAACAGGT	9339190	9339276	9339326	9339274	-1	14	ENSMFAG00000001413.1	9311236	9344729	CAPN1	8990	2260	196624	No_or_no_constitutive_exon
CGAGGACACCCACCTTGAGTGGCCTTTGCCAAGCACCCCAGGGAGGTTAGTT	9702846	9703011	9702796	9702848	1	14	ENSMFAG00000032608.1	9672598	9703011	EHD1	8990	2260	196624	No_or_no_constitutive_exon
CTGCAGGAGGAAAACCGGAGGCTGAGCCGGGAGCAGGAGCGGGTGAGCAGGG	9717428	9717471	9717378	9717430	1	14	ENSMFAG00000046402.1	9708105	9732042	CDC42BPG	8990	2260	196624	No_or_no_constitutive_exon
GGGGGCCTGGGCCGGCTGGCAGGTAAGTGGACAGGGTCTTGAGGGTGGAGGG	9804999	9805025	9804949	9805001	1	14	ENSMFAG00000039378.1	9803362	9816704	PYGM	8990	2260	196624	No_or_no_constitutive_exon
TTTGATGTTGGTTGTCTCCTGTCTTTCTCCCTCCCTCCTGGGCTGGGCAGGT	9897105	9897267	9897055	9897107	1	14	ENSMFAG00000037048.1	9851050	9960236	NRXN2	8990	2260	196624	No_or_no_constitutive_exon
TGGCCTCTGCCTGTTTTCCCCTTCCCTCTTCCCCGACTCCTGTGGGGCAGAG	9905758	9905962	9905708	9905760	1	14	ENSMFAG00000037048.1	9851050	9960236	NRXN2	8990	2260	196624	No_or_no_constitutive_exon
CCAGCATCACCCCCACCCTGACCCCGTGTCTCCTCCCTACTGTGGGGCAGGT	9915596	9915787	9915546	9915598	1	14	ENSMFAG00000037048.1	9851050	9960236	NRXN2	8990	2260	196624	No_or_no_constitutive_exon
TGCTGCCGCTGTTGCCGCTGCTGCTGCTGCTGCTGCTGGGGGCGGCCGAGGG	9924470	9924588	9924420	9924472	1	14	ENSMFAG00000037048.1	9851050	9960236	NRXN2	8990	2260	196624	No_or_no_constitutive_exon
CGGGACAGGTCCCCTTCCAGGGGGCCTCTGGCCAGGGCGGGCAGAGCCAGGC	10163566	10163663	10163713	10163661	-1	14	ENSMFAG00000036152.1	10161727	10176567	None	8990	2260	196624	No_or_no_constitutive_exon
TGGGCCATGCGGGGTGGAGCCCTGGCTGACTCTCTCCCGCTGGGGGTCAGGT	10329345	10329487	10329537	10329485	-1	14	ENSMFAG00000001178.1	10328642	10346459	FERMT3	8990	2260	196624	Yes
AGGATGAGGCCCCTGGGGACCCCATTCAGCAGCTCAACCTCAAGGGTGAGTG	10332414	10332462	10332512	10332460	-1	14	ENSMFAG00000001178.1	10328642	10346459	FERMT3	8990	2260	196624	No_or_no_constitutive_exon
GCCCTTTCCCACAGTCTCACTAGTGGTCATTTGCAGGCGCATTGGGAAAGAC	11433227	11433269	11433177	11433229	1	14	ENSMFAG00000003488.1	11428483	11455970	STX5	8990	2260	196624	No_or_no_constitutive_exon
GGTGCATATGCTCTCCCAGGTCTCAGAGCATTACCAAACAGGAATGGGAGAA	11544274	11544340	11544224	11544276	1	14	ENSMFAG00000041014.1	11538861	11554436	None	8990	2260	196624	No_or_no_constitutive_exon
ACCTACGTGGGCATACATGAGTAAGAGCAAAACATGCTGTGGGGCCCAAGGT	11646590	11646617	11646540	11646592	1	14	ENSMFAG00000045211.1	11622955	11648507	GANAB	8990	2260	196624	No_or_no_constitutive_exon
CCTGCCCTTTACACTTTGAAGCCTACACTGTATATTTGATAGGGTTAGAGAA	11657470	11657638	11657420	11657472	1	14	ENSMFAG00000037575.1	11650950	11658039	B3GAT3	8990	2260	196624	No_or_no_constitutive_exon
GGGCTTGGCAGGAAGAGGGTCTGGGGGCGTGGAGAAGCAGGGGAAAAGAGTT	11664773	11664805	11664723	11664775	1	14	ENSMFAG00000037614.1	11660596	11671450	EML3	8990	2260	196624	No_or_no_constitutive_exon
TGAGGAAGTTGGGGCGTGTGGTGGGGCATGATAACAGCTGGGAAACTCAGGG	11669780	11669944	11669730	11669782	1	14	ENSMFAG00000037614.1	11660596	11671450	EML3	8990	2260	196624	No_or_no_constitutive_exon
AACTGAAACAGGTCTACATCCCCACCTAGTAAGTGTAGTGGTTAGGGCAGAC	11677706	11677738	11677656	11677708	1	14	ENSMFAG00000041694.1	11671541	11680744	MTA2	8990	2260	196624	No_or_no_constitutive_exon
GCAGGCCAGGCACTATCTTACCTAATCACCCCAGAAACCCTGGGACGCAGGC	12512064	12512296	12512014	12512066	1	14	ENSMFAG00000045876.1	12511877	12512384	None	8990	2260	196624	No_or_no_constitutive_exon
TGGGCCTGACTCATTGTATGGTCTCTTTGGGTCTTCTCCAGGTGGGGCAGAT	13391127	13391228	13391077	13391129	1	14	ENSMFAG00000036743.1	13385159	13401081	PRPF19	8990	2260	196624	No_or_no_constitutive_exon
CTCTCCCTGTCTCTGTTTCTGCTGCCACCACCTCTTGCATCTGGGGAAAGGG	14303733	14303844	14303894	14303842	-1	14	ENSMFAG00000033872.1	14293544	14346434	STX3	8990	2260	196624	No_or_no_constitutive_exon
GTGTGCTTAGGTGCCCAAGCTACTGAGGGTCTAAGTCTGGGCAGCCAGAGTG	15945837	15945937	15945987	15945935	-1	14	ENSMFAG00000045710.1	15944949	15946006	None	8990	2260	196624	Yes
GAAGGACGCACAGTCCCCAAGTACCTGCTCTGAGGTGAGAAGGGGCATAGGG	16313275	16313301	16313225	16313277	1	14	ENSMFAG00000040584.1	16299814	16326131	TNKS1BP1	8990	2260	196624	No_or_no_constitutive_exon
TATACCACCATCATGAAGCAGTGTGTGTGTAGCCTACTAGTGGGAGTGAGTG	19217725	19218231	19217675	19217727	1	14	ENSMFAG00000040155.1	19217273	19218231	None	8990	2260	196624	No_or_no_constitutive_exon
CAGGGGGCTGCAGTCTTGCCCCCAGCCACAGCCTGGACTGCGGGACACAGGG	20210718	20210882	20210668	20210720	1	14	ENSMFAG00000041621.1	20204458	20226811	MYBPC3	8990	2260	196624	Yes
GCCTTTTTTTCCTTGCTGCTGACTTTCTATTCTTTTCCCTCATGGGGTAGAT	20272994	20273151	20273201	20273149	-1	14	ENSMFAG00000039619.1	20228644	20287618	MADD	8990	2260	196624	No_or_no_constitutive_exon
CAGCTGGGAGGCGGGGAGGCCAGGCTGGGAAGAACTCCTCGGGTGGCAAGGC	20667611	20667635	20667561	20667613	1	14	ENSMFAG00000003482.1	20660241	20706976	LRP4	8990	2260	196624	No_or_no_constitutive_exon
TTCAGAGAGGAGTTTCTGGTTTCTCTGGTCCCTCTTGGGAAGAGATGGAGGA	20667686	20667708	20667636	20667688	1	14	ENSMFAG00000003482.1	20660241	20706976	LRP4	8990	2260	196624	No_or_no_constitutive_exon
CTCTCCCAGGTTTCTCTTAAGGTTCTGCAGGGCAAGACTGTCGGGGACAGGC	20875395	20875536	20875345	20875397	1	14	ENSMFAG00000036912.1	20869815	20898746	ARHGAP1	8990	2260	196624	No_or_no_constitutive_exon
GGCTGTGTTCGGCCTTCAAGAGGCTGCCCCCTGAAAGAGGTAACAGGGAGAT	21705805	21705836	21705886	21705834	-1	14	ENSMFAG00000045393.1	21698061	21709188	MAPK8IP1	8990	2260	196624	No_or_no_constitutive_exon
GCCGGACAGGCCCTGGTGCCGAATTTCTCACCTGTCCTTGCTGGGGACAGGT	21699626	21699799	21699849	21699797	-1	14	ENSMFAG00000045393.1	21698061	21709188	MAPK8IP1	8990	2260	196624	Yes
GGAGGGTAGCCTAAAGCTCTCTGTGGAAACCACCTTCTGGGAGACCTGAGGA	22368818	22369125	22369175	22369123	-1	14	ENSMFAG00000045073.1	22365919	22492519	PRDM11	8990	2260	196624	No_or_no_constitutive_exon
CGTGTACCAGCTCTCGCTCTCGGAACATCACCTACCTGCCAGCAGGGCAGTC	23853833	23853860	23853910	23853858	-1	14	ENSMFAG00000032353.1	23853734	23854646	None	8990	2260	196624	No_or_no_constitutive_exon
ATGAGCGCACCGTGGTGGTGGCTGCCCACTGTGTTACTGACCTGGGGAAGGT	32000166	32000225	32000116	32000168	1	14	ENSMFAG00000042856.1	31901346	32003042	PAMR1	8990	2260	196624	No_or_no_constitutive_exon
TTCAGAGATGTTGTTTTTCCCCTTAGGACACTCACATGGGAGTCAAGAAGGT	32219610	32219658	32219708	32219656	-1	14	ENSMFAG00000043892.1	32207456	32299549	CD44	8990	2260	196624	No_or_no_constitutive_exon
ACATATTTAATCATTGTTTCTTCTTTTGTGTGTGTGATTGTGGGGAGCAGCG	33299688	33299839	33299889	33299837	-1	14	ENSMFAG00000041013.1	33284381	33328806	NAT10	8990	2260	196624	No_or_no_constitutive_exon
TTTTGGACTATTTTTACTAAGCTCTTTCTTCACTCCTTTTTAATGGGTAGCA	47159706	47159793	47159843	47159791	-1	14	ENSMFAG00000038053.1	47114941	47244884	PRMT3	8990	2260	196624	Yes
ACCAGAAGACCCCAGACCGGGCCCCCCCACTCCTGCACCTGGTGCGGGAGGT	48914619	48914678	48914569	48914621	1	14	ENSMFAG00000034300.1	48858270	48916411	PTPN5	8990	2260	196624	No_or_no_constitutive_exon
CTTATCCTGATGTGCATCTTCTCTGCTTTCTCTTCCATTCTGTTGGGAAGCG	49716796	49716910	49716746	49716798	1	14	ENSMFAG00000000777.1	49699480	49936792	SERGEF	8990	2260	196624	Yes
GTATATCCTGAAAAGCTTAGATGTATATATATCCAAGGGAGAAAAGCAAGTG	53454451	53454514	53454401	53454453	1	14	ENSMFAG00000003904.1	53385380	53470900	RRAS2	8990	2260	196624	No_or_no_constitutive_exon
AGGCAAGGGGGGTGGTCCGCGCGCCTCTGATCGCGTTCCGGGACACACAGGC	55745623	55745862	55745573	55745625	1	14	ENSMFAG00000043096.1	55743398	55791086	DKK3	8990	2260	196624	No_or_no_constitutive_exon
ATTTTATTTGCCTGTCTCTCCTACCTATCATGTAATTTGCTTGAGGGCAGGG	57276404	57276433	57276354	57276406	1	14	ENSMFAG00000041777.1	57262306	57291735	RNF141	8990	2260	196624	No_or_no_constitutive_exon
TGACATGGAAATCCTCCTGTCTAATCCACATGCTTTGTTGGGGGGTCTAGGA	57297116	57297227	57297277	57297225	-1	14	ENSMFAG00000003361.1	57295071	57350580	AMPD3	8990	2260	196624	Yes
GGGCACTGCCCTGACACCCTTCCTCTTTGGGCTGCTGGCGGTGGGCACAGAT	59124974	59125115	59124924	59124976	1	14	ENSMFAG00000044657.1	59050736	59138851	ST5	8990	2260	196624	No_or_no_constitutive_exon
AGATTGGAATGAAGGTGAGAGCAGAACAGCATACATTTGTGTTGGGGGAGTG	61506135	61506166	61506216	61506164	-1	14	ENSMFAG00000034446.1	61505607	61512736	ILK	8990	2260	196624	No_or_no_constitutive_exon
GGCCACACCTCATGCCACCTGCACTCAGTCCTCTTGTCTATGGGGTGAAGAC	62116028	62116049	62115978	62116030	1	14	ENSMFAG00000032815.1	62115097	62116049	OR52L1	8990	2260	196624	No_or_no_constitutive_exon
TGCCCTCAACCCTTCAACATTTATTCTGTTTGAAATCCCAGGGATGCAAGAC	64599649	64599802	64599852	64599800	-1	14	ENSMFAG00000038138.1	64598961	64599881	None	8990	2260	196624	No_or_no_constitutive_exon
GGAGACGGGTGGCAGAGGAACCCATAGTCAGCAGTGTGGGAACTCAGAAGTC	64772498	64772614	64772664	64772612	-1	14	ENSMFAG00000045179.1	64769784	64786019	TRIM6	8990	2260	196624	No_or_no_constitutive_exon
GAACCAAGCAGATTTGGAGCTGACTTCTAAAACTGCTTCACCTGGGGAAGAC	64905376	64905388	64905438	64905386	-1	14	ENSMFAG00000034523.1	64905376	64906391	OR52D1	8990	2260	196624	No_or_no_constitutive_exon
CCGTTATGAATCTCATTGTGTACTGTGTAAAGACTTGATAAATCCGGGAGAA	65757135	65757309	65757359	65757307	-1	14	ENSMFAG00000044938.1	65757135	65758209	OR51A7	8990	2260	196624	No_or_no_constitutive_exon
CTAGAAGCTAAGGATGCTGACACAGGTGGATGATGGGTTCTGGGTGACAGCT	66662496	66662663	66662713	66662661	-1	14	ENSMFAG00000033963.1	66550744	66770292	STIM1	8990	2260	196624	No_or_no_constitutive_exon
ACAGCATCCCTGACTTGATTCACCCCATGTGTTTGGCTTTCAGGGTCGAGCA	67090164	67090299	67090114	67090166	1	14	ENSMFAG00000043086.1	67058792	67126800	RNF121	8990	2260	196624	No_or_no_constitutive_exon
TGGGTGGGGGGCAAGGTTGTCCTCAGCCCAGCCTAGGGAAGTGAAGGCAGAC	67131106	67131202	67131252	67131200	-1	14	ENSMFAG00000042621.1	67130869	67202968	NUMA1	8990	2260	196624	No_or_no_constitutive_exon
GAAGTCACTTTACAGCTGCATCGTGCCTCCTACTCCACTGAGTGTGGGAGGT	67386040	67386130	67385990	67386042	1	14	ENSMFAG00000037937.1	67381049	67399709	INPPL1	8990	2260	196624	No_or_no_constitutive_exon
TGCTGGTGTCGGAGGACAGTCTCCAGCTTTCTTGCAAGGTGAGGGCCCAGGT	67768297	67768360	67768410	67768358	-1	14	ENSMFAG00000044960.1	67754334	67855482	PDE2A	8990	2260	196624	No_or_no_constitutive_exon
GCGCATGGGGAGGGCACTTTGGCAGAGACAGACACTGGGAGAGGTCACAGCT	67769764	67769850	67769900	67769848	-1	14	ENSMFAG00000044960.1	67754334	67855482	PDE2A	8990	2260	196624	No_or_no_constitutive_exon
TGATCTGTGGTTTGAAGGAAAGGATGACGCTGAGTGGGTCTCGGGGGCAGGA	67893978	67894109	67894159	67894107	-1	14	ENSMFAG00000039424.1	67866385	67921481	ARAP1	8990	2260	196624	Yes
TCACCACCCTTTCAGGGGCATGAGGCCCTGGGGCCTCCGCCGGAAGGGAGCC	67866566	67866617	67866667	67866615	-1	14	ENSMFAG00000039424.1	67866385	67921481	ARAP1	8990	2260	196624	No_or_no_constitutive_exon
AGGTCGGTCTCTGCTCCGAGGCAGAATCCCACTGGGCAGTGACGGGGGAGGC	68006330	68006618	68006280	68006332	1	14	ENSMFAG00000041534.1	67999120	68013619	ATG16L2	8990	2260	196624	Yes
TTATGGGGTCTTGGCCAAACTCTTGATCCGCACCTGGGGCTGGGGTACAGGA	68010967	68011088	68010917	68010969	1	14	ENSMFAG00000041534.1	67999120	68013619	ATG16L2	8990	2260	196624	No_or_no_constitutive_exon
TATGATGGGGCCCTTTACATCTGGGATGTGGACACCGGGAAACTGGAAAGCA	68013193	68013214	68013143	68013195	1	14	ENSMFAG00000041534.1	67999120	68013619	ATG16L2	8990	2260	196624	No_or_no_constitutive_exon
CAGTGGCATCCGGGGCCAGGGTCGTGGCCGTGGACGGGGCCGGGGCCGAGGC	69832493	69832561	69832443	69832495	1	14	ENSMFAG00000003267.1	69832355	69833235	None	8990	2260	196624	No_or_no_constitutive_exon
GCTTCTTTAGCAACCAAGCATGAACTTGATTAAGACCAGAAGTGTGGGAGAT	69930734	69930833	69930684	69930736	1	14	ENSMFAG00000001432.1	69878159	69931550	POLD3	8990	2260	196624	No_or_no_constitutive_exon
GGCCTCAAATGATCTGCCTGCCTTGGCCTCCCAAAGTTCTGGGATTACAGGT	70415461	70416073	70416123	70416071	-1	14	ENSMFAG00000036733.1	70415268	70416704	None	8990	2260	196624	No_or_no_constitutive_exon
CTATCTATTCTCCTTCCCTGGTTTTCTGTCCCTCAGGGCCAGCGGGTGAGGG	70449133	70449250	70449083	70449135	1	14	ENSMFAG00000042845.1	70437152	70493706	SLCO2B1	8990	2260	196624	No_or_no_constitutive_exon
CATCATCGGCAATGGCATCCTGCGGCCAGCTCTCCGGTCAGTGCCGGGAGGC	72505146	72505204	72505096	72505148	1	14	ENSMFAG00000044666.1	72449806	72536261	MYO7A	8990	2260	196624	No_or_no_constitutive_exon
CCGCCACCGTCCATGGTCTGCATTGTAGAGAAGACTGTGGGTTGGAAGAGCG	72640982	72641075	72640932	72640984	1	14	ENSMFAG00000038777.1	72640084	72641395	None	8990	2260	196624	No_or_no_constitutive_exon
GTTGCAGTAAGCCAAGATCATGCCATTGCACTCCAGCCTGGGTGACAGAGTG	73642634	73642677	73642727	73642675	-1	14	ENSMFAG00000003506.1	73575503	73779052	GAB2	8990	2260	196624	No_or_no_constitutive_exon
GTGGCTGCACAGAACTGCTACAAAGTGACTAATGAGACTTTACTGGGGAGAT	73975289	73975805	73975855	73975803	-1	14	ENSMFAG00000003871.1	73975289	73976038	None	8990	2260	196624	No_or_no_constitutive_exon
TTAAGGTTCTCAAGCTCGAAAGGTTGAGGGAAGGGAAATAAAGGGCCTAGCC	74287082	74287127	74287177	74287125	-1	14	ENSMFAG00000046279.1	74034959	74460662	TENM4	8990	2260	196624	No_or_no_constitutive_exon
TCTAATCCAGTGTTATTGCATTATGTAATTGTTCTCCCTGGGAAAAACAGAA	81550983	81551007	81551057	81551005	-1	14	ENSMFAG00000002978.1	81528575	81642984	PICALM	8990	2260	196624	No_or_no_constitutive_exon
CAAAAAGGTAAAATGTAAAAATTTATTTGTCCTGAAATTTGGGATTGTAGGA	81979861	81980005	81979811	81979863	1	14	ENSMFAG00000003801.1	81945685	81994858	CCDC81	8990	2260	196624	No_or_no_constitutive_exon
ATTTACATCAGTAAGGACTGTATCTGAAATGATCTCATTTTGGGGGACAGGT	83757107	83757263	83757313	83757261	-1	14	ENSMFAG00000031718.1	83744983	83785413	CTSC	8990	2260	196624	No_or_no_constitutive_exon
ATTTTTAGGGTGGAGGGGCAAAGAAGGAAGAGATGCATAAGGGGGATTAGAT	84469068	84469091	84469141	84469089	-1	14	ENSMFAG00000034520.1	83954643	84512306	GRM5	8990	2260	196624	No_or_no_constitutive_exon
GCGCGGTGCCTGTTATTTCCGCCTTGGGGAGGTGCTTTGGATGTGGGGAGCT	92259441	92259583	92259633	92259581	-1	14	ENSMFAG00000041755.1	92259441	92259758	None	8990	2260	196624	No_or_no_constitutive_exon
AAGTGCAGGTGTCCGTACTCAAGGGCCAGGTGTCCCTACTGAAGGGCCAGGT	103236043	103236106	103235993	103236045	1	14	ENSMFAG00000045286.1	103234953	103236210	None	8990	2260	196624	No_or_no_constitutive_exon
TCTCTCTACAACGAGGAGCTGGTGAGCAGGAACGTGCAGGGTGATTAAAGCC	103236123	103236210	103236073	103236125	1	14	ENSMFAG00000045286.1	103234953	103236210	None	8990	2260	196624	No_or_no_constitutive_exon
AGGGAAGAAGGGGAGAGCACGAGCGGGGGCGAAGGAGGGAGGAGGGCAAGAT	107264661	107264766	107264611	107264663	1	14	ENSMFAG00000043291.1	107263464	107273105	COLCA2	8990	2260	196624	No_or_no_constitutive_exon
AATATTAACTATTGTATACTAATTGTATTTATTTGTGTTCTGGGATGCAGGT	107584390	107584507	107584340	107584392	1	14	ENSMFAG00000045653.1	107570313	107700300	SIK2	8990	2260	196624	Yes
CATGGCGGGCGCATCGGGGCTCGGGACCGGCCCAGGAGCAGCGGGGGGAGAT	107740068	107740133	107740183	107740131	-1	14	ENSMFAG00000046304.1	107700293	107743615	PPP2R1B	8990	2260	196624	No_or_no_constitutive_exon
ACGGTATGCTGGCCCACATGTTTGAGGACAAAGGTGTCTAGGGAAATTAGCA	108167371	108167599	108167321	108167373	1	14	ENSMFAG00000003380.1	108166984	108168152	None	8990	2260	196624	No_or_no_constitutive_exon
CTGTCTCTTGTCTTTTCTTTTCGTCTGTGTTCCATCCATGGGAAATGCAGAT	109245059	109245074	109245009	109245061	1	14	ENSMFAG00000044864.1	108973674	109286759	NCAM1	8990	2260	196624	No_or_no_constitutive_exon
AAGGATAAACATGGAAAAACCACATCCACAACCTGTTTTCTGGGAGGCAGAG	111143058	111143141	111143191	111143139	-1	14	ENSMFAG00000040148.1	111134429	111472666	CADM1	8990	2260	196624	No_or_no_constitutive_exon
TTGTTTCCCCTGATGCGATTAATTGTACATCCTGTCTGTTTGGGATGCAGAG	112844501	112844625	112844675	112844623	-1	14	ENSMFAG00000041223.1	112788810	113051059	SIK3	8990	2260	196624	No_or_no_constitutive_exon
CTCAGACTGCTGTCCCTTCATGGCCCCTCCCAGCTCCGGAGTGGGGAAAGGA	113147905	113147999	113147855	113147907	1	14	ENSMFAG00000032882.1	113132125	113151453	SIDT2	8990	2260	196624	No_or_no_constitutive_exon
GTGGGGCTTCCCTGTCTTCAGCTGTAAGAGGGGAAGATGGGTGAGGGCAGAT	113161149	113161170	113161220	113161168	-1	14	ENSMFAG00000044470.1	113159387	113187952	PCSK7	8990	2260	196624	No_or_no_constitutive_exon
CGGCACCCAGCACGGCATCCGGCTGCCCCTGCGCAGCGGCCTGGGGGGAGCC	113273327	113273479	113273529	113273477	-1	14	ENSMFAG00000031386.1	113242775	113274044	BACE1	8990	2260	196624	No_or_no_constitutive_exon
AGTTTGTGAAACGCTACTCTAATGATCTCCTGGTATGCAGAAGCAGGGAGAA	114330115	114330389	114330065	114330117	1	14	ENSMFAG00000040063.1	114324730	114334290	CD3G	8990	2260	196624	No_or_no_constitutive_exon
GTGACTTTCTGTTTTCCCTGACCCGATCTCTTCTGCTTTCTTGGGGGCAGGT	114362865	114363170	114362815	114362867	1	14	ENSMFAG00000041947.1	114339639	114382495	UBE4A	8990	2260	196624	Yes
TGGGGGAAAGAGGATGGCCATAGGTGCTGACCCCTTGGCTTTGGGGGCAGGA	114660830	114660977	114660780	114660832	1	14	ENSMFAG00000007641.1	114618968	114672919	PHLDB1	8990	2260	196624	No_or_no_constitutive_exon
GTCCCTCAGGTTGGGCTGGGAGATTTTGAGTAGGGTAAATGGGAGGGGAGTG	114651917	114651940	114651867	114651919	1	14	ENSMFAG00000007641.1	114618968	114672919	PHLDB1	8990	2260	196624	No_or_no_constitutive_exon
GCTTTCGGCCAGCGGGACGGCATCCGAGGTGGGCTAGGCTCGGGCCGGAGGC	115047632	115047662	115047582	115047634	1	14	ENSMFAG00000001323.1	115047112	115054189	TRAPPC4	8990	2260	196624	No_or_no_constitutive_exon
CCTCCTTCCTTTAGCTGGTCATCCAGAGTCGTTCTGTGATCTACGGGAAGAA	115101020	115101064	115100970	115101022	1	14	ENSMFAG00000036620.1	115098982	115115203	VPS11	8990	2260	196624	No_or_no_constitutive_exon
GGGGAAGCAGAGACTCCGAAGCTGACCTGGCATGGGTGGGGTGGGGCCAGGT	115192200	115192346	115192150	115192202	1	14	ENSMFAG00000046033.1	115186449	115199877	ABCG4	8990	2260	196624	Yes
CAGGACTCAGGACTCAGGACTCAGGAAGAAGTATCCCTTGGGGAACACAGAA	115191641	115191644	115191591	115191643	1	14	ENSMFAG00000046033.1	115186449	115199877	ABCG4	8990	2260	196624	No_or_no_constitutive_exon
TGACTGTTCTTCCCTGTTTCTGACCTCTTGCTCTTGGGGTGGGGTGACAGCT	117594620	117594706	117594570	117594622	1	14	ENSMFAG00000031352.1	117495445	117676267	SORL1	8990	2260	196624	No_or_no_constitutive_exon
TGAGAATAATATTGGTTTCATTTCCTCCCCTGCCGCACTCTGATGGGTAGAG	117613159	117613273	117613109	117613161	1	14	ENSMFAG00000031352.1	117495445	117676267	SORL1	8990	2260	196624	No_or_no_constitutive_exon
TGCTTCCTGAAGCCACATCTGTACCTGTAGGCACTTGCCCAGGGCTAGAGGG	117631089	117631275	117631039	117631091	1	14	ENSMFAG00000031352.1	117495445	117676267	SORL1	8990	2260	196624	No_or_no_constitutive_exon
TGGTGAGTCTCTCTCCTAAAGGGTGAGAGTTGGAGGAGGGACAAATGAAGTG	120554108	120554146	120554196	120554144	-1	14	ENSMFAG00000000739.1	120551068	120560008	ESAM	8990	2260	196624	No_or_no_constitutive_exon
GCCCAGTGTAATGTGACCCTGGAAGTGAGCACAGGTCAGTGAGGGGTAAGTG	120552453	120552495	120552545	120552493	-1	14	ENSMFAG00000000739.1	120551068	120560008	ESAM	8990	2260	196624	No_or_no_constitutive_exon
AAGGGGTCTATAGCTGTGGCCAACCCAGCCTGGGGTGGGGAGTGGAGCAGGT	120665677	120665805	120665627	120665679	1	14	ENSMFAG00000043395.1	120660370	120676559	ROBO3	8990	2260	196624	No_or_no_constitutive_exon
GAGAAGGGGTCTATAGCTGTGGCCAACCCAGCCTGGGGTGGGGAGTGGAGCA	120665674	120665805	120665624	120665676	1	14	ENSMFAG00000043395.1	120660370	120676559	ROBO3	8990	2260	196624	No_or_no_constitutive_exon
CTGAGCGGACGGAGCCAGGAGGGAGCCAGGCGGGCCATGGGGAGGGGCAGGG	120671580	120671609	120671530	120671582	1	14	ENSMFAG00000043395.1	120660370	120676559	ROBO3	8990	2260	196624	No_or_no_constitutive_exon
CATCTTCTTCCAGAGCTGCGCTTGTGGTCAGGGCGGCAGGTGGGTGACAGGG	120675465	120675492	120675415	120675467	1	14	ENSMFAG00000043395.1	120660370	120676559	ROBO3	8990	2260	196624	No_or_no_constitutive_exon
TTCCTGGAGCCACAGTGCTTAAAGATAGGCCACTGGGGTCAGCACGTAAGCC	124729626	124729669	124729719	124729667	-1	14	ENSMFAG00000031216.1	124729626	124731827	TP53AIP1	8990	2260	196624	No_or_no_constitutive_exon
ACCATACATTTCAGAAGCCAAGGGTACGGGTGTCCCCGTGGGACAAAAAGGG	128007181	128007316	128007131	128007183	1	14	ENSMFAG00000044135.1	127063899	128036597	NTM	8990	2260	196624	No_or_no_constitutive_exon
GAAGAGCCAGGCTGCTGTGTTGCAGTGCCTTCTGCTGTGGGATTGGGAAGGG	129839968	129840001	129840051	129839999	-1	14	ENSMFAG00000043029.1	129835929	129840324	None	8990	2260	196624	No_or_no_constitutive_exon
GCACATAGATCTCCCTGTGGTGGGATTTTTTTCCTTTTGGGGGGGGGAAGGG	129839308	129839382	129839432	129839380	-1	14	ENSMFAG00000025775.1	129839308	129839597	None	8990	2260	196624	No_or_no_constitutive_exon
AGTGAGGTCAGGGGCCTGTCCCACCATGTTTTGCATCTCTGGGCACACAGAT	130140727	130140828	130140878	130140826	-1	14	ENSMFAG00000040335.1	130137085	130169356	B3GAT1	8990	2260	196624	No_or_no_constitutive_exon
AGGTCACAGGGGTCACTGGCACAATTGTCTGTGACCGGCTGGGGCTGGAGGC	235925	236230	236280	236228	-1	15	ENSMFAG00000006760.1	83968	343856	None	8990	2260	196624	No_or_no_constitutive_exon
TGGGGGGTTTCTACCTCGTTCCACCGGAGTTCTTTCCTGCTGGGGGTTAGGA	431924	431981	432031	431979	-1	15	ENSMFAG00000030770.1	398563	540578	EHMT1	8990	2260	196624	No_or_no_constitutive_exon
GAGGCAGAGGAGCCCTGAGCCGGCAGAAGGAAGAGAAGAGGGAAGCAGAGGC	431857	431872	431922	431870	-1	15	ENSMFAG00000030770.1	398563	540578	EHMT1	8990	2260	196624	No_or_no_constitutive_exon
TCAGCTTCCTCTGCCCAGGGTCCCCGCGGTCCCCTTGCCTGGGGCCTGAGTC	806152	806295	806102	806154	1	15	ENSMFAG00000039891.1	800685	810140	NSMF	8990	2260	196624	No_or_no_constitutive_exon
CGGGGGTCGGTGTGGGGGCTCGGGCAGGGCTGATGGCGCCCGGGGCACAGGT	1007223	1007330	1007380	1007328	-1	15	ENSMFAG00000001437.1	1000633	1020741	NELFB	8990	2260	196624	No_or_no_constitutive_exon
CACCCAGGTCACAGTGGGGGTTTCTAAATAGGAACTGGGGAGACAGGCAGGT	1033062	1033104	1033154	1033102	-1	15	ENSMFAG00000021762.1	1032209	1036423	TUBB4B	8990	2260	196624	No_or_no_constitutive_exon
ATCGCGGAGCACGTGGGTGCCAGGCGGGGTCGCGGGCGGGGGTCGCGGAGCA	1172754	1172780	1172704	1172756	1	15	ENSMFAG00000042206.1	1155353	1176505	DPP7	8990	2260	196624	No_or_no_constitutive_exon
GGGGCTGCAGTGAGCACGGTCTCTTTCCCCCAGGACTTTGAGGGCCAGAGTC	1173602	1173630	1173552	1173604	1	15	ENSMFAG00000042206.1	1155353	1176505	DPP7	8990	2260	196624	No_or_no_constitutive_exon
TCAGAGGGGCCGGGCACCCCTCAGTCATCTCTCAGGACCTATCTGGGGAGGA	1178946	1178982	1179032	1178980	-1	15	ENSMFAG00000042595.1	1177732	1205601	MAN1B1	8990	2260	196624	No_or_no_constitutive_exon
GGGGTGTCATCGCTGCCATGTGCAGGGGCCGAGCCCTGCGGGGCCGTGAGCC	1253651	1253826	1253601	1253653	1	15	ENSMFAG00000003246.1	1250618	1257047	NPDC1	8990	2260	196624	No_or_no_constitutive_exon
AACTCTCGGTGCAGAGAACAGACTTGCCCGGATACGGGGTGAAAAATGAGCC	1268788	1268933	1268738	1268790	1	15	ENSMFAG00000036403.1	1268625	1291852	ABCA2	8990	2260	196624	No_or_no_constitutive_exon
TACCGGTGAGGCCGCTGGCGGGGGCAGCCTTGGTGGGTGGGGTGGGCGAGGG	1286316	1286678	1286266	1286318	1	15	ENSMFAG00000036403.1	1268625	1291852	ABCA2	8990	2260	196624	No_or_no_constitutive_exon
GCGGGGGCAGCCTTGGTGGGTGGGGTGGGCGAGGGAGCAGGGACGGGCAGCC	1286333	1286361	1286283	1286335	1	15	ENSMFAG00000036403.1	1268625	1291852	ABCA2	8990	2260	196624	No_or_no_constitutive_exon
CTGACCCCCAAACACAGGAGCCCGGGGCCCTGGCTGCAGAACGTGGGCAGGG	1355998	1356238	1356288	1356236	-1	15	ENSMFAG00000033128.1	1355998	1356708	None	8990	2260	196624	No_or_no_constitutive_exon
CGCCACCCTGGGGGTGGCGATTATGAGGAGCTCTAGGCCAACCGGGGCAGTG	1464389	1464529	1464579	1464527	-1	15	ENSMFAG00000043136.1	1463891	1497845	RABL6	8990	2260	196624	No_or_no_constitutive_exon
TGAGGACGCCTACAGGCTGGGACTGCTGCTGGGGACGTTTCGGTGGGAAGGA	1471215	1471345	1471395	1471343	-1	15	ENSMFAG00000043136.1	1463891	1497845	RABL6	8990	2260	196624	No_or_no_constitutive_exon
CATCCTGCCGCGCAGTAACACTCATTTGCTTTTGTTTGGTACTTGGGAAGAC	1965984	1966132	1965934	1965986	1	15	ENSMFAG00000003913.1	1952730	1980122	SNAPC4	8990	2260	196624	Yes
CCAGCCATCCTAACGGCACCTGGGGCTGAGCAGCCGCCCCGGGGCTGGAGAA	2104780	2105008	2105058	2105006	-1	15	ENSMFAG00000033721.1	2104691	2105195	None	8990	2260	196624	No_or_no_constitutive_exon
GCCCCCCAGCTCCTCGTCCCCAGGCCGCCCCTAACTGCCCGGGGTTGCAGGA	2630211	2630392	2630442	2630390	-1	15	ENSMFAG00000043740.1	2594827	2687042	KCNT1	8990	2260	196624	Yes
TGGAGGCCAGTGGTTATGGCCCCAGCCCCAGGGTGGCTGGGGGACACTAGTG	2634555	2634646	2634696	2634644	-1	15	ENSMFAG00000043740.1	2594827	2687042	KCNT1	8990	2260	196624	No_or_no_constitutive_exon
TGGACAGAACGGCCGGACGCCCAGTCCTGGGCTGGCGGCTGAGGGCACAGCC	3015753	3015854	3015904	3015852	-1	15	ENSMFAG00000042641.1	3015654	3016647	None	8990	2260	196624	No_or_no_constitutive_exon
AGCGGCTAGAACTGGGTGTGACCATGGGCCCCCTTGGCTGGGGAGAAAAGGA	4589516	4589529	4589579	4589527	-1	15	ENSMFAG00000030709.1	4589516	4590243	None	8990	2260	196624	No_or_no_constitutive_exon
CAGGGACAGTCATAGGAGTGTGGGGGGATGAAGCCCAGGCAGGGAATGAGGG	5326849	5326887	5326799	5326851	1	15	ENSMFAG00000034528.1	5326337	5326887	None	8990	2260	196624	No_or_no_constitutive_exon
GCCCTTGGGGTGCGGTAGAGTCTGGGGGCTGCAGGCCAGGGAAGGGGGAGGC	5543491	5543506	5543441	5543493	1	15	ENSMFAG00000001403.1	5542999	5545937	None	8990	2260	196624	No_or_no_constitutive_exon
TCATGGACTAATGCATCTCTTGTTGATCTTTCCTTCTGGGAACAACGCAGCA	6141561	6141818	6141511	6141563	1	15	ENSMFAG00000036342.1	6134814	6212106	DDX31	8990	2260	196624	Yes
AACTCAGTGGTGACGGGAGCTTTGCTCATTGCCTTTTTCTTGTGGGGTAGGA	7243469	7243558	7243419	7243471	1	15	ENSMFAG00000038154.1	7167561	7297895	RAPGEF1	8990	2260	196624	Yes
CCAGGCCGGGGTTTTGCAGCCTGGCCCCACCGAGAGCAGGTGGGGCTGAGAC	7277220	7277256	7277170	7277222	1	15	ENSMFAG00000038154.1	7167561	7297895	RAPGEF1	8990	2260	196624	No_or_no_constitutive_exon
ACTGTGGCCATCTGGACCCGGGCCAGGCCCAGCGAGTGGTCAAGGGGCAGGG	8114682	8114733	8114632	8114684	1	15	ENSMFAG00000003220.1	8078585	8117456	FIBCD1	8990	2260	196624	No_or_no_constitutive_exon
GCCGCTGATGAGCTGAAGGGTGAGTGACCTGGCTGGCAAGGGTTGGGGAGGT	9215599	9215639	9215689	9215637	-1	15	ENSMFAG00000001850.1	9204506	9251352	USP20	8990	2260	196624	No_or_no_constitutive_exon
ATGCTAGGGCTGGAAGCTGAGGCTGGCTGCCAGCCATGGGCTGGGGTGAGGG	9993536	9993727	9993777	9993725	-1	15	ENSMFAG00000046350.1	9993536	9993795	None	8990	2260	196624	No_or_no_constitutive_exon
GGGAAAAGGGACAGGCAGCTCCCAGGTAGGTTCCAGGGGAAGACTGCGAGGA	10136189	10136339	10136139	10136191	1	15	ENSMFAG00000028800.1	10118143	10138652	SH3GLB2	8990	2260	196624	No_or_no_constitutive_exon
AGGTGACTTTTGTCCCAGGGATGCCTGGGGGTGGGGGTGGGGTGGGTGAGGA	10451978	10452022	10452072	10452020	-1	15	ENSMFAG00000033401.1	10449842	10466705	PKN3	8990	2260	196624	No_or_no_constitutive_exon
GCGCCAACAACAAGAAGATTGCCAAGGACGTCTTCAAGAAGGGGGACCAGGC	10842156	10842169	10842219	10842167	-1	15	ENSMFAG00000032514.1	10833672	10858454	SLC27A4	8990	2260	196624	No_or_no_constitutive_exon
CTACGGTCCTGTGGCCAGGATTTTATCTAGCTGCACCTTCACAGTGGGAGGG	10959416	10959464	10959514	10959462	-1	15	ENSMFAG00000030581.1	10950114	11003466	DNM1	8990	2260	196624	No_or_no_constitutive_exon
GAGTGGCCTTGGCCAGCCAGGCCTCTGAGGCTGGACATTCATGTGGGCAGCA	11231562	11231621	11231512	11231564	1	15	ENSMFAG00000044075.1	11227280	11232204	RPL35	8990	2260	196624	No_or_no_constitutive_exon
GAAATGAAGGTGTTTGCAGAGCCACAATCCTTTCAGAATCTCTAGGGGAGAA	11548153	11548209	11548103	11548155	1	15	ENSMFAG00000045408.1	11499155	11582567	NR6A1	8990	2260	196624	No_or_no_constitutive_exon
TGCTCTCTGAGAGGCTGAGCCCCCAGCCAGACTCCTGCAGTGGGGAGGAGGT	15508500	15508522	15508572	15508520	-1	15	ENSMFAG00000042287.1	15480030	15700022	DAB2IP	8990	2260	196624	No_or_no_constitutive_exon
AGAGAGTGGAGAGGAGTGGCTGCCTGCTGGAAGGGGCAGGGCCGGGGCAGAT	15508393	15508414	15508464	15508412	-1	15	ENSMFAG00000042287.1	15480030	15700022	DAB2IP	8990	2260	196624	No_or_no_constitutive_exon
TCAATGTTGTTCTTCTCTGTTAATTATATATTGGGGTTTGGGGAGATTAGAT	16179531	16179726	16179776	16179724	-1	15	ENSMFAG00000001166.1	16120431	16203788	CNTRL	8990	2260	196624	Yes
TATAGGGATTTCCTAATATGATTCTACTTCGCTTCCACTTTGGGCTGAAGGT	16285079	16285219	16285029	16285081	1	15	ENSMFAG00000033951.1	16240355	16339394	C5	8990	2260	196624	No_or_no_constitutive_exon
AGGGAAGCGCCCCGGGAACCGGGCCGCTGGGCCAACCCCTGCGTGGGGAGGG	16455301	16455481	16455251	16455303	1	15	ENSMFAG00000003663.1	16455116	16483495	PSMD5	8990	2260	196624	No_or_no_constitutive_exon
ATATTCCTTTTCTCTTCCCCCTCCCCACCTTTTGTTTTTTTGGGCAGAAGAA	16849713	16849820	16849663	16849715	1	15	ENSMFAG00000039120.1	16740806	16934953	None	8990	2260	196624	No_or_no_constitutive_exon
CCTGTCTCAAAAACAAAACAAAACAAAACTTAGATTCTATTTGGGAATAGTC	26112052	26112074	26112124	26112072	-1	15	ENSMFAG00000031397.1	26063080	26120663	ZNF483	8990	2260	196624	No_or_no_constitutive_exon
AAAAGGTCAAGAAAGTAAAATGAAAGGAAAAGAGAACAAGGGCAGGTAAGCT	32176933	32176968	32177018	32176966	-1	15	ENSMFAG00000000831.1	32153736	32238175	FSD1L	8990	2260	196624	No_or_no_constitutive_exon
ACTTGCCATTTTCCTGCTGTCCCCCTGCCCCCTCCACTGCCTGGGTAAAGAT	32900147	32900272	32900097	32900149	1	15	ENSMFAG00000002145.1	32782292	32930068	ABCA1	8990	2260	196624	No_or_no_constitutive_exon
ACACACGCAGAGGAAAATCAGCACTGCCCCAGGGTCCCAGGCTGGGTGAGGT	32891263	32891292	32891213	32891265	1	15	ENSMFAG00000002145.1	32782292	32930068	ABCA1	8990	2260	196624	No_or_no_constitutive_exon
GAATGCAGAGAAAGCTATCTGTGGCATTGGCCTTTGTCGGGGGATCCAAGGT	32891419	32891504	32891369	32891421	1	15	ENSMFAG00000002145.1	32782292	32930068	ABCA1	8990	2260	196624	No_or_no_constitutive_exon
CATGTGTGACGGTAGATGGATGTGACATGTGGTAACTTGCACATGGGCAGTT	32854846	32854891	32854796	32854848	1	15	ENSMFAG00000002145.1	32782292	32930068	ABCA1	8990	2260	196624	No_or_no_constitutive_exon
CTTGGTCTTTTTTTGCTATATGTTTCTAAATGTCTGTCTTTGGGATGTAGTT	36181462	36181609	36181659	36181607	-1	15	ENSMFAG00000041595.1	36165407	36193933	RNF20	8990	2260	196624	Yes
CCCCTTTCTGTTCACCATTTCAGTTGTTCGGTTGTTTCTTAGCTTGGGAGAC	39467920	39468118	39467870	39467922	1	15	ENSMFAG00000042106.1	39063575	39484238	GABBR2	8990	2260	196624	No_or_no_constitutive_exon
ACACCTTTCCTTTTGACTACATTTAACCTGTTTTGGGTTGGGAGGGGCAGCA	40409697	40409743	40409793	40409741	-1	15	ENSMFAG00000032879.1	40397357	40465817	CCDC180	8990	2260	196624	No_or_no_constitutive_exon
AGCGGGGATCCAGTTACGGCTCGCTCATGACAGCCCATGGGAAATACCAGAT	43307361	43307388	43307438	43307386	-1	15	ENSMFAG00000038876.1	43300377	43320605	NPR2	8990	2260	196624	No_or_no_constitutive_exon
AAACTGTAGGGATCTGGGATCCTAAAACTAACATATTACTCTGGGGACAGGA	43410743	43410851	43410693	43410745	1	15	ENSMFAG00000043244.1	43378444	43413492	TLN1	8990	2260	196624	Yes
CTAAGATTATGTTAAGTTCTAAGATTCTGTACTGTGGGCTGGGGCTACAGGT	44078641	44078765	44078591	44078643	1	15	ENSMFAG00000042847.1	44073027	44079300	FANCG	8990	2260	196624	No_or_no_constitutive_exon
CCCTGTGCATCTGTCTTGGGGTCTCCTGCGCTGGGGACCCGCGGGCGCAGAG	44751844	44752079	44751794	44751846	1	15	ENSMFAG00000046012.1	44734965	44753955	SMRP1	8990	2260	196624	No_or_no_constitutive_exon
TTTGTGGGTATAATGTAAATTCTGTAATTTCTTTTCTTTGGGGTCAACAGGT	46453496	46453613	46453663	46453611	-1	15	ENSMFAG00000001702.1	46426524	46497374	ACO1	8990	2260	196624	No_or_no_constitutive_exon
GCCGCGTGCACTTGGCCGCTGCGGAGAGTGGGAGAGCAGGGAGCGAGCAGCC	56799459	56799596	56799409	56799461	1	15	ENSMFAG00000043625.1	56766019	56806462	CDKN2B	8990	2260	196624	No_or_no_constitutive_exon
TAATCCAGTTTTTACTTACTATATCTGCATTTTTAACCCATGGGACACAGAT	57717533	57717661	57717483	57717535	1	15	ENSMFAG00000035509.1	57712278	57740701	HACD4	8990	2260	196624	No_or_no_constitutive_exon
GATGTCATAGGCACCAAGCACTTTAACAGTGAGAAGTCCGGGGACAAGAGGT	59749400	59749505	59749555	59749503	-1	15	ENSMFAG00000001532.1	59749100	59750365	None	8990	2260	196624	No_or_no_constitutive_exon
TCATGACCATGATCGTTTCTCTTGCTACGGTTGCTTGGGTGGACAACAAGTC	73699026	73699175	73698976	73699028	1	15	ENSMFAG00000038755.1	73698561	73704001	None	8990	2260	196624	No_or_no_constitutive_exon
TGTTAGGAAATCATCTAGACTTTTTCATAGATAATAAAGGGAATATATAGGG	73996755	73996780	73996830	73996778	-1	15	ENSMFAG00000003627.1	73953134	74109301	JAK2	8990	2260	196624	No_or_no_constitutive_exon
GCATACAGAAGTGCTTATCTAGGAAGCTCAGCATCTGGTAGGGGAGGCAGGC	76522063	76522103	76522013	76522065	1	15	ENSMFAG00000042371.1	76499689	76522103	None	8990	2260	196624	No_or_no_constitutive_exon
GTGATTCTGTTCCCCTGTGTGTTGACATGTCTCTGCCTGGTGGGGTGCAGGC	78804433	78804603	78804653	78804601	-1	15	ENSMFAG00000008069.1	78721694	78961150	DOCK8	8990	2260	196624	Yes
CTCTTTCAGCATTGAGAGTATTATGCAAGGGGTCAGGGGAGGGGGTACAGGG	79056044	79056070	79055994	79056046	1	15	ENSMFAG00000003590.1	79055029	79056364	None	8990	2260	196624	No_or_no_constitutive_exon
TACTGTATAGTCTTCAAAGACACCTAATTGATTTTTCTTGTGTTGGGAAGGT	85941145	85941244	85941095	85941147	1	15	ENSMFAG00000043790.1	85889795	85951859	OSTF1	8990	2260	196624	Yes
GTCGCATGTAACTGTGCTTATTTGTGTTGTTTGCTTGGGAAAAATTATAGGT	90437280	90437357	90437230	90437282	1	15	ENSMFAG00000031817.1	90304708	90460640	TLE4	8990	2260	196624	Yes
CATGGGCCAGGTAATTCTTTACCAGCACGTCTCTGAAAGAAGGGGTTTAGGT	90526492	90526522	90526442	90526494	1	15	ENSMFAG00000031431.1	90523814	90526964	None	8990	2260	196624	No_or_no_constitutive_exon
CTGTGTCTGAACGGGCATGTCTGTGCGTTTCTTGGTAACCTCGGGAGCAGAC	92451465	92451482	92451532	92451480	-1	15	ENSMFAG00000042116.1	92400509	92512255	TLE1	8990	2260	196624	No_or_no_constitutive_exon
GAGTGTAACGTGTTGCAGAAAGTGCAGGAAAGTGTGTGGGGAGAGCTTAGGT	92753570	92753842	92753520	92753572	1	15	ENSMFAG00000044395.1	92750002	92753842	None	8990	2260	196624	No_or_no_constitutive_exon
CCGTCACTCACTCAGCCCACCCAATGGTGGCAGTGAGGGGGCGGAGCTAGGC	96959671	96959867	96959917	96959865	-1	15	ENSMFAG00000038304.1	96943579	96960051	ISCA1	8990	2260	196624	No_or_no_constitutive_exon
CTTGAGGTGAGCTGAGATCGCGCCACTGCACTCCAGCCTGGGTGACAGAGCA	97750180	97750542	97750592	97750540	-1	15	ENSMFAG00000002862.1	97749656	97750965	None	8990	2260	196624	No_or_no_constitutive_exon
GTATCTGCTTAGCCCAGTCTGTATCAGGCACCCAGGTTCTGCAGGGATAGAT	97749820	97749865	97749915	97749863	-1	15	ENSMFAG00000002862.1	97749656	97750965	None	8990	2260	196624	No_or_no_constitutive_exon
GTCCTGGATGCTGTAGAATGTGGGATCCAGCACAAAGGGAACAAGAATAGGA	99648181	99648349	99648399	99648347	-1	15	ENSMFAG00000036724.1	99648181	99648409	None	8990	2260	196624	No_or_no_constitutive_exon
AGCTGACCGCACTGTGTCCAGATGAATTCGCCCCCAGAAGATGGGGGGAGTT	100804450	100804691	100804400	100804452	1	15	ENSMFAG00000037620.1	100804287	100804691	None	8990	2260	196624	No_or_no_constitutive_exon
GAGTCACTTCGTCAGCTGAGACCTCCCTTTTCTCCAGGCCACGGGGACAGAC	100808587	100808664	100808537	100808589	1	15	ENSMFAG00000044713.1	100807053	100810985	DPM2	8990	2260	196624	No_or_no_constitutive_exon
CAAATGGGGATGTGGGTAATGAGAGGGCTAGTGAGAAAGGGAAGGGCCAGGC	101019737	101019779	101019687	101019739	1	15	ENSMFAG00000000671.1	100986959	101032082	SH2D3C	8990	2260	196624	No_or_no_constitutive_exon
GGGAGCCTGCTCTTTGGGAAGGGGTGCGGGAATCTCACTTTGGTGGGGAGCT	101024989	101025558	101024939	101024991	1	15	ENSMFAG00000000671.1	100986959	101032082	SH2D3C	8990	2260	196624	No_or_no_constitutive_exon
AGAGGTGCTCCTTGGGGAGCCCCTGCTGACCTGGCTCCCTCGGGGCACAGCC	101262848	101263036	101262798	101262850	1	15	ENSMFAG00000003870.1	101194056	101267785	FAM129B	8990	2260	196624	Yes
GACTCCCACCCCCTGCTGCAGGAGCAGTCCCGGCTGGAGCAGGGCCTGAGTG	101296116	101296227	101296277	101296225	-1	15	ENSMFAG00000027428.1	101269639	101326062	LRSAM1	8990	2260	196624	No_or_no_constitutive_exon
AGAGGATTCACACTGGGGAGAAGCCCTACAGATGTGCTGCGTGTGGGAAGGC	101332634	101332718	101332768	101332716	-1	15	ENSMFAG00000033187.1	101332155	101352489	ZNF79	8990	2260	196624	No_or_no_constitutive_exon
AAGCAGGAGGAGCGTCTACAAGAACTGGAGAGCTGTTCTGGACTGGGTAGCA	103529572	103529670	103529720	103529668	-1	15	ENSMFAG00000003434.1	103491059	103613886	GAPVD1	8990	2260	196624	No_or_no_constitutive_exon
AGCCGCTGGCGGGGACAAAAACCTGGGGCTGGGGAAGGCGCCGGTGGGAGGC	112413936	112414159	112413886	112413938	1	15	ENSMFAG00000002391.1	112413634	112414159	None	8990	2260	196624	No_or_no_constitutive_exon
ACACTCAACCTCTTCCCTTCTCTCCGGGAACTTGCTCTGGGGAAAGCCAGCT	294260	294373	294210	294262	1	16	ENSMFAG00000016416.1	283484	294373	C17orf97	8990	2260	196624	No_or_no_constitutive_exon
TCCTCATTAATCTTTTTCTCTCTTCTTTCCATGTCCTTGCCTGGGAGCAGTT	1422132	1422140	1422190	1422138	-1	16	ENSMFAG00000045283.1	1399814	1442322	PITPNA	8990	2260	196624	No_or_no_constitutive_exon
GTTTAAATGCATTGCTAACTTGTGTTCTTAACTTCTGCTTGGGATTATAGGG	1574254	1574384	1574434	1574382	-1	16	ENSMFAG00000039995.1	1542421	1582425	PRPF8	8990	2260	196624	Yes
CGGAGGCCCCACCGTCCCCGGAGCTGCAGTTGACGGCCGCGGGGGCCCAGCA	4185542	4185816	4185492	4185544	1	16	ENSMFAG00000037373.1	4185455	4187176	None	8990	2260	196624	No_or_no_constitutive_exon
GCTTTCCTGTACACTGGCGAAGTAGATTCTGATCAGTGTTTTGGGTAGAGCT	4185871	4185886	4185821	4185873	1	16	ENSMFAG00000037373.1	4185455	4187176	None	8990	2260	196624	No_or_no_constitutive_exon
GGGACAGTAGTGTGCCCTGTTCATACCCTCTGTCGTTCCGTGGGGACCAGGA	4569641	4569749	4569799	4569747	-1	16	ENSMFAG00000041860.1	4554735	4571881	MYBBP1A	8990	2260	196624	Yes
CTGACACAGCTCCCACCCTGGCCCCTGAAGTGCTCCCCTCCCAGGGAGAGGT	4719283	4719475	4719525	4719473	-1	16	ENSMFAG00000042883.1	4718973	4748958	PELP1	8990	2260	196624	No_or_no_constitutive_exon
CGGGAGAGGCTGTCATGGAGCTGTGGATTGGAGGCCAGGGAACAGCGGAGTG	4784815	4784841	4784891	4784839	-1	16	ENSMFAG00000031064.1	4780125	4785581	CXCL16	8990	2260	196624	No_or_no_constitutive_exon
ACACGCAAGTGGTGGACTCCCAGTCTGGAAGGTGGGGCACAGGGGTCTAGGA	4839885	4839900	4839950	4839898	-1	16	ENSMFAG00000001718.1	4839271	4840509	VMO1	8990	2260	196624	No_or_no_constitutive_exon
ATCCTGCTGAGGAAGGGTCCTGTAGCTCCAGTGCAGTGGAAGGGACTGAGGG	4943412	4943511	4943362	4943414	1	16	ENSMFAG00000035913.1	4888164	4955716	MINK1	8990	2260	196624	No_or_no_constitutive_exon
GGCCTGAGGGGCATTTACACCGGGTATTGGGGCCTCAGGATGGAGGGTAGGC	5016776	5016803	5016853	5016801	-1	16	ENSMFAG00000038676.1	5015071	5017940	SLC25A11	8990	2260	196624	No_or_no_constitutive_exon
CCTACCGTCCTTTGCAAATAAAAATCTAGCGGGGCGGGGGGGAGGAGCAGGA	5025942	5026235	5026285	5026233	-1	16	ENSMFAG00000045520.1	5023358	5026703	PFN1	8990	2260	196624	No_or_no_constitutive_exon
GGCTGGGGCTGTGGGTAGTGGGACTGGTGCCCGTGGTGGGGGGCGAAGAGAG	7070485	7070663	7070713	7070661	-1	16	ENSMFAG00000045121.1	7070168	7072077	SLC16A11	8990	2260	196624	No_or_no_constitutive_exon
TGGGTGAGAGAAGCACTGAGCTGCTTTTGATATCCTCAAGGGGGAGACAGGG	7248124	7248225	7248275	7248223	-1	16	ENSMFAG00000032206.1	7244878	7276322	DLG4	8990	2260	196624	No_or_no_constitutive_exon
TGAAGCTCGTCAGAACTTGGGGTAAAGGAGCTCTCTCCCCAACAGGGGAGAC	7278911	7279036	7278861	7278913	1	16	ENSMFAG00000040305.1	7274116	7282343	ACADVL	8990	2260	196624	No_or_no_constitutive_exon
AGAGGAAGAGGAAGAAGAGGAAGAGATGGCAACAGTGGTAGGGGGTGAAGCC	7293409	7293440	7293490	7293438	-1	16	ENSMFAG00000032158.1	7292349	7296804	PHF23	8990	2260	196624	No_or_no_constitutive_exon
GTGTGCAAAGTCCTGTGGTCTGGTTGGCGCCTTACCCCTGGGAGCTAAAGAT	7391249	7391277	7391327	7391275	-1	16	ENSMFAG00000026826.1	7380388	7393941	NEURL4	8990	2260	196624	No_or_no_constitutive_exon
GCTACCCCACCCCCACTCCACCACTCGGGTATAGGGGGCGGCGTGGGGAGGC	7477358	7477464	7477308	7477360	1	16	ENSMFAG00000042656.1	7467749	7479372	NLGN2	8990	2260	196624	No_or_no_constitutive_exon
AGCCTTGTCTTTCCACATACGGGGCCACACTGAAGTTTGGGAGGAGGAAGGA	7567442	7567464	7567392	7567444	1	16	ENSMFAG00000007042.1	7545755	7569001	None	8990	2260	196624	No_or_no_constitutive_exon
AACAACGTTCTGGTAAGGACAAGGGTTGGGCTGGGGACCTGGCGGGCCAGGG	7754621	7754947	7754997	7754945	-1	16	ENSMFAG00000038506.1	7737672	7765643	TP53	8990	2260	196624	No_or_no_constitutive_exon
GACGGGCTTGGGTCAGAAGTGAGGCCAGATCTAGTTGGAACCTAGGGAAGGT	8016235	8016240	8016185	8016237	1	16	ENSMFAG00000020113.1	7996136	8020076	CHD3	8990	2260	196624	No_or_no_constitutive_exon
ACCGCAAGAAAGATACCATGATTGAGCAACTAGACAAGGTACCAGGGTAGCA	8044729	8044758	8044679	8044731	1	16	ENSMFAG00000009931.1	8039822	8058234	CNTROB	8990	2260	196624	No_or_no_constitutive_exon
TGAGGGTAAGCTCCTAAATCTTTGAGCCAAAGACTGCAAACAGTGGGGAGGG	8342455	8342496	8342546	8342494	-1	16	ENSMFAG00000001148.1	8339952	8368179	CTC1	8990	2260	196624	No_or_no_constitutive_exon
GCCCAGCCCCGTGCCCCTCCGTCTGCCTCCGCACGGCTGGCAGAGGGCAGGC	8592860	8592947	8592810	8592862	1	16	ENSMFAG00000038556.1	8569578	8592947	NDEL1	8990	2260	196624	No_or_no_constitutive_exon
TTTGGTTTTGTGTTCTCCATTTCACCACTTTTGGCTTTGGTGCGGGATAGGT	8661047	8661162	8661212	8661160	-1	16	ENSMFAG00000039316.1	8600277	8754080	MYH10	8990	2260	196624	No_or_no_constitutive_exon
GCTTTTGTTAAAGTAGCCAATATTAATTCTTTCTTTCAGGGGTGAGTCAGGT	8701893	8701985	8702035	8701983	-1	16	ENSMFAG00000039316.1	8600277	8754080	MYH10	8990	2260	196624	No_or_no_constitutive_exon
GAGACCAGACCTTGCTGGGTTTATTAATTCGAGTCCTAATGGGTGTACAGGG	10502683	10502939	10502989	10502937	-1	16	ENSMFAG00000001638.1	10474361	10539940	MYH13	8990	2260	196624	No_or_no_constitutive_exon
TCTGGAGAATAGAGCTCCTTCTTAACGCTGTGTTTCCTTCTGTGGGGCAGGT	12128327	12128510	12128277	12128329	1	16	ENSMFAG00000002607.1	11771014	12156273	DNAH9	8990	2260	196624	No_or_no_constitutive_exon
CATTCAAAAGTCAGGAAACTGAACTTTGAAGCAGCCTGGGATGAGGTAAGGG	16319832	16319930	16319980	16319928	-1	16	ENSMFAG00000032868.1	16319648	16322262	None	8990	2260	196624	No_or_no_constitutive_exon
AGCTGCCCACACCCAGTGGGGAGGGGGCTTGCTGGAGCTGGGTCGGGGAGGA	18127920	18128018	18127870	18127922	1	16	ENSMFAG00000002488.1	18115421	18133767	RAI1	8990	2260	196624	No_or_no_constitutive_exon
GCCGCAAACACGAGTGCAGCAAGGAGGCCCCGGCGGAGCCCGGTGGGGAGGC	18120881	18121079	18120831	18120883	1	16	ENSMFAG00000002488.1	18115421	18133767	RAI1	8990	2260	196624	No_or_no_constitutive_exon
CCACAGGGCCTGCCTGTTGCCCCCTGAGCAGTCTCTTTGGGGTGGGACAGGT	18494291	18494364	18494241	18494293	1	16	ENSMFAG00000039407.1	18460203	18523612	MYO15A	8990	2260	196624	No_or_no_constitutive_exon
GGGAGGTGGGACCCAGGCTCACTGCCAGCTCTGCTCACCCCACGGGGCAGGT	18601683	18601831	18601881	18601829	-1	16	ENSMFAG00000035866.1	18593632	18608583	FLII	8990	2260	196624	No_or_no_constitutive_exon
CAGGGGAACGATTAGAGAGCAAGTCTTAGTGACCAGGGGAGGTGGGAGAGGG	19091234	19091457	19091184	19091236	1	16	ENSMFAG00000003061.1	19021366	19092569	SLC5A10	8990	2260	196624	No_or_no_constitutive_exon
GACAGTCCGCTCCCTGCGCGGGGTTTAGGAATGTCCGGGGCAGTGGAAAGGG	19683589	19683605	19683655	19683603	-1	16	ENSMFAG00000038845.1	19652323	19686152	SLC47A2	8990	2260	196624	No_or_no_constitutive_exon
CTGGGTTTGTCCATCCTCCATCCATCCCACTCACACCTCAGCAGGGCCAGTT	19679804	19679919	19679969	19679917	-1	16	ENSMFAG00000038845.1	19652323	19686152	SLC47A2	8990	2260	196624	No_or_no_constitutive_exon
TTAAGCGACAGCGCGGGCAGCGACAGCGCGGGCAGTGACAGCGCGGGCAGCG	20342489	20342669	20342439	20342491	1	16	ENSMFAG00000000668.1	20342277	20438029	None	8990	2260	196624	No_or_no_constitutive_exon
GCTGCCTTCCCAGGGGTCACATCCATATGAGACAAATTCACATGGGACAGGT	23860732	23860863	23860682	23860734	1	16	ENSMFAG00000043507.1	23840492	23863014	None	8990	2260	196624	No_or_no_constitutive_exon
TGGGGGTCCTCTCCATGGAAAGTCCTGCATCCCAATGGGGACAAAGGGAGGG	24575699	24575727	24575777	24575725	-1	16	ENSMFAG00000033246.1	24569058	24579702	POLDIP2	8990	2260	196624	No_or_no_constitutive_exon
ACAGCCCATCTGAGTCTGGACCTCAGCGTCTTCTCCTCCGTGGGGTGCAGGT	24607593	24607829	24607543	24607595	1	16	ENSMFAG00000000906.1	24592885	24620598	SARM1	8990	2260	196624	No_or_no_constitutive_exon
AAAGGCCTGTTTGTTCTTTGGTGACCCGTCCTTCTCTGCTTGGGGAGTAGAA	24725258	24725380	24725208	24725260	1	16	ENSMFAG00000031128.1	24704245	24728618	SLC13A2	8990	2260	196624	No_or_no_constitutive_exon
TGCGCAGAAGGCCAGCCCTCACCACTCCTGCCGCTCTGATTGGGAGCCAGGT	25335673	25335832	25335623	25335675	1	16	ENSMFAG00000027393.1	25323307	25337905	PIPOX	8990	2260	196624	No_or_no_constitutive_exon
GCCATGGCTTCCTGCAGTGTCCCTCACCCCTTGGGATCTGGTGGGGGCAGGT	25918406	25918564	25918356	25918408	1	16	ENSMFAG00000002123.1	25899774	25921066	ANKRD13B	8990	2260	196624	No_or_no_constitutive_exon
GCTATACATTTATCTTATTTATTTTTAATTTCTAAAAATAGAGATGGGAGTC	26378744	26378767	26378694	26378746	1	16	ENSMFAG00000015172.1	26257073	26432231	EFCAB5	8990	2260	196624	No_or_no_constitutive_exon
GCGATGTTTTGTTATATGCTATTTTCTAACATTTTTTAAACTGGGAGTAGGT	28090948	28091029	28091079	28091027	-1	16	ENSMFAG00000038842.1	28080200	28122194	UTP6	8990	2260	196624	Yes
ATGGTGCCCCCTTACCAGGGTGGGCCTCCTCGACCTCCGATGGGAATGAGAC	28758605	28758639	28758555	28758607	1	16	ENSMFAG00000001904.1	28737554	28770424	ZNF207	8990	2260	196624	No_or_no_constitutive_exon
GGCCTCAGTTAATGCCCAAGACCTCCAAGGATCCTGTGAGTGATTGGGAGAA	31525379	31525408	31525458	31525406	-1	16	ENSMFAG00000037776.1	31518756	31531622	NLE1	8990	2260	196624	No_or_no_constitutive_exon
CCACCCTGGAGGAGAAGAGGAAAGAGAAAGCCAAGATCCCGTAAGGGAAGAA	32064488	32064590	32064640	32064588	-1	16	ENSMFAG00000003121.1	32064488	32065101	None	8990	2260	196624	No_or_no_constitutive_exon
GACTCAGGCTCTGCAGCAGGTGTGACTGACGTGGGCTTTCTGGGTGGCAGGT	32143191	32143416	32143466	32143414	-1	16	ENSMFAG00000003523.1	32136296	32166523	MMP28	8990	2260	196624	Yes
TTCTGTATTTTTCTCTGTCTTCCTTTCCACTGGCTGCCTTGGATGGGCAGGA	32236946	32237003	32237053	32237001	-1	16	ENSMFAG00000001762.1	32225765	32241597	HEATR9	8990	2260	196624	Yes
GTCATGAGCCCTTAGACACTGTCCCTTGACCTTGTTCCTTGGGGCCACAGTG	32226284	32226332	32226382	32226330	-1	16	ENSMFAG00000001762.1	32225765	32241597	HEATR9	8990	2260	196624	No_or_no_constitutive_exon
ATAGCAAAACCCCTGGTGGCACATGCCTGTAATCCCAGCTACTTGGGAAGCT	32283230	32283276	32283326	32283274	-1	16	ENSMFAG00000045842.1	32283230	32288512	None	8990	2260	196624	No_or_no_constitutive_exon
GTGCGGCGGGTCGTCGCGCCTGCGCGATGCAGGCGGCGGGCAGCGCAGAGTG	33438843	33439032	33439082	33439030	-1	16	ENSMFAG00000036790.1	33403483	33439096	CBX1	8990	2260	196624	No_or_no_constitutive_exon
CGGCGGCAGTGGTGGCAGCGGGGGCGGTGGCGGCGGCGGCGGCGGGGGAGGG	33904000	33904764	33904814	33904762	-1	16	ENSMFAG00000045837.1	33902521	33929169	HOXB3	8990	2260	196624	No_or_no_constitutive_exon
GCTCTTCCCCTGGATGCGCCCTCAAGGTGAGCTCGCCTCGGGGCCGGCAGGG	33970688	33970709	33970759	33970707	-1	16	ENSMFAG00000033418.1	33968780	33975106	HOXB8	8990	2260	196624	No_or_no_constitutive_exon
CTGCCCTGGAGGTCCTTGCACCCAAGATATTTCACCTACCCCAGGGAGAGAA	35564878	35565165	35565215	35565163	-1	16	ENSMFAG00000033947.1	35564619	35565516	None	8990	2260	196624	No_or_no_constitutive_exon
GGCTGTGCTGAAGCTGCTGCTGCTGCTGCTGCTATTTGGTGTGGCGGGAGGG	35788626	35788766	35788816	35788764	-1	16	ENSMFAG00000043829.1	35786877	35804688	LRRC59	8990	2260	196624	No_or_no_constitutive_exon
TCTGAAGAGACAGCATACTTGTGAGTGCAGCCTGAACCCGGGGGAGGGAGGC	35921886	35921912	35921836	35921888	1	16	ENSMFAG00000045294.1	35907595	35932398	MYCBPAP	8990	2260	196624	No_or_no_constitutive_exon
GGCACAGACCCCTCTAACCTTGGGGGCCAGCCTCTTGGGGGGCCTGGGAGCC	36027611	36027846	36027561	36027613	1	16	ENSMFAG00000043298.1	35961863	36030238	CACNA1G	8990	2260	196624	No_or_no_constitutive_exon
GGCGCGGTCACTCATGCCTGTAATCCCAGCACTTTGGGAGGCCAAGGCAGGC	36392512	36392556	36392606	36392554	-1	16	ENSMFAG00000035882.1	36363573	36493477	SPAG9	8990	2260	196624	No_or_no_constitutive_exon
AGATGCTGTAAGAAGAGGTTAACTAAAGGACAGGAAGGTGGGGCCAATAGGT	36566603	36566674	36566553	36566605	1	16	ENSMFAG00000007607.1	36564950	36584383	NME1-NME2	8990	2260	196624	No_or_no_constitutive_exon
GAGCCTCAGCCATTTTCTTTCTGTGCAGTTGCAGCTCCACCCCGGGAAAGCG	42604615	42604660	42604565	42604617	1	16	ENSMFAG00000042936.1	42582749	42620158	AKAP1	8990	2260	196624	No_or_no_constitutive_exon
CCCGCCCTCCCACTGTGGGAGTGTCTGAGGTCTCCAGCAGGCCGGGCGAGAC	43826974	43827116	43827166	43827114	-1	16	ENSMFAG00000032128.1	43820354	43851993	TSPOAP1	8990	2260	196624	No_or_no_constitutive_exon
GATGAAGAGGAGGACGGATTAGAAGATACTGATTAGAAGGGGATGAAGAGGA	43993649	43993718	43993768	43993716	-1	16	ENSMFAG00000028584.1	43993649	43994628	None	8990	2260	196624	No_or_no_constitutive_exon
GACCTCAGGTGATCCACCCACCTCGGCCTCTCAGAGTGCTGGGATTACAGGT	44837317	44838163	44837267	44837319	1	16	ENSMFAG00000036599.1	44765738	44838176	GDPD1	8990	2260	196624	No_or_no_constitutive_exon
ACCTTAGATCAAAAGTAGTAGATGACTTGATCTCTTGTTGGGGTTGATAGGC	48679000	48679147	48679197	48679145	-1	16	ENSMFAG00000045655.1	48517737	48848896	ACACA	8990	2260	196624	No_or_no_constitutive_exon
GTTGCTTTTATTTTTGTAACTTTTTCCTTCATTCCTTTTGGGGAAAACAGTG	48914833	48914905	48914783	48914835	1	16	ENSMFAG00000046352.1	48850710	48927054	TADA2A	8990	2260	196624	No_or_no_constitutive_exon
CTCCCCTTCTGTGGCCCCTGGGTGCACGGTGGGGGTGGAGGGCGCAGCAGGC	49989609	49989707	49989559	49989611	1	16	ENSMFAG00000040569.1	49934973	49989707	ARHGAP23	8990	2260	196624	No_or_no_constitutive_exon
TGGATGGTCTTGGCTTCACCTCAGCAGGGGGCCAGGAGGGTGGGAGGAAGGT	50202686	50202721	50202636	50202688	1	16	ENSMFAG00000039477.1	50198820	50223750	MLLT6	8990	2260	196624	No_or_no_constitutive_exon
CAAATCTCTCCCCCAGAAGACATCCCGGCACAGCAGCGGGGGAGGCGGAGGA	50205067	50205210	50205017	50205069	1	16	ENSMFAG00000039477.1	50198820	50223750	MLLT6	8990	2260	196624	No_or_no_constitutive_exon
CTCTGGGGATGGGCCACCCGCCCTCTGAGCAACCCTGGACGGTGGGGCAGGA	51280915	51281052	51281102	51281050	-1	16	ENSMFAG00000045434.1	51275212	51295604	PGAP3	8990	2260	196624	No_or_no_constitutive_exon
CTGTCTGTCTACCTGGGAGACCGGGGACCACAGGCCTTAGGGGGATACAGGG	51279565	51279797	51279847	51279795	-1	16	ENSMFAG00000037070.1	51279383	51280091	None	8990	2260	196624	No_or_no_constitutive_exon
GGAATCACCCTTTGCCTCCCCTCAAGTCATCTGCAATTCCTGGGGCACAGGT	51356347	51356504	51356297	51356349	1	16	ENSMFAG00000040332.1	51351307	51360708	GRB7	8990	2260	196624	No_or_no_constitutive_exon
TCACCCTTTGCCTCCCCTCAAGTCATCTGCAATTCCTGGGGCACAGGTAGTA	51356351	51356563	51356301	51356353	1	16	ENSMFAG00000040332.1	51351307	51360708	GRB7	8990	2260	196624	No_or_no_constitutive_exon
GTTAATTTTGAAAAGGCGTGGGTCCCTGTGTCCTCTTCCAGGGGCCTGAGGG	51534886	51534993	51535043	51534991	-1	16	ENSMFAG00000041290.1	51534886	51535320	None	8990	2260	196624	No_or_no_constitutive_exon
AGGCAATGCAGCCTCTCCCTGAAGCCCCCCCCCGAGGGCCGATGGGTAAGGA	51717624	51717632	51717574	51717626	1	16	ENSMFAG00000032035.1	51686265	51723336	THRA	8990	2260	196624	No_or_no_constitutive_exon
CAGGGTCCGCAGGTCCGGCAGCTTGAGCAGCAGCTTGGTGAAGCGGGAAGTC	51717397	51717584	51717347	51717399	1	16	ENSMFAG00000032035.1	51686265	51723336	THRA	8990	2260	196624	No_or_no_constitutive_exon
CAGTTCCTCAGGTCTGCTTACCTAGGGATTTTTCTTAACTTAAGGGTCAGCT	51820824	51820960	51820774	51820826	1	16	ENSMFAG00000001426.1	51813056	51834844	RAPGEFL1	8990	2260	196624	Yes
TCCCCTCACTGCCGGGCGCCCTGGCCGCCTCTCCGCTGCCGTGGGTGCAGCT	51827709	51827888	51827659	51827711	1	16	ENSMFAG00000001426.1	51813056	51834844	RAPGEFL1	8990	2260	196624	Yes
GACTCCTGAAATCTGGGGAGGTAGGGAAGTCTTCAGAGATGCCGGGGAAGCT	53180455	53180644	53180694	53180642	-1	16	ENSMFAG00000003391.1	53179136	53184128	KRT19	8990	2260	196624	No_or_no_constitutive_exon
GCCAGGCGCGGTGGCTCATGCCTGTAATCCCAACCCTTTGGGAGGCTGAGAC	53410337	53410373	53410423	53410371	-1	16	ENSMFAG00000006931.1	53406607	53413831	HAP1	8990	2260	196624	No_or_no_constitutive_exon
GGTATGATTTTTGCAACAGTGAGGATGGAGAGCAGGTGTAGGGGTTTGAGGC	53406607	53407012	53407062	53407010	-1	16	ENSMFAG00000006931.1	53406607	53413831	HAP1	8990	2260	196624	Yes
AGAAGGGGTGAGTGTTTTGTCAAAGGAGCCAGGTTGGGGGCGGGGCAGAGGG	53823056	53823157	53823207	53823155	-1	16	ENSMFAG00000040507.1	53821960	53831175	KAT2A	8990	2260	196624	No_or_no_constitutive_exon
GCACACTCTCTGGACCTCTACAGCTGGACGGGCAATGGCGGGTCGGGGAGGC	53839910	53840060	53840110	53840058	-1	16	ENSMFAG00000039627.1	53834905	53846279	RAB5C	8990	2260	196624	No_or_no_constitutive_exon
TCTTGGGAAACTGGCTTCCTGAGGCGTTTCTGTTGTCACTGGGGCTATAGAC	53904085	53904207	53904257	53904205	-1	16	ENSMFAG00000001371.1	53900272	53904776	GHDC	8990	2260	196624	No_or_no_constitutive_exon
GTGCCTGGCTCGCGTCCGCCCCCGCCCACTCGTTGCTCTCGGGCCGGCAGCT	54305054	54305232	54305004	54305056	1	16	ENSMFAG00000030629.1	54302889	54305843	HSD17B1	8990	2260	196624	No_or_no_constitutive_exon
TGTATACACACAGGGCTTCGTGCTGTGTCACTCCATCGCTGGGGGTACAGGT	54418841	54418884	54418791	54418843	1	16	ENSMFAG00000001256.1	54415119	54422871	TUBG2	8990	2260	196624	No_or_no_constitutive_exon
CTGATGTTCCTTCCCTCCCTCTCCTGCCCCCAGGTTGGCTGTACCGGGAGCC	54429276	54429451	54429501	54429449	-1	16	ENSMFAG00000003423.1	54423773	54432664	PLEKHH3	8990	2260	196624	No_or_no_constitutive_exon
TGGTCGGCCTGTGCCCGGTTACCGTGGGCCTGTCTACAATGTTACGGGAGAG	54450896	54450998	54450846	54450898	1	16	ENSMFAG00000046099.1	54438489	54454121	CNTNAP1	8990	2260	196624	No_or_no_constitutive_exon
TCCCTGTTTAGTGTTCTGGTGACAGGCATAGGTGAAGGCGGGGCTGGGAGTG	54621288	54621315	54621238	54621290	1	16	ENSMFAG00000002316.1	54621217	54630269	None	8990	2260	196624	No_or_no_constitutive_exon
GCAGGGAGGGCTTGGATAGGACTCATGAAGGCTGGGGTCCCAAGGGGCAGAT	54787861	54787887	54787937	54787885	-1	16	ENSMFAG00000003023.1	54787708	54798691	VAT1	8990	2260	196624	No_or_no_constitutive_exon
AATAGTCCTGCTCTCACACTCTCAATGCTCTTTCCTTCCTGGGGATCCAGGG	54823007	54823068	54823118	54823066	-1	16	ENSMFAG00000043956.1	54819679	54912900	BRCA1	8990	2260	196624	No_or_no_constitutive_exon
CCCTTGGAGAAATCCCTGGGGTGGGAGGCGGTTGCTTGGGGGACCAAAAGAC	55216842	55217052	55217102	55217050	-1	16	ENSMFAG00000042484.1	55215197	55234185	ETV4	8990	2260	196624	No_or_no_constitutive_exon
TGTGGCAGCAAGGAAATCCTACCAGCTTCCATTACAATGCACTAAGGGAGCC	55411992	55412052	55412102	55412050	-1	16	ENSMFAG00000037945.1	55411587	55413819	None	8990	2260	196624	No_or_no_constitutive_exon
TATGCCCTGGACTATGCCTGACGGACTAACTCAGGCGCATGGGGCCACAGGT	56044089	56044270	56044320	56044268	-1	16	ENSMFAG00000036520.1	56032237	56051984	SLC4A1	8990	2260	196624	Yes
GTCAGATGTCTGGGGCGCAGATCAAAATTGCGAACCCAGGGGAAGGATAGGC	56309702	56309731	56309781	56309729	-1	16	ENSMFAG00000003437.1	56309631	56310681	None	8990	2260	196624	No_or_no_constitutive_exon
CCTTTACCTGGTCTCATCTGGTCACTTACTTGGCTCTGTTGCCTAGGGAGTG	56557025	56557045	56556975	56557027	1	16	ENSMFAG00000041272.1	56513672	56558195	DBF4B	8990	2260	196624	No_or_no_constitutive_exon
CTCCCACTCCCACCCTCAGCCCTCTGACTCATCTCAGCAGGGTTGGGCAGAG	56954548	56954614	56954498	56954550	1	16	ENSMFAG00000045120.1	56951811	56960750	ACBD4	8990	2260	196624	No_or_no_constitutive_exon
CCTCCACACGCACACCAGGCCTCACCCTGCTCCTTCCATCTGGGGGACAGAG	57064726	57064876	57064676	57064728	1	16	ENSMFAG00000033275.1	57053371	57071243	FMNL1	8990	2260	196624	No_or_no_constitutive_exon
GTGTCCTGGGGGGCACAGGCTGTGAGAGGTCTAAGCTGGGGGGCTGACAGGC	57069885	57069909	57069835	57069887	1	16	ENSMFAG00000033275.1	57053371	57071243	FMNL1	8990	2260	196624	No_or_no_constitutive_exon
TGGCGGTCGATTCGCTGAAGCGCTCCTGCGAACCCCACGGGAGGGGTCAGTG	57065543	57065591	57065641	57065589	-1	16	ENSMFAG00000003276.1	57065341	57065786	None	8990	2260	196624	No_or_no_constitutive_exon
GACCCGAAGCTGGCTCAAGGCCCCACCTTTCTGAGGCTATGGGAATCCAGTC	57227900	57228012	57228062	57228010	-1	16	ENSMFAG00000001149.1	57226279	57242659	ARHGAP27	8990	2260	196624	Yes
GTGCCACCCCTGCCCCTCATCATCATCTTTGGTTGGGGGTGGGGTGGCAGGT	58200832	58200986	58200782	58200834	1	16	ENSMFAG00000038802.1	58175700	58207825	None	8990	2260	196624	Yes
CGCCCCTCCCCCTCCCAGGCTACAGGCAGGGATGGGCACCAGCCTGGGAGAG	58739130	58739176	58739226	58739174	-1	16	ENSMFAG00000002944.1	58739130	58741288	None	8990	2260	196624	No_or_no_constitutive_exon
CAGTGGCATCCGGGGCCGGGGTCGCAGCCGTGGATGGGGCCGGGGTTGAGGC	58746632	58746655	58746705	58746653	-1	16	ENSMFAG00000038684.1	58745918	58746791	None	8990	2260	196624	No_or_no_constitutive_exon
CCACAAATAGCTATAGCAGAGTCACTCACAACTTCTTCTGGGGACTGTAGCA	59958487	59958651	59958437	59958489	1	16	ENSMFAG00000039508.1	59897443	59963559	MRC2	8990	2260	196624	No_or_no_constitutive_exon
GAGGCACTGCTGTTCAACCTCGGGTGAGTGTCCTGGGTGGGAGGGGGCAGGC	60730503	60730509	60730559	60730507	-1	16	ENSMFAG00000030469.1	60728558	60739594	CYB561	8990	2260	196624	No_or_no_constitutive_exon
GAGGGATAATGGCTTCTGGTGAGACCACAAACTGGAGAGGGGAGGCAGAGTT	60774432	60774460	60774382	60774434	1	16	ENSMFAG00000041823.1	60766256	60797080	None	8990	2260	196624	No_or_no_constitutive_exon
TCTGCCACCAGGCCATGGGTCCTTGCCCCATGGTGTCCTGGGACCCAGAGCA	60996191	60996382	60996432	60996380	-1	16	ENSMFAG00000000859.1	60995449	61036944	STRADA	8990	2260	196624	No_or_no_constitutive_exon
CTGTTGACTAGAAGTGGATTTCTTATGAAACACTTTGTTTCTTGGGGAAGGG	61047351	61047519	61047569	61047517	-1	16	ENSMFAG00000036655.1	61040207	61067576	CCDC47	8990	2260	196624	No_or_no_constitutive_exon
TACTTGGGAGGCTAATGCAGGAGAATGGCTTGAACCCAGAAGGTGGGGAGGC	61042889	61042910	61042960	61042908	-1	16	ENSMFAG00000036655.1	61040207	61067576	CCDC47	8990	2260	196624	No_or_no_constitutive_exon
CCATGACCCGAGATTATGCCACTGCACTCCAGCCTGGGTGACAGAACAAGAT	61042823	61042856	61042906	61042854	-1	16	ENSMFAG00000036655.1	61040207	61067576	CCDC47	8990	2260	196624	No_or_no_constitutive_exon
GCCTCATCTGCATCATCCTCAATCCCAACAAAGCTGCCCTGTGATGGGAGAA	61118572	61118766	61118522	61118574	1	16	ENSMFAG00000031356.1	61068026	61118766	DDX42	8990	2260	196624	No_or_no_constitutive_exon
AAGGTCGAGACATTCCTGTGCACCGTGCGGTGCCGCGCTGTGGAGGGCAGCT	61170613	61170637	61170687	61170635	-1	16	ENSMFAG00000011106.1	61170535	61172051	GHV	8990	2260	196624	No_or_no_constitutive_exon
CCAGGAACTTGAGTGACATTGACCTCATGGCACCTCAGCCAGGGGTGTAGCC	62008681	62008777	62008827	62008775	-1	16	ENSMFAG00000037747.1	62008681	62009002	None	8990	2260	196624	No_or_no_constitutive_exon
CCACCTGTCCACATGATGAGATCAAGCTCGCCTATGAGTAAGGGTCCAAGGC	62866121	62866133	62866183	62866131	-1	16	ENSMFAG00000041076.1	62866121	62867172	None	8990	2260	196624	No_or_no_constitutive_exon
GGACAATGGAGCCCAGGGATTCCTGTCTGTGCTCGTAAGTCTATGGGGAGGG	63431772	63431804	63431854	63431802	-1	16	ENSMFAG00000032782.1	63419001	63437506	None	8990	2260	196624	No_or_no_constitutive_exon
TGAAGCATTTGTGAGGCACATCCTGTAGGGGTGACAGGCCCATGGGGCAGCT	68762219	68762246	68762169	68762221	1	16	ENSMFAG00000044036.1	68761744	68764677	None	8990	2260	196624	No_or_no_constitutive_exon
TATACAGGACAGGATGGAGATGATCTCTTGAATTTAGTAGGGTGAAAGAGTT	70402763	70402822	70402713	70402765	1	16	ENSMFAG00000018901.1	70388195	70403729	COG1	8990	2260	196624	No_or_no_constitutive_exon
CTCTCTAGCTCTAACTGGCCTTGGGGGGTGGGGGTCCTTTTGGGGTGCAGTG	70595598	70595697	70595747	70595695	-1	16	ENSMFAG00000043895.1	70531756	70845077	SDK2	8990	2260	196624	No_or_no_constitutive_exon
CTGGTCCTATCTGCAGCCCAGGCAGTGGGGCACTCGGGGCTCGAGGACAGGG	71447325	71447337	71447275	71447327	1	16	ENSMFAG00000038894.1	71444416	71487328	TTYH2	8990	2260	196624	No_or_no_constitutive_exon
ACGTGTCTGCCACAGCACATTGGCTGCCCATGTTCTCCCGGGACAACAAGCC	72130294	72130441	72130491	72130439	-1	16	ENSMFAG00000040053.1	72129217	72133658	FADS6	8990	2260	196624	No_or_no_constitutive_exon
CCCTCACCCAACCCTGCCATCCCTCACCCCTGTTCTTTTCTGGGGGCCAGGA	72193522	72193603	72193653	72193601	-1	16	ENSMFAG00000032179.1	72191267	72214480	HID1	8990	2260	196624	No_or_no_constitutive_exon
AACAGGTTTCTCTCTGTCCTGACTCCTGGGTCTGTGGGCCGTGGCATGAGTG	72407781	72407886	72407936	72407884	-1	16	ENSMFAG00000036144.1	72407781	72407972	None	8990	2260	196624	No_or_no_constitutive_exon
AAGACAGTCAAGTGAAGCTCTCTTTCTCCTGATCTTCTTAATTGGGGCAGGA	72528563	72528701	72528751	72528699	-1	16	ENSMFAG00000000928.1	72522837	72538469	GGA3	8990	2260	196624	Yes
ATGCCCTGGCCAGAATGAAGGAAGCCTCTGGGGTGGTGGGAAGGGCACAGGC	72906140	72906294	72906090	72906142	1	16	ENSMFAG00000039726.1	72897873	72934044	MYO15B	8990	2260	196624	No_or_no_constitutive_exon
GGGGCGGAGGGGTGTGACTGGGGTGCCCTGCTGACCGGCTGTGGGTACAGCC	73047387	73047510	73047337	73047389	1	16	ENSMFAG00000001695.1	73034264	73072143	ITGB4	8990	2260	196624	Yes
TTGGGTGCTTGCTGCTCCCTGCTGACCAGGACCCCTGTCCCTGGGGGCAGGT	73064865	73065046	73064815	73064867	1	16	ENSMFAG00000001695.1	73034264	73072143	ITGB4	8990	2260	196624	No_or_no_constitutive_exon
GCCTGGCCAGAGATGTGGGTATGAGGGTGGGTGGGGTGGGCAGGGCAGAGCG	73050963	73050977	73050913	73050965	1	16	ENSMFAG00000001695.1	73034264	73072143	ITGB4	8990	2260	196624	No_or_no_constitutive_exon
AGTGAGTGGTGGGCAGGGAGGTGAGGGGCAGACGGGGTAGGGGGACAGAGGG	73066729	73066801	73066679	73066731	1	16	ENSMFAG00000001695.1	73034264	73072143	ITGB4	8990	2260	196624	No_or_no_constitutive_exon
CAGTCCCCATCATCCCTGACATCCCCATCGTGGACGCCCAGAGCGGGGAGGA	73066816	73066841	73066766	73066818	1	16	ENSMFAG00000001695.1	73034264	73072143	ITGB4	8990	2260	196624	No_or_no_constitutive_exon
GAGCAGGGCCCTCCGGGGACTTGGCAGCTAACTTCTTGCTGGGAAGCAAGAG	73131140	73131400	73131090	73131142	1	16	ENSMFAG00000037148.1	73102586	73148438	UNK	8990	2260	196624	No_or_no_constitutive_exon
AGCAAACCCTGCCCCTGCCCCCCTTTCGGAAAAGCTGCTCTGGTGGGCAGGG	73150122	73150263	73150313	73150261	-1	16	ENSMFAG00000026038.1	73149835	73169354	UNC13D	8990	2260	196624	No_or_no_constitutive_exon
CTCTCAGCCTGGCCCTGAGCCCTGCCTCTCTCTTCTGTCCGCGGGATCAGTT	73197757	73198721	73198771	73198719	-1	16	ENSMFAG00000040084.1	73197757	73202241	TRIM47	8990	2260	196624	No_or_no_constitutive_exon
CAGCCTTGCACCTGACGGCTGAGTCCTTCTTTCCGGGGGAACGGGGACAGGA	73240136	73240254	73240304	73240252	-1	16	ENSMFAG00000000793.1	73236459	73268224	FBF1	8990	2260	196624	Yes
TTCTGGGGTGGTGGAGGGAGACATGCTCCTGACCAGACCTGCAAGGGGAGGT	73247932	73247976	73248026	73247974	-1	16	ENSMFAG00000000793.1	73236459	73268224	FBF1	8990	2260	196624	No_or_no_constitutive_exon
GTGGCTGGAAGCTTCCCCAGGAGGGAGGAGGGGCTGTTGGCACAGGGCAGCG	73247510	73247538	73247588	73247536	-1	16	ENSMFAG00000000793.1	73236459	73268224	FBF1	8990	2260	196624	No_or_no_constitutive_exon
CTACGGGCAGCAGCTGCGGAGCCTTGTGGGGCCGGTGGGTGAGCTGGGAGCA	73362058	73362073	73362123	73362071	-1	16	ENSMFAG00000039301.1	73345170	73367076	EVPL	8990	2260	196624	No_or_no_constitutive_exon
GGGTCGTCCCGCCTCTCCTATCCCGTCTTGCTCTGCGGCGCGGGGGCAAGAT	73421429	73421598	73421648	73421596	-1	16	ENSMFAG00000036758.1	73378401	73426545	SRP68	8990	2260	196624	No_or_no_constitutive_exon
CTACTACCATGTGGCCAGTGACACTGAGAAGATCATCAGAGAGGGGTGAGTT	73455055	73455098	73455148	73455096	-1	16	ENSMFAG00000000583.1	73434583	73457182	EXOC7	8990	2260	196624	No_or_no_constitutive_exon
ACTTCTCCAAATGGCACACAGATGCCTCAAAAGGCACCCACCTGGGAAAGGC	74069756	74069945	74069995	74069943	-1	16	ENSMFAG00000041183.1	74055887	74092020	MXRA7	8990	2260	196624	No_or_no_constitutive_exon
TGCTCGTGGCTGGGGTTACTGACCCTGGTTCCCGGTCCCTGGGGGGGCAGGT	74306073	74306207	74306023	74306075	1	16	ENSMFAG00000038105.1	74250321	74330871	MGAT5B	8990	2260	196624	Yes
TGCCATTGGTTGTTTGGTGACCCCGTTCCTTTTGCATGCTCGGGCGGCAGCT	74312494	74312625	74312444	74312496	1	16	ENSMFAG00000038105.1	74250321	74330871	MGAT5B	8990	2260	196624	No_or_no_constitutive_exon
TTCTCCTGGGTAGGACGGCCAGGGGCCGGTTCTTGGGGTCTTGGGTAAAGGG	75548691	75548949	75548641	75548693	1	16	ENSMFAG00000037184.1	75545272	75549723	None	8990	2260	196624	No_or_no_constitutive_exon
CCCGCCTGGTGAGGTGGCTGAGCGCCTGCTGTCCTTCCCTGGGAGCACAGCC	75552084	75552207	75552257	75552205	-1	16	ENSMFAG00000005352.1	75547317	75565857	TK1	8990	2260	196624	No_or_no_constitutive_exon
CCTGTGTTCAAGCAATTCTGCCTCAGCCTCCCTAGTAGCTGGGATTACAGGT	75547317	75547566	75547616	75547564	-1	16	ENSMFAG00000005352.1	75547317	75565857	TK1	8990	2260	196624	No_or_no_constitutive_exon
AGTTTCCCTCTCAGTGGCGAAGGCTCATTCTTTGTTGTTGGGGAAGTCAGGC	75613573	75613684	75613523	75613575	1	16	ENSMFAG00000029831.1	75613235	75619478	TMEM235	8990	2260	196624	No_or_no_constitutive_exon
AAGAGATTTGAGCTGACCACGTGGGCCGGGGCTGGGGCTGGGGCTGGGAGGC	76223961	76223985	76224035	76223983	-1	16	ENSMFAG00000031465.1	76201951	76226242	TIMP2	8990	2260	196624	No_or_no_constitutive_exon
CAGGATCAGGCCCCATCATGCTGGACGAGGTCCAGTGCATGGGAACCGAGGC	76324867	76324913	76324963	76324911	-1	16	ENSMFAG00000031173.1	76321412	76330093	LGALS3BP	8990	2260	196624	No_or_no_constitutive_exon
GACTTCTCCTAAATCCTGGCCGGGATTTCTCTTAACTCTTTGCGGGGCAGGA	77886447	77886601	77886397	77886449	1	16	ENSMFAG00000002289.1	77834883	77968814	RNF213	8990	2260	196624	Yes
TTCCTCCCATCGTTCACCCCCAACTAACCCCTATATTCCTGGGGCTGCAGAA	77950441	77950564	77950391	77950443	1	16	ENSMFAG00000002289.1	77834883	77968814	RNF213	8990	2260	196624	Yes
TAGTCATTAGTTCCATTACGACTTGTTCGTGATTGCAGAGGGTGGAAGAGAA	78614691	78614780	78614641	78614693	1	16	ENSMFAG00000043088.1	78612896	78691912	BAIAP2	8990	2260	196624	No_or_no_constitutive_exon
CCTTCTATTCCAGGACTGACAGGTCTGTTTGAATTGGGGGTGGGGGCTAGGC	79343188	79343375	79343138	79343190	1	16	ENSMFAG00000042253.1	79342343	79346531	MRPL12	8990	2260	196624	No_or_no_constitutive_exon
GTACACCCAGATTCGCAACCGTGCCCTCATCCAGGTAATGTGGGGGTCAGGC	79712998	79713028	79712948	79713000	1	16	ENSMFAG00000035839.1	79705890	79713898	GPS1	8990	2260	196624	No_or_no_constitutive_exon
TCACTGACCCAGGCTGGTGGGAGCAGCCCTGGATGGTCCACCACAGGGAGTG	79750631	79750675	79750725	79750673	-1	16	ENSMFAG00000038553.1	79741183	79758592	FASN	8990	2260	196624	No_or_no_constitutive_exon
GACGGGTGTTTTGTTACACAATGGGAGCTGACCCCTCTGGGACCAAACAGTG	80155692	80155778	80155642	80155694	1	16	ENSMFAG00000003174.1	80143315	80178457	NARF	8990	2260	196624	No_or_no_constitutive_exon
TCCGGAGCTGAACGGAGTGGGTTTGGGTGGGTGGCCTGTGGCCAGGGCAGCG	80730074	80730111	80730161	80730109	-1	16	ENSMFAG00000032303.1	80647975	80792166	B3GNTL1	8990	2260	196624	No_or_no_constitutive_exon
TCTGGATGATACCCCCCAAGAGGCTGGCCTGGGAACACACCGGGAGCCAGAG	80652339	80652436	80652486	80652434	-1	16	ENSMFAG00000042295.1	80652231	80652885	None	8990	2260	196624	No_or_no_constitutive_exon
AGGTTGGTGGCCGGCGCTTTGGAATAAAGTCCCAGGGAATCAGGGCGAAGGT	370926	370959	370876	370928	1	18	ENSMFAG00000013643.1	363117	410538	PQLC1	8990	2260	196624	No_or_no_constitutive_exon
GACCGCCCGGTGGCCTGGCCGGGTCTGTGGCTGTGGCCATGAGGGCCCAGGG	891292	891474	891524	891472	-1	18	ENSMFAG00000035856.1	886807	1181511	ATP9B	8990	2260	196624	No_or_no_constitutive_exon
TTTCTCTGGCCAGCTGGGGGTGACCTGACTGTGTCTCTGACAGATGGGAGCC	3185575	3185684	3185734	3185682	-1	18	ENSMFAG00000044643.1	3134468	3299355	ZNF236	8990	2260	196624	No_or_no_constitutive_exon
CCAGTTAGCGTGAAAGTTGGAGATAAAGCTCTTCTCCCAGAATACGGGAGGC	3489984	3490061	3490111	3490059	-1	18	ENSMFAG00000041797.1	3489984	3490294	None	8990	2260	196624	No_or_no_constitutive_exon
ACTCAGGTACCGCCCTCCCGCCCAGCTGTCCCCGAGGGAAGCAGAGGAAGAG	3734672	3734704	3734622	3734674	1	18	ENSMFAG00000041625.1	3647853	3747826	ZNF516	8990	2260	196624	No_or_no_constitutive_exon
GGCAGAAATGAGCTTTTCTCCTGTTCTTTCCTTTTTCTCACCCAGGGGAGAG	3743493	3743548	3743443	3743495	1	18	ENSMFAG00000041625.1	3647853	3747826	ZNF516	8990	2260	196624	No_or_no_constitutive_exon
ATTCCAGTTTAGAATTACTAATTCTTTCTTTCTTGGTTCCAAATGGGCAGCT	16419753	16420370	16420420	16420368	-1	18	ENSMFAG00000035673.1	16419753	16441680	SERPINB10	8990	2260	196624	No_or_no_constitutive_exon
TCCAGGCGCGGTGGCTCACACCTATAATCCCAGCACTTTGGGAGGCTGAGGT	17516062	17516085	17516135	17516083	-1	18	ENSMFAG00000010807.1	17363241	17516152	PHLPP1	8990	2260	196624	No_or_no_constitutive_exon
TTCGCATCCTTGCAAGCTCTGTCTCAACATCTGTGTTGGGGAGAGTGGAGAC	17838707	17839153	17838657	17838709	1	18	ENSMFAG00000033318.1	17838614	17839153	None	8990	2260	196624	No_or_no_constitutive_exon
CGGGAACTTCGCATCCTTGCAAGCTCTGTCTCAACATCTGTGTTGGGGAGAG	17838700	17839153	17838650	17838702	1	18	ENSMFAG00000033318.1	17838614	17839153	None	8990	2260	196624	No_or_no_constitutive_exon
TTGAAGATCAGTTTTTTAACCTCTTTTTTGGTTCTCCTTCTCACAGGGAGAG	22386279	22386349	22386399	22386347	-1	18	ENSMFAG00000032021.1	22151127	22518597	NEDD4L	8990	2260	196624	No_or_no_constitutive_exon
CTTTTGGTAATGATCTGGCTTTCTTATTGTTTTGTCGACGGGGACCACAGGA	30934016	30934172	30933966	30934018	1	18	ENSMFAG00000001857.1	30912150	30940026	MRO	8990	2260	196624	Yes
GCTTCTGAGTTGGGGAAGCAGGCCCCAAGAGCTGATGGCACGGAGGGTAGAA	31809717	31809782	31809667	31809719	1	18	ENSMFAG00000007943.1	31574285	31978995	MYO5B	8990	2260	196624	No_or_no_constitutive_exon
GAGGGGAGGCCCACACAGGGAGAGGGCCCTAGGGCAGGGAGTAATGGCAGCG	31941578	31941840	31941528	31941580	1	18	ENSMFAG00000007943.1	31574285	31978995	MYO5B	8990	2260	196624	No_or_no_constitutive_exon
TGGTAAGTGCTTCTTGGGCTTTTTCATATTGGTATTTGTTATGGGATGAGTT	46729583	46729615	46729533	46729585	1	18	ENSMFAG00000032605.1	46719014	46738204	ZSCAN30	8990	2260	196624	No_or_no_constitutive_exon
AGACTCTACAATAATGTGGTTATTCATCTCCTCTTTTGTTTTGGGTGAAGAA	49457221	49457343	49457171	49457223	1	18	ENSMFAG00000043081.1	49428598	49527117	KLHL14	8990	2260	196624	Yes
AAAGGCTTGAGTAATGGTCACCTCAACATTTTGGGTATTTGGGGCTGTAGAT	50814333	50814489	50814539	50814487	-1	18	ENSMFAG00000031707.1	50793983	50825474	DSG3	8990	2260	196624	No_or_no_constitutive_exon
CAACACAGGGATGGGGACAGCCGCTGGCCTCATGGCCGCAGGGGCCGCAGGA	50867402	50867524	50867574	50867522	-1	18	ENSMFAG00000031939.1	50864956	50902774	DSG4	8990	2260	196624	Yes
CATTGGAGCAGGAATTCTCTATCTGGTCACACCTCCCAGTGTGGTGGGAGGC	55452324	55452344	55452274	55452326	1	18	ENSMFAG00000041146.1	55448657	55521597	AQP4	8990	2260	196624	No_or_no_constitutive_exon
CCATGCTAGCAGGGCCTAATGACAGGTCAGATGTGGAGAAGGGAGGGAAGAT	55480652	55480772	55480602	55480654	1	18	ENSMFAG00000030890.1	55480517	55481741	None	8990	2260	196624	No_or_no_constitutive_exon
ATTTTTCTCTCTCCTTCTTCTCTCTTATTGCCACCCTGTTTGGGCTGAAGCT	60671353	60672209	60671303	60671355	1	18	ENSMFAG00000045155.1	60622130	60672209	ABHD3	8990	2260	196624	No_or_no_constitutive_exon
AAATTGATACTTTACATATATATATGTATATATCTAGGGCTGGAAGAAAGAA	60784982	60785059	60784932	60784984	1	18	ENSMFAG00000037398.1	60721106	60796385	ESCO1	8990	2260	196624	No_or_no_constitutive_exon
GAACCTCTAATTATATCGATTTTATCCTTCTTTTTGTTGGGGATGGGTAGGT	60945592	60945758	60945808	60945756	-1	18	ENSMFAG00000037135.1	60803054	60965027	GREB1L	8990	2260	196624	No_or_no_constitutive_exon
GACCATAAAAAGAAATGTTGAACTGCACTGACCTGCTTCTATTGGGACAGGC	60881787	60881973	60882023	60881971	-1	18	ENSMFAG00000037135.1	60803054	60965027	GREB1L	8990	2260	196624	Yes
GCTACTCAGGAGGCTGAGGCAGGAGAATCACTTGAATCTGGGAGATGGAGGT	61868965	61869114	61868915	61868967	1	18	ENSMFAG00000038811.1	61840780	61890219	CLUL1	8990	2260	196624	No_or_no_constitutive_exon
TACGGCTTTGCAAAATTAAAGATTTAGAAGAAGGATGGGGACGGTGGAAGCT	64793220	64793293	64793170	64793222	1	18	ENSMFAG00000042198.1	64793025	64793293	None	8990	2260	196624	No_or_no_constitutive_exon
ATGTTCCACCTCCTTTTTGTTTCTGCCCTTCTGTGATTTCCCGGGGATAGGC	66483341	66483458	66483508	66483456	-1	18	ENSMFAG00000032905.1	66481034	66638002	EPB41L3	8990	2260	196624	No_or_no_constitutive_exon
GTAAGGCTGTGATTTACTAAACTTCCTTAAAATTTTAAATTTTAGGGAAGAC	70296102	70296163	70296052	70296104	1	18	ENSMFAG00000001487.1	70278883	70312774	None	8990	2260	196624	No_or_no_constitutive_exon
CCCGGCTACTCGGGAGGCTGAGGCAGGAGAATGGCGTAAAAACCCGGGAGGC	73267899	73267920	73267849	73267901	1	18	ENSMFAG00000040002.1	73243407	73275254	TUBB6	8990	2260	196624	No_or_no_constitutive_exon
TCCGGCGCAAGGCCTTCCTGCACTGGTTCACGGGCGAGGGCATGGATGAGAT	73263527	73263607	73263477	73263529	1	18	ENSMFAG00000040002.1	73243407	73275254	TUBB6	8990	2260	196624	No_or_no_constitutive_exon
ACCTCCTGTTTAACAGTACTGCTCATTGTCAGTTTTATTTGGGATAACAGAT	73383698	73383835	73383885	73383833	-1	18	ENSMFAG00000001815.1	73376693	73587531	SPIRE1	8990	2260	196624	No_or_no_constitutive_exon
GGCCGAGCTAACCCTGCCTCTCTTCCTTCGCAGGCCTCCTCGCTGGGGAGGC	68056	68130	68180	68128	-1	19	ENSMFAG00000001210.1	39831	78702	MIER2	8990	2260	196624	No_or_no_constitutive_exon
AGGGCTCGACCCCAGGGGTGGCCGAGGAGGCGAAGGGCTGTGGGGAAAAGGG	173584	173713	173763	173711	-1	19	ENSMFAG00000046134.1	154699	174860	SHC2	8990	2260	196624	No_or_no_constitutive_exon
CGGCTGTCTTGGCCGGGAGCCCGCAAACTTCCTGTGGAGGGCGAGGCCAGCA	174053	174081	174131	174079	-1	19	ENSMFAG00000046134.1	154699	174860	SHC2	8990	2260	196624	No_or_no_constitutive_exon
CTTGTCCAGATGCAGAGACTGAGGTGGGAGAGGCAGGGCTGGGGCAGCAGAG	241795	242014	241745	241797	1	19	ENSMFAG00000035953.1	238262	245480	MADCAM1	8990	2260	196624	No_or_no_constitutive_exon
GCCCTTGTCCAGATGCAGAGACTGAGGTGGGAGAGGCAGGGCTGGGGCAGCA	241792	242014	241742	241794	1	19	ENSMFAG00000035953.1	238262	245480	MADCAM1	8990	2260	196624	No_or_no_constitutive_exon
AATGCCCAGATGAAGACATTTAACGTGGGCCGGTGCCCAGGGAGTACCAGCT	240118	240152	240068	240120	1	19	ENSMFAG00000035953.1	238262	245480	MADCAM1	8990	2260	196624	No_or_no_constitutive_exon
CACCCCTTCCCTGCCCACAGCGCTCCCTGGCTCCTGCCTTGGGGTCAAAGCC	239432	239488	239382	239434	1	19	ENSMFAG00000035953.1	238262	245480	MADCAM1	8990	2260	196624	No_or_no_constitutive_exon
ACCCCAGGGAGGAGGGCCTGGGGCTGGTCCCGCAGGCACCTGGGGGGAAGAC	345490	345556	345440	345492	1	19	ENSMFAG00000031198.1	345456	368022	HCN2	8990	2260	196624	No_or_no_constitutive_exon
TAAGCCAATGTGCCTGACCTAATTTTTTTTTTTTTTTTTTTGGGACAGAGTC	663553	663620	663670	663618	-1	19	ENSMFAG00000044131.1	656811	674052	R3HDM4	8990	2260	196624	No_or_no_constitutive_exon
GGGGGTACCCCAGGGCCTGTCTCAGGTCATGGCTGCTTGGGACAGGGGAGGA	1010911	1010941	1010991	1010939	-1	19	ENSMFAG00000040214.1	1005260	1012128	CBARP	8990	2260	196624	No_or_no_constitutive_exon
CCAGCAGAGTGGATGGCAGAGCGCAGCAGCTGCGGCATCAGGCATGGGAGGT	1010612	1010818	1010868	1010816	-1	19	ENSMFAG00000040214.1	1005260	1012128	CBARP	8990	2260	196624	No_or_no_constitutive_exon
GTGCCGTGAGTTGGCCCTTTGGGGATGCTGTGAGGCACTGCTGGTGGGAGCT	1047543	1047546	1047493	1047545	1	19	ENSMFAG00000034048.1	1037107	1050800	CIRBP	8990	2260	196624	No_or_no_constitutive_exon
GCTGCGGAGGCCTCGTGTGTTTACGTCCCATCAGTGCTGGGAAATGTGAGCG	1156987	1157021	1156937	1156989	1	19	ENSMFAG00000039690.1	1140857	1163745	MUM1	8990	2260	196624	No_or_no_constitutive_exon
GGCCCAGCCTGGTCGGGCTGGGAAGTATGAACGGAGACCAGAAGGGTGAGGA	1624623	1624674	1624724	1624672	-1	19	ENSMFAG00000030115.1	1597927	1624930	ATP8B3	8990	2260	196624	No_or_no_constitutive_exon
GGAGGGATGGGGTCTGAGTGCCTCTCCTCTCCTCTCCCCTGCAGGGGCAGAA	1894387	1894469	1894519	1894467	-1	19	ENSMFAG00000037079.1	1884943	1896827	MKNK2	8990	2260	196624	No_or_no_constitutive_exon
GGACGTGGCCAGTGCCTTGGACTTTCTGCACAACAAAGGTGGGTGGTGAGCC	1890351	1890374	1890424	1890372	-1	19	ENSMFAG00000037079.1	1884943	1896827	MKNK2	8990	2260	196624	No_or_no_constitutive_exon
GAAGGCTCGGCCTCCCCGCCGCCTAAGTTCGCCTCTCCTGAGGGATCCAGCT	1955022	1955150	1954972	1955024	1	19	ENSMFAG00000044044.1	1954989	1958487	IZUMO4	8990	2260	196624	No_or_no_constitutive_exon
GGAGGAGAGGCCTGGGGCCCCCCAGCAAAGACCCCCAGGGAGGGAGGCAGGG	1958113	1958249	1958063	1958115	1	19	ENSMFAG00000044044.1	1954989	1958487	IZUMO4	8990	2260	196624	No_or_no_constitutive_exon
ATGCCAGCACACACCCTGGGCATCAGATTCTCTTCATCTGTACGGGAAAGGT	2298171	2298336	2298121	2298173	1	19	ENSMFAG00000038356.1	2271082	2312810	TMPRSS9	8990	2260	196624	No_or_no_constitutive_exon
GGCGACCAGCTGGGGGGCCAGGACGTGCCTATGTTCCGGGTGAGCTGGAGCC	3517497	3517537	3517587	3517535	-1	19	ENSMFAG00000039649.1	3513597	3527619	MFSD12	8990	2260	196624	No_or_no_constitutive_exon
GGACGCCCTCGTCCTAGGAGGGCGGGCGGGGCCCTGCACTGGGAGGGGAGGC	3967748	3967819	3967869	3967817	-1	19	ENSMFAG00000028991.1	3963735	3982343	DAPK3	8990	2260	196624	No_or_no_constitutive_exon
CTTTGGTGCTAACTCGTGTCCCTTTCAGTGCATCATCGAGGAGTCGGGAGAG	3989616	3989702	3989752	3989700	-1	19	ENSMFAG00000040276.1	3986371	3995838	None	8990	2260	196624	No_or_no_constitutive_exon
CCCCTCCAAATGTCTCAGGATCCCCCCTCTCCCCTGGGGCTGGGTGACAGCA	4064830	4064916	4064966	4064914	-1	19	ENSMFAG00000001169.1	4064830	4065149	None	8990	2260	196624	No_or_no_constitutive_exon
TGGGGAAACCTTAGGCCCCATCTAAAGGCCGCGGGCCGGGAGGGGAACAGGA	4243831	4243939	4243781	4243833	1	19	ENSMFAG00000038641.1	4227359	4261256	ANKRD24	8990	2260	196624	No_or_no_constitutive_exon
AATCTGGACTGCCTCCCACCATCCTCGGCTTCGCCCTCTGGGACCCGGAGCC	4923353	4924722	4924772	4924720	-1	19	ENSMFAG00000036705.1	4923116	4924840	TICAM1	8990	2260	196624	No_or_no_constitutive_exon
CACCTTTCTTTTTTTCCCCCCTTCTCACCTGTGTCTGCTTTCGGGAACAGCA	5343200	5343212	5343262	5343210	-1	19	ENSMFAG00000039607.1	5331016	5415458	PTPRS	8990	2260	196624	No_or_no_constitutive_exon
CGCAGAGGAAGGAGCCGGGGGCGCGGGGGGCAGCGCGGGCGGCGGGGAAGGC	5849349	5849462	5849512	5849460	-1	19	ENSMFAG00000043447.1	5826376	5850211	LONP1	8990	2260	196624	No_or_no_constitutive_exon
AGGGGTGCTGGTCAAGGAGTATGTGTGGTGACAGAGGTGTCCGGGGGCAGTG	6340558	6340805	6340508	6340560	1	19	ENSMFAG00000033353.1	6298012	6345840	ACSBG2	8990	2260	196624	Yes
GTGACAGTTCTCCCTCTCTCCCTCCCTTCCTGCCCCGCCATTGGGTGAAGTC	6369246	6369334	6369384	6369332	-1	19	ENSMFAG00000039501.1	6361629	6443060	MLLT1	8990	2260	196624	Yes
GCAACCGCCTGCTCCTCACGACCCAAGTAAGTGATGGGCCGCCTGGGGAGGG	6589404	6589427	6589477	6589425	-1	19	ENSMFAG00000000292.1	6587091	6600314	KHSRP	8990	2260	196624	No_or_no_constitutive_exon
TAAAAGGGAACAGCGGTGTTGAAAGTGGGAGGCCAGGACTGATGGGGAAGAG	6654120	6654161	6654211	6654159	-1	19	ENSMFAG00000031978.1	6653061	6668419	DENND1C	8990	2260	196624	No_or_no_constitutive_exon
TTGTCCACTCCCCGACCTTAACACTCCGTGTTCTGTCTCTGCCCGGGAAGGG	6893712	6893855	6893905	6893853	-1	19	ENSMFAG00000044731.1	6869918	6920305	C3	8990	2260	196624	No_or_no_constitutive_exon
GGAGCCCAACGGTGAGGGCCTGGCGGGGATGGGGACGGGGGCAGGGCCAGGG	7951456	7951490	7951540	7951488	-1	19	ENSMFAG00000029553.1	7951323	7961979	XAB2	8990	2260	196624	No_or_no_constitutive_exon
GCACACCTTGCTCAGGAGCACACAATTCCTTGGTGGGGGGCATCAGGAAGGA	8876281	8876386	8876436	8876384	-1	19	ENSMFAG00000045656.1	8875599	8894691	PRAM1	8990	2260	196624	No_or_no_constitutive_exon
GTAAGTACCAGCCCTGACTGTGGGGGGAGGGGTGGGGTGCGGGGAATGAGCC	8875795	8875821	8875871	8875819	-1	19	ENSMFAG00000045656.1	8875599	8894691	PRAM1	8990	2260	196624	No_or_no_constitutive_exon
CTCGCCGGCGTCTTCCATCCTTGGCGCACGGGTCTTCTGGGTTGGGGGAGCC	8905575	8905738	8905788	8905736	-1	19	ENSMFAG00000017282.1	8905156	8908722	ZNF414	8990	2260	196624	No_or_no_constitutive_exon
GCGGGTAAGGCCGAGGAATGCGCGGGTGGAGAGGGGGGCGGGGGCCCAAGGC	8905156	8905270	8905320	8905268	-1	19	ENSMFAG00000017282.1	8905156	8908722	ZNF414	8990	2260	196624	No_or_no_constitutive_exon
TGACTCTACCTCTATTCAGTGACTGGGGTGGAGGGAGGTAGGTTAGGGAGTG	9446028	9446052	9445978	9446030	1	19	ENSMFAG00000036858.1	9427314	9451608	ZNF317	8990	2260	196624	No_or_no_constitutive_exon
CTCGATGCTTGACCTGGCCAACTATATGACATGTCCCTGGAAACCGGGAGGG	9787766	9787843	9787716	9787768	1	19	ENSMFAG00000035551.1	9787672	9788060	None	8990	2260	196624	No_or_no_constitutive_exon
TTTTTGGTCTGGCTTGTTTGCAAAGGCCCTGGCCAACGTCAACATGGGAGTC	9789420	9789712	9789370	9789422	1	19	ENSMFAG00000042261.1	9789248	9789712	None	8990	2260	196624	No_or_no_constitutive_exon
ACATTTGAAAACTCACAGTGGAGAAAGGTAAATGCAAGATATGTGGGAAGGC	9937012	9937099	9937149	9937097	-1	19	ENSMFAG00000031616.1	9889794	9945486	ZNF561	8990	2260	196624	No_or_no_constitutive_exon
GAGACTCCGTCCCCTCCCCACCCCAAAGAAAAAAAAAGAATGTGGGAAAGCA	9936386	9936478	9936528	9936476	-1	19	ENSMFAG00000031616.1	9889794	9945486	ZNF561	8990	2260	196624	No_or_no_constitutive_exon
ATCTGTGGTTTCCTCGGGCCCCCTTCCTGTCCCAGCGAGGGCGAGGCGAGAC	10093084	10093277	10093327	10093275	-1	19	ENSMFAG00000002640.1	10086211	10173671	OLFM2	8990	2260	196624	No_or_no_constitutive_exon
CAGGAGGGGAGATATTCACTGGGGCAGGAGGAGGACTTGTCTGTAGGGAGAG	10341726	10341951	10341676	10341728	1	19	ENSMFAG00000041268.1	10338332	10345116	C19orf66	8990	2260	196624	No_or_no_constitutive_exon
CACTGGCGACACCAGCCCAGAGCCAGAGCTACTGCCGGGAGGTGAGTGAGGA	10374300	10374323	10374373	10374321	-1	19	ENSMFAG00000003465.1	10370352	10375199	EIF3G	8990	2260	196624	No_or_no_constitutive_exon
GGTTCTGCCCTTTCGGGTGAGCCTTCCCCGTACGTGGTAGAGGGCTGAAGGA	10746575	10746863	10746525	10746577	1	19	ENSMFAG00000004722.1	10702543	10758362	PDE4A	8990	2260	196624	No_or_no_constitutive_exon
GAAAGAAGGGGGTTGTGGGTGATGGCAGGTGTCTTTTGGTGGGTTAACAGCA	10840929	10841038	10841088	10841036	-1	19	ENSMFAG00000046360.1	10831572	10844481	KRI1	8990	2260	196624	Yes
CCCGACTCACCACCGTAGAAGGCGAACTGGCAACGGGCATTGGGGCATAGGC	10923778	10923868	10923918	10923866	-1	19	ENSMFAG00000035994.1	10923778	10925812	None	8990	2260	196624	No_or_no_constitutive_exon
AGCTGTGGGCGTGGCTGCTGCGCTGGGGGATGGCTGGGGCGCGGAGCGAGGT	11110942	11111087	11110892	11110944	1	19	ENSMFAG00000045986.1	11007577	11128635	DNM2	8990	2260	196624	No_or_no_constitutive_exon
TTGCCCTCCTTTGGAGGTAATGCTTGCTTCTCGTGTCTTGGTGGGGCCAGGT	11340226	11340340	11340176	11340228	1	19	ENSMFAG00000032146.1	11271031	11385391	SMARCA4	8990	2260	196624	Yes
GTCCACACTCCCAACTTGCTCCCTTCCCTCCCGGGTCCCTGGGCGCACAGGG	11719503	11719679	11719729	11719677	-1	19	ENSMFAG00000038076.1	11714756	11722339	EPOR	8990	2260	196624	No_or_no_constitutive_exon
TCTAGCTTCCCCCTTCTTCACCTCCTGGGGGACTTCTTCCCAGGGTAGAGAT	11751019	11751066	11751116	11751064	-1	19	ENSMFAG00000004966.1	11728963	11753912	RGL3	8990	2260	196624	Yes
ATTACAGTTTGGGATGGGGACAAGTGGGATCTTCAGGGAGGGGCGTGGAGGT	11736681	11736707	11736757	11736705	-1	19	ENSMFAG00000004966.1	11728963	11753912	RGL3	8990	2260	196624	Yes
TGAGCATTCTGCTTGGTGACGGGACCAGGGACCGTGGGATCAGGAGTCAGCA	11734461	11734485	11734535	11734483	-1	19	ENSMFAG00000004966.1	11728963	11753912	RGL3	8990	2260	196624	No_or_no_constitutive_exon
GCGTGAGGGGTCACAACGGGGTCGGAAGCATGCGGGGGGTCAGGGCAGAGCC	11789770	11790143	11790193	11790141	-1	19	ENSMFAG00000003692.1	11786578	11817395	ELAVL3	8990	2260	196624	No_or_no_constitutive_exon
CGGAGGAGAGGGTGAGGGCTTAAAGCAAAGCATGTGTCGGGCCTGGGGAGTG	11844996	11845020	11845070	11845018	-1	19	ENSMFAG00000036660.1	11843280	11875331	ECSIT	8990	2260	196624	No_or_no_constitutive_exon
CAGTACTGTGATTTTCACCCTTCCTCTTCTGTACATGTGGGATGGATCAGGC	12688445	12688572	12688622	12688570	-1	19	ENSMFAG00000020521.1	12685268	12691201	None	8990	2260	196624	No_or_no_constitutive_exon
TGGGAGCTGAACAAGGCCAACCTCACCTGGTATTTGGGGAAACTGGGGAGCT	12872289	12872355	12872405	12872353	-1	19	ENSMFAG00000042986.1	12860551	12882398	MAN2B1	8990	2260	196624	No_or_no_constitutive_exon
GGGGCCAGTGCAGAGTGGGAAGAGGTGGAAACACATGGGCCAGGGGACAGGT	12903913	12904082	12903863	12903915	1	19	ENSMFAG00000037263.1	12903824	12904082	None	8990	2260	196624	No_or_no_constitutive_exon
CGTGCCAGAGGCCCCGCCACGTACCGTCCCGGGGCCGCTCGGGGTTGCAGGT	12920495	12920601	12920651	12920599	-1	19	ENSMFAG00000037531.1	12917635	12944218	TNPO2	8990	2260	196624	No_or_no_constitutive_exon
CAGGGAGACCCCAGCCTCAGGCATCATGACCTCGCCGTGTGCCCAGGGAGCC	13501283	13501428	13501478	13501426	-1	19	ENSMFAG00000040043.1	13476618	13789015	CACNA1A	8990	2260	196624	No_or_no_constitutive_exon
TATCAGCCTCTCTCTGAGTCATGTCTCTGTTCTGCTTTGCAGGGTGAAAGGA	14072522	14072568	14072472	14072524	1	19	ENSMFAG00000038616.1	14072492	14080395	CCDC130	8990	2260	196624	No_or_no_constitutive_exon
GCGTCTGGAGCGGAAGGTGGGTATCCATCCTGCTGGGCTCCATGGGGCAGGA	14267254	14267430	14267204	14267256	1	19	ENSMFAG00000043969.1	14240430	14267864	CC2D1A	8990	2260	196624	No_or_no_constitutive_exon
GGCTCTGAAACCTGAGCAAATGACTTAATTTCTCTGGGCCACTACGGAAGGA	14528173	14528202	14528252	14528200	-1	19	ENSMFAG00000002180.1	14506296	14570425	ADGRL1	8990	2260	196624	No_or_no_constitutive_exon
GCACGGTCCCAGGGCCTGCTCCTGCCCTGACTGGGTATCTGGGCCGGCAGGT	14781780	14781882	14781730	14781782	1	19	ENSMFAG00000000614.1	14751735	14783708	ADGRE5	8990	2260	196624	No_or_no_constitutive_exon
TTGACGAAGATTATCACCTGAAGGAAGGAGTGGCGGTCAGGGACACACAGTC	14783573	14783708	14783523	14783575	1	19	ENSMFAG00000000614.1	14751735	14783708	ADGRE5	8990	2260	196624	No_or_no_constitutive_exon
CCCTGCCCGCCCAGAGCGGTGCTGCCTCCAGTGTGCCGTGGGTGAGGGAGGG	14786784	14786829	14786879	14786827	-1	19	ENSMFAG00000044174.1	14782301	14793199	DDX39A	8990	2260	196624	No_or_no_constitutive_exon
GCTGTGATTCCGAAAATCAAAGGTGAGTGCTCAGAGCCAGGACAGGGAAGGT	15069026	15069069	15069119	15069067	-1	19	ENSMFAG00000032274.1	15011743	15069155	ADGRE3	8990	2260	196624	Yes
ATCCCAGCTACTTGGGAGGCTGAGGCAGGAGAATCACTTGAACCTGGGAGGC	15492593	15492710	15492760	15492708	-1	19	ENSMFAG00000041096.1	15466620	15510539	NOTCH3	8990	2260	196624	No_or_no_constitutive_exon
TGCTGGACCTGCCAACACCCAGGGTAAGTGGGCTCTGCTTTGCGGGTGAGGC	15686376	15686400	15686450	15686398	-1	19	ENSMFAG00000042432.1	15666458	15688950	AKAP8	8990	2260	196624	No_or_no_constitutive_exon
CCTGCCTGCCTGCCTCCCCTCTCTGACTACCCACTCCTGCGGGAGAACAGGG	15766491	15766570	15766620	15766568	-1	19	ENSMFAG00000045433.1	15756828	15770799	RASAL3	8990	2260	196624	No_or_no_constitutive_exon
AGGATGGTGCCAGGATGGGGCCAGGATGCGGGTCTTGGGCACAGTCAGAGTC	16129397	16129524	16129574	16129522	-1	19	ENSMFAG00000031101.1	16129336	16159811	CYP4F2	8990	2260	196624	No_or_no_constitutive_exon
GCCTTCTTCTGATGTGTCTGTGACTCTACGACCGAAATAAAGACGGGCAGTC	16334570	16334621	16334520	16334572	1	19	ENSMFAG00000042469.1	16303075	16341269	TPM4	8990	2260	196624	No_or_no_constitutive_exon
GAATTTGTGGGGCCCTGGTGAAGCCACCGAGTGACGCGGAGCTGGGGTAGCC	16802552	16802719	16802502	16802554	1	19	ENSMFAG00000035820.1	16784468	16809248	C19orf44	8990	2260	196624	Yes
GCTTGCAGCCAAAGGCTTCGGTGCTGCAGCAGTTGGACAGGGTGGATGAGAC	16864122	16864156	16864206	16864154	-1	19	ENSMFAG00000034490.1	16841127	16915879	None	8990	2260	196624	No_or_no_constitutive_exon
GGAGGAAATGGAGAGATGATTCTCCACCTCCCAGGATGAACTGGAGGGAGGT	17063138	17063336	17063088	17063140	1	19	ENSMFAG00000003774.1	17023266	17113648	NWD1	8990	2260	196624	No_or_no_constitutive_exon
CTCGGGCAGCCCCCCAGGCTCGGCGCTGGCGGCGGTGGGGGGCGGCGGAGAC	17557814	17557898	17557948	17557896	-1	19	ENSMFAG00000044307.1	17553919	17569385	NR2F6	8990	2260	196624	No_or_no_constitutive_exon
GCCCTACCCTGCGGCGGCCGGACGCTTCGGCGCAGGGGGCGGCGCGGCAGGC	17557433	17557793	17557843	17557791	-1	19	ENSMFAG00000044307.1	17553919	17569385	NR2F6	8990	2260	196624	No_or_no_constitutive_exon
ACTGCCTTAGAAGGCCTCTGACTTTCCCTCTTCCCCACCTTCGGGGACAGGA	17582453	17582594	17582644	17582592	-1	19	ENSMFAG00000037623.1	17574450	17588034	USHBP1	8990	2260	196624	Yes
GGCAGACCCCCACAGGCTGCTCTGACTGCTCCCTCCTCCCGGGTATGCAGCC	17601272	17601402	17601222	17601274	1	19	ENSMFAG00000044771.1	17591254	17603755	BABAM1	8990	2260	196624	No_or_no_constitutive_exon
GGAGGGGGCCTGTCCGGCGGTGACCATGATCCGTATGTTGGGGACCACAGCG	17820861	17821023	17820811	17820863	1	19	ENSMFAG00000034655.1	17808949	17836087	SLC27A1	8990	2260	196624	No_or_no_constitutive_exon
TGCAATCAGCTGACGGCATTTTCCTCCCAAAACTGCTTCCGGGAGCACAGGT	17873379	17873538	17873329	17873381	1	19	ENSMFAG00000003573.1	17852482	17885869	FAM129C	8990	2260	196624	Yes
AAGAGGTTACTACCAGTACTACAACAAGTACATTGACGTGAGGAGGGGAGCA	18284592	18284692	18284542	18284594	1	19	ENSMFAG00000035327.1	18284426	18284692	None	8990	2260	196624	No_or_no_constitutive_exon
CTCACCTGTATGTGCCTGTAGACGTGGCTGTCACCCTGCCCCGGGGACAGCC	18684189	18684816	18684866	18684814	-1	19	ENSMFAG00000042967.1	18675849	18686767	KIAA1683	8990	2260	196624	No_or_no_constitutive_exon
AAACTCGGTGAGCCTAAGGCTGGGTGGGCAGGCCTGGGGTGGGGTGGGAGGG	18870081	18870169	18870031	18870083	1	19	ENSMFAG00000041433.1	18856864	18872008	SSBP4	8990	2260	196624	No_or_no_constitutive_exon
CCTGCGGAGGCGGGGGACCCGGGAAGGGGTGGGAGCGGGGGGCGGGGCAGGG	18871134	18871273	18871084	18871136	1	19	ENSMFAG00000041433.1	18856864	18872008	SSBP4	8990	2260	196624	No_or_no_constitutive_exon
CTCCCTGGCCCCAGCCCGGGCAGCTGAGTGGTGCCTGCCGGGCGGGGCAGGC	19079745	19079863	19079695	19079747	1	19	ENSMFAG00000045477.1	19074251	19082782	TMEM59L	8990	2260	196624	No_or_no_constitutive_exon
GCGGGCATAGCCTGTGCCCCTGTCCTGCTGCCCCGGGCCGGGACCAGGAGGT	19131434	19131467	19131384	19131436	1	19	ENSMFAG00000044055.1	19099818	19132759	KLHL26	8990	2260	196624	No_or_no_constitutive_exon
GCAGACGCCCCCCGGCGGCCCCGGCGGCCCGGGCGGTGGCGGCGCGGGAGGC	19289564	19289614	19289514	19289566	1	19	ENSMFAG00000037748.1	19289157	19328317	UPF1	8990	2260	196624	No_or_no_constitutive_exon
CAAAAAAAAAAAAAATCTGTTCTAGGGGACCTGCCCTTCTGGGGCATCAGGA	19472865	19472914	19472964	19472912	-1	19	ENSMFAG00000040352.1	19459081	19498983	SUGP2	8990	2260	196624	No_or_no_constitutive_exon
CTTCCGACCAGCAGCCCCCAAAGCCGGGCCCCCAGGTGAGCATGGGACAGTG	19626149	19626216	19626266	19626214	-1	19	ENSMFAG00000000079.1	19624756	19653237	MEF2B	8990	2260	196624	No_or_no_constitutive_exon
CAGATGAGCCAGGTTCCGGTGGGGGCACGCCCTGCACTGGAGGTGGGGAGCA	19774751	19774993	19775043	19774991	-1	19	ENSMFAG00000031157.1	19771754	19823594	SUGP1	8990	2260	196624	No_or_no_constitutive_exon
AGAGTAGGGTACAGGCCTCCAGCAGGTCCTAATCCTGTGTGCCAGGGCAGGC	19857763	19857812	19857713	19857765	1	19	ENSMFAG00000041829.1	19823829	19859404	MAU2	8990	2260	196624	No_or_no_constitutive_exon
CAAACATTTCATTCTTGCCCAGCATGCATAGTGTCCTCTCAGGGTACAAGTG	19852051	19852152	19852001	19852053	1	19	ENSMFAG00000041829.1	19823829	19859404	MAU2	8990	2260	196624	No_or_no_constitutive_exon
AGCAGTTGTCTACCTTGAAAGTAGGGCCCTTCCCAGTCCTTGGGGCCAAGGT	20010373	20010402	20010323	20010375	1	19	ENSMFAG00000002152.1	19977437	20016115	None	8990	2260	196624	No_or_no_constitutive_exon
GGCAGAACCTTCCAGAGCTTCGAGTGCTCCCAGCTTCTGAGGAGGGAGAGGG	20013846	20013939	20013796	20013848	1	19	ENSMFAG00000002152.1	19977437	20016115	None	8990	2260	196624	No_or_no_constitutive_exon
AAAAGGACACGAAGATCGATTGAGAAGTTATTAGAATGGGAAAACAATAGGT	22630505	22630629	22630455	22630507	1	19	ENSMFAG00000031776.1	22630131	22630629	None	8990	2260	196624	No_or_no_constitutive_exon
CTTTAAGTTTATGCTAGGCAAGCAGGCGGTGATCTGAGGCTGGGAAGAAGGG	24055415	24055611	24055365	24055417	1	19	ENSMFAG00000039830.1	24055228	24058075	None	8990	2260	196624	No_or_no_constitutive_exon
TGGCCCAGGCAGAAGAGCAAAGTCACATTACCTAGGTGCTGGGCCAAGAGAT	24058054	24058075	24058004	24058056	1	19	ENSMFAG00000039830.1	24055228	24058075	None	8990	2260	196624	No_or_no_constitutive_exon
TAGAGTGGACGGATGCCGTGCAGCTGACCGCGCTGGTCATGGGCAGCGAGGC	29895384	29895418	29895468	29895416	-1	19	ENSMFAG00000037046.1	29894330	29907796	C19orf12	8990	2260	196624	No_or_no_constitutive_exon
ATGGTGGGTGATAAAGATTGCATCTATGTTTCTTCAGATGGGGTCCAGAGAC	34664161	34664181	34664111	34664163	1	19	ENSMFAG00000006057.1	34604882	34667136	LSM14A	8990	2260	196624	No_or_no_constitutive_exon
TGCAGGATGCTGTCCTGGGTGCTGCCCATCCTGTGCCTCCTGGGGAGCAGAC	34886367	34886528	34886317	34886369	1	19	ENSMFAG00000041802.1	34881007	34904766	PDCD2L	8990	2260	196624	No_or_no_constitutive_exon
TCCGGCCGCTCGGACCCGCGCCCCGGCCCCGGGCCGCCGTCGGTGGGCAGCG	34966570	34966821	34966520	34966572	1	19	ENSMFAG00000043254.1	34965080	34985049	WTIP	8990	2260	196624	Yes
CATTTCAGACCAGCAACTCTCACCTCTAGAGAAGGCCCCACTGGGGACAGTT	35019944	35020485	35020535	35020483	-1	19	ENSMFAG00000039035.1	35019219	35024485	None	8990	2260	196624	No_or_no_constitutive_exon
ACTTAAGAGGCTGAGGGGGTTCCAGGAGCTTTGTGGGGCAGAATTGGGAGTG	35434612	35434739	35434562	35434614	1	19	ENSMFAG00000033196.1	35417088	35454692	GRAMD1A	8990	2260	196624	No_or_no_constitutive_exon
GCCGGGAGGGACGGGGGCCCTGCAGCTGGGCACGGGGGCGGGGGCGCGAGCC	35724887	35724970	35724837	35724889	1	19	ENSMFAG00000038362.1	35720745	35735241	USF2	8990	2260	196624	No_or_no_constitutive_exon
GCGTCCAGCCTTCGTCCCCCACGTGCTACAGAGAGCAGGTGAGGGGCCAGGG	36088417	36088449	36088367	36088419	1	19	ENSMFAG00000002758.1	36084233	36093222	RBM42	8990	2260	196624	No_or_no_constitutive_exon
CTGTGGGCCCCGACGACATCACCTACTGGGGCAGTAGCCTGGGCGGGGAGCC	36099878	36100066	36099828	36099880	1	19	ENSMFAG00000042076.1	36097468	36101214	ETV2	8990	2260	196624	No_or_no_constitutive_exon
GAGTACAGAGGAGGGACGCCAGTGGCTGGGGAGAGGGGGAAGCGGGGGAGTC	36196828	36196898	36196778	36196830	1	19	ENSMFAG00000033936.1	36195846	36197251	PSENEN	8990	2260	196624	No_or_no_constitutive_exon
CGCAGGAAGGGACTTCGCAGGTCGGGACCTGACGCCTGCTGGCTGGGCAGTG	36256169	36256308	36256358	36256306	-1	19	ENSMFAG00000045422.1	36243375	36257202	PRODH2	8990	2260	196624	No_or_no_constitutive_exon
GGGGCTAGACTGGGAGGACAATTCTTGACTCGGGCCTCCGGGGAGAAGAGGA	36288983	36289146	36289196	36289144	-1	19	ENSMFAG00000042644.1	36273621	36298224	NPHS1	8990	2260	196624	Yes
TGGCCAGCAATGCCTTGGGAGACAGTGGACTGGCTGACTAGGGGACCCAGCT	36286201	36286232	36286282	36286230	-1	19	ENSMFAG00000042644.1	36273621	36298224	NPHS1	8990	2260	196624	Yes
TGGGGTCAGAGGATGGAAAGGGCTTTGTCTGTTTTGCGTGTGGGGAACAGGT	36278127	36278221	36278271	36278219	-1	19	ENSMFAG00000042644.1	36273621	36298224	NPHS1	8990	2260	196624	Yes
GAGATTCTGTCTAAAAAAAAAAAAAAGAATGAGATCAGACTTGGGGGTAGGG	36358590	36358661	36358540	36358592	1	19	ENSMFAG00000038687.1	36347627	36360119	APLP1	8990	2260	196624	Yes
CATAGTGCTGTCATTGAGTCATCCTTTGCCTTGTCCTCTGGGAACTGTAGGT	36574593	36574731	36574543	36574595	1	19	ENSMFAG00000045599.1	36546718	36599086	WDR62	8990	2260	196624	No_or_no_constitutive_exon
AGAGAATTCATACCGGTGAGAAACCATACATATGTAATGAATGTGGGAAGGC	37398880	37399048	37398830	37398882	1	19	ENSMFAG00000046052.1	37398085	37415495	None	8990	2260	196624	No_or_no_constitutive_exon
ACAGAATTCATACTGGTGAGAAACCCTATGAATGTAAGGAATGTGGGAAGGC	37399216	37399435	37399166	37399218	1	19	ENSMFAG00000046052.1	37398085	37415495	None	8990	2260	196624	No_or_no_constitutive_exon
GGTCAGGCATTGGACCTAAATGAGATGGAGCCTCAGGAGAGTGGCGGGAGTG	38789071	38789258	38789021	38789073	1	19	ENSMFAG00000046059.1	38776889	38809644	CATSPERG	8990	2260	196624	No_or_no_constitutive_exon
GTATCTGGTGGTGGCTCATTGAGACCCCCTGTCCCCACACGGGTGGCCAGGC	38965517	38965704	38965467	38965519	1	19	ENSMFAG00000036432.1	38892017	39046896	RYR1	8990	2260	196624	Yes
CTCTCTGTCTCGCCCCCTCTTCTTTTCTCTTTGTGCATTTCTCAGGGGAGCG	39170000	39170115	39169950	39170002	1	19	ENSMFAG00000033669.1	39114425	39200065	ACTN4	8990	2260	196624	No_or_no_constitutive_exon
AGTTTGCAGGAGCTGGGGGACTCTCATCAGCCTGTGCAGTCAGGAGGGAGGG	39312643	39312663	39312713	39312661	-1	19	ENSMFAG00000003935.1	39308425	39322060	None	8990	2260	196624	No_or_no_constitutive_exon
ATCGTTCTGGGGCTCGCCGCCTGCAAAACCTCTGGAGGTGGGCAAGGAAGGG	39971485	39971494	39971435	39971487	1	19	ENSMFAG00000038707.1	39954610	39991915	SUPT5H	8990	2260	196624	No_or_no_constitutive_exon
CCTCAACCTTCAATTCATGTTTGCTTCCCCGTTCACGCTCCAGGGACCAGCG	39971596	39971658	39971546	39971598	1	19	ENSMFAG00000038707.1	39954610	39991915	SUPT5H	8990	2260	196624	No_or_no_constitutive_exon
AGGGGGGAAGGGATTTGTGTGTATGTCTAGTGTGTGTCTGCACAAGGGAGGG	40072911	40073157	40073207	40073155	-1	19	ENSMFAG00000018557.1	40070948	40075754	None	8990	2260	196624	No_or_no_constitutive_exon
TGGCATGAGTCACTCACCAGTCCCCATCTCCTGGCTGGCTGGCTGGGCAGGT	40299623	40299812	40299862	40299810	-1	19	ENSMFAG00000040358.1	40294599	40302858	DYRK1B	8990	2260	196624	Yes
CGCTGGATGGCAGGTGGGCGGGGCCACGGGCGGGGCCACGGGCTGCGGAGAA	40372159	40372435	40372485	40372433	-1	19	ENSMFAG00000001218.1	40366255	40391200	None	8990	2260	196624	No_or_no_constitutive_exon
GGTAAGGGAGGGCTGGCCGGGATGTAGGAGGAGGTGACACAAGATGGGAGGT	40750558	40750737	40750787	40750735	-1	19	ENSMFAG00000001998.1	40750558	40750987	None	8990	2260	196624	No_or_no_constitutive_exon
TTCTCCAACCCCCAGTACTTCAATCCCCAGTAATTCCTGGATGGGAAGAGAC	41479311	41479492	41479542	41479490	-1	19	ENSMFAG00000041638.1	41479311	41485869	None	8990	2260	196624	No_or_no_constitutive_exon
GGCTTCCCCTTCTGCCCAGTAGGAGTGACAGGGCTATCTGGGGGGCTCAGGT	41814942	41815064	41814892	41814944	1	19	ENSMFAG00000039691.1	41773908	41824234	AXL	8990	2260	196624	Yes
GGCATGGTGGCACTCACCTATAATCCCAGCTACTTGGGAGGCTGAGGCAGGA	42463553	42463591	42463641	42463589	-1	19	ENSMFAG00000000209.1	42460732	42495154	ATP1A3	8990	2260	196624	No_or_no_constitutive_exon
GCATAGATCTAAGGTATTGGGAGTGGAGAGTGATAAAGGGAAGAGCTGAGGA	42588251	42591007	42588201	42588253	1	19	ENSMFAG00000002900.1	42577179	42591007	ZNF574	8990	2260	196624	No_or_no_constitutive_exon
GGTGGCCGCGGGAGGCGCCTTCTAATGCTCACGTCTCCCTCGGGGCACAGAG	42605258	42605407	42605457	42605405	-1	19	ENSMFAG00000030322.1	42596816	42642050	POU2F2	8990	2260	196624	No_or_no_constitutive_exon
CTCTGCGCAAGCGCAGCACCCGCGAACCAAGACGCTTCTGTTGGGGGCAGGT	42732467	42732665	42732715	42732663	-1	19	ENSMFAG00000001497.1	42711713	42733230	DEDD2	8990	2260	196624	No_or_no_constitutive_exon
GCCTCGGGGGAATGGGGCCGAGAGCAATGGGGGACTGGGCCAGAGTCGAGGC	42840606	42840630	42840556	42840608	1	19	ENSMFAG00000037390.1	42840492	42850918	TMEM145	8990	2260	196624	No_or_no_constitutive_exon
TGGAAAATTCTGGGTATGCACAGCCTTAAACAAAAATATAAGGGGAAGAGAT	43715860	43715892	43715942	43715890	-1	19	ENSMFAG00000046277.1	43715398	43727928	None	8990	2260	196624	No_or_no_constitutive_exon
GTGATGGGAGAAACAGGAGAATACCTCAGGCTTTGACCCAGGGAACACAGGA	43715782	43715806	43715856	43715804	-1	19	ENSMFAG00000046277.1	43715398	43727928	None	8990	2260	196624	No_or_no_constitutive_exon
TGGATGAAGCCGAAATCGCAGCCTGACAGTGTCTGGCCGGGGTGTGGCAGGA	44359573	44359738	44359788	44359736	-1	19	ENSMFAG00000030356.1	44355642	44373226	CADM4	8990	2260	196624	Yes
CTTTCAGTGAGTCTGCTATCCTGTCTTTTTGTCTAATCGTCCAGGGGCAGGA	44361092	44361233	44361283	44361231	-1	19	ENSMFAG00000030356.1	44355642	44373226	CADM4	8990	2260	196624	No_or_no_constitutive_exon
AATGAAATGAATGAGGGGAAAGAGAGGAATTGGAGGTTTGGATGGGGAAGAG	44361284	44361310	44361360	44361308	-1	19	ENSMFAG00000030356.1	44355642	44373226	CADM4	8990	2260	196624	No_or_no_constitutive_exon
GACCTCAAGCGATCCACCAACCTCAGCCTCCCAAAGTTCTGGGATTATAGGC	45381996	45382403	45381946	45381998	1	19	ENSMFAG00000039744.1	45381137	45394140	PVR	8990	2260	196624	No_or_no_constitutive_exon
TGCAGAAGCGCCTGGCAGTGTATCAGGCCGGGGCCCGCGAGGGCGCCGAGCG	45654990	45655050	45654940	45654992	1	19	ENSMFAG00000042185.1	45651595	45655521	APOE	8990	2260	196624	No_or_no_constitutive_exon
TCCCACAGAGTTTCCTTCTGACAGGAGGACCAGCCCCAGGGAGGCTGCAGGA	47098139	47098179	47098089	47098141	1	19	ENSMFAG00000025583.1	47058099	47104419	HIF3A	8990	2260	196624	No_or_no_constitutive_exon
AGGAGCTGACATCCCTGACACAGCCCATTTCCTCCCTGTGGTGGGTGCAGAC	47490633	47490804	47490854	47490802	-1	19	ENSMFAG00000035843.1	47486979	47506532	STRN4	8990	2260	196624	No_or_no_constitutive_exon
CCCAGGCTGACTCCAACTCTTAATTTTTACTTTTTAGATTCCAAGGGGAGAG	47544174	47544499	47544549	47544497	-1	19	ENSMFAG00000044927.1	47544174	47551762	SLC1A5	8990	2260	196624	No_or_no_constitutive_exon
CCGCAGCTGTGGGATCCGGCTCACCTCTTCTGCCCATCTCTGGGACACAGTC	47869327	47869550	47869600	47869548	-1	19	ENSMFAG00000041518.1	47840977	47895152	ZC3H4	8990	2260	196624	Yes
TGGGGTGGGGTGTGGGACAGCGCCCTGACTCCCCCTGGGCTGGGGGGCAGGG	48065148	48065330	48065098	48065150	1	19	ENSMFAG00000002381.1	48053556	48071010	CCDC9	8990	2260	196624	Yes
TAATTGTCCCAAGCCTGGGGCTCCCTTGGCCTCCATCCTGGGGAGCGCAGAG	48217767	48217842	48217892	48217840	-1	19	ENSMFAG00000034069.1	48213465	48228047	MEIS3	8990	2260	196624	No_or_no_constitutive_exon
GGTGACTGAGGTGGGCAGAGGCATCCAGGAGCCCAGGTTTCTGGGAGCAGGC	48931283	48931310	48931360	48931308	-1	19	ENSMFAG00000010948.1	48912254	48962685	LIG1	8990	2260	196624	No_or_no_constitutive_exon
AGAGTAGACTGGCCAATCTAGGGAGTGCAGGGGGAGACGGGGAAGGGGAGAA	48988156	48988266	48988106	48988158	1	19	ENSMFAG00000045265.1	48963984	48988266	ZSWIM9	8990	2260	196624	No_or_no_constitutive_exon
GGGAATCTGAGAGTCCTTGAGGCGCCCCTGGCAGTGAGTGGGCCAGAAAGAA	49303791	49303822	49303741	49303793	1	19	ENSMFAG00000031647.1	49303600	49309020	None	8990	2260	196624	No_or_no_constitutive_exon
ACGGAGGCGGTGGGAGGATGGGGTCCCTGACGTGCCGGGGACACACAGAGGA	49463806	49464275	49463756	49463808	1	19	ENSMFAG00000036114.1	49453481	49464275	SPHK2	8990	2260	196624	No_or_no_constitutive_exon
AACCTCGGCCCCCACCCACCTGATGTCGCTCTGTCCCCACACAGGGACAGGA	49957931	49958119	49957881	49957933	1	19	ENSMFAG00000008414.1	49941703	49972421	PPFIA3	8990	2260	196624	Yes
CCTGCCCCTTAACTCACCCCTTCTCTCCCCTCTTCCTACTAACGGGTCAGGA	49967559	49967586	49967509	49967561	1	19	ENSMFAG00000008414.1	49941703	49972421	PPFIA3	8990	2260	196624	No_or_no_constitutive_exon
ACGCCTGTAATCCCAGCACTTTGGGAGCCCGAGGCGGGCGGATCACGAAGTC	50245441	50245476	50245526	50245474	-1	19	ENSMFAG00000001898.1	50240850	50249279	SLC17A7	8990	2260	196624	No_or_no_constitutive_exon
CTTAGTGCCTCTGGGCCCTCCTGGGCCCAAGGGCCTACTGGGAGATGCAGTC	50719092	50719212	50719042	50719094	1	19	ENSMFAG00000034435.1	50702308	50719248	MED25	8990	2260	196624	No_or_no_constitutive_exon
TCTGAGACACAGGATCCTAGGAAGATGAAGGTTCAGGGTTGTGGGGAGAGGG	50837696	50837740	50837790	50837738	-1	19	ENSMFAG00000036627.1	50825767	50840876	SIGLEC11	8990	2260	196624	No_or_no_constitutive_exon
CGCAAGTGCCAGCAGTGCCGGCTGCGCAAGTGCAAGGAGGCAGGGATGAGGG	51204529	51204559	51204479	51204531	1	19	ENSMFAG00000000532.1	51202504	51209671	NR1H2	8990	2260	196624	No_or_no_constitutive_exon
CCCTTCCTGGGAGTTGGGTAGAATTAAGTGTGTTGGGCTCAGGGGAGGAGCT	52283630	52283658	52283708	52283656	-1	19	ENSMFAG00000002986.1	52268193	52285770	SIGLEC6	8990	2260	196624	No_or_no_constitutive_exon
CCCCCGTTTCAGCAGAGCGCTGGCCGCAGTCTGACAGGAACGGGACGGAGCC	52917701	52917784	52917651	52917703	1	19	ENSMFAG00000000132.1	52914618	52953578	PPP2R1A	8990	2260	196624	No_or_no_constitutive_exon
CGGGAATGTGTCAAAGGTGTGATCACAGGTAAGAGCTCAGATGGGCAGAGAG	53886348	53886375	53886425	53886373	-1	19	ENSMFAG00000034454.1	53876759	53915269	ZNF160	8990	2260	196624	No_or_no_constitutive_exon
CCATTTCTTCCATTCTGCTTTTGCCGTTCTTCATGGGGGTGTGTGATAAGCG	53885247	53885268	53885318	53885266	-1	19	ENSMFAG00000034454.1	53876759	53915269	ZNF160	8990	2260	196624	No_or_no_constitutive_exon
AACTCCCTTCATAACCCCTTGGTGAAATGTGTTTATTATTTTAGGGACAGTT	53929218	53929339	53929389	53929337	-1	19	ENSMFAG00000040786.1	53921580	53938390	ZNF415	8990	2260	196624	Yes
TCCTCTCGTCTTCCTACTTCTGTCTTCTTTTTCGTCTCTCAAGGGTAGAGAC	54640235	54640517	54640567	54640515	-1	19	ENSMFAG00000044474.1	54635409	54677357	NLRP12	8990	2260	196624	No_or_no_constitutive_exon
CTTCCTCTCGTCTTCCTACTTCTGTCTTCTTTTTCGTCTCTCAAGGGTAGAG	54640235	54640519	54640569	54640517	-1	19	ENSMFAG00000044474.1	54635409	54677357	NLRP12	8990	2260	196624	No_or_no_constitutive_exon
GGTTCAGTCAGGGACCCACGCTCTGCACAGGCCCTGCTGGGGGAGCCAAGAT	55198751	55199241	55199291	55199239	-1	19	ENSMFAG00000003194.1	55194136	55200991	None	8990	2260	196624	No_or_no_constitutive_exon
TGCACAAGGTGAACCCCCTTCCCCTTCCCGATTTCTTCTCCCACGGGGAGTC	55347764	55347835	55347714	55347766	1	19	ENSMFAG00000031208.1	55331260	55354593	TTYH1	8990	2260	196624	No_or_no_constitutive_exon
CTGTGGCAGAGCCCTTCGTGTCCTCCCTTGCACCACGCACGGGAAGAAAGGC	55874772	55874823	55874722	55874774	1	19	ENSMFAG00000000977.1	55874597	55891814	EPS8L1	8990	2260	196624	No_or_no_constitutive_exon
AGGCTTTCAGGGGAGCAGCCAGCTCCCCCAAGCGACACGGCAGGGCCGAGGC	55887469	55887571	55887419	55887471	1	19	ENSMFAG00000000977.1	55874597	55891814	EPS8L1	8990	2260	196624	No_or_no_constitutive_exon
CGTGCTATGGGGAAGGGCCTCCCATTACTGGTTGCATATGGGCTGGAGAGGG	56231047	56231084	56230997	56231049	1	19	ENSMFAG00000043131.1	56228864	56245039	RPL28	8990	2260	196624	No_or_no_constitutive_exon
GAGAACTCATACTGGAGAGAAACCATACAGGTGTAATGAATGTGGGAAAGCA	58581922	58582155	58582205	58582153	-1	19	ENSMFAG00000046001.1	58577640	58606731	ZNF606	8990	2260	196624	No_or_no_constitutive_exon
TCTAAAGCCAGCAAGAGACTGACAAAAAGGGTGCAGCAGATGACGGGCAGAT	58639357	58639453	58639307	58639359	1	19	ENSMFAG00000001882.1	58637528	58640049	None	8990	2260	196624	No_or_no_constitutive_exon
CTTTCAGTGAGCTGAGATCACACCACTGCACTCCAGCCTGGGTAACAGAGCA	58639809	58640049	58639759	58639811	1	19	ENSMFAG00000001882.1	58637528	58640049	None	8990	2260	196624	No_or_no_constitutive_exon
GGAGGATCCACACAGGAGAGAAGCCGTACGCGTGCAGGGACTGTGGAAAGGC	58661290	58661344	58661240	58661292	1	19	ENSMFAG00000001985.1	58652218	58662289	ZNF135	8990	2260	196624	No_or_no_constitutive_exon
TCCTGGATAGCCAGGACCTCCTCCAGCTTCAAGCTGTTGACAGCGGGCAGAA	59037973	59038281	59038331	59038279	-1	19	ENSMFAG00000003853.1	59032928	59043687	ZNF132	8990	2260	196624	No_or_no_constitutive_exon
GGTAATAGCTCCACACTCATCCAGCACCAGAAAGTACATACTGGGCAAAGGC	59036889	59037394	59037444	59037392	-1	19	ENSMFAG00000003853.1	59032928	59043687	ZNF132	8990	2260	196624	No_or_no_constitutive_exon
GGTTGCAGTGATCCAAGATCCTACCATTGCACTCCAGCCTGGGCGACAAGAG	59204108	59204150	59204200	59204148	-1	19	ENSMFAG00000029263.1	59204108	59208509	None	8990	2260	196624	No_or_no_constitutive_exon
TCAGACTCAAATCTGGATAGCAGCAAGAAGAATTTCTTTGAGGGGGGAAGTA	3547596	3547630	3547546	3547598	1	2	ENSMFAG00000044783.1	3547543	3548501	None	8990	2260	196624	No_or_no_constitutive_exon
TAATTTGGTATCAGAAAAATATGAGTAAGTGTTCTTTGTTTTGTGGGAAGGT	3909298	3909412	3909462	3909410	-1	2	ENSMFAG00000038307.1	3849134	3948879	OPA1	8990	2260	196624	Yes
CCTTCCCAACCCCTTTGCACCAGTCCCACCAAGGGGCAGGGTCGGGAGAGGA	13320198	13320364	13320148	13320200	1	2	ENSMFAG00000045913.1	13320129	13320364	None	8990	2260	196624	No_or_no_constitutive_exon
GTGGTTATTGCTGGCCTTGTGAAAGGAGCTCACAATGGGCAGGCCTGGAGAA	14073330	14073421	14073471	14073419	-1	2	ENSMFAG00000030771.1	14071443	14073741	None	8990	2260	196624	No_or_no_constitutive_exon
CTTGCAGTGAGCCAAGATCTGGCCACTGCGCTCCAGCCTGGGCGACAGAGTG	14627376	14627696	14627746	14627694	-1	2	ENSMFAG00000046377.1	14627092	14628389	None	8990	2260	196624	No_or_no_constitutive_exon
ACCATGAAGGTGAAGGCAGTGAGAAGTGGGTGAGCTGGGGCCAGGTGGAGGA	15934600	15934712	15934762	15934710	-1	2	ENSMFAG00000045419.1	15934547	15937536	None	8990	2260	196624	Yes
TTTAAGTGGAAAGAAATATAGTGTGGATGATTTACACTCAATGGGAGCAGGG	23445974	23446079	23446129	23446077	-1	2	ENSMFAG00000038893.1	23433405	23470313	NR1D2	8990	2260	196624	No_or_no_constitutive_exon
CCAGAGTGATCTTTGGAGAGTGCACTTAGCTCAAGTGGGTAGGTCAGAAGTG	28295155	28295179	28295229	28295177	-1	2	ENSMFAG00000035903.1	28021231	28406838	KCNH8	8990	2260	196624	No_or_no_constitutive_exon
TAGTTATGTCTCTTGCTTTTATCTTCCTTGTATTAACTTGGGCACAAAAGAT	31858952	31859093	31858902	31858954	1	2	ENSMFAG00000045739.1	31753604	31897908	ANKRD28	8990	2260	196624	Yes
GACAAAACAAGAGAAGAAGCAGAGGCTGTTGGCCCGGGCCGAGAAGAAAGCT	32397075	32397512	32397562	32397510	-1	2	ENSMFAG00000040162.1	32397075	32399969	None	8990	2260	196624	No_or_no_constitutive_exon
GCTGGGTATGATGGCACATGCCTGTAATCTCAGCCATTTGGGAGGCTGAGGC	33252648	33252690	33252598	33252650	1	2	ENSMFAG00000039173.1	33102758	33268402	ATP2C1	8990	2260	196624	No_or_no_constitutive_exon
AAGCAATATTGTTTGCTTCAGTATTAATGTGTTCTCTTTTGGGGCTACAGGA	35850323	35850505	35850555	35850503	-1	2	ENSMFAG00000001441.1	35790645	35855693	TOPBP1	8990	2260	196624	No_or_no_constitutive_exon
TTCTGCCCCTTCCTAGAAAAGAGAGTTCCTCAGAAGGAGGGGGCAGGAAGGG	36131041	36131262	36131312	36131260	-1	2	ENSMFAG00000043043.1	36117100	36213550	SLCO2A1	8990	2260	196624	No_or_no_constitutive_exon
GAGCTGCAGGCGCGGCCGGTGGCTCCAGCCTGGCCCCTCCGTCGGGAAAGGA	36426696	36426740	36426790	36426738	-1	2	ENSMFAG00000044870.1	36335325	36426822	RYK	8990	2260	196624	No_or_no_constitutive_exon
ATTAACTACAACTTCATGTTTTTTTTTTTTTTCTTTCTGGTGGGGGACAGCC	52199646	52199839	52199889	52199837	-1	2	ENSMFAG00000044084.1	52196181	52202210	None	8990	2260	196624	Yes
ATCCAAACAATTGGAAAATACTGACATTTAATTGGTTGGGGTCAAATAAGAA	53918361	53918419	53918469	53918417	-1	2	ENSMFAG00000035485.1	53918361	53920321	None	8990	2260	196624	No_or_no_constitutive_exon
TTCTTTTCCCTTTTCAAATCCACCTTCCTGTTGCAATGCATGATGGGCAGGC	54815163	54815199	54815113	54815165	1	2	ENSMFAG00000001066.1	54655695	54825273	MBNL1	8990	2260	196624	No_or_no_constitutive_exon
TTTGATGAGAACACAGGTGTTTTCTTTGACCTTTGTGCACATGGGTGAAGCA	58012788	58012908	58012958	58012906	-1	2	ENSMFAG00000042166.1	57804468	58131755	PLCH1	8990	2260	196624	No_or_no_constitutive_exon
AACTCCCTTAGGCTTGAGCTTTGGTTGTGCTGTCTGCTGCATGGGCATAGTG	75891221	75891259	75891309	75891257	-1	2	ENSMFAG00000002954.1	75810621	75979741	PLD1	8990	2260	196624	No_or_no_constitutive_exon
ATTTTGTCTCCACAGTAACAATTTATTCTTGCTTTATTTTCAGTGGGAAGCT	76059928	76060265	76059878	76059930	1	2	ENSMFAG00000001516.1	76049761	76063088	TMEM212	8990	2260	196624	No_or_no_constitutive_exon
ACTCTACTTCCTTCCTGAATTGTGTTGTTTCTGGCCCCATGGGTGAGCAGTC	88466641	88466825	88466591	88466643	1	2	ENSMFAG00000045323.1	88348378	88487850	YEATS2	8990	2260	196624	Yes
GGAAGAGAAGAGTGGGAACTAACTCAGGAAGGGAGGTATACTGGGAAAAGGA	88788249	88788269	88788199	88788251	1	2	ENSMFAG00000001496.1	88780011	88788907	HTR3E	8990	2260	196624	No_or_no_constitutive_exon
TTCCCTCCAGGGGTCTACTTCGCCCTGTGCCTCTCCCTGATAGTGGGCAGCC	88788380	88788565	88788330	88788382	1	2	ENSMFAG00000001496.1	88780011	88788907	HTR3E	8990	2260	196624	No_or_no_constitutive_exon
TGAGGAGGCAGGGCCCTGGGAGGCTTACGGGCTTTGTGTTGGGGACCCAGGC	88849066	88849228	88849016	88849068	1	2	ENSMFAG00000035356.1	88839992	88857602	DVL3	8990	2260	196624	No_or_no_constitutive_exon
GACTGCCCCCACTTAGGCCAATTGCTGTTTCTCCTCCCTCCAGGGCAGAGGG	88872678	88872732	88872628	88872680	1	2	ENSMFAG00000000479.1	88870013	88877860	ABCF3	8990	2260	196624	No_or_no_constitutive_exon
CTCCCCCAAAGATGACACTGCCCCCTGGGGCCTTATGTTTGGGAACACAGGA	89048854	89048928	89048978	89048926	-1	2	ENSMFAG00000041358.1	89041974	89057911	CLCN2	8990	2260	196624	No_or_no_constitutive_exon
CCCAAAGATGACACTGCCCCCTGGGGCCTTATGTTTGGGAACACAGGAAGCG	89048854	89048924	89048974	89048922	-1	2	ENSMFAG00000041358.1	89041974	89057911	CLCN2	8990	2260	196624	No_or_no_constitutive_exon
TCAGTTGGCTTCTTGCGCTCACTTGGGTTTCCCGCCTTTTCCGGGAGCAGCT	89076603	89076733	89076553	89076605	1	2	ENSMFAG00000001808.1	89075635	89086143	CHRD	8990	2260	196624	Yes
TCACTCTCAGGCACTAGAGCTGACCCAGTTGAGGAAGAAGTTACGGGAAGGG	91477720	91477772	91477822	91477770	-1	2	ENSMFAG00000001057.1	91477720	91481290	None	8990	2260	196624	No_or_no_constitutive_exon
GTGGTGGTCCCAGGGGCATGCTCAGTGGTTCTCTTTTCTCTGGGGCACAGGC	93380766	93380974	93380716	93380768	1	2	ENSMFAG00000041141.1	93357993	93386791	ACVR2B	8990	2260	196624	No_or_no_constitutive_exon
TGGAGAGTCCCAGGGTTGGCGCAGTGACTGTGGCCTTTGCTGTGGGACAGGT	94024061	94024142	94024192	94024140	-1	2	ENSMFAG00000000701.1	94016977	94028418	GORASP1	8990	2260	196624	No_or_no_constitutive_exon
CAACCAGCCAGGGTGCACATGAATGGACATGGGAGGGAGGTGGGCAGGAGGA	94059300	94059328	94059250	94059302	1	2	ENSMFAG00000045979.1	94019189	94059877	TTC21A	8990	2260	196624	No_or_no_constitutive_exon
AGCAAGTAAGGGCCCATGAAGGCAGAGGCGGAACCCTGGGGAAGTTAGAGAG	94057983	94058012	94057933	94057985	1	2	ENSMFAG00000045979.1	94019189	94059877	TTC21A	8990	2260	196624	No_or_no_constitutive_exon
GGGCTAGCTGTGTCCCACAGATCTTTCTGCTGGTCCAAAGGCAGGGGTAGGC	94049367	94049385	94049317	94049369	1	2	ENSMFAG00000045979.1	94019189	94059877	TTC21A	8990	2260	196624	No_or_no_constitutive_exon
TGCAGTGGCTCAAACGCCTATAATCCCAGCACTGTGGGAGAACAAGGCAGGC	95491045	95491083	95490995	95491047	1	2	ENSMFAG00000045772.1	95473436	95491083	ZNF621	8990	2260	196624	No_or_no_constitutive_exon
CAGTTTTTTGGTCAGTAGGAGAAATATTGAGACTCGAGAAGAGGGAGGAGAT	96189757	96189787	96189707	96189759	1	2	ENSMFAG00000034131.1	96153209	96194202	CTNNB1	8990	2260	196624	No_or_no_constitutive_exon
CTGATGCTGCTCTTTATTTGCCTGGGCAACATGTACCTGCATGGGCTGAGGA	97481333	97481423	97481473	97481421	-1	2	ENSMFAG00000033005.1	97476698	97511853	SEC22C	8990	2260	196624	No_or_no_constitutive_exon
GGATTTGATGGCTTAGCTCAGGCTCAGAGGCCTGACACCGGGAATACCAGGA	98412260	98412281	98412331	98412279	-1	2	ENSMFAG00000039563.1	98412052	98413040	None	8990	2260	196624	No_or_no_constitutive_exon
AGAACCCCCAGCCCAACCCTGATACCTTTCATCTTTCCTACAGGGGGCAGTG	99948232	99948350	99948400	99948348	-1	2	ENSMFAG00000045789.1	99920663	99978254	ZDHHC3	8990	2260	196624	No_or_no_constitutive_exon
AAGACACGACTTAATTTTTAACTTGAACTCTCATTTTCTGGGGAAGGCAGAG	100862681	100862749	100862799	100862747	-1	2	ENSMFAG00000003826.1	100831949	100924320	LZTFL1	8990	2260	196624	No_or_no_constitutive_exon
AGCTGGAAAGGAAGATGGCGTGCTGCTCCCTGCCCCTCTGGGAGTTGTAGTT	101154586	101154608	101154658	101154606	-1	2	ENSMFAG00000036091.1	101154509	101155858	None	8990	2260	196624	No_or_no_constitutive_exon
CAACTGGTGGCATGGGCATGCGATGGAAGTCCAGGTGTTAGAAGGGACAGAT	101575698	101576010	101575648	101575700	1	2	ENSMFAG00000039381.1	101575636	101576154	None	8990	2260	196624	No_or_no_constitutive_exon
CTCACATGCACACTGCTGATCCCCAGCCCACGCTAAAAAAGGGCAGGAAGTC	101576029	101576154	101575979	101576031	1	2	ENSMFAG00000039381.1	101575636	101576154	None	8990	2260	196624	No_or_no_constitutive_exon
TGGTAGGCCATCAGGGCCCTCATGCAGCCCCTGCTTGGGTGGGCGGCCAGTT	102009057	102009182	102009007	102009059	1	2	ENSMFAG00000000234.1	101984351	102013858	NBEAL2	8990	2260	196624	Yes
GGTGCAAGACGCGCTTCGTTTCACTATGGATGTCATTGGGGGAAAGTGAGTC	102446081	102446112	102446031	102446083	1	2	ENSMFAG00000000585.1	102416841	102452187	PTPN23	8990	2260	196624	No_or_no_constitutive_exon
AGTATTGTCTCATCTCTTGGGTGCTGGAGTGGCCTGGCGCAGGGTGGGAGCC	102453489	102453512	102453562	102453510	-1	2	ENSMFAG00000031375.1	102452455	102488395	SCAP	8990	2260	196624	No_or_no_constitutive_exon
AGCATCCTGGCCAGAACAAGCCAAGGAGCCACAACGAGAGGGACACACAGAC	103823651	103823923	103823973	103823921	-1	2	ENSMFAG00000031559.1	103815891	103839903	IP6K2	8990	2260	196624	No_or_no_constitutive_exon
TTTCTCACCGCCTTGTCATTTCACTGTGTACTCCGGGATCGGGCACGGAGAA	104061791	104061804	104061854	104061802	-1	2	ENSMFAG00000031743.1	104061510	104062379	ARIH2OS	8990	2260	196624	No_or_no_constitutive_exon
AGGGAATTCTTGTGAAGTTAGAGCAGGAATGGAGCCTGGGAGGAAAGGAGGC	104168479	104168525	104168429	104168481	1	2	ENSMFAG00000037294.1	104166909	104185233	WDR6	8990	2260	196624	No_or_no_constitutive_exon
AAGAGAATCTAATTCCCCACCTTTTCTTCCCCCCAACCTGGGGGCTGCAGGA	104443439	104443531	104443581	104443529	-1	2	ENSMFAG00000035786.1	104440029	104446720	C3orf62	8990	2260	196624	No_or_no_constitutive_exon
CTTCTGAAAAACCCAGAGGTGAAGCTGGCAGGGCTGGCAGCCAGGGATAGTC	104620937	104620976	104621026	104620974	-1	2	ENSMFAG00000003688.1	104618986	104624907	AMT	8990	2260	196624	No_or_no_constitutive_exon
GCGCTGTGACCTCTTCCAGAAGAAAGGCGAGTAGGGGTGGAGAGGGACAGGG	104912773	104912941	104912991	104912939	-1	2	ENSMFAG00000003952.1	104909364	104914564	MST1	8990	2260	196624	No_or_no_constitutive_exon
GTGAGCATGGGACCATGTCTTGATTGTCCTCCTTTCCCCTTGGGTGGCAGAG	104933592	104933700	104933542	104933594	1	2	ENSMFAG00000028385.1	104915257	104948952	RNF123	8990	2260	196624	No_or_no_constitutive_exon
GGGATGTCAGTCGCCTTGGGGACCACCTATTCTTCGCCTCTGGGGACCAGGT	105145107	105145134	105145184	105145132	-1	2	ENSMFAG00000045229.1	105132361	105150097	MST1R	8990	2260	196624	No_or_no_constitutive_exon
GACGCGCGGGACCAGGGGGACGGGCGGGTGCGGCGATGGGCGAGGCGGAGAC	105585829	105585961	105586011	105585959	-1	2	ENSMFAG00000032634.1	105578143	105589684	RASSF1	8990	2260	196624	No_or_no_constitutive_exon
TTGCTGGCTCCTTGCTGTGGGTCCTCCTCTAGTGAAAATTGGGGTGTGAGTG	105725535	105725595	105725645	105725593	-1	2	ENSMFAG00000001656.1	105611875	105752415	CACNA2D2	8990	2260	196624	No_or_no_constitutive_exon
GGAGAGGACTCCAAAGAGAGAGGAGCCCAAGAGGCGAGGCAGGGCTGCAGAC	105627783	105627808	105627858	105627806	-1	2	ENSMFAG00000001656.1	105611875	105752415	CACNA2D2	8990	2260	196624	No_or_no_constitutive_exon
GTCCCTTTACTTTTTCCCTGCATATGGCTTTGAGCCTGGGACGAGTCGAGCG	105811940	105812020	105812070	105812018	-1	2	ENSMFAG00000035877.1	105807621	105818897	C3orf18	8990	2260	196624	No_or_no_constitutive_exon
GGGGCCCCTGGGCCCAGTGAGCCAGCCACTTACATTCTCTGTGGGGACAGTT	105821931	105822023	105821881	105821933	1	2	ENSMFAG00000043622.1	105818748	105831005	HEMK1	8990	2260	196624	No_or_no_constitutive_exon
TCTCATACCCTCCCTTCTCTCCTTGCCCTCTATGGATGGGGGGAACACAGCC	106475881	106475916	106475831	106475883	1	2	ENSMFAG00000033625.1	105928813	106578913	DOCK3	8990	2260	196624	No_or_no_constitutive_exon
TTTTTTTCCCATTAGGTATCAGCATTATTTTGGGAGTGGCTGAGGGTGAGTT	106618906	106620135	106620185	106620133	-1	2	ENSMFAG00000036421.1	106593808	106680478	DCAF1	8990	2260	196624	No_or_no_constitutive_exon
GTTGGCCAAGGCACATAATAGCCATGCCAGGTGTGTGGGAGCTGTGGGAGCT	107684517	107684722	107684772	107684720	-1	2	ENSMFAG00000037249.1	107677759	107687428	BAP1	8990	2260	196624	No_or_no_constitutive_exon
AATCTTCATTTGGGCTCCACTGTTAATATGGTGTTTTTCGGGGGGTACAGCA	107773751	107774094	107773701	107773753	1	2	ENSMFAG00000029268.1	107739200	107777477	NISCH	8990	2260	196624	No_or_no_constitutive_exon
GGTTCTTGGGGTTGGACATGATGTTCCCCTCCCACCCTGTCGGGGGCCAGGC	107788687	107788818	107788637	107788689	1	2	ENSMFAG00000045138.1	107779736	107809944	STAB1	8990	2260	196624	Yes
CTGGCCAGCTGTTGGCTCCCAGCAGCCCCACTGATCAAGACTGGGGACAGGT	107803020	107803095	107802970	107803022	1	2	ENSMFAG00000045138.1	107779736	107809944	STAB1	8990	2260	196624	Yes
CAGTAAGGCAACTACTAACCTGGTTCTGGGGGCTGGGCCCTCGGGGACAGAG	107807291	107807399	107807241	107807293	1	2	ENSMFAG00000045138.1	107779736	107809944	STAB1	8990	2260	196624	Yes
CTATAACGAGGAGGGCTCCCAGGTGAGGAGGGCCAGGGGTACTGAAGTAGGC	107914815	107914835	107914885	107914833	-1	2	ENSMFAG00000035585.1	107831577	107983526	PBRM1	8990	2260	196624	No_or_no_constitutive_exon
AGGCTCAAGTGATCCTCCAACCTTAGCCTCCCGAGTAGCTGGGACTACAGGC	108062777	108062816	108062866	108062814	-1	2	ENSMFAG00000003641.1	108009480	108081877	NEK4	8990	2260	196624	No_or_no_constitutive_exon
ATAAAATAGCCTTAACACCGTTTGGTTTGATTGTGTTGTGGGGAATGAAGGA	108222312	108222441	108222491	108222439	-1	2	ENSMFAG00000002793.1	108221334	108310020	SFMBT1	8990	2260	196624	Yes
TCTTCCTGCAGCGAGGGGGCACAGGACAGCTAAGAATTGGGACGAAAGAGCC	108372380	108372787	108372330	108372382	1	2	ENSMFAG00000032964.1	108372288	108372787	None	8990	2260	196624	No_or_no_constitutive_exon
GCAGTTCTCAGAGTGTTCAAGTGGGGTGCGGGCGGCCGAGGGCAAGCAAGGC	108559917	108560138	108560188	108560136	-1	2	ENSMFAG00000039442.1	108557382	108588543	TKT	8990	2260	196624	No_or_no_constitutive_exon
CAAGATTTTTATTATGAAGTGTTCCCAGTGCTACACCATTTAAAAGGGAGGC	112548352	112548597	112548647	112548595	-1	2	ENSMFAG00000003723.1	112548352	112548667	None	8990	2260	196624	No_or_no_constitutive_exon
GCTGGGCACAGTGGCTCATGCCTGTAATCCCAGCACTTTGGGATGCCAAGGC	112614215	112614219	112614269	112614217	-1	2	ENSMFAG00000036861.1	112594389	112618708	ASB14	8990	2260	196624	No_or_no_constitutive_exon
TCAATTTTAAAACCAACAATTGTATAACAGTCCTTATTTTGGGAATACAGGG	112652214	112652373	112652423	112652371	-1	2	ENSMFAG00000031056.1	112619301	112856519	None	8990	2260	196624	No_or_no_constitutive_exon
ATGATGCTCATAACTTCCTTGCCCAAATGGCAAGAGGGTGGGGGATGGAGGA	117874679	117874715	117874765	117874713	-1	2	ENSMFAG00000037884.1	117779909	118264016	CADPS	8990	2260	196624	No_or_no_constitutive_exon
CCTACTCACTGTTCCTCTTCCTTCTTGGCTGCCACTACTGGGAACTGCAGAA	140686437	140686440	140686387	140686439	1	2	ENSMFAG00000035676.1	140684709	140714984	CPNE9	8990	2260	196624	No_or_no_constitutive_exon
GGGTCTGGGCGCGACTCAGGGGCGGGTGGAGTCGGGGCCAGGGGTGCAAGCC	140685430	140685515	140685380	140685432	1	2	ENSMFAG00000035676.1	140684709	140714984	CPNE9	8990	2260	196624	No_or_no_constitutive_exon
CCGTGAGCCGAGATTCCACCAGTGCACTCCAGCCTGGGCAACAGAGCAAGAC	140741902	140741943	140741852	140741904	1	2	ENSMFAG00000041077.1	140735098	140751987	OGG1	8990	2260	196624	No_or_no_constitutive_exon
ACAGGCACTACCATGCTGTCATTATTTTTACTTTTGTCTTGGGGGTTTAGCC	140745274	140745353	140745403	140745351	-1	2	ENSMFAG00000040953.1	140742972	140755823	CAMK1	8990	2260	196624	No_or_no_constitutive_exon
CAGGCCTCAGGCCTAGGGGCTGAGCAGGGTATCCCCTGGCCTGGGAGCAGAG	140810234	140810333	140810184	140810236	1	2	ENSMFAG00000033928.1	140801432	140827993	None	8990	2260	196624	No_or_no_constitutive_exon
CTTCCTTTAAAAAAAATAATAAATAAATAAAAATCCGGGCATGACAACAGGA	142321600	142321722	142321550	142321602	1	2	ENSMFAG00000040779.1	142274803	142533072	ATG7	8990	2260	196624	Yes
GGGAACACCGTGGCTGGCACTGGACGGGTGGAGGGGCAGGTAGGGGGTAGAC	145285325	145285515	145285565	145285513	-1	2	ENSMFAG00000037368.1	145275513	145325970	None	8990	2260	196624	No_or_no_constitutive_exon
TCGATGTCAGCTGAACTTTCCATCCAAGGTATCGACCAGTGGAGGGCTAGTG	148408129	148408149	148408079	148408131	1	2	ENSMFAG00000040304.1	148344727	148531883	MYLK	8990	2260	196624	No_or_no_constitutive_exon
CTCACCCACCCTACCCCCACCCTCACCACCACACAGGTCATTTGGGAGAGAA	148411317	148411839	148411267	148411319	1	2	ENSMFAG00000040304.1	148344727	148531883	MYLK	8990	2260	196624	No_or_no_constitutive_exon
GCGGCGGCGGCGGCTCGGCGGCTGCGGCTGCCTCGGCGGGCGGGACGGAGGT	148700690	148701374	148700640	148700692	1	2	ENSMFAG00000003197.1	148700051	148863359	ADCY5	8990	2260	196624	No_or_no_constitutive_exon
CGCGATGGGTATCGGGACGGGTATCAGGATGACCCACACTGGGATATGAGAT	149532154	149532540	149532590	149532538	-1	2	ENSMFAG00000033728.1	149528125	149533286	None	8990	2260	196624	No_or_no_constitutive_exon
TTGCAGCGTCAACTGGATGAGCCATAACTAGAACGATGGCCTCGGGAGAGAC	149532066	149532082	149532132	149532080	-1	2	ENSMFAG00000033728.1	149528125	149533286	None	8990	2260	196624	No_or_no_constitutive_exon
CATTGAAATCAAAGGACTTTTTTTTTTTCTTTTATTTTATGGGGAAACAGAA	149724685	149724780	149724635	149724687	1	2	ENSMFAG00000046020.1	149668464	149763842	KPNA1	8990	2260	196624	Yes
TCGTGGCTTTGGTGGCCGGTATGGGGTGGAGAAGGATAAACGGGACAAAGCA	150577458	150577512	150577408	150577460	1	2	ENSMFAG00000039904.1	150556605	150584164	HCLS1	8990	2260	196624	No_or_no_constitutive_exon
GGTATCATTTTCCCAGCAGTCCTAGCAGTCCTCAAGCAAGTGGGAAATAGGA	150586511	150586619	150586669	150586617	-1	2	ENSMFAG00000041644.1	150586511	150586868	None	8990	2260	196624	No_or_no_constitutive_exon
CGGTGGCTAGGATGGAGGAGGCCGGAGCGGCGGTGGTCACGGCCGGGGAGGC	151806439	151806900	151806389	151806441	1	2	ENSMFAG00000003454.1	151806252	151830165	LRRC58	8990	2260	196624	No_or_no_constitutive_exon
AGTCGGTCCAAGAGGTGGCTGCGGTCCCACGTCTACGTGAACCAGGGGAGAT	151844334	151844406	151844456	151844404	-1	2	ENSMFAG00000032122.1	151843965	151845316	None	8990	2260	196624	No_or_no_constitutive_exon
GACGCTGAAGAGCCTGTGCCGGATCATGGACAATGGCTTCGCCGGGTGAGTG	151843965	151844228	151844278	151844226	-1	2	ENSMFAG00000032122.1	151843965	151845316	None	8990	2260	196624	No_or_no_constitutive_exon
GGCATTCACGTGTTTTTCCTCTTCCCATGTTTCACCGGGTAAGGTGCTAGCA	158304817	158304828	158304878	158304826	-1	2	ENSMFAG00000040621.1	158301379	158316115	ZDHHC23	8990	2260	196624	No_or_no_constitutive_exon
TATTATTGAGTACATTTTGATTTGTTCCAGTAGCCGGATCGAGCTGGGAGAT	158535445	158535562	158535395	158535447	1	2	ENSMFAG00000041301.1	158514041	158541159	NAA50	8990	2260	196624	No_or_no_constitutive_exon
CACCCGCTGCTCCAGCAGGAGGATGTGATTCTTTAGAATATGGTGGGGAGGT	158638126	158638473	158638523	158638471	-1	2	ENSMFAG00000046192.1	158638126	158638632	None	8990	2260	196624	No_or_no_constitutive_exon
AAAAAATATTTAAACAGTTGAACCCACTGTGAGCCTGATAAAAGGGCCAGAT	161056279	161056543	161056593	161056541	-1	2	ENSMFAG00000001084.1	160979134	161098755	NECTIN3	8990	2260	196624	No_or_no_constitutive_exon
AATTATTGCTTTTTCCAGACCTCATTGAGCGGGAGGCGCCATCACGGGAGTT	170600863	170601156	170600813	170600865	1	2	ENSMFAG00000033666.1	170600648	170601410	None	8990	2260	196624	No_or_no_constitutive_exon
CCTCACTTCATTGTACATAGTTATAAATATCAACATAATGGATGGGAGAGTT	171496601	171496786	171496551	171496603	1	2	ENSMFAG00000032823.1	171496356	171496786	None	8990	2260	196624	No_or_no_constitutive_exon
ATGAAGTAAAGTTTATTTTAATAAATAGGACTTGTTTTTTAGGGAAAAAGAT	171865501	171865605	171865655	171865603	-1	2	ENSMFAG00000030957.1	171818168	171883685	TBC1D23	8990	2260	196624	No_or_no_constitutive_exon
GCGAGAGAGGCAGCAGCCGGCTGGAGTGAGCGGCGCGGACGGGCTGAGAGCA	173432589	173432697	173432747	173432695	-1	2	ENSMFAG00000040058.1	173373968	173432761	ST3GAL6	8990	2260	196624	No_or_no_constitutive_exon
CGTCCGAAATTCTGAACAGTGGCAATCTCAGCGCAACCAGTTGTAGGGAGCT	173505014	173505550	173505600	173505548	-1	2	ENSMFAG00000030818.1	173503988	173506465	None	8990	2260	196624	No_or_no_constitutive_exon
TGAACTGGTCCTCATGTGGGAGAGAAGCAGAAGGGCCGTGGGATCCAGAGTA	174331750	174331796	174331846	174331794	-1	2	ENSMFAG00000000192.1	174231634	175164331	EPHA6	8990	2260	196624	No_or_no_constitutive_exon
CGGCGGGAGCAGTGGAGCCGCCGGGGGTGTAGCGGACGGCGGGGAGTGAGCG	175201899	175202005	175202055	175202003	-1	2	ENSMFAG00000045346.1	175201410	175202167	None	8990	2260	196624	No_or_no_constitutive_exon
TCCTAAATGTTTGTGCACGCATTTCTTGGTGACAACGTTGGGAAACACAGCA	180897129	180897201	180897079	180897131	1	2	ENSMFAG00000031190.1	180893123	180912036	POU1F1	8990	2260	196624	Yes
ACGACGCCTACTGGGTCATGAACGCCCCCACGTGAGCCCAGGCGGGGCAGGG	261690	261732	261782	261730	-1	20	ENSMFAG00000034218.1	257808	266792	RGS11	8990	2260	196624	No_or_no_constitutive_exon
CCTCCCTCCCTCACATTCCTGCAGAATGTTCCACAAGGCTGGTTGGGAAGGT	532777	532811	532727	532779	1	20	ENSMFAG00000034645.1	431817	533276	RAB11FIP3	8990	2260	196624	No_or_no_constitutive_exon
TTTTCCCTGGGCAGTCCTTGTCCCTGCTCAGCCATCTGCAGGGGCCACAGCC	532865	533036	532815	532867	1	20	ENSMFAG00000034645.1	431817	533276	RAB11FIP3	8990	2260	196624	No_or_no_constitutive_exon
CGAACTAAGTGGATCCCACTGGTGAATGGGGGGACCACGCGAGGGCCCAGGT	693628	693811	693578	693630	1	20	ENSMFAG00000045952.1	691703	696917	RHOT2	8990	2260	196624	No_or_no_constitutive_exon
TGGTAGTTGGTGATTCAGAATTACCCCAAGACAGGGCGACCTGGGGTGAGGG	705088	705257	705307	705255	-1	20	ENSMFAG00000031388.1	703888	705688	None	8990	2260	196624	No_or_no_constitutive_exon
CCTGAACGGGGAGGGTAAGAACGGACCACTTCCGGCGAGGGGCGGGAAAGAC	714167	714201	714251	714199	-1	20	ENSMFAG00000031351.1	708256	714242	WDR24	8990	2260	196624	No_or_no_constitutive_exon
CTGGGAGTGTGAGATGAGGCCTCAGCTTGGGCGTCTCTTCCTGAGGGCAGGT	796705	796800	796655	796707	1	20	ENSMFAG00000001868.1	788921	799344	MSLN	8990	2260	196624	No_or_no_constitutive_exon
TGTGTGCCTCAGACATGGGTGTCCCATCCCATCTGTCCAGGGTGACGCAGGT	818170	818257	818120	818172	1	20	ENSMFAG00000033447.1	817268	826533	CHTF18	8990	2260	196624	No_or_no_constitutive_exon
TGCCGCCTGCATGCTCCCCCACCAGGACCCGAGTCCACAGGGAGTGGGAGGG	1099342	1099403	1099453	1099401	-1	20	ENSMFAG00000042628.1	1097934	1099660	C1QTNF8	8990	2260	196624	No_or_no_constitutive_exon
GTCACCACTCACAGGGCCCTCATCCCTGCCTTGTGCTTTGCGGGGTACAGGG	1207480	1207571	1207430	1207482	1	20	ENSMFAG00000034526.1	1152985	1222212	CACNA1H	8990	2260	196624	Yes
GCGGTGGGCACGGAACTGACCCTCTCACGGAACTGACCCTGTGTGGGCAGTG	1488954	1489124	1489174	1489122	-1	20	ENSMFAG00000031886.1	1488954	1520374	CLCN7	8990	2260	196624	No_or_no_constitutive_exon
TGCCCTGAGGCAGGTGCGGCGGCATCAGGGTCCTGTCTTGAAGGGCCCAGGT	1812097	1812182	1812047	1812099	1	20	ENSMFAG00000037276.1	1759607	1824314	MAPK8IP3	8990	2260	196624	No_or_no_constitutive_exon
GCTCTCCCTTCTGGCACCCACTCACTGGACACCCCCCCGGGAGGGTCCAGGT	1872260	1872265	1872315	1872263	-1	20	ENSMFAG00000004030.1	1864116	1881440	HAGH	8990	2260	196624	No_or_no_constitutive_exon
TAAAATGACCGCTGTCCCCCTCATGCCTGTCTCCCGGAACTGGTGGGCAGGA	2050286	2050824	2050236	2050288	1	20	ENSMFAG00000038081.1	2048857	2053422	None	8990	2260	196624	No_or_no_constitutive_exon
AGGCCGATGCCCCATATGTGGCCCAGGGTAACAAACGAGGGTACGTAGAGGG	2109172	2109417	2109467	2109415	-1	20	ENSMFAG00000032174.1	2104614	2115991	NTHL1	8990	2260	196624	Yes
GTTAGATGATGGACAGTTGTGGCATGAACGAGGGAGGGGTAAGCTAGCAGGT	2111225	2111372	2111422	2111370	-1	20	ENSMFAG00000032174.1	2104614	2115991	NTHL1	8990	2260	196624	No_or_no_constitutive_exon
GGTAAGGTGACTGGCAGAGGGCAAGCTGGGGGACAGGTGATGCCAGGGAGGG	2226234	2226337	2226184	2226236	1	20	ENSMFAG00000045162.1	2223174	2228701	RAB26	8990	2260	196624	No_or_no_constitutive_exon
TCTGTGAGAAAGGAGGCTCCTGTGGCTGAACTGTAGGTGGCAGAGGGCAGCC	2242564	2242636	2242514	2242566	1	20	ENSMFAG00000045280.1	2230298	2253282	TRAF7	8990	2260	196624	No_or_no_constitutive_exon
CTGGCATCCCCAGCCTCCTCTAAACCACCTCCCTGGAACATGTGGGACAGGA	2991706	2991914	2991656	2991708	1	20	ENSMFAG00000038673.1	2987327	2994413	None	8990	2260	196624	No_or_no_constitutive_exon
GAAGGGGTTGAGTCAGTTATGTCCCTAACTGGTAAAAGGTTGAGGGGTAGGT	3084001	3084155	3084205	3084153	-1	20	ENSMFAG00000003406.1	3072266	3091344	None	8990	2260	196624	No_or_no_constitutive_exon
AGTGGGGTTGGGGAGACAACAGCCCAGGGGCTAGGCGGGAATGACCAGAGTC	3271747	3271817	3271697	3271749	1	20	ENSMFAG00000003184.1	3259801	3272782	None	8990	2260	196624	No_or_no_constitutive_exon
CGGCTGTACCTGGAAGAAGGAAGTGCGGAGCCAGCCTGAGTTGGGAGTAGAG	3701875	3701886	3701825	3701877	1	20	ENSMFAG00000038482.1	3697007	3738603	NAA60	8990	2260	196624	No_or_no_constitutive_exon
CTTGCAGTGAGCTGAGATCCGGCCACTGCGCTCCAGCCCGGGCGACAGAGCG	4428082	4428106	4428156	4428104	-1	20	ENSMFAG00000001944.1	4428082	4438551	None	8990	2260	196624	No_or_no_constitutive_exon
GATGCCTCAGCTTGAGGGCGGGTCCTGGATCCCGGATGGGGGCTGGGGAGCC	4602391	4602440	4602490	4602438	-1	20	ENSMFAG00000031015.1	4595238	4663981	None	8990	2260	196624	No_or_no_constitutive_exon
CAATGGCGCGATCTCAGCTCACTGCAACCTCTGCCTCCTGGGCTCAAGAGAT	4773031	4773067	4772981	4773033	1	20	ENSMFAG00000030777.1	4737619	4778583	HMOX2	8990	2260	196624	No_or_no_constitutive_exon
TCAGAGGAGCCTGGGAACAAGGGCAGTGACAGGGCCGGCAGGGCCTGGAGGG	4879961	4880055	4880105	4880053	-1	20	ENSMFAG00000043893.1	4878041	4885875	UBALD1	8990	2260	196624	No_or_no_constitutive_exon
GTCCCCGCTGAGCAGAGCCCAGGGTTCTGATGCAGCCTCTGGGGGGCCAGGG	5078785	5078934	5078735	5078787	1	20	ENSMFAG00000036739.1	5077890	5079364	SMIM22	8990	2260	196624	No_or_no_constitutive_exon
TCCAGAGGTGTTCCAGCCAGAGGGGAGTCCGGTTACCAGGGAGAAGGAAGCG	5110412	5110519	5110569	5110517	-1	20	ENSMFAG00000032460.1	5085986	5134352	GLYR1	8990	2260	196624	No_or_no_constitutive_exon
GTCTGTCCAGACACAGTGTTCCGGGGTGGTCTGGCTGGGATGGGGCTAAGGT	9053348	9053365	9053298	9053350	1	20	ENSMFAG00000032053.1	9016989	9091983	ABAT	8990	2260	196624	No_or_no_constitutive_exon
GCATATGCAAAGGCATATCAGCTCATGACTTCACATCTTTCACTGGGGAGCC	9090990	9091158	9090940	9090992	1	20	ENSMFAG00000028749.1	9090826	9091158	None	8990	2260	196624	No_or_no_constitutive_exon
AGCCTGAGAGGTGGCTCCACTCACGCCCAGCCTCCACTCTGGGACTGCAGGT	9178130	9179650	9178080	9178132	1	20	ENSMFAG00000037349.1	9172554	9179650	None	8990	2260	196624	No_or_no_constitutive_exon
GGAGACTCTCATCCAGTTCTATCTCAGAGTTTAAAGAGGGAATGTGGAAGAT	15172237	15172434	15172484	15172432	-1	20	ENSMFAG00000031630.1	15171502	15175422	None	8990	2260	196624	Yes
AATTCCCCAGAAATTAATAGTAAGTGGGGTCTTTGTGGGTTGGGAAGTAGTT	15250697	15250703	15250647	15250699	1	20	ENSMFAG00000037314.1	15212255	15250852	None	8990	2260	196624	No_or_no_constitutive_exon
TTATTAATGAAGTCGACATGAAGTTTATCATAATCAAAGGGTGGAAACAGCT	15233514	15233518	15233464	15233516	1	20	ENSMFAG00000037314.1	15212255	15250852	None	8990	2260	196624	No_or_no_constitutive_exon
GGCAGTGCCCTTGGGCTAATATTGGGATGGGAATGAAGTGGGGTTGGGAGGG	15282269	15282298	15282348	15282296	-1	20	ENSMFAG00000037365.1	15264882	15330209	None	8990	2260	196624	No_or_no_constitutive_exon
AAAGCTGTCCCAGTACCCACCATGACACCTTCGGCAGTTGGCCGGGAGAGGC	15282151	15282179	15282229	15282177	-1	20	ENSMFAG00000037365.1	15264882	15330209	None	8990	2260	196624	No_or_no_constitutive_exon
GGTTTGAATGACCAGTCAGCCTGCTCAAAGACGGCAGGAAGGGGCCGCAGAC	16197192	16197512	16197562	16197510	-1	20	ENSMFAG00000001420.1	16196763	16272313	ABCC6	8990	2260	196624	No_or_no_constitutive_exon
GCTGTCAGCCGGCCTAGGAGGAGGAAGGAGTCTGCGGCGTGGGGTGTGAGGG	16291461	16291675	16291411	16291463	1	20	ENSMFAG00000044866.1	16290866	16354580	None	8990	2260	196624	No_or_no_constitutive_exon
GGTGTTTTCTAGGCCACTGAATGTCATCACCCTTTCTCTTCTGGGAAAAGCG	17514919	17515122	17514869	17514921	1	20	ENSMFAG00000042088.1	17242150	17604409	XYLT1	8990	2260	196624	No_or_no_constitutive_exon
AGATCACCAACAGCAGCTTTGTGCTCATTCCTTTCAAAGACACGGGTGAGTC	18381085	18381110	18381035	18381087	1	20	ENSMFAG00000045638.1	18350460	18436846	TMC7	8990	2260	196624	No_or_no_constitutive_exon
CCCTTCGTTCCCTTACGCCCTTGGCTTCATCGTGGATCTTAAAAGGGCAGTT	18534681	18534699	18534631	18534683	1	20	ENSMFAG00000031347.1	18529681	18628180	SYT17	8990	2260	196624	No_or_no_constitutive_exon
GAAAATGAGCGGGTTTTGTTTGATAAATGAGAGGATCATGGGATGATAAGAG	20079220	20079321	20079371	20079319	-1	20	ENSMFAG00000033081.1	20068735	20095099	ERI2	8990	2260	196624	No_or_no_constitutive_exon
TCCTTGGGAATACCAGCCTGCCTCCTTGGGTCCACCTGCCTCGGAGGGAGGT	20271705	20271899	20271949	20271897	-1	20	ENSMFAG00000041674.1	20222781	20435781	DNAH3	8990	2260	196624	No_or_no_constitutive_exon
TTGTCTTGCAGAGGCTGCAGGCGAGCGAGACCCAGTCTTCAGATTGGGAGGA	20931571	20931657	20931521	20931573	1	20	ENSMFAG00000033453.1	20923887	20988829	VWA3A	8990	2260	196624	No_or_no_constitutive_exon
GATCAAGATGGCATCTCAGGTGAGCAGGGCCTTGAATCCCATGGGCACAGGG	21088778	21088800	21088728	21088780	1	20	ENSMFAG00000003604.1	21063834	21126722	EEF2K	8990	2260	196624	No_or_no_constitutive_exon
AATGTGTACTTGCATCATTCTTTTTGGTTTTTGCAAATGAGGGATGAAAGTT	23869941	23869962	23870012	23869960	-1	20	ENSMFAG00000039049.1	23825326	23886359	ARHGAP17	8990	2260	196624	No_or_no_constitutive_exon
GCCAGGCGTGGTAGTGCATGCCTGTAATCCCAGCTACTCGGGAGGCTGAGGC	26436997	26437039	26437089	26437037	-1	20	ENSMFAG00000043052.1	26388303	26476435	GTF3C1	8990	2260	196624	No_or_no_constitutive_exon
GCTACGAGAACGAGGGTGCGTCTGGGATCCTAGGTGCCTGGGTTGGGTAGGG	27345829	27345945	27345995	27345943	-1	20	ENSMFAG00000034107.1	27341407	27347668	LAT	8990	2260	196624	No_or_no_constitutive_exon
CCGGATGCTCAGCATCTTCTACTTTGCCATTCCGGTGGGCAGGTGAGCAGGC	27352882	27352914	27352964	27352912	-1	20	ENSMFAG00000001593.1	27347972	27357462	SPNS1	8990	2260	196624	No_or_no_constitutive_exon
GCCTGTGGGGAAGCGGGGCCGCTTGTCCCGAGGTAGCGGTGCGGGCCGAGGG	27384455	27384784	27384834	27384782	-1	20	ENSMFAG00000028824.1	27368188	27384989	NFATC2IP	8990	2260	196624	No_or_no_constitutive_exon
GCCTCCTGCCGCGTGCGGCGCAGCAGCTGCTGCAGCTCCTGGAAGGGAAGGA	27431054	27431166	27431216	27431164	-1	20	ENSMFAG00000001662.1	27431054	27480372	ATP2A1	8990	2260	196624	No_or_no_constitutive_exon
AAGGACTGGGTAGGGGTCAAAGAGATGAGATCAAGAAAGGGTGAAAGAAGAA	27512538	27512572	27512622	27512570	-1	20	ENSMFAG00000030590.1	27508340	27523092	ATXN2L	8990	2260	196624	No_or_no_constitutive_exon
AAGTACCGGGGAGCAAAAGGTGAGCAGGTCTGGGAGGGGCAGGTGGTGAGGC	27511116	27511138	27511188	27511136	-1	20	ENSMFAG00000030590.1	27508340	27523092	ATXN2L	8990	2260	196624	No_or_no_constitutive_exon
CCCTACCCGACAGGGTCCCTGGGAGGGTGAAATGCCTGGCACTGGGTAAGTA	28590977	28591115	28591165	28591113	-1	20	ENSMFAG00000001085.1	28590423	28595691	TBX6	8990	2260	196624	No_or_no_constitutive_exon
TGGATGAGGGCAGGAGGCTCATGGCTTCTGACACTGTGGGGAATGTGCAGGT	28691411	28691596	28691361	28691413	1	20	ENSMFAG00000030805.1	28687686	28693443	CORO1A	8990	2260	196624	No_or_no_constitutive_exon
CAGAGAGGAGGTAAGCTTGGAGGACAGAGGAGGGGGCAGTGGGCGGGAAGTG	28944994	28945015	28945065	28945013	-1	20	ENSMFAG00000038725.1	28942459	28947046	CD2BP2	8990	2260	196624	No_or_no_constitutive_exon
AGTCGCCAGGAGATGGTCTGGTGGATGTGATGTGGGAATATAAGTGGGAGAA	28944880	28944919	28944969	28944917	-1	20	ENSMFAG00000038725.1	28942459	28947046	CD2BP2	8990	2260	196624	No_or_no_constitutive_exon
TGAACGTTCTTTCCTTCCCTTTCCCTTTGGTCATCCTTCTGGGGCGGCAGAA	29290588	29290660	29290538	29290590	1	20	ENSMFAG00000002731.1	29282855	29293428	FBRS	8990	2260	196624	No_or_no_constitutive_exon
CCGTGTGTCGGGGGCGGGAAAGGGGTGTGTGGGCAGTGGGGATGGGGGAGTG	29786966	29787018	29786916	29786968	1	20	ENSMFAG00000030391.1	29773342	29787394	KAT8	8990	2260	196624	No_or_no_constitutive_exon
AGGGGAAGATGAGGGTGGGGGCAGTGGCCGGGGCCGGGGAGAGGATGGAGGG	30035835	30035858	30035785	30035837	1	20	ENSMFAG00000032646.1	30028330	30058456	ITGAX	8990	2260	196624	No_or_no_constitutive_exon
GAGGAGAGGTGGGACCTGCCCACAGGGCTGCCTCTGGCGGGGACAGGCAGCA	30035920	30036085	30035870	30035922	1	20	ENSMFAG00000032646.1	30028330	30058456	ITGAX	8990	2260	196624	No_or_no_constitutive_exon
GTCTACTCAGGAGAAGCCATTCGTCTGTGGGGAGTGCAGCAAGGGCTTAGCG	30108450	30108499	30108549	30108497	-1	20	ENSMFAG00000040870.1	30107381	30108792	ZNF843	8990	2260	196624	No_or_no_constitutive_exon
TCGTCCTCCCAGTGGCCTCTGTGCCCCTCCCGGAGCTCTGGGAGTCGGAGTG	34581146	34581289	34581096	34581148	1	20	ENSMFAG00000033087.1	34564937	34612619	GPT2	8990	2260	196624	No_or_no_constitutive_exon
TTGTTGGTGTGGCCACACTTCTTGCAGTAGTTGACAGCATGGGGGCGCAGGC	36007783	36007921	36007733	36007785	1	20	ENSMFAG00000029975.1	35914869	36026565	LONP2	8990	2260	196624	No_or_no_constitutive_exon
GTGGAGCTTCCTCTCACCCATCTGAATATTATGAAGAAATGGGTATAAAGCC	40054258	40054298	40054348	40054296	-1	20	ENSMFAG00000020420.1	40053583	40054948	None	8990	2260	196624	No_or_no_constitutive_exon
GCAGAGATCGCCACATCCTCGGACAAGGTCAAGGACGGGGGTGGCGGGAGCG	42799908	42800299	42799858	42799910	1	20	ENSMFAG00000002928.1	42797508	42800299	IRX5	8990	2260	196624	No_or_no_constitutive_exon
CTTTGGGGCAATTCTATTTGATTCTGTTTCCAGAAACCCCAATGGGGAAGGG	43644246	43644410	43644196	43644248	1	20	ENSMFAG00000039848.1	43614915	43644410	None	8990	2260	196624	No_or_no_constitutive_exon
ACCAGTGCTAGACTATGTTGGCTTTGCTTGGTCAGGAATTGGGACAGCAGAT	43709811	43710001	43710051	43709999	-1	20	ENSMFAG00000032808.1	43696609	43725447	None	8990	2260	196624	Yes
GATAACTTGGGCATCCTCGCACATCTCAGAAGATTGTTGGGAACACACAGCA	43747101	43747321	43747371	43747319	-1	20	ENSMFAG00000043869.1	43747101	43792216	None	8990	2260	196624	No_or_no_constitutive_exon
ATTTCTATTTGGTGTTAAGAACGTGTGCCTCACCTGCATGGGGAGGGGAGGT	43827479	43827656	43827706	43827654	-1	20	ENSMFAG00000003402.1	43805454	43930212	None	8990	2260	196624	No_or_no_constitutive_exon
GGCTCAGGGTGTAGTTTGTACTAATGCATGTGTTTCTCTTGGGGATTTAGTT	44851305	44851399	44851255	44851307	1	20	ENSMFAG00000042559.1	44749803	44863617	NUP93	8990	2260	196624	Yes
TTCTCATGACCGTGTCTCTCTTTCCCCTCCCCTCTCCGTCCACTGGGAAGCC	45108460	45108544	45108410	45108462	1	20	ENSMFAG00000032845.1	45018032	45110459	NLRC5	8990	2260	196624	Yes
CTTTGGGACCCCTACCCTGCAGGCTGTCCTGGAATCTCCTCGGGGATGAGGC	45108060	45108116	45108010	45108062	1	20	ENSMFAG00000032845.1	45018032	45110459	NLRC5	8990	2260	196624	No_or_no_constitutive_exon
TGAAGGGGGGATGCAGGGCCACTGACCCTTCCTCTTCTTTTGGGTGACAGAC	45736182	45736341	45736132	45736184	1	20	ENSMFAG00000038450.1	45727315	45761853	DRC7	8990	2260	196624	Yes
TTGCTGGCCTCTGTGTGCCTGGAGTAAGTAGGGGTTGAAGACTAGGGGAGCT	45753659	45753825	45753609	45753661	1	20	ENSMFAG00000038450.1	45727315	45761853	DRC7	8990	2260	196624	No_or_no_constitutive_exon
AAACCCAATCTTCTCTAAACAGCGTTCCTTTCCCTTCCTCACTGGGACAGGG	45937037	45937121	45937171	45937119	-1	20	ENSMFAG00000000193.1	45919644	46004635	CNGB1	8990	2260	196624	No_or_no_constitutive_exon
GGAGGCTGCTAGCGGCAGGAGCACCTCTAAGCCCCTCTCCATGTGGGCAGGG	46744335	46744535	46744585	46744533	-1	20	ENSMFAG00000045340.1	46734955	46760373	SLC38A7	8990	2260	196624	No_or_no_constitutive_exon
CACTAGAGGTCAATTAAAAACTAGCTTTGAAGGAGCAGTGGTGGGAACAGGT	46787704	46787886	46787654	46787706	1	20	ENSMFAG00000003407.1	46783451	46788501	None	8990	2260	196624	No_or_no_constitutive_exon
AACTCTATATGTAGTCCCAGTACCTCCTCACCCGCTTCCTTGGGTGGCAGGT	55051536	55051670	55051720	55051668	-1	20	ENSMFAG00000036946.1	55048456	55059193	CDH16	8990	2260	196624	Yes
TGGAGAAGACCTACCAGCTGTTGGTACAGGTCAAGGACATGGGCGACCAGGC	55054601	55054724	55054774	55054722	-1	20	ENSMFAG00000036946.1	55048456	55059193	CDH16	8990	2260	196624	No_or_no_constitutive_exon
TAGAAACCGCGCAGCCCGTTCGGAGGATGCTAAAGGGGCCTGGGCAGAAGGG	55109098	55109246	55109048	55109100	1	20	ENSMFAG00000000811.1	55107999	55120611	None	8990	2260	196624	No_or_no_constitutive_exon
GCTGGAGGAGTTGATGTCCTCAGAAGGTGGGTGGCCCTGGAAGGTGGGAGTG	55351935	55351944	55351885	55351937	1	20	ENSMFAG00000033833.1	55346130	55352905	E2F4	8990	2260	196624	No_or_no_constitutive_exon
GTGCTGCTGGGCCAGGGCCTCTGGAGGGCGGGAGGGCGGGTGGACAGGAGGG	55353648	55353765	55353598	55353650	1	20	ENSMFAG00000038390.1	55353166	55357554	ELMO3	8990	2260	196624	No_or_no_constitutive_exon
GCTCTCATGGGAAGGCCGCACTGCATGGCCAGGTCAGTCTGGGCCGCGAGTG	55353196	55353215	55353146	55353198	1	20	ENSMFAG00000038390.1	55353166	55357554	ELMO3	8990	2260	196624	No_or_no_constitutive_exon
CCCTCAGCTGACACCTCCAGCGAGAGGAGCATCTACAAGTAAGCAGGGAGAC	55390987	55391034	55391084	55391032	-1	20	ENSMFAG00000046038.1	55384169	55402715	FHOD1	8990	2260	196624	No_or_no_constitutive_exon
TTCGGGGATCCGACTGGTACTGGACATCCCCCCCCATCCCCCGCAGGGAGCC	55708419	55708542	55708369	55708421	1	20	ENSMFAG00000045065.1	55704569	55716388	RIPOR1	8990	2260	196624	No_or_no_constitutive_exon
GTACCCACAGCTTGTTGGAGCGCAGGGACCTGTGGCAGCGGGAGGCTGAGGC	55846067	55846126	55846176	55846124	-1	20	ENSMFAG00000031412.1	55845554	55849965	ENKD1	8990	2260	196624	No_or_no_constitutive_exon
TGCTGCTGCCTTTCTCCATTGTAGCTATTGCCTTCCTTCCCTGGGTAGAGTG	56000619	56000662	56000712	56000660	-1	20	ENSMFAG00000035893.1	55917068	56006356	RANBP10	8990	2260	196624	No_or_no_constitutive_exon
GCATGGAGAGGAGGGGTCAGGGCCTGTCACTCTCTTTTCCTGTGGGGCAGCC	56030616	56030930	56030566	56030618	1	20	ENSMFAG00000035364.1	56006507	56030930	TSNAXIP1	8990	2260	196624	Yes
TCAGGTGAGAAGGCCTCGACCACTTAGGCCCAGCGATGGGTGAGACGAAGCT	56152618	56152728	56152778	56152726	-1	20	ENSMFAG00000038855.1	56152618	56178413	SLC12A4	8990	2260	196624	No_or_no_constitutive_exon
AGGATGGCTTATGGTGACCTGTGATTGGCTGCACTACGTGTAGGGACCAGTC	56155503	56155618	56155668	56155616	-1	20	ENSMFAG00000038855.1	56152618	56178413	SLC12A4	8990	2260	196624	No_or_no_constitutive_exon
CCGGGCGGGAAGGGGGAAGCGCCGAGGCTGCCTGACTGGAATGAGGGTAGCT	57476161	57476321	57476111	57476163	1	20	ENSMFAG00000044911.1	57473412	57594632	SNTB2	8990	2260	196624	No_or_no_constitutive_exon
TAGCTTATAATTGATGCTTTTGTTTTTCTGGCTGCCTAGGTGGGGGAGAGAG	60423716	60423858	60423666	60423718	1	20	ENSMFAG00000033406.1	60413786	60477569	PMFBP1	8990	2260	196624	No_or_no_constitutive_exon
CACTTTGTATGCCTCATGTCATTTGTGAAGGTTGGAAGTGAGGTGGGGAGGG	60686670	60686749	60686799	60686747	-1	20	ENSMFAG00000041905.1	60679004	60714381	IST1	8990	2260	196624	No_or_no_constitutive_exon
GGGGTGGTGGCGGGCACCTGGAATCCCAGCTACTCGGGAGGCTGAGGCAGGA	61028229	61028268	61028318	61028266	-1	20	ENSMFAG00000000298.1	61028229	61031591	None	8990	2260	196624	No_or_no_constitutive_exon
CTGCACTTCTGCTTCTGTCTTTAATACCCTGGTTCTTGCAGGGCATGAAGCT	61227232	61227277	61227327	61227275	-1	20	ENSMFAG00000045637.1	61221822	61261774	CALB2	8990	2260	196624	No_or_no_constitutive_exon
GTGGTTCAGGATATGCAGGCCCAGGGTGGTGCCATGACTCCGTGGGAGAGGG	61865198	61865391	61865148	61865200	1	20	ENSMFAG00000040036.1	61826225	61941602	VAC14	8990	2260	196624	No_or_no_constitutive_exon
TAGCCTTGGGGTCTACTCTATTCCTTTCCTTGAGCTGAGCAGGGGAAGAGGA	62403525	62403554	62403475	62403527	1	20	ENSMFAG00000002309.1	62386453	62424225	AARS	8990	2260	196624	No_or_no_constitutive_exon
GGGCAGCCTTCCTAGGAGCCCTGCCTGTGTAACCTGGGGTGGGGTCACAGAG	62460524	62460654	62460704	62460652	-1	20	ENSMFAG00000006545.1	62458262	62470969	None	8990	2260	196624	Yes
CCTCTGCTCATTGACTCTTTTGTCTTCTTTCCTCTTGGGGATGAGGTCAGAT	62827451	62827635	62827685	62827633	-1	20	ENSMFAG00000042010.1	62807329	62837547	MLKL	8990	2260	196624	No_or_no_constitutive_exon
CCAAGAGCCAGGATATCTACCTGATATCCTGTGTCAAGCTGTGGGTCAAGCT	64385591	64386036	64386086	64386034	-1	20	ENSMFAG00000042468.1	64385559	64386138	None	8990	2260	196624	No_or_no_constitutive_exon
CAAGGCTGCCCCCCTGTCCTTGGAGTCACAGTGACAGGGAGAAAGCACAGGT	72458766	72458893	72458716	72458768	1	20	ENSMFAG00000039701.1	72425107	72458893	DNAAF1	8990	2260	196624	No_or_no_constitutive_exon
ACCGGGAGGCAGTGCTCACTTGTTCCTGTGCTTGATTATTTCACAGGGAGAA	75781822	75781946	75781996	75781944	-1	20	ENSMFAG00000044504.1	75773526	75861535	ZCCHC14	8990	2260	196624	No_or_no_constitutive_exon
GAATGTTCGGAGCGGGAAAGGTGTTCTGTGGCTTATGGCTGGGGGCTGAGTC	77151019	77151106	77150969	77151021	1	20	ENSMFAG00000030941.1	77144927	77155027	CTU2	8990	2260	196624	No_or_no_constitutive_exon
GGGCCCTGCCGGAACCCCAGGCCAAGGCAGGCACAGGGCTCGAGGAGGAGCC	77160781	77160959	77161009	77160957	-1	20	ENSMFAG00000015002.1	77154997	77225624	PIEZO1	8990	2260	196624	No_or_no_constitutive_exon
GACGCGCACACTCGTGCCCTGCACTCAGGGCCCAGCCAGGGTGGGGAGAGGC	77331158	77331178	77331228	77331176	-1	20	ENSMFAG00000003781.1	77327329	77430953	CBFA2T3	8990	2260	196624	No_or_no_constitutive_exon
TATTAGTCCATGTGCACGCTGCTGATAAAGACATACCCAAGACTGGGAAGAA	77559861	77559933	77559811	77559863	1	20	ENSMFAG00000044180.1	77552001	77608245	ACSF3	8990	2260	196624	No_or_no_constitutive_exon
CCCTGAGGATGACGAGTGTGAAGGTAGGAGCTCGAGGCAGGCCTGGGGAGGG	78039286	78039460	78039236	78039288	1	20	ENSMFAG00000038027.1	78022092	78044787	CPNE7	8990	2260	196624	No_or_no_constitutive_exon
CCGACTTTGGCTCACTGCGTTTGGTGTTTTTTTTTTTCAGAACTTGGGAGCC	78088906	78089008	78089058	78089006	-1	20	ENSMFAG00000033485.1	78088906	78089153	None	8990	2260	196624	No_or_no_constitutive_exon
TTAAAGAGCAACATCGATGTGCGATTTGCGGATGTAGCTGGGTGCGAAAGAA	78438173	78438256	78438123	78438175	1	20	ENSMFAG00000043041.1	78427412	78450519	None	8990	2260	196624	Yes
GCATTCATTTCTTTTCCTAATCCCTTTGTTGTTAAATAATTCTGGGGAAGGG	344499	344638	344688	344636	-1	3	ENSMFAG00000000461.1	343111	465215	PCNT	8990	2260	196624	No_or_no_constitutive_exon
GGTCTGGACGGGACCTTGTCCCTGGGGGCTGCTGTGGGTCTGGAGCAGAGCC	578485	578583	578435	578487	1	3	ENSMFAG00000034060.1	564986	603468	LSS	8990	2260	196624	No_or_no_constitutive_exon
GCACGGCAGAGGGGCCGGGCGGGGCGTGGGAGGCGATGGGACGGGAGAAGTC	665989	666013	666063	666011	-1	3	ENSMFAG00000031451.1	658501	695938	COL6A2	8990	2260	196624	No_or_no_constitutive_exon
TGCGCGGCACTAACAAGCCTTCTCTTCCTTTTCTTCCGCGGGGCGTGTAGGG	802543	802570	802620	802568	-1	3	ENSMFAG00000003504.1	786772	809311	COL6A1	8990	2260	196624	No_or_no_constitutive_exon
GAGCAAGTCTCACACCGTTTTTTTCCTTCCTTTTTTGTTGGGGACATTAGGA	1779983	1780092	1780142	1780090	-1	3	ENSMFAG00000037615.1	1746172	1784304	FAM207A	8990	2260	196624	No_or_no_constitutive_exon
TCTTACCGTCAGCGGCTTCCTCGTTTCTCAAGTTTGCGGCCCACGGGGAGTG	1819542	1819665	1819492	1819544	1	3	ENSMFAG00000036141.1	1806717	1839345	ITGB2	8990	2260	196624	No_or_no_constitutive_exon
TGAAAAGTGTGACTGAAAATGCAAAGAAAGAGGAGGTTGCTGGGGCCAAGCC	2065727	2066083	2065677	2065729	1	3	ENSMFAG00000038454.1	2064803	2067003	None	8990	2260	196624	No_or_no_constitutive_exon
TATGTTGATTTATGTTTTTGTTTTTTTAAAAACGTATCTTGGGCGAATAGGA	2708013	2708125	2708175	2708123	-1	3	ENSMFAG00000041704.1	2660782	2766422	None	8990	2260	196624	No_or_no_constitutive_exon
AAGCCGCTTGCACAGGCCTGGGCTCCGTGGTGTGGAGTGTGGCCTGGGAGGG	2993801	2993861	2993751	2993803	1	3	ENSMFAG00000037739.1	2988142	2994481	CSTB	8990	2260	196624	No_or_no_constitutive_exon
GGCGCGGTGGCGGGCGCCTGTAGTCCCGACTACTCGGGAGGCTGAGGCAGGA	3028675	3028697	3028747	3028695	-1	3	ENSMFAG00000031477.1	3028299	3029164	None	8990	2260	196624	No_or_no_constitutive_exon
ACAGAGATGACAAATTCCTGTAGGTAGGCACGTTTCTCCTGGGGCCAAAGGC	4546631	4546653	4546703	4546651	-1	3	ENSMFAG00000035347.1	4476230	4570234	ABCG1	8990	2260	196624	No_or_no_constitutive_exon
ACCAGCCAAGGGAGCCCCAGCGAGGTGAACCCCAGCCAGGGGAGCACCAGCC	4660534	4660583	4660633	4660581	-1	3	ENSMFAG00000039195.1	4628446	4697270	UMODL1	8990	2260	196624	No_or_no_constitutive_exon
CGGACACATGCACACGCAGGCGGGGCAGGGGATGGGGGTCATGAGGACAGGA	4919450	4919581	4919400	4919452	1	3	ENSMFAG00000042871.1	4897752	4977933	PRDM15	8990	2260	196624	No_or_no_constitutive_exon
CTGTCTGTTGGAGTGTCTTGAATTATGTGTTTCTTTGGGCATTCAGGAAGCC	8329231	8329445	8329181	8329233	1	3	ENSMFAG00000031991.1	8195531	8395778	ERG	8990	2260	196624	No_or_no_constitutive_exon
TCCTGGGGGGGGGTCCTCTCCCTCATGGCGACTCCTCAAGGGGCGGCGAGTG	9751375	9751393	9751443	9751391	-1	3	ENSMFAG00000045381.1	9751375	9763537	RIPPLY3	8990	2260	196624	No_or_no_constitutive_exon
TGTGAGAGTGTTGGTAAGGTCTGTAACTTTTCCCTATTTTGGGGATGAAGGT	10358712	10359144	10359194	10359142	-1	3	ENSMFAG00000040980.1	10355269	10392643	CHAF1B	8990	2260	196624	Yes
CGCAGGCACTGCCCTTAAAAATGGCAAAGTAGTAACTCATGGGGGTAGAGTT	13235379	13235525	13235329	13235381	1	3	ENSMFAG00000037958.1	13219380	13256299	GART	8990	2260	196624	No_or_no_constitutive_exon
TACAGCTGTGGCTGTGGCTATGGGAAGCACTGTGTCTGTGGGTGAATAAGGC	16220110	16220154	16220204	16220152	-1	3	ENSMFAG00000045886.1	16220110	16220240	None	8990	2260	196624	No_or_no_constitutive_exon
TTTTTAGTTGTCAGTTTGTCATTTTTCTTTCTGTGATTTTTGGGACACAGGT	17915982	17916086	17916136	17916084	-1	3	ENSMFAG00000044627.1	17897123	17927316	USP16	8990	2260	196624	No_or_no_constitutive_exon
TGTAAACAGAGCCCAGACGGCCGTATCGAAGTCAAAGGGCAGCATGGAAGCT	25863674	25863784	25863834	25863782	-1	3	ENSMFAG00000041136.1	25701899	26280076	NCAM2	8990	2260	196624	No_or_no_constitutive_exon
TGAGAAGAATCTGAAGAAGGGCCCCTGCCGGGATGGGCGGGAGGAGCAAGTT	35398108	35398161	35398211	35398159	-1	3	ENSMFAG00000044686.1	35395967	35419309	PDGFA	8990	2260	196624	No_or_no_constitutive_exon
GCCCCGCTGGCGTGTGACTCGGGAGCTGCACGCACCTGGGTGGACACAAGGC	35968284	35968470	35968234	35968286	1	3	ENSMFAG00000039908.1	35967088	35968591	GPER1	8990	2260	196624	No_or_no_constitutive_exon
CCCAGTGGCCCTGCTCTGACACGTGGCTCTGTCTCCCCACCTGGGGGCAGCC	36330198	36330354	36330404	36330352	-1	3	ENSMFAG00000031555.1	36325175	36351736	MICALL2	8990	2260	196624	No_or_no_constitutive_exon
ACCATCACCAGGGTGTGCGTGCTGAGTGACCACCTCTGGTCCAGGGGAAGGA	37476240	37476269	37476319	37476267	-1	3	ENSMFAG00000032493.1	37475968	37477176	GRIFIN	8990	2260	196624	No_or_no_constitutive_exon
CCCTCCTTTCTTTGTGCTGGTATTTGGGACCAAAAATGGGGATGTGGGAGGC	37543007	37543098	37543148	37543096	-1	3	ENSMFAG00000034404.1	37542936	37543518	None	8990	2260	196624	No_or_no_constitutive_exon
CACAGAGATTGGACTTTGGGGACTCAGGGGAAAAGGCGGGGGGTGACGAGAG	37851164	37851192	37851242	37851190	-1	3	ENSMFAG00000046194.1	37735370	37851256	GNA12	8990	2260	196624	No_or_no_constitutive_exon
GCAGCTATTTTTCAGTGTGTAACAACCCATTGTTTGATTCTGGGGCACAGGA	40302184	40302856	40302134	40302186	1	3	ENSMFAG00000033988.1	40259415	40443771	RNF216	8990	2260	196624	No_or_no_constitutive_exon
GGGTCAGCCCAGCATTTTCGATACCCAGAAAGGTCAGGGGCCAGGAGGAGGT	40721821	40721851	40721771	40721823	1	3	ENSMFAG00000001228.1	40690573	40815163	TNRC18	8990	2260	196624	No_or_no_constitutive_exon
CCGGGGAACCCCTCACAATCTGATTCTGCCCACATTCCCCGCGGGGAAAGCT	40896161	40896224	40896274	40896222	-1	3	ENSMFAG00000044800.1	40882214	40923649	WIPI2	8990	2260	196624	No_or_no_constitutive_exon
GCCTGTGAAGCCCACGCTAACTGGTGTGTTTGTTTGTTTGGGGGCTGCAGTG	41437577	41439017	41437527	41437579	1	3	ENSMFAG00000000530.1	41392306	41445642	USP42	8990	2260	196624	No_or_no_constitutive_exon
TAAATCAATGTGTAGAGACCCCTGGGTTTGTTCTTTCTTGGGGCGAGCAGGT	43212661	43212861	43212611	43212663	1	3	ENSMFAG00000039475.1	43123216	43259737	TRRAP	8990	2260	196624	No_or_no_constitutive_exon
GACGTTTGATATGGAATGTTATAAAAAGTATGGAAAAGTGTGGGGGTGAGTA	44121120	44121149	44121199	44121147	-1	3	ENSMFAG00000046026.1	44097437	44127576	CYP3A8	8990	2260	196624	No_or_no_constitutive_exon
CTGACCTCGTGATCCGCCCGTCTTGGCCTCCCAGAGTGCTGGGATTACAGGC	44469921	44470196	44470246	44470194	-1	3	ENSMFAG00000004067.1	44463012	44475798	TAF6	8990	2260	196624	No_or_no_constitutive_exon
GAGATAAATAAGCATATTTCCCTCATGACTGGGACTTGGGGGTGGTGCAGGC	44651709	44651844	44651894	44651842	-1	3	ENSMFAG00000044114.1	44650691	44679311	ZCWPW1	8990	2260	196624	No_or_no_constitutive_exon
AGAGACCCCCTGCCTATGAGAGCCTCAAGGCTGGGGGGGTGCTGAATAAGGG	44746316	44746536	44746266	44746318	1	3	ENSMFAG00000039580.1	44740723	44751597	None	8990	2260	196624	No_or_no_constitutive_exon
ACCTCCCTGAACCCTTTCACAGGGTTGGGCTCACGTGGTGGGGAGGGGAGGG	44953397	44953660	44953347	44953399	1	3	ENSMFAG00000039171.1	44951041	44955508	GNB2	8990	2260	196624	No_or_no_constitutive_exon
AGAGAGAATATTGTCTTTTCAGGGACGCTAACACTGTGGGAACCAGGGAGAA	44955457	44955508	44955407	44955459	1	3	ENSMFAG00000039171.1	44951041	44955508	GNB2	8990	2260	196624	No_or_no_constitutive_exon
TTTCGGCGCAAGCAGGTGGGTGCTCCCGAGCCTCAGCTGGCTGGGGAGAGAG	44958598	44958623	44958673	44958621	-1	3	ENSMFAG00000033735.1	44952912	44965903	GIGYF1	8990	2260	196624	No_or_no_constitutive_exon
GGTCAGCGCCTAGACCGGTGAGCGCTCAGAGGGCGGGGCCGGGGGGTGAGGG	45268180	45268207	45268130	45268182	1	3	ENSMFAG00000032413.1	45245995	45268756	None	8990	2260	196624	No_or_no_constitutive_exon
AGGGGCTGTCGGGCTGGCTCCGTCACAGAGGGGAGGAGATGGGGGGAAAGGC	45557013	45557067	45557117	45557065	-1	3	ENSMFAG00000039638.1	45554660	45562146	CLDN15	8990	2260	196624	No_or_no_constitutive_exon
ATGAGGGAGGCGGTGTCCTGGGGAGGGTCAAGGACGGAGCCTAAGGGGAGGG	46835462	46835660	46835710	46835658	-1	3	ENSMFAG00000031907.1	46825545	46858719	None	8990	2260	196624	Yes
CTGTGCAGGGTACCCGGATGGAGGGCATGAGCAGAGAGATGGGAGGCTAGGC	46839230	46839438	46839488	46839436	-1	3	ENSMFAG00000031907.1	46825545	46858719	None	8990	2260	196624	No_or_no_constitutive_exon
GACCTCAGGTAATCCACCTGCCTCAGCCTCCCAAGGTGCTGGGATTACAGGC	47009918	47010134	47010184	47010132	-1	3	ENSMFAG00000037043.1	46997248	47018689	None	8990	2260	196624	No_or_no_constitutive_exon
CCACACCCCGGAGCATGCTGACCCCATTTTGGCCTTCCTCGGGGGCTCAGTA	48977478	48977582	48977428	48977480	1	3	ENSMFAG00000030296.1	48924220	49035242	CLIP2	8990	2260	196624	No_or_no_constitutive_exon
TAACTTCTGGGGCTCTTTTTCCCGCTGGAACCATGGAGGGTGCAGAAGAGAA	51002885	51002908	51002958	51002906	-1	3	ENSMFAG00000038884.1	51002179	51006343	None	8990	2260	196624	No_or_no_constitutive_exon
GAAAGCTATAAGGACACTATGGACTTCGGGCATGCAGGGTGATGATGAAGAA	58461502	58461549	58461599	58461547	-1	3	ENSMFAG00000041140.1	58461502	58462256	None	8990	2260	196624	No_or_no_constitutive_exon
CTTGGTGGATGTGGCTCGTGTGCGTGGGCCACACCAATCCTGGGGGGCAGGA	63860419	63861401	63860369	63860421	1	3	ENSMFAG00000035937.1	63858300	63861991	None	8990	2260	196624	No_or_no_constitutive_exon
GGGGTGGTCCGCAGGTCCCAGCCTGGCCTGACCCGCCGGTGGGGCTGCAGGG	64166022	64166167	64166217	64166165	-1	3	ENSMFAG00000044932.1	64163570	64179120	None	8990	2260	196624	No_or_no_constitutive_exon
CTCTCATGTATCATACCTAGAATGGGATCTGACATTTGACGTGGGACTAGGA	64658614	64658813	64658863	64658811	-1	3	ENSMFAG00000033864.1	64657243	64659233	None	8990	2260	196624	No_or_no_constitutive_exon
CACATATTGAAATGTACTTGTCCATCTTTCTCCAAGCCAGGAAATGGGAGTC	65242163	65242246	65242296	65242244	-1	3	ENSMFAG00000034444.1	65207957	65394725	EGFR	8990	2260	196624	No_or_no_constitutive_exon
CCCGCAACCATGGCCGCCTACAAACTGGTGCTGATCCGGCGGGGCTAGAGCG	67672610	67672643	67672693	67672641	-1	3	ENSMFAG00000045619.1	67671919	67672684	None	8990	2260	196624	No_or_no_constitutive_exon
GGTCCGTTTCATGTTTCATTTCAGCACTGGCAGATACCACTGGGCCGAAGAT	70006702	70006775	70006652	70006704	1	3	ENSMFAG00000025021.1	69907642	70015781	DDC	8990	2260	196624	No_or_no_constitutive_exon
GGGCGGCCGGAAACAAGGCTGTCTGGAGTCAGGCCTCAGTGAGTCGGGAGGG	72725114	72725552	72725064	72725116	1	3	ENSMFAG00000031282.1	72723503	72825689	PKD1L1	8990	2260	196624	No_or_no_constitutive_exon
TGGCCTGCTGCCCTAGAGGGTGCTGACCACCACACTTTCCCTGGGGGCAGGT	72787381	72787466	72787331	72787383	1	3	ENSMFAG00000031282.1	72723503	72825689	PKD1L1	8990	2260	196624	No_or_no_constitutive_exon
GTACAGCCGCGGGGGCTACCCTGGGGCCCCCGGCTTCACCACTGGGTAAGCA	75749699	75749723	75749773	75749721	-1	3	ENSMFAG00000003941.1	75736995	75760948	ZMIZ2	8990	2260	196624	No_or_no_constitutive_exon
CCCAGGCCCTCCCCTGGGCTGTGTGGAGGGGTCTGGGGGGAATGGGCCAGCG	76295417	76295527	76295367	76295419	1	3	ENSMFAG00000003145.1	76194788	76296286	CAMK2B	8990	2260	196624	No_or_no_constitutive_exon
TCTCCCTCACCAGCTCTTGCCTGGCCCTTAGCTCAGAAACACAGGGTGAGCA	76552848	76555469	76552798	76552850	1	3	ENSMFAG00000034049.1	76524070	76556224	URGCP	8990	2260	196624	No_or_no_constitutive_exon
CTGTTGACTGATATGTTTCTCTGCTCTGCTTTCTTCCTCTGGGAATATAGAT	77132631	77132739	77132789	77132737	-1	3	ENSMFAG00000003543.1	76889110	77218809	HECW1	8990	2260	196624	No_or_no_constitutive_exon
AAGTTGTCCTGTGATGCGGATCTGGTCATTTTGCTGAGGTAAGGGGCTAGGC	76951119	76951140	76951190	76951138	-1	3	ENSMFAG00000003543.1	76889110	77218809	HECW1	8990	2260	196624	No_or_no_constitutive_exon
GTGTACTTTTTTTTTTCTCTTTTGCTGTGACATCACCTGGGAAAATCCAGAA	87548073	87548128	87548023	87548075	1	3	ENSMFAG00000046405.1	87519900	87569351	NT5C3A	8990	2260	196624	No_or_no_constitutive_exon
TGCGTCCGCGCTACTCTCCTCGCCGCCCCGATGGCGTTCCGGGGCTGGAGGC	87628067	87628268	87628318	87628266	-1	3	ENSMFAG00000032555.1	87576553	87629135	FKBP9	8990	2260	196624	No_or_no_constitutive_exon
TGGGTGCCAGAGTAAAACCTCACTTCCTTTCAGGCCCCAATGTGGGAAAGAC	88341129	88341265	88341079	88341131	1	3	ENSMFAG00000002209.1	88339184	88341265	None	8990	2260	196624	No_or_no_constitutive_exon
CGTCTGGAAGTGGCAGAATCTGGCAGACACGTCGCTGGCTTTGGGGGCAGGC	89695774	89696486	89696536	89696484	-1	3	ENSMFAG00000031512.1	89680687	89701736	GHRHR	8990	2260	196624	No_or_no_constitutive_exon
TAGTGACTTTGTGTCTTTGTTTTCTCCTTCCACCGCCCATGGGCACGCAGCA	90516111	90516234	90516284	90516232	-1	3	ENSMFAG00000037983.1	90503773	90527750	MTURN	8990	2260	196624	No_or_no_constitutive_exon
ATATGGCAGTGGACGTGGATTTGGGGATGGCTATAATGGGTATGGAGGAGGG	94582274	94582283	94582224	94582276	1	3	ENSMFAG00000002536.1	94577308	94588412	HNRNPA2B1	8990	2260	196624	No_or_no_constitutive_exon
TCTATTACAGAAATGGAATCCTTTGCAGCTACAGTTGGCTTCGGGAACAGAT	100151825	100151908	100151958	100151906	-1	3	ENSMFAG00000044557.1	100151598	100152651	None	8990	2260	196624	No_or_no_constitutive_exon
TTTGTTGGAAGGTCCACTCAGACTCTCACCTGTGCCTCCCGGGGGAGGAGGA	108374238	108374900	108374188	108374240	1	3	ENSMFAG00000034889.1	108373166	108374900	None	8990	2260	196624	No_or_no_constitutive_exon
AGAGGGCGAGTTCAGCAAAGAGTGGGCCGCTGTGTTTGGGGACGGCCAAGTG	112931378	112931504	112931328	112931380	1	3	ENSMFAG00000046093.1	112790618	112947026	ICA1	8990	2260	196624	No_or_no_constitutive_exon
CCAAATCTCCTCTTGAACTGTACTCCCATAATGCCCACGTATTGTGGGAGGG	126710325	126710402	126710452	126710400	-1	3	ENSMFAG00000040206.1	126710325	126714956	None	8990	2260	196624	No_or_no_constitutive_exon
GACTCTTTTTTATTTTAATTATGATTTTTAGTTCTGGGGTACATGTGAAGGA	126772580	126772658	126772708	126772656	-1	3	ENSMFAG00000039146.1	126772580	126779104	None	8990	2260	196624	No_or_no_constitutive_exon
TGAAAACTGCTCAGAGCCTAACTATTGCTCTATTTCATTTCAGGGCCAAGAT	134957857	134957912	134957807	134957859	1	3	ENSMFAG00000007311.1	134861558	134973071	GSAP	8990	2260	196624	No_or_no_constitutive_exon
GGGTGGGGCCAAAGCTGTAGGGGGAGGCTGTTGCAAAGGTAGAGAGGGAGAA	137428035	137428297	137428347	137428295	-1	3	ENSMFAG00000032617.1	137427823	137428368	None	8990	2260	196624	No_or_no_constitutive_exon
TGGATGGGGGCACTTCTCTACTGTCTGGCTGTGCTGGGATATGCAGTAAGTG	137590578	137590611	137590661	137590609	-1	3	ENSMFAG00000045529.1	137533958	137706877	SRPK2	8990	2260	196624	No_or_no_constitutive_exon
TAGAGTAAAAATTGCTGACCTGGGAAATGCTTGTTGGGTGGTAAGTAGAGTT	137552547	137552568	137552618	137552566	-1	3	ENSMFAG00000045529.1	137533958	137706877	SRPK2	8990	2260	196624	No_or_no_constitutive_exon
CTGTAGCTTATCTAGTCAACATAACTATTTTCAAAATTTGGGGGTGGGAGTA	137993891	137993908	137993841	137993893	1	3	ENSMFAG00000032024.1	137971608	138019821	RINT1	8990	2260	196624	No_or_no_constitutive_exon
GGCAGGTAAGGGACCTCCTGGCACCGCCTTCACCGGCTCTGGGGGGGCAGGG	138066551	138066657	138066707	138066655	-1	3	ENSMFAG00000033602.1	138057974	138334287	ATXN7L1	8990	2260	196624	No_or_no_constitutive_exon
CTTCCCTTGGGAGTCAGAACAGAGCAGGGTAGAAGTGGGGGAAGAGACAGTC	138486534	138486889	138486484	138486536	1	3	ENSMFAG00000003409.1	138424249	138486889	CDHR3	8990	2260	196624	No_or_no_constitutive_exon
ATGGTTACTAAGAATTTTGCACTTCGTTTTAGGTTGTCACCACTGGGAAGGA	138432770	138432903	138432720	138432772	1	3	ENSMFAG00000003409.1	138424249	138486889	CDHR3	8990	2260	196624	No_or_no_constitutive_exon
TGTCAGTGATTCACATCTTCTAGTGTGCTTCATCTTCCCTTGGGAGTCAGAA	138486501	138486889	138486451	138486503	1	3	ENSMFAG00000003409.1	138424249	138486889	CDHR3	8990	2260	196624	No_or_no_constitutive_exon
TGCATGAAGGTTGACTTTTGTTGTTGTCTTTCTTTTTTGTTCGGGGGCAGAT	140436789	140436913	140436963	140436911	-1	3	ENSMFAG00000002104.1	140394700	140485023	LAMB1	8990	2260	196624	Yes
CTTTTGGTCAATAAGCTAAACATCTTGTGCTTGGTTTTATTGGGTGACAGGT	140429513	140429738	140429788	140429736	-1	3	ENSMFAG00000002104.1	140394700	140485023	LAMB1	8990	2260	196624	Yes
TTCTTTAATCCTCTTTGCCCACTTACCTGCTGATATTGATGGGGAAAAAGCA	140730368	140730386	140730436	140730384	-1	3	ENSMFAG00000043417.1	140638288	140945801	NRCAM	8990	2260	196624	No_or_no_constitutive_exon
ATCCCAGCTACTCGGGAGACTGACGCAGGAGAATCGCTCGAACCCGGGAGGC	144813005	144813032	144812955	144813007	1	3	ENSMFAG00000035406.1	144719079	144874657	ZNF277	8990	2260	196624	No_or_no_constitutive_exon
GGAACTTATGGGGGTCTTCGCAAAAGCTGTGAGTGTTTGCCTAGAGGGAGGC	149741851	149741911	149741801	149741853	1	3	ENSMFAG00000008568.1	149458914	149749842	ST7	8990	2260	196624	No_or_no_constitutive_exon
CAGAAAAGAAAAAACAATGTATTAATGATAAATCTAATTAACAGGGGGAGTT	155169618	155169806	155169856	155169804	-1	3	ENSMFAG00000040292.1	155100668	155670587	CADPS2	8990	2260	196624	No_or_no_constitutive_exon
CTGCTCTCTCCCGCATCTGGGGGCCCTGGGGAAATGGTTTTGGGAGGGAGCA	161235837	161235859	161235909	161235857	-1	3	ENSMFAG00000035403.1	161235062	161252515	IMPDH1	8990	2260	196624	No_or_no_constitutive_exon
CCAGCTCCCTGAGATCCGCCATTCTCTACCTCTTGTGTTCACATGGGTAGGA	161528239	161528339	161528389	161528337	-1	3	ENSMFAG00000035427.1	161523655	161559149	KCP	8990	2260	196624	Yes
GAGTGGAGGCGGGACTTGCGGAGGCCAGGAGAGGCCCGCCCAGGTGGGAGGG	161537755	161537843	161537893	161537841	-1	3	ENSMFAG00000035427.1	161523655	161559149	KCP	8990	2260	196624	No_or_no_constitutive_exon
TCCGGGAATAAATGAGGATCACAGATCTGTCCCTGCAGATATGGGTGGAGGC	162426454	162426500	162426404	162426456	1	3	ENSMFAG00000004077.1	162317461	162467098	NRF1	8990	2260	196624	No_or_no_constitutive_exon
ATATTTGCGGTGTCGTTTTTCTTAACATGGATACTCTTTGAAATGGGCAGGT	162774943	162775078	162775128	162775076	-1	3	ENSMFAG00000030176.1	162749777	162785571	ZC3HC1	8990	2260	196624	No_or_no_constitutive_exon
AATGACCCTCTTTCTTTTTTTCCATGTGCTTTTTGGGTGGGATCTGAAAGAA	163028611	163028702	163028561	163028613	1	3	ENSMFAG00000042924.1	163012720	163040234	CPA2	8990	2260	196624	No_or_no_constitutive_exon
TCCCAAAGTGTTTACAGGGATTACTGTAATCCTTTCCAAAGGGATTATAGGC	163597542	163597849	163597899	163597847	-1	3	ENSMFAG00000000333.1	163594754	163598359	None	8990	2260	196624	No_or_no_constitutive_exon
ATCATCCACTAATACAGAAATAAGTCAGTGAGGGAAAGGGAGAGCAGAAGCA	165623580	165623615	165623665	165623613	-1	3	ENSMFAG00000024346.1	165614335	165910086	None	8990	2260	196624	No_or_no_constitutive_exon
TCAGCCACGATGGGATTTGAACCTAAAACAGGTTGGGGCTGAATGACCAGCC	168663340	168663356	168663406	168663354	-1	3	ENSMFAG00000000951.1	168658359	168709017	SLC13A4	8990	2260	196624	No_or_no_constitutive_exon
AGGTGAGACTGGGAGAACACAACATCAAAGTCCTGGAGGGGACTGAGCAGTT	175935484	175935680	175935434	175935486	1	3	ENSMFAG00000031921.1	175930061	175936699	None	8990	2260	196624	No_or_no_constitutive_exon
GGAACGTGAGGACCCTGGGGAAGGTGGGATGGGTGCCTCGGCTGTGGGAGAA	176029070	176029144	176029020	176029072	1	3	ENSMFAG00000001873.1	176026816	176030343	None	8990	2260	196624	No_or_no_constitutive_exon
GGTCGTCTGCATGGTTGCCATGGTAACCCTCACCCCCTTGGGTGGAGCAGCC	176139741	176140010	176140060	176140008	-1	3	ENSMFAG00000039755.1	176137359	176152832	TRPV6	8990	2260	196624	Yes
TTGTGATAACTCCATTATCCAATCTCCATGTCTCTTCCTGGGCGGAGCAGCG	176179742	176180011	176180061	176180009	-1	3	ENSMFAG00000042765.1	176175288	176200734	TRPV5	8990	2260	196624	No_or_no_constitutive_exon
GGGTGGAGGCAGCAACCCTCGAGAGTGTGAAGAAAGTGTTGGGATTGCAGGT	176572058	176572179	176572008	176572060	1	3	ENSMFAG00000044249.1	176564634	176574909	ZYX	8990	2260	196624	No_or_no_constitutive_exon
TATAGAAACAATAGTGGGAGTTTTATATATGTAATCTCGCAGGTGGGGAGGT	176808094	176808184	176808234	176808182	-1	3	ENSMFAG00000041741.1	176808094	176810281	None	8990	2260	196624	No_or_no_constitutive_exon
CTCTCACTGTTGAGTACACATGGTGTGCCATGAGTGGGGAAGAGCCACAGGC	182538682	182538834	182538884	182538832	-1	3	ENSMFAG00000042996.1	182538682	182539043	None	8990	2260	196624	No_or_no_constitutive_exon
GGCTGAACGCTAACATCTCTTCCCCGTTTCCACCGGCTCGGTGGGCGCAGAC	182825646	182825722	182825596	182825648	1	3	ENSMFAG00000039445.1	182824752	182881845	SSPO	8990	2260	196624	No_or_no_constitutive_exon
TGAGGGCTTGTTGCCCAGGCTGGGGGGGTGCCCACTGCGCTGAGGGTAAGCA	182825734	182825771	182825684	182825736	1	3	ENSMFAG00000039445.1	182824752	182881845	SSPO	8990	2260	196624	No_or_no_constitutive_exon
CCCTCCTTTGCCAGGTTCCTGCTATGAAGTTGGTCCTCAGGGTGTGGGAGTT	182838292	182838316	182838242	182838294	1	3	ENSMFAG00000039445.1	182824752	182881845	SSPO	8990	2260	196624	No_or_no_constitutive_exon
GGGCGAGGACGAGCTGGACTGTGGTGAGGACGCTTTGTTCCCTAAGGGAGGC	182839957	182839996	182839907	182839959	1	3	ENSMFAG00000039445.1	182824752	182881845	SSPO	8990	2260	196624	No_or_no_constitutive_exon
TCAGATGTGGCACAGAAAATAGCAGACACAGGGAGAGGGCAGCAGGAAAGCG	183006422	183006471	183006372	183006424	1	3	ENSMFAG00000037842.1	183002834	183035134	None	8990	2260	196624	No_or_no_constitutive_exon
GCCCACTGAGAGGGTGCCAAGGGGACTATGTTCTCCCACTCCACAGGGAGCT	183646560	183646721	183646771	183646719	-1	3	ENSMFAG00000036134.1	183629887	183665130	KCNH2	8990	2260	196624	No_or_no_constitutive_exon
GGACCATCTTCTCCTGCAGTCCCCTGGGCCCCAGTGAGGGGCAGGGGCAGGG	183631824	183631958	183632008	183631956	-1	3	ENSMFAG00000036134.1	183629887	183665130	KCNH2	8990	2260	196624	No_or_no_constitutive_exon
AGCCAGTTGGGGGTTGGAGGGGCACTTGTGGGCTGGGGAGGAGCTGGGAGCA	183723344	183723377	183723294	183723346	1	3	ENSMFAG00000037503.1	183715158	183734553	ABCB8	8990	2260	196624	No_or_no_constitutive_exon
CTGCTGCGGCCAGCGCTTCCCCTCATCCTAGGGCTGTCTCTGGGGTGCAGCC	183925246	183925435	183925196	183925248	1	3	ENSMFAG00000045967.1	183923640	183934484	CHPF2	8990	2260	196624	No_or_no_constitutive_exon
CCAGGTAGGTCCCTCCGCCTTGCTCAGGGCCGCTGCCCGTGGGAGGGAAGGT	184089921	184089951	184090001	184089949	-1	3	ENSMFAG00000000892.1	184089250	184118341	WDR86	8990	2260	196624	No_or_no_constitutive_exon
GGACAAGAGCTACTGCACTTTGTTGGATTGCCTCTGCTCCTGGGGGCAAGTG	191583946	191584005	191584055	191584003	-1	3	ENSMFAG00000040814.1	191559122	191636322	NCAPG2	8990	2260	196624	No_or_no_constitutive_exon
GGCCCACGCCGCTCCCGCCCCGCGTGATGACGTCGCCGTCCCGGGAAGAGGC	191758595	191758707	191758757	191758705	-1	3	ENSMFAG00000033330.1	191660187	191759227	ESYT2	8990	2260	196624	No_or_no_constitutive_exon
TCTCCCTGGACGCGTCAACGATGGTTCGGGGCCGTCCCGGGAGCTGGGAGCT	192089114	192089208	192089258	192089206	-1	3	ENSMFAG00000040359.1	191977088	192089418	VIPR2	8990	2260	196624	No_or_no_constitutive_exon
GATAGCTGCATGGTTCAAAAGACACTTGGTTACTCAAGAGGGGGTCTAAGTC	1103571	1103657	1103521	1103573	1	4	ENSMFAG00000031361.1	1046440	1281753	WDR27	8990	2260	196624	No_or_no_constitutive_exon
GCACAGCCGGATCCATGGTGCCCCCTGGGCTGGTGTTGGCAGCCGGGGAGAA	2079233	2079297	2079347	2079295	-1	4	ENSMFAG00000001449.1	2079167	2079517	None	8990	2260	196624	No_or_no_constitutive_exon
CTGGAGGGTCCACTCAGACTCTCACCTCTGCCTCCAAGGGAAGAAAGAAGAG	2420295	2421040	2420245	2420297	1	4	ENSMFAG00000032095.1	2418533	2421145	None	8990	2260	196624	No_or_no_constitutive_exon
CCACTATCCCCTGGACCTCTGCTGAAATCCCACTTCTTACTGGGTGGGAGGT	2692627	2692662	2692712	2692660	-1	4	ENSMFAG00000028175.1	2689332	2759801	KIF25	8990	2260	196624	No_or_no_constitutive_exon
CCATAACAGACCCAGCTCATGGTAAAGTCAGGGAAGGAGGGAGCTGTGAGCG	4208816	4208987	4208766	4208818	1	4	ENSMFAG00000032453.1	3878561	4326339	RPS6KA2	8990	2260	196624	No_or_no_constitutive_exon
CCAGGAACTTGAGTGACATTGACCTCATGGCACCTCAGCCAGGGGTGTAGCC	4752923	4753019	4753069	4753017	-1	4	ENSMFAG00000040514.1	4752923	4753241	None	8990	2260	196624	No_or_no_constitutive_exon
CGACCCCAGGGGAGCCGGGCCCCACACGAATGGGCCTCTCCGTGGGGGAGAA	11103779	11103801	11103729	11103781	1	4	ENSMFAG00000046278.1	11103043	11116437	SOD2	8990	2260	196624	No_or_no_constitutive_exon
GAAATCCCAGAGCTAGAATTTGACTGGGAATGGCCATCCTCGGGGGCAAGTT	12704582	12704766	12704816	12704764	-1	4	ENSMFAG00000043772.1	12704436	12705787	None	8990	2260	196624	Yes
GGCAGAGGGGACCTTGGGCACAGCGCAGCCTTCTCTCCCAGGGTCGGCAGGC	13357274	13357425	13357475	13357423	-1	4	ENSMFAG00000042065.1	13352725	13364734	MICAL1	8990	2260	196624	No_or_no_constitutive_exon
GAGGTGAGAGCCAGGGCCTCGTGTGCAGGCAGAGGCCTGGGGAGGGCAAGGC	13355876	13355936	13355986	13355934	-1	4	ENSMFAG00000042065.1	13352725	13364734	MICAL1	8990	2260	196624	No_or_no_constitutive_exon
CACGCCATAATGGCACTGGTGGCAAGTCCATCTATGGGGAAAATTTGAAGAT	21408396	21408641	21408346	21408398	1	4	ENSMFAG00000037759.1	21408144	21408641	None	8990	2260	196624	No_or_no_constitutive_exon
ATAGTACAACTGATTTTTAAATTGAAGGGATTTTCTTTTGGGGGGGATAGGT	22996484	22996666	22996716	22996664	-1	4	ENSMFAG00000033715.1	22939068	23065730	FAM184A	8990	2260	196624	No_or_no_constitutive_exon
TGAACTATGCCTTGTATTTATTCTTCATTGTGTACCATTCTGGGACATAGAT	22959503	22959716	22959766	22959714	-1	4	ENSMFAG00000033715.1	22939068	23065730	FAM184A	8990	2260	196624	No_or_no_constitutive_exon
GGAATATTTCAGATATTTGGAATTGCTGTTTTAGAACTATAAATAGGGAGTT	29326248	29326302	29326198	29326250	1	4	ENSMFAG00000040169.1	29233362	29336808	TPD52L1	8990	2260	196624	No_or_no_constitutive_exon
CCCAGGTGGAGGCATGCGTGCGCTCCATTCAAGCTGGATGGGCTGGTGAGCC	32725611	32725771	32725821	32725769	-1	4	ENSMFAG00000030919.1	32725611	32726392	None	8990	2260	196624	No_or_no_constitutive_exon
TCTGCCAGCTTATAGAAGTTGAGGGTTGAGAAGTGGGGTGGCAGGGACAGAT	40503757	40503790	40503707	40503759	1	4	ENSMFAG00000032923.1	40175635	40510341	PDE7B	8990	2260	196624	No_or_no_constitutive_exon
TTTTCTGGGCGGGAAGCATTTACTTCTTGCCCCACTTTGGGGGCAGCGAGCG	41124363	41124387	41124437	41124385	-1	4	ENSMFAG00000040944.1	40881542	41125231	MAP3K5	8990	2260	196624	No_or_no_constitutive_exon
GGAGCTAGTAAACAAAGATTTCTGTGTCATATCTCTATTTTCAGGGGAAGAA	41329255	41329413	41329463	41329411	-1	4	ENSMFAG00000040331.1	41329162	41329537	None	8990	2260	196624	No_or_no_constitutive_exon
CCACACCCTTTTCTTTTGATCAATCCAAATGTTCTTCCTCGGGGTGCTAGGC	46621188	46621292	46621138	46621190	1	4	ENSMFAG00000000363.1	46620433	46622195	GJE1	8990	2260	196624	No_or_no_constitutive_exon
TATAACTACAAAAATACAGTTAATGGACTAATCCTATTTCCAATGGGCAGAT	46886033	46886119	46885983	46886035	1	4	ENSMFAG00000001233.1	46804740	46940104	ADGRG6	8990	2260	196624	Yes
ACCTATTATTCTTTTCTTTGTGTTGTGTGTGGTGCTGGTGTGGGAATCAGGT	51736313	51736487	51736537	51736485	-1	4	ENSMFAG00000039704.1	51698050	51782382	SHPRH	8990	2260	196624	No_or_no_constitutive_exon
GGGTATAAAATTTGTCAAGACCAGAGCTGATCTCTCTCTGATGGGGGCAGAA	56062707	56062989	56063039	56062987	-1	4	ENSMFAG00000039565.1	55896398	56067266	None	8990	2260	196624	No_or_no_constitutive_exon
GGGCTCAACATGTGTCAAGACCAGAGCTGATCTCTCTCTGATGGGGGCAGAA	55899842	55900124	55900174	55900122	-1	4	ENSMFAG00000039565.1	55896398	56067266	None	8990	2260	196624	No_or_no_constitutive_exon
GGGCTCAACATGTGTCAAGACCAGAGCTGATCTCTCTCTGATGGGGGCAGAA	55921304	55921586	55921254	55921306	1	4	ENSMFAG00000000857.1	55916876	55926472	None	8990	2260	196624	Yes
GGGGCTCAGGACTTGTCAAGATCAGAACTGATCTCTTTCCAATGGGGCAGAG	55944134	55944410	55944084	55944136	1	4	ENSMFAG00000033434.1	55936531	55949103	None	8990	2260	196624	Yes
GGGGCTAAGGACTTGTCAAGATCAGAGCTGATCTCTTTCCAATGGGGCAGAG	55999105	55999385	55999435	55999383	-1	4	ENSMFAG00000042333.1	55999062	56003315	None	8990	2260	196624	No_or_no_constitutive_exon
GGGTGCAAAATTTGTCAAGACCAGAGCTGATCTCTCTCTGATGGGGGCAGAA	56027004	56027147	56027197	56027145	-1	4	ENSMFAG00000032584.1	56026794	56029878	None	8990	2260	196624	No_or_no_constitutive_exon
GGGGCTCAGGACTTGTCAAGATCAGAGCTGATCTCTTTCCAATGGGGCAGAG	56041230	56041506	56041556	56041504	-1	4	ENSMFAG00000044948.1	56039804	56049315	None	8990	2260	196624	No_or_no_constitutive_exon
GGGAAGAGAATGTGTAAAGACCAGAGCTGATCTCTTTCTGATTGGGGCAGGA	56152462	56152743	56152793	56152741	-1	4	ENSMFAG00000002019.1	56152462	56156569	None	8990	2260	196624	No_or_no_constitutive_exon
CTCAAAATGTGTCAAGACCAGACTTGATCTCTCTCTTTTGATGGGGGCAGAA	56167873	56168155	56168205	56168153	-1	4	ENSMFAG00000026933.1	56167033	56171820	None	8990	2260	196624	No_or_no_constitutive_exon
GGGAAGAGAATGTGTAAAGACCAGAGCTGATCTCTTTCTGATTGGGGCAGGA	56196691	56196964	56197014	56196962	-1	4	ENSMFAG00000040159.1	56193757	56201083	None	8990	2260	196624	No_or_no_constitutive_exon
TCACACTTTCCTGCAGTTTTAATTTCTGATTTTAATGGAATGGGTGACAGGA	56531897	56532057	56531847	56531899	1	4	ENSMFAG00000031023.1	56509727	56543874	IYD	8990	2260	196624	Yes
AGATGGCTGCCAATGCGAGAATGTTCTTTCTATCTGGGGAAGAAGGAAAGGT	64640814	64640999	64641049	64640997	-1	4	ENSMFAG00000037164.1	64639369	64647417	None	8990	2260	196624	No_or_no_constitutive_exon
CAGTGAGCTGAGATCCGGCCACTGCACTCCAGCCCGGGCGACAGAGCGAGAC	64639369	64639423	64639473	64639421	-1	4	ENSMFAG00000037164.1	64639369	64647417	None	8990	2260	196624	No_or_no_constitutive_exon
TGCAGCGAGCCGAGATCGTGCCACTGCACTCCAGCCTGGGCGACAGTGAGCA	64643334	64643368	64643418	64643366	-1	4	ENSMFAG00000037164.1	64639369	64647417	None	8990	2260	196624	No_or_no_constitutive_exon
CAGAAAGATGGCTGCCAATGCGAGAATGTTCTTTCTATCTGGGGAAGAAGGA	64640727	64641004	64641054	64641002	-1	4	ENSMFAG00000037164.1	64639369	64647417	None	8990	2260	196624	No_or_no_constitutive_exon
GATCGTGCCACTGCACTCCAGCCTGGGCGACAGTGAGCAGTGGGGTGGAGTT	64643334	64643355	64643405	64643353	-1	4	ENSMFAG00000037164.1	64639369	64647417	None	8990	2260	196624	No_or_no_constitutive_exon
GGGCGCAGGCGGCGACACAAAGGGCGGAGCGGCGGGGCCGGGCCCGGGAGGC	64939906	64940047	64939856	64939908	1	4	ENSMFAG00000003593.1	64939655	65046252	TMEM181	8990	2260	196624	No_or_no_constitutive_exon
CAGGGTGACCTGGCCTGGGCAGGAGCAGTCATGCCATACTCGGCAGGGAGAA	65198827	65198857	65198907	65198855	-1	4	ENSMFAG00000002822.1	65179624	65237289	EZR	8990	2260	196624	No_or_no_constitutive_exon
TTTCTAATCTCTCCCTTTTTTATTCTTTTCTTCTTTTTTGTGGGGGGCAGGT	66727983	66728120	66727933	66727985	1	4	ENSMFAG00000045409.1	66691992	66748412	RTN4IP1	8990	2260	196624	No_or_no_constitutive_exon
TTTCCGTTGCAAGTTGTGCTCCCCTACAAGAGGAAGTACTGGGCAATAAGAG	66796699	66797926	66797976	66797924	-1	4	ENSMFAG00000038353.1	66748919	66968280	CRYBG1	8990	2260	196624	No_or_no_constitutive_exon
AAAAATGATTTGAATGTTTTATTTGCGGCATTGGAAGATTGGGTATGGAGGA	67046133	67046145	67046083	67046135	1	4	ENSMFAG00000041362.1	67001728	67304834	ATG5	8990	2260	196624	No_or_no_constitutive_exon
CCCGCAAGACCCACCAAGGCCTGAGCAAGGTGACCTGTATTGGGGCATAGCA	74611915	74612356	74612406	74612354	-1	4	ENSMFAG00000034604.1	74611915	74613127	None	8990	2260	196624	No_or_no_constitutive_exon
ACCATACAGGGTTGCAGGGGGGTGGGCACTCTTTTCCATCACACGGGGAGGA	75630686	75630904	75630636	75630688	1	4	ENSMFAG00000002192.1	75629427	75630904	None	8990	2260	196624	No_or_no_constitutive_exon
CTTGCTAATCCAGTTTTTTTCTTCTTATCTCTGTGATTACCTGGGGACAGGA	84299526	84299725	84299476	84299528	1	4	ENSMFAG00000041968.1	84142702	84339126	MDN1	8990	2260	196624	Yes
ATTTTAGTATAGTGGGGGTGGGGGGTGGGGATGGATGTCACTGGGGCGAGAT	86235250	86235363	86235200	86235252	1	4	ENSMFAG00000046029.1	86234995	86235363	None	8990	2260	196624	No_or_no_constitutive_exon
GTTGGTCTGGTGGTCCCAGAGTGATCCCGGTGGCCAGTGGGGAAGACAAGGA	87052382	87052793	87052332	87052384	1	4	ENSMFAG00000042252.1	87051012	87052793	None	8990	2260	196624	No_or_no_constitutive_exon
CAGCTCCCAATATCACATATGCATTTCAGCTACCAGGAAGGGGGAAGGAGGA	93687104	93687134	93687184	93687132	-1	4	ENSMFAG00000040052.1	93506905	93751455	BCKDHB	8990	2260	196624	No_or_no_constitutive_exon
TTTTTTTTTTCAAATTTAATATTAAAATTATTTTGTTTCATGGGTAAAAGAC	93849438	93849526	93849576	93849524	-1	4	ENSMFAG00000032875.1	93818969	93857690	TTK	8990	2260	196624	No_or_no_constitutive_exon
TGCCTTTGGCGTACGTTTTTTAAATGTTTTTTGTTGTTAAACGGGCAAAGCG	94822060	94822114	94822164	94822112	-1	4	ENSMFAG00000003722.1	94822060	94822352	None	8990	2260	196624	No_or_no_constitutive_exon
CGCGGGGCGGGCGGGGGAGGGGAGCGGGCGGGCAGGGGCCGGGGGCCGAGCT	94825106	94825191	94825056	94825108	1	4	ENSMFAG00000039797.1	94823131	94955680	PHIP	8990	2260	196624	No_or_no_constitutive_exon
TGGGCGACACAGCGAGACTCCGTCTCAAAAAAAAAAAGGTGGGCCAGGAGAT	100381161	100381520	100381111	100381163	1	4	ENSMFAG00000040190.1	100376585	100382852	None	8990	2260	196624	No_or_no_constitutive_exon
TTTAAAAAATCAAGCAAGTAGCTCTTCCGGCAACATGGCGGGTGAAGAAGCT	100379998	100380853	100379948	100380000	1	4	ENSMFAG00000040190.1	100376585	100382852	None	8990	2260	196624	No_or_no_constitutive_exon
GCCGGGTGTGGTGGCGGGCGCCTGTAGTCCCAGCTACTCGGGAGGCTGAGGC	100991458	100991511	100991561	100991509	-1	4	ENSMFAG00000036978.1	100722895	101346647	KCNQ5	8990	2260	196624	No_or_no_constitutive_exon
GCCCTACCATCCTTTCTACAGCAACATCAGTAAGGATCACGGGTATGTAGAC	100927931	100928266	100928316	100928264	-1	4	ENSMFAG00000003960.1	100927931	100928686	None	8990	2260	196624	No_or_no_constitutive_exon
GGAGTTACTAAATGTCCTGTTTTTTCCTGTCTTGTTCACTGGGCAAACAGGG	101685857	101685941	101685991	101685939	-1	4	ENSMFAG00000038905.1	101555944	102048481	RIMS1	8990	2260	196624	No_or_no_constitutive_exon
TGCTTAATATTAAATATGTGTTGCCTAATGGCTCCCAAATTGTGAGGGAGTC	107978524	107978559	107978609	107978557	-1	4	ENSMFAG00000031297.1	107978524	107982959	None	8990	2260	196624	No_or_no_constitutive_exon
AAAGAGTATTCGAGGTGAAATCCACAAATGGGGACACTTAGGCGGGGAAGAC	111175058	111175079	111175129	111175077	-1	4	ENSMFAG00000038367.1	111173910	111175231	None	8990	2260	196624	No_or_no_constitutive_exon
AGGCACAGGATGTGAGCAGCAGATTACAATCCAGTCTTCTGGTGGGTAAGCA	111173977	111174289	111174339	111174287	-1	4	ENSMFAG00000038367.1	111173910	111175231	None	8990	2260	196624	No_or_no_constitutive_exon
CTGATCTGATTTTCATTTGTTTCTACTTACGTCCTTTTTTTCTGGGAAAGGT	114179262	114179469	114179212	114179264	1	4	ENSMFAG00000041279.1	113814875	114213234	DST	8990	2260	196624	No_or_no_constitutive_exon
TCACAGCAGCAGTGGAATGGAAGGAAGAGCTCCTTTATCACATGGGAGAGAT	122314567	122314901	122314517	122314569	1	4	ENSMFAG00000030494.1	122314001	122316134	None	8990	2260	196624	No_or_no_constitutive_exon
TTCCGGAGGGGCGGGGCCTCTTTCCGGAAGCGCCCGCCGGGGGCGGGGAGGG	126256984	126257215	126256934	126256986	1	4	ENSMFAG00000037930.1	126256845	126264222	NFKBIE	8990	2260	196624	No_or_no_constitutive_exon
GTGTTGGGTTTGGGCCTGTTCTGTAATTTTGTCTTGTGAAGGGGTCGTAGTG	126274507	126274533	126274583	126274531	-1	4	ENSMFAG00000038525.1	126268988	126275857	Hsp90ab1	8990	2260	196624	No_or_no_constitutive_exon
CCAGAGCCTTCCTCCCCTCCTCCCACTCTCTTTCTTATTCTAGGGCCGAGTC	126352467	126352529	126352579	126352527	-1	4	ENSMFAG00000039448.1	126335164	126361586	CAPN11	8990	2260	196624	No_or_no_constitutive_exon
GTCCTAACCTAATTCCTCTGTCCACCCCGTACGGCTGCAGGGATGATGAGAT	126380999	126381132	126381182	126381130	-1	4	ENSMFAG00000041643.1	126365028	126394561	TMEM63B	8990	2260	196624	No_or_no_constitutive_exon
CCATGCTGCCCCGCCATTGGCGGCTCTGTGTGTTAATAGGCTAGGGAGAGAG	126934648	126934726	126934598	126934650	1	4	ENSMFAG00000037532.1	126925140	126935668	GTPBP2	8990	2260	196624	No_or_no_constitutive_exon
AGGGTTGGGGCCGGTATTCCAGATGCTGTGGCTTCTGGAGGGTGGGAGAGAT	127112271	127112301	127112351	127112299	-1	4	ENSMFAG00000036554.1	127107023	127126330	ABCC10	8990	2260	196624	No_or_no_constitutive_exon
CCCTCCTAAGCAGGGTGGGTATAGACATGCAAGGGCATGGGAGTTACGAGGA	127347246	127347358	127347196	127347248	1	4	ENSMFAG00000038043.1	127343319	127348064	DNPH1	8990	2260	196624	No_or_no_constitutive_exon
AGAACCTGACTGCTGGGGCCCCCACAGATTCGCCAACCCAGGAGCGGGAGGA	127569768	127569945	127569995	127569943	-1	4	ENSMFAG00000040153.1	127564480	127592038	PPP2R5D	8990	2260	196624	No_or_no_constitutive_exon
AAAAAAAAAAAAAAAAAAAAAAAAAGCTGGAACTGAAAGGGAATCTGAAGCC	127868316	127868558	127868266	127868318	1	4	ENSMFAG00000040308.1	127867525	127868745	None	8990	2260	196624	No_or_no_constitutive_exon
GTTATAAATATAAGAGGAACTAAAACTGAAACTTTTCTTTGGGATTGTAGAT	128404494	128404631	128404444	128404496	1	4	ENSMFAG00000046129.1	128395121	128410310	MRPS10	8990	2260	196624	No_or_no_constitutive_exon
GAGGCAGGGAAGAAAGTGAAGGGCTGGAGCTTCTATGGGGAACACAGCAGGC	128724724	128724745	128724795	128724743	-1	4	ENSMFAG00000033214.1	128723311	128735810	BYSL	8990	2260	196624	No_or_no_constitutive_exon
AGGAGGACACATACCTCATATACCTGCCGCCCCTTCTTGTCCACAGGGAGCC	128985879	128986110	128985829	128985881	1	4	ENSMFAG00000040195.1	128939363	128993155	TFEB	8990	2260	196624	No_or_no_constitutive_exon
TGTTTTAGGGAAACTCCCTTCTCCTGCCCCCAGGAGCCCAGATGGGACAGGG	129084399	129084424	129084474	129084422	-1	4	ENSMFAG00000033620.1	129069203	129123446	FOXP4	8990	2260	196624	No_or_no_constitutive_exon
TCCCTTCAGAGCTCTGACCTTGGTATCTTTCTGCAGGTTCCTGGGTAAAGGG	129450684	129451015	129451065	129451013	-1	4	ENSMFAG00000039388.1	129440607	129451386	TREML4	8990	2260	196624	No_or_no_constitutive_exon
GGAGCTGCTGGACTCCAGGACTCCAGCCGGGAGAGGGGCTGGGACGTCAGCC	130306046	130306354	130305996	130306048	1	4	ENSMFAG00000042060.1	130227367	130306714	LRFN2	8990	2260	196624	No_or_no_constitutive_exon
CAATCCTAGCTTCCCCGACATGGCAGAGCCCAAACATGTGGAAGGGTTAGAA	130781116	130781351	130781066	130781118	1	4	ENSMFAG00000030647.1	130774504	130804979	MOCS1	8990	2260	196624	No_or_no_constitutive_exon
GGGAGTACTATTAAATACATTCCCAAGTCCATGTTAGGGAATGAGGGAAGGC	130821693	130821720	130821770	130821718	-1	4	ENSMFAG00000036168.1	130805633	130920035	DAAM2	8990	2260	196624	No_or_no_constitutive_exon
ATGGCATTAGATTCAAGCTAACACTGTGAAACTCCCTCTGGGGCCAACAGGT	131352613	131352711	131352563	131352615	1	4	ENSMFAG00000040076.1	130979059	131374223	KIF6	8990	2260	196624	Yes
AGCCAGGACCTTTTCTCTCTCTCATGTACATACCTTCTTGGGGAAGTCAGGT	133213606	133213719	133213769	133213717	-1	4	ENSMFAG00000002390.1	133207212	133259143	CMTR1	8990	2260	196624	Yes
AGATAGAATGTGTGACTGGCTGATTCATGTATCATCTTCTAATCGGGCAGGT	133875542	133875611	133875492	133875544	1	4	ENSMFAG00000046250.1	133842832	133877370	PPIL1	8990	2260	196624	No_or_no_constitutive_exon
AGAAGAAGATGGCCATGTCGGCGAAGCTCTATGGAAGTGGGGCTCAGGAGGC	134057718	134058300	134058350	134058298	-1	4	ENSMFAG00000003016.1	134057307	134061668	None	8990	2260	196624	No_or_no_constitutive_exon
CAGTAGTGACTTACAGTAAGGTAGGTGCCCTTGGAGAAGAGAAGGGGTAGGT	136186903	136186926	136186853	136186905	1	4	ENSMFAG00000031435.1	136088102	136208376	C6orf106	8990	2260	196624	No_or_no_constitutive_exon
GGCTGCGCGACGAGGAGCGGCTGCGGGAGGAGGCCCGGCCGCGGGAGGAGGC	137029429	137030017	137029379	137029431	1	4	ENSMFAG00000001775.1	137029252	137047164	LEMD2	8990	2260	196624	No_or_no_constitutive_exon
CAGCTGTTGAGGGTGTGGAGTAGGGTGGAAGCTGTGGCAGTGTTGGGGAGGT	137151678	137151849	137151899	137151847	-1	4	ENSMFAG00000039709.1	137119377	137194853	ITPR3	8990	2260	196624	No_or_no_constitutive_exon
CTTGGGGTGGGGCGCCCCTCACAGTGCGGGGTCGTGTGCCCGGCGGGCAGGT	137320400	137320612	137320662	137320610	-1	4	ENSMFAG00000041047.1	137314615	137347237	SYNGAP1	8990	2260	196624	No_or_no_constitutive_exon
CGGCGGTGGCAGGCGGAGAACAACAAACCCCGGAGCCGGAGCCGGGGGAGGC	137588329	137588387	137588279	137588331	1	4	ENSMFAG00000003583.1	137587915	137594982	RXRB	8990	2260	196624	No_or_no_constitutive_exon
GAGCAGAAGAGTGACCAGGGCGTTGAGGGTCCTGGGGGAACCGGGGGTAGCG	137592132	137592172	137592082	137592134	1	4	ENSMFAG00000003583.1	137587915	137594982	RXRB	8990	2260	196624	No_or_no_constitutive_exon
GAAAAAAAGGAAGGAAGGAAGGAAGGAAGGAAGGAAAGAGAGGGAGGGAGGG	137720583	137720911	137720961	137720909	-1	4	ENSMFAG00000042684.1	137717375	137728814	HLA-DPB1	8990	2260	196624	No_or_no_constitutive_exon
TGGGAAGGGGTGGATGAGGCTGAGTATGGCACATCTTCCTCAGGGCTGAGAT	137724096	137724148	137724198	137724146	-1	4	ENSMFAG00000042684.1	137717375	137728814	HLA-DPB1	8990	2260	196624	No_or_no_constitutive_exon
AAGGCTGGGGGGAAGGGTGGGGCCGTGGTCCCCTCAGCCTCCACGGGGAGGG	137834825	137834975	137835025	137834973	-1	4	ENSMFAG00000037520.1	137834802	137846316	BRD2	8990	2260	196624	No_or_no_constitutive_exon
ACTTTTGTGCCCTGGCTCCATTTTACAGATTCCCACCTCGGGTTGGGGAGAG	137841155	137841226	137841276	137841224	-1	4	ENSMFAG00000037520.1	137834802	137846316	BRD2	8990	2260	196624	No_or_no_constitutive_exon
AAGTGCACATTGCTGGTGCTGAGCTACTGTGGGGAGGGGAAAATAGGGAGTT	138192327	138192348	138192277	138192329	1	4	ENSMFAG00000000676.1	138192175	138364100	None	8990	2260	196624	No_or_no_constitutive_exon
ACTCCGACACTCGATGGGGCCAGGGGGCTATGGGGAGAACCTCGGGGGAGGC	138708207	138708236	138708157	138708209	1	4	ENSMFAG00000045367.1	138704666	138710100	PBX2	8990	2260	196624	No_or_no_constitutive_exon
TTCAGGTGAGAAGAGAGCGAGAGAACCCCCCTCTCCTTTGAGGGTATGAGTT	138775275	138775296	138775225	138775277	1	4	ENSMFAG00000041028.1	138765490	138777821	ATF6B	8990	2260	196624	No_or_no_constitutive_exon
CAAAACCAGGCCAAGGAAATCCAGTATAGGGGGCTGCAGGGCCCAGGGAGTG	138860849	138860987	138861037	138860985	-1	4	ENSMFAG00000003345.1	138859329	138873551	None	8990	2260	196624	No_or_no_constitutive_exon
TCCCAGGGGGGATGGATGAACCCACCATAACAGATCTGAACACATGGGAGGA	138892988	138893019	138893069	138893017	-1	4	ENSMFAG00000034235.1	138884020	138894911	SKIV2L	8990	2260	196624	No_or_no_constitutive_exon
AAGAAGCTGCCCACAAAGAGGTGGTACCTATTCTCCTACTTCAAGGGAAGAA	138902632	138902778	138902828	138902776	-1	4	ENSMFAG00000002495.1	138901318	138954666	None	8990	2260	196624	No_or_no_constitutive_exon
TCATCTTCAAGGAGAGCGCCTCCCTCATGGTGGACCGGGTCAGGAATTAGGA	138920441	138920470	138920520	138920468	-1	4	ENSMFAG00000002495.1	138901318	138954666	None	8990	2260	196624	No_or_no_constitutive_exon
GGTGAGAGGCCTGGAAAGGGGCAGAGTAGGGTGGAGGATATTGAGGGCAGGG	139161071	139161263	139161313	139161261	-1	4	ENSMFAG00000042838.1	139152759	139164322	None	8990	2260	196624	No_or_no_constitutive_exon
CGGCCCAAGAGACCCGCCAACCAGTTTGTGCCCAGGTAGGGAGCAGGGAGAG	139202107	139202130	139202180	139202128	-1	4	ENSMFAG00000030371.1	139199389	139206413	None	8990	2260	196624	No_or_no_constitutive_exon
GACTCCAGCTTGATATTTTCTGCCCTTTTGTGTTTGGCTGGGGTGTGCAGCA	139227563	139227761	139227513	139227565	1	4	ENSMFAG00000000146.1	139220095	139235074	BAG6	8990	2260	196624	Yes
GGAAAGGTGACGGTTTCGGGAATGGAGAAGTCACTGCTGGGTGGGGGCAGGT	139383542	139383821	139383871	139383819	-1	4	ENSMFAG00000031024.1	139379897	139397468	None	8990	2260	196624	No_or_no_constitutive_exon
GGGGCGGGGCGGGGCTCGGTGGGCGGGACTGACCGCGGGGGCGGGGCCAGGG	139567290	139567566	139567240	139567292	1	4	ENSMFAG00000045172.1	139561607	139570907	None	8990	2260	196624	No_or_no_constitutive_exon
CTGTCTTCCATCTTGCAGTTTGCATTGTGGGCCCTAATGGTGTGGGGAAGAG	140378572	140378611	140378661	140378609	-1	4	ENSMFAG00000001346.1	140374861	140394511	ABCF1	8990	2260	196624	No_or_no_constitutive_exon
GCGACAGGGGCGGGGCTCGGTGGGCGGGACTGACTAGCGGGCGGGGCCAGGG	140472232	140472508	140472558	140472506	-1	4	ENSMFAG00000035330.1	140457885	140473287	HLA-E	8990	2260	196624	Yes
CTCTCAGAAACAAGGATGTAAGAGGGGCAGTGAAGAGGCTAATGGGGTAGGA	141745518	141745533	141745583	141745531	-1	4	ENSMFAG00000031410.1	141745518	141746457	None	8990	2260	196624	No_or_no_constitutive_exon
CTGACCTCGTGATCCACCCGTCTCGGCCTCCCAAAGTGCTGGGATTACAGGC	142833094	142833338	142833388	142833336	-1	4	ENSMFAG00000031668.1	142832563	142833905	OR2B6	8990	2260	196624	No_or_no_constitutive_exon
CAAGAAAAGGAGAGAAAACATGTAGTGAGGAGAGAATGCAGTGGGGAAAGTA	144133829	144133902	144133952	144133900	-1	4	ENSMFAG00000002690.1	144131531	144140721	BTN3A1	8990	2260	196624	No_or_no_constitutive_exon
TCTGATTCTGCCCCTTTGTTGAACAGCCCAGTTTACTGTCGTGGGGCCAGCT	144161842	144162166	144162216	144162164	-1	4	ENSMFAG00000001113.1	144152455	144164091	None	8990	2260	196624	No_or_no_constitutive_exon
GACAAAACAAGAGAAGAAGCAGAGGCTGTTGGCCCGGGCCGAGAAGAAAGCT	146000342	146000779	146000292	146000344	1	4	ENSMFAG00000000351.1	145997411	146000779	None	8990	2260	196624	No_or_no_constitutive_exon
AATGCATTTTTCTTACCTTAGGAAAGAAGAATCTAAACTTTGGGCCAAAGAA	146448061	146448112	146448162	146448110	-1	4	ENSMFAG00000036989.1	146435765	146456858	NRSN1	8990	2260	196624	No_or_no_constitutive_exon
GCCTCCCCTGCTGCAAGAGGACTATCTCCTGAGCCTCGGGGAGGAGGAAGGC	150187046	150187117	150187167	150187115	-1	4	ENSMFAG00000003628.1	150183750	150200435	E2F3	8990	2260	196624	No_or_no_constitutive_exon
TTCACCGAGTCAAAAAACTGACATGTCGGGTGAGAGGACAGTGATGGGAGGC	152848918	152849053	152848868	152848920	1	4	ENSMFAG00000032997.1	152659822	152892480	KIF13A	8990	2260	196624	No_or_no_constitutive_exon
CGAGTGCGGGAGACCGTGCGCAGGTTTGGAGCCCGCGGCCGGGCGGGGAGAA	157197990	157198009	157198059	157198007	-1	4	ENSMFAG00000017762.1	157186098	157201787	NOL7	8990	2260	196624	No_or_no_constitutive_exon
AAATTGGCAAAAACAAGTGGAATTCCATGTGATTCTCTTGGGGTAAACAGAT	160999892	161000059	160999842	160999894	1	4	ENSMFAG00000003809.1	160966039	161000059	None	8990	2260	196624	Yes
AACCACACTAACGAGATTCAAGATTATTTGCAATAGCTCACGGGAGCAAGAA	163016242	163016360	163016410	163016358	-1	4	ENSMFAG00000030880.1	163016242	163016563	None	8990	2260	196624	No_or_no_constitutive_exon
AACAATCCCATTTTAGCTTTCTGGAGGATAAAATAGCATGCTGGGAAAAGCC	343056	343108	343006	343058	1	5	ENSMFAG00000032101.1	294533	343108	ZNF141	8990	2260	196624	No_or_no_constitutive_exon
GAGGTCACTCTCCCCGGCCACACTGGGTCAGGGCCAGCCTCAGGGCAGAGCT	621500	621676	621450	621502	1	5	ENSMFAG00000039102.1	590904	635025	PDE6B	8990	2260	196624	No_or_no_constitutive_exon
ATGCAGCAGCTCCGCGGCTGGGTCCTGCTCCTCAGACAAGACGGGGCCAGAG	2319980	2320091	2320141	2320089	-1	5	ENSMFAG00000003123.1	2315306	2323691	None	8990	2260	196624	No_or_no_constitutive_exon
AACATTTCGCTGCTCTTCTACTTAAAGTCAGTGTAAGGAAGGGGAGAGAGGG	2986907	2986946	2986857	2986909	1	5	ENSMFAG00000040609.1	2919517	3015147	ADD1	8990	2260	196624	No_or_no_constitutive_exon
CCGATGGGCAGCAGGGCTGGGTGATGCGCCCTCCCCTGGGCTGATGGGAGCC	3016274	3016344	3016394	3016342	-1	5	ENSMFAG00000038471.1	3015886	3019100	MFSD10	8990	2260	196624	No_or_no_constitutive_exon
CCAGGGCCGCGGGGCCCCTGGTGGCTGCTTCAGGTGAGGGTGCGGGATAGTG	3015918	3016092	3016142	3016090	-1	5	ENSMFAG00000038471.1	3015886	3019100	MFSD10	8990	2260	196624	No_or_no_constitutive_exon
TGTTGGTCATGAGGAACTCACAATGTGGCCCTAGGTGTGGGCTGACAGAGCT	3441148	3441172	3441098	3441150	1	5	ENSMFAG00000039419.1	3409538	3548027	RGS12	8990	2260	196624	No_or_no_constitutive_exon
TTTATTATTGTAATTATGCACTTATTTGTTTTCTTCTCTGTTATGGGAAGAC	6905680	6905809	6905630	6905682	1	5	ENSMFAG00000036205.1	6852757	6952611	JAKMIP1	8990	2260	196624	Yes
TGAACGCATGAAAGAAATAAAGTGGTTGATTTGGTGTATCTGTGGGACAGGA	16741340	16741446	16741290	16741342	1	5	ENSMFAG00000000500.1	16736208	16771453	LAP3	8990	2260	196624	No_or_no_constitutive_exon
AGAGAAGACTGCGGAGAGCTCTGCCTCTGGGTTGGCGGGCGGGCGGGCAGGC	16981421	16981580	16981371	16981423	1	5	ENSMFAG00000000798.1	16981209	17014789	NCAPG	8990	2260	196624	No_or_no_constitutive_exon
CAGCAGTCGTAGCAGGCTTCCCTTCAATGGTAGTGTCTGTGGGCAGCCAGCC	24013718	24013749	24013799	24013747	-1	5	ENSMFAG00000042580.1	23996754	24104788	CCDC149	8990	2260	196624	No_or_no_constitutive_exon
GCTGGTTAAGAAGGGGATGGTAAAGGAGGTCTGGAGGGTGCTGGGTGGAGGT	25134391	25134549	25134341	25134393	1	5	ENSMFAG00000033269.1	25134357	25149712	None	8990	2260	196624	No_or_no_constitutive_exon
CTTGTCAGTAGCCCAAGTGGCAGAGAGTACATGGATCTCGGGACAAGCAGCC	37720164	37720247	37720114	37720166	1	5	ENSMFAG00000038801.1	37719489	37720247	None	8990	2260	196624	No_or_no_constitutive_exon
ACAATGTGCTTTTTTACCACCTAAATACTTCATTTCTTTTCTGGGAATAGGT	38616879	38616963	38617013	38616961	-1	5	ENSMFAG00000043228.1	38595335	38659249	TMEM156	8990	2260	196624	No_or_no_constitutive_exon
TCAGATGAGAAGGTGGCAGTTGCAGGCAAAAGAAGCCTGTGGTGGGTTAGGG	40336232	40336389	40336439	40336387	-1	5	ENSMFAG00000002724.1	40336232	40337527	None	8990	2260	196624	No_or_no_constitutive_exon
TTATTTCTTTCATTTTTCCTTTTTTCTTCCCCTCCATTTCAAATGGGAAGCT	53025769	53025849	53025719	53025771	1	5	ENSMFAG00000045661.1	52406433	53039655	RASGEF1B	8990	2260	196624	No_or_no_constitutive_exon
ATCTTATTAATATCACTTTGTGATGGATTGTTCCTGTTCTGGGTGTTAAGGA	56245629	56245713	56245763	56245711	-1	5	ENSMFAG00000037533.1	55984489	56429381	FRAS1	8990	2260	196624	No_or_no_constitutive_exon
GAATATGTGGTGGAAAAAGTACTAGATCGACGTGTAGTGAATGGGGAAAGTG	57352688	57353107	57353157	57353105	-1	5	ENSMFAG00000044141.1	57352688	57353247	None	8990	2260	196624	No_or_no_constitutive_exon
GCCGCCGCCTCTGGGAACGGCGACGCGGGGACCCACAGGTCCCAAGGGAGCT	57758739	57758931	57758981	57758929	-1	5	ENSMFAG00000002770.1	57718058	58073652	SHROOM3	8990	2260	196624	No_or_no_constitutive_exon
ACCTCTGAGCGGGTGAGACGCCCTCGTGCTCTTCTTTTCTAGGGATAGAGTC	58535323	58535480	58535273	58535325	1	5	ENSMFAG00000041803.1	58534406	58562493	NAAA	8990	2260	196624	No_or_no_constitutive_exon
TTGGTTTCTCTTGCTTCTTACTATATGTCTTTTTTCTTCATGGGGGTTAGGC	58971962	58972082	58971912	58971964	1	5	ENSMFAG00000036832.1	58966786	59008467	RCHY1	8990	2260	196624	No_or_no_constitutive_exon
CCAGCTGGTGCCTCCTGGAGAGTGACGTCTTATCTTAACGGGACAGGGAGGC	62540384	62540416	62540466	62540414	-1	5	ENSMFAG00000042560.1	62441144	62540570	NPFFR2	8990	2260	196624	No_or_no_constitutive_exon
GGCGGGGAGCGAGCGCAGAGCACTCAGCGCCCTGCACCGCGGCGGGGCAGCC	62540208	62540367	62540417	62540365	-1	5	ENSMFAG00000042560.1	62441144	62540570	NPFFR2	8990	2260	196624	No_or_no_constitutive_exon
ACTTAGTTGAAGAAACAGAGTGTAAGCAATTTACTTACCTTTGGGGACAGGA	63796009	63796177	63796227	63796175	-1	5	ENSMFAG00000039421.1	63766831	63879997	RUFY3	8990	2260	196624	Yes
TCCCAAACTAAGCCTAAGATGCAAAGTTTGGTTCAGTGGGGGTTAGACAGCT	66027868	66027972	66027818	66027870	1	5	ENSMFAG00000018966.1	66027572	66027972	None	8990	2260	196624	No_or_no_constitutive_exon
CTGGCTAATCAAGGAGGAAGCAGCAGCAGTATCTGCTGTGGGGGCTGCAGCT	80926332	80926659	80926709	80926657	-1	5	ENSMFAG00000039308.1	80925970	80928813	None	8990	2260	196624	No_or_no_constitutive_exon
TGTATCTAATACCAAGACCCTTCCTTTTGAGTAGCAGAAAAATGGGCAAGGG	86189970	86190189	86189920	86189972	1	5	ENSMFAG00000037700.1	86014412	86222942	AFF1	8990	2260	196624	No_or_no_constitutive_exon
ACACAAAAGATACTTGACATAGTCTTATTAAAAATGGTGGTGGGGGGAAGAG	87834994	87835076	87835126	87835074	-1	5	ENSMFAG00000032406.1	87834994	87839671	NAP1L5	8990	2260	196624	No_or_no_constitutive_exon
GTTATTTACACATTATTTCTCCTTTTTTTCTTTGACTTTTGGGAGTACAGTG	93459187	93459305	93459137	93459189	1	5	ENSMFAG00000042606.1	93453672	93537830	SMARCAD1	8990	2260	196624	No_or_no_constitutive_exon
TCACAGCCTTGGGAGGTTGTGGCATGTCCTCCCAGCCTGGCTGGGAAGAGCC	97695211	97695250	97695300	97695248	-1	5	ENSMFAG00000002966.1	97695211	97874871	TSPAN5	8990	2260	196624	No_or_no_constitutive_exon
CTAGACTCTCCCACTTCTAATTAAGTTTTTTCTCTTTCCAATGGGAAAAGGG	108241223	108241268	108241318	108241266	-1	5	ENSMFAG00000031895.1	108193626	108707855	COL25A1	8990	2260	196624	Yes
CTCAGGGAGTGCTCCACCTACACGAGGACCCCCGCCATCTTATGGGGAAGCT	108752554	108752595	108752645	108752593	-1	5	ENSMFAG00000031126.1	108752349	108753508	None	8990	2260	196624	No_or_no_constitutive_exon
TTTAAGGTTACTCCGTTCCTCCGTGTTAGGGTTTGCGTGCAAGGTGGGAGAC	109952240	109952260	109952190	109952242	1	5	ENSMFAG00000043564.1	109882387	109966431	None	8990	2260	196624	No_or_no_constitutive_exon
CCCGAGTCCGGGTAGGAGCCAGGACGGAGTCTGGGAGGGATAAGGGGGAGGA	110022236	110022276	110022326	110022274	-1	5	ENSMFAG00000002699.1	110018580	110039361	PITX2	8990	2260	196624	No_or_no_constitutive_exon
CAGACCAAGTAGACCAGGAGGGAATGTGGGAGGGCGCCGGTGGGGCGCAGCT	110021947	110022211	110022261	110022209	-1	5	ENSMFAG00000002699.1	110018580	110039361	PITX2	8990	2260	196624	No_or_no_constitutive_exon
CTAAAACAGTGAAAAATAAGCCCATTCCAGCCTTAAGAGTTGTGGGTGAGTA	111988007	111988030	111987957	111988009	1	5	ENSMFAG00000036506.1	111974333	111998955	LARP7	8990	2260	196624	No_or_no_constitutive_exon
CTCTTCCTTCTCTCTTTTTTCCATCTTGCATGGCATCTTGGGGCGGAAAGGA	112741246	112741279	112741196	112741248	1	5	ENSMFAG00000032015.1	112292159	112774239	ANK2	8990	2260	196624	Yes
TAAGGGGCCATGATCGCGCTACTGCACTCCGGCCTGGGTGACAGAGTGAGAC	112866645	112866809	112866859	112866807	-1	5	ENSMFAG00000040802.1	112852189	113160459	CAMK2D	8990	2260	196624	No_or_no_constitutive_exon
TGCATGCTACAAATTTAATTTTGTTTTTTTTTAATTTAGGGAACACAGAGCT	117851421	117851498	117851371	117851423	1	5	ENSMFAG00000045633.1	117845036	117916063	METTL14	8990	2260	196624	No_or_no_constitutive_exon
CAACAGGCACAGGGGTTTACTTGATGGGGGAGGCTGGCAGGAGGGAGAAGAG	118194257	118194285	118194207	118194259	1	5	ENSMFAG00000037699.1	118006975	118233242	SYNPO2	8990	2260	196624	No_or_no_constitutive_exon
TGTATCTATCCTGCTTATTTAAATAATAAGAAGACCATCGCAGAGGGAAGGC	118987474	118987596	118987646	118987594	-1	5	ENSMFAG00000000554.1	118987259	118992322	None	8990	2260	196624	No_or_no_constitutive_exon
CTGAAGCGACTCCACCCTTGAACCTCAAGCCTGTAGAATAAGGAGGGAAGGC	123696064	123696391	123696441	123696389	-1	5	ENSMFAG00000038381.1	123696064	123696781	None	8990	2260	196624	No_or_no_constitutive_exon
GCATGTAAATACATAAAATAATCATTTTCTATTTTGTTTTGTGAGGGTAGAA	126987430	126987569	126987380	126987432	1	5	ENSMFAG00000039882.1	126949723	127004827	ABHD18	8990	2260	196624	Yes
GGGTGCGCTGGGGGCGGCGGGGTCTGGGGACCGGGGCCGGGGCGGGCGAGGA	127279403	127279557	127279607	127279555	-1	5	ENSMFAG00000039950.1	127260830	127280845	PGRMC2	8990	2260	196624	No_or_no_constitutive_exon
AGAAGTATATTTTGCAGAAACTTTTGATAGTGGAAGGTTGGCTGGGTGAGTA	139768836	139768867	139768917	139768865	-1	5	ENSMFAG00000044499.1	139747167	139780260	CLGN	8990	2260	196624	No_or_no_constitutive_exon
ATTTTATTTGAAAATGTCTTCAATTACTTTTTCTTCCAGGGAATCTGGAGTC	139752390	139752595	139752645	139752593	-1	5	ENSMFAG00000044499.1	139747167	139780260	CLGN	8990	2260	196624	No_or_no_constitutive_exon
GCGGGCGTCCAGTGCACATGCCAACATTACTCTGTCAGGGAAGAAGCCAGAA	144322568	144322731	144322781	144322729	-1	5	ENSMFAG00000040576.1	144322568	144322969	None	8990	2260	196624	No_or_no_constitutive_exon
TTGAGTGCATGTGGCTTATTTTGGAGGGATTCTATCAGTCAGGGAGTCAGGC	145978038	145978131	145978181	145978129	-1	5	ENSMFAG00000046354.1	145793087	146068884	TTC29	8990	2260	196624	No_or_no_constitutive_exon
CTTTAAGTTTATGCTAGGCAAGCAGGAGGTGATCCGAGGCTGGGAAGAAGGG	152294007	152294227	152294277	152294225	-1	5	ENSMFAG00000037553.1	152294007	152294414	None	8990	2260	196624	No_or_no_constitutive_exon
GTTGCAGTGAGCCGAGATTGCACCGCTGCACTCTAGCCTGGGTGAAAGAGCA	152901384	152901721	152901334	152901386	1	5	ENSMFAG00000033311.1	152897323	152902318	None	8990	2260	196624	Yes
CCTCTGCCCCAGCCTGGAGAAGCAACTGTTAAGTGTTCCTGGGACATAAGTG	152901737	152902215	152901687	152901739	1	5	ENSMFAG00000033311.1	152897323	152902318	None	8990	2260	196624	No_or_no_constitutive_exon
GGGCAGGAGGCTTTGGTCGGACCATCCCTTCAGCCGCAGGGAGCTGCAAGGG	157463298	157463738	157463788	157463736	-1	5	ENSMFAG00000030947.1	157417218	157465565	FAM198B	8990	2260	196624	No_or_no_constitutive_exon
CTGGCCGGGAACTTGAGATTGACCTCATGGCACCTCAGCTAGGGGTGTAGCC	159059834	159059930	159059980	159059928	-1	5	ENSMFAG00000043821.1	159059834	159060151	None	8990	2260	196624	No_or_no_constitutive_exon
GGTCACAAGTCTGGGTAGGGCTTTTCCATCTGTCAGGAGGGTGTGAAGAGTA	164703901	164704259	164704309	164704257	-1	5	ENSMFAG00000001805.1	164703901	164706195	None	8990	2260	196624	No_or_no_constitutive_exon
AGCCGTCCAGGAGAGGAATGGGTGAAAGAGTCTATGGGTTAAACATCGAGGA	164837928	164838053	164838103	164838051	-1	5	ENSMFAG00000031716.1	164834118	164840850	None	8990	2260	196624	No_or_no_constitutive_exon
AAGGAAGAGACTCACAGAGGTGAAACAGACGGGTTCTGGGGACGAGAAAGAC	164837187	164837333	164837383	164837331	-1	5	ENSMFAG00000031716.1	164834118	164840850	None	8990	2260	196624	No_or_no_constitutive_exon
GTGCTTCCTAAAGTTACTGTGCTTTGACTCTGGCAGTACTAAGGGATTAGTT	165269348	165269446	165269298	165269350	1	5	ENSMFAG00000001125.1	165158803	165384549	TLL1	8990	2260	196624	No_or_no_constitutive_exon
CCTCACATAGGATTTGGGCCTGGTTTGAGGAATCTTAGGGAAAGTCTGAGGA	166320607	166320616	166320666	166320614	-1	5	ENSMFAG00000039387.1	165996737	166478654	SPOCK3	8990	2260	196624	No_or_no_constitutive_exon
GAGGAGCTGTGGGAAAGAAACAGGTAGGAGGGATATGGGGTTAAAAGCAGGG	183951653	183951706	183951756	183951704	-1	5	ENSMFAG00000003572.1	183951653	183956792	None	8990	2260	196624	No_or_no_constitutive_exon
TGATCTGCAAAAACGCATCAGGGATAGACTATGGGACTCTGCCTAGGGAGAA	189440206	189440316	189440366	189440314	-1	5	ENSMFAG00000026189.1	189439081	189440712	None	8990	2260	196624	No_or_no_constitutive_exon
ATTGGGGAAATCTTTTGAACAGCACAAAGCTAAAATACAAACAGGGCCAGAC	1316175	1316239	1316289	1316237	-1	6	ENSMFAG00000010720.1	1287515	1328785	None	8990	2260	196624	No_or_no_constitutive_exon
TCGGGGCGCTCGCCGGGCTCGGCACAGTCCTGCGTGTCGCTGGGACGAAGGA	2746106	2746265	2746056	2746108	1	6	ENSMFAG00000044972.1	2742869	2746286	None	8990	2260	196624	No_or_no_constitutive_exon
GAGTCAATCAGGTTTGAGCCATGGTTGGGCAAAGGGAAGAAGAAGGGCAGGT	6509759	6509887	6509709	6509761	1	6	ENSMFAG00000036397.1	6509706	6509887	None	8990	2260	196624	No_or_no_constitutive_exon
CTTGCCGGTTTCCCTTCCCACACTGGACTCCAGACCATGTCACTGGGGAGGG	10332077	10332103	10332153	10332101	-1	6	ENSMFAG00000044629.1	10330913	10354584	FAM173B	8990	2260	196624	No_or_no_constitutive_exon
TTGGACTGACTGTTCTTTCACCCCTCTCTACCCAATCTTGGGGGGAACAGGT	17122369	17122613	17122663	17122611	-1	6	ENSMFAG00000044958.1	17095605	17376889	MYO10	8990	2260	196624	No_or_no_constitutive_exon
GTTGAAAACAGCTCTGTGTATTAATTCCTTTAAGAGAGCGAGAACGGGAGAG	32164272	32164349	32164399	32164347	-1	6	ENSMFAG00000003055.1	32034091	32172647	DROSHA	8990	2260	196624	No_or_no_constitutive_exon
GGGCGGAGCTGGCGTGCGGCTTCCGGGGCCGGCTCTCACGCGGGAGACAGGA	33221014	33221617	33220964	33221016	1	6	ENSMFAG00000037706.1	33220876	33222204	None	8990	2260	196624	No_or_no_constitutive_exon
TTTAAATTTTCAGGTGTATTGGCACTCCAGTGCTCACATAATGGGTGAAGCC	34169301	34169368	34169251	34169303	1	6	ENSMFAG00000043658.1	34144412	34190756	TARS	8990	2260	196624	No_or_no_constitutive_exon
ATCATCAAATTTGCCCTGGGGTCACCATCCCAGTCAATCAGAAAGGGAAGAG	34290030	34290256	34290306	34290254	-1	6	ENSMFAG00000042081.1	34250568	34627141	ADAMTS12	8990	2260	196624	No_or_no_constitutive_exon
GCTCAGCGTGGTGGCACATGCCTGTAATCCCAGCTACTTGGGAGGCTGAGGC	37675414	37675555	37675364	37675416	1	6	ENSMFAG00000043653.1	37669928	37675555	None	8990	2260	196624	No_or_no_constitutive_exon
AAGGTGGGATGTGTGGAGCTTCTAACACAATCTCTTTTGTTTGGGGGCAGGC	38811956	38812066	38811906	38811958	1	6	ENSMFAG00000001590.1	38732824	38932952	EGFLAM	8990	2260	196624	No_or_no_constitutive_exon
AATAAAACTCCGGAGCTGATCACATGGTTTATCAATGGCATATAGGGAAGAT	40179018	40179130	40179180	40179128	-1	6	ENSMFAG00000032648.1	40176879	40179681	None	8990	2260	196624	No_or_no_constitutive_exon
ATAACTGAAAAGGCTCTCTAAAGAAACACAAGGAAATAACAGGGCACAAGTA	55291603	55291683	55291733	55291681	-1	6	ENSMFAG00000004001.1	55291527	55292229	None	8990	2260	196624	No_or_no_constitutive_exon
CTGGTACAGCAAGGAATGAGGGAGGCCCTAGGCAGGGCACTGGGGAACAGGA	55368322	55368344	55368272	55368324	1	6	ENSMFAG00000031804.1	55303716	55368344	IL31RA	8990	2260	196624	No_or_no_constitutive_exon
CCCCGGCGGCTCCGCACCACCATCACCACCATTCGCACTCGGGGCCCGAGAT	57963638	57963704	57963754	57963702	-1	6	ENSMFAG00000001077.1	57954103	57964869	PLK2	8990	2260	196624	No_or_no_constitutive_exon
GAGAAGAGGCAGTTGTCTAGTTGTACGATATCACAAAGGGAATAAAACAGCA	60689793	60689938	60689988	60689936	-1	6	ENSMFAG00000043476.1	60689793	60690018	None	8990	2260	196624	No_or_no_constitutive_exon
CAGTGAGCTGAGATCCGGCCACTGCACTCCAGCCTGGGCAACAGAGCAAGAC	63254659	63254718	63254609	63254661	1	6	ENSMFAG00000045860.1	63254581	63255650	None	8990	2260	196624	No_or_no_constitutive_exon
CCAGGAACTTGAGTGACATTGACCTCATGGCACCTCAGCCAGGGGTGTAGCC	66964768	66964864	66964914	66964862	-1	6	ENSMFAG00000036561.1	66964768	66965089	None	8990	2260	196624	No_or_no_constitutive_exon
TCATATATCATACCTGGAATGGGATCCAACACTTGATGTGGGGGACCTAGGA	68871939	68872138	68872188	68872136	-1	6	ENSMFAG00000031032.1	68871939	68872556	None	8990	2260	196624	No_or_no_constitutive_exon
GGGTTCAAGTGATTCTCCTGCCTAAGCTTCCTGAGTAGCTGGGATTACAGGC	68998725	68998884	68998675	68998727	1	6	ENSMFAG00000041544.1	68986692	69000185	CCNB1	8990	2260	196624	Yes
CATGGTGGCATGCACCTATATTCCCAGCTACTCAGTGGGCTGAGGTGGAGGG	69553292	69553329	69553379	69553327	-1	6	ENSMFAG00000031523.1	69531600	69593817	SMN1	8990	2260	196624	No_or_no_constitutive_exon
CTCAAAAGAAGAAGTACTAGAGAAGATTCTTGCCTCTGGGGAAATGACAGCA	69656156	69656165	69656106	69656158	1	6	ENSMFAG00000041440.1	69599954	69714510	BDP1	8990	2260	196624	No_or_no_constitutive_exon
GAATGCCACCAAAAATTTATCTTAAAAAAAACAACAGGGTGATGTTGAAGAA	71044794	71044950	71044744	71044796	1	6	ENSMFAG00000003636.1	70975931	71075386	TNPO1	8990	2260	196624	No_or_no_constitutive_exon
CTGTGGCTCATCAGAGTGATAGATTCTCTTTTTCTGTCTTCTTGGGGAAGCA	73868859	73868958	73868809	73868861	1	6	ENSMFAG00000043627.1	73853484	73905852	ANKDD1B	8990	2260	196624	No_or_no_constitutive_exon
CTCCACGTCAGATGGAATATCTATCACATAGACCTGTTGTTACAGGGTAGGA	81322754	81322875	81322925	81322873	-1	6	ENSMFAG00000015763.1	81322551	81322914	None	8990	2260	196624	No_or_no_constitutive_exon
AGCTTGTAGTGAACCAAGATCGTGCCACTGCACTCCAGCCTGGGCGACAGAA	81540926	81540993	81540876	81540928	1	6	ENSMFAG00000013259.1	81376866	81640420	XRCC4	8990	2260	196624	No_or_no_constitutive_exon
TTTCCCCCAAAGCTCTCATCAATAGCAGTTTCTCCCCCTCAGGGAATAAGAC	95660928	95660941	95660878	95660930	1	6	ENSMFAG00000000716.1	95638875	95674601	None	8990	2260	196624	No_or_no_constitutive_exon
AACACCCTGAAGAGAGAGAATTCCTCTCCCAGTTACGGGCTGCATGGGAGGT	95668416	95668440	95668366	95668418	1	6	ENSMFAG00000000716.1	95638875	95674601	None	8990	2260	196624	No_or_no_constitutive_exon
GCTGCTTGCTGCGGCGGTGGTGGCGCCCCATCTGCTACACGGGCCTGAAGGA	97233095	97233349	97233045	97233097	1	6	ENSMFAG00000002204.1	97227540	97256124	RGMB	8990	2260	196624	Yes
CTTTCAGGGCTCCTCCTGACACTGGGTCCCTGTTGTCTCCATGGGAACAGGA	99954581	99954594	99954644	99954592	-1	6	ENSMFAG00000039934.1	99954581	99955803	None	8990	2260	196624	No_or_no_constitutive_exon
TAGCTTTTCTTATTGTTTTTAAAAAAAGATTATTTGCTTAAAAAAGGGAGAA	112294787	112294812	112294737	112294789	1	6	ENSMFAG00000037577.1	112293051	112296791	None	8990	2260	196624	No_or_no_constitutive_exon
TAATTAATTGTTGTTTGTTTGTTTTTGCGTTACAGTGAATGATTTGGGAGGG	118483346	118483439	118483296	118483348	1	6	ENSMFAG00000039507.1	118457976	118548614	HSD17B4	8990	2260	196624	No_or_no_constitutive_exon
CTTTCTCTGTATGTAACTGACCACCATCTTTTTGTTTTGTGGGACGTTAGAC	121019645	121019802	121019852	121019800	-1	6	ENSMFAG00000043699.1	121009669	121024141	LOX	8990	2260	196624	No_or_no_constitutive_exon
ACTAGGGTGGGTCATGTGCCTGCCTGTAAACCAGTTTCTGGAGTTGGGAGGG	125778150	125778252	125778100	125778152	1	6	ENSMFAG00000033746.1	125726556	125785987	LMNB1	8990	2260	196624	No_or_no_constitutive_exon
GCCTCCCTGTGCTGTGCAGCGGGACAGCGGGTCATTTACTGGGGAGGTAGCT	126069810	126069878	126069928	126069876	-1	6	ENSMFAG00000002850.1	126068666	126069956	None	8990	2260	196624	No_or_no_constitutive_exon
ACTTGAGGTAAGAAATGTTTTCAATATGACAGCGGAAAGAGGGAAGAAAGAA	126068666	126069242	126069292	126069240	-1	6	ENSMFAG00000002850.1	126068666	126069956	None	8990	2260	196624	No_or_no_constitutive_exon
CGTCGAGGATCACCTCCTCCTCCTCCTGGATGAGATGGCCGGGGTGGTAGCA	126471762	126471934	126471984	126471932	-1	6	ENSMFAG00000003850.1	126471493	126472828	None	8990	2260	196624	No_or_no_constitutive_exon
CTATTATTGGCAAAAGTGGTCAGCAGATTAAACCTGTCATGAGTTGGGAGCT	126471493	126471588	126471638	126471586	-1	6	ENSMFAG00000003850.1	126471493	126472828	None	8990	2260	196624	No_or_no_constitutive_exon
CGGCGGCGGCGGCGGCAGCGGCGGCGGCTGGTGCTGGGGCGGGGGCCAAGCA	127062449	127062860	127062399	127062451	1	6	ENSMFAG00000001384.1	127061891	127165063	SLC12A2	8990	2260	196624	No_or_no_constitutive_exon
GGTCAGAACTAGTCACAGAGCCAACTCACATCTGTGGGGAGGGCACATAGAT	130597982	130598096	130598146	130598094	-1	6	ENSMFAG00000033294.1	130410430	130627152	None	8990	2260	196624	No_or_no_constitutive_exon
AGGGGCTGCACACTAGCCCAGGGCCTCCTGCCTCTCCATCTGGGAGCTAGGG	134891847	134891949	134891797	134891849	1	6	ENSMFAG00000030439.1	134887559	134892478	None	8990	2260	196624	No_or_no_constitutive_exon
GACTTGAGCTTCTTTCTGTGACCTCAATAGTCTTGTGTTTTGTGGGACAGGT	137249394	137249847	137249897	137249845	-1	6	ENSMFAG00000039211.1	137219836	137263256	BRD8	8990	2260	196624	No_or_no_constitutive_exon
CCTGGACACCATTGAGGACTTAGGTACAGGCAGGGCCTGAGGTTGGGGAGGG	137544490	137544546	137544440	137544492	1	6	ENSMFAG00000042585.1	137537894	137546073	REEP2	8990	2260	196624	No_or_no_constitutive_exon
AAAGATACCAGTGATAACTACAAACTCTCTGTCACATTTTGGGAGTTTAGGT	137675925	137676107	137676157	137676105	-1	6	ENSMFAG00000045132.1	137658992	137681423	HSPA9	8990	2260	196624	Yes
GTGGGTGTGGAGTGTGAAAACCTGGATCACTGACGACCCTCGGGCGGGAGGC	139505113	139505288	139505063	139505115	1	6	ENSMFAG00000033873.1	139501007	139517556	SLC4A9	8990	2260	196624	Yes
TGGGTCTGGCCAGTGCTTGGCCCCCTAGTGACTAGGCCTGGTGTGGGCAGGC	139699835	139700027	139700077	139700025	-1	6	ENSMFAG00000001205.1	139697795	139704123	APBB3	8990	2260	196624	No_or_no_constitutive_exon
ACCCCCTTTTTCCTTTTGTTCCCTGTCTCCCCATCCCCTTGGGGTGCCAGGT	140761932	140762031	140762081	140762029	-1	6	ENSMFAG00000002489.1	140753138	140770661	None	8990	2260	196624	No_or_no_constitutive_exon
GCTGTGGAGTGCTCTCCTCCTCAACACAGACCTTCTCTGGGGAGGGGCAGGA	140783395	140783531	140783581	140783529	-1	6	ENSMFAG00000033954.1	140775473	140785342	FCHSD1	8990	2260	196624	No_or_no_constitutive_exon
ATGGACTGCTGAGGTAAATCTAATATCTGTTCACATTGCTGGGTGAGCAGGC	140778543	140778661	140778711	140778659	-1	6	ENSMFAG00000033954.1	140775473	140785342	FCHSD1	8990	2260	196624	No_or_no_constitutive_exon
TTGCCCAGAGCTACAGAGTTGGGTGTGCCCTACCTGCGGCTCAAAGGGAGGG	142427503	142427573	142427453	142427505	1	6	ENSMFAG00000001476.1	142427202	142427573	None	8990	2260	196624	No_or_no_constitutive_exon
TTTGCTACCCAGTTTGGTCAGTAATAATTGCTAAGGTAACAGGGGAAAAGGT	145246922	145246979	145246872	145246924	1	6	ENSMFAG00000003534.1	145243755	145247229	None	8990	2260	196624	No_or_no_constitutive_exon
GTTTGCTAACTGTACCTCTATTTTCTTTTTTTTCTACGTTCACGGGGAAGAC	146645690	146645755	146645640	146645692	1	6	ENSMFAG00000006335.1	146495934	146650076	STK32A	8990	2260	196624	No_or_no_constitutive_exon
AAGTGACACAGTACAAGAAGGGCAAGGATTCTCTGTATGCCCAGGGAAAGCG	146661421	146661512	146661371	146661423	1	6	ENSMFAG00000032838.1	146661307	146661512	None	8990	2260	196624	No_or_no_constitutive_exon
GGAAGTGTTTGCTAATGCTGTCTTGTCTTTGCCCCACATCATGGGGTTAGGA	148332345	148335892	148335942	148335890	-1	6	ENSMFAG00000001106.1	148332345	148397444	SH3TC2	8990	2260	196624	No_or_no_constitutive_exon
CTGTGGCCTGACCATCCCTGTTTCTTTGGTTCTCCCTGCCCTGGGAGCAGAA	149467526	149467759	149467809	149467757	-1	6	ENSMFAG00000001633.1	149463044	149505667	PDGFRB	8990	2260	196624	No_or_no_constitutive_exon
ACGAGACAACCTCTGTGTATGTGTCTGCCTGTCTGTGTGTCTGGGAGCAGGG	149601248	149601332	149601382	149601330	-1	6	ENSMFAG00000004062.1	149569446	149639656	CAMK2A	8990	2260	196624	Yes
ACACACAGCATGCCATGCTGAGGAGGTGCCTTGAGAGGTGGGGTCTGGAGTG	150017559	150017798	150017509	150017561	1	6	ENSMFAG00000035709.1	150006876	150026748	MYOZ3	8990	2260	196624	No_or_no_constitutive_exon
TTTCTGTGACCTGGAACCCTTCAGCTACCCTTATGGGTCTGGGATGGGAGTG	150993798	150993924	150993974	150993922	-1	6	ENSMFAG00000038613.1	150981871	151007622	SPARC	8990	2260	196624	No_or_no_constitutive_exon
TTTTTTTCATTTTTCTTTGCCTTTTGTTTTTCTGCCTACTGGGAAATTAGGA	153294568	153294668	153294718	153294666	-1	6	ENSMFAG00000043590.1	153245120	153299219	FAM114A2	8990	2260	196624	No_or_no_constitutive_exon
CTTCTGACTTAAGTCCTGAAAACTGTGTTGACAGCGTGCACATGGGTGAGCC	159644398	159644446	159644348	159644400	1	6	ENSMFAG00000002028.1	159629214	159671239	FABP6	8990	2260	196624	No_or_no_constitutive_exon
CAGGCCCTAAGGTCCCATTTCCTGGGACGACCGAGACTCTCGGGAGGCAGCC	159715572	159715823	159715873	159715821	-1	6	ENSMFAG00000002131.1	159684946	159746960	CCNJL	8990	2260	196624	No_or_no_constitutive_exon
TGCTGGAGGTGAGTGGATGCCCCTCCCACTCCGCTCTCTGAAGGGCGGAGCC	171697865	171697897	171697947	171697895	-1	6	ENSMFAG00000033923.1	171642064	171788634	STK10	8990	2260	196624	No_or_no_constitutive_exon
GTTACACACACACGCACACACACACACACACACTCCCCGCTCTGGGGAAGGA	176133917	176133990	176134040	176133988	-1	6	ENSMFAG00000042965.1	176133858	176139204	NOP16	8990	2260	196624	No_or_no_constitutive_exon
GGGAGGACTACAAGGTGAGCCGGCTGAGGCCACGTGGGCTGGCTGGGAAGGT	176135117	176135142	176135192	176135140	-1	6	ENSMFAG00000042965.1	176133858	176139204	NOP16	8990	2260	196624	No_or_no_constitutive_exon
AGGACTAGCCTCCCAGGCCACCCTTGCCTCTGATTCCTGCTGGGGTGGAGGG	176362351	176362553	176362301	176362353	1	6	ENSMFAG00000044762.1	176316617	176368539	CDHR2	8990	2260	196624	No_or_no_constitutive_exon
CTTACCACTGACCACTTGGTCTGTCTGTGTATGTTCATGTGCGAGGGCAGAG	176891173	176891367	176891123	176891175	1	6	ENSMFAG00000032678.1	176885635	176896163	FGFR4	8990	2260	196624	No_or_no_constitutive_exon
TGCTCGCCGGCCTCGTGAGTCTAGACCTACCTCTCGACCCACTGTGGGAGTT	176891573	176891596	176891523	176891575	1	6	ENSMFAG00000032678.1	176885635	176896163	FGFR4	8990	2260	196624	No_or_no_constitutive_exon
GGAGGTCTGAGGCATGGACTTTCTCCATCTCCAGGCTGGTGCTTGGGAAGCC	176891706	176891812	176891656	176891708	1	6	ENSMFAG00000032678.1	176885635	176896163	FGFR4	8990	2260	196624	No_or_no_constitutive_exon
CACTCGTGGCCCTGTGCCAAGGAGTGCCCAGTCTTCGCTGGGGAGGGCAGAG	177150176	177150388	177150438	177150386	-1	6	ENSMFAG00000044466.1	177143711	177153190	LMAN2	8990	2260	196624	No_or_no_constitutive_exon
AGAGAGGCGAGGGTCCTCGCGGGTGAGAGCGGGCGTGAAGTGGGAAGCAGGC	177346698	177346837	177346887	177346835	-1	6	ENSMFAG00000031761.1	177341592	177348855	DDX41	8990	2260	196624	No_or_no_constitutive_exon
CCCTTCCCCTTGACTGATTTCCCTCCTTTGCCTCCAGGGCTTGGATGGAGCA	178089930	178089980	178090030	178089978	-1	6	ENSMFAG00000040567.1	178082866	178111229	COL23A1	8990	2260	196624	No_or_no_constitutive_exon
AGAATGCAGACCATGACCCCAGCAACGAGTCACACAGTAGGTGGGTGCAGGC	178809791	178810052	178810102	178810050	-1	6	ENSMFAG00000040020.1	178809229	178810154	None	8990	2260	196624	No_or_no_constitutive_exon
TGCTTTTCAGCCGCTCAGTGCGGGAGTGGAGCGCTGGCGGGTGTCGGGAGGG	179460649	179460681	179460599	179460651	1	6	ENSMFAG00000033376.1	179459987	179536987	RUFY1	8990	2260	196624	No_or_no_constitutive_exon
GTGATGTTAATATTGCCCCCCTACTGGGGTTATTTGTCCTTGGGTTGAAGGG	179546618	179546757	179546807	179546755	-1	6	ENSMFAG00000028267.1	179541603	179551997	HNRNPH1	8990	2260	196624	No_or_no_constitutive_exon
CCAGGGCCGCACGGGAGGTAGGGGCGTGGGCAGGGAGGAGCATGGGGTAGGG	179790245	179790275	179790325	179790273	-1	6	ENSMFAG00000029205.1	179786492	179795760	MGAT4B	8990	2260	196624	No_or_no_constitutive_exon
CTCACCCTGCCAGGCCCTGACCCGCGGTGTGTCTGTCCCTGTGGGCACAGTG	179893254	179893513	179893563	179893511	-1	6	ENSMFAG00000000062.1	179855022	179903521	TBC1D9B	8990	2260	196624	Yes
AGCAGCCCTCTCCAACTCTGCCTCCCTCTTCTAGCGGGCATGAACATGAGCC	180134887	180134951	180135001	180134949	-1	6	ENSMFAG00000023088.1	180120812	180164504	RASGEF1C	8990	2260	196624	No_or_no_constitutive_exon
AGCTGTGCAGGAACCCGCTGCTGACGCGGGGCTTCCCTGGGTGCGGGCAGGC	180657024	180657193	180657243	180657191	-1	6	ENSMFAG00000033698.1	180631082	180677261	FLT4	8990	2260	196624	No_or_no_constitutive_exon
AGATGCGGGAGCAGGAGAAGATGTGGAGGCAGGAGGAGAAGCTGTGGGAGCA	1553125	1553145	1553195	1553143	-1	7	ENSMFAG00000045956.1	1551001	1560016	None	8990	2260	196624	No_or_no_constitutive_exon
AGGACCAGGAGGAGAAGATGTGGAGGCAGGAGGTGAAGCTACGGGAGCAGGA	1551835	1551888	1551938	1551886	-1	7	ENSMFAG00000045956.1	1551001	1560016	None	8990	2260	196624	No_or_no_constitutive_exon
CCTGGGGTCCCTTCAAATGCCATGGTTCTGTGGTTGTGGGGTGAAAGTAGAG	1554726	1554936	1554986	1554934	-1	7	ENSMFAG00000045956.1	1551001	1560016	None	8990	2260	196624	No_or_no_constitutive_exon
AGGAGGAGAAGATATGGGAGCAGGAGGAGAAGATACGGGAGCAGGAGGAGAT	1553419	1553445	1553495	1553443	-1	7	ENSMFAG00000045956.1	1551001	1560016	None	8990	2260	196624	No_or_no_constitutive_exon
GGGTTTACGCCATTCTCCTGCCTCAGCCTCCCAAGTAGCTGGGACTACAGGC	1554144	1554205	1554255	1554203	-1	7	ENSMFAG00000045956.1	1551001	1560016	None	8990	2260	196624	No_or_no_constitutive_exon
CCTGGGGTCCCATCCAATGCCACGGTTCTGTGGTTGTGGGGTGAAAGTAGAG	1743977	1744187	1744237	1744185	-1	7	ENSMFAG00000029442.1	1741163	1748848	None	8990	2260	196624	No_or_no_constitutive_exon
TAGGCAAGGGAGGCAGTCACTTAGACCTGGAGGAAGGGGCTAGGAGCCAGGG	1742607	1742627	1742677	1742625	-1	7	ENSMFAG00000029442.1	1741163	1748848	None	8990	2260	196624	No_or_no_constitutive_exon
TGACCGATGTCTCGTGAGTTTCATTCATCAAAGTCTGTTTTCCAGGGAAGAA	3756785	3756985	3757035	3756983	-1	7	ENSMFAG00000041606.1	3657153	3843088	ATP10A	8990	2260	196624	No_or_no_constitutive_exon
GGGAAAAGAAGACATTAAAGTGGCTGGAAGAAAAGGTTAAACTAGGGCAGCA	4133856	4134263	4134313	4134261	-1	7	ENSMFAG00000043953.1	4133856	4134792	None	8990	2260	196624	No_or_no_constitutive_exon
AGGATGGGCCTCCTCCAGGCCTAGGCCGAGTGATTGGTGAGCTGGGAGAGGA	6227325	6227470	6227520	6227468	-1	7	ENSMFAG00000041087.1	6106195	6338224	HERC2	8990	2260	196624	No_or_no_constitutive_exon
CCATTTTCTCAACGTCACAACCAACGGTGGCCACATTGTCCACAGGGGAGAT	6289538	6289782	6289832	6289780	-1	7	ENSMFAG00000041087.1	6106195	6338224	HERC2	8990	2260	196624	No_or_no_constitutive_exon
ATGGTGAAACCCCGTCTCTACTAAAAAATACAAAAAACTAGCCGGGCGAGGT	6667909	6667948	6667998	6667946	-1	7	ENSMFAG00000035963.1	6667909	6670389	None	8990	2260	196624	No_or_no_constitutive_exon
ACTTCAGAGCCAGCGGCCCGCACGACACCGACACCTCGGGGACGCCGGAGTT	7659111	7659224	7659274	7659222	-1	7	ENSMFAG00000038584.1	7656619	7711460	MTMR10	8990	2260	196624	No_or_no_constitutive_exon
CAGCATCCACCCAAAATCCCGGTGGTAACAGAACCATGCAAGGGTTCGAGAA	9465300	9465459	9465509	9465457	-1	7	ENSMFAG00000046241.1	9465204	9465581	None	8990	2260	196624	No_or_no_constitutive_exon
ATGTGGAATAATTGTAACCTTAGAGCTTCTGTCCCTTGCCACGTGGGTAGGT	10205090	10205212	10205040	10205092	1	7	ENSMFAG00000036819.1	9937715	10503930	RYR3	8990	2260	196624	Yes
GCTTGCCTGCTTACTTTCTCTTTGACTTGGCTCTTCTTGGTGGGACACAGGG	10385711	10385787	10385661	10385713	1	7	ENSMFAG00000036819.1	9937715	10503930	RYR3	8990	2260	196624	No_or_no_constitutive_exon
GCTGCTCGGGAGGCTGAGACAGGAGAATCACTTGAACCTGGGAGGCGGAGGG	10888176	10888186	10888126	10888178	1	7	ENSMFAG00000038451.1	10874581	10890472	EMC4	8990	2260	196624	No_or_no_constitutive_exon
AGGTCCGAAGGCGGGCCACCTCAGGAGGCAAGTGGCCGCAGGTGGGTAAGGG	11028172	11028203	11028253	11028201	-1	7	ENSMFAG00000032383.1	11023263	11031174	None	8990	2260	196624	No_or_no_constitutive_exon
GGGAGCAATCACAGGGATCACCCCTACTATTTGCTGAGAAGAGGGAGGAGTC	11024516	11024647	11024697	11024645	-1	7	ENSMFAG00000032383.1	11023263	11031174	None	8990	2260	196624	No_or_no_constitutive_exon
ACTGCTACGTCCCCAAGGTGGCCTGCTCTAACTGGAAGCGGGTGCTAAAGGT	17287937	17288567	17287887	17287939	1	7	ENSMFAG00000033869.1	17287436	17288567	None	8990	2260	196624	No_or_no_constitutive_exon
CGCCCGCCCGCCCGCCTGCTCCCGGTGGCTTCTGCTGGCTGCGGGTGCAGCA	17603552	17603740	17603790	17603738	-1	7	ENSMFAG00000032137.1	17582806	17604219	RMDN3	8990	2260	196624	No_or_no_constitutive_exon
CGCGGCCGGACAGTGCCAGTGGGCGTGTGGGGCGGGGCAGGGCGTGGCAGGG	17670393	17670548	17670343	17670395	1	7	ENSMFAG00000043261.1	17665947	17677330	ZFYVE19	8990	2260	196624	No_or_no_constitutive_exon
CTCCTGACTCTCCCTTGTCCCAGGGGTGAGCCTCCGGAGCAGGGCTAAAGGC	18477132	18477227	18477082	18477134	1	7	ENSMFAG00000003863.1	18463482	18488251	TYRO3	8990	2260	196624	No_or_no_constitutive_exon
CGTTTGTAGTGTACAGTAGCTTATTTTATTACTATTTATTTTGGGAGTAGGT	18644523	18644619	18644473	18644525	1	7	ENSMFAG00000037653.1	18606660	18712842	MGA	8990	2260	196624	Yes
GATAAATTTTTAGATAACCAAGTGAATACTTACTCATTGTGAGGTGGGAGGT	18675624	18675734	18675574	18675626	1	7	ENSMFAG00000004031.1	18672260	18676137	None	8990	2260	196624	No_or_no_constitutive_exon
CAGTATCTGCAGCGTCTGGGTAAGTCCACCTTTTGAAAGGGAGGGGAAAGCG	19106149	19106223	19106273	19106221	-1	7	ENSMFAG00000037364.1	19098415	19145453	VPS39	8990	2260	196624	No_or_no_constitutive_exon
TGCCCTCTGAGAGGCCCCTCTGAATGCATGTTTCCTTTCTGGGGGGGCAGAT	19359084	19359254	19359034	19359086	1	7	ENSMFAG00000008163.1	19310306	19369480	CAPN3	8990	2260	196624	No_or_no_constitutive_exon
CAGCAATTTCATAATGAGGTATGGAATTTCTGATTATGGGAAACTGTGAGGT	19542675	19542728	19542778	19542726	-1	7	ENSMFAG00000000272.1	19542675	19545736	None	8990	2260	196624	No_or_no_constitutive_exon
TTCCTGGTGGCAGATGACATCACGGATTCATCCCTCACCGCTGGGGACAGAT	19939083	19939145	19939195	19939143	-1	7	ENSMFAG00000032766.1	19938365	19939489	None	8990	2260	196624	No_or_no_constitutive_exon
GAAGTCTAGACATTTGCTCCTCTTTTTTCTCCCTTAAAATCACTGGGAAGTT	20274429	20274558	20274608	20274556	-1	7	ENSMFAG00000038051.1	20262983	20286876	TGM7	8990	2260	196624	Yes
TCCCCTTAGTTACTCCCACCTCTCCCAGCTATTTTATTTGGGGGTGACAGGA	20576064	20576150	20576200	20576148	-1	7	ENSMFAG00000000656.1	20522232	20578007	PPIP5K1	8990	2260	196624	No_or_no_constitutive_exon
ATAATGTCTTTGGGAAGAGAATAACCTCAGAAGTTTAGCTGCAGGGTGAGGA	20885044	20885072	20885122	20885070	-1	7	ENSMFAG00000000843.1	20828394	21164855	FRMD5	8990	2260	196624	No_or_no_constitutive_exon
CATTACAATGAGTGAACTTGATTCCTTTGGTTCTTACCTTGGGTGGATAGAG	21299048	21299151	21298998	21299050	1	7	ENSMFAG00000030145.1	21255017	21386565	CASC4	8990	2260	196624	Yes
ACTATTATCAAAAAACAAAACAAGCCTCTTTTTCCGCGGGAACCATGGAGGG	21430867	21431539	21431589	21431537	-1	7	ENSMFAG00000033717.1	21430801	21432407	None	8990	2260	196624	No_or_no_constitutive_exon
ATAAATAAAATAAATAAAAGGTTCCTAAATTTGATTTTTGCTGGGGACAGGT	22531214	22531356	22531164	22531216	1	7	ENSMFAG00000034141.1	22526072	22543261	BLOC1S6	8990	2260	196624	No_or_no_constitutive_exon
AACTTAAATTAAAGGCAGTGTGGTTTGCAGCAATAGGGAATCCAAGGAAGAA	25174310	25174447	25174260	25174312	1	7	ENSMFAG00000031713.1	25153259	25255386	SLC12A1	8990	2260	196624	No_or_no_constitutive_exon
TATCTCATCTCAGATTTTTGAACATCTTTGGTAAATGAGACGGAGGGAAGTT	26774213	26774347	26774163	26774215	1	7	ENSMFAG00000044382.1	26773430	26775294	None	8990	2260	196624	No_or_no_constitutive_exon
TTTTTTTCTTTTAGACAGAGTCTTGTTCTGTCACCCAGACTGGGGTGAAGTA	27527604	27527606	27527656	27527604	-1	7	ENSMFAG00000043824.1	27478799	27530589	USP50	8990	2260	196624	No_or_no_constitutive_exon
TTAATAAGATGTTATTATTAACAGAAAGTTTTTTTTGCGGGGGGATGTAGGA	27925552	27925649	27925502	27925554	1	7	ENSMFAG00000045764.1	27907354	27993808	AP4E1	8990	2260	196624	No_or_no_constitutive_exon
AAGGCTATCATTAAGAAGGCTTCTGATCTAGAGTAGAGAATCCAGGGAAGAG	28847794	28848000	28848050	28847998	-1	7	ENSMFAG00000041904.1	28846046	28848137	None	8990	2260	196624	No_or_no_constitutive_exon
TAGGTATATGGACTTAAAACCATTGGGTTGTGAACCATTGGGTTGTGGAGGC	29040416	29040883	29040366	29040418	1	7	ENSMFAG00000037559.1	29013227	29061885	MAPK6	8990	2260	196624	No_or_no_constitutive_exon
TGCGGTAGGTGTTCACACCTTCCTAATCTCCAGTCTGTTTGCTGGGACAGCA	36422170	36422260	36422310	36422258	-1	7	ENSMFAG00000032366.1	36323658	36564720	MYO1E	8990	2260	196624	Yes
TTTCTGACTGACTTATCCTTCTTCCATCTTAACCCTCTTGGGAATTGTAGCC	36361688	36361858	36361908	36361856	-1	7	ENSMFAG00000032366.1	36323658	36564720	MYO1E	8990	2260	196624	Yes
AAAGTAGCTTCAAAAGGATAAATCTAGAAGTTACTGGTTTTTAAGGGGAGGT	36682727	36682743	36682677	36682729	1	7	ENSMFAG00000045407.1	36681920	36682743	None	8990	2260	196624	No_or_no_constitutive_exon
GATAAATCTTTTCCTTCTCCTTTATCACTGGATTGGGGTGGACAAACAAGTG	37921789	37921865	37921915	37921863	-1	7	ENSMFAG00000043163.1	37855232	38042501	RORA	8990	2260	196624	No_or_no_constitutive_exon
GGAGCACGTCTTGGTGGTAAGAAAGCGCATGAGTCAGGGCTGGGTAGTAGCT	40168698	40168720	40168648	40168700	1	7	ENSMFAG00000003975.1	40007183	40200186	TLN2	8990	2260	196624	No_or_no_constitutive_exon
ATGCCAGGTTCCCGCACACTCATTGAATGAGCAACCTCTCCTGGGAGCAGGT	40981698	40982012	40982062	40982010	-1	7	ENSMFAG00000042846.1	40977170	41143879	HERC1	8990	2260	196624	No_or_no_constitutive_exon
CCCCTGCGGGCCCTCAGTGCTGTGTGTGTGTTCAGCAGCGTCAGGGTGAGCG	40977170	40977366	40977416	40977364	-1	7	ENSMFAG00000042846.1	40977170	41143879	HERC1	8990	2260	196624	No_or_no_constitutive_exon
GGGTTCAAGTGATTCCCCTGCCTCAGCCTCCTGAGTAGCTGGGACTACAGGC	42633382	42633461	42633511	42633459	-1	7	ENSMFAG00000032196.1	42630458	42674289	None	8990	2260	196624	No_or_no_constitutive_exon
AACGTCAGGTTTTCTGTCCGCCTTGACCTCCAAAAGTGCTGGGATTACAGGC	44093044	44093094	44093144	44093092	-1	7	ENSMFAG00000046383.1	44093044	44097467	SNAPC5	8990	2260	196624	No_or_no_constitutive_exon
CGGGCCCGGACTCCCTCCTCTCATTCAGGGAAAACCGCGCAGGGACCCAGGA	45491074	45491088	45491024	45491076	1	7	ENSMFAG00000001347.1	45486746	45501704	SKOR1	8990	2260	196624	No_or_no_constitutive_exon
TCTCGATTTCTGCTCTGTTTTCCTGATTCCACCCCCACCCTGGGCAGCAGCT	50084545	50084655	50084705	50084653	-1	7	ENSMFAG00000000225.1	50074911	50106617	PARP6	8990	2260	196624	No_or_no_constitutive_exon
TACAGTTTACGTGTTATAATTATATCACCCAATTTTTCTTAATGGGACAGCG	50411415	50411676	50411365	50411417	1	7	ENSMFAG00000037344.1	50297120	50414089	ARIH1	8990	2260	196624	No_or_no_constitutive_exon
CCTGACTACAGCCTCGGCTTCTCTCCCCACAGAAGGGAAGGGTGCGGGAGCT	51780117	51780200	51780067	51780119	1	7	ENSMFAG00000035270.1	51767451	51782628	TBC1D21	8990	2260	196624	No_or_no_constitutive_exon
CCTCTTTTCACATCTGTAGTGGCTTTTCTTTCTCTCGCCTGGGGTCAAAGGA	52223184	52223315	52223365	52223313	-1	7	ENSMFAG00000038239.1	52198500	52233385	STRA6	8990	2260	196624	No_or_no_constitutive_exon
GCAGATGGAATTTTTCATTGTGTGTTTTTCTTGGGGGATTGGGATTGCAGCT	52607387	52607460	52607337	52607389	1	7	ENSMFAG00000033841.1	52570555	52632982	ARID3B	8990	2260	196624	Yes
CTGTTCCTCCCCTCTCCTCCCAGTGTAGGGATGGAGATGGCAGTGGGCAGGC	52798732	52798900	52798682	52798734	1	7	ENSMFAG00000001260.1	52795391	52800807	CYP1A2	8990	2260	196624	No_or_no_constitutive_exon
CAGTGCCAGCTCCTCGTCTGGCTCCCACAGGTGTCAGTTGGGCTGACAAGGT	55079086	55079183	55079233	55079181	-1	7	ENSMFAG00000030020.1	54620640	55197343	SCAPER	8990	2260	196624	No_or_no_constitutive_exon
CACCCCCAGACCCCTCATAGTCACTGTGAGGGTGGGTGTTGCCCAGGGAGTT	59081678	59081694	59081628	59081680	1	7	ENSMFAG00000001849.1	58897688	59100357	ARNT2	8990	2260	196624	No_or_no_constitutive_exon
AGTGGCCACCTAAGGGATATTAATGTGATTTTTCCTCTCATTGGGAATAGGG	63462598	63462735	63462548	63462600	1	7	ENSMFAG00000029641.1	63372029	63471678	None	8990	2260	196624	Yes
GAGCAGGATCAGAGGCTGTGGGAGCAGGAGACACTGCGGGAGCTGGAGAGGC	63489905	63489993	63490043	63489991	-1	7	ENSMFAG00000001922.1	63487880	63494197	None	8990	2260	196624	No_or_no_constitutive_exon
GCCCATCCCTCAAGGAGCTGAACTCACCTTTCCGTGGGGTGGGGTGGCAGGT	64864517	64864631	64864681	64864629	-1	7	ENSMFAG00000039027.1	64824959	64890281	SLC28A1	8990	2260	196624	No_or_no_constitutive_exon
CCCCGGCCAGGCCTCGTGGACCCCTCATATGCAAAACGGGACATGAGCAGGG	64967727	64967882	64967932	64967880	-1	7	ENSMFAG00000035796.1	64908859	64968093	ALPK3	8990	2260	196624	No_or_no_constitutive_exon
GAGGAGAGTATACATGAGCAGGAGGAGAGGCTATCTGGGCAGGAGGAGAGGA	65343423	65343453	65343373	65343425	1	7	ENSMFAG00000046073.1	65339173	65345591	None	8990	2260	196624	No_or_no_constitutive_exon
AACAACTGCCCTTACCATTGTGACACTGCTGTCTTCCTGGTGGGACGTAGAT	69555970	69556207	69556257	69556205	-1	7	ENSMFAG00000042476.1	69547155	69565129	POLG	8990	2260	196624	No_or_no_constitutive_exon
CACCCTCAAAGCCGGCCCTGGCATAGCCTCTAACTTTCTGGTTGGGGCAGGG	70063212	70063355	70063405	70063353	-1	7	ENSMFAG00000031450.1	70041494	70064821	ANPEP	8990	2260	196624	No_or_no_constitutive_exon
ACCTAACTATGCCCCAAAGATTCCCAAGTGGTAGGAAGAAGGGGGTGCAGAG	70178871	70178895	70178945	70178893	-1	7	ENSMFAG00000045494.1	70094815	70189293	None	8990	2260	196624	No_or_no_constitutive_exon
CCTTGCTGTCACTTACATCTATAACTGGCCCTACGGCTTTGGGTGGGCAGCC	70592562	70592669	70592512	70592564	1	7	ENSMFAG00000044350.1	70592080	70592669	None	8990	2260	196624	No_or_no_constitutive_exon
TGGGAGCAGGAGACACTGCGGGAGCTGGAGAGGCTGCGGGAGCTGGAGAGGA	70661593	70661663	70661543	70661595	1	7	ENSMFAG00000034350.1	70660153	70663687	None	8990	2260	196624	No_or_no_constitutive_exon
CGGCAGAGGCGGCGGCGGGAACCGCCAGGCGCTCGGGGAAGCAAATTGAGTG	74473270	74473380	74473430	74473378	-1	7	ENSMFAG00000031179.1	74471420	74473504	None	8990	2260	196624	No_or_no_constitutive_exon
AGGTCTCACCCCCTGCTGTGGAGCCTAAGAAACCAGGGAACAAGAAGTAGCC	74472954	74473237	74473287	74473235	-1	7	ENSMFAG00000031179.1	74471420	74473504	None	8990	2260	196624	No_or_no_constitutive_exon
GCGGGTCGCCGGTCGCCGGTTGGGGGTTGCGGTGGAACCTGGGCGCTGAGGT	80576593	80576615	80576665	80576613	-1	7	ENSMFAG00000036413.1	80570736	80576731	None	8990	2260	196624	No_or_no_constitutive_exon
GAGCTGCCAACAAGCATGGTGGTGAGTAGAGTCCTCAGGCAGGTGGGCAGGC	80654456	80654616	80654406	80654458	1	7	ENSMFAG00000031279.1	80646243	80654616	None	8990	2260	196624	No_or_no_constitutive_exon
GGGAGCGTGTGGAGAAACTAGAACTGCGATTCGTCCAGTACTGGAGGGAGAG	80716349	80716392	80716299	80716351	1	7	ENSMFAG00000001407.1	80710456	80717061	None	8990	2260	196624	No_or_no_constitutive_exon
CCTACGTACACTCTCATCTCTTATAGTCAGCAACAGGTATCCATGGGGAGGG	80778330	80778630	80778280	80778332	1	7	ENSMFAG00000045338.1	80775833	80785959	None	8990	2260	196624	No_or_no_constitutive_exon
CCATGTCCTGCTCAATATGACTCTGCTCTGATCTCGTGCTCTGGGGGCAGGA	83910720	83910853	83910903	83910851	-1	7	ENSMFAG00000001130.1	83902769	83950134	TEP1	8990	2260	196624	No_or_no_constitutive_exon
TGCAGGCCGGGGTCTGGTACGACTGGAGTACCGGCAGCGCTGGGATGAAGCC	83992669	83992687	83992619	83992671	1	7	ENSMFAG00000002565.1	83990752	83993321	APEX1	8990	2260	196624	No_or_no_constitutive_exon
TGTCTATCTCCTGATTCTGACAGGCAATGTGTTGATTGTGGGGTGGTAAGGG	84181703	84181744	84181794	84181742	-1	7	ENSMFAG00000040016.1	84180904	84181898	OR6S1	8990	2260	196624	No_or_no_constitutive_exon
CAGTGCTTGGGCTACTGACAGGTATCTTGGAGACTGTCTGGGACAAACAGTG	84276610	84277139	84277189	84277137	-1	7	ENSMFAG00000034352.1	84271227	84277731	None	8990	2260	196624	No_or_no_constitutive_exon
ATGATGATAATGAAGATCGGGGGGATGACCAGGTGAAAACCACGGGAAAGGA	84761967	84761991	84762041	84761989	-1	7	ENSMFAG00000002531.1	84758962	84825919	HNRNPC	8990	2260	196624	No_or_no_constitutive_exon
GAAATAACCTGGTTTTGTTGGGATTTTTTGTTGCCATGTTGGTGGGAAAGGC	85043365	85043448	85043498	85043446	-1	7	ENSMFAG00000027114.1	85033412	85054398	RAB2B	8990	2260	196624	Yes
GGTGGATCCCATCCAGTTGGTTTCCAAGGGTGATCCTGAAACGGGAAAAGGA	85073943	85074070	85073893	85073945	1	7	ENSMFAG00000000758.1	85073838	85074070	None	8990	2260	196624	No_or_no_constitutive_exon
AAGTGCTGAACCTTATTCAGTATTTGTCTCTCTTGGGTGGGGGAGTGCAGAC	86620504	86620590	86620640	86620588	-1	7	ENSMFAG00000001324.1	86612985	86621965	PRMT5	8990	2260	196624	No_or_no_constitutive_exon
AGCAGAGGTCCTGAGACCATCTAACTGTTGGGTCTATTTCTTGGGGACAGCA	86771081	86771215	86771265	86771213	-1	7	ENSMFAG00000044437.1	86766043	86804021	ACIN1	8990	2260	196624	Yes
GAGGGGGGCTGTGGGAGAAGGGCAGGGCAAGGCCACAGCTGTGGGCTGAGCT	87067116	87067426	87067476	87067424	-1	7	ENSMFAG00000039582.1	87066784	87075439	SLC22A17	8990	2260	196624	No_or_no_constitutive_exon
GTGGGGGCACTGATGAGGGGATCTACGATGTGCCTCTGCTGGGGCCAGAGGC	87079806	87080184	87080234	87080182	-1	7	ENSMFAG00000037287.1	87076867	87085947	EFS	8990	2260	196624	No_or_no_constitutive_exon
GCCAGCCCCTGTCCCTTTGATGATTCTGGTGAAGAGTGTCTGGGAACCAGGG	87117280	87117310	87117360	87117308	-1	7	ENSMFAG00000000323.1	87102131	87127829	MYH6	8990	2260	196624	No_or_no_constitutive_exon
GGTTGGGGGTGCTGGCACATGTCTGGGGCTTGGACTTGGGGTGGGGGCAGCA	87901410	87901580	87901360	87901412	1	7	ENSMFAG00000015999.1	87893106	87902304	DCAF11	8990	2260	196624	No_or_no_constitutive_exon
CTCCACAGAGCTAAGGGAGGAGCTCCGGGTTCCAGAGGGTGAAATCGTAGTC	87958447	87958478	87958397	87958449	1	7	ENSMFAG00000044083.1	87953241	87961204	REC8	8990	2260	196624	No_or_no_constitutive_exon
TCAGGCAGAGCCTGGAAGCTGAGGAGGGAGGGTGGTGGAGGGCAGGGCAGGT	87963035	87963056	87963106	87963054	-1	7	ENSMFAG00000000743.1	87961321	87970740	IPO4	8990	2260	196624	No_or_no_constitutive_exon
CCCAGGGAGAGAACTGGAGGGAACCAGTTTTGTGTGTTCTGGGGACACAGAG	88045111	88045230	88045280	88045228	-1	7	ENSMFAG00000030591.1	88032138	88050549	TGM1	8990	2260	196624	No_or_no_constitutive_exon
CTGAGGTTGAGTGTAGGAGAGCCCTGACCCCCCTTCCCTTCGGGGTACAGGT	88055078	88055266	88055316	88055264	-1	7	ENSMFAG00000004938.1	88050653	88056754	RABGGTA	8990	2260	196624	No_or_no_constitutive_exon
CATTAAAATACACAAAATTACATTTGTATGTAACAAAAGATTGGGAGGAGGT	94547423	94547472	94547373	94547425	1	7	ENSMFAG00000039675.1	94501127	94604359	SCFD1	8990	2260	196624	No_or_no_constitutive_exon
TGCTTTTTTTTATCTGTTTGCATTTTAGGCCATTGTTTTTGTGGTGGGAGGA	94593268	94593312	94593218	94593270	1	7	ENSMFAG00000039675.1	94501127	94604359	SCFD1	8990	2260	196624	No_or_no_constitutive_exon
CTTGCAATGAGCCGAGATGGCGCCACTGCACTCCAGCCTGGGCGACAGAGCG	98498792	98498922	98498742	98498794	1	7	ENSMFAG00000002843.1	98487202	98498922	None	8990	2260	196624	No_or_no_constitutive_exon
GGTTGCAGTGAGCCGACATCACGCCACTGCACTCCAGTCTGGGGCAACAGGA	98497378	98497401	98497328	98497380	1	7	ENSMFAG00000002843.1	98487202	98498922	None	8990	2260	196624	No_or_no_constitutive_exon
GGCGTAGTGGCTCACGCCTGTAGTCCCAGCACTTTGGGAGGCCGAGACAGGT	98537859	98537942	98537992	98537940	-1	7	ENSMFAG00000040770.1	98497084	98548221	SNX6	8990	2260	196624	No_or_no_constitutive_exon
AAAGAGAGAAAAAAATAAAGCAACCTGTGGCACAGCGGGTGATAACAAAGAG	103375799	103375967	103376017	103375965	-1	7	ENSMFAG00000041922.1	103374808	103376479	None	8990	2260	196624	No_or_no_constitutive_exon
ACAACATGCTGGAGCCAAGTGCTAACATGCCTTGGTTCAAGGGATGAAAGGT	112217508	112217652	112217702	112217650	-1	7	ENSMFAG00000039827.1	112216908	112218299	None	8990	2260	196624	Yes
CTAAAAAAGATACACCACGGAAAGAGAAGGGTTCACGGGAAGAGAAGTAGAA	113297634	113298222	113298272	113298220	-1	7	ENSMFAG00000034295.1	113297634	113298948	None	8990	2260	196624	No_or_no_constitutive_exon
GCTGGGTGTGGTGGTGTGTGCCTGTGATCCCAGCTATTTGGGAGGCTGAGGC	113792635	113792750	113792585	113792637	1	7	ENSMFAG00000036709.1	113781914	113792750	LRR1	8990	2260	196624	No_or_no_constitutive_exon
TGCAGTCCATTTGGAATTGATTTTTATATATGGTATAGTTAGGGGTCAAGGT	114506698	114506731	114506781	114506729	-1	7	ENSMFAG00000044149.1	114450357	114527923	L2HGDH	8990	2260	196624	No_or_no_constitutive_exon
GCGGCGAGCAGCAACCGTGTAGGTGTTTCGGACACTGTTCGGGACTGGAGGC	119533377	119533839	119533327	119533379	1	7	ENSMFAG00000031625.1	119530147	119534170	None	8990	2260	196624	No_or_no_constitutive_exon
TAGATGATTAGCATGTTCACTTGAATAGAATTGTTTTAACTGGGGTGTAGGT	122499237	122499265	122499187	122499239	1	7	ENSMFAG00000012469.1	122471654	122512349	ACTR10	8990	2260	196624	No_or_no_constitutive_exon
CTGTCCGTGTGTGTGCCTCCCTGGCTCTCCTTCGCTCTGTGGGACGACAGAA	124010478	124011228	124011278	124011226	-1	7	ENSMFAG00000031365.1	123874491	124155651	RTN1	8990	2260	196624	No_or_no_constitutive_exon
CGACTTGGTATCGACAACTTCGAGTTCATCCGAGTGTTGGGGAAGGGGAGTT	125753573	125753608	125753523	125753575	1	7	ENSMFAG00000030025.1	125614409	125848161	PRKCH	8990	2260	196624	No_or_no_constitutive_exon
ACAAGATCATATGTTCTAATGAATTCCCTGTTTTCTATCTGTGGGGACAGAA	127635880	127638103	127638153	127638101	-1	7	ENSMFAG00000001070.1	127635880	127646609	GPHB5	8990	2260	196624	No_or_no_constitutive_exon
GGGCCTTCCGGGCTGCGCATGCGCTGCCGCGTCTGCCAAGAAGCGGGCAGGG	128725849	128726022	128725799	128725851	1	7	ENSMFAG00000036930.1	128725593	128799748	MTHFD1	8990	2260	196624	No_or_no_constitutive_exon
TGAGCCCCGGAGTGTCTCACTGAGCTGCCTGTTTTTCTCCCGTGGGGCAGGA	129143846	129144149	129144199	129144147	-1	7	ENSMFAG00000038472.1	129093855	129176515	SPTB	8990	2260	196624	Yes
GGGTTCAAGCGATTCTCCTGCCTCAGCCTCCCAAATAGCTGGGATTACAGGC	129399263	129399287	129399213	129399265	1	7	ENSMFAG00000046245.1	129265032	129416540	CHURC1-FNTB	8990	2260	196624	No_or_no_constitutive_exon
GTGAGAATCCTTTTCACCCCTTGCTTTTTATTCCACTGCTGGGTGGCCAGGA	132318248	132318512	132318562	132318510	-1	7	ENSMFAG00000036640.1	132279068	132347228	ZFYVE26	8990	2260	196624	No_or_no_constitutive_exon
TAGCTGAATCCCTGCGGCGCCCTGGGTACTCCCCTGGGCGGGGTGGGGAGGG	137201925	137201960	137201875	137201927	1	7	ENSMFAG00000033074.1	136619409	137224258	RGS6	8990	2260	196624	No_or_no_constitutive_exon
TTTGGGACTTCAACTTAGGAGCCTAGAATTCTAGGGACATGATGGGCAAGTA	138724807	138724827	138724877	138724825	-1	7	ENSMFAG00000039673.1	138710416	138738141	ALDH6A1	8990	2260	196624	No_or_no_constitutive_exon
CAATGACCTGGCCATCTCTGTCCTCTCTCATGGCATGGCTCTGGGGACAGAT	139191225	139191357	139191407	139191355	-1	7	ENSMFAG00000039527.1	139184947	139298138	LTBP2	8990	2260	196624	No_or_no_constitutive_exon
CACCCCAGGCTTCACCCTTCGTTCTTGGAAGTCTGAGCACCAGGGAAAAGGG	139209040	139209202	139209252	139209200	-1	7	ENSMFAG00000039527.1	139184947	139298138	LTBP2	8990	2260	196624	No_or_no_constitutive_exon
CCAGGAGCCAGGCAACAGGGACACCTTTCTTCTGGCTTCTGGGCCAACAGCC	139638752	139638830	139638880	139638828	-1	7	ENSMFAG00000044494.1	139634015	139647591	PGF	8990	2260	196624	No_or_no_constitutive_exon
CTCCCTTCCTCCCACCCCGCCGCTCACTCCCCATGTTGTTCCGGGTGGAGTG	139638624	139638723	139638773	139638721	-1	7	ENSMFAG00000044494.1	139634015	139647591	PGF	8990	2260	196624	No_or_no_constitutive_exon
AAGGGCAAGGCAGGAGGATCTCTTGAGACCAGCCTGGGCAACAAAGTGAGAC	140656027	140656062	140655977	140656029	1	7	ENSMFAG00000029801.1	140380171	140710821	TTLL5	8990	2260	196624	No_or_no_constitutive_exon
GTGTTTGAAACTCATTTTCTGCTCTCCTTTTCTTCTTTTTTGGGGGGCAGTT	140817255	140817302	140817205	140817257	1	7	ENSMFAG00000033645.1	140742619	140843333	IFT43	8990	2260	196624	No_or_no_constitutive_exon
CTGTTCAGCTCCGGGTCCCTTTTTTCAGGAATCCTTGTTTCGGGACACAGGC	142522595	142522652	142522545	142522597	1	7	ENSMFAG00000042960.1	142466969	142522652	SLIRP	8990	2260	196624	No_or_no_constitutive_exon
GGGTTTTCAAGCAGAGCAGGAAGGTGAAGGGAACAAGGTCTAGGGAACAGTC	142620660	142620906	142620610	142620662	1	7	ENSMFAG00000003597.1	142563617	142696067	ADCK1	8990	2260	196624	No_or_no_constitutive_exon
ATCTGTCTCCCTAAAGCAATCACTTGATAAACTGTCATCAGGGAATGAAGAA	154686944	154687022	154687072	154687020	-1	7	ENSMFAG00000037790.1	154685981	154687436	None	8990	2260	196624	No_or_no_constitutive_exon
GCTGAGGTGGAGCAGCTCCTGTCCGAGAGAGCCCCGCTCACAGGGCACAGCT	157699270	157699331	157699381	157699329	-1	7	ENSMFAG00000044255.1	157696553	157740116	LGMN	8990	2260	196624	No_or_no_constitutive_exon
TTTGGTGGGGCAACATATGTGCCCACTTCCTAGGCACTGTGAGGGCTGAGAT	158907402	158907534	158907352	158907404	1	7	ENSMFAG00000000826.1	158901378	158907534	None	8990	2260	196624	No_or_no_constitutive_exon
GGAGGGCTGGGGCTCGCTTGGCCTCCCTAGCTGAGGGCCGGGCGGCGCAGTT	159080231	159080426	159080181	159080233	1	7	ENSMFAG00000044022.1	159061065	159084554	OTUB2	8990	2260	196624	Yes
TCTCCGTGAGCCTGGCCATGCTCTCCCTGGGGGCTGGGTCCAGCACAAAGAG	159633456	159633580	159633406	159633458	1	7	ENSMFAG00000038025.1	159621676	159638473	SERPINA5	8990	2260	196624	No_or_no_constitutive_exon
ACCCGCTGCATGTGACCTGCACGGGGTGGCGGTGGACGAGCGGGGCACAGTG	161514174	161514490	161514540	161514488	-1	7	ENSMFAG00000043738.1	161514094	161514601	None	8990	2260	196624	No_or_no_constitutive_exon
TGCCCAGCGGCTACGGGCTGACCTACCGCCTGACCCCTGGGGTGCACGAGCT	165948447	165948777	165948397	165948449	1	7	ENSMFAG00000035336.1	165938946	165951988	DLK1	8990	2260	196624	No_or_no_constitutive_exon
GGAGATTCTACCCAGCATGTTGAATATGAAACGATAGCAGGAGGGTTGAGGT	166045544	166045636	166045686	166045634	-1	7	ENSMFAG00000002943.1	166045544	166046017	None	8990	2260	196624	No_or_no_constitutive_exon
CTGTTTGAATAAAGAGTGAGTCGACTTGGCAGAGGGGGTCGATTTGGGAGGA	166894554	166894672	166894504	166894556	1	7	ENSMFAG00000037886.1	166893718	166894672	None	8990	2260	196624	No_or_no_constitutive_exon
TTTTAACGTGTAACTTGTGAAACCAGTAATGTTTCACTCTAGGGAACAAGTC	167041716	167041809	167041666	167041718	1	7	ENSMFAG00000002298.1	166982979	167153586	None	8990	2260	196624	No_or_no_constitutive_exon
AGAGCATCATAATGGCATAGCAGAGTTACTGGAAATATTGGGAAGGTAAGCC	167114473	167114538	167114423	167114475	1	7	ENSMFAG00000002298.1	166982979	167153586	None	8990	2260	196624	No_or_no_constitutive_exon
GGGTTCAAGCGATTCTCCTGCCTCAGCCTCCCTAGTAGCTGGGACTACAGGC	167251673	167251773	167251623	167251675	1	7	ENSMFAG00000035908.1	167191630	167287078	None	8990	2260	196624	No_or_no_constitutive_exon
AACTCCAGGTGCTGATCTGGGTCTGCAGAGGCTCAGGGAGGAGGAGGCAGCT	169031028	169031157	169030978	169031030	1	7	ENSMFAG00000030493.1	168971391	169047591	None	8990	2260	196624	No_or_no_constitutive_exon
GAGCTGGGCCCCTCCTGCCCTGTAATTAGTGGCCAGCTGGGCGGAGGCAGCT	169545516	169545759	169545466	169545518	1	7	ENSMFAG00000002895.1	169512394	169556341	KIF26A	8990	2260	196624	No_or_no_constitutive_exon
ATGGAGCACTGCACAAGGCTATGCTCAGAAAGCTGGTAAACGCAGGGCAGGG	170770216	170770271	170770166	170770218	1	7	ENSMFAG00000044366.1	170769853	170770367	None	8990	2260	196624	No_or_no_constitutive_exon
GGTCCAAAACGGTGTGTTTATTACCTGCCACATTTGTGCTCGGGCCGAAGGG	324994	325162	324944	324996	1	8	ENSMFAG00000032063.1	324783	325162	None	8990	2260	196624	No_or_no_constitutive_exon
GAGGTTGCAGTGTGCAGTGCTTTAAAGGGCTATGAGTACCAAATGGGAAGGC	1843271	1843541	1843221	1843273	1	8	ENSMFAG00000016956.1	1755473	1871912	ARHGEF10	8990	2260	196624	No_or_no_constitutive_exon
CGAGATCCAGGCCCCGCAGCAGCAGGCGGACGAGGCGGGAGACAGCGCAGGG	6034070	6034727	6034020	6034072	1	8	ENSMFAG00000001012.1	6033985	6034727	None	8990	2260	196624	No_or_no_constitutive_exon
CCGCAGGGATATTGAGGTATTGTCGTGCATCTGCTCTTATTTGGGAACAGGG	8213175	8213210	8213125	8213177	1	8	ENSMFAG00000039484.1	8147790	8213210	None	8990	2260	196624	No_or_no_constitutive_exon
GAGAACTCACCTTGGATAAAAGCGTTATGAATGTGATAAAAGTGGGAAAGTC	8661057	8661170	8661220	8661168	-1	8	ENSMFAG00000039693.1	8661057	8664295	None	8990	2260	196624	No_or_no_constitutive_exon
CTCCAGGGCGGAGGCGCAGGATCTGCGTCCGGAGGCGCCGCGGGCGGCAGCT	9003138	9003286	9003336	9003284	-1	8	ENSMFAG00000033254.1	8950694	9003495	GATA4	8990	2260	196624	No_or_no_constitutive_exon
AGTTAGAGGAAATTAAAGAAGAAACAGGAGGAGAAGGGCTGCAAGAAGAGGG	10116282	10117674	10116232	10116284	1	8	ENSMFAG00000003106.1	10101086	10119555	RP1L1	8990	2260	196624	No_or_no_constitutive_exon
CAGAGTCAGAAGGTATAGAGGCCCCAGAGGCAGAAGGGGAGGCCCAGGAGGC	10117926	10118034	10117876	10117928	1	8	ENSMFAG00000003106.1	10101086	10119555	RP1L1	8990	2260	196624	No_or_no_constitutive_exon
GTGTAGAGGCCCCAGAGACTGAAGGGGAGGCCCAGGAGGCAGAAGGGGAGGC	10118055	10118145	10118005	10118057	1	8	ENSMFAG00000003106.1	10101086	10119555	RP1L1	8990	2260	196624	No_or_no_constitutive_exon
CAGAGTCAGAAGGTGTCGAGGCCCCGGAGGCAGAAGGGGAGGCCCAGGAGGC	10118718	10118797	10118668	10118720	1	8	ENSMFAG00000003106.1	10101086	10119555	RP1L1	8990	2260	196624	No_or_no_constitutive_exon
CAGAGTCAGAAGGTGTAGAGGCCCCAGAGGCAGAAGGGGAGGCCCAGGAGGC	10118952	10119555	10118902	10118954	1	8	ENSMFAG00000003106.1	10101086	10119555	RP1L1	8990	2260	196624	No_or_no_constitutive_exon
TTAGACAAACAAAGATGGAAGAGCATAATGCCTAGGGGCGGGGTAATGAGTT	15761842	15761950	15762000	15761948	-1	8	ENSMFAG00000031268.1	15760879	15762010	None	8990	2260	196624	No_or_no_constitutive_exon
GGCCAAATGTCTGTTTGAGAATAAAGACACAGATGTCTGTTTGGGAATAGGT	17566987	17567193	17566937	17566989	1	8	ENSMFAG00000030671.1	17503537	17573838	SLC7A2	8990	2260	196624	Yes
TGGTGCAGCGAGCCCGGGAGTTGGTGCCGCAGGACCTGTGGGCAGCCAAGGC	19908479	19908530	19908429	19908481	1	8	ENSMFAG00000039216.1	19908067	19945692	INTS10	8990	2260	196624	No_or_no_constitutive_exon
GCCTTGCAGCGGGAGCTGGAGCGGCTGCGGGCCGAGCTGCGGGAGGAGAGGC	20323797	20323871	20323921	20323869	-1	8	ENSMFAG00000010460.1	20319502	20378474	LZTS1	8990	2260	196624	No_or_no_constitutive_exon
TCAGTAGTCATATTTTAAGAGCGCTGCCTTCCTTCTTCCCTTGGGAATAGAG	22116572	22116766	22116522	22116574	1	8	ENSMFAG00000030886.1	22051067	22140336	XPO7	8990	2260	196624	Yes
AGGCCTGTGCAGGTGAGGGGCCCAGAAGCCAAGGGGTGTGTGGGTGTAAGTC	22234270	22234452	22234220	22234272	1	8	ENSMFAG00000041716.1	22223759	22240969	FAM160B2	8990	2260	196624	No_or_no_constitutive_exon
CACCAGCCGCATCTTCTCTTCCCTTTGGCGTGTCTCCCTGGGGTGGGCAGGA	22357778	22359072	22359122	22359070	-1	8	ENSMFAG00000044768.1	22357778	22368988	PHYHIP	8990	2260	196624	No_or_no_constitutive_exon
CGCACCTGGAGAGGGGTATGGGAGACAGGGGAACACGATGGGGCAGGGAGAC	23303548	23303580	23303498	23303550	1	8	ENSMFAG00000042734.1	23303304	23303754	None	8990	2260	196624	No_or_no_constitutive_exon
CCCTTTCCTTGCTTACTGTCCTGTTTGTTGTTTGGTGTTCACATGGGCAGAG	23774405	23778249	23778299	23778247	-1	8	ENSMFAG00000037815.1	23727414	23804155	ENTPD4	8990	2260	196624	No_or_no_constitutive_exon
GCCTACAGAAGCCTCTGTAGAAGCAAGAGTACAGTAATATGGGGAATTAGAT	26803399	26803671	26803721	26803669	-1	8	ENSMFAG00000038595.1	26802978	26803747	None	8990	2260	196624	No_or_no_constitutive_exon
AGCCTGCCCCAGATCCCCATGCTGTGAGTACAGTGGGGTACAGAGGACAGGG	27874368	27874436	27874318	27874370	1	8	ENSMFAG00000003719.1	27760313	27900907	PTK2B	8990	2260	196624	No_or_no_constitutive_exon
GAGGCTCTGCCATTTGTCTGTTTTCTCCCCAGGTCTGCCCGGGGAAAGAGGT	28351583	28351664	28351714	28351662	-1	8	ENSMFAG00000019218.1	28313906	28438404	SCARA5	8990	2260	196624	No_or_no_constitutive_exon
GCAGCTGGACCCCATGCCTAAACATGTACCGATGCAGGGCACGATGGAAGGC	29521694	29521774	29521644	29521696	1	8	ENSMFAG00000035548.1	29434902	29537051	HMBOX1	8990	2260	196624	No_or_no_constitutive_exon
GTTTTAACTTTTCTTTCATGTCAATGACGACATCTGTTTTGGGAGCTCAGGG	29666231	29666244	29666294	29666242	-1	8	ENSMFAG00000038520.1	29539394	29733554	KIF13B	8990	2260	196624	No_or_no_constitutive_exon
TGTCTATGTAATTGTATATGTTTTATCTTTTTCCCCTATAATACGGGCAGGA	29564652	29564786	29564836	29564784	-1	8	ENSMFAG00000038520.1	29539394	29733554	KIF13B	8990	2260	196624	No_or_no_constitutive_exon
GTCTGTTTGTCACTTGCAGCTGAAGATGGAAAGAGCCAGGCGAAGGGGAGGC	31629135	31629209	31629259	31629207	-1	8	ENSMFAG00000033747.1	31574057	31629314	PURG	8990	2260	196624	No_or_no_constitutive_exon
GACAGTATGCTGGTCCATATGTTTAAGGACAAAGGTGTCTGGGAAATAAGCA	31818964	31819230	31819280	31819228	-1	8	ENSMFAG00000035467.1	31818451	31819274	None	8990	2260	196624	No_or_no_constitutive_exon
GGCCTCAAGCAGTCCTCCCACCTCAGCCTCCCAAAGTGCTGGGATTACAGGC	34178118	34178138	34178188	34178136	-1	8	ENSMFAG00000039160.1	34172916	34187303	TTI2	8990	2260	196624	No_or_no_constitutive_exon
CTGCCACAAGCAGTCTCGAAGCTCTCTCTGTGTCTCTCCTCTCAGGGAAGAT	34265656	34265680	34265730	34265678	-1	8	ENSMFAG00000041680.1	34261668	34273257	DUSP26	8990	2260	196624	No_or_no_constitutive_exon
CATTTCCCACATAATTAACACCATGGCTCCTGTCCAATCTTGAAGGGTAGGT	37587534	37587617	37587484	37587536	1	8	ENSMFAG00000014847.1	37533109	37695775	KCNU1	8990	2260	196624	No_or_no_constitutive_exon
TCCCATCAGCTGCTGTTTTAATCTCTCTCCAGGCTGTGCGGGTAACAAAGCC	38531459	38531500	38531409	38531461	1	8	ENSMFAG00000030735.1	38513946	38539488	ERLIN2	8990	2260	196624	No_or_no_constitutive_exon
GGTTTGACTTGCAATCTTCTGACTTCCTGTGTATCTTTTTATTGGGACAGGT	38937624	38937818	38937574	38937626	1	8	ENSMFAG00000001965.1	38909788	38947855	ASH2L	8990	2260	196624	Yes
TGGGTGAGCACTAGTCCTTTCTGGCCGGTGTCTTCGTGCTGGGAACCTAGGA	39084891	39084916	39084966	39084914	-1	8	ENSMFAG00000003982.1	39079469	39085861	PLPP5	8990	2260	196624	No_or_no_constitutive_exon
CCATTCATGGGATGTCAGTTTTCCCCATTGCTTGCCCTCCTAAAGGGTAGCA	39662327	39662559	39662277	39662329	1	8	ENSMFAG00000031600.1	39580024	39685464	TACC1	8990	2260	196624	No_or_no_constitutive_exon
CAGAGCCGGCATGGGCAGCGGGCGCAGCGCGGGGGGCTGCCGGGGGGCAGCC	42254596	42255100	42255150	42255098	-1	8	ENSMFAG00000035564.1	42210811	42257909	SFRP1	8990	2260	196624	No_or_no_constitutive_exon
TCCTGGGGGAATGACTGGTAATTTTCCCGGAGGAATGCCTGGAATGGGAGGG	53967879	53968091	53968141	53968089	-1	8	ENSMFAG00000035348.1	53966795	53968995	None	8990	2260	196624	No_or_no_constitutive_exon
GATGAAGAAGTACAATTTGATCCCTGAAAATATGTGGAGATTGGGAAAAGTA	54571867	54572019	54571817	54571869	1	8	ENSMFAG00000003474.1	54571312	54572803	None	8990	2260	196624	No_or_no_constitutive_exon
AACAGGAAACAATGCGTGCTGAGGATGCCACAGAAAGGGAGGAAGAGGAGGA	56508827	56508902	56508952	56508900	-1	8	ENSMFAG00000034351.1	56503557	56514067	None	8990	2260	196624	No_or_no_constitutive_exon
CTGCTGCCTCTGGTCACGAAGCTGGAAGCTGAGCCGGAGGGGTGAGGCAGTT	56507217	56507240	56507290	56507238	-1	8	ENSMFAG00000034351.1	56503557	56514067	None	8990	2260	196624	No_or_no_constitutive_exon
TGGCTGATTCAGATCCACAAGCTGCTGCAGGTGTTGGTGCTGGTGGGGAGCT	56504898	56504919	56504969	56504917	-1	8	ENSMFAG00000034351.1	56503557	56514067	None	8990	2260	196624	No_or_no_constitutive_exon
GACTATGAGCACATTGAGCTGGGGCTGCTGTAAGAGAAAGGGCAGCGCAGGA	56504492	56504516	56504566	56504514	-1	8	ENSMFAG00000034351.1	56503557	56514067	None	8990	2260	196624	No_or_no_constitutive_exon
GGCAGCGCAGGAGCCAGCTGCCTTGCAGGTCTGTGTGTGGACGGGATGAGCA	56504403	56504476	56504526	56504474	-1	8	ENSMFAG00000034351.1	56503557	56514067	None	8990	2260	196624	No_or_no_constitutive_exon
GAGCTGGGCTGACCTGCTGAGCGCTGGAAGGACACCTGGGAACGGATGAGGC	56503557	56504124	56504174	56504122	-1	8	ENSMFAG00000034351.1	56503557	56514067	None	8990	2260	196624	No_or_no_constitutive_exon
GAACCTGTACCCAGACTTGGCGATGCACAAGGTACAGAGGCGGGTGAGAGCA	56507720	56507744	56507794	56507742	-1	8	ENSMFAG00000034351.1	56503557	56514067	None	8990	2260	196624	No_or_no_constitutive_exon
GCGCAGGAGCCAGCTGCCTTGCAGGTCTGTGTGTGGACGGGATGAGCAAGAG	56504403	56504472	56504522	56504470	-1	8	ENSMFAG00000034351.1	56503557	56514067	None	8990	2260	196624	No_or_no_constitutive_exon
TGGGCGCTTACCTGTGACAGCGGGTAGCACAGGCCTTTCGGGAGGGAGAGAA	61648210	61648462	61648160	61648212	1	8	ENSMFAG00000037683.1	61645129	61648462	None	8990	2260	196624	No_or_no_constitutive_exon
CGGGGGCACTTCTCTACTGTCTGGCTGTGTTGGGATATGTAGGGAAAAAGAT	63968196	63968224	63968274	63968222	-1	8	ENSMFAG00000013276.1	63967716	63968238	None	8990	2260	196624	No_or_no_constitutive_exon
GGGGTTTGTAATCCTCCTTCCCACCCACTCTCTTCACTCCCTGGGGCAAGAA	67359237	67359668	67359187	67359239	1	8	ENSMFAG00000004059.1	67346275	67411885	TRIM55	8990	2260	196624	No_or_no_constitutive_exon
ATCCACTGCACCCAACCTGAACACATTTTTTAGCAGCTGGGCAACAATAGAT	75073861	75073976	75074026	75073974	-1	8	ENSMFAG00000037192.1	75073531	75083293	None	8990	2260	196624	No_or_no_constitutive_exon
TTGAAATTGTGTTTTTAAATTGAGTTGTTCTATTCTTTTTTGGGAATCAGGG	78015959	78016093	78015909	78015961	1	8	ENSMFAG00000034757.1	77844953	78034328	ZFHX4	8990	2260	196624	No_or_no_constitutive_exon
ATCCTGACAGTCCTCTGCAAATGATGGTGTCAGGCCGCAGAGGGACTGAGCG	77966435	77966756	77966385	77966437	1	8	ENSMFAG00000044463.1	77961428	77966756	None	8990	2260	196624	No_or_no_constitutive_exon
AAATAAAGCACTTATAATAATTCTTATTTATCTTTTCGGGGAATATACAGAA	86377686	86377861	86377636	86377688	1	8	ENSMFAG00000025835.1	86348527	86389889	LRRCC1	8990	2260	196624	Yes
AGTGCACCTTTGATCTGAACAAACTTTTTTGTTTTGGGGGATGGGTGTAGGT	87589454	87589634	87589404	87589456	1	8	ENSMFAG00000031433.1	87573578	87623090	CPNE3	8990	2260	196624	Yes
GGCCTCAGGTCATAGCTGGTGGCAGGCAGAAGAAAGGGTCGGCAGGGGAGAA	98442110	98442160	98442210	98442158	-1	8	ENSMFAG00000030843.1	98438980	98442685	TSPYL5	8990	2260	196624	No_or_no_constitutive_exon
TGAGCGAAGCCGCAAGACTCTAGCACTGAGGGGGCATGAATGGGGCGCAGCC	104579690	104579788	104579640	104579692	1	8	ENSMFAG00000008982.1	104579549	104606785	None	8990	2260	196624	No_or_no_constitutive_exon
GTTGCAGTGAGCCAAAATCATGCTACTGCACTCCAGCCTGGGCAACAGAGCG	120994822	120994892	120994942	120994890	-1	8	ENSMFAG00000003672.1	120979992	121090284	TAF2	8990	2260	196624	No_or_no_constitutive_exon
TGTGCTTCCTTAAACAAACTGAGATTTTCACACTTTTTTGGGGGATACAGGT	126459758	126460067	126460117	126460065	-1	8	ENSMFAG00000031164.1	126404191	126468155	WASHC5	8990	2260	196624	No_or_no_constitutive_exon
AGGCTGACTTGATCAATAACCTTGGTATATCACCAAGTCTGGGACCAAAGCA	132540767	132541631	132540717	132540769	1	8	ENSMFAG00000032280.1	132540420	132542614	None	8990	2260	196624	Yes
GGGACAGGCTGGGGTGGATGCTCATGCCATCTCTCTTCTTTGGGGAACAGAA	133411831	133411885	133411935	133411883	-1	8	ENSMFAG00000037084.1	133401723	133436669	None	8990	2260	196624	No_or_no_constitutive_exon
ACACAGGCTGCGCAGCCAGGACTCAGGCGGGAGTCCTTACTCTGGGGGAGTG	141530302	141530594	141530644	141530592	-1	8	ENSMFAG00000040042.1	141530302	141530676	None	8990	2260	196624	No_or_no_constitutive_exon
GGGGCATATGGTGGCTCGGGGCCGAGGGGTGGGAAGGGCCACAAAGCAAGCC	142020468	142020704	142020754	142020702	-1	8	ENSMFAG00000015384.1	141965024	142042100	AGO2	8990	2260	196624	No_or_no_constitutive_exon
GGACATGAATGGAAACAGCAGAGGGGGGCATATGGTGGCTCGGGGCCGAGGG	142020468	142020728	142020778	142020726	-1	8	ENSMFAG00000015384.1	141965024	142042100	AGO2	8990	2260	196624	No_or_no_constitutive_exon
CCGGGTGTTCACGCCCACTTCGTGTCCCCTTCCTCCCCCGGGCCGGGCAGTG	143982712	143982877	143982662	143982714	1	8	ENSMFAG00000032171.1	143968421	144052575	ADGRB1	8990	2260	196624	No_or_no_constitutive_exon
GGGTGGGGACAGGAGGAGGCCTGGGACAGGTCAGGCGGGTGAGCATGCAGGG	144198139	144198385	144198089	144198141	1	8	ENSMFAG00000036722.1	144194860	144198385	PSCA	8990	2260	196624	No_or_no_constitutive_exon
TTCAAAAACAGAAATGGCAGCAGAGAAACAGGAGTCCCTGGCAGGGCCAGGC	144932147	144932387	144932437	144932385	-1	8	ENSMFAG00000035550.1	144921157	144946715	TOP1MT	8990	2260	196624	No_or_no_constitutive_exon
CCAGGGTCCCAGGGCTGGCCTCCCACCCCCACTGTGTAGGGTGTAAGGAGGG	145211974	145212021	145212071	145212019	-1	8	ENSMFAG00000040150.1	145209495	145212933	NAPRT	8990	2260	196624	No_or_no_constitutive_exon
ACCCCCCCCACCCCCCAGCCCCCCCCGGCCTCACCAGCCTCATGGGGCAGGT	145430801	145430874	145430751	145430803	1	8	ENSMFAG00000035599.1	145370450	145431105	IQANK1	8990	2260	196624	No_or_no_constitutive_exon
AGAAGCGAGGACAAGGCGCGCTGGCATGTGAGCGGGGCCTGGGAGGGCAGCG	145477492	145477496	145477546	145477494	-1	8	ENSMFAG00000002873.1	145474951	145486588	NRBP2	8990	2260	196624	No_or_no_constitutive_exon
[truncated: 261 more rows]
