# Supplementary material for: Widespread Separation of the Polypyrimidine Tract From 3′ AG by G Tracts in Association With Alternative Exons in Metazoa and Plants
Source: Front Genet. 2019 Jan 14;9:741. doi: 10.3389/fgene.2018.00741 (PMC6339879; doi:10.3389/fgene.2018.00741)
Supplement: DATA FILE S2 — Sequences of REPAG 3′ SS from each species of metazoa, plants and protists. [file Data_Sheet_2.zip › Supplementary data 2/Metazoa_Release38_mnemiopsis_leidyi.txt]

REPA_GGG_Sequence	Exon_Start	Exon_End	Pos_-50	Pos_+2	Strand	Chromosome	GeneID	Gene_Start	Gene_End	Gene_Name	Number_of_REPAs	Number_of_REPAs_has_GGG	Number_of_Intron(Intra_genic_Region)	Upstream_Constitutive_Exon
AAACAAAGCTTTAACTACAAATTCCAAGTAACGTTAATCCACGGGGACAGGT	500671	500802	500852	500800	-1	ML0032	ML003256a	483536	502663	None	1367	37	74597	No_constitutive_exon_found_in_species
ACTGATTTGTTGGGAGGGGAGATATTAGAACGTCCTCGTTACACCGGGAGGG	276876	277054	276826	276878	1	ML2345	ML234528a	272837	277054	None	1367	37	74597	No_constitutive_exon_found_in_species
TTCACCCTAAAAAGACCCTAACAGAAACACAGATACCCACCCAGGGACAGGA	24316	24461	24511	24459	-1	ML0930	ML09301a	11489	28585	None	1367	37	74597	No_constitutive_exon_found_in_species
TCTAGATTATATTGTTATTTCAAATGTTGCTAGAATAACTTATCAGGGAGAA	354152	354267	354102	354154	1	ML0649	ML064936a	349760	365298	None	1367	37	74597	No_constitutive_exon_found_in_species
GCAAATCTCAGTATCAGAAAGAATTCAAAGAGTCAATAGTTGGGTCAAAGAC	28806	29218	29268	29216	-1	ML0388	ML038835b	28250	29862	ML038835	1367	37	74597	No_constitutive_exon_found_in_species
TATTGATATCAGTAATATAAACTGCTCACACTACCAGGAGATATGGGCAGGT	52762	52914	52964	52912	-1	ML1242	ML12428a	36957	53284	None	1367	37	74597	No_constitutive_exon_found_in_species
CTCGGACAGAAATTGTTTCCTTTGAATATAAATATGGGTTGTGGATGTAGTG	45874	46907	46957	46905	-1	ML1284	ML12843a	13279	98549	None	1367	37	74597	No_constitutive_exon_found_in_species
CAACCGTAACACCCCAATACTTCTTACCACCTGACTTCGCAGGGTAACAGAA	97242	97928	97192	97244	1	ML3588	ML358810a	96955	97928	None	1367	37	74597	No_constitutive_exon_found_in_species
CAAAACTGACTGACGGACAGGAGGGCGAGACTGACGGGTTGAAACCGCAGAA	217503	217650	217700	217648	-1	ML1489	ML148927a	209712	236080	None	1367	37	74597	No_constitutive_exon_found_in_species
TCACAACATATTCCAAAAATCACAGAAAATTTTCACTCAGGCGTGGGCAGTG	210272	211173	211223	211171	-1	ML0101	ML010116a	198310	217616	None	1367	37	74597	No_constitutive_exon_found_in_species
GGCTAAAAATATCAAATTTGCGCAGCTAACACATTATTTGGGCGATGCAGGT	250235	250311	250185	250237	1	ML0343	ML034329a	236664	254997	None	1367	37	74597	No_constitutive_exon_found_in_species
TATTTTGTTTGAAAATAATTGTGATGATATTCTTGAAATCGGGATCACAGGA	165767	166426	166476	166424	-1	ML0857	ML085719a	165767	169827	None	1367	37	74597	No_constitutive_exon_found_in_species
AATCCGAGTTTTTTGGCTGCGTCCATAATTTGCTGTTTCTGTTGGGATAGTA	331978	332890	331928	331980	1	ML2705	ML270543a	327931	335034	None	1367	37	74597	No_constitutive_exon_found_in_species
GCACAAGTTGTCAAGTTAATTTAGGAGTTAACTAACAAGGGGAGATTTAGAA	70185	70320	70370	70318	-1	ML1613	ML16138a	65738	73720	None	1367	37	74597	No_constitutive_exon_found_in_species
TTTATTTCTATGAAAACATTCATTAATCATTAGGTCATTACGGGAGACAGGA	158299	158417	158249	158301	1	ML4583	ML458320a	157523	165210	None	1367	37	74597	No_constitutive_exon_found_in_species
TAGCCGTGCTGATAACAGTGAAAGTGAAAGTGTTACCTTGGGACTGGCAGTG	15531	15704	15754	15702	-1	ML1282	ML12822a	15531	20046	None	1367	37	74597	No_constitutive_exon_found_in_species
CGTGAGTTGTTTGAAGGTGTTCTGTTGGCTTATCGGGGCTGTGGCGGCAGAG	110352	110420	110302	110354	1	ML3055	ML305519a	103775	111794	None	1367	37	74597	No_constitutive_exon_found_in_species
TTCCGTCGATCAGCGCTCCTTGATGTCTCCCTTCCACCCTGGGTACACAGAG	11688	12563	11638	11690	1	ML1134	ML11342a	10660	12563	None	1367	37	74597	No_constitutive_exon_found_in_species
CCGAGAACTTGAAAAGTGGGTACCTAGAGTCCTAGAAACCGGGTAACTAGAA	188442	188648	188698	188646	-1	ML3759	ML375929a	188442	189857	None	1367	37	74597	No_constitutive_exon_found_in_species
TCTAAAGTATTCTCACGACGAAGTATTCAATACATTCACTGTATGGGTAGGA	125284	125470	125234	125286	1	ML0015	ML001518a	118629	127012	None	1367	37	74597	No_constitutive_exon_found_in_species
CAATAGCAGTAAGATAATCAGCAAGATCATAACTGTCCCTTAACAGGGAGCA	26587	26683	26537	26589	1	ML0691	ML06913a	19749	38034	None	1367	37	74597	No_constitutive_exon_found_in_species
CAGTTAGATGATGATGCGGGGAGTCAGTTAGATGATGATGCGGGAGTCAGTT	41493	42117	42167	42115	-1	ML0691	ML06915a	41493	44862	None	1367	37	74597	No_constitutive_exon_found_in_species
TAGATAAACAAGAATACAATACTTTTTAAGCTGATTTGGGGAACATACAGTT	50942	51062	50892	50944	1	ML2666	ML26667a	49502	53612	None	1367	37	74597	No_constitutive_exon_found_in_species
AACGTTTGCAACTATACAGCATCGGATTTAAAATCTTTTAAATGGGACAGGA	74915	75090	75140	75088	-1	ML0083	ML008315a	73963	84523	None	1367	37	74597	No_constitutive_exon_found_in_species
GGTTGCAAAATCTCAAGAATTAAACCCCCCCCCTCCCCCCCACGGGTAAGAA	138864	139064	138814	138866	1	ML1835	ML183512a	134520	148580	None	1367	37	74597	No_constitutive_exon_found_in_species
AAGATAGGGAGAAAACTGGGGAAAAACTGAAAGAAGGCATGGGATGACAGGA	61373	61611	61323	61375	1	ML1424	ML14245a	58166	71700	None	1367	37	74597	No_constitutive_exon_found_in_species
ACAGACTAACATCTAACTAACAAATAAACTAAAACAATCAACACAGGGAGTA	2251	2379	2201	2253	1	ML1737	ML17371a	1177	3878	None	1367	37	74597	No_constitutive_exon_found_in_species
GACGTATATGGAGGTTTTACTGTATCACAGTTTTACTCTCACTAAGGGAGGA	118981	119117	118931	118983	1	ML0421	ML042115a	108484	121093	None	1367	37	74597	No_constitutive_exon_found_in_species
ATTAACGAGTTCTCACTGATTTACGAGTTCTGATTGTCCCAAATGGGCAGGT	11412	11573	11623	11571	-1	ML2064	ML20642a	4619	15117	None	1367	37	74597	No_constitutive_exon_found_in_species
GATGAATAATGTTTGGATGAATAATGTGCTGCAACAATCCTGCAGGGCAGCT	83673	83812	83862	83810	-1	ML3560	ML356011a	82686	86430	None	1367	37	74597	No_constitutive_exon_found_in_species
TTAGGTATCCTAGGTTACGGAGTCCTTTAGTTAGGTTGTTAGGGATTTAGGT	77073	77103	77153	77101	-1	ML0123	ML012315a	77073	78341	None	1367	37	74597	No_constitutive_exon_found_in_species
GGGAAGCTTTTGGTAAAATTATTTATGAATACAACCATCTACACGGGCAGGA	8371	8462	8321	8373	1	ML0586	ML05861a	5750	18722	None	1367	37	74597	No_constitutive_exon_found_in_species
TAAATTGTGGAGGTTTTTAATAGCTGATTAACCAATATATATTCAGGGAGCG	75030	75147	74980	75032	1	ML0219	ML02197a	73705	77999	None	1367	37	74597	No_constitutive_exon_found_in_species
CACACACATACACACACACACACACACAAAACTAACAAGTGGGTACACAGGT	82316	82474	82266	82318	1	ML1658	ML16587a	66205	84377	None	1367	37	74597	No_constitutive_exon_found_in_species
CCATTACTTGCTACAATACAGTTTGCTATACACTGCCCCCGGGTGACCAGGT	34062	34171	34221	34169	-1	ML0089	ML00897a	32670	36097	None	1367	37	74597	No_constitutive_exon_found_in_species
GTTGAATCAGAGTAATTTTCTGAGGTTATGTTGCCTTCGTCGGGAATCAGAA	5126	5543	5593	5541	-1	ML0039	ML00391a	5126	11876	None	1367	37	74597	No_constitutive_exon_found_in_species
TAGAAAGGACACTGAACATAGCAATGGTGGATTGAGCAGTGGGAACAAAGGT	24504	24662	24454	24506	1	ML1794	ML17941a	12398	27235	None	1367	37	74597	No_constitutive_exon_found_in_species
