# Supplementary material for: Widespread Separation of the Polypyrimidine Tract From 3′ AG by G Tracts in Association With Alternative Exons in Metazoa and Plants
Source: Front Genet. 2019 Jan 14;9:741. doi: 10.3389/fgene.2018.00741 (PMC6339879; doi:10.3389/fgene.2018.00741)
Supplement: DATA FILE S2 — Sequences of REPAG 3′ SS from each species of metazoa, plants and protists. [file Data_Sheet_2.zip › Supplementary data 2/Metazoa_Release91_cricetulus_griseus_crigri.txt]

REPA_GGG_Sequence	Exon_Start	Exon_End	Pos_-50	Pos_+2	Strand	Chromosome	GeneID	Gene_Start	Gene_End	Gene_Name	Number_of_REPAs	Number_of_REPAs_has_GGG	Number_of_Intron(Intra_genic_Region)	Upstream_Constitutive_Exon
CTTGATCATTTTGTCTTAGGCACGGGAGTTGAAAAGAAAGGCGAGGGGAGGG	1860394	1860424	1860344	1860396	1	JH000001.1	ENSCGRG00000010241.1	1859988	1861162	4930412O13Rik	5764	1275	171162	No_or_no_constitutive_exon
TAAACTGGATGCTTACAAACACCCAGCAAAAAACAACTGGGGAAGTCGAGTC	4182819	4182875	4182769	4182821	1	JH000001.1	ENSCGRG00000017009.1	4168007	4182875	None	5764	1275	171162	No_or_no_constitutive_exon
GTGGGCACCATGAGGATCCAGGCAGTGGTCGTGGCAAAGGGGTGGTAGAGGA	6914091	6914246	6914296	6914244	-1	JH000001.1	ENSCGRG00000010875.1	6914091	6916023	None	5764	1275	171162	No_or_no_constitutive_exon
ACTGTACCCAGTGACCACATACTCCAGGAGCTTTCCTTGACTGAGGGCAGGA	744592	744661	744711	744659	-1	JH000002.1	ENSCGRG00000018069.1	737822	790023	Capn2	5764	1275	171162	Yes
AAATTTGAAGAAGTTGACCTCATCGTTAAAGGAGGGAACTAGGGCTGGAGGG	1655730	1655785	1655680	1655732	1	JH000002.1	ENSCGRG00000014905.1	1647419	1665592	Hhipl2	5764	1275	171162	No_or_no_constitutive_exon
GCTGCCACACCAGGGTGGATAGGTGGTTCTGAGGTGAGGGAGAACTAAAGGA	2873971	2874211	2874261	2874209	-1	JH000002.1	ENSCGRG00000009762.1	2853182	2874597	Marc2	5764	1275	171162	Yes
AGTCCGTCTGAACGTGGAAGAGAAGAAGACTCGAGCTGCCAGGGAAGGAGAC	229937	230087	230137	230085	-1	JH000003.1	ENSCGRG00000018066.1	229937	231342	None	5764	1275	171162	No_or_no_constitutive_exon
CTCCTCTAACATATTCTACTCTTACGCTTTTGTCTCTCTGGGGGATCAAGAG	3387933	3388027	3388077	3388025	-1	JH000003.1	ENSCGRG00000014147.1	3387933	3424972	Ccpg1	5764	1275	171162	No_or_no_constitutive_exon
GGGCTCTGTAACATTAGTTAAAATTCCAGCTCTGAGGATTGGGCATGAAGTC	614152	614357	614102	614154	1	JH000004.1	ENSCGRG00000015924.1	538145	631187	Ankrd11	5764	1275	171162	No_or_no_constitutive_exon
ACTGCCTGACTGAGCATGCTCTGTTTCATTCTTCCTTCTGGGATGGAAAGAT	1743376	1743791	1743326	1743378	1	JH000004.1	ENSCGRG00000018263.1	1710868	1743791	Klhdc4	5764	1275	171162	No_or_no_constitutive_exon
CATGACCTTGTCTGTACTTGGTGTTATCATCCCTACCCAGGGACAATCAGGT	3374341	3374566	3374291	3374343	1	JH000004.1	ENSCGRG00000015916.1	3374268	3382261	Fam92b	5764	1275	171162	No_or_no_constitutive_exon
AGTTAAGACGGGTGACAAGAATCCATCCCAGTCCTTAACCAGGGGCTCAGAT	3952881	3952998	3952831	3952883	1	JH000004.1	ENSCGRG00000015904.1	3949015	3959555	Taf1c	5764	1275	171162	No_or_no_constitutive_exon
CTGTTCGATTGGGATTAGCAGTCAGTAGGCTTCAGTTTGACAACTGGGAGTT	4104401	4104608	4104658	4104606	-1	JH000004.1	ENSCGRG00000014911.1	4083985	4105496	Necab2	5764	1275	171162	No_or_no_constitutive_exon
CTTGCAAATGTCCTTCTCTCTTACCACCCCATCCCTTTCTCGGAGGGCAGGA	5978020	5978093	5978143	5978091	-1	JH000004.1	ENSCGRG00000014884.1	5918210	6051902	Plcg2	5764	1275	171162	No_or_no_constitutive_exon
CTGGGGTTCAAGTCATTGGCTTCTTCTTCCCACTGGGCTCTGGGGGTTAGGT	2065252	2065394	2065444	2065392	-1	JH000005.1	ENSCGRG00000013796.1	2051107	2095337	Grip2	5764	1275	171162	Yes
AGCCCCCACCCCCACCCCACCCCGTGTGTAACAGGCCTCTGGGGTTGCAGGA	2350176	2350337	2350126	2350178	1	JH000005.1	ENSCGRG00000018152.1	2279434	2379620	Fgd5	5764	1275	171162	No_or_no_constitutive_exon
CACCTGTTTCTCCAAGACCGCCCTGGGACACAGGGCCTGGGGGCATGTAGGC	1482460	1482495	1482545	1482493	-1	JH000006.1	ENSCGRG00000008911.1	1424797	1482675	Gxylt2	5764	1275	171162	No_or_no_constitutive_exon
TTTCCCGAAAGGTCCCTTGGTGACTTTCCTTAACTATAAACGGGTGCGAGTG	631016	631180	631230	631178	-1	JH000007.1	ENSCGRG00000009138.1	622463	654759	Ipo5	5764	1275	171162	No_or_no_constitutive_exon
AAAATAGGTTATTACTTATACCATTTGGTTTTATCTTGTTGGGAATGAAGGA	39191	39320	39141	39193	1	JH000010.1	ENSCGRG00000013599.1	721	40744	Sfmbt1	5764	1275	171162	No_or_no_constitutive_exon
GCTAAGGAGGGCAGTTACTAACCTGGTCATGGGATGGGTTCTGGGGACAGAG	352469	352577	352627	352575	-1	JH000010.1	ENSCGRG00000015395.1	350089	378054	Stab1	5764	1275	171162	No_or_no_constitutive_exon
CTTGGGGTCCACATGTTTATTTGGCATTTCTTGGGCCCTGGGAGATGTAGTG	384813	385306	385356	385304	-1	JH000010.1	ENSCGRG00000013673.1	381502	419470	Nisch	5764	1275	171162	No_or_no_constitutive_exon
TTGTCCCGTGTCTTCAGCACATGGAGTGGGACCTATGAGGAGGTCGGGAGTG	639231	639388	639438	639386	-1	JH000010.1	ENSCGRG00000014105.1	592968	658378	Sh3bp5	5764	1275	171162	No_or_no_constitutive_exon
AGCCAGTTCCTATCAAGAAACAAAAGCATGAGCGTGGGATAGATAAATAGGA	1405698	1405737	1405787	1405735	-1	JH000010.1	ENSCGRG00000013159.1	1403751	1406140	None	5764	1275	171162	No_or_no_constitutive_exon
CAGTGGGTGCTTTCTTTTCTGCATATATCACCATACTCACTGGGGAGCAGAT	2494200	2494385	2494435	2494383	-1	JH000010.1	ENSCGRG00000015574.1	2481928	2714646	Wdfy4	5764	1275	171162	Yes
ACATTTAATGTGAATTCAAGTACTCATTTTGTGTGTGGGGGGGGGGGCAGGG	2850762	2850997	2850712	2850764	1	JH000011.1	ENSCGRG00000024437.1	2848851	2850997	None	5764	1275	171162	No_or_no_constitutive_exon
TGGATATGGAAGTAAATATGGATTTGGGGATCGCTATAATGGGTATGGAGGA	3310338	3310449	3310499	3310447	-1	JH000011.1	ENSCGRG00000010922.1	3309763	3311268	None	5764	1275	171162	No_or_no_constitutive_exon
GTGGAGAGGGGAGGATGAGCTGGACCGGGCGTGGCTCCTTAGCTGGGCAGCA	2039099	2039205	2039049	2039101	1	JH000012.1	ENSCGRG00000014749.1	2035773	2044283	Zdhhc19	5764	1275	171162	No_or_no_constitutive_exon
TGAATTTCTCTCTCTCTCTCTCTCTCTCTCTCTCTCTCTCTGGGGTACAGTG	2516875	2517024	2516825	2516877	1	JH000012.1	ENSCGRG00000014245.1	2459605	2555341	Lrch3	5764	1275	171162	No_or_no_constitutive_exon
AAGTTCCAGCAGTTGAGATTCTAACTAGCTTCCTCTTTCTGGGCATATAGCA	2528901	2528952	2528851	2528903	1	JH000012.1	ENSCGRG00000014245.1	2459605	2555341	Lrch3	5764	1275	171162	Yes
TTCCCAATGTCAAGAGTTACATCGTCAATAGGGTGAACCAAGGGACCTAGCC	3471029	3471074	3471124	3471072	-1	JH000012.1	ENSCGRG00000014968.1	3471029	3881903	Kalrn	5764	1275	171162	No_or_no_constitutive_exon
TGCTCCCCTGTCTAAGTCTGGATTCTCTGTTGATTTTCTTCCAGGGACAGAT	4337227	4337387	4337177	4337229	1	JH000012.1	ENSCGRG00000013421.1	4282625	4460064	Mylk	5764	1275	171162	No_or_no_constitutive_exon
AATCCATCTGCCCCAGATGCAGCCCAGATCTATGAAGCTAGGGCTCAGAGGG	5106391	5106569	5106341	5106393	1	JH000012.1	ENSCGRG00000014717.1	5066451	5109116	Sema5b	5764	1275	171162	No_or_no_constitutive_exon
CTGATGAAGTCAAGATTCGTTTGCACAAATTGTAAAACTGGGGGTTGGAGTC	1275729	1275734	1275784	1275732	-1	JH000013.1	ENSCGRG00000018128.1	1272160	1408243	Mdn1	5764	1275	171162	No_or_no_constitutive_exon
AGGAAATTATAAACACTATAGATGGTATAGGTGGACTTGGAATTGGGAAGGA	2779104	2779433	2779483	2779431	-1	JH000014.1	ENSCGRG00000008882.1	2778742	2779813	None	5764	1275	171162	No_or_no_constitutive_exon
GTTAAAGCAATGCCACTCAGGAAAGATTTCCTCAAGTACAAGGGGCAGAGCA	1529398	1529429	1529479	1529427	-1	JH000015.1	ENSCGRG00000007224.1	1529398	1530628	Ska3	5764	1275	171162	No_or_no_constitutive_exon
AGTATTTCGAGCAGGGCCCAAGCTCCTTTTTCTCACAACAGGCTGGGAAGTT	3620946	3621103	3621153	3621101	-1	JH000016.1	ENSCGRG00000015749.1	3580735	3656292	Synj1	5764	1275	171162	No_or_no_constitutive_exon
GGACAGTGAACACCACGAGGCCCTGGACAGCAGCAGCCAGGGCGGTGGAGCT	47385	47588	47638	47586	-1	JH000019.1	ENSCGRG00000007907.1	6796	48057	Myo15b	5764	1275	171162	No_or_no_constitutive_exon
GTACTCCCCAAGACTGGCAAGGGAGGCTGCCAAGGGACAGAGGGAGGTAGGC	13266	13438	13488	13436	-1	JH000019.1	ENSCGRG00000007907.1	6796	48057	Myo15b	5764	1275	171162	No_or_no_constitutive_exon
CCCTGTACCCATTCCTTCCCTGGTCACTTCCATTCCTTTCTGGGAACCAGGA	536498	536579	536448	536500	1	JH000019.1	ENSCGRG00000010591.1	518759	538595	Hid1	5764	1275	171162	No_or_no_constitutive_exon
CCTACATGTGTGGTGTGGATATACCGTTTATCAATGGCTCCTGGTGGGAGAT	867174	867232	867124	867176	1	JH000019.1	ENSCGRG00000011424.1	866193	870998	None	5764	1275	171162	No_or_no_constitutive_exon
CCTACATGTGTGGTGTGGATATACCGTTGATCAATGGCTCCTGGTGGGAGAT	898013	898109	897963	898015	1	JH000019.1	ENSCGRG00000011778.1	896889	901333	None	5764	1275	171162	No_or_no_constitutive_exon
CCTACATGTGTGGTGTGGATATACCGTTGATCAATGGCTCCTGGTGGGAGAT	947038	947108	947158	947106	-1	JH000019.1	ENSCGRG00000010482.1	937454	950074	Cd300a	5764	1275	171162	No_or_no_constitutive_exon
TGCTCTGACTCTAATGAGCACTGGTGGGTGGGGGATACTTTTGGGAACAGTA	1947526	1947625	1947476	1947528	1	JH000019.1	ENSCGRG00000006804.1	1730309	2006481	Sdk2	5764	1275	171162	Yes
GTTACCCAGATGCCCCTGCTGTCTGCCTGGGGTGTTCGGGGCTGAGCAAGTG	1851219	1851414	1851169	1851221	1	JH000019.1	ENSCGRG00000006804.1	1730309	2006481	Sdk2	5764	1275	171162	No_or_no_constitutive_exon
CTCTGCCCCTTCTGCTGATGCCCCCATGTTTGTGATGGGTGTGAACTAAGAC	192934	193032	193082	193030	-1	JH000020.1	ENSCGRG00000004481.1	192438	193438	None	5764	1275	171162	No_or_no_constitutive_exon
CTCTTCCTTTGTATCCTTTGCTTTCACCCTCCCTTCCCTCACTGGGATAGAC	1309750	1309789	1309700	1309752	1	JH000020.1	ENSCGRG00000004366.1	1123926	1361200	Dab1	5764	1275	171162	No_or_no_constitutive_exon
GTCCACTGGAGCGCTCATGTCCTCTGCTTCTCTTCCTCCCTGGGGACCAGGA	3115502	3115694	3115744	3115692	-1	JH000020.1	ENSCGRG00000003628.1	3101125	3119325	Pcsk9	5764	1275	171162	Yes
CTTAACCCCGTGACTCTTCTCTGCCCTCCCACCAATGCTGCCATGGGAAGAT	3112113	3112247	3112297	3112245	-1	JH000020.1	ENSCGRG00000003628.1	3101125	3119325	Pcsk9	5764	1275	171162	Yes
GGGAAGGCCTTTTGACTTTTGGTGACCACCCTTGTCTGCTTGGGGAGTAGAA	33813	33935	33985	33933	-1	JH000022.1	ENSCGRG00000007601.1	31459	56133	Slc13a2	5764	1275	171162	No_or_no_constitutive_exon
ACCCCAGCCAGGGACAGTTTGTAAACTGCAATATCCCTGTCCTGGGGAAGGT	586782	586924	586732	586784	1	JH000022.1	ENSCGRG00000007944.1	570739	608301	Nos2	5764	1275	171162	No_or_no_constitutive_exon
TTCATCACCTTCCAGGTCAGGAGCGGCTGGCACCGGTCCCAGGGTTGAAGGA	617269	617408	617458	617406	-1	JH000022.1	ENSCGRG00000009003.1	610985	628265	Lgals9	5764	1275	171162	No_or_no_constitutive_exon
TGGTTTATGTTGACTTCATGATTCACTTCTTCTCACCCTTGGGGGTTAAGGT	1850915	1851028	1850865	1850917	1	JH000022.1	ENSCGRG00000013353.1	1842166	1869519	Adap2	5764	1275	171162	No_or_no_constitutive_exon
TGCAACAATGGAATGGCTGCCTCCTCCAAAGAGGCAAGCTGGGTACTAAGGG	2258254	2258272	2258322	2258270	-1	JH000022.1	ENSCGRG00000008680.1	2256409	2450448	Myo1d	5764	1275	171162	No_or_no_constitutive_exon
TGACCTCATGTACCCGATGCAGGGGTTTTTGCATTGGTATGTGGGGGTAGAT	235656	235866	235916	235864	-1	JH000023.1	ENSCGRG00000016592.1	235656	236871	None	5764	1275	171162	No_or_no_constitutive_exon
ATCCTGGAGAACAAAGAAGCTCTGGAGCTGCTGAAGAAGCAATCGGGAAGGC	4403224	4403353	4403174	4403226	1	JH000023.1	ENSCGRG00000006108.1	4402484	4403825	None	5764	1275	171162	No_or_no_constitutive_exon
TAGATAGGATTAATCAAGGTCAGAGGCTGATCTCTTTCCTATGGGCACAGAG	108072	108347	108397	108345	-1	JH000025.1	ENSCGRG00000024513.1	107378	110939	None	5764	1275	171162	No_or_no_constitutive_exon
GTTTGATAATTAATATACCCTCTCTGTGTGTTTACTTGGGGCTGAAGCAGCT	127133	127262	127312	127260	-1	JH000025.1	ENSCGRG00000024515.1	124182	132580	None	5764	1275	171162	Yes
TTTTCTGCTTGTCTTTAGTCTTACGCTGATTTTAATTTAATGGGCAATAGGA	348101	348261	348051	348103	1	JH000025.1	ENSCGRG00000004409.1	342394	357578	Iyd	5764	1275	171162	No_or_no_constitutive_exon
CCTTTCCCTCCGCTCATCACTCTCCATTCATCTTTTGCTCCGGGATGCAGGA	2923149	2923389	2923439	2923387	-1	JH000026.1	ENSCGRG00000011087.1	2911565	2990368	Taok3	5764	1275	171162	No_or_no_constitutive_exon
TCTCTGGACTACTCATGGGCCTTTGGGTTCCTAGAGGACTCAGGGATGAGCA	4512191	4512420	4512470	4512418	-1	JH000026.1	ENSCGRG00000015977.1	4500455	4513700	Pxn	5764	1275	171162	No_or_no_constitutive_exon
TGATCTTCAGCAGGAACGAGGCAAAGAGGAGGAGGAGGAGGGGCAGGAAGAG	2829312	2829667	2829262	2829314	1	JH000029.1	ENSCGRG00000004136.1	2786645	2841112	Fam135a	5764	1275	171162	No_or_no_constitutive_exon
GAGTTACTAAATGTCCTGTTTTTCTCCTGTCTTGTTCACTGGGCACACAGGG	4303092	4303176	4303042	4303094	1	JH000029.1	ENSCGRG00000004380.1	4039650	4367058	None	5764	1275	171162	No_or_no_constitutive_exon
ACAGTGCTCAGTGCTGGAATGCAGCACAGCAGATGGGGGTGGGCGGGCAGAG	134620	134835	134885	134833	-1	JH000030.1	ENSCGRG00000009531.1	127642	221841	Dtnbp1	5764	1275	171162	No_or_no_constitutive_exon
GAGGGGGAGGAGGAGGAGGAAGCCGGTTCAGAAGTGGGAGAGGGAAAGAGGG	3811091	3811283	3811041	3811093	1	JH000030.1	ENSCGRG00000008870.1	3810529	3811283	None	5764	1275	171162	No_or_no_constitutive_exon
GCTTCTCGTCCCTCCCCTAACTCTCTCTGCCTCTCTGCGTTCGGGAACAGAT	225605	225729	225555	225607	1	JH000031.1	ENSCGRG00000015485.1	191808	238133	Pzp	5764	1275	171162	No_or_no_constitutive_exon
TGGGTGACTGAGGAAGCTGACCATGGTGTCTGTCTTCTGGGGCATGGCAGGC	287871	287955	287821	287873	1	JH000031.1	ENSCGRG00000014957.1	284760	291451	Fkbp4	5764	1275	171162	No_or_no_constitutive_exon
GATCTACAGAAAATGGGCTCTAGACTTTGTCCTGGCCATAGGGGGTCAAGGT	313817	313843	313893	313841	-1	JH000031.1	ENSCGRG00000015079.1	313229	323463	None	5764	1275	171162	No_or_no_constitutive_exon
TTGGGCTCCTAGCAGCGATGGGGACTTTACTCCTGCAAGGAGTCGGGCAGGG	3391632	3391779	3391829	3391777	-1	JH000031.1	ENSCGRG00000015641.1	3391416	3396520	Tnfrsf1a	5764	1275	171162	No_or_no_constitutive_exon
GAGGTTCAGCTCCTAAGTACTTTCTCTCTTCTCTTTGGGGGTGGGGCCAGCC	4159140	4159263	4159090	4159142	1	JH000031.1	ENSCGRG00000015779.1	4143349	4189966	Clstn3	5764	1275	171162	No_or_no_constitutive_exon
GTTTGCAGCCGCCTAACGCATGCGTGTCCATTCTGTTCCTATGGGTGCAGGG	4161462	4161671	4161412	4161464	1	JH000031.1	ENSCGRG00000015779.1	4143349	4189966	Clstn3	5764	1275	171162	No_or_no_constitutive_exon
CTAACGTCTCTGTCTAAATATCTTCCTATTCCTGGATTTAAAAAAGGGAGCA	4298554	4298595	4298645	4298593	-1	JH000031.1	ENSCGRG00000016165.1	4297918	4318283	None	5764	1275	171162	No_or_no_constitutive_exon
TATCCCATTTTAACATCAACAGTTTACAATAGCTATTGTTGGGAACACAGGG	477070	477229	477020	477072	1	JH000032.1	ENSCGRG00000013297.1	449513	505078	None	5764	1275	171162	No_or_no_constitutive_exon
TGTGAAGAACTATGCCGTATTCCTGTCTGAATCCCAGGGCAGGATCCGAGAA	1190372	1190510	1190322	1190374	1	JH000033.1	ENSCGRG00000017087.1	1190063	1190510	None	5764	1275	171162	No_or_no_constitutive_exon
AAAATTAATGGACATTTTTTAAAGAGGGTTGCCTTCTTTCTTGGGAGTAGAG	1641338	1641532	1641288	1641340	1	JH000034.1	ENSCGRG00000009556.1	1622220	1664648	Xpo7	5764	1275	171162	No_or_no_constitutive_exon
CTAACCCAGGGCGTTTTTCCCTTCTCTTTGGCGTTCCTCCCGGTGGGCAGGA	1865390	1865943	1865993	1865941	-1	JH000034.1	ENSCGRG00000009538.1	1865390	1870887	Phyhip	5764	1275	171162	No_or_no_constitutive_exon
CCTTTCCCTAACGGTGGTTGCCTTGCTCCCTGTCCTGGGTGGGCTGGCAGTA	2002781	2002951	2002731	2002783	1	JH000034.1	ENSCGRG00000003963.1	1966773	2014184	Slc39a14	5764	1275	171162	No_or_no_constitutive_exon
ATGGTGGAGTCGGCAGGTGTGCCCAGGCCAAACAGTGGGGCTGGAAATAGGG	338264	338579	338629	338577	-1	JH000036.1	ENSCGRG00000002177.1	338264	338819	None	5764	1275	171162	No_or_no_constitutive_exon
GGTGCCTCCTGCCATTTGTGTTGCTGCCTTCCACCGCCATATGGGAACAGTG	1804018	1804134	1804184	1804132	-1	JH000039.1	ENSCGRG00000006539.1	1635261	2232999	Sdk1	5764	1275	171162	No_or_no_constitutive_exon
AGACAGCATATGGAAAGACTGGCTCTGACCTTTGCTTTGTCTCGGGAAAGCG	3462631	3462788	3462581	3462633	1	JH000039.1	ENSCGRG00000014571.1	3456484	3767158	MAD1L1	5764	1275	171162	No_or_no_constitutive_exon
CAGAGGGCAGCCAGGCCAATGTGGAGCTGGAAACCAGGGTGTGAGAAAAGAG	8168	8329	8379	8327	-1	JH000040.1	ENSCGRG00000006840.1	8168	124437	Tom1l2	5764	1275	171162	No_or_no_constitutive_exon
GGGCTTTGCTCAGCATGGTGTTGAGACCTCACCTGGGGATGGGGTGACAGGC	351441	351581	351631	351579	-1	JH000040.1	ENSCGRG00000016206.1	349605	361221	Flii	5764	1275	171162	No_or_no_constitutive_exon
AGCAGATTTCTCTGCTGAGCGCTCTGCAGTGCTCTTCCCCAGGGAGGAAGCA	1034580	1034659	1034709	1034657	-1	JH000040.1	ENSCGRG00000011790.1	1030471	1035048	Rnf112	5764	1275	171162	No_or_no_constitutive_exon
CTGGTTCGGATCAATGCCTCTGGAGGCCTCACCCCCCCGCGGGGTGGGAGCC	1033443	1033571	1033621	1033569	-1	JH000040.1	ENSCGRG00000011790.1	1030471	1035048	Rnf112	5764	1275	171162	Yes
GGATCGAGAGCGGGAAAGGGAGAAGGAGCGGGAGCGGGAGCGGGAGCGAGAG	1956705	1956822	1956872	1956820	-1	JH000040.1	ENSCGRG00000007294.1	1934666	2065937	Ncor1	5764	1275	171162	No_or_no_constitutive_exon
TGCCTCTCTCAACCTCCCACCAATGCTGGAAGATTCAGCTCCAGGGATAGAA	1459062	1459188	1459238	1459186	-1	JH000041.1	ENSCGRG00000002559.1	1442877	1485711	Abat	5764	1275	171162	No_or_no_constitutive_exon
TTGTGTCCTGTTCCTGCTTAAATTGCACATGTTGCTGGATGAAGGGTTAGAG	1631802	1631810	1631752	1631804	1	JH000042.1	ENSCGRG00000016941.1	1599978	1994452	Camk1d	5764	1275	171162	No_or_no_constitutive_exon
AATAAGAACCACATTTAATACCATGTTCTCATATTTTCTTCCGAGGGCAGAT	3877779	3878042	3877729	3877781	1	JH000043.1	ENSCGRG00000007785.1	3765630	3888341	Slc44a5	5764	1275	171162	No_or_no_constitutive_exon
GCTGACACTGGCCTGGGAGCACAGTTGGCCATCTGCGGATTTGAGGGAAGTC	478032	478054	477982	478034	1	JH000044.1	ENSCGRG00000006067.1	470242	478054	None	5764	1275	171162	No_or_no_constitutive_exon
GCCCATCATCTCAGATTAATAAGGGACTTTTCTCTCTCTCTTGGGGACAGGA	1738745	1738900	1738950	1738898	-1	JH000044.1	ENSCGRG00000015434.1	1455146	1742686	None	5764	1275	171162	No_or_no_constitutive_exon
CAACCAGAGTAGAAAGACAGATGCAGTTGCTAATCAGGGCACAAAGACAGAA	3698273	3698594	3698223	3698275	1	JH000044.1	ENSCGRG00000005046.1	3696046	3738125	Rrbp1	5764	1275	171162	Yes
TACTCTTTGCTGTATATCTACCACTTCGGAGCAGAGGTAAATGGGATTAGTG	160194	160197	160247	160195	-1	JH000045.1	ENSCGRG00000008912.1	156953	168781	None	5764	1275	171162	No_or_no_constitutive_exon
TATTCCACATCCTAGGCACATGGTGAAAAGTCTCTTTTGTTTGGGGATAGGT	3239681	3239858	3239631	3239683	1	JH000045.1	ENSCGRG00000010321.1	3120403	3242142	Zfyve9	5764	1275	171162	Yes
CATGGGTGTTGACATTCGACACAACAAGGACCGAAAGGTTCGGGCACAAGGA	3452021	3452161	3452211	3452159	-1	JH000045.1	ENSCGRG00000016616.1	3451651	3452210	None	5764	1275	171162	No_or_no_constitutive_exon
ACAATAGCACATAATAATCTGGGTTTCTCCCTCTCTCTTCTGGGGTGCAGCA	3727785	3727847	3727735	3727787	1	JH000045.1	ENSCGRG00000013493.1	3694557	3731427	Zyg11a	5764	1275	171162	No_or_no_constitutive_exon
CCATCACAGCCCTCAACAGTGAAAGTAATTTTTCCCGGGTGTAGGAAGAGGG	798593	799223	799273	799221	-1	JH000046.1	ENSCGRG00000004716.1	798397	799777	None	5764	1275	171162	No_or_no_constitutive_exon
GATTTTTTTTCCCCCCCTCTCTTTCTCTCCTTGACCCTGACTGGGGAAAGGT	3736344	3736525	3736575	3736523	-1	JH000050.1	ENSCGRG00000015034.1	3718507	3750914	None	5764	1275	171162	No_or_no_constitutive_exon
AATGGCACTGATATGGACCAGGAGGACATGCACTCCATCTGGGGCTATAGAA	376186	376324	376374	376322	-1	JH000051.1	ENSCGRG00000010799.1	376186	422849	Wdr95	5764	1275	171162	No_or_no_constitutive_exon
CGCCATGAGGGAGATTGTGCACATCCAGGCGAGCCAGTGCAGGGAACCAGAT	342004	342123	341954	342006	1	JH000052.1	ENSCGRG00000002970.1	341958	342450	None	5764	1275	171162	No_or_no_constitutive_exon
GACTTTCAGGTGTTCCTGATTTACAAGACTGATTCATATTGGGGTATTAGGC	138282	138511	138232	138284	1	JH000053.1	ENSCGRG00000010622.1	126453	144691	Zswim8	5764	1275	171162	No_or_no_constitutive_exon
GCTGGGCCGGAGCGCGCAGCAGGCAGGGCAGACGCAGCGCTGGCCGGGAGGC	2831652	2831902	2831602	2831654	1	JH000054.1	ENSCGRG00000005068.1	2830962	2835503	Gm20721	5764	1275	171162	No_or_no_constitutive_exon
TGGGCATCTCTCGGGACAACTGGCATAAGCACCGGAGGGGGGTGGGGGAGGG	3440967	3441317	3440917	3440969	1	JH000054.1	ENSCGRG00000016418.1	3440916	3441560	None	5764	1275	171162	No_or_no_constitutive_exon
TTTTTTTAATTTTCGAGAAGAAGATTCATACTCTTTTTTTGGGAATATAGGT	2924972	2925130	2925180	2925128	-1	JH000055.1	ENSCGRG00000014605.1	2914757	3049420	Pla2g4a	5764	1275	171162	No_or_no_constitutive_exon
CCCTTTCTGCTCCCCATAGTCAGTTCATTCTGTTGCTGGCCGGGGCATAGTG	2244375	2244757	2244807	2244755	-1	JH000057.1	ENSCGRG00000013193.1	2244210	2245758	None	5764	1275	171162	No_or_no_constitutive_exon
GGTGTGAGAGACTCTGTCTCCTCATTGCTGTTTCTTTTCTGGGTCGGCAGGT	2794449	2794537	2794587	2794535	-1	JH000057.1	ENSCGRG00000016716.1	2779598	2838336	None	5764	1275	171162	No_or_no_constitutive_exon
TATCTGTCTCTTCCCCCCAGGCACGAGTCTCCATGGCTGGGGTGGTGGAGCA	746766	747025	746716	746768	1	JH000058.1	ENSCGRG00000015780.1	695666	751611	Irak2	5764	1275	171162	No_or_no_constitutive_exon
TGGGGAAGGACTAGCCAGAAGCAATGAAGGACCTGCCAAGGGCATTGAAGGA	757457	757783	757407	757459	1	JH000058.1	ENSCGRG00000015786.1	752368	767786	Tatdn2	5764	1275	171162	No_or_no_constitutive_exon
GCTCATATTATCCCCACTGTGATTAACTCCCTGTACTACTGGGATTACAGAG	1764940	1765063	1764890	1764942	1	JH000058.1	ENSCGRG00000018215.1	1698559	1784116	Rnf213	5764	1275	171162	No_or_no_constitutive_exon
AATGTCCTGCCAGACCTTGGATGCTAGTTTATGACTGGGGAAATAAGAAGAA	1770483	1770543	1770433	1770485	1	JH000058.1	ENSCGRG00000018215.1	1698559	1784116	Rnf213	5764	1275	171162	No_or_no_constitutive_exon
TTATTCCCTATTGTGCCTCTCTTCCATATGCCTCTCAATGGGATGGACAGCT	2379750	2379774	2379824	2379772	-1	JH000058.1	ENSCGRG00000015910.1	2376014	2427744	Slc38a10	5764	1275	171162	No_or_no_constitutive_exon
TCTCCGTCCCCCTTCTGCGGGTCTAACGCCTGTTTGCCGGGGGGCGCTAGGC	2738260	2738447	2738210	2738262	1	JH000058.1	ENSCGRG00000015907.1	2737956	2741581	Mrpl12	5764	1275	171162	No_or_no_constitutive_exon
GGGTGGATGGTACCCTGCTTCACAGGAACTTGCATTTGTTTGGGGTGTAGCT	2817928	2818062	2818112	2818060	-1	JH000058.1	ENSCGRG00000018399.1	2806916	2821589	P4hb	5764	1275	171162	No_or_no_constitutive_exon
ATGTCCTGCCTCTATGCGGCCTGGCTATACCAGCTTGTCCATGGGACCAGAT	3360320	3360525	3360575	3360523	-1	JH000058.1	ENSCGRG00000016346.1	3359625	3360614	None	5764	1275	171162	No_or_no_constitutive_exon
TACTGGTCCTGGCATCCTGACACCAGGCCCTGTAGGCACAGAGGGGATAGGG	3359625	3360281	3360331	3360279	-1	JH000058.1	ENSCGRG00000016346.1	3359625	3360614	None	5764	1275	171162	No_or_no_constitutive_exon
GGGCGGGGGGGGGGGGGGCCGCAGCCGAGACTCCGGCAGGGGAGCAGGAGGG	164663	164739	164613	164665	1	JH000060.1	ENSCGRG00000013541.1	99599	216923	None	5764	1275	171162	Yes
AACCATTGGCATCTACTTTGGAGACAACTCAACGGCGGGTGTGGGTGCAGGT	3278957	3279048	3279098	3279046	-1	JH000060.1	ENSCGRG00000017931.1	3278907	3315805	Slc22a16	5764	1275	171162	No_or_no_constitutive_exon
GTCTTAAGTAAAATTGCCTTTAAATTGGTCTTTGTTTGTGTGGGAGCCAGGT	1475281	1475446	1475231	1475283	1	JH000061.1	ENSCGRG00000011430.1	1453915	1478380	Hadhb	5764	1275	171162	No_or_no_constitutive_exon
ATCCTGACCCTGGCTGACCTCACCACACTCCTTCCTGTCTTGGGATGTAGGA	2125573	2125646	2125523	2125575	1	JH000061.1	ENSCGRG00000016442.1	2118169	2128403	Khk	5764	1275	171162	Yes
TATAAGCATTTTAAGGTATCTCTATTTTTTTTGCGTCGGCTTGCAGGGAGAA	990078	990208	990258	990206	-1	JH000062.1	ENSCGRG00000018259.1	938000	995119	Rbl1	5764	1275	171162	No_or_no_constitutive_exon
GGAATTGTCATTTATGGCCTAAAAACATCTTTTAAACCTTGGGTTTGAAGCC	2494492	2494632	2494442	2494494	1	JH000062.1	ENSCGRG00000008877.1	2482077	2499322	Actr5	5764	1275	171162	No_or_no_constitutive_exon
TTTTTGGCTCTTTGTTTTCCTTCTTCCTCATCATCACTTCATGTGGGCAGTG	1079098	1079254	1079304	1079252	-1	JH000063.1	ENSCGRG00000007305.1	995996	1234639	Grip1	5764	1275	171162	No_or_no_constitutive_exon
ATTTGATTTTGTGTTCTCCATTCATCCCACTTGACTCTGGTGTGGGACAGGT	871877	871992	871827	871879	1	JH000064.1	ENSCGRG00000008248.1	789350	917182	None	5764	1275	171162	Yes
GACGAAAGCTGAAGCTATAACGAGGAGCAAAGGGATGGGCAGGACCAGAGTT	1216114	1216343	1216064	1216116	1	JH000064.1	ENSCGRG00000008389.1	1209090	1231131	Aloxe3	5764	1275	171162	No_or_no_constitutive_exon
AGTGGGCCTCAATGTCTGGCCTGGGCCCATGCTCACTCCAGGGGCACCAGCA	1218912	1219044	1218862	1218914	1	JH000064.1	ENSCGRG00000008389.1	1209090	1231131	Aloxe3	5764	1275	171162	No_or_no_constitutive_exon
CTAGGCAAGGAGTTCACTGCCGGTGCTGTGAGTGTTTGGAGAGCGGGCAGTG	1272774	1272900	1272950	1272898	-1	JH000064.1	ENSCGRG00000011555.1	1265360	1273070	Alox8	5764	1275	171162	Yes
GCCGCTCAGGAGGATCAGGGTGAGGACTGCCCCTGACAAGAGATGGGAAGGG	1415612	1415619	1415669	1415617	-1	JH000064.1	ENSCGRG00000007878.1	1407374	1427891	Chd3	5764	1275	171162	Yes
TCAACTTCTGATCCCCCTGCCTCCTCCACCTTCTGAATGTTGGGATATAGGC	1590371	1590535	1590585	1590533	-1	JH000064.1	ENSCGRG00000008861.1	1485068	1595133	Dnah2	5764	1275	171162	No_or_no_constitutive_exon
TTGGGAGGGAGAGCAAGAGCCATGACTTAGACAAATGGGAAAGCATTGAGAT	1487450	1487751	1487801	1487749	-1	JH000064.1	ENSCGRG00000008861.1	1485068	1595133	Dnah2	5764	1275	171162	No_or_no_constitutive_exon
CTCCAGGCTCCCCTGGACCCTCAAGCCCATATATCCCCTCACCGGGTGAGTT	1792891	1793829	1793879	1793827	-1	JH000064.1	ENSCGRG00000012105.1	1792792	1816634	Polr2a	5764	1275	171162	No_or_no_constitutive_exon
AGAGGTCCTAGCTTGGCCCTGTGGCTGACACCCTCTTCTCTGGGGAGCAGGT	2379182	2379305	2379355	2379303	-1	JH000064.1	ENSCGRG00000006733.1	2377119	2385415	Alox12e	5764	1275	171162	No_or_no_constitutive_exon
TAGGAAGGAAGGGGTGTGTTGGAAGTGGCAACAGGAGCCTTGGGTAAGAGGT	2449662	2449713	2449612	2449664	1	JH000064.1	ENSCGRG00000008946.1	2448033	2452597	Arrb2	5764	1275	171162	No_or_no_constitutive_exon
TTTTTCCTATGGGTAAGGCCTAATCGGCGTGTTGGGCATCTGGTAGGGAGGC	2663406	2663478	2663356	2663408	1	JH000064.1	ENSCGRG00000012219.1	2661370	2663478	None	5764	1275	171162	No_or_no_constitutive_exon
AATTTGCATATTTGTAAACAGGCCGTGTCTGCAGGAGGGAAAATGAATAGCA	2995486	2995521	2995571	2995519	-1	JH000064.1	ENSCGRG00000010192.1	2989831	2995606	C1qbp	5764	1275	171162	No_or_no_constitutive_exon
GCAGCCATAGAAACAGATTAGGCACAGTCCAGGTCTATAGGGTAAGGCAGTT	2994572	2994763	2994813	2994761	-1	JH000064.1	ENSCGRG00000010192.1	2989831	2995606	C1qbp	5764	1275	171162	Yes
CCCAAGGCCTTTGTGACCCCTGGGAGCACACTCTGATGAATAGGGCTGAGGC	2933633	2934092	2933583	2933635	1	JH000065.1	ENSCGRG00000004330.1	2933123	2934092	None	5764	1275	171162	No_or_no_constitutive_exon
GTTTCTGACGGTTTGGGGGGGAGGGGCAAGACAATGTCATGGGAGTTAAGTA	5912	6185	5862	5914	1	JH000066.1	ENSCGRG00000002994.1	5644	7659	None	5764	1275	171162	No_or_no_constitutive_exon
TTGCTGTTAGAGGGAAGAGTGCATGGTGCACTGTGTGGAGGGTGGCCGAGAG	702228	702387	702178	702230	1	JH000067.1	ENSCGRG00000016573.1	656744	702387	Prdm11	5764	1275	171162	No_or_no_constitutive_exon
AATGGCTAAAGAACCCTGATGATCAGTACCTCACATGCCCTTGGGGGTAGGT	1288462	1288635	1288412	1288464	1	JH000067.1	ENSCGRG00000005516.1	1281951	1290108	Mapk8ip1	5764	1275	171162	Yes
TAAACAATGACAAAAACATGACTGTGAAAAATAAACATGAGGGGCTGGAGAG	2022678	2022770	2022820	2022768	-1	JH000067.1	ENSCGRG00000018378.1	2022678	2059754	None	5764	1275	171162	No_or_no_constitutive_exon
AGGGACAAGGAGGGACCTCATTGAGCTTCCCAGTGGGCTGTGGGGCACAGGG	2567681	2567845	2567895	2567843	-1	JH000067.1	ENSCGRG00000009797.1	2555496	2572489	Mybpc3	5764	1275	171162	Yes
CTGTTGTCTGTCCTTCCTGTTCCACAGATGAAGAGGAGGCAGGGCTAGAGGG	2886153	2886163	2886213	2886161	-1	JH000067.1	ENSCGRG00000011084.1	2880033	2924149	Agbl2	5764	1275	171162	No_or_no_constitutive_exon
TGAATTACAGCAGCTCTGGGATCTGTCTGACAAATGCTATCATGGGGTAGAT	1155944	1156051	1156101	1156049	-1	JH000068.1	ENSCGRG00000018352.1	1150727	1209608	None	5764	1275	171162	No_or_no_constitutive_exon
TGAATTACAGCAGCTCTGGGATCTGTCTGACAAATGCTATCATGGGGTAGAT	1205060	1205167	1205217	1205165	-1	JH000068.1	ENSCGRG00000003669.1	1196914	1209385	None	5764	1275	171162	No_or_no_constitutive_exon
AACACAATTGAATGGTCCCGTTTTTTGTGCTGACTGGGGTGTGGTGTAAGTT	2875815	2875983	2876033	2875981	-1	JH000068.1	ENSCGRG00000004215.1	2858763	3080300	Rnf220	5764	1275	171162	No_or_no_constitutive_exon
AAATCTCAAAGGAGGAGGAAATGAAGGAGGAAATGGCGAGGGTTCAAAAGCC	694260	694334	694384	694332	-1	JH000070.1	ENSCGRG00000004026.1	694117	704056	None	5764	1275	171162	No_or_no_constitutive_exon
ATGCTGTATGTTGAGTAATTGTTTCTAATTGTATGTGTTGTGGGTAACAGCT	1045245	1045396	1045195	1045247	1	JH000070.1	ENSCGRG00000012271.1	1013012	1057506	NAT10	5764	1275	171162	No_or_no_constitutive_exon
GAGTCTGAAAGCTGTGACTGTCTCCAAGCTGCCCCCCGCCCTGGGGGGAGGC	42265	43162	43212	43160	-1	JH000071.1	ENSCGRG00000012027.1	41173	44935	None	5764	1275	171162	No_or_no_constitutive_exon
ATGGGTTAAGAGTGCTGTGGATAATTAATTCGAGTTCTGTGGGCGCACAGGG	546691	546947	546997	546945	-1	JH000072.1	ENSCGRG00000013265.1	522703	569687	Myh13	5764	1275	171162	No_or_no_constitutive_exon
TACCATCATCATCAACTAATTTTATATATTAATGGGCTTCTGTGTGGGAGTT	804948	804980	805030	804978	-1	JH000072.1	ENSCGRG00000006769.1	797445	818124	Myh3	5764	1275	171162	No_or_no_constitutive_exon
GGCTGAGGCCTCTGCTCCAAAAGCATTGAGTTTCCTGAGATGAAGGGCAGGC	1704711	1704826	1704661	1704713	1	JH000072.1	ENSCGRG00000007895.1	1690545	2014280	Dnah9	5764	1275	171162	Yes
TTGCCACCACCATATGCCATTTCAGTTAATTCTGTTTCTTTCGGGAGCAGGC	1732678	1732920	1732628	1732680	1	JH000072.1	ENSCGRG00000007895.1	1690545	2014280	Dnah9	5764	1275	171162	No_or_no_constitutive_exon
TGCTGGAAGTCACACCCGGAGTGTTATAGACATTGTCCATTGTAGGGGAGCC	1672699	1672788	1672838	1672786	-1	JH000073.1	ENSCGRG00000017103.1	1653722	1679212	Kcp	5764	1275	171162	No_or_no_constitutive_exon
GATGTCCAGATCTTGGACTCAAGGCTTATATCTGCCTGCCTGGGACACAGGC	1661430	1661604	1661654	1661602	-1	JH000073.1	ENSCGRG00000017103.1	1653722	1679212	Kcp	5764	1275	171162	No_or_no_constitutive_exon
TTTTCATGTGCATGGTTTTTCTTAACATGAATACTCGTTGAAATGGGCAGGG	2545557	2545692	2545742	2545690	-1	JH000073.1	ENSCGRG00000017114.1	2528300	2554338	Zc3hc1	5764	1275	171162	No_or_no_constitutive_exon
TTGGACGTGTACAATGTTACCTTGCCTGCTTTCCCCACAGGATGAGGGAGTG	2900726	2900871	2900676	2900728	1	JH000073.1	ENSCGRG00000010347.1	2900366	2908345	Mest	5764	1275	171162	No_or_no_constitutive_exon
TTTCATTTGGGCTGATGAGAGTAAAGATGGCGATATTTATTTGGGGATAGGT	1796635	1796841	1796891	1796839	-1	JH000075.1	ENSCGRG00000017419.1	1792602	1812025	Slc7a2	5764	1275	171162	Yes
ATCAAATCCAAATGTTATAATAATATATAATACTTTTTTTAATTGGGCAGCT	1079728	1079940	1079990	1079938	-1	JH000076.1	ENSCGRG00000013120.1	1043355	1085117	Efcab7	5764	1275	171162	No_or_no_constitutive_exon
CTTTTTACTTGGCAAGTGTTTTAAAAAAGGCCTCAAAGGAAAGGGGTAAGTG	1150307	1150318	1150368	1150316	-1	JH000076.1	ENSCGRG00000012523.1	1131376	1173395	Alg6	5764	1275	171162	No_or_no_constitutive_exon
CAGAGCTTCTGCAGGCCCACTCGGAGCAGGGCAGGTCCCTGGGGCTGTAGAA	2139176	2139194	2139126	2139178	1	JH000076.1	ENSCGRG00000013333.1	2109872	2139194	Kank4	5764	1275	171162	No_or_no_constitutive_exon
AGGACTCAGAGTTGGGGGAGGAGGAAGAGACCTCGGGGGAAGAGGAGGAGCA	2152972	2153039	2153089	2153037	-1	JH000076.1	ENSCGRG00000011853.1	2151758	2156584	L1td1	5764	1275	171162	No_or_no_constitutive_exon
GCAGTGGATTTTAAAGTATGGTTTCCTCAAGTTAATGTTTGTTGGGACAGAG	897060	897247	897010	897062	1	JH000078.1	ENSCGRG00000015737.1	862414	905233	Nphp3	5764	1275	171162	No_or_no_constitutive_exon
GTGACGGTGGGAATGAAACTGTGCTTGCTGTCTTTATTGTGCAGGGCCAGGC	2587210	2587807	2587857	2587805	-1	JH000078.1	ENSCGRG00000015637.1	2576474	2589662	None	5764	1275	171162	No_or_no_constitutive_exon
GTGAAGAAAAGGATTGTTCGAAACATCTGTACCTCGGGCGGTGAGAGCAGTA	2576474	2576477	2576527	2576475	-1	JH000078.1	ENSCGRG00000015637.1	2576474	2589662	None	5764	1275	171162	No_or_no_constitutive_exon
GAGTCTGGGGCGCCGGATGCCCGGGAACATGGCGGCGTGCATCGGGGAAGAG	778130	778442	778492	778440	-1	JH000079.1	ENSCGRG00000016453.1	775719	778464	None	5764	1275	171162	No_or_no_constitutive_exon
ATTGTTGATTGTTGAAAATCTGGTAAAAATGATACCCTGTGGGCATGAAGAT	1339503	1339825	1339875	1339823	-1	JH000081.1	ENSCGRG00000017434.1	1338573	1343781	None	5764	1275	171162	No_or_no_constitutive_exon
ATGCTTCTCTAGAAACCGTCTGTCACCATCCATAGATTGCAAAGGGGGAGTT	2647435	2647580	2647630	2647578	-1	JH000082.1	ENSCGRG00000007081.1	2629124	2662546	Zp3r	5764	1275	171162	No_or_no_constitutive_exon
TAATAGTTCCTTGTTGTGTTTGCATAATTTAATTAAAGAAATGGGTGGAGCT	524924	524998	525048	524996	-1	JH000085.1	ENSCGRG00000013652.1	489064	601091	Tll2	5764	1275	171162	No_or_no_constitutive_exon
GATAAAGGCTCAGGCCTGGCACTCAGGCCTAACAGTCTCTCTGGGGGCAGTT	1441983	1442082	1441933	1441985	1	JH000085.1	ENSCGRG00000012477.1	1436636	1445054	Ankrd2	5764	1275	171162	No_or_no_constitutive_exon
GCCATCTCTCTCTGTTTTTTCTTCTTTTCCCCCCGCACCCTGGGAGGCAGGA	1579445	1579466	1579395	1579447	1	JH000085.1	ENSCGRG00000016706.1	1563447	1585050	Zfyve27	5764	1275	171162	No_or_no_constitutive_exon
CACTTTTCCCCCCTTCTCTTTATTTCCATTGCTTTCTTGGGGAAAACAAGCT	1844150	1844315	1844365	1844313	-1	JH000091.1	ENSCGRG00000005136.1	1654103	2121141	Phactr1	5764	1275	171162	No_or_no_constitutive_exon
GCCTAATCTTACTTAATATAATTTTGGTTTGGGAATGGGGGAATATGCAGGT	751968	752205	751918	751970	1	JH000092.1	ENSCGRG00000006360.1	706385	755049	Gm19410	5764	1275	171162	No_or_no_constitutive_exon
CCTCCCCCAGTCTCTGCCACACCTGGAACCTTCCGACTCCGGCGAGGGAGGA	499487	499594	499437	499489	1	JH000094.1	ENSCGRG00000015020.1	449868	535483	Hmbox1	5764	1275	171162	No_or_no_constitutive_exon
CAACGGGCAGCGAGCAAGCAGGTATCAAGGCCAGCTCAAGAACCAGGGAGAC	1307995	1308685	1308735	1308683	-1	JH000094.1	ENSCGRG00000012864.1	1307212	1317836	Rp1l1	5764	1275	171162	No_or_no_constitutive_exon
CTCATCAGAAGCAGGAGCTGAGGTTGGCCCCGGGGTCTGGGGCAGATGAGGA	1307307	1307971	1308021	1307969	-1	JH000094.1	ENSCGRG00000012864.1	1307212	1317836	Rp1l1	5764	1275	171162	No_or_no_constitutive_exon
TTACATCTCTCCAAGTGCTCTGAGGAAGCATACCCATTTAGCAGGGGAAGAG	2029026	2029076	2029126	2029074	-1	JH000095.1	ENSCGRG00000004873.1	2028444	2031086	None	5764	1275	171162	No_or_no_constitutive_exon
TTCTTTAATCTTCTTTGCCCACTCACCTGCTGATTCTGATGGGAAAAAAGCA	2623264	2623288	2623338	2623286	-1	JH000095.1	ENSCGRG00000003430.1	2551255	2625999	Nrcam	5764	1275	171162	No_or_no_constitutive_exon
TTGTGTCCCTGACCTGGCTCAACTTGTCCCTCTCATTTGTGGGGCCATAGGG	1396126	1396158	1396076	1396128	1	JH000097.1	ENSCGRG00000011994.1	1184891	1545210	Fto	5764	1275	171162	No_or_no_constitutive_exon
AACTAGGCGCAATTTACATTGATGCATCATGCCTTATGTGGGAAGGATAGCA	555182	555434	555132	555184	1	JH000098.1	ENSCGRG00000017328.1	555050	555434	None	5764	1275	171162	No_or_no_constitutive_exon
CTTTGTTATCCCTACCTTTCCTACCTGGCTAATTTGTTTGGGGGTGACAGGA	960044	960130	959994	960046	1	JH000098.1	ENSCGRG00000009115.1	957009	998678	Ppip5k1	5764	1275	171162	Yes
GCCTTTTCTCATATCTGAACATGCATTTTCTCTGGTGGGGGGGGGCGCAGAC	1867856	1868026	1868076	1868024	-1	JH000098.1	ENSCGRG00000006815.1	1857281	1909931	Capn3	5764	1275	171162	Yes
TTTGCCGCCAGCCCCATCTCAAGGGTTCCTCTCTGTCTCTGGGGGGTCAGGT	2326227	2326437	2326177	2326229	1	JH000098.1	ENSCGRG00000008030.1	2315494	2326437	None	5764	1275	171162	No_or_no_constitutive_exon
TGAGGTAGGATTGTGGGTATTGGGAAGATGAAAGATTCTCGGGGTTTAAGGA	2613321	2613525	2613271	2613323	1	JH000098.1	ENSCGRG00000012534.1	2594498	2614308	Rpap1	5764	1275	171162	No_or_no_constitutive_exon
AACCTTTGGAACCCCACATACGGTTCCTGGACCCCATCCTAAGGGTGAAGAC	2624804	2624860	2624754	2624806	1	JH000098.1	ENSCGRG00000006588.1	2616533	2624860	Ltk	5764	1275	171162	No_or_no_constitutive_exon
GGGGGCTCTCTGGGAAAAGCAGGTGGCCTGACTACCATGGGGGTCGGCAGGT	2625237	2625833	2625883	2625831	-1	JH000098.1	ENSCGRG00000007577.1	2625237	2627337	Itpka	5764	1275	171162	No_or_no_constitutive_exon
GGCAGAGGCTGGTCTGGGCTCAGGACTGGTACTTGTGGGTGTGGGCGCAGAA	797098	797250	797048	797100	1	JH000102.1	ENSCGRG00000010082.1	788751	806178	Dbn1	5764	1275	171162	Yes
TTTCTTTCCTTTTTTTTTTTTTTTTTTTTTTTTTTTTATAAATGGGAAAGTA	1228566	1228636	1228516	1228568	1	JH000102.1	ENSCGRG00000006078.1	1157590	1239995	Uimc1	5764	1275	171162	Yes
GCCTGATTTGAAACTGCAGAGCTCTGTGCTGTTTGCATGCAGGGGTGGAGGG	1557005	1557146	1556955	1557007	1	JH000102.1	ENSCGRG00000015459.1	1551575	1560203	Rnf44	5764	1275	171162	No_or_no_constitutive_exon
CAGACTGCACCAGCTCAGCCGCGCCTGTGGACTGGGGAGGATTGGGGCAGGG	2146713	2146806	2146856	2146804	-1	JH000103.1	ENSCGRG00000015219.1	2112867	2146896	March3	5764	1275	171162	No_or_no_constitutive_exon
GGTGTAGACCTTTCAGCCGATACTGTAGCTGTCACACAATGGGGCCAAAGGG	2859862	2860144	2860194	2860142	-1	JH000104.1	ENSCGRG00000004060.1	2858593	2860319	None	5764	1275	171162	No_or_no_constitutive_exon
GAGAGTTAACTATAGCCCTCTGATTTCCACGTGTCTTTTCATTGGGACAGGT	1799096	1799290	1799046	1799098	1	JH000106.1	ENSCGRG00000016364.1	1781142	1805432	Ash2l	5764	1275	171162	Yes
GACCATGGGAGAGTGGGATGGTTTGACATTATCTCCTTTCTGATGGGCAGGA	1316206	1316386	1316156	1316208	1	JH000107.1	ENSCGRG00000007898.1	1228445	1327972	Actn1	5764	1275	171162	Yes
AAGCAGAGTGCGTTCTGGGGGGAGGGGTACAGGGAGGTGGGTTTAGGGAGGC	1193741	1193866	1193916	1193864	-1	JH000108.1	ENSCGRG00000014800.1	1187784	1202511	Arid5a	5764	1275	171162	No_or_no_constitutive_exon
CCCCTGGGGGGGCGGTGGGGGCGGGCAGGGGCTAAGGAATGGGAGGGCAGTG	110072	110134	110022	110074	1	JH000110.1	ENSCGRG00000014999.1	51703	117878	Adgrb2	5764	1275	171162	No_or_no_constitutive_exon
GGCTGTGAACTGCCCCCCCCCACCTCTGATGTTGTGTCCCTGTGGGGCAGGC	231658	231902	231952	231900	-1	JH000110.1	ENSCGRG00000017475.1	226306	234175	Hcrtr1	5764	1275	171162	No_or_no_constitutive_exon
GAGCTGCGGGGTGGGTTGGGGGCAGGGTGGGCTTCACGGGTGGCTAAGAGCC	1656972	1657120	1657170	1657118	-1	JH000110.1	ENSCGRG00000015362.1	1645789	1721979	Ptpru	5764	1275	171162	No_or_no_constitutive_exon
GAACTAGCATGATCTCTGCGTGGTGAGGAGGTGATTGATGAACTTGGGAGGG	2104694	2104806	2104856	2104804	-1	JH000110.1	ENSCGRG00000013563.1	2087797	2104970	Ythdf2	5764	1275	171162	No_or_no_constitutive_exon
TGGGAGGAAAATGCTACGTCTCACCTTTCTCTTGCTTTTGGGGGGGTTAGGT	1506110	1506264	1506060	1506112	1	JH000113.1	ENSCGRG00000015023.1	1493228	1518785	Anapc7	5764	1275	171162	No_or_no_constitutive_exon
AAACCAAAACCAAACAAAAACCTTTATTGATTCCAGCTGGTGGGTAACAGCT	2517669	2518027	2517619	2517671	1	JH000113.1	ENSCGRG00000015157.1	2504513	2520641	None	5764	1275	171162	No_or_no_constitutive_exon
CAGGCTAACATTTCATTTCATTCCATCAAGCTGTTTCACCAGGGTAAAAGTG	2540184	2540298	2540134	2540186	1	JH000114.1	ENSCGRG00000014813.1	2526715	2541546	Zfp454	5764	1275	171162	No_or_no_constitutive_exon
AAGCTCAGTGAGCAGCAAGCTGAGGTGTCTGAGAAGGGCTGCACAGTGAGCT	2540459	2541546	2540409	2540461	1	JH000114.1	ENSCGRG00000014813.1	2526715	2541546	Zfp454	5764	1275	171162	No_or_no_constitutive_exon
CTCGAAAATGCACAGGTGAGCACTACCCTGGATGGGGAGTATGATGGGAGAG	2555382	2555405	2555455	2555403	-1	JH000114.1	ENSCGRG00000017452.1	2548538	2559649	Grm6	5764	1275	171162	No_or_no_constitutive_exon
CACAGGTGATGCTCGGATTGGGTTTGTGGGTTTCCCCGTCTGTGGGGAAGTC	37330	37898	37948	37896	-1	JH000115.1	ENSCGRG00000017190.1	37040	38126	None	5764	1275	171162	No_or_no_constitutive_exon
TGTAGGAAATATTTTAAATCTGTTAATATTTATTCCTCAGGTCGGGTGAGAG	1970065	1970157	1970015	1970067	1	JH000118.1	ENSCGRG00000010200.1	1927343	2032016	Clasp2	5764	1275	171162	No_or_no_constitutive_exon
GTGCTCTCATGACCCCCGATCAGCCTATTGGGAGAGTTCAGGGGCAGAAGAA	2212697	2213006	2212647	2212699	1	JH000118.1	ENSCGRG00000008549.1	2178843	2213351	Susd5	5764	1275	171162	No_or_no_constitutive_exon
TGGGCACCAAGTGTTCAGGCCCATAGCAGTGTTGTGTCTTGATGAGGGAGGG	2388468	2388733	2388783	2388731	-1	JH000118.1	ENSCGRG00000017458.1	2375752	2389246	Trim71	5764	1275	171162	No_or_no_constitutive_exon
ATGAAAATTTGAGTCTGAGTTCTCAGAACCTACATAAAAGGACTAGGGAGGT	1748754	1748782	1748704	1748756	1	JH000119.1	ENSCGRG00000003219.1	1748577	1853169	None	5764	1275	171162	No_or_no_constitutive_exon
GTTTATAATTAAGTGAAATAACTGGTGATTTTGTGTTTGGGGGTACACAGAA	2086375	2086550	2086325	2086377	1	JH000119.1	ENSCGRG00000003879.1	2067304	2092193	Lrrcc1	5764	1275	171162	No_or_no_constitutive_exon
TGCTTGCTTGGGGGCCTTTCTGGTAACTTTGCTTTGTGTGGGGAGGGTAGGT	536137	536334	536384	536332	-1	JH000120.1	ENSCGRG00000005638.1	528806	547825	Pdzk1	5764	1275	171162	No_or_no_constitutive_exon
TCAGGTGAGGTGGAAACCCCAACAGGCTTGTAAAGGGGGTTAAGGGAGAGGA	2165451	2165514	2165401	2165453	1	JH000120.1	ENSCGRG00000008203.1	2159300	2168079	Bnipl	5764	1275	171162	No_or_no_constitutive_exon
GGCATATTAGTTAGAATAGCAAATGACACCTGCTCTTTCTACATGGGCAGGT	354743	354912	354693	354745	1	JH000122.1	ENSCGRG00000017209.1	20464	358176	Cntn4	5764	1275	171162	No_or_no_constitutive_exon
ACCGTGCGGTCAAAAGCACCAAGGATGTGCGCTGTGCTGGCAGGGAGTAGGC	2476065	2476066	2476116	2476064	-1	JH000123.1	ENSCGRG00000004799.1	2476065	2489795	Jag2	5764	1275	171162	No_or_no_constitutive_exon
AGGCTCAGCAGCACCTGCTTCTCACTTCACAAACACACCTGGGGCTGCAGAG	361792	361818	361742	361794	1	JH000126.1	ENSCGRG00000016609.1	309304	419248	Dnah17	5764	1275	171162	No_or_no_constitutive_exon
GGGGCACACAAGGGTATGACCCGAGTCCTGTTTCTCCCGGGGGAGGGCAGGT	1471442	1471576	1471626	1471574	-1	JH000126.1	ENSCGRG00000009132.1	1456589	1517876	Mgat5b	5764	1275	171162	No_or_no_constitutive_exon
CACACACACACACACACACACACACAAACACAGCCCCATGGGAGGGGTAGGA	1109435	1109437	1109487	1109435	-1	JH000127.1	ENSCGRG00000007208.1	1106434	1109972	Elf3	5764	1275	171162	No_or_no_constitutive_exon
TGCCATCCTCAGAGCTGGCTGAGACTCATGCTTTCTCGGGTGGGGTGCAGGT	1289263	1289499	1289549	1289497	-1	JH000127.1	ENSCGRG00000007930.1	1282015	1430778	Nav1	5764	1275	171162	Yes
AAAAACAGTCAAGTATGAGAAAGGAGAAAAAACCAAGTATCAGAGGGGAGAA	44711	44725	44775	44723	-1	JH000130.1	ENSCGRG00000004905.1	44711	51089	Tmem202	5764	1275	171162	No_or_no_constitutive_exon
ATCTCTATTTCTGTTCTGTTTTTTTATCCCACCCCCACCATGGGCAGCAGCT	181772	181882	181722	181774	1	JH000130.1	ENSCGRG00000001295.1	159937	197147	Parp6	5764	1275	171162	Yes
CGGACGCAAGAAGACGGCCACAGCTGTGTTGCACTGCAAACGGGAAACAGGC	746730	746963	747013	746961	-1	JH000131.1	ENSCGRG00000004493.1	746602	747051	None	5764	1275	171162	No_or_no_constitutive_exon
CCAGGCTGGGCTTAAACTCCTAAGTGCCTCTCAAGTGCTGGGATTAATAGGG	452861	452932	452982	452930	-1	JH000133.1	ENSCGRG00000014784.1	435873	455554	Utp14a	5764	1275	171162	No_or_no_constitutive_exon
AGGGGGCGCTTGGGGGAGGCTCGGAGTATGAGAACTCTGTCGGTGGGCAGGA	526938	527094	526888	526940	1	JH000134.1	ENSCGRG00000026308.1	526451	529305	None	5764	1275	171162	No_or_no_constitutive_exon
ATGGGCTTCCTAAGGCCTTTCTGTAATTGTTTTGTTCCCTGGGCACACAGGT	1265186	1265287	1265136	1265188	1	JH000134.1	ENSCGRG00000008481.1	1225568	1271394	Smarcal1	5764	1275	171162	Yes
AGTGATGAGGGTCTCTATAGCTGCTCTGGCCTAGAGCTTCGGGACCCAAGGC	1455279	1455362	1455229	1455281	1	JH000136.1	ENSCGRG00000013643.1	1444438	1460328	Siglec1	5764	1275	171162	No_or_no_constitutive_exon
ACCACCTGCCTGGCATGGATCTGACCATCGGGGTGGGGGTGGGTGGGTAGGG	2141482	2141721	2141432	2141484	1	JH000136.1	ENSCGRG00000013377.1	2139810	2145300	Pced1a	5764	1275	171162	No_or_no_constitutive_exon
TGAGTGAGTCCTCACTGCTCCCTGCTCTCTCCTTGCAGACTGTGGGTAAGAG	2396450	2396590	2396400	2396452	1	JH000136.1	ENSCGRG00000010423.1	2396264	2406323	Snrpb	5764	1275	171162	No_or_no_constitutive_exon
CTAGAATGTGGAAAGACTTTGGCCTCTGAGTACAGCTTCTCTGGGAGCAGTT	2431732	2431861	2431911	2431859	-1	JH000136.1	ENSCGRG00000011964.1	2418559	2434937	Tgm6	5764	1275	171162	No_or_no_constitutive_exon
TAGACCCCAGGCCTCTCTGGCTAGCTCCAGCTTTCTCTTACATGGGACAGGT	388822	388924	388772	388824	1	JH000137.1	ENSCGRG00000010214.1	384740	390834	Tm6sf2	5764	1275	171162	No_or_no_constitutive_exon
CGATCCACACCCTTGTTCCAGTGAGGAAGATCTGAAGTCTGGGTGGAGAGAC	694865	695048	694815	694867	1	JH000137.1	ENSCGRG00000013260.1	692578	699908	Comp	5764	1275	171162	No_or_no_constitutive_exon
CCACCGCAGTGATCAAGGTGGCCTCTCAATCCTACTTGGCCGAGGGGAAGGG	996571	997438	996521	996573	1	JH000137.1	ENSCGRG00000012483.1	994990	1004800	Gm16486	5764	1275	171162	No_or_no_constitutive_exon
GCTGCACGGGTGGCACTGGAGAGCCACTGAGTGACCCTGGGTGGGTGCAGCC	2096236	2096403	2096453	2096401	-1	JH000137.1	ENSCGRG00000015921.1	2094912	2108720	1700030K09Rik	5764	1275	171162	No_or_no_constitutive_exon
CACTGGAACATGGAGGCAGTGCCCAGGGCTTGCTCGGGGAAGGTGGCAAGGT	2169078	2169270	2169028	2169080	1	JH000137.1	ENSCGRG00000017641.1	2150571	2209681	Eps15l1	5764	1275	171162	No_or_no_constitutive_exon
CCTTAACTTCGGGATTTTTAATCTTTTGTATTTTTTGGGGGGGGGTCTAGAA	1055216	1059521	1059571	1059519	-1	JH000141.1	ENSCGRG00000016791.1	1055216	1105678	Top2b	5764	1275	171162	No_or_no_constitutive_exon
TGACTATAAGTTACTAAAGAAAAAGATCACAATGCTATTGTCAAGGGTAGAT	465690	465767	465817	465765	-1	JH000144.1	ENSCGRG00000016839.1	449466	469875	Rgs21	5764	1275	171162	No_or_no_constitutive_exon
TCTTAGATTTCAGTTCTACGGATACTGACATTTCTGTTTTTCATGGGAAGCT	1649563	1649787	1649513	1649565	1	JH000145.1	ENSCGRG00000006894.1	1635674	1682890	Zfc3h1	5764	1275	171162	No_or_no_constitutive_exon
TTTATTGTTAATTTTCTTTAATGCCTCTCTTCATTTGTTTTAATGGGCAGGA	1742475	1742547	1742597	1742545	-1	JH000145.1	ENSCGRG00000012493.1	1699994	1812059	Lgr5	5764	1275	171162	Yes
ATGGGACACACTGTTAAAGGGTGGGGCGGAGGGAGGGGGGACAACTAAAGAA	171007	171206	170957	171009	1	JH000147.1	ENSCGRG00000013850.1	170566	171338	None	5764	1275	171162	No_or_no_constitutive_exon
GCCAAGCGAGAAGGAGAAGGTGGTAGCAGAGGAAAGCCGGGATGGGTGAGTG	171234	171338	171184	171236	1	JH000147.1	ENSCGRG00000013850.1	170566	171338	None	5764	1275	171162	No_or_no_constitutive_exon
TGAGTCATGGCGGAGCCCTTCCATTCCTCACCCTGCACCCATGGGCACAGAT	526810	527046	526760	526812	1	JH000147.1	ENSCGRG00000015427.1	517967	534407	Rnpepl1	5764	1275	171162	No_or_no_constitutive_exon
TGAGCAGTTGGGTATGTTCAACTTTATTTCCTTTCCCTCCTTGGGAATAGAA	1230825	1231030	1231080	1231028	-1	JH000149.1	ENSCGRG00000002877.1	1227256	1243001	Gphb5	5764	1275	171162	No_or_no_constitutive_exon
GCAGGCTGCCACATTCTAATGGGTTTCCTGTTTTCCACCTGTGGGGACAGAA	1227256	1228487	1228537	1228485	-1	JH000149.1	ENSCGRG00000002877.1	1227256	1243001	Gphb5	5764	1275	171162	No_or_no_constitutive_exon
CTAGCTGAGCTGCTGTTTTGTTTGTTGTTGTTTTTCCTCCTTGGGGGCAGGA	2423950	2424253	2424303	2424251	-1	JH000149.1	ENSCGRG00000009603.1	2383798	2453971	Sptb	5764	1275	171162	No_or_no_constitutive_exon
GGTATTATAATAATGCTCTGTGTTTCGGTTACTGCTGCCGTGGGATGCAGGT	518368	518431	518481	518429	-1	JH000151.1	ENSCGRG00000014691.1	393948	543445	None	5764	1275	171162	No_or_no_constitutive_exon
GAGTGAGTACTTTGAAAAAGTGAAATCGATAAATACATTGGTGGGAAGAGCA	860999	861046	860949	861001	1	JH000152.1	ENSCGRG00000012298.1	702597	921292	Phex	5764	1275	171162	No_or_no_constitutive_exon
TTCTATCCCCTGGATCAAAAGTGACCTGTCTTCTCACTGTCATTGGGAAGGT	111467	111605	111417	111469	1	JH000154.1	ENSCGRG00000008403.1	87918	129461	P4ha2	5764	1275	171162	Yes
AGCCTCTTCCAGCTGGATCCGAGCAGTGGCGTGTTGGTGACAGTGGGGAGAC	1297013	1297059	1297109	1297057	-1	JH000154.1	ENSCGRG00000014395.1	1260884	1319435	Fat2	5764	1275	171162	No_or_no_constitutive_exon
AATTGGCTCTGGGTGCCTAACCCCACCCCCATGCTGTCTCGGGGCTGCAGGA	1528685	1528909	1528959	1528907	-1	JH000154.1	ENSCGRG00000014220.1	1510913	1592123	Glra1	5764	1275	171162	No_or_no_constitutive_exon
CACACCTTAACCAGTTCTCTTCCCTCCTCTTCTCTCATCCCACCGGGAAGAA	1163935	1164088	1164138	1164086	-1	JH000157.1	ENSCGRG00000002246.1	1119242	1183677	Pip4k2a	5764	1275	171162	No_or_no_constitutive_exon
AAGTAAGTGATTAAAACTGACAGTTTTTCATCTCAATGTAATGGGCACAGGT	1518234	1518397	1518184	1518236	1	JH000157.1	ENSCGRG00000004349.1	1443570	1525138	Armc3	5764	1275	171162	No_or_no_constitutive_exon
TCATGGCGGAGGCTGAGAATGATAATTGGGAGGAGAGGGCGAAGTTGAAGAC	1781765	1781833	1781883	1781831	-1	JH000157.1	ENSCGRG00000002911.1	1701043	1781881	4921504E06Rik	5764	1275	171162	No_or_no_constitutive_exon
TCCCTTCTCACTCTGTTTCTGTCCCCAGGAGCCCATCCCCAGCAGGGCAGCT	1301973	1302114	1301923	1301975	1	JH000158.1	ENSCGRG00000017882.1	1283993	1313081	Marco	5764	1275	171162	No_or_no_constitutive_exon
CTTTTCTCAAGTGAGTGCTGCAGCTGATGGCCAGTCTCGGGCAGGTGCAGCT	1733523	1733688	1733738	1733686	-1	JH000158.1	ENSCGRG00000004602.1	1733523	1783722	Sctr	5764	1275	171162	No_or_no_constitutive_exon
AGGCCTGCTTCCTGCCTCCTACAGTGTAGTGTTATTTTCTTTGGGAGCAGTT	1748432	1748641	1748691	1748639	-1	JH000158.1	ENSCGRG00000004602.1	1733523	1783722	Sctr	5764	1275	171162	No_or_no_constitutive_exon
TGTGTGTGTGTGTGTGTGGGTGGCTGGGTGGTGGGGGGGGGAGGGGGGAGGG	2339986	2340094	2339936	2339988	1	JH000158.1	ENSCGRG00000003848.1	2259691	2349106	None	5764	1275	171162	No_or_no_constitutive_exon
TAACTGTGAGTAGCACCTCATTACTATTTCTTTCTCTGGACAGTGGGCAGCA	1119650	1119652	1119600	1119652	1	JH000159.1	ENSCGRG00000006492.1	1104096	1121948	Txnl1	5764	1275	171162	No_or_no_constitutive_exon
CTTTGGGAAGTTTCTTGTTTTCAGATGTGGAGAGAGCTAAGGGTGATAAGCA	416294	416415	416465	416413	-1	JH000165.1	ENSCGRG00000011091.1	388601	417401	Fbxo11	5764	1275	171162	No_or_no_constitutive_exon
GAAGATAAAAAATGTTGATTTGTGTGCTTCTTGCAAGACACGGGAGGCAGCA	1204243	1204483	1204193	1204245	1	JH000165.1	ENSCGRG00000012132.1	1204047	1204896	None	5764	1275	171162	No_or_no_constitutive_exon
TATTATAGAGTGTCCGCTAATGCGACGGGAGGTGGGAGGGGGGTGTTGAGGA	181831	181875	181781	181833	1	JH000166.1	ENSCGRG00000007374.1	180684	182729	Hoxb3	5764	1275	171162	No_or_no_constitutive_exon
GAGGCTATGTATCTTAGTGCAGGAGGGACCAACGGTGGGGAACATGACAGCA	880995	881178	880945	880997	1	JH000166.1	ENSCGRG00000016942.1	879498	896321	Osbpl7	5764	1275	171162	No_or_no_constitutive_exon
GGGACTCTGACAGAACTCAGGGCAGGTCTGTGGTAGTGGGCGGTACAGAGGT	1163122	1163621	1163671	1163619	-1	JH000166.1	ENSCGRG00000005338.1	1160777	1176728	Gpr179	5764	1275	171162	No_or_no_constitutive_exon
ATGGCGGCAGGGGTGTTAGCGGCGGCTGCAGCAAAGCGTTTGGCGGGAAGTC	1443155	1443476	1443526	1443474	-1	JH000166.1	ENSCGRG00000009295.1	1443155	1443526	None	5764	1275	171162	No_or_no_constitutive_exon
GTCCCCCGCCCCTGCCTTGCCCCAAGTAACCTGCAGTTCCTGGGGTACAGGT	2242621	2242778	2242571	2242623	1	JH000166.1	ENSCGRG00000005723.1	2242055	2246090	Grb7	5764	1275	171162	No_or_no_constitutive_exon
CAGTAACTCAGACCAAGTCTAAAGCTTGGGCAGTGGCTGACAGGGCAGAGGT	2303582	2303699	2303532	2303584	1	JH000168.1	ENSCGRG00000004127.1	2303048	2310273	Armcx4	5764	1275	171162	No_or_no_constitutive_exon
GGGGCCCCTTCAGAAAGTGTGAGTGGGGCAGGTGCTCAGGGTGGATCAAGTT	2305864	2305979	2305814	2305866	1	JH000168.1	ENSCGRG00000004127.1	2303048	2310273	Armcx4	5764	1275	171162	No_or_no_constitutive_exon
CACTCTGGGCAGGAGCTCAGGCTGCTGACGGGACCTGGGTTGCGGACAAGAC	2306143	2306883	2306093	2306145	1	JH000168.1	ENSCGRG00000004127.1	2303048	2310273	Armcx4	5764	1275	171162	No_or_no_constitutive_exon
AGACCTCGTCTTTCCTTTTCCACCTCCCTGCCACCCTTCCTGGCGGGCAGCA	2003834	2003916	2003966	2003914	-1	JH000170.1	ENSCGRG00000012365.1	1968784	2006192	None	5764	1275	171162	No_or_no_constitutive_exon
ACCCTTCTCTGTTGGAGACACCTGTTCCATGACTGTATTCTAGTGGGCAGCC	420259	420449	420209	420261	1	JH000172.1	ENSCGRG00000011830.1	375705	433494	Pah	5764	1275	171162	No_or_no_constitutive_exon
GGCATGGAGTCAGTGATGCCAATGAGTAACTGAGGCTTTGGGGGTTGCAGAA	218893	218980	218843	218895	1	JH000173.1	ENSCGRG00000016284.1	207198	224330	Rgl3	5764	1275	171162	No_or_no_constitutive_exon
GCTCACATCAGAATGGACTGAACAGTATCTTTCTGGGGTCCTGGGGGCAGTT	391096	391249	391046	391098	1	JH000173.1	ENSCGRG00000007238.1	356599	407474	Dock6	5764	1275	171162	Yes
CTATCTTACTGCCTTTGTCCCCATTTTTCCCTATTCTTCTGGGAACCCAGAA	1321697	1321802	1321647	1321699	1	JH000173.1	ENSCGRG00000012568.1	1318817	1327399	EIF3G	5764	1275	171162	Yes
TTAGCAGTGTTTCATTGTTATTGGAACTGTAGTTTCTAAGTCATGGGAAGGT	1889651	1889762	1889601	1889653	1	JH000173.1	ENSCGRG00000012088.1	1886243	1892937	None	5764	1275	171162	No_or_no_constitutive_exon
TGTTGGCATACAAGAAACTGCCCTGCAAGACACGTCAAGGGCTGGTGAAGGT	1607572	1607619	1607669	1607617	-1	JH000174.1	ENSCGRG00000010877.1	1606903	1608366	None	5764	1275	171162	No_or_no_constitutive_exon
AAGGGGGTACCCTCCTCCACGTGATTCCTACAGCAGTTCAAGCCGGGGAGCA	936357	936422	936307	936359	1	JH000176.1	ENSCGRG00000001522.1	930270	936492	Rbmx	5764	1275	171162	No_or_no_constitutive_exon
AGAAAGATCCTTGTATTTTGGTCCTAAATGTTCATAATTGGGTGATACAGGT	1098539	1098685	1098489	1098541	1	JH000176.1	ENSCGRG00000002776.1	1001344	1111700	Arhgef6	5764	1275	171162	Yes
AAACTCACAGAGATTCACCTACCTGTGCCTTCTGAGTGCTGGGATTAAAGGC	1248143	1248250	1248300	1248248	-1	JH000176.1	ENSCGRG00000013276.1	1248143	1259721	None	5764	1275	171162	No_or_no_constitutive_exon
AAAATCATCAAGGAACCTTTTACACTACTTTCATGTTTTCATGGGCTAAGTG	1072247	1072383	1072197	1072249	1	JH000177.1	ENSCGRG00000001632.1	1055549	1085557	Opn3	5764	1275	171162	No_or_no_constitutive_exon
GGTATCCTTCTGCTACCTGCAAATCTGGATACTGGTGCTCTGGGCCGAAGGA	1845954	1846354	1845904	1845956	1	JH000178.1	ENSCGRG00000010491.1	1832676	1846354	Mtnr1b	5764	1275	171162	No_or_no_constitutive_exon
TAATATTACTACCGGAGGTATTTACATTATCTTTTTCTCCATGGGAACAGCC	606645	606752	606595	606647	1	JH000179.1	ENSCGRG00000004850.1	594295	688057	Klhl2	5764	1275	171162	Yes
AGGCATGATGGCACATACCTGTACTTTTAAAACTGGGGAGATGAAGGCAGAA	681747	681779	681697	681749	1	JH000179.1	ENSCGRG00000004850.1	594295	688057	Klhl2	5764	1275	171162	No_or_no_constitutive_exon
AACTCCCCTCCCCCCCCAACCCCACCTCTCCTCCCGCCCCGGGGCTGCAGGG	1001565	1001570	1001515	1001567	1	JH000180.1	ENSCGRG00000014743.1	990133	1002778	Npffr1	5764	1275	171162	No_or_no_constitutive_exon
GTGGGTACAGGGACCAAAATGACACAGGCTCTTCTTTTGTTTGGGAATAGAA	1105534	1106660	1106710	1106658	-1	JH000180.1	ENSCGRG00000015902.1	1105534	1129017	H2afy2	5764	1275	171162	No_or_no_constitutive_exon
TCTCTCCCGCCGCGGGCCATAGCAGGGAAGGGCCGGGGGTGTGACCGAAGGG	1257816	1257842	1257766	1257818	1	JH000181.1	ENSCGRG00000008147.1	1257423	1279742	Lpl	5764	1275	171162	No_or_no_constitutive_exon
GTGGCGCGCCCCCAGGTGCTGTCCCGCTCCAGGGCTCCCAGGGAGTATAGAG	2154402	2154544	2154594	2154542	-1	JH000181.1	ENSCGRG00000011179.1	2153982	2155247	None	5764	1275	171162	No_or_no_constitutive_exon
TTAGGCCTGTATAGCACATGCCCCAACAAACCTCCTGTTTGTTGGGACAGGT	67512	67634	67684	67632	-1	JH000183.1	ENSCGRG00000003019.1	50131	85666	Angpt4	5764	1275	171162	No_or_no_constitutive_exon
TCCACATACACAAAGCCTACTCACAGCTACCGTCTTTACGGGACAATTAGTT	485756	485869	485919	485867	-1	JH000183.1	ENSCGRG00000024580.1	485756	487574	None	5764	1275	171162	No_or_no_constitutive_exon
TGCCCCCGGAGTCCAATGCTCAGGGATGTTCCCATGACCCAGGGCTGCAGGT	981206	981239	981156	981208	1	JH000183.1	ENSCGRG00000002906.1	976015	981239	Vsx1	5764	1275	171162	No_or_no_constitutive_exon
TAAGCAATTTCAAGTTAACTGTTAAAATCCATTTGTTTCATGGGTAATAGAA	1687364	1687452	1687502	1687450	-1	JH000186.1	ENSCGRG00000016194.1	1657133	1696205	Ttk	5764	1275	171162	No_or_no_constitutive_exon
ATTATAATTTACTTTTGCTTGTGTAACACACATGGTCATGGGAATTGCAGAT	1444363	1444601	1444313	1444365	1	JH000187.1	ENSCGRG00000011799.1	1415420	1518202	None	5764	1275	171162	No_or_no_constitutive_exon
TGTATCTCTGAGATCCAAACACCTCACAGTCTCTTTTCCCTTGGGGGCAGCT	1475564	1475705	1475514	1475566	1	JH000187.1	ENSCGRG00000011799.1	1415420	1518202	None	5764	1275	171162	No_or_no_constitutive_exon
ATGAGTTCAAGTCTGTGGACCACCTGAAGGGCTGTCCCAGTACAGGGCAGTG	815665	815766	815615	815667	1	JH000188.1	ENSCGRG00000008999.1	815467	816565	None	5764	1275	171162	No_or_no_constitutive_exon
AGTCTACTGACAAGTCTTTCTAAGCAATCTTTCATCTGTTTTGGGGGCAGGT	702140	702269	702090	702142	1	JH000189.1	ENSCGRG00000008236.1	697300	709030	Akap17b	5764	1275	171162	No_or_no_constitutive_exon
CCACTTGGGATTACAGGCATGTGCCAGTTTCTGTGGTGCTGGGGACTTAGCC	1170052	1170114	1170002	1170054	1	JH000190.1	ENSCGRG00000009749.1	1144223	1185693	Paxip1	5764	1275	171162	No_or_no_constitutive_exon
TTGGAGATTGTTTGATTGACATGGACAATGTTTTAATTACAGGGTGTAAGAT	1177853	1177916	1177803	1177855	1	JH000190.1	ENSCGRG00000009749.1	1144223	1185693	Paxip1	5764	1275	171162	No_or_no_constitutive_exon
CCAGGGAAGTGAGGCCCAAGGAACGTTGCAACTTGCTCACAGGGCTGTAGCA	1538845	1538857	1538907	1538855	-1	JH000190.1	ENSCGRG00000009982.1	1206286	1538929	Dpp6	5764	1275	171162	No_or_no_constitutive_exon
CATCGAGCTTCAGGGAACACCAAGTCAGCATTCATGGGTGGCAGGTGCAGGG	1324450	1324548	1324598	1324546	-1	JH000190.1	ENSCGRG00000009982.1	1206286	1538929	Dpp6	5764	1275	171162	No_or_no_constitutive_exon
GGCCAGTCTGCCCTCCAGGTAACTTCTCTGTGTTCTACCTTGGGCGGCAGAA	544167	544356	544117	544169	1	JH000194.1	ENSCGRG00000016234.1	535813	544356	None	5764	1275	171162	No_or_no_constitutive_exon
TTCCAGTGGAAGGAAGGGGTTCACAGATGCTGATAATACTTGGGAACCAGAA	931175	931530	931125	931177	1	JH000194.1	ENSCGRG00000007109.1	930981	931530	None	5764	1275	171162	No_or_no_constitutive_exon
AGCAATACAGAACCATCCTCAAGCACCCAAACGTAGGGCCAAACCTGAAGAC	1022555	1023247	1023297	1023245	-1	JH000194.1	ENSCGRG00000003704.1	1020307	1029284	Hemgn	5764	1275	171162	No_or_no_constitutive_exon
GAAGACTTGCCCCATCTGCAAACAGCCTGTCCATCGGGTCCGATGAGGAGCA	10934	11134	11184	11132	-1	JH000196.1	ENSCGRG00000004016.1	10628	12444	None	5764	1275	171162	No_or_no_constitutive_exon
GCATGCTGAAGACAGAGAGGAAGGGATGGATGTAGAAGGTTAAATGGGAGAT	218721	218742	218792	218740	-1	JH000196.1	ENSCGRG00000003390.1	217418	219471	None	5764	1275	171162	No_or_no_constitutive_exon
CAGGAGGTGGACGAGCATCCCCAGCACGGGTTGCCTACGCTGGGGTGGAGGT	1361258	1361556	1361208	1361260	1	JH000196.1	ENSCGRG00000002955.1	1361166	1361719	None	5764	1275	171162	No_or_no_constitutive_exon
TGTGAAAAGCGCGTGCCCACAGAAGTAGCTGCGATGCTCTGGGTGAAGAGTG	1836310	1836644	1836694	1836642	-1	JH000198.1	ENSCGRG00000014070.1	1836020	1836775	None	5764	1275	171162	No_or_no_constitutive_exon
TCTGGCGCAAGAGGGAACCTCCAGTTCCCCTGGACTGGGCTGAAGTGTAGAG	1543711	1544064	1544114	1544062	-1	JH000199.1	ENSCGRG00000006818.1	1543005	1544909	None	5764	1275	171162	No_or_no_constitutive_exon
TTTTTCCTCTCACTGTGTGGACCACCTAAGTGGCAGTCCTCAGTAGGGAGTC	135430	135472	135380	135432	1	JH000200.1	ENSCGRG00000002881.1	122287	147103	Eno4	5764	1275	171162	Yes
TTCAGGGAGCAAAACATAAGAATCAAATGGGTGTTTTCTCCTGTGGGGAGAG	467658	467797	467608	467660	1	JH000200.1	ENSCGRG00000010894.1	455337	488459	Slc18a2	5764	1275	171162	No_or_no_constitutive_exon
AGTCCTGGTGTACTACCAAAGACCCGTCGGTCAGGGTAACCAAGGGGCAGTG	494212	496305	496355	496303	-1	JH000200.1	ENSCGRG00000001348.1	494212	531281	Pdzd8	5764	1275	171162	No_or_no_constitutive_exon
AGGCAAAAGTGGCACCAATGACACATACACCATAATTCAGTAGGGCAAAGAA	1146872	1147092	1147142	1147090	-1	JH000200.1	ENSCGRG00000000668.1	1112208	1147225	Rab11fip2	5764	1275	171162	No_or_no_constitutive_exon
GTGATAGATAACTTTTATTACAATGATGCCTCTTTGCTTTGTGGGTGCAGGA	1957302	1957391	1957441	1957389	-1	JH000200.1	ENSCGRG00000002093.1	1950093	1973926	Eif3a	5764	1275	171162	No_or_no_constitutive_exon
GGACAGAGGACCTAGACGTGGGATGGATGAGGAGCGGGGGCCGAGATGAGGA	1955449	1955510	1955560	1955508	-1	JH000200.1	ENSCGRG00000002093.1	1950093	1973926	Eif3a	5764	1275	171162	No_or_no_constitutive_exon
TGACACTGATAAAAAAGATAAGGGAAAAGAAACCTGCTGGGGAAAAGAAGCC	1060247	1060457	1060197	1060249	1	JH000201.1	ENSCGRG00000010944.1	1032412	1123913	Wnk3	5764	1275	171162	No_or_no_constitutive_exon
CTGGACTTGGGGTCAAGTGTTCCTTACTGTTGCTGGGTGTGGGGTTACAGGA	1872959	1873116	1872909	1872961	1	JH000201.1	ENSCGRG00000006227.1	1834631	1876858	Smc1a	5764	1275	171162	No_or_no_constitutive_exon
GGGAGGGAGGGTTGCTGCTCTGACGCTGGGCTCCTTGCTTGTGGGTGCAGGG	2027530	2027580	2027480	2027532	1	JH000201.1	ENSCGRG00000006564.1	1947863	2030465	Iqsec2	5764	1275	171162	No_or_no_constitutive_exon
AACGAAGGAATCAGGTTGTTTCCATTCTTCCCCTTTCTTGGGCACGGCAGAT	2080860	2081442	2080810	2080862	1	JH000201.1	ENSCGRG00000007862.1	2044251	2084191	Kdm5c	5764	1275	171162	No_or_no_constitutive_exon
CAGGCATGCAAGCAGGGATGCAGGGAGCAGGCATGCAAGCAGGGATGCAGGG	1230684	1230745	1230795	1230743	-1	JH000203.1	ENSCGRG00000008682.1	1230460	1232398	Cstf2t	5764	1275	171162	No_or_no_constitutive_exon
TTATGAAATGAATGGCTATGCAGTCATTAGGCCTCGTGTGTGGGATTAAGAT	1354380	1354402	1354452	1354400	-1	JH000204.1	ENSCGRG00000013631.1	1354380	1355165	Apcs	5764	1275	171162	No_or_no_constitutive_exon
AGCAATTATCAGGTCACTTCTGATTGTCAGGTCACTTCTGGGGCCTGAAGGC	1030026	1030124	1029976	1030028	1	JH000207.1	ENSCGRG00000016498.1	994277	1030124	1700012B07Rik	5764	1275	171162	No_or_no_constitutive_exon
GTTTACCAGTTTCACTTCTTTGCTTTGTTTCATGATGTCTTTGGGGAAAGGT	1874662	1874883	1874612	1874664	1	JH000208.1	ENSCGRG00000012357.1	1816940	1884594	Kdm5a	5764	1275	171162	No_or_no_constitutive_exon
ACTCACTAAAGGCAGAGACTTACTGATTTCTCTTTTATTGGGGTTGGCAGAC	1912840	1912888	1912790	1912842	1	JH000208.1	ENSCGRG00000011692.1	1901395	1919714	Il17ra	5764	1275	171162	No_or_no_constitutive_exon
CCACACAAGACAGCAAGGGAACCATCCACTCACACTCTCCACGGGGACAGTT	999596	999688	999738	999686	-1	JH000209.1	ENSCGRG00000007067.1	989833	1001271	Hemk1	5764	1275	171162	No_or_no_constitutive_exon
TCCCGCTGCACATGTGTACACCCAATATACACACAACCCTTCGGGAGCAGGT	1213264	1213373	1213214	1213266	1	JH000209.1	ENSCGRG00000013677.1	1212098	1217695	Zmynd10	5764	1275	171162	No_or_no_constitutive_exon
GATACAGGCACAAGGATGAATTCTGGTTGTTTTTTCTCTGTGGGGGTCAGAG	1739324	1739432	1739482	1739430	-1	JH000209.1	ENSCGRG00000008692.1	1728589	1755559	Rnf123	5764	1275	171162	No_or_no_constitutive_exon
TATCTAATCCCCCATCTTCTACCCCTCCCCACACCCAATCGGGACTGCAGGA	2047749	2047841	2047699	2047751	1	JH000209.1	ENSCGRG00000009290.1	2044313	2051685	1700102P08Rik	5764	1275	171162	No_or_no_constitutive_exon
CAAAGTAAGAATGTTATTGTTGTTGACCTTGACACTAGATAACTGGGCAGAC	1354705	1354811	1354655	1354707	1	JH000211.1	ENSCGRG00000015666.1	1300271	1390559	Xpo4	5764	1275	171162	No_or_no_constitutive_exon
CCTCTTTTCTGTTCAAATGCCATGATCATCTTTTCAGGGCAGCTGAGCAGGG	931521	931622	931471	931523	1	JH000213.1	ENSCGRG00000013121.1	894842	1019841	Pla2r1	5764	1275	171162	No_or_no_constitutive_exon
TGTCTAAGAAAGGAGTTAACTAATACCCTCCTTTCCTTCTCGTGGGACAGTG	52853	52976	53026	52974	-1	JH000214.1	ENSCGRG00000002689.1	25729	93045	Kat2b	5764	1275	171162	No_or_no_constitutive_exon
AATTTCCTACTTGTCTATGTTGCAGCACAAACTGCGGGTGAAGAAACTAGAA	9845	9973	10023	9971	-1	JH000217.1	ENSCGRG00000002190.1	9764	13105	None	5764	1275	171162	No_or_no_constitutive_exon
AGCCTGCAGGGAAAAAGGCTGCAACTACCAAGAAACCAGCAGCTGGGAAGAA	9764	9815	9865	9813	-1	JH000217.1	ENSCGRG00000002190.1	9764	13105	None	5764	1275	171162	No_or_no_constitutive_exon
CCTCGCTGGGACCGCGGGGCCACCGGGAGGCACTTTGGTGGAGGGGGGAGGG	179272	179363	179222	179274	1	JH000217.1	ENSCGRG00000002165.1	179088	179363	None	5764	1275	171162	No_or_no_constitutive_exon
TTCGGTCCCCTGGCACTGACCCACCTCTGTTGTGTCTCCCTTGGGGACAGTT	547816	547948	547766	547818	1	JH000217.1	ENSCGRG00000002991.1	453307	570104	Smad3	5764	1275	171162	Yes
AAATTGAAGTGATTGAAATCATGACAGACAGAGGCAGTGGGAAAAAAAAGAG	813987	814110	814160	814108	-1	JH000217.1	ENSCGRG00000001469.1	813584	814411	None	5764	1275	171162	No_or_no_constitutive_exon
GTAGCTGTGGTGGTGGTGGTGGATATGGTGGCAGTGGGATGGCTAGAAAGGA	813757	813811	813861	813809	-1	JH000217.1	ENSCGRG00000001469.1	813584	814411	None	5764	1275	171162	No_or_no_constitutive_exon
TTTTGGCAATTATAACAATTAGTCTTCAAATTCTGGACCAATGAAGGGAGGA	813670	813712	813762	813710	-1	JH000217.1	ENSCGRG00000001469.1	813584	814411	None	5764	1275	171162	No_or_no_constitutive_exon
GTTGAGGGCAGCGTGGGCGAGGATGGCTGATGTCTTTCCCCACGGGACAGAT	2053504	2053609	2053659	2053607	-1	JH000219.1	ENSCGRG00000014927.1	2052847	2058813	Ctsa	5764	1275	171162	No_or_no_constitutive_exon
GTTGGAGTGTGGGTATGTAGAAGCCCAGGGAGATTGCAGGGAGGGCAGAGAA	24016	24096	23966	24018	1	JH000220.1	ENSCGRG00000002061.1	23822	48398	None	5764	1275	171162	No_or_no_constitutive_exon
GGCAGCAAAGCTCACAGTGCTGTGCTTGTGTCTCTCCTTGGGGGTGGTAGGA	64146	64272	64322	64270	-1	JH000220.1	ENSCGRG00000002449.1	51706	72752	Prmt2	5764	1275	171162	Yes
TTTCTTTTCTTTTCCTCTAATTTTTTTATTTCCCAATGGCCTGGGGACAGAG	835370	835400	835450	835398	-1	JH000220.1	ENSCGRG00000003055.1	821248	950005	Col18a1	5764	1275	171162	No_or_no_constitutive_exon
TAACCTCACATCCTGTGCACCCCCACTTCCCAGAATCCAGGAAAGGGCAGGA	1728432	1728689	1728739	1728687	-1	JH000220.1	ENSCGRG00000004442.1	1719259	1728923	Aire	5764	1275	171162	Yes
CTAACGTAAATGAAAATCTCTGCAGAGCCCCAGGCCCCTTGGGAGCGGAGCG	1600504	1601493	1601543	1601491	-1	JH000222.1	ENSCGRG00000016115.1	1594647	1609945	Zbtb8b	5764	1275	171162	No_or_no_constitutive_exon
CAGCCAAAAGAAGAATGTTGTTTTTATGTGGACCATTCAGGGGTGATCAGAG	20061	20072	20122	20070	-1	JH000224.1	ENSCGRG00000007407.1	20061	20553	None	5764	1275	171162	No_or_no_constitutive_exon
GGAAGGTAGGGTGGGGCTGGTTTGTAAAGCCCTCTGCTCCCGGGGGTCAGGT	166069	166366	166019	166071	1	JH000226.1	ENSCGRG00000016142.1	165410	168613	Cyp26a1	5764	1275	171162	No_or_no_constitutive_exon
TTAGAAGTCTGTTCTAAAGTCTGAACAGTGTTGTTGCCTTTGGGTAACAGGT	649246	649354	649196	649248	1	JH000226.1	ENSCGRG00000005797.1	623679	671590	Pde6c	5764	1275	171162	Yes
TGAAGTTTTGACATTAACCAGAGACTGATCTTTTGCGGGGGGGGGTCTAGGT	1212983	1213274	1212933	1212985	1	JH000226.1	ENSCGRG00000010854.1	948858	1234615	Plce1	5764	1275	171162	Yes
ATCCCTGACGCACCGCTGTGATGCCCAGGGAAGACAGGGCGACCTGAAAGTC	1118947	1119020	1119070	1119018	-1	JH000227.1	ENSCGRG00000009505.1	1118140	1119050	None	5764	1275	171162	No_or_no_constitutive_exon
ACTGAAAACTGCCTTGTATTCAGACATTCTTAGTGTTGGTGAGTGGGGAGGT	1609317	1609399	1609267	1609319	1	JH000227.1	ENSCGRG00000010113.1	1379820	1766372	Bcas3	5764	1275	171162	No_or_no_constitutive_exon
GGCCTCCAGGCTACGCTTGTTCTGACCCTACAGTGTTATGAGGGTAGCAGAC	1141473	1141576	1141626	1141574	-1	JH000228.1	ENSCGRG00000010215.1	1139744	1196646	Ikbkap	5764	1275	171162	No_or_no_constitutive_exon
ATTTTGATTTTCAACTGATATACAATGTCAACTATTGTTTTGGGGTGCAGAC	550898	551047	550848	550900	1	JH000229.1	ENSCGRG00000013598.1	467482	557923	Hhip	5764	1275	171162	No_or_no_constitutive_exon
TTCTTTCCTGATAATTTATCATTTACTTTCTTCCACTGAAACCAGGGAAGTG	816166	816272	816116	816168	1	JH000229.1	ENSCGRG00000015886.1	793596	820601	Abce1	5764	1275	171162	No_or_no_constitutive_exon
TGATTATATTGTACAAGCAAAGGAAAAAGGCTATGAGACGATGGGGGAAGGG	1703125	1703170	1703220	1703168	-1	JH000230.1	ENSCGRG00000006939.1	1682479	1729785	Reep3	5764	1275	171162	No_or_no_constitutive_exon
GACATCACAGGTGACCGAGTAAGTGCAGATTTGTGAATTGTGGGGCAGAGGG	559019	559055	558969	559021	1	JH000236.1	ENSCGRG00000015160.1	552653	559729	Efcab9	5764	1275	171162	No_or_no_constitutive_exon
TGGTGTCCTTCTGGCTTTGCCTTTCAGCAGCTGCTGGGCAGGCACTAGAGGG	1731722	1731878	1731672	1731724	1	JH000237.1	ENSCGRG00000013612.1	1690834	1733866	None	5764	1275	171162	No_or_no_constitutive_exon
AGTATTTTTCATGGAATTTCTGTAACCTTCACTTTTCTTGTTGGGAACAGGT	1441139	1441227	1441089	1441141	1	JH000238.1	ENSCGRG00000010670.1	1380606	1486022	Ago3	5764	1275	171162	No_or_no_constitutive_exon
GGTTCTGATCTGCTTTTATGACCCCATCTGTTCTGTGTGTGGGTTGACAGCT	1741444	1741612	1741662	1741610	-1	JH000238.1	ENSCGRG00000005635.1	1726843	1762058	Oscp1	5764	1275	171162	No_or_no_constitutive_exon
TTCTCTTTAAGCTAATGAGGTGAGGTGGCAGTGTTCTGATATGGGAACAGAA	61949	61972	62022	61970	-1	JH000239.1	ENSCGRG00000012529.1	60299	98238	None	5764	1275	171162	No_or_no_constitutive_exon
TTATACCATGGATTTATCTTAACTTACAAAATGCCTTCTTGGGCCAACAGGC	784879	784992	784829	784881	1	JH000239.1	ENSCGRG00000007887.1	513124	793080	None	5764	1275	171162	No_or_no_constitutive_exon
TCAGGAGCATCAAGTGACCTGTCTTTGTTTTGCTTTCTCTGAGGGTGCAGTG	270667	270788	270617	270669	1	JH000242.1	ENSCGRG00000004960.1	250107	310176	Sec16b	5764	1275	171162	No_or_no_constitutive_exon
TAGAGATCTGGTGATATCTGCCTCCGTGTCACACTTCCCAAAGGGTGTAGTG	409684	409723	409773	409721	-1	JH000243.1	ENSCGRG00000007881.1	356156	479747	Hip1	5764	1275	171162	No_or_no_constitutive_exon
GACACTCGGGGGCCACAGCACAGACTGTGGCCACATGTGGGGGGGGGTAGAC	1003579	1003626	1003676	1003624	-1	JH000243.1	ENSCGRG00000011346.1	1001274	1007007	Lrwd1	5764	1275	171162	No_or_no_constitutive_exon
CTGTTGCTGTCCCCACAGGCACTGGTGCCATCACACGGGGACAAGGACAGTG	1669780	1669871	1669921	1669869	-1	JH000243.1	ENSCGRG00000010495.1	1580270	1670157	Col26a1	5764	1275	171162	No_or_no_constitutive_exon
CTGTATGTTTCCAAGATTCATTTGGATTCTAACTTCACTTGGGTTGACAGGA	1954207	1954397	1954447	1954395	-1	JH000244.1	ENSCGRG00000007896.1	1920794	1986087	None	5764	1275	171162	No_or_no_constitutive_exon
CCCCCATTTCACCACATTCTACCCTGCTGTCCCTTTTTCCTGAGGGTGAGGC	1748963	1749017	1749067	1749015	-1	JH000245.1	ENSCGRG00000011630.1	1748963	1750026	None	5764	1275	171162	No_or_no_constitutive_exon
CGAAGATGAGAAGACCAAGGAGGAGAAGCCAGAAGCCAAAGGGGTGAAAGAA	1816202	1816222	1816272	1816220	-1	JH000245.1	ENSCGRG00000015512.1	1816202	1818627	None	5764	1275	171162	Yes
CAGCCTTTAACACTGTTCCCCTTGATGGGGTATTTGTCCTTGGGTTAAAGGG	234611	234750	234800	234748	-1	JH000247.1	ENSCGRG00000017341.1	231430	236521	Hnrnph3	5764	1275	171162	No_or_no_constitutive_exon
GTGTGATTCTGAGTGTGCATACCCGGGGGTGCTGAAGTTCATGGGGAGAGAA	316070	316250	316300	316248	-1	JH000251.1	ENSCGRG00000010111.1	248397	357072	Vac14	5764	1275	171162	No_or_no_constitutive_exon
TTTTGTTAGAGGAGACTAGTACCTTTTGTTTTCATCCCTCTTAAGGGTAGCC	561321	561516	561566	561514	-1	JH000251.1	ENSCGRG00000009942.1	366467	690555	Hydin	5764	1275	171162	No_or_no_constitutive_exon
AACATCATGAAGGGTAAACAGGACTGCGAGCCACAGCTGGGAAGCAGGAGGG	1477634	1477642	1477692	1477640	-1	JH000251.1	ENSCGRG00000016656.1	1454357	1520030	None	5764	1275	171162	No_or_no_constitutive_exon
CCATGCTCTCTGGTGGTGGGGGTGGGCTTTACTATTTAATGGGAGAGCAGGC	1464340	1464478	1464528	1464476	-1	JH000251.1	ENSCGRG00000016656.1	1454357	1520030	None	5764	1275	171162	No_or_no_constitutive_exon
GTACTCCCAGGAAGGATTCAGAGCTGAGTCAGCTGAACCTGCGGGTGGAGGA	1299586	1299661	1299536	1299588	1	JH000254.1	ENSCGRG00000015150.1	1281393	1304880	Myh7b	5764	1275	171162	No_or_no_constitutive_exon
GCGGGGGGGGGGGGAGGGGGGGTGGGGGGCCCCCGGCGGGGCGGCGTGAGGG	1300078	1300318	1300028	1300080	1	JH000254.1	ENSCGRG00000015150.1	1281393	1304880	Myh7b	5764	1275	171162	No_or_no_constitutive_exon
TGCCCCTCAACCGACTGACTGGCCTGCTGGCCCCTACACCTGCAGGGGAGCT	1301164	1301278	1301114	1301166	1	JH000254.1	ENSCGRG00000015150.1	1281393	1304880	Myh7b	5764	1275	171162	No_or_no_constitutive_exon
GTCGCCAACCCAGGTGCAAGCCATGGAGCTTCAGGTGGGTAGGGCACTAGGT	1536557	1537074	1537124	1537072	-1	JH000254.1	ENSCGRG00000017631.1	1531660	1537165	Fam83c	5764	1275	171162	No_or_no_constitutive_exon
TGCATAGGACCCTCAGCCTGAGGCTCTGATCCTTGATGTTCTGGGGGCAGGT	1772374	1772558	1772608	1772556	-1	JH000254.1	ENSCGRG00000012428.1	1746115	1781992	Fer1l4	5764	1275	171162	No_or_no_constitutive_exon
TGGGCATTGGCCTCCTTTCATTCACCAATGTGAAATGTGGAGCTTGGGAGCG	1526259	1526384	1526209	1526261	1	JH000256.1	ENSCGRG00000010137.1	1525381	1664435	Pkhd1l1	5764	1275	171162	No_or_no_constitutive_exon
AATTGTTGAGAAGTTTTAATTTAAATTCTTTCTTCTCTTTCTGGGATAAGGT	1555592	1555684	1555542	1555594	1	JH000256.1	ENSCGRG00000010137.1	1525381	1664435	Pkhd1l1	5764	1275	171162	Yes
ATTGGCCTCCTTTCATTCACCAATGTGAAATGTGGAGCTTGGGAGCGTAGAT	1526264	1526384	1526214	1526266	1	JH000256.1	ENSCGRG00000010137.1	1525381	1664435	Pkhd1l1	5764	1275	171162	No_or_no_constitutive_exon
TAATTTATTGTTAAATTTATTTGTTTCCTTTTTCACACAGGGTGTGATAGGT	1440904	1440998	1440854	1440906	1	JH000258.1	ENSCGRG00000007273.1	1418991	1482811	Tmem161b	5764	1275	171162	No_or_no_constitutive_exon
AATGGCTGAAAAGGCTAATTGTATTTCTCTTTTCTTCCCTCTGGGAGTAGTG	701382	701406	701456	701404	-1	JH000259.1	ENSCGRG00000010958.1	694432	711811	Nuak2	5764	1275	171162	No_or_no_constitutive_exon
GCCTCCTTTCCCATGTACAGACCTTGACTGGAACATCACATTGGGACAAGGT	405950	405988	405900	405952	1	JH000260.1	ENSCGRG00000009019.1	402635	406650	2410004P03Rik	5764	1275	171162	No_or_no_constitutive_exon
TTGTAAAAATATCTTCCCGTTTTTTGGACCAACTGGCTCCCAGGGCACAGGC	406003	406026	405953	406005	1	JH000260.1	ENSCGRG00000009019.1	402635	406650	2410004P03Rik	5764	1275	171162	No_or_no_constitutive_exon
AGCACTAGCTCCACATCATTGCTGTAGCCCTCAGACGGGCAGACAAGCAGGC	902917	903074	902867	902919	1	JH000263.1	ENSCGRG00000017617.1	898236	907396	Smarcd3	5764	1275	171162	No_or_no_constitutive_exon
GGGACTGTGTTGCAAAAGGACTGTGGAAACTGGTGAGTGGGAGACCCAAGAG	1779494	1779524	1779574	1779522	-1	JH000263.1	ENSCGRG00000015069.1	1739379	1792241	Sspo	5764	1275	171162	No_or_no_constitutive_exon
TAGCCTGCTATGTTCCCATCTACCCAGGCTTGCCTGCATGGGGATCAGAGTG	1741322	1741344	1741394	1741342	-1	JH000263.1	ENSCGRG00000015069.1	1739379	1792241	Sspo	5764	1275	171162	No_or_no_constitutive_exon
AATACTCCATCCTGCCTCTGATGACTGAGGAGGCCAGGGCAGGTCAGGAGGA	1606596	1606935	1606985	1606933	-1	JH000267.1	ENSCGRG00000001793.1	1602313	1619814	Mycbpap	5764	1275	171162	No_or_no_constitutive_exon
TGACACAAAGATACCTACTAATAATGGATTTGCTCTCATTTTGGGAACAGGT	129649	129753	129803	129751	-1	JH000268.1	ENSCGRG00000003707.1	128045	240059	Eml5	5764	1275	171162	Yes
TCTTGTCCAGTGTTAATAAAGCATTGCTCTTCTGTCTGGATGGGGACTAGGA	311969	312109	311919	311971	1	JH000268.1	ENSCGRG00000004148.1	257950	323308	Ttc8	5764	1275	171162	Yes
ACATGTTCTTTTTCTTTTTCTTTTTTTTTTTTTTTTTGACAGGGTCAAAGTC	1428675	1428721	1428625	1428677	1	JH000268.1	ENSCGRG00000014425.1	1425760	1437005	Psmc1	5764	1275	171162	No_or_no_constitutive_exon
GAAAATGACTCGGAAGTGATTTTTCTTTTACAGTCGGGCTGAAAGCGTAGCC	1109898	1109954	1109848	1109900	1	JH000270.1	ENSCGRG00000000527.1	1072367	1121959	Ccdc38	5764	1275	171162	No_or_no_constitutive_exon
TACATCAAGGAGCTTCATTCGTTTCTCAAAATGGAAACAGATGCCGGGAGAT	1118603	1118663	1118713	1118661	-1	JH000271.1	ENSCGRG00000001613.1	1114577	1152372	Cass4	5764	1275	171162	No_or_no_constitutive_exon
ACCAGAGCCCCTTCTGAAGAGACCAAACCTAGGGACTTCTAGGGACTTAGGG	84625	84956	84575	84627	1	JH000273.1	ENSCGRG00000008789.1	82202	85963	Arhgdig	5764	1275	171162	No_or_no_constitutive_exon
GCTCCCGTGGGCTGAAACTGGTGCCTTTGTCACCTCCCTGGGGACACTAGAG	447566	447741	447516	447568	1	JH000273.1	ENSCGRG00000013663.1	432640	449145	Wdr90	5764	1275	171162	Yes
GACGATGGTGACTGTGGTTCTGCCCGGCTCTGACGAAGGGGGATGGTGAGCG	465109	465127	465177	465125	-1	JH000273.1	ENSCGRG00000010179.1	461646	465332	Jmjd8	5764	1275	171162	No_or_no_constitutive_exon
TAACCTAACCTGTTGTCCTCGCAGGCAGCCGAGCAGGCTGGGGACTGCAGCA	464949	465022	465072	465020	-1	JH000273.1	ENSCGRG00000010179.1	461646	465332	Jmjd8	5764	1275	171162	No_or_no_constitutive_exon
TTGTGTGTGTCCCATCCCGTCCCGTCCCCCCACCCCTTGCAGGATGGGAGTC	678262	678403	678453	678401	-1	JH000273.1	ENSCGRG00000014838.1	630493	714943	Lmf1	5764	1275	171162	No_or_no_constitutive_exon
ACCATGCTGGTGGGAATGAGAAGCTGGTGAAGCTGGAACCTGGGCTGAAGGT	1434821	1434887	1434937	1434885	-1	JH000273.1	ENSCGRG00000012412.1	1425716	1441031	Hagh	5764	1275	171162	No_or_no_constitutive_exon
CCTGCCTTTCCTAGAGGGAGAATGACTGGCTGTGGCTCTCTGGGTGGCAGGG	1614524	1614878	1614928	1614876	-1	JH000273.1	ENSCGRG00000015153.1	1614524	1626971	Zfp598	5764	1275	171162	No_or_no_constitutive_exon
GGGCCGACTGGGCCCCTCAGGCCTTTCTGACCCTGTGTGGGTGGTGGCAGGT	1657998	1658152	1657948	1658000	1	JH000273.1	ENSCGRG00000018252.1	1650165	1660514	Slc9a3r2	5764	1275	171162	Yes
ATCCAAGAAGACAGGTGGTAGCTCCAAAAACCTTGGTGGGAAATCATGAGGC	5642	5743	5793	5741	-1	JH000274.1	ENSCGRG00000008284.1	5268	5843	None	5764	1275	171162	No_or_no_constitutive_exon
CCTGTCTTCTTCCAGCTGACCAGTTCTGTGTTACAGGTGGGACTTGGGAGAA	5366	5459	5509	5457	-1	JH000274.1	ENSCGRG00000008284.1	5268	5843	None	5764	1275	171162	No_or_no_constitutive_exon
GTGACTGAGACACTGTGGTTTAATCTGAATCTACCATGGGTAGAGTAGAGGA	337760	337810	337710	337762	1	JH000274.1	ENSCGRG00000008530.1	337644	338072	None	5764	1275	171162	No_or_no_constitutive_exon
CCTCTGTGTGTGAGATGAGGGTGAAGCTCTGTGTCTGAGAAGAGGGTGAGGC	60610	61015	60560	60612	1	JH000275.1	ENSCGRG00000005511.1	15971	75587	Gon4l	5764	1275	171162	No_or_no_constitutive_exon
TGAAGGCAATGCTCTGCTGGATTGGGGTTCGCATTGGGGTACTGGATGAGGG	303527	303555	303477	303529	1	JH000275.1	ENSCGRG00000003532.1	303262	303844	None	5764	1275	171162	No_or_no_constitutive_exon
TAATGGACCTCTTCACTGTAATGGGTGCTTTTAATTCTGCTGGGGTATAGAG	1457568	1457738	1457518	1457570	1	JH000275.1	ENSCGRG00000014978.1	1454200	1470573	Dennd4b	5764	1275	171162	No_or_no_constitutive_exon
CAGATATCCTAAACCTGGTTTACAGCTTACTTCCATCGTTGTGGGGGTAGGT	1703642	1703796	1703846	1703794	-1	JH000275.1	ENSCGRG00000009816.1	1701336	1706123	S100a1	5764	1275	171162	No_or_no_constitutive_exon
GGAGGGACGTGGCTGCGAGGAGGCGGCGAGTGAGAGGGCGAGAGGAGAAGCC	542754	542994	543044	542992	-1	JH000276.1	ENSCGRG00000006109.1	417387	618021	None	5764	1275	171162	No_or_no_constitutive_exon
CAGCTGGGCAAGAGTCCTTCCGTTCTATCATCTGTTCCTACTACGGGGAGCA	1019593	1020009	1019543	1019595	1	JH000280.1	ENSCGRG00000003842.1	1018908	1020009	None	5764	1275	171162	No_or_no_constitutive_exon
GAGGCATCAAGCCATTCACACAAGAGATAAGTAAAGTAATGTGGGTGCAGTC	1729041	1729105	1729155	1729103	-1	JH000280.1	ENSCGRG00000003942.1	1729041	1735774	Zfp605	5764	1275	171162	No_or_no_constitutive_exon
AGATGGGGGAACCTGCTTCTAAAGGGCTTGTGGGGGGCTTGGGGGGGTAGAG	323756	323845	323895	323843	-1	JH000282.1	ENSCGRG00000010234.1	308841	333137	Sema6b	5764	1275	171162	No_or_no_constitutive_exon
CTGAGGACCCGCAGTCCTTGTTCCTCCCCCATGCCATACTGGGTGCAAAGGG	325881	325984	326034	325982	-1	JH000282.1	ENSCGRG00000010234.1	308841	333137	Sema6b	5764	1275	171162	No_or_no_constitutive_exon
AGAAATTGCACAGCCCCGTTCTTGGGGTGGCAGCCGGGGTGGGGGGTGAGGA	324243	324268	324318	324266	-1	JH000282.1	ENSCGRG00000010234.1	308841	333137	Sema6b	5764	1275	171162	No_or_no_constitutive_exon
GTCCCCTCCTAGGCCAGATCATGGACACCGTGCAGCTGTGGAAAGGGCAGAG	846127	846185	846077	846129	1	JH000282.1	ENSCGRG00000012207.1	825322	863061	Catsperd	5764	1275	171162	No_or_no_constitutive_exon
GTGGGGGCTGCAGGTGGCTGGGGCTCAGGCTGGGGGGAGGGGGGGCGGAGTG	1044061	1044095	1044145	1044093	-1	JH000282.1	ENSCGRG00000006265.1	1043106	1070280	Acsbg2	5764	1275	171162	No_or_no_constitutive_exon
AAGGTGACAGTCTCTTCTCTCCCTCTGTGTTGCCCTGGCATGGGCTGAAGTC	1100209	1100297	1100347	1100295	-1	JH000282.1	ENSCGRG00000007630.1	1093480	1127053	Mllt1	5764	1275	171162	No_or_no_constitutive_exon
GGATGGTGGTGACTATGCCTGGAACATGCGGCACCAGCTTTGGGGTTGAGGC	1214456	1214461	1214511	1214459	-1	JH000282.1	ENSCGRG00000015331.1	1208495	1214996	Khsrp	5764	1275	171162	No_or_no_constitutive_exon
AAAATTGAAGGTGTTTATGCCCGAGATGAAACGGAATTCTATTGGGCAAGAG	1266300	1266477	1266527	1266475	-1	JH000285.1	ENSCGRG00000017390.1	1266300	1266611	None	5764	1275	171162	No_or_no_constitutive_exon
CCTGTCAGAGGCCCCGCCACGTACCGTCCCGGGGCCACTCGGGGTTGCAGGT	178065	178171	178221	178169	-1	JH000286.1	ENSCGRG00000012601.1	173534	196340	Tnpo2	5764	1275	171162	No_or_no_constitutive_exon
GAGGCACTGCACAAAGGTAGGAATTGCCCACTAGTGCCCTAGCTGGGTAGTA	1184427	1184456	1184377	1184429	1	JH000286.1	ENSCGRG00000013602.1	1179199	1185118	Dcaf15	5764	1275	171162	No_or_no_constitutive_exon
GTCGGCCCCTCTCCTCACCTCCCGGCCGCCCGCCGGCCCGGGGGGGCCAGGG	1348609	1348622	1348672	1348620	-1	JH000286.1	ENSCGRG00000014535.1	1348502	1372283	Adgrl1	5764	1275	171162	No_or_no_constitutive_exon
TGAAATCTCTAAAAAGTTGTCGATTATTTAACCCCAATGATGATGGGAAGGA	1514627	1514809	1514577	1514629	1	JH000287.1	ENSCGRG00000009030.1	1512613	1516679	None	5764	1275	171162	No_or_no_constitutive_exon
AAAGCAACTATGATAAAGGACAGACATGAAGAGGTACTGGTTGGGAGGAGGC	468735	469055	469105	469053	-1	JH000292.1	ENSCGRG00000009073.1	468735	471308	None	5764	1275	171162	No_or_no_constitutive_exon
CAGACCAGGTCACTTCTAACAGGCCCTCTCCCGTTTCTATTTGGGAACAGGT	1089612	1089762	1089562	1089614	1	JH000292.1	ENSCGRG00000009590.1	946747	1089762	Bmp6	5764	1275	171162	No_or_no_constitutive_exon
TATGGCCCAGCCTCTGCACAGAGCTCTGTTCATTCCCCCGAGGGGCCCAGGT	1721143	1721235	1721093	1721145	1	JH000294.1	ENSCGRG00000007429.1	1706609	1732587	L3mbtl1	5764	1275	171162	No_or_no_constitutive_exon
GAGCAGCACCCCACCAAGATCCCAGTGATAATAGAGCGATACAAGGGTAGAA	780047	780302	779997	780049	1	JH000296.1	ENSCGRG00000009866.1	779920	780302	None	5764	1275	171162	No_or_no_constitutive_exon
GCCCGGGAAGAAAATGGATAGAATTTGGTCTATGCTTTTTGGGGATACAGAG	1020170	1020289	1020120	1020172	1	JH000296.1	ENSCGRG00000018029.1	1018028	1031219	Tgm1	5764	1275	171162	No_or_no_constitutive_exon
CAGGGAAGAGCATGGACTGGACACAGCAGGTTCTATGGGTACAAAAACAGTC	1040438	1040529	1040388	1040440	1	JH000296.1	ENSCGRG00000016783.1	1038953	1041093	Tinf2	5764	1275	171162	No_or_no_constitutive_exon
ATTCTGAGGATGGGGGAGAGTGGTGGTGGTGGGTGAGAGGGAGGCGGCAGTG	1629702	1629756	1629652	1629704	1	JH000296.1	ENSCGRG00000014685.1	1622947	1629995	Jph4	5764	1275	171162	No_or_no_constitutive_exon
TTTCTTTTTTATGTTTATCATTTTCTCACAAACTTTTCTTTTTGGGGAAGAT	526772	527886	527936	527884	-1	JH000298.1	ENSCGRG00000008898.1	526772	547590	Fastkd2	5764	1275	171162	Yes
AAAGCGTGTGATGGCGTCCATGCCCTTGTTATCTGCACTGAATGGGACAGGT	1182664	1182893	1182614	1182666	1	JH000301.1	ENSCGRG00000008579.1	1180634	1182893	None	5764	1275	171162	No_or_no_constitutive_exon
CTCCTATCCCCAGGCAGCACCATCACCTGTTCCTTAACAGTGGGCCAAAGGC	717095	717223	717045	717097	1	JH000307.1	ENSCGRG00000001885.1	648524	720595	Inpp5b	5764	1275	171162	Yes
TTTGTTATTCCTGTTTACTGATCTTTTTCTTTCTCCTTTGTGTTGGGAAGCA	224540	224627	224677	224625	-1	JH000309.1	ENSCGRG00000013148.1	197523	276971	Prmt3	5764	1275	171162	No_or_no_constitutive_exon
ACACAAGCACATGCACACATGCGTGTGCGCACTTGATGCCAGGGGGTCAGAA	838687	838749	838637	838689	1	JH000310.1	ENSCGRG00000006883.1	762214	838749	Adcy10	5764	1275	171162	No_or_no_constitutive_exon
GGCCCCATGGATGACTCCTTTCTTTTTTTAAATCCCTCCTGGGAACGCAGGC	653344	653438	653488	653436	-1	JH000311.1	ENSCGRG00000010091.1	643078	701418	Asxl1	5764	1275	171162	No_or_no_constitutive_exon
CAGGGTCTCTGGGGCATGGTGCAATGCCATCCTTTTTCCCGTGGGGGTAGCC	801272	801289	801339	801287	-1	JH000311.1	ENSCGRG00000013168.1	792006	817521	POFUT1	5764	1275	171162	No_or_no_constitutive_exon
GCCCGTGAACGAGGAACAGTCCAGTGCAGTTGATGAGAAGGGGATGACAGTG	1120707	1120782	1120832	1120780	-1	JH000313.1	ENSCGRG00000013960.1	1119717	1121083	None	5764	1275	171162	No_or_no_constitutive_exon
TAAACTGCACTTGGGCAGCACTCAGAAGCAGACTTTCAAGAACTTGGGAGGA	1120044	1120108	1120158	1120106	-1	JH000313.1	ENSCGRG00000013960.1	1119717	1121083	None	5764	1275	171162	No_or_no_constitutive_exon
GTCTGTGTCTGGTCTGTGCTTAACTTTGTATTTTCATCTTTTGGGGGCAGCT	1529081	1529193	1529243	1529191	-1	JH000313.1	ENSCGRG00000014521.1	1526867	1540819	Dgkq	5764	1275	171162	Yes
TTATCCTCAAATCTATTGATGTGTGTTGCTCTTTTGCCTTGAGGGAACAGGG	200205	200322	200155	200207	1	JH000315.1	ENSCGRG00000007791.1	199507	215735	Ubl7	5764	1275	171162	No_or_no_constitutive_exon
GGGGGCTTAGGCATGGAGTAAAGTTTCAGCTGAGGATTATGGGACCATAGGT	319989	320156	320206	320154	-1	JH000315.1	ENSCGRG00000009197.1	314784	410458	Ccdc33	5764	1275	171162	No_or_no_constitutive_exon
CAAAGTCCTGAGAAATATTCCAGAGCAGAAAGAAATCACACGGTGGGGAGGC	319524	319532	319582	319530	-1	JH000315.1	ENSCGRG00000009197.1	314784	410458	Ccdc33	5764	1275	171162	No_or_no_constitutive_exon
CTTTCCCTGTGTTCACAGCCTCTGGCATTCATCTGGATCCCACAGGGGAGAA	318023	318140	318190	318138	-1	JH000315.1	ENSCGRG00000009197.1	314784	410458	Ccdc33	5764	1275	171162	No_or_no_constitutive_exon
ACAGGTTCCAGCAGCTTCTTATCTTCTGTTCCCCCTCAGCAGGGCAGCAGCA	879229	879302	879352	879300	-1	JH000319.1	ENSCGRG00000011888.1	828873	880194	Txnrd2	5764	1275	171162	No_or_no_constitutive_exon
AGGACAGGTTCCAGCAGCTTCTTATCTTCTGTTCCCCCTCAGCAGGGCAGCA	879229	879305	879355	879303	-1	JH000319.1	ENSCGRG00000011888.1	828873	880194	Txnrd2	5764	1275	171162	No_or_no_constitutive_exon
CTAGCTACAGCCCTCAGCCTGGCCCGTCTGTCCCCACACAGGCTCGGGAGCA	1064015	1064545	1064595	1064543	-1	JH000319.1	ENSCGRG00000006902.1	1060595	1065181	Trmt2a	5764	1275	171162	No_or_no_constitutive_exon
GGGTGGGGGTCCCTGTGTTCTCGCCTCAGCTGTTGGCCTTAACGGGCCAGCA	1084778	1084881	1084728	1084780	1	JH000319.1	ENSCGRG00000004359.1	1078030	1092546	None	5764	1275	171162	No_or_no_constitutive_exon
GAGACTTCCAGACTTTTCCCTACTCCAGGAACAGGGAATGAGGGATCCAGAG	1094303	1094628	1094678	1094626	-1	JH000319.1	ENSCGRG00000003855.1	1093504	1095041	Ccdc188	5764	1275	171162	Yes
GGGGGAAGCCTGGGTACCAGCATGGGTCTGGGCGGCTTCGGCGGGGCTAGTG	1675873	1677125	1677175	1677123	-1	JH000319.1	ENSCGRG00000002611.1	1675873	1677317	None	5764	1275	171162	No_or_no_constitutive_exon
TGGTGGGAGCCTGGCCGCTTCTAAAGCAGCTTTTCTTTTTCTGGGAGAAGCA	1138901	1138955	1139005	1138953	-1	JH000320.1	ENSCGRG00000018371.1	1120137	1150616	Ripor3	5764	1275	171162	No_or_no_constitutive_exon
TGATTCAAGGTGTAGAAGGGACAGTGTCCAGGGAGCCAGGCGCAGGGTAGCA	686228	686235	686178	686230	1	JH000322.1	ENSCGRG00000006163.1	679829	686235	A4gnt	5764	1275	171162	No_or_no_constitutive_exon
TCTTATGGTGCTTGAGTCACGCTTACCTGAGGTTTTGTCTGTGAAGGGAGTG	589360	589623	589673	589621	-1	JH000323.1	ENSCGRG00000009515.1	580111	624344	None	5764	1275	171162	No_or_no_constitutive_exon
ATTGTTTGTTAAAAAAAAAAAAAAAAAAAAAAAAAAAGCCACTTGGGGAGGT	8397	8589	8639	8587	-1	JH000324.1	ENSCGRG00000005069.1	5535	31601	Gpatch1	5764	1275	171162	No_or_no_constitutive_exon
TTAAATTTAATTTACTGGAGTGTGGCTTTGCGTCGGGGTTGGCGGAGGAGAG	359170	359313	359120	359172	1	JH000324.1	ENSCGRG00000005598.1	343456	387229	Ankrd27	5764	1275	171162	Yes
TTCTGGGTTCCCACCTGAATACTGTAACACTTTTATGCAGGGTGATGGAGCA	235421	235703	235753	235701	-1	JH000325.1	ENSCGRG00000010035.1	211157	247669	None	5764	1275	171162	No_or_no_constitutive_exon
ACCCCCACCCTGCACCGAGGTGGGGCTTCAGCAGCCTGGTGGGTGAGGAGCA	300501	300791	300841	300789	-1	JH000325.1	ENSCGRG00000017345.1	300501	301286	None	5764	1275	171162	No_or_no_constitutive_exon
TGGGTCCCTCACTGTGACCCCACCTGACCTGCCTCTCCCTGGGGGGCCAGAT	645918	646054	646104	646052	-1	JH000325.1	ENSCGRG00000012461.1	640777	651595	Plppr3	5764	1275	171162	Yes
GGATGTTAATATTCAAGGGCAGGTTGGTTTCCGGAGAGCGGGTTTGAGAGGG	640777	640915	640965	640913	-1	JH000325.1	ENSCGRG00000012461.1	640777	651595	Plppr3	5764	1275	171162	No_or_no_constitutive_exon
GTGTGGAGCGGGGTCCCTCCGGGGGGGGGGTCCCTCTCACAGGGATGGAGAG	693359	693531	693309	693361	1	JH000325.1	ENSCGRG00000014073.1	692343	696392	Kiss1r	5764	1275	171162	No_or_no_constitutive_exon
ACATGTCCCCACTCTCCAGGCACAGCGCTCATCTTGGGCGGGTGGCGCAGGC	694695	694844	694645	694697	1	JH000325.1	ENSCGRG00000014073.1	692343	696392	Kiss1r	5764	1275	171162	Yes
ATGTCCATAGTCCCTAATGCACAAACGTGTGGCCGGCAGGGCAGGGCAAGGC	916830	917825	917875	917823	-1	JH000325.1	ENSCGRG00000010281.1	916830	922792	Cbarp	5764	1275	171162	No_or_no_constitutive_exon
GCCAGGGTGGCCTAGAAGCCGAGAAAGAGGCTGGCGGGGGGGGGGGAGAGGC	1089168	1090286	1089118	1089170	1	JH000325.1	ENSCGRG00000015189.1	1072448	1093824	Apc2	5764	1275	171162	No_or_no_constitutive_exon
CTGCTATTCTCTTACTGTCCGCCTCTCTCTCTCTGGCTGTCGGGAACCAGTC	1114535	1114616	1114485	1114537	1	JH000325.1	ENSCGRG00000010232.1	1109271	1115065	Reep6	5764	1275	171162	No_or_no_constitutive_exon
TTAATCCCACGGAGCCTGCTGGAATGCGGGTGGGGCTGGTGGGGGCGGAGGG	1124140	1124153	1124203	1124151	-1	JH000325.1	ENSCGRG00000018123.1	1120486	1124590	Adamtsl5	5764	1275	171162	No_or_no_constitutive_exon
CTGGGACCTGTCGCCTGCACAGCAGCTGAGGGGCTTTCATGGGGACACAGGT	1136682	1136799	1136632	1136684	1	JH000325.1	ENSCGRG00000014257.1	1136469	1142138	Plk5	5764	1275	171162	No_or_no_constitutive_exon
GGTTCCCTTATTGCTTCTCAAGCTGGAACCCTCTGAACAATCGGGGGAAGAC	1474479	1474642	1474692	1474640	-1	JH000325.1	ENSCGRG00000017450.1	1468081	1504463	Ap3d1	5764	1275	171162	No_or_no_constitutive_exon
GGAGAAAGATAAATTCAGGTTTGTCTGTTTGTATTGGTCCCAGGGTGCAGCC	1566070	1566087	1566020	1566072	1	JH000325.1	ENSCGRG00000011089.1	1563660	1567190	Sf3a2	5764	1275	171162	No_or_no_constitutive_exon
CGAGGCATAGTGCCTCCCACCACCTAAGCCCACTCTCCTCTTGGGGACAGCG	1624694	1624834	1624644	1624696	1	JH000325.1	ENSCGRG00000014243.1	1619886	1631331	Sppl2b	5764	1275	171162	No_or_no_constitutive_exon
GCCTTGGCATCCAAAGCTACTCTCCCTCCCCACTACCGCTATGGGATGAGCC	320186	320676	320726	320674	-1	JH000326.1	ENSCGRG00000008577.1	320096	320747	None	5764	1275	171162	No_or_no_constitutive_exon
TGTGTTAACCATGTCTACTGCAGAATGAAGCTTTTCCCATGAGGGTTGAGTG	1148297	1148533	1148247	1148299	1	JH000326.1	ENSCGRG00000009426.1	947547	1401961	Dscam	5764	1275	171162	No_or_no_constitutive_exon
GGTATGGCCCGGGCCCGGCTTGCTCAGCTGAGTTTGGTGGCTGGGGGGAGGC	654749	655016	655066	655014	-1	JH000327.1	ENSCGRG00000007859.1	653126	694410	Szt2	5764	1275	171162	No_or_no_constitutive_exon
GCTAGGGTGGACACGGGCTCGGAGACTGGTGAGGATGGGCGGGGCCGAAGCT	734659	734680	734730	734678	-1	JH000327.1	ENSCGRG00000008126.1	731661	741751	Mpl	5764	1275	171162	No_or_no_constitutive_exon
ACTTCTCTCTCTTTAATTTTTTCCGATGATGGATTCTCCTAAGGAGGGAGAT	729576	729685	729526	729578	1	JH000330.1	ENSCGRG00000013641.1	578720	867876	None	5764	1275	171162	No_or_no_constitutive_exon
TGATGTTGTATACAAGTGCCATTTATTGTTATTTGTTTGTGTTTGGGAAGGT	802412	802575	802625	802573	-1	JH000332.1	ENSCGRG00000010807.1	755092	897402	None	5764	1275	171162	No_or_no_constitutive_exon
TGGGTGATAAGGGGTCAGTACCTTTGATAAACTCTGTTGGGAGGCATTAGGC	1266891	1266924	1266974	1266922	-1	JH000332.1	ENSCGRG00000007515.1	1264155	1290011	Nde1	5764	1275	171162	No_or_no_constitutive_exon
ACTTCCAGCCTCATTTCTTCCTTTTCTTGGGGATATCTTTGGGGCTGCAGGT	18530	19125	19175	19123	-1	JH000334.1	ENSCGRG00000007166.1	18530	38251	Prox2	5764	1275	171162	No_or_no_constitutive_exon
TGCTGATGTTTCACTTGTTGCAGGAGGAAAATCAAGGGAAAGAGGAAGAGAG	98017	98054	98104	98052	-1	JH000334.1	ENSCGRG00000003697.1	96206	105802	Pgf	5764	1275	171162	No_or_no_constitutive_exon
CAGGAGCCAGTTTGATTTTGTTGTTTTTCTCTGGGGTTGGACGTGGGTAGGA	815939	816043	815889	815941	1	JH000334.1	ENSCGRG00000005327.1	713256	951580	Ttll5	5764	1275	171162	No_or_no_constitutive_exon
GCCAGGAAAAGGAGAACTGGATGGAAAGGGAGAGAGAGGGAGAAAAGTAGTT	778425	778446	778496	778444	-1	JH000340.1	ENSCGRG00000018164.1	778425	778943	None	5764	1275	171162	No_or_no_constitutive_exon
ACAAGGCCCATGCCTGTGCCAAGGGCTCACTCTGCCTACTGGGGGTACAGGT	1431709	1431801	1431659	1431711	1	JH000340.1	ENSCGRG00000016555.1	1421957	1437200	Aifm3	5764	1275	171162	Yes
AACACTTAATGGAAATATTTCTTTTTTGGCAGTGTATCCTGAGGGTACAGGC	494406	494499	494356	494408	1	JH000343.1	ENSCGRG00000017861.1	479189	498666	Selenot	5764	1275	171162	No_or_no_constitutive_exon
AGGAGGGGCCTTATGTGAAGAGTGCACCGTTCACACAGGGGAGAGAACAGAT	677329	677385	677435	677383	-1	JH000343.1	ENSCGRG00000016303.1	620119	684670	None	5764	1275	171162	No_or_no_constitutive_exon
TCACAAGCCCATCTTTAGGTTCTAATGTCCCTCCATACTCTGGGCGGCAGGA	658185	658328	658378	658326	-1	JH000344.1	ENSCGRG00000003579.1	645785	664397	Ntrk1	5764	1275	171162	No_or_no_constitutive_exon
TATACTGTGCTCCCAGGGTGTGGAGTTCTCCAAACCATGCCACAGGGCAGAA	1333345	1333425	1333295	1333347	1	JH000344.1	ENSCGRG00000012989.1	1304126	1366694	Mex3a	5764	1275	171162	No_or_no_constitutive_exon
TTTGCTAAATAAATTTATATTTAAAACTAAAATTATTATTTTGGGAACAGGT	1191202	1191329	1191379	1191327	-1	JH000346.1	ENSCGRG00000012364.1	889519	1356703	Nbea	5764	1275	171162	Yes
GCAAACCGGGACCACCCCATCACTCTCGCCTTTCTTCTGGGGGACTGTAGCA	793241	793405	793191	793243	1	JH000347.1	ENSCGRG00000005026.1	772432	796731	Mrc2	5764	1275	171162	No_or_no_constitutive_exon
CCTATGGGGTGGCAATGGGTTTCTTATGAAGACTTTGTTTCCTGGGGAAGGG	1613093	1613261	1613311	1613259	-1	JH000347.1	ENSCGRG00000010898.1	1607632	1615943	None	5764	1275	171162	No_or_no_constitutive_exon
GGGCAGAGTCCAGAAGCACACCTGCCTGAGGAAGGAGAGGAACAGGGAAGCC	99623	100136	100186	100134	-1	JH000348.1	ENSCGRG00000012932.1	99351	100201	None	5764	1275	171162	No_or_no_constitutive_exon
ATTTCTTTCAGTGGAAGGGTTCACAGATGCTGATAATACTTGGGAACCAGAA	1548847	1549209	1549259	1549207	-1	JH000348.1	ENSCGRG00000007324.1	1548847	1549392	None	5764	1275	171162	No_or_no_constitutive_exon
CTCTCCACAAGTTGTTGCTAGTACAGACCAAATGATGGGCTCTGGAGAAGGT	873465	873591	873641	873589	-1	JH000349.1	ENSCGRG00000007192.1	873465	874858	None	5764	1275	171162	No_or_no_constitutive_exon
TGCATGACTGGAATTCAGAAGTGCTTACTGACTTGTTTCTTTGGGGACAGGC	167223	167409	167173	167225	1	JH000352.1	ENSCGRG00000001687.1	125660	226542	Greb1l	5764	1275	171162	No_or_no_constitutive_exon
ACTTCGTGGGTGGTAATGATGCTGTGGTTGTCTCCTTCTCTGGGTGACAGAT	260195	260382	260145	260197	1	JH000359.1	ENSCGRG00000007824.1	191637	265603	Igf2r	5764	1275	171162	No_or_no_constitutive_exon
GTTTTTAATTTTAAAATTAAAAATACAAATTTCTTTTTGTTATGGGACAGGT	1569174	1569273	1569124	1569176	1	JH000361.1	ENSCGRG00000002570.1	1553475	1574875	Mtrf1	5764	1275	171162	No_or_no_constitutive_exon
TGTTGAGAACAGAAGAACAGTGGCTCCGGTGGGTGAATATAGGGTCTGAGGA	151204	151303	151154	151206	1	JH000362.1	ENSCGRG00000010899.1	151035	151476	None	5764	1275	171162	No_or_no_constitutive_exon
CCCTCATCAGCTCCTGACTCTATCTCTGTTTCTCTCCCCAAATGGGACAGAT	1499834	1500005	1499784	1499836	1	JH000363.1	ENSCGRG00000009261.1	1476816	1516006	None	5764	1275	171162	No_or_no_constitutive_exon
GGCTCCCAGAGAAGGGCTGCAGGCGTGAGTACAGAAGTGTGGGCAGGTAGGG	119541	119554	119604	119552	-1	JH000364.1	ENSCGRG00000013808.1	109516	156070	Lama5	5764	1275	171162	No_or_no_constitutive_exon
AGTACCACTATCAGCGGTGCCAAGGGGTAAGGGGCTGTGGGTCGGGGAAGAG	1543342	1543357	1543407	1543355	-1	JH000364.1	ENSCGRG00000011327.1	1538106	1544302	Zfp512b	5764	1275	171162	No_or_no_constitutive_exon
GTCTGTGGGCAGCAGTGGTGACAGAGCTGGGGCTGGAGTCCAGTAGGGAGTC	276369	276594	276644	276592	-1	JH000372.1	ENSCGRG00000018394.1	270208	277375	Clec2l	5764	1275	171162	No_or_no_constitutive_exon
TATAAATACAAACACTTCACATTTGTGTTTATTTTCCCTTGGGACAACAGGT	125600	125744	125550	125602	1	JH000373.1	ENSCGRG00000017881.1	107261	157439	Ace2	5764	1275	171162	No_or_no_constitutive_exon
TCCCAGGAGCAAAACCAGCATCATAAACACCCTGTCTGGGAATGGTGCAGTG	1183735	1183924	1183685	1183737	1	JH000374.1	ENSCGRG00000000367.1	1122844	1212946	Zmiz1	5764	1275	171162	No_or_no_constitutive_exon
CTCTCCTCTCTGCTACGTGGACATTGCCATTCCATGCAACAACAAGGGAGCT	1131118	1131503	1131068	1131120	1	JH000378.1	ENSCGRG00000017389.1	1130620	1131503	None	5764	1275	171162	No_or_no_constitutive_exon
AATGTGCTGATGTTACTACATTAATTTTTTTTATCTTCAACATGGGACAGAC	1326798	1326915	1326748	1326800	1	JH000378.1	ENSCGRG00000007366.1	1324536	1326915	Rpl37	5764	1275	171162	No_or_no_constitutive_exon
AGTTGCTTTTGGTCATGGTGTTTGTTACAATAGAAAGCAAACTGGGACAGGC	143781	143977	144027	143975	-1	JH000379.1	ENSCGRG00000003742.1	133544	176629	Nek5	5764	1275	171162	No_or_no_constitutive_exon
TGTCCACTAAAGTTTTCCTGTTGCAGGCTTGATTACCTGTGTCAGGGGAGAG	455704	455944	455994	455942	-1	JH000381.1	ENSCGRG00000003915.1	455704	456486	None	5764	1275	171162	No_or_no_constitutive_exon
GTCTTAACTTCTCTCTACCTGGCCCTGACCTGCTGTCTCTGGGATTGCAGCT	740721	740899	740949	740897	-1	JH000381.1	ENSCGRG00000012621.1	725468	741568	Zkscan17	5764	1275	171162	No_or_no_constitutive_exon
CAACTGAAGACAAAGATGTGGAAGCTGATGAAGCAGACAGTAGGGAAAAGGA	847967	848027	847917	847969	1	JH000392.1	ENSCGRG00000000784.1	847766	851085	None	5764	1275	171162	No_or_no_constitutive_exon
TTATTGTATTAACTACATTCATAGTGACAAAACAACACAACCAGGGAAAGTT	850930	851085	850880	850932	1	JH000392.1	ENSCGRG00000000784.1	847766	851085	None	5764	1275	171162	No_or_no_constitutive_exon
AGGGAGTGACTGTCCTGTAACTGATGACCTCTTTATCTTGGGTAACATAGGT	88259	88367	88417	88365	-1	JH000394.1	ENSCGRG00000009537.1	74851	95680	Tmem268	5764	1275	171162	No_or_no_constitutive_exon
AACCTTCCTGAACCTCTGTCTCTCCTTTTTCTTTCTGTATAAGGGCTGAGGA	1157654	1157772	1157822	1157770	-1	JH000394.1	ENSCGRG00000008949.1	1155682	1172882	Bspry	5764	1275	171162	Yes
TCTTTGGCTGGCACTGGGTAAGCTTCCTCCACAAAGCAAGGGTTGGGCAGGT	1223549	1223556	1223606	1223554	-1	JH000394.1	ENSCGRG00000017560.1	1217786	1237631	Prpf4	5764	1275	171162	No_or_no_constitutive_exon
TCTCGCTCATCTGGACCCTGCAGTGTCAGGATTTTAGGGAGGAAAGCCAGTA	224277	224387	224437	224385	-1	JH000395.1	ENSCGRG00000016752.1	206285	280719	None	5764	1275	171162	No_or_no_constitutive_exon
TCTGATTTTTTTTTCTCTCCCCTTCACAGCATTTCAGAGTTGGGACGAAGGA	665985	667011	667061	667009	-1	JH000397.1	ENSCGRG00000009661.1	646056	671196	Lrriq4	5764	1275	171162	No_or_no_constitutive_exon
AGGGGGTCTCTGAAAGTGAAGGTGTTGACTCTGCCATTCTTGGTGGGTAGGA	186502	186559	186452	186504	1	JH000399.1	ENSCGRG00000015164.1	178690	187406	Acads	5764	1275	171162	Yes
TGCCATACCTTCCTGGGCCTCTACTTCTTCTGTACCAGGATGGGGTGGAGTC	802958	803092	803142	803090	-1	JH000399.1	ENSCGRG00000016147.1	796388	814274	Mvk	5764	1275	171162	No_or_no_constitutive_exon
GTCAGTTCTCAGCATGCACTACTAATACCTCTTCTCCTATGTGGGGACAGGT	268537	268694	268487	268539	1	JH000402.1	ENSCGRG00000010063.1	90637	296097	Eefsec	5764	1275	171162	No_or_no_constitutive_exon
GTTTTCTCGCTTGCTTTCTCTCTAACTTGTGTCTCTGGGGTGGGGAACAGGG	628500	628576	628626	628574	-1	JH000403.1	ENSCGRG00000010023.1	523892	895932	Ryr3	5764	1275	171162	No_or_no_constitutive_exon
TTGAAATAAAGACAAAACATCTTGTTTATGATGTCCTCCTCCATGGGAAGAA	1105050	1105115	1105000	1105052	1	JH000403.1	ENSCGRG00000010724.1	1100234	1110023	Tmco5b	5764	1275	171162	No_or_no_constitutive_exon
ATGATTGACAGGCTCCCGATGCTGACCATTCTCTTCTCACGGGAGTTTAGGT	1096139	1096253	1096089	1096141	1	JH000404.1	ENSCGRG00000010858.1	1085401	1112082	1700017N19Rik	5764	1275	171162	Yes
CTGTGTGTGTCTCTCTCTGTCTTGCTCTCCCCTCCACATCGGGGCTGCAGAA	567846	568000	567796	567848	1	JH000405.1	ENSCGRG00000016430.1	413821	572453	Gnao1	5764	1275	171162	No_or_no_constitutive_exon
CAAGGTCAGGCAAGCACATGTTTGGCTGTTATGGCTGCTGAAATGGGGAGCC	779054	779167	779217	779165	-1	JH000405.1	ENSCGRG00000013545.1	779054	780259	None	5764	1275	171162	No_or_no_constitutive_exon
ATGGCTAAGGATGTAGTTTGTACCAGTGTGTGTTTCCTTTGGGGATGTAGTT	952877	952971	952827	952879	1	JH000405.1	ENSCGRG00000010286.1	872812	961090	Nup93	5764	1275	171162	Yes
TGGCTGCACAGAACTGATACAAAGTGACCAATGGGGCCTTCACTGGGGAGAT	1330243	1330297	1330347	1330295	-1	JH000405.1	ENSCGRG00000017796.1	1329770	1330561	None	5764	1275	171162	No_or_no_constitutive_exon
GCCTGACTGGAGCTGGAGACTGAGCCATGGCCTGGGGGGCCTGGGGACAGGT	63157	63287	63337	63285	-1	JH000406.1	ENSCGRG00000005441.1	51159	98798	Rap1gap	5764	1275	171162	Yes
TTCACTCTCCATCCTTGGTTGGAAGGCAGGTTGGGGTTTCTAGGGGCTAGCC	265512	265666	265716	265664	-1	JH000406.1	ENSCGRG00000012498.1	218039	284445	Hspg2	5764	1275	171162	No_or_no_constitutive_exon
GGAGGGCCTCAGAGCCCCATGGCCTCACTGCCCTTGTGTTTTGGGGGCAGGA	838060	838223	838010	838062	1	JH000406.1	ENSCGRG00000017892.1	809402	843258	Epha8	5764	1275	171162	No_or_no_constitutive_exon
CGGGGCCGGGAAGAGGCAGCAGGGGCCGAAGTGACCGGGGCAGTGGACAGGG	201315	201553	201265	201317	1	JH000407.1	ENSCGRG00000000896.1	201200	201753	None	5764	1275	171162	No_or_no_constitutive_exon
CCTGGCTGACACCTTGTTCTTCCTTACCCAGTCTGCTTTGGCAGGGCCAGAC	182003	182055	181953	182005	1	JH000418.1	ENSCGRG00000007132.1	180894	182206	Gm3045	5764	1275	171162	No_or_no_constitutive_exon
CCCCTGAGAAGTAACCGAGCATCTTTGCCCTTGTTGTGCAGGTTGGGGAGCA	646072	646841	646891	646839	-1	JH000418.1	ENSCGRG00000009580.1	521430	646950	Trpc7	5764	1275	171162	No_or_no_constitutive_exon
TGCATCTTTCTTTCTTTGTTCTAGAAGACTCGCTACCAGGCGGGCATGAGGA	530418	530473	530523	530471	-1	JH000418.1	ENSCGRG00000009580.1	521430	646950	Trpc7	5764	1275	171162	No_or_no_constitutive_exon
AATGCAAATTGCACCATCATTGTGTAATTCCGTCCATTCTTTGGGGGTAGGT	613183	613326	613376	613324	-1	JH000423.1	ENSCGRG00000005589.1	493429	790600	Dnah11	5764	1275	171162	No_or_no_constitutive_exon
GTTGATGGCGTCCTTAACGCATGCTTGCAGCCAGTGATGACGGTGGGGAGAG	1260369	1260408	1260319	1260371	1	JH000424.1	ENSCGRG00000015168.1	1260242	1364218	None	5764	1275	171162	No_or_no_constitutive_exon
CCGGGGAGATTCTCAGTGCTGTGGCTCCCTTTCCCCTGGGCAGCGGTGAGGG	86749	86833	86699	86751	1	JH000425.1	ENSCGRG00000013409.1	86590	94671	None	5764	1275	171162	No_or_no_constitutive_exon
AATTTATAGGTACTCACTTTTGTGGTGGGATCTGGGGTGGAGGGTGGGAGGC	431137	431145	431087	431139	1	JH000426.1	ENSCGRG00000011611.1	416622	443454	None	5764	1275	171162	No_or_no_constitutive_exon
GAGAAAGATATCCCAAACTGCCCAGGTGAGCTTGCCAGGAGGGAGTGCAGGT	567024	567098	566974	567026	1	JH000426.1	ENSCGRG00000013083.1	507992	627524	Ryr1	5764	1275	171162	No_or_no_constitutive_exon
CAACCGATTAACCAAGAGATATTAGATTCTAGTATGCTGGGAGCCTGGAGTT	597552	597584	597502	597554	1	JH000426.1	ENSCGRG00000013083.1	507992	627524	Ryr1	5764	1275	171162	Yes
GACCTGCAGAAGAGGGTGTGTGGGTGTGGATTGGGATGATTGGCCGGGAGCG	825388	825412	825462	825410	-1	JH000426.1	ENSCGRG00000011215.1	825388	833110	Hnrnpl	5764	1275	171162	No_or_no_constitutive_exon
GGCTGCTGGCTGTGGGAGACATGGGGACTTCAGTGGTGGGAGGGTAGTAGGA	878993	879183	879233	879181	-1	JH000426.1	ENSCGRG00000016944.1	862879	883604	Sirt2	5764	1275	171162	No_or_no_constitutive_exon
CGGGTGTGGGGGCCCTGGAAGGGTTCTTGCATATATTGGGGGGGGGGTAGCT	874241	874378	874428	874376	-1	JH000426.1	ENSCGRG00000016944.1	862879	883604	Sirt2	5764	1275	171162	No_or_no_constitutive_exon
TCTTTGACTCCCCCATCTGCAAGAGGAGGGGCTGGGAGTTTGGGGCACAGAG	1280115	1280453	1280065	1280117	1	JH000426.1	ENSCGRG00000007000.1	1272191	1282987	Plekhg2	5764	1275	171162	Yes
GTGGCCGCAGGCAGTCGGGTGAGTAGTCACACTGCTTCAAGGGGGCCCAGGG	1278646	1278730	1278596	1278648	1	JH000426.1	ENSCGRG00000007000.1	1272191	1282987	Plekhg2	5764	1275	171162	No_or_no_constitutive_exon
CGATCCCGGTCCCCTCCCCACACCCCATGGATCTCCTTCAGGGAACTGAGGG	1342396	1342418	1342346	1342398	1	JH000426.1	ENSCGRG00000006480.1	1339278	1347144	Dll3	5764	1275	171162	No_or_no_constitutive_exon
GGAGGCGCCTTCTTGGGTAAAAGCTAAGCGGGAGGAAGTTGGGGCACCAGGG	804658	804674	804608	804660	1	JH000433.1	ENSCGRG00000016510.1	803713	808229	Cd8a	5764	1275	171162	No_or_no_constitutive_exon
TCACGGTTAGAGCAATGTGGCGTGAGTGCCAATGACGGGAAGAATAAAAGAA	889362	889520	889312	889364	1	JH000433.1	ENSCGRG00000012110.1	889237	890546	None	5764	1275	171162	No_or_no_constitutive_exon
TGGGTTTAGCTAATTGAAGTTTCCCCCTTTCTCTCTCTTTTGGGAATTAGGT	949783	949899	949733	949785	1	JH000433.1	ENSCGRG00000012289.1	939305	955096	Rnf103	5764	1275	171162	Yes
TCGACGCGGCCAGCGGGGGTGGTGGGCCGTGCTGGGGTGGGGGGCCGGAGCG	955936	956042	955886	955938	1	JH000439.1	ENSCGRG00000001456.1	955301	1180371	Wdr70	5764	1275	171162	No_or_no_constitutive_exon
TTGACTTGATCTTTTTTTGTTGTTTCTGAATGCCTGTCCTTGGGATGTAGTT	333236	333383	333433	333381	-1	JH000442.1	ENSCGRG00000004783.1	295126	342377	Rnf20	5764	1275	171162	No_or_no_constitutive_exon
CTTACCCCAGTAATCACAAAGTGGACATTCACAGGAACAGTGGGAGCCAGTG	4776	4832	4726	4778	1	JH000450.1	ENSCGRG00000005053.1	4654	5811	None	5764	1275	171162	Yes
CAAGACCTCCCTCTAGTGTCACCCCCACTTCCTCGTTTTCCTGGGGACAGGG	817145	817185	817095	817147	1	JH000450.1	ENSCGRG00000005702.1	813652	924458	Matn2	5764	1275	171162	Yes
CACTTTTACAGTAATGGGTTGTTCACCTCCCCACGTTTTCCCCAGGGAAGGA	917181	917299	917131	917183	1	JH000450.1	ENSCGRG00000005702.1	813652	924458	Matn2	5764	1275	171162	No_or_no_constitutive_exon
AGTGGCAAGTCAAGACGGGCACCCACGTGCTTCCCGAGTGGGCTGGAAAGCA	976527	976572	976477	976529	1	JH000450.1	ENSCGRG00000010824.1	971687	997661	Pop1	5764	1275	171162	Yes
GTCTCAGCTCGGGCGGGGGCGTGAGCAAAGGACGGGGGACTGACGTGGAGGA	395844	395876	395926	395874	-1	JH000452.1	ENSCGRG00000005107.1	354997	395929	Cul4a	5764	1275	171162	No_or_no_constitutive_exon
GGGTCATTATCCGCGCTATTCAGCGGGCCGGGGACCCCGAGGCCGGGGAGGC	1029023	1029249	1029299	1029247	-1	JH000452.1	ENSCGRG00000005752.1	1029023	1029914	None	5764	1275	171162	No_or_no_constitutive_exon
GCTTCTAAAAGTTGCTTCTCCTCACTGTATAAAATTCTTTTTGGGTAAAGGC	550860	551001	550810	550862	1	JH000453.1	ENSCGRG00000002573.1	431804	649406	Itgbl1	5764	1275	171162	No_or_no_constitutive_exon
AGCCTGCAGGGGAAAAGTCAGCAATTACCAAGAAACCAGCAGCTGGGAAGAA	1355488	1355566	1355438	1355490	1	JH000453.1	ENSCGRG00000004083.1	1354293	1355566	None	5764	1275	171162	No_or_no_constitutive_exon
ATTTGTGGCAAGGGCATTTGAAGCTGTCACCTTTCCAGGAGGGCAAGCAGGG	175172	175381	175122	175174	1	JH000454.1	ENSCGRG00000004074.1	166050	184957	Nelfa	5764	1275	171162	No_or_no_constitutive_exon
CCAGCCGTTGCTGCGGGAGTGGGGGAATAACCATGATCCAAAGGGATCAGAA	516055	516136	516005	516057	1	JH000454.1	ENSCGRG00000011128.1	515965	517776	None	5764	1275	171162	Yes
ATTGAAACCATAGAAGCTATGGAAGACAGGCAGAGTGGGAAAAAAGAGAGGA	516469	516628	516419	516471	1	JH000454.1	ENSCGRG00000011128.1	515965	517776	None	5764	1275	171162	Yes
GCTGTAAACATGGTGGCTCACACTGGTCTCTTCTGCCCATGGGCATGCAGGA	288471	288548	288598	288546	-1	JH000457.1	ENSCGRG00000015807.1	239917	307004	Cpne5	5764	1275	171162	Yes
TGTCCCCTGTGCATGTGCTTCCTGAATGCCTACCTGTCTGGGGAAACCAGGT	742243	742356	742193	742245	1	JH000457.1	ENSCGRG00000014364.1	704713	746203	Cmtr1	5764	1275	171162	No_or_no_constitutive_exon
ACATGCATCAGTTTTATGAAGACTGCACTGCTTCTATGTGGGAGTAAGAGGA	115006	115128	115178	115126	-1	JH000465.1	ENSCGRG00000007518.1	114667	115260	None	5764	1275	171162	No_or_no_constitutive_exon
CCTTTTTTTTTTTTTTTTTTTTTTTTTTTTTTTTGGGGGGGGGTTGGTAGGA	497613	497706	497563	497615	1	JH000466.1	ENSCGRG00000001276.1	487896	505183	Hsf2	5764	1275	171162	No_or_no_constitutive_exon
TTCTCCCCCTCATCGAGTTCAGCGTGGGGACCACTCTTCCCGGGAACAAGGC	647707	647843	647893	647841	-1	JH000467.1	ENSCGRG00000016050.1	624062	735409	Igf2bp2	5764	1275	171162	No_or_no_constitutive_exon
CCCCTGCCCCGTTTTTATCCCCTTGGTCCTTCCTTATGCCCACAGGGAAGTG	43905	43954	43855	43907	1	JH000468.1	ENSCGRG00000004179.1	24978	52772	Ip6k2	5764	1275	171162	No_or_no_constitutive_exon
TCTTACTGTCTCTGTCTCTCTCTCCCCGCTCCACCTGACTGTGGGTGTAGAT	93302	93382	93252	93304	1	JH000468.1	ENSCGRG00000014840.1	74088	98922	Celsr3	5764	1275	171162	No_or_no_constitutive_exon
GGCCACTGTCCGTTATCTATGTGAGTGAGGGTGGGGCCAAGGGTGGGTAGGC	106094	106208	106044	106096	1	JH000468.1	ENSCGRG00000006765.1	102757	115682	Slc26a6	5764	1275	171162	No_or_no_constitutive_exon
AGAGTAAAGTGCTACAGCTCTGAGGGGAAAGGTAGCCTGGCAGTAGGGAGCC	1014672	1014697	1014622	1014674	1	JH000468.1	ENSCGRG00000016351.1	1011162	1014697	None	5764	1275	171162	No_or_no_constitutive_exon
TTATGATTCTTTTTATTCTTTTGCATGTTTTCTTGGCTGAATGGGAATAGAG	1116422	1116438	1116372	1116424	1	JH000468.1	ENSCGRG00000007307.1	1104907	1191912	Setd2	5764	1275	171162	No_or_no_constitutive_exon
GGCAAGCCATCAGGGTCTTCATGGAGCTTCTTCCCTGGGTGGGTGGCCAGTT	1202205	1202330	1202380	1202328	-1	JH000468.1	ENSCGRG00000012366.1	1198175	1218599	Nbeal2	5764	1275	171162	Yes
CACATTTCTGAAAGAAAAATGACTTGCTGTGTATGAGAAGGGACGCACAGGA	738004	738020	738070	738018	-1	JH000470.1	ENSCGRG00000003092.1	738004	962548	Zfp521	5764	1275	171162	No_or_no_constitutive_exon
CTCGGACTTCACCCAAACTCAAGAGGAAAAGCAAGAAGGATGATGGGTAGGA	1154758	1154794	1154844	1154792	-1	JH000471.1	ENSCGRG00000016566.1	1149989	1165696	None	5764	1275	171162	No_or_no_constitutive_exon
TTAGCTCTACAACAGAGCGGCGACTGGAACGGGCACTGGCTGAGGGGCAGCA	1154210	1154233	1154283	1154231	-1	JH000471.1	ENSCGRG00000016566.1	1149989	1165696	None	5764	1275	171162	No_or_no_constitutive_exon
GCTGAGGTACTGAACATTGGGAGAAAACTCTATGAGGGTAAGATAAAAAGAA	1196547	1196713	1196497	1196549	1	JH000472.1	ENSCGRG00000000827.1	1196488	1197799	None	5764	1275	171162	Yes
TCTTCCAGCTGCAGATCCATGTGGCGCTGTCAGGAGCTGATGGTGGGCAGTG	1030987	1031597	1030937	1030989	1	JH000473.1	ENSCGRG00000004624.1	1030905	1032236	None	5764	1275	171162	No_or_no_constitutive_exon
GAAGCGGAGGTTGCCTCTAATTCTATCATGTCTCGGGTCTGGGCACACAGAA	571391	571785	571341	571393	1	JH000474.1	ENSCGRG00000010909.1	563668	643354	Grhl2	5764	1275	171162	No_or_no_constitutive_exon
TGTGCTTGCTGATATTTTGATTTGGTCATTAAAGAAAATGGGGTCAAAAGTG	1091512	1091622	1091672	1091620	-1	JH000474.1	ENSCGRG00000005867.1	1078754	1146633	Ubr5	5764	1275	171162	No_or_no_constitutive_exon
ATCCCAACTAGGGAGGTGGAAACAGGAGTGATATGGCTGGGTGGAAAAAGGA	1195622	1195674	1195572	1195624	1	JH000476.1	ENSCGRG00000006020.1	1153875	1209573	None	5764	1275	171162	No_or_no_constitutive_exon
CTATTCACGATGCAGTTGCTATGGTAACTCTCACCCCTTGGGTGGAGCAGCC	161657	161926	161976	161924	-1	JH000477.1	ENSCGRG00000005139.1	159888	174732	Trpv6	5764	1275	171162	No_or_no_constitutive_exon
TCAGACTTGCACAGGTGCAAGCGCTTGCAAGAAGACATGGGGGCAAAAAGGC	215005	215101	215151	215099	-1	JH000477.1	ENSCGRG00000005979.1	189954	215320	Trpv5	5764	1275	171162	No_or_no_constitutive_exon
ACTTATGGTGACAATTTCATTCCCCACTTCTGTCTTCCTGGGCGGAGCAGCT	194325	194594	194644	194592	-1	JH000477.1	ENSCGRG00000005979.1	189954	215320	Trpv5	5764	1275	171162	No_or_no_constitutive_exon
GTCCCGTCCAGATGCCACACGGGCTCCCTTTCTTGTTTCTGCACGGGTAGGT	489666	489748	489616	489668	1	JH000477.1	ENSCGRG00000003733.1	488722	492929	None	5764	1275	171162	Yes
GTCCCGTCCAGATGCCACACGGGCTCCCTTTCTTGTTTCTGCACGGGTAGGT	521465	521547	521597	521545	-1	JH000477.1	ENSCGRG00000004515.1	517835	522357	None	5764	1275	171162	No_or_no_constitutive_exon
CATGGTGCAAAGAAAATCATTCTCAGTTGCTGTGATGTTGGGACCACAAGCC	1214466	1214475	1214416	1214468	1	JH000477.1	ENSCGRG00000006116.1	1206554	1214475	None	5764	1275	171162	No_or_no_constitutive_exon
CATGGCAACAGCCTTCAGGGCATCGTCAAGCATCTGGGGTTGGGGGGGAGCT	113120	113279	113329	113277	-1	JH000479.1	ENSCGRG00000016104.1	113120	113502	None	5764	1275	171162	No_or_no_constitutive_exon
TTTGTGATAATCCCAAAACCTCTGCTCATGTCAATGCTTGGCGAGGGAAGAA	180493	180532	180443	180495	1	JH000480.1	ENSCGRG00000011138.1	129089	192358	Cfap69	5764	1275	171162	No_or_no_constitutive_exon
TTCTTTTCCCTTTTCAAATCCACCTTCCTGTTGCAATGCATGATGGGCAGGC	276783	276819	276733	276785	1	JH000481.1	ENSCGRG00000004951.1	168952	285147	Mbnl1	5764	1275	171162	No_or_no_constitutive_exon
ACAAAGCCTTGCTTTGTTTGTTTGTGTTTTTGTTTTCTTTAACTGGGCAGGA	458394	458566	458616	458564	-1	JH000483.1	ENSCGRG00000014357.1	410999	722851	Grin2b	5764	1275	171162	No_or_no_constitutive_exon
ACCCCCACCACCACCTCAGCCCTCACCATGCTCCTGCTGTCTGGGGACAGAG	1237815	1237965	1237765	1237817	1	JH000492.1	ENSCGRG00000009719.1	1224798	1244687	None	5764	1275	171162	No_or_no_constitutive_exon
CCTGCCTTCCTTATCCACCCTGCCATCCCTCTCCCCCCTGGGTGGAGCAGAC	967967	968081	968131	968079	-1	JH000494.1	ENSCGRG00000010157.1	954391	997633	Clip2	5764	1275	171162	No_or_no_constitutive_exon
CCCCAAGAATGTATAATGGGATCCAGTCATGTACGGGGGCGTGAGGTGAGGG	1166371	1166405	1166455	1166403	-1	JH000494.1	ENSCGRG00000001819.1	1158561	1191907	Eln	5764	1275	171162	No_or_no_constitutive_exon
ATGATGCACTAATGTATTTTCTCTTCACATATGTACTGTGCAGGGTCAAGAA	1019838	1019959	1020009	1019957	-1	JH000495.1	ENSCGRG00000009699.1	1019565	1023321	Reg3a	5764	1275	171162	No_or_no_constitutive_exon
CAGTGTCCTGATGCCCAACTAATCCAGAATATACAGAAAGATGGGCAGAGAG	697835	698141	697785	697837	1	JH000498.1	ENSCGRG00000010271.1	697321	698141	None	5764	1275	171162	No_or_no_constitutive_exon
GCTCTAGCCCGGGGCCCGGCGCTAAGACCCAGCAGGGGCTCCGGGGGTAGGG	96859	96910	96960	96908	-1	JH000499.1	ENSCGRG00000018326.1	90613	97156	P3h4	5764	1275	171162	No_or_no_constitutive_exon
TCCACATTCTTCTCACTTCCTGAGAGTTTCTGGTATTTTGAGGGCTACAGAC	424815	424937	424987	424935	-1	JH000499.1	ENSCGRG00000011422.1	422213	425565	Ghdc	5764	1275	171162	No_or_no_constitutive_exon
GGCTCTGTTCACCGGGAGGATTCCCCTCTTGCCAAGTTCGGTGGGCAGAGCT	855695	855865	855645	855697	1	JH000499.1	ENSCGRG00000007852.1	841642	855865	Cntnap1	5764	1275	171162	No_or_no_constitutive_exon
GACCGGAGTTAGTATGGGGCGGGAAGTGGATCCCGGTTCTGGGGTTATAGGG	912684	912772	912634	912686	1	JH000499.1	ENSCGRG00000007997.1	912508	914746	None	5764	1275	171162	No_or_no_constitutive_exon
AAAAAAAAAAAAAAGACAACACATTTTATTTATTTATTTGGGAGGGACAGAT	1084370	1084385	1084435	1084383	-1	JH000499.1	ENSCGRG00000016149.1	1082229	1087450	Ptges3l	5764	1275	171162	No_or_no_constitutive_exon
TGGTGTGATTGACTTTGTAACCCTTTCCCTGCCCCTTCCTGGGGGAACAGGT	593852	594096	593802	593854	1	JH000501.1	ENSCGRG00000016880.1	467545	629619	Myo10	5764	1275	171162	No_or_no_constitutive_exon
CTCCCAGGAAAGCGCCCTCCGTGCCCACGGCGGCGGCCCCGAGGGCGGAGGG	800423	800580	800373	800425	1	JH000501.1	ENSCGRG00000010522.1	799940	814782	Zfp622	5764	1275	171162	No_or_no_constitutive_exon
CCCTCCCATCCGCCTTCCCTTTCTGACTGCCAACTTCTATGGGAGGACAGGG	682258	682337	682387	682335	-1	JH000504.1	ENSCGRG00000010965.1	672837	686421	Rasal3	5764	1275	171162	No_or_no_constitutive_exon
ATGTGTCTTTAGTCACTAAGAGTAACATTTGTTTCATTTTGTAGGGGAAGAT	719636	719674	719586	719638	1	JH000508.1	ENSCGRG00000006136.1	590387	759877	Zcchc7	5764	1275	171162	No_or_no_constitutive_exon
GGACCAGACCCTGTCCTACTCCCTCAAAGAATCCCAGGGGAAAGAGAGAGAC	1114186	1115352	1114136	1114188	1	JH000508.1	ENSCGRG00000014121.1	1076544	1115352	Frmpd1	5764	1275	171162	No_or_no_constitutive_exon
GCTGGCTAGGCAGCTCCGGCAGCAAGTGCCGGGCGGTGCTTGGGGGCAAGCG	1187118	1187795	1187845	1187793	-1	JH000515.1	ENSCGRG00000013947.1	1186777	1187918	None	5764	1275	171162	No_or_no_constitutive_exon
GAGGAAGAAGATGGAGATGAAGATGAGGAAGTGAGGCTCCTATGGGCAAGCA	824647	824713	824597	824649	1	JH000519.1	ENSCGRG00000006255.1	824384	824713	None	5764	1275	171162	No_or_no_constitutive_exon
TGTACCTTTTTTCCTCCTCTCCTGCTGTGACATCACCTGGGGAAATCCAGAA	473093	473148	473198	473146	-1	JH000522.1	ENSCGRG00000008526.1	456599	476850	Nt5c3	5764	1275	171162	No_or_no_constitutive_exon
ACTGTGACCATCTTGTGCTGGTGGTTGTCTTTGTGGTCATGTACTGGGAGGA	719510	719693	719460	719512	1	JH000522.1	ENSCGRG00000008365.1	718783	719693	None	5764	1275	171162	No_or_no_constitutive_exon
ATCCCACAGAAGACTGGGCTCCAGGCTGTGTCCAGTGGCCAACGGGGAAGTG	726293	726345	726395	726343	-1	JH000523.1	ENSCGRG00000011792.1	716422	726452	None	5764	1275	171162	No_or_no_constitutive_exon
TCTTAGTTTATAAGTAAAAGCTGTTGTCTTTGTAAATTGCAGGGAGTGAGCG	721106	721267	721317	721265	-1	JH000523.1	ENSCGRG00000011792.1	716422	726452	None	5764	1275	171162	No_or_no_constitutive_exon
TAATTACTGAAAATAAAACGCTGTTGTCTTTTTAAATTTTAGGGAATGAGTT	786770	786931	786720	786772	1	JH000523.1	ENSCGRG00000004258.1	784466	791947	Mfsd4b1	5764	1275	171162	No_or_no_constitutive_exon
CTCTTCCCTCCCAGACACCCTGAAGTCTCCTTTGCATGTCTGAGGGGCAGGA	59818	59928	59978	59926	-1	JH000526.1	ENSCGRG00000011471.1	46865	90752	Asap3	5764	1275	171162	Yes
TTGGACCTGTTTGTTTGTGGGTAACTTTTCTTTCTTTTGGGGAACCACAGGA	1064255	1064387	1064205	1064257	1	JH000528.1	ENSCGRG00000017971.1	962274	1082540	Bcr	5764	1275	171162	No_or_no_constitutive_exon
GGGATATGGGAGCCTTGAAAGCTAAAGCTAACCTGCTACTTTGGGAACAGGA	175895	176003	175845	175897	1	JH000529.1	ENSCGRG00000014380.1	153790	178276	Tln1	5764	1275	171162	No_or_no_constitutive_exon
ACCCTCTTGATTTTGCCCGTACCCATCTAGCAGCTGATATGTGGGCAAAGCT	566941	567256	566891	566943	1	JH000529.1	ENSCGRG00000016896.1	566521	567382	None	5764	1275	171162	No_or_no_constitutive_exon
GCCTTAGGGATGGGGAAACCATGGCATCATGCTTTGTAAGGGTAGCTGAGGC	717707	717750	717657	717709	1	JH000529.1	ENSCGRG00000015889.1	713620	721712	Fancg	5764	1275	171162	No_or_no_constitutive_exon
GGGATGATGGGAAGATGCTTGCTGACTTTGGTGGTGATCTCTAGGGGCAGGC	720810	720960	720760	720812	1	JH000529.1	ENSCGRG00000015889.1	713620	721712	Fancg	5764	1275	171162	No_or_no_constitutive_exon
CTAAGGCTATATTAGCTTCTAAGTCTTTGTACTTTGGGGTGGGGTTATAGGC	721362	721480	721312	721364	1	JH000529.1	ENSCGRG00000015889.1	713620	721712	Fancg	5764	1275	171162	No_or_no_constitutive_exon
CTCATGATGACATCGAGATGTTACACCCTTGTTCCCGGGATGACAGCGAGGT	883300	883447	883250	883302	1	JH000529.1	ENSCGRG00000012341.1	878017	884764	None	5764	1275	171162	No_or_no_constitutive_exon
TTGTGACCTATTTGCAAAACCCAAGACCATATCCTTCTTCCTAGGGCAAGTT	1029801	1029962	1030012	1029960	-1	JH000529.1	ENSCGRG00000015678.1	1025329	1032011	None	5764	1275	171162	No_or_no_constitutive_exon
TGGAGTTCTGGAGCCAGGACACAGCATTTCCAGAGGGCACACGGGGGCAGTG	910139	910718	910768	910716	-1	JH000530.1	ENSCGRG00000024711.1	910139	911021	None	5764	1275	171162	No_or_no_constitutive_exon
AGCGAAGATGGCGGCAGAGAGGGAGCCTCCTCCTCCTGGGGGACGTGAAGCC	60754	60997	60704	60756	1	JH000533.1	ENSCGRG00000010161.1	60711	60997	None	5764	1275	171162	No_or_no_constitutive_exon
TGTTGTGTGTGTGGTGTGTGTGTGTTGTGTGTGTGGTGTGTGTGGGGTAGGT	391467	392295	392345	392293	-1	JH000540.1	ENSCGRG00000026316.1	391467	392803	None	5764	1275	171162	No_or_no_constitutive_exon
GAACTCACTGAGATCCGCCTGCCTCTGCCTCCGGAGTGCTGGGATTAAAGGT	811617	811638	811688	811636	-1	JH000540.1	ENSCGRG00000011338.1	724430	858777	None	5764	1275	171162	No_or_no_constitutive_exon
GCACTTAAGTTTGGTGTGTTCTTTGTGTTTCTGTCCTTTCTGGGGTACAGCA	687510	687675	687460	687512	1	JH000541.1	ENSCGRG00000025796.1	622590	687675	None	5764	1275	171162	No_or_no_constitutive_exon
CTGTCCCTCTGTTCTGGACCCGCTCTCACCTGTCATGGGGGTGGGGCCAGGT	491693	491786	491643	491695	1	JH000543.1	ENSCGRG00000004880.1	478107	509653	Gripap1	5764	1275	171162	No_or_no_constitutive_exon
AGGGTGTTCGCTAGAATAGGGGGCAGCTTCCAGCTGTCACCGGGACAGAGAC	880884	881024	881074	881022	-1	JH000543.1	ENSCGRG00000017402.1	853151	881376	Tbc1d25	5764	1275	171162	No_or_no_constitutive_exon
CCAAAACCAGTAAAAAGTAGCTCAACTCCAACCACGACGGGGCCGATGAGAC	184588	184633	184683	184631	-1	JH000544.1	ENSCGRG00000008772.1	183864	185266	None	5764	1275	171162	No_or_no_constitutive_exon
CCAAAGCCACAGAGAAACCCTGTCTTAAGATTTTCTACCTAAAATGGGAGTG	365861	366097	366147	366095	-1	JH000544.1	ENSCGRG00000013416.1	365459	366588	None	5764	1275	171162	No_or_no_constitutive_exon
AAAGCGTATTAACCCTCATCACTTGCAACTTGCTATTCGCGGGGATGAAGAA	414954	415053	415103	415051	-1	JH000544.1	ENSCGRG00000008806.1	414954	415341	None	5764	1275	171162	No_or_no_constitutive_exon
CTCTCTGGAAGAAAACAATCTGAACTCATTTTTTCAACCCACTGGGACAGGT	503924	504085	504135	504083	-1	JH000544.1	ENSCGRG00000010244.1	486209	515248	Heatr4	5764	1275	171162	No_or_no_constitutive_exon
CGGCACTGAACATGCTTTCCTCTTGTCCTTCAATGCTCCTGGGAATCCAGTG	715422	715526	715576	715524	-1	JH000544.1	ENSCGRG00000008735.1	703693	737362	Elmsan1	5764	1275	171162	No_or_no_constitutive_exon
CTCCCTCTCCCTCTCCCTCCCTCCCTCTCTCTCTTCCATGGGCAAAATAGGA	933261	933341	933391	933339	-1	JH000544.1	ENSCGRG00000017255.1	915317	952286	Entpd5	5764	1275	171162	No_or_no_constitutive_exon
TGGAGGTCGAGGTCGAGGTGGCGGTGGAGGTGGAGGCTTCAGGGGACGAGGA	60394	60418	60468	60416	-1	JH000550.1	ENSCGRG00000012705.1	55769	67058	Fbl	5764	1275	171162	No_or_no_constitutive_exon
GAGTATTCACACTGGAAAGAAACCCTTTGAGTGTAAAGAATGTGGGAAAGTC	240229	241599	241649	241597	-1	JH000550.1	ENSCGRG00000007924.1	240229	256146	None	5764	1275	171162	No_or_no_constitutive_exon
AGAAATCTCACAGTGCTGAGAGACCTTTTGAATGTGAGGAGTGTGGGAAGTC	267080	267734	267784	267732	-1	JH000550.1	ENSCGRG00000012251.1	267019	279139	None	5764	1275	171162	No_or_no_constitutive_exon
AAACCCCAGCACTCTGGGAGCGGAGGCAGATGGTTCAGGGGGAGTTTAAGGT	380319	380427	380269	380321	1	JH000550.1	ENSCGRG00000012433.1	363424	380884	Map3k10	5764	1275	171162	No_or_no_constitutive_exon
TCATCAAGTCACCTTAAAGGAACAAAGGGCACTGTTCTGGGGTGGAAAAGAC	717286	717464	717236	717288	1	JH000550.1	ENSCGRG00000006569.1	708677	740085	Ltbp4	5764	1275	171162	Yes
ACATAGAGAGACCATCTCAAAACAAAACAAAACACTGATGCCCAGGGAAGGA	737004	737333	736954	737006	1	JH000550.1	ENSCGRG00000006569.1	708677	740085	Ltbp4	5764	1275	171162	No_or_no_constitutive_exon
AAACAGAATGCACAGCTGGATGTGCAATCATGTCACCCGGGATTGGACAGCA	581400	581745	581795	581743	-1	JH000552.1	ENSCGRG00000004577.1	581082	581970	None	5764	1275	171162	No_or_no_constitutive_exon
CCAGTTCAGTTTGGTTTTCCTTGACCTGTCGCCCTGCCCTGGGCAGGCAGAT	436899	437062	437112	437060	-1	JH000563.1	ENSCGRG00000017266.1	436231	438954	Rhbdd3	5764	1275	171162	No_or_no_constitutive_exon
GGTCGCATTGGTAAACACCGCCAGCATCCAGGAGCGCAGGGATGCTGGAGGT	720133	720471	720521	720469	-1	JH000565.1	ENSCGRG00000008909.1	720133	720578	None	5764	1275	171162	No_or_no_constitutive_exon
GTGATGTTAATATTGCCCCCCTACTGGGGTTATTTGTCCTTGGGTTGAAGGG	836717	836856	836667	836719	1	JH000566.1	ENSCGRG00000015591.1	834715	841707	Hnrnph1	5764	1275	171162	Yes
CATGGAAATCTCCCACTAAAACTAACTCATCACTTTTGGGGAAACAACAGCT	853096	853226	853276	853224	-1	JH000566.1	ENSCGRG00000017160.1	844246	880383	Rufy1	5764	1275	171162	No_or_no_constitutive_exon
AAGTGACACAGTACAAGAAGGAAAAGGACTCTTTGTATGCCCAGGGAAAGCG	865147	865238	865097	865149	1	JH000566.1	ENSCGRG00000004384.1	865033	865238	None	5764	1275	171162	No_or_no_constitutive_exon
AGCCAGTGTGGAGCCTGCAAGCACACAGCCACTCTTCCAAGGTAGGGAAGAG	800261	800270	800211	800263	1	JH000567.1	ENSCGRG00000008790.1	616035	807774	Pde4dip	5764	1275	171162	No_or_no_constitutive_exon
TCCTTTTCCTGGAAGTTATCAGTTGCCAACAGCTCCTCGGCTAGGGGTAGTA	1097850	1097899	1097800	1097852	1	JH000567.1	ENSCGRG00000013600.1	1096568	1097899	None	5764	1275	171162	No_or_no_constitutive_exon
CACAGTCCCAAAGGTGGCCTTCTCCTGCCTCACAAGCCTGAGGGATATAGGC	96741	96802	96691	96743	1	JH000571.1	ENSCGRG00000009519.1	64030	96802	Ceacam16	5764	1275	171162	No_or_no_constitutive_exon
CAACGGGAGTTTAAGGCCAGCCTCCGTTACATTGAGGGGATCAACGGGAGTT	505248	505308	505198	505250	1	JH000571.1	ENSCGRG00000012124.1	499112	516882	Mark4	5764	1275	171162	No_or_no_constitutive_exon
TTCACCATCCTCCTGCCTCAGCCCTCCAGGCACCTGGCTTGAGAGGGAAGGA	513124	513144	513074	513126	1	JH000571.1	ENSCGRG00000012124.1	499112	516882	Mark4	5764	1275	171162	No_or_no_constitutive_exon
AAAAGAAAAGTACTTTGTGGCAGGATTCAGTGAGGTGGGGGGAGGCTGAGGG	516736	516882	516686	516738	1	JH000571.1	ENSCGRG00000012124.1	499112	516882	Mark4	5764	1275	171162	No_or_no_constitutive_exon
CTGCATGCCAGGGAGATGCATAAGGACACCTGGGCCTCGGGGGCACTGAGCC	597938	598077	598127	598075	-1	JH000571.1	ENSCGRG00000017360.1	592022	600482	Ercc1	5764	1275	171162	No_or_no_constitutive_exon
GAACTCACAGAGATCCTCCTGCCTCTGCCTCCCGAGTGCTGGGATTAAAGGC	805043	805063	804993	805045	1	JH000571.1	ENSCGRG00000012034.1	800941	807604	Qpctl	5764	1275	171162	No_or_no_constitutive_exon
TTGCCACATGCCAGCTGTGCAAGAAGAAAGGCAGAGGAGCCGGGAGTGAGCC	822537	822662	822487	822539	1	JH000582.1	ENSCGRG00000003404.1	792234	832541	Rxrg	5764	1275	171162	No_or_no_constitutive_exon
GGTGGCAGTAATGTTAACGCTGGCAAGCAAGCTGAAGCGGGAGGACGGAGGA	919406	919682	919732	919680	-1	JH000583.1	ENSCGRG00000001192.1	919167	919722	None	5764	1275	171162	No_or_no_constitutive_exon
AGGGCTGCAAGCCAGGAGGCCTTGTCTTTACCACAGAGCTGGGCTTGGAGGT	377366	377418	377468	377416	-1	JH000588.1	ENSCGRG00000016660.1	375495	412208	Wdr62	5764	1275	171162	No_or_no_constitutive_exon
AGGTTTTTAATGCCCCAAAGCCAAAGTGGACCCAGCTGTCTGGGAGGTAGCT	447861	447874	447811	447863	1	JH000588.1	ENSCGRG00000008658.1	445381	448607	Alkbh6	5764	1275	171162	No_or_no_constitutive_exon
GTGGTCTGAGGACAGACCCGGAAACAAGCTCCTGTATCTCGGGGTGCTAGGG	597093	597265	597043	597095	1	JH000588.1	ENSCGRG00000012559.1	584910	613654	Nphs1	5764	1275	171162	No_or_no_constitutive_exon
CAGGAAGGGGGCTCGAAGGCTCTGGAAGCTGACCTCCACTGGCCGGGCAGTG	622930	623069	622880	622932	1	JH000588.1	ENSCGRG00000012325.1	622393	633240	Prodh2	5764	1275	171162	No_or_no_constitutive_exon
GGATGCACTTACTCTCCCCTTTCTTGGAATGACAGAAGCACAGGGCTGAGCT	698202	698257	698307	698255	-1	JH000588.1	ENSCGRG00000016685.1	690481	712652	Kmt2b	5764	1275	171162	No_or_no_constitutive_exon
CCGGGTGGTAACCACGGTGATTCAAAACCCCACACCAATTCGGGAAGGAGAC	1035296	1035598	1035648	1035596	-1	JH000588.1	ENSCGRG00000013816.1	1031632	1043764	None	5764	1275	171162	No_or_no_constitutive_exon
AGAAGATCTGCGGGCAAGAATGAGCAGGCCTTGTGAAATGAGAAGGGCAGGG	1033506	1033664	1033714	1033662	-1	JH000588.1	ENSCGRG00000013816.1	1031632	1043764	None	5764	1275	171162	No_or_no_constitutive_exon
GGGAAAGGGAATTCCGGAGTTAAATGTGGTTGTGTATCATGGGAGCCAAGCT	960549	960599	960649	960597	-1	JH000589.1	ENSCGRG00000000481.1	919709	1041871	None	5764	1275	171162	No_or_no_constitutive_exon
GATGAGTCTTTGCTTTAAGCCACTGTTAAAACTACTGTGCTTGGGAACAGGG	381135	381453	381085	381137	1	JH000592.1	ENSCGRG00000001569.1	380125	385002	Zscan26	5764	1275	171162	No_or_no_constitutive_exon
AAGCACAGATAGGGCCCCCAGGGGGGCTGGAGGGGTATAGAGGGCCACAGGT	143480	143585	143430	143482	1	JH000593.1	ENSCGRG00000009215.1	141589	148012	Tmem150a	5764	1275	171162	No_or_no_constitutive_exon
AACCAGATGTTTCTTCTTTTCTCTCTGTTCCTCCTTCCACCATGGGGCAGCA	796885	797045	796835	796887	1	JH000595.1	ENSCGRG00000003198.1	765622	867922	Sh2d4b	5764	1275	171162	No_or_no_constitutive_exon
GAGCTGGGGGACGAGTGACTGACACCTGACCTCTTCCGGATAGGGGCCAGTT	77743	77828	77878	77826	-1	JH000596.1	ENSCGRG00000003775.1	77743	78697	None	5764	1275	171162	Yes
CCTGAGGAAGACTGACAGGACTTTAAAAAGATGGCTCGATGGGTAGATAGTG	373372	374456	373322	373374	1	JH000598.1	ENSCGRG00000003402.1	373348	374464	None	5764	1275	171162	No_or_no_constitutive_exon
GGAACACAAATGCTGCCCTTTGCTTATGCTTGTTCTCCTGGGTGGGGCAGGA	504969	505065	505115	505063	-1	JH000601.1	ENSCGRG00000012104.1	500826	516143	Usp18	5764	1275	171162	Yes
CAGCTGTAGAGTACTGATTCTTTTCTTTTGGGGATTGTTTGGGGACACAGCA	569419	569715	569765	569713	-1	JH000601.1	ENSCGRG00000014948.1	560411	572774	Pex26	5764	1275	171162	No_or_no_constitutive_exon
TACAGGTGAGGCTCAGTGAGAAGGGTGGGCAAGGGCCATTGAAATGGGAGAA	324857	324885	324807	324859	1	JH000605.1	ENSCGRG00000001194.1	317149	325739	Ren1	5764	1275	171162	No_or_no_constitutive_exon
ATTCTGGGCTTGGTCTTAATTGGACTTTTGTCTTAAATGTGGGTATATAGAT	586330	586447	586497	586445	-1	JH000605.1	ENSCGRG00000000748.1	568641	601716	Zc3h11a	5764	1275	171162	No_or_no_constitutive_exon
GCCATTCAGGGAGGTGTGTTGGCTGGTGACTCCCCTCTCTGGGTATTGAGAC	131150	131343	131393	131341	-1	JH000609.1	ENSCGRG00000011067.1	130575	133508	None	5764	1275	171162	No_or_no_constitutive_exon
TGAATGATGAAGAAACCAGGAAAATTATACAATGAAAAATGGGTGCAAAGGG	371419	371452	371369	371421	1	JH000610.1	ENSCGRG00000003591.1	355092	437336	Scn9a	5764	1275	171162	No_or_no_constitutive_exon
CAACAGGCGATCGCTGCAGCTGCTGCTGAATACACTAGTATTGGGCGGAGCA	379393	379637	379343	379395	1	JH000610.1	ENSCGRG00000003591.1	355092	437336	Scn9a	5764	1275	171162	No_or_no_constitutive_exon
CCCTGTGGAGCAGTCCCACCAAAGCAGAGTTTCCTCCGTGGGAGCCTAAGCT	196423	196719	196769	196717	-1	JH000611.1	ENSCGRG00000000434.1	195459	196804	None	5764	1275	171162	No_or_no_constitutive_exon
GCAAATGAGGCCATGTCCTCTTTGATGCCTTCCGGAGCAGTGGGGCCAAGAC	195929	196139	196189	196137	-1	JH000611.1	ENSCGRG00000000434.1	195459	196804	None	5764	1275	171162	No_or_no_constitutive_exon
CAGTGGGACGTGTCTCAGCTCTCCCTTCTTTGTCTCCCACAGGGGTGAAGAA	6208	6256	6158	6210	1	JH000612.1	ENSCGRG00000006144.1	5778	178349	Dysf	5764	1275	171162	No_or_no_constitutive_exon
ATATCTTACCAGGAAAAAAATCATTGTCTCTTTTTTCTTTTGGGGGCCAGAA	320084	320159	320034	320086	1	JH000613.1	ENSCGRG00000002094.1	250379	326629	Trim33	5764	1275	171162	Yes
CCACCTCTGTCTGTCTCTGTCCTACCCTGCCTGCCTCATGCTGAGGGCAGGC	556098	556447	556048	556100	1	JH000613.1	ENSCGRG00000001160.1	546334	603376	Syt6	5764	1275	171162	Yes
ATTTCAAGTGGTTTGGGGAGTCACTCTTCTGTTTCTTTATATTGGGACAGGA	721548	721731	721781	721729	-1	JH000613.1	ENSCGRG00000005188.1	709413	749486	Hipk1	5764	1275	171162	Yes
CTCACAGAAGCGGCTGCTGCCCAGTACTGGGGCAGGGTGTGAGGGGGGAGCA	18067	18335	18017	18069	1	JH000614.1	ENSCGRG00000014135.1	11288	23865	Mbd1	5764	1275	171162	No_or_no_constitutive_exon
TTTTTTTTTTTTTTTTTTTTTTTTTGTTTGTTTGTTTGTTTGATGGGCAGGT	648660	648854	648904	648852	-1	JH000615.1	ENSCGRG00000001648.1	635455	666336	Uap1	5764	1275	171162	Yes
GGCGCCGTGGATGGAGGAGGGGCCGGGGGAAGGGGCCGGAGTATTGGGAGAG	28311	28399	28261	28313	1	JH000617.1	ENSCGRG00000013218.1	28136	32667	None	5764	1275	171162	No_or_no_constitutive_exon
CCAGGGAGATGGAGGAAAGGGGGACCTTTGAGTCTTGGGAGGCAGCCGAGAG	373741	373791	373691	373743	1	JH000617.1	ENSCGRG00000016135.1	367899	381274	Mdc1	5764	1275	171162	No_or_no_constitutive_exon
GGCGAGCATATGGCTCAGCGGGAGGGGCGAGCGCACGCGAGCTGGGAGAGCT	483369	483421	483471	483419	-1	JH000617.1	ENSCGRG00000017721.1	469933	483577	Abcf1	5764	1275	171162	No_or_no_constitutive_exon
TGACCTGGAATGAGAGTGGCAGGTAACATAGTACCCGTGGCATGGGGCAGTA	26223	26415	26173	26225	1	JH000620.1	ENSCGRG00000011891.1	374	35399	Dlec1	5764	1275	171162	No_or_no_constitutive_exon
GAAGGCGGCCAGTGCAGGGGGATCCTGCCCTCGGGGGTGCGGGGTCGCAGAG	222696	222846	222646	222698	1	JH000620.1	ENSCGRG00000005617.1	221089	233105	None	5764	1275	171162	No_or_no_constitutive_exon
GAAGGGGGTGACAGCCAGAGTGCCCCATGTGTGCTTCCACGGGTGTGCAGAA	868928	869153	868878	868930	1	JH000620.1	ENSCGRG00000012945.1	837318	870323	Ttc21a	5764	1275	171162	No_or_no_constitutive_exon
TGTAACATTGCATTTATAAATTGAGTTGTTTTATCCTTTTTGGGAATTAGGA	953698	953832	953882	953830	-1	JH000622.1	ENSCGRG00000012729.1	935911	1020840	Zfhx4	5764	1275	171162	No_or_no_constitutive_exon
TGTGTTATTTCTCTATAGATTCTATAATTGCTTTTGGTTTGGGTGAACAGGT	362321	362438	362488	362436	-1	JH000623.1	ENSCGRG00000004877.1	344245	381064	None	5764	1275	171162	No_or_no_constitutive_exon
TTTTCAGGGGAGAGCTGAAGCCAGCTATAACATTTCTGTATGGGTAACAGGT	866536	866676	866726	866674	-1	JH000627.1	ENSCGRG00000003315.1	866227	878722	Pex6	5764	1275	171162	No_or_no_constitutive_exon
ACTGATGGCAGGCTCAGGCCTCTTGCACACCATCTTTCTCTGGGTGGTAGGA	905070	905172	905020	905072	1	JH000627.1	ENSCGRG00000004400.1	884672	906797	None	5764	1275	171162	No_or_no_constitutive_exon
CTAGAAGATGTCTGCACCTGTGGAGGGCCTGAGAGGCCGTGCATGGGCAGAA	26036	26235	26285	26233	-1	JH000629.1	ENSCGRG00000014172.1	2181	56104	Gm9195	5764	1275	171162	No_or_no_constitutive_exon
TAAGCACCATTCCAGAAGTCCCAAGTCAAGAGGACACGACCAAAAGGGAGGT	495933	496619	496669	496617	-1	JH000631.1	ENSCGRG00000010270.1	495933	520829	Nsrp1	5764	1275	171162	No_or_no_constitutive_exon
GGCCATGACTTCCTACAGCTTCCCTTACCCCTTGGGATCTGGGGGACCAGGT	921695	921853	921903	921851	-1	JH000631.1	ENSCGRG00000011889.1	919169	940851	Ankrd13b	5764	1275	171162	Yes
TGCCTTTTGTCTCTGTGTTCTTTGTATATATTTTTGTTCGGTGGGTATAGTA	646259	646346	646396	646344	-1	JH000633.1	ENSCGRG00000011066.1	608948	872243	None	5764	1275	171162	No_or_no_constitutive_exon
AATGCCAGACCTCATTGAGTCTTTGTCTTTTCTTGGGTGGGGGAGTGCAGAC	606200	606286	606336	606284	-1	JH000634.1	ENSCGRG00000017291.1	595700	607441	Prmt5	5764	1275	171162	No_or_no_constitutive_exon
TAGACTATGGCAGTGGGCGGGGCCAATTCGGTACGTTCGAAGGGCGTTAGCG	772010	772205	772255	772203	-1	JH000634.1	ENSCGRG00000012504.1	727990	772322	Acin1	5764	1275	171162	No_or_no_constitutive_exon
GCGGGGAGCCTGAGGCCATCTAACTGTTGGGTCCTGTTTCTTGGGGACAGCA	731866	732000	732050	731998	-1	JH000634.1	ENSCGRG00000012504.1	727990	772322	Acin1	5764	1275	171162	Yes
CGCTTCTGGAAGGAGCTGGGGGGATGGCTCCTAGGCCCAAGGTGGGGGAGGG	460945	461004	461054	461002	-1	JH000637.1	ENSCGRG00000003576.1	460945	461953	Gm19426	5764	1275	171162	No_or_no_constitutive_exon
ATGGCTAGACAGGTATCTGTGACACTTGGTCCTTTCTCCTGGGTGGGTAGGT	210117	210606	210067	210119	1	JH000638.1	ENSCGRG00000007771.1	180866	220250	Baz2a	5764	1275	171162	No_or_no_constitutive_exon
GCAACTGGGAGTCATCCTTCACTGCCCTTCCATGCTCGGCCGGGACACAGGG	670696	670817	670867	670815	-1	JH000638.1	ENSCGRG00000007041.1	670696	683686	Ikzf4	5764	1275	171162	No_or_no_constitutive_exon
TTCTGACGAAGAGCTGCTGGGCGTGGGTGTGGGCGTGGGCGTGGGCGCAGCC	826023	826172	826222	826170	-1	JH000639.1	ENSCGRG00000003631.1	821387	850033	Evi5l	5764	1275	171162	No_or_no_constitutive_exon
ATTCCCAGTTGCAAGAGCATGCCATGTACTGGGGTGATTCAGGGGTACAGGT	892060	892089	892139	892087	-1	JH000639.1	ENSCGRG00000004491.1	889673	892368	None	5764	1275	171162	No_or_no_constitutive_exon
CCGAGTTGGTAGCTGAAATAGAAACCCAACCCTGGGCTCCAGGGTTCAAGGC	921581	921798	921531	921583	1	JH000639.1	ENSCGRG00000009625.1	920163	922979	None	5764	1275	171162	No_or_no_constitutive_exon
CTTGAGGCAATAACCTATTGCATTTTCTCTGCTGTTTTGGGGCATGGCAGAA	189228	189294	189344	189292	-1	JH000650.1	ENSCGRG00000006771.1	159315	224757	Pde6a	5764	1275	171162	Yes
TGATTCAAGGCAGGGTTAACTCTCACCTGCCTGGGGTCCAGGGGGTGGAGGC	181814	181835	181885	181833	-1	JH000650.1	ENSCGRG00000006771.1	159315	224757	Pde6a	5764	1275	171162	No_or_no_constitutive_exon
CCTCTTTTGCTGAGCTTGAAGCACAAGTCAGGTGGGAGTGGGGGTAGCAGGG	166182	166297	166347	166295	-1	JH000650.1	ENSCGRG00000006771.1	159315	224757	Pde6a	5764	1275	171162	No_or_no_constitutive_exon
TGTCTGAAGGAGGTGGCTGTCTATGTGTGAAGAGAAGTGGGAGGGGGGAGGC	437330	437363	437280	437332	1	JH000650.1	ENSCGRG00000013345.1	436089	448084	Slc6a7	5764	1275	171162	No_or_no_constitutive_exon
GGCCCCGGGGTGGGCGGGGAGCAGGGCTGGGGCAGGCGGGAAGGGAGGAGGG	443931	444089	443881	443933	1	JH000650.1	ENSCGRG00000013345.1	436089	448084	Slc6a7	5764	1275	171162	No_or_no_constitutive_exon
CGTGCCAACCTCTGTGTGTGTGTCTGCCTGTCTGTGTGTCTGGGGAGCAGGG	483084	483168	483218	483166	-1	JH000650.1	ENSCGRG00000007047.1	456893	515859	Camk2a	5764	1275	171162	Yes
TGATCTTAGAAAGATTCAGAGGTTTGAAAGGTTGTCAAGGGAACTGAAAGCC	852996	853152	853202	853150	-1	JH000650.1	ENSCGRG00000011751.1	852996	863764	Rbm22	5764	1275	171162	No_or_no_constitutive_exon
ACCCACTGGCTGTGTGAGGGCCACTTAGTGGGAGGGCTACTTGATGGGAGCT	122408	122600	122358	122410	1	JH000651.1	ENSCGRG00000015421.1	119053	126448	Sept12	5764	1275	171162	No_or_no_constitutive_exon
CAGCCACAGGCTGTCACTTAGTTCCTCCTCTGTGTGCTCTGTGGGAATAGGC	180652	180705	180755	180703	-1	JH000651.1	ENSCGRG00000007807.1	174139	234452	Mgrn1	5764	1275	171162	No_or_no_constitutive_exon
CATGTTCAGTCCGGTGAGTAGGAGGAGGAATGGGAGAAGGGGGTCATGAGAC	269814	270040	270090	270038	-1	JH000651.1	ENSCGRG00000016917.1	253614	280304	4930562C15Rik	5764	1275	171162	No_or_no_constitutive_exon
CAGGACTCAGAAGGAAGCCAAGCCTACCTGGTGTCACTGGGGCTGTGAAGGA	364231	364340	364181	364233	1	JH000651.1	ENSCGRG00000013476.1	356984	364646	Nmral1	5764	1275	171162	No_or_no_constitutive_exon
CGTCTTTGACACGGACCTGAAAACACTGTCCCGGACTGTCCCGGGTGGAGCG	37635	37656	37706	37654	-1	JH000655.1	ENSCGRG00000014426.1	23706	45641	Atp2a3	5764	1275	171162	Yes
CTCAGCGAGCCTTTCCCTCTTCTCTGGAGGTCTGTACAGGGAACGACTAGAC	25917	25934	25984	25932	-1	JH000655.1	ENSCGRG00000014426.1	23706	45641	Atp2a3	5764	1275	171162	No_or_no_constitutive_exon
GCCATCCGGGCCTTACAGATGTTTGTCACTCAGTTTACTGATCGAGGGAGCA	757937	758063	757887	757939	1	JH000655.1	ENSCGRG00000014861.1	747779	792917	4933427D14Rik	5764	1275	171162	No_or_no_constitutive_exon
TGGAATTCAGGAGGTATGTCTACACCGGGACCCTCTGTTTTGGGGACTAGGT	909104	909284	909054	909106	1	JH000655.1	ENSCGRG00000014979.1	908454	917267	Aipl1	5764	1275	171162	No_or_no_constitutive_exon
CTTGCAATCAAAATCTCATGTCGTGTTCTCTCCTCTCTGGGATGGCATAGGA	783474	784139	783424	783476	1	JH000660.1	ENSCGRG00000026045.1	759043	784139	None	5764	1275	171162	Yes
ATATTATACAACTACAATCTATTTTTTTATGGTGTCTCTTGGGTTTGAAGGT	451642	452091	451592	451644	1	JH000663.1	ENSCGRG00000024790.1	444697	452091	None	5764	1275	171162	No_or_no_constitutive_exon
GTCAGATGTACCAACAATACCAGCAGCAGGCTGGCTACGGGGCACAGCAGCC	17190	17230	17140	17192	1	JH000664.1	ENSCGRG00000011092.1	2780	21248	None	5764	1275	171162	No_or_no_constitutive_exon
TTTGTAAAGTGAAATGATCACAGGTTGCATATTTCTCTCTTTGGGAACAGAA	782905	783009	782855	782907	1	JH000664.1	ENSCGRG00000014889.1	781984	792304	None	5764	1275	171162	Yes
AGCCCTGGATACCTCACCGAAAGTGACTTCCACCGGTGGGGAGGGGACAGGA	245400	245508	245558	245506	-1	JH000665.1	ENSCGRG00000003159.1	237927	255945	None	5764	1275	171162	No_or_no_constitutive_exon
TAGTCGGTGCCTGCCGTGAGGTTTGTCCCTAACTTGTTCTAGGTGGGCAGCC	296655	296752	296605	296657	1	JH000665.1	ENSCGRG00000001940.1	293770	301877	Tle6	5764	1275	171162	No_or_no_constitutive_exon
CAGGTTGGTCCCTCCATGACTGATTTTGGGTCCCTCTCTTGCTGGGGCAGAT	527893	528079	527843	527895	1	JH000665.1	ENSCGRG00000011677.1	526711	530967	Gipc3	5764	1275	171162	No_or_no_constitutive_exon
GTCCTGGGGACAATCAGGCATCGAGCATTGCCAGTCCTGGGGACAATCAGGC	319699	319769	319819	319767	-1	JH000667.1	ENSCGRG00000016077.1	277944	322657	Piwil4	5764	1275	171162	No_or_no_constitutive_exon
TTGAGATCTCTGGGTTTTAATGGTGTCTTTCCTTTACTTTTGGGTGAAAGGA	662292	662505	662555	662503	-1	JH000667.1	ENSCGRG00000015241.1	623853	705436	Hephl1	5764	1275	171162	No_or_no_constitutive_exon
GTGGGTTGTGTGCCTTGTTAACTCGTCTTCATCTATTCCCATGGGACCAGAT	875629	875792	875579	875631	1	JH000674.1	ENSCGRG00000012509.1	846267	877021	None	5764	1275	171162	No_or_no_constitutive_exon
CCATGGGGGTCGGCGGGGGCCGCTTCACCACCTACGAGATCAGGGTCAAGAC	900901	901228	901278	901226	-1	JH000674.1	ENSCGRG00000010913.1	900901	902019	None	5764	1275	171162	No_or_no_constitutive_exon
CCTCTTTCCTCTATCATCTTCCTTCCTCTGGTGCTTGGGATGGAACACAGGG	71346	71363	71413	71361	-1	JH000676.1	ENSCGRG00000002275.1	69975	105752	Opn1mw	5764	1275	171162	No_or_no_constitutive_exon
CATGCTGCCTACTTTCCCCGCCTCTTACCCCACCATGTCTGGGGCTGCAGGA	221598	221663	221548	221600	1	JH000676.1	ENSCGRG00000005470.1	220467	230814	Irak1	5764	1275	171162	No_or_no_constitutive_exon
GTGCAGCCCCACTTAGGATCTACTGGATGAACAGCAGTGGGTGTCAGAAGGA	384109	384367	384059	384111	1	JH000676.1	ENSCGRG00000006837.1	378107	392994	L1cam	5764	1275	171162	No_or_no_constitutive_exon
TGCAGGTGAAGAGGGGTCTGCAGGTGATGAGGAATCTGTGGGTGATGAAGGG	830452	831762	830402	830454	1	JH000676.1	ENSCGRG00000016107.1	829548	831762	None	5764	1275	171162	No_or_no_constitutive_exon
TCGGCGGAGGAAAGCGAGAGCCGCCAGGAAGCGACGCCTCAGGCGGGGAGCG	498737	498766	498687	498739	1	JH000678.1	ENSCGRG00000007046.1	498336	530006	Hnrnpll	5764	1275	171162	Yes
TTTAGACCTTTGAAGTTAATGGACACTCTTTTCTCTTCCCTAGGAGGGAGGT	505093	505205	505043	505095	1	JH000678.1	ENSCGRG00000007046.1	498336	530006	Hnrnpll	5764	1275	171162	Yes
CCCTGGTCTCACTCCTTTGCTGTCTTGTCTCCTGTAGGCTTGGGGATCAGTT	44352	44500	44302	44354	1	JH000679.1	ENSCGRG00000003605.1	43567	198309	None	5764	1275	171162	No_or_no_constitutive_exon
CATCCAGAAAGGCAGAGACGAGCAGGCCTGAGCTGACCAAGAAGGGCCAGTG	424657	424664	424714	424662	-1	JH000679.1	ENSCGRG00000001015.1	256026	757073	None	5764	1275	171162	No_or_no_constitutive_exon
CTTTTTTTTTTTTTTTTTGGTTGTCATCTTTGGGGTGGGAGGGAGTCCAGTG	276122	276159	276209	276157	-1	JH000679.1	ENSCGRG00000001015.1	256026	757073	None	5764	1275	171162	No_or_no_constitutive_exon
ATGTCCCACCTCCTTTTTGTTTTTGCCCTTCTGTGATTTCCTGGGGATAGGC	577383	577494	577333	577385	1	JH000686.1	ENSCGRG00000001869.1	496182	577494	Epb41l3	5764	1275	171162	Yes
TGCACAGACTGTCTGAGATGACGGGCTTGGCTGAGATGCATGGGGACAAGCG	490656	490692	490742	490690	-1	JH000687.1	ENSCGRG00000006528.1	320526	535486	Lama3	5764	1275	171162	No_or_no_constitutive_exon
GGATGTTTTCATTCAGAATTATCCTCTCTTTCTGCTTTCGGGGATTTAAGGA	15600	15635	15685	15633	-1	JH000690.1	ENSCGRG00000011299.1	11872	66354	Sgce	5764	1275	171162	No_or_no_constitutive_exon
TGATGCTCACTTCTGTGCTCTAACTCATTTCAGGCATGGACGGGGACCAGAC	698619	698637	698569	698621	1	JH000698.1	ENSCGRG00000003148.1	668301	708385	Lcp2	5764	1275	171162	Yes
TGCAGACCGATTGAATGTGGATTTTGCCTTGACTCACAAGGGAATGGAAGAA	671662	671875	671925	671873	-1	JH000710.1	ENSCGRG00000008195.1	671498	672462	None	5764	1275	171162	No_or_no_constitutive_exon
CCAGGCCCTGCTGCGGGCGTGAGGGTGGGGGTGGGGAGGGGGAGCTACAGAT	276489	277056	277106	277054	-1	JH000716.1	ENSCGRG00000007205.1	276313	278080	None	5764	1275	171162	No_or_no_constitutive_exon
TTGTACCTAATATGTCTCTTTATTATTTTGTCCATCCACGCGGCGGGCAGAA	67844	68275	68325	68273	-1	JH000718.1	ENSCGRG00000026036.1	67844	99858	None	5764	1275	171162	No_or_no_constitutive_exon
GAAATACTGTGCCTGCTGCAAAGTAAGCCTCCTTCTGGGTTCAGTGAGAGAC	82430	82442	82380	82432	1	JH000721.1	ENSCGRG00000010871.1	64835	98443	Itgb4	5764	1275	171162	No_or_no_constitutive_exon
TGGCCCAAGGAGGAGGTGCCAGCTGTCCTGGAGGTAGGGTGGTTGTGGAGGG	97534	97555	97484	97536	1	JH000721.1	ENSCGRG00000010871.1	64835	98443	Itgb4	5764	1275	171162	No_or_no_constitutive_exon
CAATCCCAGCCTGGCTGTGATTTCTGTCTCTCTCCCATCCATGGGGTCAGTT	196810	197254	197304	197252	-1	JH000721.1	ENSCGRG00000014862.1	196555	199159	Trim47	5764	1275	171162	No_or_no_constitutive_exon
GTTTTATTACCAGTTGGACTTTGGAGTGGGTTTAGGTGCCTCTAGGGAAGCA	573808	573829	573879	573827	-1	JH000721.1	ENSCGRG00000008755.1	551624	573870	Prpsap1	5764	1275	171162	No_or_no_constitutive_exon
TTGGCAAGACCTTGTCTCAAAAAAACAAAAAGACGAGGAAGAAGGGTTAGGC	726270	726317	726367	726315	-1	JH000721.1	ENSCGRG00000015625.1	724983	726398	Cygb	5764	1275	171162	No_or_no_constitutive_exon
GTCCCCAGTCCCTTTTCCCTGCACCCACAGTGTCTCACTTTGGGAGCCAGGT	226229	226364	226179	226231	1	JH000722.1	ENSCGRG00000010553.1	225147	229770	Ppox	5764	1275	171162	Yes
ACTTGCTTTTATGAGCATCTACACTGCACCATCATGGGGTACGCAGTGAGGC	212446	212906	212956	212904	-1	JH000727.1	ENSCGRG00000016661.1	193535	628348	None	5764	1275	171162	No_or_no_constitutive_exon
GAAGTACATGTCAGGGGGTTTAATTGAGTTGTGTTTTTTGGGGGGATCAGAT	338324	338443	338493	338441	-1	JH000730.1	ENSCGRG00000016548.1	236915	415068	Svep1	5764	1275	171162	No_or_no_constitutive_exon
GGCTACAGCTGTTGACACAGTTAATGCCACACCCATGTCAGGGTCAAAAGAG	83699	84122	83649	83701	1	JH000729.1	ENSCGRG00000008655.1	82778	85521	None	5764	1275	171162	No_or_no_constitutive_exon
AGTAATTTTTTAAATTTAATTTTAGGGTAAAGGGACAGGGAATACGACAGTG	309779	309823	309729	309781	1	JH000729.1	ENSCGRG00000006773.1	278240	340038	Mgam	5764	1275	171162	No_or_no_constitutive_exon
CAGAGCAAACAAAGTTGGCAATGCTGTCTGGGATTCCTGCTGGGCAATAGAA	84712	84796	84846	84794	-1	JH000731.1	ENSCGRG00000009430.1	84031	85282	None	5764	1275	171162	No_or_no_constitutive_exon
GCCTAGGTGACACACTCCTTTTTCGCTTTCCTCCCACCCCGGGCCAGCAGAA	228652	228703	228602	228654	1	JH000732.1	ENSCGRG00000017988.1	224040	229161	None	5764	1275	171162	No_or_no_constitutive_exon
AGTAGTACATTCAAGTGACAGAGTCCACAAGGCCCTGAATGGGTAATGAGTC	178211	178261	178161	178213	1	JH000745.1	ENSCGRG00000013547.1	74287	181031	3110082I17Rik	5764	1275	171162	No_or_no_constitutive_exon
GCCCCTCACACCCTGTCTTTCTTCCGTTTGCTGGTTTTTGGGGTATGCAGGG	511953	512189	511903	511955	1	JH000748.1	ENSCGRG00000007559.1	497743	519303	Wnt11	5764	1275	171162	No_or_no_constitutive_exon
TTCACGTTGGCATCAGACAGACAGACAGACCTATCACCAGGGTCAGACAGGC	655652	655709	655602	655654	1	JH000752.1	ENSCGRG00000016095.1	653141	656710	None	5764	1275	171162	No_or_no_constitutive_exon
CAGGAGGAGGAGCGGCTGCAGCAGGAAAGAAGGCGCCTGCAGCGGGGGAGGC	695353	695530	695303	695355	1	JH000752.1	ENSCGRG00000016336.1	692815	697793	None	5764	1275	171162	No_or_no_constitutive_exon
CGGTTACGTCAGGATCGGCGGCCTCTGCGAGAAGAAGCGGGAGAGAAGAGAG	695578	696322	695528	695580	1	JH000752.1	ENSCGRG00000016336.1	692815	697793	None	5764	1275	171162	No_or_no_constitutive_exon
AGAGCGGAGACGCGGACAGGAATGCGATAGAAAATTCCGCAGGGAAAAAGAA	697134	697374	697084	697136	1	JH000752.1	ENSCGRG00000016336.1	692815	697793	None	5764	1275	171162	No_or_no_constitutive_exon
AAGAGTGGACGGGTTATGTGGTCCGAATCAGTGGCGGGATGACAAACAAGGT	255287	255573	255237	255289	1	JH000754.1	ENSCGRG00000001423.1	255111	255867	None	5764	1275	171162	No_or_no_constitutive_exon
TTATAACCCAAGGATCCTCTGTTACATAGATAACATTTGAGGGGTGCTAGCC	38057	38265	38315	38263	-1	JH000756.1	ENSCGRG00000003357.1	37664	41559	None	5764	1275	171162	No_or_no_constitutive_exon
GGGAAACTGAGGTAGAAAGAAAAGGAGATGAGCAAGAAGGGGAAATTGAGGC	135672	135777	135827	135775	-1	JH000758.1	ENSCGRG00000017180.1	132109	159012	Slc24a1	5764	1275	171162	No_or_no_constitutive_exon
AAGGGGAAACTGAGGCAGAAGGAAAAGAAGATGAAGAAGGGGAAATTGAGGA	134997	135636	135686	135634	-1	JH000758.1	ENSCGRG00000017180.1	132109	159012	Slc24a1	5764	1275	171162	No_or_no_constitutive_exon
GCCAGTGTGGGGTGGAGGGTATAGAGGGAGCCCCTTAGTTGGAGAGGGAGTG	326115	326323	326065	326117	1	JH000758.1	ENSCGRG00000016901.1	315711	339029	Igdcc4	5764	1275	171162	No_or_no_constitutive_exon
TTTGTGGGTAAGTCTCCCATTCTCCAAAAGTCTCCTGACTGGGGGGCAAGAT	157435	157437	157385	157437	1	JH000759.1	ENSCGRG00000011599.1	155914	158073	DPM2	5764	1275	171162	No_or_no_constitutive_exon
AATCCCAGGATTAAAGACGACCTGGGGCAGGATGAGTTGGGAGGAGAAAGAG	320925	320935	320875	320927	1	JH000759.1	ENSCGRG00000017885.1	298543	331041	Sh2d3c	5764	1275	171162	No_or_no_constitutive_exon
CTCATAGCCCTCAGAGGCAGCTCACCAGTCTTGTGGCCCGTGACGGGCAGGG	357949	358103	358153	358101	-1	JH000759.1	ENSCGRG00000016572.1	354941	362632	Cfap157	5764	1275	171162	No_or_no_constitutive_exon
TTTGGATGCACAGGTGGCTCACCCGCCGTCTTTCTCCTTTGGTTAGGGAGTA	390950	391031	391081	391029	-1	JH000759.1	ENSCGRG00000016668.1	367643	401982	Stxbp1	5764	1275	171162	Yes
GAGTCGCCGGCCTAGGGGGAGGGCTGCCCAGCGGCAGGACTGACTGGGAGCT	95540	95875	95925	95873	-1	JH000760.1	ENSCGRG00000010412.1	95540	97545	Hoxc11	5764	1275	171162	No_or_no_constitutive_exon
CCCTCCCCGACATCTGAACAGTGCGGAAAAATGAAGGGGTGGTTGTGAAGAA	604809	605102	605152	605100	-1	JH000760.1	ENSCGRG00000003103.1	604150	605725	None	5764	1275	171162	No_or_no_constitutive_exon
TGATAGGCTCTCACAGGAGCAGGGTTAACATGCTGCTTTGGGATAACCAGCC	734322	734457	734507	734455	-1	JH000760.1	ENSCGRG00000002376.1	721058	748092	Espl1	5764	1275	171162	No_or_no_constitutive_exon
TTAAGGGCTGTAGGGGCTGGGGTTCCAATACACTTCCTCCTGGGGCACAGAA	817764	817966	817714	817766	1	JH000760.1	ENSCGRG00000004652.1	815751	824282	Itgb7	5764	1275	171162	No_or_no_constitutive_exon
AGACACTGCTGAGGATGCACGGGCTTTCTTGAGCATCGCTGCCATGGGAGAG	850258	850428	850208	850260	1	JH000760.1	ENSCGRG00000004040.1	847231	850428	None	5764	1275	171162	No_or_no_constitutive_exon
CAATTTGAGGGGAGTTCCTTTCTCAGTTTCAGGGGGGGAAAGGAGCTGAGCT	157586	157710	157536	157588	1	JH000761.1	ENSCGRG00000012481.1	157479	165961	None	5764	1275	171162	No_or_no_constitutive_exon
TGTAGCTCATTATACTCTAATTGATCTATTTCTGTTTGGGGTATGGGTAGGT	562293	562508	562243	562295	1	JH000762.1	ENSCGRG00000015402.1	491966	633526	F8	5764	1275	171162	Yes
TACTGACCAGGGCACTCAGGTGGGAAAGGGGTCATGCAAGGTGGGTGGAGGT	718746	718831	718696	718748	1	JH000762.1	ENSCGRG00000014516.1	683862	720641	Mpp1	5764	1275	171162	No_or_no_constitutive_exon
ATATCAAGGAAGCTGAAACACTTGAAGTCAGGATGACCCTGAAAAGGGAGTT	684377	684399	684449	684397	-1	JH000764.1	ENSCGRG00000009664.1	684377	716516	None	5764	1275	171162	No_or_no_constitutive_exon
TGTGCCGAGGTAGCTGTAAAACAGGGCCGGTGAAGGCCCTTCTGGGAGAGCA	774492	774565	774442	774494	1	JH000768.1	ENSCGRG00000007782.1	565300	789453	Smg6	5764	1275	171162	No_or_no_constitutive_exon
TCCTCCTTTCTTATCAAATGAAATAAACACAAACCCGGTGTGGGCAACAGGA	813040	813162	813212	813160	-1	JH000775.1	ENSCGRG00000008985.1	743055	834069	None	5764	1275	171162	No_or_no_constitutive_exon
AAACTCACAGAGATCCACCTGCCTCTGCTTCCTGAGTGCTGGGAACAAAGGC	286391	286476	286526	286474	-1	JH000776.1	ENSCGRG00000016007.1	280653	289738	None	5764	1275	171162	No_or_no_constitutive_exon
TGCCTCCCCGTCTCCCCAGCTTCTTACTTCTTGCCTGGGGTTGGGGACAGGG	631851	632052	631801	631853	1	JH000777.1	ENSCGRG00000007773.1	589844	642631	Wscd2	5764	1275	171162	No_or_no_constitutive_exon
GAAACTATAAACCTCACAATTTCACTGTTTTATTTTTGTTTGGGGGGCAGAT	794533	795832	794483	794535	1	JH000778.1	ENSCGRG00000002944.1	761057	795832	None	5764	1275	171162	Yes
CTGTCCATTATAATATTCCTTGTCTCTGCAATGCATCTTGGGACCAAAAGGA	77842	77869	77919	77867	-1	JH000780.1	ENSCGRG00000016237.1	43820	516871	None	5764	1275	171162	No_or_no_constitutive_exon
TAAAATTTATATGCAGTTCACAGTTGTCATTCTTTCTGTCTTGGGAACAGGG	128601	128785	128835	128783	-1	JH000801.1	ENSCGRG00000011388.1	21921	285278	None	5764	1275	171162	No_or_no_constitutive_exon
TTTCGGGTTTTCGTGGACAGAGTTTCATTTAAGACCGGGGGCGGGGCCAGGC	268021	268297	267971	268023	1	JH000802.1	ENSCGRG00000015438.1	267332	269677	H2-M5	5764	1275	171162	No_or_no_constitutive_exon
CCGGGCTAGAGCGGCCGACCGCAGGGCAGCGAGTGCACCAGGCGGGCTAGAG	353264	353548	353598	353546	-1	JH000802.1	ENSCGRG00000012768.1	348309	353798	None	5764	1275	171162	No_or_no_constitutive_exon
CGGGAGGGAGAGAAGCAGCAGGGACTGATAGCTGGATTGGGATGGGGCAGGC	772635	772911	772585	772637	1	JH000802.1	ENSCGRG00000015723.1	771888	774033	None	5764	1275	171162	No_or_no_constitutive_exon
GTCTCTCAAGAAGACTGAGGATTGTATTCGAACTGACCAGCATGGGTGAGCT	409739	409899	409949	409897	-1	JH000813.1	ENSCGRG00000007794.1	409037	410729	None	5764	1275	171162	No_or_no_constitutive_exon
CCATGACCTTGCTGGATGTTTTTGATGTAGAGAAGGAAGGGGACAAATAGGC	409168	409546	409596	409544	-1	JH000813.1	ENSCGRG00000007794.1	409037	410729	None	5764	1275	171162	No_or_no_constitutive_exon
CTAGTGGTGGACGTGCAGAATGGGTAAGTGGCCAAGAGCAGTGGGCGGAGCC	235060	235089	235010	235062	1	JH000814.1	ENSCGRG00000003039.1	169280	249460	Lrp1	5764	1275	171162	No_or_no_constitutive_exon
TAGACACTGGGACACAAGGCAGTAAATGTTATTCACTTGGGATGTTAAAGGG	290761	290846	290896	290844	-1	JH000814.1	ENSCGRG00000003862.1	278613	388410	R3hdm2	5764	1275	171162	Yes
CCTCGGTGAGTGGAGTGGCAGCTCATGGGCACTGTGGCTGGGGGCTGCAGCC	515264	515335	515214	515266	1	JH000814.1	ENSCGRG00000004363.1	500638	530171	Kif5a	5764	1275	171162	No_or_no_constitutive_exon
TGTCAAATGGGGACACTCCCCACGCTGAGTCCCTTTCACCCTGGGGGCAGTG	558539	559288	558489	558541	1	JH000814.1	ENSCGRG00000015316.1	556045	561772	Dtx3	5764	1275	171162	No_or_no_constitutive_exon
TCTGTTGTGCTTTCCACTCTGTCTCTGTCTTCTTCGCTTCGGGAAACCAGCC	652419	652479	652529	652477	-1	JH000814.1	ENSCGRG00000003012.1	650829	661600	Agap2	5764	1275	171162	No_or_no_constitutive_exon
CTCAGTATATGCCCTGGCTGACATGCTCTTATATGGGGGTGGGGCCGCAGGA	728643	728797	728847	728795	-1	JH000814.1	ENSCGRG00000007533.1	718005	735366	Avil	5764	1275	171162	No_or_no_constitutive_exon
GGGACAATAGGCACAAGCGCCGCAAGACCGGGGGGGGGGGGTGGTAAGAGAA	505404	505696	505746	505694	-1	JH000815.1	ENSCGRG00000009888.1	505139	505759	None	5764	1275	171162	No_or_no_constitutive_exon
ATCTGGATACTCCATTTGGCAAGCCATCTGATGCCTTAATTTGGGGGAAGAT	287087	287116	287166	287114	-1	JH000825.1	ENSCGRG00000008910.1	286411	287263	None	5764	1275	171162	No_or_no_constitutive_exon
AAGATAAAAAAAACATTGATTGTGTGCTTATTGCAAGACATGGGTGACAGCA	287024	287069	287119	287067	-1	JH000825.1	ENSCGRG00000008910.1	286411	287263	None	5764	1275	171162	No_or_no_constitutive_exon
CATGCCTTCAAAAGTCAACCACCAGGCAAACATCTGGGCTCTGAAGGAAGAA	286411	287011	287061	287009	-1	JH000825.1	ENSCGRG00000008910.1	286411	287263	None	5764	1275	171162	No_or_no_constitutive_exon
AAGCAAGGCGTTTATCTTGATTTGACATTAGATATGGCATGGGGAAAAAGAA	641268	641483	641533	641481	-1	JH000827.1	ENSCGRG00000006233.1	640353	641887	None	5764	1275	171162	No_or_no_constitutive_exon
AACTTTGAGAAGGACAGGGCTGCCACTGGGCTGGCTCCCCAAGGAGGGAGCC	286353	286619	286669	286617	-1	JH000828.1	ENSCGRG00000017740.1	261286	318971	Fndc1	5764	1275	171162	No_or_no_constitutive_exon
GGATAGCCAAACCTTAACCCAAGTTCTGACTTTCCTTCCAGGGACAGGAGGT	598663	598760	598810	598758	-1	JH000828.1	ENSCGRG00000008884.1	596326	647546	Sytl3	5764	1275	171162	No_or_no_constitutive_exon
TTCCATCAGTGTGGCAAGCAGAGCTGTCCATAGCGTTCCGGGACACACAGGC	747617	747853	747903	747851	-1	JH000830.1	ENSCGRG00000013280.1	705501	748373	None	5764	1275	171162	No_or_no_constitutive_exon
TAGATCTTGAAAATATTGATGACTGCTTTCTGTCTGTGCTGGGAGGACAGAG	62886	63004	62836	62888	1	JH000831.1	ENSCGRG00000006523.1	55443	66199	Atg9a	5764	1275	171162	No_or_no_constitutive_exon
GGATGAACACACACAGCACTTTTGCCTTGACTCAGAGCTGGATGGGTGAGAG	618566	618687	618737	618685	-1	JH000831.1	ENSCGRG00000012162.1	601436	621670	Plcd4	5764	1275	171162	Yes
CAGATCTTCTGTTAATCTCTCCTATCATCTCTGACTTGAAACACGGGGAGGG	601436	601520	601570	601518	-1	JH000831.1	ENSCGRG00000012162.1	601436	621670	Plcd4	5764	1275	171162	No_or_no_constitutive_exon
GGGCCTGGTGCCTGTTTCCTCAGTGACAGAAGTGGGGTTGGGAGGGACAGCT	120762	120877	120927	120875	-1	JH000832.1	ENSCGRG00000005678.1	112564	123592	None	5764	1275	171162	Yes
GCCCAGCCCCCACCTGAGACCCGATCAGGGCCCGGACTACGGCTGGGGAGAC	225270	225349	225220	225272	1	JH000832.1	ENSCGRG00000004434.1	224962	227785	Fbxl6	5764	1275	171162	No_or_no_constitutive_exon
AGTGACACCTGGAAGCAAACCAAATAAAATCAGAGTGATCTGGGGGAAAGTA	393364	393476	393314	393366	1	JH000832.1	ENSCGRG00000003892.1	392829	393476	None	5764	1275	171162	No_or_no_constitutive_exon
GATTGGGAGAGGGCTTAGCCTGAATTACGGCCTAACGATTGTGGGGTGAGGC	415320	415344	415270	415322	1	JH000832.1	ENSCGRG00000004144.1	410219	417635	Sharpin	5764	1275	171162	No_or_no_constitutive_exon
GCTGGTCTGGTTGCCTTGTTCTGATTGCTCCCTTGGATGGGTGGGTACAGGT	460036	460175	459986	460038	1	JH000832.1	ENSCGRG00000009236.1	431249	467014	Oplah	5764	1275	171162	No_or_no_constitutive_exon
CACCCTCGGTACCCTCAGGGGTAAGTCGAGGTTGGGTGGGCACGGAAGAGCC	769085	769259	769309	769257	-1	JH000832.1	ENSCGRG00000004281.1	768799	774285	None	5764	1275	171162	No_or_no_constitutive_exon
CACCACCTCCTATAAAACACAAGATAAATATTTGAACTTGGGATGAAAAGGG	77440	77533	77583	77531	-1	JH000837.1	ENSCGRG00000008289.1	76647	77809	None	5764	1275	171162	No_or_no_constitutive_exon
ACTGTGGGGTCTCATGGAGATGTTTCCTGAGAGCGTCCAGTCGGGGCAAGAG	198061	198224	198274	198222	-1	JH000837.1	ENSCGRG00000012334.1	197812	198405	None	5764	1275	171162	No_or_no_constitutive_exon
CGTGCCAAGGTATACTTCACATCACTGCTGATGGTGGCCTGCATGGGAAGCT	216819	217345	216769	216821	1	JH000837.1	ENSCGRG00000008076.1	212904	218249	None	5764	1275	171162	No_or_no_constitutive_exon
CCGGTGGAAATGAATCAACACCCTCATGCACTACAACGTCCGGGATGGAGCC	217392	218249	217342	217394	1	JH000837.1	ENSCGRG00000008076.1	212904	218249	None	5764	1275	171162	No_or_no_constitutive_exon
ACTAGTAGTGAAAAGAAGCCATCAAATGTGCCATATTCCCAGATTGGGAGCA	559787	559794	559844	559792	-1	JH000837.1	ENSCGRG00000018156.1	520351	576376	Rpgrip1	5764	1275	171162	Yes
ACTTAGTGAAGGATGTGTCCCTACTTGAGGAAGAGCTATCTGGGAAGAAGCA	482990	483398	483448	483396	-1	JH000838.1	ENSCGRG00000002476.1	446926	499319	Fyco1	5764	1275	171162	No_or_no_constitutive_exon
ATGTAAGCAATACCACAGTGCCAGGGGGAGACCAGGAAAAATTGGGAAAGAT	481763	482957	483007	482955	-1	JH000838.1	ENSCGRG00000002476.1	446926	499319	Fyco1	5764	1275	171162	No_or_no_constitutive_exon
AGATAGGGAATTGGGAACTACAAACAGGTCACACATCAAGGGGGAGACAGAT	272612	272787	272562	272614	1	JH000841.1	ENSCGRG00000015775.1	250053	274063	A430078G23Rik	5764	1275	171162	No_or_no_constitutive_exon
ACCAGCCTCCTAGGGCCCAGAACAAGATCTTCTTTGTGAGGTGAGGGCAGGA	497568	497590	497640	497588	-1	JH000841.1	ENSCGRG00000017699.1	496427	509623	Xab2	5764	1275	171162	No_or_no_constitutive_exon
TCCCCAGTGCTTCTCTTGCCTGTTGTAATCCTTTGTTTTCTGGTGGGCAGGT	30913	31199	30863	30915	1	JH000849.1	ENSCGRG00000015887.1	7349	108506	Chn2	5764	1275	171162	No_or_no_constitutive_exon
AGTGTCACCTCCGTGGAACCCGGCACGCCCACGGTCCTGAGGTGGGCCAGGT	428259	428273	428323	428271	-1	JH000857.1	ENSCGRG00000015717.1	417731	523980	Ncor2	5764	1275	171162	No_or_no_constitutive_exon
GTCCTGACAGTAGGACGCCACTCAACTAGTGCCTCCTCACATGGGCACAGAC	156995	157149	156945	156997	1	JH000859.1	ENSCGRG00000017609.1	132164	160522	Asic1	5764	1275	171162	Yes
AATTGATGTTCTCCTTTGTTAATTACATGCTGGGGTTTGGGGAGAATTAGCT	31805	32000	31755	31807	1	JH000860.1	ENSCGRG00000002642.1	1391	80338	Cntrl	5764	1275	171162	No_or_no_constitutive_exon
TCCAGGCTTGTTTTTAAAATGGCTTAATAATAAACTTTTTTGGGTAACAGAA	703561	703648	703511	703563	1	JH000861.1	ENSCGRG00000014269.1	690020	709204	Cebpz	5764	1275	171162	No_or_no_constitutive_exon
ACCTGACTTGCTTCTGTTACTTATTTGCTAATATTTCCTGGGGGTTACAGGA	395006	396410	394956	395008	1	JH000864.1	ENSCGRG00000025122.1	385298	396410	None	5764	1275	171162	No_or_no_constitutive_exon
TAAGCCTGGGGATGAGAATGCCAATACCAATACCAATGGTACTGAGGGAGAG	539084	541508	541558	541506	-1	JH000865.1	ENSCGRG00000009096.1	537667	541605	Gprasp1	5764	1275	171162	No_or_no_constitutive_exon
TCAATCCGTTTCCCCTTGTTTCTAATTTTGTCCTTTCTTTGTGGGGAAAGGT	180656	180863	180913	180861	-1	JH000867.1	ENSCGRG00000013291.1	151188	535508	Dst	5764	1275	171162	No_or_no_constitutive_exon
TACACGAAAGGAGGCTGAAACAGTCAGACGTAAGCATAGTAGGGATCCAGAC	295762	297460	295712	295764	1	JH000879.1	ENSCGRG00000000841.1	275933	327678	None	5764	1275	171162	No_or_no_constitutive_exon
GTGATTTGTAGACATCAGTAACTGACTTCTTTCTTGTTCTGGGAACACAGGT	549210	549642	549692	549640	-1	JH000883.1	ENSCGRG00000015477.1	544286	564751	Chaf1b	5764	1275	171162	No_or_no_constitutive_exon
TCTAATCCAGTGTTATTGCATTATGTAATTGTTCTCCCTGGGAAAAACAGAA	271328	271352	271402	271350	-1	JH000890.1	ENSCGRG00000010267.1	255503	316193	Picalm	5764	1275	171162	No_or_no_constitutive_exon
ATGAACAAGAATTTTTTTTTGAGCGAGTTGCTGTGACTTAGAAGGGGGAGAA	695435	695474	695524	695472	-1	JH000890.1	ENSCGRG00000017817.1	664144	726044	Me3	5764	1275	171162	No_or_no_constitutive_exon
TGACTTGTTACTCTCTTGGTGTTATGTGCTGTGCTGGTGATGGGACTAAGGT	407287	407461	407511	407459	-1	JH000891.1	ENSCGRG00000000193.1	377673	445691	None	5764	1275	171162	Yes
AGCAACTTTTTTTTTTTCAATGAATCTATTCTTTTCTTTTGTGGGGGAAGCT	679605	679813	679863	679811	-1	JH000892.1	ENSCGRG00000013869.1	649243	726231	None	5764	1275	171162	No_or_no_constitutive_exon
CATCCAGGATGGGTACCTATCCCTGCTCCAGGACAGCGGGGAGGTATGAGAG	610681	610818	610868	610816	-1	JH000896.1	ENSCGRG00000004333.1	610681	611146	None	5764	1275	171162	No_or_no_constitutive_exon
ATTACATTGTGTCTCTCTCTTTTTCTTGCCTATGACTTTGGGATATACAGAT	49015	49230	48965	49017	1	JH000897.1	ENSCGRG00000010611.1	44714	75645	Aldh18a1	5764	1275	171162	No_or_no_constitutive_exon
ACTAATGATCTCGAGTGGGAGTGGTGAGGAGGAGGGAGGTGGCAGGGCAGCT	353084	353213	353263	353211	-1	JH000898.1	ENSCGRG00000007845.1	71377	386390	None	5764	1275	171162	No_or_no_constitutive_exon
GGAAGTTCCCAAGGCTGGACCTGACCCTATTCCTTCTCCCTGGGCAACAGAG	250970	251135	250920	250972	1	JH000899.1	ENSCGRG00000004448.1	228440	263794	Ggt1	5764	1275	171162	No_or_no_constitutive_exon
AACCCCCTGACATCAGCTTTGCACTGACTGCTGCTGTTCTGGGTACACAGGT	687439	687547	687597	687545	-1	JH000900.1	ENSCGRG00000008558.1	685795	688938	None	5764	1275	171162	No_or_no_constitutive_exon
ACAAATGACCTCCAGGCCAGAGGCTAGGGCCCTATCCTCAGGGTGTGGAGCT	586621	586672	586722	586670	-1	JH000902.1	ENSCGRG00000016047.1	586621	596901	Alg1	5764	1275	171162	No_or_no_constitutive_exon
GGGAGCCACATAAGCAAAAGCATTGGCAGCAACCCCTGGTAAACAGGGAGCT	460648	460678	460728	460676	-1	JH000905.1	ENSCGRG00000000507.1	458941	461058	None	5764	1275	171162	Yes
AAGTGTTTGAAGATGCCTTGGAGATCAGATTGGTTAGCCAGGATGGGAAGAG	459416	459798	459848	459796	-1	JH000905.1	ENSCGRG00000000507.1	458941	461058	None	5764	1275	171162	No_or_no_constitutive_exon
GTGTTTGAAGATGCCTTGGAGATCAGATTGGTTAGCCAGGATGGGAAGAGAA	459416	459796	459846	459794	-1	JH000905.1	ENSCGRG00000000507.1	458941	461058	None	5764	1275	171162	No_or_no_constitutive_exon
GTGAGCGAGTTGGGCCTTGTGACACAGGAGGCAAGGTTATCTGGGGAAAGTA	344877	344940	344990	344938	-1	JH000909.1	ENSCGRG00000007478.1	344877	345664	None	5764	1275	171162	No_or_no_constitutive_exon
ACACCCGGGTATAAAACTTTGCTACGGATCTCCTGTGGGCATGATTAAAGTA	159449	159584	159399	159451	1	JH000910.1	ENSCGRG00000003234.1	4694	292347	None	5764	1275	171162	Yes
CAGCACCGGCAGAAGCCAAGGCAGCAGACTTGGTAGAAGGGGGAGCAGAGGT	339254	339263	339313	339261	-1	JH000910.1	ENSCGRG00000012437.1	338723	340441	None	5764	1275	171162	No_or_no_constitutive_exon
CTGGCCTCCTCTGCCCATGCTTCCTTTCCCTTCCACTCTGGGGGCTACAGCG	365056	365130	365180	365128	-1	JH000918.1	ENSCGRG00000014552.1	357703	368263	Fbxo41	5764	1275	171162	No_or_no_constitutive_exon
GATGTCCATATCCTGAGACCCCAGTTAAATTACCCGTCACTGGGGATCAGAA	563613	563699	563563	563615	1	JH000918.1	ENSCGRG00000011059.1	481163	563699	Alms1	5764	1275	171162	Yes
CCAGCTCAGCCCTAGTAGTTACTTTTCCTTGCAGGTGTGACGGGGACAAGAA	551673	553629	553679	553627	-1	JH000920.1	ENSCGRG00000015110.1	546319	554195	None	5764	1275	171162	No_or_no_constitutive_exon
CCCACAAATTGCTCTCTGTCTAGATTGCTTATGAAATAATGGGCAGTCAGGG	117316	117542	117592	117540	-1	JH000921.1	ENSCGRG00000005916.1	117288	117960	None	5764	1275	171162	No_or_no_constitutive_exon
GAGAAGACTTACACTGTTTTCCCTTCATTCTTCTTTCCATGGGAGAACAGAA	645996	646113	646163	646111	-1	JH000921.1	ENSCGRG00000003125.1	362636	672673	Pola1	5764	1275	171162	No_or_no_constitutive_exon
CTGAGAATCCATACAGGAGAAAAACCCTGTGTGTGCTGAATGTGGGAAAGCC	235879	235921	235829	235881	1	JH000923.1	ENSCGRG00000000077.1	234740	235921	None	5764	1275	171162	No_or_no_constitutive_exon
ACAGAACCTGGGGAGTTGGGGCTTCACTATCTACCGTAAAGGGAGACCAGGC	86283	86478	86233	86285	1	JH000926.1	ENSCGRG00000004752.1	84270	96363	None	5764	1275	171162	No_or_no_constitutive_exon
GAGGGGGGGAGGCTGAGGAATTGGCAAAGGAGCTGAAGGAAGATGGGTAGCG	326562	326607	326657	326605	-1	JH000926.1	ENSCGRG00000002801.1	326562	334679	Sbk2	5764	1275	171162	No_or_no_constitutive_exon
ATTTGAACCTCAGTCACAGCCAGTCACTGCAGTCATACTGGGTAACAAAGGA	569081	570152	569031	569083	1	JH000926.1	ENSCGRG00000008712.1	565352	589724	None	5764	1275	171162	No_or_no_constitutive_exon
AGAAGGTTAATGGGTATTGTGGTTTATGACAAAATGGTCCCCAAAGGGAGTA	585486	585518	585436	585488	1	JH000926.1	ENSCGRG00000008712.1	565352	589724	None	5764	1275	171162	No_or_no_constitutive_exon
TGCTGAAACCATTGTCATTCCTCCCTCTATTTTTTCCAATGGGACTACAGAA	439524	439675	439474	439526	1	JH000929.1	ENSCGRG00000016210.1	414040	484941	Heph	5764	1275	171162	No_or_no_constitutive_exon
CACCACACTTTGCTGCGACTTCATGGAGGTGGCGGGAGGGGAGAGGGAAGTG	127282	127472	127522	127470	-1	JH000932.1	ENSCGRG00000005970.1	126866	127500	None	5764	1275	171162	No_or_no_constitutive_exon
AAGTTTCAGGCTATCTGGCAAGTTCCTGTTGGAAGAAGGAATGGGAGAAGAG	369332	369397	369447	369395	-1	JH000938.1	ENSCGRG00000002748.1	347481	409766	Zdhhc18	5764	1275	171162	No_or_no_constitutive_exon
ACGGGACTACTGTATTGGGCACAGGTGAGCTTAAGAGAGGACATGGGAAGCA	366059	366088	366009	366061	1	JH000944.1	ENSCGRG00000015334.1	361794	398218	Cul9	5764	1275	171162	No_or_no_constitutive_exon
CTCAAAGCCCCCAGCAGAGCGGGTGAGCATCGAGGACCTCAGGGGGAAAGAG	231781	231811	231731	231783	1	JH000950.1	ENSCGRG00000014351.1	229996	244240	Smg9	5764	1275	171162	No_or_no_constitutive_exon
CGCAGGGACCTGGAGGCAGGAGCTGATGTAAACGAAGGCCATGGAGGGAGCT	234685	234755	234635	234687	1	JH000950.1	ENSCGRG00000014351.1	229996	244240	Smg9	5764	1275	171162	No_or_no_constitutive_exon
AACTTACATTCACTGAAGACATATGAATGACTAGAGGGTGACAAAAAAAGGA	93527	94041	94091	94039	-1	JH000959.1	ENSCGRG00000000147.1	93527	94639	None	5764	1275	171162	No_or_no_constitutive_exon
CAGGGACTGATCTGGCACACTGATGGAATTTTTTTTCTTGGGGAATGTAGGT	9222	9371	9421	9369	-1	JH000965.1	ENSCGRG00000001747.1	3155	12547	None	5764	1275	171162	No_or_no_constitutive_exon
CCACCACCATCACAAAGCCTCTCTCTGTGGGGCTAAAGAATGAAGGGGAGAA	320874	321085	321135	321083	-1	JH000965.1	ENSCGRG00000006091.1	312270	322186	None	5764	1275	171162	No_or_no_constitutive_exon
TTGGCTCCTGAGTTTTTAATCTCACTTTATTGCTATTTTTTGGGACAAAGGT	363540	363714	363490	363542	1	JH000967.1	ENSCGRG00000025453.1	362435	377241	None	5764	1275	171162	No_or_no_constitutive_exon
GTGTATGACCGCGGCACGTGCTGGTGACTGGTGTACAGTCAACAGGGGAGGA	70448	70618	70398	70450	1	JH000969.1	ENSCGRG00000018301.1	67233	70943	Ager	5764	1275	171162	No_or_no_constitutive_exon
CTGTGGACCACACTGGAGTAAAGGCCCCACCAAAACCCCGACTAGGGGAGGA	172307	172547	172257	172309	1	JH000969.1	ENSCGRG00000014401.1	150146	202641	Tnxb	5764	1275	171162	No_or_no_constitutive_exon
AAACGTGTAGGGCCCCTTTCTGTCATCGCTGTGACCGGTGAGTAGGGCAGGT	172567	172617	172517	172569	1	JH000969.1	ENSCGRG00000014401.1	150146	202641	Tnxb	5764	1275	171162	No_or_no_constitutive_exon
TCCAGCAGTTGCCTATGGCTGGGCTGGGCTGGGGTGGGGCGTTAGAAGAGGC	195276	195344	195226	195278	1	JH000969.1	ENSCGRG00000014401.1	150146	202641	Tnxb	5764	1275	171162	No_or_no_constitutive_exon
GGACAAAGATAAAGACCGGGATCGAGACAGAGACCGCGAACGGGACCGAGAG	252627	252648	252577	252629	1	JH000969.1	ENSCGRG00000014034.1	250073	257444	Nelfe	5764	1275	171162	No_or_no_constitutive_exon
GAGCTGGAGAGGAAGACCTGGGGGGTGGGGGGTGGGGGGGGGTGGGCCAGAT	293789	293919	293739	293791	1	JH000969.1	ENSCGRG00000014987.1	287697	304406	Ehmt2	5764	1275	171162	No_or_no_constitutive_exon
AGTGCTTCTCGAGGTGAGGACAAGTGTGGCCAGGGCTGGGGGGACTAGAGCC	395713	395747	395663	395715	1	JH000969.1	ENSCGRG00000013758.1	388705	396473	Vwa7	5764	1275	171162	No_or_no_constitutive_exon
CCCCTCTTCTCTTCTCTTCTCTTCTGTTCGCGGCAGGGTCCGATGGCGAGCC	396313	396473	396263	396315	1	JH000969.1	ENSCGRG00000013758.1	388705	396473	Vwa7	5764	1275	171162	No_or_no_constitutive_exon
TCTCGGAGGAGGGTTCAGATACTGATCTCGTGTCCTTCCTCATGGGGCAGAT	420172	420296	420346	420294	-1	JH000969.1	ENSCGRG00000014452.1	399079	421259	Msh5	5764	1275	171162	Yes
CTGAGTCCCGCCTCCTGTGCCTCGTTTTGCCCCCCGGGGGGCGTGGGCAGCC	478793	478890	478743	478795	1	JH000969.1	ENSCGRG00000014519.1	463594	481241	Abhd16a	5764	1275	171162	Yes
GGAAAGGGAATAGATGTCCAAGTAGACAGACGCTTGCGGGAAAGCCTGAGAG	583659	583741	583791	583739	-1	JH000969.1	ENSCGRG00000013752.1	582967	584656	Tnf	5764	1275	171162	No_or_no_constitutive_exon
GGAGGGAGAGGACTGACTGCTGGTATCTTTGTGATTTTGGGGAATAACAGCA	153933	154212	154262	154210	-1	JH000975.1	ENSCGRG00000017678.1	142333	154805	Igsf1	5764	1275	171162	Yes
AGTGGCTATTTTGGGGGCTTTGGCTTAATCTATGCTTTCTGTGGGGACAGGA	320083	320204	320254	320202	-1	JH000978.1	ENSCGRG00000002030.1	317739	329142	Atg16l2	5764	1275	171162	Yes
TCTGGGGTTTGAGGGAAAAAATGTGACAGTGAGTGGTCCTGGGGGGGCAGGA	432443	432568	432393	432445	1	JH000978.1	ENSCGRG00000003841.1	395846	458926	Arap1	5764	1275	171162	Yes
TAGATATGGGCTCCCTGTGTTGTCTTGGGGGAAAGAAGAGGGCTGAGAAGCC	550033	550195	549983	550035	1	JH000978.1	ENSCGRG00000001973.1	467121	558109	None	5764	1275	171162	No_or_no_constitutive_exon
CCGGTCTTGGTAGTGCTGCTAATGATGTCTTCTTTGCCCTACGGGGTCAGGA	561285	561330	561235	561287	1	JH000986.1	ENSCGRG00000002845.1	503464	561442	Sh3tc2	5764	1275	171162	No_or_no_constitutive_exon
GGAGCTGTTTGTTTTGGTTGTAGCCCTGTGGCGCCCCCAAGGGGCCTGAGGA	99644	100238	99594	99646	1	JH000987.1	ENSCGRG00000002615.1	96184	110089	4930539E08Rik	5764	1275	171162	No_or_no_constitutive_exon
AGCCGGGTTAAGTCATGGGGGGTCAGCAGGTGGAGAGGATGCTGGGATAGGA	402422	402431	402481	402429	-1	JH000987.1	ENSCGRG00000002609.1	400647	406740	Lhfpl5	5764	1275	171162	No_or_no_constitutive_exon
CTTTAACCTCATACAGACAGGTAGGGGCTGCTGGGGTATGGTGGGGAGAGAT	43850	43873	43800	43852	1	JH000991.1	ENSCGRG00000001016.1	42632	44257	None	5764	1275	171162	No_or_no_constitutive_exon
AAACTGTGAAATAGCCTTTCTGAGCCTCTGCTGACTCTCCAGGGCACAAGTC	228819	229635	228769	228821	1	JH000991.1	ENSCGRG00000003383.1	228240	230315	Ppp1r15a	5764	1275	171162	No_or_no_constitutive_exon
GACTTAAGTAGCATCCATTCACTCTGTTTGTGCTGCTCTGGGGTATGCAGAC	290781	293077	293127	293075	-1	JH000991.1	ENSCGRG00000002000.1	290781	309953	Gys1	5764	1275	171162	No_or_no_constitutive_exon
GCCACAGGGCTGCCCATCTGTACCAGTTAAGAGTCTGGTGGAACTGGGAGAT	328521	328643	328471	328523	1	JH000991.1	ENSCGRG00000002929.1	315809	328643	None	5764	1275	171162	No_or_no_constitutive_exon
AAGTGTGGGCAAAGCCAGGGGCCAACCTCAGCTATCACCCACAGGGACAGGA	392292	392480	392242	392294	1	JH000991.1	ENSCGRG00000002755.1	377996	404380	Ppfia3	5764	1275	171162	Yes
CTGTCCCCTTAACCCGCCCTTCTCTCCCCCTCTACCCACTAATGGGTCAGGA	399357	399384	399307	399359	1	JH000991.1	ENSCGRG00000002755.1	377996	404380	Ppfia3	5764	1275	171162	No_or_no_constitutive_exon
TGGCCAGCAAAGAGTCGCTGTACCGACAGGTTGGGAGCCCACCGGGCGAGAG	387727	387752	387677	387729	1	JH000991.1	ENSCGRG00000002755.1	377996	404380	Ppfia3	5764	1275	171162	No_or_no_constitutive_exon
GTGATAGGGTGGGAACTGGAACTGATTCTATCCTCTCTGGGATGGGTCAGGA	566843	566894	566793	566845	1	JH000991.1	ENSCGRG00000002362.1	557248	578095	Ccdc155	5764	1275	171162	No_or_no_constitutive_exon
CTGTGGCTTGTGACGCCAAAGGCTCTCTGGATCCTGTGGGGAGTACTGAGCT	15983	16116	15933	15985	1	JH000993.1	ENSCGRG00000002400.1	10682	24121	Vps4a	5764	1275	171162	No_or_no_constitutive_exon
ATCCCAGCCTGGAGCCAGATACTTCAGCAGCCCCTGAGAGCGGGTCAGAGAG	27391	27469	27519	27467	-1	JH000993.1	ENSCGRG00000001633.1	27391	35420	Cog8	5764	1275	171162	No_or_no_constitutive_exon
GGAGCATCTCTGTATGACCTGCTGGGCAAAGAGGTTGAGCTGAGGGTAAGTA	168847	168868	168918	168866	-1	JH000995.1	ENSCGRG00000007812.1	147985	194106	None	5764	1275	171162	No_or_no_constitutive_exon
CACTCCTCCCACCCACAATAGGTCTCTGGGGTTTGGGATGCAGAGGGCAGCA	500195	500346	500396	500344	-1	JH000995.1	ENSCGRG00000011342.1	499493	501679	Casp16-ps	5764	1275	171162	No_or_no_constitutive_exon
AGGTGGGCCATCATATCTAGCCTATAGACTCACTTTCCAAAGGGTCATAGGG	185164	185262	185114	185166	1	JH000998.1	ENSCGRG00000015756.1	184300	186914	None	5764	1275	171162	No_or_no_constitutive_exon
AATCAAACCAAGCTCCAGGCTCCAGGCTCCAGGGCCAAGCAGGGTCAGAGCT	422795	422824	422874	422822	-1	JH000998.1	ENSCGRG00000015681.1	420168	437191	Asrgl1	5764	1275	171162	No_or_no_constitutive_exon
AAGAAACACGGTGCCTCAGGAGAGTGGGGTCTGGCAAAGCAGGGACTCAGGG	610918	610945	610995	610943	-1	JH001006.1	ENSCGRG00000002520.1	602304	611054	None	5764	1275	171162	No_or_no_constitutive_exon
TGCCAGTTCAAATTGGTCCTGCTAGGAGAATCTGCAGTGGGGAAATCTAGCC	85994	86130	86180	86128	-1	JH001014.1	ENSCGRG00000011404.1	85402	86233	None	5764	1275	171162	No_or_no_constitutive_exon
TACAAAGAGCCACTGTTATTTGTGCTCTGGTTGTTGGGCCTTGGAGTGAGCC	577883	577939	577833	577885	1	JH001016.1	ENSCGRG00000010849.1	577781	585332	Mxd4	5764	1275	171162	No_or_no_constitutive_exon
ATCTTGTGCCCCATCCAAGTGTCTCCTGGGTGGTTGGGTGACACAGGCAGCC	119160	119233	119110	119162	1	JH001022.1	ENSCGRG00000013650.1	104910	123821	None	5764	1275	171162	No_or_no_constitutive_exon
CACACTGCTGCTCCGGCTGCCACCCTGGCTTCCTTCCTGGCAGGGCGAAGGC	233907	234018	233857	233909	1	JH001022.1	ENSCGRG00000015278.1	233649	273207	Gsk3a	5764	1275	171162	No_or_no_constitutive_exon
CCCACAGTGAGTTTTTTGAACAGCTTTCCCTCCCTGGGAAAGGTCAGTAGAT	266759	266970	266709	266761	1	JH001022.1	ENSCGRG00000015278.1	233649	273207	Gsk3a	5764	1275	171162	No_or_no_constitutive_exon
AGTGGGTGGTAGCTGCCAGGTGCCGAGTGCCTTCCAGCACAGTCAGGGAGCC	592148	592208	592258	592206	-1	JH001022.1	ENSCGRG00000014604.1	580662	600822	Arhgef1	5764	1275	171162	No_or_no_constitutive_exon
TGCCTGTCCTTGTGCTGCTGCTTTGGGGACCCCTCGGTGGGGATGGGGAGCT	590474	590572	590622	590570	-1	JH001022.1	ENSCGRG00000014604.1	580662	600822	Arhgef1	5764	1275	171162	No_or_no_constitutive_exon
GTTTCCCGTGCCTGGCCTGGCACTCCTATCCCTTTTCTCTGGGTATGCAGGT	200488	200653	200438	200490	1	JH001025.1	ENSCGRG00000010920.1	168437	203467	None	5764	1275	171162	No_or_no_constitutive_exon
AATTAGCCATGACCTATGACATAGAGAGAGATACAGGAAGTAGTAGGGAGGG	325499	325566	325616	325564	-1	JH001034.1	ENSCGRG00000016310.1	315457	352848	Arntl2	5764	1275	171162	No_or_no_constitutive_exon
ACTGGTAAGCAGACAGGGAGAGTCTAAAACCAGACATGAGGAGGGCCCAGGA	352830	352904	352780	352832	1	JH001038.1	ENSCGRG00000006956.1	347666	355138	Meis3	5764	1275	171162	No_or_no_constitutive_exon
AGGAAGCAGGCTCAGCCGGGGGAGCTGACATGTGCCCCAGGGTGTGGAAGAG	376731	376767	376817	376765	-1	JH001038.1	ENSCGRG00000011805.1	366883	386299	None	5764	1275	171162	Yes
TACACCTGGGGGAAAACAGGCATGTGCAACAGCAGAGCAGAGGGTGTGAGGC	376609	376641	376691	376639	-1	JH001038.1	ENSCGRG00000011805.1	366883	386299	None	5764	1275	171162	Yes
GGATGCCACAAATGCTGGCACCAGGCACCAGGGCTGGGTGGGAGCCATAGCC	366883	367036	367086	367034	-1	JH001038.1	ENSCGRG00000011805.1	366883	386299	None	5764	1275	171162	Yes
TGTCTTCAGAGACCCAGCCCTGAAATGCAAGGTGAGGCCGGGAAACCAAGGT	19356	19422	19306	19358	1	JH001039.1	ENSCGRG00000000868.1	19010	19422	None	5764	1275	171162	No_or_no_constitutive_exon
CACTGTCTAGAAAGAGCACACCTTGTGCTTGTTCTTGGGCTTGAGGGGAGGT	13471	13497	13547	13495	-1	JH001045.1	ENSCGRG00000004360.1	13471	14796	None	5764	1275	171162	No_or_no_constitutive_exon
TATATTAAGGGTATCATAAAGGACATCATTCATGACCCGGGTCACGAAAGTG	244779	244877	244729	244781	1	JH001049.1	ENSCGRG00000008422.1	244612	245508	None	5764	1275	171162	No_or_no_constitutive_exon
GCTTCTCCGAATTCTACTATTGCACCGAGGACGTCTTGCGAATGGGGGAGAC	545332	545835	545885	545833	-1	JH001060.1	ENSCGRG00000005707.1	545332	547126	None	5764	1275	171162	No_or_no_constitutive_exon
GGGCTAATGTCCAAGGCTCCCTGTAGGTTCCTCCTGCTGGGACAGCGTAGGA	158266	158317	158367	158315	-1	JH001076.1	ENSCGRG00000005101.1	128537	225360	Rin3	5764	1275	171162	No_or_no_constitutive_exon
GGCTTCCTGCACTCTAACCACACTCTCCTTTATCTCTCCAAGGTGGGAAGGC	287470	287516	287566	287514	-1	JH001076.1	ENSCGRG00000007323.1	249910	383755	Slc24a4	5764	1275	171162	No_or_no_constitutive_exon
GCCTAATTGCCAGATGACCCCAGGACCCTGACTTTGTCTTCCGGGGACAGGG	211977	212077	212127	212075	-1	JH001089.1	ENSCGRG00000006704.1	199435	245886	Tep1	5764	1275	171162	No_or_no_constitutive_exon
CCACATCCTACTCACTGTGACTGTCCTCTGACACTGTGATCTGGGAACAGGA	206290	206423	206473	206421	-1	JH001089.1	ENSCGRG00000006704.1	199435	245886	Tep1	5764	1275	171162	No_or_no_constitutive_exon
GAGGTCAACAGCCTCGCTTCTGCCTCGACGTGACCCGGAGGGGCTGGGAGGC	269271	269544	269594	269542	-1	JH001089.1	ENSCGRG00000013727.1	269271	270018	None	5764	1275	171162	No_or_no_constitutive_exon
GCCTCAGGTCTGTCAGGGCTACATGAAAAAAGGGGATTGGGGGACATGAGGC	466154	466205	466104	466156	1	JH001091.1	ENSCGRG00000013709.1	401106	466379	Abcc8	5764	1275	171162	No_or_no_constitutive_exon
AAAGAAAGATGTTGTCTTTTGTTCCCCTCCTTGGTTGGGAAAAAAAACAGGT	280103	280373	280053	280105	1	JH001096.1	ENSCGRG00000004728.1	234679	302401	Fn1	5764	1275	171162	No_or_no_constitutive_exon
GCATTTTGTACATGGGTCTATTATTAACAGAAATTCTTTTGGGTACCAAGGA	409053	409248	409298	409246	-1	JH001097.1	ENSCGRG00000009405.1	396480	450001	Txlng	5764	1275	171162	No_or_no_constitutive_exon
TCTCCATCCTGTAATGACTATATCTTACTACATCACTCTTGTGCGGGCAGGA	168159	168318	168368	168316	-1	JH001100.1	ENSCGRG00000015870.1	128475	181673	None	5764	1275	171162	No_or_no_constitutive_exon
AAGGACTCTGACTCCACATTCACACACATACTTAGCTGAAGGTGGGGTAGCT	283871	284020	284070	284018	-1	JH001103.1	ENSCGRG00000004595.1	270339	310655	Rnf185	5764	1275	171162	No_or_no_constitutive_exon
CCAGGAGGCTCTCTGGGGTCCCAAGACCTGAATTCTGGTTCTGGGGGCAGGT	359880	360015	359830	359882	1	JH001103.1	ENSCGRG00000005179.1	358119	363021	Pla2g3	5764	1275	171162	No_or_no_constitutive_exon
CTGTGGAAGGGAGCGGAGCTGGGTGAATGAACTTGGTTCTGGGACAGCAGCC	391797	392011	392061	392009	-1	JH001110.1	ENSCGRG00000014477.1	391797	412362	Scly	5764	1275	171162	No_or_no_constitutive_exon
ACATGTAATTATTTCTTTTATTTCTTTTTAATGTATTTTGGGTGATGCAGTA	534773	534934	534723	534775	1	JH001114.1	ENSCGRG00000004428.1	305400	547406	None	5764	1275	171162	Yes
ATGCTGGGACCTGCCTGAGCCCTACAGTCATTATTGGCCTTTGAGGGAAGCA	76917	77143	77193	77141	-1	JH001133.1	ENSCGRG00000016516.1	76699	78270	None	5764	1275	171162	No_or_no_constitutive_exon
GAAGCAGTCTCTGCCTTCCTTGCCCTGACAGTTCTTTTCTGTTGGGGCAGGT	451151	451275	451325	451273	-1	JH001135.1	ENSCGRG00000004520.1	443425	465749	Gtpbp1	5764	1275	171162	No_or_no_constitutive_exon
CCCAGTGGCACCCTACAATGCCCAAACCCATGGAAACTCTACAGGGTTAGCA	146281	146913	146963	146911	-1	JH001139.1	ENSCGRG00000017329.1	145968	147512	None	5764	1275	171162	No_or_no_constitutive_exon
TCTTACACAATAACCTAACAATGTGTCCGATTTTGTTGGGGTGGCAATAGCC	404635	404660	404585	404637	1	JH001142.1	ENSCGRG00000009832.1	403656	416132	None	5764	1275	171162	No_or_no_constitutive_exon
GTCCGACAAGCAATCAGGTTGTCTATGAGGACAGATGTGACAGGGCTGAGGT	40541	40660	40491	40543	1	JH001143.1	ENSCGRG00000010359.1	39579	44111	None	5764	1275	171162	No_or_no_constitutive_exon
GGTTGCCAGGCTCTTCAAGGACTATTTGAACGCTGCCTTAAAGGGTCTAGTG	41420	41580	41370	41422	1	JH001143.1	ENSCGRG00000010359.1	39579	44111	None	5764	1275	171162	No_or_no_constitutive_exon
CCCGGAAAATATAAACCAGTTACATGTCTACCCTTGTCTTGGGAATGTAGGG	211179	211296	211129	211181	1	JH001143.1	ENSCGRG00000004711.1	149363	224450	Abca17	5764	1275	171162	No_or_no_constitutive_exon
GACTGCCTCATCATTGGTGGGCACCTGTTCCTTTCACTTCAGCCTGGGAGGA	310605	310629	310555	310607	1	JH001143.1	ENSCGRG00000004686.1	287753	316216	Gm43796	5764	1275	171162	No_or_no_constitutive_exon
GGGGAGTGGGGAAGGTGCCTCAGAGAGTCTGATATTATGTGAATGGGCAGCA	290683	290713	290763	290711	-1	JH001148.1	ENSCGRG00000003715.1	287404	292620	Hdac10	5764	1275	171162	No_or_no_constitutive_exon
TTGTGTGTGCAATTGAGGCTGCAGAGATGCCTTTCATGGGAGGTATTGAGGT	324696	324875	324925	324873	-1	JH001148.1	ENSCGRG00000003433.1	324696	328213	None	5764	1275	171162	No_or_no_constitutive_exon
TACCACAAGGCCCACCAGAAGCAGATCCAAGAGGACTGACTGGGAGCTAGCA	346310	346727	346260	346312	1	JH001151.1	ENSCGRG00000001418.1	346133	347740	Rabgef1	5764	1275	171162	No_or_no_constitutive_exon
CGCGGACGAGAAGTCGAGCGGCAAGGAGCGGCGGGATGCCGGGGACAAAGAC	160316	160338	160388	160336	-1	JH001162.1	ENSCGRG00000018213.1	148899	160456	Psmd2	5764	1275	171162	No_or_no_constitutive_exon
AGAAGATTTGTGCAGTGCTTCGCCTGGGCAGCCTCGGCCCTAGGGAGGAGGG	445319	445324	445269	445321	1	JH001162.1	ENSCGRG00000015605.1	437579	445346	Cyp2ab1	5764	1275	171162	No_or_no_constitutive_exon
CATGGACTTCATTTTCCTACAAATTCTGGGCAAATTTGGGGAAGATACAGGA	48469	48982	48419	48471	1	JH001164.1	ENSCGRG00000002847.1	31290	68167	None	5764	1275	171162	No_or_no_constitutive_exon
GAGAGAGAGACAGGGAGAGGGGGGGAGAAAGAGGAGAGGGACAGAGAGAGGG	496224	496345	496395	496343	-1	JH001168.1	ENSCGRG00000026134.1	496224	497781	None	5764	1275	171162	No_or_no_constitutive_exon
GCTCTCTTATCTCATTCTGTGTTTTTCTTTTTCTTGAACACGGGGAGTAGAC	258688	258817	258867	258815	-1	JH001170.1	ENSCGRG00000016831.1	188683	390880	Fbn2	5764	1275	171162	No_or_no_constitutive_exon
ATGTATAGAAACTGACCACAAAGCAGGGCATTCTTCCTGGAGCTGGGGAGAC	355161	355209	355259	355207	-1	JH001172.1	ENSCGRG00000001968.1	343639	419971	Wdr59	5764	1275	171162	No_or_no_constitutive_exon
TCCAGGCCATGGCAGTAGAATCGCTTACCCACTTCTTCCCCAGGGGTCAGCA	141186	141259	141136	141188	1	JH001182.1	ENSCGRG00000008648.1	135545	152627	Ubxn11	5764	1275	171162	No_or_no_constitutive_exon
AGGACACTTGCTGGCCCCACATCATGTCATGTTCTGCTGTGTTGGGGCAGGT	241063	241236	241286	241234	-1	JH001182.1	ENSCGRG00000014132.1	237256	247900	Cnksr1	5764	1275	171162	No_or_no_constitutive_exon
CACATCCCAATACTACCACTAATTCTAAATTGGGCTGGGGTGGGGGGCAGTG	129690	129795	129845	129793	-1	JH001184.1	ENSCGRG00000018010.1	129461	130199	Sct	5764	1275	171162	No_or_no_constitutive_exon
TGCTAGGCATCTTGTCATACGCTTTTTGTCCTTGCCTCCTGGGAATATAGGG	442108	442302	442058	442110	1	JH001184.1	ENSCGRG00000014275.1	408867	473453	Ap2a2	5764	1275	171162	No_or_no_constitutive_exon
TGTGAAGGGTGTGGGTAGGAGCTGGACTTTCCTCTCTTGTTGGGTGACAGGT	289606	289765	289815	289763	-1	JH001191.1	ENSCGRG00000017025.1	274031	293865	Drc7	5764	1275	171162	No_or_no_constitutive_exon
GCTGCAGAAACGGCTGAAGATGCTGGACTGTGGCCAGGGCGCAGTGTGAGCC	157245	157418	157468	157416	-1	JH001192.1	ENSCGRG00000001501.1	156575	157506	None	5764	1275	171162	Yes
AGATCCTGGCAGGATCCGTGGATGGTCGAGGGTGACGCAGGATGGGGCAGGT	156634	156985	157035	156983	-1	JH001192.1	ENSCGRG00000001501.1	156575	157506	None	5764	1275	171162	No_or_no_constitutive_exon
CCATCCCATGGAACCCTGCCTGCTGACAGCCATGCTGGGGGTCAGGGGAGTG	156575	156633	156683	156631	-1	JH001192.1	ENSCGRG00000001501.1	156575	157506	None	5764	1275	171162	No_or_no_constitutive_exon
TGTACTAATGCCCTCTTTTGCTTGCCACTCTGTCACCATGGGGATGCCAGCT	285311	285407	285261	285313	1	JH001206.1	ENSCGRG00000014264.1	50531	302520	None	5764	1275	171162	Yes
AAGGCAGTTCCCAACACTCTATCTCTTTGGGCTGCTGGTGGTGGGCACAGGT	241689	241830	241880	241828	-1	JH001216.1	ENSCGRG00000006905.1	230473	281062	St5	5764	1275	171162	No_or_no_constitutive_exon
GATGTGGATGGGGGCGGCGAGCAGGGCCAGGGGGACTGTGCGGAGGGAAGAA	57324	57428	57274	57326	1	JH001218.1	ENSCGRG00000013675.1	45944	57428	Unc93b1	5764	1275	171162	No_or_no_constitutive_exon
ACTGATCTGATACCTCATATTTCATTGTGTTCCTCAGGGCCTGGATGGAGCA	197537	197775	197487	197539	1	JH001218.1	ENSCGRG00000015654.1	191216	204655	Pitpnm1	5764	1275	171162	No_or_no_constitutive_exon
ATTCCAGTGTTGTTTATTTGTTTGTTTGTTTGTTTGTTTGTTATAGGGAGAT	353709	354006	353659	353711	1	JH001223.1	ENSCGRG00000002656.1	352728	425499	None	5764	1275	171162	No_or_no_constitutive_exon
GCTGCTGCCCATAGACCCGCTGACCCAGTGTCTTTTTCCCACAGGGGCAGTT	416760	416878	416710	416762	1	JH001227.1	ENSCGRG00000017105.1	416585	417082	Cxcl2	5764	1275	171162	No_or_no_constitutive_exon
CGGCTGCAGTGCCAGGCTATGCGGAGGTGGATCAACAAGTGTGGGGCAAGAA	124230	124299	124349	124297	-1	JH001232.1	ENSCGRG00000006892.1	124230	125008	None	5764	1275	171162	No_or_no_constitutive_exon
TCCAAGCACGGGCTCCAATCCCATATCTTCTCTACCTGTGTGTGGGACAGGT	307887	308224	307837	307889	1	JH001236.1	ENSCGRG00000016230.1	217792	313434	Tet3	5764	1275	171162	No_or_no_constitutive_exon
GTGCCCAAGCTGACGGTGTGTGCACTGCGATTGAGCAGCTGGGCCTGAAGTC	100686	100732	100782	100730	-1	JH001241.1	ENSCGRG00000001220.1	100366	101063	None	5764	1275	171162	No_or_no_constitutive_exon
ATGGGTCCATCGATGCTGTTACTGTTGACGAAATCTATTCACTGGGGAAGAT	79145	79192	79242	79190	-1	JH001248.1	ENSCGRG00000012703.1	79145	80420	None	5764	1275	171162	No_or_no_constitutive_exon
CTGCCTGGCTCATGCCTTCTCCTCCTGTCTCATACTTCCTGGGATGTCAGGT	179187	179269	179319	179267	-1	JH001251.1	ENSCGRG00000010502.1	169080	188464	Taok2	5764	1275	171162	No_or_no_constitutive_exon
GAAACCCCGACGCCACGGGGGCTGCAACTCAATCCTCCGGGGTGTGGCAGCC	13262	13804	13854	13802	-1	JH001255.1	ENSCGRG00000007543.1	6233	13948	None	5764	1275	171162	No_or_no_constitutive_exon
TTGGGGCTCCTTTTGCAAGTCTTTCAGTGTATCTTTTGTGGCTGGGACAGAC	145728	145989	146039	145987	-1	JH001255.1	ENSCGRG00000012221.1	138463	174135	Sptbn2	5764	1275	171162	No_or_no_constitutive_exon
TTGCATTTGCAGAAAAAAAATTCCAGAATTTCCTGCTAAGGGCACAACAGAC	412403	412412	412353	412405	1	JH001262.1	ENSCGRG00000017195.1	404747	435821	None	5764	1275	171162	No_or_no_constitutive_exon
CACTGAATCCCCCATCATTTCTTCCTTCCCTGAATCTTCCTGGGACAGAGGA	61158	61343	61108	61160	1	JH001270.1	ENSCGRG00000013528.1	39647	62274	None	5764	1275	171162	No_or_no_constitutive_exon
CCTGTTCCTGCTCCAGCTGTGGGGGCTGTGGTTCCTGTGGGGGCTGCAAGGG	35479	35790	35840	35788	-1	JH001272.1	ENSCGRG00000004693.1	21670	36349	None	5764	1275	171162	No_or_no_constitutive_exon
CTGCGGGGGCTGCAAGGGAGGCTGTGGCTCCTGCGGGGGCTGCAAGGGAGGC	59196	59226	59276	59224	-1	JH001272.1	ENSCGRG00000003016.1	45727	59410	None	5764	1275	171162	No_or_no_constitutive_exon
TTGTGGGTGCTGCAAGGGAGGCTGTGGCTCCTGTGGGGGCTGCAAGGGAGGC	58932	59129	59179	59127	-1	JH001272.1	ENSCGRG00000003016.1	45727	59410	None	5764	1275	171162	No_or_no_constitutive_exon
GGCTGCAAGGGAGGCTGTGGCTCGTGGCTCTTGTGGGTGCTGCAAGGGAGGC	59056	59159	59209	59157	-1	JH001272.1	ENSCGRG00000003016.1	45727	59410	None	5764	1275	171162	No_or_no_constitutive_exon
CTGTGGAGGCTGCAAGGGAGGTTGTGGTTCCTGTGGGGGCTGCAAGGGAGGC	94975	95098	95148	95096	-1	JH001272.1	ENSCGRG00000013853.1	66951	95370	None	5764	1275	171162	No_or_no_constitutive_exon
TGTGCTGCTGTGTGCCTGCCTGTTCCTGCTCCAGCTGTGGGGACTGACAGCC	106068	106114	106164	106112	-1	JH001272.1	ENSCGRG00000002650.1	105989	106777	None	5764	1275	171162	No_or_no_constitutive_exon
TTTAGAAACATTGAATTTCCAGCTGACTTTTGTTTGTGGCTTGAGGGTAGGT	120511	120709	120461	120513	1	JH001273.1	ENSCGRG00000004756.1	101718	141329	Sbno1	5764	1275	171162	No_or_no_constitutive_exon
TCCTGTAATAATAGAATTTTCTCTTTTTGTTCCTAGGGATGGTGCAAAAGCT	11763	13014	13064	13012	-1	JH001275.1	ENSCGRG00000016199.1	11763	57100	Mb21d2	5764	1275	171162	No_or_no_constitutive_exon
CAAAGGACACAGTCAAGAAGATAAAACAGCAGCCCACAGAATGGGAAAAGAT	58257	58284	58334	58282	-1	JH001282.1	ENSCGRG00000013444.1	58257	60297	None	5764	1275	171162	No_or_no_constitutive_exon
CATCTGTGTGCTGGAGTGCCGTAAGTGCCATTCACCTACCATGGGGCAAGCC	253151	253162	253212	253160	-1	JH001283.1	ENSCGRG00000002659.1	248712	281475	Muc5b	5764	1275	171162	No_or_no_constitutive_exon
GTAGGTCCTGTCATGCTGACAGTCAATATTTAACTATCACGGAGGGTCAGCC	249626	249669	249719	249667	-1	JH001283.1	ENSCGRG00000002659.1	248712	281475	Muc5b	5764	1275	171162	No_or_no_constitutive_exon
CACAAGTGGCTCTCAGCACATGTGGCTGCAGCTGTCCTTGGGCTGAACAGCT	319833	320035	320085	320033	-1	JH001283.1	ENSCGRG00000003826.1	316336	352602	None	5764	1275	171162	No_or_no_constitutive_exon
CAGATAGGACCTGCCTCTTGCTCTACTAGACATCCCTTGTATTGGGACAGGG	302761	304452	304502	304450	-1	JH001286.1	ENSCGRG00000001085.1	302761	312084	Poll	5764	1275	171162	No_or_no_constitutive_exon
CAGGCGTGGGGGCGTGGAAACATGGATCGCTGACTACCCTCGGGTGGGAGGC	151074	151249	151024	151076	1	JH001287.1	ENSCGRG00000011297.1	148059	160853	Slc4a9	5764	1275	171162	No_or_no_constitutive_exon
CCAGGGTGTGAGGTGAGGTGAGGCGTGGCGTGGGGAGGCGAGTGGGACAGGG	361627	361734	361784	361732	-1	JH001287.1	ENSCGRG00000006383.1	360096	361873	None	5764	1275	171162	No_or_no_constitutive_exon
TATCATTGGCCTTGCTGCTAATTCGTGATTTTCTTTTTTCATGGGCAAAGGG	74171	74216	74266	74214	-1	JH001288.1	ENSCGRG00000011334.1	31309	404578	None	5764	1275	171162	Yes
AAGAAGAAGAATGAATTAGTTTTATACTTGTGTATAATCTATTAGGGAAGAG	73712	73794	73662	73714	1	JH001292.1	ENSCGRG00000004649.1	72519	73794	None	5764	1275	171162	No_or_no_constitutive_exon
CAAGCACATACTGAGCATGCGCCGCTCGCCGACGGAAGCCGGGAAGGAAGGG	174040	174133	173990	174042	1	JH001296.1	ENSCGRG00000002880.1	173057	177044	Cops6	5764	1275	171162	No_or_no_constitutive_exon
GCGCCAAGCACATACTGAGCATGCGCCGCTCGCCGACGGAAGCCGGGAAGGA	174036	174133	173986	174038	1	JH001296.1	ENSCGRG00000002880.1	173057	177044	Cops6	5764	1275	171162	No_or_no_constitutive_exon
CTCTGGGACTGAGGCCAGGGAATAAATACAGCGCTCAGGGCGAGTGACAGAT	354335	354563	354613	354561	-1	JH001296.1	ENSCGRG00000004878.1	354122	354650	None	5764	1275	171162	No_or_no_constitutive_exon
TTTCCCAGTTTCTTTGGCCATCCAGAACTTTTACTTAACTTAGGGGTCAGCT	101221	101357	101171	101223	1	JH001313.1	ENSCGRG00000002734.1	96610	112641	Rapgefl1	5764	1275	171162	No_or_no_constitutive_exon
TCCACCCCACTAGCAAGTAGCAGCAACTAACTCTTCTAATGGGTCGATAGGT	391988	392122	392172	392120	-1	JH001316.1	ENSCGRG00000004955.1	391811	393753	None	5764	1275	171162	No_or_no_constitutive_exon
GCCCCACGTGAGCCTCCCTGACCTGGTCTCTTCTGCTTTTTTGGGGGCAGGT	37411	37716	37361	37413	1	JH001318.1	ENSCGRG00000005123.1	2776	54983	None	5764	1275	171162	Yes
AGTCAGGAGGATACCAAACAATCCAATTACAAAGTAGGGTACAGAACTAGGC	295441	295549	295599	295547	-1	JH001319.1	ENSCGRG00000001209.1	294267	295999	None	5764	1275	171162	No_or_no_constitutive_exon
GAGGATTTGAATTCACACTTATGGTAGTAGGTGAATCTGGACTGGGAAAGTC	295337	295384	295434	295382	-1	JH001319.1	ENSCGRG00000001209.1	294267	295999	None	5764	1275	171162	No_or_no_constitutive_exon
TGAAACCTGCTGAGTATGTGAAGGGCTCTTCTGGGCCTGCAGAAGGGAAGTC	268913	269195	269245	269193	-1	JH001320.1	ENSCGRG00000004558.1	263615	285923	Strn4	5764	1275	171162	No_or_no_constitutive_exon
ATCTGTTCCACATACTCAGGGACTTTTCTATATGTGGAGAGGGTCAGTAGTC	81219	81246	81296	81244	-1	JH001322.1	ENSCGRG00000015005.1	68727	122131	Casz1	5764	1275	171162	No_or_no_constitutive_exon
GAGAGCATCCTGGTGTCTTTGGGGTAACTTGAGGGGTACCCGGGGCATAGCT	108373	108406	108456	108404	-1	JH001322.1	ENSCGRG00000024208.1	108373	110121	None	5764	1275	171162	No_or_no_constitutive_exon
CCTACAACCCCAGCTGGGGACAGAACAAGGATGTGGGTCAGAGGGTGTAGGT	248465	248520	248570	248518	-1	JH001329.1	ENSCGRG00000007793.1	114656	248607	None	5764	1275	171162	No_or_no_constitutive_exon
AGATGTCCAACCGAGTTGTCTGCCGGGAAGCCAGCCATGCCGGGAGCTAGTA	428509	428760	428810	428758	-1	JH001335.1	ENSCGRG00000004113.1	427922	428808	None	5764	1275	171162	No_or_no_constitutive_exon
ATAGGCAGGCCCCTGGCCTCAGGGTCCAAATGAAAGGCTGGCTGGGATAGCT	131463	131548	131413	131465	1	JH001338.1	ENSCGRG00000014247.1	93473	148300	Speg	5764	1275	171162	No_or_no_constitutive_exon
CAGTTTGGGGTGTGTGGTCTGAGTGTAATTTTCTTCTATTGGGGTTTGAGGT	154536	154597	154486	154538	1	JH001338.1	ENSCGRG00000017779.1	153424	162592	Gmppa	5764	1275	171162	No_or_no_constitutive_exon
TGCCCTGACTCATGGTGTCTCACTGAGCTGGCTGGGGTTTCTGGGGACAGGT	156619	156806	156569	156621	1	JH001338.1	ENSCGRG00000017779.1	153424	162592	Gmppa	5764	1275	171162	No_or_no_constitutive_exon
ATTTAAGTTGTGTTTTTTTTTTATCCCGCCGTGTGCCTTGGGTGGGACAGGG	206756	206853	206706	206758	1	JH001340.1	ENSCGRG00000007136.1	182319	211996	Heatr6	5764	1275	171162	No_or_no_constitutive_exon
CGATTTGACAGCAGCATGGGCAAGAACCAAGCAGTTACTAAGCTGGGAAGAT	270840	270958	270790	270842	1	JH001341.1	ENSCGRG00000004676.1	268417	274491	None	5764	1275	171162	No_or_no_constitutive_exon
GGCTTACTTGTTCTCCCCTTGTCTTCCTGGCCCGACCTGGGGTAACACAGTG	164987	165054	164937	164989	1	JH001342.1	ENSCGRG00000005671.1	134811	169512	Agfg2	5764	1275	171162	No_or_no_constitutive_exon
TGAGAATTCTGGAAAGGTCCCTCCTAGGTGTTCACTGGGGATGTGGCAAGTG	168299	168444	168249	168301	1	JH001342.1	ENSCGRG00000005671.1	134811	169512	Agfg2	5764	1275	171162	No_or_no_constitutive_exon
TGGAGTCACTTGGTTGGTTGCTTCTCACTTACTTCCTCCTAATGGGTCAGTG	217557	217787	217507	217559	1	JH001342.1	ENSCGRG00000011739.1	216757	219721	Mospd3	5764	1275	171162	No_or_no_constitutive_exon
TTTTTTAATGGCAGGCTTATTTAGAAAAGAACTTGAGTCCAGGGTAAGAGAG	340073	340324	340023	340075	1	JH001342.1	ENSCGRG00000013343.1	326054	426107	Zan	5764	1275	171162	No_or_no_constitutive_exon
CCTCTCCTTCCTCACTTCCTGTCATCTCTTTCCATGCCTTCTGCAGGGAGGC	400488	400626	400438	400490	1	JH001342.1	ENSCGRG00000013343.1	326054	426107	Zan	5764	1275	171162	No_or_no_constitutive_exon
TTATTCCCGTGAGTGGGTGTGGAAAGAGGGACTGGTGGGTGACTGAGGAGAT	405446	405457	405396	405448	1	JH001342.1	ENSCGRG00000013343.1	326054	426107	Zan	5764	1275	171162	No_or_no_constitutive_exon
AGCAGTAACTGTGCAGTCAACAGTAAGGACGCGGTGGGGGAGAGGGGAAGTG	420271	420279	420221	420273	1	JH001342.1	ENSCGRG00000013343.1	326054	426107	Zan	5764	1275	171162	No_or_no_constitutive_exon
GAGTATAGAATCTGCTATACACAAAAGGAACCACTGGGCTGCAGATATAGTG	42125	42211	42261	42209	-1	JH001348.1	ENSCGRG00000001302.1	42125	79163	None	5764	1275	171162	No_or_no_constitutive_exon
GTTATTTGAACAAATGGCCTGGCAAGTATGGGGGGGGGGGGGACTCGAAGAT	353260	353503	353210	353262	1	JH001349.1	ENSCGRG00000017427.1	352389	365761	Selenon	5764	1275	171162	No_or_no_constitutive_exon
GGAACACCACACAGCCATACCAAACCCTATGTCCGTCCAAGGGCTGGAAGTT	346974	347022	346924	346976	1	JH001353.1	ENSCGRG00000000041.1	345729	347022	None	5764	1275	171162	Yes
AGTGTTCCTTTCACACACAACCTGACTTTTCTCTTCTTTTGGGGATTCAGGA	11312	11390	11262	11314	1	JH001354.1	ENSCGRG00000011693.1	4213	14713	Copz1	5764	1275	171162	Yes
TTCCACCAATGCCCCCATCCCATCCCCATCCACTCCCCTGGGAGGGTGAGAC	397161	397203	397111	397163	1	JH001357.1	ENSCGRG00000001738.1	396764	402241	None	5764	1275	171162	No_or_no_constitutive_exon
GGCGTTGATGCCAGTTGTCTCCTGTCTCTCCCCCTCCTTGGGCTGGGCAGGT	78940	79102	79152	79100	-1	JH001367.1	ENSCGRG00000011906.1	12323	123078	Nrxn2	5764	1275	171162	No_or_no_constitutive_exon
ATCTCAGCGGTCCCCACCTGATCTACTGTTTCCTCCCTACTGTGGGGCAGGT	62862	63053	63103	63051	-1	JH001367.1	ENSCGRG00000011906.1	12323	123078	Nrxn2	5764	1275	171162	No_or_no_constitutive_exon
ATCGACATCGAGAGTGTGTGCGTGGGGGGGCGGAGCTTGGGGGCACTAAGCA	149083	149102	149152	149100	-1	JH001367.1	ENSCGRG00000001680.1	136939	151030	Rasgrp2	5764	1275	171162	No_or_no_constitutive_exon
TTCCTGGGTCAGGATCCTGGTCTTAGCTCTGGGCTCTTTTGGGGATACAGAG	164899	165063	165113	165061	-1	JH001367.1	ENSCGRG00000000388.1	154462	170938	Pygm	5764	1275	171162	Yes
AGATCTGAGCTCGGTAGGAGTAGAATATGTTGTGTCTACAGGGAGAGCAGGG	133748	133987	133698	133750	1	JH001370.1	ENSCGRG00000006236.1	130958	163961	Kmt2d	5764	1275	171162	No_or_no_constitutive_exon
AGCCAGAACCTCAGCCAGAGCCAGAACCCCAGCCCAGGCGGGAGACTCAGCC	196561	196709	196759	196707	-1	JH001379.1	ENSCGRG00000010960.1	184449	199082	None	5764	1275	171162	No_or_no_constitutive_exon
ACGGGTCAGGAGCTTAGCCCACCTCCACTCCTTGCTCTTATGGGGGTCAGTT	185098	185282	185332	185280	-1	JH001379.1	ENSCGRG00000010960.1	184449	199082	None	5764	1275	171162	No_or_no_constitutive_exon
GTGGGTTTCTGTTCATGGGGGTGACAGAGCGACCACCATAGGGATGTGAGGT	149495	149515	149565	149513	-1	JH001393.1	ENSCGRG00000012240.1	129338	190000	Itpr3	5764	1275	171162	No_or_no_constitutive_exon
GAAGGATGGGATCTTGCCTGACCCGGGGGTCCTCATGCCAGGGGGCCCAGGG	158780	158914	158964	158912	-1	JH001393.1	ENSCGRG00000012240.1	129338	190000	Itpr3	5764	1275	171162	No_or_no_constitutive_exon
TTTGTGTTTGTGTGTTTGCTCCCCGCACAGCACCCGCGGGAGCCGCGAAGAC	293435	293676	293726	293674	-1	JH001393.1	ENSCGRG00000008966.1	280199	303197	Syngap1	5764	1275	171162	No_or_no_constitutive_exon
TGAGGGAAACTTCAGGAAGGGTGGGAGTGAGCTGTGGGCTTCTGGAAGAGTC	286696	286719	286769	286717	-1	JH001393.1	ENSCGRG00000008966.1	280199	303197	Syngap1	5764	1275	171162	No_or_no_constitutive_exon
GCCAGGGCAGGGCGCCCCTCACAGTGCGGGGTCCTGTGCCCGGCGGGCAGGT	281743	281955	282005	281953	-1	JH001393.1	ENSCGRG00000008966.1	280199	303197	Syngap1	5764	1275	171162	Yes
TTCCTGTCTGGAGAGGAGAGAGACAGCTGTGGCCCGAGGGTAGATGGTAGGC	320169	320581	320631	320579	-1	JH001393.1	ENSCGRG00000003183.1	312977	342862	None	5764	1275	171162	No_or_no_constitutive_exon
GACATACAAACATTGGGTGACAGCCTGGGGTGGAAAGGGGAGGTGGTGAGCG	320626	320652	320702	320650	-1	JH001393.1	ENSCGRG00000003183.1	312977	342862	None	5764	1275	171162	No_or_no_constitutive_exon
TGTCTCCTTGGGCTGTTGTTAACCCTCCTTCCATCTGATGGGAGCATCAGCA	72125	72327	72377	72325	-1	JH001398.1	ENSCGRG00000001916.1	71069	95884	Qsox2	5764	1275	171162	No_or_no_constitutive_exon
TGCTTGGCATCAGCAACCCCTCTGAAGACTGTTCTTTCTCATGGGTGCAGTT	240543	240708	240758	240706	-1	JH001398.1	ENSCGRG00000001566.1	225059	245666	Snapc4	5764	1275	171162	No_or_no_constitutive_exon
CTCAGGTTATACTCCTTTTGTCCCTGGCTTCCTTGACTATGGGGCCACAGCT	40799	40921	40749	40801	1	JH001405.1	ENSCGRG00000009899.1	13475	46795	Ap2a1	5764	1275	171162	No_or_no_constitutive_exon
CGGGGCACTACCATCTGTTTGCGGGGCGGGACGCCGAGGGGTTGGAATAGCG	92226	92248	92298	92246	-1	JH001405.1	ENSCGRG00000009077.1	85906	92413	Akt1s1	5764	1275	171162	No_or_no_constitutive_exon
CTACCGTAGCATGCTTCAGGGTGAGTGTATGGGCAGCCCTGTGGGGGGAGCC	247116	247137	247066	247118	1	JH001405.1	ENSCGRG00000011153.1	242196	297999	Myh14	5764	1275	171162	No_or_no_constitutive_exon
CACTAGGTCTCACCACAACCCCCAAAACCCTTCTGCTTGGGGAGGCACAGGG	401303	401491	401253	401305	1	JH001405.1	ENSCGRG00000016894.1	384997	401491	Mybpc2	5764	1275	171162	No_or_no_constitutive_exon
GGATCGCATCATCAGATCAGGTGGTCACTGCTGTTGTCATTGGGTGACAGGA	119112	119283	119062	119114	1	JH001409.1	ENSCGRG00000002014.1	111690	131944	Sfxn2	5764	1275	171162	No_or_no_constitutive_exon
GGGAGATTACAGCCCACAGGCAGCACTGCAGCTAGAGGGAGAAGCCTGAGAG	223616	223646	223696	223644	-1	JH001409.1	ENSCGRG00000000867.1	219870	225253	Cyp17a1	5764	1275	171162	No_or_no_constitutive_exon
TTTTTTTTTTTTTATGTTCTCAACTATTCAGTATTTTGTTGGGAGAACAGGG	142054	142160	142210	142158	-1	JH001413.1	ENSCGRG00000009978.1	141163	142267	None	5764	1275	171162	No_or_no_constitutive_exon
TCTTCTCTCCTCACCCCATTCCCTCAATTGTTTTAGCGATGGATGGGCAGAC	66590	66812	66540	66592	1	JH001419.1	ENSCGRG00000000547.1	66449	157395	None	5764	1275	171162	No_or_no_constitutive_exon
TCGGAGGGTAAGCCAGTGGAGGCGGCCTGACGGAGCGGGTGGGAGGCCAGTG	67876	67894	67944	67892	-1	JH001421.1	ENSCGRG00000015824.1	67298	83660	Stx1b	5764	1275	171162	No_or_no_constitutive_exon
AGGCCTACGAGACTTTTGATTCCCTCTGGGTTGGTCTTTGCTGGGGACAGGT	365181	365332	365131	365183	1	JH001421.1	ENSCGRG00000014816.1	360510	385021	Itgax	5764	1275	171162	No_or_no_constitutive_exon
AAAGTGTCTATGAGGGAAGAGTGAGTGTGTGTGGTCAGGCGTTGGGGAAGCT	341831	341866	341781	341833	1	JH001424.1	ENSCGRG00000002167.1	341215	341866	None	5764	1275	171162	No_or_no_constitutive_exon
CTGCTCCCATCATTGTTGTGTGATCGGGATGCTACAAAGTTCTGGGGAAGGG	329911	330019	330069	330017	-1	JH001432.1	ENSCGRG00000002765.1	329911	330358	None	5764	1275	171162	No_or_no_constitutive_exon
AGGACACGGGCAAGATGGCGACGGTGGCTGGCGTGCTGCGGGGACTGGAGGC	32500	32676	32450	32502	1	JH001434.1	ENSCGRG00000001750.1	32464	33153	None	5764	1275	171162	No_or_no_constitutive_exon
AGGAGGGCAGGAGACCCATGATGGAATCTGATGGTGCTGCCGGGATGCAGGA	232380	232525	232575	232523	-1	JH001436.1	ENSCGRG00000006289.1	214120	240823	Med12	5764	1275	171162	Yes
CAGAAGCCTATCACTCCAGAGACTGCTGAAAAGCTGGCTGGGATCTGAAGGC	71915	71955	71865	71917	1	JH001440.1	ENSCGRG00000000989.1	71467	72040	None	5764	1275	171162	No_or_no_constitutive_exon
TGGACTTATAAAAAAAAAAAAAAAAAGCCTACCTGGGTACGGCGGGAAAGGT	311516	311767	311466	311518	1	JH001444.1	ENSCGRG00000025216.1	300589	311767	None	5764	1275	171162	No_or_no_constitutive_exon
CACATATCCTCTGATGAGTTAACTGTCCGTGCTCTCTGTTTGGGATGCAGAG	219330	219454	219280	219332	1	JH001450.1	ENSCGRG00000008208.1	37579	270612	Sik3	5764	1275	171162	Yes
AGTGTTCCCAGGCTACTGTTTCTGCCTACAAGCAGAAGCCCTCAAGGGAGAA	190501	190656	190706	190654	-1	JH001452.1	ENSCGRG00000006519.1	190421	190969	None	5764	1275	171162	No_or_no_constitutive_exon
AACTTCGCATCCTCAAGCTCTGCCTCAATATCTGTGTGGGGAGAGCAGAGAT	322074	322336	322386	322334	-1	JH001452.1	ENSCGRG00000015986.1	321903	322426	None	5764	1275	171162	No_or_no_constitutive_exon
TCAGTTCTGATAACAGAATAATCAACATGCTGAAAAACTTTCGGGCAAAGTG	26187	26227	26277	26225	-1	JH001456.1	ENSCGRG00000017062.1	26187	27121	None	5764	1275	171162	No_or_no_constitutive_exon
TGGCCTAGCTCCTGCTGCTGCCTCTGGTGGCCTCTCTACCCATGTGGGAGCT	49227	49318	49368	49316	-1	JH001459.1	ENSCGRG00000013509.1	49138	49770	None	5764	1275	171162	No_or_no_constitutive_exon
CTTCCCAGCCTCCCGACATTCCAGCACAGAGGCAGCCTAGGGAAAAACAGCA	49138	49208	49258	49206	-1	JH001459.1	ENSCGRG00000013509.1	49138	49770	None	5764	1275	171162	No_or_no_constitutive_exon
ATGTTCAGAAGGCCAGCTTTACAGCCCGTGCTATTCCAATGGGGGCATAGGT	146702	146861	146911	146859	-1	JH001459.1	ENSCGRG00000016377.1	144608	158287	Pipox	5764	1275	171162	No_or_no_constitutive_exon
GACTGGTTGTCACTTATGATGTTGGTCTCTCTCCTTTCTCTGGGATATAGCC	18995	19106	19156	19104	-1	JH001468.1	ENSCGRG00000001065.1	4787	104984	None	5764	1275	171162	No_or_no_constitutive_exon
TGGAAGCTGATGGCGGCCAAGACCCACATCATGAAGTCTGGGATGTGGAGGA	171590	172114	172164	172112	-1	JH001476.1	ENSCGRG00000000038.1	171403	172215	None	5764	1275	171162	No_or_no_constitutive_exon
GGTCTTCGTGTCTGTGTGTCTGGCAGAGGAGGAATGCCCTGGGCACAAAGGG	83698	83747	83648	83700	1	JH001479.1	ENSCGRG00000013945.1	40187	84300	Gramd4	5764	1275	171162	No_or_no_constitutive_exon
GTCGCCCTCCCCCCCCCAGCCCCCGAAGCAGGGCCTGGGGCAGGACACAGCG	51917	52044	51867	51919	1	JH001484.1	ENSCGRG00000009370.1	49253	55610	None	5764	1275	171162	Yes
GGGAGGACCGGTACGTGTGGGGGCATGGTGCCTGCCCTCCAGGGTCTGAGAC	166392	166538	166342	166394	1	JH001487.1	ENSCGRG00000004426.1	164444	173340	None	5764	1275	171162	No_or_no_constitutive_exon
CCCAGGCGCGCTGCAGCGGCACGTACGGATCCACACGGGTGGGTGAGGAGGC	299711	299827	299661	299713	1	JH001488.1	ENSCGRG00000007632.1	295864	301228	Zbtb17	5764	1275	171162	No_or_no_constitutive_exon
AGGCACAGTGAACGCTGCCCCAGGTACCGTGAATGCTGCCGCGGGTGCAGTG	307356	307389	307439	307387	-1	JH001488.1	ENSCGRG00000010581.1	303179	354766	Spen	5764	1275	171162	No_or_no_constitutive_exon
CTCTCCTTACTCATTTTCCTCCTCTTATCTCTGGTCCCCGGGTGGGGCAGTT	72007	72202	71957	72009	1	JH001489.1	ENSCGRG00000017369.1	66413	72695	None	5764	1275	171162	Yes
TGAATTTACCTGTGCATGACCTCTTTTTTATAATGTTTGGGAATACTAAGGG	235523	235665	235473	235525	1	JH001489.1	ENSCGRG00000010672.1	229464	248073	Stip1	5764	1275	171162	No_or_no_constitutive_exon
CTCCAGGGCCATACATGGCTCTCACTCATATCTCCCCACCTGGGAACCAGGT	266293	266435	266243	266295	1	JH001489.1	ENSCGRG00000013020.1	249773	266836	Fermt3	5764	1275	171162	No_or_no_constitutive_exon
TAGCCTCAGCAGCTGGTATGTACGGCTCACACCACCTTTCTGGGTGACAGGT	121968	122193	121918	121970	1	JH001492.1	ENSCGRG00000016085.1	104600	130725	Mmp28	5764	1275	171162	No_or_no_constitutive_exon
TTGGCTTCAAGGCAGTAGCATATGTATCTTTCCCATTTCCCTGTAGGGAGAG	9878	10000	9828	9880	1	JH001509.1	ENSCGRG00000000216.1	9388	53410	None	5764	1275	171162	No_or_no_constitutive_exon
CCAGAGGTGAGTATCAGGAAGCGGCTGGGGTCTGCAGCCAGGGCTGTGAGCC	314673	314725	314775	314723	-1	JH001517.1	ENSCGRG00000006453.1	313560	314765	None	5764	1275	171162	No_or_no_constitutive_exon
AACACCAACGGGGCTGCAAGTGCCATCAACGCAAACGCTGCCCAGGGAAGGC	313560	314224	314274	314222	-1	JH001517.1	ENSCGRG00000006453.1	313560	314765	None	5764	1275	171162	No_or_no_constitutive_exon
TTCTTTTTGCTCTAATGGGTCTCACTGACTAAATTTTAAATCATGGGGAGTT	160247	160427	160197	160249	1	JH001521.1	ENSCGRG00000004892.1	159654	221355	Cadm1	5764	1275	171162	No_or_no_constitutive_exon
GCCAGGTAGTGGTGATGCATGCCTTTAATCCCAGAACTTGGGAGGTAGAGGC	259756	259931	259981	259929	-1	JH001525.1	ENSCGRG00000012460.1	252142	272525	None	5764	1275	171162	No_or_no_constitutive_exon
ATGGGAGTCATTCTACTACATCTTTGTTTGTGTTGGTGGGATTAACAGAGCA	237759	238000	238050	237998	-1	JH001528.1	ENSCGRG00000012579.1	237142	238057	None	5764	1275	171162	No_or_no_constitutive_exon
GTTTTCTGGGGGTCTAACATGTTCGGCCACTATGACTGCCAAAAGGGGAGCT	240626	240914	240576	240628	1	JH001528.1	ENSCGRG00000008832.1	239377	241631	None	5764	1275	171162	No_or_no_constitutive_exon
AACTGAGGATGAGTGGTCTCTCCCTTCTTTTCCACCCCACCGTGGGATAGTT	290097	290184	290234	290182	-1	JH001531.1	ENSCGRG00000017154.1	277501	304694	Snx31	5764	1275	171162	No_or_no_constitutive_exon
CAGTGGCTTCAGGTCATGAGGATGAGCCCCAGGCCGGGGAAGGTGAGTAGGA	340166	340170	340220	340168	-1	JH001533.1	ENSCGRG00000006969.1	335270	343495	Sytl1	5764	1275	171162	No_or_no_constitutive_exon
CAAAGGACACAGTCAAGAAGATAAAACAGCAGCCCACAGAATGGGAAAAGAT	328321	328348	328271	328323	1	JH001535.1	ENSCGRG00000001736.1	326271	328348	None	5764	1275	171162	No_or_no_constitutive_exon
GGCTCCTGGTGCACCATCGACGTGCCCTGCGCCTGCGGGTGAGTCGAGAGCA	260864	261414	260814	260866	1	JH001550.1	ENSCGRG00000007031.1	260275	271587	Noa1	5764	1275	171162	No_or_no_constitutive_exon
GAGGTCATCCCTAGGGCAGAAGTCTCACACTTGAACTCTTGGGATTGCAGGA	105877	106006	105827	105879	1	JH001555.1	ENSCGRG00000004866.1	35049	138762	Ubr4	5764	1275	171162	No_or_no_constitutive_exon
CTGGGTATTCACACCAGCTTCCTGTTCCCTTCTTCCCCCGGGCCGGGCAGTG	131204	131369	131154	131206	1	JH001556.1	ENSCGRG00000004253.1	119580	176401	Adgrb1	5764	1275	171162	No_or_no_constitutive_exon
GTTTGGGTTATGCAACAGGATTTGACCTTTGGCCCATCTGTGGGGGACAGGA	213808	213931	213981	213929	-1	JH001556.1	ENSCGRG00000004432.1	191784	216894	Mroh4	5764	1275	171162	No_or_no_constitutive_exon
TGTGTGTGTTTGTGTGTGTGTGTGTGTGAGAGAGAGAGAGGAGAGGGTAGTG	315284	315381	315431	315379	-1	JH001563.1	ENSCGRG00000000288.1	194721	327061	None	5764	1275	171162	No_or_no_constitutive_exon
GAACAGTGACCTAGCCACACATCTGTCCCCTCTCATGGCTCTGGGGACAGAT	65107	65239	65289	65237	-1	JH001565.1	ENSCGRG00000015139.1	58974	151737	Ltbp2	5764	1275	171162	Yes
CTTCCAGGAAGTTCTTCGTTGGGGGTAACTTTAAGATGAACGGGAGGTAGAT	257300	257374	257424	257372	-1	JH001587.1	ENSCGRG00000001301.1	256681	257428	None	5764	1275	171162	No_or_no_constitutive_exon
GACCTTGGAGTGATCGCCTGCATTAGGGAGAAGCTAGATGAAAAGGGAAGCT	256787	257023	257073	257021	-1	JH001587.1	ENSCGRG00000001301.1	256681	257428	None	5764	1275	171162	No_or_no_constitutive_exon
CTGTGGGGCCTGGGGGTCCATTCTCTCCATCCTTGATTTTGGAGGGACAGAT	307512	307674	307462	307514	1	JH001591.1	ENSCGRG00000001232.1	104403	313534	Rere	5764	1275	171162	No_or_no_constitutive_exon
TGCGCTGCAGGTGGGGGCCCCTTAGCGTGGTCCTCAGGCCGCCTGGGGAGCG	287318	287671	287721	287669	-1	JH001592.1	ENSCGRG00000015665.1	286918	287740	None	5764	1275	171162	No_or_no_constitutive_exon
TCTAGCCATGGCTGGTACCCCTGCCCTAGGTTCTTGGGGTCACAAAACAGGC	1035	1122	985	1037	1	JH001595.1	ENSCGRG00000001402.1	145	12990	None	5764	1275	171162	No_or_no_constitutive_exon
ATGTTAAAAAGAAAAAAACTTTTCTTATGTTTTTTTGGGGGTGAGTATAGGT	158805	158985	159035	158983	-1	JH001602.1	ENSCGRG00000007246.1	124121	159821	Cpne3	5764	1275	171162	No_or_no_constitutive_exon
CTCTAACAGCAGTCTCTCTTCTCTCATTACCCCACCTCTGGTGGGAGCAGGG	296391	296853	296341	296393	1	JH001614.1	ENSCGRG00000000515.1	73909	296853	Dock4	5764	1275	171162	No_or_no_constitutive_exon
AGGAGGGAGATGCCAGCTATCTTGCTGTGAAATATCTACCTGGGGTGGAGTG	195633	195761	195583	195635	1	JH001624.1	ENSCGRG00000007545.1	194594	195761	None	5764	1275	171162	No_or_no_constitutive_exon
CTCTCTGGGCTACTACTTTGATCGGGATGACGTGGCTCTGGAGGGTGTAGGC	100439	100764	100389	100441	1	JH001636.1	ENSCGRG00000012400.1	100295	100764	None	5764	1275	171162	No_or_no_constitutive_exon
GCTTGTGGTCTTCATATTCTGTCTTCCATTCTGTCAGGACAGGGGGATAGAA	167894	168323	167844	167896	1	JH001637.1	ENSCGRG00000003366.1	167403	168323	None	5764	1275	171162	No_or_no_constitutive_exon
TTTCTCTCCACAATAACATCTCTTTTCTCATCAGCTGTCTTGAATGGGAGAG	155654	156364	155604	155656	1	JH001650.1	ENSCGRG00000025521.1	124634	157886	None	5764	1275	171162	No_or_no_constitutive_exon
GGGTTTCTAAAGTCAGCAGCCACGTCACCTGAGGTTGGGTAGGAAGGAAGAG	183576	183666	183716	183664	-1	JH001650.1	ENSCGRG00000003883.1	183469	183750	None	5764	1275	171162	No_or_no_constitutive_exon
GCCTTCCACCAGTGGATCCAGGAGACCAGGTGCCTGCCTTGTGGGGCCAGCC	43205	43249	43299	43247	-1	JH001652.1	ENSCGRG00000014732.1	38538	108432	Sptan1	5764	1275	171162	No_or_no_constitutive_exon
TCACTGCAGGTGAAGGAGAAAGGTGCTGACTACCTGGTGACAGAAGGGAGTG	9940	10067	10117	10065	-1	JH001658.1	ENSCGRG00000000056.1	9121	10657	None	5764	1275	171162	No_or_no_constitutive_exon
TCTTCTTGGCTCAGAAAATGATGATTGGATGATGCAACCGAGCTGGGAAGCC	9450	9729	9779	9727	-1	JH001658.1	ENSCGRG00000000056.1	9121	10657	None	5764	1275	171162	No_or_no_constitutive_exon
CTCTGAAAGGAATTAACTGCAATTTTTTTTTCTTTGTTTTGGGTGGCCAGCC	140153	140346	140103	140155	1	JH001671.1	ENSCGRG00000006359.1	133599	143874	Pfn2	5764	1275	171162	No_or_no_constitutive_exon
GCAGTATAGTGCTAGTGTGTCATTTGTGAAGTGTGTGGGGAGAAGACTAGGA	71901	71946	71996	71944	-1	JH001681.1	ENSCGRG00000015548.1	61647	75601	None	5764	1275	171162	No_or_no_constitutive_exon
TCAAGGTCCACCACCTCATGAACACCCAGCTCTTGGTGGCCATGGGGAAGGC	79978	80130	79928	79980	1	JH001696.1	ENSCGRG00000002451.1	77469	80130	None	5764	1275	171162	No_or_no_constitutive_exon
GAATGTTAACCTTGTCGTGCTAATGACATGTTCTGTTTATTTGGGAGCAGGA	234725	234829	234879	234827	-1	JH001707.1	ENSCGRG00000004959.1	177349	302173	None	5764	1275	171162	No_or_no_constitutive_exon
CTGGCTTTGATGGGATACTTTTTTCACCCCCTGGTTCTTGGGACACATAGGT	64038	64160	64210	64158	-1	JH001717.1	ENSCGRG00000006149.1	45038	66585	Pcsk7	5764	1275	171162	No_or_no_constitutive_exon
TGAAGGCATCATATGGGCCTGTCCCACAGTAAACTTCTCTGTGGGACCAGGT	196459	196649	196699	196647	-1	JH001729.1	ENSCGRG00000015790.1	189082	202039	Adam8	5764	1275	171162	No_or_no_constitutive_exon
TGAGTTGCCATCCCTCATCTTTGTGGGACCTCTGCTTTTTCCAAGGGTAGCA	36822	36930	36980	36928	-1	JH001736.1	ENSCGRG00000000350.1	33977	41309	Bpifa3	5764	1275	171162	No_or_no_constitutive_exon
TTAGCTCCTTCCTCTCCCTGACTGACCCCGTCTCTGGGCTGGGGACCTAGGT	34523	34587	34637	34585	-1	JH001736.1	ENSCGRG00000000350.1	33977	41309	Bpifa3	5764	1275	171162	No_or_no_constitutive_exon
CTTTTGCTCTGGGAATCTTGAAGATCTGTGACCTTGCAAGGGAAAAAAAGTA	49600	49747	49797	49745	-1	JH001737.1	ENSCGRG00000017941.1	47070	50229	None	5764	1275	171162	No_or_no_constitutive_exon
CTTCCTTACTCCTTAGTGTGACACTTTTTTCCCCTCCATTGGGGGAGTAGGT	221425	221662	221712	221660	-1	JH001738.1	ENSCGRG00000005474.1	211935	229708	Polg	5764	1275	171162	No_or_no_constitutive_exon
TTTACTATTTACAAGTCAGTTCCTCTTTTTATCTTTTTTGGGGGGTATAGGT	56328	56418	56468	56416	-1	JH001759.1	ENSCGRG00000016881.1	48545	56699	None	5764	1275	171162	No_or_no_constitutive_exon
ACACCCTCCCATGATGTAACCATAGCAACAGGAAACAACATTACGGGGAGAC	287176	287219	287269	287217	-1	JH001771.1	ENSCGRG00000014433.1	282754	287333	Crip1	5764	1275	171162	No_or_no_constitutive_exon
GTGGATGTCAGTGGGGCGGGAACCTTGTCCCAGAGTTACCAGTATGGGAGGT	186087	186218	186037	186089	1	JH001786.1	ENSCGRG00000005726.1	183843	186218	Pcdhb19	5764	1275	171162	No_or_no_constitutive_exon
CCTAACGGTTTTCTCTCCTGCTTCTCCTTGCTCTCTCGGGGACTCGGAAGTG	258226	258271	258321	258269	-1	JH001789.1	ENSCGRG00000004964.1	205561	280234	None	5764	1275	171162	No_or_no_constitutive_exon
ACCACATGGGGCATACTAAGTGCCTCACCCTTCTCTGACTGGGACTACAGGA	49071	49232	49021	49073	1	JH001800.1	ENSCGRG00000007951.1	39822	56129	Usp19	5764	1275	171162	Yes
TGTGGATCTTTAATGTTCTCATAAGCTCCAACTTGCTTCACAGCAGGGAGGA	262716	262961	263011	262959	-1	JH001804.1	ENSCGRG00000014473.1	262514	263402	None	5764	1275	171162	No_or_no_constitutive_exon
TACAAAAATGATGGACAAACCATTTTCTTTTTTCTCTTTCGGGGCATCAGGT	176493	176670	176720	176668	-1	JH001812.1	ENSCGRG00000016412.1	152360	271386	Fryl	5764	1275	171162	No_or_no_constitutive_exon
TGGAGAATATACAAATGCCCAAGGGTGTGATTCTGCTTGGGAAGGGTTAGCT	244951	245159	245209	245157	-1	JH001813.1	ENSCGRG00000006545.1	243660	250214	None	5764	1275	171162	No_or_no_constitutive_exon
GAAGGGACCCTAAGTCAGAAGAAGGGAGAACAAAGTTGGGCGGGTGCAAGCC	239995	240354	239945	239997	1	JH001821.1	ENSCGRG00000000844.1	231310	271239	None	5764	1275	171162	No_or_no_constitutive_exon
TCTCCCATTTCTCACTGTTGGAAACATTACTTTTTTTGTGATGGGGAAAGGA	277328	278447	277278	277330	1	JH001823.1	ENSCGRG00000025708.1	271648	278447	None	5764	1275	171162	Yes
CGTGCTGCACGTATTGGCCGGCAATGGTGCTGGGCACTGGGAGGTGGGAGGG	84300	84434	84250	84302	1	JH001829.1	ENSCGRG00000013170.1	54465	85930	Dnm1	5764	1275	171162	No_or_no_constitutive_exon
CCGGGAGGAGAGGCTGGCAGCTTGTGGGGCCCGGGAGGAGAGGCTGGGAGCA	194023	194173	194223	194171	-1	JH001829.1	ENSCGRG00000016134.1	166697	213083	None	5764	1275	171162	Yes
GTCCCACCTGCTGGCAAGTCAATGGCCAGGAACTCTGTCCTGGGGATAAGAA	183989	184345	184395	184343	-1	JH001829.1	ENSCGRG00000016134.1	166697	213083	None	5764	1275	171162	No_or_no_constitutive_exon
GTCAAGCTGCGGCAGCGTAACCTGAAGCTGCAAGACGCATGGGATTCAAGCG	217857	218380	218430	218378	-1	JH001840.1	ENSCGRG00000013152.1	216524	218481	None	5764	1275	171162	No_or_no_constitutive_exon
AGCTGGAGGGAGCCGTTCTACAAGGTGGAGGCGCTGGGAACAGACTAGAGAA	7501	9063	7451	7503	1	JH001848.1	ENSCGRG00000009270.1	2097	9498	4930407I10Rik	5764	1275	171162	No_or_no_constitutive_exon
GAATGAGAGAAGGAGATCTGTGATGATAAGCAGAGGAAGAGAAGGGTGAGAA	51979	52268	52318	52266	-1	JH001858.1	ENSCGRG00000006826.1	50814	52943	None	5764	1275	171162	No_or_no_constitutive_exon
GGGAGGGCATCCTTGCAGTCCGCTGGCTGATTCTCTGTCACTGGGAATAGGA	229984	230043	229934	229986	1	JH001876.1	ENSCGRG00000014607.1	218819	231780	Hip1r	5764	1275	171162	No_or_no_constitutive_exon
ACATTGATTTGTTTTTCCAATTTTTCTCCTTTGTTCTCCTGGGGAAACAGTG	161396	161468	161346	161398	1	JH001877.1	ENSCGRG00000001638.1	122727	172582	Tada2a	5764	1275	171162	Yes
ATGCCTGGGGAGAAGTAGGGACATGCACAGGGCATGATGGGAAGGAATAGGT	23690	24039	23640	23692	1	JH001882.1	ENSCGRG00000000209.1	17279	26924	None	5764	1275	171162	No_or_no_constitutive_exon
TTAGAAATGCAGAGGTAAAAAATGCCATGAAGAAGTTGTGGGGAAAATAGAA	46265	46283	46215	46267	1	JH001888.1	ENSCGRG00000006382.1	45356	46283	None	5764	1275	171162	No_or_no_constitutive_exon
CAGAATCTTGGCTGATGGAGGCTGCCTGGGGTTTCTCTGGGGACTGACAGGA	28479	28580	28429	28481	1	JH001891.1	ENSCGRG00000016615.1	20527	52185	None	5764	1275	171162	No_or_no_constitutive_exon
AGTTCTTAAAACTGACCCTCTTTGTCATGTTGCTTCTGTCTGGGAAATAGGC	58996	59025	59075	59023	-1	JH001891.1	ENSCGRG00000014585.1	58996	118378	Lmtk2	5764	1275	171162	No_or_no_constitutive_exon
CCCAACCTGCTCCTACAAGTGGCCTACAAGAACATGGTTGGGGGCTGCAGGT	11300	11840	11250	11302	1	JH001909.1	ENSCGRG00000000854.1	11161	11840	None	5764	1275	171162	No_or_no_constitutive_exon
ATCTGGTAAACAATCTGTTTCTTTCAAATTCTGACCATCGTGGGATTGAGCT	118386	118465	118336	118388	1	JH001923.1	ENSCGRG00000018163.1	92063	147435	Rtn3	5764	1275	171162	Yes
ACAGCATCTGGGGGAGGGGGGGCGGCCTCCAACTGGGGTGCGAGGGACAGCA	81994	82009	82059	82007	-1	JH001931.1	ENSCGRG00000002538.1	79402	98077	Plcb2	5764	1275	171162	Yes
TTTGATCTGATGTATGCTAAACATGCCTTTGTGACTGGTATGTGGGTGAGGG	18597	18714	18547	18599	1	JH001958.1	ENSCGRG00000006057.1	17465	18714	None	5764	1275	171162	No_or_no_constitutive_exon
CCACACTGGCTCTGCTCTCATAATCCCTCTCCGTCTTTTTGATTGGGTAGCA	70131	70209	70081	70133	1	JH001962.1	ENSCGRG00000013976.1	38987	78822	Sag	5764	1275	171162	No_or_no_constitutive_exon
CGCATTCCAGTCTTCGAAGATACATGGTTTCCTTTTCTTGTGTTGGGAAGGT	175000	175099	175149	175097	-1	JH001968.1	ENSCGRG00000016529.1	170102	223556	Ostf1	5764	1275	171162	No_or_no_constitutive_exon
AGCGAGAAGGACGACGTGCCAGGATTCCTCTCTCCAACTGGATGGGTCAGTT	180933	181367	180883	180935	1	JH001974.1	ENSCGRG00000005986.1	180790	182781	None	5764	1275	171162	No_or_no_constitutive_exon
TGGCATGGGAAGGGCTGCTGGTCAGGTTCAACCCCTCTGTCCAGGGACAGTG	94843	95084	94793	94845	1	JH002011.1	ENSCGRG00000000762.1	67095	109732	Kcnt1	5764	1275	171162	No_or_no_constitutive_exon
TGGCCAAGTCCTTTCTTATCTGTGAGACAGTCGAGTTGTGGGCAGGGCAGCC	74678	74863	74913	74861	-1	JH002044.1	ENSCGRG00000025640.1	74678	75059	None	5764	1275	171162	No_or_no_constitutive_exon
TATCTAAATTTGGGACTATATTCTTTTCTTTTCTTGGCCATGGGGCGCAGCT	94266	94362	94412	94360	-1	JH002047.1	ENSCGRG00000014363.1	91120	98192	ilk	5764	1275	171162	No_or_no_constitutive_exon
AAGTGCCTTCCACTAGCAAGGCGAGTGTGTCTGGGGCAATTTGGGAGAAGGG	68685	68767	68635	68687	1	JH002052.1	ENSCGRG00000001649.1	67757	72502	None	5764	1275	171162	No_or_no_constitutive_exon
CAGCGCACCCACACGGGTGAGAAGCCTGCGTGTGCAGGGTCTGGGGCAAGGT	72288	72449	72238	72290	1	JH002052.1	ENSCGRG00000001649.1	67757	72502	None	5764	1275	171162	No_or_no_constitutive_exon
ATTTGTGAGCATTGTCATGAATGAATCTATGTGTATTATTTAGGGGTCAGAT	176131	176190	176240	176188	-1	JH002095.1	ENSCGRG00000002498.1	168663	212557	Prpf40a	5764	1275	171162	No_or_no_constitutive_exon
GACACAGGTAATGACTGTTGAACTAGGGAGGAGCAGGAGAGGGAAGCTAGCG	217346	217369	217296	217348	1	JH002103.1	ENSCGRG00000016276.1	206020	217369	None	5764	1275	171162	No_or_no_constitutive_exon
CTCCTCCTCCTCCTCCTCCTCTTCCTCCTCCTCCTCTGATATGGGCAGAGCT	19384	19485	19334	19386	1	JH002126.1	ENSCGRG00000011950.1	12850	21046	None	5764	1275	171162	No_or_no_constitutive_exon
ACTCTGTAGTCCTCCTACAGCCATCTAAATGGTATTCTTCACTGGGGCAGGT	16737	16860	16687	16739	1	JH002130.1	ENSCGRG00000008616.1	7354	22546	AKR1B8	5764	1275	171162	No_or_no_constitutive_exon
ACTTCCGAGTGCTAACAACGCCTCTCTTTTTATGTGTTATGGGTGTGAAGGC	73203	73283	73333	73281	-1	JH002136.1	ENSCGRG00000001472.1	66338	83058	9330159F19Rik	5764	1275	171162	No_or_no_constitutive_exon
CCTGCGGCTGTGGCTCCTGTGGCTGTGGCTGTGGATGTGGCTGTGGGAAGGG	33895	33943	33993	33941	-1	JH002157.1	ENSCGRG00000000696.1	33895	34293	None	5764	1275	171162	No_or_no_constitutive_exon
AATTCATGTCAGGGTTCCTCAGAGTCAGCCTTGCTGAGGGCTGAGGATAGGG	136833	136871	136921	136869	-1	JH002165.1	ENSCGRG00000015525.1	80691	194499	None	5764	1275	171162	No_or_no_constitutive_exon
TCACTGCCCCTTGTGCAGAACCAGGGCATGCGTGTGCAGGAGGGCGTGAGGA	136685	136734	136784	136732	-1	JH002165.1	ENSCGRG00000015525.1	80691	194499	None	5764	1275	171162	No_or_no_constitutive_exon
GTTTATTTGTCTGTAAATAGGGATGTGATATTCAAGCTGTATAGGGTAAGAT	46986	47160	47210	47158	-1	JH002203.1	ENSCGRG00000006851.1	19801	62201	None	5764	1275	171162	No_or_no_constitutive_exon
CTACCAGAGTGAAAGTGTAATGAAAAGGGCTTCCCTTCTGAGGGCATCAGGA	51342	51373	51292	51344	1	JH002214.1	ENSCGRG00000009636.1	22919	54339	Arpc2	5764	1275	171162	No_or_no_constitutive_exon
ATCTTGTCCTATCTAAAAACCGGAGACAGGTGAGGTTTGTGGGTGCCAAGCT	62742	62758	62808	62756	-1	JH002236.1	ENSCGRG00000008122.1	43965	76375	None	5764	1275	171162	No_or_no_constitutive_exon
AGAATGTGGTAGTTCATTGTGTAACGGGTTCTTCTCTCTTCTTGGGGAAGCA	156533	156632	156682	156630	-1	JH002253.1	ENSCGRG00000004198.1	113521	172458	Ankdd1b	5764	1275	171162	No_or_no_constitutive_exon
GGAAGATGGGTCCCCTGAAAGCTTTCTCCCTGCCTGCCTGGGGGCACTAGGT	133992	134168	133942	133994	1	JH002270.1	ENSCGRG00000000812.1	97159	154087	Pax8	5764	1275	171162	Yes
ACAAAAGTCAGATTCCAATGAACCTTGTGCTTGGCCTCTCTTGGGGACAGAT	175206	175265	175315	175263	-1	JH002270.1	ENSCGRG00000003774.1	169032	182777	None	5764	1275	171162	No_or_no_constitutive_exon
GAGCTGTGGTGGTCAGAGCAGGGTCTCCCCTTCCTCTGTTGGGGCTACAGGA	23558	23679	23508	23560	1	JH002286.1	ENSCGRG00000003679.1	1739	28933	None	5764	1275	171162	No_or_no_constitutive_exon
GGCTGAAGCTGGCCCTGAGGGCATTGAGAATGGGGACAGTGGGATCGAAGGG	54553	54656	54503	54555	1	JH002307.1	ENSCGRG00000012347.1	53629	55246	None	5764	1275	171162	No_or_no_constitutive_exon
GTGTGTGGAGCCCCAAGCAGGCCTGACTGGTTCATCCTGGGATAGCAGAGGT	156260	156365	156415	156363	-1	JH002324.1	ENSCGRG00000007029.1	156054	158033	None	5764	1275	171162	No_or_no_constitutive_exon
TTCTTCCTTTTCCCTTTTTTCCATCTCGAATGGCATCTTGGGGCATCAAGGA	52530	52579	52629	52577	-1	JH002337.1	ENSCGRG00000014694.1	26291	175773	None	5764	1275	171162	Yes
AGACTTCAGGGTACGCCGTCATTGGCTACTATATTCACTGGGTGAATCAGAT	48998	49325	48948	49000	1	JH002371.1	ENSCGRG00000007467.1	38178	49325	None	5764	1275	171162	No_or_no_constitutive_exon
GTCCAGCCAGTCACTCCCTGGATCCCTACAAAACCAGCAGGATTGGGTAGAG	138652	138683	138602	138654	1	JH002386.1	ENSCGRG00000001596.1	117094	138683	Fam186b	5764	1275	171162	No_or_no_constitutive_exon
CCACAGAAGTAACCACTCACAGTTCCTCTTTGTCACCCTTTCGGGGACAGTG	156211	156331	156161	156213	1	JH002406.1	ENSCGRG00000010332.1	132796	158286	Mmel1	5764	1275	171162	No_or_no_constitutive_exon
AAGCTGAAAAGCAGCTGCAGCAGGCTCAGGAGGCGGGGGTAGAGGAGGAGGT	7480	8257	8307	8255	-1	JH002408.1	ENSCGRG00000017086.1	7480	8719	Fen1	5764	1275	171162	No_or_no_constitutive_exon
CCCTGAATCTGATAATTCTGTTTTATTTCCACAGTACTGAACATTGGGAGAA	53548	53730	53498	53550	1	JH002413.1	ENSCGRG00000013543.1	53035	61006	None	5764	1275	171162	No_or_no_constitutive_exon
AGATCGCAGACTAACCAGCATGTCCTATTCTTTTTCTGTCATGGGTGAAGGA	103524	106905	103474	103526	1	JH002413.1	ENSCGRG00000004505.1	96946	106905	Arl9	5764	1275	171162	No_or_no_constitutive_exon
GAGAGGCACACAAAGAGGAACGCCATATGAATATGAAGACAAACAGGGAGCA	36613	36726	36776	36724	-1	JH002418.1	ENSCGRG00000017163.1	36613	58635	None	5764	1275	171162	No_or_no_constitutive_exon
AGAAAGAGATGGCCCAGGAGCAGAAGGAAGAAGCCAATGCGGGCAGCGAGCC	52557	53436	53486	53434	-1	JH002423.1	ENSCGRG00000007747.1	42453	90334	C530008M17Rik	5764	1275	171162	No_or_no_constitutive_exon
GGGAGGCCATAGACTCTGTCACACCTATTCTCTCTTCTGGGATGTGGCAGGT	148214	148341	148164	148216	1	JH002425.1	ENSCGRG00000001492.1	98309	152515	Epas1	5764	1275	171162	No_or_no_constitutive_exon
TCATGGACTAATGCATCTCTTCTTGATCTTTCCTTTTGGGAACAATGCAGCA	29866	30120	29816	29868	1	JH002430.1	ENSCGRG00000008396.1	25110	96389	Ddx31	5764	1275	171162	No_or_no_constitutive_exon
ACTTTCCTGCCTTGTGGCACTTGCTCTTGCTAGTGAGGTGGGTAAAGAAGCT	62500	62519	62569	62517	-1	JH002442.1	ENSCGRG00000001018.1	57970	62583	Csn2	5764	1275	171162	No_or_no_constitutive_exon
TGTTCCTCTCCTGCCCCCATCTGTGCTTCCTGTGCCTCCTGGGTGGACAGGA	119926	120046	119876	119928	1	JH002445.1	ENSCGRG00000001398.1	117468	131057	Nckap5l	5764	1275	171162	No_or_no_constitutive_exon
GTACGTGGTTAATTCTGCTCTCCTTTTCAGGGGTTGCAACAGTGGGTCAGAT	130091	130169	130041	130093	1	JH002461.1	ENSCGRG00000004151.1	129154	130169	None	5764	1275	171162	No_or_no_constitutive_exon
CCAGCCTGAGGCCCTCTGACTCGGTGGTTCCATGGGGTGGGGGGATGCAGGA	91380	91518	91330	91382	1	JH002492.1	ENSCGRG00000004957.1	85658	96867	Fes	5764	1275	171162	No_or_no_constitutive_exon
TGGGCTTGAGCTCTACAGTGTGTCCCATATGACCCAGAGTGGGGTTACAGGG	39349	39479	39299	39351	1	JH002494.1	ENSCGRG00000014176.1	30131	41721	None	5764	1275	171162	No_or_no_constitutive_exon
CTAGGAAGTTAGTTCTTTACAGCCTCATTGCATTTCTTTGTGTGGGACAGGC	104143	104287	104093	104145	1	JH002501.1	ENSCGRG00000010926.1	102970	107600	Slc34a3	5764	1275	171162	No_or_no_constitutive_exon
TACCTCTCTATTTCCATTTCCTTCTCTTCATGTCCATTTTAATTGGGAAGCT	59161	59241	59111	59163	1	JH002532.1	ENSCGRG00000000876.1	45587	69538	None	5764	1275	171162	Yes
AGCCCCACCTGGCGTGGGTTTGCACTAATGCATTGCGTTTGGGCCAGAAGCC	88086	88215	88265	88213	-1	JH002552.1	ENSCGRG00000008448.1	72292	132438	None	5764	1275	171162	Yes
TGTTCCCAGTGTGGAAAAGTCCAGCTCTTGCTTAGTTCTCTGGGCGGCAGGT	107950	108183	107900	107952	1	JH002576.1	ENSCGRG00000014345.1	103351	114460	Nek8	5764	1275	171162	No_or_no_constitutive_exon
CTTCCGAAGATGAGACACCCACCTGACCGCTCTTTTCCTCGGTGGGGCAGGT	110985	111039	111089	111037	-1	JH002581.1	ENSCGRG00000013538.1	92434	138885	Col17a1	5764	1275	171162	Yes
TGGATCTTAGTGGACACTGACCAGTGACCTGTGGGCTTGGGCTGGGGCAGGG	66090	66172	66040	66092	1	JH002586.1	ENSCGRG00000000502.1	57503	75360	Pank4	5764	1275	171162	Yes
TACATTTATTTGTCATTTATTTATTGTGTCTCTATATGTGAGGGCCATAGCA	74599	74685	74549	74601	1	JH002586.1	ENSCGRG00000000502.1	57503	75360	Pank4	5764	1275	171162	No_or_no_constitutive_exon
TTGACAGGATTAAACAAGGTCAGAGGCTGATCTCTTTCCAATGGGCACAGAG	6036	6311	6361	6309	-1	JH002631.1	ENSCGRG00000025972.1	4544	8762	None	5764	1275	171162	No_or_no_constitutive_exon
ATCCCCCAACAACACAATCGAAAGACTTCAGAGTCTTCAGGAGGGATCAGGT	13234	13256	13306	13254	-1	JH002680.1	ENSCGRG00000013592.1	11942	15442	None	5764	1275	171162	No_or_no_constitutive_exon
GCTCAGGTCCCCAGAACCCATAGCTTCCAGTCACAGACCTAGGAAGGGAGAG	137987	138022	137937	137989	1	JH002691.1	ENSCGRG00000007149.1	122069	138126	Klhdc1	5764	1275	171162	No_or_no_constitutive_exon
TCCTAATTTTATTTTGTGTCTTGATTTTTGTGGTGGGTGGGACTGAGCAGCC	88165	88254	88115	88167	1	JH002710.1	ENSCGRG00000017467.1	71068	99883	Cops7b	5764	1275	171162	No_or_no_constitutive_exon
CTCTGTGGTCAGAGTATAAGCAGCATTTACTCTTGGGGTGTGTGGGACAGGA	119941	120195	119891	119943	1	JH002712.1	ENSCGRG00000010726.1	117602	121074	Klk14	5764	1275	171162	No_or_no_constitutive_exon
GAAGACTTGAAAATGGAAATAGAAGCAATAAAGAAAATACAGACAGGGAGAC	129405	129555	129605	129553	-1	JH002726.1	ENSCGRG00000000109.1	128621	130482	None	5764	1275	171162	Yes
TCTGTCATCTGACACCAAGCCTGTGGTTAACCTGGATAAACTAAAGGGAGAG	128621	128951	129001	128949	-1	JH002726.1	ENSCGRG00000000109.1	128621	130482	None	5764	1275	171162	Yes
TTGAAGTCTGCATCGATCCCCTGTGACAGGTTGCAGGCCTGGGGAGACAGCA	85119	85186	85069	85121	1	JH002739.1	ENSCGRG00000011545.1	84960	95469	Zfp773	5764	1275	171162	No_or_no_constitutive_exon
GTTTGGGTTGCCAAAAAGGAGTTAAGGTTGAAAAGATACCTAGTGGGCAGAA	94288	95218	94238	94290	1	JH002739.1	ENSCGRG00000011545.1	84960	95469	Zfp773	5764	1275	171162	No_or_no_constitutive_exon
CTGGGGTCAGCTAACCAGGACAGCTAACCTGGTTGGTTCTTGGTGGGTAGGC	66416	66535	66366	66418	1	JH002744.1	ENSCGRG00000011585.1	60756	68602	Mamdc4	5764	1275	171162	No_or_no_constitutive_exon
AAGCCCACACCCTGTCTTTCCATGACCTCTGACTGCCCTGGGGGACCCAGGA	32894	33047	33097	33045	-1	JH002748.1	ENSCGRG00000009429.1	31714	44712	Cpt1c	5764	1275	171162	No_or_no_constitutive_exon
AGATTATCAGTCCTATTGTTGAGCCAATCAGTACAAGTGTTGGGGAAAAGTC	111210	111346	111160	111212	1	JH002774.1	ENSCGRG00000008970.1	110217	112508	None	5764	1275	171162	No_or_no_constitutive_exon
GATTCAAACTGGGATAACATCGCGTTCTGTCCTCCGCTTTAATGGGGCAGGA	11747	11863	11697	11749	1	JH002779.1	ENSCGRG00000002422.1	9098	18840	Letmd1	5764	1275	171162	No_or_no_constitutive_exon
TTCAGTCCTGACTGTTGTATTTTTGCCTCTCTCAAACCCTTGTGGGACAGTT	74975	75169	75219	75167	-1	JH002800.1	ENSCGRG00000017769.1	74459	85491	None	5764	1275	171162	No_or_no_constitutive_exon
GTGCCTGTGTGTGCATGCATGAGTGTGTGTGGGGGCGGGTGCAGGCTGAGCA	121769	121932	121982	121930	-1	JH002825.1	ENSCGRG00000015169.1	116288	122699	None	5764	1275	171162	No_or_no_constitutive_exon
CGTCTTTGCGGGGCTTTGAGAGTCCTGAATTCTTTACTGGGTTGGTGAAGAT	110661	110921	110971	110919	-1	JH002826.1	ENSCGRG00000001979.1	110661	111292	None	5764	1275	171162	No_or_no_constitutive_exon
CACCTGCCGGCCAGCAACGGGTCATGGGACCAGCAACGGGTGGCGGTGAGGC	73716	73917	73967	73915	-1	JH002865.1	ENSCGRG00000003395.1	4842	74945	None	5764	1275	171162	No_or_no_constitutive_exon
CCGAGTCCGGGTAGGAGCCAGCACCCAGTCTGGAAAAAACTAGGGGGAAGGC	64816	64859	64766	64818	1	JH002875.1	ENSCGRG00000002145.1	53020	67736	Pitx2	5764	1275	171162	No_or_no_constitutive_exon
CGGGCGTGGCCAGGCACACCTGTGGAGGCTTCTAGGAGGTGGGGCTACAGTG	18981	19139	18931	18983	1	JH002879.1	ENSCGRG00000002838.1	18110	19632	None	5764	1275	171162	No_or_no_constitutive_exon
CTGGCCTCCTACTCAGAGTCTATGCCTAAGCCGTAAGCATCGGGGGAAAGAC	102481	102520	102570	102518	-1	JH002879.1	ENSCGRG00000000401.1	102481	103712	None	5764	1275	171162	No_or_no_constitutive_exon
GCGCGGCACGGGGTCTGCAGGATGTACTGAGGACCAACTTGGGGCCTAAGGG	75866	75946	75996	75944	-1	JH002897.1	ENSCGRG00000003621.1	74487	76062	None	5764	1275	171162	No_or_no_constitutive_exon
CACTGTTTGGGATTTGCAGGTCTTGTCCATGAGTAACATTGGGCGAAGAGAA	74622	75013	75063	75011	-1	JH002897.1	ENSCGRG00000003621.1	74487	76062	None	5764	1275	171162	No_or_no_constitutive_exon
CTCTGCAATTCCATCATCTCCTTGAACCATACAATTAGGTAATGGGAGAGGG	31520	31563	31613	31561	-1	JH002922.1	ENSCGRG00000016816.1	31062	37737	None	5764	1275	171162	No_or_no_constitutive_exon
TCTCCTTATGTGCCTATGTGTGGGTGTCCGTCTACGTCGCTGTGGGACAGTG	13213	13433	13163	13215	1	JH002950.1	ENSCGRG00000009000.1	7526	19923	Adh6a	5764	1275	171162	No_or_no_constitutive_exon
CTGATAATGTCTTCTCATTTCTCTTCTTCCTTGCTCTGTCTGGGGAGTAGTA	34663	34883	34613	34665	1	JH002950.1	ENSCGRG00000005815.1	25809	42443	Adh6b	5764	1275	171162	No_or_no_constitutive_exon
CTCCTTTCTGCCCCTCACCCTGGCTTCACCGTGGCTCTCTAAAAGGGCAGTT	27431	27449	27381	27433	1	JH002955.1	ENSCGRG00000017319.1	27070	91074	Syt17	5764	1275	171162	No_or_no_constitutive_exon
ACACCTCTGCTCCTCTCCGCGACCCCAGACAGACGAGCACGGGACCTGAGCT	67413	67940	67363	67415	1	JH002980.1	ENSCGRG00000010651.1	67165	67940	None	5764	1275	171162	No_or_no_constitutive_exon
GTACAGGCACTATCATGCCCCTATGCCCACAGACCCTTGTGGGCCCAGAGAG	96790	96904	96740	96792	1	JH002983.1	ENSCGRG00000013882.1	93063	98389	None	5764	1275	171162	No_or_no_constitutive_exon
AAAACTGAAGCAAGGAAGCCCTCACAATCTCTTACCTTTGGCTGGGACAGGT	105419	105628	105678	105626	-1	JH002998.1	ENSCGRG00000006986.1	98181	107837	Krt90	5764	1275	171162	No_or_no_constitutive_exon
TCTACCAATCACATGTGACTTGCTTCTGTCTTTTTCTTTCGGGGACCTAGGC	12171	12402	12121	12173	1	JH003027.1	ENSCGRG00000000358.1	2675	30446	Clca2	5764	1275	171162	No_or_no_constitutive_exon
GCGCAGGGACCTCCAGGCCCAGGGCCAGAGCGTAGGTTGGGATCGGGAAGGA	59259	59265	59315	59263	-1	JH003061.1	ENSCGRG00000001377.1	53989	65877	Ralgds	5764	1275	171162	No_or_no_constitutive_exon
TGGGGTTTTCATGACTGTCCACTAAAAGCCATTGGTTGTTGGGGGTCCAGGA	17171	17292	17342	17290	-1	JH003090.1	ENSCGRG00000005981.1	5432	21449	None	5764	1275	171162	No_or_no_constitutive_exon
ACTCACATATCCTTCCTTCCTTCCCTCTCGAAGCAGACTCCAAAGGGTAGAC	56385	57335	57385	57333	-1	JH003098.1	ENSCGRG00000004750.1	56385	57732	None	5764	1275	171162	No_or_no_constitutive_exon
CCCTCCTCCTGTCTGTTTCTGTTGCCACCACATCTTGCATCTGGGGAAAGGG	87869	87980	88030	87978	-1	JH003100.1	ENSCGRG00000015092.1	79924	105538	Stx3	5764	1275	171162	No_or_no_constitutive_exon
GAGATGGCATGCTCATTGAGCAAGTGCTGATTTTGTGTTTCTGGGAACAGGG	100825	100912	100962	100910	-1	JH003116.1	ENSCGRG00000001268.1	96029	104499	None	5764	1275	171162	No_or_no_constitutive_exon
TAACTGAATCTGTCCTTTCTGTTGGCATGTCTCTGGCTGCTGGGGTACAGGT	80218	80388	80438	80386	-1	JH003155.1	ENSCGRG00000001886.1	54140	84751	None	5764	1275	171162	No_or_no_constitutive_exon
ATCGCTGGACTACAAGCCGGTGCATCATGGGACGGCTTAAAGGGGAAAAGCC	93081	93145	93195	93143	-1	JH003177.1	ENSCGRG00000005378.1	89912	93169	None	5764	1275	171162	No_or_no_constitutive_exon
CCGGTCACAGCTTACCATGGATCATCAGACTGAAAGGAGTGGGCAGACAGGG	20454	20992	20404	20456	1	JH003180.1	ENSCGRG00000013840.1	5368	33755	Shroom3	5764	1275	171162	No_or_no_constitutive_exon
CTTCTCTTGAACTTGGAGCGTTTTCTCAGGTGGGCGTGGGGGAGGATTAGGT	72812	72963	72762	72814	1	JH003196.1	ENSCGRG00000015526.1	70980	77600	Mettl17	5764	1275	171162	No_or_no_constitutive_exon
TCTCCCTTCTCCTCTGCATATCACATTATTCCTTCCTCTCAATGGGTCAGGT	8036	8235	8285	8233	-1	JH003221.1	ENSCGRG00000001431.1	5750	12914	None	5764	1275	171162	No_or_no_constitutive_exon
TCCTCCCCACTCATCACCTCCTATGCATTGCCCTCCTGTTGGGTGCACAGGA	86509	86706	86459	86511	1	JH003259.1	ENSCGRG00000000622.1	78277	95571	Abca2	5764	1275	171162	Yes
ACTAATTTTAAGAAGAGGAAGTACTGAGACTTGCTCTGTGGGTGCGACAGGT	83661	83838	83888	83836	-1	JH003313.1	ENSCGRG00000001541.1	82134	87156	None	5764	1275	171162	No_or_no_constitutive_exon
GGGCTGAGATGGGTGGGCTGGAGGTGACAGGCCTTATCCTGGGGTTGCAGGA	45296	45412	45246	45298	1	JH003428.1	ENSCGRG00000001723.1	33039	60914	Card10	5764	1275	171162	Yes
TCAAAAGTAAAAAGATTAAGTAAAACTGTATGTTTTCTTTTGGGATACAGCG	53034	53145	52984	53036	1	JH003453.1	ENSCGRG00000000847.1	36291	53145	1700025F22Rik	5764	1275	171162	No_or_no_constitutive_exon
TCTAAAGTCATTATATTGAAATCTTTTATTTTATTTTATGGGAAAAACAGAA	29564	29659	29709	29657	-1	JH003489.1	ENSCGRG00000005270.1	6541	44316	None	5764	1275	171162	No_or_no_constitutive_exon
ACTAGAGAGACTCCCATGTCCCTAACTCAATGTGTTGGGGGGAGGGGCAGGT	57332	57446	57496	57444	-1	JH003536.1	ENSCGRG00000000194.1	43541	76717	Disp3	5764	1275	171162	No_or_no_constitutive_exon
CGAGCCCGCAACTCACTGAGTGCCCCGGCCCGTGTGTCTCCTTGGGAAAGGG	51852	51979	52029	51977	-1	JH003536.1	ENSCGRG00000000194.1	43541	76717	Disp3	5764	1275	171162	No_or_no_constitutive_exon
TGATGTGTGAACTAGAAGCCTAGAAACAGACCTGGGCTGTTGTTGGGAAGGT	9524	9596	9474	9526	1	JH003570.1	ENSCGRG00000000476.1	6811	78330	Gstm1	5764	1275	171162	No_or_no_constitutive_exon
CTTGCAATTCTCTCCCCAGCCCAAGGCATGCCACACCAGGGTGGAGCCAGGT	34685	34711	34635	34687	1	JH003601.1	ENSCGRG00000009570.1	16395	46740	None	5764	1275	171162	No_or_no_constitutive_exon
AGAGTCACATGATTGCTCCCCTAAAACACACATTTCTTCCTGGGGGGCAGGG	62249	62386	62436	62384	-1	JH003601.1	ENSCGRG00000013619.1	53106	70560	None	5764	1275	171162	No_or_no_constitutive_exon
ATCAGCAACTCTTGTCCAGCCAACCTTCCCTTCCCAACATAAAAAGGGAGCT	30493	30549	30599	30547	-1	JH003610.1	ENSCGRG00000014758.1	29825	31599	None	5764	1275	171162	No_or_no_constitutive_exon
CCCCTGACCCAAGTGCCCTAAGTCCCTGTTATTCTTCCAGGGCCAGAGAGAA	6022	6052	6102	6050	-1	JH003615.1	ENSCGRG00000010646.1	3534	35769	None	5764	1275	171162	No_or_no_constitutive_exon
TGGCTTTGGGGGAGCATCTGGATTTGGGGGAACATCTGGATTTGGGGGAGCA	68303	68512	68562	68510	-1	JH003628.1	ENSCGRG00000010094.1	61129	68885	Krt76	5764	1275	171162	No_or_no_constitutive_exon
TAGTCACACAGATATCTGACATATCTCTTTGTTTTGCTTTTTGGGAAAAGAA	48113	49012	48063	48115	1	JH003635.1	ENSCGRG00000024311.1	41446	49012	None	5764	1275	171162	No_or_no_constitutive_exon
AGACAACTCATCCTTGTACCTAGGTAAGACTTGATATTCTCTGGGGATAGTT	31812	31886	31936	31884	-1	JH003648.1	ENSCGRG00000000979.1	31812	32823	None	5764	1275	171162	No_or_no_constitutive_exon
GGGTTGGCTGGCAGCTGTGCTCAGTGCTGCTAGCTGCAGGGAGAAGACAGGG	4691	4958	4641	4693	1	JH003668.1	ENSCGRG00000011180.1	3545	6322	None	5764	1275	171162	No_or_no_constitutive_exon
ATTGCCCTGCTGAAAGACAAGGACCCTGGGGCCTTCCTGATCAGGGACAGCC	59154	59228	59278	59226	-1	JH003668.1	ENSCGRG00000011315.1	56181	71478	None	5764	1275	171162	No_or_no_constitutive_exon
CTTCAGCCCGAGCTGGCGGCTGACGAGCTTCTCCGGCATGAAGGGCTGAGGC	20998	22188	22238	22186	-1	JH003722.1	ENSCGRG00000001057.1	20998	22363	Sephs2	5764	1275	171162	No_or_no_constitutive_exon
CACACCTGTCACAAGGCCAGGGGGGCCTCGGGAAAGTCAGTGAGGGGAAGTG	34277	35384	35434	35382	-1	JH003759.1	ENSCGRG00000017673.1	33793	37304	None	5764	1275	171162	No_or_no_constitutive_exon
GAATTCCGGACAAGGCACACTATGGACAGGGGTCTTTGGGGGTGAGAAAGAA	34250	34258	34308	34256	-1	JH003759.1	ENSCGRG00000017673.1	33793	37304	None	5764	1275	171162	No_or_no_constitutive_exon
AAGTGACACAGTACAAGAAGGGCAAGGATTCTTTGTAGGCCCGGGGAAAGCG	21865	21956	22006	21954	-1	JH003770.1	ENSCGRG00000005933.1	21865	22070	None	5764	1275	171162	No_or_no_constitutive_exon
TTTACTGTGTGAACTCTGACAACAGAAGCTGGACCGAAATCGTCGGGAAGCC	32886	33254	33304	33252	-1	JH003822.1	ENSCGRG00000000767.1	32886	33645	None	5764	1275	171162	No_or_no_constitutive_exon
TAATACTTGGTGCTGTCAGGATCCCAGCATATTTTGATGATGGGAGCAAGGT	52620	53172	53222	53170	-1	JH003830.1	ENSCGRG00000000095.1	52326	53985	None	5764	1275	171162	No_or_no_constitutive_exon
TGCTTCCTGCCACCTTTCTGAGAGACATCAAGCTTGGTGTGACCAGGGAGGG	35137	35196	35246	35194	-1	JH003862.1	ENSCGRG00000005459.1	35049	43096	Gtpbp2	5764	1275	171162	No_or_no_constitutive_exon
TCGAAAGCCCAGCAGATGCTAAAGATGCAGCCAGAGATATGAATGGGAAGTC	53886	54088	54138	54086	-1	JH003987.1	ENSCGRG00000017468.1	53128	54297	None	5764	1275	171162	No_or_no_constitutive_exon
TTGCTATGATGATAACAGCAGCTCATGTGATGGCTAGGGTGGAAGTCGAGAC	53291	53330	53380	53328	-1	JH003987.1	ENSCGRG00000017468.1	53128	54297	None	5764	1275	171162	No_or_no_constitutive_exon
CTATGGGTTGTGGTGGAATCGGTGGTGGAGGTATGATAGGTCGGGAAGAGGG	22315	22488	22538	22486	-1	JH003991.1	ENSCGRG00000001959.1	22315	23059	None	5764	1275	171162	No_or_no_constitutive_exon
AGCAGCTGAGGAAGAATTGTGGCAGGTAAATGCAAGGGTTGAATGGGTAGTG	14299	14341	14391	14339	-1	JH004029.1	ENSCGRG00000000669.1	9236	54949	None	5764	1275	171162	No_or_no_constitutive_exon
CATGTGTTCTTATATTGATGTCTTCCCATCTCTTCTTCCCGTGGGTGCAGGT	24527	25690	25740	25688	-1	JH004035.1	ENSCGRG00000024747.1	24527	27984	None	5764	1275	171162	No_or_no_constitutive_exon
CTGCTCTCTTGTTCTGAAGATATGTCCATTAGGTACTAGGACCTAGGGAGCT	10058	10226	10008	10060	1	JH004051.1	ENSCGRG00000001503.1	8941	10646	None	5764	1275	171162	No_or_no_constitutive_exon
GCACAGCCAAGCCCAGCAGCTCGAGCAAAGATGGTGGAGGGGAGAAGCAGAT	32470	33477	32420	32472	1	JH004130.1	ENSCGRG00000001616.1	32371	34152	None	5764	1275	171162	No_or_no_constitutive_exon
GAGCTCTCCCTGGTTGCAGGTGAAGTAAAGATATTTTTTTCTGGGAACAGCC	30453	30599	30403	30455	1	JH004157.1	ENSCGRG00000006174.1	18863	43188	None	5764	1275	171162	No_or_no_constitutive_exon
GGGCCACTGAAGGAACTCAGAAGAGTCCTGAAACACAGGGTGGGGGCGAGGA	12415	12843	12893	12841	-1	JH004168.1	ENSCGRG00000004194.1	12415	19138	Rcn3	5764	1275	171162	No_or_no_constitutive_exon
ATGAACTATTTAACCTGTATTTATTTCCTTGCCTTTAAAATAATGGGAAGGG	129	207	257	205	-1	JH004244.1	ENSCGRG00000000855.1	129	1243	None	5764	1275	171162	No_or_no_constitutive_exon
CTCATCTGCGACCCCAGCTATGTAAAAGATCGGGTTAAAAAGTGGGCCAGGT	50959	51010	51060	51008	-1	JH004297.1	ENSCGRG00000000094.1	50560	51892	None	5764	1275	171162	No_or_no_constitutive_exon
CCAGGAAGGATGTCAAAGGGCATGGCACTGATGTGTGCTCTGGGGAACAGGT	24115	24201	24065	24117	1	JH004311.1	ENSCGRG00000011082.1	18998	41676	Capn1	5764	1275	171162	No_or_no_constitutive_exon
GCTCCTGGTCATCCAGGACCACCTGGTCCTGTTGGTCCAGCTGGGAAAAGTG	9607	9656	9706	9654	-1	JH004419.1	ENSCGRG00000000351.1	4280	38815	None	5764	1275	171162	No_or_no_constitutive_exon
CATGCAAGCAAAACCCCCAGGACCCAGAGAAAACTGTCCTGACCGGGAAGCC	2546	2800	2496	2548	1	JH004589.1	ENSCGRG00000000729.1	2206	2800	None	5764	1275	171162	No_or_no_constitutive_exon
GACCAATGCTTTAACTGCTGGTTTTCAGAGAAGTAACTCAAAGGGGACAGCT	34887	35014	35064	35012	-1	JH004806.1	ENSCGRG00000000119.1	34887	35109	None	5764	1275	171162	No_or_no_constitutive_exon
CTGTCCGTGTGTGTGCTTCTCTGGTTCTCCTTCGCTCTGTGGGATGACAGAA	21168	21926	21118	21170	1	JH004879.1	ENSCGRG00000010393.1	12886	21926	None	5764	1275	171162	No_or_no_constitutive_exon
GCGGTATCAGGAGGCCTTGAGTGAGCTGGCCACTGGCCACGAATTGGGAGCT	25981	26054	25931	25983	1	JH004998.1	ENSCGRG00000011090.1	25408	26134	None	5764	1275	171162	No_or_no_constitutive_exon
TTGACTCTTTTTTTCTTTGGTACCCAGGTATCTCAGAGCCTGCAGGGAAGAC	6170	6217	6267	6215	-1	JH005186.1	ENSCGRG00000006271.1	2420	13868	None	5764	1275	171162	No_or_no_constitutive_exon
AATGGATTTGTAGCTGTGGCCAACCCAGCTTGGGGTGGGGAGTGGAGCAGGT	6259	6387	6209	6261	1	JH005458.1	ENSCGRG00000013322.1	927	17408	Robo3	5764	1275	171162	No_or_no_constitutive_exon
AAGAATGGATTTGTAGCTGTGGCCAACCCAGCTTGGGGTGGGGAGTGGAGCA	6256	6387	6206	6258	1	JH005458.1	ENSCGRG00000013322.1	927	17408	Robo3	5764	1275	171162	No_or_no_constitutive_exon
GACACTGTGGCTCTACTCCAAGATAGGGTGTGGGGGGGAAGGAAGATGAGGC	1818	1859	1909	1857	-1	JH005497.1	ENSCGRG00000005998.1	866	16490	Ms4a15	5764	1275	171162	No_or_no_constitutive_exon
CCTTCGCATCAGCAAGCTCTGCCTCAATACCTGTGTAGGGGAATGCAGAGAT	10208	10389	10439	10387	-1	JH005515.1	ENSCGRG00000000391.1	9945	10480	None	5764	1275	171162	No_or_no_constitutive_exon
GGGACTTGCATCAGCTTGGTTCCCTGGTTAGCGCACATGGGTTGGGGAAGCC	18886	18913	18963	18911	-1	JH005733.1	ENSCGRG00000000132.1	18563	21379	None	5764	1275	171162	No_or_no_constitutive_exon
ATGTGGTGCCAGAGGGCGGAGAAGGAAGCCGGCTTTGAGGCAGAGGGGAGGA	19543	19898	19948	19896	-1	JH005856.1	ENSCGRG00000009166.1	19313	19948	None	5764	1275	171162	No_or_no_constitutive_exon
TGGATATAGGCCAGGTTTATAAGGAAACACTTTGTTCTTGGATGGGGAAGAA	4368	4637	4687	4635	-1	JH006028.1	ENSCGRG00000003367.1	4368	5326	None	5764	1275	171162	No_or_no_constitutive_exon
ATCAGCTACATCCAATGGGTCTTTGGAAGGCCTGCATAACCAGTAGGGAGGG	14347	14395	14445	14393	-1	JH006041.1	ENSCGRG00000000338.1	12674	18739	None	5764	1275	171162	No_or_no_constitutive_exon
TAGACAGGATTAGTCAAGGTCAGAGGCTGATCTCTTTCCTATGGGCACAGAG	1883	2003	2053	2001	-1	JH006161.1	ENSCGRG00000024297.1	1883	2771	None	5764	1275	171162	No_or_no_constitutive_exon
AAGTGGAGACGAGGGCCTTCTGCTCACTCTTTCTTTGTGGGTGGATATAGGG	4200	4303	4353	4301	-1	JH006194.1	ENSCGRG00000003575.1	5	16341	None	5764	1275	171162	No_or_no_constitutive_exon
CTAAGGTCAAGGGACAACAGGGTGACAGGTCCCTGCCTGGGATGGGCCAGGC	7631	7906	7956	7904	-1	JH006566.1	ENSCGRG00000000763.1	7631	8376	None	5764	1275	171162	No_or_no_constitutive_exon
GGCGCCCCGGGCCCCCCCCCCCCCCCCCGGGGGGGCCCCGGGAAAAACAGGG	3289	3538	3239	3291	1	JH009629.1	ENSCGRG00000001058.1	3191	3538	Rprml	5764	1275	171162	No_or_no_constitutive_exon
GCTGAATGAGTTTCTCACTCGGGAACTGGCTGAAGACGGCTAGTCGGGAGTT	322	610	660	608	-1	JH015388.1	ENSCGRG00000000152.1	0	1138	None	5764	1275	171162	No_or_no_constitutive_exon
CTTCTCTGCACAGGTAAGGGCCTGGGCAAGTGCCCAGGGTGGGGAAGCAGGG	123	161	211	159	-1	JH023358.1	ENSCGRG00000014996.1	2	688	None	5764	1275	171162	No_or_no_constitutive_exon
TGGGGACAGTAACTGAGTTGATACTTGCACAGAGGGGGGGATGATGACAGCT	39	53	103	51	-1	JH031888.1	ENSCGRG00000010931.1	39	825	None	5764	1275	171162	No_or_no_constitutive_exon
