# Supplementary material for: Widespread Separation of the Polypyrimidine Tract From 3′ AG by G Tracts in Association With Alternative Exons in Metazoa and Plants
Source: Front Genet. 2019 Jan 14;9:741. doi: 10.3389/fgene.2018.00741 (PMC6339879; doi:10.3389/fgene.2018.00741)
Supplement: DATA FILE S2 — Sequences of REPAG 3′ SS from each species of metazoa, plants and protists. [file Data_Sheet_2.zip › Supplementary data 2/Metazoa_Release38_trichoplax_adhaerens.txt]

REPA_GGG_Sequence	Exon_Start	Exon_End	Pos_-50	Pos_+2	Strand	Chromosome	GeneID	Gene_Start	Gene_End	Gene_Name	Number_of_REPAs	Number_of_REPAs_has_GGG	Number_of_Intron(Intra_genic_Region)	Upstream_Constitutive_Exon
CTTTGTCGTCTGACTATTTCTATATTTCTATATTATTTTTTGGGCAACAGCA	200979	201145	200929	200981	1	scaffold_1	TriadG51271	191704	201145	None	7285	239	85471	No_constitutive_exon_found_in_species
TCTATATGGATTCTAGTTGAAGTTGATCATTTTCTTACGGGTAAATGTAGAT	340455	340598	340405	340457	1	scaffold_1	TriadG51283	337542	343562	None	7285	239	85471	No_constitutive_exon_found_in_species
CGGCCGAGACGAAAAAAAAGAGCCAAAGTAAGCATCGATTAGGGGAAAAGAT	462204	462759	462154	462206	1	scaffold_1	TriadG18710	461910	462759	None	7285	239	85471	No_constitutive_exon_found_in_species
CGCTTATTGATTGTTTGCCAATTCATTTATTAATCAGATGGGTATCGAAGTC	990774	990876	990926	990874	-1	scaffold_1	TriadG18196	989602	992050	None	7285	239	85471	No_constitutive_exon_found_in_species
CATACTCATAAACTGACTAATCATATATTATTATAAAACGTCAGGGAGAGGT	1673265	1673404	1673454	1673402	-1	scaffold_1	TriadG19184	1673265	1676026	None	7285	239	85471	No_constitutive_exon_found_in_species
TGATTGAGAAATTGATCATCTATATAATCATTTTCTTTTTGGGGTAATAGGT	2021043	2021268	2021318	2021266	-1	scaffold_1	TriadG19929	2020633	2024970	None	7285	239	85471	No_constitutive_exon_found_in_species
GTAGGTGTTCTAATTAGAATAATTTCATTTAAATTATTGGGTGAATACAGGG	3105987	3106058	3106108	3106056	-1	scaffold_1	TriadG51610	3105160	3112064	None	7285	239	85471	No_constitutive_exon_found_in_species
CACAGTAATAACAACAATACTGGAAGTCCAAATAATTCCGTGGGTGCAAGTT	4085234	4085312	4085184	4085236	1	scaffold_1	TriadG49618	4084532	4085705	None	7285	239	85471	No_constitutive_exon_found_in_species
ATACTACTCTTGAACACAACTGCGTTGGTAAATTAATGGTGGGATAACAGGC	4113517	4113566	4113467	4113519	1	scaffold_1	TriadG51704	4110666	4116571	None	7285	239	85471	No_constitutive_exon_found_in_species
GGTACATTTAATACTCTTCAAATACTAATGATTAGCCTGGGATGAAATAGGT	5246291	5246390	5246440	5246388	-1	scaffold_1	TriadG51833	5240802	5252060	None	7285	239	85471	No_constitutive_exon_found_in_species
TTAAAACAGATTATGAGTTAACGACTATGATTTTACTTTTTTGGGGATAGAT	5701351	5701633	5701301	5701353	1	scaffold_1	TriadG51901	5698363	5701963	None	7285	239	85471	No_constitutive_exon_found_in_species
TGTTAGTTTTATGCCATTAAACTAAAATGAGTTACTTTTGAAATGGGCAGGC	6306091	6306355	6306041	6306093	1	scaffold_1	TriadG19385	6305785	6306355	None	7285	239	85471	No_constitutive_exon_found_in_species
GTATCTATAAGTTTTATTCTAACTCATCGCTCTAATTTGGGACATTAAAGGT	6322653	6322713	6322763	6322711	-1	scaffold_1	TriadG51986	6321420	6329921	None	7285	239	85471	No_constitutive_exon_found_in_species
GTTATTTACACTCTTTAATGAACTTCATAAACTTCTATCAAATTTGGGAGAT	6973285	6973849	6973899	6973847	-1	scaffold_1	TriadG18215	6969779	6975622	None	7285	239	85471	No_constitutive_exon_found_in_species
TATTTATTCGTTCTAATCGATGATACGACCTATTTGTATGGGATATATAGGG	7568186	7568258	7568136	7568188	1	scaffold_1	TriadG18249	7565268	7570366	None	7285	239	85471	No_constitutive_exon_found_in_species
ATGTTACCGTTTGCACAAAATTCTCACATTTAATTTATTGCATGGGATAGAT	7743123	7743172	7743073	7743125	1	scaffold_1	TriadG20245	7741738	7743616	None	7285	239	85471	No_constitutive_exon_found_in_species
CTTGTTTTCGATCTCCAATATGATTTATCCAACATGGGTACGAAATACAGCA	7938769	7938836	7938719	7938771	1	scaffold_1	TriadG18460	7938063	7941096	None	7285	239	85471	No_constitutive_exon_found_in_species
AAATCTTGATGGAACTTTATGTAATATGATATAAATTTGGGGATGATTAGGT	8537884	8538006	8538056	8538004	-1	scaffold_1	TriadG52274	8536248	8541792	None	7285	239	85471	No_constitutive_exon_found_in_species
GCCTAATATTTATATTTACTTCATTTATTTTCACCACTATGGGTGGATAGTT	8575537	8576717	8576767	8576715	-1	scaffold_1	TriadG52278	8574901	8577683	None	7285	239	85471	No_constitutive_exon_found_in_species
GTAATAAATGATTATATTGAACCATCTTTGTGATATTAATGGGATTATAGAA	8709341	8709400	8709450	8709398	-1	scaffold_1	TriadG52286	8707488	8715430	None	7285	239	85471	No_constitutive_exon_found_in_species
ATATATCCATTAATTTTACAGGGTCCGCAATCGGTTATGATGGGCAGTAGAC	8987948	8988172	8987898	8987950	1	scaffold_1	TriadG19795	8983870	8997523	None	7285	239	85471	No_constitutive_exon_found_in_species
AATAACTATGACATATACGGAACATCAATCTTTTCCGCGGGATCAAATAGGC	9347746	9347853	9347696	9347748	1	scaffold_1	TriadG52359	9340564	9349204	None	7285	239	85471	No_constitutive_exon_found_in_species
CATTATCATGTACAGTCGCTTTCTTATGTATTGGCGTTGGGATCAGAAAGTT	9774785	9774968	9775018	9774966	-1	scaffold_1	TriadG18642	9765185	9778508	None	7285	239	85471	No_constitutive_exon_found_in_species
CTTCTTCCTTTTTGTCTCCATCTTATATACGTTGAATGAGTGCAGGGCAGTA	9815693	9815740	9815643	9815695	1	scaffold_1	TriadG20272	9813281	9816143	None	7285	239	85471	No_constitutive_exon_found_in_species
ATCATTACTGAAATCTGTTTTCCCGTCGTTTATCTTAAATTAGGGAAAAGTT	10054175	10054362	10054412	10054360	-1	scaffold_1	TriadG20390	10053217	10055934	None	7285	239	85471	No_constitutive_exon_found_in_species
ATGATTGTCAATTTAATTGTGGTCGAAATTCGAATTTGATTGGGATATAGAG	10087375	10087506	10087556	10087504	-1	scaffold_1	TriadG18467	10083900	10089515	None	7285	239	85471	No_constitutive_exon_found_in_species
GTATAATAATTTATTTATCATTTTCCCTTAAAATTTATATTTAGGGGCAGAT	10165223	10165478	10165173	10165225	1	scaffold_1	TriadG18456	10163724	10166339	None	7285	239	85471	No_constitutive_exon_found_in_species
AATATAATCTCATATATGATGAATAATGAATCGATCTTGTACGTGGGTAGAC	10306536	10306645	10306695	10306643	-1	scaffold_1	TriadG52515	10305808	10308697	None	7285	239	85471	No_constitutive_exon_found_in_species
ATCAGTAGACATAATTTGTTCTGATATTGTTTTTCTACTAATTTGGGAAGAA	10564580	10564726	10564530	10564582	1	scaffold_1	TriadG52558	10563241	10574114	None	7285	239	85471	No_constitutive_exon_found_in_species
ACACTTGATTTTTCTGTCTATGTGATAAAATGAAAATACGAAATGGGTAGAA	11453654	11453686	11453604	11453656	1	scaffold_1	TriadG19344	11450324	11454095	None	7285	239	85471	No_constitutive_exon_found_in_species
TTGATTGCAATTGCCTTAAGTTATTTACTTTCTATTTTGGGCAAAAACAGAC	13223110	13223509	13223060	13223112	1	scaffold_1	TriadG52840	13214465	13223509	None	7285	239	85471	No_constitutive_exon_found_in_species
TGATGGACCACCTGTGCTACTGATATGGATAATAATGTAACGGGATGCAGAT	172886	173084	173134	173082	-1	scaffold_2	TriadG52862	169663	174811	None	7285	239	85471	No_constitutive_exon_found_in_species
GACCCTTGTCTATCCATTCTCATCATTGATTTTGTATTTATGGGTAACAGAT	1030449	1030505	1030399	1030451	1	scaffold_2	TriadG52961	1028326	1034625	None	7285	239	85471	No_constitutive_exon_found_in_species
GCTCTATTTAATTGTTAAATCTATAATAGTATGGAAAGGAAAACGGGAAGAA	2407299	2407377	2407249	2407301	1	scaffold_2	TriadG21483	2400993	2408623	None	7285	239	85471	No_constitutive_exon_found_in_species
CTGTAGTTTACAAGTGTGATGCTGTATATTACATTTAAAGGGGGCTCAAGGA	3150663	3150770	3150613	3150665	1	scaffold_2	TriadG21637	3147286	3151020	None	7285	239	85471	No_constitutive_exon_found_in_species
AATTCATTTTTTAATAAACATAATTAATGCACGTCTTATCATGTAGGGAGCT	3299115	3299240	3299290	3299238	-1	scaffold_2	TriadG21397	3299115	3304481	None	7285	239	85471	No_constitutive_exon_found_in_species
AGAATCGTCTAGTGATGAAAGCAGTAACGATAGTGACGAGGGCATGAAAGTA	3399338	3399526	3399288	3399340	1	scaffold_2	TriadG20426	3397863	3399939	None	7285	239	85471	No_constitutive_exon_found_in_species
AAATTTTAACGGCGAATATTTTGAAATATTTGAATACATCGGGTATATAGAT	3974074	3974154	3974204	3974152	-1	scaffold_2	TriadG53342	3973174	3976447	None	7285	239	85471	No_constitutive_exon_found_in_species
AAGGAAATCTTGCTAATCCTGCACAATTTTTGTTTTACCTGGGTGAGCAGCT	4304621	4304787	4304571	4304623	1	scaffold_2	TriadG6279	4303553	4305209	None	7285	239	85471	No_constitutive_exon_found_in_species
TACGTTAGGAAAATAATCGTAACAAAGGTATATTTGCATTATCGGGGTAGGT	4433274	4433351	4433224	4433276	1	scaffold_2	TriadG21768	4432116	4434648	None	7285	239	85471	No_constitutive_exon_found_in_species
TAATTATGCACTATATCTACTTACTTACGTTTACTGTATGCATGGGATAGAT	4512685	4512777	4512827	4512775	-1	scaffold_2	TriadG63653	4510821	4516215	None	7285	239	85471	No_constitutive_exon_found_in_species
AATTATAATTAACTATCCAATTGGATCATTAAACTCTTTGGGTAACATAGAT	5360952	5361021	5360902	5360954	1	scaffold_2	TriadG53526	5360481	5362589	None	7285	239	85471	No_constitutive_exon_found_in_species
GCTATGTTATTTTTAATATCTATTTCTGGATTTTATTTCTGTGGGCATAGTC	6157805	6157862	6157755	6157807	1	scaffold_2	TriadG53605	6148951	6158634	None	7285	239	85471	No_constitutive_exon_found_in_species
AAATTCGTGCTCAAGCCCTAGTGCAGCTGTAGGAAATTATTGTGGGACAGAT	6290224	6290798	6290848	6290796	-1	scaffold_2	TriadG53619	6290224	6291441	None	7285	239	85471	No_constitutive_exon_found_in_species
TCGAGGGCGTGTACCTTTTAACCATCCCGTGACACTTCTTGGGCGTACAGTA	6364336	6364361	6364411	6364359	-1	scaffold_2	TriadG21225	6349342	6373239	None	7285	239	85471	No_constitutive_exon_found_in_species
TACTCTCTACACACGATACTGAACCATTTGTTACTTATATCAGGGCTGAGTT	6514141	6514356	6514406	6514354	-1	scaffold_2	TriadG20616	6504833	6515726	None	7285	239	85471	No_constitutive_exon_found_in_species
CAATAACCTATCAGCAGATAACTCTTTTCGACCATATCGTATACGGGTAGGT	6970248	6970299	6970349	6970297	-1	scaffold_2	TriadG21776	6968258	6971170	None	7285	239	85471	No_constitutive_exon_found_in_species
TTAAATAATCAATTGGCATAATGTTACCCATTTTCAAATGGGTTAAATAGGC	7400095	7400223	7400045	7400097	1	scaffold_2	TriadG53736	7397294	7409723	None	7285	239	85471	No_constitutive_exon_found_in_species
ATTACAAAGAATGAACAGATAATTTTTTTTATTTACCTGGGTTAAAATAGGA	7505775	7505848	7505725	7505777	1	scaffold_2	TriadG53750	7503412	7511556	None	7285	239	85471	No_constitutive_exon_found_in_species
ATTGATATCCAATAATTTTGAATCTTAAAATATTTCTGGGAAAATTGTAGGA	7678457	7678596	7678407	7678459	1	scaffold_2	TriadG20764	7673469	7681576	None	7285	239	85471	No_constitutive_exon_found_in_species
ACAATGATAACAAATATTTTTTTATGTACCAACTTAATTGGGTAATAAAGGT	8069518	8069598	8069648	8069596	-1	scaffold_2	TriadG21300	8069518	8074572	None	7285	239	85471	No_constitutive_exon_found_in_species
GAAATCTTTTTTTATAGGTGTGCGTATTCTGTTACTGTTGGGATACGGAGGT	8364357	8364488	8364307	8364359	1	scaffold_2	TriadG21181	8363137	8369887	None	7285	239	85471	No_constitutive_exon_found_in_species
TGGATATTACGGTGATAGATGTCAATTCGGAGTTATTCCGAATGGGGCAGTC	8835433	8835739	8835789	8835737	-1	scaffold_2	TriadG21116	8792990	8836181	None	7285	239	85471	No_constitutive_exon_found_in_species
AAAATAAGGTTGCTATATGTAAATTGACACTAATTTATTTGTACGGGTAGTG	8985650	8985731	8985781	8985729	-1	scaffold_2	TriadG53916	8984175	8987729	None	7285	239	85471	No_constitutive_exon_found_in_species
TACAATAATATGACAAGTATATTGACAACATATTGAATGGGCGAGTATAGGC	9158213	9158440	9158490	9158438	-1	scaffold_2	TriadG53937	9157353	9162455	None	7285	239	85471	No_constitutive_exon_found_in_species
GACCATAGATCAACATTGAACTGTTTTTCTCTGATTTTTCCGGGTAACAGGA	9215171	9215393	9215443	9215391	-1	scaffold_2	TriadG53947	9209970	9218709	None	7285	239	85471	No_constitutive_exon_found_in_species
TTTCGTTAAAAGTAATCTTATACGTAATTATAATCATCTTATACGGGTAGGT	306893	307069	306843	306895	1	scaffold_3	TriadG22633	300394	307069	None	7285	239	85471	No_constitutive_exon_found_in_species
AATTTACTTTCAAGTAACATTTATTATTTTTTATATTGGGAAAACTATAGCG	772750	772823	772700	772752	1	scaffold_3	TriadG49955	765633	776453	None	7285	239	85471	No_constitutive_exon_found_in_species
CGCTGTACTGGAGGAAATATTAATGCAGTAATTACATTCTTTGGGGGTAGAC	1486001	1486100	1485951	1486003	1	scaffold_3	TriadG54171	1481308	1486493	None	7285	239	85471	No_constitutive_exon_found_in_species
TAACCGTTGCAATTGACCACCTATTAATCATCTTACCTTTATCGGGATAGCA	1650734	1650868	1650684	1650736	1	scaffold_3	TriadG22327	1650548	1654661	None	7285	239	85471	No_constitutive_exon_found_in_species
GCTATGAGTATTATGCGTTTAATTTCTCTAAATTTCGATGGGTATAAAAGTA	2512835	2512975	2513025	2512973	-1	scaffold_3	TriadG54261	2511582	2519701	None	7285	239	85471	No_constitutive_exon_found_in_species
TGATGACCTTAAAAATTTTTTTATTTCAGACTGTTATTCGGGGCTTGAAGTC	3670898	3670968	3671018	3670966	-1	scaffold_3	TriadG23084	3667972	3673314	None	7285	239	85471	No_constitutive_exon_found_in_species
ATTAGCTAATTAATTATTATCTCGAAATCTCTACATCGAATCGAGGGTAGAT	4687717	4687848	4687667	4687719	1	scaffold_3	TriadG63760	4682751	4691800	None	7285	239	85471	No_constitutive_exon_found_in_species
ACTAAAATCGTATTCGTGTTTGTTCTCTATTTAATGTTGGGGATCGATAGAA	4875053	4875173	4875223	4875171	-1	scaffold_3	TriadG63763	4873592	4877139	None	7285	239	85471	No_constitutive_exon_found_in_species
TATTCATATTATTTTTACTAAATGCTGTTAATCATTTAATATACGGGCAGGT	4873592	4873767	4873817	4873765	-1	scaffold_3	TriadG63763	4873592	4877139	None	7285	239	85471	No_constitutive_exon_found_in_species
ATACTGACTAATTGTTGCCATTTACGTGATTTTAAATATTGGGGACATAGTA	4997799	4997916	4997749	4997801	1	scaffold_3	TriadG54573	4992539	4998115	None	7285	239	85471	No_constitutive_exon_found_in_species
ATCAATATTTGGTACAATTAGTAAGATATCACAAACTTTTGCTGGGATAGCT	5230784	5230959	5230734	5230786	1	scaffold_3	TriadG54601	5229577	5233064	None	7285	239	85471	No_constitutive_exon_found_in_species
CAATTATCGCCTGTAAAAGCTATATTTTTATTTTTTATGGGATTAAATAGCG	5258504	5258552	5258602	5258550	-1	scaffold_3	TriadG54605	5247934	5260375	None	7285	239	85471	No_constitutive_exon_found_in_species
TATACGTTTTAATACGGTAAATGATAACAATATTTTTTGGGATCAAATAGGA	5507502	5507589	5507452	5507504	1	scaffold_3	TriadG54641	5499247	5507589	None	7285	239	85471	No_constitutive_exon_found_in_species
CTTCTTCAGTATGATATAAGTCTAATCACAATTTTTGGGGGATGAAATAGGA	6290668	6290822	6290618	6290670	1	scaffold_3	TriadG54699	6287016	6297733	None	7285	239	85471	No_constitutive_exon_found_in_species
AAGTAGTCGACCTGTCGTCGGGTAAACGGTAATTTGGGTGAATGTAAAAGAT	6698822	6699428	6699478	6699426	-1	scaffold_3	TriadG54734	6697640	6699767	None	7285	239	85471	No_constitutive_exon_found_in_species
TTTCTTTTGAATGTGCTAGTTAAATATGTGTTCATTTCTCGTTGGGTAAGTC	6975805	6975881	6975931	6975879	-1	scaffold_3	TriadG54772	6974962	6982588	None	7285	239	85471	No_constitutive_exon_found_in_species
ATTAAAGCTTCTTACTTACATTAGACGTCTTTCCATTTCCGGGATAATAGGA	7384330	7384388	7384280	7384332	1	scaffold_3	TriadG22811	7382178	7386064	None	7285	239	85471	No_constitutive_exon_found_in_species
TGATCTTTCTTTTAAAATACTTCTGGTTCTTGATATCTGTGTGGGTAAAGCT	7784229	7784326	7784376	7784324	-1	scaffold_3	TriadG54881	7778128	7786234	None	7285	239	85471	No_constitutive_exon_found_in_species
TATATGTACTATAGACATTCTAAATTATATCTTGGCTTTGGGAAATACAGGA	7782279	7782375	7782425	7782373	-1	scaffold_3	TriadG54881	7778128	7786234	None	7285	239	85471	No_constitutive_exon_found_in_species
TGTTATCAGGAAATTTTATTGAGATTTTCCTATTTTCATGGGGTTTAAAGAT	8051689	8051912	8051639	8051691	1	scaffold_3	TriadG54917	8048058	8056135	None	7285	239	85471	No_constitutive_exon_found_in_species
ATTTAATACATATTTACAACGATTAATTTTCATTGTATACGGGTATATAGAC	8396071	8396353	8396403	8396351	-1	scaffold_3	TriadG50100	8394300	8400286	None	7285	239	85471	No_constitutive_exon_found_in_species
ATTCAAAGTTATCTTATTTCTCATCTCATTTTATGCTCTACAACGGGTAGTA	8956918	8957121	8956868	8956920	1	scaffold_3	TriadG63804	8954990	8958135	None	7285	239	85471	No_constitutive_exon_found_in_species
AGTCATATAAATTACCGTATTAAGATTGAATTATTTTTGGGGGATATTAGAT	78918	78950	78868	78920	1	scaffold_5	TriadG25311	77451	79519	None	7285	239	85471	No_constitutive_exon_found_in_species
TCGCATGAATTATGGTGAAATAAAATGTTTTGTATGTATTATGGGTACAGCA	87497	87607	87657	87605	-1	scaffold_5	TriadG25786	84526	88600	None	7285	239	85471	No_constitutive_exon_found_in_species
CCTGCTTGTTTATTAATTTTGATGTGATCAACCTCATATCGAGGGAATAGTT	140862	140991	141041	140989	-1	scaffold_5	TriadG56125	139289	141357	None	7285	239	85471	No_constitutive_exon_found_in_species
ATCATTTCTCGTTTAAGATCCATTCTTATTTTGCAATTTGGGTATAATAGCT	1496481	1496541	1496591	1496539	-1	scaffold_5	TriadG56277	1496145	1498097	None	7285	239	85471	No_constitutive_exon_found_in_species
GCAGATGTCGAAAAACAGAATTCTATCAATTTATTTTTGGGAATATACAGAC	1837083	1837176	1837033	1837085	1	scaffold_5	TriadG56303	1832162	1838667	None	7285	239	85471	No_constitutive_exon_found_in_species
CATTACTGTTTGTGTAAGCCAAAATTTCATATTATTTGGGAAAAATATAGAA	1876677	1876779	1876627	1876679	1	scaffold_5	TriadG56310	1875606	1879323	None	7285	239	85471	No_constitutive_exon_found_in_species
ATTATTTTACGTCTTTCGGATAAATCGCTTAATAATCCTCAGATGGGAAGTG	2566802	2566875	2566752	2566804	1	scaffold_5	TriadG25880	2566468	2568926	None	7285	239	85471	No_constitutive_exon_found_in_species
TATATATGTACACGTCATTATAATACGATTTGTATATGTCTTATGGGAAGGT	2777957	2778135	2777907	2777959	1	scaffold_5	TriadG56425	2773332	2795439	None	7285	239	85471	No_constitutive_exon_found_in_species
AATTACTATATTTAATTCTAGTAAGAGATATTAATTTACGGGTATGATAGAT	3530644	3530743	3530793	3530741	-1	scaffold_5	TriadG56465	3524190	3533973	None	7285	239	85471	No_constitutive_exon_found_in_species
TTATATAATGCTAACAAAGTTAAAACTGTGCTTCATATAAAATGGGATAGAT	4010196	4010262	4010146	4010198	1	scaffold_5	TriadG25783	4006309	4010262	None	7285	239	85471	No_constitutive_exon_found_in_species
TGCTAAAATATACTATAATCTTGGCTGAGCTTAGAAAATTTGGGACACAGGT	4047308	4047432	4047482	4047430	-1	scaffold_5	TriadG25818	4046619	4051573	None	7285	239	85471	No_constitutive_exon_found_in_species
ATACTGTATAATTTCAGCCTTAACTAATTTTTTTCTAATAATATGGGTAGCA	5524227	5524612	5524177	5524229	1	scaffold_5	TriadG56653	5523506	5525542	None	7285	239	85471	No_constitutive_exon_found_in_species
TACTGTATGCTTTATATTTGCTATCATTTTTTTTTCGGTGGGCAATGTAGAA	5533103	5533340	5533053	5533105	1	scaffold_5	TriadG56655	5532876	5534126	None	7285	239	85471	No_constitutive_exon_found_in_species
AGAGGCTTATGATATGACCTTTTAACATTACTTCTCTCTGATGGGAATAGGA	5705314	5705420	5705470	5705418	-1	scaffold_5	TriadG56675	5702189	5706012	None	7285	239	85471	No_constitutive_exon_found_in_species
TAGTCACTGTTGGTACACAATAATACTTAAATTTCAACTTTAGGGTCGAGAA	5938188	5938312	5938362	5938310	-1	scaffold_5	TriadG10696	5937362	5944006	None	7285	239	85471	No_constitutive_exon_found_in_species
CATGGGAGAAATGAGCGGTAGATCGAAAATTGTTATTGGGGTAGTAGTAGCT	5986484	5986945	5986995	5986943	-1	scaffold_5	TriadG25103	5974702	6001904	None	7285	239	85471	No_constitutive_exon_found_in_species
CATCTTGCTAGTAATTTAATACTACTTATTTTTTTATAATTGGGAATTAGGT	6041459	6041576	6041626	6041574	-1	scaffold_5	TriadG56707	6039145	6043057	None	7285	239	85471	No_constitutive_exon_found_in_species
TACAATTGCAATAACTCTTGATCACTAATCATGCTGATGTTATTGGGAAGAC	6096917	6096974	6097024	6096972	-1	scaffold_5	TriadG24929	6096489	6098875	None	7285	239	85471	No_constitutive_exon_found_in_species
AATGCTATCCTCTAACCTATTTATCTAATTTCATATTACTTGGGCAATAGTA	7848916	7849003	7849053	7849001	-1	scaffold_5	TriadG56931	7846481	7859153	None	7285	239	85471	No_constitutive_exon_found_in_species
TCATTTGAATAACCACTAACTGATGATAATTAATATTTTAGCGGGTGAAGCT	302323	302605	302273	302325	1	scaffold_4	TriadG24346	295141	304533	None	7285	239	85471	No_constitutive_exon_found_in_species
TCTTCGTGTGTTCTTCGCGTATAACTCTGCAATGCTTTGGGTAAAATTAGGC	840260	840503	840210	840262	1	scaffold_4	TriadG55214	836987	849731	None	7285	239	85471	No_constitutive_exon_found_in_species
CCCAATTTAGAATTCCAAATGATCGGTAATAATTATCAGGGGCGCTAAAGCG	2796405	2796515	2796355	2796407	1	scaffold_4	TriadG23795	2795164	2799829	None	7285	239	85471	No_constitutive_exon_found_in_species
GACGATCTATGTATTTTTTAAACTAAGTAACTATTAATTTGGGATCACAGAA	3484413	3484547	3484597	3484545	-1	scaffold_4	TriadG55543	3480682	3484668	None	7285	239	85471	No_constitutive_exon_found_in_species
TTTAGCGTACTTCCGCTTTGAAACATGTCAATTTGATTTTTAGGGATTAGCT	3638398	3638460	3638510	3638458	-1	scaffold_4	TriadG24656	3636634	3641101	None	7285	239	85471	No_constitutive_exon_found_in_species
GTCTGCTATTTTAACTCATATATTGAATTATATTTCCATGGGCAATAAAGAT	3804159	3804319	3804109	3804161	1	scaffold_4	TriadG55587	3801196	3804319	None	7285	239	85471	No_constitutive_exon_found_in_species
TGAAATACCAGTTTATGTCTACTTAGACGATGTTAATGATAATGGGCCAGTT	4600270	4600398	4600448	4600396	-1	scaffold_4	TriadG84	4600270	4608583	None	7285	239	85471	No_constitutive_exon_found_in_species
TTCATCGTTATCAGACTCTAAAATTTTTCTATATGGTAAGGGGATTACAGGG	4725956	4726075	4725906	4725958	1	scaffold_4	TriadG50218	4725606	4727667	None	7285	239	85471	No_constitutive_exon_found_in_species
AACACTACCAGGTTGGGGAGAGAGTGGCTTCTTATCGGGGCTAAATGAAGTT	4780110	4782669	4780060	4780112	1	scaffold_4	TriadG23507	4771881	4789102	None	7285	239	85471	No_constitutive_exon_found_in_species
ATGATAAGAATATTATATTGATTTTATCTATTTTTCTTTCCTGGGAATAGGT	4873229	4873320	4873179	4873231	1	scaffold_4	TriadG63874	4869819	4874417	None	7285	239	85471	No_constitutive_exon_found_in_species
TCACTACCAACTAATGAAACATGCTTAAAATTTGTTTTACAATTAGGGAGCC	5442321	5442415	5442271	5442323	1	scaffold_4	TriadG24589	5441661	5443030	None	7285	239	85471	No_constitutive_exon_found_in_species
TACTAAAAACGATAAATTATACCCACATTCCTATTAACTATGGGATATAGGT	5550761	5550856	5550906	5550854	-1	scaffold_4	TriadG55823	5547439	5554095	None	7285	239	85471	No_constitutive_exon_found_in_species
CAAAGCAGAGTTATAATACTAATGCTGTTGTCCTTTGAATTGGGAAATAGGG	5691270	5691339	5691389	5691337	-1	scaffold_4	TriadG55847	5690068	5692103	None	7285	239	85471	No_constitutive_exon_found_in_species
AAGTTTATTTTCCTATTTTTCTGTGATGGCTTGATTTGGGAAATAAATAGAA	5852458	5852600	5852408	5852460	1	scaffold_4	TriadG55865	5849594	5853411	None	7285	239	85471	No_constitutive_exon_found_in_species
GTACCGTAACGTACTGTACCGTAACGGACCGTACCGTAACGGGCCTAAAGGA	6490550	6490669	6490500	6490552	1	scaffold_4	TriadG55931	6489664	6493184	None	7285	239	85471	No_constitutive_exon_found_in_species
TTATCATAGATTTTCGACAGTGCCACTAAAATTTACTTCACGGGGATTAGGC	78407	78486	78357	78409	1	scaffold_6	TriadG57033	74935	79307	None	7285	239	85471	No_constitutive_exon_found_in_species
CGAAGGAAATCTGAAATTAAGATTTTTATCTAAAATTTCTGGGATATTAGGC	104129	104195	104079	104131	1	scaffold_6	TriadG57038	99896	109757	None	7285	239	85471	No_constitutive_exon_found_in_species
CTTAGTTATCTTATTTAACCGTTTTTATTCATTTCTGGGTGATATAATAGGA	377008	377101	376958	377010	1	scaffold_6	TriadG57075	373640	381181	None	7285	239	85471	No_constitutive_exon_found_in_species
ATACTCCAGCAATGATGCTAATAAAATAAATTATATTTCTTATGGGGTAGAA	550367	550422	550472	550420	-1	scaffold_6	TriadG50359	548681	554750	None	7285	239	85471	No_constitutive_exon_found_in_species
AGTATAGAACTGCATTCCATACATTAACATGTATTCATTTTGGGCGATAGAT	1008039	1008167	1008217	1008165	-1	scaffold_6	TriadG37809	1006182	1011921	None	7285	239	85471	No_constitutive_exon_found_in_species
AAGCATGCATAACAATATATCTACATAACGCTATCTCATTGCATGGGTAGGT	2277820	2277901	2277951	2277899	-1	scaffold_6	TriadG57348	2277276	2281298	None	7285	239	85471	No_constitutive_exon_found_in_species
AATTATTTTATATCATTGCTTATGTATCTATCATAAATATTTATAGGGAGAC	2344300	2344389	2344439	2344387	-1	scaffold_6	TriadG27324	2342577	2347076	None	7285	239	85471	No_constitutive_exon_found_in_species
TATATCATATATTTGTATCTAATGGTTTTATTGATATTGGGATGTAATAGGG	2660708	2660776	2660826	2660774	-1	scaffold_6	TriadG26362	2657573	2662081	None	7285	239	85471	No_constitutive_exon_found_in_species
TAGCAGGGCGAAAAAATTTACAGTTATACTCTTTGGATAGGGAGCAGAAGTA	2873448	2873563	2873613	2873561	-1	scaffold_6	TriadG26932	2872304	2884691	None	7285	239	85471	No_constitutive_exon_found_in_species
TTAACGTTTATGCGTATTAAAGGTATTTCTTTACTATTTCCCAGGGATAGTG	3137411	3137451	3137501	3137449	-1	scaffold_6	TriadG27065	3134128	3138766	None	7285	239	85471	No_constitutive_exon_found_in_species
CGGCAACAAAAGATCTGAGAAGATGATTCAATCTATGATATTGGGCGAAGAT	3423620	3423785	3423835	3423783	-1	scaffold_6	TriadG57486	3423620	3425338	None	7285	239	85471	No_constitutive_exon_found_in_species
ATCTTTATAATGATATTAATTCAATGTTATTCATACACGGGAATGAATAGAC	3464393	3464615	3464343	3464395	1	scaffold_6	TriadG27062	3463302	3465063	None	7285	239	85471	No_constitutive_exon_found_in_species
AAACTAGAAATTAATTCCAATGTTCTTATTCAATTTTATGGGTCGAGTAGCT	3632175	3632390	3632125	3632177	1	scaffold_6	TriadG57517	3631348	3635056	None	7285	239	85471	No_constitutive_exon_found_in_species
GACGGACCTGGTAGGTCATTTTGTTAATTTGTTATTGGGTTAAATTGAAGTT	4448542	4448650	4448492	4448544	1	scaffold_6	TriadG57608	4448451	4451921	None	7285	239	85471	No_constitutive_exon_found_in_species
TGCAGATTTGAAATCTTTAAAGATATAATGTTTCTGATTTCGGGCAATAGGA	4706121	4706206	4706256	4706204	-1	scaffold_6	TriadG57635	4703802	4715502	None	7285	239	85471	No_constitutive_exon_found_in_species
ATTACTCCGCTGAAATAATAACGAAATTTTTCTTGCACGTGGGTACATAGGG	5546532	5546730	5546780	5546728	-1	scaffold_6	TriadG26971	5544771	5548204	None	7285	239	85471	No_constitutive_exon_found_in_species
GATGCTCATGCACACTATAAAATGGGTTTGATCTATCGATGGGGATATAGTT	5656316	5656487	5656537	5656485	-1	scaffold_6	TriadG57753	5655452	5657686	None	7285	239	85471	No_constitutive_exon_found_in_species
CTAAATATAAGTATTAATGTGTAGTACTTTAATAATATTAACGGGTATAGGT	39855	39950	39805	39857	1	scaffold_7	TriadG64051	39674	46050	None	7285	239	85471	No_constitutive_exon_found_in_species
TATTATGTGGCTATTGAATTCTACCTGTACCACTACCATGGGCATGGTAGGA	41006	41064	40956	41008	1	scaffold_7	TriadG64051	39674	46050	None	7285	239	85471	No_constitutive_exon_found_in_species
GTAAAAATTTCTAGTCTTAATACTATTTATACACTTGTTTGGGTTGATAGAC	888245	888286	888336	888284	-1	scaffold_7	TriadG57859	880990	889466	None	7285	239	85471	No_constitutive_exon_found_in_species
ATACGTTTAAACATTTATCCTTTTCTTAAATTCATTGTTTGGGTGACTAGAT	991102	991227	991277	991225	-1	scaffold_7	TriadG57871	988439	993425	None	7285	239	85471	No_constitutive_exon_found_in_species
TAGATCATACTAACCCTGATTTAACTCTTCAAAATATTGGGATAAATTAGGA	1121646	1121728	1121778	1121726	-1	scaffold_7	TriadG57890	1120558	1124248	None	7285	239	85471	No_constitutive_exon_found_in_species
TACGAAGCCTTAACGAGACTTTATTACTATTTTCTTTATGGGTACGACAGTT	1142150	1142357	1142100	1142152	1	scaffold_7	TriadG57893	1140645	1142801	None	7285	239	85471	No_constitutive_exon_found_in_species
TTCACATGATTTATCAATGGAATATTGCTGGATTCTTGGGTGAAAAATAGAA	1244496	1244576	1244446	1244498	1	scaffold_7	TriadG57908	1242216	1245395	None	7285	239	85471	No_constitutive_exon_found_in_species
ATACATTTGGAAGATTTTAATGCATAACTTTTATTTATACATACGGGTAGTG	2033701	2033976	2034026	2033974	-1	scaffold_7	TriadG58004	2033701	2043086	None	7285	239	85471	No_constitutive_exon_found_in_species
AGCGTTGAAATATTCGATTATATAATCTGATTTTTTCTTTGGGATCGTAGGA	3594720	3594769	3594670	3594722	1	scaffold_7	TriadG36216	3591960	3597825	None	7285	239	85471	No_constitutive_exon_found_in_species
ATCACTTACATAAATTATGATTACCATTATTACCTGTATATGGGCAATAGGG	3601500	3601692	3601742	3601690	-1	scaffold_7	TriadG27374	3599603	3602737	None	7285	239	85471	No_constitutive_exon_found_in_species
TTATCATACTGATTATTTCATAATAATATAACATACGAATACGGGTATAGAT	4344111	4344194	4344061	4344113	1	scaffold_7	TriadG58286	4341176	4344996	None	7285	239	85471	No_constitutive_exon_found_in_species
CTAGGTATCAATCATATTATTATATTATTGAATGACATTGTAGGGAGTAGAG	4858945	4859034	4859084	4859032	-1	scaffold_7	TriadG27661	4857655	4861416	None	7285	239	85471	No_constitutive_exon_found_in_species
ATCTATAAACTATTCGTAAAATATTAAATGATATCAATATGGGTATATAGGA	5150378	5150506	5150556	5150504	-1	scaffold_7	TriadG58375	5144513	5153543	None	7285	239	85471	No_constitutive_exon_found_in_species
TAGTTACTCCTGTTGATATCACCTTAAATAGCATCGATCAAATGGGCAAGAC	5173488	5173834	5173438	5173490	1	scaffold_7	TriadG50556	5170878	5174821	None	7285	239	85471	No_constitutive_exon_found_in_species
GAATTGATAGGCTTGAATGATAAAACAACTCTCCTTTTGTATGGGTATAGAA	5179422	5179590	5179640	5179588	-1	scaffold_7	TriadG58379	5176146	5180040	None	7285	239	85471	No_constitutive_exon_found_in_species
GTTAATTTTAATAGAACCAAAACTGAGAAGAGATCGCGTTGGGAATGCAGGA	5282135	5282140	5282085	5282137	1	scaffold_7	TriadG50560	5271761	5283503	None	7285	239	85471	No_constitutive_exon_found_in_species
TGTTGCTTTTCATACGACCAAAACTTTAATCCTTGATATTTACAGGGTAGGC	5309814	5309853	5309903	5309851	-1	scaffold_7	TriadG36263	5307927	5311427	None	7285	239	85471	No_constitutive_exon_found_in_species
CTAGAACTACGTATTCAGTTATTATAATGTCATATTTTGGGGAATTATAGAA	5769991	5770097	5770147	5770095	-1	scaffold_7	TriadG28074	5769299	5774035	None	7285	239	85471	No_constitutive_exon_found_in_species
CTAGAACTACGTGTTCAGTTATTATAATGTCATATTTTGGGGAATTATAGAA	5779639	5779745	5779795	5779743	-1	scaffold_7	TriadG27680	5778947	5783945	None	7285	239	85471	No_constitutive_exon_found_in_species
CTAGAACTACGTGTTCAGTTATTATAATGTCATATTTTGGGGAATTATAGAA	5786764	5786870	5786920	5786868	-1	scaffold_7	TriadG38001	5786072	5791199	None	7285	239	85471	No_constitutive_exon_found_in_species
TTCGCCGTTATCCATTAAGGTCATTTTTTTTTGCACTTTCCAATGGGTAGGT	1211570	1211784	1211834	1211782	-1	scaffold_8	TriadG28410	1210039	1214753	None	7285	239	85471	No_constitutive_exon_found_in_species
TTTTATTAGTCTATTTCTTACTATCAATATTCTGATTCCTATGGGAATAGTT	1618856	1618930	1618980	1618928	-1	scaffold_8	TriadG58607	1616020	1623885	None	7285	239	85471	No_constitutive_exon_found_in_species
TATAGTTATAATTGTTATAAATACTATATCAACTACATATGGGATTGTAGAT	2708364	2708475	2708314	2708366	1	scaffold_8	TriadG64126	2704345	2708879	None	7285	239	85471	No_constitutive_exon_found_in_species
TCTAATATCATAATTCGATTGTATTTCATTTTCAATTTTGGGGTATACAGCC	2722853	2723018	2723068	2723016	-1	scaffold_8	TriadG64127	2721655	2725375	None	7285	239	85471	No_constitutive_exon_found_in_species
CTCTCAGTATTTGTACATATATTGCTATATATATATATTTGGGATTATAGAC	1557486	1557564	1557614	1557562	-1	scaffold_9	TriadG58944	1557486	1561056	None	7285	239	85471	No_constitutive_exon_found_in_species
ATCAAAATTTGTGATCCGCAATAAAAGCTTTCTTTGTTATGGGTATACAGGA	1908536	1908706	1908486	1908538	1	scaffold_9	TriadG28922	1906798	1909459	None	7285	239	85471	No_constitutive_exon_found_in_species
TTGCATCTGCTGTGCTATTTAGCTAACATGGTATTCATATTGGGAATTAGGA	2015008	2015098	2014958	2015010	1	scaffold_9	TriadG59009	2009123	2015098	None	7285	239	85471	No_constitutive_exon_found_in_species
AATAGAAAAAAACACCGGCATAAAAAACACAAACACCGGGAAATAAATAGTG	2827644	2827685	2827735	2827683	-1	scaffold_9	TriadG59121	2827252	2830206	None	7285	239	85471	No_constitutive_exon_found_in_species
ACTCTTTGCTAATTTGTAGTGTTTTAATATTATTTAATGAAATAAGGGAGTA	2966276	2966380	2966430	2966378	-1	scaffold_9	TriadG28654	2965946	2970221	None	7285	239	85471	No_constitutive_exon_found_in_species
TTATAAATATGGAATTAGCATGTGTAATGATTTAAATTCTGGGATAATAGCA	2979576	2979648	2979526	2979578	1	scaffold_9	TriadG59148	2971711	2980356	None	7285	239	85471	No_constitutive_exon_found_in_species
AATTATTAATTATAGTAAATATTATGTTGAACATAACTGTAAATGGGTAGAT	335619	335739	335789	335737	-1	scaffold_10	TriadG59194	334895	338977	None	7285	239	85471	No_constitutive_exon_found_in_species
TAATTTCACTGTTGTTTTCGATCGCCTTGTTGTAATGTTCCTGGGAATAGAG	559662	559729	559779	559727	-1	scaffold_10	TriadG64173	558158	562259	None	7285	239	85471	No_constitutive_exon_found_in_species
GCATCAATTGTCATTGTATTTACGCTATCATATTCTGGGTAATTGGATAGGC	1058690	1058789	1058640	1058692	1	scaffold_10	TriadG50686	1056050	1061763	None	7285	239	85471	No_constitutive_exon_found_in_species
ATGAATAACGATGTTGATTTCGTAATAACATATGGAAAAATTGGGAATAGCA	632837	633086	633136	633084	-1	scaffold_11	TriadG59470	627824	638186	None	7285	239	85471	No_constitutive_exon_found_in_species
TGTTAGTTGTAGTCTAAGCTTTGCTGGGTTATTCAATTTGCGGGAATAAGGT	1054627	1054713	1054763	1054711	-1	scaffold_11	TriadG29799	1051594	1064968	None	7285	239	85471	No_constitutive_exon_found_in_species
CTACATCTGATTATAAATAATGACGTTTCATCTCATCGATTTGGGTAAAGAT	1682718	1682848	1682898	1682846	-1	scaffold_11	TriadG29833	1682253	1686715	None	7285	239	85471	No_constitutive_exon_found_in_species
GATATAAAGTTACCAACAATTCCAATTTTTGCATGGATTGGGACAAATAGGA	2009064	2009138	2009014	2009066	1	scaffold_11	TriadG29705	2008401	2010971	None	7285	239	85471	No_constitutive_exon_found_in_species
TATCTTACTCTTATAAACAATTTTGGTAATCTTGCTTTGGAATGGGGCAGGT	2167989	2168067	2168117	2168065	-1	scaffold_11	TriadG11627	2165702	2169295	None	7285	239	85471	No_constitutive_exon_found_in_species
GGTCTAGACCTGTCAAACACTCATTAAATTTTGCTTACTGGGACCGATAGGG	2165702	2165854	2165904	2165852	-1	scaffold_11	TriadG11627	2165702	2169295	None	7285	239	85471	No_constitutive_exon_found_in_species
TTCAATACAAATTATTTTCATACATTCCTTAAATGAATCCGGGATTACAGTT	2370997	2371200	2370947	2370999	1	scaffold_11	TriadG59645	2366186	2379131	None	7285	239	85471	No_constitutive_exon_found_in_species
TATTAAATTTTTGATTTTTAACATTATATCTTTCATCGTTTTCGGGAAAGAA	60124	60223	60273	60221	-1	scaffold_12	TriadG64202	54704	60822	None	7285	239	85471	No_constitutive_exon_found_in_species
TTGTACTGTAGGAGATTGCTATTTATTTAAGATATCGTTCTGGGATACAGGT	307443	307509	307559	307507	-1	scaffold_12	TriadG59704	305387	308774	None	7285	239	85471	No_constitutive_exon_found_in_species
TACTAATGTCTTATGTTTTTTGATATTTACTAATGGAGGGAGTAAAACAGGA	370093	370200	370043	370095	1	scaffold_12	TriadG3141	368640	371328	None	7285	239	85471	No_constitutive_exon_found_in_species
CTAAATAATCAATTTTTTCTCTACTGTTATATAACGGGACGGAAATATAGCT	396343	396439	396293	396345	1	scaffold_12	TriadG59719	395840	398992	None	7285	239	85471	No_constitutive_exon_found_in_species
GTGTAATCTATTAAATTAACCCCGTTTGGTGTGTTATATTTAACGGGAAGGT	980077	980173	980223	980171	-1	scaffold_12	TriadG59806	979816	985368	None	7285	239	85471	No_constitutive_exon_found_in_species
ATTACTAAATTTCTATTTTGTCTTGTTGTAATTTCGGGCAATATAAATAGCT	989147	989254	989097	989149	1	scaffold_12	TriadG59807	986519	992143	None	7285	239	85471	No_constitutive_exon_found_in_species
TTAGACGTGATTGACGTTTTGATTTACTATTTATGATCCCGGGAATATAGGA	1128932	1129087	1128882	1128934	1	scaffold_12	TriadG30228	1127508	1131160	None	7285	239	85471	No_constitutive_exon_found_in_species
AGCACAACAACAACAAGGACAACAACAACAGCCTCAAGGTGGGCAACAAGGT	1561846	1561969	1561796	1561848	1	scaffold_12	TriadG30117	1554099	1571573	None	7285	239	85471	No_constitutive_exon_found_in_species
TTGAATAGTTTATTTTAAAAATTTTATTTCAAATTTCATTGATGGGTTAGGA	408220	408304	408170	408222	1	scaffold_13	TriadG59984	402515	412026	None	7285	239	85471	No_constitutive_exon_found_in_species
AAATAAGTCTACTATTTAGTTTATTGATTAATATTTATTTGGGTGCACAGAA	1207879	1208254	1207829	1207881	1	scaffold_13	TriadG30267	1149964	1208254	None	7285	239	85471	No_constitutive_exon_found_in_species
TTGATAAAAAAATTAGTTTAGATAAATAGATCTAAGTTACGAGGGTAAAGCT	527748	528083	528133	528081	-1	scaffold_14	TriadG30614	525971	532530	None	7285	239	85471	No_constitutive_exon_found_in_species
TACCTTCTCATCATACTTTTATTCTTACTGTTTAATGTATACGGGTATAGGT	1115522	1115604	1115654	1115602	-1	scaffold_14	TriadG60237	1114968	1117463	None	7285	239	85471	No_constitutive_exon_found_in_species
AAATGTGTGTATAAAATCCTAATCATGATCTATTTTGGGGGGCATTAAAGCT	1452119	1452304	1452069	1452121	1	scaffold_14	TriadG30505	1450025	1452905	None	7285	239	85471	No_constitutive_exon_found_in_species
TAGTACAATTGATTAAAGTTTTTTTTAACTACTGCGATATCGGGTGATAGTA	1476203	1476479	1476153	1476205	1	scaffold_14	TriadG30731	1474887	1478098	None	7285	239	85471	No_constitutive_exon_found_in_species
GTCAACTGTTTGTTGAAATAACGATTTACCTTCTACTCTGATGGGCGTAGGT	1623506	1623544	1623456	1623508	1	scaffold_14	TriadG60295	1621788	1627977	None	7285	239	85471	No_constitutive_exon_found_in_species
TTTTAAATTTTTACTTTAATTAATCATTTTCTTTGGAAATGGGATAATAGGT	192019	192078	192128	192076	-1	scaffold_16	TriadG31193	191211	194792	None	7285	239	85471	No_constitutive_exon_found_in_species
AGCAATATCAGATCTTATTATGTCTATTTATCTATTAACTATTGGGATAGCA	674425	674640	674690	674638	-1	scaffold_16	TriadG60575	673623	693866	None	7285	239	85471	No_constitutive_exon_found_in_species
AATGAAGTCACTGAAACCAATAAAACTAAACAAATCACTCGGGTGAAGAGAC	898416	898468	898366	898418	1	scaffold_16	TriadG60585	894685	899463	None	7285	239	85471	No_constitutive_exon_found_in_species
GCAACAAGATGCTGTAGTTTTGACACTAAATTAACTTTACAACCGGGTAGGT	964715	964796	964846	964794	-1	scaffold_16	TriadG31010	963396	968183	None	7285	239	85471	No_constitutive_exon_found_in_species
AGCAGTAATATTTGCTTAAAAAAATTTTTCATTTTTAAAACAGCAGGGAGAA	1041279	1041400	1041229	1041281	1	scaffold_16	TriadG31063	1036354	1042949	None	7285	239	85471	No_constitutive_exon_found_in_species
AAATTTAGCAACTGAGAAACATTCTTAATGTAAAAAATTTGGGAATTTAGCC	115053	115137	115187	115135	-1	scaffold_15	TriadG38262	114491	118660	None	7285	239	85471	No_constitutive_exon_found_in_species
ACAGTAATTCGTCTACTTTTCAGTCATAGCATAAACTTCGGGTAATCAAGGT	229167	229215	229117	229169	1	scaffold_15	TriadG30786	227855	231912	None	7285	239	85471	No_constitutive_exon_found_in_species
AGGAAAACTCACCGTATTATTTCAACGTTGATAATTATAACACGGGACAGAC	655976	656082	655926	655978	1	scaffold_15	TriadG60399	652168	658621	None	7285	239	85471	No_constitutive_exon_found_in_species
AAATTATCAATTATGCATTATACAGTATATGCATTTATCTTGGGGAATAGGT	153918	154037	153868	153920	1	scaffold_19	TriadG31835	151666	157369	None	7285	239	85471	No_constitutive_exon_found_in_species
GAGCTAAAACAAAGTAATTTTCAATATCGAATTATTTTATGGGGAAATAGTT	915327	915496	915546	915494	-1	scaffold_19	TriadG31807	913179	918092	None	7285	239	85471	No_constitutive_exon_found_in_species
TGATTAGCTTTCGGCTGTGTAATAAATTTCTTCTTTGTACTGGGATATAGTT	638521	638578	638471	638523	1	scaffold_17	TriadG60731	635898	638965	None	7285	239	85471	No_constitutive_exon_found_in_species
TATTACTATACTGCAGTCATTAACTTACAACTTTAATGGGACAACAATAGAG	718789	718889	718739	718791	1	scaffold_17	TriadG31240	718080	719936	None	7285	239	85471	No_constitutive_exon_found_in_species
TTTGCACTGATATTTATTATATTATATATTACTACTGTACGGGGTATTAGGC	1238663	1238792	1238613	1238665	1	scaffold_17	TriadG60803	1237465	1240222	None	7285	239	85471	No_constitutive_exon_found_in_species
GTACCTTATTTTATTTTAATCGTTGATATCATTTCTCTTTGGGGTATAAGTT	37322	37415	37272	37324	1	scaffold_18	TriadG60813	36283	40691	None	7285	239	85471	No_constitutive_exon_found_in_species
TATAACAATAATGAATTTTTGTAATTTAAAATTATTAACTCAGGGGATAGTA	64579	64698	64529	64581	1	scaffold_18	TriadG31476	62731	65162	None	7285	239	85471	No_constitutive_exon_found_in_species
ATTAATATCTCAGTTTCCTAATTAACCGTGTTCTTTTGGGAATGAAATAGGT	627500	627739	627450	627502	1	scaffold_18	TriadG50950	626161	631312	None	7285	239	85471	No_constitutive_exon_found_in_species
GTATTTGTAGCTAAATTATTACTTATGCATTTTACTATTTACGGGAATAGAG	337977	338044	338094	338042	-1	scaffold_21	TriadG61095	336223	343288	None	7285	239	85471	No_constitutive_exon_found_in_species
CATAGATATACGCTCTGTAAATGATTTCTTCCTTTGTATGGGATAATTAGGT	999441	999509	999391	999443	1	scaffold_21	TriadG51005	996196	1007355	None	7285	239	85471	No_constitutive_exon_found_in_species
ATTTATTAATGTTTACCATGACTACAGCATTTATCTTATTGCAAGGGTAGCT	1148869	1148918	1148819	1148871	1	scaffold_21	TriadG51006	1147750	1151482	None	7285	239	85471	No_constitutive_exon_found_in_species
TACTGCTGGACCTGGTATGGGAATGCCACCTGCACCTGGTATGGGAATAGCA	125048	125179	125229	125177	-1	scaffold_23	TriadG51044	125048	133262	None	7285	239	85471	No_constitutive_exon_found_in_species
ACGATATTTATATTTGTACTGATTTGAAATTGCGCTTGATGATGGGTTAGAA	586277	586480	586227	586279	1	scaffold_23	TriadG61370	586003	592210	None	7285	239	85471	No_constitutive_exon_found_in_species
CTAAATCTCTATTCGGATTTACTAATTCTATTATTATAAAGGGTGGACAGCA	869094	869271	869044	869096	1	scaffold_23	TriadG32380	866453	869680	None	7285	239	85471	No_constitutive_exon_found_in_species
ATTAAAACCATAACTAATCTATTTCTACTCTCAATTGTAATTTAGGGAAGCG	898390	898571	898340	898392	1	scaffold_23	TriadG32445	894601	898863	None	7285	239	85471	No_constitutive_exon_found_in_species
GCCTTAAATCAATACTCGCTAATCACTCATTTTATATTGGGTATGACAAGGT	221993	222117	221943	221995	1	scaffold_22	TriadG32265	220397	222117	None	7285	239	85471	No_constitutive_exon_found_in_species
TTTAATATATTATTGAATGTATTCATGTTCAATGATTTTATAAATGGGAGGA	446216	446273	446323	446271	-1	scaffold_22	TriadG61241	446216	448037	None	7285	239	85471	No_constitutive_exon_found_in_species
CTTAATTAGTGTTGATCAGAGAGTAATAATCATTTATTTACGGGAATTAGGA	566493	566578	566443	566495	1	scaffold_22	TriadG61256	560310	567626	None	7285	239	85471	No_constitutive_exon_found_in_species
TTAGTTAGAAAGTCAACTTAAAACATCAAATTAATTTTGAAATGGGTTAGGT	625378	625498	625328	625380	1	scaffold_24	TriadG61488	614405	627184	None	7285	239	85471	No_constitutive_exon_found_in_species
TGTTAGCGCAAACCCAGATGAAAGTGTAAATTCATGGGCTAGCCCAGAAGAT	813730	813988	814038	813986	-1	scaffold_24	TriadG10380	809418	817306	None	7285	239	85471	No_constitutive_exon_found_in_species
TGTACTATATTTCTTCCTTAAAATTCGAAAGCCTGATGGGAAGACGGTAGAT	368935	369060	368885	368937	1	scaffold_25	TriadG32656	366126	369750	None	7285	239	85471	No_constitutive_exon_found_in_species
ATAAGAGGACTGACCCATATCCAAATTATTATTTGCAAATACGGGTGTAGGA	744368	744521	744571	744519	-1	scaffold_25	TriadG61620	742708	748138	None	7285	239	85471	No_constitutive_exon_found_in_species
CACAATTACTAGACCTGCTATTTTTGACAGCGTGTCTTTTTAATGGGTAGGT	148646	148696	148746	148694	-1	scaffold_28	TriadG61775	148646	152774	None	7285	239	85471	No_constitutive_exon_found_in_species
CTATAATTTTGGCTATTGGAGTAATCAGTCACTTTTGGGTCTAAAAATAGGG	512755	512859	512705	512757	1	scaffold_28	TriadG38489	511795	514295	None	7285	239	85471	No_constitutive_exon_found_in_species
TAAAGGCACCATGCTTATATGATATTCATATTATTGCATTGGGGATGTAGAC	552612	552930	552562	552614	1	scaffold_28	TriadG61835	547861	553130	None	7285	239	85471	No_constitutive_exon_found_in_species
CTGATGGTTAATGGTATAACCGTAGATTGTCTAATTATTAAAACGGGCAGGT	45675	45766	45625	45677	1	scaffold_33	TriadG51152	42470	48637	None	7285	239	85471	No_constitutive_exon_found_in_species
ATTAGTAACTGAAATTATATGTTGCCTTTAATTTTTTATGGGGTACATAGAG	45886	46101	45836	45888	1	scaffold_33	TriadG51152	42470	48637	None	7285	239	85471	No_constitutive_exon_found_in_species
CTATTGTAGTAAAAGAGCCTTAACTTTTCTAAAATAATTGGGTATGATAGAT	128187	128256	128306	128254	-1	scaffold_30	TriadG61854	124378	131195	None	7285	239	85471	No_constitutive_exon_found_in_species
TCTTGATTCTTTTGAAGGTGAATTTAACAAAATTTGATCGGGACCTGGAGAT	170664	170759	170809	170757	-1	scaffold_30	TriadG33101	150443	171035	None	7285	239	85471	No_constitutive_exon_found_in_species
GATATTCTTACTTTAATTCATTTTATTATGGATACAACTGGGTTGAATAGGT	2605	2706	2756	2704	-1	scaffold_31	TriadG61885	2041	7791	None	7285	239	85471	No_constitutive_exon_found_in_species
TTTTAATTATAGTCACACCACCTTCATTCTTTGTCATTGGGTGGACCAAGGC	111791	111967	111741	111793	1	scaffold_32	TriadG61943	105703	113255	None	7285	239	85471	No_constitutive_exon_found_in_species
GCTGGCATTGTCATTTTTATATTTCTATCATTTCCTGTTTGGGTAACAAGAC	181241	181352	181191	181243	1	scaffold_32	TriadG1758	179299	186336	None	7285	239	85471	No_constitutive_exon_found_in_species
TTTAATTACTTCTAATGAACTAATTTTTAATCAATCATGATGGGCAATAGGT	169073	169164	169214	169162	-1	scaffold_34	TriadG33397	169073	170761	None	7285	239	85471	No_constitutive_exon_found_in_species
CGATTTTCTAATAATTCTTAATGCTAATAAAAATTCTTTGTACGGGATAGCC	299387	299419	299337	299389	1	scaffold_34	TriadG62062	291438	302562	None	7285	239	85471	No_constitutive_exon_found_in_species
TTTTAAATTCATAGCACTACCTCCTAACGTAATTTTTGTTGGGTTAATAGTG	120811	120949	120999	120947	-1	scaffold_36	TriadG33595	120811	122238	None	7285	239	85471	No_constitutive_exon_found_in_species
TGTACAATAGTAATTTGTAAAGAGGTATCCGTATAATTTTTAGGGAGGAGCT	93469	93557	93419	93471	1	scaffold_37	TriadG33687	92593	98676	None	7285	239	85471	No_constitutive_exon_found_in_species
ATTCTATTTAGAATCGTACTCTAATAAATAAACAATTATGGGTACAACAGAT	94459	94550	94409	94461	1	scaffold_37	TriadG33687	92593	98676	None	7285	239	85471	No_constitutive_exon_found_in_species
ATACAATTAACACATGTATGTAATTGATGTAATACTCTCTAGGGATTAAGTC	23146	23319	23369	23317	-1	scaffold_41	TriadG33941	23146	25814	None	7285	239	85471	No_constitutive_exon_found_in_species
GCTTTTAGATTTGATATGAGTGAAAATATTCCGGAAAAATATTGGGAAAGAA	11624	12308	12358	12306	-1	scaffold_47	TriadG62422	10818	12649	None	7285	239	85471	No_constitutive_exon_found_in_species
ATAAGAGGACTGATCCATGTCCAAATTATTATTTGCAAATACGGGTGTAGGA	91974	92106	91924	91976	1	scaffold_47	TriadG34131	91504	92501	None	7285	239	85471	No_constitutive_exon_found_in_species
TTGCAACTATCGTTTAAAAATCAACACATTCTCTTTTCTACGGGCGGTAGAT	426	525	376	428	1	scaffold_79	TriadG62480	169	1108	None	7285	239	85471	No_constitutive_exon_found_in_species
TTTGATATGCAAAGGCCCAGCTGATTGGCGCCCACAACCAAAATGGGAAGTT	2564	2826	2514	2566	1	scaffold_250	TriadG63449	2051	3522	None	7285	239	85471	No_constitutive_exon_found_in_species
TTCAAAGACGTCGCACTATACAGTACAGTATGAAGTCGGGTGATGAAAAGTG	2535	2627	2677	2625	-1	scaffold_858	TriadG34715	2165	3900	None	7285	239	85471	No_constitutive_exon_found_in_species
TGTATGTACCATACTGTACAGTGTACAGTATGAAGTCGGGTGATGAAAAGTG	2165	2275	2325	2273	-1	scaffold_858	TriadG34715	2165	3900	None	7285	239	85471	No_constitutive_exon_found_in_species
GGTTGGTCAAGATTTATTGGCATAAAATTTATTATTTGTTGAAATGGGAGAG	2345	2395	2295	2347	1	scaffold_1228	TriadG62830	88	2825	None	7285	239	85471	No_constitutive_exon_found_in_species
TGTCGGAGTCTGCCAACCACGTCCAGAAAACCAGCACTGGGAAAAAAAAGGT	282	489	539	487	-1	scaffold_4125	TriadG63031	139	1086	None	7285	239	85471	No_constitutive_exon_found_in_species
AAAAATTTGATATAGAATAAATATGAGTCTACTTATTATTGGTGGGACAGGA	21	671	721	669	-1	scaffold_4400	TriadG63050	21	965	None	7285	239	85471	No_constitutive_exon_found_in_species
