# Supplementary material for: Widespread Separation of the Polypyrimidine Tract From 3′ AG by G Tracts in Association With Alternative Exons in Metazoa and Plants
Source: Front Genet. 2019 Jan 14;9:741. doi: 10.3389/fgene.2018.00741 (PMC6339879; doi:10.3389/fgene.2018.00741)
Supplement: DATA FILE S2 — Sequences of REPAG 3′ SS from each species of metazoa, plants and protists. [file Data_Sheet_2.zip › Supplementary data 2/Metazoa_Release91_mus_musculus_dba2j.txt]

REPA_GGG_Sequence	Exon_Start	Exon_End	Pos_-50	Pos_+2	Strand	Chromosome	GeneID	Gene_Start	Gene_End	Gene_Name	Number_of_REPAs	Number_of_REPAs_has_GGG	Number_of_Intron(Intra_genic_Region)	Upstream_Constitutive_Exon
TATATCAACCCCCTAAATGTGAAATCCTTTTTTCTTCCCCGGGCATGCAGTG	6704915	6705039	6704865	6704917	1	1	MGP_DBA2J_G0002563.1	6682315	6727276	1700034P13Rik	4594	934	209118	No_or_no_constitutive_exon
TTCTCCCTACCCCTTCCTCACAAACTATGGCTGCATATGGGCAAACACAGTT	11209563	11209642	11209692	11209640	-1	1	MGP_DBA2J_G0015689.1	11088498	11245240	Eya1	4594	934	209118	No_or_no_constitutive_exon
TGTCACTGCTCTAAATATTAATTAGCTCTTTTGTCGGGTTGGGGACACAGGG	13507321	13507402	13507452	13507400	-1	1	MGP_DBA2J_G0015699.1	13479096	13558546	Ube2w	4594	934	209118	No_or_no_constitutive_exon
GAGTTACTAAATGTCCTGTTTTTTTCCTGTCTTGTTCACTGGGCAAACAGGG	19328712	19328796	19328846	19328794	-1	1	MGP_DBA2J_G0015724.1	19205240	19706830	None	4594	934	209118	No_or_no_constitutive_exon
TAGATTCATTTGTAGTTTTGTTTTGTTTTTCCTTCTTCTCCTGGGGACAGTC	28007947	28008090	28007897	28007949	1	1	MGP_DBA2J_G0004714.1	28007137	28008671	Gm28644	4594	934	209118	No_or_no_constitutive_exon
GCTCCTGACCCTCTCACCTTATGGCTGTGGCCTGTTGCCTGGGGAAACAGGA	31759675	31759943	31759625	31759677	1	1	MGP_DBA2J_G0015758.1	31631339	31765967	None	4594	934	209118	No_or_no_constitutive_exon
CAGAGAGCTCCAGGCTGAGGCCAGTTCTCTCCCTTTCTCTCAATGGGCAGAA	33333560	33333661	33333510	33333562	1	1	MGP_DBA2J_G0015766.1	33303056	33353229	Fer1l5	4594	934	209118	No_or_no_constitutive_exon
GGCCATTTGGGCCCCAGTGGACACTGTCCCTTTCTCCCACCGTGGGGCAGAG	33454239	33454409	33454189	33454241	1	1	MGP_DBA2J_G0015769.1	33445433	33461958	Cnnm3	4594	934	209118	No_or_no_constitutive_exon
TAGGTGGTGTCCCCACTGATGAGGAGCAGGCTACTGGGCTGGAGAGGGAGAT	33628934	33628961	33628884	33628936	1	1	MGP_DBA2J_G0015774.1	33628160	33630472	Cox5b	4594	934	209118	No_or_no_constitutive_exon
AGCTGCCTCAGGGACCCTGTGCTGCTCTGTGTGTGTGTGGCTGAGGGGAGGG	34324008	34324014	34323958	34324010	1	1	MGP_DBA2J_G0015780.1	34251431	34361854	Inpp4a	4594	934	209118	No_or_no_constitutive_exon
GTTTATAGAAGTGCAGGCCTTCTGCATTGAATTTAGTAGGATACGGGAAGCT	36504974	36505183	36504924	36504976	1	1	MGP_DBA2J_G0015802.1	36495000	36506796	Cnot11	4594	934	209118	No_or_no_constitutive_exon
TGTTCTCATGTGATTTTGCTTCACTTCCTGATGCTTCTCATGGGGATCAGAG	41750043	41750067	41749993	41750045	1	1	MGP_DBA2J_G0015835.1	41531881	41773276	Gulp1	4594	934	209118	No_or_no_constitutive_exon
AATACACTTCTTAATGTCTTTTTTTATCCTCCTGCTTTCACGGTGGGTAGCG	41766580	41766591	41766530	41766582	1	1	MGP_DBA2J_G0015835.1	41531881	41773276	Gulp1	4594	934	209118	No_or_no_constitutive_exon
AAATCCCACTCAAGACTAAAATACATTTTTTTGTGTTTGGGGGAATATAGGT	49200033	49200097	49200147	49200095	-1	1	MGP_DBA2J_G0015850.1	49195145	49264685	Gls	4594	934	209118	No_or_no_constitutive_exon
CAATTTCTGAGTGACTAAACATGTTTGTGTTTCCTTTCTGTTGGGTGGAGAT	54441416	54441656	54441706	54441654	-1	1	MGP_DBA2J_G0004759.1	54433261	54448901	BC055402	4594	934	209118	No_or_no_constitutive_exon
TAAGCTCGTGGTTGTTGTCTTTTGCTCCCCTCCTTGGGTGGGAAAAACAGGT	68892373	68892643	68892693	68892641	-1	1	MGP_DBA2J_G0015970.1	68868413	68936952	Fn1	4594	934	209118	No_or_no_constitutive_exon
CGAATTACTTTGTGACTTTTCCCCCCCTACCTTTGTTTTGGGTAAAACAGGG	71836225	71836317	71836175	71836227	1	1	MGP_DBA2J_G0015996.1	71814580	71839477	Cnot9	4594	934	209118	No_or_no_constitutive_exon
GTGTCTCACTGTCCGTCACATTGCCCTTCTCCCTATTCCCTGGGGCACAGGA	71998350	71998561	71998300	71998352	1	1	MGP_DBA2J_G0016002.1	71964038	72005679	Ttll4	4594	934	209118	No_or_no_constitutive_exon
AGATCTTGCAAATGTTGATGCCTGCTGTCTGTCTGTGCTGGGAGGGACAGAG	72425148	72425266	72425316	72425264	-1	1	MGP_DBA2J_G0014934.1	72412430	72425839	Gm29253	4594	934	209118	No_or_no_constitutive_exon
CCTCCTGACTCATGGTGTCTCACTGAGCTGGCTGGGGCTCCTGGGGACAGGT	72681494	72681681	72681444	72681496	1	1	MGP_DBA2J_G0016030.1	72678580	72686486	Gmppa	4594	934	209118	No_or_no_constitutive_exon
AGATGGCATGCTCATCAAAGAAGTGCTGATTTTGTGTTTTCTGGGAACAGGG	77072280	77072367	77072417	77072365	-1	1	MGP_DBA2J_G0016051.1	77067010	77142352	Serpine2	4594	934	209118	No_or_no_constitutive_exon
AGCATTTGAAATGTAAATAAAGAAAATATCTAATTAAAAAAAGAGGGAAGTG	80403410	80403553	80403360	80403412	1	1	MGP_DBA2J_G0010129.1	80402185	80403553	None	4594	934	209118	No_or_no_constitutive_exon
GAGTCACTGGACTTACTGTGTTCTCTTTCTTTTGTGTTTGGGGCACACAGCA	80602077	80602177	80602227	80602175	-1	1	MGP_DBA2J_G0016068.1	80491881	80646878	Sphkap	4594	934	209118	No_or_no_constitutive_exon
TTAAGTGATGTTCTCAAGAGAAAACGACTGCCAAAACGAGGGCCAAGAAGGC	82000764	82000811	82000861	82000809	-1	1	MGP_DBA2J_G0016071.1	81969435	82091914	Trip12	4594	934	209118	No_or_no_constitutive_exon
TCCTAATTTTATTTTGTGTCTTGATTTTTGTGGTGGGTGGGACTGAACAGCC	83925919	83926008	83925869	83925921	1	1	MGP_DBA2J_G0016096.1	83911418	83938334	Cops7b	4594	934	209118	No_or_no_constitutive_exon
TTCTCACCCTGGCTCTGTTCTCATAACCCCTCTTCTTTTTGATTGGGTAGCA	85158920	85159281	85158870	85158922	1	1	MGP_DBA2J_G0016115.1	85127940	85172673	Sag	4594	934	209118	No_or_no_constitutive_exon
AGAGGGAGAAGAGGCCACTACACGCGCATCCCTTCCCTTTCGGGACATAGGG	85180814	85181325	85181375	85181323	-1	1	MGP_DBA2J_G0002637.1	85180814	85181766	Gm19582	4594	934	209118	No_or_no_constitutive_exon
TCCTTTTTGTTGTCTCTCCCCCCCCTGCCCTCTCTGCTCTCGGGATGCAGCC	87246035	87246113	87245985	87246037	1	1	MGP_DBA2J_G0016135.1	86873050	87320654	Agap1	4594	934	209118	No_or_no_constitutive_exon
AGGTAGGATCTTAGGTGTGAGCAGACTTATGAACGTAAGATTGAGGGTAGAT	88193591	88193644	88193694	88193642	-1	1	MGP_DBA2J_G0016141.1	88193591	88272301	Col6a3	4594	934	209118	No_or_no_constitutive_exon
GTGAAGGAGAGTGGCTAGTGACATCATTGGGAGCCATGCTAGGGTCACAGAA	90024239	90024247	90024189	90024241	1	1	MGP_DBA2J_G0016167.1	90023238	90024247	Olfr1410	4594	934	209118	No_or_no_constitutive_exon
GAGCCATGGTCAGAGCCCTTCCATTCCTTACCCTGCACCTATGGGCACAGAT	90333403	90333639	90333353	90333405	1	1	MGP_DBA2J_G0016174.1	90327450	90341113	Rnpepl1	4594	934	209118	No_or_no_constitutive_exon
AGAGTGCCAATCCTTAGCCTAGCCCATTGCAGGCCCCCTTAGGGGTACAGGT	90332524	90332626	90332474	90332526	1	1	MGP_DBA2J_G0016174.1	90327450	90341113	Rnpepl1	4594	934	209118	No_or_no_constitutive_exon
GCCCTTTTCTGAAGGGATATATCTCCTTGGGGTTGGAGGGGACAGAGCAGGG	90413700	90413879	90413929	90413877	-1	1	MGP_DBA2J_G0010153.1	90413700	90417076	None	4594	934	209118	No_or_no_constitutive_exon
TGGAGCATTGAATTGTTATGAGCTGTGAGGAAAATGGGCTGTTTGGGAAGAA	102333540	102333613	102333663	102333611	-1	1	MGP_DBA2J_G0002650.1	102333540	102334463	Gm15699	4594	934	209118	No_or_no_constitutive_exon
ACCATGGGCTCAGAAGGCAGCATCTTCATGTCTCCTTTCTCTGGGAACAGCC	117419744	117419789	117419694	117419746	1	1	MGP_DBA2J_G0016249.1	117404019	117464359	Sctr	4594	934	209118	No_or_no_constitutive_exon
TTCCCTCCCAAGCAATTGCTGCAGCTGATGGCGGTCTTGGGCAGGTGCAGCT	117463940	117464357	117463890	117463942	1	1	MGP_DBA2J_G0016249.1	117404019	117464359	Sctr	4594	934	209118	No_or_no_constitutive_exon
ACAGAGTAGACAGGCCTTTCAGCATCTCTTTGTCTTCTTTATTAGGGCAGTT	125332619	125332706	125332756	125332704	-1	1	MGP_DBA2J_G0016273.1	125318930	125472488	Zranb3	4594	934	209118	No_or_no_constitutive_exon
AGTGACAGAGAAGGCTAATGGTATTTATCTTTTCTTCCCTCCGGGAACAGTG	129734825	129734849	129734775	129734827	1	1	MGP_DBA2J_G0016318.1	129724684	129742013	Nuak2	4594	934	209118	No_or_no_constitutive_exon
GGGTTATCCTCCTTGGGTGTTTCTCATTCTCTGTCTTTTTGGGTCGGCAGGA	130852909	130853072	130853122	130853070	-1	1	MGP_DBA2J_G0016335.1	130849811	130859412	Sox13	4594	934	209118	No_or_no_constitutive_exon
ACCCACAAAGCCGTTCTTTAATTAAAGACTACCTCTCCCTTGTAGGGCAGGA	131656810	131657274	131656760	131656812	1	1	MGP_DBA2J_G0016347.1	131655748	131664082	Chil1	4594	934	209118	No_or_no_constitutive_exon
GGTGGTGACAAGCCTTGTGGAGACTAAGTACAAGATGGTGGGATGTGCAGGT	131798158	131798290	131798340	131798288	-1	1	MGP_DBA2J_G0016351.1	131770970	131819322	Ppfia4	4594	934	209118	No_or_no_constitutive_exon
TGCTACACCATGGGCTGGTGAAGACTCATGCTCTCTGGGGTGGGGTGCAGGT	132949788	132950024	132950074	132950022	-1	1	MGP_DBA2J_G0016373.1	132932474	133106149	Nav1	4594	934	209118	No_or_no_constitutive_exon
TCCATCCATCCATCCATCCATCCATCCATCCATCCATCCATCGAGGGCAGTC	133279030	133279468	133278980	133279032	1	1	MGP_DBA2J_G0016376.1	133277332	133308897	Tnni1	4594	934	209118	No_or_no_constitutive_exon
CAGCTATATCTTCTCACCTGCAGTGACATTTTTTCTCTTTCTGGAGGGAGAG	133340130	133340178	133340080	133340132	1	1	MGP_DBA2J_G0016378.1	133335628	133351430	Tnnt2	4594	934	209118	No_or_no_constitutive_exon
CAATTCATTAAATGTAGTTTACTAATCAAGAATTTTATATGGGATTTGAGTG	137663023	137663260	137663310	137663258	-1	1	MGP_DBA2J_G0016404.1	137076272	137664227	None	4594	934	209118	No_or_no_constitutive_exon
TTACTATAATTTATCAAAGAAAAAGATCACAATGCTATTGTCAAGGGTAGAT	142067832	142067909	142067959	142067907	-1	1	MGP_DBA2J_G0016416.1	142042893	142094413	Rgs21	4594	934	209118	No_or_no_constitutive_exon
TGCATGTAACAAATCACTATTATGTATTTTCAGAAGGGTCAAAATGTGAGCT	147815027	147816034	147816084	147816032	-1	1	MGP_DBA2J_G0016422.1	147814781	147847795	BC003331	4594	934	209118	No_or_no_constitutive_exon
GAAAGTAGAAGAAATAACCTTTTTTTTCCTCCCTCTACCTGGGACTGCAGAA	150283942	150284023	150284073	150284021	-1	1	MGP_DBA2J_G0016439.1	150278967	150345428	Smg7	4594	934	209118	No_or_no_constitutive_exon
GCAGAGGCAGCAAGTGACCTGCCTCTGTTTTGCTTTCTCTGAGGGTGCAGTG	154960028	154960149	154959978	154960030	1	1	MGP_DBA2J_G0016480.1	154934040	154997072	Sec16b	4594	934	209118	No_or_no_constitutive_exon
AGAGCCTTTAATTAAATTTCTTTCCTTGCCATTGTCTGTTTGATGGGCAGGT	167529070	167529264	167529314	167529262	-1	1	MGP_DBA2J_G0016571.1	167520068	167553550	Uap1	4594	934	209118	No_or_no_constitutive_exon
ATTGTACCCAGTGAGTGCATACTCCAGGAGCTTTCCTTAACCGAGGGCAGGA	180173242	180173311	180173361	180173309	-1	1	MGP_DBA2J_G0016736.1	180167583	180217095	Capn2	4594	934	209118	No_or_no_constitutive_exon
AGTGGGACACTTGTGCCCCAGAAGTTATCTTGCATGCTGTGGGAGGGAAGTT	182991964	182993128	182991914	182991966	1	1	MGP_DBA2J_G0016756.1	182966900	182993128	Bpnt1	4594	934	209118	No_or_no_constitutive_exon
ATTGTGGAGTGTTTACTAGATACATAATGAGGTGCTAAGTTGTGGGGAAGTC	186589438	186590017	186590067	186590015	-1	1	MGP_DBA2J_G0016767.1	186589438	186626030	Kctd3	4594	934	209118	No_or_no_constitutive_exon
CTGAAGAAACTGACTGACTTTCTTTGTGCTGTGCTGCTGATGGGAATAAGGT	8087232	8087406	8087182	8087234	1	10	MGP_DBA2J_G0016853.1	8050342	8118580	Shprh	4594	934	209118	No_or_no_constitutive_exon
TGGGCTTTGCTGTGTGAGTGTGACTCTCTCTTTTGTTCTTGGGGATGCAGAC	17352895	17353040	17353090	17353038	-1	10	MGP_DBA2J_G0016897.1	17337569	17659964	Pde7b	4594	934	209118	No_or_no_constitutive_exon
TTGAGTTCTTTTCCATGGCAGGATTACCAACTGTTTTCTTGGGTTGACAGTA	25820209	25820423	25820159	25820211	1	10	MGP_DBA2J_G0016946.1	25702005	25926568	Themis	4594	934	209118	No_or_no_constitutive_exon
CCTTGCTCTTCTGGTTATTAAGCAAGAGTTGGTTTTCAGCGGGATGATAGGC	38517325	38517408	38517458	38517406	-1	10	MGP_DBA2J_G0017013.1	38514036	38518764	Smpd2	4594	934	209118	No_or_no_constitutive_exon
ATGAGGCACATCAGTTATGTTTGTTCTTGCTGTAACAAGAGGGAGTTAAGGA	39432395	39432587	39432637	39432585	-1	10	MGP_DBA2J_G0017023.1	39349862	39517213	Lace1	4594	934	209118	No_or_no_constitutive_exon
TGTTTATTACTTATATATCATCAGTTCTTTATACTTTTTGGGGACTATAGGT	42649675	42649765	42649625	42649677	1	10	MGP_DBA2J_G0017047.1	42639101	42774811	Hace1	4594	934	209118	No_or_no_constitutive_exon
CTGACTGCCGTGACACTCTTCTCTTGCTTTCCTCCCGCCCTGGGCAGCAGAA	49096687	49097597	49096637	49096689	1	10	MGP_DBA2J_G0017057.1	49089530	49097725	Vgll2	4594	934	209118	No_or_no_constitutive_exon
TTACTCTAAACACAAACTTATTAGTATTTCTTTTCTAACCAACAGGGCAGTT	54852019	54852228	54851969	54852021	1	10	MGP_DBA2J_G0017079.1	54845383	54863705	Smpdl3a	4594	934	209118	No_or_no_constitutive_exon
GGGCTACCCTCTCAGGACTCTTTGCTTTTCTGGATGCCCCTGGGTGGCAGCG	57998595	57998676	57998726	57998674	-1	10	MGP_DBA2J_G0017114.1	57983802	58061823	Adamts14	4594	934	209118	Yes
CAGCCTTTAACACTGTTCCCCTTGATGGGGTATTTGTCCTTGGGTTAAAGGG	59842806	59842945	59842995	59842943	-1	10	MGP_DBA2J_G0017148.1	59838710	59848488	Hnrnph3	4594	934	209118	No_or_no_constitutive_exon
GACTAAAGGTGTGTACCACCACCACCTGGCAAAGTAACTCTGGGGGGCAGGG	60112924	60113320	60113370	60113318	-1	10	MGP_DBA2J_G0005044.1	60112924	60116416	Gm26789	4594	934	209118	No_or_no_constitutive_exon
GTGGGGGGTGGGGGCAGTAACTGTTGAGCTCAAACTTAAAAGATGGGCAGGC	63789470	63790221	63789420	63789472	1	10	MGP_DBA2J_G0005050.1	63787523	63790221	Gm26576	4594	934	209118	No_or_no_constitutive_exon
CTGTCCATTATAATATTCCTTGTCTCTGCAATGCATCTTGGGACCAAAAGGA	66874281	66874308	66874231	66874283	1	10	MGP_DBA2J_G0017173.1	66420859	66920809	None	4594	934	209118	No_or_no_constitutive_exon
CAGCTTAAGGAGGTATGTAAACATCCCATTGAATATTTTAAGGGAATTAGTG	66887003	66887221	66886953	66887005	1	10	MGP_DBA2J_G0017173.1	66420859	66920809	None	4594	934	209118	No_or_no_constitutive_exon
GTTGGACCTGTTTGTTCTCAGGTAACTTTCTTTCTTTTGGGGAACCACAGGA	72034361	72034493	72034311	72034363	1	10	MGP_DBA2J_G0017189.1	71926596	72051176	Bcr	4594	934	209118	No_or_no_constitutive_exon
TGGAGTTCTCGAGGCTGGGTCTTACCCTACTCTTTCTCACTGGGCAGCAGAG	72454416	72454581	72454366	72454418	1	10	MGP_DBA2J_G0017196.1	72441790	72466599	Ggt1	4594	934	209118	No_or_no_constitutive_exon
ATTGGCACTGGTCTGTGGCACCAACATGTTATCCTACGTTTGGGGGGCAGAC	73110575	73110712	73110762	73110710	-1	10	MGP_DBA2J_G0017216.1	73108460	73140244	Prmt2	4594	934	209118	Yes
CCTTTCTTTTCTTCCTCTCTAATTTGTATTTCCTGGTGACGTGGGGACAGAA	73965384	73965414	73965464	73965412	-1	10	MGP_DBA2J_G0017231.1	73947612	74063182	Col18a1	4594	934	209118	No_or_no_constitutive_exon
AAACCAAAAGTCAACTTGATGTCCTCTCTCTTCTCCTGTTGGGATTGCAGGA	74413862	74413971	74414021	74413969	-1	10	MGP_DBA2J_G0017235.1	74386742	74415370	Fam207a	4594	934	209118	No_or_no_constitutive_exon
AGAGCTTGTGGTCATATTCCCCAATGGGCATGCCTGTGGGATGTGGGGAGGG	74516634	74516891	74516584	74516636	1	10	MGP_DBA2J_G0017238.1	74506321	74541352	Sumo3	4594	934	209118	No_or_no_constitutive_exon
TTCCCTGACCCTGGCTACTTCGTTAAGACCCTGTGTCTCTCATAGGGTAGAG	74972952	74973028	74973078	74973026	-1	10	MGP_DBA2J_G0017257.1	74955781	74976901	Aire	4594	934	209118	No_or_no_constitutive_exon
CAGTAACCAGAGCCTCTGGAGGAAAACACCTGTCCACGGTGGGCCTGGAGCC	75296065	75296086	75296136	75296084	-1	10	MGP_DBA2J_G0017263.1	75212421	75296928	Agpat3	4594	934	209118	No_or_no_constitutive_exon
GATAGTGTCCTCCATTTGTGCAATCTCCTCAGTGCAGGGGAAGTACAAAGCA	75984343	75984591	75984293	75984345	1	10	MGP_DBA2J_G0017280.1	75977686	75984591	Olfr1351	4594	934	209118	Yes
TGAGGCCCTCACTGTGACCTTACCTGACTTATCTGTCTCTGGGGGTGCAGAT	76836572	76836708	76836758	76836706	-1	10	MGP_DBA2J_G0017305.1	76829868	76844663	Plppr3	4594	934	209118	No_or_no_constitutive_exon
GGAGGACATTAAGGCCTAGAGGTCAGCCCCTCAACTGGGCACAGTCAGAGGC	76833330	76833434	76833484	76833432	-1	10	MGP_DBA2J_G0002796.1	76833330	76833828	Gm17134	4594	934	209118	No_or_no_constitutive_exon
TGAGACCTGTTCCCCACTCCCCGAGGAACTCACCTGGGTGGGTGGCGCAGGG	76891747	76891980	76891697	76891749	1	10	MGP_DBA2J_G0017312.1	76887389	76892998	Kiss1r	4594	934	209118	No_or_no_constitutive_exon
CCACTATTCTCTTACTGTCCGCCTCTCTCTCCTTGGCTGTCGGGAACCAGTA	77319375	77319456	77319325	77319377	1	10	MGP_DBA2J_G0017338.1	77314606	77321104	Reep6	4594	934	209118	No_or_no_constitutive_exon
CACCACTGCCCGGCAATAAATCTTTAAGAAGAAGCAAACAAGCCGGGCAGTG	77323667	77323691	77323741	77323689	-1	10	MGP_DBA2J_G0017339.1	77323667	77333559	Adamtsl5	4594	934	209118	No_or_no_constitutive_exon
CTAGGGCCTGTCTCCTGCTCTGCAGCTGAGGATCCTTCATGGGGACACAGGT	77343384	77343501	77343334	77343386	1	10	MGP_DBA2J_G0017340.1	77341601	77350990	Plk5	4594	934	209118	No_or_no_constitutive_exon
TCGCCTTGGACCGCGATGGGGCCCGGCTGCGGCCTCCTAACGGGACTGAGGT	77575193	77575444	77575494	77575442	-1	10	MGP_DBA2J_G0017349.1	77572168	77578795	Abhd17a	4594	934	209118	No_or_no_constitutive_exon
TTGGGCACAGTGATGCCCACCCTCTGAGCCCACTCTCCTTTCGGGGACAGCG	77853375	77853515	77853325	77853377	1	10	MGP_DBA2J_G0017366.1	77845906	77859130	Sppl2b	4594	934	209118	No_or_no_constitutive_exon
AGCTCTAGAGACTTTACCTAAAGTGGTGTCCCCTGATGGGGAGGGGACAGGA	78650922	78651030	78650872	78650924	1	10	MGP_DBA2J_G0017411.1	78639534	78662120	Ankrd24	4594	934	209118	No_or_no_constitutive_exon
CTCATCAGCTCCTGACTCTCCATCTCTGTTTCTCTCCCTCTATGGGACAGAT	83138899	83139070	83139120	83139068	-1	10	MGP_DBA2J_G0017448.1	83122058	83174588	Bpifc	4594	934	209118	No_or_no_constitutive_exon
TCCCCCGGCCCTTCTCCGTTCGCTATGACCCCTACACTCAAAGGGTTGAGGT	84768798	84768847	84768748	84768800	1	10	MGP_DBA2J_G0017459.1	84705773	84770797	Pah	4594	934	209118	No_or_no_constitutive_exon
TCGTGCGTCCCGTTGTCACTTCTTATATATGATTCTTCTTGTGGGGACAGAT	90257742	90257844	90257894	90257842	-1	10	MGP_DBA2J_G0017487.1	89984216	90287371	Cfap54	4594	934	209118	No_or_no_constitutive_exon
ATGATTGACATGATCCACATGCTAACCATTCTTTTCTCACGGGAGTTTAGGT	97835765	97835879	97835715	97835767	1	10	MGP_DBA2J_G0017535.1	97822888	97850686	1700017N19Rik	4594	934	209118	No_or_no_constitutive_exon
TTTAACTATAGTAGTAATATTGAACTTTCTCTCTTACAGGGTGACAATAGCT	99597669	99597708	99597619	99597671	1	10	MGP_DBA2J_G0017536.1	98913025	99648478	Mgat4c	4594	934	209118	No_or_no_constitutive_exon
AGTTTTCACCTTTAGTTGGGAGATAACTGACACTCTGCTTTCATGGGAAGCT	112727403	112727627	112727353	112727405	1	10	MGP_DBA2J_G0017576.1	112710364	112759139	Zfc3h1	4594	934	209118	No_or_no_constitutive_exon
TGTATGTATAGCTAAGCCAACATTTTTTTTTTGTGTATTCTGGGGAATAGCA	114712017	114712480	114712530	114712478	-1	10	MGP_DBA2J_G0017597.1	114707652	114742970	Cpsf6	4594	934	209118	No_or_no_constitutive_exon
TTATGCATTGGTGTTATTTGCCTGCATGCATGTCTGTGTGAGGGTGTCAGGT	116828835	116829322	116829372	116829320	-1	10	MGP_DBA2J_G0002826.1	116828835	116829782	Gm16321	4594	934	209118	No_or_no_constitutive_exon
GTTTTGGTTCCCTGTCTTCCTTATTTCTCATCATCACGTCACACGGGCAGTG	117379235	117379391	117379185	117379237	1	10	MGP_DBA2J_G0017608.1	116840509	117483778	Grip1	4594	934	209118	No_or_no_constitutive_exon
AATACTTTTAGTTTCCTTAATAGAGCTATATAGAAGTCTCAGGGAACCAGGA	117241659	117241850	117241900	117241848	-1	10	MGP_DBA2J_G0002828.1	117215744	117243658	Grip1os1	4594	934	209118	No_or_no_constitutive_exon
TAAGTCCCTGTCTGACGTGCGTGGGGGGTGGGGGGATGTGGGGACTGCAGGA	124440937	124441091	124440887	124440939	1	10	MGP_DBA2J_G0017636.1	124432039	124452404	Avil	4594	934	209118	No_or_no_constitutive_exon
TTCTGTTTGCTCTTCATTCTGTCTCTATCTTCTTCGCTTCGGGAAACCAGCC	124524672	124524732	124524622	124524674	1	10	MGP_DBA2J_G0017644.1	124512858	124527686	Agap2	4594	934	209118	No_or_no_constitutive_exon
TCTGTCAAATGGGGACTCCCCACTCTGAGTCCCTTTCACCCTGGGGGCAGTG	124630721	124631470	124631520	124631468	-1	10	MGP_DBA2J_G0017649.1	124628518	124633829	Dtx3	4594	934	209118	No_or_no_constitutive_exon
CTCTTCTGACTATTCCACCCTCAATACCCTCACCTCTTCCCTTGGGGAAGCT	124774662	124774752	124774802	124774750	-1	10	MGP_DBA2J_G0017657.1	124767909	124779611	Gli1	4594	934	209118	No_or_no_constitutive_exon
CAACTTTGCTTCTCTTCCCTCCTCTCCACCTTTTTGGGAGGTGGAGTGAGTA	125045597	125046615	125046665	125046613	-1	10	MGP_DBA2J_G0017665.1	124982167	125066891	Lrp1	4594	934	209118	No_or_no_constitutive_exon
GCCCAGCATATACAAACCATCACACCTTCCAAGGAATGGAAACAGGGAAGAT	125283342	125285834	125283292	125283344	1	10	MGP_DBA2J_G0017676.1	125223983	125319178	Rdh16	4594	934	209118	No_or_no_constitutive_exon
CTGGACGGGTCCTCACGCGCTGACGTGTGTCTTCCTCTCTGGGTGGGCAGGC	125601293	125601524	125601243	125601295	1	10	MGP_DBA2J_G0017686.1	125570714	125611321	Baz2a	4594	934	209118	Yes
AAAGACCAGAACCACTGAAGTAAAACTTTTGCTTTTTCCGGGGAAACCAGAT	125998664	126000498	125998614	125998666	1	10	MGP_DBA2J_G0005084.1	125995610	126000498	A430046D13Rik	4594	934	209118	No_or_no_constitutive_exon
TATCCTGCCTGTGCTGAGACTGGCTACTGCAAGCACTTTCTGGGGTGAAGTG	126530587	126530977	126530537	126530589	1	10	MGP_DBA2J_G0017731.1	126509684	126530977	Olfr763	4594	934	209118	No_or_no_constitutive_exon
CCAGGAGGCTCTCCGGGGTCCTTGGACCTGAATTCTGGTTCTGGGGACAGGT	326385	326520	326335	326387	1	11	MGP_DBA2J_G0017798.1	324526	335588	Pla2g3	4594	934	209118	Yes
AATGGCCAAGTTCCTATCTTGTATTTTTTTTCCTGGGGGTTGGAAATGAGGA	370999	371038	371088	371036	-1	11	MGP_DBA2J_G0017801.1	353711	376797	Smtn	4594	934	209118	No_or_no_constitutive_exon
CCACGTCATCCTGTTTCTCCTTGACCAGCCGCCCTGCCCTGGGCAGGTAGAT	1964383	1964546	1964333	1964385	1	11	MGP_DBA2J_G0017836.1	1957933	1965292	Rhbdd3	4594	934	209118	No_or_no_constitutive_exon
TGTAAATAAAGAAAATATCCAATTTTTTTTTAAAAAGGAGGGAAAAAAAGAA	3607863	3607949	3607999	3607947	-1	11	MGP_DBA2J_G0010468.1	3607863	3608441	None	4594	934	209118	No_or_no_constitutive_exon
GCTCTGTCTCTGCCTGCCTGCTGACCCTGGGCTTCCCCTGGGTGCGGCAGGC	46700464	46700633	46700414	46700466	1	11	MGP_DBA2J_G0018067.1	46681009	46738891	Flt4	4594	934	209118	No_or_no_constitutive_exon
TCCCCAGCCTGATCCCAGGACCCCACCCTCCTGTGCCATCCTTGGGAAAGGC	46699668	46699859	46699618	46699670	1	11	MGP_DBA2J_G0018067.1	46681009	46738891	Flt4	4594	934	209118	No_or_no_constitutive_exon
AAGGGCCAAGCTCTCTAGACCCCTCACAGGAAGGACCCACAGGGCTGAAGGA	47274213	47274244	47274294	47274242	-1	11	MGP_DBA2J_G0018076.1	47271180	47282626	Sqstm1	4594	934	209118	No_or_no_constitutive_exon
GTGATGTTAATATTGCCCCCCTACTGGGGTTATTTGTCCTTGGGTTGAAGGG	47452545	47452684	47452495	47452547	1	11	MGP_DBA2J_G0018082.1	47448078	47457619	Hnrnph1	4594	934	209118	No_or_no_constitutive_exon
GGAAATCTCCCACTGAAACTAACTGTAGATCACTTTTGGGGAAACAACAGCT	47466699	47466829	47466879	47466827	-1	11	MGP_DBA2J_G0018083.1	47460366	47500350	Rufy1	4594	934	209118	No_or_no_constitutive_exon
ACACTGCTCTTAAAACCAGTTGTATTAATCCCAGCACTCGGGAGGCAGAGGC	49339778	49340163	49339728	49339780	1	11	MGP_DBA2J_G0002877.1	49337276	49340163	Gm12207	4594	934	209118	No_or_no_constitutive_exon
GCCTGCTCGCCCTCTGCCCTGTTCTGCCCCTCTGGCATGGGTGTGAGCAGAC	49358552	49358625	49358675	49358623	-1	11	MGP_DBA2J_G0018119.1	49355829	49388876	Tcf7	4594	934	209118	No_or_no_constitutive_exon
CCAGCTGCTGGCCCCAGGCATGAAGCTGAGCTGTCCCCTGTAGGGTGCAGGA	56208401	56211019	56208351	56208403	1	11	MGP_DBA2J_G0018222.1	56197716	56211022	Trim11	4594	934	209118	No_or_no_constitutive_exon
TACTCCTCTCTCTCTACCTGGCCCTGATCTGCTGCTTTCTGGGATTGCAGCT	56742392	56742573	56742623	56742571	-1	11	MGP_DBA2J_G0018236.1	56723745	56766282	Zkscan17	4594	934	209118	No_or_no_constitutive_exon
CTTCATGGCCTGCTTACTGTTCCCTGAGTGCTCTCTTTGTGATGGGACAGGT	57750151	57750224	57750101	57750153	1	11	MGP_DBA2J_G0018255.1	57714449	57773329	Myo15	4594	934	209118	No_or_no_constitutive_exon
GGTGAAGAAGAGGATCAGATCTTGTGTGACTTCTGTCTTGGGGCCAGCAGAG	60117750	60118261	60117700	60117752	1	11	MGP_DBA2J_G0018299.1	60117243	60149241	Trim16	4594	934	209118	No_or_no_constitutive_exon
TGCCACCACCATATGCCATTTTAGTTAATTCTATTTCTTTTGGGGAGCAGGC	63417502	63417744	63417794	63417742	-1	11	MGP_DBA2J_G0018315.1	63133839	63469728	Dnah9	4594	934	209118	No_or_no_constitutive_exon
AAATTTAACTCCACTTTTCATCACCATTGACCCAGAAAGGGACACCAAAGAA	64358027	64358051	64357977	64358029	1	11	MGP_DBA2J_G0018320.1	64354118	64368509	Sco1	4594	934	209118	No_or_no_constitutive_exon
ACTGAGTTGTGTGTTCTTCATTTCCTCTCCTTGGCTCTGGTGTGGGACAGGT	66150827	66150942	66150777	66150829	1	11	MGP_DBA2J_G0018340.1	66068973	66198779	Myh10	4594	934	209118	No_or_no_constitutive_exon
TTGTGCCCTCTTTCCCCATGTGACCTGGGAAGAAGGGAGAAAGTGGGAAGCC	67184649	67184805	67184599	67184651	1	11	MGP_DBA2J_G0018388.1	67168390	67186877	Zbtb4	4594	934	209118	No_or_no_constitutive_exon
GAAAAGGAACATGGAAGTAACCAGAACCCTCCAAGCTGGAATGGGCGCAGAC	67305166	67305231	67305281	67305229	-1	11	MGP_DBA2J_G0018401.1	67304946	67308566	2810408A11Rik	4594	934	209118	No_or_no_constitutive_exon
TGTCTAGTCCTCTGGAATTGCTTTCTGACCCACTCTCTCTCACAGGGCAGCC	67506133	67506245	67506083	67506135	1	11	MGP_DBA2J_G0018416.1	67501954	67515753	Asgr2	4594	934	209118	No_or_no_constitutive_exon
AAAAGCCCTTGCCTGGTCTGAGGCTGAGTGCTGTCTTCTCTGGGGAACAGGT	67728073	67728196	67728246	67728194	-1	11	MGP_DBA2J_G0018426.1	67726097	67733118	Alox12e	4594	934	209118	No_or_no_constitutive_exon
GGAGGGATAAGTCCTGGTGTGGTGGTCCCTGCCCAGCCTAAGGGAGGCAGTG	67859316	67859373	67859266	67859318	1	11	MGP_DBA2J_G0018429.1	67856435	67864619	Arrb2	4594	934	209118	No_or_no_constitutive_exon
CCTGACAGGTATTTTTCTTCCTGATTGTTGCCTTGGACCTGGGACCATAGCT	68027120	68027231	68027070	68027122	1	11	MGP_DBA2J_G0018438.1	67986855	68041363	Mink1	4594	934	209118	No_or_no_constitutive_exon
TCGAACTCAGAAATCCACCTGCCTCTGCCTCCCAAGTGCTGGGATTAAAGGC	68305011	68306846	68304961	68305013	1	11	MGP_DBA2J_G0036710.1	68298710	68306846	Gm19967	4594	934	209118	No_or_no_constitutive_exon
GAAGAAAAGAGCAGTTACAGGAAAAGATCAAGAAGTGGGCAGCAAATCAGAG	68505163	68505509	68505559	68505507	-1	11	MGP_DBA2J_G0018459.1	68505163	68556960	Nlrp1a	4594	934	209118	No_or_no_constitutive_exon
GGAACTGGGGGAGATATGTCTACACCAAAGCCCTCTGTTCTGGGGACCAGGT	69576867	69577047	69577097	69577045	-1	11	MGP_DBA2J_G0018461.1	69568212	69577764	Aipl1	4594	934	209118	Yes
GCAGGGAACTGGTGAGGTCGCAGACGCTGCCTCGTACTTCAGGGGCACAGGC	69928820	69928867	69928917	69928865	-1	11	MGP_DBA2J_G0018472.1	69918744	69939299	Smtnl2	4594	934	209118	No_or_no_constitutive_exon
CTCTTCTCCCTCCCCCTGGGTTTTCCCACCTCCCCCCTGGGGCTGACGAGGT	69982790	69982951	69983001	69982949	-1	11	MGP_DBA2J_G0018475.1	69980874	70019044	Spns2	4594	934	209118	No_or_no_constitutive_exon
TGAATGAAAGATGTTTATTTTACAGTCTCTTTCTTTACTTTGAAGGGCAGAA	73641878	73642015	73642065	73642013	-1	11	MGP_DBA2J_G0018559.1	73573029	73716488	Vps53	4594	934	209118	No_or_no_constitutive_exon
GGCCATGCCTTCCTACAGCTTCCCTTACCCCTTGGGATCTGGGGGACCAGGT	75003143	75003301	75003351	75003299	-1	11	MGP_DBA2J_G0018579.1	75000617	75019855	Ankrd13b	4594	934	209118	No_or_no_constitutive_exon
CAGAAAGCCAGCTTTACAGCTCATGCTCATTCAGTTGGGGGTGGGGGTAGAT	75419953	75420112	75420162	75420110	-1	11	MGP_DBA2J_G0018589.1	75418450	75431770	Pipox	4594	934	209118	No_or_no_constitutive_exon
GGGGAGGCCTATTCACTTTTGGTGATCATCCTTGTCTGCTTGGGGAGTAGAA	75944441	75944563	75944613	75944561	-1	11	MGP_DBA2J_G0018611.1	75941444	75966513	Slc13a2	4594	934	209118	No_or_no_constitutive_exon
ACCCCAACCTGGGACAGTTGATAAACTACTCTGTCCCTGTTCTGGGGAAGGT	76491155	76491297	76491105	76491157	1	11	MGP_DBA2J_G0018624.1	76473640	76513849	Nos2	4594	934	209118	Yes
CAAACAAACAAACAAAAGAACCATATATATACATAGACGGGCAGTAGTAGCA	77593404	77593504	77593554	77593502	-1	11	MGP_DBA2J_G0005187.1	77592173	77605221	Gm26563	4594	934	209118	No_or_no_constitutive_exon
GGACCAGCCTCTGCAGCCCGTATGACTCACATGGCCTTTCTGGGTGGCAGGT	81153968	81154193	81154243	81154191	-1	11	MGP_DBA2J_G0018682.1	81147197	81169508	Mmp28	4594	934	209118	No_or_no_constitutive_exon
TAGAGGAGGTAGCTATGGAGGAGACAGAGGTGGTTATGGTGGGGACCGAGGA	81215370	81215665	81215320	81215372	1	11	MGP_DBA2J_G0018683.1	81179727	81217304	Taf15	4594	934	209118	No_or_no_constitutive_exon
ATTTAAGTGGTGTTTTCTTTTTATCCTGCCTTGTGCCTGGGGTGGGACAGGG	81505097	81505194	81505047	81505099	1	11	MGP_DBA2J_G0018694.1	81480022	81510014	Heatr6	4594	934	209118	No_or_no_constitutive_exon
CCATTGATTTGTTTTTCCATTTTTTCTCCTTTGTTCTCCTGGGGAAACAGTG	81816205	81816277	81816327	81816275	-1	11	MGP_DBA2J_G0018699.1	81808019	81858769	Tada2a	4594	934	209118	No_or_no_constitutive_exon
TGGGCATGCACAAGCCCTGCATTTGAACTCTGTCTTTAATTTGGGAACAGAC	82981309	82981413	82981259	82981311	1	11	MGP_DBA2J_G0002948.1	82978694	82982203	Appbp2os	4594	934	209118	No_or_no_constitutive_exon
GAATAAGCTGTGTTACCTGGATGGCCCTTCCTCACCTACCTGGGGTACAGAG	85316421	85316540	85316371	85316423	1	11	MGP_DBA2J_G0018739.1	85306418	85328344	Sept4	4594	934	209118	No_or_no_constitutive_exon
GCAGTAAACAAAAACCAAACTCCTTTCTGTTTAGTTGCCTGGGGAAGAAGGC	85744087	85744252	85744302	85744250	-1	11	MGP_DBA2J_G0018752.1	85742543	85750530	Dynll2	4594	934	209118	No_or_no_constitutive_exon
ACGTTTGTGTTTGTCTGTGTGCGTGTGTGGGGGTGGGTTTGGGGTAGAAGGG	85743175	85743515	85743565	85743513	-1	11	MGP_DBA2J_G0018752.1	85742543	85750530	Dynll2	4594	934	209118	No_or_no_constitutive_exon
GCTCCACCCCTGAGCAAGCAGGTTTCAGGCTGGGGGAGGGGAGACTACAGCA	90565566	90565969	90566019	90565967	-1	11	MGP_DBA2J_G0010712.1	90565566	90566410	None	4594	934	209118	No_or_no_constitutive_exon
ATGGGTATTTTATCTCTTAAAAAAACTATGTTGAATTTATGGGTGACCAGAG	92088575	92088751	92088525	92088577	1	11	MGP_DBA2J_G0018786.1	92085867	92089905	None	4594	934	209118	No_or_no_constitutive_exon
ATTGACATTGTTGATGGTTGCAGGTGAGAGCACAGAGCCGGGATAAGCAGAT	93125527	93125590	93125640	93125588	-1	11	MGP_DBA2J_G0018814.1	93108515	93144662	Kat7	4594	934	209118	No_or_no_constitutive_exon
ATACTTTGTGCCCTTCGATTTAAATGTATTTTCTTATTTTTCACAGGGAGAC	94198741	94198800	94198850	94198798	-1	11	MGP_DBA2J_G0002969.1	94194975	94206611	Hoxb3os	4594	934	209118	No_or_no_constitutive_exon
CCCCCACCCTCCATGTTCCTGGCTGCTTGTTCTGTCCCTCTGGGGTACAGAG	94912585	94912639	94912535	94912587	1	11	MGP_DBA2J_G0018857.1	94910441	94928358	Osbpl7	4594	934	209118	No_or_no_constitutive_exon
CTCACACCCCGCTCACACCCTGTTCACACCTGTCTCCCCTGGGCTAACAGAG	95216146	95216215	95216265	95216213	-1	11	MGP_DBA2J_G0018863.1	95202595	95222506	Gpr179	4594	934	209118	No_or_no_constitutive_exon
GAATGACACCCCCACCTTCCCCTAAGTCACTCGGAGTTCTTGGGGTACAGGT	96340396	96340508	96340346	96340398	1	11	MGP_DBA2J_G0018895.1	96335616	96344438	Grb7	4594	934	209118	No_or_no_constitutive_exon
TTCTCAATGTCCTTGGTTATCCAGAACTTTTACTTAACTCAGGGCATCAGCT	96760983	96761119	96760933	96760985	1	11	MGP_DBA2J_G0018909.1	96754608	96772615	None	4594	934	209118	No_or_no_constitutive_exon
AGTATATGTTACTAAACCTACATGAAAATTTATCTCGTGGGGCTGGTGAGAT	97746123	97746218	97746268	97746216	-1	11	MGP_DBA2J_G0018952.1	97746123	97754971	None	4594	934	209118	No_or_no_constitutive_exon
CAACTTAATACAGTTTCTTTATTTGTTTATTTATTTATTGGGAGGAGCAGAT	99420703	99421027	99421077	99421025	-1	11	MGP_DBA2J_G0019032.1	99418644	99425162	Ptges3l	4594	934	209118	No_or_no_constitutive_exon
CCAGAAGCCCTGCTTTGGCACTAAATGCTTTTTCCTTTCTGGGTATGCAGGG	99496304	99496365	99496415	99496363	-1	11	MGP_DBA2J_G0019038.1	99492399	99557301	Brca1	4594	934	209118	No_or_no_constitutive_exon
ACATAGCTAGACTCTTCCACACCCTCAAAAAGCAAAAAACTGTAGGGCAGAT	99567576	99567588	99567526	99567578	1	11	MGP_DBA2J_G0019039.1	99557578	99587241	Nbr1	4594	934	209118	No_or_no_constitutive_exon
TGGTGGAACTGAGTTGGAGACACTGACCGAAGCTCCTTGTGCGGGGACAGGA	100094215	100096700	100096750	100096698	-1	11	MGP_DBA2J_G0019051.1	100094215	100125645	Mpp2	4594	934	209118	No_or_no_constitutive_exon
TTTGAAAGGTGCACCCGGCTCCGTAGCAGCTACCCCTCCTCGTGTGGGAGGT	100982738	100982984	100983034	100982982	-1	11	MGP_DBA2J_G0019082.1	100963669	100983395	Kif18b	4594	934	209118	No_or_no_constitutive_exon
CTCCCCGCCACCACCTCAGACCTCACCCTACTCCTGCTGTCTGGGGACAGAG	101247002	101247152	101246952	101247004	1	11	MGP_DBA2J_G0019090.1	101226163	101253879	Fmnl1	4594	934	209118	No_or_no_constitutive_exon
CTAAGGGTCTCTGGACACCCCCACGCTCATGGCATCTCTGGTCGGGGCAGGC	102233648	102233802	102233598	102233650	1	11	MGP_DBA2J_G0019104.1	102196091	102239046	Crhr1	4594	934	209118	No_or_no_constitutive_exon
GCAAACAGGGGCTACCCCATCACTCTTTCCTTTCTTCTGGGGGACTGCAGCA	103437521	103437685	103437471	103437523	1	11	MGP_DBA2J_G0019116.1	103383440	103442231	Mrc2	4594	934	209118	No_or_no_constitutive_exon
TCCTGTGCATTAGAATTGGTTCCTTATGAAGTCTTTGTTTTCTGGGGAAGGG	104296900	104297068	104297118	104297066	-1	11	MGP_DBA2J_G0019129.1	104291865	104311449	Ccdc47	4594	934	209118	No_or_no_constitutive_exon
TGTCTAGATAGTTCAACCTAATGATTATGTCTTGCTTTGTGGGGGAGCAGGA	104865440	104865533	104865390	104865442	1	11	MGP_DBA2J_G0019143.1	104852768	104870240	Milr1	4594	934	209118	Yes
TATAAAGACATTTTAGTTATGGTTTGAATGTTCCTTTTGTACATGGGTAGGT	108238988	108239108	108239158	108239106	-1	11	MGP_DBA2J_G0019173.1	108176782	108265204	Abca8a	4594	934	209118	No_or_no_constitutive_exon
TGCTCTGACGCTAATGGGCACTGGTGGGTGGGGGACCCTTTTGGGAACAGTA	112048402	112048501	112048551	112048499	-1	11	MGP_DBA2J_G0019188.1	111981989	112270205	Sdk2	4594	934	209118	No_or_no_constitutive_exon
TTATTTGGGTTGTCTTCTTCTTCTTCATTTTTCCCCCTTTGGGATTTAAGGG	113116719	113116812	113116669	113116721	1	11	MGP_DBA2J_G0019196.1	113115021	113129632	Cd300a	4594	934	209118	No_or_no_constitutive_exon
AACACTCCATTCCCTGACCTCTGACAATCAGTGGGCTTCTGGGGTGACAGGA	113507136	113507371	113507421	113507369	-1	11	MGP_DBA2J_G0019208.1	113490222	113508301	Grin2c	4594	934	209118	No_or_no_constitutive_exon
TGTATTCATTTGTATCCATTCCTTCCCTGGTCACTATTTCTGGGAACCAGGA	113591580	113591661	113591711	113591659	-1	11	MGP_DBA2J_G0019214.1	113589364	113609393	Hid1	4594	934	209118	No_or_no_constitutive_exon
GGGCGGAAACCGCCTCACAGGGTTCACTCACACTATGTGTGCATGGGCAGAT	113866393	113866577	113866627	113866575	-1	11	MGP_DBA2J_G0019229.1	113863061	113878439	Slc25a19	4594	934	209118	No_or_no_constitutive_exon
TGCTGTGACGGTGACACACTCACCGGGGTTTGTCCATGTTGGGGAGGAAGCT	114025835	114025914	114025785	114025837	1	11	MGP_DBA2J_G0019231.1	114014805	114049448	None	4594	934	209118	No_or_no_constitutive_exon
ACAGGCAGGAAGGTTTGACCTCAGTCCTGGTTCACTCTTGGGGAGGACAGGT	115218017	115218151	115217967	115218019	1	11	MGP_DBA2J_G0019276.1	115167574	115236543	Mgat5b	4594	934	209118	No_or_no_constitutive_exon
TGAGCAGGCAGAGCCACTGACGCACACTGTGTGTTGGGGGGCGGGGGCAGGG	116338677	116338839	116338889	116338837	-1	11	MGP_DBA2J_G0019293.1	116292234	116401124	Dnah17	4594	934	209118	No_or_no_constitutive_exon
AGTGATTTACTGCCGTCCCAGGCTCTAATCTCAGTTTATTGGGACCACAGGT	116677870	116677981	116678031	116677979	-1	11	MGP_DBA2J_G0019299.1	116674079	116687006	Cant1	4594	934	209118	No_or_no_constitutive_exon
TGGTTTCCTATTGTGCCTCTCTTCCATATGCCTCTCAATGGGACGGACAGCT	118377857	118377881	118377931	118377879	-1	11	MGP_DBA2J_G0019324.1	118373350	118421816	Slc38a10	4594	934	209118	No_or_no_constitutive_exon
GGATGGGTGATACCCTGTTTCACAGGAACTTGCATTTGTTTGGGGTATAGCT	118846456	118846590	118846640	118846588	-1	11	MGP_DBA2J_G0019342.1	118838550	118851350	P4hb	4594	934	209118	No_or_no_constitutive_exon
CGGCTCTTGGCCGAGAGCGAGGATCTGGTGACCGAGCTGCAGGGTCGAAGTC	118903094	118903131	118903181	118903129	-1	11	MGP_DBA2J_G0019348.1	118896792	118903662	Sirt7	4594	934	209118	No_or_no_constitutive_exon
CAGACATTGTCCTCCTGCTCTTCGTCTTTCATTTCAATGGGAACGTGAAGCA	13821067	13821090	13821140	13821088	-1	12	MGP_DBA2J_G0019446.1	13812044	13823843	Pqlc3	4594	934	209118	No_or_no_constitutive_exon
CTTAAACTTTGCTTTTTTTTTTCTTGTGTTTCTCCCTTGTCTGGGGGCAGAT	28248370	28248494	28248320	28248372	1	12	MGP_DBA2J_G0019491.1	28213453	28278177	Lamb1	4594	934	209118	No_or_no_constitutive_exon
GGGCTGACCCTGATATTCAGGATGGTGATGAGCAGGTGCTGGGGCAGGAGGT	28438425	28438488	28438375	28438427	1	12	MGP_DBA2J_G0003052.1	28437556	28438488	Gm29542	4594	934	209118	No_or_no_constitutive_exon
GAGAAGGTGTGGCCTTGTTAGAGGAAGTGTGTGTGTGGGGGGGTGTTGAGAC	30084325	30084476	30084526	30084474	-1	12	MGP_DBA2J_G0015060.1	30058315	30093980	F730043M19Rik	4594	934	209118	No_or_no_constitutive_exon
TTCTAACATCTGTCTCTTTTCTCGCATGACCCCAACTCTGGTGGGAGCAGGG	37837838	37840317	37837788	37837840	1	12	MGP_DBA2J_G0019538.1	37438237	37840317	Dock4	4594	934	209118	No_or_no_constitutive_exon
ATAATTCTGTTTCTCTCGACCACTAACGAGCTTAATCCTTGATCGGGCAGCT	41455948	41456145	41455898	41455950	1	12	MGP_DBA2J_G0019543.1	41250171	41519023	Nrcam	4594	934	209118	Yes
TTCTCTAATCTTCTTTGCCCACTCCTGTGCTGATGCTGATGGGAATAAAGCA	41451350	41451368	41451300	41451352	1	12	MGP_DBA2J_G0019543.1	41250171	41519023	Nrcam	4594	934	209118	No_or_no_constitutive_exon
TGTTCACAACGTCCAGCGCATCTCAGTCCATCCTTAACAGAGGGAATCAGCT	52620029	52620154	52620204	52620152	-1	12	MGP_DBA2J_G0019581.1	52610490	52828591	Ralgapa1	4594	934	209118	Yes
CTGTCCGTGTGTGTGCCTCTCTGGCTCTCTTTCGCTCTGTGGGAGGACAGAA	69344643	69345405	69345455	69345403	-1	12	MGP_DBA2J_G0019653.1	69249525	69448102	Rtn1	4594	934	209118	No_or_no_constitutive_exon
GAAAATATTATTAAAATGTATTTTCTTTATTTCTCTTATAGGGTCAACAGAT	70267597	70267710	70267547	70267599	1	12	MGP_DBA2J_G0019663.1	70171180	70327653	Mnat1	4594	934	209118	No_or_no_constitutive_exon
TGAGCAGTTGGTTATGTTCAACTTTGTTTCCTTTTCTTCCTGGGAAATAGCA	72471760	72471965	72472015	72471963	-1	12	MGP_DBA2J_G0019676.1	72467872	72472932	Gphb5	4594	934	209118	No_or_no_constitutive_exon
CTGACTGAGCTGCTGTTTCGTTTATTGTTGTTTTTCCCTCTTGGGGGCAGGA	73679137	73679440	73679490	73679438	-1	12	MGP_DBA2J_G0019691.1	73636483	73765027	Sptb	4594	934	209118	No_or_no_constitutive_exon
AAAGAAAGCAGTGAAGGCCGTTCTGTGGGTGTCAGCGGATGGGCTCAGAGTT	80812184	80812204	80812254	80812202	-1	12	MGP_DBA2J_G0019747.1	80794990	80925082	Numb	4594	934	209118	No_or_no_constitutive_exon
AGAAAAGGATCCTTGTGAACCTGCGCCATCCTTTTCAATCCACGGGGCAGGT	80970544	80970705	80970755	80970703	-1	12	MGP_DBA2J_G0019750.1	80957922	80987763	Heatr4	4594	934	209118	No_or_no_constitutive_exon
AGCAGTGACCTGAGCCACACATCTGCCCCCTCTCATGGCTCTGGGGACAGAT	81804876	81805008	81805058	81805006	-1	12	MGP_DBA2J_G0019775.1	81797849	81891950	Ltbp2	4594	934	209118	No_or_no_constitutive_exon
TATGGTGCCTCATTTCTTCCTTTTCTTGGGGGGTGTCTTTGGGGCTGCAGGT	82105312	82106482	82106532	82106480	-1	12	MGP_DBA2J_G0019780.1	82105312	82125702	Prox2	4594	934	209118	No_or_no_constitutive_exon
CGGGAGTCAGTTTAATTTTGTCGTTCTTCTCTGGGCTTGGACATGGGTAGGA	82950726	82950830	82950676	82950728	1	12	MGP_DBA2J_G0019794.1	82847977	83083734	Ttll5	4594	934	209118	No_or_no_constitutive_exon
TGTCCATGAAAGAGCTCAACAAGAGTACCCCTCTCCTCACCGAGGGACAGGC	106937274	106937775	106937224	106937276	1	12	MGP_DBA2J_G0019940.1	106929682	106940493	Dlk1	4594	934	209118	No_or_no_constitutive_exon
TGACAGGGTACATTTCTCCATTTTGTCTCTGTTTCTTGTTTGGGGGACAGGC	110145888	110145986	110145838	110145890	1	12	MGP_DBA2J_G0019981.1	110127789	110149058	Adssl1	4594	934	209118	Yes
GAGACAGTGAGGCATCTCTCCCTCTCTGCCCCACCCTCTTGGGATCACAGCT	110581651	110581806	110581601	110581653	1	12	MGP_DBA2J_G0019996.1	110533592	110593604	Pacs2	4594	934	209118	No_or_no_constitutive_exon
GGGGGGATGCTGGTGCGGAGGATAATGGCCACAAGACCTGGGAGAGAAAGTC	110594307	110594639	110594257	110594309	1	12	MGP_DBA2J_G0019997.1	110593704	110608217	Tex22	4594	934	209118	No_or_no_constitutive_exon
TGAGCCATCTCCATTTCTCCTCACCAGCTCATGAATTCCTAGGGGGAGAGCA	110911330	110911610	110911280	110911332	1	12	MGP_DBA2J_G0039807.1	110910592	110911798	None	4594	934	209118	No_or_no_constitutive_exon
AATGTAAATTGTAAGATTGTTATATAATTCTGCTCATTCTCTGGGGATAGGA	115895939	115896082	115896132	115896080	-1	12	MGP_DBA2J_G0020013.1	115763119	116085694	Dnah11	4594	934	209118	No_or_no_constitutive_exon
TGGTTATCCATTAGCCAGGAAGCTGATTGACTGTTCCACGAAGGGTGCAGGA	732219	732341	732169	732221	1	13	MGP_DBA2J_G0020032.1	727186	749647	Akr1c19	4594	934	209118	No_or_no_constitutive_exon
TTTAAGGAAAAGTTATTCTTCTAACACATCCTCTTGGGATAAAACTACAGTT	5590324	5590471	5590274	5590326	1	13	MGP_DBA2J_G0020050.1	5546584	5627799	Larp4b	4594	934	209118	No_or_no_constitutive_exon
TTTAAGGAAAAGTTATTCTTCTAACACATCCTCTTGGGATAAAACTACAGTT	5589937	5590096	5589887	5589939	1	13	MGP_DBA2J_G0020050.1	5546584	5627799	Larp4b	4594	934	209118	No_or_no_constitutive_exon
TCCAAGTCTGTGCTTTAAGCCACTGTTAAAACTACTGTGCTTGGGAACAGGG	17942111	17942429	17942479	17942427	-1	13	MGP_DBA2J_G0020106.1	17936018	17947673	Zscan26	4594	934	209118	No_or_no_constitutive_exon
TATCTTACTTGCTCACTGTGTTCAATGTGACTTTTCTCTTGGGGGCACAGAA	20560082	20560160	20560210	20560158	-1	13	MGP_DBA2J_G0020206.1	20539589	20577296	Scgn	4594	934	209118	No_or_no_constitutive_exon
CGTCTTTAATGATAGTCATTTTGTGGTCATTTCTGCTGTTGTGTAGGGAGCG	21457185	21457305	21457135	21457187	1	13	MGP_DBA2J_G0020214.1	21426214	21486057	D130043K22Rik	4594	934	209118	No_or_no_constitutive_exon
CATATCTCCCCCTTTCTCTTTATTTCCATCACTTTCTTGGGAAAAACAAGCC	39688664	39688829	39688614	39688666	1	13	MGP_DBA2J_G0020327.1	39412463	39877311	Phactr1	4594	934	209118	No_or_no_constitutive_exon
GGGAGGTCCCCGTAGAGAGGGCACAGGGGCAAGGGCTCAGCACTGGGAAGGA	41673415	41673426	41673476	41673424	-1	13	MGP_DBA2J_G0020337.1	41664165	41745204	Dtnbp1	4594	934	209118	No_or_no_constitutive_exon
CTCATGCCCAGGCTGATCTGCTGTGTATCTGATCTCACCCATTGGGACAGAA	51546566	51546673	51546723	51546671	-1	13	MGP_DBA2J_G0020402.1	51545764	51558641	4833439L19Rik	4594	934	209118	No_or_no_constitutive_exon
CCGAGGCTGGCCTGGGCTCAGGGCTTGTCCTTCCTGGGTGTGGGGTGCAGAA	52487591	52487743	52487793	52487741	-1	13	MGP_DBA2J_G0020431.1	52479458	52494172	Dbn1	4594	934	209118	No_or_no_constitutive_exon
AAGTTTTGTAATTTTAAATGATTGTGCATTGTTTATGGGTACGAGTACAGGT	55319738	55319974	55319688	55319740	1	13	MGP_DBA2J_G0003112.1	55304343	55322532	Gm26555	4594	934	209118	No_or_no_constitutive_exon
TTAATAACACGCGTTTCTTGTGTCATACTTTGGGCCCTCTCACTGGGGAGGT	60881202	60881419	60881469	60881417	-1	13	MGP_DBA2J_G0036723.1	60881202	60884616	Gm16132	4594	934	209118	No_or_no_constitutive_exon
ATTGGTAGTAGTGGCCAGAGGGTGGTGACCCTTGACCTCCTGAAAGGGAGCC	61575993	61576139	61576189	61576137	-1	13	MGP_DBA2J_G0020504.1	61575993	61610305	Hsd17b3	4594	934	209118	No_or_no_constitutive_exon
TGCAATCACGCGTGTGCACTGCATTGGACTCTCAGAGGCTGTTGGGAGAGGT	92614579	92614582	92614529	92614581	1	13	MGP_DBA2J_G0020664.1	92591420	92638070	Wdr41	4594	934	209118	No_or_no_constitutive_exon
TGGTTTGTTGTGTCATGAATTCTCTCTATACTTCTCTCTTCTTGGGGAAGCA	94077353	94077452	94077502	94077450	-1	13	MGP_DBA2J_G0020677.1	94038574	94094326	Ankdd1b	4594	934	209118	No_or_no_constitutive_exon
CACCTCCCTGGGGGGTGGCAGAAGGAGCTAAGGGAGCGGAAGTTGGGAAGGC	99355171	99355176	99355226	99355174	-1	13	MGP_DBA2J_G0005425.1	99355171	99355787	Gm29341	4594	934	209118	No_or_no_constitutive_exon
TCTTTTCTTCCATGTGCTTTTTCTGGATTCTCTGCCTTGGGATTACAAAGAG	102020087	102020452	102020037	102020089	1	13	MGP_DBA2J_G0020734.1	102011272	102217804	Adamts6	4594	934	209118	No_or_no_constitutive_exon
ATATGCTTTTTTTTTCTTGTGTGTCTGTGTGCTATGTTGGGGAACACAAGGC	111008331	111008802	111008281	111008333	1	13	MGP_DBA2J_G0020775.1	110983484	111065540	BC067074	4594	934	209118	No_or_no_constitutive_exon
ACTTTGAGATTTTTAACCTTCTTTTTTTATTGTTTTTGGTGGGTGGTTAGAA	8731246	8731735	8731196	8731248	1	14	MGP_DBA2J_G0020841.1	8664020	8731735	Top2b	4594	934	209118	No_or_no_constitutive_exon
CAAACACTAAATCTACTTCATTTTCTACACTTGTCCTTTGATTGGGGCAGCT	12855747	12855979	12856029	12855977	-1	14	MGP_DBA2J_G0020864.1	12827970	12897502	Usp54	4594	934	209118	No_or_no_constitutive_exon
GGAATGCTAGTCCTGGAGGCTGGAGACTGACTTCATTTTGGGGGTACTAGGC	12999591	12999820	12999541	12999593	1	14	MGP_DBA2J_G0020870.1	12988325	13004217	Zswim8	4594	934	209118	No_or_no_constitutive_exon
AGTGATTCTACAGGTCTGAGTTCATGACATTCTATCCCCCTGGGGGCCAGCT	16580003	16580145	16579953	16580005	1	14	MGP_DBA2J_G0020887.1	16577220	16592952	E330034G19Rik	4594	934	209118	No_or_no_constitutive_exon
ATCCCATTTTAACATCAACAGTTTATAACAGCTAATGTTTGGGAACACAGGG	19153526	19153685	19153476	19153528	1	14	MGP_DBA2J_G0020910.1	18984743	19180286	Dnah12	4594	934	209118	No_or_no_constitutive_exon
TGTTCCCACTAGCATGTGCTTATGTTCACAGTATTCATGCTGTGGGATAGTT	22948564	22948715	22948514	22948566	1	14	MGP_DBA2J_G0020930.1	22939592	22976205	Rft1	4594	934	209118	No_or_no_constitutive_exon
GTATATGAGTTCTTACACCACTTGGTTTGATCTCATTCTTGGGAATGAAGGA	23093287	23093416	23093237	23093289	1	14	MGP_DBA2J_G0020931.1	22999748	23099253	Sfmbt1	4594	934	209118	No_or_no_constitutive_exon
TATGGGCGCACATGTTCACTTGGCATTTCTTGGGTCTCTGGGAGATGTAGTG	23457574	23458187	23458237	23458185	-1	14	MGP_DBA2J_G0020945.1	23454248	23500502	Nisch	4594	934	209118	No_or_no_constitutive_exon
CTCCTGTCTGACCATCTGTCCCCCTTGGATGTGTTTCCTATGGGAATCAGGT	24903598	24903777	24903548	24903600	1	14	MGP_DBA2J_G0020972.1	24894858	24944462	Prrxl1	4594	934	209118	Yes
AAGGGGGTGCTTTCCTCATTGCATACCCCAATATACTCACTGGGGAGCAGAT	25290934	25291119	25291169	25291117	-1	14	MGP_DBA2J_G0020977.1	25278998	25506411	Wdfy4	4594	934	209118	No_or_no_constitutive_exon
TGTGTTTTCATAACTGTTTGTTTATTTTCAAGGCCATGGTAGGGGAGGAGTG	41592192	41592298	41592142	41592194	1	14	MGP_DBA2J_G0021055.1	41586724	41605297	Naa30	4594	934	209118	No_or_no_constitutive_exon
CCATGTCCTGACCACTATGACTGTCCTCTGACACTGTGATCTGGGGACAGGA	43340770	43340903	43340953	43340901	-1	14	MGP_DBA2J_G0021089.1	43334875	43381669	Tep1	4594	934	209118	No_or_no_constitutive_exon
GGGGTCAGCAGCCCAGTTTCAGCCTTGATGTGACCCCGAGGGGCTGGGAGGC	43401938	43402698	43402748	43402696	-1	14	MGP_DBA2J_G0021091.1	43401938	43403453	A930018M24Rik	4594	934	209118	No_or_no_constitutive_exon
CATCAGATGGGTTCAGTGGCCCAGCCTGTCTCTTTTCTCCCGGGATGCAGTC	44571316	44571423	44571266	44571318	1	14	MGP_DBA2J_G0021115.1	44568917	44590067	Arhgef40	4594	934	209118	No_or_no_constitutive_exon
AGTGCCCGCCGCACACTTCATACCTTTGATCTGCTTGGTTTTGGGCGAAGCT	47029853	47030015	47029803	47029855	1	14	MGP_DBA2J_G0021135.1	47021170	47038095	Abhd4	4594	934	209118	No_or_no_constitutive_exon
ACATGCCAACTCCCATTGAGTCTTTGTCTTCTCTTGGGTTGGGGATGCAGAC	47274175	47274261	47274311	47274259	-1	14	MGP_DBA2J_G0021143.1	47263535	47275595	Prmt5	4594	934	209118	No_or_no_constitutive_exon
CAGGGCTTGCTTCTCTTAGCACTTGCTTGTTCTTTGTCTTGGGGGTTCAGGT	47296924	47297055	47297105	47297053	-1	14	MGP_DBA2J_G0021144.1	47294983	47307693	Haus4	4594	934	209118	No_or_no_constitutive_exon
TAGGAACCTAGACCATCTAACTGTTGGGTCCTATCTTTTGGGGACAGCAGCT	47398761	47398892	47398942	47398890	-1	14	MGP_DBA2J_G0021152.1	47394230	47439344	Acin1	4594	934	209118	No_or_no_constitutive_exon
AGTTAGGAACCTAGACCATCTAACTGTTGGGTCCTATCTTTTGGGGACAGCA	47398761	47398895	47398945	47398893	-1	14	MGP_DBA2J_G0021152.1	47394230	47439344	Acin1	4594	934	209118	No_or_no_constitutive_exon
TGTCTGTGTCCCAGAGCCTCATCCCCGACATCAAACCCCTGGCGGGGCAGGA	47398509	47398626	47398676	47398624	-1	14	MGP_DBA2J_G0021152.1	47394230	47439344	Acin1	4594	934	209118	No_or_no_constitutive_exon
AGTAGAAGCAGAAGAAGAAAAGGAGGAGGAGGAAGAAGGGGAGGAGAGAGAG	47736871	47736916	47736821	47736873	1	14	MGP_DBA2J_G0021167.1	47736825	47736916	Gm17428	4594	934	209118	No_or_no_constitutive_exon
GCCCTTGAAGAAAATAGATAGGATTTGCAATTTATTTTCTGGGGATACAGAG	48483592	48483711	48483761	48483709	-1	14	MGP_DBA2J_G0021195.1	48473149	48486617	Tgm1	4594	934	209118	Yes
AGGCTCTGGTGTCCTCCTCTTTATTTTCCATGCAAACTTTTTGGGCAAAGAC	49497481	49497561	49497431	49497483	1	14	MGP_DBA2J_G0021226.1	49469603	49499243	Mphosph8	4594	934	209118	No_or_no_constitutive_exon
CAAAGTAAGAATGTTATTGTTGTTGACCTTGACACTAGATAACTGGGCAGAC	50459881	50459987	50460037	50459985	-1	14	MGP_DBA2J_G0021240.1	50422252	50507691	Xpo4	4594	934	209118	No_or_no_constitutive_exon
TGAACTTCTTGCAGAGGCATTTTTCAAAGCTTGTGCTTTCTGGGGTGTAGGT	53142446	53142647	53142396	53142448	1	14	MGP_DBA2J_G0021263.1	53111338	53148217	Mtmr6	4594	934	209118	No_or_no_constitutive_exon
TCCACCTTGGAGACATTCCGTATTGTCACATTCCTCCCTGTGATGGGCAGGT	55254765	55255086	55255136	55255084	-1	14	MGP_DBA2J_G0021278.1	55236153	55299153	Gucy1b2	4594	934	209118	No_or_no_constitutive_exon
ATTAAAATGGACTTAATATTGAGCTGTGTTCTCTGTCCACAGGGTGACAGTG	56964890	56965239	56965289	56965237	-1	14	MGP_DBA2J_G0021301.1	56964890	56979553	Prss55	4594	934	209118	No_or_no_constitutive_exon
TTTATTTTTTTTTTCTTTTCCTTTTTCCCATCCACCACTTGGGACCTAAGCG	57465224	57465343	57465174	57465226	1	14	MGP_DBA2J_G0005480.1	57462708	57469358	Mir124a-1hg	4594	934	209118	No_or_no_constitutive_exon
GATTGCGGTAGTCCCTTCTTACTCTGAAGTCTCTCCTGGGCGGAGGGCAGGG	58861412	58861577	58861627	58861575	-1	14	MGP_DBA2J_G0021321.1	58857818	58880777	Gulo	4594	934	209118	No_or_no_constitutive_exon
CCTTCCCGTCCTGGTGGTTGCCTTGCTCCCTGTCCTGGGTGGGCTGGCAGTA	62961907	62962077	62962127	62962075	-1	14	MGP_DBA2J_G0021367.1	62951467	63000286	Slc39a14	4594	934	209118	No_or_no_constitutive_exon
TTCTTTCTTGTCATTGAATTAAAGAGAACTGCCTTCTTTCTTGGGAGTAGGG	63345025	63345219	63345269	63345217	-1	14	MGP_DBA2J_G0021381.1	63310522	63417711	Xpo7	4594	934	209118	No_or_no_constitutive_exon
ATTTTTAATTTTAAAATTAAAAATACAAATTTCTTTTTGTTATGGGACAGGT	72090396	72090495	72090346	72090398	1	14	MGP_DBA2J_G0021431.1	72070677	72094880	Mtrf1	4594	934	209118	No_or_no_constitutive_exon
GCCACATTTTCTGATGTTGTTATATTTGTTCTTTGTTTCGGGGTTGACAGCT	90626880	90627015	90627065	90627013	-1	14	MGP_DBA2J_G0021447.1	90507794	90901269	Dach1	4594	934	209118	Yes
CTATATCGTAATGATGAGCTGCTGTAACAACGTCATCTTTGGGGTTGCAGAT	112175927	112176040	112176090	112176038	-1	14	MGP_DBA2J_G0021489.1	112065908	112185894	Uggt2	4594	934	209118	No_or_no_constitutive_exon
CTTTGAAAAGTTGCTTTTTTCCTCACTGTATAAAATTCTTTTGGGTAAAGGC	116909988	116910129	116909938	116909990	1	14	MGP_DBA2J_G0021513.1	116776913	117043312	Itgbl1	4594	934	209118	No_or_no_constitutive_exon
TGCACCTTCAATTTACCTTATGCAGGGCGCCCCGCGAGCTGCGGGCTGAGGC	894710	895129	895179	895127	-1	15	MGP_DBA2J_G0015125.1	888426	895715	BC037032	4594	934	209118	No_or_no_constitutive_exon
GTGAAAAGCAGACCCTAACCACAGGTACTTTGTTTCTGCTTACTGGGAAGCG	960856	960971	960806	960858	1	15	MGP_DBA2J_G0021521.1	894696	1025025	Oxct1	4594	934	209118	No_or_no_constitutive_exon
AGAAGCTGTACTGTCCGAAGTGAGTTGCTATAGCAAAAGGGAGCCCAAAGAT	3838391	3838574	3838341	3838393	1	15	MGP_DBA2J_G0000836.1	3836006	3842478	None	4594	934	209118	No_or_no_constitutive_exon
ATGAGATACACGAAACATCTAACACAATCTCTTTTGTTTGGGCAGGCAAGGT	4158751	4158856	4158906	4158854	-1	15	MGP_DBA2J_G0021538.1	4046297	4241235	Egflam	4594	934	209118	No_or_no_constitutive_exon
CCAGCCGTCCCTGGAAGCTATGCTGACCTATGCTTGTTTTGGCAGGGTAGGG	9053375	9053532	9053325	9053377	1	15	MGP_DBA2J_G0021571.1	8991733	9059004	Mtmr12	4594	934	209118	No_or_no_constitutive_exon
GATTGACTCTGTAACCCTTTCTCTGCCCTTTCTTGGGGGTGGGGAAACAGGT	22663452	22663696	22663402	22663454	1	15	MGP_DBA2J_G0021586.1	22494324	22691104	Myo10	4594	934	209118	No_or_no_constitutive_exon
AGCCCAGGCTGGCTTTAATCTCACAATTTTCCTAAGTGCTGGGGTAACAGAT	34362337	34362504	34362287	34362339	1	15	MGP_DBA2J_G0021637.1	34347396	34362504	4930447A16Rik	4594	934	209118	No_or_no_constitutive_exon
ATGATGAAGAAGGAGAGGCAGGTGATGATGATGAGAGGAAGGGTTGGAAGAT	35170518	35170778	35170828	35170776	-1	15	MGP_DBA2J_G0005509.1	35170518	35172598	Gm8705	4594	934	209118	No_or_no_constitutive_exon
ATCCTGAAGAAGTGTGGCCTTGACGTTTAGATGGTTGTGTCATGGGAAAGTG	54867526	54867691	54867741	54867689	-1	15	MGP_DBA2J_G0021699.1	54856124	54869868	None	4594	934	209118	No_or_no_constitutive_exon
TAGCTTCCTGCTGGGGTGGGGGTGGGAACAGGTGAGGGAAAAGATAGAAGTA	60994730	60994735	60994785	60994733	-1	15	MGP_DBA2J_G0021726.1	60922658	61220735	Asap1	4594	934	209118	No_or_no_constitutive_exon
CTGGGTATTCACACCAGCTTCATGTTTCCTTCCTCCCCCGGGCCGGGCAGTG	71263075	71263240	71263025	71263077	1	15	MGP_DBA2J_G0021757.1	71238466	71312215	Adgrb1	4594	934	209118	No_or_no_constitutive_exon
TTTAGGGAAGTGTCCCCTGACTTGGCCTTTGGGTCATCTATGGGGGACAGGA	71348657	71348780	71348830	71348778	-1	15	MGP_DBA2J_G0021758.1	71328681	71358644	Mroh4	4594	934	209118	No_or_no_constitutive_exon
GCTGGTCTGGTTGCTTGGTCCTCATTGCTCCCTTTGATGGGTGGGTGCAGGT	73126436	73126575	73126625	73126573	-1	15	MGP_DBA2J_G0021813.1	73120402	73152152	Oplah	4594	934	209118	No_or_no_constitutive_exon
GTAAAGATTACCTCGTTCCTTTTCCTTTCACATTCGTGTGGGTAACGAAGAG	73172400	73174052	73174102	73174050	-1	15	MGP_DBA2J_G0021817.1	73170829	73174900	Sharpin	4594	934	209118	No_or_no_constitutive_exon
GGGCCTGGTGCCTGTTTCCTCAGTGACAGAAGTGGGCTTGGGAGGGACAGCT	73487363	73487478	73487313	73487365	1	15	MGP_DBA2J_G0021835.1	73485222	73492401	Kifc2	4594	934	209118	No_or_no_constitutive_exon
CTTCATTGAGGAAGCCGCTGAGTACCTGCAGCACACATCGGGCAGGGAAGAC	74681794	74681861	74681911	74681859	-1	15	MGP_DBA2J_G0021862.1	74676802	74684197	Apol8	4594	934	209118	No_or_no_constitutive_exon
CTCACGATGGCGCAGACGTACTGGATTCTTCCCTAGCTGGGGACACACAGCA	75321302	75321446	75321252	75321304	1	15	MGP_DBA2J_G0021871.1	75306093	75328954	None	4594	934	209118	No_or_no_constitutive_exon
CCTCGTCAGTGTCTCCACTCTCTCTTCCCTGGTCGGCGGCGGGTGCACAGAG	75419070	75419164	75419020	75419072	1	15	MGP_DBA2J_G0021875.1	75410233	75422315	Kctd17	4594	934	209118	No_or_no_constitutive_exon
GATCATAGTTTCCAACATCTTGTCTTCCTCCTCTTCCCTGGGTAAAAAAGAG	76125179	76125618	76125668	76125616	-1	15	MGP_DBA2J_G0021897.1	76122927	76134843	1700088E04Rik	4594	934	209118	No_or_no_constitutive_exon
TGGAGCAGGCTCCCCCACACTAAAGGCCGCCCCTCTTGCCTCCAGGGGAGAT	76278692	76278749	76278799	76278747	-1	15	MGP_DBA2J_G0021902.1	76252482	76280804	Baiap2l2	4594	934	209118	No_or_no_constitutive_exon
CTATCCCAGATGTCTTTCTGCCTTTGCATCTTGTCCTCTTACGTGGGCAGGC	78000812	78000960	78000762	78000814	1	15	MGP_DBA2J_G0021936.1	77984116	78007360	Adsl	4594	934	209118	No_or_no_constitutive_exon
GATCCCCAGCAGTAACACTTGTCAGTTTACTGGTCCTGGGAGCAACGGAGGC	80222236	80222321	80222371	80222319	-1	15	MGP_DBA2J_G0021987.1	80219823	80229682	Rrp7a	4594	934	209118	No_or_no_constitutive_exon
GCAACTTTTTTTTTTTCTCAATGACTCTATTCTTTTCTTTTGTGGGGAAGCT	81011254	81011456	81011506	81011454	-1	15	MGP_DBA2J_G0022000.1	80981824	81181628	Efcab6	4594	934	209118	No_or_no_constitutive_exon
GAGACTTAGTTTTGATTTTTTTTTCTTTTCTTTTCTTTTTTGGGACCAAGGG	81901423	81901518	81901568	81901516	-1	15	MGP_DBA2J_G0022011.1	81901422	81972829	Phf21b	4594	934	209118	No_or_no_constitutive_exon
GCAGACAACGGGCAGCTAGTGATGTGCTTCATTCATCCTCTTACAGGGAGCC	83228531	83228738	83228481	83228533	1	15	MGP_DBA2J_G0022030.1	83193881	83275079	Gramd4	4594	934	209118	No_or_no_constitutive_exon
TGGGGAACACCTGGGGCCAGGGACTTGGAGTTATAGGGGCACGAAGCCAGTA	86465225	86465681	86465731	86465679	-1	15	MGP_DBA2J_G0022053.1	86465175	86491700	Sbf1	4594	934	209118	No_or_no_constitutive_exon
ATTCAACTGTGCACACTTACATTTCCATCTTTTGTTTCGGGGGAAAAAAGGG	88901144	88901362	88901094	88901146	1	15	MGP_DBA2J_G0022078.1	88835506	88985313	Lrrk2	4594	934	209118	No_or_no_constitutive_exon
CCCTCCTCCTGCCTTCTCTCCTTGCCTGTTCCTGGTCTGCCTGGGAGTAGCC	96682993	96683143	96683193	96683141	-1	15	MGP_DBA2J_G0022159.1	96671025	96707289	Nckap5l	4594	934	209118	No_or_no_constitutive_exon
TCCCTCTCCTGCCTCCTCACCTTTGCTTCCTGTCCTTCCTGGGTGGACAGGA	96681658	96681778	96681828	96681776	-1	15	MGP_DBA2J_G0022159.1	96671025	96707289	Nckap5l	4594	934	209118	No_or_no_constitutive_exon
GACACTGGCAGAAGGACACCACTCAGCCTGTTCTTTTCACATGGGTACAGAC	96950258	96950412	96950208	96950260	1	15	MGP_DBA2J_G0022166.1	96921315	96953945	Asic1	4594	934	209118	No_or_no_constitutive_exon
GATTCAAACCGGGATAACACCACGTTCTGTCCTCCACTTTAATGGGGCAGGA	97765353	97765469	97765303	97765355	1	15	MGP_DBA2J_G0022184.1	97762727	97772946	Letmd1	4594	934	209118	No_or_no_constitutive_exon
GGGGCTGCAGGAGGAAAGCCTTCACAGTCTCTTTCCTTTGGCGGGGACAGGT	98871086	98871295	98871345	98871293	-1	15	MGP_DBA2J_G0022211.1	98862848	98873620	Krt90	4594	934	209118	No_or_no_constitutive_exon
GTCACTCTGTGCCTTGTCTCTTCACCATCTTCCTGCCTCTGGGACACTAGAT	99099581	99099707	99099757	99099705	-1	15	MGP_DBA2J_G0022218.1	99095209	99104250	Krt74	4594	934	209118	No_or_no_constitutive_exon
AGAATATGGAGGCCAGGTGACCATGCCTAGAGGAGAATGTGGGGGTCAAGTG	99285903	99286720	99286770	99286718	-1	15	MGP_DBA2J_G0022227.1	99285903	99294054	Krt78	4594	934	209118	No_or_no_constitutive_exon
TTGAGGGGCCGTGGGGGCTGGGGTTCAGTGAGCCTCCTCTTGGGGTACAGAA	99572074	99572276	99572326	99572274	-1	15	MGP_DBA2J_G0022237.1	99563518	99579579	Itgb7	4594	934	209118	No_or_no_constitutive_exon
GGAAGAGCATATACAAACCATCACAAGTATTCTTCTTTACTGGGCAACAGGT	99889298	99889496	99889546	99889494	-1	15	MGP_DBA2J_G0022253.1	99872648	99971481	None	4594	934	209118	No_or_no_constitutive_exon
ATTCCTACTTCACTAACCCTTCCTTATCCTGCCACCTCGCCGGGGGCCAGGA	100359342	100359688	100359292	100359344	1	15	MGP_DBA2J_G0022264.1	100347950	100361564	Hoxc6	4594	934	209118	No_or_no_constitutive_exon
GAATTCCTTTCTCACACAACCTAATTTTTCCTCTTCTTTTGGGGATTCAGGA	100656516	100656594	100656466	100656518	1	15	MGP_DBA2J_G0022270.1	100633310	100659846	Copz1	4594	934	209118	No_or_no_constitutive_exon
GGCCAGAAAGAGGCCTGGACTGAGGTGGCCCTTTGGGGGGTGTGGGGCAGGT	1443185	1443330	1443135	1443187	1	16	MGP_DBA2J_G0022314.1	1442729	1443751	Smim22	4594	934	209118	No_or_no_constitutive_exon
GTAGTGCTGGGCTGGAGGCTGTACTAACTGTCGTTTCAGGGAAGGTGAAGTT	10233940	10234437	10234487	10234435	-1	16	MGP_DBA2J_G0022370.1	10230303	10303914	Pdxdc1	4594	934	209118	No_or_no_constitutive_exon
TCCCCAGGAGGGACTTCACATGAGTCAATGAGCTGTTCTGGGGATGGGAGTA	10727608	10727836	10727886	10727834	-1	16	MGP_DBA2J_G0036735.1	10727608	10728820	Gm15869	4594	934	209118	No_or_no_constitutive_exon
AGAAGTTGCTAACATTGAATTTGTCCAAATTGGTGGGGTCCTGTGAAAAGAA	13444987	13445247	13444937	13444989	1	16	MGP_DBA2J_G0003248.1	13441711	13445247	Gm15585	4594	934	209118	No_or_no_constitutive_exon
ACTTTACCCCTATCTCCCTTGTCCCTCTGGACCTTGGGTTTGGAACACAGGC	17112183	17112257	17112307	17112255	-1	16	MGP_DBA2J_G0022488.1	17107304	17122084	Clcn2	4594	934	209118	No_or_no_constitutive_exon
TCATCACCTGGTGATTTTCAGCTAGTTATGAACAATTTTCTGGGAAGCAGCT	25900113	25900299	25900349	25900297	-1	16	MGP_DBA2J_G0022540.1	25873702	26014501	Atp13a4	4594	934	209118	No_or_no_constitutive_exon
ACTGACTACTTTTTCTTTTCTTTTTCTTTCTTTTTTTTGGGGGGGTCTAGGT	29471351	29471428	29471301	29471353	1	16	MGP_DBA2J_G0022584.1	29403365	29504859	Lrch3	4594	934	209118	No_or_no_constitutive_exon
TATCCCTCCTTACCTTGTCACTGAGTTCTTACTTTTCTTTGTGGGGCCAGGG	29475497	29475549	29475447	29475499	1	16	MGP_DBA2J_G0022584.1	29403365	29504859	Lrch3	4594	934	209118	No_or_no_constitutive_exon
TAAGTTCCAGTGTTGAGGTTCTAATTTCCTTCCTCTTTTTGGGAGTCTAGCA	29477952	29478003	29477902	29477954	1	16	MGP_DBA2J_G0022584.1	29403365	29504859	Lrch3	4594	934	209118	No_or_no_constitutive_exon
CCATCTGCCTGACCAGCTTGGTGACCATGGCCTTTGTCCTGGTGGGTCAGGT	30135381	30135925	30135331	30135383	1	16	MGP_DBA2J_G0022591.1	30022475	30175038	Slc12a8	4594	934	209118	No_or_no_constitutive_exon
TTTAACTTCAATGTTCCTATTGTGTTTTCTTCTTTGGGGATTTGAGAAAGGA	30282663	30282981	30283031	30282979	-1	16	MGP_DBA2J_G0003259.1	30282663	30299151	Gm15658	4594	934	209118	No_or_no_constitutive_exon
ACCCTCCCGCCTTTTCCTTTCCTCCCTAATTGTCACTTTCTGGGGGTTAGGT	30479038	30479805	30478988	30479040	1	16	MGP_DBA2J_G0003261.1	30478731	30479805	Gm15829	4594	934	209118	No_or_no_constitutive_exon
CTATACAGTCATTATATTGAGATCTCTTATTTTATTTTATGGGGAAACAGAA	32528931	32529026	32528881	32528933	1	16	MGP_DBA2J_G0022610.1	32494142	32552850	Kpna1	4594	934	209118	No_or_no_constitutive_exon
TCACTGTGGTTTTGGGCTTAAGACTCTAATGTGAACTTCCGGGAAATCAGTC	47042432	47042476	47042382	47042434	1	16	MGP_DBA2J_G0005585.1	47012114	47044158	G730013B05Rik	4594	934	209118	No_or_no_constitutive_exon
CCTTTCTGAAAGAACTGCAGAGATGGAAATGGAGATGAGCCTACGGGGAGGG	55484270	55484403	55484453	55484401	-1	16	MGP_DBA2J_G0039900.1	55484270	55486165	None	4594	934	209118	No_or_no_constitutive_exon
AATACTAAAACTAACGAAAACACATGTGTATCTTTTTCTCTGGGATGTAGCA	55912794	55912907	55912744	55912796	1	16	MGP_DBA2J_G0022764.1	55904944	55956529	Gabrr3	4594	934	209118	No_or_no_constitutive_exon
TCCTACATGTTTGCACACGTATTTCTCGATGACAACGATGGGAAATACAGCG	62014661	62014733	62014611	62014663	1	16	MGP_DBA2J_G0022779.1	62012222	62025917	Pou1f1	4594	934	209118	No_or_no_constitutive_exon
AAACAATTTTTTCAATTTTATTTTCTTTCATTCTATCTCACTAAAGGGAGTT	72138632	72138701	72138582	72138634	1	16	MGP_DBA2J_G0022788.1	72132976	72143288	Rbm11	4594	934	209118	No_or_no_constitutive_exon
CTCTCCTTACAACTACAAGATGTTGTGTTTGTATTTTTCCACGGGACCAGCT	73545652	73545979	73546029	73545977	-1	16	MGP_DBA2J_G0005594.1	73542638	73549142	None	4594	934	209118	No_or_no_constitutive_exon
CACATCCTGTTTCCGGCCTAAGCAATACTTCTCCAGCCCCTGCCAGGGAGGC	85417678	85417848	85417628	85417680	1	16	MGP_DBA2J_G0022830.1	85408496	85418208	Krtap15	4594	934	209118	No_or_no_constitutive_exon
TAACGTGGTGGTGCACGCCTTTAATCCCAGCACTCGGGAGGCAGAGGCAGGT	87574792	87574845	87574742	87574794	1	16	MGP_DBA2J_G0003277.1	87572316	87576176	Gm15965	4594	934	209118	No_or_no_constitutive_exon
AGATCGAGTTTTTTTGTTTTTTTTTTTTTTTGTTTTCCATGAGGGTAAAGGT	88693201	88693277	88693151	88693203	1	16	MGP_DBA2J_G0022886.1	88667797	88696942	Slc5a3	4594	934	209118	No_or_no_constitutive_exon
CTATAGACATCAGTTAAACCTCTGACTTCTTTCCTGTTCTGGGGACACAGGT	90535771	90536203	90535721	90535773	1	16	MGP_DBA2J_G0022899.1	90518448	90540962	Chaf1b	4594	934	209118	No_or_no_constitutive_exon
TGAATTCTTGCAACCCTCTCCGTAGAGTTGGTGATCACAGAACTTGGGAGCA	94079816	94079880	94079930	94079878	-1	16	MGP_DBA2J_G0022924.1	94074663	94093083	None	4594	934	209118	No_or_no_constitutive_exon
AGTGATAGCTAGTAAACTTGTTTCTTTGTTTATATTTCTTCACAGGGCAGCC	1971727	1971917	1971677	1971729	1	17	MGP_DBA2J_G0022937.1	1926119	2277039	Arid1b	4594	934	209118	No_or_no_constitutive_exon
ACGGCTTCGAATTTTCTTCTCTGTCTGTTTCTACCCACCCCACTGGGAAGCT	10001327	10001497	10001547	10001495	-1	17	MGP_DBA2J_G0022986.1	9978257	10006448	Mas1	4594	934	209118	No_or_no_constitutive_exon
ACTTATTATGTTTTGCTTTCCATTTTTGACTCCTTTATATGAAAGGGCAGCA	19020298	19020384	19020248	19020300	1	17	MGP_DBA2J_G0023062.1	19012815	19026846	Zfp677	4594	934	209118	No_or_no_constitutive_exon
TGCACGATCAGAGCATGGTCACATTATCATTGTTTGCAACAAGGGTTCAGTC	20825394	20825793	20825344	20825396	1	17	MGP_DBA2J_G0023085.1	20808140	20825793	None	4594	934	209118	No_or_no_constitutive_exon
CTATCTTCTAACCTCAAAAACACATTTCTACCCTTGTCTTGGGGGCGTAGGG	22211440	22211563	22211613	22211561	-1	17	MGP_DBA2J_G0023125.1	22192938	22285088	Abca17	4594	934	209118	Yes
GGGCCGACTGGGCCCCTCAGGCCTTTCTGACCCTGTGTGGGTGGCGGCAGGT	22589715	22589869	22589919	22589867	-1	17	MGP_DBA2J_G0023140.1	22587260	22598171	Slc9a3r2	4594	934	209118	Yes
CCTCCCTTGCCCAGGGTGAAAATGACTGCCTGTGCTTCTCTGGGTGGCAGGG	22634573	22635480	22634523	22634575	1	17	MGP_DBA2J_G0023142.1	22623081	22635480	Zfp598	4594	934	209118	No_or_no_constitutive_exon
ACCACGCTGGTGGGAACGAGAAGCTGGTGAAGCTGGAGCCTGGGCTGAAGGT	22811293	22811359	22811243	22811295	1	17	MGP_DBA2J_G0023155.1	22805224	22818971	Hagh	4594	934	209118	No_or_no_constitutive_exon
GTCTTCTTTTCATGCTCCTGTTTTTTATCTATGCTGCCCTGGGAGTGGAGCT	23346810	23346826	23346876	23346824	-1	17	MGP_DBA2J_G0023184.1	23342313	23401169	Cacna1h	4594	934	209118	No_or_no_constitutive_exon
CACCAGTGAATATGGAAGCTCAGGAGCTCTGTGGGATCCCATGTGGGGAGGA	23829401	23829515	23829565	23829513	-1	17	MGP_DBA2J_G0023206.1	23820347	23837068	Wdr90	4594	934	209118	No_or_no_constitutive_exon
GCCAAGGCTGGGCGCCTCTCACAGTACGGGGTCATGTGCCCGGCGGGCAGGT	24958571	24958783	24958521	24958573	1	17	MGP_DBA2J_G0023241.1	24933681	24966065	Syngap1	4594	934	209118	No_or_no_constitutive_exon
GCTGGGCGCCTCTCACAGTACGGGGTCATGTGCCCGGCGGGCAGGTGAAGGA	24958577	24958783	24958527	24958579	1	17	MGP_DBA2J_G0023241.1	24933681	24966065	Syngap1	4594	934	209118	No_or_no_constitutive_exon
CACATCCTTAAAAGGGTGCTTTTTTTCCCTCTTATGTTGGGTACGGGAAGGC	26213708	26213845	26213658	26213710	1	17	MGP_DBA2J_G0023263.1	26211343	26240494	Zfp523	4594	934	209118	No_or_no_constitutive_exon
CTGTCCTTGTGCACATGCTTCCTGGACGCCTGTCCATTTGGGGAGACCAGGC	27769522	27769635	27769472	27769524	1	17	MGP_DBA2J_G0023299.1	27682795	27771911	Gm28043	4594	934	209118	No_or_no_constitutive_exon
AGAGGTCCCCCCGCGTTCAGCACCCTCGGTGGACAGCCCTGGGGACCTAGGA	27958006	27958367	27958417	27958365	-1	17	MGP_DBA2J_G0023302.1	27898637	28039880	Mdga1	4594	934	209118	No_or_no_constitutive_exon
GAAGTATGTCTCCAGTTTGCTCTCCCTGTTTTTTCCTTGCATGATGGGAGCT	29307406	29307483	29307356	29307408	1	17	MGP_DBA2J_G0003309.1	29301166	29311452	Gm15318	4594	934	209118	No_or_no_constitutive_exon
CCCCCTTATGTGCCCCCCCTTTCTGACTGCCCACCTGTATGGGGGGACAGGG	30543097	30543176	30543226	30543174	-1	17	MGP_DBA2J_G0023333.1	30534863	30547596	Rasal3	4594	934	209118	No_or_no_constitutive_exon
GATCTCTCGCCTCTCACTCCATCTGTGTGTGTCTCTCTCTGGGGTACCAGGA	32215586	32215797	32215536	32215588	1	17	MGP_DBA2J_G0023390.1	32212634	32243160	Col11a2	4594	934	209118	No_or_no_constitutive_exon
TGCTGTTGCTGCTGCTAGCTGGCACCCGCTGGCTGTGGGGCCAATGGAAGCT	32932100	32932230	32932280	32932228	-1	17	MGP_DBA2J_G0023421.1	32929263	32932570	Cyp21a1	4594	934	209118	No_or_no_constitutive_exon
CACCCTTGGAGGAGGGGGGGAGGAGGAGGAGGAGGAGGAGGAGGAGGGAGGA	33120820	33121095	33121145	33121093	-1	17	MGP_DBA2J_G0023422.1	33108338	33121336	None	4594	934	209118	No_or_no_constitutive_exon
ACTAGATCAAATCAGTGCCTGTTGCCCCTTCCTTCTCTCCTGGGGACCAGGA	33310790	33310887	33310740	33310792	1	17	MGP_DBA2J_G0023439.1	33308981	33319497	Vwa7	4594	934	209118	Yes
CCCTTCCGAGGGATTCAGATATCGATCCCCTTTCCTTCCTCGCGGGACAGAT	33340294	33340418	33340468	33340416	-1	17	MGP_DBA2J_G0023441.1	33322543	33341080	Msh5	4594	934	209118	No_or_no_constitutive_exon
GCCTTCCTGTACTCAGTGCCCGAGTCCTTTGGGAGGTTGGGGAGCGCTAGGG	33415047	33415274	33415324	33415272	-1	17	MGP_DBA2J_G0023452.1	33413611	33419403	Csnk2b	4594	934	209118	No_or_no_constitutive_exon
TCCTGTGCCTGTGCCCTTCAGCCAAGTGCCGCTATGCCCTGGGCATGCAGGA	34082653	34082727	34082777	34082725	-1	17	MGP_DBA2J_G0023479.1	34070661	34094169	Ddr1	4594	934	209118	No_or_no_constitutive_exon
AGTTTGGAGAATTCCTAGGGTGGGCGGGTCTGACTAGGAGAGGGGGCCAGGC	34631448	34631724	34631774	34631722	-1	17	MGP_DBA2J_G0023498.1	34627424	34632558	H2-T3	4594	934	209118	No_or_no_constitutive_exon
ACAGACCTGGGACTCACTTTAACTTTCAGTTCAGGCGATTCCTAGGGAAGGG	34676958	34677265	34677315	34677263	-1	17	MGP_DBA2J_G0039958.1	34675693	34677927	None	4594	934	209118	No_or_no_constitutive_exon
GATGGAAGAGAAGCCTCACAGTGACCAGAGACTTAATGGGGGTGGGGCAGAA	34791831	34792107	34792157	34792105	-1	17	MGP_DBA2J_G0023502.1	34790719	34792983	H2-M10.2	4594	934	209118	No_or_no_constitutive_exon
GGGGGGGTAGAAGCCTCACAGTGACCAGGGGCTGAATGGGGGTGGGGCAGGT	34829829	34830105	34830155	34830103	-1	17	MGP_DBA2J_G0023503.1	34827634	34830952	H2-M10.1	4594	934	209118	Yes
GGAGGGTAAGAAGCCTCACAGTGACCAGGGGCTGAATGGGGGTGGGGCAGAT	34898607	34898883	34898933	34898881	-1	17	MGP_DBA2J_G0023504.1	34896294	34899709	H2-M10.3	4594	934	209118	No_or_no_constitutive_exon
GTAGAGGGAAAAGCCTCACAGTGATGAGAGACTGAATGTGAGTGGGGCAGGA	34956428	34956703	34956753	34956701	-1	17	MGP_DBA2J_G0039960.1	34955572	34957506	None	4594	934	209118	No_or_no_constitutive_exon
AGGGAGGAAGAAGCCTTAAAGTGACTAGAGTCTGAATGGGGGTGGGGCAGAC	35012789	35013065	35013115	35013063	-1	17	MGP_DBA2J_G0023505.1	35009520	35013888	H2-M10.4	4594	934	209118	No_or_no_constitutive_exon
GTAGAGGGAGAAGCCTCACAGTGATGAGAGACTGAATGGGAGTGGGGCAGAA	35289317	35289593	35289267	35289319	1	17	MGP_DBA2J_G0039972.1	35288518	35344705	None	4594	934	209118	No_or_no_constitutive_exon
TGGTGGTAAGAAGACTCACAGTGATCAGGGGCTAAATGGGGGTGGGGCAGAT	35343360	35343636	35343310	35343362	1	17	MGP_DBA2J_G0023509.1	35342439	35345869	H2-M10.5	4594	934	209118	No_or_no_constitutive_exon
GATGTAAGAGAAGCCTCATAGTGACCAAAGGCTGAATGGGGGTGGGGCAGGT	35383975	35384251	35383925	35383977	1	17	MGP_DBA2J_G0023510.1	35383160	35387117	H2-M10.6	4594	934	209118	No_or_no_constitutive_exon
AACCGGTTTCGTGCAAGGTTGTGGTCCAAATACGACCGGGGCGGGGCCAGGC	35561311	35561587	35561637	35561585	-1	17	MGP_DBA2J_G0023521.1	35557122	35562331	H2-M5	4594	934	209118	No_or_no_constitutive_exon
TTTCCTGGATGATTCATTTCTCATCAATTTTAGGCACTCCTGTAGGGTAGTT	36832716	36832736	36832666	36832718	1	17	MGP_DBA2J_G0023571.1	36820350	36834655	Olfr138	4594	934	209118	No_or_no_constitutive_exon
GCATTATTTTTTCTCTGACACATGCTCCATATTCATTCCTGGGTATGCAGGT	38910585	38910680	38910730	38910678	-1	17	MGP_DBA2J_G0023580.1	38903539	38923818	Crisp3	4594	934	209118	No_or_no_constitutive_exon
GATCATTTATGAGCAAATGTACTTGTTATTTTCCTTTGGGAAATCAACAGGT	39620187	39620303	39620137	39620189	1	17	MGP_DBA2J_G0023593.1	39601754	39629292	Mut	4594	934	209118	No_or_no_constitutive_exon
AATTACATGTGTCATTGGTGATTTAGTTGGAGAAGGAACGGGAGAAGGAGAT	44263033	44263318	44263368	44263316	-1	17	MGP_DBA2J_G0023621.1	44260547	44266054	Hsp90ab1	4594	934	209118	No_or_no_constitutive_exon
AAAGGAGAAGTCCTCTGAGGAAATGCCTTGTCTCTTTGGGGATGAGTTAGTG	45342344	45342564	45342614	45342562	-1	17	MGP_DBA2J_G0023650.1	45332566	45348584	Klc4	4594	934	209118	No_or_no_constitutive_exon
TGAGGGAGGAGGTGAGGCCAGCTTTAACATCCCTGGTGTGGGTGTGATAGGT	45428212	45428352	45428162	45428214	1	17	MGP_DBA2J_G0023657.1	45414723	45428925	Pex6	4594	934	209118	No_or_no_constitutive_exon
GGTGCTGGAGGCCTAAGCAGATGGTGTCTGTGGCCCTGCCGGGAACCCAGGT	45429444	45429795	45429845	45429793	-1	17	MGP_DBA2J_G0023658.1	45429047	45432552	Gnmt	4594	934	209118	No_or_no_constitutive_exon
ATACCATGGCGTTGGACTTAAACTGACAAAATCCCTTCTTGGGCCAACAGGT	48662769	48662852	48662719	48662771	1	17	MGP_DBA2J_G0023709.1	48373381	48676620	Kif6	4594	934	209118	No_or_no_constitutive_exon
CACTTGGCATTCTCTTTTTCTCCTCTCACCTGCATCCGGTCTGGGGACAGCA	55231855	55231867	55231917	55231865	-1	17	MGP_DBA2J_G0023753.1	55222453	55285989	Ptprs	4594	934	209118	No_or_no_constitutive_exon
AGGCCATACTGTGGCAGCATAGGTCAGAGGTGTCTCTTTCCAAGGGGCAGGC	55417082	55417183	55417032	55417084	1	17	MGP_DBA2J_G0023756.1	55396189	55417820	None	4594	934	209118	No_or_no_constitutive_exon
AGATGACAATCTCTTCTTTCCCTCTTGTGCTGCCCTGGCGTGGGCTGAAGTC	55713428	55713516	55713566	55713514	-1	17	MGP_DBA2J_G0023770.1	55708651	55751380	Mllt1	4594	934	209118	Yes
TCCCTCTTTGTTTTTTTTTCCCTCTTTGTTTTTATTTTGGGGACATGCAGGG	56253936	56254121	56253886	56253938	1	17	MGP_DBA2J_G0023790.1	56181934	56294532	Adgre1	4594	934	209118	Yes
ATGTCCCACCTCCTTTTTGTTTTCGCCCTTCTGTGATTTCCCGGGGATAGGC	68156114	68156231	68156064	68156116	1	17	MGP_DBA2J_G0023823.1	68010252	68158494	Epb41l3	4594	934	209118	Yes
TATTAGCCTCTCAGCAGCTGTTTCCTCGTTTGTTCTCTCCCGGGTGGCAGGT	70592159	70592277	70592109	70592161	1	17	MGP_DBA2J_G0023839.1	70551014	70607503	Fam179a	4594	934	209118	No_or_no_constitutive_exon
TCCAATGGCCCGAGACTGATGGGGCTACGCTCCTCCTCCGTGCGGGGCAGTG	70594302	70594441	70594252	70594304	1	17	MGP_DBA2J_G0023839.1	70551014	70607503	Fam179a	4594	934	209118	No_or_no_constitutive_exon
CTTCTTACTGTGTATAAAATGGTTTAATAGCAAACTTTCTTGGGTAACAGAA	77775428	77775515	77775565	77775513	-1	17	MGP_DBA2J_G0023872.1	77772795	77791890	Cebpz	4594	934	209118	No_or_no_constitutive_exon
TGCTACAGTGTCAATAACAACACTCCCTTTCCTTTGTCTTTGGGCAGGAGAC	82627136	82627236	82627086	82627138	1	17	MGP_DBA2J_G0023902.1	82569958	82688910	Mta3	4594	934	209118	No_or_no_constitutive_exon
GTCTAGGCTTGAGGTGTCGGACGACCTGGAGAATGTGTGCAATTGGGTAGTG	83864612	83864632	83864562	83864614	1	17	MGP_DBA2J_G0023911.1	83828165	83887875	None	4594	934	209118	No_or_no_constitutive_exon
GGACTCTACAATAATGCTGTTATTCCTCTCCTCTTTTGTTTTGGGTGAAGAA	18451399	18451521	18451571	18451519	-1	18	MGP_DBA2J_G0024021.1	18375506	18481703	Klhl14	4594	934	209118	Yes
GGGACCTGGGCTTTCCCTGTGTGCTCAACAGTTTGTGTGTTGTGGGACAGGT	31376462	31376915	31376965	31376913	-1	18	MGP_DBA2J_G0024078.1	31368213	31394025	Brd8	4594	934	209118	No_or_no_constitutive_exon
TGAGCCTGGGGTAAACTGAGGGCCAGAGACCAATCTCTGTGAGGTGGGAGGT	32435600	32435926	32435976	32435924	-1	18	MGP_DBA2J_G0024098.1	32435596	32440484	Prob1	4594	934	209118	No_or_no_constitutive_exon
GCAGGTGTGGGGTGTGGAAACCTGGATCACTGATGACCCACGGGTGGGAGGC	33324123	33324298	33324073	33324125	1	18	MGP_DBA2J_G0024112.1	33320928	33334040	Slc4a9	4594	934	209118	No_or_no_constitutive_exon
TTGGGTCTGGCTATTGCTTAATTTATAGTGATTCGGCTTTATGTGGGCAGGC	33467270	33467462	33467512	33467460	-1	18	MGP_DBA2J_G0024115.1	33460361	33471687	Sra1	4594	934	209118	No_or_no_constitutive_exon
TCGTCACTTTAATTAGCGTATTTGACCGTGATTCCGGTGCCAATGGGCAGGT	33767801	33769004	33767751	33767803	1	18	MGP_DBA2J_G0024135.1	33765807	33963728	Pcdha7	4594	934	209118	No_or_no_constitutive_exon
AATCCAACGACTGGCGAGTTACAATATCCCCTGTTATGGGATCCAGAGAGAA	34521458	34521984	34522034	34521982	-1	18	MGP_DBA2J_G0015197.1	34516980	34537248	Gm26672	4594	934	209118	No_or_no_constitutive_exon
ATGGTGGAGTGTTTCGCTCTTCAACACGGACCTTCTCCGGGGAGGGGTAGGA	34737946	34738082	34738132	34738080	-1	18	MGP_DBA2J_G0024190.1	34727622	34739961	Fchsd1	4594	934	209118	No_or_no_constitutive_exon
TGGAGTGCTAAGCAAGTCTGATAACCTGTTCACACTGCTGGGTGGAGCAGGC	34733106	34733224	34733274	34733222	-1	18	MGP_DBA2J_G0024190.1	34727622	34739961	Fchsd1	4594	934	209118	No_or_no_constitutive_exon
CTAGGTAAACTGGGAACAAGATGTGAAGCTGTTTCTTCAGGGGCCTGGAGTC	34735844	34735887	34735937	34735885	-1	18	MGP_DBA2J_G0024190.1	34727622	34739961	Fchsd1	4594	934	209118	No_or_no_constitutive_exon
CTTTGTCTATGTGCCACTGACTGCTGTTTCTTTGTTGTGTGGGACATTAGAC	49363944	49364101	49364151	49364099	-1	18	MGP_DBA2J_G0024261.1	49354661	49369171	Lox	4594	934	209118	Yes
CTCTTATTTCCCTCTGTATTTTTCTTTTTTCTTTTTGAAATCGGGGGCAGAC	54968644	54968773	54968823	54968771	-1	18	MGP_DBA2J_G0024285.1	54901132	55106300	Fbn2	4594	934	209118	No_or_no_constitutive_exon
AATCAGATTCCTTCCAGTATCAGCTTTAAGAGGTGATCTTGGGGCTCAAGGG	57716321	57716489	57716271	57716323	1	18	MGP_DBA2J_G0024302.1	57705618	57725137	Cd74	4594	934	209118	No_or_no_constitutive_exon
CGTGCCAACCTCTGTGTGTGTGTCTGCCTGTCTGTGTGTCTGGGGAGCAGGG	57873045	57873129	57872995	57873047	1	18	MGP_DBA2J_G0024305.1	57841388	57904298	Camk2a	4594	934	209118	No_or_no_constitutive_exon
GGTTCTTGAGGCAATAACCTGTTGCATTTTCTCTGCTGTTTTGGGAACAGAA	58174917	58174983	58174867	58174919	1	18	MGP_DBA2J_G0024312.1	58137459	58207016	Pde6a	4594	934	209118	No_or_no_constitutive_exon
ACCGCCTCTGTGTGCCCTGAGCTCATTCTCTCTCTCATTCGGGATAACAGAT	64481934	64482071	64482121	64482069	-1	18	MGP_DBA2J_G0024360.1	64474894	64597936	Spire1	4594	934	209118	Yes
AATGAATTGAGTATTTCAAATGTTTTTGTTTCTTTTGGGTTAAATAATAGGT	67444888	67444959	67445009	67444957	-1	18	MGP_DBA2J_G0024376.1	67441252	67460942	4930503L19Rik	4594	934	209118	No_or_no_constitutive_exon
TCTCTTCCCTCTGTCTGTCTGTCTTTCCGTCCGTCCAACTTGATGGGCAGTT	74315773	74315928	74315723	74315775	1	18	MGP_DBA2J_G0024409.1	74196859	74359367	Loxhd1	4594	934	209118	No_or_no_constitutive_exon
AAACAAACAGAAAACCCTCCCCCTTCTCTGTCTGTCTAATGGGTACACAGTG	870796	870967	870746	870798	1	19	MGP_DBA2J_G0024479.1	860976	874936	Pitpnm1	4594	934	209118	No_or_no_constitutive_exon
CCCTGGAGTTGTCTTCAAGGGAACAGGAGGAGTTGGAGCGACGGGGTCAGCA	1034740	1034950	1035000	1034948	-1	19	MGP_DBA2J_G0024493.1	1034740	1047716	Ankrd13d	4594	934	209118	No_or_no_constitutive_exon
TGAGATGAACGGGGTGGTGGGGCTGATGGACGCGGCTGTGGGGACTGCAGTT	2516663	2516824	2516874	2516822	-1	19	MGP_DBA2J_G0024554.1	2500421	2523971	Pcnx3	4594	934	209118	No_or_no_constitutive_exon
CGGGAAGGGACGTCCAAGGTCATGACACTGATGCACACTTTTGGGAACAGGT	2848470	2848556	2848606	2848554	-1	19	MGP_DBA2J_G0024569.1	2828939	2855808	Capn1	4594	934	209118	Yes
AATCCTGGGTCTGGATCCTGGTCTTAGCTTTTGGTTCTTTGGGGGCACAGCG	3244265	3244429	3244215	3244267	1	19	MGP_DBA2J_G0024595.1	3238891	3252659	Pygm	4594	934	209118	No_or_no_constitutive_exon
CCCCAACACTCAGGAAATGACCTCTGGATTCTTGACCCCGGGGAACCCAGGC	3256408	3256642	3256358	3256410	1	19	MGP_DBA2J_G0024596.1	3253543	3269418	Rasgrp2	4594	934	209118	No_or_no_constitutive_exon
GGTGTTGATGTCGGTTGTCTCCTGTCTCTCCCCCTCCTCGGGCTGGGCAGGT	3326366	3326528	3326316	3326368	1	19	MGP_DBA2J_G0024597.1	3272932	3398114	Nrxn2	4594	934	209118	No_or_no_constitutive_exon
ATCTCTGTGGTGCCCGTCTGATCTGGTGTTTCCTCCCTACCGTGGGGCAGGT	3345514	3345705	3345464	3345516	1	19	MGP_DBA2J_G0024597.1	3272932	3398114	Nrxn2	4594	934	209118	No_or_no_constitutive_exon
AGGGGAGTAAGGGACATCTGGTACCACTGATCTTGAGTTTGGGACCACAGGG	3694991	3695088	3695138	3695086	-1	19	MGP_DBA2J_G0024608.1	3688413	3704443	Plcb3	4594	934	209118	No_or_no_constitutive_exon
TGGCCTGTTGCCATCTTCCTCATCTTACCTTTTGTCCCTGGGTGGGGCAGTT	3936981	3937176	3937226	3937174	-1	19	MGP_DBA2J_G0024619.1	3935806	3943740	Otub1	4594	934	209118	No_or_no_constitutive_exon
GTGTGTAAAACTTATTATTATTTTTTTTTCTGTTTCCTAAATGGGCATAGGT	4251406	4251621	4251356	4251408	1	19	MGP_DBA2J_G0024627.1	4235497	4281327	Atl3	4594	934	209118	Yes
CTCTCTTTCTGTCTCTTTCTGTTGCCACCACATCTTGCATCTGGGGAAAGGG	8623121	8623232	8623282	8623230	-1	19	MGP_DBA2J_G0024727.1	8615439	8661602	Stx3	4594	934	209118	No_or_no_constitutive_exon
CTTGCACTATGTGACCATCATGAGCAGAGGCCGTTGCATTGGGTTAATAGTG	8906328	8906903	8906953	8906901	-1	19	MGP_DBA2J_G0024735.1	8906328	8907396	Olfr1424	4594	934	209118	No_or_no_constitutive_exon
CTTGCACTATGTGACCATCATGAGCAGAGGCCGTTGCATTGGGTTAATAGTG	8947353	8948113	8948163	8948111	-1	19	MGP_DBA2J_G0024736.1	8947353	8951629	Olfr1426	4594	934	209118	No_or_no_constitutive_exon
TGGAAACTCATAGATTCTACATTATACCCCTCTTGTGTCCTGGGACATAGAT	9702401	9702559	9702351	9702403	1	19	MGP_DBA2J_G0024760.1	9697078	9730127	Lpxn	4594	934	209118	No_or_no_constitutive_exon
CAAAATTGTACGTTTTCAATACCAAGAATTATTTTTAAAAGACCGGGCAGTT	11454876	11454893	11454943	11454891	-1	19	MGP_DBA2J_G0024799.1	11409808	11562599	Tle4	4594	934	209118	No_or_no_constitutive_exon
GCTGGGTGCTGGTCTGCAGACACGTGACTTCTGTTTCCTGTGTTGGGAAGGT	15561433	15561535	15561585	15561533	-1	19	MGP_DBA2J_G0024810.1	15556113	15608396	Ostf1	4594	934	209118	No_or_no_constitutive_exon
TAACTGACTCTGTCCTGTCTGTTGACATGTCTCTGGCTGCTGGGGTACAGGT	22123178	22123351	22123128	22123180	1	19	MGP_DBA2J_G0024842.1	21983055	22193229	Dock8	4594	934	209118	No_or_no_constitutive_exon
GTTTGTTTGTTTATTTATTTTTTTATGTTGCCTGTGGTACTGGGAGCAAGAG	33061601	33061616	33061666	33061614	-1	19	MGP_DBA2J_G0024910.1	33007810	33105144	Htr7	4594	934	209118	No_or_no_constitutive_exon
AAATGCAGTATAAGAAATGTGATGCCTTCTCTCTGTGACTTTGGGAACAGGT	33458876	33459157	33458826	33458878	1	19	MGP_DBA2J_G0024913.1	33426021	33510894	Pcgf5	4594	934	209118	No_or_no_constitutive_exon
TTAGTGTCCTGTTCTAAAGTCTTAATGGTGGTGTTGCCTTTGGGTAACAGGT	35236143	35236251	35236093	35236145	1	19	MGP_DBA2J_G0024931.1	35204800	35257762	Pde6c	4594	934	209118	Yes
GGACCCATGCACTGCAAATGCAGCAGAGGTTTCTGTTTCAGGGACCTAAGAG	35379393	35379554	35379343	35379395	1	19	MGP_DBA2J_G0024933.1	35342422	35391809	Lgi1	4594	934	209118	No_or_no_constitutive_exon
ATAGTATTTTAATTTTTGGGTTTTTTTGCCTGTGACTTTGGGACATACAGAT	37759677	37759892	37759942	37759890	-1	19	MGP_DBA2J_G0024955.1	37729068	37768799	Aldh18a1	4594	934	209118	No_or_no_constitutive_exon
CTAGGCCTCGGTTTCATGGAACTCAGGCCTGACAGTCTCTTTGGGGACAGTT	39217197	39217296	39217147	39217199	1	19	MGP_DBA2J_G0024978.1	39211239	39220354	Ankrd2	4594	934	209118	No_or_no_constitutive_exon
CTTCCTGCTATCTCTCTGTTTCTTCTTCTTCCCTGCACCCTGGGAGGCAGGA	39360824	39360845	39360774	39360826	1	19	MGP_DBA2J_G0024985.1	39339239	39369778	Zfyve27	4594	934	209118	No_or_no_constitutive_exon
CAACCTGGGCTTCCTTCTGGGGGTGCTTTGGGGGTCTCCTGCTGGGGCAGAC	39903724	39903859	39903909	39903857	-1	19	MGP_DBA2J_G0024991.1	39893874	39921776	Pyroxd2	4594	934	209118	No_or_no_constitutive_exon
ATAGCTTTTAAAATCTCATCTATCCTCTTCTGCTTTTGTTGTGGGAACAGGT	40084563	40084670	40084720	40084668	-1	19	MGP_DBA2J_G0024993.1	39958005	40574612	Hpse2	4594	934	209118	No_or_no_constitutive_exon
CCAGGGACTGCTCACCCATACTGATGGGAGTTTTCTCTTGGGGAATGTAGGT	41774419	41774568	41774369	41774421	1	19	MGP_DBA2J_G0025018.1	41771385	41784817	Hif1an	4594	934	209118	No_or_no_constitutive_exon
AGGAGTCTCTGTGTTACTGTGGAGGAAGGACTCTCGTCAAGGGGGTTCAGTA	42365728	42365802	42365678	42365730	1	19	MGP_DBA2J_G0025028.1	42363692	42369982	Tlx1	4594	934	209118	No_or_no_constitutive_exon
AGCCTGCAACTCAGGTATCCACCTCTGCCTCCCTGGGGCTGGGTTGAAAGGT	42542029	42542212	42542262	42542210	-1	19	MGP_DBA2J_G0005762.1	42541141	42549869	Gm28578	4594	934	209118	No_or_no_constitutive_exon
GGATGCAGGGAGGGTGGGATTTGATGGGGACTTTTTCTACAGGGAAACAGCT	43299528	43300818	43299478	43299530	1	19	MGP_DBA2J_G0025041.1	43275641	43306315	Pprc1	4594	934	209118	No_or_no_constitutive_exon
TAACGGTTTTCTCTCCTGCTTCTCCTTGCTCTCTCTCGGGGACCTGGAAGTG	44571271	44571316	44571366	44571314	-1	19	MGP_DBA2J_G0025072.1	44510954	44719140	Sh3pxd2a	4594	934	209118	Yes
TCCTGCCAAAACTGTAGCATTCCTAATTTCTTTCATTTTCAATCGGGAAGAT	1958505	1958640	1958690	1958638	-1	2	MGP_DBA2J_G0025163.1	1940922	1963624	Mcm10	4594	934	209118	No_or_no_constitutive_exon
GCCAGCATTTCATAGGACTTTGTTAGGTTTGTGGGGTGGGGAAGTAGAAGAG	6887855	6887993	6888043	6887991	-1	2	MGP_DBA2J_G0025180.1	6861245	6999454	Taf3	4594	934	209118	No_or_no_constitutive_exon
TGCTTGCCATGGACATCCACATCTCTCTTTTCTCACTTTTCCGGGAGGAGAC	9141584	9141597	9141647	9141595	-1	2	MGP_DBA2J_G0025194.1	9057716	9245786	Itga8	4594	934	209118	No_or_no_constitutive_exon
CACACTTTAACCAGTTCTCTTCCCTTCTCCCTCCTCATCCCACCGGGAAGAA	15869328	15869481	15869531	15869479	-1	2	MGP_DBA2J_G0025222.1	15823379	15979669	Pip4k2a	4594	934	209118	No_or_no_constitutive_exon
GGGAGTGGCCATCTCCCCCCTTTTATTCTGCTTAGGTAGCTGGGAAGGAGGG	21140104	21142658	21140054	21140106	1	2	MGP_DBA2J_G0025253.1	21140101	21155537	Il1rn	4594	934	209118	No_or_no_constitutive_exon
GCTTGGTTGAGGAGTCTCCTGAAAGCTTTCTTCCTGCCTGGGGGCACTAGGT	21247420	21247596	21247646	21247594	-1	2	MGP_DBA2J_G0025255.1	21226970	21282641	Pax8	4594	934	209118	No_or_no_constitutive_exon
TTGAGGCCTCGATTCTCATGCCCTTCGCCCTGGGTCTATATGCAGGGTAGCT	21282114	21282217	21282267	21282215	-1	2	MGP_DBA2J_G0025255.1	21226970	21282641	Pax8	4594	934	209118	No_or_no_constitutive_exon
TGTGCCTCTGTCTCCACGTCTGTGTCCCTCCTGCCTTCAGCCAAGGGCAGTG	21879406	21879499	21879356	21879408	1	2	MGP_DBA2J_G0025263.1	21875532	21884059	Nsmf	4594	934	209118	No_or_no_constitutive_exon
GTGGGAGGTCGGTGCTTTACAGCCTTGTTGCATCTCCCTGTGGGGAATAGGC	22053774	22053918	22053968	22053916	-1	2	MGP_DBA2J_G0025272.1	22050525	22056385	Slc34a3	4594	934	209118	No_or_no_constitutive_exon
GAACTCACAGAGATCCATCTGTCTCTGCCTCCCAAATACTGGGATTAAAGGG	22229998	22230483	22229948	22230000	1	2	MGP_DBA2J_G0025289.1	22222262	22232403	Npdc1	4594	934	209118	No_or_no_constitutive_exon
GTGGAGGCCACACATGGCTCTGAGCTTGGTTCTTCTACCTGCAGGGACAGAT	22502671	22502764	22502621	22502673	1	2	MGP_DBA2J_G0025308.1	22499070	22503100	Lcn5	4594	934	209118	No_or_no_constitutive_exon
TGGGGTGGGAAGGGCTACTGGTCAGGTTCAACCCCTCTGTCCAGGGACAGTG	22741712	22741941	22741662	22741714	1	2	MGP_DBA2J_G0025319.1	22703327	22756676	Kcnt1	4594	934	209118	No_or_no_constitutive_exon
CTGTCTTGGCATCAGCAGCCCCTCTGAAGGCTTTGTTCTCGTGGGTGTAGTT	23212906	23213071	23213121	23213069	-1	2	MGP_DBA2J_G0025330.1	23201614	23219539	Snapc4	4594	934	209118	No_or_no_constitutive_exon
TAACACAGCCTTGGTGATGTGCATTGTGTTTATTTTTTTGGGGGCCACAGAA	23223928	23223991	23224041	23223989	-1	2	MGP_DBA2J_G0025331.1	23221647	23228162	Sdccag3	4594	934	209118	No_or_no_constitutive_exon
TCATGGACTAATGCACCTCTTCTTGATCTTTCCTTTTGGGAACAACACAGCA	25710839	25711096	25710789	25710841	1	2	MGP_DBA2J_G0025378.1	25706407	25771670	Ddx31	4594	934	209118	No_or_no_constitutive_exon
TGTCACTCAGCTCTTCTCTTGTACCTCCTATGCCCCCTCCATAGGGCAAGAC	27148705	27148953	27148655	27148707	1	2	MGP_DBA2J_G0025405.1	27114242	27156347	None	4594	934	209118	No_or_no_constitutive_exon
TCCCTGTAGTAAGAGCTGTGTTTAATGCGGACTTGCCTCTGGGGTTACAGGT	28284052	28284176	28284002	28284054	1	2	MGP_DBA2J_G0025429.1	28202390	28350014	None	4594	934	209118	No_or_no_constitutive_exon
CCCCTCTCCCCTTCCCTCTTCCCCTCTCCCCCTTTGGGGAGGGGGCTCAGGA	28310944	28311042	28310894	28310946	1	2	MGP_DBA2J_G0025429.1	28202390	28350014	None	4594	934	209118	No_or_no_constitutive_exon
AGCCTTCCAAGGAATCTTCTCAACCACCCCACAGCCAACAGCGGGGCCAGCA	29601520	29601862	29601912	29601860	-1	2	MGP_DBA2J_G0025462.1	29601312	29622805	Fpgs	4594	934	209118	No_or_no_constitutive_exon
AGTAGTAATTAGTACCCATTATCCTTTATTTCCCTAATGCGGGTTGGAAGCA	29651375	29651798	29651848	29651796	-1	2	MGP_DBA2J_G0025465.1	29651375	29659549	6330409D20Rik	4594	934	209118	No_or_no_constitutive_exon
AGTAATTAGTACCCATTATCCTTTATTTCCCTAATGCGGGTTGGAAGCAGAA	29651375	29651795	29651845	29651793	-1	2	MGP_DBA2J_G0025465.1	29651375	29659549	6330409D20Rik	4594	934	209118	No_or_no_constitutive_exon
AAGGCTCTCAGCAGCCGCTCCTCACCAGCCTTGTGGCCCCTGATGGGCAGGG	29699147	29699301	29699351	29699299	-1	2	MGP_DBA2J_G0025469.1	29695901	29702934	Cfap157	4594	934	209118	No_or_no_constitutive_exon
TGGCTAAATGAAATTCCCTTTTATTCCTGCAAAACACCACTGGGAAGAAGTC	30764868	30765476	30764818	30764870	1	2	MGP_DBA2J_G0003472.1	30760954	30768722	Nron	4594	934	209118	No_or_no_constitutive_exon
GACAAGAATTCCCTAACATGATCCTACCTTGCTTTCCCTTTGGGCTGAAGGT	31982469	31982609	31982659	31982607	-1	2	MGP_DBA2J_G0025492.1	31941725	32021495	None	4594	934	209118	No_or_no_constitutive_exon
TGTTGTTGCTCTCCTTTATTAATTATGTGCTGGGGGCTGGGGAGAATTAGAT	32086549	32086744	32086499	32086551	1	2	MGP_DBA2J_G0025494.1	32067075	32136668	Cntrl	4594	934	209118	No_or_no_constitutive_exon
GACTGGTCGTCACCAATGATGTTCTTCTCTCTCCTTTCTCTGGGATATAGCC	46714962	46715075	46714912	46714964	1	2	MGP_DBA2J_G0025566.1	46574426	46730915	Kif5c	4594	934	209118	No_or_no_constitutive_exon
GGTCTTAAATCTGTTTCTTCTGACACTGAGTCTCCTCTTGGGGACAATAGGG	47509843	47510009	47509793	47509845	1	2	MGP_DBA2J_G0005835.1	47508486	47512831	Gm13485	4594	934	209118	No_or_no_constitutive_exon
GAAATATGGCCTTCCTCCTTTCTGATGCTGTGTCTCTTCCACGTAGGGAGTT	56191045	56191174	56190995	56191047	1	2	MGP_DBA2J_G0025597.1	56031875	56227965	Pkp4	4594	934	209118	No_or_no_constitutive_exon
CAGGCGATCGCTGCAGCCGCTGCTGAGTACACGAGTTTAGGGCGGAGCAGGA	63459414	63459652	63459702	63459650	-1	2	MGP_DBA2J_G0025628.1	63393980	63556894	Scn9a	4594	934	209118	No_or_no_constitutive_exon
CATGTCACTGGGATCACAAATGATAGAGAAATTGTGTTGGGTAAAGACAGTA	68382377	68382550	68382327	68382379	1	2	MGP_DBA2J_G0025665.1	68334896	68390033	Hat1	4594	934	209118	No_or_no_constitutive_exon
TGTTGAATTCATGCTCAGTTCTGTGTCTACCATTATTCTGTGGGAAATAGAA	73847302	73847656	73847706	73847654	-1	2	MGP_DBA2J_G0025714.1	73699583	73980430	Ttn	4594	934	209118	No_or_no_constitutive_exon
CTAAGTACAGTTTTTAATTCAAATATGATTTGTTGGTCCTGTGGGTACAGAT	74480180	74480306	74480130	74480182	1	2	MGP_DBA2J_G0003520.1	74462566	74481007	Gm13944	4594	934	209118	Yes
AGAACTTTTAAATAACACGATACCATCAAAATTCTTTCCTGGGACTATAGCT	80810322	80810403	80810272	80810324	1	2	MGP_DBA2J_G0025736.1	80727879	80813333	Itgav	4594	934	209118	No_or_no_constitutive_exon
CTCAGATGCCCAGGTGACTTTACCCTCTTTCTCTTCCCTCTGTGGGGTAGGA	81597005	81597112	81597162	81597110	-1	2	MGP_DBA2J_G0025746.1	81594081	81602627	Tmx2	4594	934	209118	No_or_no_constitutive_exon
AGGGACAAGGAGGGACTGCCTTGAGCTTCCCAGTGGGCTGTGGGACACAGGG	88332563	88332727	88332513	88332565	1	2	MGP_DBA2J_G0025977.1	88327688	88346260	Mybpc3	4594	934	209118	Yes
GGACCCCAGACTGGGCCTGGCTGCAGCACCTCCCGTGCCCTTGGGGACAGGT	89612485	89612658	89612708	89612656	-1	2	MGP_DBA2J_G0026002.1	89610366	89627932	Mapk8ip1	4594	934	209118	No_or_no_constitutive_exon
GCTGGCTTGCTGTTCTTGGGCACCATGCCACACAGGAGGGATGAGGTCAGTT	106653470	106653687	106653420	106653472	1	2	MGP_DBA2J_G0040052.1	106631943	106653687	None	4594	934	209118	No_or_no_constitutive_exon
AGCCATTTTTCTTGCTTGCTTTCTCTCTATGTCTCCCGACTGGGGCACAGGG	109963807	109963883	109963933	109963881	-1	2	MGP_DBA2J_G0026129.1	109831275	110434609	Ryr3	4594	934	209118	No_or_no_constitutive_exon
AAATAAAGACAACAATTCTTGTTTATGATGCCCTCCCTGCCCACGGGAAGAA	110508744	110508809	110508694	110508746	1	2	MGP_DBA2J_G0026130.1	110502421	110514545	Tmco5b	4594	934	209118	No_or_no_constitutive_exon
GGGGTGTTTTGGGGAAAAGCAGGTGGCCTGACTGCCGTGGGGATCGGCAGGT	116956267	116956867	116956217	116956269	1	2	MGP_DBA2J_G0026185.1	116947948	116956867	Itpka	4594	934	209118	No_or_no_constitutive_exon
CTACTTCTTTCAGGTGCTGTGCCCTGTGAGACACCCTCCGTCAGGGACAGAA	116983913	116984098	116984148	116984096	-1	2	MGP_DBA2J_G0026187.1	116968967	116992840	Rpap1	4594	934	209118	No_or_no_constitutive_exon
GTCTAGACTAGGCGGTGACAGCTATGCTTCTTTTCCTGCAGGGAACTGAGCC	117818369	117818466	117818516	117818464	-1	2	MGP_DBA2J_G0026205.1	117813690	117818972	Lrrc57	4594	934	209118	No_or_no_constitutive_exon
CTGAGTAAGCCCTACTTTTTCTACCTGGCTAATTTATTTGGGGATGATAGGA	118557771	118557857	118557907	118557855	-1	2	MGP_DBA2J_G0026222.1	118518834	118564351	Ppip5k1	4594	934	209118	No_or_no_constitutive_exon
TTGGTCTAGTAACTACCACCTTTTAATTCCTAATGGCCCTTTGGGGGCAGTT	118609440	118609540	118609590	118609538	-1	2	MGP_DBA2J_G0026225.1	118602310	118623377	Catsper2	4594	934	209118	No_or_no_constitutive_exon
TTTCATGAAAGGGAGAAGGGAGAGGTTGGGGGGGAGGGAGGGAGGGAGAGAG	119970612	119970629	119970562	119970614	1	2	MGP_DBA2J_G0015300.1	119957461	119970720	None	4594	934	209118	No_or_no_constitutive_exon
CCCTTCTTATGGAAAAGAATAAACAGGAGAAGGAACTTTGGGACAAGCAGCA	124127019	124127355	124126969	124127021	1	2	MGP_DBA2J_G0026276.1	124087285	124143786	Usp8	4594	934	209118	No_or_no_constitutive_exon
AGTGGTTTTTTTGTTTTTTGTTTTTTCTGGACTGGACGTTGTGTGGGGAGCT	124511374	124511545	124511595	124511543	-1	2	MGP_DBA2J_G0026282.1	124480046	124511927	Ncaph	4594	934	209118	No_or_no_constitutive_exon
GAGTCTCCCTCACTGGCTCGTCATGATTTCAACCATGCTTGGGTTGGCAGGT	124625165	124625355	124625115	124625167	1	2	MGP_DBA2J_G0026285.1	124602999	124635703	Snrnp200	4594	934	209118	No_or_no_constitutive_exon
ATGAAGGTCAGTCAGAAACACAAGTTTGACCTCAGAGTTGGGGAGATAAGGC	126144058	126144309	126144359	126144307	-1	2	MGP_DBA2J_G0003555.1	126144058	126146567	Gm14011	4594	934	209118	No_or_no_constitutive_exon
GATACAAAAACTTTTTTTTTTTTTTTTTTTTTTTTTTTTTTGGGGGTAAGCA	126519195	126519387	126519145	126519197	1	2	MGP_DBA2J_G0026316.1	126496640	126522736	Polr1b	4594	934	209118	No_or_no_constitutive_exon
AACTGTGTTACTTACGTTCAATTTTTCTCTTCATCCTGGGACATACAAAGAA	126601388	126601881	126601931	126601879	-1	2	MGP_DBA2J_G0015306.1	126601388	126626016	9830144P21Rik	4594	934	209118	No_or_no_constitutive_exon
GGAGGGCCTGGATGAGACTCTGCCTCTGAGTACAGCTTCTCTGGGAGCAGTT	127563159	127563288	127563109	127563161	1	2	MGP_DBA2J_G0026327.1	127536826	127578673	Tgm6	4594	934	209118	Yes
GGACCACCTACCTGGCATGGATCTGACCATCGGGTGGGGTGGGTGGGCAGGG	127848053	127848292	127848342	127848290	-1	2	MGP_DBA2J_G0026337.1	127842834	127850289	Pced1a	4594	934	209118	No_or_no_constitutive_exon
AAAGCCCTGCCATCAGCTTTTCCCTGACTGCCGCTGCTTTGGGCACACAGGT	140461507	140461615	140461457	140461509	1	2	MGP_DBA2J_G0026408.1	140460057	140463310	Otor	4594	934	209118	No_or_no_constitutive_exon
TTGGGTGTACATAGCACACATCCCCACAAACCTCCTGCTTATTGGGACAGGT	149428085	149428207	149428035	149428087	1	2	MGP_DBA2J_G0026479.1	149412231	149447666	Angpt4	4594	934	209118	No_or_no_constitutive_exon
ACCCTGCAGATAACTCCTTTTTTTCTTTTAAATTCCTTCTGGGAATACAGGC	150915961	150916055	150915911	150915963	1	2	MGP_DBA2J_G0026525.1	150866731	150927029	Asxl1	4594	934	209118	No_or_no_constitutive_exon
GAATTCTTTCTTATCCCTGGCTGACACTCTTGTCTGTGCTGGGGGCCTAGGT	151727050	151727114	151727000	151727052	1	2	MGP_DBA2J_G0026538.1	151719881	151727829	Bpifa3	4594	934	209118	No_or_no_constitutive_exon
TGGCCTCTAGTGACCAGTCCTGTGACCAGTCCTATCATGGGAAACAGCAGTT	152168237	152168349	152168187	152168239	1	2	MGP_DBA2J_G0026549.1	152166387	152169275	1700003F12Rik	4594	934	209118	No_or_no_constitutive_exon
CGGTAGTACCTGACCTTCAGCCTGATGCTCTGATCCTCAATGGGATGCAGGT	153688030	153688208	153688258	153688206	-1	2	MGP_DBA2J_G0026585.1	153662330	153696251	Fer1l4	4594	934	209118	No_or_no_constitutive_exon
CATTCTTATCTGAGGGCCTGGAGGCACTGCCTTGTTACTGCCACAGGGAGGA	153766868	153767197	153767247	153767195	-1	2	MGP_DBA2J_G0026590.1	153766865	153791030	Nfs1	4594	934	209118	No_or_no_constitutive_exon
CAGTGGCCCGGCGCCTGGGTGTCCCTGTGGTCCATGACAAGGAGGGCAAGAT	154690016	154690350	154690400	154690348	-1	2	MGP_DBA2J_G0026606.1	154684963	154750806	Soga1	4594	934	209118	No_or_no_constitutive_exon
AAGACCAGGTTGAATGGGGGTTGGCAGGTGGTGGGGTTGAGTCTGGGAAGGG	155809881	155809993	155809831	155809883	1	2	MGP_DBA2J_G0015321.1	155809241	155809993	Gm20412	4594	934	209118	No_or_no_constitutive_exon
GCGAATGGTCATCTTAGTCTAAAAACATCTCTTAAACCTTGGGTTTGAAGCC	156329397	156329537	156329347	156329399	1	2	MGP_DBA2J_G0026630.1	156317999	156332602	Actr5	4594	934	209118	No_or_no_constitutive_exon
GCCCAAGCCTCTGCAAGGTGCTCTGTTCCTTCCCCCCTCGAGGGGCCCAGGT	160666400	160666492	160666350	160666402	1	2	MGP_DBA2J_G0026646.1	160647522	160679383	L3mbtl1	4594	934	209118	No_or_no_constitutive_exon
TGAGCAAGGATGGGGGTTGCCACTGGCTATCGTCTTTCCCGATGGGACAGAT	162544624	162544729	162544574	162544626	1	2	MGP_DBA2J_G0026712.1	162538837	162546827	Ctsa	4594	934	209118	No_or_no_constitutive_exon
AGATTCTAGGAAGAGAAAGTACAGACCTGTCACTCAGGGTTTGGGAACAGAG	163565423	163565664	163565714	163565662	-1	2	MGP_DBA2J_G0026730.1	163498105	163612521	Zmynd8	4594	934	209118	No_or_no_constitutive_exon
TGGTGGGAACCTGGTCGCTTCTAAAGCAGTTTTTCTTATTCTGGGGGAAGCA	165720658	165720712	165720762	165720710	-1	2	MGP_DBA2J_G0026753.1	165705236	165736362	Fam65c	4594	934	209118	No_or_no_constitutive_exon
GGGCAGCAGATAGACCGCCTCCAATTGCTGTCTGTGGTGTTTGCAGGGAGCA	166375023	166375223	166375273	166375221	-1	2	MGP_DBA2J_G0026761.1	166371961	166486183	Atp9a	4594	934	209118	No_or_no_constitutive_exon
AGCATGAATAATAATATTGTTTTGTATGTTTGTGTTTCTTGGGAATCTAGGT	176295796	176296002	176296052	176296000	-1	2	MGP_DBA2J_G0026807.1	176286179	176350066	None	4594	934	209118	No_or_no_constitutive_exon
TGTGTGTCTGTCTGCTCGTTCTGTCCGCTGGTCCGTTATCCTGGGAACAGTC	179034487	179034711	179034761	179034709	-1	2	MGP_DBA2J_G0026841.1	179021717	179081686	Kcnq2	4594	934	209118	No_or_no_constitutive_exon
GGCCGATGCCCCCGGTACACACATTGACATCTCTCAGGGTGCCAGAACAGGA	179314389	179314483	179314533	179314481	-1	2	MGP_DBA2J_G0026851.1	179307390	179315146	Arfrp1	4594	934	209118	No_or_no_constitutive_exon
AACATTGCATTAATAAATTGAGTAGTTGTCTTCTTTTTGGGAATTAGAAGTA	2138295	2138423	2138245	2138297	1	3	MGP_DBA2J_G0026872.1	1955611	2157572	Zfhx4	4594	934	209118	No_or_no_constitutive_exon
TGTAACATTGCATTAATAAATTGAGTAGTTGTCTTCTTTTTGGGAATTAGAA	2138292	2138423	2138242	2138294	1	3	MGP_DBA2J_G0026872.1	1955611	2157572	Zfhx4	4594	934	209118	No_or_no_constitutive_exon
ATGTTTATAATGAAGTGAAATAATTGGTGTTTTGTGTTTGGGGTATACAGAA	11245248	11245423	11245198	11245250	1	3	MGP_DBA2J_G0026900.1	11220790	11260484	Lrrcc1	4594	934	209118	No_or_no_constitutive_exon
TACTTACGTCTGTTTGATCTGGGTTGTTTCAACCTGTTTTGGGGAAACAGGC	25420306	25420494	25420256	25420308	1	3	MGP_DBA2J_G0026941.1	25398992	25432160	Slc2a2	4594	934	209118	No_or_no_constitutive_exon
AGGGCTATATTGCTAAATAATGTTTTCTTGCACCTTCTTGGGAAAGACAGCT	26733477	26735913	26733427	26733479	1	3	MGP_DBA2J_G0003646.1	26703895	26738654	Mecomos	4594	934	209118	No_or_no_constitutive_exon
AGGAATACTTCAATTATTGTTGTACATTATTAATACTGTTGCCGGGCAAGAT	29744141	29744301	29744351	29744299	-1	3	MGP_DBA2J_G0026971.1	29609938	29805612	Pex5l	4594	934	209118	No_or_no_constitutive_exon
AAGGCGGCCGAGCCAGCCCGCGGCGCGGCGCCTCCTCCGGGAGCCGGCAGGA	30434496	30434621	30434446	30434498	1	3	MGP_DBA2J_G0026972.1	30433008	30450108	Ttc14	4594	934	209118	No_or_no_constitutive_exon
CTAGTGTGTAGTGGTTTTAACTAATTGCCTTTAACTGTTCTGGGGTACAGGA	33487488	33487639	33487438	33487490	1	3	MGP_DBA2J_G0026990.1	33460075	33644736	4932438A13Rik	4594	934	209118	No_or_no_constitutive_exon
TGAACTTCTGACCCTCCTATCTCCATCTCTCCTGAATGCTGGGATTACAGGC	35035044	35035189	35035239	35035187	-1	3	MGP_DBA2J_G0006090.1	35033389	35049594	Gm43536	4594	934	209118	No_or_no_constitutive_exon
AGCCTCTTCTAATATTGAACTATCCACATAGGAAACTATAATAGGGGTAGGA	47885546	47885570	47885620	47885568	-1	3	MGP_DBA2J_G0027020.1	47873212	47964970	Elf2	4594	934	209118	No_or_no_constitutive_exon
ATCAGATTCTGATTAACTGTAATTTTTTCTTCTTTGTTTTGGGTGGCCAGCC	54400510	54400703	54400753	54400701	-1	3	MGP_DBA2J_G0027059.1	54397231	54403414	Pfn2	4594	934	209118	No_or_no_constitutive_exon
AAGGAAGGAAGGAAGGAAGGAAGGAAGGAAGGAAACCAGGGAAGGAGGAGGG	55170181	55170272	55170322	55170270	-1	3	MGP_DBA2J_G0027064.1	55163619	55193110	Erich6	4594	934	209118	No_or_no_constitutive_exon
TTCTTTTCCCTTTTCAAATCCACCTTCCTGTTGCAATGCATGATGGGCAGGC	57239254	57239290	57239204	57239256	1	3	MGP_DBA2J_G0027080.1	57073546	57247498	Mbnl1	4594	934	209118	No_or_no_constitutive_exon
CTCAATGATGTAAGATGTTGACTTTCTCTTTCTTTTCTGGGGGATGCTAGTC	82259483	82259562	82259433	82259485	1	3	MGP_DBA2J_G0027176.1	82195384	82270137	Gatb	4594	934	209118	No_or_no_constitutive_exon
TCAAGCAGCTCTGCTTGCCTCCTGATTTCTTTTTCTTGCCATTGGGACAGGG	84359550	84359777	84359500	84359552	1	3	MGP_DBA2J_G0027192.1	84241219	84362240	Arhgef11	4594	934	209118	No_or_no_constitutive_exon
TCATCAGCCCACACTTAGGTTCTAATGCCCCTCCGTACCCTGGGTGGCAGGT	84412784	84412927	84412977	84412925	-1	3	MGP_DBA2J_G0027195.1	84402388	84419672	Ntrk1	4594	934	209118	No_or_no_constitutive_exon
AGGCCAGGCTCCGAGAGAGCGAGCAAGCCCGGGCCCTGCTGGAGCGGGAGGC	85305354	85305501	85305304	85305356	1	3	MGP_DBA2J_G0027231.1	85268486	85309283	Arhgef2	4594	934	209118	No_or_no_constitutive_exon
TGTTTTGTGGACCTAGGAGAAAATGCATGTTCTATCCTTGTTGGGAACAGGT	85501127	85501326	85501077	85501129	1	3	MGP_DBA2J_G0027236.1	85445866	85524293	Gon4l	4594	934	209118	No_or_no_constitutive_exon
ATCACATGACCCCCTAGGTTTAACCTTGCCTTTCATTTCTGGGCAGGTAGTC	85527046	85527112	85527162	85527110	-1	3	MGP_DBA2J_G0027237.1	85519400	85528188	Msto1	4594	934	209118	No_or_no_constitutive_exon
TCCTTTCTCCGCCATCTTTATCTTGTTCCATTCTCCTTGATGGGCTAAAGAG	86010197	86010398	86010448	86010396	-1	3	MGP_DBA2J_G0027262.1	86002180	86019419	Zbtb7b	4594	934	209118	No_or_no_constitutive_exon
TCTAATGATCATGTTTTACTGTCTTCCCTCCTGTTCTCCTGGGATAGCAGTC	86643929	86644124	86644174	86644122	-1	3	MGP_DBA2J_G0027278.1	86641915	86695319	Ubap2l	4594	934	209118	No_or_no_constitutive_exon
AACCGATGTTAGTGATGTGTCTGCTTATCTCTTGTCATTTCTGGGGACAGTG	86922215	86922285	86922165	86922217	1	3	MGP_DBA2J_G0027287.1	86918684	86934134	Dennd4b	4594	934	209118	No_or_no_constitutive_exon
CAAATGGACCTTTCGCTCTAATATGTACTCTTAATCCTGCTGGGGTATAGAG	86922455	86922625	86922405	86922457	1	3	MGP_DBA2J_G0027287.1	86918684	86934134	Dennd4b	4594	934	209118	No_or_no_constitutive_exon
TGTCCTGAATCTGGTTTATAATTCACTTCCATCTTTGTGGGAATGGGTAGGT	87170972	87171126	87171176	87171124	-1	3	MGP_DBA2J_G0027295.1	87170010	87173372	S100a1	4594	934	209118	No_or_no_constitutive_exon
AGGGGAGGAGAGGAAAGAGGAGGAGGGGGAAGGGGAGAAGGGGGAAGGAGGA	90115439	90115906	90115389	90115441	1	3	MGP_DBA2J_G0012157.1	90114364	90115906	None	4594	934	209118	No_or_no_constitutive_exon
GGGCCGCCCCAATGAAGGAGCCAGATGCCATCAAGCTGTTTGTGGGGCAGAT	91430561	91430667	91430511	91430563	1	3	MGP_DBA2J_G0027374.1	91429618	91443653	Celf3	4594	934	209118	No_or_no_constitutive_exon
GATACTGTATGGAAGAAATGATAACTGTTTCCCAATCCTACCGAGGGCAGAA	92932952	92933108	92933158	92933106	-1	3	MGP_DBA2J_G0027418.1	92928769	92936817	BC028528	4594	934	209118	No_or_no_constitutive_exon
ATGACGATGAGGATGAAGCTGGCTCAGAAGTGGGAGAGGGAGAAGAGGAGGT	92983396	92983432	92983346	92983398	1	3	MGP_DBA2J_G0027421.1	92974507	92992923	Anp32e	4594	934	209118	No_or_no_constitutive_exon
AGGCTACACAAAGAAACCCTGTCTGGAGAGAGAGGGAAAGAGAGGGGAAGGG	93320868	93321717	93321767	93321715	-1	3	MGP_DBA2J_G0015349.1	93320866	93322525	Gm20627	4594	934	209118	No_or_no_constitutive_exon
TTGGCTTCAGGATGCCTTTATTCCGATAACTTTTCTTTGTGGGATGGTAGGT	93962159	93962356	93962109	93962161	1	3	MGP_DBA2J_G0027456.1	93929575	93970760	Pdzk1	4594	934	209118	No_or_no_constitutive_exon
GGAAGCAAAAGAGAGGAGAAGGGAAGGGGAGGGGAGGGGAGGGAAGGGAGAT	96360724	96364079	96360674	96360726	1	3	MGP_DBA2J_G0036771.1	96360724	96364079	Gm42717	4594	934	209118	No_or_no_constitutive_exon
CTGCGTGTGATAGTGCAGACCTGTAACCTCAGTAGAGATGGGAGGATCAGAA	99309937	99312819	99309887	99309939	1	3	MGP_DBA2J_G0036783.1	99309937	99312819	4632404M16Rik	4594	934	209118	No_or_no_constitutive_exon
ACCTCTGTGTGTCTCTCTGTCCTGCCCTGCCCGCCTCATGCTGAGGGCAGGC	100775399	100775748	100775349	100775401	1	3	MGP_DBA2J_G0027513.1	100764187	100835791	Syt6	4594	934	209118	No_or_no_constitutive_exon
GGAAGAACTCAGTGTTTGACCTTAGGAGTATAGTTCTGTTGGCAGGGCAGGG	103127297	103127395	103127445	103127393	-1	3	MGP_DBA2J_G0027542.1	103123966	103132267	I830077J02Rik	4594	934	209118	No_or_no_constitutive_exon
AGTGGCCAGTGCTCTGAGTCAGGATCACTTGGCCCAGGAGAGGGCATGAGGC	104706956	104707023	104707073	104707021	-1	3	MGP_DBA2J_G0027568.1	104706948	104756556	Slc6a17	4594	934	209118	No_or_no_constitutive_exon
CAAGGTTTTTATAACCGTCTAGTCAAGGCCATGGGTTGTTGGGGGTCTAGGA	105123541	105123662	105123491	105123543	1	3	MGP_DBA2J_G0027575.1	105116662	105132536	Eps8l3	4594	934	209118	No_or_no_constitutive_exon
CTTATCTGGGGTGGGCTGCTGAGGGTGAGTCTGGGCTGTGAGGGCTGCAGGT	105149427	105149528	105149578	105149526	-1	3	MGP_DBA2J_G0040111.1	105146421	105150889	None	4594	934	209118	No_or_no_constitutive_exon
GTTCGATGTAAAATGAGAATGATATTGTGTTGCATCCTTTGGGAATCTAGGT	106415522	106415690	106415472	106415524	1	3	MGP_DBA2J_G0027612.1	106377668	106422782	Slc25a24	4594	934	209118	No_or_no_constitutive_exon
ACATATCTCCTCTTTCTGTCAGCAAGTATTTGGGGGCAAGTAAGGGAAAGTG	119358118	119358181	119358231	119358179	-1	3	MGP_DBA2J_G0040116.1	119358118	119465473	None	4594	934	209118	No_or_no_constitutive_exon
GAGGTCACTCCTGACCCTTGTGTCTCCTCTCTCAAACCTTTGTGGGACAGCT	139706206	139706400	139706156	139706208	1	3	MGP_DBA2J_G0027757.1	139690287	139710495	Gbp7	4594	934	209118	Yes
CATAAAAGTTATAATGTATTTGTTTTTGTTTGCTTGTTGTGGGGATGTAGAT	142083087	142083324	142083374	142083322	-1	3	MGP_DBA2J_G0027770.1	142080503	142111198	Clca3b	4594	934	209118	No_or_no_constitutive_exon
CTGGCATCCACGTGCTGAAGATAATGTGGAAGTGGCTAGGGGAAATGCAGGT	142265719	142265882	142265932	142265880	-1	3	MGP_DBA2J_G0027772.1	142264972	142294545	Clca1	4594	934	209118	No_or_no_constitutive_exon
TTTCCTCTTTTTCTTCACTCTCTCTCTCTCTTTTCTTCTGGGGACCTAAGGG	142351702	142351933	142351983	142351931	-1	3	MGP_DBA2J_G0027773.1	142335685	142364798	Clca2	4594	934	209118	No_or_no_constitutive_exon
GGCCTCCACTTACGGGTCGCTGTTTGTTTTTCCCGCCTGGGTGATAACAGGC	360933	361033	361083	361031	-1	4	MGP_DBA2J_G0027839.1	357055	361407	Rps20	4594	934	209118	No_or_no_constitutive_exon
AAAGTCTCTCTTGTCCACTTGGCTGTCTCGAATGATATTCATGGGAAGAGGA	2856374	2856644	2856694	2856642	-1	4	MGP_DBA2J_G0003790.1	2847510	2858763	None	4594	934	209118	No_or_no_constitutive_exon
TCTGGAGACAGGAACGAGACTTTAAGCCTTTTCTTCCTTCTTGGGAACAGAT	5269569	5269653	5269519	5269571	1	4	MGP_DBA2J_G0027855.1	5134270	5311757	Chd7	4594	934	209118	No_or_no_constitutive_exon
GCTGAGTGATGGTGGCCCATGCCTTTAGATTCAGCACTTGGGAGGCAGAGGC	18171275	18172574	18171225	18171277	1	4	MGP_DBA2J_G0027907.1	18094757	18172574	Usp45	4594	934	209118	No_or_no_constitutive_exon
AGAATGGAGTTGGGGTAACTGGGCTCGTCCATATTCTTTCACGGGAACAGAC	21267864	21268218	21267814	21267866	1	4	MGP_DBA2J_G0027915.1	21262815	21269734	Ndufaf4	4594	934	209118	No_or_no_constitutive_exon
ATCTGAGAAGTTAGTTTTGCTGCTTGTGTGTTTAGGGGGAAAAGAAGAAGAG	29162517	29162684	29162467	29162519	1	4	MGP_DBA2J_G0027927.1	29067976	29186745	Mdn1	4594	934	209118	No_or_no_constitutive_exon
TGTGCTGTCTCTTTGTGAAGTCTGTGATTGCTTTTGGCTTGGGTGCACAGGT	36533993	36534110	36533943	36533995	1	4	MGP_DBA2J_G0027954.1	36496051	36553085	Aco1	4594	934	209118	No_or_no_constitutive_exon
GGGATAATGGGAAGATACTTGCTGACTTGGGTGGTGGTCTCTGGGGGCAGGC	39559518	39559668	39559718	39559666	-1	4	MGP_DBA2J_G0028010.1	39558078	39566175	Fancg	4594	934	209118	No_or_no_constitutive_exon
TAGAGTCCGAAGGGACACGAGAGTCAGCTATTAATGTGGCAGAGGGGAAGAA	39585594	39585655	39585705	39585653	-1	4	MGP_DBA2J_G0028012.1	39583795	39587811	Stoml2	4594	934	209118	No_or_no_constitutive_exon
GGGGGGCGGGGGTCTGAAGCTCTAAAGCTAACCTGCTGCTCTGGGGACAGGA	40085363	40085471	40085521	40085469	-1	4	MGP_DBA2J_G0028025.1	40082003	40114171	Tln1	4594	934	209118	No_or_no_constitutive_exon
GAGGACAGTGAGAGGTGAAGTAGCCTGACAATTCCAAGCCGAGAAGGGAGGA	40185893	40186206	40186256	40186204	-1	4	MGP_DBA2J_G0003814.1	40185893	40196005	Gm12473	4594	934	209118	No_or_no_constitutive_exon
TCTGGGAGGAGCCCTGGATTAAACTAGAGGTTTGGCTCCTATGGGGAGAGCC	40208987	40209089	40209139	40209087	-1	4	MGP_DBA2J_G0028032.1	40208701	40210941	Hint2	4594	934	209118	No_or_no_constitutive_exon
AAACTCTTGGGGTCATCTGGGTTTCCCTGTGGACTCAGGGCATAACAGAGAA	40353792	40353987	40354037	40353985	-1	4	MGP_DBA2J_G0012500.1	40353792	40355152	None	4594	934	209118	No_or_no_constitutive_exon
AGGTGTTCCTAAAATGGGTAATCAAAACTGTTTTCCTGTCTGGGGTGGAGCT	40595298	40595525	40595575	40595523	-1	4	MGP_DBA2J_G0028046.1	40587727	40638349	Gne	4594	934	209118	No_or_no_constitutive_exon
GCTTTGATTTCTTTCTATAAAAAATTATTTATTGGGGTGGGGACAACAAGGA	44838705	44838998	44838655	44838707	1	4	MGP_DBA2J_G0028089.1	44837705	44993943	Invs	4594	934	209118	No_or_no_constitutive_exon
CCTTTCTCTGTTCTTCTCCCTTCGTTTTACATTTTGGGATGGGTCTGAAGAC	55973247	55973400	55973450	55973398	-1	4	MGP_DBA2J_G0028151.1	55876387	56000093	Susd1	4594	934	209118	No_or_no_constitutive_exon
GTGGCAGCAAAGTCTGAAACAGCCTGCTTCAAGGCTGGGGGAGGCTACAGTT	58753742	58754295	58753692	58753744	1	4	MGP_DBA2J_G0003829.1	58747162	58754295	Gm12910	4594	934	209118	No_or_no_constitutive_exon
CTGTGTCTGAACGGGCGTGTCTGTGCATTTCTTGGTAACCTCGGGAGCAGAC	68690943	68690960	68691010	68690958	-1	4	MGP_DBA2J_G0028198.1	68650565	68738170	Tle1	4594	934	209118	No_or_no_constitutive_exon
AATATCAATTCCAAATGTTATAGTAACGTATACTTTTTTAAATTGGGCAGCT	96333889	96334101	96333839	96333891	1	4	MGP_DBA2J_G0028297.1	96320035	96375368	Efcab7	4594	934	209118	No_or_no_constitutive_exon
TCTCTTCCTTTGCATCCTTTGCTACTCCCTCCCTTCCCTGGCTGGGATAGAC	101132123	101132162	101132073	101132125	1	4	MGP_DBA2J_G0028322.1	100068450	101197396	Dab1	4594	934	209118	No_or_no_constitutive_exon
TCATGCTGGGGTCCTCACGTTCTCTGCTTCTCTTCCTTCTTGGGGATCAGGA	102879108	102879300	102879350	102879298	-1	4	MGP_DBA2J_G0028331.1	102862318	102884619	Pcsk9	4594	934	209118	No_or_no_constitutive_exon
GTTAACCCAGGAACTGTTCTCCTCACTCCCACAATGGCTGCCATGGGAAGAT	102874784	102874918	102874968	102874916	-1	4	MGP_DBA2J_G0028331.1	102862318	102884619	Pcsk9	4594	934	209118	No_or_no_constitutive_exon
CCCCTCCTGCAGGCAGAGATGTGAGAGTGGTGGGGTCTGGGTAGATAAAGCC	104451006	104451537	104451587	104451535	-1	4	MGP_DBA2J_G0028360.1	104443299	104460892	Podn	4594	934	209118	No_or_no_constitutive_exon
CTCGAACTCAGAAATCCTCTGCCTCTGCCTCCCGAGTGCTGGGATTAAAGGC	104959758	104960125	104959708	104959760	1	4	MGP_DBA2J_G0036830.1	104957074	104960125	Gm12737	4594	934	209118	No_or_no_constitutive_exon
TTATTGTACCAGAGCAACAGGAATAATTCAGGATTGTTGTGGGCAAACAGGT	105596871	105597113	105597163	105597111	-1	4	MGP_DBA2J_G0028380.1	105494431	105635357	Osbpl9	4594	934	209118	No_or_no_constitutive_exon
TCTTTCTCTCCACCCCCATCTTTCCTGGAAACTCGCTTTGGGCGCGGCAGAC	112050354	112050502	112050304	112050356	1	4	MGP_DBA2J_G0028407.1	112047261	112062577	Tal1	4594	934	209118	No_or_no_constitutive_exon
ACTGAGTGTCCAGGCTCTAACTCCCACTCCCACTCCCCTGACCAGGGCAGAG	114152906	114153049	114152856	114152908	1	4	MGP_DBA2J_G0028453.1	114138006	114162427	Ptch2	4594	934	209118	No_or_no_constitutive_exon
TTTCTCTTTCCTCATCTTTATGCTTCTGTCCTGTTTTTCGGGGGTTGCAGAG	115423213	115423292	115423342	115423290	-1	4	MGP_DBA2J_G0028476.1	115395822	115442532	Szt2	4594	934	209118	No_or_no_constitutive_exon
GTTTCTTTGGAAAGTCAGTTATGTCAATGACATTTTGCTGGGGCACACAGGT	116353530	116354254	116354304	116354252	-1	4	MGP_DBA2J_G0028508.1	116346308	116367388	Ppih	4594	934	209118	No_or_no_constitutive_exon
TTTTGATTGTTTGTTTTGTTTTGTTTTTTGCTGTTGTTTTGGGCAAGCAGCA	120525491	120525615	120525665	120525613	-1	4	MGP_DBA2J_G0028552.1	120419492	120756194	Macf1	4594	934	209118	No_or_no_constitutive_exon
GTCCTACCCAAGAGCAACCCTGTCACCTGTTCCTTAACATTGGGCCAAAGGT	121871881	121872009	121871831	121871883	1	4	MGP_DBA2J_G0028564.1	121815389	121875150	Inpp5b	4594	934	209118	No_or_no_constitutive_exon
GCTTCTGGTCTGCTTTTATGACCCCATCTATTCTGTGTGTGGGTTGACAGCT	123161568	123161736	123161518	123161570	1	4	MGP_DBA2J_G0028580.1	123143471	123177227	Oscp1	4594	934	209118	No_or_no_constitutive_exon
GGGTGAGTTTGAGATCACAGAGCAGCTGGAGCAGAACACCAGTAAGGGAGAC	123173461	123173496	123173411	123173463	1	4	MGP_DBA2J_G0028580.1	123143471	123177227	Oscp1	4594	934	209118	No_or_no_constitutive_exon
AGCATTTTTCATGGAATTTCTGTAACCTTCATTTTTCTTGTTGGGAACAGGT	123462457	123462545	123462595	123462543	-1	4	MGP_DBA2J_G0028591.1	123423096	123520872	Ago3	4594	934	209118	No_or_no_constitutive_exon
TGTAACCATTGCTCTCTGTCCTTTCACTTCCTTTGGGGGCGGGGACCCAGGT	126218392	126218791	126218841	126218789	-1	4	MGP_DBA2J_G0028624.1	126211632	126222065	Hpca	4594	934	209118	No_or_no_constitutive_exon
GGGTTTAAGTCAGCAAAGCCTCGTTGGTGGCTCCAATTGTGGCTGGGTAGCT	126414614	126414974	126415024	126414972	-1	4	MGP_DBA2J_G0028630.1	126412198	126440231	Rbbp4	4594	934	209118	No_or_no_constitutive_exon
ACATTCAGGTTTTAGAAGACCACCTAGAAGGAAGGAGCTGGGTAGAACAGGT	126532310	126532624	126532674	126532622	-1	4	MGP_DBA2J_G0028633.1	126531806	126546976	Zbtb8b	4594	934	209118	No_or_no_constitutive_exon
GCCATGCCTTGACTCTCATGCCTTGACTCTCCTCTCCTTAGGGGCCACAGGG	127216361	127216403	127216311	127216363	1	4	MGP_DBA2J_G0028653.1	127170777	127224173	Col16a1	4594	934	209118	No_or_no_constitutive_exon
CCCCTCCCCCTGCCCCGCCCTACCTCTGATGTTGTGTCCCTGTGGGGCAGGC	127260565	127260809	127260859	127260807	-1	4	MGP_DBA2J_G0028655.1	127255117	127264360	Hcrtr1	4594	934	209118	Yes
GAACTTTAGAAAATGTGACCTAGTCTACAGAAGTTGGTCTTTGGGGGCAGGT	127970956	127971054	127971104	127971052	-1	4	MGP_DBA2J_G0006444.1	127967995	127977519	A930031H19Rik	4594	934	209118	Yes
ACTGTGAACCCCAAGTGTGAGAATCATTTTATCTTTCTTTGGCAGGGCAGTT	128640773	128640913	128640963	128640911	-1	4	MGP_DBA2J_G0006446.1	128615673	128645815	Gm12962	4594	934	209118	No_or_no_constitutive_exon
CTTGGGCCTGTGACAATCCACAAGGCTGAATCACAGCCCCTGGGGTTGAGGT	128736929	128737252	128737302	128737250	-1	4	MGP_DBA2J_G0028668.1	128736924	128807209	Ptpru	4594	934	209118	No_or_no_constitutive_exon
TGGCTTGTTTGTGAGCACCTTTTCAATGACTTGGTGTCTTGGGTGTGTAGCC	128973176	128973386	128973436	128973384	-1	4	MGP_DBA2J_G0028672.1	128892707	129045375	Epb41	4594	934	209118	No_or_no_constitutive_exon
AGGGCGTCGCGGACGGCATGTGACCACTCCGGCGCGGGAAGGCGCGGGAGGG	131726608	131727430	131727480	131727428	-1	4	MGP_DBA2J_G0028743.1	131586254	131727954	Man1c1	4594	934	209118	No_or_no_constitutive_exon
CTCTTCCCTCCCAGACACCCTGAAGTCTCCTTTGCATGTCTGAGGGGCAGGA	133285561	133285671	133285511	133285563	1	4	MGP_DBA2J_G0028773.1	133257006	133296005	Asap3	4594	934	209118	No_or_no_constitutive_exon
TAAGGAATTATTGGTATGAGTTGACTTTTTTCTTCTCTTGGGGAACCTAGAA	133669256	133669688	133669206	133669258	1	4	MGP_DBA2J_G0028781.1	133663861	133669688	4930549C01Rik	4594	934	209118	No_or_no_constitutive_exon
AGGCCTGATTGGAGCTGGAGACTGAGCCATGGCCTTGGGTCTGGGGACAGGT	134798110	134798240	134798060	134798112	1	4	MGP_DBA2J_G0028797.1	134744717	134810104	Rap1gap	4594	934	209118	No_or_no_constitutive_exon
CCTTGGGAGAGTCTTGTCTTGATGCTTTTCTCTTCCTCCTTGGGAAACAGCT	135310256	135310416	135310206	135310258	1	4	MGP_DBA2J_G0028801.1	135289350	135317748	Hp1bp3	4594	934	209118	No_or_no_constitutive_exon
GCTGTTCGGCTGGGGGAAGCCCGGCCCCGCGGCGGCCTGGGGCCGCGGAGAG	135404521	135404778	135404828	135404776	-1	4	MGP_DBA2J_G0028805.1	135391540	135404929	Pink1	4594	934	209118	No_or_no_constitutive_exon
GGCACTTAGGGAACTTTCCGGAAGAGGAGAGTCCCATCGCACCGGGAAAGGT	135697694	135697909	135697959	135697907	-1	4	MGP_DBA2J_G0028810.1	135658354	135724477	Vwa5b1	4594	934	209118	No_or_no_constitutive_exon
GAGGTCATCCCTAGGGTGGAAGTCTGACACTTGGCCCCCTGGGATTGCAGGA	136574706	136574835	136574656	136574708	1	4	MGP_DBA2J_G0028829.1	136465638	136605261	Ubr4	4594	934	209118	No_or_no_constitutive_exon
CTGTTGGTCTGAGCAGAGGTCCTCCTCTTGCCTCTCTGTTGGGGATACAGGA	138175747	138175868	138175918	138175866	-1	4	MGP_DBA2J_G0028847.1	138170335	138216535	Crocc	4594	934	209118	No_or_no_constitutive_exon
AGAGAAGCCTTATTTGTGTGACAAATGTGGCCGTGGTTTCAACCGGGTAGAC	138637257	138637416	138637207	138637259	1	4	MGP_DBA2J_G0028860.1	138615811	138638789	Zbtb17	4594	934	209118	No_or_no_constitutive_exon
CTGCTGGTTGTGGACTATGCCACCTGCTCCAGCGCTAGCTGGTGGGGAAGCT	138989719	138989777	138989827	138989775	-1	4	MGP_DBA2J_G0028872.1	138985637	139017988	Ctrc	4594	934	209118	No_or_no_constitutive_exon
TCTATCCTAATTGGTAGTGATCTAGCCCTCACACTTCCCTGTGTGGGCAGAA	141478853	141479158	141479208	141479156	-1	4	MGP_DBA2J_G0028901.1	141476417	141481172	Gm13023	4594	934	209118	No_or_no_constitutive_exon
TTTGTCCCTGGGCCTGCTGGACAGGTGGTTAGTGGGGCCTGGGCTGGCAGGC	145402983	145403126	145403176	145403124	-1	4	MGP_DBA2J_G0028921.1	145388317	145424767	Mfn2	4594	934	209118	No_or_no_constitutive_exon
TGGCCAGAGAGGATCCCATGTCCCTGACTCAGTGGGCCGGTGGGGGGCAGGT	145785168	145785282	145785332	145785280	-1	4	MGP_DBA2J_G0028934.1	145770405	145818377	Ptchd2	4594	934	209118	No_or_no_constitutive_exon
TGAGTCCGCAACTCACTGAGTGCCTGGGCCTGTGTGTCTCCTTGGGAAAGGG	145779790	145779917	145779967	145779915	-1	4	MGP_DBA2J_G0028934.1	145770405	145818377	Ptchd2	4594	934	209118	No_or_no_constitutive_exon
TGTGGGGCCTGGAAGTCCATTCTCACTTTTGTTTGGTTTTGGAGGGGCAGAT	148190839	148191001	148190789	148190841	1	4	MGP_DBA2J_G0028967.1	147857328	148199248	Rere	4594	934	209118	No_or_no_constitutive_exon
CTTGAACTCTTGCTCCTCCCGCTCCCATCTCATGTGTGCTGGGGTTACAGCA	148517207	148517461	148517157	148517209	1	4	MGP_DBA2J_G0028971.1	148502051	148533471	Tnfrsf9	4594	934	209118	No_or_no_constitutive_exon
GCTGGGTAGCCACGCGATTGTCCTGAAACACATCCCTTCCTGGGGTGCAGGG	149706237	149706374	149706187	149706239	1	4	MGP_DBA2J_G0028984.1	149688725	149717429	Plekhg5	4594	934	209118	No_or_no_constitutive_exon
CCTGAGCCTGGCACACACAGGCTCATCTTTGTCATCTTTGTGGGGGACAGTC	152521939	152522059	152521889	152521941	1	4	MGP_DBA2J_G0029013.1	152498352	152524236	Mmel1	4594	934	209118	No_or_no_constitutive_exon
TGGATCTGACTGGACACTGACCAGTTATGTGTGGGCTTGGGCTGGGGCAGGG	152600080	152600162	152600030	152600082	1	4	MGP_DBA2J_G0029017.1	152592086	152608867	Pank4	4594	934	209118	No_or_no_constitutive_exon
AGCCTCTGAGGTCATGGCCTTCTCCCACTCCTCTTGTCTTGGGACCACAGGT	152626845	152627017	152627067	152627015	-1	4	MGP_DBA2J_G0029018.1	152611041	152684433	Plch2	4594	934	209118	No_or_no_constitutive_exon
TTCCCAGGCCCCCTAACTGCCGCCCTTGGTTTCTCTCGGAGGGAAGTAAGAG	152879656	152879758	152879606	152879658	1	4	MGP_DBA2J_G0029023.1	152878923	152886249	Faap20	4594	934	209118	No_or_no_constitutive_exon
GTGCTTCCCAGGCCCCCTAACTGCCGCCCTTGGTTTCTCTCGGAGGGAAGTA	152879652	152879758	152879602	152879654	1	4	MGP_DBA2J_G0029023.1	152878923	152886249	Faap20	4594	934	209118	No_or_no_constitutive_exon
CAGGTACAATGTGGGCTGAAGACCACCGTCTTTGCCTTTTTGTGGGACAGCC	153392554	153392720	153392770	153392718	-1	4	MGP_DBA2J_G0029038.1	153378921	153399759	Atad3a	4594	934	209118	No_or_no_constitutive_exon
GTTGGTAGTCTTGGGTTCTGTAAGAGAGCAGGCTGAGCAAGCCAGGGGAGGC	606001	607472	607522	607470	-1	5	MGP_DBA2J_G0001327.1	606001	609887	None	4594	934	209118	No_or_no_constitutive_exon
TTCTTACTTCGCAGACGGTGGCAGGGTACACCATTCCTCCGGGACATCAGGT	964139	964272	964322	964270	-1	5	MGP_DBA2J_G0029082.1	958838	982425	Cyp51	4594	934	209118	No_or_no_constitutive_exon
TTTGTGATAATCCCAAAACTTCTGCTCATGTCAATGCTTGGCGTGGGAAGAA	2543878	2543917	2543967	2543915	-1	5	MGP_DBA2J_G0029089.1	2533983	2616712	Cfap69	4594	934	209118	No_or_no_constitutive_exon
ATGCATTCCTAAAAGCCCATGTTCATGGAGCTCTGTCTTCCTGGGAACAGGC	14439694	14439838	14439888	14439836	-1	5	MGP_DBA2J_G0040170.1	14438080	14442945	None	4594	934	209118	No_or_no_constitutive_exon
ATACCAGAGCTTCCAGGTATCTAACTGTGATTCTTCTGCCCTTGGGAAAGGC	19230104	19230310	19230360	19230308	-1	5	MGP_DBA2J_G0029141.1	19113071	19573000	Reln	4594	934	209118	No_or_no_constitutive_exon
GAGAGCATTTATACAAGATTTAAATTATTGAAATTCTCTCCTGGGAGTAGCA	19738916	19739007	19739057	19739005	-1	5	MGP_DBA2J_G0029142.1	19705667	19763020	Orc5	4594	934	209118	No_or_no_constitutive_exon
TTCTCTCTCTCTCCTTTCTCTCCTAACTATTGATATGGGGTTAAAAACAGGG	21167207	21167337	21167387	21167335	-1	5	MGP_DBA2J_G0029149.1	21166671	21297115	Fam126a	4594	934	209118	No_or_no_constitutive_exon
TCAAAGTCCCATTCACACCCCTATGACCTGCCTTCATCTGTTGGGAACAGGT	21889334	21889744	21889794	21889742	-1	5	MGP_DBA2J_G0029167.1	21858361	21891219	Smarcd3	4594	934	209118	No_or_no_constitutive_exon
GTCTTAAGTAAAATTGCCTTTAAATTGTCTTTGGTTTTTGTGGGAGCCAGGT	27431644	27431809	27431594	27431646	1	5	MGP_DBA2J_G0029200.1	27405780	27435716	Hadhb	4594	934	209118	No_or_no_constitutive_exon
TGACGTTTTGGGGGGTGATGTTAGCCTTGACCTTTGTTCTGGGCTGGCAGGT	28275315	28275555	28275265	28275317	1	5	MGP_DBA2J_G0029222.1	28258169	28281930	Cad	4594	934	209118	No_or_no_constitutive_exon
TGTTTCAGGGTGATGTTGTCGGTCTGGAGCGAGGTGGTGGGAAGACAGAGGT	28480410	28480505	28480555	28480503	-1	5	MGP_DBA2J_G0029237.1	28460925	28500711	Ift172	4594	934	209118	No_or_no_constitutive_exon
AAGCCCAAATGACCATTTACAGAATGCTTTGTTGTTGTGTGGGATGTCAGGC	28699821	28699926	28699771	28699823	1	5	MGP_DBA2J_G0029240.1	28683384	28715344	None	4594	934	209118	No_or_no_constitutive_exon
AATGAAGCACGAGATTGGAGAATTCCCTGTATTTTTCTTTGGGTCTAAAGAT	31218520	31218622	31218470	31218522	1	5	MGP_DBA2J_G0029269.1	31156638	31235111	Whsc1	4594	934	209118	No_or_no_constitutive_exon
TGTGGGTGGGCGTGGCCGGGGCATCACCAGTGGAACGGTTCGGGGTGCAGCC	31316664	31316841	31316614	31316666	1	5	MGP_DBA2J_G0029271.1	31316377	31317968	Gm1673	4594	934	209118	No_or_no_constitutive_exon
GGGCGAGGCAGGATGTGCTGCTGGATCACTTCTGTAGTCTGGGTGAGCAGTC	31565115	31565271	31565321	31565269	-1	5	MGP_DBA2J_G0029276.1	31523466	31616465	Zfyve28	4594	934	209118	No_or_no_constitutive_exon
TCTCTCCAGGTTGGGTGGTCCCAGGAGGCCCAGGGGTGCTGTGGGCGGAGCC	32358541	32358837	32358887	32358835	-1	5	MGP_DBA2J_G0003983.1	32358541	32360117	Gm43791	4594	934	209118	No_or_no_constitutive_exon
GGAATCGATGCCCCACAAGCATGTGGCTTTCTCTCCTGTGCACGGGGCAGGT	32695577	32696016	32695527	32695579	1	5	MGP_DBA2J_G0006530.1	32690619	32696791	4930478P22Rik	4594	934	209118	No_or_no_constitutive_exon
TCCTCTCTCTGGGTAGAGCTCACATGACCTCTTTTCCCACTGGGAATTAGGA	34054110	34054321	34054060	34054112	1	5	MGP_DBA2J_G0003986.1	34052501	34054321	Gm43701	4594	934	209118	No_or_no_constitutive_exon
GACCATGGTTGTGTTGTTTTCTCCTTCTCATCCACCCCCCGGGCGCAAAGCC	47279202	47279294	47279344	47279292	-1	5	MGP_DBA2J_G0029356.1	47189464	47287338	Adgra3	4594	934	209118	No_or_no_constitutive_exon
TAGAAGCATTTATTGTCTGCATTCATAAATAAAAGAGATGGGTGGCAAAGAC	50410110	50413485	50413535	50413483	-1	5	MGP_DBA2J_G0029367.1	50359244	50471602	Sel1l3	4594	934	209118	No_or_no_constitutive_exon
AGCATGCTCTGTGTGGTCCCAGACATTTCTGCATTCCGGGAAGGTTGGAGAT	50918917	50923127	50918867	50918919	1	5	MGP_DBA2J_G0029369.1	50730320	50923131	Rbpj	4594	934	209118	No_or_no_constitutive_exon
GCATTGGGATGACCCTGAAGAGTTAACAAGTGGCTTTAGCACGGGCTGAGCT	64334282	64334370	64334232	64334284	1	5	MGP_DBA2J_G0029406.1	64021729	64336895	Limch1	4594	934	209118	No_or_no_constitutive_exon
GTTTCTCCCCCCCCCCTCCCATTTTAATTCTTTTAAACTGGGACGTGTAGGT	65046384	65046458	65046508	65046456	-1	5	MGP_DBA2J_G0029412.1	64889123	65114587	Atp8a1	4594	934	209118	No_or_no_constitutive_exon
CAGCGAGGACCTGCGGGACGCCACCTCCTTGCTGGCGGCCGGCGAGGGAGGC	70206744	70206823	70206694	70206746	1	5	MGP_DBA2J_G0029434.1	70206113	70271916	Slain2	4594	934	209118	No_or_no_constitutive_exon
AGATGGTGGGCAAACTGTTTTGTTTTGTTTTTCTTTTGGGGGGGCACCAGGT	70376982	70377159	70377209	70377157	-1	5	MGP_DBA2J_G0029436.1	70319964	70585643	Fryl	4594	934	209118	No_or_no_constitutive_exon
ATCTGTCTGTCTCTCTCTCTCTCATGCTCTCTCTCCCACTGGTGGGGAAGGC	71950706	71950790	71950840	71950788	-1	5	MGP_DBA2J_G0029448.1	71934307	72050192	Lnx1	4594	934	209118	No_or_no_constitutive_exon
ATGACTATGCTAAAAGACTCTCTCTCTCTCTTTTTGGGGGATGGGGGTAGGA	73651329	73651450	73651500	73651448	-1	5	MGP_DBA2J_G0029457.1	73638433	73657789	Pdcl2	4594	934	209118	No_or_no_constitutive_exon
AGAGTACAGACTAACCAATGTCTTCTCTTCTTTTTCTGTCCTGGGAGAAGGA	74338336	74338531	74338286	74338338	1	5	MGP_DBA2J_G0029466.1	74332000	74338531	Arl9	4594	934	209118	No_or_no_constitutive_exon
AGACAAACTCCTTTCACCATAGTGTATTTGTTTTTGGTTTTGGGGTGCAGGG	84382845	84382994	84383044	84382992	-1	5	MGP_DBA2J_G0029490.1	84374278	84384828	Ugt2b1	4594	934	209118	No_or_no_constitutive_exon
GAGACTATTGCATTTGACCCAGAAGTGTGTTCTGATTTTTAGGGGACCAGGA	87799985	87808271	87808321	87808269	-1	5	MGP_DBA2J_G0029532.1	87760982	87905121	Ankrd17	4594	934	209118	No_or_no_constitutive_exon
ATGTGGATTAATACCTTCTTTTGATGAATTGTCCCTCTCTGGGTGTCAAGGA	94410715	94410799	94410665	94410717	1	5	MGP_DBA2J_G0029578.1	94235886	94643465	Fras1	4594	934	209118	No_or_no_constitutive_exon
ACGTCTCTGTTTTCCATTCTCTTCCCCTCATGCCCCTCTTAAACGGGAAGCT	97090901	97090981	97091031	97090979	-1	5	MGP_DBA2J_G0029591.1	97078945	97114942	None	4594	934	209118	Yes
GGCTCCAGAGAAATGGTACTTTTCGTGAAACCTATGTTTTCACAGGGCAGCC	97962549	97962624	97962499	97962551	1	5	MGP_DBA2J_G0004045.1	97947944	97965505	Tmem150cos	4594	934	209118	No_or_no_constitutive_exon
GAGCTTCATGTGTTTCGCAAATTGTATCTTATATCTTGGGTAAAACACAGGT	104813704	104813856	104813906	104813854	-1	5	MGP_DBA2J_G0029644.1	104812282	104895279	Hfm1	4594	934	209118	No_or_no_constitutive_exon
ATTAGAATAACTCCATCCTGTTTTCTTTTTATAATTTTGGGATTATAAAGAT	106211766	106211967	106211716	106211768	1	5	MGP_DBA2J_G0029663.1	106109624	106225121	Ccdc18	4594	934	209118	No_or_no_constitutive_exon
GTCTGTGTCTGGTCTGTACCTAACTTTGTATTTTCATCTTTTGGGGGCAGCT	106644157	106644269	106644319	106644267	-1	5	MGP_DBA2J_G0029673.1	106641472	106664347	Dgkq	4594	934	209118	No_or_no_constitutive_exon
TCCATGCACATATCTGTGTATGTGTGCTGGTGCTGGTGCTGGTGGGGTAGGG	111051371	111051589	111051639	111051587	-1	5	MGP_DBA2J_G0029724.1	110864369	111077502	Myo18b	4594	934	209118	No_or_no_constitutive_exon
GCTTGGTTTCATCCCAGGGTCAGGACATGGTTTTGCATATTGGGAGGCAGGA	111097710	111097915	111097965	111097913	-1	5	MGP_DBA2J_G0029725.1	111090461	111203517	Adrbk2	4594	934	209118	No_or_no_constitutive_exon
AGGCACAGGGGTCTGTACTGGGTTATGGGTAGGGGTAGGGAAGATGTGAGGT	111268360	111268412	111268462	111268410	-1	5	MGP_DBA2J_G0029727.1	111265666	111271404	Crybb3	4594	934	209118	No_or_no_constitutive_exon
ATTTATTACATGTAAGTACACTGTAGCTGTCATCCAGAAGAGGGCATCAGAT	112116203	112116338	112116388	112116336	-1	5	MGP_DBA2J_G0006683.1	112115182	112116762	Gm42797	4594	934	209118	No_or_no_constitutive_exon
GGCCATGTGCAGCCGGCTAACGTTCCCACCATGTATTTTGTGGGGCACAGGT	112559244	112561543	112561593	112561541	-1	5	MGP_DBA2J_G0029749.1	112559244	112576394	Kctd10	4594	934	209118	No_or_no_constitutive_exon
GGTCCCTCTGAAAGTGAAGGCGTTGACTTTGCCGTTCTTGGGGCGGGTAGGA	113342603	113342660	113342710	113342658	-1	5	MGP_DBA2J_G0029770.1	113341809	113351008	Acads	4594	934	209118	No_or_no_constitutive_exon
GCCCCCTCCTGGGCTCCCTAACTGCCTCTCTCCTCTTGGTGGGCCTGAAGGT	114406982	114407172	114407222	114407170	-1	5	MGP_DBA2J_G0029793.1	114400606	114564993	Ccdc60	4594	934	209118	No_or_no_constitutive_exon
GGATAACCTGGAGTAGATGTCCACTTGACGGGTCTCTGGTTGGGTGACAGGT	119098552	119098803	119098853	119098801	-1	5	MGP_DBA2J_G0029827.1	119090149	119114617	Oas3	4594	934	209118	No_or_no_constitutive_exon
CTCAGAGATCCACCTGCCTCTGCCTCCTAAATGCTGGGATTAAAGCAGAGAA	120179382	120179807	120179857	120179805	-1	5	MGP_DBA2J_G0004092.1	120179382	120189079	Gm16552	4594	934	209118	No_or_no_constitutive_exon
GGAGTCCTGGATGATCCTAGTAGTAACATCTGCTCCCGCGCAGGGGACAGGT	120316016	120316343	120315966	120316018	1	5	MGP_DBA2J_G0029852.1	120312442	120318091	Fam109a	4594	934	209118	No_or_no_constitutive_exon
GGTCGTGGGTATATCTGTCCCCTTAGTACCTCGCCTCCCTGGGAATACAGTC	121270061	121270219	121270269	121270217	-1	5	MGP_DBA2J_G0029871.1	121256247	121290897	Anapc5	4594	934	209118	No_or_no_constitutive_exon
CCAGTGAGAGTGGGGGGCAACTACTGCTTTAGACTTTCAGTGTAGGGGAGAA	122006198	122006886	122006936	122006884	-1	5	MGP_DBA2J_G0029886.1	121991939	122007627	Diablo	4594	934	209118	No_or_no_constitutive_exon
GGCCAGCTGAGACCAGTCTTTACTAGCGCCACGGCAGCTGGTGGGCCAAGAC	122495689	122495956	122495639	122495691	1	5	MGP_DBA2J_G0001706.1	122494452	122495956	None	4594	934	209118	No_or_no_constitutive_exon
GATGGGCTGGCCTTCCAGATGCGAACAGGCCTACTTCCCTGAGGGCTCAGCC	122607786	122607928	122607736	122607788	1	5	MGP_DBA2J_G0029902.1	122605825	122607933	Arl6ip4	4594	934	209118	No_or_no_constitutive_exon
AATACACAATGAATTTTTAGCTGAGTCTTGTTTGTGGCTTTTGAGGGTAGGT	122885018	122885213	122885263	122885211	-1	5	MGP_DBA2J_G0029907.1	122859345	122918229	Sbno1	4594	934	209118	No_or_no_constitutive_exon
GTGCAGTCCATAGTGTTTAATACGTGTTCATTTTTCTTTCTGTAGGGTAGAA	123156916	123157030	123156866	123156918	1	5	MGP_DBA2J_G0029916.1	123125281	123159668	Atp6v0a2	4594	934	209118	No_or_no_constitutive_exon
TTATATGTATAACTTTTTTGTCTGCCTGCATGTATGTGTACTTGGGGAAGCC	126956924	126957031	126957081	126957029	-1	5	MGP_DBA2J_G0006740.1	126956273	126957793	4930573I07Rik	4594	934	209118	No_or_no_constitutive_exon
ATGTATAACTTTTTTGTCTGCCTGCATGTATGTGTACTTGGGGAAGCCAGAA	126956924	126957027	126957077	126957025	-1	5	MGP_DBA2J_G0006740.1	126956273	126957793	4930573I07Rik	4594	934	209118	No_or_no_constitutive_exon
CTCCTGAGGGTATGGCAGAGACTGGGGGAAGAGGCAGCGGGAAGAAGGAGGC	127998486	127998529	127998436	127998488	1	5	MGP_DBA2J_G0029939.1	127955837	128027114	Sfswap	4594	934	209118	No_or_no_constitutive_exon
AAATCTTTGTGCTTTGGGGTCAGAGCAGGGCAGGGGCTAAGATGGGGGAGCA	128479869	128480221	128479819	128479871	1	5	MGP_DBA2J_G0029954.1	128449279	128480609	Crcp	4594	934	209118	No_or_no_constitutive_exon
TCCCTGTCCACCCTGCCATCCCTCCCCCACCCCCGCCCTGGGTGGAGCAGAC	132914756	132914861	132914911	132914859	-1	5	MGP_DBA2J_G0029972.1	132899303	132963088	Clip2	4594	934	209118	No_or_no_constitutive_exon
TGGATCCAGGGTGAACAGGAGGCCACCAGCCAAGGCAGGAAGATGGGAAGGG	134557287	134558757	134557237	134557289	1	5	MGP_DBA2J_G0030014.1	134550446	134578092	Rasa4	4594	934	209118	No_or_no_constitutive_exon
GCAGGCTGGGGAACGAGGAGGCTGTATTGACAGCTGGCTTGGGCACGCAGCC	134590321	134590418	134590468	134590416	-1	5	MGP_DBA2J_G0030016.1	134589401	134602716	Lrwd1	4594	934	209118	No_or_no_constitutive_exon
ATCATTGCTGCTTAGTACGCGGGCGCTGGCTGAGAGATGACTTAGGGAAGGG	135499843	135499959	135499793	135499845	1	5	MGP_DBA2J_G0030029.1	135495513	135502471	Vgf	4594	934	209118	No_or_no_constitutive_exon
TGCCCCTCAACCCTATGAACTCAACACAGCCATCAACTGCAGGGATGAAGTT	136270275	136270539	136270589	136270537	-1	5	MGP_DBA2J_G0030059.1	136267295	136273045	Mepce	4594	934	209118	No_or_no_constitutive_exon
GTGGGGATTGTGTTTCATTGACTTGCCTTAATCTACTCCTGTGGGGCCAGGT	136404694	136404857	136404907	136404855	-1	5	MGP_DBA2J_G0030064.1	136402483	136431148	Cyp3a13	4594	934	209118	No_or_no_constitutive_exon
GGGGCCTCCTGGCATTTGTGCTGCTGCCTTCCACCTCCATATGGGAACAGTG	140719809	140719925	140719759	140719811	1	5	MGP_DBA2J_G0030126.1	139937177	140902691	Sdk1	4594	934	209118	No_or_no_constitutive_exon
GGGGCGTGGGTCAGCGCTGTGGTCCCCCTTCCTTCCTTAGGGAAATCCAGGA	141156978	141157103	141156928	141156980	1	5	MGP_DBA2J_G0030128.1	141154654	141169038	Ap5z1	4594	934	209118	No_or_no_constitutive_exon
ACAACTATTTTTCCTTTTGTAACAACTCATTGTTTGGTTCTGGGGCACAGGA	141783848	141784487	141784537	141784485	-1	5	MGP_DBA2J_G0030138.1	141688605	141806497	Rnf216	4594	934	209118	No_or_no_constitutive_exon
AAGAGATGGGAGAGGGAGACAGTAGGGAGGAGGACAGGGAAGGAAGGAAGGA	141935746	141935968	141936018	141935966	-1	5	MGP_DBA2J_G0030141.1	141927076	141937333	Spdye4a	4594	934	209118	No_or_no_constitutive_exon
GGAGAAGAGATGGGAGAGGGAGACAGTAGGGAGGAGGACAGGGAAGGAAGGA	141935746	141935972	141936022	141935970	-1	5	MGP_DBA2J_G0030141.1	141927076	141937333	Spdye4a	4594	934	209118	No_or_no_constitutive_exon
TGGGTCAGGGAGAGATTCTACCAGGACAAGCTGCGGTGGGACAAGTGCAGGT	142437655	142438126	142438176	142438124	-1	5	MGP_DBA2J_G0030153.1	142433379	142455322	Usp42	4594	934	209118	No_or_no_constitutive_exon
CCAGAATCTTGGCTGATGGAGACCGCCTGGGTTTCTTTGGGGACTGGCAGGA	142873183	142873284	142873334	142873282	-1	5	MGP_DBA2J_G0030164.1	142853943	142882899	Tecpr1	4594	934	209118	No_or_no_constitutive_exon
TTTTCATCCTCTGTAGACGTTCATGCTCATTTTTCTGTTTTGATGGGCAGGT	149312083	149312187	149312033	149312085	1	5	MGP_DBA2J_G0030226.1	149003115	149380906	Fry	4594	934	209118	No_or_no_constitutive_exon
TCTCATATTTGGTTCCAGAATAAATCCTATTCCCTTTGAAGTGGGAAAAGTT	150511386	150511753	150511336	150511388	1	5	MGP_DBA2J_G0040203.1	150507611	150511753	None	4594	934	209118	No_or_no_constitutive_exon
CCACGAAAGAATCTGGCGTGTCCTGTGTCTGTTTCTGCTGGCGGGAACAGGC	21847	21873	21923	21871	-1	6	MGP_DBA2J_G0015458.1	21847	31558	None	4594	934	209118	No_or_no_constitutive_exon
ATGTTTTCATTCAGAGTTATCTCCTCTATTACTGCTCTCGGGAATTTAAGGA	1375885	1375920	1375970	1375918	-1	6	MGP_DBA2J_G0030247.1	1373073	1446882	Sgce	4594	934	209118	No_or_no_constitutive_exon
TCTCACGTGCTGCTCCCGTGTTATGACCTCTTTGCCATTTCCTAGGGAAGGT	1783217	1784011	1783167	1783219	1	6	MGP_DBA2J_G0030249.1	1608939	1871360	Ppp1r9a	4594	934	209118	No_or_no_constitutive_exon
GCCGGTTGCCCTCACAGGGACATCTCTACACTGTTCCCATCCGGGAACAGGG	13886396	13886528	13886346	13886398	1	6	MGP_DBA2J_G0030287.1	13884819	13922558	Cav1	4594	934	209118	No_or_no_constitutive_exon
CCCTACTGAGGTTTGATTTACTTATGCATGTTTACAGGGAGCCCAGGAAGTC	19709114	19709180	19709230	19709178	-1	6	MGP_DBA2J_G0030304.1	19666128	19732739	Aass	4594	934	209118	No_or_no_constitutive_exon
GATAATTGATGAGTATGCTTGCATAAGGAGTTGGTGGAGGATCGGGTGAGGA	22264106	22265103	22265153	22265101	-1	6	MGP_DBA2J_G0030321.1	22264106	22288857	Gpr37	4594	934	209118	No_or_no_constitutive_exon
GAAGTCCAGATCTCAGACTCAAAGCTTACAGCTACCTGCCTGGGACACAGGC	26079757	26079931	26079981	26079929	-1	6	MGP_DBA2J_G0030344.1	26062320	26097308	Kcp	4594	934	209118	No_or_no_constitutive_exon
CTTGACAGGGGAAGTGTCCTGTGACTGAATCTGTTTGGGTCGGGGGCCAGGA	26074157	26074330	26074380	26074328	-1	6	MGP_DBA2J_G0030344.1	26062320	26097308	Kcp	4594	934	209118	No_or_no_constitutive_exon
GTGTGTGCTGTGGTAGGGAAGTAGAACCACTCTCCTCTCTGGGTGTGCAGGT	31520869	31521034	31521084	31521032	-1	6	MGP_DBA2J_G0030385.1	31517342	31559948	None	4594	934	209118	No_or_no_constitutive_exon
TAGTGTTTTCTCTTAAGTACCTTTAGACTGTAATTTCTTTGGGGTTACAGGA	31781588	31781778	31781538	31781590	1	6	MGP_DBA2J_G0030387.1	31748676	31818643	Nup205	4594	934	209118	No_or_no_constitutive_exon
GACCCTGCAGCCCCAGTTTGCCCATGTCTCCAAGGCTTCTACAGGGCCAGTT	38213212	38213241	38213162	38213214	1	6	MGP_DBA2J_G0030446.1	38203078	38218106	Ephb6	4594	934	209118	No_or_no_constitutive_exon
CTATTCATGACACAGTTGCCATGGCAACTCTCACCCCTTGGGTGGAGCAGCC	38220412	38220681	38220731	38220679	-1	6	MGP_DBA2J_G0030447.1	38218217	38234427	Trpv6	4594	934	209118	No_or_no_constitutive_exon
TACTTACCATGACAATTTAATTCCCCAACTGTTCTTCCTGGGCGGAGCAGCC	38255807	38256076	38256126	38256074	-1	6	MGP_DBA2J_G0030448.1	38250194	38278657	Trpv5	4594	934	209118	Yes
TGGCTGAATATTAACATCTTTCCCTGCTTCTCCCTGTGTGATGGGGGCAGAC	45158590	45158673	45158540	45158592	1	6	MGP_DBA2J_G0030512.1	45157713	45211510	Sspo	4594	934	209118	No_or_no_constitutive_exon
GGGAGCTGAGGCAATGACGTCTCACTCCCCTCCATCTTCAGGGGAGACAGCA	45180275	45180440	45180225	45180277	1	6	MGP_DBA2J_G0030512.1	45157713	45211510	Sspo	4594	934	209118	No_or_no_constitutive_exon
AGTGCTGTTGCCACACCCACATTAGACCGTCACTCAGGGAAGGAGTCCAGGG	45506374	45506496	45506546	45506494	-1	6	MGP_DBA2J_G0006869.1	45506374	45506921	Gm44019	4594	934	209118	No_or_no_constitutive_exon
TACTACCTTTTAAAGTTGTGACATTTGGCCTGTTTCTTCCACTGGGACAGGA	47062191	47062308	47062358	47062306	-1	6	MGP_DBA2J_G0030547.1	47002489	47165890	Osbpl3	4594	934	209118	No_or_no_constitutive_exon
ATATGGTGGTGGAGGACCTGGATATGGCAACCAGGGTGGGGGCTACGGAGGT	48211671	48211695	48211745	48211693	-1	6	MGP_DBA2J_G0030552.1	48208175	48217138	Hnrnpa2b1	4594	934	209118	No_or_no_constitutive_exon
AAGATACCAATCTCCTTTCTCTCTCCTCCTCCCCCTGGGGCCATAAAAAGAG	48926867	48927939	48926817	48926869	1	6	MGP_DBA2J_G0015465.1	48924154	48928052	Hoxaas2	4594	934	209118	No_or_no_constitutive_exon
ACACTCACGAGACTGTCAGAGAAGAGTGACTGGCTCTTGTTTGGGAACAGGG	52165288	52165462	52165238	52165290	1	6	MGP_DBA2J_G0006888.1	52156643	52172126	6430584L05Rik	4594	934	209118	No_or_no_constitutive_exon
AGTGTTTGAAGTGTGTGGTCACCATGTGCTTGCCTGTGTTGGGGTTGCAGAA	52905928	52906049	52906099	52906047	-1	6	MGP_DBA2J_G0030596.1	52827802	53307274	Pde1c	4594	934	209118	No_or_no_constitutive_exon
GTCCCTTTTTCCCCCTCTCTCTTGCTGTGACATCACCTGGGGAAATCCAGAA	53644182	53644237	53644287	53644235	-1	6	MGP_DBA2J_G0030601.1	53628617	53670298	Nt5c3	4594	934	209118	No_or_no_constitutive_exon
AGCTAACTAAGGTTTGACTTTTTCCTTCAACTCTCTCTTTTGGGAAATAGGT	68604482	68604598	68604432	68604484	1	6	MGP_DBA2J_G0030679.1	68592643	68609630	Rnf103	4594	934	209118	No_or_no_constitutive_exon
AGTCACCAGACCCTGGACCTTGATCTCTCTCCCCAACCAGGCCAGGGCAGCT	69473815	69473987	69473765	69473817	1	6	MGP_DBA2J_G0030692.1	69472866	69476982	Tmem150a	4594	934	209118	No_or_no_constitutive_exon
TTTTTTTTTTTTTTTTTTTTTTTTTGGTAATGGACTGGGGTGAAATCAAGGG	69478555	69478694	69478744	69478692	-1	6	MGP_DBA2J_G0030693.1	69477394	69484627	Rnf181	4594	934	209118	No_or_no_constitutive_exon
CTTCTGTGGAGCTCTGATCAGACTTTTCCAGTTTGGGGTTGACTGGTGAGAG	69735500	69735542	69735450	69735502	1	6	MGP_DBA2J_G0015476.1	69729602	69735542	Gm20536	4594	934	209118	No_or_no_constitutive_exon
CCTTCACTCCATCCTACACTGGAAAACTCTTGGGCTCCTGGGATGAACAGGT	70141625	70143267	70141575	70141627	1	6	MGP_DBA2J_G0004214.1	70135185	70143754	Gm44031	4594	934	209118	No_or_no_constitutive_exon
TATATCTATATTATTTGTGTGTGTGTGTCTGCCTGTCCTCTCCGGGGAAGTT	77104556	77104709	77104506	77104558	1	6	MGP_DBA2J_G0030719.1	77103554	77893700	Lrrtm4	4594	934	209118	No_or_no_constitutive_exon
AAGGGAACCACTCTGATCTGTCTTGGCCTTGTCTGGGGGCTGGATGACAGGT	80170448	80170548	80170398	80170450	1	6	MGP_DBA2J_G0030732.1	80167801	80178015	Dqx1	4594	934	209118	No_or_no_constitutive_exon
TCTCCAGGCATGGACTCCTGTCCCATATCTCCTCTCCCTGTGTGGGGCAGGT	80481353	80481690	80481740	80481688	-1	6	MGP_DBA2J_G0030750.1	80479012	80571968	Tet3	4594	934	209118	No_or_no_constitutive_exon
AGGGTGTGATGGTGGGAATGGGCCAGAAAGACAGCTATGTGGGGGACGAGGC	80639219	80639300	80639350	80639298	-1	6	MGP_DBA2J_G0030752.1	80625387	80648390	Actg2	4594	934	209118	No_or_no_constitutive_exon
GAAGTCCAATGTCCAGATGCTACAGAGCAATCTTCAGAGGGCCAAGACAGAG	80767927	80768056	80768106	80768054	-1	6	MGP_DBA2J_G0030754.1	80759797	80771756	Clec4f	4594	934	209118	No_or_no_constitutive_exon
CTGGCCTCCTCTGCCCATCCTTTCTTTCTCTTCCACTCTGGGGGCTGCAGCG	82631987	82632061	82632111	82632059	-1	6	MGP_DBA2J_G0030775.1	82621438	82655877	Fbxo41	4594	934	209118	Yes
CCCCCTGCAGGGCTTGGGCAGGGGCAGACTTGCCAGCCCAAGGGTGCCAGGC	85013190	85013331	85013381	85013329	-1	6	MGP_DBA2J_G0030817.1	85013178	85036487	Rab43	4594	934	209118	No_or_no_constitutive_exon
ATCAGTTCTCAGCATGCACTACTAATGCCTCCTCTCCTGTGTGGGGACAGGT	85509572	85509729	85509779	85509727	-1	6	MGP_DBA2J_G0030828.1	85485286	85676159	Eefsec	4594	934	209118	No_or_no_constitutive_exon
CTGAGGTTCTAGTCACCGGCTTCTTCTCTCCACCGGGCTCTGGGGGTTAGGT	89016128	89016274	89016324	89016272	-1	6	MGP_DBA2J_G0030870.1	88999691	89063709	Grip2	4594	934	209118	No_or_no_constitutive_exon
ATCTGGAGCCTCAAGGGCCCTCCATGCGTAACAGGCCTCTGGGGTTGCAGGA	89287920	89288081	89287870	89287922	1	6	MGP_DBA2J_G0030873.1	89216832	89313919	Fgd5	4594	934	209118	No_or_no_constitutive_exon
AGTGTGGCTGAAGGGACAGGTTGTGCACAGAAAGTACACACTGATGGGAGGC	89408583	89410045	89410095	89410043	-1	6	MGP_DBA2J_G0030875.1	89408583	89423471	Mrps25	4594	934	209118	No_or_no_constitutive_exon
TTAAGGCTTGGTATACTTTTTTTCTTTTAAATATATATTTTATGGGGAAGAT	98094559	98094573	98094509	98094561	1	6	MGP_DBA2J_G0030907.1	98063238	98100237	Ppp4r2	4594	934	209118	No_or_no_constitutive_exon
TGTGCATCGGTTAGAACAGCAGATGACACCCGCTCTTTCTGCATGGGCAGGT	103895341	103895510	103895291	103895343	1	6	MGP_DBA2J_G0030912.1	102890315	103900667	Cntn4	4594	934	209118	No_or_no_constitutive_exon
GAGAGGCCTGGAGCCTGGGGGCTGAGCAGGGTATCCCTGCCTGGGAGCAGAG	110556272	110556377	110556222	110556274	1	6	MGP_DBA2J_G0030940.1	110545813	110571163	Ttll3	4594	934	209118	No_or_no_constitutive_exon
TGTCTGTCTCCTCCTCCAAGGCACGAGTCTCCCTGGCCGGGGTGGAGGAGCA	110851299	110851558	110851249	110851301	1	6	MGP_DBA2J_G0030953.1	110798914	110855542	Irak2	4594	934	209118	No_or_no_constitutive_exon
GTACACCACTTTCAGTTCTCTGCTTTGTTTCTTGATGTCTTGGGGGAAAGGT	117463621	117463842	117463571	117463623	1	6	MGP_DBA2J_G0031022.1	117396981	117478134	Kdm5a	4594	934	209118	No_or_no_constitutive_exon
ATTTCCTAAAGGCAGAGACTTACCAATTTCTCTCTTATTGGGGTCGGCAGAC	117509954	117510002	117509904	117509956	1	6	MGP_DBA2J_G0031023.1	117498010	117522763	Il17ra	4594	934	209118	Yes
TAGAGCACTGACTCTTCTTTTGGGGGGGACTGTGTTGTTTGGGGACACAGCA	118233066	118233249	118233016	118233068	1	6	MGP_DBA2J_G0031032.1	118229609	118242235	Pex26	4594	934	209118	No_or_no_constitutive_exon
AGATGGGAAACATGACTGCTACTTTGTGCTTGTTCTCCTGGGCGGGGCAGGA	118308392	118308485	118308342	118308394	1	6	MGP_DBA2J_G0031034.1	118292152	118317190	Usp18	4594	934	209118	No_or_no_constitutive_exon
GATCTTGCATTTAGCAGTGAACTTTCTGGGAGATTGCAAATGGGATCAAGTG	119073141	119073253	119073091	119073143	1	6	MGP_DBA2J_G0039631.1	118767601	119234769	None	4594	934	209118	No_or_no_constitutive_exon
GGGAGTGGATGGTCAGCTCACTTTCTCTCTTCTTCCTGGGGTGGGGCCAGCC	121792128	121792251	121792301	121792249	-1	6	MGP_DBA2J_G0031070.1	121760371	121794503	Clstn3	4594	934	209118	No_or_no_constitutive_exon
CTCTCTTTGCTCCCCACCCTGGGTCAATGTTACCATATGCCGGGATGTAGGC	122190422	122190559	122190609	122190557	-1	6	MGP_DBA2J_G0031085.1	122186047	122195807	Lrrc23	4594	934	209118	No_or_no_constitutive_exon
GGCCTGTATCCTGGGCTTAGACTGCTTTCACTATTTTGGGATGGAGCCAGCA	125845583	125845733	125845533	125845585	1	6	MGP_DBA2J_G0031143.1	125811978	125848119	Gm44596	4594	934	209118	No_or_no_constitutive_exon
AAGTGGCCTGTATCCTGGGCTTAGACTGCTTTCACTATTTTGGGATGGAGCC	125845579	125845733	125845529	125845581	1	6	MGP_DBA2J_G0031144.1	125839940	125857326	None	4594	934	209118	No_or_no_constitutive_exon
GGTGACTCTGGGGAAGGTGACCACTGTGTCTCTCCTTTGGGGTGCAACAGGC	125876748	125876832	125876882	125876830	-1	6	MGP_DBA2J_G0031146.1	125872892	125881900	Fkbp4	4594	934	209118	No_or_no_constitutive_exon
CGTTTACCCCCTCCTTCTGATTCTTTCTACCTGTCTGGGTTTGGAAACAGAT	125938206	125938333	125938383	125938331	-1	6	MGP_DBA2J_G0031147.1	125926165	125971223	Pzp	4594	934	209118	No_or_no_constitutive_exon
AGCCAAGGAAATGAAATACATGGCTTCCTGCGTGACAATGGGATCAGCAGTA	126128189	126128251	126128301	126128249	-1	6	MGP_DBA2J_G0040256.1	126128189	126136721	None	4594	934	209118	No_or_no_constitutive_exon
CCTGTGACTCTGCTGACTCTTCCGTGTCTTCATTGTTTTCTGGGAAGAAGAT	132699449	132699608	132699399	132699451	1	6	MGP_DBA2J_G0031233.1	132695665	132707571	Ddx47	4594	934	209118	No_or_no_constitutive_exon
TACAAAGTCTTGCTTTGTTTGTTTGTTTTTTTTTTTCTTTAACTGGGTAGGA	133471923	133472095	133472145	133472093	-1	6	MGP_DBA2J_G0031241.1	133405407	133865026	Grin2b	4594	934	209118	No_or_no_constitutive_exon
TGTGGAAGCATAACACTGGTTTCCTGTTTTTCCTAATTTCTGGGTAATAGAC	134488160	134488273	134488323	134488271	-1	6	MGP_DBA2J_G0031245.1	134417054	134496102	Gucy2c	4594	934	209118	Yes
GGCCAGGAAGTGGGAGTGGGTGGGTTGGGGAGCAGGGGGAGGGGGGAGAGGA	144618092	144621087	144618042	144618094	1	6	MGP_DBA2J_G0031311.1	144583980	144621094	Arntl2	4594	934	209118	No_or_no_constitutive_exon
GGATAGAGGCAGGCACACAAGCAGAGAAAGAGAGAGAGGGAGAGAGAGAGAG	146931833	146932040	146931783	146931835	1	6	MGP_DBA2J_G0031328.1	146931398	146932040	Gm10203	4594	934	209118	No_or_no_constitutive_exon
CATCCCCTCTCAACCAGGTCGGACGCCTGGGTCCCTTGCTGTTGGGGGAGGG	292600	292710	292550	292602	1	7	MGP_DBA2J_G0031338.1	291947	316965	Cacng8	4594	934	209118	No_or_no_constitutive_exon
CTTGGGGTGCCCTAGTGATGGGGGACTGAGGACAGGTTCTGTGGGGGCAGGA	514821	515096	514771	514823	1	7	MGP_DBA2J_G0031345.1	506942	526618	None	4594	934	209118	No_or_no_constitutive_exon
AGGGAGGGGACAGGAGGCAGTACCCAGGGCCACTGGTGGGGATGGGGCAGCC	1016560	1016683	1016510	1016562	1	7	MGP_DBA2J_G0031357.1	1002668	1019953	Ttyh1	4594	934	209118	No_or_no_constitutive_exon
AGGGATGTCTTCTATTTTTGCTGCCTCCTCCCTACCCATTGTCTGGGGAGGG	1363920	1363978	1364028	1363976	-1	7	MGP_DBA2J_G0031366.1	1363917	1383875	Ppp1r12c	4594	934	209118	No_or_no_constitutive_exon
TCCATGCTGAGTTGCTTCTCTTTAGGAGCCAGTGGCTTCAGAGGGCAGAGGG	1539831	1540058	1539781	1539833	1	7	MGP_DBA2J_G0004328.1	1536479	1540058	Gm44877	4594	934	209118	No_or_no_constitutive_exon
CTTCTTCATCTTGTGTTTCTTCTTCATCATCTTGTTTTTCTGTGGGACAGAA	3707864	3707996	3708046	3707994	-1	7	MGP_DBA2J_G0031431.1	3695597	3722367	Zim1	4594	934	209118	Yes
TTAGGCATGGAGGCCAGCAAGCAGCCACAAGGCTGCAGGGAGCATCAGAGAA	9841381	9841418	9841468	9841416	-1	7	MGP_DBA2J_G0031464.1	9705934	9862351	None	4594	934	209118	No_or_no_constitutive_exon
CTGACTTCATTTCTTCTTCCTAATGTTCTTCGGCTTTGCTGGGACCACAGTG	13437775	13437879	13437725	13437777	1	7	MGP_DBA2J_G0031513.1	13418943	13443292	Zfp541	4594	934	209118	No_or_no_constitutive_exon
CCACGGTTGGGTGGGAACCAGAGCCATTCCTTTCCTTTGCAGGGTCTGAGGA	13542766	13543042	13543092	13543040	-1	7	MGP_DBA2J_G0031518.1	13542766	13567438	Dhx34	4594	934	209118	No_or_no_constitutive_exon
CTTGACCCTCCCCACCCCTCTGGGCTCTCTGCTCCCCTGGGATGGACCAGTG	13818672	13818820	13818870	13818818	-1	7	MGP_DBA2J_G0031527.1	13813975	13836361	Npas1	4594	934	209118	No_or_no_constitutive_exon
CCCCATCCTCCCTCTCCCCGCTGGCTTGGGCACCAGGGGAGTGGAACCAGGT	14434098	14434230	14434280	14434228	-1	7	MGP_DBA2J_G0031544.1	14410578	14441829	Hif3a	4594	934	209118	No_or_no_constitutive_exon
GATTAAGTCCAGAGACAAAAAGATAACAGGTCATTGCCTGGGTGGGACAGAT	15680025	15680301	15679975	15680027	1	7	MGP_DBA2J_G0031554.1	15662052	15683408	Mill1	4594	934	209118	No_or_no_constitutive_exon
GATTTCGGGAAATGGAATTAGCACACATTTACCTTCGGGTGGACAGTAAGTG	16079419	16079428	16079478	16079426	-1	7	MGP_DBA2J_G0031562.1	16072984	16083247	None	4594	934	209118	No_or_no_constitutive_exon
GTGAGGTCCAGGGACAAGAAGGTAACGAGTTCCTGCCTGGGGTGGGCCAGGC	16429756	16430032	16429706	16429758	1	7	MGP_DBA2J_G0031565.1	16413463	16438825	Mill2	4594	934	209118	No_or_no_constitutive_exon
AGTGCACTGACTGAGTGGTGTCCCCCACCTCCCACTCCTTTGGGAGGCAGGT	16633157	16633389	16633107	16633159	1	7	MGP_DBA2J_G0031575.1	16630348	16650067	Rsph6a	4594	934	209118	No_or_no_constitutive_exon
TCTAAGGGTTCTTCTGGCCTTTCCCAGCTGAGCTTGCTGCCTGGGAGGAGGT	16741371	16741512	16741562	16741510	-1	7	MGP_DBA2J_G0031583.1	16733126	16742979	Gipr	4594	934	209118	No_or_no_constitutive_exon
CACCTAGAGTCCAATGAAGACAGGCCTCAGCTGGCCTAAGATGGGCAAAGTT	17382762	17383052	17383102	17383050	-1	7	MGP_DBA2J_G0031616.1	17382762	17402057	Cblc	4594	934	209118	No_or_no_constitutive_exon
GTCTCAACAAAAACAAAACAAGTCATTAAGGACTTTGATAATGGGGACAGGC	21815427	21815903	21815953	21815901	-1	7	MGP_DBA2J_G0004340.1	21815427	21819571	Gm44793	4594	934	209118	No_or_no_constitutive_exon
GGGGCAGGGCAGAACCCTTGGCTTGACGGTAACTGGGCTGGGTCGGGCAGGA	22216383	22216548	22216333	22216385	1	7	MGP_DBA2J_G0031654.1	22198030	22220444	Cadm4	4594	934	209118	No_or_no_constitutive_exon
GTGGAGGGGTAGTCGGTGGGGCCCTCAGGAAGAGCTAGCGAGGGTAGCAGTT	22974292	22975670	22974242	22974294	1	7	MGP_DBA2J_G0004343.1	22974099	22975676	9130221H12Rik	4594	934	209118	No_or_no_constitutive_exon
TCCACAAGCAGAGAGGGACTTAACATACATCCCACCTCTGGGTGGTACAGGT	23087200	23087401	23087150	23087202	1	7	MGP_DBA2J_G0031687.1	23066407	23115183	Megf8	4594	934	209118	No_or_no_constitutive_exon
CCTCTTCTGCCTAGCCAGAATAACTGATCTTCCTGGGGTGGGGGGCTCAGGC	23532831	23532953	23533003	23532951	-1	7	MGP_DBA2J_G0031703.1	23526163	23559027	Axl	4594	934	209118	No_or_no_constitutive_exon
GGTGGAGATGAGCCATGTCCTGACCTTACTGCTTTTCCCAACCGGGGCAGGC	23530295	23530455	23530505	23530453	-1	7	MGP_DBA2J_G0031703.1	23526163	23559027	Axl	4594	934	209118	No_or_no_constitutive_exon
TGGGGCCTAATCTGGGCCTGGCCTCTGCTATGCCTGCGTCCTGGGAGCAGAA	26797232	26797298	26797348	26797296	-1	7	MGP_DBA2J_G0031789.1	26795359	26864706	Actn4	4594	934	209118	No_or_no_constitutive_exon
TTTCATTATTTTAAAGTGTGTTGTGTGTGTGTTTGCTCAAACGGGTGCAGGA	27042654	27042719	27042769	27042717	-1	7	MGP_DBA2J_G0004349.1	27042654	27044406	Gm16282	4594	934	209118	No_or_no_constitutive_exon
AGTCCATCATCACTGTCATTGCAGTGTTGCCTTGCTCTCTGGGACTGTAGGT	28202898	28203036	28203086	28203034	-1	7	MGP_DBA2J_G0031830.1	28180282	28219975	Wdr62	4594	934	209118	No_or_no_constitutive_exon
CTCCTGGAGAGGAGTCCAGTGCCCATTCTGATGTGACTTGGGTGGGCTAGGG	28369708	28369779	28369829	28369777	-1	7	MGP_DBA2J_G0031841.1	28368721	28379349	Aplp1	4594	934	209118	No_or_no_constitutive_exon
TTGATCTGAGGACAGACTTGGGGACAAGCTCCTGTGTCTTGGGATGCTAGGG	28405123	28405295	28405073	28405125	1	7	MGP_DBA2J_G0031843.1	28391992	28420762	Nphs1	4594	934	209118	No_or_no_constitutive_exon
GGAGTGGGCAGGAAGGGGGCTCTGGAAGCTGACCTCCACTGGCCGGGCAGTG	28427935	28428074	28427885	28427937	1	7	MGP_DBA2J_G0031844.1	28427345	28447887	Prodh2	4594	934	209118	No_or_no_constitutive_exon
CGGGGCCCGCGTGGACCACCAGACAGGCCCCATCGTGTGGGGGGAACCAGGG	32494310	32494352	32494402	32494350	-1	7	MGP_DBA2J_G0031898.1	32488327	32520329	None	4594	934	209118	No_or_no_constitutive_exon
AGCAGAGGCTGTGGGAGGTCTGACCAATTTCTCTGCATTCTCAGGGACAGCC	32530964	32531096	32531146	32531094	-1	7	MGP_DBA2J_G0031899.1	32526914	32605004	4931406P16Rik	4594	934	209118	No_or_no_constitutive_exon
GCACGGGAGGCGGCGGCGGTGGCAGCGGTGCCGGTGCGGGCAAAGCCAAGAA	33411523	33413203	33411473	33411525	1	7	MGP_DBA2J_G0031906.1	33410569	33413203	Cebpa	4594	934	209118	No_or_no_constitutive_exon
GGGGTTGGTCAGACTTTAAGCAGCATTCACTCTTTGAATTTATGGGACAGGA	42629415	42629669	42629365	42629417	1	7	MGP_DBA2J_G0031961.1	42625875	42631492	Klk14	4594	934	209118	No_or_no_constitutive_exon
TGCAAAAAAAGAGGCTGAAGGTGGGGGGCAGAACCGGAATGGGAAGGCAGGG	43987591	43987702	43987541	43987593	1	7	MGP_DBA2J_G0032016.1	43978124	43993548	Tsks	4594	934	209118	No_or_no_constitutive_exon
AAGCCCACGTCCTGTCTTTCCATGGCCTTTGACTGCCCCGGGGAACCCAGGA	43996272	43996425	43996475	43996423	-1	7	MGP_DBA2J_G0032017.1	43994887	44014453	Cpt1c	4594	934	209118	No_or_no_constitutive_exon
CATCTGGGCCAGCCCTCCCCGTGACTGGCATGCCATTCCTGTGGGTGCAGTG	44018968	44019111	44019161	44019109	-1	7	MGP_DBA2J_G0032018.1	44016346	44025763	None	4594	934	209118	No_or_no_constitutive_exon
GCACTGGCACTGGGACCAGAACTGATTCTGTTCTCTCTGGGGTGGGCCAGGA	44240485	44240536	44240586	44240534	-1	7	MGP_DBA2J_G0032037.1	44230953	44252488	Ccdc155	4594	934	209118	No_or_no_constitutive_exon
TGTCCCCTTAACCCACCCCTTCTCTCCCCCTCTTCCCACTAACGGGTCAGGA	44392169	44392196	44392246	44392194	-1	7	MGP_DBA2J_G0032044.1	44387744	44415943	Ppfia3	4594	934	209118	No_or_no_constitutive_exon
ACTTAAATGGCACCCATTCATTTTGGTTTGTGCCTGCTCTGGGTATGCAGAC	44505196	44506792	44505146	44505198	1	7	MGP_DBA2J_G0032051.1	44483978	44506792	Gys1	4594	934	209118	No_or_no_constitutive_exon
CCAAGGGCCGGGGCACTGTGCTCCTGTCTGGTCCTCGGAAGGGCCGAGAGGT	44797005	44797055	44796955	44797007	1	7	MGP_DBA2J_G0032072.1	44794705	44797403	Rpl18	4594	934	209118	No_or_no_constitutive_exon
GTCTAACGCTGACATACATTTTCTCTGTTCCCTTCTGCTCTGCTGGGAAGCG	45723163	45723277	45723327	45723275	-1	7	MGP_DBA2J_G0032093.1	45545837	45741176	Sergef	4594	934	209118	No_or_no_constitutive_exon
CTGCTCCTGTTTACTGATCTTTTTCTTTCTCTTTTCCGATGGATGGGAAGCA	48970798	48970885	48970748	48970800	1	7	MGP_DBA2J_G0032126.1	48919733	48999864	Prmt3	4594	934	209118	No_or_no_constitutive_exon
GCCTAGATGTACTTTGTGACATTCTCTATCTCTTTCTTATGGGAATATAGCA	54864330	54864422	54864280	54864332	1	7	MGP_DBA2J_G0032139.1	54813079	54916901	Cyfip1	4594	934	209118	No_or_no_constitutive_exon
CAGGAGGCTGTAGCAGAAGGGTCGCTGTCTAATAATTGGCTGTGGGGCAGTC	64830587	64830733	64830783	64830731	-1	7	MGP_DBA2J_G0032176.1	64786034	64951384	Lrrk1	4594	934	209118	No_or_no_constitutive_exon
TACAAGACATGGAACCTGCGTGCTTTTGGCTGGTACCCCCACTTGGGAAGGC	77723598	77723665	77723715	77723663	-1	7	MGP_DBA2J_G0032210.1	77720748	77736338	Mfge8	4594	934	209118	No_or_no_constitutive_exon
TTCTCCCTAATGGAACACTTTTTTTTTTAAACCCCTGTTGTGGGGAATAGGT	78043421	78043658	78043708	78043656	-1	7	MGP_DBA2J_G0032214.1	78031465	78051351	Polg	4594	934	209118	No_or_no_constitutive_exon
GGTGCCAGAGCAGGAGATGCTGCTGAGCGCGGCTGCGGGCCGTGGGGAAGGG	78505294	78505476	78505244	78505296	1	7	MGP_DBA2J_G0004392.1	78501771	78505476	Gm26646	4594	934	209118	No_or_no_constitutive_exon
TGACGCCAATGTTGTTTGAAGTAAATAATGTGTCCTTGTTTGGGGACCAGCT	78912580	78912727	78912530	78912582	1	7	MGP_DBA2J_G0032235.1	78896442	78918102	Prc1	4594	934	209118	No_or_no_constitutive_exon
TCGGGGAAAAAAAAGAAAAAAGAAAAAAAGAATTAATTTTAGGGCTGGAGAG	78899723	78900281	78900331	78900279	-1	7	MGP_DBA2J_G0007150.1	78899723	78901604	6330403N20Rik	4594	934	209118	No_or_no_constitutive_exon
AGCCTGAGGTCCTCTGACTCAGTGGCTCTATGGGGTGGGGGGCAATGCAGGA	78984643	78984781	78984831	78984779	-1	7	MGP_DBA2J_G0032239.1	78979131	78989329	Fes	4594	934	209118	No_or_no_constitutive_exon
GGTGCATGTGGTGGGGGCCCAGCTTTCATTCTCCTGCCCTTGGGGTACAGGC	78984185	78984308	78984358	78984306	-1	7	MGP_DBA2J_G0032239.1	78979131	78989329	Fes	4594	934	209118	No_or_no_constitutive_exon
AGGGCTTGGGTTTTTTTTCACCCTGTCTTTTTTGATTTGGGCTGGGGCAGGT	79359747	79359872	79359922	79359870	-1	7	MGP_DBA2J_G0032243.1	79319652	79433208	Iqgap1	4594	934	209118	No_or_no_constitutive_exon
TCTAATCCAGTGTTATTGCATTATGTAATTGTTCTCCCTGGGAAAAACAGAA	88808009	88808033	88807959	88808011	1	7	MGP_DBA2J_G0032322.1	88741886	88823737	Picalm	4594	934	209118	Yes
TATAATTAATTACATTTAAACTCTGTTGTCTTTTGTCTTATCAAGGGCAGAC	95634760	95634793	95634710	95634762	1	7	MGP_DBA2J_G0032337.1	95539864	95668327	Nars2	4594	934	209118	No_or_no_constitutive_exon
TTTTGAGAACTCTATGTATTTTATTCCCATGTCCTGTGCTGGATGGGTAGTG	96799747	96799911	96799961	96799909	-1	7	MGP_DBA2J_G0032356.1	96785083	96867588	Acer3	4594	934	209118	No_or_no_constitutive_exon
CCCCTCACACCCCGTCTTTCTCCCCCGTTGGTGGTTTTCGGGGTATGCAGGG	97417181	97417395	97417131	97417183	1	7	MGP_DBA2J_G0032362.1	97405935	97426021	Wnt11	4594	934	209118	No_or_no_constitutive_exon
CTGTGGGTGGCAGAGAGGCGGGTGGGCAGGACTGGGAGAAAATTGGGAAGGG	98189035	98189036	98188985	98189037	1	7	MGP_DBA2J_G0032371.1	98124508	98197463	Arrb1	4594	934	209118	No_or_no_constitutive_exon
GAGTGGTTATTTGGGGGGCTTGGATTAATGTGTGCTTTCTATGGGGACAGGA	99943752	99943873	99943923	99943871	-1	7	MGP_DBA2J_G0032400.1	99941111	99954131	Atg16l2	4594	934	209118	No_or_no_constitutive_exon
GGAGAACATCGATGAGAGTGCAGTGACAGAGAGCCGCGAGGAGCGGGCAGGC	99998845	99999062	99998795	99998847	1	7	MGP_DBA2J_G0032401.1	99969331	99999379	Stard10	4594	934	209118	No_or_no_constitutive_exon
GGGATTTGAGGGAGAAATGTGACACTGGGTGATCCTTGGGGGGGGGGCAGGA	100041034	100041159	100040984	100041036	1	7	MGP_DBA2J_G0032402.1	100016831	100068687	Arap1	4594	934	209118	No_or_no_constitutive_exon
TAAACAACACAGTAAGAACTTCATCTCAAAAATACTTTCTTGGGGACCAGCA	100740591	100740761	100740541	100740593	1	7	MGP_DBA2J_G0032417.1	100739668	100758877	Xndc1	4594	934	209118	No_or_no_constitutive_exon
CCTGGATATCAGCTCAGCTCAGAGTGTAAAGCAAGCCTTGTGGGATACAGAG	103514745	103516049	103514695	103514747	1	7	MGP_DBA2J_G0032549.1	103512536	103516049	None	4594	934	209118	No_or_no_constitutive_exon
TCACAGGGACTGACTGACTGCCTTTTTCTTTTCTTGGCCATGGGGCGCAGCT	104420630	104420726	104420580	104420632	1	7	MGP_DBA2J_G0032584.1	104416721	104423043	Ilk	4594	934	209118	No_or_no_constitutive_exon
AGCATGCTAATCCTATATAACTTATGTCCTCATAATATGGGGAAATTTAGAT	106498119	106498323	106498373	106498321	-1	7	MGP_DBA2J_G0032622.1	106498119	106520478	Ovch2	4594	934	209118	No_or_no_constitutive_exon
AAGGCAGCTCCCGACACTCTTTCTCTTTGGGCTGCTGGTGGTGGGCACAGGT	108287510	108287651	108287701	108287649	-1	7	MGP_DBA2J_G0032666.1	108276787	108370790	St5	4594	934	209118	Yes
GTGGAGCAAACAGAGAGTGATGGTTTGTTGGCTTTATTTTCTGGGATAAGCT	109133923	109134180	109134230	109134178	-1	7	MGP_DBA2J_G0032680.1	109065275	109375438	Sbf2	4594	934	209118	No_or_no_constitutive_exon
GGGCAAGAGGGGTGGTCCTGCAGTCTTTGATAGCTTTCCGGGACACACAGGC	110923656	110923892	110923942	110923890	-1	7	MGP_DBA2J_G0032690.1	110880080	110924531	Dkk3	4594	934	209118	No_or_no_constitutive_exon
CTCTCCCACCCGCCCAACCCTGGCTTCACCGTGGCTCTCTAAAAGGGCAGTT	117213898	117213916	117213966	117213914	-1	7	MGP_DBA2J_G0032720.1	117150465	117218845	Syt17	4594	934	209118	No_or_no_constitutive_exon
CAGCCTATACTTTGCTGCTGTTCTCAGAGTGATGCTTTTTGGGGGGCCAGGT	117325831	117325979	117326029	117325977	-1	7	MGP_DBA2J_G0032723.1	117308702	117361985	Tmc7	4594	934	209118	No_or_no_constitutive_exon
AAACTGCATTTTTAGTAAATTTTCTTCCTCTTACTCTGGTGGGTCTAAAGAT	118689300	118689459	118689250	118689302	1	7	MGP_DBA2J_G0032744.1	118674953	118696253	Lyrm1	4594	934	209118	No_or_no_constitutive_exon
TCCAGCGGCTTCTGGCGCTAGAGCCTGAGCGGCGTGGGCCCGCCAAGGAGGT	125084523	125085024	125084473	125084525	1	7	MGP_DBA2J_G0032797.1	125064404	125087220	Sbk1	4594	934	209118	No_or_no_constitutive_exon
TCTGCCTGCCTGGCTCATGGCCTCTCCTATCTTACTTTTTGGGATATCAGGT	125677233	125677315	125677365	125677313	-1	7	MGP_DBA2J_G0032829.1	125667062	125686084	Taok2	4594	934	209118	No_or_no_constitutive_exon
CCGTCATCCCAGCTCCCAGCTGGCAGGGCCTGGGGTGGAAGGGGGCGAAGGC	125821045	125821143	125821193	125821141	-1	7	MGP_DBA2J_G0032839.1	125819181	125822862	Prrt2	4594	934	209118	No_or_no_constitutive_exon
TGAGTGAACATTTTTCCTTCCCTTTCCCTTTGGTCATCCTGGGGCGACAGAA	126312071	126312143	126312021	126312073	1	7	MGP_DBA2J_G0032863.1	126304011	126316699	None	4594	934	209118	No_or_no_constitutive_exon
TCCTGTGTCTCCTGCCTCATCTAGTTCTCCAGATTCTAGTGGGGCAGGAGGC	126344562	126344735	126344512	126344564	1	7	MGP_DBA2J_G0032864.1	126336990	126387046	Srcap	4594	934	209118	No_or_no_constitutive_exon
GAGGGAAGAGAGACCAGACCCCATGTTCTGAAAGGAGATGGGGGCTGGAGAC	126438136	126438734	126438784	126438732	-1	7	MGP_DBA2J_G0032870.1	126433183	126441950	Zfp629	4594	934	209118	No_or_no_constitutive_exon
AGGCCTAGGAGAACTTCCATTCTCACTGGGTTGGTTTTCGCTGGGGACAGGT	126960058	126960209	126960008	126960060	1	7	MGP_DBA2J_G0032895.1	126954707	126977304	None	4594	934	209118	No_or_no_constitutive_exon
CAGCCGTGCCCAGCTGGGCTTGCACTAATACATTACATTTGGGTCAGAAGCC	137944864	137944993	137944814	137944866	1	7	MGP_DBA2J_G0032967.1	137855644	137981584	Jakmip3	4594	934	209118	No_or_no_constitutive_exon
TGAAGGCATCAGGTGGACCTGCCCTACAGTAAGCCTCTCTGTGGGACCAGGT	138897365	138897555	138897605	138897553	-1	7	MGP_DBA2J_G0032979.1	138889384	138903033	Adam8	4594	934	209118	No_or_no_constitutive_exon
GTCTAACTCTCCCCATCTGAGTGTGAACCTTATTCTACTTGGGTTGGCAGGG	139008729	139008836	139008679	139008731	1	7	MGP_DBA2J_G0032984.1	139005262	139009256	Prap1	4594	934	209118	No_or_no_constitutive_exon
TTTCCTATAGCATCACTAACCCATTTCCACGCACTGTTCCTGGGAAGTAGCA	139783943	139784063	139783893	139783945	1	7	MGP_DBA2J_G0033018.1	139779060	139785834	Ric8a	4594	934	209118	No_or_no_constitutive_exon
CCTGTACACCACTAATTCTACTTTGGGCGTGGGGGTGGGGGTGGGGTCAGCG	140219007	140219112	140219162	140219110	-1	7	MGP_DBA2J_G0033042.1	140218720	140219523	Sct	4594	934	209118	Yes
GCTCCTGTGGTGGCTGCAAGGGTGGTTGTGGCTCCTGTGGGGGCTGCAAGGG	141096381	141096454	141096504	141096452	-1	7	MGP_DBA2J_G0033068.1	141095236	141097659	None	4594	934	209118	No_or_no_constitutive_exon
CTGTGGTGGCTGCAAGGGTGGTTGTGGCTCCTGTGGGGGCTGCAAGGGAGGC	141096323	141096450	141096500	141096448	-1	7	MGP_DBA2J_G0033069.1	141095361	141097642	None	4594	934	209118	No_or_no_constitutive_exon
GGGAGGTTGGGTGCAGGTAGAGCGAGTAGCTGGGGTGGTGAGCCAGGGAGGC	141522546	141522639	141522689	141522637	-1	7	MGP_DBA2J_G0007218.1	141521246	141523858	H19	4594	934	209118	No_or_no_constitutive_exon
CCACCTTGCCCCCAGGAGGTCTGGAGCTCTACAGACCTCCTGGGGGCAAGGT	141597032	141597814	141597864	141597812	-1	7	MGP_DBA2J_G0033085.1	141596955	141614026	Igf2	4594	934	209118	No_or_no_constitutive_exon
AACCTCCCTGGCAGTGGCACAACTGGAGCTGGGTGGAGGCCCGGGAGCAGGT	141626189	141626299	141626349	141626297	-1	7	MGP_DBA2J_G0033086.1	141626132	141646991	Ins2	4594	934	209118	No_or_no_constitutive_exon
TTTGCTCGTGCTGTGTTGACTTTATATTCCCTTGCTGTGGGTGGATATAGTG	143507905	143508119	143508169	143508117	-1	7	MGP_DBA2J_G0033112.1	143463605	143541609	Ppfia1	4594	934	209118	No_or_no_constitutive_exon
CTGTGAACACATTGTGTTTTGTTTTCTTTTGTTGATTGATTGGGATACAGAG	10070746	10070905	10070696	10070748	1	8	MGP_DBA2J_G0033193.1	10062105	10078279	Lamp1	4594	934	209118	No_or_no_constitutive_exon
TTGGCTACTGTGTGAGTTGCTGACCTTGGTACACTTTGTGTGGGATACAGAA	20260351	20260450	20260301	20260353	1	8	MGP_DBA2J_G0033281.1	20140592	20317956	Ank1	4594	934	209118	No_or_no_constitutive_exon
CTTCCCCCACCCCACCTCACCTCACCCCGCTCTCTGGTTTGCATGGGAAGCC	22742508	22742619	22742458	22742510	1	8	MGP_DBA2J_G0033301.1	22686162	22747994	Fgfr1	4594	934	209118	No_or_no_constitutive_exon
CAGTTAAACTTGCGGTCCTCTGATTTTCACATCTCCTTTCATTGGGACAGGT	22997659	22997853	22997903	22997851	-1	8	MGP_DBA2J_G0033310.1	22991157	23014439	Ash2l	4594	934	209118	No_or_no_constitutive_exon
CCACAAGGAGCTTAGTTGGAGGGCACCCCCTCTGGAAGAAGGGGAAGCAGCT	24304573	24304601	24304523	24304575	1	8	MGP_DBA2J_G0033321.1	24269048	24308168	Adgra2	4594	934	209118	No_or_no_constitutive_exon
CTCAGAAGAAGGTGTCACACCTTTAATCCTAGGAAGGCAGAGGGAGGCAGAT	31292543	31292952	31292493	31292545	1	8	MGP_DBA2J_G0007241.1	31290731	31292952	Gm26768	4594	934	209118	No_or_no_constitutive_exon
TTTTGGGCCAATTCGATTAAAGACACCAACCAATATTTATTTGGGGATAGGT	38060176	38060382	38060126	38060178	1	8	MGP_DBA2J_G0033377.1	38010683	38070174	Slc7a2	4594	934	209118	No_or_no_constitutive_exon
TCTCGGAGGGGTGTGCTCAGACAGTGGCCGCGGAAGCTCCTGGGTGGCAGCG	54448931	54449002	54449052	54449000	-1	8	MGP_DBA2J_G0004482.1	54448931	54452359	Gm28063	4594	934	209118	No_or_no_constitutive_exon
CCGGGACAATCGGATCCTCTCTTCTCGGGTAATCTCAAACCGGCAGGGAGAC	55996228	55996561	55996178	55996230	1	8	MGP_DBA2J_G0033447.1	55995119	55998106	BC030500	4594	934	209118	No_or_no_constitutive_exon
ACGGTTATTATTGGAGGCATTTACATTTTTCCTTTTCTCCCTGGGAACAGTC	61930495	61930602	61930652	61930600	-1	8	MGP_DBA2J_G0033464.1	61847639	61957556	Klhl2	4594	934	209118	No_or_no_constitutive_exon
GAAGGGCTCCCGACCTCTCTGGCTAGCTCTGGCTTTCTCCTACGGGGCAGGT	67191300	67191402	67191250	67191302	1	8	MGP_DBA2J_G0033508.1	67186396	67193486	Tm6sf2	4594	934	209118	No_or_no_constitutive_exon
CTCCCGACCTCTCTGGCTAGCTCTGGCTTTCTCCTACGGGGCAGGTACAGGA	67191306	67191402	67191256	67191308	1	8	MGP_DBA2J_G0033508.1	67186396	67193486	Tm6sf2	4594	934	209118	No_or_no_constitutive_exon
CTATGCCTCACTGCCTAGTGGCACTGACCTTGGCATTTTTTGGGCAGAAGAG	68422650	68422743	68422793	68422741	-1	8	MGP_DBA2J_G0033558.1	68414014	68440613	Haus8	4594	934	209118	No_or_no_constitutive_exon
TTCCAGGACACACATGGAAACTGGGGCCTTGTGGGGACCCTGGGGATCAGGG	68573280	68573585	68573635	68573583	-1	8	MGP_DBA2J_G0033562.1	68573280	68581113	Nr2f6	4594	934	209118	No_or_no_constitutive_exon
TACTGGTTCTCTGGATGATGTGTAATGTCAACTCTTGTTTTGGGGTGCAGAC	77161747	77161896	77161946	77161894	-1	8	MGP_DBA2J_G0033633.1	77152873	77248889	Hhip	4594	934	209118	Yes
GGTCCACAGCTGGGCCGCCTGGCACTAGTATAACGGAGGTACTGGGGCAGTT	81189677	81190004	81190054	81190002	-1	8	MGP_DBA2J_G0033663.1	81188455	81190405	2210011C24Rik	4594	934	209118	No_or_no_constitutive_exon
TTCCTTCTTTCTGTTTTTTCTGTGTGCGCCATCCTGTGGGGCTGGGACAGAG	81818218	81818254	81818168	81818220	1	8	MGP_DBA2J_G0033679.1	81570921	81822801	Cacna1a	4594	934	209118	No_or_no_constitutive_exon
GCCCGATGGGAAGTGGCCAGTCATCCCTCTCTCCCACAGGGAGGACTCAGAA	82145032	82145219	82145269	82145217	-1	8	MGP_DBA2J_G0033697.1	82143951	82156959	Rnaseh2a	4594	934	209118	No_or_no_constitutive_exon
CCTGTCAGAGGCCCCGCCACGTACCGTCCCGGGGCCACTCGGGGTTGCAGGT	82242006	82242112	82241956	82242008	1	8	MGP_DBA2J_G0033704.1	82223688	82244908	Tnpo2	4594	934	209118	No_or_no_constitutive_exon
GTGTGTGTCTCTCTCTGTCTTGCTCTCTCCCCTCCCCGCCGGGGCTGCAGAA	91109222	91109376	91109172	91109224	1	8	MGP_DBA2J_G0033764.1	90956429	91115212	Gnao1	4594	934	209118	No_or_no_constitutive_exon
AAGCCTGTAAAGGGTGCAGTGGGCGACTTTCCACTCTTCTTGGGTGACAGAT	92239410	92239569	92239360	92239412	1	8	MGP_DBA2J_G0033793.1	92232821	92257358	Drc7	4594	934	209118	No_or_no_constitutive_exon
GCAAGCCAAATGAGTGACAAGAATCTATTTCTACTTTTGGGGGGGGTCAGGA	102471244	102471984	102471194	102471246	1	8	MGP_DBA2J_G0033841.1	102452844	102471984	Ces4a	4594	934	209118	No_or_no_constitutive_exon
TTGGTTATGAGGTTTTGATGTTGAAGGCAGCACTCTTCTCTGTGGGACAGAC	102720833	102720984	102721034	102720982	-1	8	MGP_DBA2J_G0033858.1	102707337	102737916	Kctd19	4594	934	209118	No_or_no_constitutive_exon
TGCCAAGAAAATGTTCAGATTGAGGGGGAGGGGGAGGGGGAACGCCAAAGAG	103327686	103327738	103327788	103327736	-1	8	MGP_DBA2J_G0033886.1	103326187	103337650	Dpep2	4594	934	209118	No_or_no_constitutive_exon
TAACCTGTCTGGGGGGATGGGGTGGGCTTCCCTGTTTAATGGGGGAGCAGGC	106914723	106914861	106914673	106914725	1	8	MGP_DBA2J_G0033918.1	106876692	106925304	Pmfbp1	4594	934	209118	No_or_no_constitutive_exon
TTACTCTCTCGCCCGCACACTACAACACACATGCCCATGACAGCAGGGAGGT	108277073	108277135	108277023	108277075	1	8	MGP_DBA2J_G0033942.1	108241868	108277146	Cog4	4594	934	209118	No_or_no_constitutive_exon
GAAAGATTATTTCTCCCAATGTGATTGTTGCCTTCTCTTTTTGGGATAAGGT	117036613	117036724	117036774	117036722	-1	8	MGP_DBA2J_G0033998.1	117002691	117053389	Mbtps1	4594	934	209118	Yes
GTGAGCCGGGGCAACCAGAATCTACCCCCAGTCCTTAATCAGGGGCTCAGAT	117095648	117095765	117095815	117095763	-1	8	MGP_DBA2J_G0034001.1	117092307	117099634	Taf1c	4594	934	209118	No_or_no_constitutive_exon
GCCCCGGTTTACTTTCATTGATGTTTTTCAACTTTCTTTTGGGAACCCAGGG	117447769	117447995	117447719	117447771	1	8	MGP_DBA2J_G0034009.1	117405824	117452928	Usp10	4594	934	209118	No_or_no_constitutive_exon
CCTGCCTGACTGAGCAACCTCGTTCTCATTTTTCCTTTTGGGATGGGAAGAT	119313315	119313746	119313796	119313744	-1	8	MGP_DBA2J_G0034030.1	119313315	119341423	Klhdc4	4594	934	209118	No_or_no_constitutive_exon
GGGCTCTGTAACGTTAGTTACAAATCCAGCTTTGAGGATTGGGCATGAAGTC	120422103	120422308	120422358	120422306	-1	8	MGP_DBA2J_G0034053.1	120405461	120497643	Ankrd11	4594	934	209118	No_or_no_constitutive_exon
GACCGACCGTCTCTTCTTCTCATTGCCGCCGTTCTTTTCTGGGCTGGCAGGT	121872264	121872352	121872214	121872266	1	8	MGP_DBA2J_G0034082.1	121772013	121885980	Galnt2	4594	934	209118	No_or_no_constitutive_exon
AGACTCACAGCACTAAGCCATCTTTCTGTGTCCCTCCCATGTGGGAGTAGAT	12811985	12812196	12812246	12812194	-1	9	MGP_DBA2J_G0034183.1	12697259	13159585	Fat3	4594	934	209118	No_or_no_constitutive_exon
ATCCTTCCTGTCTTTTCCTCACTTCTCCCCATTGTTTTCTGGGAGCCCAGAA	17755287	17755392	17755442	17755390	-1	9	MGP_DBA2J_G0034244.1	17753523	17757772	Eif3g	4594	934	209118	No_or_no_constitutive_exon
GCTCAGGGCTAGTAACGCACCAGTGCTGAAGTCTGTTCCGTGGGGTGCAGCT	18142631	18142728	18142778	18142726	-1	9	MGP_DBA2J_G0034260.1	18134117	18148711	Kri1	4594	934	209118	No_or_no_constitutive_exon
TTTCCTGACCACCCCACTTTCCACCCCCTGCTGGTTCCCGGGGGGCCCAGGT	18212915	18213087	18212865	18212917	1	9	MGP_DBA2J_G0034263.1	18180562	18214947	Slc44a2	4594	934	209118	No_or_no_constitutive_exon
TGTTTTGTTTTTGTTTTTTAAATTTCTTTTCTTTTCTTCCATGGGCAAAGAA	18410484	18411141	18410434	18410486	1	9	MGP_DBA2J_G0034268.1	18390735	18411141	AB124611	4594	934	209118	No_or_no_constitutive_exon
GGTGTGGGGTCAGTGATGCCCATGAATAACTGAACCTTTGGGGGTTGCAGAA	18844575	18844662	18844712	18844660	-1	9	MGP_DBA2J_G0034283.1	18838912	18857057	Rgl3	4594	934	209118	No_or_no_constitutive_exon
ACGGGGTTTGTAGCTGTGGCCAACCCAGCTTGGTGTGGGGAGTGGAGCAGGT	34523534	34523662	34523712	34523660	-1	9	MGP_DBA2J_G0034378.1	34511820	34529322	Robo3	4594	934	209118	No_or_no_constitutive_exon
AATACCCTCTTTTGCTTGTTACTCATGCTCTGTTACCATGGGGATGCCAGCT	37475748	37475844	37475894	37475842	-1	9	MGP_DBA2J_G0034481.1	37453202	37695020	Gramd1b	4594	934	209118	No_or_no_constitutive_exon
AGATATCCTTTCCTTGTTTCTGACGTCTTGCTTTGGTGGGGGGTTAACAGCT	39220359	39220445	39220495	39220443	-1	9	MGP_DBA2J_G0034489.1	39143936	39306233	Sorl1	4594	934	209118	No_or_no_constitutive_exon
TTGAACCATTTGCCAATCCCACTCACACTTTTCTTTTTGCAGGGCAACAGGA	41460342	41460456	41460506	41460454	-1	9	MGP_DBA2J_G0034511.1	41446580	41463198	Nlrx1	4594	934	209118	No_or_no_constitutive_exon
CCCCCACATGGGCCTCCCTGACCTAGTCTCTTCTGCTTTCTTGGGGGCAGGT	42150335	42150640	42150690	42150638	-1	9	MGP_DBA2J_G0034537.1	42130831	42173356	Ube4a	4594	934	209118	No_or_no_constitutive_exon
CCGGGTACCTCTGCTTTCTCTAGTGTTAGAATTCTTTCCCCTAGGGACAGAA	42481151	42481266	42481316	42481264	-1	9	MGP_DBA2J_G0034549.1	42468020	42483200	Il10ra	4594	934	209118	No_or_no_constitutive_exon
CTGTCTCTTGGCTTTTCTTTCCGTCTGTGTTCCATCCATGGGAAATGCAGAT	46788798	46788813	46788863	46788811	-1	9	MGP_DBA2J_G0034588.1	46747872	47049739	Ncam1	4594	934	209118	No_or_no_constitutive_exon
ACGGTTAAGTGTTATATAGTAATTGTATTTATGTGTCTTCTGGGCAACAGGT	48252927	48253044	48253094	48253042	-1	9	MGP_DBA2J_G0034608.1	48144875	48263492	Sik2	4594	934	209118	Yes
AGAGAAAGAGAGGTTCCTCTGCCCCTGATATGATTTTCTTGGGCATGTAGGG	51855248	51855369	51855419	51855367	-1	9	MGP_DBA2J_G0034640.1	51832963	51891621	Acsbg1	4594	934	209118	No_or_no_constitutive_exon
TTGTCCTCAAATCTATTGATTTGTGTTGCTCTTTTGCCTTGAGGGAACAGGG	55172137	55172246	55172087	55172139	1	9	MGP_DBA2J_G0034693.1	55171450	55190050	Ubl7	4594	934	209118	No_or_no_constitutive_exon
AGCCTCTTTTCACATTTGTATGCCCCTCCCCCCTCTTGTCTGGGGTCAAGGA	55399168	55399297	55399118	55399170	1	9	MGP_DBA2J_G0034697.1	55327047	55418570	Stra6	4594	934	209118	No_or_no_constitutive_exon
TCTTTTCACATTTGTATGCCCCTCCCCCCTCTTGTCTGGGGTCAAGGAAGAA	55399172	55399297	55399122	55399174	1	9	MGP_DBA2J_G0034697.1	55327047	55418570	Stra6	4594	934	209118	No_or_no_constitutive_exon
TGGCTCTGCTGGTCTTGTCAGTAGCTTTTTTCCCCTTCATGTGGGCACAGAT	56586231	56586433	56586483	56586431	-1	9	MGP_DBA2J_G0034711.1	56584782	56617579	Bbs4	4594	934	209118	No_or_no_constitutive_exon
ATCTCTATTTCTGCTCTGTTTTTTTATCCCACCCCCACCCTGGGCAGCAGCT	56924313	56924423	56924263	56924315	1	9	MGP_DBA2J_G0034716.1	56900599	56934765	Parp6	4594	934	209118	No_or_no_constitutive_exon
TTTTATGGATTATTTTATAATGTGGGACTCCGTCTGGGAAGGAAGATGAGGG	58704552	58704782	58704502	58704554	1	9	MGP_DBA2J_G0034727.1	58658808	58704860	Tle3	4594	934	209118	No_or_no_constitutive_exon
CTCACAACTTCCAGAGGGACTTTCTATCCCGTTTTTTTTTCTGAGGGAAGGG	60148949	60149197	60148899	60148951	1	9	MGP_DBA2J_G0034737.1	60140993	60154049	Cln6	4594	934	209118	No_or_no_constitutive_exon
CTCAGTGCGCTGGCACTGATCCACCTCTGTTGTGTCTCTCTTGGGGACAGTT	60960889	60961021	60961071	60961019	-1	9	MGP_DBA2J_G0034745.1	60940189	61051598	Smad3	4594	934	209118	No_or_no_constitutive_exon
CTCTCCTCCTTCCCTTTCCCCTTCTTATCCTTTCCTGGGGGGAGTGATAGAG	61337101	61337257	61337307	61337255	-1	9	MGP_DBA2J_G0015579.1	61337101	61340082	1700055C04Rik	4594	934	209118	No_or_no_constitutive_exon
AGGTGTCTTACCATGCTTTGCGTTTTGGTTCCTGCTGCCGTGGGATGCAGGT	65201082	65201145	65201032	65201084	1	9	MGP_DBA2J_G0034802.1	65175033	65329516	Vps13c	4594	934	209118	Yes
TACACTTATTAAAGTTTAATACTAACTTTTTCTCTTTTTGGGGGGATCAGGG	65312661	65312737	65312611	65312663	1	9	MGP_DBA2J_G0034802.1	65175033	65329516	Vps13c	4594	934	209118	Yes
GGAAGATGTACGGTCACCACGGCAACCGCATCGCCCCGGGGTTGGTAAAGAT	69844518	69844545	69844595	69844543	-1	9	MGP_DBA2J_G0034829.1	69802852	69844805	Tex9	4594	934	209118	No_or_no_constitutive_exon
TTTTTTCCTTGTCATAACCTTGGCTTTCTTGGTCTGTGGTTGTAGGGAAGCC	77010623	77010690	77010740	77010688	-1	9	MGP_DBA2J_G0034886.1	77000763	77120134	Col12a1	4594	934	209118	No_or_no_constitutive_exon
GCTAATGTAAAAATACCAAAGTCTTTTCTTTTGTTCTTTTGGGACATAAGGT	77520177	77520565	77520127	77520179	1	9	MGP_DBA2J_G0034890.1	77468225	77551296	Senp6	4594	934	209118	No_or_no_constitutive_exon
TGTATATGAAGCTCAATATGTAGTTGCGTTTCCCTCTTTTGGGTTGGCAGAT	84045828	84045894	84045778	84045830	1	9	MGP_DBA2J_G0004580.1	84042246	84048003	A330041J22Rik	4594	934	209118	No_or_no_constitutive_exon
ATGGGGTGGTGGCCGGCCATGCCTCACAGTCTGTGGTTTTGGGGTGACAGGA	91982300	91983906	91983956	91983904	-1	9	MGP_DBA2J_G0004581.1	91982300	91993868	None	4594	934	209118	No_or_no_constitutive_exon
TCGTGAGGACGTGCACACAGCAGAGCGATCTGATGCGGGGAAGGCAACAGGA	101488998	101489020	101488948	101489000	1	9	MGP_DBA2J_G0035015.1	101337623	101489020	Nphp3	4594	934	209118	No_or_no_constitutive_exon
GAACTAATACGCAGGCAGTGTCCACCCTCTTTGCTTTTCAGGGACCCAAGTC	104039263	104039365	104039415	104039363	-1	9	MGP_DBA2J_G0035055.1	104038555	104140795	Rad54l2	4594	934	209118	No_or_no_constitutive_exon
TGTGTCCCTAGACCAAGGGAGCCAGCCACTCACATTCTCCATGGGAACAGTT	104685480	104685572	104685622	104685570	-1	9	MGP_DBA2J_G0035062.1	104675801	104687258	Hemk1	4594	934	209118	No_or_no_constitutive_exon
AGCCTGCTGGGTGGCTGGCTTACCCTGTGTGGAATGCCGCCCAGGGGAAGGT	104676427	104676669	104676719	104676667	-1	9	MGP_DBA2J_G0035062.1	104675801	104687258	Hemk1	4594	934	209118	No_or_no_constitutive_exon
TCCCGTTGCACATCTGGTCACCCAATGTACATACATCCCTTCGGGGGCAGGT	104898472	104898581	104898422	104898474	1	9	MGP_DBA2J_G0035068.1	104897970	104901992	Zmynd10	4594	934	209118	No_or_no_constitutive_exon
GGAGTGGGTCGGGCGGGGCCGAGCCGGGCCGTGGGCCGTGTGGGGGCCAGGC	104985666	104985805	104985855	104985803	-1	9	MGP_DBA2J_G0035077.1	104964795	104985934	Gnai2	4594	934	209118	No_or_no_constitutive_exon
TTGCCTTTGTTGTTAATAAAGTTCCTCTCCCTTTGAAACGGGTGTCAGAGGG	105100078	105104792	105104842	105104790	-1	9	MGP_DBA2J_G0035081.1	105095254	105129994	Rbm5	4594	934	209118	No_or_no_constitutive_exon
TACGGCCATGAGGCCATAGTCTGATTGTATTTTTTCTCCTTGGGGGTCAGAG	105421972	105422080	105422130	105422078	-1	9	MGP_DBA2J_G0035095.1	105411745	105444252	Rnf123	4594	934	209118	No_or_no_constitutive_exon
CGGCCATGAGGCCATAGTCTGATTGTATTTTTTCTCCTTGGGGGTCAGAGGA	105421972	105422078	105422128	105422076	-1	9	MGP_DBA2J_G0035095.1	105411745	105444252	Rnf123	4594	934	209118	No_or_no_constitutive_exon
GGGAGATAGCAGCAAATGAAGCTCTCAAAACGCACAGAGAATAAGGGAAGGC	105669985	105670300	105670350	105670298	-1	9	MGP_DBA2J_G0035103.1	105669053	105672317	Tcta	4594	934	209118	No_or_no_constitutive_exon
GCCCGCTGACGGGCGGGGAGCCTGTGAGCCTGGGCTCCCTGCGGGGCAAGGT	105705120	105705258	105705070	105705122	1	9	MGP_DBA2J_G0035105.1	105704602	105706043	Gpx1	4594	934	209118	No_or_no_constitutive_exon
CCGAGATCAACCGAGACAACCCTCTGGGGATGAAAGGGGAGATTGCAGAGGC	105733512	105735836	105733462	105733514	1	9	MGP_DBA2J_G0035106.1	105713299	105758952	Usp4	4594	934	209118	No_or_no_constitutive_exon
GAGTGTGGTGGCATCTGCGGTTAATTCCAGCACTCGGGAGGCAGAAGCAGGT	105756261	105756612	105756211	105756263	1	9	MGP_DBA2J_G0036911.1	105755488	105756612	Gm37963	4594	934	209118	No_or_no_constitutive_exon
CTGGGCTCCCGCCAACTAACTGCCTCACCCTTCTCTGACTGGGACTACAGGA	105865575	105865736	105865525	105865577	1	9	MGP_DBA2J_G0035113.1	105856357	105868063	Usp19	4594	934	209118	No_or_no_constitutive_exon
AAGGGGGGTCTGCGGGAAATGTGGGCAAGGCTGAGCACACGGGAAATGAGGA	105947722	105947853	105947672	105947724	1	9	MGP_DBA2J_G0035118.1	105945083	105947972	Dalrd3	4594	934	209118	No_or_no_constitutive_exon
GTAGGGGTGTGGGCGGGCCATCCTCTGACGGTCCCGCCCTGCAGGGGAAGAC	106211416	106211636	106211366	106211418	1	9	MGP_DBA2J_G0035126.1	106205042	106231700	Celsr3	4594	934	209118	No_or_no_constitutive_exon
TCTGTCTCTCTCTGTCTCTTTCTCTCCTCTCCACTCAACCGTGGGGGTAGAT	106223173	106223253	106223123	106223175	1	9	MGP_DBA2J_G0035126.1	106205042	106231700	Celsr3	4594	934	209118	No_or_no_constitutive_exon
ACTGAGTTTCAGTAAGTAGCAAAGAATTCTCAGGGTACCTGGGGACCCAGTC	106242695	106242891	106242645	106242697	1	9	MGP_DBA2J_G0035127.1	106232006	106243386	Slc26a6	4594	934	209118	No_or_no_constitutive_exon
AAGGCACCGTTACACTGAAGGACTTACCTCAATCTGTTTCCCATAGGGAGAG	106309953	106309985	106309903	106309955	1	9	MGP_DBA2J_G0035130.1	106283753	106315334	Col7a1	4594	934	209118	No_or_no_constitutive_exon
GGGTTCCAGTCTGGACAAGGCTTCCAAATAAAACTGGTGGGTGAAAGCAGCT	107056952	107057206	107057256	107057204	-1	9	MGP_DBA2J_G0035144.1	107048179	107068746	Fbxw24	4594	934	209118	No_or_no_constitutive_exon
TATGATTCTGTTTTATTCTTTTGCATGTTTTCTTGGCTGAATGGGAGTAGAG	108066958	108066974	108066908	108066960	1	9	MGP_DBA2J_G0035160.1	108054261	108140210	Setd2	4594	934	209118	No_or_no_constitutive_exon
AGACCCTGTTCACTGATCAAGGAATCCCACAACTTCTTTTGGGTTGAAAGGT	111802871	111803374	111803424	111803372	-1	9	MGP_DBA2J_G0035193.1	111802871	111904156	4921528I07Rik	4594	934	209118	No_or_no_constitutive_exon
GAGTTGTGTCTTAAACTGTTGGTTCTCACTGGTCTCTCTCGTGGGCAAAGGC	112230548	112230624	112230674	112230622	-1	9	MGP_DBA2J_G0035201.1	112222763	112277730	Cnot10	4594	934	209118	No_or_no_constitutive_exon
ACGGGAGCAAGGGTGGTGGGTAACATAGCGTCTGTGGTGTGGGACAGCAGCA	116790464	116790641	116790414	116790466	1	9	MGP_DBA2J_G0035221.1	116755686	116802305	Dlec1	4594	934	209118	No_or_no_constitutive_exon
TGAACGGGAGCAAGGGTGGTGGGTAACATAGCGTCTGTGGTGTGGGACAGCA	116790461	116790641	116790411	116790463	1	9	MGP_DBA2J_G0035221.1	116755686	116802305	Dlec1	4594	934	209118	No_or_no_constitutive_exon
ATGGATCCCAAACATGCCTATGTCTTATGCCCATGGTGCTGGCAGGGCAGCA	117011091	117011277	117011041	117011093	1	9	MGP_DBA2J_G0035228.1	117001881	117014013	Acaa1a	4594	934	209118	No_or_no_constitutive_exon
ACATACACACACACAGAGTCCCTCACGCTGTGCCTATTTTCTGGGGACAGGT	117047824	117047921	117047774	117047826	1	9	MGP_DBA2J_G0035229.1	117021302	117057732	Xylb	4594	934	209118	No_or_no_constitutive_exon
GGGGTGACTGCCAAAGTGCCCCAATGTTTGCTTCTCGTGGATGTGGGCAGAA	117630981	117631206	117630931	117630983	1	9	MGP_DBA2J_G0035237.1	117602274	117632219	Ttc21a	4594	934	209118	No_or_no_constitutive_exon
TGCTCATTGTGCTTTTAGTGTTTATTTTTATCTATGTGTGTTGGGGGTAGGT	117779154	117779409	117779104	117779156	1	9	MGP_DBA2J_G0035242.1	117778185	117792194	Slc25a38	4594	934	209118	No_or_no_constitutive_exon
TTAATGTGCTGTTCTTGTCTTCTGTCCCCCTCTGTCATTGGGCCAAACAGAA	118128106	118128301	118128056	118128108	1	9	MGP_DBA2J_G0035245.1	117971833	118149883	Myrip	4594	934	209118	No_or_no_constitutive_exon
CTGTTCCTCTGTTCTGGACTTGCTCTCACCTGTCGTGGGGGTGGGGCCAGGT	2411010	2411103	2410960	2411012	1	X	MGP_DBA2J_G0035333.1	2393836	2428394	Gripap1	4594	934	209118	No_or_no_constitutive_exon
AGTATAATGGTCCTTTTTTTTCTTTTTTCTTTGTTTTTTTTTGTGGGAAGGA	4697584	4697714	4697534	4697586	1	X	MGP_DBA2J_G0035369.1	4646901	4738587	Sytl5	4594	934	209118	Yes
GCCCCAGTCGAGCTTCCTCAGCACCGAGGGCTTGCGGGTCCTGAGTGGAGGA	8630335	8630404	8630454	8630402	-1	X	MGP_DBA2J_G0035382.1	8300326	8635613	Cask	4594	934	209118	No_or_no_constitutive_exon
GGATGGGGAGGGCTGAGCACTAATATCTTTCTGATTTTGGGGAATGGCAGCA	44627755	44628037	44628087	44628035	-1	X	MGP_DBA2J_G0035505.1	44616658	44631124	Igsf1	4594	934	209118	No_or_no_constitutive_exon
TGCTTTTTGTCTCCGTGTTCTTTGTATATGTTTTTGTTCGGTGGGTATAGTA	46308057	46308144	46308194	46308142	-1	X	MGP_DBA2J_G0035514.1	46261328	46553721	Hs6st2	4594	934	209118	No_or_no_constitutive_exon
CTCACTCAAAATGATTTATTTTTCTATTTTTTCCCCCTATGGGACCTGAGAC	56294302	56294378	56294252	56294304	1	X	MGP_DBA2J_G0015617.1	56275343	56336161	C230004F18Rik	4594	934	209118	No_or_no_constitutive_exon
CATGTCACCTACTTTCCCTACCTCTTACCCCACCATGCCTGGGGCTACAGGA	69454166	69454231	69454281	69454229	-1	X	MGP_DBA2J_G0035632.1	69445869	69455912	Irak1	4594	934	209118	No_or_no_constitutive_exon
CTTCTTTCCCCTCTCATCTTTCTTCCTCTGGTACTTGGGATGGAACACAGGC	69577684	69577701	69577634	69577686	1	X	MGP_DBA2J_G0035634.1	69558633	69583883	Opn1mw	4594	934	209118	No_or_no_constitutive_exon
GGTGAAGGGCCCCTTACCTCACTCTCACAGCCTGCCCCTTCTGGGAACAGGT	69676071	69676234	69676284	69676232	-1	X	MGP_DBA2J_G0035637.1	69658134	69688864	None	4594	934	209118	No_or_no_constitutive_exon
GGTGATGGGCCCCAAGCTGGTGGCAGTAAGGGGAGGGAAGAAGGGCCCAGAG	69747796	69748165	69747746	69747798	1	X	MGP_DBA2J_G0035642.1	69740600	69748871	Atp6ap1	4594	934	209118	No_or_no_constitutive_exon
CTCTGAAGAAACCATCTGAAGATCACACATAGGATACACAGGGAAGGAAGCG	70116068	70116845	70116018	70116070	1	X	MGP_DBA2J_G0035657.1	70104647	70119044	None	4594	934	209118	No_or_no_constitutive_exon
CCCCTTCAGCTCTTTGGGTACTTTCTCTAACTCCTTCATTGGGGACAAAGTT	80826152	80826697	80826102	80826154	1	X	MGP_DBA2J_G0014426.1	80825582	80826697	None	4594	934	209118	No_or_no_constitutive_exon
CTTTTCCCTTTATTATACTCTTTTCCCTTCTTCTCTTCATGGGAGAATAGAA	89316741	89316858	89316908	89316856	-1	X	MGP_DBA2J_G0035712.1	89018007	89349417	Pola1	4594	934	209118	No_or_no_constitutive_exon
CTGCTGAAACCATTGTCATTCCTCCCTCTATTTTTCCAATGGGACTACAGAA	92239619	92239770	92239569	92239621	1	X	MGP_DBA2J_G0035733.1	92193691	92313914	Heph	4594	934	209118	No_or_no_constitutive_exon
AGGAGGGCAGGAGACTTGTGATGGAGCCTGATGGTGCTGCTGGGATGCAGGA	97003315	97003460	97003265	97003317	1	X	MGP_DBA2J_G0035763.1	96994183	97019217	Med12	4594	934	209118	No_or_no_constitutive_exon
CTTACCATGGCTCTGTGGCTAGTGGGTCCAAGCCTCTCCCGGGTGGCCAGTC	130682775	130682854	130682725	130682777	1	X	MGP_DBA2J_G0035885.1	130682106	130688021	Armcx3	4594	934	209118	No_or_no_constitutive_exon
CTGGACTCGGGCTCAGGGGCTCCTTACTATTGCTGGGTGTGGGGTTACAGGA	148075780	148075937	148075730	148075782	1	X	MGP_DBA2J_G0035992.1	148035372	148079696	Smc1a	4594	934	209118	No_or_no_constitutive_exon
GGGAGGGAGGGTTGCTGCTCTGACGCTGGGCTCCTTGCTTGTGGGTGCAGGG	148238306	148238356	148238256	148238308	1	X	MGP_DBA2J_G0035993.1	148160054	148241260	Iqsec2	4594	934	209118	No_or_no_constitutive_exon
GAAAGAATCAGCTTGTTTACCTATTCTTCCCCCTTTCCTGGGCACGGCAGAT	148287072	148287654	148287022	148287074	1	X	MGP_DBA2J_G0035994.1	148249043	148290597	Kdm5c	4594	934	209118	No_or_no_constitutive_exon
AGTGTAGTGGCTGTGGATTCTTGGTCAAGAACGTTTCTCTGGGTTGGCAGGT	148397600	148397708	148397550	148397602	1	X	MGP_DBA2J_G0015631.1	148381528	148414759	3010001F23Rik	4594	934	209118	No_or_no_constitutive_exon
TGGTCCATACTGTTTCTGCTAAAGTTCTACACCTTTTGTAAATTGGGCAGGA	155620924	155621030	155620874	155620926	1	X	MGP_DBA2J_G0036035.1	155575311	155663110	Map7d2	4594	934	209118	No_or_no_constitutive_exon
CAGGTGGCCAGAGAAGGCAACAGGGGCAGGTAGAGTGGGGCAGGGCTGAGGT	155694305	155694609	155694255	155694307	1	X	MGP_DBA2J_G0036036.1	155694092	155760566	A830080D01Rik	4594	934	209118	No_or_no_constitutive_exon
