# Supplementary material for: Widespread Separation of the Polypyrimidine Tract From 3′ AG by G Tracts in Association With Alternative Exons in Metazoa and Plants
Source: Front Genet. 2019 Jan 14;9:741. doi: 10.3389/fgene.2018.00741 (PMC6339879; doi:10.3389/fgene.2018.00741)
Supplement: DATA FILE S2 — Sequences of REPAG 3′ SS from each species of metazoa, plants and protists. [file Data_Sheet_2.zip › Supplementary data 2/Metazoa_Release38_capitella_teleta.txt]

REPA_GGG_Sequence	Exon_Start	Exon_End	Pos_-50	Pos_+2	Strand	Chromosome	GeneID	Gene_Start	Gene_End	Gene_Name	Number_of_REPAs	Number_of_REPAs_has_GGG	Number_of_Intron(Intra_genic_Region)	Upstream_Constitutive_Exon
CGAATTGCGCTGAGTCGCTCTTCCAAGAAACCGAAGCCGAGTGCTGGGAGAT	1259100	1259137	1259050	1259102	1	CAPTEscaffold_1	CapteG180235	1254531	1262013	None	4767	436	140030	No_constitutive_exon_found_in_species
CAGTTTTCGAGATCGACATCGATTATTTGTGTTGTTTTATGCGCGGGTAGAA	1327976	1328053	1328103	1328051	-1	CAPTEscaffold_1	CapteG226799	1326253	1339141	None	4767	436	140030	No_constitutive_exon_found_in_species
GCATATGATTTGTTGATGTCATTATTGACTTTATGTCTTGGGAAATGCAGCT	1343205	1343721	1343771	1343719	-1	CAPTEscaffold_1	CapteG210404	1341876	1348276	None	4767	436	140030	No_constitutive_exon_found_in_species
CTTCGTAGGACTCGACGTGGTTCATCACACAAAGAGAGGGGCGAGCAGAGTC	1472429	1472500	1472550	1472498	-1	CAPTEscaffold_1	CapteG180250	1467752	1481052	None	4767	436	140030	No_constitutive_exon_found_in_species
GCAGGGGGTGGCATGGGGGCAATGCGCGGGGGAGGGGGAGTGAGGGGCAGGG	452341	452438	452291	452343	1	CAPTEscaffold_2	CapteG167544	448034	455108	None	4767	436	140030	No_constitutive_exon_found_in_species
GTCTATTTAATTATTCATTCGATTAATTTTCATTGTGGCTCAAGGGTGAGGA	213808	213966	214016	213964	-1	CAPTEscaffold_3	CapteG111903	213490	215972	None	4767	436	140030	No_constitutive_exon_found_in_species
CTGACCAGCCACCCAACGCCCCCATCCTCAGGTCAGCTGAGCGGGACCAGGT	846808	846985	847035	846983	-1	CAPTEscaffold_3	CapteG173663	844257	849062	None	4767	436	140030	No_constitutive_exon_found_in_species
AGTACCGGTCATCTCTGTTGTCTTGGTCACTGTTTGGGTCAAATACACAGGG	893432	893507	893557	893505	-1	CAPTEscaffold_8	CapteG184913	887937	894828	None	4767	436	140030	No_constitutive_exon_found_in_species
TCGATACGCTTGCATTTTAAGAATAGACTTATGTCATTCCGGGTGTGTAGAG	737682	737780	737632	737684	1	CAPTEscaffold_9	CapteG72445	735605	737780	None	4767	436	140030	No_constitutive_exon_found_in_species
TTGCTGTTTATGTTAATAACATTGATTGGTGTTGATTTTGTGGGTGACAGGT	108753	108956	108703	108755	1	CAPTEscaffold_7	CapteG20646	108488	114702	None	4767	436	140030	No_constitutive_exon_found_in_species
TTGAGTTTGATGCCACCAGCGGAAGTTGCTGCATGAAGGGAAATGAGGAGGG	879989	880226	880276	880224	-1	CAPTEscaffold_7	CapteG165112	875032	881180	None	4767	436	140030	No_constitutive_exon_found_in_species
CGGAATTTGGTTTGTTTATTTTTTCCCCTTTTCCAGACCGGGGGATGAAGGG	155450	155512	155562	155510	-1	CAPTEscaffold_6	CapteG139536	150786	159878	None	4767	436	140030	No_constitutive_exon_found_in_species
AGGAATTTTCATGTACAGTTATAATGAGATGCGCATACATTACAGGGCAGCA	143410	143578	143628	143576	-1	CAPTEscaffold_5	CapteG120927	143078	148459	None	4767	436	140030	No_constitutive_exon_found_in_species
TGACCAAATGAAAATTCTTGTAACGTTGATATTAATTATTTCAGGGAGAGTG	434403	434492	434542	434490	-1	CAPTEscaffold_5	CapteG23527	432653	435009	None	4767	436	140030	No_constitutive_exon_found_in_species
GGTTTTCGGTTTGACGGTTTCCTTGACCTTTGGCTCACGTGGGCGTGTAGGG	392942	393056	392892	392944	1	CAPTEscaffold_10	CapteG218453	391264	393646	None	4767	436	140030	No_constitutive_exon_found_in_species
GGGTACGTGGCAATGCAGCATATGCCATGTAGTAATTGTTCTGGGAACAGGG	393319	393423	393269	393321	1	CAPTEscaffold_10	CapteG218453	391264	393646	None	4767	436	140030	No_constitutive_exon_found_in_species
AGTTGGCCCTTGGCGTTGTCTTCGCAAAGAAGAAACCGGGGTTCAGAGAGTT	498396	498520	498346	498398	1	CAPTEscaffold_10	CapteG147361	497671	501022	None	4767	436	140030	No_constitutive_exon_found_in_species
TCACCGATGCCTGATTCCTCTGCTTTAATTGATCGTTGTCTGCAGGGAAGTT	760911	761029	760861	760913	1	CAPTEscaffold_12	CapteG138805	756616	761954	None	4767	436	140030	No_constitutive_exon_found_in_species
GAGTGCTCATCAACTTGTTTGCAATTCACTCAAGATCGCTGTTGGGATAGAT	72753	72988	72703	72755	1	CAPTEscaffold_11	CapteG215209	70902	74957	None	4767	436	140030	No_constitutive_exon_found_in_species
AATACCCCATAGGATTTAGAGTGGAATGAATAGCTGACTACAGGGCACAGTC	594869	594972	594819	594871	1	CAPTEscaffold_21	CapteG58414	594767	595769	None	4767	436	140030	No_constitutive_exon_found_in_species
TGGTTATGCTGTTTCTGGGTTTCAATTGTTCAATTGGGGATGATTGGAAGGA	685038	685125	685175	685123	-1	CAPTEscaffold_21	CapteG3766	685038	685822	None	4767	436	140030	No_constitutive_exon_found_in_species
AAAGCATTTGATACCTAACTTTTTGTTCGCAGCTGCGTAGAGGGGAGAAGAT	16608	16818	16868	16816	-1	CAPTEscaffold_25	CapteG98040	16608	19315	None	4767	436	140030	No_constitutive_exon_found_in_species
CAGCGAGAAAGATGACAATGTTTTCCCCAAAAATCGTCGAAACAGGGAAGAA	639538	639736	639786	639734	-1	CAPTEscaffold_25	CapteG169085	636797	642025	None	4767	436	140030	No_constitutive_exon_found_in_species
TTGGTTTCATTGATGTAATGCAATCCGTTGTAGGTACTTGGGAGGCACAGAA	796721	796841	796671	796723	1	CAPTEscaffold_14	CapteG162027	786514	800221	None	4767	436	140030	No_constitutive_exon_found_in_species
ATTCATAAATTGTGATTTGTAGAGAAACGAAAATGTCTGTGGGAACGCAGCG	13415	13487	13537	13485	-1	CAPTEscaffold_15	CapteG73725	12265	15260	None	4767	436	140030	No_constitutive_exon_found_in_species
GTGAGCAAGCATCCTCATGTTTTTGATTTATGCAATTTCACTCAGGGAAGCT	431953	432054	432104	432052	-1	CAPTEscaffold_15	CapteG42095	427083	434602	None	4767	436	140030	No_constitutive_exon_found_in_species
GTTGTCTGCAGAAGGAAAACGATTAGCCAGAATTCCGGATGAATGGGTAGAG	258749	259187	259237	259185	-1	CAPTEscaffold_18	CapteG193859	258749	259738	None	4767	436	140030	No_constitutive_exon_found_in_species
ATCAATTCAAACAACGGTTCCTCTTTTCCAATCTCCATTTATGGGAACAGCA	455706	455878	455656	455708	1	CAPTEscaffold_18	CapteG193886	454571	461618	None	4767	436	140030	No_constitutive_exon_found_in_species
GCATTGGCCCTTAATACGGATCTCACAATTCCTGATGTGGGGGGGTGCAGGG	737953	738028	737903	737955	1	CAPTEscaffold_18	CapteG221617	736130	740160	None	4767	436	140030	No_constitutive_exon_found_in_species
GTATAACGCAGATCACAAGAAACAAGGAAGCTGGGCTCTGAGGGTCGGAGAC	781861	781998	782048	781996	-1	CAPTEscaffold_18	CapteG23094	778329	784572	None	4767	436	140030	No_constitutive_exon_found_in_species
GATTACATTTCTAGTTCCACACAAATTGATTTGGATGATTTCAGGGCAAGCC	428322	428433	428483	428431	-1	CAPTEscaffold_19	CapteG35845	428322	429242	None	4767	436	140030	No_constitutive_exon_found_in_species
GTGGGAGAAAATAAAATGAAACTGACACGGATCTATTTTCGGGTGAGCAGGA	535439	535586	535389	535441	1	CAPTEscaffold_19	CapteG200264	528604	536302	None	4767	436	140030	No_constitutive_exon_found_in_species
ATAAGTGCACTGTAGAAATAAAATTAACAAAACTTGGGACATCATAAAAGAA	582934	583422	583472	583420	-1	CAPTEscaffold_19	CapteG200270	582934	585109	None	4767	436	140030	No_constitutive_exon_found_in_species
GCTAAAATCGTAATATGAAACCTTTATTCCCGATTGATCACGGGATGCAGAA	619989	620139	620189	620137	-1	CAPTEscaffold_19	CapteG200274	619799	620601	None	4767	436	140030	No_constitutive_exon_found_in_species
TGCTATATACTGGCATTGCATATTTATTTGAATCATTACAGGGAAACCAGAA	158541	158819	158869	158817	-1	CAPTEscaffold_20	CapteG103666	158541	160358	None	4767	436	140030	No_constitutive_exon_found_in_species
GCACATAAGTCTCTTACTGGGTGTAATGTTCATTCCACCGGGGTTAACAGAC	524072	524199	524249	524197	-1	CAPTEscaffold_20	CapteG152419	523363	525916	None	4767	436	140030	No_constitutive_exon_found_in_species
GGTTTAAGGGGATTCATTTTTTATTTTTTATTAGGAGTCGGATGGGGAAGGC	324107	324268	324318	324266	-1	CAPTEscaffold_17	CapteG123482	320820	329023	None	4767	436	140030	No_constitutive_exon_found_in_species
GTGCAGTTGTCTCCAGGGAACAGTTCATTGAATTCCCTCTTTGGGAGCAGAA	409733	409826	409876	409824	-1	CAPTEscaffold_17	CapteG225004	403679	411474	None	4767	436	140030	No_constitutive_exon_found_in_species
ATGCAAGGTGGTATGATAATGAATTAAGTGGTTCTTTTTGTGACGGGTAGAA	94651	94823	94601	94653	1	CAPTEscaffold_31	CapteG93552	93989	95940	None	4767	436	140030	No_constitutive_exon_found_in_species
GATTTTTGCATGAGCCCAGAGTCCTCGCTGACAGATGTATGGGATTACAGGT	342707	342875	342657	342709	1	CAPTEscaffold_31	CapteG1666	341156	348128	None	4767	436	140030	No_constitutive_exon_found_in_species
ACCAATCCGCTGGCCCTGTTGACGGAGCGGCCCAATCTCAGGGGCGAAAGGG	615713	615806	615856	615804	-1	CAPTEscaffold_31	CapteG34418	615059	617605	None	4767	436	140030	No_constitutive_exon_found_in_species
CAACTCTGAGGCGGCTTCAATCGATCCAATTGCGTTGTTATTGCAGGGAGGT	676578	676687	676528	676580	1	CAPTEscaffold_31	CapteG93578	671763	676687	None	4767	436	140030	No_constitutive_exon_found_in_species
GTTAGCATATTTAAACTGTGATGTCATTATGTTAATTGCTGGGAGTTCAGGT	232824	232891	232941	232889	-1	CAPTEscaffold_37	CapteG111389	229003	235552	None	4767	436	140030	No_constitutive_exon_found_in_species
TGAGATTTATATTTTTTGGTGATAGGTTTTTGAGTTTGGTGGGAAAACAGAG	509815	510817	510867	510815	-1	CAPTEscaffold_37	CapteG222874	509263	513065	None	4767	436	140030	No_constitutive_exon_found_in_species
AGGTCATTCGGTGCATGTTTGCCTCTTCTTGATATTTCAGGGGCGTGCAGCA	100852	100985	100802	100854	1	CAPTEscaffold_38	CapteG94242	98671	100985	None	4767	436	140030	No_constitutive_exon_found_in_species
TGATCAGTTTCAAATGTTCATATCGATAGAGTATGCAACAGAACGGGAAGAA	132843	133025	132793	132845	1	CAPTEscaffold_38	CapteG83835	120779	133025	None	4767	436	140030	No_constitutive_exon_found_in_species
CTTCCATCTTTTCAGTTTGGTTTATCAATTGTTTTCCCCTTACAAGGGAGAC	259987	260060	260110	260058	-1	CAPTEscaffold_38	CapteG94284	258793	260728	None	4767	436	140030	No_constitutive_exon_found_in_species
TACCGTACACTTCTATTGGCGCAGTCAGCATACAAATCTGGGACACAAAGCA	639914	640199	640249	640197	-1	CAPTEscaffold_38	CapteG187986	639397	640334	None	4767	436	140030	No_constitutive_exon_found_in_species
GTAAGCCCATAATGTTAATTCTGAATAAGTATACTATGTTGAGGGTTTAGCT	40362	40431	40481	40429	-1	CAPTEscaffold_28	CapteG228992	39754	43464	None	4767	436	140030	No_constitutive_exon_found_in_species
TGAGTTCAAAAATTTGATATTTTGTTCTTATCATTTCTTGCAGAGGGAAGGC	507869	507938	507819	507871	1	CAPTEscaffold_32	CapteG91255	505063	509400	None	4767	436	140030	No_constitutive_exon_found_in_species
AAATCGTACCGAGGAAGAAAAGCTCAAAGAAGAAAAAGACGTCTGGGAAGAA	267199	267820	267870	267818	-1	CAPTEscaffold_36	CapteG100143	267199	267973	None	4767	436	140030	No_constitutive_exon_found_in_species
GCCCTTGGTTTAGACGAGGATTCGCTTGGTTAGTTTGTTCGGGCAATTAGGC	534233	534403	534183	534235	1	CAPTEscaffold_42	CapteG108416	529880	538271	None	4767	436	140030	No_constitutive_exon_found_in_species
TGCGTACTCTCACATTTAGTCCGGTTGATATACTCAAGGGAAAATTGCAGGA	562844	563039	563089	563037	-1	CAPTEscaffold_42	CapteG172553	559611	564177	None	4767	436	140030	No_constitutive_exon_found_in_species
TGTTGTGTTGTTGTTGAGCGTGATTACTGGCGCCTGGGAAATGTGAACAGGC	223678	224007	224057	224005	-1	CAPTEscaffold_52	CapteG209723	221268	225062	None	4767	436	140030	No_constitutive_exon_found_in_species
CAGTCATAGCCATTATATTCTCTCTCTCTCTTAAGGTGCCATGGGCAGAGGC	481991	482152	481941	481993	1	CAPTEscaffold_33	CapteG112206	481764	484024	None	4767	436	140030	No_constitutive_exon_found_in_species
GTAAGATTATGATTTGTTAGATTCTGTGCTCTTATTATGTGGGATTGAAGAG	604780	604856	604730	604782	1	CAPTEscaffold_39	CapteG224225	598627	606623	None	4767	436	140030	No_constitutive_exon_found_in_species
CGCCCCCGAAGAAGAAGTCTCGCCAGGAACAATCCTTGTTCTGGGATGAGCT	472350	472656	472706	472654	-1	CAPTEscaffold_45	CapteG76446	472350	472897	None	4767	436	140030	No_constitutive_exon_found_in_species
TGGAAATACATACGTACATGCGCAGGGGGCCCTAACGTGTGAGTGGGAAGTT	352619	352734	352569	352621	1	CAPTEscaffold_40	CapteG151350	350506	355130	None	4767	436	140030	No_constitutive_exon_found_in_species
CTCTCTTTTTATTTTTTATTTTTTATTTTTTGCAGGTGGGAAGTTTGAAGTT	506718	506831	506668	506720	1	CAPTEscaffold_40	CapteG100629	502134	508580	None	4767	436	140030	No_constitutive_exon_found_in_species
CTGCTAGATTCGAGGTATTCTTCCTGTAATTCGGGCCATCTGGGAAACAGAT	60872	61072	61122	61070	-1	CAPTEscaffold_43	CapteG215432	60463	62707	None	4767	436	140030	No_constitutive_exon_found_in_species
TTCGTTGATTGATTGATTGATTGATTGATTTTTTTTTCTGGGGGCAGGAGTT	235937	236118	236168	236116	-1	CAPTEscaffold_43	CapteG142019	235446	262889	None	4767	436	140030	No_constitutive_exon_found_in_species
TGAACGTTACAGCTACAAATATCACCAATAACGCAAGTCTAATTTGGGAGCA	318782	319259	319309	319257	-1	CAPTEscaffold_43	CapteG64301	318782	319721	None	4767	436	140030	No_constitutive_exon_found_in_species
TCTCTATTGTGATTGTCTGGGGTTCTCATATATTACTGCTGGGTTAACAGGT	41086	41194	41244	41192	-1	CAPTEscaffold_55	CapteG208661	32452	71071	None	4767	436	140030	No_constitutive_exon_found_in_species
GTTTGCAGTGACGCTTGATCATCTCACTTTCTGTGTGTATTCGCAGGGAGGA	463740	463886	463690	463742	1	CAPTEscaffold_55	CapteG130300	462223	464978	None	4767	436	140030	No_constitutive_exon_found_in_species
AACATTGTTATAAAGTGCTGTTTTTTAAATTTTTTTTTGGGGGGGCACAGAA	529329	529498	529548	529496	-1	CAPTEscaffold_55	CapteG226272	527383	529817	None	4767	436	140030	No_constitutive_exon_found_in_species
ATTAGCGGTTATGAAGAATGAATGAATTATAAAAATTTTTTGGGGTGCAGAT	94208	94357	94158	94210	1	CAPTEscaffold_50	CapteG205110	92779	95006	None	4767	436	140030	No_constitutive_exon_found_in_species
CTTCAGGGCTAGATCAAGAGCGCGGTGAACCACCTCTACTGGGTAGCCAGCT	591868	592026	591818	591870	1	CAPTEscaffold_50	CapteG225143	587833	592679	None	4767	436	140030	No_constitutive_exon_found_in_species
CTAGAGGTGATGCAGAGTGAGTTTGGGAGATGGCTGTGGAGGGTGGACAGGA	131900	132345	132395	132343	-1	CAPTEscaffold_47	CapteG210135	131344	132738	None	4767	436	140030	No_constitutive_exon_found_in_species
AGAATGAGCAGGGGCCCAATGGGGCTGATCGTTCGCAGGAGTTGGGAGAGAT	46733	47414	46683	46735	1	CAPTEscaffold_56	CapteG176129	36529	52264	None	4767	436	140030	No_constitutive_exon_found_in_species
CAATCAATCAATCAATCAATATTTCCAGGCATATCGGGAAGCAGAACAAGCG	62360	62424	62474	62422	-1	CAPTEscaffold_56	CapteG176131	58841	65145	None	4767	436	140030	No_constitutive_exon_found_in_species
TTTCTTCGTCGAGCGAAAACCACGTGAGGCACTTGAGGGAGAATGAAGAGCC	304979	305113	305163	305111	-1	CAPTEscaffold_56	CapteG32896	303574	316452	None	4767	436	140030	No_constitutive_exon_found_in_species
ACAACTACTAATCGATTCAATTCACAGCCCGGGACAGGGACAAAAACCAGAG	513643	513712	513762	513710	-1	CAPTEscaffold_56	CapteG120455	512219	515513	None	4767	436	140030	No_constitutive_exon_found_in_species
GATGAGATGGGATGAGAATGGGGATTTTGCAGGGAGTGCAGGGCGGGAAGCA	133714	133878	133664	133716	1	CAPTEscaffold_59	CapteG152167	130243	134671	None	4767	436	140030	No_constitutive_exon_found_in_species
TCCCAAGCGCAAGGACAGCGTCGGCGCTGTTGCTAAGCAACAGGGGTCAGTC	288600	288749	288550	288602	1	CAPTEscaffold_59	CapteG102982	286318	288749	None	4767	436	140030	No_constitutive_exon_found_in_species
CTGATTGAAATGCGTTTTCAGGAATCTCACTTCATCCAGTTCCAGGGAAGAG	549363	549506	549313	549365	1	CAPTEscaffold_49	CapteG153956	547824	553835	None	4767	436	140030	No_constitutive_exon_found_in_species
TCGACTTCGTCCTCGGTGACATCGCCACACTATATGCACGGGTCAAGCAGGG	271053	271208	271258	271206	-1	CAPTEscaffold_73	CapteG201941	265841	273144	None	4767	436	140030	No_constitutive_exon_found_in_species
TTATTGTCTCTAAGCTATCTCTGATTATAATGCATTGGGCTTATGGGGAGAT	306286	306317	306367	306315	-1	CAPTEscaffold_53	CapteG92139	298285	322067	None	4767	436	140030	No_constitutive_exon_found_in_species
AGTCCCTCTGAGGTTCCTTTGTGCAAGAACGCAACATCTCAATACGGGAGTC	365892	365989	366039	365987	-1	CAPTEscaffold_53	CapteG186677	364518	371027	None	4767	436	140030	No_constitutive_exon_found_in_species
AGAGAGACAGCTCGCGAGTCGATACTCGAGTTTGCTTTGTGGGTGCGCAGGA	36206	36381	36156	36208	1	CAPTEscaffold_58	CapteG207427	35241	43120	None	4767	436	140030	No_constitutive_exon_found_in_species
TAACGGAAGAGCAAATTCAACAACCAACTCTGCTCACAGGGCACCAGAAGGT	94734	94901	94951	94899	-1	CAPTEscaffold_58	CapteG128118	92448	96355	None	4767	436	140030	No_constitutive_exon_found_in_species
CTGACTTTTGCTGCCCATGAAAACCTCACTGAAACTAATGAGTAGGGTAGAA	179406	179445	179495	179443	-1	CAPTEscaffold_58	CapteG178565	148943	188282	None	4767	436	140030	No_constitutive_exon_found_in_species
CAAGCATGAAAGCTTGCGGTCCGTGCGGATTTGAACGACGGGATGGACAGTG	228425	228661	228375	228427	1	CAPTEscaffold_58	CapteG160045	216752	259735	None	4767	436	140030	No_constitutive_exon_found_in_species
AGGAATTACGAAGGGCTGTAATTTTCTTATGTTTACTTTGCATGGGACAGGA	235397	236018	235347	235399	1	CAPTEscaffold_58	CapteG160045	216752	259735	None	4767	436	140030	No_constitutive_exon_found_in_species
AAATCTATAGAATTGAGCAAGTGGTAACAGTTTCTTTTTCTTGGGAACAGAA	450244	450440	450194	450246	1	CAPTEscaffold_63	CapteG227572	447681	454414	None	4767	436	140030	No_constitutive_exon_found_in_species
GGTCAGTTTTGAAACCAATTGATTATAATAATTCGCCTTTTACCAGGGAGCA	151912	152028	151862	151914	1	CAPTEscaffold_84	CapteG178434	151372	153007	None	4767	436	140030	No_constitutive_exon_found_in_species
ATATTTCTCATACACTATATCCGGTTTATTTTTATTCTCAGGGATACAAGTT	116743	116972	116693	116745	1	CAPTEscaffold_57	CapteG124535	115344	116972	None	4767	436	140030	No_constitutive_exon_found_in_species
TCTTAGCTTTGGAAGATTGTCTTCGTGTGACCAGTCTCTGGGGGCTCAAGCC	160512	160721	160771	160719	-1	CAPTEscaffold_57	CapteG177504	159662	198308	None	4767	436	140030	No_constitutive_exon_found_in_species
TGCATAAGTTTGCATAATTTATATGCTCCCATCTACTGTTTAGGGTGGAGTG	436966	437066	436916	436968	1	CAPTEscaffold_57	CapteG177529	433894	439019	None	4767	436	140030	No_constitutive_exon_found_in_species
ATTGAGTGCAGATACCTGGGTAATTATCCTTCATGGTTTCTGGGACACAGGT	113516	113675	113466	113518	1	CAPTEscaffold_71	CapteG90759	108452	114369	None	4767	436	140030	No_constitutive_exon_found_in_species
TGACTTCACCGGGCGATTATCCCAGCGAACGGATTTGCCGAATTGGGAAGCG	169651	169899	169601	169653	1	CAPTEscaffold_81	CapteG82749	169251	174054	None	4767	436	140030	No_constitutive_exon_found_in_species
CCGCCACATATTTAGAGATTTTCTCCATTATAAATTTTTTGGGGCATCAGCT	516015	516084	516134	516082	-1	CAPTEscaffold_66	CapteG228062	514856	517977	None	4767	436	140030	No_constitutive_exon_found_in_species
CTGTGGTCCATTTTTGTGATGTAATCCATGCTCTCCATTTAGACGGGAAGTT	433649	433756	433806	433754	-1	CAPTEscaffold_62	CapteG162148	431394	436463	None	4767	436	140030	No_constitutive_exon_found_in_species
CTTGGAAGGACTGCGGTCATGGCAAAACTCTTGCTTGCGTCGATGGGAAGAT	308831	309314	309364	309312	-1	CAPTEscaffold_91	CapteG34906	308831	310393	None	4767	436	140030	No_constitutive_exon_found_in_species
CAGTATTTAGACGATGTCGGATTCTGAACGTGATGTTGCTGTTGGGGAAGGT	101316	101430	101480	101428	-1	CAPTEscaffold_67	CapteG219362	99394	106117	None	4767	436	140030	No_constitutive_exon_found_in_species
AGGTAAATTTTGATTTCGTTACGATGATTAACTTGTTGTTGGGGCTGCAGGT	49111	49217	49267	49215	-1	CAPTEscaffold_78	CapteG154669	45656	50102	None	4767	436	140030	No_constitutive_exon_found_in_species
ATTATTGTGCTGATCGTGATGAACCAGTGCATTCTGGGATTGGAGCAGAGCC	449833	450262	449783	449835	1	CAPTEscaffold_75	CapteG109713	449269	450262	None	4767	436	140030	No_constitutive_exon_found_in_species
TAAGGTCACGATAATTGCTGAAACACTCTTTTTTTTTCCCAGGGGTAAAGAG	336626	336765	336815	336763	-1	CAPTEscaffold_74	CapteG22135	335218	350441	None	4767	436	140030	No_constitutive_exon_found_in_species
TGGTGAGCAGCATAAGATTGGTGAGCATTTTTTATCCGATTGGGATTGAGAT	315425	315620	315375	315427	1	CAPTEscaffold_79	CapteG124055	315163	315620	None	4767	436	140030	No_constitutive_exon_found_in_species
CCCTATACCAGTATCGTGTATGTGACACATCAACATGGTTTCAGGGTGAGCT	366078	366226	366276	366224	-1	CAPTEscaffold_79	CapteG124050	365786	367268	None	4767	436	140030	No_constitutive_exon_found_in_species
TGGATTGTTGGTCATTTTATTTTGTCCTTCTTATATGTTTCGTGGGACAGCA	82604	82934	82554	82606	1	CAPTEscaffold_80	CapteG225492	79639	86649	None	4767	436	140030	No_constitutive_exon_found_in_species
TGTGCTTGATTTGCCTGATGACGTAATCGTTACCGTGGTGACGGGGCTAGGT	86519	86867	86469	86521	1	CAPTEscaffold_149	CapteG172112	84146	88930	None	4767	436	140030	No_constitutive_exon_found_in_species
GAGACCAGGAGATCTAACGGCTTTTTTCTTCTTCTTTTTTGGGGCGTCAGTG	76471	76521	76571	76519	-1	CAPTEscaffold_86	CapteG18044	71676	84146	None	4767	436	140030	No_constitutive_exon_found_in_species
AACACATGAAGGAGCTGGTGGGAGTGGCTGATCGCGTGGGGGCGGTGCAGGC	296911	297070	296861	296913	1	CAPTEscaffold_86	CapteG95559	296158	297070	None	4767	436	140030	No_constitutive_exon_found_in_species
ATAAAGACAAACCACCGTCACATTTCATTACACTGCAACTTTTAAGGGAGGA	189902	189979	189852	189904	1	CAPTEscaffold_93	CapteG108702	185955	190890	None	4767	436	140030	No_constitutive_exon_found_in_species
AGATTGTAGAATTCGAGAGAATATGACAGCCTTGGAAGGAGCTTGGGAAGCT	440874	440992	440824	440876	1	CAPTEscaffold_93	CapteG108662	438353	442661	None	4767	436	140030	No_constitutive_exon_found_in_species
ATATTTCTCATGATTTATTGAAATGATCGTTTGCAGCATGGGAATCACAGCT	96499	96618	96668	96616	-1	CAPTEscaffold_83	CapteG172669	92624	100850	None	4767	436	140030	No_constitutive_exon_found_in_species
GTAAGTACGGGAGTCGCTCCCTCTATGCAGACTTTTTCTCCGCCAGGGAGCT	171430	171530	171580	171528	-1	CAPTEscaffold_95	CapteG179856	169837	177121	None	4767	436	140030	No_constitutive_exon_found_in_species
TTTTTATTTTTTTTATTTTTTTATATTTTTTTTTGTTTTTGCGGGTGCAGGT	8904	8986	8854	8906	1	CAPTEscaffold_92	CapteG206441	7882	8986	None	4767	436	140030	No_constitutive_exon_found_in_species
ACAATCTTCTCTCTTCTCTCCCTGGGCTTTCATCAATGGGCGGGTAACAGAC	82364	82526	82576	82524	-1	CAPTEscaffold_92	CapteG159519	81674	86960	None	4767	436	140030	No_constitutive_exon_found_in_species
TGTCATTTCAGCAAATGATTTTGGTGGGAAAGTACCTCCATGGGAAGAAGAG	28357	28380	28307	28359	1	CAPTEscaffold_94	CapteG181006	27823	32909	None	4767	436	140030	No_constitutive_exon_found_in_species
CAAGTACGGGTACGGGTACAGGTGACGGTAAGGGTAAGGGTAAAAGTAAGGG	284435	284887	284937	284885	-1	CAPTEscaffold_94	CapteG211784	284435	285124	None	4767	436	140030	No_constitutive_exon_found_in_species
AATAATCATCGGCTCACAGATTCTGCTTCTTCTATTGATTGGGTAAATAGAT	247122	247287	247072	247124	1	CAPTEscaffold_114	CapteG201880	240714	249170	None	4767	436	140030	No_constitutive_exon_found_in_species
GACCCGGTGCTGGAGAAGTTTATTTCGCTCGTAAAGCGAGAGGGATTGAGCA	376061	376658	376708	376656	-1	CAPTEscaffold_150	CapteG176754	375495	377500	None	4767	436	140030	No_constitutive_exon_found_in_species
TATATCTTATCTTATCTTATTACGCCAGGAACGCCACCGGGATGAGTAAGAA	325601	325841	325551	325603	1	CAPTEscaffold_97	CapteG150102	325377	332589	None	4767	436	140030	No_constitutive_exon_found_in_species
AAGTATGGATACAAGTATGAGTGCAAGTACATGTACAAGTATGGGTACAGGA	36472	36838	36422	36474	1	CAPTEscaffold_113	CapteG217114	35676	39275	None	4767	436	140030	No_constitutive_exon_found_in_species
AAGTACATGTGCAAGTGCAAGTACAAGTATAAATATGAGTATGGGTACAGGT	37712	37832	37662	37714	1	CAPTEscaffold_113	CapteG217114	35676	39275	None	4767	436	140030	No_constitutive_exon_found_in_species
CATGGTGCTGAATGGTATGCCTTCAAATAAATCTGCCATGAATTTGGGAGTT	97383	97503	97553	97501	-1	CAPTEscaffold_124	CapteG152577	95711	98834	None	4767	436	140030	No_constitutive_exon_found_in_species
CCCCCATCCTGAGTAACGTTAGATAACGTTATTTTGTAACGTTAGGGAAGGT	109953	110094	109903	109955	1	CAPTEscaffold_124	CapteG171095	104810	110094	None	4767	436	140030	No_constitutive_exon_found_in_species
CTCGACAGAGCAGCAGTTCAGCGTCTGCCTGCAGCACTGCAGAGGGTGAGAG	160957	161160	160907	160959	1	CAPTEscaffold_137	CapteG128199	159978	161311	None	4767	436	140030	No_constitutive_exon_found_in_species
TTCAAACAAAATGAGAAACTAATTAAACATTTAAATTGGTTTGGGGACAGGG	270454	270888	270404	270456	1	CAPTEscaffold_137	CapteG207559	269583	270888	None	4767	436	140030	No_constitutive_exon_found_in_species
TGTTCCGGTCAACAGTTCGATGCTTCAGCCTTTGTTATCTCAAGAGGGAGAT	353071	353245	353021	353073	1	CAPTEscaffold_106	CapteG154368	338391	357804	None	4767	436	140030	No_constitutive_exon_found_in_species
GATTCAAAATGGCCGTTGAACTCAAAATGACTGATTCTTCACTCAGGGAGCA	353578	353774	353528	353580	1	CAPTEscaffold_106	CapteG154368	338391	357804	None	4767	436	140030	No_constitutive_exon_found_in_species
TCTATATGAGTACCAGAAGAGGGGCGTGGATTCAAGGGCGTATCGGAGAGAG	389503	390007	390057	390005	-1	CAPTEscaffold_106	CapteG222532	388811	390798	None	4767	436	140030	No_constitutive_exon_found_in_species
TGACATCCATATGCCCAAGTGGAAGGGAGGAAGTCCAAAGGTGAAGGGAGAA	438925	439543	438875	438927	1	CAPTEscaffold_106	CapteG109513	433656	440391	None	4767	436	140030	No_constitutive_exon_found_in_species
CCTTTTTTATGTTACATTGAATCATTGCTACCGGAATAAATGGGGAACAGCT	235795	235994	236044	235992	-1	CAPTEscaffold_117	CapteG199162	230292	237642	None	4767	436	140030	No_constitutive_exon_found_in_species
GGTCTGGATGAGTTTGAGATGATGGCGATGGGTGGCCCAGGGTGCATGAGCG	278752	278807	278702	278754	1	CAPTEscaffold_117	CapteG113638	277897	279952	None	4767	436	140030	No_constitutive_exon_found_in_species
GTTTTATTGTACCTTTTCAGTCGATGAGGAAACTCACGATGGGAGAACAGGC	205500	205595	205645	205593	-1	CAPTEscaffold_105	CapteG197681	200259	206131	None	4767	436	140030	No_constitutive_exon_found_in_species
GACTCCCGGGGGCATGACCCCTGGCCACGCCACCCCTTCTGGAGCGGGAGGA	239849	240616	240666	240614	-1	CAPTEscaffold_105	CapteG154841	236673	243440	None	4767	436	140030	No_constitutive_exon_found_in_species
ATGTTGCTTTTTATTTTTTATTTTGCCTGAAGGACCTTGTGGGATCTGAGAA	343659	343774	343824	343772	-1	CAPTEscaffold_100	CapteG179609	337814	348982	None	4767	436	140030	No_constitutive_exon_found_in_species
CGTGGTGAAGGGCCTACAAATAGAAGCGAAGTTCGCGTGTTCGTGGGAAGGC	395954	396088	395904	395956	1	CAPTEscaffold_100	CapteG131096	391816	397974	None	4767	436	140030	No_constitutive_exon_found_in_species
GGGGGTTATAAGTCATTGGAGGAGTACACTTATGTGCGGGGGAGGGGGAGAG	70544	70958	70494	70546	1	CAPTEscaffold_101	CapteG168151	68082	72164	None	4767	436	140030	No_constitutive_exon_found_in_species
AGATGAACAGCGTCTACTCATTCACAGGCGAAAACGACGAGGGATATCAGTT	210991	212102	210941	210993	1	CAPTEscaffold_101	CapteG168165	208701	213881	None	4767	436	140030	No_constitutive_exon_found_in_species
TTATACGCTTTTTTATTTTTCATATGTTCATTTCATTTTTGTTGGGGGAGGG	373532	373569	373482	373534	1	CAPTEscaffold_101	CapteG188369	372754	376020	None	4767	436	140030	No_constitutive_exon_found_in_species
CAAGTGCAGGTATGACTCCCTTCAACCCGGCATCAATGACCACACGGGAGAT	165700	166470	165650	165702	1	CAPTEscaffold_116	CapteG225180	163644	170389	None	4767	436	140030	No_constitutive_exon_found_in_species
AGAAGGAAATGCGGCAAATGCAATGTTTAGAACGGAGGGGGTGCTGAAAGAT	356894	357386	357436	357384	-1	CAPTEscaffold_160	CapteG186535	356894	363498	None	4767	436	140030	No_constitutive_exon_found_in_species
TGTGCGTGCATGTGTATCAAGTACTGAAGATGAATTTTAATTGCAGGGAGGA	38987	39070	39120	39068	-1	CAPTEscaffold_122	CapteG140023	35751	40484	None	4767	436	140030	No_constitutive_exon_found_in_species
ATGACTTCACTCCCGCCACCCGTGTGCTCTCTGAGCGGGAAGAACTCGAGCT	299907	300070	299857	299909	1	CAPTEscaffold_122	CapteG182432	299499	300946	None	4767	436	140030	No_constitutive_exon_found_in_species
CCCGCCTGCTGGGTGATATGCATGGCTTATGTTCAACGCAGGGAGAGAAGCA	401686	401762	401636	401688	1	CAPTEscaffold_122	CapteG182455	399041	403534	None	4767	436	140030	No_constitutive_exon_found_in_species
GTCGACCATTAAGGTCAATAACTTAATATTTGGTTATATGGCATGGGCAGGT	154506	154798	154456	154508	1	CAPTEscaffold_133	CapteG215965	153585	155343	None	4767	436	140030	No_constitutive_exon_found_in_species
TTGATCTCATGATTAATTCCAGCGTGTGATGATTATCATTACGGGATTAGTT	162102	162200	162052	162104	1	CAPTEscaffold_133	CapteG228585	156277	162557	None	4767	436	140030	No_constitutive_exon_found_in_species
TAAACTATGCTCTCTTATCCTCGTATAATTGAACATCTTCTGGGTGGCAGGT	229827	229988	229777	229829	1	CAPTEscaffold_133	CapteG164867	226015	232169	None	4767	436	140030	No_constitutive_exon_found_in_species
AATGATGCAGGAGCACAGGGCTGAACTGAACTCCACGGGTGAACCGAAAGAC	247334	247397	247447	247395	-1	CAPTEscaffold_126	CapteG6202	246806	248314	None	4767	436	140030	No_constitutive_exon_found_in_species
AATGGAAAGGGAAGTTTTTTTTGTGGGATTTGTGCGGGAAATAAAATCAGAG	207	805	855	803	-1	CAPTEscaffold_123	CapteG199829	207	1254	None	4767	436	140030	No_constitutive_exon_found_in_species
GATAGCGATGGAGATCAGGGCACCGGCCCCAGTCTGCTGCCGAGGGAGAGCG	132633	132840	132583	132635	1	CAPTEscaffold_123	CapteG114828	131968	135692	None	4767	436	140030	No_constitutive_exon_found_in_species
CAATTGACTGATTGAATGATGCATGATTTGTTTCAAAAAGAAGGGGACAGCG	398823	398962	399012	398960	-1	CAPTEscaffold_123	CapteG174568	395632	406607	None	4767	436	140030	No_constitutive_exon_found_in_species
TTTCAAAATTTTTCGCAGGAGGAAAGCGGAACAGCCGGAGAAGGGGGCAGGG	398032	398118	398168	398116	-1	CAPTEscaffold_123	CapteG174568	395632	406607	None	4767	436	140030	No_constitutive_exon_found_in_species
CTTCCTGATGTTGTTTTACTTGGTTTTTCTATATTTTATAGGGTCAAAAGTC	327266	327386	327436	327384	-1	CAPTEscaffold_120	CapteG102035	327266	329780	None	4767	436	140030	No_constitutive_exon_found_in_species
GCACCCTAGTGCTATAATTAACAGCTTTTAACAGTAAGTCGGGTGTACAGGA	40372	40486	40536	40484	-1	CAPTEscaffold_143	CapteG164839	39146	42804	None	4767	436	140030	No_constitutive_exon_found_in_species
ATGCCTCCCTGTCCAAGTGGAACGCAAACATGGCCCCTTCGTCGGGGAAGGA	53994	54066	53944	53996	1	CAPTEscaffold_143	CapteG228570	49038	57040	None	4767	436	140030	No_constitutive_exon_found_in_species
TTGTGAGAGCAAAGGGAGCGAAGGGGAAGTAGAGGACAGCAAGGGGAAAGTG	69199	69471	69521	69469	-1	CAPTEscaffold_121	CapteG105924	64004	70445	None	4767	436	140030	No_constitutive_exon_found_in_species
AAAAAGCAAAAGAGGAGAAAAGGCTGAAAGAAGAGAGGGAAAGAGAACAGGA	66888	67023	67073	67021	-1	CAPTEscaffold_121	CapteG105924	64004	70445	None	4767	436	140030	No_constitutive_exon_found_in_species
AAGAAGATTTTGATGAAGGGGAACTGCCTACTGAGAAGGAACTGGGGGAGGT	64004	64240	64290	64238	-1	CAPTEscaffold_121	CapteG105924	64004	70445	None	4767	436	140030	No_constitutive_exon_found_in_species
TTAAAAAAAAAAACAAAAAAAAACAGAAGTTGAAATGATTGGGGTGACAGCA	322775	322785	322835	322783	-1	CAPTEscaffold_121	CapteG153157	321153	324678	None	4767	436	140030	No_constitutive_exon_found_in_species
AATATTATTTACCTGCATTCCAAAGAAGGCTTTCACCTCCGGGGGTGTAGTT	101174	101283	101124	101176	1	CAPTEscaffold_127	CapteG156688	100161	103846	None	4767	436	140030	No_constitutive_exon_found_in_species
TAAAATAATTAATACGAGTATATCCTTCAATCATAAATTACAGGGAGGAGAA	122078	122161	122028	122080	1	CAPTEscaffold_162	CapteG129802	121708	123216	None	4767	436	140030	No_constitutive_exon_found_in_species
TGCGTCATCATATTATATTATGCCTTTAATAAATTTTATTTTTGGGAGAGAG	158362	158452	158502	158450	-1	CAPTEscaffold_148	CapteG202532	157593	160368	None	4767	436	140030	No_constitutive_exon_found_in_species
GAAGTTCTCTCAATTGAAAATTGTGACAAGCTAATCTTCAGGGAGGATAGTT	78156	78388	78438	78386	-1	CAPTEscaffold_129	CapteG66563	78156	79461	None	4767	436	140030	No_constitutive_exon_found_in_species
AAGACCCCTCGATTAATTTCCCCTTAGTTTATTCATTTCCATGGGGATAGGT	229257	229342	229392	229340	-1	CAPTEscaffold_131	CapteG152683	229026	231001	None	4767	436	140030	No_constitutive_exon_found_in_species
ACACTCCTGGCAGGATGCTGTGATTATTGCAATTTCCAAACCGGGTAAAGAT	344756	344902	344706	344758	1	CAPTEscaffold_131	CapteG104360	343118	344902	None	4767	436	140030	No_constitutive_exon_found_in_species
CCGTTAGCATCGTCTCTGACGTGATGTGACCCTGGTGCTGGGTGGGCAAGAG	269824	270338	269774	269826	1	CAPTEscaffold_136	CapteG227828	268622	273968	None	4767	436	140030	No_constitutive_exon_found_in_species
TTTACGGTTATTTATTTTTTTCCTTTTTTTTTTTCTCTTTGGGAATACAGAA	333186	333327	333136	333188	1	CAPTEscaffold_152	CapteG216216	332633	339028	None	4767	436	140030	No_constitutive_exon_found_in_species
TCTGTATTTGTCATTCGACAAATGCCAACCCCACATATTTTGGGTCAGAGAG	381259	381323	381373	381321	-1	CAPTEscaffold_152	CapteG216227	380061	383857	None	4767	436	140030	No_constitutive_exon_found_in_species
ATTTAACTGTGAACATTGCAAGTGATTGCTTTTCTTCTTGCAGGGCAGAGGG	18515	18670	18720	18668	-1	CAPTEscaffold_147	CapteG174161	16976	19470	None	4767	436	140030	No_constitutive_exon_found_in_species
TCAACACGTCTCATTTGTTTGTGACGAACCGCATGATGCTGGGACTGCAGAA	205444	205636	205394	205446	1	CAPTEscaffold_132	CapteG187202	205011	224866	None	4767	436	140030	No_constitutive_exon_found_in_species
GGAAGGTCGTGTGTACGTGTTGAATCAACGGCGCAGCGGCGGAGGGTCAGTG	61610	61900	61950	61898	-1	CAPTEscaffold_144	CapteG100858	61610	65976	None	4767	436	140030	No_constitutive_exon_found_in_species
CAGGTAATTGCGATCATTATATGCAGGCTGTGTTTCATTGGGGTCGACAGGG	17947	18150	18200	18148	-1	CAPTEscaffold_145	CapteG224608	13606	19284	None	4767	436	140030	No_constitutive_exon_found_in_species
TTTAACTCTTGAATTTTGTTTGCAGACTATCATTGGAAGAATGGGGGGAGGC	111599	111738	111549	111601	1	CAPTEscaffold_145	CapteG121306	107540	112380	None	4767	436	140030	No_constitutive_exon_found_in_species
CTTGACTTCTTCCATTTCAAATAAATGAGGTCCATACTTTCGGTGGGCAGCT	54381	54456	54506	54454	-1	CAPTEscaffold_214	CapteG200707	54162	55917	None	4767	436	140030	No_constitutive_exon_found_in_species
CCTGGTTTCGATTAATCCCCATGGCAACTTTCCAGGCCGAGGGAGAAAAGTT	181848	181896	181946	181894	-1	CAPTEscaffold_165	CapteG140881	180638	186826	None	4767	436	140030	No_constitutive_exon_found_in_species
AGGTTGTTGTAATGGAAGTAAAAGGATTGAAATCGCTGTCCGGGAATAAGAT	175537	175611	175661	175609	-1	CAPTEscaffold_173	CapteG221270	166831	182979	None	4767	436	140030	No_constitutive_exon_found_in_species
GCGCACAGAAGATGCGTACAAACACAACTTTTACGCCTTTGGGGTCAAAGGT	126518	126763	126468	126520	1	CAPTEscaffold_154	CapteG186017	126167	127002	None	4767	436	140030	No_constitutive_exon_found_in_species
TCCCACTTCTCCTGGTTCAGTTTACATGCTTTATATCCATGATTAGGGAGCT	86985	87046	86935	86987	1	CAPTEscaffold_166	CapteG108950	86499	87803	None	4767	436	140030	No_constitutive_exon_found_in_species
ATTGGGTTTCATACACGCCGTTTGTTGCTTTTGAAATCAGACAAAGGGAGGC	158074	158567	158617	158565	-1	CAPTEscaffold_159	CapteG22128	153216	162429	None	4767	436	140030	No_constitutive_exon_found_in_species
CGAAGGTCATGACCTTCAGACCTCAATCAGAAGACGCTTCCGTGGGTGAGAA	154376	154806	154856	154804	-1	CAPTEscaffold_159	CapteG22128	153216	162429	None	4767	436	140030	No_constitutive_exon_found_in_species
GGCCGCATGTCATCTCTTGCCGTGGGCAGCACCAACAGCGAGCAGGGTAGCT	230151	230395	230445	230393	-1	CAPTEscaffold_159	CapteG199738	229942	239095	None	4767	436	140030	No_constitutive_exon_found_in_species
TTCCACGCACGTGACTTTCCCTTCAAAATACTGCAGAGGGAGACACACAGGA	34975	35013	35063	35011	-1	CAPTEscaffold_164	CapteG117926	31988	37450	None	4767	436	140030	No_constitutive_exon_found_in_species
GGTACACTCATCACAGGAAATTAAACCATGCTAATAAGCCAGGGTCATAGGT	195349	195658	195299	195351	1	CAPTEscaffold_164	CapteG175473	189488	195658	None	4767	436	140030	No_constitutive_exon_found_in_species
TAAAAAAAGTGAATTCCTTGATGATGCAACATTTTGCTGGGAAAATTCAGGT	219462	219519	219412	219464	1	CAPTEscaffold_164	CapteG118009	217303	220292	None	4767	436	140030	No_constitutive_exon_found_in_species
TTCGCCACGCGTTCATGACGTCATCACTTTCTGTGTACCATAGAGGGCAGCG	292530	292745	292480	292532	1	CAPTEscaffold_164	CapteG156919	274996	293689	None	4767	436	140030	No_constitutive_exon_found_in_species
TATATAACCGGTATATTTCTTTGTTGAGAAGTTGTTTATTTTGCAGGGAGTG	123050	123135	123000	123052	1	CAPTEscaffold_176	CapteG112704	119744	124197	None	4767	436	140030	No_constitutive_exon_found_in_species
ATTACTGAGTTTTCAGAATTAATTTTTTTTTTTTTTTTTCCAACAGGGAGAT	271281	271454	271504	271452	-1	CAPTEscaffold_176	CapteG112695	261016	278411	None	4767	436	140030	No_constitutive_exon_found_in_species
CCTACTTATCATATTGTGTTTTTATTTATTTATATTTTTTTGTGGGACAGAA	315929	315985	315879	315931	1	CAPTEscaffold_176	CapteG198628	315311	318560	None	4767	436	140030	No_constitutive_exon_found_in_species
CGTTATATGATTCTGTAGCTCACTTTGGTTTGATATCTCTGCAGGGAAAGCA	156632	156785	156835	156783	-1	CAPTEscaffold_168	CapteG168792	153991	160500	None	4767	436	140030	No_constitutive_exon_found_in_species
GGCAGGATAAGGCATGTGTGGTTACATTCCTTCGTCGCTTCGGGTGACAGTT	72957	73090	72907	72959	1	CAPTEscaffold_247	CapteG223254	72133	74019	None	4767	436	140030	No_constitutive_exon_found_in_species
TTTACTGAGCGTATTAGATCTTTCAAATTTTACATTCTGGGGAATTGTAGAC	147094	147098	147148	147096	-1	CAPTEscaffold_231	CapteG1931	145811	148129	None	4767	436	140030	No_constitutive_exon_found_in_species
AACGCAGCAAATAAATTCGATATTACGGCGAATTCTGTTTCAGGGGACAGCA	145811	146041	146091	146039	-1	CAPTEscaffold_231	CapteG1931	145811	148129	None	4767	436	140030	No_constitutive_exon_found_in_species
CATGTGACTCATGTCTCGAGCGGGCGATCGACGCTCGGGTGAGATTGCAGGA	19856	19966	20016	19964	-1	CAPTEscaffold_287	CapteG212023	19856	26517	None	4767	436	140030	No_constitutive_exon_found_in_species
GTCACCCCGAAGCACTTGTTTACGACGCGATGCTGTATCGCACTGGGAAGGA	232424	232649	232699	232647	-1	CAPTEscaffold_177	CapteG209024	232067	233384	None	4767	436	140030	No_constitutive_exon_found_in_species
CAAAGCTCTTTAAAGAGGTCAGTGCCCTTCCCTCTGCAATGGGAGCTCAGTG	80981	81230	81280	81228	-1	CAPTEscaffold_181	CapteG161824	77977	82020	None	4767	436	140030	No_constitutive_exon_found_in_species
TTGTCTCTTTTACATAACTCATCACATCGCTGGTTTTTCAGATTGGGAAGAT	79843	79920	79970	79918	-1	CAPTEscaffold_181	CapteG161824	77977	82020	None	4767	436	140030	No_constitutive_exon_found_in_species
ACAGTAAGCTGAGGCCGGACATCAAAATTGAAGACGGAACTACGGGAGAGTC	124325	124525	124575	124523	-1	CAPTEscaffold_179	CapteG34881	120589	126406	None	4767	436	140030	No_constitutive_exon_found_in_species
AGTATCTTACTGGAATGGGTTAAGCAAATATCTTTTTGGAATGGGTTAAGCA	151129	151249	151079	151131	1	CAPTEscaffold_179	CapteG141816	150663	151570	None	4767	436	140030	No_constitutive_exon_found_in_species
AATTTTTTTTTGGAATGGGCTCAGCAAGTATCTTACTGGAATGGGTTAAGCA	151415	151570	151365	151417	1	CAPTEscaffold_179	CapteG141816	150663	151570	None	4767	436	140030	No_constitutive_exon_found_in_species
GTTTGTTTGATTTCTTTTTGTGAACTTCGCTGATGATCTGGGGTCAACAGGT	127945	128065	128115	128063	-1	CAPTEscaffold_182	CapteG22521	124359	128544	None	4767	436	140030	No_constitutive_exon_found_in_species
CCGCCCATGCTAGGCATTCAGATGGACACGTTGTCTCTGCACAGGGAGAGGT	126960	127075	126910	126962	1	CAPTEscaffold_194	CapteG156480	124730	132507	None	4767	436	140030	No_constitutive_exon_found_in_species
CTGATTGTGTGGTTGTTGTAACTTTATTTTTTTATTTTTCTCGGGAACAGTT	67800	67878	67750	67802	1	CAPTEscaffold_186	CapteG228464	63371	68528	None	4767	436	140030	No_constitutive_exon_found_in_species
AACATCCCATCAATCCCGTCTCTCCCCACCCGCTACGAGGGTCCGAAGAGCG	109225	109388	109175	109227	1	CAPTEscaffold_184	CapteG119245	102584	109388	None	4767	436	140030	No_constitutive_exon_found_in_species
TCTTATTTCATCTCTTTACTTCCAAATCAATTTGTTGAATGGGATTGCAGTG	287361	287519	287569	287517	-1	CAPTEscaffold_266	CapteG224847	284461	289654	None	4767	436	140030	No_constitutive_exon_found_in_species
GTCACGAGGATGTCTTTTCCTTGGATTGAACGATTCGGGAAGTTCAAGAGGC	157329	157420	157470	157418	-1	CAPTEscaffold_300	CapteG189808	156214	160654	None	4767	436	140030	No_constitutive_exon_found_in_species
TTTTTTTTTTTTTTTTTTTTTTTTTTTTTTTTTTTTTTTTTTGCGGGGAGGT	169565	169808	169858	169806	-1	CAPTEscaffold_209	CapteG212572	168778	172918	None	4767	436	140030	No_constitutive_exon_found_in_species
AATCCGAGAGCTCAAACTTCAAACATATAGAGTGCAACTGGGTATAAAAGAT	264568	264903	264518	264570	1	CAPTEscaffold_189	CapteG199400	264357	265317	None	4767	436	140030	No_constitutive_exon_found_in_species
TCACCGGATCAGGAATCATCTAGCTGATCACCTCCAGGTGTGGCGGGCAGGT	15642	15781	15831	15779	-1	CAPTEscaffold_228	CapteG208062	15360	18097	None	4767	436	140030	No_constitutive_exon_found_in_species
TTCAGTACTATGGTGACGTCAATCGTTTATCAGAAGCGCTGGGCAAACAGCT	98847	98939	98989	98937	-1	CAPTEscaffold_219	CapteG214437	96512	100851	None	4767	436	140030	No_constitutive_exon_found_in_species
GACTGATTTATCATCATTTCTCTCGTTGCTTCAATCAGAAGCAGGGTCAGAT	48003	48193	47953	48005	1	CAPTEscaffold_200	CapteG105822	35250	52222	None	4767	436	140030	No_constitutive_exon_found_in_species
TGCGTCGCGAAGCTAGTTGAATACATTTATCATTACGGGAAAACAAACAGAA	153625	153792	153842	153790	-1	CAPTEscaffold_200	CapteG22108	149681	168598	None	4767	436	140030	No_constitutive_exon_found_in_species
GCACAAAGGGTCTACATATCATCTTCAGGTGCTAAACAAGGGTGTGGCAGTC	76114	76996	77046	76994	-1	CAPTEscaffold_249	CapteG222245	73340	82075	None	4767	436	140030	No_constitutive_exon_found_in_species
CACAGGAGGCATTGGATTGTATTACATAAGATTATTCCAGGAAATGGGAGGC	232867	232979	232817	232869	1	CAPTEscaffold_249	CapteG153860	232463	237508	None	4767	436	140030	No_constitutive_exon_found_in_species
GAGCAGCTAGGAGTTACTTTGAAACATGACCACAACTCTTGGGTTGGCAGAT	101365	101488	101538	101486	-1	CAPTEscaffold_198	CapteG223950	97239	109297	None	4767	436	140030	No_constitutive_exon_found_in_species
TATACAATTTAGTGAGTGTTCATTATCTGTTAATATAATCAAGGGTGGAGAA	63993	64066	63943	63995	1	CAPTEscaffold_206	CapteG129633	63720	65999	None	4767	436	140030	No_constitutive_exon_found_in_species
TTGGTTGATTTGTGTGCGTGAGAGGGTAAACGATTATTCGTCACAGGGAGTG	240314	240435	240264	240316	1	CAPTEscaffold_206	CapteG179103	239990	241539	None	4767	436	140030	No_constitutive_exon_found_in_species
TCTCGTCAGACGCTTCACAATTTCACTGTGGATTGCACTGGTGGGAATAGTC	295161	295658	295708	295656	-1	CAPTEscaffold_387	CapteG194432	295161	297261	None	4767	436	140030	No_constitutive_exon_found_in_species
ACCTCCCGTCTGGACGGAGTCATTATGCATGTCCTTGGGATGGATGTAAGAA	196097	196176	196226	196174	-1	CAPTEscaffold_259	CapteG130870	185786	200041	None	4767	436	140030	No_constitutive_exon_found_in_species
TTTATCCAAGGTGTATGAAAACCTGAACGAGCCCCATGAAGACGTGGGAGAC	49428	49579	49629	49577	-1	CAPTEscaffold_216	CapteG183802	47037	61791	None	4767	436	140030	No_constitutive_exon_found_in_species
TTACAGATGGTCCTGGAAAGGGCAAGAAGCAAAAGGGGCGTGGAGCGCAGAA	111439	111630	111680	111628	-1	CAPTEscaffold_208	CapteG184770	109941	114476	None	4767	436	140030	No_constitutive_exon_found_in_species
GATTAATGAGGGTCGACGGCATTATTTATTTTTTCTTTTCAGAGGGATAGCG	244291	244373	244241	244293	1	CAPTEscaffold_208	CapteG147516	241804	244836	None	4767	436	140030	No_constitutive_exon_found_in_species
AAGGAGGACTGTTGCACAAACGTTCATGCATCCGCTTTTGAACTTGGGAGAT	109917	110194	110244	110192	-1	CAPTEscaffold_279	CapteG189555	109375	113069	None	4767	436	140030	No_constitutive_exon_found_in_species
AGTACGGGTACGAGTACAGGTGACGGTAATGGTAAGGGTAAGGGTAACAGTA	98904	99088	99138	99086	-1	CAPTEscaffold_205	CapteG206924	97881	99365	None	4767	436	140030	No_constitutive_exon_found_in_species
AATGTTACATAATTCTAATGATCGCTTCTTGTGATATTCTGGGTTAACAGTG	48426	48605	48376	48428	1	CAPTEscaffold_294	CapteG218754	44783	50113	None	4767	436	140030	No_constitutive_exon_found_in_species
GAACCCTCCAAAGTGCGTTATGATTGACATGGCTGTGATTTCAGAGGGAGAG	69034	69175	68984	69036	1	CAPTEscaffold_294	CapteG89225	65590	69605	None	4767	436	140030	No_constitutive_exon_found_in_species
TTTGTTGCGCTGTCTGGTCCGTGGATTTGTGTCATGTATTTGGGATGCAGTC	195536	195618	195668	195616	-1	CAPTEscaffold_318	CapteG222227	192533	195834	None	4767	436	140030	No_constitutive_exon_found_in_species
AAGATATACTTATAACTTCTTTAATATTCCTCTCTTATTTGCGGGTCGAGGA	82206	82394	82444	82392	-1	CAPTEscaffold_212	CapteG223208	81262	82625	None	4767	436	140030	No_constitutive_exon_found_in_species
GCCCCGGAGATAAACTTCATTTCGAGTTCATGATGCTGGTGGGATTGGAGGA	23750	24276	24326	24274	-1	CAPTEscaffold_227	CapteG204764	23750	29328	None	4767	436	140030	No_constitutive_exon_found_in_species
TGATGGCTAAATTCATGGCTACACTGCCCATTTATTTGGGAAATTTGGAGAA	130543	130612	130662	130610	-1	CAPTEscaffold_227	CapteG123538	130341	131172	None	4767	436	140030	No_constitutive_exon_found_in_species
TGAGACTCATTAAGACTCAAGGGTGGTTAATGTTTTATCGGGGGGTGTAGAA	46268	46364	46218	46270	1	CAPTEscaffold_264	CapteG155216	42682	47231	None	4767	436	140030	No_constitutive_exon_found_in_species
TTTATGCTAAATGTTTCCTACATTTCCTCATTTCATTCCTCTGCAGGGAGCC	248097	249010	248047	248099	1	CAPTEscaffold_253	CapteG123191	247945	249010	None	4767	436	140030	No_constitutive_exon_found_in_species
CACATTGCAGAATCAGGTGAAATAACGATCCTTGGAAGGGAAAAAAAAAGAA	278633	278894	278583	278635	1	CAPTEscaffold_225	CapteG220708	277922	281468	None	4767	436	140030	No_constitutive_exon_found_in_species
GGTCATCCCTCAAGTAGAACTGCAGTCGCATGAGGAGGTGATGGGTGCAGCA	64900	65527	64850	64902	1	CAPTEscaffold_222	CapteG228884	60188	65527	None	4767	436	140030	No_constitutive_exon_found_in_species
TGATTCTCTTGATAAAATTATTGATTGATTGGTTGCTTGCTTGAAGGGAGTG	265847	266030	266080	266028	-1	CAPTEscaffold_289	CapteG180936	260370	266562	None	4767	436	140030	No_constitutive_exon_found_in_species
TCGATAGTTTTTATATTTCTTTGAATTCTTCCACAGGGTAACGAACGCAGCC	188858	189027	188808	188860	1	CAPTEscaffold_226	CapteG51996	185508	196560	None	4767	436	140030	No_constitutive_exon_found_in_species
AAAACTTTTGCATAACTTTGAAAGTCAGCTTTTCCTTTCTAGGAGGGTAGCA	191146	191288	191096	191148	1	CAPTEscaffold_226	CapteG51996	185508	196560	None	4767	436	140030	No_constitutive_exon_found_in_species
TTTTACATGTAAATGTCCAATTGTTTGTATCTTCTAATATGGGTTGACAGGA	172766	172833	172716	172768	1	CAPTEscaffold_229	CapteG229158	172614	181887	None	4767	436	140030	No_constitutive_exon_found_in_species
AACTTTTGTTTCAAAACCGTAAATAACAGCATCCACCACAGATGCGGGAGAA	80113	80335	80063	80115	1	CAPTEscaffold_211	CapteG171705	75545	80951	None	4767	436	140030	No_constitutive_exon_found_in_species
TTTAGCTTTTGCTAATGAAAGCCTCTTCGGCTGCTCTGGCAGGGAGCAAGGC	185251	185318	185201	185253	1	CAPTEscaffold_255	CapteG147083	183090	189123	None	4767	436	140030	No_constitutive_exon_found_in_species
GAAATGAACTTTTGCAAAACAAACAAAAAATAAAAAAAATTAAAGGGTAGAA	31438	31464	31388	31440	1	CAPTEscaffold_232	CapteG3285	28108	36997	None	4767	436	140030	No_constitutive_exon_found_in_species
TACTAGAGATTCTTTGGTGTATCATTCATCTCATCTTACAAAATGGGTAGAA	226692	226811	226642	226694	1	CAPTEscaffold_280	CapteG85280	226119	226811	None	4767	436	140030	No_constitutive_exon_found_in_species
CCGATTTTGATTAATAATTTTCCTGCTTTCAGATCAAGGGTTTAAAAGAGGA	6160	6250	6110	6162	1	CAPTEscaffold_239	CapteG121915	2970	7340	None	4767	436	140030	No_constitutive_exon_found_in_species
AGGTCAGTTTTAAATTATATGAAACAAATAATTAATGAAAGGGGTTGTAGCT	276952	277111	277161	277109	-1	CAPTEscaffold_239	CapteG224744	276433	278167	None	4767	436	140030	No_constitutive_exon_found_in_species
TTCAAACAAATCATGCTTGATTTTCAGATTCTAAGCTACCCAGGGATAAGCC	162605	162765	162555	162607	1	CAPTEscaffold_327	CapteG136407	160840	163442	None	4767	436	140030	No_constitutive_exon_found_in_species
TGTGAGTGCATTTATTAGCGCGTGTCAAGTGCACTGATTGTGGGGTGCAGGG	248233	248339	248389	248337	-1	CAPTEscaffold_241	CapteG72176	236246	248891	None	4767	436	140030	No_constitutive_exon_found_in_species
CCCATCTGACCTGACCTGACCTGACCTTCTGGTTTTCTTCTCACAGGGAGTT	15963	16360	15913	15965	1	CAPTEscaffold_242	CapteG135408	13795	16360	None	4767	436	140030	No_constitutive_exon_found_in_species
TGTAAACTGGGTCACTTATTCTGTATCTACATGAATGTATGCAAGGGCAGAT	129970	130131	130181	130129	-1	CAPTEscaffold_275	CapteG125845	129533	132410	None	4767	436	140030	No_constitutive_exon_found_in_species
TAACACTCAATACAAATTTGATCTATCAGAATTTCCCAGACCTAGGGGAGAA	184831	184850	184900	184848	-1	CAPTEscaffold_269	CapteG227335	184831	192349	None	4767	436	140030	No_constitutive_exon_found_in_species
TATGAATGTTTGACCTTCTTTGTTGATCTTCCGCAGGGATGAACTTGAAGGC	233963	234071	233913	233965	1	CAPTEscaffold_269	CapteG136189	232959	240572	None	4767	436	140030	No_constitutive_exon_found_in_species
TATACCCTTTTCTACTCCTTCTTCCTCTTCTTCTTCAACAGAACTGGGAGGC	234598	235153	234548	234600	1	CAPTEscaffold_269	CapteG136189	232959	240572	None	4767	436	140030	No_constitutive_exon_found_in_species
TAGGCTTCTCTTCTGGCGCCCGTATCACCTGAATGGGTTGGGTGGAGCAGTA	115415	115491	115365	115417	1	CAPTEscaffold_299	CapteG148410	113385	117638	None	4767	436	140030	No_constitutive_exon_found_in_species
GTTCATTTTGACTCATCTCCCTTCAGCCGCATCAGCACCTGGGATGCCAGCT	76260	76554	76604	76552	-1	CAPTEscaffold_284	CapteG124734	76260	80105	None	4767	436	140030	No_constitutive_exon_found_in_species
TGCACCAAAGTTGCAACTCACAACTTCTCTACTTTGTGTGGAGGGGAAAGAA	33404	34050	34100	34048	-1	CAPTEscaffold_383	CapteG62018	33404	37481	None	4767	436	140030	No_constitutive_exon_found_in_species
CTTTTCAATTTTGTGGTTTTTGGTTTGTAGCTTAGTTAATCTGCAGGGAGAC	85948	86076	85898	85950	1	CAPTEscaffold_276	CapteG167235	82431	88278	None	4767	436	140030	No_constitutive_exon_found_in_species
TGGTTTGTTTTTTTTTACTATTTACATTTTTCTGATAGAGGGAAAAGAAGTT	233910	234239	234289	234237	-1	CAPTEscaffold_276	CapteG167257	229087	235774	None	4767	436	140030	No_constitutive_exon_found_in_species
TCTTTCTTTATTTCATCCATGAATTTAATGGATTTTTTTCTGGCGGGTAGAA	247378	247520	247328	247380	1	CAPTEscaffold_276	CapteG186737	245013	247856	None	4767	436	140030	No_constitutive_exon_found_in_species
CTCACCCAAGCGCTCCACTATTATATTTTCCATTTCATCGTTACAGGGAGTG	69010	69217	69267	69215	-1	CAPTEscaffold_291	CapteG147619	66062	69650	None	4767	436	140030	No_constitutive_exon_found_in_species
CCCTCAACATCACCATGGCAACGCCTCGCTCTATGCCGACGTACTGGGAGTG	68285	68423	68473	68421	-1	CAPTEscaffold_291	CapteG147619	66062	69650	None	4767	436	140030	No_constitutive_exon_found_in_species
AGTTTAATTGGGATTTTGGCACTGAGTATGATGGCAATACGCGAAGGGAGGT	42469	42565	42615	42563	-1	CAPTEscaffold_354	CapteG121495	41880	45653	None	4767	436	140030	No_constitutive_exon_found_in_species
GGTGTTCGGGATGCTGACCTCCTGGAATACATATTGGGTCATGTGGACAGTC	130363	130508	130558	130506	-1	CAPTEscaffold_278	CapteG66282	130363	132370	None	4767	436	140030	No_constitutive_exon_found_in_species
GTTCTCGTTTCTTCTTAAATGCAGTCTCATATTTTTCATCTTACAGGGAGAA	221503	221572	221453	221505	1	CAPTEscaffold_283	CapteG176040	220707	224219	None	4767	436	140030	No_constitutive_exon_found_in_species
AGGGGAAAGGGAAGTTTTTTTGGGGGGATTTGTGTGGGGAATAAAATCAGAG	27	558	608	556	-1	CAPTEscaffold_322	CapteG192641	27	2848	None	4767	436	140030	No_constitutive_exon_found_in_species
GTTAAAGATTAATCGGCATACAGGTCTTTTAAACCCCATGCAGGGTACAGCT	48670	48760	48810	48758	-1	CAPTEscaffold_322	CapteG170497	47325	76225	None	4767	436	140030	No_constitutive_exon_found_in_species
AAGGCGTCAACTTAGAGCCTGACATTATTATTTTGTTATTTGGGAGGCAGAC	41046	41179	41229	41177	-1	CAPTEscaffold_336	CapteG226889	39746	46139	None	4767	436	140030	No_constitutive_exon_found_in_species
TCTTCACCTTGTGCAATGTTCATTTCAGATAACACCTGGCATGCGGGGAGTA	91245	91409	91459	91407	-1	CAPTEscaffold_333	CapteG121782	90645	91789	None	4767	436	140030	No_constitutive_exon_found_in_species
TGGGCGAAGATTGCAACGCAGCGACCCGTATTGCGATCTGGGAATAAAAGGA	23303	23478	23528	23476	-1	CAPTEscaffold_285	CapteG189925	22389	23664	None	4767	436	140030	No_constitutive_exon_found_in_species
GGTTTGATGAGAGCGCAAGTTTCATTGAGAGGCGGGACAGTCAGGGTGAGTC	149450	149754	149804	149752	-1	CAPTEscaffold_267	CapteG156372	146645	150084	None	4767	436	140030	No_constitutive_exon_found_in_species
TCTCATTCTCTCATTTCACTAAATCTGTTTTTTTTTTGGGGGGGGTTAAGGA	10618	10673	10568	10620	1	CAPTEscaffold_295	CapteG219752	4792	11487	None	4767	436	140030	No_constitutive_exon_found_in_species
GTTGAATATTTGGAGAACGCTTTCAAATCGTCTACTTGGGGGATCGACAGGT	66859	67084	66809	66861	1	CAPTEscaffold_329	CapteG195580	65683	67084	None	4767	436	140030	No_constitutive_exon_found_in_species
CTCCTCTCGCTTTGCCTCATCTTTTAATCTATGCTCTAATGAACAGGGAGCC	172544	172653	172703	172651	-1	CAPTEscaffold_339	CapteG19245	171390	173541	None	4767	436	140030	No_constitutive_exon_found_in_species
TCGGTATTATTCCGCTTCTTTTATTGATTCCAAAGTAATGGGAGCTAGAGCA	165843	165960	165793	165845	1	CAPTEscaffold_330	CapteG82371	165207	182658	None	4767	436	140030	No_constitutive_exon_found_in_species
GCGCTCCATCGTGCACTCTCTATATATGGTATACGTTTAAATGGGCACAGAT	15316	15431	15266	15318	1	CAPTEscaffold_296	CapteG213421	13895	15431	None	4767	436	140030	No_constitutive_exon_found_in_species
ACTAATGCAGAGGCATCTGAATTTGAAGTGAAAGGCGGGAAAAAGAGGAGAC	68010	68191	68241	68189	-1	CAPTEscaffold_297	CapteG155270	63756	68962	None	4767	436	140030	No_constitutive_exon_found_in_species
CTAACTGGAACGAGGGAGAGCCATCTGATCCGGATGGCAGTGAGGGAGAGAA	105612	105726	105562	105614	1	CAPTEscaffold_373	CapteG139855	101644	105726	None	4767	436	140030	No_constitutive_exon_found_in_species
AGTTGGTGTAGCTGCAGCTGCAGACGCTGGAGATGCCTACAAAGAGGGAGAC	14436	14588	14386	14438	1	CAPTEscaffold_310	CapteG126689	13408	14588	None	4767	436	140030	No_constitutive_exon_found_in_species
TGTTGATCTCATCAAGGCGTTTGATTCGTTATTTGCCGACAGGGATGCAGTA	157800	157923	157973	157921	-1	CAPTEscaffold_306	CapteG117071	157800	159302	None	4767	436	140030	No_constitutive_exon_found_in_species
CCGAGCTCTCTTCTCTAAGTTCTCCTTTGATTTCTCGTTTACGGGTGCAGGG	233003	233348	232953	233005	1	CAPTEscaffold_306	CapteG201110	231658	235783	None	4767	436	140030	No_constitutive_exon_found_in_species
TATGGTTTAGTTCGGGTTTTGTTTTGTTTTTTATTGTTTGGGATCGGCAGAT	172074	172219	172269	172217	-1	CAPTEscaffold_309	CapteG160281	170910	174222	None	4767	436	140030	No_constitutive_exon_found_in_species
ACTTGGATACACGACGCTTTATCTGAAGAACGGTCGCACGGGGGTCGAAGGC	10240	10363	10413	10361	-1	CAPTEscaffold_412	CapteG180340	6664	11857	None	4767	436	140030	No_constitutive_exon_found_in_species
TTGTTTGAGCTCTGATTATGATGATGATGATAATGATGACGGTTGGGCAGCG	201811	201905	201955	201903	-1	CAPTEscaffold_312	CapteG219346	198637	205884	None	4767	436	140030	No_constitutive_exon_found_in_species
GGCGATTTCTATAAAATTGTGGGGTTGCCTTCAATGTACGTCGTGGGAAGGC	225507	226133	225457	225509	1	CAPTEscaffold_312	CapteG186841	224758	226133	None	4767	436	140030	No_constitutive_exon_found_in_species
TATGGAAACCCCTAGATACCCTGCATACCATAGAAAATCCTTGCAGGGAGGA	153589	153739	153789	153737	-1	CAPTEscaffold_346	CapteG179420	152784	155151	None	4767	436	140030	No_constitutive_exon_found_in_species
TGCTGTATTCTTCTTGCCACGCAATGCATCCTCAGGGGTCAGAAGGTCAGAG	168104	168588	168054	168106	1	CAPTEscaffold_346	CapteG160880	159270	169510	None	4767	436	140030	No_constitutive_exon_found_in_species
AATTATTATTATTTTCGTTTTATTTCTTATTGCGTGCTGCGGGGGTTCAGAG	129173	129444	129123	129175	1	CAPTEscaffold_440	CapteG176903	123498	129444	None	4767	436	140030	No_constitutive_exon_found_in_species
TTAGTCAGATTAATAAAAAAAAACTAATTTGATATATTTTTGGGCGGCAGAG	112284	112435	112485	112433	-1	CAPTEscaffold_335	CapteG220716	109247	112726	None	4767	436	140030	No_constitutive_exon_found_in_species
TATCTGCACTGCTATCGAAGAAGACCTGCGAATTGCAGCCTAATGGGCAGAA	211906	212415	211856	211908	1	CAPTEscaffold_335	CapteG191199	209228	212415	None	4767	436	140030	No_constitutive_exon_found_in_species
TGAGCGAAATGCCAGTAAATGATGTGTTCATTATTTAGCAATGGGTACAGAA	24943	25084	24893	24945	1	CAPTEscaffold_348	CapteG106799	24697	25084	None	4767	436	140030	No_constitutive_exon_found_in_species
GACTCCCGGGGGCATGACCCCTGGCCACGCCACCCCTTCTGGAGCGGGAGGA	191866	192633	192683	192631	-1	CAPTEscaffold_348	CapteG106786	191247	193382	None	4767	436	140030	No_constitutive_exon_found_in_species
CCTCTCCCCCCCCTCCCCTCCTATTGCTGTGTTTTTTGCAGAGGGTGGAGCC	70263	70376	70426	70374	-1	CAPTEscaffold_384	CapteG179639	68002	73620	None	4767	436	140030	No_constitutive_exon_found_in_species
GTCAGTGTGGTTGCGTTGCGTTGTGAGCGCTGAATGTTTTGTGTGGGCAGAG	191909	192101	191859	191911	1	CAPTEscaffold_374	CapteG215878	189998	198833	None	4767	436	140030	No_constitutive_exon_found_in_species
GTTAATCATTTGCGAATTTTTGATAATTTGTTTTTCTTGGGTGAATGTAGGA	147434	147521	147384	147436	1	CAPTEscaffold_369	CapteG224098	145185	148251	None	4767	436	140030	No_constitutive_exon_found_in_species
AACACTTGCACATGCATACCCACTCTCACAGATGCAGGGTGAGTAATCAGGG	7147	7282	7097	7149	1	CAPTEscaffold_376	CapteG119570	6588	7784	None	4767	436	140030	No_constitutive_exon_found_in_species
GCTTGAGAGAAGGTTTTGATCAATTTTGTTAATTTTTTTGGGGGGTTTAGAG	151519	151657	151707	151655	-1	CAPTEscaffold_376	CapteG119584	149694	154381	None	4767	436	140030	No_constitutive_exon_found_in_species
AGGTAACGGCACTTATGACGAATAATTTAGAAACCCCGAAGGGCATGAAGAA	156835	156889	156939	156887	-1	CAPTEscaffold_368	CapteG176815	155485	157714	None	4767	436	140030	No_constitutive_exon_found_in_species
CCGAGTGCGACGCCAATGAGGAGAAGCTGGTCGAGGGGGAAGGGGGGGAGGG	137821	137986	137771	137823	1	CAPTEscaffold_401	CapteG97456	130425	139032	None	4767	436	140030	No_constitutive_exon_found_in_species
TTTCTCCTTCAGGTCGGGTGGGGAGGAGGGAGGAGGAGGCAGCGTGGGAGTG	152680	152853	152903	152851	-1	CAPTEscaffold_424	CapteG110075	152680	157831	None	4767	436	140030	No_constitutive_exon_found_in_species
CAAGCTGATATTACCATTCCGCTATAAAAGTATTAATGTAGGGATCACAGGT	10641	10702	10591	10643	1	CAPTEscaffold_391	CapteG207502	7635	11343	None	4767	436	140030	No_constitutive_exon_found_in_species
GTACGATCAAATTCAGAATTAATTTTTACTACGCTTTCTTTGGGGGGTAGAA	150120	150351	150070	150122	1	CAPTEscaffold_425	CapteG27724	149989	150351	None	4767	436	140030	No_constitutive_exon_found_in_species
TTTTAGTGGACTTGTAAGTTGTAATAAGTGTTCTTTCTCCTCGGGGACAGAA	94474	94683	94733	94681	-1	CAPTEscaffold_398	CapteG169509	94474	96171	None	4767	436	140030	No_constitutive_exon_found_in_species
GCTGTCGTTTTCTTATTCTTTTGCTGTGCTGCTAACCTTGGGCGCAACAGGA	47553	47725	47775	47723	-1	CAPTEscaffold_392	CapteG225571	43476	50667	None	4767	436	140030	No_constitutive_exon_found_in_species
TTGCTTTTCATGTTTTGTGCGCAACAGATTACTATGTGACATCGAGGGAGTG	163215	163446	163496	163444	-1	CAPTEscaffold_408	CapteG126521	163215	163644	None	4767	436	140030	No_constitutive_exon_found_in_species
ACCTATGGCAAATACACGTCGGTATAACACGGTTTTCAGGGGTTGAGCAGAT	167034	167257	166984	167036	1	CAPTEscaffold_389	CapteG169392	166718	168490	None	4767	436	140030	No_constitutive_exon_found_in_species
CTGTATCAGCTGCACCGTCTAGGAAACTCAGTATCGAGGGAGGGTCACAGTC	83266	83417	83216	83268	1	CAPTEscaffold_428	CapteG196253	81946	87044	None	4767	436	140030	No_constitutive_exon_found_in_species
TGAAGACAGATGTTGAGACTAAAGAGGAAGAAATGCAAGAAGGGGAGAAGGA	79954	80100	79904	79956	1	CAPTEscaffold_402	CapteG168296	75697	80100	None	4767	436	140030	No_constitutive_exon_found_in_species
CCAGAAGCGGTAGACCCAATGAGGAGAGGAAGTAGTCGGGAAACGCTGAGAA	174851	174914	174964	174912	-1	CAPTEscaffold_496	CapteG215678	172384	175854	None	4767	436	140030	No_constitutive_exon_found_in_species
GGTAACGAGGCATCAAAAGTTCCATCAGTCATTTAATCGCGGGATACCAGGT	154884	155009	155059	155007	-1	CAPTEscaffold_430	CapteG228966	154009	158950	None	4767	436	140030	No_constitutive_exon_found_in_species
ATGAGCGTATGAAGAGGACTCTTGCTCCTTCAAAACCTGTTGGGTGAGAGTT	167245	167495	167545	167493	-1	CAPTEscaffold_451	CapteG155182	157680	173944	None	4767	436	140030	No_constitutive_exon_found_in_species
CTCCCTTCACTCATATCACCATTTCACTCAACACATAATATGACAGGGAGGC	124850	125277	124800	124852	1	CAPTEscaffold_502	CapteG167044	93430	128299	None	4767	436	140030	No_constitutive_exon_found_in_species
GGTTAATATTGTTCATTGGCAGGGAGGTGTTTCTGATTGACCAAGGGAAGTC	53935	54138	53885	53937	1	CAPTEscaffold_540	CapteG126964	52397	59661	None	4767	436	140030	No_constitutive_exon_found_in_species
AGAAATACTTTCTTACTGCCGACCGTCAAATACACAACCGGGATGGTCAGTG	161974	162212	161924	161976	1	CAPTEscaffold_540	CapteG206848	159693	168610	None	4767	436	140030	No_constitutive_exon_found_in_species
ATATTCAATGAGTGTCACCCCTATTAATATGCGTAATTCTGGGTTGATAGGT	133258	133459	133509	133457	-1	CAPTEscaffold_448	CapteG177712	130614	135664	None	4767	436	140030	No_constitutive_exon_found_in_species
AACAGATCGTGGAGTCCATCTGGGTGAAAATGGTTTCTAGGGAAAAATAGCG	51514	51591	51464	51516	1	CAPTEscaffold_439	CapteG86037	51381	51591	None	4767	436	140030	No_constitutive_exon_found_in_species
AACAACTGATCTTTCATCTGCAATTTAACGAAGAACAAAGTAATGGGCAGGT	122767	123226	122717	122769	1	CAPTEscaffold_486	CapteG199958	119808	123226	None	4767	436	140030	No_constitutive_exon_found_in_species
TTATTGTGGCCTATTTGTTATTTTTCTCGATCAGTATCCGGGCAACAAAGCG	126456	126584	126634	126582	-1	CAPTEscaffold_456	CapteG169002	115905	131757	None	4767	436	140030	No_constitutive_exon_found_in_species
TACGATGGCTTAAATCACATCCTATTCTTTGGTTTTTGTTTTGCAGGGAGAA	81186	81321	81136	81188	1	CAPTEscaffold_578	CapteG93822	67572	83033	None	4767	436	140030	No_constitutive_exon_found_in_species
GCAACCCGAAGGTCAAGGCAATGGTCAGACAACCGCACCGCCGGTGGGAGAT	90331	91185	90281	90333	1	CAPTEscaffold_578	CapteG167766	83068	91185	None	4767	436	140030	No_constitutive_exon_found_in_species
TGTGTTGGAATCAAAGTGGCGTTTTATTCTGGGATATTTTTGGGGGGCAGCT	49385	49535	49335	49387	1	CAPTEscaffold_457	CapteG166394	46247	51180	None	4767	436	140030	No_constitutive_exon_found_in_species
TTGGTACGGATTGTAATGGTGTTATGCAATAGGAGGCGAAGGGAGCTGAGCC	128044	128222	127994	128046	1	CAPTEscaffold_466	CapteG149660	126218	144056	None	4767	436	140030	No_constitutive_exon_found_in_species
ATTTTGCACTCAACTCAGCCGTCATTGTGTTTTTTTCTTGGGGGCGACAGAT	129202	129392	129152	129204	1	CAPTEscaffold_466	CapteG149660	126218	144056	None	4767	436	140030	No_constitutive_exon_found_in_species
TACGTCTGAGACAACTTAGAGATGAATTGTGGAGTATAATCAAGGGTCAGAT	77246	78020	78070	78018	-1	CAPTEscaffold_458	CapteG136624	77246	78377	None	4767	436	140030	No_constitutive_exon_found_in_species
AGTTGAGGGGATGCCGTTCCATCACACTCTTATTCCCTTTGGGTATGTAGGA	150775	150868	150918	150866	-1	CAPTEscaffold_497	CapteG174475	149887	156246	None	4767	436	140030	No_constitutive_exon_found_in_species
CCTCCCACGTTGCTGTGGAGGCTCGGGAGGGGAGGAGGGAGGGGGCGGAGGA	11491	11576	11626	11574	-1	CAPTEscaffold_460	CapteG116806	9172	11760	None	4767	436	140030	No_constitutive_exon_found_in_species
TGCAGTCGCCATCCTTATTTAGCGCTTTTAATTGAGGGTTAAAATTACAGAT	46598	46715	46548	46600	1	CAPTEscaffold_471	CapteG206716	41999	48785	None	4767	436	140030	No_constitutive_exon_found_in_species
CTGCATGAATGGAACTGATTGGTGTCTTATTGGGGGGGTTGTGTCAAAAGGA	42602	42756	42806	42754	-1	CAPTEscaffold_498	CapteG228921	40969	43906	None	4767	436	140030	No_constitutive_exon_found_in_species
GTCAAGCAAAATGAGAAAGTGATTAAACATTAGAATTGGTTTGGGGACAGGG	17225	17364	17414	17362	-1	CAPTEscaffold_521	CapteG206209	17225	18641	None	4767	436	140030	No_constitutive_exon_found_in_species
CTGCGCGCGCATCAGTTTCCAGTTCCACCGGACGTCGGGCCCTGGGGAAGAC	87045	87239	87289	87237	-1	CAPTEscaffold_506	CapteG37323	87045	87792	None	4767	436	140030	No_constitutive_exon_found_in_species
CGAAGGAAGGGAAAGAGAAGGAGGAGTCGGAGGAGAGTGATCGGGAGAAGTC	74223	74841	74173	74225	1	CAPTEscaffold_509	CapteG227198	72352	77902	None	4767	436	140030	No_constitutive_exon_found_in_species
ACACTCGACCGAGTCTTCTCTCAATCAAATTCATTTCTCAACCGGGGAAGAA	18576	18757	18526	18578	1	CAPTEscaffold_513	CapteG18002	16331	20608	None	4767	436	140030	No_constitutive_exon_found_in_species
ACGTCGCTGCAGTCACGTAACACTGGGATGACGTAACCCAGAGCTGGGAGAG	92361	92478	92528	92476	-1	CAPTEscaffold_600	CapteG152537	87274	101027	None	4767	436	140030	No_constitutive_exon_found_in_species
CTTGGTTGCTACCCACGTGATGTTGGTTACGAGGGAGGGGAAGGGGGAAGGA	19642	19674	19724	19672	-1	CAPTEscaffold_592	CapteG179067	13246	23676	None	4767	436	140030	No_constitutive_exon_found_in_species
ATATTATACAGTCCCCTCACCAGTCTCCACAGATGACCGGGGGCAAGCAGGC	127651	128141	127601	127653	1	CAPTEscaffold_499	CapteG106047	119574	130256	None	4767	436	140030	No_constitutive_exon_found_in_species
TTTTGTATAATTCGATCCCTTTTTCTGTATTTTTCAGGGAGAAGATGGAGCG	11368	11497	11318	11370	1	CAPTEscaffold_569	CapteG101660	3873	13122	None	4767	436	140030	No_constitutive_exon_found_in_species
GTTGTTCTGTAATCACAGCGTCTCTTCATTCACAGAGGGTGGGGAAGGAGGC	133512	133838	133462	133514	1	CAPTEscaffold_542	CapteG180330	133086	136081	None	4767	436	140030	No_constitutive_exon_found_in_species
CCTCCCTTTCCCTTGCGTTCCTCACGTGTGCATTTCAGGGAGGACCACAGCC	23111	23337	23387	23335	-1	CAPTEscaffold_620	CapteG175155	15047	24248	None	4767	436	140030	No_constitutive_exon_found_in_species
CCAACTCAGACGACATGAAAAAGTTCGATGGCGCCGCTGGGTATGAGCAGTA	5273	5646	5696	5644	-1	CAPTEscaffold_551	CapteG46935	5273	6021	None	4767	436	140030	No_constitutive_exon_found_in_species
TATTCCATGCAGGAAAATTTCAATTAAATTAAAAAAATTTGGGGGTCTAGGA	63446	63860	63396	63448	1	CAPTEscaffold_549	CapteG202625	57411	65184	None	4767	436	140030	No_constitutive_exon_found_in_species
TTGTTAATTTCCAGCAAATTGTTCCGTAGGTCTGCCAACGAGAGGGACAGTG	83153	83490	83103	83155	1	CAPTEscaffold_549	CapteG119833	66374	83490	None	4767	436	140030	No_constitutive_exon_found_in_species
ACCCAAACGCACTCTGCATGTCATGAAGTGATTGCAGATTGGTTGGGAAGCC	10202	10270	10152	10204	1	CAPTEscaffold_560	CapteG67821	9968	10270	None	4767	436	140030	No_constitutive_exon_found_in_species
ATATTGCAAATGATCACAATTCAATATTGGATCTTTGCTCCAGGGTATAGCA	47723	47946	47996	47944	-1	CAPTEscaffold_602	CapteG100998	47723	48139	None	4767	436	140030	No_constitutive_exon_found_in_species
TAATCTATTATCAGGCATTTGGGCAAACATGGAACAATATACGGGTAAAGGT	46725	46868	46918	46866	-1	CAPTEscaffold_556	CapteG66092	46725	47265	None	4767	436	140030	No_constitutive_exon_found_in_species
GAGGAGGTCAAAACCCTCCCTGCATGCTTACGCGACTTCTGTGGGTATAGAG	114912	115159	114862	114914	1	CAPTEscaffold_598	CapteG199517	111871	115159	None	4767	436	140030	No_constitutive_exon_found_in_species
TTCAGCATCTGTGTTTGTTTGTTTTAACATTTCATTCTCTTGGGGTATAGTT	70352	70475	70302	70354	1	CAPTEscaffold_575	CapteG226039	68871	76565	None	4767	436	140030	No_constitutive_exon_found_in_species
GAGTTGGTAATTATTTATTTTAAAGATGAGAAATATTTCGGGTGAGGCAGGT	104759	104943	104993	104941	-1	CAPTEscaffold_605	CapteG183261	91139	108683	None	4767	436	140030	No_constitutive_exon_found_in_species
GATTTTTCCGTCAGTTCTCCTTGCGCCTTTTAATTTCTCTCAGTCGGGAGAT	108053	108055	108105	108053	-1	CAPTEscaffold_570	CapteG210732	105294	111319	None	4767	436	140030	No_constitutive_exon_found_in_species
CTTTAGTATATTCTCATTCATTCCCGTCATGTTTCTCTTCCAGGGCACAGGT	30838	30958	30788	30840	1	CAPTEscaffold_788	CapteG180331	28494	33595	None	4767	436	140030	No_constitutive_exon_found_in_species
ACGCCAACGGACCAGGGTGGTATGTGCACCGTAACGGAGAAGTAAGGGAGGA	58562	58929	58979	58927	-1	CAPTEscaffold_604	CapteG124483	58562	73969	None	4767	436	140030	No_constitutive_exon_found_in_species
AACGATTAACATTCAGGTCTTTAATGGCAAGATTTCTTTGGGGAAAACAGGT	13024	13191	13241	13189	-1	CAPTEscaffold_603	CapteG218839	11663	16842	None	4767	436	140030	No_constitutive_exon_found_in_species
TGTTTTAGAAAAAAAAAATTGTTTAACTATATGTGTGTTTGGGGTTACAGAG	66930	67025	67075	67023	-1	CAPTEscaffold_640	CapteG214014	66930	72495	None	4767	436	140030	No_constitutive_exon_found_in_species
TCCCAGGATGCTAACGTCTTGGAAGAAATGGTGAGCGGGTAAAAGTATAGCG	23719	23852	23669	23721	1	CAPTEscaffold_628	CapteG183187	23354	26308	None	4767	436	140030	No_constitutive_exon_found_in_species
GTGCATGGCTAAAACAGTATATTGATCTAAATACAAACCTTAGGGCACAGGC	36154	36569	36104	36156	1	CAPTEscaffold_708	CapteG212481	35622	36984	None	4767	436	140030	No_constitutive_exon_found_in_species
CAGGTCAGTGCTTTAATACCCACTTAATGGTGCTGACTTCTGGGTGGCAGGA	85530	85885	85935	85883	-1	CAPTEscaffold_781	CapteG152505	83337	86028	None	4767	436	140030	No_constitutive_exon_found_in_species
TGTAGTCAAAAGCACGACCCACAAGATGGAGCTGCAGGGTGAGGTCAAAGGT	51990	52223	52273	52221	-1	CAPTEscaffold_654	CapteG225074	49645	62891	None	4767	436	140030	No_constitutive_exon_found_in_species
ACACAATATCATGTGAATTTCAGATATCAACGAATGCTTTGGGGAAAGAGGC	92024	92132	92182	92130	-1	CAPTEscaffold_696	CapteG124775	91667	96529	None	4767	436	140030	No_constitutive_exon_found_in_species
AATAATTCTATACAATGTACTTAAGAGTGAATGTGTTTGCACAGGGTGAGGA	99626	99784	99834	99782	-1	CAPTEscaffold_704	CapteG124654	99294	101381	None	4767	436	140030	No_constitutive_exon_found_in_species
TGGTTTTTCTCCCCTGCCTTTTCAGAGCGTAGGGACCATGGGGGACGGAGCC	40622	40735	40572	40624	1	CAPTEscaffold_743	CapteG175370	26925	44427	None	4767	436	140030	No_constitutive_exon_found_in_species
ATTCTGGTCCGCACCGGAGGCCCTGAAGGACGAGAGCTACAGGGCAAAAGAG	41561	41648	41511	41563	1	CAPTEscaffold_743	CapteG175370	26925	44427	None	4767	436	140030	No_constitutive_exon_found_in_species
TGAGGGAGATGATGCGCAGAACCAGCGCAGCCGCCAGGGCGATTGCGGAGGG	42364	42466	42516	42464	-1	CAPTEscaffold_673	CapteG219094	34784	46681	None	4767	436	140030	No_constitutive_exon_found_in_species
TGAACTGGCTTCAGGGTGCTGAGACGCAAATCGACCTTCAACTGGGATAGGT	25725	25914	25964	25912	-1	CAPTEscaffold_718	CapteG223404	24968	26623	None	4767	436	140030	No_constitutive_exon_found_in_species
TTCTATTCTATTCTATTCTATTCTATTCTATGCCGCTTCGGGTCGAATAGGC	73665	74045	73615	73667	1	CAPTEscaffold_731	CapteG200747	72992	74904	None	4767	436	140030	No_constitutive_exon_found_in_species
ATTCTCCTCTACTTCCTGAAGGACCCCTTGGACCAGTCTCTCCAAGGGAGCC	32237	32412	32187	32239	1	CAPTEscaffold_715	CapteG116713	28584	45050	None	4767	436	140030	No_constitutive_exon_found_in_species
AGAACTGACCGCTATCACGAGGTTATTGCATTACGAGGGGGCGGATAGAGCA	64249	64392	64442	64390	-1	CAPTEscaffold_800	CapteG179122	61355	73633	None	4767	436	140030	No_constitutive_exon_found_in_species
GAAGCGTGCGAACTGCGAAGCTCATAATTTTGATAATATGAATGGGAAAGAT	90674	91161	90624	90676	1	CAPTEscaffold_751	CapteG202758	88286	91161	None	4767	436	140030	No_constitutive_exon_found_in_species
CACGCTGACAGATATCATCTCAATCTTTGTCCTGTTAATTACAGGGAAAGGC	20855	21005	21055	21003	-1	CAPTEscaffold_784	CapteG24092	20855	24660	None	4767	436	140030	No_constitutive_exon_found_in_species
CCCAGGTGGAGGAGGTACGGGAAGCAGAAAAGCAGAGATACCGGGAACAGCT	2782	3349	3399	3347	-1	CAPTEscaffold_773	CapteG167187	2782	10509	None	4767	436	140030	No_constitutive_exon_found_in_species
TTCAAATTGTTTGAGGCTTTTGCATCTTCTGCTCTCGCAGGGCGTTGGAGAA	49570	49723	49520	49572	1	CAPTEscaffold_748	CapteG168755	42357	50202	None	4767	436	140030	No_constitutive_exon_found_in_species
AGAGTTCTCGATCACAACAGACTACTAAAAAGGGGGGTGATCGGGCGAAGGG	69578	70348	70398	70346	-1	CAPTEscaffold_792	CapteG201996	69578	73733	None	4767	436	140030	No_constitutive_exon_found_in_species
AAACTAGGCGTTTCGCCTTTTATTTTAAATGTTGACCTTTTCGTGGGAAGGA	43043	43245	43295	43243	-1	CAPTEscaffold_989	CapteG213504	41029	44024	None	4767	436	140030	No_constitutive_exon_found_in_species
AGAGTTCTCGATCACAACAGACTACTAAAAAGGGGGGTGATCGGGCGAAGGG	74536	75333	75383	75331	-1	CAPTEscaffold_837	CapteG187414	74536	83566	None	4767	436	140030	No_constitutive_exon_found_in_species
CGCGTTCTTTCCAGGCGTACGGCTTTGGGGCCAATCGGGCCAATCGAGAGGA	36397	36542	36347	36399	1	CAPTEscaffold_826	CapteG194254	32403	38343	None	4767	436	140030	No_constitutive_exon_found_in_species
CTCCTCAATTCTAACAAACAAATCTGATTAACTCTTCGTAAACAGGGGAGGA	34227	34368	34177	34229	1	CAPTEscaffold_860	CapteG95226	33784	34368	None	4767	436	140030	No_constitutive_exon_found_in_species
AGTGTTCTCACAGACAATTTGTTCTGTTCTCGTCACAGGCAATGGGACAGCC	72695	72816	72866	72814	-1	CAPTEscaffold_810	CapteG177124	72470	75756	None	4767	436	140030	No_constitutive_exon_found_in_species
TCATGTTGGATAGAGCAAACGCACGTCTAGCGCTCCCGTTAGGGGCTGAGGA	29480	29553	29603	29551	-1	CAPTEscaffold_832	CapteG95808	27143	30495	None	4767	436	140030	No_constitutive_exon_found_in_species
TTACTCTAGATTTCTGAAGCGAAATCATTGAAGTCTGCAACTGGGGGCAGAT	38061	38209	38011	38063	1	CAPTEscaffold_844	CapteG99699	37857	42302	None	4767	436	140030	No_constitutive_exon_found_in_species
CTAAGGGTTGATTCATTGATTAATTCATTATTTACAGTTTGGGCAGCCAGGA	24769	24773	24823	24771	-1	CAPTEscaffold_975	CapteG192776	20342	25319	None	4767	436	140030	No_constitutive_exon_found_in_species
AGGTCATTCGGTGCATGTTTGCCTCTTCTTGATATTTCAGGGGCGTGCAGCA	299	432	482	430	-1	CAPTEscaffold_877	CapteG129344	299	1099	None	4767	436	140030	No_constitutive_exon_found_in_species
GGTAGGATCTGCTCATCATAACTGACTGAGTTCAAAATACGGGTCAACAGGA	24630	24806	24856	24804	-1	CAPTEscaffold_1173	CapteG192409	22528	28238	None	4767	436	140030	No_constitutive_exon_found_in_species
TGATTAATTGCAATGAACTAATCAGATGTCAACGAGTGTGAGGGCGTAAGTG	21211	21324	21161	21213	1	CAPTEscaffold_1142	CapteG33141	20623	41592	None	4767	436	140030	No_constitutive_exon_found_in_species
AGTTCGCCGGGGCACACTACCCAGCCGGACCGGCCGCCGGAGGGCACCAGTA	29603	29748	29798	29746	-1	CAPTEscaffold_964	CapteG151424	23957	31134	None	4767	436	140030	No_constitutive_exon_found_in_species
TCTTTCAGGAACACCCACTGATCTCTGCCAGTGCGTCATGGGAGAGCCAGTC	10142	10196	10246	10194	-1	CAPTEscaffold_970	CapteG150458	7649	13982	None	4767	436	140030	No_constitutive_exon_found_in_species
TGGTGACAACGGTTGTTTGTCTTTGGGGTCATCTGATGGGGACCACAAAGGC	29159	29197	29109	29161	1	CAPTEscaffold_962	CapteG219795	26984	32828	None	4767	436	140030	No_constitutive_exon_found_in_species
AAATGAAACCTTTAATATATACCAATTATCCGTTTTTGGTGGGGTTAAAGAT	44830	44985	44780	44832	1	CAPTEscaffold_1004	CapteG105851	43875	47079	None	4767	436	140030	No_constitutive_exon_found_in_species
CAGAGAGCCTGCGCCACGCCAAATGGATTCTTCCTATCGGGTGGCAATAGCA	37785	38377	38427	38375	-1	CAPTEscaffold_1020	CapteG44497	37785	39199	None	4767	436	140030	No_constitutive_exon_found_in_species
ATGATGAGAGTAGCTGGCTGAGGAGGGTGATTGGAAGGGTGACTACGAAGAG	40494	41322	41372	41320	-1	CAPTEscaffold_1113	CapteG208023	40494	41872	None	4767	436	140030	No_constitutive_exon_found_in_species
TCCCTGTATTTCTGACACTAAAAACAGTGATTTGCAGGGAATGGAATCAGGA	25661	25787	25611	25663	1	CAPTEscaffold_1175	CapteG228096	18601	29493	None	4767	436	140030	No_constitutive_exon_found_in_species
ACGTGCACTCAACTGACCTAGTTAGTAATGAGGTCAATATGGGGTCATAGGT	26819	26954	26769	26821	1	CAPTEscaffold_1064	CapteG148575	22727	28519	None	4767	436	140030	No_constitutive_exon_found_in_species
AGATCACGTATATCAAGAAGTCGATCATCAAATGCGGGCGAAAACAACAGAA	5970	6555	6605	6553	-1	CAPTEscaffold_1215	CapteG190814	5970	10500	None	4767	436	140030	No_constitutive_exon_found_in_species
AGTAGGTGTTGTTGATGTGTGTTATGCAATTTTTGTACTTGGGATCACAGGG	11995	12142	11945	11997	1	CAPTEscaffold_1196	CapteG121881	7514	21177	None	4767	436	140030	No_constitutive_exon_found_in_species
TCCCTAGTTTTAATTTGCTCAATAATATCTTATCTTATCTTTGCAGGGAGCT	8296	8545	8595	8543	-1	CAPTEscaffold_1290	CapteG132300	7642	13646	None	4767	436	140030	No_constitutive_exon_found_in_species
ATTGAAATGTCCCTGCTGGGAACCGCTAAAACTGGAAGTCGACGGGGAAGTC	8564	8760	8810	8758	-1	CAPTEscaffold_1323	CapteG138535	8564	9267	None	4767	436	140030	No_constitutive_exon_found_in_species
TGGGAAGGAAAGTGCTATCGAAGGGGAGGCAGGAGAGGAAGGCTCGGGAGAG	8427	8564	8614	8562	-1	CAPTEscaffold_1295	CapteG42515	5184	9478	None	4767	436	140030	No_constitutive_exon_found_in_species
CAGCCGAGGGAGGATACAGCTACGGATCGGTCAGGCAGGGGTCGGGAAAGAG	6123	6232	6282	6230	-1	CAPTEscaffold_1295	CapteG42515	5184	9478	None	4767	436	140030	No_constitutive_exon_found_in_species
GGGAGCTGTTACGATCTCTTGATGGAGAAAATGTTAGCATGGGTTATGAGGA	8206	9752	9802	9750	-1	CAPTEscaffold_1392	CapteG71969	7097	11333	None	4767	436	140030	No_constitutive_exon_found_in_species
CATCACTCTTCTCTCTTGATCTTGTTCCGTTGGTTGAATTGGGTAATCAGTG	17028	17484	16978	17030	1	CAPTEscaffold_1379	CapteG195818	16546	17484	None	4767	436	140030	No_constitutive_exon_found_in_species
AGGTCAGTTTTAAATTATATGAAACAAATAATTAATGAAAGGGGTTGTAGCT	285	444	235	287	1	CAPTEscaffold_1436	CapteG224985	80	964	None	4767	436	140030	No_constitutive_exon_found_in_species
AGGTCAGTTTTAAATTATATGAAACAAATAATTAATGAAAGGGGTTGTAGCT	2679	2838	2888	2836	-1	CAPTEscaffold_1436	CapteG224986	2159	6391	None	4767	436	140030	No_constitutive_exon_found_in_species
TGCTTCACCATCGTTCCAGAGCAGTAGCTCCAGTGAACACTCACAGGGAGGC	22380	22529	22330	22382	1	CAPTEscaffold_1449	CapteG65280	21602	22529	None	4767	436	140030	No_constitutive_exon_found_in_species
CTGGTTTATTTTAATTTGCAGATGTTTATGAAGAACCTGGGGCTGATAAGAA	6605	7237	6555	6607	1	CAPTEscaffold_1452	CapteG154598	5307	9373	None	4767	436	140030	No_constitutive_exon_found_in_species
ATGTCGACGGCGTCGGGGTGAACCAACAAGAGGATTCCAAACAGGGCAAGAA	8931	9105	8881	8933	1	CAPTEscaffold_1478	CapteG89820	8634	9105	None	4767	436	140030	No_constitutive_exon_found_in_species
GCTTTGATCCATTGTTTTGTGACGTTTATTCTGTCGAAAGGGGATTGCAGCA	9386	9604	9336	9388	1	CAPTEscaffold_1408	CapteG224983	6747	9922	None	4767	436	140030	No_constitutive_exon_found_in_species
GGGAAACGGAAGTTTTTTTTTTGTGGGATTTGTGCGGGGAATAAAATCAGAG	20640	21247	20590	20642	1	CAPTEscaffold_1515	CapteG214473	18205	21247	None	4767	436	140030	No_constitutive_exon_found_in_species
GTTCTCACAGCTGAATGATCGATGTATATTCATTTGCAATCTGGGGGCAGAA	7864	8078	8128	8076	-1	CAPTEscaffold_1946	CapteG177162	5748	8931	None	4767	436	140030	No_constitutive_exon_found_in_species
GGAGACCTGTTTATTTGGATGGCAGCACCCTTGTTTTCATCGATGGGAAGAT	4199	4418	4468	4416	-1	CAPTEscaffold_1771	CapteG64689	3784	5454	None	4767	436	140030	No_constitutive_exon_found_in_species
AAAATGGCGGGGGATTCTCAACGCCTCTTGATTTTTTACAACTATGGGAGGT	4687	4891	4941	4889	-1	CAPTEscaffold_1599	CapteG214248	4687	7267	None	4767	436	140030	No_constitutive_exon_found_in_species
TGAGATTTATATTTTTTGGTGATAGGTTTTTGAGTTTGGTGGGAAAACAGAG	11642	12644	11592	11644	1	CAPTEscaffold_1808	CapteG228790	11216	13628	None	4767	436	140030	No_constitutive_exon_found_in_species
TGGGTTGTTTTTAAGTGGAATAAGTCTCTGCTTGATTAACAGAAGGGCAGTA	5035	5135	5185	5133	-1	CAPTEscaffold_1621	CapteG98582	5035	5451	None	4767	436	140030	No_constitutive_exon_found_in_species
AGGTCAAGTATATCAAGAAGTTGATCATCAAATGCGGGCGAAAACAACAGAA	7864	8224	8274	8222	-1	CAPTEscaffold_2295	CapteG195464	7864	10423	None	4767	436	140030	No_constitutive_exon_found_in_species
TGGGGGTTATAGTTGGTGGTTTAATGAGAAATACTGTTTGAGGGTGACAGGG	7300	7368	7250	7302	1	CAPTEscaffold_2314	CapteG228675	6493	7762	None	4767	436	140030	No_constitutive_exon_found_in_species
TAAGGCCAAATCCTGAGGTGGGGTGTGTTTGACCCCCCACTGGGATTGAGCC	1036	1130	1180	1128	-1	CAPTEscaffold_2500	CapteG218805	354	7285	None	4767	436	140030	No_constitutive_exon_found_in_species
TGTGCGTGCATGTGTATCAAGTACTGAAGATGAATTTTAATTGCAGGGAGGA	72	159	209	157	-1	CAPTEscaffold_2562	CapteG99305	72	1946	None	4767	436	140030	No_constitutive_exon_found_in_species
AAAGAAAATTACATGCAATAATAATAAAAAGATGCACAGGGTTAAGAGAGTC	260	330	210	262	1	CAPTEscaffold_2170	CapteG132211	2	1036	None	4767	436	140030	No_constitutive_exon_found_in_species
ATGATGTATTCCAAGGTGTCTTTGATCTGTATGACTCTGTTAGCGGGTAGGG	2873	2994	2823	2875	1	CAPTEscaffold_2872	CapteG36016	2699	4474	None	4767	436	140030	No_constitutive_exon_found_in_species
CTACCCCACTTATGACAGCATCAATTCGGGGATATTTGGGAATCGCAAAGGT	6450	6579	6629	6577	-1	CAPTEscaffold_3111	CapteG58961	6450	7874	None	4767	436	140030	No_constitutive_exon_found_in_species
ATTATTTATAGACAATGTATTTAAGAGTGAATGTCCTTGCGCAGGGTAAGGA	2906	3064	3114	3062	-1	CAPTEscaffold_3174	CapteG117471	2585	4258	None	4767	436	140030	No_constitutive_exon_found_in_species
AGTACGGGTACGAGTACAGGTGACGGTAATGGTAAGGGTAAGGGTAACAGTA	8131	8357	8407	8355	-1	CAPTEscaffold_3147	CapteG194987	7108	8634	None	4767	436	140030	No_constitutive_exon_found_in_species
AGAAGCCCATGGTCATCCACTGCCGGGATCTGGTGGGTTCGAGGGCCTAGAT	1118	1242	1068	1120	1	CAPTEscaffold_3227	CapteG146428	929	1509	None	4767	436	140030	No_constitutive_exon_found_in_species
GTCAAGCAAAATGAGAAAGTGATTAAACATTAGAATTGGTTTGGGGACAGGG	1959	2035	2085	2033	-1	CAPTEscaffold_2686	CapteG211525	1459	3314	None	4767	436	140030	No_constitutive_exon_found_in_species
TTCAATTAATCCGCGATCGACAGACGTTGTGAAGACCAAGCAGGGAGAAGAT	2934	3077	2884	2936	1	CAPTEscaffold_3133	CapteG122379	1757	3077	None	4767	436	140030	No_constitutive_exon_found_in_species
TAGCTCGGGTCCGGGCAGACCGCTTTGACTCTACCGTGCCTTGGGGAGAGGA	383	698	748	696	-1	CAPTEscaffold_3162	CapteG210751	383	3014	None	4767	436	140030	No_constitutive_exon_found_in_species
GTGAGCGAGGGTGCATCCATGTGGTTCTATTTCTGTGGGGAAGTCTGAAGAT	4502	4743	4452	4504	1	CAPTEscaffold_3683	CapteG201196	1381	6705	None	4767	436	140030	No_constitutive_exon_found_in_species
GGGGGAAGCAGTACGAAGGCAGAGGGCAAACGGAGGGGGCGCAAGAGGAGAG	5714	5721	5664	5716	1	CAPTEscaffold_3858	CapteG64562	3976	6729	None	4767	436	140030	No_constitutive_exon_found_in_species
TTCGCACGAGTGACTCGGAGAATAGTGGCGCCGCCGATGGGAGCCCGAAGAA	6645	6729	6595	6647	1	CAPTEscaffold_3858	CapteG64562	3976	6729	None	4767	436	140030	No_constitutive_exon_found_in_species
TGGAGTCAGAGAAGCTCGTAGAGGTCATATTGCCGTTCCTGCGGGGGCAGCT	6830	8006	6780	6832	1	CAPTEscaffold_4057	CapteG191567	38	8006	None	4767	436	140030	No_constitutive_exon_found_in_species
AGAACGAGTACGGGTACAGGTGACAGTAAGGGTAAGGGTAAAAGTACAAGTA	2025	2338	1975	2027	1	CAPTEscaffold_2226	CapteG187821	1240	3170	None	4767	436	140030	No_constitutive_exon_found_in_species
CGATACAAGTGCATTTCCATCGACTATCACACGAACGACGGGACGTGCAGGT	1307	1401	1451	1399	-1	CAPTEscaffold_4304	CapteG202178	1307	7614	None	4767	436	140030	No_constitutive_exon_found_in_species
GTGAGTGCCTGATGTTTGCATTAAATGGATGTTGATGATGGGGATTGCAGCA	3530	3654	3704	3652	-1	CAPTEscaffold_4725	CapteG228032	2702	6311	None	4767	436	140030	No_constitutive_exon_found_in_species
CTGGTTTATTTTAATTTGCAGATGTTTATGAAGAACCTGGGGCTGATAAGAA	6982	7141	6932	6984	1	CAPTEscaffold_5413	CapteG88353	5784	7141	None	4767	436	140030	No_constitutive_exon_found_in_species
AGATCAAGTATATCAAGATGTCGATCATCAAATGCGGGCGAAAACAACAGAA	2841	3483	2791	2843	1	CAPTEscaffold_5499	CapteG187067	101	3483	None	4767	436	140030	No_constitutive_exon_found_in_species
GCAGTCGATGCTTGTGAGTCATGTCCCCATCTTCTCCCTTATGGGAGAAGAT	325	861	275	327	1	CAPTEscaffold_6255	CapteG208137	26	861	None	4767	436	140030	No_constitutive_exon_found_in_species
CCTTTTTTATGTTACATTGAATCATTGCTACCGGAATAAATGGGGAACAGCT	2556	2755	2506	2558	1	CAPTEscaffold_7003	CapteG197412	497	4755	None	4767	436	140030	No_constitutive_exon_found_in_species
TTTTCATTTTTAGTGGACTTGTAATAAGTGTTCTTTCTCCTCGGGGACAGAA	5859	6024	6074	6022	-1	CAPTEscaffold_7063	CapteG145248	5859	6728	None	4767	436	140030	No_constitutive_exon_found_in_species
ATAGAGTGCGTTATGAATGCAGTGCGCTATGCTGGGAATGGGTATGAAAGAC	2879	3211	3261	3209	-1	CAPTEscaffold_5875	CapteG214203	2386	3420	None	4767	436	140030	No_constitutive_exon_found_in_species
TTTTATTACCCAGTGCCATCGTTGAACAACAATCAACCGGGAAAAATGAGCA	327	444	494	442	-1	CAPTEscaffold_8236	CapteG87477	1	1353	None	4767	436	140030	No_constitutive_exon_found_in_species
CCGAAGCACTCGTTTACGCAGATGACACGATGCTGTATCGTACTGGGAAGGA	2972	3218	2922	2974	1	CAPTEscaffold_2888	CapteG195635	1179	3218	None	4767	436	140030	No_constitutive_exon_found_in_species
AAATCAAGTATACTACTTGATTTTGCGATTTAACGACTTTATTATGGGAGAA	1051	1504	1554	1502	-1	CAPTEscaffold_8482	CapteG208970	133	4897	None	4767	436	140030	No_constitutive_exon_found_in_species
AGAGTTCTCGATCACAACAGACTACTAAAAAGGGGGGTGATCGGGCGAAGGG	2192	2959	3009	2957	-1	CAPTEscaffold_9377	CapteG213542	2192	3488	None	4767	436	140030	No_constitutive_exon_found_in_species
ATTAAATTATTTGTTATTTTAAGATGTCAATGAGTGTGCGGGCGTAAGAGGT	790	924	974	922	-1	CAPTEscaffold_10057	CapteG140350	790	3291	None	4767	436	140030	No_constitutive_exon_found_in_species
TGAGTTGGACCCAATCACAAAGCAGAAGTGCATCGGTGAGTTGGGCGGAGTG	3612	3788	3562	3614	1	CAPTEscaffold_10154	CapteG110359	978	4011	None	4767	436	140030	No_constitutive_exon_found_in_species
TCGAATCACTCGAATTCTATATTATGAACATGATTTGGCCGGGATTGAAGGG	2273	3031	3081	3029	-1	CAPTEscaffold_10639	CapteG194276	2273	3624	None	4767	436	140030	No_constitutive_exon_found_in_species
TTTTGTGGCGTTGCATTTAGTTCTTATTATTCTATGTATTTTGCAGGGAGAT	360	501	551	499	-1	CAPTEscaffold_14370	CapteG97119	360	2480	None	4767	436	140030	No_constitutive_exon_found_in_species
TCCTCCACCCCTCCTAATTTCATTTTCCATTGCAGCTGTCTTCAAGGGAGCC	47	253	303	251	-1	CAPTEscaffold_15075	CapteG31263	47	907	None	4767	436	140030	No_constitutive_exon_found_in_species
TGTCTGGGAGCGGTGAGAGGGGCTCACTGGGTCATTCATTGGTCTGGGAGCA	1053	1301	1351	1299	-1	CAPTEscaffold_17137	CapteG50784	1053	1499	None	4767	436	140030	No_constitutive_exon_found_in_species
AGACATAAGAATGGCGTTCTAAACTATTAAAAACAGCCATGTTCAGGGAGTG	182	223	273	221	-1	CAPTEscaffold_24046	CapteG197083	182	1458	None	4767	436	140030	No_constitutive_exon_found_in_species
