# Supplementary material for: Widespread Separation of the Polypyrimidine Tract From 3′ AG by G Tracts in Association With Alternative Exons in Metazoa and Plants
Source: Front Genet. 2019 Jan 14;9:741. doi: 10.3389/fgene.2018.00741 (PMC6339879; doi:10.3389/fgene.2018.00741)
Supplement: DATA FILE S2 — Sequences of REPAG 3′ SS from each species of metazoa, plants and protists. [file Data_Sheet_2.zip › Supplementary data 2/Metazoa_Release91_microtus_ochrogaster.txt]

REPA_GGG_Sequence	Exon_Start	Exon_End	Pos_-50	Pos_+2	Strand	Chromosome	GeneID	Gene_Start	Gene_End	Gene_Name	Number_of_REPAs	Number_of_REPAs_has_GGG	Number_of_Intron(Intra_genic_Region)	Upstream_Constitutive_Exon
CTCCCTTGTTCTGCTCTCCCGGGCTGCAACACCGAGCCCCCTGCGGGAAGAC	7439778	7440193	7440243	7440191	-1	1	ENSMOCG00000005708.1	7435062	7441566	None	5931	1486	173683	No_or_no_constitutive_exon
AAGTGAGGAATTAATACAGGAGGAAAGTTCTGAAGATGGGGAACCCAAAGAA	7553692	7553798	7553848	7553796	-1	1	ENSMOCG00000009325.1	7541799	7594544	Nemf	5931	1486	173683	No_or_no_constitutive_exon
GGCGGTGGTGGCGCACGCCTGTAATCCCAGCACTTGGGAGGCAGAGACAGGC	9367208	9367218	9367158	9367210	1	1	ENSMOCG00000018926.1	9315722	9367330	Ccdc175	5931	1486	173683	No_or_no_constitutive_exon
GCCGCGCTGTCGTTCAGCGCCGTCGCCACGGTAACCCTGGGAAACCAGAGTG	9402127	9403355	9402077	9402129	1	1	ENSMOCG00000012134.1	9401857	9403355	Gpr135	5931	1486	173683	No_or_no_constitutive_exon
CCTGGTGATCCAGCGCTGCCAGCGGGACCGTGAGTGACAGAGGGGCCGAGGG	10274921	10274944	10274994	10274942	-1	1	ENSMOCG00000002773.1	10263475	10275101	Tomm20l	5931	1486	173683	No_or_no_constitutive_exon
CAAGGAGGACCCCAGAGCCCCTGGCTGTTGCCTTGAGCGGGGACATAAAGAA	13252304	13252460	13252254	13252306	1	1	ENSMOCG00000017494.1	13251457	13252460	None	5931	1486	173683	No_or_no_constitutive_exon
GCAGGATGCTGCATTCTAACGGGTTTCCTGTTTTCTACCTGCGGGGACAGAA	13394332	13394525	13394575	13394523	-1	1	ENSMOCG00000020798.1	13394332	13397266	Gphb5	5931	1486	173683	No_or_no_constitutive_exon
CTCCTGCCGCGAATGCAGCAGAGGGTACTCTGGCAGTGGGAACTGTGGAGGA	13938782	13939087	13938732	13938784	1	1	ENSMOCG00000018063.1	13859879	14111172	Syne2	5931	1486	173683	No_or_no_constitutive_exon
TGACTAATCAAGAAGAGAAGTGGAAGGAAATGGAGCCGTCGGGAGAGAAGAC	13953250	13953285	13953200	13953252	1	1	ENSMOCG00000018063.1	13859879	14111172	Syne2	5931	1486	173683	No_or_no_constitutive_exon
GAAGACATCTGGTCTTGTTCGGGCAGCATCTTGGTAGGCCGCTGGGGAAGCA	14565208	14565340	14565158	14565210	1	1	ENSMOCG00000011351.1	14559673	14575797	Plekhg3	5931	1486	173683	No_or_no_constitutive_exon
AGAACAGAAACCAGAAAGAGTAAAAGCCTTTTATGACTGGGGCTGCAGAGCA	16438235	16438394	16438185	16438237	1	1	ENSMOCG00000017766.1	16437873	16438394	None	5931	1486	173683	No_or_no_constitutive_exon
CAGTGGCGATACAAGGTGGTAACCAGCAACCAGCGCTCAGGTGGGTGAAGGG	17087062	17087089	17087139	17087087	-1	1	ENSMOCG00000015283.1	17043526	17100792	Zfyve26	5931	1486	173683	No_or_no_constitutive_exon
ATACAAGGTGGTAACCAGCAACCAGCGCTCAGGTGGGTGAAGGGGGACAGAA	17087033	17087081	17087131	17087079	-1	1	ENSMOCG00000015283.1	17043526	17100792	Zfyve26	5931	1486	173683	No_or_no_constitutive_exon
CCAAAGTCTTCTCTGGAGGTAAGAAGAGAGACTCTGCCTTGGGAAATTAGTT	18225325	18225372	18225422	18225370	-1	1	ENSMOCG00000013128.1	18149057	18262803	Dcaf5	5931	1486	173683	No_or_no_constitutive_exon
CCTTGCTGGGCCTGTGCCCTGCAGGACTTGTCAGTTTCGGGAGGATAGAGTA	20169117	20169335	20169067	20169119	1	1	ENSMOCG00000020326.1	20104457	20246730	Sipa1l1	5931	1486	173683	No_or_no_constitutive_exon
AATGGTGACCTAGCCACACATCTGCCCCACTCTCATGGCTCTGGGGACAGAT	22624602	22624734	22624784	22624732	-1	1	ENSMOCG00000007456.1	22618463	22701994	Ltbp2	5931	1486	173683	No_or_no_constitutive_exon
TCTTCCAGCCTCAATTCTTCCTTTTCTTGGGGGTGTCTTTGGGGATGCAGGT	22910199	22910385	22910435	22910383	-1	1	ENSMOCG00000019247.1	22910199	22921373	Prox2	5931	1486	173683	No_or_no_constitutive_exon
TGCTGATGTTTGGCTTGTTGCAGGAAGAAGATCAAGGGAAAGAGGAAGAGAG	22996096	22996133	22996183	22996131	-1	1	ENSMOCG00000002312.1	22994363	23003689	Pgf	5931	1486	173683	No_or_no_constitutive_exon
TCGGGAGTCAGTTTGATCTTGTTGTTTTTCTCTGGGTTGGACACGGGTAGGA	23728421	23728525	23728371	23728423	1	1	ENSMOCG00000000281.1	23719294	23734994	None	5931	1486	173683	No_or_no_constitutive_exon
TTAAACTTTGTCTCTCTCTCTCTCTCTCTCTTATTTTCAGATTGGGAAAGAA	23973587	23973610	23973537	23973589	1	1	ENSMOCG00000010189.1	23914840	23995929	Ift43	5931	1486	173683	No_or_no_constitutive_exon
CGTGACCCTGAAGAAGCTGGACGTGTCCATGAATGGCTTTGGGAATGAAGGC	24566938	24567078	24566888	24566940	1	1	ENSMOCG00000004739.1	24547825	24577744	Lrrc74a	5931	1486	173683	No_or_no_constitutive_exon
GAAGAAGGTGATCCTTTTGCTACTGCTTCCTCTACCTATCCCCAGGGAAGCA	24892828	24893024	24892778	24892830	1	1	ENSMOCG00000014740.1	24846611	24917751	Tmem63c	5931	1486	173683	No_or_no_constitutive_exon
GGGCACCCCGAGACTCCCTCCTATGACTCTTGAACGGGGTTGCGGACAAGAC	24980575	24980869	24980919	24980867	-1	1	ENSMOCG00000017272.1	24937441	24981033	Pomt2	5931	1486	173683	No_or_no_constitutive_exon
TGGCTGCTCTGGGACTCCCAGAAGAGATAGAACCTGATGTCCATGGGGAGAC	25028007	25028394	25027957	25028009	1	1	ENSMOCG00000007904.1	25026897	25038246	None	5931	1486	173683	Yes
TCTTGTCCAGTGTTAATAAAACGTTGCTCTTCTGTCTGGATGGGGACTAGGA	34954703	34954843	34954653	34954705	1	1	ENSMOCG00000012895.1	34909054	34962752	Ttc8	5931	1486	173683	No_or_no_constitutive_exon
TTGTATTCTGATTTCTGCTTTCTTCTCTTTTTTTCTAAACAGGGTCAGAGTC	36126220	36126266	36126170	36126222	1	1	ENSMOCG00000002580.1	36122440	36136701	None	5931	1486	173683	No_or_no_constitutive_exon
AGTACTTGCCCATGGGATGCATGGCCAGCCACGGGCCAGCAGGGATTCAGGC	36539835	36539987	36540037	36539985	-1	1	ENSMOCG00000015245.1	36539835	36540999	None	5931	1486	173683	No_or_no_constitutive_exon
TTCTTTCTAGCTTCATACATTTCTCGTGATGGAACTTCTGAATGGGGGAGAA	36590785	36590916	36590966	36590914	-1	1	ENSMOCG00000022616.1	36577534	36755673	Rps6ka5	5931	1486	173683	No_or_no_constitutive_exon
ATTTTTTATATTTAGCTTTATAATATTTAATTTCATGTAGGGAAAATTAGGT	39349276	39349449	39349226	39349278	1	1	ENSMOCG00000006434.1	39276674	39372697	Ppp4r4	5931	1486	173683	No_or_no_constitutive_exon
TGTGGCCCGGCGCGCCCACTGAGGCACGGGGGTACGGGCTGGGGCGCGAGCG	44443829	44443904	44443954	44443902	-1	1	ENSMOCG00000019702.1	44424142	44450325	Begain	5931	1486	173683	No_or_no_constitutive_exon
TGTCCATGAAAGAGCTCAACAAGAGTACCCCTCTCCTCACCGAGGGACAGGC	44921091	44923213	44921041	44921093	1	1	ENSMOCG00000004545.1	44914394	44923213	Dlk1	5931	1486	173683	No_or_no_constitutive_exon
AGTGACCCAGTACAAGAAGGGCAAAGATTCTTTGTATGCCCAGGGAAAAGCG	44946259	44946350	44946400	44946348	-1	1	ENSMOCG00000012506.1	44946259	44946465	None	5931	1486	173683	No_or_no_constitutive_exon
TGTGTACACTGTTTAACATTCACGTCTGACGCTTGTTGTTCAGGTGGGAGTG	46103970	46104104	46103920	46103972	1	1	ENSMOCG00000014093.1	46079757	46147673	Dync1h1	5931	1486	173683	No_or_no_constitutive_exon
GAAAAAATAGGACTGTGATTAGTAACTGAATAAAATACGCACAATGGGAGGA	46209985	46210009	46210059	46210007	-1	1	ENSMOCG00000004179.1	46207427	46210279	None	5931	1486	173683	No_or_no_constitutive_exon
CAGGCACCCCCACCTCTGAGCATGGCAGGGGACAAGGGGAAGAGGGAAAGTC	48271215	48271356	48271165	48271217	1	1	ENSMOCG00000015901.1	48265242	48278090	Inf2	5931	1486	173683	No_or_no_constitutive_exon
ACCGTGCGGTCAGAAGCACCAAGGATGTACACTGTGCTGGCAGGGAGTAGGC	48582953	48582954	48583004	48582952	-1	1	ENSMOCG00000022935.1	48582953	48603876	Jag2	5931	1486	173683	No_or_no_constitutive_exon
GAGACAGTGAGGCATCTGTCCCTCTCTGCCCCACCCTCTTGGGATCGCAGCT	48748355	48748510	48748305	48748357	1	1	ENSMOCG00000002425.1	48696495	48757792	Pacs2	5931	1486	173683	Yes
TCCGCCGCGCGAAGTTTGACCGTCCAGAGGCGGTGAGGCTATCAGGGTAGGC	48844779	48844810	48844729	48844781	1	1	ENSMOCG00000018454.1	48844626	48850149	Tedc1	5931	1486	173683	No_or_no_constitutive_exon
ACTATAAATTGCATCATCATCGTATAATTCTGCCCATTCTTTGGGAGTAGGT	52484895	52485038	52485088	52485036	-1	1	ENSMOCG00000015979.1	52357240	52688007	Dnah11	5931	1486	173683	No_or_no_constitutive_exon
GCTCCCAGCGTACACTGCATCTCAGTTCATCCTTAACAAAAGGGAACCAGCT	57905788	57905913	57905738	57905790	1	1	ENSMOCG00000019684.1	57681889	57915680	Ralgapa1	5931	1486	173683	No_or_no_constitutive_exon
CCCCTTTCCCCTCCTTCCCCTCCGGTGTGCCGGGCCGGCGGGATCAACAGGA	58552339	58552387	58552289	58552341	1	1	ENSMOCG00000005706.1	58552142	58596031	Snx6	5931	1486	173683	No_or_no_constitutive_exon
GCCCTGCCCATTCTGTAGTTTTTATATCTATTACAGGGTTTAAGAGTTAGGT	65455144	65455238	65455094	65455146	1	1	ENSMOCG00000017707.1	65454699	65486637	Fxr1	5931	1486	173683	No_or_no_constitutive_exon
ATATCTCTAACCGTTGTCTCTTCTTGCTTCCCCACCTCTGGTGGGAGCAGGG	75304583	75305057	75305107	75305055	-1	1	ENSMOCG00000001161.1	75304583	75524052	Dock4	5931	1486	173683	No_or_no_constitutive_exon
AGCGCATCGGTGGGCGAGTGGGACCGCGGCACTCCGTGGGTGGAGCCGAGCC	82625520	82626123	82625470	82625522	1	1	ENSMOCG00000000934.1	82624759	82627056	None	5931	1486	173683	No_or_no_constitutive_exon
GCCTAAGCGCATCGGTGGGCGAGTGGGACCGCGGCACTCCGTGGGTGGAGCC	82625515	82626123	82625465	82625517	1	1	ENSMOCG00000000934.1	82624759	82627056	None	5931	1486	173683	No_or_no_constitutive_exon
TGTTTGTTTTTGTTTAATCTGGGATGTTTCAACCTGTTTTGGGTGGTCAGGC	91515174	91515362	91515124	91515176	1	1	ENSMOCG00000016334.1	91493700	91523519	Slc2a2	5931	1486	173683	No_or_no_constitutive_exon
GTGTTGAGCTAAAATGTAAAATGAGACTTTCTGCCTCCACGGGCAGAGAGTG	95859690	95860127	95860177	95860125	-1	1	ENSMOCG00000015440.1	95859372	95860244	None	5931	1486	173683	Yes
AATGCTGATGTTCCCTCGCCAGATCGCTGTTAAAATGGGCAAAAGTTGAGCT	103958498	103958620	103958448	103958500	1	1	ENSMOCG00000022081.1	103835797	103961912	Trpc4	5931	1486	173683	No_or_no_constitutive_exon
TTTGTTATATGAATTTATATTTAAAACTAAAATTATTATTTTGGGAACAGGT	105454412	105454539	105454589	105454537	-1	1	ENSMOCG00000014417.1	105155740	105650306	Nbea	5931	1486	173683	Yes
CTGAAAAGAATTAACTGCAGTTTTTTCTTTTCTTTGTTTTGGGTGGCCAGCC	106837339	106837532	106837582	106837530	-1	1	ENSMOCG00000017957.1	106833823	106839707	Pfn2	5931	1486	173683	No_or_no_constitutive_exon
AATACTGAATGGAAACATTTCTTTTTTGGCAGTGTATCCTGAGGGTACAGGC	107357838	107357931	107357788	107357840	1	1	ENSMOCG00000014207.1	107345766	107362040	Selenot	5931	1486	173683	No_or_no_constitutive_exon
AAAGTATGCTGAGGTGCTCTAATGCTATGTCACACTCTGGGGAAAACAAGAA	107953750	107953798	107953848	107953796	-1	1	ENSMOCG00000018774.1	107952801	107993098	P2ry12	5931	1486	173683	No_or_no_constitutive_exon
TTCTTTTCCCTTTTCAAATCCACCTTCCTGTTGCAATGCATGATGGGCAGGC	108868222	108868258	108868172	108868224	1	1	ENSMOCG00000016746.1	108733287	108876809	Mbnl1	5931	1486	173683	No_or_no_constitutive_exon
TTCTGATTTCGATGAAAACTTTTCTTTGACCTTTCTGCACGTGGGTGAAGCA	110928996	110929116	110929166	110929114	-1	1	ENSMOCG00000021300.1	110860072	110999810	Plch1	5931	1486	173683	No_or_no_constitutive_exon
GCGTCCGTGACCGCGAGGATCGGAGCTTCGTCTGGCAGCGCGGCTGGGAGCT	114369316	114369468	114369518	114369466	-1	1	ENSMOCG00000022387.1	114369248	114369822	None	5931	1486	173683	No_or_no_constitutive_exon
GCTACGGCATCGCCACACCTAAAGGATCCTCATTAAGGTGGGTGGAATAGTA	121660393	121660414	121660464	121660412	-1	1	ENSMOCG00000011766.1	121656169	121770845	Gria2	5931	1486	173683	No_or_no_constitutive_exon
CCCATCTTCTGCCTTATGAATTAATTTAGTGTCTTCTTTTTTGGGAACAGAT	123563654	123563809	123563604	123563656	1	1	ENSMOCG00000003794.1	123429475	123614635	Dchs2	5931	1486	173683	No_or_no_constitutive_exon
AATAACATCATCATTTCTCTTTAATATTTCCACCTTGGGAATAAAACCAGGA	123596715	123596927	123596665	123596717	1	1	ENSMOCG00000003794.1	123429475	123614635	Dchs2	5931	1486	173683	No_or_no_constitutive_exon
AAACTCGTGTGCAGTGGCTTTGAGAGGCCAGAGCCCAGCGGGGACGGCAGAA	124024411	124024497	124024547	124024495	-1	1	ENSMOCG00000013745.1	124016038	124134649	Tmem131l	5931	1486	173683	Yes
GATCTGTGTACAGTTCCTGCTGCAGCCACAGCCCTTCCTCAGGGGTGCAGCC	125462596	125462636	125462546	125462598	1	1	ENSMOCG00000017566.1	125399452	125468440	Gatb	5931	1486	173683	No_or_no_constitutive_exon
TGGTGCTCGTCCTGGCTGGACGCTACTTGGACGCTACTCGGGACGCAAAGCC	4698672	4699016	4699066	4699014	-1	10	ENSMOCG00000000415.1	4698672	4699094	None	5931	1486	173683	No_or_no_constitutive_exon
GTGTTATAAAGGACGCAAAAAATAAATAAATGAGAGCATCTTGGGGGGAGGG	5291254	5291274	5291324	5291272	-1	10	ENSMOCG00000005782.1	5054839	5291374	Pappa	5931	1486	173683	No_or_no_constitutive_exon
ATCCTTACCCAGTAATACCTCCCCATCTTTTTTCTACCAGGGAGAGCCAGGC	7367180	7367245	7367295	7367243	-1	10	ENSMOCG00000000561.1	7341204	7458097	Col27a1	5931	1486	173683	No_or_no_constitutive_exon
AGGGAAGCCCGGCAAACAGGGTGAGAAGGGCCCGACGGGAGCTAAGGTAGGC	7359013	7359072	7359122	7359070	-1	10	ENSMOCG00000000561.1	7341204	7458097	Col27a1	5931	1486	173683	No_or_no_constitutive_exon
CAGGCAAGAGTATTGCATGCCGAACAAGAGAAGGTAAAATAGTTGGGCAGAG	8471714	8471738	8471664	8471716	1	10	ENSMOCG00000015155.1	8417329	8486769	Fkbp15	5931	1486	173683	No_or_no_constitutive_exon
TATTATATTTATTTAAAAATTATTTTTACCTTGCATTACCCTGGGCAGAGTA	9187618	9188070	9188120	9188068	-1	10	ENSMOCG00000018603.1	9187618	9296991	Megf9	5931	1486	173683	No_or_no_constitutive_exon
CTGTGTCTGAACGGGCGTGTCTGTGCGTTTCTTGGTAACCTCGGGAGCAGAC	10710933	10710950	10711000	10710948	-1	10	ENSMOCG00000017405.1	10670133	10759484	Tle1	5931	1486	173683	No_or_no_constitutive_exon
GAACTCACAGAGATCTGCCTGCCTCTGCCTCCCGAGTGCTGGGATTAAAGGC	13216877	13216924	13216827	13216879	1	10	ENSMOCG00000012575.1	13214817	13216924	None	5931	1486	173683	No_or_no_constitutive_exon
GCCGCCGGCTGCGGGAGAGACACCCAAGTTGGCGAAGGGAAGAAACTCAGGA	13216050	13216078	13216000	13216052	1	10	ENSMOCG00000012575.1	13214817	13216924	None	5931	1486	173683	No_or_no_constitutive_exon
CAGCCGGGCGATGGTGGCGCACGCCTTTAATCCCAGCACTCGGGAGGCAGAG	31355021	31355027	31354971	31355023	1	10	ENSMOCG00000002321.1	31316677	31389714	Ift74	5931	1486	173683	No_or_no_constitutive_exon
ACTTGTGGCTACAAGGTTGGGAGAAGTCAGCAAAGAAAATTATAGGGCAGAA	33547503	33547527	33547453	33547505	1	10	ENSMOCG00000014195.1	33547165	33642229	Shroom4	5931	1486	173683	No_or_no_constitutive_exon
CCTAGAGAGGAGGGATATAAGGGGAGGAGTCTAAGAAGTGAGGGCTTAAGAG	34061861	34061917	34061811	34061863	1	10	ENSMOCG00000018265.1	34055863	34069109	Akap4	5931	1486	173683	No_or_no_constitutive_exon
ACAGATGCTGGAGAGCATGATCAAGAAGCCCCGCCCCACCCGTAGGGCAGTG	34427453	34427905	34427955	34427903	-1	10	ENSMOCG00000013352.1	34427346	34429087	None	5931	1486	173683	No_or_no_constitutive_exon
CATGGTGAGAACCAACCAGGCAAGAGGCAGGGTAGAGCTGGGATGAGTAGAC	34686023	34686053	34685973	34686025	1	10	ENSMOCG00000003974.1	34680071	34707682	Cacna1f	5931	1486	173683	No_or_no_constitutive_exon
CTGTCCCTCTGTTCTGGACCTGCTCTCACCTGTCGTGGGGGTGGGGCCAGGT	34900955	34901048	34900905	34900957	1	10	ENSMOCG00000007615.1	34885760	34920189	Gripap1	5931	1486	173683	No_or_no_constitutive_exon
ATTCCCTTTACTCTTGCAACCCTGCTCTGCCGTTTTTTCCATTGGGGCAGGT	35213783	35213937	35213987	35213935	-1	10	ENSMOCG00000022215.1	35208790	35218293	Was	5931	1486	173683	Yes
AAGGTGGGGCCGCGGGCGCCCGCACTGTAGGGTGTTAGGGTAGGGGGCAGCT	35317933	35318098	35318148	35318096	-1	10	ENSMOCG00000006324.1	35296822	35318362	Tbc1d25	5931	1486	173683	No_or_no_constitutive_exon
CTGGTGCAAGGTGGGGCCGCGGGCGCCCGCACTGTAGGGTGTTAGGGTAGGG	35318068	35318105	35318155	35318103	-1	10	ENSMOCG00000006324.1	35296822	35318362	Tbc1d25	5931	1486	173683	No_or_no_constitutive_exon
AAGCCAAGGTCAAATTTGAGGAACGATACAAGTCAGGGAAGAACAAATAGTT	35989101	35989125	35989175	35989123	-1	10	ENSMOCG00000002347.1	35989101	35989344	None	5931	1486	173683	No_or_no_constitutive_exon
AATCAGTCAGTATAATGTTCCTGTTTTTCATTTTCTTCCTCTGCGGGAAGGA	36401562	36401692	36401512	36401564	1	10	ENSMOCG00000020078.1	36356141	36445953	Sytl5	5931	1486	173683	Yes
CTTGGAGATCGAGGTAGGAGTTGTGTCGTCGATAAGTTCGAGGGGTTTAGAG	39009284	39009519	39009569	39009517	-1	10	ENSMOCG00000009697.1	39009284	39010418	None	5931	1486	173683	No_or_no_constitutive_exon
CACGGGTGGGTGAGGAGGCCCCGTGTGGGCTGTGGAAGGGGCACAGGGAGCT	43439492	43439575	43439625	43439573	-1	10	ENSMOCG00000005017.1	43438092	43443522	Zbtb17	5931	1486	173683	No_or_no_constitutive_exon
ACAGTCTCGGGAGCTGCGGGGACAGCAGCCGGCTCTGCAGGGGTGATAAGAT	43985698	43985790	43985840	43985788	-1	10	ENSMOCG00000018215.1	43943182	43986588	Padi2	5931	1486	173683	No_or_no_constitutive_exon
TGGTGCCTTAGATGATTGTGTGTCTTCTTTCTTTGCTTTGGGACAGCAAGAA	45455095	45455155	45455205	45455153	-1	10	ENSMOCG00000016816.1	45383193	45499052	Ubr4	5931	1486	173683	No_or_no_constitutive_exon
GAGGTCATCCCTAGGGCAGAAGTCTCACAGGTGATCTCTTGGGATTGCAGGA	45414843	45414972	45415022	45414970	-1	10	ENSMOCG00000016816.1	45383193	45499052	Ubr4	5931	1486	173683	No_or_no_constitutive_exon
GCCTGACTGGAGCTGGAGACTGAGCCATGGCCTTGGGGGCCTGGGGACAGGT	47145437	47145567	47145617	47145565	-1	10	ENSMOCG00000013566.1	47134955	47195654	Rap1gap	5931	1486	173683	No_or_no_constitutive_exon
GATCCTGAACCAAGTCTCCCTTTTGTGTGCAGATGACCTGGGCAGTGGAGAC	47361468	47361492	47361542	47361490	-1	10	ENSMOCG00000008848.1	47295452	47396505	Hspg2	5931	1486	173683	No_or_no_constitutive_exon
CGTCCTCTCAGGTATGGCACCTCCAGGGCTGACATGATGGGTCAGGTGAGCT	47323520	47323732	47323782	47323730	-1	10	ENSMOCG00000008848.1	47295452	47396505	Hspg2	5931	1486	173683	No_or_no_constitutive_exon
ACCCTGCTCAGATCCAAGGATGAATTCCTGCTGAAGGATGGGGAAGGAAGAC	47330028	47330048	47330098	47330046	-1	10	ENSMOCG00000008848.1	47295452	47396505	Hspg2	5931	1486	173683	No_or_no_constitutive_exon
GTGGCAGGACAAGCCCATGCACAGGTCACATGGTACAAGCGTGGGGGCAGCC	47321304	47321323	47321373	47321321	-1	10	ENSMOCG00000008848.1	47295452	47396505	Hspg2	5931	1486	173683	No_or_no_constitutive_exon
TTCTATTTCCTCAGTCTCCATCTGTTCAGTCTAGGATTTAGGGAACCCAGGA	48285768	48285814	48285864	48285812	-1	10	ENSMOCG00000008505.1	48284194	48288952	Luzp1	5931	1486	173683	No_or_no_constitutive_exon
TCTCCCTGATACTAGCCCTCCACTCTGAGGAGAGCTGCTGGGCAGGATAGAA	49017847	49017941	49017991	49017939	-1	10	ENSMOCG00000020835.1	49016006	49062417	Myom3	5931	1486	173683	No_or_no_constitutive_exon
CGGGTTAGCATCAGTGTACGGGAGAAACCTGACTGTCTCTGGGGGCCCAGGA	50712194	50712334	50712384	50712332	-1	10	ENSMOCG00000012028.1	50703059	50721596	Crybg2	5931	1486	173683	No_or_no_constitutive_exon
CGATTGCCTTCCAGTCATTGGCGATCAGTGTGGCACTCGGTGGGGCACAGCT	50928169	50928361	50928119	50928171	1	10	ENSMOCG00000005121.1	50888778	50928849	Rps6ka1	5931	1486	173683	No_or_no_constitutive_exon
AAACTCACAGAGATCCACCTGCCTCTGCCTCCCGAGTGCTGGGATTAAAGGG	50928054	50928146	50928004	50928056	1	10	ENSMOCG00000005121.1	50888778	50928849	Rps6ka1	5931	1486	173683	No_or_no_constitutive_exon
CCCTCCAAGCAGATCCTCGTCCTCTTCTTCCGAAGCAAGTGAAGGGCAAGCA	52438744	52439002	52438694	52438746	1	10	ENSMOCG00000012753.1	52388293	52465430	Phactr4	5931	1486	173683	No_or_no_constitutive_exon
CTCATGGATGACTCGGAGCTCGCTGAACCCTGTGCTGTGGGGGGTCACAGGT	53056317	53056434	53056267	53056319	1	10	ENSMOCG00000019862.1	52992970	53067525	Ptpru	5931	1486	173683	Yes
TGCGGAACTGCTCCCCGCCACACCTCTGATGTTGTGTCCCCATGGGACAGGC	54497200	54497444	54497150	54497202	1	10	ENSMOCG00000015876.1	54495643	54503065	Hcrtr1	5931	1486	173683	No_or_no_constitutive_exon
TCCCCACTTCTGCCCCCCCCAGGGTGGGGCTGAGTTGGGAATAAGACCAGGT	54574272	54574295	54574345	54574293	-1	10	ENSMOCG00000009865.1	54532901	54584432	Col16a1	5931	1486	173683	No_or_no_constitutive_exon
TGCACTTCAGGTGTTGGGGCCCAGCATCTTAGGCCCTCCACAGGGGCCAGTG	54572133	54572176	54572226	54572174	-1	10	ENSMOCG00000009865.1	54532901	54584432	Col16a1	5931	1486	173683	No_or_no_constitutive_exon
GGGCCGAGAGGTCTGAAAGGAGAGAAGGTGAGTCCGGGGCTGAGAGCCAGAG	54571768	54571810	54571860	54571808	-1	10	ENSMOCG00000009865.1	54532901	54584432	Col16a1	5931	1486	173683	No_or_no_constitutive_exon
GCATTGGCAAATAGAAATCAAGGTGTCAGTAATGAGGGGTAGGACCACAGGG	54567365	54567387	54567437	54567385	-1	10	ENSMOCG00000009865.1	54532901	54584432	Col16a1	5931	1486	173683	No_or_no_constitutive_exon
TTTGCGGCCCCCACTCCCACCCAGGGTGCTCCGGGACTGTGGATGGGCAGCT	54559856	54560052	54560102	54560050	-1	10	ENSMOCG00000009865.1	54532901	54584432	Col16a1	5931	1486	173683	No_or_no_constitutive_exon
CTGAGCAAAGGCCGGAGGCTGCCACTACCTCTAAGGAACAGGGTGTTGAGAG	55015385	55015505	55015335	55015387	1	10	ENSMOCG00000012537.1	55001289	55018594	Txlna	5931	1486	173683	No_or_no_constitutive_exon
CATCTGTATGGCTCTGTATGTCTCCACGTGTCCACCAGAGGGCAGCAGAGAC	55033547	55033627	55033497	55033549	1	10	ENSMOCG00000006537.1	55028799	55033627	Dcdc2b	5931	1486	173683	No_or_no_constitutive_exon
AGTTTTTTTCCTGAAATTTCTGTAACCTTCATTTTTCTTGTTGGGAACAGGT	58230403	58230491	58230353	58230405	1	10	ENSMOCG00000020568.1	58179645	58258161	Ago3	5931	1486	173683	No_or_no_constitutive_exon
AGGTTCTGGTCTACTTTGATGATCCCATCTGTCTATGTGTGGGTTGACAGCT	58528175	58528343	58528393	58528341	-1	10	ENSMOCG00000001484.1	58515932	58548563	Oscp1	5931	1486	173683	No_or_no_constitutive_exon
CCTAAGACTCGATAGTAACACTTGACTTTCGTGTTTCTAGGGTACCGGAGGG	59551868	59551911	59551961	59551909	-1	10	ENSMOCG00000016365.1	59545938	59573706	Gnl2	5931	1486	173683	No_or_no_constitutive_exon
GGAATTTCCTTTTCACCTCTCCACATCAGCCTGTTGAGGGCAGTTAAAAGGG	59548515	59548636	59548686	59548634	-1	10	ENSMOCG00000016365.1	59545938	59573706	Gnl2	5931	1486	173683	No_or_no_constitutive_exon
CTTCTGTCCCTGGGCATCACCGTCACCTGTTCCTTAACAGTGGGCCAAAGGT	59807381	59807509	59807559	59807507	-1	10	ENSMOCG00000017902.1	59804653	59873138	Inpp5b	5931	1486	173683	Yes
TAAGGAGTGAAAAGGTGTGTCAAACACCTGAGGAGCAGGGGCAGACACAGGG	61871436	61872690	61871386	61871438	1	10	ENSMOCG00000021851.1	61799033	61873157	Rlf	5931	1486	173683	No_or_no_constitutive_exon
AATGGATGTTTTAGAGCTACCTGGAACTGATTGTTAGTGCACATAGGGAGGT	64185788	64185813	64185738	64185790	1	10	ENSMOCG00000022413.1	64182167	64185813	None	5931	1486	173683	No_or_no_constitutive_exon
ACATCAAGAGGGCATTTCTCAAGGTGATGGCACATGGTAGGGTGGACTAGTG	64222234	64222237	64222184	64222236	1	10	ENSMOCG00000004440.1	64221295	64222237	None	5931	1486	173683	No_or_no_constitutive_exon
CAGAGCTTCTTCAGGCCCACGCGAAGCAGGGCACGTCCCTGGGGCTGTAGAA	66459826	66459844	66459894	66459842	-1	10	ENSMOCG00000020622.1	66459826	66492265	Kank4	5931	1486	173683	Yes
CACCAGAACCTTCTTCTATTTTCTCTTTGCAGTAAAGGAGGGTGACCGAGAG	68120279	68120310	68120229	68120281	1	10	ENSMOCG00000013769.1	68092237	68203520	None	5931	1486	173683	No_or_no_constitutive_exon
GAAACATAAGGAGAAAAGGGACCATCCGCCTTCTCATGAGGAGGGACTAGAC	70113836	70114166	70113786	70113838	1	10	ENSMOCG00000007698.1	70113553	70114166	None	5931	1486	173683	No_or_no_constitutive_exon
GTTTGATTGACAGTTGAAACTCACGCCTTCTCTCCTGTCCTTTGGGAAAGGT	70383331	70383534	70383281	70383333	1	10	ENSMOCG00000020243.1	70203880	70389903	Sgip1	5931	1486	173683	Yes
CTCTTCCTTTGTGTCCTTTGCTTTCACCCTCCCTCCCCTCACTGGGATAGAC	72023724	72023763	72023674	72023726	1	10	ENSMOCG00000006254.1	71830902	72070697	Dab1	5931	1486	173683	No_or_no_constitutive_exon
GGTCCACTGGAACTCTCATGTCCTCTTCTTCTCTTCCTCCTGGGGACCAGGA	73780002	73780194	73780244	73780192	-1	10	ENSMOCG00000014339.1	73766520	73783713	Pcsk9	5931	1486	173683	No_or_no_constitutive_exon
CCCCACAACTATTCTCTCTCCTTCCCTTCTACGAATGCTGCCATGGGAAGAT	73776151	73776285	73776335	73776283	-1	10	ENSMOCG00000014339.1	73766520	73783713	Pcsk9	5931	1486	173683	No_or_no_constitutive_exon
GGACCTTCCTTGGTTCCTTTTTCATCATGCGGTCTCTTCTGTTGGGGCAGGT	73968209	73968332	73968382	73968330	-1	10	ENSMOCG00000015782.1	73941180	73975604	Lexm	5931	1486	173683	No_or_no_constitutive_exon
GGTACTTCACCATGGCAACGCTCTTCATCAGGTCAGGCCTGGGACTGGAGAT	73988935	73988958	73988885	73988937	1	10	ENSMOCG00000003317.1	73974658	73994822	Ttc22	5931	1486	173683	No_or_no_constitutive_exon
TTGTTCCACATCCTGGACACAAGGTGAAAGCCTCTTTTGTTTGGGGATAGGT	75964892	75965069	75965119	75965067	-1	10	ENSMOCG00000005933.1	75962678	76057151	None	5931	1486	173683	No_or_no_constitutive_exon
TCCAGCCGCATCGGCTCCGGGGCCGCCTCAGCCAAGCGGGTCCGGGGGAGCG	76106917	76107105	76106867	76106919	1	10	ENSMOCG00000020621.1	76106726	76107105	3110021N24Rik	5931	1486	173683	No_or_no_constitutive_exon
TCTTTTTCTCCACCCCCATCTTTCCTGGAAACTCGCTTTGGGCGCGGCAGAC	79970112	79970262	79970062	79970114	1	10	ENSMOCG00000015608.1	79968499	79980281	Tal1	5931	1486	173683	No_or_no_constitutive_exon
TGAATTACGGAAGCTCTGAGATCTCTCTGACAAATGCTATCATGGGGTAGAT	80158841	80158948	80158998	80158946	-1	10	ENSMOCG00000018767.1	80154148	80163666	Cyp4a14	5931	1486	173683	Yes
CCCAGGCCTTCCTGGTTCCCAGTTCCAATCGCTGGGCCTAGGGGGACCAGGC	80443343	80443367	80443417	80443365	-1	10	ENSMOCG00000011049.1	80434126	80487186	Chd5	5931	1486	173683	No_or_no_constitutive_exon
CGGTGAGGGTCTGGAGCTCTGGGTGCAGGACCTAGGGCACAGCTGGGTAGGC	80734427	80734628	80734678	80734626	-1	10	ENSMOCG00000001719.1	80730052	80763616	Plekhg5	5931	1486	173683	No_or_no_constitutive_exon
AGTTGGGCCTAGGGATCCATTCTCTCCATCCTTTGGTTTTGGAGGGACAGAT	82275098	82275260	82275310	82275258	-1	10	ENSMOCG00000004924.1	82267003	82546178	Rere	5931	1486	173683	Yes
TAACCCCATAGAACCAGGTTGGGAGTCGGGGTTTCTGGGGGAGACTGGAGAC	82727006	82727026	82726956	82727008	1	10	ENSMOCG00000012295.1	82726411	82747081	Car6	5931	1486	173683	No_or_no_constitutive_exon
AGCTCTGAACTGGGCTCCACTCTCTCCTGTTGCAGGGGGCAGCCTGGAAGAG	82730666	82730831	82730616	82730668	1	10	ENSMOCG00000012295.1	82726411	82747081	Car6	5931	1486	173683	No_or_no_constitutive_exon
CACGCCCGGCCCCACCGGGGCTCCTCCCACCCCTCGGGCCTGCGGAGGAGCA	83288943	83288965	83288893	83288945	1	10	ENSMOCG00000009122.1	83280009	83292653	Pik3cd	5931	1486	173683	No_or_no_constitutive_exon
GCCAGGATTCAGCAGGCACTGGCTATGAGAGAGAGAGAGCAGGGAGGGAGCA	84278498	84278536	84278586	84278534	-1	10	ENSMOCG00000000779.1	84278498	84305377	Gm572	5931	1486	173683	No_or_no_constitutive_exon
AAAAGAATTCCAGGGCGAGATGGCTTCAAGGTTACTTCGCTGAGTGGGAGCT	84355780	84355811	84355861	84355809	-1	10	ENSMOCG00000010303.1	84355457	84355842	None	5931	1486	173683	No_or_no_constitutive_exon
AGGCGTGGCCAGAGGGACCACTATGTCCCTGATTCAGTGTGTGGGGGCAGGT	84691492	84691606	84691442	84691494	1	10	ENSMOCG00000006269.1	84659810	84705302	Disp3	5931	1486	173683	No_or_no_constitutive_exon
TGAGTCCACAACTCACTGAGTGCCCGGGCCGGTGTGTCTCCTTGGGAAAGGG	84696844	84696971	84696794	84696846	1	10	ENSMOCG00000006269.1	84659810	84705302	Disp3	5931	1486	173683	No_or_no_constitutive_exon
AACAGTAACCACAGAATGCCAAATGGCACACTGGAATATATGGAAGGGAGGG	85820045	85820159	85820209	85820157	-1	10	ENSMOCG00000010768.1	85817650	85820499	None	5931	1486	173683	No_or_no_constitutive_exon
AAGGAGGTAAAATCAAGTGGGAAAAGCCTCGGATTTAGGGGAGAAATCAGAT	281126	281250	281076	281128	1	15	ENSMOCG00000020011.1	280331	281565	None	5931	1486	173683	No_or_no_constitutive_exon
CGCTCTGCTGCGGGGAATCAGGCTGAAGTGACTGAGTCTGCGATGGGGAGAG	429498	429579	429629	429577	-1	15	ENSMOCG00000021250.1	428370	430122	None	5931	1486	173683	No_or_no_constitutive_exon
GTATTAATTTGATCCGCCTTCATATGGCAACCAGGGTGGGGGCTACAGAGGT	428370	428573	428623	428571	-1	15	ENSMOCG00000021250.1	428370	430122	None	5931	1486	173683	No_or_no_constitutive_exon
GGATTACGCCTCCAAAGGGGACCTGTAGCGTCAGATTCGCAAACCGGGAGGC	587796	588346	587746	587798	1	15	ENSMOCG00000009952.1	587471	588346	None	5931	1486	173683	No_or_no_constitutive_exon
CCCAGGATCCCTTTCACACACAGTCTGATTTTTCTCTTTTGGGAATTTAGGA	949795	949873	949923	949871	-1	15	ENSMOCG00000018095.1	945940	972453	Copz1	5931	1486	173683	No_or_no_constitutive_exon
GCCAGGCGGTGGTGGCGCACGCCTTTAATCCCAGCACTCGGGAGGCAGAGGC	1042623	1042652	1042573	1042625	1	15	ENSMOCG00000015075.1	1035169	1045975	None	5931	1486	173683	No_or_no_constitutive_exon
CAAGCTGGAAAAAGGAAAAGAAAACAGTACTCTTCTTTCCTGGGCAACAGGT	1757375	1757573	1757325	1757377	1	15	ENSMOCG00000014166.1	1662176	1766858	None	5931	1486	173683	No_or_no_constitutive_exon
GAACACCCTGAGGGGTAGGAGCAGGTGACATGTTGCTCTGGGATGACCAGCC	2024232	2024367	2024417	2024365	-1	15	ENSMOCG00000000327.1	2010944	2036337	Espl1	5931	1486	173683	No_or_no_constitutive_exon
CTTCCAATGGCTTCCTGGGCCCCAAGGTCCATATTACTGTGGTGTGGGAGCA	2292502	2292806	2292856	2292804	-1	15	ENSMOCG00000021743.1	2292199	2293302	None	5931	1486	173683	No_or_no_constitutive_exon
CCTGGGCACCAGCATGGGTCTGGGTGGCTTCAGCGGGGCTGGTGTAGGAGGA	2357560	2357703	2357510	2357562	1	15	ENSMOCG00000003053.1	2357119	2364694	Krt8	5931	1486	173683	No_or_no_constitutive_exon
GGTGACTGTAGGCGGCGGCAGCTACGGTGGCGGCAGCGGCGGGGGTTCAGGC	2544769	2544892	2544719	2544771	1	15	ENSMOCG00000013839.1	2535447	2544987	Krt77	5931	1486	173683	No_or_no_constitutive_exon
GCTCCTGGAGAGCGAGGAGTGCAGGTGAGCGGAGCGCGCTGGGCAAGGAGCC	2686304	2686324	2686254	2686306	1	15	ENSMOCG00000002788.1	2680318	2688027	Krt71	5931	1486	173683	No_or_no_constitutive_exon
GAGAGGCGGAAGCAAGGAAGCCCTCACAATCTCTGATCTTTGCGGGGCAGGT	2797144	2797353	2797094	2797146	1	15	ENSMOCG00000012725.1	2795096	2804457	Krt90	5931	1486	173683	No_or_no_constitutive_exon
GATTCAAACTGGGGTAACATCGCGTTCTGTCCTCCGCTTTAATGGGGCAGGA	4061656	4061772	4061822	4061770	-1	15	ENSMOCG00000004211.1	4054783	4064311	Letmd1	5931	1486	173683	No_or_no_constitutive_exon
AGCCCTTCACTGGTGGCTTAAGCAGTTCAATTTTCACTCTGGGTTGACAGGT	4421869	4421979	4422029	4421977	-1	15	ENSMOCG00000016325.1	4360164	4553623	Dip2b	5931	1486	173683	Yes
AAATGTGGACAAGGCACGCCGCCAGAGCAGGGATTCCGCCAGGGAGGAAGCG	4877503	4877796	4877453	4877505	1	15	ENSMOCG00000003899.1	4762777	4879531	Lima1	5931	1486	173683	No_or_no_constitutive_exon
GGTGCTGGCAGAAGGACACCACTCAGCTAGTGGCTCTTGCGTGGGCACAGAC	4966284	4966438	4966488	4966436	-1	15	ENSMOCG00000015709.1	4962866	4995288	Asic1	5931	1486	173683	No_or_no_constitutive_exon
TTCCTCTCCTGCCTCCCCACCCTTGCTTCCTGTACCTCCTGGGTGGACAGGA	5261631	5261751	5261581	5261633	1	15	ENSMOCG00000006203.1	5234707	5272697	Nckap5l	5931	1486	173683	No_or_no_constitutive_exon
ACCGCTTCCAAGAGATGGATGAAGTCCAAAACAAGTCCTATCCGGGGAAGTG	5446835	5447629	5446785	5446837	1	15	ENSMOCG00000018843.1	5430051	5454490	Fam186b	5931	1486	173683	No_or_no_constitutive_exon
GGAAAGAGGGAAGGGTCAGGAACGCCGCCCTCTGGAGGGTGGGGCATGAGCC	10341313	10341417	10341263	10341315	1	15	ENSMOCG00000004387.1	10339170	10342998	None	5931	1486	173683	No_or_no_constitutive_exon
CACCTGCTGCCAGGCGTCCCGGGACGCGAAGACCAGCAGAGCAGGGTAAGGC	10372756	10372788	10372838	10372786	-1	15	ENSMOCG00000014699.1	10351542	10372905	Top1mt	5931	1486	173683	No_or_no_constitutive_exon
AACCTCTACAGGTGAGCACCTGCTACTGCGGGGCCCTGGATTGGGGACAGAT	10398804	10398826	10398754	10398806	1	15	ENSMOCG00000001034.1	10395064	10405247	Rhpn1	5931	1486	173683	No_or_no_constitutive_exon
GGTGTGAGACACCAGGCGGGGCGCGCCCACATGTGTGGAGGGTGCAGCAGTG	10399845	10399995	10399795	10399847	1	15	ENSMOCG00000001034.1	10395064	10405247	Rhpn1	5931	1486	173683	No_or_no_constitutive_exon
ATTTCTGGTCAAAAATGACCCTGTCAGAGGTGAGAGCTGGGGGTAGGCAGGG	10809547	10809631	10809681	10809629	-1	15	ENSMOCG00000019744.1	10809204	10815199	BC024139	5931	1486	173683	No_or_no_constitutive_exon
CTGAATCTTGACCTCTGCCCTTTACCCTTTGCCCTGCTCTGGCTGGGCAGCC	10876943	10876979	10877029	10876977	-1	15	ENSMOCG00000000674.1	10853986	10915724	Plec	5931	1486	173683	No_or_no_constitutive_exon
GCTGCTCTGGTTGCCTTCTTCTGATTGGCCCCTTGGATGGGTGAGCGCAGGT	10981374	10981513	10981563	10981511	-1	15	ENSMOCG00000010713.1	10975806	11004552	Oplah	5931	1486	173683	No_or_no_constitutive_exon
CTCTTGAGAGGTGCAGGGAGAGATCAACCTGGCGATTGTTTGGGATACAGGA	11077189	11077352	11077139	11077191	1	15	ENSMOCG00000007502.1	11053318	11123860	Mroh1	5931	1486	173683	Yes
GCGAGCCTGCCTTCCTCTCTGAAGAGGTACTCAAGGGGCTGGGACTGTAGGC	11264468	11264498	11264548	11264496	-1	15	ENSMOCG00000022758.1	11259266	11269242	Cpsf1	5931	1486	173683	No_or_no_constitutive_exon
GTCATTGCTCCAGTGCGGAAAGAGGAGGTAGAAACTGGGCTGAGAAGGAGAC	11264143	11264167	11264217	11264165	-1	15	ENSMOCG00000022758.1	11259266	11269242	Cpsf1	5931	1486	173683	No_or_no_constitutive_exon
GGGCCTGGTGCCTGTTTCCTCAGTGACTGAAGTGGGGTTGGGAGGGACAGCT	11327197	11327312	11327147	11327199	1	15	ENSMOCG00000013767.1	11324984	11388482	Kifc2	5931	1486	173683	No_or_no_constitutive_exon
GGGGCAGGGCCTGGTGCCTGTTTCCTCAGTGACTGAAGTGGGGTTGGGAGGG	11327191	11327312	11327141	11327193	1	15	ENSMOCG00000013767.1	11324984	11388482	Kifc2	5931	1486	173683	No_or_no_constitutive_exon
TTTGAGACATCTCAGTTACCTGGGTTGCTCTCTGTTTCCTTGGGCTGAAGCA	12997357	12997437	12997487	12997435	-1	15	ENSMOCG00000020334.1	12990598	13153221	Tnrc6b	5931	1486	173683	No_or_no_constitutive_exon
GGAGACATACGGACCCCGTGCAACTCCAGGTGGCAGGGGTGAGTGAGCAGAG	13273795	13273832	13273882	13273830	-1	15	ENSMOCG00000011546.1	13273059	13313855	Grap2	5931	1486	173683	No_or_no_constitutive_exon
AGCAGCAGTCTCTGTCTCCTTGTCCTGACAGTTCCTTTCTGTTGGGGCAGGT	14212896	14213020	14213070	14213018	-1	15	ENSMOCG00000022043.1	14205150	14229017	Gtpbp1	5931	1486	173683	No_or_no_constitutive_exon
TTCCAGTTCCAGGTGAGGTGGGCCAAGCGTGGGAAGACGGGACTAGGAAGTA	14323309	14323437	14323259	14323311	1	15	ENSMOCG00000007156.1	14283381	14323437	Fam227a	5931	1486	173683	No_or_no_constitutive_exon
GTGGCCGCTTGAGATTGACCCTGGTCCTTTGCCTCCTCTCACACGGGCAGGT	14505720	14505831	14505670	14505722	1	15	ENSMOCG00000019912.1	14495690	14518092	Csnk1e	5931	1486	173683	Yes
CCTCGTCAGTATCTCCACTCTCTCTTCCCTGATCGGTGGCGGGTGCGCAGAG	15518955	15519049	15519099	15519047	-1	15	ENSMOCG00000013365.1	15516645	15526361	Kctd17	5931	1486	173683	No_or_no_constitutive_exon
CGCCACGCGGAGGGGCGCGTGGCGGCTTTCGCGGGTGGCGGTGGGCCGAGCG	15678403	15678460	15678353	15678405	1	15	ENSMOCG00000021341.1	15678257	15678703	None	5931	1486	173683	No_or_no_constitutive_exon
CTTCATCGAGGAAGCCACTGAGTACCTTCAGCGCTTATCAGGGAGGGGAGAT	16149816	16149883	16149766	16149818	1	15	ENSMOCG00000010662.1	16149470	16153428	None	5931	1486	173683	No_or_no_constitutive_exon
CCTGCAGCAGGCAGGGGTAGCCACAACAAGATCAGGTAGGAGGGTACGAGTG	21713085	21713116	21713166	21713114	-1	15	ENSMOCG00000009362.1	21678235	21734944	Shank3	5931	1486	173683	No_or_no_constitutive_exon
GGACTCTGCCTTCAACTGACCCTTTTCCACCTCTTGGCAGTGCCGGGAAGCC	21813076	21813231	21813026	21813078	1	15	ENSMOCG00000001265.1	21808150	21815251	Cpt1b	5931	1486	173683	No_or_no_constitutive_exon
ACCTAACTCCACGACGGGTTGAGGCATACCAGGGCGGAACCGGGACAGAGCC	21855426	21855441	21855376	21855428	1	15	ENSMOCG00000017597.1	21853254	21855441	Odf3b	5931	1486	173683	No_or_no_constitutive_exon
CACAGATATTCTCTGGACAGATGACGGAGAGATGGCTGCCTGGGGCCAAGGA	21861730	21861794	21861844	21861792	-1	15	ENSMOCG00000001202.1	21859336	21879726	None	5931	1486	173683	No_or_no_constitutive_exon
GAAGAGCTAGTCCGAAGAAATGTGGTAGGCCTGGGTCACGGGTGGAGCAGTG	21861333	21861373	21861423	21861371	-1	15	ENSMOCG00000001202.1	21859336	21879726	None	5931	1486	173683	No_or_no_constitutive_exon
GCCATCCTCCCTGCCAGGGTCACTTGACATCCTGGGTGGACAAGGGTGAGCT	21861998	21862016	21862066	21862014	-1	15	ENSMOCG00000001202.1	21859336	21879726	None	5931	1486	173683	No_or_no_constitutive_exon
CAGCTGAGGGAGTCTGGTCTTGGATTCAGGGGCCCTGAAGGGATGGAGAGTC	26786670	26786686	26786736	26786684	-1	15	ENSMOCG00000018338.1	26771990	26788297	Parvg	5931	1486	173683	No_or_no_constitutive_exon
GACCAGCTGCCAGTCAGCCTGTGCCTTACAGCTGTGCCCTGGGATGATAGCA	26926897	26926932	26926982	26926930	-1	15	ENSMOCG00000020770.1	26920066	26939167	Pnpla3	5931	1486	173683	No_or_no_constitutive_exon
GAAATTGCTCCTCATGCCCATGCCAGGCCTTGAGCTTCTTGTGTGGGCAGGT	26990235	26990257	26990185	26990237	1	15	ENSMOCG00000012819.1	26981093	26990257	Pnpla5	5931	1486	173683	No_or_no_constitutive_exon
TAAGCAACTTTTCTTTTCAATGAATCTATTTTTTTCTTTTGTGGGAGCAGCT	27189712	27189911	27189662	27189714	1	15	ENSMOCG00000003964.1	27038003	27220828	Efcab6	5931	1486	173683	No_or_no_constitutive_exon
GAAACTGGAGGGAGCTGTTCTACCAGGTGGAGGAGCTGGGAGCAGGGTAGAG	28798474	28800056	28800106	28800054	-1	15	ENSMOCG00000013993.1	28798045	28806625	4930407I10Rik	5931	1486	173683	No_or_no_constitutive_exon
TTTAGGGAAATGTCCCCTGACCTGACCTTTGGCCCATCTGTGGGGGACAGGA	29389936	29390059	29389886	29389938	1	15	ENSMOCG00000000343.1	29387251	29412137	Mroh4	5931	1486	173683	No_or_no_constitutive_exon
CTGGATATTCACACCAGCTTCCTGTTCCCTTCTTCCCCCGGGCCGGGCAGTG	29473189	29473354	29473404	29473352	-1	15	ENSMOCG00000016067.1	29427173	29484508	Adgrb1	5931	1486	173683	No_or_no_constitutive_exon
GTCGCTGTTGCTGCCGCCGCTGCCGCCGCTGCTGCCGGTGTGGGTAGCAGGC	31424985	31425148	31424935	31424987	1	15	ENSMOCG00000006383.1	31391863	31431926	Kcnk9	5931	1486	173683	No_or_no_constitutive_exon
CTGAGGCAGGACATTGCTCCTAGCCCTTTGCCCCAAGAGTGGGCAGAAAGAT	36377587	36377654	36377704	36377652	-1	15	ENSMOCG00000022735.1	36206132	36377713	Tg	5931	1486	173683	No_or_no_constitutive_exon
CCACGGCGGCTTTTTCTCAAGTAAATTCTTGTCCATGTTTGTGGGATTAGAG	37878460	37878500	37878410	37878462	1	15	ENSMOCG00000012981.1	37739535	37948965	Adcy8	5931	1486	173683	No_or_no_constitutive_exon
GGGTTAACTCAGCTCCTCAGCACTGAGAGTCCCCTCTTGAATGAGGGCAGGG	43355862	43355944	43355812	43355864	1	15	ENSMOCG00000022952.1	43334629	43363214	None	5931	1486	173683	No_or_no_constitutive_exon
CTAGCAGATGCTTGGTGACTTTATATATTGTTTTTATTTTACAGGGAAAGCA	2339920	2339956	2339870	2339922	1	16	ENSMOCG00000021685.1	2277859	2368211	Mrc1	5931	1486	173683	No_or_no_constitutive_exon
ACTGAAAATGGTGGAAAAGGACCAGGAGGGGGGTGGGGGGGAGGCACAAGCT	5574172	5574237	5574287	5574235	-1	16	ENSMOCG00000012260.1	5560352	5574610	None	5931	1486	173683	No_or_no_constitutive_exon
GCATGTTCAAGGACCTGGGTCTAATCCTCAGCATTTATAAATTATGGGAGCT	5560352	5560548	5560598	5560546	-1	16	ENSMOCG00000012260.1	5560352	5574610	None	5931	1486	173683	No_or_no_constitutive_exon
CACACCTTAACCAGTTCTCTTCCCTCCTCTTCTCTCATCCCACCGGGAAGAA	6315945	6316098	6316148	6316096	-1	16	ENSMOCG00000014771.1	6279753	6423634	Pip4k2a	5931	1486	173683	No_or_no_constitutive_exon
AAGTAAGTGATTAAAACTGACTGTTTTTCATCTCCATGTAATGGGCACAGGT	6672450	6672613	6672400	6672452	1	16	ENSMOCG00000016132.1	6587009	6682400	Armc3	5931	1486	173683	Yes
GTCCGAGATCTCACCTATCAGGTAAGGGCACATGCCCGAGTTGAGGGGAGAG	7646090	7646114	7646040	7646092	1	16	ENSMOCG00000006071.1	7641793	7660760	Abcg8	5931	1486	173683	No_or_no_constitutive_exon
CATGTGCATCGGCATGTGTTTGGAAATCAAATGTCACATTTTCGAGGGAGGA	8127848	8127876	8127798	8127850	1	16	ENSMOCG00000021682.1	8127432	8127876	None	5931	1486	173683	No_or_no_constitutive_exon
ACCACTCGAATCGTCTGGACAGTCTGTGGGGCCACTGGCAGTGGGACCAGGA	10859735	10859756	10859685	10859737	1	16	ENSMOCG00000003615.1	10803860	10859756	Msh2	5931	1486	173683	No_or_no_constitutive_exon
AGTAGTTGATCTCATCGGTGGGATTTTACTCAGGAATGCCTGGGGACAAGTG	11928580	11928711	11928761	11928709	-1	16	ENSMOCG00000015497.1	11900449	11954557	Lhcgr	5931	1486	173683	Yes
GATGACATAAGGGGTGATGGCACCACATCCAATGTCCTTATCATGGGGAGCT	16047817	16048048	16048098	16048046	-1	16	ENSMOCG00000018873.1	16046774	16048858	None	5931	1486	173683	No_or_no_constitutive_exon
TTGTGTCCTGTTCCTGCTTAAATTGCACATGGAGCTGGATGAAGGGTTAGAG	23175368	23175376	23175426	23175374	-1	16	ENSMOCG00000002558.1	22798110	23205366	Camk1d	5931	1486	173683	No_or_no_constitutive_exon
CCGCGGCGTTGGTGGAAGAGCGAAAGGCGCCGATGGAGGGAGGATCGCAGGA	30136223	30136428	30136478	30136426	-1	16	ENSMOCG00000017169.1	30134584	30136954	Abt1	5931	1486	173683	No_or_no_constitutive_exon
TTTAAGTGTAGGTTTCTTTTACTGTTTCTGCTATGTCTGGTCGGGGAAAGCA	30296888	30297259	30296838	30296890	1	16	ENSMOCG00000008302.1	30250346	30302831	None	5931	1486	173683	No_or_no_constitutive_exon
GAACATCTACCGTCTGACCAGCTTTATGCTGGAGAACGGGACCAGGTGAGTT	31599215	31599248	31599165	31599217	1	16	ENSMOCG00000022605.1	31577342	31624756	Gpld1	5931	1486	173683	No_or_no_constitutive_exon
AGGTCGTAGGAAGCGAGTGGCGCGCGGGGTGGCGATCTCGCGGGCCGGAGGT	37083235	37083263	37083313	37083261	-1	16	ENSMOCG00000000826.1	37083176	37083705	A530084C06Rik	5931	1486	173683	No_or_no_constitutive_exon
CTTCTCTCCCGTGAGCGTCTCCTCTTGCTATGGTCCTCTTGGGGGCGAAGGG	38475501	38475528	38475451	38475503	1	16	ENSMOCG00000004352.1	38475365	38485159	None	5931	1486	173683	No_or_no_constitutive_exon
AGTACATGAAGATGCTTGGTCTTTGCCATTATATTCAGATGACTGGGAAGCT	38478753	38478781	38478703	38478755	1	16	ENSMOCG00000004352.1	38475365	38485159	None	5931	1486	173683	No_or_no_constitutive_exon
TCCCTTCTGCAGCTTGGCCTCCTCAACTGTGAGTAGGCTGGAAAGGGGAGAC	38832887	38832914	38832964	38832912	-1	16	ENSMOCG00000009539.1	38821490	38977853	Slc22a23	5931	1486	173683	No_or_no_constitutive_exon
TTCTCTCCTACCTCACGGTCCCCTTCTTTGGATTCTCATCCAGGGATGAGCG	38829861	38829978	38830028	38829976	-1	16	ENSMOCG00000009539.1	38821490	38977853	Slc22a23	5931	1486	173683	No_or_no_constitutive_exon
ATTACAGTGGCCACAAAAGGGTGCTAGATCCCCTTGGACTGGGGTTACAGAT	39459027	39459053	39458977	39459029	1	16	ENSMOCG00000011556.1	39444232	39459053	4933417A18Rik	5931	1486	173683	No_or_no_constitutive_exon
GTTAAAACAATGAAGGCAAGAGAGATTCTATGTAATCTTGGGATCAACAGGT	44329590	44329757	44329807	44329755	-1	16	ENSMOCG00000022206.1	44080409	44359893	Ofcc1	5931	1486	173683	No_or_no_constitutive_exon
ACTTTTCCCCCCTTCTCTTTATTTCCAATCGCTTTCTTGGGAAAAACAAGCC	46855708	46855873	46855658	46855710	1	16	ENSMOCG00000010940.1	46589962	47017174	Phactr1	5931	1486	173683	Yes
ATTTAAGTCTGTTTGGTCTTGTCTTTTTATATACAGGCGTCCAAGGGGAGTT	52413394	52413476	52413526	52413474	-1	16	ENSMOCG00000020999.1	52409716	52429999	None	5931	1486	173683	No_or_no_constitutive_exon
GCCCTCCCACTAAGGACCCTGCCCACGCCAGCACGCCCCCGGGCACCAAGGC	52561945	52562042	52562092	52562040	-1	16	ENSMOCG00000010040.1	52547106	52655666	Wnk2	5931	1486	173683	No_or_no_constitutive_exon
GAGGGGTGGAGCATTTCTGGAGGTTTCCATGATACTTGTTCCGGGGGGAGAT	52548611	52548635	52548685	52548633	-1	16	ENSMOCG00000010040.1	52547106	52655666	Wnk2	5931	1486	173683	No_or_no_constitutive_exon
AGTTGTCAAATAAGGGTTGTGCTGGTGTTTTTGATCTGTCCATAGGGAAGAA	55559626	55559793	55559576	55559628	1	16	ENSMOCG00000009059.1	55522194	55566553	Faf2	5931	1486	173683	No_or_no_constitutive_exon
CCTAAACCTACTGCCTGCTAACTTTTTTTTTTCTTTTTTTAATGGGAAAGTG	55936135	55936214	55936264	55936212	-1	16	ENSMOCG00000004863.1	55925399	56008537	Uimc1	5931	1486	173683	Yes
CCAAGGCTGGCCTGGGCTCAGGGCTTGTACTTCCTGGGTGTGGGGTGCAGAA	56377225	56377377	56377427	56377375	-1	16	ENSMOCG00000022340.1	56369418	56383613	None	5931	1486	173683	No_or_no_constitutive_exon
TCTCAGCCAACCATGGATTGAAGCCCAGGGCAGTGGCCCTAGGGGAGCAGGC	57373336	57373550	57373286	57373338	1	16	ENSMOCG00000014485.1	57352239	57386043	Slc25a48	5931	1486	173683	No_or_no_constitutive_exon
AGAAAGGAATGAGTGAGTGTTGGGAATGACCCCGCCTGGGGAGAGGCTAGGG	58871538	58871740	58871790	58871738	-1	16	ENSMOCG00000009025.1	58841937	58953785	Klhl3	5931	1486	173683	No_or_no_constitutive_exon
AGCTGAGGTGGTGGAGACCTCCTCCATACGTGCCTCACAGGGAACCCGAGTC	60499285	60499308	60499235	60499287	1	16	ENSMOCG00000000876.1	60493513	60499308	Spata31d1b	5931	1486	173683	No_or_no_constitutive_exon
TCACAAGTGAGCAGACTCTGCTGAGCACAACTGCAGGATGAGGGCTGCAGAC	61431182	61431695	61431745	61431693	-1	16	ENSMOCG00000019948.1	61431182	61442260	None	5931	1486	173683	No_or_no_constitutive_exon
GAACGTCTTTCAGAGGCATTTTTAAAAAGCATGTGCTCTCTGCGGGGTAGGT	5145554	5145755	5145805	5145753	-1	17	ENSMOCG00000022575.1	5140299	5190014	Mtmr6	5931	1486	173683	Yes
CAGGGCCACGAGACATGATCCCAGTGACTGACCTATCTCTCGGGTGGCAGGT	7468766	7470338	7468716	7468768	1	17	ENSMOCG00000007162.1	7379704	7470338	Micu2	5931	1486	173683	No_or_no_constitutive_exon
TGTTGTAATGTAAAAATGCCATGTACTCATTTTCTGGTTCAGGGATTGAGGC	7469002	7469020	7468952	7469004	1	17	ENSMOCG00000007162.1	7379704	7470338	Micu2	5931	1486	173683	No_or_no_constitutive_exon
TCTTTCTCATTGAAGGGCTTGGAGTTGCTGACTGTGTAGAGGGCACACAGTC	10713711	10713861	10713661	10713713	1	17	ENSMOCG00000002388.1	10699037	10736158	Cdca2	5931	1486	173683	No_or_no_constitutive_exon
AGGGGATTGACGGCTGGAGGAACTGAGGAACGCGAACAGCATCCGGGAAGGT	11531930	11532118	11532168	11532116	-1	17	ENSMOCG00000006051.1	11531930	11532441	Gm5464	5931	1486	173683	No_or_no_constitutive_exon
CTTCCTCACCGTGAAAACCATGGTGATGAGGCAGCAGATAATTTAGGGAGCT	13517790	13517904	13517740	13517792	1	17	ENSMOCG00000012742.1	13435260	13519925	Hmbox1	5931	1486	173683	No_or_no_constitutive_exon
TGCCTCAGGAGGACCCTAGGTCTGTCCAAGGAACTGGTGGGAAGCAGGAGCT	14292837	14293540	14293590	14293538	-1	17	ENSMOCG00000012940.1	14292748	14303612	Rp1l1	5931	1486	173683	No_or_no_constitutive_exon
AAAGCAGGGGGAAGGAGAAGAAGTCTGTCATGTGGAAGATGAAGGGACAGCT	14292748	14292813	14292863	14292811	-1	17	ENSMOCG00000012940.1	14292748	14303612	Rp1l1	5931	1486	173683	No_or_no_constitutive_exon
CAGTTTATTATCAATAATCAGAGCCCATGAAGCCCAGGATGCTGGGTAAGCT	16169216	16169261	16169311	16169259	-1	17	ENSMOCG00000018622.1	16149312	16220821	Ppp3cc	5931	1486	173683	No_or_no_constitutive_exon
CCTTTCCCTAATGGTGGTTGCCTTGCTCCCTGTTTTGGGTGGGCTGGCAGTA	16248240	16248410	16248460	16248408	-1	17	ENSMOCG00000006559.1	16238540	16252904	Slc39a14	5931	1486	173683	No_or_no_constitutive_exon
CTAACCCATGATATTTCCCCTTCTCTTTGGCTGTCCTCCCGGGTGGGCAGGA	16387033	16389057	16386983	16387035	1	17	ENSMOCG00000007599.1	16378148	16389057	Phyhip	5931	1486	173683	No_or_no_constitutive_exon
AAATTAATGGGCATGTGTTTTTAAGCGGGTGCCTTCTTTCTTGGGAGTAGGG	16611493	16611687	16611737	16611685	-1	17	ENSMOCG00000002336.1	16586109	16631760	Xpo7	5931	1486	173683	Yes
TCTGCAGTTTCTTCTGCCTAACCAACACCTCTTCCGTGGCTGGGAATGAGTG	18267788	18267912	18267962	18267910	-1	17	ENSMOCG00000022806.1	18229576	18284026	Gm9195	5931	1486	173683	No_or_no_constitutive_exon
GGCGTTGGTGTGGCAGCTCATGAGAAGGTAATACCATCCACAGGGATGAGTG	20764905	20764975	20764855	20764907	1	17	ENSMOCG00000010746.1	20746439	20775281	Lcp1	5931	1486	173683	No_or_no_constitutive_exon
TTTTCTGACGTGTAGGTTGGCTTTTGTCTGCCTGCATGCCGATGGGACAGTA	21248254	21248349	21248399	21248347	-1	17	ENSMOCG00000010410.1	21237964	21250731	Slc25a30	5931	1486	173683	No_or_no_constitutive_exon
TAATAACAATATCAATAGACATGCTGTTTGTCTAGGGGGTGGACTCAGAGAG	27294436	27294455	27294505	27294453	-1	17	ENSMOCG00000003746.1	27294436	27295487	None	5931	1486	173683	No_or_no_constitutive_exon
TCGGAAGGTGTGTGGTCAGATACTTAAGCCGGAGCGGCGGGGCCAGTGAGCT	30935859	30935939	30935989	30935937	-1	17	ENSMOCG00000009668.1	30915951	30961581	Dzip1	5931	1486	173683	No_or_no_constitutive_exon
ACATCTACCTGGTGTAAGTCATTAACTGTGATACCAACTGAGGGGCTCAGAC	34318142	34318177	34318092	34318144	1	17	ENSMOCG00000015156.1	34198749	34477264	Pcca	5931	1486	173683	No_or_no_constitutive_exon
ATGTATTATTTCATAACTTATGTGTTTGTCTGTTACTGGCAGGGAACAAGGA	34532948	34533035	34533085	34533033	-1	17	ENSMOCG00000020795.1	34506807	34557682	Tmtc4	5931	1486	173683	No_or_no_constitutive_exon
TTTGAAAAGTTGCTTTTTTCCTCACTGTATCAAATTCTTTTTGGGTAAAGGC	35183794	35183935	35183744	35183796	1	17	ENSMOCG00000018260.1	35086638	35273888	Itgbl1	5931	1486	173683	No_or_no_constitutive_exon
AGGAGCACAGGTTCCTCGTGAGGGTGCTGGACTCCTACGGGGATGACCAGCC	3964353	3964732	3964782	3964730	-1	18	ENSMOCG00000000990.1	3964353	3965122	None	5931	1486	173683	No_or_no_constitutive_exon
CTCTTTTTTCCTTCATTTTCCCCTTTCATTATTTGTGTTTGGGATGACAGGT	4473794	4473999	4473744	4473796	1	18	ENSMOCG00000019355.1	4435955	4544644	Mib1	5931	1486	173683	No_or_no_constitutive_exon
TTGTACTGGATGAAGCAGATGAAATGCTAAGCCGTGGGTTCAAGGACCAGAT	9193809	9193879	9193759	9193811	1	18	ENSMOCG00000012425.1	9193309	9194446	None	5931	1486	173683	No_or_no_constitutive_exon
GGAGTCCAACAAAGGAGGTGGCCACCACACCTTGGAGTCCAACAAGGGAGGT	10870256	10870333	10870383	10870331	-1	18	ENSMOCG00000005177.1	10869120	10899516	Dsc1	5931	1486	173683	No_or_no_constitutive_exon
AGGCTCTACAATAATGTGCTTATTCCTCTCCTCTTTTGTTTTGGGTGAAGAA	12299430	12299552	12299602	12299550	-1	18	ENSMOCG00000012584.1	12226152	12333060	Klhl14	5931	1486	173683	No_or_no_constitutive_exon
TCCACACGCAGAGCCCTTAATCTGTAATTGCACCTTTCAGGGCTGAACAGGA	12332165	12332303	12332115	12332167	1	18	ENSMOCG00000015116.1	12331128	12333398	None	5931	1486	173683	No_or_no_constitutive_exon
CATCAAAGTACCTGAGAAAAACATGGAGCAACTGCAGCCAGGGGACACAGAG	15572383	15572498	15572548	15572496	-1	18	ENSMOCG00000014051.1	15542009	15572671	None	5931	1486	173683	No_or_no_constitutive_exon
GACAACTCATTTTGTGGGAAGGTGGAGACGCTGGCAACAGGGAAGACCAGAT	20091859	20091889	20091939	20091887	-1	18	ENSMOCG00000004300.1	20091859	20092641	None	5931	1486	173683	No_or_no_constitutive_exon
GGACTAGGGTTTTTTTTTGTGCTCTCAACAGTTTGTATATTGTGGGACAGGT	23113155	23113608	23113658	23113606	-1	18	ENSMOCG00000017164.1	23106012	23129714	Brd8	5931	1486	173683	Yes
TGGTGCTTGAGTCAAGCTCACCTGAGGGTTTGTCTGTGAAGGGATTGAAGAA	23342523	23342781	23342473	23342525	1	18	ENSMOCG00000017070.1	23291815	23355732	Kdm3b	5931	1486	173683	No_or_no_constitutive_exon
GCTTTTAAAGGACTTTTATTGACATTTTTTCTTTTCTCTCTAATGGGTAGGA	24127709	24127835	24127659	24127711	1	18	ENSMOCG00000015711.1	24099684	24137482	Matr3	5931	1486	173683	Yes
CTGGACCTGCTTCTGGTTCTAGCCAGCCCCTGGCTTCCGCAGGTGGGAAGCC	24161522	24161644	24161694	24161642	-1	18	ENSMOCG00000016400.1	24152155	24165802	Slc23a1	5931	1486	173683	No_or_no_constitutive_exon
ACAGGAGCCTCAAAGGCGGCTCCCCGAGATGCTAGGTGAGGTCTGGGAAGCA	24260540	24260833	24260490	24260542	1	18	ENSMOCG00000013513.1	24258874	24260833	1700066B19Rik	5931	1486	173683	No_or_no_constitutive_exon
TCTCTCCAGGAGTCTCTGTCCAGAAGCTGAAGATTCTCAGCTGGGGTGAGTG	24506369	24506404	24506319	24506371	1	18	ENSMOCG00000007157.1	24491240	24543363	Psd2	5931	1486	173683	No_or_no_constitutive_exon
GGTCAAAGGCAGCCACACTGCCCCACCTGTATCCTAGACATGGGAGGGAGTC	25056983	25057178	25056933	25056985	1	18	ENSMOCG00000001504.1	25056484	25069976	Slc4a9	5931	1486	173683	No_or_no_constitutive_exon
GCAGGTGTGGGGTGCGGAAATCTGGATCACTGACGACCCACGGGTGGGAGGC	25059830	25060005	25059780	25059832	1	18	ENSMOCG00000001504.1	25056484	25069976	Slc4a9	5931	1486	173683	Yes
TGGGTCTGGCAATTGCTTAACTATGTAGTGATTAGGCTTTGTGTGGGCAGGC	25219320	25219512	25219562	25219510	-1	18	ENSMOCG00000018381.1	25216957	25223167	Sra1	5931	1486	173683	Yes
ATCCCATGATCCCTGAGCTTTTGGTTCAAGATTCTGGGAGAGAACTTAAGGA	25815156	25815195	25815106	25815158	1	18	ENSMOCG00000019432.1	25812572	25815195	None	5931	1486	173683	No_or_no_constitutive_exon
GGCTGAGAGCATCCCTGAACTCCTGGCCGACCTGGGCAGCATTGGGACAGCT	26035074	26035466	26035024	26035076	1	18	ENSMOCG00000008442.1	26032806	26035466	Pcdhga1	5931	1486	173683	No_or_no_constitutive_exon
AGCACAGCAGCACCGCGAGCCAGGAGGATGGGGCGGGGCTCTGGGAGCAGAA	26063709	26066131	26063659	26063711	1	18	ENSMOCG00000013207.1	26058325	26066131	Pcdhga4	5931	1486	173683	No_or_no_constitutive_exon
ACGGGACTTTGTCGTATTCCTACAACTTGTGTGCTGCTCCCATGGGGAAGGC	26102753	26102884	26102703	26102755	1	18	ENSMOCG00000006255.1	26100494	26103252	Pcdhgb4	5931	1486	173683	No_or_no_constitutive_exon
CCAGCGGATTGTTTCTCTCTTCAACACATATCTTCTCTGGGGAGGAGCAGGA	26351470	26351606	26351656	26351604	-1	18	ENSMOCG00000019543.1	26342726	26353439	Fchsd1	5931	1486	173683	No_or_no_constitutive_exon
CATGGACTGCTGAGCAAGTCTGATACCTGTTCACATTGCTGGGTGAGCAGGC	26346519	26346637	26346687	26346635	-1	18	ENSMOCG00000019543.1	26342726	26353439	Fchsd1	5931	1486	173683	No_or_no_constitutive_exon
CCTCCCCTCCCACTTTCCATGCCCCTAATCCGGTGGGGAGGGCACCGGAGGG	32115974	32116648	32116698	32116646	-1	18	ENSMOCG00000016974.1	32115662	32117740	None	5931	1486	173683	No_or_no_constitutive_exon
TTTTCTCTACATGTCACTGACTGTTGTTTTATCATTGTGTGGGACATTAGAC	39366135	39366292	39366342	39366290	-1	18	ENSMOCG00000001454.1	39358620	39370521	Lox	5931	1486	173683	No_or_no_constitutive_exon
GCAGGGACCAGAGATTCTGTAGCCAGCACAATCACAGGGTGGTGGATAAGAC	43336660	43336769	43336610	43336662	1	18	ENSMOCG00000004556.1	43336279	43337556	None	5931	1486	173683	No_or_no_constitutive_exon
GTGTCTGTCCATGGACAGAGGATCCCAATGGGCTTGGCTTAAGATGGGAGGA	43804772	43804827	43804722	43804774	1	18	ENSMOCG00000001024.1	43804709	44007013	1700011I03Rik	5931	1486	173683	No_or_no_constitutive_exon
CCTCTCTTACCTCGTGCTGTGTTTTTCTTTCTCTTGAACACGGGGAGCAGAC	44338256	44338385	44338435	44338383	-1	18	ENSMOCG00000019336.1	44273285	44475834	Fbn2	5931	1486	173683	Yes
CGTGCCAACCTCTGTGTGTGTGTCTGCCTGTCTGTGTGTCTGGGGAGCAGGG	46777554	46777638	46777504	46777556	1	18	ENSMOCG00000006768.1	46744505	46806941	Camk2a	5931	1486	173683	Yes
TCTTGAAGCAATAACCTACTGTGTCTTCTCTGCTGTTTGGGGCATGACAGAA	47073692	47073758	47073642	47073694	1	18	ENSMOCG00000007130.1	47041443	47100717	Pde6a	5931	1486	173683	No_or_no_constitutive_exon
GCAGAGCAGGCCAGACACCAGGGTACAGAACCGTGGGGCTGCAGCGGCAGCT	47212313	47212341	47212391	47212339	-1	18	ENSMOCG00000014885.1	47110828	47212540	Ppargc1b	5931	1486	173683	No_or_no_constitutive_exon
CCTGGAAGCGCTGCTAATATGTCTGTCTCTTCTTTGCCCCGTGGGATTAGGA	47822354	47823081	47822304	47822356	1	18	ENSMOCG00000001886.1	47762994	47823081	Sh3tc2	5931	1486	173683	No_or_no_constitutive_exon
ATTCTGAATTCTTCTAACCATCTGGATTACAATGTCTTTGGGGGATACAGGA	50767988	50768077	50768127	50768075	-1	18	ENSMOCG00000014316.1	50749553	50861537	Alpk2	5931	1486	173683	Yes
CTCCCTGTGCCCATCCTGGAGCTCATTCTCACTTTTGTTTGGGATAACAGAT	52723573	52723710	52723760	52723708	-1	18	ENSMOCG00000008100.1	52717220	52819497	Spire1	5931	1486	173683	Yes
GTCACCCTTCTCGTCCCTCTGTCTGTCTGCCTGCCCAACTTGATGGGCAGTT	61284176	61284331	61284126	61284178	1	18	ENSMOCG00000016732.1	61193943	61332099	Loxhd1	5931	1486	173683	No_or_no_constitutive_exon
GACTAGTGCAGTTTTTATACAGTCTTGTTTCTCTGGGGGTTGGAAGTTAGGA	61621998	61622081	61621948	61622000	1	18	ENSMOCG00000009175.1	61613502	61622311	Atp5a1	5931	1486	173683	No_or_no_constitutive_exon
GGGAAGCAGGAGAGGGAAACGCTGTACTTCTGAGGGAAAGCAGGGACAAGTA	62536768	62536811	62536861	62536809	-1	18	ENSMOCG00000021557.1	62433901	62742509	Setbp1	5931	1486	173683	No_or_no_constitutive_exon
GCAAGTCAGACGGCCGGAAGTCCTCTGCTTCCGATGGGGAGAGTGAGGAGAA	63810193	63810821	63810871	63810819	-1	18	ENSMOCG00000017315.1	63772661	63830415	Ctdp1	5931	1486	173683	No_or_no_constitutive_exon
GTGACCACCATCGGACGAGTGACTTTGTTCACAGGTTGGTGGGAGGGCAGCA	65973743	65973993	65973693	65973745	1	18	ENSMOCG00000016186.1	65973671	65973993	None	5931	1486	173683	No_or_no_constitutive_exon
GGAGTTTTCCATCAGAGGAGCACAGAGGTTGAGGTCTCTGTAGTGGGGAGCA	67632118	67632235	67632068	67632120	1	18	ENSMOCG00000023024.1	67602238	67632518	Cyb5a	5931	1486	173683	No_or_no_constitutive_exon
TGACTCTGGACAAGTATGTATTTAATTTATTACCCAGCCCTAGAAGGGAGAG	3264849	3264861	3264911	3264859	-1	19	ENSMOCG00000004402.1	3257797	3296037	None	5931	1486	173683	No_or_no_constitutive_exon
AGAATGTGGTAGTTCATTACTTAATGGGTTCTCCTCTCTTTTTGGGGAAGCA	3997571	3997670	3997521	3997573	1	19	ENSMOCG00000003243.1	3972539	4042670	Ankdd1b	5931	1486	173683	Yes
GAGAGCTGCTCAGGGAAGACACCTTGCTCCTGACCTCGGCGGGAAAGTAGTG	5678128	5678564	5678614	5678562	-1	19	ENSMOCG00000019228.1	5671571	5680002	Otp	5931	1486	173683	No_or_no_constitutive_exon
GGCAGCTGGAGTCCTCTGCTAGCAATGATCTGATTCCAGGGGAACTTGAGGC	7479446	7479747	7479396	7479448	1	19	ENSMOCG00000020302.1	7434384	7529311	Cmya5	5931	1486	173683	No_or_no_constitutive_exon
TGGGCTACAGGGAGCTTCTAACACCATCTCTTTCGTCTGGGGCAGGCAAGTT	27904199	27904304	27904354	27904302	-1	19	ENSMOCG00000016024.1	27811011	27972368	Egflam	5931	1486	173683	No_or_no_constitutive_exon
CTCTGCGGGGCTCGGGCGTGGACGGCCGGCGGCACCTGGGGCACGGGCAGCC	29409638	29409785	29409588	29409640	1	19	ENSMOCG00000019506.1	29408928	29451422	Nadk2	5931	1486	173683	No_or_no_constitutive_exon
AACCATAAGCAAAACCAACAGCCGTCCTTCTGTGTCTGGGCCCAAGGGAGGC	30600872	30600892	30600942	30600890	-1	19	ENSMOCG00000020864.1	30586838	30714276	Rai14	5931	1486	173683	No_or_no_constitutive_exon
TGGTTTTATTGACTCCGTAACCCTTTCCCTGCCCCTTCTTGGGGGAACAGGT	41519749	41519993	41519699	41519751	1	19	ENSMOCG00000001624.1	41343082	41544326	Myo10	5931	1486	173683	Yes
CAGCCTGGTCAAGGGCCAGGTAAGGTTGCGGGGCCAGGGGTCAGGGGTAGGG	48985944	48986012	48986062	48986010	-1	19	ENSMOCG00000010244.1	48985944	48986382	None	5931	1486	173683	No_or_no_constitutive_exon
GCTGAAGTGTCACAGTCTGTTTTTAGACTTGCAGGTAAGCAGATGGGCAGTC	52181385	52181407	52181335	52181387	1	19	ENSMOCG00000002105.1	52163479	52184118	Tert	5931	1486	173683	No_or_no_constitutive_exon
TCTCGGCCACCCAGAGGAGTTCTACAACCTGCTGTGATTCCGCATGGGAGGC	54635895	54637082	54637132	54637080	-1	19	ENSMOCG00000011046.1	54635895	54637149	None	5931	1486	173683	No_or_no_constitutive_exon
GTGTTCTGCCTGTTGTAAGCTAGATAATAAATTTTATCCTGGTCTGGGAGAT	62889807	62889848	62889757	62889809	1	19	ENSMOCG00000000821.1	62848909	62889848	Emb	5931	1486	173683	No_or_no_constitutive_exon
TGGGATAAAACCGGACTCTCTGAACATGGCGGACAATGAGGGCTGATGAGAA	64596950	64596972	64597022	64596970	-1	19	ENSMOCG00000001432.1	64588947	64674370	Nnt	5931	1486	173683	No_or_no_constitutive_exon
AGACATCAGTTACTGGAACAAGCATCCCAACAGGTGAGGAGGGTGCAGAGGG	70581	70749	70799	70747	-1	2	ENSMOCG00000004444.1	58882	162843	Ep400	5931	1486	173683	No_or_no_constitutive_exon
GAGATCATCAGAAAACAGACAGACTCAGCTCAGCCAGTGTAGCAGGGCAGCT	1971859	1971909	1971959	1971907	-1	2	ENSMOCG00000003066.1	1971803	1977911	Srrd	5931	1486	173683	No_or_no_constitutive_exon
AGAAAAATTATCCCTACATCGCAAAGGTGTCTGAAAGAGTAGTTGGGTAGGG	1972373	1972375	1972425	1972373	-1	2	ENSMOCG00000003066.1	1971803	1977911	Srrd	5931	1486	173683	No_or_no_constitutive_exon
ACTGTAGCTTTTTGGAGCCTGTCCTAGAACTCTCTCTGTGACTCGGGAAGCA	2063055	2063078	2063128	2063076	-1	2	ENSMOCG00000006680.1	2060706	2222788	Sez6l	5931	1486	173683	No_or_no_constitutive_exon
CTGCCTCCCCTCTCACCAGCTTCTGACTTCTTGCCTGGGGTTGGGAACAGGG	3272031	3272232	3271981	3272033	1	2	ENSMOCG00000014505.1	3191937	3284437	Wscd2	5931	1486	173683	No_or_no_constitutive_exon
AGTGGCCATATGTAGCCTGCTAATGTACCCACTTTGTATTTGGGGCACAGGT	4137289	4138595	4138645	4138593	-1	2	ENSMOCG00000014805.1	4137289	4158252	Kctd10	5931	1486	173683	No_or_no_constitutive_exon
GTCTCTGAAAGTTGAAGGTGTTGACTCTGCCATTCATTCCTGGTGGGTAGGA	5004498	5004555	5004605	5004553	-1	2	ENSMOCG00000012085.1	5003667	5014410	Acads	5931	1486	173683	Yes
CAAAACAGTGAGTGGCCCTCGGGGTTTCGGGGGTCCTTTGGGAGTGGGAGGT	5333678	5333719	5333628	5333680	1	2	ENSMOCG00000002286.1	5332518	5359584	Msi1	5931	1486	173683	No_or_no_constitutive_exon
GAGGGCTGGCTCTGTTAAGTTGGCACCACCGCCCACCGCTGGTGGGACAGGA	5972329	5972348	5972279	5972331	1	2	ENSMOCG00000012761.1	5798206	5972445	Cit	5931	1486	173683	No_or_no_constitutive_exon
GATAGATGACATCCTGATTATTTTTTTCTCCTTTGGAAATTAGGGGGCAGGA	7385475	7385689	7385425	7385477	1	2	ENSMOCG00000014068.1	7356310	7387093	Vsig10	5931	1486	173683	No_or_no_constitutive_exon
TCTCACGTCCTGCCCTGCATCTCTCACTGCTCTCTGTGCTGGGCACACAGGT	12850396	12850548	12850598	12850546	-1	2	ENSMOCG00000012111.1	12761008	12882349	Dnah10	5931	1486	173683	Yes
TGTGATTGGTGAGGAAAGTTGTCTTTTCCTCTTTTCCAGCGCTGGGAAAGGA	12898100	12898125	12898175	12898123	-1	2	ENSMOCG00000021235.1	12884730	12912905	Atp6v0a2	5931	1486	173683	No_or_no_constitutive_exon
ACCTGGAACCTATGTACTGCTGACCCTGTGGTTCCCCTCCGTGTGGGCAGGT	12992415	12992507	12992557	12992505	-1	2	ENSMOCG00000021289.1	12980358	12995270	Ddx55	5931	1486	173683	No_or_no_constitutive_exon
TTTAGAAACATTGCATTTCCAACTGACTTTTATTTGGGGCTTGAGGGTAGGT	13162099	13162393	13162049	13162101	1	2	ENSMOCG00000009390.1	13143458	13184910	Sbno1	5931	1486	173683	No_or_no_constitutive_exon
CTCACGCTCTGTGCTCCTGGCCTTGCCCACAGGACAAAAAGGGGCTCAAGAA	14106196	14106367	14106417	14106365	-1	2	ENSMOCG00000022582.1	14104183	14124323	Lrrc43	5931	1486	173683	No_or_no_constitutive_exon
TGGGAGGAAGATGCTGTGCCTCACCTTTCTCTTGCTTTTGGGGGGATTAGGT	15229828	15229982	15230032	15229980	-1	2	ENSMOCG00000002579.1	15216286	15245309	Anapc7	5931	1486	173683	No_or_no_constitutive_exon
GGTCACCTGGGCCTCCTCTCTCTCCATCTCACCCAGGGAAAGAAACACAGGA	15532714	15532870	15532664	15532716	1	2	ENSMOCG00000001073.1	15532606	15562010	Ccdc63	5931	1486	173683	No_or_no_constitutive_exon
GCTGAACTCATGGCTAGCAGAGCTCAGAACTAGCACAGGCCAAGGGTGAGGA	15857100	15857127	15857050	15857102	1	2	ENSMOCG00000013499.1	15835876	15860496	Sh2b3	5931	1486	173683	No_or_no_constitutive_exon
AACTGAAAGCCTCTTTTACAGATGGTGTCAGCACTGATGGGAGACCTAAGCC	16900582	16900738	16900788	16900736	-1	2	ENSMOCG00000014860.1	16894685	16904373	None	5931	1486	173683	Yes
ATGCTGTGACCACCTGTGACCCTGCCTTCCTCTCAATTCCACAGGGCCAGGC	20540322	20540419	20540469	20540417	-1	2	ENSMOCG00000010440.1	20539598	20548296	Cldn15	5931	1486	173683	No_or_no_constitutive_exon
GGCGCTGAGCCCGCCAGCTTCTTCCCTTGGGGGGGAGGGGGACAAGGGAGAC	21694050	21694198	21694000	21694052	1	2	ENSMOCG00000022093.1	21693350	21694489	Gm9817	5931	1486	173683	No_or_no_constitutive_exon
CTACAGTCGCATGAAGGTGCGAGGGGAGGGCGGGCCGCTGGGCGGGGGAGGA	22222964	22222999	22223049	22222997	-1	2	ENSMOCG00000001798.1	22206171	22223433	Trim50	5931	1486	173683	No_or_no_constitutive_exon
TCCTCCGGCCTGCAGAGTCTCCGGTAAGATGGTGGGCACTGGGATGTAAGGG	22441665	22441860	22441910	22441858	-1	2	ENSMOCG00000016840.1	22437696	22472630	Mlxipl	5931	1486	173683	No_or_no_constitutive_exon
CGGCGATTATCAGGGGATCTCAACTCCATACCACCCCCGGGGGCACTGAGTG	22441407	22441448	22441498	22441446	-1	2	ENSMOCG00000016840.1	22437696	22472630	Mlxipl	5931	1486	173683	No_or_no_constitutive_exon
AGATATAAACTAGCCATGTTGGTGGAAGGAATCTTAGCTCTGGTGGGGAGGG	22909180	22909188	22909130	22909182	1	2	ENSMOCG00000018526.1	22866040	22910712	Eln	5931	1486	173683	No_or_no_constitutive_exon
TGGACTGGGGGCCGGTGGACTGGGAGCCGGTGGACTGGGGGCTGGTGGAGCA	22906599	22906626	22906549	22906601	1	2	ENSMOCG00000018526.1	22866040	22910712	Eln	5931	1486	173683	No_or_no_constitutive_exon
TGCCTTCCTTGTCTGCCTTGCCATCTCTCTCCCCTCCCTGGGTGGAGCAGAC	23107775	23107880	23107725	23107777	1	2	ENSMOCG00000007890.1	23060957	23123322	Clip2	5931	1486	173683	No_or_no_constitutive_exon
GCCTTTTGCAGAATATGGGGAAGTTAATGGAGCAACCCCGGGTGAGCGAGGA	29006438	29006494	29006544	29006492	-1	2	ENSMOCG00000019790.1	28975998	29143614	Flt1	5931	1486	173683	No_or_no_constitutive_exon
GGCGGGCAGAATGTGATCACACTGTGTTCAGCATCCATAAGGGAGTCAAGGC	30963830	30963916	30963780	30963832	1	2	ENSMOCG00000021942.1	30936812	31005917	Wdr95	5931	1486	173683	No_or_no_constitutive_exon
GAGAACCATTTCTATATCACTTAAAATAACTCCTTTCTTTCTGGGGACAGCA	32604873	32604957	32604823	32604875	1	2	ENSMOCG00000016842.1	32598810	32606172	Ahsg	5931	1486	173683	No_or_no_constitutive_exon
CTCTTATTGTTTTCTGCTCCTGAAACTCTGCTGATTCGAGGAGGGGAAAGAC	32659712	32659778	32659662	32659714	1	2	ENSMOCG00000016716.1	32653189	32663251	Hrg	5931	1486	173683	No_or_no_constitutive_exon
TTTGCCACCTGTGGCTTTCTGCTAGCTGGGAATAATTTTCTGGGAAACAGTT	38714632	38714769	38714819	38714767	-1	2	ENSMOCG00000021525.1	38680381	38814805	Atp13a4	5931	1486	173683	No_or_no_constitutive_exon
TGTCTGTTTAACTTTGAATCTCTCTCTGTCTCTTTCTCTGGGGTGTACAGTG	42250445	42250594	42250395	42250447	1	2	ENSMOCG00000001453.1	42184346	42296286	Lrch3	5931	1486	173683	No_or_no_constitutive_exon
GTCCCTTATCTTGTTGTCAATGAGTTCTTATTTTTCTTTTTGGGAGCCAGGG	42257859	42257911	42257809	42257861	1	2	ENSMOCG00000001453.1	42184346	42296286	Lrch3	5931	1486	173683	No_or_no_constitutive_exon
CCATCTTCCTGACCAGCGTGGTGACCATGGCCTTTGTCCTAGTGGGCCAGGT	42912903	42913441	42912853	42912905	1	2	ENSMOCG00000000790.1	42790814	42955378	Slc12a8	5931	1486	173683	No_or_no_constitutive_exon
GGTTCATTAAAATGTAAAATCATTTAAACTTATTTAAGTCTGGGAATAAGTA	43051945	43052126	43051895	43051947	1	2	ENSMOCG00000003042.1	43046249	43052126	None	5931	1486	173683	No_or_no_constitutive_exon
TTCCCAATGTCAAGAGTTACATCGTCAATAGGGTGAACCAAGGGACCTAGCC	43280317	43280335	43280385	43280333	-1	2	ENSMOCG00000002780.1	43280317	43883496	Kalrn	5931	1486	173683	No_or_no_constitutive_exon
GAATAGCTACCCTAAGCCTGGGTTTTCTGCTGATTTCTTTCTGGGGACAGAT	44184196	44184356	44184146	44184198	1	2	ENSMOCG00000020331.1	44121994	44305805	Mylk	5931	1486	173683	No_or_no_constitutive_exon
ATGTAAATTGAACTGTAAAATTAACAGGAACTTTTTCTTTGGGTGTGTAGCT	47355450	47355585	47355635	47355583	-1	2	ENSMOCG00000021240.1	47343086	47376843	Tomm70a	5931	1486	173683	No_or_no_constitutive_exon
GGCCCTGGCTCTCGGAACTCAGAGTGCTGTTTTCGGGATGAGGGTCACAGTA	47986888	47988384	47986838	47986890	1	2	ENSMOCG00000016969.1	47945844	48019056	Polq	5931	1486	173683	Yes
ACAGATTTCTCAAGCTTATGAAGTTCTTGCTGATTCCAAAAAAAAGGGAGTT	54466736	54467744	54467794	54467742	-1	2	ENSMOCG00000018515.1	54466736	54467931	None	5931	1486	173683	No_or_no_constitutive_exon
GGAGCTGAGATCAGGATGTTCTGCTTCATGAGGGACGTGGGAGCCTGAAGAT	54594470	54594853	54594420	54594472	1	2	ENSMOCG00000010825.1	54594435	54595157	None	5931	1486	173683	No_or_no_constitutive_exon
GGGAAAAGGGAAGGAGAGAAGGGGGAGAAGGGGGGAGAAGGGAAAGAGAGGC	56402994	56403101	56402944	56402996	1	2	ENSMOCG00000019016.1	56330932	56406251	Slc9c1	5931	1486	173683	No_or_no_constitutive_exon
ATTCATTATTTGCTTTATGTTTTCCATAAAAAAAAGATGCAAGGGTGGAGAT	61768195	61768225	61768275	61768223	-1	2	ENSMOCG00000011608.1	61768195	61768977	None	5931	1486	173683	No_or_no_constitutive_exon
CAGAGGATGATCTGCCTGAGGCACCTCCTAAGGCCCGGGAGAGTGACTAGTC	64613986	64614463	64613936	64613988	1	2	ENSMOCG00000022599.1	64613193	64622901	None	5931	1486	173683	No_or_no_constitutive_exon
ACTCAGCCCTCTGTAGCTCCAGTTGTTCATTGTTCCGGAACAGTGGGTAGAA	64622440	64622901	64622390	64622442	1	2	ENSMOCG00000022599.1	64613193	64622901	None	5931	1486	173683	No_or_no_constitutive_exon
CGACTGGCAACTCATGTAAAAAGGAACTTTTGTATACTTTTGGGGCATAGCT	66164256	66164465	66164206	66164258	1	2	ENSMOCG00000014396.1	66102916	66202376	Senp7	5931	1486	173683	No_or_no_constitutive_exon
CCTGTGTTTTCCGTGGATGCCCAGAAAACAAGAGTCTCTTAGTGGGACAGTA	66987757	66987815	66987865	66987813	-1	2	ENSMOCG00000018575.1	66987578	67002376	Cd86	5931	1486	173683	No_or_no_constitutive_exon
CTATAAAGTGATTTTATTGAAATCTTTTATTTTATTTTATGGGGAAACAGAA	67380950	67381045	67381095	67381043	-1	2	ENSMOCG00000006140.1	67354900	67423253	Kpna1	5931	1486	173683	No_or_no_constitutive_exon
TGTAGAAAGCATCCTGGGGAAGAAGGAACTGAGTCCCTGGGAGAGTTCAGGA	67456620	67456706	67456756	67456704	-1	2	ENSMOCG00000015450.1	67430693	67462407	None	5931	1486	173683	Yes
TATAAATGTTTTTGATAGTCGCTTCAGTCCCACAGCGGATCAGAGGGGAGCA	67440314	67440669	67440719	67440667	-1	2	ENSMOCG00000015450.1	67430693	67462407	None	5931	1486	173683	Yes
CTTCGAGCTATTAAAGGAGCCGTTTTCATGTTTTTCACAGGGTACTGGAGCA	67460592	67460724	67460774	67460722	-1	2	ENSMOCG00000015450.1	67430693	67462407	None	5931	1486	173683	No_or_no_constitutive_exon
TTTTGAGATGAAATGAAGGGAGGTGCCACGGCTAGTCGGGGTGCAAGCAGGC	68032525	68032547	68032475	68032527	1	2	ENSMOCG00000016951.1	68031020	68032547	None	5931	1486	173683	No_or_no_constitutive_exon
CTGCTTTCCAGGTGACAGTCTTGTGGAAGGCGGGGATGGGGATGGGGGAGGC	70550510	70550536	70550460	70550512	1	2	ENSMOCG00000001825.1	70547816	70570212	Setd4	5931	1486	173683	No_or_no_constitutive_exon
CCCACCTGTCACCCCCAAGATATACGGGGAGAGCATATGGGAAGTACTAGGC	72878760	72878810	72878860	72878808	-1	2	ENSMOCG00000005712.1	72864338	72885414	Ifnar2	5931	1486	173683	No_or_no_constitutive_exon
TTTTTCTGTGCCCTGGAGGGAGTAACCCTGGGGGGCGGGGAAACTTGGAGAC	73244432	73244511	73244382	73244434	1	2	ENSMOCG00000010187.1	73215454	73244511	Paxbp1	5931	1486	173683	Yes
CAATCCGCAGACCAAGAAAACGCCAGTGAAAACTGCCTTCAGGGTCCAAGAA	81384716	81385025	81385075	81385023	-1	2	ENSMOCG00000002638.1	81384716	81385670	None	5931	1486	173683	No_or_no_constitutive_exon
TCCTAAATGTTTGCACACCTATTTCTCGATGACGACTGTGGGAAATACAGCG	85023871	85023943	85023993	85023941	-1	2	ENSMOCG00000021592.1	85012247	85026889	Pou1f1	5931	1486	173683	No_or_no_constitutive_exon
CATGTGCATCAGCATGTGTTTGGAAATCAAATGTCACATTTTCAAGGGAGGA	85751608	85751636	85751558	85751610	1	2	ENSMOCG00000020136.1	85750778	85751636	None	5931	1486	173683	No_or_no_constitutive_exon
GAGCCCTGCGGTCATTGGTCATTGTCGGCCTCCTGAGGGAAGCGTCAAAGCA	91943303	91943750	91943253	91943305	1	2	ENSMOCG00000006063.1	91942153	91943750	None	5931	1486	173683	No_or_no_constitutive_exon
GTTTCAGGCAGCGGATGCTCAGAGTCCTGACGGAGAGGCGGGAGCGGAAGTG	94935643	94935820	94935870	94935818	-1	2	ENSMOCG00000012518.1	94915772	94936769	None	5931	1486	173683	No_or_no_constitutive_exon
TGGCTGTCAGTCCCTGGGAGGCATTTCCAGCTCTTGCCAACCGGTGGGAGGC	96972009	96972155	96972205	96972153	-1	2	ENSMOCG00000022551.1	96972009	96972531	Krtap11-1	5931	1486	173683	No_or_no_constitutive_exon
GGTAGGGTTGGTGGCCAGAGGTCAGGTTTCAGCTTGTGGGGCTGGAACAGTG	97881069	97881099	97881019	97881071	1	2	ENSMOCG00000018032.1	97782685	97887954	Hunk	5931	1486	173683	No_or_no_constitutive_exon
CTGTCCAGTCACTGAAAGGCAAAGTCAAGTGGGGTACAGGGAAGAGCAAGAA	196450	196474	196400	196452	1	21	ENSMOCG00000011854.1	175571	196474	Lmna	5931	1486	173683	No_or_no_constitutive_exon
TCACAAGCCCACTCTTAGGTTCTAATGTTGCTCCATACTCTGGGTGGCAGGT	1013537	1013680	1013487	1013539	1	21	ENSMOCG00000001237.1	1007852	1023849	Ntrk1	5931	1486	173683	Yes
GCATATGAGGGTTTCTACCAGCCTGTGGCCATGAGAAGGGGATTAATGAGTT	1044894	1045048	1044844	1044896	1	21	ENSMOCG00000004356.1	1041593	1051245	Pear1	5931	1486	173683	No_or_no_constitutive_exon
ACCCTCAGCTGACTGGCTCTCCCCTCCATTTGCTCTCCAAGAAAGGGCAGTT	1046964	1046989	1046914	1046966	1	21	ENSMOCG00000004356.1	1041593	1051245	Pear1	5931	1486	173683	No_or_no_constitutive_exon
GGACATGATGGTGCATGCCTTTAGTCCTAGTACTAGGGAGACAGAGGCAGGC	2914244	2914298	2914348	2914296	-1	21	ENSMOCG00000018601.1	2909005	2939426	Hormad1	5931	1486	173683	No_or_no_constitutive_exon
TGTCCCCAGTTCTCAGCCCACTTCCTGCCTCTCTTCCCCAATTTAGGGAGGC	3779076	3779151	3779201	3779149	-1	21	ENSMOCG00000008106.1	3777217	3787176	None	5931	1486	173683	No_or_no_constitutive_exon
CAGCAGCAGCAACAACAACAACAGCAACAGCAACAACGGGAAGGTGCCAGCC	4153422	4153442	4153492	4153440	-1	21	ENSMOCG00000001878.1	4149718	4163907	Celf3	5931	1486	173683	No_or_no_constitutive_exon
AGTCCTCTGGTACCGACATCCTCATCCTCAGGCTGGGAAGGGGAGGGAAGAG	4308858	4308899	4308949	4308897	-1	21	ENSMOCG00000002275.1	4308592	4313895	Them5	5931	1486	173683	No_or_no_constitutive_exon
TATTTGTTTGGAGGCTTTTCTGGTAACTTTTCTTCCCGTGGGGAGGGTAGGT	4930174	4930371	4930124	4930176	1	21	ENSMOCG00000004696.1	4923000	4937206	Pdzk1	5931	1486	173683	Yes
TCTCTCGCTTAATCCGCTCTTCCCTTGTTTGTTGAGCAGAAGCTAGGGAGAA	8694639	8694811	8694861	8694809	-1	21	ENSMOCG00000008415.1	8671393	8703665	Ttf2	5931	1486	173683	No_or_no_constitutive_exon
GACCCCCCCCCCCCCATAAAAATTGTCTCTTTTTTTCTTTTGGGGATCAGAA	11125989	11126064	11125939	11125991	1	21	ENSMOCG00000013853.1	11044013	11135905	Trim33	5931	1486	173683	Yes
TCACCTCTGTCTGTCTCTGTCCTTCCCTGCCTGCCTCATGCTGAGGGCAGGC	11381913	11382262	11381863	11381915	1	21	ENSMOCG00000017004.1	11370797	11431519	Syt6	5931	1486	173683	No_or_no_constitutive_exon
CCTACAACAGTGGCCATGCTGATTATTATTTTCTTTTCTCATGGGCAAAGGG	26085783	26085828	26085733	26085785	1	21	ENSMOCG00000005127.1	25751207	26130699	Col25a1	5931	1486	173683	Yes
AGGAGGAGCCATCTCACACGGGGAGAGCCGGCCAGCAGGGTGGGATGGAGAT	27012235	27012348	27012398	27012346	-1	21	ENSMOCG00000013454.1	27012235	27012771	None	5931	1486	173683	No_or_no_constitutive_exon
ACCGACAGCCGCTGCTCCTGCCTATTTTTGGCGAATCCTGGGGTGTGCAGGA	30017247	30017466	30017197	30017249	1	21	ENSMOCG00000002981.1	29990950	30060348	Manba	5931	1486	173683	No_or_no_constitutive_exon
GTGAAGACCCACCTGTGAGACATGATCATCCTGCCCGAGATGGTGGGGAGCA	32205076	32205239	32205289	32205237	-1	21	ENSMOCG00000019947.1	32205076	32205513	None	5931	1486	173683	No_or_no_constitutive_exon
CTAATGTCTGTGCCTGTTCGTGGGTGTCTGTCTCCATTACTGTGGGACAGTA	32528709	32528929	32528659	32528711	1	21	ENSMOCG00000016098.1	32520892	32535346	Adh6a	5931	1486	173683	No_or_no_constitutive_exon
TCAGTCCTGAAAACGTCTTTTCATTTCTCTTTGTTGCTCGGTCTGGGGAGTA	32561604	32561827	32561554	32561606	1	21	ENSMOCG00000018561.1	32542844	32566706	Adh6b	5931	1486	173683	No_or_no_constitutive_exon
GTCCTGAAAACGTCTTTTCATTTCTCTTTGTTGCTCGGTCTGGGGAGTAGTA	32561607	32561827	32561557	32561609	1	21	ENSMOCG00000018561.1	32542844	32566706	Adh6b	5931	1486	173683	No_or_no_constitutive_exon
AGCTCTGTCTGACTGTTGGGTTTTGTCTCTTTCAAACCCTTGTGGGACAGCT	36434049	36434243	36434293	36434241	-1	21	ENSMOCG00000005605.1	36432687	36441918	None	5931	1486	173683	No_or_no_constitutive_exon
AAAATATAGAAAGTCATTTGTTGTTGTTTGTTGTTGTTGCCGGGGTGTAGGT	38504254	38504508	38504558	38504506	-1	21	ENSMOCG00000005395.1	38504238	38529961	None	5931	1486	173683	No_or_no_constitutive_exon
CACATGTCACCCCCTCCCTCCTCTTTTGTTCTTTTCTCCTGGGGACAAAGGC	38662110	38662341	38662391	38662339	-1	21	ENSMOCG00000021161.1	38652239	38673766	Clca2	5931	1486	173683	No_or_no_constitutive_exon
GTTCAGAGGTCAAAATCACCTTTCTTTGTTTGGTCTATAGGGTGAACAAGGG	39045823	39045921	39045773	39045825	1	21	ENSMOCG00000010555.1	38836772	39084317	Col24a1	5931	1486	173683	No_or_no_constitutive_exon
CGGGCCCCGAAGGCAGCGGCGACGCTGACGACGACAACGACGACGGGGAGGA	39475594	39476495	39475544	39475596	1	21	ENSMOCG00000011613.1	39475288	39529453	Syde2	5931	1486	173683	No_or_no_constitutive_exon
ACTAAAGCCACTCATAAACTAACCAATTGCTTTTTCTTGGGCACAAGCAGCT	41550989	41551101	41551151	41551099	-1	21	ENSMOCG00000004259.1	41549491	41567803	Rpe65	5931	1486	173683	No_or_no_constitutive_exon
TCATAGTTTAAGTTTATTCCTGTGGGCTCAGCTCTGTAGAGCATGGGTAGGA	47205157	47205260	47205107	47205159	1	21	ENSMOCG00000002919.1	47071320	47241740	Ak5	5931	1486	173683	No_or_no_constitutive_exon
GGCCAGAGGGTGAGCGCCCGGCAAGATTCACAAGAGGGGAGGCGGGACAGAG	48376952	48377079	48376902	48376954	1	21	ENSMOCG00000013633.1	48376580	48377079	None	5931	1486	173683	No_or_no_constitutive_exon
GCCCCTCACACCCTGTCGTTCTTCCATTTGGTGGTTTTCGGGGTATGCAGAG	1531744	1531980	1532030	1531978	-1	22	ENSMOCG00000021029.1	1523636	1538910	Wnt11	5931	1486	173683	No_or_no_constitutive_exon
CTAATCCAGTGTTATTGCATTATGTAATTGTTCTCCCTGGGGAAAAGCAGAA	6478580	6478604	6478530	6478582	1	22	ENSMOCG00000010921.1	6409381	6481687	Picalm	5931	1486	173683	No_or_no_constitutive_exon
AAGTTGAGTTCCTGCCTGGTGCCTGGAAGAGGAACAACAGCGGGGAGCAGTA	8270318	8270511	8270268	8270320	1	22	ENSMOCG00000020913.1	8223175	8402787	None	5931	1486	173683	No_or_no_constitutive_exon
CCTTCCGCGGAACCTCCGAAACCGAAGGGTATGAAGGGGTGAGAGCTGAGCA	8870514	8870659	8870709	8870657	-1	22	ENSMOCG00000013603.1	8869499	8871808	None	5931	1486	173683	No_or_no_constitutive_exon
TAGGCTGAGTGGCCCTCTAACTCAGTGGTTCTCTGGGGTGGGGGGTACAGGA	10699193	10699331	10699381	10699329	-1	22	ENSMOCG00000015972.1	10693878	10703342	Fes	5931	1486	173683	No_or_no_constitutive_exon
TTGACACGGTGCTCACACCCTTGACCCTTCTCTTATGAACCCGGGAATAGGG	10707938	10708049	10708099	10708047	-1	22	ENSMOCG00000010449.1	10705644	10717349	Furin	5931	1486	173683	No_or_no_constitutive_exon
CTCTCTCTCTCTCTCTCTCTCTCTCTCTCTCAACTTTTGGGCTGGGACAGGT	11068758	11068883	11068933	11068881	-1	22	ENSMOCG00000008969.1	11034113	11124389	Iqgap1	5931	1486	173683	Yes
TTAGATAAATGACATTATCAAAATCCAGGCTTTCATTCGGGCAAACAAAGCT	11056051	11056075	11056125	11056073	-1	22	ENSMOCG00000008969.1	11034113	11124389	Iqgap1	5931	1486	173683	No_or_no_constitutive_exon
CAGCATCCAAGAATTCCCTGAAATTGGTACAGAGGGCCTTGGGAGGGTAGAG	11737568	11737592	11737642	11737590	-1	22	ENSMOCG00000007121.1	11734344	11769137	Ap3b2	5931	1486	173683	No_or_no_constitutive_exon
GACCCAAGCCAGCCAGTCCTCCTGTTCAGGGGCCAGACCGCGGGCCGGAGGC	11776405	11776569	11776355	11776407	1	22	ENSMOCG00000009343.1	11775969	11776569	None	5931	1486	173683	No_or_no_constitutive_exon
TGCTGAGGGCAAAGGGCTGCCTCTCACTCCTTCCTGTTTTGGGGTTACAGTG	13741541	13741733	13741783	13741731	-1	22	ENSMOCG00000006569.1	13696089	13757193	Cemip	5931	1486	173683	Yes
GACACTGGTGAGTTTGACTGGTGGCATGTCACTGTCTTGGGCAGGGGCAGTT	13753688	13753829	13753879	13753827	-1	22	ENSMOCG00000006569.1	13696089	13757193	Cemip	5931	1486	173683	No_or_no_constitutive_exon
TGGTGGGGGTCCGGGCAGGATGTGCTAACCACATGTCACCGCTGGGACAGGT	14881377	14881488	14881327	14881379	1	22	ENSMOCG00000000396.1	14867162	14885815	Anpep	5931	1486	173683	No_or_no_constitutive_exon
CTTCTTTACTCCTTAGTGGGATACTTTTTTTTTCCCTGTTGGGGGAATAGGT	15212176	15212413	15212126	15212178	1	22	ENSMOCG00000010126.1	15203668	15222766	Polg	5931	1486	173683	Yes
GAGTGAGAGGATGGGGCCTGCGGGTGGCGGATGGGGCAGGAAGCCGGGAGAG	15701484	15701486	15701536	15701484	-1	22	ENSMOCG00000011735.1	15700567	15706127	Aen	5931	1486	173683	No_or_no_constitutive_exon
CCAGTATGTACTGGTGTGTGGGGACAGAGGGATCTGCCGTGGGGACAGAGGG	26618435	26618478	26618385	26618437	1	22	ENSMOCG00000004090.1	26618360	26746660	Lrrk1	5931	1486	173683	No_or_no_constitutive_exon
ATGCAGGCAGGATGGCTGTAGAATTAGAACTGGTAAGTCAGGGAGATGAGCT	26706475	26706538	26706425	26706477	1	22	ENSMOCG00000004090.1	26618360	26746660	Lrrk1	5931	1486	173683	No_or_no_constitutive_exon
AAAAGAGTTGTTGGAAAAAAAGCCCTGGCAGCTTCAAGGGGAAGTGACAGCG	28425342	28425408	28425292	28425344	1	22	ENSMOCG00000022132.1	28425270	28435375	None	5931	1486	173683	No_or_no_constitutive_exon
CAGGAGTTAGCAGATGTACCTGCTTAAAAAAAAAAAATCAAGGGATCTAGCT	33415326	33415377	33415427	33415375	-1	22	ENSMOCG00000017702.1	33349115	33431357	None	5931	1486	173683	No_or_no_constitutive_exon
GGGCCTCTGGGAGGGCGGGGTCTGTGTCTCGGGGCGGGGCCTGGGTGGAGCA	34262790	34262820	34262740	34262792	1	22	ENSMOCG00000022151.1	34258000	34265401	Stap2	5931	1486	173683	No_or_no_constitutive_exon
CAGGGCCAGGTACGAGGGCATGGTCCTGCATGGAACGGGAGGGTGACCAGTG	34287383	34287576	34287626	34287574	-1	22	ENSMOCG00000005042.1	34283572	34289063	Shd	5931	1486	173683	No_or_no_constitutive_exon
TGGGGGAGCGCAGCGCGGAGCTGCGGGGCGCGGAGGTTGGGGACGCGGAGGA	34536759	34536971	34537021	34536969	-1	22	ENSMOCG00000015651.1	34536511	34537280	None	5931	1486	173683	No_or_no_constitutive_exon
TAAAAGAGAACAAGCACCCATTTGCTCTGTATGGCTGGGGAGAGAAACAGAT	34536511	34536737	34536787	34536735	-1	22	ENSMOCG00000015651.1	34536511	34537280	None	5931	1486	173683	No_or_no_constitutive_exon
TTTCTCGGTTCTTTGTTTTCTTATTCCTCATCATCACTTCATATGGGCAGTG	2455209	2455365	2455159	2455211	1	24	ENSMOCG00000018174.1	2281970	2545271	Grip1	5931	1486	173683	Yes
TCTGTTGTTCTTTCCATTCTGTCTCTATCTCCTTCGCTTCGGGAAACCAGCC	8525661	8525721	8525611	8525663	1	24	ENSMOCG00000015636.1	8515436	8528687	Agap2	5931	1486	173683	Yes
TGTGTCATGTGGGGACTCCCCACTCTGAGTCCCTTTCACCCTGGGGGCAGTG	8614333	8615082	8615132	8615080	-1	24	ENSMOCG00000010598.1	8612243	8617335	Dtx3	5931	1486	173683	No_or_no_constitutive_exon
CCCTTCTGACTACTCCATCCTCATTACCCTCACCTCTTCCCCCGGGGAAGCT	8763791	8763881	8763931	8763879	-1	24	ENSMOCG00000015523.1	8757732	8768931	Gli1	5931	1486	173683	No_or_no_constitutive_exon
TTCTACACTGGGGTCTCCTGGCAGCCATGCCCTGAAGTTAGGGAGTCCAGAG	8999423	8999495	8999545	8999493	-1	24	ENSMOCG00000000670.1	8999423	9012996	None	5931	1486	173683	No_or_no_constitutive_exon
TCTTGTTCATTTTCTCTAATGTCTCTCTCTTCATTTGTTTCAATGGGCAGCA	11328854	11328926	11328804	11328856	1	24	ENSMOCG00000014250.1	11243178	11372979	Lgr5	5931	1486	173683	Yes
GCCCAATCATAAGAGAGCAAATAGAAAATAAGAAAAGGAAAGAACGGGAGTG	21175774	21175981	21175724	21175776	1	24	ENSMOCG00000019991.1	21161840	21293007	Lrriq1	5931	1486	173683	No_or_no_constitutive_exon
GGCTTGGTTTTGCTCCACCTCCTAACCATTCTCTTCTCCCGGGAGTTTAGGT	22973504	22973618	22973668	22973616	-1	24	ENSMOCG00000017688.1	22960203	22982803	1700017N19Rik	5931	1486	173683	Yes
CCGCACGGTGTGTCTTCTCCCGCGGCTTCTTCAAACTCAGGGGGTAACAGCT	32079619	32080415	32079569	32079621	1	24	ENSMOCG00000010014.1	32059499	32080949	Gas2l3	5931	1486	173683	No_or_no_constitutive_exon
TCCCCCGGCCCTTCTCAGTTCGCTATGACCCCTACACTCAGAGGGTTGAGGT	33523993	33524042	33524092	33524040	-1	24	ENSMOCG00000020953.1	33521771	33567714	None	5931	1486	173683	No_or_no_constitutive_exon
GACGCCGCCGCGTCCGCGTGCTGCCAGCGCTGCCCCCGCGGGAGCCGGAGCC	35531580	35531653	35531703	35531651	-1	24	ENSMOCG00000008164.1	35524465	35532126	Ckap4	5931	1486	173683	No_or_no_constitutive_exon
CAACCTGCAGCAGATTGCAGTATTGGAATTTCAAAGAAGGGAATACATAGTC	36588395	36588419	36588345	36588397	1	24	ENSMOCG00000012913.1	36575965	36597191	Pwp1	5931	1486	173683	No_or_no_constitutive_exon
TTCATCAGCTCCTGACTCTCCGCCTCTGCTTCTCTCCCCGAATGGGACAGAT	36673497	36673668	36673718	36673666	-1	24	ENSMOCG00000013667.1	36659505	36694258	Bpifc	5931	1486	173683	No_or_no_constitutive_exon
GGATTCCCAGAGAGCTGAAGAAGTAAGACTCAACTGTGTTCAGAGGGAAGGA	282790	283001	283051	282999	-1	26	ENSMOCG00000004940.1	232708	307867	Abcb1a	5931	1486	173683	No_or_no_constitutive_exon
TTTGTGACAATCCCAAAACGTCTGCTCACGTCAATGCTTGGCGAGGGAAGAA	2918278	2918317	2918228	2918280	1	26	ENSMOCG00000013605.1	2841779	2926189	Cfap69	5931	1486	173683	No_or_no_constitutive_exon
TCTCCCTCATCAGCTTGAAGAGCCATCAGGGTTCCCTGACCTGTGGGAAGTC	8451579	8451605	8451529	8451581	1	26	ENSMOCG00000015849.1	8451466	8609788	Pclo	5931	1486	173683	No_or_no_constitutive_exon
TGGCACTTTGAGAAGCCAGGTCAATCCCAGCCGCAGCAACAGCCGGGCAGGT	13509883	13510546	13509833	13509885	1	26	ENSMOCG00000016309.1	13509068	13521979	Lrrc17	5931	1486	173683	No_or_no_constitutive_exon
GGAGAAAATTATACAAGATTTGAATTATTAAAATTTTCTCCTGGGAGTAGCA	14374607	14374698	14374748	14374696	-1	26	ENSMOCG00000012428.1	14344661	14398731	Orc5	5931	1486	173683	Yes
TTCACCACCATGGAGAAGACTGGGGCCCACTTGAAGGGTGGGGCCAAGAGGG	351535	352175	352225	352173	-1	4	ENSMOCG00000010337.1	351535	352383	None	5931	1486	173683	No_or_no_constitutive_exon
TTGTTCTTGGCAGCACCAATTTACTTCAGAGAAGAATATGGGCATCAAAGAA	1642467	1642506	1642556	1642504	-1	4	ENSMOCG00000002657.1	1642467	1643880	None	5931	1486	173683	No_or_no_constitutive_exon
ATACTGGTTTTCAACTGATGTGCTATGTCAACTCTTGTTTTGGGGTGCAGAC	2811476	2811625	2811675	2811623	-1	4	ENSMOCG00000006070.1	2809143	2896708	Hhip	5931	1486	173683	No_or_no_constitutive_exon
CTTCTAATCCTTTTGAGGATGACTTCGGAACCCCTAAGGTGGGGGTGTAGGC	3324562	3324616	3324666	3324614	-1	4	ENSMOCG00000011000.1	3323657	3324886	None	5931	1486	173683	No_or_no_constitutive_exon
GTACAAAGAGCTCAGACCTATAAACCTGTCTTTCTTTCCTCGTGGGACAGAA	5059765	5060012	5060062	5060010	-1	4	ENSMOCG00000002589.1	5059765	5075733	Tsnaxip1	5931	1486	173683	Yes
TGCCATTATGATCCATCGTTCCATAGGACTTCACAGGGATCGGCCAGAAGCT	13889951	13890102	13890152	13890100	-1	4	ENSMOCG00000002923.1	13884093	13895399	Tepp	5931	1486	173683	No_or_no_constitutive_exon
GTGCCAAGCATGGCCTCACTCAGAACTTTGCCATCCCTGCTGGGACACAGGA	14155961	14156136	14156186	14156134	-1	4	ENSMOCG00000019056.1	14133316	14156657	Drc7	5931	1486	173683	No_or_no_constitutive_exon
CTGTGAAGGATGTGGGTGGAAGTTGGCTTGCCTCTCTTGTTGGGTGACAGAC	14151329	14151488	14151538	14151486	-1	4	ENSMOCG00000019056.1	14133316	14156657	Drc7	5931	1486	173683	No_or_no_constitutive_exon
CCGCTGCCCTCAGAAAATGATAATGGAGGGATGGCCCTTTCCCAGGGGAGGG	14711827	14711846	14711896	14711844	-1	4	ENSMOCG00000014129.1	14668191	14722745	Nlrc5	5931	1486	173683	No_or_no_constitutive_exon
ATGACCACGTCCTCCTTTGAGGAGCTGGAACTAGCAGGTGAGGAGGGGAGAT	14701628	14701634	14701684	14701632	-1	4	ENSMOCG00000014129.1	14668191	14722745	Nlrc5	5931	1486	173683	No_or_no_constitutive_exon
CTGCAGATGTAGTTTGTACCAATGTGTGTGTGTTTCCTTTGGGGATCTAGTT	14882285	14882379	14882429	14882377	-1	4	ENSMOCG00000006799.1	14871412	14975875	Nup93	5931	1486	173683	No_or_no_constitutive_exon
CTGTGTGTCTCTCTCTGTCTCGCTCTCTCCCCTCCCCACCGGGGCTGCAGAA	15228550	15228704	15228754	15228702	-1	4	ENSMOCG00000002356.1	15222644	15369029	Gnao1	5931	1486	173683	No_or_no_constitutive_exon
TCCATGTCTATGTATGTGCACATGTCAGCATGATTAAAAGTATATGGGAGGA	15892282	15892359	15892409	15892357	-1	4	ENSMOCG00000013512.1	15891844	15896667	None	5931	1486	173683	No_or_no_constitutive_exon
ACGTAAATACGACCTGGTCTTCTTCCTCATTCTTCATAGGTGGGGGAGAGCC	15891844	15892229	15892279	15892227	-1	4	ENSMOCG00000013512.1	15891844	15896667	None	5931	1486	173683	Yes
TGGGACTGATCGCTACAGCCTGTCCCATATGACCCAGAGTGGGGTTACAGGG	16850565	16850695	16850515	16850567	1	4	ENSMOCG00000018614.1	16842109	16852888	Clec18a	5931	1486	173683	Yes
TTTGTTGCCCCTAGAATTAGAATTGCCTTAGTTGCTAGGTATGGGATGAGAT	16904032	16904116	16903982	16904034	1	4	ENSMOCG00000007627.1	16895811	16917488	Ddx19b	5931	1486	173683	No_or_no_constitutive_exon
GACAAGACACTCCTCATCTCTGCCACATCAGCTCAGCCCATAGTAGGGAGTG	17256664	17256850	17256900	17256848	-1	4	ENSMOCG00000022173.1	17203841	17316068	Vac14	5931	1486	173683	No_or_no_constitutive_exon
CCCCCTGCTCTGGCGGTGGGGGTGGGCTTCACTGTTTAATGGGCGAGCAGGC	18358307	18358445	18358495	18358443	-1	4	ENSMOCG00000008708.1	18347752	18396491	Pmfbp1	5931	1486	173683	Yes
AGCTACACAAATCGTCTGCAAGTTTAGGATGGGAAAAAGTATGGGGTGAGGT	25018756	25018911	25018706	25018758	1	4	ENSMOCG00000011952.1	25012686	25022770	Cenpn	5931	1486	173683	No_or_no_constitutive_exon
CCAGTCCAGGCAGGGGCTCACACTGTTTTTCCTTCTTTGGGTGAGGCCAGCG	25127461	25127650	25127700	25127648	-1	4	ENSMOCG00000017193.1	25083532	25158389	Pkd1l2	5931	1486	173683	No_or_no_constitutive_exon
AAGTCTGGAGTGGGCACATAGGATGGGGTGCAGGAAGGGCCAGGACAGAGCC	25198524	25198530	25198474	25198526	1	4	ENSMOCG00000015152.1	25168167	25200935	Bco1	5931	1486	173683	No_or_no_constitutive_exon
TCTCACAAATGTCCTTCTTTCTAACCACCCATCACTTTCTCCGAGGGCAGGA	25619244	25619317	25619194	25619246	1	4	ENSMOCG00000014818.1	25549838	25673316	Plcg2	5931	1486	173683	Yes
GTGTGAGATGGGTGACCGGAGTGCATCCCGATCCTTAACCAGGGGCTCAGAT	27487230	27487347	27487397	27487345	-1	4	ENSMOCG00000019673.1	27483954	27490847	Taf1c	5931	1486	173683	No_or_no_constitutive_exon
AGGCGATAGGGGCTTGTCTGCTCATCGCTGTTTCTTTTCTGGGTCGGCAGGT	32199523	32199611	32199473	32199525	1	4	ENSMOCG00000010754.1	27785832	32214213	None	5931	1486	173683	Yes
AAGGCCTACATCTAGGTGCCAACTCCTTGAGGGTGGCACTGGGGCAGTAGAG	28943042	28943054	28943104	28943052	-1	4	ENSMOCG00000004916.1	28943042	28953879	Mthfsd	5931	1486	173683	No_or_no_constitutive_exon
ACTTACTGACTGAGCATGCTCCGTGTCATTCTTCCTTCTGGGATGGAAAGAT	29591908	29592300	29592350	29592298	-1	4	ENSMOCG00000015384.1	29591908	29617262	Klhdc4	5931	1486	173683	No_or_no_constitutive_exon
TGGGGGAGCGCAGCGCGGAGCTGCGGGGCGCGGAGGTTGGGGACGCGGAGGA	31726738	31726750	31726800	31726748	-1	4	ENSMOCG00000012886.1	31711028	31727105	None	5931	1486	173683	No_or_no_constitutive_exon
CAGTAACCCTCTTTTCTGCCTCTCGTCTGTTCTGTTTCTGGGGCGCAAAGCA	33590040	33590186	33590236	33590184	-1	4	ENSMOCG00000006218.1	33502019	33623619	Pcnx2	5931	1486	173683	No_or_no_constitutive_exon
TGTTGTTGCTCGCCTTTGTTAATTACATGCTGGGGTTTGGGGAGGATTAGAT	41453594	41453789	41453839	41453787	-1	4	ENSMOCG00000015441.1	41395406	41480657	Cntrl	5931	1486	173683	Yes
TGCCACAAGGAACTGCCCCCATGGAAACCCTGCAGTGATGGTGGGCAAAGGG	43678593	43678629	43678543	43678595	1	4	ENSMOCG00000001227.1	43589960	43822528	Ralgps1	5931	1486	173683	No_or_no_constitutive_exon
CATGGCGCTCAGACGCTGCTCCTCACCAGCCTGTGGCCCTTGATGGGTAGGG	44185344	44185498	44185294	44185346	1	4	ENSMOCG00000011471.1	44181191	44188301	Cfap157	5931	1486	173683	No_or_no_constitutive_exon
AGTTCTGAGATTCGGCCTCTGCAGGGTCTGGGAGGCCCTAGCCAGGGGAGGG	44276779	44276806	44276729	44276781	1	4	ENSMOCG00000009426.1	44264467	44283430	Fpgs	5931	1486	173683	No_or_no_constitutive_exon
GTTCTTGATAAACATGAATTTATTTACAAGGTGAGGATGGGGTCAGGGAGTT	44288089	44288258	44288308	44288256	-1	4	ENSMOCG00000022867.1	44284854	44325318	Eng	5931	1486	173683	Yes
GACCCTGTAGTGGGAGCTGCGTTTGATGTGGACTTCCCTTTGGGGTACAGAT	45612661	45612785	45612835	45612783	-1	4	ENSMOCG00000021220.1	45546837	45702096	Hmcn2	5931	1486	173683	No_or_no_constitutive_exon
ACCCCTCTCCTTCCCTCCCACCTTCTCCCACTTTTGGGGAGGGGGTTCAGAA	45586037	45586135	45586185	45586133	-1	4	ENSMOCG00000021220.1	45546837	45702096	Hmcn2	5931	1486	173683	No_or_no_constitutive_exon
AAGTGCCAATAAAGATCTCTCTCCCCCACTCTGGTGGGCTCTGCAGGAAGAT	45583239	45583377	45583427	45583375	-1	4	ENSMOCG00000021220.1	45546837	45702096	Hmcn2	5931	1486	173683	No_or_no_constitutive_exon
GAATGTTTACCTTTTATTCTACATGTGTGTTACGCATTCTGGGGTTTAAGGC	46790017	46790137	46790187	46790135	-1	4	ENSMOCG00000010171.1	46752858	46808482	Nup188	5931	1486	173683	Yes
CTCCCATACCAGTGAGGGTCTATCCCTGCCCAGCCTACCCCCAGGGAGAGGG	46815198	46815228	46815278	46815226	-1	4	ENSMOCG00000009846.1	46813728	46833726	Phyhd1	5931	1486	173683	No_or_no_constitutive_exon
CTCAATTCCCCGTCCAGTGGTCGGCCGTAGCCCTGATCTGATGGGGCAAGGG	47009182	47009310	47009360	47009308	-1	4	ENSMOCG00000021624.1	46996705	47010872	Pkn3	5931	1486	173683	No_or_no_constitutive_exon
CACAGCTGTCACAAGGCCATGGGGGTCTCGGGAAAGCAGCTGAGGGGAAGAG	48700849	48702451	48702501	48702449	-1	4	ENSMOCG00000018082.1	48700849	48704362	Ppp1r26	5931	1486	173683	No_or_no_constitutive_exon
CAACGGCCTCCCTGGACAGCCTGGGAAGGCAGGACTGATGGGGCCTAAAGGT	49091320	49091350	49091270	49091322	1	4	ENSMOCG00000022961.1	49086815	49095609	Fcnb	5931	1486	173683	No_or_no_constitutive_exon
TGGGGCCTAGGGTGGCCTGCGGACTGGCCCGCACTGTGGCAGGGATGTAGAG	49889629	49889734	49889579	49889631	1	4	ENSMOCG00000021635.1	49775842	49950364	Vav2	5931	1486	173683	No_or_no_constitutive_exon
AAATAGAGCAGTGTGCACTTCCTCACAGTCTCTCTCTTCCTCGAGGGTAGAT	50280725	50280818	50280868	50280816	-1	4	ENSMOCG00000000763.1	50261318	50282769	Stkld1	5931	1486	173683	No_or_no_constitutive_exon
GTATGCTTGGCATCAGTAACGCTCTAAAGGCTGTGTTCCCGTGGGTGCAGTT	50933511	50933676	50933461	50933513	1	4	ENSMOCG00000007604.1	50925669	50945371	Snapc4	5931	1486	173683	Yes
TGGGGTAAGAAGGGCTGCTGGTCAGGTTCAACCCCTCTGTCCAGGGACAGTG	51441176	51441420	51441470	51441418	-1	4	ENSMOCG00000003727.1	51427107	51467838	Kcnt1	5931	1486	173683	No_or_no_constitutive_exon
AAAACAGGACAGCTCAAGGTGGTCATCGCCTTCAGCCGGTGAGGGGACAGTG	51706820	51706846	51706896	51706844	-1	4	ENSMOCG00000003154.1	51704656	51707813	Lcn10	5931	1486	173683	No_or_no_constitutive_exon
CAACTAGGGAACCCCTAAGGCAGCTAACCTGGCTGGTTCTCGGTGGGTAGGC	51812063	51812182	51812013	51812065	1	4	ENSMOCG00000013367.1	51806356	51814168	Mamdc4	5931	1486	173683	No_or_no_constitutive_exon
GGATGGACTCAAGGCCCTGCCTAGGGTACCTTCTCTGGAGAGGGACACAGGC	51887440	51887489	51887390	51887442	1	4	ENSMOCG00000021565.1	51884801	51887489	C8g	5931	1486	173683	No_or_no_constitutive_exon
TCTCCCTGGATTACCTGTAAGCGAGGCAGACAGAGCTGGGGGAGGGGCAGGG	51941147	51941371	51941421	51941369	-1	4	ENSMOCG00000021438.1	51936640	51956466	Abca2	5931	1486	173683	No_or_no_constitutive_exon
ACTGGACGGCAGCCCTCGGCAGCCTCAGTGCACCTCTCTGTGGGGATTAGGC	52164793	52164937	52164743	52164795	1	4	ENSMOCG00000020019.1	52163561	52168312	Slc34a3	5931	1486	173683	Yes
GCAGAGGGGTCCCCTGAAAGCTTTCTTCCTGCCTGCCCGGGGGGCACTAGGT	53041807	53041983	53041757	53041809	1	4	ENSMOCG00000021381.1	53004691	53063934	Pax8	5931	1486	173683	Yes
ACAGAAGTCCGGATTCCAATGAGCTCTGTACTTGCTTCCCTTGGGAACAGAT	53085178	53085237	53085287	53085235	-1	4	ENSMOCG00000007380.1	53078591	53109604	Psd4	5931	1486	173683	No_or_no_constitutive_exon
CAATCAAGGAAATGACATATTTGGAGGTGATACTGGGAATGGGACATTAGAG	53264793	53264865	53264915	53264863	-1	4	ENSMOCG00000018096.1	53260347	53264922	Il1f9	5931	1486	173683	No_or_no_constitutive_exon
CTCCTGAGGACAAGGAGAGTGTGTGTGTGTGTGGGGGGGGGGGGTGACAGCA	60075101	60075210	60075260	60075208	-1	4	ENSMOCG00000007379.1	60075101	60076722	None	5931	1486	173683	No_or_no_constitutive_exon
TGTGACTGGCTGTCACTGACCATGTTCTCTCTCCTCCCTCTGGGGTATAGCC	63112517	63112631	63112467	63112519	1	4	ENSMOCG00000001353.1	62967383	63127298	Kif5c	5931	1486	173683	No_or_no_constitutive_exon
GTGTTTTATGGCAGACGTTTGAGTTGGGCCTGCCCAATGCGGGAGGTCAGAA	63295186	63295302	63295136	63295188	1	4	ENSMOCG00000020650.1	63294066	63302749	Lypd6b	5931	1486	173683	No_or_no_constitutive_exon
GTGTTGTAAGAAAATGCTAATATACTTTCATTTGTACGGAATACGGGCAGTT	65426590	65426655	65426705	65426653	-1	4	ENSMOCG00000022729.1	65241380	65427820	Neb	5931	1486	173683	No_or_no_constitutive_exon
CTAGTTACTGGTTAACTTTTTTTTTTCTTTTTTTTTGGGGGGGGGGTCAGGT	71678758	71678868	71678708	71678760	1	4	ENSMOCG00000005095.1	71668463	71682966	March7	5931	1486	173683	No_or_no_constitutive_exon
AAGTTTCGATTTTCTTCATCGACTGACAATTGGCTGATGTTTGTGGGAAGTC	79379675	79379867	79379917	79379865	-1	4	ENSMOCG00000013404.1	79321588	79394732	Abcb11	5931	1486	173683	No_or_no_constitutive_exon
CCCCCTAGGAACCTGTGATTTTCATGCATTTTAAGCAGTGGATTGGGCAGCC	79518453	79518483	79518533	79518481	-1	4	ENSMOCG00000021464.1	79455290	79583705	Lrp2	5931	1486	173683	No_or_no_constitutive_exon
CCGTCCCCGCCGCGCTTTCCTGGCCGCTCGCGTCCCGGCTGGGAGCCCAGGC	82613647	82613668	82613718	82613666	-1	4	ENSMOCG00000022929.1	82569657	82615270	Sp3	5931	1486	173683	No_or_no_constitutive_exon
TTTCTTTCCAGGTTCGCAAATCTGCTGTTGTCTTTGGTCTGGGATTTAAGGT	85693766	85693953	85694003	85693951	-1	4	ENSMOCG00000021506.1	85688952	85698252	Cyct	5931	1486	173683	No_or_no_constitutive_exon
GGGTGCGCTGCGGGGTTTATGTCCCCTCTCTTGTTGTGTCGCGCGGGGAGAG	9686395	9686525	9686575	9686523	-1	5	ENSMOCG00000021818.1	9682650	9687017	None	5931	1486	173683	No_or_no_constitutive_exon
CCTTTGCGGTCTCTCTGGGCAGGCCCCTTCGTGTTGGCAGTTGGAGGGAGTG	10051283	10051588	10051638	10051586	-1	5	ENSMOCG00000021789.1	10051283	10052146	None	5931	1486	173683	No_or_no_constitutive_exon
GTCATGGCTTGTGCCTGTCCCCTCATATCAGTGTACTCTGAAAAGGGGAGTC	13497699	13498767	13498817	13498765	-1	5	ENSMOCG00000012110.1	13497495	13498814	None	5931	1486	173683	No_or_no_constitutive_exon
GGCAGTCGGGGCGGGTGAGACGCCGCGGCCCCGGCGGGCATGGGGCGCAGGT	14994953	14995177	14994903	14994955	1	5	ENSMOCG00000016402.1	14993544	14998835	Ppan	5931	1486	173683	No_or_no_constitutive_exon
GGGCGCGGCGGGCCAGGCCTCGGGATCGGCAGCGGGCTCTAGTGGGGCAGGG	15134741	15135174	15134691	15134743	1	5	ENSMOCG00000013950.1	15134105	15135174	None	5931	1486	173683	No_or_no_constitutive_exon
AGGTGTGTGTGTTCACAAGCGCCACAGCACAGGTGTAGAGGGAAGTGCAGGA	15223743	15223782	15223832	15223780	-1	5	ENSMOCG00000017994.1	15207254	15226220	Tyk2	5931	1486	173683	No_or_no_constitutive_exon
AAAATACTTGTCTCTCCCTTCCCCACAAGGTGCTAGAAGCAGGGAGTTAGAG	15223071	15223298	15223348	15223296	-1	5	ENSMOCG00000017994.1	15207254	15226220	Tyk2	5931	1486	173683	No_or_no_constitutive_exon
TTTGGAACTTATCTAAGTGCTAGGATTACATGTCAAATATGAGGGAATAGGA	15378103	15378435	15378053	15378105	1	5	ENSMOCG00000002959.1	15375166	15385203	Atg4d	5931	1486	173683	No_or_no_constitutive_exon
GGAAGTACCAAAAATGGACTGAACAACCTCTTTCTGGGACCTGGGGGCAGTT	15977468	15977621	15977671	15977619	-1	5	ENSMOCG00000015812.1	15960502	16018577	Dock6	5931	1486	173683	Yes
GGGCCTGGGGTCAGTGATGTCACTGAGTAACTGAAGTTTTGGGGTTGCAGAA	16143530	16143617	16143667	16143615	-1	5	ENSMOCG00000014876.1	16139261	16155151	Rgl3	5931	1486	173683	No_or_no_constitutive_exon
ATGTGTGCAGTGGAAGCCATGTGGGTAGAGACGGGGGAGGGGGTGGACAGGG	16141788	16141865	16141915	16141863	-1	5	ENSMOCG00000014876.1	16139261	16155151	Rgl3	5931	1486	173683	No_or_no_constitutive_exon
TTCTCCAGCCTTGAGGTCTCAGCATTGGCCTCTACAATCCTGGGAGCCAGGT	16177992	16178151	16177942	16177994	1	5	ENSMOCG00000002146.1	16169623	16181021	Prkcsh	5931	1486	173683	No_or_no_constitutive_exon
CACACAGGAGAGACGCCCCTGCAGTGAGTGTTGGGGTGCTAGGGAGGGAGGG	16223382	16223412	16223462	16223410	-1	5	ENSMOCG00000016821.1	16222927	16240147	Zfp653	5931	1486	173683	No_or_no_constitutive_exon
TCAAGCCACTCTCCATGGAGCAGCTGCCTGTGAACTAAGGGTATGGACAGTC	21080687	21080771	21080821	21080769	-1	5	ENSMOCG00000008188.1	21073461	21110281	Gm1110	5931	1486	173683	No_or_no_constitutive_exon
AAGGGGTTTGTAGCTGTGGCCAACCCGGCTTGGGGTGGGGGGTGGAACAGGT	31025849	31025977	31026027	31025975	-1	5	ENSMOCG00000020743.1	31014300	31031400	Robo3	5931	1486	173683	Yes
CCACGTCGGGCCCCACCCAGATGGTAAGGCTAGCGCGGGGGTGGGGGCAGTG	31015127	31015179	31015229	31015177	-1	5	ENSMOCG00000020743.1	31014300	31031400	Robo3	5931	1486	173683	No_or_no_constitutive_exon
CTTGGGTTGGCCCAGCAAGCAGACACATGGTCTCATGGGTAGGTGGGGAGAT	34064726	34064768	34064818	34064766	-1	5	ENSMOCG00000012512.1	34063508	34296470	Gramd1b	5931	1486	173683	No_or_no_constitutive_exon
TGTGTACCCTTTGTGTTTCTGACTTCTCGCTTTGGTGGTGGGGGTAACAGCT	35864331	35864417	35864467	35864415	-1	5	ENSMOCG00000009449.1	35786447	35949285	Sorl1	5931	1486	173683	Yes
CTACTGTCGCCGCTACTGCTTGGGGCGCCGCGCGGCGTGAACGCGGGGAGCG	37105910	37106061	37106111	37106059	-1	5	ENSMOCG00000018469.1	37087978	37106450	Oaf	5931	1486	173683	No_or_no_constitutive_exon
TGGTGTGGAACAGCCTTCACAGAAGGAGTGTGGGAAGCCTGTGGGGTGAGCT	38734604	38734632	38734682	38734630	-1	5	ENSMOCG00000018194.1	38722963	38800621	Kmt2a	5931	1486	173683	No_or_no_constitutive_exon
GCCCTACACGAGCCTCCCTGACCTGGTCTCTTCTGCTTTCTTGGGGGCAGGT	38862421	38862726	38862776	38862724	-1	5	ENSMOCG00000016795.1	38843818	38887751	Ube4a	5931	1486	173683	Yes
TCTCCAGGACTAGGGGACTGGGTTAAAACAGTAATGCTGCAAGGGCTGAGTT	39100798	39100855	39100905	39100853	-1	5	ENSMOCG00000018074.1	39095316	39127116	Tmprss4	5931	1486	173683	No_or_no_constitutive_exon
TTGCTTTCTCTGATGCAATTAACTGTCTGTACTCTCTGTTTGGGATGCAGAG	40143083	40143207	40143033	40143085	1	5	ENSMOCG00000014581.1	40081554	40188831	Sik3	5931	1486	173683	Yes
GCATGATAAGGTTTTTGTTAGCAGTTCTGCCCAGCAGACTTGGGCAGGAGTG	43214240	43214444	43214190	43214242	1	5	ENSMOCG00000017498.1	43173794	43233451	Usp28	5931	1486	173683	Yes
TTAGGATGGGGTGCAGAGAAGCAGTGCCGTTGTTAGGATGGGGTGCAGAGAA	43217567	43217724	43217517	43217569	1	5	ENSMOCG00000017498.1	43173794	43233451	Usp28	5931	1486	173683	Yes
AGGCCTCGGTGGGCAGTCTTGAAGGAAGACCCCGGGGCCCCGTACGGGAGCC	44935601	44935773	44935823	44935771	-1	5	ENSMOCG00000019261.1	44905355	44935982	Dlat	5931	1486	173683	No_or_no_constitutive_exon
TGTGTCTAATTACATCTGCTCTGGTACACTTTCTTGGGGCACTGAAACAGGT	45363019	45363338	45363388	45363336	-1	5	ENSMOCG00000010606.1	45347743	45366047	Layn	5931	1486	173683	No_or_no_constitutive_exon
CTAGGCTGGGACCCATGCACGGGGCAGGGCAGGCTGGGCTACCTGGAGAGAG	51335487	51335624	51335437	51335489	1	5	ENSMOCG00000020627.1	51326196	51337475	Man2c1	5931	1486	173683	No_or_no_constitutive_exon
GCAGAAGCCCTATGCTCTCTAACTCCCGAGCAATGTCCTGCAGGGGGCAGAT	51338991	51339046	51339096	51339044	-1	5	ENSMOCG00000005049.1	51338293	51342903	Neil1	5931	1486	173683	No_or_no_constitutive_exon
GAACTCACAGAGATCCGCCTGCCTCTGCCTCCCAAGTGCTGGGATTAAAGGC	51587363	51587468	51587313	51587365	1	5	ENSMOCG00000008667.1	51587002	51587581	None	5931	1486	173683	No_or_no_constitutive_exon
TGAAGCAATTTCAAGTTAACTGTTAAAATCCATTTTTTTGTGGGTAATAGAA	56072782	56072870	56072920	56072868	-1	5	ENSMOCG00000012815.1	56038775	56085388	Ttk	5931	1486	173683	No_or_no_constitutive_exon
ATGACCGAGGAAGGCCCTCAGGGAAAGGCATTGTTGAGTTCTCAGGGAAGCC	56750015	56750067	56750117	56750065	-1	5	ENSMOCG00000015871.1	56750015	56750679	None	5931	1486	173683	No_or_no_constitutive_exon
CATTTAGTAAGTTTTATCTTGCCTTAAAATGGGGGCGTGATGGGATGGAGCA	56797544	56797832	56797882	56797830	-1	5	ENSMOCG00000002829.1	56797544	56798816	None	5931	1486	173683	No_or_no_constitutive_exon
CCCCTGGGCAGCCTAGCTGGAGGTGGCCGAGCCGAAGCCCAGGGGCCGAGGG	59766479	59766714	59766429	59766481	1	5	ENSMOCG00000018992.1	59766131	59795159	Tmem30a	5931	1486	173683	No_or_no_constitutive_exon
CTCAGGCAAGCAGCACACTTTTATTGGTGTTTTGGACATTTATGGGTAAGAT	64305100	64305147	64305197	64305145	-1	5	ENSMOCG00000022585.1	64253788	64324280	Myo5c	5931	1486	173683	No_or_no_constitutive_exon
TGTGTGAAAAAGAAGGCCGACTGGGCCCTGCGTTGGATTGGGGGACAAAGAA	65463852	65464370	65464420	65464368	-1	5	ENSMOCG00000021666.1	65463852	65465373	None	5931	1486	173683	No_or_no_constitutive_exon
GCAGCTCTCACACAGGAGACGTGGCGTGTGTTCTCCTACAGGGAAGGAAGCA	69052541	69052570	69052491	69052543	1	5	ENSMOCG00000014442.1	69037614	69053952	Ccnb2	5931	1486	173683	No_or_no_constitutive_exon
AGGTGTCTTATAATGCTTTGCGTTTCGGTTACTGCTGCTGTGGGATGCAGGC	71593348	71593411	71593461	71593409	-1	5	ENSMOCG00000000853.1	71462517	71621739	Vps13c	5931	1486	173683	No_or_no_constitutive_exon
GTCTGCATGCACAAGTGTGTGTTAAAATGAACAATCTTTCCTGGGGACAGGT	73049640	73049946	73049996	73049944	-1	5	ENSMOCG00000019096.1	73045756	73212307	Herc1	5931	1486	173683	No_or_no_constitutive_exon
TATGATTCTTCTCTCAGATGTGATAGTAAGCACATCCTGGGCAAAGACAGTG	75413733	75413864	75413914	75413862	-1	5	ENSMOCG00000010343.1	75413733	75427848	Tipin	5931	1486	173683	No_or_no_constitutive_exon
CCTCGCTGGGACCGCGGGGCCACCGGGAGGCACTTTGGTGGAGGGGGGAGGG	75708444	75708535	75708394	75708446	1	5	ENSMOCG00000015557.1	75708260	75708535	None	5931	1486	173683	No_or_no_constitutive_exon
TTCAGCGTCCTGGCACTGACCCACCTCTGTTGTGTTTTCCTTGGGGACAGTT	76078652	76078784	76078602	76078654	1	5	ENSMOCG00000018490.1	75989777	76100682	Smad3	5931	1486	173683	No_or_no_constitutive_exon
TCCGCCATTGCAGCTCCTCTGTGAGGTGCGGGTGGAGGGTGGAAAAGGAGGA	76597493	76597610	76597443	76597495	1	5	ENSMOCG00000022058.1	76391280	76629117	Map2k5	5931	1486	173683	No_or_no_constitutive_exon
CCACACAAGAAACCAAGAAAGCCAGCCACTCACGTTCTCCACGGGGACAGTT	80194132	80194224	80194274	80194222	-1	5	ENSMOCG00000021746.1	80184973	80195908	Hemk1	5931	1486	173683	Yes
TCCCGTTGCATATTTGTACACCCAATATACACACATCCCTTCGGGGGCAGGT	80407160	80407269	80407110	80407162	1	5	ENSMOCG00000021530.1	80406809	80412098	Zmynd10	5931	1486	173683	No_or_no_constitutive_exon
CTGTGGGTGGTGCCTTGGAGGGACTGGGGTACTGTCTAGCCTTAGGGGAGGT	81416256	81416276	81416206	81416258	1	5	ENSMOCG00000020853.1	81411936	81426402	Lamb2	5931	1486	173683	No_or_no_constitutive_exon
AGGCTGAAAAGGTGAGATGAGGCAAAGCTGTTCTGAGGGAGTATGGGTAGTG	81425859	81425928	81425809	81425861	1	5	ENSMOCG00000020853.1	81411936	81426402	Lamb2	5931	1486	173683	No_or_no_constitutive_exon
CAGGGTAGGAACCCGAGTGGGCAGAAGCTAGAGAGGTGGGATTGTGGGAGAA	81426119	81426287	81426069	81426121	1	5	ENSMOCG00000020853.1	81411936	81426402	Lamb2	5931	1486	173683	No_or_no_constitutive_exon
GGGCCCAGGGGCATACTAATTGCCTCACCCTTCTCTGACTGGGACTGCAGGA	81436856	81437017	81436806	81436858	1	5	ENSMOCG00000015175.1	81426547	81438712	None	5931	1486	173683	No_or_no_constitutive_exon
TCTTACTGTCTCTGTCTCTCTCTCCCTGCTCCACCTGACTGTGGGTGTAGAT	81801710	81801790	81801660	81801712	1	5	ENSMOCG00000014537.1	81782551	81808011	Celsr3	5931	1486	173683	Yes
CCTCAGTGTATGTCTGTGGTCCCACCTCTCTAGACCACGGGACACAGCAGAC	81812353	81812502	81812303	81812355	1	5	ENSMOCG00000016922.1	81811758	81820156	Slc26a6	5931	1486	173683	No_or_no_constitutive_exon
GGTATGATCCATAGTCATGGGGTCATGATCTGTCTTCCAGGGTGACAAAGGT	81869312	81869345	81869262	81869314	1	5	ENSMOCG00000003616.1	81857417	81889416	Col7a1	5931	1486	173683	No_or_no_constitutive_exon
AGGAGACATGTCCCCCCTTGATCATTCTTTGTTCCAGGGTGACCGTGGAGAG	81876411	81876434	81876361	81876413	1	5	ENSMOCG00000003616.1	81857417	81889416	Col7a1	5931	1486	173683	No_or_no_constitutive_exon
TTTCTGCTTCTTCTGTTTCCAGGGCGACAGAGGTTTTGATGGGCAGTCAGGA	81886433	81886468	81886383	81886435	1	5	ENSMOCG00000003616.1	81857417	81889416	Col7a1	5931	1486	173683	No_or_no_constitutive_exon
AGACTGCCTCATTCTTGGTGCCCGCAGGGAGAGATGAGTCAGAGGGTGAGCT	82009585	82009685	82009535	82009587	1	5	ENSMOCG00000010199.1	82003956	82021817	Plxnb1	5931	1486	173683	No_or_no_constitutive_exon
TTGTTTCTGGGTTTGTTTTTTTGAGCTGCTTCCTACTGGTGGGGCAGCAGAG	82137320	82137444	82137270	82137322	1	5	ENSMOCG00000001981.1	82121995	82140935	Cdc25a	5931	1486	173683	No_or_no_constitutive_exon
GTTTCTGGGTTTGTTTTTTTGAGCTGCTTCCTACTGGTGGGGCAGCAGAGTG	82137322	82137444	82137272	82137324	1	5	ENSMOCG00000001981.1	82121995	82140935	Cdc25a	5931	1486	173683	No_or_no_constitutive_exon
GACAGCGCCCGGCCGTGAGCTGGCTGCGGTGGGCCGTGGGGTCGGGACAGAG	82508048	82508979	82507998	82508050	1	5	ENSMOCG00000020952.1	82507134	82521245	Cspg5	5931	1486	173683	No_or_no_constitutive_exon
TTATGATCCTTTTTATTCTTTTGCATGTTTTCTTGGCTGAATGGGAATAGAG	82869786	82869802	82869736	82869788	1	5	ENSMOCG00000007000.1	82854014	82952199	Setd2	5931	1486	173683	No_or_no_constitutive_exon
AACAAGCCATCTGGGTCTTCATGCAGTTTCTTCCCTGGGGGGGCGGCCAGTT	82963038	82963163	82963213	82963161	-1	5	ENSMOCG00000014179.1	82958961	82988203	Nbeal2	5931	1486	173683	Yes
CAGAGTGGCCGGTGCGCCCAGGGGTGACGGGAGGTAGGGGAGGAGGAGAGGC	82962701	82962772	82962822	82962770	-1	5	ENSMOCG00000014179.1	82958961	82988203	Nbeal2	5931	1486	173683	No_or_no_constitutive_exon
GGCAGAAATTTCTGGTCCTTGTCGGTGTTGAGCAGCCGGCTGTAGGGCAGGT	83310995	83311083	83310945	83310997	1	5	ENSMOCG00000014750.1	83302775	83326017	Lrrc2	5931	1486	173683	No_or_no_constitutive_exon
ATTATAGGAAGTATTTTAATTGTTGATATTTAATTCTCAGGTCGGGTGAGAG	86092066	86092158	86092016	86092068	1	5	ENSMOCG00000018288.1	86041301	86165011	Clasp2	5931	1486	173683	No_or_no_constitutive_exon
GGCAGTTGGCTTTGGGTCTGGGCAAATGTTTGCACTATGGTGTGTGGGAGGC	88097567	88097652	88097702	88097650	-1	5	ENSMOCG00000012279.1	88088955	88175237	Tgfbr2	5931	1486	173683	Yes
GAGAGAGAAATAAGCACCCACCAGGGAGAAAAATCAGAGGGAGACATGAGAG	90933467	90933488	90933417	90933469	1	5	ENSMOCG00000004653.1	90692236	90992777	Itga9	5931	1486	173683	No_or_no_constitutive_exon
GAACTGAAACAAGAGCGGCAGGTAACATAGTGCCCCATGGCACGGGGCAGCA	91230702	91230713	91230652	91230704	1	5	ENSMOCG00000020565.1	91200919	91241333	Dlec1	5931	1486	173683	No_or_no_constitutive_exon
CTCCAGGTGTCACTGGCCTGTGCTCAGCTTCTCTCCTCTTGGGGGCACAGGT	91619028	91619236	91618978	91619030	1	5	ENSMOCG00000019420.1	91594715	91626205	Acvr2b	5931	1486	173683	No_or_no_constitutive_exon
ACCTGGACAGCTTCAGATGTGGGTTGGAGGCTTCTGCTTGACGGGTGGAGAT	93461339	93461349	93461399	93461347	-1	5	ENSMOCG00000013053.1	93226973	93509281	Ulk4	5931	1486	173683	No_or_no_constitutive_exon
GACTGTGCCCCTGGCTGCGCACACTGTGCTGATGAGGTGCCTGCGGGAAGGG	93461160	93461219	93461269	93461217	-1	5	ENSMOCG00000013053.1	93226973	93509281	Ulk4	5931	1486	173683	No_or_no_constitutive_exon
GCTGCTGAGAGGGTGTGCATAGAGTCATCTTCCCGTCCTTGGGTTGACAGGA	95243344	95243476	95243294	95243346	1	5	ENSMOCG00000019377.1	95191176	95243782	Kif15	5931	1486	173683	No_or_no_constitutive_exon
TGGCCCAGGACTGCCTGTGACTCAGCAGCACACCCTCAGGGGAACCACAGTT	95727061	95727089	95727011	95727063	1	5	ENSMOCG00000012178.1	95684266	95737344	Limd1	5931	1486	173683	No_or_no_constitutive_exon
TCGCCCCTCTGGGCGTTAATGAGATTAGCAATTAAAAGGCGGGCGAGCAGTG	95874812	95874977	95875027	95874975	-1	5	ENSMOCG00000014332.1	95835727	95875474	Slc6a20a	5931	1486	173683	No_or_no_constitutive_exon
TTCCATCTCTCACACTGACCTGATGCTCAGCTCTGGCCTCTCACAGGGAGTT	95861918	95862055	95862105	95862053	-1	5	ENSMOCG00000014332.1	95835727	95875474	Slc6a20a	5931	1486	173683	No_or_no_constitutive_exon
ATAGGGAGGCTCTGGCCTCCATGAGCTCTGTCTCACCACAGACTGGGGAGAT	96031704	96031743	96031793	96031741	-1	5	ENSMOCG00000009724.1	95997409	96046080	Fyco1	5931	1486	173683	No_or_no_constitutive_exon
TTACATGTGTCAATTAACCTTGCAGGCATGAAAGAAGTTATACGGGAGAGAA	96323417	96323463	96323513	96323461	-1	5	ENSMOCG00000017763.1	96321738	96353858	Gm45871	5931	1486	173683	No_or_no_constitutive_exon
GTGTTTGGTGCTTTTGGAATTTTCTTTTTATTGTGGCTGTCGGGAATTAGCT	2177476	2177514	2177426	2177478	1	6	ENSMOCG00000013052.1	1605419	2312168	Thsd7b	5931	1486	173683	No_or_no_constitutive_exon
CTAGGGAACCTGTCCTTTGCTTCTAACCCTCTCCACCTGGGAGCCAGAAGCT	25097365	25097440	25097490	25097438	-1	6	ENSMOCG00000012186.1	25090727	25097518	Mgat4e	5931	1486	173683	No_or_no_constitutive_exon
GGCGCTTGCGAGGCGCGGTGTGTTGATGCTGGGGCTCTCTGTGTGGGCAGTG	25292656	25292823	25292606	25292658	1	6	ENSMOCG00000018862.1	25254885	25298824	Syt2	5931	1486	173683	No_or_no_constitutive_exon
GCAAGCAGTGGGGCGTCCAGGAGACACCTTAATACCTGGGAACCAATAAGCT	25674298	25674440	25674490	25674438	-1	6	ENSMOCG00000016711.1	25672989	25691919	None	5931	1486	173683	No_or_no_constitutive_exon
GCATCGTGACTGTGACTATTATTACCCCCCCCTTACACCGCTATGGGAAGGG	25818443	25818482	25818532	25818480	-1	6	ENSMOCG00000011101.1	25815484	25818974	Elf3	5931	1486	173683	No_or_no_constitutive_exon
TGCCATCCTCAGAGCTGCTTAAGACTCGTGCTTTCTGGGGTGGGGTGCAGGT	26005260	26005496	26005546	26005494	-1	6	ENSMOCG00000020147.1	25994643	26165860	Nav1	5931	1486	173683	Yes
CTCATCAGAGCCTGGCGGTGCTGCTCTTCCCCTCCAGATCTGGGACACAGGT	26277400	26277607	26277657	26277605	-1	6	ENSMOCG00000015192.1	26276815	26278176	Rab7b	5931	1486	173683	No_or_no_constitutive_exon
AGAGGTGGCAGCAACAGAGCTACTGAACCGAGAATCCCCAGAGGGCAGAGCC	26749887	26749996	26749837	26749889	1	6	ENSMOCG00000022841.1	26683654	26750310	Cacna1s	5931	1486	173683	No_or_no_constitutive_exon
TTTCTATAAGTTATCAAAGAAAAAGATCACAATGCTATTGTCAAGGGTAGAT	34932542	34932619	34932669	34932617	-1	6	ENSMOCG00000006485.1	34912974	34957053	Rgs21	5931	1486	173683	No_or_no_constitutive_exon
CCTTGGTCTTGGGCCCTCTGAAGTCTGCACAGGAGCTGCGGAGGGAATAGGA	35949128	35950058	35950108	35950056	-1	6	ENSMOCG00000012077.1	35948334	35953126	None	5931	1486	173683	Yes
GAAGACCGGCATGAAACCAAAAGAGGTGTCCATATATGATGACCTGGGAGTG	41095375	41095828	41095325	41095377	1	6	ENSMOCG00000014517.1	41095335	41097307	None	5931	1486	173683	No_or_no_constitutive_exon
GCAAGGCCTGAGTATTGCATTGTTGGTGCAGAAGACCAGCAAGCGGGCAGCA	41096979	41097307	41096929	41096981	1	6	ENSMOCG00000014517.1	41095335	41097307	None	5931	1486	173683	No_or_no_constitutive_exon
TCCTTAACTTTGAGGTTTTTAAACTTTTGGGTTTTTTCTGGGGGGTCTAGAA	48038822	48039390	48038772	48038824	1	6	ENSMOCG00000002765.1	47975078	48039390	Top2b	5931	1486	173683	No_or_no_constitutive_exon
CCCTGGAAGAACCTGCCTCGCCCCGTGGTACTGTCCAGGGCACAGTAGAGTG	59260586	59261347	59261397	59261345	-1	6	ENSMOCG00000005327.1	59258167	59412448	Arhgap22	5931	1486	173683	No_or_no_constitutive_exon
AAGTGGGTGCTTTCCTCATTGCATACTCCATCATACTCACTGGGGAGCAGAT	59650824	59651009	59650774	59650826	1	6	ENSMOCG00000011465.1	59459333	59664158	Wdfy4	5931	1486	173683	Yes
GCTGGCCTTGAACTCACAGAGACCCGCCTGCCTCTGTGCTGGGATTAAAGGC	62296426	62296510	62296376	62296428	1	6	ENSMOCG00000021783.1	62295993	62296722	None	5931	1486	173683	No_or_no_constitutive_exon
CATGCTAGTTGTACTGCTCTGTTTATAATTGTTAACATTAGGGGCTGGAGAG	62296704	62296722	62296654	62296706	1	6	ENSMOCG00000021783.1	62295993	62296722	None	5931	1486	173683	No_or_no_constitutive_exon
CATTTTAATATCAACCGTTTACAACAGTTTACAATTGTTTGGGAACGCAGGG	62813013	62813172	62813222	62813170	-1	6	ENSMOCG00000021714.1	62782386	62834985	None	5931	1486	173683	No_or_no_constitutive_exon
CTATCCCCTTCTTAGCAGCTGATGGCCAGGGCCAGAGTGGGCAGAGCCAGCC	65211216	65211402	65211166	65211218	1	6	ENSMOCG00000007684.1	65160268	65220512	Dnah1	5931	1486	173683	No_or_no_constitutive_exon
AGGAGGGGAGCTACTGACGTGATCTTACGGGATGGGTCCTGGGGACAGAGTT	65344762	65344868	65344712	65344764	1	6	ENSMOCG00000019424.1	65322916	65347250	Stab1	5931	1486	173683	No_or_no_constitutive_exon
CTAGGAGGGGAGCTACTGACGTGATCTTACGGGATGGGTCCTGGGGACAGAG	65344760	65344868	65344710	65344762	1	6	ENSMOCG00000019424.1	65322916	65347250	Stab1	5931	1486	173683	No_or_no_constitutive_exon
AGGGTTCTGGGTGCCTTGCTCCTGCCCACAGGGCCAGTTGGCCTGGGAAGGC	65593427	65593597	65593377	65593429	1	6	ENSMOCG00000003549.1	65583359	65608080	Itih3	5931	1486	173683	No_or_no_constitutive_exon
AGAGTGACCTTTCTGGGGATCCAGTTCCAGGAGGACATAGTCAGGGAGAGCC	65616383	65616609	65616659	65616607	-1	6	ENSMOCG00000020896.1	65611410	65629485	Itih4	5931	1486	173683	No_or_no_constitutive_exon
AGAACCTTTAATTAATTTTTCCTTTGCTTTTGCCTTTCCTTGATGGGCAGGT	68287198	68287392	68287442	68287390	-1	6	ENSMOCG00000018085.1	68276827	68306848	Uap1	5931	1486	173683	No_or_no_constitutive_exon
TTGCCGGGCGATGGTGGCGCATGCCTTTAATCCCAGCACTTGGGAGGCAGAG	68967955	68968124	68968174	68968122	-1	6	ENSMOCG00000016442.1	68834184	68999491	Atf6	5931	1486	173683	No_or_no_constitutive_exon
GCCCTGGAACTGGAGTTACACATTGTTGTGAGTTACCATGTGGGGGCTAGGA	70952787	70952820	70952870	70952818	-1	6	ENSMOCG00000003291.1	70940897	70961897	Marc1	5931	1486	173683	No_or_no_constitutive_exon
CTCTCCCGACGGCCAGAGCGGAGAAGGAGGAGCAGGGGGAGGAGGAGGAGGA	73053286	73053532	73053236	73053288	1	6	ENSMOCG00000002596.1	73053171	73055205	D1Pas1	5931	1486	173683	No_or_no_constitutive_exon
GCTGCAGGCACGCTGCGAGGAGGAGAGCCGCGGGCGCGAGGGCGCAGCAGCG	76702069	76702230	76702019	76702071	1	6	ENSMOCG00000014377.1	76701522	76702981	None	5931	1486	173683	No_or_no_constitutive_exon
GACCTAAGAAACACCGAGAGTGAGGTGGCTTGCCACTTCGGGAATACCAGGA	76702615	76702981	76702565	76702617	1	6	ENSMOCG00000014377.1	76701522	76702981	None	5931	1486	173683	No_or_no_constitutive_exon
ATCCATTAGCAGATATGGTAAGGAGTTAGAATGTAATTGGGAAACTCAAGAT	80850948	80851000	80850898	80850950	1	6	ENSMOCG00000007230.1	80682833	80862106	Plxna2	5931	1486	173683	No_or_no_constitutive_exon
AACTGCCAGGAGGAAGAAGACCCAATGAACAAGCTCAAGGGCTAAAAAAGAT	82443308	82443812	82443258	82443310	1	6	ENSMOCG00000019142.1	82442816	82443812	None	5931	1486	173683	No_or_no_constitutive_exon
AGGCGGAAGGTGGCGGGTGAGTGTTGCGTTGTAGGTGCGCGCGGCGGGAGGC	86216369	86216403	86216319	86216371	1	6	ENSMOCG00000015623.1	86215492	86225388	Hnrnpu	5931	1486	173683	No_or_no_constitutive_exon
TGTTTGGGCAGAGTGACACTGGCTGATGGAATGGATGGACAACAGGGGAGAT	2046761	2046775	2046825	2046773	-1	7	ENSMOCG00000018679.1	2046761	2048789	D630044L22Rik	5931	1486	173683	No_or_no_constitutive_exon
CTGCATTCCCATGCACTGAAGCCAGTGCTGTCACCTCCCTGGGGCACCAGAG	2166950	2167125	2166900	2166952	1	7	ENSMOCG00000006648.1	2151100	2168720	Wdr90	5931	1486	173683	Yes
CTCCTGCTGTTGGTCTCTGGAGTCCTAATGGTCAAGTGCTGGCTGGGGAGAT	2659802	2659845	2659895	2659843	-1	7	ENSMOCG00000005651.1	2659627	2663596	Tpsg1	5931	1486	173683	No_or_no_constitutive_exon
CCTCCGAGTTGACTGCCCATATTCAAGGTGGGGCATGCTGGGGCACAAAGGG	2769062	2769098	2769148	2769096	-1	7	ENSMOCG00000020216.1	2769062	2772274	Tsr3	5931	1486	173683	No_or_no_constitutive_exon
TGAACAAATCAGCTGATGTGACTACATTTGTTTTCCCTTTACAGGGAGAGGC	3053474	3053573	3053424	3053476	1	7	ENSMOCG00000015569.1	3003602	3069664	Cramp1l	5931	1486	173683	No_or_no_constitutive_exon
GCCCACAGCTTGAGAAGACCTCACTAGCAGCCCTTGCTGTGGGTGGGGAGAG	3044553	3045102	3044503	3044555	1	7	ENSMOCG00000015569.1	3003602	3069664	Cramp1l	5931	1486	173683	No_or_no_constitutive_exon
CGACGACGACTTAGTGACTGACGCGCGGGGCCGGGGCGCAGGGCTTAGAGAC	3338958	3339083	3338908	3338960	1	7	ENSMOCG00000003379.1	3338825	3340719	Gfer	5931	1486	173683	No_or_no_constitutive_exon
CTGTCTTTGCCCAGGGTGAAAATGACTGGCTGTGGCTCTCTGGGTGGCAGGG	3354191	3354545	3354595	3354543	-1	7	ENSMOCG00000015693.1	3354191	3367773	Zfp598	5931	1486	173683	No_or_no_constitutive_exon
GGGCTGACTGGGCCCCTCAGGCCTTTCTGACCCTATGTGGGTGGTGGCAGGT	3397351	3397505	3397301	3397353	1	7	ENSMOCG00000022945.1	3389056	3399660	Slc9a3r2	5931	1486	173683	No_or_no_constitutive_exon
TGAGGGTGCTGACCACAGGCCCTACACCTTTTTCATTGCCCCAGGGTGAGTG	3456488	3456511	3456561	3456509	-1	7	ENSMOCG00000018861.1	3443295	3492514	Pkd1	5931	1486	173683	No_or_no_constitutive_exon
TTGAGAACAAGTAGGTCAGGTGGCTGGCATCTCTTGCTGGGAAGAAACAGAA	3507244	3507315	3507194	3507246	1	7	ENSMOCG00000014524.1	3507213	3513889	Rab26	5931	1486	173683	No_or_no_constitutive_exon
CCCTGTCAATGGAAACCAGTTACATGTCCACCCTTGTCTTGGGAACACAGGG	3767942	3768071	3767892	3767944	1	7	ENSMOCG00000017081.1	3699463	3774867	Abca17	5931	1486	173683	No_or_no_constitutive_exon
TGACTGAGTTTTGTGTGATGTATCTCTATAGGAGGGTCCGGGACCTGAAGGT	5602517	5602584	5602634	5602582	-1	7	ENSMOCG00000009834.1	5598125	5652431	Coro7	5931	1486	173683	No_or_no_constitutive_exon
GGTAAGTTTGGGGACATGGTAGGCATGCAGTGGGTATGGGTTGGAAACAGGG	5939139	5939192	5939242	5939190	-1	7	ENSMOCG00000017045.1	5937857	5947750	Sept12	5931	1486	173683	No_or_no_constitutive_exon
TTGAGGAGGTTGTGGATGACCTGAGGTGGTCCTTTGGGGGGCTGGGGCAGGT	5957143	5957288	5957093	5957145	1	7	ENSMOCG00000012234.1	5956808	5957649	Smim22	5931	1486	173683	No_or_no_constitutive_exon
CTCCAGAGGGTGCTGTCACAGGACCCACTGCCCAGCCCAATAGGGGTCAGTA	6133722	6133750	6133672	6133724	1	7	ENSMOCG00000016581.1	6102354	6138337	Sec14l5	5931	1486	173683	No_or_no_constitutive_exon
TAGGGGTCAGTATTCTAAGCTGTTTCAGGGCTCACAGGGCACCGAATGAGGC	6133762	6133944	6133712	6133764	1	7	ENSMOCG00000016581.1	6102354	6138337	Sec14l5	5931	1486	173683	No_or_no_constitutive_exon
GATGAGGGTGCAGGCCAGCTCAGGTGAGCACACTGCTTCTGGGGCTGCAGGG	9699187	9699302	9699137	9699189	1	7	ENSMOCG00000013720.1	9698695	9699302	Gm43786	5931	1486	173683	No_or_no_constitutive_exon
GACAGAGGGCGTTCTGCAGAAATGCCAGGCTTCAGTTTCCAGGGCATTAGTG	14510533	14510748	14510483	14510535	1	7	ENSMOCG00000021199.1	14505238	14613437	Aatf	5931	1486	173683	No_or_no_constitutive_exon
TAGTGCCAGAATGTCTACACTAATTCCTCTGTGCTCTTCTGGGAGTCTAGGA	14646427	14646598	14646648	14646596	-1	7	ENSMOCG00000006469.1	14635153	14860755	Acaca	5931	1486	173683	No_or_no_constitutive_exon
ACATTGATTTGTTTTAACAATTTTTCTCCTTTGTTCTCCTGGGGAAACAGTG	14958716	14958788	14958666	14958718	1	7	ENSMOCG00000007050.1	14917480	14968126	Tada2a	5931	1486	173683	Yes
TAAGTGGTAATGTTTTTTTCTTACCCCGCCATGTGCTTTGGGTGGGACAGGG	15280200	15280297	15280347	15280295	-1	7	ENSMOCG00000015431.1	15276817	15308070	Heatr6	5931	1486	173683	Yes
CCAGTCTCTGCAGCAGCAGACATGACTCATGTGGCCTTTCTGGGTGACAGGT	15655733	15655958	15655683	15655735	1	7	ENSMOCG00000018460.1	15635444	15661180	Mmp28	5931	1486	173683	No_or_no_constitutive_exon
AGTCAGCAGGAGGCCAATGGCCTTTCCTGTCATCTCTTGTCTGGGGACAGAC	15659577	15659745	15659527	15659579	1	7	ENSMOCG00000018460.1	15635444	15661180	Mmp28	5931	1486	173683	No_or_no_constitutive_exon
GAATTGAACCTTTCTTTCTTCTGCTTTCTCTGGGGGGCCTTGGTGGGTAGCC	15675308	15675561	15675258	15675310	1	7	ENSMOCG00000005581.1	15670357	15678006	Gas2l2	5931	1486	173683	No_or_no_constitutive_exon
ATTCCAGTCAGGGAGAGTTGATAAACTGCAACATCTCTGTCCTGGGGAAGGT	20188517	20188659	20188709	20188657	-1	7	ENSMOCG00000010402.1	20168690	20206314	Nos2	5931	1486	173683	Yes
GGGAAGGCCTATTGACTTTTGGTGACCATCCTTGTCTGCTTGGGGAGCAGAC	20711249	20711371	20711199	20711251	1	7	ENSMOCG00000022514.1	20690348	20714101	Slc13a2	5931	1486	173683	No_or_no_constitutive_exon
CTCTCCAATCAGCCAATAGTGGGCGCCCAGAGTGCCCTGGGACTGGCAAGTG	20926432	20926581	20926631	20926579	-1	7	ENSMOCG00000022875.1	20925182	20927229	Tlcd1	5931	1486	173683	No_or_no_constitutive_exon
TGGTCCCAGTGGGTGGTCCCCAAGATCTTGACTAGTTCTCTGGGGCACAGGT	20932446	20932679	20932396	20932448	1	7	ENSMOCG00000005323.1	20929276	20939634	Nek8	5931	1486	173683	No_or_no_constitutive_exon
ATGTTTAGAAGGTCAGCTTTGCAGACCATGCTATTCTAATGGGGTTGTAGAT	21215314	21215473	21215264	21215316	1	7	ENSMOCG00000020266.1	21203661	21216812	Pipox	5931	1486	173683	No_or_no_constitutive_exon
GGCCATGGCTTCCTACAGCTTCCCTTACACCTTGGGATCTGGGGGACCAGGT	21639061	21639219	21639011	21639063	1	7	ENSMOCG00000008806.1	21623667	21641759	Ankrd13b	5931	1486	173683	Yes
TCTGGGGACATTTAAGAAGGGTCCCGACTATAGATGAGGGTGGGAGTGAGGA	21645865	21645869	21645919	21645867	-1	7	ENSMOCG00000013111.1	21642066	21649475	Coro6	5931	1486	173683	No_or_no_constitutive_exon
AGGCCAACGCAGAAAATCATCTGCAGATACGGGGTCTCGTAGGGGTTCAGAA	21974905	21975304	21974855	21974907	1	7	ENSMOCG00000006093.1	21930580	22020022	Efcab5	5931	1486	173683	No_or_no_constitutive_exon
GCGTGAGGACAATAAGCAGAAGGTACCCCGTTAGCACATGGGAGGTGGAGGG	23446885	23447039	23447089	23447037	-1	7	ENSMOCG00000005404.1	23445277	23468832	Myo1c	5931	1486	173683	No_or_no_constitutive_exon
CCAAGGGTCTCACCTATGTCTTGGGCAAAGCAGCGGGGACCTATGGGGAGGG	23700365	23700454	23700315	23700367	1	7	ENSMOCG00000015426.1	23698875	23706861	Serpinf2	5931	1486	173683	No_or_no_constitutive_exon
CTGGGGCTATTTTGGGGATCATTCTTCTGTCTGATGTTGGGCTGGTGAAGAT	25291838	25291898	25291948	25291896	-1	7	ENSMOCG00000014667.1	25291838	25292593	None	5931	1486	173683	No_or_no_constitutive_exon
GGATGGAGACGACTGTGCACCGTGTAGAGAGCCCAGCCAGGCGGGACAAGAA	26697360	26697396	26697446	26697394	-1	7	ENSMOCG00000003285.1	26697360	26697813	None	5931	1486	173683	No_or_no_constitutive_exon
TGGAATTCGGGAGGTATGTCTACATCAGACCCCTCTGTTTTGGGGACTAGGT	26877903	26878083	26877853	26877905	1	7	ENSMOCG00000020231.1	26877186	26884975	Aipl1	5931	1486	173683	No_or_no_constitutive_exon
CAGAGTGGGAAGAGGTCCTAAGCCTCATCTCTTTACTGGCAAATGGGCAGTT	27153223	27153347	27153397	27153345	-1	7	ENSMOCG00000002824.1	27115748	27154295	Wscd1	5931	1486	173683	No_or_no_constitutive_exon
GGGGCACAAAGGTGGTCAGAGCCTGGAGTGGGCAGGTGGGGGCACAGCAGGG	28057783	28057812	28057862	28057810	-1	7	ENSMOCG00000011294.1	28053346	28080609	Kif1c	5931	1486	173683	No_or_no_constitutive_exon
TGCCTGACATATTTTTCTTCCTGACTCTTTCCTTGGACCTGGGACCACAGCT	28175996	28176107	28176157	28176105	-1	7	ENSMOCG00000003039.1	28160216	28212972	Mink1	5931	1486	173683	Yes
AAGGCCCTAGCCTGGCCCTGCGGCTGAGCAGCCTCTCCTCTGGGGTGCAGGT	28464197	28464320	28464147	28464199	1	7	ENSMOCG00000006397.1	28458972	28465715	Alox12e	5931	1486	173683	No_or_no_constitutive_exon
GCTCGGAGAGGATAGAGAAGATGAAGAACAGGACAGTGAGAGCTGGGGAGGA	28876205	28876226	28876155	28876207	1	7	ENSMOCG00000012374.1	28874706	28876996	None	5931	1486	173683	No_or_no_constitutive_exon
CACCGCCTCACGCAAGGCCTGGGCAGGGTCTCCGCGGAGCTGGGCCAAAGCC	28971543	28971554	28971604	28971552	-1	7	ENSMOCG00000016882.1	28971260	28971648	None	5931	1486	173683	No_or_no_constitutive_exon
GAAAGGGGAGAAGAGACTCAAGATCTTTGGGGTCAAACTGTGCTGGGAAGGG	29780629	29780981	29781031	29780979	-1	7	ENSMOCG00000021885.1	29769169	29794277	Ctc1	5931	1486	173683	No_or_no_constitutive_exon
CATGTGGGCTGGGCTGGCACCTCACTTCGTTCTTCCTCCTCGGTGGGTAGGG	29820903	29820987	29820853	29820905	1	7	ENSMOCG00000012370.1	29805092	29825019	Pfas	5931	1486	173683	No_or_no_constitutive_exon
GTAATTATTTTTGTGTTTGGTTTGTGTTCTCTGGCTTTGGTGCGGGGCAGGT	30038737	30038852	30038902	30038850	-1	7	ENSMOCG00000020175.1	29990505	30121669	None	5931	1486	173683	Yes
AACTCTTGTCCCTTACCCTAGGAGTTTGGCATGCCCCCGTGGGAGGACAGTA	30287090	30287187	30287237	30287185	-1	7	ENSMOCG00000012612.1	30284643	30310492	Pik3r5	5931	1486	173683	No_or_no_constitutive_exon
CCTTCTCGGCCAGGCCCCCTGTGTCTGGGAAAATAAAGATGGAAGGGTAGTG	31541779	31541800	31541850	31541798	-1	7	ENSMOCG00000014962.1	31540736	31565112	Myh4	5931	1486	173683	No_or_no_constitutive_exon
TTTTTATGTTCCAGATTTGATTACGGTTCTGGGAAAGCTGGGTTAATGAGGG	31701473	31701512	31701562	31701510	-1	7	ENSMOCG00000018298.1	31691614	31714494	Myh3	5931	1486	173683	No_or_no_constitutive_exon
CAAACGTGCTATGTATTGAGCACACTCCTGTTTTCAGTGCTGGGGATAAGGA	31760747	31760772	31760822	31760770	-1	7	ENSMOCG00000017675.1	31754196	31764680	Tmem220	5931	1486	173683	No_or_no_constitutive_exon
TGCCACCACCATGTACCATTTCAGTTAATTCTGTTTCTTTTGGGGAGCAGGC	32611528	32611770	32611478	32611530	1	7	ENSMOCG00000020682.1	32564008	32897879	None	5931	1486	173683	No_or_no_constitutive_exon
TTCATGTTCACCTTGTTAAATGTGCTTTTTCTCAGGTGTCGGCGGGAAAGCA	33748205	33748249	33748299	33748247	-1	7	ENSMOCG00000014060.1	33735199	33755694	Elac2	5931	1486	173683	No_or_no_constitutive_exon
TTCTTACCTGAGACCTAACCCCGAACCCTGTAGTTTGGGTAGTGACAAAGGA	35770647	35770668	35770718	35770666	-1	7	ENSMOCG00000004826.1	35743822	35808257	Fbxw10	5931	1486	173683	No_or_no_constitutive_exon
CTTCCCCAGGGAAGAAGTGAAAGGCTGAATGGGCCAGGCTGTGCAGGGAGGG	37246159	37246181	37246109	37246161	1	7	ENSMOCG00000010911.1	37245165	37251106	Rnf112	5931	1486	173683	No_or_no_constitutive_exon
TGAGGAGAGGCTTGATTTTTTTGCTGAGCCTCCTGTCTCTTTGCGGGAAGGA	37459974	37460183	37460233	37460181	-1	7	ENSMOCG00000014708.1	37455940	37465843	Aldh3a1	5931	1486	173683	Yes
GAATCTGCAGTGGGGAAATCTAGCCTGGTGATGGTTTTGTCAAAGGGCAGTT	37564004	37564081	37563954	37564006	1	7	ENSMOCG00000014506.1	37563873	37564472	None	5931	1486	173683	No_or_no_constitutive_exon
TGTGGGTCTAGATGGCACAACAGTCAAGTTCTAAATCTGGGACACGGCAGGG	37564104	37564328	37564054	37564106	1	7	ENSMOCG00000014506.1	37563873	37564472	None	5931	1486	173683	No_or_no_constitutive_exon
GGGCTCTGCACAGCATGGTGCTCAGACCTCACTTGGGGCTGGAATGGCAGGC	37949825	37949965	37949775	37949827	1	7	ENSMOCG00000016022.1	37937695	37951748	Flii	5931	1486	173683	No_or_no_constitutive_exon
CTCCATGGTTTGCTTTCTGCCCCCTGAGCGCTCTGTTTGTGGTGGGACAGGT	38028421	38028494	38028544	38028492	-1	7	ENSMOCG00000007260.1	38004301	38052373	Myo15	5931	1486	173683	No_or_no_constitutive_exon
CGGGAAGTGGAGAAGAGGGAGCGGGACCCAGGCGCAGGGCTGGAGATCAGAG	39115969	39116376	39116426	39116374	-1	7	ENSMOCG00000007500.1	39115969	39116595	None	5931	1486	173683	No_or_no_constitutive_exon
TGTCGTACTTCTCTCTGCCTGGCCCTCACTTGCTCTCTCTGGGGTTGCAGCT	39119694	39119872	39119644	39119696	1	7	ENSMOCG00000021773.1	39116264	39141501	Zkscan17	5931	1486	173683	No_or_no_constitutive_exon
GATGCCCTAGTGCTTAGGAGCTGGGCCCAAACTGCCCCTGCAGAGGGTAGCT	39202879	39202900	39202829	39202881	1	7	ENSMOCG00000021698.1	39176542	39223267	Snap47	5931	1486	173683	No_or_no_constitutive_exon
AGGGCGGTGGGCTGGGGAGGTGACAAGCCCCTATCATGGGGTCTGGGAAGAT	39587299	39587443	39587249	39587301	1	7	ENSMOCG00000009245.1	39504810	39641079	Obscn	5931	1486	173683	No_or_no_constitutive_exon
ACAGAAGGAAGCTGTCCTAGTGAGGATGGCAATGAAAAATGAGAGGGGAGGC	39999696	39999740	39999790	39999738	-1	7	ENSMOCG00000002169.1	39999696	40000751	None	5931	1486	173683	No_or_no_constitutive_exon
GTTGGCACCCAGAGCCTAACCCCACCCCCACTGCTGTCTTGGGGCTGCAGGA	43200326	43200550	43200276	43200328	1	7	ENSMOCG00000022733.1	43136976	43225104	Glra1	5931	1486	173683	No_or_no_constitutive_exon
AGTCTCAAGTGAGTTCTTGTGGTTGGAGATGGCGGCCTGTATGGGCAGAGGA	43800835	43800866	43800916	43800864	-1	7	ENSMOCG00000012707.1	43799829	43807148	Gpx3	5931	1486	173683	No_or_no_constitutive_exon
AGCTAGCTTAATTATTACTTTTAGCAGTAAAGACCTTTCATGGGAAAGAGGT	44907277	44907332	44907227	44907279	1	7	ENSMOCG00000021856.1	44868400	44914560	Slc22a5	5931	1486	173683	No_or_no_constitutive_exon
AGGCCAGGCATGATACACCTCCCTCTGCCTCCTGATTGCTGGGATTAAAGGC	46993912	46993948	46993998	46993946	-1	7	ENSMOCG00000015207.1	46985493	46999860	Sar1b	5931	1486	173683	No_or_no_constitutive_exon
GGTGGTGGTGGTGGTGGTTATTTAATGGGCAGGGTGGGGTAGCGTGGCAGTG	47876303	47876338	47876253	47876305	1	7	ENSMOCG00000020470.1	47869214	47878823	Zfp454	5931	1486	173683	No_or_no_constitutive_exon
GGAAATCTCCCACTGAAACTAACTCTAGTTCACTTTTGGGGAAACAACAGCT	48342039	48342169	48341989	48342041	1	7	ENSMOCG00000003244.1	48306142	48352470	Rufy1	5931	1486	173683	No_or_no_constitutive_exon
GTGATGTTAATATTGCCCCCCTACTGGGGTTATTTGTCCTTGGGTTGAAGGG	48360235	48360374	48360424	48360372	-1	7	ENSMOCG00000020579.1	48354819	48364120	Hnrnph1	5931	1486	173683	Yes
AAGGACCAAGCTCTCTAGACCCCTCCCAGGAAGGGCCCACAGGGCTGAAGGA	48560109	48560140	48560059	48560111	1	7	ENSMOCG00000019043.1	48559448	48562082	None	5931	1486	173683	No_or_no_constitutive_exon
CTGGCCCAGCAACTGACCCATGTGGAGCTGGTGAGTGGGACCCAGGGAAGGG	48811697	48811719	48811769	48811717	-1	7	ENSMOCG00000017254.1	48793665	48864396	Rasgef1c	5931	1486	173683	No_or_no_constitutive_exon
GGTCTGCCCCTGCCTGCCTGCTGATCCCGGGCTTCCCCTGGGTGTGGCAGGC	49181280	49181449	49181499	49181447	-1	7	ENSMOCG00000016968.1	49157723	49198621	Flt4	5931	1486	173683	Yes
GTTTGGCCTATGTTGCATGGAGGTCACGTGGATGGGGGAGCAGCAAGGAGGT	55576039	55576155	55575989	55576041	1	7	ENSMOCG00000012783.1	55555724	55597945	Lcp2	5931	1486	173683	No_or_no_constitutive_exon
GTCCAGTTTGCCATTATCTTGGGAGTGTTCCTTTGAGCTGACTGGGAAAGTG	57232180	57232332	57232382	57232330	-1	7	ENSMOCG00000005240.1	57205427	57238928	Rars	5931	1486	173683	No_or_no_constitutive_exon
CTAGAAACAACTGTGGAAATGTGCTGTCTTGTCTTTCTCAGGGAAAGTAGTG	57205505	57205606	57205656	57205604	-1	7	ENSMOCG00000005240.1	57205427	57238928	Rars	5931	1486	173683	No_or_no_constitutive_exon
CTCTGGTTGGGTGGTTCCTGCCCTCATGGAGCCTCTGGTCTAGGGGGAAGGA	59480338	59480412	59480288	59480340	1	7	ENSMOCG00000011035.1	59473169	59488802	Milr1	5931	1486	173683	No_or_no_constitutive_exon
TGATACCGCTACCTAGCATCATCGGGCCATGGCTGGTTAGGGAGGTGCAGCA	61951416	61951636	61951686	61951634	-1	7	ENSMOCG00000017140.1	61951008	61951903	None	5931	1486	173683	No_or_no_constitutive_exon
TTTGCAGAGCACGTGGCCCTTTAAGACCTGACCGAGAAGGGCGGTGAGAGAA	64097123	64097225	64097073	64097125	1	7	ENSMOCG00000004156.1	64089835	64100154	Mks1	5931	1486	173683	No_or_no_constitutive_exon
GTGACAGTTCCCGCTCCTCTCTGGGGGAGTTTTCCTGAACGGGCTGGCAGGC	64416387	64416446	64416337	64416389	1	7	ENSMOCG00000004705.1	64401034	64417598	Cuedc1	5931	1486	173683	No_or_no_constitutive_exon
AAAGTCGCAGTGACTTGAAGATGGTGTGTCTCCATAGGGTCAACGGCAAGGA	69798100	69798200	69798250	69798198	-1	7	ENSMOCG00000010919.1	69775616	69800069	Utp18	5931	1486	173683	No_or_no_constitutive_exon
TGCCTCTAGTCCCCTCGCCCCAGTTGTCACCGTTCAGCTAACTAGGGTAGGT	70506363	70506525	70506575	70506523	-1	7	ENSMOCG00000009899.1	70501863	70542439	Acsf2	5931	1486	173683	No_or_no_constitutive_exon
GGCTGTGGCATTGTTTGTGACTTACGCCTTCACAAGGGAAACCGGGACAGAC	70530860	70530888	70530810	70530862	1	7	ENSMOCG00000019773.1	70530378	70530888	None	5931	1486	173683	No_or_no_constitutive_exon
ACGAAAATGTCTTAAACAGCATGAGATATGTGTGTGTTGACACAAGGGAGCT	71392022	71392056	71392106	71392054	-1	7	ENSMOCG00000019725.1	71389896	71394300	Nxph3	5931	1486	173683	No_or_no_constitutive_exon
TCCTTCCTGGTAACCTGACCTGTGCTCTGTTTGTATTCCCTTGGGGACAGGC	71536035	71536152	71535985	71536037	1	7	ENSMOCG00000013553.1	71528052	71541535	None	5931	1486	173683	No_or_no_constitutive_exon
TTCCTTCTTTTCGCTCTCATTGTCTTTTTTTCTTTTTAAATGGTTGGGAGGG	72538122	72538161	72538072	72538124	1	7	ENSMOCG00000011962.1	72526128	72538161	Amz2	5931	1486	173683	No_or_no_constitutive_exon
TGTTCTGACTCTAATGGGCACTGGTGGGTGGGGGACACTTTTGGGGACAGTG	76857337	76857436	76857486	76857434	-1	7	ENSMOCG00000022457.1	76796638	77090261	Sdk2	5931	1486	173683	Yes
CAGCTGGGATTTGGATTTGCTGCTGGCTGTCCATCAAGGGTGTGGAGCAGGG	77946881	77946933	77946983	77946931	-1	7	ENSMOCG00000011178.1	77937585	77947055	Cd300lb	5931	1486	173683	No_or_no_constitutive_exon
CCAATCTGTTCCATAACCTGTGGCCATCTTTGCTTATGTCTAGAGGGAAGAG	77938361	77938436	77938486	77938434	-1	7	ENSMOCG00000011178.1	77937585	77947055	Cd300lb	5931	1486	173683	No_or_no_constitutive_exon
CCCTGTACTCATTCCTTCCCTGGTCACTTTCATTCCTGCCGGGGAACCAGGA	78359917	78359998	78360048	78359996	-1	7	ENSMOCG00000012205.1	78357943	78379530	Hid1	5931	1486	173683	No_or_no_constitutive_exon
AAGCTTTGCCCCTCAACACAGTCCTCCATCTTGGCGGAGGCCAAGGGCAGTG	78900909	78901057	78901107	78901055	-1	7	ENSMOCG00000019642.1	78900451	78939982	Recql5	5931	1486	173683	No_or_no_constitutive_exon
CCTGCCTGTCCTTCTCACTGAGTCCATCTTTTGGGGGTTGGGCGCAGGAGCA	79159391	79159442	79159492	79159440	-1	7	ENSMOCG00000015757.1	79156891	79179259	Fbf1	5931	1486	173683	No_or_no_constitutive_exon
CGGAGGGGCTAGTGACGGACGGGTCCTGGGCCCGAGTCCAGCGTGGGTAGCA	79324595	79324755	79324805	79324753	-1	7	ENSMOCG00000014303.1	79309575	79325149	Exoc7	5931	1486	173683	No_or_no_constitutive_exon
ACATGCAGAAAGGTATGATCTCAATCCTTGTTCTCTCTGGGGGAGGACAGGT	80046905	80047039	80046855	80046907	1	7	ENSMOCG00000014069.1	80004334	80066934	Mgat5b	5931	1486	173683	Yes
CCTGAGGAGGCCACTACATCATCTGCCCAGTTTGTGGATGGAGGGGACAGTC	80859799	80859808	80859858	80859806	-1	7	ENSMOCG00000014633.1	80859799	80870992	Tmc6	5931	1486	173683	No_or_no_constitutive_exon
TCACGTGAGGAAAAGGTATGACCTGTCCATGCTCCCAGCAACAGGGACAGGC	81118705	81118780	81118830	81118778	-1	7	ENSMOCG00000021106.1	81115552	81220134	Dnah17	5931	1486	173683	No_or_no_constitutive_exon
GCCAGTCTGGTCTTCAGGGTGAGTTCTAAGACAGCCAGGGTGACACAGAGAA	82567442	82568158	82567392	82567444	1	7	ENSMOCG00000019834.1	82519333	82627704	None	5931	1486	173683	No_or_no_constitutive_exon
AGGGCCTGGTGCTGGAGGCGGGCCCAAGGCCCCCGGCACTGGGGTCTGAGGG	83219807	83219885	83219935	83219883	-1	7	ENSMOCG00000020255.1	83213633	83233673	Cep131	5931	1486	173683	No_or_no_constitutive_exon
TGCCTCCTCCCCTGACCCCTGTGGCCCCACCTAGGGCCAGGGCCGAGCAGTG	83439210	83439348	83439160	83439212	1	7	ENSMOCG00000021502.1	83390184	83444143	Bahcc1	5931	1486	173683	No_or_no_constitutive_exon
CCGCTTCTCCCCTTTTCGCGGGTCTGATGTCTGTCTGCACGGGGGGCTAGGC	83613354	83613541	83613304	83613356	1	7	ENSMOCG00000019919.1	83612297	83616861	Mrpl12	5931	1486	173683	No_or_no_constitutive_exon
GGGTGGGCGATACCTTGTCTCACAAGAACTTGCATTTGTTTGGGGCGCAGCT	83697424	83697558	83697608	83697556	-1	7	ENSMOCG00000016072.1	83686310	83701183	P4hb	5931	1486	173683	No_or_no_constitutive_exon
TGCCCTCTGGACTGCGGGCCGACGTGGGAGAGTGGCGGTGGGGTGTCGAGGG	83736950	83736973	83737023	83736971	-1	7	ENSMOCG00000016792.1	83734378	83737495	None	5931	1486	173683	No_or_no_constitutive_exon
ATTGACTTCCCTGCTTCAGACCTAGACACCACCGACCAGGAGCCAGGGAGCT	84198088	84198290	84198340	84198288	-1	7	ENSMOCG00000020576.1	84198088	84199589	None	5931	1486	173683	No_or_no_constitutive_exon
CACAGGTCCTGGCATCCTGACGTCAGGCCCTGTAGGCACAGTGGGAATAGGG	84272532	84273188	84273238	84273186	-1	7	ENSMOCG00000017463.1	84272532	84273522	None	5931	1486	173683	No_or_no_constitutive_exon
TGTACGTAGACAATGCTCAGGCAGACGCCCTGGGCTTCTCGGGGCTGCAGGA	84689248	84689746	84689796	84689744	-1	7	ENSMOCG00000017666.1	84688965	84697331	Zfp750	5931	1486	173683	No_or_no_constitutive_exon
AAGGCAGTTCCCAACACTCTTTCTTTTTGGGCCGCTGGTGGTGGGTACAGGT	829365	829506	829556	829504	-1	8	ENSMOCG00000021700.1	817361	869175	St5	5931	1486	173683	Yes
GGGCCAGAGGGGTGGTCCTGCAGTCTCTGATAGCGTTCCGGGACACACAGGC	3735706	3735942	3735992	3735940	-1	8	ENSMOCG00000005883.1	3693569	3736537	Dkk3	5931	1486	173683	No_or_no_constitutive_exon
ATTTGGGCATTGTTTCAGTAATTACATCTTTGTTGAGTCTGGGAATATAGCT	5938085	5938247	5938297	5938245	-1	8	ENSMOCG00000007249.1	5938085	5978667	Copb1	5931	1486	173683	No_or_no_constitutive_exon
GTTTTCTGGGCTGTTTACTGTTGCCTTTTCCTTTTCTCTCCTGGGAAAAGCG	9363000	9363203	9362950	9363002	1	8	ENSMOCG00000021542.1	9147858	9441450	Xylt1	5931	1486	173683	No_or_no_constitutive_exon
CTCCTCTTTGCCCCTCACCCTGGCTTCACCGTGGCTCTCTAAAAGGGCAGTT	10245037	10245055	10245105	10245053	-1	8	ENSMOCG00000012862.1	10182828	10250318	Syt17	5931	1486	173683	Yes
CAGGAGAGGACACGCCCCACTTCCATTCACAGTTCATGGGGCAAAGCAAGTT	11499204	11499279	11499154	11499206	1	8	ENSMOCG00000003575.1	11470756	11499456	Acsm1	5931	1486	173683	No_or_no_constitutive_exon
TGTCAGTCTGTGCAGGGGGTGGGGGTGGAGCCGGGCATGGGAATGCGAAGGA	11499330	11499414	11499280	11499332	1	8	ENSMOCG00000003575.1	11470756	11499456	Acsm1	5931	1486	173683	No_or_no_constitutive_exon
GGGGAGTTCTGGGAAGGGTCACCCTGGCCACAGTGCTGCCTGTGGGAGAGCG	13623643	13623668	13623593	13623645	1	8	ENSMOCG00000002357.1	13593424	13631034	Gga2	5931	1486	173683	No_or_no_constitutive_exon
ATGTGGAAAATGGACGATGTGTTACTAAGCTGGAAAACATGGGGTTTGAGTG	14385940	14386239	14386289	14386237	-1	8	ENSMOCG00000012544.1	14385940	14386365	None	5931	1486	173683	No_or_no_constitutive_exon
AGAAGCCATAGTCTGCACGAAGGATTTTATATCCGTAAGTGAAGTGGGAGGG	15478028	15478044	15477978	15478030	1	8	ENSMOCG00000001846.1	15474350	15487980	Zp2	5931	1486	173683	No_or_no_constitutive_exon
TTGTGCAGTCGTGAACAGGTGTGCTGTTGGCAAGCACGTGTGGGTCAGAGGA	15479208	15479410	15479158	15479210	1	8	ENSMOCG00000001846.1	15474350	15487980	Zp2	5931	1486	173683	No_or_no_constitutive_exon
TCTCCTGCCTACCTATTGGCCATTCAGCTCTTTATTAGAACAATCGGGAGTT	15598042	15598048	15597992	15598044	1	8	ENSMOCG00000009108.1	15529655	15688669	Dnah3	5931	1486	173683	No_or_no_constitutive_exon
AGGTTAATTGTAATTGTCCTCCTCCCTGGCCTTCCTTCTAGGGAATTCAGTC	16277947	16278007	16278057	16278005	-1	8	ENSMOCG00000015395.1	16259818	16282897	Zkscan2	5931	1486	173683	No_or_no_constitutive_exon
AGAGGCCTCTACAGGTAGCATTCCTGACCCACTCTTCTGAGAGGGTGGAGAA	18166465	18166519	18166569	18166517	-1	8	ENSMOCG00000021441.1	18160025	18185743	Nsmce1	5931	1486	173683	No_or_no_constitutive_exon
TCAAGAAGTTGAGGTGCTGGGGCTGGGGAGCTCTGGCTGTGGCAGGGAAGGG	19145242	19145263	19145313	19145261	-1	8	ENSMOCG00000013210.1	19130428	19148596	Nfatc2ip	5931	1486	173683	No_or_no_constitutive_exon
AAGTGCCAAGGACAAGAGGTGAGGCCACTGTAGGCTCTGTACTAAGGGAGTT	19317485	19317735	19317785	19317733	-1	8	ENSMOCG00000004204.1	19302867	19319333	Eif3c	5931	1486	173683	No_or_no_constitutive_exon
GGTTTAGCTGCTTGGCTCATGCCTGCTATCTCATTCTTCTGGGATGTCAGGT	19668680	19668762	19668812	19668760	-1	8	ENSMOCG00000018671.1	19658437	19678621	Taok2	5931	1486	173683	Yes
TGTGGTGGTGCATGCCTTTAATCCCAGCACTTGGACAGAGGCAGGGAGAGCT	19766838	19766883	19766788	19766840	1	8	ENSMOCG00000021047.1	19748031	19768802	Sez6l2	5931	1486	173683	No_or_no_constitutive_exon
TTCTCAATCTCTACCCTCACAGGCACCCAAGAAGGCCAAGAGAAGGGCAGCA	20027432	20027497	20027382	20027434	1	8	ENSMOCG00000015253.1	20026103	20028751	Mylpf	5931	1486	173683	No_or_no_constitutive_exon
GAACCAGGCCGCCCGGTCTCCTGGGCGGCTCTGAAACGGCGGGTGGTGAGGG	20160318	20160486	20160536	20160484	-1	8	ENSMOCG00000002904.1	20157942	20182204	Zfp768	5931	1486	173683	No_or_no_constitutive_exon
TGAGTGAACATTTTTCCTTCCCTTTCCCTTTGGTCATCTGGGGGCGACAGAA	20271662	20271734	20271612	20271664	1	8	ENSMOCG00000001533.1	20262316	20276282	Fbrs	5931	1486	173683	No_or_no_constitutive_exon
CTCACCCGCCTGGCCCGCCTACGGCTTGAAGCAGAGGGGAAGCAGGGAAGAA	20359172	20359626	20359122	20359174	1	8	ENSMOCG00000016595.1	20358130	20359626	None	5931	1486	173683	No_or_no_constitutive_exon
GATGTTGCTGTGCGGACCAGTGTTTGAGGGCTTCCCTCCTGTGGGTGCAGGT	20405949	20406099	20405899	20405951	1	8	ENSMOCG00000017086.1	20396214	20412970	Rnf40	5931	1486	173683	Yes
GGAGTTTCCAGACTTCTGATTCTCTCCGGGTTGGTCTTTTCTGGGGACAGGT	20905953	20906104	20905903	20905955	1	8	ENSMOCG00000011415.1	20900731	20922837	Itgax	5931	1486	173683	No_or_no_constitutive_exon
TCCTCTAAAGCTGGTACTGTTGGACTCCAGGTGAGGGCATGGGGGTGGAGAC	23951279	23951622	23951229	23951281	1	8	ENSMOCG00000002270.1	23920285	23961795	5430419D17Rik	5931	1486	173683	No_or_no_constitutive_exon
CACTAATGCATTGTTGGGTTTGCACTAATGCATTGCATTTGGGTCAGAAGCC	31903105	31903234	31903055	31903107	1	8	ENSMOCG00000015036.1	31835101	31942128	Jakmip3	5931	1486	173683	Yes
GCCCTCTGTCTGCAGAATGAACCGGTGTGGGGTGCTGTACTGTGAGGGAGGC	32913946	32914077	32914127	32914075	-1	8	ENSMOCG00000014724.1	32906260	32920197	Adam8	5931	1486	173683	No_or_no_constitutive_exon
CCCTATAGCGACACTAACCCCATTTCCTACACACCATTCCTGGGAAGCAGCA	33524409	33524529	33524359	33524411	1	8	ENSMOCG00000015119.1	33519784	33525683	Ric8a	5931	1486	173683	No_or_no_constitutive_exon
TAAGGGTGTCGGGCGGGGCTTAGCTAAGCACGTGGGCGGGGATTCAGAAGAC	33552254	33552348	33552398	33552346	-1	8	ENSMOCG00000017148.1	33526172	33552439	Sirt3	5931	1486	173683	No_or_no_constitutive_exon
GGAGTCACTCAAGTATGTACCAGGCCACAGAGGCTGAGGGGTAGGAGCAGGC	33867244	33867330	33867380	33867328	-1	8	ENSMOCG00000002083.1	33864662	33872920	Rnh1	5931	1486	173683	No_or_no_constitutive_exon
GCCAGCCAAAGAGCCAGGCCTGATCAAACCACAAGGGGCTGGAATTGCAGGT	33926590	33926743	33926793	33926741	-1	8	ENSMOCG00000022535.1	33922981	33927387	Lmntd2	5931	1486	173683	No_or_no_constitutive_exon
GCCACATTCCAGCACTACCACTAATTCTAATTTGGGGTCGGGGGGGGCAGTG	33989697	33989802	33989852	33989800	-1	8	ENSMOCG00000020640.1	33989387	33990235	Sct	5931	1486	173683	No_or_no_constitutive_exon
AAAAGGATGCAGAGGAAGCTGCTGTGTCTGAGGAGAGAACTAGGGAGGAGGA	34178255	34178319	34178205	34178257	1	8	ENSMOCG00000020286.1	34174787	34179970	Pnpla2	5931	1486	173683	No_or_no_constitutive_exon
TGTTAGGCGTCTTGTCATAAGCTTTTTGTCCCTGCCTTCTGGGAATACAGGG	34317447	34317641	34317397	34317449	1	8	ENSMOCG00000021723.1	34283968	34350269	Ap2a2	5931	1486	173683	No_or_no_constitutive_exon
AGGCTGTAGCTCCTGTGGGGGCTGTGGTTCCTGTGGGGGCTGCAAGGGAGGC	34884393	34884694	34884744	34884692	-1	8	ENSMOCG00000010961.1	34873166	34884869	None	5931	1486	173683	No_or_no_constitutive_exon
CTGTGGGGGCTGCAAGGGAGGCTGTGGTTCCTGTGGGGGCTGCAAGGGAGGC	34884531	34884604	34884654	34884602	-1	8	ENSMOCG00000010961.1	34873166	34884869	None	5931	1486	173683	No_or_no_constitutive_exon
CCTGCCCTAGCCTGGCCTGGAGTATCCTTGGGTGGGAGGTGGGAGAACAGCA	35025240	35025444	35025494	35025442	-1	8	ENSMOCG00000005795.1	35015758	35027619	None	5931	1486	173683	No_or_no_constitutive_exon
TCCTTGGGTCCATACTCACCTGAGCTCTTTTGCGTCTATCGCCTGGGAAGTT	35435722	35435811	35435861	35435809	-1	8	ENSMOCG00000019659.1	35431998	35471380	TH	5931	1486	173683	Yes
AGCAGGGCGAGGAGCCGGGTGCTGAGCCGGGTGCTGAGCCGGGAGCTGAGCT	36024764	36025023	36025073	36025021	-1	8	ENSMOCG00000001521.1	36023298	36026032	Cdkn1c	5931	1486	173683	No_or_no_constitutive_exon
CAGTCAGAGCCCCACAACCAGTGTTTTTGACTGATGTCCTGGGTGGCCAGGT	36057872	36057980	36057822	36057874	1	8	ENSMOCG00000021877.1	36040301	36063778	Slc22a18	5931	1486	173683	Yes
TGGTTTCTCTTTATCAATATACTAATATTGCTCCTTCTCTTTGGGGGCAGGT	39075716	39075810	39075860	39075808	-1	8	ENSMOCG00000013724.1	39039904	39115637	Kdm2a	5931	1486	173683	No_or_no_constitutive_exon
TGGGGGTTCCTTTTACAAGCCTTTCAGTGTATCTTCTGTGGCTGGGACAGAC	39496805	39497066	39496755	39496807	1	8	ENSMOCG00000020314.1	39462160	39504149	Sptbn2	5931	1486	173683	No_or_no_constitutive_exon
GAGTCAGCAGCCCCAGCGGCCACTTTGTCAGCACTGTAAGGAGGAGGGAGAA	40254436	40254464	40254514	40254462	-1	8	ENSMOCG00000019125.1	40251686	40257942	Mus81	5931	1486	173683	No_or_no_constitutive_exon
CATCTGCTGTGAGCTGGCCTCTGCCTGCTGGAAGTGGGAGAGTCGGGCAGGA	40638364	40638443	40638493	40638441	-1	8	ENSMOCG00000016492.1	40628618	40650573	Frmd8	5931	1486	173683	No_or_no_constitutive_exon
CTGGGTCCAGTCCAGTCTTAAACAGTGGTTTGTCCGCTTCTCCAGGGAAGGA	40729649	40729696	40729746	40729694	-1	8	ENSMOCG00000013295.1	40729096	40752640	Pola2	5931	1486	173683	No_or_no_constitutive_exon
CAGGAAGAGGTGTCAAAGGGCATAGCAGTGATGTGTACTCTGGGAAACAGGT	40792175	40792261	40792311	40792259	-1	8	ENSMOCG00000020180.1	40774485	40797373	Capn1	5931	1486	173683	Yes
GTTCGTTCGCTGCCAGGCCCGGGAAACCTGGATGAGCGGGGACAGGCCAGCC	40908043	40908723	40908773	40908721	-1	8	ENSMOCG00000005046.1	40905413	40908863	Sac3d1	5931	1486	173683	No_or_no_constitutive_exon
TTCTGCGTCCGGAGCCTGGTCTTAGCTCTGGACTTTTTTGGGGGGCGCAGCG	41175578	41175742	41175528	41175580	1	8	ENSMOCG00000014745.1	41169185	41184123	Pygm	5931	1486	173683	Yes
GGGCGTTGATGTCAGTTGTCTCCTGTCTCTCCTCCCCTCGGGCTGGGCAGGT	41262175	41262337	41262125	41262177	1	8	ENSMOCG00000002279.1	41206458	41321898	Nrxn2	5931	1486	173683	No_or_no_constitutive_exon
ATCTCAGCGGTCCCCACCTGATCTAGTGTTTCCTCCCTGTTGTGGGGCAGGT	41280019	41280210	41279969	41280021	1	8	ENSMOCG00000002279.1	41206458	41321898	Nrxn2	5931	1486	173683	No_or_no_constitutive_exon
TACAAGTAAGGGACCTCTCGTGCCACTGACCTCGGGTTTTGGGGCCACAGGG	41645362	41645459	41645509	41645457	-1	8	ENSMOCG00000003068.1	41637201	41654212	Plcb3	5931	1486	173683	No_or_no_constitutive_exon
GGCCAGACGCGGTGTATCTGTCACTCACATTTCTCCACCCTGGGAATAAGGT	41684594	41684736	41684786	41684734	-1	8	ENSMOCG00000006698.1	41683918	41700988	Fermt3	5931	1486	173683	No_or_no_constitutive_exon
AATTTGCCTGTGTATGACCTCTATTTTCTATAATGTTTGTGGGTATTAAGGG	41715975	41716117	41716167	41716115	-1	8	ENSMOCG00000013041.1	41701972	41722944	Stip1	5931	1486	173683	Yes
CCTCTCCTCACTCATTTTTCCTCATTTTCCTTTGTCCCTGGGTGGGGCAGTT	41882809	41883004	41883054	41883002	-1	8	ENSMOCG00000001410.1	41881602	41890612	None	5931	1486	173683	No_or_no_constitutive_exon
AGCTGCTCCTTGCAGGCTGTGTGCGCCCCGCTGTCAGCATAGGGGATCAGGC	45853000	45853120	45852950	45853002	1	8	ENSMOCG00000017959.1	45852801	45853881	None	5931	1486	173683	No_or_no_constitutive_exon
CCAACATGGAAAAAGCTTAAAACCATCAACACAAAGATCAAAGGGTCAAGAG	46748707	46748920	46748657	46748709	1	8	ENSMOCG00000019450.1	46748071	46748920	None	5931	1486	173683	No_or_no_constitutive_exon
CCAGTCTTCAGAGACACATGATTTTGATTACCTTGTCTTGTGTTGGGAAGGT	48508310	48508409	48508459	48508407	-1	8	ENSMOCG00000021405.1	48504921	48557787	Ostf1	5931	1486	173683	No_or_no_constitutive_exon
TAACTGACTCTGTCCTGTCTGTTGACATGACTCTGGCTGCCGGGGAACAGGG	54552735	54552905	54552685	54552737	1	8	ENSMOCG00000014249.1	54430111	54627538	Dock8	5931	1486	173683	Yes
GCATGCAAGGAGGGATGCAGGGAGCTGGCATGCAAGGAGGAGGGATGCAGGG	60152042	60152306	60151992	60152044	1	8	ENSMOCG00000020428.1	60150383	60152306	Cstf2t	5931	1486	173683	No_or_no_constitutive_exon
GGTGTGTGAAGGGGAAGAGGTTTGTAATCTCTCTACTACTGGGGGATCAGGT	65860698	65860992	65860648	65860700	1	8	ENSMOCG00000020487.1	65859751	65863248	Cyp26a1	5931	1486	173683	No_or_no_constitutive_exon
TTAGAATTCTGTTCTAAAGTCTGAACAGTGTTGTTGCCTTTGGGTAACAGGT	66321833	66321941	66321783	66321835	1	8	ENSMOCG00000002320.1	66301328	66340667	Pde6c	5931	1486	173683	Yes
GTTTGAGGTTTTGACATTAATCAGAGGCTGATCTTTTCGGGGGGGTCTAGGT	66874507	66874795	66874457	66874509	1	8	ENSMOCG00000005827.1	66653654	66897633	Plce1	5931	1486	173683	Yes
AATTTATTATATCTCTCTCTCTCTCTCTTCCCTGACTTTGGGATATACAGAT	68044814	68045029	68045079	68045027	-1	8	ENSMOCG00000014033.1	68017983	68054074	Aldh18a1	5931	1486	173683	No_or_no_constitutive_exon
GGCCTTTCTGTTTTCAAAGAAGCCCTGTGCCCTGTGTGGTTGGGAGGTAGAA	69113834	69113963	69114013	69113961	-1	8	ENSMOCG00000010266.1	69066126	69212682	Slit1	5931	1486	173683	No_or_no_constitutive_exon
TCTTGCCATCTCTCTCTGTTTTCTCTTCTTCCCCGCACCCTGGGAGGCAGGA	69690643	69690664	69690593	69690645	1	8	ENSMOCG00000014672.1	69676866	69695329	Zfyve27	5931	1486	173683	No_or_no_constitutive_exon
AACCTGTAACCAGTTCTAGTTGTCACTCCAGCCCCCTTGGGAGTCCAGAGCG	71792938	71792941	71792991	71792939	-1	8	ENSMOCG00000006800.1	71792351	71829840	Pkd2l1	5931	1486	173683	No_or_no_constitutive_exon
GCACCTCCTCGCATGCTCAGTAGGCTCCCAGTGCCGCAGAGGGAGGTCAGTT	72136061	72136088	72136138	72136086	-1	8	ENSMOCG00000012074.1	72135133	72161787	Sec31b	5931	1486	173683	No_or_no_constitutive_exon
TAGGGATCGAGCTCATGGACTGATGGAATTTCTTTCCTTGGGGAATGTAGGT	72182250	72182399	72182200	72182252	1	8	ENSMOCG00000013701.1	72179177	72188124	Hif1an	5931	1486	173683	No_or_no_constitutive_exon
CGGGCACACTGAGCACATCTAATTCCAGTTCCCCACCCCCCCACAGGGAGCG	72445670	72445753	72445620	72445672	1	8	ENSMOCG00000015583.1	72362852	72448075	Pax2	5931	1486	173683	No_or_no_constitutive_exon
AACTTCCCAAAAGCATGGAGACTTCGAGGCAGAGCCCATGGGGGGAAAAGCC	72566545	72566761	72566811	72566759	-1	8	ENSMOCG00000015291.1	72566545	72566816	None	5931	1486	173683	No_or_no_constitutive_exon
GAGGAACGGAGGCTCGGGGCCGAGCGGCGGGAGGACGGCAGCCGGGAGAGAG	73278864	73279173	73279223	73279171	-1	8	ENSMOCG00000013178.1	73191825	73279612	Fbxw4	5931	1486	173683	No_or_no_constitutive_exon
GACAGGGATCGTCAGGTCAGGTGGTCACTGCTGTTGTTATTGGGCGACAGGA	74244647	74244818	74244597	74244649	1	8	ENSMOCG00000018233.1	74230636	74258267	Sfxn2	5931	1486	173683	No_or_no_constitutive_exon
CCTAACGGTTTTCTCTCCTGCTTCTCCTTGCTCTCTCGGGGACTCGGAAGTG	75023116	75023161	75023211	75023159	-1	8	ENSMOCG00000019474.1	74969644	75167095	Sh3pxd2a	5931	1486	173683	No_or_no_constitutive_exon
GGAAGTGCTCCCAGTGTTCCTTCTGTGGCATCTTGTTCTTGGGTTGGTAGAT	75226626	75226750	75226800	75226748	-1	8	ENSMOCG00000009637.1	75212031	75250607	Stn1	5931	1486	173683	No_or_no_constitutive_exon
TTCCGAAGATGGGGCACTCACCTGATTGTCTGTTTTCCTCTGGTGGGTAGGC	75369705	75369759	75369809	75369757	-1	8	ENSMOCG00000011193.1	75353189	75390275	Col17a1	5931	1486	173683	No_or_no_constitutive_exon
GCTCCCTGGAAGGCCCAACTGAACCTTCTAGCAGCTCCTTAGGGGACCAGGC	75372212	75372283	75372333	75372281	-1	8	ENSMOCG00000011193.1	75353189	75390275	Col17a1	5931	1486	173683	No_or_no_constitutive_exon
CTAGCTGGGCCTCCATGTCAGCCGCCAGCAGGTGGGTGGTGCTTAGGGAGGG	75363127	75363152	75363202	75363150	-1	8	ENSMOCG00000011193.1	75353189	75390275	Col17a1	5931	1486	173683	No_or_no_constitutive_exon
AGCTCTGTGGGTTAGCATGAGGAAGGGGGGAAATGCTAGAGGGGTAAGAGGC	75362955	75363091	75363141	75363089	-1	8	ENSMOCG00000011193.1	75353189	75390275	Col17a1	5931	1486	173683	No_or_no_constitutive_exon
CCTTCCCTGAACTTTGGACTTAGGAAAGGGTCCAGGGCCTGATGGGAAAGTC	75381147	75381308	75381358	75381306	-1	8	ENSMOCG00000011193.1	75353189	75390275	Col17a1	5931	1486	173683	No_or_no_constitutive_exon
CATGTCACTCAGGAAAACCCGCTGACTCGGGTGCTTTCCTGAGGGAAAAGCA	75367062	75367161	75367211	75367159	-1	8	ENSMOCG00000011193.1	75353189	75390275	Col17a1	5931	1486	173683	No_or_no_constitutive_exon
GGAAGGGGGGAAATGCTAGAGGGGTAAGAGGCACCGCTGAAGGGCAGGAGTG	75362955	75363071	75363121	75363069	-1	8	ENSMOCG00000011193.1	75353189	75390275	Col17a1	5931	1486	173683	No_or_no_constitutive_exon
TCCCTGGGGAGAGCTCAAAAGACATGTAATTCCTTCTTAAGGGAATGTAGCT	83644956	83645117	83644906	83644958	1	8	ENSMOCG00000022405.1	83625718	83658048	Habp2	5931	1486	173683	No_or_no_constitutive_exon
TGTGGGTCTTGGAAGAAGTCCTGTCTCTTGTGAGCCGGGAAGCAGACTAGAC	86757513	86757539	86757463	86757515	1	8	ENSMOCG00000013802.1	86747574	86782073	Slc18a2	5931	1486	173683	No_or_no_constitutive_exon
TCTAGTTGTAACTTTTCTTACTATGATGCCTCTTTGCTTTATGGGTGCAGGA	88192628	88192717	88192767	88192715	-1	8	ENSMOCG00000002406.1	88185814	88215610	Eif3a	5931	1486	173683	Yes
GAAGATGCCGTGGTAGTGGGTCTGCAGACACGTGCTGGGGGGGGGTGCAGGT	2184143	2184281	2184331	2184279	-1	LG1	ENSMOCG00000002022.1	2171314	2185118	None	5931	1486	173683	No_or_no_constitutive_exon
AGCCTTGGAGACCTCACCTAAAGTGGCTTCCCTTGGTGGGGAGGGGACAGGA	2178537	2178645	2178695	2178643	-1	LG1	ENSMOCG00000002022.1	2171314	2185118	None	5931	1486	173683	No_or_no_constitutive_exon
GCGTGAGAGGCGGCGCGAACGCAGGCGGCGCAGCCGGGGGCGCAGGTGAGCG	2487252	2487273	2487323	2487271	-1	LG1	ENSMOCG00000011992.1	2481555	2487472	Cactin	5931	1486	173683	No_or_no_constitutive_exon
CTGGGCATAGTGCCCTCCACGCCCTGAGCCCACTCTCCTCTTGGGGACAGCG	2934127	2934267	2934317	2934265	-1	LG1	ENSMOCG00000021520.1	2929648	2942635	Sppl2b	5931	1486	173683	No_or_no_constitutive_exon
TGGAAGGGTACTGGAAGTAGGGTGGGTATCTTCACGGGGCTGTAGAGAAGGG	3133766	3134026	3133716	3133768	1	LG1	ENSMOCG00000012080.1	3124938	3135224	Mknk2	5931	1486	173683	No_or_no_constitutive_exon
GGGGGGAGAAGTCACTCAGTGTGCCGCAGGGGCAGCTTCAGGAGGGTCAGGG	3384782	3385127	3384732	3384784	1	LG1	ENSMOCG00000014260.1	3368226	3389914	Tcf3	5931	1486	173683	No_or_no_constitutive_exon
CCTGGGGCCTGTCGCCTGCACTGCACTCAGGGACCTTCATGGGGACACAGGT	3438463	3438586	3438636	3438584	-1	LG1	ENSMOCG00000012878.1	3432594	3440448	Plk5	5931	1486	173683	No_or_no_constitutive_exon
ATTACACAGTGAGAAGAGACCCTGTCTCAAAAGGGGGGGAAAAAAGAAAGAA	3781194	3781256	3781306	3781254	-1	LG1	ENSMOCG00000022809.1	3770476	3782881	Arhgap45	5931	1486	173683	No_or_no_constitutive_exon
CGGCTGGAGGAGGAGGCCAAAAACAAGGTGCATTAGCAAGAGGGGCCTAGAA	3775903	3775950	3776000	3775948	-1	LG1	ENSMOCG00000022809.1	3770476	3782881	Arhgap45	5931	1486	173683	No_or_no_constitutive_exon
CCCTTCCCCAGAGGCTGCTGGAAGTGGTGTACTCAGGACCAGGGCAGGAGCA	3796911	3797046	3797096	3797044	-1	LG1	ENSMOCG00000010910.1	3784115	3800937	Abca7	5931	1486	173683	No_or_no_constitutive_exon
GGAGGCAGCGATGGCTCCATCTTCCAGGTGGACCTGTGCAGCTGGGTGAGTG	3835216	3835237	3835287	3835235	-1	LG1	ENSMOCG00000008731.1	3833942	3840875	Wdr18	5931	1486	173683	No_or_no_constitutive_exon
ACCTGTCCTCATTCTCCGATCACGGTGCTCATTCTGGGCGGGTGGCGCAGGC	3876130	3876363	3876413	3876361	-1	LG1	ENSMOCG00000009829.1	3875455	3878486	Kiss1r	5931	1486	173683	No_or_no_constitutive_exon
GGGTCCCTCACTGTGACCCTGCCTGACCTGCCTGTCCCCGGGGGGGGCAGAT	3924934	3925070	3924884	3924936	1	LG1	ENSMOCG00000018991.1	3915061	3927347	Plppr3	5931	1486	173683	No_or_no_constitutive_exon
GGTCTCACCTCGCTCTGTGCCAGACCATCCTGCACGTCGTCAACGGGAAGGC	3967659	3967791	3967841	3967789	-1	LG1	ENSMOCG00000013637.1	3967659	3971499	Misp	5931	1486	173683	No_or_no_constitutive_exon
TCAGGGGGGTCAGAGGGTGGGCAGAACAATGGCGGTCTGGGGAATGGCAGTG	4210911	4211094	4210861	4210913	1	LG1	ENSMOCG00000016939.1	4210798	4219750	Theg	5931	1486	173683	No_or_no_constitutive_exon
TCCCCTCCGCTTCTGCTGCCATTGCTCCTTTTAGGGGGAAGGGATGTCAGGC	4657367	4657540	4657317	4657369	1	LG1	ENSMOCG00000004691.1	4647975	4663481	1700030K09Rik	5931	1486	173683	No_or_no_constitutive_exon
CTGCAGGAAGCAGAGAGGACAAGTCACTTTTGAGGAAGCAGGGTGAACAGGC	5136739	5136753	5136689	5136741	1	LG1	ENSMOCG00000000245.1	5133498	5136753	Ocel1	5931	1486	173683	No_or_no_constitutive_exon
TGAGCTTGTCCTTTGATACCCTTCATGGATGCCTTCTTGTCCTGGGGAAGCC	8766501	8766529	8766451	8766503	1	LG1	ENSMOCG00000022111.1	8753437	8771601	Gm11992	5931	1486	173683	No_or_no_constitutive_exon
TGTTTGTTTTTTTTTCTCCCATTTTAATTATTTTAAACTGGGACGTGTAGGT	24601025	24601099	24601149	24601097	-1	LG1	ENSMOCG00000017878.1	24449006	24658955	Atp8a1	5931	1486	173683	No_or_no_constitutive_exon
AACCTTTTTTTTTTTCTTCTTCTTCTTTTTAACCTTTCTCGGGGCGTCAGGT	28862380	28862557	28862607	28862555	-1	LG1	ENSMOCG00000012881.1	28838589	28968221	Fryl	5931	1486	173683	No_or_no_constitutive_exon
ACCTCTTCATTTCTGCTCCAGACTCGTTTGTATGAGATGGACCTGGGAAGAG	29399958	29400075	29400125	29400073	-1	LG1	ENSMOCG00000017330.1	29399826	29437028	Lrrc66	5931	1486	173683	No_or_no_constitutive_exon
CAGAAGCACGGGCCTCAGACGTACGGGGCTTAGAAGCACGGGGCCAAGAGGT	29474637	29474723	29474587	29474639	1	LG1	ENSMOCG00000019737.1	29456819	29485147	Spata18	5931	1486	173683	No_or_no_constitutive_exon
CTGAATCTGATATAATTCTATTTTATTTCCACAGTACTGAACATTGGGAGAA	32718197	32718379	32718147	32718199	1	LG1	ENSMOCG00000019958.1	32717788	32729376	None	5931	1486	173683	Yes
AAGAATGCAGACTAACAATGTGTCCTCCTCTCTCTCCATTGTGGGTAAAGGA	32772981	32773256	32772931	32772983	1	LG1	ENSMOCG00000013375.1	32765131	32773256	Arl9	5931	1486	173683	No_or_no_constitutive_exon
GTGAAGAGGTCGCAGGGGGTGAGGAGGAAAAACAAGAAGAGGGGCATGAGTA	32778547	32778664	32778497	32778549	1	LG1	ENSMOCG00000014946.1	32778364	32817819	Thegl	5931	1486	173683	No_or_no_constitutive_exon
ATCCATCTGTTTACTCCCTTCCTCAGGCCGCCTGTGCTGAGGGCCAGGAGGA	34657981	34658082	34657931	34657983	1	LG1	ENSMOCG00000013356.1	34638979	34675748	Tmprss11e	5931	1486	173683	No_or_no_constitutive_exon
AATCGTCAATGAGGAAGAATCGCTGCAGTAATTTTCTGAATGGGAAGAAGCA	34966464	34966681	34966414	34966466	1	LG1	ENSMOCG00000007719.1	34918773	34976093	Tmprss11d	5931	1486	173683	No_or_no_constitutive_exon
GTCCTTGGAGTTTTTAAATCGTATCTGCATTCCACTTCTCATGGGTATAGGC	43700219	43700449	43700169	43700221	1	LG1	ENSMOCG00000020950.1	43683268	43702772	Afm	5931	1486	173683	No_or_no_constitutive_exon
TTCCCCCTCCTTCTTTTCCCCTCCTCCACGGCCTCTTTTTGGGTTGGAAGAA	45247354	45247527	45247577	45247525	-1	LG1	ENSMOCG00000012693.1	45231428	45255709	Ppef2	5931	1486	173683	Yes
CACGCCTCTGCTTGCTTACAGTCCACAGACACTGCAGAGAGGGCCTGAAGCC	45231428	45231444	45231494	45231442	-1	LG1	ENSMOCG00000012693.1	45231428	45255709	Ppef2	5931	1486	173683	No_or_no_constitutive_exon
CATTTCATTAATCCTTTCTTTTGGTGGCTTGTCCCTCGTTGGGTGTCAAGGA	47029202	47029310	47029152	47029204	1	LG1	ENSMOCG00000001319.1	47002403	47253370	Fras1	5931	1486	173683	No_or_no_constitutive_exon
TCCAGCTAACCTCCGGTCTTGTTTTTCTTCCCCACCTTGTCTGGGGGAAGCC	47042868	47043003	47042818	47042870	1	LG1	ENSMOCG00000001319.1	47002403	47253370	Fras1	5931	1486	173683	No_or_no_constitutive_exon
TTGTGTCATCACTCTGAAATGACCTTGTTAGGTGAGGGGGGTGGCAAGAGAG	48275490	48275598	48275648	48275596	-1	LG1	ENSMOCG00000022157.1	48246705	48370060	Antxr2	5931	1486	173683	No_or_no_constitutive_exon
TACATTTCTATTTTGATTTTCTTCTCTCCATGTGCATTTTAAACGGGAAGCT	49521960	49522040	49522090	49522038	-1	LG1	ENSMOCG00000021595.1	49511558	50021548	Rasgef1b	5931	1486	173683	Yes
AAGGAGATCTAGAGGGAGGGGAGGGAACAGCAGAATCAGGGGATGATGAGAA	55320832	55320922	55320782	55320834	1	LG1	ENSMOCG00000002827.1	55276452	55321681	Zfp326	5931	1486	173683	No_or_no_constitutive_exon
AACTTAAGGAACTTGAAACCTACTTTGAGCCCTCCTGTTTATTTAGGGAGCT	56739405	56739579	56739355	56739407	1	LG1	ENSMOCG00000018633.1	56692095	56744183	Brdt	5931	1486	173683	No_or_no_constitutive_exon
TGTTGAAACAACTTCACTCTATTTTCTTTTTACACTTTTGGGACTTAAAGAT	57587252	57587453	57587202	57587254	1	LG1	ENSMOCG00000014483.1	57485639	57597399	Ccdc18	5931	1486	173683	Yes
AAAATAAAATAAACAACAAACCATCCAACCAAACAAAAACAACTTGGGAGGC	57593242	57593265	57593192	57593244	1	LG1	ENSMOCG00000014483.1	57485639	57597399	Ccdc18	5931	1486	173683	No_or_no_constitutive_exon
CCTGTTCAGGGGTGGAGAGGGGCAGAGAACTAAGAACCCAGCCAAGGGAGGG	57754637	57754654	57754704	57754652	-1	LG1	ENSMOCG00000021949.1	57754637	57762727	Mfsd7a	5931	1486	173683	No_or_no_constitutive_exon
GTCTGTGTCTGGTCCATGCTTAACTTTGTATTTTCATCTTTTGGGGGCAGCT	57978257	57978369	57978419	57978367	-1	LG1	ENSMOCG00000014713.1	57976068	57989914	Dgkq	5931	1486	173683	Yes
GTGTTTGTCTCATTTTGTGTGTTTGTTTTGTTTTTAAAGGGTCTGAAAAGCC	94988	95046	94938	94990	1	LG10	ENSMOCG00000012908.1	86957	194555	Vps50	5931	1486	173683	No_or_no_constitutive_exon
ATGTTTTCATTCAGAATTATTTTCTTTATTACTGCTTTCGGGAATTTAAGGA	1270670	1270705	1270755	1270703	-1	LG10	ENSMOCG00000011802.1	1268559	1339733	Sgce	5931	1486	173683	No_or_no_constitutive_exon
TGGCAATCCTCAGCAGGAGGATCTTTCACAGTGAGGACTGACTAGGGGAGGC	8342573	8342819	8342523	8342575	1	LG10	ENSMOCG00000019332.1	8342051	8343323	None	5931	1486	173683	No_or_no_constitutive_exon
CGAAAATAGCCTTTGCCATCACTGCCATTAAGGGTGTGGGGCAGAGATAGAC	13572674	13573015	13572624	13572676	1	LG10	ENSMOCG00000018450.1	13572554	13573015	None	5931	1486	173683	No_or_no_constitutive_exon
TGCTTTTTGTCTCTGTGTTCTTTGTATATATTTTTGTTCGGTGGGTATAGTA	17821947	17822034	17821897	17821949	1	LG10	ENSMOCG00000014810.1	17580818	17855890	Hs6st2	5931	1486	173683	No_or_no_constitutive_exon
GAGTGGTGTTTTGAGAGGAAGAAAAGAATTCAAGGTGAGGGACAGTGTAGAG	4869455	4869477	4869527	4869475	-1	LG12	ENSMOCG00000003747.1	4865411	4894685	Clcn1	5931	1486	173683	No_or_no_constitutive_exon
ACTTATTGTGACAATTTCCTTCCCCACCTGCCTCTTCCTGGGCGGAGCAGCC	5349339	5349608	5349289	5349341	1	LG12	ENSMOCG00000007194.1	5328146	5354203	Trpv5	5931	1486	173683	Yes
CTAGTCATGATACAGTTGCCATGGTAACTCTCACCCCTTGGGTGGCGCAGCC	5383360	5383629	5383310	5383362	1	LG12	ENSMOCG00000004978.1	5369517	5385878	Trpv6	5931	1486	173683	Yes
ACCCCTCTGACGTGCCTTCTTTTCTCCTTTTCTGGTTTTCACATGGGAAGAA	212345	212397	212295	212347	1	LG3	ENSMOCG00000001571.1	153693	233108	Enpp2	5931	1486	173683	Yes
TGTGCTCCCATGAATGGCCACAAGGTCATGCGCCAGGGCAATTGCAGAAGCT	9053804	9054002	9054052	9054000	-1	LG3	ENSMOCG00000018494.1	9027815	9082660	None	5931	1486	173683	No_or_no_constitutive_exon
CTCCATGTAAGTGTTGATATTCACTTTTTTTTTTATTTGTCTTGGGAAAGTT	12032095	12032277	12032327	12032275	-1	LG3	ENSMOCG00000003290.1	11086071	12034737	None	5931	1486	173683	No_or_no_constitutive_exon
GCAAAGGCCTCCAACGTAACCCACCAAATATTTTGGTTGTGAGCTGGGAGCA	12927283	12927914	12927964	12927912	-1	LG3	ENSMOCG00000001905.1	12926811	12928090	None	5931	1486	173683	No_or_no_constitutive_exon
AGTAGTAGCAGTCATCAGACATAAAATTTAAATGTATTTTTCACAGGGAGAA	19787728	19787902	19787952	19787900	-1	LG3	ENSMOCG00000015573.1	19784345	19799034	Serbp1	5931	1486	173683	No_or_no_constitutive_exon
ACCACCAAGGTGGAAGAGTTTGGCGAGCATGTGATCCTGGGCACTGGGAGCT	23091854	23092564	23091804	23091856	1	LG3	ENSMOCG00000017653.1	23089965	23093324	None	5931	1486	173683	No_or_no_constitutive_exon
CCTCACCCATTGCCTCCCCTTTCTGACCGCCAACTTCTATGGGAGGACAGGG	28430882	28430961	28430832	28430884	1	LG3	ENSMOCG00000000323.1	28427116	28440224	Rasal3	5931	1486	173683	No_or_no_constitutive_exon
AAAAGCACACCAGACCCTCCTGCCTTCAACCCCTAGGGCCGACCAAGGAGGC	28463775	28463810	28463725	28463777	1	LG3	ENSMOCG00000004182.1	28443596	28469039	Wiz	5931	1486	173683	No_or_no_constitutive_exon
AAATGGCACAGAATATATATTTCAACGTTGGGGCAGGGGAGCATAATGAGGA	35639614	35639651	35639564	35639616	1	LG3	ENSMOCG00000009231.1	35526893	35687786	Map4k3	5931	1486	173683	Yes
GTGAAAATGCTCCGTTCTCTAGAAAAGAGATCTCTGGGGAGGAGGAAGAGGA	35983096	35983266	35983046	35983098	1	LG3	ENSMOCG00000015502.1	35969977	36025440	Dhx57	5931	1486	173683	No_or_no_constitutive_exon
AAATGGCTCAAATAAGGTCACTTAGATTTTCCTTTCTCTGAGTAGGGCAGCT	36648995	36649046	36649096	36649044	-1	LG3	ENSMOCG00000014341.1	36648995	36650656	None	5931	1486	173683	No_or_no_constitutive_exon
TCCAGGCTTATTTTTAAAATGGCTTAATAGTAAACTTTCTTGGGTAACAGAA	37323814	37323901	37323764	37323816	1	LG3	ENSMOCG00000018640.1	37310213	37325705	Cebpz	5931	1486	173683	No_or_no_constitutive_exon
ATTTACAGACCGAATGGAGTTTGCTAGGGTCACTAAAGGAGGGATTGTAGTC	37510993	37511034	37510943	37510995	1	LG3	ENSMOCG00000018243.1	37461655	37541536	Heatr5b	5931	1486	173683	No_or_no_constitutive_exon
ACCTCCTCAGCTGTAGGACCAGAGCGCTCACTCAGCTGTGGGACCGTGAGTG	37905937	37906005	37905887	37905939	1	LG3	ENSMOCG00000012236.1	37884309	37906005	None	5931	1486	173683	No_or_no_constitutive_exon
CTCAGCGGGAGCCTTAGAACTCTGCAAGGGAACTTGCCTGGCTGGGAGAGGG	41711966	41711972	41712022	41711970	-1	LG3	ENSMOCG00000006639.1	41694628	41747962	Adcyap1r1	5931	1486	173683	No_or_no_constitutive_exon
GGCCATCCCTGCAGCCCAGGCCCCCAGAATCCTGCCCTTTGGGGGTGGAGGT	41908708	41908745	41908795	41908743	-1	LG3	ENSMOCG00000006426.1	41873072	41981288	Mindy4	5931	1486	173683	No_or_no_constitutive_exon
CCCAGTGCTTCTCAGACCTGTTGTAACCCTGTTTGTTTCCTGGCGGGCAGGT	44230233	44230519	44230183	44230235	1	LG3	ENSMOCG00000020808.1	44039812	44318275	Chn2	5931	1486	173683	No_or_no_constitutive_exon
GGGCGGTGCTGGTGGCGCATGCCTTTAATCCCTGCACTCGGGAGGCAGAGGC	44785345	44785363	44785413	44785361	-1	LG3	ENSMOCG00000005284.1	44785345	44862354	None	5931	1486	173683	No_or_no_constitutive_exon
CAGGGCTGCAGCAGCTTCCACAGATAGCCTCAGAAGGCAGAGGGTCTGAGCA	45669097	45669144	45669194	45669142	-1	LG3	ENSMOCG00000008857.1	45667821	45671718	Il6	5931	1486	173683	No_or_no_constitutive_exon
ACCCTATTGCCATCCTGCTGAGAGTGCCCGTGTCTCTCCTCCACAGGGAGAA	46703450	46703498	46703548	46703496	-1	LG3	ENSMOCG00000017910.1	46687071	46764099	Efr3b	5931	1486	173683	No_or_no_constitutive_exon
AAGCCAGGTTCTTCCATCTGACTTTTGAAGAGGAGTTTGGGTGAGTCAAGGT	2548386	2548503	2548336	2548388	1	LG4	ENSMOCG00000002284.1	2547548	2548503	None	5931	1486	173683	No_or_no_constitutive_exon
TGTTGTTGTTGGTTTGTTTTTTTTTTTTTTTTTGTCTTTTGGGACATCAGTG	2844302	2844430	2844252	2844304	1	LG4	ENSMOCG00000014029.1	2796442	2862008	Enpp1	5931	1486	173683	No_or_no_constitutive_exon
TGGAATGACATAAATGGCTACAGATGATGAAAGTTTTCTCTGGGATCAAGAC	3464347	3465387	3465437	3465385	-1	LG4	ENSMOCG00000015154.1	3464347	3499400	None	5931	1486	173683	No_or_no_constitutive_exon
GGGCATCCAGTGCACGTGCCAACATCACGCTGTCAGGGGAAGAAGCGCAGGA	7663219	7663394	7663169	7663221	1	LG4	ENSMOCG00000018866.1	7663009	7663394	None	5931	1486	173683	No_or_no_constitutive_exon
TTTTAACTCTCTCTCTCTCCCTTCTTCCTCCACTTCTTGTGGGGGTCTAGGT	8411529	8411598	8411479	8411531	1	LG4	ENSMOCG00000009174.1	8340054	8490382	Arfgef3	5931	1486	173683	No_or_no_constitutive_exon
TGACTTGTTCCTTTCTTTGTGTTGTGTGTTGTGCTGCTGATGGGAATAAGGT	15288008	15288182	15288232	15288180	-1	LG4	ENSMOCG00000000215.1	15257508	15289089	None	5931	1486	173683	No_or_no_constitutive_exon
GCACACTAATTACCTCATAAGTAACCATGTAATACAGGAAAGGGTATCAGAT	16473785	16473959	16473735	16473787	1	LG4	ENSMOCG00000020656.1	16423540	16563306	Stxbp5	5931	1486	173683	No_or_no_constitutive_exon
ACCTCAGGCTATAGCGGAAGCCTCAGCTAGCTCTGTTACCATAGGGACAGCC	17546701	17546922	17546972	17546920	-1	LG4	ENSMOCG00000020660.1	17546701	17548662	Ccdc8	5931	1486	173683	No_or_no_constitutive_exon
GCTCCTGGATATTTAACCTCCACCCCTCATGCTGCAGGAGATGGGGACAGGA	18343420	18343532	18343582	18343530	-1	LG4	ENSMOCG00000005717.1	18337720	18364663	Slc8a2	5931	1486	173683	No_or_no_constitutive_exon
CCCCCGGGAAGACTCAACACGCATTGCATTGGGAGAGCCGGGACAGTGAGAT	18580948	18581076	18580898	18580950	1	LG4	ENSMOCG00000017884.1	18580457	18581223	None	5931	1486	173683	No_or_no_constitutive_exon
TGGTGGGGTTCTCACTTAGGGCTTATTTGCCATTTATACCTCCAGGGGAGGC	18854966	18855160	18854916	18854968	1	LG4	ENSMOCG00000004298.1	18845804	18856048	Slc27a5	5931	1486	173683	No_or_no_constitutive_exon
GCCGGGCGGTGGTGGCACACACCTTTAATCCCAGCACTCGGGAGGCAGAGGC	19926429	19926454	19926379	19926431	1	LG4	ENSMOCG00000022408.1	19890055	19927284	None	5931	1486	173683	No_or_no_constitutive_exon
CCCCTTTTCTGGATAGCCAGAATGACGGATCTCGCTCTGGGGGGGCTCAGGT	21015465	21015587	21015415	21015467	1	LG4	ENSMOCG00000014019.1	20990599	21021584	Axl	5931	1486	173683	Yes
TACCACAAGGGTTCCAGAATTCGCACTCAGGTCACAAGCCTTAGGGGCAGTC	21839537	21839714	21839487	21839539	1	LG4	ENSMOCG00000022374.1	21836710	21849177	Gapdhs	5931	1486	173683	No_or_no_constitutive_exon
AAGAGAGAAGGGGACAAGAGAGGAGGGGAGGGAAAAGAGTCAGGGTGAAGGC	21865272	21865521	21865571	21865519	-1	LG4	ENSMOCG00000016004.1	21853514	21866596	Atp4a	5931	1486	173683	No_or_no_constitutive_exon
GGTGTTCTGAGGACAGACTGGGGACAAGCTCCTGTATCTTGGGATACTAGGG	22116293	22116465	22116515	22116463	-1	LG4	ENSMOCG00000012966.1	22100793	22126744	Nphs1	5931	1486	173683	Yes
CCATCATCATCATCCATCGTTCAGTGTTGCTTTATTCTCTGGGACTATAGGT	22332718	22332856	22332668	22332720	1	LG4	ENSMOCG00000011070.1	22316588	22352926	Wdr62	5931	1486	173683	No_or_no_constitutive_exon
CTTCCCCTTTGCCTGCCATGGGCTTCACCCACCTCCCCGCCACGGGTAAGAG	23321518	23321545	23321595	23321543	-1	LG4	ENSMOCG00000002853.1	23317944	23335751	None	5931	1486	173683	No_or_no_constitutive_exon
AGATTGGGATATTTGAGAGTCCAACGGGCACGGTGAGTGTGAGGGATGAGGG	23431384	23431440	23431490	23431438	-1	LG4	ENSMOCG00000015490.1	23407151	23431602	None	5931	1486	173683	No_or_no_constitutive_exon
ATTTTATCCTTCATGACTTGTGTATCTCACTGTCTCTTCTGTGGGTGCAGCA	30846873	30848560	30848610	30848558	-1	LG4	ENSMOCG00000020966.1	30846873	30905442	Ppip5k2	5931	1486	173683	No_or_no_constitutive_exon
ACAGCCGAAGCCCAACCATGTCGGAAGAGAAGCCCAAGGAGGGAGTGAAGAC	32344004	32344185	32343954	32344006	1	LG4	ENSMOCG00000009291.1	32343971	32344301	None	5931	1486	173683	No_or_no_constitutive_exon
CTACTAACTACTCCCTCTTCTGTGGCTATCCTGACCTTGATGGGGTGCAGGA	35202953	35203068	35203118	35203066	-1	LG4	ENSMOCG00000000907.1	35175273	35204308	Ano7	5931	1486	173683	No_or_no_constitutive_exon
GAGTATGGTGGGGCTGCCGGGGCTGTGTCCCAGGGCTGGGGCAGGAAAAGGG	35318938	35319064	35319114	35319062	-1	LG4	ENSMOCG00000002594.1	35294010	35350355	Sned1	5931	1486	173683	No_or_no_constitutive_exon
GGAAGGAGGATGGAGGAGCAAGGGGGCCAGAAGGTAGGCCAGGGGCCAAGTG	35307857	35307879	35307929	35307877	-1	LG4	ENSMOCG00000002594.1	35294010	35350355	Sned1	5931	1486	173683	No_or_no_constitutive_exon
AAGATGGGCAGACAGCTGCTGACCTAGGTCCCCTTCTTGAGAGCAGGGAGGT	35307803	35307824	35307874	35307822	-1	LG4	ENSMOCG00000002594.1	35294010	35350355	Sned1	5931	1486	173683	No_or_no_constitutive_exon
AGCTGGTGGTTGTTGTCTTTTGTTCCCCTCCTTGGATGGGAAAAAAACAGGT	36623689	36623959	36623639	36623691	1	LG4	ENSMOCG00000022262.1	36581238	36646574	Fn1	5931	1486	173683	Yes
TCAGCTGTTAAAATATGCCACCAACTAATGGGTGCTGCTTGGGTTAACAGGT	41255142	41255353	41255403	41255351	-1	LG4	ENSMOCG00000009767.1	41194399	41304230	Cps1	5931	1486	173683	No_or_no_constitutive_exon
GGGAGACTTGATGCCAGTGTAATTATCTTTTTTTTTGTCACTGGGAACAGGG	41937053	41937315	41937365	41937313	-1	LG4	ENSMOCG00000014746.1	41774378	41971741	Unc80	5931	1486	173683	No_or_no_constitutive_exon
ACCATCTTCCAGGAGTGAGATCCTGCCAACATCAAATGAGGGGATGCCAGCG	44904912	44905339	44904862	44904914	1	LG4	ENSMOCG00000001238.1	44904023	44905646	None	5931	1486	173683	No_or_no_constitutive_exon
GAATCATCAGCGGATGCTTAAAATAGCAAGACAGCTTCGGGTTGAGAGAGAG	47728690	47729684	47729734	47729682	-1	LG4	ENSMOCG00000017292.1	47728306	47730333	None	5931	1486	173683	No_or_no_constitutive_exon
AGATGACTCACTGGACTGTGCTCTCTTTCTTTGGCATCCGGGACACACAGCA	50255051	50255151	50255001	50255053	1	LG4	ENSMOCG00000010348.1	50254244	50378630	Sphkap	5931	1486	173683	No_or_no_constitutive_exon
GATGTCATGCTCATGGAACAAGTGCTGATTTTGTGTTTTTCTGGGAACAGGG	51295454	51295541	51295404	51295456	1	LG4	ENSMOCG00000006755.1	51273854	51298673	Serpine2	5931	1486	173683	No_or_no_constitutive_exon
TACCCTGGCTCATGGTGTCTCACTGAGTTGGCTGGGGTTTCTGGGGACAGAT	55613328	55613515	55613565	55613513	-1	LG4	ENSMOCG00000012429.1	55609228	55616216	Gmppa	5931	1486	173683	No_or_no_constitutive_exon
TGAAGCCTCAGTGTGCCCAAGGAAGATGCTGGGGCCAGTGGGGCCGTGAGAT	55803486	55803504	55803554	55803502	-1	LG4	ENSMOCG00000011418.1	55802290	55811192	Dnajb2	5931	1486	173683	No_or_no_constitutive_exon
TGTAGATCTTGAAAATATTGATTGCTGTCTGTCTGTGCTGGGAGGGACAGAG	55869616	55869734	55869566	55869618	1	LG4	ENSMOCG00000013127.1	55862988	55872784	Atg9a	5931	1486	173683	No_or_no_constitutive_exon
GTAAGGCCTGCTGGAGCAGCAATGCAGTGTGGGAAGGGGCAAGAGAACAGAG	56071596	56071616	56071546	56071598	1	LG4	ENSMOCG00000019421.1	56067184	56097703	Cfap65	5931	1486	173683	No_or_no_constitutive_exon
GTGGGGTGAGGAGGAAGGGCGCAGGGAAACAGCAGCCTCTGGGAGGAGAGCT	56072532	56072808	56072482	56072534	1	LG4	ENSMOCG00000019421.1	56067184	56097703	Cfap65	5931	1486	173683	No_or_no_constitutive_exon
TCAGTCCGTACAAGATGGCAGACACTGCCCCACGCGGGATGACTGGGGAGAT	56090132	56090193	56090082	56090134	1	LG4	ENSMOCG00000019421.1	56067184	56097703	Cfap65	5931	1486	173683	No_or_no_constitutive_exon
GACAAAAGGAGTTCCTGACTTGTGCATATCCTCCTCTCTAACAGGGGAAGCC	56386572	56386655	56386705	56386653	-1	LG4	ENSMOCG00000014792.1	56386572	56391416	None	5931	1486	173683	No_or_no_constitutive_exon
AACAGCCCTGCTGATCTTTCTGCTTGTCTCTATAGAGCAGGGACGGCAAGGG	56441419	56442244	56441369	56441421	1	LG4	ENSMOCG00000009252.1	56429587	56451580	Zfp142	5931	1486	173683	Yes
AGTGGATGAACACCCGGACTTTTGCCTTGACTCGGAGCTGGATGGGTGAGTG	56472559	56472680	56472730	56472678	-1	LG4	ENSMOCG00000007617.1	56452392	56475667	Plcd4	5931	1486	173683	Yes
GTCAAAATTATTTGTGTTTTTTTCTCCCACCCTTGTTTTGGGTAAAACAGGG	56494430	56494522	56494572	56494520	-1	LG4	ENSMOCG00000014736.1	56492461	56511887	Cnot9	5931	1486	173683	No_or_no_constitutive_exon
AGTCTGTCCTCTGTGGCCCTGTGCCCCGCTCTTTCTGAGCATGGGGACAGTG	56749969	56750186	56749919	56749971	1	LG4	ENSMOCG00000014930.1	56746338	56751097	Aamp	5931	1486	173683	No_or_no_constitutive_exon
CAAGGACAAGGACATGAAGGTCACCTGAGAATGATGTCAGCTTGGGGAAGGT	60465980	60466317	60466367	60466315	-1	LG4	ENSMOCG00000004560.1	60444851	60469174	Espnl	5931	1486	173683	No_or_no_constitutive_exon
CCACACTGGCTCTGCTCTGGTAATCCTTTTCCTTCTTTTTGATTGGGTAGCA	64079982	64080060	64080110	64080058	-1	LG4	ENSMOCG00000010548.1	64071583	64109895	Sag	5931	1486	173683	Yes
TACCGGCAGCAGGCGGCTGTACCCCTGTCCTCGGAGACCCATGGCGGGAGGA	64859166	64859397	64859447	64859395	-1	LG4	ENSMOCG00000018510.1	64859166	64862078	None	5931	1486	173683	No_or_no_constitutive_exon
TCCTAATTTTATTTTGTGTCTTGATTCTTGTGGTGGGTGGGACCGAGCAGCC	65345869	65345958	65346008	65345956	-1	LG4	ENSMOCG00000022426.1	65336271	65356873	Cops7b	5931	1486	173683	No_or_no_constitutive_exon
AGCGACAGCACCGAGGACGAGGAGGAGGGGGCGAGCCCGGGCGACGGCAGTG	867154	867541	867104	867156	1	LG5	ENSMOCG00000005649.1	866573	897808	Zbtb10	5931	1486	173683	No_or_no_constitutive_exon
AACTCGGACAGTCAGCACACAAACCCGGACCGGCTCCGAAAGGGCCAGAGTT	1348705	1348990	1349040	1348988	-1	LG5	ENSMOCG00000004189.1	1348477	1399080	Pag1	5931	1486	173683	No_or_no_constitutive_exon
CTGAGGAAGGCCCTCAAGGAAAGGCATTGTTGAATTCTCAGGGAAACCAGCT	5141562	5141610	5141512	5141564	1	LG5	ENSMOCG00000000761.1	5140953	5141610	None	5931	1486	173683	No_or_no_constitutive_exon
TTTATAATTAAGTGAAATAATTGGTGATTTTGTGTTTTGGGGGTATATAGAA	5833642	5833817	5833592	5833644	1	LG5	ENSMOCG00000003008.1	5807314	5846597	Lrrcc1	5931	1486	173683	No_or_no_constitutive_exon
TTGTCGGTTTCTCAGCCCTATGGGAATTCCTCCAGCAGTATGACCGGGAGCC	6616681	6616799	6616849	6616797	-1	LG5	ENSMOCG00000019041.1	6616508	6617335	None	5931	1486	173683	No_or_no_constitutive_exon
TGTAACACTACATTTATAAATTGAGTTGTCCTATCCGTTTTGGGAATTAGGA	9254046	9254180	9254230	9254178	-1	LG5	ENSMOCG00000021103.1	9234699	9423001	Zfhx4	5931	1486	173683	Yes
TTGCTAATGACAGGGAGAAGAAAAAGGTTCCTGCTGCACCGGGAACCCAGAA	11837691	11837832	11837641	11837693	1	LG5	ENSMOCG00000002541.1	11836948	11839790	None	5931	1486	173683	No_or_no_constitutive_exon
CCTACTGGTTTTTCTCTTAAACTCATTTTGGGTATCCAGCAATCAGGGAGGT	16788928	16789059	16788878	16788930	1	LG5	ENSMOCG00000013145.1	16546575	16850638	Cpa6	5931	1486	173683	No_or_no_constitutive_exon
GAAGGTCGGTGTTTCCCTAAATGCAAAACATCAGAGAGGGGTTTGAAAAGAG	19454526	19454781	19454476	19454528	1	LG5	ENSMOCG00000008216.1	19454496	19455046	None	5931	1486	173683	No_or_no_constitutive_exon
ACGATGACATGGCAGCCTGCATGAAGTCTGTGACTGAGCAGGGAGCCGAGCT	20936887	20937503	20937553	20937501	-1	LG5	ENSMOCG00000015828.1	20936887	20937976	None	5931	1486	173683	No_or_no_constitutive_exon
ATTTATGATGTGAAATACCTGAGGAAGAGCTGCAAAAAATCTTAAGGGAGGT	25693467	25693721	25693771	25693719	-1	LG5	ENSMOCG00000002513.1	25693467	25694322	None	5931	1486	173683	No_or_no_constitutive_exon
GCGGCTCCTCACCGGCTCCTCCTCCGCCTTCTCACGGCTTCTCGGGAGAGCT	31103877	31104000	31103827	31103879	1	LG5	ENSMOCG00000013200.1	31103799	31132377	Gabrr1	5931	1486	173683	No_or_no_constitutive_exon
GCCGGGTGGCCTCGGGCTCCCCGCCCCCGGTGGGCGGGCCCGGGGCGGAGCC	32711551	32711574	32711624	32711572	-1	LG5	ENSMOCG00000012951.1	32636347	32714042	Zfp292	5931	1486	173683	No_or_no_constitutive_exon
AAATGATGTGAGTCGGAACCCAGAAGGGAGCACTGGGGAAGAAAGAGCAGTG	32639037	32641872	32641922	32641870	-1	LG5	ENSMOCG00000012951.1	32636347	32714042	Zfp292	5931	1486	173683	No_or_no_constitutive_exon
TGTGCTGTTTCTTTATGGATGCTGTTATTGCTTTTGGTTTGGGTGAACAGGT	36461008	36461125	36460958	36461010	1	LG5	ENSMOCG00000015393.1	36430847	36481109	Aco1	5931	1486	173683	No_or_no_constitutive_exon
GGACCTCATTTGCCACAGTGTAGGCTCAGAACTGTGGGCCTGGAGGAAAGGG	38061025	38063340	38063390	38063338	-1	LG5	ENSMOCG00000011493.1	38059594	38065537	None	5931	1486	173683	No_or_no_constitutive_exon
CTCAGGATGAGAACGAGGCTTCTGCGCACATTGCACGGGATGACAATGAGAC	38059594	38060992	38061042	38060990	-1	LG5	ENSMOCG00000011493.1	38059594	38065537	None	5931	1486	173683	No_or_no_constitutive_exon
GAACAAGAGTCTCAAAAAACAAGAGGATAAAATGGAAGGTAAGGGGTCAGAC	38205187	38205205	38205137	38205189	1	LG5	ENSMOCG00000006785.1	38193690	38205713	1700022I11Rik	5931	1486	173683	No_or_no_constitutive_exon
GGGATGACAGGAAGATACTTGCTGACTTTGGTGGTGATCTCTAGGGGCAGGC	38234614	38234764	38234814	38234762	-1	LG5	ENSMOCG00000003249.1	38233792	38242602	Fancg	5931	1486	173683	No_or_no_constitutive_exon
AGGTCTGTAAATCAGGTTCTAAGTCTTTGTACTTTGGGGTGGGGCTGTAGGC	38234078	38234196	38234246	38234194	-1	LG5	ENSMOCG00000003249.1	38233792	38242602	Fancg	5931	1486	173683	No_or_no_constitutive_exon
GAGTGCTTCTCTCACCGCCGGGCTCCTCATCCCCACGGGCGACTGAACAGAG	38733366	38733393	38733443	38733391	-1	LG5	ENSMOCG00000000890.1	38733366	38736610	Arhgef39	5931	1486	173683	No_or_no_constitutive_exon
AGCAGGTGACCTTGTCCCGCAGCCCCTGAATCCCTGTCATGGGCAGGGAGCT	39766402	39766702	39766752	39766700	-1	LG5	ENSMOCG00000017791.1	39653953	39827250	Pax5	5931	1486	173683	No_or_no_constitutive_exon
AGCACCAAGAGCAACAGTAGAATACTCTGCTGTGTCGGAGCTGGGGAGAGCG	39759910	39759965	39760015	39759963	-1	LG5	ENSMOCG00000017791.1	39653953	39827250	Pax5	5931	1486	173683	No_or_no_constitutive_exon
CGCTGGTGTTCAGCTTCCAGGAGTGACAAACGTGTAGAATGTCCAGGGAGCT	39692806	39692823	39692873	39692821	-1	LG5	ENSMOCG00000017791.1	39653953	39827250	Pax5	5931	1486	173683	No_or_no_constitutive_exon
AACTATTGGCAGAATTGGACTTGGGCCCTGATTTCTTAGTTAGGGAGCAGAC	40402470	40403556	40402420	40402472	1	LG5	ENSMOCG00000012183.1	40315212	40403684	Frmpd1	5931	1486	173683	No_or_no_constitutive_exon
AGCAAAGGCATTGCGGCCTTCCTGTCTGGGGGAGGTTCTGGGGAGAAAAGTG	41277146	41277229	41277279	41277227	-1	LG5	ENSMOCG00000011882.1	41247107	41287899	Xpa	5931	1486	173683	No_or_no_constitutive_exon
CTGGGCTGGGCGCGGTGCTGCGGGCTCGAAGCGGGTCTGGGACGGTTGAGAT	42133107	42133349	42133057	42133109	1	LG5	ENSMOCG00000010861.1	42132975	42160417	Galnt12	5931	1486	173683	No_or_no_constitutive_exon
TTTTTGACTTGATCTTTTCTTGTTTTTGAATCCCTGTCTTTGGGATGTAGTT	44216552	44216699	44216502	44216554	1	LG5	ENSMOCG00000012644.1	44205917	44227979	Rnf20	5931	1486	173683	No_or_no_constitutive_exon
AGTTCTCTGTTGTTCACATAGGAGCTGGAGATGATGGGGATGCGGGACAGAA	44235141	44235512	44235562	44235510	-1	LG5	ENSMOCG00000021661.1	44231506	44415979	Grin3a	5931	1486	173683	No_or_no_constitutive_exon
CTAAGTTTCCTTGAGTCACGTCTTTGTGTGCTCTCTGCAGGTGAGGGAAGTG	46627448	46628396	46627398	46627450	1	LG5	ENSMOCG00000011253.1	46626690	46628396	Olfr270	5931	1486	173683	No_or_no_constitutive_exon
AGGGCCTCCAGGCTGTGTTTGCTTTGACACTGCGGAGTTGAGGGTAGCAGAT	49940934	49941037	49941087	49941035	-1	LG5	ENSMOCG00000019756.1	49940934	49992374	Ikbkap	5931	1486	173683	Yes
GGTGTGGTGTTTAATTGATTTGTGTTTTTTTTTGGGGGGGGGGGGATCAGAT	51188073	51188192	51188242	51188190	-1	LG5	ENSMOCG00000006851.1	51098589	51255951	Svep1	5931	1486	173683	No_or_no_constitutive_exon
ACTATCCAGACATTTGACGGTTGCCTACCCGACCTGCGGGCCAGAAGCAGTG	54680295	54680355	54680245	54680297	1	LG5	ENSMOCG00000021042.1	54678541	54680355	None	5931	1486	173683	No_or_no_constitutive_exon
TCTCTGCCTCCTTTGCCACCACGGGCGCCCTTGAAAAAGCTTGTGGGAAGAG	55250752	55250943	55250702	55250754	1	LG5	ENSMOCG00000017472.1	55250145	55251115	None	5931	1486	173683	No_or_no_constitutive_exon
GGGCCGCCATTTACGGGTCGCTGTTTGTTTTCCCGCCGGGGTGGTAACAGGC	55778180	55778280	55778330	55778278	-1	LG5	ENSMOCG00000019980.1	55777488	55778573	None	5931	1486	173683	No_or_no_constitutive_exon
GTATTTCAACCCTATGGGGTCCTTGAGAGATTGTTTCATTCTAGGGTAAGGG	55870530	55870536	55870480	55870532	1	LG5	ENSMOCG00000015783.1	55866408	55871351	Chchd7	5931	1486	173683	No_or_no_constitutive_exon
TGGCCAAGCTTTCCGTTGTCCCTGTGCGGAGAGGCTACTGGGGGAACAAGAT	59332365	59332731	59332315	59332367	1	LG5	ENSMOCG00000010657.1	59331846	59332731	None	5931	1486	173683	No_or_no_constitutive_exon
CTTCTTTGATCTGAAAAAAAGCTTTTCTTGTGTTTTTGGGGTGAGTACAGGT	66203773	66203953	66204003	66203951	-1	LG5	ENSMOCG00000014790.1	66168862	66217355	Cpne3	5931	1486	173683	No_or_no_constitutive_exon
TCACCCGGCGAGCCGCCTCCGTCAAAGCACAGCAGTCGCCGCTGCGGGAGCG	3405107	3405188	3405238	3405186	-1	LG7_11	ENSMOCG00000002307.1	3372454	3405459	Ddhd2	5931	1486	173683	No_or_no_constitutive_exon
GAGCCTTAACTGCAGCCCTCTGATCTCCACATGTCTTTTCATTGGGACAGGT	3466347	3466541	3466591	3466539	-1	LG7_11	ENSMOCG00000001027.1	3461119	3486308	Ash2l	5931	1486	173683	Yes
CCCTACCCTGTGCTGGGTCAGGACAACGAGTGGGACCTAAAAGCAGGGAGGG	4588636	4588648	4588586	4588638	1	LG7_11	ENSMOCG00000003017.1	4588313	4625592	Adgra2	5931	1486	173683	Yes
AATTTCCTACCTGTAACCTTTTATTCTCTGAACATTCTGCTTTGGGGAAGGT	15284472	15284628	15284422	15284474	1	LG7_11	ENSMOCG00000002197.1	15246368	15304272	Slc7a2	5931	1486	173683	Yes
CTTCATTTGGGCTGATGAGAGTAAAGACACTGATATTTATTTGGGGATAGGT	15297575	15297781	15297525	15297577	1	LG7_11	ENSMOCG00000002197.1	15246368	15304272	Slc7a2	5931	1486	173683	Yes
CTGAGTAAACCCTCACCCGGCCCCTTCTCTGCTTTTCCTCCGTGGGACAGGT	19392146	19392227	19392277	19392225	-1	LG7_11	ENSMOCG00000012866.1	19392146	19466990	Snx25	5931	1486	173683	Yes
AGTACCACTATCAGCGGTGCCAAGGGGTAAGGGGCTCTGGGTCGGGGAAGAG	301295	301324	301245	301297	1	LG8	ENSMOCG00000020313.1	300339	306914	Zfp512b	5931	1486	173683	No_or_no_constitutive_exon
TTCACACTCTGTAAGAAGCTGGGGGCCGGCTACTTTGGGGAGGTGGGGAGGT	677135	677193	677085	677137	1	LG8	ENSMOCG00000017863.1	673051	681972	Ptk6	5931	1486	173683	No_or_no_constitutive_exon
TGTCTGTCTGCCCTCCCGTTCTGTCTGCTGAATGGTTATCCTGGGAACAGTC	778948	779172	778898	778950	1	LG8	ENSMOCG00000011486.1	731888	791181	Kcnq2	5931	1486	173683	Yes
TGGCAGGGGGGCGGCGGGTAACGGAGGGGCGTGGCCAAAAGGGGGTGGAGTT	1198369	1198397	1198319	1198371	1	LG8	ENSMOCG00000013113.1	1198278	1224912	Tcfl5	5931	1486	173683	No_or_no_constitutive_exon
TTTCCACAGCTTCCCCGACTGCATCCGTAAGTTTTTTGGGAGAAGGGGAGGT	1658386	1658400	1658336	1658388	1	LG8	ENSMOCG00000017230.1	1633334	1681582	Lama5	5931	1486	173683	No_or_no_constitutive_exon
GTGTCTTAATCTTATGCAGATTAACTATAAATGTGCTTCTTGTGGGGTAGAT	1816968	1817159	1816918	1816970	1	LG8	ENSMOCG00000000346.1	1811168	1817159	None	5931	1486	173683	No_or_no_constitutive_exon
AGGAGAGCCTGCCTAGTGAGGTCTTTACGGTCTCAGGGCTACTTGGGGAGCA	2076298	2076591	2076641	2076589	-1	LG8	ENSMOCG00000021512.1	1949646	2420513	Cdh4	5931	1486	173683	No_or_no_constitutive_exon
ACTCTATTTTTAACAGTAATACTGTATGTTTGTGTTTTGGGGGAATCTAGGT	3477623	3477829	3477573	3477625	1	LG8	ENSMOCG00000011369.1	3433192	3486571	None	5931	1486	173683	No_or_no_constitutive_exon
CATAGCTACACACCTTCGCCCAAGAACCACCTGACCAAACCAGTAGGGAGCA	4367386	4367519	4367336	4367388	1	LG8	ENSMOCG00000000293.1	4366805	4370621	Gm20721	5931	1486	173683	No_or_no_constitutive_exon
GAGTCAGCACCGGGGTCTGGGCTCAGGAGCCCTGCAGAGCGGGCTGGGAGAC	4367591	4367763	4367541	4367593	1	LG8	ENSMOCG00000000293.1	4366805	4370621	Gm20721	5931	1486	173683	No_or_no_constitutive_exon
GGGCAGCACTATGGGAAGAGGGGGTGCTAAAAGATATGAGCAAGAGGGAGTG	4370510	4370621	4370460	4370512	1	LG8	ENSMOCG00000000293.1	4366805	4370621	Gm20721	5931	1486	173683	No_or_no_constitutive_exon
GGGCCCTTCGGGGCTCCCCCAGTTTGATGTTTGTGACCGCGGTGGGCTAGGG	4414455	4414557	4414607	4414555	-1	LG8	ENSMOCG00000007565.1	4414455	4417307	None	5931	1486	173683	No_or_no_constitutive_exon
TGGCCAAGCTTTCCATTGTCCCTGTGCGGAGAGGCTACTGGGGGAACAAGAT	6234182	6234545	6234132	6234184	1	LG8	ENSMOCG00000000227.1	6233643	6235500	None	5931	1486	173683	No_or_no_constitutive_exon
ATTGAAGGTGGATTAAATGTCACTCTTGCTATGGGCTACTATCAGGGAAGGA	8043435	8043493	8043543	8043491	-1	LG8	ENSMOCG00000013934.1	8042567	8043597	None	5931	1486	173683	Yes
GGAACGCAGCCACTTCTGAAGCAGCTTTTTTTTTTTTCCCCTGGGAGAAGCA	10532713	10532767	10532663	10532715	1	LG8	ENSMOCG00000010739.1	10480767	10547464	Ripor3	5931	1486	173683	No_or_no_constitutive_exon
GGGCTGTGAGTCAGACCGCAGGCGTTAAGAACACTTCTGGGGTTGGGCAGTG	11239300	11239355	11239250	11239302	1	LG8	ENSMOCG00000011995.1	11229887	11243749	B4galt5	5931	1486	173683	No_or_no_constitutive_exon
TTCTCCATGGCCTCTACTCTCTGTTCTCTCTCTTATCACATGGGGCTAAGTG	11309227	11309368	11309177	11309229	1	LG8	ENSMOCG00000012430.1	11297400	11343188	Ptgis	5931	1486	173683	No_or_no_constitutive_exon
TGGGCAAGGCTGGCAGGAGCCACTGGCTGATGTCCTTCCCGATGGGCCAGAT	13653216	13653321	13653371	13653319	-1	LG8	ENSMOCG00000019689.1	13652563	13658762	Ctsa	5931	1486	173683	No_or_no_constitutive_exon
CCTCTTCCCAGGCCACGTGCAAGCCTATGAGGTGGGCCTGAGAAGGGGAGAT	14769576	14769632	14769526	14769578	1	LG8	ENSMOCG00000018474.1	14751812	14773731	Ada	5931	1486	173683	No_or_no_constitutive_exon
CATGGCCCAGCCTCTGCACAGCGTTCTCTTCGTTCCCCCGAGGGGCCCAGGT	15529344	15529436	15529486	15529434	-1	LG8	ENSMOCG00000012471.1	15516743	15539884	L3mbtl1	5931	1486	173683	No_or_no_constitutive_exon
TCTTCCTCCAACACTTTCTGTATTCTTACATCAGCTGGGGCCGGTGGAAGGA	17378689	17378873	17378639	17378691	1	LG8	ENSMOCG00000014004.1	17298987	17386345	None	5931	1486	173683	No_or_no_constitutive_exon
GGGCATTGTCATTATGGCCTAAAATCATCTCTTAAACCTTGGGTTTGAAGCC	19659637	19659777	19659827	19659775	-1	LG8	ENSMOCG00000020039.1	19654837	19670764	Actr5	5931	1486	173683	No_or_no_constitutive_exon
GTGGCGCGGCAACCGTGAGGGGCGGGGCCTCGGGTGCGGGCGGGGTCGAGCC	22136517	22136550	22136600	22136548	-1	LG8	ENSMOCG00000017614.1	22132508	22136891	Spag4	5931	1486	173683	No_or_no_constitutive_exon
AGAAATGCATCTAACCCTCAGTTCTGACCTTTGATCCTCTGTGGGGCCAGGT	22154333	22154502	22154283	22154335	1	LG8	ENSMOCG00000016026.1	22144315	22178715	None	5931	1486	173683	No_or_no_constitutive_exon
GGTCTGAGAGAGACGATGGAGATCCTGGTATGTGATCCTGGGTTGCAAAGGA	22232669	22232711	22232761	22232709	-1	LG8	ENSMOCG00000016160.1	22199270	22239558	Cep250	5931	1486	173683	No_or_no_constitutive_exon
GTTCGCCTATCTTGCTCATTTTCCTCTCTTTGGATCTTTTCAGGGAGAAGGC	23876463	23876557	23876413	23876465	1	LG8	ENSMOCG00000002846.1	23873895	23898253	Cdk5rap1	5931	1486	173683	No_or_no_constitutive_exon
CCTCAGTTCCTTCCTATCCCCGACTGATCGTCTTTGTGGTGGGGACCTAGGT	24080692	24080756	24080806	24080754	-1	LG8	ENSMOCG00000007021.1	24080004	24087247	Bpifa3	5931	1486	173683	No_or_no_constitutive_exon
TTCAGCATGAACTCAAAGGAGTCACTGGGAGGGTGAGCCAGGGACCCAAGCC	25542973	25543055	25542923	25542975	1	LG8	ENSMOCG00000012345.1	25538939	25551234	Mylk2	5931	1486	173683	No_or_no_constitutive_exon
TCTTGGAAGCATCCTCACTTCAACTTCTCTTTCTAGTGGGAAGTTTGGAGCT	25543368	25543448	25543318	25543370	1	LG8	ENSMOCG00000012345.1	25538939	25551234	Mylk2	5931	1486	173683	No_or_no_constitutive_exon
GTGAGTTTATTTACTCTGCTCGTCAGTAATCTGCTCTCTTAATGGGTTAGAT	3619558	3619656	3619706	3619654	-1	LG9	ENSMOCG00000009758.1	3604194	3623893	Ermard	5931	1486	173683	Yes
TCCATGTGGTGACTGGTAATGATGCTATGGTCTCCTTTCCTGGGTGACAGAT	10009838	10010025	10010075	10010023	-1	LG9	ENSMOCG00000016653.1	10004396	10097646	Igf2r	5931	1486	173683	Yes
CGCCTATCAGGAGGCTTGCTGGTGTGCACTGCTGGTGTGCACTGTGGGAGTG	10249139	10249230	10249280	10249228	-1	LG9	ENSMOCG00000000514.1	10244510	10262500	None	5931	1486	173683	No_or_no_constitutive_exon
TTTATTAACCGTGAGTTAATTTATTATATCTGCCATTGATTTCAGGGAAGCT	11058476	11058650	11058700	11058648	-1	LG9	ENSMOCG00000014797.1	11046095	11102418	Sytl3	5931	1486	173683	No_or_no_constitutive_exon
AGGAAAAATACACTTAACCCGAGTTCTGACTTCCCTTCCAGGCACGGGAGGT	11048404	11048501	11048551	11048499	-1	LG9	ENSMOCG00000014797.1	11046095	11102418	Sytl3	5931	1486	173683	No_or_no_constitutive_exon
TTCAGGTATCCCAGAAGCAGCCCCAGGTGCCGTGCCCTTGAGGGACCAAGGG	11465161	11465265	11465315	11465263	-1	LG9	ENSMOCG00000020054.1	11460450	11560645	Synj2	5931	1486	173683	No_or_no_constitutive_exon
GGAGCACCTCAGCAACCAGTGAGTCCTCTGGCTCCCCGGGAAGTGGTTAGCA	11468404	11468460	11468510	11468458	-1	LG9	ENSMOCG00000020054.1	11460450	11560645	Synj2	5931	1486	173683	No_or_no_constitutive_exon
GAGCCCCACCCTCACCCCCATCACCCCCATGAGAATCTCCACCATGGGAGAG	11480845	11480938	11480988	11480936	-1	LG9	ENSMOCG00000020054.1	11460450	11560645	Synj2	5931	1486	173683	No_or_no_constitutive_exon
TAAGAAATTTATTCCTGGACGGCGGAAGAAAAGGCTAGATGGGAAGCAAGAA	16972459	16972555	16972605	16972553	-1	LG9	ENSMOCG00000019373.1	16972459	17054275	None	5931	1486	173683	No_or_no_constitutive_exon
GCAATGCGCTCCAAGCTTTCCCTATTCAATGTTTCTGCAGGGAAGCCGAGAG	17316678	17316760	17316810	17316758	-1	LG9	ENSMOCG00000011918.1	17177474	17358092	Mthfd1l	5931	1486	173683	No_or_no_constitutive_exon
CTTTCCGCTCCTCTTCAGTCTTACGTTGATTTTAATGTGACGGGCAACAGGA	17744371	17744531	17744581	17744529	-1	LG9	ENSMOCG00000012475.1	17735218	17750720	Iyd	5931	1486	173683	No_or_no_constitutive_exon
TTAGTTTTCCACACCCTCTTCCATGACGTTCTCTGAACTTTGGGGGATAGGA	20777302	20777362	20777412	20777360	-1	LG9	ENSMOCG00000002869.1	20777302	20787309	None	5931	1486	173683	No_or_no_constitutive_exon
TCGTCCTATAATTATATTCTGGTAAATTCTTATTTTTGTTGTTGGGAAAGTA	27418601	27418715	27418765	27418713	-1	LG9	ENSMOCG00000020202.1	27270996	27430573	None	5931	1486	173683	No_or_no_constitutive_exon
TATAAAAATAAAAATACCATTCTTTTTCATTCATTCCTCCTAGGGACCAGGG	27696393	27696463	27696513	27696461	-1	LG9	ENSMOCG00000008778.1	27620427	27733719	None	5931	1486	173683	No_or_no_constitutive_exon
CTTCACTGCTTTTTTTGTCAGTAGTGGGTAAACTGCGTCGGTGGGCCAAGCC	8045640	8046012	8046062	8046010	-1	X	ENSMOCG00000009666.1	8045640	8049786	None	5931	1486	173683	No_or_no_constitutive_exon
GTGGTGGTGGTGGCTATGGCCCTGGAGCTGCTGCTTTGCACCCAAGGGAGGT	10907654	10907747	10907797	10907745	-1	X	ENSMOCG00000012929.1	10906691	10907975	None	5931	1486	173683	No_or_no_constitutive_exon
TATTTTGGCTTCTAGCGGTACTGATTGTAGGTTGAATTGTGGGATTTAAGTA	11640870	11641150	11641200	11641148	-1	X	ENSMOCG00000003477.1	11640870	11642192	None	5931	1486	173683	No_or_no_constitutive_exon
CCCCTTTGCACAAAACTAATAGTAGTCCTTCAAACGCCTACTGTAGGGAGCA	11742016	11742193	11741966	11742018	1	X	ENSMOCG00000021534.1	11741576	11744123	None	5931	1486	173683	No_or_no_constitutive_exon
AAACTGGGGCTTCGGGGTGGAAGGGGTGGAAGGGGTGGAAGGGGCGGAAGGG	21587373	21587561	21587323	21587375	1	X	ENSMOCG00000013938.1	21586409	21587561	Cited1	5931	1486	173683	No_or_no_constitutive_exon
AGAATCATATGTAAAATAACCTCACCTATAATTATGCTATCGGGAAATAGGA	23266070	23266148	23266198	23266146	-1	X	ENSMOCG00000005746.1	23251522	23367071	None	5931	1486	173683	No_or_no_constitutive_exon
GGGGAATGAGAAAGACATAAGCACCCGTCTCGCCATTAAAGAGGGAAGAGTC	23495165	23495187	23495237	23495185	-1	X	ENSMOCG00000020509.1	23483395	23507073	Igbp1	5931	1486	173683	No_or_no_constitutive_exon
TCTCCCTTATCCTCTGCATATCATGTTATTCCTTCCTTTCAATGGGTCAGGT	24926837	24927036	24927086	24927034	-1	X	ENSMOCG00000000274.1	24922060	24953918	Stard8	5931	1486	173683	No_or_no_constitutive_exon
GCTGAATCCATTGTCATTCCTCCCTCTATTTCTTTCCAATGGGACCACAGAA	27583095	27583246	27583296	27583244	-1	X	ENSMOCG00000017685.1	27540908	27622903	Heph	5931	1486	173683	Yes
TAGTCTTCTGGTTTTATTGCTTTAAACACCTTACATTCTTGGTCTGGGAGTG	27563667	27563671	27563721	27563669	-1	X	ENSMOCG00000017685.1	27540908	27622903	Heph	5931	1486	173683	No_or_no_constitutive_exon
GGAGCTCTATTTTGTGATAATCTCTCTCTCATTCTGCGTCATTTAGGGAGGA	27854021	27854164	27854214	27854162	-1	X	ENSMOCG00000010407.1	27843977	27914131	None	5931	1486	173683	No_or_no_constitutive_exon
CTTAAGTACATACATCAGAAATTTGATCCACAATGCTGTGGTGTTGGGAGCA	29236551	29236737	29236787	29236735	-1	X	ENSMOCG00000013562.1	29236551	29240865	None	5931	1486	173683	No_or_no_constitutive_exon
GTGGTACTTGTAGCTTATAGGATCCAATCGATGGGATGGGGGTGTTGGAGCC	29470366	29470402	29470316	29470368	1	X	ENSMOCG00000020168.1	29426746	29697408	None	5931	1486	173683	No_or_no_constitutive_exon
CCTGGGCCAGAACCCTACCAACGCCGAGGTGCTCAAGGTCCTGGGGAAAGCC	32345563	32345857	32345907	32345855	-1	X	ENSMOCG00000018722.1	32345563	32346020	None	5931	1486	173683	No_or_no_constitutive_exon
GTGCTAAAATTGAAGAGGAGGATGTTGACAATCAAAAGGATGGGGATCAGGA	38326165	38326322	38326372	38326320	-1	X	ENSMOCG00000010898.1	38321580	38341314	Taf7l	5931	1486	173683	Yes
TTTACCATAGCTCTGTGTCTAGTGGGTCCAAGCCTCTCCCGGGTGGCCAGTC	38629854	38629933	38629804	38629856	1	X	ENSMOCG00000017561.1	38629186	38634000	Armcx3	5931	1486	173683	No_or_no_constitutive_exon
GATAAATACAAATACCTCACATGTGTGCTCATTTTCCTTTGGGCCAACAGGT	45382738	45382882	45382932	45382880	-1	X	ENSMOCG00000012386.1	45349531	45399229	Ace2	5931	1486	173683	No_or_no_constitutive_exon
GAGCTCGTGAGGAGAGTGCGCGGGGCTTGGAGCTGGGCCCTGGGCAGCAGAT	49429043	49429416	49429466	49429414	-1	X	ENSMOCG00000018656.1	49429043	49429538	None	5931	1486	173683	No_or_no_constitutive_exon
CCCTCTTGGCCTCCCAGTTTCCCAGCGTGTTTTGGGCCACCAAATGGGAGGG	50201899	50201983	50202033	50201981	-1	X	ENSMOCG00000004138.1	50200960	50202046	None	5931	1486	173683	No_or_no_constitutive_exon
GAGACCTGGGCCATGACCCGGGATGCACTAGTCGGTTTTGGTATGGGTAGTT	55100129	55100369	55100419	55100367	-1	X	ENSMOCG00000002121.1	55100129	55100623	Tmem126a	5931	1486	173683	No_or_no_constitutive_exon
CTGGACGTGGGTCGGGTGCTCCTTACTGTTTGCTGGCTGTGGGGTTACAGGA	57631257	57631414	57631207	57631259	1	X	ENSMOCG00000016110.1	57589991	57634798	Smc1a	5931	1486	173683	Yes
GGGAGGGAGGGTTGCTGCTCTGACGCTGGGCTCCTTGCTTGTGGGTGCAGGG	57792779	57792829	57792729	57792781	1	X	ENSMOCG00000014030.1	57715352	57794478	Iqsec2	5931	1486	173683	No_or_no_constitutive_exon
AGCAATGGAATCAGGTTGTTTATGTTCTTCCCCTTTCCTGGGCACGGCAGAT	57839836	57840418	57839786	57839838	1	X	ENSMOCG00000012222.1	57802794	57843182	Kdm5c	5931	1486	173683	Yes
TAAGTTTAAAATTTTTGTTTTGTTTAAAAAAAAAATTTAGGGCTGGAGAGAT	58877740	58877830	58877690	58877742	1	X	ENSMOCG00000008729.1	58864475	58877830	None	5931	1486	173683	No_or_no_constitutive_exon
TGAACACCCAGGCCTGTCTATTGGAGATACTGCAAAAAAAATTGGGTGAGAT	1157034	1157082	1156984	1157036	1	JH996431.1	ENSMOCG00000018837.1	1156643	1157251	None	5931	1486	173683	No_or_no_constitutive_exon
GAGGACGCCGCTCCAGGGGGAGCCCAGCAGTTAGACTCCTGCTCAGGGAGCA	1957745	1957774	1957695	1957747	1	JH996431.1	ENSMOCG00000015748.1	1933922	1965364	Efcc1	5931	1486	173683	No_or_no_constitutive_exon
GCCAGTTCTCCGCATGCACTACTAATGCCTCCTCTCCTATGTGGGGACAGGT	2528938	2529095	2529145	2529093	-1	JH996431.1	ENSMOCG00000017748.1	2503905	2724892	Eefsec	5931	1486	173683	No_or_no_constitutive_exon
CGCCGCCGCCTCCGCCTCCGCGGGCACAGAAGTCGCCCGTGCTGGGGAAGGC	3993344	3993551	3993294	3993346	1	JH996431.1	ENSMOCG00000012893.1	3993266	4028858	Txnrd3	5931	1486	173683	No_or_no_constitutive_exon
GAAATGCTGCCCTGAGCCCAGTGATGGGTGAATAGTGGCAGGGTCTGGAGCC	4038203	4038254	4038153	4038205	1	JH996431.1	ENSMOCG00000019875.1	4037661	4038750	None	5931	1486	173683	No_or_no_constitutive_exon
CAGGTAAGCACGTTCTGTACCAGCCTGTGGCCCATGAAGGTGATGGGGAGCT	4483600	4483656	4483550	4483602	1	JH996431.1	ENSMOCG00000003909.1	4456002	4502402	Aldh1l1	5931	1486	173683	No_or_no_constitutive_exon
CTGGGGTTCTAGTCACTGGCTTCTTCTTTCCACTGGGCTCTGGGGGTTAGGT	5781130	5781276	5781326	5781274	-1	JH996431.1	ENSMOCG00000015042.1	5766417	5812626	Grip2	5931	1486	173683	Yes
AAGGGCCCTCATTGCCTGATGCAGTACATAACAGGCCTCTGGGGTTGCAGGA	6065507	6065668	6065457	6065509	1	JH996431.1	ENSMOCG00000018507.1	5992885	6093440	Fgd5	5931	1486	173683	Yes
CTGAACAGGACACAGAGGATGCCAGTGTGCTATCCCCTGAAAATGGGGAGGT	6002431	6004191	6002381	6002433	1	JH996431.1	ENSMOCG00000018507.1	5992885	6093440	Fgd5	5931	1486	173683	No_or_no_constitutive_exon
ATGCACGTGCTGTAAGTGCAGGCATCCTCCTGAGCTCTGGGAGGACGTAGGC	8729990	8730012	8730062	8730010	-1	JH996431.1	ENSMOCG00000016641.1	8705665	8804929	Lrig1	5931	1486	173683	No_or_no_constitutive_exon
GAGAGGCCTGGAGCCTGGGGGCTGAGCAGGGTATCCCTGCCTGGGAGCAGAG	27328079	27328181	27328029	27328081	1	JH996431.1	ENSMOCG00000014271.1	27320511	27340070	Ttll3	5931	1486	173683	No_or_no_constitutive_exon
GCAAGGGAAGGAGACATGCCACATTGAGTCTGGGTGGGAGTGAAATGCAGTC	27424693	27424890	27424643	27424695	1	JH996431.1	ENSMOCG00000018854.1	27416300	27426050	Creld1	5931	1486	173683	No_or_no_constitutive_exon
ATTTAGGGGTAGACTCACAAATCACAGCCCTCTGCACGAGTGGGGAACAGGA	27616101	27616163	27616051	27616103	1	JH996431.1	ENSMOCG00000002120.1	27585441	27641094	Irak2	5931	1486	173683	No_or_no_constitutive_exon
TCCCCTTTCTTAATCAAATGAAACAAACACCTATCTGGTGCGGGCAACAGGA	28606675	28606797	28606625	28606677	1	JH996431.1	ENSMOCG00000009400.1	28557567	28761716	Atg7	5931	1486	173683	Yes
AGGGCAAGTGACATCCTGGACCAGCAGCCAGAGAAAAGGAAGGGGAAAAGAA	34471968	34472469	34472519	34472467	-1	JH996431.1	ENSMOCG00000005525.1	34461343	34568900	B4galnt3	5931	1486	173683	No_or_no_constitutive_exon
ACTCAGAAAATGACCGACTAAGAATCAGGTACTGAACAGAAGGAGGGAAGTG	34641758	34641776	34641826	34641774	-1	JH996431.1	ENSMOCG00000005213.1	34617059	34644579	Ccdc77	5931	1486	173683	No_or_no_constitutive_exon
GTATACCATTTTCACTTCTTTGCTTTGTTTCATGATGTCTTTGGGGAAAGGT	34734045	34734266	34733995	34734047	1	JH996431.1	ENSMOCG00000006872.1	34655889	34746316	Kdm5a	5931	1486	173683	No_or_no_constitutive_exon
ACTCTCTCAAGGCAAAGACTTACTGATTTCTCCTTTATTGGGGTTGGCAGAC	34778634	34778682	34778584	34778636	1	JH996431.1	ENSMOCG00000000183.1	34766600	34786281	Il17ra	5931	1486	173683	No_or_no_constitutive_exon
TGACAGACTCCCAGCCTCTTCTCTCCATTTCCCACCTCTAGGGGCTGCAGTA	35102669	35102751	35102619	35102671	1	JH996431.1	ENSMOCG00000002292.1	35087095	35107472	Slc25a18	5931	1486	173683	No_or_no_constitutive_exon
TAGGGGTGAGTCTCCTGTAGAGCGCTGGTTCTTCTCCTCTGGGGATGCAGCA	35505418	35505714	35505368	35505420	1	JH996431.1	ENSMOCG00000006095.1	35501672	35512227	Pex26	5931	1486	173683	No_or_no_constitutive_exon
GAACATGGATGTCGCCCTTTGCTTATTTCCTGTTCTCCCGGGTGGGGCAGGA	35585585	35585681	35585535	35585587	1	JH996431.1	ENSMOCG00000000311.1	35575096	35590264	Usp18	5931	1486	173683	No_or_no_constitutive_exon
TGAAAATGGTCTAAAAACCCTGTAATGGAAAGTTTGGGGGGCATGGGAAGAA	37278367	37278376	37278317	37278369	1	JH996431.1	ENSMOCG00000016909.1	37258505	37278376	Cd163	5931	1486	173683	No_or_no_constitutive_exon
GGAGGCTCAGCTCATAAGTGTTTTCTCTCTTCTCCCTGGGGTGGGGGCAGCC	37436497	37436620	37436670	37436618	-1	JH996431.1	ENSMOCG00000014748.1	37407335	37439159	Clstn3	5931	1486	173683	Yes
GTTTGCAGCTGCTTAATGCTTCCGTGTCCACTTTGTTCCTATGGGCGCAGGG	37434373	37434582	37434632	37434580	-1	JH996431.1	ENSMOCG00000014748.1	37407335	37439159	Clstn3	5931	1486	173683	Yes
GGAAGAGATGCACTTGTCAATGGCAATGCTAATGAGGAAAATGGGGGCAGGA	39951722	39951834	39951672	39951724	1	JH996431.1	ENSMOCG00000015003.1	39951498	39951898	None	5931	1486	173683	No_or_no_constitutive_exon
AGGATGAAGATGAAGAAGAGGAAGCTAAGGCTCCTACGGGCAGCAGGTAGCT	39951845	39951898	39951795	39951847	1	JH996431.1	ENSMOCG00000015003.1	39951498	39951898	None	5931	1486	173683	No_or_no_constitutive_exon
GGAAGAAGAAGAAGAGGCTCCGGGTTGACAAATGATGGGGCAACAGGAAGGA	40341289	40341673	40341723	40341671	-1	JH996431.1	ENSMOCG00000015905.1	40341289	40341868	None	5931	1486	173683	No_or_no_constitutive_exon
ACCTACAGCAAGTGGGCTCTAAACTTTTCTCCTGGCCGCGGGGGTCAAAGTT	41507091	41507116	41507041	41507093	1	JH996431.1	ENSMOCG00000011387.1	41499287	41507116	None	5931	1486	173683	No_or_no_constitutive_exon
TGGGTGCCTCCGAGGAAGCTGACCACTATCTGTCCTCTGGGATATGACAGGC	41534235	41534319	41534369	41534317	-1	JH996431.1	ENSMOCG00000004045.1	41531384	41539198	Fkbp4	5931	1486	173683	No_or_no_constitutive_exon
TCTGCACCCTCGACTTCTGACTCTCTCTGCCTGTCTGGGTTTGGGGACAGAT	41604882	41605009	41605059	41605007	-1	JH996431.1	ENSMOCG00000000512.1	41590261	41638232	Pzp	5931	1486	173683	No_or_no_constitutive_exon
ATGCTGTATGTTGCATAATGGTTTCTAATTGTATGTGTTGTGGGCAACAGCT	7141289	7141440	7141239	7141291	1	JH996428.1	ENSMOCG00000021454.1	7110285	7155353	Nat10	5931	1486	173683	No_or_no_constitutive_exon
ATGCTCTGGAGAAACCCCTGGCTATACATTCCAAACTGGGGCTGAAAAAGCT	8071632	8071724	8071582	8071634	1	JH996428.1	ENSMOCG00000021544.1	7998170	8082034	Cd44	5931	1486	173683	No_or_no_constitutive_exon
TCCAGCCAGGCTGCTGAGGCCCATACAAGTGCTCAGGGCAGGGAGTGGAGAA	16741154	16741613	16741104	16741156	1	JH996428.1	ENSMOCG00000009949.1	16741104	16753427	Accsl	5931	1486	173683	No_or_no_constitutive_exon
GCTCCCTGAGTTCTCAGATCCTGCAGGTAAGTTGGTGTTAGAGGGAAGAGCG	17704501	17704516	17704451	17704503	1	JH996428.1	ENSMOCG00000019982.1	17626211	17705775	Prdm11	5931	1486	173683	No_or_no_constitutive_exon
CTGGGTCTGGCTAAAGAACCCCGATGATCCTCACATGCCCTTGGGGACAGGT	18375520	18375693	18375470	18375522	1	JH996428.1	ENSMOCG00000007285.1	18360008	18377894	Mapk8ip1	5931	1486	173683	Yes
ATCTGAATCCTCGACAAGTCTTTGACCTGAGCCAGGGGGGACCCAAGGAGGC	18820215	18820246	18820165	18820217	1	JH996428.1	ENSMOCG00000000694.1	18798424	18826499	Dgkz	5931	1486	173683	No_or_no_constitutive_exon
CCTCCACATCCAGGTTTCTCCTCTGGTTCTTCTGCAGGGAACAGACACAGCC	19132238	19132373	19132423	19132371	-1	JH996428.1	ENSMOCG00000008533.1	19113596	19135873	Arhgap1	5931	1486	173683	No_or_no_constitutive_exon
TGTCCCATATATTGAGTTTTAACCTCCCTAACACAGTTAGGACTGGGTAGCT	19171075	19171263	19171313	19171261	-1	JH996428.1	ENSMOCG00000022214.1	19164043	19247106	Ckap5	5931	1486	173683	Yes
GGGCCCAGACTTCTAATGTGTCCCTGTCCTTTCTTCCTCATTGGGAGCAGCA	19672908	19672920	19672970	19672918	-1	JH996428.1	ENSMOCG00000008344.1	19658326	19675299	Mybpc3	5931	1486	173683	No_or_no_constitutive_exon
AAGGGACAAGAGAGACTGCCTTAAGCTTCCCAGTGGCCTATGGGGCACAGGG	19672514	19672678	19672728	19672676	-1	JH996428.1	ENSMOCG00000008344.1	19658326	19675299	Mybpc3	5931	1486	173683	No_or_no_constitutive_exon
GGCTGAGACTCTTTTAAGTCCCTCACCTAGGCTTCTATTTGGGCACACAGGT	19799813	19799980	19800030	19799978	-1	JH996428.1	ENSMOCG00000012633.1	19793756	19866162	Celf1	5931	1486	173683	Yes
CGGCCGACGCTCGGCTGCTCGCGCTCGGGCTCGCGATCGCGATGGGGAAGAA	20193842	20194050	20194100	20194048	-1	JH996428.1	ENSMOCG00000016333.1	20147053	20194195	Fnbp4	5931	1486	173683	No_or_no_constitutive_exon
GCCTGACATTCATACCCTTCTCTCCTGGCTTGTTTTTCAGTGGCGGGAAGGA	23574471	23574556	23574421	23574473	1	JH996428.1	ENSMOCG00000022193.1	23571148	23687069	Dph6	5931	1486	173683	No_or_no_constitutive_exon
CTACATCCTCAGCCCTCAATATGGGTCTTGAGGGTGGGTAGAATACAGAGAA	24404015	24404090	24403965	24404017	1	JH996428.1	ENSMOCG00000020456.1	24396788	24412384	Arhgap11a	5931	1486	173683	No_or_no_constitutive_exon
TGAAATAAAAACACAAATTCTCTTTATGATGCCCCTCCCCCCACGGGAAGAA	24944925	24944990	24945040	24944988	-1	JH996428.1	ENSMOCG00000008481.1	24939386	24951525	Tmco5b	5931	1486	173683	No_or_no_constitutive_exon
TGTGTAAATGTTACACAGGAATGGGATGATGTATTCTAGGTGGGTATGAGGC	25191349	25191510	25191299	25191351	1	JH996428.1	ENSMOCG00000014217.1	25190674	25577505	Ryr3	5931	1486	173683	No_or_no_constitutive_exon
AGCTGTGGAGTGATGTGTAACCTGGACTTGTTCCCGTGCTCGGTGGGTAGGT	25305848	25305970	25305798	25305850	1	JH996428.1	ENSMOCG00000014217.1	25190674	25577505	Ryr3	5931	1486	173683	Yes
TTTCCTGGCTTGGCTTCTCTCTAACTTGCGTCTCTCGGGTTGGGGAACAGGG	25466414	25466490	25466364	25466416	1	JH996428.1	ENSMOCG00000014217.1	25190674	25577505	Ryr3	5931	1486	173683	Yes
GGGAGGTGGGCCTGGAACCTTGCAGGTGGGGCAGCAGGGCAGGGAGGAAGCT	27216883	27217132	27217182	27217130	-1	JH996428.1	ENSMOCG00000007936.1	27214527	27234399	Plcb2	5931	1486	173683	No_or_no_constitutive_exon
CAAGGCACCTGACAGTCGGGTCCTGCACTCTTACAGCACCTGGGGCCAAGGC	27217228	27217252	27217302	27217250	-1	JH996428.1	ENSMOCG00000007936.1	27214527	27234399	Plcb2	5931	1486	173683	No_or_no_constitutive_exon
GGGGCTCTCTGGGAGAAGCAGGTGGCCTGACTGCCATGGGGGGCCGGCAGGT	28297828	28298427	28297778	28297830	1	JH996428.1	ENSMOCG00000006932.1	28289777	28298427	Itpka	5931	1486	173683	No_or_no_constitutive_exon
ACTGGGTGAGTGGAGGGGCAAGAGGCAGGGGGCATGGGGATGAAGTGGAGGG	28590217	28590310	28590167	28590219	1	JH996428.1	ENSMOCG00000019288.1	28585974	28601047	None	5931	1486	173683	No_or_no_constitutive_exon
ACATTGTATGATTTGTGTGTATTTTCATGCCTTTTTATGGGCGATATAAGGT	29012530	29012632	29012480	29012532	1	JH996428.1	ENSMOCG00000013175.1	28974808	29031117	Ganc	5931	1486	173683	No_or_no_constitutive_exon
TCCTGTCCTTTCTCCATATCTGAACGTGGATTTCCTTTTGTGGGGCACAGAC	29069008	29069178	29068958	29069010	1	JH996428.1	ENSMOCG00000009142.1	29035424	29079133	Capn3	5931	1486	173683	Yes
GAAAGTAACGACCTCCACCTGGGGAGACAGCAGACCTGGGCGGGAGCAAGAA	29098993	29099237	29099287	29099235	-1	JH996428.1	ENSMOCG00000018576.1	29081429	29138075	Zfp106	5931	1486	173683	No_or_no_constitutive_exon
ATGTGCAGCTGCTTTCTTTGCGGAAGTCTCACAGCACACGGACGGGTGAGTA	29445592	29445621	29445671	29445619	-1	JH996428.1	ENSMOCG00000018238.1	29429020	29560085	Ubr1	5931	1486	173683	No_or_no_constitutive_exon
TTGTCATCCCCACCTTTCCTACCTGGCTAATTTATTGGGGGGGGTGACAGGA	29969537	29969623	29969673	29969621	-1	JH996428.1	ENSMOCG00000022888.1	29924730	29975224	None	5931	1486	173683	No_or_no_constitutive_exon
TCTACAAATCTCTCTTAGTTGCCTAAAAGTCTCCTCTTTTGGTGGGAAAGGG	30077481	30077558	30077608	30077556	-1	JH996428.1	ENSMOCG00000014793.1	30077481	30083143	Serinc4	5931	1486	173683	No_or_no_constitutive_exon
CCCAGAGCTGGGAAGTGCTGGCCTAAAGAAAAAGCTGGGCAAAAAGTGAGTC	30902807	30902835	30902885	30902833	-1	JH996428.1	ENSMOCG00000019172.1	30896674	30914141	Duox2	5931	1486	173683	No_or_no_constitutive_exon
GCATGGCCTTTGGCTAGCCGGGTAATCCCTCCTGCTTTATGTATGGGCAGGC	30934684	30934872	30934634	30934686	1	JH996428.1	ENSMOCG00000017608.1	30930994	30963586	Duox1	5931	1486	173683	Yes
CAGTGAAAGAAGAAAAGTCTGATTTAAAAGAAAAGTCGACGGGAAATTAGAA	33540584	33540729	33540779	33540727	-1	JH996428.1	ENSMOCG00000006917.1	33509593	33549310	None	5931	1486	173683	Yes
TAGCCCAAGGAAACATGACCTGGTTCCTCTGCTCCTGTCCAGGGAAAGAGAT	35035548	35035713	35035763	35035711	-1	JH996428.1	ENSMOCG00000000576.1	35016003	35037874	Hdc	5931	1486	173683	No_or_no_constitutive_exon
TTTATTGCACTTTTCTGTGTGGATTGAGACTGTCTGTATTTGGGAAACAGAC	35509725	35509845	35509675	35509727	1	JH996428.1	ENSMOCG00000012856.1	35501599	35521584	Blvra	5931	1486	173683	Yes
TGGACCGTTTTCACACCCGGCACTGGTCTTTGGTATTTCAGCCTGGGAAGAA	35508711	35508821	35508661	35508713	1	JH996428.1	ENSMOCG00000012856.1	35501599	35521584	Blvra	5931	1486	173683	No_or_no_constitutive_exon
CTTAGTCCCCTCATTGCCCATTCTTATTTCACTGGTGCTTGGGTTGGCAGGT	35608134	35608324	35608084	35608136	1	JH996428.1	ENSMOCG00000011814.1	35584744	35617143	Snrnp200	5931	1486	173683	No_or_no_constitutive_exon
CTTCCATTTCTGCAGAGGTCAACAACTCTGGTTCAGTCGGAGTGGGTTAGAC	36710713	36710824	36710663	36710715	1	JH996428.1	ENSMOCG00000003589.1	36709935	36710824	None	5931	1486	173683	No_or_no_constitutive_exon
GCGTCCCCCAAGATCCTCCTGAGCAAGCCCCTTCTGAGCGGGGGGCTCAGGC	2855911	2856537	2856587	2856535	-1	JH996432.1	ENSMOCG00000013247.1	2855034	2858272	None	5931	1486	173683	No_or_no_constitutive_exon
GCCATTCCACCCTTCTGTATGGAAGTCAGAGAATGATTTGTGGGGGTCAGTT	1960136	1960215	1960265	1960213	-1	JH996433.1	ENSMOCG00000020632.1	1960136	1960744	None	5931	1486	173683	No_or_no_constitutive_exon
TTTTTTTTTTTAATTGTGTGTCTTAGCGTGTCCCTCTCTTTCTAGGGAAGGT	2631548	2631836	2631886	2631834	-1	JH996433.1	ENSMOCG00000001829.1	2568581	2829737	None	5931	1486	173683	No_or_no_constitutive_exon
AATCATGCTGTGGTGTGCGAGGTTGGTGACTGACCCTCCTGGGGACATAGTG	2799285	2799346	2799396	2799344	-1	JH996433.1	ENSMOCG00000001829.1	2568581	2829737	None	5931	1486	173683	No_or_no_constitutive_exon
CAAGGGGACCACAGCTGTGCTTTGGACCCACCTCTAACTCGGGGGGTGAGGC	4468468	4468808	4468418	4468470	1	JH996433.1	ENSMOCG00000007106.1	4468322	4469013	None	5931	1486	173683	No_or_no_constitutive_exon
CTCCCAACCAGAGCACAAAAGTTGAGGTTATACAAAACCAGGGCAGAAAGGC	4680018	4680583	4679968	4680020	1	JH996433.1	ENSMOCG00000010378.1	4678501	4719456	Rrbp1	5931	1486	173683	No_or_no_constitutive_exon
AATCCCCTGCCATCAACTTATCCCTGACTGTTGCTGTTCTGGGCACACAGGT	5499211	5499319	5499369	5499317	-1	JH996433.1	ENSMOCG00000009112.1	5498090	5500870	Otor	5931	1486	173683	No_or_no_constitutive_exon
ACCACCCACCAGAATGAGGCTTCTTGAAAGGACAGAGAGGGAGGGTAAAGAT	16511357	16511418	16511468	16511416	-1	JH996433.1	ENSMOCG00000007406.1	16510472	16514454	Ap5s1	5931	1486	173683	No_or_no_constitutive_exon
GGGCATCGCCAGCATCTGAATTCTTATACTACTGATGGGCTGATGTGAAGCT	16678584	16678615	16678534	16678586	1	JH996433.1	ENSMOCG00000022885.1	16665571	16678657	Adam33	5931	1486	173683	No_or_no_constitutive_exon
CAGGTGCGTGCGGGAAGGGCTGGGCCGCTCATGGCTGTCCGGGCGCGCAGGC	16685476	16685586	16685426	16685478	1	JH996433.1	ENSMOCG00000020802.1	16683631	16686872	Gfra4	5931	1486	173683	No_or_no_constitutive_exon
GCATCACAATAGGGAGGTTTATCTGAGCGGGCTGGACCTCTATGAGGGAGAA	16883237	16883765	16883815	16883763	-1	JH996433.1	ENSMOCG00000001889.1	16881835	16883883	None	5931	1486	173683	No_or_no_constitutive_exon
GGGCAGGGGCATTCATAGACCGTCATAGAGGGCAGGTGGGAGCCAGAGAGAC	17073627	17073909	17073577	17073629	1	JH996433.1	ENSMOCG00000016721.1	17067897	17080948	Slc4a11	5931	1486	173683	No_or_no_constitutive_exon
GAAGATTGGCTTTAGACCAGATCTGATTTTGGACCTCAAATTTAGGGAAGTG	17607420	17607469	17607370	17607422	1	JH996433.1	ENSMOCG00000002892.1	17600153	17608254	None	5931	1486	173683	No_or_no_constitutive_exon
TGGGACGTGGGCAAGACTCTGGCCTCTGAGTGTAGCTTCTCTGGGAGCAGTT	17635888	17636017	17636067	17636015	-1	JH996433.1	ENSMOCG00000020858.1	17622166	17651959	Tgm6	5931	1486	173683	No_or_no_constitutive_exon
GACTAGGGATGCGTGCGGGTGGTGCCTAGAGTCACTTTGGGAGGGGGCAGGC	18713009	18713054	18712959	18713011	1	JH996433.1	ENSMOCG00000013865.1	18712757	18713054	Gm10762	5931	1486	173683	No_or_no_constitutive_exon
CAATGTGCCCACGGTGCTGCCTGTCTCCCCCAGCAAGACCCAGGGGGCAGAT	2000105	2000924	2000055	2000107	1	JH996434.1	ENSMOCG00000000208.1	2000044	2000924	None	5931	1486	173683	No_or_no_constitutive_exon
AAGAGGAGGATGGGGACTACGAGGAGTACCACCGAGAAGGGGAGGATAAGGA	6008497	6008575	6008447	6008499	1	JH996434.1	ENSMOCG00000007022.1	5983484	6014744	Ccdc136	5931	1486	173683	No_or_no_constitutive_exon
GAGGGACCCGAGGGCAGCTGCGAGCGCTGCCGCTGTTGGGTATGTAGAAGCA	6078389	6078436	6078486	6078434	-1	JH996434.1	ENSMOCG00000008202.1	6069860	6094231	Kcp	5931	1486	173683	No_or_no_constitutive_exon
CCCATGGGAAAGATGAGAGTCATTGGACCCGGAGCATGGTATGGGGGAAGAA	11117186	11117235	11117136	11117188	1	JH996434.1	ENSMOCG00000022953.1	11106879	11117993	Akr1b7	5931	1486	173683	No_or_no_constitutive_exon
AGGGCGTCTACCTGGCCTGGTGCTCCTATCCCTTCTCTCTGGGCGCGCAGGT	11679158	11679323	11679373	11679321	-1	JH996434.1	ENSMOCG00000023017.1	11677016	11714129	None	5931	1486	173683	No_or_no_constitutive_exon
TTTCTCATTTCCAAGATTGATTTAGATTCTAACTTCCTTTGGGATTACAGGG	11936375	11936565	11936325	11936377	1	JH996434.1	ENSMOCG00000010190.1	11899751	11969882	Nup205	5931	1486	173683	No_or_no_constitutive_exon
GTTGACCTTTTGCTGCGTCTTCTCTCCCTTTCCTGTCTTGGGAAATGCAGGT	17427169	17430304	17430354	17430302	-1	JH996434.1	ENSMOCG00000018809.1	17427169	17457880	E330009J07Rik	5931	1486	173683	No_or_no_constitutive_exon
GAACAACTCACAGTGATCTGACTAGGCCAGGGTGTGTCTAGGGATCCAAGTC	17489166	17489353	17489116	17489168	1	JH996434.1	ENSMOCG00000000778.1	17457878	17490417	Wee2	5931	1486	173683	No_or_no_constitutive_exon
CTTTTTTGCTACCTTCTGCTTCTACTTAGTGTCCCTAGTGGGGAACACAGTC	17571049	17571864	17570999	17571051	1	JH996434.1	ENSMOCG00000002678.1	17570948	17571864	Olfr460	5931	1486	173683	No_or_no_constitutive_exon
TAATAATCTGTGTAGCACCACGAGGTGGTGGCTTACCGGGGAAGATTCAGCA	494489	494603	494439	494491	1	JH996435.1	ENSMOCG00000020050.1	492713	539734	Add1	5931	1486	173683	No_or_no_constitutive_exon
CCAGAGACACTGCCCCAGGAGAAGCGGGTAGGCCCAGGTCCAGGGGTGAGGG	544742	544784	544834	544782	-1	JH996435.1	ENSMOCG00000003513.1	542854	546589	Mfsd10	5931	1486	173683	No_or_no_constitutive_exon
GAAGCAGAATTCCTCCCCTAAAAATGTTTTCCAGGAATGTGCTGGGTAAGTG	590238	590281	590188	590240	1	JH996435.1	ENSMOCG00000014083.1	572179	647311	Grk4	5931	1486	173683	No_or_no_constitutive_exon
AGTTGGTTCCTAGTCGAGGGATCCCTGGGGCATGGGGGGCAACCATGGAGGC	3041573	3041777	3041523	3041575	1	JH996435.1	ENSMOCG00000000764.1	3003352	3062190	Jakmip1	5931	1486	173683	No_or_no_constitutive_exon
TAATTTTTTTTCTTTTTCCTCTTTCTCTCTTTGACCCTGATTGGGGAAAGGT	4429411	4429592	4429642	4429590	-1	JH996435.1	ENSMOCG00000019727.1	4410462	4446448	Wdr1	5931	1486	173683	No_or_no_constitutive_exon
CTCGCACCAAGTCTTGCTTTCTTTGTTTGTTTCTTCCTGTAACCGGGTAGGA	1998274	1998446	1998496	1998444	-1	JH996429.1	ENSMOCG00000005375.1	1954684	2279953	Grin2b	5931	1486	173683	No_or_no_constitutive_exon
CAAGCCGTCAACCCCAGGGGCATGGTGCTGAGGTGAGCTGGGCCATGAAGAC	3065951	3066162	3066212	3066160	-1	JH996429.1	ENSMOCG00000014065.1	2990885	3066318	Gucy2c	5931	1486	173683	No_or_no_constitutive_exon
TCTGCTCACCTTTGCACACAGACTCTGAGAGGCGTATTTGGGGGCATCAGCA	8691451	8691663	8691401	8691453	1	JH996429.1	ENSMOCG00000002670.1	8672600	8695532	Pyroxd1	5931	1486	173683	No_or_no_constitutive_exon
AGAAACTACTTCTTAGTGAAAATATCCTGGGCCTCTGGGCACGGTGGCAGAG	8798367	8799206	8799256	8799204	-1	JH996429.1	ENSMOCG00000016666.1	8798367	8810069	None	5931	1486	173683	No_or_no_constitutive_exon
ACCCCTCTCTCCAAACATGGACTCCAGTTCCATCTCTCCCTGTGGGGCAGGT	380612	380949	380562	380614	1	JH996430.1	ENSMOCG00000016342.1	374335	381687	None	5931	1486	173683	No_or_no_constitutive_exon
AAAGGGACCGCTCTCATCTGTCTTGGCCTTGTTTGGGGACTGGATAACAGGT	688254	688354	688404	688352	-1	JH996430.1	ENSMOCG00000017871.1	681959	690359	Dqx1	5931	1486	173683	No_or_no_constitutive_exon
CGACAGTGACGGCCCAGAGGAGCGGCCTGCAGAGGAGCCGGGAGAGCCAGGC	1806050	1806186	1806236	1806184	-1	JH996430.1	ENSMOCG00000017779.1	1771889	1806304	Gcfc2	5931	1486	173683	No_or_no_constitutive_exon
GGGGAACCTCTCAATTTCGAGCAAGAGGGAGAGGTTGGGGTAGAATAGAGGA	8765335	8765670	8765720	8765668	-1	JH996430.1	ENSMOCG00000004435.1	8765335	8768179	None	5931	1486	173683	Yes
GGTATCGCCCCGCCCCAGGCCCGGCCCGGCCCGGTTCGGGCGGGTGACAGAG	11699962	11700009	11700059	11700007	-1	JH996430.1	ENSMOCG00000022948.1	11696012	11700204	0610030E20Rik	5931	1486	173683	No_or_no_constitutive_exon
AGCAGGCTAGAGTGTAGGACTGATGTTCTTTCTGACAGATCAAGTGGGAGAA	12168084	12168149	12168199	12168147	-1	JH996430.1	ENSMOCG00000000122.1	12161802	12226243	Polr1a	5931	1486	173683	No_or_no_constitutive_exon
AGCTAATTAACTTTCACTTTTTTCCCCTTTCTTTCTCTTTTGGGAAATAGGT	12673549	12673665	12673715	12673663	-1	JH996430.1	ENSMOCG00000013221.1	12667748	12680438	Rnf103	5931	1486	173683	No_or_no_constitutive_exon
ATCACTCTCATCTGCTGCCACAGTAAGTCCTGGGGAGACCCCGCGGGGAGGA	12844828	12844851	12844901	12844849	-1	JH996430.1	ENSMOCG00000014141.1	12839828	12846264	None	5931	1486	173683	No_or_no_constitutive_exon
ACATGAGCCCTGAGCAGGTGAGTCTTGTGGTTAGCCAGGCAGTGGGATAGCT	13402372	13402444	13402494	13402442	-1	JH996430.1	ENSMOCG00000018041.1	13395965	13468368	Eif2ak3	5931	1486	173683	No_or_no_constitutive_exon
TTACTTTAAAATGGAAAGAATCACTGTTTTGTTTTTTTCTGGGACTAAAGAA	1690146	1690227	1690277	1690225	-1	JH996427.1	ENSMOCG00000020748.1	1687615	1750062	Smg7	5931	1486	173683	Yes
CTTACTTTGGCATATAGCCATTTGGGGGGGGGGGGATGTTTGTGGGAAAGTG	2331257	2331487	2331537	2331485	-1	JH996427.1	ENSMOCG00000003625.1	2331257	2367225	Npl	5931	1486	173683	No_or_no_constitutive_exon
GTCAGCACTGCTGGGAGAATGGGTGCTTTGCTCCCAAAGGGAAGATTCAGGC	2657259	2657281	2657331	2657279	-1	JH996427.1	ENSMOCG00000017154.1	2627248	2683078	Rgsl1	5931	1486	173683	No_or_no_constitutive_exon
GTCACCTCCCTCTTGTTCCATGGAGAACGCTCCATGGATCTGGGGCACAGTT	4211724	4211851	4211901	4211849	-1	JH996427.1	ENSMOCG00000009825.1	4176538	4222494	BC034090	5931	1486	173683	No_or_no_constitutive_exon
TCAGAAGCAGCAAGTGACCTGTTTTTGCTTTGCTTTCTCTGAGGGTGCAGTG	6557287	6557408	6557237	6557289	1	JH996427.1	ENSMOCG00000021485.1	6554368	6595282	Sec16b	5931	1486	173683	No_or_no_constitutive_exon
ACACAGAGCAGCCAGTCCGTGTGATTGCTTTCTGGAGAGGGCAAGAGCAGGA	6588612	6588972	6588562	6588614	1	JH996427.1	ENSMOCG00000021485.1	6554368	6595282	Sec16b	5931	1486	173683	No_or_no_constitutive_exon
AACCTGTGCTTCTCGGGGATAGGACTGTGGTGGCCAGTGCGCATGGGTAGTC	10214862	10215254	10214812	10214864	1	JH996427.1	ENSMOCG00000019599.1	10212923	10229471	Serpinc1	5931	1486	173683	No_or_no_constitutive_exon
AGAACCACAGGCTCAAAACATCTTGCACAGGGGGGGGAAGAGGGACTGAGAC	13178209	13178221	13178159	13178211	1	JH996427.1	ENSMOCG00000021134.1	13152771	13178232	Scyl3	5931	1486	173683	No_or_no_constitutive_exon
GTGAGGCGGGTTCCGCTAACAGATAGCTCTCTATTAACAGATATTGGGAGTG	13869538	13869559	13869488	13869540	1	JH996427.1	ENSMOCG00000011949.1	13868456	13869559	None	5931	1486	173683	No_or_no_constitutive_exon
GTAGTTTTTAATCCTAAAATTAAAATATAATCCTTTCTGTTATGGGACAGGT	107170	107269	107120	107172	1	JH996436.1	ENSMOCG00000011945.1	88348	110820	Mtrf1	5931	1486	173683	No_or_no_constitutive_exon
TGCAAGGGTAGTGTTGGAGCACTCGGAGAGAAGGCATGTCTTCGGGGGAGTC	5231288	5231462	5231238	5231290	1	JH996436.1	ENSMOCG00000011873.1	5231056	5231719	None	5931	1486	173683	No_or_no_constitutive_exon
GTACCCGAGTTCGCAGGACGCGTGAGTGGGGCTGGGCTGTGGGTCGCGAGCC	8758211	8758230	8758280	8758228	-1	JH996436.1	ENSMOCG00000020620.1	8756864	8758473	Gm1673	5931	1486	173683	No_or_no_constitutive_exon
TGGGTAGCACAGTCCTCAGGTCACAGATTAGAGCTGCTGAGGGCATTAAGTG	9415058	9415234	9415008	9415060	1	JH996436.1	ENSMOCG00000015873.1	9412688	9432661	Ctbp1	5931	1486	173683	No_or_no_constitutive_exon
CCAGGAGGCTCTCTGGGGTCCTGAGACCTGAATTCTGGTTCTGGGGGCAGGT	10486833	10486954	10486783	10486835	1	JH996436.1	ENSMOCG00000004514.1	10485067	10489876	Pla2g3	5931	1486	173683	No_or_no_constitutive_exon
CCAGTTCAGTTTGATTTTCCTTGACCTGCCGCCCTGCCCTGGGCAGGCAGAT	12202419	12202582	12202369	12202421	1	JH996436.1	ENSMOCG00000020377.1	12196652	12203331	Rhbdd3	5931	1486	173683	No_or_no_constitutive_exon
GCTGCCCAGGGCAGCCCTGGAGATGGAGACCTGCAGGGTAAGGAGTAAAGCA	12231733	12231751	12231801	12231749	-1	JH996436.1	ENSMOCG00000007842.1	12204099	12249463	Emid1	5931	1486	173683	No_or_no_constitutive_exon
GTTCCCAAGATGGCGGCCCTCAGGGCTCTGGTATCTGGGTGTGAAGGCAGCT	4467297	4467846	4467247	4467299	1	JH996437.1	ENSMOCG00000015168.1	4467256	4467846	None	5931	1486	173683	No_or_no_constitutive_exon
GAAAAGCTTGTGCGAAGGCCCTAGCGAGAGGACACCTGGGAACAGGTGAGGT	5182057	5182251	5182301	5182249	-1	JH996437.1	ENSMOCG00000007866.1	5166575	5184161	F10	5931	1486	173683	No_or_no_constitutive_exon
CGGCCACAGGGAGGTGGGTGGACAGAACTTCAGCCTGGATGCCGTGGGAGCG	5606821	5606837	5606887	5606835	-1	JH996437.1	ENSMOCG00000021890.1	5584203	5606984	Spaca7	5931	1486	173683	Yes
TAGTTGGTCTTCCTGGGGAGAAAGGTAACAGTGTCATGTGAAGCAGGGAGCA	6557983	6558023	6558073	6558021	-1	JH996437.1	ENSMOCG00000021046.1	6552885	6689145	Col4a2	5931	1486	173683	No_or_no_constitutive_exon
GCTGACCAGAAATTGTCCTCAAGAAGCACTCCAGGAATAAGGGAGGCCAGGG	12121045	12121222	12121272	12121220	-1	JH996437.1	ENSMOCG00000002543.1	12120869	12122407	None	5931	1486	173683	No_or_no_constitutive_exon
TTAAACAGTGCGGTCTTGGTTCAATCTGTGTGATCTCTCTTGGGAACTAGGT	2081006	2081123	2080956	2081008	1	JH996438.1	ENSMOCG00000018540.1	2067001	2083373	Tyw5	5931	1486	173683	No_or_no_constitutive_exon
AACCGCGCTTTATTATTTCTCAGAAGCTGTTATATAGCAAAACGGGCAAGGG	3735721	3735773	3735671	3735723	1	JH996438.1	ENSMOCG00000020060.1	3698566	3739415	Rftn2	5931	1486	173683	No_or_no_constitutive_exon
TTATAATGATCAGTAACACCTTCAATATATTTTTTTTTATTTTAGGGAAGTG	7884748	7884888	7884698	7884750	1	JH996438.1	ENSMOCG00000021247.1	7880224	7964989	Stat4	5931	1486	173683	No_or_no_constitutive_exon
GAGAGAGAGAGAAACTGCTGGGGAGACAGGAGGTGGGATGGGGGCGTCAGCG	7940156	7940347	7940106	7940158	1	JH996438.1	ENSMOCG00000021247.1	7880224	7964989	Stat4	5931	1486	173683	No_or_no_constitutive_exon
TTCAATTCTTCTCAAAACTAAAATCTCTTTTTGTGTGTTGGGGGCTGCAGGT	8021750	8021814	8021864	8021812	-1	JH996438.1	ENSMOCG00000021786.1	8016882	8092986	Gls	5931	1486	173683	No_or_no_constitutive_exon
AGTAAATGCTCCTAGGGAGCGTTTCAGACTGAGCTCATTCGGGAATGAAGTT	8253615	8253709	8253759	8253707	-1	JH996438.1	ENSMOCG00000021064.1	8236453	8266965	Nab1	5931	1486	173683	No_or_no_constitutive_exon
TATTGTTTTATTTCATACTCACACTAACCCTTTTTATTATGGTTGGGCAGAT	3411156	3411560	3411610	3411558	-1	JH996439.1	ENSMOCG00000018168.1	3411156	3456878	Plek	5931	1486	173683	No_or_no_constitutive_exon
TCCGGCCAGGTGAGTAAGTCCGCGACGGGACGCTGCGCCGGTGGGGTGAGGG	300933	301171	301221	301169	-1	JH996441.1	ENSMOCG00000014896.1	277752	301229	Marveld2	5931	1486	173683	No_or_no_constitutive_exon
TTTACATTTAAAAATACTATTGGGGCTGGAGAGATGGCTCAGGGGTTAAGAG	645499	645572	645622	645570	-1	JH996441.1	ENSMOCG00000017918.1	645499	679257	None	5931	1486	173683	No_or_no_constitutive_exon
CACATTGTGGAGGCACCACCCAGAAAAGCACAGCTGGGACACCAGTGAAGGG	3787330	3787387	3787437	3787385	-1	JH996441.1	ENSMOCG00000016517.1	3758711	3803596	Trappc13	5931	1486	173683	No_or_no_constitutive_exon
ATACTTCCAGGGCAAAATGGTTTATTATACTTCTCTGGAGGGGAAGTCAGGG	4710343	4710421	4710471	4710419	-1	JH996441.1	ENSMOCG00000005501.1	4690225	4818970	Rnf180	5931	1486	173683	No_or_no_constitutive_exon
CAGTGTCAAGCTCCAGGCAGAGTCCACACATGGTTCACCAGTGGGTAAAGGC	6660028	6661527	6661577	6661525	-1	JH996442.1	ENSMOCG00000017136.1	6657444	6719093	Zbtb38	5931	1486	173683	No_or_no_constitutive_exon
GGGGGTGACCCGCTTGACCTTTGAATATGACTCTGAACCCTTTGGGAAAGAA	3173008	3173173	3173223	3173171	-1	JH996443.1	ENSMOCG00000000578.1	3171785	3173523	None	5931	1486	173683	No_or_no_constitutive_exon
AAATCGAAGTAAAGAAGGAAAAGAAAGAGGCCATGAAAGACTCGGGGAAGGA	4960990	4961362	4961412	4961360	-1	JH996443.1	ENSMOCG00000002144.1	4959258	4971490	Cylc1	5931	1486	173683	No_or_no_constitutive_exon
ATTTTCCTGGAGGAATGCTGGAATGGGAGGGGGCATGCCTGGAATGGGAGGA	5549033	5549218	5548983	5549035	1	JH996443.1	ENSMOCG00000001887.1	5548108	5549218	None	5931	1486	173683	No_or_no_constitutive_exon
CGCCCAGCGGGCACCACCAGGCTGGGTGCTGCTTACTGTGGGCATGCAAGGC	460500	460772	460450	460502	1	JH996444.1	ENSMOCG00000002983.1	460204	461888	None	5931	1486	173683	No_or_no_constitutive_exon
TCCTTAGTTTCCCTTCTGCTCCAAAGCTCTGTGCTGGGCGGGGGTAAGAGGC	461589	461888	461539	461591	1	JH996444.1	ENSMOCG00000002983.1	460204	461888	None	5931	1486	173683	No_or_no_constitutive_exon
GCTCTGGCTGCCCTCTGGAGGTTACCAGGGTCCCATTGATGGGGGTGGAGCG	1218519	1218552	1218469	1218521	1	JH996444.1	ENSMOCG00000016244.1	1187550	1237291	Abcc6	5931	1486	173683	No_or_no_constitutive_exon
CCACCAGAGAAGCCCGCAGGAGAGCCAGCAGCCACAACAATGCCAGGGAGCA	1567206	1568068	1567156	1567208	1	JH996444.1	ENSMOCG00000021035.1	1567045	1568068	None	5931	1486	173683	No_or_no_constitutive_exon
CTGTCCCCTTAACCCACCCTTCTCTCCCCCTCTTCCCACTAACGGGTCAGGA	1900740	1900767	1900690	1900742	1	JH996444.1	ENSMOCG00000002812.1	1874646	1905364	Ppfia3	5931	1486	173683	No_or_no_constitutive_exon
AAGACGAGCTACTGCTGAACAAGGTGGGAGCCTGGGACTCCATGGGGAAGCT	1886926	1886949	1886876	1886928	1	JH996444.1	ENSMOCG00000002812.1	1874646	1905364	Ppfia3	5931	1486	173683	No_or_no_constitutive_exon
AGAGTGAGAGACCTTGTCTCAAAAAAGGGAGAGGGTGGGTGTGGGGTGAGAA	2094304	2094531	2094581	2094529	-1	JH996444.1	ENSMOCG00000017144.1	2091633	2098655	Pih1d1	5931	1486	173683	No_or_no_constitutive_exon
AGCTGTGTGATTCTGTCTTTTCATAACCCCTGTCTTCCCGAGGGACCCAGGA	2296451	2296604	2296401	2296453	1	JH996444.1	ENSMOCG00000001831.1	2284162	2298205	Cpt1c	5931	1486	173683	No_or_no_constitutive_exon
GTGCAAACAGCGAGGCTGAAGGTGGGGGCAGAACCGGAATGGGAAGGTAGGG	2306266	2306377	2306427	2306375	-1	JH996444.1	ENSMOCG00000012880.1	2300132	2336578	Tsks	5931	1486	173683	No_or_no_constitutive_exon
TGACGGACAAGATGAAGCCGGAGTGAGGACTGAGGCGGAGGGCATGGGAGGA	2300173	2300222	2300272	2300220	-1	JH996444.1	ENSMOCG00000012880.1	2300132	2336578	Tsks	5931	1486	173683	No_or_no_constitutive_exon
ACACTAGATCTCATTACAACCCCCAAACCCTTCTGCTTGGGGAGCCACAGGG	2848432	2848621	2848382	2848434	1	JH996444.1	ENSMOCG00000000740.1	2827400	2855932	Mybpc2	5931	1486	173683	Yes
CACACAGCCTGAGGAGGGACACCTGGGTCTGGAGGAGGAGCCGGGAACAGGG	3124164	3124190	3124240	3124188	-1	JH996444.1	ENSMOCG00000015292.1	3123567	3136980	None	5931	1486	173683	No_or_no_constitutive_exon
TTATGTATTGCAGCTGAAGATGCACCATCGAGTGCCGCGACCGTGGGAAGTC	3589797	3590403	3590453	3590401	-1	JH996444.1	ENSMOCG00000007791.1	3589334	3597163	None	5931	1486	173683	No_or_no_constitutive_exon
CGCCCAGCGGGCACCACCAGGCTGGGTGCTGCTTACTGTGGGCATGCAAGGC	4878285	4878557	4878235	4878287	1	JH996444.1	ENSMOCG00000021232.1	4877989	4879674	None	5931	1486	173683	No_or_no_constitutive_exon
TCCTTAGTTTCCCTTCTGCTCCAAAGCTCTGTGCTGGGCGGGGGTAAGAGGC	4879375	4879674	4879325	4879377	1	JH996444.1	ENSMOCG00000021232.1	4877989	4879674	None	5931	1486	173683	No_or_no_constitutive_exon
ATCCAGGGTGATATGGGCCTGGCCTCCAGCTCGAGGATGAGGGAGGTCAGCT	555436	555543	555593	555541	-1	JH996445.1	ENSMOCG00000022897.1	553067	555616	None	5931	1486	173683	Yes
ATGGATTGATGGATGAATGGACAAACGGATGGATGGATGGGCAGACAGAGAT	1149682	1149995	1149632	1149684	1	JH996445.1	ENSMOCG00000014258.1	1137792	1151543	Hook2	5931	1486	173683	No_or_no_constitutive_exon
AGCCATCACCCAGCCTTGTGTGCCGTGTGTCCCCAGGGGCAAGGCGGCAGTG	1213371	1213449	1213321	1213373	1	JH996445.1	ENSMOCG00000003557.1	1209875	1216027	None	5931	1486	173683	No_or_no_constitutive_exon
GTAGTTCATTCAAGAGACTTCATGAGTACTGAGAAATCTAACCGTGGGAGAA	1697080	1697213	1697263	1697211	-1	JH996445.1	ENSMOCG00000022491.1	1684601	1703790	4921524J17Rik	5931	1486	173683	No_or_no_constitutive_exon
TGCACGAAGCATGCACAACCACACTTTTGCTCCCGGGGCTCAGGTGACAGCC	4457934	4458032	4457884	4457936	1	JH996445.1	ENSMOCG00000000434.1	4439876	4465543	Adcy7	5931	1486	173683	No_or_no_constitutive_exon
ACGTGGCTCAGGTAAGCTGCAAGGTGTGTCCTGTCTTTGTCAAAGGGGAGCT	4795675	4795727	4795625	4795677	1	JH996445.1	ENSMOCG00000021721.1	4764838	4806462	Nod2	5931	1486	173683	No_or_no_constitutive_exon
TGGTATGAGTCTCACTATGCACTGCCCCTGGGCCGAAAGAAGGGGCCAAGCT	133771	134014	133721	133773	1	JH996446.1	ENSMOCG00000020362.1	133388	134014	None	5931	1486	173683	No_or_no_constitutive_exon
ATGAATTTTATGCTTTGTTAACTTGTCTTCATCTACTCCTGTGGGACCAGGT	173106	173269	173056	173108	1	JH996446.1	ENSMOCG00000017736.1	146872	180238	None	5931	1486	173683	No_or_no_constitutive_exon
GGAATTTGACATACAATGTCATAAAAAATATGGGAAAATGTGGGGGTAAGTA	221138	221172	221222	221170	-1	JH996446.1	ENSMOCG00000012531.1	200138	225743	Cyp3a13	5931	1486	173683	No_or_no_constitutive_exon
CAAGCACATACTGAGCATGCGCTGCTCGCCTACAGAAGCTGGGAAGGAAGGG	563381	563483	563331	563383	1	JH996446.1	ENSMOCG00000016508.1	562478	566480	Cops6	5931	1486	173683	No_or_no_constitutive_exon
GGATGGCCTTTCCGGATTGGGTGGGGTAGAGCTTCCTGTGGGAGTGGCAGCT	2022018	2022163	2022213	2022161	-1	JH996446.1	ENSMOCG00000020252.1	2022018	2049768	Micall2	5931	1486	173683	No_or_no_constitutive_exon
GTCAGACAGCAGGCAGGTTGGTTTCCTTCCACTGTTCATTTGGGACGGAGTT	2682983	2683229	2682933	2682985	1	JH996446.1	ENSMOCG00000021379.1	2675335	2720930	Gon4l	5931	1486	173683	No_or_no_constitutive_exon
GTGTCATGCACCTAGGACCGTTCACAGATTTCTTTGCTTGTTGGGAATAGGT	2698236	2698435	2698186	2698238	1	JH996446.1	ENSMOCG00000021379.1	2675335	2720930	Gon4l	5931	1486	173683	Yes
AATAAATAAATCTTAAAAAAACAAAAAAGAATGATCCTGGGTAACAAAAGTG	2843514	2843625	2843464	2843516	1	JH996446.1	ENSMOCG00000021277.1	2842795	2843767	None	5931	1486	173683	No_or_no_constitutive_exon
TTCTGATGATCCCTTTTACTCTTTCTCCTCCTGTTCTCCTGGGATAGCAGTC	3939249	3939444	3939494	3939442	-1	JH996446.1	ENSMOCG00000015398.1	3937211	3995494	Ubap2l	5931	1486	173683	No_or_no_constitutive_exon
CAACTTCAGGTAGCTTTGCATAGGCGGGTGGCATTTCCTCTGGGGTGGAGGT	3950222	3950327	3950377	3950325	-1	JH996446.1	ENSMOCG00000015398.1	3937211	3995494	Ubap2l	5931	1486	173683	No_or_no_constitutive_exon
AATCTAACGGATCGCTTCATTCTAATGTGTGCTTTTCTGCTGGGGTACAGAG	4229462	4229632	4229412	4229464	1	JH996446.1	ENSMOCG00000016756.1	4226956	4241324	Dennd4b	5931	1486	173683	Yes
TATCCCAAACCTGGTTTACAATTCACTTCTGTCATTGTGGGGTTGGGTAGGT	4462321	4462475	4462525	4462473	-1	JH996446.1	ENSMOCG00000004155.1	4460488	4464727	S100a1	5931	1486	173683	No_or_no_constitutive_exon
AGAGCAGCTGAGGCGCCAGGAACGTGACAGGAAACTCCGCCGGGAAGAAGAG	6072386	6072842	6072336	6072388	1	JH996446.1	ENSMOCG00000007199.1	6068626	6074043	None	5931	1486	173683	No_or_no_constitutive_exon
ACCTGGCATTCCAGGAAATCCTGGTCTTCCAGGTTCAAAGGGTGAACCAGGC	1144387	1144441	1144491	1144439	-1	JH996447.1	ENSMOCG00000019855.1	1121941	1331796	Col4a5	5931	1486	173683	No_or_no_constitutive_exon
TTATTACCTAAGCAATAACCACTTTTTTGTTTCTTTTCTGGGAAATTTAGGC	3047974	3048092	3048142	3048090	-1	JH996447.1	ENSMOCG00000002821.1	3019966	3094737	Tbc1d8b	5931	1486	173683	No_or_no_constitutive_exon
TTCCAGAGCCATGAAGCTAACAAAAATGAGCCGCGTCTTCACCTGGGGAGCT	137671	139201	137621	137673	1	JH996448.1	ENSMOCG00000018524.1	134942	141252	Aoc1	5931	1486	173683	No_or_no_constitutive_exon
AAGCAGCGACACCTGTAACCCCCTGTCAGGTAGGGCCTGGGCTGGGGGAGGG	296288	296353	296403	296351	-1	JH996448.1	ENSMOCG00000019548.1	294097	325936	Kcnh2	5931	1486	173683	No_or_no_constitutive_exon
CCGCACAACGACTCGGGAGCCGCGGGGCCCGCACCGGGATCGGGACCGAGCG	4086494	4086945	4086995	4086943	-1	JH996448.1	ENSMOCG00000008843.1	4085494	4095656	Shh	5931	1486	173683	No_or_no_constitutive_exon
TCGAGAGGATGTATTACTAACCCAGGACTCTGCTCTCTCCGGGTGGACAGGT	4825826	4825859	4825776	4825828	1	JH996448.1	ENSMOCG00000014460.1	4816380	4855469	Rnf32	5931	1486	173683	Yes
TGGCTAAATATTAACACCTTTCCCTGCTTCCCTCTGTATGGTGGGGGTAGAC	5837810	5837893	5837943	5837891	-1	JH996448.1	ENSMOCG00000022989.1	5785105	5838752	Sspo	5931	1486	173683	No_or_no_constitutive_exon
CCGTCTTTTCCCCTGGCTCTGCTCTTGCCCAGCACCTGCATGGAGGGGAGGC	5801772	5801801	5801851	5801799	-1	JH996448.1	ENSMOCG00000022989.1	5785105	5838752	Sspo	5931	1486	173683	No_or_no_constitutive_exon
AGGTGAGTCAGGCCACTGGATTCTGGATTCTGGGTTCTGGGGTGGTGGAGAG	5789573	5789600	5789650	5789598	-1	JH996448.1	ENSMOCG00000022989.1	5785105	5838752	Sspo	5931	1486	173683	No_or_no_constitutive_exon
GGAGTGTGGCCCTTATAACTGAATGACCCTGTCCTATTCCCAGGGATGAGCC	5836028	5836180	5836230	5836178	-1	JH996448.1	ENSMOCG00000022989.1	5785105	5838752	Sspo	5931	1486	173683	No_or_no_constitutive_exon
CTGCCCAGAACATCATCCCTGCGTCCACTGGCGCTGGGCTGTGGGCAAAGTC	4369896	4370246	4370296	4370244	-1	JH996449.1	ENSMOCG00000019475.1	4369896	4370894	None	5931	1486	173683	No_or_no_constitutive_exon
TTTGATGAAACTCAAGGAAAACCTGCCGTTGCAGTGGTTGATAATGGGAGAG	360469	360547	360419	360471	1	JH996450.1	ENSMOCG00000013945.1	335599	479298	Smchd1	5931	1486	173683	No_or_no_constitutive_exon
CAATGTCATATGAACCTTGCCCCTCTTTTTTCCCATTGTTGTTAGGGGAGAA	432590	432743	432540	432592	1	JH996450.1	ENSMOCG00000013945.1	335599	479298	Smchd1	5931	1486	173683	No_or_no_constitutive_exon
ATGTCCCACCTCCTTTTTGTTTTTGCCCTTCTGTGATTTCCTGGGGATAGGC	2490880	2490997	2491047	2490995	-1	JH996450.1	ENSMOCG00000000728.1	2488666	2574531	Epb41l3	5931	1486	173683	No_or_no_constitutive_exon
ATGAGCGGCGTGAGGAGTTCAAATGGCGTGGTGGACCCCAAGGGCCACAGCG	3427084	3427212	3427034	3427086	1	JH996450.1	ENSMOCG00000016924.1	3426836	3427212	None	5931	1486	173683	No_or_no_constitutive_exon
TCTGTCTGCTGGCTCTGATAAGTCGCATTATTCTGTTAAATGCAGGGGAGGG	4577159	4577189	4577239	4577187	-1	JH996450.1	ENSMOCG00000001682.1	4358220	5055948	Ptprm	5931	1486	173683	No_or_no_constitutive_exon
TGTGAATGTTTATCTCACTAGCTGCTTCTGAACACACAGGGAGTGAACAGGC	1443162	1443434	1443484	1443432	-1	JH996451.1	ENSMOCG00000002874.1	1428378	1449718	Ecd	5931	1486	173683	No_or_no_constitutive_exon
GACTTCAGGTACTCCTGATTTCTGAGACTGATTCATTTTGGGGGTACTAGGC	1874403	1874632	1874353	1874405	1	JH996451.1	ENSMOCG00000004984.1	1863309	1879378	Zswim8	5931	1486	173683	No_or_no_constitutive_exon
CACTTTTATTATTGGAGGCATTTACATTTTCTTTTTCTCCCCGGGAACAGTC	1594031	1594138	1594188	1594136	-1	JH996453.1	ENSMOCG00000014266.1	1502191	1620051	Klhl2	5931	1486	173683	Yes
CTGCTCAGAAAGCCGCCTCCCCGGTCTGGGATGACTACAGGGGTACAGAGAA	3349633	3350923	3350973	3350921	-1	JH996453.1	ENSMOCG00000004781.1	3349633	3351034	None	5931	1486	173683	No_or_no_constitutive_exon
CTCTGCCTTTCTGATTTTGCATGTGTGCGCCTGTGGCCTGCCGGGGACAGTG	2131705	2132387	2131655	2131707	1	JH996454.1	ENSMOCG00000014211.1	1974173	2417806	Ephb1	5931	1486	173683	Yes
TTCCCAGAAGCCACTCTTGGGGCATTGTGCTGCCCCTCAGGGAGCTTGAGGG	876152	876190	876240	876188	-1	JH996455.1	ENSMOCG00000008003.1	870355	888129	Csf1	5931	1486	173683	No_or_no_constitutive_exon
CTGGAATTTCATGACTGTTCACTCAAGGCTATGTGTTGTTGGGGGTCCAGGA	1014281	1014399	1014231	1014283	1	JH996455.1	ENSMOCG00000012496.1	1008413	1022873	Eps8l3	5931	1486	173683	No_or_no_constitutive_exon
CCCTTATCCCTCCAGGGCGTGCGGGTAAGCGAGACACCCGAGGGCGTTAGCA	1585821	1585847	1585897	1585845	-1	JH996455.1	ENSMOCG00000013282.1	1575890	1603289	Celsr2	5931	1486	173683	No_or_no_constitutive_exon
AGCGAGACACCCGAGGGCGTTAGCAGTCTGGATCCCAGCCGCGGGGAGAGCA	1585800	1585820	1585870	1585818	-1	JH996455.1	ENSMOCG00000013282.1	1575890	1603289	Celsr2	5931	1486	173683	No_or_no_constitutive_exon
AGCAAAGCTTACGTTCATGGGAAGACATCAGAATAATGTAGGTGAGGGAGGA	2089779	2089794	2089844	2089792	-1	JH996455.1	ENSMOCG00000003467.1	2063789	2097685	Fndc7	5931	1486	173683	No_or_no_constitutive_exon
GACCTGGCCCCTACCGCGACTGTTGGGTGCGGCCCAGATGGGCGGGCGAGCG	2167340	2167419	2167469	2167417	-1	JH996455.1	ENSMOCG00000000109.1	2167340	2167688	Gm9857	5931	1486	173683	No_or_no_constitutive_exon
TATACCCTCTGTGTGGCTGATGCAAGATCATCTTGTGGGATGAGGGTAAGAT	2304236	2304501	2304186	2304238	1	JH996455.1	ENSMOCG00000013321.1	2304011	2305352	None	5931	1486	173683	No_or_no_constitutive_exon
CACCGTTCTCCGTGTCACTGAATCCTCCATCTGACCTACCAGGGTATGAGCC	2304608	2305083	2304558	2304610	1	JH996455.1	ENSMOCG00000013321.1	2304011	2305352	None	5931	1486	173683	No_or_no_constitutive_exon
TTCCTTTGGCAAGCAAGTGGTGGAGAAGGTGGAGACAGAGCGGGAGGGAGGT	2305094	2305119	2305044	2305096	1	JH996455.1	ENSMOCG00000013321.1	2304011	2305352	None	5931	1486	173683	No_or_no_constitutive_exon
CGATGGCTGAGTATCTCCTTTGTTGATTGTTTTCTTTGTTTTGGGGGCAGCT	2399583	2399734	2399533	2399585	1	JH996455.1	ENSMOCG00000020100.1	2362922	2403198	Slc25a24	5931	1486	173683	No_or_no_constitutive_exon
CGTGCACGCTCCGCTCTCCGGGGTTTAGCGCCAGCAGAGGCTGGGGGCAGGG	1276163	1276277	1276327	1276275	-1	JH996456.1	ENSMOCG00000003658.1	1174817	1276319	Spast	5931	1486	173683	No_or_no_constitutive_exon
TGAATGGAAACAAAAGGCCTTTAGGATTTACAGATTTATGGGGTGGGAAGTA	1726756	1726779	1726706	1726758	1	JH996456.1	ENSMOCG00000009845.1	1670387	1734099	Xdh	5931	1486	173683	No_or_no_constitutive_exon
CCTCTTCCCCGGAAATTTGACTTAACAATTTTCCTTTTGCTCCAGGGAAGTC	2280469	2280524	2280419	2280471	1	JH996456.1	ENSMOCG00000016545.1	2231226	2292716	Capn13	5931	1486	173683	No_or_no_constitutive_exon
GCCAGGTCCCTTGGTGAAGAAGCCCCCGGGGGCGGCCGTGGGAGCGTTAGCG	3777232	3777702	3777182	3777234	1	JH996456.1	ENSMOCG00000006040.1	3593160	3777702	Alk	5931	1486	173683	No_or_no_constitutive_exon
CGTTTGAGCAGTTTCTTTCTTTGTAAAGCAGAGGTGCTGAGGGACAGCAGCC	420499	420662	420712	420660	-1	JH996457.1	ENSMOCG00000011122.1	385960	429419	Iqce	5931	1486	173683	No_or_no_constitutive_exon
CCATGGTGCCTTCCGCCTTTTGTGCTGCCGTCCACCTCCACGGGGAACAGTG	1799160	1799276	1799110	1799162	1	JH996457.1	ENSMOCG00000019992.1	996176	1966510	Sdk1	5931	1486	173683	No_or_no_constitutive_exon
AGTAGCTGAAGAGGTTCAGGGTGTTTGGAGTATCAAGGGGCAGGGCTGAGAT	2967142	2967396	2967092	2967144	1	JH996457.1	ENSMOCG00000016394.1	2966374	2971722	None	5931	1486	173683	No_or_no_constitutive_exon
TTTCTAGATAAATCCTAGAGGGGATCACTGTGCTCTGGCTGGGGGCCCAGAC	3238631	3238661	3238581	3238633	1	JH996457.1	ENSMOCG00000000178.1	3216260	3252287	Daglb	5931	1486	173683	No_or_no_constitutive_exon
GGCAGTCGGGCTAACCATCACTCTGTTTCTTTGTTTTGATGGGGCTGTAGTT	3484670	3485259	3485309	3485257	-1	JH996457.1	ENSMOCG00000012009.1	3482500	3496682	Usp42	5931	1486	173683	No_or_no_constitutive_exon
AATTCTTAAAGCTGACCTTCTTTGTCATGTTGCTTCTTTTTGGGAAATAGGC	3892782	3892811	3892732	3892784	1	JH996457.1	ENSMOCG00000019505.1	3803913	3892811	Lmtk2	5931	1486	173683	No_or_no_constitutive_exon
ACAATGTACGCAAAGTGTCTGTGGGACCGCTGGACCAGGTGAGGGGACAGCG	3904071	3904296	3904346	3904294	-1	JH996457.1	ENSMOCG00000021771.1	3903267	3932048	Tecpr1	5931	1486	173683	No_or_no_constitutive_exon
GCAGAGGACACCTCTGCAGGGAAGACAGAGGTGCACGGGTGTGGAGTGAGGG	4152623	4152672	4152573	4152625	1	JH996458.1	ENSMOCG00000015438.1	4152051	4177681	Aadat	5931	1486	173683	No_or_no_constitutive_exon
GTGTGGCTGGCATTCTGTGTCATGACTTGGTCTACTTTTCTATTGGGAAGGT	1921180	1921549	1921599	1921547	-1	JH996459.1	ENSMOCG00000003182.1	1920970	1971005	Spag1	5931	1486	173683	No_or_no_constitutive_exon
CTTCACTTACCCTGTTTTAAGGTTTTCTTTTTGTTGTTTTACGGGTAAAGGA	2132199	2132326	2132149	2132201	1	JH996459.1	ENSMOCG00000021318.1	2131281	2144621	Cox6c	5931	1486	173683	No_or_no_constitutive_exon
TCTCTGAAAGGAAACGCTGAGACTGAGCCTCTAGGAACGGAAGCCGGGAGCC	3261356	3261423	3261473	3261421	-1	JH996459.1	ENSMOCG00000015882.1	3259092	3272288	Erich5	5931	1486	173683	No_or_no_constitutive_exon
GCTTGTTTTTTCTTTAATGCCTCATTCTGTGCTCGTGGCCATGGGCAAAGAG	3358972	3359021	3359071	3359019	-1	JH996459.1	ENSMOCG00000002507.1	3286390	3388110	Matn2	5931	1486	173683	No_or_no_constitutive_exon
GGCGGGACGACAGTGTTAGCGGGAGGGAGGGGAAGGCCTCGGGAACCCAGCC	2385734	2385890	2385940	2385888	-1	JH996460.1	ENSMOCG00000021497.1	2346796	2386035	Pwwp2a	5931	1486	173683	No_or_no_constitutive_exon
GCGGCCGCCGGCGGCTCCGGTACTCGTGCCGCCGGCGGGCGGGGACTCAGCG	2385298	2385428	2385478	2385426	-1	JH996460.1	ENSMOCG00000021497.1	2346796	2386035	Pwwp2a	5931	1486	173683	No_or_no_constitutive_exon
AGGGTGATAAGTAGATCCTATGTGAACTCTTTGCTTGTGATGGGGCACAGGT	2453258	2453434	2453208	2453260	1	JH996460.1	ENSMOCG00000019592.1	2451492	2456893	Fabp6	5931	1486	173683	No_or_no_constitutive_exon
TTCGTTAGTAGTCTGTGATCTAGTACCTGGACTACTGGGTGTTGGGGAAGCT	81440	81485	81390	81442	1	JH996461.1	ENSMOCG00000018599.1	79734	86708	Hap1	5931	1486	173683	No_or_no_constitutive_exon
GGTATCTTCTGAGGGGAAGGGTTCAGCTCTTGTCTCATTGGGGGCCGCAGAA	179608	179829	179558	179610	1	JH996461.1	ENSMOCG00000020707.1	174346	181420	Krt42	5931	1486	173683	No_or_no_constitutive_exon
GGGAAGCAGCTATGGTGGGGGCTTCAGCAGCAGCAGCAGCTTTGGGGAAGGC	219162	219500	219112	219164	1	JH996461.1	ENSMOCG00000012751.1	218933	223167	Krt14	5931	1486	173683	No_or_no_constitutive_exon
TGGTGGTGGTTTTGGCGGTGGTGATGGTCTCCTGGTGGGCAGTGAGAAAGTG	219324	219500	219274	219326	1	JH996461.1	ENSMOCG00000012751.1	218933	223167	Krt14	5931	1486	173683	No_or_no_constitutive_exon
AGCCTGCTTGAGGGCCAGGATGCTAAGTAGGTGTACAGGTGCAGGGAGAGAA	290640	290673	290590	290642	1	JH996461.1	ENSMOCG00000014586.1	287618	291877	Krt15	5931	1486	173683	No_or_no_constitutive_exon
CAGTGTTTAGCCAAGTCAGCCCCTCCCCTCTCTTTCTCTTGCTGGGAAAGGT	849942	850099	849892	849944	1	JH996461.1	ENSMOCG00000016435.1	847855	853886	Krt40	5931	1486	173683	No_or_no_constitutive_exon
TGGTGGGAGCTCTGGCTTTGGTGGGGGCTCTGGCTTTGGTGGTATGGGAGGT	1097254	1097496	1097204	1097256	1	JH996461.1	ENSMOCG00000017266.1	1096572	1102528	Krt24	5931	1486	173683	No_or_no_constitutive_exon
TTCCCCGGTTTCCTTGGCTATTTAGAACTTTTACTTAACTTAGGGGTCAGCT	1552365	1552501	1552551	1552499	-1	JH996461.1	ENSMOCG00000002269.1	1542037	1556818	Rapgefl1	5931	1486	173683	No_or_no_constitutive_exon
AGACCCCCACCCGGCATTACCCCAAGTCACCTGCGGTTCCCGGGGTGCAGGT	1920607	1920764	1920814	1920762	-1	JH996461.1	ENSMOCG00000000663.1	1917237	1925394	Grb7	5931	1486	173683	No_or_no_constitutive_exon
GAGATCACAGGTGGGCTGTCTTTCTGTGTCCTGTTCCAGGGGGGCGCCAGGA	1946359	1946497	1946547	1946495	-1	JH996461.1	ENSMOCG00000022429.1	1935481	1960516	Erbb2	5931	1486	173683	No_or_no_constitutive_exon
TGGGGATAGCCAGCCAGCCACTGTCTGAGTTGCTCTGGGTGGTGGGACAGGA	1982340	1982477	1982290	1982342	1	JH996461.1	ENSMOCG00000014557.1	1972854	1984483	Pgap3	5931	1486	173683	Yes
GCTAGGTGCCAGGCACTAAAGGTGGCTGCTTAGCAGGGACCATCGGGAAGGT	2344867	2344966	2344817	2344869	1	JH996461.1	ENSMOCG00000013777.1	2329946	2349437	Stac2	5931	1486	173683	No_or_no_constitutive_exon
AACTCACCTGCCCTGCCCATGCTGCCTTCATAACGGCCTGAGGGCAGCAGGT	2665008	2665085	2665135	2665083	-1	JH996461.1	ENSMOCG00000015851.1	2664932	2673612	None	5931	1486	173683	No_or_no_constitutive_exon
GGAGTTGAACTTCTGATCCTCCTGCCTCCACCTCTTTGTTGGGATCACAGGT	3363349	3363649	3363699	3363647	-1	JH996461.1	ENSMOCG00000019511.1	3361606	3365433	Scrn2	5931	1486	173683	No_or_no_constitutive_exon
ACGAAGCCCAAATCTGTAATCAACTGCTCCTTTGGCTCCTGGGCATCAAGAA	3814671	3814700	3814750	3814698	-1	JH996461.1	ENSMOCG00000018431.1	3635018	3930360	Skap1	5931	1486	173683	No_or_no_constitutive_exon
CAGAAGCCATTCAGGTACTACAAGGGACCCAGGTACGACAAGGGACCCAGGT	4225659	4225712	4225762	4225710	-1	JH996461.1	ENSMOCG00000021089.1	4225659	4250271	Ttll6	5931	1486	173683	Yes
TGGGCACCATGCCTGAAGGTATGTTGTCTGGAGGAGAAGCTTGGGGACAGGG	1832102	1832301	1832351	1832299	-1	JH996462.1	ENSMOCG00000015706.1	1831138	1832664	None	5931	1486	173683	No_or_no_constitutive_exon
GTGAGTCCTTTTGTTTGGGGGACATGCGGTCTTTTGTTGAGTTGGGAGAGAA	1831138	1831144	1831194	1831142	-1	JH996462.1	ENSMOCG00000015706.1	1831138	1832664	None	5931	1486	173683	No_or_no_constitutive_exon
TGACTGGCGGCGGGCCGGACAGACGGGGTAGCGCAGAAAGCTGGGAAAAGGC	3133022	3133186	3133236	3133184	-1	JH996462.1	ENSMOCG00000020699.1	3118636	3133326	Slc7a10	5931	1486	173683	No_or_no_constitutive_exon
ACCTCCGCACGGGCGGCGGTGGCGGCGGTGCCGGTGCGGGCAAGGCCAAGAA	3202280	3202407	3202457	3202405	-1	JH996462.1	ENSMOCG00000016078.1	3202280	3203229	None	5931	1486	173683	No_or_no_constitutive_exon
AGATCTACATGAAGGCCAAGGGCAGCTTCTTTACAGGGTGGGGATGGGAGGC	2655269	2655291	2655341	2655289	-1	JH996463.1	ENSMOCG00000017991.1	2650393	2747665	Col6a5	5931	1486	173683	No_or_no_constitutive_exon
ACATGAAGGTCATGAGAGCAGCCTCAAGGTGGCGCACAAAGGGTGGGGAGTC	3754415	3754453	3754503	3754451	-1	JH996466.1	ENSMOCG00000000055.1	3754191	3755312	None	5931	1486	173683	No_or_no_constitutive_exon
CATAGCCTCTCAGAAGGAGCCACAGGAACGCCGGACAATGGGGATTAAAGGC	357190	357459	357509	357457	-1	JH996467.1	ENSMOCG00000009391.1	339673	359236	Prdm1	5931	1486	173683	No_or_no_constitutive_exon
GTTATTATTTACATATCAGCTCCTCTTTTTATCATTTCTGGGGGATATAGGT	1488993	1489083	1488943	1488995	1	JH996467.1	ENSMOCG00000002477.1	1478114	1580886	Hace1	5931	1486	173683	No_or_no_constitutive_exon
TGGAAGGTTCCAGAGCAGACAGACCTAGGCCTCATCCCAGGGAAACCCAGCT	2298754	2298784	2298834	2298782	-1	JH996468.1	ENSMOCG00000017973.1	2296125	2301537	Tnfrsf14	5931	1486	173683	No_or_no_constitutive_exon
GTGGCTCTTACTGGACACTGACCAGTTACCTGTGGGCTTGGCTGGGGCAGGG	2344157	2344239	2344107	2344159	1	JH996468.1	ENSMOCG00000016061.1	2335494	2352689	Pank4	5931	1486	173683	No_or_no_constitutive_exon
ACATGTGGCCTCAGCCGGACATTGCCGTGAGTGGGGCCAGAAGGGATAAGCT	3512702	3512963	3513013	3512961	-1	JH996468.1	ENSMOCG00000012176.1	3502391	3533163	Agrn	5931	1486	173683	No_or_no_constitutive_exon
TTTTGGTCCTAGGAGACTGTCTACACCTACCTGCTGAATGGGGAATCTAGGC	1312094	1312145	1312044	1312096	1	JH996471.1	ENSMOCG00000018102.1	1181798	1339610	Arap1	5931	1486	173683	No_or_no_constitutive_exon
TAAGGACCCTGAAGAAAGGCATCCGGGAAACTGCTGTCTGGGGGAGAAAGGA	1907062	1907085	1907135	1907083	-1	JH996471.1	ENSMOCG00000013050.1	1906750	1909216	Il18bp	5931	1486	173683	No_or_no_constitutive_exon
TGCTGCTCCCAGGAGCCTTGAATCCTCTCATTTATGGGATGAGAACTAAGGA	2415140	2415237	2415287	2415235	-1	JH996471.1	ENSMOCG00000007434.1	2415140	2416138	Olfr543	5931	1486	173683	No_or_no_constitutive_exon
CTTACCTTACCCCTATCCAACTTGCCCCCCATCTCGGGTTTGGAACACAGGC	1896528	1896602	1896652	1896600	-1	JH996473.1	ENSMOCG00000001859.1	1891504	1904649	Clcn2	5931	1486	173683	No_or_no_constitutive_exon
TAATTTCCCTGTGTTCTCTGCCATCAGCCTCAGTGGGCTCGCCGTGGGAGGG	1922719	1922831	1922669	1922721	1	JH996473.1	ENSMOCG00000016712.1	1921824	1931296	Chrd	5931	1486	173683	No_or_no_constitutive_exon
ATGGCGAAAGCTGCACCTACCATGGTGTGGAGTTGCTGGGCAATTGAGAGGC	178820	179013	179063	179011	-1	JH996474.1	ENSMOCG00000006378.1	168785	185738	Zfp385c	5931	1486	173683	No_or_no_constitutive_exon
GGAGCCCTCGTGCCCTTCTCAGCAGTTGCTCTCTCGGATGCGGCGGGTAGGG	240115	240601	240065	240117	1	JH996474.1	ENSMOCG00000007543.1	240027	240601	Hspb9	5931	1486	173683	No_or_no_constitutive_exon
ATAATAGGGACCTATATAGAAAGGTTCAGGAAAGCTGCGTAAGGGAATAGAA	288235	288259	288309	288257	-1	JH996474.1	ENSMOCG00000005402.1	288235	289994	Hcrt	5931	1486	173683	No_or_no_constitutive_exon
CACATTCTTCTCACTTCCTGAGGAGTTTCTGGTATTTTGGGGGGTTACAGAC	295898	296020	296070	296018	-1	JH996474.1	ENSMOCG00000020439.1	292687	297037	Ghdc	5931	1486	173683	No_or_no_constitutive_exon
CACTCCCCTACCACCTCGGACCTCACCGTGCTCCTGCTGTCTGGGGACAGAG	1501910	1502060	1502110	1502058	-1	JH996474.1	ENSMOCG00000007180.1	1495685	1522012	Fmnl1	5931	1486	173683	No_or_no_constitutive_exon
GAATATGGGAGCAAGGAGGAGGCACTGACGAAGCCCCTTGTGCGGGACAGGA	2624920	2627351	2624870	2624922	1	JH996474.1	ENSMOCG00000016871.1	2596744	2627351	Mpp2	5931	1486	173683	No_or_no_constitutive_exon
CCCTGAGCAGGTGGTCCTCGAGTCCCGAAGTCGCATCCGGGTGTGACAAGAC	1267279	1267851	1267229	1267281	1	JH996475.1	ENSMOCG00000010543.1	1266316	1267851	None	5931	1486	173683	No_or_no_constitutive_exon
ACTATTTAAAATTGGGAACGTGGGGGCCGGCGCGCGCGCTGGGGCCCGAGCG	2247550	2247734	2247784	2247732	-1	JH996476.1	ENSMOCG00000003015.1	2246087	2248283	None	5931	1486	173683	No_or_no_constitutive_exon
GGGAGGGCGAGGCTGAGGAACTGGCGAAGGGACTGAGGGAAGATGGGTAGAG	1874859	1874901	1874809	1874861	1	JH996477.1	ENSMOCG00000009546.1	1867437	1891081	Sbk2	5931	1486	173683	No_or_no_constitutive_exon
GCACCGAAAGTCTTTGATGCGCAGAAAGCTCAATGGATGCTTGGGGGTAGGA	2257114	2257253	2257064	2257116	1	JH996477.1	ENSMOCG00000015939.1	2255907	2264607	Syt5	5931	1486	173683	No_or_no_constitutive_exon
GGCCAGCAGAGGTGAGGATGCTGTGTGGAGGGTGGGCAGGCAGGAGGGAGGG	2322626	2322664	2322576	2322628	1	JH996477.1	ENSMOCG00000021994.1	2299293	2324179	Ppp1r12c	5931	1486	173683	No_or_no_constitutive_exon
CACCGTTACTGATGCCCTCTCAAGCTCATTGTCCTTTCTGGTTGGGACAGGG	748374	748528	748324	748376	1	JH996478.1	ENSMOCG00000011532.1	711187	753985	Crhr1	5931	1486	173683	Yes
GATAGGATACTGTGATTTTGGTGATAATTCCTGGGAAAGGGTGGAGATAGGT	1280004	1280038	1279954	1280006	1	JH996478.1	ENSMOCG00000009320.1	1251206	1308050	None	5931	1486	173683	No_or_no_constitutive_exon
AGGGGTCAGCCCACCACTCCATCACTTTTGCCTTTCTTCTGGGGGACTAGCC	1848555	1848719	1848505	1848557	1	JH996478.1	ENSMOCG00000009203.1	1796682	1852755	Mrc2	5931	1486	173683	Yes
TCGCCCGGCTGGAAACGGGTTTCTTATGAAGACTTTGTTTCCTGGGGAAGGG	2758996	2759164	2759214	2759162	-1	JH996478.1	ENSMOCG00000007878.1	2754028	2777133	Ccdc47	5931	1486	173683	No_or_no_constitutive_exon
GGGGGGTTGGGCATGGAGTAAGGGTTCAGCGGAGGATTCTGGGATCATAGGA	878095	878258	878308	878256	-1	JH996479.1	ENSMOCG00000020618.1	873214	973646	Ccdc33	5931	1486	173683	No_or_no_constitutive_exon
GGGCCCGTGTTTCATGCTTAGAAACAGATGTTGGCAGAGGGAGGAGGAAGAG	1372165	1372187	1372237	1372185	-1	JH996479.1	ENSMOCG00000014446.1	1369038	1401750	Cd276	5931	1486	173683	No_or_no_constitutive_exon
GCTCTGCTGATCTTGTCAATTGCTTTTTTTTCTTCCCATGTGGGCACAAGAT	2199494	2199693	2199743	2199691	-1	JH996479.1	ENSMOCG00000020388.1	2198103	2238842	Bbs4	5931	1486	173683	No_or_no_constitutive_exon
GATCTCTGTTTCTGCTGTTTTTTTTATCCCACCCCCACCCTGGGCAGCAGCT	2532855	2532965	2532805	2532857	1	JH996479.1	ENSMOCG00000014881.1	2514791	2543736	Parp6	5931	1486	173683	Yes
CTGACTTCCTGATAACAGAGGTGGAGAATGGTGGTTCCTTGGGCAGCAAGAA	2566743	2566770	2566693	2566745	1	JH996479.1	ENSMOCG00000002852.1	2561178	2574981	None	5931	1486	173683	No_or_no_constitutive_exon
CTAATCTAGGTTCTAAGTGGGGCGCTGTACACATTTCTTGGGGGGAACAGAA	2561453	2561505	2561403	2561455	1	JH996479.1	ENSMOCG00000002852.1	2561178	2574981	None	5931	1486	173683	No_or_no_constitutive_exon
GAGGGAGAAGACTGACTGCTGCTATCTTTGTGATTTTGGGGGAATAACAGCA	801906	802188	801856	801908	1	JH996480.1	ENSMOCG00000017036.1	798842	814173	Igsf1	5931	1486	173683	Yes
GGATGCTGCTGGCAAGAGGACAATTCTTGTATAAACTGAAATTAGGGGAGAT	2391413	2391438	2391363	2391415	1	JH996484.1	ENSMOCG00000010137.1	2391289	2391883	None	5931	1486	173683	No_or_no_constitutive_exon
CTGCTGTTAACTGCTGATGACCGTGTGAACCCCTGCATTGGGCGGGGGAGGG	1200524	1200860	1200474	1200526	1	JH996485.1	ENSMOCG00000000160.1	1200291	1201396	None	5931	1486	173683	No_or_no_constitutive_exon
AGAAGTAGACTCCATTCCAAAAGAAGAGTGTTCTAGCTGAGGGTACAAAGCA	525263	525751	525213	525265	1	JH996486.1	ENSMOCG00000015914.1	525144	525751	None	5931	1486	173683	No_or_no_constitutive_exon
AAAATAATGAAATTACTAAGTAAAGACTGTATTTTTCTTTTGGGGTACAGAG	1434225	1434336	1434386	1434334	-1	JH996486.1	ENSMOCG00000012001.1	1434225	1445896	None	5931	1486	173683	No_or_no_constitutive_exon
TGGGAAAGAGGTATGAATGAAGCCTGTTGCTCATTTCAGGTAGAGGGCAGCC	1725173	1725363	1725413	1725361	-1	JH996486.1	ENSMOCG00000018499.1	1721884	1732629	None	5931	1486	173683	No_or_no_constitutive_exon
AGCTGAGAGTAAAGGAGACTTCACGGGCAACCCTCCTGAGTGGGAAGTAGAC	1836134	1836140	1836190	1836138	-1	JH996486.1	ENSMOCG00000015625.1	1836134	1841919	None	5931	1486	173683	No_or_no_constitutive_exon
CCCTCCTTCTGTCTGTTTCTGTTGCCACCACATCCTGCATCTGGGGAAAGGG	1906937	1907048	1907098	1907046	-1	JH996486.1	ENSMOCG00000006819.1	1898738	1940164	Stx3	5931	1486	173683	No_or_no_constitutive_exon
ATGACCAAGGAAGGCCCTCAGGGAAAGGCATTGTTGAGTTCTCAGGGAAGCC	1228414	1228466	1228516	1228464	-1	JH996489.1	ENSMOCG00000006594.1	1228414	1229054	None	5931	1486	173683	No_or_no_constitutive_exon
GCTTTCGTGGAGGCTCTGCAGGCTGGTGCAGACATCTCCATGATTGGGAGTT	2296697	2296941	2296991	2296939	-1	JH996489.1	ENSMOCG00000000123.1	2295150	2297324	None	5931	1486	173683	No_or_no_constitutive_exon
TTCTCTGAAAAATTGGTTTTAAATTTGTATGATGATTCCTTGTAGGGTAGTA	2055141	2055282	2055332	2055280	-1	JH996490.1	ENSMOCG00000018208.1	2047266	2060670	None	5931	1486	173683	No_or_no_constitutive_exon
CAAATGAACCATCGAGAAGTTTGAGAAGGAGGCTGCCAAGATGGGAAAAGGC	2159537	2159619	2159669	2159617	-1	JH996490.1	ENSMOCG00000016226.1	2158188	2159773	None	5931	1486	173683	No_or_no_constitutive_exon
AGCACAGGTCCTGCAAGCCTTTTTAACTCCTCCTTCCCTGTGGGGGCCAGCT	165648	165747	165598	165650	1	JH996492.1	ENSMOCG00000016195.1	163805	171669	Nagk	5931	1486	173683	Yes
TCTGCAGTTTTAGCAGGACTGAGCCCTCCCACTTGTGTTTTATAGGGGAGGC	165417	165497	165367	165419	1	JH996492.1	ENSMOCG00000016195.1	163805	171669	Nagk	5931	1486	173683	No_or_no_constitutive_exon
CTGGCCTCCTCTGCCCATCCTTCCTCTCCCTTCCATTCTGGGGGCTACAGCG	1935958	1936032	1936082	1936030	-1	JH996492.1	ENSMOCG00000019901.1	1925900	1958025	Fbxo41	5931	1486	173683	No_or_no_constitutive_exon
AGAGAATGAAGACAGATGTGTACATACACATATATATTCATAGGGAGAAGGA	2008001	2008142	2008192	2008140	-1	JH996492.1	ENSMOCG00000000887.1	2008001	2009120	None	5931	1486	173683	No_or_no_constitutive_exon
GAAGGCGGCCCTGGGCCCGGTGGGGCTGAATGGTAGGACGGTGACGGGAGCC	788416	788802	788366	788418	1	JH996493.1	ENSMOCG00000006116.1	788293	789157	None	5931	1486	173683	No_or_no_constitutive_exon
TCCCAGTCTGTGCTTTAAGCCACTGTTAAAACTACTGTGCTTGGGAACAGGG	1599957	1600275	1600325	1600273	-1	JH996496.1	ENSMOCG00000002236.1	1592990	1606245	Zscan26	5931	1486	173683	No_or_no_constitutive_exon
CCCGAACTTCATACCTTGTTCAACATCAGAGAAGTCACGTGGGGAAAAAGAT	1633962	1633978	1633912	1633964	1	JH996496.1	ENSMOCG00000000798.1	1627889	1633978	Zkscan4	5931	1486	173683	No_or_no_constitutive_exon
TGAACTCGTTCGTCAACGACATCTTCGAGCGCATCGCGGGCGAGGCGTAGCG	2094497	2094641	2094447	2094499	1	JH996496.1	ENSMOCG00000016710.1	2094260	2094641	None	5931	1486	173683	No_or_no_constitutive_exon
TTGGCAGTAATACTAACTACCACGAATGGAAACCTTTGAGGGTTGTGGAGAT	248898	248940	248990	248938	-1	JH996498.1	ENSMOCG00000000725.1	246381	296621	Txnrd2	5931	1486	173683	No_or_no_constitutive_exon
AAGGATGCGGCAAGCCACACATACACTCTGTAGCTCAGGGGAACCAGCAGAA	266996	267064	267114	267062	-1	JH996498.1	ENSMOCG00000000725.1	246381	296621	Txnrd2	5931	1486	173683	No_or_no_constitutive_exon
CCCTCATGGATGTACCCCTCAGTGCCTACCACCCTTCTCTTCCAGGGAAGAA	323937	324004	324054	324002	-1	JH996498.1	ENSMOCG00000014542.1	320056	337645	Arvcf	5931	1486	173683	No_or_no_constitutive_exon
GGGGTGGGGTCCCCGTGTTCTTGCCTCAGCTGTTGGCCTTAACGGGCCAGCA	506580	506683	506530	506582	1	JH996498.1	ENSMOCG00000012177.1	498608	512096	Zdhhc8	5931	1486	173683	No_or_no_constitutive_exon
TAGGAGCTGGGCCTGGCCGAGGCTTGGGGCACGAAGCGGGCTGGGGGTAGCG	1020459	1020481	1020531	1020479	-1	JH996498.1	ENSMOCG00000017341.1	1010362	1020684	Scarf2	5931	1486	173683	No_or_no_constitutive_exon
GCAAGGCCCAGGCCTGTGGCAAGGTCTCCCTCTGCCCACGGGGGTTACAGGT	1299830	1299922	1299972	1299920	-1	JH996498.1	ENSMOCG00000010553.1	1294241	1313422	Aifm3	5931	1486	173683	Yes
CTACCCTCTTCTCCTTTCTGCCATCATGTCTGTGTGTGTTGGGAGCCAAGGC	1491689	1492454	1492504	1492452	-1	JH996498.1	ENSMOCG00000021187.1	1482411	1496714	Serpind1	5931	1486	173683	No_or_no_constitutive_exon
CAAGAACAAGAGGTGGAGCCCGGGGTGGCGAGGCTAGCGGAGGGGCCTAGAC	1555948	1556021	1556071	1556019	-1	JH996498.1	ENSMOCG00000013117.1	1549517	1556517	Tmem191c	5931	1486	173683	No_or_no_constitutive_exon
AGAAATTGAGCAAAAAGTGACAGAGGGTGAATCTAGGGATCAAGCTGAAGAT	128203	128646	128696	128644	-1	JH996499.1	ENSMOCG00000012917.1	128203	131579	Toe1	5931	1486	173683	No_or_no_constitutive_exon
GAAGAGAAATGAGAAAGCACATTTATCTTCCTGTAAAACAAGGGGCTAAGTC	1291648	1291684	1291598	1291650	1	JH996500.1	ENSMOCG00000004319.1	1157451	1298245	Pou2f1	5931	1486	173683	No_or_no_constitutive_exon
AAAAGAAAAGTTTGATAATCGCTCTGTATGTTTCCTCACAAACGGGATAGCC	1307302	1307440	1307490	1307438	-1	JH996500.1	ENSMOCG00000000372.1	1307266	1382211	None	5931	1486	173683	No_or_no_constitutive_exon
GCAGCTTTAACCAGCTGGTCTGGACAACCTGGCTTGGACAATCATGGGAGTT	1085904	1085985	1085854	1085906	1	JH996503.1	ENSMOCG00000011458.1	1085317	1086204	None	5931	1486	173683	No_or_no_constitutive_exon
ATGGTGGGCTAGGCCCACAGCTAGAGTGACCTTGGGTGGCCTGGGAACAGGT	1458329	1458334	1458384	1458332	-1	JH996503.1	ENSMOCG00000000194.1	1455494	1477838	Fam160a2	5931	1486	173683	No_or_no_constitutive_exon
GACAAACATCTCATTTGGGACTGTCTTTTTTTCTTGGCCACGGGGTGCAGCT	1819282	1819378	1819232	1819284	1	JH996503.1	ENSMOCG00000019082.1	1815375	1821665	Ilk	5931	1486	173683	No_or_no_constitutive_exon
CTAAGGTCAAAGGACAGCACAGTGACAGGCCCCTGCCTGGGGCGGGCCAGGC	144768	145067	144718	144770	1	JH996504.1	ENSMOCG00000003246.1	105957	145067	None	5931	1486	173683	No_or_no_constitutive_exon
GGCTTCTTGGCGCATGGGGGGCGCCGGCTCTGCGGGCAAAGGGTGAACAGCG	285583	285675	285725	285673	-1	JH996504.1	ENSMOCG00000000161.1	285583	286051	None	5931	1486	173683	No_or_no_constitutive_exon
CAGCCTTGAACTTACTTTGCACAGGATGCCTGGCCGAGGGAGACCCGGAGCT	1017772	1017927	1017977	1017925	-1	JH996504.1	ENSMOCG00000001633.1	1016449	1019543	Apoe	5931	1486	173683	No_or_no_constitutive_exon
CTGGGACTCCGTCACCACCAGCCACCTCCGGCGTCAACCTGGGGTGAAAGAT	1201914	1201951	1202001	1201949	-1	JH996504.1	ENSMOCG00000019722.1	1191968	1221142	Ceacam16	5931	1486	173683	No_or_no_constitutive_exon
GAGAAGTCACACTGGTGAAAACCATACAAGTGTGAGCAGTGTGGGAAGAGCT	1438411	1439004	1438361	1438413	1	JH996504.1	ENSMOCG00000009964.1	1433959	1439150	None	5931	1486	173683	No_or_no_constitutive_exon
CGGGGAAAACCATACAAGTGTGATATGTGCATGAAGGGATTTAGTGAGAGTG	1439093	1439150	1439043	1439095	1	JH996504.1	ENSMOCG00000009964.1	1433959	1439150	None	5931	1486	173683	No_or_no_constitutive_exon
TTTGTTATTCCTGTTTACTGATCTTTTTCTTTCTTCTTTCTGCTGGGAAGCA	957820	957907	957957	957905	-1	JH996506.1	ENSMOCG00000001042.1	933632	1006502	Prmt3	5931	1486	173683	No_or_no_constitutive_exon
GACCCACAGCTCAAGAGAGGACAGTGGCTCAGGCGGAGATGATGGGTCAGTC	57620	57782	57832	57780	-1	JH996510.1	ENSMOCG00000008482.1	49393	66764	Nynrin	5931	1486	173683	No_or_no_constitutive_exon
GGCCCAGGAAGAAAACGGATAGAATTTGCTATGTGCTTTTGGGGATACAGAG	198966	199085	198916	198968	1	JH996510.1	ENSMOCG00000019500.1	196059	209788	Tgm1	5931	1486	173683	No_or_no_constitutive_exon
GCTCCTTGATGGGGCATTGTCCGCAGGGGACGGCGATGAGGGTAGGGAAGGG	280685	280845	280635	280687	1	JH996510.1	ENSMOCG00000020462.1	279686	289501	Ipo4	5931	1486	173683	No_or_no_constitutive_exon
ATTAACAGATGTATCCGTAGGCGAAGGGGAGGGCCAGTGGGATTGTAAAGCA	306332	306420	306470	306418	-1	JH996510.1	ENSMOCG00000005971.1	303138	307514	Irf9	5931	1486	173683	No_or_no_constitutive_exon
GTAACCAATACAGAGAGGAGGCTTGGGTGAGATGGACCCCACGTGGGCAGTG	435948	436042	436092	436040	-1	JH996510.1	ENSMOCG00000022329.1	433002	438582	None	5931	1486	173683	No_or_no_constitutive_exon
TGATTAGTTTTTTTTTTTTTAATTTATTTTTATTCACTTTTGGGAGACAGGT	1012159	1012336	1012109	1012161	1	JH996510.1	ENSMOCG00000013782.1	1001013	1024363	Myh6	5931	1486	173683	No_or_no_constitutive_exon
AACGCCAGACCTCAGTGAGTCTTTGTCTTTTCTCGGGTGGGGATGTGCAGAC	1455250	1455336	1455200	1455252	1	JH996510.1	ENSMOCG00000017320.1	1453937	1464878	Prmt5	5931	1486	173683	No_or_no_constitutive_exon
GGCCTGGATTTGCCCAGCCTGATTGCCCGGTTCTCACCTAGGGATGCCAGGC	201280	201362	201230	201282	1	JH996511.1	ENSMOCG00000019025.1	196082	205666	Gmip	5931	1486	173683	No_or_no_constitutive_exon
GACTTTGAGGAACGAGACCCTGGTAAGGCTGACCTAGGTGGGCAGGTGAGCT	201781	201986	201731	201783	1	JH996511.1	ENSMOCG00000019025.1	196082	205666	Gmip	5931	1486	173683	No_or_no_constitutive_exon
TGTGGGAGGAGGAGCGGGCGGAGCAGGGAGGAGGCGGCTTCCGGCGGGAGGA	272699	274052	274102	274050	-1	JH996511.1	ENSMOCG00000018051.1	272699	278865	Cilp2	5931	1486	173683	No_or_no_constitutive_exon
TGTCATAAATTATCAGTGTAGGTTTAGAAATTTCCAGATTCTGGGGCAAGGT	647148	647176	647226	647174	-1	JH996511.1	ENSMOCG00000014288.1	641467	652383	Armc6	5931	1486	173683	No_or_no_constitutive_exon
GGTATCAGAGTCGGATACCATGCAGCCCCACTCACGCCGTGGGCCAAGAGCA	1185098	1185182	1185048	1185100	1	JH996511.1	ENSMOCG00000015883.1	1168891	1185182	Pde4c	5931	1486	173683	No_or_no_constitutive_exon
GACTTGGTCACACCACACCCTTTACAGCATAACGGGGAAAAAAAAGGGAGAC	1260710	1260832	1260660	1260712	1	JH996511.1	ENSMOCG00000000603.1	1250015	1261810	Il12rb1	5931	1486	173683	No_or_no_constitutive_exon
CAAGTACCGCGTGGATCGGAATCTGGGCCGGGACTGGACCGGGGCCGGAGCG	1563436	1563494	1563386	1563438	1	JH996511.1	ENSMOCG00000008986.1	1559587	1563494	Nxnl1	5931	1486	173683	No_or_no_constitutive_exon
TTACCAGAAAACTCCAGAGGACCGTTTCCTCAAGAGCTTGTCAGGGTAAGGA	684661	684663	684713	684661	-1	JH996514.1	ENSMOCG00000003559.1	627423	858434	Cdh2	5931	1486	173683	No_or_no_constitutive_exon
ATGTAGCTCATTATACTCAATTGATCTATTTCTGCTTTGGGTGTGGGTAGGC	694669	694884	694619	694671	1	JH996515.1	ENSMOCG00000006178.1	651118	804328	F8	5931	1486	173683	Yes
GTTTGACACTGGTAACTTGTGTATGGTGACTGGGGTGCTAACTTGGGAAGAA	682256	682312	682206	682258	1	JH996515.1	ENSMOCG00000001114.1	681685	682653	None	5931	1486	173683	No_or_no_constitutive_exon
TACTGATCAGGGCACTCAGGTGGGAAATGGGTCATGCAAGGTGGGTGGAGGT	902051	902142	902001	902053	1	JH996515.1	ENSMOCG00000000082.1	873796	904199	Mpp1	5931	1486	173683	No_or_no_constitutive_exon
AGCCTGCATTGGAGCTGTTGGAACCCATTGACCAGAAGTGAGGGGCTGAGCC	1477812	1477860	1477910	1477858	-1	JH996515.1	ENSMOCG00000006575.1	1476627	1483648	Gdi1	5931	1486	173683	No_or_no_constitutive_exon
GGCAGAGGACCCCTTACCTCATCCTCACAGCCTGCCTCTCCCGGGAATAGGT	1554226	1554389	1554176	1554228	1	JH996515.1	ENSMOCG00000007826.1	1546035	1572448	Flna	5931	1486	173683	Yes
GATGGGTACAAGGAGCCAACCTAAGGTTCTGTCATTGGGACTGGGGGTAGGC	1561641	1561765	1561591	1561643	1	JH996515.1	ENSMOCG00000007826.1	1546035	1572448	Flna	5931	1486	173683	Yes
GAGAAGACTTATACTCTTTTCCCTTTATTATTCTTTCCATGGGATAACAGAA	1282293	1282410	1282460	1282408	-1	JH996516.1	ENSMOCG00000018925.1	993813	1311907	Pola1	5931	1486	173683	Yes
TGGGAGGGGGAGAAGCAGCAGTGACTGACGGTTGAATGGGGGTGGGGCAGAA	218006	218276	217956	218008	1	JH996517.1	ENSMOCG00000004986.1	217286	221111	None	5931	1486	173683	Yes
TCCCTGTCCAATTAGCTCCACTCCAGATCTCCAGGTCCAGGGTTAAGTAGAG	217914	217936	217864	217916	1	JH996517.1	ENSMOCG00000004986.1	217286	221111	None	5931	1486	173683	No_or_no_constitutive_exon
TTGTGATCCGGGAACAGGGTTAGTTTGGGACAAAACCCTGGGAGGGGGAGAA	217968	217986	217918	217970	1	JH996517.1	ENSMOCG00000004986.1	217286	221111	None	5931	1486	173683	No_or_no_constitutive_exon
GCTGCCCGAGCCCCTGACCCTGAGATGGAGTAAGGAGGGAGTGGGTGCAGAA	333971	333984	333921	333973	1	JH996517.1	ENSMOCG00000019167.1	331920	335680	None	5931	1486	173683	No_or_no_constitutive_exon
GCTAAGTAAGAGTTAGCTCTTTGGGGAAACTGAGCAGAGTTGGGGATGAGAG	334038	334075	333988	334040	1	JH996517.1	ENSMOCG00000019167.1	331920	335680	None	5931	1486	173683	No_or_no_constitutive_exon
CCAGAGACCACCCCTCACATTCTTCTGATGCAAAAGGAAGCAGCTGGGAGAT	563538	563578	563628	563576	-1	JH996517.1	ENSMOCG00000021668.1	560731	573592	Mdc1	5931	1486	173683	No_or_no_constitutive_exon
CCTAGGGCAATGTTATGTGTGCCACAAAAACATGTAGTTGGGTGTAGTAGTA	585723	585774	585824	585772	-1	JH996517.1	ENSMOCG00000017046.1	585116	592762	Flot1	5931	1486	173683	No_or_no_constitutive_exon
GGCCTCCAGGTGGGCCTGGAATCGGGCCAGGGGTTGGGCCAGGCTCAGAGGT	885794	886019	886069	886017	-1	JH996517.1	ENSMOCG00000021473.1	881728	886184	Pou5f1	5931	1486	173683	No_or_no_constitutive_exon
TTTGGAGGAAAGGAAATAGGGGTTCAAGTAGACAGGTGCTTGCTGGGAAGCC	1042943	1043031	1042893	1042945	1	JH996517.1	ENSMOCG00000012484.1	1041929	1043718	Tnf	5931	1486	173683	No_or_no_constitutive_exon
GCCTGCCCTCCCCGGGGTTCAGATACTGATCTCCTCTCCTCGCGGGGCAGGT	1194769	1194893	1194719	1194771	1	JH996517.1	ENSMOCG00000022918.1	1194335	1217316	Msh5	5931	1486	173683	Yes
CTCAGCCTCTTTGGTAGGTGTGCCCTATAGTTCACCCCACGCTGGGAAAGCC	1198799	1198829	1198749	1198801	1	JH996517.1	ENSMOCG00000022918.1	1194335	1217316	Msh5	5931	1486	173683	No_or_no_constitutive_exon
AGGCTGGTTCCTGCCTGGCCCAGAGCCAGGAGGAAATGCCAAGGGATGAGAA	1219278	1219366	1219228	1219280	1	JH996517.1	ENSMOCG00000000928.1	1218190	1219366	Sapcd1	5931	1486	173683	No_or_no_constitutive_exon
TTCATGCTGGCTAGATCAAATCCATGCCTTCTCTCTGTCCTGGGGGCCAGGA	1226635	1226732	1226782	1226730	-1	JH996517.1	ENSMOCG00000010617.1	1219930	1228404	Vwa7	5931	1486	173683	No_or_no_constitutive_exon
GGCTTTTAGCCGCGGGCCTCTCTTTCGCTCTCTGTGATGATGGGGTATAGCC	1354073	1354126	1354023	1354075	1	JH996517.1	ENSMOCG00000001320.1	1339550	1360100	None	5931	1486	173683	No_or_no_constitutive_exon
CAGCAACAACAGGCAAAGCAGTTCCCAAGGGTACATCCACCAGGGGTAAGTA	671913	671929	671979	671927	-1	JH996520.1	ENSMOCG00000009561.1	665901	683809	Cc2d1a	5931	1486	173683	No_or_no_constitutive_exon
CACCTGCCCTGGCTACACCCAGGCCAACCTGACTCCCATGGGCTGGGCAGCC	671674	671874	671924	671872	-1	JH996520.1	ENSMOCG00000009561.1	665901	683809	Cc2d1a	5931	1486	173683	No_or_no_constitutive_exon
TTGAGCAAAGGAAAAGTAGGGTACCAGCCTCTGTCTCTGCATGGGGGCAGGG	1363772	1363896	1363722	1363774	1	JH996520.1	ENSMOCG00000015895.1	1352761	1364216	Trmt1	5931	1486	173683	No_or_no_constitutive_exon
TCCTCGGTGTTTTAAAACTTAAATTAGCTGTTGTGATCAGCTGGGGGTAGGA	284394	284428	284344	284396	1	JH996521.1	ENSMOCG00000013700.1	230993	290015	Chd8	5931	1486	173683	No_or_no_constitutive_exon
GAGGTCAGCAGCTACGCTTCAGCCTCGACGTGACCCGGAGGGGCTGGGAGGC	1003553	1003829	1003503	1003555	1	JH996521.1	ENSMOCG00000008861.1	1003088	1003829	None	5931	1486	173683	No_or_no_constitutive_exon
GAGGCCTGCTTTGTGTCTGTCTTCCTAAGGGGCACCACAGAACTGGGCAGGC	1051822	1051861	1051772	1051824	1	JH996521.1	ENSMOCG00000015190.1	1031522	1074894	Tep1	5931	1486	173683	No_or_no_constitutive_exon
GTTCCCTGTCGGACATTCTCTACTGGTACATTCCTCTCTGTGATGGGCAGGC	1025151	1025472	1025522	1025470	-1	JH996527.1	ENSMOCG00000016905.1	1012544	1071293	Gucy1b2	5931	1486	173683	Yes
CTGCAGTCAGTGCAGACAGAGCGAGAGGTCCCAGTTGCTCCAGGGGACAGTG	92097	92270	92047	92099	1	JH996528.1	ENSMOCG00000018116.1	37805	98591	Kdm4b	5931	1486	173683	No_or_no_constitutive_exon
GAGCACATACGGTGGCGAGGTACCAAGGGGGGGTGCTAGGGGTGGATGAGCA	261482	261506	261556	261504	-1	JH996528.1	ENSMOCG00000006827.1	261075	282299	Safb2	5931	1486	173683	No_or_no_constitutive_exon
TCCTTTGCACTTAGAAAGTGAACACAGGTTCTGCCATTAGGGGAGAACAGGG	774354	774452	774502	774450	-1	JH996528.1	ENSMOCG00000018305.1	767906	776428	Khsrp	5931	1486	173683	No_or_no_constitutive_exon
GGGAAGAGTATTACAAGAAAATTGGTAAGTTCAGTGCCAGGGAGCAGTAGGG	768369	768392	768442	768390	-1	JH996528.1	ENSMOCG00000018305.1	767906	776428	Khsrp	5931	1486	173683	No_or_no_constitutive_exon
GTGTGTAACTTGTCTCTTCCCTTTTGGGCCTTCTGTTCGGGTTGATGAAGAA	265153	265244	265103	265155	1	JH996529.1	ENSMOCG00000021050.1	237929	266834	Dgka	5931	1486	173683	No_or_no_constitutive_exon
ATACACCAGCCTGAGCAATAGGGTCTTCCAAAAGAAAAAGTGGGGCCGAGGT	544530	544964	545014	544962	-1	JH996529.1	ENSMOCG00000005516.1	543240	571103	Smarcc2	5931	1486	173683	No_or_no_constitutive_exon
TCCAGTGTCTTCCTTTCTTCTGGAACTGCAGGAACCACGGGAAGGAGCAGGT	547080	547201	547251	547199	-1	JH996529.1	ENSMOCG00000005516.1	543240	571103	Smarcc2	5931	1486	173683	No_or_no_constitutive_exon
GACAAGTCCCAAGAGTAAGGCTGGGTTGAGACCGGGGAAGCTGGGGTGAGTG	708310	708336	708386	708334	-1	JH996529.1	ENSMOCG00000007191.1	707004	731648	Pan2	5931	1486	173683	No_or_no_constitutive_exon
TGTGTGTACCACATAAAGCTTCTGGAGTATGCATGGGACTAGGGACTGAGTG	905730	905753	905680	905732	1	JH996529.1	ENSMOCG00000015140.1	864620	910455	Rbms2	5931	1486	173683	No_or_no_constitutive_exon
GGACTAGGGACTGAGTGTGTGGAACACGTGTGTACTCTGCACAGGGAGAGCC	905765	905938	905715	905767	1	JH996529.1	ENSMOCG00000015140.1	864620	910455	Rbms2	5931	1486	173683	No_or_no_constitutive_exon
CTGGTGAGACAGGTATCTATGACTCTTGTTCCTCTCTCCTGGGTGGGTAGGC	925065	925299	925349	925297	-1	JH996529.1	ENSMOCG00000012655.1	916407	956170	Baz2a	5931	1486	173683	Yes
CCTCGTGGCTCCAGTGTGTCCCTGTGACATCTGCTGTTCTCGATGGGTAGGC	206196	206343	206393	206341	-1	JH996530.1	ENSMOCG00000000113.1	183487	234570	Pygb	5931	1486	173683	No_or_no_constitutive_exon
GTCACTCCTGGTTACCCCTGCTCCACCATCCCTCAGTCCCAGGGCACCAGCT	103616	103719	103769	103717	-1	JH996533.1	ENSMOCG00000002993.1	92510	115873	Map4k1	5931	1486	173683	No_or_no_constitutive_exon
TGGGGCCTACTCTGGGCCTGGCCTCTGCTATGCCTGCGTCCTGGGAGCAGAA	197352	197418	197302	197354	1	JH996533.1	ENSMOCG00000014399.1	133137	199280	Actn4	5931	1486	173683	No_or_no_constitutive_exon
GATGGACTGAGGGGGTGGGGGTGACAGGGGGATGGGATGAGGGGGCTCAGCC	207062	207172	207222	207170	-1	JH996533.1	ENSMOCG00000016934.1	199630	212720	Capn12	5931	1486	173683	No_or_no_constitutive_exon
GTGCCATTGGTACCAAGCTTAGAGGGATTAAGGATGTTCAAGGGGGCTAGGA	373054	373089	373139	373087	-1	JH996533.1	ENSMOCG00000002784.1	369072	379135	Sars2	5931	1486	173683	No_or_no_constitutive_exon
GAGTTTGAGACTTGCACTAGCAGCAGAGAGGACAGTTGGGGGAAGAGTAGCA	369072	369241	369291	369239	-1	JH996533.1	ENSMOCG00000002784.1	369072	379135	Sars2	5931	1486	173683	No_or_no_constitutive_exon
TGTGGGTTTGGGTCACCGCCCCAAGGCTGAAGGGCTGGGCTGACATGGAGTC	747311	747335	747261	747313	1	JH996533.1	ENSMOCG00000000874.1	740903	751666	Plekhg2	5931	1486	173683	No_or_no_constitutive_exon
ACATTTTCCCTCTGCACCCCAGATGGGGCTCTTTGTCAAGGGGTCCAGAGAG	641157	641330	641107	641159	1	JH996534.1	ENSMOCG00000010924.1	559467	678370	Shc3	5931	1486	173683	No_or_no_constitutive_exon
GCAATGGCCAAATCTCCAGATTTCATGAAGTAAGGCACTCTTAAGGGGAGGG	227097	227137	227187	227135	-1	JH996536.1	ENSMOCG00000020643.1	224268	281861	Cib4	5931	1486	173683	No_or_no_constitutive_exon
GGAATACCAAGTCCTGAAAAACGGGCACAAAGAGGATGAGTATGGGGGAGAG	776077	776455	776505	776453	-1	JH996536.1	ENSMOCG00000000868.1	770428	777465	Slc5a6	5931	1486	173683	No_or_no_constitutive_exon
CTGGCGCTTGCGGAAGTGAGGCTGGCCTTGACTCTCGTTTGGGCTGGCAGGT	804180	804420	804130	804182	1	JH996536.1	ENSMOCG00000004643.1	787913	810525	Cad	5931	1486	173683	Yes
GCAGCGGAAGAAGCGAGGGGGCCGAAGGTAAGGAGCTCTGGTGGGGCTAGAA	81482	81635	81685	81633	-1	JH996538.1	ENSMOCG00000002128.1	79177	90382	Prpf31	5931	1486	173683	No_or_no_constitutive_exon
TGTACCGACTTCATCTGGTGAGGGAAGCGGACTGGGGGAGAGGGCTGGAGGA	417778	417804	417854	417802	-1	JH996538.1	ENSMOCG00000001922.1	392491	418294	Prkcg	5931	1486	173683	No_or_no_constitutive_exon
GGCCAGGACCAAGCACCTGCCCCCGTGCGGTAAGCTGGACAGGGGCACAGCA	240005	240025	240075	240023	-1	JH996539.1	ENSMOCG00000018444.1	153985	240123	Zan	5931	1486	173683	No_or_no_constitutive_exon
GGGGTGACCTCATTCCGGTGAGTAGGTGTGGAGAAGATTGGGAGTGCTAGCT	178615	178638	178688	178636	-1	JH996539.1	ENSMOCG00000018444.1	153985	240123	Zan	5931	1486	173683	No_or_no_constitutive_exon
CCCTTTTTAGTGCTAGTCTCTTTAGTACTAGGTTTTCACTGATTTGGGAGAT	177310	177349	177399	177347	-1	JH996539.1	ENSMOCG00000018444.1	153985	240123	Zan	5931	1486	173683	No_or_no_constitutive_exon
GCTGGCACCCAGCGCATGATCAGCAAGTGGTTGCTGGGTGAATCGCAAAGGG	177194	177273	177323	177271	-1	JH996539.1	ENSMOCG00000018444.1	153985	240123	Zan	5931	1486	173683	No_or_no_constitutive_exon
GGATTCTCTTGGTTGGTTGCTTCTCACTTAACTTCCTCCCAATGGGTCAGTG	367396	367626	367676	367624	-1	JH996539.1	ENSMOCG00000002893.1	365132	368510	Mospd3	5931	1486	173683	No_or_no_constitutive_exon
CTTTGGAGGTGAGTCCTACCCGTGGAGACCCGGAAGGAAGGTGGGAGAAGCA	428786	428843	428893	428841	-1	JH996539.1	ENSMOCG00000018822.1	424037	462872	Agfg2	5931	1486	173683	No_or_no_constitutive_exon
GAAGGCAGCCCTGCAGGATGAGGAGGAGCAGAAAAAGATCCAGAAGGGAGAC	14282	14319	14369	14317	-1	JH996540.1	ENSMOCG00000011934.1	9188	26966	Cyp4b1	5931	1486	173683	No_or_no_constitutive_exon
GGAAAGAGGTCAAGTAAACGACTAAATACCACAGGAGCTGGGTGAGGCAGGA	342903	343137	343187	343135	-1	JH996540.1	ENSMOCG00000015993.1	339346	359599	Faah	5931	1486	173683	No_or_no_constitutive_exon
TTTTTTTTTGTTGCCTTTTTTCCTTGTTGAAATACATTGTTAGGGACTAGTT	916199	916332	916382	916330	-1	JH996540.1	ENSMOCG00000020218.1	905817	928579	Nasp	5931	1486	173683	No_or_no_constitutive_exon
TTCTTGGAGGGGTCCTGTCCTCTGGACCCGATTGTTGTGTGAAGGGAAAGCT	780763	780809	780713	780765	1	JH996543.1	ENSMOCG00000013569.1	626162	887117	Sh3rf3	5931	1486	173683	No_or_no_constitutive_exon
AAAGGCCTCTAGACACCTTCCAAGAGGCAGGGGTGAGGGGTCTGAGAGAGGA	407520	407642	407470	407522	1	JH996545.1	ENSMOCG00000003352.1	403708	425709	Coq8b	5931	1486	173683	No_or_no_constitutive_exon
AATGTGAGAAAAACTTGTCTCGTTCTTTTCTCTCTTGCTGGGAAACGGAGGG	735000	735214	735264	735212	-1	JH996546.1	ENSMOCG00000011997.1	733320	735600	None	5931	1486	173683	No_or_no_constitutive_exon
TGCCTCCTACGTGTACTTCTGTGCAAACGAGAATTGTGCACGGGGTGGAGTT	512578	512797	512847	512795	-1	JH996549.1	ENSMOCG00000007299.1	512164	513281	None	5931	1486	173683	No_or_no_constitutive_exon
TTGCCAGGTCCTGGCCATGTCCTTCCTCAGACTGCTCAGGGTGAGAGCAGGC	508362	508481	508531	508479	-1	JH996551.1	ENSMOCG00000012181.1	487896	510740	Izumo1r	5931	1486	173683	No_or_no_constitutive_exon
AGCCTTCATGGGCCAGTGGGTCGTAGGCAGGGAGCCGCATGGTGGGTGAGAG	672330	672393	672443	672391	-1	JH996551.1	ENSMOCG00000018402.1	672330	694489	None	5931	1486	173683	No_or_no_constitutive_exon
ATGAAACATGGACAAAGGCATGAATTACATTCACTGGGGAAGCAGACCAGGC	417397	417919	417969	417917	-1	JH996554.1	ENSMOCG00000014098.1	417397	418632	None	5931	1486	173683	No_or_no_constitutive_exon
TAGTGGAGGGAAACCTGCCTTACTCTGCTTGAAACATCAGGGATGGCCAGTT	71534	71573	71484	71536	1	JH996559.1	ENSMOCG00000010795.1	58083	73843	Arhgap4	5931	1486	173683	No_or_no_constitutive_exon
GAGGTTCGCGATGGCGGCCTCCGTGGACGGGATCCCCGGCGGCCGGGCAGGT	357156	357391	357441	357389	-1	JH996562.1	ENSMOCG00000001671.1	337031	358126	Plbd2	5931	1486	173683	No_or_no_constitutive_exon
ATGAACTTTCCATTGATATTCCTTTACTTATTGCAGACTGTGGGTAAGAGTA	55168	55306	55356	55304	-1	JH996563.1	ENSMOCG00000015350.1	51461	56449	Snrpn	5931	1486	173683	No_or_no_constitutive_exon
GTTGTGGTCTCCGTACTGCCAGGAAGCTCCGCAGCCACTGACGGGACCAGAA	89240	89612	89662	89610	-1	JH996568.1	ENSMOCG00000010906.1	89240	89672	None	5931	1486	173683	No_or_no_constitutive_exon
AGGCTTTGAACTTGTGACCTTCCTGTCCTGGACTATCTCTTAGGTGGGAGTG	130101	130253	130051	130103	1	JH996569.1	ENSMOCG00000000899.1	119801	152916	Lig1	5931	1486	173683	No_or_no_constitutive_exon
TCTGAGCTGTCTACCGCAGTGACCTGCATGTGCCTTCTGAGCTCAGGGAGTG	78477	78509	78559	78507	-1	JH996595.1	ENSMOCG00000011681.1	17702	121422	None	5931	1486	173683	No_or_no_constitutive_exon
CATGCTGCCTACTTTCCCTGCCTCTTACCCCACCATGTCTGGGGCTGCAGGA	13423	13488	13538	13486	-1	JH996607.1	ENSMOCG00000013809.1	5070	15290	Irak1	5931	1486	173683	No_or_no_constitutive_exon
TGGCCCCAGGGACCCTAGGGACGGGAACCCATGGGGGGTGACGGGTACAGTG	14550	14666	14716	14664	-1	JH996607.1	ENSMOCG00000013809.1	5070	15290	Irak1	5931	1486	173683	No_or_no_constitutive_exon
TCATCTATACATTTGGGAACAAAGACATGAAAGTGGCAATGGGGAGAGAGTG	55304	55340	55390	55338	-1	JH996628.1	ENSMOCG00000012100.1	55304	56268	Olfr1309	5931	1486	173683	No_or_no_constitutive_exon
TATGACTTGCTGATAATCTTTTTTTTTGTAGGTTACTTCTGGGTACACAGTT	113402	114349	114399	114347	-1	JH996630.1	ENSMOCG00000008823.1	113402	114351	None	5931	1486	173683	No_or_no_constitutive_exon
GGCTTCTTGGCGTATGGGGGGCGCCGGCTCTGCGGGCAAAGGGTGAACAGCC	23451	23543	23593	23541	-1	JH996706.1	ENSMOCG00000010102.1	23451	23910	None	5931	1486	173683	No_or_no_constitutive_exon
CCGGCGCCCACGGGGGGACCCGCCCATCCGCTTCCTGGGAGGTGGGCGAGGG	13725	13743	13675	13727	1	JH996856.1	ENSMOCG00000008897.1	10760	15972	Asmt	5931	1486	173683	No_or_no_constitutive_exon
ATGCCGCGCGGCTGCTGGGGAGGATCGGGCGCGCCGGAGGACGGGGTCAGCG	15197	15215	15147	15199	1	JH996856.1	ENSMOCG00000008897.1	10760	15972	Asmt	5931	1486	173683	No_or_no_constitutive_exon
TGGTGAATAAGACAAGATCTCCTGAGGAAATTGGGGGCATGGGGTCACAGGA	7151	7209	7101	7153	1	JH996921.1	ENSMOCG00000000128.1	5330	7209	None	5931	1486	173683	No_or_no_constitutive_exon
GAAGTCACAGATTGTGAGATCAATGAGGGAGGAGGAAGGGAGGGAGGGAGGA	4317	4655	4267	4319	1	JH997056.1	ENSMOCG00000002688.1	3016	8557	None	5931	1486	173683	No_or_no_constitutive_exon
AGATTAACAGGAGGCGGCATGAACGGTCGCCATGAAGCGGGGTTAAAGAGGA	4689	4900	4639	4691	1	JH997056.1	ENSMOCG00000002688.1	3016	8557	None	5931	1486	173683	Yes
GGAAACAAGAAGTCACAGATTGTGAGATCAATGAGGGAGGAGGAAGGGAGGG	4309	4667	4259	4311	1	JH997056.1	ENSMOCG00000002688.1	3016	8557	None	5931	1486	173683	No_or_no_constitutive_exon
ATTCTCGATGTGCCCAAACTGAAGGTGTGTGCACTGCGGGTGAGCAGCAGGC	3324	3567	3274	3326	1	AHZW01180076.1	ENSMOCG00000006032.1	3002	3567	None	5931	1486	173683	No_or_no_constitutive_exon
AACTGCCCTCTCTCCCAACTATGACCACGTGGTGCTGGGGAGGTGGCCAGGA	877	957	1007	955	-1	AHZW01184711.1	ENSMOCG00000003629.1	727	1105	None	5931	1486	173683	No_or_no_constitutive_exon
GTTTGAAGCCAGCTTCTTCCATCTGGCTTTTGAAGAGGAGTTTGGGAGAGAG	727	866	916	864	-1	AHZW01184711.1	ENSMOCG00000003629.1	727	1105	None	5931	1486	173683	No_or_no_constitutive_exon
AGGTGAGGACAGAGGACAAGGATAGAGGGAATGGACCAGGGGCAGGAGAGGG	2070676	2070683	2070733	2070681	-1	LG2	ENSMOCG00000013712.1	2061456	2070789	None	5931	1486	173683	No_or_no_constitutive_exon
GGAGACTGGCCAACAGAGGACAGGCCCTCCCTGTCCTTTGGGAGGTCTAGGG	3714105	3714311	3714055	3714107	1	LG2	ENSMOCG00000013331.1	3707498	3714311	Ptcra	5931	1486	173683	No_or_no_constitutive_exon
CAGATACCACCCACACCTCTTTATACATGGTACGGCATCGGGTGGGAGAGGC	3748333	3748359	3748409	3748357	-1	LG2	ENSMOCG00000001645.1	3743739	3755934	Pex6	5931	1486	173683	No_or_no_constitutive_exon
GGGAGGGGTCAGTTCTGAGCAGAGAAGCAGCGTTCTAGGTGGGTGGTCAGTG	3816881	3817105	3817155	3817103	-1	LG2	ENSMOCG00000021935.1	3806675	3819593	Cul7	5931	1486	173683	No_or_no_constitutive_exon
CGCATCAACATCGGCAAAGTAATTGCATCCAGGCAGAAGGGTGTGGGTAGTC	3998151	3998228	3998101	3998153	1	LG2	ENSMOCG00000017960.1	3981095	4024851	Ttbk1	5931	1486	173683	No_or_no_constitutive_exon
AACCATTTATGAGTAAATTCACATGTTATTCTCCTTTGGGAAATCAATAGGG	4605234	4605350	4605184	4605236	1	LG2	ENSMOCG00000006660.1	4586334	4617690	Mut	5931	1486	173683	No_or_no_constitutive_exon
ACGAACAAATAAAGGATTTCTTTCCTTTGGTCCTGTTTCAGGCGGGTGAGGA	5947689	5947923	5947973	5947921	-1	LG2	ENSMOCG00000001045.1	5944558	5954607	Adgrf2	5931	1486	173683	No_or_no_constitutive_exon
TTGGAAGTGCCTCCTGCTCTCACTGCTCATGTACGGCTGCCTGGGGGCAGTG	8795993	8796334	8796384	8796332	-1	LG2	ENSMOCG00000022994.1	8794162	8797200	Tmem151b	5931	1486	173683	No_or_no_constitutive_exon
AGGTCAGGTAATGGTGATGCACACCTTTAGTCACAGGATTTGGGAGACAGAG	9579910	9579963	9580013	9579961	-1	LG2	ENSMOCG00000004441.1	9574241	9586324	None	5931	1486	173683	No_or_no_constitutive_exon
AGTAACATCTAACTTTCCTTTCCACTCTTGCATTTAGGGGGAACCTGGAGAC	12267819	12267860	12267910	12267858	-1	LG2	ENSMOCG00000022439.1	12209641	12515166	Col19a1	5931	1486	173683	No_or_no_constitutive_exon
GTCATAGATACTAATAAGCCTTTTAAAAACTATGGCTTGTCCATAGGGAGAG	17352960	17352976	17353026	17352974	-1	LG2	ENSMOCG00000019663.1	17352951	17413774	4931428L18Rik	5931	1486	173683	No_or_no_constitutive_exon
GCCTTTTAAAAACTATGGCTTGTCCATAGGGAGAGAGAAAACTGTGGGAGGT	17352951	17352959	17353009	17352957	-1	LG2	ENSMOCG00000019663.1	17352951	17413774	4931428L18Rik	5931	1486	173683	No_or_no_constitutive_exon
GTCAATCCATTTCCCCACGTGTCTAATGATGTTCTTCTTTTGCGGGAAAGGT	19726879	19727086	19726829	19726881	1	LG2	ENSMOCG00000021882.1	19708616	19761730	None	5931	1486	173683	No_or_no_constitutive_exon
AGGGGAAGAGCTTGTCATCCCCTGAGGTCCCACTGGGTGTTGGGGCAGAGCA	19964102	19965197	19964052	19964104	1	LG2	ENSMOCG00000004661.1	19963514	19965905	Amer3	5931	1486	173683	No_or_no_constitutive_exon
CAACAGAGAGTCTAGAAGGCAGGGAAAGCCAGGCCTTAGATATGGGCAAGGC	19965215	19965905	19965165	19965217	1	LG2	ENSMOCG00000004661.1	19963514	19965905	Amer3	5931	1486	173683	No_or_no_constitutive_exon
CATTTGGCTTTCTTTCCCTTTCCTTCCTGGGGGGCCTGGGGGACCGGCAGCT	23346762	23346949	23346999	23346947	-1	LG2	ENSMOCG00000005082.1	23306800	23532566	None	5931	1486	173683	No_or_no_constitutive_exon
TAAGAATTTCATGCTAGGGAAGTGACATCCTGCCGGACCGGACCGGGCAGGT	24150951	24151382	24151432	24151380	-1	LG2	ENSMOCG00000015837.1	24148874	24152146	None	5931	1486	173683	No_or_no_constitutive_exon
GTTTATAGAGGTACAGGCCTTCTGTATTGAATTTAGTAGGATACGGGAAGCT	24666173	24666197	24666123	24666175	1	LG2	ENSMOCG00000020059.1	24655865	24666369	Cnot11	5931	1486	173683	No_or_no_constitutive_exon
AGGTAGTTAAAATGAAATTCCTATTTTCTCAATGTTTTTAAAGGGTGAAGTT	30069436	30069510	30069386	30069438	1	LG2	ENSMOCG00000022932.1	30027411	30139403	Col4a4	5931	1486	173683	No_or_no_constitutive_exon
GCTGCATCTTCAATCACCTAAAAAGCTCCTTTTCTCTGGGGAAATTGCAGAA	32012922	32013045	32012872	32012924	1	LG2	ENSMOCG00000012594.1	31784294	32033758	Dock10	5931	1486	173683	Yes
AGGGCGAGGCAGCAGCCTCCTGGGGTCCTGGGGTGCTCTCCGGGGGACAGTT	32521969	32522244	32521919	32521971	1	LG2	ENSMOCG00000022073.1	32521944	32522286	Gm10322	5931	1486	173683	No_or_no_constitutive_exon
GCCACCCTCTCAGGACTCTCCTTCCTTTCCTGGATGCCCCTGGGTGGCAGCG	33976848	33976929	33976979	33976927	-1	LG2	ENSMOCG00000001616.1	33964650	34033053	Adamts14	5931	1486	173683	Yes
CAGCCTTTAACACTGTTCCCCTTGATGGGGTATTTGTCCTTGGGTTAAAGGG	35665607	35665746	35665796	35665744	-1	LG2	ENSMOCG00000008138.1	35661288	35666846	Hnrnph3	5931	1486	173683	No_or_no_constitutive_exon
GGAGGCAGACATAGCCCGTTGTGTCCTGGTGCATGCTGGGCAAGAGAAAGAA	35742683	35742720	35742633	35742685	1	LG2	ENSMOCG00000018165.1	35741582	35742720	None	5931	1486	173683	No_or_no_constitutive_exon
GTTGGACCTGCTTGTTCGTGGATAACTTTCTTTCTTTTGGGGAACCACAGGA	45342789	45342921	45342739	45342791	1	LG2	ENSMOCG00000020282.1	45242298	45359025	Bcr	5931	1486	173683	Yes
ACCCAGTGCACCCTCTTACCTGTCTGCCCTCCCCTTCTCTGCCGGGACAGGT	45356352	45359025	45356302	45356354	1	LG2	ENSMOCG00000020282.1	45242298	45359025	Bcr	5931	1486	173683	No_or_no_constitutive_exon
GACTTCCCAAGGCACTGGACCTGACCCTACTACTTCTCCCTGGGCAACAGAG	45716452	45716617	45716402	45716454	1	LG2	ENSMOCG00000018954.1	45711035	45729354	Ggt1	5931	1486	173683	No_or_no_constitutive_exon
CTTGACACCATGGAAACTCTCTCTCAGCAGGAGGAACTGAGGGCTCAGAGGC	46467772	46467951	46468001	46467949	-1	LG2	ENSMOCG00000006875.1	46412517	46496004	Pcnt	5931	1486	173683	Yes
TTTCTTTTGGAAAACTGTAATGGTCTGTCCTGTTGTTCTTGCCGGGACAGCG	46423439	46423684	46423734	46423682	-1	LG2	ENSMOCG00000006875.1	46412517	46496004	Pcnt	5931	1486	173683	Yes
ATGCAGCTTTCTTTTCCTCTACTTTTTCTTTCCCGATGGCGTGGGGACAGAG	47079402	47079432	47079482	47079430	-1	LG2	ENSMOCG00000019606.1	47064216	47173692	Col18a1	5931	1486	173683	No_or_no_constitutive_exon
AGTCTGCAGAGCGGATGGACGACTGGGTGCACTTGCATACGTGGGGTGAGCT	47897655	47897822	47897872	47897820	-1	LG2	ENSMOCG00000013045.1	47891422	47913480	None	5931	1486	173683	No_or_no_constitutive_exon
TGTTCACCATGTGTGTGCTTCCTGAATGTCTATCTATTTGGGGAAACCAGGT	50643415	50643528	50643578	50643526	-1	LG2	ENSMOCG00000014109.1	50642335	50728357	Cmtr1	5931	1486	173683	No_or_no_constitutive_exon
GAAAAGAAGCCTGTGGATGTCAAGAAGCAGAAGAAGCCGCAGGGAAAAAGGC	50770297	50770381	50770431	50770379	-1	LG2	ENSMOCG00000016366.1	50770297	50771571	None	5931	1486	173683	No_or_no_constitutive_exon
ACTGAGAGGGCTGGCCACCATGCATAGCTCCTGCAGCCTCTGGGCAACAGCC	51019846	51019986	51020036	51019984	-1	LG2	ENSMOCG00000022919.1	51012458	51020661	Pi16	5931	1486	173683	No_or_no_constitutive_exon
GGCTGTGAACGCAGTGGCTGACGCTGGTCTCTTCTGCCCCGGGTATGCAGGA	51139382	51139459	51139332	51139384	1	LG2	ENSMOCG00000002894.1	51103842	51187396	Cpne5	5931	1486	173683	No_or_no_constitutive_exon
CAGGGATGTTTGCTGGCCAATGCCACTGGGGGTCTCCTGAGCTGGGGCAGGG	51462967	51463042	51463092	51463040	-1	LG2	ENSMOCG00000017432.1	51459997	51495292	Pnpla1	5931	1486	173683	No_or_no_constitutive_exon
GAACTCGCAGAGCTCCACCTGCCTCCGCCTCCCGAGTGCTGGGATTAAAGGC	52267444	52267464	52267394	52267446	1	LG2	ENSMOCG00000020027.1	52267415	52274563	Tcp11	5931	1486	173683	No_or_no_constitutive_exon
AGCCAGGGCAGGGTGCCCTCACAGTGCGGGGTCATGTGCCCGGCGGGCAGGT	53386761	53386973	53387023	53386971	-1	LG2	ENSMOCG00000021904.1	53380752	53410488	Syngap1	5931	1486	173683	Yes
AACAGCCACAAGGACCGGTAGTCAGGAAAAGGGGCACGGGTGATATGGAGTC	53415502	53415526	53415576	53415524	-1	LG2	ENSMOCG00000015733.1	53414079	53417699	Phf1	5931	1486	173683	No_or_no_constitutive_exon
AGGTACAAGGGCAAGGGGAATCCTGTTGGGCAAACTGGTGGGATGAGGAGAA	53414928	53415021	53415071	53415019	-1	LG2	ENSMOCG00000015733.1	53414079	53417699	Phf1	5931	1486	173683	No_or_no_constitutive_exon
GTCTGGGGTGAGCCTGGGACCGACGGGGCCGGGGGCAGTGCGGGTGAGAGGA	53482777	53482906	53482727	53482779	1	LG2	ENSMOCG00000014412.1	53482303	53490847	Wdr46	5931	1486	173683	No_or_no_constitutive_exon
GTCCTCAGAACTCTGTGTTCAGTGAGAAGCCCTTGACTTTTGGGGGTCAGAT	53499322	53499390	53499272	53499324	1	LG2	ENSMOCG00000004229.1	53497111	53506643	Vps52	5931	1486	173683	Yes
ATCGCCTCATCTCTCACTGCATCTGTGTGTCTCTTCCTCTGGGGTACCAGGA	53552984	53553195	53552934	53552986	1	LG2	ENSMOCG00000016852.1	53550369	53578595	Col11a2	5931	1486	173683	Yes
GGGTTTTTCAGTACCGTTTTTGGTTCAAATAAGACCGGGGGCGGGGCCAGGC	54469993	54470269	54470319	54470267	-1	LG2	ENSMOCG00000004410.1	54468649	54471011	H2-M5	5931	1486	173683	No_or_no_constitutive_exon
CAGAAGTAAATGAAGGACAAGGAAGAGGAGGGTTGAGTTGGGAGTGTGAGGG	54560260	54560424	54560210	54560262	1	LG2	ENSMOCG00000003335.1	54536136	54563260	Gabbr1	5931	1486	173683	No_or_no_constitutive_exon
ATAAAAGGAATCGGCCAAGTGGGTGGGACTGACTTGTGGGATGGGGCCAGGT	54705712	54705988	54706038	54705986	-1	LG2	ENSMOCG00000021881.1	54704895	54706788	H2-M2	5931	1486	173683	No_or_no_constitutive_exon
