# Supplementary material for: Widespread Separation of the Polypyrimidine Tract From 3′ AG by G Tracts in Association With Alternative Exons in Metazoa and Plants
Source: Front Genet. 2019 Jan 14;9:741. doi: 10.3389/fgene.2018.00741 (PMC6339879; doi:10.3389/fgene.2018.00741)
Supplement: DATA FILE S2 — Sequences of REPAG 3′ SS from each species of metazoa, plants and protists. [file Data_Sheet_2.zip › Supplementary data 2/Protists_Release38_plasmodium_gaboni.txt]

REPA_GGG_Sequence	Exon_Start	Exon_End	Pos_-50	Pos_+2	Strand	Chromosome	GeneID	Gene_Start	Gene_End	Gene_Name	Number_of_REPAs	Number_of_REPAs_has_GGG	Number_of_Intron(Intra_genic_Region)	Upstream_Constitutive_Exon
TTAATTTGTTTTATTTTATTATTTTTTTCCTTTTTTCGGGGGAAATTTAGGA	1297128	1297435	1297078	1297130	1	11	PGSY75_1137900	1294970	1297435	None	204	6	7609	No_or_no_constitutive_exon
CTTAATGTTTTATGATTTTTTTTTTTTTTTTTTTTTGTGTGTGTGGGAAGAT	40850	40927	40977	40925	-1	13	PGSY75_1302400	40555	41861	None	204	6	7609	No_or_no_constitutive_exon
ATATATTTTTATATATGTAATTTTTTTTTTTTTTTTGGGGTGTGGAATAGAA	1086840	1087379	1087429	1087377	-1	13	PGSY75_1329200	1086840	1087745	None	204	6	7609	No_or_no_constitutive_exon
TATATACATGTATATTAAAATTTATACTTATAAATATATAATATGGGTAGGT	1552935	1552984	1552885	1552937	1	13	PGSY75_1345000	1552720	1554942	None	204	6	7609	No_or_no_constitutive_exon
ACTTTTTTGTTATATTTATATTTATATAATTTTGTAATTTATTTAGGGAGTT	1060864	1061565	1060814	1060866	1	7	PGSY75_0730800	1060605	1061565	None	204	6	7609	No_or_no_constitutive_exon
GGATATTTATATTAATATATTTTTTTCTTTTTTTTTCTAGGGTGGAAAAGGA	1029435	1029527	1029385	1029437	1	9	PGSY75_0930400	1025943	1029527	None	204	6	7609	No_or_no_constitutive_exon
