# Supplementary material for: Widespread Separation of the Polypyrimidine Tract From 3′ AG by G Tracts in Association With Alternative Exons in Metazoa and Plants
Source: Front Genet. 2019 Jan 14;9:741. doi: 10.3389/fgene.2018.00741 (PMC6339879; doi:10.3389/fgene.2018.00741)
Supplement: DATA FILE S2 — Sequences of REPAG 3′ SS from each species of metazoa, plants and protists. [file Data_Sheet_2.zip › Supplementary data 2/Metazoa_Release38_drosophila_ananassae.txt]

REPA_GGG_Sequence	Exon_Start	Exon_End	Pos_-50	Pos_+2	Strand	Chromosome	GeneID	Gene_Start	Gene_End	Gene_Name	Number_of_REPAs	Number_of_REPAs_has_GGG	Number_of_Intron(Intra_genic_Region)	Upstream_Constitutive_Exon
CCGCTCCTAATTAGGAATTATGTAACAATAATTTAATTGGGGATACACAGGT	1845698	1845822	1845648	1845700	1	scaffold_13340	FBgn0094621	1835746	1847460	Dana\GF17603	2065	149	49773	No_or_no_constitutive_exon
GTCAAATCACATATTTATTTGTCTCATTTTCTTGAAATTGGGTATTAAAGAT	2429978	2430436	2429928	2429980	1	scaffold_13340	FBgn0094651	2429710	2430972	Dana\GF17633	2065	149	49773	No_or_no_constitutive_exon
ATTTTCACGTCAATGAACTAACCTCGATCAATGAAACTTTTGTGGGGCAGTT	3675537	3675616	3675666	3675614	-1	scaffold_13340	FBgn0094285	3673625	3692033	Dana\GF17267	2065	149	49773	No_or_no_constitutive_exon
CTATCAGTACTTATCGGCCCAATCCTGGAATCCTTACTGGGCCATGGAAGTA	3701595	3701602	3701545	3701597	1	scaffold_13340	FBgn0094716	3699679	3702567	Dana\GF17698	2065	149	49773	No_or_no_constitutive_exon
GAGGGATTTTTGAACTCTCTCGACTCCAAATTCTTATTCGGGACCTGAAGAG	3895093	3895478	3895528	3895476	-1	scaffold_13340	FBgn0094273	3886032	3895602	Dana\GF17255	2065	149	49773	No_or_no_constitutive_exon
ATTTTTACCAGAAATCTGATGCAATCATTCCCAGGCCCCAACGGGCGTAGTG	4775307	4775533	4775583	4775531	-1	scaffold_13340	FBgn0274418	4775307	4775937	Dana\GF27195	2065	149	49773	No_or_no_constitutive_exon
GATTACCAAAGCGCAAACAACCAACCAGCTCTATCTGCTGGGGGAACCAGGA	4894214	4894660	4894710	4894658	-1	scaffold_13340	FBgn0275308	4893597	4895039	Dana\GF28085	2065	149	49773	No_or_no_constitutive_exon
TGTTTGTAGGTCAAGACCCTAATCACTAACCCGATTTTGGGGCGGGACAGCT	5179841	5180161	5180211	5180159	-1	scaffold_13340	FBgn0275159	5179841	5184871	Dana\GF27936	2065	149	49773	No_or_no_constitutive_exon
TGGGCAAGGCCATCAAAATGGGGAGGACCAAAACGGGGACAGTGCAATAGAA	6435906	6436072	6435856	6435908	1	scaffold_13340	FBgn0094871	6435435	6437938	Dana\GF17853	2065	149	49773	No_or_no_constitutive_exon
GGCGAAACGGTGAATATATCGCAGCAGTGTTGAGCGCGGTGAACGGGTAGAG	6607776	6608083	6608133	6608081	-1	scaffold_13340	FBgn0094142	6583057	6608500	Dana\GF17123	2065	149	49773	No_or_no_constitutive_exon
CCGATCCCCCTGGGCACGGGCGGCTCTCTGTTTGCAATTTGGGGGCGAAGGT	6678403	6678701	6678751	6678699	-1	scaffold_13340	FBgn0094133	6676974	6681806	Dana\GF17114	2065	149	49773	No_or_no_constitutive_exon
CTTACGTTACGTTATTGCGTTGTTACTTTGGTTTATTTCGGGGCTGTAAGGA	7509317	7509371	7509421	7509369	-1	scaffold_13340	FBgn0094075	7488883	7554473	Dana\GF17056	2065	149	49773	No_or_no_constitutive_exon
TTATCCGTATCTGTATCTTTTCATGTGTGCGATTGTGTGCGCGGGAGCAGGA	7996106	7997972	7998022	7997970	-1	scaffold_13340	FBgn0094026	7996106	8016437	Dana\GF17007	2065	149	49773	No_or_no_constitutive_exon
AAGAAATTTATTTTTTTTTTATAATTTTTACACGCTTTTGTTGGGAACAGGT	8179929	8180743	8180793	8180741	-1	scaffold_13340	FBgn0094016	8178688	8181947	Dana\GF16997	2065	149	49773	No_or_no_constitutive_exon
GGGAACGAGTCGCCCCGTTACGGCTACGGGTACGGGTACGGATCGGGAAGGC	8937279	8937535	8937229	8937281	1	scaffold_13340	FBgn0095087	8935502	8937535	Dana\GF18069	2065	149	49773	No_or_no_constitutive_exon
AGAAGGTAGTAGTATCGGGACTAACTGAAGCTTTTACCTTGGGGGTCCAGAG	9159198	9159325	9159148	9159200	1	scaffold_13340	FBgn0095096	9158711	9162462	Dana\GF18078	2065	149	49773	No_or_no_constitutive_exon
CTATGATTATTGTATCTTTGACTTATATATTTTTGGATTGGGAAATGCAGCC	10807336	10807684	10807286	10807338	1	scaffold_13340	FBgn0095190	10791457	10809663	Dana\GF18172	2065	149	49773	No_or_no_constitutive_exon
AAGCCAGAATGAAGACCAAAGCTGGAAGTCACCGGGTGTGTGGGCGGTAGAT	11228182	11228330	11228380	11228328	-1	scaffold_13340	FBgn0093831	11225160	11228989	Dana\GF16810	2065	149	49773	No_or_no_constitutive_exon
TCTGCTCAAACACTCATAACCATTCATGACCCGATCATCGGCGGGAGCAGGC	11994942	11995278	11994892	11994944	1	scaffold_13340	FBgn0095266	11979595	12012344	Dana\GF18248	2065	149	49773	No_or_no_constitutive_exon
TAGGATCCTAATCCTGATCCTGATCCGCATCCGCCTCTCCCCGGGAGCAGCA	13862962	13863376	13863426	13863374	-1	scaffold_13340	FBgn0093656	13862040	13888671	Dana\GF16635	2065	149	49773	No_or_no_constitutive_exon
AATAACAACAATGATGACTCAACCTGGCGACCTCGAACTGGGAACCGCAGCT	13961230	13961327	13961180	13961232	1	scaffold_13340	FBgn0095406	13944046	13964149	Dana\GF18388	2065	149	49773	No_or_no_constitutive_exon
TCCCCTGCCTGATTAATTATTAATTTTTCAATCTTTTTGCGGGAGAGCAGTC	14153835	14154328	14153785	14153837	1	scaffold_13340	FBgn0095421	14131221	14157876	Dana\GF18403	2065	149	49773	No_or_no_constitutive_exon
GTCCTGTGTCCTGTATATTTGTCTTGTGCCTTTCGTTGGACGGGTCGAAGCA	14409766	14409947	14409716	14409768	1	scaffold_13340	FBgn0095436	14407188	14413995	Dana\GF18418	2065	149	49773	No_or_no_constitutive_exon
CTGTGTCCTGTATATTTGTCTTGTGCCTTTCGTTGGACGGGTCGAAGCAGCC	14409769	14409947	14409719	14409771	1	scaffold_13340	FBgn0095436	14407188	14413995	Dana\GF18418	2065	149	49773	No_or_no_constitutive_exon
AAACCAAATTAATTAATAATCGAAACGAAATAAAAATTGGGAAATTGCAGCG	16969322	16969797	16969847	16969795	-1	scaffold_13340	FBgn0093463	16910789	16971186	Dana\GF16442	2065	149	49773	No_or_no_constitutive_exon
TCCACCCTCCATCTGTCACCCTGTGTGTTTTGTGATCATTTCGGGAGTAGTA	17325485	17325627	17325435	17325487	1	scaffold_13340	FBgn0095603	17284141	17328112	Dana\GF18585	2065	149	49773	No_or_no_constitutive_exon
GGTCCTGACATGAATGCTATCGTTCATTTGACTCTTTTGCGCGGGTGCAGCT	17838938	17839094	17838888	17838940	1	scaffold_13340	FBgn0095626	17814808	17844923	Dana\GF18608	2065	149	49773	Yes
GTCCCCGCAGTCTGGGCAGGATTATAGCCCACTGCCTGGGCGGATCGGAGAT	18067185	18067447	18067497	18067445	-1	scaffold_13340	FBgn0093403	18066436	18069347	Dana\GF16382	2065	149	49773	No_or_no_constitutive_exon
TAGGTGTTTAATCAGCCAAGAAATAATAATAATTCCCTTCTTATGGGAAGGT	18752431	18752592	18752381	18752433	1	scaffold_13340	FBgn0095687	18751959	18755289	Dana\GF18669	2065	149	49773	No_or_no_constitutive_exon
CTGCCTATCTAATGGTGCTGTTTTTGGTGCTTGATGCTTTTTGGGGGCAGCT	18923528	18923769	18923478	18923530	1	scaffold_13340	FBgn0095697	18918229	18926440	Dana\GF18679	2065	149	49773	No_or_no_constitutive_exon
TAGCCGGTCTTTTAACCTAATTAATTCATGTATGTTTCATGGGACGCCAGGC	21909175	21909265	21909125	21909177	1	scaffold_13340	FBgn0095885	21908891	21912215	Dana\GF18871	2065	149	49773	No_or_no_constitutive_exon
ATCTAAACTCTTTAATTAATTATTTTATTCTCTTAACTGGGCGTAAACAGCC	22515021	22516109	22516159	22516107	-1	scaffold_13340	FBgn0093131	22515021	22517587	Dana\GF16109	2065	149	49773	Yes
AAGCCGTGAGCCTGAAATAAACGATTGATTTTTGTCACTTGGGGGGCCAGCG	1080213	1080838	1080888	1080836	-1	scaffold_13337	FBgn0101826	1078260	1081303	Dana\GF24833	2065	149	49773	No_or_no_constitutive_exon
ACAAGTTCGCATTTTGTTTCCCGCAAGTCTTAACCAATTTTTGGGGGCAGGT	2982929	2983102	2982879	2982931	1	scaffold_13337	FBgn0102085	2955070	2989103	Dana\GF25093	2065	149	49773	No_or_no_constitutive_exon
CTACTATTTTTACAACAACTTTCCACCGGCATGCACTCTTTGGGTCGAAGAT	3266290	3266452	3266240	3266292	1	scaffold_13337	FBgn0102101	3232540	3277754	Dana\GF25109	2065	149	49773	Yes
GCCGTATCAGGGGCAAGGTGGTCAGCAGCGTCAGCCGTATCAGGGGCAAGGA	6495870	6496328	6495820	6495872	1	scaffold_13337	FBgn0087097	6494904	6498851	Dana\GF10056	2065	149	49773	No_or_no_constitutive_exon
GGCAGTGGCTCGGGCAGCGGAAGCGATCGTGGTGGAAGCCGCAAGGGTAGCA	6602677	6603144	6603194	6603142	-1	scaffold_13337	FBgn0101446	6602677	6606681	Dana\GF24452	2065	149	49773	No_or_no_constitutive_exon
AGGTCTATAGCGAAAATGTTCTGCCGATCCAGCTGGAAAAGCCAAGGGAGGT	7004075	7005266	7005316	7005264	-1	scaffold_13337	FBgn0101417	7004075	7005554	Dana\GF24423	2065	149	49773	No_or_no_constitutive_exon
GTATTGATATTTGATTTTGAAAAAATAAATTAAAATTCGACTGGGAGTAGCT	7055865	7056043	7055815	7055867	1	scaffold_13337	FBgn0087125	7052788	7057010	Dana\GF10084	2065	149	49773	No_or_no_constitutive_exon
ACCAAAAATAAGATCACTAAAATGTATATACTTTGATTTCTGGGGGATAGAC	7760673	7760894	7760623	7760675	1	scaffold_13337	FBgn0087184	7753884	7762554	Dana\GF10143	2065	149	49773	Yes
ACTAAGCTAGAACTAAGCTGAAAATGAAATTCGTATTATTATGGGTATAGCC	9824564	9824635	9824514	9824566	1	scaffold_13337	FBgn0087304	9824258	9824963	Dana\GF10263	2065	149	49773	No_or_no_constitutive_exon
ATGCAACTGGGTCTCTTTCTTTTTTTTTTCATTTGGTTGTGGGCTAACAGGT	10092207	10092324	10092374	10092322	-1	scaffold_13337	FBgn0101200	10078140	10108318	Dana\GF24206	2065	149	49773	Yes
TTTTGTTGTGCGGGTTTTTCGTTGTTTTTACCGTTGGGGCGAAAAACAAGAT	11324222	11324386	11324172	11324224	1	scaffold_13337	FBgn0087412	11320496	11325949	Dana\GF10371	2065	149	49773	No_or_no_constitutive_exon
CCTTTTAAATACCTAGCTCTTTGATAAGGATCCACTACTTACAGGGTAAGGA	11575493	11576337	11575443	11575495	1	scaffold_13337	FBgn0087432	11574127	11576337	Dana\GF10391	2065	149	49773	No_or_no_constitutive_exon
TTTCATATGTATTACTTTAAATCTCTGATTATGTGTGGGTGGAATCGTAGAC	12064781	12065097	12064731	12064783	1	scaffold_13337	FBgn0087448	12048279	12076935	Dana\GF10407	2065	149	49773	No_or_no_constitutive_exon
CGCATGCTGCATGCTGCATGCCATTGCCTCTTGCAACCCGCGGGGCACAGTC	13053997	13054096	13053947	13053999	1	scaffold_13337	FBgn0087504	13049728	13058068	Dana\GF10463	2065	149	49773	No_or_no_constitutive_exon
GCCCCCTATTGCCAACTCGACATTATAGTATATCTTATCCATTGGGGCAGCT	13543217	13543585	13543635	13543583	-1	scaffold_13337	FBgn0100951	13541080	13544036	Dana\GF23957	2065	149	49773	Yes
TATATGCTTTAAAAGTGAAAGCATTTTAATGACTGACGTCAATGGGTCAGTT	13610918	13611056	13610868	13610920	1	scaffold_13337	FBgn0087531	13610138	13613157	Dana\GF10490	2065	149	49773	No_or_no_constitutive_exon
ACAGAAACTGAAACTGATTACAATTTGCATTATCTTCCTGGGCGGGGTAGGC	13722509	13722754	13722804	13722752	-1	scaffold_13337	FBgn0100937	13698253	13751239	Dana\GF23943	2065	149	49773	No_or_no_constitutive_exon
ATTACAGACCAACCTCAACAATCAACTAATTGGGTCATACTGGGAACTAGAT	14096713	14097042	14096663	14096715	1	scaffold_13337	FBgn0087567	14093971	14097272	Dana\GF10526	2065	149	49773	Yes
TATGACTGCTGTGATTGTTCGCCAAACAAAGACACTCTCACGAGTGGGAGGA	14327183	14327201	14327133	14327185	1	scaffold_13337	FBgn0087582	14316997	14327201	Dana\GF10541	2065	149	49773	No_or_no_constitutive_exon
TTCATACCGTTCCCAACATACTGAGCTGAAACCACAAATGGGTGACTAAGGT	16257280	16257786	16257836	16257784	-1	scaffold_13337	FBgn0275360	16256460	16257886	Dana\GF28137	2065	149	49773	No_or_no_constitutive_exon
CCCATAAACCTAACAGGTTATATGAGGATACAACTAGGATATCCAGGGAGTC	16360541	16361507	16361557	16361505	-1	scaffold_13337	FBgn0100773	16360541	16364437	Dana\GF23779	2065	149	49773	No_or_no_constitutive_exon
CGATTCAATTGGATTGGATTGGACGGATGACAATTGGATGGGATAAACAGTG	16973507	16973652	16973702	16973650	-1	scaffold_13337	FBgn0100731	16970550	16978877	Dana\GF23737	2065	149	49773	No_or_no_constitutive_exon
CAGCGATCCATAAATCATTCTAATAGCCAATTATCGGTGTGGGGATCCAGGT	17880214	17880622	17880672	17880620	-1	scaffold_13337	FBgn0100679	17878235	17881708	Dana\GF23685	2065	149	49773	No_or_no_constitutive_exon
TTAATTAAATCTTAACAACTAATTCGACGATTAATAATTGGCGAGGGCAGGC	19547282	19547567	19547617	19547565	-1	scaffold_13337	FBgn0100577	19538729	19575389	Dana\GF23583	2065	149	49773	Yes
TCGGGAATCTTGAAAACTACTTAACGAGTAACTATCAATTGGGTTAACAGAA	20763120	20763320	20763070	20763122	1	scaffold_13337	FBgn0087954	20762549	20767465	Dana\GF10914	2065	149	49773	No_or_no_constitutive_exon
ACTTAGAATTGTGAAAATTTTATTATTTTACTTTTTTTTCGTGGGTACAGTT	20777869	20777961	20777819	20777871	1	scaffold_13337	FBgn0087955	20777718	20778246	Dana\GF10915	2065	149	49773	No_or_no_constitutive_exon
GCGATGTGGCACTGAAATTTATTAATGAAATGATTAATCGGGAATAAAAGCG	22403250	22403800	22403850	22403798	-1	scaffold_13337	FBgn0100450	22403250	22403947	Dana\GF23456	2065	149	49773	No_or_no_constitutive_exon
TAATTCAATTATTTCTCGTTTCATCGGAAATTCTTTGGGGAAAAATGAAGAC	208192	208309	208359	208307	-1	scaffold_13266	FBgn0089507	199318	236251	Dana\GF12470	2065	149	49773	Yes
CAGATAGCCAGATCAAGAGCTAACTCTAGTAATCATTCAGGTCCAGGGAGTG	371459	371605	371655	371603	-1	scaffold_13266	FBgn0089498	369603	371775	Dana\GF12461	2065	149	49773	No_or_no_constitutive_exon
TGTATCCGTTTTTGGTCATTACGCGCAAATGGAAAATTCTTGGGCAACAGTT	751033	751321	750983	751035	1	scaffold_13266	FBgn0096808	750875	751321	Dana\GF19801	2065	149	49773	No_or_no_constitutive_exon
CCTTTTAAATCCTATCCCCCTTTTCTAACCAATCTTATCATTGGGAATAGTA	903474	903614	903664	903612	-1	scaffold_13266	FBgn0089446	901102	908135	Dana\GF12409	2065	149	49773	No_or_no_constitutive_exon
CCACCCAATTTGCCACACCAACAAAGAGTATATTCCGAGTGCGGGTGCAGGT	1246924	1247035	1247085	1247033	-1	scaffold_13266	FBgn0089421	1240911	1270610	Dana\GF12384	2065	149	49773	No_or_no_constitutive_exon
GATGCCACCTGATGATTAATCACAACGTTCTTCTCCTCTTTGGGGCGCAGCA	2240282	2240364	2240414	2240362	-1	scaffold_13266	FBgn0089355	2238376	2243827	Dana\GF12318	2065	149	49773	No_or_no_constitutive_exon
TACTTTATAAATATTAATAGGATTTATTGATTGGCTTATTGGGGGCTAAGGT	2493021	2493181	2493231	2493179	-1	scaffold_13266	FBgn0089344	2491898	2495796	Dana\GF12307	2065	149	49773	Yes
TATTTATTTTGCAATTCCATTGCTTATTTATGATTTTTTTCGGGGATTAGGA	3483685	3483949	3483635	3483687	1	scaffold_13266	FBgn0089741	3482054	3485424	Dana\GF12707	2065	149	49773	Yes
TAAGGAACTATATAATGTCAAAATTATAAATTTTTCCAATAAAGGGATAGTT	3491673	3491993	3491623	3491675	1	scaffold_13266	FBgn0274763	3491581	3492930	Dana\GF27540	2065	149	49773	No_or_no_constitutive_exon
AGCGGGATCGGGATCAGGGGCAGGAGTGGGAGTGGGGGCGAGTGCCGGAGCG	3774296	3774869	3774919	3774867	-1	scaffold_13266	FBgn0089246	3761107	3781109	Dana\GF12207	2065	149	49773	No_or_no_constitutive_exon
CAAAGCTAATTTCTTTTCATGCACTGACGCTGCGACCCGGAAATGGGTAGGA	3819336	3819371	3819421	3819369	-1	scaffold_13266	FBgn0089244	3816929	3819510	Dana\GF12205	2065	149	49773	No_or_no_constitutive_exon
GCCTGCCCGTGCCCGTGCCTTCGATAATGTGTATATTTTTGGGGATACAGTA	4117991	4118035	4118085	4118033	-1	scaffold_13266	FBgn0089222	4108537	4131055	Dana\GF12183	2065	149	49773	No_or_no_constitutive_exon
AATTAAAAATCATCCTCGTGAATCTAACTAATAACGTCTTCTGGGTAAAGCC	5765760	5766081	5766131	5766079	-1	scaffold_13266	FBgn0089082	5752846	5772527	Dana\GF12043	2065	149	49773	Yes
AAAGCTATTTATTTTCTCAAATATTTAAATATTTTTTTGGGATTAAACAGCT	6842327	6842477	6842277	6842329	1	scaffold_13266	FBgn0089999	6841616	6842925	Dana\GF12965	2065	149	49773	No_or_no_constitutive_exon
AAAAAACAAACGAATGAAATCTATTTCGAAAACAATACTTTGGGGCATAGTT	7060542	7060643	7060693	7060641	-1	scaffold_13266	FBgn0088964	7058756	7065743	Dana\GF11925	2065	149	49773	No_or_no_constitutive_exon
GTAGTCATGGCATGGTTTATTGTACTTCTGCTATGTCTTGGGAAATTAAGAG	7815357	7817080	7815307	7815359	1	scaffold_13266	FBgn0096834	7809477	7817080	Dana\GF19827	2065	149	49773	No_or_no_constitutive_exon
ACTTTCTTTTATGCTCCATATAACATAAAGTCTAATAAAAAAGGGGGAAGTT	9639638	9639934	9639588	9639640	1	scaffold_13266	FBgn0275070	9639172	9639934	Dana\GF27847	2065	149	49773	No_or_no_constitutive_exon
TATAGAATGTTTCTAACTAGTATCTATACCATTTCTTTGTGGGATTGCAGTG	9938918	9939758	9939808	9939756	-1	scaffold_13266	FBgn0088753	9937909	9944357	Dana\GF11713	2065	149	49773	Yes
AGTTCTAGACAATGATTAAACCCAGAAACCCTCTCTACCCGCAGGGGGAGCT	10966633	10967183	10966583	10966635	1	scaffold_13266	FBgn0090292	10962620	10971433	Dana\GF13260	2065	149	49773	No_or_no_constitutive_exon
CCTTGAACCGAACCGAATAAAACCACCCACCGAAATTGGGGCAACAAAAGAA	11004469	11005069	11005119	11005067	-1	scaffold_13266	FBgn0088660	11002880	11005369	Dana\GF11620	2065	149	49773	No_or_no_constitutive_exon
CTTTCAGTTAGTTTTTAAATTTCCAGCCTTATGAATACCTTCGGGATAAGGC	12735697	12735985	12736035	12735983	-1	scaffold_13266	FBgn0088534	12735235	12736060	Dana\GF11494	2065	149	49773	No_or_no_constitutive_exon
GTCTTCCGTTTCGCATTGTTGCATTTTGTGGATTTCGTGGACGGGATTAGGG	13812249	13812281	13812331	13812279	-1	scaffold_13266	FBgn0088463	13809862	13812846	Dana\GF11423	2065	149	49773	No_or_no_constitutive_exon
TCGAGATAATAAAGATAAGAGAGATGATCGAGATAATAGGGATAACAGAGAT	14421506	14422290	14422340	14422288	-1	scaffold_13266	FBgn0088411	14421506	14427154	Dana\GF11371	2065	149	49773	No_or_no_constitutive_exon
TCGCCCGCGATCTCCGGACACTGTTGGATGCCCCCCTGGGATGTGAACAGAG	14523528	14525379	14523478	14523530	1	scaffold_13266	FBgn0090521	14514847	14537039	Dana\GF13492	2065	149	49773	No_or_no_constitutive_exon
TACGAACAAATGGTAAACACAAAAACAAAACAAAATCGCTGGGTAATCAGGA	14950832	14950981	14951031	14950979	-1	scaffold_13266	FBgn0088369	14946361	14964608	Dana\GF11329	2065	149	49773	No_or_no_constitutive_exon
ACGTTTTCAATTTTCCATTTGTATTTTTTGCTTTCGCGGCCGGGTAATAGAT	15050756	15050917	15050706	15050758	1	scaffold_13266	FBgn0090568	15049125	15052995	Dana\GF13539	2065	149	49773	Yes
TTCCTTTTTCCAACTCCAACGATGCCACCAACCTTTTTTCAAACGGGCAGTT	15097922	15098031	15097872	15097924	1	scaffold_13266	FBgn0090579	15095937	15098608	Dana\GF13550	2065	149	49773	No_or_no_constitutive_exon
AAAACGCTGCCACAAATACAATATGCCACAAAAATGTTACTCGGGAGCAGCC	17058381	17058575	17058625	17058573	-1	scaffold_13266	FBgn0088197	17054624	17131503	Dana\GF11157	2065	149	49773	No_or_no_constitutive_exon
ATTTAAACTCTTTCTCCCCATGGTTTTTATTTACTCTCCAAACCGGGCAGGC	17810061	17810142	17810192	17810140	-1	scaffold_13266	FBgn0088148	17807214	17816271	Dana\GF11108	2065	149	49773	Yes
AATGTTGCTTCTGAATTGAACTAAAAGGCTATTTTTTGCGGGCCAAGCAGGA	662334	663742	662284	662336	1	scaffold_12916	FBgn0092005	633097	663742	Dana\GF14980	2065	149	49773	No_or_no_constitutive_exon
AACCTCGACCCCGAATTTTTCCTGGGAACATGGAAAATTCGGGCGCATAGAA	1507541	1507625	1507491	1507543	1	scaffold_12916	FBgn0092043	1495547	1514869	Dana\GF15018	2065	149	49773	Yes
AAAACCAACTTTAACTTAATGAAAATGCAATATTTGCCGGGTTGGGGGAGGC	3509790	3509963	3510013	3509961	-1	scaffold_12916	FBgn0273971	3509002	3510125	Dana\GF26748	2065	149	49773	No_or_no_constitutive_exon
GTAAAAATCTCCGACGTGATGTAAATTTCTATTGAATGCTGAACGGGCAGAA	3552188	3552877	3552927	3552875	-1	scaffold_12916	FBgn0275219	3552188	3553141	Dana\GF27996	2065	149	49773	No_or_no_constitutive_exon
TCTCTCTCCCCCCCGTTTCAATATCCGTCTCTCTCGCTGGGTGAGAGCAGTA	4288087	4288351	4288037	4288089	1	scaffold_12916	FBgn0092154	4278844	4294132	Dana\GF15129	2065	149	49773	No_or_no_constitutive_exon
AAATCTTACTTCCATATCGCGCCGCACTTGCCAATGTTTGGGTCGAACAGAC	5345464	5345667	5345414	5345466	1	scaffold_12916	FBgn0092237	5319665	5347673	Dana\GF15212	2065	149	49773	No_or_no_constitutive_exon
AGTGGTCAGCCAGCTGCTGCAATGCTATCCCATGAAAGGCGAGGGCTCAGAA	6435322	6436048	6436098	6436046	-1	scaffold_12916	FBgn0091623	6433634	6455264	Dana\GF14596	2065	149	49773	No_or_no_constitutive_exon
TATACCCTATTCCCTAAGACTCCCTATCCTTATCCATGCATGGGACACAGAA	8323895	8324339	8323845	8323897	1	scaffold_12916	FBgn0092449	8323711	8324339	Dana\GF15424	2065	149	49773	No_or_no_constitutive_exon
GAACACTTGAACACCCGACCCACTGAACCACTGATCCACCGCATGGGCAGCT	9520148	9520379	9520098	9520150	1	scaffold_12916	FBgn0092530	9507660	9534899	Dana\GF15505	2065	149	49773	No_or_no_constitutive_exon
TTTAAAACATCAAATAAAATTCCGTTCAGGTTCATCCAACATGGGTCAAGAT	10858291	10858398	10858241	10858293	1	scaffold_12916	FBgn0092589	10854013	10859677	Dana\GF15564	2065	149	49773	No_or_no_constitutive_exon
CAAATCCTTTCGAGAATTCCACATCCACTACGGCGGGAACAACGAGGGAGGA	11939702	11940052	11940102	11940050	-1	scaffold_12916	FBgn0274808	11934417	11941079	Dana\GF27585	2065	149	49773	No_or_no_constitutive_exon
CTCTGTTTCCGATGGTATCAAAACTTAATCCTTTTCATTGGGGCCGGCAGCA	13776888	13777161	13777211	13777159	-1	scaffold_12916	FBgn0091176	13774376	13777690	Dana\GF14149	2065	149	49773	No_or_no_constitutive_exon
CCTGATCGACTAAAAATAAGCTTTTTCTCCACGGCGATGGGGCAACGTAGCG	14362320	14362553	14362603	14362551	-1	scaffold_12916	FBgn0091114	14357296	14363004	Dana\GF14087	2065	149	49773	No_or_no_constitutive_exon
ATCCATTGATTGATTGCCTTGCTAATTGTTTATATCTTTTGGGAATACAGGG	15290463	15290570	15290620	15290568	-1	scaffold_12916	FBgn0091055	15289709	15293412	Dana\GF14028	2065	149	49773	No_or_no_constitutive_exon
CTAATAATAACTAATTGTATATATCCATCCCTTCCGGGCCGCCGGAGTAGCT	1092261	1092392	1092211	1092263	1	scaffold_13417	FBgn0097413	1091323	1093216	Dana\GF20406	2065	149	49773	No_or_no_constitutive_exon
CGTTCCGTTTTCCCTCCCTCTCTATCGCCACTCTGGAAATGGGGTCACAGGT	1436748	1437076	1437126	1437074	-1	scaffold_13417	FBgn0097256	1434808	1437415	Dana\GF20249	2065	149	49773	No_or_no_constitutive_exon
GTTTCAAAATGAAATTGGTTAAACGTGCAACTGATCCGGGCAACAAACAGCA	1470998	1471653	1470948	1471000	1	scaffold_13417	FBgn0097442	1463368	1471653	Dana\GF20435	2065	149	49773	No_or_no_constitutive_exon
TTGCTGTTAAATAAAAAATTTTTCTTTAATTTGACATACAATATGGGCAGAG	3754224	3754519	3754174	3754226	1	scaffold_13417	FBgn0097510	3551915	3787169	Dana\GF20504	2065	149	49773	No_or_no_constitutive_exon
AAACAAATAAACGCGGGTTATATTATTAATTTGCTAATTTGCATGGGCAGGT	59973	60073	60123	60071	-1	scaffold_13117	FBgn0083876	53907	60374	Dana\Atg5	2065	149	49773	No_or_no_constitutive_exon
GGGTTACAGTACTTCTCTAGCCTTCTTCGCGTAACTGAATAGGGGTACAGCC	256137	256293	256343	256291	-1	scaffold_13117	FBgn0273460	252551	292324	Dana\GF26237	2065	149	49773	Yes
GGCAGCAGCGGCCGCCGCGAACGCCCCACAGCCCGGAGCGGGGGCGGGAGCC	416203	417416	417466	417414	-1	scaffold_13117	FBgn0098127	411299	429364	Dana\GF21122	2065	149	49773	No_or_no_constitutive_exon
TAACAACATCCTTTAAAACCTCCTTTCCGCCGCCCTCGTCGTGGGTGTAGGA	1164313	1164474	1164263	1164315	1	scaffold_13117	FBgn0082827	1148242	1168855	Dana\GF21213	2065	149	49773	No_or_no_constitutive_exon
CTACTTTGTATGTAATTTCTATTACCACCCCAGCCCCTTGGGCGGGCCAGGA	1475795	1475804	1475854	1475802	-1	scaffold_13117	FBgn0098048	1465106	1488399	Dana\GF21043	2065	149	49773	No_or_no_constitutive_exon
TGTTTGTATCTTCTGGATAATCGGATGACCGGATTGTCGGGTCGAAACAGAT	1515724	1516544	1516594	1516542	-1	scaffold_13117	FBgn0098043	1498501	1522847	Dana\GF21038	2065	149	49773	No_or_no_constitutive_exon
TGACTGTGAACTAACGTCCTTGATTGTCCTTCCCATTTTTGGGTTAAAAGCT	1914753	1914880	1914930	1914878	-1	scaffold_13117	FBgn0098009	1913320	1930459	Dana\GF21004	2065	149	49773	No_or_no_constitutive_exon
CACCAATCGAATTCAATTCCAATCCGATCCAATCCGATTGGGAGGGACAGAT	3223024	3223618	3222974	3223026	1	scaffold_13117	FBgn0098364	3210286	3227030	Dana\GF21362	2065	149	49773	Yes
CCAGATTTTCAGTCCAAATCTCTAAAAGATTATGTTCTCCCGGGTAATAGGT	4330486	4331291	4330436	4330488	1	scaffold_13117	FBgn0098424	4328410	4331678	Dana\GF21422	2065	149	49773	Yes
TTATTTTAAAGATTGAAAATTGTATCTTATTCTCATTTGTGGGACCGCAGGT	4659999	4660214	4660264	4660212	-1	scaffold_13117	FBgn0097832	4659476	4669624	Dana\GF20826	2065	149	49773	No_or_no_constitutive_exon
TATGATGTATTGGTAGTAATCTCTCTGTAATCTCTTTCCGGGAAAACCAGAT	4806669	4806879	4806929	4806877	-1	scaffold_13117	FBgn0097824	4801070	4814797	Dana\GF20818	2065	149	49773	No_or_no_constitutive_exon
TGTTCACTTTCACCCCCTTGCAACCCGACCCGCCCCTTTTCGGGTGATAGCA	5098778	5099296	5099346	5099294	-1	scaffold_13117	FBgn0097817	5094816	5099619	Dana\GF20811	2065	149	49773	No_or_no_constitutive_exon
AGGAGGGGCAGGACGGCCAGGCACCAAGCCAGGAGGGGCAGGACGGCCAGGC	5115146	5115394	5115096	5115148	1	scaffold_13117	FBgn0098457	5112329	5115394	Dana\GF21456	2065	149	49773	No_or_no_constitutive_exon
ATGCTACCTTCGTTAAATAACTCTAACATCTTTCGAATTCTGTGGGCAAGCC	1629057	1629308	1629007	1629059	1	scaffold_12911	FBgn0275411	1627760	1629308	Dana\GF28188	2065	149	49773	No_or_no_constitutive_exon
CGATGAATTGCAAATGAACTACGATCTCTTCTATTTCTGGATGGGAGCAGGG	2357138	2357383	2357088	2357140	1	scaffold_12911	FBgn0100162	2356425	2358690	Dana\GF23168	2065	149	49773	No_or_no_constitutive_exon
TATAAATGAAAACAACAAATTGCGGGGAAAATGTTGGGCGAATACGGCAGGC	2842349	2842761	2842299	2842351	1	scaffold_12911	FBgn0100206	2744059	2848681	Dana\GF23212	2065	149	49773	No_or_no_constitutive_exon
ACAAAATACTTAAAAAAAAAATAACACTAAAATCGATTGCGGGAGCTCAGTG	4332317	4332497	4332547	4332495	-1	scaffold_12911	FBgn0099919	4325869	4345717	Dana\GF22925	2065	149	49773	No_or_no_constitutive_exon
CTAAAAATAGTATTTAATTATTGATTTTTTTTTTGTTGGCTGGGATGTAGAA	479125	479867	479075	479127	1	scaffold_13248	FBgn0099483	478203	479867	Dana\GF22487	2065	149	49773	No_or_no_constitutive_exon
CTAATCTGTTACCGTCTCCTCTCCGGCACTGCATTCTTTCCGGGATGAAGTT	526666	527013	526616	526668	1	scaffold_13248	FBgn0099486	525024	528303	Dana\GF22490	2065	149	49773	No_or_no_constitutive_exon
GCCTCCCAGATCGCCCGGGTGATGCACTACGGCCTGGATTCGACCGGGAGCC	807375	809958	807325	807377	1	scaffold_13248	FBgn0099500	807226	809958	Dana\GF22504	2065	149	49773	No_or_no_constitutive_exon
CAGTGTTCGACACAGCGTTCTGACCATATCCGACCGACAAGGGCGACGAGTA	2672084	2673441	2673491	2673439	-1	scaffold_13248	FBgn0099353	2666369	2700749	Dana\GF22357	2065	149	49773	No_or_no_constitutive_exon
CATCTCATTTAAATTTTGAATGTCCTTGCTAATGTATCCTTGTGGGGCAGAC	2828619	2828779	2828569	2828621	1	scaffold_13248	FBgn0099591	2806831	2834132	Dana\GF22597	2065	149	49773	Yes
TGATAATGTTCTGAATCCTCATGCCATAGGTCGTCTTTGGGAACCCAAAGTT	2925759	2925881	2925931	2925879	-1	scaffold_13248	FBgn0099340	2923619	2932368	Dana\GF22343	2065	149	49773	No_or_no_constitutive_exon
CCGAGCAGGGGCAGGAGCAGGAGCAGGAGTGACTAAGATGCGGGGCAAAGAT	3295097	3295306	3295356	3295304	-1	scaffold_13248	FBgn0099329	3294441	3325848	Dana\GF22331	2065	149	49773	Yes
TGGAGGACGTGGAGGTTCTGGCGGTGCTCCCTACCTGGGTGGTGGAGCAGGT	3340357	3340401	3340307	3340359	1	scaffold_13248	FBgn0099616	3333685	3340401	Dana\GF22622	2065	149	49773	No_or_no_constitutive_exon
AGGAGGCTACGGTGGCGGAGGATTCGGCAAAGGAGGCGGCGGCCAGGGAGGC	3350640	3350748	3350798	3350746	-1	scaffold_13248	FBgn0099327	3350369	3351299	Dana\GF22329	2065	149	49773	No_or_no_constitutive_exon
AAAAATGGGAATGGGAATGAGAATGATGAATGATGATCCTTGTGGGATAGGA	3417822	3418627	3417772	3417824	1	scaffold_13248	FBgn0099622	3415401	3418627	Dana\GF22628	2065	149	49773	No_or_no_constitutive_exon
CGCAGAACCTAATATTCATGTAATTCAACCTCGGCCATGTGATGGGATAGGT	3418736	3418827	3418686	3418738	1	scaffold_13339	FBgn0274874	3338782	3418827	Dana\GF27651	2065	149	49773	No_or_no_constitutive_exon
CTGCAGCAGCATCACACAATAAGCGCAGCAGCTAGCGCAGCAGCGGGCAGCA	1799289	1799356	1799239	1799291	1	scaffold_13335	FBgn0096533	1692019	1810237	Dana\GF19526	2065	149	49773	No_or_no_constitutive_exon
GCTCTCTCTTTCTCTCTCTCTACCCTCGCCGCCTCTCTTTTGGGGAACAGGT	1849341	1854501	1854551	1854499	-1	scaffold_13335	FBgn0096369	1849341	1857735	Dana\GF19359	2065	149	49773	No_or_no_constitutive_exon
CACTGAAAGCATCAAGTTTATAAATTTTATTTATTTGTTTTTGGGAATAGAA	111574	111774	111824	111772	-1	scaffold_12929	FBgn0099068	110159	113822	Dana\GF22069	2065	149	49773	Yes
AGGACCAAACCTCTGAACTCGGCAAGCTGAAGGATCTTTTCAGGGAAGAGAT	685920	686065	685870	685922	1	scaffold_12929	FBgn0099120	680212	686992	Dana\GF22121	2065	149	49773	No_or_no_constitutive_exon
GTAATCGACTCTTGCCACGCCTCCACAGTCAGCGGAAGGGCCGAGACAAGGC	2393666	2393843	2393616	2393668	1	scaffold_12929	FBgn0099213	2365843	2395330	Dana\GF22215	2065	149	49773	No_or_no_constitutive_exon
TATGGAAAAAATTATATAGAATTATTATATTATTTAATGGGAATGGGCAGGT	2458890	2459077	2459127	2459075	-1	scaffold_12929	FBgn0098939	2439662	2459858	Dana\GF21939	2065	149	49773	No_or_no_constitutive_exon
CCCAGGGGGGACAATAGCCAACCTATAAATGGGCCCCTGGGTCGAAAAAGAG	2787144	2789079	2787094	2787146	1	scaffold_12929	FBgn0099246	2769950	2789738	Dana\GF22248	2065	149	49773	No_or_no_constitutive_exon
CTTTATCAACTTTATCTTTTTGTCAAATTCTCTGTGCTCTCCGGGAGCAGAG	3031324	3036781	3031274	3031326	1	scaffold_12929	FBgn0099261	2993397	3043818	Dana\GF22263	2065	149	49773	No_or_no_constitutive_exon
TGGGACAGAAAGCAATAATGAGCGTAAACATTTTGGTTTTTTAGGGGGAGCA	1472722	1473594	1473644	1473592	-1	scaffold_13260	FBgn0274837	1472528	1536303	Dana\GF27614	2065	149	49773	No_or_no_constitutive_exon
TGAAAGGAGCAGAAACAATGGCTTACTAATCCTTTGTTTGTTGGGAATAGGC	1171314	1171522	1171572	1171520	-1	scaffold_13047	FBgn0096089	1171314	1212277	Dana\GF19077	2065	149	49773	No_or_no_constitutive_exon
TGTGATTTTTTGTGAGGGAAGAATATTTATAGGCTGAACCGGGACTCAAGTC	736941	737018	736891	736943	1	scaffold_13499	FBgn0088919	736675	1099074	Dana\GF11879	2065	149	49773	No_or_no_constitutive_exon
ATAAATACATGTCCCCGTGAGCCTCCTCCATTTTTTTTACATGGGCCAAGCA	860884	861061	861111	861059	-1	scaffold_13334	FBgn0275259	859986	861302	Dana\GF28036	2065	149	49773	No_or_no_constitutive_exon
GAAACATACAATTAAAAAAGTTATATGACAAATATTTATTAACTGGGTAGTT	744781	745051	744731	744783	1	scaffold_13045	FBgn0098690	579630	809054	Dana\GF21690	2065	149	49773	No_or_no_constitutive_exon
GGCCCCTTTTAGTATCTTGAACTTACGACGGCTCTTGGGTCAGCATGGAGTT	801450	801460	801400	801452	1	scaffold_13333	FBgn0275345	800830	818008	Dana\GF28122	2065	149	49773	No_or_no_constitutive_exon
CATTTTATGCTTGTTTTAAATATGAGGATGGATTCAATGTGCTGGGATAGAC	21695	22337	22387	22335	-1	scaffold_12913	FBgn0273923	21695	22579	Dana\GF26700	2065	149	49773	No_or_no_constitutive_exon
