# Supplementary material for: Widespread Separation of the Polypyrimidine Tract From 3′ AG by G Tracts in Association With Alternative Exons in Metazoa and Plants
Source: Front Genet. 2019 Jan 14;9:741. doi: 10.3389/fgene.2018.00741 (PMC6339879; doi:10.3389/fgene.2018.00741)
Supplement: DATA FILE S2 — Sequences of REPAG 3′ SS from each species of metazoa, plants and protists. [file Data_Sheet_2.zip › Supplementary data 2/Protists_Release38_entamoeba_histolytica_hm_1_imss_a.txt]

REPA_GGG_Sequence	Exon_Start	Exon_End	Pos_-50	Pos_+2	Strand	Chromosome	GeneID	Gene_Start	Gene_End	Gene_Name	Number_of_REPAs	Number_of_REPAs_has_GGG	Number_of_Intron(Intra_genic_Region)	Upstream_Constitutive_Exon
TTGCAGAAGAAGTTAGTAAATATCAAAAAGAAGGAAAAGAATGGGTAAAGAA	11089	12346	12396	12344	-1	scaffold00228	EHI7A_044390	11089	12884	None	616	6	2042	No_or_no_constitutive_exon
TATAACGTCAAAAAAAATTTATACAAAAAAACAAAAACTCAGAGGGATAGGA	71	1604	1654	1602	-1	scaffold00341	EHI7A_061190	71	1725	None	616	6	2042	No_or_no_constitutive_exon
AAGTTTGTTTTTTAAAAAAAAATGTTATTAAGAAAATATTTATGGGGTAGTT	4392	4704	4754	4702	-1	scaffold00614	EHI7A_098240	3482	5058	None	616	6	2042	No_or_no_constitutive_exon
ATAGCTGAAGGAGGAAGTTCAATAACTAAGGAAGATAAAGGGACAGGAAGTG	4198	5000	5050	4998	-1	scaffold00807	EHI7A_121550	4198	5100	None	616	6	2042	No_or_no_constitutive_exon
ATATGATATGAGATTAACATGTTATGAATGTCTTGCAATGGGTAATGCAGTT	4038	4051	3988	4040	1	scaffold01036	EHI7A_147110	467	4051	None	616	6	2042	No_or_no_constitutive_exon
CAAAATGAAAATAACAAGATGTAAAAATACAGAAATTACAGGGAAATTAGAT	534	1412	1462	1410	-1	scaffold01181	EHI7A_162570	534	3290	None	616	6	2042	No_or_no_constitutive_exon
