# Supplementary material for: Widespread Separation of the Polypyrimidine Tract From 3′ AG by G Tracts in Association With Alternative Exons in Metazoa and Plants
Source: Front Genet. 2019 Jan 14;9:741. doi: 10.3389/fgene.2018.00741 (PMC6339879; doi:10.3389/fgene.2018.00741)
Supplement: DATA FILE S2 — Sequences of REPAG 3′ SS from each species of metazoa, plants and protists. [file Data_Sheet_2.zip › Supplementary data 2/Protists_Release38_nannochloropsis_gaditana_ccmp526.txt]

REPA_GGG_Sequence	Exon_Start	Exon_End	Pos_-50	Pos_+2	Strand	Chromosome	GeneID	Gene_Start	Gene_End	Gene_Name	Number_of_REPAs	Number_of_REPAs_has_GGG	Number_of_Intron(Intra_genic_Region)	Upstream_Constitutive_Exon
GCGGGGGAGAGGTACAGGCTGATCGATCTCTGCACTTTTATGGGCGATAGGT	14486	14670	14720	14668	-1	scaffold045	NGA_0675120	12339	19033	UTP22	446	126	5237	No_constitutive_exon_found_in_species
GCGGGGAGGAAGGAGGGAGGACACATGGGCGGAAAGGGGGAAATTACGAGTT	48227	48646	48177	48229	1	scaffold045	NGA_0248610	42160	55782	ABCC1	446	126	5237	No_constitutive_exon_found_in_species
CCTCTATGTCGCTTTTTTCTCCTTGGGAGTTGGTCCATTAACGTGGGTAGGG	80057	80170	80007	80059	1	scaffold045	NGA_0248510	78201	80708	None	446	126	5237	No_constitutive_exon_found_in_species
GACTCGGACTTCTCTGTGAGCGGGGACGAGAACGAGGGGGGGGACGACAGGG	53860	53935	53810	53862	1	scaffold049	NGA_0332800	53426	53935	None	446	126	5237	No_constitutive_exon_found_in_species
CCAGATTGGCGACCATCTCGACATTGCGGTGATGGATGAGGGGGGCGCAGGT	41238	41250	41188	41240	1	scaffold074	NGA_0524000	40475	41250	SAP18	446	126	5237	No_constitutive_exon_found_in_species
GGGGAGAGTCGGCAAAATTCCGAGGGAATGCTTTTTGTGGGCATGGAAAGGG	58952	59357	59407	59355	-1	scaffold075	NGA_0547600	58952	59747	None	446	126	5237	No_constitutive_exon_found_in_species
CGAACTACCTACTCAAAGCACTATACACAGATAATATTATGATGGGACAGAG	4648	4938	4598	4650	1	scaffold077	NGA_0546300	4364	4938	None	446	126	5237	No_constitutive_exon_found_in_species
TTGAATTTTTAATGTCTTACCATTTTGTGGGGGACATGATGCGGGTGGAGGT	49992	50068	50118	50066	-1	scaffold077	NGA_0546200	49992	50925	None	446	126	5237	No_constitutive_exon_found_in_species
GGGGCCAAGGAGGGCAGGGCGAGAGAGGTGATGGAATGGAGGGCGTGCAGAC	54617	54665	54715	54663	-1	scaffold077	NGA_0545900	54617	56439	None	446	126	5237	No_constitutive_exon_found_in_species
CTGCTCGGTCGACATTATTATTATTATTATTACCTTGGGGCGGGGCGAAGGG	60518	60524	60574	60522	-1	scaffold077	NGA_0546100	60518	61511	None	446	126	5237	No_constitutive_exon_found_in_species
GAGTTAGTGACTGCTGGCGAGATACGGTGAGGAAGAGGGAAGGAAAGAAGGA	49352	49615	49302	49354	1	scaffold080	NGA_0559500	48733	50002	None	446	126	5237	No_constitutive_exon_found_in_species
GGGCCTGAGTGAGGGGGAGGAGGGCGGAGGATTCTTAAGCGCGGGTTAAGGT	58476	58602	58652	58600	-1	scaffold089	NGA_0557200	58476	59780	None	446	126	5237	No_constitutive_exon_found_in_species
CCTCTGGGCGATCACAGGAGGCTGGGCTTCCCCTTCCCTCGTGGGTGCAGTC	37057	37129	37007	37059	1	scaffold091	NGA_0516400	36557	38529	None	446	126	5237	No_constitutive_exon_found_in_species
GGACACGTGGACGGAGTGGTTGTCTTTGGAACGTTGCTTGGCTGTGGGAGAC	5449	5503	5399	5451	1	scaffold127	NGA_0625800	3663	5503	None	446	126	5237	No_constitutive_exon_found_in_species
GTTTGGCGGAGGTGATGGGGAAGGAAGGGGCGGTGGAGGTGATGGGAAAGGA	26598	26802	26548	26600	1	scaffold130	NGA_0602700	25152	26802	None	446	126	5237	No_constitutive_exon_found_in_species
TCCTGCGTCTCTCTTCTGCCCGGATCCCGTTTCTCAGGACTGCGGGAGAGCG	42240	42414	42190	42242	1	scaffold149	NGA_0645100	40983	43491	None	446	126	5237	No_constitutive_exon_found_in_species
CCTACCCAGACCTTCCTGTCATCGTGTGTCGGCTTTTGGGACGAGCACAGAC	49151	49166	49101	49153	1	scaffold155	NGA_0649100	47710	49166	None	446	126	5237	No_constitutive_exon_found_in_species
CACAGTATCTTTTACCTTCTTTTTCTCTATTCCTCGTGCCGGGGATTCAGGA	35568	35683	35733	35681	-1	scaffold163	NGA_0674700	34889	39701	None	446	126	5237	No_constitutive_exon_found_in_species
TCCCTCGAATCACCTCTTCATCCCCGGTAACCGTTCCCCCGGGGCTGCAGGT	41043	41241	40993	41045	1	scaffold163	NGA_0673910	40274	43195	DEGS	446	126	5237	No_constitutive_exon_found_in_species
AAGAAGTGGGTACGGAAGAATAAATTCGTCAACTCCCATTGGTGTGGGAGCT	34177	34183	34233	34181	-1	scaffold175	NGA_0624001	34177	36729	None	446	126	5237	No_constitutive_exon_found_in_species
CTGGTGTCCGTGGACGGCTTCGAAATCGGTGCGTGGGCAGGGGAGACAAGCC	38312	38338	38262	38314	1	scaffold175	NGA_0623700	37424	38338	None	446	126	5237	No_constitutive_exon_found_in_species
ATCCCGCCATCCCCACTGTTGCTTTCCTTAAGGAGCATGGGTAAAAAAAGGC	2763	2905	2713	2765	1	scaffold176	NGA_0607410	1551	3377	None	446	126	5237	No_constitutive_exon_found_in_species
CTGCTGCTGCAAGAGGTGGATTAGGGAGGCATGCTCTTCCAGGGGGGAAGGG	38509	38580	38630	38578	-1	scaffold183	NGA_0641700	35645	40347	None	446	126	5237	No_constitutive_exon_found_in_species
ATGGATGCCTTCCAGTCTTTGTCCGGGCTTGTCGCCGGAATTGGGCGAAGGT	35645	36716	36766	36714	-1	scaffold183	NGA_0641700	35645	40347	None	446	126	5237	No_constitutive_exon_found_in_species
GCCTATTTATGTATTGAGACATTGGTGAACATGCATTGTTTGGGTAATAGTC	5231	5234	5181	5233	1	scaffold187	NGA_0619500	3826	5234	None	446	126	5237	No_constitutive_exon_found_in_species
TTTTATCACCGTCAGGGCTTAAATATGGGACCTCATCCTGGGTGGGATAGTG	34152	36232	34102	34154	1	scaffold187	NGA_0618600	34042	36232	None	446	126	5237	No_constitutive_exon_found_in_species
GAGGCGTACGCATGCTTACGTGGGAAGCATTTGGTTTTCATGGGAGACAGCT	25935	26008	26058	26006	-1	scaffold189	NGA_0609100	23949	26163	None	446	126	5237	No_constitutive_exon_found_in_species
GCGGGGGAGAGGTACAGGCTGATCGATCTCTGCACTTTTATGGGCGATAGGT	14733	14917	14683	14735	1	scaffold195	NGA_0675110	10276	17064	UTP22	446	126	5237	No_constitutive_exon_found_in_species
GCTTCCCATCGACCTGGCACGGGCCCCTCGTACCTTTGGGTGCATGAAAGCT	20992	21042	20942	20994	1	scaffold201	NGA_0131401	20517	21792	None	446	126	5237	No_constitutive_exon_found_in_species
TCCTCCGCCCTCCTCACTCCCCCCTCCTTCTACGTGGGTGAGACGGAAAGCG	14010	14212	14262	14210	-1	scaffold208	NGA_0097200	14010	18126	None	446	126	5237	No_constitutive_exon_found_in_species
ATCCTGACGAGTATGGGCCGTCGCCGTCGATTGGAGGAGGAGGGGGAAAGAG	30570	30588	30520	30572	1	scaffold215	NGA_0125800	29792	30588	None	446	126	5237	No_constitutive_exon_found_in_species
GTGGCTCTTTGTCTCACCTCTTTCCTCATCCCCCCCCTCGGACGGGATAGAT	12015	12126	11965	12017	1	scaffold217	NGA_0115010	9726	12987	None	446	126	5237	No_constitutive_exon_found_in_species
GACTCAGGCCAACGGCCAAGATGCTGGAGTCTAATTCAAGGGTGGGAGAGCG	38869	39089	38819	38871	1	scaffold217	NGA_0115300	35224	40229	None	446	126	5237	No_constitutive_exon_found_in_species
AGGAAAGGGGGGTGAGGGCAGAAAGATCTATGTTGGGGGAGTGGAAGAAGAC	28347	28377	28427	28375	-1	scaffold237	NGA_0119601	28347	31571	None	446	126	5237	No_constitutive_exon_found_in_species
ACCCGTCTTTGATGGAACGAAATTCAGAAATTCGGAAGCTGGGAGAACAGGC	5666	5673	5616	5668	1	scaffold252	NGA_0076000	5055	5673	None	446	126	5237	No_constitutive_exon_found_in_species
TACGACCGTATTGTAGCTAATAAAAAGAATTATGCATGGCGGGCACACAGGT	13634	13844	13894	13842	-1	scaffold258	NGA_0075400	12992	14256	RP-L1	446	126	5237	No_constitutive_exon_found_in_species
TGAGATTGCTCCCTAAACCACACACACCCTTAATTCCCGATGGGACACAGAC	14684	14881	14634	14686	1	scaffold259	NGA_0078600	14139	14881	None	446	126	5237	No_constitutive_exon_found_in_species
CGCCTCGGACGGCTGCGACCAACACAGTCCTGTACTCGGAGGGAGGGGAGAG	7817	8312	8362	8310	-1	scaffold285	NGA_0133900	7817	9723	IMPA	446	126	5237	No_constitutive_exon_found_in_species
CCCCATCCCTGGCGCTTCCATTTTCCCTCCTTGCCCGCCTGGGTGCACAGGC	34331	34682	34281	34333	1	scaffold297	NGA_0090600	33821	34682	None	446	126	5237	No_constitutive_exon_found_in_species
TCAAATATCCAAACATGCGAACATCCACCTGCACGTCAACGCGGGTGCAGAT	7237	7414	7464	7412	-1	scaffold301	NGA_0101300	7164	8500	None	446	126	5237	No_constitutive_exon_found_in_species
TCCAATTGCTACACTGAGGTACCGTGGCATTGTAGAGGGAGGGGAGGAAGAC	19475	19579	19425	19477	1	scaffold309	NGA_0399100	19019	19948	None	446	126	5237	No_constitutive_exon_found_in_species
GTCGCGTTCACATCCATCACATTTGACCTTGTTGATTGTTTGGGACACAGGG	4433	4524	4574	4522	-1	scaffold331	NGA_0396700	4187	4731	None	446	126	5237	No_constitutive_exon_found_in_species
GAGCAAGACGAGAAGCACGAATGCTCATTTTGCCTGGGCTGTAAATGCAGGT	22926	22980	22876	22928	1	scaffold342	NGA_0391300	20367	23413	RFC2_4	446	126	5237	No_constitutive_exon_found_in_species
TGGTCCATACTCTCTATTGATAAGCATATTTTTTCATCAAATCGGGACAGAT	3727	4240	3677	3729	1	scaffold375	NGA_0378100	3178	4240	CSL4	446	126	5237	No_constitutive_exon_found_in_species
CGGTCTCTAAACCTCTCCTTCTCCATGATCCTGCATGTGGGTGGATGCAGAC	19509	19633	19459	19511	1	scaffold383	NGA_0380800	16232	23914	VCP	446	126	5237	No_constitutive_exon_found_in_species
TTTCGGCCTGGCCCTGGCTCTCTTCTTCCTCACCACCTTGGGTTGCGGAGGC	6765	6781	6831	6779	-1	scaffold384	NGA_0419600	6765	8248	VAMP7	446	126	5237	No_constitutive_exon_found_in_species
TCTACGGCATGGTGGACGCCCGTTTAGGTAAGGAGGGAGGGAAAGAGGAGGG	10135	10290	10085	10137	1	scaffold385	NGA_0367700	9806	10416	None	446	126	5237	No_constitutive_exon_found_in_species
GTGGGCGGGTGGGAACTCCATGGTTGTCTTTGGGGGGGGTTGCTGGGAAGCA	6149	6628	6678	6626	-1	scaffold391	NGA_0401102	5357	7066	None	446	126	5237	No_constitutive_exon_found_in_species
ACAACAAATGTAAATTGAACCGACGATGTGGTGATCAAATTGGGTGACAGAA	22579	22828	22878	22826	-1	scaffold401	NGA_0368500	22579	26097	CNOT7_8	446	126	5237	No_constitutive_exon_found_in_species
CTTTTTTGCCTGGCCGGAGCTGGTACGCTTGCTTCTGGAGAAAGGGGCAGAC	10232	10251	10182	10234	1	scaffold402	NGA_0355300	9603	10251	None	446	126	5237	No_constitutive_exon_found_in_species
GTGGGCGGGTGGGAACTCCATGGTTGTCTTTGGGGGGGGTTGCTGGGAAGCA	18322	18801	18851	18799	-1	scaffold407	NGA_0401101	17530	19239	None	446	126	5237	No_constitutive_exon_found_in_species
GGCGTGGCGTTTGGGGACTGCGTGACCTACGGGATGGAGGAAGCGGGCAGGA	16546	16570	16496	16548	1	scaffold417	NGA_0387900	16331	16570	None	446	126	5237	No_constitutive_exon_found_in_species
GCTCAAAAACTTGGAAAAGGAAGAAATGGGAATCAATGAGGGGGGAGTAGAG	2696	2715	2765	2713	-1	scaffold419	NGA_0410000	2696	3898	None	446	126	5237	No_constitutive_exon_found_in_species
TAAAACGCTTTTGTATGATGTTTCACCCCCGCATCTTGCCCTGGGGACAGGC	20357	20732	20307	20359	1	scaffold419	NGA_0409810	19774	21436	PURM	446	126	5237	No_constitutive_exon_found_in_species
CAGGGGGAAGGGAGGGAGGCAGGGAGGGAGAAAGGGGGGGAGGAAGGGAGGG	21397	21436	21347	21399	1	scaffold419	NGA_0409810	19774	21436	PURM	446	126	5237	No_constitutive_exon_found_in_species
ACCAGCTACCGCAGGGAGCCCGGCTTGGTCTGGAGGAGGGGGCAGAGGAGGG	9448	9489	9539	9487	-1	scaffold442	NGA_0185400	9448	11217	None	446	126	5237	No_constitutive_exon_found_in_species
AATGGGGATTTCGTGTGGACATGATGATTCGGCGGAGGGGGAGGAAGAAGAG	20409	20436	20359	20411	1	scaffold442	NGA_0185000	18740	20436	None	446	126	5237	No_constitutive_exon_found_in_species
CCCTTGACCTCTGGGTCGAAAAATGGGCGCCAGGAGGGAGGAGAAGGAAGGG	11605	11722	11555	11607	1	scaffold459	NGA_0170000	10955	12678	None	446	126	5237	No_constitutive_exon_found_in_species
GGGCTTTATCTGAACGTGCTCGGGCTTTATCCGACCACACGGTGGGACAGGA	8331	8452	8281	8333	1	scaffold485	NGA_0238500	6762	9138	None	446	126	5237	No_constitutive_exon_found_in_species
TGATCCATCATGCCTTCATGCACATCATGTTGGCTTTGCGGGGACATTAGGT	749	1280	1330	1278	-1	scaffold504	NGA_0220500	666	1720	UTP10	446	126	5237	No_constitutive_exon_found_in_species
GTTTTCCCGCCACCCCTTGTTCCCACCAACTGTTACATACGGGACAACAGGG	3756	3825	3706	3758	1	scaffold504	NGA_0220000	3596	4465	None	446	126	5237	No_constitutive_exon_found_in_species
CAGTGTTGACCTGATTCCCCCCCCCCCCCCTACCCTTTCCACGCGGGCAGAT	10615	10844	10565	10617	1	scaffold504	NGA_0219900	8660	11589	None	446	126	5237	No_constitutive_exon_found_in_species
CCCTCCCTCCCTCCTTCCTGCCCGCCGGCACGCCCGCGGGGGAGGAGAAGAC	7223	7442	7173	7225	1	scaffold531	NGA_0231610	5415	7467	None	446	126	5237	No_constitutive_exon_found_in_species
AATAAAATACAGTTTTTGTGTCTAATTTTCCTTCTTATGGGGGGACGAAGCA	14537	14755	14805	14753	-1	scaffold551	NGA_0167400	6852	17680	None	446	126	5237	No_constitutive_exon_found_in_species
CCTCTATGTCGCTTTTTTCTCCTTGGGAGTTGGTCCATTAACGTGGGTAGGG	10652	10765	10602	10654	1	scaffold554	NGA_0248520	10378	11031	None	446	126	5237	No_constitutive_exon_found_in_species
TGCGAACCGTCCCTGTTCACACAGCACTTCGCGGACTGGGACGTGACAAGGG	3070	3103	3153	3101	-1	scaffold556	NGA_0191300	3070	5512	GSN	446	126	5237	No_constitutive_exon_found_in_species
ATGCCTTTTCTCTGGGCCTAGCAGTGTGGCACTTGTTTGTGGGGAGGCAGCC	10822	10838	10888	10836	-1	scaffold557	NGA_0227500	10822	14801	None	446	126	5237	No_constitutive_exon_found_in_species
CATGTAGTGTATATCGTGACGCTCATGTCTCTTCCCCCCCGTACGGGCAGAG	13784	14041	13734	13786	1	scaffold558	NGA_0186100	12430	14144	None	446	126	5237	No_constitutive_exon_found_in_species
AATGGGTCGAGAGGAGGCGGGAGGGCGAGGGCGTGGCGAGGAGGGGACAGGC	14105	14144	14055	14107	1	scaffold558	NGA_0186100	12430	14144	None	446	126	5237	No_constitutive_exon_found_in_species
TCATATCATACGTGCTCCTTTTTTCAACGTATTTTAACTTTGGGGAATAGGT	7056	7172	7006	7058	1	scaffold568	NGA_0184300	5051	10320	PFK	446	126	5237	No_constitutive_exon_found_in_species
AGGGCTCGGGAGGAAAAAGACTCATTCCTTCCCCCCTTTGGGAGATTCAGGT	14157	14222	14107	14159	1	scaffold568	NGA_0184400	13368	15619	None	446	126	5237	No_constitutive_exon_found_in_species
AGGGTGAGGTAAAGTGAGCCTTCCTGTACTGATGTGGGATATACGGACAGGC	15720	15823	15873	15821	-1	scaffold568	NGA_0184801	15720	17399	None	446	126	5237	No_constitutive_exon_found_in_species
TCATCATGGCCAGGAGAATCCAGAGAAGGTTTTCACGGGCAGAAAGAAAGGT	13052	13149	13199	13147	-1	scaffold598	NGA_0194410	13052	15363	None	446	126	5237	No_constitutive_exon_found_in_species
TTTTGCCCGCTCTTTTCCTAATCCTTAACTTTTCATAATTATGGGACCAGAA	15805	15887	15755	15807	1	scaffold611	NGA_0186800	14185	16480	None	446	126	5237	No_constitutive_exon_found_in_species
CCCTGCTTGCAGAGACGGAAGACGCGTTGCTGAAAGGAAGGAAAGGGCAGGC	5011	5980	6030	5978	-1	scaffold615	NGA_0437020	5011	7487	ACOX	446	126	5237	No_constitutive_exon_found_in_species
GGGGGGGAGGAAGGCCAAAGGTCTGTTGCGGGGTCGGCATTGTCGGGAAGGA	5380	5516	5330	5382	1	scaffold632	NGA_0166120	5181	6503	RIOK1	446	126	5237	No_constitutive_exon_found_in_species
CCTCCAAAGGGAGAGGACGGGAAGGGGGGGAGGGCGGGGGAGCGCGACAGTG	5894	6503	5844	5896	1	scaffold632	NGA_0166120	5181	6503	RIOK1	446	126	5237	No_constitutive_exon_found_in_species
GGGGTCGGCATTGTCGGGAAGGAAAATGGAGAGCATGGAAGGGATCGCAGGA	14091	14198	14041	14093	1	scaffold632	NGA_0166110	12638	15185	RIOK1	446	126	5237	No_constitutive_exon_found_in_species
TCACAACTTATGTTTCCGTACACAATGCACACGATATCCGTGGGACGCAGGG	14329	14841	14279	14331	1	scaffold645	NGA_0469620	14043	14841	None	446	126	5237	No_constitutive_exon_found_in_species
ATGGAAGCAGCGGAGCCAGTGGGTGGTGGGGAGGGTGGGGGACACGAGAGGG	828	855	905	853	-1	scaffold672	NGA_0219820	828	4395	None	446	126	5237	No_constitutive_exon_found_in_species
AGGGTGAGGTAAAGTGAGCCTTCCTGTACTGATGTGGGATATACGGACAGGC	8921	9024	9074	9022	-1	scaffold672	NGA_0184802	8921	10600	None	446	126	5237	No_constitutive_exon_found_in_species
CTCTCGTTCACATCCCCTCTCCTCCGGACCCGCCTCTCCGTACGGGAAAGGC	13241	13377	13191	13243	1	scaffold710	NGA_0463300	11201	14202	CTSD	446	126	5237	No_constitutive_exon_found_in_species
TCACAACTTATGTTTCCGTACACAATGCACACGATATCCGTGGGACGCAGGG	11564	12076	11514	11566	1	scaffold725	NGA_0469610	8934	12076	None	446	126	5237	No_constitutive_exon_found_in_species
AGCTGAAGAGGATTCGGGACGGAGAGTTTGCGGAGGTTGGTGAGGGGGAGGG	109	393	443	391	-1	scaffold737	NGA_0481200	109	1719	None	446	126	5237	No_constitutive_exon_found_in_species
TTATTCAACCTCACCTCCCCCGACCTTTTTCCCTGCGCTGCATGGGACAGTC	525	1016	1066	1014	-1	scaffold739	NGA_0345402	134	1389	None	446	126	5237	No_constitutive_exon_found_in_species
CCACCCAACAGTCAAACCGCAAGTTGTCGTTGCAGGCGGGGGATTTGGAGGT	2308	3051	2258	2310	1	scaffold739	NGA_0346920	1803	3083	NDH	446	126	5237	No_constitutive_exon_found_in_species
GGTGTGGACGTGGTGGAGGTGGACGGCGCGCGGGTGGTGGTGAGGGACAGGG	3062	3083	3012	3064	1	scaffold739	NGA_0346920	1803	3083	NDH	446	126	5237	No_constitutive_exon_found_in_species
GTTTTCCCGCCACCCCTTGTTCCCACCAACTGTTACATACGGGACAACAGGG	3175	3244	3294	3242	-1	scaffold752	NGA_0443500	2894	3404	None	446	126	5237	No_constitutive_exon_found_in_species
GATCCATCATGCCTTCATGCACATCATGTTGGCTTTGCGGGGGACATTAGGT	5721	6227	5671	5723	1	scaffold752	NGA_0443300	5221	6227	UTP10	446	126	5237	No_constitutive_exon_found_in_species
TCCATTCTCAATCATACATCATTTCATTTGGGGGCCTCGGGGGGCGTTAGAC	10996	11189	11239	11187	-1	scaffold776	NGA_0446500	10996	11733	None	446	126	5237	No_constitutive_exon_found_in_species
GAAGGGCTTTAAAAACCCTCGCCATCCGCACGTTGATTCGGGTGTAACAGGA	10342	10511	10561	10509	-1	scaffold777	NGA_0477710	8080	12456	None	446	126	5237	No_constitutive_exon_found_in_species
CAATTTCAGCAAGCGGGGGCGGCGCTAGGCGCGAAGAGGGGGGAAGACAGGG	7619	7629	7569	7621	1	scaffold796	NGA_0493600	6094	7629	None	446	126	5237	No_constitutive_exon_found_in_species
AGAACAAATAATAGCTCACAAAATTTCAATTCATGCTTTGGGATGATCAGGT	9389	9449	9499	9447	-1	scaffold803	NGA_0448700	7658	9890	ARGG	446	126	5237	No_constitutive_exon_found_in_species
GTGACACTTTCTTCTCCATGTTCATCCCATTTCTCTTCTCCGCGGGGCAGGC	7658	8504	8554	8502	-1	scaffold803	NGA_0448700	7658	9890	ARGG	446	126	5237	No_constitutive_exon_found_in_species
TCAAATATCCAAACATGCGAACATCCACCTGCACGTCAACGCGGGTGCAGAT	8165	8342	8115	8167	1	scaffold805	NGA_0490300	6881	10441	None	446	126	5237	No_constitutive_exon_found_in_species
GCCACCATGACCGTCCTCGTCGTAATTCCTGGGGGGATGTCCGAGGGCAGCC	8522	9248	9298	9246	-1	scaffold810	NGA_0458300	7687	9292	None	446	126	5237	No_constitutive_exon_found_in_species
GAGAGGACGAGTCCACGCGCGAGGGACGTCTTTCCGTTTTGAAACGGGAGGC	12157	12191	12107	12159	1	scaffold811	NGA_0482200	11118	12191	None	446	126	5237	No_constitutive_exon_found_in_species
GTGTGGCTGTGATCCTCGGATTTGTATACAGCCGGTCCTTGGAGGGTCAGGG	2832	2842	2892	2840	-1	scaffold820	NGA_0499110	2832	6584	CTNNBL1	446	126	5237	No_constitutive_exon_found_in_species
GCTTGCAGGAAGTCGAAGAGAGGGAACGTGTTCTGATACGAAGGGAAGAGGG	2449	2718	2399	2451	1	scaffold833	NGA_0714320	1617	2718	None	446	126	5237	No_constitutive_exon_found_in_species
TGCACGCGTTGGACTCATGCTCCTCTCTCACGTTGCGCATGGGTACACAGGT	11173	11240	11123	11175	1	scaffold863	NGA_0304920	10114	11240	None	446	126	5237	No_constitutive_exon_found_in_species
CCCTTTCTCGTTATCCCCCATCCTACTCCTTTCCCTCTCTGGCTGGGCAGCG	4528	4631	4478	4530	1	scaffold904	NGA_0478100	399	9426	None	446	126	5237	No_constitutive_exon_found_in_species
CAGTCGTTCTCTCATTCACTTCCCTTGACTTAACAGGCCGGGTACAACAGCC	9766	10467	9716	9768	1	scaffold914	NGA_0456400	3591	10467	None	446	126	5237	No_constitutive_exon_found_in_species
TGCTACAAAAGGGAAGAGTACTCTTCTTCTGGCCCTGCTGGGTGAGCTAGGT	484	546	596	544	-1	scaffold919	NGA_0441400	39	906	None	446	126	5237	No_constitutive_exon_found_in_species
CGTTGCCGACTGGGGCGTCTCATTTCTCCTCTCCCCCCCGCTGGGAACAGAT	4094	4979	4044	4096	1	scaffold941	NGA_0471300	3195	5828	SF3A3	446	126	5237	No_constitutive_exon_found_in_species
GAAGAGGAGGAGGAAAAGACCGAGAGGGTGCTCTCCTTGTTGGGAGGAAGAA	715	772	822	770	-1	scaffold965	NGA_0578302	715	1610	None	446	126	5237	No_constitutive_exon_found_in_species
GCTTCCCATCGACCTGGCACGGGCCCCTCGTACCTTTGGGTGCATGAAAGCT	7485	7535	7435	7487	1	scaffold993	NGA_0131402	7010	8285	None	446	126	5237	No_constitutive_exon_found_in_species
ATGTACCGCTCACATGGTAAGCATCTCTTATTTTTTGGGGGTTGGGGCAGTA	2751	2949	2999	2947	-1	scaffold1000	NGA_0706200	2220	3487	None	446	126	5237	No_constitutive_exon_found_in_species
AAGAAGTGGGTACGGAAGAATAAATTCGTCAACTCCCATTGGTGTGGGAGCT	4904	4910	4960	4908	-1	scaffold1013	NGA_0624002	4904	7456	None	446	126	5237	No_constitutive_exon_found_in_species
AGGAAAGGGGGGTGAGGGCAGAAAGATCTATGTTGGGGGAGTGGAAGAAGAC	5566	5596	5646	5594	-1	scaffold1037	NGA_0119602	5566	8537	None	446	126	5237	No_constitutive_exon_found_in_species
CCATGGGCCGGGGTTGCCGCATTGCAAAAGTATTACTCGTGGGGGAACAGTT	4359	4470	4520	4468	-1	scaffold1042	NGA_0709710	1882	6776	None	446	126	5237	No_constitutive_exon_found_in_species
GGCACGGTGCCCACGGGCTTGCGGGGGAGGGGCAAAGGTTGGGGGAGCAGGG	1464	1640	1414	1466	1	scaffold1049	NGA_0710900	915	1640	None	446	126	5237	No_constitutive_exon_found_in_species
AATATGTGAAAAAGTGATGTCTCATTTTTTCTCCGCCTGCTGGGGACCAGAC	2489	2939	2989	2937	-1	scaffold1057	NGA_0025802	2489	3106	None	446	126	5237	No_constitutive_exon_found_in_species
GACTCAGGCCAACGGCCAAGATGCTGGAGTCTAATTCAAGGGTGGGAGAGCG	2943	3163	3213	3161	-1	scaffold1073	NGA_0693400	1803	6637	None	446	126	5237	No_constitutive_exon_found_in_species
CCGGGCCACAGCAGCGACAGCCACCGCGAAGGAGGGGCGGGCAGGAGCAGGG	6822	7003	6772	6824	1	scaffold1096	NGA_0717600	6260	7003	None	446	126	5237	No_constitutive_exon_found_in_species
TCGCCACGCTGAGAAAGACTCCTCCCTTTCACGCCGCACCTCGGGGGCAGGG	5487	5562	5437	5489	1	scaffold1109	NGA_0696900	3749	5562	EIF2B5	446	126	5237	No_constitutive_exon_found_in_species
CAAGAGGTCGGCATAGTGGTCACTCATTCGAACGCCGGGGTTGGGGGCAGCT	1194	1760	1144	1196	1	scaffold1114	NGA_0719200	1049	2826	None	446	126	5237	No_constitutive_exon_found_in_species
CCTCACCTACTTCTTCTCTTCCTCCCTTTCCTTCTCTTTTGGGGGGACAGTC	4466	4531	4416	4468	1	scaffold1139	NGA_0685500	3443	5173	RP-L37E	446	126	5237	No_constitutive_exon_found_in_species
TTGGGCGCCTGGAAAGGCTTTCTTTATTCCTGGTGGCATGGGATGTGAAGAA	3929	3989	3879	3931	1	scaffold1161	NGA_0727200	949	3989	None	446	126	5237	No_constitutive_exon_found_in_species
AGTGGGTGTGGCAGTGGGCGTCGCAGTGGGGGAGGCAGTGGGGGAGACAGTG	3296	3397	3447	3395	-1	scaffold1238	NGA_0701200	3296	3470	None	446	126	5237	No_constitutive_exon_found_in_species
GCTTGCAGGAAGTCGAAGAGAGGGAACGTGTTCTGATACGAAGGGAAGAGGG	1557	1826	1876	1824	-1	scaffold1265	NGA_0714310	1557	3248	None	446	126	5237	No_constitutive_exon_found_in_species
TTCACTTATCTCCCTTCGCCCTTGTCCCCCCCCCACCTTTGATCGGGAAGGA	2542	3422	2492	2544	1	scaffold1321	NGA_0680300	1776	3422	None	446	126	5237	No_constitutive_exon_found_in_species
CCTCTCAGCCCCGGTCAAGTGGGAGGCAGCTGCCCCTGTGGGAGCCACAGAG	1995	2004	1945	1997	1	scaffold1384	NGA_0707400	1458	2004	None	446	126	5237	No_constitutive_exon_found_in_species
TCCCTCTCATCTCCCCGCATGTCTTCCCTTCTTCCTTAACATGGGCGCAGGC	979	1065	1115	1063	-1	scaffold1435	NGA_0687000	979	1484	None	446	126	5237	No_constitutive_exon_found_in_species
CCGGTGGGAGGAAAGGAGGGACGGAGGGCGGGGCTGTGGGAGCTGGGGAGGA	892	919	842	894	1	scaffold1496	NGA_0700000	117	919	None	446	126	5237	No_constitutive_exon_found_in_species
GATCACGACTGATACCTATCCCCCTCCCTCACTCGTCGGGCAGCGGGAAGCT	739	907	689	741	1	scaffold1555	NGA_0697700	104	983	None	446	126	5237	No_constitutive_exon_found_in_species
AACGGTCACGGGAGAGAAACGACAGCAGGTAAGGGAGAGAAGGAGGGCAGAT	929	983	879	931	1	scaffold1555	NGA_0697700	104	983	None	446	126	5237	No_constitutive_exon_found_in_species
