# Supplementary material for: Widespread Separation of the Polypyrimidine Tract From 3′ AG by G Tracts in Association With Alternative Exons in Metazoa and Plants
Source: Front Genet. 2019 Jan 14;9:741. doi: 10.3389/fgene.2018.00741 (PMC6339879; doi:10.3389/fgene.2018.00741)
Supplement: DATA FILE S2 — Sequences of REPAG 3′ SS from each species of metazoa, plants and protists. [file Data_Sheet_2.zip › Supplementary data 2/Metazoa_Release38_caenorhabditis_remanei.txt]

REPA_GGG_Sequence	Exon_Start	Exon_End	Pos_-50	Pos_+2	Strand	Chromosome	GeneID	Gene_Start	Gene_End	Gene_Name	Number_of_REPAs	Number_of_REPAs_has_GGG	Number_of_Intron(Intra_genic_Region)	Upstream_Constitutive_Exon
AATCTGAAACCAGAAAATTAGTATTCAGGTGGTTCATCATGTAGTGGGAGTA	528406	528522	528356	528408	1	Crem_Contig0	WBGene00051311	521480	531376	CRE00058	3066	127	125859	No_or_no_constitutive_exon
CTCGAGGGAAAGAACATATTTTCAAAAACAACGTTGGGTAAGAAAGCAAGCT	1212445	1212638	1212395	1212447	1	Crem_Contig0	WBGene00051437	1211614	1214450	Cre-sgca-1	3066	127	125859	No_or_no_constitutive_exon
ATCCATCAAGTAAGCTAGGTTATGACACTAACTTAAAACAGGGAATTCAGAT	1757794	1758076	1758126	1758074	-1	Crem_Contig0	WBGene00051564	1756778	1760903	Cre-nnt-1	3066	127	125859	No_or_no_constitutive_exon
GCGTTGGTAAGCAGTCCAGAAGGTTTACATTTTTTATTTGGGAATCACAGAG	2130365	2130497	2130547	2130495	-1	Crem_Contig0	WBGene00051641	2130365	2131427	CRE00703	3066	127	125859	No_or_no_constitutive_exon
TCATTTAGCTCAAAGAATTCAATATAATTATTTTATTTTGGGTGAACGAGGC	3992529	3992629	3992679	3992627	-1	Crem_Contig0	WBGene00051999	3991107	3993723	CRE00900	3066	127	125859	No_or_no_constitutive_exon
GCTCGAAGAACTTAAAGAAACAGAACACGTACATTTTTGTGATGGGGAAGTA	4428650	4428653	4428703	4428651	-1	Crem_Contig0	WBGene00052090	4428650	4430409	CRE00939	3066	127	125859	No_or_no_constitutive_exon
GTCAAGATAACCTACAAAAAAGATCAGGTGCCATGGGCTTGGGAAATCAGAG	211843	214624	211793	211845	1	Crem_Contig2	WBGene00076205	211067	214624	CRE08673	3066	127	125859	No_or_no_constitutive_exon
GTCAAGATAACCTACAAAAAAGATCAGGTGCCATGGGCTTGGGAAATCAGAG	217108	219601	217058	217110	1	Crem_Contig2	WBGene00056547	216332	219807	CRE08674	3066	127	125859	No_or_no_constitutive_exon
TTCAGTAAGTTTCTCCGTTTTCAGCCGCAGAAATCTGCAAGGGGATTTAGAT	1615231	1615351	1615401	1615349	-1	Crem_Contig3	WBGene00082509	1615093	1616666	Cre-rft-1	3066	127	125859	No_or_no_constitutive_exon
GGAAATGAATACGGTATTTTTCGCCTTATTGGGAAATGAAGCGGGCGCAGCG	2266184	2266566	2266616	2266564	-1	Crem_Contig3	WBGene00082444	2266184	2267605	CRE19091	3066	127	125859	No_or_no_constitutive_exon
ACCACATTCGTATCGAGTGCACGCCAAACCTCTGCCGGGAAATAGTGGAGTT	545718	545955	546005	545953	-1	Crem_Contig5	WBGene00084208	544867	546072	CRE27336	3066	127	125859	No_or_no_constitutive_exon
ATGAAGGTGAGTGTGATGCTTTGATTCCTCTATGAAAATGGGAAGTTCAGTT	1804010	1804140	1803960	1804012	1	Crem_Contig4	WBGene00083415	1803843	1804597	CRE28308	3066	127	125859	No_or_no_constitutive_exon
GTGTGAGTGACGCAGTCTAATTTCAGAAGTCATGATCACTGGGGTTACAGAC	406626	406818	406576	406628	1	Crem_Contig7	WBGene00085248	406539	406818	CRE25114	3066	127	125859	No_or_no_constitutive_exon
CAAGGTGAGCTCATAGTTATAATGTTAATGTCAAATTGGGAAACTTGAAGGT	837132	837312	837082	837134	1	Crem_Contig7	WBGene00054844	833721	837766	Cre-hmit-1.3	3066	127	125859	No_or_no_constitutive_exon
ACACGACCAGTTCATCGATTTTTCCGTCTCTTTTTATTCTGTTGGGGGAGAT	1327800	1328016	1327750	1327802	1	Crem_Contig7	WBGene00054981	1326377	1329573	CRE25238	3066	127	125859	No_or_no_constitutive_exon
GTTGCTCTCTTAATTTCAAATATGTCAGAGATAATTTTGGGAAATTGAAGGG	321711	321848	321898	321846	-1	Crem_Contig6	WBGene00054424	320609	322306	CRE26367	3066	127	125859	No_or_no_constitutive_exon
CAAGGTTTGTGTTTCAAAAAATGTATGCGTTCTTATAAACAGGGATTCAGAA	1717706	1717834	1717656	1717708	1	Crem_Contig6	WBGene00054044	1715989	1718068	CRE26303	3066	127	125859	No_or_no_constitutive_exon
GTTGGCTTCACCACGGGCGGTCCCTTGATTCTGAGTATGGGAATTGATAGAT	349686	349713	349763	349711	-1	Crem_Contig8	WBGene00059061	348852	350120	Cre-srsx-27	3066	127	125859	No_or_no_constitutive_exon
TACTTGACAAAGTGGATGAAGCGACTATGCTCCAGGATTTAATGGGCCAGAA	1396847	1396875	1396925	1396873	-1	Crem_Contig15	WBGene00058221	1394190	1401633	Cre-nmy-1	3066	127	125859	No_or_no_constitutive_exon
ACGTAAGTTTATCTCTACAAATCTAAAAAGACAATCAATGGGAATTATAGAA	1394797	1394874	1394747	1394799	1	Crem_Contig14	WBGene00054538	1393743	1396497	CRE06447	3066	127	125859	No_or_no_constitutive_exon
AAAAGTCCGGGCCGGCCTAAAAGCCTAAAAAGTCCGGGCCGGCCTAAAAGCC	1509536	1510544	1510594	1510542	-1	Crem_Contig14	WBGene00079275	1509536	1511118	CRE06710	3066	127	125859	No_or_no_constitutive_exon
TTTAAAATTAAAAAAAGAGAAATTGGAAGACAGAAAATGGGAAAATTCAGGT	634276	634398	634226	634278	1	Crem_Contig12	WBGene00055714	632126	635776	CRE04579	3066	127	125859	No_or_no_constitutive_exon
TTTCAGTGAGTTTTTGAGAACTGTTTTGTTGTAAAAAAGGGAAGTTACAGAT	78309	78398	78259	78311	1	Crem_Contig11	WBGene00070506	77291	80796	Cre-ptr-11	3066	127	125859	No_or_no_constitutive_exon
TGCCGTCGCCCAAGTGAGCTCAGAAAGAGCCCGATCGATGGGAAAGTGAGTT	968219	968403	968453	968401	-1	Crem_Contig11	WBGene00060579	966471	971422	Cre-iglr-3	3066	127	125859	No_or_no_constitutive_exon
TTCTCAGTCAGCCGAAGCAGTCAGGTACACAGTAATCTGGGGGGAAGGAGTT	1112754	1112851	1112901	1112849	-1	Crem_Contig11	WBGene00066567	1110381	1122827	Cre-pgp-2	3066	127	125859	No_or_no_constitutive_exon
TTTCTCAGTCAGCCGAAGCAGTCAGGTACACAGTAATCTGGGGGAAGTAGTT	1111695	1111717	1111767	1111715	-1	Crem_Contig11	WBGene00066567	1110381	1122827	Cre-pgp-2	3066	127	125859	No_or_no_constitutive_exon
TTTTTCAGTCAGCCGAAGCAGTCAGGTACACAGTAATTTGGGGGAAGGAGTT	1110965	1111054	1111104	1111052	-1	Crem_Contig11	WBGene00066567	1110381	1122827	Cre-pgp-2	3066	127	125859	No_or_no_constitutive_exon
TTTCTCAGTCAGCCGAAGCAGTCAGGTACACAGTAATCTGGGGGAAGTAGTT	1110381	1110442	1110492	1110440	-1	Crem_Contig11	WBGene00066567	1110381	1122827	Cre-pgp-2	3066	127	125859	No_or_no_constitutive_exon
GAGGAGAAGGCGGAGAAGAAAGGATGAGGAGAGACCGAGGGCGTTGGAAGAG	1198716	1199701	1198666	1198718	1	Crem_Contig11	WBGene00078392	1187219	1202881	CRE03774	3066	127	125859	No_or_no_constitutive_exon
GGGTATCGCGGTGGACCCCAAGTCTACGCAAGCAGAGCTATAGGGTGCAGCG	1018263	1018471	1018213	1018265	1	Crem_Contig16	WBGene00057230	1017827	1019600	CRE08102	3066	127	125859	No_or_no_constitutive_exon
CTCTTCTCCTCTTCGAGACAATCGATAATGCGGAAGCACTCTGGGATAAGTA	663810	664165	663760	663812	1	Crem_Contig18	WBGene00059215	660101	664165	CRE10908	3066	127	125859	No_or_no_constitutive_exon
GTACCAAGCAAACCGCCCGCAATTCGACCGGAGGAAAGGCTCCGGGAAAGCA	913141	913494	913091	913143	1	Crem_Contig13	WBGene00053110	912093	913494	CRE05546	3066	127	125859	No_or_no_constitutive_exon
TAAGTGTTCTTCAAATGCTGTTTCAAAACGAGATTCATTTGGGGGTTTAGGG	1155927	1156014	1155877	1155929	1	Crem_Contig13	WBGene00053170	1155735	1157352	CRE05580	3066	127	125859	No_or_no_constitutive_exon
CAAAAACAAAAAACAAGGATTGATAGGAAGTATAATACTTGGGATTGCAGAA	740016	740195	740245	740193	-1	Crem_Contig19	WBGene00080653	738347	741852	CRE10237	3066	127	125859	No_or_no_constitutive_exon
GAATTGGGTCAGTGAAAAGAAAAGCTGCATTTAATATCAAGAGGGTTTAGGA	260108	260210	260260	260208	-1	Crem_Contig20	WBGene00068701	258466	261147	Cre-ocr-4	3066	127	125859	No_or_no_constitutive_exon
GAGAACTCGGCAGAAGTACAGTTCATTGGAAGTGAGAAGAAACCTGGGAGAG	826526	826708	826476	826528	1	Crem_Contig20	WBGene00062552	825243	829719	CRE12579	3066	127	125859	No_or_no_constitutive_exon
AGTGAAAGAGATTTGGAAGTGAACTCAAATACAGAATGGGAAAATTACAGCC	832607	832678	832728	832676	-1	Crem_Contig24	WBGene00060279	832015	834069	CRE17242	3066	127	125859	No_or_no_constitutive_exon
TTACAGTATGTCATGAAAAAGACTCCGCCCACAAACAGATGTGGGCGGAGTT	840518	840985	840468	840520	1	Crem_Contig21	WBGene00061500	840200	840985	CRE13327	3066	127	125859	No_or_no_constitutive_exon
AATTCGAAAGAAGAGAGGTAACTAATACAACTATTGGATTTGGGATATAGAT	226186	226433	226483	226431	-1	Crem_Contig27	WBGene00058531	224596	227448	CRE15387	3066	127	125859	No_or_no_constitutive_exon
CTTTTTTATCATTCGATCAATAGATAAAATAGGGAATGGGAAAGTTGCAGAC	557185	557320	557135	557187	1	Crem_Contig27	WBGene00082144	557011	559263	CRE15335	3066	127	125859	No_or_no_constitutive_exon
ATGTATTATAATGGTCAGAGTGAGTTTTTGATACAATTTTTTGGGATGAGTC	785217	785306	785356	785304	-1	Crem_Contig27	WBGene00058640	781714	785778	Cre-pqn-36	3066	127	125859	No_or_no_constitutive_exon
CAAAGGAGTGCGGTTGATGGGATTGTGAAAGAGTAGGGACAAAGATGCAGAC	208458	208523	208573	208521	-1	Crem_Contig26	WBGene00061123	206382	209462	CRE16031	3066	127	125859	No_or_no_constitutive_exon
GTCAAGATAACCTACAAAAAAGATCAGCTGCCATGGGCTTGGGAAATCAGAG	683584	686365	686415	686363	-1	Crem_Contig26	WBGene00056546	683584	687246	CRE16092	3066	127	125859	No_or_no_constitutive_exon
TCTAGTTTATCGATTTGAAGGAAGTGGAGATCATCAGGAATAAGTGGGAGAA	749809	750010	749759	749811	1	Crem_Contig26	WBGene00061034	749113	751202	CRE15974	3066	127	125859	No_or_no_constitutive_exon
TCTCAGGTACAACAAGTGTTATTTACTACTTGAAAAAATGGGGAATTCAGAG	192455	192577	192627	192575	-1	Crem_Contig43	WBGene00058713	191788	194023	Cre-irld-2	3066	127	125859	No_or_no_constitutive_exon
TCGTTCCATCACTATAAACTTGAAGGGATACGCTGGACAATAGTTGGGAGCA	300910	301233	300860	300912	1	Crem_Contig43	WBGene00058729	299473	301448	CRE19140	3066	127	125859	No_or_no_constitutive_exon
CGTGGCCTAGAAAACCAAATGTTTGGAAAACTAGTCCCCGGGCTCAGAAGAA	379261	379399	379449	379397	-1	Crem_Contig41	WBGene00061993	374509	382944	CRE02404	3066	127	125859	No_or_no_constitutive_exon
CTCTTTTTCATTCAATATGTTTTCTATGTTGGGAAGAGTACGGGTAGCAGGC	401619	401750	401800	401748	-1	Crem_Contig41	WBGene00061987	400441	402240	CRE02410	3066	127	125859	No_or_no_constitutive_exon
CTCTTTTTCATTCAATATGTTTTCTATGTTGGGAAGAGTACGGGTAGCAGGC	529734	529865	529915	529863	-1	Crem_Contig41	WBGene00061957	528555	534308	CRE02444	3066	127	125859	No_or_no_constitutive_exon
TTCCGATTTTTAGCTTAAATTGCGTAGAATTTTCTAAATTTTCAGGGAAGAA	620748	621010	620698	620750	1	Crem_Contig41	WBGene00061946	617129	621010	Cre-pvf-1	3066	127	125859	No_or_no_constitutive_exon
TGAAGGCAAGGATTCAGGTGGATAGATTTGGAGCGGGGATAAGAGTCAAGTT	714065	714080	714130	714078	-1	Crem_Contig41	WBGene00061935	714065	717986	CRE02456	3066	127	125859	No_or_no_constitutive_exon
GACTTAAGATAAATGGGAAAGTGAGAAAACTGAATATTTCGAGGGTCCAGAT	150853	151433	150803	150855	1	Crem_Contig38	WBGene00062932	150523	151616	CRE22783	3066	127	125859	No_or_no_constitutive_exon
GTTTCCGAGAAGACAGTTCTGACATCATTCTCGGAATCGGGGGGACAAAGGT	427857	428317	428367	428315	-1	Crem_Contig38	WBGene00062890	427594	428866	CRE22868	3066	127	125859	No_or_no_constitutive_exon
GTAATCTTAACTTTTTTGAGTTTTGTTTTTTTTGACTGTTGGGATTACAGGA	320279	320482	320532	320480	-1	Crem_Contig45	WBGene00063266	320279	321731	Cre-col-187	3066	127	125859	No_or_no_constitutive_exon
CGAAGGTGAAACAGATGCAGGTAGGTCATTGACTAGGGAAGGATCACGAGTC	567308	567350	567258	567310	1	Crem_Contig44	WBGene00069541	565986	570727	Cre-itsn-1	3066	127	125859	No_or_no_constitutive_exon
AGTTTAGTGCGGTTACGGTAGTAGCTCACACTCGTATTCCGGGATTGCAGGA	468494	468568	468444	468496	1	Crem_Contig36	WBGene00062403	467504	469909	Cre-acr-6	3066	127	125859	No_or_no_constitutive_exon
TCAACAGATGTTACACTTCTACAAACCCGGCGAATTCGTCACGCCGGGAGTG	221871	221874	221924	221872	-1	Crem_Contig46	WBGene00083931	221871	224021	CRE26668	3066	127	125859	No_or_no_constitutive_exon
GAGAGAGCGCAGAGAAACCGTCTAACCGACGAGAGAGTGAGAGGGTGCAGCA	91405	91778	91355	91407	1	Crem_Contig58	WBGene00084690	91238	91921	CRE11169	3066	127	125859	No_or_no_constitutive_exon
AAATGGACGGATTGAATTAGTGAGAAATATGGCCAGGGAGACAAATACAGAA	47926	48082	48132	48080	-1	Crem_Contig55	WBGene00084479	47189	55134	CRE07602	3066	127	125859	No_or_no_constitutive_exon
AAGTCGAAGGATATATAAGTTGTAAGTATATCTACATACCGGGTGAAAAGGC	249001	249004	248951	249003	1	Crem_Contig47	WBGene00064864	246656	250922	Cre-alh-11	3066	127	125859	No_or_no_constitutive_exon
TCTCAACCATTACCCAGAAAAGTCCGAGAGAGTGAAGAGAGGGAGGCCAGAT	172778	172820	172728	172780	1	Crem_Contig52	WBGene00064362	166066	174275	Cre-ret-1	3066	127	125859	No_or_no_constitutive_exon
TGGAAGAGCGTACTCGTTGTGGTTGAGAAAAACTGAGGGTGGAATGACAGAA	6290	6299	6240	6292	1	Crem_Contig67	WBGene00066365	1115	6299	Cre-lpr-2	3066	127	125859	No_or_no_constitutive_exon
ATTTTAAGTGTGGCTAAACCTTTTTGACCAAAAACAATTGGGAATTACAGAA	239816	239987	239766	239818	1	Crem_Contig67	WBGene00066304	239159	241345	CRE15491	3066	127	125859	No_or_no_constitutive_exon
TGGAAAATTCTGGTGGAGATAGAGTATTCGCTTGTAATAAAGGGCAAGAGCC	245184	245202	245252	245200	-1	Crem_Contig72	WBGene00065521	244521	247403	Cre-sdha-1	3066	127	125859	No_or_no_constitutive_exon
TATTTGAATAAAAAATTTTATTTCTGGTGAATCGATTCTTCAGACGGGAGAG	296066	296213	296263	296211	-1	Crem_Contig74	WBGene00066150	294021	298916	CRE20880	3066	127	125859	No_or_no_constitutive_exon
GGTAGTTCGGTAAAGCGCAGTTGTAAGAACTGTGCCGGGCTAATAGAGAGAC	121231	121600	121650	121598	-1	Crem_Contig54	WBGene00064451	118778	121935	CRE06795	3066	127	125859	No_or_no_constitutive_exon
CGATATAACGGAAGCGAATAACAGCTTTAGTTTAGTTTTCGGGAATTCAGCG	62134	62186	62084	62136	1	Crem_Contig70	WBGene00066196	61843	63061	CRE18003	3066	127	125859	No_or_no_constitutive_exon
AATGTCAGCAGAGGTGAGTGTTTTCCGGATAGGTTATCCCGGGCAAGTAGAG	20545	22415	20495	20547	1	Crem_Contig73	WBGene00060723	20167	23836	CRE21296	3066	127	125859	No_or_no_constitutive_exon
TCTCGAACACTTGATCTTCAAGATCGCCGAGGCTCCGTGGAGGGCGAAAGCA	22958	23836	22908	22960	1	Crem_Contig73	WBGene00060723	20167	23836	CRE21296	3066	127	125859	No_or_no_constitutive_exon
AGGAGAAGACTACGCCGAAGCGATACAGGTCAGTCACGGGGTTGGTGGAGGG	268581	268589	268531	268583	1	Crem_Contig103	WBGene00068017	261705	279265	Cre-twk-11	3066	127	125859	No_or_no_constitutive_exon
AAAAACCAAAAAATCAGGCTGAAAATCATGAAAAACTGGGAAAATTGCAGGC	237008	237111	236958	237010	1	Crem_Contig85	WBGene00066715	236549	237271	CRE27737	3066	127	125859	No_or_no_constitutive_exon
GCGTCAGTAATTCCTTGGGTGATTTGGGTGCTTACGGGCCGTGATGATAGTC	320730	321207	321257	321205	-1	Crem_Contig118	WBGene00069076	320730	324190	CRE23035	3066	127	125859	No_or_no_constitutive_exon
GTATCTGCGGCGGACGCCAAGGAGTACAGGGAGGACTTTTGAAGTGGGAGTA	207477	207933	207427	207479	1	Crem_Contig91	WBGene00067352	202603	207933	CRE04184	3066	127	125859	No_or_no_constitutive_exon
AGGAGACACTGGCCAACCAGGATTCCCAGGACCCTAGGGAGACCCAAAAGCA	238394	238408	238344	238396	1	Crem_Contig122	WBGene00068760	236832	238408	CRE09727	3066	127	125859	No_or_no_constitutive_exon
ATGAAGACGCGTATTGACAACTGTTGAATTGTCTGAAAGTGACAGGGAAGAT	265372	265618	265668	265616	-1	Crem_Contig132	WBGene00079109	265372	266065	CRE05165	3066	127	125859	No_or_no_constitutive_exon
GCTGAGACGAAAAACATATTCTCAATAAACCCTTTAGGGAAATAGGCCAGGT	41190	41879	41929	41877	-1	Crem_Contig107	WBGene00067684	38830	45156	CRE15604	3066	127	125859	No_or_no_constitutive_exon
TTTGACTTTGCCGCCTCATTTTCATCTATTGAACACTCTGGCTTGGGAAGAT	112903	112977	113027	112975	-1	Crem_Contig100	WBGene00067611	112635	114221	CRE12971	3066	127	125859	No_or_no_constitutive_exon
GGTGGAAAAATTTTCAAATCGCCGAGTAACGGAGAGCATCGATATGGGAGGG	168873	169031	168823	168875	1	Crem_Contig108	WBGene00061480	166079	169387	CRE20459	3066	127	125859	No_or_no_constitutive_exon
GAAAGGATTCTCGATGAGCTGAAATTCGGACAGCTGAAAGGGATTCAAAGAT	275898	276189	276239	276187	-1	Crem_Contig138	WBGene00066817	274082	276271	CRE11417	3066	127	125859	No_or_no_constitutive_exon
ACTGTACGTGGACCGTACATGTCAGGTGTGAGGAGAACTCGGGAGGGCAGAT	252756	252941	252991	252939	-1	Crem_Contig81	WBGene00068265	251052	255804	CRE02552	3066	127	125859	No_or_no_constitutive_exon
AATTTTGTGAGGTTTTTGAGTTTTGTGCGGGATCGAGGGTAGAGATTTAGTT	165007	165086	165136	165084	-1	Crem_Contig111	WBGene00062283	164056	169020	CRE22593	3066	127	125859	No_or_no_constitutive_exon
GAATTCCGTTCGTCTTCAGAATGTCGAAGGTAAACAAGGAGGGAGCTCAGCA	224175	224301	224351	224299	-1	Crem_Contig102	WBGene00060848	219919	228291	Cre-lev-11	3066	127	125859	No_or_no_constitutive_exon
ATCTTTGCCGTGGTCCTCATCACCAAGCTTTGTGCAGTTTGAGGGACAAGGA	185121	186849	185071	185123	1	Crem_Contig112	WBGene00067870	183370	191226	CRE21998	3066	127	125859	No_or_no_constitutive_exon
CTCCCTCACAATTGTTGTAAAGTAGTGGAGACGGATAGAGGGGAAAAGAGAG	233409	233619	233359	233411	1	Crem_Contig143	WBGene00070877	228029	239137	Cre-jph-1	3066	127	125859	No_or_no_constitutive_exon
AGTTGTGAAAAGATTCTAGAGCTCCAGAAACAACATGAAAGGGAGGTTAGCG	33858	34722	34772	34720	-1	Crem_Contig160	WBGene00070222	33858	35834	CRE01291	3066	127	125859	No_or_no_constitutive_exon
ATGCAAGGAAACATTGCAATTAATTCCCGCGATATTGGGTGAGTCAACAGAT	84748	84991	84698	84750	1	Crem_Contig145	WBGene00071393	82796	85143	CRE16999	3066	127	125859	No_or_no_constitutive_exon
AGTAACGGGGAAAAGTGGGAAAATTTTGGGTGAAAAAAGGGTAAGTTGAGAA	166482	166563	166613	166561	-1	Crem_Contig164	WBGene00073486	158186	167561	CRE29046	3066	127	125859	No_or_no_constitutive_exon
ATGAGACTCGAGATGGAGCTTCCGGATATATTGTTAGTTAGGGAACGAAGTT	103276	103657	103707	103655	-1	Crem_Contig127	WBGene00078926	103276	104603	CRE31434	3066	127	125859	No_or_no_constitutive_exon
GGGGAAGAAAAAGGGTTTTCGGATTTTTCAAAATTTGGGGAAGAAAAAAGGA	55977	55991	56041	55989	-1	Crem_Contig150	WBGene00065219	48512	57446	CRE18173	3066	127	125859	No_or_no_constitutive_exon
CGGACTCTTTTTGATCTCGGACCCTCCCAACCTATTCCGCAGGGTCACAGAT	135111	135196	135246	135194	-1	Crem_Contig159	WBGene00073292	135111	137419	CRE29167	3066	127	125859	No_or_no_constitutive_exon
GGGTGAACATCACGGAGCAAAGGCTTGCGGTAAGAATGAGCTCAAGGGAGCC	89495	90689	90739	90687	-1	Crem_Contig184	WBGene00080553	88886	90870	Cre-eef-1B.2	3066	127	125859	No_or_no_constitutive_exon
TCCGGTGACGACGTATGAGAAAATTTGTATTCAGCGTAAGTGGGGGATAGAG	38149	38334	38384	38332	-1	Crem_Contig210	WBGene00070846	36819	48991	CRE03451	3066	127	125859	No_or_no_constitutive_exon
CGCGGTTTCGGTAGAGCGCGATTCTAAAAAGGGTGCCGGGGAAAATACAGAA	142036	142149	142199	142147	-1	Crem_Contig192	WBGene00070430	141176	142541	Cre-glb-26	3066	127	125859	No_or_no_constitutive_exon
TAAAATTGGGGGCACCTCAAATAACTTATTTTTTAAGAGGGAAACTCAAGCT	137874	139548	137824	137876	1	Crem_Contig175	WBGene00069828	132253	139548	CRE07786	3066	127	125859	No_or_no_constitutive_exon
TCTTTTTATACAGATTTCAATTATACAATGACTCAGGGGTGTGCGGACAGGA	18660	18846	18896	18844	-1	Crem_Contig238	WBGene00081665	17980	22077	CRE23144	3066	127	125859	No_or_no_constitutive_exon
ACGAGTTGCTGATAAGCTCAGTTAACACGTTCGTCAGATACATGGGACAGCT	50870	51433	51483	51431	-1	Crem_Contig157	WBGene00074065	50870	51974	CRE23712	3066	127	125859	No_or_no_constitutive_exon
CCTGTTCAGCAAAAGTAGCAAATGGAACTGAGTTGAAATTTCTGGGAAAGGT	52263	55809	55859	55807	-1	Crem_Contig250	WBGene00066674	52263	57697	CRE03477	3066	127	125859	No_or_no_constitutive_exon
CCGGTAAGTGGGAAAACAGATAAATTATTTGAAAATTATGGGAAATTTAGCT	3676	3814	3626	3678	1	Crem_Contig251	WBGene00071516	3206	4723	CRE04323	3066	127	125859	No_or_no_constitutive_exon
TTAGTCATCTGTCGCCCGCCAAAATTAAAAACAATCTTAAATGGGCGGAGCC	36646	37242	37292	37240	-1	Crem_Contig268	WBGene00068838	25506	47275	Cre-sax-2	3066	127	125859	No_or_no_constitutive_exon
CCAGGCAACTTTCCCATGTAATGCAGACACTAACACCAATAATTGGGAAGAG	48900	49069	49119	49067	-1	Crem_Contig383	WBGene00083307	48900	49667	CRE15038	3066	127	125859	No_or_no_constitutive_exon
TTGGAAGTAAGTGAATGCATTTTAAACAATTTTAAAAATAAGGGTTGCAGTG	61153	61365	61103	61155	1	Crem_Contig274	WBGene00072016	60935	61923	CRE20983	3066	127	125859	No_or_no_constitutive_exon
TCAACAAGCTCCGCCTCCCAACCAAGCTCCGCCCACTCTGGGAGGACCAGGA	17754	18415	18465	18413	-1	Crem_Contig275	WBGene00070000	14781	29460	Cre-ego-2	3066	127	125859	No_or_no_constitutive_exon
CCTTCTTGGCTGCTTACACAACTGTTGTCACTTTAACGGATTCGGGGGAGGA	50118	50286	50336	50284	-1	Crem_Contig290	WBGene00072240	46674	51975	CRE03489	3066	127	125859	No_or_no_constitutive_exon
TTGGCTCACTTTCGAAAACTTGCCCGAAGCATTATAATGAAATTTGGGAGGC	17997	18709	18759	18707	-1	Crem_Contig336	WBGene00073951	16724	19835	CRE08610	3066	127	125859	No_or_no_constitutive_exon
AGTCGTGAGCCAGAACAAGATGAAGGCTGGAAAGTGGTGGGAAATACTAGAA	46266	46283	46333	46281	-1	Crem_Contig526	WBGene00073489	46266	47980	CRE25957	3066	127	125859	No_or_no_constitutive_exon
TGAGAAAACGGCTGAAATTATTGATTTTTAACAATTTTTTGGGAATTTAGGA	6195	6320	6370	6318	-1	Crem_Contig324	WBGene00067680	3565	6551	Cre-pfd-6	3066	127	125859	No_or_no_constitutive_exon
CCTATTCTTCGAGCTCGACAAGAAGGACCTAGACTTTGTCCAAGGGGAAGAC	40499	40565	40449	40501	1	Crem_Contig339	WBGene00082925	38970	44966	CRE10685	3066	127	125859	No_or_no_constitutive_exon
GTCCTTCGTCCGGACGCGTCGAAGGGGTGGCAGCAGCGGTCGGGGTAAAGCG	5702	5777	5652	5704	1	Crem_Contig938	WBGene00086293	4040	8030	CRE10732	3066	127	125859	No_or_no_constitutive_exon
CCACATCGACGCCCGGCGATCCGATGATCGCCGTGATGAACGGGGTCGAGCG	3060	3991	4041	3989	-1	Crem_Contig1061	WBGene00076837	5	33362	CRE13818	3066	127	125859	No_or_no_constitutive_exon
CTAATTTTAGAGTCGAAGCAATATCAAATGGGGAGCATGCCATTGGGGAGGA	25426	25506	25556	25504	-1	Crem_Contig340	WBGene00072616	24983	26403	CRE13135	3066	127	125859	No_or_no_constitutive_exon
AACAATTTCTAAAACATTCAAAAGTTAATTCAATGTTTTCAGGGCGAAAGAT	23618	23764	23814	23762	-1	Crem_Contig528	WBGene00073098	21961	24158	CRE30546	3066	127	125859	No_or_no_constitutive_exon
CAGCCCCTGTCCCAGCCCCTTAAGGACCTCAAGCTCCAGCAGGGTCTAAGAA	6855	7825	6805	6857	1	Crem_Contig515	WBGene00073424	6117	7919	CRE24860	3066	127	125859	No_or_no_constitutive_exon
GAGAAAACGTTGGAAGATCTGAAAAAGGCGTTGAAACTTCTTGATGGGAGGA	1187	1572	1622	1570	-1	Crem_Contig872	WBGene00086040	8	3056	CRE21646	3066	127	125859	No_or_no_constitutive_exon
AAGGAAAACACAGGTTGATAGTCAAATAGGGAGTAAGGGAATCTAGAAAGTT	16858	17137	16808	16860	1	Crem_Contig483	WBGene00084111	16587	18420	CRE19554	3066	127	125859	No_or_no_constitutive_exon
TACGACAATTCGAGCTAGCGAGCTGAAAATTGGTGAATAGGGGTAATCAGGC	179	800	850	798	-1	Crem_Contig477	WBGene00065243	179	2228	Cre-gly-4	3066	127	125859	No_or_no_constitutive_exon
TCTCAATTTTACAAGATTTCTAGCCCGTTTTTTGTATTAAAAATGGGTAGAA	8779	8893	8729	8781	1	Crem_Contig1137	WBGene00078543	8703	9272	CRE11588	3066	127	125859	No_or_no_constitutive_exon
GACATGCAGTACAACTCTACAATAGAATGTTTAGCAGTGCCAGGGGCGAGGT	2068	2655	2705	2653	-1	Crem_Contig623	WBGene00072877	170	4180	CRE15060	3066	127	125859	No_or_no_constitutive_exon
CAGGGTTGGACGTAATCGGTACTCTGATGGGATACACTACCACGGGAAAGAT	6525	7244	7294	7242	-1	Crem_Contig873	WBGene00086042	4921	9423	CRE21623	3066	127	125859	No_or_no_constitutive_exon
AATGATCATCGATATTCCGGGATACGATAGAATTCACGATGGGAAACAAGGT	1655	1827	1877	1825	-1	Crem_Contig1595	WBGene00074718	1095	2537	CRE24337	3066	127	125859	No_or_no_constitutive_exon
CAGATTTCTGCAGAAATTTGAAAAAATGAAAAAAACTGGGGAGATATTAGGA	2316	3867	2266	2318	1	Crem_Contig1645	WBGene00074482	1596	3867	CRE26901	3066	127	125859	No_or_no_constitutive_exon
GAATTGGGTCAGTGAAAAGAATAGCTGTATTTAATATCAAGGGGGTTTAGGA	3681	3783	3631	3683	1	Crem_Contig1692	WBGene00074711	2744	5424	CRE05347	3066	127	125859	No_or_no_constitutive_exon
CGCAATGCCAGTGTCCCCTATTGTATCATACATATTTTTTGGGAGGGTAGGT	287	552	237	289	1	Crem_Contig1453	WBGene00073565	18	1822	CRE06234	3066	127	125859	No_or_no_constitutive_exon
TATTGGATACAGGAGCATCCGTGTCACTAGTAGCGGAACGGGTGATTGAGAA	2385	5352	2335	2387	1	Crem_Contig2890	WBGene00082305	0	5352	CRE03601	3066	127	125859	No_or_no_constitutive_exon
CACTGCGCACAGAGCGAGGCCCTCGACTCCGCAGGGGGTGGAGTCGAGAGCC	3643	5209	3593	3645	1	Crem_Contig2755	WBGene00075754	39	5209	CRE24365	3066	127	125859	No_or_no_constitutive_exon
GTCGGGGCGTCGTCGCGGACGCCGGCGAGGTAGGTGGCGGCGACGGGGAGGT	3934	4324	3884	3936	1	Crem_Contig3139	WBGene00076016	112	4324	CRE08621	3066	127	125859	No_or_no_constitutive_exon
CGTGATCGACGGGCTCGACAGGCTCGACGTGCTCGTGCCGGGCCGCGGAGAT	203	671	721	669	-1	Crem_Contig3216	WBGene00082788	203	3796	CRE11651	3066	127	125859	No_or_no_constitutive_exon
TCAACTTCATCGCCGACCTGCTCTCGGACGCGGGCCGCGGGCGCCGGAAGGA	444	595	645	593	-1	Crem_Contig4793	WBGene00084014	381	1600	CRE20672	3066	127	125859	No_or_no_constitutive_exon
