# Supplementary material for: Widespread Separation of the Polypyrimidine Tract From 3′ AG by G Tracts in Association With Alternative Exons in Metazoa and Plants
Source: Front Genet. 2019 Jan 14;9:741. doi: 10.3389/fgene.2018.00741 (PMC6339879; doi:10.3389/fgene.2018.00741)
Supplement: DATA FILE S2 — Sequences of REPAG 3′ SS from each species of metazoa, plants and protists. [file Data_Sheet_2.zip › Supplementary data 2/Metazoa_Release91_ochotona_princeps.txt]

REPA_GGG_Sequence	Exon_Start	Exon_End	Pos_-50	Pos_+2	Strand	Chromosome	GeneID	Gene_Start	Gene_End	Gene_Name	Number_of_REPAs	Number_of_REPAs_has_GGG	Number_of_Intron(Intra_genic_Region)	Upstream_Constitutive_Exon
TGGTGAAGAACCACGACCACGGTGGATCAAAAAGAGGTGATGGGTAGCAGAT	304219	304228	304278	304226	-1	GeneScaffold_1446	ENSOPRG00000014122.2	297562	465434	PLXNA2	3746	911	126534	No_constitutive_exon_found_in_species
CCAGAGATCCTGGGGCAGGTGGGCCTCACGCACCACCCCGGGGGCCGTAGGG	876962	877106	877156	877104	-1	GeneScaffold_2151	ENSOPRG00000014415.1	862211	1121417	CELF4	3746	911	126534	No_constitutive_exon_found_in_species
TTATCAACGAGTGAATTTCCAGATCCATCCTGAAGGAGGGGAAACATCAGGT	499257	499292	499342	499290	-1	GeneScaffold_1610	ENSOPRG00000004168.1	363059	786717	NBAS	3746	911	126534	No_constitutive_exon_found_in_species
CTGGAAGAAGCTCTTCGTGCCGCTAAGGGCCAGTGGGACCCCGGCGGGAGCG	336771	336774	336824	336772	-1	GeneScaffold_1181	ENSOPRG00000009681.1	334371	336946	C11orf91	3746	911	126534	No_constitutive_exon_found_in_species
CCGTGTCTCCTGATGGTTTTCTCTTGTTGTGTGTGATTGGCGGGGAGCAGTG	740206	740357	740156	740208	1	GeneScaffold_1181	ENSOPRG00000009758.1	717332	760367	NAT10	3746	911	126534	No_constitutive_exon_found_in_species
TTTGCAGAGGAGGCAGATTCTCCATTATCTCGAGACTGGAGGCCAGGGAGCC	992874	992876	992824	992876	1	GeneScaffold_2434	ENSOPRG00000012616.2	956340	1020964	DIXDC1	3746	911	126534	No_constitutive_exon_found_in_species
ATGACGAGTACATGCGATTTCTGTCTTCCCTTTATTTTCTGGGGAAACAGGC	70789	70829	70879	70827	-1	GeneScaffold_353	ENSOPRG00000014943.1	9042	76056	GUCY2C	3746	911	126534	No_constitutive_exon_found_in_species
GAAAGCCCCAGAGCGAAGATGATGTCAGCTGGGACTGAGGGGGAACCCAGGA	137158	137165	137215	137163	-1	GeneScaffold_3526	ENSOPRG00000007248.1	131708	139595	C2orf71	3746	911	126534	No_constitutive_exon_found_in_species
CCTGAACTTTTTGATAGACCCCGCTGATTAGACTAAACATGGGAAAGAAGAC	582048	582076	582126	582074	-1	GeneScaffold_2050	ENSOPRG00000007694.1	581710	668638	NIPAL2	3746	911	126534	No_constitutive_exon_found_in_species
GGAAGGTTGATTCTGAACATGTGCTCAGCCAGCACATAGGGGACAGCTAGAT	728638	728659	728588	728640	1	GeneScaffold_4246	ENSOPRG00000018798.1	728594	729060	None	3746	911	126534	No_constitutive_exon_found_in_species
CATTGGAATTGGCCCTTTTTTTCTTTCCCTTCGATCTGTTCCATGGGAAGCC	857204	857367	857154	857206	1	GeneScaffold_3274	ENSOPRG00000004145.1	727150	960119	DYNC1I1	3746	911	126534	No_constitutive_exon_found_in_species
GTCCAGAGCCTGCACACTAATTGGATCTGAGCTGTCTTCCCACGGGGGAGAA	878183	878196	878133	878185	1	GeneScaffold_3150	ENSOPRG00000014282.1	877878	878291	None	3746	911	126534	No_constitutive_exon_found_in_species
CAAGCCTAGCCTTTCACACATCAGGGAAGCCTTCAGGGCTTGGGGACCAGGC	58799	58803	58749	58801	1	GeneScaffold_4398	ENSOPRG00000012185.2	44165	61685	None	3746	911	126534	No_constitutive_exon_found_in_species
GAATGGTGACTTTAACCTGCACTGATTTTGTTGTTCCTGCGGTGGGCCAGGT	273033	273179	273229	273177	-1	GeneScaffold_5108	ENSOPRG00000003135.1	240257	282120	HIVEP3	3746	911	126534	No_constitutive_exon_found_in_species
CCGCCGCTCGTCCTCCCCGGGCGCTGTAGGATCTTCCCCCTTGGGGGCAGGC	674195	674210	674260	674208	-1	GeneScaffold_898	ENSOPRG00000017286.1	674195	675269	None	3746	911	126534	No_constitutive_exon_found_in_species
AGCAAATGGAGAAATTCACGAATAGTGACTAACTGGGGGAGACCAGTGAGTG	354350	354370	354420	354368	-1	GeneScaffold_3477	ENSOPRG00000014678.1	354350	359020	LMOD3	3746	911	126534	No_constitutive_exon_found_in_species
AGAACAATTGGTTTTTTTTTAACTAAATAAATTCTCTTTTGGGTGCACAGGT	675793	675975	676025	675973	-1	GeneScaffold_1221	ENSOPRG00000004986.1	523441	679264	FAM184A	3746	911	126534	No_constitutive_exon_found_in_species
CGGAGCCGGGCCATGGACAGGCAGCGTGAGCAGGCACCTGTGGTGGGCAGGT	426996	427167	426946	426998	1	GeneScaffold_4797	ENSOPRG00000012781.1	423912	439138	NT5DC4	3746	911	126534	No_constitutive_exon_found_in_species
CGCGGTGAGCCAGAGTCTCCCCTCAAGTTCGCCATGAGCTGGGCACGTAGCT	150490	150496	150440	150492	1	GeneScaffold_1457	ENSOPRG00000007027.1	150473	270407	FNBP1L	3746	911	126534	No_constitutive_exon_found_in_species
TCCAGCTAGGTTCCGGCTTTGGCACCCCCAACCCCGCGAACTGGGGTGAGGG	580473	580482	580423	580475	1	GeneScaffold_1924	ENSOPRG00000013237.2	579999	591366	PDLIM2	3746	911	126534	No_constitutive_exon_found_in_species
GCTCCCTGGTCACCTTAACCCGATTGTCTCAGGACTCGCTGCGCTGGGAGAG	596387	596625	596337	596389	1	GeneScaffold_1924	ENSOPRG00000013255.1	596135	598697	None	3746	911	126534	No_constitutive_exon_found_in_species
TTTGCAGAAAACCAGGACCACTTTTTGGAGGTGAAGATGGGAAAGTCCAGCA	524535	524565	524485	524537	1	GeneScaffold_4093	ENSOPRG00000001976.1	477458	530741	CEMIP	3746	911	126534	No_constitutive_exon_found_in_species
GGGATCCTGCCTGTGGTTGGCCCTCCAGTGACTAACCCTGGTGTGGGTAGGC	840496	840688	840738	840686	-1	GeneScaffold_2767	ENSOPRG00000006714.1	840496	844543	APBB3	3746	911	126534	No_constitutive_exon_found_in_species
GTCTCACCATGAAACCAGCAATTGGAATGAGGAAGGGAAAAAATGGGCAGCA	436299	436321	436249	436301	1	GeneScaffold_1153	ENSOPRG00000000604.2	436275	462622	SLC7A2	3746	911	126534	No_constitutive_exon_found_in_species
TTGGCTCAGGATGTAGTTTGTACTGACGTGTGTTTCTTTTGGGGATTTAGTT	286769	286863	286719	286771	1	GeneScaffold_3775	ENSOPRG00000006738.1	213140	295414	NUP93	3746	911	126534	No_constitutive_exon_found_in_species
AACCTGATGCCTGAACTTCCAGGAGCAGTAGTACAGATAGGGGCTCAGAGGC	504396	504406	504456	504404	-1	GeneScaffold_3775	ENSOPRG00000006884.1	503755	504485	None	3746	911	126534	No_constitutive_exon_found_in_species
CGGCCGCTGGGGGATGCTGAGGCCAGCCTTGTCGTGTACCCTGGGGGCAGGT	941018	941132	940968	941020	1	GeneScaffold_3775	ENSOPRG00000007031.1	934519	944976	ADGRG1	3746	911	126534	No_constitutive_exon_found_in_species
AAGCCTACCCTTGTGTTGTATGTCCTATGCAGTGAGCATGACTGGGAGAGAT	101746	101758	101696	101748	1	GeneScaffold_5020	ENSOPRG00000009019.2	77444	116755	TXNRD1	3746	911	126534	No_constitutive_exon_found_in_species
TCTCTGATCTGAGCTGCTCTCCACAGGACAGCTCAGTCCGGTCGGGGCAGCC	764003	764264	763953	764005	1	GeneScaffold_607	ENSOPRG00000011885.2	756076	772590	OAS3	3746	911	126534	No_constitutive_exon_found_in_species
TAGCTGCCATCCTCTCCCCCACCACTGAACTTGGGCTTTGGGGGATGCAGGT	766526	766535	766476	766528	1	GeneScaffold_607	ENSOPRG00000011885.2	756076	772590	OAS3	3746	911	126534	No_constitutive_exon_found_in_species
AAACAAACCAGAACCACCAAATCAACTGAAAACAGAGTTGGGAAATCAAGGT	501031	501044	500981	501033	1	GeneScaffold_2082	ENSOPRG00000005396.2	500934	540854	FAM81B	3746	911	126534	No_constitutive_exon_found_in_species
AGGTAAACCCCTAAGTGCCAGCAGCAAGGACTCTGGGGACCACAAGGAAGCT	118215	118263	118165	118217	1	GeneScaffold_3510	ENSOPRG00000016380.1	114864	125042	None	3746	911	126534	No_constitutive_exon_found_in_species
TTTGTTTAGAGCTCTTCACTCTCTCTCTTTTCTTGTCCTGGGAACTACAGCT	694064	694181	694231	694179	-1	GeneScaffold_1155	ENSOPRG00000008723.2	663974	705530	CCDC149	3746	911	126534	No_constitutive_exon_found_in_species
GTCTTGAACTGCAGTTGCACTAATGCCCCTGCTTCTCTTTGGGTGTGCAGGC	820894	821457	821507	821455	-1	GeneScaffold_1155	ENSOPRG00000008746.1	820841	849453	LGI2	3746	911	126534	No_constitutive_exon_found_in_species
CAGCTGACACTTGCTGTGTTTAACTTTGCCTCTGTTGTCTGATTGGGCAGAC	713480	713624	713674	713622	-1	GeneScaffold_5270	ENSOPRG00000004419.1	693715	713919	MYH2	3746	911	126534	No_constitutive_exon_found_in_species
TGTTCCTGGGACTTGTGACTTCTGAGACTAACTTGTCTTGGGGGGATTAGGT	89411	89640	89361	89413	1	GeneScaffold_3173	ENSOPRG00000019091.1	81493	91845	ZSWIM8	3746	911	126534	No_constitutive_exon_found_in_species
AGAACCAAACACATCTCTGGATGGTGGTGGGTACCGTGGCTATGGGGTAGGG	452824	452869	452919	452867	-1	GeneScaffold_1480	ENSOPRG00000016152.1	452668	453025	None	3746	911	126534	No_constitutive_exon_found_in_species
ACCACGCCCCCTTTTCTTCTTCCTCTTCCATGGTTGTTTTTGGGGTGCAGCC	563572	563693	563743	563691	-1	GeneScaffold_1480	ENSOPRG00000016303.1	558738	564176	DPAGT1	3746	911	126534	No_constitutive_exon_found_in_species
GGGGGTCAGCAGACTCTGATTGGATCTGTGGGGGTCCGGGGCGGAGCCAGGT	623068	623214	623018	623070	1	GeneScaffold_1480	ENSOPRG00000016343.1	618234	631694	ABCG4	3746	911	126534	No_constitutive_exon_found_in_species
CCCTTTAGCAGACACCACCAGGGCAAACCTTCCTGAAATGGGCAGCTGAGCC	300377	300391	300327	300379	1	GeneScaffold_3220	ENSOPRG00000018760.1	291526	300448	None	3746	911	126534	No_constitutive_exon_found_in_species
AGAACGTTGTCTAATCCTACCCTCCCTCTCCCTTTTTCCTGGGAATGCAGGT	360272	360503	360553	360501	-1	GeneScaffold_3220	ENSOPRG00000009999.2	351711	685796	HYDIN	3746	911	126534	No_constitutive_exon_found_in_species
GATGAGCAGACTGAGGCTTTGGGAGCTGAGTGGCTCTGATGGGGCGGGAGGT	189652	189675	189725	189673	-1	GeneScaffold_936	ENSOPRG00000000558.1	182391	190850	CHRNA2	3746	911	126534	No_constitutive_exon_found_in_species
TGCTCTGCTTCTCCTTCCCGTCGCCGCTTGCTCTCTGGGGGACTCAGAAGTG	279548	279593	279643	279591	-1	GeneScaffold_2891	ENSOPRG00000010687.1	235064	431525	SH3PXD2A	3746	911	126534	No_constitutive_exon_found_in_species
TATTAAAGATTCAAATTACAGAATTGAGAATTTTCTTGAGATTGAGGGAGCC	759174	759234	759284	759232	-1	GeneScaffold_2891	ENSOPRG00000010835.2	700460	787600	CFAP43	3746	911	126534	No_constitutive_exon_found_in_species
GTTCAGTTCTGGGGCCAGGGGCCAGGCCTTGAAACTCTCTCTGGGGATAGTT	389163	389262	389113	389165	1	GeneScaffold_4870	ENSOPRG00000005162.1	383488	393209	ANKRD2	3746	911	126534	No_constitutive_exon_found_in_species
CTGCTATTTCTCTGTTTTCTCTCCTTCTCCCCTGGCACCTCGGGAGGCAGGA	528684	528705	528634	528686	1	GeneScaffold_4870	ENSOPRG00000005240.1	515240	533339	ZFYVE27	3746	911	126534	No_constitutive_exon_found_in_species
CCTGCGCACGGAGAGGGCGGGCCCAGCGCCCGCTTCCGGGGCGGGGAGAGTC	586180	586295	586345	586293	-1	GeneScaffold_2743	ENSOPRG00000007826.1	585986	589106	None	3746	911	126534	No_constitutive_exon_found_in_species
TCCCATGAGGTCATGGCTATGCTTTTGATCCATAACTGGGATGGTAACAGGA	390278	390399	390228	390280	1	GeneScaffold_4740	ENSOPRG00000009016.1	381981	392492	ATG16L2	3746	911	126534	No_constitutive_exon_found_in_species
GCTTGATATCTGTGAGGATACCGCCCCTAACTGTGTTTGTGCTGGGACAGGG	341070	341235	341285	341233	-1	GeneScaffold_4124	ENSOPRG00000014796.1	325510	367634	SEMA6A	3746	911	126534	No_constitutive_exon_found_in_species
GCCACGGCTTCCTGCAGTGGCCCTCACCCCTTGGGATCTGGGGGGGGCAGGT	155697	155855	155647	155699	1	GeneScaffold_3351	ENSOPRG00000007767.1	151642	157195	ANKRD13B	3746	911	126534	No_constitutive_exon_found_in_species
GAGCAAAGCCAGGCCCCAGGTGAGGACCGTGTCTTGCCCTGTCTGGGAAGGT	162085	162267	162317	162265	-1	GeneScaffold_3351	ENSOPRG00000007793.2	159233	166402	CORO6	3746	911	126534	No_constitutive_exon_found_in_species
TGGCCCTTTGAGATCCCGGCTTGGTCCTCTCCACGGGACTGAATGGGGAGGA	722120	722172	722222	722170	-1	GeneScaffold_3351	ENSOPRG00000007918.2	670487	722752	BLMH	3746	911	126534	No_constitutive_exon_found_in_species
CGGTTAAGGGCAGGCTGGACGGTAAGGGCAGGCTGGACGGTTAAGGGCAGGC	61664	61672	61614	61666	1	GeneScaffold_3556	ENSOPRG00000005827.2	51602	62167	PMPCB	3746	911	126534	No_constitutive_exon_found_in_species
AGACAGTAGCTGAAGTCCAGTGTTGTAACATCTCCTTTCTTTGGGAACAGAA	552552	552651	552701	552649	-1	GeneScaffold_2888	ENSOPRG00000005190.1	519047	583516	NRAP	3746	911	126534	No_constitutive_exon_found_in_species
GTTGTGTGCAGGCAGCAGACTGCGGGAGCTGGAGGCAGAGCGGGCAGCAGGG	124079	124153	124029	124081	1	GeneScaffold_1843	ENSOPRG00000010287.1	78136	161166	AKAP9	3746	911	126534	No_constitutive_exon_found_in_species
TTTGTATCTCTAAAGGCTGACACTTGTTTTTGTCTCTTGCTTGGGGGCAGGT	157413	157537	157587	157535	-1	GeneScaffold_641	ENSOPRG00000015741.2	92178	189910	None	3746	911	126534	No_constitutive_exon_found_in_species
TCTTGTGGGATGGTTCACTTTCTCCCAGATGCTCACACAGGGACAGGTAGTG	261664	261700	261750	261698	-1	GeneScaffold_641	ENSOPRG00000015776.2	221545	282648	None	3746	911	126534	No_constitutive_exon_found_in_species
TTTCCCAGGCTCCTGGGGCGCCGGAGGGCTTCCCACAGTCGGGGCATCAGCC	589136	589319	589369	589317	-1	GeneScaffold_4285	ENSOPRG00000009070.1	588878	589465	None	3746	911	126534	No_constitutive_exon_found_in_species
GCTCTACGTGTTGAGTTTTCCACCTCCCTAATACAGCTATGGCTGGGTAGCT	144868	145056	145106	145054	-1	GeneScaffold_4227	ENSOPRG00000009287.1	130222	440204	CKAP5	3746	911	126534	No_constitutive_exon_found_in_species
GGACCTGAGACCCTCTTGTGTTCCTTCTGATGCGGGATCAGGGGACTCAGAT	778838	779027	778788	778840	1	GeneScaffold_4227	ENSOPRG00000009497.1	778229	788010	NR1H3	3746	911	126534	No_constitutive_exon_found_in_species
GAGGTGGCCCCTGAGTGTCCTGTCCTCATGTTCTCACTGCTGTGGGACAGAG	844684	844790	844840	844788	-1	GeneScaffold_4227	ENSOPRG00000009569.2	835870	850467	MYBPC3	3746	911	126534	No_constitutive_exon_found_in_species
TTGGGGGCCAACTGCAGTGAGCGCTACACAGCGGACAGCGTGGGAGCCAGAG	93340	93355	93290	93342	1	GeneScaffold_1568	ENSOPRG00000001488.1	93260	350977	GPR158	3746	911	126534	No_constitutive_exon_found_in_species
ATTCTTCCTAATTTGCCCTATTTCTCTTTTTGTGACTTTTGGGAAACCAGGA	554190	554325	554140	554192	1	GeneScaffold_1568	ENSOPRG00000001518.1	549955	723944	MYO3A	3746	911	126534	No_constitutive_exon_found_in_species
GAATTTGGGGAGAGTAGAATCTTCTAACATCTCCTTTTCTCAACGGGCAGTG	634407	634491	634357	634409	1	GeneScaffold_1568	ENSOPRG00000001518.1	549955	723944	MYO3A	3746	911	126534	No_constitutive_exon_found_in_species
TCATATGCAACCTCTGTGTGTGTCTACCTATGTGTGTGTCGGGGGAGCAGGG	350871	350955	351005	350953	-1	GeneScaffold_5436	ENSOPRG00000008329.2	326570	387390	CAMK2A	3746	911	126534	No_constitutive_exon_found_in_species
GTTCAGGGTTCCAGACACACCAGCAGCAGCAGCAGGTGCCACAGGGGGAGAA	486129	486137	486187	486135	-1	GeneScaffold_5436	ENSOPRG00000008410.1	478344	486173	CD74	3746	911	126534	No_constitutive_exon_found_in_species
TGTGGCTGTCCCCCACCTGCACCCCGCAGCAGCTTGCTCGGTGGGTGCAGGA	166907	167059	166857	166909	1	GeneScaffold_2725	ENSOPRG00000005242.2	151567	173488	CFAP100	3746	911	126534	No_constitutive_exon_found_in_species
TTTAATGTTCAGTTTTTGCTTTTCAGTTTCAGGCAAATAGTTGGGAAAAGTC	767652	767830	767880	767828	-1	GeneScaffold_5287	ENSOPRG00000013489.1	756954	795179	NEK3	3746	911	126534	No_constitutive_exon_found_in_species
GGTTCTGACAGACCTGCACGCTGCGGGGTTGCTGGCAGGGGGGCGGGGAGCC	819482	819493	819432	819484	1	GeneScaffold_1559	ENSOPRG00000019025.1	819443	820277	None	3746	911	126534	No_constitutive_exon_found_in_species
CTGCAACTGTTTTCCTTTCTTCCTTTCTACTGGCGGCCTGGGATGAGCAGGA	692520	692577	692627	692575	-1	GeneScaffold_3783	ENSOPRG00000011985.1	681774	695770	HEATR9	3746	911	126534	No_constitutive_exon_found_in_species
GTGCGTATTCTGGTCCAAATCAATTCTCTGTGGTGTTGGGGTCGGGGTAGGA	142801	142943	142751	142803	1	GeneScaffold_1542	ENSOPRG00000007100.1	140601	143966	TWNK	3746	911	126534	No_constitutive_exon_found_in_species
ACGTGGCCCTGCTGAGAGTCAGTGAGTGTCCTCCCGGGGCAGCGGAGTAGGG	377383	377387	377437	377385	-1	GeneScaffold_2852	ENSOPRG00000014248.1	375016	377537	None	3746	911	126534	No_constitutive_exon_found_in_species
ACTTGCACTCCCAGACGAAAGCAGCCCAGCCTCAGCCCCTGGGGAAGAAGAA	609210	609213	609160	609212	1	GeneScaffold_5156	ENSOPRG00000016999.1	602191	617752	KIAA0141	3746	911	126534	No_constitutive_exon_found_in_species
CCTGGCATCAGGTGACCCCAGCCTCTGAGCACAGCCTCTCCGGGATGCAGTT	549656	549785	549606	549658	1	GeneScaffold_5005	ENSOPRG00000007433.1	531413	655114	TGM6	3746	911	126534	No_constitutive_exon_found_in_species
CCATGCCTGGGGCTCCTGGCAGCCACTGACAGCCCCTGCCCCGGGAGCAGGT	27967	28121	28171	28119	-1	GeneScaffold_1030	ENSOPRG00000006511.1	2490	54398	CRHR2	3746	911	126534	No_constitutive_exon_found_in_species
TGCCGAGACTTTTTCGACCGCTTCGCCTGCGCCTGTGGCCCGGGCTGGAGGG	98162	98204	98112	98164	1	GeneScaffold_2859	ENSOPRG00000008501.1	85097	100627	CRB2	3746	911	126534	No_constitutive_exon_found_in_species
CCCGGAGGCTGGGCGGCCTGGGGGCTGGTGTCGGAGCTCTGCGGGCCAAGAC	763797	763819	763869	763817	-1	GeneScaffold_4533	ENSOPRG00000000769.1	555399	763879	MIPEP	3746	911	126534	No_constitutive_exon_found_in_species
ACCTGTTGGGGATTTCCTGGGATCGCGGAGCAACCTGGCTAAGGGGATAGGT	663909	663915	663965	663913	-1	GeneScaffold_4533	ENSOPRG00000000769.1	555399	763879	MIPEP	3746	911	126534	No_constitutive_exon_found_in_species
TCAGCTCTCCGCCGCCAGCCCGCTCCCTGGTCGGTAGGTGGGCAAGCTAGCT	192635	192647	192585	192637	1	GeneScaffold_2705	ENSOPRG00000003375.1	192319	322276	SYN2	3746	911	126534	No_constitutive_exon_found_in_species
AACAGCGAAGGACCCGCGGGGGCCGCCAGCCGCACAGCCTCAGGGCGCAGCA	708884	708896	708834	708886	1	GeneScaffold_2645	ENSOPRG00000014001.1	707884	709834	None	3746	911	126534	No_constitutive_exon_found_in_species
TGGATGTACGTGGGGACCCGTGACCCGGAAGAGATTTCAGAGGGGCAGAGAT	642207	642225	642275	642223	-1	GeneScaffold_1737	ENSOPRG00000011321.1	642164	644739	SAYSD1	3746	911	126534	No_constitutive_exon_found_in_species
GCTGCGTGGGTGCTCGTGGGGGCCGGCAGCGCGGGGCTCGGGACCGGCAGCG	7236	7248	7186	7238	1	GeneScaffold_2877	ENSOPRG00000006308.1	7163	42928	PDSS1	3746	911	126534	No_constitutive_exon_found_in_species
CAAGCATCCCTGTCACCCTTACGGATGCTGAGCTCCAGGGGAGCAATGAGGA	335100	335184	335234	335182	-1	GeneScaffold_5012	ENSOPRG00000003993.1	1176	335292	None	3746	911	126534	No_constitutive_exon_found_in_species
CTGGCAAGGCCTGCCTGCATCACATACTTGATGTCTGCTTGTACAGGGAGCA	447943	447991	448041	447989	-1	GeneScaffold_5012	ENSOPRG00000004177.1	447930	448132	None	3746	911	126534	No_constitutive_exon_found_in_species
TGTTCTAAATGTGACACTGCTCTTTTATTTGTGGCCTTGTGGGCGAGCAGTC	215965	216146	215915	215967	1	GeneScaffold_1340	ENSOPRG00000005384.2	90989	236414	YEATS2	3746	911	126534	No_constitutive_exon_found_in_species
CTCCAGGGTGGCCCTTCACTGTTACTTTCCTCCTCTGCTGTGGGCGGTAGGA	239907	240012	239857	239909	1	GeneScaffold_364	ENSOPRG00000011803.1	180269	240012	USB1	3746	911	126534	No_constitutive_exon_found_in_species
GATTCCCAGGGTGGCTCCCATCTCCTGCCACGGGTCACCTGCTGGGGTAGGG	334611	334617	334561	334613	1	GeneScaffold_2209	ENSOPRG00000013643.1	334491	334949	None	3746	911	126534	No_constitutive_exon_found_in_species
AGGCACCTTGGCATCTGGGGTTAAGGCCTGCCTCTCTTCCTGGGGACCAGCC	455878	456119	455828	455880	1	GeneScaffold_2209	ENSOPRG00000013681.2	450491	456119	TSNAXIP1	3746	911	126534	No_constitutive_exon_found_in_species
TTGGGCTATCCTCAACAGTCTGCAACTAGAGAGCTGGATGGGAAGTAGAGCA	594882	594921	594971	594919	-1	GeneScaffold_2209	ENSOPRG00000013886.1	593104	600674	None	3746	911	126534	No_constitutive_exon_found_in_species
ATGTATTCTGCAGCACAGGCTCTCCTGGGGAACCTACCGGGGCTGTAGAGAC	121731	121746	121796	121744	-1	GeneScaffold_4948	ENSOPRG00000010203.1	109859	121852	None	3746	911	126534	No_constitutive_exon_found_in_species
TTTTTGGTTCTTTGTTTTTCTTATTTCTCATCATCACTTCATATGGGCAGTG	585371	585527	585577	585525	-1	GeneScaffold_4948	ENSOPRG00000010286.1	509527	721710	None	3746	911	126534	No_constitutive_exon_found_in_species
GTGGGGCCTGGCTCCTGACTCCTGCAACCTTGTGGGGTCTTTGGGGACAGGT	126368	126555	126318	126370	1	GeneScaffold_387	ENSOPRG00000009903.1	124513	130364	GMPPA	3746	911	126534	No_constitutive_exon_found_in_species
TCAGTCCCTCATTCATTCCCATTTTCCGTGTTTCTGTGGTGATGGGCCAGGT	441644	441871	441594	441646	1	GeneScaffold_4991	ENSOPRG00000014814.2	19599	461345	DNM3	3746	911	126534	No_constitutive_exon_found_in_species
TCTCTGGCTCTGCTTCATCTCTCAAAGGGGTCCTTTTGTGGGGGAAATAGGT	79153	79395	79103	79155	1	GeneScaffold_1123	ENSOPRG00000012227.1	74985	84620	NCDN	3746	911	126534	No_constitutive_exon_found_in_species
TGTTCTCTTCCTTTTTTTGTTTTTGCTTCTTATTTTCTATATTGGGGCAGCA	377081	377091	377141	377089	-1	GeneScaffold_3131	ENSOPRG00000001432.2	362581	387502	None	3746	911	126534	No_constitutive_exon_found_in_species
AAGTGTTAGTAAGTCTTCCTTATTACCTACTTACCTTTGGGAGACTTGAGTG	332358	332404	332454	332402	-1	GeneScaffold_1344	ENSOPRG00000018713.1	332358	332768	None	3746	911	126534	No_constitutive_exon_found_in_species
CATCCTTGCTGTGTGCTCATGCGATGTTTCTCGGGGATTGGGAAATGCAGCA	546756	547018	546706	546758	1	GeneScaffold_1344	ENSOPRG00000009121.1	517707	549360	NISCH	3746	911	126534	No_constitutive_exon_found_in_species
CCCTCCTCCCTGTGGCTCCTGAACAGCCATGCTTACCCGGATCGGGACAGGT	572842	572917	572792	572844	1	GeneScaffold_1344	ENSOPRG00000009159.1	552181	579541	STAB1	3746	911	126534	No_constitutive_exon_found_in_species
GACAGAGGGGTCCAGGCCCTGGGCATGCTCTTTCTACAAAGCCCAGGGAGAG	133779	133796	133729	133781	1	GeneScaffold_548	ENSOPRG00000014456.1	133750	136174	None	3746	911	126534	No_constitutive_exon_found_in_species
GTTGATCGGGGCTGGGCCGGGCTGAGGGCGCGGACGGCGGAACCGGGAAGGC	555718	555730	555780	555728	-1	GeneScaffold_2480	ENSOPRG00000009413.2	151530	555755	DIAPH3	3746	911	126534	No_constitutive_exon_found_in_species
GGGACTGTGGGTGACATGGGAAGTGCTGGAGGGATCAGGCCTGGGAGGAGCT	58822	58849	58899	58847	-1	GeneScaffold_1757	ENSOPRG00000019066.1	58695	58957	None	3746	911	126534	No_constitutive_exon_found_in_species
AAGACTTCCCTTTGAACTAGCTGTCTGTCTTTCACCTGGGCAGAATAGAGGG	234735	234753	234685	234737	1	GeneScaffold_1757	ENSOPRG00000000592.2	234206	234753	None	3746	911	126534	No_constitutive_exon_found_in_species
CTCCGGGGACATTCCCAGTTCTAACAGTTCTTGGGCATCTTGGGGGTCAGGT	478657	478747	478607	478659	1	GeneScaffold_1757	ENSOPRG00000000693.1	472638	491330	NTRK1	3746	911	126534	No_constitutive_exon_found_in_species
GTGCAGCTCTGTACCTGCCTCCTAATCGCTTCCTCTTGCCATGGGCACAGGG	536884	537132	537182	537130	-1	GeneScaffold_1757	ENSOPRG00000000737.1	535985	590338	None	3746	911	126534	No_constitutive_exon_found_in_species
CGGGGCTCATCCTGCGTCTTGCGCAAGAAGCTGAAAGGGTGTGAATAAAGGG	454932	455097	455147	455095	-1	GeneScaffold_2713	ENSOPRG00000010639.2	425313	456260	TRANK1	3746	911	126534	No_constitutive_exon_found_in_species
AAGAGGTGAGGAGAGCCAACTTCCTGACATGCCTCCTTTTGTGGGCGCAGGT	208802	208943	208993	208941	-1	GeneScaffold_3747	ENSOPRG00000004731.1	197971	243974	ST5	3746	911	126534	No_constitutive_exon_found_in_species
TGAACACTTTCCCCCTCCTCTCTATTTCGTCTCGTTCTTGGGAAAACAAGCC	384741	384815	384691	384743	1	GeneScaffold_1234	ENSOPRG00000017230.2	74945	599853	PHACTR1	3746	911	126534	No_constitutive_exon_found_in_species
GGGACATCATTTTCACGAATGATTTTTACTATTTCTTTTTTGGGTTGAAGTG	528909	528956	529006	528954	-1	GeneScaffold_1577	ENSOPRG00000004942.1	485242	529495	ALG5	3746	911	126534	No_constitutive_exon_found_in_species
GCATAATATACAATAAAGCTAGAAATTATTTAGGTCCTTTGGGCGATCAGGA	531841	531862	531912	531860	-1	GeneScaffold_2259	ENSOPRG00000012413.2	59770	625110	DGKB	3746	911	126534	No_constitutive_exon_found_in_species
ATTTGGGCCCGGAGGCTGAGGTTCCTTAGACCCGGCAGACAGCAGGGGAGTG	571002	571115	570952	571004	1	GeneScaffold_5441	ENSOPRG00000001819.1	570952	593766	HEXB	3746	911	126534	No_constitutive_exon_found_in_species
ACCGCTACAAGTTCCGCACCTGGGGGCAGCTCTGGCTGTGGCTGGGGTAGCA	462068	462077	462018	462070	1	GeneScaffold_743	ENSOPRG00000012084.1	461924	479955	ADSL	3746	911	126534	No_constitutive_exon_found_in_species
AGCTTCCCCTAAATGGTCCCTGATTTGTCTTGCATTTGTTTGGGATGCAGGT	34971	35415	34921	34973	1	GeneScaffold_1555	ENSOPRG00000003715.2	27157	85710	None	3746	911	126534	No_constitutive_exon_found_in_species
TATCTAGAAGCATGTATATCTCAAAAGTATTTTTTCCCTTTGGGGGGCAGCA	662905	663018	663068	663016	-1	GeneScaffold_492	ENSOPRG00000018507.1	616622	672449	None	3746	911	126534	No_constitutive_exon_found_in_species
CTTCCTTTACCTTTCAGATGGCTGTGAGTGATGTAGAGGCGGGCACAGAGGC	96609	96786	96559	96611	1	GeneScaffold_4499	ENSOPRG00000014518.1	65035	96786	SYNM	3746	911	126534	No_constitutive_exon_found_in_species
CTGCCCTGATCATCAGGCCCTCAAGGAGCCGCCCAGGGACCGCAAGAAAGCA	482677	482687	482737	482685	-1	GeneScaffold_2295	ENSOPRG00000011078.2	481772	483727	RPL12	3746	911	126534	No_constitutive_exon_found_in_species
CATAGGTGTTGCACCTGCTGCCTGGGCTCCACCCACTCACTGGGGGGTAGAT	334296	334481	334246	334298	1	GeneScaffold_1868	ENSOPRG00000005692.2	79660	423003	None	3746	911	126534	No_constitutive_exon_found_in_species
CCATTCGTGCGGCTGCACCCGGTCTGCCCCAGGCTATTCTGCATGGGCAGCC	617929	617961	618011	617959	-1	GeneScaffold_1868	ENSOPRG00000005796.1	616512	639202	None	3746	911	126534	No_constitutive_exon_found_in_species
TGCAAAGTGGAAAGAGTAAGATGGCTTTTTTTTTTCTGTGGGGAACTTAGGT	416176	416387	416126	416178	1	GeneScaffold_2058	ENSOPRG00000013605.1	382626	442117	DHX35	3746	911	126534	No_constitutive_exon_found_in_species
CACAGAGAGCGTTACCTGGGAACGCTGCTGCAGGTGGAGGGGATGATTAGAA	85455	85486	85405	85457	1	GeneScaffold_2640	ENSOPRG00000010122.1	84144	87822	CIART	3746	911	126534	No_constitutive_exon_found_in_species
ACTGAGTACCAGTCCAATCCTGTCCAGCTACAGCCACAGGGCCCAAGAAGTT	221969	221977	221919	221971	1	GeneScaffold_2640	ENSOPRG00000010157.1	152126	224005	RPRD2	3746	911	126534	No_constitutive_exon_found_in_species
ACACTCTTCCTAACCTGAAATACTTCATGGAACATGGACTAAGTGGGCAGGG	457931	457935	457881	457933	1	GeneScaffold_3740	ENSOPRG00000000953.2	120563	485781	UVRAG	3746	911	126534	No_constitutive_exon_found_in_species
TGAGTGACAGGGACCGCAAGGTAGCTTGCCGAGAGCTGGTGGGCGTGTAGCT	519336	519396	519286	519338	1	GeneScaffold_1505	ENSOPRG00000014025.1	502403	526357	None	3746	911	126534	No_constitutive_exon_found_in_species
GGGCCCAAAGCGATAGGACGGTCAAGATGCCCCGGGGTTACGGGGAAAAGGA	473306	473311	473256	473308	1	GeneScaffold_448	ENSOPRG00000001224.1	473282	657297	GIPC2	3746	911	126534	No_constitutive_exon_found_in_species
TGGCCAAACAGCAGAAGAAATTTTGGAGAAGAAAATTGCAAGGGTTGCAGGG	476128	476129	476078	476130	1	GeneScaffold_3079	ENSOPRG00000013003.2	409745	507925	PDCD6IP	3746	911	126534	No_constitutive_exon_found_in_species
AGCAGCAGGAGAAGGAGAAGGAGAAAGCAGGAGAGAGGGAGCAGTGAGAGGA	7677	8076	7627	7679	1	GeneScaffold_930	ENSOPRG00000004815.1	3708	8076	None	3746	911	126534	No_constitutive_exon_found_in_species
CTGGTGGGAAGCACAGCTCCCCCCTAACCCGGAGTTTCTGCGGGGGGCAGGT	558979	559162	558929	558981	1	GeneScaffold_38	ENSOPRG00000011205.1	133071	568468	None	3746	911	126534	No_constitutive_exon_found_in_species
ACCCAAGCCTCAGTTCCGGAGCGAAGGCGTGCTCGCACCTGAGGGGAGAGAG	610361	610382	610311	610363	1	GeneScaffold_3904	ENSOPRG00000003976.1	610321	610670	None	3746	911	126534	No_constitutive_exon_found_in_species
CATCAGTGCAGTCTTGTGCCTGGATGTTCCCTCGTCTGCTGATGGGGCAGCG	376064	376126	376014	376066	1	GeneScaffold_2965	ENSOPRG00000003280.1	375973	376167	None	3746	911	126534	No_constitutive_exon_found_in_species
CCCCTGTTCCCAAGGCACAACATCACCCCTCTGCTCCCGAGCTCGGGAAGGA	617277	617373	617227	617279	1	GeneScaffold_3039	ENSOPRG00000008099.2	551373	617373	IL31RA	3746	911	126534	No_constitutive_exon_found_in_species
ACACCGCCTTTGGCTGCCTCAGAACTGCCGGTCACCTCAGGAGCGGGTAGAG	232762	232805	232712	232764	1	GeneScaffold_3021	ENSOPRG00000015145.1	230756	263542	None	3746	911	126534	No_constitutive_exon_found_in_species
GGTGACCAAAACAGGGTCTGTCTGGAGCAGGTATGTGGGACAAAGGGCAGGA	102976	102989	103039	102987	-1	GeneScaffold_5006	ENSOPRG00000018183.1	102958	103224	None	3746	911	126534	No_constitutive_exon_found_in_species
GACTTGTTGAGATCTGACTGTGTGAAACGTGTGTCTGTCTGGGTGCACAGGA	320792	321010	321060	321008	-1	GeneScaffold_5006	ENSOPRG00000009095.2	272111	419667	None	3746	911	126534	No_constitutive_exon_found_in_species
ATTGGATGGCTTCCGTGTATAGTGTGTAAAGATGTTCTTTGGGGAAGTAGGG	432530	432566	432616	432564	-1	GeneScaffold_1227	ENSOPRG00000001245.1	375938	489362	None	3746	911	126534	No_constitutive_exon_found_in_species
TGGCAACCAGGCCTTATCATGATAGCGATTTGGGTTGGAGGCAAGGGGAGGG	105565	105574	105624	105572	-1	GeneScaffold_5129	ENSOPRG00000006657.1	105294	105719	None	3746	911	126534	No_constitutive_exon_found_in_species
GGGCCAGGGCCCCCACTGCGGGTATGCGTGTGCTGGGAGGGGAGTTGGAGTA	105405	105469	105519	105467	-1	GeneScaffold_5129	ENSOPRG00000006657.1	105294	105719	None	3746	911	126534	No_constitutive_exon_found_in_species
GCCATGCAGAATAAAGAACTTGTTAGAGATGTTGTGCTTTGGGTGTGCAGGT	130279	130489	130539	130487	-1	GeneScaffold_270	ENSOPRG00000015395.1	78429	143704	TRAK2	3746	911	126534	No_constitutive_exon_found_in_species
GCGCCTGGTGGGGCCGACGGGGGCTCCCAGCTGCAAACTGAATGGGGTAGAA	274738	274747	274797	274745	-1	GeneScaffold_270	ENSOPRG00000015474.2	260729	274847	TMEM237	3746	911	126534	No_constitutive_exon_found_in_species
CCGGGGCGGGCCCTGGCTCGCCTCCCCCCTGGTTGACAGGAGGCGGGTAGTT	461715	461910	461665	461717	1	GeneScaffold_2105	ENSOPRG00000000549.1	446583	461910	OTUB2	3746	911	126534	No_constitutive_exon_found_in_species
CTCACGTCCACAGACCCAGGCTAACGCGCTGGCACTTCCTGGGCCAACAGGT	105559	105660	105710	105658	-1	GeneScaffold_1738	ENSOPRG00000003168.1	93584	502930	KIF6	3746	911	126534	No_constitutive_exon_found_in_species
GGTTGCTCAATCTACCTCCTTTTCTGTTCTTATTTTTTTGATTGGGACAGCT	479557	479789	479839	479787	-1	GeneScaffold_3174	ENSOPRG00000002888.2	445671	521889	USP54	3746	911	126534	No_constitutive_exon_found_in_species
CACCCCACAGCTTCTCCCACCTGCCTGGGAGAGCCGGGCAGCTGGGAGAGGT	328331	328343	328393	328341	-1	GeneScaffold_4439	ENSOPRG00000007970.1	318170	328383	None	3746	911	126534	No_constitutive_exon_found_in_species
AAGAGGAGGAGGAGCTCCCGGAGGCGCCATCCAGCGTGACCCAGTGGGAGAG	544499	544559	544449	544501	1	GeneScaffold_4439	ENSOPRG00000008065.1	519808	544736	TTC25	3746	911	126534	No_constitutive_exon_found_in_species
AAATTGGGGAATAGAAAAATGCAATGCAGCCGTGGAGCGGGAAAGAACAGAA	218202	218206	218152	218204	1	GeneScaffold_4085	ENSOPRG00000003966.2	218021	310464	SPTLC3	3746	911	126534	No_constitutive_exon_found_in_species
GAGGGCGGGGGCCGAGCAGCGTGGCAGGGACTGACCGCGGGCGGGGACAGAC	242932	243208	243258	243206	-1	GeneScaffold_5137	ENSOPRG00000001599.1	241329	244055	None	3746	911	126534	No_constitutive_exon_found_in_species
GAGGGCGGGGGCGGGACTGCGTGGCCAGGGCTGACCGCGGGCGGGGACAGAC	276530	276805	276480	276532	1	GeneScaffold_5137	ENSOPRG00000018198.1	275779	278496	None	3746	911	126534	No_constitutive_exon_found_in_species
CACGCGGGTTCGGGGCCGAGTGGGCGTGGCTGATCCCGGGGTGAGCACAGGT	315787	316063	315737	315789	1	GeneScaffold_5137	ENSOPRG00000011879.1	315110	317962	None	3746	911	126534	No_constitutive_exon_found_in_species
CCTAAACCAACACGGGAAGAACAGACCAGCTCCATGCACAGCGGGAAGAGTC	356246	356258	356196	356248	1	GeneScaffold_5137	ENSOPRG00000011906.1	356165	357132	None	3746	911	126534	No_constitutive_exon_found_in_species
CTCTGCAGGTTGCGCTTTTTACCCTCACTTGGAATGGTCCAAGGGGATAGCT	474693	474696	474746	474694	-1	GeneScaffold_5137	ENSOPRG00000012009.1	474615	477525	NCR3	3746	911	126534	No_constitutive_exon_found_in_species
TATTTGGCTTATGTTGGATGCTTTGTTGTCTTTTTTTTCCTTCGGGGAAGGA	508581	508701	508751	508699	-1	GeneScaffold_2304	ENSOPRG00000002742.1	496882	538143	None	3746	911	126534	No_constitutive_exon_found_in_species
TTTTGTTAATATTTCTGTGTGATGGATTGTTCATTTTTTGGGGTGTTAAGGA	324165	324249	324115	324167	1	GeneScaffold_2436	ENSOPRG00000017087.1	129971	574666	None	3746	911	126534	No_constitutive_exon_found_in_species
AGCACTAACAATATATCTTGTTGTTTACCCCTTATTTGTAGGGCAAGTAGAA	498199	498310	498149	498201	1	GeneScaffold_2436	ENSOPRG00000017087.1	129971	574666	None	3746	911	126534	No_constitutive_exon_found_in_species
TGAGTGAATGGACATCCGTGCTTAACGGTGGTCTCTTCTGGGTTGGACAGTT	111989	112126	112176	112124	-1	GeneScaffold_55	ENSOPRG00000012091.1	35274	114230	EXOSC10	3746	911	126534	No_constitutive_exon_found_in_species
TGGGGACCAGGAAGGAGGCTGTGCTGTGGCTGACGGGAGGGTAGGGGCAGGT	445527	445641	445477	445529	1	GeneScaffold_55	ENSOPRG00000012210.2	403758	454251	DISP3	3746	911	126534	No_constitutive_exon_found_in_species
AAGCTCATCTCACTGAGCCGCCCTGGCCTGCCTGTGTCTCCTTGGGAAAGGG	449764	449891	449714	449766	1	GeneScaffold_55	ENSOPRG00000012210.2	403758	454251	DISP3	3746	911	126534	No_constitutive_exon_found_in_species
AGCGTCATCTATCTGGTGTGTGTGGTTCGATGGCTGGACTGGGAAGAAAGGG	500771	500785	500835	500783	-1	GeneScaffold_4240	ENSOPRG00000008111.1	481715	502080	DCHS1	3746	911	126534	No_constitutive_exon_found_in_species
CGCCGCTCCACGTCGCCAGAGCCACCGCGAAGGCAGCCCCGGGACCGGAGCC	410105	410113	410163	410111	-1	GeneScaffold_3621	ENSOPRG00000010698.1	409803	410644	None	3746	911	126534	No_constitutive_exon_found_in_species
TTGGATTTGCTTGGAAAGGAATTCTGATCTTCTTGTTTTGGGGATTGTAGGA	462640	462772	462822	462770	-1	GeneScaffold_3621	ENSOPRG00000010726.1	423108	579100	None	3746	911	126534	No_constitutive_exon_found_in_species
GGGACAGGCACCTACTACATAACCGCCGTGTTGGAGGGTGACACACAGAGCA	526747	526752	526802	526750	-1	GeneScaffold_5036	ENSOPRG00000001358.1	476276	544727	None	3746	911	126534	No_constitutive_exon_found_in_species
GGCTGCTCTGCCCTGGCGACCCTACCCTCAGGACCTGCCTGGGCCAGCAGTG	138032	138128	137982	138034	1	GeneScaffold_4185	ENSOPRG00000003480.1	132664	149450	None	3746	911	126534	No_constitutive_exon_found_in_species
TCAAGCCTCTAAGCACCTTGGGAGCAGCAGGCCTGTGGGAGGAAGGGAAGAA	178613	178744	178794	178742	-1	GeneScaffold_4185	ENSOPRG00000003540.2	150156	191365	SPTBN5	3746	911	126534	No_constitutive_exon_found_in_species
CCAGCTCATTTGCCTTCTCTTCCCTCCCTGTGTTGGCTGCCTGGGAACAGTG	321903	322019	321853	321905	1	GeneScaffold_2792	ENSOPRG00000004727.2	49000	526631	SDK1	3746	911	126534	No_constitutive_exon_found_in_species
TTGATTTCATTTTTGGTCATTAAAGTTTCTTTTTCTTTCTTGGGGGATAGGT	294628	294744	294794	294742	-1	GeneScaffold_1374	ENSOPRG00000002196.2	286630	306850	RNF103	3746	911	126534	No_constitutive_exon_found_in_species
TGCCCATCGAAGCCTGCGTCATGGCTGCTCCCTGGGAGACGGGCATGAAGGG	271341	271348	271398	271346	-1	GeneScaffold_4552	ENSOPRG00000005904.1	240577	426034	ARHGAP17	3746	911	126534	No_constitutive_exon_found_in_species
GCAACCAAGAGCTCAGCCTTCAAAGACTCTATCTTCCTTTGGGGAAACAGAG	71839	71928	71789	71841	1	GeneScaffold_4424	ENSOPRG00000008697.1	12335	89073	KIAA1324	3746	911	126534	No_constitutive_exon_found_in_species
TCTGTCAACTCGGAAAGGGCTTCCCAGACCCAGTGCTGTGGGACACAGAGGT	226824	226846	226896	226844	-1	GeneScaffold_4424	ENSOPRG00000008828.1	226233	230152	PSRC1	3746	911	126534	No_constitutive_exon_found_in_species
CCCTCAGTCCCAGAAAGAACATCTTTGGGAATCTGTTCTTCCAAAGGGAGAC	435980	436000	435930	435982	1	GeneScaffold_1569	ENSOPRG00000004048.2	418872	449750	SP2	3746	911	126534	No_constitutive_exon_found_in_species
ATGGGCTCGCTGCCCCTGGGTCTGGACACTGGGGTTTCCCATGGGTGCAGAT	74372	74528	74322	74374	1	GeneScaffold_1594	ENSOPRG00000014210.1	20707	76878	ADCY7	3746	911	126534	No_constitutive_exon_found_in_species
CTGTGGCCAGGACTGTAGCTTACCGGACCAGGGGATGCTTGGGATGCCAGGA	447997	448015	447947	447999	1	GeneScaffold_3831	ENSOPRG00000018889.1	447838	448287	None	3746	911	126534	No_constitutive_exon_found_in_species
TCATCCTCTTCCCTCCCCCCATTTTCATTATTTTAAACTGGGACATGTAGGT	412379	412453	412503	412451	-1	GeneScaffold_1714	ENSOPRG00000010152.1	159520	477086	ATP8A1	3746	911	126534	No_constitutive_exon_found_in_species
CAGTTGGGGGCCAAGAAAAGAGAAAGAGAAGAAAGCGGGAAAGTCACAAGGC	491438	491443	491388	491440	1	GeneScaffold_2927	ENSOPRG00000010823.1	371007	535450	LRRC49	3746	911	126534	No_constitutive_exon_found_in_species
AAAAGACTGGAACACCCGCATTGCTCCCCTCTGCTTTGTCGAGGGAAAAGCC	124526	124544	124476	124528	1	GeneScaffold_2759	ENSOPRG00000010004.1	88604	124544	None	3746	911	126534	No_constitutive_exon_found_in_species
GAGAAGCGCAGCTCGGCTTTCATCTCTGAGCTGCCCTCGGAGGAGGGCAGGG	367014	367082	366964	367016	1	GeneScaffold_3597	ENSOPRG00000002821.1	3369	403814	CARMIL1	3746	911	126534	No_constitutive_exon_found_in_species
CCATGCCTGTTTGTCCTTCTGCAGAAGTCCATCCACTACTGGGTGTGAAGGG	252882	253049	253099	253047	-1	GeneScaffold_3494	ENSOPRG00000010115.1	247317	272038	RBBP5	3746	911	126534	No_constitutive_exon_found_in_species
GCTTGGTGTATCAGCTTAAGCCTGTTGATTATGCGTGCAGGGACTGGGAGCC	87098	87125	87048	87100	1	GeneScaffold_2688	ENSOPRG00000015632.1	27881	176181	None	3746	911	126534	No_constitutive_exon_found_in_species
TGCTGCAGTCTGAGTATAGCTTATGACTCTCCAAGTCAGTTGGGATGCAGAC	183160	183270	183110	183162	1	GeneScaffold_1017	ENSOPRG00000000875.1	109100	192821	MET	3746	911	126534	No_constitutive_exon_found_in_species
CAATGGGGATCTGTGGGTAGCCAAGTGCCCTTTCTTGAGGGAAAAACAAGAT	312150	312159	312100	312152	1	GeneScaffold_1017	ENSOPRG00000018704.1	308440	312663	None	3746	911	126534	No_constitutive_exon_found_in_species
GATGGAGACAATGTGAGGCTCATATCTGACTCTTTTACAGGATGGGGAAGGG	262823	262937	262773	262825	1	GeneScaffold_3514	ENSOPRG00000013225.2	182690	317287	FLNB	3746	911	126534	No_constitutive_exon_found_in_species
ACAGCAATGTGGCCTCCCTTGCTGCCCAGGCAGTTTCCTAGGGCAGGAAGGG	309077	309128	309027	309079	1	GeneScaffold_3670	ENSOPRG00000018210.1	308750	309128	None	3746	911	126534	No_constitutive_exon_found_in_species
TGGAAGTGGTGACCTGTGTGGAGGGGAGTGAATGGAGGGGATGGGATAAGAG	527507	527528	527578	527526	-1	GeneScaffold_3093	ENSOPRG00000000903.1	527495	527851	None	3746	911	126534	No_constitutive_exon_found_in_species
AGGGAGGAGCGCCGGAACCGTGTGGTGCGGTCAGCGGTAGGGGCCAGAAGGA	24324	24366	24416	24364	-1	GeneScaffold_2545	ENSOPRG00000011155.2	24324	24419	None	3746	911	126534	No_constitutive_exon_found_in_species
ACTCGTCCGAGGGTCACCCCGCCCGTGTGGCTGCACCGCTAGGGGTGCAGGA	509610	509850	509560	509612	1	GeneScaffold_2545	ENSOPRG00000011232.1	487016	536333	MOCOS	3746	911	126534	No_constitutive_exon_found_in_species
CCCAAGGTGCCAGAGTGCTCACCAGTGTGTCCTTGTGTTTTGGGGAACAGTC	493522	493672	493722	493670	-1	GeneScaffold_2651	ENSOPRG00000006061.1	443969	517406	NID1	3746	911	126534	No_constitutive_exon_found_in_species
TGTTGGATAAAAATGGATTTCTCATGGAAAACTCTGTGTCTTGGGGAAAGGG	327532	327700	327750	327698	-1	GeneScaffold_4007	ENSOPRG00000014940.1	324437	337591	CCDC47	3746	911	126534	No_constitutive_exon_found_in_species
CGGAAGGGACCTGCTCGCCAACGTCCAGGGGGGCGGGGACGCGAGGGTAGGC	231400	231409	231350	231402	1	GeneScaffold_3853	ENSOPRG00000011997.1	231342	242273	None	3746	911	126534	No_constitutive_exon_found_in_species
TGCGCCGCCATGTGTGTCTGTGCGCGCGCCCTGCGTCACGTCCGGGGGAGTT	231611	231640	231561	231613	1	GeneScaffold_3853	ENSOPRG00000011997.1	231342	242273	None	3746	911	126534	No_constitutive_exon_found_in_species
AAGAAGAAGGAAGAAGCAGCAGAAGAAAATATTTACTTTATAGGAGGGAGTA	331521	331554	331604	331552	-1	GeneScaffold_3853	ENSOPRG00000012043.2	267782	340760	None	3746	911	126534	No_constitutive_exon_found_in_species
GCCTGGCTAACCCGCTGTGCTCCCCCTCCCCATTTCTGGCCGCGGGGCAGGG	67590	67791	67540	67592	1	GeneScaffold_425	ENSOPRG00000015804.1	46044	69975	WSCD2	3746	911	126534	No_constitutive_exon_found_in_species
GAAAAAGTCTCCTGTTGGCAGCTGGCGTTCTTTTTTTAACCTGGGAAAAGTC	423759	423834	423884	423832	-1	GeneScaffold_2987	ENSOPRG00000012223.1	412172	445795	None	3746	911	126534	No_constitutive_exon_found_in_species
TAGCCTGTGGAGAGGCTGCCCCTGGGCCTGACTTGGGTCTGGGGGTACAGAG	11993	12086	12136	12084	-1	GeneScaffold_4203	ENSOPRG00000008928.1	10715	13590	BRMS1	3746	911	126534	No_constitutive_exon_found_in_species
GAGCGCGTCCCTGTCCCGCCTCATCTGCTCCTCTACCCAGGGAGGGTCAGGG	166154	166195	166245	166193	-1	GeneScaffold_4203	ENSOPRG00000009084.1	161626	166627	CTSF	3746	911	126534	No_constitutive_exon_found_in_species
GCGTGCGGTAGCGAGAGTCGCGCGTCGGCGAGCTTCGGGCTGAGGCGTAGGA	321237	321240	321187	321239	1	GeneScaffold_4203	ENSOPRG00000006770.2	321175	482500	None	3746	911	126534	No_constitutive_exon_found_in_species
TCCCGAGAAGCCCGCGAGAGCCCGGCGCCAAAACAGACGGCGCTGGGGAGGC	77256	77269	77319	77267	-1	GeneScaffold_4149	ENSOPRG00000010955.2	14829	79546	None	3746	911	126534	No_constitutive_exon_found_in_species
CATGAAAAGTACAACTGTGGCTAGGAAGGACCCAGAACCGGGCAGGGTAGGA	120066	120105	120155	120103	-1	GeneScaffold_4149	ENSOPRG00000010984.1	120036	120296	None	3746	911	126534	No_constitutive_exon_found_in_species
TATACTGGTGTCGACTCCCCTAGCCTCCAAACAGAATTATGGGGTGCGAGGC	268291	268323	268241	268293	1	GeneScaffold_1203	ENSOPRG00000015725.1	207500	276243	RNFT2	3746	911	126534	No_constitutive_exon_found_in_species
TTATAATTGGTTTAGAAAAGTAAGTAACTTGTTTTTATTTGGGGATTTAGAT	366161	366362	366111	366163	1	GeneScaffold_4949	ENSOPRG00000015800.1	269435	400618	None	3746	911	126534	No_constitutive_exon_found_in_species
TTCTGGTTTTTTCTAATACATTTAAGATAATCCTTAACAAGGGAAACCAGCT	48693	48818	48868	48816	-1	GeneScaffold_3845	ENSOPRG00000017352.2	39530	444635	RALGAPA1	3746	911	126534	No_constitutive_exon_found_in_species
CTATTTTGATGTTCTTTCTCCCCACCGCTGCCTCTGCTTTAAATGGGAAGCT	383703	383783	383833	383781	-1	GeneScaffold_3048	ENSOPRG00000004924.2	373644	410020	RASGEF1B	3746	911	126534	No_constitutive_exon_found_in_species
GAAGCTACGCCCTCTGTATGATATTCCTTACATGTTTGAGGCTCGGGGAGTT	217889	217919	217839	217891	1	GeneScaffold_4401	ENSOPRG00000013405.1	79532	459343	SND1	3746	911	126534	No_constitutive_exon_found_in_species
GGTGGGCCTGCCGTGTGGTCCAGGAGCCTGAGTAGCTTGCTGTGGGGCAGGT	321708	321843	321893	321841	-1	GeneScaffold_4625	ENSOPRG00000002192.1	318834	323551	PLA2G3	3746	911	126534	No_constitutive_exon_found_in_species
GGAGTTACTAAATGTCCTGTTTCTTCCTGTCTTGTTCACTGGGCAAACAGGG	384392	384395	384342	384394	1	GeneScaffold_490	ENSOPRG00000003505.2	10800	512340	None	3746	911	126534	No_constitutive_exon_found_in_species
TCCTGACCCTGCGGTACCACTCCGGTCTGTCTCCTCATGAGGGACGGTAGAC	50219	50228	50278	50226	-1	GeneScaffold_714	ENSOPRG00000013196.2	36705	50339	MFNG	3746	911	126534	No_constitutive_exon_found_in_species
CAGGCAGGCCTGTTCAAGAAGGCCTGGGGGGGCGGGGGAGGGAAGGGTAGTA	42101	42181	42051	42103	1	GeneScaffold_3355	ENSOPRG00000005042.1	41918	57579	PTH1R	3746	911	126534	No_constitutive_exon_found_in_species
GGAAGCTGGCTGGGAGCCACCCCGTCACCCTCCTCCAGGATGTGGGAAAGCT	149820	149984	149770	149822	1	GeneScaffold_3355	ENSOPRG00000005105.2	147495	160965	NBEAL2	3746	911	126534	No_constitutive_exon_found_in_species
GGGGCTGGGAGCGCTTGTCAAGCACTAAGCTTCTCTGTTTGGGAACTCAGGT	154742	154892	154692	154744	1	GeneScaffold_3355	ENSOPRG00000005105.2	147495	160965	NBEAL2	3746	911	126534	No_constitutive_exon_found_in_species
GTGCCAAGGGTGGGTGGCTGTGGGCAGGGCCCTCCCTACCTGGGCGGTAGCT	153133	153139	153083	153135	1	GeneScaffold_189	ENSOPRG00000003086.1	153087	322794	None	3746	911	126534	No_constitutive_exon_found_in_species
GCTTTCACGAGTCTCAGTCGGACCGGGGCAGTCTCAGTGAGGGGGCGGAGGC	15448	15479	15398	15450	1	GeneScaffold_1665	ENSOPRG00000007020.1	15354	72948	None	3746	911	126534	No_constitutive_exon_found_in_species
GTGCTGTTTAAAGACGCCTTGGGAACTTGGTCTCTTATCGACACGGGCAGGG	332938	333138	332888	332940	1	GeneScaffold_4549	ENSOPRG00000010862.1	75406	388254	TRRAP	3746	911	126534	No_constitutive_exon_found_in_species
CCCCGGAACTCCAGCCACAGGCACAGACAAAGCACAGGGCCCATAAAGAGCT	275147	275248	275298	275246	-1	GeneScaffold_4549	ENSOPRG00000010993.1	273295	275947	None	3746	911	126534	No_constitutive_exon_found_in_species
AGAAATGGCCAAGCCAGACTGGCTAATGGGATGTGTCCAGTGGGTAGCAGCT	83734	83784	83834	83782	-1	GeneScaffold_4803	ENSOPRG00000000699.1	80349	86794	SELE	3746	911	126534	No_constitutive_exon_found_in_species
TCAACCGCTGATGTACTTTTTCTGTTTTTCTCTTCTGCTTCACTGGGAAGTG	375194	375308	375358	375306	-1	GeneScaffold_1877	ENSOPRG00000002434.1	125294	394010	SERGEF	3746	911	126534	No_constitutive_exon_found_in_species
TCACTTTCTGTCATGTTGTGTTGTGTCTTGTGTTTGTTTGTGGGAGCCAGGT	288865	289030	288815	288867	1	GeneScaffold_555	ENSOPRG00000009448.1	266463	289946	HADHB	3746	911	126534	No_constitutive_exon_found_in_species
GGGTCACCAGGAGCCACAGCATTCCAGCTTGTAAGTATGACAGGGGTGAGGG	307436	307456	307506	307454	-1	GeneScaffold_555	ENSOPRG00000009469.1	299402	307560	ADGRF3	3746	911	126534	No_constitutive_exon_found_in_species
TTCCAGCTTGTAAGTATGACAGGGGTGAGGGGCACTGGGTTGTGAATGAGCA	307413	307435	307485	307433	-1	GeneScaffold_555	ENSOPRG00000009469.1	299402	307560	ADGRF3	3746	911	126534	No_constitutive_exon_found_in_species
TGAAATTAAAACTATGAAAGGAGTGGATTCAGTTACACAAGGGAGAACAGGA	13533	13539	13589	13537	-1	GeneScaffold_2271	ENSOPRG00000005241.1	13393	140564	BRIP1	3746	911	126534	No_constitutive_exon_found_in_species
CTTTGTCTGAGGCTCTAACTGGTGTTGGGTGGGGCCCTTTTGGGGTACAGTG	240377	240476	240526	240474	-1	GeneScaffold_4446	ENSOPRG00000007491.2	198179	320572	None	3746	911	126534	No_constitutive_exon_found_in_species
ATGTGCAAGCTCTGTTCTACCTTACCTGCTGTGTATTCTGGGGGTCACAGGT	72670	72682	72732	72680	-1	GeneScaffold_4196	ENSOPRG00000002337.1	72456	91404	KCTD10	3746	911	126534	No_constitutive_exon_found_in_species
GTTGTGCTCTGGGGGCCTTGTCTCAGGGTGACTTTGCTCTTGGGGGCCAGGT	380429	380573	380379	380431	1	GeneScaffold_4196	ENSOPRG00000002516.1	371341	381581	TCHP	3746	911	126534	No_constitutive_exon_found_in_species
TTGGTGGTGTGTGAAGTAATTGATGAGGCTTGTTTCCTTTTGCGGGGTAGGG	296309	296363	296259	296311	1	GeneScaffold_3611	ENSOPRG00000011544.2	272717	306933	None	3746	911	126534	No_constitutive_exon_found_in_species
CAGGCACCCTCTGATTCGAGAAAAACCGAGACACAAGAGTGATGTGGGAGAT	385483	385655	385433	385485	1	GeneScaffold_1101	ENSOPRG00000010132.1	357552	398586	ADD3	3746	911	126534	No_constitutive_exon_found_in_species
CTGGAGCCTCCATCCCGGCCACCCTGGGCTCCCTGTTTGGGAACCGATAGTG	255327	255330	255380	255328	-1	GeneScaffold_247	ENSOPRG00000009956.1	255327	306779	PARP12	3746	911	126534	No_constitutive_exon_found_in_species
TTCCCTTGCCTGGCGTTTTTGGCTTATTTATTTTCATTTTATGGGAACAGGC	332874	333006	332824	332876	1	GeneScaffold_4265	ENSOPRG00000013240.2	131068	366951	PLCE1	3746	911	126534	No_constitutive_exon_found_in_species
GGAAGTTTTCAGCACTAATCAGAGACTTATCTTTTGGGGGGTGGGGTTAGGT	334245	334536	334195	334247	1	GeneScaffold_4265	ENSOPRG00000013240.2	131068	366951	PLCE1	3746	911	126534	No_constitutive_exon_found_in_species
TATTTTCTTCATGTTTGTGCGCCTGACATTTTCTTAACTGGGAACTGAAGAT	408717	408811	408861	408809	-1	GeneScaffold_3817	ENSOPRG00000013176.1	402134	413774	DERL2	3746	911	126534	No_constitutive_exon_found_in_species
CTTTCTTTGTCTCTCTGTGTGTCCTCTGTGGGCTGGTGGGCATGGCAAAGGC	123658	123788	123608	123660	1	GeneScaffold_4034	ENSOPRG00000004404.1	10205	135412	None	3746	911	126534	No_constitutive_exon_found_in_species
GCTTTATTTTGTGAATATTTGTTGAAGATTCTTTATCTTTATCTAGGGAGTG	80609	80655	80559	80611	1	GeneScaffold_4862	ENSOPRG00000001525.1	77523	165149	SPATS2L	3746	911	126534	No_constitutive_exon_found_in_species
AAGTGGGATGCTTGGAGCTTCTAACATGATCTCTTTTCCTTGGGGGACAGGC	204889	204999	204839	204891	1	GeneScaffold_3580	ENSOPRG00000006365.1	153656	311782	EGFLAM	3746	911	126534	No_constitutive_exon_found_in_species
GAGCCCTGGATGCTGGGGTGTGGGATGCAGCATGGTGGGGGGGGGGGGAGGA	375403	375422	375472	375420	-1	GeneScaffold_2649	ENSOPRG00000008114.1	348312	384109	None	3746	911	126534	No_constitutive_exon_found_in_species
TCCCCACGAGCGGCCCCTCACTGGGCCTTCTGCCGCACGGTAATGGGCAGGG	4242	4390	4192	4244	1	GeneScaffold_2296	ENSOPRG00000016203.1	1288	6984	CFAP157	3746	911	126534	No_constitutive_exon_found_in_species
GTGGGGAGGCAGAGGCGGGGTCTGACTCCCGCAGCCCGGGCGGCGCGGAGAC	186345	186377	186427	186375	-1	GeneScaffold_2296	ENSOPRG00000016354.2	180509	186482	PIP5KL1	3746	911	126534	No_constitutive_exon_found_in_species
CCCCAGAGAGCTCCTCCAGCGACACCCCGCGGGTCTCCTCCGGGACAGAGCC	90743	90753	90693	90745	1	GeneScaffold_3679	ENSOPRG00000013190.2	88871	91833	TIRAP	3746	911	126534	No_constitutive_exon_found_in_species
GTGTGGGATGTGATCAATGAAAGTGGCCTCTACCGTTTAAAGGGGCACAGGA	113661	113714	113611	113663	1	GeneScaffold_4889	ENSOPRG00000001857.1	110204	136947	WDR3	3746	911	126534	No_constitutive_exon_found_in_species
AAACCTGTTCTGAGGCTCAAGCCCTTCTTGGGAGACCAGAAGCTGGGCAGCA	194785	194794	194735	194787	1	GeneScaffold_778	ENSOPRG00000016616.1	194552	195089	None	3746	911	126534	No_constitutive_exon_found_in_species
GAACTGGTTGGGAAAGTAACCTCTGCTTCTCCCCCATCCCATGGGTGCAGTC	316941	317010	316891	316943	1	GeneScaffold_2905	ENSOPRG00000015703.1	281537	325574	TTC12	3746	911	126534	No_constitutive_exon_found_in_species
ATGAAGAAGTCCCTATAACTGACAAGGATGAAAGTGCAGCATTGGGACAGAT	359514	359544	359594	359542	-1	GeneScaffold_567	ENSOPRG00000011436.1	245010	383779	DNAH3	3746	911	126534	No_constitutive_exon_found_in_species
TCTTCTTTCTACAATCATCAACGAAGATGCAAGTTTTTTTCACCAGGGAGGG	366097	366126	366047	366099	1	GeneScaffold_1305	ENSOPRG00000002868.1	365516	428935	CPEB4	3746	911	126534	No_constitutive_exon_found_in_species
AACATTGCATTTTTTCATATTTTCCTTTTTTGTTTTATGATTTGGGAAAGGT	169017	169199	169249	169197	-1	GeneScaffold_1572	ENSOPRG00000006399.1	158380	300443	KDM5A	3746	911	126534	No_constitutive_exon_found_in_species
TGGGCATTGTTTTCTGATGGCCACTCCTTTCCTTCACCCCAAAGGGCCAGGA	233429	233631	233681	233629	-1	GeneScaffold_2666	ENSOPRG00000014800.1	225816	236914	CHIT1	3746	911	126534	No_constitutive_exon_found_in_species
TTTCACTCTTTCATTGGAACCACACCTCTCCTCTCTTCTGGGGGCCACAGTA	220037	220163	220213	220161	-1	GeneScaffold_2192	ENSOPRG00000008771.1	218132	223005	KRT5	3746	911	126534	No_constitutive_exon_found_in_species
CGCTGCAGAAGGGCAAGCAGGATATGGCACGGCTGCTGAGGGAGTACCAGGG	219538	219616	219666	219614	-1	GeneScaffold_2192	ENSOPRG00000008771.1	218132	223005	KRT5	3746	911	126534	No_constitutive_exon_found_in_species
AGCCCTCTCCTATTTCCATTGATTGATGGTGGCGGGACTCGGGGTTGCAGGT	303049	303264	303314	303262	-1	GeneScaffold_2192	ENSOPRG00000008829.1	296718	305106	KRT73	3746	911	126534	No_constitutive_exon_found_in_species
TAGAGGCAGAACTGGACTGAGCCTGGCCTGGCACCTTCCCTGTGGGACAGGT	438005	438066	438116	438064	-1	GeneScaffold_2192	ENSOPRG00000008930.1	432159	441455	None	3746	911	126534	No_constitutive_exon_found_in_species
AGTCAGAGGGAGGAAGCCCCGGGCCAGGGTTTTCTGGGGTGCCAAGGGAGCT	271842	271861	271911	271859	-1	GeneScaffold_4406	ENSOPRG00000007754.1	267220	272670	None	3746	911	126534	No_constitutive_exon_found_in_species
ATTGAGGGTAGTGTTGGACTCTGTCACTGGGGACAGGGAGGAGGGAGAAGAG	115890	115905	115840	115892	1	GeneScaffold_4691	ENSOPRG00000018536.1	115739	116086	None	3746	911	126534	No_constitutive_exon_found_in_species
ACTTGAGTGCTCATCTGCTCATTTCCTCTCTTCTTTTTTGGGGGACTCAGTT	421613	421992	421563	421615	1	GeneScaffold_474	ENSOPRG00000008342.1	418898	464112	MTRR	3746	911	126534	No_constitutive_exon_found_in_species
GCTGCCCCTTGCGCTAGAACCATGTCCTCGGGTCGAAGGGGCTGGGATAGTC	236505	236511	236561	236509	-1	GeneScaffold_3908	ENSOPRG00000013179.1	124731	236540	None	3746	911	126534	No_constitutive_exon_found_in_species
GGGAAGTCTAAATCAGATTCCTGCTACCTGTCTTTCTCTTGGGGTAAAAGCC	424451	424539	424589	424537	-1	GeneScaffold_3028	ENSOPRG00000002032.1	423896	456238	TMED7-TICAM2	3746	911	126534	No_constitutive_exon_found_in_species
GAGCCACCTGCTGTCTGGTCTGTGTGTCGGGATGCTCCTGGGCTGGGTAGGG	110223	110318	110173	110225	1	GeneScaffold_2477	ENSOPRG00000001356.2	110159	114135	SLC39A5	3746	911	126534	No_constitutive_exon_found_in_species
CCCCTTTGTGTGTGTGGTCCTCACAGTGAATCTCCTGGAACATAGGGAAGTA	205607	205642	205692	205640	-1	GeneScaffold_2477	ENSOPRG00000001512.1	203830	217671	STAT2	3746	911	126534	No_constitutive_exon_found_in_species
CAAGTGGCCAGGGCAGTGTGTCTGTAAGGAAGGCTATGCGGGAGAAGAAGTG	92236	92347	92397	92345	-1	GeneScaffold_819	ENSOPRG00000002706.2	8207	155425	None	3746	911	126534	No_constitutive_exon_found_in_species
CCCCATCCCAGCAGTTCTGAGTCAGAGCCAACCTGGGTAGGGGGCCGTAGTT	70080	70095	70030	70082	1	GeneScaffold_551	ENSOPRG00000000798.1	67724	70095	CCDC28B	3746	911	126534	No_constitutive_exon_found_in_species
GTCCAGATAATGGCTAGGCTGGCTCGCACTAACTGGTTCTGTGGGGGCAGGA	122493	122592	122443	122495	1	GeneScaffold_551	ENSOPRG00000000835.1	121581	129543	LCK	3746	911	126534	No_constitutive_exon_found_in_species
GATCCTGGGAGACATCTGGAAGTTGAACCTGCAGACTTCCAGTGGGTGAGCT	107417	107450	107367	107419	1	GeneScaffold_652	ENSOPRG00000000746.1	12021	107450	None	3746	911	126534	No_constitutive_exon_found_in_species
TCGGTCTCTGCCACAGTCAATGCGGCTGAACAGCTGTAACAGCAAGGGAGCA	56022	56044	55972	56024	1	GeneScaffold_2197	ENSOPRG00000001708.1	44857	56206	None	3746	911	126534	No_constitutive_exon_found_in_species
CTGCTCGGTCGGGCGCGGCGCTTTCGCAGCCGGGCGGCGGAGGGATGGAGCC	262523	262550	262473	262525	1	GeneScaffold_2197	ENSOPRG00000001744.1	262506	288873	HINT3	3746	911	126534	No_constitutive_exon_found_in_species
AAGTGCTGAACCTCATTTGATTTTTGTCTTTCCTGGGTGGGGGAGTACAGAC	377116	377202	377252	377200	-1	GeneScaffold_1890	ENSOPRG00000001113.1	370908	378370	PRMT5	3746	911	126534	No_constitutive_exon_found_in_species
TCCAAAATCTAAGTACAAGGTTAAAAATCTTTTTCTGGTGGGGGGAACAGGT	185857	186034	185807	185859	1	GeneScaffold_3209	ENSOPRG00000016308.1	3579	187560	ZFYVE9	3746	911	126534	No_constitutive_exon_found_in_species
GGGGACCTCCCTCCAGGGAGCCTCACTTGGCCCCTTTCACCTGGGGACAGAG	193524	193674	193474	193526	1	GeneScaffold_5311	ENSOPRG00000012398.1	176105	200041	FMNL1	3746	911	126534	No_constitutive_exon_found_in_species
CCTCATGGACGCAATTTTTATTGGTGAGATATTTTCCAAAGTAGGGAAAGGG	180599	180722	180549	180601	1	GeneScaffold_1777	ENSOPRG00000003515.1	178480	180722	None	3746	911	126534	No_constitutive_exon_found_in_species
GACCTCTGAGGCCTGCAGTCTGCTCTCCAATACCTCCCAGGAGGGCTCAGGG	323951	323963	324013	323961	-1	GeneScaffold_3764	ENSOPRG00000010947.2	281039	343987	MYH11	3746	911	126534	No_constitutive_exon_found_in_species
ATGCAGAAAAGCCCTCTTTTGATTTCCTGAAACACAGGGTTTGATGGGAGGG	88634	88635	88685	88633	-1	GeneScaffold_4634	ENSOPRG00000010462.2	72810	335516	None	3746	911	126534	No_constitutive_exon_found_in_species
CCTGGTGTCTCCTGGGTCGCTGAGTGTCACCCTTTCTCTCCTGGGAAAAGCG	222390	222593	222643	222591	-1	GeneScaffold_897	ENSOPRG00000014020.1	160715	422009	None	3746	911	126534	No_constitutive_exon_found_in_species
TGTGCTCCGACCTGAATCTGTCTCCCACCCCAGCCACGTGGACAGGGAAGAA	222705	222714	222764	222712	-1	GeneScaffold_3847	ENSOPRG00000001051.1	222331	225411	DAXX	3746	911	126534	No_constitutive_exon_found_in_species
ATTTGAGCAGAGCACCCCTCATGGTGCGGGGTCGTGTGCCCGGCGGGCAGGT	324158	324370	324108	324160	1	GeneScaffold_3847	ENSOPRG00000001098.1	311678	328758	SYNGAP1	3746	911	126534	No_constitutive_exon_found_in_species
CTTAAGCCGCCCCAGCCCTGCCGAGGGGGAACCTGAGGGGGAGGCCAAAGGG	175093	175113	175163	175111	-1	GeneScaffold_1756	ENSOPRG00000012490.1	173577	184075	CASKIN2	3746	911	126534	No_constitutive_exon_found_in_species
GTAAGTGGAAGGCTGGCTGTGTCACTCACATAGCTTTGATTTGGGGACAGAT	277512	277671	277462	277514	1	GeneScaffold_439	ENSOPRG00000014594.1	275343	278717	PIPOX	3746	911	126534	No_constitutive_exon_found_in_species
GGGTGAGGGGTGGGGTGGTGGTGGTGGTGGTGGTGGGGGAAACTCAAGAGAG	389278	389333	389228	389280	1	GeneScaffold_5063	ENSOPRG00000010397.1	389218	390245	None	3746	911	126534	No_constitutive_exon_found_in_species
GGGACAGTTTGCTGGTATTGTTTAGCAATGTTTTTGTGTCTTGGGAGCAGCT	198319	198550	198269	198321	1	GeneScaffold_1435	ENSOPRG00000010151.1	153232	226746	ACTN2	3746	911	126534	No_constitutive_exon_found_in_species
GCCGCAAAGCCTGCGGAAGGCCTGGGAACAGTGCAGGACCCTGGGGCAAGGC	143088	143095	143038	143090	1	GeneScaffold_3377	ENSOPRG00000008621.1	132481	145334	C17orf53	3746	911	126534	No_constitutive_exon_found_in_species
ACCTGGGGGGGACAAGACGCAGAGCCCCAGGGCAGAACTTGAGGGCCTAGAA	159883	159898	159948	159896	-1	GeneScaffold_3377	ENSOPRG00000008649.1	159883	160462	None	3746	911	126534	No_constitutive_exon_found_in_species
GAGAGTTGCTGGCAACTGCTGACCACCTGTATTCTCCCCCCGGGGCGTAGGC	177410	177543	177593	177541	-1	GeneScaffold_3377	ENSOPRG00000008655.2	174412	177878	ATXN7L3	3746	911	126534	No_constitutive_exon_found_in_species
CATCCCTCTGGATCTTTGAGGATGAGAAAGAACTTGGGGGTGGGGGGTAGGG	200347	200418	200297	200349	1	GeneScaffold_1798	ENSOPRG00000001620.1	194704	201131	APLP1	3746	911	126534	No_constitutive_exon_found_in_species
CAGGCCATGCTCACTTCCCAGGACACCAGTGAGACCGGTGGGCCTGGAAGCC	215346	215356	215406	215354	-1	GeneScaffold_1798	ENSOPRG00000001642.1	211580	216076	NFKBID	3746	911	126534	No_constitutive_exon_found_in_species
TTGAGCCAACTGTAATAAATCGCCTTTGCCTTGTTCTCTGGGAACTGTAGGT	339103	339241	339053	339105	1	GeneScaffold_1798	ENSOPRG00000001714.2	326436	358645	WDR62	3746	911	126534	No_constitutive_exon_found_in_species
AAGGCAGAAGGGCAGCCCGTGCTCACAGGACACTGTGCCCGGGGCGGCAGGT	340128	340237	340078	340130	1	GeneScaffold_317	ENSOPRG00000018195.1	339781	340237	None	3746	911	126534	No_constitutive_exon_found_in_species
GATTAGTCCTCCTTTATGGCTAATGCTCATTCTACACTTTGGGGTTGCAGGT	320101	320184	320234	320182	-1	GeneScaffold_1444	ENSOPRG00000006404.1	307534	327909	SLC26A9	3746	911	126534	No_constitutive_exon_found_in_species
CTAGCAGCCTTTGCTGAGCTTTGGTTCCCAGCTTGTGCTCGGGCCGGGAGGC	239953	239959	240009	239957	-1	GeneScaffold_5392	ENSOPRG00000011595.1	238673	240113	None	3746	911	126534	No_constitutive_exon_found_in_species
GCCAGTCCGTGGGCACTGCCATGTTCTTTGCTTCTGTCTTGGGGGTGCAGCC	313116	313195	313245	313193	-1	GeneScaffold_2115	ENSOPRG00000002265.1	310455	318091	CAMK1	3746	911	126534	No_constitutive_exon_found_in_species
GCAGGCTGCAAGCCTGGGGCTGACCAGGGTGTTCCTTGCCCCGGGAGCAGAG	361387	361486	361337	361389	1	GeneScaffold_2115	ENSOPRG00000018218.1	353924	373855	None	3746	911	126534	No_constitutive_exon_found_in_species
CCTTGCTCAGGGCTGTCACCCACGGGGTCCCAGCCACGCCTGAGGGCAAGGA	378285	378331	378381	378329	-1	GeneScaffold_2115	ENSOPRG00000002300.1	376713	380325	RPUSD3	3746	911	126534	No_constitutive_exon_found_in_species
CTCCATAACTGCCCCAGCTGGTCTGTCAGGTGCTGATGGGGGAAGAGAAGGC	412110	412170	412060	412112	1	GeneScaffold_2115	ENSOPRG00000002371.1	411867	423440	IL17RC	3746	911	126534	No_constitutive_exon_found_in_species
TAATTTGATTTTTATTTTTTGATCTCCAACACACCGTCTGCGTGGGACAGGA	387396	387453	387503	387451	-1	GeneScaffold_792	ENSOPRG00000016107.1	334269	409322	None	3746	911	126534	No_constitutive_exon_found_in_species
CTGATGGAGGGAGTCTTTTTTCCTTCCTGCACGGGGTCTCTGTGGGGCAGGT	305954	306370	305904	305956	1	GeneScaffold_3171	ENSOPRG00000002054.1	294396	310223	OIT3	3746	911	126534	No_constitutive_exon_found_in_species
CAGATGACGACAGGCCTCCCCGGAGAATTGGCGATGATGACAGGGGGGAGCT	46701	47147	47197	47145	-1	GeneScaffold_1081	ENSOPRG00000004752.1	41753	92317	EIF3A	3746	911	126534	No_constitutive_exon_found_in_species
TCAGCCACGAAGAATAAGTTCACCTGAGTGTTCTGTTGTTGTAGGGATAGTC	62692	62835	62885	62833	-1	GeneScaffold_4375	ENSOPRG00000016433.1	4576	81129	EXD1	3746	911	126534	No_constitutive_exon_found_in_species
TGGTGGTGACAGGTGCTGTACCGTTCCCCCCCCCCCCCGCGGGCGGGCAGGC	34795	35027	35077	35025	-1	GeneScaffold_3283	ENSOPRG00000010900.2	23272	58209	KIF17	3746	911	126534	No_constitutive_exon_found_in_species
CCACTCTGATCTGTCTTGGACTTGGTTGGGGGGGCGGCGGTGGGCAACAGGT	289408	289508	289558	289506	-1	GeneScaffold_292	ENSOPRG00000014055.1	283626	290524	DQX1	3746	911	126534	No_constitutive_exon_found_in_species
TGACCTGGAAATTCAGCCTCCCACGGTCTGTAGCCCGAGGGAGCAGGCAGGT	191610	191626	191560	191612	1	scaffold_730	ENSOPRG00000018342.1	191393	191985	None	3746	911	126534	No_constitutive_exon_found_in_species
GGATGGCGTCGGCCCTGGGTTCCCCGTCCCCCTGCTCGGCGGGCAGTGAGGG	64384	64396	64446	64394	-1	GeneScaffold_1208	ENSOPRG00000003477.1	22750	64444	CHD4	3746	911	126534	No_constitutive_exon_found_in_species
CTCTTACTTTCCTGTTCCCGCTCCCTTTCTCCTGTGTCCTGGGAATCTAGGC	304171	304308	304121	304173	1	GeneScaffold_1208	ENSOPRG00000003927.1	299186	306003	LRRC23	3746	911	126534	No_constitutive_exon_found_in_species
GGGATTCATACATAAACTGAGTCCAGATCACTTTGCTGCTGGTGGGTCAGTA	100487	100493	100543	100491	-1	GeneScaffold_775	ENSOPRG00000012592.1	69220	137779	None	3746	911	126534	No_constitutive_exon_found_in_species
CCGCGCAGGCCGCCGCGCCGCCGCTCCTCCGAGGGTCCCGCCGGGGAGAGCC	289143	289162	289212	289160	-1	GeneScaffold_775	ENSOPRG00000012634.1	224632	289303	FBLN5	3746	911	126534	No_constitutive_exon_found_in_species
CCAGGCTCCTGGCTCCCCAAAGCACCCACTCTCTCTCTGTGTGGGGGCAGTT	306727	306853	306903	306851	-1	GeneScaffold_5466	ENSOPRG00000014782.2	304971	408535	STK10	3746	911	126534	No_constitutive_exon_found_in_species
TGTTGTTCCTATCTCGTCCCCCTCTTTCGTCTCTGAGCAGAGGGAAAGAGGG	146700	146725	146775	146723	-1	GeneScaffold_3692	ENSOPRG00000000120.1	130241	176262	TSC1	3746	911	126534	No_constitutive_exon_found_in_species
ACCACAGCCCCTTTACCTGCTAGGGTAGCTGCTCCACCTGGGGGCGTGAGTG	396804	397549	396754	396806	1	GeneScaffold_4856	ENSOPRG00000003532.1	317540	397549	USPL1	3746	911	126534	No_constitutive_exon_found_in_species
CCCGGGACCTCATCCCCCCGCCTTCAGACCTGGTGGATGAGGGCAGTTAGCA	60417	60423	60367	60419	1	GeneScaffold_4778	ENSOPRG00000011237.2	23547	60423	None	3746	911	126534	No_constitutive_exon_found_in_species
TGCATTATAAAAGGATTAATTTTTTTTTTTGTCATTGTTTTGGGACATAGTA	33109	33173	33223	33171	-1	GeneScaffold_406	ENSOPRG00000015940.2	16123	95254	FERMT2	3746	911	126534	No_constitutive_exon_found_in_species
GGGCAGGGTCCCCCCGGTGGCCTGCATTCACAGCCCACCCTGGGGTGCAGTG	248517	248637	248467	248519	1	GeneScaffold_3770	ENSOPRG00000013447.1	171030	254357	LRP1	3746	911	126534	No_constitutive_exon_found_in_species
AGCGACCATGCCTTGCTGTCAATGACTGGATCTCGTTTGTTTGGGGATAGCT	71592	71730	71542	71594	1	GeneScaffold_4530	ENSOPRG00000008550.2	46045	128304	ITGA4	3746	911	126534	No_constitutive_exon_found_in_species
CATTTGTATCAAAACTTTATTACTTTCCCACTATTTAATTTTGGGGATAGAT	85346	85441	85296	85348	1	GeneScaffold_4530	ENSOPRG00000008550.2	46045	128304	ITGA4	3746	911	126534	No_constitutive_exon_found_in_species
GCAGAGTTGCTGAGCACCGGCTCTGTGCTTTGTCATGCAGGGACACGTAGCT	227867	227904	227817	227869	1	GeneScaffold_44	ENSOPRG00000002002.1	23226	230904	JARID2	3746	911	126534	No_constitutive_exon_found_in_species
AGCGACAGTCCCAGCGGCTTCTGCTTACTCTTCCTTTTGCATGTGGGCAGGT	218498	218698	218748	218696	-1	GeneScaffold_1528	ENSOPRG00000007419.1	214443	227274	NARS	3746	911	126534	No_constitutive_exon_found_in_species
AGCTTACGTCCCGCGAAGGGCTTCGGAGATTCTCCCCGTGTATGGGAAAGAA	373069	373092	373142	373090	-1	GeneScaffold_4490	ENSOPRG00000011744.1	309069	373105	CDC14B	3746	911	126534	No_constitutive_exon_found_in_species
AACACCTGCTCGGTGCCGTGCTTGGTCCCCCTCCCCCGGAGGGAAAGAAGGA	372999	373011	373061	373009	-1	GeneScaffold_4490	ENSOPRG00000011744.1	309069	373105	CDC14B	3746	911	126534	No_constitutive_exon_found_in_species
GATCTTACGGCATTAAACCTGAACAGCTGTCGGCCGGAAGGGGTGAGTAGCC	132052	132094	132144	132092	-1	GeneScaffold_1021	ENSOPRG00000010452.1	130735	132704	None	3746	911	126534	No_constitutive_exon_found_in_species
CAGGTACAGGGTTGGGAGGTGAGTGTTGAGTGCAGTGGGCATGGAAACAGAA	60241	60271	60191	60243	1	GeneScaffold_2313	ENSOPRG00000012716.1	57325	60525	CCDC107	3746	911	126534	No_constitutive_exon_found_in_species
AGCTGCCAGGCTTTGGGACTCTGAAGCTAACCTTCCACTCTGTGGGGCAGGA	99582	99690	99740	99688	-1	GeneScaffold_2313	ENSOPRG00000012776.2	97050	123821	TLN1	3746	911	126534	No_constitutive_exon_found_in_species
TTTAAAAAGGGACACACAAGGACACAGCTGTCCCCAAACAGGGAGTATAGCC	249766	249778	249716	249768	1	GeneScaffold_2313	ENSOPRG00000012969.1	249324	249948	None	3746	911	126534	No_constitutive_exon_found_in_species
CACAAGGACACAGCTGTCCCCAAACAGGGAGTATAGCCAGGGTGTGGCAGCA	249780	249825	249730	249782	1	GeneScaffold_2313	ENSOPRG00000012969.1	249324	249948	None	3746	911	126534	No_constitutive_exon_found_in_species
CTGCATTTAATACCTCAAGGTCACCGTGGCTCTGGGGGGCATGCTGGGAGGG	25075	25084	25025	25077	1	GeneScaffold_5263	ENSOPRG00000018591.1	25065	25471	None	3746	911	126534	No_constitutive_exon_found_in_species
TTCAGCCCACCTCCATTCCCCTCACCCTTACCTCTCCCCCCTGGGGGCAGCT	44787	44877	44737	44789	1	GeneScaffold_4225	ENSOPRG00000006483.1	42499	49995	GLI1	3746	911	126534	No_constitutive_exon_found_in_species
ATGAAGATGAGGATGAGCGGGCAGCTGCTCGGAGAAATTCGAGAAGGGAGCT	242232	242325	242182	242234	1	GeneScaffold_4225	ENSOPRG00000006604.2	214780	244228	OS9	3746	911	126534	No_constitutive_exon_found_in_species
ACTGTCTGATTTCCACCAGGGTTCTGATCAGAAAACCACTGGGGAGCTAGTC	324862	324943	324812	324864	1	GeneScaffold_5332	ENSOPRG00000008767.1	323934	370270	NOL11	3746	911	126534	No_constitutive_exon_found_in_species
GCTCGGCGCCTGGGGGCGCTGTTACAAGGCCCCGGCCAGAGCGGGCGAAGGC	393043	393052	393102	393050	-1	GeneScaffold_674	ENSOPRG00000000826.1	282558	393316	None	3746	911	126534	No_constitutive_exon_found_in_species
TCCCAAAAAGCATGGTATTCATTCTTCCCTGTCGTCACTTGATGGGGCAGGT	88455	88598	88405	88457	1	GeneScaffold_2148	ENSOPRG00000000183.1	60635	89864	DSG4	3746	911	126534	No_constitutive_exon_found_in_species
TCCAGTCCCTGATGGTTCAGAAGGAACCATTCATCAGTGGGGGATTGAAGGG	139990	140011	139940	139992	1	GeneScaffold_2148	ENSOPRG00000000186.1	114626	143381	DSG3	3746	911	126534	No_constitutive_exon_found_in_species
AGTCCCTCTCACGTCCCTGTCTTCTGTCCCCGCCCCCCTGGGTGGTGCAGCG	208414	208517	208364	208416	1	GeneScaffold_2803	ENSOPRG00000012996.1	150883	217201	None	3746	911	126534	No_constitutive_exon_found_in_species
TCTTGTCCAGCCTCCCTCTCCCAGTGCACCTCAGCCTGGGGGGTGCGCAGGG	283519	283520	283469	283521	1	GeneScaffold_3789	ENSOPRG00000009734.1	283341	284101	C16orf92	3746	911	126534	No_constitutive_exon_found_in_species
TGCGCCCGGCCACGCAAGGCCGGCCACACGCTGCTCATCCTGGTGGGCAGAC	373983	374844	374894	374842	-1	GeneScaffold_3998	ENSOPRG00000017151.1	373983	375752	None	3746	911	126534	No_constitutive_exon_found_in_species
GTGTGCCCCCTTTCCCCCTGTCTCTCTCGCTCCCGCGGCTGGTGGGGCAGAC	55426	55707	55376	55428	1	GeneScaffold_4252	ENSOPRG00000008729.1	49454	55707	NR2F1	3746	911	126534	No_constitutive_exon_found_in_species
TGCTGCGGGGTGAGTGAGGGGCCAACGGGTCACAGGCTCATCGGGAGGAGGG	34135	34138	34085	34137	1	GeneScaffold_3942	ENSOPRG00000013833.2	16230	34138	TM4SF4	3746	911	126534	No_constitutive_exon_found_in_species
TCGAGGCCCGCTCAGCCGAGCACCTGAAGCGCCTCAACGTGGGCATGGAGGA	111383	111423	111473	111421	-1	GeneScaffold_3787	ENSOPRG00000007587.2	58654	287286	None	3746	911	126534	No_constitutive_exon_found_in_species
AATATTCTCAATGTAAAACACCTTCTATTGATCCAAAGCTGCAGGGATAGCT	159308	159347	159258	159310	1	GeneScaffold_2432	ENSOPRG00000005478.1	7435	160905	LARP1B	3746	911	126534	No_constitutive_exon_found_in_species
GTTAAGAGGGGGGCCCCGTTCGGGGCGGGGGGTGCGGGGGGAAGGGGAAGAA	12583	12592	12533	12585	1	GeneScaffold_4653	ENSOPRG00000012733.1	12497	13266	None	3746	911	126534	No_constitutive_exon_found_in_species
TTCCTGATGGGGGAAGCACGAGCACCTCTTCCTTAACGAGGGGTCAAAAGCT	78527	78655	78705	78653	-1	GeneScaffold_4653	ENSOPRG00000012764.1	77109	145730	INPP5B	3746	911	126534	No_constitutive_exon_found_in_species
GTCTTACCTTTTTCTACCCCTCTTCTTCTTCACTCGGCTGGGAAAATCAGGT	162185	162455	162505	162453	-1	GeneScaffold_2404	ENSOPRG00000000554.2	140082	206689	FN1	3746	911	126534	No_constitutive_exon_found_in_species
CAGAGAGACAACGGCCAGATGATGAGCTGCACATGCCTGGGCAATGGAAGAA	145493	145517	145567	145515	-1	GeneScaffold_2404	ENSOPRG00000000554.2	140082	206689	FN1	3746	911	126534	No_constitutive_exon_found_in_species
CTCCCTGCAGGCACGTCACGGGAAGCGGAAGTCGCATGTGCGGGAGGTAGAG	270254	270260	270204	270256	1	GeneScaffold_3631	ENSOPRG00000008993.2	269891	303476	None	3746	911	126534	No_constitutive_exon_found_in_species
GTAGGTCTTCCTGGAAGTTAACTGTTGCTTTTGTATTCCTTTTGGGAAAGGT	275369	275434	275319	275371	1	GeneScaffold_793	ENSOPRG00000015987.1	96313	275434	DOK5	3746	911	126534	No_constitutive_exon_found_in_species
TTAGTCACCCCTTCCCCACCTCTCCCAGCTAATGTATTTGGGGGTGACAGGA	252311	252397	252447	252395	-1	GeneScaffold_2369	ENSOPRG00000008343.1	211898	363156	PPIP5K1	3746	911	126534	No_constitutive_exon_found_in_species
CGTCACATATGCACTGAAGGGGACCAGCAGGGCCTGCCGGGAAGCGGCAGTG	350298	350344	350248	350300	1	GeneScaffold_3403	ENSOPRG00000018620.1	308600	352390	None	3746	911	126534	No_constitutive_exon_found_in_species
GGTTGCAGCCCACGGGCATGACCCTGACCAGGGTGCGTGTGGGGTCACAGAG	28142	28354	28404	28352	-1	GeneScaffold_119	ENSOPRG00000014701.2	4313	110104	None	3746	911	126534	No_constitutive_exon_found_in_species
TCTTTCCTGATCCTCGGCTTGATCCTCTACCCTGCTGGCTGGGGCTGCAGAA	343367	343405	343455	343403	-1	GeneScaffold_2062	ENSOPRG00000010342.1	343200	350423	LHFPL2	3746	911	126534	No_constitutive_exon_found_in_species
AAGGCTAGCAGAGCAGGGAATTCACCTGTGTGATTTGATCCTGGGAACAGGT	104243	104376	104193	104245	1	GeneScaffold_5252	ENSOPRG00000001304.1	83680	105610	CCT7	3746	911	126534	No_constitutive_exon_found_in_species
AAAAACATAGATCTTAAAAAAGGCAAGGTGCTTTCTCATCACGCCGGGAGCC	314443	314872	314393	314445	1	GeneScaffold_5252	ENSOPRG00000001349.1	232125	354232	ALMS1	3746	911	126534	No_constitutive_exon_found_in_species
CCCAGCCCCCGCCTGCAGGACAAGCAGCTGGCGGCTCGCAGGCAGGGCAGGG	336820	336826	336876	336824	-1	GeneScaffold_1009	ENSOPRG00000017360.1	330504	344206	CDCA7L	3746	911	126534	No_constitutive_exon_found_in_species
CAAGGGTGAAGCCACCTAAGAAGCAGGAGGAAAAGGAGAAGAAGGGATAGGG	148401	148437	148487	148435	-1	GeneScaffold_2224	ENSOPRG00000002096.2	135655	226218	None	3746	911	126534	No_constitutive_exon_found_in_species
CAAGGTCTACAAGGGCCACCTGTTCGGGGCCACCCAGGGGAGCAGACCAGGC	214857	215715	215765	215713	-1	GeneScaffold_3885	ENSOPRG00000009841.1	214386	234975	None	3746	911	126534	No_constitutive_exon_found_in_species
CATTTCCAATGTTTTTAAATTGAGTTGTATTATTCTGTTTTGGGAATTAGGG	285739	285873	285689	285741	1	GeneScaffold_5302	ENSOPRG00000004454.2	127590	300928	None	3746	911	126534	No_constitutive_exon_found_in_species
ATCTTCAACTGCTTTCCCAGGCCAAAAGCAGGGAGCTGGATGGGAAGCAGGG	328923	328930	328980	328928	-1	GeneScaffold_4633	ENSOPRG00000016187.1	328650	338352	METTL3	3746	911	126534	No_constitutive_exon_found_in_species
AAGACCCTGAGACAGCAGACGTCCAGCCGGCCCCAGACTGCGGCTGGGAGCT	188297	188390	188440	188388	-1	GeneScaffold_3310	ENSOPRG00000014889.2	186844	222847	ZC3H4	3746	911	126534	No_constitutive_exon_found_in_species
TCAGCTACCGATCAAATGTTCATATGTGCTTTCTCCTTTTTGGGACATAGGC	39537	39768	39487	39539	1	GeneScaffold_2383	ENSOPRG00000013534.1	27008	51093	CLCA2	3746	911	126534	No_constitutive_exon_found_in_species
GGCGGAGTGGTGGGGCCACCTCACAGACTAGTCCCTGTGTCTGGGAGCAGGT	117375	117537	117587	117535	-1	GeneScaffold_3873	ENSOPRG00000001987.1	116851	119995	TMEM150A	3746	911	126534	No_constitutive_exon_found_in_species
ATGAAGCAGGAAGGTTCTAATGGGTGCCCTGTTTTCTACTGTGGGGACAGAA	184602	184791	184841	184789	-1	GeneScaffold_1812	ENSOPRG00000008043.1	184602	186671	GPHB5	3746	911	126534	No_constitutive_exon_found_in_species
GGGCAAATGCCGGGGTTAGAAACAAGAATTCTACAGGGAGCTGGAGACAGCT	190421	190436	190371	190423	1	GeneScaffold_3832	ENSOPRG00000010741.1	190046	190502	None	3746	911	126534	No_constitutive_exon_found_in_species
TTCATGGTTATTCTCTGATGTTTCTGCTCTCTTGCTTTGGTGGGTGACAGCT	151342	151428	151292	151344	1	GeneScaffold_2350	ENSOPRG00000010407.1	57993	226831	None	3746	911	126534	No_constitutive_exon_found_in_species
AAGAAGCTATCCAAGCCTATCATGACAATGAAAAAGTCAGTGGGGACCAGCC	177764	177797	177714	177766	1	GeneScaffold_3033	ENSOPRG00000006941.2	115400	256276	None	3746	911	126534	No_constitutive_exon_found_in_species
GGGGGCCACATGGTGCTGGGTCCTCACCAGTCCCCGATCTGGATGGGCAGAT	27232	27394	27444	27392	-1	GeneScaffold_3402	ENSOPRG00000001153.1	21410	338416	RERE	3746	911	126534	No_constitutive_exon_found_in_species
AGCTCTGGAAGACATCCCTGAAGACTTTCTGGAAATGGATCTTGGGAAAGCG	51813	51828	51878	51826	-1	GeneScaffold_4905	ENSOPRG00000001921.1	51813	59083	SLC16A6	3746	911	126534	No_constitutive_exon_found_in_species
TGCCCCTAGTTCAGGAGGTTGCAATTCCCAGCGCCCAGGGGGAACATTAGAT	197304	197319	197369	197317	-1	GeneScaffold_1485	ENSOPRG00000015818.2	194895	225342	KIF21B	3746	911	126534	No_constitutive_exon_found_in_species
GCGTCCTGATTTCACTGCTCGGTGCTCATGCGGTTCTCTTGTGGGGACAGGT	127189	127394	127139	127191	1	GeneScaffold_3915	ENSOPRG00000004376.1	125436	175171	HTRA4	3746	911	126534	No_constitutive_exon_found_in_species
TACTTGGTGTGACAAATATACTAACCGTTACTTTCCTCCTGGGAGATTAGGT	64766	64880	64930	64878	-1	GeneScaffold_3700	ENSOPRG00000004583.1	50808	75754	C12orf50	3746	911	126534	No_constitutive_exon_found_in_species
TAATGGTCAACGCTCACTTTGTCCTCTCTCCTTTCCTTGGGTGCAAACAGCA	173233	173436	173183	173235	1	GeneScaffold_1661	ENSOPRG00000000960.2	108576	177030	ATP2A2	3746	911	126534	No_constitutive_exon_found_in_species
GTTGAGGCCGGCCTTGGTCCTTGGGGCGGCCTCGAGCCTGGGCAGATGAGGG	171506	171535	171585	171533	-1	GeneScaffold_2801	ENSOPRG00000014920.1	169614	171580	None	3746	911	126534	No_constitutive_exon_found_in_species
ACCAGCTCTGGTGGGGCCAGCTCCAGTGGGGCCAACTCTGGTGGGGCCAGCT	170193	170267	170317	170265	-1	GeneScaffold_2801	ENSOPRG00000014920.1	169614	171580	None	3746	911	126534	No_constitutive_exon_found_in_species
TCATCCTGCTTACCGGGACCTGCCGGCCAGCAGGATCACAGGGACAGCAGTG	191636	191643	191586	191638	1	GeneScaffold_2801	ENSOPRG00000015011.1	183406	191882	FBXO24	3746	911	126534	No_constitutive_exon_found_in_species
CATCTCACTCTTCTCTCCATCGCGCCGACCGGCTCCTGCCTCGGGGACAGTG	200028	200257	199978	200030	1	GeneScaffold_2801	ENSOPRG00000015075.1	199367	200257	MOSPD3	3746	911	126534	No_constitutive_exon_found_in_species
CCCCCTGACCAGGGTGGACCAAGTCCTTGCACTGCTTGTTGGGCGATCAGGG	331922	331977	332027	331975	-1	GeneScaffold_1112	ENSOPRG00000013904.1	305392	332245	AXIN2	3746	911	126534	No_constitutive_exon_found_in_species
AGCCTTTAACACTGTTCCCCTTGATGGGGTTATTTGTCCTTGGGTTAAAGGG	185510	185649	185460	185512	1	GeneScaffold_2402	ENSOPRG00000014850.1	184888	189259	HNRNPH3	3746	911	126534	No_constitutive_exon_found_in_species
GGGGGCTTCGGTACAAGGAGGGCGCCCCCCCACCGCGGGGCTCGGGGAAGGA	213341	213353	213403	213351	-1	GeneScaffold_3065	ENSOPRG00000014493.1	186728	213378	None	3746	911	126534	No_constitutive_exon_found_in_species
CTGCGCTTCCGCCAGGACCTGCGGAGGCTACTTCGGGGTGGGGGTTGCAGCC	63749	63769	63819	63767	-1	GeneScaffold_3109	ENSOPRG00000012509.1	63749	65526	CCR10	3746	911	126534	No_constitutive_exon_found_in_species
CTCACATACCCCCAACCCCACATGGCTGTGATTGCAGTTTCTGGGAATAGCG	253742	253748	253798	253746	-1	GeneScaffold_2168	ENSOPRG00000006537.1	236383	264537	FOXN4	3746	911	126534	No_constitutive_exon_found_in_species
CTTAGGCTGACTCTGTATTTATTCTTGTTTTTTTCTTTCTGGGGATGTAGAG	20329	20412	20279	20331	1	GeneScaffold_1546	ENSOPRG00000009969.1	5384	96956	CFAP58	3746	911	126534	No_constitutive_exon_found_in_species
AGAGCTTTGACGTCACCCCTGCCGTGATGCGCTGGACAGCTCAGGGACAGGG	144486	144507	144436	144488	1	GeneScaffold_1782	ENSOPRG00000012387.1	136511	145414	None	3746	911	126534	No_constitutive_exon_found_in_species
GCCCAGAATCAACGGTAAGGAATGACTTGCTCTCTCGTTGGGATTGGCAGGC	204727	204874	204924	204872	-1	GeneScaffold_2023	ENSOPRG00000004624.2	4524	328456	None	3746	911	126534	No_constitutive_exon_found_in_species
GGGGTCATCCTAAAGCCTCTTCCTTCTGTTGGCCCCACCCTGGGATGCAGGT	180157	180303	180353	180301	-1	GeneScaffold_1990	ENSOPRG00000005104.1	167400	195840	GRIP2	3746	911	126534	No_constitutive_exon_found_in_species
GGTGGCGACTGTCCACGCCTACTCCCTTGTACTTCCAGGTCGGGGAGGAGGG	259546	259577	259496	259548	1	GeneScaffold_3391	ENSOPRG00000014743.1	259438	259991	None	3746	911	126534	No_constitutive_exon_found_in_species
CCGAGTGTGTAGGCCCTGGGCAGGCGCCCTGCGAAACGGAAGTAGGGGAGTC	8309	8420	8470	8418	-1	GeneScaffold_2552	ENSOPRG00000006418.1	7309	8615	SAT2	3746	911	126534	No_constitutive_exon_found_in_species
CCTGGGACAGATCGGAGTTCTGACTTTTTCATTTCTCTTCTTGGGGGTAGTC	227605	227711	227555	227607	1	GeneScaffold_1369	ENSOPRG00000014348.2	218052	268934	ATG16L1	3746	911	126534	No_constitutive_exon_found_in_species
AGAGCATTGAGTTCATCAGAGACTCTCTGATTTCCATTCGGGACGAGAAGGG	41180	41265	41130	41182	1	GeneScaffold_1640	ENSOPRG00000003770.1	40778	314484	GRM1	3746	911	126534	No_constitutive_exon_found_in_species
AGCCAAGCGCAGGTGCACGGTGTGGAGCCGCGCGCCAGGGTCGGGAGTAGGG	72076	72089	72026	72078	1	GeneScaffold_253	ENSOPRG00000009821.1	71643	72136	None	3746	911	126534	No_constitutive_exon_found_in_species
AAGCGAACCACGCATACCAGTCAAAATTGTGCAACAGATGGAGGGAAAAGGA	142388	142397	142447	142395	-1	GeneScaffold_4113	ENSOPRG00000001498.1	141333	149868	GRIN2C	3746	911	126534	No_constitutive_exon_found_in_species
GCGGTCCTACCGCCCCTCACCTTGGCACCCTCTCTTGCAGGTGTGGGCAGAG	62143	62183	62233	62181	-1	GeneScaffold_2172	ENSOPRG00000016805.2	54043	62191	RAB35	3746	911	126534	No_constitutive_exon_found_in_species
GGGACCTACAGTGGGGTTAGGAAAAGATTCCCCGCGTGGGGAGATACCAGAG	73194	73197	73247	73195	-1	GeneScaffold_3500	ENSOPRG00000011256.2	35508	73330	EFHB	3746	911	126534	No_constitutive_exon_found_in_species
GTACATTCCCAGGAAGAGTGGGGTTAGGGAGAGAGTGTCCTAACGGGAAGTT	72592	72982	73032	72980	-1	GeneScaffold_3500	ENSOPRG00000011256.2	35508	73330	EFHB	3746	911	126534	No_constitutive_exon_found_in_species
GGCCTCACGGGCCCGCAGAGTGCCCTCCACACCCTCCCAGGGCAAGGAAGTG	158111	158117	158167	158115	-1	GeneScaffold_709	ENSOPRG00000012824.2	135228	158184	None	3746	911	126534	No_constitutive_exon_found_in_species
GGGCCGCCCCGATGAAGGAGCCGGATGCCATCAAGCTGTTTGTGGGGCAGAT	295353	295459	295509	295457	-1	GeneScaffold_2639	ENSOPRG00000011130.2	283062	296294	CELF3	3746	911	126534	No_constitutive_exon_found_in_species
CGTCACGAGGCTGCAGGAGAGGCCCGTGCGCGTAGGCTGGGTGACGCGAGGC	56019	56049	56099	56047	-1	scaffold_976	ENSOPRG00000009064.1	55848	56100	None	3746	911	126534	No_constitutive_exon_found_in_species
CCTGTCAGCCGCCAGGGCGGGCGAGCAGAGGACGGGCCCCGAGCGGGGAGAG	40168	40187	40118	40170	1	GeneScaffold_5089	ENSOPRG00000011032.1	39764	40378	None	3746	911	126534	No_constitutive_exon_found_in_species
AGCGAGACGGGCGCGTGCGGGGTGTCGGGGCTGGGGTGCAGGGGGCCTAGGT	65770	65779	65829	65777	-1	GeneScaffold_1473	ENSOPRG00000002255.1	51540	65882	RPA2	3746	911	126534	No_constitutive_exon_found_in_species
ACGTATACTACAGCGTGGCTGAGACCAGTCCCCCGCTCTGGGCGGGCTAGGA	130598	130606	130656	130604	-1	GeneScaffold_4006	ENSOPRG00000002937.2	130208	135025	MEX3A	3746	911	126534	No_constitutive_exon_found_in_species
GCCCGAGGATTAGTGCCCGCACGTTACTCTGTCGGGCGCGGGGGCGGAAGTA	77821	77828	77771	77823	1	GeneScaffold_1954	ENSOPRG00000006567.1	77594	117328	LAMC3	3746	911	126534	No_constitutive_exon_found_in_species
CTCAGGGCCTGGCCACAGCCTTCTGACACAGCCCCTGGCTGGGTTGGCAGGA	114666	114866	114616	114668	1	GeneScaffold_1954	ENSOPRG00000006567.1	77594	117328	LAMC3	3746	911	126534	No_constitutive_exon_found_in_species
TCCTTGGAGAAGGGTTTTGCTGGCTGGTCTCAGGGATCGTGGGATTGAAGGG	221422	221465	221515	221463	-1	GeneScaffold_3390	ENSOPRG00000010829.1	219823	221825	ZNF513	3746	911	126534	No_constitutive_exon_found_in_species
AGCCAGCCAGACGCACTCACAGAAGGTCCTGGGGGGCATGGGTGGCACAGGT	62808	62968	63018	62966	-1	GeneScaffold_580	ENSOPRG00000001418.1	50057	217175	ADAMTS2	3746	911	126534	No_constitutive_exon_found_in_species
TGGCCCTGTTGTTCCCTGTCTAATCTGTGTACTTTGGGGGAGGGGTCTAGGA	104304	104415	104254	104306	1	GeneScaffold_2099	ENSOPRG00000008173.1	58357	104830	AMPD3	3746	911	126534	No_constitutive_exon_found_in_species
GGTCTGGCTTGTATTCGTCTCTCTTGACGCCAGCGTGACAGCGGGTGTAGGG	163576	163579	163526	163578	1	GeneScaffold_2099	ENSOPRG00000008209.1	163527	163579	None	3746	911	126534	No_constitutive_exon_found_in_species
GGCCGCACTGAATGGGGGTTGTTTTTCTGTTTGTGTTGATGGGTGGCCAGCG	78995	79174	79224	79172	-1	scaffold_717	ENSOPRG00000012064.1	13042	103474	RBM19	3746	911	126534	No_constitutive_exon_found_in_species
AGCAGATGTTGTTATGGTATTCCAGTTCCCTTCTACTGGGCAAAGGGCAGGT	57274	57285	57335	57283	-1	GeneScaffold_4760	ENSOPRG00000011229.1	35818	89848	TMPRSS11A	3746	911	126534	No_constitutive_exon_found_in_species
CTGCAGGGCTGGAGGAGGAGGAGGGTGAGGATGGTGGGCAGGGCACAGAGAC	82492	82606	82442	82494	1	GeneScaffold_1790	ENSOPRG00000013105.1	69527	82606	None	3746	911	126534	No_constitutive_exon_found_in_species
AGCCCAGGGGAGTCTCACCCAGGCCTGCCTGCTCTACTCCTTGGGAACAGGA	122406	122529	122579	122527	-1	GeneScaffold_1790	ENSOPRG00000013131.2	87169	148474	SPTB	3746	911	126534	No_constitutive_exon_found_in_species
CAGGGCCAGGTGGAGCTGTGTGGCCAGGGCTGACCACCAGCTGGGGACAGGC	126019	126273	125969	126021	1	scaffold_2510	ENSOPRG00000005336.1	125207	126273	None	3746	911	126534	No_constitutive_exon_found_in_species
GAAAACTTTTATTAACAAAGGCTCCTTTTCTTTGTCTTGCTGCGGGTAAGGA	161183	161275	161133	161185	1	GeneScaffold_1565	ENSOPRG00000015073.2	115284	282901	PKHD1L1	3746	911	126534	No_constitutive_exon_found_in_species
GGTTCGTGAATGTTTGATTCCTGTTGTCTGTCATCCCTTTGGGACTACAGGG	185157	185312	185107	185159	1	GeneScaffold_1565	ENSOPRG00000015073.2	115284	282901	PKHD1L1	3746	911	126534	No_constitutive_exon_found_in_species
AGTCGGGGGTCATGGAGCCTGATGGCCTGGTCCCTGTCCTGGGACTGCAGGT	71460	71555	71410	71462	1	GeneScaffold_443	ENSOPRG00000011886.1	22670	128786	DGKD	3746	911	126534	No_constitutive_exon_found_in_species
GCTTTTGTTTGATTAAATAGTCATGTTTCTCTCTTTTTAATGATGGGTAGAA	247675	247753	247625	247677	1	GeneScaffold_3284	ENSOPRG00000014411.1	39211	274170	CACHD1	3746	911	126534	No_constitutive_exon_found_in_species
GGGTCTCAGAAGTGCTGACGCTGGCTGGCTATCTGTGCCGGGAGGGACAGGG	243426	243544	243594	243542	-1	GeneScaffold_3486	ENSOPRG00000011166.2	241933	249777	ATG9A	3746	911	126534	No_constitutive_exon_found_in_species
GGATTTCAAATTATTGGTGGGGAAAAAATGGGAAGACTAGACCTAGGGAGTG	180754	180780	180704	180756	1	GeneScaffold_3507	ENSOPRG00000011632.2	68323	231973	PTPN13	3746	911	126534	No_constitutive_exon_found_in_species
GACCCACAGGAATGTCCTCTGTTCTCTTTTGTGTTTTGGGGAACAAACAGCA	162656	162762	162812	162760	-1	GeneScaffold_1662	ENSOPRG00000015071.2	479	192849	SPHKAP	3746	911	126534	No_constitutive_exon_found_in_species
CACCTCTTGTCTGTCTCTGTCCCTCCCTGCCTGGTGCGTGCCGAGGGCAGGC	74698	75047	75097	75045	-1	scaffold_940	ENSOPRG00000007315.1	32755	85699	SYT6	3746	911	126534	No_constitutive_exon_found_in_species
CTGTGTCTGAACGGGCATGTCTGTGCGTTTCTTGGTAACCTCGGGAGCAGAC	128666	128683	128733	128681	-1	GeneScaffold_4911	ENSOPRG00000017129.1	88670	170664	TLE1	3746	911	126534	No_constitutive_exon_found_in_species
CCTGCAGCCTGACCTCCGTGTTTCCCGTGGCTGGGTCTCTGGGGACACAGAC	78645	78793	78595	78647	1	GeneScaffold_876	ENSOPRG00000001884.1	75802	91065	None	3746	911	126534	No_constitutive_exon_found_in_species
CCTGGCATCAACACTTCTTTTCTGGATTTTGCTCTTTAATGGGAGAATAGTT	104842	104980	105030	104978	-1	GeneScaffold_876	ENSOPRG00000001944.2	93705	154240	PMFBP1	3746	911	126534	No_constitutive_exon_found_in_species
TTGGCATTTGGCTCCAAAGTCTGAATGGTGTTGTCATCTTTGGGTAACAGGT	124138	124246	124088	124140	1	GeneScaffold_2393	ENSOPRG00000004348.2	93546	135687	PDE6C	3746	911	126534	No_constitutive_exon_found_in_species
AGGACGTCAAGTGGGGCTGCCAGGACCTGGGTCCCAGGCAAGGGCTGCAGTT	526	565	615	563	-1	GeneScaffold_2999	ENSOPRG00000015695.2	526	291238	None	3746	911	126534	No_constitutive_exon_found_in_species
CTTTGATTCTCCTAGATTCCGTGCCTCCATCTCACCTCAGGGAAGATGAGCC	92581	92585	92531	92583	1	GeneScaffold_2443	ENSOPRG00000017110.1	32740	105494	EGF	3746	911	126534	No_constitutive_exon_found_in_species
CCCTTCTGCCCCTGAGAGCCTATCTTCTCTCTACAGAGTTCAGGGAGGAGCC	57354	57361	57304	57356	1	GeneScaffold_781	ENSOPRG00000016598.1	54862	59570	REC8	3746	911	126534	No_constitutive_exon_found_in_species
TGGGAAGGAACCGATTACAGTGATCCTGATACGGGGGAAAGTGGGGATAGTA	158441	158447	158497	158445	-1	GeneScaffold_51	ENSOPRG00000008168.1	150973	176346	None	3746	911	126534	No_constitutive_exon_found_in_species
GGCCCCAGGCTTTGCTGGAGTGCTGACTTGCCCCTGTTTTGGGAACACAGGT	160050	160473	160000	160052	1	GeneScaffold_3295	ENSOPRG00000008967.1	127834	164314	CHAF1B	3746	911	126534	No_constitutive_exon_found_in_species
GCTGTGGACTGAGGAGTCCAGGAGTTCTGCTTCTGCTCTCTTGGGAACAGGT	104397	104595	104347	104399	1	GeneScaffold_654	ENSOPRG00000004572.1	71161	143559	NRF1	3746	911	126534	No_constitutive_exon_found_in_species
AGTTGTAAGAGGGAAGAAAATGTGCAGCTCCTGGATGGCGGGGATAGTAGAA	47422	47450	47372	47424	1	GeneScaffold_1353	ENSOPRG00000012814.1	46664	47453	KRTCAP3	3746	911	126534	No_constitutive_exon_found_in_species
GTGCCACGGTCTTCTAATTCAGCTTATCCTATATCCCCACACCGGGGCAGGT	56862	57043	57093	57041	-1	GeneScaffold_1353	ENSOPRG00000012831.1	47938	82700	IFT172	3746	911	126534	No_constitutive_exon_found_in_species
TTCTCTTCCCTCCCTCCCCCCGCTCCCCCTTGGTTCATCAGGGACCAGAGGA	214584	214771	214534	214586	1	GeneScaffold_1353	ENSOPRG00000013047.2	213518	260606	SLC4A1AP	3746	911	126534	No_constitutive_exon_found_in_species
GGCCCTGGCTTCTGCTAAAGCAGCGTTCCTTGTCATGTGTGTGGGAGAAGCA	180143	180197	180247	180195	-1	GeneScaffold_4886	ENSOPRG00000001048.2	166085	190642	RIPOR3	3746	911	126534	No_constitutive_exon_found_in_species
AGCCCTTATATCAGGGACAGTGTCAAACCATCTTTTTCTTAATGGGCCAGGT	230699	230826	230876	230824	-1	GeneScaffold_4727	ENSOPRG00000004039.2	174343	277513	STIL	3746	911	126534	No_constitutive_exon_found_in_species
GCGGACTTTATTTTTCTTTATTTTTTATTATCACTTAAAATGGGGATTAGAT	169110	169287	169060	169112	1	GeneScaffold_1591	ENSOPRG00000007212.1	163598	200171	KAT7	3746	911	126534	No_constitutive_exon_found_in_species
CACCCAGGGACTCCCTCGTGCCAGCCAAGCCCGGCAGATGGGCGCGTGAGAA	218808	218859	218909	218857	-1	GeneScaffold_1411	ENSOPRG00000004027.1	206131	218864	FAM212B	3746	911	126534	No_constitutive_exon_found_in_species
TGTGCCTGCTGTGTGCCACATGGGGGGTCCTTATTCTCCCCTGGGGACAGGC	186962	187031	186912	186964	1	GeneScaffold_738	ENSOPRG00000011609.1	178791	199906	PARVG	3746	911	126534	No_constitutive_exon_found_in_species
TGTGAATTAGAGAATATTTATGAGAATGTTTCTCCCCTCTTGGGTGACAGGT	9415	9490	9540	9488	-1	GeneScaffold_2465	ENSOPRG00000011648.1	5632	65394	CCDC38	3746	911	126534	No_constitutive_exon_found_in_species
CCTTTTTAAGGGGAAGTGATCCTTCTAAACCTTTTGGGATGAAATTGCAGGA	201181	201322	201372	201320	-1	GeneScaffold_1096	ENSOPRG00000003300.2	3790	260366	None	3746	911	126534	No_constitutive_exon_found_in_species
GCAGGAGGCTTGAGACCATCTAACTGTTGGGTCCTATTTCTTGGGGACAGCA	48708	48842	48892	48840	-1	GeneScaffold_777	ENSOPRG00000016402.1	44616	77256	ACIN1	3746	911	126534	No_constitutive_exon_found_in_species
TTCCATCATAAACAAAACAACTCACTGTGACCCTCATTTTGGGATTACAGGG	17858	18017	18067	18015	-1	GeneScaffold_4923	ENSOPRG00000015203.1	450	20137	None	3746	911	126534	No_constitutive_exon_found_in_species
CTTTGGGTTTTTAGGATGAAATAGTTGGCTTCTTTTTCCAGATTAGGGAGAG	120557	120573	120507	120559	1	GeneScaffold_2349	ENSOPRG00000003162.1	120469	120745	None	3746	911	126534	No_constitutive_exon_found_in_species
CATATAACTTATCTCCTGGTTTCCCAGGTTGTAGATCTCATGGGAGAGAGGC	37084	37119	37169	37117	-1	GeneScaffold_4746	ENSOPRG00000018593.1	34229	38532	None	3746	911	126534	No_constitutive_exon_found_in_species
AGACATAGATACTAGAACAGTAGAGCAGACAAGCGCACCATGGGACGTAGGC	259510	259525	259460	259512	1	GeneScaffold_1174	ENSOPRG00000008001.1	226501	259531	STX3	3746	911	126534	No_constitutive_exon_found_in_species
CCTGTGTGTTGAAAGTTTGTGTTTTCTTCTCTTTGTCCTTGGGAGCACAGAC	158560	158667	158717	158665	-1	GeneScaffold_4494	ENSOPRG00000003555.2	106149	239247	IQCA1	3746	911	126534	No_constitutive_exon_found_in_species
TCAGTCTCCATCTGGGTTCCTGTTCCCATCCGGGGGGTGGGGGTGGGGAGTG	171146	171153	171096	171148	1	GeneScaffold_3548	ENSOPRG00000011219.2	170805	180277	GRM2	3746	911	126534	No_constitutive_exon_found_in_species
GAATGTGGCAGTAGCAACCGGAACAAAGCCGAGAACCTGCTTCGAGGGAGCG	108935	108941	108885	108937	1	GeneScaffold_2755	ENSOPRG00000008453.1	23171	110033	PIK3R1	3746	911	126534	No_constitutive_exon_found_in_species
TAGATGTGTGAGTGCCAAATAGAAGATATGCCACCCAGACGCGTCGGGAGAT	165874	165919	165969	165917	-1	GeneScaffold_2033	ENSOPRG00000003102.1	130843	166551	PRPF8	3746	911	126534	No_constitutive_exon_found_in_species
TGTGTTTATGTTCTTACCTTTGTTTGGGGCCGCAGGGCCCTGTAGGGAAGGG	160041	160156	160206	160154	-1	GeneScaffold_2033	ENSOPRG00000003102.1	130843	166551	PRPF8	3746	911	126534	No_constitutive_exon_found_in_species
TCACCTGCGCTCATGCTGTTCTTTCCCCCCAACCCCGCCTGTGGGTGTAGGT	110645	111116	110595	110647	1	GeneScaffold_4915	ENSOPRG00000017001.2	39312	139600	SCN8A	3746	911	126534	No_constitutive_exon_found_in_species
TAAGAGGGAAGTCAGCCCAGCCTCCAAAAAAAACCCTCTGGGAAGAATAGGC	65033	65090	64983	65035	1	scaffold_1898	ENSOPRG00000018978.1	64940	65339	None	3746	911	126534	No_constitutive_exon_found_in_species
AAAATCCCCTTGCAAAATATGTGAGCCAGATGAAAGTCAGAGGGCTGTAGCT	54793	54802	54743	54795	1	scaffold_1163	ENSOPRG00000010282.1	54670	54923	None	3746	911	126534	No_constitutive_exon_found_in_species
TGTTCACCCTAGGTGGGCCTGGGTGGCTGACACTGTTCTCCTGGGGGCAGAC	13234	13356	13184	13236	1	GeneScaffold_39	ENSOPRG00000012375.1	8974	15818	SLC13A2	3746	911	126534	No_constitutive_exon_found_in_species
GGGAAGCAAAGGACTGTGTCACTGAGGGCTGGGATTCTGTTGTGGGGCAGGT	150490	150711	150761	150709	-1	GeneScaffold_39	ENSOPRG00000012483.2	114902	176423	KIAA0100	3746	911	126534	No_constitutive_exon_found_in_species
AAGCAGTGTTATTAAGCTTACAATGAAACTAGAGCGTGGAGGGCAGGGAGAG	9456	9464	9406	9458	1	GeneScaffold_4420	ENSOPRG00000008384.2	178	257061	None	3746	911	126534	No_constitutive_exon_found_in_species
GTCCCCGTGCCCACCTCGCACACCAACAGTCCTTTCCATGTTGGGGACAGGT	222221	222330	222171	222223	1	GeneScaffold_721	ENSOPRG00000014827.1	208268	227527	GTPBP1	3746	911	126534	No_constitutive_exon_found_in_species
TCTGTGCAACCATGGTGAAACAGCATAGTAATTCAGATTCACGTGGGTAGAT	189492	189510	189442	189494	1	GeneScaffold_4470	ENSOPRG00000016342.1	179192	221585	None	3746	911	126534	No_constitutive_exon_found_in_species
TGCATCTGCTCTGGATTCTGCCGTGGAAGCTGGTGCTGGGGCCGTGGAAGCT	182157	182180	182230	182178	-1	GeneScaffold_1286	ENSOPRG00000008265.1	181642	182511	SCGB3A1	3746	911	126534	No_constitutive_exon_found_in_species
GCCCTGCTGAGGCCCACCTACTGACCCCAGGCTTCCCCTGGGGCGGGCAGGC	213471	213640	213690	213638	-1	GeneScaffold_1286	ENSOPRG00000008278.1	191965	248013	None	3746	911	126534	No_constitutive_exon_found_in_species
CAGGTTATTCTAATTACACAGAATCCTATGAAGATGGGTGTGAGGAATAGCC	9199	9532	9582	9530	-1	GeneScaffold_3344	ENSOPRG00000015321.1	8564	9733	None	3746	911	126534	No_constitutive_exon_found_in_species
AGGGGTGGGTTTGTCAAGATGTCTGCAGATCACAGGAGGAGGGCAAAAAGTG	246785	246794	246844	246792	-1	GeneScaffold_2071	ENSOPRG00000016772.1	222785	246886	CENPJ	3746	911	126534	No_constitutive_exon_found_in_species
TTTAAGTGACTGAAATGCTGACATAGTTTATTGTCATTTTTGGGGGCTAGCC	190789	190901	190951	190899	-1	GeneScaffold_560	ENSOPRG00000002874.1	170042	256814	HACE1	3746	911	126534	No_constitutive_exon_found_in_species
ACTTTTGGTTTCCTGTCTTCCAGCTGTCTTGGGAGGGGAGATGCTGAGAGCT	242917	242923	242973	242921	-1	scaffold_1868	ENSOPRG00000014995.1	242917	243155	None	3746	911	126534	No_constitutive_exon_found_in_species
TGTGGAAGAAGGAGGCTCCCGAAGTCCAGCATCTGCAGGGAGACTGGCAGAA	99028	99056	99106	99054	-1	GeneScaffold_6	ENSOPRG00000003939.1	82502	239985	FAM184B	3746	911	126534	No_constitutive_exon_found_in_species
TTTGCTTGTAAATGGGTACTGTGAATCGAAACATCCCGAGTACGGGGGAGGG	253574	253582	253524	253576	1	GeneScaffold_3949	ENSOPRG00000001569.1	252471	253999	None	3746	911	126534	No_constitutive_exon_found_in_species
AGACGCACGCCGTCGAGCCAGGCGTCGAGCCAGGCGTCAAGCCGGGGGAGCC	21078	21731	21028	21080	1	GeneScaffold_1779	ENSOPRG00000003322.1	20907	22676	None	3746	911	126534	No_constitutive_exon_found_in_species
AGCATATACAAGAAAAAGTATAGGATGATATCTTTTTGTTACATGGGCAGAA	162257	162338	162207	162259	1	GeneScaffold_2364	ENSOPRG00000011528.1	122263	220301	CASC4	3746	911	126534	No_constitutive_exon_found_in_species
AGACGTTGCTCCCTAAGTGTGGCCCAGGAATGATGGATACTCTAGGGAAGAG	147391	147439	147341	147393	1	GeneScaffold_3589	ENSOPRG00000014514.1	146799	147439	None	3746	911	126534	No_constitutive_exon_found_in_species
CAACAGAACCCCTGGTCTCTGTCCCTGGAGAGGAGAAGGTGCCAGGGGAGCC	111205	111313	111155	111207	1	GeneScaffold_1248	ENSOPRG00000007189.1	104476	166506	CRYBG1	3746	911	126534	No_constitutive_exon_found_in_species
ACCACCTGCACAGCAGAGATTATAAGGGCCCAGAGGCTTTCAAGGGGTAGAG	68074	68146	68024	68076	1	GeneScaffold_1456	ENSOPRG00000011021.1	57487	106312	None	3746	911	126534	No_constitutive_exon_found_in_species
GAAAATTTGCTTACCTCATTTCTGTTCCTTTTTTGTGTGTGTGGGATTAGAT	93072	93209	93022	93074	1	GeneScaffold_1501	ENSOPRG00000015646.1	79596	155369	AKAP7	3746	911	126534	No_constitutive_exon_found_in_species
AGTGACCCCACAGAAGGTGAAACAGTCCTCGGTGACAGCCCTGAGGGTAGGC	101154	101166	101104	101156	1	GeneScaffold_3436	ENSOPRG00000013257.1	99970	101704	None	3746	911	126534	No_constitutive_exon_found_in_species
CTTGTTAAGGAAATAAAATGGAATTCTGATTTATCTTTGATTTGGGGAAGGT	215993	216106	215943	215995	1	GeneScaffold_3436	ENSOPRG00000013306.2	207931	219722	None	3746	911	126534	No_constitutive_exon_found_in_species
AAGAACTCAGAACTAGTAGCACACGGATATTCCAGCCTGGGATAAAGTAGTA	41086	41095	41036	41088	1	scaffold_1692	ENSOPRG00000000610.1	41077	41306	None	3746	911	126534	No_constitutive_exon_found_in_species
CCAGAATCTCACGTGTGTCCTGTTGCTGGTACCATCTGTTCCAGGGAGAGAG	121308	121310	121258	121310	1	GeneScaffold_4242	ENSOPRG00000016963.1	119238	136513	PNLIPRP2	3746	911	126534	No_constitutive_exon_found_in_species
TTCTCTTCCCTCCTCTCCCTCCCCTTCCACCCCACGCCCCACCTGGGAAGAA	73813	73966	74016	73964	-1	GeneScaffold_2947	ENSOPRG00000001861.1	31568	181021	PIP4K2A	3746	911	126534	No_constitutive_exon_found_in_species
GGGGAAATCATACACATTGTGTTAATCTTCCTTCTCTTTCCAACGGGCAGGC	31568	31649	31699	31647	-1	GeneScaffold_2947	ENSOPRG00000001861.1	31568	181021	PIP4K2A	3746	911	126534	No_constitutive_exon_found_in_species
GCCAGCCTGAAGGGGGCTCCAGGCAGAGCCGCGGGGAGAGGGGCGAGGAGAG	52744	52762	52694	52746	1	GeneScaffold_1035	ENSOPRG00000001854.1	6094	55700	USP42	3746	911	126534	No_constitutive_exon_found_in_species
CACTCCTTCCTGGTGGTGTTCCGCATCCGTGGGGGGGGGAGAAGATTGAGGA	157770	157861	157911	157859	-1	GeneScaffold_3846	ENSOPRG00000012467.2	45944	204254	SCN11A	3746	911	126534	No_constitutive_exon_found_in_species
CTGCTGTTTGGGCAACAAAGGCCATCAAGGACTGCATGAGGGAATATTAGTT	221167	221206	221117	221169	1	GeneScaffold_5481	ENSOPRG00000011359.1	82611	239463	PAPD7	3746	911	126534	No_constitutive_exon_found_in_species
GGTGGAACGAACCAGAACTTTGGAGGCCAAAGCGTTCCAGGAAAAGGGAGCA	74536	74590	74486	74538	1	GeneScaffold_4156	ENSOPRG00000016592.1	23323	75401	KIF15	3746	911	126534	No_constitutive_exon_found_in_species
ATAAATAAAAATAAACTATGATTTTTTTTTTTCTTGTGGTTGGGGGATAGCT	148427	148583	148633	148581	-1	GeneScaffold_1595	ENSOPRG00000016046.1	143916	200904	None	3746	911	126534	No_constitutive_exon_found_in_species
ACAGTTTATTCACAGTTCACCCCGCATCCCTGGAGACCGCGGGCAGTTAGGA	115545	115557	115607	115555	-1	GeneScaffold_2497	ENSOPRG00000004120.1	115082	120568	DUOXA1	3746	911	126534	No_constitutive_exon_found_in_species
TCTTAGAGTCATTTATTTATTTTATTTCTCCCCCTGGGAAAAAAATAAAGAT	103914	104064	103864	103916	1	GeneScaffold_4819	ENSOPRG00000007294.1	75893	113399	EDRF1	3746	911	126534	No_constitutive_exon_found_in_species
TTTCCTTGGGGCCTCTTGCTCTACCACCTGCGTGTTCCTGGGCTGGGCAGGC	86770	86912	86962	86910	-1	GeneScaffold_47	ENSOPRG00000016027.1	86453	92631	HHATL	3746	911	126534	No_constitutive_exon_found_in_species
TTCTCCCCCCACCCTATCACCCACTCCGTGTTGTCCCCCACGAGCGGGAGCC	17474	17510	17424	17476	1	scaffold_1383	ENSOPRG00000000741.1	17328	17641	None	3746	911	126534	No_constitutive_exon_found_in_species
CGGGCGGGCCCAGGGCGTTCTGTCTCCTAGTGATCACCGACTAGGGCAAGGC	138943	139086	138893	138945	1	GeneScaffold_148	ENSOPRG00000015375.1	37780	215033	None	3746	911	126534	No_constitutive_exon_found_in_species
AAGTCTGCCCCAGGGTGGGCACCTGCGAGCGCAAAGAAGGAGGGAGGGAGCA	220541	220557	220491	220543	1	GeneScaffold_1936	ENSOPRG00000011599.2	47617	235209	None	3746	911	126534	No_constitutive_exon_found_in_species
GCAGGAGCTTAAACTTTTACTTACTTATTATTTATTTTTTCATGGGAAAGCA	234445	234530	234395	234447	1	GeneScaffold_1936	ENSOPRG00000011599.2	47617	235209	None	3746	911	126534	No_constitutive_exon_found_in_species
TGGAGGACACGACCACCTACTCGCAGGGCCACCAAATGTCCACGGGACAGGG	49042	49057	48992	49044	1	GeneScaffold_139	ENSOPRG00000008146.1	41769	78580	None	3746	911	126534	No_constitutive_exon_found_in_species
TTCTGTGACCTGACCTTGTTTCCTCTCTGTATTTGGTGCCGGGGTCACAGAA	45810	45952	46002	45950	-1	GeneScaffold_4668	ENSOPRG00000013024.1	39966	52139	RIMS3	3746	911	126534	No_constitutive_exon_found_in_species
GTTGTTGCATAGCTCCTCCTCCCTCTGATGCTGAGCAGTGGGGAGGAAAGTG	177630	177633	177580	177632	1	GeneScaffold_4668	ENSOPRG00000013034.1	141580	177860	NFYC	3746	911	126534	No_constitutive_exon_found_in_species
CACCTCCCTGGCACCGCATGACTCGCTGCCTGGCGCACGGGGGCCAAAAGGA	21566	21647	21697	21645	-1	GeneScaffold_383	ENSOPRG00000002644.2	17500	122811	ACTN1	3746	911	126534	No_constitutive_exon_found_in_species
TGAGAGTTGGACTTCTTCCCTTTTAACACCACCCATCTTTCAACGGGCAGAT	216716	216921	216666	216718	1	GeneScaffold_3270	ENSOPRG00000003016.1	139055	222283	STRIP2	3746	911	126534	No_constitutive_exon_found_in_species
TTCTCTGGATAAGGGCTCTAATGACATTTCTCCTCACCCCGGGACTGCAGGA	51333	51425	51475	51423	-1	GeneScaffold_4146	ENSOPRG00000009584.1	50088	52628	C3orf62	3746	911	126534	No_constitutive_exon_found_in_species
TGTACTTCTCCGGACCTATACCATAAGGCAATAGAGATGTTTTGGGAAAGGG	138056	138057	138006	138058	1	GeneScaffold_2027	ENSOPRG00000007492.1	11302	175621	None	3746	911	126534	No_constitutive_exon_found_in_species
CCTCCTCCTCGGCCCTCACCTAACCTGGGTTGTGTCATTTTGGGTTGGAGCT	10778	10959	11009	10957	-1	scaffold_2202	ENSOPRG00000004174.1	10778	80185	BAIAP2L1	3746	911	126534	No_constitutive_exon_found_in_species
GCTGGAGAGAGCCTGCAACCCTGGGGCTGAGGTGGGCATGGGCCTGGAAGGG	193363	193369	193419	193367	-1	GeneScaffold_3094	ENSOPRG00000000127.1	141480	193602	TSPOAP1	3746	911	126534	No_constitutive_exon_found_in_species
TGGGCAGGGAGGACCAGCCCGTGCTCACGTCTGTCCCCTGGGAACTGCAGAG	14812	14947	14762	14814	1	GeneScaffold_4368	ENSOPRG00000006387.2	614	22294	TCTN2	3746	911	126534	No_constitutive_exon_found_in_species
CACACTTCTGTCTTGACCCCTTTGCTCCCCCAGATCGCACGAGGGTCTAGTC	51219	51294	51344	51292	-1	GeneScaffold_2603	ENSOPRG00000015633.1	48836	129280	None	3746	911	126534	No_constitutive_exon_found_in_species
GCAGCACTGACTACCTGTCCTCTCCCACCCCCTCCCTGGCATGGGGCCAGGC	128910	129127	128860	128912	1	scaffold_1197	ENSOPRG00000001274.1	120806	130515	SOX13	3746	911	126534	No_constitutive_exon_found_in_species
GAAGGGAGCCAAGGACGGGGGGGACGCCGGGGGCAGGTCTTGGGGATGAGTG	14203	14220	14153	14205	1	GeneScaffold_1199	ENSOPRG00000014578.1	6554	14561	None	3746	911	126534	No_constitutive_exon_found_in_species
CAAGGCGAGGACTTTAGTCGCTAGGCCATGCCGCCGGGCCCGAGGGATAGCT	151791	151800	151850	151798	-1	GeneScaffold_1449	ENSOPRG00000001552.1	151791	155213	CCDC17	3746	911	126534	No_constitutive_exon_found_in_species
AGGTCCTGCAAGAAGAGCCGTGGCTTCGAGACCCAGGGACATGGAGCCAGCT	13461	13470	13520	13468	-1	GeneScaffold_3697	ENSOPRG00000005479.1	822	56281	None	3746	911	126534	No_constitutive_exon_found_in_species
GAATGAATATGAAATAGAATTAATGGACTAATCTTATTTCCAATGGGCAGAT	107232	107318	107182	107234	1	GeneScaffold_1257	ENSOPRG00000015773.1	76632	160058	ADGRG6	3746	911	126534	No_constitutive_exon_found_in_species
TATTGGAAAACGACTGAGCACACCTTCTGCCAGCACTTACTGAGGGGAAGCA	169892	169919	169842	169894	1	GeneScaffold_5235	ENSOPRG00000016284.1	147391	169919	BNIP3L	3746	911	126534	No_constitutive_exon_found_in_species
CCAACCAGCTGCTCATCATGTAGACGCTGGGCTGGAAGATGCTGGGAAAGTA	124553	124596	124503	124555	1	GeneScaffold_5056	ENSOPRG00000013321.1	43251	129141	LRIG2	3746	911	126534	No_constitutive_exon_found_in_species
TGCTCCCCACAGCAGTCAGTGATGCACCCTTGCCCCTTGCACGTGGGCAGAC	132466	132585	132635	132583	-1	GeneScaffold_435	ENSOPRG00000014047.1	8529	213240	PLD1	3746	911	126534	No_constitutive_exon_found_in_species
GAAGTATTTATTAAGACTGATGTTGGCCCATCTCTTCCCAATGGGGACAGAT	13749	14022	13699	13751	1	scaffold_2714	ENSOPRG00000005251.1	13272	14754	None	3746	911	126534	No_constitutive_exon_found_in_species
GAAGTATTTATTAAGACTGATGTTGGCCCATCTCTTCCCAATGGGGACAGAT	53416	53692	53742	53690	-1	scaffold_2714	ENSOPRG00000005259.1	52685	54169	None	3746	911	126534	No_constitutive_exon_found_in_species
GAAGTATTTATGAAGACTGATGTTGGCCCATCTCTTCCCAATGGGGACAGAT	75207	75483	75533	75481	-1	scaffold_2714	ENSOPRG00000005270.1	74469	75958	None	3746	911	126534	No_constitutive_exon_found_in_species
TACTGTCTACACTCTCTTACTTTTTTGCTGCATAATGGATAATGGGATAGAT	91325	91333	91383	91331	-1	GeneScaffold_2780	ENSOPRG00000006897.1	59794	219993	SNAP91	3746	911	126534	No_constitutive_exon_found_in_species
CTGACCTACTGTCTGTCTTGCTCTCCCTCCCTCCGTGCCTGGGGCTGCAGAA	152986	153140	152936	152988	1	GeneScaffold_3776	ENSOPRG00000011395.2	87639	155864	GNAO1	3746	911	126534	No_constitutive_exon_found_in_species
CCTCGAGGCGCCCAGAGGCTTGACAGCTTCGACGGAAGCGCGGCGGGTAGCG	167441	167495	167545	167493	-1	scaffold_3445	ENSOPRG00000007990.2	151147	167583	TRA2B	3746	911	126534	No_constitutive_exon_found_in_species
CTGGTGCTCACCCAGCCCGCCGTCCCCTTGTGGGTTCGTCTCTGGGGAAGTT	169239	169269	169319	169267	-1	scaffold_2188	ENSOPRG00000014157.1	169160	174760	None	3746	911	126534	No_constitutive_exon_found_in_species
ACCTTGCTCTCCCATGACCTCATCTCTTTTTGCCTGACTCGGGGCTGCAGAA	77268	77310	77360	77308	-1	GeneScaffold_5452	ENSOPRG00000004007.2	74662	82248	MUTYH	3746	911	126534	No_constitutive_exon_found_in_species
TGATTCCCCACTTCTAAGCCATATTCTCTTTCCTTTTTTGGGAAACCTAGAA	89111	89194	89244	89192	-1	GeneScaffold_5452	ENSOPRG00000004089.1	86470	205364	TESK2	3746	911	126534	No_constitutive_exon_found_in_species
CTGGGGCGAGAGGACAAGAGAACATTGGAAGGGTCTTCCCTTGGGGACAGGT	138074	138207	138257	138205	-1	GeneScaffold_4575	ENSOPRG00000011722.1	122099	162588	PARP1	3746	911	126534	No_constitutive_exon_found_in_species
GAGGGTGCAAGAAGGGCACAGGGATGCTCGGGCGAGTAGGGAGGACCAAGGG	194730	194757	194680	194732	1	GeneScaffold_3342	ENSOPRG00000000034.1	5820	212456	PCNT	3746	911	126534	No_constitutive_exon_found_in_species
CCTGCTGGACCCCGACGGCTCTTCACCGACTACTATGGCCGCGGGCAAAGTC	115568	115576	115626	115574	-1	GeneScaffold_724	ENSOPRG00000002962.1	115509	116161	None	3746	911	126534	No_constitutive_exon_found_in_species
GCTCCTGTGTGGGTGGATGCCCATGGCCTGTGACCTGCTTGTGTGGGCAGGT	25470	25554	25604	25552	-1	GeneScaffold_2263	ENSOPRG00000004826.1	4891	38949	None	3746	911	126534	No_constitutive_exon_found_in_species
AAGACAGGAGCCCATACTCACTCCCCTGTCTTCCTGTTCCCCACGGGAAGCC	167068	167205	167255	167203	-1	GeneScaffold_2263	ENSOPRG00000004889.1	140053	212147	RASGRF1	3746	911	126534	No_constitutive_exon_found_in_species
CCATGCGTGCTGCTCTGATACCCTTCCTGTCTCATTTCGTGGGCTCAAAGAT	149056	149254	149304	149252	-1	GeneScaffold_2263	ENSOPRG00000004889.1	140053	212147	RASGRF1	3746	911	126534	No_constitutive_exon_found_in_species
CCCCCTACAGGTCATCAAAGAATCCAAGCAGGAGCACAAGGAGGGATGAGGG	136953	136956	137006	136954	-1	GeneScaffold_405	ENSOPRG00000016351.1	136953	144557	GFAP	3746	911	126534	No_constitutive_exon_found_in_species
CTGGACAAACTCTCTGTGCTGAGGCTCAGCGTCAGCTACCTGAGGGCCAGAG	48174	48187	48124	48176	1	GeneScaffold_1044	ENSOPRG00000010358.1	48001	80669	None	3746	911	126534	No_constitutive_exon_found_in_species
CCGCCATGGGGAAGCTGCGCAGGCGGTACAACCTCAAGGGGCGGCAGCAGGG	190118	190183	190233	190181	-1	GeneScaffold_4638	ENSOPRG00000014496.1	107953	190228	DHX37	3746	911	126534	No_constitutive_exon_found_in_species
TCAACTCTCACCTCTCCACAGCTCTTTGCACTAAACGGGTACCGTGAAAGGA	77252	77259	77309	77257	-1	scaffold_2157	ENSOPRG00000002683.1	77228	89696	NMUR2	3746	911	126534	No_constitutive_exon_found_in_species
TGTGAAAAGACTTGTTCAATTTTGTCTATTTTTTTTCTTTTGGGGACAAGAT	107258	107411	107461	107409	-1	GeneScaffold_347	ENSOPRG00000015483.1	9374	129013	ABCC9	3746	911	126534	No_constitutive_exon_found_in_species
ATTAACGTGGCGCTGTTGTCTCTGCTCCTGCTCCTGTGTCTGGGGCACAGGT	123286	123471	123236	123288	1	GeneScaffold_1474	ENSOPRG00000011504.1	120923	125361	None	3746	911	126534	No_constitutive_exon_found_in_species
ATGGGATTAAGGTTTTTATTGTTTTAACTGATTTTATTTTTGGGATACAGTT	97045	97160	96995	97047	1	GeneScaffold_1312	ENSOPRG00000017327.1	80036	109215	CEP63	3746	911	126534	No_constitutive_exon_found_in_species
TCTTGGGCAAAGCCTGCGGGTGCGTGCTTGGCACCAGGGAGGAGGGGCAGGT	145342	145391	145292	145344	1	GeneScaffold_3354	ENSOPRG00000008643.2	103687	147845	None	3746	911	126534	No_constitutive_exon_found_in_species
TGTCTGCCTTTCAAATAAAATGAGATGATGTTCCTCTCTCCTGGGACAAGCT	74644	74843	74893	74841	-1	GeneScaffold_4753	ENSOPRG00000009505.1	4331	200569	EFCAB6	3746	911	126534	No_constitutive_exon_found_in_species
GTTCCTGATAACTTTTTTAATCTCTTCTTTCCCCTCCATCGTGGGAGCAGGG	166563	166633	166513	166565	1	GeneScaffold_5095	ENSOPRG00000010679.1	109190	167749	None	3746	911	126534	No_constitutive_exon_found_in_species
AAGCTGTCCGCGGTGGCAGGCCGGTTAAAGGAGCCCAGGGCAGAAAGCAGAG	182886	182894	182944	182892	-1	GeneScaffold_1253	ENSOPRG00000014141.1	182792	183430	None	3746	911	126534	No_constitutive_exon_found_in_species
CGGAGAGGATCCTGCCTGGGAGGAAGCAGCAGCAAGCGGTGGGATGGGAGAA	198845	198849	198795	198847	1	GeneScaffold_634	ENSOPRG00000018446.1	195075	199407	None	3746	911	126534	No_constitutive_exon_found_in_species
GGTGCTACAAATATGTAAGTGAACCCATTTTTTTTTCTTCGGGCTGGCAGGA	182909	182981	182859	182911	1	GeneScaffold_3562	ENSOPRG00000011083.2	156919	200695	RXFP1	3746	911	126534	No_constitutive_exon_found_in_species
ACAGCGGATGTATTTTTCTTTTCTTTAGATGTTGTTTGAAGGGAACCAAGCA	55420	55511	55561	55509	-1	GeneScaffold_4693	ENSOPRG00000004928.2	55275	195884	None	3746	911	126534	No_constitutive_exon_found_in_species
GTTTGTCGGTAGAGGTTTTAAGGACAAAAGGCCCCTGGGGTGTTGAAGAGAA	52911	52997	52861	52913	1	GeneScaffold_2013	ENSOPRG00000012918.1	46508	200862	None	3746	911	126534	No_constitutive_exon_found_in_species
GGGAAAGGGGCTGGCTACCCTTTGTTGTTTGCGCTTGTCTGGGCTGGTAGGA	142939	142957	143007	142955	-1	scaffold_1762	ENSOPRG00000005731.1	142803	143276	None	3746	911	126534	No_constitutive_exon_found_in_species
CTTGGTGTCACCGCGGGTCGCACAGTAGCCTCTAGGGTTGGGAAATATAGCC	142846	142849	142899	142847	-1	scaffold_1762	ENSOPRG00000005731.1	142803	143276	None	3746	911	126534	No_constitutive_exon_found_in_species
TCCCATCTGCACCTGCTGGCCTCTTGTCTCCAAGCGCCAAGCGTGGGAAGCT	28152	28176	28226	28174	-1	GeneScaffold_3614	ENSOPRG00000010524.1	15835	116724	None	3746	911	126534	No_constitutive_exon_found_in_species
AGTTTAATTTTTTTTAAAGGAATCAATATCGGCGGGGGGAATAAGAATAGAA	7649	7679	7729	7677	-1	GeneScaffold_5126	ENSOPRG00000013072.1	6257	196551	None	3746	911	126534	No_constitutive_exon_found_in_species
CACCTCCACGAGCCTCCTGGCCGCTGTGGTCTAGGTGGCGGGTCAGGGAGGA	44167	44184	44117	44169	1	scaffold_3035	ENSOPRG00000009076.1	43848	44308	None	3746	911	126534	No_constitutive_exon_found_in_species
TGCCCAGCCGAGTGACAGGGCTGCCCTGGTGGTGGGGGCGGGGAACCCAGGC	135083	135205	135033	135085	1	GeneScaffold_3800	ENSOPRG00000008732.1	90536	143118	AXL	3746	911	126534	No_constitutive_exon_found_in_species
AACGACAAGGAGATCTGCATGATCCAGCTGGAAAATCCCGGGAAAAAAAGCA	89164	89186	89114	89166	1	GeneScaffold_1506	ENSOPRG00000010774.1	88784	182988	None	3746	911	126534	No_constitutive_exon_found_in_species
CTTCGCCCCGGAACGTCCCTTGGCCTCGTCGTGCGTCTGTAAAAGGGCAGTT	107585	107603	107535	107587	1	GeneScaffold_3982	ENSOPRG00000001718.1	103561	164907	SYT17	3746	911	126534	No_constitutive_exon_found_in_species
TCGGACCCGCAGCCGGGGGCTGTTCCCGGGCGGGAAGCGGGAGTACCGAGAA	64091	64103	64041	64093	1	GeneScaffold_4429	ENSOPRG00000011064.1	45479	77652	ITGAL	3746	911	126534	No_constitutive_exon_found_in_species
CAAACGTTCTTTCCTTCCCTCTCCCTTTTGTCATCCTTCTGGGGTGCCAGAA	184420	184492	184370	184422	1	GeneScaffold_4429	ENSOPRG00000012811.2	140729	187389	None	3746	911	126534	No_constitutive_exon_found_in_species
CTGGGCGGGCGGCCGCGGAGGCCGCGATCGGGGGAGCGCCGGCGTGGGAGGG	111534	111561	111484	111536	1	GeneScaffold_5053	ENSOPRG00000006719.2	111453	177388	MPZL1	3746	911	126534	No_constitutive_exon_found_in_species
AAGAAAAGTCCAAAGTAAAGGACGCCGTGAGCAGAGTGGGGAAGGCTTAGCA	181931	181952	182002	181950	-1	GeneScaffold_5413	ENSOPRG00000008110.1	175901	182022	None	3746	911	126534	No_constitutive_exon_found_in_species
GAGGGCGGGGGCGGAGCTCCGTGGCCAGTGCTGACCGCGGGCGGCGGCAGAC	73029	73043	72979	73031	1	scaffold_4375	ENSOPRG00000016548.2	72190	75722	None	3746	911	126534	No_constitutive_exon_found_in_species
CTGGGCTCCCAGGCCGCGACCCTAAGACCCCCACGCGCAGGGGGGGGTAGGT	53529	53581	53631	53579	-1	GeneScaffold_3769	ENSOPRG00000013684.2	38222	55454	PIF1	3746	911	126534	No_constitutive_exon_found_in_species
GTGGTTGATAGGACATATTAACAGAAGGTTGTTTTTTCGGGGGAATGTAGGA	107198	107365	107148	107200	1	GeneScaffold_507	ENSOPRG00000005232.2	84243	157429	AP4E1	3746	911	126534	No_constitutive_exon_found_in_species
TCCCCAGGCTGCTGGGTCTCTGATGCTCAGCCTCTCTCCCGGGGTCACAGCC	112559	112673	112509	112561	1	GeneScaffold_3240	ENSOPRG00000007438.2	8218	124023	None	3746	911	126534	No_constitutive_exon_found_in_species
TCGGGGGGAGGCGGCGGCGGCGGCGGCGGCGGGCAGCGCGCGGGGCGCAGGC	161408	161480	161530	161478	-1	GeneScaffold_1634	ENSOPRG00000000049.1	112592	161526	None	3746	911	126534	No_constitutive_exon_found_in_species
ATATACAGCATGTTGTAATTGTGTGGTTATTCTCCTTCTTAATGGGATAGCG	175815	176076	175765	175817	1	GeneScaffold_5387	ENSOPRG00000009564.2	129601	179959	None	3746	911	126534	No_constitutive_exon_found_in_species
ACCCCCCGACCAGGGCCAGGTGGTAATCAGTTTTATCCTGTGCTGGGAAGGT	55628	55770	55820	55768	-1	GeneScaffold_37	ENSOPRG00000012596.1	33863	68311	NOS2	3746	911	126534	No_constitutive_exon_found_in_species
GGTGACTCTCCCGTGAGCCCCCTGGGCTGGGACGCATCATGGGACCATAGCC	109720	109738	109788	109736	-1	GeneScaffold_5132	ENSOPRG00000016688.1	109446	121986	None	3746	911	126534	No_constitutive_exon_found_in_species
CCCACCCCCAGCAGGAGCCAAAGGCAGAGTGGGGGGCTCCCCAGGGAGAGCT	24614	24641	24691	24639	-1	GeneScaffold_2898	ENSOPRG00000003709.1	7407	68703	None	3746	911	126534	No_constitutive_exon_found_in_species
TCTTGAAAAGCCTGCAGTTGAAGGAAGACCAGGGCCAGGACCTGGGAGAGTT	121705	121802	121852	121800	-1	GeneScaffold_2898	ENSOPRG00000003856.1	118414	122310	PRG3	3746	911	126534	No_constitutive_exon_found_in_species
CTCGCCTGTCTCCGTCTACCTGTTCCCAGGGGAGCGGAATGGGGACCCAGCC	85841	85988	86038	85986	-1	GeneScaffold_5207	ENSOPRG00000011363.2	78661	95821	ATG2A	3746	911	126534	No_constitutive_exon_found_in_species
CCACTCAGGCCCCTGGGCAGGCGGCACCTTCCTGGCAGTAGGGTGGGCAGCG	94328	94331	94278	94330	1	GeneScaffold_710	ENSOPRG00000016656.1	87955	94542	CCDC157	3746	911	126534	No_constitutive_exon_found_in_species
CCACCTCTGCCCACCCCCTCTCTCTCTACCTCCCTTTCTGGGGAGCTCAGGA	99816	99907	99766	99818	1	GeneScaffold_2864	ENSOPRG00000005720.2	95801	113553	None	3746	911	126534	No_constitutive_exon_found_in_species
AGGCCCAGCAAGCACAGAGCCAGCCCCGCAGCGGGTCGGGCAGGGAGGAGAA	31897	31906	31956	31904	-1	GeneScaffold_4337	ENSOPRG00000006112.1	31897	37023	None	3746	911	126534	No_constitutive_exon_found_in_species
ATCTGGCAATGGTTGGGGCTCTCTCCCTCTCGCAACAAGAATTGGGGGAGCT	185799	185803	185749	185801	1	GeneScaffold_4403	ENSOPRG00000010213.1	6044	186308	None	3746	911	126534	No_constitutive_exon_found_in_species
GACGGCACCGTGTGGTCCTGCGGAGACAACGGCCGGGGCCAGCTGGGCAGGA	60303	60308	60253	60305	1	GeneScaffold_2740	ENSOPRG00000012531.1	60145	137996	HERC6	3746	911	126534	No_constitutive_exon_found_in_species
CATCTTCCCGACACCTGACCCTGCAGCTCTCAAGGATCGCCGTATGGGAGAA	52314	52374	52424	52372	-1	GeneScaffold_17	ENSOPRG00000006275.1	9248	130961	None	3746	911	126534	No_constitutive_exon_found_in_species
TGCCGGGCGTGAGGAATGTTGCTCATGTCTTCCTCCCTGTGGCTGGGCAGGT	137595	137691	137545	137597	1	GeneScaffold_3223	ENSOPRG00000012521.1	116228	144914	SRP72	3746	911	126534	No_constitutive_exon_found_in_species
GGGATAAATGTAAATGAAGATCATGCTGCACAACGGAAGTGAGAAGGGAGGG	128822	128956	129006	128954	-1	GeneScaffold_3393	ENSOPRG00000005228.1	67248	163830	NRXN2	3746	911	126534	No_constitutive_exon_found_in_species
CACCACCCCACCCAACCCTGATCCTCTGCCTCCTTCCCACCGCGGGACAGGT	118773	118964	119014	118962	-1	GeneScaffold_3393	ENSOPRG00000005228.1	67248	163830	NRXN2	3746	911	126534	No_constitutive_exon_found_in_species
GGGAAGCGGGGGCCCGCTGGGCGCCCGTGGATGGTCTTCCGGGAGTCCAGGC	67509	67515	67565	67513	-1	GeneScaffold_3393	ENSOPRG00000005228.1	67248	163830	NRXN2	3746	911	126534	No_constitutive_exon_found_in_species
CTCCCATAGTACGGCCCAGGCAAAGGCCCAAGGAAAAGACAGGGACAAAGGA	67248	67255	67305	67253	-1	GeneScaffold_3393	ENSOPRG00000005228.1	67248	163830	NRXN2	3746	911	126534	No_constitutive_exon_found_in_species
TTCCAATCTTTTGATCAGGAATTTAGGATACACAATGGGTACCAGGGGAGAA	132666	132695	132616	132668	1	GeneScaffold_2303	ENSOPRG00000001030.1	132563	136115	None	3746	911	126534	No_constitutive_exon_found_in_species
CCAAGTCGGGAGGGCCTTGGGGCCAACCGAGGAGGGGCAGTCGGGAACAGGG	97626	97635	97685	97633	-1	GeneScaffold_4945	ENSOPRG00000008486.1	97589	112061	None	3746	911	126534	No_constitutive_exon_found_in_species
GTCCCCACGGCCCTCTGACTCTCCCTATCCTTTGGGGACGGAGGGATCAGAT	28609	28612	28559	28611	1	GeneScaffold_4068	ENSOPRG00000012359.1	28413	174324	TRAPPC12	3746	911	126534	No_constitutive_exon_found_in_species
TGTTGGCTCTGCAGGTAACTTGGGCTCTGTTTATTTCCTCTGGGGTATAGGC	90169	90263	90119	90171	1	GeneScaffold_806	ENSOPRG00000016789.2	63968	111436	ASXL1	3746	911	126534	No_constitutive_exon_found_in_species
CAGGAAGAGTGCCCGTCCGATTCGGAGGAGGATGGTGGCCGGGGCGAGAGAC	125047	125056	124997	125049	1	GeneScaffold_2270	ENSOPRG00000011721.1	117471	125075	FURIN	3746	911	126534	No_constitutive_exon_found_in_species
TGGCCCCTTCCCAAGTACCCGATGTGAGTGTCCCAGAGGAGGGTGGGAAGCC	22430	23166	22380	22432	1	GeneScaffold_2084	ENSOPRG00000006369.2	12953	57156	None	3746	911	126534	No_constitutive_exon_found_in_species
CTCTCCCATTTTTTTTTCCTTTTCTGGTGAATTTGACCACTTGGGAGCAGTC	89332	89467	89282	89334	1	GeneScaffold_2161	ENSOPRG00000001357.1	87526	91265	TSLP	3746	911	126534	No_constitutive_exon_found_in_species
AGGACCTGTGCATGCCCCTTCTATCTGACACCTGCTCTTCCCAGGGGAAGCG	80631	80744	80794	80742	-1	GeneScaffold_2638	ENSOPRG00000007267.2	80351	93341	SELENBP1	3746	911	126534	No_constitutive_exon_found_in_species
TGCTATACTCAGATTAGTGGTTTTCTTTTGTTTTTTTCATGGGCACACAGGC	73865	74140	73815	73867	1	GeneScaffold_1321	ENSOPRG00000008466.1	55219	82990	None	3746	911	126534	No_constitutive_exon_found_in_species
CCGTGGATGACTCCAACGACCACGTGCTGTCCGTGTGGGACTGGCAGAAGGG	151803	151828	151753	151805	1	GeneScaffold_142	ENSOPRG00000014994.1	97221	165696	EML1	3746	911	126534	No_constitutive_exon_found_in_species
GAGGGTCTCTCGCCATCTCTTACTGCTGGCGCACTTGCCTGGGGAGCCAGGT	60668	60781	60618	60670	1	scaffold_3182	ENSOPRG00000012930.1	20829	61961	CMTR1	3746	911	126534	No_constitutive_exon_found_in_species
ACATTAATAAAACTGAAATAAGGCTTGGATATGTTGATGTATGGGGATAGGA	14699	14717	14767	14715	-1	GeneScaffold_624	ENSOPRG00000014332.1	13114	176322	SI	3746	911	126534	No_constitutive_exon_found_in_species
AATTGAGAAGGAATCTACAAATGTGGGAAGAAATGAAAAAAGGGAGCCAGGT	127845	127895	127945	127893	-1	GeneScaffold_4901	ENSOPRG00000001503.1	74977	145903	None	3746	911	126534	No_constitutive_exon_found_in_species
TGAGGAGGACCCCGTACTCACTGTGTGCTTTACTCTTATGGGAACCGAAGGA	129420	129435	129485	129433	-1	GeneScaffold_1343	ENSOPRG00000016555.1	128466	173399	None	3746	911	126534	No_constitutive_exon_found_in_species
GGGAGAGGAGCGAGGAGGCGCACTGTGTGAGCCCAGCAGTGTTAGGGGAGGA	82442	82452	82502	82450	-1	GeneScaffold_3856	ENSOPRG00000002137.2	80812	84977	None	3746	911	126534	No_constitutive_exon_found_in_species
ACGAATGTTCCAGGCCTGAGGTCCAGGAAGCAGATGCCTGGGAAAACCAGAG	82225	82263	82313	82261	-1	GeneScaffold_3856	ENSOPRG00000002137.2	80812	84977	None	3746	911	126534	No_constitutive_exon_found_in_species
AAGGGACCCCTGGGAGGCAGAGGGAGGAGATGCAGACGGGCAGGAGTCAGCT	81915	82211	82261	82209	-1	GeneScaffold_3856	ENSOPRG00000002137.2	80812	84977	None	3746	911	126534	No_constitutive_exon_found_in_species
GTTCCTGGCCAGGCCACAGGAGGCCGAGTCCTGGGACTTCCAGGGTGCAGGT	117302	117366	117252	117304	1	GeneScaffold_2510	ENSOPRG00000013045.1	117147	117529	None	3746	911	126534	No_constitutive_exon_found_in_species
ACATGGTGGTTTTACTGGAGTCATGCAGGTGGTGTTCCAAGGGGAGGTAGCA	149724	149742	149674	149726	1	GeneScaffold_4363	ENSOPRG00000008162.1	146651	167454	None	3746	911	126534	No_constitutive_exon_found_in_species
AGGGGCTTGTAGCTGTGCCCAATCCAGCCTGGACATGGGGAGTGGGGCAGGT	64103	64231	64053	64105	1	GeneScaffold_3104	ENSOPRG00000010392.1	58958	79364	None	3746	911	126534	No_constitutive_exon_found_in_species
GACTGGTGAGCCCACCCAGGAACTACCCCGTGCAGTGCGTGGGGCTGCAGGG	87334	87357	87407	87355	-1	GeneScaffold_1671	ENSOPRG00000008799.2	87242	157714	None	3746	911	126534	No_constitutive_exon_found_in_species
ATGGTAGCTAGAAGCACGCCAGCGTGGGAGGATAAACCCAAGGAGGGTAGAT	160702	160753	160652	160704	1	scaffold_2956	ENSOPRG00000009636.1	160512	160869	None	3746	911	126534	No_constitutive_exon_found_in_species
GCTTGTATGCAACTGACAGACCCTTCTGTTCGCCTCTGGGGTGGGGCCAGCC	45407	45530	45357	45409	1	GeneScaffold_2455	ENSOPRG00000002349.2	40251	71215	CLSTN3	3746	911	126534	No_constitutive_exon_found_in_species
CTGGCTAATGCTTCCTCGCCGTCCCTCCTCCCTCCCTGGTGCGTGGGCAGGG	47542	47751	47492	47544	1	GeneScaffold_2455	ENSOPRG00000002349.2	40251	71215	CLSTN3	3746	911	126534	No_constitutive_exon_found_in_species
GGAGGCAGGCAGCCAGCAGCCCCTGACCCTGTGCTGAGGTTGTGGGGCAGGT	161564	161721	161514	161566	1	GeneScaffold_4135	ENSOPRG00000013655.2	156797	162802	None	3746	911	126534	No_constitutive_exon_found_in_species
CCATGGCTGCTCCATGTGTTCCCATCAGCACTCGTGTCACCCAGGGACAGCC	43947	43956	44006	43954	-1	GeneScaffold_1855	ENSOPRG00000001613.1	43522	44363	None	3746	911	126534	No_constitutive_exon_found_in_species
AAGTGGTGACACAGGTGTCCCCACCCCGGGTAGGGGCGTGGTGGGGACAGTG	153522	153769	153819	153767	-1	scaffold_5082	ENSOPRG00000000520.1	152789	159546	None	3746	911	126534	No_constitutive_exon_found_in_species
ACATTCCAAACAATGGTGGCTGGCGGATTCTTTTGTTTTTCCAGGGACAGGA	45297	45407	45457	45405	-1	GeneScaffold_3521	ENSOPRG00000006456.1	22191	98735	None	3746	911	126534	No_constitutive_exon_found_in_species
GCAGGAGCTGCATTTCACCAAAGACATATGTGGAGGGCAGGACTGGGCAGGG	113566	113612	113662	113610	-1	GeneScaffold_4670	ENSOPRG00000008652.1	104247	137898	THOC5	3746	911	126534	No_constitutive_exon_found_in_species
TGCTGACACAATACTGTTGTCTGTGTCTCTCCACGGGTCCCTGGGAGTAGCT	64762	64880	64712	64764	1	GeneScaffold_473	ENSOPRG00000009648.1	8586	78877	SYNJ2	3746	911	126534	No_constitutive_exon_found_in_species
GTAGGGGCTGGCTGGGAGCTGGCCACTCCCCACACCAGGTTGGGAAATAGAC	59756	59765	59815	59763	-1	GeneScaffold_5213	ENSOPRG00000016093.1	59734	60037	None	3746	911	126534	No_constitutive_exon_found_in_species
GCCAGGTGGCTGCAGAGTCAGCCTCAGTCCCCGCAAGTTGGGAGTTGGAGCC	9776	9784	9834	9782	-1	GeneScaffold_5148	ENSOPRG00000000441.1	9618	161719	None	3746	911	126534	No_constitutive_exon_found_in_species
TGCTTATTTTGTTTTGTGTCTTGATTCTTGTGGTGGGTGGGACTGAGCAGCC	71932	72021	71882	71934	1	GeneScaffold_3203	ENSOPRG00000008376.1	66209	86659	None	3746	911	126534	No_constitutive_exon_found_in_species
TCAGTTAGGGCCCTGGGCAGAGCTGTCCTTCCTTAGCTGGGAACAACCAGAC	51996	52064	51946	51998	1	GeneScaffold_2871	ENSOPRG00000007181.2	8332	154820	CACNA1B	3746	911	126534	No_constitutive_exon_found_in_species
GTCTCCCTTAAAGCGAAGGACCCGATGTAGCCCCCCTCGGGGAGCGGTAGGC	113590	113612	113662	113610	-1	GeneScaffold_4622	ENSOPRG00000004314.2	1998	114014	None	3746	911	126534	No_constitutive_exon_found_in_species
TCCCACTTTCAGGCGCGTTGGCACCACCCCAGCCCAAAAATGGGCGAAAGTG	9948	9953	9898	9950	1	GeneScaffold_1294	ENSOPRG00000006481.1	9387	65781	None	3746	911	126534	No_constitutive_exon_found_in_species
CCCTCCTCCCTCCACTCAGCAGCCCTAGCCCAGCGGCTTCTCTGGGGAAGGA	125939	126003	125889	125941	1	GeneScaffold_2556	ENSOPRG00000016165.2	92781	132957	None	3746	911	126534	No_constitutive_exon_found_in_species
AAACGGATGCGCTACCGGTGTAGGCCGCCGCGCCGGGGCTGGTTGAGGAGCC	16634	16665	16715	16663	-1	GeneScaffold_3946	ENSOPRG00000007271.2	431	16731	None	3746	911	126534	No_constitutive_exon_found_in_species
ACTGTTCTTTTTACCTTTCCCATCTTAAACATACATGTTTCAATGGGCAGGG	813	917	967	915	-1	GeneScaffold_48	ENSOPRG00000016561.1	813	10847	None	3746	911	126534	No_constitutive_exon_found_in_species
CACACTGCATGCTGCCAGCCGGGGCCAAGGGCTGAAAACCTGATGGGCAGGA	38984	38994	38934	38986	1	GeneScaffold_4041	ENSOPRG00000018503.1	38976	41664	None	3746	911	126534	No_constitutive_exon_found_in_species
CTGAAGCGAGGCGGGTGTGAGCAAAGGGATTCCAGAGGTGGGGCGTATAGCA	128011	128018	128068	128016	-1	GeneScaffold_3352	ENSOPRG00000010851.1	120293	128301	None	3746	911	126534	No_constitutive_exon_found_in_species
CGCGGGGGCGGCCCCGGGGCGTGGCCATGGCGCGGGGGCGGGACACGTAGGC	70597	70609	70659	70607	-1	GeneScaffold_2602	ENSOPRG00000009441.2	61287	70659	None	3746	911	126534	No_constitutive_exon_found_in_species
AGGGCGCATTACGATCACTATGGAGACGCTGGGGAGAGCCAGGGATACAGCG	83340	83346	83290	83342	1	GeneScaffold_2602	ENSOPRG00000009461.1	77618	109882	DNAJC16	3746	911	126534	No_constitutive_exon_found_in_species
ATTACGATCACTATGGAGACGCTGGGGAGAGCCAGGGATACAGCGGGAAGCA	83347	83606	83297	83349	1	GeneScaffold_2602	ENSOPRG00000009461.1	77618	109882	DNAJC16	3746	911	126534	No_constitutive_exon_found_in_species
GCAAGTACCAAGCCAGTGGCAGATCCTTGACCTTCCTCCGGGCACAACAGGA	47670	47699	47749	47697	-1	GeneScaffold_1534	ENSOPRG00000010648.1	43900	64761	ELMSAN1	3746	911	126534	No_constitutive_exon_found_in_species
CTCACAATTTTACAACTTTTTTATTTTTTTACTTTTCTTTGTGGGGGCAGAT	135087	135099	135037	135089	1	GeneScaffold_69	ENSOPRG00000011009.1	117602	136469	None	3746	911	126534	No_constitutive_exon_found_in_species
GCCTCCCGGTGGCAGAAAAAAGGAGGAAGCGTGCTCTGGGGAACTGGAAGGT	87664	87715	87765	87713	-1	GeneScaffold_4002	ENSOPRG00000003057.1	86540	108880	XPC	3746	911	126534	No_constitutive_exon_found_in_species
GCAGACAAGGCCGACGCCTCAGAAAGGAAGGACGTGGGCAGGCAGGGGAGGC	3361	3453	3503	3451	-1	scaffold_3272	ENSOPRG00000000999.1	2613	27301	None	3746	911	126534	No_constitutive_exon_found_in_species
ATCCTGTCTCCCCATCCCTCCCCACTCTACACTTCTGCTTGCTGGGGCAGGT	51655	51665	51715	51663	-1	GeneScaffold_1786	ENSOPRG00000003615.1	36422	62937	ANGPT4	3746	911	126534	No_constitutive_exon_found_in_species
GGCGTCAAGAGGTCGGCTCCGTGGACGGCCGCCGCGCTCCGGGGCTCGAGGC	18068	18131	18018	18070	1	GeneScaffold_4245	ENSOPRG00000014822.1	17988	39799	TMEM70	3746	911	126534	No_constitutive_exon_found_in_species
AGCACCCTGGGCTCCTGCAGTCCTCGGTGCGGGGCCAGGACGGGCTGGAGTC	103829	103966	104016	103964	-1	GeneScaffold_2926	ENSOPRG00000007121.1	5347	104047	None	3746	911	126534	No_constitutive_exon_found_in_species
GGTTTATTTCACACAGTAGCATTGCTTTGTTGATATTTTGGGGATTGCAGGG	117536	117624	117486	117538	1	GeneScaffold_2881	ENSOPRG00000009873.1	79775	142501	MRC1	3746	911	126534	No_constitutive_exon_found_in_species
GTCTGCATTGAAATCAAAGGGCTGTTTTTCTTTGTTTTATGGGGAAACAGAA	117959	118054	118104	118052	-1	GeneScaffold_1602	ENSOPRG00000004793.1	97193	119826	None	3746	911	126534	No_constitutive_exon_found_in_species
TGTGCCCTGTCCCCTGACCCCTGCCCTTTGTCCTGTCATGGGCGGAGCAGAC	120159	120264	120109	120161	1	GeneScaffold_1057	ENSOPRG00000015830.1	45251	133217	None	3746	911	126534	No_constitutive_exon_found_in_species
ATTTGATGTCCTAAGGAAAGACTGTTCTCTATTCCCTCCAGGGGATGCAGGA	37432	37493	37543	37491	-1	GeneScaffold_1128	ENSOPRG00000010889.1	36100	97467	None	3746	911	126534	No_constitutive_exon_found_in_species
CTCAGCCCCCCGCCGAGAGCACCCTGCCATCCATCACTCGTGAAGGGAAGTG	70014	70926	70976	70924	-1	GeneScaffold_690	ENSOPRG00000001787.1	62102	136121	None	3746	911	126534	No_constitutive_exon_found_in_species
CCGCGAGCGGGGAAGCTGTTTCCCTGCTCGCCCAGGGAGGCTGGGGGAAGCA	127280	127307	127357	127305	-1	GeneScaffold_4853	ENSOPRG00000003878.1	127026	127327	None	3746	911	126534	No_constitutive_exon_found_in_species
CTCTGAGTCCCTGACTCAGTGTCTGCAGTGACTAAGCACCAAGCAGGGAGCC	82205	82229	82155	82207	1	GeneScaffold_3293	ENSOPRG00000017349.1	81977	82350	None	3746	911	126534	No_constitutive_exon_found_in_species
ATGTCCCACCTCCTTTTTGTTTTTGCCCTTCTGTGATTTCCTGGGGATAGGC	7431	7542	7592	7540	-1	GeneScaffold_521	ENSOPRG00000003836.1	7431	133651	None	3746	911	126534	No_constitutive_exon_found_in_species
CACGTCGGCTCTTCCTCCAAGTTAACGCCTTTTCCCTGTTTGGGTTGGAGAA	119083	119087	119033	119085	1	GeneScaffold_1789	ENSOPRG00000007302.1	10584	134492	None	3746	911	126534	No_constitutive_exon_found_in_species
CAGCCCAGGAGAGTGCTGAACACTTTCTCCTCTGCACTTTCAGGGACAAGCT	32165	32177	32115	32167	1	GeneScaffold_430	ENSOPRG00000007662.1	10922	33036	None	3746	911	126534	No_constitutive_exon_found_in_species
AGGGACTGCGGGGTGCTTGTACTAATGAAGTTTTTCCTTGGGGAATGTAGGT	83933	84082	83883	83935	1	GeneScaffold_430	ENSOPRG00000007731.1	80070	90433	None	3746	911	126534	No_constitutive_exon_found_in_species
CTCTCGGAACCTTCCAGTGCCTCACGCGCCAGGCTCGCGGCGGCCGGGAGCC	27565	27571	27621	27569	-1	GeneScaffold_3644	ENSOPRG00000006666.2	540	27622	DEK	3746	911	126534	No_constitutive_exon_found_in_species
CCCGGGGAGGTGGCGGAGCCGGAGCCTGGAGAGGCTGCAGTCGGGTGGAGGC	134541	134662	134712	134660	-1	GeneScaffold_3206	ENSOPRG00000011540.1	105236	134992	None	3746	911	126534	No_constitutive_exon_found_in_species
CTTCAGGGAGGCTGAGTCCCGTCTTTTGACATTGTCTCTGATGGGTGTAGGA	95269	95431	95219	95271	1	GeneScaffold_3988	ENSOPRG00000009785.1	4	95786	HSPA4	3746	911	126534	No_constitutive_exon_found_in_species
TACAACCTCTGGGGCTGGACCCTAACTGAGGCTGGGAGCTGGGAATTCAGTC	94316	94319	94369	94317	-1	GeneScaffold_4335	ENSOPRG00000009040.1	78506	99140	None	3746	911	126534	No_constitutive_exon_found_in_species
TTTTGTTTTGTTTGTACTTTCACCTTGTTTTTCCTCCTTGGGCTAAAAAGAG	115096	115120	115170	115118	-1	GeneScaffold_164	ENSOPRG00000005594.2	90039	130651	None	3746	911	126534	No_constitutive_exon_found_in_species
CATGGAGGAGGACTACATATCCCGCCCTCCTTGGAGGTCTGGGGGACAAGGG	76170	76176	76120	76172	1	GeneScaffold_1479	ENSOPRG00000011275.2	4	91265	None	3746	911	126534	No_constitutive_exon_found_in_species
CCTGGGCGCGGGCGCAGGTGTGGGCGCAGGCCTGGGCGTGGGCGCTGGAGCC	60208	60409	60459	60407	-1	GeneScaffold_1823	ENSOPRG00000007129.1	59723	135069	BCL11B	3746	911	126534	No_constitutive_exon_found_in_species
GCGGAGGTGGCCTGGCCCGTACACCGAGGCCCCCGAGGCGCGGGCGCAAGCG	54170	54218	54268	54216	-1	GeneScaffold_3302	ENSOPRG00000003639.1	52207	54768	None	3746	911	126534	No_constitutive_exon_found_in_species
GGGACAGCTTCGGGGAACAGCTCTGTTTACAGCCTCCAACACGGGGCCAGGA	52859	52938	52988	52936	-1	GeneScaffold_3302	ENSOPRG00000003639.1	52207	54768	None	3746	911	126534	No_constitutive_exon_found_in_species
AGGGCAGCCTGGGCACTAAGACCAGCTCAGAGGGGGCCCCGGGGGCCCAGGG	45493	45621	45443	45495	1	GeneScaffold_4863	ENSOPRG00000004806.1	36075	93536	LDB3	3746	911	126534	No_constitutive_exon_found_in_species
TACCCCCTCTTGACTCTTATCTGCCACCATGCACCTGCCTGGGGGGCCAGGA	72964	73228	72914	72966	1	GeneScaffold_3798	ENSOPRG00000015370.1	23588	96944	SPTBN4	3746	911	126534	No_constitutive_exon_found_in_species
GTTAGCGGCTGCCCCTCACCTGGCAGGTGTCCTGCCGCCCGCCGGGGTAGCC	37650	37674	37724	37672	-1	GeneScaffold_5373	ENSOPRG00000010803.1	35482	45839	PRSS36	3746	911	126534	No_constitutive_exon_found_in_species
AATGGGGCGCCATCCTAGAGACACTGGAAGACTTGGCCCCGGGAGCTCAGAA	102771	102798	102848	102796	-1	GeneScaffold_5373	ENSOPRG00000010901.1	102674	102858	None	3746	911	126534	No_constitutive_exon_found_in_species
GGCAGCAGTCTGTACCTCAGCTTCCAGAATGTTTCATGGTTAGAGGGTAGAG	102674	102728	102778	102726	-1	GeneScaffold_5373	ENSOPRG00000010901.1	102674	102858	None	3746	911	126534	No_constitutive_exon_found_in_species
ATTACATGCTTTTTAATTCATGTCTAAATTTCTGTTTCCTTGGGGCACAGCT	122803	122862	122753	122805	1	GeneScaffold_4241	ENSOPRG00000012959.2	3385	128981	None	3746	911	126534	No_constitutive_exon_found_in_species
AGGCCAGTAGTGACTAAGCCAGTTTCTTCTTCACTCTCACGTGGGCACAGGT	118590	118790	118540	118592	1	GeneScaffold_2521	ENSOPRG00000000419.1	104853	128518	None	3746	911	126534	No_constitutive_exon_found_in_species
TAAACACACACACATACACACACACTCACACATACAACCGGGGCTGGCAGTC	14820	15017	15067	15015	-1	GeneScaffold_2591	ENSOPRG00000016122.2	3303	23476	None	3746	911	126534	No_constitutive_exon_found_in_species
CTCAGCGACGACACCTGTTACCTGGACGCCTGCAGCCAACAGTGGGTTAGGA	69585	69741	69535	69587	1	GeneScaffold_884	ENSOPRG00000014365.1	68555	74476	None	3746	911	126534	No_constitutive_exon_found_in_species
GGACTTGGGCTTCTTTCTGTGACCTCAACAGTCTGTGTATTGTGGGACAGGT	57617	58067	58117	58065	-1	GeneScaffold_254	ENSOPRG00000002775.1	31815	72856	BRD8	3746	911	126534	No_constitutive_exon_found_in_species
GACTTCAGTCTAGCCCCCTCCACCTGTCTGTGCCCTATAGTAGAGGGCAGGT	123907	123930	123980	123928	-1	scaffold_4862	ENSOPRG00000015970.2	83367	124015	None	3746	911	126534	No_constitutive_exon_found_in_species
TCCCAGCAACCCCAGGACCCCGGCCTGACCTGCTCCCCTGGGCCGGGCAGAT	6244	6377	6427	6375	-1	GeneScaffold_5293	ENSOPRG00000012110.2	3842	31249	PLEKHG5	3746	911	126534	No_constitutive_exon_found_in_species
TTCTCCCTCCCATTCCCACCCCTCCCATCCCCTTCTCCCCTTGGGAGCAGCT	3960	4155	3910	3962	1	scaffold_5786	ENSOPRG00000002373.1	675	13807	TSPAN18	3746	911	126534	No_constitutive_exon_found_in_species
TTCTTATCTTTTCCAGCTCGGTCTCCTCCAAAATCCCAGGGTCAGCAAAGCT	110343	110484	110293	110345	1	GeneScaffold_1564	ENSOPRG00000001821.1	30539	127164	None	3746	911	126534	No_constitutive_exon_found_in_species
TTACTATAAGCTATGAAAGAAAAAGATCACAATGCTATTGTCAAGGGTAGAT	111555	111632	111505	111557	1	GeneScaffold_5294	ENSOPRG00000018904.1	107319	123456	RGS21	3746	911	126534	No_constitutive_exon_found_in_species
ATCCTGGGAGTACAATCACACATGGGCTGTTTCTTCTCTTGGGGACTCAGGA	20447	20525	20397	20449	1	scaffold_4759	ENSOPRG00000015673.1	2027	22761	COPZ1	3746	911	126534	No_constitutive_exon_found_in_species
CCAGTGGTAGGAAGTGGGGCCTCTGCAGGGGTGAAGATCATGAGGGAGAGCT	115036	115054	115104	115052	-1	scaffold_4132	ENSOPRG00000015283.1	114943	115562	None	3746	911	126534	No_constitutive_exon_found_in_species
TGATCTCCGTTTCTGCTCTGCTTTCCTGACCCCCCCACCCCGGGCAGCAGCT	81425	81535	81585	81533	-1	GeneScaffold_2367	ENSOPRG00000015661.2	72335	94253	PARP6	3746	911	126534	No_constitutive_exon_found_in_species
GAGTGTCCCTGCCTGGATGTAGAGCCCGTGGCCGTCCCGGCAGATGGGAGCC	112436	112443	112386	112438	1	GeneScaffold_3612	ENSOPRG00000004969.1	230	120253	LMTK2	3746	911	126534	No_constitutive_exon_found_in_species
GGCACTCCAGGTGGCACTCGGGGGCTGCAGCAAGCATCACTTGGGGGCAGGG	32004	32076	32126	32074	-1	scaffold_5408	ENSOPRG00000006472.1	30933	36214	None	3746	911	126534	No_constitutive_exon_found_in_species
GGGGTGGCTCAGCTGGGCTGACCCTACTCTCTTGCTTGCTGTGTGGGAAGGG	6655	6745	6605	6657	1	GeneScaffold_5457	ENSOPRG00000014383.1	1900	10306	None	3746	911	126534	No_constitutive_exon_found_in_species
AACTCCTCCTCGGAAAGGGGAAAGAGTGAAGGGGCAATTCAGGAGGGAAGCG	111182	111191	111241	111189	-1	GeneScaffold_4136	ENSOPRG00000000453.2	59860	118811	None	3746	911	126534	No_constitutive_exon_found_in_species
CAACGTAGTGTTCTCTGCGTTCACCAGTTCAAGGGGCGGTGGGAGAACAGTA	73492	73579	73629	73577	-1	GeneScaffold_4136	ENSOPRG00000000453.2	59860	118811	None	3746	911	126534	No_constitutive_exon_found_in_species
TCACAGAGAACTTAACGTGTGATGTGTCTGAGAATGGGGGAGCAACTGAGGC	10422	10475	10525	10473	-1	scaffold_4035	ENSOPRG00000011414.1	10331	10714	None	3746	911	126534	No_constitutive_exon_found_in_species
CCCTCCCCCCTGCTCAACACTTACAAGAAGTTTCCAGCATGACTGGGAAGGC	10388	10394	10444	10392	-1	scaffold_4035	ENSOPRG00000011414.1	10331	10714	None	3746	911	126534	No_constitutive_exon_found_in_species
TGGTCACCCTATGCTTGCCATGGTAACCCTCTCCTCCTTGGGTGGAGCAGCC	106561	106830	106880	106828	-1	GeneScaffold_1031	ENSOPRG00000000894.1	104906	120536	None	3746	911	126534	No_constitutive_exon_found_in_species
TTCCCCGCCAGACTCCAGCAGCAAGTTCTCTGTCAAGGCTCCGGGCGGAGCT	21266	21299	21216	21268	1	scaffold_5818	ENSOPRG00000008603.1	19582	21364	SIX6	3746	911	126534	No_constitutive_exon_found_in_species
CTTGTAGGGGAAAAGCGCTAACCTGTATCTCCTGTGTTCTGGGGTCCAAGGA	25418	25479	25529	25477	-1	GeneScaffold_992	ENSOPRG00000002325.1	4010	34269	PLEKHA4	3746	911	126534	No_constitutive_exon_found_in_species
CAACCTGTGGCTGAGAAGCCTGCAAGGCTCCGATAAGAACCGTGGGGGAGGA	38364	38669	38314	38366	1	GeneScaffold_992	ENSOPRG00000002365.1	37931	40339	PPP1R15A	3746	911	126534	No_constitutive_exon_found_in_species
AAAGCTGTGCACCAACTGTCATTCAACTTTGACTTGGGTCGGTGGGCTAGGA	45400	45526	45576	45524	-1	GeneScaffold_992	ENSOPRG00000002379.1	41572	48631	TULP2	3746	911	126534	No_constitutive_exon_found_in_species
TGAAATATAGAAATGATTTATGGCCTTTTTTTTTTCATTCCCATGGGAAGAA	6936	7001	7051	6999	-1	GeneScaffold_5284	ENSOPRG00000018567.1	2577	11468	None	3746	911	126534	No_constitutive_exon_found_in_species
CTTTTCAATGTGCAGCGGTGGGCAAGCAGGAGGCAGGATGGGAAGGCTAGCA	72715	72724	72665	72717	1	GeneScaffold_1396	ENSOPRG00000004230.1	72646	78027	None	3746	911	126534	No_constitutive_exon_found_in_species
GCAAGCGGCATAGCTCCTGCCTGCTTCATCTGGCGCCACAAGGCGGGCAGAA	72764	72814	72714	72766	1	GeneScaffold_1396	ENSOPRG00000004230.1	72646	78027	None	3746	911	126534	No_constitutive_exon_found_in_species
CGACCCAGCAAGCACTGTTTCACTTGACTGTGTGCCAAGTGGGGTTACAGAC	22755	22785	22705	22757	1	scaffold_3601	ENSOPRG00000012609.1	22745	22948	None	3746	911	126534	No_constitutive_exon_found_in_species
GGCCTGGCTGAAGGCCTGGCCTCCCCCATGCCCAAGGGAGGGGTCAGAAGGT	10900	10904	10850	10902	1	GeneScaffold_4658	ENSOPRG00000004824.1	10871	11704	None	3746	911	126534	No_constitutive_exon_found_in_species
TGGCTTGCAGCAGCCGGCGCCAAGCAGCGAACCACCCGTGGGAGACGAAGAG	1971	2088	1921	1973	1	GeneScaffold_168	ENSOPRG00000014412.1	1895	117002	None	3746	911	126534	No_constitutive_exon_found_in_species
GTCCCTTTCTGGCCACTGGCTCCAAATGTGTGGTGCAGAGAGTGGGGAAGAC	63829	63848	63898	63846	-1	GeneScaffold_5265	ENSOPRG00000018494.1	63364	77258	None	3746	911	126534	No_constitutive_exon_found_in_species
TCCAGAGCAGCCTGAGCGGCGGCGGCGGCGGCGGGGGCCCCGCGGGCAAGGG	111050	111080	111130	111078	-1	GeneScaffold_2527	ENSOPRG00000008429.1	4388	111197	None	3746	911	126534	No_constitutive_exon_found_in_species
AAGAGGAACCACACCTTCCATGGATGCCAGAGCAGGGAATGTGGGATCAGTG	116779	116794	116844	116792	-1	scaffold_3980	ENSOPRG00000012136.1	116626	116995	None	3746	911	126534	No_constitutive_exon_found_in_species
ACAGAGAGAAGAGACCTGGAGAGGAGGAGGAGCAGAAGGAGAGAGGGAAGAG	103582	103756	103532	103584	1	GeneScaffold_1872	ENSOPRG00000009914.1	103464	103946	None	3746	911	126534	No_constitutive_exon_found_in_species
TGTGCCGACTCCTCCTTTTGGCATGTACCCCTTGGAACTGGGAGCGCTAGCT	24821	24865	24771	24823	1	GeneScaffold_1341	ENSOPRG00000014953.1	24755	26924	FAM131A	3746	911	126534	No_constitutive_exon_found_in_species
TCACCCTGTCTTTCTCCTCTCTGCCTGGGGCCTTGTGTTCGGGAACACAGGG	33376	33450	33500	33448	-1	GeneScaffold_1341	ENSOPRG00000014972.1	28660	41877	CLCN2	3746	911	126534	No_constitutive_exon_found_in_species
CAGTGGGTGGACCCAGCGCGCCCCTTTGCCTGGAGTTGTACTGGGGACAGAA	68255	68259	68205	68257	1	scaffold_4521	ENSOPRG00000014314.2	67131	68306	None	3746	911	126534	No_constitutive_exon_found_in_species
TGCCTGCCGCCGCTGCCTAACTCCAGGCCGTGTGTGGGTTGAAATTGCAGAG	68247	68355	68197	68249	1	GeneScaffold_4305	ENSOPRG00000015871.1	49487	68645	CLCN6	3746	911	126534	No_constitutive_exon_found_in_species
GGAGAGGTGAGTGGATCTGGGGGTGGGGAACAAATGGACTGGGAGGAGAGCC	68612	68636	68562	68614	1	GeneScaffold_4305	ENSOPRG00000015871.1	49487	68645	CLCN6	3746	911	126534	No_constitutive_exon_found_in_species
TATGGTTCACTGACAAAAAGGCCCTTCGCTCATCTTACTCTAGGGAGAAGCA	87290	87315	87365	87313	-1	GeneScaffold_3347	ENSOPRG00000010742.1	83226	88138	SPOUT1	3746	911	126534	No_constitutive_exon_found_in_species
GACATCATCGGCCCGGCCTGGAGCGCCTGTGCCCCGGGCAGCAGCAGCAGCA	5845	5854	5904	5852	-1	GeneScaffold_4259	ENSOPRG00000006968.1	3633	6447	ANGPTL6	3746	911	126534	No_constitutive_exon_found_in_species
GAGGGCCCGTGCTGATGGGGACAGTGACGCCGAAGACCCTGGGGCGCCAGAG	12723	12744	12673	12725	1	GeneScaffold_4259	ENSOPRG00000006982.2	10257	14866	None	3746	911	126534	No_constitutive_exon_found_in_species
CTACCAGGGAGGGCCCGCTGAGCTCCTGTCCCGGGTCTCGGGGTGCACAGGA	106612	106750	106800	106748	-1	GeneScaffold_1866	ENSOPRG00000010929.1	103252	108544	None	3746	911	126534	No_constitutive_exon_found_in_species
TGAAATTATTTGTTTTCAGCAGTAGTAACTGAGCACATCAGGGAATTTAGAC	17088	17105	17155	17103	-1	GeneScaffold_5422	ENSOPRG00000018694.1	16842	102023	None	3746	911	126534	No_constitutive_exon_found_in_species
CTTGGCCTCCCGTTGCTGGGAGAACCTCATCCTGGCCATGCTGGGGGGAGCA	43539	43593	43489	43541	1	GeneScaffold_2216	ENSOPRG00000013054.1	23619	45344	EIF4E2	3746	911	126534	No_constitutive_exon_found_in_species
ATGTCACTAAAAGTCATTTTACATGATTTACATTGAAAATGGAGGGAAAGGT	49110	49113	49163	49111	-1	GeneScaffold_2675	ENSOPRG00000006509.1	44620	62512	None	3746	911	126534	No_constitutive_exon_found_in_species
GTGCAGGGGCCCCCTGCTTGGCACCACTGACTGGGCTGTGGGGGTTGCAGGG	12406	12503	12356	12408	1	GeneScaffold_2921	ENSOPRG00000003943.1	5016	32332	PLCB3	3746	911	126534	No_constitutive_exon_found_in_species
TGGGATAGGACTCTGGTAGTCTGTGTGAAGAAATGTCACGCAGTGGGGAGTA	32285	32300	32235	32287	1	GeneScaffold_2921	ENSOPRG00000003943.1	5016	32332	PLCB3	3746	911	126534	No_constitutive_exon_found_in_species
CCCAGCTGCACCTGGTTGATCTCCCGGAGCAGCCTGCCGAGGGCTACGAGGG	102230	102252	102302	102250	-1	GeneScaffold_2921	ENSOPRG00000004130.1	102035	102675	None	3746	911	126534	No_constitutive_exon_found_in_species
CCAGGTGGGCCCCCATGGAGACAGGTGCTTGGCCAGCCTTCCCGGGAAAGGT	103622	103632	103682	103630	-1	GeneScaffold_1854	ENSOPRG00000007521.2	103538	104761	A4GALT	3746	911	126534	No_constitutive_exon_found_in_species
TGCCTGAGCCAAGTGCTGTCATCCAATTCTGCTTTCCTTCTGACCGGGAGCC	55131	55251	55301	55249	-1	GeneScaffold_2043	ENSOPRG00000001444.2	40661	76791	FBF1	3746	911	126534	No_constitutive_exon_found_in_species
CCCAACCACTGACCACCACCATCGCCCCCCGCCACCCCGGGGACACTGAGGC	44160	44364	44414	44362	-1	GeneScaffold_2043	ENSOPRG00000001444.2	40661	76791	FBF1	3746	911	126534	No_constitutive_exon_found_in_species
TGAGACGATTTAGAGGCCTAACTGGATGCTTTTTTCCCCCGGGCCTGAAGAA	61188	61248	61138	61190	1	GeneScaffold_3431	ENSOPRG00000013942.2	28289	64033	SMG7	3746	911	126534	No_constitutive_exon_found_in_species
ACAGGAAGAGGCCACTGTTCCCTTACACCTGGTCTTGCCCTGGGAAACAGGT	49824	49948	49998	49946	-1	GeneScaffold_4750	ENSOPRG00000016828.1	48536	99700	None	3746	911	126534	No_constitutive_exon_found_in_species
TCCCTTGGAGAACTCTTTGTGATACCTCTTGTTCTCTCGGGTGGTGGCAGAT	75530	75649	75480	75532	1	GeneScaffold_4303	ENSOPRG00000009853.2	40859	101049	ATP6V0A1	3746	911	126534	No_constitutive_exon_found_in_species
CTGGGAAAATAAAACTAACTGATACTTTTGATTTTTTTGTTTTGGGGAAGTG	98607	98734	98784	98732	-1	GeneScaffold_100	ENSOPRG00000011855.2	3981	103456	None	3746	911	126534	No_constitutive_exon_found_in_species
GCGACCACGCCTCGTTGCCTGGAGTATATGCGTTAGGGAGAATGAGCTAGAG	57657	57689	57607	57659	1	GeneScaffold_1320	ENSOPRG00000011568.1	57648	84982	SLC25A36	3746	911	126534	No_constitutive_exon_found_in_species
TAGTTGGGGTTGAGCGCGGGACAGGGACCCTGGGCTGGGGGTGAGTGCAGGG	32530	32542	32480	32532	1	GeneScaffold_2950	ENSOPRG00000017102.2	32487	33788	None	3746	911	126534	No_constitutive_exon_found_in_species
CAGGACCCGATCATGGAGCAGCCAGCGAGGTCTGGGCCTCATGGGGCCAGCC	9854	10029	9804	9856	1	GeneScaffold_4662	ENSOPRG00000007572.2	479	11582	None	3746	911	126534	No_constitutive_exon_found_in_species
TGGTATCCTACTTGGTCATACTCTCATTACTCAAGTCTCAGGCAGGGGAGGG	76471	76626	76421	76473	1	scaffold_8238	ENSOPRG00000010589.1	75913	76634	None	3746	911	126534	No_constitutive_exon_found_in_species
CAGGGTCTTGTAGACCTCTTCTGAACAATGCTTTGTTCTTGTTCGGGAAGAT	78635	78776	78826	78774	-1	GeneScaffold_2619	ENSOPRG00000015920.1	69540	89921	None	3746	911	126534	No_constitutive_exon_found_in_species
GTACCTAATCATAGAAAGGAAGTAAGGCATTTATTTGCCCTTGGGGACAGGA	83071	83239	83021	83073	1	GeneScaffold_2041	ENSOPRG00000009414.1	36623	97920	RUFY3	3746	911	126534	No_constitutive_exon_found_in_species
ATGTGTTTAAAATGTGACCTCTTTCAACCAGAACTGGGAAGAGAACTCAGTT	79753	79829	79703	79755	1	GeneScaffold_2717	ENSOPRG00000003169.1	43369	83872	SACM1L	3746	911	126534	No_constitutive_exon_found_in_species
CGACCCTGCAGGTGGACGAGGCGGCAGATGTGGTGCAGGACATCGGGAAGAA	95102	95132	95182	95130	-1	GeneScaffold_5146	ENSOPRG00000011798.1	91860	95195	ZFP57	3746	911	126534	No_constitutive_exon_found_in_species
TTTCAAGAGAATTTGGATGGTGACTATTTTTCTCTTGTCTGGGGCTGCAGGT	29062	29197	29247	29195	-1	GeneScaffold_837	ENSOPRG00000007077.1	15212	63391	None	3746	911	126534	No_constitutive_exon_found_in_species
ACGTGGGGGCCCAGCTCCACCCTGCAGAAGGAGCGCGTGGGAGGAGAGAGAG	83638	83640	83588	83640	1	GeneScaffold_74	ENSOPRG00000008307.1	421	85766	MAP3K10	3746	911	126534	No_constitutive_exon_found_in_species
CTTCTCCACTTTCCATGGAGTGCGGGGTTGAATTGTCCAGGGAGAGATAGCT	73092	73147	73042	73094	1	GeneScaffold_4134	ENSOPRG00000014364.1	73074	73296	None	3746	911	126534	No_constitutive_exon_found_in_species
CTGCTGAGGACCTGCTGCTGTACTTGAAGAGGCTGGAGCACAGCGGGTAGGA	90855	90873	90805	90857	1	GeneScaffold_3948	ENSOPRG00000011148.1	45232	91930	CNTROB	3746	911	126534	No_constitutive_exon_found_in_species
ACTTGAAGAGGCTGGAGCACAGCGGGTAGGAGCTTGGCAGGGGGCAGTAGAC	90876	90906	90826	90878	1	GeneScaffold_3948	ENSOPRG00000011148.1	45232	91930	CNTROB	3746	911	126534	No_constitutive_exon_found_in_species
GTGTGTGTAGAACCTACCTGTCTCCAGGTTCAGGGTCCCACAGATGGGAGGC	55805	55808	55755	55807	1	scaffold_10532	ENSOPRG00000002440.1	55505	55889	None	3746	911	126534	No_constitutive_exon_found_in_species
AGGCCCAGTGCTGGCCACGGGTGACTGCTCCTTCCCAGCCTGGCGGGGAGGG	40302	40584	40252	40304	1	scaffold_8585	ENSOPRG00000014903.1	39714	40670	None	3746	911	126534	No_constitutive_exon_found_in_species
GACTTGTCAACACCGAGAGAGAAGTGCATGCTCATGAGGCACGGGTTGAGGG	55265	55323	55373	55321	-1	GeneScaffold_5528	ENSOPRG00000010733.1	50221	55459	None	3746	911	126534	No_constitutive_exon_found_in_species
AACTATGATAATTACTAACTTATTTTTTTATAATTTCACGGGGTATACAGAA	40275	40450	40225	40277	1	GeneScaffold_2095	ENSOPRG00000008530.1	3	44092	LRRCC1	3746	911	126534	No_constitutive_exon_found_in_species
CACCCGCATTAACACCTCGCCCGGCGCTCCCCTTTTTCTCTGCGGGACAGAT	51061	51220	51011	51063	1	GeneScaffold_2275	ENSOPRG00000005150.1	48551	56293	None	3746	911	126534	No_constitutive_exon_found_in_species
CTGGTGCTCAGGGCACCAGGGCTGATCTCTGCTTGTCTCTGTGTGGGCAGGA	55675	55764	55625	55677	1	GeneScaffold_605	ENSOPRG00000009683.1	43411	62016	None	3746	911	126534	No_constitutive_exon_found_in_species
GTGATAATTCAATATCCCCATCTCTTTGCCTTCTTCCTGGTGGGGAGCAGCA	14256	14381	14431	14379	-1	GeneScaffold_1829	ENSOPRG00000005545.1	9621	33834	None	3746	911	126534	No_constitutive_exon_found_in_species
CCAGCACCTGCGGGTGCACAGCCGCGAGAAGCCCTTTGACTGCGAGGGAGTG	58289	58465	58239	58291	1	GeneScaffold_266	ENSOPRG00000009068.2	50137	58941	None	3746	911	126534	No_constitutive_exon_found_in_species
GGGGCGGGCGGGGAGGGGGCAGGAGGATTGCGCTCCTCCCTTGCGGGAAGTC	70410	70476	70360	70412	1	scaffold_6552	ENSOPRG00000010176.1	69910	70505	None	3746	911	126534	No_constitutive_exon_found_in_species
AGTGGGACAGAGGCAGAGAGCGGAGCTCCAACCGGGAGCGGGACCGAGAGCG	1867	2092	2142	2090	-1	GeneScaffold_799	ENSOPRG00000002122.1	1831	81015	None	3746	911	126534	No_constitutive_exon_found_in_species
ATCCTAAGGTGTTATTGTTTTTGCTGCTTTTGGGGTTTGTGGGGTTACAGGT	17644	17749	17799	17747	-1	GeneScaffold_501	ENSOPRG00000000418.1	3502	42091	CPB2	3746	911	126534	No_constitutive_exon_found_in_species
GGGCTCGATCCTATCATGGTAGAATCCCGAGTCGTCCTCTGGTGGGGGAGCT	46979	47291	46929	46981	1	GeneScaffold_730	ENSOPRG00000003855.1	44404	76227	None	3746	911	126534	No_constitutive_exon_found_in_species
GGGAGTACAGAGTGAGGATGAAGATGAGGATGGACCACGGGGAGACATAGAC	46354	46355	46304	46356	1	GeneScaffold_2804	ENSOPRG00000014676.1	45343	81167	NOM1	3746	911	126534	No_constitutive_exon_found_in_species
CTGGAGGGCCGACCACGCCGGGCACTGAGCCTCCGACAGGAGCGGGACAGGG	75600	75605	75550	75602	1	scaffold_5260	ENSOPRG00000005293.1	75469	76283	C11orf86	3746	911	126534	No_constitutive_exon_found_in_species
GCCGACCACGCCGGGCACTGAGCCTCCGACAGGAGCGGGACAGGGGCCAGCA	75607	75739	75557	75609	1	scaffold_5260	ENSOPRG00000005293.1	75469	76283	C11orf86	3746	911	126534	No_constitutive_exon_found_in_species
CCACCACGCCCAAAGATCTCACCTACCCTTTGATGTTATCCAAGGGGGAGCA	45144	45163	45213	45161	-1	scaffold_11432	ENSOPRG00000015924.1	45144	45622	None	3746	911	126534	No_constitutive_exon_found_in_species
GCGACTCGTGCGGCAAGTCCTTCAGGCGGGCCAGCCACCTGGCGGGCCAGCC	31488	31502	31552	31500	-1	scaffold_10845	ENSOPRG00000010973.1	31277	31616	None	3746	911	126534	No_constitutive_exon_found_in_species
TGAAAGCACCACTGGGCCTGGGAACCACAGCATGAGAGCCGGGACCTGAGGG	66710	66723	66773	66721	-1	GeneScaffold_2550	ENSOPRG00000012798.1	66557	70633	None	3746	911	126534	No_constitutive_exon_found_in_species
CATCATCATCTTTGCCACCGTCATGTTCTACGCTGAGAGGGGACGAGCAGAC	24747	24750	24800	24748	-1	GeneScaffold_839	ENSOPRG00000012713.1	19060	25716	KCND1	3746	911	126534	No_constitutive_exon_found_in_species
TTGGGAGCTTGCGCTTTGGGACTTGTGAGACGGGGTGGGGCTGAGCGGAGGG	39250	39265	39200	39252	1	scaffold_37217	ENSOPRG00000014568.1	39215	39552	None	3746	911	126534	No_constitutive_exon_found_in_species
GCTCTGGTGAGGGCAAGGCCCGACAGATCACCGTGAGCAGGAGGGCCGAGGC	9686	9704	9636	9688	1	GeneScaffold_2056	ENSOPRG00000011904.1	867	32675	None	3746	911	126534	No_constitutive_exon_found_in_species
AGCAGGATGGGGACACAGAGGGGAGTACCAGACTAGGGAGGAGGAGGTAGTT	74954	74966	74904	74956	1	GeneScaffold_3734	ENSOPRG00000006892.1	73195	75006	None	3746	911	126534	No_constitutive_exon_found_in_species
CAGGGCCCGAGAGGGCTTGGACTGGGAGTGTAGCATTCCATGTGGGGCAGGT	17900	18000	17850	17902	1	GeneScaffold_1944	ENSOPRG00000000780.1	4	69687	None	3746	911	126534	No_constitutive_exon_found_in_species
CGGAGGACACAGCTTGCTCAGAGACACCCCCCATTTCTTGGGGGACCCAGGA	65581	65690	65740	65688	-1	GeneScaffold_695	ENSOPRG00000001984.1	64939	73979	None	3746	911	126534	No_constitutive_exon_found_in_species
AGGGCAGGGGCGGAGCAGCGTGGCCAGGGTTGACAATGGACTGGGGACAGGT	31018	31293	31343	31291	-1	GeneScaffold_5346	ENSOPRG00000004593.1	31018	32079	None	3746	911	126534	No_constitutive_exon_found_in_species
GGCCTCGGGCGAGGGTAGGACCTCACAGCAGCCGTGCTCTGGTTGGGCAGCA	32312	32485	32262	32314	1	GeneScaffold_3739	ENSOPRG00000008019.1	7139	68176	None	3746	911	126534	No_constitutive_exon_found_in_species
GGTGTCTGGCTACTTCGCGATGCGGCACTGGGTGGGGACACAGCCGGGAGGC	12002	12587	11952	12004	1	GeneScaffold_795	ENSOPRG00000000016.1	11778	13192	None	3746	911	126534	No_constitutive_exon_found_in_species
GACAGCAGGGATCAAATTCCTGGTGACGGTTTGGAAAAAGCGGCGGGGAGAC	49528	49546	49478	49530	1	scaffold_9472	ENSOPRG00000004239.1	49409	52835	None	3746	911	126534	No_constitutive_exon_found_in_species
GCGGCGGAGTGCGTGGCGGGCAGGACCAGTTCAACTGGGAGGACGTGTAGAC	21408	21504	21554	21502	-1	GeneScaffold_2664	ENSOPRG00000015072.1	19608	21570	None	3746	911	126534	No_constitutive_exon_found_in_species
CCGCCCAGGACTCCTGGCCGCTGCTGGCCTCATGCCACCCTGTGGGGCAGAT	10059	10190	10009	10061	1	GeneScaffold_41	ENSOPRG00000014899.1	5663	13903	BAIAP3	3746	911	126534	No_constitutive_exon_found_in_species
ACGGCGCGGGCGGCGCTGGGGGCGGCGAGGGCAGCCCCGAGGCCGGGGAGGC	37560	37614	37510	37562	1	GeneScaffold_977	ENSOPRG00000005806.1	31846	37614	ICAM5	3746	911	126534	No_constitutive_exon_found_in_species
CCTTTAAAATCCTTTTGGAAGTCACTAATGTTTCTGATTGGGGATTGCAGGC	35582	35679	35532	35584	1	GeneScaffold_3435	ENSOPRG00000013888.1	29880	35762	DUSP12	3746	911	126534	No_constitutive_exon_found_in_species
CGAGCTCCACCGGTGATGGTCGCAAAAAGGCAAAGGAGGGAAAGACAAAGCA	38335	38359	38409	38357	-1	GeneScaffold_4935	ENSOPRG00000006699.2	38251	38663	None	3746	911	126534	No_constitutive_exon_found_in_species
ATATTCGGGCTGGGTTTCTCCGCCTGTCCAGTTTTTTTTGGGGGGGGCAGTG	5879	5919	5829	5881	1	GeneScaffold_4360	ENSOPRG00000005672.1	5550	6865	None	3746	911	126534	No_constitutive_exon_found_in_species
GGCCTACAGGGTGTTCATGGAGCGCCATGCTCCGCCTGCTGGGCGCAGAGCA	30302	30315	30365	30313	-1	GeneScaffold_4043	ENSOPRG00000011497.1	25865	31474	None	3746	911	126534	No_constitutive_exon_found_in_species
CTGTGGGCCTGACTTTGGGCTGTTTTTTTGGGGGGGGTTCGGGGTGGCAGCT	35650	35774	35600	35652	1	GeneScaffold_91	ENSOPRG00000010811.1	16646	37876	ADGRA2	3746	911	126534	No_constitutive_exon_found_in_species
CCCACCTCGCTCAAGTCCTCTCCGAGTGGCTGCAGTGGCGGCGGGGGCAGCC	37251	37876	37201	37253	1	GeneScaffold_91	ENSOPRG00000010811.1	16646	37876	ADGRA2	3746	911	126534	No_constitutive_exon_found_in_species
GTGTCCAGTACACCTGAGGCATAGCCACTTGATTGGTTTCCTGGGGACAGGT	4014	4165	3964	4016	1	GeneScaffold_5371	ENSOPRG00000003842.2	117	40247	None	3746	911	126534	No_constitutive_exon_found_in_species
AACCTTACCTCTGCCACCCCTCTTCTTTCTTTTCCCCTTTAGGGTCAAAGCG	644	804	854	802	-1	GeneScaffold_2815	ENSOPRG00000001109.1	187	10093	ZMYM3	3746	911	126534	No_constitutive_exon_found_in_species
CTATCCATTTTCTCAATGACTTTTCTCCTTTGCTCTTTTTCTGGGGACAGGC	55700	55848	55898	55846	-1	GeneScaffold_85	ENSOPRG00000002687.2	41480	67187	None	3746	911	126534	No_constitutive_exon_found_in_species
CGGCCCCAGGTGACAGGAGAGGACAGGGCTGTGAGCCGAGTGGAGGGGAGTG	2064	2074	2014	2066	1	GeneScaffold_1799	ENSOPRG00000002613.1	1096	2094	None	3746	911	126534	No_constitutive_exon_found_in_species
CCCAAGGCCTGTGGAAGAGATCGTCGGGCTGGCTGAGAGCCTAGTGGGAGGA	5413	5431	5363	5415	1	scaffold_8087	ENSOPRG00000008444.1	4293	5496	None	3746	911	126534	No_constitutive_exon_found_in_species
CGACGTGGACATCGCCCGACGCCGCCTACTACTTCGAGAGGGACATCAAGGG	9167	9264	9314	9262	-1	scaffold_9960	ENSOPRG00000003193.1	8983	9941	None	3746	911	126534	No_constitutive_exon_found_in_species
AATACCTGGAGCAGAGGTTTGGAGAGCTGAGGTCCCTGGAGTCCAGGGAGCC	20613	20691	20563	20615	1	GeneScaffold_2551	ENSOPRG00000005860.1	20358	21068	C17orf107	3746	911	126534	No_constitutive_exon_found_in_species
GCAGCCATCTGCGGGCACTGAAGCCCCTGTGATTCCTCTCACGGGACCAGGT	10414	10550	10364	10416	1	GeneScaffold_4680	ENSOPRG00000002367.1	3287	21578	L3MBTL1	3746	911	126534	No_constitutive_exon_found_in_species
GCCCAGCCTCTGCACAGTGCTCTGTTCGTCCCCCCCACCGAGGGGCCTAGGT	10837	10929	10787	10839	1	GeneScaffold_4680	ENSOPRG00000002367.1	3287	21578	L3MBTL1	3746	911	126534	No_constitutive_exon_found_in_species
GTGCCGTGGGGGGCTCCAAGTGGCCTCTGAAGGCGTGAAGCTGCAGGGAGGG	58964	58982	59032	58980	-1	GeneScaffold_4189	ENSOPRG00000015389.1	58922	62352	MFSD7	3746	911	126534	No_constitutive_exon_found_in_species
TGTGCACTGCCCGACGCTACAAGTACAGCCTAACTTCACGGGCAAGTGAGCA	24813	24877	24927	24875	-1	scaffold_7005	ENSOPRG00000004541.1	22803	24942	SPON2	3746	911	126534	No_constitutive_exon_found_in_species
CTAAAAAAATGCCAAAAGCAGTAGGCAAGACCCGAGAAGAATTAGGGTAGAG	4191	4192	4242	4190	-1	scaffold_6091	ENSOPRG00000001864.1	4191	21908	DHX16	3746	911	126534	No_constitutive_exon_found_in_species
CCAGAGCAGTGTGATACCCCCAAGCCCACACCTCAGGCTACTAGGGGTAGGT	51039	51045	51095	51043	-1	scaffold_6091	ENSOPRG00000001938.1	45447	57893	None	3746	911	126534	No_constitutive_exon_found_in_species
CCTGGAGGAAGATGTCCTCGATCAAGGTGCCCCGGGGGACAGGGGGTTAGGG	19316	19342	19266	19318	1	GeneScaffold_423	ENSOPRG00000005761.2	18043	58619	None	3746	911	126534	No_constitutive_exon_found_in_species
AAAGAACTTGTCAAGGCTGATGTTGGCCCATCTCTTCCCAATGGGGACAGAT	9929	10205	9879	9931	1	scaffold_8960	ENSOPRG00000013013.1	9452	10952	None	3746	911	126534	No_constitutive_exon_found_in_species
TGGTATCCTACTTGGTCATACTCTCATTACTCAAGTCTCAGGCAGGGGAGGG	6625	6780	6575	6627	1	scaffold_16250	ENSOPRG00000006423.1	6037	6788	None	3746	911	126534	No_constitutive_exon_found_in_species
AGGCTCCCGTTGCCCTTCATGGAGGTGGGGCGCTTGTGCAAGGGACCCAGGT	46801	46822	46751	46803	1	scaffold_14449	ENSOPRG00000015734.1	46645	46937	None	3746	911	126534	No_constitutive_exon_found_in_species
TAAGAAAAATCCAAGAACAGCTTCAACTCGTCCATGGCCAAGGGCTACAGGC	14646	14650	14700	14648	-1	GeneScaffold_1849	ENSOPRG00000005292.1	7382	54521	None	3746	911	126534	No_constitutive_exon_found_in_species
CGTTGTTCCTCACAAAATTGAAGATGCGGACCAAGCTCCCGGAGGGCGAGCC	53958	53996	53908	53960	1	scaffold_15546	ENSOPRG00000011589.1	53888	54798	None	3746	911	126534	No_constitutive_exon_found_in_species
CAGTGGCCATGCTGAGCTGGCTGCCACCCTGCCTCAGCCTGGGTGAGTAGAG	48383	48386	48333	48385	1	GeneScaffold_639	ENSOPRG00000007276.1	48290	51109	None	3746	911	126534	No_constitutive_exon_found_in_species
CCCTGGCGCTCGGAGGAAGCTGCCCCCATCAGAGGCTCAGAACCAGGGAGGA	53946	54012	53896	53948	1	GeneScaffold_2823	ENSOPRG00000005831.2	627	56687	FRMPD3	3746	911	126534	No_constitutive_exon_found_in_species
GGCTGGGGGTTCTGGGAGCGATGCTCACATACCTGTGTGCGGGGCACCAGCT	30969	31163	30919	30971	1	GeneScaffold_2601	ENSOPRG00000001736.1	8568	46653	None	3746	911	126534	No_constitutive_exon_found_in_species
ACACAGGGTAAGAGCGTGTGTCGCCGAAGGACAAGAGTCAGGGACGGCAGCC	31629	31657	31579	31631	1	GeneScaffold_5045	ENSOPRG00000018752.1	772	31682	None	3746	911	126534	No_constitutive_exon_found_in_species
ACCCCTCAGAAGAAAGCCTTCTCACGGAGAAGGCCCCAGGGGGACCGCAGGG	44086	44180	44230	44178	-1	GeneScaffold_1261	ENSOPRG00000001745.1	32814	44579	None	3746	911	126534	No_constitutive_exon_found_in_species
GCACTGCACTGGCTCATCCTCCAGGGAGATTTCCCCTCCTGGGTACGTAGGA	1563	1575	1625	1573	-1	scaffold_16041	ENSOPRG00000003828.1	1355	1731	None	3746	911	126534	No_constitutive_exon_found_in_species
GGAGCGGTTCAGGTCCCGAATGTCAGCCAAAGTGAGGTGGCGTGGGGCAGCT	51385	51560	51610	51558	-1	GeneScaffold_3591	ENSOPRG00000013263.1	537	52081	None	3746	911	126534	No_constitutive_exon_found_in_species
GGCGGCAGTCACGTGGGAGATGGAGGGGGCTAACCGGGTCCCGGAGGTAGCG	54949	54967	55017	54965	-1	GeneScaffold_5143	ENSOPRG00000003684.1	54633	55019	None	3746	911	126534	No_constitutive_exon_found_in_species
GACCCGGTGCCCATCTCACTGTGAAGAAAATCTTCGTGTGGGGTATTAAGGG	3994	4082	4132	4080	-1	scaffold_12567	ENSOPRG00000011248.1	3754	4421	None	3746	911	126534	No_constitutive_exon_found_in_species
GGACCCGCTGCACCGGCAGGAGGTGCCCGTGAGCCCAGGGGAAGGCGAAGGG	54081	54093	54143	54091	-1	GeneScaffold_4051	ENSOPRG00000015549.1	53955	54751	LKAAEAR1	3746	911	126534	No_constitutive_exon_found_in_species
CTACCCCTCCCCTTTTTTCCTTCTTGTTTTGCCAGGCTTGGGGCAAGTAGAG	37569	37573	37623	37571	-1	GeneScaffold_1750	ENSOPRG00000000405.2	12937	42720	None	3746	911	126534	No_constitutive_exon_found_in_species
CCTCCCCTTTTTTCCTTCTTGTTTTGCCAGGCTTGGGGCAAGTAGAGTAGTC	37557	37568	37618	37566	-1	GeneScaffold_1750	ENSOPRG00000000405.2	12937	42720	None	3746	911	126534	No_constitutive_exon_found_in_species
CTTCCTACAATGGCCCTGACTCCCAGCTCATGGCCAGCGGGGGCAGTTAGGA	32283	32338	32388	32336	-1	GeneScaffold_2593	ENSOPRG00000001579.1	7033	51376	None	3746	911	126534	No_constitutive_exon_found_in_species
AGGCCAGGTTTGCGGGGTGGCACCTGGGGCCAGGGTGGGGGGAAGGGCAGCC	10327	10360	10410	10358	-1	GeneScaffold_2593	ENSOPRG00000001579.1	7033	51376	None	3746	911	126534	No_constitutive_exon_found_in_species
TGAAAGATCAACAGACTAGCGCCCGGGACCGGCCCAGTGCACACGGGGAGCC	8579	8586	8636	8584	-1	GeneScaffold_2593	ENSOPRG00000001579.1	7033	51376	None	3746	911	126534	No_constitutive_exon_found_in_species
GGTGGCCATCCACAACGGACCCCTCCTCCTCCTCCCCTGGGGACGGGCAGCC	31041	31203	31253	31201	-1	GeneScaffold_3246	ENSOPRG00000006644.1	20694	32480	None	3746	911	126534	No_constitutive_exon_found_in_species
GCTGGGAGTTAGGTGGGTGGTAATTGTCTACTTACCTACCTGGGTGGCAGGA	4567	4738	4517	4569	1	GeneScaffold_3186	ENSOPRG00000008165.1	4244	11373	SFXN2	3746	911	126534	No_constitutive_exon_found_in_species
GACAGCCAGGACGGTGAGCTGACGGGACTCCACGCTTGCTTTGGGAGCAGGA	23802	23914	23752	23804	1	GeneScaffold_3332	ENSOPRG00000017158.1	8760	41163	None	3746	911	126534	No_constitutive_exon_found_in_species
AGACGGTGAGCAACGAGTGGATCAGTGTGCACGTGCTGTTCACGGGCGAGGA	3426	4504	4554	4502	-1	scaffold_15734	ENSOPRG00000004073.1	2072	8684	None	3746	911	126534	No_constitutive_exon_found_in_species
CCCCAGCCTGGCCCTGCCTGCCCTCCAGCTGTGGAGATCTCATCGGGGAGCT	27615	27735	27565	27617	1	GeneScaffold_1395	ENSOPRG00000007547.1	23846	34140	WDR18	3746	911	126534	No_constitutive_exon_found_in_species
TACCGGTTCACCATTTTACTGACAGCGCGTGGCCATGGGTTCAAGACAAGCC	23184	23194	23134	23186	1	GeneScaffold_2546	ENSOPRG00000002630.1	6090	49580	None	3746	911	126534	No_constitutive_exon_found_in_species
AATGACAAGGTGAATGCTAGGGTTGGCCCAAGGCACACTAGGGGACCTAGTG	48015	48018	47965	48017	1	GeneScaffold_1805	ENSOPRG00000009724.1	40645	51037	SCAF1	3746	911	126534	No_constitutive_exon_found_in_species
AGCAGAAAAAGTGATGGGCTTTCCATCAATGATGTGGGGAGGACCTGGAGAA	38041	38068	38118	38066	-1	scaffold_12348	ENSOPRG00000018846.1	37110	38190	None	3746	911	126534	No_constitutive_exon_found_in_species
GCTGCCTGCTCGGAGCTGAGGCCCCTGATAATGGCTGATCATGGGCGAAGCC	37867	37892	37942	37890	-1	scaffold_12348	ENSOPRG00000018846.1	37110	38190	None	3746	911	126534	No_constitutive_exon_found_in_species
CCACCGCTGGTCACTCACTGCACTTGCTTGTCTCCTGGCCGGCTGGGCAGGT	44644	44833	44883	44831	-1	GeneScaffold_962	ENSOPRG00000007435.1	37988	45051	None	3746	911	126534	No_constitutive_exon_found_in_species
CCCCGGAACTCCAGCCAGAGGCACAGACAAAGCACAGGGCCCATAAAGAGCT	47699	47800	47850	47798	-1	GeneScaffold_5358	ENSOPRG00000015669.1	45105	48499	None	3746	911	126534	No_constitutive_exon_found_in_species
CTGCTGGGGTTCCTCTTCAACTTCCACTTCACCCTGTAGGGAGGTACTAGGG	41582	41611	41661	41609	-1	scaffold_22223	ENSOPRG00000009577.1	41116	41708	None	3746	911	126534	No_constitutive_exon_found_in_species
AGTGCTTCCACAGAGTGGCGTGATTCCATGCAGCCATGGGGGAGGCTGAGAT	6107	6114	6164	6112	-1	scaffold_12268	ENSOPRG00000007539.1	226	7948	None	3746	911	126534	No_constitutive_exon_found_in_species
TGGACTCGTGCTCCTGGACGGAATCGCGTCCCAGGACAGGTAAGGGAAAGTC	5632	5640	5582	5634	1	scaffold_30853	ENSOPRG00000006695.1	4668	5640	None	3746	911	126534	No_constitutive_exon_found_in_species
TCTCTGGGCTGACCTGTCCTTCCCTCCTCCATCCCTGTGTCTGGGAGCAGTG	7993	8169	8219	8167	-1	GeneScaffold_2570	ENSOPRG00000005993.1	5270	47145	None	3746	911	126534	No_constitutive_exon_found_in_species
GGGGAGGCTGCCCTAACCAGCCCTGTCTCCGTACCCTCCACGGGGCGCAGGG	10338	10472	10288	10340	1	GeneScaffold_3806	ENSOPRG00000002541.1	9727	12080	GPT	3746	911	126534	No_constitutive_exon_found_in_species
TGAGGGGCCTGGGGGCAGCCTTGCCTGTGTGCAGCAGGAGGGCGGCCAAGGA	19965	19971	20021	19969	-1	GeneScaffold_3806	ENSOPRG00000002588.1	14761	21825	RECQL4	3746	911	126534	No_constitutive_exon_found_in_species
CAATTCCCTTCCCTCTGGCTCTAACTTCCTATCCCCCTGTGGGGTTACAGGT	594	650	700	648	-1	scaffold_13231	ENSOPRG00000000951.1	14	12401	None	3746	911	126534	No_constitutive_exon_found_in_species
ACTTAAGAGAAGCTGTTAGAAAGTTAAAGCATCAAACTGAAGTTGGGAAGCA	6959	7167	6909	6961	1	GeneScaffold_5098	ENSOPRG00000015199.2	919	7167	None	3746	911	126534	No_constitutive_exon_found_in_species
CGCTCCCGGACTCCTCTGCCATTGGGAGGCCCCCCACGCAAAGTTGGGAGTT	44539	44596	44489	44541	1	GeneScaffold_2773	ENSOPRG00000006214.1	28123	44852	None	3746	911	126534	No_constitutive_exon_found_in_species
CTTTCTTCCCCTCTCAGAGCCTCCTCAGCCCACTGTGCCCATGTGGGCAGTC	40190	40270	40320	40268	-1	scaffold_38795	ENSOPRG00000005149.1	39425	41457	None	3746	911	126534	No_constitutive_exon_found_in_species
GGCGCTCTCCAAGCGCAAGGGCGGTCCCACATGGGGGGAGGGGGAGGCAGCC	41858	41885	41935	41883	-1	scaffold_17802	ENSOPRG00000006410.1	40937	43365	None	3746	911	126534	No_constitutive_exon_found_in_species
GGGGTACCCACATGGGGGGATGGCATCAGACCACGGGGGAGAGGCACCAGAA	41615	41639	41689	41637	-1	scaffold_17802	ENSOPRG00000006410.1	40937	43365	None	3746	911	126534	No_constitutive_exon_found_in_species
ACTGGCTGCTTCCAGCGGCTGTTGGGCTGGGAGGAGGGCGTGAGGTGCAGGA	5047	5050	4997	5049	1	GeneScaffold_2090	ENSOPRG00000009294.1	3581	16584	None	3746	911	126534	No_constitutive_exon_found_in_species
GCCTTTGTTGAAATCGTCAGCTATGCTCTTTGCCTTGCTCTCAGGGACAGAG	35055	35189	35239	35187	-1	GeneScaffold_4752	ENSOPRG00000014244.2	11566	37612	None	3746	911	126534	No_constitutive_exon_found_in_species
CTTTGGAGGACAGCGGTGTGGACCTCAACATGGCACAGGGCATGGCAGAGCA	44369	44387	44319	44371	1	scaffold_60726	ENSOPRG00000016826.1	44076	44466	None	3746	911	126534	No_constitutive_exon_found_in_species
AGCCGGAGCCTGGGCAGCCCAAATCAGAGATGTCTCTTTCCAAGGGGCAGAC	44289	44390	44239	44291	1	GeneScaffold_1927	ENSOPRG00000011561.1	24645	44539	None	3746	911	126534	No_constitutive_exon_found_in_species
ATGGCTTTTTTTTTCATCCAACAGCAATGAGTAGGCCTCACCACGGGGAGGT	2614	2696	2564	2616	1	scaffold_24875	ENSOPRG00000016759.1	2048	4587	IL36G	3746	911	126534	No_constitutive_exon_found_in_species
TGCTGCAGTCGGCGGCAGAGCAGCTCCAGCGCCGGGGGTCAGCGCGGGAGCC	14872	14889	14939	14887	-1	GeneScaffold_2044	ENSOPRG00000008383.1	14358	14945	NAA38	3746	911	126534	No_constitutive_exon_found_in_species
CCGGCAGCCTCTGGGTGCGTCGGCGCCCCGGGGCCTGCCGGGAGCTGTAGTT	14754	14763	14813	14761	-1	GeneScaffold_2044	ENSOPRG00000008383.1	14358	14945	NAA38	3746	911	126534	No_constitutive_exon_found_in_species
AACCCCTCTGGAGAGGAGGAGATGTCCAGCTGGCAGCTGGGGATTGGTAGTA	36376	36439	36326	36378	1	scaffold_29823	ENSOPRG00000018990.1	34978	36591	None	3746	911	126534	No_constitutive_exon_found_in_species
GTGCGGGCGGGGCTGGGCACCCCTGCGCGTTTCCTTAACCCAGGGCACAGCG	36418	36493	36543	36491	-1	GeneScaffold_3275	ENSOPRG00000006635.1	35108	38777	CYBA	3746	911	126534	No_constitutive_exon_found_in_species
CTGTGAAAACTTCAGCCACAGCACTTGGAGAGAAGGGGCTGAAAAAAAAGTG	7187	7302	7137	7189	1	GeneScaffold_59	ENSOPRG00000005812.1	3925	40063	ELOA	3746	911	126534	No_constitutive_exon_found_in_species
CCAAGATGGTACAACCAGGGCAATGGAAGCCTGTGAGAGCCTGGGACAAGCC	32603	32610	32660	32608	-1	scaffold_21729	ENSOPRG00000002934.1	32588	32938	None	3746	911	126534	No_constitutive_exon_found_in_species
TGGCTCCACTCATCTTGGTAGACGACAACGCAGAGAAGGGGGATGACTAGGA	12416	12538	12366	12418	1	GeneScaffold_2919	ENSOPRG00000000447.2	9509	18405	None	3746	911	126534	No_constitutive_exon_found_in_species
AGGGCAGGGGCGGAGCAGCGAGGCCAGGGCTGACAGTGGACTGGGGACAGGC	40451	40551	40601	40549	-1	scaffold_37039	ENSOPRG00000002684.1	39387	41208	None	3746	911	126534	No_constitutive_exon_found_in_species
TTGCACGCTGCCAGAGGAATCGGTGGGGTGGGGGAGGGGGACGGGTATAGGG	40294	40321	40371	40319	-1	scaffold_25442	ENSOPRG00000008623.1	38910	40386	None	3746	911	126534	No_constitutive_exon_found_in_species
GACAAGAACCAATATTTGGCAGGCTCCTGCACAAGATGCTGTGGGAGTAGCA	35917	35950	35867	35919	1	scaffold_19153	ENSOPRG00000005894.1	35815	36369	None	3746	911	126534	No_constitutive_exon_found_in_species
TGCATGGCGGGCGTCCTTAGAGCAGGCCGGGGACGTCGCGGGGAGCCTAGGC	39747	39774	39824	39772	-1	scaffold_38844	ENSOPRG00000004498.1	39697	40117	None	3746	911	126534	No_constitutive_exon_found_in_species
TAGAGGGTAGAAGAGTCGTGCTGGAGTCTGACGGTGCCGCCGGGATGCAGGA	11093	11238	11043	11095	1	GeneScaffold_4616	ENSOPRG00000009655.2	403	28450	None	3746	911	126534	No_constitutive_exon_found_in_species
CATAGTCTCTCCTTTCTCCTTCCTCCCTCACCACATGGGGGGAACTGCAGGA	35623	35776	35573	35625	1	GeneScaffold_1801	ENSOPRG00000002029.1	27423	36876	CPT1C	3746	911	126534	No_constitutive_exon_found_in_species
ACGCCCTCTGGGGGCACCTGTGGCCCCTCACCCGCCCCTTCTGCGGGAAGCT	7608	7696	7558	7610	1	GeneScaffold_5054	ENSOPRG00000007506.2	6494	39216	None	3746	911	126534	No_constitutive_exon_found_in_species
CACCTAAAGGGTTGGCCGGGCCGGGGTTGGGGGGCCCCTGGGGACAACAGGA	31197	31293	31147	31199	1	GeneScaffold_250	ENSOPRG00000010236.1	27724	33978	None	3746	911	126534	No_constitutive_exon_found_in_species
GTGCAGGGCTGACACGGCCTGGCCTTACCCCTGGCTCTACCTGCGGGAAGCA	6964	7114	7164	7112	-1	GeneScaffold_2555	ENSOPRG00000012875.1	4301	33476	None	3746	911	126534	No_constitutive_exon_found_in_species
GGGCCAGGGCTGGACAGGGGCTGCACCGGCGCTGGAGAGGGGGGCCGAAGCT	17636	17639	17586	17638	1	GeneScaffold_700	ENSOPRG00000009869.1	813	18620	ABCA7	3746	911	126534	No_constitutive_exon_found_in_species
ACGGCCTCAGCTTCTCAGAGGTCCAGGACGAGCAGCCAGGGGCCGGGAAGGA	34987	35038	34937	34989	1	GeneScaffold_700	ENSOPRG00000009968.1	20640	35120	ARHGAP45	3746	911	126534	No_constitutive_exon_found_in_species
AGCTGCAGGAATTAGAGAACCTCGTGTCTAGCCTGGGCACATGGGACTAGGT	12108	12196	12058	12110	1	GeneScaffold_2215	ENSOPRG00000001131.1	3840	21005	None	3746	911	126534	No_constitutive_exon_found_in_species
CCAGGACCCCGCTGCTCACGCTCACCTCTTCCCTCTGACAGGGACCACAGCA	13970	14030	13920	13972	1	GeneScaffold_1940	ENSOPRG00000014252.2	13956	29173	None	3746	911	126534	No_constitutive_exon_found_in_species
GTGAGGCCAGGAGCATCCGGAACATTCTGGACGTCAACACGGGGGTGCAGGG	21753	21793	21703	21755	1	GeneScaffold_5177	ENSOPRG00000012747.1	15302	21793	None	3746	911	126534	No_constitutive_exon_found_in_species
CTCCTCCTGACAGAGGGAGGGGAAGTGGCCAGAAGGGGAAGTGTGAATAGTT	9584	9594	9644	9592	-1	GeneScaffold_2772	ENSOPRG00000016597.1	6141	9846	None	3746	911	126534	No_constitutive_exon_found_in_species
AATAGTTCCTGTCCAGTCTGCTGCCTGTCACCAGTCTCCTCGGGACGCAGGC	9543	9549	9599	9547	-1	GeneScaffold_2772	ENSOPRG00000016597.1	6141	9846	None	3746	911	126534	No_constitutive_exon_found_in_species
TGCTGGTGGGGTTCGGCAGGAGCGAAAAAGAGGAGGAGGAGGGCAAGCAGGA	6898	6976	6848	6900	1	scaffold_10325	ENSOPRG00000000583.1	3902	7166	CTSW	3746	911	126534	No_constitutive_exon_found_in_species
AGTCCAGGGCCACCAAAGAAACTCATCAGTCTGCCGCTTTGTGGGGAAAGCC	13870	13891	13820	13872	1	GeneScaffold_4789	ENSOPRG00000014979.1	3567	34761	None	3746	911	126534	No_constitutive_exon_found_in_species
CATCAGGCATGGCTCTGGGGGTCATTGCCTTCATCTCTTGGGGGCTGCAGGC	25687	25807	25637	25689	1	GeneScaffold_4789	ENSOPRG00000014979.1	3567	34761	None	3746	911	126534	No_constitutive_exon_found_in_species
AGCGCGCGGGTGCAGAGGCCCAGGCAGCCAGAGGTGAGTGGGGCGGTTAGGG	22456	22457	22507	22455	-1	GeneScaffold_4079	ENSOPRG00000001843.1	14364	26205	None	3746	911	126534	No_constitutive_exon_found_in_species
AGCGAGGCGGCCAGAGGCCAGACGTCTCCCCGGAGCTGCGGGCTGGGCAGGA	21847	21883	21797	21849	1	GeneScaffold_5231	ENSOPRG00000018353.1	16671	21929	None	3746	911	126534	No_constitutive_exon_found_in_species
GGAGCGTGCTCTACAGACTCTGTTTGAGGGCTTCGCCAGGGGGACGGCAGGC	12205	12214	12264	12212	-1	GeneScaffold_1404	ENSOPRG00000011440.1	5984	34185	None	3746	911	126534	No_constitutive_exon_found_in_species
GACTCCAAGCATTCTCCCTCTTTCTTCCCTGTGCCTGCTTGGGTCTGGAGCA	4324	4468	4518	4466	-1	GeneScaffold_1051	ENSOPRG00000014133.1	4324	21002	CRYGN	3746	911	126534	No_constitutive_exon_found_in_species
ACCTCCCTTTCTCCCTCACCACCTGTCACCGTGGCGGGTCCGGAGCATAGAA	26542	26595	26645	26593	-1	GeneScaffold_5236	ENSOPRG00000000026.1	15870	31012	None	3746	911	126534	No_constitutive_exon_found_in_species
TCTGAAGCCAGGAGTCAGGAACTTCCTCCGGGTCTCCCACGTGGGTGCAGAG	26387	26399	26337	26389	1	scaffold_12643	ENSOPRG00000011637.2	24098	29960	ZNF304	3746	911	126534	No_constitutive_exon_found_in_species
ATAAGACAAAAATGTATGGTTCTAGAGTTTGAACAAGATACAGAGGGGAGAA	11435	11474	11385	11437	1	GeneScaffold_2731	ENSOPRG00000013442.1	4490	11784	None	3746	911	126534	No_constitutive_exon_found_in_species
CCCAGCCCCAGCCCCTGCCCAGCCCCTGTCCCAGCCCCAGGCCCAGGGAGGC	5467	5474	5417	5469	1	GeneScaffold_4453	ENSOPRG00000010093.2	3902	31540	None	3746	911	126534	No_constitutive_exon_found_in_species
CCCTGCCCTCCCGGCTTGATCCCACAGCTTCTCTCGGTGTCTGGGGGCAGGA	25380	25534	25330	25382	1	GeneScaffold_4453	ENSOPRG00000010093.2	3902	31540	None	3746	911	126534	No_constitutive_exon_found_in_species
CAATAACTTTGATGAAAGACCCGTGTCTGTTGGTGGCACAGATGGGCGAGGG	3776	3798	3726	3778	1	GeneScaffold_4995	ENSOPRG00000008198.1	2	21362	IRAK4	3746	911	126534	No_constitutive_exon_found_in_species
AGGGATGGAGGGTGGCTTGGGACACCCCGCTGAGCTGCCCGGGCGGCCAGGC	20991	21115	20941	20993	1	GeneScaffold_4893	ENSOPRG00000008121.2	3981	28071	CACNA1H	3746	911	126534	No_constitutive_exon_found_in_species
CCCCCCGTTTGCCCACACCCTTCATGTCATCTGCAATTCCTGGGGCACAGGT	25348	25505	25298	25350	1	GeneScaffold_4042	ENSOPRG00000014958.1	24788	28936	None	3746	911	126534	No_constitutive_exon_found_in_species
CACAATGGGGTGCAGAGGACACGCAGGAGGCCGCTGGGGAGCAGCAGGAGCA	20832	20894	20782	20834	1	GeneScaffold_1948	ENSOPRG00000005025.2	13949	25171	None	3746	911	126534	No_constitutive_exon_found_in_species
CGCGTAAAGCAGGACCCCCTGCGGTGGGTGCAGAGCCAGGGCGGGAGCAGGG	6344	6710	6294	6346	1	GeneScaffold_4205	ENSOPRG00000013516.1	4294	27444	None	3746	911	126534	No_constitutive_exon_found_in_species
AGAAACCCCAAGGCATCGACAGCAGGGTGTGGCGCAGGTTCAAGGGGTAGAT	27514	27580	27464	27516	1	scaffold_15535	ENSOPRG00000010155.1	27358	27742	None	3746	911	126534	No_constitutive_exon_found_in_species
CTCGGACGCGGGCCGGCGATGGCGCCGTTGGTTGGACGACGGCGGGCGAGGG	327	336	277	329	1	GeneScaffold_703	ENSOPRG00000012058.2	265	2386	IZUMO4	3746	911	126534	No_constitutive_exon_found_in_species
CATCCCCAAGTCCCTGCTAATAAATCCACACATCCCCTCCTGGGAGGCAGCA	26650	26768	26600	26652	1	GeneScaffold_4208	ENSOPRG00000008790.1	735	26768	RIC8A	3746	911	126534	No_constitutive_exon_found_in_species
ACGCTCCACGTCGCGGGGCCGCGCGCTGCTCGTTCCTCATCTCGGGAGAGCG	7234	7281	7184	7236	1	GeneScaffold_952	ENSOPRG00000001325.1	3671	9605	CCDC61	3746	911	126534	No_constitutive_exon_found_in_species
CCCTCTGGCCACCCAGGAAGTCAGCCAGACCAGAACTGGAGTGGGCAGAGGC	1186	1232	1282	1230	-1	scaffold_13463	ENSOPRG00000002037.1	560	3457	None	3746	911	126534	No_constitutive_exon_found_in_species
GGACAGACGCACAGAGCTAACCAGACTCCTCCGCTGTCCCTGGGGGGCAGGT	892	930	842	894	1	GeneScaffold_4619	ENSOPRG00000007708.1	711	3146	SEPT5	3746	911	126534	No_constitutive_exon_found_in_species
TGGTTGAGTGTTTGGCCAGGGCCAGGTGGGAGCAAGCGCTGGGCTGGCAGCC	20433	20486	20383	20435	1	scaffold_14804	ENSOPRG00000001195.2	20398	20892	None	3746	911	126534	No_constitutive_exon_found_in_species
TGCGGGTGCACACGGGCGAGAGACCCTACAAGTGCGAACAGTGCGGGAAGGG	5179	5246	5129	5181	1	GeneScaffold_4201	ENSOPRG00000014061.1	334	6030	ZNF317	3746	911	126534	No_constitutive_exon_found_in_species
TGGAACCGTATTCCACTTTCTCCCATCCAGAGGGGTCCTGGGCCACAGAGTA	7087	7232	7037	7089	1	GeneScaffold_1998	ENSOPRG00000012299.1	5478	23635	CA6	3746	911	126534	No_constitutive_exon_found_in_species
CTGACGCGATGGCAGCCCTGAGGAAGGGACCTCCAGGGAGATGAACACAGGA	3648	3651	3598	3650	1	scaffold_16754	ENSOPRG00000011514.2	2677	3675	None	3746	911	126534	No_constitutive_exon_found_in_species
AGTGTGTACCAGCGGGCGGATGCCGTCATTGTACATCACCGGGAGGTTAGCG	9701	9718	9768	9716	-1	GeneScaffold_4023	ENSOPRG00000004427.2	8881	10059	None	3746	911	126534	No_constitutive_exon_found_in_species
TACTGCAGGACATCCTGGCTGTGCCAGCTGCCCCGAGTCGGGAGTGTGAGAG	7242	7398	7192	7244	1	GeneScaffold_968	ENSOPRG00000008845.1	315	17642	None	3746	911	126534	No_constitutive_exon_found_in_species
AAGTGGTACAGTCCTTCCGGGCAGCAGTGGCTACCACTCAGGGAGACTAGGA	20703	20746	20796	20744	-1	GeneScaffold_4775	ENSOPRG00000008154.1	13987	22701	None	3746	911	126534	No_constitutive_exon_found_in_species
TAGGGGCAGGACTGGGGTGTCAAGGTGGCGCTGTCACCTTGTGTGGGCAGGG	20105	20184	20055	20107	1	GeneScaffold_887	ENSOPRG00000009705.1	86	20701	TSC2	3746	911	126534	No_constitutive_exon_found_in_species
CGGCCGGGGAGTTTCTTTATTGCAAATTGATTCCTCTCCTGTCGGGGGAGAG	22728	22747	22797	22745	-1	GeneScaffold_2868	ENSOPRG00000017053.1	482	22818	None	3746	911	126534	No_constitutive_exon_found_in_species
CTACGCCAGTTCTCGGTGTCGGATGCAGTGGCTGTGGGCCGCAGGCTGAGAG	2574	2723	2524	2576	1	GeneScaffold_3827	ENSOPRG00000000035.1	2041	2831	None	3746	911	126534	No_constitutive_exon_found_in_species
TGTGCGCCATGGGGGGCTGGGTGTGTGCCCACTCACACCCGGGCCGGCAGGT	13810	13985	13760	13812	1	GeneScaffold_13	ENSOPRG00000014018.2	7220	15806	UPF1	3746	911	126534	No_constitutive_exon_found_in_species
CATGTACTTCCAGACTCACGACCAGATCGGCATGATCAGCGCGGGGCCAGCA	14360	14366	14310	14362	1	GeneScaffold_13	ENSOPRG00000014018.2	7220	15806	UPF1	3746	911	126534	No_constitutive_exon_found_in_species
CTCGAGGCGGTCCGCGCGAGGCGGAGCCCGAGCCTGTCCCGGGTGGACAGCC	8191	8221	8141	8193	1	GeneScaffold_153	ENSOPRG00000003167.1	5050	8315	BEST2	3746	911	126534	No_constitutive_exon_found_in_species
CTCCCCAGCGCCCCCAGTCCTGCTCACTCCTCCCCGCGTCCGGGCGGCAGGG	15998	16136	16186	16134	-1	GeneScaffold_153	ENSOPRG00000003191.2	12692	21216	HOOK2	3746	911	126534	No_constitutive_exon_found_in_species
GGGCTCCCCTGTCTCGCTCACCCTGTCTCTCTCCTCTCCCTGTGGGACAGGA	10523	10599	10473	10525	1	GeneScaffold_3331	ENSOPRG00000013786.2	162	13008	AGPAT3	3746	911	126534	No_constitutive_exon_found_in_species
CCTGCCCCTTAACCCATCCCTTTTCTCCCCTCTTCCCACTAACGGGTCAGGA	16552	16579	16502	16554	1	GeneScaffold_4298	ENSOPRG00000007573.1	4461	19389	None	3746	911	126534	No_constitutive_exon_found_in_species
GGGCCGGGGGGCGCGCCCCAGCTGGCCGGCTAGAGCCTGGAGGTGGGCAGGC	12763	12772	12713	12765	1	scaffold_18065	ENSOPRG00000004796.2	12714	14020	REX1BD	3746	911	126534	No_constitutive_exon_found_in_species
ATCCTGGGCCCCCACTGATTGTCTCCCCAACTCCCCGACGGGGACCACAGGA	2936	3097	3147	3095	-1	scaffold_17793	ENSOPRG00000001062.1	2677	11678	USP19	3746	911	126534	No_constitutive_exon_found_in_species
GTGAGGTAGCTGGCCTGAACTCTTACGGTTTTCCGCTTAATGGTGGGCAGGA	15653	15878	15928	15876	-1	scaffold_17793	ENSOPRG00000001102.1	12092	19213	None	3746	911	126534	No_constitutive_exon_found_in_species
GCTTGCTCCAAGCCAGCAGGTCCCCTCCCTGCACTTCCTGGTCTGGGAAGAG	9020	9036	9086	9034	-1	scaffold_24931	ENSOPRG00000013496.1	4075	13090	NADK	3746	911	126534	No_constitutive_exon_found_in_species
GACTGGGGGCAGGACCGGGCAGAGCGGTGCTGACAGCCTGCGGGGTGCAGGT	3982	4089	3932	3984	1	GeneScaffold_4834	ENSOPRG00000003402.1	165	5700	None	3746	911	126534	No_constitutive_exon_found_in_species
CACATCCGACACTACTGCTGGGCCTGCACCGGGGCCAGTGGCGTGGGCAGAG	8749	9109	8699	8751	1	GeneScaffold_4834	ENSOPRG00000003429.1	8040	9379	None	3746	911	126534	No_constitutive_exon_found_in_species
GGGTCGCAGCTCAAGCACTGTGAGGATCCAGTGATAATCGAGGATGGGAGCA	11777	11795	11845	11793	-1	GeneScaffold_4873	ENSOPRG00000014969.2	4451	12410	None	3746	911	126534	No_constitutive_exon_found_in_species
AGCCGGGGCTGAGTCCAGTCGTGGAGGAGCCTGGCGCTGGGCGCGACGAGAA	11291	11798	11241	11293	1	scaffold_25508	ENSOPRG00000010608.1	7963	14138	MAP1S	3746	911	126534	No_constitutive_exon_found_in_species
AAAGGAAAGCTGTTATTCACACCACAGTCTGCAGAGGGGGGAAGCTTGAGGA	4619	6095	6145	6093	-1	GeneScaffold_3790	ENSOPRG00000007216.1	4610	15814	None	3746	911	126534	No_constitutive_exon_found_in_species
CGAGCTTTCCTTACTCCCCAGTCACTGATCTTTATATTTTGTGGGGACAGGA	12501	12682	12451	12503	1	scaffold_19294	ENSOPRG00000015731.1	9784	12682	None	3746	911	126534	No_constitutive_exon_found_in_species
AGGTCTTTGCCGTGCAGACTGTCTCCTGTTCAGGAGTGCCTCGATGGGAGCT	3224	3227	3174	3226	1	GeneScaffold_1710	ENSOPRG00000008507.1	3217	13340	IL9R	3746	911	126534	No_constitutive_exon_found_in_species
CGCCCCTCTGGCCGGCCCCACTCCGGGCCTCAGGCCCCAGGGCGCGGAAGCC	5418	5463	5368	5420	1	scaffold_24337	ENSOPRG00000008061.1	5285	15564	AKIRIN1	3746	911	126534	No_constitutive_exon_found_in_species
ACAGCACTGCCACACACATCCTCTCAGCTGCGCCCATCCAGGTGGGCTAGCC	1379	1403	1329	1381	1	GeneScaffold_263	ENSOPRG00000001559.1	2	10301	BICRA	3746	911	126534	No_constitutive_exon_found_in_species
TCCCTCCACACACCCAGGGCTGATGCCACTGCCTTGTGCCGGGTGGCTAGGC	10511	10680	10461	10513	1	GeneScaffold_5398	ENSOPRG00000010175.1	5760	10680	None	3746	911	126534	No_constitutive_exon_found_in_species
GCGGCCGGCCGCCCGGGCGGGACAGGCAGGACCGGCAGGACGGGCGGGAGCT	241	259	191	243	1	scaffold_23979	ENSOPRG00000008153.2	171	10462	None	3746	911	126534	No_constitutive_exon_found_in_species
ACCAGGCTCCAGCCAGGGCCCAGGCCACACCCCTGCCTCTCCTGGGGGAGGA	6021	6031	5971	6023	1	scaffold_28048	ENSOPRG00000001196.2	2991	8829	IGLON5	3746	911	126534	No_constitutive_exon_found_in_species
GAAGTATTTATGAAGACTGATGTTGGCCCATCTCTTCCCAATGGGGACAGAT	7717	7989	8039	7987	-1	scaffold_37566	ENSOPRG00000007973.1	7717	8466	None	3746	911	126534	No_constitutive_exon_found_in_species
CCAAGTGGTGACACGGGTGTCCCCCCTGGGGTGGGGCGTGGCGGGGACAGTG	6631	6878	6581	6633	1	GeneScaffold_2268	ENSOPRG00000000433.1	1649	7554	None	3746	911	126534	No_constitutive_exon_found_in_species
GTAGTAATTATGTAAATTTAATGTTTGCTATGGCAAGGCTGGGCGAGTAGCG	923	932	873	925	1	GeneScaffold_784	ENSOPRG00000004125.1	440	5009	None	3746	911	126534	No_constitutive_exon_found_in_species
CAGGAGAGACCGCGGAACAGCTCCCTTCACAGCCCACTGTACCCGGGGAGCT	1065	1092	1142	1090	-1	GeneScaffold_3237	ENSOPRG00000006960.2	290	12779	None	3746	911	126534	No_constitutive_exon_found_in_species
GGCTAGGGAGAGGTTGCCTTGTGGTGGGTTGGGAGGGGTGGACAGGAGAGGC	2034	2054	2104	2052	-1	GeneScaffold_2019	ENSOPRG00000015945.2	850	5559	None	3746	911	126534	No_constitutive_exon_found_in_species
AACGTGGTCATTTGGAGCATTAAATCCTTCCCGGTGAGCAGTGGGCACAGGG	6068	6293	6018	6070	1	scaffold_31316	ENSOPRG00000007951.1	5050	6293	None	3746	911	126534	No_constitutive_exon_found_in_species
TTCATCCTTGGGCAGGTGAGGACAGTCCCACCCGGCTGGGCCACGAGAAGGG	550	595	500	552	1	GeneScaffold_3807	ENSOPRG00000013608.1	2	9097	KIFC2	3746	911	126534	No_constitutive_exon_found_in_species
CCTGGTGAGGGCCTGCCTCCTCAGTGACAGGGCCGGGGCGGGGTGGGCAGCT	1100	1215	1050	1102	1	GeneScaffold_3807	ENSOPRG00000013608.1	2	9097	KIFC2	3746	911	126534	No_constitutive_exon_found_in_species
GCTCCGGTGGGATGGGGACCAGGGTGCTGACTGCCTGTCCGCCGGGGCAGGG	2568	2750	2518	2570	1	scaffold_31172	ENSOPRG00000013009.1	110	6464	CCDC9	3746	911	126534	No_constitutive_exon_found_in_species
AGAAAGGACAGGGCGGAGCAGGTGGAGGGCTGCCAGCAAGGTACAGGGAGGA	5643	5697	5747	5695	-1	scaffold_41420	ENSOPRG00000001851.1	4958	5774	None	3746	911	126534	No_constitutive_exon_found_in_species
AGGGCTGACCATGCTCTTGGCCGAAGCATTGAGGGCTGGAGAACGGGAAGAG	5492	5510	5560	5508	-1	scaffold_41420	ENSOPRG00000001851.1	4958	5774	None	3746	911	126534	No_constitutive_exon_found_in_species
CTGGCTTCCTGAGCCCGTGGCCAAGGTGGGCCTGATGGGCTGCGATGGAGCG	5142	5153	5203	5151	-1	scaffold_41420	ENSOPRG00000001851.1	4958	5774	None	3746	911	126534	No_constitutive_exon_found_in_species
CCTGGAGCTGTGCACTGACACCCGGCTCGCCTGCTCGCCCGGGGCCGCAGGT	8191	8343	8141	8193	1	GeneScaffold_4461	ENSOPRG00000016846.1	3894	10832	None	3746	911	126534	No_constitutive_exon_found_in_species
GCACCCCCCGCCCCCGGTTCACGCTCCTGTCTGTCCATCGGGGGCTGCAGGA	4431	4442	4492	4440	-1	GeneScaffold_981	ENSOPRG00000005264.1	506	5209	None	3746	911	126534	No_constitutive_exon_found_in_species
CACTGGCAGAAGCCCAAAGGCATTGACTACAAGGTGTGGGAGAGGATCAGGG	8963	9026	9076	9024	-1	scaffold_41398	ENSOPRG00000002839.1	8963	9174	None	3746	911	126534	No_constitutive_exon_found_in_species
CCCTCTGGCCACCCAGGAAGTCAGCCAGACCAGAACTGGAGTGGGCAGAGGC	5311	5357	5261	5313	1	scaffold_39376	ENSOPRG00000007069.1	4668	9443	None	3746	911	126534	No_constitutive_exon_found_in_species
GGACACCGATGAGGAGGAGGACGGAGGAGGAGGGAAGGGAGCCAGCAAAGTA	5575	5584	5634	5582	-1	scaffold_59505	ENSOPRG00000012140.1	4365	5697	None	3746	911	126534	No_constitutive_exon_found_in_species
TTTTTTTTTTTTTTTGTTGGGGGGATCGGGTTTTGGGGGGTGGGGTGCAGCA	8139	8434	8089	8141	1	scaffold_46210	ENSOPRG00000010792.2	5476	8434	PEX26	3746	911	126534	No_constitutive_exon_found_in_species
GGCCACCTCCAGCGCCCCGCGCCCAGAACGGGCGGCCGCCAGGGCCGAAGTT	7334	7344	7284	7336	1	scaffold_35743	ENSOPRG00000018848.1	7151	7965	None	3746	911	126534	No_constitutive_exon_found_in_species
GGTCTCTTCAGGAGAATGAGAAAGCTGAAAAGAGAGCCGGAGGGGCACAGAC	7057	7591	7007	7059	1	scaffold_52644	ENSOPRG00000013078.1	6883	7639	None	3746	911	126534	No_constitutive_exon_found_in_species
GAAGCCATCGGTGGCGGCGGTAGCAGCCGGGGCAGCTGGGGCAGCGGCAGCA	5071	5118	5021	5073	1	scaffold_64521	ENSOPRG00000005790.1	4644	5652	None	3746	911	126534	No_constitutive_exon_found_in_species
CTTTGGAGGACAGCGGTGTGGACCTCAACATGGCACAGGGCATGGCAGAGCA	4398	4416	4466	4414	-1	scaffold_70448	ENSOPRG00000014713.1	4319	4709	None	3746	911	126534	No_constitutive_exon_found_in_species
GAGGAACAAGGACATGAAGCAGGCCCTGGGCAGACTTCTCAGGGGCCAAGTT	2	23	73	21	-1	scaffold_48601	ENSOPRG00000014684.1	2	994	OR1P1	3746	911	126534	No_constitutive_exon_found_in_species
TCTGACAGACAGGGGGGGCCTGATCTAGGCTCGCTGGTCGCATGGGAGAGCA	5547	5559	5497	5549	1	scaffold_105438	ENSOPRG00000012060.1	4938	5559	None	3746	911	126534	No_constitutive_exon_found_in_species
CACTGGCAGAAGCCCAAAGGCATTGACTACAAGGTGTGGGAGAGGATCAGGG	2	98	148	96	-1	scaffold_69853	ENSOPRG00000016086.1	2	246	None	3746	911	126534	No_constitutive_exon_found_in_species
ATCTTCATCCTGCACAGTGTCATTCAGATGCGTGCAGCTGGGAGTAAGAGAA	3854	3887	3937	3885	-1	scaffold_87933	ENSOPRG00000014162.1	3807	4588	None	3746	911	126534	No_constitutive_exon_found_in_species
GGGTGCTGGAATACCCAGGGACCCCACCCACAGAGCCAGCAGGGCCTGAGGA	2431	2479	2529	2477	-1	scaffold_55208	ENSOPRG00000018435.1	2410	4519	None	3746	911	126534	No_constitutive_exon_found_in_species
TCAGCATCCCCAGAGCCCAGTTGCGGCCGGACCTGGGGCCAGCGAGCGAGAC	4074	4116	4166	4114	-1	scaffold_98350	ENSOPRG00000015855.1	3833	4209	None	3746	911	126534	No_constitutive_exon_found_in_species
CGCTGCCCCAGCTCAGCTGTCCTGGGTTGCGGGGATGCTATGTGGGATAGGG	508	511	561	509	-1	scaffold_115365	ENSOPRG00000013517.1	150	520	None	3746	911	126534	No_constitutive_exon_found_in_species
GACAGATGCTGATCGGACCCGACGGCCGCCTGCTCCGGAGTCGGGCAGAGGC	690	694	744	692	-1	scaffold_121184	ENSOPRG00000016084.1	39	1494	None	3746	911	126534	No_constitutive_exon_found_in_species
GCGGTAGAGCGAGGCCAATCTAGACTGCCAGGGGCATCGCCTATGGGGAGGG	527	553	603	551	-1	scaffold_121696	ENSOPRG00000006862.1	486	850	None	3746	911	126534	No_constitutive_exon_found_in_species
AGGGGGAGGGCGGAGCTGCGTGGCCAGGGCTGACCGCGGGGCGGGAACAGTC	270	549	220	272	1	scaffold_125354	ENSOPRG00000016915.1	35	1476	None	3746	911	126534	No_constitutive_exon_found_in_species
ATCCAAGAGAAGGTTGGCTATTAAAACACGGAAACATTTTGAACTGGGAGAA	974	1004	924	976	1	scaffold_133202	ENSOPRG00000016234.1	692	1004	None	3746	911	126534	No_constitutive_exon_found_in_species
GGGTACCCACATGGGGGGGATGGCATCAGACCACGGGGGAGAGGCACCAGAA	554	578	504	556	1	scaffold_138517	ENSOPRG00000008230.1	157	1253	None	3746	911	126534	No_constitutive_exon_found_in_species
AGGCTGCGGAAGGTCAGAGGGTGGAGGCAGCAGAAGGTCAGAGGGCGGAGGC	45	54	104	52	-1	scaffold_146638	ENSOPRG00000008101.1	26	1170	None	3746	911	126534	No_constitutive_exon_found_in_species
CAAGGTGCGCCGAGGGGCTTCATGCGCCGGACCGCTCACGGGAGCGACAGGC	82	115	165	113	-1	scaffold_173376	ENSOPRG00000005067.1	75	886	None	3746	911	126534	No_constitutive_exon_found_in_species
