# Supplementary material for: Widespread Separation of the Polypyrimidine Tract From 3′ AG by G Tracts in Association With Alternative Exons in Metazoa and Plants
Source: Front Genet. 2019 Jan 14;9:741. doi: 10.3389/fgene.2018.00741 (PMC6339879; doi:10.3389/fgene.2018.00741)
Supplement: DATA FILE S2 — Sequences of REPAG 3′ SS from each species of metazoa, plants and protists. [file Data_Sheet_2.zip › Supplementary data 2/Metazoa_Release91_echinops_telfairi.txt]

REPA_GGG_Sequence	Exon_Start	Exon_End	Pos_-50	Pos_+2	Strand	Chromosome	GeneID	Gene_Start	Gene_End	Gene_Name	Number_of_REPAs	Number_of_REPAs_has_GGG	Number_of_Intron(Intra_genic_Region)	Upstream_Constitutive_Exon
ACCCTCAGGGATGGTCTGGGGCCTGGAGAAACCAGTCTTCTGGGGCATAGGG	1496027	1496036	1496086	1496034	-1	GeneScaffold_9140	ENSETEG00000003770.1	1495440	1496114	None	5562	1290	115627	No_constitutive_exon_found_in_species
CAATTATTTTTTTCCCCACCCATGCAACTCCTCTCTCCATGGGAGAACAGAA	556355	556472	556305	556357	1	GeneScaffold_575	ENSETEG00000016770.1	528375	832836	POLA1	5562	1290	115627	No_constitutive_exon_found_in_species
TGCTGTGATTTCAAATTCACTTCTGCTTTCTCCCGTCCCTGTCTGGGAAGCA	422534	422700	422750	422698	-1	GeneScaffold_3438	ENSETEG00000009540.1	29779	889265	SYNE1	5562	1290	115627	No_constitutive_exon_found_in_species
TTTTTACTAACTTTCGAAATAACAATTTTCTTTTGTGGGGGGAACAAAAGGC	236937	237084	237134	237082	-1	GeneScaffold_3438	ENSETEG00000009540.1	29779	889265	SYNE1	5562	1290	115627	No_constitutive_exon_found_in_species
ATCGGTATGTTCCACCTCCTTCTCTATGAAGCAGATGGCAGCCATGGGAGCT	324735	324750	324800	324748	-1	GeneScaffold_8172	ENSETEG00000003056.1	177355	869061	None	5562	1290	115627	No_constitutive_exon_found_in_species
TTCATCTTTTTTCTCCCCCTGAATCACTTCCCCTCTTCTTGAATGGGCAGCG	836200	836287	836150	836202	1	GeneScaffold_6365	ENSETEG00000017579.1	763101	870337	PRMT3	5562	1290	115627	No_constitutive_exon_found_in_species
GCTCCTTTCTTATGGATTTTTTTTCCCTCTCCCCTTTTTTGGGTGCTAAGGA	233263	233347	233213	233265	1	GeneScaffold_4162	ENSETEG00000001022.1	41523	693813	None	5562	1290	115627	No_constitutive_exon_found_in_species
CTAAATAACCACGGTGTTCTTTTTCTTCTTCCCCACCTGCCGGGAACCAGCC	248574	248709	248524	248576	1	GeneScaffold_4162	ENSETEG00000001022.1	41523	693813	None	5562	1290	115627	No_constitutive_exon_found_in_species
GGGCGGGTCTTACAGCTCTCAGCAGTAACAGGAGAAAGTAAGGGTGGGAGCG	496534	496556	496484	496536	1	GeneScaffold_4162	ENSETEG00000001022.1	41523	693813	None	5562	1290	115627	No_constitutive_exon_found_in_species
GGGCAGGGAGCAAATCTGGACTTCCTCTTCTCTTTTTACAGGGCAAGTAGAA	530282	530393	530232	530284	1	GeneScaffold_4162	ENSETEG00000001022.1	41523	693813	None	5562	1290	115627	No_constitutive_exon_found_in_species
TTTCTTTAATCCTGTTTGCCACTCACCTGCTGATATTGATGGGGGAAAAGCA	722896	722914	722964	722912	-1	GeneScaffold_1126	ENSETEG00000012277.1	475155	725458	NRCAM	5562	1290	115627	No_constitutive_exon_found_in_species
TGCCTCTGGGGTTGAGGAGCTGAACATTTTTTACAAACCAGGGAGCTCAGGG	174809	174924	174759	174811	1	GeneScaffold_7181	ENSETEG00000010828.1	174563	174924	None	5562	1290	115627	No_constitutive_exon_found_in_species
ATTTGATGGTTTGGTATGATAATGTTCTTTTGTGTTTTTCTTTGGGAAAGCC	170679	170868	170918	170866	-1	GeneScaffold_8908	ENSETEG00000012217.1	32870	804783	CSMD3	5562	1290	115627	No_constitutive_exon_found_in_species
CTGTGGTAAAGCTCTAATTGACCTGGATTTACTATCTCTCTGGGTGGCAGGT	410329	410394	410444	410392	-1	GeneScaffold_197	ENSETEG00000013418.1	270900	636263	None	5562	1290	115627	No_constitutive_exon_found_in_species
TCGCCTTCCAGCGGCGGCGCCCCGAGTTCTCCGCGGGCCGACTTGGGGAGTT	413292	413305	413242	413294	1	GeneScaffold_333	ENSETEG00000007332.1	413263	696029	C8orf34	5562	1290	115627	No_constitutive_exon_found_in_species
ATCACTAATTAGAGGTTTTTTTTCTTTCTTTTTCTCTTCAATGGGTAAAGGG	114035	114080	114130	114078	-1	GeneScaffold_8092	ENSETEG00000020345.1	47342	621099	COL25A1	5562	1290	115627	No_constitutive_exon_found_in_species
GCTTCATCATCCCTATTAATGATGCCGGTTAGCGGGATTGGGGACATTAGGC	488857	488969	488807	488859	1	GeneScaffold_8227	ENSETEG00000011546.1	50597	742423	LAMA2	5562	1290	115627	No_constitutive_exon_found_in_species
CCGAGGCGGCAGGGGGAGAGGAGGAGGAGGCCGCCGCCGCGGGGATGGAGGA	727577	727925	727527	727579	1	GeneScaffold_366	ENSETEG00000009016.1	67461	729104	None	5562	1290	115627	No_constitutive_exon_found_in_species
TCTGAGATTCTCAGACAATTCTCTCACTTCTGTCTCTCTGGGGAGCCCAGAC	403567	403637	403517	403569	1	GeneScaffold_9143	ENSETEG00000001555.1	353016	423957	None	5562	1290	115627	No_constitutive_exon_found_in_species
TAGGAGTGACATCGCCTGGGCGTCGGGTCTTGGTGCAGGCTCAGGGGGAGTT	297282	297293	297343	297291	-1	GeneScaffold_5213	ENSETEG00000014691.1	29450	515341	PTPRD	5562	1290	115627	No_constitutive_exon_found_in_species
AACAAAGCAACGGGCCTATTAGCATCTGCTTTGGAGAAAGGACTGGGAAGGG	493079	493116	493166	493114	-1	GeneScaffold_4826	ENSETEG00000001654.1	407489	493696	None	5562	1290	115627	No_constitutive_exon_found_in_species
TGTAAACCGTGAAGGCCTTGTAGTAATTCTCTTCATTCTTGTGGGTGCAGGA	269238	269381	269188	269240	1	GeneScaffold_1807	ENSETEG00000000779.1	475	561886	None	5562	1290	115627	No_constitutive_exon_found_in_species
AGAGAAAGCACTTCCCTCCTGTCCTGTGACAGTCTCCTGAGGTGGGACAGGC	469646	469649	469699	469647	-1	GeneScaffold_2559	ENSETEG00000013970.1	468389	625158	None	5562	1290	115627	No_constitutive_exon_found_in_species
GGGAGCCCCTGGACAGGGAGCTCCGGGGTGAGCAAGCTGATGCTGGGGAGCC	468912	468923	468973	468921	-1	GeneScaffold_2559	ENSETEG00000013970.1	468389	625158	None	5562	1290	115627	No_constitutive_exon_found_in_species
GTGCATCCCTTATTGTGGGAGAAACCTGGAACCCGGATGGGTGGTAGCAGGA	133125	133132	133182	133130	-1	GeneScaffold_7451	ENSETEG00000010365.1	104231	418810	TTN	5562	1290	115627	No_constitutive_exon_found_in_species
GGCTGGCCATCAAGGGCCCGGCCCTCCAGCGGACCTCCGTGTGTGGGCAGTG	24430	24617	24667	24615	-1	GeneScaffold_6795	ENSETEG00000007715.1	634	608602	ALK	5562	1290	115627	No_constitutive_exon_found_in_species
GTGAACTTCCCAGAAATGACCTGTCCATTGTGTTTTCTCTGAGGGCGCAGTT	98465	98586	98636	98584	-1	GeneScaffold_2820	ENSETEG00000005587.1	53170	102595	SEC16B	5562	1290	115627	No_constitutive_exon_found_in_species
ATTCCCCTGCTTGTAGTGGGGCTTATTTATTTTCATTTTTATGGGAACAGGC	444186	444318	444136	444188	1	GeneScaffold_4089	ENSETEG00000016146.1	117572	510593	PLCE1	5562	1290	115627	No_constitutive_exon_found_in_species
ACCTCGAGTAGAAGACAGTAGATGACTTCATCTCTCATTGGGATTGACAGGC	459645	459792	459842	459790	-1	GeneScaffold_3522	ENSETEG00000003523.1	170771	558798	ACACA	5562	1290	115627	No_constitutive_exon_found_in_species
TTTCCCCCACAGTTCTGACCCAGCCACACATGGTGGGAACCCCAGGGAAGGG	478184	478194	478244	478192	-1	GeneScaffold_2916	ENSETEG00000003277.1	2336	510331	None	5562	1290	115627	No_constitutive_exon_found_in_species
GACTCCCCGAGGGCTCCTAAAGAATGGAATTGGTGGTTTGGGGAAAGGAGGT	74008	74014	74064	74012	-1	GeneScaffold_2916	ENSETEG00000003277.1	2336	510331	None	5562	1290	115627	No_constitutive_exon_found_in_species
ACACTTGTGGGGCACCCAAGGGCTGGTGTAACAGGCTTTGTGGGTGAAAGGG	73957	73962	74012	73960	-1	GeneScaffold_2916	ENSETEG00000003277.1	2336	510331	None	5562	1290	115627	No_constitutive_exon_found_in_species
GCTGAGGAAGGCGAAGAGTTGGGCGAGATCGAGGTAGGAGCTGAGGGAAGGC	51654	51656	51706	51654	-1	GeneScaffold_5531	ENSETEG00000015718.1	50378	75901	ARHGAP30	5562	1290	115627	No_constitutive_exon_found_in_species
AAGGCCTGGGATAAATGACTTACCATACATTTGCTTTATTTTCAAGGGAGTC	99141	99279	99329	99277	-1	GeneScaffold_6678	ENSETEG00000009060.1	4444	574805	None	5562	1290	115627	No_constitutive_exon_found_in_species
AGCCCCCAGGATACAACCAGGGCTCTGGGGCCTCTTCCTGGTGGGCGCAGAC	7191	7326	7376	7324	-1	GeneScaffold_2785	ENSETEG00000015417.1	997	23951	None	5562	1290	115627	No_constitutive_exon_found_in_species
GTTCTCCCAGGCCTGGGCGCTGTGACCCTCTCGTCCCCTGGGCGGGCCAGGC	30877	30935	30985	30933	-1	GeneScaffold_2785	ENSETEG00000015419.1	25920	46161	HPS1	5562	1290	115627	No_constitutive_exon_found_in_species
CCTGAACCATCTCTCAGAAAATGGCATGGGACCACATCCTCAGAGGGCAGCA	310166	310178	310228	310176	-1	GeneScaffold_7089	ENSETEG00000015783.1	310166	310438	None	5562	1290	115627	No_constitutive_exon_found_in_species
AGCAGATGGGCAGCGCCACCAATAAACCTTACCGACCCTGGGGGACAGAGGG	20808	20824	20758	20810	1	GeneScaffold_3810	ENSETEG00000007340.1	10678	20824	HEY2	5562	1290	115627	No_constitutive_exon_found_in_species
CAGCGACAGTCTCACTGTGTCTCTTTGTTTGTGTCTTCTCTTGGGAGCAGTC	477654	477765	477815	477763	-1	GeneScaffold_4764	ENSETEG00000005714.1	419207	479203	NOX3	5562	1290	115627	No_constitutive_exon_found_in_species
TCCAGTTCTACTTTAGGCTACTTCACATACCTCTGCACTGGGATGAATAGAC	419207	419297	419347	419295	-1	GeneScaffold_4764	ENSETEG00000005714.1	419207	479203	NOX3	5562	1290	115627	No_constitutive_exon_found_in_species
ATAAGGTTCAGGTCACTAATTCTAGCTTTCTCTCTGACTTGGGTTTGAAGAC	230227	230431	230481	230429	-1	GeneScaffold_2089	ENSETEG00000018091.1	185163	310611	PPARGC1A	5562	1290	115627	No_constitutive_exon_found_in_species
CTAGCCAGACTCAGAGCTCATCCAGCACAGCTAAAGCATAAACGGGACAGCA	385418	385425	385475	385423	-1	GeneScaffold_1543	ENSETEG00000012541.1	121005	544678	MYCBP2	5562	1290	115627	No_constitutive_exon_found_in_species
GGTTTTGTTCGATGGCATCGTCATGTTTCTCTCTCTTCCGTGGTGGGCAGAG	375538	375616	375488	375540	1	GeneScaffold_7768	ENSETEG00000003517.1	164542	474933	CACHD1	5562	1290	115627	No_constitutive_exon_found_in_species
TGTTTGTTTGTAGTTTTGTTCTGAACCATTTTCTTTTACTGCGGGACTAGGG	103888	104053	104103	104051	-1	GeneScaffold_4641	ENSETEG00000004820.1	27966	461414	SPATA16	5562	1290	115627	No_constitutive_exon_found_in_species
CCCCACCCTGGCGAGCTCATTCCTTCCCCCTCTGCTACCTGGGGCCGCAGGG	451358	451420	451308	451360	1	GeneScaffold_5032	ENSETEG00000001480.1	94419	465429	CACNA1C	5562	1290	115627	No_constitutive_exon_found_in_species
TCCTTCCTGAGATAACGGGTGGGAATCTTCTTTCCCCATGCTGTAGGGAGTC	106079	106182	106029	106081	1	GeneScaffold_2460	ENSETEG00000018102.1	44263	225703	ITGA4	5562	1290	115627	No_constitutive_exon_found_in_species
TTTCTCTTTTTTTGTCCTCCCTCTCCCTTTTTGTTTTTTTTGGGGGCTAGGG	231936	232080	232130	232078	-1	GeneScaffold_8696	ENSETEG00000009769.1	170739	286057	STRN	5562	1290	115627	No_constitutive_exon_found_in_species
TCTTCTTGAATATATGTCCATCTCTGTCAGGCTGGCTTGCGGGGCCATAGAC	298833	298887	298937	298885	-1	GeneScaffold_5272	ENSETEG00000000539.1	298833	301001	None	5562	1290	115627	No_constitutive_exon_found_in_species
CCTCGGAGGCCGCCGCGTCACGCGACGAGGCGGGACCCTCGGGGGAGCAGTG	311593	311613	311543	311595	1	GeneScaffold_5120	ENSETEG00000019807.1	311286	312514	ATOH1	5562	1290	115627	No_constitutive_exon_found_in_species
AAGTTGTTGGTACCATAGAAGTCACTGTCGTGAAGATGGGAGAGATCTAGGA	277152	277191	277241	277189	-1	GeneScaffold_2057	ENSETEG00000008431.1	41573	400637	INPP4B	5562	1290	115627	No_constitutive_exon_found_in_species
AATAAGATTGATTTTAGCTAATTCTTAATATCTGTTTTTTGGGGTCACAGCT	465835	465894	465785	465837	1	GeneScaffold_7165	ENSETEG00000011652.1	98165	474873	None	5562	1290	115627	No_constitutive_exon_found_in_species
TGCACACGGCGCTCCGGGCAGTGGCTGCCGAGGGGGTGCGGGGTGTGTAGGT	342281	342692	342231	342283	1	GeneScaffold_7998	ENSETEG00000000729.1	342200	342692	None	5562	1290	115627	No_constitutive_exon_found_in_species
CATTCCTCCAACTGGCCTTTTGGCTCTCAAGGAGTGGTTGCTGGGGCGAGGT	306959	306992	307042	306990	-1	GeneScaffold_5883	ENSETEG00000000267.1	41318	452639	None	5562	1290	115627	No_constitutive_exon_found_in_species
TGGGTGCCTAGTCTGAAACCCATAGCACCTCACTAGGGAGATGCATAAAGTC	254856	254879	254929	254877	-1	GeneScaffold_5883	ENSETEG00000000267.1	41318	452639	None	5562	1290	115627	No_constitutive_exon_found_in_species
ATGCCAGCCTGGTGGCCAGTGTGTGATGCGAGGTCCTGGTGGGGTTGCAGGG	46235	46277	46327	46275	-1	GeneScaffold_5883	ENSETEG00000000267.1	41318	452639	None	5562	1290	115627	No_constitutive_exon_found_in_species
TTCCACTGACCCTTTCCTGCTGGGCTCTGGGTGGGCTTTTGATTGGGTAGAA	69193	69301	69143	69195	1	GeneScaffold_3646	ENSETEG00000000849.1	9789	80694	None	5562	1290	115627	No_constitutive_exon_found_in_species
GCTGAGAAAACTCCCCCACCCTCTTGAATGGCGAGGGGGATGTGAAGTAGAA	108329	108336	108279	108331	1	GeneScaffold_3015	ENSETEG00000012421.1	3022	118640	RIF1	5562	1290	115627	No_constitutive_exon_found_in_species
CTGCCGACTGATCAGTTTTTCTCCTCTACTTTCTTCCTTTGGGGATGTAGAT	52780	52888	52730	52782	1	GeneScaffold_7	ENSETEG00000007235.1	40629	465512	None	5562	1290	115627	No_constitutive_exon_found_in_species
GCTGCAGCAGGTGCTGTGGCAGACGGGGACCCCTTCTCTCTGGGTGGCAGGC	423836	424019	423786	423838	1	GeneScaffold_411	ENSETEG00000014529.1	68575	440672	SYNE2	5562	1290	115627	No_constitutive_exon_found_in_species
CGGCATCCAGCATGATGGGAAAAGAAAATGACTGTGAGCCTGTGGGCAAGGG	307859	307871	307921	307869	-1	GeneScaffold_2351	ENSETEG00000018085.1	47483	446647	ADAMTS12	5562	1290	115627	No_constitutive_exon_found_in_species
CGGCCCCCGCCAAGTGGTTTTGGATCTGGAACTGAGACGGGGACGCAAAGGG	369124	369133	369074	369126	1	GeneScaffold_3684	ENSETEG00000010388.1	368932	369252	None	5562	1290	115627	No_constitutive_exon_found_in_species
CCTCTTCTCCTGCACGTTCAATCTTCTGATTGTCGTTTACTGGGTGACAGGA	98635	98795	98585	98637	1	GeneScaffold_123	ENSETEG00000010449.1	5665	104600	IYD	5562	1290	115627	No_constitutive_exon_found_in_species
CTTGTCTAATAGGTCCTGGTGTCCGCCGAGACAAACCTGTAATTGGGGAGAC	25	74	124	72	-1	GeneScaffold_8795	ENSETEG00000004165.1	6	136119	None	5562	1290	115627	No_constitutive_exon_found_in_species
AAACACTAGCGGCACACCGTGTGGCGCTGCGTCTCGGGGGGATGGGGTAGGG	180687	180729	180779	180727	-1	GeneScaffold_8795	ENSETEG00000004174.1	180128	181584	None	5562	1290	115627	No_constitutive_exon_found_in_species
AGACAGGCGGCTGAGCACAGAAAGGGTGGGGAGTGGGCCGGAGGGGGGAGTC	311667	311702	311752	311700	-1	GeneScaffold_353	ENSETEG00000013609.1	311259	311828	None	5562	1290	115627	No_constitutive_exon_found_in_species
ATCCATGTTTGCTTTCTTGCCATTGACAACACGCTTTATTTGGGAAACAGGG	240553	240667	240503	240555	1	GeneScaffold_398	ENSETEG00000005494.1	936	412576	LAMA3	5562	1290	115627	No_constitutive_exon_found_in_species
ACATGGCCTTTGCTTAAATTTACACTGTCTTGGTTTATGTGGGAATGTAGGA	288801	288956	288751	288803	1	GeneScaffold_398	ENSETEG00000005494.1	936	412576	LAMA3	5562	1290	115627	No_constitutive_exon_found_in_species
GGGTTGTTTCAGCTCCTTGGTTTGTGTTGCAGGACTTCGTTAGGGATGAGGC	202382	202393	202443	202391	-1	GeneScaffold_2317	ENSETEG00000006571.1	86512	383888	MROH2B	5562	1290	115627	No_constitutive_exon_found_in_species
CTTTGGCGCTGTCCTGAAGGGAGGCCACTCCCTTAACTAAGGGGGAGGAGTG	108692	108693	108743	108691	-1	GeneScaffold_2317	ENSETEG00000006571.1	86512	383888	MROH2B	5562	1290	115627	No_constitutive_exon_found_in_species
GAGATACGCTCACCTTCGAATGCCAGGCTGCCTTTGAGCTGGTGGGGGAGAG	367275	367333	367383	367331	-1	GeneScaffold_7636	ENSETEG00000005300.1	39637	367459	None	5562	1290	115627	No_constitutive_exon_found_in_species
TTTGTTTGTTTCGTTTGGTTTGTTTTCTCATCATCACATCACATGGGCAGTG	141602	141761	141811	141759	-1	GeneScaffold_6578	ENSETEG00000007584.1	3137	421786	None	5562	1290	115627	No_constitutive_exon_found_in_species
TTGCCTGCAGCGCTTGGCGGCCAAGTCGATGGCTCCATGCTAAGGGGCAGGA	61059	61071	61121	61069	-1	GeneScaffold_6578	ENSETEG00000007588.1	61023	61597	None	5562	1290	115627	No_constitutive_exon_found_in_species
TCAGGGGCTATCCGACTACAAATCAATGTGGAGATCAAGGGGGAGGAGAGGT	300879	300900	300829	300881	1	GeneScaffold_109	ENSETEG00000020195.1	3577	343322	UNC13B	5562	1290	115627	No_constitutive_exon_found_in_species
TCTGGAGAATTTTAACCTCTTCTCATCTCTGTGTGTCCTTCTGGGAACAGGT	339869	340052	339819	339871	1	GeneScaffold_86	ENSETEG00000000596.1	2048	347744	None	5562	1290	115627	No_constitutive_exon_found_in_species
TAGACATAGCAAGTATATGGGGAGCTTGGCTTCTTCCAGGCCTGGGAGAGAA	91351	91507	91557	91505	-1	GeneScaffold_6577	ENSETEG00000019734.1	82497	95030	ZSCAN29	5562	1290	115627	No_constitutive_exon_found_in_species
CCAAGTACTCAAGAAGAAGCAAAGAAGGAAAAATTGGAGGGTGACCAAAGGG	214018	214100	214150	214098	-1	GeneScaffold_6577	ENSETEG00000019738.1	163468	252482	TP53BP1	5562	1290	115627	No_constitutive_exon_found_in_species
CCTTAGTCCTTCACCCCAACTCTCCCAGCTAATTTATTTGGGGGTGACAGGA	359892	359978	360028	359976	-1	GeneScaffold_6577	ENSETEG00000019745.1	313621	361876	PPIP5K1	5562	1290	115627	No_constitutive_exon_found_in_species
CCCTCATGCACCGGTCTTGGGCCCAGCTACAGGTGAGCATAGAGGGATAGGT	398127	398133	398183	398131	-1	GeneScaffold_6577	ENSETEG00000019749.1	383895	403899	None	5562	1290	115627	No_constitutive_exon_found_in_species
TGTTTACGGTCCCCAGGAAATCATTTCCCTCTCTCTGATTCGGGGTGCAGAC	315853	316010	316060	316008	-1	GeneScaffold_3595	ENSETEG00000015686.1	235470	316568	None	5562	1290	115627	No_constitutive_exon_found_in_species
TGGCGATGTACCTGCTGAGAAGGAGGACCTGCAATGTTGGGCCCAGGGAGGC	312798	312876	312748	312800	1	GeneScaffold_395	ENSETEG00000016290.1	311919	312967	None	5562	1290	115627	No_constitutive_exon_found_in_species
ATTTTCCTACCTGTTAATTAAGTGTTGTTTTAATTATTGGGGGGCTGCAGGT	268652	268733	268602	268654	1	GeneScaffold_2751	ENSETEG00000009066.1	143117	291876	YLPM1	5562	1290	115627	No_constitutive_exon_found_in_species
GGTTGAGGCTTTTGTTCCCAGAATGACACAAAGGTGGCTGGGTGGGTCAGAT	476	502	552	500	-1	GeneScaffold_8724	ENSETEG00000007838.1	160	513	None	5562	1290	115627	No_constitutive_exon_found_in_species
CGCACCCATAACAGTGGAAAAGAACACAGGACTTTTAAAAGGGAGGGTAGCC	195375	195424	195325	195377	1	GeneScaffold_2010	ENSETEG00000006494.1	193020	195576	None	5562	1290	115627	No_constitutive_exon_found_in_species
CCGGCAGCGGTGCGCGCCTGGCTGACCAGGGCGACAAGGGCGCAGGCGAGGA	266933	266965	266883	266935	1	GeneScaffold_3697	ENSETEG00000016148.1	232811	266983	None	5562	1290	115627	No_constitutive_exon_found_in_species
GAGTCCACAAGGTAATTGGGCCCTAGGAAACTCCCCTTGGGGTCGTGAAGGG	136711	136719	136661	136713	1	GeneScaffold_5536	ENSETEG00000002913.1	70978	136994	FAM160B2	5562	1290	115627	No_constitutive_exon_found_in_species
TTCTCGTCCCCTTTGCTTCTCTCTCCCTCCGCCTCTCCCCCGGCGGGCAGGA	334061	334146	334196	334144	-1	GeneScaffold_5536	ENSETEG00000002936.1	333609	339324	PHYHIP	5562	1290	115627	No_constitutive_exon_found_in_species
CGGAGCAGCAGGTGGGCGACGTAGCCGGGGGAGAAGTCTGGGATGGCTAGCA	378349	378367	378299	378351	1	scaffold_315294	ENSETEG00000009437.1	378109	378710	None	5562	1290	115627	No_constitutive_exon_found_in_species
AGTAATTCTAGCTTGTGCTTTAAAAGACCTTCATTTTTGCAGGGATTGAGGC	208764	208905	208955	208903	-1	GeneScaffold_4112	ENSETEG00000004634.1	188374	215091	OSGEPL1	5562	1290	115627	No_constitutive_exon_found_in_species
GCTGTGGGGCAGGTCCCCGCTGACCCGTGGGGTCCTCTCTATGTGGGCAGTA	379039	379181	379231	379179	-1	GeneScaffold_773	ENSETEG00000015385.1	370979	380405	SYT2	5562	1290	115627	No_constitutive_exon_found_in_species
ACAAGGTCTAATGCATGGGGCAGCGTTGGTCTCAGCCCTGGGATGAGTAGGT	208165	208243	208115	208167	1	GeneScaffold_635	ENSETEG00000011782.1	111400	208243	NCK2	5562	1290	115627	No_constitutive_exon_found_in_species
CCTGCAGGAGAGCAGGAGTCGCTCTCACCAGACATCTGTTTGGGGGATAGAT	6929	7091	7141	7089	-1	GeneScaffold_4445	ENSETEG00000017546.1	965	370713	RERE	5562	1290	115627	No_constitutive_exon_found_in_species
ACAGGGTCGTGGATTCTGCCACCGAATCGTGGCATCTCCTCCGAGGGCAGAT	239817	240065	239767	239819	1	GeneScaffold_6157	ENSETEG00000008489.1	156176	252059	DNAI1	5562	1290	115627	No_constitutive_exon_found_in_species
TTTCTCTGGTCCTTCACCCTATCTCTGTCTCCTTTGCTTCGGGAAACCAGCC	60630	60690	60740	60688	-1	GeneScaffold_3806	ENSETEG00000002665.1	58122	71162	AGAP2	5562	1290	115627	No_constitutive_exon_found_in_species
CGTGCAGGTAATAGGTTGCTGGTTGCACCTCTGTTATTGTTTGGGAGTAGAC	229678	229699	229628	229680	1	GeneScaffold_4953	ENSETEG00000001432.1	25671	236867	SLX4IP	5562	1290	115627	No_constitutive_exon_found_in_species
CCTGCTGCCCCGTCACTGATGTCTGCTGTCATTTTTCTGGTTGGGAGCAGAT	305610	305739	305560	305612	1	GeneScaffold_845	ENSETEG00000015953.1	12353	360913	CARMIL1	5562	1290	115627	No_constitutive_exon_found_in_species
GCCTAGATGTGCGACCTCATCGAGCCGCAGCCGGCCGAGAAGGTGGGCAGAT	410	413	360	412	1	GeneScaffold_448	ENSETEG00000018844.1	366	347598	CDK14	5562	1290	115627	No_constitutive_exon_found_in_species
TGCTAGCCAGAGCCCCGACTCAGCCCCGTGCGCAGCTTCTGCGAGGGCAGAG	33122	33128	33178	33126	-1	GeneScaffold_9100	ENSETEG00000017586.1	32949	42260	SCARF1	5562	1290	115627	No_constitutive_exon_found_in_species
AGAGCCCCGACTCAGCCCCGTGCGCAGCTTCTGCGAGGGCAGAGCCAGAGGC	33115	33120	33170	33118	-1	GeneScaffold_9100	ENSETEG00000017586.1	32949	42260	SCARF1	5562	1290	115627	No_constitutive_exon_found_in_species
GCAGGGCTTAGTGGAGGCAGTGACAAGTTGACCTTGACCTTGGGGGTTAGGT	60469	60586	60636	60584	-1	GeneScaffold_9100	ENSETEG00000017592.1	47152	70002	PRPF8	5562	1290	115627	No_constitutive_exon_found_in_species
GGTCTAAGGTAAGGCACGGTTCTAACGGCAATTTCTCTCCACCGGGGCAGAG	153922	154182	153872	153924	1	GeneScaffold_9100	ENSETEG00000017603.1	148444	154182	SERPINF1	5562	1290	115627	No_constitutive_exon_found_in_species
AGGCCCGCCTTGCCTTTTTGCTTCCCAATGCCCCTCATTGGGTGATGCAGGT	172476	172619	172669	172617	-1	GeneScaffold_1503	ENSETEG00000013172.1	141197	314584	ARHGEF6	5562	1290	115627	No_constitutive_exon_found_in_species
CCCACCTCCCACATGTGTTTAAATCTCCAGGTCCAGGTGCTCAAGGGAAGGA	15624	15709	15759	15707	-1	GeneScaffold_8293	ENSETEG00000001024.1	2316	144094	None	5562	1290	115627	No_constitutive_exon_found_in_species
CCGCCGTGCCTCCGGCCTTCTGGATTTCCTGCCTTAGTCCCTGGGAACAGTG	261694	261810	261644	261696	1	GeneScaffold_4768	ENSETEG00000019824.1	12888	350740	None	5562	1290	115627	No_constitutive_exon_found_in_species
AATCCACGCCGGGCTCCGCCATCCTCCGGGGCCTGGGGCGCAGGGGGAAGCC	319551	319635	319501	319553	1	GeneScaffold_3721	ENSETEG00000008540.1	319470	353147	RNF125	5562	1290	115627	No_constitutive_exon_found_in_species
TACCTATTGTAAACTCACTGTATCTTTTTGGTGTGTGTTCTGGGATGCAGGT	114548	114665	114498	114550	1	GeneScaffold_6706	ENSETEG00000008585.1	46444	207203	None	5562	1290	115627	No_constitutive_exon_found_in_species
CCCCCCAGGATCTGGTAAAAAGCCAATTTATGTTTGCGGGTAGAAGAGAGAA	6214	6230	6280	6228	-1	GeneScaffold_8978	ENSETEG00000008675.1	6005	180367	TSC22D1	5562	1290	115627	No_constitutive_exon_found_in_species
TTTACTTTTTATTAGAAAGGTTGACCTGATTTTACATTTTTGGGTGGCAGGT	81874	81975	82025	81973	-1	GeneScaffold_2483	ENSETEG00000007565.1	19620	307391	None	5562	1290	115627	No_constitutive_exon_found_in_species
CACCCTGATGTACATTTTCTCTGTTTGCTCCTTTGCTCCATTGGGGGAAGCC	261974	262088	262138	262086	-1	GeneScaffold_3316	ENSETEG00000008763.1	61302	285294	None	5562	1290	115627	No_constitutive_exon_found_in_species
GTCATCAGTGTGGAGCCCGGAGGAGTCATAAGCAGAGACGGGAGAATAAGGA	119696	119702	119752	119700	-1	GeneScaffold_4650	ENSETEG00000018275.1	104069	216843	LNX1	5562	1290	115627	No_constitutive_exon_found_in_species
TTAAGAATTCATAATCGTAATAATCCTTTTTGCTTTGTTTGGGCTCAAAGGA	273943	274085	273893	273945	1	GeneScaffold_3246	ENSETEG00000008979.1	79994	319527	None	5562	1290	115627	No_constitutive_exon_found_in_species
AGTCTGCCGATTTTTACAATAAATGTTTCTTTTCTTTGGGGGGTACACAGGA	289628	289798	289578	289630	1	GeneScaffold_3246	ENSETEG00000008979.1	79994	319527	None	5562	1290	115627	No_constitutive_exon_found_in_species
CCATTATCCCCATAATCTTCTTGTTTGCCACCCTAGATCTGGGATAAAAGAA	274539	274586	274489	274541	1	GeneScaffold_665	ENSETEG00000001031.1	75384	347072	BTRC	5562	1290	115627	No_constitutive_exon_found_in_species
CAGAGAGCATGAGATGCAGACGTATCTGAATCGTGTCAGCTGCGGGACAGTG	351303	351354	351253	351305	1	GeneScaffold_5253	ENSETEG00000009762.1	335029	352293	None	5562	1290	115627	No_constitutive_exon_found_in_species
TGGCCTGCGAGCCTTCCCCAAGGGAATTCCGGTGTCTTTGGGGGCTACAGAT	91367	91381	91431	91379	-1	GeneScaffold_6488	ENSETEG00000008525.1	752	91864	None	5562	1290	115627	No_constitutive_exon_found_in_species
ATTCATTTTTTTCTCTTCCCATTTTGATTGTTTTAAACTGGGACATGTAGGT	239695	239769	239819	239767	-1	GeneScaffold_3070	ENSETEG00000009109.1	2552	303867	None	5562	1290	115627	No_constitutive_exon_found_in_species
GCTTCAGCCTCAAAGCTTTCTCTCTCAGGATCTTCTCCGCGGGCCCAGAGGG	13482	13493	13432	13484	1	GeneScaffold_9020	ENSETEG00000015614.1	2797	58285	None	5562	1290	115627	No_constitutive_exon_found_in_species
CTGGGGTTTCAAAGAAAACCCTAAAAGGATGTTGGGGAGGGGGGGTCTAGTT	130125	130226	130075	130127	1	GeneScaffold_200	ENSETEG00000019086.1	46889	151812	MARCO	5562	1290	115627	No_constitutive_exon_found_in_species
CAGACCCCACCAGCCTGACTGTGCTGACTGTTTCTCTCCCCGTGGGACAGGA	240507	240810	240860	240808	-1	GeneScaffold_3219	ENSETEG00000019077.1	124159	298603	SPTB	5562	1290	115627	No_constitutive_exon_found_in_species
TGAGGGCCCGGCTTGTGCAGCCGGAGGAGAAGGTGCAGCATGGGCAGCAGGG	326680	326699	326630	326682	1	GeneScaffold_6766	ENSETEG00000000522.1	39496	331412	AKAP13	5562	1290	115627	No_constitutive_exon_found_in_species
ATTGATATGGAAAAGTCTGACAATGTAAACATGATTTTGTTTGGGAGCAGGT	307422	307581	307631	307579	-1	GeneScaffold_7778	ENSETEG00000000193.1	7867	318199	RNLS	5562	1290	115627	No_constitutive_exon_found_in_species
GGAGAATCACAGGCAAAAGCAGGGGCAGCTCTCCTGGGAGCTCAGAGAAGCT	4486	4495	4436	4488	1	GeneScaffold_2560	ENSETEG00000006027.1	4417	4526	None	5562	1290	115627	No_constitutive_exon_found_in_species
ATTGGTGGAATGGATGATGTTTCTAATAAAGCTTACGAGGGACGCAGAAGGC	205374	205385	205324	205376	1	GeneScaffold_7844	ENSETEG00000001397.1	30533	329639	PRKG1	5562	1290	115627	No_constitutive_exon_found_in_species
GGCATCCACGTGAGTAACGGTATGTTTTTTCCTCCTCGTGGAATGGGCAGAA	66823	67114	67164	67112	-1	GeneScaffold_1873	ENSETEG00000003955.1	42737	321654	GLI3	5562	1290	115627	No_constitutive_exon_found_in_species
GGAACGTGAACTCACGTAAAATCAAGACACGTAAAGAAGAGTGGGAGAAGGA	224644	224657	224707	224655	-1	GeneScaffold_4456	ENSETEG00000016430.1	221049	246959	WASF2	5562	1290	115627	No_constitutive_exon_found_in_species
GTCACCACCGTGACTGCCGTGAAAACCAAGCCTCGCTTTGACGTGGGGAGGG	12553	12574	12624	12572	-1	GeneScaffold_4413	ENSETEG00000014401.1	2762	254125	None	5562	1290	115627	No_constitutive_exon_found_in_species
TTTAATTTTGTTGCCAATTTGGATAAGCATGGCCCAAATCCAGCAGGGAGTC	320536	320549	320599	320547	-1	GeneScaffold_7185	ENSETEG00000011169.1	63403	320619	FAM172A	5562	1290	115627	No_constitutive_exon_found_in_species
CCACCTCCCTACCCTTGACCTTCATCTCTTTGCCTGCCTGGGGACTGTAGAA	12667	12709	12759	12707	-1	GeneScaffold_7942	ENSETEG00000013363.1	9940	13926	MUTYH	5562	1290	115627	No_constitutive_exon_found_in_species
AAGGTAATGGTGCAGCCCACCGTATCTATGCCGGTGGCCGGGAGTGAGAGAT	72604	72610	72660	72608	-1	GeneScaffold_2036	ENSETEG00000013892.1	72362	72694	None	5562	1290	115627	No_constitutive_exon_found_in_species
TCCGCATGCGAAGGCCTGTGCCCAGGGGCCCCGGGCGGGCGGGAGGACAGGG	317709	317712	317659	317711	1	GeneScaffold_2036	ENSETEG00000013912.1	312973	322312	NEK8	5562	1290	115627	No_constitutive_exon_found_in_species
AGGGGCGGTGGAGAGTGCGCGTCTTGAGGGCATCATCCTGCAGGGCCGAGAA	317782	317785	317732	317784	1	GeneScaffold_2036	ENSETEG00000013912.1	312973	322312	NEK8	5562	1290	115627	No_constitutive_exon_found_in_species
CATCCTTGTACCCAAGGGCATCAGGAACATTTTTGAGTTTCACGTGGGAGGG	978	1003	928	980	1	GeneScaffold_3466	ENSETEG00000017227.1	822	138257	None	5562	1290	115627	No_constitutive_exon_found_in_species
CGTTGGAAGGATCAATTCTGGGACCACCCTTCTACCCTTGTGGGAATTAGGT	1079	1093	1029	1081	1	GeneScaffold_3466	ENSETEG00000017227.1	822	138257	None	5562	1290	115627	No_constitutive_exon_found_in_species
AACAAAACAAACTTTAATTGATCAGAATCATTCTCTTTTTGGGATTGCAGAA	265750	265900	265700	265752	1	GeneScaffold_6858	ENSETEG00000018981.1	211803	273594	SLC17A6	5562	1290	115627	No_constitutive_exon_found_in_species
GGGGAAAAGCGGACACATCCCGAACAGCCTTGGTATGGGAAGATGGGAAGGG	103956	103978	103906	103958	1	GeneScaffold_9132	ENSETEG00000012320.1	73881	150163	ABHD2	5562	1290	115627	No_constitutive_exon_found_in_species
GAGACACCCTTCTTTGCAGTCACCCATGGCTTGCTTCTGGGTGGGTGTAGGT	307694	307931	307981	307929	-1	GeneScaffold_9132	ENSETEG00000012332.1	301456	312808	None	5562	1290	115627	No_constitutive_exon_found_in_species
TGCCAGCTCAGAGGCCCCTGGTGCTGACAGCTTTCCTGGGGGCGGGGCAGAT	59216	59321	59166	59218	1	GeneScaffold_1445	ENSETEG00000005099.1	52989	59647	CTSA	5562	1290	115627	No_constitutive_exon_found_in_species
CTACATTTTTATAATAAAAGTTGACTTAAGGCTTTTATTTTGGGGTTAAGCC	299136	299306	299356	299304	-1	GeneScaffold_4598	ENSETEG00000000615.1	236810	309234	GTF3C3	5562	1290	115627	No_constitutive_exon_found_in_species
TGATTGGCATGGACGTAGCTGCCTCTGAGTTCTTCAGGTCTGGGAAATAGGA	295175	295511	295125	295177	1	GeneScaffold_8957	ENSETEG00000015808.1	294413	295542	None	5562	1290	115627	No_constitutive_exon_found_in_species
CAGATGGCTGCGAGGGGCCTGCCTCAGTGCCTACAAGCTGGGAGCTGGAGCC	224807	224915	224965	224913	-1	GeneScaffold_8651	ENSETEG00000018367.1	224751	248313	None	5562	1290	115627	No_constitutive_exon_found_in_species
ACACCCTGGTGGGTGGTGAGGTGGCCCCTGTGGCGGGGAAGGCAGGTAAGTG	222856	222879	222929	222877	-1	GeneScaffold_81	ENSETEG00000006525.1	221077	263014	None	5562	1290	115627	No_constitutive_exon_found_in_species
TTTCATAGTTGATCATAAATGTCTGTGTCCCTTGTGTTTTGGGTGACCAGGT	9852	9965	10015	9963	-1	GeneScaffold_3296	ENSETEG00000019721.1	7688	307824	None	5562	1290	115627	No_constitutive_exon_found_in_species
GCGACGGCGGGTGAGCTACCCAATGACCACGGGCCTTAACAAGGGCCAAGGA	300376	300566	300326	300378	1	GeneScaffold_1483	ENSETEG00000009185.1	300329	300626	None	5562	1290	115627	No_constitutive_exon_found_in_species
CCAGAAGCAGGTGGGGGCACACATCCGCGCAGAGAAGAAAAGAGGGATAGCT	300575	300626	300525	300577	1	GeneScaffold_1483	ENSETEG00000009185.1	300329	300626	None	5562	1290	115627	No_constitutive_exon_found_in_species
CTGATGCCAGTAAGGGTCATGACCTGCTTCCAGCAGGGACCGAGGATTAGAT	254450	254585	254400	254452	1	GeneScaffold_5335	ENSETEG00000014336.1	254360	254682	None	5562	1290	115627	No_constitutive_exon_found_in_species
TATTAATCTTTACTTAATCTGATTTTTTACTTATCAATGGGCATGTGAAGAG	118414	118536	118364	118416	1	GeneScaffold_8935	ENSETEG00000011927.1	19851	142379	None	5562	1290	115627	No_constitutive_exon_found_in_species
ATGCCCAGTGGGCACTGCTTTCCTGACCTGCACCGGCCCAGGCGGGATAGGA	194857	194863	194913	194861	-1	GeneScaffold_4278	ENSETEG00000011036.1	194555	246844	DUOXA1	5562	1290	115627	No_constitutive_exon_found_in_species
CTGGTGTGACACATATCTACTAACCGTTCATGTTCTCATGGGGACATTAGGT	17339	17450	17500	17448	-1	GeneScaffold_6243	ENSETEG00000007285.1	6106	32928	C12orf50	5562	1290	115627	No_constitutive_exon_found_in_species
TCTAGGAGAAGTGGAGATGAGCACTCACTGGGTCTGTTCCCGGGGTGTAGGA	107538	107631	107488	107540	1	GeneScaffold_9128	ENSETEG00000002161.1	3573	113388	CAST	5562	1290	115627	No_constitutive_exon_found_in_species
ACATACCAGGGATAAACAAACTGGTTTTACTTTTCTTCTGGCTAGGGAAGAA	287952	287997	287902	287954	1	GeneScaffold_9128	ENSETEG00000002172.1	260467	300986	None	5562	1290	115627	No_constitutive_exon_found_in_species
GATGCCATGCTCTCGGGAGAGATGATAATGTGCTGTGTTTGGGCACACAGAG	23070	23235	23285	23233	-1	GeneScaffold_874	ENSETEG00000002087.1	16351	124215	None	5562	1290	115627	No_constitutive_exon_found_in_species
CGAGCTCCCTCCCAAGCTGACTCCTCTACTGGGCGCGAAGTGGGGACTAGCT	185473	185503	185553	185501	-1	GeneScaffold_7682	ENSETEG00000016813.1	185473	186061	None	5562	1290	115627	No_constitutive_exon_found_in_species
GACAGAGAACTAAACACATGGAGTGAAAACCGGAAGGGAGAAGAACGTAGAA	265553	265712	265503	265555	1	GeneScaffold_3973	ENSETEG00000018222.1	265520	279032	TRMT10B	5562	1290	115627	No_constitutive_exon_found_in_species
CAAGGGTGGTGGTGGTCGGTGTGCCCAGGCCAAACAGTGGGGTTGGACAGGG	208548	208863	208498	208550	1	GeneScaffold_741	ENSETEG00000018727.1	208310	208863	None	5562	1290	115627	No_constitutive_exon_found_in_species
TTGGGCCACCTCTGACCCATCTCTGCCCTCTCGCATGGCCCCGGGGACAGAT	73853	73985	74035	73983	-1	GeneScaffold_2748	ENSETEG00000003728.1	37674	296044	None	5562	1290	115627	No_constitutive_exon_found_in_species
TCCCCGGCCTGGGACATGATGGGTGGGTATTTCTGTCCACAGGGAGAAAGTG	157905	157920	157855	157907	1	GeneScaffold_4465	ENSETEG00000000439.1	49194	158793	None	5562	1290	115627	No_constitutive_exon_found_in_species
AGGGCCCTGTGGGCCCTCAGCGAGAGGCTGCTCCAGGAGCGACTGGGTAGCC	291194	291221	291144	291196	1	GeneScaffold_7905	ENSETEG00000014797.1	42451	291343	WWOX	5562	1290	115627	No_constitutive_exon_found_in_species
TCTATTCTTCCTCCCATCAGGGATACTCAATCCAGAAAGGGAACTAAGAGCC	229028	229132	228978	229030	1	GeneScaffold_1137	ENSETEG00000004672.1	82771	249566	ZFHX4	5562	1290	115627	No_constitutive_exon_found_in_species
GCGCGTGGAGCCCCTGCTTGGAAACTGCCAGTACGTCGGGGATGTAGCAGGG	274312	274360	274410	274358	-1	GeneScaffold_1006	ENSETEG00000010360.1	3975	277488	ADAMTS2	5562	1290	115627	No_constitutive_exon_found_in_species
TGCTAGCATGCCTCTCTCTGACCACTACGACAGCTGGCCCTGGGCATGAGCT	109875	109887	109825	109877	1	GeneScaffold_8873	ENSETEG00000006138.1	109403	109887	None	5562	1290	115627	No_constitutive_exon_found_in_species
TGTGTTGGGTACACGGATTTCTGATGAAATGCTTTGGTCCTTGGGGAAAGGG	152883	153051	153101	153049	-1	GeneScaffold_8507	ENSETEG00000019220.1	151161	163651	CCDC47	5562	1290	115627	No_constitutive_exon_found_in_species
TGGACCTCTCCACTAACTCACTGATGTTATGTGTTATATTGGGCCAATAGCT	85064	85184	85014	85066	1	GeneScaffold_8833	ENSETEG00000012167.1	6983	172637	CNTRL	5562	1290	115627	No_constitutive_exon_found_in_species
GTCAGCATGGCTATTTCTTGTTAACTGTGTGTTTGGGGTGGGGAGATTAGAT	90210	90405	90160	90212	1	GeneScaffold_8833	ENSETEG00000012167.1	6983	172637	CNTRL	5562	1290	115627	No_constitutive_exon_found_in_species
GGGCTGGGCCAGGACGTCCTTGGATGTCTCCTCCCAGGGAAGTATGATAGCT	275402	275410	275352	275404	1	GeneScaffold_6603	ENSETEG00000015185.1	136117	280217	RHBDD1	5562	1290	115627	No_constitutive_exon_found_in_species
AAGAGGGCAAGGAAGGAGAGAACCGGGCAGTTATCCATTACAGGGACGAGTG	153662	153671	153612	153664	1	GeneScaffold_195	ENSETEG00000014578.1	81135	164440	ARPC2	5562	1290	115627	No_constitutive_exon_found_in_species
GGTCTCCCTCTGTGGGAGAGGCTGATGTCTGCTTGCCTCTGTGTGGGCAGGA	271247	271336	271197	271249	1	GeneScaffold_9033	ENSETEG00000015972.1	254330	278919	VPS16	5562	1290	115627	No_constitutive_exon_found_in_species
TAGCTTCCACGTCCAGCCTCACAAACTGAACTCCGGGTCATCAGGGGGAGAT	101332	101353	101403	101351	-1	GeneScaffold_8963	ENSETEG00000001374.1	101332	162292	CXorf38	5562	1290	115627	No_constitutive_exon_found_in_species
CAATCACTGGGTCCTAGAGTTACATTTTCAGAGGAAGTGAGGGTGCCGAGCA	54561	54566	54511	54563	1	scaffold_319039	ENSETEG00000018431.1	54427	54751	None	5562	1290	115627	No_constitutive_exon_found_in_species
GCTGGGACTCGGAGGCGCCGGTCCGCGGCTCAACGGGCTGGGAGGGCAAGAC	221738	221768	221818	221766	-1	GeneScaffold_1475	ENSETEG00000003051.1	81556	221946	AMMECR1	5562	1290	115627	No_constitutive_exon_found_in_species
CACTGGGGCGCACAGTCTGATCACTAACCGCTTTCTCTCTGGGGGTGCAGAG	227355	227413	227305	227357	1	GeneScaffold_2880	ENSETEG00000018332.1	227157	231842	SPX	5562	1290	115627	No_constitutive_exon_found_in_species
CTCAATCTTGTCTCCCAGGTTTGCTGGAGGCCGAACCACTACAGGGAAAGAG	124000	124007	123950	124002	1	GeneScaffold_2232	ENSETEG00000003447.1	123970	171834	None	5562	1290	115627	No_constitutive_exon_found_in_species
ATTCTCTTCTCAAGGAACCAGACCAACTCCTGGTGGTGATGAAAGGGGAGAA	275690	275696	275640	275692	1	GeneScaffold_3299	ENSETEG00000002296.1	248	275733	None	5562	1290	115627	No_constitutive_exon_found_in_species
TTTTTTAACCTTAAATCTTGAGGTATGTGATTCTTAACCGGGAAAAATAGAT	182944	183083	183133	183081	-1	GeneScaffold_6601	ENSETEG00000000337.1	181519	185424	None	5562	1290	115627	No_constitutive_exon_found_in_species
ACATCCCCCTCATCGTGACAGGCAGCCCTGTGTATACCAGTAGGGAATAGGG	266353	266372	266303	266355	1	GeneScaffold_6179	ENSETEG00000002879.1	2	266434	WNK2	5562	1290	115627	No_constitutive_exon_found_in_species
GTTCTACTTTCCTGTTTGTTCTTAGAAATTTAACACGTTGGTAGGGGGAGAA	156819	156868	156769	156821	1	GeneScaffold_26	ENSETEG00000012235.1	116904	246413	None	5562	1290	115627	No_constitutive_exon_found_in_species
GCCCCGGGGGTGGGGTGGGGATCCACCCTTCTCCCTGTCCTGGGTGGCAGTG	12326	12496	12276	12328	1	GeneScaffold_1674	ENSETEG00000001416.1	6830	68745	SLC39A14	5562	1290	115627	No_constitutive_exon_found_in_species
TCATGGACTAATGCATCGCTTGTTGATCTTTCCTTTGGGGAACAATGCAGCA	103223	103486	103536	103484	-1	GeneScaffold_3128	ENSETEG00000007908.1	3642	113296	DDX31	5562	1290	115627	No_constitutive_exon_found_in_species
ACACAAGGCCATAAAGCGGTATTAAATGTTATCATCCTTGTTAGGGGCAGCT	24606	24681	24731	24679	-1	GeneScaffold_5658	ENSETEG00000010198.1	2658	230292	None	5562	1290	115627	No_constitutive_exon_found_in_species
CTCTGTCCTCTTCTCCCCCTCCCCTCCCTCTTTGTGTTTTGGGTGGCCAGAA	206112	206292	206342	206290	-1	GeneScaffold_3526	ENSETEG00000005831.1	1711	268399	None	5562	1290	115627	No_constitutive_exon_found_in_species
CTTGGGAAGGAAAAGAAGAAGGCTTCGGGTTGACAGATGGTGGGAAATAGAA	142095	142170	142220	142168	-1	GeneScaffold_3526	ENSETEG00000005839.1	141859	142325	None	5562	1290	115627	No_constitutive_exon_found_in_species
CGCCTCAAAGATCCCACTGGTGCAGGCTCAGGCCCAGAGAAGGGACCCAGGA	130017	130047	130097	130045	-1	GeneScaffold_7257	ENSETEG00000004363.1	124146	145929	E2F8	5562	1290	115627	No_constitutive_exon_found_in_species
GCATTTCCAGAACTTGTGCTATAACTGTTCTCTCTCACTTGGGGCTGCAGGC	10326	10461	10511	10459	-1	GeneScaffold_3793	ENSETEG00000008140.1	6109	13134	None	5562	1290	115627	No_constitutive_exon_found_in_species
ACAAGGGAACAGAATTCAACCTCCACGTTTCGTAAAGGGCAGTGGAAAAGAA	103095	103133	103045	103097	1	GeneScaffold_4091	ENSETEG00000014639.1	85297	189865	DNAJC13	5562	1290	115627	No_constitutive_exon_found_in_species
ACCTAACTGCCTTTTTCTTTATTTTTCTTGTCCTGTTCGGGGCTGTGAAGAA	146549	146630	146499	146551	1	GeneScaffold_2565	ENSETEG00000002654.1	52423	148661	SMG7	5562	1290	115627	No_constitutive_exon_found_in_species
GCAAAGTCTCCATTGGGGAAGAGAATCCTATGACTTAGCTTTGGGAAAAGTT	214144	214189	214094	214146	1	GeneScaffold_6698	ENSETEG00000017297.1	214121	214288	None	5562	1290	115627	No_constitutive_exon_found_in_species
TGCCTTTTTGAGCTATACCATCAAATAACCAGTGTTGCTTGGGGTTACAGGT	81771	81982	81721	81773	1	GeneScaffold_210	ENSETEG00000006453.1	11157	158284	CPS1	5562	1290	115627	No_constitutive_exon_found_in_species
ACCTCCCCTCCGTTATTTTTCCCCCCTTTAACGAGAGATCATTCGGGAAGAT	208518	208576	208468	208520	1	GeneScaffold_5169	ENSETEG00000004872.1	241	214886	CNTNAP4	5562	1290	115627	No_constitutive_exon_found_in_species
TTTTGCTTCCCATTTCTCTCTTCCATGCCTTTCACTGGGAATGACAACAGTT	7781	7805	7855	7803	-1	GeneScaffold_1341	ENSETEG00000019942.1	3131	250388	None	5562	1290	115627	No_constitutive_exon_found_in_species
CAAGCCGAGCACTCTCATATTCTTCTCCTTCTCTCTCTGCGGGTGTGCAGGT	75228	75344	75394	75342	-1	GeneScaffold_8471	ENSETEG00000012044.1	31933	258234	MTOR	5562	1290	115627	No_constitutive_exon_found_in_species
AGTCAAGTCTCCTTAACTCGAGCCATGTAACCGAAGATCTAAATGGGTAGGG	208248	208263	208313	208261	-1	GeneScaffold_3476	ENSETEG00000002829.1	72320	256357	None	5562	1290	115627	No_constitutive_exon_found_in_species
AAAAGCGCGGCTCTGACACCTTTGATTCTGTTTCTTCCCTGGGGCTGCAGGG	80493	80554	80604	80552	-1	GeneScaffold_3476	ENSETEG00000002829.1	72320	256357	None	5562	1290	115627	No_constitutive_exon_found_in_species
TTGGTAGGTGTGCCCAGACCAAGCAGTGGGGTTGGACCCAGGGTCGGTAGCC	25706	25838	25888	25836	-1	GeneScaffold_4870	ENSETEG00000010527.1	25533	26083	None	5562	1290	115627	No_constitutive_exon_found_in_species
AGTCATTTCTGTAATTAGAATAATGTTCAAGACCAATTTTGGGGTTACAGGA	203404	203518	203568	203516	-1	GeneScaffold_8334	ENSETEG00000005351.1	187476	258564	None	5562	1290	115627	No_constitutive_exon_found_in_species
GGTGGGGCTAGGGTTGAACCTTGGCTGGCCCGCTCTCTGTCCTGGGAAAGGA	49438	49440	49490	49438	-1	GeneScaffold_421	ENSETEG00000011430.1	4719	146306	ABCC8	5562	1290	115627	No_constitutive_exon_found_in_species
GCCTGGGCTTAACACCTCTTCTCTGGACTTGCTTTTTAATGGGAGCGCAGTA	78223	78361	78411	78359	-1	GeneScaffold_1559	ENSETEG00000014669.1	57672	156183	None	5562	1290	115627	No_constitutive_exon_found_in_species
TCTGAGGGTGGGTGGGGCCATCACAGTGACGCGGTGCTTTGTGGGGGCAGGT	181570	181666	181520	181572	1	GeneScaffold_7580	ENSETEG00000008930.1	123612	206353	TMEM120B	5562	1290	115627	No_constitutive_exon_found_in_species
ACAGACCCAGTGGTCACCGGCGGACTCCTTCCGACGTAGTCAGGGTATAGCC	133245	133309	133359	133307	-1	GeneScaffold_63	ENSETEG00000018851.1	131201	217870	MAP3K9	5562	1290	115627	No_constitutive_exon_found_in_species
GGCCAGCCCTTGGCTCCCGGCAGCACCACTGATCAAGAGTTGGGGCACAGGT	18594	18669	18544	18596	1	GeneScaffold_132	ENSETEG00000009606.1	1429	40112	STAB1	5562	1290	115627	No_constitutive_exon_found_in_species
ATGGCCGGGAGCCCCCGCAGTAGCTACAGCGAACGGGAGCTGGGCGAAAGCC	216782	216791	216732	216784	1	GeneScaffold_2718	ENSETEG00000006660.1	114071	253474	TJP2	5562	1290	115627	No_constitutive_exon_found_in_species
TCAGTCCTCTCTTCACACTCCGCCCCACACAGAGGCAGTCCTGGGAGGAGCT	253755	253816	253866	253814	-1	GeneScaffold_2718	ENSETEG00000006668.1	253516	253821	None	5562	1290	115627	No_constitutive_exon_found_in_species
TGTTTTACTTTTTGGTAAATAACTGCTTTTATTCCTTTTTGGGGTGTTAGAG	136679	136892	136942	136890	-1	GeneScaffold_7011	ENSETEG00000006379.1	59638	145869	HPS5	5562	1290	115627	No_constitutive_exon_found_in_species
GATGCTCCTTGGGTAACTTGAAGCAGTGTGGGGAGCAGGGGAGGGGGAAGTG	199793	199808	199743	199795	1	GeneScaffold_2729	ENSETEG00000005437.1	199759	223812	None	5562	1290	115627	No_constitutive_exon_found_in_species
CGGCCGAGCAAGCTCCTAACCTGGTGCCAGCAGCAGACCGAGGGCTACAGCA	208401	208431	208351	208403	1	GeneScaffold_3649	ENSETEG00000020282.1	3526	247337	MICAL2	5562	1290	115627	No_constitutive_exon_found_in_species
TGTATGTTCCTTCCCCTCTGTCTAATAACTCTTTTTTGTGCTGGGGGCAGGA	160754	160896	160704	160756	1	GeneScaffold_2778	ENSETEG00000012501.1	158547	162961	TWNK	5562	1290	115627	No_constitutive_exon_found_in_species
GTGCTGCTGAGGCTCTCGAGACGAGCTGCTGGCTCCCGGGAGCATGGAAGCG	121944	121948	121894	121946	1	GeneScaffold_8992	ENSETEG00000005393.1	121937	126188	WDR55	5562	1290	115627	No_constitutive_exon_found_in_species
CCTCCTCCCTCCCGTCTGCTCTCTCCCCTTTCGGTGTTCTGGGGAGGCAGCC	135455	135675	135725	135673	-1	GeneScaffold_8557	ENSETEG00000010814.1	132940	140126	GTPBP2	5562	1290	115627	No_constitutive_exon_found_in_species
GATGGATATATGTAATTTCTCGTTCTCGCTCTCTCTTTGTCGGGGGGCAGGA	105583	105622	105672	105620	-1	GeneScaffold_2672	ENSETEG00000000683.1	6112	245185	MREG	5562	1290	115627	No_constitutive_exon_found_in_species
CTGCCTCTTACTCCTCCACAGCTGGGAAAACAGGCTTGGGGAGACGAGAGTT	96067	96093	96143	96091	-1	GeneScaffold_8916	ENSETEG00000004144.1	78982	200755	HEATR1	5562	1290	115627	No_constitutive_exon_found_in_species
AACAACTGCAGCAGGAACAGTGGTACCTGGAGGGTGTAATCCGGGGATAGCA	34582	34687	34737	34685	-1	GeneScaffold_7536	ENSETEG00000015922.1	34582	35421	None	5562	1290	115627	No_constitutive_exon_found_in_species
CTTGATACAGCTCATTCTGTAATATGTCTGTTCTGTTAGGGTTGGACAAGTT	164667	164731	164617	164669	1	GeneScaffold_7989	ENSETEG00000018615.1	71725	224830	None	5562	1290	115627	No_constitutive_exon_found_in_species
GGTCACGAAGATTAATGTGAGTGCCCCGTGGGAAGGGGAGTGTAATAAAGGA	52360	52432	52482	52430	-1	GeneScaffold_7870	ENSETEG00000011772.1	52360	122403	None	5562	1290	115627	No_constitutive_exon_found_in_species
GACTCTCACCGTGAAGCGCGGACTAGCCGACTGCGACGGTCCTGGGGGAGGG	7679	7687	7737	7685	-1	GeneScaffold_6420	ENSETEG00000009268.1	7679	9776	None	5562	1290	115627	No_constitutive_exon_found_in_species
CCTAGCGTATGAAAAGACGAGTGTTGATTTATTCTTTCTTTTGGGACAAGTT	190195	190348	190398	190346	-1	GeneScaffold_601	ENSETEG00000016406.1	6367	225657	ABCC9	5562	1290	115627	No_constitutive_exon_found_in_species
TAGGTAAATCCATGTAACTGCTGCTCCGTCTCCCCTTTCTCTAGGGACAGTG	161715	161934	161984	161932	-1	GeneScaffold_2796	ENSETEG00000019373.1	161120	161938	None	5562	1290	115627	No_constitutive_exon_found_in_species
ACATGTTTATTCGATCAGAACTTGCAACTTCATTATTTTTCAATGGGCAGTG	94466	94561	94611	94559	-1	GeneScaffold_1105	ENSETEG00000004913.1	42132	233733	None	5562	1290	115627	No_constitutive_exon_found_in_species
CAACTCAGCGTGGCTCTCCTCTCCCCCTCCCCGCCTTCCCGGGTGGGCAGCC	94408	94588	94358	94410	1	GeneScaffold_6256	ENSETEG00000000415.1	91890	99063	NR1H3	5562	1290	115627	No_constitutive_exon_found_in_species
GAAGGGGGAGGGCTGCCATCCTCTCCTGAGGCCTCTCTGCGGGCACACAGGG	150281	150445	150495	150443	-1	GeneScaffold_6256	ENSETEG00000000425.1	137138	220638	MYBPC3	5562	1290	115627	No_constitutive_exon_found_in_species
AGTGCTCGCTGGCTGATGACGCGGCCTACCACTGCGTATGGGCGTGAGAGTG	148608	148633	148683	148631	-1	GeneScaffold_6256	ENSETEG00000000425.1	137138	220638	MYBPC3	5562	1290	115627	No_constitutive_exon_found_in_species
CTGTCCAGTGCTTCAACTCAGAGTGCTACTGTGTGGACGCCAAGGGTCAGGG	41530	41574	41480	41532	1	GeneScaffold_321	ENSETEG00000009227.1	9306	217353	TG	5562	1290	115627	No_constitutive_exon_found_in_species
GTCACTTTTGGGGGGAAATCCTCACCCCACCCCCACCATGTGGGCAGCAGGG	191662	191667	191612	191664	1	GeneScaffold_2759	ENSETEG00000012269.1	106249	191683	ESRRB	5562	1290	115627	No_constitutive_exon_found_in_species
GCGGTCACTTCCTATACAGACATTGCTGACCTCATGGATGCTGGGAATAGGC	74089	74092	74039	74091	1	GeneScaffold_408	ENSETEG00000013767.1	3694	177066	KIF1B	5562	1290	115627	No_constitutive_exon_found_in_species
GATCTACTTGATAGCCCTGTGGAAGGTGTGACATTTTCACAGGGGGAGAGCT	114923	115492	114873	114925	1	GeneScaffold_8292	ENSETEG00000015019.1	7928	225337	None	5562	1290	115627	No_constitutive_exon_found_in_species
ACCAAGGGAAAATGTGAAACCTTTCTGGAAGACAAATTCGGGAAGCTGAGCA	69965	69973	70023	69971	-1	GeneScaffold_3139	ENSETEG00000016183.1	38399	185975	THOC2	5562	1290	115627	No_constitutive_exon_found_in_species
TCTTCTATGATAAACTCCGTACCAAGGGTTACGATGGGGTGAAAAGGTAGAC	130697	130994	130647	130699	1	GeneScaffold_8962	ENSETEG00000008971.1	129425	131089	None	5562	1290	115627	No_constitutive_exon_found_in_species
GGAAGCCAAGGAGGCATGGTGGAGTCGGGGTTCTGGATCTGAGGGGTGAGCA	99059	99101	99009	99061	1	GeneScaffold_6136	ENSETEG00000006149.1	1120	227851	None	5562	1290	115627	No_constitutive_exon_found_in_species
ACTTAGAAATGATTGATTAGCACCACATCTTCCTTCTATTGGGTGATTAGGT	186748	186855	186905	186853	-1	GeneScaffold_2152	ENSETEG00000001486.1	11088	228881	None	5562	1290	115627	No_constitutive_exon_found_in_species
CTCTCTATGCATCAGCCCTGGAAATCTCTACTTGTTAGAGGGATTAAAAGGG	166713	166756	166663	166715	1	GeneScaffold_1616	ENSETEG00000001597.1	27277	190883	TRIP4	5562	1290	115627	No_constitutive_exon_found_in_species
CGTCTAACGAGTGCTGGCAATGTAAACGTTTCTCTTTTGTGGGTACGCAGGC	124846	124997	124796	124848	1	GeneScaffold_4178	ENSETEG00000009457.1	40879	175550	MTTP	5562	1290	115627	No_constitutive_exon_found_in_species
TAACATAGTTTCCTTCTCTGTCTTTTTTTTTTGGGGCGGTGGGGTTATAGCC	122994	123106	123156	123104	-1	GeneScaffold_967	ENSETEG00000019852.1	87947	194975	HACE1	5562	1290	115627	No_constitutive_exon_found_in_species
CTTCTCTTAAATTCTCCCATTTCTTATTCCCCAAACCAGCTGGGATGAAGGC	155131	155286	155336	155284	-1	GeneScaffold_8464	ENSETEG00000003943.1	40484	226418	F5	5562	1290	115627	No_constitutive_exon_found_in_species
GATGGCTGTCTGCCGTGTATTCTCTCTGTGACCCCCCTCTCGGGGAGCAGAC	188552	188625	188502	188554	1	GeneScaffold_633	ENSETEG00000006965.1	908	193833	None	5562	1290	115627	No_constitutive_exon_found_in_species
TTTCCCTCTCTCTTTCTCTCTCTCTCCATCTCCGTCGTGGGGAAAACAAGCC	58731	58896	58681	58733	1	GeneScaffold_2242	ENSETEG00000001861.1	8762	169322	None	5562	1290	115627	No_constitutive_exon_found_in_species
CACTCTCTCACGCACATCCTTCCCGTGTGCACGCCCGCTTGGGGCGCCAGGT	165939	166052	165889	165941	1	GeneScaffold_2241	ENSETEG00000003670.1	109152	167389	CMTR1	5562	1290	115627	No_constitutive_exon_found_in_species
GATGAAATGCCAGTGTTTTCCTTGACTCTTTTTGAACGTGGGTGAAGCAGAC	167595	167712	167762	167710	-1	GeneScaffold_2435	ENSETEG00000013181.1	46271	208044	PLCH1	5562	1290	115627	No_constitutive_exon_found_in_species
GTTTCCCCTCCCACCCTCCATGGACTTCTCATCTTCCGTTTGGGGATTAGGA	2614	2644	2564	2616	1	GeneScaffold_1132	ENSETEG00000010734.1	952	81273	None	5562	1290	115627	No_constitutive_exon_found_in_species
TGGCCCCCTCCCCTCCTGTGCCCTGAGCATTCTCTCTGGGGTGGGGACAGGT	46632	46705	46582	46634	1	GeneScaffold_1132	ENSETEG00000010734.1	952	81273	None	5562	1290	115627	No_constitutive_exon_found_in_species
GGCTGCAGGCCCTGGAGAGGAGGCTCCTGGAGGAGGAGGCCGGGGAGCAGGA	20201	20216	20151	20203	1	GeneScaffold_2049	ENSETEG00000015222.1	374	90962	KIAA1211	5562	1290	115627	No_constitutive_exon_found_in_species
TGGCCCTTTTTCACCCGGGAGCCGCGCTCACTTGTCTGAGGGCCCAGGAGTA	167088	167111	167161	167109	-1	GeneScaffold_8974	ENSETEG00000001174.1	163679	180560	SLC2A1	5562	1290	115627	No_constitutive_exon_found_in_species
GGGTGCAACAGAAGTCTGGGCCTGCGTCCCTGCACCACCCCCGGGCGAAGTC	136550	136564	136614	136562	-1	GeneScaffold_3981	ENSETEG00000005595.1	136278	136610	None	5562	1290	115627	No_constitutive_exon_found_in_species
TTGTTTCCTCGGGTGTAACTAACCGTCCGTCCTGTCTGTTTGGGACACAGAG	89589	89713	89763	89711	-1	GeneScaffold_5645	ENSETEG00000016634.1	4717	215817	None	5562	1290	115627	No_constitutive_exon_found_in_species
GTTGCCTTTCTTTGCTCATCATTGCGTCCGTTGTGTTTTGCAGGGGAGAGCA	120370	120482	120532	120480	-1	GeneScaffold_346	ENSETEG00000020339.1	73241	217520	UBR5	5562	1290	115627	No_constitutive_exon_found_in_species
GGGGGCCTGAGCTCACACAGACCCTTTCCTCCCTGTCCTGGGGGCCACAGGA	212776	212987	212726	212778	1	GeneScaffold_3852	ENSETEG00000007373.1	195006	214296	TTLL4	5562	1290	115627	No_constitutive_exon_found_in_species
AAGTATTGAGGCTGAAAACCCTTGTTCCTCATTCTCTACGGGATGGAAAGTT	200658	200815	200865	200813	-1	GeneScaffold_6395	ENSETEG00000018674.1	74792	217747	None	5562	1290	115627	No_constitutive_exon_found_in_species
CTGATTCCGAGCAGCTGGGCCTAACGGAATTTCCACAGGGAACTACAAAGCG	185401	185443	185493	185441	-1	GeneScaffold_2688	ENSETEG00000016905.1	184407	185573	None	5562	1290	115627	No_constitutive_exon_found_in_species
GAACAGTGAAAGATAGAATTTCTATGACTTTCTCTTCCCATGATGGGTAGGG	52571	52574	52624	52572	-1	GeneScaffold_757	ENSETEG00000010203.1	45831	117127	None	5562	1290	115627	No_constitutive_exon_found_in_species
AAGTGCTGGAACTGAGAGATGGAGACAAATCGCGCTACCTGGGGGAAAAGGA	67603	67638	67553	67605	1	scaffold_289890	ENSETEG00000010617.1	67425	68726	None	5562	1290	115627	No_constitutive_exon_found_in_species
AGGAAGACAAAGATGCAAACAACCTCCAGATTGCAGTGGGCAGGATTAAGAA	162296	162353	162403	162351	-1	GeneScaffold_6646	ENSETEG00000005371.1	46002	213492	None	5562	1290	115627	No_constitutive_exon_found_in_species
CGAGCACATAATCTGACTTTGTTTTATCTCTCTCTTTTTTGGGGGGACAGCA	1286	1517	1567	1515	-1	GeneScaffold_6037	ENSETEG00000011257.1	1286	102822	None	5562	1290	115627	No_constitutive_exon_found_in_species
TTTCACAGTTTCATTTTGATGATAACCCTGACATTCCCCCAATGGGGTAGTG	133860	133872	133922	133870	-1	GeneScaffold_5287	ENSETEG00000005364.1	23474	211305	None	5562	1290	115627	No_constitutive_exon_found_in_species
CTCGCCAGGTGCTTCTGAGCAACGCTCTGGCGCGGCTTCGGGGCGCCAAGGG	19091	19158	19208	19156	-1	GeneScaffold_2983	ENSETEG00000019475.1	9089	69335	None	5562	1290	115627	No_constitutive_exon_found_in_species
GTACTTAGTTGAGGAAAGAGAGTAAGCAATGTATTTGCCTGTGGGGGCAGGA	83948	84072	83898	83950	1	GeneScaffold_192	ENSETEG00000016138.1	20574	98197	RUFY3	5562	1290	115627	No_constitutive_exon_found_in_species
ATTTCTAAATAATTTGCAGATAATAATAACTTTTCCTCTTTGGGAACTAGGT	105288	105428	105238	105290	1	GeneScaffold_286	ENSETEG00000002148.1	91871	115802	ATP6V1B2	5562	1290	115627	No_constitutive_exon_found_in_species
CTTCCTGCCAACACGGATCTCTCTGCCATTTTTCTTTTCTTGGGGCCAAGGA	85601	85661	85551	85603	1	GeneScaffold_8548	ENSETEG00000013052.1	82849	85661	None	5562	1290	115627	No_constitutive_exon_found_in_species
GTTCCAAAATGAAAGTTATTCAAAGAAGGGCATAAAGCTTCAGGGAGAAGAC	13290	13298	13348	13296	-1	GeneScaffold_2072	ENSETEG00000016955.1	446	208564	None	5562	1290	115627	No_constitutive_exon_found_in_species
GGCAGATCAATACTGAATATGCTGGTGTCCTTGTTGGGAACAGGTTAAAGAC	122623	122642	122692	122640	-1	GeneScaffold_1790	ENSETEG00000003976.1	117005	122714	KBTBD2	5562	1290	115627	No_constitutive_exon_found_in_species
GTCCCCTGTCTTATTCTTCTGTGGCCGCTGCCGCAGCTACTGGGAGAAAGAT	30504	30522	30572	30520	-1	GeneScaffold_3611	ENSETEG00000017486.1	28890	117674	None	5562	1290	115627	No_constitutive_exon_found_in_species
CTGGCCTGCCTAACTCGTCCTCTGCACCCTCTCCCGGGGGGCGGGGACAGAT	117099	117266	117049	117101	1	GeneScaffold_2431	ENSETEG00000018753.1	97083	166745	TTC21A	5562	1290	115627	No_constitutive_exon_found_in_species
GTCACGGCCGCTGCGTGGCTCACCTGGGCCCTCTGGCTCCTTGCAGGGAGCC	184754	184873	184704	184756	1	GeneScaffold_3877	ENSETEG00000010654.1	69379	201786	FLNB	5562	1290	115627	No_constitutive_exon_found_in_species
GACACAGGAATTTGGTGTCCCACTCCCACCAGGCCAGCAGTGGGGATGAGAT	50539	50542	50489	50541	1	GeneScaffold_8923	ENSETEG00000012070.1	48233	50608	None	5562	1290	115627	No_constitutive_exon_found_in_species
GGGAGGCAACTAGGTGCTAACCTGCTCTCCCCCTGCCCTGGGCATGGCAGAT	50441	50784	50834	50782	-1	GeneScaffold_8923	ENSETEG00000012074.1	48476	90674	KDM5C	5562	1290	115627	No_constitutive_exon_found_in_species
ACCGGCAAGAGTGCCCTAGGCTAACAGTTGAATCCTATTTTGGGGGTCAGCA	79705	79839	79889	79837	-1	GeneScaffold_1373	ENSETEG00000000033.1	75896	152878	ACIN1	5562	1290	115627	No_constitutive_exon_found_in_species
CCTGTGAGTTCAGTAAAAACAAGGAGTCGCGCATGCATGGGGGAGGAGAGCT	65886	65891	65836	65888	1	GeneScaffold_2684	ENSETEG00000007547.1	36830	201253	SGIP1	5562	1290	115627	No_constitutive_exon_found_in_species
TAGAAGCAAAACTGAGATATAAAGATGTCAAGCTAGAGGGGATAAAGTAGGG	112857	112871	112807	112859	1	GeneScaffold_2684	ENSETEG00000007547.1	36830	201253	SGIP1	5562	1290	115627	No_constitutive_exon_found_in_species
CAGAGGGCCCACTTACTCAGGAGAAGCAGGCGGCTTTGGCTGTGGGGGAGGA	39111	39675	39725	39673	-1	GeneScaffold_5523	ENSETEG00000018308.1	35738	40824	PPP1R15B	5562	1290	115627	No_constitutive_exon_found_in_species
GCACTTACATTCCTGTTCCGGTTGTCACAGAACTACAACAGGGGAAGTAGGG	110060	110238	110288	110236	-1	GeneScaffold_3077	ENSETEG00000019551.1	1188	179585	F13A1	5562	1290	115627	No_constitutive_exon_found_in_species
TTTGATTTTAATATTTTTAATACTTTTTCTACCATTTCTTTATCAGGGAGGG	83471	83569	83619	83567	-1	GeneScaffold_3926	ENSETEG00000018276.1	41926	192858	None	5562	1290	115627	No_constitutive_exon_found_in_species
GGGATGCGCTTGCTGATCTGTGATGCCTGTTTCTTTGGGAAACAAGGTAGTA	195334	195393	195284	195336	1	GeneScaffold_8422	ENSETEG00000005730.1	8703	196029	None	5562	1290	115627	No_constitutive_exon_found_in_species
CTGTGTCTGAACGGGCATGTCTGTGCGTTTCTTGGTTACTTCGGGAGCAGAC	154898	154915	154965	154913	-1	GeneScaffold_8251	ENSETEG00000004827.1	34866	191019	TLE1	5562	1290	115627	No_constitutive_exon_found_in_species
GGTGCAGGCCTGGGGCCAGGGCCAGATCCTGACAGCCTCTCTGGGGGCAGTT	94110	94209	94060	94112	1	GeneScaffold_6251	ENSETEG00000015123.1	68393	95929	ANKRD2	5562	1290	115627	No_constitutive_exon_found_in_species
TCCCCACTAACGATGTGGAAGGAAAGAATGTCTACAGAAGCGGGGCAAAGTA	154049	154052	154102	154050	-1	GeneScaffold_8834	ENSETEG00000004287.1	154049	154287	None	5562	1290	115627	No_constitutive_exon_found_in_species
TGAATCACTAGTTTTACCGGTTATCCCTTTATTTTTCTTGGGGAAATCAGAT	32059	32198	32009	32061	1	GeneScaffold_831	ENSETEG00000020029.1	924	157654	XRCC5	5562	1290	115627	No_constitutive_exon_found_in_species
ACGAGGAGGAGGGGGAGGATGACGAAGAACAGGAGGATGGGAAGGAGTAGGT	14417	14489	14367	14419	1	scaffold_288905	ENSETEG00000002575.1	13334	14593	CCER1	5562	1290	115627	No_constitutive_exon_found_in_species
GACTGAAGAGGCCCAGGAGCAGCCCCGGGGCCCGGAGGGTGAAGCTACAGTC	83640	83671	83590	83642	1	GeneScaffold_1380	ENSETEG00000018376.1	80494	86863	REC8	5562	1290	115627	No_constitutive_exon_found_in_species
CTCCCCCATGGTGGACCTGACGCCCTCCTCTCGCGGGCGGGCGGGCGCAGCG	103108	103252	103058	103110	1	GeneScaffold_7263	ENSETEG00000018855.1	42938	194584	None	5562	1290	115627	No_constitutive_exon_found_in_species
AATTATGTATGAATAGACTCTTCATATTGTTTCTTTTGGGAAATGTACAGGT	26954	27070	27120	27068	-1	GeneScaffold_4735	ENSETEG00000018278.1	1103	40104	MUT	5562	1290	115627	No_constitutive_exon_found_in_species
ACAGTTTTTCTTTAGTGCTCTGGTGGTGGTTGCTTTTGGGTGGGGGAAAGAA	5269	5299	5219	5271	1	GeneScaffold_7195	ENSETEG00000009704.1	4566	5411	None	5562	1290	115627	No_constitutive_exon_found_in_species
TCTACCAAGCCCTGCAGTTCTTTGCAAAGGGATATGGGAAAAACAACGAGGC	119056	119065	119006	119058	1	GeneScaffold_3309	ENSETEG00000017003.1	14137	193152	SLC12A1	5562	1290	115627	No_constitutive_exon_found_in_species
ACACACGCAGGGGCTGACAGCTGTGCTGGTGCTGATAAGGGAAGCCACAGGA	115978	115987	115928	115980	1	GeneScaffold_7134	ENSETEG00000010662.1	115859	131523	None	5562	1290	115627	No_constitutive_exon_found_in_species
GCACAGTGGGCTGTCCTTTCGGGAGCTCGGATCGGTGCGCGCCCGGGAAGGG	160786	160802	160852	160800	-1	GeneScaffold_7134	ENSETEG00000010669.1	143348	193271	None	5562	1290	115627	No_constitutive_exon_found_in_species
CTTTCACATTAAAGAAAATGTTGAAGATAAGTTGGAATTGAGGGGGAAAGTT	39670	39676	39620	39672	1	GeneScaffold_9109	ENSETEG00000014490.1	38919	39788	None	5562	1290	115627	No_constitutive_exon_found_in_species
TGTATGGGTCTCAAGTGCTGACATGTGTCTCTGTCCTCCGGGAGGGACAGAG	106145	106263	106313	106261	-1	GeneScaffold_8024	ENSETEG00000010283.1	104728	110202	ATG9A	5562	1290	115627	No_constitutive_exon_found_in_species
CGGTATTAAAAACCTGTCCTTAACATGCGCTTCTGTTTTCTGGGAGCCAGGT	186603	186768	186553	186605	1	GeneScaffold_7022	ENSETEG00000009305.1	129207	188791	HADHB	5562	1290	115627	No_constitutive_exon_found_in_species
AAATGGGTTTCTCTGGGAAGGTAACCGTCAGCGGCGACGCGGGACGTTAGGT	45536	45546	45486	45538	1	GeneScaffold_8362	ENSETEG00000015044.1	45143	48079	RPL15	5562	1290	115627	No_constitutive_exon_found_in_species
TGGGTCTGGCTAGCACTTGGCCCTCCGTTGATGGGGACTGGTGTGGGCAGGC	187279	187477	187527	187475	-1	GeneScaffold_8898	ENSETEG00000012645.1	187279	191395	APBB3	5562	1290	115627	No_constitutive_exon_found_in_species
AACCGGGAAAGAAGGCCACTCCTAGCTGACCCTCTGTCTTCGGGTAACAGAA	74810	74893	74943	74891	-1	GeneScaffold_385	ENSETEG00000002455.1	559	102650	RRP12	5562	1290	115627	No_constitutive_exon_found_in_species
AGGAGGATGAAGAGGAGGAGGAGGAAGATAGTGAAGAAAGCGGGGAGGAGGA	121387	121394	121444	121392	-1	GeneScaffold_4575	ENSETEG00000011414.1	57521	138533	NPHP1	5562	1290	115627	No_constitutive_exon_found_in_species
AGTAAATGCTACTGTTTGCAGGCCAGTGATGTTCAGAGGGGAAGAAGCAGTG	146952	146958	147008	146956	-1	GeneScaffold_8756	ENSETEG00000010934.1	137979	183855	SPICE1	5562	1290	115627	No_constitutive_exon_found_in_species
CAACGAAAAGAGCCGAGACTACTCTCGGCCGACCTGCCCTCGGGGGACAGCA	57422	57818	57868	57816	-1	scaffold_279523	ENSETEG00000004633.1	57014	58632	None	5562	1290	115627	No_constitutive_exon_found_in_species
CACTGAATGCATTAGGGAAGGCCTGCTGGGGGAGTCAACAGGTGGGCTAGAG	38194	38203	38253	38201	-1	GeneScaffold_8717	ENSETEG00000003323.1	38015	38332	None	5562	1290	115627	No_constitutive_exon_found_in_species
TCATCATGAAGAATGAGAGTCCATGCTATGAAGTGTACCATAGGGCAAAGGG	180750	180763	180813	180761	-1	GeneScaffold_2181	ENSETEG00000020198.1	173769	185187	ART4	5562	1290	115627	No_constitutive_exon_found_in_species
TGTGTGTGTGTTTTTTTCCCTATACCAACCCACTATTTGGGGGAAAACAGGG	186276	186368	186226	186278	1	GeneScaffold_3851	ENSETEG00000006614.1	147877	187904	CNOT9	5562	1290	115627	No_constitutive_exon_found_in_species
TCCGCCAAGTACACACAGGTTGAGGGTAAAAAGCTGAGACGGGTTAGCAGGT	101911	101920	101970	101918	-1	GeneScaffold_8903	ENSETEG00000006826.1	101783	101952	None	5562	1290	115627	No_constitutive_exon_found_in_species
ATCCTCACCCGAGGTTCGCCCACAGATGGTGGCCGGGAGAGAGGGCCTAGCG	6915	6919	6865	6917	1	GeneScaffold_2294	ENSETEG00000002410.1	2794	40829	BICRAL	5562	1290	115627	No_constitutive_exon_found_in_species
AGCGGAGAAGCATCGCAACCGTGTTGTGGACTTGTCGCCGGGTGCAGTAGAA	6963	6978	6913	6965	1	GeneScaffold_2294	ENSETEG00000002410.1	2794	40829	BICRAL	5562	1290	115627	No_constitutive_exon_found_in_species
GGGCGGGCCGGGGGCGTGGCCAGCTAGCCGGGGGAGGGCCGGGGCGGTAGGA	178243	178264	178314	178262	-1	GeneScaffold_3129	ENSETEG00000008772.1	178021	179176	None	5562	1290	115627	No_constitutive_exon_found_in_species
GGTCGGAGCAAGAGGGGCTGCCCACAGCCAGCTATTCCCAGGCCGGGCAGTT	121569	121631	121681	121629	-1	GeneScaffold_4813	ENSETEG00000003555.1	104413	140005	None	5562	1290	115627	No_constitutive_exon_found_in_species
TAGGCTGGCCCCTGTCCCGTGTGCTTCCCCTCCTCCTCCTTCGGGCAGAGCC	92310	92427	92260	92312	1	GeneScaffold_1383	ENSETEG00000007080.1	78145	92565	None	5562	1290	115627	No_constitutive_exon_found_in_species
AAGAGATGTCCGGAATCCCCGACACCGATGCCAGTACCATAGGGCACTAGGA	2561	2615	2665	2613	-1	GeneScaffold_2523	ENSETEG00000006278.1	1704	3006	None	5562	1290	115627	No_constitutive_exon_found_in_species
ATTCAGCCGCTGTAATTCATCAAGTCGAGGCAGTTAGGAACAAGGGGTAGGT	93355	93418	93305	93357	1	GeneScaffold_9115	ENSETEG00000020240.1	93100	93418	None	5562	1290	115627	No_constitutive_exon_found_in_species
GTGGGTCAGTATGGGTGGTCAGTGGTCAGTGTGTGGTCACAGGGACAGAGGG	182176	182185	182235	182183	-1	GeneScaffold_7299	ENSETEG00000018905.1	178659	183814	None	5562	1290	115627	No_constitutive_exon_found_in_species
TTCCCAGCCAGCAGGGAGGGCTACCCCGCCCTGAGGATCACGGGGTATAGGC	57673	58549	57623	57675	1	GeneScaffold_4082	ENSETEG00000008358.1	3016	181113	None	5562	1290	115627	No_constitutive_exon_found_in_species
ACAGTTTGTTGGCTGGGGGCTTCAACGGGCCTGTTGTGTTTTGGGAACAGCT	136884	137115	136834	136886	1	GeneScaffold_786	ENSETEG00000006439.1	3883	181683	None	5562	1290	115627	No_constitutive_exon_found_in_species
CTCTTTTGGTTGGGTGTCATTTTTCTTATCTATGCTTTTTTGGGAAACAGGT	9759	9863	9709	9761	1	GeneScaffold_5384	ENSETEG00000010853.1	6280	47360	USP16	5562	1290	115627	No_constitutive_exon_found_in_species
TCCTCCCTCTTGACTTGATCGGGTGAAACTGCTAGTGTTGGGGGACTCAGGT	50199	50249	50299	50247	-1	GeneScaffold_4630	ENSETEG00000010206.1	5407	66796	RABL3	5562	1290	115627	No_constitutive_exon_found_in_species
CCGTGTCCCCTACCCCCTTGTCGTCCTCCCACTTTGGCCCCGGGAACCAGTG	152563	152649	152513	152565	1	GeneScaffold_2498	ENSETEG00000003860.1	87487	165383	None	5562	1290	115627	No_constitutive_exon_found_in_species
AGGCCGTGGCACAGACTCAGCCCAGGCGCTGACTGTCTCTGTGGGCACAGAT	12700	12865	12915	12863	-1	GeneScaffold_1063	ENSETEG00000006706.1	3569	183194	None	5562	1290	115627	No_constitutive_exon_found_in_species
GCACAGTGGACAGTTGGTCCCATCAAGGCAGGTCCAGACCCAGGGGGAAGTC	41391	41439	41341	41393	1	GeneScaffold_8831	ENSETEG00000008012.1	41351	41997	None	5562	1290	115627	No_constitutive_exon_found_in_species
AGCAGCAGACTTGTGTCACAGGGCAAGTGGCGCAGACTGCTAAAGGGTAGAC	41526	41574	41476	41528	1	GeneScaffold_8831	ENSETEG00000008012.1	41351	41997	None	5562	1290	115627	No_constitutive_exon_found_in_species
ACCCCACCCGCCATCCCTCCCAGCCCCTCTGCAAGCCCCGGGGAGGGTAGCT	183134	183248	183298	183246	-1	GeneScaffold_5100	ENSETEG00000014007.1	17384	183393	CACUL1	5562	1290	115627	No_constitutive_exon_found_in_species
GAACTCACCAAAAAAGGCGCAGAAGAGGCTTTCAAGAAGAAGGGGAAAAGGA	84304	84311	84361	84309	-1	GeneScaffold_4187	ENSETEG00000006436.1	43570	179638	None	5562	1290	115627	No_constitutive_exon_found_in_species
TGTTTCAGATCGAACTTGTAAAGTATGGAATCTAGTGACTGGGCAGGGAGAT	51081	51221	51271	51219	-1	GeneScaffold_4187	ENSETEG00000006436.1	43570	179638	None	5562	1290	115627	No_constitutive_exon_found_in_species
ATGCACGCCATCATGGCCGATTATTTCCTCGGGGTCTGGTCACGGGGCAGGG	106877	107098	106827	106879	1	GeneScaffold_7067	ENSETEG00000004182.1	106299	118157	NWD2	5562	1290	115627	No_constitutive_exon_found_in_species
CAGAGGGCAAGAGATGTGTACTGCAGTCTGATGGTGCTGCTGGGATGCAGGA	39479	39624	39429	39481	1	GeneScaffold_8572	ENSETEG00000017191.1	29885	53418	MED12	5562	1290	115627	No_constitutive_exon_found_in_species
CCTTGAAGGACTGGGTTGCACCACCCTTCAACCCTGCTGGCGGGGGCTAGAA	5868	5869	5919	5867	-1	GeneScaffold_2452	ENSETEG00000005214.1	143	180232	None	5562	1290	115627	No_constitutive_exon_found_in_species
TCTCGGGCTAGGAGACCCAGCTGCACCTGGACGATGCCCTGCGGGGCCAGGA	138286	138451	138501	138449	-1	GeneScaffold_2027	ENSETEG00000015768.1	57384	174800	MYH3	5562	1290	115627	No_constitutive_exon_found_in_species
ACAAGCCCATTCCCTACAAGTACGTCATCGCGCGGGAGCAGGGCACGGAGGA	2661	2749	2611	2663	1	GeneScaffold_7485	ENSETEG00000014037.1	173	46861	None	5562	1290	115627	No_constitutive_exon_found_in_species
AGAACTGATTTTAAGAAAGCCTGACTTATAGCAGGAGGGATGGAAGTAAGCA	46823	46829	46773	46825	1	GeneScaffold_7485	ENSETEG00000014037.1	173	46861	None	5562	1290	115627	No_constitutive_exon_found_in_species
GGCAGATCTGTGAACATGTCCTTCTGGCTTACACACTGGGTGTGAAATAGCT	178801	178846	178896	178844	-1	GeneScaffold_9000	ENSETEG00000016769.1	178053	179257	None	5562	1290	115627	No_constitutive_exon_found_in_species
CTCTACTTTGTTTGTGTTCTTCTTGCTTGGGTCCTGTTGCTGGGAACTAGCA	35031	35089	35139	35087	-1	GeneScaffold_1895	ENSETEG00000005450.1	3846	178399	None	5562	1290	115627	No_constitutive_exon_found_in_species
GATCGAACATGGAATACACAAGATCTATTGATAATTCCTGGGAGATTCAGAC	169145	169151	169095	169147	1	GeneScaffold_9149	ENSETEG00000009850.1	168568	169192	None	5562	1290	115627	No_constitutive_exon_found_in_species
GGAGTTGGCCTTTCCCGTAATGCTTGTGTTTCTCCCGTGCATGCGGGCAGCT	131720	131841	131670	131722	1	GeneScaffold_3410	ENSETEG00000016730.1	115353	133649	POMT1	5562	1290	115627	No_constitutive_exon_found_in_species
GAGGTCTCATTGGAGAGGCTGAAAGCTATCCCTTCTACTCTCCAAGGGAGCG	119883	119953	120003	119951	-1	GeneScaffold_6391	ENSETEG00000008078.1	73627	161799	VPS33B	5562	1290	115627	No_constitutive_exon_found_in_species
GGCTCTTGTCCCTGATTTTCCTTCTTTTCTCTCTCCCACATGGGTGACAGTT	125348	125532	125582	125530	-1	GeneScaffold_6374	ENSETEG00000011506.1	87739	176819	TMEM87A	5562	1290	115627	No_constitutive_exon_found_in_species
CTCCGCCACCCCACCCCCCACTGGGGTGCGGTATGGGGGACAGGGAGTAGGT	14334	14338	14388	14336	-1	GeneScaffold_3400	ENSETEG00000001313.1	3591	17927	ITGA2B	5562	1290	115627	No_constitutive_exon_found_in_species
AATTGAAGTAACTTAAAGATAAATTATTATCTTGTCTCCCTAGGGAACAGTA	169804	169843	169754	169806	1	GeneScaffold_2974	ENSETEG00000015355.1	9860	175426	None	5562	1290	115627	No_constitutive_exon_found_in_species
GCCCGGGAGCCGGCACAGTCCGTCGTCCGACCGCCCTGGGCGGGGCGTAGCT	43060	43069	43010	43062	1	GeneScaffold_6193	ENSETEG00000005812.1	43027	43151	None	5562	1290	115627	No_constitutive_exon_found_in_species
TCTGGCTCTAACTGGCTTTGTGTGTGTTGGGGCAATCTTTTGGGGCACAGTA	149985	150084	150134	150082	-1	GeneScaffold_595	ENSETEG00000016177.1	16645	173046	None	5562	1290	115627	No_constitutive_exon_found_in_species
GGACGTGGGGTGTCCTGAGGTGCCGTCTCCCCACAGGCCGGTTTGGGGAGCT	105274	105446	105496	105444	-1	GeneScaffold_2581	ENSETEG00000003436.1	102973	133041	EPHA10	5562	1290	115627	No_constitutive_exon_found_in_species
CAGAGACCCTGCACCTGAACCCACACGTCACCTCAGGGTACGGGGGCCAGCA	66613	66617	66667	66615	-1	GeneScaffold_7919	ENSETEG00000006248.1	1230	159771	None	5562	1290	115627	No_constitutive_exon_found_in_species
TAAGAGCATCGCAATTCATTTAGTCTGTGTTCTCACTCCTCCCGGGGAAGGT	10660	10769	10819	10767	-1	GeneScaffold_7908	ENSETEG00000006719.1	4809	32638	SUN5	5562	1290	115627	No_constitutive_exon_found_in_species
GAGAATCCTGTGGCGTTCACCCTCACTGTCCTCTTCTGGTGGGGTCGTAGGT	112026	112237	111976	112028	1	GeneScaffold_1442	ENSETEG00000010293.1	19404	170466	DHX35	5562	1290	115627	No_constitutive_exon_found_in_species
TGACCGATGCGTTTTGGTCTCCCGCTCTCTCCCTTCTCGCTGGGTGGCAGAC	64609	64720	64770	64718	-1	GeneScaffold_5607	ENSETEG00000007425.1	41082	68951	TMPRSS3	5562	1290	115627	No_constitutive_exon_found_in_species
TAATAGCACAGCAAAAGGCCCATGAAAAAGTTCTGTTTGGGGACGATGAGAA	90422	90441	90372	90424	1	GeneScaffold_6260	ENSETEG00000012123.1	3012	92205	None	5562	1290	115627	No_constitutive_exon_found_in_species
AAGACCCTCCAAAGAGATGCTGCCCCCGCCGGCATGGCCGGGCAGGACAGGG	71758	71920	71708	71760	1	GeneScaffold_3528	ENSETEG00000016067.1	3207	79127	EMILIN2	5562	1290	115627	No_constitutive_exon_found_in_species
CACATTGGCTCCTTAGTCTTCATTGTCTTTTTTGTTGCCGGGTGGGATAGGT	47350	47475	47300	47352	1	GeneScaffold_4320	ENSETEG00000006565.1	528	137988	IQGAP1	5562	1290	115627	No_constitutive_exon_found_in_species
GGTCATGGCTTCCTACAATGCCCCTCACCCCTTGGGATTTGGGGGGGCAGGT	66318	66476	66268	66320	1	GeneScaffold_6442	ENSETEG00000005267.1	45605	68263	ANKRD13B	5562	1290	115627	No_constitutive_exon_found_in_species
TGCTGGGTGGAACATCTCGGCTCTCTCTTGGCCCATCCTCACCAGGGCAGCT	39088	39157	39207	39155	-1	GeneScaffold_838	ENSETEG00000017278.1	38875	41016	PAFAH1B3	5562	1290	115627	No_constitutive_exon_found_in_species
ATGAAATTATAATGCACTTCTCTCTTTTTCTCTCCTGGGCATAAAAATAGGA	20791	21003	21053	21001	-1	GeneScaffold_8303	ENSETEG00000000325.1	2161	159186	None	5562	1290	115627	No_constitutive_exon_found_in_species
GAGTGGGGCTGTCAGCCCCCTGGTGCGGAGCCCTTTTGAGAGGGTGCCAGCA	121083	121087	121137	121085	-1	scaffold_309616	ENSETEG00000016287.1	120352	121304	None	5562	1290	115627	No_constitutive_exon_found_in_species
CGTTTCCCGCACTCTAATGTCCGTTTTCCTTCCTCCCCTCCGGGGAGCAGTG	167809	167883	167933	167881	-1	GeneScaffold_2306	ENSETEG00000018864.1	151888	167998	TUBE1	5562	1290	115627	No_constitutive_exon_found_in_species
CGTGACTCCTCCTTGAAGCGCCTGACCCGCTGGGGGTCCCAGGGCAGTAGGG	134097	134141	134047	134099	1	GeneScaffold_9081	ENSETEG00000019600.1	116688	134214	DEF6	5562	1290	115627	No_constitutive_exon_found_in_species
CTCCCCACAGCTGCCATATCTGTTGGAAAAAACAGATGCAGAACCGGGAGGC	163267	163275	163325	163273	-1	GeneScaffold_9043	ENSETEG00000015738.1	156508	165575	None	5562	1290	115627	No_constitutive_exon_found_in_species
CCCCCAACCATGGGCCCTTATGTCCAGGGATGTGTATTGAGGGCAGTCAGCG	108700	108707	108650	108702	1	GeneScaffold_2249	ENSETEG00000017461.1	45646	165739	CAP2	5562	1290	115627	No_constitutive_exon_found_in_species
GGCGGGCCGGCTGCCTGGAGCCCTTAGTTATGCTCTGGCTGGGGCTGCAGGG	163282	163445	163495	163443	-1	GeneScaffold_8626	ENSETEG00000003121.1	149052	166262	DHX16	5562	1290	115627	No_constitutive_exon_found_in_species
GGATGACATTTGGAGACAGCTGAAGATTGTGCAGGTTCATTAGGGAAAAGAA	69305	69320	69370	69318	-1	GeneScaffold_6174	ENSETEG00000007024.1	39079	158258	None	5562	1290	115627	No_constitutive_exon_found_in_species
GAAGGTGGTTAGGTGGCTTTTGAAGCATGGAATGGTGGGGTGGGAGGGAGGG	32021	32024	31971	32023	1	GeneScaffold_9113	ENSETEG00000006377.1	11887	33796	None	5562	1290	115627	No_constitutive_exon_found_in_species
GGTTAGGTGGCTTTTGAAGCATGGAATGGTGGGGTGGGAGGGAGGGGTAGGA	32027	32102	31977	32029	1	GeneScaffold_9113	ENSETEG00000006377.1	11887	33796	None	5562	1290	115627	No_constitutive_exon_found_in_species
TGGGCAAGAATAAACCAAGCCCCTCGCCGAATCAGAAAGAAGGGCCAAAGTC	91949	91969	91899	91951	1	GeneScaffold_568	ENSETEG00000010986.1	48844	93854	DHX8	5562	1290	115627	No_constitutive_exon_found_in_species
AAAATTATTCTCATCACTAGCAAACAGTAAGACTCATCTACTGGGAAAAGAA	161990	162009	161940	161992	1	GeneScaffold_3933	ENSETEG00000006246.1	114822	163644	KCTD3	5562	1290	115627	No_constitutive_exon_found_in_species
ACTATTAAAAAATGAAATTAGGAGGTCTGCAGTTTGGCTAGGGGTAACAGGA	163610	163634	163560	163612	1	GeneScaffold_3933	ENSETEG00000006246.1	114822	163644	KCTD3	5562	1290	115627	No_constitutive_exon_found_in_species
AAGTGACCGCCATGCATTTGTGTGATGACTTTTCTTCCTGGGACGTGTAGCT	2864	2901	2951	2899	-1	GeneScaffold_742	ENSETEG00000009357.1	432	121635	None	5562	1290	115627	No_constitutive_exon_found_in_species
TGTAATGCTTCTTGCTTGTTGTGTGTTCTCTGTTCTGGTGGGAATGCCAGCT	114226	114322	114176	114228	1	GeneScaffold_215	ENSETEG00000000247.1	1106	156473	GRAMD1B	5562	1290	115627	No_constitutive_exon_found_in_species
TCAATTAAAGTAAACTCATTGTTAGTCCATCTCAGGTGGTTTGGGGGTAGAT	16007	16024	16074	16022	-1	GeneScaffold_1331	ENSETEG00000010736.1	15612	16080	None	5562	1290	115627	No_constitutive_exon_found_in_species
GGGCACTACAACAGGAAGCACCCCACCGAGGAGTACAGCAACGCGGGCAGGT	109352	109388	109438	109386	-1	GeneScaffold_553	ENSETEG00000018406.1	43169	155662	ZFAT	5562	1290	115627	No_constitutive_exon_found_in_species
GCTTTCAAAGATGTCTTTCCACCCCTCCTTTCTCAACACCTGGGACACAGAA	58446	58556	58396	58448	1	GeneScaffold_3556	ENSETEG00000016061.1	34935	74802	ACAP1	5562	1290	115627	No_constitutive_exon_found_in_species
GAATCTGTGGAGTTGCCTTCTGAGACACGGGCCCAAGTGAGGGAACATAGGG	27715	27718	27665	27717	1	GeneScaffold_9142	ENSETEG00000013242.1	27186	32205	None	5562	1290	115627	No_constitutive_exon_found_in_species
AAAAATCTACATACCATCTCTGTGAAGGGGACCAAGAGCCGGGTGAACAGCT	31174	31186	31124	31176	1	scaffold_317965	ENSETEG00000007103.1	31121	31442	None	5562	1290	115627	No_constitutive_exon_found_in_species
ACTCACAATGGCCAGGCGTCTCATGATGTAATACTTGTGGGATAGAATAGAA	8707	8710	8760	8708	-1	GeneScaffold_8644	ENSETEG00000004300.1	8657	109153	None	5562	1290	115627	No_constitutive_exon_found_in_species
CTGTGTGATTGAGCCCCCTCCTGGGTTCTTTCACATCCACTGATGGGCAGAC	40037	40045	39987	40039	1	scaffold_308575	ENSETEG00000019938.1	39817	40345	None	5562	1290	115627	No_constitutive_exon_found_in_species
CTCCCTCGGGCCGGGGGTACCCAGAGGAGGCTGGGAGGTGGGGCTATGAGAA	36801	36810	36751	36803	1	scaffold_309022	ENSETEG00000017676.1	34042	37841	PLEKHD1	5562	1290	115627	No_constitutive_exon_found_in_species
TCCTGCGGAGCAACAAGATTGCAGCTCTCTATCATGAAAGGTGGGGCAAGGA	815	830	765	817	1	GeneScaffold_6396	ENSETEG00000010171.1	714	153531	SGSM1	5562	1290	115627	No_constitutive_exon_found_in_species
TCAATCAGTCTGATTTCTATAGAAGACTCTAACAGCTCAGCAGGGAGAAGGG	117386	117427	117336	117388	1	GeneScaffold_3510	ENSETEG00000018769.1	73279	147571	HOOK3	5562	1290	115627	No_constitutive_exon_found_in_species
TGGCAATTCCCAAAAGAAAGAGAGAGGTGCCAGAAGATGGACGCAGGGAGGG	1377	1398	1448	1396	-1	GeneScaffold_4417	ENSETEG00000007463.1	205	78266	None	5562	1290	115627	No_constitutive_exon_found_in_species
GGACCATTGCTACTGGGGGATGGAGAGGAGAGAGCCAGGAAGAAGGGGAGGT	14468	14498	14418	14470	1	scaffold_311518	ENSETEG00000013951.1	13311	15011	None	5562	1290	115627	No_constitutive_exon_found_in_species
CAGAAGACAGGAAGGTAGCCTGTGTGATGGTTACGGGGGACTGAGAAGAGTG	4503	4624	4674	4622	-1	GeneScaffold_1339	ENSETEG00000017915.1	3584	5887	None	5562	1290	115627	No_constitutive_exon_found_in_species
CCCGTATCTCCACCATGCCAGTCGAGTTGATTACAAAAGGCAGGGTGTAGCT	39362	39396	39312	39364	1	GeneScaffold_3530	ENSETEG00000008865.1	39274	43578	None	5562	1290	115627	No_constitutive_exon_found_in_species
CTGTCTGCAGAGTTCTGCGCAGCTGCTGAGAGTGGGCTCCCGGGAGGGAGAA	82943	82950	83000	82948	-1	GeneScaffold_4740	ENSETEG00000011571.1	82619	83060	None	5562	1290	115627	No_constitutive_exon_found_in_species
AGAAGGTTCTAGACCAGTGTGCACCTCCCCGCCACATCCCAAAGGGACAGAG	82890	82902	82952	82900	-1	GeneScaffold_4740	ENSETEG00000011571.1	82619	83060	None	5562	1290	115627	No_constitutive_exon_found_in_species
CAGTGTGCACCTCCCCGCCACATCCCAAAGGGACAGAGAGGGGAGCCCAGAC	82874	82888	82938	82886	-1	GeneScaffold_4740	ENSETEG00000011571.1	82619	83060	None	5562	1290	115627	No_constitutive_exon_found_in_species
AAATACCCCGCAGGCCCTGCCACCAGGGGCCCTTTCCCTCCTGGGAAGAGAG	7423	8041	8091	8039	-1	GeneScaffold_1599	ENSETEG00000009656.1	7423	154720	None	5562	1290	115627	No_constitutive_exon_found_in_species
CTCGGCCATGGCCATGCCCTTGATTCATACCTGGGATGGGGATGGGGCAGGA	30829	30950	30779	30831	1	GeneScaffold_6507	ENSETEG00000016308.1	9270	32842	ATG16L2	5562	1290	115627	No_constitutive_exon_found_in_species
TCATTGATGGCTACCCAGTGAAAAGGGACGATATATGCTGAATCTGGGAGAT	59328	59391	59441	59389	-1	GeneScaffold_4052	ENSETEG00000010855.1	57423	149347	CYP19A1	5562	1290	115627	No_constitutive_exon_found_in_species
GGGATGTGGGCTTTCTTCTGTGACTTCAATAGTCTGTGTTTATGGGACAGGT	39586	40039	40089	40037	-1	GeneScaffold_2320	ENSETEG00000020114.1	563	64239	BRD8	5562	1290	115627	No_constitutive_exon_found_in_species
GTGATGTTAATATTGCCCCCCTACTGGGGTTATTTGTCCTTGGGTTGAAGGG	105808	105947	105997	105945	-1	GeneScaffold_8647	ENSETEG00000011303.1	101717	109007	HNRNPH1	5562	1290	115627	No_constitutive_exon_found_in_species
GCTGGTGGCGCAGGCCAGAGTCTGAACCCAGCTGTCTGTGGGGCTGGCAGGG	144804	144995	145045	144993	-1	GeneScaffold_102	ENSETEG00000000006.1	142907	151170	None	5562	1290	115627	No_constitutive_exon_found_in_species
GAGGGCGGATCAGGAGCCAGACTCAAGTAGCTTTCCTTAACCAAGGGCAGTC	68942	69011	68892	68944	1	GeneScaffold_5807	ENSETEG00000013725.1	2	89362	None	5562	1290	115627	No_constitutive_exon_found_in_species
CCGGCCCTACTCACTCGACCCATGTATTCCGCCCTTTCTCAGGGAGACAGTG	106456	106477	106406	106458	1	GeneScaffold_8219	ENSETEG00000002934.1	106348	146416	None	5562	1290	115627	No_constitutive_exon_found_in_species
CTGACGGGACCCGGGCTGCCCTGTGAGGGATTTCTGCTTTGGGATTACAGAC	96042	96113	96163	96111	-1	GeneScaffold_9068	ENSETEG00000015298.1	96042	149553	EIF2D	5562	1290	115627	No_constitutive_exon_found_in_species
TTTTCTCTCTCTAACTCCTTTTCCACTTTGCTACCATTATTGGGACGTAGAG	52074	52123	52024	52076	1	GeneScaffold_3562	ENSETEG00000012696.1	3427	108568	SNAP25	5562	1290	115627	No_constitutive_exon_found_in_species
TCTAGGTTCTTCTGGACATGGCGTACAGCCATCTGGGGGTAACAGAATAGGA	137650	137695	137745	137693	-1	GeneScaffold_613	ENSETEG00000009248.1	4538	142311	PTPN3	5562	1290	115627	No_constitutive_exon_found_in_species
GGAGTCAAGGCGGGGCCCTACACAGCCAGTGTTTCTGGGAGCAGCATGAGGG	97128	97134	97078	97130	1	GeneScaffold_929	ENSETEG00000007168.1	72852	97134	CTNS	5562	1290	115627	No_constitutive_exon_found_in_species
GACCGGGGCCTACGCCACCTTCATCGTGACCAACTACTGGGAGAACTCAGCA	32279	32300	32350	32298	-1	GeneScaffold_1600	ENSETEG00000001626.1	27485	35055	NMRAL1	5562	1290	115627	No_constitutive_exon_found_in_species
CACCGCTGGCCCACCAGGAGGCAGCTTCCTGGGCTACCAAAGGGGCCTAGAC	39203	39208	39153	39205	1	GeneScaffold_7523	ENSETEG00000019780.1	36657	72620	SLC4A2	5562	1290	115627	No_constitutive_exon_found_in_species
TATGCAAATCAACCTTTTGGAAAATTTTGACACAGAAGGGAACTAGACAGTT	96461	96528	96411	96463	1	GeneScaffold_748	ENSETEG00000006091.1	96351	96558	None	5562	1290	115627	No_constitutive_exon_found_in_species
CGTTCTGGCACCGAGTCGGCACGGAAGCTTATTGTCCACTAGGGGGGCAGAG	96960	96986	97036	96984	-1	GeneScaffold_748	ENSETEG00000006093.1	96960	101701	None	5562	1290	115627	No_constitutive_exon_found_in_species
GGGGCTATTGGAGGGGAGGGTGACACGGCATCTCCTCCCCGGGCGTGCAGGA	2499	2679	2729	2677	-1	GeneScaffold_659	ENSETEG00000001200.1	3	138650	None	5562	1290	115627	No_constitutive_exon_found_in_species
TTCCCACACGGGCCAGAGCTGGCCCCTGATACCTGCCTTTGCCGGGACAGGT	71215	71456	71165	71217	1	GeneScaffold_875	ENSETEG00000013446.1	56187	128821	DLGAP4	5562	1290	115627	No_constitutive_exon_found_in_species
TGTAATGCAATGCCTTTTTAAAATGAAGCCATTTTGTTTTGGGGGAGTAGGT	137515	137697	137747	137695	-1	GeneScaffold_2228	ENSETEG00000017225.1	880	143316	None	5562	1290	115627	No_constitutive_exon_found_in_species
TTGGGCAGGACAGCCTTTGTGGATTTTTTCCTTTCTTTTGAGGGTGGCAGGG	89465	89479	89529	89477	-1	GeneScaffold_5972	ENSETEG00000016679.1	89292	139020	RSPO1	5562	1290	115627	No_constitutive_exon_found_in_species
TGTATTAGAAAGATACCTTGGCAATAGGACTTCCCTGGGAAATAATCGAGTT	114239	114242	114189	114241	1	GeneScaffold_4710	ENSETEG00000018455.1	18695	136350	DDX46	5562	1290	115627	No_constitutive_exon_found_in_species
ATGGCTCTGGGTGCCCTGGAGGCGACTGACATTGTGTCCCTGTGGGGCAGGC	3262	3506	3212	3264	1	GeneScaffold_2904	ENSETEG00000007140.1	1135	8278	HCRTR1	5562	1290	115627	No_constitutive_exon_found_in_species
TGCCTGGGGCTGGACACTAAAGGGCTCGTGTCTCGGCCACGGGGCTGCAGTT	76771	76876	76926	76874	-1	GeneScaffold_7432	ENSETEG00000014410.1	65060	137227	MYO18A	5562	1290	115627	No_constitutive_exon_found_in_species
TCCATAATCTTCAAATGAAATTGAGAAAAGATGATATCATGTGGGAATAGTA	61397	61400	61347	61399	1	GeneScaffold_8774	ENSETEG00000003951.1	2818	61400	None	5562	1290	115627	No_constitutive_exon_found_in_species
CTGTACCCGCCTGTGACTGTTGGGGCACTTTTCTCTCTGGGGTGATGTAGGC	65145	65241	65095	65147	1	GeneScaffold_372	ENSETEG00000010785.1	45602	65241	None	5562	1290	115627	No_constitutive_exon_found_in_species
CTCGCCTCGGCCTCCAGCCTGAGCTCGCTGCTGCTGCTGCGGGAGCCGAGCT	110377	110460	110327	110379	1	GeneScaffold_4167	ENSETEG00000014146.1	8617	137964	SHROOM3	5562	1290	115627	No_constitutive_exon_found_in_species
CAGGGGTGTGAGGGAGCCAGAGTTGTGTGGGGGGCATGGGAACAGGGCAGGA	50764	50795	50714	50766	1	GeneScaffold_9053	ENSETEG00000015383.1	36587	52126	None	5562	1290	115627	No_constitutive_exon_found_in_species
CCCAGGGGCAGGTGGAAGATGCCCGGGCCCAGGGCCTGTGGACTCGGGAGGA	52100	52103	52050	52102	1	GeneScaffold_9053	ENSETEG00000015383.1	36587	52126	None	5562	1290	115627	No_constitutive_exon_found_in_species
AGCCCTTAACACTGTTCCCCTTGATGGGGTTATTTGTCCTTGGGTTAAAGGG	4694	4833	4644	4696	1	GeneScaffold_4104	ENSETEG00000010398.1	4045	9672	None	5562	1290	115627	No_constitutive_exon_found_in_species
CCTGGGTGGCTTGCGACTTCCGACGAGGGTGCTTGGAGGGGGAAAGGTAGTA	97417	97420	97367	97419	1	scaffold_317599	ENSETEG00000007351.1	96859	97428	None	5562	1290	115627	No_constitutive_exon_found_in_species
CCTCGGATGGATGGGAGGCAGGGCGGGGCGGGGCAGGGACAGGGCACTAGGC	12367	12374	12424	12372	-1	GeneScaffold_7979	ENSETEG00000010559.1	12045	12558	None	5562	1290	115627	No_constitutive_exon_found_in_species
AGGGTGGGGAGAGGACCATAATGGGTCGGGGGGCGTCACGGGGAGCCGAGCC	45702	45714	45652	45704	1	GeneScaffold_7979	ENSETEG00000010563.1	45536	50560	TM7SF2	5562	1290	115627	No_constitutive_exon_found_in_species
AATAATAGTCCATCTCGATCAAGGCTAGTAATCAATGTGGGAAAATATAGGT	73159	73177	73109	73161	1	GeneScaffold_9118	ENSETEG00000003382.1	71627	73239	FABP7	5562	1290	115627	No_constitutive_exon_found_in_species
TACAGACTTCAGAGTGGCACTGTGGGCCACTGATGACCCGGGTCAAGTAGAT	5382	5401	5332	5384	1	GeneScaffold_7450	ENSETEG00000013434.1	5101	5579	None	5562	1290	115627	No_constitutive_exon_found_in_species
CGAGTGAACTAGATATCTACGTCCTTGACTCTGAACCCATTAATGGGTAGAG	120453	120516	120566	120514	-1	scaffold_313253	ENSETEG00000012184.1	120170	120857	None	5562	1290	115627	No_constitutive_exon_found_in_species
TTCTTTTCTTCTTTTTTTTTAACTGCTGCCTCCCTCGGCCGTGGGTGTAGGA	128912	129063	129113	129061	-1	GeneScaffold_5960	ENSETEG00000014820.1	2452	137912	None	5562	1290	115627	No_constitutive_exon_found_in_species
TGTGTTCTTGTCAAATTTATAATGGAACATTACAGGCCCTGGGAATACAGAT	21015	21021	20965	21017	1	GeneScaffold_254	ENSETEG00000004758.1	7471	129744	ARHGAP31	5562	1290	115627	No_constitutive_exon_found_in_species
TTACAAAAGATTTTAAAACCGGGGAAAAAGCTGTTTCTGGGAAGCCTAAGAG	9186	9638	9136	9188	1	GeneScaffold_2941	ENSETEG00000003026.1	2534	17885	None	5562	1290	115627	No_constitutive_exon_found_in_species
GAGCTGCCCTGGCCCTGACAGTCAGTCCCCTGCTTGCACTGGGAGTTTAGGA	82961	83097	83147	83095	-1	GeneScaffold_4240	ENSETEG00000017043.1	79340	96986	SMARCC2	5562	1290	115627	No_constitutive_exon_found_in_species
TTGTTTTCCGAATAAAAGACCATCCTCTGTTCTTTCTTCCAGGGGCACAGGG	127058	127078	127128	127076	-1	GeneScaffold_6454	ENSETEG00000019023.1	170	136137	None	5562	1290	115627	No_constitutive_exon_found_in_species
GATTTAGGTTCTCTTAAGACATTTAATTGTTCGCACCAGGGAGCAGACAGGA	12423	12440	12373	12425	1	GeneScaffold_1320	ENSETEG00000006570.1	3916	67378	TNRC6B	5562	1290	115627	No_constitutive_exon_found_in_species
CTCGCTGTCCTGACACCTCTGCCCTGTGGCTCGACCTTTCTGTGGGGCAGGC	104623	104771	104573	104625	1	GeneScaffold_1320	ENSETEG00000006576.1	91360	111639	ADSL	5562	1290	115627	No_constitutive_exon_found_in_species
CCCTCTCCCCTTCTTTGGCTCCTCTTCCTGGCCCCTGTGTGGGGCTGCAGCT	107248	107344	107394	107342	-1	GeneScaffold_6162	ENSETEG00000009560.1	40258	135203	FGFR1	5562	1290	115627	No_constitutive_exon_found_in_species
AAAAAGGAGATGGTCAACAAGACCTGTGCCTGCAAAAGGGGAGGGGGGAGGC	4481	4523	4431	4483	1	scaffold_319252	ENSETEG00000014132.1	4380	4663	None	5562	1290	115627	No_constitutive_exon_found_in_species
AGAAGCCCTCCTTCTGCATCGCGGACATCCTGCACGCCGGCGTGGGGGAGCC	88091	88115	88165	88113	-1	scaffold_320339	ENSETEG00000003298.1	83354	88283	None	5562	1290	115627	No_constitutive_exon_found_in_species
TGAAGCTACCATCACTGAAGGATATTTATGATAAAAAACAAAGGGAAAAGCC	111184	111242	111292	111240	-1	GeneScaffold_4250	ENSETEG00000006035.1	84051	132203	None	5562	1290	115627	No_constitutive_exon_found_in_species
TTTCACTCAAAGGATTGTTTTCATCTCTCTCTTTATTTTTGGGGAAACAGAA	113952	114047	114097	114045	-1	GeneScaffold_2393	ENSETEG00000017616.1	57057	131087	None	5562	1290	115627	No_constitutive_exon_found_in_species
CTTCCACATCGCCTAGAATTGCCATCAACCCTGCATCCCTTGGGGAGTAGAG	30007	30018	30068	30016	-1	GeneScaffold_5039	ENSETEG00000005736.1	3528	134385	None	5562	1290	115627	No_constitutive_exon_found_in_species
CGCAGTAGACGAGTGTCTCTCCGTCTGCCCCGCCCTGTGCCCGGGTAAAGTT	6427	6590	6377	6429	1	GeneScaffold_6940	ENSETEG00000010299.1	722	7072	GRK2	5562	1290	115627	No_constitutive_exon_found_in_species
CCTTCCTACTGATCCACTGGAAAGAGTTCCACAAAATCTTAGGGGCCTAGAC	33145	33192	33242	33190	-1	GeneScaffold_7971	ENSETEG00000003741.1	31153	44005	PLEKHG5	5562	1290	115627	No_constitutive_exon_found_in_species
CCCCTTGGCTTGGGATCTGGGGCTCTTGGCTACTATTTGTGGGGCAGTAGCA	90605	90613	90663	90611	-1	GeneScaffold_4739	ENSETEG00000013569.1	6562	91358	NRM	5562	1290	115627	No_constitutive_exon_found_in_species
CAGGTGTGGAGCAAGCAATCCTTACTAAGGGACTGTAGGGACTGAGGCAGGG	127637	127715	127587	127639	1	GeneScaffold_7467	ENSETEG00000012646.1	70282	127715	CCDC66	5562	1290	115627	No_constitutive_exon_found_in_species
TGACTGGCATGGACGTAACTGCCTCCGAATTCTTCAGGTCTGGGAAATAGGA	98439	98496	98546	98494	-1	GeneScaffold_1988	ENSETEG00000018774.1	98116	99268	None	5562	1290	115627	No_constitutive_exon_found_in_species
CCCTCCCTCCCGGGTGCAGGTGAAGTACTGGATCCAGGGCGATTCGGAAGCC	124422	124573	124372	124424	1	GeneScaffold_1995	ENSETEG00000010429.1	71520	132641	ITGB4	5562	1290	115627	No_constitutive_exon_found_in_species
TAGGTTCCCGCCTGGCTCAGGTACTCTCTCCCCTCCTCCGCGGGACACAGGC	117825	118033	117775	117827	1	GeneScaffold_4616	ENSETEG00000007410.1	82915	124810	ACVR2B	5562	1290	115627	No_constitutive_exon_found_in_species
TGCTCCAGCCATGGTTCTCGCCCTTGACTTTCTGCGGTCTGTACGGGCAGGA	73657	73755	73805	73753	-1	GeneScaffold_7345	ENSETEG00000001442.1	2791	131895	None	5562	1290	115627	No_constitutive_exon_found_in_species
CTGTGGGTCAACGTGACGGACGCCGGCGCCGCCTGTCTCCGCTGGGCGAGGT	131689	131849	131899	131847	-1	GeneScaffold_6020	ENSETEG00000018049.1	6204	132093	None	5562	1290	115627	No_constitutive_exon_found_in_species
CCTGTGGCGCCTCCAGGAAGTCCCGGCGGGGCTTTCCCAGGACCCGGGAGGC	83437	83500	83387	83439	1	scaffold_315992	ENSETEG00000003572.1	83229	85773	None	5562	1290	115627	No_constitutive_exon_found_in_species
GTTTTCTTCATATAATAAAAGAATCGCTTCGTGGTCCTGGATGGGGCTAGGT	87918	87936	87986	87934	-1	GeneScaffold_5618	ENSETEG00000001613.1	87865	88942	UBL4A	5562	1290	115627	No_constitutive_exon_found_in_species
GTGGCATCTGGCCCTGGGTCCATGCAGCTGACCTGGTGTCTGGGGTGCAGGC	107622	107712	107762	107710	-1	GeneScaffold_7816	ENSETEG00000007929.1	103538	115773	MICAL1	5562	1290	115627	No_constitutive_exon_found_in_species
CCTGGTCTCCCTCTGAGTCTCTCAACACCCTTCCCTTCTCCCGAGGGTAGGA	17319	17392	17269	17321	1	GeneScaffold_8368	ENSETEG00000015351.1	6855	127060	None	5562	1290	115627	No_constitutive_exon_found_in_species
AAACATGTGGAGCATGTTGCACCACAGGGAACTTGAGAACCTGAAGGGAGGT	64326	64336	64386	64334	-1	GeneScaffold_7108	ENSETEG00000015743.1	36470	80401	None	5562	1290	115627	No_constitutive_exon_found_in_species
CTTGTACTGTTTGAGGAACTAGACTAATGATTGTGGGGTCAAAATACTAGGT	17031	17220	16981	17033	1	GeneScaffold_494	ENSETEG00000019769.1	428	37798	MTMR1	5562	1290	115627	No_constitutive_exon_found_in_species
TGGATTCCTCATGGAGATCCCGCCTCTGGGGGAAAGGCAATGGAAGGGAGAA	87847	87853	87903	87851	-1	GeneScaffold_4502	ENSETEG00000003792.1	71170	94355	None	5562	1290	115627	No_constitutive_exon_found_in_species
TCTCACTTTCTTGTGTGTTTTAACGTCTCAGGGATTGTCATGGGTCAAAGGA	71432	71508	71558	71506	-1	GeneScaffold_4502	ENSETEG00000003792.1	71170	94355	None	5562	1290	115627	No_constitutive_exon_found_in_species
ACCCTGCTTCCGGTGCCCGCAGGCAACCCGGCAGCATTCTGGGAGCGCAGTA	87313	87338	87263	87315	1	GeneScaffold_2666	ENSETEG00000014917.1	72191	118780	PHLDB1	5562	1290	115627	No_constitutive_exon_found_in_species
GGGGTGGGCAGGTCCTGGAGATTCAGGGTTTGCCTCGGCTGGGGATCTAGGT	121402	121515	121565	121513	-1	GeneScaffold_2666	ENSETEG00000014927.1	120832	126010	None	5562	1290	115627	No_constitutive_exon_found_in_species
GCCCACCCAATGACCCCCACCCCCACCCCCACCCTGCACGGGGGAGCCAGGT	109612	109735	109785	109733	-1	GeneScaffold_8915	ENSETEG00000004803.1	109293	111685	HSPB6	5562	1290	115627	No_constitutive_exon_found_in_species
CGTCTGCCTGCGCGTCGGGACGCGTGCGGGGAAGGCAGGCCGGCGGGGAGGC	71359	71387	71309	71361	1	GeneScaffold_6353	ENSETEG00000006653.1	71107	125410	None	5562	1290	115627	No_constitutive_exon_found_in_species
CATCAGCTTTTCCACACAGGGATGGGGACCCCGCCCCGGGAGGGAGGCAGTG	38071	38097	38147	38095	-1	GeneScaffold_7196	ENSETEG00000014173.1	37757	38461	None	5562	1290	115627	No_constitutive_exon_found_in_species
TACACCAGCTCCTGGGTCTGCGCTGGGTCTGCCATGCTGGGCGAGATTAGCT	37869	37878	37928	37876	-1	GeneScaffold_7196	ENSETEG00000014173.1	37757	38461	None	5562	1290	115627	No_constitutive_exon_found_in_species
GGGGTATTTAGCACAGCCTTTGAGAATTGTTTGGCTATATGGGAAAAAAGGT	50967	50978	51028	50976	-1	GeneScaffold_772	ENSETEG00000013271.1	50935	118892	None	5562	1290	115627	No_constitutive_exon_found_in_species
TGAGCCCAGGCCTGCCTTGTGATGCCCCTCTGGCTCCCCAACGCGGGTAGGT	23690	23816	23640	23692	1	GeneScaffold_9080	ENSETEG00000013321.1	15892	24692	FANCE	5562	1290	115627	No_constitutive_exon_found_in_species
TCTTGTCATCCCTAACTGCCCTCTCCCTATCCACTTGCTGGGGGGCCCAGGC	50500	50671	50721	50669	-1	GeneScaffold_9080	ENSETEG00000013339.1	50500	83986	TULP1	5562	1290	115627	No_constitutive_exon_found_in_species
TAACTAAGAGGCTAAGTGTTGGTTTGATTAATTACTTTTGCAGGTGGGAGTG	68312	68421	68262	68314	1	GeneScaffold_2842	ENSETEG00000003498.1	60491	68421	None	5562	1290	115627	No_constitutive_exon_found_in_species
GATGAGACCTTTACACGACCATGGGAGCCCCTACACCCAGGGGGGGGGAGCT	78633	78777	78827	78775	-1	GeneScaffold_3583	ENSETEG00000017601.1	78633	82652	SYT4	5562	1290	115627	No_constitutive_exon_found_in_species
TAGCACCTGGGGCCTTCCTTTTTGAAACCGTGCTTTCCTTGTGCAGGGAGTT	60996	61125	60946	60998	1	GeneScaffold_4586	ENSETEG00000012456.1	936	88916	None	5562	1290	115627	No_constitutive_exon_found_in_species
GGGGAAGATGTTCCACCTGGCAAGGAGTCGCGACAGCCGGGAGGGACCAGCT	20134	20315	20084	20136	1	GeneScaffold_5592	ENSETEG00000019541.1	19918	55666	CA9	5562	1290	115627	No_constitutive_exon_found_in_species
TGTCTGGCACTCTGTGGGCTCCTGAAGCTAACATGTGACTTGGGGAACAGGA	83289	83397	83447	83395	-1	GeneScaffold_5592	ENSETEG00000019548.1	80713	119756	TLN1	5562	1290	115627	No_constitutive_exon_found_in_species
TCACAACCCCTTCTTTGCTTTCTAGAAATCAGTGATCCACAGTCGGGTAGTT	64600	64667	64717	64665	-1	GeneScaffold_3909	ENSETEG00000016732.1	23865	85565	TEP1	5562	1290	115627	No_constitutive_exon_found_in_species
GACTGTGTCATAGGTCTGTCTCTCTTTCTCCCATCTCTTTGGGGGCCCAGAT	26690	27001	26640	26692	1	GeneScaffold_8929	ENSETEG00000010768.1	2499	27001	SYT11	5562	1290	115627	No_constitutive_exon_found_in_species
GCCCCTCCCCACCGCGCTCCCGCACGTCTCCACTGGGACTGGGCCGGCAGGA	101592	101673	101542	101594	1	GeneScaffold_7384	ENSETEG00000007597.1	17299	101673	None	5562	1290	115627	No_constitutive_exon_found_in_species
TATGACCAGCTGGGTCTCGACTCTAGAGAAAAACTCAAGGGGTGGGATAGAA	113575	113587	113637	113585	-1	GeneScaffold_7384	ENSETEG00000007602.1	104055	113813	CAPN12	5562	1290	115627	No_constitutive_exon_found_in_species
TGTAGTTGGTGGAATACTATCCCCAGACACAATGCCACATAAAAGGGAAGAA	34330	34406	34456	34404	-1	GeneScaffold_4654	ENSETEG00000003778.1	9830	119098	None	5562	1290	115627	No_constitutive_exon_found_in_species
GGACATGGGAAGGGGCTCTCTGGTGGGCAGGACCCTCCTGTGGGTAACAGAA	54182	54184	54234	54182	-1	GeneScaffold_4503	ENSETEG00000005242.1	53717	55009	None	5562	1290	115627	No_constitutive_exon_found_in_species
GAATGGAGAATTGCTCAGGACTAGAGGGTGATCTCTCTCTATGGGGGCAGCT	111677	111950	112000	111948	-1	GeneScaffold_2961	ENSETEG00000015712.1	110992	112567	None	5562	1290	115627	No_constitutive_exon_found_in_species
TCTTTCTCTTTTATTTTTGCGTTTTTCCTGAAGGGTTTTGGGACTGGGAGTT	69810	69820	69870	69818	-1	GeneScaffold_357	ENSETEG00000015395.1	472	70798	None	5562	1290	115627	No_constitutive_exon_found_in_species
CAAGAACCAACCTAACTAAATCTAATCTCTCTCGCTTTGTTTGGGTAAAGAA	30194	30280	30330	30278	-1	GeneScaffold_7799	ENSETEG00000002430.1	8912	121734	None	5562	1290	115627	No_constitutive_exon_found_in_species
CGCCTCCCTGACAGTGACATGTTGGTTTGTGTGTCTGGTGGGCATGGCAGGT	88377	88491	88327	88379	1	GeneScaffold_3247	ENSETEG00000013361.1	2096	117915	SMARCA4	5562	1290	115627	No_constitutive_exon_found_in_species
CATGGCAGTTCCAGGTCACGTACTGACTCCTCTCTCCCTGGGCACGGCAGGA	94032	94196	93982	94034	1	GeneScaffold_3247	ENSETEG00000013361.1	2096	117915	SMARCA4	5562	1290	115627	No_constitutive_exon_found_in_species
TCTCTTTCCCTCTCCCTCTCTTCCCTCTTCCTCCACTGGGGTGTGGACAGTC	5931	6125	5881	5933	1	GeneScaffold_6696	ENSETEG00000017733.1	1150	39944	CHD3	5562	1290	115627	No_constitutive_exon_found_in_species
TCCCATGCCTCTACGTGGACGTGTCCCAGAGCCGCGGGAAGCAGTGGTAGAC	86300	86381	86431	86379	-1	GeneScaffold_2007	ENSETEG00000004307.1	46696	120174	None	5562	1290	115627	No_constitutive_exon_found_in_species
TTTCAGAAGACTGGCGTGGGATCCCATTTATCGAGTGGGCAGAGACGAAGAT	4050	4081	4131	4079	-1	GeneScaffold_1134	ENSETEG00000016419.1	3760	31246	ATPAF2	5562	1290	115627	No_constitutive_exon_found_in_species
CTGCTGCGCGTGGCGTCCGGAGAGCGAGCGCCAGGTACTCGGGCATGGAGCC	1141	1148	1091	1143	1	GeneScaffold_60	ENSETEG00000012490.1	1008	2615	None	5562	1290	115627	No_constitutive_exon_found_in_species
CCCTGAACTGGGCAGTGGGTGGGACTCAGTCTGGAGGGTGCTTGGAGAAGCC	1227	1240	1177	1229	1	GeneScaffold_60	ENSETEG00000012490.1	1008	2615	None	5562	1290	115627	No_constitutive_exon_found_in_species
TTATTGATCCCAATTAAAAAAATAAGTTTTCCTTTCCAGGGGAGGGCTAGGG	90116	90191	90241	90189	-1	GeneScaffold_1114	ENSETEG00000011093.1	36276	117485	None	5562	1290	115627	No_constitutive_exon_found_in_species
CTGTCGTGTGTGACCCAGGGGACTACGAGGCGGTGTCCGGGGAGATCTAGAG	14850	14904	14800	14852	1	GeneScaffold_4109	ENSETEG00000002601.1	1011	31784	None	5562	1290	115627	No_constitutive_exon_found_in_species
GCACAACCAACGATGGGGGTCATGTATCGCATTGGGAACCAGTGGGATAGCA	102415	102454	102504	102452	-1	GeneScaffold_4109	ENSETEG00000002605.1	41763	115398	FN1	5562	1290	115627	No_constitutive_exon_found_in_species
CCAGAGGCGCTGACAACTTACTGCCCTGCCTTCTTTCTTTTGGGGCACAGCA	29035	29102	29152	29100	-1	GeneScaffold_2131	ENSETEG00000011144.1	22983	51865	None	5562	1290	115627	No_constitutive_exon_found_in_species
TGGAGAAGGCCATCTACTTGGGCCCAGGCCCTGGTGACAAGGGGAAGAAGCC	79834	79840	79784	79836	1	GeneScaffold_7759	ENSETEG00000006304.1	73596	79840	COMT	5562	1290	115627	No_constitutive_exon_found_in_species
ACTCCCGTCCTTTCTCCTCAGGGATGGTCTATTCCATGTATCGGGAATAGCG	81456	81479	81529	81477	-1	GeneScaffold_7043	ENSETEG00000007493.1	81456	85892	None	5562	1290	115627	No_constitutive_exon_found_in_species
CAGAGAGAGAAGAGAAATTAAAGCAGAGAAGGAAAAATGGGGGTTGACAGGA	111612	111641	111691	111639	-1	GeneScaffold_8593	ENSETEG00000010190.1	7490	118722	None	5562	1290	115627	No_constitutive_exon_found_in_species
CTCCGGTCTCAGAGCCTTGATCTGCCCATGTCGGTGTGCAGGGGTTTGAGGC	29244	29294	29344	29292	-1	GeneScaffold_8593	ENSETEG00000010190.1	7490	118722	None	5562	1290	115627	No_constitutive_exon_found_in_species
GTCTACGTGGGTCATGCTTGGTACCAACCGAGTTCTAGGGAAAGAAGTAGAA	48401	48509	48559	48507	-1	scaffold_313617	ENSETEG00000001450.1	47608	48826	None	5562	1290	115627	No_constitutive_exon_found_in_species
TCACGAGTTCTGCCTCTGTGGTTGAAGCTGGGTTCATGATGGGGAAGTAGCC	48293	48326	48376	48324	-1	scaffold_313617	ENSETEG00000001450.1	47608	48826	None	5562	1290	115627	No_constitutive_exon_found_in_species
CTCGACCCCCACACGTTCCTCGGCTTCATCGTGGATCTCCAAAAGGGCAGTT	51953	51971	51903	51955	1	GeneScaffold_1610	ENSETEG00000019776.1	47431	78700	SYT17	5562	1290	115627	No_constitutive_exon_found_in_species
GTTGAAATGCGCTTTCTTTTTTTTTTAATGTCTCTGGTTGGGAATTGTAGCT	17700	17748	17798	17746	-1	GeneScaffold_1362	ENSETEG00000015558.1	7432	116481	PPP1R13B	5562	1290	115627	No_constitutive_exon_found_in_species
ACCAGATTGTCATCTCTCTTCTAATAGCCTTTTTCTCCCCTGTGGGGTAGGC	12398	12518	12568	12516	-1	GeneScaffold_8912	ENSETEG00000011420.1	4760	18585	RCHY1	5562	1290	115627	No_constitutive_exon_found_in_species
CTATCTGACTTAATCCGACTCTTTTCTTTCTTTGGGCGCGGGGGCATCAGAG	3436	3622	3672	3620	-1	GeneScaffold_7483	ENSETEG00000006527.1	1630	113103	None	5562	1290	115627	No_constitutive_exon_found_in_species
CCTCCCTCTAGGATTTCAAACGCAACACTCCTTTTTGAACTGGGAAGGAGAT	5604	5613	5663	5611	-1	GeneScaffold_5685	ENSETEG00000000580.1	3993	31166	None	5562	1290	115627	No_constitutive_exon_found_in_species
CCCTGGTCTGCCCGACACTTAGGCATGCACTGTCTGCCTGTGGGGAGGAGAC	79416	79419	79469	79417	-1	GeneScaffold_6629	ENSETEG00000010846.1	47631	116649	None	5562	1290	115627	No_constitutive_exon_found_in_species
GTCTGCCCGACACTTAGGCATGCACTGTCTGCCTGTGGGGAGGAGACCAGAG	78788	79414	79464	79412	-1	GeneScaffold_6629	ENSETEG00000010846.1	47631	116649	None	5562	1290	115627	No_constitutive_exon_found_in_species
CCCATTTTCCTCCACAGGACGAGGTGCTGTTCCCCAGCTGGGAGGCCTAGTT	117213	117294	117163	117215	1	GeneScaffold_7609	ENSETEG00000018180.1	4	117294	None	5562	1290	115627	No_constitutive_exon_found_in_species
TCTGGAGTGCCTTGTGGTGTGTGGTGACTGAAACCCTGAGCCGAGGGTAGGC	73248	73323	73198	73250	1	scaffold_277808	ENSETEG00000012684.1	72651	73609	None	5562	1290	115627	No_constitutive_exon_found_in_species
GAGGTGTCACCGAGCTCGTGGTGGCCCTCCCGGTGGAGCGGGCGTGGGAGCC	75362	75370	75312	75364	1	GeneScaffold_5620	ENSETEG00000000898.1	75207	86796	AGPAT3	5562	1290	115627	No_constitutive_exon_found_in_species
GGGCCCCAGACACTGACTGGCCTGCCCCCCCCCCCCCCCTCCGGGAGCAGAT	103660	103718	103610	103662	1	GeneScaffold_623	ENSETEG00000000641.1	55842	114244	None	5562	1290	115627	No_constitutive_exon_found_in_species
TGAGCTGGTGTGAGGGGGGCTGGGCTGTGCAGGTGCGCCAGCGGGAGTAGAT	9758	9779	9708	9760	1	GeneScaffold_4557	ENSETEG00000003034.1	3450	57304	None	5562	1290	115627	No_constitutive_exon_found_in_species
TATATTCCTGTTCTGTGTAACACTCCCCATTTCTTCCTGGGTGGCAACAGGG	53996	54103	53946	53998	1	GeneScaffold_785	ENSETEG00000000888.1	1180	107435	POLD3	5562	1290	115627	No_constitutive_exon_found_in_species
TCCGGTGAGATTTTTTGCCATTGACCTGCGTTCTCTAAGCCGAGGGCTAGGG	16763	16862	16713	16765	1	GeneScaffold_2742	ENSETEG00000007045.1	3109	59470	None	5562	1290	115627	No_constitutive_exon_found_in_species
TCACGCAGCATGAGCGGTAACCTGCCTGTTTTGTGTTGGGGCTGGGACAGAG	67444	67625	67675	67623	-1	GeneScaffold_2742	ENSETEG00000007050.1	66267	113375	None	5562	1290	115627	No_constitutive_exon_found_in_species
CTCGACCCCATCTTTTCTGCCCTCTTTACTCCCCCGCTCCCGGGGCGCAGGA	25504	25685	25735	25683	-1	GeneScaffold_5699	ENSETEG00000008372.1	23251	26275	TMEM101	5562	1290	115627	No_constitutive_exon_found_in_species
TGTTGTGTGTTACATTTCCCCCCTGTATGTCACTCTGTTTGGGGCTACAGAC	108419	108634	108684	108632	-1	GeneScaffold_460	ENSETEG00000008951.1	3457	111556	ALDH18A1	5562	1290	115627	No_constitutive_exon_found_in_species
TTTGGCAATTTGCAAAGTGGGTAATGGCTTGGTTACTCAAGGGAAGGAAGAG	48442	48455	48505	48453	-1	GeneScaffold_460	ENSETEG00000008951.1	3457	111556	ALDH18A1	5562	1290	115627	No_constitutive_exon_found_in_species
TTGCTCCTACTTACTCTCTTCCTCTCCCTTCTAAGAACCTGGGGAGGTAGGG	58576	58626	58526	58578	1	GeneScaffold_5164	ENSETEG00000014364.1	58564	69060	BMP3	5562	1290	115627	No_constitutive_exon_found_in_species
ATCCTGACCGTAAGCATCTGGGTGCTCCCTGAGGCCAACCCAGGGAGCAGAG	44693	44695	44745	44693	-1	GeneScaffold_3226	ENSETEG00000018628.1	43469	50364	None	5562	1290	115627	No_constitutive_exon_found_in_species
GTGTTTCATGTTTGTTTTTTCCACCCCCCCTTCTATTTCTGCATGGGAAGCT	57806	57886	57936	57884	-1	GeneScaffold_4147	ENSETEG00000001019.1	2043	76180	RASGEF1B	5562	1290	115627	No_constitutive_exon_found_in_species
TATTGGGGCACAAGCTTGTGGGCGGGGGGTGGGGGGGTGGGGGGGAGGAGCC	23221	23240	23290	23238	-1	GeneScaffold_7389	ENSETEG00000017893.1	812	23513	ALOXE3	5562	1290	115627	No_constitutive_exon_found_in_species
GAAACATCCTCTTTCACTTGCTTAGAGACAGAAAGAGAGGAAGAAGGGAGAT	34080	34081	34131	34079	-1	scaffold_291067	ENSETEG00000011978.1	30516	40127	None	5562	1290	115627	No_constitutive_exon_found_in_species
GAGACAGAAAGAGAGGAAGAAGGGAGATGAAGAAAGCTGAGGGGCAGGAGGT	34047	34057	34107	34055	-1	scaffold_291067	ENSETEG00000011978.1	30516	40127	None	5562	1290	115627	No_constitutive_exon_found_in_species
CCTATGATTTCCTCACCTTACCCTTGTGCACCTTTGCCCCAGCAGGGGAGAT	74748	74884	74934	74882	-1	GeneScaffold_5368	ENSETEG00000018636.1	66724	93869	ENTPD5	5562	1290	115627	No_constitutive_exon_found_in_species
GGAAACTGCCCGTGGTTGCGACTAATCAAGGTCTTTTCCTGGGGATACAGGT	9275	9359	9225	9277	1	GeneScaffold_7114	ENSETEG00000009162.1	2028	105725	ADGRE1	5562	1290	115627	No_constitutive_exon_found_in_species
TGTAGAGGGGACACACTGAGTCTTTCTTTGCACTTTTGTGACCGGGGCAGCC	6088	6288	6338	6286	-1	GeneScaffold_7882	ENSETEG00000011222.1	455	92330	None	5562	1290	115627	No_constitutive_exon_found_in_species
GGTGGAGGGCTGGGCAGAGGCTGACTCTGTGGTCTCTGTGTCGGGGGCAGAT	99209	99363	99159	99211	1	GeneScaffold_1423	ENSETEG00000000811.1	327	105570	None	5562	1290	115627	No_constitutive_exon_found_in_species
AACCCGTTTATCTCTTGACAGGACCATTGGAGGGCTGTATGAAGGGTCAGCC	104664	104667	104717	104665	-1	GeneScaffold_6757	ENSETEG00000001728.1	101621	105655	FAM71B	5562	1290	115627	No_constitutive_exon_found_in_species
TCTTTATTTTTTTTTTTTCTACCCTAATTTACATTCTACCAGGGATAGAGGG	11863	11878	11813	11865	1	GeneScaffold_2343	ENSETEG00000013633.1	5354	108133	CDH6	5562	1290	115627	No_constitutive_exon_found_in_species
CACCACTCGGGGCTGTGACCTTGGACAGGGTGGGGTGGGAAGTGGGATAGAC	60223	60228	60173	60225	1	GeneScaffold_7949	ENSETEG00000003372.1	51703	71775	CARMIL3	5562	1290	115627	No_constitutive_exon_found_in_species
CGGCCTCCCCCAGGAGCCAGGGAGCAGAGAGGAGCCTTGAGAACGGGGAGTG	71281	71312	71231	71283	1	GeneScaffold_7949	ENSETEG00000003372.1	51703	71775	CARMIL3	5562	1290	115627	No_constitutive_exon_found_in_species
AACAACTCCCAGCCCCTGATCGTTGTCCTCCCCTCCCCATAAACGGGCAGAT	64215	64386	64436	64384	-1	GeneScaffold_1290	ENSETEG00000001990.1	56441	106822	None	5562	1290	115627	No_constitutive_exon_found_in_species
TGTGCAGGTTATGCTCATGAATTTCCCAAGTATGACAAGAAAATTGGGAGTG	20843	20851	20901	20849	-1	GeneScaffold_8970	ENSETEG00000001512.1	19603	21537	None	5562	1290	115627	No_constitutive_exon_found_in_species
TAAAGAAAAGAGGTGGAAGAGTCCCAGCATGTCTCCTGCCCACGGGAAAGCA	19603	19660	19710	19658	-1	GeneScaffold_8970	ENSETEG00000001512.1	19603	21537	None	5562	1290	115627	No_constitutive_exon_found_in_species
GGACCGGGACAGCCAGGTGACTGATGGTCCGTGGGTGGCTGGCTGGGCAGGT	56682	56871	56921	56869	-1	GeneScaffold_1724	ENSETEG00000003160.1	6160	57871	None	5562	1290	115627	No_constitutive_exon_found_in_species
GAGTGGAGACGAGAGAACTGAGGCAGGTGGCCCAATCGGGCAAATGAAAGAG	97355	97403	97453	97401	-1	GeneScaffold_5318	ENSETEG00000003434.1	97355	99272	None	5562	1290	115627	No_constitutive_exon_found_in_species
TGATTTGCTATCCTGTTCTGGACGCTTTGATTTATGTCTTGGATGGGAAGAA	85306	85473	85523	85471	-1	GeneScaffold_8719	ENSETEG00000000606.1	53330	99778	None	5562	1290	115627	No_constitutive_exon_found_in_species
GCCAAGTGTCGACATAGGAATAAAGACACAGGTGTTTTCTTTGGGGACAGGT	42589	42795	42539	42591	1	GeneScaffold_16	ENSETEG00000008286.1	27492	46719	SLC7A2	5562	1290	115627	No_constitutive_exon_found_in_species
AGGAGCCCTGACGTGAACGTAGAATTCCGGTGCCTCTATCCAGGGCAGAGAG	102603	102605	102553	102605	1	GeneScaffold_16	ENSETEG00000008290.1	59466	104478	PDGFRL	5562	1290	115627	No_constitutive_exon_found_in_species
CGGTGCCGGTGCCCGGAGCCCGCCGCAGCCCGCGCCTGCCCGGGCGGGAGGA	4518	4536	4468	4520	1	GeneScaffold_4495	ENSETEG00000010702.1	4489	103527	RCSD1	5562	1290	115627	No_constitutive_exon_found_in_species
GCAGAACGGAGACACTGAAGGAGAAGGGCAGGGCGGCAGAGCAGGGGCAGCA	74079	74481	74029	74081	1	GeneScaffold_4495	ENSETEG00000010702.1	4489	103527	RCSD1	5562	1290	115627	No_constitutive_exon_found_in_species
TCTCCCCCCAGCTCACCTGCCCTGTCCCCTGGCCCCGGGCTGGTGGGAAGGC	100839	101039	100789	100841	1	GeneScaffold_723	ENSETEG00000019844.1	45976	101039	None	5562	1290	115627	No_constitutive_exon_found_in_species
TTTTCTGACCTCAGTTCTTGCTCTGTCTCCCTTACTGTGGGTGAGGGCAGGT	96326	96444	96494	96442	-1	GeneScaffold_682	ENSETEG00000020192.1	3736	102494	MARF1	5562	1290	115627	No_constitutive_exon_found_in_species
CTGCCCTGCGCAGCTGGGATGGAGTGGCCGGGGAAGCTGGGAGAGCATAGAA	64036	64086	64136	64084	-1	GeneScaffold_5534	ENSETEG00000016156.1	38116	102524	None	5562	1290	115627	No_constitutive_exon_found_in_species
CAAGAGGAAACTCGCCACAGGAACTCAGATTTCTACACAGAGCGGGGTAGGA	72665	72710	72615	72667	1	GeneScaffold_5830	ENSETEG00000005741.1	1127	101919	SPATA18	5562	1290	115627	No_constitutive_exon_found_in_species
CTGCTGTGGGGGTGTGTGTCCCCGCCCCCTCTGATGGGTCTGGACGGCAGTG	11482	11679	11729	11677	-1	GeneScaffold_2903	ENSETEG00000004136.1	175	98262	None	5562	1290	115627	No_constitutive_exon_found_in_species
CGCCCACCTGGCGCACGAGCCTGACTCGGGACCTATGGTAGAGGGCATAGCA	192	210	260	208	-1	GeneScaffold_2903	ENSETEG00000004136.1	175	98262	None	5562	1290	115627	No_constitutive_exon_found_in_species
TACTGTAGTATAATTGTTTTTCTCTGATTTTCATATCCTGTGGTGGGCAGCA	15654	15782	15604	15656	1	GeneScaffold_996	ENSETEG00000007280.1	4787	62334	None	5562	1290	115627	No_constitutive_exon_found_in_species
TACTAACTTGCTTTTGTGTCTTGATTTCTGTGGTGGGTGGGACTGAGCAGCC	79481	79570	79431	79483	1	GeneScaffold_5425	ENSETEG00000001492.1	75213	95233	None	5562	1290	115627	No_constitutive_exon_found_in_species
AAAAAAAGTTTGGACCGTAACTGTGTTTTGTTATTTGGTGGGAATTGCAGGC	13102	13204	13254	13202	-1	GeneScaffold_6080	ENSETEG00000007256.1	3873	65257	None	5562	1290	115627	No_constitutive_exon_found_in_species
ACAGCCAGGGATTTCCCAGTGATCCCAGGCATCTGCTCTGGGGAGACTAGCC	61722	61767	61672	61724	1	GeneScaffold_9060	ENSETEG00000012582.1	61385	61848	None	5562	1290	115627	No_constitutive_exon_found_in_species
CCCACTTCCGGGAAGAAAGCGGAACCGGAAGTTGCGAGGGGGCGGGACAGCG	95333	95388	95438	95386	-1	scaffold_318725	ENSETEG00000018327.1	46517	95556	TM2D1	5562	1290	115627	No_constitutive_exon_found_in_species
GGCGTAATAAAATTTTCATACCTTTTTATTCTTTTTATTTTAATGGGTAGAA	55816	55894	55944	55892	-1	GeneScaffold_3683	ENSETEG00000003331.1	5526	99697	None	5562	1290	115627	No_constitutive_exon_found_in_species
AGAAGCCCAGCAAAGGAGAGAAAGGCCTGTGCGCCAGCAGGGAGGAAAAGTG	31603	31677	31727	31675	-1	GeneScaffold_5934	ENSETEG00000013703.1	5717	33320	None	5562	1290	115627	No_constitutive_exon_found_in_species
ATGTTCACGGTGGGTGTGTTCTCTCTCTTCCCGCCCCCTTCGGGGCACAGAT	10082	10208	10032	10084	1	GeneScaffold_7379	ENSETEG00000013664.1	2454	15549	PFAS	5562	1290	115627	No_constitutive_exon_found_in_species
CTTTATGACCGCAGAATAGCATCATCACAGATGTTTTGTTTGGGGTGCAGGT	46632	46729	46779	46727	-1	GeneScaffold_3921	ENSETEG00000019362.1	38663	55789	MRPL47	5562	1290	115627	No_constitutive_exon_found_in_species
ATGTGATGGTCACTGACTGGTCATGACTTTGTTTTCCTTTGGGATCATAGCT	27964	28102	27914	27966	1	GeneScaffold_2628	ENSETEG00000011421.1	697	30607	None	5562	1290	115627	No_constitutive_exon_found_in_species
ATGTTTTGTCTGCCTCTCCCCCTACAGAGGAAGAGCAGGGACAAGGCTAGAT	1725	1740	1790	1738	-1	scaffold_303967	ENSETEG00000017201.1	1562	1949	None	5562	1290	115627	No_constitutive_exon_found_in_species
GGGTGGATTATCAGGGCATTTAGAAGACAGAAGACAGGGAAGGGAAGAAGGA	47317	47362	47267	47319	1	scaffold_283095	ENSETEG00000003791.1	47067	47444	None	5562	1290	115627	No_constitutive_exon_found_in_species
TCAGGAAGGGCCAGCTCTGACCCTGGCCTCTGTCCTCCCTGCTGGGGCAGCA	2617	2713	2763	2711	-1	GeneScaffold_4295	ENSETEG00000010204.1	4	7408	MAN2C1	5562	1290	115627	No_constitutive_exon_found_in_species
CCTCAAAAGAGGGTCGGAGGAAGACTTCCATGAAAGGGCATCTGAGGAAGTC	12995	13007	13057	13005	-1	GeneScaffold_9012	ENSETEG00000016160.1	12455	14385	None	5562	1290	115627	No_constitutive_exon_found_in_species
GCGGGGAGCGGCCGGTCGCCTCGCACGCGCCCGGGAACCAGGCGGGGGAGCC	751	1643	701	753	1	scaffold_280654	ENSETEG00000014731.1	256	1928	SOWAHC	5562	1290	115627	No_constitutive_exon_found_in_species
GTCAGAGAACTAGGATACTACACCGCGTTTGGCAGGCTCCAGGGAGCCAGAC	48439	48469	48519	48467	-1	GeneScaffold_6650	ENSETEG00000004329.1	48053	55760	None	5562	1290	115627	No_constitutive_exon_found_in_species
TCTTTGGACACAACCGCCTCTATTCCCGTCTCCGCTTTCTGGTGGGTCAGGG	46030	46044	46094	46042	-1	GeneScaffold_7502	ENSETEG00000008274.1	2403	98544	None	5562	1290	115627	No_constitutive_exon_found_in_species
GCCACACCCGATGCAATCATCAGTAGCAATGCGATTACTCCCTGGGGGAGTC	45675	45684	45734	45682	-1	GeneScaffold_7502	ENSETEG00000008274.1	2403	98544	None	5562	1290	115627	No_constitutive_exon_found_in_species
GTGTTCTAATTTAGCTTTATATAATTAGAGTTCTTTTTTGGGGGGGGCAGAT	14856	14959	14806	14858	1	GeneScaffold_4455	ENSETEG00000013019.1	515	30730	None	5562	1290	115627	No_constitutive_exon_found_in_species
TCCTATGGAAGGCAGTTGAATTTCTGCCTCATAGGCCTAGGCTGGGGTAGTC	57686	57691	57636	57688	1	scaffold_297398	ENSETEG00000010096.1	57301	57838	None	5562	1290	115627	No_constitutive_exon_found_in_species
TCATACAGACTGCCTGCAAGTCATTAGGTGGTAAAGCACCCAGGGTGTAGCT	97230	97251	97301	97249	-1	GeneScaffold_4210	ENSETEG00000019080.1	96299	97306	None	5562	1290	115627	No_constitutive_exon_found_in_species
AAATATAACTGCCGCTTTTGTTTGTTTGTTTGTTTGTTCTTTGGGGAAAGAT	92776	92841	92726	92778	1	GeneScaffold_1398	ENSETEG00000009076.1	52392	92841	DOK5	5562	1290	115627	No_constitutive_exon_found_in_species
GCAGGAGAGCAAGCCAGGGCAGTCAGCTCACGCCTGCCCGGTGGGGCCAGCT	80696	80698	80748	80696	-1	GeneScaffold_8164	ENSETEG00000012125.1	30597	88722	None	5562	1290	115627	No_constitutive_exon_found_in_species
GGACTGCATGCAGCGAGCAGTACAGCCAGTACCAGGTCAACGGGGGAGAGGG	13008	13035	12958	13010	1	GeneScaffold_4649	ENSETEG00000004212.1	5	14205	None	5562	1290	115627	No_constitutive_exon_found_in_species
GCAGTGAAGGGCTGGCCTTCAATGACGAATCCTTCCTTCCTGGGGTGCAGAT	51885	52665	51835	51887	1	GeneScaffold_4649	ENSETEG00000004220.1	46620	63707	EIF4G1	5562	1290	115627	No_constitutive_exon_found_in_species
TACCTTTCCCCCCCTCACTACAGGTTAGGGACTTCATGGGAGCAAGGTAGAT	22687	22732	22782	22730	-1	GeneScaffold_506	ENSETEG00000010805.1	4068	22747	SUGP2	5562	1290	115627	No_constitutive_exon_found_in_species
CCTATCCTGTCCCACGAAGCCGCGACCGGCCGCTGAGGCCAGGGCCGGAGCC	88563	88575	88625	88573	-1	GeneScaffold_6099	ENSETEG00000004613.1	51554	88689	None	5562	1290	115627	No_constitutive_exon_found_in_species
TGAGCCTCCTAAGAGATGGCCACCTGCCCCCCACAATGGCGGGGGAAAAGGA	39960	40008	39910	39962	1	GeneScaffold_8612	ENSETEG00000015152.1	30003	41270	PRRC2A	5562	1290	115627	No_constitutive_exon_found_in_species
TGTTTGTTTTCTTTTACTGTTGCTCTGCTTATAACATTTTGTTTGGGGAGGG	86248	86366	86416	86364	-1	GeneScaffold_8272	ENSETEG00000017950.1	79493	89048	None	5562	1290	115627	No_constitutive_exon_found_in_species
GCAGTGGAGAGTTCCACGTGTAGACACCTGCGCTGCAGGGAGTACCAGAGGA	5053	5080	5003	5055	1	GeneScaffold_3280	ENSETEG00000006541.1	4780	55234	None	5562	1290	115627	No_constitutive_exon_found_in_species
TTCGTGGGTGGAAGGTGAATCTCACCATTTGTTCTCTTTTGGGTGAACAGAT	56353	56470	56303	56355	1	GeneScaffold_2960	ENSETEG00000012415.1	3721	93823	None	5562	1290	115627	No_constitutive_exon_found_in_species
TGACCATTCCCACCGAAGCCCTTCGCCGGTCCGGTACTGGGTGGTTGAAGCT	29697	29700	29647	29699	1	GeneScaffold_9078	ENSETEG00000002681.1	10909	92077	TDRD7	5562	1290	115627	No_constitutive_exon_found_in_species
AGCCTGGCTGAAGCCCGAGTCCCCTGGAGCTGGAGGGATCAGTGGGGGAGCA	79382	79399	79449	79397	-1	GeneScaffold_3331	ENSETEG00000007535.1	77618	88443	None	5562	1290	115627	No_constitutive_exon_found_in_species
ATGAAGATCCTGGGTGTCTGGGACACCGTGGTGTCCCTGGGCAAGCTGAGCT	92640	92643	92693	92641	-1	GeneScaffold_3068	ENSETEG00000017349.1	92571	93444	None	5562	1290	115627	No_constitutive_exon_found_in_species
GAGAAGGTGGCGGAAGCCGCCCTTCAGATTTTCAAGAACACGGGGAGCAGGT	51673	51702	51623	51675	1	GeneScaffold_932	ENSETEG00000004053.1	773	93238	PDS5B	5562	1290	115627	No_constitutive_exon_found_in_species
CAAACAGGACCCACAGGGCCCTTTTTTTTTTTGCGTCTACAGGGCAGTAGGG	93143	93181	93231	93179	-1	GeneScaffold_5781	ENSETEG00000018173.1	92841	93238	None	5562	1290	115627	No_constitutive_exon_found_in_species
AGGGTGCTCTACTGTACTGGCAGCGTTACTGGAGCTCTTTATCTGGGAAGCC	52546	52553	52603	52551	-1	GeneScaffold_5964	ENSETEG00000002633.1	2574	92896	None	5562	1290	115627	No_constitutive_exon_found_in_species
TGCACATTTGTTTCTTCCTTCCTATTTCTGGGAGGAGAAAGGGAGGAAAGGA	87557	87560	87507	87559	1	GeneScaffold_7986	ENSETEG00000004492.1	907	87587	None	5562	1290	115627	No_constitutive_exon_found_in_species
TAATCAATACAGTGTTCCCCTTTCTATTCGCCGGTGATCTCCGGGGGCAGAT	9556	9696	9746	9694	-1	GeneScaffold_4848	ENSETEG00000004344.1	3319	89370	None	5562	1290	115627	No_constitutive_exon_found_in_species
GCTGGTGTCTGAAGCGGACGTGGAGGACAGGTGCCCTCCTGGGCCAGTAGGC	4386	4506	4556	4504	-1	scaffold_290596	ENSETEG00000005644.1	4294	4696	None	5562	1290	115627	No_constitutive_exon_found_in_species
GGTGACGTTTTCTTCTTCTTCTGCATGTGCTCTCCTTTATGGGGGTGTAGGT	86159	86248	86298	86246	-1	scaffold_291930	ENSETEG00000008305.1	80380	86817	None	5562	1290	115627	No_constitutive_exon_found_in_species
ACCGAGGCCTGGAGGATTTCAGCGAGGAGGTCCAAGGGGGGTTATGGAAGGT	88854	88877	88804	88856	1	GeneScaffold_3841	ENSETEG00000009729.1	19337	89004	DHX9	5562	1290	115627	No_constitutive_exon_found_in_species
AGCTCTTTCTCTTTCATCTTTGCTCTTTTGAATAAAGGGAAATGAGCAAGTG	2459	2540	2409	2461	1	GeneScaffold_4421	ENSETEG00000000581.1	186	6677	SOD1	5562	1290	115627	No_constitutive_exon_found_in_species
GGACCAGGACTCAAGGAACCAAGATTGCATCTGATGGCTTCAAGGGTTAGAT	32326	32404	32454	32402	-1	GeneScaffold_9003	ENSETEG00000009430.1	31820	32473	None	5562	1290	115627	No_constitutive_exon_found_in_species
ATGCTCCTCTCATCGAGTTTGAGGAGGAGAACCCTGAAAAGGGGGACTAGAA	5994	6000	6050	5998	-1	GeneScaffold_802	ENSETEG00000008384.1	5994	81609	MCCC1	5562	1290	115627	No_constitutive_exon_found_in_species
CCGGCATCCAGTGCCTCTGCCAACGTAACCCCGTTGGGGAAGACGTGTAGAA	935	1016	1066	1014	-1	GeneScaffold_5721	ENSETEG00000004139.1	935	45523	None	5562	1290	115627	No_constitutive_exon_found_in_species
AAAGAGGGGAGCCATGCACCTGCAGCACAGACTGAGATGCAAGTGGGCAGGG	25620	25695	25745	25693	-1	scaffold_286062	ENSETEG00000018198.1	25482	25709	None	5562	1290	115627	No_constitutive_exon_found_in_species
TCAACGAGTACCAGGCCCATGCTTCTCCCATCACCAAGGTGAGAGGGCAGCT	86636	86662	86586	86638	1	GeneScaffold_2618	ENSETEG00000001879.1	50867	86825	None	5562	1290	115627	No_constitutive_exon_found_in_species
CCACAGCCACCCCCACCCTGTCCTTGCTTTGTCTTGTGGGGGGGGTTCAGCC	32496	32575	32625	32573	-1	GeneScaffold_5426	ENSETEG00000000842.1	31501	39798	None	5562	1290	115627	No_constitutive_exon_found_in_species
TCATAGAGGTAGGAAAGAAGTAGGCTAATTGTAAACTTTTTGTGGGACAGGT	63245	63360	63195	63247	1	GeneScaffold_2216	ENSETEG00000019872.1	43429	66356	None	5562	1290	115627	No_constitutive_exon_found_in_species
ATCACTGTTGTTCATTCTCCACTTCACACCCTCCCCCCCTTGGGGGCCAGAT	52954	53140	52904	52956	1	GeneScaffold_7437	ENSETEG00000006070.1	51811	56776	GIPC3	5562	1290	115627	No_constitutive_exon_found_in_species
TGGCCGCGGGAGTTGCCACCGAGGCGCTGGGAGATGAGTGGAAGGGCTAGGT	19226	19304	19354	19302	-1	GeneScaffold_6576	ENSETEG00000007409.1	18595	19448	None	5562	1290	115627	No_constitutive_exon_found_in_species
TGAATTAACTGTTTTTTGCTTTCCTTTTCTGTTTGCAAAGACGGGTTAAGCC	18764	18908	18714	18766	1	GeneScaffold_6152	ENSETEG00000000722.1	14870	74264	INTS8	5562	1290	115627	No_constitutive_exon_found_in_species
AGAATCCCCTCAGCAGAAGGCTAAACGTGTCTCTTTTGTTTGGGGAGCAGGT	84708	84885	84658	84710	1	GeneScaffold_5430	ENSETEG00000011281.1	7459	86840	None	5562	1290	115627	No_constitutive_exon_found_in_species
AACGTCACGGATGTCATAGTACTCCTGGACAGAGAGCAGGGGGGCAAGAGAT	74987	75530	74937	74989	1	scaffold_287108	ENSETEG00000018539.1	74505	75866	None	5562	1290	115627	No_constitutive_exon_found_in_species
GTGAGGATGAGGCTCCAGCTTAGAAAGAGAGGTCTCCAATGGTGGGATAGGT	2998	3013	3063	3011	-1	GeneScaffold_9016	ENSETEG00000000979.1	1505	3275	None	5562	1290	115627	No_constitutive_exon_found_in_species
GTCAGGAGCCTTCTGGGTTTCTAACTTCTCAGTGGGCGGGCTGGGGGCAGGT	24222	24356	24172	24224	1	GeneScaffold_6614	ENSETEG00000001485.1	2908	85527	VWA2	5562	1290	115627	No_constitutive_exon_found_in_species
TCAACTAGCACGAGGAGAACCCGAAGGCCAGGAAGCAGCGGCGGGAGTAGCG	48396	48417	48467	48415	-1	scaffold_319902	ENSETEG00000009863.1	48380	48685	None	5562	1290	115627	No_constitutive_exon_found_in_species
GTGGGGAGAGGCTGGCCACGGGGCGGAGCTGACCGCGGAGGTGGGGCCAGGG	74476	74752	74802	74750	-1	scaffold_291503	ENSETEG00000008779.1	71587	75618	None	5562	1290	115627	No_constitutive_exon_found_in_species
ACTCCAAAAGCAACCCCGGGCCGCCGGAAGCGGGACCAGAGGGAGACTAGCG	1218	1291	1168	1220	1	GeneScaffold_956	ENSETEG00000010507.1	1113	12505	None	5562	1290	115627	No_constitutive_exon_found_in_species
TAAATGGATCTTTCCTCTTTACATGCTTGGCTCGATTCGGGGTGGAGCAGGG	12984	13081	13131	13079	-1	GeneScaffold_578	ENSETEG00000014866.1	10174	76213	None	5562	1290	115627	No_constitutive_exon_found_in_species
AGCCCCAGCCGGACCTACCGGCGCCGTGCGCGCTGCGGGTAGCGGTGTAGGA	11581	11607	11657	11605	-1	GeneScaffold_7000	ENSETEG00000004685.1	4438	82600	None	5562	1290	115627	No_constitutive_exon_found_in_species
GGCCGTCTACTTGACCAGCACCATCGGAGGGATCACCTAGGGGACAGGAGGG	37725	37884	37934	37882	-1	GeneScaffold_7544	ENSETEG00000017671.1	26170	39242	None	5562	1290	115627	No_constitutive_exon_found_in_species
TGTGTGTGTGTGTGTGTGTGTGTGTGTGTGTGTTTCCCTGCAGGGACCAGAA	9380	9461	9330	9382	1	GeneScaffold_3184	ENSETEG00000007136.1	2148	79253	None	5562	1290	115627	No_constitutive_exon_found_in_species
CCGAGGCCGCTGCGAGATGCGTTCCGAAAAGGACGCGGCCGGTGGGACAGGG	22848	22859	22798	22850	1	GeneScaffold_6604	ENSETEG00000010110.1	22814	50796	UPF3A	5562	1290	115627	No_constitutive_exon_found_in_species
CCGCCGGGGCCTGCACGCGCCGGGCCTCACGGTCGGCAGGCCGAGGGCAGCG	75225	75397	75447	75395	-1	GeneScaffold_4942	ENSETEG00000016059.1	75173	75531	None	5562	1290	115627	No_constitutive_exon_found_in_species
TTCGCCCCCTCAGCGAGCCCAGCGTGGGGACCACTCTTCCAGGGAGCAAGGG	61766	61792	61842	61790	-1	GeneScaffold_703	ENSETEG00000012128.1	6703	83487	IGF2BP2	5562	1290	115627	No_constitutive_exon_found_in_species
TGTTGTTGTTTTTTCCTTTCTCATGTGGACCACCTCTCCTGCCGGGGCAGTT	55737	55841	55891	55839	-1	GeneScaffold_2284	ENSETEG00000003527.1	15026	58516	SLC22A2	5562	1290	115627	No_constitutive_exon_found_in_species
AGGGTGCGGCTCACGCGCTTGACAACATATGGCGGAGACCAGGGGGGAAGGG	83733	83765	83815	83763	-1	GeneScaffold_8098	ENSETEG00000000410.1	11673	83787	PTAR1	5562	1290	115627	No_constitutive_exon_found_in_species
GGGTGAGGCATGGGGGCAGAACTCATAGCCTTTTCCAGTTGGGATGGGAGGG	10364	10368	10314	10366	1	GeneScaffold_496	ENSETEG00000001683.1	294	11616	RNF4	5562	1290	115627	No_constitutive_exon_found_in_species
CAAGAAAAAGTTAGGACATGAGGGAAAGAGAAAAAAAAAAAAGGGTAAAGGC	31998	32126	31948	32000	1	scaffold_279840	ENSETEG00000010159.1	31746	32730	None	5562	1290	115627	No_constitutive_exon_found_in_species
GATGATCTGAAGTACATTGAGGAGTTCAACAGCAAGGCCTGGGATTGCAGCT	74097	74117	74047	74099	1	GeneScaffold_6550	ENSETEG00000017319.1	13831	78567	MTCL1	5562	1290	115627	No_constitutive_exon_found_in_species
GCCCAAGTCCCGGTGAGAGCCGTGGGCACTGACTGGGTGTGGGGGGTTAGAG	20156	20288	20338	20286	-1	GeneScaffold_5752	ENSETEG00000011335.1	11111	74661	None	5562	1290	115627	No_constitutive_exon_found_in_species
GCTCTCCTCTGGTCAGCTGAGGGACACTCCACCTCTGGGGATCAAAAGAGAT	39868	39898	39818	39870	1	scaffold_279671	ENSETEG00000020025.1	39834	40212	None	5562	1290	115627	No_constitutive_exon_found_in_species
GCCATCCGAGCTCATGTGAGCTCCATCCTCTCTCTGTTCTGGGGGTGCAGTA	38157	38283	38107	38159	1	scaffold_312604	ENSETEG00000007907.1	33950	40671	KRT5	5562	1290	115627	No_constitutive_exon_found_in_species
TTCTTCTCTCTCTCTCTCTCTCTCCCCCTCCCTGTCTCCCGGGGCATCAGCT	77419	77565	77369	77421	1	GeneScaffold_2952	ENSETEG00000009573.1	31747	81467	None	5562	1290	115627	No_constitutive_exon_found_in_species
CCAGATCTATGAGCGTGGAGCTAACCCACACCCCCACCCTGGGCTGGCAGAT	55460	55685	55735	55683	-1	GeneScaffold_7052	ENSETEG00000018143.1	28232	81215	None	5562	1290	115627	No_constitutive_exon_found_in_species
AGCCAAGGAGAGCCTTTCAACAGCAGCAGAGTGTGTAAAGGGTGGCCAAGGG	4580	4604	4654	4602	-1	GeneScaffold_3831	ENSETEG00000011315.1	2828	6186	EXOC8	5562	1290	115627	No_constitutive_exon_found_in_species
CCTATTTCCCAAGGAGGAAACCAATGCGCTCTGTCTCTTTGTGGGTGCAGGA	51996	52094	52144	52092	-1	GeneScaffold_7962	ENSETEG00000007283.1	50630	80779	QRFPR	5562	1290	115627	No_constitutive_exon_found_in_species
TGGTTGAGAGCTGGCTCTGCTGTCCCCGTCCCCCCACGTTGGGGCTGCAGGG	30687	30716	30637	30689	1	GeneScaffold_453	ENSETEG00000018484.1	3487	36270	None	5562	1290	115627	No_constitutive_exon_found_in_species
CTGTAGGCAATTTGTACTCAGTCCTTTTCTTCATGTCTTCTCGGGAGCAGTC	11704	11834	11654	11706	1	GeneScaffold_1106	ENSETEG00000000809.1	10623	17847	CHRD	5562	1290	115627	No_constitutive_exon_found_in_species
GCAGGAGATGCTTCTGGGAAGCCCCTGCCAGCCTCAGGAGGGGCTGAGAGGG	1399	1665	1349	1401	1	scaffold_315885	ENSETEG00000005706.1	237	1665	None	5562	1290	115627	No_constitutive_exon_found_in_species
AAAAGGAAGACTAGCTACAGTTCCTCACCTTGTTCTTTTCTGGAGGGCAGAT	51451	51535	51401	51453	1	GeneScaffold_5555	ENSETEG00000019124.1	45749	66978	PRPF3	5562	1290	115627	No_constitutive_exon_found_in_species
TTCCCAACTGTGCGCAGCCACAGCAACTGATCCTTAATCTGGGCCCAAAGCT	2534	2662	2712	2660	-1	GeneScaffold_8562	ENSETEG00000004798.1	827	30713	None	5562	1290	115627	No_constitutive_exon_found_in_species
TGACAAAGGCAGAGGAGGTGGTTTCAGCTGAGACTCTTAGACACGGGCAGAC	13781	13834	13884	13832	-1	GeneScaffold_7793	ENSETEG00000007448.1	6090	62832	None	5562	1290	115627	No_constitutive_exon_found_in_species
GTCCAATAAATTAGTATCAGAGATGGGTGGTAAAATTAAGAGTTGGGTAGTT	76391	76394	76341	76393	1	scaffold_283129	ENSETEG00000009419.1	76179	77265	None	5562	1290	115627	No_constitutive_exon_found_in_species
GGAATCTCCTCCGAGGCCGGCCTGCTGCTGACCTTGTCGAGGGCAGTGAGGC	23948	23980	24030	23978	-1	GeneScaffold_1265	ENSETEG00000008083.1	22058	25070	None	5562	1290	115627	No_constitutive_exon_found_in_species
CCAGAGAAGAGGAGCTGCGGGGGAAACTGAGACCCGGGGGTCAGAAGCAGCC	22739	22867	22917	22865	-1	GeneScaffold_1265	ENSETEG00000008083.1	22058	25070	None	5562	1290	115627	No_constitutive_exon_found_in_species
ATTTTTGTCTTTGACTCGAGTCGATTAAACCTGACCATTTGGGGGCACAGGC	19345	19533	19583	19531	-1	GeneScaffold_5907	ENSETEG00000005711.1	7816	76122	SLC2A2	5562	1290	115627	No_constitutive_exon_found_in_species
CTGCGAGGAGCCCATCTTGCTGAATGCAGCCCCTCCCCTTGCGGGATCAGGA	50678	50787	50837	50785	-1	GeneScaffold_1223	ENSETEG00000019715.1	50049	56358	None	5562	1290	115627	No_constitutive_exon_found_in_species
CTAGCCCGGCCCTGAGACCCCACAGGGCCCAACTCCACCTGGGGCTATAGAG	894	903	953	901	-1	GeneScaffold_6407	ENSETEG00000009114.1	884	13814	TRUB2	5562	1290	115627	No_constitutive_exon_found_in_species
GGATTTATGTTACCAAAGTGGAAGAGCTGAAGAAGAAGGAGGAGGGTTAGGG	1159	1192	1109	1161	1	GeneScaffold_7418	ENSETEG00000017846.1	895	1192	None	5562	1290	115627	No_constitutive_exon_found_in_species
ACGGCTCCCGAAAGGCACCCAGCCTCCCTCGCCATGGGCAGGAGGGACAGTC	15115	15127	15065	15117	1	GeneScaffold_6473	ENSETEG00000004266.1	3442	16018	OTUB1	5562	1290	115627	No_constitutive_exon_found_in_species
CCAATGATGTCTGTGTGGTGGAAGCCAAGGAGGAGGAGGAGGGAGAGGAGGA	62308	63227	63277	63225	-1	GeneScaffold_6238	ENSETEG00000011539.1	56629	72812	None	5562	1290	115627	No_constitutive_exon_found_in_species
AACCCGCGGCCGAGCGCAGCCCCTGCGCCTGGGAGCGGGGCGGCGCGGAGCC	4088	4754	4804	4752	-1	scaffold_318493	ENSETEG00000006097.1	4088	6173	None	5562	1290	115627	No_constitutive_exon_found_in_species
GCTGCCAGCTTGCTGCTCCCCTGACCCCGGGTCATCTGTCTCGGGGGCAGGA	25504	25642	25454	25506	1	GeneScaffold_4319	ENSETEG00000016481.1	19969	43589	None	5562	1290	115627	No_constitutive_exon_found_in_species
CTGGGGCCAGAACAGGGCTGTGCGTACTCACACGGCTCCCTGTGGGGCAGGA	26222	26355	26405	26353	-1	GeneScaffold_8036	ENSETEG00000017158.1	20363	74584	None	5562	1290	115627	No_constitutive_exon_found_in_species
TTCACACTGGTGCACTTCCCACGGGAACACATCACCCTCGTGTGGGACAGAG	43138	43177	43088	43140	1	GeneScaffold_8066	ENSETEG00000003070.1	5636	72108	None	5562	1290	115627	No_constitutive_exon_found_in_species
AAGTTGTTTGGTGGCTCTAAGTCCAAGTGCCAGCCACAGGACAGGGGCAGCG	71935	71955	72005	71953	-1	GeneScaffold_2064	ENSETEG00000006859.1	71928	72055	None	5562	1290	115627	No_constitutive_exon_found_in_species
TGGGAGGGAACCCCACCAAATCTCAAGCTGGCCCAGGGTGTGAGAGGCAGGA	45602	45603	45653	45601	-1	GeneScaffold_4920	ENSETEG00000000823.1	44723	45881	None	5562	1290	115627	No_constitutive_exon_found_in_species
CTGACGGCTTCTCGTCATCCTCGCTGTCTCGAGCTGTCTCGAGGGGGCAGAA	44723	44815	44865	44813	-1	GeneScaffold_4920	ENSETEG00000000823.1	44723	45881	None	5562	1290	115627	No_constitutive_exon_found_in_species
TTGGTACTTGAGCTCCTTGTCCAGACAGGTCTGGAGCTCCTTGGGGTGAGGC	40187	40217	40267	40215	-1	GeneScaffold_7878	ENSETEG00000017004.1	39857	40300	None	5562	1290	115627	No_constitutive_exon_found_in_species
TAGGGTGCGCAGACGGGCTCCGCCGGTGGGCCCGCCCCGCTGGGGGCCAGCT	57304	57459	57254	57306	1	GeneScaffold_885	ENSETEG00000004062.1	57168	57617	None	5562	1290	115627	No_constitutive_exon_found_in_species
AACATTTAGATCTGTCATCTAATCAAATCAGTCAAATCGAAGGGCTAAAGCA	5900	5922	5850	5902	1	GeneScaffold_3644	ENSETEG00000004971.1	1651	73984	None	5562	1290	115627	No_constitutive_exon_found_in_species
AAGAACATTTAAACTTTGCACTATTTACTTTTCACCTTTGCGGGGTACAGAA	67195	67370	67145	67197	1	GeneScaffold_3644	ENSETEG00000004971.1	1651	73984	None	5562	1290	115627	No_constitutive_exon_found_in_species
CCACCTCCCCGGAGACGAGCAGCCGCCCCGCGTGGCCGAGGGCCCGAGAGCT	227	246	177	229	1	GeneScaffold_2705	ENSETEG00000002595.1	2	62643	PKD2	5562	1290	115627	No_constitutive_exon_found_in_species
GTTTTGATGTGTGAAGAGATGGTGTCACGTCGGGGGTAACTGAGGGGGAGGT	29058	29088	29138	29086	-1	GeneScaffold_8932	ENSETEG00000016482.1	28866	29285	None	5562	1290	115627	No_constitutive_exon_found_in_species
CAGTCGAGATGAATTGCTGACTGTGTGTTCTCTGGCGGTGGGGATTGCAGCT	11821	11894	11771	11823	1	GeneScaffold_7414	ENSETEG00000000100.1	697	43603	ARID3B	5562	1290	115627	No_constitutive_exon_found_in_species
GGAGCCTTCCAGGAAATGAGCCACCTGGCAGGCTGGCCTCCCATGGGAAGCT	56514	56520	56570	56518	-1	GeneScaffold_3095	ENSETEG00000018421.1	56352	63221	KCNK16	5562	1290	115627	No_constitutive_exon_found_in_species
ATGGGAAGCTCTCTTGGGCCACACCTGGCCTTTCTCCCACCAGAAGGGAGTT	56466	56478	56528	56476	-1	GeneScaffold_3095	ENSETEG00000018421.1	56352	63221	KCNK16	5562	1290	115627	No_constitutive_exon_found_in_species
AATTGCCAACTGGACGTCATTTAATGGGGTTATTATTGGGGGGGGCCTAGTA	55835	55987	56037	55985	-1	GeneScaffold_2973	ENSETEG00000016887.1	1564	69198	None	5562	1290	115627	No_constitutive_exon_found_in_species
TGAGAGCGAGGCACCGAGCGAGGGAGGTGCGGAACAAGAAGAGGCGGGAGTG	57957	58073	57907	57959	1	GeneScaffold_6775	ENSETEG00000016316.1	10290	69782	None	5562	1290	115627	No_constitutive_exon_found_in_species
GTAATGATTTTAATGTAACATGGAATGTGTCTTTTAAATTGGGATTATAGGA	34468	34582	34418	34470	1	scaffold_312489	ENSETEG00000009665.1	28710	39188	UTP11	5562	1290	115627	No_constitutive_exon_found_in_species
CCGCCTCCCCTTCTCACGCAGTTGTTCGTGGTGGAGCTGCTGGGCAGGAGCT	23802	23817	23867	23815	-1	GeneScaffold_3491	ENSETEG00000006236.1	21297	67508	SLC2A5	5562	1290	115627	No_constitutive_exon_found_in_species
GTCTTTTTCTCTTGCAGAAGGAAGGTAGCCATTCCTCTTGGTTGGGAGAGCT	62508	62546	62596	62544	-1	GeneScaffold_7779	ENSETEG00000017679.1	102	70984	None	5562	1290	115627	No_constitutive_exon_found_in_species
AGGTCAGCTGGGCCAAAGGGGCAGTGGAAGAAGAGCGCAAGAGGAGGGAGAG	16221	16294	16171	16223	1	GeneScaffold_8863	ENSETEG00000011476.1	16158	16581	None	5562	1290	115627	No_constitutive_exon_found_in_species
TGCAGCCCGGGGTAGACCAGCGTGGTCTGGCGCAGCCTGGGGTAGACTAGCG	14846	15385	15435	15383	-1	GeneScaffold_3341	ENSETEG00000019262.1	1007	69579	None	5562	1290	115627	No_constitutive_exon_found_in_species
AGAAGGCATCACTGCTATTGGAGGAACTTCATCCATTTCCAGTGAGGGAGAC	13695	13714	13645	13697	1	GeneScaffold_2848	ENSETEG00000008109.1	2354	64179	PLS1	5562	1290	115627	No_constitutive_exon_found_in_species
GGCAACGCTGCCCAAGATGATGCTGGATGTGAACCATGGTCCAAGGGAAGGC	18911	18920	18970	18918	-1	GeneScaffold_4324	ENSETEG00000008619.1	16426	42611	GLYR1	5562	1290	115627	No_constitutive_exon_found_in_species
AGCCCAGTCCCCAGCAGGACACTCCCTGGACATCCTTCAATCAGGGACAGGT	18784	18819	18869	18817	-1	GeneScaffold_4324	ENSETEG00000008619.1	16426	42611	GLYR1	5562	1290	115627	No_constitutive_exon_found_in_species
TTACCCTCGGAGACTTTCCAGGAGGAGGGGGCCATCGGGGCAAATGAAAGGG	67209	67216	67266	67214	-1	GeneScaffold_4736	ENSETEG00000014117.1	49764	69227	None	5562	1290	115627	No_constitutive_exon_found_in_species
AGACTTTCCAGGAGGAGGGGGCCATCGGGGCAAATGAAAGGGACGTGTAGGG	67189	67206	67256	67204	-1	GeneScaffold_4736	ENSETEG00000014117.1	49764	69227	None	5562	1290	115627	No_constitutive_exon_found_in_species
GACCCACAGTTACCAAGGAGACGAGGAAGACGTAGACAGTGGAAGGGGAGAG	38805	38848	38898	38846	-1	GeneScaffold_9011	ENSETEG00000014154.1	34642	58616	None	5562	1290	115627	No_constitutive_exon_found_in_species
GGCGGCAGCAAGGGGCTCTTCGTCCTCTGACATCCACGGCAGTGGGATAGCT	64487	64495	64437	64489	1	GeneScaffold_4709	ENSETEG00000005363.1	11922	64503	None	5562	1290	115627	No_constitutive_exon_found_in_species
AACTATTCTTTATTCCATTGTCCTCTAAAAAATGGGGGAAAAACCAACAGGC	13525	13635	13475	13527	1	GeneScaffold_3643	ENSETEG00000016857.1	4979	67280	None	5562	1290	115627	No_constitutive_exon_found_in_species
TGGTTGCGCCCCCACCCTCCCTACAGTCACACACTCTGCAGAGGGTGTAGAT	16840	16878	16928	16876	-1	GeneScaffold_6075	ENSETEG00000016873.1	14342	64979	None	5562	1290	115627	No_constitutive_exon_found_in_species
GGAGGGAGGCATTGCTGACCAGGAGGGTAGTGGGCGGGTGGGTGGTCAAGCA	9701	9712	9651	9703	1	GeneScaffold_5444	ENSETEG00000000456.1	9657	9988	None	5562	1290	115627	No_constitutive_exon_found_in_species
TCTTCTCTCTCCTTTCTCCTTTTAAACATATTTCTAAACGGGGATTGAAGTG	22291	22398	22448	22396	-1	GeneScaffold_5701	ENSETEG00000002952.1	22291	64693	RACGAP1	5562	1290	115627	No_constitutive_exon_found_in_species
AGCGGCCCCTCCAGCCCTGAAGAGCAGTGAGGATGAGGGCCAGGGCCGAGAG	43367	43488	43538	43486	-1	GeneScaffold_419	ENSETEG00000018503.1	41187	63225	KCNH2	5562	1290	115627	No_constitutive_exon_found_in_species
GCTAGACCTGGGCAGGGATTCTGACTTCTCTCTCCTGTTGTGGGAACAAGGT	20853	20993	20803	20855	1	GeneScaffold_5558	ENSETEG00000013589.1	777	28439	CHAF1B	5562	1290	115627	No_constitutive_exon_found_in_species
TCAAGCCTTTCTGTGCCGATGTGCCCATCATCTAGGTTGGGAACAAGTAGGA	4936	4963	5013	4961	-1	GeneScaffold_567	ENSETEG00000011788.1	4734	66647	RHOA	5562	1290	115627	No_constitutive_exon_found_in_species
TATGTGAGAGGCACAGGCCTCTAAGCCCAGCTTTCTTGTGGGGGGAGCAGTT	51743	51872	51693	51745	1	GeneScaffold_6388	ENSETEG00000003519.1	48776	66842	None	5562	1290	115627	No_constitutive_exon_found_in_species
GGAGAGATGTGGAGGCAGGTGGGCTTTAACCGGTTTCTCCCCACAGGGAGCG	61703	61849	61653	61705	1	GeneScaffold_7507	ENSETEG00000002540.1	47709	65008	None	5562	1290	115627	No_constitutive_exon_found_in_species
TTGACTCCCCACCGGGCCTTATCATGTCATCTGAAGCCGCAGGGACCTAGAA	15493	15554	15604	15552	-1	GeneScaffold_2839	ENSETEG00000020236.1	5953	30281	SMAD9	5562	1290	115627	No_constitutive_exon_found_in_species
CCGCGGCGCGCGGGGGCGGTAGAGCCACTGATTGGCTCAGTGCGCGGGAGGG	10784	10801	10734	10786	1	scaffold_305942	ENSETEG00000004903.1	10490	10928	None	5562	1290	115627	No_constitutive_exon_found_in_species
AAAGGAGCAGAGCAGGGCAGGGGGTATAGAAACGAGACGGAGGGACACAGTT	61244	61256	61194	61246	1	GeneScaffold_428	ENSETEG00000000401.1	18323	65867	None	5562	1290	115627	No_constitutive_exon_found_in_species
CCTGGAGCTGGAGGGCACGGGAGGTCTAGAGGTCCAGAACGGGCTGGCAGCG	40349	40352	40299	40351	1	GeneScaffold_4728	ENSETEG00000008446.1	40237	62294	PSD2	5562	1290	115627	No_constitutive_exon_found_in_species
CGGAGGGCAGGCGGGCAGGCAGGCCTGACAGCCCCTCTCCATGGGCACAGGG	3634	3833	3883	3831	-1	GeneScaffold_2422	ENSETEG00000013364.1	892	64943	None	5562	1290	115627	No_constitutive_exon_found_in_species
TGTCCCCCACCTTGGTTCATGGTCATCTCTGATAGGAGTGGGAGTGGTAGAG	54333	54347	54283	54335	1	GeneScaffold_2797	ENSETEG00000000468.1	51904	65497	None	5562	1290	115627	No_constitutive_exon_found_in_species
ACTGGAGGTCCCGCAGGGGGTGGCTTGTTGCATCTCGTATGGGTTGCGAGGT	6338	6348	6398	6346	-1	GeneScaffold_2761	ENSETEG00000000198.1	1167	23903	NRDE2	5562	1290	115627	No_constitutive_exon_found_in_species
TGGAAGGGGCTGGCTAGAAGGACAGGCAGGCAAGGCTTGGGCATGGGTAGGC	25619	25643	25569	25621	1	GeneScaffold_5588	ENSETEG00000018258.1	25388	25946	None	5562	1290	115627	No_constitutive_exon_found_in_species
ATTGCTGGACCCCACCCCGCAGGCCCAAACAGCAGGCGCTGGGAGACTAGAT	15718	15737	15668	15720	1	GeneScaffold_6078	ENSETEG00000006689.1	3003	57922	None	5562	1290	115627	No_constitutive_exon_found_in_species
CCCCTCAACCCAATGGCTGAGGCCTTAAAGACATGCTGGGGGACAGTGAGGG	10399	10414	10349	10401	1	GeneScaffold_6859	ENSETEG00000017232.1	9681	11861	RELL2	5562	1290	115627	No_constitutive_exon_found_in_species
GTTGGCTGCAGAGGCCAGTTTGGTATCTGTTCACATCTCTGGGCAAGTAGGC	15627	15745	15795	15743	-1	GeneScaffold_6859	ENSETEG00000017233.1	12962	24110	FCHSD1	5562	1290	115627	No_constitutive_exon_found_in_species
ATTTCAGGGCTTGGGAGGCTCAGGCTTTGGGGGACCCCAAGCTAGGGTAGCC	62239	62265	62315	62263	-1	GeneScaffold_489	ENSETEG00000014568.1	10833	62467	None	5562	1290	115627	No_constitutive_exon_found_in_species
ACTTCGGCAAGGGCATCTACACCGACTGCGCCATCAAGAAGGGGCTGTAGGA	3501	3515	3451	3503	1	GeneScaffold_4419	ENSETEG00000013045.1	330	24164	None	5562	1290	115627	No_constitutive_exon_found_in_species
AACAAGAACAACTCACTGCTGAGTGCAGGCAAGGCCTCCCGAGAGGGGAGGA	19156	19192	19106	19158	1	GeneScaffold_8930	ENSETEG00000008665.1	18554	19192	None	5562	1290	115627	No_constitutive_exon_found_in_species
CAGCGCCAGAGCTGGGTGTACCGCCAGATGAGGGGCTGCAGGGGTTGAAGCC	22098	22139	22048	22100	1	GeneScaffold_6001	ENSETEG00000013226.1	21805	59566	CYP2U1	5562	1290	115627	No_constitutive_exon_found_in_species
GGCCCGCCGATGGCGGAGAGCGGCAGTGAGCCTTCGGAGCTAGGGGGCAGCC	20930	20985	21035	20983	-1	GeneScaffold_208	ENSETEG00000017366.1	1682	60226	OSBPL5	5562	1290	115627	No_constitutive_exon_found_in_species
ACCGAGCCCACAGGCTCCTCCCTGACCCTGTGGTCCATCCGGGACGTCAGCG	36726	36732	36676	36728	1	GeneScaffold_5665	ENSETEG00000005548.1	29207	36756	None	5562	1290	115627	No_constitutive_exon_found_in_species
GGGCAGCTCCTTGGGACTCAACTGTTACTGTACGCTATTTCAGGGTATAGGA	5565	5610	5515	5567	1	GeneScaffold_8263	ENSETEG00000005012.1	5539	5610	None	5562	1290	115627	No_constitutive_exon_found_in_species
GCCTGGCTAGAGCACCTTGTGGCGGTCCTTATCCCGGGCGAGCCAGCGAGGC	1727	1739	1677	1729	1	GeneScaffold_8705	ENSETEG00000006732.1	1531	63168	EXOC3L4	5562	1290	115627	No_constitutive_exon_found_in_species
GGGGCGCGGCCGAGGGCAGCCCAGCAGGCTGTCCGGGGACAGCTGAAGAGCA	10027	10133	10183	10131	-1	GeneScaffold_7380	ENSETEG00000004636.1	943	55331	GAK	5562	1290	115627	No_constitutive_exon_found_in_species
CTCTCTCTCTCTCCATCTCTATATCTATTTCATGGTGCATCGGGGTAAAGAG	13321	13404	13271	13323	1	GeneScaffold_6036	ENSETEG00000010960.1	3641	21907	None	5562	1290	115627	No_constitutive_exon_found_in_species
GAAAAGAAGCAAGGGCGTGTGAAGAAGGAAGACACTGGGCAGGCCGTGAGAG	6572	6605	6522	6574	1	scaffold_280784	ENSETEG00000015792.1	5888	7539	None	5562	1290	115627	No_constitutive_exon_found_in_species
GTCTTCTCCAGCTCTCAGCTTGTTTACTCTCTCTCTCTCACGTGGGACAGGC	50113	50207	50257	50205	-1	GeneScaffold_8296	ENSETEG00000005453.1	48686	56756	PRMT5	5562	1290	115627	No_constitutive_exon_found_in_species
GATGGCTCCGAGGGCCCAGGAAGGGGAAGGGCACACCGGGCACCGGGGAGAA	34076	34103	34026	34078	1	GeneScaffold_5992	ENSETEG00000009038.1	33824	34566	None	5562	1290	115627	No_constitutive_exon_found_in_species
TCATCCTTCGGGGGAGTAATTAATATTCTGTGTTTGCTTGGGGATTGCAGGC	7568	7755	7805	7753	-1	scaffold_308771	ENSETEG00000006587.1	2884	14163	None	5562	1290	115627	No_constitutive_exon_found_in_species
GGAAGGTGTGTGCAGTAATGAAGGGCAGTGATGGTGGGAACGGGAGGAAGAC	4957	4960	4907	4959	1	GeneScaffold_3121	ENSETEG00000016266.1	4889	17030	ATP5S	5562	1290	115627	No_constitutive_exon_found_in_species
CAGACAAGCTAACTGCCTGCCTTTCTTCTTCCTCTGGGTGGGGGCTGCAGTG	27961	28097	27911	27963	1	GeneScaffold_1856	ENSETEG00000001520.1	490	58315	None	5562	1290	115627	No_constitutive_exon_found_in_species
TGGCGGGGCTGGCTCAAAGCCACTGACCCTTCTCTCTCCTTGGGTGGCAGGT	10856	11015	10806	10858	1	GeneScaffold_7612	ENSETEG00000013520.1	4716	56723	None	5562	1290	115627	No_constitutive_exon_found_in_species
TCCCACCCTGAGAACCCTTCCCATTGTTTTCTCCCCTTCAGGGCAGACAGAA	20534	20637	20687	20635	-1	GeneScaffold_7087	ENSETEG00000006351.1	176	59179	None	5562	1290	115627	No_constitutive_exon_found_in_species
AAGCAGACTGACAGGGCTCTCATGAAGCCCCTGCCTGGGTGGGCGGCCAGTT	56911	57036	56861	56913	1	GeneScaffold_5664	ENSETEG00000000032.1	37237	61195	NBEAL2	5562	1290	115627	No_constitutive_exon_found_in_species
TGGTCGGGCCCCTCAGGGCCCAGCTGGAGGAGGCCGAGGGGCAGAAGGAGCG	2794	2851	2744	2796	1	GeneScaffold_8034	ENSETEG00000018179.1	792	7523	None	5562	1290	115627	No_constitutive_exon_found_in_species
ACCACACCTGCTTACCTCGACCTGACTCCACTCTGTCCTGGGCGGGCCAGGT	27404	27525	27354	27406	1	GeneScaffold_3551	ENSETEG00000019640.1	6266	32089	UNK	5562	1290	115627	No_constitutive_exon_found_in_species
GCGAGGCCTTCCTGCCTCTGCGCTCCGTGCGGGGCCTGCCCGGGGCCGAGGG	46953	46991	47041	46989	-1	GeneScaffold_3551	ENSETEG00000019643.1	46298	60262	UNC13D	5562	1290	115627	No_constitutive_exon_found_in_species
CAGGAAAAACAAACAAAAGCTTCCTAACTTTGCTTTTTGCTTAGGGACAGAT	8697	8839	8647	8699	1	GeneScaffold_1632	ENSETEG00000007378.1	1643	45317	BLOC1S6	5562	1290	115627	No_constitutive_exon_found_in_species
GGAACTATTCTACTTGGGCCGGGATACCATATTCATTAGGGAAGCGGAAGCA	28985	28987	28935	28987	1	scaffold_317121	ENSETEG00000004928.1	6140	29780	RGMB	5562	1290	115627	No_constitutive_exon_found_in_species
AGGGCTCACGACTCTGCCCCGCCCATACAGGTTTGCCAGAGGAGGGCCAGGA	13022	13053	12972	13024	1	GeneScaffold_691	ENSETEG00000008475.1	8114	58865	None	5562	1290	115627	No_constitutive_exon_found_in_species
CAGAAGGAGCACCAGAAAGAGCACCACCGGTGGCACAGGCGGGCTAGTAGAG	3257	3294	3207	3259	1	GeneScaffold_3554	ENSETEG00000007883.1	2	7910	None	5562	1290	115627	No_constitutive_exon_found_in_species
TCGTGCACTGGTATCTGGCAAATCTCCAACTGGAGTACCCAGGGTCCAAGCC	4399	4409	4459	4407	-1	GeneScaffold_2838	ENSETEG00000004444.1	3815	60103	ELF1	5562	1290	115627	No_constitutive_exon_found_in_species
TAGAGCATTGAGGTCCGCATGAGAGGGAGCCCCTGCCACCCAGGGCATAGAG	16466	16484	16534	16482	-1	GeneScaffold_7960	ENSETEG00000001136.1	8996	16516	None	5562	1290	115627	No_constitutive_exon_found_in_species
GGTACGAAGCCACTGGTCTCAGTGCTGCTTCCCCGCCCACAGGGGCTGAGGC	23477	23612	23427	23479	1	GeneScaffold_3850	ENSETEG00000006114.1	3315	23612	None	5562	1290	115627	No_constitutive_exon_found_in_species
GTGTCGACGGGGCGCGCATGCGCGCATGCGTCGCCGCGGAAGGCGGGCAGGT	7027	7060	7110	7058	-1	scaffold_319968	ENSETEG00000012069.1	6724	7080	None	5562	1290	115627	No_constitutive_exon_found_in_species
AAAAAGAAAAGAAATAAGAGGCTTCAAGTTGAAAAATGGTGGGGAAGTAGGA	59015	59045	58965	59017	1	scaffold_296050	ENSETEG00000018305.1	58807	59263	None	5562	1290	115627	No_constitutive_exon_found_in_species
ACCTGATCGACCGGTGGTGAGGCCAAGAAGGCAGCGGCGGAGATGGGGAGGG	58646	58670	58720	58668	-1	GeneScaffold_6305	ENSETEG00000011373.1	57606	58793	None	5562	1290	115627	No_constitutive_exon_found_in_species
GCCACATGAAAAGCAATAGAGACTTGTCCCCCAAGGGTGAAGGGGAGTAGCC	51859	51862	51912	51860	-1	GeneScaffold_957	ENSETEG00000010496.1	51406	58648	None	5562	1290	115627	No_constitutive_exon_found_in_species
GCCCACAGAGGCTGCAGAAGGTGGGTTGAGGTCTCCAGGGTGTGATGAAGGG	55835	55847	55897	55845	-1	GeneScaffold_3711	ENSETEG00000000971.1	12023	57112	None	5562	1290	115627	No_constitutive_exon_found_in_species
GCCTCCTGTTCTCAGACCTGTGCCCTCTCCCCAGGGCCAGACCTAGGGAGGC	5085	5095	5145	5093	-1	GeneScaffold_7249	ENSETEG00000017315.1	3542	5265	None	5562	1290	115627	No_constitutive_exon_found_in_species
TCGAGGAGAAGCAGCAGCAGTAGCATTGCCTCCAGCCTGGGGCTGAAAAGCT	53340	53421	53290	53342	1	GeneScaffold_3838	ENSETEG00000008457.1	199	57817	None	5562	1290	115627	No_constitutive_exon_found_in_species
TACCAGCTCCGGAGCCAGGTAGGTGGGCCTTCGATGGCTGACCGGGAGAGGG	5849	5873	5923	5871	-1	GeneScaffold_685	ENSETEG00000000013.1	5750	57498	SCARB1	5562	1290	115627	No_constitutive_exon_found_in_species
TAATGTCGCGCACTGATGCTTTGCCTGTCTTTTCTTGTTGGGTGTGACAGAG	52383	52828	52333	52385	1	GeneScaffold_8423	ENSETEG00000006214.1	44268	52828	PSMD7	5562	1290	115627	No_constitutive_exon_found_in_species
TCTTCACTCTCTCTAAAGAAGATGATGTCCACCAGTATGTTGGGAGATAGCC	54320	54489	54539	54487	-1	scaffold_279557	ENSETEG00000012419.1	54254	54956	None	5562	1290	115627	No_constitutive_exon_found_in_species
TTTTTTAACCTTAAATCTTGAGGTATGTGATTCTTAACCGGGAAAAATAGAT	38423	38562	38612	38560	-1	GeneScaffold_6602	ENSETEG00000009243.1	35756	41288	None	5562	1290	115627	No_constitutive_exon_found_in_species
CCTCACAGCCCCCCAGGACATCAGCCAGGACCTTGGAGCGGGAGTGCTAGGC	9037	9062	8987	9039	1	GeneScaffold_1269	ENSETEG00000019145.1	823	56575	None	5562	1290	115627	No_constitutive_exon_found_in_species
GCCACCCTGGGGATGGGCGCGTCCCCTGAGCAGCTCTGGCTGGGGGTCAGGA	40366	40503	40553	40501	-1	GeneScaffold_5689	ENSETEG00000014200.1	39779	48143	None	5562	1290	115627	No_constitutive_exon_found_in_species
AATTACAGTGGACAGCAGCAATCAAATAATGGACCCATGAAAGAGGGTAGTT	50455	50542	50592	50540	-1	GeneScaffold_7532	ENSETEG00000017502.1	50455	51086	None	5562	1290	115627	No_constitutive_exon_found_in_species
AGAAGCTGATACCGCGTGTCTCGTCATTGTCACGGTTATGAGACAGGGAGGG	15916	15926	15976	15924	-1	GeneScaffold_5573	ENSETEG00000004331.1	1472	49906	TGM7	5562	1290	115627	No_constitutive_exon_found_in_species
GTTACGACTGGAACTGGATCCACCAGACCTCAGGGAAGGGACAGCAGTAGAT	8661	8805	8611	8663	1	scaffold_284219	ENSETEG00000016711.1	8370	8964	None	5562	1290	115627	No_constitutive_exon_found_in_species
ACCACAGACCTCATTTTGCTTGGACTCTTTCCTGATATGGGAAATATTAGCT	2647	2659	2709	2657	-1	scaffold_280851	ENSETEG00000011174.1	1784	2703	None	5562	1290	115627	No_constitutive_exon_found_in_species
TGCACCGCCGAGGACGCGCGCTTCATCACCGACCCGGGGAGTGCGCAAAGTG	55685	55704	55635	55687	1	GeneScaffold_3560	ENSETEG00000017957.1	39846	55870	HSPA12B	5562	1290	115627	No_constitutive_exon_found_in_species
AGATGCGGGTTTCCAGGGAAGGCGCACCCGGCCCGGGCTCCGGGCAGGAGCA	43430	43445	43495	43443	-1	scaffold_324048	ENSETEG00000019207.1	42982	43497	None	5562	1290	115627	No_constitutive_exon_found_in_species
TGTCTTCAAAAGCAATTTTTAAGAAACTTAGACTGAGGGTCATAAAGTAGCA	46420	46429	46479	46427	-1	scaffold_281971	ENSETEG00000019684.1	46221	46501	None	5562	1290	115627	No_constitutive_exon_found_in_species
ACCAAGGCCCAGGTCAGGCAGACTTACAGGTGCCTGGTGGGGAGGACTAGAC	42494	42515	42444	42496	1	GeneScaffold_913	ENSETEG00000014473.1	41940	44972	NFE2L1	5562	1290	115627	No_constitutive_exon_found_in_species
ATTGCCTCTTTCCTAACACTATGTGACACTTTCCTTCTGTGGGTGTGTAGAT	18637	18735	18785	18733	-1	GeneScaffold_3076	ENSETEG00000019974.1	12732	53288	None	5562	1290	115627	No_constitutive_exon_found_in_species
AAGGAGGCAATGAATGCTATGATGTGCAGCCGATGTCAGGGAAAGCATAGAA	41010	41212	41262	41210	-1	GeneScaffold_8700	ENSETEG00000000713.1	40742	49193	None	5562	1290	115627	No_constitutive_exon_found_in_species
CTCAACTGTGCTACATTTTCTGGGACCCACGATTGAACAGGCACTGGGAGGG	6076	6091	6141	6089	-1	GeneScaffold_8648	ENSETEG00000015905.1	5909	16981	FAM222B	5562	1290	115627	No_constitutive_exon_found_in_species
TGGGGCCCACCCCAGGCTCAGGAAACCAGGCTCTTAGCGTGGGGGCCCAGGC	33000	33006	33056	33004	-1	GeneScaffold_3038	ENSETEG00000005060.1	9112	37625	MATN4	5562	1290	115627	No_constitutive_exon_found_in_species
GCTGTGGCCTCGTGAAGTCCATTCCTGGAGGAGGATGAAGGTGGGAAGAGGA	54339	54408	54458	54406	-1	scaffold_306867	ENSETEG00000002110.1	53929	54923	None	5562	1290	115627	No_constitutive_exon_found_in_species
CGTCCCTGTCCCCGGCCTCCTCTCTGGACGTCTGATCGCGGCCGGGATAGAG	45264	45267	45317	45265	-1	GeneScaffold_4964	ENSETEG00000014851.1	45140	52672	None	5562	1290	115627	No_constitutive_exon_found_in_species
CCACAGCACCACCACTGGAGCCACCCAAGGGGGGCATATTGGGTGGCCAGGC	29213	29252	29302	29250	-1	GeneScaffold_3519	ENSETEG00000002129.1	6368	52141	None	5562	1290	115627	No_constitutive_exon_found_in_species
AAAGCCCCCTGAAAAGAAGTGAGAGAAATACCCAAAGGGAAAATGGGGAGGC	10751	10817	10701	10753	1	scaffold_288822	ENSETEG00000019537.1	9904	10846	None	5562	1290	115627	No_constitutive_exon_found_in_species
GAGAATAACCCTGCAGAAAATGGAGATGAAGAAACACATCGGGCACAGAGGT	10819	10846	10769	10821	1	scaffold_288822	ENSETEG00000019537.1	9904	10846	None	5562	1290	115627	No_constitutive_exon_found_in_species
CCTCCTCAGGCTGGAAATAGGGTGTGGGTGGGATGTTTTGGGGAACCCAGCA	53512	53543	53593	53541	-1	GeneScaffold_8055	ENSETEG00000014818.1	51810	53561	None	5562	1290	115627	No_constitutive_exon_found_in_species
CTCTAATTTGATAGACCTTTCTAGTAATTTTCTGGACTTTCATTAGGGAGAT	25218	25378	25168	25220	1	GeneScaffold_5941	ENSETEG00000000149.1	4266	54551	U2SURP	5562	1290	115627	No_constitutive_exon_found_in_species
CGGAGAACAGCAAGGTTATCAGTGAAACCTGCACCTGCAAAAGGGGCTAGCA	4379	4406	4329	4381	1	scaffold_285304	ENSETEG00000014653.1	4275	4575	None	5562	1290	115627	No_constitutive_exon_found_in_species
ATACTGCTTCCTTCCGTGAACTATAAAGTGCGGCTCCTGTGGGAGAAGAGGG	13010	13061	13111	13059	-1	GeneScaffold_4976	ENSETEG00000006621.1	13010	17024	None	5562	1290	115627	No_constitutive_exon_found_in_species
TTGGGGAAGAGCAATATACTCTGAGACTTCTTGGTACTGCAGGGAAATAGAA	15509	15527	15577	15525	-1	scaffold_290154	ENSETEG00000017404.1	15190	15688	None	5562	1290	115627	No_constitutive_exon_found_in_species
ACGCGGGCACTCTCCTCGCGCAGCTCTCGGAGCACGGCTGCAAGGGCTAGGA	38848	38857	38907	38855	-1	GeneScaffold_2782	ENSETEG00000013568.1	8128	38968	PITX3	5562	1290	115627	No_constitutive_exon_found_in_species
GCAGGCTGGTCTGTACTAATGGGTTTCCTGTTTTCTACCTGTGGGGACAGAA	47688	47877	47927	47875	-1	scaffold_314685	ENSETEG00000004684.1	47688	52745	GPHB5	5562	1290	115627	No_constitutive_exon_found_in_species
TCGCCCCCCGGGGACCGGGCCGGAAGGGGGAGCCGCGGCCCGGGGACGAGGG	52990	53016	53066	53014	-1	scaffold_300673	ENSETEG00000010033.1	52715	53088	None	5562	1290	115627	No_constitutive_exon_found_in_species
CCCGAGGGCTCATGGGAAGTTGCTTGGCAGACCCAGGCCCACGTGGGAAGGC	46775	46808	46858	46806	-1	GeneScaffold_8991	ENSETEG00000007884.1	46775	46972	None	5562	1290	115627	No_constitutive_exon_found_in_species
CAGACCAGGAGGGCAGTGAAGCAAACATGCACCTTGGGCTGGACGCTAAGGA	16821	16851	16901	16849	-1	scaffold_279461	ENSETEG00000000790.1	16679	17006	None	5562	1290	115627	No_constitutive_exon_found_in_species
TTTGGACCCAAAATTACAAGACAGGAGGCAGAATTAATTCTGGGTGTAAGTC	42410	42434	42484	42432	-1	scaffold_283986	ENSETEG00000018121.1	42406	42640	None	5562	1290	115627	No_constitutive_exon_found_in_species
CAACGCGCACCTCCGACCAACTCCTACCTTTGCTTTCTTTGGGGTTGCAGTT	4810	4972	4760	4812	1	GeneScaffold_1562	ENSETEG00000000307.1	990	29403	None	5562	1290	115627	No_constitutive_exon_found_in_species
TCTTCACAGCTGCCCATGGTGTCGGCTGCAGTCCGTTTGGGGCATGGCAGAG	47975	48026	48076	48024	-1	GeneScaffold_1562	ENSETEG00000000309.1	29869	48061	PRSS54	5562	1290	115627	No_constitutive_exon_found_in_species
CAGGAGAGTTGTTCAACTCACCCTCCCATGTTTTCTGTTTGGGGCAATAGAT	22667	22766	22617	22669	1	GeneScaffold_678	ENSETEG00000001578.1	185	48722	None	5562	1290	115627	No_constitutive_exon_found_in_species
GCGGTTTATTGTGGAGACAGAGGAGGCGGCTATGGAGGAGACAGAGGGAGGG	45452	45471	45402	45454	1	GeneScaffold_6942	ENSETEG00000001337.1	6076	46857	TAF15	5562	1290	115627	No_constitutive_exon_found_in_species
GCTGTAAGACCTCCACCTCCCTGCTGTCACGCACTGTGGATAGGGGCTAGCT	8033	8045	7983	8035	1	GeneScaffold_4235	ENSETEG00000010219.1	3341	8099	COX14	5562	1290	115627	No_constitutive_exon_found_in_species
TCTTTGGAATGTGCATTCTTCAAGCAAGGACAGTGCACTGAAGTGGGTAGTG	47868	47970	48020	47968	-1	scaffold_283726	ENSETEG00000005041.1	47048	48146	None	5562	1290	115627	No_constitutive_exon_found_in_species
CTAGTCAAGGTCAACACCTTGATCAGGCCTGATGGTGGGAAGAAGGCAAGTA	50587	50650	50537	50589	1	GeneScaffold_6836	ENSETEG00000016573.1	50178	50650	None	5562	1290	115627	No_constitutive_exon_found_in_species
ACCTGAACAATGGATGCCTTTTAAAAGCTTGTGCTTTTTTGGGGGGCTAGGT	9172	9373	9423	9371	-1	GeneScaffold_4223	ENSETEG00000004717.1	6567	50515	MTMR6	5562	1290	115627	No_constitutive_exon_found_in_species
GAATGGTCTGCAGCATTATGAAGTATTTGAAAGTATTAGGAATAGGGAAGAG	9571	9591	9521	9573	1	GeneScaffold_4012	ENSETEG00000008939.1	3489	9591	TMEM126B	5562	1290	115627	No_constitutive_exon_found_in_species
TGGGGGCAGAGGGACCCAGGGATGGAGAAATGACTGCTGGGTGTGGGTAGGC	10409	10697	10359	10411	1	GeneScaffold_8617	ENSETEG00000009652.1	9895	11797	None	5562	1290	115627	No_constitutive_exon_found_in_species
AGCCGGCATGCAAGGAGCCGGCATGCAGGGAGCAGGCATGCAAGGGGCAGGC	43613	43717	43563	43615	1	GeneScaffold_1466	ENSETEG00000004931.1	4875	44723	CSTF2	5562	1290	115627	No_constitutive_exon_found_in_species
TAGCTGGAAGAGGACACAGTAGAACGGTCTCCCCAGGGAAGCCAGAGGAGTA	4636	4638	4586	4638	1	scaffold_313211	ENSETEG00000006127.1	3642	6164	ZNF740	5562	1290	115627	No_constitutive_exon_found_in_species
GACAGCGACTACACTGTGCAGGTCAGGAGCATTGGTCTCCGGGGAGAGAGCC	48335	48407	48285	48337	1	scaffold_295940	ENSETEG00000005859.1	47655	48407	None	5562	1290	115627	No_constitutive_exon_found_in_species
TCCACCACTCTGCTCTTCCTACAGGTCCCTCTGGTGCCCCAAAGGGGAAGCC	10954	11038	10904	10956	1	GeneScaffold_5420	ENSETEG00000008239.1	10268	15114	PRR14	5562	1290	115627	No_constitutive_exon_found_in_species
ACACCAAGTGGACTAAACCAAAGCTAAACTCTGATTTTTAACTCGGGGAGTG	10210	10215	10160	10212	1	GeneScaffold_4359	ENSETEG00000002854.1	468	10309	None	5562	1290	115627	No_constitutive_exon_found_in_species
CAACTGGGACCTCCAGGACCCAGGCCCAGGAGCCTCCACCAAGGGGCCAGCC	36353	36357	36407	36355	-1	GeneScaffold_3610	ENSETEG00000006746.1	200	49919	None	5562	1290	115627	No_constitutive_exon_found_in_species
CAGCTCTGTCCTTGCTCAGGGGATGGAGCCCTGGGGGCCTGGTGGGATAGCA	39418	39427	39368	39420	1	GeneScaffold_3675	ENSETEG00000002586.1	38177	45477	None	5562	1290	115627	No_constitutive_exon_found_in_species
GAGGCTCAAAGCTCCACCAACTCGGAGCAGATGCTGGGCGAGATCGTGAGGG	33411	33429	33361	33413	1	GeneScaffold_3660	ENSETEG00000014706.1	4179	49098	None	5562	1290	115627	No_constitutive_exon_found_in_species
AGCATGTGCCTGGAGCTCATCACAGTGAACGCGGAGGAAGGGGACAACAGCA	42246	42297	42196	42248	1	scaffold_281550	ENSETEG00000018140.1	41551	42734	None	5562	1290	115627	No_constitutive_exon_found_in_species
GGCAACCTGAGGCAAGTCTGCTCCCCCAGGCCCTGGGAGGGACAGAACAGAT	923	1175	873	925	1	scaffold_287741	ENSETEG00000019663.1	205	1273	None	5562	1290	115627	No_constitutive_exon_found_in_species
TCCTTTTGGCTGTGAGGCTCACTGTCTCCCTGTCTTCCTCCGGGGCGCAGAT	5560	5634	5684	5632	-1	scaffold_283541	ENSETEG00000006670.1	5341	6347	None	5562	1290	115627	No_constitutive_exon_found_in_species
AGACATCTCCCTGCCCAAGAAACTAAAGCCAGAACAGATGTGGGAGAAAGAT	37613	37690	37563	37615	1	scaffold_289278	ENSETEG00000015826.1	37448	38849	None	5562	1290	115627	No_constitutive_exon_found_in_species
TGAGGCCCAGCAGCTTAGCCATGATTGGCTGAAGTACTGGGGGCTAGTAGAG	38464	38496	38414	38466	1	scaffold_289278	ENSETEG00000015826.1	37448	38849	None	5562	1290	115627	No_constitutive_exon_found_in_species
CCCCGCCAGCTAGGGCTGAGCCTAGTCTCTGGGGTCTGGGCCGGGGACAGTT	6145	6148	6198	6146	-1	GeneScaffold_3358	ENSETEG00000011449.1	139	49414	None	5562	1290	115627	No_constitutive_exon_found_in_species
ATTTATTTATAGAAGGGGCTGCGCGACATCATGACCTGATCGTTGGGGAGCA	46370	46382	46432	46380	-1	scaffold_278590	ENSETEG00000017662.1	46309	48550	None	5562	1290	115627	No_constitutive_exon_found_in_species
GGGGCGGGGCATCGCGTGGTGGCCGGGCCGCCGCCGCCCGCGGGCGCGAGGG	28422	28430	28480	28428	-1	GeneScaffold_6511	ENSETEG00000012830.1	4112	28585	None	5562	1290	115627	No_constitutive_exon_found_in_species
TGATGTTACAATGGTGGCACGGGTAGGGATGTTCAGTGGGGCTGGAAAAGAG	4478	4652	4428	4480	1	scaffold_278116	ENSETEG00000003918.1	4251	4728	None	5562	1290	115627	No_constitutive_exon_found_in_species
GCAGCTCCCCCAGAGGTGGGGGAGGAGCGACCTGGGGGGGGAGGGAGTAGCT	48886	48890	48940	48888	-1	scaffold_281178	ENSETEG00000001440.1	45465	48985	None	5562	1290	115627	No_constitutive_exon_found_in_species
TCAGGACAACATCCAAGACTGTTGCACAAGCAGTGATTCAGAGGGAACAGGT	31651	31722	31601	31653	1	GeneScaffold_4021	ENSETEG00000005126.1	3496	43846	TGS1	5562	1290	115627	No_constitutive_exon_found_in_species
CAACCTGAGATGCTTATTCACTTCTCCTCTTTCTCCCTGGGCTGATGAAGAT	36001	36115	36165	36113	-1	GeneScaffold_8025	ENSETEG00000005082.1	672	45968	None	5562	1290	115627	No_constitutive_exon_found_in_species
GAAAACGGCCGCGCAAGCCTTGGCCTGCAGCGAGCAAGATCTAGGGGGAGCT	2641	2812	2862	2810	-1	scaffold_316503	ENSETEG00000008193.1	1301	3020	None	5562	1290	115627	No_constitutive_exon_found_in_species
GGGCGAGCGTGCAGGCTGCTGCGGCTACGTCCCAGCTAACCACGTGGGAGCA	2149	2152	2099	2151	1	GeneScaffold_5633	ENSETEG00000006076.1	107	21098	PRMT2	5562	1290	115627	No_constitutive_exon_found_in_species
CTGATGGCATGGTAACCATGGGCTTGTGGGGTGGGGGGTGGGGGGTCTAGAT	4711	4731	4661	4713	1	GeneScaffold_1377	ENSETEG00000003873.1	2014	7981	CPNE6	5562	1290	115627	No_constitutive_exon_found_in_species
CCAGCCCGCACCTGCTGCCCTCCGAGCCTGGTGGCCCCAGGACAGGGGAGGA	594	739	544	596	1	GeneScaffold_6490	ENSETEG00000002858.1	524	1350	None	5562	1290	115627	No_constitutive_exon_found_in_species
GGGGGTTGACCCCAGGGGTCCTCCTGTGGTGGGGGAGCTCGGGGACCTAGGA	2400	2420	2350	2402	1	scaffold_286341	ENSETEG00000009674.1	279	4643	CTU2	5562	1290	115627	No_constitutive_exon_found_in_species
GGTGAGCCTGGCTGTTTCCTCTGGTCTCTGACACTCCCTTTGGGTGGAAGGT	2647	2803	2597	2649	1	scaffold_286341	ENSETEG00000009674.1	279	4643	CTU2	5562	1290	115627	No_constitutive_exon_found_in_species
CGTTCCACGTCGCGCGGCCGCGGCGCCACCCGCTCTTCATCCCGGGAGAGCG	5717	5773	5667	5719	1	GeneScaffold_1710	ENSETEG00000016473.1	2	7615	None	5562	1290	115627	No_constitutive_exon_found_in_species
CAGGTGAGGGCCTCTAGCTGCGCCCTCAGGACCCCCCACCCTGCAGGGAGCC	3059	3066	3116	3064	-1	GeneScaffold_8045	ENSETEG00000014767.1	2935	3612	None	5562	1290	115627	No_constitutive_exon_found_in_species
CGCGTGCTGCGGGACGAGGGGGCGGCGGGGGCGCTCCTCCGGGGCAGCAGGG	338	370	288	340	1	scaffold_316943	ENSETEG00000005574.1	78	733	None	5562	1290	115627	No_constitutive_exon_found_in_species
CGGTGACCCGGAAATGCTCCCGGTGACCTGGTGCTGCAGCAGTGGGCCAGGA	613	733	563	615	1	scaffold_316943	ENSETEG00000005574.1	78	733	None	5562	1290	115627	No_constitutive_exon_found_in_species
TTCCTTTCTCCCCGGTGCCCTGGGCCGGCGTCGGGGAGGAAGGGGCACAGAC	8087	8315	8037	8089	1	GeneScaffold_6383	ENSETEG00000001441.1	788	8350	NYAP1	5562	1290	115627	No_constitutive_exon_found_in_species
GCTCTCATGGACGTCTTATTCCACCTGTGTGTGTCTCTCTCGGGGACCAGGA	31434	31645	31695	31643	-1	GeneScaffold_8584	ENSETEG00000006647.1	902	36653	None	5562	1290	115627	No_constitutive_exon_found_in_species
CCTCTTTCCTACCCATGCTCCTCTGCCCCTTTCCCTCCCCTGGGGGTTAGGA	27240	27303	27353	27301	-1	GeneScaffold_8584	ENSETEG00000006647.1	902	36653	None	5562	1290	115627	No_constitutive_exon_found_in_species
CTAATGCCCCATCAACCTCCTCTCCCTTCCCTTCTCCCCCCACTGGGAAGGC	26382	26565	26615	26563	-1	GeneScaffold_8584	ENSETEG00000006647.1	902	36653	None	5562	1290	115627	No_constitutive_exon_found_in_species
GAGTGGATTTTCTAGTATAAGAGCTTTACTCCCTCGCCGGGAAGCGAGAGGT	46390	46410	46340	46392	1	scaffold_285226	ENSETEG00000009336.1	46309	47022	None	5562	1290	115627	No_constitutive_exon_found_in_species
GCCGCCTTCCTCATACACTCTTCTTCCTTGGCTGGGACCCGGTGGGCCAGGA	3413	3481	3531	3479	-1	GeneScaffold_252	ENSETEG00000002713.1	2494	3772	None	5562	1290	115627	No_constitutive_exon_found_in_species
CCATTATGAAAGAGAAGTGAAAACTGATATTCCCCTAAAGGGGAGAGAAGAA	45745	45777	45695	45747	1	scaffold_319370	ENSETEG00000008795.1	45490	46033	None	5562	1290	115627	No_constitutive_exon_found_in_species
GTCTGTATTGATGTGGAAGTCAGGAAATCTACCCGGGAGGGCATGAAAAGAA	41019	41171	41221	41169	-1	scaffold_286132	ENSETEG00000006887.1	40781	41255	None	5562	1290	115627	No_constitutive_exon_found_in_species
GTAACTGACCAGGGGGCTGTGGTCCCTGTGGGTCAGAGGGCAAAGGTTAGAG	43055	43114	43005	43057	1	scaffold_325023	ENSETEG00000000177.1	41688	43626	CCDC8	5562	1290	115627	No_constitutive_exon_found_in_species
TCAACCGAAAGTCACACCTCACTCAGCACCAAAGGGTTCACACAGGGTAGAA	35752	35840	35890	35838	-1	scaffold_279330	ENSETEG00000002010.1	35674	36530	None	5562	1290	115627	No_constitutive_exon_found_in_species
CCCAGCCCTATCACCACCACGCCCCAGAGAACGGTGAGAGGGAGACCTAGAG	38973	39060	38923	38975	1	scaffold_282329	ENSETEG00000016372.1	38941	39177	None	5562	1290	115627	No_constitutive_exon_found_in_species
CCCTGTCCTACCATAGCGGTCAGAAATTCTCCACCTTCGACAGGGAACAGGG	9843	9861	9911	9859	-1	scaffold_284977	ENSETEG00000008745.1	9747	11708	MFAP4	5562	1290	115627	No_constitutive_exon_found_in_species
TATGTTGAAAGGATTCATTTAAACTAGGTACTTTGTTTTGTGGGCAGTAGAC	8133	8221	8083	8135	1	GeneScaffold_2303	ENSETEG00000005726.1	988	40344	TTK	5562	1290	115627	No_constitutive_exon_found_in_species
GGCCTGCTGCTGGGCCGCAGGCTTCCTAACAGGTTTGGCATGGGCAAGAGGA	3428	3530	3580	3528	-1	scaffold_276991	ENSETEG00000018506.1	3063	3710	None	5562	1290	115627	No_constitutive_exon_found_in_species
TTGGCCGCTCCGCGAGCTCCCTTTCCGGGGGTCTTGCCCAGGGTGGCGAGCC	4628	5021	4578	4630	1	GeneScaffold_6505	ENSETEG00000009292.1	937	10404	None	5562	1290	115627	No_constitutive_exon_found_in_species
AGCTGAAACGATGGGCGAGCACGGGTTCCGGCGCAAACATGAGGGTCTAGAA	1121	1199	1249	1197	-1	scaffold_287416	ENSETEG00000005639.1	834	1261	None	5562	1290	115627	No_constitutive_exon_found_in_species
ATTTTCATACTAAATTGCATCCCAGAAACTACAATAATTGGGACACACAGGC	24750	24770	24700	24752	1	GeneScaffold_4049	ENSETEG00000007932.1	3622	36269	TMEM62	5562	1290	115627	No_constitutive_exon_found_in_species
CTTTCAGTTTCCATTGACCGCGCTCTAAGCTCCCCCTTCGGGGCGGTCAGGG	41453	41729	41403	41455	1	GeneScaffold_8641	ENSETEG00000002321.1	664	44018	None	5562	1290	115627	No_constitutive_exon_found_in_species
GGGGGGGAGGGCCACTGAATGCTGAGTGACTGGAGCCCTGGGGGTTGCAGAA	5817	5904	5954	5902	-1	GeneScaffold_1761	ENSETEG00000000377.1	1907	17641	None	5562	1290	115627	No_constitutive_exon_found_in_species
AAAGTGAAGAAGGGAAGTTTTGGCAGCAAGTGCCTGGTGTGGGCTTAGAGCC	43766	43775	43716	43768	1	scaffold_315959	ENSETEG00000003085.1	43638	44031	None	5562	1290	115627	No_constitutive_exon_found_in_species
TCTAAGTACCTAAAGTCACTAATTATGTTTTTTCCATTTACCACGGGAAGAG	22913	23016	22863	22915	1	GeneScaffold_4490	ENSETEG00000001331.1	8030	29965	MAEL	5562	1290	115627	No_constitutive_exon_found_in_species
GGGCGCAGTTGGGGAGAGACCCCATCGGGTGGTGGGGGCGGGCGGGTAAGTC	1056	1062	1112	1060	-1	GeneScaffold_8294	ENSETEG00000019440.1	1042	1356	None	5562	1290	115627	No_constitutive_exon_found_in_species
CGACGGCCAAATCACTGTGGCCGAGCTCAAGCTGGCGATGGGCAAGATAGGA	3193	3202	3143	3195	1	scaffold_313969	ENSETEG00000020079.1	2850	3303	None	5562	1290	115627	No_constitutive_exon_found_in_species
TGGCCCCGGAAGTCGCCGCTCGAGGCCCTGGACGATAAATAGAGGGCTAGGT	4358	4703	4308	4360	1	scaffold_279706	ENSETEG00000011254.1	4215	4922	None	5562	1290	115627	No_constitutive_exon_found_in_species
GGGGGCAGCTGGCGGCGAGGATGAGAGCGAAGGCCCGGGTGAAGGCCAAGGG	34231	34539	34589	34537	-1	GeneScaffold_6883	ENSETEG00000002970.1	552	34787	None	5562	1290	115627	No_constitutive_exon_found_in_species
GATATTGGTGGCTCAGAGGAGAGATCACTGTGTCTTTTCCTTGCAGGGAGTC	6603	6778	6553	6605	1	GeneScaffold_6985	ENSETEG00000009328.1	29	41344	KDM2A	5562	1290	115627	No_constitutive_exon_found_in_species
GATGAGAGCCAGAATGTTCTGTTGCTTCTAATTAAGGGACCATTGGAGAGTC	42840	42844	42894	42842	-1	GeneScaffold_8129	ENSETEG00000007580.1	1843	42948	LIPI	5562	1290	115627	No_constitutive_exon_found_in_species
TCTGTCTCTTGCTGGTGTTCAGGATGTTGAAACACAGACGTGAAGGGTAGTC	42893	43088	42843	42895	1	scaffold_312277	ENSETEG00000012378.1	42866	43097	None	5562	1290	115627	No_constitutive_exon_found_in_species
GACAGAGCTTAAAGCAGCACCTGAGTAAGTATAAAGCCTGGGCATGATAGGG	42966	43101	43151	43099	-1	scaffold_292285	ENSETEG00000016677.1	42803	43371	None	5562	1290	115627	No_constitutive_exon_found_in_species
GGCCTTAAGAAGAGATGGTGTTCGAAGTTGTGGAAGTCCTGGGAAGTTAGGA	42833	42869	42919	42867	-1	scaffold_292285	ENSETEG00000016677.1	42803	43371	None	5562	1290	115627	No_constitutive_exon_found_in_species
TTTTAAAACACAAGCGCACCGAGGAGGAGGAAGAGGAGGAGAAGAGGGAGGA	1142	1202	1252	1200	-1	GeneScaffold_5104	ENSETEG00000000810.1	1142	29958	None	5562	1290	115627	No_constitutive_exon_found_in_species
CACTGACCAGCTTGCTAAAGCAGAACCTGCTTGTCTCTCTGGGAATGCAGGC	26795	26949	26745	26797	1	GeneScaffold_2179	ENSETEG00000010911.1	1857	37308	None	5562	1290	115627	No_constitutive_exon_found_in_species
AGAAGCGAGCCATGGAAAAAGAAAACTAAAAAGATTCGGGACAAAACGAGAG	7890	7911	7840	7892	1	scaffold_283809	ENSETEG00000013811.1	7489	8888	None	5562	1290	115627	No_constitutive_exon_found_in_species
GATGAGCTATCTGTGATAAAAGGCACGAAGATGACCTTCATGGGTGGTAGCG	43139	43220	43089	43141	1	scaffold_287712	ENSETEG00000007558.1	42954	43555	None	5562	1290	115627	No_constitutive_exon_found_in_species
ACCCAGCCTGAGTGTCTGTGTGTCCCCTCCGTCCGTCTGTCGGGTGGCAGGG	25730	25864	25914	25862	-1	GeneScaffold_7577	ENSETEG00000005050.1	25497	42151	EXOC7	5562	1290	115627	No_constitutive_exon_found_in_species
GATCATAAGTGTGATAAAAACTGACAGGCAGGAAGCTGTGTACTGGGGAGAG	40102	40123	40173	40121	-1	scaffold_281129	ENSETEG00000001205.1	39337	40321	None	5562	1290	115627	No_constitutive_exon_found_in_species
CTAGGAGCAGGGAGGGTTTCCCTCTGAGCCTGGGGACTCCTGGGAGCCAGGA	41970	41988	42038	41986	-1	GeneScaffold_9133	ENSETEG00000011845.1	36113	42344	None	5562	1290	115627	No_constitutive_exon_found_in_species
GGGTCTAAGTAGAGAGAGGAGTTCTCTGACCACTGTCTGTGCTGGGGCAGGT	37479	37565	37615	37563	-1	GeneScaffold_7259	ENSETEG00000016720.1	8	42771	None	5562	1290	115627	No_constitutive_exon_found_in_species
GCCCAAGCAGAGAAGGTCAATTGGATGACTTTCATCTGAACAGGGCAAAGTT	2957	3164	2907	2959	1	scaffold_291112	ENSETEG00000002515.1	2363	3548	None	5562	1290	115627	No_constitutive_exon_found_in_species
TCATGCCTGAGGCTACAAGGGGACAGAGGCTGGTTCGTCCTCCAAGGGAGGA	40930	40936	40880	40932	1	scaffold_284910	ENSETEG00000000017.1	40563	40999	None	5562	1290	115627	No_constitutive_exon_found_in_species
CTAAGCTGGGGCAGAGCTGAACCAACAGGCTGCAGGGCACTGGGCTGAAGAG	5278	5284	5228	5280	1	GeneScaffold_1905	ENSETEG00000010838.1	5152	5564	None	5562	1290	115627	No_constitutive_exon_found_in_species
AGGGTGAGCATTCAATCAGATCTCTGTGGTGATTTCTAGCCGGGCGTGAGAT	41317	41325	41375	41323	-1	scaffold_291136	ENSETEG00000002529.1	41092	41983	None	5562	1290	115627	No_constitutive_exon_found_in_species
AATCTCTCCTAGGTGTGGACTGGGAAGTAATCTCTCCTCCGTGGGGGCAGCT	38224	38494	38544	38492	-1	scaffold_277201	ENSETEG00000005347.1	37530	39774	None	5562	1290	115627	No_constitutive_exon_found_in_species
GACCCCTAAATCTCAGATCTGAGGCTCTCTACTCTTGGATTGGGGTACAGGA	5160	5243	5293	5241	-1	GeneScaffold_6183	ENSETEG00000009086.1	5160	10863	FANCG	5562	1290	115627	No_constitutive_exon_found_in_species
CTGATGCAGGTTATCTCTCTGTCTCTCTCTCCTCTTCGTGGGCTGGGCAGGT	32072	32077	32127	32075	-1	GeneScaffold_2106	ENSETEG00000008217.1	6039	40285	None	5562	1290	115627	No_constitutive_exon_found_in_species
AGCAGGGACTCCTGAAGGCCTCCCCCGGGCTGGGAAGAGCGGGGAGCCAGGA	40074	40107	40024	40076	1	GeneScaffold_1353	ENSETEG00000003154.1	32707	40399	CHGA	5562	1290	115627	No_constitutive_exon_found_in_species
GACAGCATCTACATCAACTGCTATGACATGGACGCTGCCAACGTGGGCAGAA	39862	39883	39812	39864	1	scaffold_309687	ENSETEG00000013758.1	39552	39883	None	5562	1290	115627	No_constitutive_exon_found_in_species
CTCGTGCATCACGCCTCGGCGGCATCACGTATGACCGGAGGGACATTGAGGG	1474	1487	1424	1476	1	GeneScaffold_1586	ENSETEG00000007131.1	80	1598	STUB1	5562	1290	115627	No_constitutive_exon_found_in_species
AGAGAGACACTCCCTCCATTTCCTTCCCCTTTCCCCTTCCTGGCGGGCAGAC	5148	5253	5303	5251	-1	GeneScaffold_1586	ENSETEG00000007141.1	4186	8463	WDR24	5562	1290	115627	No_constitutive_exon_found_in_species
CAAGTTCTATCTCATTGGCATTGGTCTTGCTGATCACCCTCAGTGGGCAGGC	7941	7951	7891	7943	1	GeneScaffold_1586	ENSETEG00000007147.1	7199	7958	None	5562	1290	115627	No_constitutive_exon_found_in_species
GGCCAGGGCTGCAGCCGTCCTCATGCGGTCTGTCTCTCCCGGGCCGGCAGAA	35406	35544	35356	35408	1	GeneScaffold_7515	ENSETEG00000011261.1	3490	36063	NMT1	5562	1290	115627	No_constitutive_exon_found_in_species
AGATTAATCCATGATGCATGATTATAGAGTGACCTCATTCTAATGGGCAGGC	6172	6197	6247	6195	-1	GeneScaffold_3474	ENSETEG00000004284.1	3103	38076	KIF3A	5562	1290	115627	No_constitutive_exon_found_in_species
CGCCAGGTACCCCAGCAGCCTGGCTCCCAGGGTTGGTGGGCGGCAGGTAGAG	11326	11331	11276	11328	1	GeneScaffold_8387	ENSETEG00000002384.1	246	11942	GRK6	5562	1290	115627	No_constitutive_exon_found_in_species
GCCCCGGGCCCCCAGCTCAGGCCTGTACTTCCTTGGGGTGGGGGTTGCAGAA	33905	34057	34107	34055	-1	GeneScaffold_8387	ENSETEG00000002392.1	27229	36121	None	5562	1290	115627	No_constitutive_exon_found_in_species
AGGATGCCCAGGACACCACCCCTTTGGCTTTCAGAGTGACCAGCGGGAAGAA	30515	30557	30607	30555	-1	GeneScaffold_8387	ENSETEG00000002392.1	27229	36121	None	5562	1290	115627	No_constitutive_exon_found_in_species
ACAGCCTTGAGGTCCCAGCACTCCCCGTTTCCTGCTGCTGGGGATTGTAGGT	34710	34821	34660	34712	1	GeneScaffold_7369	ENSETEG00000004857.1	3414	37625	None	5562	1290	115627	No_constitutive_exon_found_in_species
AGCTGGTGTACTCCAGCACCTTCCCAAATGGCACAGTGTCGGGGGCCCAGGC	29927	29938	29877	29929	1	GeneScaffold_8199	ENSETEG00000010076.1	404	32217	NTNG2	5562	1290	115627	No_constitutive_exon_found_in_species
TCCTCTATCCCACCGGAAGCGCCAGGACAAAGGGGACCCGGGACAACTAGTA	9935	9954	9885	9937	1	GeneScaffold_1224	ENSETEG00000000905.1	9914	33766	RAB11B	5562	1290	115627	No_constitutive_exon_found_in_species
GCTTGTGGGGACAGGCTGCTCACCGCTGTGCTTGCTTCCTAGGGGACGAGTA	29578	29651	29528	29580	1	GeneScaffold_92	ENSETEG00000006250.1	6007	33226	None	5562	1290	115627	No_constitutive_exon_found_in_species
AACTGCGCATTTGTAAACCCTGAAACGGAGGTGGAAGGTGGACTGGGCAGTA	3302	3351	3401	3349	-1	GeneScaffold_12	ENSETEG00000010210.1	120	35323	NMI	5562	1290	115627	No_constitutive_exon_found_in_species
CGCCGTGGTCAGCTCGCAGGGCGACGAGAGCCTCCGGGGCGCGGGCGGAGGG	9944	9950	9894	9946	1	GeneScaffold_5722	ENSETEG00000016786.1	4	10117	TAF6L	5562	1290	115627	No_constitutive_exon_found_in_species
GGGTGGGCTGTGTGTGCATGCACTAATGGGCTGTTCTTCTCGGGACGTAGGT	23183	23332	23133	23185	1	GeneScaffold_6282	ENSETEG00000017798.1	524	27020	HIF1AN	5562	1290	115627	No_constitutive_exon_found_in_species
CCTTCTGGTCACCAGTGCCTCAGGAGAAGCAGAACAGCAGCCAGAGGGAGCT	19339	19354	19289	19341	1	GeneScaffold_6873	ENSETEG00000013670.1	8981	32087	None	5562	1290	115627	No_constitutive_exon_found_in_species
GCGTCGGGAAGGACATCCACACCTTTGCCTTCATCATGGACACCGGGAAGCC	6172	6200	6250	6198	-1	GeneScaffold_5939	ENSETEG00000009671.1	2373	35627	APBB2	5562	1290	115627	No_constitutive_exon_found_in_species
GTGTTCAGTGACTATTTCCTGATCATTTCGGTCTCTGTGTTGGGTAATAGGT	24244	24292	24342	24290	-1	GeneScaffold_3220	ENSETEG00000014086.1	3623	27452	None	5562	1290	115627	No_constitutive_exon_found_in_species
CGAGTGCCACCCTGCATCCGGGAGGCCCCACAGAGCTGCTGGGGGACAAGGA	29410	29665	29360	29412	1	GeneScaffold_6124	ENSETEG00000008837.1	323	32681	LMTK2	5562	1290	115627	No_constitutive_exon_found_in_species
GAGGTGCTTCGACCTCTTGCTTACTGGGGCCTTCTCTTTGTGGGGCACAGGT	4430	4509	4380	4432	1	GeneScaffold_4962	ENSETEG00000015579.1	7	8906	TKFC	5562	1290	115627	No_constitutive_exon_found_in_species
CTGGCTCAGGGGCCCAAGGGGGAGTTGCTGCGGTTGGGTGAAAGCGCAAGTC	23788	23799	23849	23797	-1	GeneScaffold_1135	ENSETEG00000008237.1	2446	31976	None	5562	1290	115627	No_constitutive_exon_found_in_species
GGCCCCTGAGCACCTGGAGCCACAGCCTGCCGCCCTTTCCCCAGAGGGAGAC	8033	8059	7983	8035	1	GeneScaffold_537	ENSETEG00000000467.1	2947	21552	PDE4A	5562	1290	115627	No_constitutive_exon_found_in_species
GCCAAGCTACATCCACAGTGCAAGAACTACCCCCAGCCCAGGGCGACCAGCT	21231	21273	21181	21233	1	GeneScaffold_537	ENSETEG00000000467.1	2947	21552	PDE4A	5562	1290	115627	No_constitutive_exon_found_in_species
CGCCCCCCAACCATCTCCCACCTCACTCACAGGCCTTCCGGGAAGACTAGAG	6324	6339	6274	6326	1	GeneScaffold_2711	ENSETEG00000003344.1	2478	24573	None	5562	1290	115627	No_constitutive_exon_found_in_species
TATGCTTATCGTTTCTTTTATCCTAACTTTTTTTGGGGGGGAAAAAACAGGC	24709	24820	24659	24711	1	GeneScaffold_6548	ENSETEG00000012782.1	17469	30159	ATXN2L	5562	1290	115627	No_constitutive_exon_found_in_species
GACCCACCATGGCCTCTCTTGACCTTGGTTGGGGTTGGGGGGGGTGACAGGT	7353	7453	7503	7451	-1	GeneScaffold_4573	ENSETEG00000011890.1	4713	8949	DQX1	5562	1290	115627	No_constitutive_exon_found_in_species
TACGGCTTTGTGGCATTCGACTCTTTCCAGAGAGGGAAACACAGGGGGAGGA	24016	24055	24105	24053	-1	GeneScaffold_4351	ENSETEG00000009371.1	15901	24104	None	5562	1290	115627	No_constitutive_exon_found_in_species
TTCCTGGGCCGCGCCGAGGTGGGACCTGCGGGAGCTGCACCGGGGACCAGGG	31150	31167	31217	31165	-1	GeneScaffold_5409	ENSETEG00000007044.1	3377	31526	RAB11FIP1	5562	1290	115627	No_constitutive_exon_found_in_species
TGGAAGCTCTGCATCCTACTTCTGCCCTTCCTTGACCCCAGGGGCTATAGGC	26910	26918	26860	26912	1	GeneScaffold_7717	ENSETEG00000010869.1	2353	26938	None	5562	1290	115627	No_constitutive_exon_found_in_species
TTACTGTCTTTATGACCCTTTCTGCAGAGAAGAAGGAGTGCCGGCGGGAGCA	1841	1860	1791	1843	1	GeneScaffold_5679	ENSETEG00000005428.1	1209	10339	None	5562	1290	115627	No_constitutive_exon_found_in_species
CCCGAGCTCCCGATGGAGCCTTTGGGCAGCCCGGCGCCAGAGTCGGGGAGCT	29950	29959	30009	29957	-1	GeneScaffold_4789	ENSETEG00000015695.1	25554	30015	None	5562	1290	115627	No_constitutive_exon_found_in_species
GGGCGCTGGCAACCTGCCGGACTTCCTGCCCTTCTGCTGGGGCAGATCAGGC	21761	21788	21711	21763	1	GeneScaffold_4620	ENSETEG00000012436.1	3027	23746	None	5562	1290	115627	No_constitutive_exon_found_in_species
TAGCCATCCAGAGTGTGTCTGCGTGGCCCGAGAAGAGGGGAGAGATCTAGAG	3216	3294	3166	3218	1	GeneScaffold_5010	ENSETEG00000002835.1	2354	30740	CNDP2	5562	1290	115627	No_constitutive_exon_found_in_species
CCGCTCCCGGCCGGCCGACGAATCGCATTCGCGGCGGCGCGGGGCGCGAGCG	23047	23052	23102	23050	-1	GeneScaffold_5547	ENSETEG00000001851.1	422	23285	None	5562	1290	115627	No_constitutive_exon_found_in_species
GCATAGCCTTGTGGGAGGGGGCGCTAGCTTTCGTTGAAGAGGGGCCAGAGGG	1982	1997	1932	1984	1	GeneScaffold_213	ENSETEG00000019412.1	1664	3778	None	5562	1290	115627	No_constitutive_exon_found_in_species
CCTCTGTCTGCACAGCACTCTGTTTGTCCCCCTCCCCCCGAGGGGCCCAGGT	3943	3947	3893	3945	1	GeneScaffold_7840	ENSETEG00000013916.1	3435	30210	None	5562	1290	115627	No_constitutive_exon_found_in_species
CAGGGGCTGAGGTCTTTAACTCCATCAGCTCTTTTGTGTCATTGGGACAGGT	10711	10789	10661	10713	1	GeneScaffold_2738	ENSETEG00000006699.1	6632	17846	None	5562	1290	115627	No_constitutive_exon_found_in_species
ACTGACACCAGGAGAGCCAGCCTGACCCTCTGCGTGTCCTGGGAGCACAGGG	9110	9290	9060	9112	1	GeneScaffold_4517	ENSETEG00000003562.1	3471	25881	IKBKE	5562	1290	115627	No_constitutive_exon_found_in_species
CGTGCAGCCAGGGAAGCCCCGCCGTACTGACATGGGCTGTGGGGGGGCAGGT	20065	20179	20015	20067	1	GeneScaffold_5740	ENSETEG00000001542.1	5295	27598	None	5562	1290	115627	No_constitutive_exon_found_in_species
GCCCAGCCTGGTGCCCGGCTGGACTCCGAGAGCACACAGGGGACAGGGAGCC	29354	29382	29432	29380	-1	GeneScaffold_4790	ENSETEG00000002742.1	3239	29829	None	5562	1290	115627	No_constitutive_exon_found_in_species
GCACTTTATATTTTTGATGATTTTTGTTTGTTGTTCTTTGCTGGGAACAGGT	9430	9581	9380	9432	1	GeneScaffold_4329	ENSETEG00000012917.1	134	26469	None	5562	1290	115627	No_constitutive_exon_found_in_species
GCTGCCATTGCTCCTTTTTCAACCCTCTCATTTATAACTTGGGCAACTAGGA	11987	12005	11937	11989	1	scaffold_271045	ENSETEG00000014276.1	11188	12038	None	5562	1290	115627	No_constitutive_exon_found_in_species
GTTCTGTGTGTGTGTGCGCGGTGCGCGCGGCTCCCCGGGGCACGGTGAAGAA	12975	13157	12925	12977	1	GeneScaffold_7298	ENSETEG00000009139.1	1473	18074	TMEM94	5562	1290	115627	No_constitutive_exon_found_in_species
CTAGCAACCTCTTCGTGGGTTTCTTCTGATTTCTGCCATTGGGGTCAAAGGG	21810	21819	21760	21812	1	GeneScaffold_9052	ENSETEG00000008655.1	21216	22119	None	5562	1290	115627	No_constitutive_exon_found_in_species
GGCAACAGAGGGGTGGTGCAAGGTAGATGCTTGGCTGTATGGTCGGGGAGGG	24961	24991	24911	24963	1	GeneScaffold_1780	ENSETEG00000009730.1	23961	24991	None	5562	1290	115627	No_constitutive_exon_found_in_species
GAAATCCTGCTAGTGTGTCTGCTCCCTCAGATGGGCCCTGTGATGGGGAGAT	18295	18299	18349	18297	-1	GeneScaffold_801	ENSETEG00000007733.1	15178	20856	ELK1	5562	1290	115627	No_constitutive_exon_found_in_species
AGTTAAACAAGTTGACTTAAAATTGTTTGCTTGCTTTTTGGGTAAACAAGGA	21923	22101	21873	21925	1	GeneScaffold_1216	ENSETEG00000016500.1	10	23917	None	5562	1290	115627	No_constitutive_exon_found_in_species
AAGAAGGGTCTCCTGCTCCACTGACCGCGCTGACCACGGCTGTGGGGCAGGT	18566	18665	18516	18568	1	GeneScaffold_7606	ENSETEG00000002091.1	761	22675	LCK	5562	1290	115627	No_constitutive_exon_found_in_species
GACAGCGGACCAGGGGAGAGCCCCCGCCCTCCTTGGGCTGAGGGGCCCAGCC	24506	24584	24456	24508	1	GeneScaffold_5981	ENSETEG00000011763.1	15018	24603	PHF7	5562	1290	115627	No_constitutive_exon_found_in_species
GTTGGCCTCAGGTGAGTCTGGGCTGCTGAGACTCGTGGGGACAGGTAGAGTG	1565	1583	1515	1567	1	GeneScaffold_8253	ENSETEG00000007868.1	1370	1670	None	5562	1290	115627	No_constitutive_exon_found_in_species
GAAGGGCTTCCATCCCCTGAAGTGGGTCCTGATCAATCCCCGGGATGCAGGC	18061	18179	18229	18177	-1	GeneScaffold_6623	ENSETEG00000003281.1	16601	19759	None	5562	1290	115627	No_constitutive_exon_found_in_species
ACTCACCATCTTTTTCTTTTTCCTCTTACGCTTCACTTCACACCAGGGAGCT	16675	16785	16835	16783	-1	GeneScaffold_7680	ENSETEG00000017449.1	11617	25230	None	5562	1290	115627	No_constitutive_exon_found_in_species
GGAAACATGTCGGGGCTCGACGCGCCCTGCGCGTGGGGCTGTCCGGGGAGCG	9569	9776	9519	9571	1	GeneScaffold_5382	ENSETEG00000001700.1	9553	23793	WHAMM	5562	1290	115627	No_constitutive_exon_found_in_species
CTTCCCCTCTCTCCACCCCCCCCCCCCACCTCCAGGAGCAGGGACCCAAGCT	21966	22011	21916	21968	1	GeneScaffold_364	ENSETEG00000007638.1	2421	26776	None	5562	1290	115627	No_constitutive_exon_found_in_species
CCACTGGGCATGTGGGTTCCTTGCGACTGGCAGGGGCCGTGGGGCATGAGAG	5187	5389	5439	5387	-1	GeneScaffold_1267	ENSETEG00000004317.1	426	25387	HPS4	5562	1290	115627	No_constitutive_exon_found_in_species
GCATCAAGGAGTCTGCAGGGGTGTGTGGTACAGGCTATTGGATGGGGCAGGA	23752	23759	23809	23757	-1	GeneScaffold_7331	ENSETEG00000019306.1	3206	24350	None	5562	1290	115627	No_constitutive_exon_found_in_species
GCCATGCGAGGTGTTCATGCGGGCTCCCCCTCCTCCCCCGGGCCGGGCAGTG	10552	10717	10502	10554	1	GeneScaffold_7528	ENSETEG00000002873.1	1731	25677	None	5562	1290	115627	No_constitutive_exon_found_in_species
TTCACGAGCAGTGGCTTTAGTCTACAGCTGCTACAAAGGGGACAGCATAGAG	22993	22998	23048	22996	-1	GeneScaffold_836	ENSETEG00000009414.1	14943	24356	None	5562	1290	115627	No_constitutive_exon_found_in_species
CCCGGACCCCTGGCCCTGGGGGGCTTCGGCGGGGGCGGCCCTGGCGGGAGCC	5123	5173	5223	5171	-1	scaffold_259798	ENSETEG00000000957.1	5123	9150	NKX2-6	5562	1290	115627	No_constitutive_exon_found_in_species
GTGTCCCTAGCCCATCTCCCTTCTGACCCTGGCTCCTCTGACACGGGCAGGC	24574	24618	24668	24616	-1	GeneScaffold_290	ENSETEG00000018200.1	2998	25660	None	5562	1290	115627	No_constitutive_exon_found_in_species
GAGGACCCGCCTGTTCTCCCGCAGCTGCGTCCCGGACCCCAGGGTGGTAGCA	22265	22284	22215	22267	1	GeneScaffold_1402	ENSETEG00000004452.1	22213	24875	None	5562	1290	115627	No_constitutive_exon_found_in_species
GTGTTGTGGGAGGCTGTCAAATTACTATGTTCTTCACCAGGGGGTTGAAGAA	17761	17769	17819	17767	-1	GeneScaffold_153	ENSETEG00000017990.1	7359	23188	None	5562	1290	115627	No_constitutive_exon_found_in_species
CCAGGTGTGTGGTGCCTACGTGTCAACAGACTGGAGGGAAAGGAACAGAGTC	21452	21502	21402	21454	1	GeneScaffold_5715	ENSETEG00000007316.1	17553	22383	None	5562	1290	115627	No_constitutive_exon_found_in_species
TGAGATGGAGAATGGCTACTGGTGGTACCGGCAGAAGAAGCAGCGGGCAGGG	16035	16097	15985	16037	1	GeneScaffold_8019	ENSETEG00000018483.1	482	17163	TRPV2	5562	1290	115627	No_constitutive_exon_found_in_species
CGGGAAGGATTGTTCGGAAGGTTATCTTCGGGGGGGGGCGGTTGGTAAAGGG	18997	19036	18947	18999	1	GeneScaffold_8019	ENSETEG00000018489.1	18955	20338	None	5562	1290	115627	No_constitutive_exon_found_in_species
TGCTTCCTGACAGAGGAGGGTACGCCACCTCTGGCATGCCAGGAGGGGAGTG	22327	22348	22277	22329	1	GeneScaffold_174	ENSETEG00000014211.1	389	22407	DDX11	5562	1290	115627	No_constitutive_exon_found_in_species
GGCCTTAAGAAGAGATGGTGTTCGAAGTTGTGGAAGTCCTGGGAAGTTAGGA	20170	20206	20120	20172	1	GeneScaffold_5651	ENSETEG00000002178.1	10890	20380	CHTOP	5562	1290	115627	No_constitutive_exon_found_in_species
GAGGCCATCGGGGTCTTCATGAAGAGCTCCTTCAAGGATGTGGGCCAAAGTT	8904	8918	8968	8916	-1	GeneScaffold_7654	ENSETEG00000005791.1	1667	15794	GBP5	5562	1290	115627	No_constitutive_exon_found_in_species
CAAACGCCTTCTACCAGCTCATTGGGGCCTTTGCCATCCACGGCGGGCAGGT	11488	11635	11438	11490	1	GeneScaffold_6350	ENSETEG00000007338.1	4405	16096	COG1	5562	1290	115627	No_constitutive_exon_found_in_species
CAGCTATGCAAATGAAAACCCGTGATGGTGACCGTGTTTCTGTGGGGCAGGG	12927	13100	12877	12929	1	GeneScaffold_4555	ENSETEG00000007298.1	7424	24779	SOX13	5562	1290	115627	No_constitutive_exon_found_in_species
CATCTGAGAATAGGGCGGAGTGGCAGGTGCAGCACTTTGGGAGGGACTAGTA	974	983	924	976	1	GeneScaffold_1577	ENSETEG00000012389.1	965	24763	None	5562	1290	115627	No_constitutive_exon_found_in_species
GTCTCCAAGCAGGGTAGTTGCTGGTGGGATTCCGTCACCACGGCAGGGAGCT	2550	2558	2500	2552	1	GeneScaffold_4713	ENSETEG00000011922.1	536	21184	CAMLG	5562	1290	115627	No_constitutive_exon_found_in_species
GACTGAAAGCTGTGATACTCATCTGAGCCTTTCTCTGTGTAGGGTGAGAGAA	21111	21123	21061	21113	1	GeneScaffold_4713	ENSETEG00000011922.1	536	21184	CAMLG	5562	1290	115627	No_constitutive_exon_found_in_species
GACAATATTCCAAAAGGAACATGTGGGAGAAAGGTGGGAGCTGAGGCAAGCC	17029	17050	17100	17048	-1	GeneScaffold_7673	ENSETEG00000002053.1	2948	17069	TNFAIP8L3	5562	1290	115627	No_constitutive_exon_found_in_species
AAGGAGGAGGAGGAGGAGGAGGAAGCAGTGGGGTGGGGGAGGAGGGGGAGGA	17772	17784	17722	17774	1	GeneScaffold_4722	ENSETEG00000012938.1	17296	23605	None	5562	1290	115627	No_constitutive_exon_found_in_species
CGATGCTCCCTGCTTGATCGGGATGCGTCTGCGCCCTGAGCGGGGCGTAGAC	3767	3839	3889	3837	-1	GeneScaffold_3405	ENSETEG00000010771.1	324	20321	None	5562	1290	115627	No_constitutive_exon_found_in_species
GCAGGCAAGATGGAGCCTGTCTCTTATGAGGCTCTTCTTGGGGACGGCAGCC	17667	17831	17617	17669	1	GeneScaffold_140	ENSETEG00000003596.1	137	21740	MRC2	5562	1290	115627	No_constitutive_exon_found_in_species
CTTCTGGGGATGGCGCTGGGTGCACCCACCCCTCTATGTCACCAGGGCAGGA	14786	14792	14736	14788	1	GeneScaffold_5450	ENSETEG00000005157.1	14210	14792	None	5562	1290	115627	No_constitutive_exon_found_in_species
GTGAGGGAGCACCCGCTAACAGACCTGCCGTGTGTCTTGTGGGGACACAGGT	6712	6937	6987	6935	-1	GeneScaffold_2150	ENSETEG00000009866.1	6712	13091	None	5562	1290	115627	No_constitutive_exon_found_in_species
TGCCCAGAAGAGCCTGCAGATGCCGGAGCTGTACGTGGCGGGGGCAGAAGGG	9786	9805	9855	9803	-1	GeneScaffold_3371	ENSETEG00000014996.1	337	23187	None	5562	1290	115627	No_constitutive_exon_found_in_species
ACCCTGAAAAACTGGTCTCCTGTGACATTGTGGTGGATGTGGGAAGCTAGTA	2488	2500	2550	2498	-1	scaffold_259293	ENSETEG00000013097.1	1677	2787	None	5562	1290	115627	No_constitutive_exon_found_in_species
CTCATTGGAAGTTCTGACTCTCAGACCCCGTGAGTGTGTCCGGGACATAGGG	6392	6413	6463	6411	-1	GeneScaffold_7036	ENSETEG00000019633.1	5841	23029	None	5562	1290	115627	No_constitutive_exon_found_in_species
AATCTCTCCTAGGTGTGGACTGGGAAGTCATCTCTCCTCCGTGGGGGCAGCT	20884	21160	21210	21158	-1	scaffold_273954	ENSETEG00000012950.1	20271	21669	None	5562	1290	115627	No_constitutive_exon_found_in_species
GTGTGAACTCGAACAACAGAGGATGGACTGAAGTCCACTGGGAAGCGTAGGG	20862	20868	20812	20864	1	scaffold_270380	ENSETEG00000019460.1	20693	21148	None	5562	1290	115627	No_constitutive_exon_found_in_species
TCACAGGTGGTTCCTGGGACCTGGCCACAGATGGCAGGGGGGCTAAAGAGGT	10824	10903	10774	10826	1	GeneScaffold_2292	ENSETEG00000019419.1	770	20407	None	5562	1290	115627	No_constitutive_exon_found_in_species
TGCCCCCGGGGGAGGCCCCCCTCTTAGGGGAAGGCCCTGTGGATGGGGAGGC	15683	15768	15818	15766	-1	GeneScaffold_6761	ENSETEG00000005779.1	12140	21616	None	5562	1290	115627	No_constitutive_exon_found_in_species
GGAAGATCAAACCCCTTTGCGCATCTGCCATTTGGCATTGGGAAACGGAGGG	1202	1222	1272	1220	-1	GeneScaffold_201	ENSETEG00000006113.1	908	20070	CYP24A1	5562	1290	115627	No_constitutive_exon_found_in_species
TTCTTTTCCCCCCAAACGCTGCCCTTGTGCTCCACTTGGTGGGGGAGCAGGC	13282	13441	13232	13284	1	GeneScaffold_2471	ENSETEG00000020121.1	515	20974	WDR75	5562	1290	115627	No_constitutive_exon_found_in_species
TACTTAAAAATGTTTCATGTTGGTGTTTTTCACCCCCAGTTGAATGGGAGTA	19928	20014	19878	19930	1	GeneScaffold_2471	ENSETEG00000020121.1	515	20974	WDR75	5562	1290	115627	No_constitutive_exon_found_in_species
GCAGGGCTAACCTGTTGCCTCCTTCCCTCTCTACAACCTCTGTGGGACAGTG	2703	2897	2947	2895	-1	GeneScaffold_5771	ENSETEG00000016891.1	1934	15749	None	5562	1290	115627	No_constitutive_exon_found_in_species
ACCCCGGAGCAGGTTGCAAGCCTTTAAACCCCTTCTTGGGGGAAACCTAGGA	7283	7328	7378	7326	-1	GeneScaffold_53	ENSETEG00000007972.1	4414	13928	None	5562	1290	115627	No_constitutive_exon_found_in_species
CCCAGCCCCGGCGACAGGGCCAAGCAGCACGGCTGCGTGCGCTGCGGGAGAA	3935	4046	4096	4044	-1	GeneScaffold_1395	ENSETEG00000012475.1	89	7382	None	5562	1290	115627	No_constitutive_exon_found_in_species
CCTCTGCTCGAGGGGTTCCCAGGGGCCCCTGGAATGTCCATAGAGGGGAGGC	2449	2460	2510	2458	-1	GeneScaffold_1064	ENSETEG00000012792.1	392	5951	None	5562	1290	115627	No_constitutive_exon_found_in_species
AGGGGACAGACTTATTCTCACAGGGTGTTCCCATTGGGAGGCCAAACAAGAA	14776	14819	14869	14817	-1	GeneScaffold_3343	ENSETEG00000015534.1	7040	16315	RHBDF2	5562	1290	115627	No_constitutive_exon_found_in_species
GGGTCCATGGGCCCCGGCTCCTTCAAGCCCTTTCTCCTCGGGCGCGGCAGGT	2100	2196	2246	2194	-1	scaffold_233256	ENSETEG00000008276.1	329	13693	None	5562	1290	115627	No_constitutive_exon_found_in_species
CCTGCAGCAGGTGCCGGGCCATGGCGGGCAGATGGTGTGCCGGGTGGAAGCC	17668	17712	17618	17670	1	GeneScaffold_5654	ENSETEG00000005201.1	16317	19664	None	5562	1290	115627	No_constitutive_exon_found_in_species
TACACGTATGAGGAGCTACGGAATCGAGTGTTCAACCTCATGGGGGAAAGAA	8453	8456	8506	8454	-1	scaffold_211645	ENSETEG00000003593.1	8028	9001	None	5562	1290	115627	No_constitutive_exon_found_in_species
GGGCTGGCAGGGGCCCCAGTTCACCACCCCTGATTCTCCCCACGGGGCAGGA	10798	10940	10990	10938	-1	GeneScaffold_3322	ENSETEG00000002013.1	8357	13446	None	5562	1290	115627	No_constitutive_exon_found_in_species
CAGAGGCTGATGGTGGAGAAGGTCCTGGCACTATCCCTGGGTGTGAAGAGGC	18641	18695	18745	18693	-1	scaffold_200661	ENSETEG00000013876.1	18588	19647	None	5562	1290	115627	No_constitutive_exon_found_in_species
CCCTCTGCTGGAGAGCGAAGGAACCTCCCCGTGGCAGGCCTGGGACGGAGTG	18649	18674	18599	18651	1	scaffold_241957	ENSETEG00000007306.1	18525	18900	None	5562	1290	115627	No_constitutive_exon_found_in_species
AGCACGGCCTTCCCTTGAGGGCAGTGCCTGGCGAGGTGAGGTCATGGGAGGA	4890	4899	4840	4892	1	scaffold_306219	ENSETEG00000011674.1	4738	5031	None	5562	1290	115627	No_constitutive_exon_found_in_species
CTCCGCTCTCTGCAGAGAACTGCGCCACATCAAGCCACCCGGGGAAGCAGTC	15705	15726	15655	15707	1	GeneScaffold_433	ENSETEG00000007609.1	1241	15741	IL17RB	5562	1290	115627	No_constitutive_exon_found_in_species
TGCACTCCCCGCCCCCCTTGCCTGACTCGGAAGCTCCCAGTGAAGGGCAGGA	13690	13696	13746	13694	-1	GeneScaffold_4037	ENSETEG00000019913.1	13493	16025	None	5562	1290	115627	No_constitutive_exon_found_in_species
ATCTCCCAGGCCCTTCCAGAAACAATTTGAAAATAGAAGGCAGGGTGGAGGG	5828	5856	5906	5854	-1	GeneScaffold_5869	ENSETEG00000009780.1	3279	17334	PROK2	5562	1290	115627	No_constitutive_exon_found_in_species
CTTGAGACTAGCCAATCAAGGTTCAGGAAGGATGGGAAGAGGCGGGGTAGGG	6480	6486	6536	6484	-1	GeneScaffold_1322	ENSETEG00000013679.1	2557	6495	None	5562	1290	115627	No_constitutive_exon_found_in_species
GCCCACAAGGCACTCACACGCCCACCCTGTCCCTCTGCCCAGTGGGAGAGCC	2595	2707	2757	2705	-1	GeneScaffold_1322	ENSETEG00000013679.1	2557	6495	None	5562	1290	115627	No_constitutive_exon_found_in_species
CTCGAGCTGAAGGAGAAGCTGGAGGCGGAGCTGCGGCAGCTGGGAGAGAGCA	12577	12597	12647	12595	-1	GeneScaffold_8999	ENSETEG00000006359.1	10046	17817	None	5562	1290	115627	No_constitutive_exon_found_in_species
GCCTCGAGCGCAGCCTGGCGCTGGGCCCGAGCCCGGCTGCTGGGGACGAGGG	11554	11556	11504	11556	1	GeneScaffold_3390	ENSETEG00000007823.1	5406	15721	MAP1S	5562	1290	115627	No_constitutive_exon_found_in_species
GGATCTGTGCACAGAGATCAGAACAGCCTTCCGTCTCCCCGGGATGGTAGCT	6131	6232	6282	6230	-1	GeneScaffold_3818	ENSETEG00000000797.1	724	7935	CCDC142	5562	1290	115627	No_constitutive_exon_found_in_species
CCCTACAAGGGAGGCTTACCCGGAAGACATTGTTCCTCTGGGCCGAGGAGGA	10227	10257	10307	10255	-1	GeneScaffold_5855	ENSETEG00000005219.1	7152	10349	None	5562	1290	115627	No_constitutive_exon_found_in_species
AAGAGAGAGAGAGAAAGAGGGAGGGTGACTCGGACCGAAAGCCGGGAGAGGA	7623	7635	7573	7625	1	scaffold_257237	ENSETEG00000002252.1	7241	8143	None	5562	1290	115627	No_constitutive_exon_found_in_species
GGGGGCTTTAGCAGAAGAGCTGTGGCCTCACGTGGCGGTTGGCCGGGCAGGT	11973	12131	11923	11975	1	GeneScaffold_7167	ENSETEG00000011971.1	4609	12754	None	5562	1290	115627	No_constitutive_exon_found_in_species
CTTTTTTAAAGGCTTTGCTCTTTTTCTCCTCCCCCTTTTCTGGGTAAAAGGT	7667	7673	7723	7671	-1	GeneScaffold_7914	ENSETEG00000015721.1	5103	14206	None	5562	1290	115627	No_constitutive_exon_found_in_species
GCTGCTGCTGCAGATCCTGCACGGTGCCGAGGCTGGGCTGGGGCCAGCAGGC	3328	3553	3278	3330	1	GeneScaffold_2462	ENSETEG00000011889.1	765	14810	None	5562	1290	115627	No_constitutive_exon_found_in_species
GCCAGGCCCCCAGGCGCGCCACCCTGATAAAGGATGAGGAGGGGGAGGAGGA	14502	14871	14452	14504	1	GeneScaffold_8487	ENSETEG00000011038.1	3373	17076	DUSP27	5562	1290	115627	No_constitutive_exon_found_in_species
GTCGGCAGGAAGAAACGCGGACTAAGCTGCAGAGAAGGAGGGAGGATTAGGG	17061	17076	17011	17063	1	GeneScaffold_8487	ENSETEG00000011038.1	3373	17076	DUSP27	5562	1290	115627	No_constitutive_exon_found_in_species
TAACCGGCCAAGCGCCACATTCACATCCGGTGACTCTGGGAAGCAGGCAGTG	1487	1779	1437	1489	1	GeneScaffold_386	ENSETEG00000002738.1	995	16519	None	5562	1290	115627	No_constitutive_exon_found_in_species
TAAGTGCCGGTCACGGCCTTCAAGGAGGGTGCTGCGTGGGATGAAAGGAGAG	967	997	1047	995	-1	scaffold_232211	ENSETEG00000004940.1	257	1330	None	5562	1290	115627	No_constitutive_exon_found_in_species
AGGGCAGTGTCCGCTATGTCCCCCGAACCTTCCTTGACTGGGTGTGGCAGGG	5808	5984	6034	5982	-1	GeneScaffold_5704	ENSETEG00000019253.1	3180	10852	IP6K3	5562	1290	115627	No_constitutive_exon_found_in_species
CCCCCATTAAACAACCCTGCTGAGCTTTTCGCAGTAGAAAGCAGGGTTAGAG	15629	15647	15697	15645	-1	GeneScaffold_7917	ENSETEG00000012348.1	6472	15713	None	5562	1290	115627	No_constitutive_exon_found_in_species
GAGATTTGTTTCATTTGACAATCTGTTTCTCTCTCTCTTTAAACGGGCAGAT	4347	4409	4459	4407	-1	GeneScaffold_3769	ENSETEG00000007860.1	2208	12411	None	5562	1290	115627	No_constitutive_exon_found_in_species
AGAGCTCTTCCCTCCCTTGTTCAAGGCAGCTGTTGCTGGGAGACACAGAGAC	4477	4749	4427	4479	1	GeneScaffold_8875	ENSETEG00000001784.1	4302	5429	None	5562	1290	115627	No_constitutive_exon_found_in_species
CCCCTAGAGCCTCCATGGGAGCGCCAGCCCAAGTTCAATGTCGGGGCGAGTC	5271	5277	5327	5275	-1	GeneScaffold_5511	ENSETEG00000007161.1	4990	17001	KCNB1	5562	1290	115627	No_constitutive_exon_found_in_species
ATATTTGCTGTGAGGAGATAATTAACCCCTCTGTGTGGTGGGAACAAAAGCC	13703	14259	14309	14257	-1	GeneScaffold_7513	ENSETEG00000001545.1	10858	14292	None	5562	1290	115627	No_constitutive_exon_found_in_species
TTCCTTCACTGTAAGCCAGGGGTCCTCAAACTTTTAAAACAGGGGGCCAGTT	641	652	702	650	-1	scaffold_256691	ENSETEG00000008181.1	397	853	None	5562	1290	115627	No_constitutive_exon_found_in_species
ACGACTGGTTCTTTAACACGGCTTCCCTTGGTGGTGTTTTCCGGGGACAGGT	9852	9920	9970	9918	-1	GeneScaffold_6217	ENSETEG00000006403.1	2046	16063	None	5562	1290	115627	No_constitutive_exon_found_in_species
GGATCCCCCAGACCTCAGGGAAGGGGCTGCAGTGGATGGGATGGATATAGCC	11549	11674	11499	11551	1	scaffold_186515	ENSETEG00000019881.1	11272	11794	None	5562	1290	115627	No_constitutive_exon_found_in_species
AACCTTACCCAAGGCCAACTCCATCTGAAAACTCTTTTCTGGGATTGTAGCT	12853	13037	13087	13035	-1	GeneScaffold_5782	ENSETEG00000011646.1	2990	13787	ZNF496	5562	1290	115627	No_constitutive_exon_found_in_species
TGTGAAGGAGGGGACCTGGCTAGTGTGATTACAAAGGGAACCAAGGAAAGGA	14319	14365	14415	14363	-1	GeneScaffold_2644	ENSETEG00000014318.1	8009	14679	NEK2	5562	1290	115627	No_constitutive_exon_found_in_species
CCAGGGCAAGCCAGGCCCAGTGAGCGAGCCGGAGCAGGTGGGAGAGCTAGGC	5647	5650	5700	5648	-1	GeneScaffold_8346	ENSETEG00000007157.1	4718	7166	PSRC1	5562	1290	115627	No_constitutive_exon_found_in_species
CTTACTGCTGACAGGTGCCTGGACAAACAAGAGTGCTGGACATGGGATAGAT	3764	3944	3994	3942	-1	GeneScaffold_8841	ENSETEG00000018343.1	3039	3953	None	5562	1290	115627	No_constitutive_exon_found_in_species
CATATTTCTGGAGTTGGAACTAACAAAACCTATAGGAGGGATGGGAGTAGTC	234	240	290	238	-1	scaffold_266896	ENSETEG00000001235.1	81	370	None	5562	1290	115627	No_constitutive_exon_found_in_species
TGCCCACTTTTGCCTCCTGCCTGTTTCCAGTACCTGAGGGAGGACTGCAGAG	13439	13510	13389	13441	1	GeneScaffold_5582	ENSETEG00000007092.1	1729	13510	None	5562	1290	115627	No_constitutive_exon_found_in_species
AAACATCCGAACCCTCGAAACCCCTGGGGCATCTTGTGGGGTTGGAAGAGCA	5343	5365	5415	5363	-1	GeneScaffold_4581	ENSETEG00000008347.1	2791	8756	None	5562	1290	115627	No_constitutive_exon_found_in_species
CATGATAATATGCTGGAACCAAGTGCTAATATGCCTTGGCTAAGGGATAGAA	7239	7314	7364	7312	-1	scaffold_271266	ENSETEG00000016599.1	6616	7355	None	5562	1290	115627	No_constitutive_exon_found_in_species
TCCTTCTCCTCGGCATCTCTCCCTGGGCTTGTCTCCAGCCTCGGGAGGAGGA	12307	12312	12362	12310	-1	GeneScaffold_6372	ENSETEG00000005830.1	526	15076	None	5562	1290	115627	No_constitutive_exon_found_in_species
GAGCTTGGGGTGGGCCAGCCAAGTCAGAGGTGTCTTCCTTCAAGGGGCAGAC	14238	14339	14188	14240	1	GeneScaffold_5647	ENSETEG00000018679.1	593	14934	SAFB	5562	1290	115627	No_constitutive_exon_found_in_species
GAGTCAGGTGCTCAGGACCTCCTGGGCCTGAGGGAGGAGGGGGATGATAGTG	8555	8574	8624	8572	-1	scaffold_239633	ENSETEG00000009963.1	8264	14143	KLK10	5562	1290	115627	No_constitutive_exon_found_in_species
GTGGATGTTGTGAGTGGCCTTGGACACTCACCAGCTGGTTGTGTGGGCAGCG	10616	10745	10795	10743	-1	GeneScaffold_1083	ENSETEG00000006602.1	301	15244	ARHGAP4	5562	1290	115627	No_constitutive_exon_found_in_species
GCCCCTGCTCTCAGTACAAACAAGAAGCTCTTTCGGGGGAAACATAGAAGAA	6655	6668	6718	6666	-1	GeneScaffold_1083	ENSETEG00000006602.1	301	15244	ARHGAP4	5562	1290	115627	No_constitutive_exon_found_in_species
GCTCGGTCGGGGGGCGGAAAAACTATCCCCGCGGGTCCGCTGTGGGGTAGGA	13725	13737	13787	13735	-1	GeneScaffold_826	ENSETEG00000004044.1	5392	13813	TOLLIP	5562	1290	115627	No_constitutive_exon_found_in_species
GCTGTGCATCACAGATTTGTTGGAAGGGGCCACCACGGGGAAGGCTGTAGGA	106	121	171	119	-1	scaffold_238043	ENSETEG00000005799.1	61	411	None	5562	1290	115627	No_constitutive_exon_found_in_species
ACAAGGAGGAGAGATGAAGAATGGTAAATAAGAAGCGGGGAGAGCAGTAGCT	14108	14151	14058	14110	1	scaffold_194533	ENSETEG00000019811.1	13516	14331	None	5562	1290	115627	No_constitutive_exon_found_in_species
GGTTCTTCTGAGCACACGGTCGACTTGTACGACCTCACCCAGGGCACAAGCT	12628	12709	12578	12630	1	GeneScaffold_4563	ENSETEG00000018315.1	2531	14383	None	5562	1290	115627	No_constitutive_exon_found_in_species
ACCATGGGAAAGTCCAGCTCGGGCTGGCCCAGGGCCACCGCTGAGGGCAGGG	12871	12943	12821	12873	1	GeneScaffold_6852	ENSETEG00000010965.1	6659	14701	PIK3CD	5562	1290	115627	No_constitutive_exon_found_in_species
CTGCATCAGTGAAGAGGATGAAAGGGGAGCCTCGCAAGCAGGGATTGTAGAT	14085	14104	14154	14102	-1	scaffold_195858	ENSETEG00000004984.1	14041	14836	None	5562	1290	115627	No_constitutive_exon_found_in_species
CTTCAGCTCGGTCACCATGTCCCCGCAGCAGTGGTAGTGGTGGGGGGGAGCC	13206	13234	13284	13232	-1	GeneScaffold_7852	ENSETEG00000000057.1	3	13379	None	5562	1290	115627	No_constitutive_exon_found_in_species
TAGCATCCTCCATTGGTTATCCCACCAGGAGGAAGGTGAAAATGGGGCAGAG	1241	1268	1318	1266	-1	scaffold_178469	ENSETEG00000008957.1	152	1389	None	5562	1290	115627	No_constitutive_exon_found_in_species
ACAGGCACGGACGCCCCGTACCCCCATGTGCCCCCAACTTGGAGGGGCAGCC	11128	11132	11078	11130	1	GeneScaffold_1977	ENSETEG00000000378.1	10525	12147	MRM1	5562	1290	115627	No_constitutive_exon_found_in_species
GCTGGCTGAGTGCCTGGCCACCGGCACGAAGGCCGTGATGAAGCAGGGAGCC	8461	8501	8551	8499	-1	scaffold_216116	ENSETEG00000013623.1	7987	8583	None	5562	1290	115627	No_constitutive_exon_found_in_species
CTGCCCTGGGAGCTGCGGGTGTGGGAAGCTGTGACGCGTCGGGCCGCGAGCC	9758	9821	9708	9760	1	scaffold_272948	ENSETEG00000010483.1	9540	10000	None	5562	1290	115627	No_constitutive_exon_found_in_species
ATAGGTTTCCTCAGCGAGCAGATTCTCTGCTCGCCAGGGGAGGAGGCTAGCT	9942	9984	9892	9944	1	scaffold_272948	ENSETEG00000010483.1	9540	10000	None	5562	1290	115627	No_constitutive_exon_found_in_species
TTACATTTAGAAAATTCAAGTTAATTGCTTAGTATGTTCAGGGCAAAAAGCT	10942	11030	11080	11028	-1	scaffold_267999	ENSETEG00000019483.1	10560	11292	None	5562	1290	115627	No_constitutive_exon_found_in_species
TCCTCTTCGGTTTAAGCGATGACAAAGACGCATCATTCTATGGGAAGCAGGT	9929	10019	10069	10017	-1	scaffold_210992	ENSETEG00000010626.1	9706	10171	None	5562	1290	115627	No_constitutive_exon_found_in_species
TGGGGATGGCTCTGGCCAGGGCCACTTAGCAGTGCCTGTGGGCCGGGCAGGC	6316	6434	6266	6318	1	GeneScaffold_1781	ENSETEG00000006365.1	2879	6733	None	5562	1290	115627	No_constitutive_exon_found_in_species
TTCCAGCAGCTGGAGCAGTAGAGCCGGCGGGAGGAGGAGGATCGGGACAGCC	11496	11574	11624	11572	-1	GeneScaffold_5649	ENSETEG00000016920.1	11496	14071	None	5562	1290	115627	No_constitutive_exon_found_in_species
GGGGGCTTTGGTGGAGGTTCTGGGGGAGGCTTTGGCGGGTCTGAGGGAAGTG	12227	12438	12488	12436	-1	GeneScaffold_6823	ENSETEG00000008964.1	8336	12851	KRT9	5562	1290	115627	No_constitutive_exon_found_in_species
AACCAAAGAAAGACTTGATATCCCGAATAGTGAAGATCATTGGGAATAAGAA	8238	8302	8188	8240	1	GeneScaffold_6143	ENSETEG00000007291.1	2765	12043	PHAX	5562	1290	115627	No_constitutive_exon_found_in_species
GACAACATCTGCTCCATCTACAGCCTCAAGACCCGTGAGGGAAATGTCAGGG	858	888	808	860	1	GeneScaffold_6918	ENSETEG00000012103.1	21	2503	GNB2	5562	1290	115627	No_constitutive_exon_found_in_species
TTCCCCCCCCCCCCCCCCCCCCTCCAAGCTAACCTCCAGGGAAGTGTCAGTT	7913	8033	8083	8031	-1	GeneScaffold_6918	ENSETEG00000012106.1	5780	12821	GIGYF1	5562	1290	115627	No_constitutive_exon_found_in_species
ATAATGAGGAGATTTTCCACATGATTATGGAAAAGAAAGGGAAAATCTAGAG	12804	12807	12857	12805	-1	scaffold_241139	ENSETEG00000005823.1	12103	12926	None	5562	1290	115627	No_constitutive_exon_found_in_species
TGGTCATCATTCATTCCTTAGGAAAGCACAGCATTGGGTCTGGAGTGTAGAT	4438	4477	4527	4475	-1	scaffold_259411	ENSETEG00000009812.1	3975	4729	None	5562	1290	115627	No_constitutive_exon_found_in_species
AAACTCATATAAAGGTGAAAGCCTATGAATGGAATCAATGTGGGAACTAGTT	1842	1875	1925	1873	-1	GeneScaffold_8235	ENSETEG00000014333.1	903	6784	None	5562	1290	115627	No_constitutive_exon_found_in_species
GTGGAACCGGGGGAGTGGTGGCGGGGGCTGACGGGCACCTGGGCGCGCAGGA	6824	6941	6774	6826	1	GeneScaffold_3397	ENSETEG00000002099.1	463	11217	TNNT3	5562	1290	115627	No_constitutive_exon_found_in_species
CATAAAATTTGCCCTCCAGCCCCTTGTCCAGAGGAGGTGAGCAGGGCCAGGA	3224	3242	3292	3240	-1	GeneScaffold_5074	ENSETEG00000009177.1	3106	13268	None	5562	1290	115627	No_constitutive_exon_found_in_species
CGGACGACCAGAGCGACCCGGAAGCCGGGGGCGGCGGTGAGCGGGACTAGAG	8053	8056	8003	8055	1	GeneScaffold_2258	ENSETEG00000004709.1	2	8056	PRDM13	5562	1290	115627	No_constitutive_exon_found_in_species
GTATTTATAATATGCACTGGGTCTACCTAGCTCCAGCGAAGGGGCGGTAGTG	8616	8625	8675	8623	-1	scaffold_158544	ENSETEG00000015354.1	8464	8762	None	5562	1290	115627	No_constitutive_exon_found_in_species
AGCCAAGGCTGGTCCCCCCCGGGCTGCCCGAGGTCGTGCCCAGGGCCGAGTG	13097	13106	13047	13099	1	GeneScaffold_3421	ENSETEG00000019286.1	9890	13123	None	5562	1290	115627	No_constitutive_exon_found_in_species
AGAGGAGCTTAGCGATGCTTCATCTTGAGAAGGGCAGGGTGAAGGAATAGAG	9662	9698	9748	9696	-1	scaffold_227248	ENSETEG00000000820.1	6756	9734	None	5562	1290	115627	No_constitutive_exon_found_in_species
TCTTTGACTGCCATCCTTCTCTCTGTAGATCATTTGCATTTGGGGAGCAGGG	10444	10527	10394	10446	1	GeneScaffold_4002	ENSETEG00000003233.1	1602	12434	None	5562	1290	115627	No_constitutive_exon_found_in_species
AGTGACTTGGAGAGTGCAGGTGAGGCCAGTGGTCGAGTCCGAAGGGGGAGAA	956	971	1021	969	-1	GeneScaffold_4983	ENSETEG00000006430.1	275	3585	None	5562	1290	115627	No_constitutive_exon_found_in_species
TAACCCTCAGGGTCTGCCAGGACCGTCTTGTTGCCAAAATGGGTCAGTAGGT	4841	4862	4912	4860	-1	GeneScaffold_6553	ENSETEG00000008469.1	4805	5134	None	5562	1290	115627	No_constitutive_exon_found_in_species
ATCATGGTGGGTATGGGCCGGAAAGACAGCTCCGTGGGCGAGGAGGCCAGAG	1658	1661	1608	1660	1	scaffold_256030	ENSETEG00000003207.1	1482	2435	None	5562	1290	115627	No_constitutive_exon_found_in_species
CAGAAGAAACAGCCAGGTGAGGGGCTAGGAGACGGCCCTGAACCTGGGAGGG	11623	11639	11573	11625	1	GeneScaffold_394	ENSETEG00000020028.1	6565	13059	None	5562	1290	115627	No_constitutive_exon_found_in_species
TAAAGGAACGATGAGGCTCCTTTGGGAATCTTCTTTGGCTAGGTTGGGAGCC	113	117	63	115	1	scaffold_245977	ENSETEG00000019213.1	14	1380	None	5562	1290	115627	No_constitutive_exon_found_in_species
GGTCATCACTGTCCACCTGCCCTGGTCCCTGACCACCGGTCAAGGGCTAGGT	9085	9100	9150	9098	-1	GeneScaffold_8731	ENSETEG00000019445.1	9085	11220	ARRDC5	5562	1290	115627	No_constitutive_exon_found_in_species
GATGGTCCGCCGTGGATGGACGCCGGGCTTTGGCCCCCCTGGGAGGACAGGA	4387	4406	4337	4389	1	GeneScaffold_4344	ENSETEG00000007853.1	2	6300	ADAD2	5562	1290	115627	No_constitutive_exon_found_in_species
GGATGTGCCGTCTCACCGACTGCATTAACCACAGAATTGTTTGCAGGGAGTC	10555	11023	11073	11021	-1	GeneScaffold_1935	ENSETEG00000019294.1	7913	12038	None	5562	1290	115627	No_constitutive_exon_found_in_species
TACCTGTCCGCGCCTTCGTGTTGTGTGGTGCCACTCCGGCCGGGATGAAGAA	2813	2882	2763	2815	1	scaffold_202525	ENSETEG00000019048.1	2629	2882	None	5562	1290	115627	No_constitutive_exon_found_in_species
GTGCTTCTCCCTTGTCCTCCCCTACCTGTGACTGGCCACCACATGGGCAGCG	4002	4049	3952	4004	1	GeneScaffold_5624	ENSETEG00000012795.1	54	8882	None	5562	1290	115627	No_constitutive_exon_found_in_species
ACCACCAGGGCTGCTAGTCCAAAAACGAATTTAAAAAGGAGGGAGCAAAGTC	10609	10621	10559	10611	1	GeneScaffold_6504	ENSETEG00000008822.1	10260	11139	None	5562	1290	115627	No_constitutive_exon_found_in_species
TGGTGGGACTTCCATCCGCATGGGCCGGGGTCTGGGGGCTTAGAGCCAAGCT	6551	6671	6721	6669	-1	GeneScaffold_1696	ENSETEG00000020084.1	1231	10020	None	5562	1290	115627	No_constitutive_exon_found_in_species
CAGCCGGCTCTGGGCTGACCGTGCCATGCCATCTGCACACAGGGCACTAGCT	9426	9615	9376	9428	1	GeneScaffold_3108	ENSETEG00000019650.1	64	12243	None	5562	1290	115627	No_constitutive_exon_found_in_species
GGCAGCTGCCTCCGTGGCAGCAGGTGACTGGCAGGGTTTTTGTGGGACAGAG	3997	4145	4195	4143	-1	GeneScaffold_767	ENSETEG00000018954.1	3209	9659	MCAM	5562	1290	115627	No_constitutive_exon_found_in_species
TTGCTGGTTTGGCCAGGTGCTATGTTACCTAGGGTCCCTGGATGGGCAAGCC	12165	12180	12115	12167	1	scaffold_179014	ENSETEG00000019381.1	11850	12422	None	5562	1290	115627	No_constitutive_exon_found_in_species
CCTGGCCTGCCAAGGAAAGTACACTCCAAGCGGTCAAGCTGGGGCCGCAGTT	480	510	560	508	-1	scaffold_181593	ENSETEG00000005724.1	480	1562	None	5562	1290	115627	No_constitutive_exon_found_in_species
GATGACGCCTGGTTTTGCAACTGGATCTCCGTGCGGACCCCTGGGAGCAGCG	8096	8170	8220	8168	-1	GeneScaffold_5706	ENSETEG00000016423.1	845	10035	None	5562	1290	115627	No_constitutive_exon_found_in_species
TGCTGCTCAGGCTTTCCAAACATCTTCCTAGCCATCTAGAGGCTGGGAAGGT	6707	6731	6781	6729	-1	GeneScaffold_5706	ENSETEG00000016423.1	845	10035	None	5562	1290	115627	No_constitutive_exon_found_in_species
GTTGGGCAGCCTCCTGAGCCACAAGCCAGAAGATCTGAAGGTAAGGGTAGCC	7497	7509	7559	7507	-1	scaffold_240414	ENSETEG00000007227.1	7182	7591	None	5562	1290	115627	No_constitutive_exon_found_in_species
GCCAGGTTTGGAAGGGGCCGTGGGCTGGGGGGGTGGCGGGAGGGGGGCAGGG	3340	3343	3290	3342	1	GeneScaffold_3423	ENSETEG00000012086.1	2468	10811	None	5562	1290	115627	No_constitutive_exon_found_in_species
GGAAAGGGGCTTTCCCTTGTCTGTCTGCTTGCCTTTGCCCCTAGAGGGAGGC	5933	6041	5883	5935	1	scaffold_239629	ENSETEG00000010677.1	4571	6917	None	5562	1290	115627	No_constitutive_exon_found_in_species
CGGAAGTGTGGAAGACGCCGTGGGGTGGAGGCAGGCGGGCGAGACGAGAGGC	11141	11177	11227	11175	-1	scaffold_189359	ENSETEG00000004198.1	7990	11306	None	5562	1290	115627	No_constitutive_exon_found_in_species
TGGGAAGCAGGTGATTCTGGCTATGATGTTCAGAGTTTGGAATGGGTCAGCT	9156	9334	9384	9332	-1	scaffold_189359	ENSETEG00000004198.1	7990	11306	None	5562	1290	115627	No_constitutive_exon_found_in_species
CATTTGAGGAAGACACAAATGCTCTCTACCTAGACCTGGATTCAGGGAAGCC	8317	8325	8267	8319	1	scaffold_265354	ENSETEG00000015048.1	8087	8338	None	5562	1290	115627	No_constitutive_exon_found_in_species
CGCTCTTGTTCCTGTTGCTACGTCAGGCCTGGGCTTGGCCAGGCAGGGAGCC	9519	9534	9584	9532	-1	GeneScaffold_4875	ENSETEG00000020206.1	5821	10536	ALAD	5562	1290	115627	No_constitutive_exon_found_in_species
ATGCAGTCCTGGTTGGCTGGCCTTCAGCTCCAAAGGAGTCATGGGACTAGAG	7911	7959	8009	7957	-1	scaffold_200874	ENSETEG00000000465.1	7911	11854	None	5562	1290	115627	No_constitutive_exon_found_in_species
TGGACTCTGGTGACGGTGTCACGCACACGGTGCCCATCTACGAGGGCTAGGC	7240	7426	7476	7424	-1	scaffold_242730	ENSETEG00000012178.1	6829	7929	None	5562	1290	115627	No_constitutive_exon_found_in_species
GGTGTTTACAGCTGGTGGTAGTGCATTGGGTGGGGGGGTGGGGGGGCGAGAG	10079	10099	10029	10081	1	scaffold_185858	ENSETEG00000002570.1	10034	10159	None	5562	1290	115627	No_constitutive_exon_found_in_species
GGCGGGGAGGAGAGAGGAGAATGCAGACAGGGTTGGGGCGCAGGTGAGAGCG	4547	4556	4497	4549	1	scaffold_233214	ENSETEG00000010841.1	4314	4626	None	5562	1290	115627	No_constitutive_exon_found_in_species
TTGCTGCAGGTGTTGGTGAATTTGAAGCTGGTATCTCCAAAAATGGGTAGAC	5198	5201	5148	5200	1	scaffold_213030	ENSETEG00000002391.1	4776	6172	None	5562	1290	115627	No_constitutive_exon_found_in_species
CTGTCGGAGAAATACGAACAGGATACTGCTGCATCCCAGGCTACGGGAAGCC	10799	10805	10749	10801	1	scaffold_192031	ENSETEG00000003184.1	10285	10869	None	5562	1290	115627	No_constitutive_exon_found_in_species
GGCCTCCGGCTGGTGCTCCCAGGGGCTGTCAGGGCCATCGTGGGACACAGGG	7945	7949	7999	7947	-1	GeneScaffold_1191	ENSETEG00000015079.1	6025	11491	None	5562	1290	115627	No_constitutive_exon_found_in_species
ACCGTGAGACTCTGTCACAGTGGGGGTGACACATTCCCCCTGGGCAGCAGGT	3525	3646	3475	3527	1	GeneScaffold_4570	ENSETEG00000018199.1	1156	6067	None	5562	1290	115627	No_constitutive_exon_found_in_species
ATGTGCATCCACCAGGAACTTATAGACCTGATCTGTGACCCCGGGACAAGTC	10053	10122	10003	10055	1	scaffold_223668	ENSETEG00000013551.1	9994	10224	None	5562	1290	115627	No_constitutive_exon_found_in_species
TGAGACAGCGAGCGAGGTTAACTCAGAGGCAGCAGTGGGGCAGGGAGTAGGG	8332	8339	8389	8337	-1	GeneScaffold_1705	ENSETEG00000008015.1	3	8491	DMPK	5562	1290	115627	No_constitutive_exon_found_in_species
TCTACTGTGGTGTGGGACTGGTGGGCTCACCCTGGCCCATGGGGCCGCAGGT	8664	8845	8895	8843	-1	GeneScaffold_28	ENSETEG00000017809.1	377	11194	SLC4A1	5562	1290	115627	No_constitutive_exon_found_in_species
GTCACCAGCGTGGGGTTCGGCGGCCTGGTGCAGCTTCCGGAGGGCGAGAGGT	269	296	346	294	-1	scaffold_245581	ENSETEG00000016458.1	215	1867	LTB	5562	1290	115627	No_constitutive_exon_found_in_species
AAGTTTCTGGAAAGACAGAGCCGAGGGGAAGCTGGGGGATGGGGAGCGAGGG	9339	9355	9289	9341	1	scaffold_240055	ENSETEG00000016604.1	9232	9650	None	5562	1290	115627	No_constitutive_exon_found_in_species
GGGGGCACCCTTAACCTGCCCTGTGACCCGCTCCCTGTTTGTGGGCACAGGA	8414	8570	8364	8416	1	scaffold_266468	ENSETEG00000020403.1	2957	8570	PAPD7	5562	1290	115627	No_constitutive_exon_found_in_species
TGCCCCAGGGGGGGGGGCTACCCTTTCCTCTTCCCCACCTTCGAGGGCAGGC	4692	4833	4883	4831	-1	GeneScaffold_3377	ENSETEG00000015426.1	77	9760	None	5562	1290	115627	No_constitutive_exon_found_in_species
GATGGGAAGGTGCCATGAAGCTCAGCATCAATAACCGAGGGCTTAAAGAGGG	1483	1539	1589	1537	-1	GeneScaffold_8884	ENSETEG00000019693.1	483	3595	None	5562	1290	115627	No_constitutive_exon_found_in_species
GGAAGAATCTGAAAGCATGCCCAAGAGAAAGAAGAGGAGTGGGATCACAGGC	783	816	866	814	-1	GeneScaffold_8884	ENSETEG00000019693.1	483	3595	None	5562	1290	115627	No_constitutive_exon_found_in_species
CCGCCGACCCACCTTTGCTGACCCATGTTCTCTCCCCCTGGGTGGGCCAGAA	10438	10606	10388	10440	1	GeneScaffold_6815	ENSETEG00000003632.1	468	10877	GAA	5562	1290	115627	No_constitutive_exon_found_in_species
CCCTGCCCCTCCTGTCCAATGCCGCCTGCAAGAAGTACTGGGACAACTAGAT	3308	3395	3445	3393	-1	scaffold_159676	ENSETEG00000011866.1	3182	3889	None	5562	1290	115627	No_constitutive_exon_found_in_species
GAATGGTGATGGAATGGCTAATCTCTGGGGACTGTGAGATCCGGGAGGAGTC	9742	9780	9830	9778	-1	scaffold_226351	ENSETEG00000009517.1	8027	10252	None	5562	1290	115627	No_constitutive_exon_found_in_species
TGACTGAAGCCGTGGGGCGGGGCGAAGGTCAGGCTCGCTGGGTGCCGGAGGG	8521	8531	8581	8529	-1	scaffold_178877	ENSETEG00000009285.1	8456	8994	None	5562	1290	115627	No_constitutive_exon_found_in_species
TCTGTGGCAATGCGGGAGTTCAGGGGGTGGGGGTGGGGGCAGGAAAAAAGAT	4304	4364	4414	4362	-1	scaffold_236606	ENSETEG00000002859.1	4054	4450	None	5562	1290	115627	No_constitutive_exon_found_in_species
GGAGGTGCATTCTTCACGCAAGGGCAGTGCGCTCGAGGGGAGAAGGGTAGTT	7907	8340	7857	7909	1	scaffold_210310	ENSETEG00000011200.1	7634	8349	None	5562	1290	115627	No_constitutive_exon_found_in_species
ACGTAGCCAGAAGCGCCCCCCGCCTATCCCCCGAACACCTGGGCCAGAAGGA	7609	7790	7840	7788	-1	scaffold_307670	ENSETEG00000009209.1	350	7890	ITPKA	5562	1290	115627	No_constitutive_exon_found_in_species
GCAGACCAAAGCAGCCCTCAGGGAGGAGGGTGGCCATCAGGAGGGGCTAGCA	5036	5039	4986	5038	1	scaffold_274464	ENSETEG00000006415.1	4556	6530	None	5562	1290	115627	No_constitutive_exon_found_in_species
GAATAGTTCATTTTGAAACATGAGAGGTCTTGCCAACATGGGACAAATAGAT	1843	1852	1902	1850	-1	scaffold_185524	ENSETEG00000002023.1	1514	2780	None	5562	1290	115627	No_constitutive_exon_found_in_species
CTTTGAGGAACAAGGATGTAAAGAGGGCCTTGATCAGGGCAGTCAGATAGCA	6541	6547	6491	6543	1	scaffold_268761	ENSETEG00000009007.1	5622	6547	None	5562	1290	115627	No_constitutive_exon_found_in_species
GGTGCTGATCACTGAAGGTAGGGACAAAGGCGTCCTGCGGGAAGTTGTAGCA	6985	6994	6935	6987	1	scaffold_201735	ENSETEG00000019227.1	6691	7529	None	5562	1290	115627	No_constitutive_exon_found_in_species
AAGCCCTCTGCACAAGGCAAAAGACAATTTATAGGTTCATCGGGCGGTAGCG	7832	7834	7884	7832	-1	GeneScaffold_6320	ENSETEG00000013081.1	7434	7961	None	5562	1290	115627	No_constitutive_exon_found_in_species
CATGAATGAAGATGTAGCTTCTCCCCAAAGCTTCCGATGCTAGGGACTAGGA	1646	1652	1702	1650	-1	scaffold_243529	ENSETEG00000003310.1	1024	1701	None	5562	1290	115627	No_constitutive_exon_found_in_species
TTTGAATACTCCCAGCCGCCGCATTGGTGAAGCAGCGCATGGGGGGGCAGGC	2204	2210	2154	2206	1	scaffold_221711	ENSETEG00000012343.1	2148	2737	None	5562	1290	115627	No_constitutive_exon_found_in_species
GGGACAGTTGCACGCCCGGAGAGGGCTGAGCACGGGATGGGGAAGATGAGTT	1754	1757	1807	1755	-1	scaffold_176930	ENSETEG00000014049.1	690	2457	None	5562	1290	115627	No_constitutive_exon_found_in_species
GGAGCAACACAATCCTCTTGGTGAGTTCTGGGGACAGTGGGCCAAAATAGTG	703	868	918	866	-1	scaffold_176930	ENSETEG00000014049.1	690	2457	None	5562	1290	115627	No_constitutive_exon_found_in_species
GCCGGCAGGCGGCGAACTTCACGGGGACCGGCCAGCCCCGGCGGGAATAGGC	9908	9947	9997	9945	-1	GeneScaffold_3621	ENSETEG00000008292.1	1824	10010	WDR74	5562	1290	115627	No_constitutive_exon_found_in_species
CCCAGGCAGGTGTTGGTGTCAGACCCCACCCTGACACTATGGCTGGGCAGTA	7363	7501	7551	7499	-1	scaffold_208179	ENSETEG00000011786.1	3401	8024	CPT1B	5562	1290	115627	No_constitutive_exon_found_in_species
TGACCCTACAGATACTGCTGAGTAGCTTGGGGGCAAGGGGCGGGGTGTAGAA	1971	2045	2095	2043	-1	GeneScaffold_8613	ENSETEG00000016619.1	1943	2287	None	5562	1290	115627	No_constitutive_exon_found_in_species
CTTTGAGGAACAAGGATGTAAAAAGGGCATTGATCAGGGCAGTCAGATAGAA	4719	4728	4778	4726	-1	scaffold_202811	ENSETEG00000015840.1	4719	5646	None	5562	1290	115627	No_constitutive_exon_found_in_species
AAGAACCAGGGCGGAGGCCCCTCTAAATAATGCCTCCCCCATGGGTGCAGGC	6420	6605	6655	6603	-1	GeneScaffold_8880	ENSETEG00000017216.1	3480	9784	None	5562	1290	115627	No_constitutive_exon_found_in_species
GCCGACGGCTACTTGTACGCGCTATACCCCAAGTGGGGCTGGAGTGCTAGTT	9747	9754	9697	9749	1	scaffold_252462	ENSETEG00000009738.1	9305	9850	None	5562	1290	115627	No_constitutive_exon_found_in_species
AATGAAGAGGAAGCATTCCAGCTGGAGTTGAGTGGACTAACAGGGAAAAGAA	7228	7236	7286	7234	-1	scaffold_223872	ENSETEG00000006889.1	4585	7750	None	5562	1290	115627	No_constitutive_exon_found_in_species
TCCAAGCATCTTTGGGTACAGGAAGTTGATACCACAGTAAGGGATACTAGCA	4745	4814	4864	4812	-1	scaffold_223872	ENSETEG00000006889.1	4585	7750	None	5562	1290	115627	No_constitutive_exon_found_in_species
TCTCTCCTTCCTCTCCTACTCACCCGGCTCCCCACGCTGTCCGGGTAAAGTT	3045	3075	3125	3073	-1	scaffold_55526	ENSETEG00000003403.1	4	6739	None	5562	1290	115627	No_constitutive_exon_found_in_species
AGTTTAATATCTTGGGCCATCTCTGGCCAGCCTGGGGGGAGAAGGGGGAGGG	4747	4769	4819	4767	-1	GeneScaffold_8047	ENSETEG00000002761.1	2698	6252	RINL	5562	1290	115627	No_constitutive_exon_found_in_species
TTAGAGGTGAACATCCCCCTGTGCAAACTGGTCCTCCTGGGCTGAAGAAGTC	1246	1255	1196	1248	1	scaffold_181069	ENSETEG00000014056.1	1196	1621	None	5562	1290	115627	No_constitutive_exon_found_in_species
GCTCCCCTGCCTCTGAGCACCCACCTAGCTCTTAGCCATTCCGGGGGCAGCC	611	621	561	613	1	scaffold_245449	ENSETEG00000010624.1	506	1806	ZNRF4	5562	1290	115627	No_constitutive_exon_found_in_species
GCCGCCGATCGCCTGCTGGGCCTGCGCGACGCGCTTCGACTAGGGCCGAGGA	2466	2486	2536	2484	-1	GeneScaffold_1714	ENSETEG00000000195.1	2326	5520	None	5562	1290	115627	No_constitutive_exon_found_in_species
AAGAGGAAGATGCTAGTTCAATGCTGAAAGAAATTCAGTCAAGGGCCTAGAA	9448	9463	9398	9450	1	scaffold_188230	ENSETEG00000016485.1	7462	9515	None	5562	1290	115627	No_constitutive_exon_found_in_species
AGCAGTCACTACCCCCACATCTGGAGCCAGCCTGGCCCCAGGGGCTATAGCA	6999	7110	7160	7108	-1	scaffold_191305	ENSETEG00000004707.1	6947	7996	None	5562	1290	115627	No_constitutive_exon_found_in_species
CCTTTCTTCGCTGACCTTAGGAACCCCCATAGGGTTCGTGGGGGATCTAGTT	8090	8099	8149	8097	-1	scaffold_303039	ENSETEG00000014619.1	7975	8544	None	5562	1290	115627	No_constitutive_exon_found_in_species
CCGCCTCTGCCTGCGTGGGATGGGCTTGGTTTCCAGGGAAGGACCAGGAGGT	2468	2495	2418	2470	1	scaffold_234585	ENSETEG00000013209.1	2415	4094	DBNDD2	5562	1290	115627	No_constitutive_exon_found_in_species
AGTGAAATCAAAGGATTTGGTGCCCCCTGAGAAGACTGCTGGGGCCATAGGA	1496	1517	1567	1515	-1	scaffold_242943	ENSETEG00000009079.1	924	1736	None	5562	1290	115627	No_constitutive_exon_found_in_species
TGTACTTGAGAGGGTGATGTGGGTGGGTGACGTCCCTGGGGAAGGACTAGCA	915	1077	1127	1075	-1	scaffold_180035	ENSETEG00000000690.1	915	1149	None	5562	1290	115627	No_constitutive_exon_found_in_species
TAGTGGAGTTGGAGCCAGACAACCTAACCAAGGACATCGTGGGAGTCTAGGA	1540	1543	1593	1541	-1	scaffold_264053	ENSETEG00000010575.1	689	2211	None	5562	1290	115627	No_constitutive_exon_found_in_species
GCAATTGCAAGAGCAGATTGCAAATGCTGCACAGAGACAATTGGGAGCAGAA	1413	1491	1541	1489	-1	scaffold_264053	ENSETEG00000010575.1	689	2211	None	5562	1290	115627	No_constitutive_exon_found_in_species
AAACAAAAGAAAACTCTGCATGATGATGAAATCAAGGGCTGCAAGAATAGCA	1290	1317	1367	1315	-1	scaffold_264053	ENSETEG00000010575.1	689	2211	None	5562	1290	115627	No_constitutive_exon_found_in_species
CCAGTCCTCTGTGGCATGCGATTCGGTAAAATGATGGGGAAAGGTGCTAGGC	943	953	1003	951	-1	scaffold_264053	ENSETEG00000010575.1	689	2211	None	5562	1290	115627	No_constitutive_exon_found_in_species
TCGTCCTCTGCAAGGGCATGTGGGGATGTGGGGACCAGCTGGGCATGTAGGG	6778	6910	6728	6780	1	scaffold_181706	ENSETEG00000013770.1	6656	7844	None	5562	1290	115627	No_constitutive_exon_found_in_species
CCGGCTCGCCGCCTCGGCTCCTGCACCCGCGGCGGCGTCTGGGCCGGGAGCG	4172	4187	4237	4185	-1	scaffold_162236	ENSETEG00000012616.1	3287	4438	None	5562	1290	115627	No_constitutive_exon_found_in_species
GGTTTGGGTTAATGGTCAGCGGCAGATGGAGGTGGATGGGTGAGGAGGAGAA	3332	3374	3424	3372	-1	scaffold_162236	ENSETEG00000012616.1	3287	4438	None	5562	1290	115627	No_constitutive_exon_found_in_species
CAGCCTTCCTCTCAGGAGTCCTGTAGGAAGAGATGCAGGGAGACAGGGAGAC	8783	8910	8733	8785	1	GeneScaffold_2754	ENSETEG00000000874.1	8058	8910	None	5562	1290	115627	No_constitutive_exon_found_in_species
CGTCTGGATTTCTCCCTTTCTTCTTTCTCACTGCTGCCTGGGACCGACAGGA	4953	5010	5060	5008	-1	GeneScaffold_6941	ENSETEG00000014854.1	389	8376	None	5562	1290	115627	No_constitutive_exon_found_in_species
AGCAGTCAGCCGAAGAGCTGCCAGAACCTGCGAGGGGCCTGGGGAAGAAGGC	1995	2026	1945	1997	1	scaffold_218367	ENSETEG00000000649.1	977	2026	None	5562	1290	115627	No_constitutive_exon_found_in_species
GGCCCACTCTCCTGCCCACTGGTCAACAGGGGCTGCATTCGCTCAGGGAGCC	3948	4014	3898	3950	1	scaffold_201342	ENSETEG00000014942.1	3896	4209	None	5562	1290	115627	No_constitutive_exon_found_in_species
CTGAAGATGACCTGCCAGGGCCTGAGGACAACCTGCAGGGGCCTAAGGAGGC	8514	8529	8464	8516	1	GeneScaffold_7120	ENSETEG00000001904.1	336	8529	None	5562	1290	115627	No_constitutive_exon_found_in_species
AGATCCGGGTGCCACGTTAGGCTCCAGCCCAGTGTGAAGCCTGGGAGTAGCC	2638	2764	2814	2762	-1	scaffold_211939	ENSETEG00000009788.1	327	3682	None	5562	1290	115627	No_constitutive_exon_found_in_species
ACGGAGACAGGCAATCAGAACAGGTCCTGGGCTGGGCTCTCTAAGGGGAGAC	614	620	670	618	-1	scaffold_211939	ENSETEG00000009788.1	327	3682	None	5562	1290	115627	No_constitutive_exon_found_in_species
CTGCAGGAATAGACATGAGCTCTTAGAGGACCCACTTGCCCTGGGAGGAGGG	2158	2181	2108	2160	1	scaffold_229746	ENSETEG00000008532.1	1985	2759	None	5562	1290	115627	No_constitutive_exon_found_in_species
CCCCTGAGGAGGACGCGGCGGTAAGGCCGCAGGTGATGGAGGGGCGGTAGGA	1773	1803	1853	1801	-1	scaffold_197483	ENSETEG00000014675.1	911	1818	None	5562	1290	115627	No_constitutive_exon_found_in_species
AAGGACAACAGAGTGCTTTGAGGACATCTCAAAGGTCCTCAAATGGGCAGGC	1613	1625	1675	1623	-1	scaffold_37206	ENSETEG00000000184.1	1437	1734	None	5562	1290	115627	No_constitutive_exon_found_in_species
GGCACACCAGGCCATCCGGCTCTTGACTGTGACCACGCTGATGGGCAGAGTG	7174	7183	7124	7176	1	scaffold_95044	ENSETEG00000010361.1	6851	7351	None	5562	1290	115627	No_constitutive_exon_found_in_species
CCTCGTGGGGACGGCACCTTATGCAGAGGAAAGCAAGATGCTGGGGAGAGCC	4397	4418	4468	4416	-1	GeneScaffold_8853	ENSETEG00000001747.1	4341	6940	None	5562	1290	115627	No_constitutive_exon_found_in_species
CTGGGCATCCGAGCTCCCGCCCGTCTGGCCACCGCCGGGAGTCGGGAGAGAC	530	581	480	532	1	scaffold_235128	ENSETEG00000017521.1	325	1127	None	5562	1290	115627	No_constitutive_exon_found_in_species
CTGTGGTGCTCACGGATGACCAGGTGGACCAGGCGCTGGGGGAGGAGTAGGC	3466	3481	3531	3479	-1	scaffold_201667	ENSETEG00000004536.1	3447	4146	None	5562	1290	115627	No_constitutive_exon_found_in_species
AGAACCGCAGCCTAGCACGGTGGTTGGAGCACCAAGGGAGGAAGCGCTAGGG	5376	5424	5474	5422	-1	GeneScaffold_3974	ENSETEG00000002083.1	5376	5986	CCL27	5562	1290	115627	No_constitutive_exon_found_in_species
GTATCATTATGATTATCCAGTATTAGATTTGTAACAATAATGGGCAATAGAA	6983	6998	6933	6985	1	scaffold_253961	ENSETEG00000014116.1	5230	7379	None	5562	1290	115627	No_constitutive_exon_found_in_species
GAGAGAGAGAGAGAGAGAGAGAGAGGCGCGGGGGAGAGGGGGGGCAGTAGAT	6319	6325	6269	6321	1	scaffold_188068	ENSETEG00000019439.1	5946	6971	None	5562	1290	115627	No_constitutive_exon_found_in_species
TCACCATCCTGCAAGTGGCCTGCCGCATGGAGCTGCCTCGGGGCGGGTAGGG	3025	3315	2975	3027	1	scaffold_194168	ENSETEG00000005402.1	2123	3606	None	5562	1290	115627	No_constitutive_exon_found_in_species
GGCAGGAGAGGGGACATGGTGACAGAGGGCACTTAAGCAGCACAGGGTAGAG	529	580	479	531	1	scaffold_168028	ENSETEG00000001253.1	370	812	None	5562	1290	115627	No_constitutive_exon_found_in_species
AGGGAAACCCTTCTGCCACAAGCCTGCATGCCACCCTGTTTGGGCCAAAGGC	4556	4594	4506	4558	1	scaffold_166615	ENSETEG00000015804.1	4409	5015	None	5562	1290	115627	No_constitutive_exon_found_in_species
AGAGATGGAGGAGCCTTCTGAGTGGAAAGGCTGGGTGCAGGGGATGTTAGAA	6228	6235	6178	6230	1	scaffold_193396	ENSETEG00000001681.1	4860	6283	None	5562	1290	115627	No_constitutive_exon_found_in_species
GAGAATTCATACTGGAGATAAACCTTATGAATGTAATGTATGTGGGAAAGGT	1557	1581	1631	1579	-1	GeneScaffold_8367	ENSETEG00000006795.1	68	6027	None	5562	1290	115627	No_constitutive_exon_found_in_species
ACAATGTGGGTTATGAGGGAGCAGTTTGGGTGCAACAGCATGGGAGCCAGCG	1071	1084	1134	1082	-1	scaffold_212133	ENSETEG00000000675.1	919	1210	None	5562	1290	115627	No_constitutive_exon_found_in_species
GTTTCATCACATAAAAACTGCCACTGAGTCATCCAGTCCATGGTGGGTAGGG	2531	2585	2635	2583	-1	scaffold_169158	ENSETEG00000005338.1	2516	3318	None	5562	1290	115627	No_constitutive_exon_found_in_species
GTTTCACCATGGGCGGGGCCTTCTCCAGCATAGGGCCGCCGCGGGCATAGGG	485	513	563	511	-1	GeneScaffold_3762	ENSETEG00000008128.1	355	5006	None	5562	1290	115627	No_constitutive_exon_found_in_species
GAACATCTGGATACACCTTCACTAGCTTTGGCATGAGTTGGGTGCAGTAGGT	2500	2620	2450	2502	1	scaffold_266197	ENSETEG00000018515.1	2247	3072	None	5562	1290	115627	No_constitutive_exon_found_in_species
CAGAGGGAATGGTTACGATGGATTTGGTAATGATGGTAGCAATTTGGGAGGT	581	604	654	602	-1	scaffold_264913	ENSETEG00000004547.1	406	1903	None	5562	1290	115627	No_constitutive_exon_found_in_species
ACTTCCTTTCAGCGTTTCCTCAGCAGTGACCTTGATCTCCTTGGGGGCAGGG	4148	4163	4213	4161	-1	scaffold_103116	ENSETEG00000003348.1	3402	4291	None	5562	1290	115627	No_constitutive_exon_found_in_species
ATTTCCAGCTTGCCTCCAGGAAGGAGATGAACTCCTGGGACAAAGGCTAGAC	3890	3896	3946	3894	-1	scaffold_103116	ENSETEG00000003348.1	3402	4291	None	5562	1290	115627	No_constitutive_exon_found_in_species
CACTCTAATGCTTCCCTTAAGGAAGGAACATAAATCATCAGAATGGGAAGTA	6354	6720	6304	6356	1	scaffold_169061	ENSETEG00000020146.1	6348	7390	None	5562	1290	115627	No_constitutive_exon_found_in_species
TAGAATAGTTTCCTCTGTTCTGAGAGTCCAACCCTCAAGTGGGGAATGAGAG	773	995	723	775	1	scaffold_64296	ENSETEG00000006599.1	21	1032	None	5562	1290	115627	No_constitutive_exon_found_in_species
CTTCCAAGAAAGAAAGCCGACGGTGAAAAAGAGCGTGGGAAGGATGTCAGTG	3004	3007	3057	3005	-1	scaffold_226267	ENSETEG00000000117.1	1931	6076	None	5562	1290	115627	No_constitutive_exon_found_in_species
GGGGCCCGGAGGCCGACGCGCCGGGGCCCGGAGAGGGCGCGCGGGGGGAGGG	5777	5963	6013	5961	-1	scaffold_199092	ENSETEG00000003274.1	5027	6254	None	5562	1290	115627	No_constitutive_exon_found_in_species
CCAGGGCCAGTGCCCTAATAACAGCGGCCTACGGGCTTCTCGGGCAGGAGTG	2687	2827	2877	2825	-1	GeneScaffold_1713	ENSETEG00000009556.1	2464	7302	None	5562	1290	115627	No_constitutive_exon_found_in_species
TCTGAGCTGCTGCGTGGTACCCGGGTTGGCCAATGTGGGGGAGTATGCAGGC	420	481	531	479	-1	scaffold_302227	ENSETEG00000009516.1	397	6594	None	5562	1290	115627	No_constitutive_exon_found_in_species
TTTGAACTCAAGACGACCAAACAGGGAGCAGCATTAACTCTGGGTGTAAGTC	5660	5678	5728	5676	-1	scaffold_193621	ENSETEG00000012278.1	5647	5887	None	5562	1290	115627	No_constitutive_exon_found_in_species
GGTTCAGAGGGATCCGGGAACCCAAAGCAGTCCCTGTTCAGGGGACCCAGGA	6224	6226	6276	6224	-1	GeneScaffold_8869	ENSETEG00000019139.1	3137	6572	None	5562	1290	115627	No_constitutive_exon_found_in_species
GCACGAATTTCGTTACTCCCACTAGACTGGACCTGGGCTAAAGGGCCTAGAG	2598	2603	2548	2600	1	GeneScaffold_3413	ENSETEG00000007146.1	441	6883	ATG4D	5562	1290	115627	No_constitutive_exon_found_in_species
AGGAGAATGGGTCTCTTGTTGAAATCCATAACGTCTTGGGTGAAAAATAGCA	6855	6880	6930	6878	-1	scaffold_102093	ENSETEG00000006798.1	6704	7245	None	5562	1290	115627	No_constitutive_exon_found_in_species
CGTTCACAACGCAGCCTGCTTCTGCAAAGTGGTACAATCGCAGGGACTAGGT	4324	4488	4274	4326	1	scaffold_176421	ENSETEG00000017740.1	4282	4834	None	5562	1290	115627	No_constitutive_exon_found_in_species
AGCGATTGCAGTTTTTCAGCAAACACGACTTTACTTTGGGCCGTAGAGAGGT	6499	6539	6589	6537	-1	GeneScaffold_8160	ENSETEG00000015184.1	5202	6758	None	5562	1290	115627	No_constitutive_exon_found_in_species
CATCATATATAGTCTTAGAAACAAGGAAATAAAAGCAGCTCTTGGGAAAGTG	2249	2258	2199	2251	1	scaffold_220635	ENSETEG00000013741.1	1372	2258	None	5562	1290	115627	No_constitutive_exon_found_in_species
GCTCCTGTGGGGGCTGCAAGGGAGGCTGTGGCTCCTGTGGGGGCTGCAAGGG	283	399	449	397	-1	scaffold_214200	ENSETEG00000011370.1	168	714	None	5562	1290	115627	No_constitutive_exon_found_in_species
CCAAGAAACCATTCAGCAGGGAAAAATTATAGATGTGGTGACTATGGGAGAA	6253	6344	6203	6255	1	scaffold_225855	ENSETEG00000015085.1	1988	7035	None	5562	1290	115627	No_constitutive_exon_found_in_species
ACCCTGGCATCTCCATTGGTGACGTGGCCAAACAGCTGGGTGAGATGTAGAG	523	585	635	583	-1	scaffold_189107	ENSETEG00000009246.1	399	993	None	5562	1290	115627	No_constitutive_exon_found_in_species
AGAGAGATGCATAATCCAAGGAAGATCCCAAAACCACAGCAGGGTGAGAGGG	2196	2214	2146	2198	1	scaffold_307373	ENSETEG00000010170.1	2075	2363	None	5562	1290	115627	No_constitutive_exon_found_in_species
AGAATTCCTTCCACCTGAGAGTGCAAGGGAACTTAGGGGTGCTGTAGGAGCC	2	20	70	18	-1	scaffold_224079	ENSETEG00000004675.1	2	594	None	5562	1290	115627	No_constitutive_exon_found_in_species
GTGGGTGGGCTCTGCCCAGAGGGCACTGACCACAGCTCCTTTGGGAACAGAC	478	624	674	622	-1	GeneScaffold_5805	ENSETEG00000018452.1	478	6813	None	5562	1290	115627	No_constitutive_exon_found_in_species
CCCTCAGAGCCCTGGGCCATGGTGCTGCTGGGGAGGTGTACAAGGGACAGTA	3812	3862	3912	3860	-1	GeneScaffold_484	ENSETEG00000018874.1	469	6668	None	5562	1290	115627	No_constitutive_exon_found_in_species
ACCTACGACCAGCTCTTCCACTCTGAGCAGCTCATCACGGGGCAAGGAAGGA	5327	5334	5384	5332	-1	GeneScaffold_3005	ENSETEG00000018118.1	3819	5633	None	5562	1290	115627	No_constitutive_exon_found_in_species
GGAAGGAGCCCGGGGAGCAGGAAGACGCCCTCCTCCCCACGGGGAGACAGGA	2920	3264	3314	3262	-1	scaffold_181108	ENSETEG00000019945.1	2633	3472	None	5562	1290	115627	No_constitutive_exon_found_in_species
ACATGTTGATTGAGTACCAAGGGCAATACTAAATAGGATTGGGTAACTAGAT	2293	2443	2493	2441	-1	scaffold_234644	ENSETEG00000011445.1	1169	2507	None	5562	1290	115627	No_constitutive_exon_found_in_species
GTAGTTACAGCTGGAACTCGATGCACCAGACATCTGGGAAGGGGCTGTAGTG	3276	3414	3464	3412	-1	scaffold_170754	ENSETEG00000000723.1	3147	3688	None	5562	1290	115627	No_constitutive_exon_found_in_species
GCGAGAGGGTGAGAAAGAAATCTTGGAAGTCCAGGGGGAGGAGGAGGAAGAA	3263	3269	3319	3267	-1	scaffold_229568	ENSETEG00000000351.1	2839	4092	None	5562	1290	115627	No_constitutive_exon_found_in_species
GAAGTGTGCATGGAAACTATAGAGCTGAACGTGGGGGGACATGGTGACAGCT	597	654	547	599	1	scaffold_190623	ENSETEG00000020142.1	21	768	None	5562	1290	115627	No_constitutive_exon_found_in_species
GCTTTTGCGCTTATTGCCAGAGAGGAACAGAAGCAAGCAGCCAGGGAAAGGA	6396	6429	6479	6427	-1	scaffold_192695	ENSETEG00000018574.1	5892	6827	None	5562	1290	115627	No_constitutive_exon_found_in_species
CAGGGACAGACGAATCTTCAGACAGAAAAAGGTGCAAGCCAAAGGGAAAGGG	2721	2730	2671	2723	1	scaffold_172666	ENSETEG00000014884.1	2549	2856	None	5562	1290	115627	No_constitutive_exon_found_in_species
TTGTAAAATTTTAAAAAATGAATCGTCGCTACTTCACTGATGGGGGGAAGGG	3069	3093	3143	3091	-1	scaffold_58938	ENSETEG00000000261.1	1025	3445	None	5562	1290	115627	No_constitutive_exon_found_in_species
CTCCGTGATCACCTGGGCTCTGGGTGCTGTGCCTCTGCTTCTGGGGGTAGCA	5773	5917	5723	5775	1	scaffold_167685	ENSETEG00000001458.1	5286	5945	None	5562	1290	115627	No_constitutive_exon_found_in_species
AGTCTCCTTGGAAAGAAGGGGCTTTGAGTCGACAAATGGTGGGGAAATAGGA	2212	2533	2162	2214	1	scaffold_271752	ENSETEG00000007719.1	2046	2595	None	5562	1290	115627	No_constitutive_exon_found_in_species
CATATTTCTGGAGTTGGAACTAACAAAACCTATAGGATAGATGGGAGTAGTT	3799	3805	3855	3803	-1	scaffold_202940	ENSETEG00000017791.1	3554	3920	None	5562	1290	115627	No_constitutive_exon_found_in_species
TCTTCTGCTGCTGAGTAAAGGGCACCCTTTACAGACCAAGAACAGGGTAGAT	2363	2423	2313	2365	1	scaffold_264352	ENSETEG00000007181.1	2097	2804	None	5562	1290	115627	No_constitutive_exon_found_in_species
AGTGAAAACCATCGCAAAACCCTCAGCCAAAATGAGAAAGGGGAAGGAAGAC	1719	1797	1669	1721	1	scaffold_195913	ENSETEG00000009324.1	1700	3093	None	5562	1290	115627	No_constitutive_exon_found_in_species
AGAAGCTGGGGGGCAAGGACGCACTCTCGCCCACGAGCCCCTCGAGGGAGGG	2629	2908	2579	2631	1	GeneScaffold_4890	ENSETEG00000001391.1	1394	3387	PROSER2	5562	1290	115627	No_constitutive_exon_found_in_species
GTTTCTCCAGGACCGCAGAAGTCTCCGAAGCGTTTTTGGTTAGGCGGGAGCC	2476	2500	2426	2478	1	scaffold_304772	ENSETEG00000000840.1	2405	2763	None	5562	1290	115627	No_constitutive_exon_found_in_species
TTCATCTTTAAAGCTGCTACCCAGCCAACAAACACAAAGCTGGGCAGCAGCC	5067	5091	5141	5089	-1	scaffold_275487	ENSETEG00000002788.1	4993	6267	None	5562	1290	115627	No_constitutive_exon_found_in_species
CCCGGTCTATTCTCTGTCAGACAGATGCCCTCAAGAGTGGGAATGGGTAGGA	3199	3201	3251	3199	-1	scaffold_253600	ENSETEG00000014485.1	3164	3814	None	5562	1290	115627	No_constitutive_exon_found_in_species
GGTCTATTCTCTGTCAGACAGATGCCCTCAAGAGTGGGAATGGGTAGGAGGG	3164	3198	3248	3196	-1	scaffold_253600	ENSETEG00000014485.1	3164	3814	None	5562	1290	115627	No_constitutive_exon_found_in_species
GAGTGGAAGAGTTCTGTGGCTTAGGCAGAGGTTGGAAGGGTAAGAAACAGTT	377	392	442	390	-1	scaffold_219931	ENSETEG00000008785.1	337	551	None	5562	1290	115627	No_constitutive_exon_found_in_species
ACCTGAGGCATGGAGCTGGGGTTTTGGCTCAGGAGAACCTCGTGGGATAGCT	1996	2056	1946	1998	1	scaffold_249370	ENSETEG00000003721.1	1552	2312	None	5562	1290	115627	No_constitutive_exon_found_in_species
GGAGCCAGAGATTACAGTACCTGTCTTTTCAGATGATGATTAGGGAGTAGAC	186	201	136	188	1	scaffold_267442	ENSETEG00000014814.1	6	988	None	5562	1290	115627	No_constitutive_exon_found_in_species
CACAGATTCTTGTCTGCACTACGTGGACATCTACATCCTGGGAAACAAAGAA	4862	4892	4812	4864	1	scaffold_255716	ENSETEG00000006564.1	4545	5359	None	5562	1290	115627	No_constitutive_exon_found_in_species
AGATCTTCCAGGACTGACTTTCGCAGCATCTTTTTATTTCAGGGATCCAGGT	5111	5327	5377	5325	-1	scaffold_205400	ENSETEG00000010536.1	5111	5377	None	5562	1290	115627	No_constitutive_exon_found_in_species
CTTGGAAAGAAAAGGAAGACGCTTCGAGTTGGCAAATGGTGGGGAAATAGGA	4386	4494	4544	4492	-1	scaffold_204433	ENSETEG00000018029.1	4141	4670	None	5562	1290	115627	No_constitutive_exon_found_in_species
CACTTGGGTCAAAGATTCCATTACAGTTACTCTGATGAACCCCAGGGGAGAT	3275	3380	3430	3378	-1	scaffold_192389	ENSETEG00000006391.1	3110	4014	None	5562	1290	115627	No_constitutive_exon_found_in_species
GTGCACCACCGGTCCCCGCGCACCCACGCCATGCCCGCCTGGGTGCGCAGGG	3555	4268	3505	3557	1	scaffold_299330	ENSETEG00000002989.1	444	5707	None	5562	1290	115627	No_constitutive_exon_found_in_species
GGCAGAGGGACCAGAGCAAACCGGTCTTGCTTTGGGGGGTGGGGACCTAGCA	1427	1448	1377	1429	1	scaffold_162921	ENSETEG00000004985.1	1341	2231	None	5562	1290	115627	No_constitutive_exon_found_in_species
GTATACTGGGCTCAGGAAAGAAGGGCGTCCTCAAGGCTGGGGTAAGAAAGGA	1611	1623	1561	1613	1	scaffold_170633	ENSETEG00000014312.1	1100	1623	None	5562	1290	115627	No_constitutive_exon_found_in_species
TACACTCGAATTATTTCCTCTATTCTGAGAATCCCATCTTTAGGTGGGAGTA	1008	1017	958	1010	1	scaffold_181404	ENSETEG00000013266.1	278	1272	None	5562	1290	115627	No_constitutive_exon_found_in_species
CCATTCGTCAGACCTGGGGCCGGGAGCAGGGGCTCTCGGGGAGGGGCTAGGG	4344	4365	4415	4363	-1	scaffold_157446	ENSETEG00000004936.1	3662	4869	None	5562	1290	115627	No_constitutive_exon_found_in_species
CTCAGAATGAGTCAGTCTAAATCTGTGGCGGATGGTGGTGGGGGGTGAAGAG	5842	5868	5918	5866	-1	GeneScaffold_3252	ENSETEG00000019271.1	1054	5912	None	5562	1290	115627	No_constitutive_exon_found_in_species
ACCCTGGCTGAGAAGCTGGGGGGCAGCGCCGTCATCTCCCTGGAGGGCAGCC	17	26	76	24	-1	scaffold_97733	ENSETEG00000017140.1	17	517	None	5562	1290	115627	No_constitutive_exon_found_in_species
TGGCCACTCCAAAGAAAATGAAGACAAAAGGTGGTATGATGGGAAAATAGAT	3867	4014	4064	4012	-1	scaffold_27148	ENSETEG00000017853.1	3367	4050	None	5562	1290	115627	No_constitutive_exon_found_in_species
GCTCGGGTGGTCTGAGCAGCTTGGTGTGGCTACTGGACGGGAGCCAGCAGTC	4564	4573	4623	4571	-1	scaffold_237816	ENSETEG00000010489.1	4083	4762	None	5562	1290	115627	No_constitutive_exon_found_in_species
CTTTGATGGTGTAGAGAGATGTATCCCATCGGGGGAAAATTGAGGGAAAGGT	1235	1295	1185	1237	1	scaffold_248173	ENSETEG00000004262.1	1036	1463	None	5562	1290	115627	No_constitutive_exon_found_in_species
CCTAATGGGCTAGCACTGACGATGGACTGCCATGGGGGCAACACAGGGAGGC	5092	5239	5042	5094	1	scaffold_160699	ENSETEG00000020147.1	4923	5805	None	5562	1290	115627	No_constitutive_exon_found_in_species
GGAGTGAAATCAAAGGATTTTATGACCCACCAAGAAGATTGCTGGGATAGCA	5242	5254	5192	5244	1	scaffold_160699	ENSETEG00000020147.1	4923	5805	None	5562	1290	115627	No_constitutive_exon_found_in_species
GGTGATGCAAGTTCAGGTGTTCATAATGGTCATTGTGTAAGTGAGGGTAGCC	5468	5484	5418	5470	1	scaffold_160699	ENSETEG00000020147.1	4923	5805	None	5562	1290	115627	No_constitutive_exon_found_in_species
AGAGGCCCTACCGCTGGGTCTGCGAGATGGCGCTGAGCAAGGGCAGCTAGGA	933	948	998	946	-1	scaffold_294150	ENSETEG00000008328.1	933	2788	None	5562	1290	115627	No_constitutive_exon_found_in_species
TGGACTCCACGGGGCTCCAGACCCAGCTGGGTGGTGACGGGGGGCTCGAGGC	840	843	790	842	1	scaffold_104934	ENSETEG00000001725.1	131	2775	ANKLE1	5562	1290	115627	No_constitutive_exon_found_in_species
TAACATTTTAATTAATCTTTTAATTGCTAGTGGGTTTGGGGGGGTATAAGGA	560	564	614	562	-1	scaffold_239897	ENSETEG00000011585.1	416	872	None	5562	1290	115627	No_constitutive_exon_found_in_species
AAAGACTCTCCAAGGCCACTGATGGGGCTGGGTGGCTTGCATTGGGGCAGGT	1663	1801	1613	1665	1	GeneScaffold_1770	ENSETEG00000001956.1	548	2001	None	5562	1290	115627	No_constitutive_exon_found_in_species
CTCCAGCTCCTCCCAGTTCTCATGCTTGTCTGTGGGATTGAGAGGGTTAGCT	3354	3388	3438	3386	-1	GeneScaffold_7449	ENSETEG00000001945.1	199	3444	None	5562	1290	115627	No_constitutive_exon_found_in_species
TTCAGTTATCACCGGACCCCCTTGCTCTCACACGTTCAGAGGCTGGGCAGCA	2359	2374	2309	2361	1	scaffold_69932	ENSETEG00000002408.1	2244	2410	None	5562	1290	115627	No_constitutive_exon_found_in_species
GTGTTCCTCTATGTGGGCGAGCAGCCGCAAGAGCAAGGGCAGGCGGCCAGCC	3548	3557	3607	3555	-1	scaffold_155178	ENSETEG00000013314.1	3321	4081	None	5562	1290	115627	No_constitutive_exon_found_in_species
GTTCAGCCTTCCTGTAAGTCTGTCAGCTTTCTCCATCACTGGGAATATAGAC	4412	4463	4513	4461	-1	scaffold_31859	ENSETEG00000016783.1	3898	4524	None	5562	1290	115627	No_constitutive_exon_found_in_species
CTCCCTGGGCCCACAAGGGGTGAGGGGGAGACATCCCAGGGGGGGACCAGTC	2780	2782	2832	2780	-1	GeneScaffold_5676	ENSETEG00000017630.1	2399	4146	None	5562	1290	115627	No_constitutive_exon_found_in_species
AGTGAGCCCCACTGCCCTTCCCCCCTCCCCCGCCCCCCCAACGTGGGCAGAA	1539	1544	1489	1541	1	scaffold_296510	ENSETEG00000004042.1	977	5387	None	5562	1290	115627	No_constitutive_exon_found_in_species
CCCCACTGCCCTTCCCCCCTCCCCCGCCCCCCCAACGTGGGCAGAACAAGGG	1545	1575	1495	1547	1	scaffold_296510	ENSETEG00000004042.1	977	5387	None	5562	1290	115627	No_constitutive_exon_found_in_species
CAGGACTTTGGAGGACTTCTGGGTCAAGACCTGGGAGGCGGGGAGCACAGTG	822	941	772	824	1	scaffold_175143	ENSETEG00000015703.1	727	1671	None	5562	1290	115627	No_constitutive_exon_found_in_species
GCCTGTCTGTGCCCTCTGAGAACGCACTCTGCTAGTGAGGTGTCGGGAAGAG	3495	3531	3581	3529	-1	scaffold_68533	ENSETEG00000015902.1	3485	3690	None	5562	1290	115627	No_constitutive_exon_found_in_species
CTGCTGGTCTCGAGAGAGTTTCAGGTGACTTCTTTGTGGATTGGGAGCAGGT	4094	4372	4044	4096	1	scaffold_162239	ENSETEG00000020334.1	3366	4372	None	5562	1290	115627	No_constitutive_exon_found_in_species
CCTGCCAGGTTCTGCCCGCCCGGGAGGCGCGCGCCGGGCAGGAGCTGGAGGA	2286	2294	2236	2288	1	scaffold_166150	ENSETEG00000002054.1	1073	3273	VRTN	5562	1290	115627	No_constitutive_exon_found_in_species
AGACAAAAAAAATACAAGCACAAGGGAAAAGGGGAGGAAAGGGAAAACAGGG	2652	2700	2602	2654	1	scaffold_94349	ENSETEG00000004956.1	2473	2770	None	5562	1290	115627	No_constitutive_exon_found_in_species
CCCAGAGGCCACTGAGGCCAAGTCGCCCAGGGCCAGGGGCACAAGGGTAGGC	5045	5054	5104	5052	-1	scaffold_154903	ENSETEG00000005008.1	4514	5262	None	5562	1290	115627	No_constitutive_exon_found_in_species
TAATTCAAATCGAGGCGGGTAATTTGTAAGTAATGGCGGGCGGAGGTTAGTC	2629	2728	2778	2726	-1	scaffold_188197	ENSETEG00000003937.1	2055	2746	None	5562	1290	115627	No_constitutive_exon_found_in_species
AATCTCTGCCTTCCGGGCCCTGCAGCTCCCTTATCTATATAAGGGAGAAGGA	2994	3000	3050	2998	-1	scaffold_202048	ENSETEG00000014135.1	2994	3806	None	5562	1290	115627	No_constitutive_exon_found_in_species
CAAGAACTCTGGAGCCAGTGTGATATCTGAAAACACATGTAGGGACCAAGAA	4562	4587	4637	4585	-1	scaffold_242122	ENSETEG00000004805.1	4358	4797	None	5562	1290	115627	No_constitutive_exon_found_in_species
TTAGGCAGATATGATACACCCAAGCCTGGAATAACCAATCCTGGGACAAGTC	4156	4190	4106	4158	1	scaffold_173768	ENSETEG00000017452.1	3468	4302	None	5562	1290	115627	No_constitutive_exon_found_in_species
GCCTCCCCACATGGTATACCAATAACAACATTGAACGCATGGGGGAATAGCA	1352	1409	1459	1407	-1	scaffold_172998	ENSETEG00000009959.1	670	2475	None	5562	1290	115627	No_constitutive_exon_found_in_species
TCTACCTGGGAATGGGCTTTAACCTCTGGGTGGCATTACCGGGCTAGCAGAT	1949	1970	1899	1951	1	scaffold_204086	ENSETEG00000006733.1	1829	2051	None	5562	1290	115627	No_constitutive_exon_found_in_species
ACAGGTCTGAAAAAAGAGAGCTGGTGTGCAGAGAGGAAGGGCAAGACTAGGC	2838	2961	2788	2840	1	scaffold_95543	ENSETEG00000000132.1	2739	3138	None	5562	1290	115627	No_constitutive_exon_found_in_species
GAGTGTGGGGAGCCATTGTGAGCCCAGGGGCTCCGGGCCTGGGCGGTCAGAG	2900	2938	2850	2902	1	scaffold_27457	ENSETEG00000013374.1	2769	3616	None	5562	1290	115627	No_constitutive_exon_found_in_species
CAGCCACAGTGCACGGCCACACGTGGCGGGGGGAAGGGCTGTGGAAGCAGAG	3017	3080	2967	3019	1	scaffold_27457	ENSETEG00000013374.1	2769	3616	None	5562	1290	115627	No_constitutive_exon_found_in_species
TCAGAAATACCGCGCTGTGAATGGCCTCCGCTGGGAGGGAAGAAAAGCAGTC	3285	3288	3235	3287	1	scaffold_27457	ENSETEG00000013374.1	2769	3616	None	5562	1290	115627	No_constitutive_exon_found_in_species
GGGTGCAGGCCGCAGCTTATAAGAGGTGATCACCTTCGGTGCAGGGGGAGAC	802	808	752	804	1	scaffold_305496	ENSETEG00000008974.1	718	2261	DLX4	5562	1290	115627	No_constitutive_exon_found_in_species
GGGTCAGAGGAGGGGGTCGGAGGAGGGGTCGGAGGAGTGGGTCAGAGGAGTG	2662	2873	2612	2664	1	scaffold_165776	ENSETEG00000000897.1	2490	2996	None	5562	1290	115627	No_constitutive_exon_found_in_species
GAGATCTGGTCATGTGAGGTGAACCTTGGAAAGTTGTCGCCAGAGGGCAGGA	3901	3946	3851	3903	1	scaffold_95632	ENSETEG00000018055.1	3136	3998	None	5562	1290	115627	No_constitutive_exon_found_in_species
GAGGAGGTGGCAGCGAACAAAGGTGGCATCACACCAGGTGGGTGGAAGAGCA	4421	4439	4371	4423	1	scaffold_155353	ENSETEG00000007041.1	4219	4888	None	5562	1290	115627	No_constitutive_exon_found_in_species
TTTGGGCACCAGGCGACATGCTTTTCAGACACTATGCCTGGGGAAGGTAGAG	1035	1068	985	1037	1	scaffold_131719	ENSETEG00000008212.1	270	2001	None	5562	1290	115627	No_constitutive_exon_found_in_species
TGACCCTGCTGTGCCTTTTGTGGGGCTGCTGTTGGAGCCAGGGCCGAGAGAT	1221	1380	1171	1223	1	GeneScaffold_8671	ENSETEG00000012416.1	1140	4598	None	5562	1290	115627	No_constitutive_exon_found_in_species
GGCCTGGTCCCCGCCCCAGGCTCACTTCCACCCTGGGGTGGGTGGGGTAGGT	1613	1614	1563	1615	1	GeneScaffold_5650	ENSETEG00000003125.1	187	1767	None	5562	1290	115627	No_constitutive_exon_found_in_species
GCAGACCCTGGAGCATGCCCTTCTTGCTTACACACTGGGTGTGAAACAAGCT	2713	2752	2663	2715	1	scaffold_252934	ENSETEG00000006043.1	2273	3613	None	5562	1290	115627	No_constitutive_exon_found_in_species
ACGTGCTGGACTCAGCCGAAGATCCCGGAGGTGGAAAAGGGAAGGGTTAGGG	1743	1889	1693	1745	1	scaffold_44654	ENSETEG00000009052.1	1511	2112	None	5562	1290	115627	No_constitutive_exon_found_in_species
TAGACCAATAGGAGGGAGAGGGTTATTATGGAGCTGGGCGGGGAAGTTAGGG	875	1022	1072	1020	-1	scaffold_73741	ENSETEG00000013390.1	438	1336	None	5562	1290	115627	No_constitutive_exon_found_in_species
AGTACGGTGGTTTTCCACCTATTTCTTGGGGACTACGTAGACGGGGGAAGCA	3194	3221	3271	3219	-1	scaffold_206129	ENSETEG00000002337.1	2625	3437	None	5562	1290	115627	No_constitutive_exon_found_in_species
GGATGACTGGGACGCTTGGGCCAAGTTCACTGCCAGTTCAGGGATCCAAGGT	671	893	621	673	1	scaffold_212146	ENSETEG00000010488.1	3	893	None	5562	1290	115627	No_constitutive_exon_found_in_species
ATGCCAGTAAGGCTGTGGAGGAGATGACCTGAAAGGAAATTGGTGGGTAGGT	491	528	441	493	1	scaffold_42522	ENSETEG00000009172.1	18	1587	None	5562	1290	115627	No_constitutive_exon_found_in_species
AACAACAGGGTTTGTTGACGAGGCAGGTCAGATTCCAGTTTGATGGGTAGCT	3198	3228	3278	3226	-1	scaffold_179602	ENSETEG00000004389.1	3136	3422	None	5562	1290	115627	No_constitutive_exon_found_in_species
TCAGGCAAAAAGGGAAAGCCAAACAGAAACAGGGAGCCAAGGGAAAGTAGGC	4022	4112	4162	4110	-1	scaffold_84814	ENSETEG00000006980.1	3997	4295	None	5562	1290	115627	No_constitutive_exon_found_in_species
TGAAAACAGAGAAATGGAAACCAAGGACAGTCCAACCACGGGTGAAACAGAA	3997	4021	4071	4019	-1	scaffold_84814	ENSETEG00000006980.1	3997	4295	None	5562	1290	115627	No_constitutive_exon_found_in_species
GATAGGAAGAGAATCTATGAGAAAATTCAATAGACTCAAGGACTCGGGAGTT	3897	3902	3847	3899	1	GeneScaffold_8812	ENSETEG00000019446.1	918	4379	None	5562	1290	115627	No_constitutive_exon_found_in_species
TTTGAACCCAAAATGATGAAACAGGAGGCAGTATTAATTCTGGGTGTAAGTC	713	739	789	737	-1	scaffold_202728	ENSETEG00000011731.1	713	952	None	5562	1290	115627	No_constitutive_exon_found_in_species
CTCAGAGCCACGAAGGAGTGGATTGTGATCAAAATGTGTGTGGGGCGTAGAC	328	334	278	330	1	scaffold_206007	ENSETEG00000016126.1	144	334	None	5562	1290	115627	No_constitutive_exon_found_in_species
GCGACTCTGCTCCTCGGATGAGATAAAAAGGATAACAGCATGGGGCAAAGAA	4168	4309	4359	4307	-1	scaffold_178126	ENSETEG00000006535.1	1595	4320	None	5562	1290	115627	No_constitutive_exon_found_in_species
TTATACTGAAAGCCCATATTTCGAAATGCATTCCACTGAGGGAAGGAAAGAA	1026	1245	1295	1243	-1	scaffold_97521	ENSETEG00000009506.1	1026	1954	None	5562	1290	115627	No_constitutive_exon_found_in_species
CTTTCTCCCGGAGTCGCTGGTGATTTCAAAACTGCCAGTCTGGGGGTTAGCA	4155	4158	4105	4157	1	scaffold_94727	ENSETEG00000019569.1	3802	4412	None	5562	1290	115627	No_constitutive_exon_found_in_species
ACCTGATCGACCGGTGGTGAGGTCAAGAAGGCAGCGGCGGAGATGGGGAGGG	819	843	893	841	-1	scaffold_192111	ENSETEG00000013026.1	3	966	None	5562	1290	115627	No_constitutive_exon_found_in_species
ATGTGATCGTAAGCACAACACTTTAAGAGGTGGCACAAGGGAGCTGAGAGAA	1948	2018	2068	2016	-1	scaffold_173350	ENSETEG00000017906.1	1302	2070	None	5562	1290	115627	No_constitutive_exon_found_in_species
AGGAGGAAAAGAGCCAGCTGTGGGCGCAGGTGCAGTGGAGCTCGGGAGAGAA	2601	2628	2551	2603	1	GeneScaffold_8876	ENSETEG00000020102.1	302	3928	None	5562	1290	115627	No_constitutive_exon_found_in_species
TCAGGAATCCACTGGGGCAGTTCTACTCTGTCCACAAAAAGATGGGATAGGA	1033	1045	983	1035	1	scaffold_178244	ENSETEG00000000781.1	262	1045	None	5562	1290	115627	No_constitutive_exon_found_in_species
ACTCTCTTTCCTTTCTTCTCTGCTGCTCTCCTGACCCCTGGGGACACTAGGG	3262	3277	3212	3264	1	GeneScaffold_8788	ENSETEG00000017596.1	4	3734	None	5562	1290	115627	No_constitutive_exon_found_in_species
TGGTTTCCTGGGCAGAAAGTCTTTGTTTGAAGAGTCCAGGGAAAAGTGAGTC	1472	1502	1422	1474	1	scaffold_154879	ENSETEG00000015818.1	1328	1708	None	5562	1290	115627	No_constitutive_exon_found_in_species
GTCCAGGGAAAAGTGAGTCTGGGGGAGACTTGAGGCAGAGGAGGGCATAGCT	1505	1517	1455	1507	1	scaffold_154879	ENSETEG00000015818.1	1328	1708	None	5562	1290	115627	No_constitutive_exon_found_in_species
CCACTGCACTATGAGGTTATCATGAACAGAAGGGCTTGTGGGCAAATGAGGC	3705	3711	3655	3707	1	scaffold_264097	ENSETEG00000017556.1	3278	3998	None	5562	1290	115627	No_constitutive_exon_found_in_species
TGTGTGTGCCAGGCCTGAGCCCCAATACACCCCATTGTGGGCCAGCAAAGGT	3448	3457	3398	3450	1	scaffold_159136	ENSETEG00000008688.1	3330	3870	None	5562	1290	115627	No_constitutive_exon_found_in_species
GATTTCACCAGGGCAGGTAAGGTTACTTCAAAATGAATGTGGGCAGGTAGAC	3045	3192	3242	3190	-1	scaffold_235406	ENSETEG00000019580.1	3045	4193	None	5562	1290	115627	No_constitutive_exon_found_in_species
ACGATTTTGTGGAAGTGGGCCTTCAGCCAGGGAGAGTGCCTGGGGGAAAGTG	1618	1621	1568	1620	1	scaffold_238609	ENSETEG00000007287.1	1308	1621	None	5562	1290	115627	No_constitutive_exon_found_in_species
GTCTCCCTCGCCCCGGACACACCTGACAGCAACTTCCTGCAGGGACGAAGCT	3368	3384	3318	3370	1	scaffold_183760	ENSETEG00000017146.1	2765	3797	None	5562	1290	115627	No_constitutive_exon_found_in_species
GCATCTGCCACTTAGTAACCAATGGAAGCCTATTGTGAGTGACAGGGTAGTC	1299	1320	1249	1301	1	scaffold_170349	ENSETEG00000003740.1	1142	1434	None	5562	1290	115627	No_constitutive_exon_found_in_species
GCTAAGAAAGTGCCAAGACTCCCTGCAACAGCTGTCATTAGTAATGGGAGCA	2934	2940	2990	2938	-1	scaffold_37673	ENSETEG00000005353.1	2934	4132	None	5562	1290	115627	No_constitutive_exon_found_in_species
CTTGAAGCTGGGAGACACTTCTTCCGCGAGTTGGAGGGGAGAAGCGCTAGGG	3082	3091	3141	3089	-1	scaffold_73705	ENSETEG00000006923.1	2761	3272	None	5562	1290	115627	No_constitutive_exon_found_in_species
TTGCTGCTGGTGTGGGTGAATTTGAAGCTGGTATTTCCAAGAACGGGTAGAC	315	1125	1175	1123	-1	scaffold_171796	ENSETEG00000018478.1	146	1488	None	5562	1290	115627	No_constitutive_exon_found_in_species
TCTGCCATCAAGTCGATGCTGACGCAGAGCGACCCTGTGGGGCAGGGTAGAA	2994	3007	2944	2996	1	scaffold_179846	ENSETEG00000016646.1	2838	3285	None	5562	1290	115627	No_constitutive_exon_found_in_species
GAACCTGAAATTTCGGCAACAAGACCTAAAGCTCCGGGGTGGGCGCATAGCC	3025	3031	2975	3027	1	scaffold_275341	ENSETEG00000017777.1	2936	3480	None	5562	1290	115627	No_constitutive_exon_found_in_species
CTGATTTCTTGGAAGAAGATACTTCACATTGACAAATGGTGGGGAAGTAGGA	3126	3135	3076	3128	1	scaffold_177729	ENSETEG00000007167.1	2943	3563	None	5562	1290	115627	No_constitutive_exon_found_in_species
GGCTCAATCTTCAGACAAAATCAAAGCAGCAAAGGGAAAAGGGGAGTAAGGG	3890	3926	3840	3892	1	scaffold_95835	ENSETEG00000013818.1	3829	4005	None	5562	1290	115627	No_constitutive_exon_found_in_species
CCCCAGTACCTCCCAGAAGTGACTGTGCGTTTGCACGACGTTGTGGGAAGCG	475	530	425	477	1	scaffold_237306	ENSETEG00000019105.1	433	1168	None	5562	1290	115627	No_constitutive_exon_found_in_species
GGGAGCGGCTGGCAGCGTGGGCGGGGCTGACCGTGATGGGACGGGGCCAGTG	3218	3496	3168	3220	1	scaffold_101164	ENSETEG00000002049.1	2318	3496	None	5562	1290	115627	No_constitutive_exon_found_in_species
TATTTATTGATGAAATTGATTCCCTGTTATCTCAAAGGGGAGATAGTTAGCA	2788	2800	2738	2790	1	scaffold_76376	ENSETEG00000019109.1	1237	3276	None	5562	1290	115627	No_constitutive_exon_found_in_species
ATGATGATGAGGAGGAAGAAGATGATGAAGATAGTGAGGGAGACTCAGAGGG	2604	2668	2718	2666	-1	scaffold_233409	ENSETEG00000006799.1	2553	2999	None	5562	1290	115627	No_constitutive_exon_found_in_species
GGCAGGAAAGGATACATCCTCAGACAGAAAGGTGCAGGCAAAGGGGAAAGCA	631	670	720	668	-1	scaffold_262303	ENSETEG00000015641.1	557	838	None	5562	1290	115627	No_constitutive_exon_found_in_species
GAAGCTTCCGGTTCTTGAGACCCTTCCCTAAAAGCTGCAGTTTGAGGGAGCT	3149	3196	3246	3194	-1	scaffold_172282	ENSETEG00000011027.1	2533	3285	None	5562	1290	115627	No_constitutive_exon_found_in_species
TGTGCATCTCCATCCTACATCTCCCCGGTTGACGACCCCCAGAGCGGGAGCT	2690	3020	3070	3018	-1	scaffold_231740	ENSETEG00000005137.1	2690	3296	None	5562	1290	115627	No_constitutive_exon_found_in_species
AATTACAGTGGACAATGACAATCAAATTATGGGCCCATGAAAGGGAGCAGTT	3491	3554	3441	3493	1	scaffold_197621	ENSETEG00000007747.1	2610	3554	None	5562	1290	115627	No_constitutive_exon_found_in_species
TGAATCCTTATCCCAATTTCAACTTCAAAATTCCTCATCAAGGGGACTAGGC	2096	2261	2311	2259	-1	scaffold_102091	ENSETEG00000003186.1	1691	2611	None	5562	1290	115627	No_constitutive_exon_found_in_species
CCTTAGTCCTCAGAGTGACATCTCGGACTCTTTACAAAGAGGGTGCTGAGGT	3271	3322	3372	3320	-1	scaffold_264873	ENSETEG00000012244.1	2661	3333	None	5562	1290	115627	No_constitutive_exon_found_in_species
ACTTTCAGTTTCCATTGACCGCGCTCTAAGCTCCCCCTTCGGGCGGTCAGGG	35	310	360	308	-1	scaffold_238119	ENSETEG00000016236.1	35	940	None	5562	1290	115627	No_constitutive_exon_found_in_species
CACGTTTGAAGACTGAGTCACATTTGAAAACTAGTCATGGGTGGGACTAGTC	162	174	224	172	-1	scaffold_49499	ENSETEG00000003118.1	5	561	None	5562	1290	115627	No_constitutive_exon_found_in_species
CCATCATCCTGAAAGAGAGCTGTGGAGAAGATTGCGGGTGTGAGGGAAAGGC	2713	2719	2769	2717	-1	scaffold_179945	ENSETEG00000016205.1	2713	3091	None	5562	1290	115627	No_constitutive_exon_found_in_species
CGCGAGGCGAGACCCGCGGTTTCCAGGGGCTGCGCTGGGTGCGAAGACAGCT	528	543	593	541	-1	scaffold_244545	ENSETEG00000017284.1	363	845	None	5562	1290	115627	No_constitutive_exon_found_in_species
GAGGTGAGCCTACTGCTTGGAAAACAGAGCACAAGGCCGGGAGCACATAGTC	2657	2690	2607	2659	1	scaffold_267389	ENSETEG00000017473.1	2633	2859	None	5562	1290	115627	No_constitutive_exon_found_in_species
CAAGAGGCGTGGCTGGCCGCGGGTGGGGCTGACCGCGGGGGTGGGGTCAGTG	528	803	853	801	-1	scaffold_103451	ENSETEG00000014029.1	528	1749	None	5562	1290	115627	No_constitutive_exon_found_in_species
GGACTTAATATTTGAGGTGGAGGAGGAGGGCGGGGAGGTGGGAGGAGGAGGG	2822	2838	2772	2824	1	scaffold_72935	ENSETEG00000016963.1	2336	2879	None	5562	1290	115627	No_constitutive_exon_found_in_species
GATTCATCTCAAGCTGAAGATTCTCAGAATCCTGTTCTGAGTGAGGGGAGGA	1197	1491	1147	1199	1	scaffold_45717	ENSETEG00000014794.1	1094	1872	None	5562	1290	115627	No_constitutive_exon_found_in_species
CCAAACAGTGGGGTTGGACCCAGGCTCGGTGGTCCAAAAAGAGGGCTTAGTT	2182	2371	2421	2369	-1	scaffold_99492	ENSETEG00000010016.1	2089	2639	None	5562	1290	115627	No_constitutive_exon_found_in_species
GGCGACTCTGCTTCCCTAAGGAAATAAAACATAACTCAACATGGGCAAAGAG	1447	1480	1397	1449	1	scaffold_86811	ENSETEG00000011251.1	1437	1906	None	5562	1290	115627	No_constitutive_exon_found_in_species
GGGGCACACTTTATCCACGAGCTGGCGAAGGAGAAGCACGAGGGGCCCAGTA	739	772	689	741	1	scaffold_18006	ENSETEG00000001750.1	558	1069	None	5562	1290	115627	No_constitutive_exon_found_in_species
TCCCATGAGCTGATGGACACCCTCCCCCCTCCCAGCGTCGAGGGCTGCAGCA	1906	1961	2011	1959	-1	scaffold_55828	ENSETEG00000009088.1	1090	1975	None	5562	1290	115627	No_constitutive_exon_found_in_species
GCCCACACACACACCTCTGTGGTTTAGCCCTGTGCTTGACGGGGCCCAAGCC	1170	1248	1120	1172	1	scaffold_40779	ENSETEG00000017989.1	261	1297	None	5562	1290	115627	No_constitutive_exon_found_in_species
CAGCAGGGCAACATGAGCAGCTGGGCGGTGTCCATGACTGGGCTGAGGAGCC	1676	1688	1738	1686	-1	scaffold_25917	ENSETEG00000017420.1	1087	1726	None	5562	1290	115627	No_constitutive_exon_found_in_species
AAAGGTGAGGAGGAACGGACTGAGGCCATTGAAGCATTCTGGGAGGACAGAT	446	689	739	687	-1	scaffold_60502	ENSETEG00000013165.1	287	1812	None	5562	1290	115627	No_constitutive_exon_found_in_species
AGAAAAGTAAAAATGATGAAGAAGCCCATGTTTGAATTGGGAAAATCCAGGA	1564	1642	1514	1566	1	scaffold_81127	ENSETEG00000008897.1	1008	1673	None	5562	1290	115627	No_constitutive_exon_found_in_species
GCGCCTGGCTGAGCTTCCCAGAGGGGTGGGTGATTTGGGGAGACCCAGAGCA	1508	1513	1458	1510	1	scaffold_57653	ENSETEG00000014212.1	315	1610	None	5562	1290	115627	No_constitutive_exon_found_in_species
CAGCGGCTGTAGAGCAGCAGCGATCACATTCATTTGAATGTGGTGGGTAGGA	603	675	725	673	-1	scaffold_45805	ENSETEG00000019321.1	468	710	None	5562	1290	115627	No_constitutive_exon_found_in_species
ACAAAGACAATGCCTTCCAACTCAGACCCAAAGTGGAATTTTGGGCAGAGGC	1273	1279	1329	1277	-1	scaffold_27497	ENSETEG00000009127.1	968	1360	None	5562	1290	115627	No_constitutive_exon_found_in_species
CTCTTCTGATGGCCAGTTTGCGCTCTCAGGCTCCTGGGATGGAACACTAGGT	704	716	766	714	-1	scaffold_5256	ENSETEG00000018594.1	40	836	None	5562	1290	115627	No_constitutive_exon_found_in_species
CTCCCAGGCTCCCAGCCACTTCAGCAGCCCTGGTCATGGCAGGGGGATAGCA	131	140	190	138	-1	scaffold_2384	ENSETEG00000005248.1	101	406	None	5562	1290	115627	No_constitutive_exon_found_in_species
TGAGAGTCTGGGAGGCCCCCCACCGGCAGGGAGAGAGCAGAGGGGAGAAGGA	1531	1549	1481	1533	1	scaffold_92699	ENSETEG00000000956.1	1308	1611	None	5562	1290	115627	No_constitutive_exon_found_in_species
GCCTGCTGCTGAGTAAGGAGTGGGTACTCCTGCTACAGATCACGGGGAAGAG	394	423	473	421	-1	scaffold_43049	ENSETEG00000006194.1	4	693	None	5562	1290	115627	No_constitutive_exon_found_in_species
CTCAACTTGGTTATGGTTAAAAAAAAAAAAAAAGGTGAGGCGGGGTGGAGAT	172	318	368	316	-1	scaffold_43049	ENSETEG00000006194.1	4	693	None	5562	1290	115627	No_constitutive_exon_found_in_species
GCTCCTGTGGTGGCTGCAAGGGAGGCTGTGGCTCCTGTGGGGGCTGCAAGGG	1208	1227	1158	1210	1	scaffold_38416	ENSETEG00000003983.1	812	1499	None	5562	1290	115627	No_constitutive_exon_found_in_species
GGCAAGACTGAAGCCATAGACGTTATGGGGGACAGGCCGAGTGGGCAAAGAG	1140	1362	1412	1360	-1	scaffold_91549	ENSETEG00000002465.1	1095	1546	None	5562	1290	115627	No_constitutive_exon_found_in_species
AAGGACAGCAGGAGGGACAAATTCACGGCCGGCGTTCTCGGGCAGATAAGAT	1110	1212	1262	1210	-1	scaffold_140368	ENSETEG00000019318.1	670	1284	None	5562	1290	115627	No_constitutive_exon_found_in_species
GCTGCACATGCTTAAAAAGGCAAAGAGTAATGCTGAACATAAGGGTGTAGTA	473	518	423	475	1	scaffold_32677	ENSETEG00000007627.1	371	670	None	5562	1290	115627	No_constitutive_exon_found_in_species
TCTGTTCAAGTGATGAAAAAAGACAAATAATTGTAGGGGAAGGAAAGTAGAT	418	445	495	443	-1	scaffold_19859	ENSETEG00000011161.1	88	596	None	5562	1290	115627	No_constitutive_exon_found_in_species
AGAGCAGCAACTTGGGCCAGTTGTTACTTCAAAGATGTCGGGCCAAATAGGA	1060	1132	1010	1062	1	scaffold_41184	ENSETEG00000002629.1	585	1285	None	5562	1290	115627	No_constitutive_exon_found_in_species
GCCCTCCTCCTCCCCCCGCCGGCAATCAGAATGGCGTCGAGGGAGACTAGAT	1040	1070	1120	1068	-1	scaffold_144480	ENSETEG00000001755.1	413	1201	None	5562	1290	115627	No_constitutive_exon_found_in_species
GAAGAAAACTGAGGAGAAGATCAGGGAGTACTTTGGCCGAATTTGGGGAGAT	554	743	793	741	-1	scaffold_144480	ENSETEG00000001755.1	413	1201	None	5562	1290	115627	No_constitutive_exon_found_in_species
GCCCCGGTGGAGATGGCCGGGGAAGGGCCGGTGAAGATGGCCAGGGAAAGGC	402	488	352	404	1	scaffold_113032	ENSETEG00000006757.1	203	806	None	5562	1290	115627	No_constitutive_exon_found_in_species
AGAGGTCCTCGGAAGCCAATCTTTATGGCCTCCTGGAGCGGGAGCGGGAGCC	891	899	949	897	-1	scaffold_136863	ENSETEG00000006135.1	18	1088	None	5562	1290	115627	No_constitutive_exon_found_in_species
AGCCTTGCACCCCGAAGACCAAAGCCAAGGCCAAAGCCAAGAAGGGGTAGGG	806	818	756	808	1	scaffold_144398	ENSETEG00000004334.1	469	818	None	5562	1290	115627	No_constitutive_exon_found_in_species
AAGCTGGCCTCAGGTGAGCCTGGGCTGCAGAGACTCGAGGGGACAGGTAGAG	852	873	923	871	-1	scaffold_132672	ENSETEG00000007785.1	752	1094	None	5562	1290	115627	No_constitutive_exon_found_in_species
CCGCCCCCACCCATCAAGCATAACATGGACATTGGTAACTGGGACAACAGGG	892	931	981	929	-1	scaffold_138192	ENSETEG00000014936.1	110	1036	None	5562	1290	115627	No_constitutive_exon_found_in_species
CACTGCCACGGGTGCCTCCCCGAGCACACCAAGTGCGTGCGGGACATGAGCG	343	496	546	494	-1	scaffold_23022	ENSETEG00000018067.1	343	614	None	5562	1290	115627	No_constitutive_exon_found_in_species
TCGGACAGGGAAGATGACGAAGCTTCAAGAAGAAAGTCACGAAGGGCTAGGT	1112	1118	1062	1114	1	scaffold_112015	ENSETEG00000005589.1	409	1139	None	5562	1290	115627	No_constitutive_exon_found_in_species
GATACATGGACAGAATGGAACAATGCTATAAATTTAAGACATTGGGAAAGTA	754	988	1038	986	-1	scaffold_132375	ENSETEG00000000937.1	166	1085	None	5562	1290	115627	No_constitutive_exon_found_in_species
CAGTGGGGTCTCTAACTCCAGCCCTTGTCTCACAGGCAGGGAAAGCCTAGGA	605	621	671	619	-1	scaffold_90098	ENSETEG00000005806.1	552	1035	None	5562	1290	115627	No_constitutive_exon_found_in_species
ACTCTTGTGTGAGAGCAGCGTGCAGCCCAGGTCTGGCCAGGGACAGGCAGCC	84	151	34	86	1	scaffold_145174	ENSETEG00000008182.1	38	986	None	5562	1290	115627	No_constitutive_exon_found_in_species
AATGCCAGGGGAAGCCAGGTGGTGAGGGAGAGGCGGGGGCTGAGGGCTAGCC	272	686	222	274	1	scaffold_91476	ENSETEG00000002852.1	95	686	None	5562	1290	115627	No_constitutive_exon_found_in_species
GCCAAACCGTCGTCGGAAGCAACTGCTCTGTGAAGGCCACGGGACTGGAGGG	188	286	336	284	-1	scaffold_140073	ENSETEG00000001080.1	70	395	None	5562	1290	115627	No_constitutive_exon_found_in_species
TCCTTGTGATCCACCGCGATGTCCAAAGGCCAAGGGGTACAGCCCGGGAGGG	707	726	776	724	-1	scaffold_152322	ENSETEG00000011737.1	39	758	None	5562	1290	115627	No_constitutive_exon_found_in_species
AATTTTTAACTCCAATTTATTAGGGCAATAACAGGCCTGGGTAGAACCAGCC	154	161	104	156	1	scaffold_143236	ENSETEG00000020286.1	33	648	None	5562	1290	115627	No_constitutive_exon_found_in_species
TGGGTTAATTACGGTAAAGGTACTTCTCCGTGCAGTTGCAGGGAAGCCAGCA	384	522	334	386	1	scaffold_146739	ENSETEG00000004994.1	4	904	None	5562	1290	115627	No_constitutive_exon_found_in_species
