# Supplementary material for: Widespread Separation of the Polypyrimidine Tract From 3′ AG by G Tracts in Association With Alternative Exons in Metazoa and Plants
Source: Front Genet. 2019 Jan 14;9:741. doi: 10.3389/fgene.2018.00741 (PMC6339879; doi:10.3389/fgene.2018.00741)
Supplement: DATA FILE S2 — Sequences of REPAG 3′ SS from each species of metazoa, plants and protists. [file Data_Sheet_2.zip › Supplementary data 2/Plants_Release38_galdieria_sulphuraria.txt]

REPA_GGG_Sequence	Exon_Start	Exon_End	Pos_-50	Pos_+2	Strand	Chromosome	GeneID	Gene_Start	Gene_End	Gene_Name	Number_of_REPAs	Number_of_REPAs_has_GGG	Number_of_Intron(Intra_genic_Region)	Upstream_Constitutive_Exon
AAGGTTTCAAGTGAAAATAGTTTCAATACGAATGATGATGGGTATAATAGGT	17637	17709	17759	17707	-1	scaf_0	Gasu_00100	17375	18110	None	2563	179	13580	No_or_no_constitutive_exon
GTCTTTACGAACAATGAAAGTTTCCTTTTCAACGTAAAAATTGGGAACAGTC	168729	169041	168679	168731	1	scaf_0	Gasu_00870	168510	169041	None	2563	179	13580	No_or_no_constitutive_exon
TTGGGTAAGTTATTGTCTATTCTTGGAATACAAACTTAAATGGGTTAAAGCG	396804	397122	397172	397120	-1	scaf_0	Gasu_02090	396804	397459	None	2563	179	13580	No_or_no_constitutive_exon
TAAAAAGGGTTGGTTTTTGCAAAGAGTGTTATTGATGGGCGAGGTGTTAGTA	431480	432168	432218	432166	-1	scaf_0	Gasu_02290	431480	432639	None	2563	179	13580	No_or_no_constitutive_exon
GGCATAGCTTTATTGTTATTTTGCATACAGGGAAGCTGAAATGGGAAAAGAA	251493	251586	251443	251495	1	scaf_1	Gasu_03760	250679	252020	None	2563	179	13580	No_or_no_constitutive_exon
GGTACGTTGATTATTTCTTAAAACTCTATTAGATTGACGTGGGAAAAAAGGG	95975	96205	96255	96203	-1	scaf_2	Gasu_04380	94264	96910	None	2563	179	13580	No_or_no_constitutive_exon
ATGGTATGTTGAGATGGTAGTTGAATTGACTGAAACTCAGGGCACAAAAGGA	100384	101041	100334	100386	1	scaf_2	Gasu_04400	99160	101041	None	2563	179	13580	No_or_no_constitutive_exon
AAGTAATGTTGAGTTTTGACTTGTTGTATTGTGTTTCAAAAATGGGCTAGGT	122919	123103	123153	123101	-1	scaf_2	Gasu_04470	118275	125520	None	2563	179	13580	No_or_no_constitutive_exon
GTAGGCTTATTGAAAGTTTTCGATGCATGATGAGGACTTATGGGTAATAGTA	154221	154872	154171	154223	1	scaf_2	Gasu_04620	153370	156301	None	2563	179	13580	No_or_no_constitutive_exon
GGTATGTGGTTTGTTTATTGTGTGGGAAGTGTCATAGCTGATAGGGTTAGTA	167703	167931	167653	167705	1	scaf_2	Gasu_04700	167070	167931	None	2563	179	13580	No_or_no_constitutive_exon
CGAAAGGTTTGTTTCTGTTTTCTTTAAAAGTTACTTTAACAGTGGGAAAGCT	213348	213479	213298	213350	1	scaf_2	Gasu_04980	212952	215339	None	2563	179	13580	No_or_no_constitutive_exon
TAATTCTTTCAACTTCGAGTTTTCATATTTACCTTTGTTTCCTGGGAAAGTT	280095	280153	280203	280151	-1	scaf_2	Gasu_05280	277692	280652	None	2563	179	13580	No_or_no_constitutive_exon
AAGGTACGTTAAAGAAGTAACCTTGGAAAGTACTCAAGCTTGCTGGGAAGAA	134324	134642	134692	134640	-1	scaf_5	Gasu_09400	134324	135170	None	2563	179	13580	No_or_no_constitutive_exon
TAATTGTGTAAGTTTTCATTCATTTGAATATATTTTGTCTGATTGGGCAGAT	202758	202872	202922	202870	-1	scaf_5	Gasu_09700	202526	205581	None	2563	179	13580	No_or_no_constitutive_exon
CGAAAAGTAAGTTTCATTTGTTATTCTTTATGATGACTTATGGGTAAAAGGT	211949	212189	212239	212187	-1	scaf_5	Gasu_09740	210555	213241	None	2563	179	13580	No_or_no_constitutive_exon
TATCCTTTCTTGTTCGTTGCTTATAACTTAAGTGGTATTTGGGTGATTAGGA	214821	214888	214771	214823	1	scaf_5	Gasu_09760	214411	215688	None	2563	179	13580	No_or_no_constitutive_exon
AGAAAGGCAAGTTAACTGCAGTATTTTAGTGAGAATCGCGTTGGGAATAGGC	46045	46563	46613	46561	-1	scaf_3	Gasu_05670	46045	46830	None	2563	179	13580	No_or_no_constitutive_exon
TGGTAAGACCGAGTTTTCTAATTTAGTAAACTCTAAAATTAGAGGGATAGAT	48520	48901	48951	48899	-1	scaf_3	Gasu_05680	46864	50420	None	2563	179	13580	No_or_no_constitutive_exon
GGTAAGACCACTTCTTTGGGTTCTTGATATTGATAAAGCTAGGGTACTAGTG	66707	67301	66657	66709	1	scaf_3	Gasu_05760	65840	67679	None	2563	179	13580	No_or_no_constitutive_exon
TTTTCCAAACAAGTAGATGGGATATGATAGTCTCAACTTAGGGTTGAAAGCA	128305	128616	128666	128614	-1	scaf_3	Gasu_06090	128305	129060	None	2563	179	13580	No_or_no_constitutive_exon
GTATGTTATGAAATACAAAGGTATGGGACACAAGTTGTTGAATGGGATAGTT	139569	139692	139519	139571	1	scaf_3	Gasu_06170	138880	140032	None	2563	179	13580	No_or_no_constitutive_exon
CAGGTATGATAAAAGCATCTTCTCTGTAAATATCTTTCTATAATGGGTAGGT	194009	194905	193959	194011	1	scaf_3	Gasu_06540	191024	194905	None	2563	179	13580	No_or_no_constitutive_exon
AATTGTGCAAAGAACCCGACTTGTTTTTTATAGTTGTTGGGAAAAGCAAGGG	5045	6551	4995	5047	1	scaf_4	Gasu_07070	4250	6551	None	2563	179	13580	No_or_no_constitutive_exon
GAAGAGAGTAATGAAATGTTTCTTTTATTACTAAAGGGAGTCAATAAAAGGG	28875	28974	29024	28972	-1	scaf_4	Gasu_07240	28265	29200	None	2563	179	13580	No_or_no_constitutive_exon
GAGTTTATGGAGTGTTATGTTTATGGACTGATGTATTGATGGATGGGCAGAC	28265	28823	28873	28821	-1	scaf_4	Gasu_07240	28265	29200	None	2563	179	13580	No_or_no_constitutive_exon
GTGCTTATGGTTCGGTTGTTTAAGAAAGTCTGATGGAGGGTGAAATGTAGAA	134103	134916	134053	134105	1	scaf_4	Gasu_07810	133490	134916	None	2563	179	13580	No_or_no_constitutive_exon
GTCTGTTTTTGTTGTTTGTATGGAGGAATATTTTTCATTGGGTTGTGAAGAT	159750	159877	159927	159875	-1	scaf_4	Gasu_07990	159455	160740	None	2563	179	13580	No_or_no_constitutive_exon
ACTTGTAAGTTTGTCTTAGGCATCATTTATTTTGCTCATTTGGGAATAAGGT	241407	241485	241357	241409	1	scaf_4	Gasu_08430	240279	241850	None	2563	179	13580	Yes
AAGTAAGTATGTTGTTCTTATTCTAGTGTTTATTTACGCAGTTTGGGAAGGA	257164	257344	257394	257342	-1	scaf_4	Gasu_08520	257164	260769	None	2563	179	13580	No_or_no_constitutive_exon
GTATGTTTATGACTTTAAGTTTATAGTAACTTTGATTTGAAGGGTTTAAGGG	220011	220103	219961	220013	1	scaf_6	Gasu_11260	218373	221374	None	2563	179	13580	No_or_no_constitutive_exon
TTCCACAACACTGACTGAGATATTTTTCTCTTTGTGTGTCGGGGAAAAAGAT	59187	60111	59137	59189	1	scaf_7	Gasu_11820	58740	60111	None	2563	179	13580	No_or_no_constitutive_exon
GTAATGATTTTATGTGCAACTATGATTATCACAGCTTTGGGTGGAGATAGAG	185931	186037	186087	186035	-1	scaf_7	Gasu_12600	185485	188310	None	2563	179	13580	No_or_no_constitutive_exon
GAGGTAAGAAAGAACTATCTAGAAGTGCATTTTTATTGAGAAATTGGGAGGT	219570	219911	219520	219572	1	scaf_7	Gasu_12820	218450	220881	None	2563	179	13580	No_or_no_constitutive_exon
GTAAGAATTATATCTTCAAGTGGTATCTTCTTAATTTTGTGATGGGTTAGTT	2892	2946	2996	2944	-1	scaf_9	Gasu_14360	1415	3420	None	2563	179	13580	No_or_no_constitutive_exon
TTATTGGTAAGGTTTATGGTTATTTTAAATTGCCACTTATTGGGAGAAAGGT	29031	29153	28981	29033	1	scaf_9	Gasu_14520	27950	30555	None	2563	179	13580	No_or_no_constitutive_exon
TGAATTTTTCACAGAACCTTTTTTGGCTTGCTTACAGATGGGTATGTAAGAG	40660	40918	40610	40662	1	scaf_9	Gasu_14580	40240	40918	None	2563	179	13580	No_or_no_constitutive_exon
ACCAATGAGAAAGCATATCCATCTTGAGAACTGATGTATATTGGGGATAGGA	50481	50616	50666	50614	-1	scaf_9	Gasu_14650	49617	54050	None	2563	179	13580	No_or_no_constitutive_exon
TCACCGTGGTGCTCATTTGAATATTTTCAATTCATTATAAAACTTGGGAGTT	56017	57087	57137	57085	-1	scaf_9	Gasu_14660	56017	57790	None	2563	179	13580	No_or_no_constitutive_exon
GGGTTCGTTGTTTTGTAGGTAGAGATATATTCCAATATGGGGATATGTAGGT	63186	63521	63136	63188	1	scaf_9	Gasu_14690	62370	63521	None	2563	179	13580	No_or_no_constitutive_exon
ATGGTCAGACTGTCGAGGGGGAAATTGAATTGGTTAATTGTGGGCGAAAGCC	223130	224404	223080	223132	1	scaf_9	Gasu_15460	223053	224404	None	2563	179	13580	No_or_no_constitutive_exon
GTAAGTCTGTCTATTATGAAACGAATAAACTTTTATTTTTGTTGGGTAAGGT	242088	242734	242784	242732	-1	scaf_9	Gasu_15580	242088	243413	None	2563	179	13580	No_or_no_constitutive_exon
TCGGTAAGGAGGTCACTTGACAAACGGTGTCGCTGAAAAGAGTGGGACAGGA	10952	11521	10902	10954	1	scaf_8	Gasu_13050	10700	11521	None	2563	179	13580	No_or_no_constitutive_exon
AAGGTATGATGGGAAGCTTTATCTTTACTGGGAACTTAACAGGGTCAAAGGC	140001	140101	140151	140099	-1	scaf_8	Gasu_13770	139805	140620	None	2563	179	13580	No_or_no_constitutive_exon
GTTAGTCTCAATTGTAGTGATTTTTCGGGGAAAGTGAAGTGTAGGGTTAGGA	153534	153958	153484	153536	1	scaf_8	Gasu_13830	152787	153958	None	2563	179	13580	No_or_no_constitutive_exon
CGTAAGTGATATAATGTGTTGTGATCATTTGACAAACGGGGAAAAGATAGGA	187344	187553	187294	187346	1	scaf_8	Gasu_14010	186597	189008	None	2563	179	13580	Yes
AAAAGGTATGGTTCCTACTTTTTGTATATCGAAAATTTAAGATGGGATAGGC	111834	112321	111784	111836	1	scaf_14	Gasu_20800	110660	112481	None	2563	179	13580	No_or_no_constitutive_exon
TGGTATATGTAACGAGTTTTTGGACCGTGTACAATTTTATGGGAAATTAGAA	141325	141390	141440	141388	-1	scaf_14	Gasu_21010	141325	142380	None	2563	179	13580	No_or_no_constitutive_exon
TTGGTAAGTTTTGTATGCCCGCAAACCCTATGAGACTTATGGGTCGACAGGT	71132	71532	71082	71134	1	scaf_10	Gasu_15960	70870	72021	None	2563	179	13580	No_or_no_constitutive_exon
TTGGAGAGAGTTGCGTTATTGGTATCTGAATAGTGGACTTGGGATTGTAGTT	82975	83118	83168	83116	-1	scaf_10	Gasu_16030	82405	83590	None	2563	179	13580	No_or_no_constitutive_exon
TGAGGTTTGTTTTGTTTTGTAGTCAACTAGTTGTAATGTTAGGGTTGTAGAA	97762	98002	97712	97764	1	scaf_10	Gasu_16100	96830	98921	None	2563	179	13580	Yes
AAGAGTAAGTATCTTTATTTCTTGAAAATAGTAACTGATAGGGTGGTTAGAC	102904	102965	102854	102906	1	scaf_11	Gasu_17390	101980	103978	None	2563	179	13580	No_or_no_constitutive_exon
TATGGTTTACGCCATGTAAGTACAGTTCCTGGGGAGGGAGAAGGTAGTAGTG	109554	109609	109504	109556	1	scaf_11	Gasu_17430	109360	110351	None	2563	179	13580	No_or_no_constitutive_exon
GGTTTCTGTTTTAGCTCAACACTCAACTTCTCGGTTTTCGGGGAGAATAGAA	162545	162849	162899	162847	-1	scaf_11	Gasu_17760	162545	163680	None	2563	179	13580	No_or_no_constitutive_exon
ACTATAAAAGCTTTTAGTATCTTCGAACTCAATCTCAAACGGGTATATAGGC	133769	134150	134200	134148	-1	scaf_13	Gasu_19980	133769	134330	None	2563	179	13580	No_or_no_constitutive_exon
ACTGGTAATTTTGTAATTTCTTCGATCTGAGAAGCTCATGGGACATGAAGGA	147166	147265	147116	147168	1	scaf_13	Gasu_20030	145620	150051	None	2563	179	13580	Yes
GGGTGAGCTGGTTTTTAACGCTTGCTTTTACCTCTTATCGGGTCGGAAAGGT	152185	152359	152135	152187	1	scaf_13	Gasu_20050	151710	153241	None	2563	179	13580	Yes
CAAGTAGAAAAAGGTTTTTAGTTTCGTGAAGCTGACAAGTGGGGTTTAAGTT	153540	153665	153715	153663	-1	scaf_13	Gasu_20060	153245	154310	None	2563	179	13580	No_or_no_constitutive_exon
AATACAAACCTTGGCATATATGTGGAATGAACATGATCAATAGGGATAAGAT	111319	111651	111269	111321	1	scaf_12	Gasu_18710	110900	111651	None	2563	179	13580	No_or_no_constitutive_exon
CTCTTTTCATTTTTGTTGTATAGTGAGTGAATGGGATGATTGGGGAATAGAT	137875	138695	138745	138693	-1	scaf_12	Gasu_18900	137875	141290	None	2563	179	13580	No_or_no_constitutive_exon
TTGTTAGTACAAAGTTATCATTGAATGTTTCTAATGAGTTGGGTAATTAGAG	189275	189618	189668	189616	-1	scaf_12	Gasu_19180	189275	191640	None	2563	179	13580	No_or_no_constitutive_exon
AACTGATGCATAAGACTATTGTGCCAGAATATCGTCCAAACTGGGAAAAGAC	38816	38850	38766	38818	1	scaf_15	Gasu_21370	37340	38850	None	2563	179	13580	No_or_no_constitutive_exon
TATTACTTTTGTGGATTGGAATGCTTATTTGAATGGATGAATATGGGTAGTT	87715	88789	88839	88787	-1	scaf_15	Gasu_21700	87715	89320	None	2563	179	13580	No_or_no_constitutive_exon
TGAATTATGTTTGATTCTCTTTTTTTTTTGTGTGTTATGGGGGAGTATAGTT	144554	144660	144710	144658	-1	scaf_15	Gasu_22020	144232	144960	None	2563	179	13580	No_or_no_constitutive_exon
GGTATAAGTAACTTTTTGTTTATCGAACAAGATTCTTATTGGGACAAAAGAT	184716	184782	184832	184780	-1	scaf_15	Gasu_22200	183890	184995	None	2563	179	13580	No_or_no_constitutive_exon
GAATGGGTTCATCGCGACAAGTATTATTAATGTTCATTGAATGGGCCAAGAA	86735	86822	86872	86820	-1	scaf_28	Gasu_34540	86735	87720	None	2563	179	13580	No_or_no_constitutive_exon
CATTTATGAGTACCTCAAATAGTGCTTGTATTGATATAGGGGAAACATAGGA	93095	93983	94033	93981	-1	scaf_28	Gasu_34580	93095	96450	None	2563	179	13580	No_or_no_constitutive_exon
GTCATTTCTGGTGAGTCTTTTTATACAAAATGAACATTAGATTGGGCAAGGT	161066	161161	161016	161068	1	scaf_28	Gasu_35020	160280	161161	None	2563	179	13580	No_or_no_constitutive_exon
GTATTTGTTTCCTTTATGAAGCTACTATATTTTTGGGGGGGTTGGGATAGGG	59525	59797	59847	59795	-1	scaf_16	Gasu_22700	59525	60100	None	2563	179	13580	No_or_no_constitutive_exon
GGCTTTGTTGAAAAAAACTTAAAGTTCTCTGAGATGGACTTGTGGGATAGGG	139538	139976	140026	139974	-1	scaf_16	Gasu_23170	139145	140330	None	2563	179	13580	No_or_no_constitutive_exon
TAAGTTTGTTCTGAAAATATCAGAAAGTGTACTTATATCTGAATGGGAAGTG	83108	83264	83058	83110	1	scaf_17	Gasu_23980	82820	83461	None	2563	179	13580	No_or_no_constitutive_exon
CGTGAGTTGTGCGAAGAACCCGACTTGTTTTTTATACTTGTTGGGAAAAGCA	195183	195272	195322	195270	-1	scaf_17	Gasu_24620	194775	195844	None	2563	179	13580	No_or_no_constitutive_exon
ATGTAAAACAATACGAGTGCGTTTGTGAATGAGCTGAGTTACTTGGGAAGAT	146791	147198	146741	146793	1	scaf_20	Gasu_27360	146340	147781	None	2563	179	13580	No_or_no_constitutive_exon
CCTCTGTTTAACTTGGTCTAGCTAGCTGCTGATATTCAGTGAATGGGTAGAA	148601	152449	148551	148603	1	scaf_20	Gasu_27380	148190	152449	None	2563	179	13580	No_or_no_constitutive_exon
AACTGTATGATCTTCATAGAAGACAGAAAACAACTCAGGGGTGTAACAAGTA	2319	4345	2269	2321	1	scaf_18	Gasu_24660	2050	4345	None	2563	179	13580	No_or_no_constitutive_exon
TAAGGATGATGGATTGTGCTGCTCAGAATCGCTGTTTATATTGGGAATAGTC	34904	35045	34854	34906	1	scaf_18	Gasu_24770	34510	35396	None	2563	179	13580	No_or_no_constitutive_exon
GATGATGGCTTTTTGCGTTTTGCTAAAGAACTAAATGGGTGTGAAAATAGAA	35109	35396	35059	35111	1	scaf_18	Gasu_24770	34510	35396	None	2563	179	13580	No_or_no_constitutive_exon
GCAGCAACTAACGAGAGAACTGAGAGTTTCAACTCGGGGCATAAATAAAGAT	141687	141790	141637	141689	1	scaf_18	Gasu_25410	141410	142171	None	2563	179	13580	No_or_no_constitutive_exon
TGTCTTGTGCAACTGGCTATTCGTCATTTTCATGATTGTGTGGGACATAGGG	58574	58777	58524	58576	1	scaf_19	Gasu_25940	57260	58777	None	2563	179	13580	No_or_no_constitutive_exon
TAAGAACAATCAAGGTATCGGGAATAATCAATCTTATGTTTTGGGAATAGCT	66366	66677	66316	66368	1	scaf_19	Gasu_25990	66090	69861	None	2563	179	13580	No_or_no_constitutive_exon
TTGTGCATTTGTATCTGCACGTTGTATTCATTCACTATGGGGTGGTAAAGTG	75150	75227	75100	75152	1	scaf_19	Gasu_26030	74120	75227	None	2563	179	13580	No_or_no_constitutive_exon
TAAGTTGATTTGTATATTGAAAGAGAAGTATGTGAATGCTATTGGGAAAGAC	132950	133113	132900	132952	1	scaf_19	Gasu_26370	131240	134791	None	2563	179	13580	No_or_no_constitutive_exon
TTGATTCTTATTTCAATATTCCTTTACTGAAGTGGTCCTATCGGGAATAGAT	15802	16592	16642	16590	-1	scaf_22	Gasu_28790	15802	16760	None	2563	179	13580	No_or_no_constitutive_exon
GCATTGGTAGGCTCAACAAGTGCTCGAGGTGATACGAGTAATTGGGGAAGTT	29015	29069	29119	29067	-1	scaf_22	Gasu_28900	29015	29860	None	2563	179	13580	No_or_no_constitutive_exon
CTTTTGAGTACTGGCTGACGATGAGGATTTCTCATATTTTTTGGGTGAAGAA	73695	73902	73645	73697	1	scaf_25	Gasu_32070	73130	74321	None	2563	179	13580	Yes
GTTAGTTCTCTCAATTATGGAAAGAGGCTTTGGTTTATTCATAGGGTTAGTG	78731	79148	79198	79146	-1	scaf_25	Gasu_32110	77995	79710	None	2563	179	13580	Yes
AGTAATATGGAAATATCCTTTTATTACTCGTGACTAATGTGTTGGGATAGCA	79774	80777	80827	80775	-1	scaf_25	Gasu_32120	79774	81970	None	2563	179	13580	No_or_no_constitutive_exon
TATAAAATGCAAGGACCTACTTTTTCCTGACTGTGCTATTTCGGAGGGAGGT	162148	162339	162389	162337	-1	scaf_25	Gasu_32530	161395	162730	None	2563	179	13580	No_or_no_constitutive_exon
GTTGGGTGATAAAATGATGTACTGAGGTTTGGTATGATTGGGAATAATAGAT	18939	18983	19033	18981	-1	scaf_27	Gasu_33510	17615	19780	None	2563	179	13580	Yes
GAGTAAGTGGCAATAGCTTTTTGAATGGAATTGAACTGACGATAGGGAAGAT	74263	74924	74213	74265	1	scaf_27	Gasu_33800	71540	75281	None	2563	179	13580	No_or_no_constitutive_exon
TTTCTGATAGTCGTATTATTATTATTATGATTATTATTATGATGGGAAAGAC	134131	134264	134081	134133	1	scaf_27	Gasu_34120	133700	135808	None	2563	179	13580	No_or_no_constitutive_exon
CAAGAGAATCCTTAGATAGTACAAACTGTTGCGAACTCATCGTTGGGAAGTT	54347	54853	54297	54349	1	scaf_23	Gasu_30050	53770	54853	None	2563	179	13580	No_or_no_constitutive_exon
CAAAAGGTTTGTTTAGGAATGTTTTATTCATTTTTATCTAATTGGGATAGGG	82369	82721	82319	82371	1	scaf_24	Gasu_31180	80570	82721	None	2563	179	13580	No_or_no_constitutive_exon
GTGTTTCTGCTGTATATATGTTTTATGGTTTTGACTTTTATGGGAATCAGAT	108806	108866	108756	108808	1	scaf_24	Gasu_31300	108340	109171	None	2563	179	13580	No_or_no_constitutive_exon
AAGAATTGGTTGGGTCGAAACTCTTCCGATGATGGAATAATGATGGGTAGAA	121636	121701	121586	121638	1	scaf_24	Gasu_31390	120880	121971	None	2563	179	13580	No_or_no_constitutive_exon
TAAGAACGCCTCATGAACCTTTAGAAATGCGACACTCAAAGGGGAGAAAGCA	132785	133891	133941	133889	-1	scaf_24	Gasu_31440	132785	134380	None	2563	179	13580	No_or_no_constitutive_exon
AGGTTTTGTGTCTAGCTCCTATGTACTCAGCTAACGAATGGGAATTTAAGTT	95962	96061	96111	96059	-1	scaf_34	Gasu_39530	95962	96550	None	2563	179	13580	No_or_no_constitutive_exon
AAAAGGTAAGCAACCCCTGTTGTGGATATTTACAACTCAACTAGGGAAAGAG	115500	118704	115450	115502	1	scaf_34	Gasu_39630	115420	118704	None	2563	179	13580	No_or_no_constitutive_exon
TGTAATACTTTGTGTTTGTGTTTCCTTTCAATTACTCACTGGGGCATTAGTT	56249	56324	56374	56322	-1	scaf_41	Gasu_44790	55545	56480	None	2563	179	13580	Yes
TGGGTAATTATATACTTTGCTCTTCAGCATCACTAGTCATAGGGTAGTAGGT	127199	127543	127149	127201	1	scaf_41	Gasu_45100	126940	130621	None	2563	179	13580	Yes
TCCCGTAAGTTTTTACTTCTTTGAACCTTTCTTCAACTCACTGTGGGAAGAA	133224	133292	133174	133226	1	scaf_33	Gasu_38930	130400	134550	None	2563	179	13580	No_or_no_constitutive_exon
ACTGTCTTGTTTTGGTTATCTTGGTGATAATTGTGAATGGGTTGAAACAGGA	53597	54221	53547	53599	1	scaf_30	Gasu_36230	53340	54221	None	2563	179	13580	No_or_no_constitutive_exon
GTAAGAGTATTGTTCTTTTATGTGATAGATTCTTCTATAGAAAGGGATAGGT	92540	92644	92490	92542	1	scaf_30	Gasu_36490	91880	93371	None	2563	179	13580	No_or_no_constitutive_exon
TCCAATCATTCTTATAATTGACTGTACTGGTTAACTATATATGGGGATAGGG	114687	114840	114890	114838	-1	scaf_30	Gasu_36640	109275	116890	None	2563	179	13580	No_or_no_constitutive_exon
GAAAAGAGTTCAAATTCCCCTTAACTGCTAGACATATAATTGGGTAATAGGT	49414	49571	49621	49569	-1	scaf_31	Gasu_36930	48639	52210	None	2563	179	13580	No_or_no_constitutive_exon
TTGTTATTATTGAGTGCTTACAATTGTGTCTTTGTTTCTGCTATGGGAAGGT	135450	135552	135602	135550	-1	scaf_31	Gasu_37390	134535	136110	None	2563	179	13580	No_or_no_constitutive_exon
AAGTGAAAGATATTATCTCTCGTTTCATGAATATTCAGATAGTTGGGTAGTT	140069	140246	140296	140244	-1	scaf_31	Gasu_37410	138475	141100	None	2563	179	13580	Yes
TAAGTTTCAAGTTTTTATCATGCAGTTATATTTATGTTGATTGGGACAAGTG	137534	137952	137484	137536	1	scaf_32	Gasu_38250	136330	140181	None	2563	179	13580	Yes
CTCATTTATTTAGTATAACAAATTTCCTTATTCATCCTTTGTGTGGGAAGGT	14717	16715	14667	14719	1	scaf_37	Gasu_41460	13310	16715	None	2563	179	13580	No_or_no_constitutive_exon
TCGTATGTGATATATTCAAAATACTTTACAAATACTCAGGATAGGGTTAGAT	62993	63100	62943	62995	1	scaf_37	Gasu_41670	62900	63701	None	2563	179	13580	Yes
CTTGTTTTGTTCTTTCTCTTGTTTATTCAATCCCTTCTGTTTGGGAGTAGGA	95283	95436	95486	95434	-1	scaf_37	Gasu_41850	94765	95610	None	2563	179	13580	No_or_no_constitutive_exon
TGAGTTGGGTCTCAAGTATGAATGACGACTTTTGCTCATCGGGAATGAAGAT	94953	95034	95084	95032	-1	scaf_37	Gasu_41850	94765	95610	None	2563	179	13580	No_or_no_constitutive_exon
TGATGTTTCTAACGATATTCAATTTGATGAGTTTGACTGGGAATAAATAGGA	99459	99553	99603	99551	-1	scaf_37	Gasu_41870	98785	101170	None	2563	179	13580	Yes
ACTAGTATAGGCACTTTACCAGAAGTCATATTCTTAACCCATATGGGAAGTT	52065	52099	52149	52097	-1	scaf_36	Gasu_40930	52065	52770	None	2563	179	13580	No_or_no_constitutive_exon
GGTAAGAATAGTTGAATGTTCATGATTCATTTTTATGGGAATGATAAAAGGT	67363	67781	67831	67779	-1	scaf_36	Gasu_41010	67055	68490	None	2563	179	13580	Yes
AGTTGTTTTATAATGTGTTTGTTTTATGCATCTGAATGATGGGAGGATAGGG	97101	97405	97051	97103	1	scaf_36	Gasu_41180	93370	100395	None	2563	179	13580	Yes
TTTATTTTATGTGGTTTTGATATATAAGGTACATATTTCTGGGGGACTAGAG	117866	119218	117816	117868	1	scaf_36	Gasu_41300	117530	121550	None	2563	179	13580	No_or_no_constitutive_exon
TGTATGTTTATTCTTGGAATTCTATCAGTTGACGCTTATGGGGGACATAGGT	22117	22206	22067	22119	1	scaf_38	Gasu_42310	21830	23113	None	2563	179	13580	No_or_no_constitutive_exon
TACTTGTATCACTATTTGGTTGTTGATCAAAACTGAAAATGGGTTGATAGGA	108425	109248	109298	109246	-1	scaf_38	Gasu_42800	108425	111400	None	2563	179	13580	No_or_no_constitutive_exon
GGATGGTAAGTTGTGTATAACTGAGAACAGTTGTTGCTGATAAGGGATAGAC	35297	35354	35404	35352	-1	scaf_39	Gasu_43100	35105	36070	None	2563	179	13580	No_or_no_constitutive_exon
AGGTATCTAGACTGCTTTTGCTCATTTTGCTTCATTGAAGGGTATGATAGAC	24403	24467	24517	24465	-1	scaf_40	Gasu_43820	23505	25870	None	2563	179	13580	No_or_no_constitutive_exon
TAAGTTATGAAGTTATAATCCTTTGAATAAACGTGTAGATAAAGGGATAGTC	120465	120644	120415	120467	1	scaf_40	Gasu_44330	119190	120931	None	2563	179	13580	No_or_no_constitutive_exon
AAGTGTGAGTTTGTTTTGATGGATGAAGAGTCCACTTGGGTGAGAGCAAGAA	34760	34862	34912	34860	-1	scaf_42	Gasu_45510	30685	36850	None	2563	179	13580	No_or_no_constitutive_exon
TGTTGAGTTGTCAGTCCCTTTTAATTAGTCGATGCTAAAGGGAAATATAGAC	38155	38305	38355	38303	-1	scaf_44	Gasu_47080	36537	39470	None	2563	179	13580	No_or_no_constitutive_exon
GTAAGTGAGTGAGACCCTTTGGAGAGAGCTTGTGATATGTAGATGGGCAGGT	104176	104332	104382	104330	-1	scaf_44	Gasu_47410	102779	104530	None	2563	179	13580	No_or_no_constitutive_exon
AGGTAAGTTAACAAAAAGTCAATGGCGAAGTGTCTGAGAACCAGGGATAGGT	137714	138786	138836	138784	-1	scaf_44	Gasu_47610	137045	138970	None	2563	179	13580	No_or_no_constitutive_exon
GTATCTATGATTTGTTTTATTATAGGCAAGTGTCAAAATTGGATGGGTAGCA	7983	8267	7933	7985	1	scaf_43	Gasu_46070	6680	8267	None	2563	179	13580	No_or_no_constitutive_exon
TGTGGTATTGTTCAACAGTTATATGGTAACTGTAGATTGGGAGTGGAAAGGA	16098	16129	16048	16100	1	scaf_43	Gasu_46130	13860	16271	None	2563	179	13580	No_or_no_constitutive_exon
AAAGGGTAAGTTTTCTTTTCTTCCACTTTCACACTTATGGATGGGTGTAGGA	34564	34668	34514	34566	1	scaf_43	Gasu_46240	34290	34984	None	2563	179	13580	No_or_no_constitutive_exon
GGTAAGAAAAGTGAGTGGTTTTCCATATGTGCTATTCAGTAGGGTGTTAGAG	66615	66911	66565	66617	1	scaf_43	Gasu_46460	66440	66911	None	2563	179	13580	No_or_no_constitutive_exon
TTTGTATTTGACACTTATTTCCATCGTATTTGACTGAATGGGAATACAAGGA	93954	94021	93904	93956	1	scaf_43	Gasu_46630	93690	95011	None	2563	179	13580	No_or_no_constitutive_exon
TGATATCTTGCTTCCATACACTTTTTATTCTCATATCCAGATGGGGACAGGG	22421	22530	22580	22528	-1	scaf_45	Gasu_47790	21965	23090	None	2563	179	13580	No_or_no_constitutive_exon
GAGTTTTCACTGCTTAGTGAGAAACTTTGTAACTTTTTTGGGAAAAGTAGAG	83104	89038	89088	89036	-1	scaf_45	Gasu_48180	82815	90070	None	2563	179	13580	No_or_no_constitutive_exon
GGGTACGTTCAAAAAAGTCAGTTAAGGACGATTACTGAATAAGGGGAAAGGA	111735	112620	112670	112618	-1	scaf_45	Gasu_48310	111735	112930	None	2563	179	13580	No_or_no_constitutive_exon
GGTTTTTTTGTCAAAGGTCGTTTACCGACAGCTAACGTGGAAGCGGGAAGGT	17015	17202	17252	17200	-1	scaf_46	Gasu_48470	17015	17890	None	2563	179	13580	No_or_no_constitutive_exon
CCGTCCGTAGAAAGGGTTTAACTGATTTCAGCAAAGATGGATGGGGGAAGAG	60491	60636	60686	60634	-1	scaf_46	Gasu_48690	59835	61510	None	2563	179	13580	No_or_no_constitutive_exon
ACGGTAGGGAATATCAACAGTTACATTGTGGGTTTTAACGGGATGGATAGAC	104482	107931	104432	104484	1	scaf_46	Gasu_48980	104050	107931	None	2563	179	13580	No_or_no_constitutive_exon
TAAGTGTGATTAGTTTGAGTTGAACTGTTTCTAATCCAGGGGTTGGAAAGAA	108265	108424	108474	108422	-1	scaf_46	Gasu_48990	108265	108810	None	2563	179	13580	No_or_no_constitutive_exon
GCAATTGGTAGTTGTTTCTCAAAGGAACCTTGAACGATTTTTGGGAATAGAT	125255	125934	125984	125932	-1	scaf_47	Gasu_49820	125255	126010	None	2563	179	13580	No_or_no_constitutive_exon
GTAAGAGTTGAAGACAATGATTGCCTTTTCTCACGTGGCTGGGTGGATAGGT	116461	117485	117535	117483	-1	scaf_48	Gasu_50470	116461	118020	None	2563	179	13580	No_or_no_constitutive_exon
GGTATTCACAAACTGTTACAGTTCTCTTTCCTTACTTATGGGCGACGTAGAC	8053	8398	8003	8055	1	scaf_49	Gasu_50540	7570	9144	None	2563	179	13580	No_or_no_constitutive_exon
GGTTGGTAGGAATAAGCTTATGGAAGTCGTTGACAAGTCAATGGGAAAAGAA	86205	86330	86380	86328	-1	scaf_51	Gasu_52220	86205	92770	None	2563	179	13580	No_or_no_constitutive_exon
TAAAAGAACTTATCGTCGCAGTAAATAATTCTGACGGGTTGAGGGCACAGGA	97208	97460	97510	97458	-1	scaf_52	Gasu_52810	96735	97780	None	2563	179	13580	No_or_no_constitutive_exon
GCCTTTTTCTCTTCCTATGCCACTTCGAATGGTAAAAGAAGTGGGTAAAGAC	93077	93141	93027	93079	1	scaf_53	Gasu_53380	92060	93141	None	2563	179	13580	No_or_no_constitutive_exon
GTAGCTTTGTATATTCTAGAGGTGTCGTAGTTGCTCAGGGTTGGAAATAGAA	38729	38871	38679	38731	1	scaf_62	Gasu_57930	38250	40601	None	2563	179	13580	No_or_no_constitutive_exon
GTATTCATCTTTTGTTTGCATAAGAGAAAAGCTATAATGAACTGGGATAGGA	19687	20211	19637	19689	1	scaf_55	Gasu_54110	18000	20211	None	2563	179	13580	No_or_no_constitutive_exon
AGTTGTGCGAAGAACCCGACTTGTTTTTTATTGTTGTTGGGAATAGTGAGGG	85405	86940	86990	86938	-1	scaf_58	Gasu_56170	85405	87730	None	2563	179	13580	No_or_no_constitutive_exon
AACTCAATTTTGTATTTTTCTGAGTACTTACTTACTGTTGGATGGGACAGCG	10195	10508	10558	10506	-1	scaf_59	Gasu_56270	10195	11010	None	2563	179	13580	No_or_no_constitutive_exon
ACAATATTTTCTTCGATTTTTGTTTTCTACTAACTGTTTAGTGGGAATAGGA	24212	24385	24435	24383	-1	scaf_59	Gasu_56340	23205	25470	None	2563	179	13580	No_or_no_constitutive_exon
TAAGAGAACTAGTTCAAAGTAACCAAGTGAGAGACACCTTGGGACGATAGGA	32452	32545	32595	32543	-1	scaf_59	Gasu_56400	32052	34650	None	2563	179	13580	No_or_no_constitutive_exon
GTAAGAAGGAAAGTTTGTTCAAAGAATGGGACTGAACGGGGGTAAACAAGGG	58751	58910	58960	58908	-1	scaf_59	Gasu_56530	57015	59600	None	2563	179	13580	No_or_no_constitutive_exon
TAAGTCAACTCTTCATCTTGTCATATGAGCACTTGATATATGGGTGATAGAC	58592	58700	58750	58698	-1	scaf_59	Gasu_56530	57015	59600	None	2563	179	13580	No_or_no_constitutive_exon
AAGAAGGCCATTGGGTTTTACAAGTTTCCTCTTATGGGACAGCCTAAAAGGT	41641	42032	42082	42030	-1	scaf_60	Gasu_56930	41182	42220	None	2563	179	13580	No_or_no_constitutive_exon
AAGTTTGTCGTTTGAAAGTACGAAGCTTTCCTTATTGACAAGGGCCGGAGGG	52925	53103	52875	52927	1	scaf_60	Gasu_57010	50890	55216	None	2563	179	13580	Yes
GAACAAGTGAGTGTCATTTCTAGTAACTTTGGAAACTCAACTTGGGAAAGAT	78794	78938	78988	78936	-1	scaf_60	Gasu_57160	76515	79290	None	2563	179	13580	No_or_no_constitutive_exon
TCTTGTGTCACCTGATCAGATGTATAAACCTTGGAAATTATGGGGAATAGGA	47085	47251	47301	47249	-1	scaf_61	Gasu_57530	46785	47660	None	2563	179	13580	No_or_no_constitutive_exon
ATGTAAGTGAGTGTATTGAATGTATTGGATATATTCTTAGGGCATAAAAGTA	57412	57884	57934	57882	-1	scaf_61	Gasu_57610	56748	58510	None	2563	179	13580	No_or_no_constitutive_exon
CCTTAAACCTCGTTTCTCGTATGAGACAACTTACAGTAATGGGGTTGTAGAT	40778	41090	40728	40780	1	scaf_63	Gasu_58450	40370	41090	None	2563	179	13580	No_or_no_constitutive_exon
AAGTTGATATGGGGATAAATGATTGTTTTATTTGGTCCAACTAGGGATAGTG	39913	40034	39863	39915	1	scaf_64	Gasu_58900	39720	40721	None	2563	179	13580	No_or_no_constitutive_exon
CGAGGTTTGTAGAACTTTGAGAAAACAATACAAACTGAAAGGGCAATTAGGT	43091	43202	43252	43200	-1	scaf_64	Gasu_58920	41945	43350	None	2563	179	13580	No_or_no_constitutive_exon
GTTAGTGTTTCACGAAAATAATTATTGGGAAAACTAAGTTGGGAATACAGTA	50545	50885	50935	50883	-1	scaf_64	Gasu_58960	50545	51140	None	2563	179	13580	No_or_no_constitutive_exon
TAGTCTTGGTAGTATTTGGAACTTGTTTTATATGACTATTGGGACAAAAGAA	18900	19219	19269	19217	-1	scaf_65	Gasu_59170	18275	19350	None	2563	179	13580	No_or_no_constitutive_exon
AATGGGTAAATGACTTTGTTCATGTTTTGCTTTTACTGATGGGTTAAAAGGT	21153	21257	21103	21155	1	scaf_65	Gasu_59190	20570	22796	None	2563	179	13580	Yes
TGTTATTATATCTATTTCATTATATTCTTTTAACTGACAAGGGATAAAAGAT	21828	21958	21778	21830	1	scaf_65	Gasu_59190	20570	22796	None	2563	179	13580	Yes
GGTACTTTGGGAACCTGGTTTCGAGTGCTGTTACTGAAAAGTGGGATTAGGA	36035	37022	37072	37020	-1	scaf_65	Gasu_59300	36035	37530	None	2563	179	13580	No_or_no_constitutive_exon
TTCATACCAGATACTCTATTGCTAATAGTAATTTTGTCGGGAATGGACAGCA	14348	15002	14298	14350	1	scaf_66	Gasu_59560	12410	15002	None	2563	179	13580	No_or_no_constitutive_exon
GGTAAGTTTTTTCTTTCTTGTTGATATGCTGAAGTCATTGTATGGGACAGAT	44801	44937	44987	44935	-1	scaf_66	Gasu_59720	43205	45980	None	2563	179	13580	Yes
GCTTGGGTAGTCTCTTCCATATTTCTTAATGTGCATCCTGGGTCATGGAGAT	37428	38502	37378	37430	1	scaf_74	Gasu_61030	36750	38502	None	2563	179	13580	No_or_no_constitutive_exon
CTTTACGTATTTATTTATGGGGTATTTGGTTCACTTGTCATGGGAATAAGGA	24832	25121	25171	25119	-1	scaf_70	Gasu_60710	23685	27140	None	2563	179	13580	No_or_no_constitutive_exon
GCAGTTGGTAGTTGTTTCCCAAAGGAACCTTGAACGGTTTTTGGGAATAGAT	5966	6646	6696	6644	-1	scaf_90	Gasu_61350	5966	6720	None	2563	179	13580	No_or_no_constitutive_exon
AATGGGAGAGAGTGGGGAAATTGCCATGGGGGAAAAATGGGTGGGAAAAGGG	269	455	505	453	-1	scaf_93	Gasu_61440	269	750	None	2563	179	13580	No_or_no_constitutive_exon
TAAGTGATCGAACTCTACTTTGACGTTTTCCTTATGGGCTTGCGAAACAGTA	6728	7049	6678	6730	1	scaf_108	Gasu_61980	6480	9458	None	2563	179	13580	Yes
ATGTAAGTGAGTGTATTGAATGTATTGGATATATTCTTAGGGCATAAAAGTA	7165	7637	7687	7635	-1	scaf_129	Gasu_62600	6755	7910	None	2563	179	13580	No_or_no_constitutive_exon
CGTTGGTACAAAGTTATCATTGAATGTTTCTATATGAGTTGGGTAATCAGAG	3221	3503	3553	3501	-1	scaf_138	Gasu_62770	3221	5490	None	2563	179	13580	No_or_no_constitutive_exon
AAATGGAAGAGAGAGGGGAAATTGCCATAGGGGAAAATGGGTGGGGAAAGGG	3872	4092	3822	3874	1	scaf_165	Gasu_63300	3560	4425	None	2563	179	13580	No_or_no_constitutive_exon
GGGAAGGGAGTGAGTGGGGAAATTGCCAAGGGGAAAATGGGTGGGGAAAGGG	1335	1750	1800	1748	-1	scaf_179	Gasu_63550	1335	1860	None	2563	179	13580	No_or_no_constitutive_exon
AAAGAACCCGACTTGTTTTTTATTGTTGTTGGGAAAAGCAAGGGTTTAAGTA	1495	3050	3100	3048	-1	scaf_216	Gasu_63950	1495	3870	None	2563	179	13580	No_or_no_constitutive_exon
AAATGGGAGAGAGTGGGGAAATTGCGATGGGGGAAAATGGATGGGGAAAGGG	2684	2837	2887	2835	-1	scaf_220	Gasu_63980	2520	3120	None	2563	179	13580	No_or_no_constitutive_exon
TAAGTCTTTGTCTATTCATATTTCTCGATTCTCATAGAGATGGGTGAAAGGA	702	798	848	796	-1	scaf_375	Gasu_65890	305	1800	None	2563	179	13580	No_or_no_constitutive_exon
TGGGCCCGCGCAATTTTGATTCGAAAATTGCCATCATGGATGCGGGAAAGAA	1258	1546	1208	1260	1	scaf_384	Gasu_65950	1090	1546	None	2563	179	13580	No_or_no_constitutive_exon
