# Supplementary material for: Widespread Separation of the Polypyrimidine Tract From 3′ AG by G Tracts in Association With Alternative Exons in Metazoa and Plants
Source: Front Genet. 2019 Jan 14;9:741. doi: 10.3389/fgene.2018.00741 (PMC6339879; doi:10.3389/fgene.2018.00741)
Supplement: DATA FILE S2 — Sequences of REPAG 3′ SS from each species of metazoa, plants and protists. [file Data_Sheet_2.zip › Supplementary data 2/Plants_Release38_solanum_tuberosum.txt]

REPA_GGG_Sequence	Exon_Start	Exon_End	Pos_-50	Pos_+2	Strand	Chromosome	GeneID	Gene_Start	Gene_End	Gene_Name	Number_of_REPAs	Number_of_REPAs_has_GGG	Number_of_Intron(Intra_genic_Region)	Upstream_Constitutive_Exon
AATATGTTAGTACTTGGGAGTAAGGTTTTTTTTTTTTGGGTAAATGGCAGTG	1629205	1629309	1629155	1629207	1	1	PGSC0003DMG401032143	1627867	1632893	EDA3	9980	891	106990	Yes
TCTTATCTTGAATACTAACATAATGACATTTTTTCTTATGGGATAACCAGGA	1632176	1632308	1632126	1632178	1	1	PGSC0003DMG401032143	1627867	1632893	EDA3	9980	891	106990	Yes
TTTGCTTTGGAATTGAGTGATATGATTAATGCTGATGTGTTTGGGAACAGCT	2462062	2464670	2462012	2462064	1	1	PGSC0003DMG400021381	2460768	2464670	None	9980	891	106990	No_or_no_constitutive_exon
AAAATACTATAATAAATTGACTTACGGTTTGTGTATTTTGGGCAATGTAGAG	3393791	3394060	3394110	3394058	-1	1	PGSC0003DMG400016384	3393791	3399427	None	9980	891	106990	No_or_no_constitutive_exon
ATGTGGTAGTAATCTCTATTATAGTTGAACAGCTAGATTTGTGGGTGCAGGA	5422230	5423500	5422180	5422232	1	1	PGSC0003DMG400022704	5420333	5423500	None	9980	891	106990	No_or_no_constitutive_exon
TTGATGGGACATGTTACACTCCAACTAATTATCTTGGGGCAAAAATTTAGGG	11691476	11691777	11691426	11691478	1	1	PGSC0003DMG400046501	11685855	11691777	None	9980	891	106990	No_or_no_constitutive_exon
GGTTTTGTGCTTGAATGCGAAGCAAATTGCCATAGATGGGGAGAATGCAGCT	11907135	11907923	11907085	11907137	1	1	PGSC0003DMG400046315	11904691	11907923	None	9980	891	106990	No_or_no_constitutive_exon
CAACGATGTAGTTAGGCTATCAATGGTGGTAGGCGATTAGAGGTCGGGAGAT	12154102	12154281	12154052	12154104	1	1	PGSC0003DMG400035280	12153223	12154281	None	9980	891	106990	No_or_no_constitutive_exon
CAATAATGACAGAGAAGGCAATTGAATGAAGGATGTGGGGGAAATAATAGGG	14710967	14711122	14710917	14710969	1	1	PGSC0003DMG400019845	14708711	14711122	None	9980	891	106990	No_or_no_constitutive_exon
TTTATTTCCTACTCCTAAATTTGAACATTTGAAGGCATTTGGGGTAGTAGAA	14897352	14897526	14897302	14897354	1	1	PGSC0003DMG400017991	14893950	14897526	None	9980	891	106990	No_or_no_constitutive_exon
CATTGTTCCAGAACTAAGGCTAAGAGGGCAGTTCCTTGGGCGATAAAAAGGG	17494468	17494571	17494621	17494569	-1	1	PGSC0003DMG400035538	17493347	17494760	None	9980	891	106990	No_or_no_constitutive_exon
TATCTTATCCCTTAATGTAATGAATGTTAAAATACTCTATGGGAATGTAGGC	17619678	17619720	17619770	17619718	-1	1	PGSC0003DMG400040329	17616737	17621221	None	9980	891	106990	No_or_no_constitutive_exon
TACTAGTAATTTCTGTTGACTGTTAAATGTTAATTGGGTGATGAATACAGGA	17984543	17984621	17984671	17984619	-1	1	PGSC0003DMG400034423	17984543	17987234	None	9980	891	106990	No_or_no_constitutive_exon
TTCCAGGTATTTGTATTGAGGAACAAAGCGTGGACACTAATGGGTAAAAGGT	18900795	18901076	18901126	18901074	-1	1	PGSC0003DMG400037283	18900795	18903559	None	9980	891	106990	No_or_no_constitutive_exon
GCCAAGACCCTAAAACACTAAGGCACCTTCACGAGCACTTTGATGGGCAGTG	19736265	19736450	19736215	19736267	1	1	PGSC0003DMG400038575	19732460	19736450	None	9980	891	106990	No_or_no_constitutive_exon
TCAACAATGATAATGAAGAACAACTTAATGAATGTATACAAGGGTTGCAGAT	20161945	20162130	20161895	20161947	1	1	PGSC0003DMG400039952	20161804	20162130	None	9980	891	106990	No_or_no_constitutive_exon
TTATGTTCAAGAATGCTATGAAGCTTGTATGAGACCCCTTCAGGGTCGAGTA	24330421	24330701	24330371	24330423	1	1	PGSC0003DMG400006598	24326407	24330701	None	9980	891	106990	No_or_no_constitutive_exon
CCACTTTTATTTATAATTTTCTTTTATGTCTTGGACTATTGTATGGGCAGTG	24470033	24470062	24470112	24470060	-1	1	PGSC0003DMG400040694	24470033	24471644	None	9980	891	106990	No_or_no_constitutive_exon
GAAGACATTCTTTCTCCCTGGCCTTATCACTGCCCTGTGCAAGCGGGCAGGA	30142470	30142877	30142420	30142472	1	1	PGSC0003DMG400041153	30142016	30142877	None	9980	891	106990	No_or_no_constitutive_exon
TGCTGCACTTGATAGAGTAACGGGGTTTAAGCCTGAGTATGAGGGGCTAGAT	30706788	30707153	30707203	30707151	-1	1	PGSC0003DMG400040837	30706037	30708226	None	9980	891	106990	No_or_no_constitutive_exon
CCAGCCTTCCAGGATCACTCAGGCCATGATCCTGAAAATGGGATAGCTAGCC	31122234	31122593	31122643	31122591	-1	1	PGSC0003DMG400036244	31122040	31122828	None	9980	891	106990	No_or_no_constitutive_exon
CTCAGAAAAACTACACCCCATCGATCCTAATGTCCTTTTGTGGGCGACAGGG	31214649	31214804	31214854	31214802	-1	1	PGSC0003DMG400041523	31214649	31216658	None	9980	891	106990	No_or_no_constitutive_exon
CTCCCGGAACGCACTGGCAAAACTTTCTCCGACTGGGGGAAAATGAAAAGGA	32561761	32562132	32561711	32561763	1	1	PGSC0003DMG400046557	32561628	32562132	None	9980	891	106990	No_or_no_constitutive_exon
AATCAACTCTATATGCTCTCTCATCTAAACCTTAATCTGGGCTAAGGCAGCA	32740773	32740964	32740723	32740775	1	1	PGSC0003DMG400040459	32737320	32742021	None	9980	891	106990	No_or_no_constitutive_exon
GGTTCGACTGGTGGTCTGAGGTTTTTGCTAGTTCTCGCGGGTCGAAACAGGA	33200726	33200894	33200676	33200728	1	1	PGSC0003DMG400026701	33200562	33200894	None	9980	891	106990	No_or_no_constitutive_exon
AGTTGATCCAGGCGACTAAGACCTTGGATATAGGACTGATTCGGGATGAGGC	34287898	34288291	34287848	34287900	1	1	PGSC0003DMG400037916	34286488	34288291	None	9980	891	106990	No_or_no_constitutive_exon
ATAGGGGTGCTTTCGCGTGCTGCTGCGATAGTACGGATTGAGAGGGACAGGA	34397449	34397719	34397769	34397717	-1	1	PGSC0003DMG400042579	34397449	34403389	None	9980	891	106990	No_or_no_constitutive_exon
CAGTCTATTCACAGGTTGAGAGATTGTCCTTTTTTCTAAACGGGATCAAGGG	35221644	35221739	35221594	35221646	1	1	PGSC0003DMG400042891	35218490	35221739	None	9980	891	106990	No_or_no_constitutive_exon
TCATGAAATGAGAAATCTAATATATTTTTATGGTATGGGAATTGAAATAGGT	36413135	36413265	36413315	36413263	-1	1	PGSC0003DMG400008761	36412166	36413918	None	9980	891	106990	No_or_no_constitutive_exon
ACAGAAAGTTTCAGGAAGAGACATGCCACCCCGCAAGCGGGAAAAATGAGTC	39637408	39637632	39637358	39637410	1	1	PGSC0003DMG400039617	39635365	39637632	None	9980	891	106990	No_or_no_constitutive_exon
ATGTTAGCTTTAGGTGGATCCACTAGCTAAAGACCTATGGGGGCACATAGTT	39840220	39840391	39840441	39840389	-1	1	PGSC0003DMG400047177	39840220	39842998	None	9980	891	106990	No_or_no_constitutive_exon
AATCAAAGTTCTTAGAATTTCAGAGCTTAGGGTGCTCAGTCGTAGGGTAGTG	41048930	41049374	41048880	41048932	1	1	PGSC0003DMG400041274	41044156	41052696	None	9980	891	106990	No_or_no_constitutive_exon
AGTTTAATTAGAGGTGTGCTTGTTTTGATTTGTTTTCGGGGGTTGCGGAGTT	41206940	41207347	41206890	41206942	1	1	PGSC0003DMG400041181	41202239	41208756	None	9980	891	106990	No_or_no_constitutive_exon
TTAATTAGATAGTAAGTTTTAATTGGTTTGAGTCACTTTCATGGGTGCAGGA	46305203	46305334	46305384	46305332	-1	1	PGSC0003DMG400043646	46300997	46309808	AHP4	9980	891	106990	No_or_no_constitutive_exon
CAGATGCTATGTCATCTGTCTATACATCTCTTGTGGTACTGGGGCTACAGGA	48145385	48145864	48145914	48145862	-1	1	PGSC0003DMG400038037	48145385	48147644	None	9980	891	106990	No_or_no_constitutive_exon
GGGGGTTCAAATACTTAACTGATATCTGATATTTATATGTAATTGGGCAGTT	50783020	50783082	50782970	50783022	1	1	PGSC0003DMG400005305	50774277	50783998	None	9980	891	106990	No_or_no_constitutive_exon
TCAGCTAGCGGCAGACCATCTTTTGATCGTACTTGCTATAATTGTGGGAGCT	50855404	50855469	50855519	50855467	-1	1	PGSC0003DMG400037952	50855404	50856300	None	9980	891	106990	No_or_no_constitutive_exon
GTAAGCTAGTGATGCTTTCGGCTACTGGACTTTCGCCATCTAGGGTGCAGCA	51063419	51063720	51063770	51063718	-1	1	PGSC0003DMG400039021	51060894	51064103	None	9980	891	106990	No_or_no_constitutive_exon
GCCTGAAAAGTTGTGATTCTAAGTTCATTTGATGAAGAAACAAGGGACAGGC	53093565	53093776	53093515	53093567	1	1	PGSC0003DMG400023276	53093073	53094183	None	9980	891	106990	No_or_no_constitutive_exon
TGGTTTTGGATGGAGTACTGTTTGATTGATGCTGATGGATTGGGAAACAGCT	54457628	54459652	54459702	54459650	-1	1	PGSC0003DMG400029908	54457250	54460387	None	9980	891	106990	No_or_no_constitutive_exon
TTGTTTGCTAAAATGTTTTATTTGACTTGTTTATTTATATGTTAAGGGAGGT	55998103	55998283	55998053	55998105	1	1	PGSC0003DMG400015985	55996783	55998283	None	9980	891	106990	No_or_no_constitutive_exon
TAGTTGTGGTATACTCTTCATCTAGCAAGGCTTATCGGGATTATAAAAAGGT	57114370	57114594	57114644	57114592	-1	1	PGSC0003DMG400040236	57114370	57118450	None	9980	891	106990	No_or_no_constitutive_exon
TCAAGATGAGAGACTTTATAAAGGAGGATGTTAAATCTGGGAAGATTGAGTC	57128178	57129029	57129079	57129027	-1	1	PGSC0003DMG400044937	57126915	57130119	None	9980	891	106990	No_or_no_constitutive_exon
TCTTTTTTTTTTTTTTTTTTTTTTTTTTTTTCGAATCTGTGGGGAAGCAGAT	58096966	58097070	58096916	58096968	1	1	PGSC0003DMG400011324	58093782	58100000	ATVAMP724	9980	891	106990	No_or_no_constitutive_exon
AAGAAATTTTTGAGGGAGATTCTGACTTCACTTGGGGTGTTGTTGGGGAGGC	58354300	58354546	58354596	58354544	-1	1	PGSC0003DMG400038718	58354300	58356642	None	9980	891	106990	No_or_no_constitutive_exon
TCCTTCAAATTTTTTTTAGTGTATTTCCTGAAAATCTTCTGGGTGACCAGAT	60548841	60549053	60548791	60548843	1	1	PGSC0003DMG401006284	60546881	60555723	SPL7	9980	891	106990	No_or_no_constitutive_exon
ATGTTTCTGTTTACTTTTGGATTAGCTAATATACTCTGAAGTTGGGATAGTC	60946003	60946197	60946247	60946195	-1	1	PGSC0003DMG400032110	60945179	60952491	None	9980	891	106990	No_or_no_constitutive_exon
TTCTGTTTACTTTTGGATTAGCTAATATACTCTGAAGTTGGGATAGTCAGGT	60946003	60946193	60946243	60946191	-1	1	PGSC0003DMG400032110	60945179	60952491	None	9980	891	106990	No_or_no_constitutive_exon
TTTGTGTTAAAGTATTGACTTGTAGGATTAACTTCTTGGGGAAATGGCAGGT	61963775	61964016	61963725	61963777	1	1	PGSC0003DMG400008988	61961303	61965841	ATAILP1	9980	891	106990	No_or_no_constitutive_exon
ACTCTCTTCTATGCAACTGTATTAGTTAATCTCGCAACGTAAATGGGCAGTG	62011053	62011233	62011283	62011231	-1	1	PGSC0003DMG400009024	62010496	62018230	None	9980	891	106990	No_or_no_constitutive_exon
TAATTCTTGTTCCTATCTTAGTGTGTGGTTTATATGTTCTTGGGATACAGGA	62143625	62144270	62143575	62143627	1	1	PGSC0003DMG400008995	62137820	62144270	None	9980	891	106990	Yes
AATTAATCCAAACAGTTCTAAGAGTCTACTATGTTGATTTGGGGATCCAGGG	62974135	62974224	62974274	62974222	-1	1	PGSC0003DMG400009054	62973294	62981497	None	9980	891	106990	Yes
CAATGAAGTTGAAAAAATGGATGTAGGAGAGTGTATTATGGGGAGTACAGGT	63019921	63020051	63020101	63020049	-1	1	PGSC0003DMG400005206	63019684	63022961	None	9980	891	106990	No_or_no_constitutive_exon
AAGGCATAAAGGATTGCCAGCATCTACAGTATATGAGTGAGAGGGTCGAGAG	63378541	63378641	63378691	63378639	-1	1	PGSC0003DMG400046605	63378541	63379828	None	9980	891	106990	No_or_no_constitutive_exon
GTTTCTGAGCAGGATTTTCAGTAATCTAACTTAATTTTTGATTGGGACAGAG	63435727	63435835	63435677	63435729	1	1	PGSC0003DMG400001123	63428992	63447272	AGY1	9980	891	106990	No_or_no_constitutive_exon
TTATTATACTGTTTCTGTTTTTTTTTCTTTTCTTTTTGGGGCGGATGCAGCA	64126734	64127137	64126684	64126736	1	1	PGSC0003DMG400017956	64120010	64127137	None	9980	891	106990	No_or_no_constitutive_exon
GTTTTTATTCTTTATATTGATTAATTTTGATGTTGGGGTTGAAATTGCAGGA	64666444	64666539	64666589	64666537	-1	1	PGSC0003DMG400006828	64664095	64668986	None	9980	891	106990	Yes
GATATTGGTGTGGTGTAGTAATTCACAATTCACGGATGATATTGGGGCAGGT	65341061	65341205	65341255	65341203	-1	1	PGSC0003DMG400006854	65337134	65344038	ATPAO1	9980	891	106990	No_or_no_constitutive_exon
TGTTTGTGAATTTTGGAATTACTAACAATTTGATCTGATGGGACATGCAGGA	66344636	66344765	66344586	66344638	1	1	PGSC0003DMG400025257	66342544	66350046	None	9980	891	106990	No_or_no_constitutive_exon
AACTAACCTTTTACCTCTTGTCTTGTTACTGTGAACCAATAATTGGGAAGGT	67053801	67053879	67053751	67053803	1	1	PGSC0003DMG400028978	67052233	67055340	None	9980	891	106990	No_or_no_constitutive_exon
TTATGGTGTATTTTCCTGTATTGATGAGTTTTTTTTGGGGAAAATGACAGAG	67159627	67159714	67159764	67159712	-1	1	PGSC0003DMG400031115	67157294	67160287	None	9980	891	106990	Yes
ATTGTGACTTCCTTCTTTTGGTTTTCTTGTGCTTTTGGGGTTAAAAACAGGT	67158740	67158794	67158844	67158792	-1	1	PGSC0003DMG400031115	67157294	67160287	None	9980	891	106990	No_or_no_constitutive_exon
ACTTTTTATGGGTCTTGAATTTGTGCTGTTTTTGGATGTGACGAGGGCAGTG	68067765	68068003	68067715	68067767	1	1	PGSC0003DMG400001674	68067004	68072473	None	9980	891	106990	No_or_no_constitutive_exon
CCTTTTTGCTTAACTCTTTTAACATTATTTTTTTTATTGTTGGGATGAAGTA	68168777	68169004	68168727	68168779	1	1	PGSC0003DMG400001676	68168409	68171996	None	9980	891	106990	Yes
AAAATTTATCACATTAATAATGAATTTCTAATTTTTTATCATGGGAGCAGGC	70021138	70021222	70021272	70021220	-1	1	PGSC0003DMG400025977	70018344	70024851	None	9980	891	106990	No_or_no_constitutive_exon
GATATACCAGTATCTGGAGTTTCATGAGTATGGTTTTGTTGGGAGGTTAGGA	70180370	70180483	70180533	70180481	-1	1	PGSC0003DMG400025975	70177359	70181112	None	9980	891	106990	No_or_no_constitutive_exon
GGACAGTGAGAATATATAGTTTGATTATTTTACTTTTGGGAAATGTGTAGGA	70321878	70322194	70322244	70322192	-1	1	PGSC0003DMG400025969	70321878	70326102	None	9980	891	106990	No_or_no_constitutive_exon
AAGTTGACATGTTTTGCATGTTCTCGTTTTCTTGCAAACTTGGGTGACAGGT	70406176	70406246	70406126	70406178	1	1	PGSC0003DMG400026008	70397116	70407312	MAP1A	9980	891	106990	No_or_no_constitutive_exon
TTGTTTTCTCCATCGAATAAATATTTTCTCTTTGGCAATATGGGGAATAGAT	71912151	71912253	71912303	71912251	-1	1	PGSC0003DMG400000156	71906222	71913442	None	9980	891	106990	No_or_no_constitutive_exon
TGATGAATGTTATAGTTTTTCGCTAACATCAATATCTTTTGGGAATGCAGAC	71983459	71984275	71983409	71983461	1	1	PGSC0003DMG400000031	71982031	71986243	None	9980	891	106990	No_or_no_constitutive_exon
GAATTAGAATTAATATGCTTTTTAAATTTTGGATGATTCTGGGGATACAGGC	72240206	72240368	72240156	72240208	1	1	PGSC0003DMG400000043	72233965	72243677	None	9980	891	106990	No_or_no_constitutive_exon
ATTAAAGTTTTTCTGATATACTCTGTTTTCTTCCTTTTGGGTTAAAACAGGG	72709664	72710469	72709614	72709666	1	1	PGSC0003DMG400000064	72708696	72710469	WRKY22	9980	891	106990	No_or_no_constitutive_exon
ATTCAAAGTTCGTGAGGTTAATTTTTTGCTTGTTGTTTGGGATAAATCAGAC	73242444	73242481	73242531	73242479	-1	1	PGSC0003DMG400000213	73237103	73244176	HTR12	9980	891	106990	Yes
TAAGTTTTCACCAAACCTAATTGTTTATCCCTCTTTTCTGACTGGGGCAGGT	73240803	73240878	73240928	73240876	-1	1	PGSC0003DMG400000213	73237103	73244176	HTR12	9980	891	106990	Yes
ATTGATTTGTTTTGTCGTTGGAATTTATTAATGTATTTTTGGGATTGTAGGG	73496056	73496194	73496006	73496058	1	1	PGSC0003DMG400000112	73495478	73496666	None	9980	891	106990	No_or_no_constitutive_exon
AAGGTTTTGCTAATTTCAATTCATTTTCCCCTAATTATATGGGATTGCAGAA	74195552	74195675	74195502	74195554	1	1	PGSC0003DMG400005407	74194741	74198124		9980	891	106990	No_or_no_constitutive_exon
TGCTTTGTTGACATGTGCATTTGTCTTTTGGGTTCTTTTCTGGGATTAAGAC	74738636	74738735	74738586	74738638	1	1	PGSC0003DMG400027522	74737976	74746769	None	9980	891	106990	Yes
TTATGATTTGTTGATTTTTTTTATTCATTTTCTTTTTGGGGTGTGAGAAGAA	76041343	76041474	76041524	76041472	-1	1	PGSC0003DMG400028593	76040231	76042003	None	9980	891	106990	No_or_no_constitutive_exon
TCTCAATAGGATGAGAACTGGTGAATTTCAAGTGTTGCAATTAGGGCAAGGC	76261237	76261548	76261187	76261239	1	1	PGSC0003DMG401028570	76259308	76261894	None	9980	891	106990	No_or_no_constitutive_exon
ATGGAACCACTCAATTTTTTTTTGTGTTTATACGACAATGTGATGGGCAGAT	76409042	76409293	76409343	76409291	-1	1	PGSC0003DMG400028604	76406397	76409982	None	9980	891	106990	No_or_no_constitutive_exon
TGTTTTTCTCAAATTATGTTTCTTTTCTTCTGAATTTCTTCGGGAAATAGAT	76476737	76476975	76476687	76476739	1	1	PGSC0003DMG401028586	76475553	76480843	MVK	9980	891	106990	Yes
CATTTTCTTTCCTCATATATCAGTTCTCTTTGTTTTGATGAAGGGAACAGTT	76927794	76928070	76928120	76928068	-1	1	PGSC0003DMG400024739	76919594	76930975	None	9980	891	106990	No_or_no_constitutive_exon
CCAACTCTTGGTTTCAAAGGTTGATGATTTTGGGACTTTGGTGGGAACAGGG	77056529	77057812	77057862	77057810	-1	1	PGSC0003DMG401024742	77056529	77058954	ATN	9980	891	106990	Yes
GTGGATAACGAGTGATTGTGTTTTCTTGTTTTTGGAAATTGGGGAATTAGGA	77830034	77830283	77830333	77830281	-1	1	PGSC0003DMG400024776	77826596	77830668	None	9980	891	106990	No_or_no_constitutive_exon
GCAAATGCATGTTTTACAGTATAATGCCTTTCTATTTCCCCGTGGGACAGGT	77991780	77991913	77991730	77991782	1	1	PGSC0003DMG400002810	77985905	77993484	None	9980	891	106990	No_or_no_constitutive_exon
TAAATATACTTAATAATTGTTGACGATTTTTTTTTTTTTTTGGGATAAAGCT	78090927	78091662	78091712	78091660	-1	1	PGSC0003DMG400002774	78090927	78094181	None	9980	891	106990	No_or_no_constitutive_exon
TGTTGTTTTAGTTTATTGTTCTGAATGGATTTTTGGAATTGGGGTTACAGGT	78218896	78219111	78219161	78219109	-1	1	PGSC0003DMG400002765	78215972	78219991	None	9980	891	106990	Yes
TATACGTGTTTAAAAGGGCTGCATTAATTAAGTTTGCTGGCGGGATGTAGGA	78237614	78238086	78238136	78238084	-1	1	PGSC0003DMG400002764	78237614	78244282	None	9980	891	106990	No_or_no_constitutive_exon
TTTTTTTGAAACCCATAATTTTGGAATGATAAGAAAGATGGTGGGTGCAGTG	78349198	78349347	78349397	78349345	-1	1	PGSC0003DMG400002761	78344946	78349663	None	9980	891	106990	No_or_no_constitutive_exon
AATCTGTGCCAAGGTCTCATTCTTGCTTTTTTTGTTTTGATGTGGGATAGGA	78398791	78398876	78398741	78398793	1	1	PGSC0003DMG400002792	78392034	78399396	None	9980	891	106990	No_or_no_constitutive_exon
TTAGTTAATTAATTTCTAAGCGTTGATGAAGGATTTTTCTGGGATAACAGAT	78577889	78577954	78578004	78577952	-1	1	PGSC0003DMG400002748	78575179	78578155	None	9980	891	106990	No_or_no_constitutive_exon
ATTCGTGCACATTAATTAGTCTTGATTAATTTCTTCCTTTTGGGGAGTAGGA	78928672	78929216	78929266	78929214	-1	1	PGSC0003DMG400018243	78926909	78930775	None	9980	891	106990	No_or_no_constitutive_exon
TTGTGCAATTTTAATATATATTTTGTGTGTGTTTTGGGAAAACAAAACAGGT	78972677	78972771	78972821	78972769	-1	1	PGSC0003DMG400018240	78972222	78976811	RCI2B	9980	891	106990	No_or_no_constitutive_exon
CGGAGTTAATTTTCTACTACTCTGATTTTTTTGTTGGGAAAACAAAACAGGT	78976201	78976341	78976391	78976339	-1	1	PGSC0003DMG400018240	78972222	78976811	RCI2B	9980	891	106990	No_or_no_constitutive_exon
TGTGGCTTCTGGTGCACTGATTATTTTTGGTCTTTTTCTTTGGGGACAAGGT	79700219	79700287	79700169	79700221	1	1	PGSC0003DMG400020719	79694859	79701964	None	9980	891	106990	No_or_no_constitutive_exon
TTTATAATATGTTCAAATAAAACGTCTGCTAAGTTCTTGGGAAATGACAGGC	79851119	79852628	79852678	79852626	-1	1	PGSC0003DMG400020705	79851119	79859866	None	9980	891	106990	No_or_no_constitutive_exon
CCTTTATCTAGTAAATTAATAAATTCTTATTCTACTGGTATGGGGAGCAGGA	80254813	80255048	80255098	80255046	-1	1	PGSC0003DMG400024917	80249201	80257908	None	9980	891	106990	No_or_no_constitutive_exon
GCAAACTCCACTAATGTTCTGCTTTTATATTTCATGCCTGGGAATTGTAGGG	80732285	80732351	80732401	80732349	-1	1	PGSC0003DMG400023767	80728822	80734131	None	9980	891	106990	No_or_no_constitutive_exon
CCTTATTGTTTTATGTGCACTAACGTTCACCTTTTTTTTGGGAGAAGCAGAC	81076281	81076592	81076231	81076283	1	1	PGSC0003DMG400023780	81074961	81076592	None	9980	891	106990	No_or_no_constitutive_exon
TTATGTTGTGTGTTTTTGTTTTGATTGATTGGTGCCTGGGGAGATGTCAGTG	81219018	81219138	81218968	81219020	1	1	PGSC0003DMG400023776	81218648	81223377	PYM	9980	891	106990	No_or_no_constitutive_exon
TATCTTTAATGCTCTCTGATTCGTTGACTTTTGTCATGCGGGGTGAGCAGGT	81224278	81224355	81224405	81224353	-1	1	PGSC0003DMG400023745	81223684	81226795	None	9980	891	106990	Yes
GGTTGACTTTGTATTCACGTACTTAGCATATTTGTTCTTGGGAATTGTAGAG	81441826	81441954	81441776	81441828	1	1	PGSC0003DMG401029775	81440420	81445309	None	9980	891	106990	No_or_no_constitutive_exon
TTTACCAATTTGGTGGGGTTTTGATGTTTCTTCTTTTTGGGGTGTGGCAGAG	81780738	81782504	81782554	81782502	-1	1	PGSC0003DMG400012566	81776535	81782937	None	9980	891	106990	Yes
TTTAACTGTTTGCTATATGAAACCTTATCCTGGAAAGAATCAATGGGCAGAT	81836693	81837202	81837252	81837200	-1	1	PGSC0003DMG400012562	81836693	81846513	None	9980	891	106990	No_or_no_constitutive_exon
TTCAGCTGGTTTAGTCTCACTAATATGACAAATATATAATGGGTTAACAGGT	82261557	82261767	82261817	82261765	-1	1	PGSC0003DMG400012536	82261557	82262943	None	9980	891	106990	No_or_no_constitutive_exon
CAAACTGTGCTCAGTCAAAATAATATTTTCATACTGTGGGGAATATGCAGGG	83003000	83003078	83002950	83003002	1	1	PGSC0003DMG402003118	83000842	83009875	None	9980	891	106990	No_or_no_constitutive_exon
TTTATTTCCTTTCTTGACAGTTTAGTTTGATAGTGGATTTGGGGTTACAGGG	83387411	83387606	83387361	83387413	1	1	PGSC0003DMG401025733	83378708	83415159	TOR	9980	891	106990	No_or_no_constitutive_exon
TCACTGCCCTAGAGAAACTTGTGACATAGTTGAAAGGGAAAAGAAGCCAGGT	84090598	84090791	84090548	84090600	1	1	PGSC0003DMG400025772	84085108	84092013	None	9980	891	106990	No_or_no_constitutive_exon
GTAAGAAACTTATATTATTTGCATTTACTAGTGTTCTTGACTGGGAACAGGT	84450224	84450267	84450174	84450226	1	1	PGSC0003DMG404025785	84445924	84452849	None	9980	891	106990	No_or_no_constitutive_exon
ACTGGCTATTGTGAGCAAGCTTTTCGGGCATGCAAGGGCAAGGAGTGTAGCA	84457215	84457412	84457165	84457217	1	1	PGSC0003DMG400025786	84453381	84461798	None	9980	891	106990	No_or_no_constitutive_exon
TTATGTTGTGAATGTAATTCTTAGTTGCACCTTCATCTGGGATATGACAGGC	84458663	84458735	84458785	84458733	-1	1	PGSC0003DMG400025889	84455275	84461796	None	9980	891	106990	No_or_no_constitutive_exon
CTATGTTTTCATGAGATTAATGTTAAAGCTCCTTTTATGTGGGATACTAGGG	85897017	85897161	85897211	85897159	-1	1	PGSC0003DMG400000723	85896081	85900169	None	9980	891	106990	No_or_no_constitutive_exon
ATGGCTTAATAGAATGGTTTGACACTTTTTTCTTTCTGTGGGAACTGTAGGT	85930173	85930273	85930323	85930271	-1	1	PGSC0003DMG400000726	85925677	85931347	None	9980	891	106990	No_or_no_constitutive_exon
GAATCATTGTGCCTTGTAATCATTTTGTACTGACTTCTTGAGTGGGTTAGGT	86151479	86151629	86151679	86151627	-1	1	PGSC0003DMG400000737	86148172	86153485	None	9980	891	106990	No_or_no_constitutive_exon
GAACCCCACCCCGCCTCCTACCCCTCACCCATTTTCTTTTTGGGATGTAGAT	86162512	86162602	86162652	86162600	-1	1	PGSC0003DMG400000738	86160369	86165726	None	9980	891	106990	Yes
TGGTCAGTATGTTTCAGTGTATAATATAGTCTTGTTAATGGGATATACAGTT	86582463	86582602	86582652	86582600	-1	1	PGSC0003DMG401003112	86580202	86586442	None	9980	891	106990	No_or_no_constitutive_exon
TGCATAAGGAATCATATTATGTCCAACTCTGTTTGCGTATGTGGGGCTAGAA	87002238	87002376	87002188	87002240	1	1	PGSC0003DMG400001652	87001387	87002376	None	9980	891	106990	No_or_no_constitutive_exon
TGTTTATCTGCTCTAATGGATTTATTTACTACTGTGGGTTCTGAAAACAGGG	87204992	87205081	87204942	87204994	1	1	PGSC0003DMG400001632	87203581	87208255	None	9980	891	106990	No_or_no_constitutive_exon
GTTTAACTGACTGTATTCTTCTAACTAACAACTTTTGGGTTGAAGAGTAGGT	87542394	87542585	87542344	87542396	1	1	PGSC0003DMG400006189	87542093	87549232	None	9980	891	106990	No_or_no_constitutive_exon
TGTACTTGTCAGTAGTTCATTAAATCTTCAATTCTGATTTCGGGTGGTAGAC	87638812	87639313	87639363	87639311	-1	1	PGSC0003DMG400006168	87638812	87648550	UBC23	9980	891	106990	No_or_no_constitutive_exon
TTAAGAGTTGAATTAGAAAATAGCTGACGAATTTGTTTGTGATGGGACAGAA	87651529	87651626	87651479	87651531	1	1	PGSC0003DMG400006181	87651301	87655119	None	9980	891	106990	No_or_no_constitutive_exon
TTGTTTTCTAGATATGATGTTTTGTACTGATAGAATGATTATGGGTGCAGGA	87661969	87662080	87662130	87662078	-1	1	PGSC0003DMG401006167	87659542	87664185	None	9980	891	106990	No_or_no_constitutive_exon
CTGTCTCAGTTGATTTTTAACTTCTATTTTTTGGGATTTCATGGGGACAGTG	87903172	87903375	87903122	87903174	1	1	PGSC0003DMG400018656	87900904	87908481	None	9980	891	106990	No_or_no_constitutive_exon
ATTTGCCTTGCATACAACTGCTGCTGCTCAAATGAATCGGAAACGGGCAGGT	87933201	87933232	87933151	87933203	1	1	PGSC0003DMG400018652	87932555	87935363	None	9980	891	106990	No_or_no_constitutive_exon
TGCAAATTACTGTAGTACTAACATTGTTTTATTTGTGTGTATGGGAACAGAG	87936263	87936396	87936446	87936394	-1	1	PGSC0003DMG400018635	87935728	87937391	None	9980	891	106990	No_or_no_constitutive_exon
TTTGCATACATGCTTCTCCTACTCTGTTGCCTCTATTGTCCGGTGGGTAGGG	88612588	88612683	88612538	88612590	1	1	PGSC0003DMG401018040	88607014	88615226	None	9980	891	106990	No_or_no_constitutive_exon
TTTGTTGCCTCGATTAATAAAATACTAAAATTTTGAATTTGTGGGTGTAGGA	3955805	3955935	3955755	3955807	1	10	PGSC0003DMG400021682	3954301	3957191	None	9980	891	106990	No_or_no_constitutive_exon
ACAATATTTTACTATTGTAATCATAAATATACGACGTTGTTGGGATGCAGGA	4355705	4355982	4356032	4355980	-1	10	PGSC0003DMG402026624	4354617	4358870	None	9980	891	106990	No_or_no_constitutive_exon
CAAAGTAAGAAATAACATCCTTTTTTCATTCTGTTGTTTCACATGGGAAGTT	6576518	6576588	6576638	6576586	-1	10	PGSC0003DMG401019416	6571489	6581429	None	9980	891	106990	No_or_no_constitutive_exon
AAAGACCTTCTTCCTGCCTGGACTAGTAACTGCGATGTGCAAGAGGGCAGGG	6649882	6650078	6649832	6649884	1	10	PGSC0003DMG400043653	6647134	6650078	None	9980	891	106990	No_or_no_constitutive_exon
TAGTCATAAGTGATTTGTATCACCGGGCTGGAGTGCCATTGGTGGGGAAGAC	9050193	9050568	9050618	9050566	-1	10	PGSC0003DMG400034758	9050193	9051659	None	9980	891	106990	No_or_no_constitutive_exon
CCTGCCCTGAGGATTTAAAGGAAGTTCTTAAGATGTGTGGGAATAGGCAGTG	9791433	9791597	9791647	9791595	-1	10	PGSC0003DMG400037979	9790878	9792124	None	9980	891	106990	No_or_no_constitutive_exon
TAGAGACAAAGCTGATTGGTGGGTTGTTATAAAACTAAGCATGTGGGAAGAA	9990960	9991237	9991287	9991235	-1	10	PGSC0003DMG400035690	9990960	9995725	None	9980	891	106990	No_or_no_constitutive_exon
TACCTAGAGTTTGTGGTCTAGTGCTATTAAAGGCATTAATGTGGGCAAAGCC	13484032	13484124	13483982	13484034	1	10	PGSC0003DMG400012837	13483644	13484499	None	9980	891	106990	No_or_no_constitutive_exon
ATGAACTTCTATCCAAATTTTGAGCATACTAAAGCTTGAAGGGCAATCAGGT	17169247	17169792	17169197	17169249	1	10	PGSC0003DMG400012740	17164608	17171454	None	9980	891	106990	No_or_no_constitutive_exon
TTAGCAAGGGAGTGAGCACAAAGTTTTACATCTATGGGCTCTATAAGAAGGT	17441030	17441212	17441262	17441210	-1	10	PGSC0003DMG400044246	17438314	17443406	None	9980	891	106990	No_or_no_constitutive_exon
GAATCTATGTCACTCACCTCACCACTTCTGAGAGTGAGGGTGAGCAATAGGA	18044214	18044352	18044164	18044216	1	10	PGSC0003DMG400036134	18043287	18044352	None	9980	891	106990	No_or_no_constitutive_exon
TGATGTTATGGATAAAATGCTGCTAGGGGAGGTTTTTGGGACACAGGCAGCT	18123362	18123816	18123312	18123364	1	10	PGSC0003DMG400015766	18119134	18125850	PHYA	9980	891	106990	No_or_no_constitutive_exon
CATGGATGCAGAAGTCTATAGATGAGTCCGAGGCGAGGATGGGAGCGTAGGA	19353223	19353608	19353173	19353225	1	10	PGSC0003DMG400041739	19352698	19353908	None	9980	891	106990	No_or_no_constitutive_exon
TTTGCTTTGGCCTTCAACATCTTTAAGTTCTGTAACTTTGGGCGATATAGTA	21601842	21601937	21601987	21601935	-1	10	PGSC0003DMG400039060	21601559	21604973	None	9980	891	106990	No_or_no_constitutive_exon
GATCTATGACACTCACCTCACCACTTCTGAGAGTGAGGGTGAGCACCAAGAT	23644958	23645220	23645270	23645218	-1	10	PGSC0003DMG400042228	23643671	23651819	None	9980	891	106990	No_or_no_constitutive_exon
TGGACCACCTAAAGTCCACCGACATGTCGATGATTTTTGGGACAGTGTAGAT	23643671	23643776	23643826	23643774	-1	10	PGSC0003DMG400042228	23643671	23651819	None	9980	891	106990	No_or_no_constitutive_exon
TAGATTTATTATTCCACTCTTCCTCTTGATTTTGAATTTTTTGGGTAAAGGA	23952348	23952447	23952298	23952350	1	10	PGSC0003DMG400046473	23948849	23952707	None	9980	891	106990	No_or_no_constitutive_exon
TTATTGGTACATAATTGATTCCTATATGGCTTATTGTTGGGATGAGTTAGGT	24038148	24038167	24038098	24038150	1	10	PGSC0003DMG400044536	24035878	24039817	None	9980	891	106990	No_or_no_constitutive_exon
AATTATATTCTGAATTTGTCATTTCTTTTATTTATTGGGTGATTGAGCAGGT	24068492	24068568	24068618	24068566	-1	10	PGSC0003DMG400026371	24065314	24069536	None	9980	891	106990	No_or_no_constitutive_exon
TTCAAACTACCCGAGGTAGGGTGGTAACCAAAGTTGGGTTAGGGATGAAGGT	25095642	25095709	25095592	25095644	1	10	PGSC0003DMG400035937	25095422	25097619	None	9980	891	106990	No_or_no_constitutive_exon
CTTTTGGGGTGTAGTTTTTGTTGGATTTTTGATGCTTAGCAAATGGGTAGAT	25593052	25593172	25593222	25593170	-1	10	PGSC0003DMG400031385	25588668	25594332	None	9980	891	106990	No_or_no_constitutive_exon
ACCACTGATGGTGCGGAGTAGTTGATAGAGAGCACTACTAAGGGTGCTAGGA	25854907	25854989	25855039	25854987	-1	10	PGSC0003DMG400037496	25854907	25855578	None	9980	891	106990	No_or_no_constitutive_exon
ATGGGAGGGAGATAGATGGCGCTTGATCTGAAGTATGGGTGATGAAGCAGTA	27019258	27019546	27019208	27019260	1	10	PGSC0003DMG400044342	27018659	27019546	None	9980	891	106990	No_or_no_constitutive_exon
CTTTATATATGTTCGGGTTTCAACAAGCTCAACTCTGTGTATGGGTGCAGGA	27687734	27687817	27687684	27687736	1	10	PGSC0003DMG400005500	27681375	27699088	ARC5	9980	891	106990	No_or_no_constitutive_exon
TGAGTCAAGTTGTGACCAACCAAGATGGGCAACAAAGAGGGAATTGGTAGGA	29693934	29694168	29694218	29694166	-1	10	PGSC0003DMG400034751	29693137	29694357	None	9980	891	106990	No_or_no_constitutive_exon
GTTGTGCTATTCTTGTTATAGTAACTCTATTTTTGTTTCCGGGAATTCAGAA	30209414	30209685	30209735	30209683	-1	10	PGSC0003DMG400004497	30205068	30209868	None	9980	891	106990	No_or_no_constitutive_exon
CTCATCGTCTTCGATCTCCACATTCTCTTCCACCTCTTCTTGGGGTGCAGGA	32208406	32208616	32208356	32208408	1	10	PGSC0003DMG400041270	32205221	32211508	None	9980	891	106990	No_or_no_constitutive_exon
ATCAAGGAGGAGGTTTCTATCCGAGCTATCTAGGTCGGGCGGGAATCCAGGT	33317448	33317660	33317710	33317658	-1	10	PGSC0003DMG400028770	33311746	33319944	None	9980	891	106990	No_or_no_constitutive_exon
CTCCAGTATCCAAAAAATGCTTGTTTGGGCTGCATCATGGATCGGGATAGAC	36458547	36458623	36458497	36458549	1	10	PGSC0003DMG400037438	36458071	36459016	None	9980	891	106990	No_or_no_constitutive_exon
ATTCCAATATTGAGACCGACGAGGATAAGTTTATGTGGGATGATAAGCAGGT	43845883	43846132	43846182	43846130	-1	10	PGSC0003DMG400044601	43845883	43846333	None	9980	891	106990	No_or_no_constitutive_exon
TGAATATGGCATTATCAATCTCTTACCCTGCTTTTGTGAAGGGTGAACAGAC	43998824	43999079	43999129	43999077	-1	10	PGSC0003DMG400033907	43998824	44000679	None	9980	891	106990	No_or_no_constitutive_exon
ATGTCACCTAGAAAATATAACAGCTGCTGTTTTGAAATTCATGGGAACAGCT	44048106	44048311	44048361	44048309	-1	10	PGSC0003DMG400033910	44043921	44049792	CLPP6	9980	891	106990	No_or_no_constitutive_exon
AACTCGAAGCTGAGTGGTTTGATCGTTTCTACTATGTTTGGGAAATTCAGGT	44067854	44067954	44068004	44067952	-1	10	PGSC0003DMG400033912	44065201	44069853	None	9980	891	106990	No_or_no_constitutive_exon
GTTGATGGTTTATGTGCAGCAAGTAGAGGAAGAGAAACTGGGGGATATAGAG	47680995	47681488	47681538	47681486	-1	10	PGSC0003DMG400046383	47680645	47683019	None	9980	891	106990	No_or_no_constitutive_exon
AGGTGGCGGTTTTGCTATGGGGTTTAATAAACCGTTTCTTGAGGGCCCAGGG	48140077	48140644	48140694	48140642	-1	10	PGSC0003DMG400045642	48139508	48141303	None	9980	891	106990	No_or_no_constitutive_exon
AGGTGGCGGTTTTGCTATGGGGTTTAATAAACCGTTTCTTGAGGGCCCAGGG	48139508	48139922	48139972	48139920	-1	10	PGSC0003DMG400045642	48139508	48141303	None	9980	891	106990	No_or_no_constitutive_exon
CAAATGGGGTTTTGATTATCTTTTGATTTTTGTGTTTTTTTGATGGGCAGTC	48420795	48421275	48420745	48420797	1	10	PGSC0003DMG400027689	48420169	48423831	None	9980	891	106990	No_or_no_constitutive_exon
ATATTCTACATATTTTAAGTTGCTAATGTTGGTTTAATGTGGGGATGCAGGA	48904345	48904561	48904611	48904559	-1	10	PGSC0003DMG400031236	48904345	48905134	None	9980	891	106990	No_or_no_constitutive_exon
TAATGTTTATGTTTCTTGATGTTCTCTTCTTCTTCTTTTTTTGGGTAAAGGA	49700284	49700361	49700234	49700286	1	10	PGSC0003DMG400015893	49699619	49701642	None	9980	891	106990	No_or_no_constitutive_exon
CTGTTCTTCTATAGATAAGTAGTTATAATCTTTAATCTTTTGGGAATTAGGG	50056201	50056261	50056311	50056259	-1	10	PGSC0003DMG401019176	50053270	50058099	None	9980	891	106990	No_or_no_constitutive_exon
ACTTTTCTGATTGATTGTTGTGTGATTCATGTTTTATTATGTGGGTGTAGAG	50200516	50200739	50200789	50200737	-1	10	PGSC0003DMG400019178	50194877	50201746	None	9980	891	106990	No_or_no_constitutive_exon
ATACTTGAGGTTCAAATTCACTATGATATTTTGTTATATTTGGGTGTAAGGG	50248853	50249305	50249355	50249303	-1	10	PGSC0003DMG400019180	50248853	50252484	None	9980	891	106990	No_or_no_constitutive_exon
TCCCAACTTCTTTAGTTTAATCATTTTAACTGGTTTGCCTGGGAATGCAGGT	51119731	51119783	51119681	51119733	1	10	PGSC0003DMG402019151	51119526	51124989	None	9980	891	106990	No_or_no_constitutive_exon
TATTTAGTTTCTGTGATTCTTGTTTAGAGGAATTGGATTTGGGTGTGTAGAT	51284511	51284651	51284701	51284649	-1	10	PGSC0003DMG400019206	51278158	51286439	ATZW10	9980	891	106990	No_or_no_constitutive_exon
TGTGTTTTACTTGTTGTGATAACTCATATATGTTGTGCTTACTGGGATAGCC	51736745	51736862	51736912	51736860	-1	10	PGSC0003DMG400045858	51736745	51743060	None	9980	891	106990	No_or_no_constitutive_exon
TGACAGTTATGCTATCAATCAACCCTAAATCGTTTCACTTGGGAATACAGGT	52414352	52415005	52414302	52414354	1	10	PGSC0003DMG400017601	52409793	52415005	None	9980	891	106990	No_or_no_constitutive_exon
ATGTTTGATCTCACTAAACTGTATGTTTTTGACGGGGGGACAAAATGCAGGA	53469129	53469248	53469079	53469131	1	10	PGSC0003DMG400011118	53467879	53472322	None	9980	891	106990	No_or_no_constitutive_exon
ACTGTGTCTTCAACAGTATTCCTTTTTCCTGGTTAATTTTCGGGGGACAGAT	53496653	53496709	53496603	53496655	1	10	PGSC0003DMG400034883	53495611	53497204	None	9980	891	106990	No_or_no_constitutive_exon
TACATCTGATGTTTGGCCACTTATACTCCTCTGTTAATTTTGGGGTACAGGT	53993598	53993669	53993548	53993600	1	10	PGSC0003DMG400011091	53991392	53997500	None	9980	891	106990	No_or_no_constitutive_exon
GCCAACTGCCTTTTCTCCTGTTTTTTCTGACCTTTTCGTGAACCGGGTAGAT	54412053	54412356	54412406	54412354	-1	10	PGSC0003DMG400011003	54411217	54414203	None	9980	891	106990	No_or_no_constitutive_exon
TTCTTCTTTTATTAATAATGAAATGTAGGACTTGTTCTCTGCGGGATCAGAA	54567408	54568007	54568057	54568005	-1	10	PGSC0003DMG400039685	54567408	54569023	None	9980	891	106990	No_or_no_constitutive_exon
TGTGGTTTAACCTCTCAACATTGACTGAACTTGGTCTTTGGGGTGATCAGGG	54766830	54766934	54766780	54766832	1	10	PGSC0003DMG400011046	54764412	54768296	None	9980	891	106990	No_or_no_constitutive_exon
TCTATTGTAAAACGAAACTTCTCTTACCCAACTAACATCCATGGGAACAGGA	54921135	54921276	54921326	54921274	-1	10	PGSC0003DMG400010461	54917841	54923347	None	9980	891	106990	Yes
TTGCTTCGAAAGATGTAATCTTTGTGGTTTTTTTGGATTGGGAATTGCAGCA	55210880	55210991	55210830	55210882	1	10	PGSC0003DMG400028283	55210326	55213272	None	9980	891	106990	No_or_no_constitutive_exon
TCTATTTGTTTTACTAATATATACTTCTCATTACATGGGAGAAATAACAGGA	55412417	55412536	55412586	55412534	-1	10	PGSC0003DMG400028178	55410988	55413733	None	9980	891	106990	No_or_no_constitutive_exon
TATTGAAGTATTAGTAAAGTTTATGCTGATGGATTGTATTGGGTTGGTAGTC	55860028	55860148	55860198	55860146	-1	10	PGSC0003DMG400028162	55857565	55860766	None	9980	891	106990	No_or_no_constitutive_exon
ATATCTAATTTGATGATTAATTTTTCTTTTTTTTCGTTGATGGGAAAAAGAT	56105968	56106064	56106114	56106062	-1	10	PGSC0003DMG400028149	56102840	56106332	None	9980	891	106990	No_or_no_constitutive_exon
TATGTATTTGTTGTTTTTGAGGTATTCTGGTGCTTGTATTTGGGCAGAAGGT	56886048	56886172	56885998	56886050	1	10	PGSC0003DMG400028197	56885202	56895132	None	9980	891	106990	No_or_no_constitutive_exon
TGTCAAAACCATTACTTTATGGTGGGGTTCGGCGTACTTTGCCAGGGCAGTT	57737237	57737316	57737187	57737239	1	10	PGSC0003DMG400023688	57733767	57738903	None	9980	891	106990	No_or_no_constitutive_exon
ACCAATATTGTTAATTTATTTTTGTTGTTGATTATTTTAATGGGGTGCAGGC	58853561	58853747	58853797	58853745	-1	10	PGSC0003DMG400034594	58853561	58854760	None	9980	891	106990	No_or_no_constitutive_exon
TTTTTTCTCCGATTCCCAGTCTTAAGTTGATGAATCTGATAATTGGGCAGCG	59316991	59317236	59317286	59317234	-1	10	PGSC0003DMG400045855	59316991	59319776	None	9980	891	106990	No_or_no_constitutive_exon
GAGTGGGGTTGAAATCTCTCACAGAAAATTGTGTTACATGGAGTGGGCAGAA	59626979	59627274	59627324	59627272	-1	10	PGSC0003DMG400007207	59626455	59634841	ZIGA4	9980	891	106990	No_or_no_constitutive_exon
AAATGTTTGCTCTATTTTTTGTTTGGATATCTTACCATTTGTTGGGACAGAT	59659500	59659730	59659450	59659502	1	10	PGSC0003DMG400007192	59652521	59664749	None	9980	891	106990	No_or_no_constitutive_exon
CTGTATTTCTTCATTGAATGATTTTTTTGGTTTTTTCTTTTTGGGAACAGGT	59661670	59661742	59661620	59661672	1	10	PGSC0003DMG400007192	59652521	59664749	None	9980	891	106990	No_or_no_constitutive_exon
TATATATATATATATATATAGATACTGTATGTAATTTGTAGAGGGTGCAGGA	156327	160623	160673	160621	-1	11	PGSC0003DMG402013304	156327	161955	None	9980	891	106990	Yes
AGTCACCTGTCTTCTTGAACTGACAATCTGTTTCATTTCAACTGGGATAGTG	245396	245652	245702	245650	-1	11	PGSC0003DMG400013297	244135	248469	ATOPT3	9980	891	106990	Yes
TTTTGACATGCATTTAACGTCCTATCAATGACATTATCCGGGGAATACAGGG	814454	814526	814404	814456	1	11	PGSC0003DMG401013333	808267	814810	None	9980	891	106990	No_or_no_constitutive_exon
GAATTAGAATATTTGTAGTGAATCTTGAGTTGTTTTGTTTGTGGGAACAGGT	2446884	2447086	2446834	2446886	1	11	PGSC0003DMG400016142	2445395	2448527	None	9980	891	106990	Yes
AATTTTGAGATGTTATTGATGATGGGGTTTTTGTTTTTGGGGGATTGAAGGA	2764695	2764798	2764645	2764697	1	11	PGSC0003DMG400016158	2764368	2770064	None	9980	891	106990	No_or_no_constitutive_exon
CCTTTGTAATATTTCTTATTTTTTTGGGGAATTTTGGTATATGGGAAAAGGT	3161253	3161320	3161370	3161318	-1	11	PGSC0003DMG401016246	3154906	3162306	BGLU42	9980	891	106990	No_or_no_constitutive_exon
GCTAGCAAGAGAGGATCATGAACAATGTACTTTTAACTTTGTGGGTGCAGAA	4466638	4466920	4466588	4466640	1	11	PGSC0003DMG402027355	4464056	4470194	None	9980	891	106990	No_or_no_constitutive_exon
TACTTTCCTTGTTGTGTCTATTAGTGGCACGATTTGACTTTCATGGGGAGAT	4644453	4644524	4644403	4644455	1	11	PGSC0003DMG400027347	4641475	4645423	None	9980	891	106990	No_or_no_constitutive_exon
AGGTATTATGACTTATTAATTGAATTGTTGTTTTTTTTGGGGGAAAATAGAA	5539171	5539249	5539121	5539173	1	11	PGSC0003DMG400023979	5538679	5540328	None	9980	891	106990	No_or_no_constitutive_exon
TAGATGATGAAGACACTGATGAGTTAGTTTTGTTATGGTAATGGGGGCAGCT	7505865	7505927	7505815	7505867	1	11	PGSC0003DMG400003992	7504588	7507512	None	9980	891	106990	Yes
ATGAGCTCAGAAATTGACAGTTTGATATGGAACTTGTTTGATGGGTATAGGT	8480950	8481084	8481134	8481082	-1	11	PGSC0003DMG400006020	8479950	8483261	None	9980	891	106990	No_or_no_constitutive_exon
ACACAATGTACCTAACTATAACTACTTGTTTTTTTGATGGGAACGTATAGAT	9052432	9053053	9053103	9053051	-1	11	PGSC0003DMG400009213	9052432	9057333	None	9980	891	106990	No_or_no_constitutive_exon
GCTTCTAAATAGCAGTTGAGGATCTAATGACGATGAACAAAGCGGGTCAGGA	10592904	10593140	10592854	10592906	1	11	PGSC0003DMG400045181	10592303	10593140	None	9980	891	106990	No_or_no_constitutive_exon
GGTGGCGTTTTTGCTATGGGGGTTTGATCACTCGGTTTCTGAGGGCCCAGGG	15513643	15513727	15513777	15513725	-1	11	PGSC0003DMG400043159	15513320	15514440	None	9980	891	106990	No_or_no_constitutive_exon
ATGCGAGAGTGTCCAAAGAACATGCAAGGTAGTGGAAATCAGGGCAATAGGG	15666528	15666665	15666478	15666530	1	11	PGSC0003DMG400039538	15664183	15671143	None	9980	891	106990	No_or_no_constitutive_exon
TGCTATCATATAGAACTCACCGTAAATGAGATCTTCACTATGTTGGGAAGGT	15734705	15735845	15735895	15735843	-1	11	PGSC0003DMG400026729	15733059	15737495	None	9980	891	106990	No_or_no_constitutive_exon
AAGGAATGAGTCTGAACTATGGCAACCCAATTATGTGAAATGGGGAACAGGT	16040923	16040983	16040873	16040925	1	11	PGSC0003DMG400044340	16040584	16040983	None	9980	891	106990	No_or_no_constitutive_exon
ATATATCAAACTAATTAAGTAATTATTATTTGTTTGTGTTGGGGATGCAGCA	16132030	16132072	16131980	16132032	1	11	PGSC0003DMG400025525	16127865	16137240	None	9980	891	106990	No_or_no_constitutive_exon
GAGGTGGCGTTTTCTATGGGGGTTTGATCACCCGGTTTCTGAGGGCCTAGGG	16541873	16542287	16541823	16541875	1	11	PGSC0003DMG400043679	16535290	16542287	None	9980	891	106990	No_or_no_constitutive_exon
GTATTAAAGGAGAGATTCCCATGCTTGGAATTTTTCTTGGGGAAGTGTAGGG	17098695	17098862	17098645	17098697	1	11	PGSC0003DMG400046435	17094338	17098862	None	9980	891	106990	No_or_no_constitutive_exon
CTTTCTCTAGAATGGGGTATGTTAAGATGGAAAACAAATGGGTGTAAAAGGA	17231415	17231565	17231365	17231417	1	11	PGSC0003DMG400043586	17230433	17234220	None	9980	891	106990	No_or_no_constitutive_exon
GCATCCATGATACTTACCTTACCACCTCGAAGAGTGAGGGTGAGCAACAGGA	18311718	18312358	18311668	18311720	1	11	PGSC0003DMG400039286	18309879	18312759	None	9980	891	106990	No_or_no_constitutive_exon
AAATCTTTTTTGGGTATTGAGAATTGTATCTGGTTTTGGGATTAGCAAAGAA	18351954	18352280	18352330	18352278	-1	11	PGSC0003DMG400019000	18349090	18353286	None	9980	891	106990	No_or_no_constitutive_exon
GTGAGAGAGTTGACTTTCTCCGCCAAGTCTTATGTGTTCAGGGCAGTTAGAG	18484222	18484470	18484172	18484224	1	11	PGSC0003DMG400036890	18483113	18484677	None	9980	891	106990	No_or_no_constitutive_exon
TACTTTTTATGTTAATGCTTCTGATTTTGAATTTGTGTTGGGGCATATAGGT	18762303	18762404	18762454	18762402	-1	11	PGSC0003DMG400002188	18760291	18763405	None	9980	891	106990	No_or_no_constitutive_exon
AAATCTTCACCAAACCTCGTGGCCCTTATATTCCAAATTGGGTAAGATAGTT	19521960	19523034	19523084	19523032	-1	11	PGSC0003DMG400037708	19521960	19528815	None	9980	891	106990	No_or_no_constitutive_exon
TGTAGCTGATTTGAAGGCCACTGACCTCACAACACTGATGCGGGGAGCAGAT	19827095	19827457	19827045	19827097	1	11	PGSC0003DMG400046375	19825683	19827457	None	9980	891	106990	No_or_no_constitutive_exon
TGTTTGATTGCAGGTTACCCTGTCTAGCACACAAAGGTCGGGCTAAGCAGTG	19834878	19835427	19835477	19835425	-1	11	PGSC0003DMG400047115	19834374	19836213	None	9980	891	106990	No_or_no_constitutive_exon
GATATTATCTTGCATGTGCTGATAACATGTTGATCATTTTTGGGTGACAGGA	20021608	20021668	20021558	20021610	1	11	PGSC0003DMG400015909	20016761	20024953	None	9980	891	106990	No_or_no_constitutive_exon
TTTTCTGCTCCCCTAACCCTTAAAATACACTGTAATTTTTGGTGGGATAGTT	20835136	20835323	20835373	20835321	-1	11	PGSC0003DMG400036997	20835136	20837168	None	9980	891	106990	No_or_no_constitutive_exon
TGATGAAATTGTGGATACTATACTTGGTACAAAGTCGGGGTACATAAAAGGA	21095753	21095948	21095998	21095946	-1	11	PGSC0003DMG400006732	21095446	21101589	None	9980	891	106990	No_or_no_constitutive_exon
GTAGACTACCTTAAGTCTACTGACTTCACTTCACCAATAAGAGAGGGCAGAT	23449332	23449448	23449498	23449446	-1	11	PGSC0003DMG400034433	23449332	23450423	None	9980	891	106990	No_or_no_constitutive_exon
TGTATGGCTTTGATGCATGGATCCACTCATAGATTTTGGGGATAGTGCAGCG	23693902	23694133	23693852	23693904	1	11	PGSC0003DMG400041672	23684507	23694133	None	9980	891	106990	No_or_no_constitutive_exon
TGCTTATGAACTAGAGTTTCTTAATGAGTAGTCTTTTGTGAGGGTTGTAGGT	25337034	25337069	25336984	25337036	1	11	PGSC0003DMG400043446	25334219	25337069	None	9980	891	106990	No_or_no_constitutive_exon
CTCAGGGATTCATCTGGCTACTACCGAAGATGTGTAGAGGGATGATGCAGGG	25467947	25468237	25468287	25468235	-1	11	PGSC0003DMG400037912	25467947	25469733	None	9980	891	106990	No_or_no_constitutive_exon
CTCATGGACTCCCGAACAATGTCCTTTACAACATTTCTACCGGGGTATAGAT	25552989	25553396	25552939	25552991	1	11	PGSC0003DMG400035678	25552424	25553396	None	9980	891	106990	No_or_no_constitutive_exon
TGGAATAACAAGGTGATGAAACAAATTGGAGATCTTTGTGGGGATGGTAGGA	25921128	25921512	25921562	25921510	-1	11	PGSC0003DMG400008767	25921128	25924522	None	9980	891	106990	No_or_no_constitutive_exon
CTACAAACATGGAAAAACAATAATGGACTATATCACAACTGAATGGGCAGAA	26559067	26559328	26559017	26559069	1	11	PGSC0003DMG400042395	26557420	26559328	None	9980	891	106990	No_or_no_constitutive_exon
ACAATAATCAGTTTGTCTTCGGTTGTTCCCATTCTCTTTGATGGGTGAAGGT	29115432	29115508	29115382	29115434	1	11	PGSC0003DMG400045598	29109037	29116459	None	9980	891	106990	No_or_no_constitutive_exon
GGCGAAAATGATGACCCAGCTGGATATCTTATCGAAAATGTAATGGGTAGTG	29115930	29116459	29115880	29115932	1	11	PGSC0003DMG400045598	29109037	29116459	None	9980	891	106990	No_or_no_constitutive_exon
TATTTTTATTTCATTAAAAAGTTTGATGAAGAGTGTTTGCTGGGATACAGGG	30820666	30820836	30820616	30820668	1	11	PGSC0003DMG400022942	30813796	30822110	None	9980	891	106990	No_or_no_constitutive_exon
TTATGGGAGTATACGTTTACATGGTTTGATGTCACTTGGGTAATGACAAGAT	31701034	31701112	31701162	31701110	-1	11	PGSC0003DMG400022871	31701034	31706776	None	9980	891	106990	No_or_no_constitutive_exon
TACCTAATTATTCTAATTCATTTTTTGGAGATTAATTGGGGTAAAACCAGAT	32104288	32104428	32104238	32104290	1	11	PGSC0003DMG400042182	32104150	32104811	None	9980	891	106990	No_or_no_constitutive_exon
TATTCTCATCTTTTATTGTTGGTTTTTTCTCATGACATATCTGGGAGCAGGC	34014374	34014451	34014324	34014376	1	11	PGSC0003DMG400013587	34012291	34016037	None	9980	891	106990	No_or_no_constitutive_exon
TGGAAAAAGAAAAGCATTTCTCCCTCTGAGAACATAGTCATGGGAAGAAGGA	34679146	34679386	34679436	34679384	-1	11	PGSC0003DMG400044866	34679146	34680744	None	9980	891	106990	No_or_no_constitutive_exon
TGCAAGGTTTAATAGGTTACTAAGAAGAAGCCCTAAGCAATGGGATATAGGT	35537540	35538340	35538390	35538338	-1	11	PGSC0003DMG400032511	35537540	35543722	None	9980	891	106990	No_or_no_constitutive_exon
ATATGGTATGAGTTGCTTCTGGCCCTGATCTGTTTGTCTTGGGTTGGCAGGC	37069588	37070113	37070163	37070111	-1	11	PGSC0003DMG401029997	37065786	37071402	None	9980	891	106990	No_or_no_constitutive_exon
TACCAAGTTTATAGTGCTAATTACCTAGGATGATTACCTGGGATGATTAGGT	38210566	38211111	38210516	38210568	1	11	PGSC0003DMG400007347	38207053	38211699	SLD5	9980	891	106990	No_or_no_constitutive_exon
CATTGGATCGAATGCTAAAAGTTACTTTGAATTTTGATCATGGGATGCAGTA	38555935	38556005	38556055	38556003	-1	11	PGSC0003DMG400000439	38554342	38556764	None	9980	891	106990	No_or_no_constitutive_exon
ATTGCCATAGCATACCTCTTCATGTTATTTTGTTGCTTGTGGCAGGGCAGAA	39839558	39839957	39840007	39839955	-1	11	PGSC0003DMG400026541	39837580	39844817	ATIPT2	9980	891	106990	No_or_no_constitutive_exon
GACTGTCTGTCTATGAAGCCTCTAACATACTGAGATGGATGTTGGGACAGTC	40240420	40240693	40240743	40240691	-1	11	PGSC0003DMG400007399	40240420	40248719	None	9980	891	106990	No_or_no_constitutive_exon
ATAAGATTATTGGAGGTCAAGGTCTCATGAGAATTTTTAGGGGAATGCAGAA	40533125	40533945	40533075	40533127	1	11	PGSC0003DMG400026348	40532347	40539825	None	9980	891	106990	No_or_no_constitutive_exon
TGTCCAATTTTTATATTCATTTCACTTACATTTGCTTACGGGTGGTATAGGA	40959253	40959333	40959383	40959331	-1	11	PGSC0003DMG400008074	40953366	40960776	None	9980	891	106990	Yes
TTCGGTTGGAGGGATAAAAGTTGACATCTGATCACGTTGGGATGGCACAGGT	41223679	41223724	41223629	41223681	1	11	PGSC0003DMG400008108	41220520	41228124	None	9980	891	106990	Yes
TATGGTGGGCTTCTGTTAATCCTTTGTTGATTTTCAATTCGGGCATGCAGGC	41843548	41844146	41843498	41843550	1	11	PGSC0003DMG400001148	41838906	41844146	CPN60A	9980	891	106990	No_or_no_constitutive_exon
TTTATTTTTAATGATAGTACTAACATGGCTAGCTGTTTGGTGTGGGGCAGAT	42631902	42631952	42632002	42631950	-1	11	PGSC0003DMG400018587	42627655	42632239	None	9980	891	106990	No_or_no_constitutive_exon
GCTTCTGGGTTTTTGTTGATTTCGTTTTTTTACTTATGTTGGGGTAGCAGGA	43181473	43181537	43181423	43181475	1	11	PGSC0003DMG402003010	43180998	43204736	None	9980	891	106990	No_or_no_constitutive_exon
TATGCTTCTGGGTTTTTGTTGATTTCGTTTTTTTACTTATGTTGGGGTAGCA	43181470	43181537	43181420	43181472	1	11	PGSC0003DMG402003010	43180998	43204736	None	9980	891	106990	No_or_no_constitutive_exon
TATATGTTTTCCAGTTTCTGTTTTGAACATATCTTTTTGGGATAATGTAGGA	43817410	43817578	43817360	43817412	1	11	PGSC0003DMG400027413	43815361	43818646	None	9980	891	106990	No_or_no_constitutive_exon
GATATATTATGAGCCACTGAAAGCATTCCTTTTGTGATCTTGTGGGGCAGGC	44367874	44368126	44367824	44367876	1	11	PGSC0003DMG400025376	44365250	44370904	None	9980	891	106990	No_or_no_constitutive_exon
CCTAGCTAGCTAGCTCATGTTCTAATTCCTTTCTTTTTTGGGCTACGAAGGG	45309783	45309872	45309733	45309785	1	11	PGSC0003DMG401015537	45309105	45314415	None	9980	891	106990	No_or_no_constitutive_exon
TGCAATAATTTCTCTATTTATTTCCCTTATTCTTTTTATTTGGGATGTAGAA	45316768	45317670	45316718	45316770	1	11	PGSC0003DMG402015537	45315135	45317670	None	9980	891	106990	No_or_no_constitutive_exon
GGCTTAGTTAATTTGATTGATTGATATGGATTTATTAATTGGGTGAGCAGCA	45368361	45368468	45368311	45368363	1	11	PGSC0003DMG401015541	45367341	45371526	None	9980	891	106990	No_or_no_constitutive_exon
AGCTTGTATTTTGGCTGCAATATGATGCTGACATTGGGCTGATAAATTAGGG	415796	415875	415746	415798	1	12	PGSC0003DMG400015373	411949	416800	None	9980	891	106990	No_or_no_constitutive_exon
CTATTTGATTGCTTTGGTATTGATTGCATTTTGATAAATTTGGGTAACAGGT	518503	518640	518453	518505	1	12	PGSC0003DMG400015366	517501	522332	PRA1.H	9980	891	106990	No_or_no_constitutive_exon
GTTCCTTTTCTATTTGAATCTAAGTGCAGATTTTTTGCATGATTGGGCAGTT	2377296	2377813	2377246	2377298	1	12	PGSC0003DMG400007832	2375228	2378947	None	9980	891	106990	No_or_no_constitutive_exon
GAGAAACGTTGTTTATAACTCGTCTATTTGTGTCGTTTATGGGATATTAGGC	2467758	2468158	2468208	2468156	-1	12	PGSC0003DMG400007913	2467758	2473729	None	9980	891	106990	No_or_no_constitutive_exon
GTTACTAATCATGTTTTGCGTAGTGATTAACGGCTTCTTCATAATGGGAGAT	4106858	4106996	4106808	4106860	1	12	PGSC0003DMG400038661	4106681	4108951	None	9980	891	106990	No_or_no_constitutive_exon
TGACTTCTCTTTATCATTTAATTGCCTCCTCCTTTGGGAAAACAATGTAGGA	4158106	4158623	4158673	4158621	-1	12	PGSC0003DMG402000361	4158106	4164452	None	9980	891	106990	No_or_no_constitutive_exon
CCCATTAATGTTTTATCTTTTAGCTCACCAAGTCTTGGGCAAATATGCAGAT	4494632	4495768	4494582	4494634	1	12	PGSC0003DMG400000311	4491513	4495768	None	9980	891	106990	No_or_no_constitutive_exon
ACGTTGATTATTGATTGCTCCTTTTTTTTCCCTTTTTTCTTCGGGTAAAGTA	4661407	4661532	4661582	4661530	-1	12	PGSC0003DMG400000383	4659342	4667199	HCF101	9980	891	106990	No_or_no_constitutive_exon
TGTTGTTGTTGCAAGTCTAATATTGGTCCATTTTTTTTGGGAATTAACAGCT	5102667	5103267	5102617	5102669	1	12	PGSC0003DMG400030389	5101580	5105593	None	9980	891	106990	No_or_no_constitutive_exon
TTTAAGTGCTGATAGTATTTAATTTTAACTAATGCTTTGGGATGGTATAGGC	6448501	6449579	6448451	6448503	1	12	PGSC0003DMG400013893	6436850	6449579	COP1	9980	891	106990	No_or_no_constitutive_exon
ACTGTAATAACAGACGTATCTATCTTTTAATCTTTCTCTTTGGGGTGCAGGA	6497363	6497947	6497313	6497365	1	12	PGSC0003DMG400013896	6492999	6499607	ATRMI1	9980	891	106990	No_or_no_constitutive_exon
TGAAGAGGAATATCATATGTTACTTATGCCAAACTATTTTTGGTGGGCAGTT	6671237	6671338	6671388	6671336	-1	12	PGSC0003DMG400024333	6669748	6675795	None	9980	891	106990	No_or_no_constitutive_exon
ACTGATGTTATGGTGGTTGTTCTCTTGCAAATTCTTCCTTGGGAGTCCAGAC	8578629	8578827	8578579	8578631	1	12	PGSC0003DMG400001096	8572405	8579748	None	9980	891	106990	Yes
GCCCACAATGTGATGGGACGATCATTACCCCGTCATTCGTATCCGGGGAGTT	8744162	8744632	8744112	8744164	1	12	PGSC0003DMG400046421	8743873	8744632	None	9980	891	106990	No_or_no_constitutive_exon
TCAATGGAGGAATTTTACATGTTTCGTGCAATGGTGCGGAATGAAGGGAGAA	9103025	9103640	9102975	9103027	1	12	PGSC0003DMG400027876	9099056	9104866	None	9980	891	106990	No_or_no_constitutive_exon
TGTTTACTGTTCTTATGTTTTTTTTTGTTTGTTGTTTTGGGGGAGTGAAGAC	10127919	10128105	10128155	10128103	-1	12	PGSC0003DMG400029791	10124082	10128453	None	9980	891	106990	No_or_no_constitutive_exon
CATATTTTTGGTAAATGCTTGGTATTGATCTTATTATTTGGGCACTGAAGGT	10125363	10125457	10125507	10125455	-1	12	PGSC0003DMG400029791	10124082	10128453	None	9980	891	106990	No_or_no_constitutive_exon
TCGATGTACCTATGGGCGAGGATCTGATACACACTGTGGGGTAGATGCAGGG	11685023	11685522	11684973	11685025	1	12	PGSC0003DMG400047256	11684693	11685839	None	9980	891	106990	No_or_no_constitutive_exon
ATTTATATCTTACCTTAAGACCAGAAAGATGATATCTATGGGTAGTGTAGTA	11935164	11935268	11935318	11935266	-1	12	PGSC0003DMG400039420	11935164	11936100	None	9980	891	106990	No_or_no_constitutive_exon
TGCATAATAAATTGTCAATCCTAATTACTCTGGTAGTTGGGAAACTGCAGGG	12187046	12187860	12187910	12187858	-1	12	PGSC0003DMG400020375	12183734	12190583	None	9980	891	106990	No_or_no_constitutive_exon
CTCATACCATTTAATATGAAGTAATTATTTATTTATATTGTGGGATGAAGAT	12624876	12625173	12624826	12624878	1	12	PGSC0003DMG400040094	12621896	12625173	None	9980	891	106990	No_or_no_constitutive_exon
TCTCCCAGTCTGATGAGTAGCACACACTGATCGGGTCACCAACTTGGGAGGC	14456620	14457309	14457359	14457307	-1	12	PGSC0003DMG400042209	14456119	14458819	None	9980	891	106990	No_or_no_constitutive_exon
GGCCAAGATCATGACACAACTTGACATTTTGTCTAAAAATGTCATGGGAGTT	19273433	19273809	19273383	19273435	1	12	PGSC0003DMG400008667	19272639	19273809	None	9980	891	106990	No_or_no_constitutive_exon
ATAAGGGTGAGTGTCTAGCCGGTTCAAATGCATGTTTTGGGTATGGAAAGAG	21361382	21361542	21361592	21361540	-1	12	PGSC0003DMG400044563	21355167	21361883	None	9980	891	106990	No_or_no_constitutive_exon
ATAGGAGCATGGGTGGAGGAACTGCCCGACCATATGTTAGGGTGGTATAGGT	21516100	21516513	21516563	21516511	-1	12	PGSC0003DMG400034494	21516100	21516871	None	9980	891	106990	No_or_no_constitutive_exon
CTTCACTTATTGGCTTGTTGATTCATCACTCTACTTTTTTGGGGGATGAGCT	23967908	23968097	23968147	23968095	-1	12	PGSC0003DMG400016756	23967407	23975198	None	9980	891	106990	No_or_no_constitutive_exon
AGATGGAGAAAGAAAAGGACCAAGACTTGGTCACATTGCTGGGTCAGCAGGA	24949959	24950283	24949909	24949961	1	12	PGSC0003DMG400044204	24945898	24950283	None	9980	891	106990	No_or_no_constitutive_exon
TGGGTAAGTGCCTTGCCGACATGGATGGGTGCTTTGGGTGTGGAAAAAAGGG	25730496	25730661	25730711	25730659	-1	12	PGSC0003DMG400047224	25730496	25731667	None	9980	891	106990	No_or_no_constitutive_exon
TTTTTTCTCTGATTCCCAGTCTAAAGTTGATGAATCTGATAATTGGGCAGCG	26146285	26146503	26146553	26146501	-1	12	PGSC0003DMG400014999	26146285	26146815	None	9980	891	106990	No_or_no_constitutive_exon
CATTTTACTGTATTACTCCTAATACTTACCATAAAACTTGGGCCATGAAGAT	26148491	26148886	26148936	26148884	-1	12	PGSC0003DMG400015000	26148491	26157944	None	9980	891	106990	No_or_no_constitutive_exon
CAAGTCTTAATGCGATTTAATGCTGTTGGTCCATTAATCTGAATGGGTAGGA	26424356	26424524	26424306	26424358	1	12	PGSC0003DMG400012806	26414751	26425376	None	9980	891	106990	Yes
TGATGTTGTCCCGATCTATGGTTGAGGGGTTTAGGGGGTTAAACGTCAAGGT	27857748	27857989	27858039	27857987	-1	12	PGSC0003DMG400038596	27857748	27867066	None	9980	891	106990	No_or_no_constitutive_exon
TAGTTTAATTTGATAAGTGCATGTTTTCATTTTGTTTTCGGGGGCTGCAGCG	27979020	27979215	27978970	27979022	1	12	PGSC0003DMG400034898	27978906	27981322	None	9980	891	106990	No_or_no_constitutive_exon
TTTGTCTGCACCCCTATAGCCTTTTTGCACTGCAACTTTCGGTGGGCTAGCC	29850604	29850767	29850554	29850606	1	12	PGSC0003DMG400005396	29846891	29851110	None	9980	891	106990	No_or_no_constitutive_exon
TTGAACCATTGTGTGTGAATATGGAATCATTCTTTGTGTGAGGGCATTAGAT	35476621	35476688	35476571	35476623	1	12	PGSC0003DMG400038032	35474699	35477299	None	9980	891	106990	No_or_no_constitutive_exon
GAAATTGATCTTAGCGTGAACGGGTATGTTCTGAGTGTCATGGGATGAAGGT	38580181	38580266	38580131	38580183	1	12	PGSC0003DMG400045655	38576526	38584060	None	9980	891	106990	No_or_no_constitutive_exon
TATGATTTTATGACATGAAAAATGATTGAAATCGTATTTTATGGGTACAGGA	39950723	39950799	39950673	39950725	1	12	PGSC0003DMG400019091	39947942	39952777	None	9980	891	106990	Yes
GTTGCCACTGGATTTTCTCTAAAGCTCTTATTTAATTGGATAATGGGCAGGC	42295723	42295867	42295917	42295865	-1	12	PGSC0003DMG400000652	42294179	42298253	ATPK3	9980	891	106990	Yes
CTAAGGCGAGGAGCAGATGACATAGATATCCCTGAAACATATGGGTGCAGAA	43623547	43623850	43623900	43623848	-1	12	PGSC0003DMG400046155	43623547	43624695	None	9980	891	106990	No_or_no_constitutive_exon
TATGGACGACTTGAAGTCCACTGGCATATTGATGCTTTGGGGTGGTGCAGAT	43947113	43947475	43947063	43947115	1	12	PGSC0003DMG400047300	43942059	43947475	None	9980	891	106990	No_or_no_constitutive_exon
TTCATATGATTGGCAGTATGGAAGTATTCTAAGCACACGGGTAAATGCAGAT	44044767	44044831	44044881	44044829	-1	12	PGSC0003DMG400046625	44043539	44045897	None	9980	891	106990	No_or_no_constitutive_exon
TTGCACAAAAGCTCTATGAAGGAATCCAGTTATCTGATGGCAGGGAACAGGA	45085208	45085507	45085557	45085505	-1	12	PGSC0003DMG400012781	45080946	45087783	None	9980	891	106990	No_or_no_constitutive_exon
GACACCGGTGATGGGATACTGAAGAGGACACCGGTGATGGGATACGGAAGAG	45490181	45490382	45490131	45490183	1	12	PGSC0003DMG400035621	45488822	45495447	None	9980	891	106990	No_or_no_constitutive_exon
TCCGCCCTTTTCTTCAAAATCTTCAATTTTCTGGGGGGCGAAATCGGCAGTC	45766777	45766900	45766727	45766779	1	12	PGSC0003DMG400044501	45763217	45766900	None	9980	891	106990	No_or_no_constitutive_exon
AATATCATACTCATTTTTTAGATGTTACAATGTCCATTGGGAATTGGCAGCT	48650183	48650247	48650133	48650185	1	12	PGSC0003DMG400014477	48647132	48650985	None	9980	891	106990	Yes
TTGTAATTTGATTAAACAAGTAACGTTAATTATTATAGCTTACGGGGCAGGT	51148604	51148764	51148554	51148606	1	12	PGSC0003DMG400040310	51148425	51155060	None	9980	891	106990	No_or_no_constitutive_exon
ACAAATCTATAATTTTGTTAAACATATAATAATAAGGGTATAAATAACAGGG	53426339	53426784	53426834	53426782	-1	12	PGSC0003DMG400005000	53426339	53428739	None	9980	891	106990	No_or_no_constitutive_exon
TCTTCCTGTCAGCAAATTTCTTGTCTTCATTTTATGGGATAAATGTGCAGGT	53764615	53764720	53764770	53764718	-1	12	PGSC0003DMG400004986	53763959	53768887	UBC8	9980	891	106990	Yes
GGTAGGTTCTTGGTATCAAAATGAGACATATGATAGTCTTTGGGTGGCAGGA	54183706	54183845	54183895	54183843	-1	12	PGSC0003DMG400004251	54181399	54189052	None	9980	891	106990	No_or_no_constitutive_exon
AATCAAACTATAAAGACTTTGAGTAATTGTGTTGGTTATTGTGGGTGTAGGT	55301259	55301559	55301209	55301261	1	12	PGSC0003DMG400008544	55300036	55301559	None	9980	891	106990	No_or_no_constitutive_exon
ACCACTAGTTCAGAAGCCCTTAGATGTTTTTCTTTCTTGGGTAATGGCAGAT	56225687	56225866	56225637	56225689	1	12	PGSC0003DMG400011544	56221756	56228576	None	9980	891	106990	No_or_no_constitutive_exon
TTACTTTTTCTAGTCGATATACTGAGTAAACACCGGAATTATGGGTGTAGGG	57551951	57552323	57551901	57551953	1	12	PGSC0003DMG400029400	57549097	57552323	None	9980	891	106990	No_or_no_constitutive_exon
CTCGAATCATGAATATGTATTGACTTTTGGGTTTTATGGTGATGGGATAGTT	57716226	57716304	57716176	57716228	1	12	PGSC0003DMG400029391	57714874	57721545	None	9980	891	106990	No_or_no_constitutive_exon
TCCTCTTCCTTTTATGTCTCTGACACAAATGTTATATGTTGTGGGCATAGGC	58192744	58192934	58192694	58192746	1	12	PGSC0003DMG400029363	58188101	58193426	None	9980	891	106990	Yes
TTTTGCGGTTCAATATTCATATTTACTCTGTTTATTTGAATGAAGGGCAGCA	58590636	58590709	58590759	58590707	-1	12	PGSC0003DMG400029252	58588722	58591214	None	9980	891	106990	No_or_no_constitutive_exon
AAAACTAGCATTTAAAAGTTTATTTTTTCTTTTTTTTTCTTGGGATATAGAT	58596838	58598265	58596788	58596840	1	12	PGSC0003DMG400029340	58595858	58598265	None	9980	891	106990	No_or_no_constitutive_exon
ATAGCAGAAAAGTTCCAAACTTGACAGCTATTTTTTTTGTGGGAATGCAGGA	59225178	59225634	59225684	59225632	-1	12	PGSC0003DMG400004657	59225178	59229525	None	9980	891	106990	Yes
CTTTGATAGCTAATTGAAGCCTCCATTCCTTATGTTAGCTGGTTGGGCAGGT	59530258	59530868	59530208	59530260	1	12	PGSC0003DMG401004586	59526708	59530868	Z-ISO	9980	891	106990	No_or_no_constitutive_exon
ATAAATAAACGTTTGGTTTTTGTTACCTCATTCAATTGGCTGGGATGCAGGT	59779528	59779626	59779478	59779530	1	12	PGSC0003DMG400004602	59774395	59781563	None	9980	891	106990	No_or_no_constitutive_exon
TCTTTTCAACTAATAACGAGTTTATTATGCCTTTTTTTTTGGGTGTGTAGGT	59912205	59912674	59912155	59912207	1	12	PGSC0003DMG401004611	59911546	59912674	None	9980	891	106990	No_or_no_constitutive_exon
TTATCGGGTTATCATTCAATTGGAATTGGAATAATTTGGTTGGGTGACAGGG	59995799	59995876	59995926	59995874	-1	12	PGSC0003DMG400004696	59994769	60001361	None	9980	891	106990	No_or_no_constitutive_exon
AGCTAGAATTGTGCTAATTATGTTGTTTTTTTTTTTGGTGTGGGATGAAGTA	60910946	60911158	60910896	60910948	1	12	PGSC0003DMG402023841	60910576	60913584	None	9980	891	106990	No_or_no_constitutive_exon
GGGATGTTTCAACATCCAAGGTAAATAAGATCTTTCTTGCGGGCGTCAAGGT	1062793	1063021	1063071	1063019	-1	2	PGSC0003DMG400046871	1062056	1064332	None	9980	891	106990	No_or_no_constitutive_exon
CAAAGCTAGATGAGAGGATATGAGAGGTAGTCATGACCATGGTGGGGTAGAT	6272953	6273243	6273293	6273241	-1	2	PGSC0003DMG400014534	6272953	6274384	None	9980	891	106990	No_or_no_constitutive_exon
TCTGATTTTGAATTGCTGTTGACTGGAAACCATATTTAAATTGGGAGCAGGG	7050530	7050908	7050480	7050532	1	2	PGSC0003DMG400014532	7048969	7050908	CCB1	9980	891	106990	No_or_no_constitutive_exon
AATATAGGTTATGTAATTAATTAAAATAATGGTTGATATGGGGTATGCAGGT	8993702	8993915	8993652	8993704	1	2	PGSC0003DMG400019898	8993369	8997594	AtGH9C1	9980	891	106990	Yes
CAATCTGGTCATAGGGTGAAGGATTGCCTTTTTGCGGCAGGGTCAAGAAGGT	9130103	9130222	9130272	9130220	-1	2	PGSC0003DMG400045740	9130103	9133134	None	9980	891	106990	No_or_no_constitutive_exon
GAAATTAAACCAAAAACTACAGTATATGTTAACGCTTGGGCAATTGGAAGGG	9143525	9143868	9143475	9143527	1	2	PGSC0003DMG400019899	9142236	9143868	None	9980	891	106990	No_or_no_constitutive_exon
ATCATAGACTAACAACATTATTTTCTGTATATGTTTACTTGGGGAAGCAGAG	10121047	10121708	10120997	10121049	1	2	PGSC0003DMG400023181	10118240	10121708	DRS1	9980	891	106990	No_or_no_constitutive_exon
AGTTGATTAGGGTATTAATGTTTTGAGTTACTTCCTTTTGGGTAAAAAAGGT	11268500	11268686	11268736	11268684	-1	2	PGSC0003DMG401021929	11260011	11268858	None	9980	891	106990	No_or_no_constitutive_exon
GACTCATGACTCATGCTCAGCAGGTTGAGGGTGATAAGCTTAGGGAATAGGA	16132988	16133249	16132938	16132990	1	2	PGSC0003DMG400036010	16130243	16133249	None	9980	891	106990	No_or_no_constitutive_exon
GTAGAAGGAAACTCATCTCCACTGATTATTAGGAATGATATGGGGTAAAGTT	16698140	16698359	16698090	16698142	1	2	PGSC0003DMG400039397	16696780	16698359	None	9980	891	106990	No_or_no_constitutive_exon
TATTCATAGATTTTTTGGTGAAGTGATTTAGTTTTCTGATAATTGGGTAGGT	17913035	17913109	17913159	17913107	-1	2	PGSC0003DMG400021456	17909188	17915263	None	9980	891	106990	No_or_no_constitutive_exon
ATTTTGCTCTCATTCTTTTCCTTTAATATTTTTGGTTGGCAAATGGGCAGGT	18262443	18262739	18262789	18262737	-1	2	PGSC0003DMG400017870	18262443	18266006	None	9980	891	106990	Yes
AATGCCAACTTTTCTTGATAAAAGAAATGTTTTTTTTCTTTTGGGTGAAGGG	20852547	20852649	20852699	20852647	-1	2	PGSC0003DMG400015488	20848008	20853085	None	9980	891	106990	No_or_no_constitutive_exon
TGTTCTTACTCTTATATTGATCGGTGATGTTTTGTCATTTGGGGCTCAAGAT	22419360	22419567	22419617	22419565	-1	2	PGSC0003DMG400010386	22414634	22419995	PMDH1	9980	891	106990	No_or_no_constitutive_exon
TTAATCTGATTGGTTTCTGCACTGAGCATTCCACTTACCAGGGAATTTAGGA	22652446	22652635	22652396	22652448	1	2	PGSC0003DMG400003330	22644386	22653783	None	9980	891	106990	No_or_no_constitutive_exon
ATTATATAAATCTTAATTTTTTGTTTTGGGAGTATACATGGGATGTACAGGG	25617253	25617291	25617341	25617289	-1	2	PGSC0003DMG400037346	25617253	25618467	None	9980	891	106990	No_or_no_constitutive_exon
CCCTTTTTGAAAAACCTGGGAGATGAGTGGGGGGGAGGGGTAGTGGGCAGAT	25682309	25682504	25682259	25682311	1	2	PGSC0003DMG400043288	25680854	25682504	None	9980	891	106990	No_or_no_constitutive_exon
TTTAAAATCTTGAATTTTTACCTGTTGTGTTGGAATTGTTGGGGGAACAGAG	26027887	26028081	26028131	26028079	-1	2	PGSC0003DMG400006939	26023980	26028539	None	9980	891	106990	No_or_no_constitutive_exon
ACTTTGATTGAAAAGAAACTTTCTGTTGCATTCTTTTTGGGGTAATGAAGGG	26072233	26072284	26072334	26072282	-1	2	PGSC0003DMG400006940	26070073	26077966	None	9980	891	106990	No_or_no_constitutive_exon
ACTTGCACGATTTGCAGGGAGCTGATGGAATCTAAACCTATGGGATTGAGAA	26394485	26394716	26394766	26394714	-1	2	PGSC0003DMG400006952	26394118	26396910	None	9980	891	106990	No_or_no_constitutive_exon
TTATGAATATTTGCTAATTAATTCTGATGAAAAATAATGGGGAATTGCAGAA	26450484	26450546	26450596	26450544	-1	2	PGSC0003DMG400006957	26447988	26453156	None	9980	891	106990	No_or_no_constitutive_exon
GTGAAGAAACAGTAAAGTTTCCTGTTTGAGGTGAGGACAAAATGGGTCAGAT	26769781	26770006	26769731	26769783	1	2	PGSC0003DMG400006925	26769357	26772980	None	9980	891	106990	No_or_no_constitutive_exon
AAGTTTTGAAATGACATGTTTGGGCTAAAGACTAACTTCCAAATGGGCAGCT	27089028	27089166	27089216	27089164	-1	2	PGSC0003DMG402009429	27087804	27091498	None	9980	891	106990	No_or_no_constitutive_exon
CTTTTAAAATTGTTTGTTGATGCGGAATGAAAATTACTATAATTGGGTAGGA	27457153	27458250	27458300	27458248	-1	2	PGSC0003DMG400010430	27457153	27462463	None	9980	891	106990	No_or_no_constitutive_exon
AACTGTTCTGCCAATACTATTGGGCTTGAGAATCTTTCGTAATTGGGCAGGG	27872261	27872405	27872211	27872263	1	2	PGSC0003DMG400010334	27870434	27879537	None	9980	891	106990	No_or_no_constitutive_exon
ACTGATAGTAGGATATTAACGTAATTTAAATTTATTTGTGGGTGATGTAGTT	28163397	28163476	28163347	28163399	1	2	PGSC0003DMG400010340	28162958	28169756	CSTF64	9980	891	106990	No_or_no_constitutive_exon
CCAGAATACACTTTCTATTGGAACTAAGAACTAATAAGTGGGCAATGCAGGC	29545834	29546094	29546144	29546092	-1	2	PGSC0003DMG402021097	29540373	29549333	PTAC12	9980	891	106990	Yes
AAGCTTTGAACTTCACAATATCTTCACTAATTTTTTTTTTGGGCAAATAGGG	30363368	30363418	30363468	30363416	-1	2	PGSC0003DMG400003081	30355376	30364379	None	9980	891	106990	No_or_no_constitutive_exon
TAAGAACCATTATTGCTTATGAGAGTCCCCTGATGCGTATATTTGGGAAGAA	30868320	30868429	30868270	30868322	1	2	PGSC0003DMG400007246	30867310	30871807	None	9980	891	106990	No_or_no_constitutive_exon
AATAAATTGAGGAACTTATTTGTTATTTGATCTTTGTGGAAATGGGGCAGGT	31064606	31065185	31065235	31065183	-1	2	PGSC0003DMG400028445	31064606	31065980	None	9980	891	106990	No_or_no_constitutive_exon
AAGATATATATTCCTGATTTTGTTTATATATTTAATGTGGGATGAAAAAGGC	31064606	31064976	31065026	31064974	-1	2	PGSC0003DMG400028445	31064606	31065980	None	9980	891	106990	No_or_no_constitutive_exon
TTTCGACTGTTGCTTTTTGTTTATTTGATCATTTTATTGGGAAATATTAGGA	31656466	31656566	31656416	31656468	1	2	PGSC0003DMG400028425	31656145	31664415	None	9980	891	106990	No_or_no_constitutive_exon
GAGTTGTTGAAAATGCTGGTCTGAGATGTATGTTTGATGTGGGACTGTAGGA	31708777	31708870	31708727	31708779	1	2	PGSC0003DMG400028428	31707792	31714938	None	9980	891	106990	Yes
GAGTGGTAACTTTACTTAAAGATTTGTTGAATTTATTGTGGGGTAAGCAGTG	31718066	31718199	31718016	31718068	1	2	PGSC0003DMG400028429	31717604	31722879	None	9980	891	106990	Yes
ATTTGTCTGTCATGTATTAGATGTTGATGTTATCTAACTAAGGGACCTAGAG	33640690	33641259	33641309	33641257	-1	2	PGSC0003DMG400045289	33637472	33641889	None	9980	891	106990	No_or_no_constitutive_exon
CTATCTTCACATATACTGCCTCAATTTGATATTGAAGCATTGGGTGGCAGAT	33686315	33687057	33686265	33686317	1	2	PGSC0003DMG400029731	33682616	33690316	DEG15	9980	891	106990	No_or_no_constitutive_exon
TAATATGTGTGTTGTTAAAATTTTCATTTGTTTTTTGGTTTGGGATGCAGGC	34213813	34213967	34214017	34213965	-1	2	PGSC0003DMG400022381	34212947	34216838	None	9980	891	106990	No_or_no_constitutive_exon
TTGTTATGGAAACTGATAAAGATTTGATTTTTTTGTGGGTATTGAAAAAGAT	34355483	34355660	34355710	34355658	-1	2	PGSC0003DMG401022374	34350917	34356031	None	9980	891	106990	Yes
ATTTCCTTTTTATTAGTTTGTCATTGAACCCTTGTGTTGGGGAAGTGCAGTA	36170243	36170436	36170193	36170245	1	2	PGSC0003DMG400002079	36168159	36174865	None	9980	891	106990	No_or_no_constitutive_exon
TATAATTTTCTTCACATTCTTAACATGCTTTCTACATATCTGGGATGCAGTT	36171632	36171833	36171582	36171634	1	2	PGSC0003DMG400002079	36168159	36174865	None	9980	891	106990	No_or_no_constitutive_exon
TTATTGAAATTAAAACAAATTTGTTTAATTAACTTGGGAAAAATATGTAGGG	36276923	36277010	36277060	36277008	-1	2	PGSC0003DMG400016457	36276295	36280081	None	9980	891	106990	No_or_no_constitutive_exon
GTGATGGTCTTAATTAATTAGTTTTTTTCTTGCTCTTCTTGTGGGAGTAGTT	36284036	36284180	36284230	36284178	-1	2	PGSC0003DMG401016456	36281318	36287259	None	9980	891	106990	Yes
GTGCAACCTTATATTACTAACAACATTATATATTATCATTGGGTTGATAGGT	36625049	36625390	36625440	36625388	-1	2	PGSC0003DMG400016439	36625049	36627747	None	9980	891	106990	No_or_no_constitutive_exon
CAAAAACCCCAATTACACGCATTGCAAAAAGATTTTAGTGGGCAGAACAGAG	37809492	37809847	37809897	37809845	-1	2	PGSC0003DMG400013651	37809492	37810089	None	9980	891	106990	No_or_no_constitutive_exon
CAAAAACCCCAATTACACGCATTGCAAAAAGATTTTAGTGGGCAGAACAGAG	37820350	37820705	37820300	37820352	1	2	PGSC0003DMG400013628	37820108	37820705	None	9980	891	106990	No_or_no_constitutive_exon
AAAAAATTGACAAGGAAAGAGTAATCATTTGACTGACTTCGTTGGGACAGGT	37961419	37961665	37961715	37961663	-1	2	PGSC0003DMG400013660	37958660	37963079	None	9980	891	106990	No_or_no_constitutive_exon
TTAGCCACATAAGAAGATGTGATGTCTAATTGCTGGTGCAAACGGGACAGGT	39115213	39115323	39115163	39115215	1	2	PGSC0003DMG400003650	39112885	39115941	None	9980	891	106990	No_or_no_constitutive_exon
AATGTTTTTATTTGGTAGGCTTAAAATGTTTTGTTTTTTTTGGGATGCAGTT	40243053	40243374	40243424	40243372	-1	2	PGSC0003DMG400003522	40242371	40243903	None	9980	891	106990	No_or_no_constitutive_exon
AGTAATATATATCAAGTAGTAAATAATGTTTTTTCTTTGGGAGCATACAGGA	40639953	40640113	40639903	40639955	1	2	PGSC0003DMG400014894	40639077	40642512	None	9980	891	106990	No_or_no_constitutive_exon
TTTTTATAGAACTCTATCAAATTGAGTTATTTATATTTATATATGGGCAGAG	41110019	41110261	41109969	41110021	1	2	PGSC0003DMG400012669	41109249	41117551	None	9980	891	106990	No_or_no_constitutive_exon
TTTTTATAGAACTCTATCAATTAAAGTAATTTATATTTATATATGGGCAGAG	41115467	41115709	41115417	41115469	1	2	PGSC0003DMG400012669	41109249	41117551	None	9980	891	106990	No_or_no_constitutive_exon
TGTAAGGAGTAGTATTTTATCATCACCCTTAAATATTGATGGGTCAACAGGT	41539139	41539230	41539089	41539141	1	2	PGSC0003DMG400030590	41537050	41541585	LPP3	9980	891	106990	Yes
AGTTGAAGTGCCAGATAGTTTATTGAGCTGATGCTGGCATATGGGTGTAGGT	42003256	42003444	42003206	42003258	1	2	PGSC0003DMG400030614	41999281	42004050	None	9980	891	106990	No_or_no_constitutive_exon
ATCTGCCATCCTTGACGCTTCCATGTTCCATCTTTGGGTTATAAATATAGGT	42376700	42376817	42376867	42376815	-1	2	PGSC0003DMG400021425	42373733	42381213	None	9980	891	106990	No_or_no_constitutive_exon
ATATGTCTCTGCTATATGCGTTTTCTGATCAAAGTGTTTGGGTGTGATAGGA	43118663	43118780	43118613	43118665	1	2	PGSC0003DMG400024941	43118310	43123502	None	9980	891	106990	No_or_no_constitutive_exon
CTAAATCATATTTGATGCATTTTCATCTCAATCTCATTTATGGGATGCAGTG	43436221	43436289	43436339	43436287	-1	2	PGSC0003DMG401024988	43434744	43438223	None	9980	891	106990	No_or_no_constitutive_exon
TATTGTGGGTGAATTACTAATCATAGTCTTTATGTATTTGGGTAGAGCAGAT	43711003	43711583	43710953	43711005	1	2	PGSC0003DMG400004015	43709179	43711583	None	9980	891	106990	Yes
AGTATATTGGCTAGTGATTGTGAGGTTTCATTTCTTGACTTGAGGGTAAGGC	44295595	44295803	44295853	44295801	-1	2	PGSC0003DMG400010062	44295595	44298038	None	9980	891	106990	No_or_no_constitutive_exon
GTTCTTTAGATATGATAGTTCTTGTTGTGGCTTACACTGTTATGGGACAGCT	44673295	44673496	44673245	44673297	1	2	PGSC0003DMG400010033	44671382	44675916	None	9980	891	106990	No_or_no_constitutive_exon
CCATTTTATAAATATGTTAAGTAAATTTTGTTGGTTTTGGGTATGTGAAGGT	45331768	45331825	45331875	45331823	-1	2	PGSC0003DMG400001379	45331249	45334297	None	9980	891	106990	No_or_no_constitutive_exon
CTATAAATTATGCTAATATCTTCCTTTCTGTTTTGATTGGGGAAATTTAGCG	46480028	46480182	46480232	46480180	-1	2	PGSC0003DMG403001309	46466359	46483074	None	9980	891	106990	No_or_no_constitutive_exon
CTACAATTTTGAAGATTCTTAAAGAGTTTGTTTCCTTTTTTGGGTGGCAGGT	46552440	46553317	46552390	46552442	1	2	PGSC0003DMG400001405	46550845	46553317	None	9980	891	106990	No_or_no_constitutive_exon
TTATATAAATTGCTGATTCGTTATTCTTTTTCTTGCTATCTGTGGGACAGAG	46564840	46565035	46565085	46565033	-1	2	PGSC0003DMG400001302	46563543	46568065	None	9980	891	106990	No_or_no_constitutive_exon
TAAGCTTTTACTGAGAGATTTTGGAATTTTTTTTTCTTCGTTGGGAGTAGAT	46784748	46784857	46784907	46784855	-1	2	PGSC0003DMG400000509	46781484	46790185	None	9980	891	106990	Yes
CCTTCCTAATTAGATATATAATAAAGTAGCTTCCATTTTGGGAATTGCAGGG	47681033	47682817	47680983	47681035	1	2	PGSC0003DMG400020271	47680487	47682817	None	9980	891	106990	No_or_no_constitutive_exon
TACTATTTTCCTTATTAGATTCGTTATAATTTGTGTTTTGGGGGATGCAGGC	1993877	1994031	1994081	1994029	-1	3	PGSC0003DMG400012807	1993013	1996218	None	9980	891	106990	No_or_no_constitutive_exon
TATTTCATTATGATGCTAATTAATTGTCCTCCTTTTTTTTGGGTTAATAGGA	2770614	2771296	2771346	2771294	-1	3	PGSC0003DMG402024074	2770614	2773241	None	9980	891	106990	No_or_no_constitutive_exon
TTCTGTTTAATGGGTTGTTCTTACTTTTTTTTTTTTGATGGTGGGAAAAGAA	4735226	4735282	4735332	4735280	-1	3	PGSC0003DMG401019589	4732118	4735632	None	9980	891	106990	No_or_no_constitutive_exon
TATAAGGTGAGTTTCTGGGACCTGAATTATGTTGCCTTGTTAATGGGTAGGT	5164983	5165043	5164933	5164985	1	3	PGSC0003DMG400021771	5160318	5165043	None	9980	891	106990	No_or_no_constitutive_exon
TAAATTTCGATGTGATTGAAGTGTTAATATTGAATGGTTTGTGTGGGCAGGT	6086985	6087092	6086935	6086987	1	3	PGSC0003DMG400017913	6085350	6087478	None	9980	891	106990	No_or_no_constitutive_exon
TAAATTTCGATGTGATTGAAGTGTTAATAATGAATGGTTTGTGTGGGCAGGT	6280812	6280925	6280762	6280814	1	3	PGSC0003DMG400030258	6278270	6281309	None	9980	891	106990	No_or_no_constitutive_exon
TTTATTTTAAAAAATTCAATTACTTAATTATATTATGTATCAACGGGCAGGT	7989247	7989565	7989197	7989249	1	3	PGSC0003DMG400006482	7984913	7989565	AP2	9980	891	106990	Yes
GCTCGGAGGGCATCCATTGTTGATGAGGAACTTAGACAGTAGGGGGTCAGAG	9063152	9063351	9063401	9063349	-1	3	PGSC0003DMG400019755	9063152	9063790	None	9980	891	106990	No_or_no_constitutive_exon
AGAGGGCAAAGCCATACCTGCTTCCAAAGCCCAGTTCATGGGTGAGGTAGGG	9639848	9639972	9640022	9639970	-1	3	PGSC0003DMG400045176	9639276	9641034	None	9980	891	106990	No_or_no_constitutive_exon
ATTTTTACTTGATTTGTATGCTATTATGAAACTTTACCTGGGCTAAACAGGA	11157889	11158008	11158058	11158006	-1	3	PGSC0003DMG400019864	11156344	11159788	None	9980	891	106990	No_or_no_constitutive_exon
GTGATCTTATTGGACCAGCTACGTACTTTGGACTCATGGGAGATGGACAGCC	12358753	12359369	12358703	12358755	1	3	PGSC0003DMG400007653	12357673	12359785	None	9980	891	106990	No_or_no_constitutive_exon
TTCTCCGACAGGCCCGGGTAATCTTTGAACTTTCATCGTGATGGGGATAGAT	12473893	12474221	12473843	12473895	1	3	PGSC0003DMG400019038	12473424	12474612	None	9980	891	106990	No_or_no_constitutive_exon
CGTAGACTATTTGAAGTCTACCAACTTCACCTTATTGATGCGGGGTGCAGAT	12760604	12760954	12761004	12760952	-1	3	PGSC0003DMG400038152	12760604	12763746	None	9980	891	106990	No_or_no_constitutive_exon
TATATCAGCGTATTCTTACTCCTCTTATTTCCTTTTTTGGGACAAATCAGGT	14145726	14145830	14145880	14145828	-1	3	PGSC0003DMG400001105	14142538	14146888	None	9980	891	106990	No_or_no_constitutive_exon
GTGTATGATCTCTAACCCTTTCATTCTTCATTTGTTTTTTGGGAATGCAGAG	14196944	14197112	14197162	14197110	-1	3	PGSC0003DMG400001104	14195005	14204658	None	9980	891	106990	No_or_no_constitutive_exon
CTCTTTTCCTTTCATCCGCTTTTTTATTTTTTTATTTTTTTTGGGGATAGAT	17333772	17333913	17333963	17333911	-1	3	PGSC0003DMG400013207	17331989	17341319	None	9980	891	106990	No_or_no_constitutive_exon
TGTGTGAATTGCGTGTTAATTTTGTTTGATTTTGATTTCGGGGTATGCAGGC	18145970	18146044	18145920	18145972	1	3	PGSC0003DMG400035396	18145037	18148342	None	9980	891	106990	No_or_no_constitutive_exon
GAAAGGAAGCTTAGTAAATATTGAAACTCTTACTTGATTACGGTGGGCAGGT	18639538	18639662	18639488	18639540	1	3	PGSC0003DMG400017853	18637155	18640294	None	9980	891	106990	No_or_no_constitutive_exon
TTTTATGGTGTAATATGAAGATAATGACTTTTTTGTTTTTGGGTAATCAGGG	20612310	20612356	20612260	20612312	1	3	PGSC0003DMG400033929	20609027	20615245	None	9980	891	106990	No_or_no_constitutive_exon
CATGAGATTATGTCTCATCCGAAAGTTTTATATGTGAATATGTTGGGGAGTT	21406814	21406985	21407035	21406983	-1	3	PGSC0003DMG400040865	21402346	21407309	None	9980	891	106990	No_or_no_constitutive_exon
AAATGTGAGGGTTAACGTTTAAGGGTAAGGGATAAGGTTTTTGGGTGAAGGC	21454119	21454286	21454336	21454284	-1	3	PGSC0003DMG400046396	21454119	21455598	None	9980	891	106990	No_or_no_constitutive_exon
TAGACAAACTAAAGGCCACTGATGTTCCCATGGTCTTGGGAACAATGAAGAT	27597215	27597467	27597165	27597217	1	3	PGSC0003DMG400044634	27596950	27597467	None	9980	891	106990	No_or_no_constitutive_exon
GTAAAGTTTGAATGGGGTCACACAAAGGTTACCATTCACGGGGAGCTCAGTC	28476751	28477262	28477312	28477260	-1	3	PGSC0003DMG400039026	28476751	28480016	None	9980	891	106990	No_or_no_constitutive_exon
ACACCCCGTATCTGAAAAAAGGAAAAGGGATTGATTTTGGGAAATTGCAGGT	29424841	29424996	29424791	29424843	1	3	PGSC0003DMG400035969	29424079	29427010	None	9980	891	106990	No_or_no_constitutive_exon
ACACCCCGTATCTGAAAAAAGGAAAAGGGATTGATTTTGGGAAATTGCAGGT	29431040	29431195	29430990	29431042	1	3	PGSC0003DMG400034930	29430278	29433209	None	9980	891	106990	No_or_no_constitutive_exon
GTTTAATTGTATGGGTGCATCGTTTGATTTTGTTTTTCGGGGGCTGCGAGAT	31255899	31256093	31255849	31255901	1	3	PGSC0003DMG400046982	31255038	31256844	None	9980	891	106990	No_or_no_constitutive_exon
CTCGTTTTCTTTTCCAGCAGGCATTACAGGATCTACATCTGGGACAACAGGT	33469349	33469651	33469299	33469351	1	3	PGSC0003DMG400021693	33463915	33472299	NEDD1	9980	891	106990	No_or_no_constitutive_exon
AGTTGCTCCACCAGACAGAGCTGCATCTAGATGAGCTACTTCAAGGGCAGAC	34030255	34030402	34030205	34030257	1	3	PGSC0003DMG400037118	34029663	34033667	None	9980	891	106990	No_or_no_constitutive_exon
ATTCTATTCTATTCTACTTTGCAATTGCTTATTGGATGGGGGAAATGCAGGA	34399561	34400177	34399511	34399563	1	3	PGSC0003DMG400013983	34399264	34400177	None	9980	891	106990	No_or_no_constitutive_exon
ATGACTGCTGTTTGGGTCTTTTGTTAATTTATTTGTTTTGCGGGATGTAGAT	34432888	34433113	34432838	34432890	1	3	PGSC0003DMG400013982	34431995	34436659	None	9980	891	106990	No_or_no_constitutive_exon
TTGATATCCTATCCGATATATTTGACTTGGCTAAAGGGGATGATGGGCAGAA	36919480	36919580	36919430	36919482	1	3	PGSC0003DMG400008342	36917052	36926550	None	9980	891	106990	No_or_no_constitutive_exon
TTGCCTCATGTGAGCCGAGCACTCAGGCATCCTTGATCCGAATGGGATAGCT	37194471	37194765	37194421	37194473	1	3	PGSC0003DMG400045694	37193983	37194765	None	9980	891	106990	No_or_no_constitutive_exon
TATTGTAAATAAAAATTTACGTTACCACTATATAATATTTATGGGTGCAGGA	38408079	38408192	38408029	38408081	1	3	PGSC0003DMG400018844	38407281	38409144	None	9980	891	106990	No_or_no_constitutive_exon
TACTAATAATTTCTGTGGACTGTTAAATGTTAATTGGGTGATGAATACAGGA	38430645	38431344	38430595	38430647	1	3	PGSC0003DMG400018845	38427271	38431673	None	9980	891	106990	No_or_no_constitutive_exon
TATCTTGCTTTCTATTGCTAATGTCACGTGTCATCCATTTGATTGGGCAGCT	38672406	38672521	38672571	38672519	-1	3	PGSC0003DMG400014815	38669863	38679677	None	9980	891	106990	No_or_no_constitutive_exon
ACTGTCCCATCTTCAGGATCATGGCCTGAGTGATCCTGGTAGGCTGGGAGGA	39742224	39742398	39742174	39742226	1	3	PGSC0003DMG400040130	39739682	39742398	None	9980	891	106990	No_or_no_constitutive_exon
TCTTCAGTATTGGGTTGGAATTATTGTTAATTAAATGGGTATTGAAACAGGT	41980012	41980108	41980158	41980106	-1	3	PGSC0003DMG400014305	41973639	41981095	None	9980	891	106990	No_or_no_constitutive_exon
ACATATTCTAATTATTTTTCTTACTCTTCCTTTTTTTTGCGGGGCACCAGGA	42254728	42254777	42254678	42254730	1	3	PGSC0003DMG400014269	42252017	42259999	None	9980	891	106990	Yes
TTGAATTCTCTGTCTTATTCATGACATTTGACAAATATATAAATGGGCAGGC	43009954	43010214	43010264	43010212	-1	3	PGSC0003DMG401014344	43009497	43011172	ADF10	9980	891	106990	No_or_no_constitutive_exon
TGTTGTTTTCGGTTCTGCTGAAACTTTTCTGTCTGAATTATGGGGTATAGGT	44923220	44923689	44923739	44923687	-1	3	PGSC0003DMG400031042	44921766	44925438	GAD5	9980	891	106990	No_or_no_constitutive_exon
TTTCATTTCACTTCTCATCCTTTGTCTTTCCATTTTATTCGGGCTAACAGGT	45747363	45747488	45747538	45747486	-1	3	PGSC0003DMG401004334	45745806	45752816	None	9980	891	106990	Yes
TCATATTTTCCTTGAATCTAAGAGATCTTTTGTTGCTTTGGGAGTTGCAGCT	46575995	46576666	46575945	46575997	1	3	PGSC0003DMG400003162	46569390	46576666	None	9980	891	106990	No_or_no_constitutive_exon
GTTCAAACAGTAAATTGAGTGCTTTTATAATTATTTCCTTGGGTAAACAGGA	46731587	46731726	46731537	46731589	1	3	PGSC0003DMG402003156	46728121	46734284	None	9980	891	106990	Yes
TGTCTCTTCTGTTATTTGCTCGTCTCTGGTTACAATTTCAACTGGGACAGGT	46960710	46960801	46960660	46960712	1	3	PGSC0003DMG400000536	46959026	46967484	None	9980	891	106990	No_or_no_constitutive_exon
TTTATTTTTTAATTTATATGATGTCATTTACGAATTTGGCGTGGGTGCAGGC	48529097	48529253	48529047	48529099	1	3	PGSC0003DMG400009124	48525672	48529253	None	9980	891	106990	No_or_no_constitutive_exon
GATTTTGAAATGGAATGCTTTCTGTTGACTGAGTTCCTGTATGGGCGCAGCC	48711719	48711825	48711669	48711721	1	3	PGSC0003DMG400009112	48709107	48712687	None	9980	891	106990	No_or_no_constitutive_exon
TTTTCAATTTCTGTGTTTTGTAATTGCTCTAATGGTGTGGGAATTGATAGAT	50224239	50224335	50224385	50224333	-1	3	PGSC0003DMG400015211	50214690	50224678	BGAL10	9980	891	106990	No_or_no_constitutive_exon
AAACTAACTTTTCTTTGCATCCTTTTCATTTCTTCTTTGGGAAATTGAAGGA	50382786	50382919	50382736	50382788	1	3	PGSC0003DMG400015266	50380852	50387293	None	9980	891	106990	Yes
GATGTTTGCTTTAAGCTTTTTCCTCTTTAATTTTTACGCATAATGGGCAGGA	50971800	50971905	50971955	50971903	-1	3	PGSC0003DMG400015180	50971357	50979247	None	9980	891	106990	Yes
TGTTGTGAAGTGCTGTATTGTCGATTCTTTGACTTACTAATGGGCAATAGAT	51898804	51899032	51898754	51898806	1	3	PGSC0003DMG400018191	51898068	51905507	None	9980	891	106990	Yes
TTTCTCTTTACCGCTCAATCTGATATGAACTTTTTGAAATTGGGAACAAGCT	52061901	52061988	52062038	52061986	-1	3	PGSC0003DMG400018119	52060095	52062997	None	9980	891	106990	No_or_no_constitutive_exon
CATTTCAAATGTTTGTAATTTTCTGCTTCTTAATTTTTTGGGGAAAACAGGT	52081240	52081407	52081457	52081405	-1	3	PGSC0003DMG400018117	52080060	52084884	None	9980	891	106990	No_or_no_constitutive_exon
AAATCAACTGTCAAATTCAGAGTTTGACATTTTATAATTGGGGATTGCAGGT	52124267	52124386	52124217	52124269	1	3	PGSC0003DMG400018183	52122533	52125055	None	9980	891	106990	No_or_no_constitutive_exon
TTAGCGAGTGTGAGATGATGTTATTTAACATGAATAATTGGTGGGTGCAGGA	52179299	52179390	52179249	52179301	1	3	PGSC0003DMG400018178	52177097	52180098	None	9980	891	106990	No_or_no_constitutive_exon
TATAGTTGCAAATTGCAATACTGAAATTATAATTATTTGGGGTGGAACAGGC	52335955	52336043	52335905	52335957	1	3	PGSC0003DMG400018174	52332495	52337414	None	9980	891	106990	No_or_no_constitutive_exon
TAAAAAAACAATAATGAGGTCAATTTTTGTTTTATTTTTGGGTATGGCAGGG	52337045	52337414	52336995	52337047	1	3	PGSC0003DMG400018174	52332495	52337414	None	9980	891	106990	No_or_no_constitutive_exon
ATTGATCTGTGCATTTCTTCGTCTTCTTCTTTTGTTTGTTTGGGTAAAAGAA	52341811	52341925	52341975	52341923	-1	3	PGSC0003DMG400018106	52338387	52345179	None	9980	891	106990	No_or_no_constitutive_exon
AACTAATTTCTCTTTTTTTTTAAATTGTTTTTTCTGGGTGCGGAATGCAGTC	52936909	52936935	52936985	52936933	-1	3	PGSC0003DMG400018082	52932297	52937916	None	9980	891	106990	No_or_no_constitutive_exon
TATCTTTGCAAGAACTTACTCTTCTTTTTTCGTTCAATAAACATGGGCAGGG	53618840	53619670	53618790	53618842	1	3	PGSC0003DMG400024468	53617815	53619670	None	9980	891	106990	No_or_no_constitutive_exon
AGAACTGTCAGCTATTGAATTACTTATTTGCTAAATCTTGGGAATGAAAGAG	53650341	53650518	53650568	53650516	-1	3	PGSC0003DMG401024581	53643128	53650825	None	9980	891	106990	No_or_no_constitutive_exon
ACTATGTAATTTCATTTGATGAATGCATTTTTACTTCTTTGGGTGAGCAGAT	53663383	53663449	53663499	53663447	-1	3	PGSC0003DMG400024582	53657939	53666241	None	9980	891	106990	No_or_no_constitutive_exon
TTTGTGAATTAACAAGCTTATGAACATCATATGTCTTTTGGGAATTGCAGAT	54527512	54527618	54527462	54527514	1	3	PGSC0003DMG400024512	54525567	54532815	None	9980	891	106990	No_or_no_constitutive_exon
AGAATTTGATTAGACAATTATGCCTCTGATGCAAACATAATTGGGAGCAGGT	54527727	54528628	54528678	54528626	-1	3	PGSC0003DMG400024612	54527727	54539244	None	9980	891	106990	Yes
GCCATAATTATGCAAAAAATCTCATTGTATCCTTTCGTTTATGTGGGCAGTA	55469168	55469528	55469118	55469170	1	3	PGSC0003DMG401024557	55464053	55469528	None	9980	891	106990	No_or_no_constitutive_exon
TCTTTTTTGTCGCTCAAATTGTTATTGCTTGGTTGTTTCACTGGGGACAGAT	55542332	55542515	55542282	55542334	1	3	PGSC0003DMG400024561	55541080	55545781	None	9980	891	106990	Yes
AGTACTTGTGTTTAATTTTATAGTAATTTTTTTGGTTTTGGGTGACACAGGT	56340698	56342139	56342189	56342137	-1	3	PGSC0003DMG402000630	56337398	56342899	None	9980	891	106990	No_or_no_constitutive_exon
TTTATCTGATGCTTATTTTCGTTGTGGTTCATTAATTAATGGGAGTGCAGGC	56363292	56363695	56363242	56363294	1	3	PGSC0003DMG400000608	56361473	56366007	None	9980	891	106990	No_or_no_constitutive_exon
CAAAGTGTGTGCTAACTAGATTGTCTTCTTCATTGGGAGGGGTGGTACAGGT	56951247	56951367	56951197	56951249	1	3	PGSC0003DMG400014128	56950845	56954023	AHA9	9980	891	106990	No_or_no_constitutive_exon
GTTTTTGTTTACTAAATATTTTGTTTTTGATTCATGGGACTGAGAATCAGGA	57483011	57483342	57483392	57483340	-1	3	PGSC0003DMG400014224	57481454	57484689	None	9980	891	106990	No_or_no_constitutive_exon
GTTTGATGTTATGTGCCTACTAACAGCTGAGAGATTTTTGGGTGGTGCAGAT	57669336	57669424	57669286	57669338	1	3	PGSC0003DMG400014170	57669017	57676319	None	9980	891	106990	No_or_no_constitutive_exon
TGGTGAGACAGAACAGAAGTTATTAACGAAAGAAATTTGGGTGGGTGCAGGT	57703852	57704179	57703802	57703854	1	3	PGSC0003DMG400014172	57702964	57704179	None	9980	891	106990	No_or_no_constitutive_exon
TATAGTAGCAGAAGGTTGCATGTCTGTTAATACTTTTTTTGTATGGGCAGAT	57911853	57912011	57912061	57912009	-1	3	PGSC0003DMG401014249	57910894	57918186		9980	891	106990	No_or_no_constitutive_exon
TGATTTTTGTAATTTGTTGATACTCACCTGATTTTTCTGGGGCAATGTAGGA	58202825	58202880	58202930	58202878	-1	3	PGSC0003DMG402005674	58198783	58203935	None	9980	891	106990	Yes
TATATAAGTTAAAACTATTCGTAAAATTGAAATTATTATAATGGGTGCAGGA	58546257	58546333	58546383	58546331	-1	3	PGSC0003DMG400005656	58543889	58546871	None	9980	891	106990	Yes
CAGTTAGTTCTTAAATGACATATATATATATATATTTTTTGGGGGTAAAGAT	60021337	60021547	60021287	60021339	1	3	PGSC0003DMG400002627	60016827	60023799	GL2	9980	891	106990	No_or_no_constitutive_exon
ATGTTTTTCTGTTTTTAATGGCTCGATCGAATTTGTTGTTGTGGGTACAGGG	60441174	60441542	60441592	60441540	-1	3	PGSC0003DMG400002523	60441174	60442408	None	9980	891	106990	Yes
ACTTGTGCCAATGTGTTGATTGATGTTATGCATGTTGATAAGGAGGGCAGGT	60563580	60563823	60563873	60563821	-1	3	PGSC0003DMG400002513	60558037	60564522	None	9980	891	106990	No_or_no_constitutive_exon
AGCTCTCTGAAATTTATTTATGCCTTTTTACTCTGTATGGGTAAATGCAGTT	60998291	60998376	60998241	60998293	1	3	PGSC0003DMG400002581	60995901	61001399	GLYR2	9980	891	106990	Yes
AATTTCTTTTTAGTAATACTGTGTTAATCTACTAAGAGTGGGAATTGCAGGA	61310290	61310348	61310240	61310292	1	3	PGSC0003DMG401022901	61308260	61313090	None	9980	891	106990	Yes
AATCTAGTACTATAGCAACCCCATTGATTAAAACTTGGGAAATTGGGCAGGC	61524784	61524861	61524911	61524859	-1	3	PGSC0003DMG401009171	61523154	61526150	None	9980	891	106990	No_or_no_constitutive_exon
TCGCCGCTGAAAATGTCTTTTTGCATGATTCGTTACTTGGATGGGTGTAGGG	61839929	61840005	61839879	61839931	1	3	PGSC0003DMG400009160	61839333	61845215	None	9980	891	106990	Yes
TTGTGGTGATAGGCTAATTGTAATCGGAGGGCCTAGAACCATGGGTGAAGGG	304996	305109	304946	304998	1	4	PGSC0003DMG400002826	302643	305550	None	9980	891	106990	No_or_no_constitutive_exon
TTGCTCCTGGTGCTTCTTCCTGACACAAAATGAATTATTGGGAACTGAAGTT	2778641	2778740	2778790	2778738	-1	4	PGSC0003DMG400029463	2773871	2782425	WOL	9980	891	106990	No_or_no_constitutive_exon
TCCAAACTTTTTTTTTCTTAATTATTTTTCTTTTGGGGATTTGCAAAAAGGA	3086043	3086172	3085993	3086045	1	4	PGSC0003DMG400029500	3084137	3087308	PAP7	9980	891	106990	No_or_no_constitutive_exon
CTAATAATTTATTTTTATTTTTATTTGTTTTATTGTGGTGGGATGAATAGGT	3477401	3477801	3477351	3477403	1	4	PGSC0003DMG400029483	3476276	3484104	AtIDD5	9980	891	106990	No_or_no_constitutive_exon
TTCTCTTTGCGTTGTAACTACAATTTGATTGATGTGTTTGGGATATGCAGGA	3521765	3521935	3521715	3521767	1	4	PGSC0003DMG400040578	3520995	3525310	None	9980	891	106990	No_or_no_constitutive_exon
ATCTTGACATGTTTCTTTTCTTTTTCTTGCATGTATTTGGGAAACACTAGCA	3634711	3634730	3634780	3634728	-1	4	PGSC0003DMG400031377	3628955	3638655	None	9980	891	106990	No_or_no_constitutive_exon
GTAGTGTTCACAATGATCTGCTTCTTTCTAATCTGTATATGGGGTTACAGAT	4595219	4595825	4595875	4595823	-1	4	PGSC0003DMG400011508	4592585	4600903	None	9980	891	106990	No_or_no_constitutive_exon
TTGGTGGTACTGATAAAATTATAGCGATAACGTGTAAATTGAATGGGCAGGG	5033976	5034019	5033926	5033978	1	4	PGSC0003DMG400032556	5032294	5040487	SRT2	9980	891	106990	Yes
ATATGTTAATTCAGTTGTGATATTCAACCTTTTTTGGGTTGAATGTGCAGGA	5481148	5481255	5481098	5481150	1	4	PGSC0003DMG400025436	5475786	5484134	None	9980	891	106990	No_or_no_constitutive_exon
GCATTATGGTGGTGTTGGTAGCCGCACAGGGGGTTCTACTGGGGGTTTAGGG	7264244	7264383	7264433	7264381	-1	4	PGSC0003DMG400006349	7261744	7266071	None	9980	891	106990	No_or_no_constitutive_exon
GAAGATATCCAAGATCTGATTAAAACAAAATTTACTTTGGGATAATGCAGAG	7473548	7473790	7473840	7473788	-1	4	PGSC0003DMG400006353	7471992	7476619	None	9980	891	106990	No_or_no_constitutive_exon
GTGTATCTGCTATTAAGTCTAGTTTAATTTTGTCTACTGTGGGTGTACAGTG	8214283	8214424	8214233	8214285	1	4	PGSC0003DMG402023631	8209594	8217861	None	9980	891	106990	No_or_no_constitutive_exon
TAAGAAAAATAAGTATTGTTTAATTAATAATTTGTGGGATAAAAAAACAGGT	8531604	8531723	8531554	8531606	1	4	PGSC0003DMG400023615	8530465	8532294	None	9980	891	106990	No_or_no_constitutive_exon
TTGCAGAAGTATAGATACTCTAAACAGTTTCTAGGTTCTTGATGGGGCAGAT	8686891	8687004	8687054	8687002	-1	4	PGSC0003DMG401023562	8681252	8688464	None	9980	891	106990	No_or_no_constitutive_exon
GTTTTTTTTTTGTAAGAAATGATTTGTATGTTCATTCCTTGGGAATTTAGGA	8748274	8748341	8748391	8748339	-1	4	PGSC0003DMG400023558	8745422	8749655	None	9980	891	106990	No_or_no_constitutive_exon
TTCAATTGAATAATTTTTTTTCAAACCTTTTCTAAGAATATGGGTCGGAGGG	9156422	9156755	9156805	9156753	-1	4	PGSC0003DMG401015009	9156204	9159851	None	9980	891	106990	No_or_no_constitutive_exon
GTGAACCGTGAATGCATTCTTGTAGATGTTAATGATTTTCTGGGAAACAGGT	9216195	9216259	9216145	9216197	1	4	PGSC0003DMG400015006	9213864	9220363	None	9980	891	106990	No_or_no_constitutive_exon
ATTCTTGCTTGCTTATTAAGAGTCTAAATTCACTTATTCAACTGGGGCAGGT	11311814	11312153	11312203	11312151	-1	4	PGSC0003DMG400012727	11311814	11315687	None	9980	891	106990	No_or_no_constitutive_exon
AAATATTAGCCTAAGTTATGACAACCTAAGCTCAAGGGGTGACGGATCAGGC	13747878	13748115	13747828	13747880	1	4	PGSC0003DMG400038564	13746810	13748115	None	9980	891	106990	No_or_no_constitutive_exon
AATGTCGTGTAGTTACTGGTGTTTGTTACAATTGTGGACGAATGGGTCAGTT	14091965	14092125	14092175	14092123	-1	4	PGSC0003DMG400039343	14091668	14092298	None	9980	891	106990	No_or_no_constitutive_exon
CCTAAATTGGAATTACGTAAAATAACCCCCACTTTAAAGTGGGGTGCCAGGC	17321523	17321801	17321473	17321525	1	4	PGSC0003DMG400037249	17321213	17322144	None	9980	891	106990	No_or_no_constitutive_exon
GGCTCATGAGAATGGCCTTGGTCATGCCTTGGTTGTGTGAGGGTGGTAAGGA	19638956	19639072	19639122	19639070	-1	4	PGSC0003DMG400035668	19638956	19639319	None	9980	891	106990	No_or_no_constitutive_exon
ATTGGCAACCTCAAGAATCTACAGACACTTTTTGTTGTCAATGAGGGCAGAT	20808940	20809555	20808890	20808942	1	4	PGSC0003DMG400030045	20808120	20809555	None	9980	891	106990	No_or_no_constitutive_exon
ATTGCATTATGTATCTTCCCTAGTTGAAGTCATGTGATGAATATGGGCAGGT	26533739	26534705	26533689	26533741	1	4	PGSC0003DMG400008535	26531287	26537343	None	9980	891	106990	No_or_no_constitutive_exon
TGTAAAATGATGACCTAACTGGATATATTGTCGAAAAATGTGATGGGTAGTG	27571761	27572029	27572079	27572027	-1	4	PGSC0003DMG400039984	27571761	27572832	None	9980	891	106990	No_or_no_constitutive_exon
GCCTTAACCGGTCTGAACTCACTGACCTTCTTCTTGCTCTTGGGAACCAGAT	27994353	27994653	27994303	27994355	1	4	PGSC0003DMG400044509	27986942	27994653	None	9980	891	106990	No_or_no_constitutive_exon
TGGTTCTCAAGTGCCAGTCCCTCCCAGGGTGTAGGTTCGGGGCGTGACAGGA	28756236	28756360	28756410	28756358	-1	4	PGSC0003DMG400040193	28755220	28759004	None	9980	891	106990	No_or_no_constitutive_exon
TTTCCCTACCTAATTATTCTAATTCGTTTTTAGGAGTTTAATTGGGGTAGAG	33323308	33323446	33323258	33323310	1	4	PGSC0003DMG400043845	33321829	33323446	None	9980	891	106990	No_or_no_constitutive_exon
AATCCCAGATTTTGAAAAAGGAAAGTGAGGCAAATTTTGGGAAATTGCAGGT	34962974	34963110	34962924	34962976	1	4	PGSC0003DMG400046312	34962653	34971828	None	9980	891	106990	No_or_no_constitutive_exon
TGTTTTATAATCTCTCTACTTCTTTTGTTGAACACTGTTTGGGGTTGCAGGG	35267311	35267449	35267261	35267313	1	4	PGSC0003DMG400039879	35263297	35267449	None	9980	891	106990	No_or_no_constitutive_exon
ATTGAGGATTTTGGTCGGGATGGAGAACCTCTCTTTGGGTGGTGTGGCAGGT	37372472	37372666	37372422	37372474	1	4	PGSC0003DMG400039389	37365622	37372666	None	9980	891	106990	No_or_no_constitutive_exon
CATTTCCTAAACCTATTTGCACTAATTGTTGAAAGAAACACCATGGGAAGTG	41731430	41731700	41731750	41731698	-1	4	PGSC0003DMG400017681	41731430	41737507	None	9980	891	106990	No_or_no_constitutive_exon
AATGTAGGGGCTTAGATCATTTAGGAGTGGAAGATGTTCTACCGGGGCAGCA	42902334	42902677	42902284	42902336	1	4	PGSC0003DMG400041198	42901687	42903813	None	9980	891	106990	No_or_no_constitutive_exon
TGCTTTAATTTTATGAGTGCATGCATTGATTTTGTTTTCGGGGGTTGCAGGA	43856035	43856391	43856441	43856389	-1	4	PGSC0003DMG400045724	43854226	43857974	None	9980	891	106990	No_or_no_constitutive_exon
GATGTGGTAACACTGAGGCTGGGAAAGCTCGCAAGAGGGAGCACTAGGAGCT	44723214	44723439	44723489	44723437	-1	4	PGSC0003DMG400039261	44723214	44730580	None	9980	891	106990	No_or_no_constitutive_exon
TTATTAAAACTGAATATTGATTTGATCACATTTATGGAATATGGGTGCAGAT	46044242	46044633	46044192	46044244	1	4	PGSC0003DMG400010690	46040208	46044982	None	9980	891	106990	No_or_no_constitutive_exon
ATATATATAGTTGGTTTACTAACTTTGAAGGTAAATGGAATATGGGACAGGA	46599465	46599844	46599415	46599467	1	4	PGSC0003DMG400028703	46595839	46599844	None	9980	891	106990	No_or_no_constitutive_exon
CTTTCATTCAAGGTTTAAAAAAAATTCTGTGTCTGCTTTTGGGAATACAGTT	46977984	46978075	46977934	46977986	1	4	PGSC0003DMG402028709	46977667	46978261	None	9980	891	106990	No_or_no_constitutive_exon
ATTTACTGAGCTAGTCATCTCTCTTCTCTGCTCGATCCCGGGAACAAAAGGC	49121016	49121650	49120966	49121018	1	4	PGSC0003DMG401016933	49114171	49121650	None	9980	891	106990	No_or_no_constitutive_exon
ATGAAATTAATGTGGAAGTGCATTTTTTTGTTTGTTTGTTTTGGGAACAGAT	51708486	51708556	51708606	51708554	-1	4	PGSC0003DMG400020631	51704901	51708849	None	9980	891	106990	Yes
TGGTTTTTAATTAGAGTTGCTAATTATAGTGTTGTTTTTGGGTAAATTAGGG	51914940	51915167	51915217	51915165	-1	4	PGSC0003DMG400027916	51913242	51916631	None	9980	891	106990	No_or_no_constitutive_exon
TTAGGATTTGAAAAGGCTGCACAACCTGAAGAACCTTATTGTGGGTGAAGAG	53025458	53025721	53025771	53025719	-1	4	PGSC0003DMG400043257	53023894	53026180	None	9980	891	106990	No_or_no_constitutive_exon
ATATCATAAAAGGTCTCAAATTTCTGTCGTTTTTTTGGTATTGGGTGAAGAA	54728584	54728671	54728534	54728586	1	4	PGSC0003DMG403031202	54728387	54730547	None	9980	891	106990	No_or_no_constitutive_exon
ATAAAAGGTCTCAAATTTCTGTCGTTTTTTTGGTATTGGGTGAAGAAAAGAG	54728589	54728671	54728539	54728591	1	4	PGSC0003DMG403031202	54728387	54730547	None	9980	891	106990	No_or_no_constitutive_exon
ATATCATAAAAGGTCTCAAATTTCTGTTGTTTTTTTGGTATTGGGTGAAGAA	54928390	54928477	54928527	54928475	-1	4	PGSC0003DMG400020962	54920076	54928621	None	9980	891	106990	No_or_no_constitutive_exon
ATAAAAGGTCTCAAATTTCTGTCGTTTTTTTGGTATTGGGTGAAGAAAAGAG	55207324	55207406	55207274	55207326	1	4	PGSC0003DMG400026833	55207122	55214696	None	9980	891	106990	No_or_no_constitutive_exon
ATATCATAAAAGGTCTCAAATTTCTGTCGTTTTTTTGGTATTGGGTGAAGAA	55207319	55207406	55207269	55207321	1	4	PGSC0003DMG400026833	55207122	55214696	None	9980	891	106990	No_or_no_constitutive_exon
GTTTTTCTTGACATTATTCTTAATTTTGCTCTGTTTGCCATGGGAGACAGGT	55576251	55576416	55576466	55576414	-1	4	PGSC0003DMG400019692	55574258	55580375	None	9980	891	106990	No_or_no_constitutive_exon
ATAACTGGATTTTGCTAGTCTTTTTAGATATTGTTACATGGGATTGACAGGG	58069946	58070111	58070161	58070109	-1	4	PGSC0003DMG400024820	58069095	58072316	None	9980	891	106990	No_or_no_constitutive_exon
GTCTCAGATGGAGTGAGTACTGTCATTTTATTAACTTACTTTGGGAGCAGAC	58232153	58232306	58232103	58232155	1	4	PGSC0003DMG401024850	58225341	58234347	None	9980	891	106990	No_or_no_constitutive_exon
ATTGTAGAGTATGGGGGGATGACCTTTTTCATTTTTGGGTGTAAGTACAGAT	58856863	58857008	58857058	58857006	-1	4	PGSC0003DMG402000788	58855836	58857981	None	9980	891	106990	No_or_no_constitutive_exon
CTCTGCCACTGGCTCAATGTATTGACACAAATGAACTTCAAACTGGGCAGGT	59824313	59824774	59824263	59824315	1	4	PGSC0003DMG400024110	59819043	59824774	None	9980	891	106990	Yes
TCTCATGTTCATACACGTCTTTCTAATAGTTTGTGGGGCTAAATGTGCAGTT	59855912	59856128	59855862	59855914	1	4	PGSC0003DMG400024108	59853772	59856789	None	9980	891	106990	No_or_no_constitutive_exon
TGTAAAAAGAAACTGCTAATGGTTGCTACATGTGCAGGGGCGAAAAGCAGAA	60762229	60762324	60762179	60762231	1	4	PGSC0003DMG400006366	60757489	60764951	None	9980	891	106990	No_or_no_constitutive_exon
AAGGTAAAAATATACTAATGATTTGTTTACAAATTGGGGAAATTAAATAGGA	61579492	61579822	61579872	61579820	-1	4	PGSC0003DMG400031140	61579492	61582536	None	9980	891	106990	No_or_no_constitutive_exon
TTTAAATTTGGTTTATATCATCTTTGGTTGATCTTCTTTGGGAATTGCAGAT	63851913	63852323	63852373	63852321	-1	4	PGSC0003DMG401030822	63851913	63852967	None	9980	891	106990	No_or_no_constitutive_exon
CATTTTTATATATGTTTGTGTTTTAACCTTTGTTCTTGGGGAAATTGTAGAT	63872816	63873876	63873926	63873874	-1	4	PGSC0003DMG400030823	63872816	63874618	None	9980	891	106990	No_or_no_constitutive_exon
ATTTTTATATATGTTGGTGTTTTTAACTTTTGTTCTTGGGGAAATTGTAGAT	63886267	63887428	63887478	63887426	-1	4	PGSC0003DMG400030824	63886267	63888326	None	9980	891	106990	No_or_no_constitutive_exon
TGGAGGCTAATCTCCTTTCTTTGATTGTGCTAGGTTGCTTGGGCTGACAGAT	65269516	65269626	65269466	65269518	1	4	PGSC0003DMG400009352	65266423	65270591	None	9980	891	106990	No_or_no_constitutive_exon
GAAAAAAATTCTTTTTTGTGAGATTTATGATTATACATTTGGGACTACAGGA	66511497	66511609	66511659	66511607	-1	4	PGSC0003DMG400004923	66507792	66512378	None	9980	891	106990	No_or_no_constitutive_exon
GTTGATACATACAAATTTCTCAAAATTCTAACTCTCCTATTGGGAACTAGGA	66822982	66823105	66822932	66822984	1	4	PGSC0003DMG400010624	66815959	66824665	TPR6	9980	891	106990	Yes
TCTCAAGGTTTATGTAAGTAGATTTGGCTCTTTTGTGGTTTGGGGTGCAGGA	66952521	66952780	66952830	66952778	-1	4	PGSC0003DMG400010607	66949963	66953410	NPGR1	9980	891	106990	Yes
TATAGTATACTTGTATAATGAGTGTTTTTGTGTGTTGTAATTGGGGACAGGC	66974818	66975175	66974768	66974820	1	4	PGSC0003DMG400010616	66972532	66975175	None	9980	891	106990	No_or_no_constitutive_exon
GATCAAATGTTTGAGTTGGAAATTCTGCTATTTTTTTGGTTGGGTGATAGGG	67110051	67110167	67110001	67110053	1	4	PGSC0003DMG400021507	67106901	67112434	None	9980	891	106990	Yes
TTAATGACTAGTAAATTAAATTTTAACTTAATTGATTCTGGTGGGTGAAGGA	67615218	67615388	67615168	67615220	1	4	PGSC0003DMG400003312	67611967	67617450	None	9980	891	106990	No_or_no_constitutive_exon
GTATATTATCGGTGCATAGAATTTAAACTCGTTTAAAATGTGGGGTGTAGGA	68246817	68246924	68246767	68246819	1	4	PGSC0003DMG400007972	68244329	68248224	None	9980	891	106990	No_or_no_constitutive_exon
AGATTTTGGATCTGAATTGAATTTGGGTATTTTGTTATTTGGGAATTTAGGG	68255615	68255718	68255565	68255617	1	4	PGSC0003DMG400007973	68254914	68256849	ATSCP2	9980	891	106990	No_or_no_constitutive_exon
TAATTATTTATTCGTGATGGTTTTCATTGAATTCCTTTTCGGGTATACAGGA	68292969	68293035	68293085	68293033	-1	4	PGSC0003DMG400008017	68290804	68295986	None	9980	891	106990	No_or_no_constitutive_exon
TCATTGGGAGAAAAGGCTATTGATGAATGAGATCATGACTGGGTCGGTAGAT	69211701	69211980	69212030	69211978	-1	4	PGSC0003DMG400016879	69208333	69216812	None	9980	891	106990	No_or_no_constitutive_exon
CATGCACACTACTGACTGCTATATTTGTCACTTTTTTTTCCGGGCTGAAGCA	69312951	69313304	69313354	69313302	-1	4	PGSC0003DMG400027854	69312951	69316498	None	9980	891	106990	No_or_no_constitutive_exon
TTGACATTAATTATTTGACACAATACTTTCTGTATTTCTTGTGGGTGCAGGT	69783456	69783516	69783566	69783514	-1	4	PGSC0003DMG400003731	69782787	69785326	None	9980	891	106990	Yes
TCCCTTATTCCGGTGCCGAATTTAAACTGTGAAGTGACGGGACAAGACAGTG	70069477	70069730	70069780	70069728	-1	4	PGSC0003DMG400003744	70069089	70070949	None	9980	891	106990	No_or_no_constitutive_exon
CGTCATTTACTGACATATATACTATATTGGTATTATTATGGTGGGTGCAGGG	70095271	70095612	70095662	70095610	-1	4	PGSC0003DMG400003746	70095271	70100628	None	9980	891	106990	Yes
ATTGATATTTGATCGTTTGTTTTCAACTGGGTCATTTCGAAAATGGGTAGAT	70789514	70789613	70789464	70789516	1	4	PGSC0003DMG400009862	70789201	70792925	None	9980	891	106990	No_or_no_constitutive_exon
TATATGCTGATTCTTTTTTGTCTTTTTCTATCTTGGCAATGGGATAACAGAG	70875895	70875940	70875845	70875897	1	4	PGSC0003DMG400009867	70870176	70877284	None	9980	891	106990	No_or_no_constitutive_exon
TATCTATTTCATTTGCTTGGACACTAAAATATATTGCAAATGGTGGGCAGCA	71527910	71528010	71528060	71528008	-1	4	PGSC0003DMG400009976	71522797	71530191	None	9980	891	106990	No_or_no_constitutive_exon
GGATAACTGAATGACATAATTTCCGCATGGTATTTTTTTGGAGGGTTTAGGT	71942204	71942328	71942378	71942326	-1	4	PGSC0003DMG400009999	71937405	71943727	None	9980	891	106990	No_or_no_constitutive_exon
ATTCGGGCAATTTACAAGTACTATTTTTTTCTTTAATTTTTGGGTGACAGGA	71959767	71959833	71959717	71959769	1	4	PGSC0003DMG400009925	71959231	71960362	None	9980	891	106990	No_or_no_constitutive_exon
TGGTTTATATTGATCCAAAAGTTTTCATTCCTTATTTCTTGGGTGACCAGGT	71971780	71971873	71971923	71971871	-1	4	PGSC0003DMG400010001	71971112	71980699	None	9980	891	106990	No_or_no_constitutive_exon
TCCCAAGTATGGTTCTTCTTCAAGAAACTAATCTTGTTTGATGGGTGCAGAC	1835336	1835886	1835286	1835338	1	5	PGSC0003DMG400000802	1829232	1835886	DCP5	9980	891	106990	No_or_no_constitutive_exon
TTTGTGTTTTTGTATTTATGAGGTGAAGTGTTTGAAAATGGGAATTGCAGAG	2169377	2169599	2169327	2169379	1	5	PGSC0003DMG400012962	2168065	2173732	PAN	9980	891	106990	No_or_no_constitutive_exon
AAGCTGTATTGTTTTGGTAGTCCCTTTGATAAATTGATTTTGGGGTGAAGGA	3166737	3166838	3166687	3166739	1	5	PGSC0003DMG401014557	3164371	3169502	None	9980	891	106990	No_or_no_constitutive_exon
CCATATTACTGGCACACTTATTTTTCCTTGAATTATTTGGGCAACAACAGGT	3371539	3371646	3371489	3371541	1	5	PGSC0003DMG400030576	3369052	3375639	ATNDT2	9980	891	106990	No_or_no_constitutive_exon
TTTCGACTGAAGGATGACGAATTGACATTCTCCTTTCATGGGTTAAACAGGA	3833636	3835460	3833586	3833638	1	5	PGSC0003DMG400030558	3826476	3835460	None	9980	891	106990	No_or_no_constitutive_exon
AACATTCATTTAATCTTGTACACAATTATTCTTTTGAATGTGGGTGATAGGA	4724679	4724751	4724801	4724749	-1	5	PGSC0003DMG400018437	4718569	4727982	APC2	9980	891	106990	No_or_no_constitutive_exon
TTTTCATCAACCAATTTTGGGGACACGTGGTGGCGGTGGGACGGCGGCAGAA	5397509	5397782	5397459	5397511	1	5	PGSC0003DMG400003382	5396419	5397782	None	9980	891	106990	No_or_no_constitutive_exon
TAAAATTGAGAGCTGATGTAGTGCGGCATTACTTTTGTTGGGGATGACAGGT	6074762	6077368	6074712	6074764	1	5	PGSC0003DMG400017639	6073430	6077368	ATHB54	9980	891	106990	No_or_no_constitutive_exon
CTATAAATGTTAACTTTTTCCAATATAAAAATTACTTTGATGGGGAACAGGA	6156106	6156917	6156056	6156108	1	5	PGSC0003DMG400017635	6150419	6156917	None	9980	891	106990	No_or_no_constitutive_exon
TTATACATTCACTAGTTACTGACATTCAGTTTTCCCCTGGGGGTTGACAGGA	6417849	6417957	6418007	6417955	-1	5	PGSC0003DMG400022627	6417195	6421527	None	9980	891	106990	No_or_no_constitutive_exon
CGAGAGCATAATAAAAAAGACTTTAGAGAAATTTTTCCAACAGGGACAAGAT	7110678	7110939	7110628	7110680	1	5	PGSC0003DMG400039487	7110382	7110939	None	9980	891	106990	No_or_no_constitutive_exon
CCGTTTGTCAAAAATGTTCGGATTTTTATTTGGTTTTGTTGGGGTTATAGGA	7217523	7217619	7217473	7217525	1	5	PGSC0003DMG400015599	7217098	7219214	None	9980	891	106990	No_or_no_constitutive_exon
TTTTTTCTCCGATTCCCAGTCTAAAGTTGATGAATCTGATAATTGGGCAGCG	7423690	7423926	7423976	7423924	-1	5	PGSC0003DMG400034373	7423690	7424127	None	9980	891	106990	No_or_no_constitutive_exon
ATAAAAAGCTGCTCTGTACAAATATTGTTGTGCTTTGGGATAGGGTATAGCA	7580468	7580540	7580590	7580538	-1	5	PGSC0003DMG400004118	7577950	7581368	None	9980	891	106990	No_or_no_constitutive_exon
ATTTTTATGTGCTCTGTAATCATGAGAAAACTGATGTGTGGGTTATGAAGGA	7714815	7715076	7714765	7714817	1	5	PGSC0003DMG400004126	7712489	7715076	None	9980	891	106990	No_or_no_constitutive_exon
TTTGTGTTTTTTATTCTTCATTAATATTGTATTTTGGGATATGTAAATAGGT	10614998	10615958	10616008	10615956	-1	5	PGSC0003DMG400011727	10614998	10623108	None	9980	891	106990	No_or_no_constitutive_exon
TAATTTCACTGTCAAAATTTTAACTGCATGTGTCACATAAATTGGGACAGGT	11207742	11208072	11207692	11207744	1	5	PGSC0003DMG400010777	11207444	11208072	None	9980	891	106990	No_or_no_constitutive_exon
GTCTTGCACTAGCCTTCAGCATCGTTGTGTTCTGTGTCATTGGGCGACAGAG	12139954	12140081	12139904	12139956	1	5	PGSC0003DMG400034418	12135945	12140699	None	9980	891	106990	No_or_no_constitutive_exon
TAATTCCCAACACTTGAATGACCCCTTCACTTTTTTTTTTCTGGGGAAAGTG	12388061	12388156	12388011	12388063	1	5	PGSC0003DMG400017452	12383499	12389843	None	9980	891	106990	No_or_no_constitutive_exon
ATTATCATTTTGAGTCGGTTAATGGGTTGTTTTGTATATGGGATCTGAAGTA	12537150	12537310	12537100	12537152	1	5	PGSC0003DMG400038214	12536561	12539018	None	9980	891	106990	No_or_no_constitutive_exon
ACTGACTATCTATGAAGCCTCTAAAACAATTGGGATGGATGTCGGGACAGTC	12723410	12723538	12723360	12723412	1	5	PGSC0003DMG400042516	12719541	12723538	None	9980	891	106990	No_or_no_constitutive_exon
AAATTTCTTGCCTTTCTGAATTTGGTCTGATAATTCATTTGGGTGCACAGAT	13045135	13045188	13045085	13045137	1	5	PGSC0003DMG400014919	13042676	13049586	None	9980	891	106990	Yes
ACATTTCTGACACCACTGAGGATGCTCGAGCTAGGAAGTGGGAATGACAGAA	13886080	13886347	13886030	13886082	1	5	PGSC0003DMG400046826	13885667	13886347	None	9980	891	106990	No_or_no_constitutive_exon
ATGAAATTTTTTACATTCTCTCACTTTGTATTGTGGTTTGGGTGAAACAGCT	17582906	17582983	17583033	17582981	-1	5	PGSC0003DMG400002249	17572489	17583496	SFC	9980	891	106990	No_or_no_constitutive_exon
TCCTCACACTTAAGCAAGATTCTCTAAGTGTTCATGAATATGGGTTGAAGTT	18794008	18794696	18794746	18794694	-1	5	PGSC0003DMG400037232	18789828	18795020	None	9980	891	106990	No_or_no_constitutive_exon
AGTACAATTTATTATGCTTACCCATATTTTGTACTTTACTATGGGTGTAGGT	19593104	19593170	19593220	19593168	-1	5	PGSC0003DMG400040045	19592449	19595194	None	9980	891	106990	No_or_no_constitutive_exon
GTGGTTCTATTGATGCATAGTCAGACTAATCAAATATGTGTGGGATGCAGGC	20250836	20250948	20250786	20250838	1	5	PGSC0003DMG400015906	20249910	20255997	LUG	9980	891	106990	No_or_no_constitutive_exon
AAGCACACCGAGGCCTCTTAATTCTCCAATGTGTGTATCGACAGGGACAGTC	22230277	22230431	22230227	22230279	1	5	PGSC0003DMG400034704	22228629	22230431	None	9980	891	106990	No_or_no_constitutive_exon
TGTAGACTATTTGAAGGCTACGTACTTTACTTCACTGATGCGGGATGCAGAT	22374912	22375053	22374862	22374914	1	5	PGSC0003DMG400047136	22372130	22375250	None	9980	891	106990	No_or_no_constitutive_exon
TCATTTAATTTTACGAGTTCATGTTTTGATTTTGTTTTCGGGAGTTGCAGGG	23580523	23580718	23580473	23580525	1	5	PGSC0003DMG400043169	23578157	23582133	None	9980	891	106990	No_or_no_constitutive_exon
GTGTGGATTTTGCTGGTTTAAAAGTGAAAGTGTTTTAAAATGGGCAATAGGC	24668470	24668556	24668420	24668472	1	5	PGSC0003DMG400035729	24663802	24671615	None	9980	891	106990	No_or_no_constitutive_exon
GGATCAAGGCATACTTTGTGTGGGGTGAATTCTGTTGCGCGGTGGGATAGGG	26467524	26467978	26468028	26467976	-1	5	PGSC0003DMG400035349	26467524	26468300	None	9980	891	106990	No_or_no_constitutive_exon
TATTATTGCCATCAACTCAGTTATGTTCCTGTATTCGGGTGATGGAACAGGG	28857384	28857513	28857334	28857386	1	5	PGSC0003DMG400025701	28854962	28861304	None	9980	891	106990	No_or_no_constitutive_exon
TTAAATGTAATTTCATTTAGTAGTTGTGTATTAACTTAATGGGATTGTAGTT	30118244	30118472	30118194	30118246	1	5	PGSC0003DMG400041938	30117662	30120334	None	9980	891	106990	No_or_no_constitutive_exon
GGCATATATTACCATACCTCACTCCTTCTGAGAGTGAGGGTGAACAGCAGGA	30340872	30341063	30341113	30341061	-1	5	PGSC0003DMG400040344	30340340	30341832	None	9980	891	106990	No_or_no_constitutive_exon
GCTGCGCCACCAGAATGGTTGTCGGGCTTCCACTGACATGTAGTTGGGAGAT	32069681	32069887	32069631	32069683	1	5	PGSC0003DMG400041144	32068879	32069887	None	9980	891	106990	No_or_no_constitutive_exon
ATTAATAATTGTGTATAGAGAGAATTCTTATTTGTTTTGGGTGAAAACAGAT	35185430	35185493	35185380	35185432	1	5	PGSC0003DMG400010900	35184427	35191140	None	9980	891	106990	No_or_no_constitutive_exon
TGCTTTAATTTAACTAGTTCATGCTTTAATTTTGTTTTCGGGGGTTGCAGGG	35801463	35801543	35801593	35801541	-1	5	PGSC0003DMG400042983	35800358	35802804	None	9980	891	106990	No_or_no_constitutive_exon
TTTCAGTGACACTGTGCCACCACCATATTCATCTCGTGCTGAGGGAAAAGTG	36159361	36159622	36159311	36159363	1	5	PGSC0003DMG400037224	36158340	36159622	None	9980	891	106990	No_or_no_constitutive_exon
TTGGTTGGATCGTTTGATTTCTAACACCATCCCGAGGTGGATCGGGGTAGGA	38354169	38354279	38354119	38354171	1	5	PGSC0003DMG400044931	38347842	38355318	None	9980	891	106990	No_or_no_constitutive_exon
CCATGGATGCAGAAGTCGATAGCTGAGTACTAGGCGAGGGTGGAGCGCAGGA	38969384	38969688	38969334	38969386	1	5	PGSC0003DMG400046465	38967578	38969688	None	9980	891	106990	No_or_no_constitutive_exon
TACATTCCTAATGACCACTTTTCTCTTGAAAAAGTGGTAAATATGGGCAGGT	39179127	39179309	39179077	39179129	1	5	PGSC0003DMG400034861	39178117	39179309	None	9980	891	106990	No_or_no_constitutive_exon
AGTCGATAGTAGAGTCTGAGGCCAGAGTTGAGAAAAGGGTGGCAAAGCAGAC	40123324	40123501	40123274	40123326	1	5	PGSC0003DMG400035153	40122211	40123897	None	9980	891	106990	No_or_no_constitutive_exon
CATGAAGGGATGTGTCTAGCAGGTTTCGATGCTTGATTTGGGTGTGTAAGAT	40251592	40251769	40251542	40251594	1	5	PGSC0003DMG400043660	40250575	40251769	None	9980	891	106990	No_or_no_constitutive_exon
TTGCAATTAATTTTGCTCTATCATAATACACGCCTTATTGGGATGTGCAGAA	42957081	42957558	42957031	42957083	1	5	PGSC0003DMG400013703	42948888	42957558	None	9980	891	106990	Yes
GTTTTGTGTTGAATTTTGATTTAGTGTTTTTTTTTTTTGGGTGAGATTAGAT	44445593	44445685	44445543	44445595	1	5	PGSC0003DMG400033877	44445346	44448881	None	9980	891	106990	Yes
GTTGGAAGATGTGCTTGAGGAGATTAATGTAGAAGAAGGGAAAGGGAAAGGG	45084785	45085018	45085068	45085016	-1	5	PGSC0003DMG400007004	45084785	45086070	None	9980	891	106990	No_or_no_constitutive_exon
TAATAATATTAATGAATTTTTTTCTTCTATTTTTTTTGGGAAAAATATAGAA	47376061	47376303	47376011	47376063	1	5	PGSC0003DMG400011660	47373126	47376992	None	9980	891	106990	No_or_no_constitutive_exon
GGATTAGCGTTGAGTCTAGTTTGAATGTCGAATTTTGAGTCGGGAGTCAGGT	48352763	48352918	48352713	48352765	1	5	PGSC0003DMG400037272	48352507	48352918	None	9980	891	106990	No_or_no_constitutive_exon
AAATTACTAAATTCTATTGAACTCGTAATTGAGATATTGTATTGGGACAGTT	48616293	48616684	48616734	48616682	-1	5	PGSC0003DMG400027206	48613701	48620309	None	9980	891	106990	No_or_no_constitutive_exon
ATGTTTTAACTTGTAGTTTTTTTTTTTGTGTGTGTGTTTTCTGGGAAAAGGA	48658259	48658823	48658873	48658821	-1	5	PGSC0003DMG400027211	48658259	48663675	None	9980	891	106990	Yes
TTTCGTCATGGCGAATAGTTTATAATCTTGTTCTTTCTTGGGAAATGTAGGC	49022397	49022451	49022501	49022449	-1	5	PGSC0003DMG401013112	49017240	49024595	None	9980	891	106990	No_or_no_constitutive_exon
ACCGGGTGTCCGAGTCTCTTTGAGCCCCGACTAATCCCGGGGGTGCACAGGC	49585642	49585741	49585791	49585739	-1	5	PGSC0003DMG400026795	49585642	49586245	None	9980	891	106990	No_or_no_constitutive_exon
AATCTCCCTTATCATTTTCTTCTCCTTTTGCTCTTTTTTGGGTCAAACAGTT	50341727	50341821	50341871	50341819	-1	5	PGSC0003DMG400023422	50339158	50347145	OVA1	9980	891	106990	Yes
TATTGATGTTGGCGGGTGGAATATCATCTGTAACTTGTTTGGGATTGCAGGG	50508821	50508939	50508989	50508937	-1	5	PGSC0003DMG400023416	50507631	50514220	None	9980	891	106990	No_or_no_constitutive_exon
TATTGATGTTGGCGGGTGGAATATCATCTGTAACTTGTTTGGGATTGCAGGG	50511139	50511257	50511307	50511255	-1	5	PGSC0003DMG400023416	50507631	50514220	None	9980	891	106990	No_or_no_constitutive_exon
GATAAGATTTACTTAGCAATGTGTCTAACGTGCCTAATTCTAATGGGCAGAC	50721877	50722055	50722105	50722053	-1	5	PGSC0003DMG400023407	50718607	50723206	None	9980	891	106990	Yes
TCGGATTCGCTAAAAGTAGTGTATTTTTGGAGAATCTGACATGGGTGCAGCA	50776480	50776569	50776619	50776567	-1	5	PGSC0003DMG400023403	50770475	50777992	None	9980	891	106990	No_or_no_constitutive_exon
CATAATTCTTTTCAGGAGTACTTTGACACTGATTTAGTATGGGCATGCAGCT	51159782	51159865	51159915	51159863	-1	5	PGSC0003DMG400023376	51157071	51162573	None	9980	891	106990	No_or_no_constitutive_exon
AATTTCTACATATGCTGTTGTGTACTAATGTATGATATATGTTGGGGCAGAG	51987633	51989780	51987583	51987635	1	5	PGSC0003DMG400023441	51985881	51989780	None	9980	891	106990	No_or_no_constitutive_exon
TATTTTACTGGTCATTGCTTCTGAAGTTTAAAATGCGTGTGTGGGTGCAGAT	324861	324892	324942	324890	-1	6	PGSC0003DMG400007276	324064	325461	None	9980	891	106990	No_or_no_constitutive_exon
TAGATTCCAATGCTTATTCAGTTGATTTGATAAAGAAAGAAATTGGGCAGGT	998607	1001091	1001141	1001089	-1	6	PGSC0003DMG400020736	998607	1002369	None	9980	891	106990	No_or_no_constitutive_exon
TTTTGGTTAAAAAATAAGGTTAATGAACTATTTTTTGTGGGAAAATGCAGAC	3825179	3825314	3825364	3825312	-1	6	PGSC0003DMG400020844	3824191	3828008	None	9980	891	106990	No_or_no_constitutive_exon
GTTAAAAAGTGTTCGTTTTTGTCAATCACAACAATTTTTTTGGGTTGAAGGA	3998269	3998734	3998784	3998732	-1	6	PGSC0003DMG400020852	3998269	4001126	None	9980	891	106990	No_or_no_constitutive_exon
GTTTGACCAAGTCATCACCACCAATAAGTTTGAAGCTTTGGGGGACACAGAA	4108733	4109089	4108683	4108735	1	6	PGSC0003DMG400042351	4102940	4109089	None	9980	891	106990	No_or_no_constitutive_exon
CTTAGACATGGAGGTGAATATGGACATAAAAGAATGGGGATCTGGAGAAGGA	5185332	5185943	5185993	5185941	-1	6	PGSC0003DMG400040313	5185332	5187261	None	9980	891	106990	No_or_no_constitutive_exon
AGCAGAGCAAAGTCAAACCAATTAAGAGTTAAATGGATGGGGATATGCAGGT	5233635	5233800	5233585	5233637	1	6	PGSC0003DMG400009670	5225839	5234493	None	9980	891	106990	Yes
GAGGCAAGCCCATGATGACAGTGTCATGGCTTGAATGTTTGGGATGGCAGAA	8268224	8268397	8268447	8268395	-1	6	PGSC0003DMG400034683	8268224	8269319	None	9980	891	106990	No_or_no_constitutive_exon
GAAGAAAAAGGGTGGAAGCAAATCTCTTAAAGCTTGAATATGGGATGCAGTA	8588205	8588619	8588669	8588617	-1	6	PGSC0003DMG400035091	8588205	8589483	None	9980	891	106990	No_or_no_constitutive_exon
TAGAATTACAAACTAGCATGATTCAATGTTGAAATGCCTGGGTAGACTAGGA	9413270	9413462	9413220	9413272	1	6	PGSC0003DMG400040474	9411390	9413462	None	9980	891	106990	No_or_no_constitutive_exon
TATTTCGAGACTTGCACTGATTAATATTTTTTTCTTTTGGGAAATACCAGTA	9622438	9622506	9622388	9622440	1	6	PGSC0003DMG400030134	9616810	9623870	None	9980	891	106990	No_or_no_constitutive_exon
TGTAGACCAGCTGAAGTCCACTGACATGTCTATGATTTTCGGGATGGTAGAG	10216561	10216880	10216511	10216563	1	6	PGSC0003DMG400040878	10215801	10216880	None	9980	891	106990	No_or_no_constitutive_exon
TACTTTAATATGAGTAGTGCATGGTTTGATTTTGTTTTCGGGGGTTGCAGGG	11002522	11002721	11002771	11002719	-1	6	PGSC0003DMG400037826	11001471	11004256	None	9980	891	106990	No_or_no_constitutive_exon
CTGTTTATATATAAATTATTTCTTCTCATTCTTTCTTCTATTGGGAATAGGT	11418180	11418752	11418130	11418182	1	6	PGSC0003DMG400002426	11413323	11418752	None	9980	891	106990	No_or_no_constitutive_exon
TTGCTTTTAAATTATTGGCTCAAACCATGACGGCCTAAGCCATTAGGGAGGT	12354799	12355019	12354749	12354801	1	6	PGSC0003DMG400036176	12354622	12355446	None	9980	891	106990	No_or_no_constitutive_exon
CACTTCTCATATGGATGATCAAATTATCACAAAACAGGGCAATGACACAGGT	13158675	13158845	13158895	13158843	-1	6	PGSC0003DMG400043899	13157317	13159360	None	9980	891	106990	No_or_no_constitutive_exon
TGGCTGATGATACAGTACTAGATGCTCTATTCAGTGGGACCGCTGAGGAGGG	14623493	14623844	14623443	14623495	1	6	PGSC0003DMG400035749	14621699	14623844	None	9980	891	106990	No_or_no_constitutive_exon
AATTCTATTTCAATTTTTCCACTCATTTTCTTAAGCCTGGGTTGAAGCAGGA	15615974	15616444	15615924	15615976	1	6	PGSC0003DMG400028078	15615192	15619943	EGY2	9980	891	106990	No_or_no_constitutive_exon
GGAAACTGATCTCAAGTCACTGTCTGTGGTAAATCATATTGTGGGTCAAGGT	21786556	21786671	21786721	21786669	-1	6	PGSC0003DMG400039391	21780098	21788462	None	9980	891	106990	No_or_no_constitutive_exon
ACTTTAGCCTTTAGCCTCTTCATGTTTTGAGTCGTTGGGCGATATGGTAGTG	22153788	22154070	22153738	22153790	1	6	PGSC0003DMG400041061	22153650	22154070	None	9980	891	106990	No_or_no_constitutive_exon
GTTGAACATGATAGGGTTCATGAAATGATATGATGCTTTCGGGGTTCAAGGT	25248656	25248774	25248824	25248772	-1	6	PGSC0003DMG400023825	25244265	25249157	None	9980	891	106990	No_or_no_constitutive_exon
GATCCCTGAATTTTTCTTTTTCTTGTTTTCTTTTTGGTGGGGGTGGTTAGAG	26014118	26014195	26014068	26014120	1	6	PGSC0003DMG400023822	26011732	26015157	None	9980	891	106990	No_or_no_constitutive_exon
TGAGAGCCACACTTTGAGTATGGATGATTTGACAAGAGGTTCGGGAGAAGGT	26341691	26341979	26341641	26341693	1	6	PGSC0003DMG400044531	26341528	26341979	None	9980	891	106990	No_or_no_constitutive_exon
CCAAGTATGTTGAAGCACGAGACCCCCTAGAGAGAGTGTTGATTGGGCAGGA	27386939	27387233	27387283	27387231	-1	6	PGSC0003DMG400039665	27386939	27388304	None	9980	891	106990	No_or_no_constitutive_exon
ACTATAGACAGTAATTTTACAAGTTAGCTTATAAACTTGATAATGGGCAGGT	27791484	27792154	27791434	27791486	1	6	PGSC0003DMG400024236	27786439	27792154	None	9980	891	106990	No_or_no_constitutive_exon
CTAGACACACATCTAAGGATGAAAGAGCCAAGAAGAGGGAGCATAAGCAGGA	28205112	28205376	28205062	28205114	1	6	PGSC0003DMG400041287	28197733	28205376	None	9980	891	106990	No_or_no_constitutive_exon
GTAGTTCAAAGGGGGAAGATATATGCTCTAATGAAGGGGTGGGCAATTAGGA	30136122	30136509	30136072	30136124	1	6	PGSC0003DMG400035933	30132970	30136509	None	9980	891	106990	No_or_no_constitutive_exon
TGTTAATTTTGATTTTTTGATCATTGTTTATTTTATACCATTGGGAATAGGT	32190157	32190275	32190325	32190273	-1	6	PGSC0003DMG400041842	32189586	32190569	None	9980	891	106990	No_or_no_constitutive_exon
TGTTAATTTTGATTTTTTGATCATTGTTTATTTTATACCATTGGGAATAGGT	32236712	32236830	32236880	32236828	-1	6	PGSC0003DMG400031490	32233583	32237124	None	9980	891	106990	No_or_no_constitutive_exon
TGTTAATTTTGATATTTTGATCATTGTTTATTTTATACCAATGGGAATAGGT	32381329	32381447	32381497	32381445	-1	6	PGSC0003DMG400010874	32375085	32381743	None	9980	891	106990	No_or_no_constitutive_exon
ATAATTTCCCCTAAGTTAGTAGACCATCTAAGTATGACATGGGGGTTTAGGA	32774694	32774933	32774983	32774931	-1	6	PGSC0003DMG400044663	32774398	32776726	None	9980	891	106990	No_or_no_constitutive_exon
GCTTATGTTAATTTTGATTTTTTGATCATTGTTTATACCATTGGGAATAGGT	34035219	34035337	34035169	34035221	1	6	PGSC0003DMG400016639	34034928	34039062	None	9980	891	106990	No_or_no_constitutive_exon
CTCCACTGACTGAGGCTCCCCTAGATGCACGCTCTACCTGGGTGAGGTAGCT	35008865	35009519	35008815	35008867	1	6	PGSC0003DMG400042065	35007836	35009519	None	9980	891	106990	No_or_no_constitutive_exon
TTCTAAAAAATGTCCTCTTTTATAACGATTTTTTCCCTTGGATCGGGCAGTT	35337214	35337314	35337364	35337312	-1	6	PGSC0003DMG400045842	35336836	35338244	None	9980	891	106990	No_or_no_constitutive_exon
CTCATCATATATGTGTGTTTTAATTTGTTGTTATGACATGGGTGGTGTAGGG	35426053	35426183	35426233	35426181	-1	6	PGSC0003DMG400027575	35425404	35426734	None	9980	891	106990	No_or_no_constitutive_exon
ACTTTTCTTTTTGAATCAAGAAATATTCTTCCTCCATGTCGGGCTAGCAGTG	37106681	37106749	37106799	37106747	-1	6	PGSC0003DMG400044018	37102432	37106952	None	9980	891	106990	No_or_no_constitutive_exon
CTATCAACTTTCTTTCTTAACTTCATTCTTGTAATGGGTCTAAATACAAGGA	38184168	38184593	38184118	38184170	1	6	PGSC0003DMG400002352	38180978	38187447	EMB9	9980	891	106990	No_or_no_constitutive_exon
TGGTCAGACTGGTCACAGGTTGTGAGATTTCCCTTCTAAACAGGGTCAAGGA	39767500	39767637	39767687	39767635	-1	6	PGSC0003DMG400042830	39767500	39770205	None	9980	891	106990	No_or_no_constitutive_exon
TTCCTTGTGTAACCTGATGTTTCTCTGTTGTCTTTTCTGGGGATGTGCAGTT	43361526	43361615	43361476	43361528	1	6	PGSC0003DMG400017559	43357998	43366094	SDG37	9980	891	106990	No_or_no_constitutive_exon
TTGCAATGTCTATTTGACTAACTATTTTTTTTCATGGTGGGAATGTACAGGC	43502772	43503298	43503348	43503296	-1	6	PGSC0003DMG400017582	43502772	43504048	None	9980	891	106990	No_or_no_constitutive_exon
CTGCATATGACTAGGTTACTTGATTTGACTTTCTTGTCTCAGGGATGCAGGT	44059125	44059239	44059289	44059237	-1	6	PGSC0003DMG400024155	44054738	44061340	None	9980	891	106990	No_or_no_constitutive_exon
TATGGTGTAATATGAAGATAATGACTTTTTTTGTTTTTTTGGGTGATCAGGG	44371655	44371701	44371605	44371657	1	6	PGSC0003DMG401026585	44365920	44375582	None	9980	891	106990	No_or_no_constitutive_exon
CAGCAAGAAAGGATACATGGTACAAATGAATTATCTAATGAATTTGGGAGTA	45326343	45327145	45327195	45327143	-1	6	PGSC0003DMG400045264	45326343	45329232	None	9980	891	106990	No_or_no_constitutive_exon
ACTTTAATATTTTGTCTTACTTTAGCTTTGATCTTTTGCATGGGAAGCAGTT	46214745	46215567	46215617	46215565	-1	6	PGSC0003DMG400026085	46214745	46219803	AtDBP1	9980	891	106990	No_or_no_constitutive_exon
GTTTTTATTAATATTATCATACTTATGGTTGTTTGTGCTGGGGGGTGTAGAA	47025755	47025896	47025946	47025894	-1	6	PGSC0003DMG400031314	47019192	47028012	None	9980	891	106990	Yes
TGTACGATTATAACATAAGTGAAAACTCACTTGGTATAAGGGAAATTCAGGT	47045487	47045582	47045437	47045489	1	6	PGSC0003DMG402031322	47044196	47048435	None	9980	891	106990	Yes
AGAGGTCTGTATAGAGCAATCAAAGAGATTTTTGTTTTTCTGGTGGGCAGAT	47253772	47253855	47253905	47253853	-1	6	PGSC0003DMG402005180	47253305	47257089	None	9980	891	106990	No_or_no_constitutive_exon
TACTTCTTTGTGACATCGATTATTGGAAGTTAAGATTGTGGGAATTGCAGGT	47270430	47270708	47270758	47270706	-1	6	PGSC0003DMG400005177	47269664	47276021	None	9980	891	106990	No_or_no_constitutive_exon
CAATATTTTATTGTTTATAAAATATATGATAAAACTTTTGGGATACACAGCA	47285666	47285748	47285798	47285746	-1	6	PGSC0003DMG400005176	47282867	47291175	None	9980	891	106990	Yes
TATTGACAATTGATTAGATTGTGGATTTAACAAATTGTGTTGGGATGCAGGA	48021762	48022190	48021712	48021764	1	6	PGSC0003DMG400026500	48020309	48022190	LHCB5	9980	891	106990	No_or_no_constitutive_exon
ATTATATTTAATGAACTGAAAAATAAGCTCTCACAGTTACTGGGTGACAGGT	49129531	49129606	49129656	49129604	-1	6	PGSC0003DMG400016521	49126977	49131661	None	9980	891	106990	No_or_no_constitutive_exon
GGGTCAACACTTAGCTAAATTTTCTGACTGAGTTTGGGGAGGGGTTGCAGTG	49289155	49289193	49289243	49289191	-1	6	PGSC0003DMG400016532	49289155	49294315	None	9980	891	106990	No_or_no_constitutive_exon
GGAAAGACTAAGTGATATGCTATCTGATAGTGGTCTTTCTGTGGGCACAGAA	50827553	50827623	50827673	50827621	-1	6	PGSC0003DMG402028776	50826116	50829531	None	9980	891	106990	No_or_no_constitutive_exon
TTTAAGAGTCTGTCAGACTGACTGATGTTATGATTATTTGGGTGAATCAGGG	51149382	51149450	51149500	51149448	-1	6	PGSC0003DMG400004078	51146949	51150905	None	9980	891	106990	Yes
TAACATCAAAGATTGTCATGGTTCTATAAGTCCTATTGTTGGGTGTGCAGCC	51837985	51838053	51837935	51837987	1	6	PGSC0003DMG400033072	51835998	51843555	ALDH12A1	9980	891	106990	Yes
TGTTCTCCATTTATTGAATTTTGATGCTGGAATGTATGGGGGAAATGCAGGT	52294348	52294592	52294642	52294590	-1	6	PGSC0003DMG400026996	52286640	52295030	None	9980	891	106990	Yes
CATATTGTATGGTAATTGATCTGTGCTTTTCTTTTATGTCGGGGTGAAAGTT	52450716	52450830	52450666	52450718	1	6	PGSC0003DMG400027080	52448710	52451758	None	9980	891	106990	No_or_no_constitutive_exon
AAAAAATTTATTCCAGGATTCTAGTTCACCCATCTCTCATAATTGGGCAGGG	52931787	52931855	52931737	52931789	1	6	PGSC0003DMG400027061	52928790	52936206	None	9980	891	106990	Yes
TGCTAGAACAGTGGAGAGCAATGCTGGTCTGTTTTCTCTGGGTTCAGAAGGT	53020890	53021541	53021591	53021539	-1	6	PGSC0003DMG400026965	53020890	53022574	None	9980	891	106990	No_or_no_constitutive_exon
ACATTTTTTAGCAGTATTTAATGTATGCCTTTTCTAATTTGTGGGAGCAGGC	53052364	53052514	53052564	53052512	-1	6	PGSC0003DMG400026963	53046079	53055442	None	9980	891	106990	No_or_no_constitutive_exon
TGTGGGATTAACTCATCGTTCTAATCATTGTATTTTATTTGTATGGGTAGTT	53051138	53051277	53051327	53051275	-1	6	PGSC0003DMG400026963	53046079	53055442	None	9980	891	106990	No_or_no_constitutive_exon
GATTTTGAAATAGTAATGTGAATGTTGGAATATTTTTGTTGTGAGGGCAGAT	53306475	53306923	53306973	53306921	-1	6	PGSC0003DMG400026945	53306475	53308072	None	9980	891	106990	No_or_no_constitutive_exon
ATATTACTCTATTTTATCAGTTTTGGGAATTGAACATTTTGGGTAGTCAGAT	53445190	53445993	53446043	53445991	-1	6	PGSC0003DMG400026937	53442214	53447095	None	9980	891	106990	No_or_no_constitutive_exon
GAACTTAAACTAATATGGCCAATTATGCTTTGTTTTTGATGGGCAAGCAGGG	53668019	53668276	53667969	53668021	1	6	PGSC0003DMG400027020	53666247	53668276	None	9980	891	106990	No_or_no_constitutive_exon
TTTAATAGTTTTGATAATTTGATCTGACTTGGTTCTTTTTTGGGGTGTAGAA	53750124	53750241	53750291	53750239	-1	6	PGSC0003DMG400026916	53749697	53752942	None	9980	891	106990	No_or_no_constitutive_exon
GTCTGATCATTATCTTCCCATTTTCTGGTTGTCTTTTTGGGTAAGTGCAGGT	55251576	55251674	55251526	55251578	1	6	PGSC0003DMG400007128	55249432	55253566	None	9980	891	106990	No_or_no_constitutive_exon
CACCGTACATTTTTCAAAGCACACTCCAAAAAAGAGAGGGAAAAAACGAGAA	55300966	55302114	55300916	55300968	1	6	PGSC0003DMG400007131	55296929	55302114	None	9980	891	106990	No_or_no_constitutive_exon
TATATTGTTATAGCTTCCTATTTTATAATATTAACTGTTTGAAGGGCCAGCT	55419257	55419650	55419207	55419259	1	6	PGSC0003DMG402007138	55417033	55421895	None	9980	891	106990	No_or_no_constitutive_exon
AAAGTTGTGATCTTTAACTGTTTTTTTGGTCTATTGGGTGTTAAATGAAGGT	55573034	55573221	55573271	55573219	-1	6	PGSC0003DMG400011997	55568678	55573501	None	9980	891	106990	No_or_no_constitutive_exon
CTTTTGTTGTTCTCTTTTGCCAATTGTCCTTAAATTGCTTGGGTATGCAGGT	55791063	55791110	55791013	55791065	1	6	PGSC0003DMG400024318	55788698	55796265	None	9980	891	106990	Yes
TTTATCCATATGGAGCTGAAATGAATTTCTTACTTTTTTGGGAAATTCAGAA	56330272	56331514	56330222	56330274	1	6	PGSC0003DMG400030309	56329702	56332793	None	9980	891	106990	No_or_no_constitutive_exon
CCAATCTATCGTCCTACACTTGAATATTGATTAATGTGGATGTAGGGCAGGA	56703383	56703615	56703333	56703385	1	6	PGSC0003DMG401030323	56701294	56706491	None	9980	891	106990	No_or_no_constitutive_exon
TGGTACTGATGTAAAATACTCTCTGATGGCATGGATTGGCTGGGATACAGGT	56970878	56971076	56970828	56970880	1	6	PGSC0003DMG400030344	56952636	56971724	ENOC	9980	891	106990	No_or_no_constitutive_exon
GAGTATGTTACTGTTGTATTTAACTTTTTTTTGTTTTTGGGATTATGAAGGA	57103103	57103230	57103280	57103228	-1	6	PGSC0003DMG400044141	57101141	57103475	None	9980	891	106990	No_or_no_constitutive_exon
ATGATTTCTCTATTTTATCTGTTAACATATCTAAATATTGGGTGATGCAGCA	57171278	57171352	57171402	57171350	-1	6	PGSC0003DMG400030444	57170029	57171953	None	9980	891	106990	Yes
TTGTTTTTTCCCTACAGATAATAACATAAGAGTGATTTCTGGGTAAACAGGC	58166885	58166957	58166835	58166887	1	6	PGSC0003DMG400020175	58165519	58169772	ATCHIP	9980	891	106990	No_or_no_constitutive_exon
AAGCCTAACCTCAACAAATTATTGAAATTTATGGAATTTTGGGTTAACAGGT	58487805	58488674	58487755	58487807	1	6	PGSC0003DMG400020156	58481970	58488674	None	9980	891	106990	No_or_no_constitutive_exon
CTTAGCTTTCAAATTTTTCATCTTGTTATTTTTTTTTGTTGGGGCTGCAGAT	58619439	58619574	58619389	58619441	1	6	PGSC0003DMG400020153	58613299	58622800	None	9980	891	106990	Yes
CCTCTTTTATATCCCCATTTAGCATGACTAATTCATCCACAGGGATTTAGGT	58779583	58779776	58779533	58779585	1	6	PGSC0003DMG400020145	58776635	58782360	None	9980	891	106990	No_or_no_constitutive_exon
GTCACAGCCATGCTTCAAGTGGTAGACATAATAAAATTGTGGGATGTCAGGT	59080754	59080849	59080704	59080756	1	6	PGSC0003DMG401020126	59078774	59101491	None	9980	891	106990	Yes
ATTCTTTTTTTTTAAACTTCTGGGTTACTATGTTCTGAACTGGGATGCAGTC	209112	209218	209268	209216	-1	7	PGSC0003DMG400011837	205701	211721	MCM5	9980	891	106990	No_or_no_constitutive_exon
GTTGACTTTGTGTTACTATCCTTTTTGTGGAAATGATGGGGATTGTGAAGCA	372505	372556	372455	372507	1	7	PGSC0003DMG400003198	371859	377669	None	9980	891	106990	No_or_no_constitutive_exon
CCGTTGCGGGAAATTTTTGTGGTTTAAGTATTAAGAGTAGGGAGATGCAGGG	376817	376889	376767	376819	1	7	PGSC0003DMG400003198	371859	377669	None	9980	891	106990	No_or_no_constitutive_exon
TGATTTTCCGAATTTTCTGCGTTTCTGTTGCGAATGAAAATGGTGGGCAGTT	600728	600794	600678	600730	1	7	PGSC0003DMG400011133	599450	604282	None	9980	891	106990	No_or_no_constitutive_exon
GTTCATGTAGGGTCCTGGGAAGGGTCACACCCTAAGGGGATGAAATGTAGGC	2299587	2299729	2299537	2299589	1	7	PGSC0003DMG400027460	2290365	2300253	ARF3	9980	891	106990	No_or_no_constitutive_exon
GTTGATTGTTGTTTGTTTTGTTATTTGTGGTGAATTTGGGGGAAAAAAAGGT	2588773	2588883	2588723	2588775	1	7	PGSC0003DMG400018738	2588432	2597088	None	9980	891	106990	No_or_no_constitutive_exon
CTACTTCATTAACAACAACAATCAAGCAAGAATGTTTTTCCAGGGTACAGAT	2600827	2601519	2600777	2600829	1	7	PGSC0003DMG400018739	2599090	2601519	None	9980	891	106990	No_or_no_constitutive_exon
GTTTGTTTCTCAAATTTGTTGAATTTCTTGTTTGGTGTTGTTGGGGTAAGGT	2679051	2679120	2679170	2679118	-1	7	PGSC0003DMG400018757	2675273	2679819	None	9980	891	106990	No_or_no_constitutive_exon
CATTTGCCGAACACGAGATAAAGTATAAGGATGATGTTGAGGGGATGCAGAA	3011199	3011267	3011317	3011265	-1	7	PGSC0003DMG401030700	3003655	3012655	None	9980	891	106990	No_or_no_constitutive_exon
AAATTTTGTAAGAAATTTTTTTTTTTTTTTTTGTATGTGTGTGGGTGTAGGT	6631653	6631812	6631603	6631655	1	7	PGSC0003DMG400028739	6630038	6637798	None	9980	891	106990	No_or_no_constitutive_exon
AATCTCATTTTTGTGATGTTAAAGATGGTAGTGCTTTTGGGTATATAAAGGA	7589282	7589924	7589974	7589922	-1	7	PGSC0003DMG400008507	7589282	7598921	None	9980	891	106990	No_or_no_constitutive_exon
CCTCCATTTGCTAAACCTACTTGTCACAATTATGGGAGCATCATGGGAAGTG	8635548	8635725	8635498	8635550	1	7	PGSC0003DMG400039413	8629553	8635725	None	9980	891	106990	No_or_no_constitutive_exon
CGAAACATAAACATTACATTTTTAATAACATTGGTGGTATGATGGGACAGGG	10161268	10161880	10161218	10161270	1	7	PGSC0003DMG400015933	10157100	10164123	None	9980	891	106990	No_or_no_constitutive_exon
TAGTCCGTTCTAAAAAAATAAAAAAAATAGATTTAAAATTGGGGTTGCAGTT	11144186	11144357	11144407	11144355	-1	7	PGSC0003DMG400004087	11141549	11145225	None	9980	891	106990	No_or_no_constitutive_exon
CATGCTGGTCAACTAAAATCGTATTTTGAAGACATGGAGGACAGGGATAGGG	13701342	13701787	13701292	13701344	1	7	PGSC0003DMG400046184	13698166	13701787	None	9980	891	106990	No_or_no_constitutive_exon
GCTACATGGATTCCCTCAGGATTTCAAGTTTACTAAGGGAAGAAACTCAGGA	15411532	15411748	15411798	15411746	-1	7	PGSC0003DMG400005096	15411147	15412817	None	9980	891	106990	No_or_no_constitutive_exon
TGGATACCCATCCAATCCAAATCCAAGGTTCCCAAAGGGAAAAGGCACAGGT	15559332	15559536	15559282	15559334	1	7	PGSC0003DMG400008658	15558344	15560220	None	9980	891	106990	No_or_no_constitutive_exon
ACATTGATGAACTCAAAACTAGCATTCTTGTTGTGGAACGGGGACTGGAGAC	15699971	15700171	15699921	15699973	1	7	PGSC0003DMG400043781	15698932	15700171	None	9980	891	106990	No_or_no_constitutive_exon
AGTTGTCCAAGTATGCTCCTTCCATAGTGGTGGATCGTGGGTGTCGGGAGTG	16529022	16529144	16528972	16529024	1	7	PGSC0003DMG400039688	16527376	16529504	None	9980	891	106990	No_or_no_constitutive_exon
TCTGCATTGTCCTTCAGCAACTTAAAGTTCTGTAAATTTGGGTGATGGAGTA	17070063	17070190	17070240	17070188	-1	7	PGSC0003DMG400035039	17070063	17075823	None	9980	891	106990	No_or_no_constitutive_exon
TAATATCTTGAAGTTCTGTACTAATCCCAAACTTCTTCGGGACAAGTCAGGC	18929588	18929789	18929538	18929590	1	7	PGSC0003DMG400013729	18926660	18931375	None	9980	891	106990	No_or_no_constitutive_exon
ATCAAATTTTATGCTCGTGAGGATTGATGTGAGCACCATTGAGGGTGCAGTT	19028956	19029072	19028906	19028958	1	7	PGSC0003DMG400042224	19028481	19029072	None	9980	891	106990	No_or_no_constitutive_exon
GTGGAGAAAGCTGGTAAGCAACAAGATAATACCAAAAATTGGGTTAACAGGG	20245774	20246002	20245724	20245776	1	7	PGSC0003DMG400038747	20244704	20246002	None	9980	891	106990	No_or_no_constitutive_exon
CGTAACAAGGTGTCACCTACAAAAGCTGACAACCAACTCACATGGGACAGAG	20645602	20645852	20645902	20645850	-1	7	PGSC0003DMG400040985	20644761	20646193	None	9980	891	106990	No_or_no_constitutive_exon
GGTTTTCGTGGATGGTTCTCTCATATTTGGGGGTTTGGGTGGTGGTGCAGAC	21478196	21478639	21478146	21478198	1	7	PGSC0003DMG400015950	21474481	21479462	None	9980	891	106990	No_or_no_constitutive_exon
TTTCTATGGGAGATTAGAGTCAAATTCATGGCACAAGGGCAAACGAAAAGAT	22528897	22529208	22529258	22529206	-1	7	PGSC0003DMG400043730	22526675	22529445	None	9980	891	106990	No_or_no_constitutive_exon
CATCTAGCTATTAATATGGCCAAGTTTGATTATCGTTGGGACATAGTAAGGA	26596586	26597680	26597730	26597678	-1	7	PGSC0003DMG400037456	26596586	26599748	None	9980	891	106990	No_or_no_constitutive_exon
GCTCCAGTTGAGGAGTCTATAGCGAGATGTCTCGGTTGAGACGAGGGTAGTG	28558558	28558718	28558508	28558560	1	7	PGSC0003DMG400035232	28557342	28562498	None	9980	891	106990	No_or_no_constitutive_exon
ACTTCCAAAATTCAGGATGTCAAACAATCATCTTTATGGGATAAAATCAGGA	29781329	29781470	29781520	29781468	-1	7	PGSC0003DMG400034746	29780672	29784848	None	9980	891	106990	No_or_no_constitutive_exon
TTTTAAAAAATTGTGAAAATGCTTATGGTTTTGTTGGGTGATGGTGACAGAG	41674696	41674872	41674646	41674698	1	7	PGSC0003DMG400011752	41671724	41675902	None	9980	891	106990	No_or_no_constitutive_exon
CTGGGTTTAAAGAATCCCTTAACTGAAAAATTGTAAGCTTTGGGAAACAGGT	44262791	44262862	44262741	44262793	1	7	PGSC0003DMG400006126	44262544	44267693	None	9980	891	106990	No_or_no_constitutive_exon
TGAATAAAGATTGAGTTTTTAGGTTATTTTGTTGCAATTGGGAATTACAGGT	44262977	44263058	44262927	44262979	1	7	PGSC0003DMG400006126	44262544	44267693	None	9980	891	106990	No_or_no_constitutive_exon
ATTAATCGACCGATCGATGGATGGGCATTAATTAATGAACATGGGTGCAGTT	45040944	45041199	45041249	45041197	-1	7	PGSC0003DMG401000668	45038334	45042206	AtGH9B8	9980	891	106990	No_or_no_constitutive_exon
AGCCCTATATGTCAATGAGAGACCTTTTTTCGTGTTTTTGGGTAATGCAGGG	45177086	45178353	45178403	45178351	-1	7	PGSC0003DMG400000662	45177086	45185597	None	9980	891	106990	No_or_no_constitutive_exon
GGAAATGTAATTTCTTTCTTTTGTTTTGGTGTGATTTTATTGGGGAATAGGA	45273981	45274054	45274104	45274052	-1	7	PGSC0003DMG400000660	45267814	45274592	None	9980	891	106990	No_or_no_constitutive_exon
GGATAGGCTCTGTCAGTTTCTTTCTTAATTTTTTTTTTTTTGGGGAATAGGA	46057860	46057973	46057810	46057862	1	7	PGSC0003DMG400015016	46055147	46062060	None	9980	891	106990	Yes
GAGGTGTTCTGCTTTTATGTATCTAATTATCTTCGTGTTTCGGGTGATAGGG	47159928	47160091	47159878	47159930	1	7	PGSC0003DMG400025492	47159148	47160776	None	9980	891	106990	No_or_no_constitutive_exon
TTTAAAAGATTTCCCTCTTTTATAATGATTTTTTCTGTTGGATCGGGTAGGT	47444904	47445004	47444854	47444906	1	7	PGSC0003DMG403026197	47437817	47445958	None	9980	891	106990	Yes
AACTGGTGCCGAGTGGAAACTAGATTTTTGATATCTGATGGGGATACCAGGT	49382540	49382662	49382712	49382660	-1	7	PGSC0003DMG400032825	49381735	49388919	None	9980	891	106990	No_or_no_constitutive_exon
TGGTCGTCGCTAATTTTTATTTTTTATTTTTTGTGTGTGTGGGAATATAGCT	49877956	49878128	49877906	49877958	1	7	PGSC0003DMG400009388	49876038	49879763	None	9980	891	106990	No_or_no_constitutive_exon
TTGCTCTGTCATCCAATAACCGCGTTTTTCTTTTTCTTTCCGGGCAACAGAA	50038875	50039422	50039472	50039420	-1	7	PGSC0003DMG400020428	50038875	50044780	None	9980	891	106990	No_or_no_constitutive_exon
ATATCACATATGAATCTTGGCAAATAACATTCTTTTCACGGGGCATGCAGGG	50464163	50464673	50464723	50464671	-1	7	PGSC0003DMG400017317	50464163	50468668	None	9980	891	106990	No_or_no_constitutive_exon
GAGCTAAATTTGATTGAAAAAGATATAATTTTTTTTTTGGGAGAATGTAGAT	51714409	51714928	51714978	51714926	-1	7	PGSC0003DMG400027637	51714409	51716222	None	9980	891	106990	No_or_no_constitutive_exon
AAAAAATGTTTGGATTCTTGGACTAATAAGTTAAACCAAACAGGGCACAGCT	52336914	52337161	52337211	52337159	-1	7	PGSC0003DMG400007091	52333902	52338687	None	9980	891	106990	No_or_no_constitutive_exon
TTCTACTTTCTGGGTTTCTCTTGGTTTTGGTTCTTTTTTGGTGGGGATAGTT	53229105	53229225	53229275	53229223	-1	7	PGSC0003DMG400012448	53228964	53229953	None	9980	891	106990	No_or_no_constitutive_exon
AAAATTGAATGAATATAGTTAACTTGTGTGTTACTGTCTTGGTGGGGCAGGG	53652894	53653072	53653122	53653070	-1	7	PGSC0003DMG401019252	53652894	53653556	None	9980	891	106990	No_or_no_constitutive_exon
CTGCCTCACCTGGTTATATGCATCTTTCCTAACTCCTGTTGCAAGGGAAGCT	53672997	53673079	53672947	53672999	1	7	PGSC0003DMG400019289	53668951	53675697	None	9980	891	106990	No_or_no_constitutive_exon
CCGTGCCTAGCAATTAGGAACCTATCTTTATTTGACAAATTGATGGGCAGGC	54618426	54619042	54619092	54619040	-1	7	PGSC0003DMG401013919	54618426	54621979	None	9980	891	106990	No_or_no_constitutive_exon
ACATGTTACTTCTTGTTATTGTTGTTAACAAACATGGCTGGGTGGTGCAGGT	54766188	54766281	54766138	54766190	1	7	PGSC0003DMG402022324	54762106	54767595	None	9980	891	106990	No_or_no_constitutive_exon
ATTCAACTTCTAGAGTTCGAAAAGTAATGTATTTATTGCTGGGAGTGCAGAT	54780521	54781123	54780471	54780523	1	7	PGSC0003DMG401022324	54774634	54781123	None	9980	891	106990	No_or_no_constitutive_exon
CAGTCACACTATCTTTTGGGTTTCTTCTAAATAAGCTTGTGGGAATGCAGAA	54782398	54782586	54782636	54782584	-1	7	PGSC0003DMG400022224	54781650	54783784	None	9980	891	106990	No_or_no_constitutive_exon
CGAGTTACTCTATCTTTCGGGTTTCTTCTGAATAAATTGTGGGAATGCAGAA	54784605	54785545	54785595	54785543	-1	7	PGSC0003DMG400022223	54784605	54786962	None	9980	891	106990	No_or_no_constitutive_exon
ATGTTTATTTAGTTGTTGACTTGGGTGCATCTTTCCTGGCCAGGGAACAGGT	54808366	54808690	54808740	54808688	-1	7	PGSC0003DMG400022219	54805581	54810425	None	9980	891	106990	No_or_no_constitutive_exon
ATAGAGTCTCTGTACTTACTGTTTTTTCATGTTTCCTTCTATATGGGCAGAT	54985372	54985428	54985322	54985374	1	7	PGSC0003DMG400022308	54981269	54987744	None	9980	891	106990	No_or_no_constitutive_exon
CTCTACCGTCCGATGGGATGACTCTTACCTTGTCATCCGTGTCTGGGGAGTC	55005473	55005616	55005666	55005614	-1	7	PGSC0003DMG400042988	55004770	55006383	None	9980	891	106990	No_or_no_constitutive_exon
ATTACTATATATCCTCAATTTGACATATACCAATTGTTGGGAATGTACAGGG	55260376	55261008	55260326	55260378	1	7	PGSC0003DMG400022294	55253514	55261008	None	9980	891	106990	No_or_no_constitutive_exon
AAAATTTCAACTAATTTGGAGTTTTTTTTTTTAAAAAAATCTGGGTGAAGGT	55314299	55314800	55314850	55314798	-1	7	PGSC0003DMG400022188	55312702	55315374	None	9980	891	106990	No_or_no_constitutive_exon
TCAACTAATTTGGAGTTTTTTTTTTTAAAAAAATCTGGGTGAAGGTGCAGAG	55314299	55314794	55314844	55314792	-1	7	PGSC0003DMG400022188	55312702	55315374	None	9980	891	106990	No_or_no_constitutive_exon
AAAAATGGTTTGTTTTAGTATGATATGAATATATAATTATTAGGGTGCAGAA	55859272	55859549	55859599	55859547	-1	7	PGSC0003DMG400022157	55857152	55861206	None	9980	891	106990	No_or_no_constitutive_exon
CATCTGCTTTATGTATACTTTTTGGTGACAATTATGCTGGGAAATTGCAGGT	56023209	56023593	56023159	56023211	1	7	PGSC0003DMG402022253	56020333	56023593	UBC30	9980	891	106990	No_or_no_constitutive_exon
TAGTTTTCTATATGAATTAATTAATTTAAATAATTAATGTGGGCGTGCAGTA	56533436	56533595	56533645	56533593	-1	7	PGSC0003DMG400022124	56533113	56534526	ASML2	9980	891	106990	No_or_no_constitutive_exon
TTTTTTAACAAAAGAATAAATTAATCTTTTTTTTTTTTGGGAATTAAAAGAT	56541577	56541646	56541696	56541644	-1	7	PGSC0003DMG400022123	56538074	56542176	None	9980	891	106990	No_or_no_constitutive_exon
CTTGTGCTCCGTCTCGTCAATTACTCTTTTTCATCGCATTTTGGGGACAGTT	56713657	56714573	56714623	56714571	-1	7	PGSC0003DMG400022114	56710789	56715111	GA2	9980	891	106990	No_or_no_constitutive_exon
TCGCAGTACTCTTACTAATGATTGAAAGTATCTGTGCATGGTGGGTAAAGAA	546340	546661	546290	546342	1	8	PGSC0003DMG400012505	543996	552907	None	9980	891	106990	No_or_no_constitutive_exon
TTGCAGTACTCTTACTGATGATTGAAAGTATTTGTACATGGTGGGTAAAGAA	563067	563388	563438	563386	-1	8	PGSC0003DMG401012474	557058	565698	None	9980	891	106990	Yes
TTACCTTTAGCAATAACTGTTATTGGGGCATGTATGAGCGGGAAGAACAGGG	800934	802761	802811	802759	-1	8	PGSC0003DMG400002271	800031	804563	None	9980	891	106990	No_or_no_constitutive_exon
CTTTTAAGTTTCTTGTTTAGTTGTTTTTTTTTTTTGGGAAAAAATTGTAGTT	1170879	1170966	1170829	1170881	1	8	PGSC0003DMG400020498	1170323	1175722	None	9980	891	106990	No_or_no_constitutive_exon
GATGTGGAAACCGTGAACTAGCTAAGTGTTGTGATTTTCCCTGGGGACAGGT	2639713	2640294	2639663	2639715	1	8	PGSC0003DMG400014855	2637744	2640294	None	9980	891	106990	No_or_no_constitutive_exon
TTCTACTATTTGCTTATGAGGTGTTTTTGTTGCCTGGTTTATGGGGACAGAT	2697319	2697437	2697487	2697435	-1	8	PGSC0003DMG400014843	2694244	2700010	None	9980	891	106990	No_or_no_constitutive_exon
CCTTTGTTAATGTTGATCAACCCTGACTCCACTTTGTCTTTGGGAACCAGGC	3991116	3991305	3991066	3991118	1	8	PGSC0003DMG400018469	3982074	3991305	None	9980	891	106990	No_or_no_constitutive_exon
TGAGCTTAATTAACAATGCTTCATTGTTTTTTTTTTCTTGGGGAATGTAGGA	4045471	4045548	4045421	4045473	1	8	PGSC0003DMG400018472	4044145	4050345	None	9980	891	106990	Yes
TTTCTCCTGTTTTTTCTGACCTTTGTTTCCTCTTTTCCTGAACCGGGAAGAT	4853308	4853611	4853258	4853310	1	8	PGSC0003DMG400005779	4851055	4856461	None	9980	891	106990	No_or_no_constitutive_exon
CCAATGGGTAAAAGGTCTGATGAGGCTACAGATATAGTATAGGGGGACAGGC	5841174	5841922	5841124	5841176	1	8	PGSC0003DMG400039843	5840365	5846354	None	9980	891	106990	No_or_no_constitutive_exon
AATGTTCTTAAGCTTATTGCTGATCTAAGCAAATAGGGCCATGGTAACAGAT	7883913	7884031	7884081	7884029	-1	8	PGSC0003DMG400025225	7882342	7885414	None	9980	891	106990	No_or_no_constitutive_exon
TTACAGATTAGTTGTCACTCCTAATAACTCCGATAGTTGGGAAACTGCAGGG	8043550	8044358	8044408	8044356	-1	8	PGSC0003DMG400025226	8040459	8046815	None	9980	891	106990	No_or_no_constitutive_exon
AACGATTAATGTTCTTAAGGGTTCTTTATTTTATGCTATGGGGTAAGCAGGC	8096131	8096200	8096081	8096133	1	8	PGSC0003DMG400025215	8091463	8101325	AtITPK4	9980	891	106990	No_or_no_constitutive_exon
ACAAATCTCCATTGTTTGTGTTGTTCTAAATCTTTTCTTTTTGGGAGCAGTT	8447161	8447269	8447111	8447163	1	8	PGSC0003DMG400013714	8445421	8451949	None	9980	891	106990	No_or_no_constitutive_exon
TCTTGATGATGTACTTGTATTTTGTGATTGTGGTGTGTGAATGGGATCAGAT	8475184	8475270	8475320	8475268	-1	8	PGSC0003DMG400043119	8475184	8476573	None	9980	891	106990	No_or_no_constitutive_exon
GAATATATATTACTTGCGCGACCACGTACACTTGCGTGTATATTGGGGAGCA	9059932	9060464	9059882	9059934	1	8	PGSC0003DMG400037058	9057227	9060464	None	9980	891	106990	No_or_no_constitutive_exon
TCCCTACTATTCTATGGTTTTGCAACTAATATAATGTCTTGTGGGCACAGGT	9073247	9073437	9073487	9073435	-1	8	PGSC0003DMG400007656	9072733	9079782	None	9980	891	106990	Yes
GGCTATCTGAGCCTCTAATTTATGTACTCTGGCCATCGGGACAACGGTAGCT	11881225	11881632	11881682	11881630	-1	8	PGSC0003DMG400046017	11879042	11881897	None	9980	891	106990	No_or_no_constitutive_exon
TATTCGAGGATTGGATGCCACCTCCTGCTGCTTCCCATCATGCTGGGAAGCG	12126229	12126558	12126608	12126556	-1	8	PGSC0003DMG400041459	12126229	12127939	None	9980	891	106990	No_or_no_constitutive_exon
TTAGTGCTTGCCTTCAGCATTTTCATATTCTGGACCATTGGGTGGTATAGTA	13473001	13473231	13472951	13473003	1	8	PGSC0003DMG400040228	13470714	13473231	None	9980	891	106990	No_or_no_constitutive_exon
TCACCGTTCATCAACTATGACCGGTGATGTTTCTAGGGCTGATGATGCAGAT	13683290	13683499	13683240	13683292	1	8	PGSC0003DMG400034730	13682050	13683499	None	9980	891	106990	No_or_no_constitutive_exon
ATTTTGAGGAGTTTTGTTTAAGATTTCTTATGTTTTTCTTGAGTGGGTAGGA	16653642	16653757	16653807	16653755	-1	8	PGSC0003DMG400032780	16652246	16654080	None	9980	891	106990	No_or_no_constitutive_exon
TCTTGCTTTTACGCAAGAATTGACAGATATATTCCTTTTTGTTGGGACAGGA	17951186	17954015	17951136	17951188	1	8	PGSC0003DMG400014831	17949727	17954015	None	9980	891	106990	No_or_no_constitutive_exon
AAAAGTTTGGACAATGTTCTTATATATATATATAATTGATTGGGTGATAGGC	18464639	18464753	18464803	18464751	-1	8	PGSC0003DMG400010959	18457773	18466187	None	9980	891	106990	Yes
CTCCGGCACCTGCAGTCCCAAGAGGACAAACTTAGCGCTACAGGGCCAAGGC	20076643	20077594	20076593	20076645	1	8	PGSC0003DMG400034750	20075593	20081173	None	9980	891	106990	No_or_no_constitutive_exon
ACCTGCATATCTGGTGCTCATTCTTTTTCTCACTCTTGTTGGGCACGCAGAG	20584353	20584698	20584303	20584355	1	8	PGSC0003DMG400029897	20578863	20584698	ASP5	9980	891	106990	Yes
ATGAATGAGTGCCCAAAGAACAGGTAAGGTAGTGGAAATCAGGGTAATAGAG	21219794	21219931	21219981	21219929	-1	8	PGSC0003DMG400043905	21212146	21220902	None	9980	891	106990	No_or_no_constitutive_exon
GGTACAGAAAGCGAACATGATAATTTTCCTTTTCCTCTTCGGGGGTGCAGAA	21882124	21882358	21882074	21882126	1	8	PGSC0003DMG400013949	21879028	21932954	GRV2	9980	891	106990	Yes
CATGGACTAGTTGAAGTCCACAGATATGTCCATGATTTTCGGGACTGTAGGG	22999731	23000108	23000158	23000106	-1	8	PGSC0003DMG400040492	22999731	23000947	None	9980	891	106990	No_or_no_constitutive_exon
CTAGACCTACTTGAACAATTGTGGAAAGAAGCACAATGGGAAATGACTAGCT	23229288	23229521	23229571	23229519	-1	8	PGSC0003DMG400036692	23228740	23230473	None	9980	891	106990	No_or_no_constitutive_exon
GCGAGGGCTATTCTCTAGGACACTTTTCCCCAGTCTGAAGAGGGAGGTAGTC	24023716	24023938	24023988	24023936	-1	8	PGSC0003DMG400039028	24023268	24026602	None	9980	891	106990	No_or_no_constitutive_exon
TTATGGTGTCCCGAGCTATGGTTAAGGGGTTTAGGGGGTTAAACGTCAAGGT	24968162	24968392	24968442	24968390	-1	8	PGSC0003DMG400046225	24960876	24969907	None	9980	891	106990	No_or_no_constitutive_exon
ACACCCTGAATCTGAAAAGGGTAAATGAAACCGATTCTGGGAAATTGCAGGT	26093718	26093770	26093820	26093768	-1	8	PGSC0003DMG400034802	26091283	26095821	None	9980	891	106990	No_or_no_constitutive_exon
ACAATTCTTTTGTAGTTTGATTGTTAATAGTGTATTTTTGGGGAGTGCAGAT	29932497	29932563	29932447	29932499	1	8	PGSC0003DMG400002292	29930407	29934058	None	9980	891	106990	No_or_no_constitutive_exon
CAGTGGCATTTTAGTTAATATTGTTTTTTTTTTTTGTGGGGGTGAAAAAGGT	32305663	32305820	32305870	32305818	-1	8	PGSC0003DMG401020784	32303046	32306941	HY5	9980	891	106990	No_or_no_constitutive_exon
TTAGTTTAGTTAGACATGGTAGATTTTGATGTTATTCTAGGTATGGGCAGGC	32348635	32348679	32348729	32348677	-1	8	PGSC0003DMG400039223	32348635	32349103	None	9980	891	106990	No_or_no_constitutive_exon
GGTTATTTGTTCATCAACTGTGTATTAAGCCTGCTGGGTTAATATAATAGGG	35644137	35644742	35644087	35644139	1	8	PGSC0003DMG400019064	35643363	35644742	None	9980	891	106990	No_or_no_constitutive_exon
CTTGTTTTATTCTTTTTCTACTCACATCAGTCCTCCACTGGGAAAAATAGGG	35882702	35882838	35882888	35882836	-1	8	PGSC0003DMG400029950	35882168	35884986	None	9980	891	106990	No_or_no_constitutive_exon
TTAGTTTCATTGATTGTGTTTATGCTAATGGTATGAATTTCGGGTGGCAGGA	36727422	36727566	36727616	36727564	-1	8	PGSC0003DMG400002201	36720968	36728742	FC1	9980	891	106990	Yes
GTAGTCTCGGGCCTAACTTGTTCTTTTGATTTCATGTTTGTGGGATACAGAT	37570873	37571305	37570823	37570875	1	8	PGSC0003DMG400025461	37568342	37571305	None	9980	891	106990	No_or_no_constitutive_exon
GTATAAAACAGGGTGTGAAATTATGCTGATGTTAATTTTGATTGGGGCAGAA	43101831	43102348	43101781	43101833	1	8	PGSC0003DMG400014497	43101087	43117288	None	9980	891	106990	No_or_no_constitutive_exon
TTTGATTCCCTACTTATGATTATCTTTTCTTAATATTGTGGGTGAAATAGGG	43484902	43485357	43484852	43484904	1	8	PGSC0003DMG400026848	43483000	43485357	None	9980	891	106990	No_or_no_constitutive_exon
TATTTATTATTATATATAGAAGTATTAATTTTTTGTGTTTTTGGGAACAGTG	43588167	43588239	43588117	43588169	1	8	PGSC0003DMG400003906	43587611	43593603	None	9980	891	106990	Yes
CTTGTTATTTTACTGGTTTTAATTGAGTACCCACATTGGGGAAATTGCAGGT	45958865	45959136	45959186	45959134	-1	8	PGSC0003DMG401030070	45949829	45959312	None	9980	891	106990	No_or_no_constitutive_exon
TGTTATTTTCTTGTGTTTGAATTGAGTACCCATTTTGGGGGAAATTGCAGGT	45957364	45957629	45957679	45957627	-1	8	PGSC0003DMG401030070	45949829	45959312	None	9980	891	106990	No_or_no_constitutive_exon
AATTTGGTATTTTGTTGCATTTTCCTTCTAATTTCTGGGTAATTAAGCAGAT	48327995	48328091	48328141	48328089	-1	8	PGSC0003DMG400030879	48327511	48330165	None	9980	891	106990	No_or_no_constitutive_exon
TTATGTACTCAATTGTCAACTGTATAACTCTCAGCATGCTATGGGTGCAGGA	48659869	48659971	48659819	48659871	1	8	PGSC0003DMG402009323	48659099	48661502	None	9980	891	106990	No_or_no_constitutive_exon
ATATTTTGCTTATTCCACTGATCGAGGACTCGTAATGGGTGCATGAACAGGT	51140138	51140248	51140298	51140246	-1	8	PGSC0003DMG400026251	51139337	51146371	None	9980	891	106990	No_or_no_constitutive_exon
AAACATAATTTTGTGCTAATTTGATGAATGTTGCACTAATTTGGGAGTAGAT	51158606	51158693	51158743	51158691	-1	8	PGSC0003DMG400026253	51155807	51159610	None	9980	891	106990	No_or_no_constitutive_exon
TCTTGAGAAGTATGATGATTTTGTAACTTGAAACTTGTTGGGAATTGCAGAA	51232824	51237121	51232774	51232826	1	8	PGSC0003DMG400026227	51232327	51237121	None	9980	891	106990	No_or_no_constitutive_exon
TTCTTCATTTTAAATGTCTAATATCTACCGAGTGTCATTGTGGGATATAGGG	52043209	52043318	52043159	52043211	1	8	PGSC0003DMG400004828	52041646	52050466	None	9980	891	106990	No_or_no_constitutive_exon
TGAATCAGGGTTTGTCTCTAATCTTTATCGAGTGTCATCGTGGGATACAGGG	52052019	52052128	52051969	52052021	1	8	PGSC0003DMG400004827	52051596	52055200	None	9980	891	106990	No_or_no_constitutive_exon
TGGTTTGCAGCAGAACATTGGTGTATGGATGGATTCCAACTATGGGAAAGGC	53513149	53515163	53515213	53515161	-1	8	PGSC0003DMG400003913	53513149	53518925	None	9980	891	106990	No_or_no_constitutive_exon
TAAGCAGTCGTTTGTTTAGCACCATTTATATATTTCTGCTGGGTTAACAGGA	54199606	54200003	54200053	54200001	-1	8	PGSC0003DMG400003051	54199606	54203851	RFC2	9980	891	106990	Yes
CTGTGATATTCTTAGAAGAGTGAGGTCACTAATGGTTTTTGTGAGGGCAGGT	54362247	54362296	54362346	54362294	-1	8	PGSC0003DMG400003061	54360385	54365907	TET10	9980	891	106990	No_or_no_constitutive_exon
TGCTTGCAACCTTTTTACTCCAAATCATTATCTCATTGTTGGGTTAACAGGG	55048901	55048982	55048851	55048903	1	8	PGSC0003DMG400012332	55039621	55049591	None	9980	891	106990	No_or_no_constitutive_exon
TTATTTTTTTTTGGGCAGGTGTCTAATTGGTTCATTAATGCAAGGGTAAGGC	55117150	55117700	55117100	55117152	1	8	PGSC0003DMG400012329	55113009	55117955	BEL1	9980	891	106990	No_or_no_constitutive_exon
CCTTGTTTTTAATTTCAAAGTCTAGGATTAACATGGTCACATGGGTGTAGCT	55657477	55657639	55657689	55657637	-1	8	PGSC0003DMG400012162	55653599	55658837	None	9980	891	106990	No_or_no_constitutive_exon
CAGCTACAAGTTTATTTTGGCCTTTTACGGACTGTTTGCTGGGTGACCAGGT	653472	653551	653601	653549	-1	9	PGSC0003DMG400020356	650204	655303	None	9980	891	106990	Yes
TTAGTGTTCTTTTGAAACTAAAGTCTTGATTTTTATTTGGGTGGGAGCAGAT	771309	771362	771259	771311	1	9	PGSC0003DMG402020339	770959	776572	TIM10	9980	891	106990	No_or_no_constitutive_exon
TATTTTATTGTTTTTGATATTATTTTTCTTTTGTTTGGGTAAAATAATAGGC	1442881	1443089	1443139	1443087	-1	9	PGSC0003DMG402008895	1440914	1443446	None	9980	891	106990	No_or_no_constitutive_exon
AGTTATAGCCAGAAGATATTTAACTTTTTTTTTTTTGTCTTTGGGGATAGAT	1446589	1446806	1446856	1446804	-1	9	PGSC0003DMG401008895	1444488	1453938	None	9980	891	106990	No_or_no_constitutive_exon
GTTAATTTTGTGGGTAGTGTTGAAGTGCTCAACTGACATATGAAGGGCAGTT	1593602	1593716	1593552	1593604	1	9	PGSC0003DMG400008827	1591815	1595924	ATBCA6	9980	891	106990	No_or_no_constitutive_exon
CTAACTGAGTTGTTGCAATGATCTTTAACTTTCTGCAAATATTGGGAAAGCT	1927358	1927457	1927507	1927455	-1	9	PGSC0003DMG401008915	1924148	1931315	DPA	9980	891	106990	Yes
ATTCCGAGTCAAAATTAGTAATGTTGATATAAAAATGGGTGAATGTACAGGA	2348515	2348677	2348727	2348675	-1	9	PGSC0003DMG400008938	2345620	2351097	None	9980	891	106990	No_or_no_constitutive_exon
CTAAACACAACTTTATCCATTCTCATGTTCACTGATAAGTGGGGGAACAGGT	2593713	2593839	2593663	2593715	1	9	PGSC0003DMG400008871	2589905	2598035	FFC	9980	891	106990	No_or_no_constitutive_exon
TGTTATCTTTTGTTTCATTGACCATATCTTCTATTCTTTGGGTGAGCCAGGA	3894279	3894370	3894420	3894368	-1	9	PGSC0003DMG400002719	3888676	3898320	None	9980	891	106990	No_or_no_constitutive_exon
TGCTTTGTTTTGCTAATATATACTTTTCTTTCGATGGGGAGAAATTGCAGGA	4132455	4132729	4132405	4132457	1	9	PGSC0003DMG400002691	4130842	4138182	None	9980	891	106990	No_or_no_constitutive_exon
CTGCTACATATCTTCCGTTTGATTCCTAATTATGATGTTCGGGTGAACAGGT	5327558	5327630	5327680	5327628	-1	9	PGSC0003DMG400021556	5325987	5330633	None	9980	891	106990	Yes
ATACATTATCCTTCTCAGATAATTTTATTTGATAATTCACTGGGTGGCAGGA	5588503	5588580	5588453	5588505	1	9	PGSC0003DMG400021563	5584977	5591550	SYTC	9980	891	106990	No_or_no_constitutive_exon
GGGCTCTGCCTAATACTAAAAACTCTCTCATCTTATGCTCGGGATTGTAGCT	6062591	6063471	6062541	6062593	1	9	PGSC0003DMG400001776	6057066	6063471	None	9980	891	106990	No_or_no_constitutive_exon
ACTTTCTTAAACATTTTTTCTGACCTAGATAGTTTAATGGGAAATTGCAGCT	6497547	6498197	6498247	6498195	-1	9	PGSC0003DMG400001737	6494692	6501224	None	9980	891	106990	No_or_no_constitutive_exon
GATGTTATAATACAGAAGCAACCATTGTAAAATAAGTCTCGGGATATCAGGG	7102208	7102365	7102415	7102363	-1	9	PGSC0003DMG400002026	7097773	7104969	None	9980	891	106990	Yes
CTTGGTGATTAGTTTATATTGTGGATGGTCAAAATTGGGTGTCAACAAAGGG	7240719	7241115	7241165	7241113	-1	9	PGSC0003DMG400045250	7240719	7242068	None	9980	891	106990	No_or_no_constitutive_exon
GTGAACCAGCTAAAGTCCACTGATATGTCTCTGATTTTGGGACTGTGGAGAT	9910561	9910681	9910731	9910679	-1	9	PGSC0003DMG400038379	9910561	9911719	None	9980	891	106990	No_or_no_constitutive_exon
ATCCCTTGATTGACAATTTAATCATTCTCTATTGTCGCGGGTGGATAAAGTT	10265709	10266576	10265659	10265711	1	9	PGSC0003DMG400043072	10264957	10266576	None	9980	891	106990	No_or_no_constitutive_exon
ATTGAGTCGAACTACAAGCAGCCTGATTCCATAAGTTGAGGGATATGTAGGC	10821512	10821597	10821462	10821514	1	9	PGSC0003DMG400036567	10820957	10822859	None	9980	891	106990	No_or_no_constitutive_exon
TCCTCACACTTAAGTAGGATTCTCTAAGAGTTCATGAATATGGGTTGAAGTT	13514938	13515267	13515317	13515265	-1	9	PGSC0003DMG400034451	13514142	13515812	None	9980	891	106990	No_or_no_constitutive_exon
CAAACTGATCTTAATATGAACGGGTAATTTCTGAGTATCATGGGATGAAGGT	19534760	19534835	19534885	19534833	-1	9	PGSC0003DMG400036610	19534760	19539617	None	9980	891	106990	No_or_no_constitutive_exon
TGAACTTGTGAACTTTATCTGCCTATTTGAATGTCTTCATTTTGGGGAAGAA	20540304	20540517	20540254	20540306	1	9	PGSC0003DMG400004177	20536298	20540517	None	9980	891	106990	No_or_no_constitutive_exon
GTCGAGTACGCCTTGTTACGACTTGGGGGTGCTCCCGGGTCGTGACAAAGTT	21389888	21390228	21390278	21390226	-1	9	PGSC0003DMG400035741	21389888	21394285	None	9980	891	106990	No_or_no_constitutive_exon
TGTGTCATGCCTTAGAGGAATGTTTGGGCTGATTATGGAGAGGGTTGTAGGT	23651192	23651254	23651142	23651194	1	9	PGSC0003DMG400044567	23650986	23653973	None	9980	891	106990	No_or_no_constitutive_exon
TTTAGAGTTGAAAAGTGACCAAGGAAATTCGTCAAAAATCTGGGGAAAAGGG	23652496	23652724	23652446	23652498	1	9	PGSC0003DMG400044567	23650986	23653973	None	9980	891	106990	No_or_no_constitutive_exon
GTTGGAGGGACCGTGATAGGTAATGGCCTGACCGTGGGACTAATTGGAAGAA	24626640	24626823	24626590	24626642	1	9	PGSC0003DMG400039524	24626373	24632421	None	9980	891	106990	No_or_no_constitutive_exon
CCCCGAAAAACACCGGCTAAACTTCCTCCAACAAGGGGGAATGTAAAGAGAA	24628506	24628878	24628456	24628508	1	9	PGSC0003DMG400039524	24626373	24632421	None	9980	891	106990	No_or_no_constitutive_exon
AGATCTAATGGTGGTGGCCCTTTCATGTGTAATGTACCTTGGGTCGGCAGGC	26890218	26890330	26890168	26890220	1	9	PGSC0003DMG400036766	26888719	26891837	None	9980	891	106990	No_or_no_constitutive_exon
TGTATGAGAATTTTTAGAGTCTTGTACACCGTGTCACGTCCGGGGTGTAGGC	26891511	26891597	26891461	26891513	1	9	PGSC0003DMG400036766	26888719	26891837	None	9980	891	106990	No_or_no_constitutive_exon
TAAATCTGATGTTGCTGCTGGCAGCCAATCTGCGAATGACTCGAGGGCAGTG	28487287	28487532	28487237	28487289	1	9	PGSC0003DMG400036069	28486733	28489224	None	9980	891	106990	No_or_no_constitutive_exon
TGTGGATTTTGGATTTGAGTTAATGTTGCTTTTCTCCTCGGGGATGGCAGGC	30605209	30605392	30605159	30605211	1	9	PGSC0003DMG400026879	30599013	30605649	None	9980	891	106990	No_or_no_constitutive_exon
GTGCATATATAAGTAATGTGAAATACACCTGAAATCTTTCTGGGAGACAGTT	32090613	32090679	32090729	32090677	-1	9	PGSC0003DMG400045075	32090613	32094115	None	9980	891	106990	No_or_no_constitutive_exon
AGGCTAAACTTGGGTATGATCATTGGCTAAGAAATGTCCATGAGGGCCAGGC	33629311	33629565	33629261	33629313	1	9	PGSC0003DMG400034413	33628820	33630134	None	9980	891	106990	No_or_no_constitutive_exon
TTTGCTTGAATGATCAGGAAACTAACAAAAGTTATTGTTTTGATGGGCAGGT	36039733	36041154	36041204	36041152	-1	9	PGSC0003DMG400020288	36039733	36042018	None	9980	891	106990	No_or_no_constitutive_exon
ATGCCACCCCGAAAGATAAAAGCATGGAATTTCAAAATAAATGAAGGGAGGT	39180667	39180949	39180999	39180947	-1	9	PGSC0003DMG400041214	39180667	39182896	None	9980	891	106990	No_or_no_constitutive_exon
TGTGGACAAGCTGAAGTCCACTGACATGTCCATGATTTTTGGGACGGTAGAG	39499872	39500195	39499822	39499874	1	9	PGSC0003DMG400042490	39498964	39500195	None	9980	891	106990	No_or_no_constitutive_exon
GTTGAATGTGCAGGTTGAAAATTTTAAACTTTGGGAAAATGGGCAGTTAGGC	40236668	40236754	40236804	40236752	-1	9	PGSC0003DMG400046264	40234590	40242549	None	9980	891	106990	No_or_no_constitutive_exon
GATATGCATCTAGGGCCAAGGCTGCCAAACTTCCCACAACTGGTGGGAAGGG	41562262	41562356	41562212	41562264	1	9	PGSC0003DMG400042624	41560037	41562922	None	9980	891	106990	No_or_no_constitutive_exon
ACATGTTTCCCATCTAGACTGTGCTCTATGAGCTTACATGGCTGGGATAGTT	43376374	43376595	43376324	43376376	1	9	PGSC0003DMG400030176	43375509	43382377	None	9980	891	106990	No_or_no_constitutive_exon
GTATCATTTATCTGTTTTATGATTGATCAACATTATTTATGGGATTGCAGAA	44055142	44055248	44055298	44055246	-1	9	PGSC0003DMG400017651	44052511	44056257	None	9980	891	106990	No_or_no_constitutive_exon
TTACTCAAACCGGGGTCGAGAAAATGGTGGTTACTCAAACCGGGGTCGAGAA	44765708	44766107	44766157	44766105	-1	9	PGSC0003DMG400003423	44765265	44769626	None	9980	891	106990	No_or_no_constitutive_exon
CCGGGGTCGAGAAAATGGTGGTTACTCAAACCGGGGTCGATGGGGAGAAGAA	44765708	44766068	44766118	44766066	-1	9	PGSC0003DMG400003423	44765265	44769626	None	9980	891	106990	No_or_no_constitutive_exon
CCGGGGTCGATGGGGAGAAGAAAATGGTGGTTACTCAAACCGGGGCGGAGAA	44765708	44766038	44766088	44766036	-1	9	PGSC0003DMG400003423	44765265	44769626	None	9980	891	106990	No_or_no_constitutive_exon
GTGCGCAAATTTTACTACAAAATGGAGTTGTTAGAGGATGTGGGAATCAGGA	44779858	44779965	44779808	44779860	1	9	PGSC0003DMG400041878	44774059	44780449	None	9980	891	106990	No_or_no_constitutive_exon
TTTTGTGTTTATTTGGGCTAATTGGATTTTATCATATTTTGGGATTACAGTG	44996632	44996782	44996582	44996634	1	9	PGSC0003DMG400015817	44984671	44997546	None	9980	891	106990	Yes
CCCGGATTGCCTCCTATTTGCTGACTAGAAAATCTAATTTGGGATATCAGAT	45372579	45372720	45372770	45372718	-1	9	PGSC0003DMG400015804	45371784	45378871	None	9980	891	106990	No_or_no_constitutive_exon
TTAAAAACTCTTGTTTGAATTGTCATTGAATATATTTACAATGGGTGCAGAC	45728416	45728576	45728626	45728574	-1	9	PGSC0003DMG400022027	45709283	45730781	None	9980	891	106990	No_or_no_constitutive_exon
CAAGTTGTTCAGGATTTCATGACTACAAGCTGACATTTTTGTGGGTGCAGAA	45795806	45795876	45795926	45795874	-1	9	PGSC0003DMG400009744	45786295	45796177	None	9980	891	106990	No_or_no_constitutive_exon
ATTCTTCATGTGGTAGTCATCCCCAGAACTAATTAAATTGTGGGTGGCAGGT	47660424	47660519	47660569	47660517	-1	9	PGSC0003DMG400012880	47654743	47662986	None	9980	891	106990	No_or_no_constitutive_exon
ATCAGGGTTAAGTTTCTAATTAGTTTCTTGTAATTCTTTTGGGCATGCAGTA	48436843	48437029	48436793	48436845	1	9	PGSC0003DMG400019344	48435192	48437029	None	9980	891	106990	No_or_no_constitutive_exon
TAATGCTTGATATGATTTTGTTTTTTTTGGACATGTTTTGGGGATTATAGTT	48627476	48628139	48628189	48628137	-1	9	PGSC0003DMG400019306	48627476	48631778	None	9980	891	106990	No_or_no_constitutive_exon
GTTTTTGGTCAACTTTGAACAGTCATAACTCCTAGCTCAGGGTGGGTTAGGT	49224333	49224475	49224283	49224335	1	9	PGSC0003DMG400019911	49217848	49224659	None	9980	891	106990	No_or_no_constitutive_exon
ATGTACCTATTATTCTACTTTGATTAATTTTTTACCTCCTTTGTGGGAAGAT	49574460	49574860	49574410	49574462	1	9	PGSC0003DMG400031422	49569808	49574860	None	9980	891	106990	No_or_no_constitutive_exon
TAAGTTTTCTAGGGTTTTTGATGATTTTTTTTTGTTTTTGGGTAATGTAGGA	52155278	52155427	52155477	52155425	-1	9	PGSC0003DMG400011383	52150154	52155905	None	9980	891	106990	No_or_no_constitutive_exon
GTTTTTATTCTCGATTTACTCATCGTTTGTTATGTTTTTGTGGGATGCAGGC	52352762	52353023	52353073	52353021	-1	9	PGSC0003DMG400011388	52350668	52354458	None	9980	891	106990	No_or_no_constitutive_exon
ATTGAATATATGTATACTGATAAGTGAATACTGTTATTGGGAAATTATAGTT	52569833	52570073	52569783	52569835	1	9	PGSC0003DMG400011374	52561959	52571137	None	9980	891	106990	No_or_no_constitutive_exon
ACTTTTGTCTAAGAAAATATAGTAATGATTATCTAAACTTGTGGGTGCAGGC	53387505	53387810	53387455	53387507	1	9	PGSC0003DMG400031809	53384246	53389353	LOX5	9980	891	106990	No_or_no_constitutive_exon
CATATAAGTAATGAGTTTGTTTTTTAAAATGGTCATTTTGGGATAGCCAGGT	54493466	54493679	54493729	54493677	-1	9	PGSC0003DMG404006439	54491396	54495405	None	9980	891	106990	No_or_no_constitutive_exon
ATCTTGGATGATAACTTTGCTTCAGTTGCCACAGTTTTGAAATGGGGAAGGT	54748878	54749526	54749576	54749524	-1	9	PGSC0003DMG400039160	54747937	54751640	None	9980	891	106990	No_or_no_constitutive_exon
CGTTACGTTTTAGTTGAGAGTTGATTCATCGAGCTTCAATTAATGGGCAGAT	55285397	55285525	55285347	55285399	1	9	PGSC0003DMG400006092	55283068	55289580	None	9980	891	106990	Yes
TGTATTTGCTGTATCTGATAACAAAGCCGTCTTGTTTTTGGGTGGGACAGAT	55559149	55559390	55559440	55559388	-1	9	PGSC0003DMG400015115	55558131	55564649	ATAAH-2	9980	891	106990	Yes
TTTTGTTTGGTCTATTTCTCCAATAACAAATATGTCGTTGCGGGGCGCAGGT	56781021	56781149	56780971	56781023	1	9	PGSC0003DMG403017205	56780635	56782829	None	9980	891	106990	No_or_no_constitutive_exon
TCGGTATCCTGAATACTAATATCTATCCTGTTCATTCTAATGAAGGGCAGTA	56977964	56978037	56978087	56978035	-1	9	PGSC0003DMG400017147	56975590	56981113	None	9980	891	106990	No_or_no_constitutive_exon
TTTATAATTGTCTTGGGGGATATGTCTTTCTGTTTATTTTGGGTATAAAGGA	57599007	57599184	57599234	57599182	-1	9	PGSC0003DMG402011586	57598032	57599952	None	9980	891	106990	No_or_no_constitutive_exon
GGTGCAGCTAAGAAAACATTTGCTGGTAATTATTTTGAAAGAAGGGGGAGAG	57837620	57837845	57837570	57837622	1	9	PGSC0003DMG400036789	57832299	57837845	None	9980	891	106990	No_or_no_constitutive_exon
TAGTACTTTGTTATTAGTGATTTTTATGTGCCTGATGTCGGGTGCAACAGGT	59142357	59142474	59142307	59142359	1	9	PGSC0003DMG400026413	59134011	59143977	None	9980	891	106990	Yes
AGAGATGGAGTTGAGAGGTGTAGTAGAGATCGTGATAGGGAGCGGTGAAGAG	59859126	59859262	59859076	59859128	1	9	PGSC0003DMG400020943	59855836	59859262	None	9980	891	106990	No_or_no_constitutive_exon
CATTATTTATTTTTATATATCTAATAAGAGAACCGTATATGTGGGTGCAGCA	60274864	60275111	60274814	60274866	1	9	PGSC0003DMG400017920	60274512	60275111	None	9980	891	106990	No_or_no_constitutive_exon
CATTCATTATTTCCTTCATCTATTTTACATGTATTGCAATCAATGGGCAGAT	60332014	60332167	60331964	60332016	1	9	PGSC0003DMG400016627	60330459	60334642	None	9980	891	106990	No_or_no_constitutive_exon
CGTAGACTATCTAAAGTCTACCGACTTCAATTCATTAATAAGGGTTGCAGAT	821713	821889	821939	821887	-1	00	PGSC0003DMG400043940	817844	822087	None	9980	891	106990	No_or_no_constitutive_exon
AGCCACGATCATGACCACTGGCCGTGAAGTGGTCCGTGGTCATGGGGCAGTA	6051804	6051950	6051754	6051806	1	00	PGSC0003DMG400040529	6051547	6051950	None	9980	891	106990	No_or_no_constitutive_exon
CTGCCTCCCAGCCCCCGCTCACTCAGGCTGCATTACTACGAATGGGATAGCT	9140162	9140324	9140112	9140164	1	00	PGSC0003DMG400036310	9139761	9140702	None	9980	891	106990	No_or_no_constitutive_exon
AGAGATTCCTTAGGCTACCACCGTAGAGGTTCAGAGGGGTAGCACAATAGAT	10071825	10072100	10072150	10072098	-1	00	PGSC0003DMG400034569	10071825	10075628	None	9980	891	106990	No_or_no_constitutive_exon
TAATGCTGGTTAAAGTAGCCAGTCTGTTGATAATTTGGGAGGCAGTGCAGAG	10442814	10443020	10443070	10443018	-1	00	PGSC0003DMG400046007	10442814	10449095	None	9980	891	106990	No_or_no_constitutive_exon
TCACAAAGCATATTGTTGCCAAGTCTGAAAAGGCAAATGTTATGGGACAGCA	10689326	10689465	10689515	10689463	-1	00	PGSC0003DMG400039713	10682653	10689844	None	9980	891	106990	No_or_no_constitutive_exon
TCTTACCCTGAGCATGATCTTGTTGACTGTGTATCTTATGGGAGTAGGAGAT	10730783	10731585	10731635	10731583	-1	00	PGSC0003DMG400045612	10730087	10732025	None	9980	891	106990	No_or_no_constitutive_exon
ATTTATTCGAGAATAAATAAATAAATGTGTTTAATTTGTGGGTGATGAAGGG	12405876	12406049	12406099	12406047	-1	00	PGSC0003DMG400001928	12400885	12406324	CCB4	9980	891	106990	No_or_no_constitutive_exon
ATTAGCAATATCATTTCTCGTTGAATTGATGCATCCTTTCACTGGGGCAGCC	12545312	12546032	12546082	12546030	-1	00	PGSC0003DMG400001934	12544377	12549462	None	9980	891	106990	No_or_no_constitutive_exon
CAATAGGGAGGTTGTGGTCCTTGTGAACCCCAATGTGGGTACAATGGCAGTT	12722432	12722599	12722649	12722597	-1	00	PGSC0003DMG400037512	12722432	12724525	None	9980	891	106990	No_or_no_constitutive_exon
AAGCCTAGGATGTAAGCAAGGGCCTAGGCTAGCATGATAGGGTGATAGAGGC	12830282	12830557	12830232	12830284	1	00	PGSC0003DMG400041817	12827346	12830557	None	9980	891	106990	No_or_no_constitutive_exon
GAATTAGGAAGGTTTCCACCCGCACTATCAACCGTGGGTTGGAAATCAAGGT	14083456	14083863	14083406	14083458	1	00	PGSC0003DMG400041013	14082488	14083863	None	9980	891	106990	No_or_no_constitutive_exon
TCTCCAGTCTGATTAGGAGCACACACTAATCGGGTCACCAATTGGGGCAGCT	14197989	14198138	14197939	14197991	1	00	PGSC0003DMG400045974	14196592	14199193	None	9980	891	106990	No_or_no_constitutive_exon
CAAATACTGGTAAATAGCTTGAAGAACATGATGATAAATGGGTTAATAAGGG	14919663	14919966	14919613	14919665	1	00	PGSC0003DMG400040319	14916976	14919966	None	9980	891	106990	No_or_no_constitutive_exon
GTGATAGGACAGTACCTCCTGATGCAGATGTTATTCATGGGGATGTGCAGGA	16483855	16484128	16484178	16484126	-1	00	PGSC0003DMG400039109	16483855	16484312	None	9980	891	106990	No_or_no_constitutive_exon
GGAAATGCCACAAGAATGATGAACTTCAATTTGTCTGGGAATAGAGTCAGTG	20018361	20019425	20019475	20019423	-1	00	PGSC0003DMG400013955	20016437	20022181	None	9980	891	106990	No_or_no_constitutive_exon
CTGATATATTTCCATCACTAAAATTTCTTCATGTGTTATGGGGAATGAAGGG	23107806	23107983	23107756	23107808	1	00	PGSC0003DMG400002340	23107250	23108689	None	9980	891	106990	No_or_no_constitutive_exon
AAGCTGTATTGTTTTGGTAGTCCCTTTGATAAATTGATTTTGGGGTGAAGGA	33844245	33844308	33844195	33844247	1	00	PGSC0003DMG400012080	33843436	33845367	None	9980	891	106990	No_or_no_constitutive_exon
GTTAATCTCACAAATAATTTGATTATTTCAAAGGAAAATCAGGGGGAGAGGA	35306840	35307064	35306790	35306842	1	00	PGSC0003DMG400021037	35306418	35307064	None	9980	891	106990	No_or_no_constitutive_exon
AGACTTTTCATAACATTTGAGCAGAACTGGAAAGAGAACGTGGGGCACAGAG	37152985	37153413	37152935	37152987	1	00	PGSC0003DMG400038504	37152803	37153413	None	9980	891	106990	No_or_no_constitutive_exon
ATGATTTCTCTATTTTATCTGTTAACATATCTAAATATTGGGTGATGCAGCA	39675123	39675197	39675247	39675195	-1	00	PGSC0003DMG400032086	39673874	39675798	None	9980	891	106990	No_or_no_constitutive_exon
