# Supplementary material for: Widespread Separation of the Polypyrimidine Tract From 3′ AG by G Tracts in Association With Alternative Exons in Metazoa and Plants
Source: Front Genet. 2019 Jan 14;9:741. doi: 10.3389/fgene.2018.00741 (PMC6339879; doi:10.3389/fgene.2018.00741)
Supplement: DATA FILE S2 — Sequences of REPAG 3′ SS from each species of metazoa, plants and protists. [file Data_Sheet_2.zip › Supplementary data 2/Protists_Release38_plasmodium_chabaudi.txt]

REPA_GGG_Sequence	Exon_Start	Exon_End	Pos_-50	Pos_+2	Strand	Chromosome	GeneID	Gene_Start	Gene_End	Gene_Name	Number_of_REPAs	Number_of_REPAs_has_GGG	Number_of_Intron(Intra_genic_Region)	Upstream_Constitutive_Exon
GCATATATACATTATACATACTAATTAATGCTATTTTTATGATGGGACAGGT	1059970	1060084	1059920	1059972	1	10	PCHAS_102710	1058309	1061884	None	351	12	8787	No_constitutive_exon_found_in_species
TTCTTATCTGTTTTTTTTTTGCCTTTTCATTAATTATACTGGGAAAAAAGAC	326202	327273	326152	326204	1	11	PCHAS_110930	325839	328750	None	351	12	8787	No_constitutive_exon_found_in_species
CTGATTCTATATTTTTCTTTTTGCATACATACCAATGGGGAAACAAAAAGGC	1511486	1511583	1511436	1511488	1	12	PCHAS_124110	1510997	1512624	None	351	12	8787	No_constitutive_exon_found_in_species
TATTCCCATTGTAATATATGCATTTACTTGACCTATTAAATGGTGGGCAGAA	1374313	1374381	1374263	1374315	1	14	PCHAS_143830	1372912	1375035	None	351	12	8787	No_constitutive_exon_found_in_species
TATCATGGTTATCACTTACAATTTATTATTCTCTTTTTTGGGGGGGACAGGG	1913658	1914190	1913608	1913660	1	14	PCHAS_145190	1913016	1914505	None	351	12	8787	No_constitutive_exon_found_in_species
TTTCCATTTTTTTCCACCTTTTCCACCTGCCCAAAATTGATGGGTGACAGAT	1946013	1946164	1946214	1946162	-1	14	PCHAS_145270	1940639	1948129	None	351	12	8787	No_constitutive_exon_found_in_species
ATTTTATTGTTTATTCATAATGTTATTTCTTTTTTTATAAATGGGTATAGAT	120126	120294	120344	120292	-1	3	PCHAS_030350	120003	120862	None	351	12	8787	No_constitutive_exon_found_in_species
AAATTTTAATTAATTAAATTTGTTTATTACTATAAACTTTTTTGGGAAAGAA	130434	130546	130596	130544	-1	3	PCHAS_030380	128446	131321	None	351	12	8787	No_constitutive_exon_found_in_species
AATATAAGTAGCTGATCATATTTTTTCATTTATTTATTTGGGAATTGCAGGT	153024	153162	153212	153160	-1	5	PCHAS_050380	151910	158782	None	351	12	8787	No_constitutive_exon_found_in_species
TTTTACTGTCTTTACAATTCTAACGTTTTTATCTTTTTTTATGGGCACAGGT	597196	597396	597446	597394	-1	5	PCHAS_051640	597196	598266	None	351	12	8787	No_constitutive_exon_found_in_species
AAAATGATTTTTATTTATTATATTTTTTTTTTTCACAATTTGGGATATAGAA	903744	903869	903919	903867	-1	8	PCHAS_082390	901796	904051	None	351	12	8787	No_constitutive_exon_found_in_species
CAAACATCAAGTCAAGCATCGGGCTCTGAAAATCAAGGGAGTATGGATAGAA	38004	38133	37954	38006	1	chab_bin_9_69439-107949	PCHAS_000260	37020	38133	None	351	12	8787	No_constitutive_exon_found_in_species
