# Supplementary material for: Widespread Separation of the Polypyrimidine Tract From 3′ AG by G Tracts in Association With Alternative Exons in Metazoa and Plants
Source: Front Genet. 2019 Jan 14;9:741. doi: 10.3389/fgene.2018.00741 (PMC6339879; doi:10.3389/fgene.2018.00741)
Supplement: DATA FILE S2 — Sequences of REPAG 3′ SS from each species of metazoa, plants and protists. [file Data_Sheet_2.zip › Supplementary data 2/Protists_Release38_albugo_candida.txt]

REPA_GGG_Sequence	Exon_Start	Exon_End	Pos_-50	Pos_+2	Strand	Chromosome	GeneID	Gene_Start	Gene_End	Gene_Name	Number_of_REPAs	Number_of_REPAs_has_GGG	Number_of_Intron(Intra_genic_Region)	Upstream_Constitutive_Exon
TCATTCTGACATTATCTCTTTGACTGTACACATCTGACCGTGGGAAATAGAT	5245	5651	5195	5247	1	AcNc2_CONTIG_1_length_398508	BN9_000020	4263	6475	None	3951	256	20538	No_constitutive_exon_found_in_species
TTATCAACAAGAAGATTTCTGTAGTCATCAAATGGGAATTGGGATTACAGGA	64636	64853	64903	64851	-1	AcNc2_CONTIG_1_length_398508	BN9_000250	63801	65850	None	3951	256	20538	No_constitutive_exon_found_in_species
AATGCAGAAACCCTTAAACTCACATTTTTTTCGGTTGAGGGATTATAAAGGA	171761	172148	172198	172146	-1	AcNc2_CONTIG_1_length_398508	BN9_000820	171186	172576	None	3951	256	20538	No_constitutive_exon_found_in_species
TCATGTCTGACCCTTGCAACACACATGCAATCAATTTGGGTGTGTAGAAGGC	367456	367696	367746	367694	-1	AcNc2_CONTIG_1_length_398508	BN9_002100	367456	367803	None	3951	256	20538	No_constitutive_exon_found_in_species
GCTTCTTCTCGAGGGATTGTATCGGCATGTTATCTTCGTGACGTGGGTAGCA	83385	83460	83335	83387	1	AcNc2_CONTIG_2_length_354893	BN9_002570	78285	83460	None	3951	256	20538	No_constitutive_exon_found_in_species
GACGGTTCGTTCCTCGCGAATCAATACTTTACCTGACATTATGTGGGCAGAT	158671	159337	159387	159335	-1	AcNc2_CONTIG_2_length_354893	BN9_003180	158131	161336	None	3951	256	20538	No_constitutive_exon_found_in_species
GCACAGCTGACGTGCGCTGCACAAAATGTACTAATGATTTGGGATGTCAGAA	176617	176894	176944	176892	-1	AcNc2_CONTIG_3_length_317577	BN9_005480	176617	177701	None	3951	256	20538	No_constitutive_exon_found_in_species
GAAGACATACACAAACAAAGGCATCTGAAGCTCAAATATTGGGAATTTAGGC	227806	227857	227907	227855	-1	AcNc2_CONTIG_3_length_317577	BN9_005720	226815	228313	None	3951	256	20538	No_constitutive_exon_found_in_species
TAAACGAATGACCATCGAGTGGCGCCTAATGTCTTTATTCAGGGAACAAGAA	16749	16909	16959	16907	-1	AcNc2_CONTIG_4_length_286395	BN9_006170	15360	17118	None	3951	256	20538	No_constitutive_exon_found_in_species
AATCCCTGATTAGTACCAGCCATCATGTACATTTACTAAATGGGATATAGGC	93850	94024	94074	94022	-1	AcNc2_CONTIG_4_length_286395	BN9_006590	93676	94220	None	3951	256	20538	No_constitutive_exon_found_in_species
TTTTGTCACGCTCGTTTATAATAAATGCTTATCATGCTTGATGGGTGTAGAA	125120	125210	125070	125122	1	AcNc2_CONTIG_4_length_286395	BN9_006830	124294	125210	None	3951	256	20538	No_constitutive_exon_found_in_species
TACGCATCTCGAATACGCATCGATTCACTGAACTTACACAAGGGCTAAAGCG	154932	155051	154882	154934	1	AcNc2_CONTIG_5_length_245754	BN9_008840	153676	155374	None	3951	256	20538	No_constitutive_exon_found_in_species
GCGCGAAATAGTAAGAAGTCGGGGCATGTTCTCTTTCACAAGGGAAGCAGAC	4198	4251	4301	4249	-1	AcNc2_CONTIG_6_length_226621	BN9_009190	3789	4425	None	3951	256	20538	No_constitutive_exon_found_in_species
ATTTTTTTTGCTGGAAGTCATGACATTACAGTTTCTCATGACAGGGTCAGAA	22685	22739	22635	22687	1	AcNc2_CONTIG_6_length_226621	BN9_009310	22432	23598	None	3951	256	20538	No_constitutive_exon_found_in_species
TAATATTTATCTGACAGTAACTTCGGACTAAAGAAAGCCATTGGGAGTAGGA	126247	126313	126197	126249	1	AcNc2_CONTIG_6_length_226621	BN9_009580	125963	127736	None	3951	256	20538	No_constitutive_exon_found_in_species
CGTTTCTCTACCGAATCGTGTTTGACTAAGCGCTTTCTGGACGGGAATAGAT	12176	12289	12339	12287	-1	AcNc2_CONTIG_7_length_223839	BN9_010150	11391	12544	None	3951	256	20538	No_constitutive_exon_found_in_species
GGTGCGTGACGCTCTCGCCATTCCTGACAATTATACTGATCGGGATGTAGCA	181810	182214	182264	182212	-1	AcNc2_CONTIG_7_length_223839	BN9_011050	181810	183089	None	3951	256	20538	No_constitutive_exon_found_in_species
TGTACGTACCTCATCTGTATATGACATGTTGCTTGAATGTGGGGATTTAGGA	91855	92726	92776	92724	-1	AcNc2_CONTIG_8_length_208685	BN9_011580	84291	95324	None	3951	256	20538	No_constitutive_exon_found_in_species
GCTCTGCTCCGTATAAAACTTGATATTGACTAACTCGTTGGGATGTGCAGTC	151572	151631	151681	151629	-1	AcNc2_CONTIG_9_length_206581	BN9_013080	150772	153803	None	3951	256	20538	No_constitutive_exon_found_in_species
ACTGAAAGAGAAGCTGTAATTGTGCTCACATATTAACTGGTGGGATAAAGGT	198352	198679	198729	198677	-1	AcNc2_CONTIG_10_length_204119	BN9_014630	198352	199393	None	3951	256	20538	No_constitutive_exon_found_in_species
ACTCGCGTATGGAATCCGAATTCACCAGAGAGTAACGATTCTGCGGGAAGGT	105396	105638	105688	105636	-1	AcNc2_CONTIG_11_length_196362	BN9_015370	102364	106260	None	3951	256	20538	No_constitutive_exon_found_in_species
TTGACTTGGTAGATTGAATTTATGAAGAGGATGGTGGGCAGATGCGATAGGT	137956	138058	138108	138056	-1	AcNc2_CONTIG_11_length_196362	BN9_015640	137412	138293	None	3951	256	20538	No_constitutive_exon_found_in_species
TGAGCTTTATTTCGGATGTCTTTAGACGTGGATTGAATCTGGGTGTGTAGAA	67598	67695	67745	67693	-1	AcNc2_CONTIG_12_length_192988	BN9_016440	67414	68177	None	3951	256	20538	No_constitutive_exon_found_in_species
AGTGAATAAACTAACAGGATTAGTAGTTTACAAAATCAAATGGGATATAGTT	89323	89567	89617	89565	-1	AcNc2_CONTIG_12_length_192988	BN9_016570	87406	89859	None	3951	256	20538	No_constitutive_exon_found_in_species
TAAGCTATGCGTGTCCATGAGTTTTATATATAAGAGTTTTGGGTCGATAGTT	38355	38431	38305	38357	1	AcNc2_CONTIG_13_length_192192	BN9_017320	37949	39202	None	3951	256	20538	No_constitutive_exon_found_in_species
GATTGCTGATGAGCTGATCGGTTGAGAATTAATGTTGGGAATTACAAAAGGG	79617	82380	82430	82378	-1	AcNc2_CONTIG_13_length_192192	BN9_017550	78870	83470	None	3951	256	20538	No_constitutive_exon_found_in_species
GCATGTGATATTTCGTCTTGATTGTCATATCTTACGGGCAGGTTGTAAAGCT	130841	130964	130791	130843	1	AcNc2_CONTIG_13_length_192192	BN9_017680	130326	131973	None	3951	256	20538	No_constitutive_exon_found_in_species
GCTGCTGCAAGTGCTGTCCTTGTACCAGTATCTGTGTAAGTGCGTGGGAGAC	39819	39945	39995	39943	-1	AcNc2_CONTIG_16_length_171156	BN9_019800	39733	40450	None	3951	256	20538	No_constitutive_exon_found_in_species
GTGGTATAAATCGATTACAATGAAATCATTAGCCCTTGCGTGGGGAGAAGCA	73027	73124	72977	73029	1	AcNc2_CONTIG_17_length_161301	BN9_020640	72426	73124	None	3951	256	20538	No_constitutive_exon_found_in_species
TGACTTCGCATGTGACCCAATTCGTGCAGCTTTTATTATGGTGGGAATAGCT	130680	130790	130840	130788	-1	AcNc2_CONTIG_17_length_161301	BN9_020950	129864	131999	None	3951	256	20538	No_constitutive_exon_found_in_species
CTCTTTGACTTCCAAGAAATTGATCTGATGAGATTTTGTGATATGGGAAGAG	139868	142101	139818	139870	1	AcNc2_CONTIG_17_length_161301	BN9_021000	136763	142199	None	3951	256	20538	No_constitutive_exon_found_in_species
GAGGTGAGCTTTTCATATGCTTTTCCATAATTTTCAGTTTGGGTGTGTAGCG	7784	7904	7734	7786	1	AcNc2_CONTIG_20_length_158492	BN9_022770	6849	7904	None	3951	256	20538	No_constitutive_exon_found_in_species
GCACCTTGTCAGCTTCAACCTAAGACAAGGTACGCAATTTAGGGTAATAGCA	36973	37242	37292	37240	-1	AcNc2_CONTIG_21_length_158160	BN9_023330	36973	37819	None	3951	256	20538	No_constitutive_exon_found_in_species
TGCTCTTGTGAGTGTGATTGTTTTATCAATCAACCCGAGTGGGATCGTAGAT	51116	51317	51066	51118	1	AcNc2_CONTIG_23_length_155023	BN9_024590	49370	52628	None	3951	256	20538	No_constitutive_exon_found_in_species
GTTGTACGTCATGAAGATATCCTATCAAATATCTCATCGGCGGGCAATAGTT	51667	51799	51617	51669	1	AcNc2_CONTIG_23_length_155023	BN9_024590	49370	52628	None	3951	256	20538	No_constitutive_exon_found_in_species
CTATAAGCTTGCCAAACGTTTTCATTTAAGTGCTTGATGCAGGGCCGTAGGC	62959	63256	63306	63254	-1	AcNc2_CONTIG_23_length_155023	BN9_024710	62817	66654	None	3951	256	20538	No_constitutive_exon_found_in_species
ATCAGTGAAGGGCCATGTAGTCGCTGATACTCCTGGGGAAAGTAAAGCAGAC	151693	151822	151643	151695	1	AcNc2_CONTIG_23_length_155023	BN9_025010	151276	151822	None	3951	256	20538	No_constitutive_exon_found_in_species
AAATGCTGCATATCATAACGTCCATTTAATTGGTAGGGCAATTACAGAAGAC	94142	94152	94092	94144	1	AcNc2_CONTIG_25_length_153538	BN9_026090	93491	94152	None	3951	256	20538	No_constitutive_exon_found_in_species
AGCCTACCATCAGCAAGCGGAAGAGCTGACAAACTAAGCGTGGGAGTCAGGC	22750	23340	22700	22752	1	AcNc2_CONTIG_27_length_145656	BN9_026970	18581	23340	None	3951	256	20538	No_constitutive_exon_found_in_species
CTCGCAGTAACACCAAAACGAAATGGACGGAGATTGCGGGTCGCAAGGAGAC	41789	41882	41739	41791	1	AcNc2_CONTIG_27_length_145656	BN9_027110	41295	41882	None	3951	256	20538	No_constitutive_exon_found_in_species
TACTGCGTGTTCCCTCAATCTTTTATTGTTATTTGAGGGGATGAGTGAAGGA	95898	96243	95848	95900	1	AcNc2_CONTIG_27_length_145656	BN9_027400	95473	96597	None	3951	256	20538	No_constitutive_exon_found_in_species
ATGTAATTCTTCGATTATCAGTAGCTCTTTTGTATCGAGGGATGACATAGAT	16266	18074	18124	18072	-1	AcNc2_CONTIG_29_length_140563	BN9_028720	16266	19685	None	3951	256	20538	No_constitutive_exon_found_in_species
TAAAGTAACTATTAGATTGTATTCTCTGCGATAGCGAGTACCGGGAGTAGAA	88302	88533	88252	88304	1	AcNc2_CONTIG_30_length_135997	BN9_029450	88052	88533	None	3951	256	20538	No_constitutive_exon_found_in_species
TTCCAAAGTCGAGCATTCTGATTATCGCATTCCTTATGATGGGCATGTAGAT	131435	132212	132262	132210	-1	AcNc2_CONTIG_30_length_135997	BN9_029720	129095	133594	None	3951	256	20538	No_constitutive_exon_found_in_species
AGGTTTGCTGCAACTTCGCAAGAGAAGTGCTAATTTATGGGATGAATTAGAC	109386	109506	109556	109504	-1	AcNc2_CONTIG_31_length_132045	BN9_030520	109027	110066	None	3951	256	20538	No_constitutive_exon_found_in_species
GGTAATTGTTATCTCCTTGTCGATGTTAAGAGTGATCGAATGGGACGTAGGT	65622	65731	65781	65729	-1	AcNc2_CONTIG_33_length_129266	BN9_031600	64202	65969	None	3951	256	20538	No_constitutive_exon_found_in_species
TTCTCTGAAACGCATTGAAGGAATTAGCTGATCGTCTGATTGGGATATAGTG	13417	13872	13922	13870	-1	AcNc2_CONTIG_34_length_127434	BN9_032120	12998	14247	None	3951	256	20538	No_constitutive_exon_found_in_species
TTTATACTCTTCAGTCGGCATCTTCAACTATGCTCTCATTGGGATTGCAGGC	90611	91001	90561	90613	1	AcNc2_CONTIG_35_length_127430	BN9_033380	89925	91643	None	3951	256	20538	No_constitutive_exon_found_in_species
TTCTTCACGGCTTGTAGTGACCATTGTATAAGCTGAGCATCATGGGATAGGC	104893	105042	104843	104895	1	AcNc2_CONTIG_36_length_126267	BN9_033990	102985	105210	None	3951	256	20538	No_constitutive_exon_found_in_species
TTCGCTCAAGCCCTGATAATGTAGTGATTATTGGCATACGGACGGGGTAGGA	95883	95979	96029	95977	-1	AcNc2_CONTIG_37_length_126150	BN9_034650	93942	97379	None	3951	256	20538	No_constitutive_exon_found_in_species
TGCGGCATGAAGACGATTGAATAGATAACTTGGGAGCAAACGGGTAGAAGTT	45317	45418	45267	45319	1	AcNc2_CONTIG_38_length_125758	BN9_035000	44825	45418	None	3951	256	20538	No_constitutive_exon_found_in_species
TCGTCCGAAGACACCGCATAAAGATCTAGCAAGCTTTAGGGGGTCAATAGCA	89604	89846	89554	89606	1	AcNc2_CONTIG_38_length_125758	BN9_035290	88241	91029	None	3951	256	20538	No_constitutive_exon_found_in_species
GGTGATGTACTGCGTGCTGCATGCTGTCTCCGGTCTAAAAAAGGGTTTAGAT	11410	14151	14201	14149	-1	AcNc2_CONTIG_40_length_124982	BN9_036210	10588	15649	None	3951	256	20538	No_constitutive_exon_found_in_species
GTGCAAATGAGTTTACTTTCGTGATTATTGACTAAAGTATGGGAATGTAGCC	65991	66096	65941	65993	1	AcNc2_CONTIG_42_length_123696	BN9_037910	65514	66492	None	3951	256	20538	No_constitutive_exon_found_in_species
TGCACAAATGATTCCGGTTCTTCTGGGCAGAGTATAACGGGTAAATGAAGGG	84899	85064	84849	84901	1	AcNc2_CONTIG_42_length_123696	BN9_037980	83740	86106	None	3951	256	20538	No_constitutive_exon_found_in_species
CTTAAGGGACTGAGCTGTGTACGTATATGTGACCCCGTCGGGGGGCTTAGCA	421	529	579	527	-1	AcNc2_CONTIG_43_length_120702	BN9_038180	421	6050	None	3951	256	20538	No_constitutive_exon_found_in_species
AGACCTTTACGTACAATGTCACAGTCTTTTCTGAATGCAGGGAATGCTAGTT	48592	49049	49099	49047	-1	AcNc2_CONTIG_43_length_120702	BN9_038430	48592	49683	None	3951	256	20538	No_constitutive_exon_found_in_species
AATCTTGGAAGAACTGTATGTAACGATGAGTCTTTCGGGTGTATGATGAGCA	115519	115696	115746	115694	-1	AcNc2_CONTIG_43_length_120702	BN9_038830	114319	116686	None	3951	256	20538	No_constitutive_exon_found_in_species
TGTATTTCGCAACTTACATGCTGTCATTATTAATTTTTGCGGGTATGTAGAA	3462	3513	3412	3464	1	AcNc2_CONTIG_44_length_120368	BN9_038880	3353	3634	None	3951	256	20538	No_constitutive_exon_found_in_species
CTTTATTACAAGCTGCACACGGTCCGGTATAATGGTGGGGTGTGTAGAAGCA	91280	91307	91357	91305	-1	AcNc2_CONTIG_44_length_120368	BN9_039310	91202	91725	None	3951	256	20538	No_constitutive_exon_found_in_species
TTCGATGTCTTTTCAAGGAAAATGTATAATGTGCGTGTGTGCGTGGGAAGAA	85675	85883	85933	85881	-1	AcNc2_CONTIG_45_length_119008	BN9_040010	84375	87682	None	3951	256	20538	No_constitutive_exon_found_in_species
TTCTATTATACGGATGGTCCTCTATTCAGATTAATATGTGTGGGTGATAGCT	99433	99484	99383	99435	1	AcNc2_CONTIG_45_length_119008	BN9_040080	98849	100265	None	3951	256	20538	No_constitutive_exon_found_in_species
CTGACAGTTTTGGGTGATAAGTATCAGTGTGAGAATGCGAATGGGAATAGGT	101166	101252	101302	101250	-1	AcNc2_CONTIG_47_length_118420	BN9_041520	100368	101331	None	3951	256	20538	No_constitutive_exon_found_in_species
GGTATTCAGACAATGTGAGAAAACGGGCTATTTGATCACAAGGGTGATAGGA	100902	100980	101030	100978	-1	AcNc2_CONTIG_47_length_118420	BN9_041520	100368	101331	None	3951	256	20538	No_constitutive_exon_found_in_species
CAGGAAAGCCGTACTCTCTAGCTGAGCACCACGGGCCTTGGGGTCTGAAGTG	110568	111045	110518	110570	1	AcNc2_CONTIG_47_length_118420	BN9_041630	109583	111197	None	3951	256	20538	No_constitutive_exon_found_in_species
AGGTGTGTACCAAGCAATGTGGTTATACCAGTGATGACTTGGGATTATAGAG	31312	31407	31262	31314	1	AcNc2_CONTIG_49_length_115235	BN9_042350	30698	31706	None	3951	256	20538	No_constitutive_exon_found_in_species
CGTACGTGTAGCTTCTGATTGTGTACATGCACTGACCGACGGGATGCTAGAG	87544	87656	87494	87546	1	AcNc2_CONTIG_50_length_114360	BN9_043080	86638	87852	None	3951	256	20538	No_constitutive_exon_found_in_species
CGGTAAGTAATGCATCATAACAGTTATAGCTGAACTAAGTTCGGGAAGAGAC	45544	45594	45644	45592	-1	AcNc2_CONTIG_51_length_110599	BN9_043420	44803	45906	None	3951	256	20538	No_constitutive_exon_found_in_species
TTCTGGCTCAGACATTTTGCTTGCCGTTATTGATGAGATTTTGCGGGAAGGA	41429	41606	41379	41431	1	AcNc2_CONTIG_52_length_109506	BN9_044040	40146	41984	None	3951	256	20538	No_constitutive_exon_found_in_species
ACACAGAATTTTAGTACAACAAGCGAGGAGAGAGGGGGAGGGGGGAGAAGGG	58724	58853	58674	58726	1	AcNc2_CONTIG_52_length_109506	BN9_044110	58322	58853	None	3951	256	20538	No_constitutive_exon_found_in_species
GGCACTGATAGATCCAAGTCATGAATAGCAAGGTAGATTGCGGGTAGGAGTG	86956	87267	87317	87265	-1	AcNc2_CONTIG_52_length_109506	BN9_044300	86956	87428	None	3951	256	20538	No_constitutive_exon_found_in_species
TGCTCATAATTATGCGTCACAAATTCAACTCTACTTTATAAAGTGGGTAGAA	34074	34291	34024	34076	1	AcNc2_CONTIG_53_length_108163	BN9_044440	33237	34377	None	3951	256	20538	No_constitutive_exon_found_in_species
TACATTTTCCTGTTTCCAACGCAAATGGCCAATGGTGACGAGGGCAAGAGAT	55789	56007	56057	56005	-1	AcNc2_CONTIG_53_length_108163	BN9_044530	55789	56162	None	3951	256	20538	No_constitutive_exon_found_in_species
CCTGCTATGCTCAACAAGAGGGAATTGGCATGGTTGGGCAGTTAAAGAAGTT	67475	67861	67425	67477	1	AcNc2_CONTIG_53_length_108163	BN9_044560	67304	67861	None	3951	256	20538	No_constitutive_exon_found_in_species
TGCTCACTATCTACCACAGTCACAGTTTGTTGGGTCGGGAAAGGTAGAAGTA	101001	101041	100951	101003	1	AcNc2_CONTIG_54_length_104946	BN9_045230	100352	101041	None	3951	256	20538	No_constitutive_exon_found_in_species
TACTGCACGGAATAAAAAGTTACTTCACTGAAAGGTGGGAAAAATAGGAGTA	87557	87643	87693	87641	-1	AcNc2_CONTIG_55_length_103441	BN9_045750	86946	87777	None	3951	256	20538	No_constitutive_exon_found_in_species
GTTCACAGTGAAAAAAAGTTTGAATCTGAAGTTTTTCTTTGCCGGGGTAGCT	8606	8693	8743	8691	-1	AcNc2_CONTIG_60_length_97101	BN9_048020	5206	9291	None	3951	256	20538	No_constitutive_exon_found_in_species
TCGCTGAAGATACGTCGAATTGTATCATCACAATGAATTTTGGGATGTAGAG	24824	25087	25137	25085	-1	AcNc2_CONTIG_60_length_97101	BN9_048080	14169	26560	None	3951	256	20538	No_constitutive_exon_found_in_species
AAATAATTACACGTGTTTTATCTTATATCTTAATTTCTGACGGGGAGTAGTC	50922	51019	51069	51017	-1	AcNc2_CONTIG_60_length_97101	BN9_048240	50922	51405	None	3951	256	20538	No_constitutive_exon_found_in_species
AAACGTATCATATGCATGTTGAAGAAGCATTCTGACTGGTAAGTGGGTAGGA	84765	85324	84715	84767	1	AcNc2_CONTIG_60_length_97101	BN9_048560	83734	85324	None	3951	256	20538	No_constitutive_exon_found_in_species
AACCTGTGTGTATTTCCTAGCGGTACTGAGAAATGGGTACTGGGCAGTAGAT	53786	53857	53736	53788	1	AcNc2_CONTIG_61_length_97061	BN9_048670	53626	54276	None	3951	256	20538	No_constitutive_exon_found_in_species
TAATTGAGTACAGGTCATAATGATTGACAGTACTTTGTCACGGGAAAAAGAT	68279	68832	68229	68281	1	AcNc2_CONTIG_61_length_97061	BN9_048740	66189	69323	None	3951	256	20538	No_constitutive_exon_found_in_species
TGATGCAGCTCGAGAGAACTGCATCTGAAGCACGCCAAAGAATTTGGGAGTA	21818	22008	22058	22006	-1	AcNc2_CONTIG_62_length_96346	BN9_048930	21467	22266	None	3951	256	20538	No_constitutive_exon_found_in_species
CGAAGAGGATTCATCCGCATCGAGCATGTATCTATCATTCAATGGGCTAGAG	29394	29442	29492	29440	-1	AcNc2_CONTIG_62_length_96346	BN9_048980	28270	29549	None	3951	256	20538	No_constitutive_exon_found_in_species
TGACGGAGTAAATGGTGGAGAGTACGAACCCTCAGTGGTTTTGGGAGGAGGA	71195	71225	71275	71223	-1	AcNc2_CONTIG_63_length_95469	BN9_049620	70817	71409	None	3951	256	20538	No_constitutive_exon_found_in_species
CTGCCCAGACAATACGCTCTGGACTCGTGAGGATTGCCCTGGTATGGGAGAG	77312	77493	77543	77491	-1	AcNc2_CONTIG_64_length_94369	BN9_050170	77312	78004	None	3951	256	20538	No_constitutive_exon_found_in_species
TGTACGTATACCCTTCTTACCAAATGGAACTTAAGCATCTGGGATTGTAGAT	43939	44740	43889	43941	1	AcNc2_CONTIG_67_length_93546	BN9_051000	43244	44740	None	3951	256	20538	No_constitutive_exon_found_in_species
TGACTCTTATCCTTTGTTTTCTTGAATTTTTTAAAGTTGGGAATATGTAGTC	58940	59162	59212	59160	-1	AcNc2_CONTIG_71_length_91993	BN9_052770	58940	60190	None	3951	256	20538	No_constitutive_exon_found_in_species
CAACTGTGTCCTCTTTTCGATAGTTGTTAACTTTTTTTTTTGATTGGGAGAA	25211	25577	25627	25575	-1	AcNc2_CONTIG_72_length_89702	BN9_053140	25211	27229	None	3951	256	20538	No_constitutive_exon_found_in_species
TCGTCGGTGTAGGAACTTTAATATTGTGTGTGAAGATTATCGGGCAGCAGAT	58072	58132	58182	58130	-1	AcNc2_CONTIG_72_length_89702	BN9_053270	58072	59277	None	3951	256	20538	No_constitutive_exon_found_in_species
GAAATTCAAAGGGATAAACAAATTCGTACCGACAATATTGATGGGTGTAGAG	70497	70562	70447	70499	1	AcNc2_CONTIG_74_length_89144	BN9_054220	69822	71918	None	3951	256	20538	No_constitutive_exon_found_in_species
ATAATAACGCGAGCTCACTTTTTTTCGCGCACAATCGATGGGGACTCAAGCT	75866	76104	75816	75868	1	AcNc2_CONTIG_74_length_89144	BN9_054250	74760	76104	None	3951	256	20538	No_constitutive_exon_found_in_species
AAATGTCTGTGTAATTCTTTGGCCTTTTATTTGACTGATTCGGGGAGTAGGA	18510	18631	18681	18629	-1	AcNc2_CONTIG_77_length_86706	BN9_055060	18427	20691	None	3951	256	20538	No_constitutive_exon_found_in_species
ATCGATTCGCTTCACCAAGAAAACTCGTTTGTAACTCGGGAGGGTTGAAGCA	19382	19480	19332	19384	1	AcNc2_CONTIG_80_length_84930	BN9_056460	18681	19807	None	3951	256	20538	No_constitutive_exon_found_in_species
GATGCAAGTTGAAGATGACAAACTTTCAAGTGCAACCAAAAAGGGAGGAGTT	68007	68036	67957	68009	1	AcNc2_CONTIG_80_length_84930	BN9_056670	67165	69146	None	3951	256	20538	No_constitutive_exon_found_in_species
GTGCTAGAGATAATTTGAAGCGTGATTGTCCGGACTTGGAAGGGAAGAAGAT	68342	68363	68292	68344	1	AcNc2_CONTIG_80_length_84930	BN9_056670	67165	69146	None	3951	256	20538	No_constitutive_exon_found_in_species
CAATTGTGGTACTGTTGATCACCATCATAATGTCATAATTATTGGGGCAGGT	12690	12781	12640	12692	1	AcNc2_CONTIG_81_length_83359	BN9_056750	10335	14441	None	3951	256	20538	No_constitutive_exon_found_in_species
ATCATCCAACCTTTGTGAATCGTACATTGAATCTCACTTGGGGAAAATAGAC	28065	28146	28196	28144	-1	AcNc2_CONTIG_81_length_83359	BN9_056840	27943	29664	None	3951	256	20538	No_constitutive_exon_found_in_species
TAGAGAATTAGCCAGGACGCCAATATTGATTTGTTCGTGTGGGACCACAGGA	74797	76261	76311	76259	-1	AcNc2_CONTIG_81_length_83359	BN9_057130	73616	76786	None	3951	256	20538	No_constitutive_exon_found_in_species
CTAATTTGTCGTTTTTCAACGGGTACAATAATTAATAAGGGAATGAATAGTG	77461	79897	77411	77463	1	AcNc2_CONTIG_82_length_83343	BN9_057550	76846	79897	None	3951	256	20538	No_constitutive_exon_found_in_species
ACTGAGCTTGTGTAATAACGACAAGGAGAGACCATTGGGTGCAGCAAAAGGA	21425	21559	21375	21427	1	AcNc2_CONTIG_83_length_82895	BN9_057600	21048	21950	None	3951	256	20538	No_constitutive_exon_found_in_species
ATATATAATGCTGGGCGATGAGCAGCAAGTGGAGAGTTGAAGGGTAATAGGC	77194	77309	77359	77307	-1	AcNc2_CONTIG_83_length_82895	BN9_057790	76984	77490	None	3951	256	20538	No_constitutive_exon_found_in_species
CAATTTACGACAAATATTTGAAGTTTTCTGACTGAGATAATGCTGGGAAGAT	68072	69443	69493	69441	-1	AcNc2_CONTIG_85_length_81680	BN9_058430	68072	69687	None	3951	256	20538	No_constitutive_exon_found_in_species
AACAGACAGGTAGAGAGCCCTTACCACCTTTCACGGTGTATATAGGGCAGCA	41463	41769	41819	41767	-1	AcNc2_CONTIG_86_length_80991	BN9_058760	41463	41870	None	3951	256	20538	No_constitutive_exon_found_in_species
GCATGAAGGAAGCTTTGGCTCTCAATCTCTTTGCAGGGCTCATAGAGAAGAT	37572	37577	37627	37575	-1	AcNc2_CONTIG_87_length_80499	BN9_059110	37572	38066	None	3951	256	20538	No_constitutive_exon_found_in_species
TACGTATTAGGTGTTGAAGACTTATTCTGCCGTTTTTGTGGGATGAGTAGTG	25137	25262	25312	25260	-1	AcNc2_CONTIG_88_length_80149	BN9_059500	25137	25852	None	3951	256	20538	No_constitutive_exon_found_in_species
GGATACGACCTACAACATCAGAAGCACAACTCAGATTGGGTAAAGAGTAGCT	67776	67936	67726	67778	1	AcNc2_CONTIG_89_length_80148	BN9_059850	67629	68406	None	3951	256	20538	No_constitutive_exon_found_in_species
TAGTTAGGAAGAACCCATATGCGAATGCAAGTCCAGGGTAAAGGTAGAAGAA	12071	12128	12178	12126	-1	AcNc2_CONTIG_93_length_78878	BN9_060930	11378	12266	None	3951	256	20538	No_constitutive_exon_found_in_species
TGATAAAACAAGTCGAACTTTTGTTATTGGATCCGAGGGTGGACAAGTAGCG	2017	2742	1967	2019	1	AcNc2_CONTIG_94_length_78379	BN9_061310	194	2742	None	3951	256	20538	No_constitutive_exon_found_in_species
CTCGTTGTTTCCGATGAATTGCTAGCGCGCTTAATTGATGAATGGGGGAGCG	1	588	638	586	-1	AcNc2_CONTIG_99_length_76251	BN9_063480	1	1353	None	3951	256	20538	No_constitutive_exon_found_in_species
TGGTATGTATCTTACAACCTGGTTATCGCTGAAATTAATGTTGAGGGCAGGC	49190	49385	49140	49192	1	AcNc2_CONTIG_100_length_75820	BN9_064200	49013	49780	None	3951	256	20538	No_constitutive_exon_found_in_species
GTACTCGCGCTTTCATGCATGGAAACGACAGTATACTCCTGCACGGGTAGAC	52779	52800	52850	52798	-1	AcNc2_CONTIG_100_length_75820	BN9_064260	52779	54051	None	3951	256	20538	No_constitutive_exon_found_in_species
TGGGTGACGACGCTGCAAATTATGGTATGAGTAGTGGGCTGAATGAGTAGCC	17050	17113	17000	17052	1	AcNc2_CONTIG_101_length_75748	BN9_064600	16987	18260	None	3951	256	20538	No_constitutive_exon_found_in_species
CAAGGTCCACATAGCCAAGTGTGTCATCCGATGTGACGGGAGTGTAAGAGCG	41423	41430	41480	41428	-1	AcNc2_CONTIG_101_length_75748	BN9_064750	41423	42086	None	3951	256	20538	No_constitutive_exon_found_in_species
AGCACAGGTCAGCAAAATCAGTATTTTGGAACAGAAGGGCGGTAAACTAGAC	29784	29922	29972	29920	-1	AcNc2_CONTIG_103_length_75547	BN9_065300	29223	30195	None	3951	256	20538	No_constitutive_exon_found_in_species
ATTATCAGAGCTTTCGCTAATAGTGAGAAAAGGATGATGCCGGGTAGGAGAG	3268	3351	3218	3270	1	AcNc2_CONTIG_104_length_75458	BN9_065500	2722	3351	None	3951	256	20538	No_constitutive_exon_found_in_species
TCGGGTCCAGAAAAAAAACATTTATGGAACGTTTCGAAAGGGTATAAAAGTG	7190	7736	7140	7192	1	AcNc2_CONTIG_107_length_73471	BN9_066550	6962	7736	None	3951	256	20538	No_constitutive_exon_found_in_species
TACAGGTCGTCAACGAGAGCGGTACGATAAATGTGAGGGAATGTAAGAAGCA	70410	70721	70771	70719	-1	AcNc2_CONTIG_110_length_72385	BN9_068060	70410	70937	None	3951	256	20538	No_constitutive_exon_found_in_species
CTTGGATCAGATGTTTATGGATAGAATCATTCAAGTTGATCGGGAAAGAGTT	25817	26265	26315	26263	-1	AcNc2_CONTIG_111_length_72311	BN9_068190	25686	26711	None	3951	256	20538	No_constitutive_exon_found_in_species
TAGTGTCCAAGATTAGCGCAGAACAAAACGATGCAAATTGGGATTAGTAGAA	48058	48114	48008	48060	1	AcNc2_CONTIG_111_length_72311	BN9_068300	47481	48372	None	3951	256	20538	No_constitutive_exon_found_in_species
TACGTATACCTCGCCGTGGAATTATAGTTACGTTCTAAAAGATGGGTTAGTG	20593	20697	20543	20595	1	AcNc2_CONTIG_113_length_71740	BN9_068830	20062	21697	None	3951	256	20538	No_constitutive_exon_found_in_species
GTCTTGATGTGAATTATCGAACCCCACCCACATGGTTTTGGGTCTAGGAGAA	5791	5897	5741	5793	1	AcNc2_CONTIG_114_length_71433	BN9_069180	5228	5897	None	3951	256	20538	No_constitutive_exon_found_in_species
GTATGACGTCACGTCAAAGTGCCTGCATGATGTACGGGAATGAGGAGGAGTA	7638	7679	7729	7677	-1	AcNc2_CONTIG_115_length_70642	BN9_069430	7638	7844	None	3951	256	20538	No_constitutive_exon_found_in_species
TGGAATTCAAAAAATGACCATGTTTCCTCATTTCTGATACTGGGAATCAGAT	26559	26646	26696	26644	-1	AcNc2_CONTIG_115_length_70642	BN9_069530	25509	27263	None	3951	256	20538	No_constitutive_exon_found_in_species
GGTACGTTGAAGGGAATTGAGTGTCACAGAACCGCTGACGGGGTGCATAGGA	31406	31731	31781	31729	-1	AcNc2_CONTIG_115_length_70642	BN9_069570	31139	32840	None	3951	256	20538	No_constitutive_exon_found_in_species
GCAGAAACTACGATTTTCATTCATTTCTCATACGGCGGGCTAAATGATAGAG	24937	25164	24887	24939	1	AcNc2_CONTIG_118_length_69484	BN9_070900	24075	25526	None	3951	256	20538	No_constitutive_exon_found_in_species
TGCGTTGGTTGATGTGATACTGTACTAGTGACTCATGGGATGTGGTGAAGCT	16535	16664	16714	16662	-1	AcNc2_CONTIG_120_length_67633	BN9_071330	16257	16892	None	3951	256	20538	No_constitutive_exon_found_in_species
GTATGTGACGTCTCAGACACTTGGAGCACATTCTGATGGGAAACTTGAAGAG	44608	44709	44759	44707	-1	AcNc2_CONTIG_122_length_67253	BN9_072200	44477	44957	None	3951	256	20538	No_constitutive_exon_found_in_species
AAGTACGAGGTGTTGTGCTATCGTGTATACGACTAACGGGATGGATGTAGGA	46356	46764	46306	46358	1	AcNc2_CONTIG_122_length_67253	BN9_072210	45076	48793	None	3951	256	20538	No_constitutive_exon_found_in_species
TTGCAAGAGATCACGTACAGGGTTGTTGGCTACTGGGGAGAATCAAGAAGTG	55337	55393	55287	55339	1	AcNc2_CONTIG_123_length_66821	BN9_072600	54730	55393	None	3951	256	20538	No_constitutive_exon_found_in_species
CTGGATGGAATAGTGGATATATCATAATTTTTTTTGAATTGGGTGTGTAGAG	10838	11002	10788	10840	1	AcNc2_CONTIG_124_length_66610	BN9_072700	9732	11331	None	3951	256	20538	No_constitutive_exon_found_in_species
TTGCTCCCACTCACCCCTTGTTTACTAAAGATGATATCTCGGGATTATAGTT	37431	37644	37381	37433	1	AcNc2_CONTIG_124_length_66610	BN9_072820	36380	38819	None	3951	256	20538	No_constitutive_exon_found_in_species
TCAATGGTAATAATAGATAAATGCTTTATTAACATGTGGTGGGATAGAAGTA	40518	40526	40576	40524	-1	AcNc2_CONTIG_125_length_66328	BN9_073260	40518	41374	None	3951	256	20538	No_constitutive_exon_found_in_species
GCGTGCAGCTATCAGCATCATCTGCTCTTTGGTGCAGTTGGGTGCGAGAGGC	44109	44433	44059	44111	1	AcNc2_CONTIG_125_length_66328	BN9_073270	43613	44784	None	3951	256	20538	No_constitutive_exon_found_in_species
TGCGAGTACAGGCCAGAGTAAATTAAAAGCTTCGGAGTTGGGATTGGTAGTC	63356	63668	63306	63358	1	AcNc2_CONTIG_125_length_66328	BN9_073320	62786	63668	None	3951	256	20538	No_constitutive_exon_found_in_species
TGATGATCGATAAAAGCAACGCTTCCCGCGTTGGTATTGAGCGGGAATAGGA	55814	56059	55764	55816	1	AcNc2_CONTIG_126_length_65086	BN9_073550	54811	56059	None	3951	256	20538	No_constitutive_exon_found_in_species
GAATCGCTTCTACTTGATCGTACCACCTACTTATTGATTGAGTTGGGCAGAA	13961	14141	13911	13963	1	AcNc2_CONTIG_127_length_64641	BN9_073640	13889	14615	None	3951	256	20538	No_constitutive_exon_found_in_species
TACGATACATTTGCTTGCATGTGGCAATATCTCTGACACGGGGGCGATAGTC	12153	12406	12456	12404	-1	AcNc2_CONTIG_130_length_64230	BN9_074730	12153	13496	None	3951	256	20538	No_constitutive_exon_found_in_species
ACGCTATCGTTTTCTATGTTGTAGCCATTGCAATCTTGGGTGATTAGAAGTC	57184	57191	57241	57189	-1	AcNc2_CONTIG_132_length_62636	BN9_075220	57184	57941	None	3951	256	20538	No_constitutive_exon_found_in_species
CAGTACAGCTCGGCCCAGATTCATTATTCTTCATCGTATTCGGGATGAAGAA	60872	60897	60822	60874	1	AcNc2_CONTIG_132_length_62636	BN9_075240	60585	61473	None	3951	256	20538	No_constitutive_exon_found_in_species
TTCGAGTCGCTCAAAGTGAAGTTGATAAGCCATCGAAAGGGTAACTGAAGAT	7593	7818	7868	7816	-1	AcNc2_CONTIG_133_length_61784	BN9_075270	7593	8335	None	3951	256	20538	No_constitutive_exon_found_in_species
AATCTTGGAAGAACTGTATGTAACGATGAGTCTTTCGGGTGTATGATGAGCA	29856	30033	30083	30031	-1	AcNc2_CONTIG_134_length_61583	BN9_075700	28656	31023	None	3951	256	20538	No_constitutive_exon_found_in_species
TAGAGTGATAGATTTGTCGGTTTTCGCGACTACATCGGGTGCTATAGGAGCT	54989	55041	55091	55039	-1	AcNc2_CONTIG_136_length_61266	BN9_076290	54293	55230	None	3951	256	20538	No_constitutive_exon_found_in_species
GTTTGGGAGACTTAACCGGCGAAATGTCTCATTTTGAGGCTGCATGGGAGCT	59396	59404	59346	59398	1	AcNc2_CONTIG_137_length_59433	BN9_076540	57646	59404	None	3951	256	20538	No_constitutive_exon_found_in_species
GAATGTATTGCACTACGGCCCACTTTGTATTGAATTTGTGGGTGTGATAGGA	5380	5522	5330	5382	1	AcNc2_CONTIG_138_length_59295	BN9_076550	1920	5776	None	3951	256	20538	No_constitutive_exon_found_in_species
GTGGTGTAGCTAATCGTCTTATTGCGTCAATCTTATTCGGGATATAATAGAG	32823	32896	32773	32825	1	AcNc2_CONTIG_138_length_59295	BN9_076710	32453	33153	None	3951	256	20538	No_constitutive_exon_found_in_species
TAAGGATTGATACAGCTCCAGCCAAGACGAAAACATTGTGGGTATAGTAGCC	53127	53217	53077	53129	1	AcNc2_CONTIG_138_length_59295	BN9_076790	52728	53217	None	3951	256	20538	No_constitutive_exon_found_in_species
AAAAATGATAGTCTAGCTCTTCTATCCATAGCAGCCGTAGGGAGAAGAAGTG	8780	9289	8730	8782	1	AcNc2_CONTIG_140_length_59076	BN9_077000	8544	9289	None	3951	256	20538	No_constitutive_exon_found_in_species
CCTAAAACCATATCATAAAGACGTTTTGTTTTATTTGGGGGGTATAAGAGCG	48780	48833	48730	48782	1	AcNc2_CONTIG_140_length_59076	BN9_077210	48669	49602	None	3951	256	20538	No_constitutive_exon_found_in_species
TCGCCTGAGCAGTTCGATTATAGGTTCAGCACATGACGGGATAACAGGAGCC	10783	10956	10733	10785	1	AcNc2_CONTIG_141_length_59075	BN9_077270	10635	10956	None	3951	256	20538	No_constitutive_exon_found_in_species
TTGACCATATGATGAAGACGCCAGTTCTTAGAGCGGGGAAGGCGCAGAAGAA	22189	22486	22536	22484	-1	AcNc2_CONTIG_142_length_59063	BN9_077750	22189	22854	None	3951	256	20538	No_constitutive_exon_found_in_species
CAAAGGACATTCTAAACAAATGTCCGAAGTGTCGCAATGGGAAGCGCTAGAT	24656	24751	24606	24658	1	AcNc2_CONTIG_142_length_59063	BN9_077760	22935	24836	None	3951	256	20538	No_constitutive_exon_found_in_species
ACGAGGTACCGACAAAGAGAGAGAGGCGCACGTGCTTTGGGTGCGGGAAGGT	45760	45844	45710	45762	1	AcNc2_CONTIG_142_length_59063	BN9_077830	42837	49149	None	3951	256	20538	No_constitutive_exon_found_in_species
TGACTTGTGACCAAGAAATTTCCATAGGTGACGCACGTGGGATGATGCAGGA	50586	50770	50820	50768	-1	AcNc2_CONTIG_143_length_57470	BN9_078430	48410	51752	None	3951	256	20538	No_constitutive_exon_found_in_species
AACGTGTATCTCGGCTATATAGACAATGAGGCTAATTGTTGGGTGAATAGAT	49463	49860	49910	49858	-1	AcNc2_CONTIG_143_length_57470	BN9_078430	48410	51752	None	3951	256	20538	No_constitutive_exon_found_in_species
TACGTGCTCCGGTTCTATGGTATTGAATTCTCTCTGAATGGGTGGTGTAGCG	13025	13247	13297	13245	-1	AcNc2_CONTIG_146_length_56944	BN9_079300	13025	15360	None	3951	256	20538	No_constitutive_exon_found_in_species
ACCCCTTTCAATTGTGGAGCCATATAACGAGGACAGTGTCGGGTAAGGAGCT	30367	30445	30495	30443	-1	AcNc2_CONTIG_149_length_56247	BN9_080090	29862	30780	None	3951	256	20538	No_constitutive_exon_found_in_species
TTGAACGTAAATGAAGAGTGAAGGTTCACGTTGAAAATCAGCGGGAACAGGC	29862	30323	30373	30321	-1	AcNc2_CONTIG_149_length_56247	BN9_080090	29862	30780	None	3951	256	20538	No_constitutive_exon_found_in_species
AAGCAGCTGTGCTTTCTGTTGTGTTGATTGCACACGTTTAAGGGTACCAGCA	7851	8262	8312	8260	-1	AcNc2_CONTIG_152_length_55390	BN9_080730	7851	9157	None	3951	256	20538	No_constitutive_exon_found_in_species
CGCTGTATCTTGGTACTACTGCTCTAATTCTGACACGAGTGTGTGGGTAGAT	9801	10033	10083	10031	-1	AcNc2_CONTIG_157_length_53895	BN9_081790	7738	12991	None	3951	256	20538	No_constitutive_exon_found_in_species
ACATCTTGGAAGGTATCTTGCGCATGACGATCGCACGGGTCGTAAAATAGGT	2659	2864	2609	2661	1	AcNc2_CONTIG_159_length_53714	BN9_082320	2581	3065	None	3951	256	20538	No_constitutive_exon_found_in_species
TTTGGTGAGCATGCAGAGTATGGGAATTGTTCATCTGGGTGGTGCAGGAGCA	36714	36968	36664	36716	1	AcNc2_CONTIG_159_length_53714	BN9_082480	36649	36968	None	3951	256	20538	No_constitutive_exon_found_in_species
TACTGGACGATGCCACACTCCTGCCGAGAAGCGTTGGGTTCGTGAAGGAGTG	47498	47553	47603	47551	-1	AcNc2_CONTIG_160_length_53395	BN9_082690	46714	47680	None	3951	256	20538	No_constitutive_exon_found_in_species
TCATAATGGTAAAATTGGCTTGCATAGTTCATGGTCGGGCATCGTAGAAGGA	44690	44786	44836	44784	-1	AcNc2_CONTIG_163_length_52905	BN9_083020	44690	45274	None	3951	256	20538	No_constitutive_exon_found_in_species
TGCACTCTATTTTGCTGTGAAAATGATCAGCGGAACTGATTGGGATACAGGT	22826	22994	22776	22828	1	AcNc2_CONTIG_169_length_51643	BN9_084170	22599	25149	None	3951	256	20538	No_constitutive_exon_found_in_species
GTTATCAGTCGTCGTATACGTTATGTGATTCTGACTGATGGGGTGATTAGGA	46485	46568	46435	46487	1	AcNc2_CONTIG_172_length_51216	BN9_085080	46155	47701	None	3951	256	20538	No_constitutive_exon_found_in_species
GACAGCGACGGAACCAAAACGAAGGAGAAGGTCTTTCGGTGAGGGTACAGAG	13403	13450	13353	13405	1	AcNc2_CONTIG_174_length_51069	BN9_085450	12557	13450	None	3951	256	20538	No_constitutive_exon_found_in_species
TCAAGAGGAAAAGTAAAAGCGGCGAAAAAAGTCAGGTGAATGGGAAGTAGAA	43175	43666	43716	43664	-1	AcNc2_CONTIG_197_length_47416	BN9_090210	43175	43774	None	3951	256	20538	No_constitutive_exon_found_in_species
GTTAGCTTCTCTGGCTCTTGGCTCTCATAAGTATGTTTGGGTGATAACAGAT	27492	27653	27703	27651	-1	AcNc2_CONTIG_199_length_46770	BN9_090620	24474	27976	None	3951	256	20538	No_constitutive_exon_found_in_species
TTAGACAAAGTAATGTGAATTCATTTTGAGACTCTGTGATTGGGAATTAGTA	24764	27435	27485	27433	-1	AcNc2_CONTIG_199_length_46770	BN9_090620	24474	27976	None	3951	256	20538	No_constitutive_exon_found_in_species
TTAACTACCAACACCACTTATCAATTTTTTCCTGATTGGATTGGGAGTAGAC	35603	35758	35553	35605	1	AcNc2_CONTIG_199_length_46770	BN9_090650	35326	37297	None	3951	256	20538	No_constitutive_exon_found_in_species
GATCTACTGACGACTTGATGCATTGCAAAGATGCAGAGGGCACAAAGCAGCC	11560	11650	11700	11648	-1	AcNc2_CONTIG_203_length_45539	BN9_091100	11560	12351	None	3951	256	20538	No_constitutive_exon_found_in_species
AAGTGAACATATCTTGGTTGCTAATCAAGTGTCTTCTAATGGGATCAAAGGC	37969	38089	38139	38087	-1	AcNc2_CONTIG_203_length_45539	BN9_091450	34958	41147	None	3951	256	20538	No_constitutive_exon_found_in_species
AGGTGGGTAGCGATATGTGCTGCTGATGCGAACTGACGGGAGATGTGTAGAC	14057	14151	14007	14059	1	AcNc2_CONTIG_207_length_45131	BN9_092090	5969	14448	None	3951	256	20538	No_constitutive_exon_found_in_species
GAGGTTTTCTGTGTGTCATCCGTTTGAATGGACTGTCTCGGGAGTAGGAGTA	27028	27151	26978	27030	1	AcNc2_CONTIG_207_length_45131	BN9_092200	26586	27329	None	3951	256	20538	No_constitutive_exon_found_in_species
GCGTCTTTGTGGGCTGCTTGGAGTGCACGTAGCATGAGGGTTCGAAGAAGAT	27280	27329	27230	27282	1	AcNc2_CONTIG_207_length_45131	BN9_092200	26586	27329	None	3951	256	20538	No_constitutive_exon_found_in_species
TTCCATGCTTTATACATTTACGCTTTTGACCAAGGTGTGATGGGATGCAGGT	18495	18800	18850	18798	-1	AcNc2_CONTIG_208_length_44754	BN9_092460	18371	19399	None	3951	256	20538	No_constitutive_exon_found_in_species
AAGGATACTATGTCAACGTTCCAAGCAATCTGAAAATCAATGGGAAATAGAG	28535	28792	28485	28537	1	AcNc2_CONTIG_210_length_44481	BN9_092970	28437	29649	None	3951	256	20538	No_constitutive_exon_found_in_species
AGCTCTATCATATAGACCAGCATATTTCGTCACCTAATGGGTAAGAATAGGT	8957	9062	9112	9060	-1	AcNc2_CONTIG_217_length_43044	BN9_094180	8748	11049	None	3951	256	20538	No_constitutive_exon_found_in_species
CGCAAGTAAAAGCGAATGCCCAATATGGTGAACTGAAACTAGGGCAGAAGGC	32577	32685	32527	32579	1	AcNc2_CONTIG_219_length_42977	BN9_094490	31743	32685	None	3951	256	20538	No_constitutive_exon_found_in_species
TATTTGAGCACATTCGAATCTAGAAGAGAGAGGAGGGGTGATTGGAGAAGTC	25666	26093	26143	26091	-1	AcNc2_CONTIG_221_length_42802	BN9_094780	25666	26243	None	3951	256	20538	No_constitutive_exon_found_in_species
TTCATTCGTATTGAGCATATGTATTCCCCATGTGCGTGGGAGAAAAGGAGGC	14987	15007	14937	14989	1	AcNc2_CONTIG_223_length_42585	BN9_095090	14567	15007	None	3951	256	20538	No_constitutive_exon_found_in_species
CTTGGTCGCATCGACTGCATACTTTGAAATTATCTCCGTGGGGGGAGAAGGA	16947	17027	17077	17025	-1	AcNc2_CONTIG_223_length_42585	BN9_095120	16682	17098	None	3951	256	20538	No_constitutive_exon_found_in_species
TTCATTCGTATTGAGCATATGTATTCCCCATGTGCGTGGGAGAAAAGGAGGC	38439	38459	38509	38457	-1	AcNc2_CONTIG_223_length_42585	BN9_095250	38439	38879	None	3951	256	20538	No_constitutive_exon_found_in_species
CACATGGCATATTTATAACACAAGGTGGACTATCATGGGAACTAGAAAAGCT	2089	2356	2406	2354	-1	AcNc2_CONTIG_237_length_39931	BN9_097640	2089	2813	None	3951	256	20538	No_constitutive_exon_found_in_species
AATAATAAGCGATACGGGCAGGATCTATCGTCGAAGGGCTGCAAAAGCAGGG	4276	4351	4401	4349	-1	AcNc2_CONTIG_240_length_39912	BN9_098110	3862	4571	None	3951	256	20538	No_constitutive_exon_found_in_species
GTAGTAATCGCTTCACGCAGTGACAAGGTGACATATTTTGGGCACAGCAGGG	27370	27421	27320	27372	1	AcNc2_CONTIG_240_length_39912	BN9_098220	26013	28071	None	3951	256	20538	No_constitutive_exon_found_in_species
TGTCGCTCCAATTTGAAATGTATAGTGTATAGTGTCTGTGGGTAGAGGAGAA	12316	12601	12266	12318	1	AcNc2_CONTIG_243_length_39439	BN9_098950	11902	13632	None	3951	256	20538	No_constitutive_exon_found_in_species
AGCCTATATTAAAAAATTTCCTGGAATCTACACTTTTTGATGGGATGAAGGT	21402	21941	21991	21939	-1	AcNc2_CONTIG_244_length_39089	BN9_099210	21402	22455	None	3951	256	20538	No_constitutive_exon_found_in_species
CTTTATGTAAACATCTTCCAACAGTGACAACAATCATCGGGGAGAAGTAGTG	16928	17031	16878	16930	1	AcNc2_CONTIG_245_length_38877	BN9_099360	16046	17384	None	3951	256	20538	No_constitutive_exon_found_in_species
AGCGCTGAAATCAGCCTCCAAGCAATACAGAGCCAGGGATGATGAAGGAGAC	8198	8264	8148	8200	1	AcNc2_CONTIG_248_length_38186	BN9_099910	7854	8264	None	3951	256	20538	No_constitutive_exon_found_in_species
TTTGGATAGAATTGACGCTACCAGAAATGCATAAACTTGGGCTGAAAAAGAC	7592	7819	7542	7594	1	AcNc2_CONTIG_252_length_37508	BN9_100540	7268	7903	None	3951	256	20538	No_constitutive_exon_found_in_species
AGACCTTTTCTTGCAGACCTTCATTAAGAGCGCGGTATTAAGTGCGGGAGAT	19091	19194	19041	19093	1	AcNc2_CONTIG_255_length_37149	BN9_101100	18803	19295	None	3951	256	20538	No_constitutive_exon_found_in_species
CCCAAAGTCGATTGTACTCTTTGCGCTTACACTTGTTTTGGGAACTGGAGGA	31714	31879	31929	31877	-1	AcNc2_CONTIG_260_length_36763	BN9_101930	31714	32877	None	3951	256	20538	No_constitutive_exon_found_in_species
CGGTAATTGTCAGCTAGTCGATGGATCTCCACAAGTGAGTGGGATAACAGCG	35572	36042	35522	35574	1	AcNc2_CONTIG_263_length_36042	BN9_102260	16061	36042	None	3951	256	20538	No_constitutive_exon_found_in_species
TTGATTTATTCGTTTGTGCATACATACTCTTATATTACTGGGGAATCCAGTC	12756	12842	12892	12840	-1	AcNc2_CONTIG_265_length_35910	BN9_102340	12041	13093	None	3951	256	20538	No_constitutive_exon_found_in_species
GTATGTTCTTTCATTGCGCATTTTTTCATTTATATAACGGGAGGCTCGAGGC	29192	29319	29142	29194	1	AcNc2_CONTIG_269_length_35297	BN9_103050	28815	29920	None	3951	256	20538	No_constitutive_exon_found_in_species
ACGACGTGGTTTGGCTCAAGGCCCGAGCTGTGGATAGAGGGGACAAGAAGAG	12468	12759	12809	12757	-1	AcNc2_CONTIG_270_length_35232	BN9_103140	11592	13025	None	3951	256	20538	No_constitutive_exon_found_in_species
GGGTACTACCAACAAAGATGGCTGCGGTATTTTATTTAAGGGAAAAGTAGCC	23207	23582	23632	23580	-1	AcNc2_CONTIG_270_length_35232	BN9_103220	23207	23615	None	3951	256	20538	No_constitutive_exon_found_in_species
AATCTTGGAAGAACTGTATGTAACGATGAGTCTTTCGGGTGTATGATGAGCA	3218	3395	3445	3393	-1	AcNc2_CONTIG_273_length_35059	BN9_103570	2018	4385	None	3951	256	20538	No_constitutive_exon_found_in_species
ATCTCAAGCCGTAGAGAGTGTAAGGGAACATTAATTAGGGCAAACAGTAGCA	1715	1930	1980	1928	-1	AcNc2_CONTIG_291_length_31830	BN9_106460	1715	2606	None	3951	256	20538	No_constitutive_exon_found_in_species
CTTATAACATAACTGTTCTTAACACACCGCTCTGATATCTGATGGGTCAGCC	21916	22044	21866	21918	1	AcNc2_CONTIG_291_length_31830	BN9_106540	19000	23341	None	3951	256	20538	No_constitutive_exon_found_in_species
CGGTGAGTGAGTGCTCGCATCGTGATACGCTTTTAACTCGGGGAAGTTAGAG	14503	15007	15057	15005	-1	AcNc2_CONTIG_293_length_31554	BN9_106910	14349	16170	None	3951	256	20538	No_constitutive_exon_found_in_species
GTTTCGGTCGAATGCAATGAGAGTATGTTTATATGAATGGGAATGCATAGAC	14853	15000	14803	14855	1	AcNc2_CONTIG_294_length_31229	BN9_107100	14175	17957	None	3951	256	20538	No_constitutive_exon_found_in_species
TCCTACTGGCGTGGATCAGGACTGAAACGTATTATCAAAGGGTTAAAAAGTC	13189	13568	13139	13191	1	AcNc2_CONTIG_303_length_30344	BN9_108210	12948	13568	None	3951	256	20538	No_constitutive_exon_found_in_species
GAGGCGCGTTCCAAGCCCAATTATATCATTTTCAATCGCGGGTGTAATAGTT	7347	7549	7599	7547	-1	AcNc2_CONTIG_314_length_29510	BN9_109150	7347	7892	None	3951	256	20538	No_constitutive_exon_found_in_species
CTGTGGGGCTCCGAGAGAGAGGAATGATCCTTATGTATCGATGGGCGTAGTG	17617	17730	17567	17619	1	AcNc2_CONTIG_330_length_28024	BN9_110820	16947	23939	None	3951	256	20538	No_constitutive_exon_found_in_species
TGGTTTGTGACATAATTTCATGATAAGATGTTTTTGACGTGGAGGGATAGAT	24185	24401	24451	24399	-1	AcNc2_CONTIG_330_length_28024	BN9_110840	24072	24775	None	3951	256	20538	No_constitutive_exon_found_in_species
CAACGACTGTGGTACAAGCAAGCTAAGGGTGTATTGGGTGAAAGTCGGAGTA	3571	3640	3690	3638	-1	AcNc2_CONTIG_335_length_27780	BN9_111360	3571	4386	None	3951	256	20538	No_constitutive_exon_found_in_species
TTGGAATGAGACAGAGTAAAGAAGACAGGCTGAGCGGGTGAATATAAAAGAA	20857	21037	21087	21035	-1	AcNc2_CONTIG_336_length_27504	BN9_111520	20520	21204	None	3951	256	20538	No_constitutive_exon_found_in_species
TGCACCACAGTGCTTATTACAAGGTAGTAGAATATCAGGGTCAGCAGAAGAT	13836	14021	14071	14019	-1	AcNc2_CONTIG_341_length_26996	BN9_112140	13492	14276	None	3951	256	20538	No_constitutive_exon_found_in_species
ATGTGGCTTGCTGGATTCTGGAAAAGGATTTGCCGATTGGACTGGGATAGGT	13504	13840	13890	13838	-1	AcNc2_CONTIG_358_length_25475	BN9_113460	13504	15229	None	3951	256	20538	No_constitutive_exon_found_in_species
TTTTACCGATGTGTAGCATTCGTGAGATTAATGATCAGGGGCTACAGAAGTG	24554	24673	24504	24556	1	AcNc2_CONTIG_368_length_24876	BN9_114280	23841	24749	None	3951	256	20538	No_constitutive_exon_found_in_species
TGATTGTGGTAGATGAAACAAATCAAGCTATGACTACACAAGGGCAGCAGAC	3800	3883	3933	3881	-1	AcNc2_CONTIG_389_length_23063	BN9_115840	3515	4168	None	3951	256	20538	No_constitutive_exon_found_in_species
GGAATTCAATACAATAAACAGTATATAATTTGTGTAAAATGTGGGGGCAGTA	12273	12372	12223	12275	1	AcNc2_CONTIG_398_length_22781	BN9_116570	11534	12894	None	3951	256	20538	No_constitutive_exon_found_in_species
ATGATGAAATATGATTGGTTAAGAAATGCATGGGGTGGGTTTAGTAAAAGCG	11429	11676	11379	11431	1	AcNc2_CONTIG_405_length_22299	BN9_117030	11048	11676	None	3951	256	20538	No_constitutive_exon_found_in_species
GATGAAGTCTATCGCGTAAAGATCTACACTCTAATGATGGAGGGTTATAGGG	941	1147	891	943	1	AcNc2_CONTIG_408_length_21945	BN9_117190	816	3673	None	3951	256	20538	No_constitutive_exon_found_in_species
CCTCGTTTACGATTGCGGGATGTTGTAGCAATAGTGGGTTCCTGAAGGAGCG	12265	12401	12215	12267	1	AcNc2_CONTIG_415_length_21225	BN9_117590	11757	12585	None	3951	256	20538	No_constitutive_exon_found_in_species
ACCCACGCTTAAGCTTCACCAAATATAATAGATCTGGCACGGGGTCTGAGTT	15295	15693	15245	15297	1	AcNc2_CONTIG_415_length_21225	BN9_117600	14524	15693	None	3951	256	20538	No_constitutive_exon_found_in_species
GCTGATACTCTCCATTTCTGTTCACCCAGAGATAGTTACGGGGACTGTAGTC	15325	15570	15620	15568	-1	AcNc2_CONTIG_419_length_20694	BN9_117940	14497	16120	None	3951	256	20538	No_constitutive_exon_found_in_species
GCTCAAGTGCTTAACCGACTGAGCTGGGTACGGATGACCTCGTCGGGGAGCC	16407	16507	16357	16409	1	AcNc2_CONTIG_419_length_20694	BN9_117950	16230	16507	None	3951	256	20538	No_constitutive_exon_found_in_species
TTGCTGCATTTGGCGAACGAGAAGGGGCTGGAGCTGACGGGTCAAGATAGTT	15064	15120	15014	15066	1	AcNc2_CONTIG_424_length_20427	BN9_118220	12465	15221	None	3951	256	20538	No_constitutive_exon_found_in_species
AAGATTCTCTTGCCAATACAATTGACGGTGCTGAAAGGGATTAGTAGGAGTG	9695	9730	9645	9697	1	AcNc2_CONTIG_438_length_19789	BN9_119080	8944	9730	None	3951	256	20538	No_constitutive_exon_found_in_species
TACGAGCCTATTCATAGCGACATTTGACTCAATTTGGGAGGTCGTAGAAGCG	17957	18042	17907	17959	1	AcNc2_CONTIG_439_length_19746	BN9_119220	17684	18219	None	3951	256	20538	No_constitutive_exon_found_in_species
CTGAAAGGACGGAAAAAGATGTGTCTGAATGGGTCTCACAGGGACAAGAGGT	3125	3375	3425	3373	-1	AcNc2_CONTIG_469_length_18070	BN9_120680	2870	3520	None	3951	256	20538	No_constitutive_exon_found_in_species
ACAAAAATGATCTCTTATTACGTTTGAATAGCATAGGGGATTGAGAGGAGAT	381	619	331	383	1	AcNc2_CONTIG_508_length_15938	BN9_122170	54	619	None	3951	256	20538	No_constitutive_exon_found_in_species
CTTTAGCTAGTCGTTTTTCGGCGAAACGCACCGACAGTTGCACCAGGGAGTG	13559	13830	13880	13828	-1	AcNc2_CONTIG_551_length_14482	BN9_123890	13474	14098	None	3951	256	20538	No_constitutive_exon_found_in_species
TTCAACTGCATCATGTACTGAATCTATCTTTCTGCGACTGGGCTGGGTAGCT	8633	8723	8773	8721	-1	AcNc2_CONTIG_565_length_14024	BN9_124430	5807	9046	None	3951	256	20538	No_constitutive_exon_found_in_species
GAGACGTCGAGATTGCATGGATATCTTTGGTATTTAGGGATAGATAGTAGGT	7936	7987	7886	7938	1	AcNc2_CONTIG_598_length_12473	BN9_125520	7679	9375	None	3951	256	20538	No_constitutive_exon_found_in_species
CCGTACGGCTATGCCACTTTGAATACTTGGTTTCATGACAAGGGTAGAAGAA	4047	4249	3997	4049	1	AcNc2_CONTIG_602_length_12428	BN9_125740	3713	4523	None	3951	256	20538	No_constitutive_exon_found_in_species
GTCAAAAAATAGTATACGCAGTGTACTAAAGCGGGTGTTCTGTATGGGAGAG	8509	8582	8632	8580	-1	AcNc2_CONTIG_602_length_12428	BN9_125760	8222	8918	None	3951	256	20538	No_constitutive_exon_found_in_species
CAAATAGACGACGTGCTACTGGATAGAACGGATAAGACAGGGGTGTGGAGCC	3024	3149	2974	3026	1	AcNc2_CONTIG_603_length_12394	BN9_125790	2487	3373	None	3951	256	20538	No_constitutive_exon_found_in_species
TACGTCACAAAAGTAAAATGACTCCGAGTCTCATTTTTTTGCTGGGATAGAG	4614	6342	6392	6340	-1	AcNc2_CONTIG_611_length_12147	BN9_126170	4614	9021	None	3951	256	20538	No_constitutive_exon_found_in_species
ATGATTTTTATATCGTATCTATCGTGCTGAATTATATACCAAATGGGCAGAG	6534	6599	6649	6597	-1	AcNc2_CONTIG_631_length_11468	BN9_126740	5664	11439	None	3951	256	20538	No_constitutive_exon_found_in_species
AAATGAGTCATTCCGTAGTATCCGCGGATCTTTATCCATCAGGGTAGTAGAC	2246	2336	2196	2248	1	AcNc2_CONTIG_653_length_10654	BN9_127150	2048	2553	None	3951	256	20538	No_constitutive_exon_found_in_species
TCTGCGATAATAGTCCGAACACACTGTGGAGCTTTAGAGGGAGTCAGGAGTT	2374	2435	2324	2376	1	AcNc2_CONTIG_653_length_10654	BN9_127150	2048	2553	None	3951	256	20538	No_constitutive_exon_found_in_species
ACGTGTCAGTATCCAATCAATTACGCCAAAAATGGTAGTTGCGGGAGTAGGG	5881	6101	5831	5883	1	AcNc2_CONTIG_658_length_10528	BN9_127170	5862	6261	None	3951	256	20538	No_constitutive_exon_found_in_species
GGCATTATCGAAATTTCGTGGGGACAGTCTTTCGATGTGGGAAGTAGGAGGG	5187	5242	5137	5189	1	AcNc2_CONTIG_684_length_9978	BN9_127630	4811	6718	None	3951	256	20538	No_constitutive_exon_found_in_species
TAACAGATGCTTGCGACGGCTCTAATGTATCCTGACCATGTATGTGGGAGAT	3931	4060	4110	4058	-1	AcNc2_CONTIG_728_length_8846	BN9_128500	3033	4841	None	3951	256	20538	No_constitutive_exon_found_in_species
TAGTTAGGAAGAACCCATATGCGAATGCAAGTCCAGGGTAAAGGTAGAAGAA	6747	6804	6697	6749	1	AcNc2_CONTIG_785_length_7744	BN9_129360	6609	7497	None	3951	256	20538	No_constitutive_exon_found_in_species
CGTGCGTGTCCGATATACAGGGATTCATTTATGTTGGGAGGTGGAAGTAGCA	6581	6894	6531	6583	1	AcNc2_CONTIG_803_length_7429	BN9_129620	6522	7387	None	3951	256	20538	No_constitutive_exon_found_in_species
TTTAAGGAGGCGTCCGATGTGATTTCGGAGAGAAGTATGAGGGTAAGTAGGC	6248	6312	6362	6310	-1	AcNc2_CONTIG_804_length_7427	BN9_129640	5774	6515	None	3951	256	20538	No_constitutive_exon_found_in_species
AAGTTAAATTCACATCCACGAATTTGCACTGAATGGGGATGAGATTGAAGAG	2979	3428	3478	3426	-1	AcNc2_CONTIG_880_length_6233	BN9_130590	2843	3686	None	3951	256	20538	No_constitutive_exon_found_in_species
TTGATAATGACCATACTAGGCGCGCAGTTTTGATAAAATGGTGGGCACAGAA	5475	5595	5425	5477	1	AcNc2_CONTIG_880_length_6233	BN9_130600	4900	6201	None	3951	256	20538	No_constitutive_exon_found_in_species
GCATTATATTAAGGGGTCAGGTGGCACGTGGCAGGTGTCCTGGGGGGGAGAC	1818	1860	1910	1858	-1	AcNc2_CONTIG_881_length_6227	BN9_130620	1134	2029	None	3951	256	20538	No_constitutive_exon_found_in_species
AGGAGAGGTATGAAATACGGTTGTTATTGGAAATGGGGATGTGGAAGAAGTG	2321	2417	2271	2323	1	AcNc2_CONTIG_971_length_4949	BN9_131230	1879	2417	None	3951	256	20538	No_constitutive_exon_found_in_species
AGGTTTGAGTATCAGTCGACCTGAAAACAAACCTAAGAATCTGGGGTAAGAA	3833	3939	3783	3835	1	AcNc2_CONTIG_992_length_4684	BN9_131400	3075	4222	None	3951	256	20538	No_constitutive_exon_found_in_species
GCGTTATTGCAACGATAAAAAGCGAGCAGTCGCAATTGAGAGTATGGGAGTA	3689	3783	3833	3781	-1	AcNc2_CONTIG_994_length_4654	BN9_131430	3175	4395	None	3951	256	20538	No_constitutive_exon_found_in_species
GTTAGGGTTTTCAAGCAGCTTGTCGATGGTAACAGCAATTGGGTTAGTAGCG	2210	2326	2376	2324	-1	AcNc2_CONTIG_1065_length_4085	BN9_131860	1923	2478	None	3951	256	20538	No_constitutive_exon_found_in_species
GAGTTTGATGAAGAAGCAGTAGAGCACTTTGTCATTGGTACGGGCAAAAGGA	2581	2609	2659	2607	-1	AcNc2_CONTIG_1156_length_3413	BN9_132400	1389	2833	None	3951	256	20538	No_constitutive_exon_found_in_species
TTGAAGCTGTCTCGATAAGTGACTAGGGCGTTCGATTGGGATAAAAGTAGCT	2210	2469	2519	2467	-1	AcNc2_CONTIG_1207_length_3046	BN9_132690	2210	2586	None	3951	256	20538	No_constitutive_exon_found_in_species
AGTACGTGATCCATAGTTTAGAAACAAGGTGTCTTCGCGGGCAGTGGGAGCC	1472	1830	1422	1474	1	AcNc2_CONTIG_1342_length_2387	BN9_133260	1415	2144	None	3951	256	20538	No_constitutive_exon_found_in_species
TATTGAGTTGGGTTCATGCGAGGAAATTATTGCTGGTCCATGGGATCAAGCC	1878	1898	1828	1880	1	AcNc2_CONTIG_1467_length_1934	BN9_133600	326	1898	None	3951	256	20538	No_constitutive_exon_found_in_species
AGAAAACCGTGAAATCATCATTTGCACCAATGAGGCAACGGGAATTGTAGTC	618	969	568	620	1	AcNc2_CONTIG_1485_length_1875	BN9_133680	401	969	None	3951	256	20538	No_constitutive_exon_found_in_species
AGATTGGTGAGTCCAAACTTCAGCGTGTGTCTTAAATTTTTGGGCACAAGGG	1114	1380	1064	1116	1	AcNc2_CONTIG_1663_length_1408	BN9_134290	1027	1380	None	3951	256	20538	No_constitutive_exon_found_in_species
CAGGAATACGGTACTGGATCGGGTACTGTTGCACATTGGGACGATGACAGTA	536	561	611	559	-1	AcNc2_CONTIG_1888_length_953	BN9_134860	536	829	None	3951	256	20538	No_constitutive_exon_found_in_species
