# Supplementary material for: Widespread Separation of the Polypyrimidine Tract From 3′ AG by G Tracts in Association With Alternative Exons in Metazoa and Plants
Source: Front Genet. 2019 Jan 14;9:741. doi: 10.3389/fgene.2018.00741 (PMC6339879; doi:10.3389/fgene.2018.00741)
Supplement: DATA FILE S2 — Sequences of REPAG 3′ SS from each species of metazoa, plants and protists. [file Data_Sheet_2.zip › Supplementary data 2/Metazoa_Release91_mus_musculus_wsbeij.txt]

REPA_GGG_Sequence	Exon_Start	Exon_End	Pos_-50	Pos_+2	Strand	Chromosome	GeneID	Gene_Start	Gene_End	Gene_Name	Number_of_REPAs	Number_of_REPAs_has_GGG	Number_of_Intron(Intra_genic_Region)	Upstream_Constitutive_Exon
TATATCAACCCCCTAAATGTGAAATCCTTTTTTCTTCCCCGGGCATGCAGTG	6896624	6896748	6896574	6896626	1	1	MGP_WSBEiJ_G0002566.1	6873228	6920082	1700034P13Rik	4483	901	207685	No_or_no_constitutive_exon
AGAGGGAGAGAGAGAGAGAGAGAGAGAGAGAAGGAGGGGGAAGGGGGGAGTG	7022576	7024004	7022526	7022578	1	1	MGP_WSBEiJ_G0015244.1	6926232	7036330	Sgk3	4483	901	207685	No_or_no_constitutive_exon
AAATGATTTGGGGTTTCTGACTTTTTTTTTTTCCTTTTGGGAAGGTGCAGCT	7082197	7082322	7082372	7082320	-1	1	MGP_WSBEiJ_G0004681.1	7082131	7084287	Snhg6	4483	901	207685	No_or_no_constitutive_exon
TTCTCCCTACCCCTTCCTCACAAACTATGGCTGCATATGGGCAAACACAGTT	11464023	11464102	11464152	11464100	-1	1	MGP_WSBEiJ_G0015261.1	11349383	11501258	Eya1	4483	901	207685	No_or_no_constitutive_exon
TGTCACTGCTCTAAATATTAATTAGCTCTTTTGTCGGGTTGGGGACACAGGG	13819171	13819252	13819302	13819250	-1	1	MGP_WSBEiJ_G0015271.1	13787303	13874460	Ube2w	4483	901	207685	No_or_no_constitutive_exon
GAGTTACTAAATGTCCTGTTTTTTTCCTGTCTTGTTCACTGGGCAAACAGGG	19872879	19872963	19873013	19872961	-1	1	MGP_WSBEiJ_G0015295.1	19737728	20250478	None	4483	901	207685	No_or_no_constitutive_exon
TAGATTCATTTGTAGTTTTGTTTTGTTTTTCCTTCTTCTCCTGGGGACAGTC	28808230	28808373	28808180	28808232	1	1	MGP_WSBEiJ_G0004701.1	28806730	28808954	Gm28644	4483	901	207685	No_or_no_constitutive_exon
GCTCCTGACCCTCTCACCTTATGGCTGTGGCCTGTTGCCTGGGGAAACAGGA	32806284	32806552	32806234	32806286	1	1	MGP_WSBEiJ_G0015328.1	32673348	32812576	None	4483	901	207685	No_or_no_constitutive_exon
CAGAGAGCTCCAGGCTGAGGCCAGTTCTCTCCCTTTCTCTCAATGGGCAGAA	34459224	34459325	34459174	34459226	1	1	MGP_WSBEiJ_G0015336.1	34428128	34478805	Fer1l5	4483	901	207685	No_or_no_constitutive_exon
GGCCATTTGGGCCCCAGTGGACACTGTCCCTTTCTCCCACCGTGGGGCAGAG	34584947	34585117	34584897	34584949	1	1	MGP_WSBEiJ_G0015339.1	34574989	34592653	Cnnm3	4483	901	207685	No_or_no_constitutive_exon
TAGGTGGTGTCCCCACTGATGAGGAGCAGGCTACTGGGCTGGAGAGGGAGAT	34772361	34772388	34772311	34772363	1	1	MGP_WSBEiJ_G0015344.1	34771587	34773784	Cox5b	4483	901	207685	No_or_no_constitutive_exon
AGCTGCCTCAGGGACCCTGTGCTGCTCTGTGTGTGTGTGGCTGAGGGGAGGG	35502061	35502067	35502011	35502063	1	1	MGP_WSBEiJ_G0015350.1	35423848	35540082	Inpp4a	4483	901	207685	No_or_no_constitutive_exon
GTTTATAGAAGTGCAGGCCTTCTGCATTGAATTTAGTAGGATACGGGAAGCT	37795648	37795857	37795598	37795650	1	1	MGP_WSBEiJ_G0015372.1	37777563	37797295	Cnot11	4483	901	207685	No_or_no_constitutive_exon
TGTTCTCATGTGATTTTGCTTCACTTCCTGATGCTTCTCATGGGGATCAGAG	43254073	43254097	43254023	43254075	1	1	MGP_WSBEiJ_G0015405.1	43044599	43287307	Gulp1	4483	901	207685	No_or_no_constitutive_exon
AATACACTTCTTAATGTCTTTTTTTATCCTCCTGCTTTCACGGTGGGTAGCG	43281335	43281346	43281285	43281337	1	1	MGP_WSBEiJ_G0015405.1	43044599	43287307	Gulp1	4483	901	207685	No_or_no_constitutive_exon
CTTTTTTTTAAACCATCAGCTTTGATGTTTGCACAATCTTGTGGGCACAGGT	45419690	45419743	45419793	45419741	-1	1	MGP_WSBEiJ_G0015414.1	45419690	45500114	None	4483	901	207685	No_or_no_constitutive_exon
AAATCCCACTCAAGACTAAAATACATTTGTTTGTGTTTGGGGGAATATAGGT	50943451	50943515	50943565	50943513	-1	1	MGP_WSBEiJ_G0015422.1	50938561	51010614	Gls	4483	901	207685	No_or_no_constitutive_exon
CAATTTCTGAGTGACTAAACATGTTTGTGTTTCCTTTCTGTTGGGTGGAGAT	56163064	56163304	56163354	56163302	-1	1	MGP_WSBEiJ_G0004746.1	56154909	56170400	BC055402	4483	901	207685	No_or_no_constitutive_exon
TAAGCTCGTGGTTGTTGTCTTTTGCTCCCCTCCTTGGGTGGGAAAAACAGGT	71308949	71309219	71309269	71309217	-1	1	MGP_WSBEiJ_G0015542.1	71285209	71353476	Fn1	4483	901	207685	No_or_no_constitutive_exon
CGAATTACTTTGTGACTTTTCCCCCCCTACCTTTGTTTTGGGTAAAACAGGG	74384304	74384396	74384254	74384306	1	1	MGP_WSBEiJ_G0015568.1	74362886	74387554	Cnot9	4483	901	207685	No_or_no_constitutive_exon
GTGTCTCACTGTCCGTCACATTGCCCTTCTCCCTATTCCCTGGGGCACAGGA	74562556	74562767	74562506	74562558	1	1	MGP_WSBEiJ_G0015574.1	74524609	74569885	Ttll4	4483	901	207685	No_or_no_constitutive_exon
AGATCTTGCAAATGTTGATGCCTGCTGTCTGTCTGTGCTGGGAGGGACAGAG	75017486	75017604	75017654	75017602	-1	1	MGP_WSBEiJ_G0014521.1	75003591	75018177	Gm29253	4483	901	207685	No_or_no_constitutive_exon
AGATGGCATGCTCATCAAAGAAGTGCTGATTTTGTGTTTTCTGGGAACAGGG	79793207	79793294	79793344	79793292	-1	1	MGP_WSBEiJ_G0015622.1	79787920	79860299	Serpine2	4483	901	207685	No_or_no_constitutive_exon
GAGTCACTGGACTTACTGTGTTCTCTTTCTTTTGTGTTTGGGGCACACAGCA	83511276	83511376	83511426	83511374	-1	1	MGP_WSBEiJ_G0015639.1	83400614	83555800	Sphkap	4483	901	207685	No_or_no_constitutive_exon
TTAAGTGATGTTCTCAAGAGAAAACGACTGCCAAAACGAGGGCCAAGAAGGC	84914676	84914723	84914773	84914721	-1	1	MGP_WSBEiJ_G0015642.1	84882623	85009104	Trip12	4483	901	207685	No_or_no_constitutive_exon
TCCTAATTTTATTTTGTGTCTTGATTTTTGTGGTGGGTGGGACTGAACAGCC	86859239	86859328	86859189	86859241	1	1	MGP_WSBEiJ_G0015666.1	86845648	86873330	Cops7b	4483	901	207685	No_or_no_constitutive_exon
TTCTCACCCTGGCTCTGTTCTCATAACCCCTCTTCTTTTTGATTGGGTAGCA	88183923	88184284	88183873	88183925	1	1	MGP_WSBEiJ_G0015685.1	88151124	88196400	Sag	4483	901	207685	No_or_no_constitutive_exon
CTGTGGGGAGGTGCTGATCACTATAGGCGTGGCCTGTGTTCTGTGGGGAGGT	88170634	88170831	88170584	88170636	1	1	MGP_WSBEiJ_G0015685.1	88151124	88196400	Sag	4483	901	207685	No_or_no_constitutive_exon
AGAGGGAGAAGCGGCCACTACACGCGCATCCCTTCCCTTTCGGGACATAGGG	88204549	88205060	88205110	88205058	-1	1	MGP_WSBEiJ_G0002638.1	88204549	88205501	Gm19582	4483	901	207685	No_or_no_constitutive_exon
TCCTTTTTGTTGTCTCTCCCCCCCCTGCCCTCTCTGCTCTCGGGATGCAGCC	90377932	90378010	90377882	90377934	1	1	MGP_WSBEiJ_G0015699.1	89989976	90454185	Agap1	4483	901	207685	No_or_no_constitutive_exon
AGGTAGGATCTTAGGTGTGAGCAGACTTATGAACGTAAGATTGAGGGTAGAT	91425421	91425474	91425524	91425472	-1	1	MGP_WSBEiJ_G0015705.1	91425421	91505777	Col6a3	4483	901	207685	No_or_no_constitutive_exon
GTGAAGGAGAGTGGCTAGTGACATCATTGGGAGCCGTGCTAGGGTCACAGAA	93330232	93330240	93330182	93330234	1	1	MGP_WSBEiJ_G0015731.1	93329231	93330240	Olfr1410	4483	901	207685	No_or_no_constitutive_exon
GAGCCATGGTCAGAGCCCTTCCATTCCTTACCCTGCACCTATGGGCACAGAT	93655045	93655281	93654995	93655047	1	1	MGP_WSBEiJ_G0015738.1	93649085	93662718	Rnpepl1	4483	901	207685	No_or_no_constitutive_exon
AGAGTGCCAATCCTTAGCCTAGCCCATTGCAGGCCCCCTTAGGGGTACAGGT	93654166	93654268	93654116	93654168	1	1	MGP_WSBEiJ_G0015738.1	93649085	93662718	Rnpepl1	4483	901	207685	No_or_no_constitutive_exon
GCCCTTTTCTGAAGGGATATATCTCCTTGGGGTTGGAGGGGACAGAGCAGGG	93743175	93743354	93743404	93743352	-1	1	MGP_WSBEiJ_G0010042.1	93743175	93746561	None	4483	901	207685	No_or_no_constitutive_exon
TGGAGCATTGAATTGTTATGAGCTGTGAGGAAAATGGGCTGTTTGGGAAGAA	106019746	106019819	106019869	106019817	-1	1	MGP_WSBEiJ_G0002651.1	106019746	106020651	Gm15699	4483	901	207685	No_or_no_constitutive_exon
ACCATGGGCTCAGAAGGCAGCATCTTCATGTCTCCTTTCTCTGGGAACAGCC	121483044	121483089	121482994	121483046	1	1	MGP_WSBEiJ_G0015813.1	121465788	121527265	Sctr	4483	901	207685	No_or_no_constitutive_exon
TTCCCTCCCAAGCAATTGCTGCAGCTGATGGCGGTCTTGGGCAGGTGCAGCT	121526846	121527263	121526796	121526848	1	1	MGP_WSBEiJ_G0015813.1	121465788	121527265	Sctr	4483	901	207685	No_or_no_constitutive_exon
ACAGAGTAGACAGGCCTTTCAGCATCTCTTTGTCTTCTTTATTAGGGCAGTT	129757423	129757510	129757560	129757508	-1	1	MGP_WSBEiJ_G0015837.1	129743091	129896889	Zranb3	4483	901	207685	No_or_no_constitutive_exon
AGTGACAGAGAAGGCTAATGGTATTTATCTTTTCTTCCCTCCGGGAACAGTG	134368413	134368437	134368363	134368415	1	1	MGP_WSBEiJ_G0015881.1	134358335	134376579	Nuak2	4483	901	207685	No_or_no_constitutive_exon
GGGTTATCCTCCTTGGGTGTTTCTCATTCTCTGTCTTTTTGGGTCGGCAGGA	135501498	135501661	135501711	135501659	-1	1	MGP_WSBEiJ_G0015899.1	135497052	135539108	Sox13	4483	901	207685	No_or_no_constitutive_exon
ACCCACAAAGCCGTTCTTTAATTAAAGACTACCTCTCCCTTGTAGGGCAGGA	136361823	136362287	136361773	136361825	1	1	MGP_WSBEiJ_G0015911.1	136360759	136369828	Chil1	4483	901	207685	No_or_no_constitutive_exon
GGTGGTGACAAGCCTTGTGGAGACTAAGTACAAGATGGTGGGATGTGCAGGT	136511379	136511511	136511561	136511509	-1	1	MGP_WSBEiJ_G0015915.1	136481411	136520106	Ppfia4	4483	901	207685	No_or_no_constitutive_exon
TGCTACACCATGGGCTGGTGAAGACTCATGCTCTCTGGGGTGGGGTGCAGGT	137735198	137735434	137735484	137735432	-1	1	MGP_WSBEiJ_G0015937.1	137718315	137896825	Nav1	4483	901	207685	No_or_no_constitutive_exon
GTCATCCATCCATCCATCCATCCATCCATCCATCCATCCATCGAGGGCAGTC	138083817	138084257	138083767	138083819	1	1	MGP_WSBEiJ_G0015940.1	138082111	138113782	Tnni1	4483	901	207685	No_or_no_constitutive_exon
CAGCTATATCTTCTCACCTGCAGTGACGTTTTTTCTCTTTCTGGAGGGAGAG	138146004	138146052	138145954	138146006	1	1	MGP_WSBEiJ_G0015942.1	138141498	138157723	Tnnt2	4483	901	207685	No_or_no_constitutive_exon
TTACTATAATTTATCAAAGAAAAAGATCACAATGCTATTGTCAAGGGTAGAT	147135696	147135773	147135823	147135771	-1	1	MGP_WSBEiJ_G0015978.1	147110153	147166657	Rgs21	4483	901	207685	No_or_no_constitutive_exon
GAAAGTAGAAGAAATAACCTTTTTTTTCCTCCCTCTACCTGGGACTGCAGAA	155785864	155785945	155785995	155785943	-1	1	MGP_WSBEiJ_G0016001.1	155781342	155852081	Smg7	4483	901	207685	No_or_no_constitutive_exon
GCAGAGGCAGCAAGTGACCTGCCTCTGTTTTGCTTTCTCTGAGGGTGCAGTG	160716519	160716640	160716469	160716521	1	1	MGP_WSBEiJ_G0016041.1	160691468	160753500	Sec16b	4483	901	207685	No_or_no_constitutive_exon
AGAGCCTTTAATTAAATTTCTTTCCTTGCCATTGTCTGTTTGATGGGCAGGT	173739286	173739480	173739530	173739478	-1	1	MGP_WSBEiJ_G0016132.1	173730332	173766189	Uap1	4483	901	207685	No_or_no_constitutive_exon
GGACCTTCAAGACTCTTGCCATCCTCCATCACTTTTCTTGAGGGACGCAGAC	174617164	174617319	174617369	174617317	-1	1	MGP_WSBEiJ_G0016145.1	174597643	174617537	Fcgr2b	4483	901	207685	No_or_no_constitutive_exon
ATTGTACCCAGTGAGTGCATACTCCAGGAGCTTTCCTTAACCGAGGGCAGGA	186793263	186793332	186793382	186793330	-1	1	MGP_WSBEiJ_G0016301.1	186787593	186841148	Capn2	4483	901	207685	No_or_no_constitutive_exon
CAGACAGGAATAAACAAGGCCAGAAGCTAATCTCTTTCCAATGGGCATAGAG	4532935	4533211	4533261	4533209	-1	10	MGP_WSBEiJ_G0016398.1	4521285	4551170	Ulbp1	4483	901	207685	No_or_no_constitutive_exon
CTGAAGAAACTGACTGACTTTCTTTGTGCTGTGCTGCTGATGGGAATAAGGT	8326321	8326495	8326271	8326323	1	10	MGP_WSBEiJ_G0016417.1	8289521	8358946	Shprh	4483	901	207685	No_or_no_constitutive_exon
TGGGCTTTGCTGTGTGAGTGTGACTCTCTCTTTTGTTCTTGGGGATGCAGAC	17848953	17849098	17849148	17849096	-1	10	MGP_WSBEiJ_G0016461.1	17832032	18175984	Pde7b	4483	901	207685	No_or_no_constitutive_exon
TTGAGTTCTTTTCCATGGCAGGATTACCAACTGTTTTCTTGGGTTGACAGTA	26573865	26574079	26573815	26573867	1	10	MGP_WSBEiJ_G0016509.1	26449664	26674812	Themis	4483	901	207685	No_or_no_constitutive_exon
CCTTGCTCTTCTGGTTATTAAGCAAGAGTTGGTTTTCAGCGGGATGATAGGC	39905371	39905454	39905504	39905452	-1	10	MGP_WSBEiJ_G0016576.1	39902047	39906810	Smpd2	4483	901	207685	No_or_no_constitutive_exon
ATGAGGCACATCAGTTATGTTTGTTCTTGCTGTAACAAGAGGGAGTTAAGGA	40825171	40825363	40825413	40825361	-1	10	MGP_WSBEiJ_G0016586.1	40748456	40920041	Lace1	4483	901	207685	No_or_no_constitutive_exon
TGTTTATTACTTATATATCATCAGTTCTTTATACTTTTTGGGGACTATAGGT	44152117	44152207	44152067	44152119	1	10	MGP_WSBEiJ_G0016608.1	44140698	44274434	Hace1	4483	901	207685	No_or_no_constitutive_exon
CTGACTGCCGTGACACTCTTCTCTTGCTTTCCTCCCGCCCTGGGCAGCAGAA	50757567	50758477	50757517	50757569	1	10	MGP_WSBEiJ_G0016618.1	50752643	50758605	Vgll2	4483	901	207685	No_or_no_constitutive_exon
TTACTCTAAACACAAACTTATTAGTATTTCTTTTCTAACCAACAGGGCAGTT	56689584	56689793	56689534	56689586	1	10	MGP_WSBEiJ_G0016640.1	56682286	56701896	Smpdl3a	4483	901	207685	No_or_no_constitutive_exon
GGGCTACCCTCTCAGGACTCTTTGCTTTTCTGGATGCCCCTGGGTGGCAGCG	59990509	59990590	59990640	59990588	-1	10	MGP_WSBEiJ_G0016672.1	59976115	60060636	Adamts14	4483	901	207685	Yes
CAGCCTTTAACACTGTTCCCCTTGATGGGGTATTTGTCCTTGGGTTAAAGGG	61962905	61963044	61963094	61963042	-1	10	MGP_WSBEiJ_G0016706.1	61958785	61968829	Hnrnph3	4483	901	207685	No_or_no_constitutive_exon
GACTAAAGGTGTGTACCACCACCACCTGGCAAAGTAACTCTGGGGGGCAGGG	62256459	62256855	62256905	62256853	-1	10	MGP_WSBEiJ_G0005029.1	62256459	62259961	Gm26789	4483	901	207685	No_or_no_constitutive_exon
GTGGGGGGTGGGGGCAGTAACTGTTGAGCTCAAACTTAAAAGATGGGCAGGC	65997162	65997891	65997112	65997164	1	10	MGP_WSBEiJ_G0005035.1	65995203	65997891	Gm26576	4483	901	207685	No_or_no_constitutive_exon
CTGTCCATTATAATATTCCTTGTCTCTGCAATGCATCTTGGGACCAAAAGGA	69227734	69227761	69227684	69227736	1	10	MGP_WSBEiJ_G0016730.1	68748073	69275340	None	4483	901	207685	No_or_no_constitutive_exon
CAGCTTAAGGAGGTATGTAAACATCCCATTGAATATTTTAAGGGAATTAGTG	69240508	69240726	69240458	69240510	1	10	MGP_WSBEiJ_G0016730.1	68748073	69275340	None	4483	901	207685	No_or_no_constitutive_exon
GTTGGACCTGTTTGTTCTCAGGTAACTTTCTTTCTTTTGGGGAACCACAGGA	74673155	74673287	74673105	74673157	1	10	MGP_WSBEiJ_G0016746.1	74564499	74689942	Bcr	4483	901	207685	No_or_no_constitutive_exon
TGGAGTTCTCGAGGCTGGGTCTTACCCTACTCTTTCTCACTGGGCAGCAGAG	75111026	75111191	75110976	75111028	1	10	MGP_WSBEiJ_G0016753.1	75098396	75122935	Ggt1	4483	901	207685	No_or_no_constitutive_exon
ATTGGCACTGGTCTGTGGCACCAACATGTTATCCTACGTTTGGGGGGCAGAC	75818973	75819110	75819160	75819108	-1	10	MGP_WSBEiJ_G0016772.1	75816241	75847883	Prmt2	4483	901	207685	Yes
CCTTTCTTTTCTTCCTCTCTAATTTGTATTTCCTGGTGACGTGGGGACAGAA	76719017	76719047	76719097	76719045	-1	10	MGP_WSBEiJ_G0016787.1	76701132	76820400	Col18a1	4483	901	207685	No_or_no_constitutive_exon
AAACCAAAAGTCAATTTGATGTCCTCTTTCTTCTCCTGTTGGGATTGCAGGA	77194418	77194527	77194577	77194525	-1	10	MGP_WSBEiJ_G0016791.1	77166479	77195700	Fam207a	4483	901	207685	No_or_no_constitutive_exon
AGAGCTTGTGGTCATATTCCCCAATGGGCATGCCTGTGGGATGTGGGGAGGG	77305390	77305647	77305340	77305392	1	10	MGP_WSBEiJ_G0016794.1	77293328	77329764	Sumo3	4483	901	207685	No_or_no_constitutive_exon
TTCCCTGACCCTGGCTACTTCGTTAAGACCCTGTGTCTCTCATAGGGTAGAG	77774904	77774980	77775030	77774978	-1	10	MGP_WSBEiJ_G0016807.1	77763274	77778853	Aire	4483	901	207685	No_or_no_constitutive_exon
CAGTAACCAGAGCCTCTGGAGGAAAACACCTGTCCACGGTGGGCCTGGAGCC	78127581	78127602	78127652	78127600	-1	10	MGP_WSBEiJ_G0016813.1	78040026	78128444	Agpat3	4483	901	207685	No_or_no_constitutive_exon
TGAGGCCCTCACTGTGACCTTACCTGACTTATCTGTCTCTGGGGGTGCAGAT	79742861	79742997	79743047	79742995	-1	10	MGP_WSBEiJ_G0016854.1	79735742	79751574	Plppr3	4483	901	207685	No_or_no_constitutive_exon
TGAGACCTGTTCCCCACTCCCCGAGGAACTCACCTGGGTGGGTGGCGCAGGG	79802850	79803083	79802800	79802852	1	10	MGP_WSBEiJ_G0016861.1	79798808	79804087	Kiss1r	4483	901	207685	No_or_no_constitutive_exon
CCACTATTCTCTTACTGTCCGCCTCTCTCTCCTTGGCTGTCGGGAACCAGTA	80258584	80258665	80258534	80258586	1	10	MGP_WSBEiJ_G0016887.1	80253820	80260307	Reep6	4483	901	207685	No_or_no_constitutive_exon
CACCACTGCCCGGCAATAAATCTTTAAGAAGAAGCAAACAAGCCGGGCAGTG	80262953	80262987	80263037	80262985	-1	10	MGP_WSBEiJ_G0016888.1	80262953	80272956	Adamtsl5	4483	901	207685	No_or_no_constitutive_exon
CTAGGGCCTGTCTCCTGCTCTGCAGCTGAGGATCCTTCATGGGGACACAGGT	80284845	80284962	80284795	80284847	1	10	MGP_WSBEiJ_G0016889.1	80283062	80292139	Plk5	4483	901	207685	No_or_no_constitutive_exon
TCGCCTTGGACCGCGATGGGGCCCGGCTGCGGCCTCCTAACGGGACTGAGGT	80542265	80542516	80542566	80542514	-1	10	MGP_WSBEiJ_G0016898.1	80539240	80547610	Abhd17a	4483	901	207685	No_or_no_constitutive_exon
TTGGGCACAGTGATGCCCACCCTCTGAGCCCACTCTCCTTTCGGGGACAGCG	80846073	80846213	80846023	80846075	1	10	MGP_WSBEiJ_G0016915.1	80835015	80851806	Sppl2b	4483	901	207685	No_or_no_constitutive_exon
AGCTCTAGAGACTTTACCTAAAGTGGTGTCCCCTGATGGGGAGGGGACAGGA	81693492	81694277	81693442	81693494	1	10	MGP_WSBEiJ_G0016960.1	81682021	81703502	None	4483	901	207685	No_or_no_constitutive_exon
CTCATCAGCTCCTGACTCTCCATCTCTGTTTCTCTCCCTCTATGGGACAGAT	86210915	86211086	86211136	86211084	-1	10	MGP_WSBEiJ_G0016996.1	86192563	86251722	Bpifc	4483	901	207685	No_or_no_constitutive_exon
TCCCCCGGCCCTTCTCCGTTCGCTATGACCCCTACACTCAAAGGGTTGAGGT	87874626	87874675	87874576	87874628	1	10	MGP_WSBEiJ_G0017008.1	87807985	87877723	Pah	4483	901	207685	No_or_no_constitutive_exon
TCGTGCGTCCCGTTGTCACTTCTTATATATGATTCTTCTTGTGGGGACAGAT	93623606	93623708	93623758	93623706	-1	10	MGP_WSBEiJ_G0017036.1	93343639	93656565	Cfap54	4483	901	207685	No_or_no_constitutive_exon
ATGATTGACATAATCCACATGCTAACCATTCTTTTCTCTCGGGAGTTTAGGT	101534439	101534553	101534389	101534441	1	10	MGP_WSBEiJ_G0017082.1	101520809	101550412	1700017N19Rik	4483	901	207685	No_or_no_constitutive_exon
TTTAACTATAGTAGTAATATTGAACTTTCTCTCTTACAGGGTGACAATAGCT	103409642	103409681	103409592	103409644	1	10	MGP_WSBEiJ_G0017083.1	102696483	103460269	Mgat4c	4483	901	207685	No_or_no_constitutive_exon
AGTTTTCACCTTTAGTTGGGAGATAACTGACACTCTGCTTTCATGGGAAGCT	117082640	117082864	117082590	117082642	1	10	MGP_WSBEiJ_G0017124.1	117065406	117114274	Zfc3h1	4483	901	207685	No_or_no_constitutive_exon
TGTATGTATAGCTAAGCCAACATTTTTTTTTTGTGTATTCTGGGGAATAGCA	119199069	119199532	119199582	119199530	-1	10	MGP_WSBEiJ_G0017145.1	119194702	119231092	Cpsf6	4483	901	207685	No_or_no_constitutive_exon
TTATGCATTGGTGTTATTTGCCTGCATGCATGTCTGTGTGAGGGTGTCAGGT	121429965	121430452	121430502	121430450	-1	10	MGP_WSBEiJ_G0002824.1	121429965	121430911	Gm16321	4483	901	207685	No_or_no_constitutive_exon
GTTTTGGTTCCCTGTCTTCCTTATTTCTCATCATCACGTCACACGGGCAGTG	122018066	122018222	122018016	122018068	1	10	MGP_WSBEiJ_G0017154.1	121441301	122126335	Grip1	4483	901	207685	No_or_no_constitutive_exon
AATACTTTTAGTTTCCTTAATAGAGCTATATAGAAGTCTCAGGGAACCAGGA	121874507	121874698	121874748	121874696	-1	10	MGP_WSBEiJ_G0002826.1	121847981	121876451	Grip1os1	4483	901	207685	No_or_no_constitutive_exon
AACTCGGGGGGGGGGGGGGGGGGGGGGGGGGGGGGGGGGGGGGGGGGCAGGG	122417200	122418668	122418718	122418666	-1	10	MGP_WSBEiJ_G0017159.1	122417200	122541769	Hmga2	4483	901	207685	No_or_no_constitutive_exon
TAAGTCCCTGTCTGACGTGCGTGGGGGGTGGGGGGATGTGGGGACTGCAGGA	129341418	129341572	129341368	129341420	1	10	MGP_WSBEiJ_G0017182.1	129330435	129354694	Avil	4483	901	207685	No_or_no_constitutive_exon
TTCTGTTTGCTCTTCATTCTGTCTCTATCTTCTTCGCTTCGGGAAACCAGCC	129430290	129430350	129430240	129430292	1	10	MGP_WSBEiJ_G0017190.1	129419056	129433323	Agap2	4483	901	207685	No_or_no_constitutive_exon
TCTGTCAAATGGGGACTCCCCACTCTGAGTCCCTTTCACCCTGGGGGCAGTG	129539000	129539749	129539799	129539747	-1	10	MGP_WSBEiJ_G0017195.1	129536797	129543110	Dtx3	4483	901	207685	No_or_no_constitutive_exon
CTCTTCTGACTATTCCACCCTCAATACCCTCACCTCTTCCCTTGGGGAAGCT	129698344	129698434	129698484	129698432	-1	10	MGP_WSBEiJ_G0017203.1	129691612	129703349	Gli1	4483	901	207685	No_or_no_constitutive_exon
CAACTTTGCTTCTCTTCCCTCCTCTCCACCTTTTTGGGAGGTGGAGTGAGTA	129979783	129980801	129980851	129980799	-1	10	MGP_WSBEiJ_G0017211.1	129915182	130002844	Lrp1	4483	901	207685	No_or_no_constitutive_exon
CTGGACGGGTCCTCACGCGCTGACGTGTGTCTTCCTCTCTGGGTGGGCAGGC	130555628	130555859	130555578	130555630	1	10	MGP_WSBEiJ_G0017230.1	130528109	130567531	Baz2a	4483	901	207685	Yes
AAAGACCAGAACCACTGAAGTAAAACTTTTGCTTTTTCCGGGGAAACCAGAT	130976574	130978408	130976524	130976576	1	10	MGP_WSBEiJ_G0005071.1	130973529	130978408	A430046D13Rik	4483	901	207685	No_or_no_constitutive_exon
CCAGGAGGCTCTCCGGGGTCCTTGGACCTGAATTCTGGTTCTGGGGACAGGT	313532	313667	313482	313534	1	11	MGP_WSBEiJ_G0017328.1	311673	322746	Pla2g3	4483	901	207685	Yes
AATGGCCAAGTTCCTATCTTGTATTTTTTTTCCTGGGGGTTGGAAATGAGGA	359027	359066	359116	359064	-1	11	MGP_WSBEiJ_G0017331.1	341738	364821	Smtn	4483	901	207685	No_or_no_constitutive_exon
CCACGTCATCCTGTTTCTCCTTGACCAGCCGCCCTGCCCTGGGCAGGTAGAT	2032707	2032870	2032657	2032709	1	11	MGP_WSBEiJ_G0017367.1	2026444	2033616	Rhbdd3	4483	901	207685	No_or_no_constitutive_exon
ATGTAAATAAAGAAAATATCCAATTTTTTTTAAAAAGGAGGGAAAAAAAGAA	3741786	3741872	3741922	3741870	-1	11	MGP_WSBEiJ_G0010351.1	3741786	3742362	None	4483	901	207685	No_or_no_constitutive_exon
CTCTCAAACTGAAACCAAATACTAAAATCATGATGATGGGAACTCGAGAGGA	42663778	42663887	42663937	42663885	-1	11	MGP_WSBEiJ_G0017548.1	42651453	42668381	Ublcp1	4483	901	207685	No_or_no_constitutive_exon
GCTCTGTCTCTGCCTGCCTGCTGACCCTGGGCTTCCCCTGGGTGCGGCAGGC	48128005	48128174	48127955	48128007	1	11	MGP_WSBEiJ_G0017600.1	48107496	48159185	Flt4	4483	901	207685	No_or_no_constitutive_exon
AAGGGCCAAGCTCTCTAGACCCCTCACAGGAAGGACCCACAGGGCTGAAGGA	48731998	48732029	48732079	48732027	-1	11	MGP_WSBEiJ_G0017609.1	48728965	48740434	Sqstm1	4483	901	207685	No_or_no_constitutive_exon
GTGATGTTAATATTGCCCCCCTACTGGGGTTATTTGTCCTTGGGTTGAAGGG	48917617	48917756	48917567	48917619	1	11	MGP_WSBEiJ_G0017615.1	48910846	48923109	Hnrnph1	4483	901	207685	No_or_no_constitutive_exon
GGAAATCTCCCACTGAAACTAACTGTAGATCACTTTTGGGGAAACAACAGCT	48935436	48935566	48935616	48935564	-1	11	MGP_WSBEiJ_G0017616.1	48926991	48969435	Rufy1	4483	901	207685	No_or_no_constitutive_exon
ACACTGCTCTTAAAACCAGTTGTATTAATCCCAGCACTCGGGAGGCAGAGGC	50884301	50884686	50884251	50884303	1	11	MGP_WSBEiJ_G0002873.1	50880538	50884686	Gm12207	4483	901	207685	No_or_no_constitutive_exon
GCCTGCTCGCCCTCTGCCCTGTTCTGCCCCTCTGGCATGGGTGTGAGCAGAC	50903168	50903241	50903291	50903239	-1	11	MGP_WSBEiJ_G0017646.1	50900445	50931290	Tcf7	4483	901	207685	No_or_no_constitutive_exon
CCAGCTGCTGGCCCCAGGCATGAAGCTGAGATGTCCCCTGTAGGGTGCAGGA	58121623	58124242	58121573	58121625	1	11	MGP_WSBEiJ_G0017747.1	58111071	58124245	Trim11	4483	901	207685	No_or_no_constitutive_exon
TACTCCTCTCTCTCTACCTGGCCCTGATCTGCTGCTTTCTGGGATTGCAGCT	58690158	58690339	58690389	58690337	-1	11	MGP_WSBEiJ_G0017761.1	58672761	58714008	Zkscan17	4483	901	207685	No_or_no_constitutive_exon
CTTCATGGCCTGCTTACTGTTCCCTGAGTGCTCTCTTTGTGATGGGACAGGT	59746906	59746979	59746856	59746908	1	11	MGP_WSBEiJ_G0017780.1	59709494	59770901	Myo15	4483	901	207685	No_or_no_constitutive_exon
GGTGAAGAAGAGGATCAGATCTTGTGTGACTTCTGTCTTGGGGCCAGCAGAG	62208755	62209266	62208705	62208757	1	11	MGP_WSBEiJ_G0017825.1	62208248	62240662	Trim16	4483	901	207685	No_or_no_constitutive_exon
TGCCACCACCATATGCCATTTTAGTTAATTCTATTTCTTTTGGGGAGCAGGC	65626960	65627202	65627252	65627200	-1	11	MGP_WSBEiJ_G0017841.1	65323687	65683083	Dnah9	4483	901	207685	No_or_no_constitutive_exon
AAATTTAACTCCACTTTTCATCACCATTGACCCAGAAAGGGACACCAAAGAA	66602159	66602183	66602109	66602161	1	11	MGP_WSBEiJ_G0017846.1	66598252	66613584	Sco1	4483	901	207685	No_or_no_constitutive_exon
ACTGAGTTGTGTGTTCTTCATTTCCTCTCCTTGGCTCTGGTGTGGGACAGGT	68417197	68417312	68417147	68417199	1	11	MGP_WSBEiJ_G0017866.1	68333831	68467176	Myh10	4483	901	207685	No_or_no_constitutive_exon
GGCCCCGGGGAGTCGGACGGACGCTTACCTGGTGGCGGGGGCGGCGGCAGCG	69108339	69108558	69108289	69108341	1	11	MGP_WSBEiJ_G0017892.1	69103200	69108558	Gm17305	4483	901	207685	No_or_no_constitutive_exon
TTGTGCCCTCTTTCCCCATGTGACCTGGGAAGAAGGGAGAAAGTGGGAAGCC	69551410	69551566	69551360	69551412	1	11	MGP_WSBEiJ_G0017915.1	69535582	69553641	Zbtb4	4483	901	207685	No_or_no_constitutive_exon
GAAAAGGAACATGGAAGTAACCAGAACCCTCCAAGCTGGAATGGGCGCAGAC	69674588	69674653	69674703	69674651	-1	11	MGP_WSBEiJ_G0017928.1	69674368	69677989	2810408A11Rik	4483	901	207685	No_or_no_constitutive_exon
AAAAGCCCTTGCCTGGTCTGAGGCTGAGTGCTGTCTTCTCTGGGGAACAGGT	70119179	70119302	70119352	70119300	-1	11	MGP_WSBEiJ_G0017953.1	70117203	70124233	Alox12e	4483	901	207685	No_or_no_constitutive_exon
GGAGGGATAAGTCCTGGTGTGGTGGTCCCTGCCCAGCCTAAGGGAGGCAGTG	70248020	70248077	70247970	70248022	1	11	MGP_WSBEiJ_G0017956.1	70245153	70253328	Arrb2	4483	901	207685	No_or_no_constitutive_exon
CCTGACAGGTATTTTTCTTCCTGATTGTTGCCTTGGACCTGGGACCATAGCT	70423627	70423738	70423577	70423629	1	11	MGP_WSBEiJ_G0017965.1	70383470	70441148	Mink1	4483	901	207685	No_or_no_constitutive_exon
TCGAACTCAGAAATCCACCTGCCTCTGCCTCCCAAGTGCTGGGATTAAAGGC	70717693	70717861	70717643	70717695	1	11	MGP_WSBEiJ_G0035947.1	70711415	70720531	Gm19967	4483	901	207685	No_or_no_constitutive_exon
GAAGAAAAGAGCAGTTACAGGAAAAGATCAAGAAGTGGGCAGCAAATCAGAG	70941527	70941873	70941923	70941871	-1	11	MGP_WSBEiJ_G0017986.1	70941527	70992093	Nlrp1a	4483	901	207685	No_or_no_constitutive_exon
GGAACTGGGGGAGATATGTCTACACCAAAGCCCTCTGTTCTGGGGACCAGGT	71998823	71999003	71999053	71999001	-1	11	MGP_WSBEiJ_G0017989.1	71990051	71999721	Aipl1	4483	901	207685	Yes
GCAGGGAACTGGTGAGGTCGCAGACGCTGCCTCGGACTTCAGGGGCACAGGC	72375321	72375368	72375418	72375366	-1	11	MGP_WSBEiJ_G0018000.1	72362629	72388734	Smtnl2	4483	901	207685	No_or_no_constitutive_exon
CTCTTCTCCCTCCCCCTGGGTTTTCCCACCTCCCCCCTGGGGCTGACGAGGT	72435317	72435478	72435528	72435476	-1	11	MGP_WSBEiJ_G0018003.1	72433401	72473106	Spns2	4483	901	207685	No_or_no_constitutive_exon
TGAATGAAAGATGTTTATTTGACAGTCTCTTTCTTTACTTTGAAGGGCAGAA	76315954	76316091	76316141	76316089	-1	11	MGP_WSBEiJ_G0018087.1	76248234	76386458	Vps53	4483	901	207685	No_or_no_constitutive_exon
GGCCATGCCTTCCTACAGCTTCCCTTACCCCTTGGGATCTGGGGGACCAGGT	77733790	77733948	77733998	77733946	-1	11	MGP_WSBEiJ_G0018107.1	77731264	77751024	Ankrd13b	4483	901	207685	No_or_no_constitutive_exon
CAGAAAGCCAGCTTTACAGCTCATGCTCATTCAGTTGGGGGTGGGGGTAGAT	78183439	78183598	78183648	78183596	-1	11	MGP_WSBEiJ_G0018117.1	78181936	78196651	Pipox	4483	901	207685	No_or_no_constitutive_exon
GGGGAGGCCTATTCACTTTTGGTGATCATCCTTGTCTGCTTGGGGAGTAGAA	78747891	78748013	78748063	78748011	-1	11	MGP_WSBEiJ_G0018139.1	78744894	78769941	Slc13a2	4483	901	207685	No_or_no_constitutive_exon
ACCCCAACCTGGGACAGTTGATAAACTACTCTGTCCCTGTTTTGGGGAAGGT	79316647	79316789	79316597	79316649	1	11	MGP_WSBEiJ_G0018152.1	79298801	79339346	Nos2	4483	901	207685	Yes
CAAACAAACAAACAAAAGAACCATATATATACATAGACGGGCAGTAGTAGCA	80464255	80464444	80464494	80464442	-1	11	MGP_WSBEiJ_G0005175.1	80463129	80476601	Gm26563	4483	901	207685	No_or_no_constitutive_exon
GGACCAGCCTCTGCAGCCCGTATGACTCACATGGCCTTTCTGGGTGGCAGGT	84118509	84118734	84118784	84118732	-1	11	MGP_WSBEiJ_G0018209.1	84111728	84134103	Mmp28	4483	901	207685	No_or_no_constitutive_exon
TAGAGGAGGTAGCTATGGAGGAGACAGAGGTGGTTATGGTGGGGACCGAGGA	84180051	84180346	84180001	84180053	1	11	MGP_WSBEiJ_G0018210.1	84144105	84181984	Taf15	4483	901	207685	No_or_no_constitutive_exon
ATTTAAGTGGTGTTTTCTTTTTATCCTGCCTTGTGCCTGGGGTGGGACAGGG	84465107	84465204	84465057	84465109	1	11	MGP_WSBEiJ_G0018221.1	84439455	84470021	Heatr6	4483	901	207685	No_or_no_constitutive_exon
CCATTGATTTGTTTTTCCATTTTTTCTCCTTTGTTCTCCTGGGGAAACAGTG	84787630	84787702	84787752	84787700	-1	11	MGP_WSBEiJ_G0018226.1	84779445	84831931	Tada2a	4483	901	207685	No_or_no_constitutive_exon
TAGGCATGCACAAGCCCTGCATTTGAACTCTGTCTTTAATTTGGGAACAGAC	85995987	85996091	85995937	85995989	1	11	MGP_WSBEiJ_G0002945.1	85993350	85996881	Appbp2os	4483	901	207685	No_or_no_constitutive_exon
GAATAAGCTGTGTTACCTGGATGGCCCTTCCTCACCTACCTGGGGTACAGAG	88446106	88446225	88446056	88446108	1	11	MGP_WSBEiJ_G0018266.1	88436092	88460100	Sept4	4483	901	207685	No_or_no_constitutive_exon
ACGTTTGTGTTTGTCTGTGTGCGTGTGTGGGGGTGGGTTTGGGGTAGAAGGG	88904400	88904740	88904790	88904738	-1	11	MGP_WSBEiJ_G0018277.1	88903768	88911558	Dynll2	4483	901	207685	No_or_no_constitutive_exon
GCTCCACCCCTGAGCAAGCAGGTTTCAGGCTGGGGGAGGGGAGACTACAGCA	93873081	93873484	93873534	93873482	-1	11	MGP_WSBEiJ_G0010574.1	93873081	93874181	None	4483	901	207685	No_or_no_constitutive_exon
ATGGGTATTTTATCTCTTAAAAAAACTATGTTGAATTTATGGGTGACCAGAG	95489536	95489712	95489486	95489538	1	11	MGP_WSBEiJ_G0018311.1	95486835	95490866	None	4483	901	207685	No_or_no_constitutive_exon
GTCTGGCTGGTGTGCTCACTCTGTAGCTCTTGTGTGATGGAGAAGGGAAGAG	95789814	95790463	95790513	95790461	-1	11	MGP_WSBEiJ_G0018320.1	95789712	95837500	Acsf2	4483	901	207685	No_or_no_constitutive_exon
ATTGACATTGTTGATGGTTGCAGGTGAGAGCACAGAGCCGGGATAAGCAGAT	96629992	96630055	96630105	96630053	-1	11	MGP_WSBEiJ_G0018338.1	96611272	96649404	Kat7	4483	901	207685	No_or_no_constitutive_exon
TGCGTGCAGTGTGCGGGTAAGCAGGCTGCGTGCAGTGTGCGGGTAAGCAGGC	96736238	96736402	96736188	96736240	1	11	MGP_WSBEiJ_G0018340.1	96728984	96737758	Slc35b1	4483	901	207685	No_or_no_constitutive_exon
ATACTTTGTGCCCTTCGATTTAAATGTATTTTCTTATTTTTCACAGGGAGAC	97754855	97754914	97754964	97754912	-1	11	MGP_WSBEiJ_G0002966.1	97751100	97762722	Hoxb3os	4483	901	207685	No_or_no_constitutive_exon
CCCCCACCCTCCATGTTCCTGGCTGCTTGTTCTGTCCCTCTGGGGTACAGAG	98518029	98518083	98517979	98518031	1	11	MGP_WSBEiJ_G0018381.1	98515883	98537707	Osbpl7	4483	901	207685	No_or_no_constitutive_exon
CTGTTCACACCTGTCTCCCCTGTTCACACCTGTCTCCCCTGGGCTAACAGAG	98829301	98829370	98829420	98829368	-1	11	MGP_WSBEiJ_G0018387.1	98815927	98835719	Gpr179	4483	901	207685	No_or_no_constitutive_exon
GAATGACACCCCCACCTTCCCCTAAGTCACTCGGAGTTCTTGGGGTACAGGT	100042717	100042829	100042667	100042719	1	11	MGP_WSBEiJ_G0018420.1	100037787	100046774	Grb7	4483	901	207685	No_or_no_constitutive_exon
TTCTCAATGTCCTTGGTTATCCAGAACTTTTACTTAACTCAGGGCATCAGCT	100519157	100519293	100519107	100519159	1	11	MGP_WSBEiJ_G0018433.1	100513561	100533731	None	4483	901	207685	No_or_no_constitutive_exon
CAACTTAATACAGTTTCTTTATTTGTTTATTTATTTATTGGGAGGAGCAGAT	103331755	103332079	103332129	103332077	-1	11	MGP_WSBEiJ_G0018554.1	103329697	103336214	Ptges3l	4483	901	207685	No_or_no_constitutive_exon
CCAGAAGCCCTGCTTTGGCACTAAATGCTTTTTCCTTTCTGGGTATGCAGGG	103407941	103408002	103408052	103408000	-1	11	MGP_WSBEiJ_G0018560.1	103404849	103468781	Brca1	4483	901	207685	No_or_no_constitutive_exon
ACATAGCTAGACTCTTCCACACCCTCAAAAAGCAAAAAACTGTAGGGCAGAT	103480169	103480181	103480119	103480171	1	11	MGP_WSBEiJ_G0018561.1	103468969	103501890	Nbr1	4483	901	207685	No_or_no_constitutive_exon
TGGTGGAACTGAGTTGGAGACACTGACCGAAGCTCCTTGTGCGGGGACAGGA	104027634	104030125	104030175	104030123	-1	11	MGP_WSBEiJ_G0018573.1	104027634	104068400	Mpp2	4483	901	207685	No_or_no_constitutive_exon
TTTGAAAGGTGCACCCGGCTCCGTAGCAGCTACCCCTCCTCGTGTGGGAGGT	104978270	104978516	104978566	104978514	-1	11	MGP_WSBEiJ_G0018604.1	104957071	104978927	Kif18b	4483	901	207685	No_or_no_constitutive_exon
CTCCCCGCCACCACCTCAGACCTCACCCTACTCCTGCTGTCTGGGGACAGAG	105256121	105256271	105256071	105256123	1	11	MGP_WSBEiJ_G0018612.1	105234923	105263977	Fmnl1	4483	901	207685	No_or_no_constitutive_exon
AGGTGTGGAACCCCGGGACCCGGTGGTGATAATTCACCTTTATGGGACAGAA	105725884	105725974	105726024	105725972	-1	11	MGP_WSBEiJ_G0018619.1	105724931	105732750	Lyzl6	4483	901	207685	No_or_no_constitutive_exon
CTAAGGGTCTCTGGACACCCCCACGCTCATGGCATCTCTGGTCGGGGCAGGC	106286562	106286716	106286512	106286564	1	11	MGP_WSBEiJ_G0018626.1	106246159	106291980	Crhr1	4483	901	207685	No_or_no_constitutive_exon
GCAAACAGGGGCTACCCCATCACTCTTTCCTTTCTTCTGGGGGACTGCAGCA	107530784	107530948	107530734	107530786	1	11	MGP_WSBEiJ_G0018639.1	107470149	107535492	Mrc2	4483	901	207685	No_or_no_constitutive_exon
TCCTGTGCATTAGAATTGGTTCCTTATGAAGTCTTTGTTTTCTGGGGAAGGG	108409303	108409471	108409521	108409469	-1	11	MGP_WSBEiJ_G0018652.1	108403247	108424657	Ccdc47	4483	901	207685	No_or_no_constitutive_exon
TGTCTAGATAGTTCAACCTAATGATTATGTCTTGCTTTGTGGGGGAACAGGA	109028649	109028742	109028599	109028651	1	11	MGP_WSBEiJ_G0018666.1	109014345	109035353	Milr1	4483	901	207685	Yes
TATAAAGACATTTTAGTTATGGTTTGAATGTTCCTTTTGTACATGGGTAGGT	112514246	112514366	112514416	112514364	-1	11	MGP_WSBEiJ_G0018697.1	112461966	112540437	Abca8a	4483	901	207685	No_or_no_constitutive_exon
TGCTCTGACGCTAATGGGCACTGGTGGGTGGGGGACCCTTTTGGGAACAGTA	116555133	116555232	116555282	116555230	-1	11	MGP_WSBEiJ_G0018712.1	116481192	116779048	Sdk2	4483	901	207685	No_or_no_constitutive_exon
TTATTTGGGTTGTCTTCTTCTTCTTCATTTTTCCCCCTTTGGGATTTAAGGG	117678413	117678506	117678363	117678415	1	11	MGP_WSBEiJ_G0018720.1	117676710	117690791	Cd300a	4483	901	207685	No_or_no_constitutive_exon
AACACTCCATTCCCTGACCTCTGACAATCAGTGGGCTTCTGGGGTGACAGGA	118075983	118076218	118076268	118076216	-1	11	MGP_WSBEiJ_G0018732.1	118059075	118077148	Grin2c	4483	901	207685	No_or_no_constitutive_exon
ATTTGTATCCATTCCTTCCCTGGTCACTTCCATTTATTTCTGGGAACCAGGA	118165277	118165358	118165408	118165356	-1	11	MGP_WSBEiJ_G0018738.1	118163040	118183285	Hid1	4483	901	207685	No_or_no_constitutive_exon
GGGCGGAAACCGCCTCACAGGGTTCACTCATACTATGTGTGCATGGGCAGAT	118466941	118467125	118467175	118467123	-1	11	MGP_WSBEiJ_G0018753.1	118463597	118479538	Slc25a19	4483	901	207685	No_or_no_constitutive_exon
TGCTGTGACGGTGACACACTCACCGGGGTTTGTCCATGTTGGGGAGGAAGCT	118634161	118634240	118634111	118634163	1	11	MGP_WSBEiJ_G0018755.1	118624477	118658886	Tmem94	4483	901	207685	No_or_no_constitutive_exon
ACAGGCAGGAAGGTTTGACCTCAGTCCTGGTTCACTCTTGGGGAGGACAGGT	119917087	119917221	119917037	119917089	1	11	MGP_WSBEiJ_G0018799.1	119866389	119937886	Mgat5b	4483	901	207685	No_or_no_constitutive_exon
TGAGCAGGCAGAGCCACTGACGCACACTGTGTGTTGGGGGGCGGGGGCAGGG	121118876	121119038	121119088	121119036	-1	11	MGP_WSBEiJ_G0018816.1	121072282	121184277	Dnah17	4483	901	207685	No_or_no_constitutive_exon
AGTGATTTACTGCCGTCCCAGGCTCTAATCTCAGTTTATTGGGACCACAGGT	121467737	121467848	121467898	121467846	-1	11	MGP_WSBEiJ_G0018822.1	121463947	121477658	Cant1	4483	901	207685	No_or_no_constitutive_exon
TGGTTTCCTATTGTGCCTCTCTTCCATATGCCTCTCAATGGGACGGACAGCT	123272623	123272647	123272697	123272645	-1	11	MGP_WSBEiJ_G0018847.1	123268116	123316447	Slc38a10	4483	901	207685	No_or_no_constitutive_exon
GGATGGGTGATACCCTGTTTCACAGGAACTTGCATTTGTTTGGGGTATAGCT	123750017	123750151	123750201	123750149	-1	11	MGP_WSBEiJ_G0018865.1	123742116	123754963	P4hb	4483	901	207685	No_or_no_constitutive_exon
CGGCTCTTGGCCGAGAGCGAGGATCTGGTGACCGAGCTGCAGGGTCGAAGTC	123807941	123807978	123808028	123807976	-1	11	MGP_WSBEiJ_G0018871.1	123801643	123808509	Sirt7	4483	901	207685	No_or_no_constitutive_exon
CAGACATTGTCCTCCTGCTCTTCGTCTTTCATTTCAATGGGAACGTGAAGCA	14368181	14368204	14368254	14368202	-1	12	MGP_WSBEiJ_G0018968.1	14359239	14370957	Pqlc3	4483	901	207685	No_or_no_constitutive_exon
CTTAAACTTTGCTTTTTTTTTTCTTGTGTTTCTCCCTTGTCTGGGGGCAGAT	29083488	29083612	29083438	29083490	1	12	MGP_WSBEiJ_G0019011.1	29047900	29114085	Lamb1	4483	901	207685	No_or_no_constitutive_exon
GGGCTGACCCTGATATTCAGGATGGTGATGAGCAGGTGCTGGGGCAGGAGGT	29279047	29279110	29278997	29279049	1	12	MGP_WSBEiJ_G0003050.1	29278178	29279110	Gm29542	4483	901	207685	No_or_no_constitutive_exon
GAGAAGGTGTGGCCTTGTTAGAGGAAGTGTGTGTGTGGGGGGGTGTTGAGAC	31000927	31001078	31001128	31001076	-1	12	MGP_WSBEiJ_G0014644.1	30971082	31010613	F730043M19Rik	4483	901	207685	No_or_no_constitutive_exon
TTCTAACATCTGTCTCTTTTCTCGCATGACCCCAACTCTGGTGGGAGCAGGG	39006226	39008377	39006176	39006228	1	12	MGP_WSBEiJ_G0019056.1	38592249	39008377	Dock4	4483	901	207685	No_or_no_constitutive_exon
GTAACTCCTTCCAAGGGTGTTTTGTTCCCACTTCTAAGAAGGGGCATAAGGG	42538966	42539138	42538916	42538968	1	12	MGP_WSBEiJ_G0019060.1	42508941	42564354	Pnpla8	4483	901	207685	No_or_no_constitutive_exon
ATAATTCTGTTTCTCTTGACCACTAACGAGCTTAATCCTTGATCGGGCAGCT	42791475	42791672	42791425	42791477	1	12	MGP_WSBEiJ_G0019061.1	42580503	42858341	Nrcam	4483	901	207685	Yes
TGTTCACAACGTCCAGCGCATCTCAGTCCATCCTTAACAGAGGGAATCAGCT	54327843	54327968	54328018	54327966	-1	12	MGP_WSBEiJ_G0019099.1	54318150	54540372	Ralgapa1	4483	901	207685	Yes
CTGTCCGTGTGTGTGCCTCTCTGGCTCTCTTTCGCTCTGTGGGAGGACAGAA	71625882	71626644	71626694	71626642	-1	12	MGP_WSBEiJ_G0019170.1	71533389	71733778	Rtn1	4483	901	207685	No_or_no_constitutive_exon
TGAGCAGTTGGTTATGTTCAACTTTGTTTCCTTTTCTTCCTGGGAAATAGCA	74869922	74870127	74870177	74870125	-1	12	MGP_WSBEiJ_G0019193.1	74866026	74871094	Gphb5	4483	901	207685	No_or_no_constitutive_exon
CTGACTGAGCTGCTGTTTCGTTTATTGTTGTTTTTCCCTCTTGGGGGCAGGA	76162736	76163039	76163089	76163037	-1	12	MGP_WSBEiJ_G0019208.1	76119709	76253788	Sptb	4483	901	207685	No_or_no_constitutive_exon
AAAGAAAGCAGTGAAGGCCGTTCTGTGGGTGTCAGCGGATGGGCTCAGAGTT	83731188	83731208	83731258	83731206	-1	12	MGP_WSBEiJ_G0019262.1	83713227	83858432	Numb	4483	901	207685	No_or_no_constitutive_exon
AGAAAAGGATCCTTGTGAACCTGCGCCATCCTTTTCAATCCACGGGGCAGGT	83906979	83907140	83907190	83907138	-1	12	MGP_WSBEiJ_G0019265.1	83894883	83924633	Heatr4	4483	901	207685	No_or_no_constitutive_exon
AGCAGTGACCTGAGCCACACATCTGCCCCCTCTCATGGCTCTGGGGACAGAT	84830174	84830306	84830356	84830304	-1	12	MGP_WSBEiJ_G0019290.1	84823165	84926903	Ltbp2	4483	901	207685	No_or_no_constitutive_exon
TATGGTGCCTCATTTCTTCCTTTTCTTGGGGGGTGTCTTTGGGGCTGCAGGT	85146072	85147241	85147291	85147239	-1	12	MGP_WSBEiJ_G0019295.1	85146072	85166135	Prox2	4483	901	207685	No_or_no_constitutive_exon
CGGGAGTCAGTTTAATTTTGTCGTTCTTCTCTGGGCTTGGACACGGGTAGGA	86051802	86051906	86051752	86051804	1	12	MGP_WSBEiJ_G0019311.1	85946695	86189899	Ttll5	4483	901	207685	No_or_no_constitutive_exon
CTCACTGAATCTCCCTGGAGGATTTCCTGGGTGAGGTGGGGGTGGGGTAGGG	104780479	104780705	104780755	104780703	-1	12	MGP_WSBEiJ_G0038975.1	104779467	104830648	None	4483	901	207685	No_or_no_constitutive_exon
TGTCCATGAAAGAGCTCAACAAGAGTACCCCTCTCCTCACCGAGGGACAGGC	110908584	110909084	110908534	110908586	1	12	MGP_WSBEiJ_G0019455.1	110901303	110911807	Dlk1	4483	901	207685	No_or_no_constitutive_exon
TGACAGGGTACATTTCTCCATTTTGTCTCTGTTTCTTGTTTGGGGGACAGGC	114289258	114289356	114289208	114289260	1	12	MGP_WSBEiJ_G0019497.1	114269280	114292413	Adssl1	4483	901	207685	Yes
GAGACAGTGAGGCATCTCTCCCTCTCTGCCCCACCCTCTTGGGATCACAGCT	114736634	114736789	114736584	114736636	1	12	MGP_WSBEiJ_G0019512.1	114684173	114748481	Pacs2	4483	901	207685	No_or_no_constitutive_exon
GGGGGGATGCTGGTGCGGAGGATAATGGCCACAAGACCTGGGAGAGAAAGTC	114749189	114749521	114749139	114749191	1	12	MGP_WSBEiJ_G0019513.1	114748581	114767093	Tex22	4483	901	207685	No_or_no_constitutive_exon
TGAGCCATCTCCATTTCTCCTCACCAGCTCATGAATTCCTAGGGGGAGAGCA	115100682	115100962	115100632	115100684	1	12	MGP_WSBEiJ_G0038980.1	115099944	115101150	None	4483	901	207685	No_or_no_constitutive_exon
AATGTAAATTGTAAGATTGTTATATAATTCTGCTCATTCTCTGGGGATAGGA	120179262	120179405	120179455	120179403	-1	12	MGP_WSBEiJ_G0019527.1	120041582	120380728	Dnah11	4483	901	207685	No_or_no_constitutive_exon
TGGTTATCCATTAGCCAGGAAGCTGATTGACTGTTCCACGAAGGGTGCAGGA	739332	739454	739282	739334	1	13	MGP_WSBEiJ_G0019546.1	734281	755618	Akr1c19	4483	901	207685	No_or_no_constitutive_exon
TTTAAGGAAAAGTTATTCTTCTAACACATCCTCTTGGGATAAAACTACAGTT	5692275	5692296	5692225	5692277	1	13	MGP_WSBEiJ_G0019564.1	5647443	5729264	Larp4b	4483	901	207685	No_or_no_constitutive_exon
TTTAAGGAAAAGTTATTCTTCTAACACATCCTCTTGGGATAAAACTACAGTT	5691176	5691206	5691126	5691178	1	13	MGP_WSBEiJ_G0019564.1	5647443	5729264	Larp4b	4483	901	207685	No_or_no_constitutive_exon
TCCAAGTCTGTGCTTTAAGCCACTGTTAAAACTACTGTGCTTGGGAACAGGG	18507511	18507829	18507879	18507827	-1	13	MGP_WSBEiJ_G0019615.1	18501543	18513073	Zscan26	4483	901	207685	No_or_no_constitutive_exon
TATCTTACTTGCTCACTGTGTTCAATGTGACTTTTCTCTTGGGGGCACAGAA	21280247	21280325	21280375	21280323	-1	13	MGP_WSBEiJ_G0019703.1	21259701	21298274	Scgn	4483	901	207685	No_or_no_constitutive_exon
CGTCTTTAATGATAGTCATTTTGTGGTCATTTCTGCTGTTGTGTAGGGAGCG	22218551	22218671	22218501	22218553	1	13	MGP_WSBEiJ_G0019711.1	22186561	22253119	D130043K22Rik	4483	901	207685	No_or_no_constitutive_exon
CATATCTCCCCCTTTCTCTTTATTTCCATCACTTTCTTGGGAAAAACAAGCC	41203352	41203517	41203302	41203354	1	13	MGP_WSBEiJ_G0019821.1	40911340	41396649	Phactr1	4483	901	207685	No_or_no_constitutive_exon
GGGAGGTCCCCGTAGAGAGGGCACAGGGGCAAGGGCTCAGCACTGGGAAGGA	43257468	43257479	43257529	43257477	-1	13	MGP_WSBEiJ_G0019831.1	43244864	43329380	Dtnbp1	4483	901	207685	No_or_no_constitutive_exon
CTCATGCCCAGGCTGATCTGCTGTGTATCTGATCTCACCCATTGGGACAGAA	53435863	53435970	53436020	53435968	-1	13	MGP_WSBEiJ_G0019895.1	53430975	53449096	4833439L19Rik	4483	901	207685	No_or_no_constitutive_exon
CCGAGGCTGGCCTGGGCTCAGGGCTTGTCCTTCCTGGGTGTGGGGTGCAGAA	54438636	54438788	54438838	54438786	-1	13	MGP_WSBEiJ_G0019924.1	54429144	54445212	Dbn1	4483	901	207685	No_or_no_constitutive_exon
AAGTTTTGTAATTTTAAATGATTGTGCATTGTTTATGGGTGCGAGTACAGGT	57484254	57484490	57484204	57484256	1	13	MGP_WSBEiJ_G0003110.1	57467918	57487047	Gm26555	4483	901	207685	No_or_no_constitutive_exon
AGTCACCCCCTGCCCCCAGGTCCCTGTGTCTCCCCTCATGGGGTCTGAAGGA	58975630	58976009	58975580	58975632	1	13	MGP_WSBEiJ_G0019967.1	58969492	58976009	Spata31d1b	4483	901	207685	No_or_no_constitutive_exon
TTAATAACACGCGTTTCTTGTGTCATACTTTGGGCCCTCTCACTGGGGAGGT	62876161	62876378	62876428	62876376	-1	13	MGP_WSBEiJ_G0035960.1	62876161	62879722	Gm16132	4483	901	207685	No_or_no_constitutive_exon
TGCAATCATGCGTGTGCACTGCATTGGACTCTCAGAAGCTGTTGGGAGAGGT	95561716	95561719	95561666	95561718	1	13	MGP_WSBEiJ_G0020156.1	95538595	95586216	Wdr41	4483	901	207685	No_or_no_constitutive_exon
TGGTTTGTTGTGTCATGAATTCTCTCTATACTTCTCTCTTCTTGGGGAAGCA	97082321	97082420	97082470	97082418	-1	13	MGP_WSBEiJ_G0020168.1	97041078	97100720	Ankdd1b	4483	901	207685	No_or_no_constitutive_exon
CATGCAGCAAGCTGGTCTCCTGAGAGCTCAGAAGGGAACTAGGGTGACAGAG	100947364	100949816	100949866	100949814	-1	13	MGP_WSBEiJ_G0020201.1	100929481	101003631	None	4483	901	207685	No_or_no_constitutive_exon
CACCTCCCTGGGGGGTGGCAGAAGGAGCTAAGGGAGCGGAAGTTGGGAAGGC	102534318	102534323	102534373	102534321	-1	13	MGP_WSBEiJ_G0005412.1	102534318	102534934	Gm29341	4483	901	207685	No_or_no_constitutive_exon
TCTTTTCTTCCATGTGCTTTTTCTGGATTCTCTGCCTTGGGATTACAAAGAG	105309186	105309551	105309136	105309188	1	13	MGP_WSBEiJ_G0020225.1	105299613	105517088	Adamts6	4483	901	207685	Yes
ATATGCTTTTTTTTTCTTGTGTGTCTGTGTGCTATGTTGGGGAACACAAGGC	114716583	114717054	114716533	114716585	1	13	MGP_WSBEiJ_G0020267.1	114692042	114778266	BC067074	4483	901	207685	No_or_no_constitutive_exon
CTTTGAGATTTTTAACCTTCTTTTTTTTATTGTTTTTGGTGGGTGGTTAGAA	8951193	8951682	8951143	8951195	1	14	MGP_WSBEiJ_G0020331.1	8881197	8951682	Top2b	4483	901	207685	No_or_no_constitutive_exon
CAAACACTAAATCTACTTCATTTTCTACACTTGTCCTTTGATTGGGGCAGCT	13329228	13329460	13329510	13329458	-1	14	MGP_WSBEiJ_G0020355.1	13301791	13371390	Usp54	4483	901	207685	No_or_no_constitutive_exon
GGAATGCTAGTCCTGGAGGCTGGAGACTGACTTCATTTTGGGGGTACTAGGC	13475216	13475445	13475166	13475218	1	14	MGP_WSBEiJ_G0020361.1	13463895	13479830	Zswim8	4483	901	207685	No_or_no_constitutive_exon
AGTGATTCTACAGGTCTGAGTTCATGACATTCTATCCCCCTGGGGGCCAGCT	17211165	17211308	17211115	17211167	1	14	MGP_WSBEiJ_G0020378.1	17208382	17220740	None	4483	901	207685	No_or_no_constitutive_exon
ATCCCATTTTAACATCAACAGTTTATAACAGCTAATGTTTGGGAACACAGGG	19911240	19911399	19911190	19911242	1	14	MGP_WSBEiJ_G0020401.1	19735760	19938544	Dnah12	4483	901	207685	No_or_no_constitutive_exon
TGTTCCCACTAGCATGTGCTTATGTTCACAGTATTCATGCTGTGGGATAGTT	23833378	23833529	23833328	23833380	1	14	MGP_WSBEiJ_G0020421.1	23824495	23862407	Rft1	4483	901	207685	No_or_no_constitutive_exon
GTATATGAGTTCTTACACCACTTGGTTTGATCTCATTCTTGGGAATGAAGGA	23989281	23989410	23989231	23989283	1	14	MGP_WSBEiJ_G0020422.1	23888701	23996375	Sfmbt1	4483	901	207685	No_or_no_constitutive_exon
TATGGGCGCACATGTTCACTTGGCATTTCTTGGGTCTCTGGGAGATGTAGTG	24372615	24373228	24373278	24373226	-1	14	MGP_WSBEiJ_G0020436.1	24369283	24418541	None	4483	901	207685	No_or_no_constitutive_exon
CTCCTGTCTGACCATCTGTCCCCCTTGGATGTGTTTCCTATGGGAATCAGGT	25883495	25883674	25883445	25883497	1	14	MGP_WSBEiJ_G0020463.1	25874834	25926453	Prrxl1	4483	901	207685	Yes
AAGGGGGTGCTTTCCTCATTGCATACCCCAATATACTCACTGGGGAGCAGAT	26265677	26265862	26265912	26265860	-1	14	MGP_WSBEiJ_G0020468.1	26253793	26500981	Wdfy4	4483	901	207685	No_or_no_constitutive_exon
TGTGTTTTCATAACTGTTTGTTTATTTTCAAGGCCATGGTAGGGGAGGAGTG	42980906	42981012	42980856	42980908	1	14	MGP_WSBEiJ_G0020547.1	42975112	42995286	Naa30	4483	901	207685	No_or_no_constitutive_exon
CCATGTCCTGACCACTATGACTGTCCTCTGACACTGTGATCTGGGGACAGGA	44761316	44761449	44761499	44761447	-1	14	MGP_WSBEiJ_G0020575.1	44755446	44803368	Tep1	4483	901	207685	No_or_no_constitutive_exon
GGGGTCAGCAGCCCAGTTTCAGCCTTGATGTGACCCCGAGGGGCTGGGAGGC	44829716	44830488	44830538	44830486	-1	14	MGP_WSBEiJ_G0020577.1	44829716	44831243	A930018M24Rik	4483	901	207685	No_or_no_constitutive_exon
CATCAGATGGGTTCAGTGGCCCAGCCTGTCTCTTTTCTCCCGGGATGCAGTC	46127920	46128027	46127870	46127922	1	14	MGP_WSBEiJ_G0020599.1	46125521	46147695	Arhgef40	4483	901	207685	No_or_no_constitutive_exon
AGTGCCCGCCGCACACTTCATACCTTTGATCTGCTTGGTTTTGGGCGAAGCT	48468419	48468581	48468369	48468421	1	14	MGP_WSBEiJ_G0020619.1	48459745	48475914	Abhd4	4483	901	207685	No_or_no_constitutive_exon
ACATGCCAACTCCCATTGAGTCTTTGTCTTCTCTTGGGTTGGGGATGCAGAC	48730348	48730434	48730484	48730432	-1	14	MGP_WSBEiJ_G0020627.1	48720542	48731768	Prmt5	4483	901	207685	No_or_no_constitutive_exon
CAGGGCTTGCTTCTCTTAGCACTTGCTTGTTCTTTGTCTTGGGGGTTCAGGT	48751327	48751458	48751508	48751456	-1	14	MGP_WSBEiJ_G0020628.1	48749410	48763474	Haus4	4483	901	207685	No_or_no_constitutive_exon
AGTTAGGAACCTAGACCATCTAACTGTTGGGTCCTATCTTTTGGGGACAGCT	48857536	48857667	48857717	48857665	-1	14	MGP_WSBEiJ_G0020636.1	48853003	48900047	Acin1	4483	901	207685	No_or_no_constitutive_exon
TGTCTGTGTCCCAGAGCCTCATCCCCGACATCAAACCCCTGGCGGGGCAGGA	48857284	48857401	48857451	48857399	-1	14	MGP_WSBEiJ_G0020636.1	48853003	48900047	Acin1	4483	901	207685	No_or_no_constitutive_exon
AGTAGAAGCAGAAGAAGAAAAGGAGGAGGAGGAAGAAGGGGAGGAGAGAGAG	49219271	49219315	49219221	49219273	1	14	MGP_WSBEiJ_G0020651.1	49219225	49219315	Gm17428	4483	901	207685	No_or_no_constitutive_exon
GCCCTTGAAGAAAATAGATAGGATTTGCAATTTATTTTCTGGGGATACAGAG	49980580	49980699	49980749	49980697	-1	14	MGP_WSBEiJ_G0020679.1	49970172	49983605	Tgm1	4483	901	207685	Yes
AGGCTCTGGTGTCCTCCTCTTTATTTTCCATGCAAACTTTTTGGGCAAAGAC	51055250	51055330	51055200	51055252	1	14	MGP_WSBEiJ_G0020710.1	51028019	51057014	Mphosph8	4483	901	207685	No_or_no_constitutive_exon
TGAACTTCTTGCAGAGGCATTTTTCAAAGCTTGTGCTTTCTGGGGTGTAGGT	54815947	54816148	54815897	54815949	1	14	MGP_WSBEiJ_G0020742.1	54783011	54823455	Mtmr6	4483	901	207685	Yes
TCCACCTTGGAGACATTCCGTATTGTCACATTCCTCCCTGTGATGGGCAGGT	57032731	57033052	57033102	57033050	-1	14	MGP_WSBEiJ_G0020758.1	57013110	57086659	Gucy1b2	4483	901	207685	No_or_no_constitutive_exon
ATTAAAATGGACTTAATATTGAGCTGTGTTCTCTGTCCACAGGGTGACAGTG	58794759	58795108	58795158	58795106	-1	14	MGP_WSBEiJ_G0020781.1	58794759	58809414	Prss55	4483	901	207685	No_or_no_constitutive_exon
TTTATTTTTTTTTTCTTTTCCTTTTTCCCATCCACCACTTGGGACCTAAGCG	59306358	59306477	59306308	59306360	1	14	MGP_WSBEiJ_G0005468.1	59303869	59311728	Mir124a-1hg	4483	901	207685	No_or_no_constitutive_exon
GATTGCGGTAGTCCCTTCTTACTCTGAAGTCTCTCCTGGGCGGAGGGCAGGG	60762203	60762368	60762418	60762366	-1	14	MGP_WSBEiJ_G0020801.1	60758613	60785513	Gulo	4483	901	207685	No_or_no_constitutive_exon
CCTTCCCGTCCTGGTGGTTGCCTTGCTCCCTGTCCTGGGTGGGCTGGCAGTA	65060450	65060620	65060670	65060618	-1	14	MGP_WSBEiJ_G0020847.1	65050417	65098176	Slc39a14	4483	901	207685	No_or_no_constitutive_exon
AGCTGCTGTGTCATTGAATTAAAGAGAGCTGCCTTCTTTCTTGGGAGTAGGG	65450338	65450532	65450582	65450530	-1	14	MGP_WSBEiJ_G0020861.1	65414271	65525794	Xpo7	4483	901	207685	No_or_no_constitutive_exon
ATTTTTAATTTTAAAATTAAAAATACAAATTTCTTTTTGTTATGGGACAGGT	74525296	74525395	74525246	74525298	1	14	MGP_WSBEiJ_G0020908.1	74503238	74529767	Mtrf1	4483	901	207685	No_or_no_constitutive_exon
GCCACATTTTCTGATGTTGTTATATTTGTTCTTTGTTTCGGGGTTGACAGCT	93894626	93894761	93894811	93894759	-1	14	MGP_WSBEiJ_G0020925.1	93773046	94180190	Dach1	4483	901	207685	Yes
CTATATCGTAATGATGAGCTGCTGTAACAACGTCATCTTTGGGGTTGCAGAT	116167702	116167815	116167865	116167813	-1	14	MGP_WSBEiJ_G0020969.1	116057099	116176483	Uggt2	4483	901	207685	No_or_no_constitutive_exon
CTTTGAAAAGTTGCTTTTTTCCTCACTGTATAAAATTCTTTTGGGTAAAGGC	121049506	121049647	121049456	121049508	1	14	MGP_WSBEiJ_G0020993.1	120899849	121171365	Itgbl1	4483	901	207685	No_or_no_constitutive_exon
TGCACCTTCAATTTACCTTATGCAGGGCGCCCCGCGAGCTGCGGGCTGAGGC	874634	875053	875103	875051	-1	15	MGP_WSBEiJ_G0014709.1	868351	875643	BC037032	4483	901	207685	No_or_no_constitutive_exon
GTGAAAAGCAGACCCTAACCACAGGTACTTTGTTTCTGCTTACTGGGAAGCG	941613	941728	941563	941615	1	15	MGP_WSBEiJ_G0021000.1	874620	1014440	Oxct1	4483	901	207685	No_or_no_constitutive_exon
AGAAGCTGTACTGTCCGAAGTGAGTTGCTATAGCAAAAGGGAGCCCAAAGAT	3892843	3893026	3892793	3892845	1	15	MGP_WSBEiJ_G0000840.1	3890457	3896930	None	4483	901	207685	No_or_no_constitutive_exon
ATGAGATACACGAAACATCTAACACAATCTCTTTTGTTTGGGCAGGCAAGGT	4232464	4232569	4232619	4232567	-1	15	MGP_WSBEiJ_G0021017.1	4116876	4307801	Egflam	4483	901	207685	No_or_no_constitutive_exon
CCAGCCGTCCCTGGAAGCTATGCTGACCTATGCTTGTTTTGGCAGGGTAGGG	9428702	9428859	9428652	9428704	1	15	MGP_WSBEiJ_G0021050.1	9363885	9434324	Mtmr12	4483	901	207685	No_or_no_constitutive_exon
GATTGACTCTGTAACCCTTTCTCTGCCCTTTCTTGGGGGTGGGGAAACAGGT	23593051	23593295	23593001	23593053	1	15	MGP_WSBEiJ_G0021065.1	23423598	23623679	Myo10	4483	901	207685	No_or_no_constitutive_exon
AGCCCAGGCTGGCTTTAATCTCACAATTTTCCTAAGTGCTGGGGTAACAGAT	35624841	35625008	35624791	35624843	1	15	MGP_WSBEiJ_G0021116.1	35610024	35625008	4930447A16Rik	4483	901	207685	No_or_no_constitutive_exon
ATGATGAAGAAGGAGAGGCAGGTGATGATGATGAGAGGAAGGGTTGGAAGAT	36459719	36459979	36460029	36459977	-1	15	MGP_WSBEiJ_G0005497.1	36459719	36461534	Gm8705	4483	901	207685	No_or_no_constitutive_exon
ATCCTGAAGAAGTGTGGCCTTGACGTTTAGATGGTTGTGTCATGGGAAAGTG	56863623	56863788	56863838	56863786	-1	15	MGP_WSBEiJ_G0021178.1	56853443	56865965	9130401M01Rik	4483	901	207685	No_or_no_constitutive_exon
TAGCTTCCTGCTGGGGTGGGGGTGGGAATAGGTGAGGGAAAAGATAGAAGTA	63265468	63265473	63265523	63265471	-1	15	MGP_WSBEiJ_G0021206.1	63186976	63499852	Asap1	4483	901	207685	No_or_no_constitutive_exon
CTGGGTATTCACACCAGCTTCATGTTTCCTTCCTCCCCCGGGCCGGGCAGTG	73896220	73896385	73896170	73896222	1	15	MGP_WSBEiJ_G0021237.1	73867339	73948152	Adgrb1	4483	901	207685	No_or_no_constitutive_exon
TTTAGGGAAGTGTCCCCTGACTTGGCCTTTGGGTCATCTATGGGGGACAGGA	73987125	73987248	73987298	73987246	-1	15	MGP_WSBEiJ_G0021238.1	73965971	73998391	Mroh4	4483	901	207685	No_or_no_constitutive_exon
GCTGGTCTGGTTGCTTGGTCCTCATTGCTCCCTTTGATGGGTGGGTGCAGGT	75919740	75919879	75919929	75919877	-1	15	MGP_WSBEiJ_G0021292.1	75913823	75955022	Oplah	4483	901	207685	No_or_no_constitutive_exon
GTAAAGATTACCTCGTTCCTTTTCCTTTCACATTCGTGTGGGTAACGAAGAG	75981089	75982741	75982791	75982739	-1	15	MGP_WSBEiJ_G0021296.1	75979509	75983589	Sharpin	4483	901	207685	No_or_no_constitutive_exon
GGGCCTGGTGCCTGTTTCCTCAGTGACAGAAGTGGGCTTGGGAGGGACAGCT	76318794	76318909	76318744	76318796	1	15	MGP_WSBEiJ_G0021314.1	76316653	76323976	Kifc2	4483	901	207685	No_or_no_constitutive_exon
CTTCATTGAGGAAGCCGCTGAGTACCTGCAGCACACATCGGGCAGGGAAGAC	77667432	77667499	77667549	77667497	-1	15	MGP_WSBEiJ_G0021342.1	77655854	77669893	Apol8	4483	901	207685	No_or_no_constitutive_exon
CCTCGTCAGTGTCTCCACTCTCTCTTCCCTGGTCGGCGGCGGGTGCACAGAG	78420142	78420236	78420092	78420144	1	15	MGP_WSBEiJ_G0021354.1	78411779	78423741	Kctd17	4483	901	207685	No_or_no_constitutive_exon
GATCATAGTTTCCAACATCTTGTCTTCCTCCTCTTCCCTGGGTAAAAAAGAG	79178055	79178494	79178544	79178492	-1	15	MGP_WSBEiJ_G0021376.1	79175803	79187705	1700088E04Rik	4483	901	207685	No_or_no_constitutive_exon
TGGAGCAGGCTCCCCCACACTAAAGGCCGCCCCTCTTGCCTCCAGGGGAGAT	79341313	79341370	79341420	79341368	-1	15	MGP_WSBEiJ_G0021381.1	79308603	79343425	Baiap2l2	4483	901	207685	No_or_no_constitutive_exon
CTATCCCAGATGTCTTTCTGCCTTTGCATCTTGTCCTCTTACGTGGGCAGGC	81157142	81157290	81157092	81157144	1	15	MGP_WSBEiJ_G0021415.1	81141272	81163690	Adsl	4483	901	207685	No_or_no_constitutive_exon
CAACTTTTTTTTTTTTCTCAATGACTCTATTCTTTTCTTTTGTGGGGAAGCT	84409784	84409986	84410036	84409984	-1	15	MGP_WSBEiJ_G0021477.1	84378324	84584510	Efcab6	4483	901	207685	No_or_no_constitutive_exon
GAGACTTAGTTTTGATTTTTTTTTCTTTTCTTTTCTTTTTTGGGACCAAGGG	85349627	85349722	85349772	85349720	-1	15	MGP_WSBEiJ_G0021488.1	85349626	85423117	Phf21b	4483	901	207685	No_or_no_constitutive_exon
GCAGACAACGGGCAGCTAGTGATGTGCTTCATTCATCCTCTTACAGGGAGCC	86745703	86745910	86745653	86745705	1	15	MGP_WSBEiJ_G0021507.1	86712321	86795698	Gramd4	4483	901	207685	No_or_no_constitutive_exon
TGGGGAACACCTGGGGCCAGGGACTTGGAGTTATAGGGGCACGAAGCCAGTA	90111193	90111649	90111699	90111647	-1	15	MGP_WSBEiJ_G0021530.1	90111146	90139600	Sbf1	4483	901	207685	No_or_no_constitutive_exon
GGGGTGGGGGAAGCGAGGACCAGATGGGGAGGTGGGGGGCGGAGGCTCAGCT	90262753	90262982	90263032	90262980	-1	15	MGP_WSBEiJ_G0021541.1	90251865	90265197	Cpt1b	4483	901	207685	No_or_no_constitutive_exon
ATTCAACTGTGCACACTTACATTTCCATCTTTTGTTTCGGGGGAAAAAAGGG	92682977	92683195	92682927	92682979	1	15	MGP_WSBEiJ_G0021555.1	92616350	92769151	Lrrk2	4483	901	207685	No_or_no_constitutive_exon
CCCTCCTCCTGCCTTCTCTCCTTGCCTGTTCCTGGTCTGCCTGGGAGTAGCC	100866246	100866396	100866446	100866394	-1	15	MGP_WSBEiJ_G0021638.1	100854235	100892418	Nckap5l	4483	901	207685	No_or_no_constitutive_exon
TCCCTCTCCTGCCTCCTCACCTTTGCTTCCTGTCCTTCCTGGGTGGACAGGA	100864911	100865031	100865081	100865029	-1	15	MGP_WSBEiJ_G0021638.1	100854235	100892418	Nckap5l	4483	901	207685	No_or_no_constitutive_exon
GACACTGGCAGAAGGACACCACTCAGCCTGTTCTTTTCACATGGGTACAGAC	101148337	101148491	101148287	101148339	1	15	MGP_WSBEiJ_G0021645.1	101118760	101152024	Asic1	4483	901	207685	No_or_no_constitutive_exon
GATTCAAACCGGGATAACACCACGTTCTGTCCTCCACTTTAATGGGGCAGGA	102042414	102042530	102042364	102042416	1	15	MGP_WSBEiJ_G0021663.1	102039799	102050075	Letmd1	4483	901	207685	No_or_no_constitutive_exon
GGGGCTGCAGGAGGAAAGCCTTCACAGTCTCTTTCCTTTGGCGGGGACAGGT	103269436	103269645	103269695	103269643	-1	15	MGP_WSBEiJ_G0021689.1	103259998	103271970	Krt90	4483	901	207685	No_or_no_constitutive_exon
GTCACTCTGTGCCTTGTCTCTTCACCATCTTCCTGCCTCTGGGACACTAGAT	103479657	103479783	103479833	103479781	-1	15	MGP_WSBEiJ_G0021694.1	103474709	103484344	Krt74	4483	901	207685	No_or_no_constitutive_exon
TTGAGGGGCCGTGGGGGCTGGGGTTCAGTGAGCCTCCTCTTGGGGTACAGAA	103975020	103975222	103975272	103975220	-1	15	MGP_WSBEiJ_G0021713.1	103966465	103982352	Itgb7	4483	901	207685	No_or_no_constitutive_exon
GGAAGAGCATATACAAACCATCACAAGTATTCTTCTTTACTGGGCAACAGGT	104321721	104321919	104321969	104321917	-1	15	MGP_WSBEiJ_G0021729.1	104304705	104407488	Atf7	4483	901	207685	No_or_no_constitutive_exon
ATTCCTACTTCACTAACCCTTCCTTATCCTGCCACCTCGCCGGGGGCCAGGA	104811219	104811565	104811169	104811221	1	15	MGP_WSBEiJ_G0021740.1	104799816	104813441	Hoxc6	4483	901	207685	No_or_no_constitutive_exon
GAATTCCTTTCTCACACAACCTAATTTTTCCTCTTCTTTTGGGGATTCAGGA	105117248	105117326	105117198	105117250	1	15	MGP_WSBEiJ_G0021746.1	105090346	105120578	Copz1	4483	901	207685	No_or_no_constitutive_exon
GGCCAGAAAGAGGCCTGGACTGAGGTGGCCCTTTGGGGGGTGTGGGGCAGGT	1527298	1527443	1527248	1527300	1	16	MGP_WSBEiJ_G0021789.1	1526842	1527879	Smim22	4483	901	207685	No_or_no_constitutive_exon
GTAGTGCTGGGCTGGAGGCTGTACTAACTGTCGTTTCAGGGAAGGTGAAGTT	10691064	10691561	10691611	10691559	-1	16	MGP_WSBEiJ_G0021845.1	10680489	10759159	Pdxdc1	4483	901	207685	No_or_no_constitutive_exon
TCCCCAGGAGGGACTTCACATGAGTCAATGAGCTGTTCTGGGGATGGGAGTA	11186439	11186667	11186717	11186665	-1	16	MGP_WSBEiJ_G0035972.1	11186439	11187651	Gm15869	4483	901	207685	No_or_no_constitutive_exon
AGAAGTTGCTAACATTGAATTTGTCCAAATTGGTGGGGTCCTGTGAAAAGAA	13986968	13987228	13986918	13986970	1	16	MGP_WSBEiJ_G0003246.1	13983692	13987228	Gm15585	4483	901	207685	No_or_no_constitutive_exon
ACTTTACCCCTATCTCCCTTGTCCCTCTGGACCTTGGGTTTGGAACACAGGC	17800236	17800310	17800360	17800308	-1	16	MGP_WSBEiJ_G0021958.1	17795358	17810103	Clcn2	4483	901	207685	No_or_no_constitutive_exon
TCATCACCTGGTGATTTTCAGCTAGTTATGAACAATTTTCTGGGAAGCAGCT	26885991	26886180	26886230	26886178	-1	16	MGP_WSBEiJ_G0022009.1	26858222	27000707	Atp13a4	4483	901	207685	No_or_no_constitutive_exon
ACTGACTACTTTTTCTTTTCTTTTTCTTTCTTTTTTTTGGGGGGGTCTAGGT	30665053	30665130	30665003	30665055	1	16	MGP_WSBEiJ_G0022053.1	30573955	30699432	Lrch3	4483	901	207685	No_or_no_constitutive_exon
TATCCCTCCTTACCTTGTCACTGAGTTCTTACTTTTCTTTGTGGGGCCAGGG	30669203	30669255	30669153	30669205	1	16	MGP_WSBEiJ_G0022053.1	30573955	30699432	Lrch3	4483	901	207685	No_or_no_constitutive_exon
TAAGTTCCAGTGTTGAGGTTCTAATTTCCTTCCTCTTTTTGGGAGTCTAGCA	30671654	30671705	30671604	30671656	1	16	MGP_WSBEiJ_G0022053.1	30573955	30699432	Lrch3	4483	901	207685	No_or_no_constitutive_exon
TTTAACTTCAATGTTCCTATTGTGTTTTCTTCTTTGGGGATTTGAGAAAGGA	31504960	31505278	31505328	31505276	-1	16	MGP_WSBEiJ_G0003256.1	31504960	31524319	Gm15658	4483	901	207685	No_or_no_constitutive_exon
ACCCTCCCGCCTTTTCCTTTCCTCCCTAATTGTCACTTTCTGGGGGTTAGGT	31710711	31711478	31710661	31710713	1	16	MGP_WSBEiJ_G0003258.1	31710404	31711478	Gm15829	4483	901	207685	No_or_no_constitutive_exon
CTATACAGTCATTATATTGAGATCTCTTATTTTATTTTATGGGGAAACAGAA	33840197	33840292	33840147	33840199	1	16	MGP_WSBEiJ_G0022079.1	33804324	33865131	Kpna1	4483	901	207685	No_or_no_constitutive_exon
TCACTGTGGTTTTGGGCTTAAGACTCTAATGTGAACTTCCGGGAAATCAGTC	48940355	48940399	48940305	48940357	1	16	MGP_WSBEiJ_G0005574.1	48908190	48942707	G730013B05Rik	4483	901	207685	No_or_no_constitutive_exon
CCTTTCTGAAAGAACTGCAGAGATGGAAATGGAGATGAGCCTACGGGGAGGG	57646745	57646878	57646928	57646876	-1	16	MGP_WSBEiJ_G0039057.1	57646745	57648640	None	4483	901	207685	No_or_no_constitutive_exon
AATACTAAAACTAACGAAAACACATGTGTATCTTTTTCTCTGGGATGTAGCA	58072430	58072543	58072380	58072432	1	16	MGP_WSBEiJ_G0022231.1	58064511	58122794	Gabrr3	4483	901	207685	No_or_no_constitutive_exon
TCCTACATGTTTGCACACGTATTTCTCGATGACAACGATGGGAAATACAGCG	64384634	64384706	64384584	64384636	1	16	MGP_WSBEiJ_G0022246.1	64381703	64397125	Pou1f1	4483	901	207685	No_or_no_constitutive_exon
AAACAATTTTTTCAATTTTATTTTCTTTCATTCTATCTCACTAAAGGGAGTT	75001737	75001806	75001687	75001739	1	16	MGP_WSBEiJ_G0022255.1	74996130	75006393	Rbm11	4483	901	207685	No_or_no_constitutive_exon
CTCTCCTTACAACTACAAGATGTTGTGTTTGTATTTTTCCACGGGACCAGCT	76459615	76459942	76459992	76459940	-1	16	MGP_WSBEiJ_G0005583.1	76456597	76463140	None	4483	901	207685	No_or_no_constitutive_exon
CACATCCTGTTTCCGGCCTAAGCAATACTTCTCCAGCCCCTGCCAGGGAGGC	88818954	88819124	88818904	88818956	1	16	MGP_WSBEiJ_G0022298.1	88809780	88819484	Krtap15	4483	901	207685	No_or_no_constitutive_exon
TAACGTGGTGGCGCACGCCTTTAATCCCAGCACTCGGGAGGCAGAGGCAGGT	91070103	91070160	91070053	91070105	1	16	MGP_WSBEiJ_G0003273.1	91066815	91072679	None	4483	901	207685	No_or_no_constitutive_exon
AGAAAGATCGAGTTTTTTTGTTTTTTTTTTTGTTTTCCATGAGGGTAAAGGT	92237734	92237810	92237684	92237736	1	16	MGP_WSBEiJ_G0022354.1	92212318	92241478	Slc5a3	4483	901	207685	No_or_no_constitutive_exon
CTATAGACATCAGTTAAACCTCTGACTTCTTTCCTGTTCTGGGGACACAGGT	94179404	94179836	94179354	94179406	1	16	MGP_WSBEiJ_G0022366.1	94161063	94185641	Chaf1b	4483	901	207685	No_or_no_constitutive_exon
TGAATTCTTGCAACCCTCTCCGTAGAGTTGGTGATCACAGAACTTGGGAGCA	97935569	97935633	97935683	97935631	-1	16	MGP_WSBEiJ_G0022391.1	97930414	97951771	None	4483	901	207685	No_or_no_constitutive_exon
TAAGTGATAGCTAGTAAACTTGTTTCTTTGTTTATTTCTTCACAGGGCAGCC	2135252	2135442	2135202	2135254	1	17	MGP_WSBEiJ_G0022404.1	2085387	2455138	Arid1b	4483	901	207685	No_or_no_constitutive_exon
ACGGCTTCGAATTTTCTTCTCTGTCTGTTTCTACCCACCCCACTGGGAAGCT	10776998	10777168	10777218	10777166	-1	17	MGP_WSBEiJ_G0022452.1	10753297	10782171	Mas1	4483	901	207685	No_or_no_constitutive_exon
ACTTATTATGTTTTGCTTTCCATTTTTGACTCCTTTATATGAAAGGGCAGCA	19879320	19879406	19879270	19879322	1	17	MGP_WSBEiJ_G0022526.1	19867143	19885953	Zfp677	4483	901	207685	No_or_no_constitutive_exon
CTATCTTCTAACCTCAAAAACACATTTCTACCCTTGTCTTGGGGACGTAGGG	23030506	23030629	23030679	23030627	-1	17	MGP_WSBEiJ_G0022585.1	23014666	23114565	Abca17	4483	901	207685	Yes
GGGCCGACTGGGCCCCTCAGGCCTTTCTGACCCTGTGTGGGTGGCGGCAGGT	23426373	23426527	23426577	23426525	-1	17	MGP_WSBEiJ_G0022600.1	23423906	23434901	Slc9a3r2	4483	901	207685	Yes
CCTCCCTTGCCCAGGGTGAAAATGACTGCCTGTGCTTCTCTGGGTGGCAGGG	23471965	23472872	23471915	23471967	1	17	MGP_WSBEiJ_G0022602.1	23458408	23472872	Zfp598	4483	901	207685	No_or_no_constitutive_exon
ACCACGCTGGTGGGAACGAGAAGCTGGTGAAGCTGGAGCCTGGGCTGAAGGT	23664611	23664677	23664561	23664613	1	17	MGP_WSBEiJ_G0022615.1	23658636	23672296	Hagh	4483	901	207685	No_or_no_constitutive_exon
GTCTTCTTTTCATGCTCCTGTTTTTTATCTATGCTGCCCTGGGAGTGGAGCT	24201986	24202002	24202052	24202000	-1	17	MGP_WSBEiJ_G0022644.1	24197489	24262983	Cacna1h	4483	901	207685	No_or_no_constitutive_exon
CACCAGTGAATATGGAAGCTCAGGAGCTCTGTGGGATCCCATGTGGGGAGGA	24702465	24702579	24702629	24702577	-1	17	MGP_WSBEiJ_G0022666.1	24693447	24711864	Wdr90	4483	901	207685	No_or_no_constitutive_exon
GCCAAGGCTGGGCGCCTCTCACAGTACGGGGTCATGTGCCCGGCGGGCAGGT	25926300	25926512	25926250	25926302	1	17	MGP_WSBEiJ_G0022699.1	25900672	25933909	Syngap1	4483	901	207685	No_or_no_constitutive_exon
GCTGGGCGCCTCTCACAGTACGGGGTCATGTGCCCGGCGGGCAGGTGAAGGA	25926306	25926512	25926256	25926308	1	17	MGP_WSBEiJ_G0022699.1	25900672	25933909	Syngap1	4483	901	207685	No_or_no_constitutive_exon
CACATCCTTAAAAGGGTGCTTTTTTTCCCTCTTATGTTGGGTACGGGAAGGC	27255971	27256108	27255921	27255973	1	17	MGP_WSBEiJ_G0022721.1	27253622	27283620	Zfp523	4483	901	207685	No_or_no_constitutive_exon
CTGTCCTTGTGCACATGCTTCCTGGACGCCTGTCCATTTGGGGAGACCAGGC	28933585	28933698	28933535	28933587	1	17	MGP_WSBEiJ_G0022757.1	28841203	28935974	Gm28043	4483	901	207685	No_or_no_constitutive_exon
AGAGGTCCCCCCGCGTTCAGCACCCTCGGTGGACAGCCCTGGGGACCTAGGA	29135899	29136260	29136310	29136258	-1	17	MGP_WSBEiJ_G0022760.1	29072350	29225304	Mdga1	4483	901	207685	No_or_no_constitutive_exon
GAAGTATGTCTCCAGTTTGCTCTCCCTGTTTTTTCCTTGCATGATGGGAGCT	30467289	30467357	30467239	30467291	1	17	MGP_WSBEiJ_G0003303.1	30461017	30471331	Gm15318	4483	901	207685	No_or_no_constitutive_exon
CCCCCTTATGTGCCCCCCCTTTCTGACTGCCCACCTGTATGGGGGGACAGGG	31795765	31795844	31795894	31795842	-1	17	MGP_WSBEiJ_G0022791.1	31787351	31801829	Rasal3	4483	901	207685	No_or_no_constitutive_exon
GATCTCTCGCCTCTCACTCCATCTGTGTGTGTCTCTCTCTGGGGTACCAGGA	33606345	33606556	33606295	33606347	1	17	MGP_WSBEiJ_G0022842.1	33603370	33631100	Col11a2	4483	901	207685	No_or_no_constitutive_exon
ACTAGATCAAATCAGTGCCTGTTGCCCCTTCCTTCTCTCCTGGGGACCAGGA	34799122	34799219	34799072	34799124	1	17	MGP_WSBEiJ_G0022893.1	34797313	34807465	Vwa7	4483	901	207685	Yes
CCCTTCCGAGGGATTCAGATATCGATCCCCTTTCCTTCCTCGCGGGACAGAT	34826597	34826721	34826771	34826719	-1	17	MGP_WSBEiJ_G0022895.1	34810018	34829406	Msh5	4483	901	207685	No_or_no_constitutive_exon
GGCTTACTGTACTCAGTGCCTGAGTCCTTTGGGAGGTTGGGGAGCGCTAGGG	34906185	34906412	34906462	34906410	-1	17	MGP_WSBEiJ_G0022906.1	34904686	34910554	Csnk2b	4483	901	207685	No_or_no_constitutive_exon
TCCTGTGCCTGTGCCCTTCAGCCAAGTGCCGCTATGCCCTGGGCATGCAGGA	35659844	35659918	35659968	35659916	-1	17	MGP_WSBEiJ_G0022934.1	35646566	35670771	Ddr1	4483	901	207685	No_or_no_constitutive_exon
AGGGAGGAAGAAGCCTTAAAGTGACTAGAGTCTGAATGGGGGTGGGGCAGAC	36677611	36677887	36677937	36677885	-1	17	MGP_WSBEiJ_G0039107.1	36448952	36678705	None	4483	901	207685	No_or_no_constitutive_exon
GTAGAGGGAAAAGCCTCACAGTGATGAGAGACTGAATGTGAGTGGGGCAGGA	36565010	36565285	36565335	36565283	-1	17	MGP_WSBEiJ_G0039108.1	36563977	36566088	None	4483	901	207685	No_or_no_constitutive_exon
AACCGGTTTCGTGCAAGGTTGTGGTCCAAATACGACCGGGGCGGGGCCAGGC	37265706	37265982	37266032	37265980	-1	17	MGP_WSBEiJ_G0022971.1	37261494	37266729	H2-M5	4483	901	207685	No_or_no_constitutive_exon
TTTCCTGGATGATTCATTTCTCATCAATTTTAGGCACTCCTGTAGGGTAGTT	38715502	38715522	38715452	38715504	1	17	MGP_WSBEiJ_G0023014.1	38700870	38717429	Olfr138	4483	901	207685	No_or_no_constitutive_exon
GCATTATTTTTTCTCTGACACATGCTCCATATTCATTCCTGGGTATGCAGGT	41056953	41057052	41057102	41057050	-1	17	MGP_WSBEiJ_G0023025.1	41049073	41105497	Crisp3	4483	901	207685	No_or_no_constitutive_exon
GATCATTTATGAGCAAATGTACTTGTTATTTTCCTTTGGGAAATCAACAGGT	41871870	41871986	41871820	41871872	1	17	MGP_WSBEiJ_G0023037.1	41853602	41880668	Mut	4483	901	207685	No_or_no_constitutive_exon
AATTACATGTGTCATTGGTGATTTAGTTGGAGAAGGAACGGGAGAAGGAGAT	46669614	46669899	46669949	46669897	-1	17	MGP_WSBEiJ_G0023065.1	46667131	46672638	Hsp90ab1	4483	901	207685	No_or_no_constitutive_exon
AAAGGAGAAGTCCTCTGAGGAAATGCCTTGTCTCTTTGGGGATGAGTTAGTG	47824486	47824706	47824756	47824704	-1	17	MGP_WSBEiJ_G0023094.1	47813537	47829779	Klc4	4483	901	207685	No_or_no_constitutive_exon
TGAGGGAGGAGGTGAGGCCAGCTTTAACATCCCTGGTGTGGGTGTGATAGGT	47915739	47915879	47915689	47915741	1	17	MGP_WSBEiJ_G0023101.1	47899964	47916478	Pex6	4483	901	207685	No_or_no_constitutive_exon
GGTGCTGGAGGCCTAAGCAGATGGTGTCTGTGGCCCTGCCGGGAACCCAGGT	47916998	47917349	47917399	47917347	-1	17	MGP_WSBEiJ_G0023102.1	47916601	47921915	Gnmt	4483	901	207685	No_or_no_constitutive_exon
ATACCATGGCGTTGGACTTAAACTGACAAAGTCCCTTCTTGGGCCAACAGGT	51369403	51369486	51369353	51369405	1	17	MGP_WSBEiJ_G0023150.1	51068288	51384855	Kif6	4483	901	207685	No_or_no_constitutive_exon
CACTTGGCATTCTCTTTTTCTCCTCTCACCTGCATCCGGTCTGGGGACAGCA	58193599	58193611	58193661	58193609	-1	17	MGP_WSBEiJ_G0023197.1	58184198	58251021	Ptprs	4483	901	207685	No_or_no_constitutive_exon
AGGCCATACTGTGGCAGCATAGGTCAGAGGTGTCTCTTTCCAAGGGGCAGGC	58390432	58390533	58390382	58390434	1	17	MGP_WSBEiJ_G0023200.1	58362331	58391175	None	4483	901	207685	No_or_no_constitutive_exon
AGATGACAATCTCTTCTTTCCCTCTTGTGCTGCCCTGGCGTGGGCTGAAGTC	58711551	58711639	58711689	58711637	-1	17	MGP_WSBEiJ_G0023214.1	58706783	58751057	Mllt1	4483	901	207685	No_or_no_constitutive_exon
TCCCTCTTTGTTTTTTTTTCCCTCTTTGTTTTTATTTTGGGGACATGCAGGG	59286148	59286333	59286098	59286150	1	17	MGP_WSBEiJ_G0023234.1	59226769	59328337	Adgre1	4483	901	207685	Yes
ATGTCCCACCTCCTTTTTGTTTTCGCCCTTCTGTGATTTCCCGGGGATAGGC	71683637	71683754	71683587	71683639	1	17	MGP_WSBEiJ_G0023267.1	71549502	71686017	Epb41l3	4483	901	207685	Yes
TATTAGCCTCTCAGCAGCTGTTTCCTCGTTTGTTCTCTCCCGGGTGGCAGGT	74270347	74270465	74270297	74270349	1	17	MGP_WSBEiJ_G0023283.1	74227650	74285710	Fam179a	4483	901	207685	No_or_no_constitutive_exon
TCCAATGGCCCGAGACTGATGGGGCTACGCTCCTCCTCCGTGCGGGGCAGTG	74272491	74272630	74272441	74272493	1	17	MGP_WSBEiJ_G0023283.1	74227650	74285710	Fam179a	4483	901	207685	No_or_no_constitutive_exon
CTTCTTACTGTGTATAAAATGGTTTAATAGCAAACTTTCTTGGGTAACAGAA	81756919	81757006	81757056	81757004	-1	17	MGP_WSBEiJ_G0023316.1	81754286	81772604	Cebpz	4483	901	207685	No_or_no_constitutive_exon
TGCTACAGTGTCAATAACAACACTCCCTTTCCTTTGTCTTTGGGCAGGAGAC	86837400	86837500	86837350	86837402	1	17	MGP_WSBEiJ_G0023346.1	86772697	86901686	Mta3	4483	901	207685	No_or_no_constitutive_exon
GGACTCTACAATAATGCTGTTATTCCTCTCCTCTTTTGTTTTGGGTGAAGAA	19008748	19008870	19008920	19008868	-1	18	MGP_WSBEiJ_G0023459.1	18926485	19040424	Klhl14	4483	901	207685	Yes
GGGACCTGGGCTTTCCCTGTGTGCTCAACAGTTTGTGTGTTGTGGGACAGGT	32371775	32372228	32372278	32372226	-1	18	MGP_WSBEiJ_G0023516.1	32363113	32390206	Brd8	4483	901	207685	No_or_no_constitutive_exon
TGAGCCTGGGGTAAACTGAGGGCCAGAGACCAATCTCTGTGAGGTGGGAGGT	33485270	33485596	33485646	33485594	-1	18	MGP_WSBEiJ_G0023536.1	33485266	33490154	Prob1	4483	901	207685	No_or_no_constitutive_exon
GCAGGTGTGGGGTGTGGAAACCTGGATCACTGATGACCCACGGGTGGGAGGC	34435251	34435426	34435201	34435253	1	18	MGP_WSBEiJ_G0023550.1	34432049	34450444	Slc4a9	4483	901	207685	No_or_no_constitutive_exon
TTGGGTCTGGCTATTGCTTAATTTATAGTGATTCGGCTTTATGTGGGCAGGC	34585925	34586117	34586167	34586115	-1	18	MGP_WSBEiJ_G0023553.1	34579103	34590341	Sra1	4483	901	207685	No_or_no_constitutive_exon
AATCCAACGACTGGCGAGTTACAATATCTCCTGTTATGGGATCCAGAGAGAA	35637350	35637870	35637920	35637868	-1	18	MGP_WSBEiJ_G0014781.1	35630645	35653304	Gm26672	4483	901	207685	No_or_no_constitutive_exon
ATGGTGGAGTGTTTCGCTCTTCAACACGGACCTTCTCCGGGGAGGGGTAGGA	35865732	35865868	35865918	35865866	-1	18	MGP_WSBEiJ_G0023628.1	35855401	35867747	Fchsd1	4483	901	207685	No_or_no_constitutive_exon
TGGAGTGCTAAGCAAGTCTGATAACCTGTTCACACTGCTGGGTGGAGCAGGC	35860892	35861010	35861060	35861008	-1	18	MGP_WSBEiJ_G0023628.1	35855401	35867747	Fchsd1	4483	901	207685	No_or_no_constitutive_exon
CTAGGTAAACTGGGAACAAGATGTGAAGCTGTTTCTTCAGGGGCCTGGAGTC	35863630	35863673	35863723	35863671	-1	18	MGP_WSBEiJ_G0023628.1	35855401	35867747	Fchsd1	4483	901	207685	No_or_no_constitutive_exon
CTTTGTCTATGTGCCACTGACTGCTGTTTCTTTGTTGTGTGGGACATTAGAC	50971392	50971549	50971599	50971547	-1	18	MGP_WSBEiJ_G0023698.1	50961231	50977540	Lox	4483	901	207685	Yes
CTCTTATTTCCCTCTGTATTTTTCTTTTTTCTTTTTGAAATCGGGGGCAGAC	56813633	56813762	56813812	56813760	-1	18	MGP_WSBEiJ_G0023722.1	56744988	56959084	Fbn2	4483	901	207685	No_or_no_constitutive_exon
AATCAGATTCCTTCCAGTATCAGCTTTAAGAGGTGATCTTGGGGCTCAAGGG	59692445	59692613	59692395	59692447	1	18	MGP_WSBEiJ_G0023739.1	59662531	59701276	Cd74	4483	901	207685	No_or_no_constitutive_exon
CGTGCCAACCTCTGTGTGTGTGTCTGCCTGTCTGTGTGTCTGGGGAGCAGGG	59852756	59852840	59852706	59852758	1	18	MGP_WSBEiJ_G0023742.1	59820423	59887849	Camk2a	4483	901	207685	No_or_no_constitutive_exon
GGTTCTTGAGGCAATAACCTGTTGCATTTTCTCTGCTGTTTTGGGAACAGAA	60171672	60171738	60171622	60171674	1	18	MGP_WSBEiJ_G0023749.1	60129839	60208848	Pde6a	4483	901	207685	No_or_no_constitutive_exon
ACCGCCTCTGTGTGCCCTGAGCTCATTCTCTCTCTCATTCGGGATAACAGAT	66804749	66804886	66804936	66804884	-1	18	MGP_WSBEiJ_G0023797.1	66797834	66928311	Spire1	4483	901	207685	No_or_no_constitutive_exon
AATGAATTGAGTATTTCAAATGTTTTTGTTTCTTTTGGGTTAAATAATAGGT	69930022	69930093	69930143	69930091	-1	18	MGP_WSBEiJ_G0023813.1	69925554	69946016	4930503L19Rik	4483	901	207685	No_or_no_constitutive_exon
TCTCTTCCCTCTGTCTGTCTGTCTGTCCGTCCGTCCAACTTGATGGGCAGTT	77078447	77078602	77078397	77078449	1	18	MGP_WSBEiJ_G0023846.1	76949981	77124733	Loxhd1	4483	901	207685	No_or_no_constitutive_exon
AAACAAACAGAAAACCCTCCCCCTTCTCTGTCTGTCTAATGGGTACACAGTG	919858	920029	919808	919860	1	19	MGP_WSBEiJ_G0023914.1	907878	923998	Pitpnm1	4483	901	207685	No_or_no_constitutive_exon
CCCTGGAGTTGTCTTCAAGGGAACAGGAGGAGTTGGAGCGACGGGGTCAGCA	1095988	1096198	1096248	1096196	-1	19	MGP_WSBEiJ_G0023928.1	1095988	1108762	Ankrd13d	4483	901	207685	No_or_no_constitutive_exon
TGAGATGAACGGGGTGGTGGGGCTGATGGACGCGGCTGTGGGGACTGCAGTT	2617215	2617376	2617426	2617374	-1	19	MGP_WSBEiJ_G0023989.1	2600971	2624555	Pcnx3	4483	901	207685	No_or_no_constitutive_exon
CGGGAAGGGACGTCCAAGGTCATGACACTGATGCACACTTTTGGGAACAGGT	2983054	2983140	2983190	2983138	-1	19	MGP_WSBEiJ_G0024004.1	2958180	2992723	Capn1	4483	901	207685	Yes
AATCCTGGGTCTGGATCCTGGTCTTAGCTTTTGGTTCTTTGGGGGCACAGCG	3392631	3392795	3392581	3392633	1	19	MGP_WSBEiJ_G0024030.1	3387257	3402297	Pygm	4483	901	207685	No_or_no_constitutive_exon
CCCCAACACTCAGGAAATGACCTCTGGATTCTTGACCCCGGGGAACCCAGGC	3407403	3407621	3407353	3407405	1	19	MGP_WSBEiJ_G0024031.1	3403193	3420396	Rasgrp2	4483	901	207685	No_or_no_constitutive_exon
GGTGTTGATGTCGGTTGTCTCCTGTCTCTCCCCCTCCTCGGGCTGGGCAGGT	3478036	3478198	3477986	3478038	1	19	MGP_WSBEiJ_G0024032.1	3423912	3553847	Nrxn2	4483	901	207685	No_or_no_constitutive_exon
ATCTCTGTGGTGCCCGTCTGATCTGGTGTTTCCTCCCTACCGTGGGGCAGGT	3498358	3498549	3498308	3498360	1	19	MGP_WSBEiJ_G0024032.1	3423912	3553847	Nrxn2	4483	901	207685	No_or_no_constitutive_exon
AGGGGAGTAAGGGACATCTGGTACCACTGATCTTGAGTTTGGGACCACAGGG	3878606	3878703	3878753	3878701	-1	19	MGP_WSBEiJ_G0024043.1	3872028	3889980	Plcb3	4483	901	207685	No_or_no_constitutive_exon
TGGCCTGTTGCCATCTTCCTCATCTTACCTTTTGTCCCTGGGTGGGGCAGTT	4142024	4142219	4142269	4142217	-1	19	MGP_WSBEiJ_G0024054.1	4140860	4148783	Otub1	4483	901	207685	No_or_no_constitutive_exon
TGTGTAAAACTTATTATTATTTTTTTTTTCTGTTTCCTAAATGGGCATAGGT	4485065	4485280	4485015	4485067	1	19	MGP_WSBEiJ_G0024062.1	4469331	4515881	Atl3	4483	901	207685	Yes
CTCTCTTTCTGTCTCTTTCTGTTGCCACCACATCTTGCATCTGGGGAAAGGG	8821773	8821884	8821934	8821882	-1	19	MGP_WSBEiJ_G0024161.1	8811360	8863149	Stx3	4483	901	207685	No_or_no_constitutive_exon
TGGAAACTCATAGATTCTACATTATACCCCTCTTGTTTCCTGGGACATAGAT	9958226	9958384	9958176	9958228	1	19	MGP_WSBEiJ_G0024191.1	9952970	9989827	Lpxn	4483	901	207685	No_or_no_constitutive_exon
CAAAATTGTACGTTTTCAATACCAAGAATTATTTTTAAAAGACCGGGCAGTT	11824921	11824938	11824988	11824936	-1	19	MGP_WSBEiJ_G0024225.1	11778217	11932638	Tle4	4483	901	207685	No_or_no_constitutive_exon
GCTGGGTGCTGTTCTGCAGACACGTGACTTCTGTTTCCTGTGTTGGGAAGGT	16133956	16134058	16134108	16134056	-1	19	MGP_WSBEiJ_G0024236.1	16127870	16182308	Ostf1	4483	901	207685	No_or_no_constitutive_exon
TAACTGACTCTGTCCTGTCTGTTGACATGTCTCTGGCTGCTGGGGTACAGGT	23005322	23005495	23005272	23005324	1	19	MGP_WSBEiJ_G0024269.1	22851200	23076259	Dock8	4483	901	207685	No_or_no_constitutive_exon
GTTTGTTTGTTTATTTATTTTTTTATGTTGCCTGTGGTACTGGGAGCAAGAG	34487248	34487263	34487313	34487261	-1	19	MGP_WSBEiJ_G0024335.1	34430142	34534475	Htr7	4483	901	207685	No_or_no_constitutive_exon
AAATGCAGTATAAGAAATGTGATGCCTTCTCTCTGTGACTTTGGGAACAGGT	34916668	34916949	34916618	34916670	1	19	MGP_WSBEiJ_G0024338.1	34848135	34966441	Pcgf5	4483	901	207685	Yes
TTAGTGTCCTGTTCTAAAGTCTTAATGGTGGTGTTGCCTTTGGGTAACAGGT	36767339	36767447	36767289	36767341	1	19	MGP_WSBEiJ_G0024356.1	36733838	36790271	Pde6c	4483	901	207685	Yes
GGACCCATGCACTGCAAATGCAGCAGAGGTTTCTGTTTCAGGGACCTAAGAG	36924139	36924300	36924089	36924141	1	19	MGP_WSBEiJ_G0024358.1	36878067	36938957	None	4483	901	207685	No_or_no_constitutive_exon
TGCATGGATATGAGGCAGTGAAGGAAGCTCTGGTTGACCATGGGGAGGAGTT	38670758	38670810	38670708	38670760	1	19	MGP_WSBEiJ_G0024372.1	38669489	38694309	Cyp2c37	4483	901	207685	No_or_no_constitutive_exon
GTATAGTATTTTAATTTTTGGTTTTTTGCCTGTGACTTTGGGACATACAGAT	39339922	39340137	39340187	39340135	-1	19	MGP_WSBEiJ_G0024378.1	39308851	39348709	Aldh18a1	4483	901	207685	No_or_no_constitutive_exon
CTAGGCCTCGGTTTCATGGAACTCAGGCCTGACAGTCTCTTTGGGGACAGTT	40849835	40849934	40849785	40849837	1	19	MGP_WSBEiJ_G0024401.1	40843356	40853000	Ankrd2	4483	901	207685	No_or_no_constitutive_exon
CTTCCTGCTATCTCTCTGTTTCTTCTTCTTCCCTGCACCCTGGGAGGCAGGA	41003957	41003978	41003907	41003959	1	19	MGP_WSBEiJ_G0024408.1	40981219	41012911	Zfyve27	4483	901	207685	No_or_no_constitutive_exon
CAACCTGGGCTTCCTTCTGGGGGTGCTTTGGGGGTCTCCTGCTGGGGCAGAC	41566332	41566467	41566517	41566465	-1	19	MGP_WSBEiJ_G0024414.1	41556772	41588388	Pyroxd2	4483	901	207685	No_or_no_constitutive_exon
ATAGCTTTTAAAATCTCATCTATCCTCTTCTGCTTTTGTTGTGGGAACAGGT	41754193	41754300	41754350	41754298	-1	19	MGP_WSBEiJ_G0024416.1	41625232	42256654	Hpse2	4483	901	207685	No_or_no_constitutive_exon
CCAGGGACTGCTCACCCATACTGATGGGAGTTTTCTCTTGGGGAATGTAGGT	43504688	43504837	43504638	43504690	1	19	MGP_WSBEiJ_G0024441.1	43501664	43516510	Hif1an	4483	901	207685	No_or_no_constitutive_exon
AGGAGTCTCTGTGTTACTGTGGAGGAAGGACTCTTGTCAAGGGGGTTCAGTA	44149880	44149954	44149830	44149882	1	19	MGP_WSBEiJ_G0024451.1	44147861	44154078	Tlx1	4483	901	207685	No_or_no_constitutive_exon
AGCCTGCAACTCAGGTATCCACCTCTGCCTCCCTGGGGCTGGGTTGAAAGGT	44337958	44338141	44338191	44338139	-1	19	MGP_WSBEiJ_G0005747.1	44337070	44345791	Gm28578	4483	901	207685	No_or_no_constitutive_exon
GGATGCAGGGAGGGTGGGATTTGATGGGGACTTTTTCTACAGGGAAACAGCT	45135828	45137118	45135778	45135830	1	19	MGP_WSBEiJ_G0024464.1	45115581	45143720	Pprc1	4483	901	207685	No_or_no_constitutive_exon
TAACGGTTTTCTCTCCTGCTTCTCCTTGCTCTCTCTCGGGGACCTGGAAGTG	46503265	46503310	46503360	46503308	-1	19	MGP_WSBEiJ_G0024495.1	46443273	46655399	Sh3pxd2a	4483	901	207685	Yes
TCCTGCCAAAACTGTAGCATTCCTAATTTCTTTCATTTTCAATCGGGAAGAT	2053568	2053703	2053753	2053701	-1	2	MGP_WSBEiJ_G0024585.1	2034888	2060053	Mcm10	4483	901	207685	No_or_no_constitutive_exon
GCCAGCATTTCATAGGACTTTGTTAGGTTTGTGGGGTGGGGAAGTAGAAGAG	7223462	7223600	7223650	7223598	-1	2	MGP_WSBEiJ_G0024602.1	7197229	7337187	Taf3	4483	901	207685	No_or_no_constitutive_exon
TGCTTGCCATGGACATCCACATCTCTCTTTTCTCACTTTTCCGGGAGGAGAC	9556940	9556953	9557003	9556951	-1	2	MGP_WSBEiJ_G0024616.1	9467489	9670002	Itga8	4483	901	207685	No_or_no_constitutive_exon
CACACTTTAACCAGTTCTCTTCCCTTCTCCCTCCTCATCCCACCGGGAAGAA	16488381	16488534	16488584	16488532	-1	2	MGP_WSBEiJ_G0024645.1	16443736	16598659	Pip4k2a	4483	901	207685	No_or_no_constitutive_exon
GGGAGTGGCCATCTCCCCCCTTTTATTCTGCTTAGGTAGCTGGGAAGGAGGG	22008319	22010873	22008269	22008321	1	2	MGP_WSBEiJ_G0024674.1	22008316	22023929	Il1rn	4483	901	207685	No_or_no_constitutive_exon
GCTTGGTTGAGGAGTCTCCTGAAAGCTTTCTTCCTGCCTGGGGGCACTAGGT	22117418	22117594	22117644	22117592	-1	2	MGP_WSBEiJ_G0024676.1	22097384	22152234	Pax8	4483	901	207685	No_or_no_constitutive_exon
TTGAGGCCTCGATTCTCATGCCCTTCGCCCTGGGTCTATATGCAGGGTAGCT	22151707	22151810	22151860	22151808	-1	2	MGP_WSBEiJ_G0024676.1	22097384	22152234	Pax8	4483	901	207685	No_or_no_constitutive_exon
TGTGCCTCTGTCTCCACGTCTGTGTCCCTCCTGCCTTCAGCCAAGGGCAGTG	22790140	22790233	22790090	22790142	1	2	MGP_WSBEiJ_G0024684.1	22786268	22794793	Nsmf	4483	901	207685	No_or_no_constitutive_exon
GTGGGAGGTCGGTGCTTTACAGCCTTGTTGCATCTCCCTGTGGGGAATAGGC	22971205	22971349	22971399	22971347	-1	2	MGP_WSBEiJ_G0024693.1	22967956	22973483	Slc34a3	4483	901	207685	No_or_no_constitutive_exon
GAACTCACAGAGATCCATCTGTCTCTGCCTCCCAAATACTGGGATTAAAGGG	23166964	23167449	23166914	23166966	1	2	MGP_WSBEiJ_G0024710.1	23157342	23169840	Npdc1	4483	901	207685	No_or_no_constitutive_exon
GTGGAGGCCACACATGGCTCTGAGCTTGGTTCTTCTACCTCCAGGGACAGAT	23436603	23436696	23436553	23436605	1	2	MGP_WSBEiJ_G0024729.1	23433011	23437003	Lcn5	4483	901	207685	No_or_no_constitutive_exon
TGGGGTGGGAAGGGCTACTGGTCAGGTTCAACCCCTCTGTCCAGGGACAGTG	23690416	23690645	23690366	23690418	1	2	MGP_WSBEiJ_G0024740.1	23650866	23707037	Kcnt1	4483	901	207685	No_or_no_constitutive_exon
CTGTCTTGGCATCAGCAGCCCCTCTGAAGGCTTTGTTCTCGTGGGTGTAGTT	24217854	24218019	24218069	24218017	-1	2	MGP_WSBEiJ_G0024751.1	24206561	24224437	Snapc4	4483	901	207685	No_or_no_constitutive_exon
TAACACAGCCTTGGTGATGTGCATTGTGTTTATTTTTTTGGGGGCCACAGAA	24229083	24229146	24229196	24229144	-1	2	MGP_WSBEiJ_G0024752.1	24226802	24233317	Sdccag3	4483	901	207685	No_or_no_constitutive_exon
TCATGGACTAATGCACCTCTTCTTGATCTTTCCTTTTGGGAACAACACAGCA	26811182	26811439	26811132	26811184	1	2	MGP_WSBEiJ_G0024799.1	26806750	26872951	Ddx31	4483	901	207685	No_or_no_constitutive_exon
TGTCACTCAGCTCTTCTCTTGTACCTCCTATGCCCCCTCCATAGGGCAAGAC	28328930	28329178	28328880	28328932	1	2	MGP_WSBEiJ_G0024825.1	28294084	28337838	None	4483	901	207685	No_or_no_constitutive_exon
TCCCTGTAGTAAGAGCTGTGTTTAATGCGGACTTGCCTCTGGGGTTACAGGT	29571951	29572075	29571901	29571953	1	2	MGP_WSBEiJ_G0024849.1	29487775	29638374	None	4483	901	207685	No_or_no_constitutive_exon
CCCCTCTCCCCTTCCCTCTTCCCCTCTCCCCCTTTGGGGAGGGGGCTCAGGA	29599511	29599609	29599461	29599513	1	2	MGP_WSBEiJ_G0024849.1	29487775	29638374	None	4483	901	207685	No_or_no_constitutive_exon
CAAGATCACATTGACCAATGACCGAATTCACTGAGCCCTGGGGTTCAAAGGC	30878586	30878869	30878536	30878588	1	2	MGP_WSBEiJ_G0024879.1	30868136	30891190	St6galnac6	4483	901	207685	No_or_no_constitutive_exon
AGCCTTCCAAGGAATCTTCTCAACCACCCCACAGCCAACAGCGGGGCCAGCA	30952925	30953267	30953317	30953265	-1	2	MGP_WSBEiJ_G0024882.1	30952717	30978815	Fpgs	4483	901	207685	No_or_no_constitutive_exon
AGTAGTAATTAGTACCCATTATCCTTTATTTCCCTAATGCGGGTTGGAAGCA	31016189	31016612	31016662	31016610	-1	2	MGP_WSBEiJ_G0024885.1	31016189	31026521	6330409D20Rik	4483	901	207685	No_or_no_constitutive_exon
AGTAATTAGTACCCATTATCCTTTATTTCCCTAATGCGGGTTGGAAGCAGAA	31016189	31016609	31016659	31016607	-1	2	MGP_WSBEiJ_G0024885.1	31016189	31026521	6330409D20Rik	4483	901	207685	No_or_no_constitutive_exon
AAGGCTCTCAGCAGCCGCTCCTCACCAGCCTTGTGGCCCCTGATGGGCAGGG	31068064	31068218	31068268	31068216	-1	2	MGP_WSBEiJ_G0024889.1	31064802	31071852	Cfap157	4483	901	207685	No_or_no_constitutive_exon
TGGCTAAATGAAATTCCCTTTTATTCCTGCAAAACACCACTGGGAAGAAGTC	32146722	32147330	32146672	32146724	1	2	MGP_WSBEiJ_G0003465.1	32142785	32150584	Nron	4483	901	207685	No_or_no_constitutive_exon
GACAAGAATTCCCTAACATGATCCTACCTTGCTTTCCCTTTGGGCTGAAGGT	33417602	33417742	33417792	33417740	-1	2	MGP_WSBEiJ_G0024912.1	33374684	33458337	Hc	4483	901	207685	No_or_no_constitutive_exon
TGTTGTTGCTCTCCTTTATTAATTATGTGCTGGGGGCTGGGGAGAATTAGAT	33529581	33529776	33529531	33529583	1	2	MGP_WSBEiJ_G0024914.1	33509106	33579236	Cntrl	4483	901	207685	No_or_no_constitutive_exon
GACTGGTCGTCACCAATGACATTCTTCTCTCTCCTTTCTCTGGGATATAGCC	48602619	48602732	48602569	48602621	1	2	MGP_WSBEiJ_G0024987.1	48457152	48619494	Kif5c	4483	901	207685	No_or_no_constitutive_exon
GGTCTTAAATCTGTTTCTTCTGACACTGAGTCTCCTCTTGGGGACAATAGGG	49444848	49445014	49444798	49444850	1	2	MGP_WSBEiJ_G0005818.1	49443491	49447837	Gm13485	4483	901	207685	No_or_no_constitutive_exon
GAAATATGGCCTTCCTCCTTTCTGATGCTGTGTCTCTTCCACGTAGGGAGTT	58443870	58443999	58443820	58443872	1	2	MGP_WSBEiJ_G0025018.1	58268026	58481838	Pkp4	4483	901	207685	No_or_no_constitutive_exon
CAGGCGATCGCTGCAGCCGCTGCTGAGTACACGAGTTTAGGGCGGAGCAGGA	66008623	66008861	66008911	66008859	-1	2	MGP_WSBEiJ_G0025049.1	65927790	66108965	Scn9a	4483	901	207685	No_or_no_constitutive_exon
CATGTCACTGGGATCACAAATGATAGAGAAATTGTGTTGGGTAAAGACAGTA	71169595	71169768	71169545	71169597	1	2	MGP_WSBEiJ_G0025086.1	71111959	71177193	Hat1	4483	901	207685	No_or_no_constitutive_exon
GGGCTGTCTATTTTTAACTTCCTGTTCTTTCCTTTTGGCCGGGCAATCAGTG	77173764	77173987	77174037	77173985	-1	2	MGP_WSBEiJ_G0025134.1	77006628	77174781	Ccdc141	4483	901	207685	No_or_no_constitutive_exon
CTAAGTACAGTTTTTAATTCAAATATGATTTGTTGGTCCTGTGGGTACAGAT	77503193	77503319	77503143	77503195	1	2	MGP_WSBEiJ_G0003512.1	77485247	77504020	Gm13944	4483	901	207685	Yes
AGAACTTTTAAATAACACGATACCATCAAAATTCTTTCCTGGGACTATAGCT	84188246	84188327	84188196	84188248	1	2	MGP_WSBEiJ_G0025155.1	84102160	84191261	Itgav	4483	901	207685	No_or_no_constitutive_exon
CTCAGATGCCCAGGTGACTTTACCCTCTTTCTCTTCCCTCTGTGGGGTAGGA	85077978	85078085	85078135	85078083	-1	2	MGP_WSBEiJ_G0025165.1	85076735	85083608	Tmx2	4483	901	207685	No_or_no_constitutive_exon
AGGGACAAGGAGGGACTGCCTTGAGCTTCCCAGTGGGCTGTGGGACACAGGG	91845259	91845423	91845209	91845261	1	2	MGP_WSBEiJ_G0025395.1	91840384	91859856	Mybpc3	4483	901	207685	Yes
GGACCCCAGACTGGGCCTGGCTGCAGCACCTCCCGTGCCCTTGGGGACAGGT	93210288	93210461	93210511	93210459	-1	2	MGP_WSBEiJ_G0025420.1	93208185	93228644	Mapk8ip1	4483	901	207685	No_or_no_constitutive_exon
GCTGGCTTGCTGTTCTTGGGCACCATGCCACACAGGAGGGATGAGGTCAGTT	111069280	111069497	111069230	111069282	1	2	MGP_WSBEiJ_G0039195.1	111044556	111069497	None	4483	901	207685	No_or_no_constitutive_exon
AGCCATTTTTCTTGCTTGCTTTCTCTCTATGTCTCCGGGCTGGGGCACAGGG	114480196	114480272	114480322	114480270	-1	2	MGP_WSBEiJ_G0025545.1	114353126	114938260	Ryr3	4483	901	207685	No_or_no_constitutive_exon
AAATAAAGACAACAATTCTTGTTTATGATGCCCTCCCTGCCCACGGGAAGAA	115021312	115021377	115021262	115021314	1	2	MGP_WSBEiJ_G0025546.1	115013525	115029625	Tmco5b	4483	901	207685	No_or_no_constitutive_exon
GGGGTGTTTTGGGGAAAAGCAGGTGGCCTGACTGCCGTGGGGATCGGCAGGT	121795263	121795863	121795213	121795265	1	2	MGP_WSBEiJ_G0025601.1	121786731	121795863	Itpka	4483	901	207685	No_or_no_constitutive_exon
CTACTTCTTTCAGGTGCTGTGCCCTGTGAGACACCCTCCGTCAGGGACAGAA	121823590	121823775	121823825	121823773	-1	2	MGP_WSBEiJ_G0025603.1	121807782	121833539	Rpap1	4483	901	207685	No_or_no_constitutive_exon
GTCTAGACTAGGCGGTGACAGCTATGCTTCTTTTCCTGCAGGGAACTGAGCC	122690990	122691087	122691137	122691085	-1	2	MGP_WSBEiJ_G0025621.1	122686300	122691593	Lrrc57	4483	901	207685	No_or_no_constitutive_exon
CTGAGTAAGCCCTACTTTTTCTACCTGGCTAATTTATTTGGGGATGATAGGA	123447997	123448083	123448133	123448081	-1	2	MGP_WSBEiJ_G0025638.1	123409329	123456813	Ppip5k1	4483	901	207685	No_or_no_constitutive_exon
TTGGTCTAGTAACTACCACCTTTTAATTCCTAATGGCCCTTTGGGGGCAGTT	123500627	123500727	123500777	123500725	-1	2	MGP_WSBEiJ_G0025641.1	123491342	123514577	Catsper2	4483	901	207685	No_or_no_constitutive_exon
CCCTTCTTATGGAAAAGAATAAACAGGAGAAGGAACTTTGGGACAAGCAGCA	129186811	129187147	129186761	129186813	1	2	MGP_WSBEiJ_G0025697.1	129150039	129204787	Usp8	4483	901	207685	No_or_no_constitutive_exon
TGGGTTTTTTTTGTTTTTTGTTTTTTCTGGACTGGACGTTGTGTGGGGAGCT	129600346	129600518	129600568	129600516	-1	2	MGP_WSBEiJ_G0025703.1	129571539	129600902	Ncaph	4483	901	207685	No_or_no_constitutive_exon
CTCCCTCACTGGCTCGTCAGGATTTCTTTCAACCATGCTTGGGTTGGCAGGT	129713769	129713959	129713719	129713771	1	2	MGP_WSBEiJ_G0025706.1	129690672	129723909	Snrnp200	4483	901	207685	No_or_no_constitutive_exon
ATGAAGGTCAGTCAGAAACACAAGTTTGACCTCAGAGTTGGGGAGATAAGGC	131295702	131295957	131296007	131295955	-1	2	MGP_WSBEiJ_G0003547.1	131295702	131298137	Gm14011	4483	901	207685	No_or_no_constitutive_exon
AACTGTATTACTTACGTTCAATTTTTCTCTTCATCCTGGGACATACAAAGAA	131783807	131784301	131784351	131784299	-1	2	MGP_WSBEiJ_G0014890.1	131783807	131808369	9830144P21Rik	4483	901	207685	No_or_no_constitutive_exon
GGAGGGCCTGGATGAGACTCTGCCTCTGAGTACAGCTTCTCTGGGAGCAGTT	132746158	132746287	132746108	132746160	1	2	MGP_WSBEiJ_G0025748.1	132718101	132764800	Tgm6	4483	901	207685	Yes
GGACCACCTACCTGGCATGGATCTGACCATCGGGTGGGGTGGGTGGGCAGGG	133045300	133045539	133045589	133045537	-1	2	MGP_WSBEiJ_G0025758.1	133040028	133047532	Pced1a	4483	901	207685	No_or_no_constitutive_exon
AAAGCCCTGCCATCAGCTTTTCCCTGACTGCCGCTGCTTTGGGCACACAGGT	146209051	146209159	146209001	146209053	1	2	MGP_WSBEiJ_G0025828.1	146207605	146210838	Otor	4483	901	207685	No_or_no_constitutive_exon
TTGGGTGTACATAGCACACATCCCCACAAACCTCCTGCTTATTGGGACAGGT	155392170	155392292	155392120	155392172	1	2	MGP_WSBEiJ_G0025896.1	155376319	155411669	Angpt4	4483	901	207685	No_or_no_constitutive_exon
ACCCTGCAGATAACTCCTTTTTTTCTTTTAAATTCCTTCTGGGAATACAGGC	156930010	156930104	156929960	156930012	1	2	MGP_WSBEiJ_G0025942.1	156881463	156941212	Asxl1	4483	901	207685	No_or_no_constitutive_exon
GAATTCTTTCTTATCCCTGGCTGACACTCTTGTCTGTGCTGGGGGCCTAGGT	157746257	157746321	157746207	157746259	1	2	MGP_WSBEiJ_G0025955.1	157738958	157747035	Bpifa3	4483	901	207685	No_or_no_constitutive_exon
TGGCCTCTAGTGACCAGTCCTGTGACCAGTCCTATCATGGGAAACAGCAGTT	158198576	158198688	158198526	158198578	1	2	MGP_WSBEiJ_G0025966.1	158195190	158199624	1700003F12Rik	4483	901	207685	No_or_no_constitutive_exon
CGGTAGTACCTGACCTTCAGCCTGATGCTCTGATCCTCAATGGGATGCAGGT	159764297	159764475	159764525	159764473	-1	2	MGP_WSBEiJ_G0026002.1	159739056	159772492	Fer1l4	4483	901	207685	No_or_no_constitutive_exon
CATTCTTATCTGAGGGCCTGGAGGCACTGCCTTGTTACTGCCACAGGGAGGA	159843379	159843708	159843758	159843706	-1	2	MGP_WSBEiJ_G0026007.1	159843368	159865342	Nfs1	4483	901	207685	No_or_no_constitutive_exon
CAGTGGCCCGGCGCCTGGGTGTCCCTGTGGTCCATGACAAGGAGGGCAAGAT	160792495	160792826	160792876	160792824	-1	2	MGP_WSBEiJ_G0026023.1	160787432	160856853	Soga1	4483	901	207685	No_or_no_constitutive_exon
AAGACCAGGTTGAATGGGGGTTGGCAGGTGGTGGGGTTGAGTCTGGGAAGGG	161971900	161972012	161971850	161971902	1	2	MGP_WSBEiJ_G0014905.1	161971268	161972012	Gm20412	4483	901	207685	No_or_no_constitutive_exon
GCGAATGGTCATCTTAGTCTAAAAACATCTCTTAAACCTTGGGTTTGAAGCC	162509801	162509941	162509751	162509803	1	2	MGP_WSBEiJ_G0026047.1	162498239	162513001	Actr5	4483	901	207685	No_or_no_constitutive_exon
GCCCAAGCCTCTGCAAGGTGCTCTGTTCCTTCCCCCCTCGAGGGGCCCAGGT	167006265	167006357	167006215	167006267	1	2	MGP_WSBEiJ_G0026062.1	166987478	167022496	L3mbtl1	4483	901	207685	No_or_no_constitutive_exon
TGAGCAAGGATGGGGGTTGCCACTGGCTATCGTCTTTCCCGATGGGACAGAT	169019967	169020072	169019917	169019969	1	2	MGP_WSBEiJ_G0026128.1	169013672	169022157	Ctsa	4483	901	207685	No_or_no_constitutive_exon
TGGTGGGAACCTGGTCGCTTCTAAAGCAGTTTTTCTTATTCTGGGGGAAGCA	172432613	172432667	172432717	172432665	-1	2	MGP_WSBEiJ_G0026169.1	172416828	172449062	Fam65c	4483	901	207685	No_or_no_constitutive_exon
GGGCAGCAGATAGACCGCCTCCAATTGCTGTCTGTGGTGTTTGCAGGGAGCA	173113778	173113978	173114028	173113976	-1	2	MGP_WSBEiJ_G0026177.1	173110715	173238020	Atp9a	4483	901	207685	No_or_no_constitutive_exon
AGCATGAATAATAATATTGTTTTGTATGTTTGTGTTTCTTGGGAATCTAGGT	183428122	183428328	183428378	183428326	-1	2	MGP_WSBEiJ_G0026223.1	183418489	183482967	None	4483	901	207685	No_or_no_constitutive_exon
TGTGTGTCTGTCTGCTCGTTCTGTCCGCTGGTCCGTTATCCTGGGAACAGTC	186289710	186289934	186289984	186289932	-1	2	MGP_WSBEiJ_G0026257.1	186276967	186336628	Kcnq2	4483	901	207685	No_or_no_constitutive_exon
GGCCGATGCCCCCGGTACACACATTGACATCTCTCAGGGTGCCAGAACAGGA	186573985	186574079	186574129	186574077	-1	2	MGP_WSBEiJ_G0026267.1	186567412	186574751	Arfrp1	4483	901	207685	No_or_no_constitutive_exon
AACATTGCATTAATAAATTGAGTAGTTGTCTTCTTTTTGGGAATTAGAAGTA	2169810	2169938	2169760	2169812	1	3	MGP_WSBEiJ_G0026288.1	1982076	2189605	Zfhx4	4483	901	207685	No_or_no_constitutive_exon
TGTAACATTGCATTAATAAATTGAGTAGTTGTCTTCTTTTTGGGAATTAGAA	2169807	2169938	2169757	2169809	1	3	MGP_WSBEiJ_G0026288.1	1982076	2189605	Zfhx4	4483	901	207685	No_or_no_constitutive_exon
ATGTTTATAATGAAGTGAAATAATTGGTGTTTTGTGTTTGGGGTATACAGAA	11536437	11536612	11536387	11536439	1	3	MGP_WSBEiJ_G0026315.1	11511932	11552304	Lrrcc1	4483	901	207685	No_or_no_constitutive_exon
TACTTACGTCTGTTTGATCTGGGTTGTTTCAACCTGTTTTGGGGAAACAGGC	26007976	26008164	26007926	26007978	1	3	MGP_WSBEiJ_G0026358.1	25986822	26020145	Slc2a2	4483	901	207685	No_or_no_constitutive_exon
AGGGCTATATTGCTAAATAATGTTTTCTTGCACCTTCTTGGGAAAGACAGCT	27420402	27422716	27420352	27420404	1	3	MGP_WSBEiJ_G0003640.1	27388920	27426250	Mecomos	4483	901	207685	No_or_no_constitutive_exon
AGGAATACTTCAATTATTGTTGTACATTATTAATACTGTTGCCGGGCAAGAT	30573086	30573246	30573296	30573244	-1	3	MGP_WSBEiJ_G0026387.1	30432574	30638911	Pex5l	4483	901	207685	No_or_no_constitutive_exon
CTAGTGTGTAGTGGTTTTAACTAATTGCCTTTAACTGTTCTGGGGTACAGGA	34532646	34532797	34532596	34532648	1	3	MGP_WSBEiJ_G0026406.1	34498165	34710752	4932438A13Rik	4483	901	207685	No_or_no_constitutive_exon
TGAACTTCTGACCCTCCTATCTCCATCTCTCCTGAATGCTGGGATTACAGGC	36119081	36119226	36119276	36119224	-1	3	MGP_WSBEiJ_G0006068.1	36117426	36133631	Gm43536	4483	901	207685	No_or_no_constitutive_exon
AGCCTCTTCTAATATTGAACTATCCACATAGGAAACTATAATAGGGGTAGGA	49254353	49254377	49254427	49254375	-1	3	MGP_WSBEiJ_G0026436.1	49242048	49338231	Elf2	4483	901	207685	No_or_no_constitutive_exon
TCAGATTCTGATTAACTGTAATTTTTTTCTTCTTTGTTTTGGGTGGCCAGCC	56059243	56059436	56059486	56059434	-1	3	MGP_WSBEiJ_G0026475.1	56055964	56062149	Pfn2	4483	901	207685	No_or_no_constitutive_exon
TTCTTTTCCCTTTTCAAATCCACCTTCCTGTTGCAATGCATGATGGGCAGGC	58967186	58967222	58967136	58967188	1	3	MGP_WSBEiJ_G0026496.1	58808639	58976367	Mbnl1	4483	901	207685	No_or_no_constitutive_exon
CTCAATGATGTAAGATGTTGACTTTCTCTTTCTTTTCTGGGGGATGCTAGTC	84897990	84898069	84897940	84897992	1	3	MGP_WSBEiJ_G0026590.1	84831939	84908652	Gatb	4483	901	207685	No_or_no_constitutive_exon
TCAAGCAGCTCTGCTTGCCTCCTGATTTCTTTTTCTTGCCATTGGGACAGGG	87065556	87065783	87065506	87065558	1	3	MGP_WSBEiJ_G0026607.1	86939706	87068246	Arhgef11	4483	901	207685	No_or_no_constitutive_exon
TCATCAGCCCACACTTAGGTTCTAATGCCCCTCCGTACCCTGGGTGGCAGGT	87122164	87122307	87122357	87122305	-1	3	MGP_WSBEiJ_G0026610.1	87112048	87128991	Ntrk1	4483	901	207685	No_or_no_constitutive_exon
AGGCCAGGCTCCGAGAGAGCGAGCAAGCCCGGGCCCTGCTGGAGCGGGAGGC	88042628	88042775	88042578	88042630	1	3	MGP_WSBEiJ_G0026647.1	88004030	88048077	Arhgef2	4483	901	207685	No_or_no_constitutive_exon
TGTTTTGTGGACCTAGGAGAAAATGCATGTTCTATCCTTGTTGGGAACAGGT	88331117	88331316	88331067	88331119	1	3	MGP_WSBEiJ_G0026652.1	88248700	88363267	Gon4l	4483	901	207685	No_or_no_constitutive_exon
ATCACATGACCCCCTAGGTTTAACCTTGCCTTTCATTTCTGGGCAGGTAGTC	88366020	88366086	88366136	88366084	-1	3	MGP_WSBEiJ_G0026653.1	88357629	88367162	Msto1	4483	901	207685	No_or_no_constitutive_exon
TCCTTTCTCCGCCATCTTTATCTTGTTCCATTCTCCTTGATGGGCTAAAGAG	88872794	88872995	88873045	88872993	-1	3	MGP_WSBEiJ_G0026678.1	88864777	88882439	Zbtb7b	4483	901	207685	No_or_no_constitutive_exon
TCTAATGATCATGTTTTACTGTCTTCCCTCCTGTTCTCCTGGGATAGCAGTC	89550912	89551107	89551157	89551105	-1	3	MGP_WSBEiJ_G0026694.1	89548771	89601691	Ubap2l	4483	901	207685	No_or_no_constitutive_exon
AACCGATGTTAGTGATGTGTCTGCTTATCTCTTGTCATTTCTGGGGACAGTG	89846216	89846286	89846166	89846218	1	3	MGP_WSBEiJ_G0026703.1	89842653	89858730	Dennd4b	4483	901	207685	No_or_no_constitutive_exon
CAAATGGACCTTTCGCTCTAATATGTACTCTTAATCCTGCTGGGGTATAGAG	89846456	89846626	89846406	89846458	1	3	MGP_WSBEiJ_G0026703.1	89842653	89858730	Dennd4b	4483	901	207685	No_or_no_constitutive_exon
TGTCCTGAATCTGGTTTATAATTCACTTCCATCTTTGTGGGAATGGGTAGGT	90120176	90120330	90120380	90120328	-1	3	MGP_WSBEiJ_G0026711.1	90119214	90122577	S100a1	4483	901	207685	No_or_no_constitutive_exon
GGGCCGCCCCAATGAAGGAGCCAGATGCCATCAAGCTGTTTGTGGGGCAGAT	94290816	94290922	94290766	94290818	1	3	MGP_WSBEiJ_G0026790.1	94290118	94303848	Celf3	4483	901	207685	No_or_no_constitutive_exon
GATACTGTATGGAAGAAATGATAACTGTTTCCCAATCCTACCGAGGGCAGAA	95864116	95864272	95864322	95864270	-1	3	MGP_WSBEiJ_G0026834.1	95859945	95867994	BC028528	4483	901	207685	No_or_no_constitutive_exon
ATGACGATGAGGATGAAGCTGGCTCAGAAGTGGGAGAGGGAGAAGAGGAGGT	95921562	95921598	95921512	95921564	1	3	MGP_WSBEiJ_G0026837.1	95912054	95930903	Anp32e	4483	901	207685	No_or_no_constitutive_exon
AGGCTACACAAAGAAACCCTGTCTGGAGAGAGAGGGAAAGAGAGGGGAAGGG	96253402	96254251	96254301	96254249	-1	3	MGP_WSBEiJ_G0014934.1	96253400	96255059	Gm20627	4483	901	207685	No_or_no_constitutive_exon
TTGGCTTCAGGATGCCTTTATTCCGATAACTTTTCTTTGTGGGATGGTAGGT	96935721	96935918	96935671	96935723	1	3	MGP_WSBEiJ_G0026871.1	96908295	96949545	Pdzk1	4483	901	207685	No_or_no_constitutive_exon
CTGCGTGTGATAGTGCAGACCTGTAACCTCAGTAGAGATGGGAGGATCAGAA	102600435	102603316	102600385	102600437	1	3	MGP_WSBEiJ_G0036022.1	102600435	102603316	4632404M16Rik	4483	901	207685	No_or_no_constitutive_exon
ACCTCTGTGTGTCTCTCTGTCCTGCCCTGCCCGCCTCATGCTGAGGGCAGGC	104112267	104112616	104112217	104112269	1	3	MGP_WSBEiJ_G0026931.1	104100675	104161803	Syt6	4483	901	207685	No_or_no_constitutive_exon
GGAAGAACTCAGTGTTTGACCTTAGGAGTATAGTTCTGTTGGCAGGGCAGGG	106568620	106568718	106568768	106568716	-1	3	MGP_WSBEiJ_G0026961.1	106565273	106573616	I830077J02Rik	4483	901	207685	No_or_no_constitutive_exon
AGTGGCCAGTGCTCTGAGTCAGGATCACTTGGCCCAGGAGAGGGCATGAGGC	108207802	108207869	108207919	108207867	-1	3	MGP_WSBEiJ_G0026987.1	108207794	108259338	Slc6a17	4483	901	207685	No_or_no_constitutive_exon
CAAGGTTTTTATAACCGTCTAGTCAAGGCCATGGGTTGTTGGGGGTCTAGGA	108631186	108631307	108631136	108631188	1	3	MGP_WSBEiJ_G0026994.1	108624579	108640218	Eps8l3	4483	901	207685	No_or_no_constitutive_exon
CTTATCTGGGGTGGGCTGCTGAGGGTGAGTCTGGGCTGTGAGGGCTGCAGGT	108657104	108657205	108657255	108657203	-1	3	MGP_WSBEiJ_G0039258.1	108654098	108658566	None	4483	901	207685	No_or_no_constitutive_exon
ACATATCTCCTCTTTCTGTCAGCAAGTATTTGGGGGCAAGTAAGGGAAAGTG	123550822	123550885	123550935	123550883	-1	3	MGP_WSBEiJ_G0039263.1	123550822	123664619	None	4483	901	207685	No_or_no_constitutive_exon
TCGAACTCAGAAATCCACCTGCCTCTGCCTCCCAAGTGCTGGGATTAAAGGT	128024003	128026158	128023953	128024005	1	3	MGP_WSBEiJ_G0001214.1	128021296	128026158	None	4483	901	207685	No_or_no_constitutive_exon
GAGGTCACTCCTGACCCTTGTGTCTCCTCTCTCAAACCTTTGTGGGACAGCT	144759964	144760158	144759914	144759966	1	3	MGP_WSBEiJ_G0027176.1	144743329	144764251	Gbp7	4483	901	207685	Yes
CATAAAAGTTATAATGTATTTGTTTTTGTTTGCTTGTTGTGGGGATGTAGAT	147220605	147220842	147220892	147220840	-1	3	MGP_WSBEiJ_G0027189.1	147218310	147251005	Clca3b	4483	901	207685	No_or_no_constitutive_exon
CTGGCATCCACGTGCTGAAGATAATGTGGAAGTGGCTAGGGGAAATGCAGGT	147455172	147455335	147455385	147455333	-1	3	MGP_WSBEiJ_G0027190.1	147454425	147484104	Clca1	4483	901	207685	No_or_no_constitutive_exon
TTTCCTCTTTTTCTTCACTCTCTCTCTCTCTTTTCTTCTGGGGACCTAAGGG	147542589	147542820	147542870	147542818	-1	3	MGP_WSBEiJ_G0027191.1	147526588	147557010	Clca2	4483	901	207685	No_or_no_constitutive_exon
AATTCTGGGTTTTTTTTTCTTTTTTTTTTTTTTTTTTTTAGGGACTGGAGAG	162642363	162642555	162642313	162642365	1	3	MGP_WSBEiJ_G0027252.1	162616770	162642555	Rpe65	4483	901	207685	No_or_no_constitutive_exon
GGCCTCCACTTACGGGTCGCTGTTTGTTTTTCCCGCCTGGGTGATAACAGGC	469936	470036	470086	470034	-1	4	MGP_WSBEiJ_G0027257.1	465209	470410	Rps20	4483	901	207685	No_or_no_constitutive_exon
AAAGTCTCTCTTGTCCACTTGGCTGTCTCGAATGATATTCATGGGAAGAGGA	2968446	2968633	2968683	2968631	-1	4	MGP_WSBEiJ_G0003783.1	2965408	2970752	4930430E12Rik	4483	901	207685	No_or_no_constitutive_exon
TCTGGAGACAGGAACGAGACTTTAAGCCTTTTCTTCCTTCTTGGGAACAGAT	5453850	5453934	5453800	5453852	1	4	MGP_WSBEiJ_G0027273.1	5297956	5498628	Chd7	4483	901	207685	No_or_no_constitutive_exon
GCTGAGTGATGGTGGCCCATGCCTTTAGATTCAGCACTTGGGAGGCAGAGGC	18667452	18668751	18667402	18667454	1	4	MGP_WSBEiJ_G0027323.1	18595987	18668751	Usp45	4483	901	207685	No_or_no_constitutive_exon
AGAATGGAGTTGGGGTAACTGGGCTCGTCCATATTCTTTCACGGGAACAGAC	21767079	21767433	21767029	21767081	1	4	MGP_WSBEiJ_G0027331.1	21760844	21768949	Ndufaf4	4483	901	207685	No_or_no_constitutive_exon
ATCTGAGAAGTTAGTTTTGCTGCTTGTGTGTTTAGGGGGAAAAGAAGAAGAG	29922806	29922973	29922756	29922808	1	4	MGP_WSBEiJ_G0027342.1	29827693	29947153	Mdn1	4483	901	207685	No_or_no_constitutive_exon
TGTGCTGTCTCTTTATGAAGTCTGTGATTGCTTTTGGCTTGGGTGCACAGGT	37635315	37635432	37635265	37635317	1	4	MGP_WSBEiJ_G0027370.1	37597737	37653992	Aco1	4483	901	207685	No_or_no_constitutive_exon
GGGATAATGGGAAGATACTTGCTGACTTGGGTGGTGGTCTCTGGGGGCAGGC	40649536	40649686	40649736	40649684	-1	4	MGP_WSBEiJ_G0027415.1	40648096	40656177	Fancg	4483	901	207685	No_or_no_constitutive_exon
TAGAGTCCGAAGGGACACGAGAGTCAGCTATTAATGTGGCAGAGGGGAAGAA	40675128	40675189	40675239	40675187	-1	4	MGP_WSBEiJ_G0027417.1	40673329	40677345	Stoml2	4483	901	207685	No_or_no_constitutive_exon
GGGGGGCGGGGGTCTGAAGCTCTAAAGCTAACCTGCTGCTCTGGGGACAGGA	41190890	41190989	41191039	41190987	-1	4	MGP_WSBEiJ_G0027430.1	41186858	41219103	Tln1	4483	901	207685	No_or_no_constitutive_exon
GAGGACAGTGAGAGGTGAAGTAGCCTGACAATTCCAAGCCGAGAAGGGAGGA	41296019	41296332	41296382	41296330	-1	4	MGP_WSBEiJ_G0003804.1	41296019	41306088	Gm12473	4483	901	207685	No_or_no_constitutive_exon
TCTGGGAGGAGCCCTGGATTAAACTAGAGGTTTGGCTCCTATGGGGAGAGCC	41319070	41319172	41319222	41319170	-1	4	MGP_WSBEiJ_G0027437.1	41318784	41321024	Hint2	4483	901	207685	No_or_no_constitutive_exon
AAACTCTTGGGGTCATCTGGGTTTCCCTGTGGACTCAGGGCATAACAGAGAA	41469849	41470044	41470094	41470042	-1	4	MGP_WSBEiJ_G0012242.1	41469849	41471210	None	4483	901	207685	No_or_no_constitutive_exon
AGGTGTTCCTAAAATGGGTAATCAAAACTGTTTTCCTGTCTGGGGTGGAGCT	41728533	41728760	41728810	41728758	-1	4	MGP_WSBEiJ_G0027448.1	41719887	41774631	Gne	4483	901	207685	No_or_no_constitutive_exon
CTTTGATTTCTTTCTATAAAAAAATTATTTATTGGGGTGGGGACAACAAGGA	46228387	46228674	46228337	46228389	1	4	MGP_WSBEiJ_G0027490.1	46227386	46388895	Invs	4483	901	207685	No_or_no_constitutive_exon
CCTTTCTCTGTTCTTCTCCCTTCGTTTTACATTTTGGGATGGGTCTGAAGAC	57808539	57808692	57808742	57808690	-1	4	MGP_WSBEiJ_G0027552.1	57710973	57835198	Susd1	4483	901	207685	No_or_no_constitutive_exon
GTGGCAGCAAAGTCTGAAACAGCCTGCTTCAAGGCTGGGGGAGGCTACAGTT	60599857	60600410	60599807	60599859	1	4	MGP_WSBEiJ_G0003818.1	60589350	60600410	Gm12910	4483	901	207685	No_or_no_constitutive_exon
CTGTGTCTGAACGGGCGTGTCTGTGCATTTCTTGGTAACCTCGGGAGCAGAC	70872302	70872319	70872369	70872317	-1	4	MGP_WSBEiJ_G0027598.1	70831439	70919910	Tle1	4483	901	207685	No_or_no_constitutive_exon
AATATCAATTCCAAATGTTATAGTAACGTATACTTTTTTAAATTGGGCAGCT	99367812	99368024	99367762	99367814	1	4	MGP_WSBEiJ_G0027696.1	99353323	99415184	Efcab7	4483	901	207685	No_or_no_constitutive_exon
TCTCTTCCTTTGCATCCTTTGCTACTCCCTCCCTTCCCTCGCTGGGATAGAC	104350609	104350648	104350559	104350611	1	4	MGP_WSBEiJ_G0027721.1	103249419	104417113	Dab1	4483	901	207685	No_or_no_constitutive_exon
TCATGCTGGGGTCCTCACGTTCTCTGCTTCTCTTCCTTCTTGGGGATCAGGA	106190279	106190471	106190521	106190469	-1	4	MGP_WSBEiJ_G0027731.1	106173806	106196055	Pcsk9	4483	901	207685	No_or_no_constitutive_exon
GTTAACCCAGGAACTGTTCTCCTCACTCCCACAATGGCTGCCATGGGAAGAT	106185955	106186089	106186139	106186087	-1	4	MGP_WSBEiJ_G0027731.1	106173806	106196055	Pcsk9	4483	901	207685	No_or_no_constitutive_exon
CTCGAACTCAGAAATCCTCTGCCTCTGCCTCCCGAGTGCTGGGATTAAAGGC	108364806	108365173	108364756	108364808	1	4	MGP_WSBEiJ_G0036068.1	108362129	108365173	Gm12737	4483	901	207685	No_or_no_constitutive_exon
TTATTGTACCAGAGCAACAGGAATAATTCAGGATTGTTGTGGGCAAACAGGT	109029538	109029780	109029830	109029778	-1	4	MGP_WSBEiJ_G0027780.1	108924389	109073151	Osbpl9	4483	901	207685	No_or_no_constitutive_exon
TCTTTCTCTCCACCCCCATCTTTCCTGGAAACTCGCTTTGGGCGCGGCAGAC	114743818	114743966	114743768	114743820	1	4	MGP_WSBEiJ_G0027805.1	114740728	114756068	Tal1	4483	901	207685	No_or_no_constitutive_exon
AGGGTTGTTGTAGTTCTCATCCCTGTCTCTTACCCATTTTCATGGGGCAGAC	114829794	114829901	114829951	114829899	-1	4	MGP_WSBEiJ_G0027808.1	114826191	114847565	Cyp4a29	4483	901	207685	No_or_no_constitutive_exon
ACTGAGTGTCCAGGCTCTAACTCCCACTCCCACTCCCCTGACCAGGGCAGAG	117008976	117009119	117008926	117008978	1	4	MGP_WSBEiJ_G0027851.1	116994704	117019663	Ptch2	4483	901	207685	No_or_no_constitutive_exon
ATGAGATGAATACTTTAGTGCTGAAGAAGGCAAGCATGGCGACTTGGGAGGG	117059366	117059559	117059609	117059557	-1	4	MGP_WSBEiJ_G0027855.1	117058875	117064805	Rps8	4483	901	207685	No_or_no_constitutive_exon
TTTCTCTTTCCTCATCTTTATGCTTCTGTCCTGTTTTTCGGGGGTTGCAGAG	118376584	118376663	118376713	118376661	-1	4	MGP_WSBEiJ_G0027874.1	118347706	118396779	Szt2	4483	901	207685	No_or_no_constitutive_exon
GTTTCTTTGGAAAGTCAGTTATGTCAATGACATTTTGCTGGGGCACACAGGT	119353052	119353776	119353826	119353774	-1	4	MGP_WSBEiJ_G0027905.1	119345355	119367043	Ppih	4483	901	207685	No_or_no_constitutive_exon
TTTTGATTGTTTGTTTTGTTTTGTTTTTTGCTGTTGTTTTGGGCAAGCAGCA	123733328	123733452	123733502	123733450	-1	4	MGP_WSBEiJ_G0027949.1	123612790	123974190	Macf1	4483	901	207685	No_or_no_constitutive_exon
GTCCTACCCAAGAGCAACCCTGTCACCTGTTCCTTAACATTGGGCCAAAGGT	125153286	125153414	125153236	125153288	1	4	MGP_WSBEiJ_G0027962.1	125094906	125157588	Inpp5b	4483	901	207685	No_or_no_constitutive_exon
GCTTCTGGTCTGCTTTTATGACCCCATCTATTCTGTGTGTGGGTTGACAGCT	126516631	126516799	126516581	126516633	1	4	MGP_WSBEiJ_G0027978.1	126497079	126532769	Oscp1	4483	901	207685	No_or_no_constitutive_exon
GGGTGAGTTTGAGATCACAGAGCAGCTGGAGCAGAACACCAGTAAGGGAGAC	126528957	126528992	126528907	126528959	1	4	MGP_WSBEiJ_G0027978.1	126497079	126532769	Oscp1	4483	901	207685	No_or_no_constitutive_exon
AGCATTTTTCATGGAATTTCTGTAACCTTCATTTTTCTTGTTGGGAACAGGT	126848615	126848703	126848753	126848701	-1	4	MGP_WSBEiJ_G0027989.1	126803006	126919023	Ago3	4483	901	207685	No_or_no_constitutive_exon
TGTAACCATTGCTCTCTGTCCTTTCACTTCCTTTGGGGGCGGGGACCCAGGT	129756674	129757073	129757123	129757071	-1	4	MGP_WSBEiJ_G0028022.1	129747914	129760346	Hpca	4483	901	207685	No_or_no_constitutive_exon
GGGTTTAAGTCAGCAAAGCCTCGTTGGTGGCTCCAATTGTGGCTGGGTAGCT	129972912	129973272	129973322	129973270	-1	4	MGP_WSBEiJ_G0028028.1	129970494	130000685	Rbbp4	4483	901	207685	No_or_no_constitutive_exon
ACATTCAGGTTTTAGAAGACCACCTAGAAGGAAGGAGCTGGGTAGAACAGGT	130105371	130105685	130105735	130105683	-1	4	MGP_WSBEiJ_G0028031.1	130104660	130122118	Zbtb8b	4483	901	207685	No_or_no_constitutive_exon
GCCATGCCTTGACTCTCATGCCTTGACTCTCCTCTCCTTAGGGGCCACAGGG	130844703	130844745	130844653	130844705	1	4	MGP_WSBEiJ_G0028051.1	130794260	130853361	Col16a1	4483	901	207685	No_or_no_constitutive_exon
CCCCTCCCCCTGCCCCGCCCCACCTCTGATGTTGTGTCCCTGTGGGGCAGGC	130890058	130890302	130890352	130890300	-1	4	MGP_WSBEiJ_G0028053.1	130884621	130893757	Hcrtr1	4483	901	207685	Yes
GAACTTTAGAAAATGTGACCTAGTCTACAGAAGTTGGTCTTTGGGGGCAGGT	131653429	131653527	131653577	131653525	-1	4	MGP_WSBEiJ_G0006417.1	131650463	131660695	A930031H19Rik	4483	901	207685	Yes
ACTGTGAACCCCAAGTGTGAGAATCATTTTATCTTTCTTTGGCAGGGCAGTT	132372667	132372807	132372857	132372805	-1	4	MGP_WSBEiJ_G0006419.1	132346490	132378576	Gm12962	4483	901	207685	No_or_no_constitutive_exon
CTTGGGCCTGTGACAATCCACAAGGCTGAATCACAGCCCCTGGGGTTGAGGT	132474186	132474509	132474559	132474507	-1	4	MGP_WSBEiJ_G0028066.1	132474185	132546405	Ptpru	4483	901	207685	No_or_no_constitutive_exon
TGGCTTGTTTGTGAGCACCTTTTCAATGACTTGGTGTCTTGGGTGTGTAGCC	132724528	132724738	132724788	132724736	-1	4	MGP_WSBEiJ_G0028070.1	132641357	132805675	Epb41	4483	901	207685	No_or_no_constitutive_exon
AGGGCGTCGCGGACGGCATGTGACCACTCCGGCGCGGGAAGGCGCGGGAGGG	135687215	135688037	135688087	135688035	-1	4	MGP_WSBEiJ_G0028139.1	135536810	135688561	Man1c1	4483	901	207685	No_or_no_constitutive_exon
CTCTTCCCTCCCAGACACCCTGAAGTCTCCTTTGCATGTCTGAGGGGCAGGA	137337611	137337721	137337561	137337613	1	4	MGP_WSBEiJ_G0028169.1	137305440	137348679	Asap3	4483	901	207685	No_or_no_constitutive_exon
TAAGGAATTATTGGTATGAGTTGACTTTTTTCTTCTCTTGGGGAACCTAGAA	137736295	137736727	137736245	137736297	1	4	MGP_WSBEiJ_G0028177.1	137732080	137736727	4930549C01Rik	4483	901	207685	No_or_no_constitutive_exon
AGGCCTGATTGGAGCTGGAGACTGAGCCATGGCCTTGGGTCTGGGGACAGGT	138959927	138960057	138959877	138959929	1	4	MGP_WSBEiJ_G0028193.1	138897711	138971921	Rap1gap	4483	901	207685	No_or_no_constitutive_exon
CCTTGGGAGAGTCTTGTCTTGATGCTTTTCTCTTCCTCCTTGGGAAACAGCT	139527576	139527736	139527526	139527578	1	4	MGP_WSBEiJ_G0028197.1	139503317	139535065	Hp1bp3	4483	901	207685	No_or_no_constitutive_exon
GCTGTTCGGCTGGGGGAAGCCCGGCCCCGCGGCGGCCTGGGGCCGCGGAGAG	139622149	139622406	139622456	139622404	-1	4	MGP_WSBEiJ_G0028201.1	139607117	139622624	Pink1	4483	901	207685	No_or_no_constitutive_exon
GGCACTTAGGGAACTTTCCGGAAGAGGAGAGTCCCATCGCACCGGGAAAGGT	139944449	139944664	139944714	139944662	-1	4	MGP_WSBEiJ_G0028206.1	139898232	139972579	None	4483	901	207685	No_or_no_constitutive_exon
GAGGTCATCCCTAGGGTGGAAGTCTGACACTTGGCCCCCTGGGATTGCAGGA	140864225	140864354	140864175	140864227	1	4	MGP_WSBEiJ_G0028225.1	140751579	140895744	Ubr4	4483	901	207685	No_or_no_constitutive_exon
CTGTTGGTCTGAGCAGAGGTCCTCCCCTTGCCTCTCTGTTGGGGATACAGGA	142560324	142560445	142560495	142560443	-1	4	MGP_WSBEiJ_G0028243.1	142554910	142600684	Crocc	4483	901	207685	No_or_no_constitutive_exon
AGAGAAGCCTTATTTGTGTGACAAATGTGGCCGTGGTTTCAACCGGGTAGAC	143040585	143040744	143040535	143040587	1	4	MGP_WSBEiJ_G0028256.1	143019114	143042117	Zbtb17	4483	901	207685	No_or_no_constitutive_exon
CTGCTGGTTGTGGACTATGCCACCTGCTCCAGCGCTAGCTGGTGGGGAAGCT	143412590	143412648	143412698	143412646	-1	4	MGP_WSBEiJ_G0028268.1	143408561	143441285	Ctrc	4483	901	207685	No_or_no_constitutive_exon
TTTGTCCCTGGGCCTGCTGGACAGGTGGTTAGTGGGGCCTGGGCTGGCAGGC	149871999	149872142	149872192	149872140	-1	4	MGP_WSBEiJ_G0028304.1	149858087	149894005	Mfn2	4483	901	207685	No_or_no_constitutive_exon
TGGCCAGAGAGGATCCCATGTCCCTGACTCAGTGGGCCGGTGGGGGGCAGGT	150293892	150294006	150294056	150294004	-1	4	MGP_WSBEiJ_G0028317.1	150279140	150329211	Ptchd2	4483	901	207685	No_or_no_constitutive_exon
TGAGTCCGCAACTCACTGAGTGCCTGGGCCTGTGTGTCTCCTTGGGAAAGGG	150288514	150288641	150288691	150288639	-1	4	MGP_WSBEiJ_G0028317.1	150279140	150329211	Ptchd2	4483	901	207685	No_or_no_constitutive_exon
TGTTCTCTCCTGAGTCTCTTCTTCCTTCTCTATTCACCTCTAATGGGCAGGC	152427216	152427275	152427166	152427218	1	4	MGP_WSBEiJ_G0028348.1	152419941	152436682	Eno1	4483	901	207685	No_or_no_constitutive_exon
TGTGGGGCCTGGAAGTCCATTCTCACTTTTGTTTGGTTTTGGAGGGGCAGAT	152821887	152822049	152821837	152821889	1	4	MGP_WSBEiJ_G0028349.1	152470358	152829980	Rere	4483	901	207685	No_or_no_constitutive_exon
CTTGAACTCTTGCTCCTCCCGCTCCCATCTCATGTGTGCTGGGGTTACAGCA	153167269	153167523	153167219	153167271	1	4	MGP_WSBEiJ_G0028353.1	153152124	153184396	Tnfrsf9	4483	901	207685	No_or_no_constitutive_exon
GGGTAGCCACGCGATTGTCCTCCTGAAACACATCCCTTCCTGGGGTGCAGGG	154429912	154430049	154429862	154429914	1	4	MGP_WSBEiJ_G0028366.1	154411312	154441100	Plekhg5	4483	901	207685	No_or_no_constitutive_exon
CCTGAGCCTGGCACACACAGGCTCATCTTTGTCATCTTTGTGGGGGACAGTC	157409580	157409700	157409530	157409582	1	4	MGP_WSBEiJ_G0028395.1	157385575	157411877	Mmel1	4483	901	207685	No_or_no_constitutive_exon
TGGATCTGACTGGACACTGACCAGTTATGTGTGGGCTTGGGCTGGGGCAGGG	157492366	157492448	157492316	157492368	1	4	MGP_WSBEiJ_G0028399.1	157484418	157501129	Pank4	4483	901	207685	No_or_no_constitutive_exon
AGCCTCTGAGGTCATGGCCTTCTCCCACTCCTCTTGTCTTGGGACCACAGGT	157520602	157520774	157520824	157520772	-1	4	MGP_WSBEiJ_G0028400.1	157504839	157581067	Plch2	4483	901	207685	No_or_no_constitutive_exon
GTCATACTTGAACTACAGTTTGTTTCTCCTCTTCACCCTGTGGGTAGCAGAG	157609938	157610144	157610194	157610142	-1	4	MGP_WSBEiJ_G0028402.1	157599581	157613215	Rer1	4483	901	207685	No_or_no_constitutive_exon
TTCCCAGGCCCCCTAACTGCCGCCCTTGGTTTCTCTCGGAGGGAAGTAAGAG	157797722	157797824	157797672	157797724	1	4	MGP_WSBEiJ_G0028405.1	157796988	157803863	Faap20	4483	901	207685	No_or_no_constitutive_exon
GTGCTTCCCAGGCCCCCTAACTGCCGCCCTTGGTTTCTCTCGGAGGGAAGTA	157797718	157797824	157797668	157797720	1	4	MGP_WSBEiJ_G0028405.1	157796988	157803863	Faap20	4483	901	207685	No_or_no_constitutive_exon
CAGGTACAATGTGGGCTGAAGACCACTGTCTTTGCCTTTTTGTGGGACAGCC	158338400	158338566	158338616	158338564	-1	4	MGP_WSBEiJ_G0028419.1	158323914	158345613	Atad3a	4483	901	207685	No_or_no_constitutive_exon
GTTGGTAGTCTTGGGTTCTGTAAGAGAGCAGGCTGAGCAAGCCAGGGGAGGC	603598	603624	603674	603622	-1	5	MGP_WSBEiJ_G0001325.1	602119	605829	None	4483	901	207685	No_or_no_constitutive_exon
TTCTTACTTCGCAGACGGTGGCAGGGTACACCATTCCTCCGGGACATCAGGT	946008	946141	946191	946139	-1	5	MGP_WSBEiJ_G0028462.1	940010	965845	Cyp51	4483	901	207685	No_or_no_constitutive_exon
TTTGTGATAATCCCAAAACTTCTGCTCATGTCAATGCTTGGCGTGGGAAGAA	2527853	2527892	2527942	2527890	-1	5	MGP_WSBEiJ_G0028468.1	2517956	2605437	Cfap69	4483	901	207685	No_or_no_constitutive_exon
ATGCATTCCTAAAAGCCCATGTTCATGGAGCTCTGTCTTCCTGGGAACAGGC	14399997	14400141	14400191	14400139	-1	5	MGP_WSBEiJ_G0039307.1	14398383	14404289	None	4483	901	207685	No_or_no_constitutive_exon
ATACCAGAGCTTCCAGGTATCTAACTGTGATTCTTCTGCCCTTGGGAAAGGC	19391032	19391238	19391288	19391236	-1	5	MGP_WSBEiJ_G0028514.1	19271341	19732417	Reln	4483	901	207685	No_or_no_constitutive_exon
GAGAGCATTTATACAAGATTTAAATTATTGAAATTCTCTCCTGGGAGTAGCA	19902152	19902243	19902293	19902241	-1	5	MGP_WSBEiJ_G0028515.1	19868336	19926900	Orc5	4483	901	207685	No_or_no_constitutive_exon
TTCTCTCTCTCTCCTTTCTCTCCTAACTATTGATATGGGGTTAAAAACAGGG	21430877	21431007	21431057	21431005	-1	5	MGP_WSBEiJ_G0028523.1	21430341	21556805	Fam126a	4483	901	207685	No_or_no_constitutive_exon
TCAAAGTCCCATTCACACCCCTATGACCTGCCTTCATCTGTTGGGAACAGGT	22187312	22187722	22187772	22187720	-1	5	MGP_WSBEiJ_G0028541.1	22155946	22189198	Smarcd3	4483	901	207685	No_or_no_constitutive_exon
GTCTTAAGTAAAATTGCCTTTAAATTGTCTTTGGTTTTTGTGGGAGCCAGGT	27951845	27952010	27951795	27951847	1	5	MGP_WSBEiJ_G0028574.1	27925559	27955826	None	4483	901	207685	No_or_no_constitutive_exon
TGACGTTTTGGGGGGTGATGTTAGCCTTGACCTTTGTTCTGGGCTGGCAGGT	28822753	28822993	28822703	28822755	1	5	MGP_WSBEiJ_G0028596.1	28803800	28829416	Cad	4483	901	207685	No_or_no_constitutive_exon
TGTTTCAGGGTGATGTTGTCGGTCTGGAGCGAGGTGGTGGGAAGACAGAGGT	29034158	29034253	29034303	29034251	-1	5	MGP_WSBEiJ_G0028611.1	29014355	29053252	Ift172	4483	901	207685	No_or_no_constitutive_exon
AAGCCCAAATGACCATTTACAGAATGCTTTGTTGTTGTGTGGGATGTCAGGC	29251280	29251385	29251230	29251282	1	5	MGP_WSBEiJ_G0028614.1	29230056	29266803	Zfp512	4483	901	207685	No_or_no_constitutive_exon
AATGAAGCACGAGATTGGAGAATTCCCTGTATTTTTCTTTGGGTCTAAAGAT	31831728	31831830	31831678	31831730	1	5	MGP_WSBEiJ_G0028643.1	31764384	31847788	None	4483	901	207685	No_or_no_constitutive_exon
TGTGGGTGGGCGTGGCCGGGGCATCACCAGTGGAACGGTTCGGGGTGCAGCC	31925680	31925857	31925630	31925682	1	5	MGP_WSBEiJ_G0028645.1	31925393	31926984	Gm1673	4483	901	207685	No_or_no_constitutive_exon
GGGCGAGGCAGGATGTGCTGCTGGATCACTTCTGTAGTCTGGGTGAGCAGTC	32186249	32186405	32186455	32186403	-1	5	MGP_WSBEiJ_G0028650.1	32141709	32237862	Zfyve28	4483	901	207685	No_or_no_constitutive_exon
TCTCTCCAGGTTGGGTGGTCCCAGGAGGCCCAGGGGTGCTGTGGGCGGAGCC	33009556	33009852	33009902	33009850	-1	5	MGP_WSBEiJ_G0003973.1	33009556	33011132	Gm43791	4483	901	207685	No_or_no_constitutive_exon
GGAATCGATGCCCCACAAGCATGTGGCTTTCTCTCCTGTGCACGGGGCAGGT	33361166	33361605	33361116	33361168	1	5	MGP_WSBEiJ_G0006502.1	33356228	33362380	4930478P22Rik	4483	901	207685	No_or_no_constitutive_exon
TCCTCTCTCTGGGTAGAGCTCACATGACCTCTTTTCCCACTGGGAATTAGGA	34783929	34784140	34783879	34783931	1	5	MGP_WSBEiJ_G0003976.1	34782320	34784140	Gm43701	4483	901	207685	No_or_no_constitutive_exon
GACCATGGTTGTGTTGTTTTCTCCTTCTCATCCACCCCCCGGGCGCAAAGCC	48397483	48397575	48397625	48397573	-1	5	MGP_WSBEiJ_G0028730.1	48304013	48405627	Adgra3	4483	901	207685	No_or_no_constitutive_exon
TAGAAGCATTTATTGTCTGCATTCATAAATAAAAGAGATGGGTGGCAAAGAC	51610298	51613667	51613717	51613665	-1	5	MGP_WSBEiJ_G0028741.1	51561507	51672580	Sel1l3	4483	901	207685	No_or_no_constitutive_exon
GCATTGGGATGACCCTGAAGAGTTAACAAGTGGCTTTAGCACGGGCTGAGCT	66276565	66276653	66276515	66276567	1	5	MGP_WSBEiJ_G0028779.1	65948427	66279177	Limch1	4483	901	207685	No_or_no_constitutive_exon
GTTTCTCCCCCCCCCCTCCCATTTTAATTCTTTTAAACTGGGACGTGTAGGT	67013492	67013566	67013616	67013564	-1	5	MGP_WSBEiJ_G0028785.1	66852583	67085346	Atp8a1	4483	901	207685	No_or_no_constitutive_exon
CAGCGAGGACCTGCGGGACGCCACCTCCTTGCTGGCGGCCGGCGAGGGAGGC	72265495	72265574	72265445	72265497	1	5	MGP_WSBEiJ_G0028808.1	72264864	72329431	Slain2	4483	901	207685	No_or_no_constitutive_exon
AGATGGTGGGCAAACTGTTTTGTTTTGTTTTTCTTTTGGGGGGGCACCAGGT	72405959	72406136	72406186	72406134	-1	5	MGP_WSBEiJ_G0028810.1	72370223	72626147	Fryl	4483	901	207685	No_or_no_constitutive_exon
ATGACTATGCTAAAAGACTCTCTCTCTCTCTTTTTGGGGGATGGGGGTAGGA	75834411	75834532	75834582	75834530	-1	5	MGP_WSBEiJ_G0028831.1	75821518	75842060	Pdcl2	4483	901	207685	No_or_no_constitutive_exon
AGAGTACAGACTAACCAATGTCTTCTCTTCTTTTTCTGTCCTGGGAGAAGGA	76579422	76579617	76579372	76579424	1	5	MGP_WSBEiJ_G0028840.1	76573086	76579617	Arl9	4483	901	207685	No_or_no_constitutive_exon
AGACAAACTCCTTTCACCATAGTGTATTTGTTTTTGGTTTTGGGGTGCAGGG	86928416	86928565	86928615	86928563	-1	5	MGP_WSBEiJ_G0028865.1	86919935	86930399	Ugt2b1	4483	901	207685	No_or_no_constitutive_exon
GAGACTATTGCATTTGACCCAGAAGTGTGTTCTGATTTTTAGGGGACCAGGA	90573510	90581607	90581657	90581605	-1	5	MGP_WSBEiJ_G0028907.1	90533070	90677619	Ankrd17	4483	901	207685	No_or_no_constitutive_exon
ATGTGGATTAATACCTTCTTTTGATGAATTGTCCCTCTCTGGGTGTCAAGGA	97089045	97089129	97088995	97089047	1	5	MGP_WSBEiJ_G0028953.1	96907719	97328793	Fras1	4483	901	207685	No_or_no_constitutive_exon
ACGTCTCTGTTTTCCATTCTCTTCCCCTCATGCCCCTCTTAAACGGGAAGCT	99882746	99882826	99882876	99882824	-1	5	MGP_WSBEiJ_G0028966.1	99870851	99909134	None	4483	901	207685	Yes
GGCTCCAGAGAAATGGTACTTTTCGTGAAACCTATGTTTTCACAGGGCAGCC	100798469	100798544	100798419	100798471	1	5	MGP_WSBEiJ_G0004034.1	100782312	100801426	Tmem150cos	4483	901	207685	No_or_no_constitutive_exon
GAGCTTCATGTGTTTCGCAAATTGTATCTTATATCTTGGGTAAAACACAGGT	107913283	107913435	107913485	107913433	-1	5	MGP_WSBEiJ_G0029017.1	107911859	107998642	Hfm1	4483	901	207685	No_or_no_constitutive_exon
ATTAGAATAACTCCATCCTGTTTTCTTTTTATAATTTTGGGATTATAAAGAT	109367320	109367521	109367270	109367322	1	5	MGP_WSBEiJ_G0029036.1	109268531	109383052	Ccdc18	4483	901	207685	No_or_no_constitutive_exon
GTCTGTGTCTGGTCTGTACCTAACTTTGTATTTTCATCTTTTGGGGGCAGCT	109825165	109825277	109825327	109825275	-1	5	MGP_WSBEiJ_G0029046.1	109822480	109845571	Dgkq	4483	901	207685	No_or_no_constitutive_exon
CATTTGTCCATGCACATATCTGTGTATGTGTGCTGGTGCTGGTGGGGTAGGG	114469409	114469627	114469677	114469625	-1	5	MGP_WSBEiJ_G0029091.1	114276259	114495230	Myo18b	4483	901	207685	No_or_no_constitutive_exon
GCTTGGTTTTGTCCCAGGGTCAGGACATGGTTTTGTGTATTGGGAGGCAGGA	114517628	114517819	114517869	114517817	-1	5	MGP_WSBEiJ_G0029092.1	114510368	114621437	Adrbk2	4483	901	207685	No_or_no_constitutive_exon
AGGCACAGGGGTCTGTACTGGGTTATGGGTAGGGGTAGGGAAGATGTGAGGT	114689723	114689775	114689825	114689773	-1	5	MGP_WSBEiJ_G0029094.1	114687029	114692768	Crybb3	4483	901	207685	No_or_no_constitutive_exon
ATTTATTACATGTAAGTACACTGTAGCTGTCATCCAGAAGAGGGCATCAGAT	115627475	115627610	115627660	115627608	-1	5	MGP_WSBEiJ_G0006655.1	115624908	115628045	None	4483	901	207685	No_or_no_constitutive_exon
GGCCATGTGCAGCCGGCTAACGTTCCCACCATGTATTTTGTGGGGCACAGGT	116111037	116113337	116113387	116113335	-1	5	MGP_WSBEiJ_G0029116.1	116111037	116128059	Kctd10	4483	901	207685	No_or_no_constitutive_exon
GGTCCCTCTGAAAGTGAAGGCATTGACTTTGCCGTTCTTGGGGCGGGTAGGA	116938950	116939007	116939057	116939005	-1	5	MGP_WSBEiJ_G0029136.1	116938155	116950930	Acads	4483	901	207685	No_or_no_constitutive_exon
GCCCCCTCCTGGGCTCCCTAACTGCCTCTCTCCTCTTGGTGGGCCTGAAGGT	118071679	118071869	118071919	118071867	-1	5	MGP_WSBEiJ_G0029159.1	118065291	118235836	Ccdc60	4483	901	207685	No_or_no_constitutive_exon
GGATAACCTGGAGTAGATGTCCACTTGACGGGTCTCTGGTTGGGTGACAGGT	123024054	123024305	123024355	123024303	-1	5	MGP_WSBEiJ_G0029193.1	123015625	123040922	Oas3	4483	901	207685	No_or_no_constitutive_exon
CTCAGAGATCCACCTGCCTCTGCCTCCTAAATGCTGGGATTAAAGCAGAGAA	124202314	124202739	124202789	124202737	-1	5	MGP_WSBEiJ_G0004081.1	124202314	124214168	Gm16552	4483	901	207685	No_or_no_constitutive_exon
GGAGTCCTGGATGATCCTAGTAGTAACATCTGCTCCCGCGCAGGGGACAGGT	124352219	124352546	124352169	124352221	1	5	MGP_WSBEiJ_G0029216.1	124348645	124354294	Fam109a	4483	901	207685	No_or_no_constitutive_exon
GGTCGTGGGTATATCTGTCCCCTTAGTACCTCGCCTCCCTGGGAATACAGTC	125388357	125388515	125388565	125388513	-1	5	MGP_WSBEiJ_G0029235.1	125375809	125412055	Anapc5	4483	901	207685	No_or_no_constitutive_exon
CCAGTGAGAGTGGGGGGCAACTACTGCTTTAGACTTTCAGTGTAGGGGAGAA	126184755	126185445	126185495	126185443	-1	5	MGP_WSBEiJ_G0029251.1	126172440	126186184	Diablo	4483	901	207685	No_or_no_constitutive_exon
GGCCAGCTGAGACCAGTCTTTACTAGCGCCACGGCAGCTGGTGGGCCAAGAC	126710449	126710716	126710399	126710451	1	5	MGP_WSBEiJ_G0001702.1	126709212	126710716	None	4483	901	207685	No_or_no_constitutive_exon
GATGGGCTGGCCTTCCAGATGCGAACAGGCCTACTTCCCTGAGGGCTCAGCC	126826104	126826246	126826054	126826106	1	5	MGP_WSBEiJ_G0029266.1	126824144	126826251	Arl6ip4	4483	901	207685	No_or_no_constitutive_exon
AATACACAATGAATTTTTAGCTGAGTCTTGTTTGTGGCTTTTGAGGGTAGGT	127132301	127132496	127132546	127132494	-1	5	MGP_WSBEiJ_G0029270.1	127103003	127169730	Sbno1	4483	901	207685	No_or_no_constitutive_exon
GTGCAGTCCATAGTGTTTAATACGTGTTCATTTTTCTTTCTGTAGGGTAGAA	127418482	127418596	127418432	127418484	1	5	MGP_WSBEiJ_G0029279.1	127383328	127421234	Atp6v0a2	4483	901	207685	No_or_no_constitutive_exon
TTATATGTATAACTTTTTTGTCTGCCTGCATGTATGTGTACCTGGGGAAGCC	131414092	131414199	131414249	131414197	-1	5	MGP_WSBEiJ_G0006711.1	131413441	131414961	4930573I07Rik	4483	901	207685	No_or_no_constitutive_exon
ATGTATAACTTTTTTGTCTGCCTGCATGTATGTGTACCTGGGGAAGCCAGAA	131414092	131414195	131414245	131414193	-1	5	MGP_WSBEiJ_G0006711.1	131413441	131414961	4930573I07Rik	4483	901	207685	No_or_no_constitutive_exon
CTCCTGAGGGTATGGCAGAGACTGGGGGAAGAGGCAGCGGGAAGAAGGAGGC	132562978	132563021	132562928	132562980	1	5	MGP_WSBEiJ_G0029302.1	132520909	132591092	Sfswap	4483	901	207685	No_or_no_constitutive_exon
AAATCTTTGTGCTTTGGGGTCAGAGCAGGGCAGGGGCTAAGATGGGGGAGCA	133092234	133092586	133092184	133092236	1	5	MGP_WSBEiJ_G0029316.1	133059391	133092586	Crcp	4483	901	207685	No_or_no_constitutive_exon
TCCCTGTCCACCCTGCCATCCCTCCCCCACCCCCGCCCTGGGTGGAGCAGAC	137808154	137808259	137808309	137808257	-1	5	MGP_WSBEiJ_G0029334.1	137790597	137858562	Clip2	4483	901	207685	No_or_no_constitutive_exon
GGTGGGGTAGGGTGGGGAGGGGGAGCTTCAGGCATGGGGCAGGACACGAGGT	138757142	138759107	138757092	138757144	1	5	MGP_WSBEiJ_G0029358.1	138755795	138764102	Nsun5	4483	901	207685	No_or_no_constitutive_exon
TGGATCCAGGGTGAACAGGAGGCCACCAGCCAAGGCAGGAAGATGGGAAGGG	139546855	139548325	139546805	139546857	1	5	MGP_WSBEiJ_G0029376.1	139537792	139570873	None	4483	901	207685	No_or_no_constitutive_exon
GCAGGCTGGGGAACGAGGAGGCTGTATTGACAGCTGGCTTGGGCACGCAGCC	139582650	139582747	139582797	139582745	-1	5	MGP_WSBEiJ_G0029378.1	139581730	139595019	Lrwd1	4483	901	207685	No_or_no_constitutive_exon
ATCATTGCTGCTTAGTACGCGGGCGCTGGCTGAGAGATGACTTAGGGAAGGG	140571207	140571323	140571157	140571209	1	5	MGP_WSBEiJ_G0029391.1	140566906	140573835	Vgf	4483	901	207685	No_or_no_constitutive_exon
CCGGTAAAGTTTAATCCTCCTGTCTCAGCATCCTTCCCACGGGGATTAAGGA	141138661	141138706	141138611	141138663	1	5	MGP_WSBEiJ_G0029408.1	141120441	141140405	Actl6b	4483	901	207685	No_or_no_constitutive_exon
TGCCCCTCAACCCTATGAACTCAACACAGCCATCAACTGCAGGGATGAAGTT	141375723	141375987	141376037	141375985	-1	5	MGP_WSBEiJ_G0029421.1	141372743	141378493	Mepce	4483	901	207685	No_or_no_constitutive_exon
GTGGGGATTGTGTTTCATTGACTTGCCTTAATCTACTCCTGTGGGGCCAGGT	141485606	141485769	141485819	141485767	-1	5	MGP_WSBEiJ_G0029426.1	141483358	141512008	Cyp3a13	4483	901	207685	No_or_no_constitutive_exon
GGGGCCTCCTGGCATTTGTGCTGCTGCCTTCCACCTCCATATGGGAACAGTG	145977890	145978006	145977840	145977892	1	5	MGP_WSBEiJ_G0029485.1	145149852	146166043	Sdk1	4483	901	207685	No_or_no_constitutive_exon
GGGGCGTGGGTCAGCGCTGTGGTCCCCCTTCCTTCCTTAGGGAAATCCAGGA	146437014	146437139	146436964	146437016	1	5	MGP_WSBEiJ_G0029487.1	146434690	146452994	Ap5z1	4483	901	207685	No_or_no_constitutive_exon
ACAACTATTTTTCCTTTTGTAACAACTCATTGTTTGGTTCTGGGGCACAGGA	147114355	147114994	147115044	147114992	-1	5	MGP_WSBEiJ_G0029497.1	147014837	147137136	Rnf216	4483	901	207685	No_or_no_constitutive_exon
TGGGTCAGGGAGAGATTCTACCAGGACAAGCTGCGGTGGGACAAGTGCAGGT	147792531	147793002	147793052	147793000	-1	5	MGP_WSBEiJ_G0029511.1	147788256	147810230	Usp42	4483	901	207685	No_or_no_constitutive_exon
CCAGAATCTTGGCTGATGGAGACCGCCTGGGTTTCTTTGGGGACTGGCAGGA	148276029	148276130	148276180	148276128	-1	5	MGP_WSBEiJ_G0029522.1	148255577	148285647	Tecpr1	4483	901	207685	No_or_no_constitutive_exon
TTTTCATCCTCTGTAGACGTTCATGCTCATTTTTCTGTTTTGATGGGCAGGT	155048003	155048107	155047953	155048005	1	5	MGP_WSBEiJ_G0029583.1	154710358	155122323	Fry	4483	901	207685	No_or_no_constitutive_exon
TCTCATATTTGGTTCCAGAATAAATCCTATTCCCTTTGAAGTGGGAAAAGTT	156307124	156307492	156307074	156307126	1	5	MGP_WSBEiJ_G0039338.1	156302166	156307492	None	4483	901	207685	No_or_no_constitutive_exon
CCACGAAAGAATCTGGCGTGTCCTGTGTCTGTTTCTGCTGGCGGGAACAGGC	28172	28198	28248	28196	-1	6	MGP_WSBEiJ_G0015043.1	28172	34976	None	4483	901	207685	No_or_no_constitutive_exon
ATGTTTTCATTCAGAGTTATCTCCTCTATTACTGCTCTCGGGAATTTAAGGA	1403646	1403681	1403731	1403679	-1	6	MGP_WSBEiJ_G0029603.1	1400833	1478253	Sgce	4483	901	207685	No_or_no_constitutive_exon
TCTCACGTGCTGCTCCCGTGTTATGACCTCTTTGCCATTTCCTAGGGAAGGT	1832587	1833381	1832537	1832589	1	6	MGP_WSBEiJ_G0029605.1	1647872	1922784	Ppp1r9a	4483	901	207685	No_or_no_constitutive_exon
GCCGGTTGCCCTCACAGGGACATCTCTACACTGTTCCCATCCGGGAACAGGG	14270527	14270659	14270477	14270529	1	6	MGP_WSBEiJ_G0029643.1	14268724	14307805	Cav1	4483	901	207685	No_or_no_constitutive_exon
CCCTACTGAGGTTTGATTTACTTATGCATGTTTACAGGGAGCCCAGGAAGTC	20291591	20291657	20291707	20291655	-1	6	MGP_WSBEiJ_G0029660.1	20246356	20312759	Aass	4483	901	207685	No_or_no_constitutive_exon
GATAATTGATGAGTATGCTTGCATAAGGAGTTGGTGGAGGATCGGGTGAGGA	22884861	22885366	22885416	22885364	-1	6	MGP_WSBEiJ_G0029677.1	22881241	22909120	Gpr37	4483	901	207685	No_or_no_constitutive_exon
GAAGTCCAGATCTCAGACTCAAAGCTTACAGCTACCTGCCTGGGACACAGGC	26840208	26840382	26840432	26840380	-1	6	MGP_WSBEiJ_G0029700.1	26821631	26857763	Kcp	4483	901	207685	No_or_no_constitutive_exon
CTTGACAGGGGAAGTGTCCTGTGACTGAATCTGTTTGGGTCGGGGGCCAGGA	26833753	26833926	26833976	26833924	-1	6	MGP_WSBEiJ_G0029700.1	26821631	26857763	Kcp	4483	901	207685	No_or_no_constitutive_exon
GTGTGTGCTGTGGTAGGGAAGTAGAACCACTCTCCTCTCTGGGTGTGCAGGT	32535968	32536133	32536183	32536131	-1	6	MGP_WSBEiJ_G0029741.1	32532441	32576773	None	4483	901	207685	No_or_no_constitutive_exon
TAGTGTTTTCTCTTAAGTACCTTTAGACTGTAATTTCTTTGGGGTTACAGGA	32807674	32807864	32807624	32807676	1	6	MGP_WSBEiJ_G0029743.1	32772893	32846633	Nup205	4483	901	207685	No_or_no_constitutive_exon
GACCCTGCAGCCCCAGTTTGCCCATGTCTCCAAGGCTTCTACAGGGCCAGTT	39510591	39510620	39510541	39510593	1	6	MGP_WSBEiJ_G0029806.1	39500450	39515510	Ephb6	4483	901	207685	No_or_no_constitutive_exon
CTATTCATGACACAGTTGCCATGGCAACTCTCACCCCTTGGGTGGAGCAGCC	39517816	39518085	39518135	39518083	-1	6	MGP_WSBEiJ_G0029807.1	39515621	39533411	Trpv6	4483	901	207685	No_or_no_constitutive_exon
TACTTACCATGACAATTTAATTCCCCAACTGTTCTTCCTGGGCGGAGCAGCC	39555059	39555328	39555378	39555326	-1	6	MGP_WSBEiJ_G0029808.1	39549480	39602106	Trpv5	4483	901	207685	Yes
TGGCTGAATATTAACATCTTTCCCTGCTTCTCCCTGTGTGATGGGGGCAGAC	46692106	46692189	46692056	46692108	1	6	MGP_WSBEiJ_G0029869.1	46691229	46748823	Sspo	4483	901	207685	No_or_no_constitutive_exon
GGGAGCTGAGGCAATGACGTCTCACTCCCCTCCATCTTCAGGGGAGACAGCA	46716693	46716858	46716643	46716695	1	6	MGP_WSBEiJ_G0029869.1	46691229	46748823	Sspo	4483	901	207685	No_or_no_constitutive_exon
TACTACCTTTTAAAGTTGTGACATTTGGCCTGTTTCTTCCACTGGGACAGGA	48689140	48689257	48689307	48689255	-1	6	MGP_WSBEiJ_G0029904.1	48626153	48798332	Osbpl3	4483	901	207685	No_or_no_constitutive_exon
ATATGGTGGTGGAGGACCTGGATATGGCAACCAGGGTGGGGGCTACGGAGGT	49877269	49877293	49877343	49877291	-1	6	MGP_WSBEiJ_G0029908.1	49873773	49883455	Hnrnpa2b1	4483	901	207685	No_or_no_constitutive_exon
AAGATACCAATCTCCTTTCTCTCTCCTCCTCCCCCTGGGGCCATAAAAAGAG	50651133	50652205	50651083	50651135	1	6	MGP_WSBEiJ_G0015050.1	50648419	50652318	Hoxaas2	4483	901	207685	No_or_no_constitutive_exon
ACACTCACGAGACTGTCAGAGAAGAGTGACTGGCTCTTGTTTGGGAACAGGG	54043148	54043322	54043098	54043150	1	6	MGP_WSBEiJ_G0006857.1	54034501	54051308	6430584L05Rik	4483	901	207685	No_or_no_constitutive_exon
AGTGTTTGAAGTGTGTGGTCACCATGTGCTTGCCTGTGTTGGGGTTGCAGAA	54825672	54825793	54825843	54825791	-1	6	MGP_WSBEiJ_G0029952.1	54744589	55230259	Pde1c	4483	901	207685	No_or_no_constitutive_exon
GTCCCTTTTTCCCCCTCTCTCTTGCTGTGACATCACCTGGGGAAATCCAGAA	55590854	55590909	55590959	55590907	-1	6	MGP_WSBEiJ_G0029957.1	55574792	55616995	Nt5c3	4483	901	207685	No_or_no_constitutive_exon
AGCTAACTAAGGTTTGACTTTTTCCTTCAACTCTCTCTTTTGGGAAATAGGT	71403275	71403391	71403225	71403277	1	6	MGP_WSBEiJ_G0030030.1	71391430	71408455	Rnf103	4483	901	207685	No_or_no_constitutive_exon
CCCGCCAGTTCCTAAGCGGCTTTTTGGTAATGGACTGGGGTGAAATCAAGGG	72321891	72322030	72322080	72322028	-1	6	MGP_WSBEiJ_G0030044.1	72320730	72327944	Rnf181	4483	901	207685	No_or_no_constitutive_exon
CTTCTGTGGAGCTCTGATCAGACTTTTCCAGTTTGGGGTTGACTGGTGAGAG	72613176	72613218	72613126	72613178	1	6	MGP_WSBEiJ_G0015061.1	72607280	72613218	Gm20536	4483	901	207685	No_or_no_constitutive_exon
CCTTCACTCCATCCTACACTGGAAAACTCTTGGGCTCCTGGGATGAACAGGT	73052146	73054138	73052096	73052148	1	6	MGP_WSBEiJ_G0004202.1	73046008	73054138	Gm44031	4483	901	207685	No_or_no_constitutive_exon
TATATCTATATTATTTGTGTGTGTGTGTCTGCCTGTCCTCTCCGGGGAAGTT	80275330	80275483	80275280	80275332	1	6	MGP_WSBEiJ_G0030069.1	80274635	81108106	Lrrtm4	4483	901	207685	No_or_no_constitutive_exon
AAGGGAACCACTCTGATCTGTCTTGGCCTTGTCTGGGGGCTGGATGACAGGT	83432630	83432730	83432580	83432632	1	6	MGP_WSBEiJ_G0030082.1	83430070	83438742	None	4483	901	207685	No_or_no_constitutive_exon
TCTCCAGGCATGGACTCCTGTCCCATATCTCCTCTCCCTGTGTGGGGCAGGT	83757938	83758275	83758325	83758273	-1	6	MGP_WSBEiJ_G0030100.1	83750458	83853836	Tet3	4483	901	207685	No_or_no_constitutive_exon
AGGGTGTGATGGTGGGAATGGGCCAGAAAGACAGCTATGTGGGGGACGAGGC	83922317	83922398	83922448	83922396	-1	6	MGP_WSBEiJ_G0030102.1	83908653	83931379	Actg2	4483	901	207685	No_or_no_constitutive_exon
GAAGTCCAATGTCCAGATGCTACAGAGCAATCTTCAGAGGGCCAAGACAGAG	84058563	84058692	84058742	84058690	-1	6	MGP_WSBEiJ_G0030104.1	84050302	84062386	Clec4f	4483	901	207685	No_or_no_constitutive_exon
CTGGCCTCCTCTGCCCATCCTTTCTTTCTCTTCCACTCTGGGGGCTGCAGCG	86014804	86014878	86014928	86014876	-1	6	MGP_WSBEiJ_G0030125.1	86003001	86039167	Fbxo41	4483	901	207685	Yes
CCCCCTGCAGGGCTTGGGCAGGGGCAGACTTGCCAGCCCAAGGGTGCCAGGC	88495119	88495260	88495310	88495258	-1	6	MGP_WSBEiJ_G0030167.1	88495107	88520104	Rab43	4483	901	207685	No_or_no_constitutive_exon
ATCAGTTCTCAGCATGCACTACTAATGCCTCCTCTCCTGTGTGGGGACAGGT	89006266	89006423	89006473	89006421	-1	6	MGP_WSBEiJ_G0030178.1	88982089	89178309	Eefsec	4483	901	207685	No_or_no_constitutive_exon
CTGAGGTTCTAGTCACCGGCTTCTTCTCTCCACCGGGCTCTGGGGGTTAGGT	92650186	92650332	92650382	92650330	-1	6	MGP_WSBEiJ_G0030222.1	92632285	92697822	Grip2	4483	901	207685	No_or_no_constitutive_exon
ATCTGGAGCCTCAAGGGCCCTCCATGCGTAACAGGCCTCTGGGGTTGCAGGA	92931035	92931196	92930985	92931037	1	6	MGP_WSBEiJ_G0030225.1	92857313	92957034	Fgd5	4483	901	207685	No_or_no_constitutive_exon
TGTGCATCGGTTAGAACAGCAGATGACACCCGCTCTTTCTGCATGGGCAGGT	108103844	108104013	108103794	108103846	1	6	MGP_WSBEiJ_G0030264.1	107036438	108109569	Cntn4	4483	901	207685	No_or_no_constitutive_exon
GAGAGGCCTGGAGCCTGGGGGCTGAGCAGGGTATCCCTGCCTGGGAGCAGAG	114859106	114859211	114859056	114859108	1	6	MGP_WSBEiJ_G0030292.1	114848528	114873927	Ttll3	4483	901	207685	No_or_no_constitutive_exon
TGTCTGTCTCCTCCTCCAAGGCACGAGTCTCCCTGGCCGGGGTGGAGGAGCA	115168066	115168325	115168016	115168068	1	6	MGP_WSBEiJ_G0030305.1	115113280	115174313	Irak2	4483	901	207685	No_or_no_constitutive_exon
GTACACCACTTTCAGTTCTCTGCTTTGTTTCTTGATGTCTTGGGGGAAAGGT	122091020	122091241	122090970	122091022	1	6	MGP_WSBEiJ_G0030373.1	122020659	122106825	None	4483	901	207685	No_or_no_constitutive_exon
ATTTCCTAAAGGCAGAGACTTACCAATTTCTCTCTTATTGGGGTCGGCAGAC	122140177	122140225	122140127	122140179	1	6	MGP_WSBEiJ_G0030374.1	122124405	122153739	Il17ra	4483	901	207685	Yes
TAGAGCACTGACTCTTCTTTTGGGGGGGACTGTGTTGTTTGGGGACACAGCA	122888699	122888882	122888649	122888701	1	6	MGP_WSBEiJ_G0030383.1	122885242	122898389	Pex26	4483	901	207685	No_or_no_constitutive_exon
AGATGGGAAACATGACTGCTACTTTGTGCTTGTTCTCCTGGGCGGGGCAGGA	122968931	122969024	122968881	122968933	1	6	MGP_WSBEiJ_G0030385.1	122951530	122978726	Usp18	4483	901	207685	No_or_no_constitutive_exon
GGGAGTGGATGGTCAGCTCACTTTCTCTCTTCTTCCTGGGGTGGGGCCAGCC	126498002	126498125	126498175	126498123	-1	6	MGP_WSBEiJ_G0030420.1	126461283	126500377	Clstn3	4483	901	207685	No_or_no_constitutive_exon
CTCTCTTTGCTCCCCACCCTGGGTCAATGTTACCATATGCCGGGATGTAGGC	126878197	126878334	126878384	126878332	-1	6	MGP_WSBEiJ_G0030434.1	126873299	126883577	Lrrc23	4483	901	207685	No_or_no_constitutive_exon
GGCCTGTATCCTGGGCTTAGACTGCTTTCACTATTTTGGGATGGAGCCAGCA	130775622	130775772	130775572	130775624	1	6	MGP_WSBEiJ_G0030492.1	130745091	130778327	None	4483	901	207685	No_or_no_constitutive_exon
AAGTGGCCTGTATCCTGGGCTTAGACTGCTTTCACTATTTTGGGATGGAGCC	130775618	130775772	130775568	130775620	1	6	MGP_WSBEiJ_G0030493.1	130769992	130787208	None	4483	901	207685	No_or_no_constitutive_exon
GGTGACTCTGGGGAAGGTGACCACTGTGTCTCTCCTTTGGGGTGCAACAGGC	130807926	130808010	130808060	130808008	-1	6	MGP_WSBEiJ_G0030495.1	130804353	130813083	Fkbp4	4483	901	207685	No_or_no_constitutive_exon
CGTTTACCCCCTCCTTCTGATTCTTTCTACCTGTCTGGGTTTGGAAACAGAT	130877227	130877354	130877404	130877352	-1	6	MGP_WSBEiJ_G0030496.1	130862148	130911859	Pzp	4483	901	207685	No_or_no_constitutive_exon
AGCCAAGGAAATGAAATACATGGCTTCCTGCGTGACAATGGGATCAGCAGTA	131060464	131060526	131060576	131060524	-1	6	MGP_WSBEiJ_G0039390.1	131060464	131068880	None	4483	901	207685	No_or_no_constitutive_exon
CCTGTGACTCTGCTGACTCTTCCGTGTCTTCATTGTTTTCTGGGAAGAAGAT	138295542	138295701	138295492	138295544	1	6	MGP_WSBEiJ_G0030576.1	138289887	138304980	Ddx47	4483	901	207685	No_or_no_constitutive_exon
TGTACAAAGTCTTGCTTTGTTTGTTTGTTTTTTTTTCTTTAACTGGGTAGGA	139100658	139100830	139100880	139100828	-1	6	MGP_WSBEiJ_G0030584.1	139030703	139517431	Grin2b	4483	901	207685	No_or_no_constitutive_exon
TGTGGAAGCATAACACTGGTTTCCTGTTTTTCCTAATTTCTGGGTAATAGAC	140140478	140140591	140140641	140140589	-1	6	MGP_WSBEiJ_G0030588.1	140063909	140148501	Gucy2c	4483	901	207685	Yes
CATCCCGTCTCAACCAGGTCGGACGCCTGGGTCCCTTGCTGTTGGGGGAGGG	296988	297099	296938	296990	1	7	MGP_WSBEiJ_G0030684.1	296394	325223	Cacng8	4483	901	207685	No_or_no_constitutive_exon
CTTGGGGTGCCCTAGTGATGGGGGACTGAGGACAGGTTCTGTGGGGGCAGGA	526744	527019	526694	526746	1	7	MGP_WSBEiJ_G0030691.1	518851	536155	Cnot3	4483	901	207685	No_or_no_constitutive_exon
AGGGAGGGGACAGGAGGCAGTACCCAGGGCCACTGGTGGGGATGGGGCAGCC	1059642	1059765	1059592	1059644	1	7	MGP_WSBEiJ_G0030699.1	1044272	1063013	Ttyh1	4483	901	207685	No_or_no_constitutive_exon
AGGGATGTCTTCTATTTTTGCTGCCTCCTCCCTACCCATTGTCTGGGGAGGG	1394206	1394264	1394314	1394262	-1	7	MGP_WSBEiJ_G0030708.1	1394203	1414613	Ppp1r12c	4483	901	207685	No_or_no_constitutive_exon
TCCATGCTGAGTTGCTTCTCTTTAGGAGCCAGTGGCTTCAGAGGGCAGAGGG	1550178	1550405	1550128	1550180	1	7	MGP_WSBEiJ_G0004318.1	1546685	1550405	Gm44877	4483	901	207685	No_or_no_constitutive_exon
CTTCTTCATCTTGTGTTTCTTCTTCATCATCTTGTTTTTCTGTGGGACAGAA	3853759	3853891	3853941	3853889	-1	7	MGP_WSBEiJ_G0030772.1	3842481	3869261	Zim1	4483	901	207685	Yes
TTAGGCATGGAGGCCAGCAAGCAGCCACAAGGCTGCAGGGAGCATCAGAGAA	9971704	9971741	9971791	9971739	-1	7	MGP_WSBEiJ_G0030802.1	9962036	9994948	None	4483	901	207685	No_or_no_constitutive_exon
CTGACTTCATTTCTTCTTCCTAATGTTCTTCGGCTTTGCTGGGACCACAGTG	13665441	13665545	13665391	13665443	1	7	MGP_WSBEiJ_G0030846.1	13646589	13670954	Zfp541	4483	901	207685	No_or_no_constitutive_exon
CCACGGTTGGGTGGGAACCAGAGCCATTCCTTTCCTTTGCAGGGTCTGAGGA	13781387	13781663	13781713	13781661	-1	7	MGP_WSBEiJ_G0030851.1	13781387	13807161	Dhx34	4483	901	207685	No_or_no_constitutive_exon
CTTGACCCTCCCCACCCCTCTGGGCTCTCTGCTCCCCTGGGATGGACCAGTG	14092766	14092914	14092964	14092912	-1	7	MGP_WSBEiJ_G0030860.1	14085927	14109322	Npas1	4483	901	207685	No_or_no_constitutive_exon
CCCCATCCTCCCTCTCCCCGCTGGCTTGGGCACCAGGGGAGTGGAACCAGGT	14732722	14732854	14732904	14732852	-1	7	MGP_WSBEiJ_G0030877.1	14706705	14746369	Hif3a	4483	901	207685	No_or_no_constitutive_exon
GATTAAGTCCAGAGACAAAAAGATAACAGGTCATTGCCTGGGTGGGACAGAT	16037466	16037742	16037416	16037468	1	7	MGP_WSBEiJ_G0030886.1	16016540	16040441	Mill1	4483	901	207685	No_or_no_constitutive_exon
GTGAGGTCCAGGGACAAGAAGGTAACGAGTTCCTGCCTGGGGCGGGCCAGGC	16736171	16736447	16736121	16736173	1	7	MGP_WSBEiJ_G0030891.1	16717119	16745168	Mill2	4483	901	207685	No_or_no_constitutive_exon
AGTGCACTGACTGAGTGGTGTCCCCCACCTCCCACTCCTTTGGGAGGCAGGT	16962407	16962639	16962357	16962409	1	7	MGP_WSBEiJ_G0030901.1	16959598	16979968	Rsph6a	4483	901	207685	No_or_no_constitutive_exon
TCTAAGGGTTCTTCTGGCCTTTCCCAGCTGAGCTTGCTGCCTGGGAGGAGGT	17080764	17080905	17080955	17080903	-1	7	MGP_WSBEiJ_G0030909.1	17071451	17082372	Gipr	4483	901	207685	No_or_no_constitutive_exon
CACCTAGAGTCCAATGAAGACAGGCCTCAGCTGGCCTAAGATGGGCAAAGTT	17749224	17749514	17749564	17749512	-1	7	MGP_WSBEiJ_G0030942.1	17749224	17769992	Cblc	4483	901	207685	No_or_no_constitutive_exon
TGTCTCAACAAAAACAAACAAGTCATTAAGGACTTTGATAATGGGGACAGGC	22212910	22213386	22213436	22213384	-1	7	MGP_WSBEiJ_G0004330.1	22212910	22217050	Gm44793	4483	901	207685	No_or_no_constitutive_exon
GGGGCAGGGCAGAACCCTTGGCTTGACGGTAACTGGGCTGGGTCGGGCAGGA	22648388	22648553	22648338	22648390	1	7	MGP_WSBEiJ_G0030979.1	22627585	22652453	Cadm4	4483	901	207685	No_or_no_constitutive_exon
GTGGAGGGGTAGTCGGTGGGGCCCTCAGGAAGAGCTAGCGAGGGTAGCAGTT	23492202	23493580	23492152	23492204	1	7	MGP_WSBEiJ_G0004333.1	23492009	23493586	9130221H12Rik	4483	901	207685	No_or_no_constitutive_exon
TCCACAAGCAGAGAGGGACTTAACATACATCCCACCTCTGGGTGGTACAGGT	23619973	23620174	23619923	23619975	1	7	MGP_WSBEiJ_G0031011.1	23590722	23649936	Megf8	4483	901	207685	No_or_no_constitutive_exon
CCTCTTCTGCCTAGCCAGAATAACTGATCTTCCTGGGGTGGGGGGCTCAGGC	24109212	24109334	24109384	24109332	-1	7	MGP_WSBEiJ_G0031027.1	24102536	24134698	Axl	4483	901	207685	No_or_no_constitutive_exon
GGTGGAGATGAGCCATGTCCTGACCTTACTGCTTTTCCCAACCGGGGCAGGC	24106686	24106846	24106896	24106844	-1	7	MGP_WSBEiJ_G0031027.1	24102536	24134698	Axl	4483	901	207685	No_or_no_constitutive_exon
ACCCCAAGGCCTTGCAAGCTGAGGTGGCCCTGACCCTGAAGGTCTGGGAGAA	27116615	27116699	27116749	27116697	-1	7	MGP_WSBEiJ_G0031097.1	27116245	27155729	None	4483	901	207685	No_or_no_constitutive_exon
ACAGACAGGGCATGTGATCCGAGGACTCACTGGACAGGGTGGTGAGGTAGAG	27627664	27627734	27627784	27627732	-1	7	MGP_WSBEiJ_G0031115.1	27609804	27679121	Actn4	4483	901	207685	No_or_no_constitutive_exon
TGGGGCCTAATCTGGGCCTGGCCTCTGCTATGCCTGCGTCCTGGGAGCAGAA	27611677	27611743	27611793	27611741	-1	7	MGP_WSBEiJ_G0031115.1	27609804	27679121	Actn4	4483	901	207685	No_or_no_constitutive_exon
TTTCATTATTTTAAAGTGTGTTGTGTGTGTGTTTGCTCAAACGGGTGCAGGA	27865132	27865197	27865247	27865195	-1	7	MGP_WSBEiJ_G0004340.1	27865132	27866760	Gm16282	4483	901	207685	No_or_no_constitutive_exon
AGTCCATCATCACTGTCATTGCAGTGTTGCCTTGCTCTCTGGGACTGTAGGT	29080051	29080189	29080239	29080187	-1	7	MGP_WSBEiJ_G0031156.1	29056587	29101376	Wdr62	4483	901	207685	No_or_no_constitutive_exon
CTCCTGGAGAGGAGTCCAGTGCCCATTCTGATGTGACTTGGGTGGGCTAGGG	29255070	29255141	29255191	29255139	-1	7	MGP_WSBEiJ_G0031167.1	29254078	29266288	Aplp1	4483	901	207685	No_or_no_constitutive_exon
TTGATCTGAGGACAGACTTGGGGACAAGCTCCTGTGTCTTGGGATGCTAGGG	29295119	29295291	29295069	29295121	1	7	MGP_WSBEiJ_G0031169.1	29281950	29316628	Nphs1	4483	901	207685	No_or_no_constitutive_exon
GGAGTGGGCAGGAAGGGGGCTCTGGAAGCTGACCTCCACTGGCCGGGCAGTG	29323990	29324129	29323940	29323992	1	7	MGP_WSBEiJ_G0031170.1	29323400	29344752	Prodh2	4483	901	207685	No_or_no_constitutive_exon
CGGCCCATATCTCGGAACTTGCGCCGGCAGCTCTATGGGCGAGGACCCAGGC	29399468	29399474	29399418	29399470	1	7	MGP_WSBEiJ_G0031176.1	29397976	29402621	U2af1l4	4483	901	207685	No_or_no_constitutive_exon
CGGGGCCCGTGTGGACCACCAGACAGGCCCCATCGTGTGGGGGGAACCAGGG	33479488	33479530	33479580	33479528	-1	7	MGP_WSBEiJ_G0031223.1	33474775	33504036	Gpi1	4483	901	207685	No_or_no_constitutive_exon
AGCAGAGGCTGTGGGAGGTCTGACCAATTTCTCTGCATTCTCAGGGACAGCT	33516586	33516718	33516768	33516716	-1	7	MGP_WSBEiJ_G0031224.1	33515006	33595123	4931406P16Rik	4483	901	207685	No_or_no_constitutive_exon
GCACGGGAGGCGGCGGCGGTGGCAGCGGTGCCGGTGCGGGCAAAGCCAAGAA	34464269	34465948	34464219	34464271	1	7	MGP_WSBEiJ_G0031231.1	34463315	34465948	Cebpa	4483	901	207685	No_or_no_constitutive_exon
GGGGTTGGTCAGACTTTAAGCAGCATTCACTCTTTGAATTTATGGGACAGGA	43875571	43875825	43875521	43875573	1	7	MGP_WSBEiJ_G0031287.1	43872034	43878385	Klk14	4483	901	207685	No_or_no_constitutive_exon
TGCAAAAAAAGAGGCTGAAGGTGGGGGGCAGAACCGGAATGGGAAGGCAGGG	45235507	45235618	45235457	45235509	1	7	MGP_WSBEiJ_G0031339.1	45224546	45244068	Tsks	4483	901	207685	No_or_no_constitutive_exon
AAGCCCACGTCCTGTCTTTCCATGGCCTTTGACTGCCCCGGGGAACCCAGGA	45246792	45246945	45246995	45246943	-1	7	MGP_WSBEiJ_G0031340.1	45245407	45264612	Cpt1c	4483	901	207685	No_or_no_constitutive_exon
CATCTGGGCCAGCCCTCCCCGTGACTGGCATGCCATTCCTGTGGGTGCAGTG	45269127	45269270	45269320	45269268	-1	7	MGP_WSBEiJ_G0031341.1	45266505	45277225	None	4483	901	207685	No_or_no_constitutive_exon
GCACTGGCACTGGGACCAGAACTGATTCTGTTCTCTCTGGGGTGGGCCAGGA	45509842	45509893	45509943	45509891	-1	7	MGP_WSBEiJ_G0031360.1	45500287	45521447	Ccdc155	4483	901	207685	No_or_no_constitutive_exon
TGTCCCCTTAACCCACCCCTTCTCTCCCCCTCTTCCCACTAACGGGTCAGGA	45668713	45668740	45668790	45668738	-1	7	MGP_WSBEiJ_G0031367.1	45664206	45693983	Ppfia3	4483	901	207685	No_or_no_constitutive_exon
ACTTAAATGGCACCCATTCATTTTGGTTTGTGCCTGCTCTGGGTATGCAGAC	45794427	45796023	45794377	45794429	1	7	MGP_WSBEiJ_G0031374.1	45771945	45796023	Gys1	4483	901	207685	No_or_no_constitutive_exon
CCAAGGGCCGGGGCACTGTGCTCCTGTCTGGTCCTCGGAAGGGCCGAGAGGT	46086237	46086287	46086187	46086239	1	7	MGP_WSBEiJ_G0031395.1	46079036	46086635	None	4483	901	207685	No_or_no_constitutive_exon
GTCTAACGCTGACATACATTTTCTCTGTTCCCTTCTGCTCTGCTGGGAAGCG	47048208	47048322	47048372	47048320	-1	7	MGP_WSBEiJ_G0031417.1	46861887	47068489	Sergef	4483	901	207685	No_or_no_constitutive_exon
CTGCTCCTGTTTACTGATCTTTTTCTTTCTCTTTTCCGATGGATGGGAAGCA	50576169	50576256	50576119	50576171	1	7	MGP_WSBEiJ_G0031450.1	50524776	50604977	Prmt3	4483	901	207685	No_or_no_constitutive_exon
GCCTAGATGTACTTTGTGACATTCTCTATCTCTTTCTTATGGGAATATAGCA	56772248	56772340	56772198	56772250	1	7	MGP_WSBEiJ_G0031464.1	56726236	56819488	Cyfip1	4483	901	207685	No_or_no_constitutive_exon
CAGGAGGCTGTAGCAGAAGGGTCGCTGTCTAATAATTGGCTGTGGGGCAGTC	67207887	67208033	67208083	67208031	-1	7	MGP_WSBEiJ_G0031501.1	67158112	67329778	Lrrk1	4483	901	207685	No_or_no_constitutive_exon
TGCCTACCAGCGCAGCCTGAGCCGCTGAGTGCCGGTCAGCGGGCGCCGAGAA	68612463	68612700	68612750	68612698	-1	7	MGP_WSBEiJ_G0031509.1	68478797	68619310	Lrrc28	4483	901	207685	No_or_no_constitutive_exon
TACAAGACATGGAACCTGCGTGCTTTTGGCTGGTACCCCCACTTGGGAAGGC	80602624	80602691	80602741	80602689	-1	7	MGP_WSBEiJ_G0031535.1	80599762	80615016	Mfge8	4483	901	207685	No_or_no_constitutive_exon
TCTCCCTAATGGAACACTTTTTTTTTTTAAACCCCTGTTGTGGGGAATAGGT	80940990	80941227	80941277	80941225	-1	7	MGP_WSBEiJ_G0031539.1	80929044	80948958	Polg	4483	901	207685	No_or_no_constitutive_exon
GGTGCCAGAGCAGGAGATGCTGCTGAGCGCGGCTGCGGGCCGTGGGGAAGGG	81428083	81428265	81428033	81428085	1	7	MGP_WSBEiJ_G0004382.1	81424560	81428265	Gm26646	4483	901	207685	No_or_no_constitutive_exon
TGACGCCAATGTTGTTTGAAGTAAATAATGTGTCCTTGTTTGGGGACCAGCT	81886165	81886312	81886115	81886167	1	7	MGP_WSBEiJ_G0031560.1	81863900	81891701	Prc1	4483	901	207685	No_or_no_constitutive_exon
CTGTCTCGGGGAAAAAAAAAAGAAAAAAATAATTAATTTTAGGGCTGGAGAG	81867259	81867830	81867880	81867828	-1	7	MGP_WSBEiJ_G0007109.1	81867259	81869147	6330403N20Rik	4483	901	207685	No_or_no_constitutive_exon
AGCCTGAGGTCCTCTGACTCAGTGGCTCTATGGGGTGGGGGGCAATGCAGGA	81964579	81964717	81964767	81964715	-1	7	MGP_WSBEiJ_G0031564.1	81959066	81969264	Fes	4483	901	207685	No_or_no_constitutive_exon
GGTGCATGTGGTGGGGGCCCAGCTTTCATTCTCCTGCCCTTGGGGTACAGGC	81964121	81964244	81964294	81964242	-1	7	MGP_WSBEiJ_G0031564.1	81959066	81969264	Fes	4483	901	207685	No_or_no_constitutive_exon
AGGGCTTGGGTTTTTTTTCACCCTGTCTTTTTTGATTTGGGCTGGGGCAGGT	82359040	82359165	82359215	82359163	-1	7	MGP_WSBEiJ_G0031568.1	82317489	82447962	Iqgap1	4483	901	207685	No_or_no_constitutive_exon
TGAGTGCAGACAGCCTGAAATACATTCCTCTCGTTTCACGGGATTACAAGGA	83469948	83470571	83470621	83470569	-1	7	MGP_WSBEiJ_G0031584.1	83469948	83480674	3110040N11Rik	4483	901	207685	No_or_no_constitutive_exon
TCTAATCCAGTGTTATTGCATTATGTAATTGTTCTCCCTGGGAAAAACAGAA	92445364	92445388	92445314	92445366	1	7	MGP_WSBEiJ_G0031647.1	92378681	92460594	Picalm	4483	901	207685	Yes
TATAATTAATTACATTTAAACTCTGTTGTCTTTTGTCTTATCAAGGGCAGAC	99504833	99504866	99504783	99504835	1	7	MGP_WSBEiJ_G0031662.1	99425589	99536374	Nars2	4483	901	207685	No_or_no_constitutive_exon
TTTTGAGAACTCTATGTATTTTATTCCCATGTCCTGTGCTGGATGGGTAGTG	100732405	100732569	100732619	100732567	-1	7	MGP_WSBEiJ_G0031681.1	100714432	100810215	Acer3	4483	901	207685	No_or_no_constitutive_exon
CCCCTCACACCCCGTCTTTCTCCCCCGTTGGTGGTTTTCGGGGTATGCAGGG	101378171	101378385	101378121	101378173	1	7	MGP_WSBEiJ_G0031687.1	101366934	101386987	Wnt11	4483	901	207685	No_or_no_constitutive_exon
GAGTGGTTATTTGGGGGGCTTGGATTAATGTGTGCTTTCTATGGGGACAGGA	104001712	104001833	104001883	104001831	-1	7	MGP_WSBEiJ_G0031726.1	103999225	104013904	Atg16l2	4483	901	207685	No_or_no_constitutive_exon
GGAGAACATCGATGAGAGTGCAGTGACAGAGAGCCGCGAGGAGCGGGCAGGC	104062640	104062858	104062590	104062642	1	7	MGP_WSBEiJ_G0031727.1	104029565	104063176	Stard10	4483	901	207685	No_or_no_constitutive_exon
TAAACAACACAGTAAGAACTTCATCTCAAAAATACTTTCTTGGGGACCAGCA	104827296	104827466	104827246	104827298	1	7	MGP_WSBEiJ_G0031742.1	104826345	104845268	Xndc1	4483	901	207685	No_or_no_constitutive_exon
TGGACAAGTTGTTGAAGAACTTTCTTTAATCTTCTTTCATTGATGGGCAGGA	107146461	107146763	107146411	107146463	1	7	MGP_WSBEiJ_G0031850.1	107130739	107146763	None	4483	901	207685	No_or_no_constitutive_exon
TCACAGGGACTGACTGACTGCCTTTTTCTTTTCTTGGCCATGGGGCGCAGCT	108635250	108635346	108635200	108635252	1	7	MGP_WSBEiJ_G0031904.1	108631345	108637661	Ilk	4483	901	207685	No_or_no_constitutive_exon
AGCATGCTAATCCTATATAACTTATGTCCTCATAATATGGGGAAATTTAGAT	110901355	110901559	110901609	110901557	-1	7	MGP_WSBEiJ_G0031942.1	110901355	110925925	Ovch2	4483	901	207685	No_or_no_constitutive_exon
AAGGCAGCTCCCGACACTCTTTCTCTTTGGGCTGCTGGTGGTGGGCACAGGT	112795556	112795697	112795747	112795695	-1	7	MGP_WSBEiJ_G0031982.1	112783227	112878863	St5	4483	901	207685	Yes
GTGGAGCAAACAGAGAGTGATGGTTTGTTGGCTTTATTTTCTGGGATAAGCT	113689878	113690135	113690185	113690133	-1	7	MGP_WSBEiJ_G0031996.1	113618801	113947968	Sbf2	4483	901	207685	No_or_no_constitutive_exon
GGGCAAGAGGGGTGGTCCTGCAGTCTTTGATAGCGTTCCGGGACACACAGGC	115537955	115538191	115538241	115538189	-1	7	MGP_WSBEiJ_G0032006.1	115494343	115538830	Dkk3	4483	901	207685	No_or_no_constitutive_exon
CTCTCCCACCCGCCCAACCCTGGCTTCACCGTGGCTCTCTAAAAGGGCAGTT	122100371	122100389	122100439	122100387	-1	7	MGP_WSBEiJ_G0032036.1	122036555	122105365	Syt17	4483	901	207685	No_or_no_constitutive_exon
CATCCTATACTTTGCTGCTGTTCTCAGAGTGATGCTTTTTTGGGGGCCAGGT	122218247	122218395	122218445	122218393	-1	7	MGP_WSBEiJ_G0032039.1	122198167	122251141	Tmc7	4483	901	207685	No_or_no_constitutive_exon
AAACTGCATTTTTAGTAAATTTTCTTCCTCTTACTCTGGTGGGTCTAAAGAT	123635979	123636138	123635929	123635981	1	7	MGP_WSBEiJ_G0032060.1	123621844	123642922	Lyrm1	4483	901	207685	No_or_no_constitutive_exon
TCCAGCGGCTTCTGGCGCTAGAGCCTGAGCGGCGTGGGCCCGCCAAGGAGGT	130296012	130296513	130295962	130296014	1	7	MGP_WSBEiJ_G0032113.1	130276016	130298709	Sbk1	4483	901	207685	No_or_no_constitutive_exon
TCTGCCTGCCTGGCTCATGGCCTCTCCTATCTTACTTTTTGGGATATCAGGT	130925962	130926044	130926094	130926042	-1	7	MGP_WSBEiJ_G0032145.1	130915803	130934816	Taok2	4483	901	207685	No_or_no_constitutive_exon
CCGTCATCCCAGCTCCCAGCTGGCAGGGCCTGGGGTGGAAGGGGGCGAAGGC	131074927	131075025	131075075	131075023	-1	7	MGP_WSBEiJ_G0032155.1	131073068	131076744	Prrt2	4483	901	207685	No_or_no_constitutive_exon
TGAGTGAACATTTTTCCTTCCCTTTCCCTTTGGTCATCCTGGGGCGACAGAA	131603994	131604066	131603944	131603996	1	7	MGP_WSBEiJ_G0032179.1	131595932	131608231	None	4483	901	207685	No_or_no_constitutive_exon
TCCTGTGTCTCCTGCCTCATCTAGTTCTCCAGATTCTAGTGGGGCAGGAGGC	131638208	131638381	131638158	131638210	1	7	MGP_WSBEiJ_G0032180.1	131629325	131680467	Srcap	4483	901	207685	No_or_no_constitutive_exon
GAGGGAAGAGAGACCAGACCCCATGTTCTGAAAGGAGATGGGGGCTGGAGAC	131731933	131732531	131732581	131732529	-1	7	MGP_WSBEiJ_G0032186.1	131726980	131735737	Zfp629	4483	901	207685	No_or_no_constitutive_exon
AGGCCTAGGAGAACTTCCATTCTCACTGGGTTGGTTTTCGCTGGGGACAGGT	132284623	132284774	132284573	132284625	1	7	MGP_WSBEiJ_G0032211.1	132279082	132300580	Itgax	4483	901	207685	No_or_no_constitutive_exon
CAGCCGTGCCCAGCTGGGCTTGCACTAATACATTACATTTGGGTCAGAAGCC	143672053	143672182	143672003	143672055	1	7	MGP_WSBEiJ_G0032283.1	143563882	143709987	Jakmip3	4483	901	207685	No_or_no_constitutive_exon
TGAAGGCATCAGGTGGACCTGCCCTACAGTAAGCCTCTCTGTGGGACCAGGT	144679868	144680058	144680108	144680056	-1	7	MGP_WSBEiJ_G0032295.1	144671905	144685559	Adam8	4483	901	207685	No_or_no_constitutive_exon
GTCTAACTCTCCCCATCTGAGTGTGAACCTTATTCTACTTGGGTTGGCAGGG	144782878	144782985	144782828	144782880	1	7	MGP_WSBEiJ_G0032300.1	144778313	144783406	Prap1	4483	901	207685	No_or_no_constitutive_exon
TTTCCTATAGCATCACTAACCCATTTCCACGCACTGTTCCTGGGAAGTAGCA	145638288	145638408	145638238	145638290	1	7	MGP_WSBEiJ_G0032334.1	145633405	145640179	Ric8a	4483	901	207685	No_or_no_constitutive_exon
AACCTGATCAAGACCCCTAGACTCTATCAATAATATCACCAGCTGGGTAGCT	145846561	145846592	145846511	145846563	1	7	MGP_WSBEiJ_G0032345.1	145843942	145846595	Gm17387	4483	901	207685	No_or_no_constitutive_exon
GGTTAACTCATCCTGTTCCTGTTTAACTTGTCCCCTGGGGATGGTGGCAGCC	145925658	145925822	145925872	145925820	-1	7	MGP_WSBEiJ_G0032348.1	145922007	145927591	Sigirr	4483	901	207685	No_or_no_constitutive_exon
CCTGTACACCACTAATTCTACTTTGGGCGTGGGGGTGGGGGTGGGGTCAGCG	146117693	146117798	146117848	146117796	-1	7	MGP_WSBEiJ_G0032359.1	146117406	146118209	Sct	4483	901	207685	Yes
GGGAGGTTGGGTGCAGGTAGAGCGAGTAGCTGGGGTGGTGAGCCAGGGAGGC	147529225	147529318	147529368	147529316	-1	7	MGP_WSBEiJ_G0007176.1	147527925	147533444	None	4483	901	207685	No_or_no_constitutive_exon
CCACCTTGCCCCCAGGAGGTCTGGAGCTCTACAGACCTCCTGGGGGCAAGGT	147621353	147622135	147622185	147622133	-1	7	MGP_WSBEiJ_G0032395.1	147621276	147639202	Igf2	4483	901	207685	No_or_no_constitutive_exon
AACCTCCCTGGCAGTGGCACAACTGGAGCTGGGTGGAGGCCCGGGAGCAGGT	147651806	147651916	147651966	147651914	-1	7	MGP_WSBEiJ_G0032396.1	147651749	147672630	Ins2	4483	901	207685	No_or_no_constitutive_exon
TTTGCTCGTGCTGTGTTGACTTTATATTCCCTTGCTGTGGGTGGATATAGTG	149584238	149584452	149584502	149584450	-1	7	MGP_WSBEiJ_G0032421.1	149538159	149620273	Ppfia1	4483	901	207685	No_or_no_constitutive_exon
AAATTTTCTGGGCTAAGAGGAGATTCACATGTGAACTGTAGAACTGGGAGCC	9631539	9631544	9631489	9631541	1	8	MGP_WSBEiJ_G0009670.1	9628992	9631544	Gm22207	4483	901	207685	No_or_no_constitutive_exon
CTGTGAACACATTGTGTTTTGTTTTCTTTTGTTGATTGATTGGGATACAGAG	10481806	10481965	10481756	10481808	1	8	MGP_WSBEiJ_G0032505.1	10473122	10489305	Lamp1	4483	901	207685	No_or_no_constitutive_exon
TTGGCTACTGTGTGAGTTGCTGACCTTTGTACACTTTGTGTGGGATACAGAA	21065338	21065437	21065288	21065340	1	8	MGP_WSBEiJ_G0032593.1	20943758	21131476	Ank1	4483	901	207685	No_or_no_constitutive_exon
CTTCCCCCACCCCACCTCACCTCACCCCGCTCTCTGGTTTGCATGGGAAGCC	23677455	23677566	23677405	23677457	1	8	MGP_WSBEiJ_G0032613.1	23617284	23683042	Fgfr1	4483	901	207685	No_or_no_constitutive_exon
CTAAGACACTTGCGGTCCTCTGATTTTCACATCTCCTTTCATTGGGACAGGT	23943782	23943976	23944026	23943974	-1	8	MGP_WSBEiJ_G0032622.1	23937619	23960120	Ash2l	4483	901	207685	No_or_no_constitutive_exon
CCACAAGGAGCTTAGTTGGAGGGCACCCCCTCTGGAAGAAGGGGAAGCAGCT	25310766	25310794	25310716	25310768	1	8	MGP_WSBEiJ_G0032633.1	25273935	25314269	Adgra2	4483	901	207685	No_or_no_constitutive_exon
CTCAGAAGAAGGTGTCACACCTTTAATCCTAGGAAGGCAGAGGGAGGCAGAT	32549075	32549480	32549025	32549077	1	8	MGP_WSBEiJ_G0007198.1	32546759	32549480	None	4483	901	207685	No_or_no_constitutive_exon
TTTTGGGCCAATTCGATTAAAGACACCAACCAATATTTATTTGGGGATAGGT	39746648	39746854	39746598	39746650	1	8	MGP_WSBEiJ_G0032688.1	39693298	39757591	Slc7a2	4483	901	207685	No_or_no_constitutive_exon
TCTCGGAGGGGTGTGCTCAGACAGTGGCCGCGGAAGCTCCTGGGTGGCAGCG	56731372	56731443	56731493	56731441	-1	8	MGP_WSBEiJ_G0004471.1	56731372	56734596	Gm28063	4483	901	207685	No_or_no_constitutive_exon
CCGGGACAATCGGATCCTCTCTTCTCGGGTAATCTCGAACCGGCAGGGAGAC	58435892	58436225	58435842	58435894	1	8	MGP_WSBEiJ_G0032757.1	58434783	58437330	BC030500	4483	901	207685	No_or_no_constitutive_exon
ACGGTTATTATTGGAGGCATTTACATTTTTCCTTTTCTCCCTGGGAACAGTC	64556467	64556574	64556624	64556572	-1	8	MGP_WSBEiJ_G0032774.1	64477221	64585403	Klhl2	4483	901	207685	No_or_no_constitutive_exon
GAAGGGCTCCCGACCTCTCTGGCTAGCTCTGGCTTTCTCCTACGGGGCAGGT	69925342	69925444	69925292	69925344	1	8	MGP_WSBEiJ_G0032816.1	69920434	69927521	Tm6sf2	4483	901	207685	No_or_no_constitutive_exon
CTCCCGACCTCTCTGGCTAGCTCTGGCTTTCTCCTACGGGGCAGGTACAGGA	69925348	69925444	69925298	69925350	1	8	MGP_WSBEiJ_G0032816.1	69920434	69927521	Tm6sf2	4483	901	207685	No_or_no_constitutive_exon
CTATGCCTCACTGCCTAGTGGCACTGACCTTGGCATTTTTTGGGCAGAAGAG	71141715	71141808	71141858	71141806	-1	8	MGP_WSBEiJ_G0032866.1	71125681	71159877	Haus8	4483	901	207685	No_or_no_constitutive_exon
TTCCAGGACACACATGGAAACTGGGGCCTTGTGGGGACCCTGGGGATCAGGG	71283646	71283951	71284001	71283949	-1	8	MGP_WSBEiJ_G0032870.1	71283646	71291490	Nr2f6	4483	901	207685	No_or_no_constitutive_exon
TACTGGTTCTCTGGATGATGTGTAATGTCAACTCTTGTTTTGGGGTGCAGAC	80141674	80141823	80141873	80141821	-1	8	MGP_WSBEiJ_G0032945.1	80132784	80229000	Hhip	4483	901	207685	Yes
GGTCCACAGCTGGGCCGCCTGGCACTAGTATAACGGAGGTACTGGGGCAGTT	84350115	84350442	84350492	84350440	-1	8	MGP_WSBEiJ_G0032976.1	84348893	84350843	2210011C24Rik	4483	901	207685	No_or_no_constitutive_exon
TTCCTTCTTTCTGTTTTTTCTGTGTGCGCCATCCTGTGGGGCTGGGACAGAG	85015395	85015431	85015345	85015397	1	8	MGP_WSBEiJ_G0032992.1	84752261	85024401	Cacna1a	4483	901	207685	No_or_no_constitutive_exon
CCTGTCAGAGGCCCCGCCACGTACCGTCCCGGGGCCACTCGGGGTTGCAGGT	85473634	85473740	85473584	85473636	1	8	MGP_WSBEiJ_G0033018.1	85454341	85476536	Tnpo2	4483	901	207685	No_or_no_constitutive_exon
GTGTGTGTCTCTCTCTGTCTTGCTCTCTCCCCTCCCCGCCGGGGCTGCAGAA	94740661	94740815	94740611	94740663	1	8	MGP_WSBEiJ_G0033078.1	94581259	94746630	Gnao1	4483	901	207685	No_or_no_constitutive_exon
AAGCCTGTAAAGGGTGCAGTGGGCGACTTTCCACTCTTCTTGGGTGACAGAT	95985093	95985252	95985043	95985095	1	8	MGP_WSBEiJ_G0033107.1	95978275	96001544	Drc7	4483	901	207685	No_or_no_constitutive_exon
GCAAGCCAAATGAGTGACAAGAATCTATTTCTACTTTTGGGGGGGGTCAGGA	106724042	106724782	106723992	106724044	1	8	MGP_WSBEiJ_G0033155.1	106703637	106724782	Ces4a	4483	901	207685	No_or_no_constitutive_exon
TTGGTTATGAGGTTTTGATGTTGAAGGCAGCACTCTTCTCTGTGGGACAGAC	106990744	106990895	106990945	106990893	-1	8	MGP_WSBEiJ_G0033172.1	106977246	107009067	Kctd19	4483	901	207685	No_or_no_constitutive_exon
TGCCAAGAAAATGTTCAGATTGAGGGGGAGGGGGAGGGGGAACGCCAAAGAG	107643910	107643962	107644012	107643960	-1	8	MGP_WSBEiJ_G0033200.1	107642411	107654016	Dpep2	4483	901	207685	No_or_no_constitutive_exon
TAACCTGTCTGGGGGGATGGGGTGGGCTTCCCTGTTTAATGGGGGAGCAGGC	111386794	111386932	111386744	111386796	1	8	MGP_WSBEiJ_G0033232.1	111347933	111397365	Pmfbp1	4483	901	207685	No_or_no_constitutive_exon
TTACTCTCTCGCCCGCACACTACAACACACATGCCCATGACAGCAGGGAGGT	112825440	112825502	112825390	112825442	1	8	MGP_WSBEiJ_G0033256.1	112789019	112825513	Cog4	4483	901	207685	No_or_no_constitutive_exon
GAAAGATTATTTCTCCCAATGTGATTGTTGCCTTCTCTTTTTGGGATAAGGT	122103629	122103740	122103790	122103738	-1	8	MGP_WSBEiJ_G0033312.1	122068168	122121610	Mbtps1	4483	901	207685	Yes
GTGAGCCGGGGCAACCAGAATCTACCCCCAGTCCTTAATCAGGGGCTCAGAT	122167192	122167309	122167359	122167307	-1	8	MGP_WSBEiJ_G0033315.1	122163851	122171769	Taf1c	4483	901	207685	No_or_no_constitutive_exon
GCCCCAGTTTACTTTCATTGATGTTTTTCAACTTTCTTTTGGGAACCCAGGG	122549383	122549609	122549333	122549385	1	8	MGP_WSBEiJ_G0033323.1	122502494	122554549	Usp10	4483	901	207685	No_or_no_constitutive_exon
CCTGCCTGACTGAGCAACCTCGTTCTCACTTTTCCTTTTGGGATGGGAAGAT	124570104	124570535	124570585	124570533	-1	8	MGP_WSBEiJ_G0033344.1	124570104	124602548	Klhdc4	4483	901	207685	No_or_no_constitutive_exon
TCCACTTCTTCATGCCCGGCTTCACCCCACTTACAGCCCGGGGCAGCCAGCA	126266476	126267149	126266426	126266478	1	8	MGP_WSBEiJ_G0033383.1	126247497	126267149	Tubb3	4483	901	207685	No_or_no_constitutive_exon
GACCGACCGTCTCTTCTTCTCATTGCCGCCGTTCTTTTCTGGGCTGGCAGGT	127199410	127199498	127199360	127199412	1	8	MGP_WSBEiJ_G0033397.1	127097936	127213174	Galnt2	4483	901	207685	No_or_no_constitutive_exon
AGACTCACAGCACTAAGCCATCTTTCTGTGTCCCTCCCATGTGGGAGTAGAT	12865803	12866014	12866064	12866012	-1	9	MGP_WSBEiJ_G0033496.1	12749518	13232159	Fat3	4483	901	207685	No_or_no_constitutive_exon
ATCCTTCCTGTCTTTTCCTCACTTCTCCCCATTGTTTTCTGGGAGCCCAGAA	17770109	17770214	17770264	17770212	-1	9	MGP_WSBEiJ_G0033550.1	17768340	17772602	Eif3g	4483	901	207685	No_or_no_constitutive_exon
GCTCAGGGCTAGTAACGCACCAGTGCTGAAGTCTGTTCCGTGGGGTGCAGCT	18180207	18180304	18180354	18180302	-1	9	MGP_WSBEiJ_G0033566.1	18169608	18188705	Kri1	4483	901	207685	No_or_no_constitutive_exon
TTTCCTGACCACCCCACTTTCCACCCCCTGCTGGTTCCCGGGGGGCCCAGGT	18255517	18257549	18255467	18255519	1	9	MGP_WSBEiJ_G0033569.1	18222215	18257549	Slc44a2	4483	901	207685	No_or_no_constitutive_exon
TGTTTTGTTTTTGTTTTTTAAATTTCTTTTCTTTTCTTCCATGGGCAAAGAA	18465580	18466237	18465530	18465582	1	9	MGP_WSBEiJ_G0033574.1	18439979	18466237	AB124611	4483	901	207685	No_or_no_constitutive_exon
GGTGTGGGGTCAGTGATGCCCATGAATAACTGAACCTTTGGGGGTTGCAGAA	18936408	18936495	18936545	18936493	-1	9	MGP_WSBEiJ_G0033590.1	18930737	18948636	Rgl3	4483	901	207685	No_or_no_constitutive_exon
ACGGGGTTTGTAGCTGTGGCCAACCCAGCTTGGTGTGGGGAGTGGAGCAGGT	34971054	34971182	34971232	34971180	-1	9	MGP_WSBEiJ_G0033684.1	34959572	34976820	Robo3	4483	901	207685	No_or_no_constitutive_exon
AATACCCTCTTTTGCTTGTTACTCATGCTCTGTTACCATGGGGATGCCAGCT	38170476	38170572	38170622	38170570	-1	9	MGP_WSBEiJ_G0033784.1	38148075	38400575	Gramd1b	4483	901	207685	No_or_no_constitutive_exon
GATATCCTCTCCTTGTTTCTGACGTCTTGCTTTGGTGGGGGGGTTAACAGCT	40007293	40007379	40007429	40007377	-1	9	MGP_WSBEiJ_G0033793.1	39926881	40093880	Sorl1	4483	901	207685	No_or_no_constitutive_exon
CCCCCACATGGGCCTCCCTGACCTAGTCTCTTCTGCTTTCTTGGGGGCAGGT	43081788	43082093	43082143	43082091	-1	9	MGP_WSBEiJ_G0033841.1	43061006	43104848	Ube4a	4483	901	207685	No_or_no_constitutive_exon
CCGGGTACCTCTGCTTTCTCTAGTGTTAGAATTCTTTCCCCTAGGGACAGAA	43422776	43422891	43422941	43422889	-1	9	MGP_WSBEiJ_G0033853.1	43408262	43424825	Il10ra	4483	901	207685	No_or_no_constitutive_exon
CTGTCTCTTGGCTTTTCTTTCCGTCTGTGTTCCATCCATGGGAAATGCAGAT	47891333	47891348	47891398	47891346	-1	9	MGP_WSBEiJ_G0033892.1	47850405	48157403	Ncam1	4483	901	207685	No_or_no_constitutive_exon
ACGGTTAAGTGTTATATAGTAATTGTATTTATGTGTCTTCTGGGCAACAGGT	49391435	49391552	49391602	49391550	-1	9	MGP_WSBEiJ_G0033912.1	49280294	49402002	Sik2	4483	901	207685	Yes
AGAGAAAGAGAGGTTCCTCTGCCCCTGATATGATTTTCTTGGGCATGTAGGG	53125121	53125132	53125182	53125130	-1	9	MGP_WSBEiJ_G0033944.1	53100428	53162781	Acsbg1	4483	901	207685	No_or_no_constitutive_exon
AGAGAAAGAGAGGTTCCTCTGCCCCTGATATGATTTTCTTGGGCATGTAGGG	53123195	53123316	53123366	53123314	-1	9	MGP_WSBEiJ_G0033944.1	53100428	53162781	Acsbg1	4483	901	207685	No_or_no_constitutive_exon
TTGTCCTCAAATCTATTGATTTGTGTTGCTCTTTTGCCTTGAGGGAACAGGG	56546195	56546304	56546145	56546197	1	9	MGP_WSBEiJ_G0033997.1	56545137	56564270	Ubl7	4483	901	207685	No_or_no_constitutive_exon
AGCCTCTTTTCACATTTGTATGCCCCTCCCCCCTCTTGTCTGGGGTCAAGGA	56784169	56784298	56784119	56784171	1	9	MGP_WSBEiJ_G0034001.1	56709269	56803478	Stra6	4483	901	207685	No_or_no_constitutive_exon
TCTTTTCACATTTGTATGCCCCTCCCCCCTCTTGTCTGGGGTCAAGGAAGAA	56784173	56784298	56784123	56784175	1	9	MGP_WSBEiJ_G0034001.1	56709269	56803478	Stra6	4483	901	207685	No_or_no_constitutive_exon
TGGCTCTGCTGGTCTTGTCAGTAGCTTTTTTCCCCTTCATGTGGGCACAGAT	58019618	58019820	58019870	58019818	-1	9	MGP_WSBEiJ_G0034015.1	58018196	58056729	Bbs4	4483	901	207685	No_or_no_constitutive_exon
ATCTCTATTTCTGCTCTGTTTTTTTATCCCACCCCCACCCTGGGCAGCAGCT	58380687	58380797	58380637	58380689	1	9	MGP_WSBEiJ_G0034020.1	58356360	58391522	Parp6	4483	901	207685	No_or_no_constitutive_exon
TTTTATGGATTATTTTATAATGTGGGACTCCGTCTGGGAAGGAAGATGAGGG	60226637	60226867	60226587	60226639	1	9	MGP_WSBEiJ_G0034031.1	60180664	60226945	Tle3	4483	901	207685	No_or_no_constitutive_exon
CTCACAACTTCCAGAGGGACTTTCTATCCCGTTTTTTTTTCTGAGGGAAGGG	61746648	61746896	61746598	61746650	1	9	MGP_WSBEiJ_G0034041.1	61737301	61751748	Cln6	4483	901	207685	No_or_no_constitutive_exon
CTCAGTGCGCTGGCACTGATCCACCTCTGTTGTGTCTCTCTTGGGGACAGTT	62591017	62591149	62591199	62591147	-1	9	MGP_WSBEiJ_G0034049.1	62570311	62686746	Smad3	4483	901	207685	No_or_no_constitutive_exon
CTCTCCTCCTTCCCTTTCCCCTTCTTATCCTTTCCTGGGGGGAGTGATAGAG	62983947	62984103	62984153	62984101	-1	9	MGP_WSBEiJ_G0015160.1	62983947	62986955	1700055C04Rik	4483	901	207685	No_or_no_constitutive_exon
AGGTGTCTTACCATGCTTTGCGTTTTGGTTCCTGCTGCCGTGGGATGCAGGT	67022459	67022522	67022409	67022461	1	9	MGP_WSBEiJ_G0034105.1	66996177	67157170	Vps13c	4483	901	207685	Yes
ACACTTATTAAAGTTTAATACTAACTTTTTCTCTTTTTGGGGGGGATCAGGG	67137548	67137624	67137498	67137550	1	9	MGP_WSBEiJ_G0034105.1	66996177	67157170	Vps13c	4483	901	207685	Yes
GGAAGATGTACGGTCACCACGGCAACCGCATCGCCCCGGGGTTGGTAAAGAT	71877080	71877107	71877157	71877105	-1	9	MGP_WSBEiJ_G0034131.1	71829087	71877367	Tex9	4483	901	207685	No_or_no_constitutive_exon
TTTTTTCCTTGTCATAACCTTGGCTTTCTTGGTCTGTGGTTGTAGGGAAGCC	79354886	79354953	79355003	79354951	-1	9	MGP_WSBEiJ_G0034190.1	79344072	79471684	Col12a1	4483	901	207685	No_or_no_constitutive_exon
GCTAATGTAAAAATACCAAAGTCTTTTCTTTTGTTCTTTTGGGACATAAGGT	79884997	79885385	79884947	79884999	1	9	MGP_WSBEiJ_G0034194.1	79836197	79922823	Senp6	4483	901	207685	No_or_no_constitutive_exon
TGTATATGAAGCTCAATATGTAGTTGCGTTTCCCTCTTTTGGGTTGGCAGAT	86637428	86637494	86637378	86637430	1	9	MGP_WSBEiJ_G0004570.1	86633830	86639603	A330041J22Rik	4483	901	207685	No_or_no_constitutive_exon
CTTGCGGGTGTTGGGCAAGACTCTGCTGGCAAGGTAGCCCGGGGCTCGAGTA	91343309	91343330	91343380	91343328	-1	9	MGP_WSBEiJ_G0002282.1	91343309	91348898	None	4483	901	207685	No_or_no_constitutive_exon
ATGGGGTGGTGGCCGGCCATGCCTCACAGTCTGTGGTTTTGGGGTGACAGGA	94789652	94791237	94791287	94791235	-1	9	MGP_WSBEiJ_G0004571.1	94789652	94796265	Gm16262	4483	901	207685	No_or_no_constitutive_exon
TCGTGAGGACGTGCACACAGCAGAGCGATCTGATGCGGGGAAGGCAACAGGA	104662613	104662635	104662563	104662615	1	9	MGP_WSBEiJ_G0034317.1	104492361	104662635	Nphp3	4483	901	207685	No_or_no_constitutive_exon
GAACTAATACGCAGGCAGTGTCCACCCTCTTTGCTTTTCAGGGACCCAAGTC	107348379	107348481	107348531	107348479	-1	9	MGP_WSBEiJ_G0034358.1	107347672	107456380	Rad54l2	4483	901	207685	No_or_no_constitutive_exon
TGTGTCCCTAGACCAAGGGAGCCAGCCACTCACATTCTCCATGGGAACAGTT	108009171	108009263	108009313	108009261	-1	9	MGP_WSBEiJ_G0034365.1	107999838	108012931	Hemk1	4483	901	207685	No_or_no_constitutive_exon
AGCCTGCTGGGTGGCTGGCTTACCCTGCGTGGAATGCCGCCCAGGGGAAGGT	108000474	108000716	108000766	108000714	-1	9	MGP_WSBEiJ_G0034365.1	107999838	108012931	Hemk1	4483	901	207685	No_or_no_constitutive_exon
TCCCGTTGCACATCTGGTCACCCAATGTACACACATCCCTTCGGGGGCAGGT	108231517	108231626	108231467	108231519	1	9	MGP_WSBEiJ_G0034371.1	108231015	108235016	Zmynd10	4483	901	207685	No_or_no_constitutive_exon
GGAGTGGGTCGGGCGGGGCCGAGCCGGGCCGTGGGCCGTGTGGGGGCCAGGC	108320993	108321132	108321182	108321130	-1	9	MGP_WSBEiJ_G0034380.1	108299031	108321261	Gnai2	4483	901	207685	No_or_no_constitutive_exon
TACGGCCATGAGGCCATAGTCTGATTGTATTTTTTCTCCTTGGGGGTCAGAG	108767927	108768035	108768085	108768033	-1	9	MGP_WSBEiJ_G0034398.1	108757700	108791875	Rnf123	4483	901	207685	No_or_no_constitutive_exon
CGGCCATGAGGCCATAGTCTGATTGTATTTTTTCTCCTTGGGGGTCAGAGGA	108767927	108768033	108768083	108768031	-1	9	MGP_WSBEiJ_G0034398.1	108757700	108791875	Rnf123	4483	901	207685	No_or_no_constitutive_exon
GGGAGATAGCAGCAAATGAAGCTCTCAAAACGCACAGAGAATAAGGGAAGGC	109031433	109031748	109031798	109031746	-1	9	MGP_WSBEiJ_G0034406.1	109030501	109033661	Tcta	4483	901	207685	No_or_no_constitutive_exon
GCCCGCTGACGGGCGGGGAGCCTGTGAGCCTGGGCTCCCTGCGGGGCAAGGT	109068894	109069032	109068844	109068896	1	9	MGP_WSBEiJ_G0034408.1	109068375	109069817	Gpx1	4483	901	207685	No_or_no_constitutive_exon
CCGAGATCAACCGAGACAACCCTCTGGGGATGAAAGGGGAGATTGCAGAGGC	109099351	109101671	109099301	109099353	1	9	MGP_WSBEiJ_G0034409.1	109079305	109127907	Usp4	4483	901	207685	No_or_no_constitutive_exon
GAGTGTGGTGGCATCTGCGGTTAATTCCAGCACTCGGGAGGCAGAAGCAGGT	109125208	109125566	109125158	109125210	1	9	MGP_WSBEiJ_G0036150.1	109124435	109125566	Gm37963	4483	901	207685	No_or_no_constitutive_exon
CTGGGCTCCCGCCAACTAACTGCCTCACCCTTCTCTGACTGGGACTACAGGA	109245002	109245163	109244952	109245004	1	9	MGP_WSBEiJ_G0034416.1	109235783	109247490	Usp19	4483	901	207685	No_or_no_constitutive_exon
AAGGGGGGTCTGCGGGAAATGTGGGCAAGGCTGAGCACACGGGAAATGAGGA	109318380	109318511	109318330	109318382	1	9	MGP_WSBEiJ_G0034421.1	109315741	109318630	Dalrd3	4483	901	207685	No_or_no_constitutive_exon
GTAGGGGTGTGGGCGGGCCATCCTCTGACGGTCCCGCCCTGCAGGGGAAGAC	109603089	109603309	109603039	109603091	1	9	MGP_WSBEiJ_G0034429.1	109596715	109623339	Celsr3	4483	901	207685	No_or_no_constitutive_exon
TCTGTCTCTCTCTGTCTCTTTCTCTCCTCTCCACTCAACCGTGGGGGTAGAT	109614842	109614922	109614792	109614844	1	9	MGP_WSBEiJ_G0034429.1	109596715	109623339	Celsr3	4483	901	207685	No_or_no_constitutive_exon
ACTGAGTTTCAGTAAGTAGCAAAGAATTCTCAGGGTACCTGGGGACCCAGTC	109634536	109634732	109634486	109634538	1	9	MGP_WSBEiJ_G0034430.1	109623645	109635227	Slc26a6	4483	901	207685	No_or_no_constitutive_exon
AAGGCACCGTTACACTGAAGGACTTACCTCAATCTGTTTCCCATAGGGAGAG	109709905	109709937	109709855	109709907	1	9	MGP_WSBEiJ_G0034433.1	109683978	109715276	Col7a1	4483	901	207685	No_or_no_constitutive_exon
TATGATTCTGTTTTATTCTTTTGCATGTTTTCTTGGCTGAATGGGAGTAGAG	111509204	111509220	111509154	111509206	1	9	MGP_WSBEiJ_G0034461.1	111496490	111585074	Setd2	4483	901	207685	No_or_no_constitutive_exon
GAGTTGTGTCTTAAACTGTTGGTTCTCACTGGTCTCTCTCGTGGGCAAAGGC	115870240	115870316	115870366	115870314	-1	9	MGP_WSBEiJ_G0034500.1	115862662	115921430	Cnot10	4483	901	207685	No_or_no_constitutive_exon
ACGGGAGCAAGGGTGGTGGGTAACATAGCGTCTGTGGTGTGGGACAGCAGCA	120665098	120665275	120665048	120665100	1	9	MGP_WSBEiJ_G0034520.1	120630315	120677913	Dlec1	4483	901	207685	No_or_no_constitutive_exon
TGAACGGGAGCAAGGGTGGTGGGTAACATAGCGTCTGTGGTGTGGGACAGCA	120665095	120665275	120665045	120665097	1	9	MGP_WSBEiJ_G0034520.1	120630315	120677913	Dlec1	4483	901	207685	No_or_no_constitutive_exon
ACATACACACACACAGAGTCCCTCACGCTGTGCCTATTTTCTGGGGACAGGT	120942340	120942437	120942290	120942342	1	9	MGP_WSBEiJ_G0034527.1	120915604	120952834	Xylb	4483	901	207685	No_or_no_constitutive_exon
GGGGTGACTGCCAAAGTGCCCCAATGTTTGCTTCTCGTGGATGTGGGCAGAA	121548360	121548585	121548310	121548362	1	9	MGP_WSBEiJ_G0034536.1	121519459	121549600	Ttc21a	4483	901	207685	No_or_no_constitutive_exon
TGCTCATTGTGCTTTTAGTGTTTATTTTTATCTATGTGTGTTGGGGGTAGGT	121710057	121710312	121710007	121710059	1	9	MGP_WSBEiJ_G0034540.1	121709088	121723227	Slc25a38	4483	901	207685	No_or_no_constitutive_exon
TTAATGTGCTGTTCTTGTCTTCTGTCCCCCTCTGTCATTGGGCCAAACAGAA	122076691	122076886	122076641	122076693	1	9	MGP_WSBEiJ_G0034543.1	121910674	122099511	Myrip	4483	901	207685	No_or_no_constitutive_exon
CAGGAAGACCGAGGTCAACAGAGTGTGCCCACCCTGGGGTTGTGGAGAAGGT	125407380	125407492	125407542	125407490	-1	9	MGP_WSBEiJ_G0034588.1	125369884	125407836	Slc6a20b	4483	901	207685	No_or_no_constitutive_exon
CTGTTCCTCTGTTCTGGACTTGCTCTCACCTGTCGTGGGGGTGGGGCCAGGT	2418209	2418302	2418159	2418211	1	X	MGP_WSBEiJ_G0034630.1	2403860	2435475	Gripap1	4483	901	207685	No_or_no_constitutive_exon
AGTATAATGGTCCTTTTTTTTCTTTTTTCTTTGTTTTTTTTTGTGGGAAGGA	4695198	4695328	4695148	4695200	1	X	MGP_WSBEiJ_G0034675.1	4635938	4738893	Sytl5	4483	901	207685	Yes
GCCCCAGTCGAGCTTCCTCAGCACCGAGGGCTTGCGGGTCCTGAGTGGAGGA	8670581	8670650	8670700	8670648	-1	X	MGP_WSBEiJ_G0034688.1	8329419	8675848	Cask	4483	901	207685	No_or_no_constitutive_exon
GGATGGGGAGGGCTGAGCACTAATATCTTTCTGATTTTGGGGAATGGCAGCA	44442709	44442991	44443041	44442989	-1	X	MGP_WSBEiJ_G0034812.1	44429484	44445966	Igsf1	4483	901	207685	No_or_no_constitutive_exon
TGCTTTTTGTCTCCGTGTTCTTTGTATATGTTTTTGTTCGGTGGGTATAGTA	46047097	46047184	46047234	46047182	-1	X	MGP_WSBEiJ_G0034820.1	46005686	46301814	Hs6st2	4483	901	207685	No_or_no_constitutive_exon
CTCACTCAAAATGATTTATTTTTCTATTTTTTCCCCCTATGGGACCTGAGAC	56027818	56027894	56027768	56027820	1	X	MGP_WSBEiJ_G0015198.1	56009034	56072142	C230004F18Rik	4483	901	207685	No_or_no_constitutive_exon
CATGTCACCTACTTTCCCTACCTCTTACCCCACCATGCCTGGGGCTACAGGA	68901078	68901143	68901193	68901141	-1	X	MGP_WSBEiJ_G0034932.1	68892809	68903587	Irak1	4483	901	207685	No_or_no_constitutive_exon
CTTCTTTCCCCTCTCATCTTTCTTCCTCTGGTACTTGGGATGGAACACAGGC	69031926	69031943	69031876	69031928	1	X	MGP_WSBEiJ_G0034934.1	69012274	69038966	Opn1mw	4483	901	207685	No_or_no_constitutive_exon
GGTGAAGGGCCCCTTACCTCACTCTCACAGCCTGCCCCTTCTGGGAACAGGT	69131001	69131164	69131214	69131162	-1	X	MGP_WSBEiJ_G0034937.1	69112067	69140835	Flna	4483	901	207685	No_or_no_constitutive_exon
GGTGATGGGCCCCAAGCTGGTGGCAGTAAGGGGAGGGAAGAAGGGCCCAGAG	69203573	69203942	69203523	69203575	1	X	MGP_WSBEiJ_G0034942.1	69195615	69204648	Atp6ap1	4483	901	207685	No_or_no_constitutive_exon
CCCCTTCAGCTCTTTGGGTACTTTCTCTAACTCCTTCATTGGGGACAAAGTT	79941953	79942498	79941903	79941955	1	X	MGP_WSBEiJ_G0014062.1	79941383	79942498	None	4483	901	207685	No_or_no_constitutive_exon
TGAGAAGACTTTTTATACTCTTTTCCCTTCTTCTCTTCATGGGAGAATAGAA	88472992	88473109	88473159	88473107	-1	X	MGP_WSBEiJ_G0035008.1	88180002	88515554	Pola1	4483	901	207685	No_or_no_constitutive_exon
CTGCTGAAACCATTGTCATTCCTCCCTCTATTTTTCCAATGGGACTACAGAA	91419297	91419448	91419247	91419299	1	X	MGP_WSBEiJ_G0035029.1	91374657	91492475	Heph	4483	901	207685	No_or_no_constitutive_exon
AGGAGGGCAGGAGACTTGTGATGGAGCCTGATGGTGCTGCTGGGATGCAGGA	96180065	96180210	96180015	96180067	1	X	MGP_WSBEiJ_G0035060.1	96172188	96196924	Med12	4483	901	207685	No_or_no_constitutive_exon
CTTACCATGGCTCTGTGGCTAGTGGGTCCAAGCCTCTCCCGGGTGGCCAGTC	129758995	129759074	129758945	129758997	1	X	MGP_WSBEiJ_G0035179.1	129758326	129764546	None	4483	901	207685	No_or_no_constitutive_exon
CTGGACTCGGGCTCAGGGGCTCCTTACTATTGCTGGGTGTGGGGTTACAGGA	147393122	147393279	147393072	147393124	1	X	MGP_WSBEiJ_G0035283.1	147350001	147397039	Smc1a	4483	901	207685	No_or_no_constitutive_exon
GGGAGGGAGGGTTGCTGCTCTGACGCTGGGCTCCTTGCTTGTGGGTGCAGGG	147562456	147562506	147562406	147562458	1	X	MGP_WSBEiJ_G0035284.1	147480875	147565410	Iqsec2	4483	901	207685	No_or_no_constitutive_exon
GAAAGAATCAGCTTGTTTACCTATTCTTCCCCCTTTCCTGGGCACGGCAGAT	147614500	147615082	147614450	147614502	1	X	MGP_WSBEiJ_G0035285.1	147574970	147618023	Kdm5c	4483	901	207685	No_or_no_constitutive_exon
AGTGTAGTGGCTGTGGATTCTTGGTCAAGAACGTTTCTCTGGGTTGGCAGGT	147729795	147729903	147729745	147729797	1	X	MGP_WSBEiJ_G0015212.1	147713060	147755416	3010001F23Rik	4483	901	207685	No_or_no_constitutive_exon
TGGTCCATACTGTTTCTGCTAAAGTTCTACACCTTTTGTAAATTGGGCAGGA	154872530	154872636	154872480	154872532	1	X	MGP_WSBEiJ_G0035318.1	154824037	154911738	Map7d2	4483	901	207685	No_or_no_constitutive_exon
CAGGTGGCCAGAGAAGGCAACAGGGGCAGGTAGAGTGGGGCAGGGCTGAGGT	154940751	154941055	154940701	154940753	1	X	MGP_WSBEiJ_G0035319.1	154940538	155011403	A830080D01Rik	4483	901	207685	No_or_no_constitutive_exon
