# Supplementary material for: Widespread Separation of the Polypyrimidine Tract From 3′ AG by G Tracts in Association With Alternative Exons in Metazoa and Plants
Source: Front Genet. 2019 Jan 14;9:741. doi: 10.3389/fgene.2018.00741 (PMC6339879; doi:10.3389/fgene.2018.00741)
Supplement: DATA FILE S2 — Sequences of REPAG 3′ SS from each species of metazoa, plants and protists. [file Data_Sheet_2.zip › Supplementary data 2/Metazoa_Release91_callithrix_jacchus.txt]

REPA_GGG_Sequence	Exon_Start	Exon_End	Pos_-50	Pos_+2	Strand	Chromosome	GeneID	Gene_Start	Gene_End	Gene_Name	Number_of_REPAs	Number_of_REPAs_has_GGG	Number_of_Intron(Intra_genic_Region)	Upstream_Constitutive_Exon
ATTCGAGCATGCACATGTCCCAGCCTCACCATCAGTGGAACCCGGGGAAGCT	16486914	16486937	16486987	16486935	-1	1	ENSCJAG00000021036.2	16226139	16601285	NALCN	7983	1975	186471	No_or_no_constitutive_exon
TTGTGAAAGTTGCTTTTTTCCTCACTGTATAAAATTCATTTTGGGTAAAGGC	16778702	16778843	16778652	16778704	1	1	ENSCJAG00000021057.2	16661022	16928418	ITGBL1	7983	1975	186471	Yes
TTCATGAGGAGGAGACATAGGCCCTCACCTCTCCCTGGGAGGAGGATGAGAG	20756339	20756344	20756289	20756341	1	1	ENSCJAG00000014720.2	20756043	20762714	None	7983	1975	186471	No_or_no_constitutive_exon
GGACATTTGGACTTCCCCTCCACGACCCTGCTCAGTGGGATGGAAAGCAGGA	26230270	26231733	26231783	26231731	-1	1	ENSCJAG00000014141.2	26230269	26265598	ANKRD10	7983	1975	186471	No_or_no_constitutive_exon
GGTTGCGGTGAGCCGAGATCGCGCCATTGCACTGCAGCCTGGGTAACAAGAG	27974104	27974132	27974054	27974106	1	1	ENSCJAG00000006680.2	27971920	27974367	None	7983	1975	186471	No_or_no_constitutive_exon
TCCTCGGGGGCCTGAGGACTCACCTCCTGACGTTTCTTTTGGGGAAACAGGC	28355570	28355649	28355520	28355572	1	1	ENSCJAG00000006690.2	28302866	28364655	MCF2L	7983	1975	186471	No_or_no_constitutive_exon
CTCCCTGCTCCTCACTGATCTACTCCCCATGTAGCCAGAATAGACGGGAGGA	62904226	62904252	62904302	62904250	-1	1	ENSCJAG00000008438.2	62904226	63278773	WDFY2	7983	1975	186471	No_or_no_constitutive_exon
GCCAGGCCCGGGCCCGGGCGCGAGGAGCGGGGCGGGGGCGTGGGGGCCAGGA	64008197	64008432	64008147	64008199	1	1	ENSCJAG00000008616.2	64007682	64135599	DLEU7	7983	1975	186471	No_or_no_constitutive_exon
CTAGCTTTAGGTTCCCCGGGCGCTTCTCTGAGGCTGACGAGGGCGTGTAGAG	66443447	66443594	66443397	66443449	1	1	ENSCJAG00000010424.2	66443326	66447364	None	7983	1975	186471	No_or_no_constitutive_exon
ACTTCACTGGTATTGGCCTAATGTTTGCCAGTGCAGTGGGTACAGGGCAGCA	74495683	74495702	74495633	74495685	1	1	ENSCJAG00000020482.2	74494263	74496477	None	7983	1975	186471	No_or_no_constitutive_exon
AAGGATGAGGAGGTGGGGCAGAGGGAGAGCTGAAGTGGGATGGGGACCAGAG	75708472	75708676	75708422	75708474	1	1	ENSCJAG00000035898.1	75708076	75711396	None	7983	1975	186471	No_or_no_constitutive_exon
GTCATAAGGAGAAAGTTATTCAACATCAGATAATTCAGACTTTGGGGAAGGA	77471173	77471292	77471342	77471290	-1	1	ENSCJAG00000031617.1	77469039	77495483	None	7983	1975	186471	No_or_no_constitutive_exon
TCCTTCAATATACGTATTATTCTGATCGTGGTGGTAGTTCATGGGTATAGAC	77788568	77788570	77788620	77788568	-1	1	ENSCJAG00000021331.3	77788405	77796351	None	7983	1975	186471	No_or_no_constitutive_exon
GGCGTACACCGCCGGGACGACCTGCCGGGCTCCCGCTCGGGCGCGGGGAGCG	78195058	78195082	78195008	78195060	1	1	ENSCJAG00000021327.2	77882306	78272923	C9orf3	7983	1975	186471	No_or_no_constitutive_exon
CCGACGAGTACTGCGGGCGGGCGCGGGTGGCTTCTCAAGGTTCGGGGAAGAC	78195146	78195166	78195096	78195148	1	1	ENSCJAG00000021327.2	77882306	78272923	C9orf3	7983	1975	186471	No_or_no_constitutive_exon
GCAGTGGCTAATGCCTATAATCCCAGTGTTTTGGAAGGCTGTGGTGGGAGGC	84429383	84429395	84429333	84429385	1	1	ENSCJAG00000003691.2	84358886	84446232	KIF27	7983	1975	186471	No_or_no_constitutive_exon
CTGTGTCTGAACGGGCATGTCTGTGCGTTTCTTGGTAACCTCGGGAGCAGAC	86808889	86808906	86808839	86808891	1	1	ENSCJAG00000003424.3	86757022	86856830	TLE1	7983	1975	186471	No_or_no_constitutive_exon
AAGCCAAATTAACTGTGCTGTTTTTGTTGTTTGCTTGGGAAAAATTATAGGT	88757967	88758044	88758094	88758042	-1	1	ENSCJAG00000003336.3	88740698	88892033	TLE4	7983	1975	186471	No_or_no_constitutive_exon
GCGGTTTGGACAACACGGTCAGGTCCTGGGACCTGCGCGAGGGGCGGCAGCT	88745312	88745339	88745389	88745337	-1	1	ENSCJAG00000003336.3	88740698	88892033	TLE4	7983	1975	186471	No_or_no_constitutive_exon
TGCTGCTCTTGTCTTCAACTCCCCCTTTCTCTTGCTGACTTCTGGGAAAGCA	92524770	92524941	92524991	92524939	-1	1	ENSCJAG00000012841.2	92524770	92837251	None	7983	1975	186471	No_or_no_constitutive_exon
TACTATATAGTCTTTAAAGATATCTAATTGACTTTTCTTGTGTTGGGAAGGT	93660538	93660637	93660687	93660635	-1	1	ENSCJAG00000012808.2	93653776	93714738	OSTF1	7983	1975	186471	Yes
TGGTGGAGGGGCATAGGAGGAGAATTGGGGGTCAGGGTGTGGGGCGGTAGAG	101786761	101786793	101786843	101786791	-1	1	ENSCJAG00000010448.2	101783080	101789528	None	7983	1975	186471	No_or_no_constitutive_exon
GTAATTTTGTTCCCCTGTCTGTTGACATGTCTATACCTGGTGGGGTGCAGGT	102022557	102022727	102022507	102022559	1	1	ENSCJAG00000010485.2	101849201	102105023	DOCK8	7983	1975	186471	Yes
TAGGAATGACATAACCTTGGCATCGCTTTTTCATTCAGGCTCAGGGGGAGTT	110224854	110224869	110224919	110224867	-1	1	ENSCJAG00000011840.3	110016339	110442952	PTPRD	7983	1975	186471	No_or_no_constitutive_exon
GGCCAGCCCCACCTTCATCAGTGTCAACCGTGGGGTGAGGGTGATGAAAGGG	116684655	116684781	116684831	116684779	-1	1	ENSCJAG00000012240.2	116558242	116721645	FREM1	7983	1975	186471	No_or_no_constitutive_exon
CTGTTTCTTGGTGCTGCATTTGTCCTTGGCTGTCATGGTGTGGGGTGCAGAC	121219798	121219870	121219920	121219868	-1	1	ENSCJAG00000020600.2	121187710	121277550	DENND4C	7983	1975	186471	No_or_no_constitutive_exon
GTCTGTAATCAAAGACCTGGTCTTCTGGGGGCCCTGGGAAGCCACGGAAGGA	123896080	123896160	123896210	123896158	-1	1	ENSCJAG00000008048.2	123889133	123929914	None	7983	1975	186471	No_or_no_constitutive_exon
ATTCAGGGCATGTCTCCTGGTCTAAGCCCTTGGATCAATGAAGGGCACAGGG	135522270	135522416	135522466	135522414	-1	1	ENSCJAG00000008222.2	135516220	135531951	NOL6	7983	1975	186471	No_or_no_constitutive_exon
CTAAGACTATGTCAAGTTCTAAGACTCTGTACTCTGGGCTGGGACTACAGGT	136795742	136795866	136795916	136795864	-1	1	ENSCJAG00000009059.2	136795407	136801474	FANCG	7983	1975	186471	Yes
GAGCAGTATGAAAGGGGAGAGAGACTCAGTTGTTAGATTTTTGAAGGGAGGA	137510816	137510823	137510766	137510818	1	1	ENSCJAG00000009873.2	137472390	137512839	CREB3	7983	1975	186471	No_or_no_constitutive_exon
ACTGTAGGGATCTGGGGGGCCTACAGCTAACATATTACTCTGGGGGACAGGA	137475577	137475685	137475735	137475683	-1	1	ENSCJAG00000009695.3	137472656	137507946	TLN1	7983	1975	186471	No_or_no_constitutive_exon
GGGAGAAAAATTGAGTGAGGATGGCCTTGACACCCCTTAGGGATACACAGTA	137587334	137587449	137587499	137587447	-1	1	ENSCJAG00000010060.2	137586852	137589675	SPAG8	7983	1975	186471	No_or_no_constitutive_exon
TGAATTTGGCCAGACTTCAGTAGAAAGGAAAAGGCATTCTGGGTTGGAAGGG	139679398	139679479	139679348	139679400	1	1	ENSCJAG00000010556.2	139628012	139690219	FRMPD1	7983	1975	186471	No_or_no_constitutive_exon
ACTTGGTCTATTTTGCTATATGTTTCTGAATGTCTGTCTTTGGGATGTAGTT	144802877	144803024	144802827	144802879	1	1	ENSCJAG00000016354.2	144792619	144818109	RNF20	7983	1975	186471	Yes
TGAAGACATGCAGGAACAAATATCCGTTTGATGCAGCAGTTGCGGGAGAGGA	144812496	144812535	144812446	144812498	1	1	ENSCJAG00000016354.2	144792619	144818109	RNF20	7983	1975	186471	No_or_no_constitutive_exon
ACTTGCCATTTTCCTGCCGTCTCCCTGCCCCCTCCGCTGCCTGGGTAAAGAT	148056903	148057028	148057078	148057026	-1	1	ENSCJAG00000016653.2	148028978	148184717	ABCA1	7983	1975	186471	No_or_no_constitutive_exon
AGGAAGACAACGAAGTGGAGATAGAGGTTGAGTTGGACAGGGAGGAAGAGCC	150304527	150305490	150304477	150304529	1	1	ENSCJAG00000016879.2	150240090	150393302	ZNF462	7983	1975	186471	No_or_no_constitutive_exon
GAAGTTCATGGGTTCCAAAGATTTGCTTAACATAAAGGGAGATTGAAGAGAG	150311462	150311496	150311412	150311464	1	1	ENSCJAG00000016879.2	150240090	150393302	ZNF462	7983	1975	186471	No_or_no_constitutive_exon
GAGTCACTGATGGGTTTTAAGATGGCTGGGGGAGATGGCAGGAAGGGCAGCT	153921014	153921019	153921069	153921017	-1	1	ENSCJAG00000017337.3	153851850	154025463	None	7983	1975	186471	No_or_no_constitutive_exon
CTGTTCTGGGTTACACATGGCAGCCTTCTCATGGTATCACATGGGGTGAGGT	155977124	155977172	155977222	155977170	-1	1	ENSCJAG00000033590.1	155975013	155978142	None	7983	1975	186471	No_or_no_constitutive_exon
CTGTTCTGTGCTGGGTCATGTGCTCGGTGCTGGAGACCCAGGGGAGAAAGAT	157878547	157878642	157878497	157878549	1	1	ENSCJAG00000031322.1	157878190	157878642	None	7983	1975	186471	No_or_no_constitutive_exon
TATGGGGATTTCCTAATATAATTCTACTTTGCTTCCACTTTGGGCTGAAGGT	164655334	164655474	164655524	164655472	-1	1	ENSCJAG00000020273.2	164590570	164715364	C5	7983	1975	186471	Yes
TACTAACTTACTGATCCTATATGTTGTCTCATATCAAATTGGGCCAATAGCT	164748273	164748393	164748223	164748275	1	1	ENSCJAG00000020244.3	164728629	164811574	CNTRL	7983	1975	186471	No_or_no_constitutive_exon
ACAATGTTGTTCTTCTCTGTTAATTATATATTGGGGTTTGGGGAGATTAGAT	164753788	164753983	164753738	164753790	1	1	ENSCJAG00000020244.3	164728629	164811574	CNTRL	7983	1975	186471	No_or_no_constitutive_exon
GAAGTAGGTTGTGAAAGTAATCATGCAGATTTTTATTTTTAGGGATCAAGGT	166977694	166977852	166977902	166977850	-1	1	ENSCJAG00000019997.2	166925270	167078754	STRBP	7983	1975	186471	No_or_no_constitutive_exon
CGAGATGCTCATCAGGGTCCTCCTGATGACCTGGCTCCCTGGGGTCACAGCC	171423503	171423691	171423741	171423689	-1	1	ENSCJAG00000018109.2	171419086	171448282	FAM129B	7983	1975	186471	No_or_no_constitutive_exon
CTGTGAGCCAAGACTGTGCCACTACTCTCCAGCCTGGGTGATAGAGTGAGAT	171651853	171651959	171651803	171651855	1	1	ENSCJAG00000019847.3	171638615	171656259	TTC16	7983	1975	186471	No_or_no_constitutive_exon
GGCCTGCTAAGGACTCAGCAGGCAGTGCCCAGCATGGCAGGGAGGCTGAGGC	171654895	171654936	171654845	171654897	1	1	ENSCJAG00000019847.3	171638615	171656259	TTC16	7983	1975	186471	No_or_no_constitutive_exon
GGCAGCCGCAGAGTGGAGGCCTGGGACCAGAGGCCTGGGACTGGGTGAAGGG	171655470	171655516	171655420	171655472	1	1	ENSCJAG00000019847.3	171638615	171656259	TTC16	7983	1975	186471	No_or_no_constitutive_exon
ACTAAAGGCACAGAGGTGGGAAACTGTGTGGTGTGCAAAGGAAAGGGCAGAT	172100773	172100803	172100853	172100801	-1	1	ENSCJAG00000019948.2	172097556	172174425	CIZ1	7983	1975	186471	No_or_no_constitutive_exon
AAAGAGAATGTTGCCAGATGAGGGGGAAGAAAGGAAGTCAGAGGGCTTAGAC	172203091	172203117	172203167	172203115	-1	1	ENSCJAG00000019995.2	172191296	172212170	GOLGA2	7983	1975	186471	No_or_no_constitutive_exon
CCCTCTGGCCACCCCCAATAGGAGATGGACTGGACAGGGAGAACGAGGAGGA	172192691	172192754	172192804	172192752	-1	1	ENSCJAG00000019995.2	172191296	172212170	GOLGA2	7983	1975	186471	No_or_no_constitutive_exon
AGCTGAAGGAGACGGTAACCCCACCCCATCCAAGAAGGGCTGGGAGGCAGGC	172194207	172194232	172194282	172194230	-1	1	ENSCJAG00000019995.2	172191296	172212170	GOLGA2	7983	1975	186471	No_or_no_constitutive_exon
CTACAGTATGAATGGTGGGAACAAGGGTGTGAGATTTGAGGCTGGGGAAGGA	172193724	172193769	172193819	172193767	-1	1	ENSCJAG00000019995.2	172191296	172212170	GOLGA2	7983	1975	186471	No_or_no_constitutive_exon
CCCGGCATGTGGGATGCAAGTGGGAGGTAATGTAAAGTGTGGGATGCAAGGG	172403398	172403456	172403348	172403400	1	1	ENSCJAG00000020042.2	172397598	172445665	ODF2	7983	1975	186471	No_or_no_constitutive_exon
TTCCTTGAAAGGAATGTGAGGTTGCCAGGCATTGCTCTCTCTGAGGGGAGGT	172582757	172582775	172582707	172582759	1	1	ENSCJAG00000020080.2	172502331	172586556	SPTAN1	7983	1975	186471	No_or_no_constitutive_exon
TTAACCCCGGCAGGGTCCGCCTTCCCGTCAATTACGTTCTGGGGTGCAAGGT	174432571	174432771	174432521	174432573	1	1	ENSCJAG00000020393.3	174380662	174433108	None	7983	1975	186471	No_or_no_constitutive_exon
TTGGGGCTACCCTAAAGGTGATCTGGGGTCAGGGTTGCAGGAGGGAGAAGGG	175202744	175202757	175202694	175202746	1	1	ENSCJAG00000008567.2	175130041	175210948	LAMC3	7983	1975	186471	No_or_no_constitutive_exon
ACTCAGTGGTGACGGGAGCTTTGCTCATTGCCTTTCTCTTTTGGGGGTAGGA	175706587	175706676	175706726	175706674	-1	1	ENSCJAG00000008301.2	175657205	175805750	RAPGEF1	7983	1975	186471	No_or_no_constitutive_exon
GCAGGGAGGCCTGTCTCTTTCCAAATCCGATACAAGGGTTGGAGGCTTAGGG	176324060	176324119	176324010	176324062	1	1	ENSCJAG00000018288.2	176247024	176328057	NTNG2	7983	1975	186471	No_or_no_constitutive_exon
TCATGGACTAATGCATATCTTGTTGATCTTTTCTTCTGGGAACAACGCAGCA	176748132	176748389	176748439	176748387	-1	1	ENSCJAG00000018173.2	176680318	176757412	DDX31	7983	1975	186471	Yes
ACTGTTGTAATGATGGCTGCTCAGATTCCATAGTAGGGCACAATGAAGAGGC	176996806	176997424	176997474	176997422	-1	1	ENSCJAG00000018087.2	176996806	177029345	TSC1	7983	1975	186471	No_or_no_constitutive_exon
TCCCTCTGGGAGGCCCTAGCCATTGACACATTGAGGAAGACAAGGGTTAGGG	177322317	177322340	177322390	177322338	-1	1	ENSCJAG00000017975.3	177320239	177323682	OBP2B	7983	1975	186471	No_or_no_constitutive_exon
CCACAGTGGGACGGGTGCTGGGCCCTAGGGAGGGAGGGGAAGGGTGAGAGAG	177384343	177384466	177384293	177384345	1	1	ENSCJAG00000017951.2	177383185	177386262	SURF6	7983	1975	186471	No_or_no_constitutive_exon
CTGACCTCATGATCCGCCTGCCTCGGCCTCCCAAAGTGCTGGGATTACAGGC	177568886	177568928	177568836	177568888	1	1	ENSCJAG00000009791.2	177534448	177572424	ADAMTS13	7983	1975	186471	No_or_no_constitutive_exon
CTGCACTCCTGTGTGCAGGCTGGCGGGAATGGCGGGTGCTGCTGAGGGAGAC	177591101	177591103	177591153	177591101	-1	1	ENSCJAG00000033837.2	177585026	177593601	SLC2A6	7983	1975	186471	No_or_no_constitutive_exon
AGGCACCTGAAGTGCTGCACAGACACCAGCCAAGACCTGCCAGGGGGAAGGC	177585361	177585696	177585746	177585694	-1	1	ENSCJAG00000033837.2	177585026	177593601	SLC2A6	7983	1975	186471	No_or_no_constitutive_exon
TTCCGTGTCAGCTTGGCCCACAGCTGCCTGGGAAAGGTGGGATGGGGAAGTG	177690752	177690753	177690702	177690754	1	1	ENSCJAG00000009961.2	177656558	177692048	ADAMTSL2	7983	1975	186471	No_or_no_constitutive_exon
GTTTCAAGGTCCCCCGGGCCCTGCAGGCCCCGAAGGCAGACAGGGAGAAGAA	178922676	178922688	178922626	178922678	1	1	ENSCJAG00000010197.3	178737472	178952195	COL5A1	7983	1975	186471	No_or_no_constitutive_exon
TGGCCCCAGCTCCTGGGCCCCAGGCCGCCCCTCACCATCCGGGGTTGCAGGA	179877438	179877619	179877388	179877440	1	1	ENSCJAG00000010526.3	179859672	179911156	KCNT1	7983	1975	186471	No_or_no_constitutive_exon
AAATTTGATACTGGTAAATGAATCATAGTACTTTTTAACCTACATGGGAGAA	180348565	180348679	180348729	180348677	-1	1	ENSCJAG00000010708.2	180338687	180359396	None	7983	1975	186471	No_or_no_constitutive_exon
ACGCTGGTGCCCTGGGCCTATCCAGGGAGGGGTCTCCTGAACAGGGCCAGGG	180596346	180596354	180596404	180596352	-1	1	ENSCJAG00000012949.2	180453102	181245881	DPP7	7983	1975	186471	No_or_no_constitutive_exon
TTAGCCTAGCCACCCTTCCTGGAGCTGGCCTGGTGCCTGGGTGGCAGCAGGG	180852502	180852577	180852452	180852504	1	1	ENSCJAG00000010976.2	180837120	180852577	FAM69B	7983	1975	186471	No_or_no_constitutive_exon
CTGACTGGAGACAGCCGGATGCCCTCTGACCCTGGGCCCGAGGCGGGCAGTG	181355618	181355654	181355704	181355652	-1	1	ENSCJAG00000013109.2	181354733	181355797	None	7983	1975	186471	No_or_no_constitutive_exon
TGAGACCCACAGTGGCACCGTGACTGCCTGCAGCACCAAAGGCCAGGGAGCA	181557754	181557766	181557704	181557756	1	1	ENSCJAG00000013196.3	181548629	181559832	NOXA1	7983	1975	186471	No_or_no_constitutive_exon
CTAGACTATTTTATAACAGAAAGCAAGGAAGCATCAGAGACTACAGGGAGGT	182739800	182739804	182739750	182739802	1	1	ENSCJAG00000017253.2	182683653	182763591	CECR2	7983	1975	186471	No_or_no_constitutive_exon
GCCCTCTCTCAGCTTCTTACTAACTAGGCAGTCCAAGGTTAGGGCGGCAGGG	182756378	182756409	182756328	182756380	1	1	ENSCJAG00000017253.2	182683653	182763591	CECR2	7983	1975	186471	No_or_no_constitutive_exon
CCCCTTGTTCCCCACCTCATCTTCTCCACCCCTTGACCCTGGGACACTAGCC	183039513	183039651	183039701	183039649	-1	1	ENSCJAG00000017316.2	182891368	183229457	MICAL3	7983	1975	186471	No_or_no_constitutive_exon
TTGAGCACTGACTCTTCTTGTGTTGGGGTTGGGTTGTTTTGGGACTGCAGCA	183286986	183287282	183286936	183286988	1	1	ENSCJAG00000017356.2	183278335	183291526	PEX26	7983	1975	186471	Yes
GCCCGCCAGATCCCCTGCTTCAGCAGCTGTGGGGCCCGGGTGCAGAGTAGGT	184176287	184176412	184176237	184176289	1	1	ENSCJAG00000014591.2	184176172	184197706	TBX1	7983	1975	186471	No_or_no_constitutive_exon
GCAGTGGGTCTACAGTGTCCTGGCCTGCGCCGTTGGCCTTAACGGGCTAGCA	184578698	184578801	184578648	184578700	1	1	ENSCJAG00000010730.2	184577054	184587612	ZDHHC8	7983	1975	186471	Yes
AAGGTCCAGGCCCATGCCCAAGCTTATGCTCTGCCTGGCGGGGGTTGCAGGT	185099806	185099898	185099948	185099896	-1	1	ENSCJAG00000015869.2	185095000	185112556	AIFM3	7983	1975	186471	Yes
ATCCGGCTTGTGGGATGGGGGAGGAAGTAGGCTGAACTGGGGGACTCAAGGC	185102488	185102720	185102770	185102718	-1	1	ENSCJAG00000015869.2	185095000	185112556	AIFM3	7983	1975	186471	No_or_no_constitutive_exon
GGTGCTTGGCTTCTGCCCTGGATGAGCCAGAAGAACTACTGGGGTACAAGGA	185382398	185382543	185382348	185382400	1	1	ENSCJAG00000015845.3	185229341	185386637	None	7983	1975	186471	No_or_no_constitutive_exon
CCCAGATCAAGAGTGACATTCAGAGAGAGAAGGTGCATGGTGGGGGGCAGGT	186859176	186859201	186859126	186859178	1	1	ENSCJAG00000009728.2	186659453	186901806	BCR	7983	1975	186471	No_or_no_constitutive_exon
CACTGACCTGTTTGTTCATACTGTACTCGCCTTCTCCCTCGGGTGTGCAGGA	186881008	186881140	186880958	186881010	1	1	ENSCJAG00000009728.2	186659453	186901806	BCR	7983	1975	186471	No_or_no_constitutive_exon
TCCCAAAGTGCTGGGATTACAGGCGTGAGCCACCGCGCCTGGCCTGGGAGAG	187155868	187155872	187155818	187155870	1	1	ENSCJAG00000009653.2	187151292	187188197	UPB1	7983	1975	186471	No_or_no_constitutive_exon
GGGAGTGCCTGAGGCCAGGCCTGACCCTGCTCCTTACCCCGTGGGCGTAGCA	187278492	187278663	187278442	187278494	1	1	ENSCJAG00000009592.3	187251038	187297465	None	7983	1975	186471	No_or_no_constitutive_exon
CTCTTCCCTACCCACCCCCTCCCCTTCCACCTTCTCTCTCTGGGATGTAGCT	188631528	188631641	188631478	188631530	1	1	ENSCJAG00000003112.2	188621500	188906533	MYO18B	7983	1975	186471	No_or_no_constitutive_exon
TTGACCTCATGATCCACCCACCTTGGCCTCCCAAAGTGCTGGGATTATAGGC	191655214	191655216	191655266	191655214	-1	1	ENSCJAG00000020096.2	191611514	191663933	CHEK2	7983	1975	186471	No_or_no_constitutive_exon
CTGGCTGCTTTTGGTTTTCCTTGACCAGCCGCCCTGCCCCGGGCAGACAGAC	192157053	192157216	192157266	192157214	-1	1	ENSCJAG00000020040.2	192156204	192162491	RHBDD3	7983	1975	186471	No_or_no_constitutive_exon
TTTCCAGGAGCTTTTCTTCCCAGGGTGGAAGCAAGGCCTTGTGGGACCAGCC	192616417	192616424	192616474	192616422	-1	1	ENSCJAG00000021763.2	192608623	192617407	None	7983	1975	186471	No_or_no_constitutive_exon
GAGGTAGGCCAACAAGCTGAGCCTCTGCTGGGCTGGGGAGACCAGGACAGCC	192674182	192674216	192674266	192674214	-1	1	ENSCJAG00000019822.2	192669192	192713932	ASCC2	7983	1975	186471	No_or_no_constitutive_exon
ACACAGGCCTCCTTGTCAGGCCCCTACCTGACCTCTGTGATGGGAAAGAGGC	193460420	193460478	193460370	193460422	1	1	ENSCJAG00000010645.2	193442361	193465420	TCN2	7983	1975	186471	No_or_no_constitutive_exon
TGATAGAAGCAAGTTAATTATGTCACCTTCCTCCTCAAGCGGGTGAACAGCT	193491318	193491753	193491803	193491751	-1	1	ENSCJAG00000010671.1	193491318	193491933	None	7983	1975	186471	No_or_no_constitutive_exon
ATATATAGTCCAGCTCACCCCACTCCCACCGCCACAGGGAGAATGCATAGAA	193739853	193740073	193739803	193739855	1	1	ENSCJAG00000010679.2	193520208	193741802	OSBP2	7983	1975	186471	No_or_no_constitutive_exon
GAGACAACGACTGAGCAAGCACTACCACCAGCTCTGTTACTGGGAATTAGAG	193814719	193814786	193814669	193814721	1	1	ENSCJAG00000010734.2	193813675	193819031	None	7983	1975	186471	No_or_no_constitutive_exon
AGGCAGGAGGGCACCCCCATGTAACAGAGGCTATTGGGGCTTGCAGAAAGCA	193924062	193924100	193924012	193924064	1	1	ENSCJAG00000010736.3	193906214	193930380	None	7983	1975	186471	No_or_no_constitutive_exon
AGTGTGCTACAAGAGCCCCCTCCTGAGTGGTGGCCCAGGCTGGGGAGTAGCC	193924571	193924786	193924521	193924573	1	1	ENSCJAG00000010736.3	193906214	193930380	None	7983	1975	186471	No_or_no_constitutive_exon
CTCCTGACCTATCCCATTTTATACCTCTCCAGACCTGTGGGGGATGACAGCT	193931820	193931838	193931888	193931836	-1	1	ENSCJAG00000010769.2	193930709	193933453	SELENOM	7983	1975	186471	Yes
GACCCTGTCTCTAAGAAAAGGGCTGAGAGTAGGATGGAGGAGGGCTGGAGTG	193932450	193932464	193932514	193932462	-1	1	ENSCJAG00000010769.2	193930709	193933453	SELENOM	7983	1975	186471	No_or_no_constitutive_exon
CATGTGATGGCCAGAAATTGCTCTTGCTTCATGGTGCACTTGGTGGGGAGTC	194165026	194165030	194165080	194165028	-1	1	ENSCJAG00000010978.2	194155461	194176496	PATZ1	7983	1975	186471	No_or_no_constitutive_exon
AAATAATAGACACCTGGGACTCCAAAAAGGGAGACAGGGAAGAGAATGAGAG	194582250	194582300	194582350	194582298	-1	1	ENSCJAG00000035365.1	194582250	194589173	None	7983	1975	186471	No_or_no_constitutive_exon
TCATCAACTCATGCCTCACAGTCTTTATTTCTTTTTCGGAATATGGGCAGAT	195024897	195025068	195025118	195025066	-1	1	ENSCJAG00000006209.2	194998044	195048550	BPIFC	7983	1975	186471	No_or_no_constitutive_exon
AAAAGCAAAGGCAATTCCTGTGACTCAGTGGGAAGCGGAGAGTGGGGGAGGG	197793220	197793229	197793170	197793222	1	1	ENSCJAG00000000519.2	197766163	197821431	TOM1	7983	1975	186471	No_or_no_constitutive_exon
TTCAGAAACTGCTCTCCTGAGCCCCCCCACCCATCTCATCCCGGGAGTAGGA	198651971	198652124	198652174	198652122	-1	1	ENSCJAG00000013642.2	198642343	198756314	MYH9	7983	1975	186471	No_or_no_constitutive_exon
TGCAGAAAAAGTTCCAGAAGCAATTTGGGGTTAGGCAGAAATGGGATCAGAA	198888323	198888332	198888382	198888330	-1	1	ENSCJAG00000013831.2	198877943	198893198	EIF3D	7983	1975	186471	No_or_no_constitutive_exon
CAGTAAAATTGGGGGTCCAGGTGAGAGGGATTTGCAGCCATGAGGGCCAGGT	199282131	199282320	199282081	199282133	1	1	ENSCJAG00000012695.2	199270847	199288199	CSF2RB	7983	1975	186471	No_or_no_constitutive_exon
GGGGTGCTTCTCTAACCCCTCTCCTTGCTGTTTCTCCCACTGATGGGTAGCC	199446992	199447107	199447157	199447105	-1	1	ENSCJAG00000002133.2	199441436	199460825	IL2RB	7983	1975	186471	Yes
GGCATGGGTGGGAATCAGAGGGCAGCTGTAGGCGTGGGAGAGGGAGGCAGCT	199451012	199451027	199451077	199451025	-1	1	ENSCJAG00000002133.2	199441436	199460825	IL2RB	7983	1975	186471	No_or_no_constitutive_exon
TAAAAGGGTTGGGGGCGACGGGGTGGGGGAGGCTGGGGACAGCTGGGCAGCC	199975750	199975757	199975700	199975752	1	1	ENSCJAG00000031694.1	199975587	199983163	SH3BP1	7983	1975	186471	No_or_no_constitutive_exon
CTCGGGTGGGAGGAGGGTCGATTGGGGCCGCAGACCTGGGGCGGGCGAAGGA	199976074	199976081	199976024	199976076	1	1	ENSCJAG00000031694.1	199975587	199983163	SH3BP1	7983	1975	186471	No_or_no_constitutive_exon
GCTCCTCTTCCCCCAGCCTCAGGAGTTCCCCATTCTCTGGGCCCGGGGAGGG	199976336	199976365	199976286	199976338	1	1	ENSCJAG00000031694.1	199975587	199983163	SH3BP1	7983	1975	186471	No_or_no_constitutive_exon
CCCGGGACCCGCACTCCGGACTGGCCGGGTGGGTATTCAAGGGACTCGAGAG	200245655	200247636	200245605	200245657	1	1	ENSCJAG00000012424.2	200102122	200247636	H1F0	7983	1975	186471	No_or_no_constitutive_exon
AGATGCACAAGCAGACTGAGGACAGGGCCAGAGGAGGGGGCATGGAGCAGGG	200387959	200387994	200387909	200387961	1	1	ENSCJAG00000012085.3	200379672	200393625	None	7983	1975	186471	No_or_no_constitutive_exon
GTCTCTTACAGCAGAAAGTATAAGGGGGTGCTAGGGCCTGGGAACAGTAGGG	200556910	200557019	200557069	200557017	-1	1	ENSCJAG00000012023.2	200543992	200566637	BAIAP2L2	7983	1975	186471	No_or_no_constitutive_exon
AGCAATCTCTTTCTCTCTCATCCTGACAGTTTCTTTCTGTGTTGGGGCAGGT	201087349	201087451	201087299	201087351	1	1	ENSCJAG00000011652.3	201070574	201096868	GTPBP1	7983	1975	186471	No_or_no_constitutive_exon
TCAGCAGACAGCAACATCGAGCATGACAGACTGTCTGCGTACTGGGACAGCA	201094011	201094074	201093961	201094013	1	1	ENSCJAG00000011652.3	201070574	201096868	GTPBP1	7983	1975	186471	No_or_no_constitutive_exon
CTGCAGCTTTGGAGAGATTTCATGCCTGAAAGGACAGTTGGGCCTGGGAGCC	201241877	201241951	201242001	201241949	-1	1	ENSCJAG00000032518.2	201241877	201247104	None	7983	1975	186471	No_or_no_constitutive_exon
AGGTGGGAAATGCCAACGCTGCCTTTTCCCTGTTCTCTTTGGTGGGGCAGGA	201333260	201333356	201333210	201333262	1	1	ENSCJAG00000003619.2	201322178	201337953	None	7983	1975	186471	Yes
AGCGGGCTGGGGCCGGACCCCGCGCCCCTCCGCGCGGCCCCGGGGAGGAGGA	201932318	201933047	201933097	201933045	-1	1	ENSCJAG00000004823.2	201923920	201936023	CHADL	7983	1975	186471	No_or_no_constitutive_exon
TCTACAACAACAAGTAAGTAGGACCTGCAGCCCAGCCTGGGGCCTGGGAGCC	202053510	202053544	202053460	202053512	1	1	ENSCJAG00000004889.2	202005877	202063316	ZC3H7B	7983	1975	186471	No_or_no_constitutive_exon
GGGGGAAGGAGGCAAGAGAAAAATTCCTTCTTCCCAGCTGGAGAGGGCAGAA	202106453	202106586	202106403	202106455	1	1	ENSCJAG00000004977.2	202073671	202106586	TEF	7983	1975	186471	No_or_no_constitutive_exon
GAGAAGGGTTGCAGGGGACCCCTTGGAAACTGTGTGGCCTGGGAGCTGAGGA	202472405	202472418	202472355	202472407	1	1	ENSCJAG00000009685.3	202470456	202500898	None	7983	1975	186471	No_or_no_constitutive_exon
GCTGAGGAATGCCAGGCTGGTCATGCAGTGGCAGTGGTGGAAGAGGGCAGGA	202472449	202472520	202472399	202472451	1	1	ENSCJAG00000009685.3	202470456	202500898	None	7983	1975	186471	No_or_no_constitutive_exon
GTAAGGGGGCTTTTTAAGTGAATATGTTCTTTTCTTCCTTTTGGGACAAGTT	203572305	203572501	203572551	203572499	-1	1	ENSCJAG00000015219.2	203516062	203844322	EFCAB6	7983	1975	186471	No_or_no_constitutive_exon
GTGTGTGTTCACAGGGCAGTGGGTGGGCCAGAGAGGTCTGGGCTGGAGAGCC	203910485	203910549	203910599	203910547	-1	1	ENSCJAG00000015166.2	203903114	203915611	PNPLA5	7983	1975	186471	No_or_no_constitutive_exon
TGGCAGCCAGGGTTGGGGAGACACCGGCCGCCTCCTGGGAGACGTACAAGGG	205049900	205050077	205049850	205049902	1	1	ENSCJAG00000000546.3	205037525	205052822	UPK3A	7983	1975	186471	No_or_no_constitutive_exon
GTTAAGGATGTGGTAGGAGGCAAAGGCACCAACGGCCACACGGCAGGGAGAA	205199909	205200078	205199859	205199911	1	1	ENSCJAG00000022546.3	205189976	205203564	RIBC2	7983	1975	186471	No_or_no_constitutive_exon
CAGCATCCTCCTTCACACCTTTAGGGCCTGACGGCAGGAGGTGGGAGGAGAC	208292060	208292129	208292179	208292127	-1	1	ENSCJAG00000009853.2	208291960	208294211	None	7983	1975	186471	No_or_no_constitutive_exon
CGCCTCGAGCTGCCTCGGGCCTCTGACGGTGACGGCCGCCCGTGGGCAAGGG	209739871	209740039	209739821	209739873	1	1	ENSCJAG00000003384.2	209726798	209741419	TRABD	7983	1975	186471	No_or_no_constitutive_exon
GGACTTCTCAGAGGCAAGCACGTGACTATCCCTGTGGTCCGTGGGAGGAGGG	209755278	209755279	209755228	209755280	1	1	ENSCJAG00000003360.2	209742679	209755739	SELENOO	7983	1975	186471	No_or_no_constitutive_exon
TTAAGGCCTCACAGCCAAGCAACCGCTGAAGTCAGACATAAGTAGGGGAGTG	209847117	209847149	209847067	209847119	1	1	ENSCJAG00000019116.2	209759563	210006391	ADM2	7983	1975	186471	No_or_no_constitutive_exon
GGCTCCGGGGCCACCTGGATCTCTTTGTCCTGCTGGTCCTTGGGCACAAGGT	209964712	209964717	209964662	209964714	1	1	ENSCJAG00000019031.3	209868755	209965739	PPP6R2	7983	1975	186471	No_or_no_constitutive_exon
AGGGTGGGGATGCCCGTAACCAGAACCCATGTCTGCCACACAGGGCCGAGTG	209964776	209965021	209964726	209964778	1	1	ENSCJAG00000019031.3	209868755	209965739	PPP6R2	7983	1975	186471	No_or_no_constitutive_exon
CTTTCTCTGGACAGGTGGCTGAGCAGTGGCTGCCAAGGGCTGAGGAGGAGCT	210048056	210048114	210048006	210048058	1	1	ENSCJAG00000019155.3	210036345	210049178	NCAPH2	7983	1975	186471	No_or_no_constitutive_exon
TCCCAACTGCTCAGCTGTGACCTAGGACCCTGTGGTGGCCCTGATGGGAGAT	210047984	210047992	210047934	210047986	1	1	ENSCJAG00000019155.3	210036345	210049178	NCAPH2	7983	1975	186471	No_or_no_constitutive_exon
ATGCTTTCTCTGGACAGGTGGCTGAGCAGTGGCTGCCAAGGGCTGAGGAGGA	210048053	210048114	210048003	210048055	1	1	ENSCJAG00000019155.3	210036345	210049178	NCAPH2	7983	1975	186471	No_or_no_constitutive_exon
GCAGAGGAAAGAGGGGTCAAACAGATAGTGACCTCTGGTCATTAGGGCAGGA	210291544	210291582	210291494	210291546	1	1	ENSCJAG00000018409.2	210284991	210292041	ACR	7983	1975	186471	No_or_no_constitutive_exon
CATGGCAGGCGTTCACGCCTTCCTAACCTCCACTCTGTCTGCTGGGACAGCA	1455178	1455268	1455318	1455266	-1	10	ENSCJAG00000001979.2	1362572	1601015	MYO1E	7983	1975	186471	No_or_no_constitutive_exon
TGTCTTACTGACACGTCTCTCCTCCCTCTTCACCCTCGTGGGAATTGCAGCC	1399672	1399842	1399892	1399840	-1	10	ENSCJAG00000001979.2	1362572	1601015	MYO1E	7983	1975	186471	No_or_no_constitutive_exon
GTGCCAAGTTCATGCACACTCATTGAATGAGCAACCTCTCCCGGGAGCAGGT	5935409	5935715	5935765	5935713	-1	10	ENSCJAG00000004567.2	5931878	6165647	HERC1	7983	1975	186471	No_or_no_constitutive_exon
TCCTTTTCGTGACCGTCTCTGCAGGCCCTGTTGCCCTCCAGGGGGTGAAGCT	6480848	6480991	6481041	6480989	-1	10	ENSCJAG00000004981.2	6480834	6489415	PPIB	7983	1975	186471	No_or_no_constitutive_exon
GAGGTTGAGAGTCAGGAAGGTGAGCAGAGGAATTCCGGGAGGAAGAACAGTG	7310701	7310715	7310651	7310703	1	10	ENSCJAG00000031989.1	7278655	7323034	ANKDD1A	7983	1975	186471	No_or_no_constitutive_exon
CTTCGGCTTCCAGTGCTCTCAGCGCTGCGACTGCCACAATGGGGGGGCAGTG	8346676	8346813	8346863	8346811	-1	10	ENSCJAG00000007353.2	8275536	8658954	MEGF11	7983	1975	186471	No_or_no_constitutive_exon
CACTTCAGCCGGCTCTGCGGGCCAGGTGAGCGCGATGCAGGAGCGGGGAGTC	9159189	9159384	9159139	9159191	1	10	ENSCJAG00000007573.2	9158344	9243250	SMAD6	7983	1975	186471	No_or_no_constitutive_exon
AAAGGCCAGTGGTTTCTGTGTCTCTCCCTGAGCAGCAGAGGCTGGGATAGAA	9171762	9171808	9171712	9171764	1	10	ENSCJAG00000007573.2	9158344	9243250	SMAD6	7983	1975	186471	No_or_no_constitutive_exon
CCCTAAAGAGAACTGATTGGCAAAGAGCTGGAGGTGGGTAAACAGAAGAGGC	11521390	11521607	11521340	11521392	1	10	ENSCJAG00000008546.2	11519929	11530676	NOX5	7983	1975	186471	No_or_no_constitutive_exon
AGGAGGCCGAGGACGTGGACGAGCTGGAGGACGAGGAGGAGGGGGCGGAGAC	13331130	13331213	13331263	13331211	-1	10	ENSCJAG00000018642.2	13309084	13331401	LARP6	7983	1975	186471	No_or_no_constitutive_exon
TCTCAATTTCTGCTCTGTTTTCCTGATCCCACCCCCACCCTGGGCAGCAGCT	14676486	14676596	14676646	14676594	-1	10	ENSCJAG00000018392.2	14666179	14698610	PARP6	7983	1975	186471	No_or_no_constitutive_exon
TACAGTTTATATGTTATAATTATATCACTCAATTTTTCTTAATGGGACAGCG	14989246	14989507	14989196	14989248	1	10	ENSCJAG00000018219.2	14871399	14991770	ARIH1	7983	1975	186471	No_or_no_constitutive_exon
GTCTCTAACAGTCATGCTTTTGATTCTTTTACTTCTTTTGCGGGCACAAGAT	15065481	15065683	15065431	15065483	1	10	ENSCJAG00000018181.2	15023222	15066531	BBS4	7983	1975	186471	No_or_no_constitutive_exon
CCCCACGGTGAAGAGCCAGCTGCCCCAGCGGACCCCAGGGACGCGGGGAGAG	16062501	16062544	16062594	16062542	-1	10	ENSCJAG00000017985.1	16062126	16073711	C15orf59	7983	1975	186471	No_or_no_constitutive_exon
CCCGTGACTGAAGCCTCGTCCTCTCTCCTCACAGAAGAGGAAGGGTGCAGGG	16217670	16217730	16217620	16217672	1	10	ENSCJAG00000017969.2	16203935	16221074	TBC1D21	7983	1975	186471	No_or_no_constitutive_exon
TCCAGGAAGGGTCTTCCTTATCCGAGACTGAAATGGGGGGATCCAGGAAGGG	16453659	16453822	16453609	16453661	1	10	ENSCJAG00000017885.2	16450622	16453822	ISLR	7983	1975	186471	No_or_no_constitutive_exon
CCTCTTTTCACATCTGTAGTGGCTTTTTTTCCTTTAGTCCGGGGTCAAAGGA	16481353	16481481	16481531	16481479	-1	10	ENSCJAG00000017863.2	16456407	16489008	STRA6	7983	1975	186471	No_or_no_constitutive_exon
CAAGATGGAATTTTTCATTGTGTGTTTTTCTTGGGGGATTGGGATTGCAGCT	16872742	16872815	16872692	16872744	1	10	ENSCJAG00000017758.3	16837621	16899415	ARID3B	7983	1975	186471	Yes
GGCTGGGTAGCTGCTGATGAGAACCTCTGTTTCCTTTCTGGGTACCAGAGGG	17094033	17094148	17094198	17094146	-1	10	ENSCJAG00000017624.2	17088798	17103964	CLK3	7983	1975	186471	No_or_no_constitutive_exon
GAACAGCCACCCCTGGGGAGAGGGGTGTGAGCCGAGGGGGATTGCGGAAGCC	17177809	17177823	17177759	17177811	1	10	ENSCJAG00000015507.2	17168387	17180996	LMAN1L	7983	1975	186471	No_or_no_constitutive_exon
TAGGGGGGTTGATTTTTTATTCTCATGGTCTTCCTGGGAGGTGGGTGGAGGA	18422434	18422436	18422486	18422434	-1	10	ENSCJAG00000002181.2	18416888	18465112	ADAMTS7	7983	1975	186471	No_or_no_constitutive_exon
CCAGTATTTCTCGGGGTTTTATAATGGAGAGTTTTTAGGATATTGGGAAGGA	18681770	18681775	18681825	18681773	-1	10	ENSCJAG00000002316.2	18619868	18770646	RASGRF1	7983	1975	186471	No_or_no_constitutive_exon
CTCCCCTTAGTTACTCCCACCTCTCCCAGCTATTTTATTTGGGGGTGCAGGA	20749670	20749756	20749806	20749754	-1	10	ENSCJAG00000002715.2	20701063	20756750	PPIP5K1	7983	1975	186471	No_or_no_constitutive_exon
GCTGGATGTCATGGTGCATGCCTGTAGTCCCAGTGACTAGGGAGGCTGAGGT	21701635	21701676	21701726	21701674	-1	10	ENSCJAG00000022188.2	21701635	21711601	None	7983	1975	186471	No_or_no_constitutive_exon
AAAATAAAATAAATACAAGGTTCCTAAACTTGATTTTTTGCTGGGGACAGGT	22578683	22578825	22578633	22578685	1	10	ENSCJAG00000002038.2	22573244	22594159	BLOC1S6	7983	1975	186471	No_or_no_constitutive_exon
CTGAAACTAATGCAGCATTTCTTTTTTTCCCCCATTTTAATGGGTGACAGTA	27089084	27089293	27089343	27089291	-1	10	ENSCJAG00000001516.2	26959704	27223334	ATP8B4	7983	1975	186471	No_or_no_constitutive_exon
TAATAAGACATTACTAACAGAAAGTTTTTTTTTTGGCGGGGGGGATGTAGGA	28046722	28046889	28046672	28046724	1	10	ENSCJAG00000001217.2	28020517	28122642	AP4E1	7983	1975	186471	Yes
TGTGAAGTGGCAGCAAGATGTGAGGACACAGCTGCATTCTGGGCTACAAGCT	32959844	32959904	32959954	32959902	-1	10	ENSCJAG00000002222.2	32906644	33038866	PRTG	7983	1975	186471	No_or_no_constitutive_exon
GGCTTTAGTCTCAAAATATAACAAACCAGCAAAGCAGCTGGGGAGCTGAGTC	33895944	33895946	33895894	33895946	1	10	ENSCJAG00000020620.3	33858055	33896939	PLA2G4E	7983	1975	186471	No_or_no_constitutive_exon
CCTAGCCCTCACCCGGCTCTCCCGGTCTGCCTCTGTGTCTGTGGGATCAGGT	34024373	34024577	34024323	34024375	1	10	ENSCJAG00000020664.2	33998287	34045066	SPTBN5	7983	1975	186471	Yes
TCATTTGTCTGTACAGTAGCTTATTTTATTACTGTTTGTTTTGGGAGTAGGT	34192579	34192675	34192725	34192673	-1	10	ENSCJAG00000020688.2	34122179	34235704	MGA	7983	1975	186471	No_or_no_constitutive_exon
ATCAGCAACAAAGAACAAGTCCATCTGGATGTTGTTTCTTGTAAGGGTAGTC	34686694	34686822	34686644	34686696	1	10	ENSCJAG00000020765.2	34642091	34710869	EXD1	7983	1975	186471	No_or_no_constitutive_exon
CCCTCATAGGATAGGTTTAGAGGATTTGAAGAAAGGAAAAGGGTTTAGAGGA	34709984	34710869	34709934	34709986	1	10	ENSCJAG00000020765.2	34642091	34710869	EXD1	7983	1975	186471	No_or_no_constitutive_exon
GGGCCTGGCCAGCCTGAGCTTGCTGCCCTCCAGCAGAGGCAGAAGGGCAGTG	34904457	34904828	34904407	34904459	1	10	ENSCJAG00000020770.2	34763251	34904840	INO80	7983	1975	186471	No_or_no_constitutive_exon
AGCTGAGCTGACCGGTCCCCTCTCTCCTTCCCTCGGTCCCTGGGCAATAGCG	34957495	34957765	34957815	34957763	-1	10	ENSCJAG00000020781.2	34948271	34958258	DLL4	7983	1975	186471	No_or_no_constitutive_exon
GCGCCTGGCAACAGAACAAGACTCTGTCTCAAAAAAATAAAAAGGGCCAGGT	35384256	35384420	35384206	35384258	1	10	ENSCJAG00000020842.2	35371797	35409419	CCDC32	7983	1975	186471	No_or_no_constitutive_exon
GTCCTCCTGATGCAGATGGCCTTGGGCCAGGGTCCTATACTCAGGGACAGCT	35674605	35674730	35674555	35674607	1	10	ENSCJAG00000020865.3	35662007	35682289	PLCB2	7983	1975	186471	No_or_no_constitutive_exon
TCCTCAGCACTGGAGGCTGCCACTTGGTCCCCATGGAAACCAACGGGAAGGG	35676357	35676370	35676307	35676359	1	10	ENSCJAG00000020865.3	35662007	35682289	PLCB2	7983	1975	186471	No_or_no_constitutive_exon
ACGGCAAAATGAACCGCCCCCACCAAGTGGTGGTGGGGGTGGTGGGAGAGAA	37631678	37632123	37632173	37632121	-1	10	ENSCJAG00000020980.2	37631678	37658933	FAM98B	7983	1975	186471	No_or_no_constitutive_exon
GCCAGGCTAGGGCAGGGGCGAGCGCCCAGTTGAGCCTGCTAGGGCTGGAGGA	41802589	41803155	41802539	41802591	1	10	ENSCJAG00000021054.2	41801871	41823156	None	7983	1975	186471	No_or_no_constitutive_exon
GCCAGCTTACTTGCCTCCTTTTTGACTTGGCTTTTCTTGGTGGGACACAGGG	42979774	42979850	42979724	42979776	1	10	ENSCJAG00000035611.1	42832614	43018116	RYR3	7983	1975	186471	No_or_no_constitutive_exon
CCATGTCCTGCTCAATATGACTCTGCTCTGATCTTGTGCTCTGGGGGCAGGG	44740716	44740849	44740899	44740847	-1	10	ENSCJAG00000009781.2	44735560	44790429	TEP1	7983	1975	186471	Yes
CCTTCTATGACTTTGAAACCCATTGTACCCCATTGTCTGTGGGGCCACAGCC	45477291	45477487	45477241	45477293	1	10	ENSCJAG00000009298.2	45429592	45512653	RPGRIP1	7983	1975	186471	No_or_no_constitutive_exon
GAAATAACCTAGTTTTGTTGGGATTTTTTGTTGCCATGTTGGTGGGAAAGGC	45638725	45638808	45638858	45638806	-1	10	ENSCJAG00000008981.2	45629196	45649159	RAB2B	7983	1975	186471	Yes
TTCTCCACCAGGGGTAATCTGCGTGCACATTTCGTGGGCCACAAGGCCAGTC	45699674	45700689	45700739	45700687	-1	10	ENSCJAG00000008855.2	45697828	45715779	SALL2	7983	1975	186471	No_or_no_constitutive_exon
GAGGCTGAGGGAGAAGGGAGGGACCAGAGGAGAGAGCGAGAGGGATCCAGAC	46892494	46892505	46892444	46892496	1	10	ENSCJAG00000035615.1	46886737	46892505	MRPL52	7983	1975	186471	No_or_no_constitutive_exon
AAGTGCTGAACCTTATTCAGTATTTGTCTTTCTTGGGTGGGGGAGTGCAGAC	46988721	46988807	46988857	46988805	-1	10	ENSCJAG00000008409.2	46980275	46990058	PRMT5	7983	1975	186471	No_or_no_constitutive_exon
AAGAGTCTGGACATTTTTTTGCTTTTTTGTACCTGTGGGGACATAAGAAGTG	47012884	47013027	47013077	47013025	-1	10	ENSCJAG00000008389.2	47005054	47017116	None	7983	1975	186471	No_or_no_constitutive_exon
AGACAGGACAAGAGGGAGAAGGAAGGGTTGGGAGATAGGGAAGGGATAAGGA	47130772	47130857	47130722	47130774	1	10	ENSCJAG00000000278.2	47130605	47139551	None	7983	1975	186471	No_or_no_constitutive_exon
AGCAGAGGTCCTGAGATCATCTAACTGTTGGGTCTATTTCTTGGGGACAGCA	47137719	47137853	47137903	47137851	-1	10	ENSCJAG00000008076.3	47132598	47633346	ACIN1	7983	1975	186471	No_or_no_constitutive_exon
ACTTGCTCTGTTCTCTGACACCTTGATAGGTAGTACCTGCAGAGGGCCAGGA	47136874	47136931	47136981	47136929	-1	10	ENSCJAG00000008076.3	47132598	47633346	ACIN1	7983	1975	186471	No_or_no_constitutive_exon
AGCTCTAGGAGGAAGCCTAGGAGGGCTATTGGGCTAGGACAGGGAAAAAGGA	47198980	47198999	47199049	47198997	-1	10	ENSCJAG00000008076.3	47132598	47633346	ACIN1	7983	1975	186471	No_or_no_constitutive_exon
TCCTGGCTGCGTGTCCTGGGACAGCATCGTTGCTGACAGATATAGGGCAGGG	47198800	47198833	47198883	47198831	-1	10	ENSCJAG00000008076.3	47132598	47633346	ACIN1	7983	1975	186471	No_or_no_constitutive_exon
AGCAGCCTGGCTTTTTTAACCAGCCCCATGGCCAAAAGAGACCAGGGAAGAG	47620598	47620672	47620722	47620670	-1	10	ENSCJAG00000007486.3	47618148	47626141	AP1G2	7983	1975	186471	No_or_no_constitutive_exon
CTCCACAGAGGCAAAGGAGGAGCCCCGGGCCCCAGAGGGCGAAATCATAGTC	48220764	48220795	48220714	48220766	1	10	ENSCJAG00000007023.2	48215184	48224452	REC8	7983	1975	186471	No_or_no_constitutive_exon
CCCAGGGAGAGAACTGGAGGGAACCAATTTTGTATGTTCTGGGGACACAGAG	48298993	48299112	48299162	48299110	-1	10	ENSCJAG00000006740.2	48287707	48302540	TGM1	7983	1975	186471	No_or_no_constitutive_exon
AAGTCCTGTAATCTCCATAAGCCTCAGTGTCTCTGTCAACAAAGAGGGAGGA	59717995	59718006	59717945	59717997	1	10	ENSCJAG00000006766.2	59711568	59721839	None	7983	1975	186471	No_or_no_constitutive_exon
AGTGAGCGGGAGGCCAGGGCATGGCAGGGGGAGCTGCAGGGTGGTCAGAGGG	59721217	59721237	59721167	59721219	1	10	ENSCJAG00000006766.2	59711568	59721839	None	7983	1975	186471	No_or_no_constitutive_exon
AAGATGACGGTAACCTCTGCCCCATCCAAGAAGGGCTGGGAGGCAGGCAGCA	59718806	59718816	59718756	59718808	1	10	ENSCJAG00000006766.2	59711568	59721839	None	7983	1975	186471	No_or_no_constitutive_exon
CTCTAAGTAGGGGAGGGGCAAAGCCAAAGGCAGCTCCAGCCTGAGGGCAGGT	59718860	59718889	59718810	59718862	1	10	ENSCJAG00000006766.2	59711568	59721839	None	7983	1975	186471	No_or_no_constitutive_exon
AAGTCTTATAATCTCCATGAGCCTCAGTGTCCCTATCAGCAAAGAGGGAGGA	59746237	59746245	59746187	59746239	1	10	ENSCJAG00000034058.1	59743581	59750062	None	7983	1975	186471	Yes
GAAGGTGACATAACCTCTGCCCCATCCAAGAAGGGCTGGGAGGCAGGCAGCA	59747026	59747036	59746976	59747028	1	10	ENSCJAG00000034058.1	59743581	59750062	None	7983	1975	186471	No_or_no_constitutive_exon
CTCTAAGTAGGGGAGGGGCGAAACCAAAGGCAGCTTCTGCCTGAGGGCAGGT	59747080	59747109	59747030	59747082	1	10	ENSCJAG00000034058.1	59743581	59750062	None	7983	1975	186471	No_or_no_constitutive_exon
GAGGATGCGGCTGCAGGAGGAGGAGCTGGTGCGCTGACCCACCCAGGGAGCT	59746674	59746702	59746624	59746676	1	10	ENSCJAG00000034058.1	59743581	59750062	None	7983	1975	186471	No_or_no_constitutive_exon
TTGAAAATATTATTGCAATCTGTGAGAAAGCCATTCTGGCAGGGGCTCAGCC	72873318	72873363	72873268	72873320	1	10	ENSCJAG00000035296.1	72871842	72873868	None	7983	1975	186471	No_or_no_constitutive_exon
GCTCCGGACAGGCGGCGGCGGAGGCGGAGACGGAGGCGGCGGCTCGGGAGGG	75279735	75279934	75279984	75279932	-1	10	ENSCJAG00000006590.2	75241892	75280172	SAV1	7983	1975	186471	No_or_no_constitutive_exon
TGCAGTACTATGTGGAAAATGGCAGATTGATCAGGTAAGAGGACAGGGAGAA	76303912	76303969	76303862	76303914	1	10	ENSCJAG00000006907.2	76289308	76332027	FRMD6	7983	1975	186471	No_or_no_constitutive_exon
AAGTCTTGTGCAGAGTGGGTATCTCTCTCAAAGGTCGGGTTGTAGAATAGGA	77981625	77981766	77981816	77981764	-1	10	ENSCJAG00000007269.1	77981049	77982080	None	7983	1975	186471	No_or_no_constitutive_exon
TACTGAGTCTTGGGTAGAGGGACGGGCGTAAAGGCGTGGAGGGATTCAAGCC	79372775	79372846	79372725	79372777	1	10	ENSCJAG00000018182.2	79171370	79395154	SAMD4A	7983	1975	186471	No_or_no_constitutive_exon
CTGCCCGCCGTGAAGGCACGCGGGGACCGATTCACCATGGAGGGCGCCAGCG	86716146	86716167	86716096	86716148	1	10	ENSCJAG00000019202.2	86715723	86773015	HIF1A	7983	1975	186471	No_or_no_constitutive_exon
ACAGGATCATATGTTCTAATGAATTCCCTGTTTTCTATCTGTGGGGACAGAA	88226978	88227167	88227217	88227165	-1	10	ENSCJAG00000019288.2	88226978	88231540	GPHB5	7983	1975	186471	No_or_no_constitutive_exon
GAGACCCGGGGTGTCTGACTGAGCTGCCTGTTTTTCTCCCTGTGGGGCAGGA	89736757	89737060	89737110	89737058	-1	10	ENSCJAG00000019629.2	89688403	89826014	SPTB	7983	1975	186471	No_or_no_constitutive_exon
CGTGACCAGGGGGTATCTGGGGACCAGGTCTCCATCATGGTGGATGGGAGGG	94963033	94963415	94962983	94963035	1	10	ENSCJAG00000014926.3	94957562	94964572	SUSD6	7983	1975	186471	No_or_no_constitutive_exon
CTTCCAGGGCAACTTGGGATGCAGGGGCCTGGCCATGGGGATGGCCGGAGTC	95814104	95814145	95814054	95814106	1	10	ENSCJAG00000014802.1	95813391	95814556	None	7983	1975	186471	No_or_no_constitutive_exon
GTGGGGGGAGGGGCCGGCGTCCCAGGCAGCGGCGGCGGCGGCGGGAGCAGCC	95862729	95862807	95862679	95862731	1	10	ENSCJAG00000014786.1	95862536	95896083	TTC9	7983	1975	186471	No_or_no_constitutive_exon
GTATGTCTCTCACAACCTATTCTCTGTGCAGCTGAGCCACTAATGGGCAGTA	99174310	99174432	99174260	99174312	1	10	ENSCJAG00000020308.2	99139353	99185382	ZNF410	7983	1975	186471	No_or_no_constitutive_exon
GTTCACCCTAACTGGGAGAGCAGAGCACCTTCCCATTTGGTAGTGGGCAGTC	99747777	99747941	99747991	99747939	-1	10	ENSCJAG00000020476.2	99736957	99755601	NPC2	7983	1975	186471	No_or_no_constitutive_exon
CAGTGACTTGGCCGCCTCTTTCCCCTCTCAAGGCATGGCTTTGGGGACAGAT	99771271	99771403	99771453	99771401	-1	10	ENSCJAG00000020480.2	99762038	99882780	LTBP2	7983	1975	186471	No_or_no_constitutive_exon
TGTCAAGTCCAGGAGTCAGCCATGCTCTGCAGCGGGAGTGGGAAAGCCAGCT	100174848	100174980	100175030	100174978	-1	10	ENSCJAG00000020566.3	100174848	100188607	RPS6KL1	7983	1975	186471	No_or_no_constitutive_exon
AGAGGAGGAAATCCGGAGGAAGAAAAGTCTTCTGAGGGGAAAGCTGAGAGAC	100348466	100348552	100348416	100348468	1	10	ENSCJAG00000020607.2	100347712	100354727	ZC2HC1C	7983	1975	186471	No_or_no_constitutive_exon
TGTGTTTGAAACTCATTTTCTGCTCTCCTTTTCTTCTTTTTTGGGGGCAGTA	101355653	101355700	101355603	101355655	1	10	ENSCJAG00000020692.1	101277450	101383652	IFT43	7983	1975	186471	No_or_no_constitutive_exon
GGACGGAAGTAGCCCGGTGGGAGTTGGGAGGAGCTGAAGTAAGAGGGGAGGG	102849304	102849523	102849254	102849306	1	10	ENSCJAG00000016837.2	102848695	102860850	AHSA1	7983	1975	186471	No_or_no_constitutive_exon
ATACATGCGGCCTTCCCGCCACATCAAGATGATCCTTATTGAAAAGGGAGGA	106498039	106498076	106498126	106498074	-1	10	ENSCJAG00000017167.1	106497898	106498537	None	7983	1975	186471	No_or_no_constitutive_exon
GGATGGAATAACCGAATCTGATACAGCTGGAGCTAATGAAAATGGGCTAGGC	117130313	117130433	117130483	117130431	-1	10	ENSCJAG00000017936.1	117130263	117131999	None	7983	1975	186471	No_or_no_constitutive_exon
ATCTTCCAGAGACAGTGATGATGCCGCCACAGAGTGCAGAAGCCTGGGAGGA	119539392	119539401	119539342	119539394	1	10	ENSCJAG00000009639.2	119532650	119543614	FAM181A	7983	1975	186471	No_or_no_constitutive_exon
CGCTGTCTTGCAGCTGCACCGGATGGGAGGAGCTGGAGTGGGGCTGTGAGCC	119619301	119619438	119619251	119619303	1	10	ENSCJAG00000034533.1	119615776	119629782	CCDC197	7983	1975	186471	No_or_no_constitutive_exon
CTCCCTAGCAGCCAAGATGATGTCTGCAGTGGCCATCGACGACGGGGCAGAG	119736553	119736596	119736503	119736555	1	10	ENSCJAG00000009712.2	119727831	119737186	IFI27	7983	1975	186471	No_or_no_constitutive_exon
CCCTGGGCCTCCCAGCTTGCTGGTGCCGCCTGTGGCTGCTGGCTGGGCAGCT	125350268	125350292	125350342	125350290	-1	10	ENSCJAG00000006757.2	125349130	125440082	CCDC85C	7983	1975	186471	No_or_no_constitutive_exon
CAACAGGGTGGCTTTGGACAGCTGTGGGGAGGCCTTGGAGGCACTGGGAGCC	125350497	125350506	125350556	125350504	-1	10	ENSCJAG00000006757.2	125349130	125440082	CCDC85C	7983	1975	186471	No_or_no_constitutive_exon
CTTGCACTGCCCAGGTTCAAGGCACTTGTTGCCACTGGGGAATAAAATAGCC	125841192	125841393	125841443	125841391	-1	10	ENSCJAG00000033775.1	125840993	125841735	None	7983	1975	186471	No_or_no_constitutive_exon
CCAGGGCCACCTGGCAGAGCCTGCTTCATGCGGGCGGGTGGGGACATGAGCT	126434774	126434876	126434926	126434874	-1	10	ENSCJAG00000016957.1	126433780	126470411	BEGAIN	7983	1975	186471	No_or_no_constitutive_exon
TTGACCTCGTGATCTGCCCACTTCGGCCTCCCAAAGTGCTGGGATTACAGGC	126734621	126734749	126734571	126734623	1	10	ENSCJAG00000016996.2	126734252	126735136	None	7983	1975	186471	No_or_no_constitutive_exon
TCCTCTCCTGCCCGTGGGCTGCAATGGGGCCCCCCCTTGGGCAATCAAAGGG	128899217	128899299	128899167	128899219	1	10	ENSCJAG00000003281.2	128893474	128900375	AMN	7983	1975	186471	No_or_no_constitutive_exon
GATGGATGGGTAGATGAATAGGTGGATGGATGGGTAGATGGATGGGAGAGGT	130946782	130946794	130946732	130946784	1	10	ENSCJAG00000002052.2	130920349	130956089	CEP170B	7983	1975	186471	No_or_no_constitutive_exon
GGTACTTCTGCCCAGTGTGGAGGTGGACGTCCAGGCCTTCGGGAGCCAAGCT	130994475	130998267	130998317	130998265	-1	10	ENSCJAG00000002027.2	130991798	131009381	AHNAK2	7983	1975	186471	No_or_no_constitutive_exon
AGGAACCGCACGCAGCTCCTACACTTTGTTGTCATTAGGAAATCTGGGAGCC	131061461	131062354	131062404	131062352	-1	10	ENSCJAG00000002020.2	131061461	131073178	CDCA4	7983	1975	186471	No_or_no_constitutive_exon
AGGGAGTCCTGTCTTTGGCATGTAGCCAGCTGAACCTTGATTGTGGGAAGTG	131306253	131306515	131306203	131306255	1	10	ENSCJAG00000019754.2	131302973	131306515	BTBD6	7983	1975	186471	No_or_no_constitutive_exon
CACACTGGTAGGCACTTACCTGGGTAAGTAGCTTTTGTGCTAGGGGCCAGCC	131545498	131545538	131545448	131545500	1	10	ENSCJAG00000019780.2	131514349	131547283	MTA1	7983	1975	186471	No_or_no_constitutive_exon
AGCCCGTTGTCCCGGGGTGGCTGAGGCAGCTGTGGGTGGTGGGGGTGCAGGA	131546495	131546571	131546445	131546497	1	10	ENSCJAG00000019780.2	131514349	131547283	MTA1	7983	1975	186471	No_or_no_constitutive_exon
AAACACCAAATGGCGGATGACGCTGGTGCAGTGGGTGGGGGGGCAGGGAGGG	7614775	7615312	7615362	7615310	-1	11	ENSCJAG00000010334.1	7614495	7615353	None	7983	1975	186471	No_or_no_constitutive_exon
TTCTGAGTAGGAAGTGGCCTGAGCAAGGACATATAGCTAGGGAGGGACAGGG	8844820	8844873	8844923	8844871	-1	11	ENSCJAG00000010464.2	8844366	8849111	POU2AF1	7983	1975	186471	No_or_no_constitutive_exon
CAGGAAAAGGCAGAGTTGAAGGGGGAGATGGAGACCCCTCTAAGGGCAAGGA	8844366	8844740	8844790	8844738	-1	11	ENSCJAG00000010464.2	8844366	8849111	POU2AF1	7983	1975	186471	No_or_no_constitutive_exon
AATGTTAACTTTTCTATACTAATTGTATTTATTTGTGTTCTGGGATGCAGGT	9119003	9119120	9118953	9119005	1	11	ENSCJAG00000010533.3	9105458	9223377	SIK2	7983	1975	186471	No_or_no_constitutive_exon
CTGTCTCTTGTCTTTTCTTTTCGTCTGTGTTCCATCCATGGGAAATGCAGAT	10740113	10740128	10740063	10740115	1	11	ENSCJAG00000012342.2	10710213	10782569	NCAM1	7983	1975	186471	No_or_no_constitutive_exon
GGTGCTGGGAGACTCCTGCTTGGCCTGAGGGGCTTCTGTGGCAGGGGCAGCC	10779352	10779397	10779447	10779395	-1	11	ENSCJAG00000012427.2	10775986	10779797	None	7983	1975	186471	No_or_no_constitutive_exon
CATCTGCGGAGGTGGGGTAGGGGAATGCTTCAGTCTTCCGAGGGCTGCAGAG	11500939	11500947	11500889	11500941	1	11	ENSCJAG00000012009.2	11500534	11515664	HTR3A	7983	1975	186471	No_or_no_constitutive_exon
CCAAGGCAGTGACACCTAGCACCCTGGTCCCCAGGGCCCTGGGGACCCAGCC	15702529	15702756	15702479	15702531	1	11	ENSCJAG00000013100.2	15684237	15708244	TMPRSS4	7983	1975	186471	No_or_no_constitutive_exon
ACCTCAGGGCTTTACAGGAGTTCTGGGGTCGGTGGGGGTGTGAAAGTCAGGT	15700842	15700967	15700792	15700844	1	11	ENSCJAG00000013100.2	15684237	15708244	TMPRSS4	7983	1975	186471	No_or_no_constitutive_exon
GTGACTTTCCGTTTTTCCTGACCCAGTCTCTTCTGCTTTCTTGGGGGCAGGT	15972678	15972983	15972628	15972680	1	11	ENSCJAG00000013223.2	15951050	15992598	UBE4A	7983	1975	186471	Yes
CCCCCCTCCTTTTCCCAAGCAATGCCTCTCCCGGAGGGCGGGGCATGCAGTT	16037194	16037330	16037144	16037196	1	11	ENSCJAG00000013288.2	16036967	16131091	KMT2A	7983	1975	186471	No_or_no_constitutive_exon
TCGAGGGCTTATAAGCAGAGCTTACACAGCTCATGAGCTGGGGAAAACAGCA	16194047	16194077	16193997	16194049	1	11	ENSCJAG00000013436.2	16180259	16218891	ARCN1	7983	1975	186471	No_or_no_constitutive_exon
TTGAGGGAAGAGGGTGGCCATAGGTGCTGACCCCTCGGCTTTGGGGGCAGGA	16266707	16266854	16266657	16266709	1	11	ENSCJAG00000013463.2	16222603	16276599	PHLDB1	7983	1975	186471	No_or_no_constitutive_exon
CAACCAGCCGCCAGGCCCCATACCCCCCCAGCAGCACCTGATGGGCAAAGGC	16522244	16522495	16522545	16522493	-1	11	ENSCJAG00000013622.2	16519266	16536930	BCL9L	7983	1975	186471	No_or_no_constitutive_exon
GGGGAAGCAGAGACTTCGAAGCTGATCTGGGGTGGGTGGGGTGGGGCCAGGT	16793697	16793843	16793647	16793699	1	11	ENSCJAG00000013965.2	16786234	16801939	ABCG4	7983	1975	186471	Yes
AGGAGTAGTGGCAGTGATCCCTTCATACCATTCTTCTTGCAGGGGAGCAGGA	16813418	16813532	16813368	16813420	1	11	ENSCJAG00000014001.2	16810258	16830587	NLRX1	7983	1975	186471	No_or_no_constitutive_exon
AGTGAGACAATGGCAAGAGATAGGGCAAGAGAGGTGTTTGGCAGGGAAAGTG	18191236	18191238	18191186	18191238	1	11	ENSCJAG00000014200.3	18087123	18197309	ARHGEF12	7983	1975	186471	No_or_no_constitutive_exon
TGACTATTATTCGATATTTCTGACCTCTTGCTCTTTGGGTGGGGTGACAGCT	19306705	19306791	19306655	19306707	1	11	ENSCJAG00000007446.2	19208803	19386595	SORL1	7983	1975	186471	No_or_no_constitutive_exon
TAAGAATAATACTGGTTTCATTTCCTCCCCTGCCGAACTCTGATGGGTAGAG	19325147	19325261	19325097	19325149	1	11	ENSCJAG00000007446.2	19208803	19386595	SORL1	7983	1975	186471	No_or_no_constitutive_exon
TCTGCCTCCTCCCCTTCCTCCAAACTCTTTCCACAGCAGGGAGTGCTAAGCA	21387824	21387863	21387774	21387826	1	11	ENSCJAG00000007699.2	21340223	21400957	GRAMD1B	7983	1975	186471	No_or_no_constitutive_exon
ACCCTCCCCCCGGGCCCTCAGGCTCCCATTGGCTTCCTTTTGGGGGCCAGGC	21388145	21388151	21388095	21388147	1	11	ENSCJAG00000007699.2	21340223	21400957	GRAMD1B	7983	1975	186471	No_or_no_constitutive_exon
GAGGAACAAGGATGTCAAAGTTGCCCTGAGGAGAATTTTGGGCAAAAAAGAT	22308840	22308892	22308942	22308890	-1	11	ENSCJAG00000007900.1	22308840	22309839	None	7983	1975	186471	No_or_no_constitutive_exon
AAGGGGTCTGTAGCTGTAGCCAACCCAGCCTGGGGTGGGGAGTGGAGCAGGT	22696598	22696726	22696548	22696600	1	11	ENSCJAG00000008040.2	22691351	22707952	ROBO3	7983	1975	186471	No_or_no_constitutive_exon
GCTCCATGGAATGCTGGAGAATCAGCTCTGGAGTTTAGGAGGTTGGGGAGGG	22741111	22741781	22741061	22741113	1	11	ENSCJAG00000008167.1	22740531	22742273	HEPN1	7983	1975	186471	No_or_no_constitutive_exon
AGCATGCATCAAGTGAACAGCCTTTGGGTGAGCACGCCTTGGGTGAGCAGCC	23541911	23541945	23541995	23541943	-1	11	ENSCJAG00000008513.2	23538910	23555755	ACRV1	7983	1975	186471	No_or_no_constitutive_exon
GGTGTGTTTTCTCATGGGCAGTTGGATGATGGGGTTGGCATGGTGGGAAGCT	23921580	23921726	23921776	23921724	-1	11	ENSCJAG00000008669.2	23880868	23982515	CDON	7983	1975	186471	No_or_no_constitutive_exon
GTGGTCATCTCAGGCCCCTTGGCTGACTGGTATTGTCCCTGGGGCTGTAGGA	32151147	32151232	32151282	32151230	-1	11	ENSCJAG00000019608.3	32145464	32181662	IGSF9B	7983	1975	186471	No_or_no_constitutive_exon
GGTCTCAAGTGATCCTCCTGCCTTGGCCTCCCAAAGTGCTGGGATTACAGGT	32805203	32805205	32805153	32805205	1	11	ENSCJAG00000007727.3	32695775	32811226	GLB1L3	7983	1975	186471	No_or_no_constitutive_exon
CGTGGGGTGAGGGGCCTAGCCCACTATGTCTTGCATCTCTGGGCACACAGAT	32816824	32816925	32816975	32816923	-1	11	ENSCJAG00000007744.1	32816547	32822676	B3GAT1	7983	1975	186471	No_or_no_constitutive_exon
TTGTTCTGATCTCCGGCTATGACTACATGCAGGCGGCCCCAAGTGGGCAGGG	43478739	43478857	43478907	43478855	-1	11	ENSCJAG00000003960.1	43478344	43480412	IZUMO1R	7983	1975	186471	No_or_no_constitutive_exon
ACTTCAGCCAGGGTTCGGGCTCCGAGGAGGAGGAGGCAGCGGGGGCCGAGGG	44062063	44062067	44062117	44062065	-1	11	ENSCJAG00000003839.2	44034922	44062485	None	7983	1975	186471	No_or_no_constitutive_exon
GATTTGTTTCCAAAAACACATTTCTTTAACTAATGCTGGTTTGGTGGGAGAG	47955490	47955491	47955440	47955492	1	11	ENSCJAG00000000830.2	47952109	48000000	None	7983	1975	186471	No_or_no_constitutive_exon
TTTGTTTCCAAAAACACATTTCTTTAACTAATGCTGGTTTGGTGGGAGAGTA	47955492	47955561	47955442	47955494	1	11	ENSCJAG00000000830.2	47952109	48000000	None	7983	1975	186471	No_or_no_constitutive_exon
TGTCCCTGCAGGGCTATGTGTATCACCGGGCACTGATGATCAGGGATGAGTA	47996263	47996455	47996213	47996265	1	11	ENSCJAG00000000830.2	47952109	48000000	None	7983	1975	186471	No_or_no_constitutive_exon
CAAAAAGGTAAAATGCAAAAATTTATTTGTCCCGAAATTTGGGATTGTAGGA	51426136	51426283	51426333	51426281	-1	11	ENSCJAG00000012092.2	51411958	51463979	CCDC81	7983	1975	186471	No_or_no_constitutive_exon
TCTAATCCAGTGTTATTGCATTATGTAATTGTTCTCCCTGGGAAAAACAGAA	51863929	51863953	51863879	51863931	1	11	ENSCJAG00000014262.2	51776789	51884144	PICALM	7983	1975	186471	No_or_no_constitutive_exon
CAGTGACATGAAGCTGGACTACCTGGACCTCTACCTTATTCACTGGGGAGGA	60747710	60747779	60747660	60747712	1	11	ENSCJAG00000014942.1	60747372	60748301	None	7983	1975	186471	No_or_no_constitutive_exon
ATTTCGTGAGTGCGTAGCCTGAGGCCAGGGTCACAGCTCCAGGGAGGCAGGC	61418274	61418345	61418395	61418343	-1	11	ENSCJAG00000015009.3	61407234	61502336	MYO7A	7983	1975	186471	No_or_no_constitutive_exon
CTCTGAGCCTTGGTCTGTAGAGAGCCCAGTCTGCAGACTGGGTGAGATAGGA	64778681	64778706	64778756	64778704	-1	11	ENSCJAG00000015823.2	64774482	64796083	DNAJB13	7983	1975	186471	No_or_no_constitutive_exon
CCCAGAGGGCCGGAGCCGAGATGGCCTGCTCACTGTGAACCTACGGGAAGGG	65133920	65133964	65134014	65133962	-1	11	ENSCJAG00000015909.2	65122379	65139650	PLEKHB1	7983	1975	186471	Yes
TGTGGTGGCACACACCTGTGGTGCCAGCTGTCAGGAGGCTGAGGTGGGAGAT	65412753	65412772	65412822	65412770	-1	11	ENSCJAG00000015946.2	65410366	65473592	ARHGEF17	7983	1975	186471	No_or_no_constitutive_exon
CCTTTTACAAATGGGACAGCTTTACAGTCCTTTTACAAATGGGACAATAGGT	66017210	66017846	66017160	66017212	1	11	ENSCJAG00000015027.2	65899744	66059322	STARD10	7983	1975	186471	No_or_no_constitutive_exon
TTATGGCGTTTTGGCCGCACTCTTGATATGTATCTGGGGCTGGAGTACAGGA	65988993	65989114	65989164	65989112	-1	11	ENSCJAG00000014994.2	65986211	66001145	ATG16L2	7983	1975	186471	Yes
TGATCTGGGGTTTGAAGGGAAGGATGACGCTGAGTGGGTCTTGGGGGCAGGA	66104458	66104589	66104408	66104460	1	11	ENSCJAG00000015038.3	66081751	66134481	ARAP1	7983	1975	186471	No_or_no_constitutive_exon
ATAAAAAAGTGAGCCCCCCAAAAAATTTCTTCTCCTCCCGGGGGAGAGAGAG	66116614	66116615	66116564	66116616	1	11	ENSCJAG00000015038.3	66081751	66134481	ARAP1	7983	1975	186471	No_or_no_constitutive_exon
ATCTCCCCAAGAAGGCTTGCCCAGCACAGGTGGTTTTATTTTGGGGGAAGGA	66164973	66165011	66164923	66164975	1	11	ENSCJAG00000015101.3	66162900	66247258	PDE2A	7983	1975	186471	No_or_no_constitutive_exon
AAGGGTGACCTGGGCCTTCCTCTCTTGCTTGCCTTTAACAGGGAACAAAGGG	66616659	66616698	66616748	66616696	-1	11	ENSCJAG00000015191.3	66611518	66622994	INPPL1	7983	1975	186471	No_or_no_constitutive_exon
GACCTCTTTTTGGGGGGATGAAAGAAGGAACCTTTGATGCATGGGTTGAGAA	67434186	67434201	67434136	67434188	1	11	ENSCJAG00000015495.2	67377658	67444718	STIM1	7983	1975	186471	No_or_no_constitutive_exon
TCAGATTAGGCCTCAGTAAAACAGACTTGAGTATATTGCTTTGGGAGGAGCT	69144616	69144621	69144566	69144618	1	11	ENSCJAG00000020117.3	69035963	69153299	None	7983	1975	186471	No_or_no_constitutive_exon
GAAAGGTGAAAGAGACAGTGGTCTTGGATGGAGAGAAAATAGGGCAAAAGTG	69150752	69150885	69150702	69150754	1	11	ENSCJAG00000020117.3	69035963	69153299	None	7983	1975	186471	No_or_no_constitutive_exon
GGAAGTCAGGGGTGTTCCAGGGACACAAGGTCAGAGATTTGGAAGGGAAGGC	69103508	69103635	69103685	69103633	-1	11	ENSCJAG00000020140.2	69101121	69115716	TRIM5	7983	1975	186471	No_or_no_constitutive_exon
GGTGGGGAGGGGACCAGGCACAGCACTGGCTGGCACTGGGAGACACTGAGGT	69761210	69761290	69761340	69761288	-1	11	ENSCJAG00000014145.2	69753806	69779468	APBB1	7983	1975	186471	No_or_no_constitutive_exon
TGATTTGGATATTCTCCTGTCTAATCCACATGCTTTGGGGGAGGGTCTAGGA	73917687	73917798	73917637	73917689	1	11	ENSCJAG00000011041.2	73865844	73926469	AMPD3	7983	1975	186471	Yes
CGGGCGAGAGGGGTGATCCGCGCCCTCTGATCGCGTTCCGGGACACACAGGC	75504487	75504726	75504776	75504724	-1	11	ENSCJAG00000010506.2	75456198	75505837	DKK3	7983	1975	186471	No_or_no_constitutive_exon
CTTATCCTGATGTACATCTTCTCTGCTTTCTCTTCCATTCTGTTGGGAAGTG	81596506	81596620	81596670	81596618	-1	11	ENSCJAG00000007283.2	81366426	81613048	SERGEF	7983	1975	186471	Yes
TCTGAAGGTTCCTGTGAGAGGAATAAGAAGGAACTAGGGAAGTAAGCAAGTG	82022240	82022467	82022517	82022465	-1	11	ENSCJAG00000007032.2	82018047	82051513	TSG101	7983	1975	186471	No_or_no_constitutive_exon
CGTGGGGCCTGCACCTCCCATGACCCTCAGAGCAGCCGGGGAAGTCGAAGGA	93070746	93070758	93070808	93070756	-1	11	ENSCJAG00000006129.2	93068559	93075032	KCNA4	7983	1975	186471	No_or_no_constitutive_exon
ATACATACTTAATCATTGTTTCTTATTTTGTGTGTGTGATTTGTGGGGAGCA	97357515	97357669	97357465	97357517	1	11	ENSCJAG00000010585.1	97329614	97373277	NAT10	7983	1975	186471	No_or_no_constitutive_exon
AGCTTTGTAGCTCTGGGCTGTTTTTATAGAACAGTCATTTGAGGGTTTAGAA	97358386	97358431	97358336	97358388	1	11	ENSCJAG00000010585.1	97329614	97373277	NAT10	7983	1975	186471	No_or_no_constitutive_exon
CATACTTAATCATTGTTTCTTATTTTGTGTGTGTGATTTGTGGGGAGCAGCG	97357518	97357669	97357468	97357520	1	11	ENSCJAG00000010585.1	97329614	97373277	NAT10	7983	1975	186471	No_or_no_constitutive_exon
ACCCTTGTTCGCTTTTTCGTAGAGCAGAGAGGAGCCTTCAGGGGAAGTAGAG	106513148	106513166	106513098	106513150	1	11	ENSCJAG00000011130.2	106484221	106515222	API5	7983	1975	186471	No_or_no_constitutive_exon
TCTGGAAAGGCCTTGCTGCCGAGTTTCTCACATGTCCTTGCTGGGGACAGGT	109107794	109107967	109107744	109107796	1	11	ENSCJAG00000011571.2	109088005	109109471	MAPK8IP1	7983	1975	186471	No_or_no_constitutive_exon
GCCTTTTCTTCCTTGCTGCTGACTCTCTGTTCTTTTCCCTCATGGGGTAGAT	110562470	110562627	110562420	110562472	1	11	ENSCJAG00000020045.2	110546427	110607092	MADD	7983	1975	186471	Yes
TGGGGGGCTGCAGACTTGCCCCTGGCCAGAGCCTGGACTTCGGGACACAGGG	110625927	110626091	110626141	110626089	-1	11	ENSCJAG00000020066.2	110608421	110633287	MYBPC3	7983	1975	186471	No_or_no_constitutive_exon
TGCCACAATGGAGGCTGAAGCAGCCGTGAGTGAGGCAGGAACAGGGCAAGGA	113385117	113385123	113385067	113385119	1	11	ENSCJAG00000008825.3	113319388	113391919	SMTNL1	7983	1975	186471	No_or_no_constitutive_exon
CTGAACCTAAGGAGGAGGCTGCAGACAAAGAGGCCAGGGTGGAACTGCAGAA	113384741	113384834	113384691	113384743	1	11	ENSCJAG00000008825.3	113319388	113391919	SMTNL1	7983	1975	186471	No_or_no_constitutive_exon
CTCTCCCTATCTCTGTTTCTGCTGCCGCCACCTCTTGCATCTGGGGAAAGGG	115301672	115301783	115301622	115301674	1	11	ENSCJAG00000016262.2	115259313	115348085	STX3	7983	1975	186471	No_or_no_constitutive_exon
TCACCCTTCTTAGCGTGCCCCTGTGTGCCTGTGTTTTCCAGGTGGGACAGGT	116026389	116026500	116026339	116026391	1	11	ENSCJAG00000016432.2	116004072	116026500	MS4A8	7983	1975	186471	No_or_no_constitutive_exon
GGGCCCAGGACCGCAAAAGCTCCAACATGGCGGCCGGGCTGGCCATAGAGGG	116677406	116677510	116677356	116677408	1	11	ENSCJAG00000019301.2	116496620	116685981	TMEM138	7983	1975	186471	No_or_no_constitutive_exon
CATCCGCCCACCTCAGCCTCCCAAAGTGCTGGGATTACGGGTGTGAGCAGCT	117428231	117428448	117428498	117428446	-1	11	ENSCJAG00000019089.1	117428231	117431515	None	7983	1975	186471	No_or_no_constitutive_exon
TGCCTGCAGCTAGTGGCCCACCTGAACACACTGTCCATTGACTATGGGAGAT	117577677	117577686	117577627	117577679	1	11	ENSCJAG00000019069.3	117555754	117582708	INCENP	7983	1975	186471	No_or_no_constitutive_exon
ATGTGGATGTAAACCTGCCCAAGGCTGACATTGATGTCTCAGGGCCCAAGGT	118195638	118195915	118195965	118195913	-1	11	ENSCJAG00000018997.2	118188194	118201310	AHNAK	7983	1975	186471	No_or_no_constitutive_exon
TCCAGTCAAAAGGTGAGTGACCATTCTGGCCCCCAGGATGGGGGAAGGAGGG	118300530	118300564	118300614	118300562	-1	11	ENSCJAG00000018826.2	118300358	118324664	GANAB	7983	1975	186471	No_or_no_constitutive_exon
GGGCCAGAGCAGGTGGAGAGGGAGCGCCGGGCAGGGCCCGGGTCAGGCAGGG	119273850	119273900	119273950	119273898	-1	11	ENSCJAG00000018326.2	119273295	119431767	C11orf95	7983	1975	186471	No_or_no_constitutive_exon
TTGGGGTTTTGGACACTCTGTGCCTGTATTGGGTCTTGGGGTTAGAAGAGGC	119418868	119418911	119418818	119418870	1	11	ENSCJAG00000018341.2	119350790	119423111	MARK2	7983	1975	186471	No_or_no_constitutive_exon
TGTGGAGGGTGGGGGGGCCCTTGCTCACACTCTCTCCCACTGGGGACCAGGT	119774244	119774386	119774194	119774246	1	11	ENSCJAG00000018177.2	119750518	119775094	FERMT3	7983	1975	186471	No_or_no_constitutive_exon
AGAAGCCAAGGGTGGGGGCGTGGGGGCCCGGGTGGGTGCACGGGGGCCAGGG	119814759	119814800	119814709	119814761	1	11	ENSCJAG00000018081.2	119808508	119824103	PLCB3	7983	1975	186471	No_or_no_constitutive_exon
TATTCCTTGGCCCCGCCGACAGCCCCTCCTTCTCTGTCTCAGGGATTCAGGC	119844709	119845081	119844659	119844711	1	11	ENSCJAG00000018062.2	119842533	119847587	GPR137	7983	1975	186471	No_or_no_constitutive_exon
AACTGGAGGCTGCGTCCCGGGAACTGGAGGCTGTGTCCCGGGAGCGGGAGGC	119909640	119909820	119909590	119909642	1	11	ENSCJAG00000017980.2	119903547	119919969	CCDC88B	7983	1975	186471	No_or_no_constitutive_exon
ATGGAAAGCCTGAACAGGGAGCTCAGTGGCCTACCGGGAGCATGGAGAAGCC	120170725	120170733	120170675	120170727	1	11	ENSCJAG00000002977.3	120157062	120200790	SLC22A12	7983	1975	186471	No_or_no_constitutive_exon
TTTGGAGAGAGGCCTGCAGCTCAGGCATAAGCCACCTGGGCTGAAGGGAGTT	120199557	120199722	120199507	120199559	1	11	ENSCJAG00000002977.3	120157062	120200790	SLC22A12	7983	1975	186471	No_or_no_constitutive_exon
GCGTTGGGGATAGGTGTCCTGTGGCTGGTGCCTGTGGACAGCTGTGGGAGGG	120314764	120314779	120314829	120314777	-1	11	ENSCJAG00000002930.3	120206964	120318358	NRXN2	7983	1975	186471	No_or_no_constitutive_exon
TTTAATGTTGGTCGTCTCCTGTCTTTCTCCCTCCACCCTGGGCTGGGCAGGT	120271630	120271792	120271842	120271790	-1	11	ENSCJAG00000002930.3	120206964	120318358	NRXN2	7983	1975	186471	No_or_no_constitutive_exon
CCAGCATCACCCCCGCCCTGACCCAGTGTCTCCTCCCTACTGTGGGGCAGGT	120254451	120254642	120254692	120254640	-1	11	ENSCJAG00000002930.3	120206964	120318358	NRXN2	7983	1975	186471	Yes
TCTCAGGCCTTGTGGGAGCTTGCCCCCACAGTTATGGGGCAGGGATACAGGT	120252580	120252591	120252641	120252589	-1	11	ENSCJAG00000002930.3	120206964	120318358	NRXN2	7983	1975	186471	No_or_no_constitutive_exon
CTGTACGCGGGGGGCCGGGGCTGGGGTCAGGAGCAGGGATAGGGAGGAAGAT	120348178	120348186	120348236	120348184	-1	11	ENSCJAG00000002861.2	120331418	120349979	RASGRP2	7983	1975	186471	No_or_no_constitutive_exon
TCCCCACCCCAGGCCCATTCAGCAAGACAGGGTAGGGGCCCCAGGCAGAGGC	120359555	120359721	120359771	120359719	-1	11	ENSCJAG00000002836.2	120351179	120366423	PYGM	7983	1975	186471	No_or_no_constitutive_exon
CTCTGTGGGTCACCGCCACTCTCCCCTCTTCCCTGTCGCGGGGGCTGTAGGC	120659556	120659672	120659506	120659558	1	11	ENSCJAG00000002533.2	120649624	120666021	SNX15	7983	1975	186471	Yes
TTTCATAAAAAAATAAAAACACCTCCCAATCTGGGAGGGGTTGAGGCGAGGG	120706640	120706868	120706590	120706642	1	11	ENSCJAG00000002496.2	120675756	120709895	ZFPL1	7983	1975	186471	No_or_no_constitutive_exon
GGCAGTACACGTGGTCTCAGTCCTCCCTCCGGCTGCCTCTGCACGGGCAGGC	120846705	120846813	120846655	120846707	1	11	ENSCJAG00000002371.2	120822935	120854932	CAPN1	7983	1975	186471	Yes
AAATGAAATGTCTTAAACATAATACTCTTTTTCCACTTCTGGGATTGCAGTT	120949179	120949268	120949129	120949181	1	11	ENSCJAG00000002330.2	120930835	120965523	POLA2	7983	1975	186471	No_or_no_constitutive_exon
GGATACTGAGGTTGGTGGTATGGACAGTGAGCCCGGGGCAAGAGGCAGAGGG	121269756	121270499	121269706	121269758	1	11	ENSCJAG00000002150.2	121264186	121282962	EHBP1L1	7983	1975	186471	No_or_no_constitutive_exon
CTCCAGGACTCGAAGTCTCGTTTCGGGGCCGCTGTCTGCGGGGCGAGGAGGT	121427575	121427704	121427754	121427702	-1	11	ENSCJAG00000001965.2	121426581	121428121	RNASEH2C	7983	1975	186471	No_or_no_constitutive_exon
GCCCTTGCTGGTTTTGCCTCGGAGTTCCCTCAGGGAGGGAGGATAGGCAGGC	121560140	121560158	121560090	121560142	1	11	ENSCJAG00000001894.2	121554297	121560530	MUS81	7983	1975	186471	No_or_no_constitutive_exon
GAGCATCCTGTGGGCCAGCACCCCAATTTTGACTCTGGGTCTGGGGGCAGAG	122060879	122060972	122061022	122060970	-1	11	ENSCJAG00000001511.2	122058199	122066858	BRMS1	7983	1975	186471	No_or_no_constitutive_exon
CCCGGCTGTGTCCGGGTACAGATCATCCTGGAAGAGGTCCGACTGGGCAGGG	123231157	123231166	123231107	123231159	1	11	ENSCJAG00000000956.2	123085478	123231166	SSH3	7983	1975	186471	No_or_no_constitutive_exon
CCAGCGCCAGCCACTGAGCTTCACAGCCACCTGCAGCAAGGAGGGGAAAGGG	123205659	123205717	123205767	123205715	-1	11	ENSCJAG00000000983.3	123181762	123207426	PPP1CA	7983	1975	186471	No_or_no_constitutive_exon
GGCTCCAGCGCTGACCCTGTATCCCTTTGGGGACTGACTTGGGGCACCAGGG	123433310	123433477	123433260	123433312	1	11	ENSCJAG00000000839.2	123428552	123434435	NDUFV1	7983	1975	186471	No_or_no_constitutive_exon
TCCGGAGGCTGTGGCTCCAGCTGTGGGGGCTGTGGCTCTGGATGTGGGAGCT	127078514	127078549	127078464	127078516	1	11	ENSCJAG00000011489.3	127014069	127092584	None	7983	1975	186471	No_or_no_constitutive_exon
GGTGGGTTGAGTGTGGAGTAGGTAGAGGAGGAGAAGACAGGGAGGTGCAGGT	127066397	127066404	127066454	127066402	-1	11	ENSCJAG00000032538.2	127014097	127067278	None	7983	1975	186471	No_or_no_constitutive_exon
GGCTGTGGCTCAGGCTGTGGGGGCTGTGGCTCAGGCTGTGGGGGCTGTAGCT	127105736	127105855	127105905	127105853	-1	11	ENSCJAG00000011499.3	127039903	127106154	None	7983	1975	186471	No_or_no_constitutive_exon
CTGTGGGGGCTCCAAGGGGGGCTGTGGCTCCTGTGGGGGCTCTAAGGGAGGC	127040586	127040671	127040721	127040669	-1	11	ENSCJAG00000011499.3	127039903	127106154	None	7983	1975	186471	No_or_no_constitutive_exon
GAGGACCCCCATTTCTTTCAGCACTCCATCTCCTGAGGGGCAGAAACCAGTC	127140441	127140469	127140519	127140467	-1	11	ENSCJAG00000011506.2	127138335	127161386	ZNF195	7983	1975	186471	No_or_no_constitutive_exon
TGCAGGGAAGGACATGGAGCCCAATGGCCTGTCGCTGCCCAGGGATGAAGGG	127299457	127299640	127299407	127299459	1	11	ENSCJAG00000037250.1	127191798	127299640	MRGPRE	7983	1975	186471	No_or_no_constitutive_exon
GAAGCCTTCTTGAGGGGCTCAAGCCACTCTCGAGATGGTGGGCTACAAAGCT	128539287	128539306	128539356	128539304	-1	11	ENSCJAG00000018439.2	128533072	128672629	TNNT3	7983	1975	186471	No_or_no_constitutive_exon
CACTGAGGCAATCGGACAGACAGACAGACAGACAGACAGCAGGGGGGCAGCA	128544199	128544218	128544268	128544216	-1	11	ENSCJAG00000018439.2	128533072	128672629	TNNT3	7983	1975	186471	No_or_no_constitutive_exon
TGTGGGGGCTGTGGCTCCGGCTGTGGGGGCTGTAGCTCTGGCTGTGGGAGCT	128835164	128835199	128835114	128835166	1	11	ENSCJAG00000018375.2	128771198	128886040	None	7983	1975	186471	No_or_no_constitutive_exon
GGGGGCAGGTGCATCGGTGCAACTGTGGGACTCCCCAGGGGCAGGTGCAGTG	129245235	129245290	129245340	129245288	-1	11	ENSCJAG00000011951.3	129236358	129426130	None	7983	1975	186471	No_or_no_constitutive_exon
GGAAAGAAAAAAAAGGGGGCAGAAGCTAAATGATTTCCCAGTACTGGGAGTC	129244383	129244432	129244482	129244430	-1	11	ENSCJAG00000011951.3	129236358	129426130	None	7983	1975	186471	No_or_no_constitutive_exon
CACCCCCTGGGGCTGGGCGGGGCTGGGTTCGGGGGCTCTGGGGCCGGAAGGC	129318309	129318329	129318379	129318327	-1	11	ENSCJAG00000011951.3	129236358	129426130	None	7983	1975	186471	No_or_no_constitutive_exon
ATGGCGCCTTCTGCTACTGGGAGATCTGTGGCCCCAATGGGACAGTGGAGAA	129417782	129417922	129417972	129417920	-1	11	ENSCJAG00000011951.3	129236358	129426130	None	7983	1975	186471	No_or_no_constitutive_exon
CACCTTACCCTGCATCCAGCCTCCGGCACAGAGGGCACTTTCAGGGGCAGGC	129417679	129417707	129417757	129417705	-1	11	ENSCJAG00000011951.3	129236358	129426130	None	7983	1975	186471	No_or_no_constitutive_exon
GAATGGCTGAGACCATGGACTAGAGATGCTGATGGAGTGTTTTAGGGAAGTG	129844154	129844155	129844104	129844156	1	11	ENSCJAG00000011996.3	129838806	129883073	DEAF1	7983	1975	186471	No_or_no_constitutive_exon
CCAAATTCGTGCCAGCCTCCTGCAAAGCACGGGTAACGCTGGGCTGTGAGCC	129969255	129969264	129969314	129969262	-1	11	ENSCJAG00000012171.2	129967842	129970802	RASSF7	7983	1975	186471	No_or_no_constitutive_exon
GCCGGGCGCGGTGGCTCAAGCCTGTAATCCCAGCACTTTGGGAGGCCGAGGC	129972020	129972036	129971970	129972022	1	11	ENSCJAG00000012183.2	129971799	129977583	LMNTD2	7983	1975	186471	No_or_no_constitutive_exon
CGGAGGAGCCAGAGGAAGAGGAGGAGGAGGAGGAGGAGGAGGGAGAGGAGCC	130300535	130300798	130300848	130300796	-1	11	ENSCJAG00000005581.2	130296367	130304415	NLRP6	7983	1975	186471	No_or_no_constitutive_exon
TCCTGGAGAGTCACTAATGCATTCCTTACACTCTACCCCATGGGAAGCAGCA	130368381	130368501	130368551	130368499	-1	11	ENSCJAG00000005651.2	130367002	130373209	RIC8A	7983	1975	186471	Yes
CTTCAAGAGGATCAATTCATAGGGGGTGACTCGTAGAACTCAGGGATGAGCT	77607	77611	77661	77609	-1	12	ENSCJAG00000011577.2	75006	95667	RHBDF1	7983	1975	186471	No_or_no_constitutive_exon
GCCCCTACCTGCCGCCACTTCTCACACAGTCTCACAGGGGGTGGGGCCAGGG	277020	277021	277071	277019	-1	12	ENSCJAG00000011745.2	270726	279673	RGS11	7983	1975	186471	No_or_no_constitutive_exon
CCAGGCGGGGCAGGGGGACTAGGGGTGTGCTCCAGCCTGGGGAGCTACAGAA	274391	274395	274445	274393	-1	12	ENSCJAG00000011745.2	270726	279673	RGS11	7983	1975	186471	No_or_no_constitutive_exon
CCCAAGATGGGGTCGGACTGCTCTGCTCTCAAGCACGTCTGGCCGGGCAGGG	595662	595809	595612	595664	1	12	ENSCJAG00000011948.2	589218	598184	PIGQ	7983	1975	186471	No_or_no_constitutive_exon
CTGCAGCTCCCTCAGCCGAACAGCGTTCCCTGTCTGGGGCATAGAAGTAGCC	598079	598184	598029	598081	1	12	ENSCJAG00000011948.2	589218	598184	PIGQ	7983	1975	186471	No_or_no_constitutive_exon
GGCGGGGGCATCCCACAGGAGCCTGAATGCCAGCCCAACTGTTGGGGCAGAT	706463	706568	706618	706566	-1	12	ENSCJAG00000012087.2	706232	710997	WDR24	7983	1975	186471	Yes
AGGATCACTCCCAGAGGGCTTCCTCAGGGGAAAGGGAATCAGCAGGGGAGGG	709544	709555	709605	709553	-1	12	ENSCJAG00000012087.2	706232	710997	WDR24	7983	1975	186471	No_or_no_constitutive_exon
GGGGCACCCTGCTCAGCACTCCTTGGGTCTCCCACAGGAGGCCGTGGGAGTG	708836	708936	708986	708934	-1	12	ENSCJAG00000012087.2	706232	710997	WDR24	7983	1975	186471	No_or_no_constitutive_exon
CTCATCCACCAGCCCTGTGTGCCCCACAGCTGCTGGGGGGCCAGGGGCAGCT	746401	746469	746519	746467	-1	12	ENSCJAG00000012165.2	744108	747516	CCDC78	7983	1975	186471	Yes
GCCTGGGGCGCTGAGCGCGGCGGACCTGGCGCCCCGATATGGAGAGGGAGGG	749050	749087	749000	749052	1	12	ENSCJAG00000012174.2	748628	750991	HAGHL	7983	1975	186471	No_or_no_constitutive_exon
CTATTCGCGGATCTGGCTGCCGGGTAGGGGCACGACGCGGTGGGGTGCAGGG	785028	785032	784978	785030	1	12	ENSCJAG00000012194.3	781166	789859	MSLN	7983	1975	186471	No_or_no_constitutive_exon
TGGTCTCTGCTCCTGCCTGCCCGTACTGTGAGGCCCCCTGTGGGCGGGAGCA	815703	815722	815653	815705	1	12	ENSCJAG00000012262.2	807525	820428	CHTF18	7983	1975	186471	No_or_no_constitutive_exon
CTCCCCGGCCCCTCGGAGCCCCTTTATCCTCGCTCAGAGCTGGAGGGCAGCA	1303828	1303882	1303778	1303830	1	12	ENSCJAG00000002684.2	827577	1303882	SOX8	7983	1975	186471	No_or_no_constitutive_exon
CTGTCACACAAAGCACAATCCAAAGTGCCTGCCAGCATCAGCAGGGTGAGCG	959335	959354	959285	959337	1	12	ENSCJAG00000002659.2	959172	1100264	SSTR5	7983	1975	186471	No_or_no_constitutive_exon
CGTGTCCGGCCCCTCCTCGAGGGCCCCCAGGGTTGGGGCCTGGTGGGGAGAG	1083859	1083895	1083809	1083861	1	12	ENSCJAG00000031627.1	1083570	1083895	None	7983	1975	186471	No_or_no_constitutive_exon
AGAAGGGCGAGGCCGGGGTCCGAGGGCGTCCCGGCAGGAGCGGGAAAGAGGG	1111252	1111282	1111332	1111280	-1	12	ENSCJAG00000002657.2	1108425	1507038	C1QTNF8	7983	1975	186471	No_or_no_constitutive_exon
GTCCCCACTCTCAGGGCCCTCACGCCTGCCTTGTGCTTTGCGGGGTGCAGGG	1228251	1228342	1228201	1228253	1	12	ENSCJAG00000013323.3	1167887	1242209	CACNA1H	7983	1975	186471	Yes
GAGTGTTCTCTCCCGGGTCTCACAGAGTCAGTGTAGAGGGAAAAGGGGAGGG	1376100	1376102	1376050	1376102	1	12	ENSCJAG00000013194.2	1368842	1381957	BAIAP3	7983	1975	186471	No_or_no_constitutive_exon
CAGCTGCCTCCGGAGCGAGAACTTGACGGGGTGCCCGCTGGGGCTGGCAGGA	1484865	1484958	1485008	1484956	-1	12	ENSCJAG00000014406.2	1484505	1492321	None	7983	1975	186471	No_or_no_constitutive_exon
GGCTGTGCCTGCGTCCTCGGCACTGAAGGACTTGGATGGTGGATGGGGAGTT	1484806	1484863	1484913	1484861	-1	12	ENSCJAG00000014406.2	1484505	1492321	None	7983	1975	186471	No_or_no_constitutive_exon
GGACCCAGAAGGACCCTGGGCCCCGTGTTCTGCCCTGAACGGCGCGGGAGGT	1491493	1491555	1491605	1491553	-1	12	ENSCJAG00000014406.2	1484505	1492321	None	7983	1975	186471	No_or_no_constitutive_exon
CTGGGGTTCCAGGGGGAGTGACTTGCTGGTGGCTGTGGGGGCTGGGGCAGGG	1553987	1553989	1554039	1553987	-1	12	ENSCJAG00000014497.2	1551754	1554641	PTX4	7983	1975	186471	No_or_no_constitutive_exon
TGTCCCTCTCAGAACTGCGGGATTTTATCTCTCGTCCAATGCAGGGGGAGTG	1669645	1669861	1669911	1669859	-1	12	ENSCJAG00000014532.2	1576373	1680501	IFT140	7983	1975	186471	No_or_no_constitutive_exon
AAAGCCCTGGCCCCAGAGGTGGGGGCCGGCAGGGGAGCCCCGTAGGGCAGCT	2368156	2368211	2368261	2368209	-1	12	ENSCJAG00000015000.2	2365733	2376429	E4F1	7983	1975	186471	No_or_no_constitutive_exon
GGGCTGGGCTGCCTCTGCCCCTCTCCTGCTCTAAATGTCTGGGGTCGGAGGG	2415493	2415495	2415443	2415495	1	12	ENSCJAG00000015039.2	2410197	2420083	None	7983	1975	186471	No_or_no_constitutive_exon
GGGGGCAGTTTGCTGGCAGCTTGGAGCCCCCAGGCTGGCTGATGGGGCAGGG	2484507	2484548	2484457	2484509	1	12	ENSCJAG00000015073.2	2484088	2514986	PKD1	7983	1975	186471	No_or_no_constitutive_exon
GATGTAAGAGAGACAGAGAGAGGGGCAGAGAGAGAGAGGGAGACAGACAGAG	2562841	2562939	2562989	2562937	-1	12	ENSCJAG00000015182.2	2562127	2573289	SLC9A3R2	7983	1975	186471	No_or_no_constitutive_exon
GATAGCCCGTCTTCATCCAGGGATGACTGAGTCCAGCTATCGGGCAGCAGGG	2601071	2601859	2601021	2601073	1	12	ENSCJAG00000015194.3	2591149	2601859	ZNF598	7983	1975	186471	No_or_no_constitutive_exon
TCCTCAGGACAGAGCCACTGGACTCCAGGTTCCTTACCTGGGAGCAGGAGAA	2931891	2932277	2931841	2931893	1	12	ENSCJAG00000015381.2	2912302	3048969	FLYWCH1	7983	1975	186471	No_or_no_constitutive_exon
TTCCTCACATGCAGAGGGGCCCTCTCTGCCCCAGCTGGGTGTATGGACAGGA	2920672	2921798	2921848	2921796	-1	12	ENSCJAG00000015380.2	2920672	2922250	None	7983	1975	186471	No_or_no_constitutive_exon
GCTGCAGTCACTGCCTTGAAGGATGTGTTCCAGGCCCTGGGATTTGAGAGCT	3215962	3215990	3215912	3215964	1	12	ENSCJAG00000015572.2	3215685	3221272	None	7983	1975	186471	Yes
CAGCTGCATTCTCCTGGCAAGTCTTATGTGTAGGAGACAGGCAGGGACAGGA	4256174	4256196	4256246	4256194	-1	12	ENSCJAG00000019750.2	4238882	4293365	None	7983	1975	186471	No_or_no_constitutive_exon
TACCTGGGTGAGGTTTTCCTCTGCCATTGTAAAACTGTCGATGGGAGCAGCC	4761123	4761144	4761073	4761125	1	12	ENSCJAG00000019844.2	4716134	4780146	MGRN1	7983	1975	186471	No_or_no_constitutive_exon
TGGAAGCAGGGTTGTCCCAGGGCCATGGTGGGGTGGGGTGGAGCGAGTAGGT	4767921	4767926	4767871	4767923	1	12	ENSCJAG00000019844.2	4716134	4780146	MGRN1	7983	1975	186471	No_or_no_constitutive_exon
TGCTGCTGCTGGGAGGATGGAAGCGCTGGCGGCGGGGGCGGGCGGGCCAGCA	5182962	5183071	5182912	5182964	1	12	ENSCJAG00000020001.2	5181392	5198128	None	7983	1975	186471	No_or_no_constitutive_exon
CGGCGGGGCGCGCGAAGAGGCCCGCGGGGTGCGCGGGAGTCCAGGGGCAGAT	5212216	5212225	5212275	5212223	-1	12	ENSCJAG00000020005.2	5199001	5212424	None	7983	1975	186471	No_or_no_constitutive_exon
TGTGGCTGCAGTGGAGTGAACAGGGATGGGCCAGCAGTGGGGAAGAACAGGT	5210696	5210707	5210757	5210705	-1	12	ENSCJAG00000020005.2	5199001	5212424	None	7983	1975	186471	No_or_no_constitutive_exon
GCGTGACTGAGCCTCCGGAGGGCTGTGCCGAGAGAGGGTGAGAGAATTAGTC	5204857	5204896	5204807	5204859	1	12	ENSCJAG00000033474.1	5204773	5204896	None	7983	1975	186471	No_or_no_constitutive_exon
GCGGGATGAGGTGGCTCACGTCTGTAATCCCAGCACTTTGGGAGGGCGAGGC	16432075	16432135	16432025	16432077	1	12	ENSCJAG00000015952.2	16416141	16487140	None	7983	1975	186471	No_or_no_constitutive_exon
CCCTTCATTCCCTTACGCCCTTGGCTTCATCGTGGATCTTAAAAGGGCAGTT	18784362	18784380	18784312	18784364	1	12	ENSCJAG00000009906.2	18779213	18879147	SYT17	7983	1975	186471	No_or_no_constitutive_exon
ATGTCAGGCAGTGTATGAGTTCAGGAGGTGGGAAAAGGGAGGCACCAGAGTG	19319893	19319939	19319843	19319895	1	12	ENSCJAG00000009618.2	19306734	19463913	IQCK	7983	1975	186471	No_or_no_constitutive_exon
TGCAAAAATGATGATTTATGTACTGGTCTTTTTGGGGGCGGGGGACAGAGTT	20187103	20187113	20187053	20187105	1	12	ENSCJAG00000035643.1	20163554	20204372	ACSM3	7983	1975	186471	No_or_no_constitutive_exon
AACTGCATTTTTATGCAGATTTTCCCTCTTCTATTTTGGTGGGTCTGAAGAT	20330894	20331053	20330844	20330896	1	12	ENSCJAG00000009350.2	20316096	20340978	LYRM1	7983	1975	186471	Yes
AAAGAAAGAAAGATAAAGAAAAAAAGGGGAAAGAAATCTATACAGGGAAGAC	20386613	20386677	20386727	20386675	-1	12	ENSCJAG00000009277.3	20379545	20544471	None	7983	1975	186471	No_or_no_constitutive_exon
CAATGGCCCGATCTTGGCTCACTACAACCTCCACCTCCAGGGTTCAAGAGAT	20386255	20386296	20386346	20386294	-1	12	ENSCJAG00000009277.3	20379545	20544471	None	7983	1975	186471	No_or_no_constitutive_exon
CAGACACGAGCTGCAGCCTTGTCCTAAACGAAGTCCAAAGACTCAGGGAGAA	20970229	20970276	20970179	20970231	1	12	ENSCJAG00000009062.2	20913651	20976001	VWA3A	7983	1975	186471	No_or_no_constitutive_exon
CAGTAAGCGGATATTGTGCCACTGCACTCCAGTCTGGGTGACAGAGTGAGAC	23793124	23793193	23793074	23793126	1	12	ENSCJAG00000020690.3	23741684	23793496	SLC5A11	7983	1975	186471	No_or_no_constitutive_exon
TGCTGCAGACAAGCCACTGAGCTCTTCTACAAAGAGCAGGAGGGACCGAGTG	26053578	26053889	26053528	26053580	1	12	ENSCJAG00000020509.2	26045998	26066298	KDM8	7983	1975	186471	No_or_no_constitutive_exon
TGAGGTACGTCATGGGGACTGCTTTCCCCTAATACTTGCAAGGGAGAGAGCA	26059603	26059648	26059553	26059605	1	12	ENSCJAG00000020509.2	26045998	26066298	KDM8	7983	1975	186471	No_or_no_constitutive_exon
TGTCCCAGGAACCTGACCCGAATTCAGTTCCCGGGGTACCTGATGGGTAGAA	26077781	26077795	26077845	26077793	-1	12	ENSCJAG00000020515.2	26072353	26107470	NSMCE1	7983	1975	186471	No_or_no_constitutive_exon
CCTGTCCTTGCCTGGCCTTGGCTCTGCCCTTGAGGGGCCTGTGGGGTAAGCC	27282322	27282448	27282498	27282446	-1	12	ENSCJAG00000033767.1	27276260	27282991	LAT	7983	1975	186471	No_or_no_constitutive_exon
AGAAATAAATTTTAAATTATTTTTTAAAAAAACAACTGATAAGAGGGTAGGG	27445442	27445476	27445392	27445444	1	12	ENSCJAG00000006169.3	27346081	27445476	RABEP2	7983	1975	186471	No_or_no_constitutive_exon
TTCTTTCCTTTTCCCTTTAGCTTTGGGAAGATAAGGAAGGGAAGAAGAAGAT	27505245	27505341	27505391	27505339	-1	12	ENSCJAG00000006341.2	27485746	27509418	None	7983	1975	186471	No_or_no_constitutive_exon
GGGTTTGGTATTTTCCTCTCTGCAATGGACACAGTTACGGGGGGAAAGAGAG	27533914	27533980	27534030	27533978	-1	12	ENSCJAG00000006469.2	27526107	27543368	None	7983	1975	186471	No_or_no_constitutive_exon
GCTCGGCTGAAGCCGGGAGTAAGGACCCCGATCTCGGGTGGGATTGGCAGGG	27672713	27672842	27672892	27672840	-1	12	ENSCJAG00000006585.3	27651016	27673125	None	7983	1975	186471	No_or_no_constitutive_exon
TGGGTTATGGTAGGAGGCTCGTGGCTTCTGACACTGTGGGGAATGTGCAGGT	27678782	27678967	27679017	27678965	-1	12	ENSCJAG00000006672.1	27676943	27682418	CORO1A	7983	1975	186471	Yes
TGCAGTGGGGAGGAGCAGGGAGTCATTCTACTCCCCTCCTAAACGGGCAGGG	27875360	27876025	27876075	27876023	-1	12	ENSCJAG00000006995.2	27875360	27894251	TAOK2	7983	1975	186471	No_or_no_constitutive_exon
GCAGCCATCTCGGGCAGCCACGGCAGCTACCCAGGGACCGAAAGGGCCAGGA	28277897	28278227	28277847	28277899	1	12	ENSCJAG00000002611.3	28275567	28300352	ZNF48	7983	1975	186471	No_or_no_constitutive_exon
CGCGGCCGGACGTGCGGCCCCCACTGGGCCGGGGCCTGGTGGGCGGTCAGGA	28339170	28340193	28340243	28340191	-1	12	ENSCJAG00000002623.2	28338355	28340671	None	7983	1975	186471	No_or_no_constitutive_exon
TCTCATTCCATTTCCCGGTAAGGGAGTCAGTCCCAATGCTCTGGGATGAGCT	28406336	28406384	28406286	28406338	1	12	ENSCJAG00000002628.2	28378871	28435270	ITGAL	7983	1975	186471	No_or_no_constitutive_exon
ATGGGGAAAAGGAAGTATTTCCGCCTAAGGAGGCACCCCGAAAGGGGAAGCG	28509938	28510575	28510625	28510573	-1	12	ENSCJAG00000002702.2	28509462	28516529	ZNF689	7983	1975	186471	No_or_no_constitutive_exon
ACTTGCAGTGGGACTAATGAGGATGAGAGTTTTGGGGTTTCCGAGGGCAGCG	28568209	28568387	28568159	28568211	1	12	ENSCJAG00000002747.2	28567419	28578046	FBRS	7983	1975	186471	No_or_no_constitutive_exon
TGAACGTTCTTTCCTTCCCTTTCCCTTTGGTCATCCTTCTGGGGCGGCAGAA	28575350	28575422	28575300	28575352	1	12	ENSCJAG00000002747.2	28567419	28578046	FBRS	7983	1975	186471	No_or_no_constitutive_exon
AAGTGTTTCCCGGTATTTTGTTTCGGAGTGTGTGCAGGGCCGGTATGAAGGC	28710735	28710759	28710685	28710737	1	12	ENSCJAG00000002878.2	28698611	28711854	RNF40	7983	1975	186471	No_or_no_constitutive_exon
ACTCCACGCCTCCAGCGTGAGATGGTGTCCACTGACACTTGGGGCCAAAGGC	29024296	29024307	29024246	29024298	1	12	ENSCJAG00000003085.2	29024042	29029832	None	7983	1975	186471	No_or_no_constitutive_exon
GTCAGCCCAACTCCTCTTCCCACTCTGCTGATGCTGTCACTGGCTGGGAGGC	29026425	29026506	29026375	29026427	1	12	ENSCJAG00000003085.2	29024042	29029832	None	7983	1975	186471	No_or_no_constitutive_exon
CAAAGACCTGTGCTGTGGGGCTGACTGCTGAGCAGAGGGGGTCAGGGAAGGC	29170886	29170926	29170836	29170888	1	12	ENSCJAG00000003192.2	29166043	29178947	TRIM72	7983	1975	186471	No_or_no_constitutive_exon
AGACACATTCCGTTCATTATTTTCACTGAGTTGATCTTTTCTGGGGACAGGT	29309774	29309925	29309724	29309776	1	12	ENSCJAG00000003220.2	29225846	29321319	ITGAM	7983	1975	186471	No_or_no_constitutive_exon
TGTCTACTCAACCTGGCCCTCGGATGCTTGAGAGGGTGTCAGGGGAGCAGGC	34087319	34087361	34087411	34087359	-1	12	ENSCJAG00000013143.3	34052056	34108866	CHAT	7983	1975	186471	No_or_no_constitutive_exon
AGTACTTCCCCACAGAGGAGGAGGAAGATGATGAGGTGGAGGGGGTGGAGGC	34201381	34201517	34201331	34201383	1	12	ENSCJAG00000013427.2	34186497	34284048	ERCC6	7983	1975	186471	No_or_no_constitutive_exon
TCCCTCCTCCTGTCTGATTTTCACTGGGTGTGTTTCCCTTGGGGACTCAGGT	34383411	34383590	34383361	34383413	1	12	ENSCJAG00000013476.1	34374491	34405077	DRGX	7983	1975	186471	Yes
CTAGGTGCTGTCCTTCCATGCACGAGTTTGCCATACTAACTGGGGGATAGAT	34848926	34849111	34849161	34849109	-1	12	ENSCJAG00000013528.2	34835445	35126614	WDFY4	7983	1975	186471	No_or_no_constitutive_exon
TCTACCTTAGGAAACTTGACTGTTGGGGCAAAAGGTACCAGGGCAACCAGAA	35385106	35385155	35385056	35385108	1	12	ENSCJAG00000013537.2	35152984	35386405	ARHGAP22	7983	1975	186471	No_or_no_constitutive_exon
AAGTGATCTCCGTGGCTCTGCCAAAGAAAAGCCTATTGGGTTGAAAAAAGAA	44111523	44111699	44111473	44111525	1	12	ENSCJAG00000003632.2	43980916	44129428	MAT1A	7983	1975	186471	No_or_no_constitutive_exon
ACAAGAGTAAAACTCCATCTCAAAAAAAAAAAAAGAAAAAAGGAAGGGAGGG	46214830	46214871	46214780	46214832	1	12	ENSCJAG00000001047.2	46166954	46246410	DLG5	7983	1975	186471	No_or_no_constitutive_exon
CCCAGGGTGCGGTGAGGGGAAGCCTGGAGTGGGGCAGTTGGCTGAGGGAGGG	46217519	46217558	46217469	46217521	1	12	ENSCJAG00000001047.2	46166954	46246410	DLG5	7983	1975	186471	No_or_no_constitutive_exon
TCCAGGGACCCCTGACTTCTGAGACTGATTTGTCTTGCGGGGGGGTGTAGCA	50342535	50342537	50342587	50342535	-1	12	ENSCJAG00000001500.2	50338127	50353642	ZSWIM8	7983	1975	186471	No_or_no_constitutive_exon
CAAATGCTAAATCTACCTCCTTTTCCATAACTGTCTTTTGATTGGGATAGCT	50544969	50545201	50544919	50544971	1	12	ENSCJAG00000001615.2	50502951	50574339	USP54	7983	1975	186471	No_or_no_constitutive_exon
GGGGGCTGGTAATATAACTGGAAAGAGAACACATACTTGGGTAAAAAGAGTC	50858367	50858379	50858429	50858377	-1	12	ENSCJAG00000007526.2	50847784	50904086	FAM149B1	7983	1975	186471	No_or_no_constitutive_exon
TCCATTTGACACTGTTCACTGCTACATGATGTTGCAGTCAGGGCGCAAAGCT	51585698	51585833	51585648	51585700	1	12	ENSCJAG00000033806.1	51584888	51585833	None	7983	1975	186471	No_or_no_constitutive_exon
CCAAGCCGAGGGCAGAGAGAAGACGTCCAAGCCGAGGGCAGAGAGCTGAGGA	53371192	53371329	53371142	53371194	1	12	ENSCJAG00000014795.2	53357282	53371329	TBATA	7983	1975	186471	No_or_no_constitutive_exon
CAGCTAAGCTGTCTAGGTCTCAGTTTTTCTATCTTTAAAATGGGGAGAAGGA	53364760	53364811	53364710	53364762	1	12	ENSCJAG00000014795.2	53357282	53371329	TBATA	7983	1975	186471	No_or_no_constitutive_exon
ACATGTCAGGGCCAGGGTCTGTTGGACAGCGTGGCGTCCGTTGGGAGAAGCA	53571403	53571424	53571474	53571422	-1	12	ENSCJAG00000016917.2	53563307	53587650	PALD1	7983	1975	186471	No_or_no_constitutive_exon
GTATTATTCAAGGCAATTTTGTAGCATCAGGGAGAGGGGATAGAGGAGAGGA	54637308	54637366	54637416	54637364	-1	12	ENSCJAG00000016486.2	54637308	54695407	TSPAN15	7983	1975	186471	No_or_no_constitutive_exon
AGCCTTTAACACTGTTCCCCTTGATGGGGTTATTTGTCCTTGGGTTAAAGGG	55944459	55944598	55944648	55944596	-1	12	ENSCJAG00000019154.2	55939067	55951110	None	7983	1975	186471	No_or_no_constitutive_exon
ACGACTTCTACGACGAAGACGACGACGACGACGACGAGGGCGACGAGGAGGA	56415962	56416064	56416114	56416062	-1	12	ENSCJAG00000019318.2	56376123	56416525	SIRT1	7983	1975	186471	No_or_no_constitutive_exon
GCTCAAACCAGCTCCAGAAGACAAGAGGGAAGAGCAGGAATGTGTGGGAGGG	62715930	62716105	62716155	62716103	-1	12	ENSCJAG00000007069.2	62608131	62716672	CABCOCO1	7983	1975	186471	No_or_no_constitutive_exon
GAGATACAACAAGGAAGGTCTAAAAAAAATCATAAGTCAGGGAATGTTAGAC	64313420	64313477	64313370	64313422	1	12	ENSCJAG00000006912.2	63807611	64352125	ANK3	7983	1975	186471	No_or_no_constitutive_exon
CAGAATGCATCCAACTAAGTCCTCTCTTATTTCCACCTCTGGCGGGATAGGG	73662588	73662610	73662660	73662608	-1	12	ENSCJAG00000005202.2	73627951	73968072	SGMS1	7983	1975	186471	No_or_no_constitutive_exon
CTGACAGAGAAGGGTCTGTAAAGAGCTTTTCTCTGGGGCCTTTGAGAAAGGC	76070920	76071914	76070870	76070922	1	12	ENSCJAG00000011216.2	76066931	76071914	IFIT5	7983	1975	186471	No_or_no_constitutive_exon
TTGCCTTGCTTGTAGGTTTTGGCTTATTTATTTTCATTTTATGGGAACAGGC	81200524	81200656	81200474	81200526	1	12	ENSCJAG00000015641.2	80849522	81238122	PLCE1	7983	1975	186471	Yes
CGGGTAGGGTAAGTACCTATTGCAGGAAGAAGCTGTTGAGATCTAGGGAGCA	83236725	83236751	83236801	83236749	-1	12	ENSCJAG00000016270.2	83217733	83299169	BLNK	7983	1975	186471	No_or_no_constitutive_exon
GCAAGTCAGTTTATGCTGAAACATTTGCTCTGTGTTTATTTAATGGGTAGGA	84097283	84097316	84097366	84097314	-1	12	ENSCJAG00000036372.1	84053623	84277397	SLIT1	7983	1975	186471	No_or_no_constitutive_exon
GCTCAGGCCTGGAGCCAGAGGCCAGGCCCTGACAGCCTCTCTGGGGACAGTT	84644475	84644574	84644425	84644477	1	12	ENSCJAG00000016726.2	84635397	84647799	ANKRD2	7983	1975	186471	Yes
TATCTTTTTTTCTCTGTTTTCTCTCCTCTTCCCCGCACCTTGGGAGGCAGGA	84829494	84829515	84829444	84829496	1	12	ENSCJAG00000016783.2	84812720	84836945	ZFYVE27	7983	1975	186471	No_or_no_constitutive_exon
GAGAGGTTTCTACACTCGAGGAGCGGGGTCCAAAGAGGCAGGTTGGGGAGAC	84836690	84836944	84836640	84836692	1	12	ENSCJAG00000016783.2	84812720	84836945	ZFYVE27	7983	1975	186471	No_or_no_constitutive_exon
AGGTCGGTCTGTCTGTCCTGGGTGCAGGAGCAGGGTGCTCTACATGGGAGTG	85514697	85514759	85514809	85514757	-1	12	ENSCJAG00000016949.2	85506684	85537450	HPS1	7983	1975	186471	No_or_no_constitutive_exon
GTAGCGGCGTGGCCCCCAGCGCGGTCCCCACGCGGCCCCCGGGACCGCAGCG	86584339	86584429	86584289	86584341	1	12	ENSCJAG00000016989.2	86583911	86661882	CNNM1	7983	1975	186471	No_or_no_constitutive_exon
AGCTGCGCAAGGGCGAGGCGGAGAGGGGTGGCGCGGGCGGTGGCGGGAAGCT	86584492	86585519	86584442	86584494	1	12	ENSCJAG00000016989.2	86583911	86661882	CNNM1	7983	1975	186471	No_or_no_constitutive_exon
AAGGGCTGTGTGTACATGCACTAATAGGATTTTCTTCTTGGGAAACATAGGT	87803475	87803542	87803425	87803477	1	12	ENSCJAG00000017376.2	87798552	87816639	HIF1AN	7983	1975	186471	No_or_no_constitutive_exon
CTTGCCCTTCTCTGTCTAATAAGCTCTTTGTGTTGCTGGGATGGGGGCAGGA	88284611	88284753	88284561	88284613	1	12	ENSCJAG00000017487.2	88281303	88287482	TWNK	7983	1975	186471	No_or_no_constitutive_exon
GGGAAGAAAGAGGAATGGAGGGTCAGGGCTAGGCGGCGGGAGGGCGCCAGGC	89006234	89006250	89006300	89006248	-1	12	ENSCJAG00000017627.2	88923948	89006641	FBXW4	7983	1975	186471	No_or_no_constitutive_exon
TTTGGCTATCGGCCTGACAGGCTAGTTAGGGGGTGGAAATTGGGGCAGAGGA	89851583	89851591	89851533	89851585	1	12	ENSCJAG00000018006.2	89849799	89863200	MFSD13A	7983	1975	186471	No_or_no_constitutive_exon
GAGATGTTGATCAGGCAGGATGGTGACTCCCTGCTGTCCTTGGGTGGCAGGA	90115761	90115932	90115711	90115763	1	12	ENSCJAG00000018068.2	90019693	90127365	SFXN2	7983	1975	186471	Yes
ATTCTCTTAGGTTGACTCTACATTTTTATTTTTTCTCCTTGGGGATTTAGAA	91850406	91850489	91850356	91850408	1	12	ENSCJAG00000018501.2	91804121	91947293	CFAP58	7983	1975	186471	No_or_no_constitutive_exon
TGAATTTTTTTTTGTCAATGTAATTTAGCGCATATAAGATGAGGGATAAGCT	103955028	103955043	103955093	103955041	-1	12	ENSCJAG00000019380.2	103773514	104150806	GFRA1	7983	1975	186471	No_or_no_constitutive_exon
TGGTTAAAAAGAGCACGCTTGTAAAACTAATATCCTTCTGGGGATTGCAGGA	104288950	104289105	104288900	104288952	1	12	ENSCJAG00000034627.1	104287483	104307712	PNLIP	7983	1975	186471	No_or_no_constitutive_exon
AAGAAAAAGCCAGGAAATGATAAGTCTCGGCGTGGGGACTCTGGGGGCAGAG	104854697	104854748	104854798	104854746	-1	12	ENSCJAG00000019496.2	104854697	104861150	VAX1	7983	1975	186471	No_or_no_constitutive_exon
GGGAACATCCTCGTAGTTTACAACATTCCCTATGGCATCCAGGGCCCAAGCA	105410433	105410730	105410383	105410435	1	12	ENSCJAG00000019541.2	105408089	105410730	None	7983	1975	186471	No_or_no_constitutive_exon
AAGGAAGGAAGGAAGGAAGGAAGGGAAAGGAAGGAAAGGAAGGAGGGAAGGA	105758521	105762530	105762580	105762528	-1	12	ENSCJAG00000019543.3	105758521	105800516	RAB11FIP2	7983	1975	186471	No_or_no_constitutive_exon
GCATGAGGTTCTCCAGGGGGAAATACAGAAGGAGAAGAGGGCAAAGACAGAA	110544316	110544337	110544266	110544318	1	12	ENSCJAG00000001157.3	110535599	110576628	None	7983	1975	186471	No_or_no_constitutive_exon
ATGAGGGGGGTAGGGATGCAAGTCAAAGGGGCCGAGAGCACCGGGATAAGGG	110544416	110544756	110544366	110544418	1	12	ENSCJAG00000001157.3	110535599	110576628	None	7983	1975	186471	No_or_no_constitutive_exon
GGTCAAGGGATCACTGGCTGTCCTTCTGAAGCTGGACGTGGGGGAGGCAGGC	110544973	110544997	110544923	110544975	1	12	ENSCJAG00000001157.3	110535599	110576628	None	7983	1975	186471	No_or_no_constitutive_exon
GTTGGACAATTCAGGGGCAAATCAGAATGATGCGCCTTTTTGAGGGAAAGAA	113994388	113994411	113994461	113994409	-1	12	ENSCJAG00000012314.2	113967979	114362897	ADAM12	7983	1975	186471	No_or_no_constitutive_exon
CAGCTAGATGACTGGGAGGGAGCAGGCGCACAAAGACATTTGGGGGTGAGGG	120947227	120947267	120947317	120947265	-1	12	ENSCJAG00000010106.2	120909905	120957924	None	7983	1975	186471	No_or_no_constitutive_exon
GTCAGCAAGGTGAGGAGGCCTTAGAACGTGCATCCCAGGGTGCGGGAGAGGC	121339233	121339293	121339183	121339235	1	12	ENSCJAG00000012312.2	121299100	121359042	KNDC1	7983	1975	186471	No_or_no_constitutive_exon
CTCACTGCATCAGAACAGCTGGCAAGGAGCCTCGTGGCCCAGGGACACAGGC	121344901	121344933	121344851	121344903	1	12	ENSCJAG00000012312.2	121299100	121359042	KNDC1	7983	1975	186471	No_or_no_constitutive_exon
GGCAGCCGCCTTCCTCTGCGACAGCGGCGCGGCCAAGGGCGGCCGCGGAGGG	121571201	121571205	121571255	121571203	-1	12	ENSCJAG00000004917.2	121397304	121572587	SPRN	7983	1975	186471	No_or_no_constitutive_exon
GCTGAGGAGGGCAGGCAGGGCAGGGTGGAAGGGAGAGCAAGGCTGGGGAGGG	121412239	121412300	121412350	121412298	-1	12	ENSCJAG00000005082.3	121401906	121418266	ADAM8	7983	1975	186471	No_or_no_constitutive_exon
CTCACTGCTGTGTCCCCACAGCCCAGCCTCACCAGGGGCCGGCACCAAAGCC	121457134	121457295	121457084	121457136	1	12	ENSCJAG00000005249.2	121453721	121534757	PAOX	7983	1975	186471	No_or_no_constitutive_exon
CCCATCCTGCCGGGACTCTGTGGAGAAGGTGCTGTGCCCCAGACGGGGAGGC	121549338	121549386	121549288	121549340	1	12	ENSCJAG00000004921.3	121537512	121567537	None	7983	1975	186471	No_or_no_constitutive_exon
ACCTTCACTCTTGGGAGGAGCGGTGCTGCCTGAGCTCCCCAGGGTGGAAGAC	121628018	121628038	121627968	121628020	1	12	ENSCJAG00000004904.2	121612298	121637919	None	7983	1975	186471	No_or_no_constitutive_exon
TCGGGGTGCGGCTGGCCGCGGGGCCGGGGCGCTGTGCGGGGCGCGTGGAGGT	121634639	121634640	121634589	121634641	1	12	ENSCJAG00000004904.2	121612298	121637919	None	7983	1975	186471	No_or_no_constitutive_exon
GGAAAAGGTGGGCTTGGCCCTCCCGTGAGTGGGCTCTCTGGGGTGGGCAGGG	121690657	121690728	121690607	121690659	1	12	ENSCJAG00000004874.2	121685485	121694569	CYP2E1	7983	1975	186471	No_or_no_constitutive_exon
ATGAATCCGCTCATTGCCTTCCTGCCGGGGAGCAGGATGGGGGCGCAAAGAC	121693029	121693090	121692979	121693031	1	12	ENSCJAG00000004874.2	121685485	121694569	CYP2E1	7983	1975	186471	No_or_no_constitutive_exon
GCGAAGTCACAATGGAGAGAAACCACATGGATGTCATCTATGCGGGAAAGCC	53962	54276	53912	53964	1	13	ENSCJAG00000011900.2	50667	54998	ZNF596	7983	1975	186471	No_or_no_constitutive_exon
GCATCACATTTTAAAAGGAGACAAAAATAATTTTAGCACAGGGTCAACAGTT	6485869	6485917	6485819	6485871	1	13	ENSCJAG00000031932.1	6485349	6485917	None	7983	1975	186471	No_or_no_constitutive_exon
ACTCTGTTGGTTCTCTTGGATCTCCAGAGACAAAAAGGGGACAAAGATAGTG	6507284	6507286	6507234	6507286	1	13	ENSCJAG00000003913.2	6506664	6508623	None	7983	1975	186471	No_or_no_constitutive_exon
GGCACAGTGGCGCGTGCCTGTAATCCCAGATACTCGGGAGGCTGAGGTAGGA	6805054	6805158	6805208	6805156	-1	13	ENSCJAG00000004024.2	6788912	6805246	None	7983	1975	186471	No_or_no_constitutive_exon
AATGTATGTAATTGTATCTGTTTTCTCTTTTTCCCCTGTAATATGGGCAGGA	9163276	9163410	9163226	9163278	1	13	ENSCJAG00000015694.2	8986703	9206665	KIF13B	7983	1975	186471	Yes
ACGCCAGTGAGGACACGCGTCGCCTGCGCCTGGCGCACGTGGGCATGGAGCT	10411153	10411259	10411103	10411155	1	13	ENSCJAG00000015467.2	10340097	10463682	SCARA5	7983	1975	186471	No_or_no_constitutive_exon
TTATCAGTGCATAATGTCCGTGAAATGGGTAAGAAACATGCTTGGGAGAGAA	10750710	10750747	10750797	10750745	-1	13	ENSCJAG00000019677.2	10744743	10797372	EPHX2	7983	1975	186471	No_or_no_constitutive_exon
GGGGCTGGATTCTTTATCAAGGTGGGCCCAGGGGCCCATGGTGGGAGAAGGG	10984594	10984612	10984544	10984596	1	13	ENSCJAG00000019863.3	10983948	10999822	TRIM35	7983	1975	186471	No_or_no_constitutive_exon
GTTCGCAGCAGAAGTGAGCTCAGACGAAATCCCTGATGTCAGGGCACCAGCT	12647663	12647764	12647814	12647762	-1	13	ENSCJAG00000019958.2	12617458	12664863	CDCA2	7983	1975	186471	No_or_no_constitutive_exon
AGGTGAGCAGGAAGAAGGAGAAGCAGAGGCTGAAGGGGAAGGAGAAGAAGCT	13178587	13178722	13178772	13178720	-1	13	ENSCJAG00000020047.1	13177781	13182649	NEFM	7983	1975	186471	No_or_no_constitutive_exon
GGAGGAGCAGGAGACCAAGGAAAAGGGCAGTGGGAGGGAAGAGGAGAAAGGC	13178154	13178420	13178470	13178418	-1	13	ENSCJAG00000020047.1	13177781	13182649	NEFM	7983	1975	186471	No_or_no_constitutive_exon
GAGGTGTTTTTCTTTATAGAAAATAGCTGCCCTAACAGGCCAAGGGACAGAC	15089162	15089168	15089112	15089164	1	13	ENSCJAG00000020135.2	14937251	15180087	TNFRSF10A	7983	1975	186471	No_or_no_constitutive_exon
GCTCCTGACTGATCACAGCCTTCCCCACTGTGTGTTATAGGGACAGGCAGAA	15104659	15104712	15104609	15104661	1	13	ENSCJAG00000020135.2	14937251	15180087	TNFRSF10A	7983	1975	186471	No_or_no_constitutive_exon
GACGCCTCTGTCCACACCCTGCTGGATGCCTTGGATTCGCTGGGACAGAGAC	15179656	15179744	15179606	15179658	1	13	ENSCJAG00000020135.2	14937251	15180087	TNFRSF10A	7983	1975	186471	No_or_no_constitutive_exon
CACCCGCCGCATCTTCTCTTCCCTTTGGTGTGTCTCCCTGGGGTGGGCAGGA	15992400	15992932	15992350	15992402	1	13	ENSCJAG00000020286.2	15986627	15992932	PHYHIP	7983	1975	186471	No_or_no_constitutive_exon
ATCAGTAAGCATATTTTAAGAGTGCTGCCTTCCTTCTTCCTTGGGAGTAGAG	16274787	16274981	16275031	16274979	-1	13	ENSCJAG00000020396.2	16254388	16354662	XPO7	7983	1975	186471	Yes
GGTCAAATGTCTATTTGACAATAAAGACATAGATGTTTGTTTGGGAATAGGT	20767123	20767329	20767379	20767327	-1	13	ENSCJAG00000011665.2	20762509	20791303	SLC7A2	7983	1975	186471	No_or_no_constitutive_exon
TGTTTGGATCAGGTGAGAGCGCTGCCTGCGGGTTCGTGTACTCAGGGGAGCT	25438502	25438530	25438452	25438504	1	13	ENSCJAG00000012014.3	25018704	25448744	DLC1	7983	1975	186471	No_or_no_constitutive_exon
CTGGTGGACCATAGCAGCCATGCTTTCCCACCAGACCAAGCGAGGGCCAGGC	28102044	28102287	28101994	28102046	1	13	ENSCJAG00000012360.1	28101748	28102363	None	7983	1975	186471	No_or_no_constitutive_exon
AGTCCGCGGCGCCCGCCCGAGGGAGCCCCGGCGCCTGGGGAAGGCAACAGTG	28334400	28334462	28334350	28334402	1	13	ENSCJAG00000012366.2	28333462	28527392	RBPMS	7983	1975	186471	No_or_no_constitutive_exon
GAGGGGAGCGGCGCCCGGGCCGGGGCCGGGGGCGGGTGGGGTGGGGGGAGGG	28798505	28798655	28798705	28798653	-1	13	ENSCJAG00000012460.2	28769718	28799012	PPP2CB	7983	1975	186471	No_or_no_constitutive_exon
ACACCCGAAAGCAGCGGCAGCGGTAGCGGCAGCGGCGGCGGCGGGAAGAGGC	35544784	35544950	35544734	35544786	1	13	ENSCJAG00000002785.2	35544207	35547599	ZNF703	7983	1975	186471	No_or_no_constitutive_exon
GATTTGACTTGCAATCTTCTGACTTACTGTATATCTTTTTATTGGGACAGGT	35929058	35929252	35929008	35929060	1	13	ENSCJAG00000002642.2	35903243	35938620	ASH2L	7983	1975	186471	Yes
GCAGGTGCAGCGGAGGAGGCGGAAGAGGAGGAGGGGAGGCAGGGGAGGAGGA	39415863	39416826	39416876	39416824	-1	13	ENSCJAG00000004205.2	39415863	39421251	None	7983	1975	186471	No_or_no_constitutive_exon
ACTGCCTCTTTAACAGTACTGCTCATCGTCAGTTTTATTTGGGATAATAGAT	43573987	43574124	43574174	43574122	-1	13	ENSCJAG00000004952.2	43568202	43788589	SPIRE1	7983	1975	186471	No_or_no_constitutive_exon
TAAATTGTATAATCTGTTCCTGACAGTGTTAGTATAGGGTTAGTAATGAGGG	48617573	48617579	48617629	48617577	-1	13	ENSCJAG00000004279.2	48489929	48624351	MTCL1	7983	1975	186471	No_or_no_constitutive_exon
ATGTTCCACCTCCTTTTTGTTTTTGCCCTTCTGTGATTTCCTGGGGATAGGC	52166187	52166304	52166137	52166189	1	13	ENSCJAG00000015728.3	51985056	52287306	None	7983	1975	186471	No_or_no_constitutive_exon
AACATAAAAAGAAATGTTGAACTGTATTTACCTGCTTCTTATTGGGACAGGC	58603139	58603325	58603089	58603141	1	13	ENSCJAG00000020496.2	58522772	58688324	GREB1L	7983	1975	186471	Yes
ACCGTTATGTACAAGTTTATTGAGGTAACTTAAAATTCCACAGGGCAAAGCA	60935256	60935343	60935393	60935341	-1	13	ENSCJAG00000020581.2	60905822	60954036	NPC1	7983	1975	186471	No_or_no_constitutive_exon
AGACTCTACAATAATGTGGTTATTCATCTCCTCTTTTGTTTTGGGTGAAGAA	70327317	70327439	70327489	70327437	-1	13	ENSCJAG00000020891.2	70259451	70364709	KLHL14	7983	1975	186471	No_or_no_constitutive_exon
CCATCCAAGACTCAGAAACATCAGGTTGGACCCCAGGGTGGTGAGGTCAGGA	88234490	88234595	88234645	88234593	-1	13	ENSCJAG00000004959.2	88225269	88239781	MBD1	7983	1975	186471	No_or_no_constitutive_exon
TGCCTTTTGGTAATGATCTGGCTTTCTTGTTTTGTTGATGGGGACTGCAGGA	88766458	88766614	88766664	88766612	-1	13	ENSCJAG00000001959.2	88759984	88793577	MRO	7983	1975	186471	No_or_no_constitutive_exon
GCCAATTTACAACCACACAGCCTTCAGCCAGATCAGCTGTGGGCAAAGAGAT	96589155	96589233	96589105	96589157	1	13	ENSCJAG00000003592.2	96588261	96589784	None	7983	1975	186471	No_or_no_constitutive_exon
ATTCCACTTTGGAATTACTGATTCTTTCTTTCTTGGTTCCAAATGGGCAGCT	101813076	101813481	101813026	101813078	1	13	ENSCJAG00000006731.3	101529167	101813481	SERPINB10	7983	1975	186471	No_or_no_constitutive_exon
CTGATGTTGCAGGAGGTGCGCCTGCTGCTGGGAGCTGGCACAGAGGGCAGTG	115729192	115729207	115729257	115729205	-1	13	ENSCJAG00000034550.1	115574782	115754031	None	7983	1975	186471	No_or_no_constitutive_exon
CCCTATTCTTCTCTGGGTCTCACACTTCCCATGTCTCCTCGGGGCTGCAGCT	1276774	1276937	1276724	1276776	1	14	ENSCJAG00000007780.2	1220226	1286045	FER1L5	7983	1975	186471	No_or_no_constitutive_exon
TTACTCCCTCACTCTGTCTCTAACCCTGGTCCTGTGTTCTTTTAGGGAAGGT	1390357	1390448	1390307	1390359	1	14	ENSCJAG00000007949.2	1343215	1405526	CNNM4	7983	1975	186471	No_or_no_constitutive_exon
GCAGGGCCGGTGCCCCTCGCCCACATGCCTCCCGTGGCCGGGTCGGGCAGAA	1678887	1679094	1678837	1678889	1	14	ENSCJAG00000011481.2	1658638	1683198	ZAP70	7983	1975	186471	Yes
GTCACTGCTTCTGCCAGGCCCCACCAGACAGAGAGTCGGGGGAGGGAGAGAG	2499831	2499849	2499781	2499833	1	14	ENSCJAG00000007236.2	2456600	2516876	CNGA3	7983	1975	186471	No_or_no_constitutive_exon
AGCCCGAGAGAGCGGGGACCGAACCCGAGAGAGCGGGGACCGAGCCAGAGAG	3015538	3015564	3015614	3015562	-1	14	ENSCJAG00000031536.1	2985994	3136662	KIAA1211L	7983	1975	186471	No_or_no_constitutive_exon
CCCAAATACATGGACAGAGCAGAAAACATAAAGAAGTACTTGGGACCAAGGA	3296714	3296724	3296774	3296722	-1	14	ENSCJAG00000007090.1	3291982	3308287	MITD1	7983	1975	186471	No_or_no_constitutive_exon
ACTTGGCTTTTTCCTTCCCTCTCCTTCCCGGGGGCCTCTCGGGCTGGCAGCG	3760601	3760788	3760838	3760786	-1	14	ENSCJAG00000010071.2	3703302	4164644	AFF3	7983	1975	186471	No_or_no_constitutive_exon
AGTAGAGGGGGTGGGGAGCCAACTGCCCCACAGCTTGGAGAGGGTGGCAGGG	5371498	5371513	5371563	5371511	-1	14	ENSCJAG00000021215.2	5345468	5486877	TBC1D8	7983	1975	186471	No_or_no_constitutive_exon
ACACTCCCATCCAGAGATCATGTAGAGGGCCCTCATGGAGAGTGGGGCAGGG	5578054	5578083	5578004	5578056	1	14	ENSCJAG00000032675.1	5568960	5578827	None	7983	1975	186471	Yes
CACAGACAACATCCTCCAGGCTTGCCAGAGGAGGTGGGTGCCTAGAGAAGAA	6828038	6828096	6827988	6828040	1	14	ENSCJAG00000008262.1	6827683	6828704	None	7983	1975	186471	No_or_no_constitutive_exon
GCGGTGTGGGGGCGGGGTGGAAAGACCTTGGGGAGAGGGGAGCAGCGGAGCA	10059470	10059483	10059533	10059481	-1	14	ENSCJAG00000008087.2	10014952	10096751	FHL2	7983	1975	186471	No_or_no_constitutive_exon
AGTATGAGGAGCTCACCAACCGCAGCCAGGCTGAGGCTGTGGGCGTGTAGCA	16386748	16386847	16386698	16386750	1	14	ENSCJAG00000016638.1	16386153	16387210	None	7983	1975	186471	No_or_no_constitutive_exon
GCTGTCCAAGCTGGAGGCTGCGCTGCAGCGGGCCAAGCGGGACACGGTAGCA	16387006	16387210	16386956	16387008	1	14	ENSCJAG00000016638.1	16386153	16387210	None	7983	1975	186471	No_or_no_constitutive_exon
AGAAAGCCTACAGAAAATCAAGAAAAAAGCACAAGAAGGAAAGGGAAAAGAA	16985347	16985383	16985297	16985349	1	14	ENSCJAG00000016479.2	16961045	17020531	ZC3H6	7983	1975	186471	No_or_no_constitutive_exon
ATGAGTAGATAGGTCTGCTAAAAGCTTTCTTCCTGCCCCGGGGGTACCAGGT	17937235	17937411	17937461	17937409	-1	14	ENSCJAG00000013889.2	17910040	17976533	PAX8	7983	1975	186471	Yes
CAGCCTATCTTTAAAAAAAGCTTCAAGGGAGGTTTTTGTTGAGGGGAGAGGG	18807851	18807870	18807801	18807853	1	14	ENSCJAG00000008534.2	18160807	18811658	None	7983	1975	186471	No_or_no_constitutive_exon
TATCACGAGGTAAGAATTCACTTGTTATAGAGAATGGGGGTAGAGAGGAGGG	19525016	19525025	19525075	19525023	-1	14	ENSCJAG00000019356.2	19515014	19559647	SMYD1	7983	1975	186471	No_or_no_constitutive_exon
AATGTTCTCTAGTAAGGGAGGGAAATGGGGTGAGAATGGGCTCGGGGGAGGG	19524880	19524969	19525019	19524967	-1	14	ENSCJAG00000019356.2	19515014	19559647	SMYD1	7983	1975	186471	No_or_no_constitutive_exon
CCTCAATACCTTGAAATGAAAAGAATGTTTCATTTGTTGGGCATGCAAAGAG	19995414	19996247	19995364	19995416	1	14	ENSCJAG00000019406.3	19933945	19996247	RNF103-CHMP3	7983	1975	186471	No_or_no_constitutive_exon
AAAAAAAAGAGAAAAGAAAAAAAAGGAGAAAAAAAAGAAATCAAGGGAAGGG	21191302	21191409	21191459	21191407	-1	14	ENSCJAG00000019718.2	21186356	21221186	ELMOD3	7983	1975	186471	No_or_no_constitutive_exon
TTTGTGTGCCATTATTTTAATTAATTGCTGTTTCTGTGGTGGTGGGTCAGTG	21250506	21250548	21250456	21250508	1	14	ENSCJAG00000019728.3	21245640	21251371	TGOLN2	7983	1975	186471	No_or_no_constitutive_exon
TGGAGATAAAGGCCGAAATCATGTGCCTTAATAGTGCACTGCAGGGTGAGGA	25929441	25929446	25929391	25929443	1	14	ENSCJAG00000032845.1	25901530	25929617	None	7983	1975	186471	No_or_no_constitutive_exon
CTGCTGCATCTTCTACCTCCTTATTATCAGGTTCCAGAGGGAAGAAGGAGGT	27637433	27637435	27637383	27637435	1	14	ENSCJAG00000008217.2	27636143	27638447	None	7983	1975	186471	No_or_no_constitutive_exon
TATATATATACATATATATATTTATTTTTTTGCCTGTCCTCTCGGGGAAGTT	29353618	29353769	29353568	29353620	1	14	ENSCJAG00000021936.2	29353058	29358753	LRRTM4	7983	1975	186471	No_or_no_constitutive_exon
TTGACCCTAACTGTGGGCACCTGTCTCTTACCCGCCCTGGGGAACTGCAGTT	31938595	31938900	31938950	31938898	-1	14	ENSCJAG00000017161.2	31925053	31984081	HK2	7983	1975	186471	Yes
GCCATGATGCCAGAAGAAGGGAGGAAACACCTGTATGGCAGCAGGGTAAGGA	32277464	32277466	32277414	32277466	1	14	ENSCJAG00000017228.2	32170847	32281610	M1AP	7983	1975	186471	No_or_no_constitutive_exon
AGGGAGTAGCCCTCCTTCTAGATCCCACCCCTGGTGGGGGGGAAAATAAGAA	32279235	32279247	32279185	32279237	1	14	ENSCJAG00000017228.2	32170847	32281610	M1AP	7983	1975	186471	No_or_no_constitutive_exon
AAATGGCCCACTCTGATCTGTCTTGGCTTTGGTTGGGGGATGGGCAACAGGT	32316562	32316662	32316512	32316564	1	14	ENSCJAG00000017388.2	32312334	32321738	DQX1	7983	1975	186471	No_or_no_constitutive_exon
TTGACTCCCTTACATCTAATCTTTTCTTTCTGATCCCTCTGGGACCAAAGCG	32348323	32348425	32348475	32348423	-1	14	ENSCJAG00000017453.2	32346509	32359444	TTC31	7983	1975	186471	No_or_no_constitutive_exon
AATGACTTGCACTCATTTTGTCTTTGGTTTCTGGCCACCTTTGGGGCAAGGG	32966063	32966614	32966664	32966612	-1	14	ENSCJAG00000017882.2	32939019	32970300	ACTG2	7983	1975	186471	No_or_no_constitutive_exon
CCCTAGAAGCTCCTGTGTGGTGGTATTTCCTGAGTGGGTGGGAGAAGAAGGT	33537432	33537577	33537627	33537575	-1	14	ENSCJAG00000003966.2	33533084	33547299	SMYD5	7983	1975	186471	No_or_no_constitutive_exon
CTTCTCTCTGTCTGTACCTGCGTGTGTTGCCGTCGGCGGCGGGGCAGCAGCC	33849481	33849666	33849716	33849664	-1	14	ENSCJAG00000003874.2	33839396	33857814	EMX1	7983	1975	186471	Yes
GGAGAGAGGAAGAGAGGGAGGAGAGGGGAAAGGGAGAGATGGGAAACGAGAG	51601562	51601621	51601512	51601564	1	14	ENSCJAG00000010339.2	51577345	51601621	None	7983	1975	186471	No_or_no_constitutive_exon
ATCTACTGTAAATCCTGCTACGGAAAGACGTATATGGGCCAAAAGGCTAGGG	57558516	57558585	57558635	57558583	-1	14	ENSCJAG00000031711.1	57558516	57558800	None	7983	1975	186471	No_or_no_constitutive_exon
TATCTCAGAGATGCTTAGAATACTTTAATGTTAGCCTAAAATTGGGCAAGAT	59979538	59979557	59979607	59979555	-1	14	ENSCJAG00000011019.2	59970607	59994598	MSH6	7983	1975	186471	No_or_no_constitutive_exon
TGGGTGACCTGGTACTAAGGACACTGACTAGAGTCATGCTGTGGGTACAGAC	65256705	65256851	65256655	65256707	1	14	ENSCJAG00000014593.2	65235721	65259480	HAAO	7983	1975	186471	No_or_no_constitutive_exon
CAGATCCGGGCGCGCTCACGAGGAGGTGCAGCGCTATTCCCGGGGGGGAGCC	66049613	66049637	66049687	66049635	-1	14	ENSCJAG00000014835.2	66039284	66050041	PKDCC	7983	1975	186471	No_or_no_constitutive_exon
AGCTGGCATACCCATGCCAAAAATAATTCCTAATAGTTCTTGGGAATTAGTG	76659919	76661192	76659869	76659921	1	14	ENSCJAG00000036106.1	76633060	76661192	LBH	7983	1975	186471	No_or_no_constitutive_exon
TTAACCACATACTCTTCTTTTCCAAGCTGGGTGGGTGGGAGGAGCCCGAGGG	79165926	79165939	79165876	79165928	1	14	ENSCJAG00000008763.2	78412492	79205973	ALK	7983	1975	186471	No_or_no_constitutive_exon
CTTCTTCTCCTCCTTCTCACCTGCTGCACCAGGGGATGCCAAGGGAGCAGAG	80102605	80102760	80102810	80102758	-1	14	ENSCJAG00000009026.2	80091431	80546790	BABAM2	7983	1975	186471	No_or_no_constitutive_exon
GAGCTTGAGAGAGTGGAACGTGGACAGGAACGTAAAGACCGAAGGGTGAGGT	80767008	80767710	80767760	80767708	-1	14	ENSCJAG00000009108.2	80737585	80768107	SLC4A1AP	7983	1975	186471	No_or_no_constitutive_exon
TGACATGTTCACCCGAGGGCTAGGCGGGGCCGAACCCACATCCGGGAGAGGC	80846582	80846683	80846733	80846681	-1	14	ENSCJAG00000009180.2	80781557	80859394	ZNF512	7983	1975	186471	No_or_no_constitutive_exon
GGGGCCTTAGTCCTATATTCATTCTCTCTTCTGTCCCCATTTGGGGGCAGGT	80990744	80990925	80990694	80990746	1	14	ENSCJAG00000000921.2	80957508	80998924	IFT172	7983	1975	186471	No_or_no_constitutive_exon
TGACCCCTCCCAGGTTCAGCTTGGCCCTCACCTTGGCTCCGGGTTGACAGGT	81209193	81209433	81209483	81209431	-1	14	ENSCJAG00000001126.2	81201006	81227875	CAD	7983	1975	186471	No_or_no_constitutive_exon
TCCCTGTCTCCACCCCACCCCAGCCCAGCGGGATGGCTGTGAAGGGGCAGGG	81982389	81982411	81982339	81982391	1	14	ENSCJAG00000001409.3	81923324	82000563	OTOF	7983	1975	186471	No_or_no_constitutive_exon
GCCCGGGGAGCCAGGCAGAGCCAGTGAGTGAAGAGTCAACTGGGCAAGAGTC	82005162	82005192	82005242	82005190	-1	14	ENSCJAG00000001461.2	82001956	82056591	DRC1	7983	1975	186471	No_or_no_constitutive_exon
CTGATCTTAAGTAAAACTTATCTTTACATTTGTGTCTTTGTGGGAGCCAGGT	82221134	82221300	82221350	82221298	-1	14	ENSCJAG00000007943.2	82221134	82259582	HADHB	7983	1975	186471	No_or_no_constitutive_exon
CTGGTTAGGATGGTTGAGCCCAGGCTACTAGACACTGGGATGGGGGTAAGGG	83374023	83374042	83374092	83374040	-1	14	ENSCJAG00000008127.2	83348617	83416041	EFR3B	7983	1975	186471	No_or_no_constitutive_exon
AGGCTGCCGCCTTTCCAGAGAGAGCAAGGGGCAACAGGGAGGGATCGGAGTC	83369841	83369917	83369967	83369915	-1	14	ENSCJAG00000008127.2	83348617	83416041	EFR3B	7983	1975	186471	No_or_no_constitutive_exon
AAAACATGCCTTCACCACTGGCCTTTTCTCTCTTCTTCTTTGGGGTACAGAT	83655649	83655799	83655599	83655651	1	14	ENSCJAG00000008027.2	83598651	83710133	ADCY3	7983	1975	186471	No_or_no_constitutive_exon
AGAAGGAAAGCTGTGGGGAGCTCGCCATGCCCCCTCTCATGGAGGGGAAGAG	83689380	83689389	83689330	83689382	1	14	ENSCJAG00000008027.2	83598651	83710133	ADCY3	7983	1975	186471	No_or_no_constitutive_exon
CAGCACTTCTGACTCAAGCTTAACAAAAAGCCAGAAGCTACTGAGGGCAGGC	84557242	84557380	84557430	84557378	-1	14	ENSCJAG00000007691.2	84545311	84560665	MFSD2B	7983	1975	186471	No_or_no_constitutive_exon
TACCTGCAGCTCTTCCTGCTTGATATAGCACAGGTAAGTGTGGGCAGCAGCC	84557435	84557509	84557559	84557507	-1	14	ENSCJAG00000007691.2	84545311	84560665	MFSD2B	7983	1975	186471	No_or_no_constitutive_exon
CAGGCTCCTCAAGGATGTTTACTGCAGCCGGTTTGTAGTGGGAAAATGAGAA	84557209	84557333	84557383	84557331	-1	14	ENSCJAG00000007691.2	84545311	84560665	MFSD2B	7983	1975	186471	No_or_no_constitutive_exon
ACCCATGAGTGCACACTGGGTGAGAGGTGGTGAAGGGGGCTCGGGGGGAGGA	87928257	87928305	87928207	87928259	1	14	ENSCJAG00000007517.2	87898715	87936067	HS1BP3	7983	1975	186471	No_or_no_constitutive_exon
CTGTGGCCTGTGTCATACTGTGCTCTCTCTCTGTTCCTGTGCGTGGGCAGTG	99285699	99285815	99285865	99285813	-1	14	ENSCJAG00000006233.3	99260229	99454451	ASAP2	7983	1975	186471	No_or_no_constitutive_exon
TTAGGCCTCACACGGAGGCAGGCCGTCATCCCTGGGACGTGGGTGAGCAGGT	105097656	105097735	105097785	105097733	-1	14	ENSCJAG00000016447.2	105071996	105112628	ALLC	7983	1975	186471	No_or_no_constitutive_exon
TGTGAGTCTCCTGCCCTTCTCCAATCCTGCTGTCATTCTGGGGACTACAGGT	107241777	107241986	107241727	107241779	1	14	ENSCJAG00000011567.2	107198756	107259049	PXDN	7983	1975	186471	No_or_no_constitutive_exon
TCATAAGAATGGAACCGCCTTTTCATGCTTCTACAGTCCGGGCAGCCAAGCC	902483	902633	902683	902631	-1	15	ENSCJAG00000013262.2	901444	908443	KCNMB3	7983	1975	186471	No_or_no_constitutive_exon
AGGGTCCCTTACTGCATCATTAAGGGGAAGGCAAGACTGGGACATGTAAGAA	3215446	3215494	3215544	3215492	-1	15	ENSCJAG00000008405.1	3215288	3216025	None	7983	1975	186471	No_or_no_constitutive_exon
CTCCGCCCCCCCGCCCGCGGGCCCCCCAAAGTCCCGGCCGGGCCGAGGAGGG	3411174	3411844	3411124	3411176	1	15	ENSCJAG00000008401.2	3410765	3412178	SOX2	7983	1975	186471	No_or_no_constitutive_exon
GAACACCAGGTAAGAGACAGCACTGGGATCACCTGAAGGCTGGAGGGTAGAA	4818745	4818749	4818695	4818747	1	15	ENSCJAG00000034974.1	4818294	4837743	None	7983	1975	186471	No_or_no_constitutive_exon
ACTCTACTTTCTTCCTGAATTGTGTTGTTTCTGGCCCCATGGGTGAGCAGTC	5410018	5410202	5409968	5410020	1	15	ENSCJAG00000021219.2	5346223	5432203	YEATS2	7983	1975	186471	No_or_no_constitutive_exon
AGGGGGGCCAGTCAGGGCTAAAACCAGCATGCACTCCAGCCTGGGGACAGAG	5711010	5711057	5710960	5711012	1	15	ENSCJAG00000013139.2	5702228	5714050	HTR3E	7983	1975	186471	No_or_no_constitutive_exon
AGTGGACAACATGTTGCTGGGCATGGAGAAGGAAGTGTGGGAAATAACAGAC	5712372	5712396	5712322	5712374	1	15	ENSCJAG00000013139.2	5702228	5714050	HTR3E	7983	1975	186471	No_or_no_constitutive_exon
TGCCTGCCTGACTCTGCTGCTCCCCATTTGTCTGTTCATCACCAGGGCAGGT	5779495	5779632	5779445	5779497	1	15	ENSCJAG00000012998.2	5773254	5782454	None	7983	1975	186471	No_or_no_constitutive_exon
GACATATATTATGGGGGCTTAGAGAGGGTGACTAACTCTGCCTGAGGGAGTC	5835312	5835351	5835262	5835314	1	15	ENSCJAG00000015206.2	5827407	5839186	VWA5B2	7983	1975	186471	No_or_no_constitutive_exon
AGAAGACAGAAACGAAACACGGAGACAGGCAACAATCGAGTGGGAAACAGGG	5835420	5835460	5835370	5835422	1	15	ENSCJAG00000015206.2	5827407	5839186	VWA5B2	7983	1975	186471	No_or_no_constitutive_exon
AGGCAGGCTGGGCTGAATCCCCCCACCCCAGGCCCTGCTCGGGAGCTCAGCT	5877333	5877342	5877283	5877335	1	15	ENSCJAG00000015132.3	5846772	5890309	ECE2	7983	1975	186471	No_or_no_constitutive_exon
GCCGGGCTGCCCACGTTCAGGCAGAGTTCTCCGAGAGAGCGGGCGGGCAGGT	5955232	5955418	5955182	5955234	1	15	ENSCJAG00000014992.2	5945562	5955418	FAM131A	7983	1975	186471	No_or_no_constitutive_exon
GGGGACCGTGAGGCCCAGAGAGGTGAAGCAGCTTGTGTAGGGTCACGAAGCT	5992903	5993044	5992853	5992905	1	15	ENSCJAG00000014925.2	5992120	6002335	CHRD	7983	1975	186471	No_or_no_constitutive_exon
GCCTCTCAGGGCCCAACCAACATGGCCCCATGTTCCCAGGGTCAGGGAAGCC	7262131	7262142	7262192	7262140	-1	15	ENSCJAG00000014731.2	7258638	7438679	IGF2BP2	7983	1975	186471	No_or_no_constitutive_exon
ATGTTGCTATTCAATAACGAATTTCCATTTTAAATTTTTTGACTGGGCAGGG	11635674	11635769	11635819	11635767	-1	15	ENSCJAG00000014239.2	11607156	11786300	P3H2	7983	1975	186471	Yes
GGCCTCATGGCAAAAAGCAAAGCGTGAGCAGGCAGGCCACTGGGTGAGAGAG	16339774	16339781	16339831	16339779	-1	15	ENSCJAG00000013987.2	16304958	16353865	TMEM44	7983	1975	186471	No_or_no_constitutive_exon
TGGTAGGCCATCAGGGCTCTCATGCAGCCCCTGCCCGGGTGGGCGGCCAGTT	22651269	22651394	22651219	22651271	1	15	ENSCJAG00000002284.2	22623833	22657280	NBEAL2	7983	1975	186471	No_or_no_constitutive_exon
GGTTCCATCTGGAGCTTGGAGCTGCAGGGCGGTCTCATCGTGGTGGGGAGGA	23064128	23064147	23064197	23064145	-1	15	ENSCJAG00000002419.2	23060832	23125064	SCAP	7983	1975	186471	No_or_no_constitutive_exon
TGGCCGGCTGCTGGGCGGGGCCATCCTGTGTCTTTAAGAGGGTGGAACAGGC	24149104	24149139	24149189	24149137	-1	15	ENSCJAG00000002921.2	24149104	24250167	PFKFB4	7983	1975	186471	No_or_no_constitutive_exon
TATTTTAAAATGGAATAAAATAATTTCCATGGTTTTATTTGGGTTGGCAGGT	24467251	24467335	24467385	24467333	-1	15	ENSCJAG00000003255.1	24429317	24527648	PRKAR2A	7983	1975	186471	Yes
GAATCTAATTCCCCACCTTTTCTCCCCCCTCCCCGACCTGGGGGCTACAGGA	24957864	24957956	24958006	24957954	-1	15	ENSCJAG00000003785.2	24954064	24960284	C3orf62	7983	1975	186471	No_or_no_constitutive_exon
AGGTTTAAGCGATTCTTCTGCCTCAGCCTCCCGAGTAGCTGGGATTACAGGC	25016054	25016174	25016004	25016056	1	15	ENSCJAG00000035420.1	25009265	25026105	None	7983	1975	186471	No_or_no_constitutive_exon
GCCAGGCACAGTGGCTCACGCCTATAATCCCAGCACTTTGGGAGATGGAGGT	25086537	25086541	25086487	25086539	1	15	ENSCJAG00000031826.1	25086164	25100927	None	7983	1975	186471	No_or_no_constitutive_exon
CAGGGACCAGAACAAGCTCTGAGCAAGTCTTACTCTACAAGTGGGAAAAGAT	25098719	25098727	25098669	25098721	1	15	ENSCJAG00000031826.1	25086164	25100927	None	7983	1975	186471	No_or_no_constitutive_exon
GGGTTCAAGCAATTCTCCTGCCTCAGCCTCCTGAGTAGGTGGGACTACAGGT	25100773	25100927	25100723	25100775	1	15	ENSCJAG00000031826.1	25086164	25100927	None	7983	1975	186471	No_or_no_constitutive_exon
CACTCCTAATGCACACACGTGCACCCACATGCACTTACCCTCGGGGGCAGGT	26055972	26056081	26056131	26056079	-1	15	ENSCJAG00000005151.2	26052292	26056569	ZMYND10	7983	1975	186471	Yes
GGGGCTCCTGGTCCCAGTGAGCCAGCTACTTACATTCTCTGTGGGGACAGTT	26294425	26294517	26294375	26294427	1	15	ENSCJAG00000005321.2	26130634	26303927	HEMK1	7983	1975	186471	Yes
GCCACCATCACCACCACCACGAGGCTGCAGACTCTTCCCATGGGAAGAAGGC	27153325	27153329	27153275	27153327	1	15	ENSCJAG00000005531.3	27148927	27154380	RBM15B	7983	1975	186471	No_or_no_constitutive_exon
AGCAAACGCTGATGGTGGGCACACCCCTGAAGGCTGTCTGTGGGTGGCAGGG	27690825	27691014	27690775	27690827	1	15	ENSCJAG00000005742.2	27688799	27694729	PARP3	7983	1975	186471	No_or_no_constitutive_exon
AATCTTCATTTGGGGTCCGCTGTTAACATGGTGTTTCTTGGGGGTTACAGCA	28244696	28245039	28244646	28244698	1	15	ENSCJAG00000006457.2	28210055	28248377	NISCH	7983	1975	186471	No_or_no_constitutive_exon
GGCACCTCATGTGGTCCTCGGTGGTGTTCTACCAGACCCCGGGGCTGGAGGT	28245450	28245538	28245400	28245452	1	15	ENSCJAG00000006457.2	28210055	28248377	NISCH	7983	1975	186471	No_or_no_constitutive_exon
CTGGACAGCTGTTGGCTCCCAGCAGCCCGACTGATTGAAACTGGGGACAGGT	28276362	28276437	28276312	28276364	1	15	ENSCJAG00000006484.2	28251024	28283299	STAB1	7983	1975	186471	No_or_no_constitutive_exon
CAAGAAGGCAACTACTAACCTGATTCTGGGGGCTGGGCCCTGGGGGGCAGAG	28280645	28280753	28280595	28280647	1	15	ENSCJAG00000006484.2	28251024	28283299	STAB1	7983	1975	186471	No_or_no_constitutive_exon
AATAAAATAGCCTTACATCTTTTGGTTTGATTGTGTTGTGGGGAATGAAGGA	28698224	28698353	28698403	28698351	-1	15	ENSCJAG00000007089.2	28696731	28843197	SFMBT1	7983	1975	186471	Yes
TCTATTGCTTGCTGGGAGATGGGGAGCTGTCAGAGGGCTCTGTGTGGGAGGC	29033615	29033749	29033799	29033747	-1	15	ENSCJAG00000007253.2	29024165	29041334	TKT	7983	1975	186471	No_or_no_constitutive_exon
GACCTCAGGTGATCCACCCACCTTGGCCTCCCAAAGTGCTGGGATTACAGGC	33677449	33678438	33678488	33678436	-1	15	ENSCJAG00000019910.2	33677444	33738571	DENND6A	7983	1975	186471	No_or_no_constitutive_exon
CTGACTTCAAGGGAAGGGCTCAAGTAGGAAGGAGAGCCCCCTTGGGGAAGAC	38622552	38622558	38622608	38622556	-1	15	ENSCJAG00000019620.2	38546006	39042232	CADPS	7983	1975	186471	No_or_no_constitutive_exon
ATGGATGATGCCCGCGAGTCACCCAGCGATAAAGGTGGAGAGACAGGGAGTC	50756305	50756890	50756255	50756307	1	15	ENSCJAG00000015252.1	50756255	50756890	None	7983	1975	186471	No_or_no_constitutive_exon
TCCGTGTCGTGCCGTGGCCCCGAGGAGCCGTTGTGGGGGTCCGGGCGGAGGC	56962507	56962509	56962457	56962509	1	15	ENSCJAG00000015842.2	56962361	57012205	ARL8B	7983	1975	186471	No_or_no_constitutive_exon
CCACAGGCACTACCATGCTGTCACTCTCTGCTTTTGTCTTGGGGGTTTAGCC	61671463	61671542	61671592	61671540	-1	15	ENSCJAG00000016117.2	61668680	61684786	CAMK1	7983	1975	186471	No_or_no_constitutive_exon
CGTGGGGGCCCAGGGCCGATGGATGCCGGGGGCTGTGGGGACACGATGAGGG	61707920	61707921	61707870	61707922	1	15	ENSCJAG00000016175.2	61707212	61720876	ARPC4	7983	1975	186471	No_or_no_constitutive_exon
TCACACCCTCAGTGCTACTTGGCTTCGTGGGAGCTGGAATAGGGGATCAGTG	61711754	61711757	61711704	61711756	1	15	ENSCJAG00000016175.2	61707212	61720876	ARPC4	7983	1975	186471	No_or_no_constitutive_exon
CAGGCCTCAAGCCTAGAGGCTGAGCAGGGTATCCCATGCCCCGGGAGCAGAA	61732559	61732658	61732509	61732561	1	15	ENSCJAG00000016178.2	61724050	61747897	None	7983	1975	186471	No_or_no_constitutive_exon
TGGTCTGGGCCGCTGAGGGAATGCCCCGGAGGGCGGAGAATTGGGACGAGGC	62056178	62056443	62056128	62056180	1	15	ENSCJAG00000016393.2	62056052	62066062	VHL	7983	1975	186471	No_or_no_constitutive_exon
TTCCTTTTAACAAAAATAATAAATAAATAAAAATCCGGGCATGACAACAGGA	63338178	63338300	63338128	63338180	1	15	ENSCJAG00000016583.2	63268474	63542145	ATG7	7983	1975	186471	Yes
ATGCTGCAAATTGCGATGCAAAAAAAATGGAAATTGTCGGTGGGCAGCAGCT	63947701	63947735	63947651	63947703	1	15	ENSCJAG00000016647.2	63946886	64147571	SYN2	7983	1975	186471	No_or_no_constitutive_exon
GTGTTATAGCTCGTGTCCAGGACCCTGGCCTAGAACCTGTCAAGGGCTAGGG	64109693	64109977	64110027	64109975	-1	15	ENSCJAG00000016682.2	64109693	64115846	TIMP4	7983	1975	186471	No_or_no_constitutive_exon
GAGTTTCCTGCTGGTGGGAAGACCCCATGATGGTGGTATTTGGGGCGGAGGT	65575753	65575841	65575703	65575755	1	15	ENSCJAG00000016873.3	65517162	65587040	FBLN2	7983	1975	186471	No_or_no_constitutive_exon
AGGACCAACCCCCTCCCAGTATGGCTCTGGGAGGGGATGGGGCTTGGGAGGG	65578473	65578660	65578423	65578475	1	15	ENSCJAG00000016873.3	65517162	65587040	FBLN2	7983	1975	186471	No_or_no_constitutive_exon
CTGCGGGCTTTCTGGCAGGTCACTGCCTGGATCTTCGCAGGGAACCACAGAA	65767413	65767686	65767736	65767684	-1	15	ENSCJAG00000016899.1	65767413	65827153	WNT7A	7983	1975	186471	No_or_no_constitutive_exon
ATGGGCTCCTTCATAGCCCAGTCAACCACAATAAAGAACTGGGGCCTGAGGC	65971334	65972056	65971284	65971336	1	15	ENSCJAG00000016924.2	65943273	65972056	TMEM43	7983	1975	186471	No_or_no_constitutive_exon
TGATATGGTGGCCCAGAGGGGTTGATATGGTGGTCCAGAGGGGTTGATAGGG	67675683	67675684	67675734	67675682	-1	15	ENSCJAG00000017385.2	67675374	67675838	None	7983	1975	186471	No_or_no_constitutive_exon
GGAGCTGGAGGCCTGCGTTGCCATGCTGGTGGAGCAGCTGGGGACTCAAGGG	68016552	68016591	68016641	68016589	-1	15	ENSCJAG00000017469.2	68009864	68053766	EFCC1	7983	1975	186471	No_or_no_constitutive_exon
GTCTGGCCCCTGTACCCACCCACTACCATTTGACATGGTGAGGGAGAGAGAG	68456553	68456592	68456503	68456555	1	15	ENSCJAG00000017575.2	68456307	68456708	None	7983	1975	186471	No_or_no_constitutive_exon
CAGTGTGCACCACTAATACCCTCTCTCTCTGGCTGGGTGTGTGGGGACAGGC	68683125	68683282	68683332	68683280	-1	15	ENSCJAG00000005387.1	68630143	68893520	EEFSEC	7983	1975	186471	No_or_no_constitutive_exon
CTCCTGTACTTCCTCCCTTCAGGTACTATGCCTGCTTGTGTGGGCACGAGGA	69378872	69378900	69378950	69378898	-1	15	ENSCJAG00000005251.2	69370720	69380528	ABTB1	7983	1975	186471	No_or_no_constitutive_exon
TCCATTGGCCTGGACTGTTGAAACCCGGCCTGGGTAGCCCCAGGGGCCAGGA	69371000	69371131	69371181	69371129	-1	15	ENSCJAG00000005251.2	69370720	69380528	ABTB1	7983	1975	186471	No_or_no_constitutive_exon
TGAAATCAAAGGATTTTTTTTTTCTTTTCTTTTCTTTTATGGGGAAACAGAA	74573204	74573299	74573154	74573206	1	15	ENSCJAG00000008033.2	74541143	74607381	KPNA1	7983	1975	186471	No_or_no_constitutive_exon
TCCGGCCCAACTCCGACCGTCGCCAACGCCGTCGCCGCCAGCGGGAGGAGGG	76075292	76075712	76075762	76075710	-1	15	ENSCJAG00000008584.2	76074257	76075830	None	7983	1975	186471	Yes
GGCCCCCCAGAGTGCTGGGATTACAGGCTTGAGGCACCGCGCAGGGCCAGGA	76231532	76232236	76232286	76232234	-1	15	ENSCJAG00000008599.1	76231532	76232940	None	7983	1975	186471	No_or_no_constitutive_exon
GCTTCTTACGCCCCATGGTGACAGGTGCAAATCATGACACACAAGGGCAGTA	82877176	82877320	82877370	82877318	-1	15	ENSCJAG00000009345.2	82863278	82878153	ZDHHC23	7983	1975	186471	No_or_no_constitutive_exon
CAGGTTCAAGCAGTTCCCCTGCCTCGCCTCCTGAATAGCTGGGACTACAGGC	84517794	84517912	84517744	84517796	1	15	ENSCJAG00000036814.1	84513781	84518217	None	7983	1975	186471	No_or_no_constitutive_exon
TAGGGCCAGAGATAGAATAGGACCACGGCTCAGGCTAGGGCCAGAGATAGCT	84749736	84749782	84749832	84749780	-1	15	ENSCJAG00000020237.3	84749195	84764381	TAGLN3	7983	1975	186471	No_or_no_constitutive_exon
GCTTCAGATTCAAATCAAGGCATGTTAAAACTGTAAGATGGGGTAGAGAGGG	88498086	88498088	88498036	88498088	1	15	ENSCJAG00000005009.2	88347854	88524544	MYH15	7983	1975	186471	No_or_no_constitutive_exon
TAAAAAAAAAAGTAATGATAAATGTTTCTTTCCTCACTTGGGGTGTGTAGCT	96469478	96469613	96469428	96469480	1	15	ENSCJAG00000000584.2	96441593	96481268	TOMM70	7983	1975	186471	No_or_no_constitutive_exon
TGGAAGAGCTCAGGAAACGTGTGCTAGATATGGAAGGGAAAGATGAAGAGCT	97010227	97011862	97010177	97010229	1	15	ENSCJAG00000000617.2	96726862	97028199	FILIP1L	7983	1975	186471	No_or_no_constitutive_exon
CTTTGATGTTAGTTCACCACTGACATATGGCACTCCCAGCTCGAGGGTAGAG	846695	846796	846645	846697	1	16	ENSCJAG00000013526.2	845524	864348	MCM4	7983	1975	186471	No_or_no_constitutive_exon
GGAATGGTGGTGTGCACCTGTAGTCCCAGCTACTCGGGAGGCTGAGGCAGGA	922734	922762	922812	922760	-1	16	ENSCJAG00000008591.2	922412	922919	None	7983	1975	186471	No_or_no_constitutive_exon
AGCAGCAGCAGCGGCGGCTCCGGCAGCGGTAGCACCAGCGCGGGCAGCAGCG	14204295	14204298	14204348	14204296	-1	16	ENSCJAG00000009122.2	13979118	14204652	ASPH	7983	1975	186471	No_or_no_constitutive_exon
GTTGCAAAAAGCCAAGATCATGCCACTGCACTCCAGCCTGGGTGACAGAGCC	18819105	18819121	18819171	18819119	-1	16	ENSCJAG00000037778.1	18819105	18819191	None	7983	1975	186471	No_or_no_constitutive_exon
TGAAGAACAGAAACCAGAAAGAGTAAAACCTTTTATGACAGGGGCTGCAGAA	26964298	26964664	26964714	26964662	-1	16	ENSCJAG00000008330.2	26964298	26965136	None	7983	1975	186471	No_or_no_constitutive_exon
AAGGCAACCGTGACATTTCTGAAAAGCTGTCACCTGGAGGTAGGGGTGAGAA	28827058	28827265	28827315	28827263	-1	16	ENSCJAG00000034539.1	28827058	28827608	None	7983	1975	186471	No_or_no_constitutive_exon
TTTGACATTGTGTTTTTAAATTGAGTTGTTCTATTCTTTTTGGGAATCAGGG	29075549	29075683	29075499	29075551	1	16	ENSCJAG00000000517.2	28900256	29092279	ZFHX4	7983	1975	186471	No_or_no_constitutive_exon
CAGCCCAGGTCCTGTGCTGTCCGCAGTCGCGCTGCTGGGACAGATGGCAGGC	33715549	33715648	33715698	33715646	-1	16	ENSCJAG00000000425.2	33690192	33716120	IMPA1	7983	1975	186471	No_or_no_constitutive_exon
AAACAAGCACTTAATATAATAATTGTTTTATTTTTTCGGGGAATATACAGAA	37151828	37152003	37151778	37151830	1	16	ENSCJAG00000000393.2	37119739	37161683	LRRCC1	7983	1975	186471	No_or_no_constitutive_exon
AGTGCACCTTTGATCTGAAGAAACTTTTTTGTTTCTGGGGATGGGTGTAGGT	38336357	38336537	38336307	38336359	1	16	ENSCJAG00000000264.2	38335944	38370316	CPNE3	7983	1975	186471	No_or_no_constitutive_exon
AGTCAATGCTGAAGATGAACATGCGAAGCCACACAAGGGAGAAACCGTAGGA	45442163	45442357	45442113	45442165	1	16	ENSCJAG00000000130.2	45441291	45443471	None	7983	1975	186471	No_or_no_constitutive_exon
ACTCTGCTCCGGATTCCTGTGCGCGGGCTGCGCGGAGCGCTGGTCGGGAGGC	48309011	48309072	48308961	48309013	1	16	ENSCJAG00000020570.2	48308437	48423195	SDC2	7983	1975	186471	No_or_no_constitutive_exon
GCAAAAGCTAGTGGAGCAAAACACGCCAGTCACACTGACCAAATGGGGAGAG	49839727	49839811	49839677	49839729	1	16	ENSCJAG00000036389.1	49835609	49841157	ZNF34	7983	1975	186471	No_or_no_constitutive_exon
GCCTGGTAAGTGCCTGTTTCCTCAGTGACGGGTGGGGTTGGGCGGGGCAGCT	50175958	50176073	50176123	50176071	-1	16	ENSCJAG00000021392.2	50168779	50178797	KIFC2	7983	1975	186471	Yes
CTCTGCCCACTGCCCCTCGCTGCAGCACTGGGGCCCTCTGGGAAAGCGAGTT	50218295	50218311	50218245	50218297	1	16	ENSCJAG00000021411.2	50202558	50218411	TONSL	7983	1975	186471	No_or_no_constitutive_exon
GCCACTTCAGTGACTCCTGTTCCTCTTGGGGCGGGGTGGGGGGGATCCAGGT	50342903	50343028	50343078	50343026	-1	16	ENSCJAG00000021431.2	50338111	50355389	HSF1	7983	1975	186471	No_or_no_constitutive_exon
CAAGCCCTCAGAGAGGGACGTGCCGGGGCCAGACGGGGTGTGGGAGACAGTG	50388341	50388382	50388432	50388380	-1	16	ENSCJAG00000021442.2	50379016	50503339	MROH1	7983	1975	186471	No_or_no_constitutive_exon
AGGAGCAATGGACCGGAGGCTGACACCCTCTCGCTTCTCTCGGGGCACAGGG	50605503	50605638	50605453	50605505	1	16	ENSCJAG00000021459.2	50598133	50607007	OPLAH	7983	1975	186471	No_or_no_constitutive_exon
TGCTGGGGCAGGAGGGCCTGGTGGAGATTGTCACGGACTCACCGGGGCAGGA	50663479	50663518	50663429	50663481	1	16	ENSCJAG00000034531.1	50661772	50677876	PARP10	7983	1975	186471	No_or_no_constitutive_exon
GGAGCAGGTGGGGCCTGTGAGCCCCGAGCGTGTGAGGCTTGCTGGGGCAGGA	50663699	50663703	50663649	50663701	1	16	ENSCJAG00000034531.1	50661772	50677876	PARP10	7983	1975	186471	No_or_no_constitutive_exon
GGCCTGGCAGCTGTGGCTGAGCTGTGGCCTCCTGTCCTCTGTGGGGGTAGAT	50720393	50720560	50720343	50720395	1	16	ENSCJAG00000021472.3	50704542	50743676	PLEC	7983	1975	186471	Yes
TGTCCACATGGCTGTCTCCAGTGTTGAGCCTGAGCTGGGCCGATCAAAAGTC	50828161	50828164	50828111	50828163	1	16	ENSCJAG00000021482.2	50827286	50832385	None	7983	1975	186471	No_or_no_constitutive_exon
GTGGTCCAATCCATCCTGGGAGTGGGGCTGTGAGGGCCAGGGCAGCACAGAG	50855456	50855614	50855406	50855458	1	16	ENSCJAG00000021467.2	50850402	50871861	SCRIB	7983	1975	186471	No_or_no_constitutive_exon
CGGGGCACGTGGGCGGAGCGAGGCCCGGTGACCGCTGCGGGGCGGCGCAGGT	50897932	50898124	50898174	50898122	-1	16	ENSCJAG00000021488.3	50872415	50898764	IQANK1	7983	1975	186471	No_or_no_constitutive_exon
ACTGCACCTCAAGAGAGAAGGGCCTGGAGGGCGTCACCCCAGGGGTGGAGCC	50945746	50945876	50945926	50945874	-1	16	ENSCJAG00000031670.1	50945011	50947880	MAPK15	7983	1975	186471	No_or_no_constitutive_exon
GGGCCCAAACACCTGGCAGGCCCTGCTCCAAGAGAGGTGGGCCCGGAGAGCA	51103387	51103424	51103474	51103422	-1	16	ENSCJAG00000021434.2	51100516	51104202	GSDMD	7983	1975	186471	No_or_no_constitutive_exon
GTCCGAATCACCGACCCCAGCAGCAGTAAGTTGGGACTGAGGGAGGTGAGGG	51490614	51490619	51490564	51490616	1	16	ENSCJAG00000021453.2	51489672	51491991	LY6H	7983	1975	186471	No_or_no_constitutive_exon
TGTGCCCTGGTAGGTGAGAGGGAGGGCGCAGGGGCTGGGAGGAAGGGAAGAA	52139688	52139697	52139747	52139695	-1	16	ENSCJAG00000010346.3	52125451	52154586	None	7983	1975	186471	No_or_no_constitutive_exon
CTGGGTGTTCACGCCCACTTCGTGTCCCCTTCCTCCCCCGGGCCGGGCAGTG	52138520	52138685	52138735	52138683	-1	16	ENSCJAG00000010346.3	52125451	52154586	None	7983	1975	186471	No_or_no_constitutive_exon
CATCCCCTGTCCCCCATCAGGCCTTCCCCTGAGGAGGGCTGAGGGTGCAGCT	52278915	52278971	52278865	52278917	1	16	ENSCJAG00000010357.2	52268171	52391239	TSNARE1	7983	1975	186471	No_or_no_constitutive_exon
CTGATGGTGGAGATTGAGTGGAGGCAGCGTAAGTTACAGCAGGCGGGGAGGC	56138997	56139083	56138947	56138999	1	16	ENSCJAG00000004235.2	55823995	56168991	COL22A1	7983	1975	186471	No_or_no_constitutive_exon
GGGACAGCCTGGTGCGGATGCTCACCTTGTCTCTCTTCTTTGGGGAACAGAG	62687742	62687796	62687692	62687744	1	16	ENSCJAG00000004467.3	62635891	62698087	None	7983	1975	186471	Yes
TTTGCGGGTCATTTTCATTCAGGATGAAGATGCTTCAGGGGGTGATCAAGAT	77979498	77979554	77979448	77979500	1	16	ENSCJAG00000005844.2	77951266	77982457	RAD21	7983	1975	186471	No_or_no_constitutive_exon
TTTTTAGAAATTCTTTAGTTTGAAATTGCTCAGAATATGTTGGGGAAAAGAA	90560374	90560424	90560474	90560422	-1	16	ENSCJAG00000016212.2	90559132	90743896	None	7983	1975	186471	No_or_no_constitutive_exon
CTCCACATGCTCAATGATTACCTGGCAGACAAGAGCTACATCGGGGGTAGGA	3675878	3675983	3675828	3675880	1	17	ENSCJAG00000032339.1	3675795	3676407	None	7983	1975	186471	No_or_no_constitutive_exon
TGATGAAGAGGAGGAAAGTGAAGCAGCAAAGAGGCTCAAGGGAAGTATAGCT	3676160	3676230	3676110	3676162	1	17	ENSCJAG00000032339.1	3675795	3676407	None	7983	1975	186471	No_or_no_constitutive_exon
ACGAGGAGGAAGGGGAGGAGGAAGGTGAGAAGGAAGGGGAGGAGGAGGAGGA	8769548	8769961	8770011	8769959	-1	17	ENSCJAG00000002567.2	8768414	8770209	None	7983	1975	186471	No_or_no_constitutive_exon
TTATGCTGGATCACGTGCTCTGTCCTGACTCAGCAGAGGGACAGGCGGAGCA	10689050	10689829	10689000	10689052	1	17	ENSCJAG00000008216.2	10688895	10690901	None	7983	1975	186471	No_or_no_constitutive_exon
ACACTCCATCACCAGAGAGAAAGTCAGATTATCACTTGTTGGGGTAAGAGAT	19770256	19771225	19771275	19771223	-1	17	ENSCJAG00000004776.2	19770256	19807668	PQLC2L	7983	1975	186471	No_or_no_constitutive_exon
TTCTTTTCCCTTTTCAAATCCACCTTCCTGTTGCAATGCATGATGGGCAGGC	24797208	24797244	24797294	24797242	-1	17	ENSCJAG00000001054.2	24787130	24966329	MBNL1	7983	1975	186471	No_or_no_constitutive_exon
TGGAGGAAGAGGAGGAGGAAGAGGAGGAGGAGGAGGAAGAAGGGGAGGAGTT	26508802	26509028	26508752	26508804	1	17	ENSCJAG00000001182.2	26508595	26543846	ERICH6	7983	1975	186471	No_or_no_constitutive_exon
GCCGGGGCTGGGCAGCCCCAGTCCGTGCCTCCGCCGCAGATGGGTGGCAGTG	26768657	26768889	26768939	26768887	-1	17	ENSCJAG00000001249.2	26719788	26772088	TSC22D2	7983	1975	186471	No_or_no_constitutive_exon
AAGGAATTAACTACAACTTCCATTTCTTTTTTCTTTTTGGTGGGGGACAGCC	27224618	27224811	27224568	27224620	1	17	ENSCJAG00000001271.2	27222302	27228233	PFN2	7983	1975	186471	Yes
AACGTGGGGAAGGGTGGTGGGAAAGGGTAGTGGGAAACGGTGGAGGGGAGGG	35348112	35349211	35349261	35349209	-1	17	ENSCJAG00000002072.2	35327917	35392126	PXYLP1	7983	1975	186471	No_or_no_constitutive_exon
ACACTGGGCACAGGGCCCAGCAGTGAGTAAGCTCTCAGTGAATGGGAGAGCC	42527545	42527672	42527495	42527547	1	17	ENSCJAG00000002802.2	42449350	42543104	SLCO2A1	7983	1975	186471	No_or_no_constitutive_exon
CATCCATTGTGGAAGATGAGGAAGAGGAGGAAGAGGGGGAGGAAGAGGAGAC	50367055	50367318	50367005	50367057	1	17	ENSCJAG00000003681.2	50054001	50389318	KCNH8	7983	1975	186471	No_or_no_constitutive_exon
TGGCCAAGCCAGGGCCCCCGGACGGCCGCAAGGGCTCCCCCTGCGGGGAGGA	58385747	58386298	58386348	58386296	-1	17	ENSCJAG00000004263.2	58380774	58387052	EOMES	7983	1975	186471	No_or_no_constitutive_exon
GCTGACCAAGAGCCCTCTGGCACAAATGGAAGATGAAAGAAGGGAGCCAGGT	63874631	63874835	63874581	63874633	1	17	ENSCJAG00000011993.2	63872968	63874905	None	7983	1975	186471	No_or_no_constitutive_exon
CCAATTATGAAACTATTGAATGAGTAAGCCAGTCCACCCATGTGGGAAAGGG	64179935	64179952	64180002	64179950	-1	17	ENSCJAG00000012094.2	64088588	64217785	CLASP2	7983	1975	186471	No_or_no_constitutive_exon
TGTGAGACATGAGAGTGTGTGTTTTTACAGGTAGACATGGGATCAGGCAGAG	68565036	68565055	68564986	68565038	1	17	ENSCJAG00000010226.2	68508397	68578740	DLEC1	7983	1975	186471	Yes
ATGCCAACAGAGGGCTGATAGGCGTGTCCCCTTCACCCGCCCCGGGGGAGGA	68789967	68790115	68789917	68789969	1	17	ENSCJAG00000010144.2	68777150	68792607	SLC22A14	7983	1975	186471	No_or_no_constitutive_exon
CCTGACAGACCCCCTCATAGAAGCTCTCACCTCCACTTTCAGGGAAACAGGT	68790671	68790864	68790621	68790673	1	17	ENSCJAG00000010144.2	68777150	68792607	SLC22A14	7983	1975	186471	No_or_no_constitutive_exon
GTGGTGGTCCCAGGGGCACGCTCAGTGGTTCTCTTTTCTCTGGGGCACAGGC	68943009	68943217	68942959	68943011	1	17	ENSCJAG00000010067.2	68919592	68949053	ACVR2B	7983	1975	186471	No_or_no_constitutive_exon
ACTTGGAGAGTCCCAGGCTGGCGCAGTGACTGGCCTTTGCTGTGGGGCAGGT	69582397	69582478	69582528	69582476	-1	17	ENSCJAG00000009752.2	69573650	69586511	GORASP1	7983	1975	186471	No_or_no_constitutive_exon
CCTCGGGATGTCGGTGGCCTTCGTACCCGACTGGCTGAGGGGCAAGGCAGAA	72986757	72986782	72986707	72986759	1	17	ENSCJAG00000018064.1	72986711	72990978	SS18L2	7983	1975	186471	No_or_no_constitutive_exon
GGGCCAAGCCCAGCCACCATGGTGCTGGGACGGGAGGACGGGCTGCAGAGAC	73067211	73067296	73067161	73067213	1	17	ENSCJAG00000018096.2	73066670	73073038	ZBTB47	7983	1975	186471	No_or_no_constitutive_exon
GAAAGGGGAGGAGCAAGAGAGTGGGGAGGAAGGGAAAGGGGAGGAGCAAGAG	73103241	73103319	73103191	73103243	1	17	ENSCJAG00000032657.1	73103180	73103319	None	7983	1975	186471	No_or_no_constitutive_exon
GCTGCTGACCCACCACGCCCTCTTTCCTTTGGCCTCCCTGGGCCGGACAGGC	73108047	73108191	73108241	73108189	-1	17	ENSCJAG00000018116.2	73108047	73117692	HHATL	7983	1975	186471	No_or_no_constitutive_exon
TAGTGGCTCACAGCTGTGATCTCAGCACTTTGGAAGGCCGATATGGGAAGGT	73386129	73386146	73386079	73386131	1	17	ENSCJAG00000018141.2	73376918	73392087	None	7983	1975	186471	No_or_no_constitutive_exon
ATAGCTAACTTTGTCTCTGGTCTGGCTTTCTGTTGTCCCTGTGGGTGCAGCA	74202179	74202358	74202129	74202181	1	17	ENSCJAG00000000772.2	74180336	74269949	LMLN	7983	1975	186471	Yes
GCGCGGCGCGGGGCCTGCAGGACGTGCTGAGGACGAACCTGGGGCCCAAGGG	74561542	74561556	74561492	74561544	1	17	ENSCJAG00000021279.2	74561247	74576204	CCT6A	7983	1975	186471	No_or_no_constitutive_exon
GGGCTGGTCCATGGGTCCCAGCCTGGCCTGACCCACTGGTGGGGCTGCAGGG	74598542	74598687	74598492	74598544	1	17	ENSCJAG00000021277.3	74579116	74599911	SUMF2	7983	1975	186471	No_or_no_constitutive_exon
GAGCTGTTGCGCAACAAGGAGAAGCTGCTCAACGACGGGGACAATGGGAGGC	128744	128842	128892	128840	-1	18	ENSCJAG00000019888.2	128744	129467	None	7983	1975	186471	No_or_no_constitutive_exon
GGCCCGGCCATCGACCCGCACCTGGACGACGCGTGGCTGTGGGGGGGGAGCG	687037	687220	686987	687039	1	18	ENSCJAG00000019989.1	686527	687395	None	7983	1975	186471	No_or_no_constitutive_exon
TTTCTAGGGGACTTACTGATCATTTTACTTTTGGGGGTGCGGGAGGGCAGGT	1504187	1504384	1504137	1504189	1	18	ENSCJAG00000002353.2	1493156	1511754	None	7983	1975	186471	No_or_no_constitutive_exon
CAGTCAATTCCACAAACACTTTTTGAGTGACTTTTATAAGCAGGGCATAGTG	1850380	1850425	1850330	1850382	1	18	ENSCJAG00000002370.2	1825838	1850688	ACP6	7983	1975	186471	No_or_no_constitutive_exon
CTTCCTGTCTGTACAATATATGTAGCACACTTATACCACGTGGGTGACAGCC	1850465	1850493	1850415	1850467	1	18	ENSCJAG00000002370.2	1825838	1850688	ACP6	7983	1975	186471	No_or_no_constitutive_exon
TGGATGGAGAAAATGCTAACTCTGTGTTTCCCAAATCCCACTGAGGGTAGAA	4254146	4254257	4254096	4254148	1	18	ENSCJAG00000009890.2	4249886	4258867	C1orf54	7983	1975	186471	No_or_no_constitutive_exon
GGAGAAAATGCTAACTCTGTGTTTCCCAAATCCCACTGAGGGTAGAACAGTT	4254151	4254257	4254101	4254153	1	18	ENSCJAG00000009890.2	4249886	4258867	C1orf54	7983	1975	186471	No_or_no_constitutive_exon
CCTGGTACTGTTCTTTCCTAGAATTTTGGAGGCAGAGGTTGGTGGGAGAGAC	4915181	4915324	4915131	4915183	1	18	ENSCJAG00000006972.2	4896235	4934463	SETDB1	7983	1975	186471	No_or_no_constitutive_exon
TTTCTGTGAACATGAAGTTCTGTGGTGGTGCCTCCAGGGGCAGAGGAAAGGA	5433730	5433794	5433844	5433792	-1	18	ENSCJAG00000033849.1	5433730	5436211	None	7983	1975	186471	No_or_no_constitutive_exon
TTCTGAGCCATTTCTCTCTCTCTCTCGTCTCTCTTTGGCCAGGCGGGCAGGA	5569724	5569818	5569674	5569726	1	18	ENSCJAG00000007748.2	5544210	5595440	TUFT1	7983	1975	186471	No_or_no_constitutive_exon
AGGGAAGCTGCAAAAACGGGAGAGGCAAGAGCAAAGGGAGAGACTGGAAGAT	6279019	6281523	6281573	6281521	-1	18	ENSCJAG00000010012.3	6278074	6361028	None	7983	1975	186471	No_or_no_constitutive_exon
GAAAATTCCGTGAGGAGGAACAGCTCCGTCAGGAGAGGGAGGAACAGCAGCT	6278673	6278992	6279042	6278990	-1	18	ENSCJAG00000010012.3	6278074	6361028	None	7983	1975	186471	No_or_no_constitutive_exon
CAGCTGCTAAGAGAGGAGCGCGAGAAGAGAAGGCGCCAGGAGCGGGAGAGAC	6279848	6280070	6280120	6280068	-1	18	ENSCJAG00000010012.3	6278074	6361028	None	7983	1975	186471	No_or_no_constitutive_exon
AGCGCCGCGACGAGGAGCTTCCAGACGACGAGCAACAGCGAAGGCGGGAGCT	6281636	6281656	6281706	6281654	-1	18	ENSCJAG00000010012.3	6278074	6361028	None	7983	1975	186471	No_or_no_constitutive_exon
CATGGTTCCACGTCAGGACAGTCCTCCAGCTCCGGCCAGGAGGGATCTAGCT	6384520	6384646	6384696	6384644	-1	18	ENSCJAG00000033687.1	6378798	6389685	None	7983	1975	186471	No_or_no_constitutive_exon
CATGGGTCCGGGTTGGGACAGTCTTCCAGCTACGGCCAGGAGGGATCTAGCT	6383431	6383587	6383637	6383585	-1	18	ENSCJAG00000033687.1	6378798	6389685	None	7983	1975	186471	No_or_no_constitutive_exon
TGGCTACAGACAACATGGTTCTAGCTCAGGACAGTCACCTAGGGGCGAAGAA	6381002	6381440	6381490	6381438	-1	18	ENSCJAG00000033687.1	6378798	6389685	None	7983	1975	186471	No_or_no_constitutive_exon
TGAGGCCAAGATAAGCGATTTGGGAGGCAACAAGAATCCCAAGGGACGAGAT	6701489	6701746	6701796	6701744	-1	18	ENSCJAG00000031263.1	6701489	6736752	LCE3C	7983	1975	186471	No_or_no_constitutive_exon
AGCAGCAGCAGCCACAGGAGCAGGAACTGCAGCAGCAGCGCTGGGAGCAGGA	7020046	7020190	7019996	7020048	1	18	ENSCJAG00000012034.2	7019770	7021902	None	7983	1975	186471	No_or_no_constitutive_exon
TCTGAAAGTGTGGCCTCCCTGAGCCCTGGTGTCTTCTTCAAGTGGGTCAGAG	7532819	7532846	7532896	7532844	-1	18	ENSCJAG00000010426.2	7532819	7533682	S100A14	7983	1975	186471	No_or_no_constitutive_exon
GAGCAGTCCAGGACGGAGCGCGCCTAGGGCGGAGCGTAGGCTGTGGGGAGGG	7707771	7707894	7707721	7707773	1	18	ENSCJAG00000010147.3	7707524	7712929	SLC27A3	7983	1975	186471	No_or_no_constitutive_exon
CTAGAAATAAGGGACTATAGGAAAGGAAAGAAAAACGGGTTTGAGAGTAGGC	7760480	7760490	7760540	7760488	-1	18	ENSCJAG00000010131.2	7749085	7772516	GATAD2B	7983	1975	186471	No_or_no_constitutive_exon
TCCCTCGTCTGCCCCTTGTCCCTGGATGGGAGCCTGGGCCTGCGACAGAGCC	9724322	9724355	9724272	9724324	1	18	ENSCJAG00000008092.2	9623385	9726735	MSTO1	7983	1975	186471	No_or_no_constitutive_exon
TGCAGATCTAGGGAAACACTCAAATTTAGGTATCTCCCTGTTGGGAATAGGT	9762120	9762319	9762369	9762317	-1	18	ENSCJAG00000007977.2	9627523	9832881	GON4L	7983	1975	186471	No_or_no_constitutive_exon
TTGTGTACCTACGAAAACACTCACTCAGTCATCTCCCTGTTTGGGAATAGGT	9658355	9658545	9658595	9658543	-1	18	ENSCJAG00000035507.1	9642822	9671606	None	7983	1975	186471	Yes
GAGATCAAGCTATCTGCTTGCCTCAGGCTCCCAAAGTGCTGGGATTATAGGC	10431251	10431307	10431201	10431253	1	18	ENSCJAG00000005838.2	10416609	10435092	RHBG	7983	1975	186471	No_or_no_constitutive_exon
CCAACTTCTCTGTTTGCCTCCTGATCGCTTTTCTCTTCTTGTGGGGACAGGG	11014717	11014965	11015015	11014963	-1	18	ENSCJAG00000006413.3	11012157	11123767	ARHGEF11	7983	1975	186471	No_or_no_constitutive_exon
TGACGGAGAACTTGTGCTGACCGGGAGAAGGTGGCACGGAAGGGCACCAGGC	11992187	11992244	11992137	11992189	1	18	ENSCJAG00000006794.2	11992093	11992704	None	7983	1975	186471	No_or_no_constitutive_exon
GCTGGTGCCGACCTCGCTCGCCCCAGGCCGCCAGGCGGCTGGGGGTGAAGGC	13411788	13411808	13411858	13411806	-1	18	ENSCJAG00000006224.2	13396437	13419720	VSIG8	7983	1975	186471	No_or_no_constitutive_exon
TTGTACTCCTGTGCTGGACTAGCTGTTTCCTGTTGTTCCTCAGGTGGGAGGG	13801992	13803331	13801942	13801994	1	18	ENSCJAG00000005952.2	13792986	13803331	PEA15	7983	1975	186471	No_or_no_constitutive_exon
ATCAGGAACATTTTTAAAACCTTTTCCTTCTGTGTTTACAGGGAGTACAGGG	14081684	14082017	14082067	14082015	-1	18	ENSCJAG00000005750.2	14072814	14094418	SLAMF6	7983	1975	186471	No_or_no_constitutive_exon
ATGTTTTCATCCTTTTGAAAGTCATTAATATTTGTGTTTGGGGGTTGCAGGC	15249754	15249941	15249704	15249756	1	18	ENSCJAG00000004609.2	15246399	15255149	DUSP12	7983	1975	186471	No_or_no_constitutive_exon
AATTTCATATATTTGTACATAGATATATGTTTTTTTCTCTTGTTAGGGAGTA	23118094	23118240	23118044	23118096	1	18	ENSCJAG00000004967.2	23045696	23163159	SHCBP1L	7983	1975	186471	No_or_no_constitutive_exon
GCTCACTTTCCAGGCAGGCCCAGAAAGTGCCAGTGCTGGTGGGGAGAGAGGC	26946369	26946412	26946462	26946410	-1	18	ENSCJAG00000007966.2	26934653	26963481	None	7983	1975	186471	No_or_no_constitutive_exon
AGAGAGGGGAAAATCTGTAAAGTGGTGGTTGCAGTTGGGTGGTAGTTAAGGA	27803763	27803804	27803713	27803765	1	18	ENSCJAG00000008287.1	27803428	27803804	None	7983	1975	186471	No_or_no_constitutive_exon
AGAGAGGTGAAAATCTGTAAAGTGGTGGTTGCAGTTGGGTGGTAGTTAAGGA	27881674	27881715	27881765	27881713	-1	18	ENSCJAG00000008365.1	27881674	27882048	None	7983	1975	186471	No_or_no_constitutive_exon
TCAGAAACAGGAAGTGACCTGTCTTGATTTTGTTTTCTCTGAGGGTGCAGTG	29036549	29036670	29036499	29036551	1	18	ENSCJAG00000008493.2	28984997	29072713	SEC16B	7983	1975	186471	No_or_no_constitutive_exon
GACCGAGGTGGACTACTACAAGGTGCGATACCGGGCCCATGACGGGGCAGGA	31914293	31914354	31914404	31914352	-1	18	ENSCJAG00000008930.2	31862117	31929641	TNN	7983	1975	186471	No_or_no_constitutive_exon
TCTCACCCCTGCCCTAGACCATGCTGTGCTTGGCACTGCCTGGGTGACAGAT	31914877	31914972	31915022	31914970	-1	18	ENSCJAG00000008930.2	31862117	31929641	TNN	7983	1975	186471	No_or_no_constitutive_exon
AGGAACATGCACTTTGCCAAGAAGTATAGCAAGAAGGGCTTAAAGAGAAGCA	37457503	37457800	37457850	37457798	-1	18	ENSCJAG00000019665.2	37457503	37457970	None	7983	1975	186471	No_or_no_constitutive_exon
GGGCGCCGGAGGAGGGCTAGGAAGGGCTCTGGAGGAAGGGCGCGGAGGAGGG	38800388	38800471	38800338	38800390	1	18	ENSCJAG00000017048.3	38719284	38805206	None	7983	1975	186471	No_or_no_constitutive_exon
ATGATGATGCCTTTCTTTTCCCCCCCTGTTGTCTCTTGGGCAGGGAAAAGAT	2118693	2118811	2118643	2118695	1	2	ENSCJAG00000004318.2	2013187	2372224	None	7983	1975	186471	No_or_no_constitutive_exon
GCTCACGCCTGTAACCCCAGCACCTTGGGGGGTTGAGGTGGGTGGATCAGTT	2235883	2235895	2235833	2235885	1	2	ENSCJAG00000004318.2	2013187	2372224	None	7983	1975	186471	No_or_no_constitutive_exon
CCCACTCACACACATGGACCTCAGTGACTCAGCCCCTGCTGGGGGTACAGAT	7069455	7069466	7069405	7069457	1	2	ENSCJAG00000014937.2	7055172	7071629	None	7983	1975	186471	No_or_no_constitutive_exon
CACACCCCAGAGCATGCTGACCATGTCCTGGCCCTTTCCTGGGGGCCCAGTA	7582496	7582600	7582650	7582598	-1	2	ENSCJAG00000003947.2	7545260	7618273	CLIP2	7983	1975	186471	Yes
CTCCCTGCGTCCCCGCCCCCACCCCACCATGTCCACCCTGGGTGGACCAGAC	7571008	7571113	7571163	7571111	-1	2	ENSCJAG00000003947.2	7545260	7618273	CLIP2	7983	1975	186471	No_or_no_constitutive_exon
AGATTCCAGTGGTCAGTGTTGGTGGGGGCTGGGAGGAGAGGGCGGCAGAGAA	8368405	8368880	8368355	8368407	1	2	ENSCJAG00000016867.2	8281047	8368880	BAZ1B	7983	1975	186471	No_or_no_constitutive_exon
GGGATACTCCCAAGAAGGCGACTCAAGGAGCTGGGAGGGAAAGGGATCAGCT	8487951	8488079	8487901	8487953	1	2	ENSCJAG00000016956.2	8481529	8501824	None	7983	1975	186471	No_or_no_constitutive_exon
CTGGGCCCAAGCTGTCCTCTCACCTCAGCCTCCTGAGCAGCTGGGATGAGCT	9366070	9366083	9366020	9366072	1	2	ENSCJAG00000016252.2	9335215	9373410	None	7983	1975	186471	No_or_no_constitutive_exon
GACTCCCTCTCAAAAAAAAAAAAAAAATTCGTGTCATAGCAGGGGGACAGCT	11226910	11227252	11227302	11227250	-1	2	ENSCJAG00000015012.2	11205984	11270971	ZAN	7983	1975	186471	No_or_no_constitutive_exon
GGAAGGGGTGCCTGGAGGAGGAAGAGGAAGACAGGGAGGAGGGGGCGGAGAC	11374250	11374398	11374200	11374252	1	2	ENSCJAG00000015136.3	11373802	11396277	TFR2	7983	1975	186471	No_or_no_constitutive_exon
GAGGACGAACATTTGACCAGCAATGATTTTGTCATTCTGTGGTGGGCCAGGT	12548913	12549063	12548863	12548915	1	2	ENSCJAG00000015848.2	12539503	12549063	HIVEP3	7983	1975	186471	No_or_no_constitutive_exon
CTGCACTCCAGCCTGGGCAACAGAGCAAAACCCTGCCTCTAAAAAGGGAGTG	12732402	12732426	12732476	12732424	-1	2	ENSCJAG00000015910.2	12668179	12747068	None	7983	1975	186471	No_or_no_constitutive_exon
GAAACTGGGGAGACAGATGGGCCCTGAAGCCACCTGCCAGCAGAAGGGAGGC	13789091	13789104	13789041	13789093	1	2	ENSCJAG00000033050.1	13782930	13813003	TECPR1	7983	1975	186471	Yes
ACCAGCCCAGCTGCCACTGCCTGTTCTTGTTAGCCGTGCTGGGAAGAAAGTT	15004180	15004190	15004130	15004182	1	2	ENSCJAG00000000082.2	14952342	15113487	RNF216	7983	1975	186471	No_or_no_constitutive_exon
GCCGCTATTTTTCAGTGTATAACAACCCATTGTTTGATTCTGGGGCACAGGA	14989780	14989915	14989730	14989782	1	2	ENSCJAG00000000082.2	14952342	15113487	RNF216	7983	1975	186471	No_or_no_constitutive_exon
AAAGCCAGCAGTGGTGTGCCAGCAAACCAGCTCATATAGAGAAGGGCAAGGG	15361523	15361586	15361473	15361525	1	2	ENSCJAG00000000014.2	15286797	15404381	TNRC18	7983	1975	186471	No_or_no_constitutive_exon
CTGAGCTGGATGGGTCCAGGAGTGTTTGGGGCTGGGGGTGTGAGGGGAAGGG	15408591	15408879	15408929	15408877	-1	2	ENSCJAG00000000017.3	15407252	15427206	SLC29A4	7983	1975	186471	No_or_no_constitutive_exon
CTCAGGGCCAGCAGCTGTGCAGCCTGGGGATACCTGCAGGGTGAGGTTAGGA	15412519	15412610	15412660	15412608	-1	2	ENSCJAG00000000017.3	15407252	15427206	SLC29A4	7983	1975	186471	No_or_no_constitutive_exon
AAACAGGAACCAAAGAATCAGTCCAGGTGTGAGACTTTAGGGAGCGGTAGAG	16602534	16602539	16602589	16602537	-1	2	ENSCJAG00000018706.2	16367784	17006114	SDK1	7983	1975	186471	No_or_no_constitutive_exon
ATCAGGTAGGCCCTTCCAGGGAGGTCTCTCTTCTTCTGAAGGACGGGAAGGA	16380677	16380749	16380799	16380747	-1	2	ENSCJAG00000018706.2	16367784	17006114	SDK1	7983	1975	186471	No_or_no_constitutive_exon
GGAGAAAAAGTCCTGGACACTGAAGAGCCATGGTGAGGGATCGGGGCAAGGA	16379680	16379729	16379779	16379727	-1	2	ENSCJAG00000018706.2	16367784	17006114	SDK1	7983	1975	186471	No_or_no_constitutive_exon
TCCCATTCAGCAAGTGGATCCGTTGGCCTTCATGCTCAGGGTGCAGAGAGTG	24893954	24893982	24894032	24893980	-1	2	ENSCJAG00000015447.2	24892940	24894408	None	7983	1975	186471	No_or_no_constitutive_exon
GCCGGGTGTGATAGCTCACGCCTGTAATCTCAGCACTTTGGGAAGCCAAGGC	29983763	29983788	29983838	29983786	-1	2	ENSCJAG00000015563.2	29928429	29991576	None	7983	1975	186471	No_or_no_constitutive_exon
ATGATTAATACCAAGCGGGGTGCCTGGCCCTTCCGACATGCTGTGGGAAGAT	29977605	29977615	29977665	29977613	-1	2	ENSCJAG00000015563.2	29928429	29991576	None	7983	1975	186471	No_or_no_constitutive_exon
GAATCTGCTGGTGTTTAGGGTTCATGAAGTGCAGAGTAGGGGGAAATAAGGC	34531731	34531806	34531856	34531804	-1	2	ENSCJAG00000006075.2	34459843	34561802	KLHL3	7983	1975	186471	No_or_no_constitutive_exon
GCCTGGAGTAGTAGGCACCTTGCCCAGAGTTGGGGAAGAGTTGGGAGGAGAT	34764809	34764828	34764759	34764811	1	2	ENSCJAG00000006165.2	34759994	34806282	PKD2L2	7983	1975	186471	No_or_no_constitutive_exon
GACTTGGGCTTCTTTCTGTGACTTCAATAGGCTTGTGTATTGTGGGACAGGT	35032163	35032616	35032666	35032614	-1	2	ENSCJAG00000006280.2	35006226	35045049	BRD8	7983	1975	186471	Yes
AAAAAAGTGACAACTAGAACCTTATTTTCTGTCACATTTTGGGAGTTTAGGT	35455784	35455966	35456016	35455964	-1	2	ENSCJAG00000006643.2	35439885	35460863	HSPA9	7983	1975	186471	Yes
GGGCAGGCGCTTCCAGGCTGTTTAGACAAGAGCAGCCATTGAGGGTGTAGTT	35812272	35812297	35812222	35812274	1	2	ENSCJAG00000006820.2	35633629	35812858	CTNNA1	7983	1975	186471	No_or_no_constitutive_exon
GCCTCCCTCTGCGTCCAAGGCTTCCTGGCGGGTTCTGTCGGGAGATGGAGTG	36707411	36707520	36707361	36707413	1	2	ENSCJAG00000016848.3	36695342	36729002	PSD2	7983	1975	186471	No_or_no_constitutive_exon
CGCTGGTGAAGGTGCTGGACAAGTGGCCGCTCCGGAGCGGGGGGCTGCAGCG	36929860	36930035	36930085	36930033	-1	2	ENSCJAG00000016833.2	36734373	36930772	NRG2	7983	1975	186471	No_or_no_constitutive_exon
GAGGGTGGGGAGTGTGAAAACCTGGATCACTGACGACCCTCGGGCGGGAGGC	37270374	37270549	37270324	37270376	1	2	ENSCJAG00000016762.2	37266853	37282111	SLC4A9	7983	1975	186471	No_or_no_constitutive_exon
TGGGTCTGGCCAGTGCTTGGCCCTCTAGTGACTAGGCCTGGTGTGGGCAGGC	37455671	37455863	37455913	37455861	-1	2	ENSCJAG00000016553.2	37453657	37459764	APBB3	7983	1975	186471	No_or_no_constitutive_exon
CCTAGTCACTTTCACCTTTCTGTCAGCTAAGTGCCTTCAGGGGCACGCAGAG	38450972	38451018	38450922	38450974	1	2	ENSCJAG00000036751.1	38435395	38469072	PCDHGC4	7983	1975	186471	No_or_no_constitutive_exon
ATGGACTGCTGAGGTAAGTCTGATATCTATTCCCATTGCTGGGTGAGCAGGC	38614290	38614408	38614458	38614406	-1	2	ENSCJAG00000018093.2	38610646	38622354	FCHSD1	7983	1975	186471	Yes
AGTCCTCTGGCAGAACAGATGCCATGGAGTATCACTAGCAGGGAAGAAAGGC	38932861	38932947	38932997	38932945	-1	2	ENSCJAG00000035391.1	38931455	38947285	PCDH12	7983	1975	186471	No_or_no_constitutive_exon
TGTCTTAAAAAAGCACAAAAAGAAAATACCGAGGTGGGGCAGAGAGAGAGAG	45423923	45423926	45423873	45423925	1	2	ENSCJAG00000021245.3	45365821	45438511	SPINK5	7983	1975	186471	No_or_no_constitutive_exon
ATCTAAGAGTGGCCAAGGTATCCTAGCTTGGGGTCTGGGAGAAAAAACAGGA	45727733	45727882	45727683	45727735	1	2	ENSCJAG00000021238.2	45725837	45729577	SPINK7	7983	1975	186471	No_or_no_constitutive_exon
GGAAGTGTTGCTAATGCTGTCTCTTCTTTGCCCCCATACCACGGGGTTAGGA	46402567	46402846	46402896	46402844	-1	2	ENSCJAG00000021183.1	46402567	46467368	SH3TC2	7983	1975	186471	No_or_no_constitutive_exon
ATCTTAAGCATTTTTTTCCTTTCTTAGCTACCAGTTGTGGGACCAAGTAGAT	47463834	47463951	47463784	47463836	1	2	ENSCJAG00000021088.2	47452380	47508832	HMGXB3	7983	1975	186471	No_or_no_constitutive_exon
TTCTGGCCTGACCATCCCTGTTTCTTTGGTTCTCCCTGCCCCGGGAGCAGAA	47577632	47577865	47577915	47577863	-1	2	ENSCJAG00000021070.2	47573921	47617593	PDGFRB	7983	1975	186471	Yes
ATGAGACAACCTCTGTGTATGTGTCTGCCTGTCTGTGTGTCTGGGAGCAGGG	47715541	47715625	47715675	47715623	-1	2	ENSCJAG00000021031.2	47687459	47757819	CAMK2A	7983	1975	186471	No_or_no_constitutive_exon
CCCCCAGGTGAGACCTGCCTCCACTGTGGGCACAGGACCCCTGGGGAAAGGC	47848294	47848315	47848244	47848296	1	2	ENSCJAG00000020993.2	47830906	47872421	TCOF1	7983	1975	186471	No_or_no_constitutive_exon
TGGGCACAGGACCCCTGGGGAAAGGCACCGGCCCAGTGCTACCTGGGAAGGT	47848320	47848413	47848270	47848322	1	2	ENSCJAG00000020993.2	47830906	47872421	TCOF1	7983	1975	186471	No_or_no_constitutive_exon
TGAACCAAGATCATGCCACTGCACTCCAGCCTGGGCAACAGGGCGAAGAGAG	47855283	47855320	47855233	47855285	1	2	ENSCJAG00000020993.2	47830906	47872421	TCOF1	7983	1975	186471	No_or_no_constitutive_exon
CCTTGCAGAGGGGCATCTGGTCACCAGCAGCTCATCCCCAGCAGGGCCAGCT	47875685	47875693	47875743	47875691	-1	2	ENSCJAG00000020985.2	47874837	47887709	CD74	7983	1975	186471	No_or_no_constitutive_exon
TGGGGAGCTGGTGGCTGGAGCCTGGACTCCTGGAACCCGGGGAGGTGGAGGC	49268020	49268040	49267970	49268022	1	2	ENSCJAG00000015556.2	49267679	49272708	None	7983	1975	186471	No_or_no_constitutive_exon
CAATGAGCCGAGATTGTGTCACTGCACTCCAGCCTGGGCAACAGAGCAAGAC	49269473	49269611	49269423	49269475	1	2	ENSCJAG00000015556.2	49267679	49272708	None	7983	1975	186471	No_or_no_constitutive_exon
CATTTTTAAATTTTTCTTGCCTTTTGTTTTTCTTTCTACTGGGAAATTAGGA	51966818	51966918	51966968	51966916	-1	2	ENSCJAG00000004547.2	51925424	51971944	FAM114A2	7983	1975	186471	No_or_no_constitutive_exon
GGTGGGTCAATCATGGAATGACTGCGGCTGCCCAACAGCCGGCCAGGGAGCC	55308129	55308149	55308199	55308147	-1	2	ENSCJAG00000007233.2	55305041	55315139	LFNG	7983	1975	186471	No_or_no_constitutive_exon
GTCTTCGAGTGTGTCCCTTCCCAAGGCCAGCCCCAACTGCACATGGGGAGGA	56402930	56403062	56402880	56402932	1	2	ENSCJAG00000001484.2	56401539	56436952	INTS1	7983	1975	186471	No_or_no_constitutive_exon
GGAAGTGTTAGTGGGGGCATCCCCAGCTCTGGTTTCTGTGGAGGGGGAAGGA	56426018	56426172	56425968	56426020	1	2	ENSCJAG00000001484.2	56401539	56436952	INTS1	7983	1975	186471	No_or_no_constitutive_exon
TGGGGCACACTGAGAGGGGTGAGTGCTGGAGCCTCGGGGCGCTGACAGAGTC	56428741	56428893	56428691	56428743	1	2	ENSCJAG00000001484.2	56401539	56436952	INTS1	7983	1975	186471	No_or_no_constitutive_exon
CCATGAAAATCTCCCACTGGGACTAACTCAAGTTCCTTTTGGGAAAACAGCT	59204128	59204258	59204078	59204130	1	2	ENSCJAG00000009844.2	59141509	59217873	RUFY1	7983	1975	186471	Yes
GTGATGTTAATATTGCCCCCCTACTGGGGTTATTTGTCCTTGGGTTGAAGGG	59226567	59226706	59226756	59226704	-1	2	ENSCJAG00000009931.2	59221608	59232047	HNRNPH1	7983	1975	186471	Yes
AGAGAAGGAAGAGGAAAAAGACAAGGGAGATGAGGAAGAAGAGGGCGAAGAG	59340348	59340357	59340298	59340350	1	2	ENSCJAG00000009989.2	59322661	59346219	CANX	7983	1975	186471	No_or_no_constitutive_exon
CTCACCCTGCCGAGCCCTAACCCGCGGTGTGTCTGTCCCTGTGGGCACAGTG	59514418	59514677	59514727	59514675	-1	2	ENSCJAG00000010170.2	59488337	59532714	TBC1D9B	7983	1975	186471	No_or_no_constitutive_exon
GGGAAATGTGGCTCAGCGTGGGCTGATCTTTCCCGGGAATTGTGAGGGAGGC	59506134	59506208	59506258	59506206	-1	2	ENSCJAG00000010170.2	59488337	59532714	TBC1D9B	7983	1975	186471	No_or_no_constitutive_exon
CACGTCGTGTATCGGCTGATGAAGGCGGTGCAGGAGGGCCAAGTTGAGAGCA	60286770	60286832	60286882	60286830	-1	2	ENSCJAG00000018704.2	60275920	60288184	TRIM7	7983	1975	186471	No_or_no_constitutive_exon
CCGGGAACACGTCGTGTATCGGCTGATGAAGGCGGTGCAGGAGGGCCAAGTT	60286767	60286839	60286889	60286837	-1	2	ENSCJAG00000018704.2	60275920	60288184	TRIM7	7983	1975	186471	No_or_no_constitutive_exon
TTTATTAGTGCAAGAGAGACTTATATGTTTTGTCTATTTTAGGATGGGAGAG	60959646	60959910	60959596	60959648	1	2	ENSCJAG00000018904.2	60947656	60961805	None	7983	1975	186471	No_or_no_constitutive_exon
TGCCCTCTCAAAGCCCAAAGCCATCCGCAGAGCGTGCAACCCACAGGGAGTG	61040861	61040875	61040925	61040873	-1	2	ENSCJAG00000018919.2	61028917	61250674	ADAMTS2	7983	1975	186471	No_or_no_constitutive_exon
CTCGCCACTGACCCGTTTGTCTGTCTGTGTGTATTCATGTGCGAGGGCAGAG	62100773	62100967	62101017	62100965	-1	2	ENSCJAG00000007147.2	62093761	62107075	FGFR4	7983	1975	186471	No_or_no_constitutive_exon
CATGGAGGAAATGGAGTGGGATGGCTCTGGAGGGGTGGCAGGGATGGGAGTG	62639151	62639153	62639203	62639151	-1	2	ENSCJAG00000007278.2	62635950	62646267	TSPAN17	7983	1975	186471	No_or_no_constitutive_exon
GAAATGGAGTGGGATGGCTCTGGAGGGGTGGCAGGGATGGGAGTGGGAAGGA	62639122	62639146	62639196	62639144	-1	2	ENSCJAG00000007278.2	62635950	62646267	TSPAN17	7983	1975	186471	No_or_no_constitutive_exon
TAAATCGGGTACAGAATCCAAGAGAGGAGAGAGGACCCAACATGGGGCAGAA	67044816	67044847	67044897	67044845	-1	2	ENSCJAG00000019193.2	67030050	67117137	CREBRF	7983	1975	186471	No_or_no_constitutive_exon
TTCTGATTTTGTCTTTTGCTTTTAGCTCTCTCGGGAAGGGGCTGATGAAGAT	68012824	68012826	68012876	68012824	-1	2	ENSCJAG00000019273.2	68010898	68018281	EFCAB9	7983	1975	186471	No_or_no_constitutive_exon
TAAAAGAAGACAAAAACTGAACCAAAACTCTTAGGGGGAGGGGTGATAAGGA	68896400	68896578	68896628	68896576	-1	2	ENSCJAG00000019329.2	68896396	68934269	FGF18	7983	1975	186471	No_or_no_constitutive_exon
CAGAGCTGGCCTCCTTCCCCCGCTTTTCAAAGTTCTCTCTGGTGGGCGAGGT	72608185	72608362	72608135	72608187	1	2	ENSCJAG00000013297.2	72605326	72611956	GDF9	7983	1975	186471	No_or_no_constitutive_exon
TCTGTTTCAAAAGAAGAAGAAGAAAAAAAGAATAGTCATGGGCAAACAAGGG	74247337	74247341	74247287	74247339	1	2	ENSCJAG00000014433.3	73954600	74247360	None	7983	1975	186471	No_or_no_constitutive_exon
TAAAAGTATTTTAAAAAGGTTTTAAGTCAATGAGTGGGGAGCAAAGGTAGTT	75703523	75703536	75703586	75703534	-1	2	ENSCJAG00000019330.2	75552787	75883567	CHSY3	7983	1975	186471	No_or_no_constitutive_exon
GCTCATATGCAAGCTCTTGCAGAGGAATGGAAGAAAAGGGACCGAGAAAGAG	82715868	82715890	82715818	82715870	1	2	ENSCJAG00000017322.2	82676516	82762823	CEP120	7983	1975	186471	No_or_no_constitutive_exon
AGCCTGCACCTGATGATCAAGAAACATACCTTGGCATCAGGGGGACGCAGGT	83623651	83623891	83623941	83623889	-1	2	ENSCJAG00000017196.2	83610644	83758879	SNCAIP	7983	1975	186471	No_or_no_constitutive_exon
TTTTCTCTGTATGTAACTGACCACCATCTTTTTGTTTTGTGGGACATTAGAC	83980086	83980243	83980036	83980088	1	2	ENSCJAG00000017181.2	83975301	83990138	LOX	7983	1975	186471	Yes
GGGAAGTCTAAAATAGATTCCTGCCCTCTTTCTCTCTCTTGGGGTAAAAGGC	91229451	91231991	91229401	91229453	1	2	ENSCJAG00000016745.2	91186922	91231991	TMED7	7983	1975	186471	No_or_no_constitutive_exon
GAAGAGCATGATTCATTTTGCTTACAGAGGTGAGGAGTGAGACTGGGCAGCT	92345981	92346013	92346063	92346011	-1	2	ENSCJAG00000016659.2	92313462	92454268	KCNN2	7983	1975	186471	No_or_no_constitutive_exon
AACTGAAGCTCATTTATCAAGATCACACAGCCAGTAAGAGACATGGGCAGGA	104377068	104377070	104377120	104377068	-1	2	ENSCJAG00000009287.2	104375309	104542831	PAM	7983	1975	186471	No_or_no_constitutive_exon
ACTGCTTGCTGCGGTGGTGGTGGCGGCCCATCTCTTACGCGGGCCTAAAGGA	109013909	109014157	109014207	109014155	-1	2	ENSCJAG00000009679.2	108992900	109018619	RGMB	7983	1975	186471	Yes
CTGTGTGTACTCATGTGTATAGACACACACACAGATTAGATGAGGGAGAGAG	117190722	117190740	117190790	117190738	-1	2	ENSCJAG00000010578.2	116748259	117298544	ADGRV1	7983	1975	186471	No_or_no_constitutive_exon
GGAACAAATGGTGAGACCACAACCCAAGGGCTGCATGGGTAGTCTGAGAGCT	118192493	118192599	118192443	118192495	1	2	ENSCJAG00000034536.1	118192092	118193147	None	7983	1975	186471	No_or_no_constitutive_exon
TAACCTCTAATGGTGGGAATTCCAGCCCACGTGAGTTCATAGAGGGGAAGGC	128142537	128142543	128142593	128142541	-1	2	ENSCJAG00000019641.2	128138104	128185430	THBS4	7983	1975	186471	No_or_no_constitutive_exon
CTGCAGCTCATCAGAGTAATAGATTCTCTTTTTCTGTCTTCTTGGGGAAGCA	132754335	132754434	132754484	132754432	-1	2	ENSCJAG00000017129.3	132715989	132772125	ANKDD1B	7983	1975	186471	No_or_no_constitutive_exon
GCTCTTACTTTTTGAGGAGATTTACTTTTACCATTGACCTTGGGTAGTAGGA	135585930	135585953	135586003	135585951	-1	2	ENSCJAG00000016409.3	135565147	135656525	TNPO1	7983	1975	186471	No_or_no_constitutive_exon
AAACTTTTACAAGTCCCACCAAGCCTTTCTTACGGAGCTCTGGGCACAAGGA	139981178	139981188	139981238	139981186	-1	2	ENSCJAG00000015992.2	139981148	140446671	None	7983	1975	186471	No_or_no_constitutive_exon
TCTACTTTCAGGCCCTTAACTGATATGACAGAAGGAGTGTATTCAGGGAGGG	161603082	161603124	161603032	161603084	1	2	ENSCJAG00000007199.2	161587136	161720774	None	7983	1975	186471	No_or_no_constitutive_exon
TGTCTTTGGCACTCTCCTGAAGGGAGGCCATGCTCTTAACTAAAGGGGAGGA	162447713	162447715	162447663	162447715	1	2	ENSCJAG00000007279.2	162387483	162455581	MROH2B	7983	1975	186471	No_or_no_constitutive_exon
GTGCAGGTCAAACATATTCTTAAATATATGAAGTTAGGGAATTAGAATAGGA	162669535	162669543	162669485	162669537	1	2	ENSCJAG00000007341.2	162485318	162676658	PRKAA1	7983	1975	186471	No_or_no_constitutive_exon
GATAGAGAGTAGAATGATAGTTACCAGAGGCTAGAAGGATAGTGGGGAAGGG	164175822	164176114	164175772	164175824	1	2	ENSCJAG00000007477.2	164097262	164176114	C9	7983	1975	186471	No_or_no_constitutive_exon
GTGTACTCAAGGTGGGATGTGCTAACACAATCTATTTTGTTTGGGGGCAGGG	165147433	165147543	165147593	165147541	-1	2	ENSCJAG00000007668.2	165003471	165231458	EGFLAM	7983	1975	186471	Yes
TAAAGAGAAAGTGAGAGAGTTAGAGGAAAGACTGGTAGAAAGGGAGAAAGAT	168772658	168773611	168773661	168773609	-1	2	ENSCJAG00000018539.3	168764464	168956017	RAI14	7983	1975	186471	No_or_no_constitutive_exon
TTTAAATTTTCAGGTGTATTGGCACTCTAGCGCTCACATAATGGGTGAAGCC	169839407	169839492	169839542	169839490	-1	2	ENSCJAG00000018663.2	169825979	169852697	TARS	7983	1975	186471	No_or_no_constitutive_exon
ACGTTTTAACATCCACAACAACAGGAAACGAAGAAGGGATAGTGATGGAGTT	170941301	170941496	170941251	170941303	1	2	ENSCJAG00000018740.2	170854196	170942801	ZFR	7983	1975	186471	No_or_no_constitutive_exon
AAAAAAATGTTACTTAAAAAAAGATACAGGTGAAACTCATGGGTTACAAGAA	182727377	182727434	182727327	182727379	1	2	ENSCJAG00000032612.1	182726388	182727677	None	7983	1975	186471	No_or_no_constitutive_exon
CCGAGGCCCCCGCGGCCCCGGCCGAGAGCGCGGCCCCTGCCGCCGGGGAGGA	186065100	186066308	186066358	186066306	-1	2	ENSCJAG00000011826.2	186065100	186128417	BASP1	7983	1975	186471	No_or_no_constitutive_exon
TTTGACTGACTTTTCTTACACCCCTCTCTACCCAATCTTGGGGGGAACAGGT	186656056	186656300	186656006	186656058	1	2	ENSCJAG00000011831.2	186403900	186685261	MYO10	7983	1975	186471	No_or_no_constitutive_exon
GAAGGACCTTCTCCACACTGGCAGGGGCCTAAACTGTGTGCTGGGGACAGGG	203403154	203403164	203403214	203403162	-1	2	ENSCJAG00000011296.3	203396404	203405936	NKD2	7983	1975	186471	No_or_no_constitutive_exon
AGAAGGCCCGTCAGGGCCACTGGGGGAAGTTATGCCAGTTAGAGGGAGAGGA	204244718	204244767	204244817	204244765	-1	2	ENSCJAG00000017562.2	204206982	204245839	PLEKHG4B	7983	1975	186471	No_or_no_constitutive_exon
GCTTCTAACTCCTGCTGTCTTTTCAGATTCTCTGATTCTGGGAAACGAAGAA	1743023	1743140	1743190	1743138	-1	20	ENSCJAG00000012514.2	1676784	1754993	ABCC11	7983	1975	186471	No_or_no_constitutive_exon
GGGCTTGTAAACTGGCTGTTTGTGTTAACAGAGCCTGAGTTGACAGGGAGCT	4294665	4294872	4294922	4294870	-1	20	ENSCJAG00000001829.2	4294665	4295040	None	7983	1975	186471	No_or_no_constitutive_exon
CCATTCTCATGGCTGTTTTTCTTCCCCTCCCCTCACTGTCCACTGGGAAGCC	11071783	11071864	11071733	11071785	1	20	ENSCJAG00000012266.2	10959965	11072779	NLRC5	7983	1975	186471	No_or_no_constitutive_exon
CTGAAGGGACTCTACCGGGAGGAGGTGGGACATGGAAGGGCAAGTGTAAGCA	11400767	11401413	11400717	11400769	1	20	ENSCJAG00000012081.2	11388352	11401413	CX3CL1	7983	1975	186471	No_or_no_constitutive_exon
GTTCTGTAGGTGGAATCCCCGAGGGAGGTTTCATGCGGAGTGGGAGGCAGTG	11581635	11581640	11581585	11581637	1	20	ENSCJAG00000011956.2	11580018	11613342	ADGRG5	7983	1975	186471	No_or_no_constitutive_exon
GGGTAGGGGAGACTCAGGAATTTTGATTTTATTTGCGGGCAAAAGAGCAGGG	11613197	11613296	11613147	11613199	1	20	ENSCJAG00000011956.2	11580018	11613342	ADGRG5	7983	1975	186471	No_or_no_constitutive_exon
GATGGGAGAATGCAGGGCCACTGACCCTTCCTCTTTTTTGGGGGTGACAGAC	11730504	11730663	11730454	11730506	1	20	ENSCJAG00000011862.2	11722356	11757230	DRC7	7983	1975	186471	Yes
CAGTGGGCAAGTAGACAAGAGGCTGATGATTTTGGTGCCCCTGCAGGGAGGT	11788249	11788271	11788321	11788269	-1	20	ENSCJAG00000011810.2	11788249	11825512	KIFC3	7983	1975	186471	No_or_no_constitutive_exon
TTGACCTTATGATCCGCCTGCCTCAGCCTCCCTAAGTGCTGGGATTACAGAT	11845318	11845320	11845268	11845320	1	20	ENSCJAG00000011805.2	11844240	11846171	None	7983	1975	186471	No_or_no_constitutive_exon
AAATCTGGGTTCGCCTGTTTTACCTCCGCGGTGTCACGTTGGGATTGCAGAT	11963473	11963560	11963610	11963558	-1	20	ENSCJAG00000011758.2	11929462	12019677	CNGB1	7983	1975	186471	Yes
CCCCCCAATCTTCTCTAAACAGCATTCCTTTCGCTTCCTCACCGGGACAGGG	11948054	11948138	11948188	11948136	-1	20	ENSCJAG00000011758.2	11929462	12019677	CNGB1	7983	1975	186471	No_or_no_constitutive_exon
GACTACAGGCACGCACCACCACACCCGGCTAATTTTTTGTACTGGGACAGGG	12426839	12426850	12426789	12426841	1	20	ENSCJAG00000011635.2	12422484	12432662	GINS3	7983	1975	186471	No_or_no_constitutive_exon
GTGGGGGCCTGCTAGCAGGGATACCTCTAAGCTCCTCTCCATGTGGGCAGGG	12695692	12695892	12695942	12695890	-1	20	ENSCJAG00000011285.2	12688667	12709245	SLC38A7	7983	1975	186471	No_or_no_constitutive_exon
GGACTGGGGCCGGGGCTGACACCGCAGCGCTCGCCCTGCGCCAGGGACAGGC	18774353	18774390	18774440	18774388	-1	20	ENSCJAG00000016939.2	18598031	18774566	CDH11	7983	1975	186471	No_or_no_constitutive_exon
CTGTCTGATCCCTGCCCAGGGCCAGCTCGTACTCCTGGTAGGTGGGACAGGC	20180844	20182211	20180794	20180846	1	20	ENSCJAG00000016872.2	20166933	20182226	BEAN1	7983	1975	186471	No_or_no_constitutive_exon
AAACCCTATATGTAGTCCCAGTACCTCCTCACCCCCTTCTTGGGCGGCAGGT	20593074	20593208	20593258	20593206	-1	20	ENSCJAG00000016616.2	20590023	20601319	CDH16	7983	1975	186471	Yes
TGAGTGCATTTTTTCGGGGGTCCCCTCATCTCATGCCTCATTATGGGGAGAG	20964692	20964755	20964642	20964694	1	20	ENSCJAG00000016263.2	20956547	20977882	SLC9A5	7983	1975	186471	No_or_no_constitutive_exon
GCACAGAAAGGAAGGGTCAGAAGCTCTCACTTTCTTTTCCTGTGGGGCAGCC	21583945	21584207	21583895	21583947	1	20	ENSCJAG00000016035.2	21558296	21584260	TSNAXIP1	7983	1975	186471	No_or_no_constitutive_exon
GTAGCTCTTGATGAAATACTGTGGGAAGGGAAATTATGGGGCTGGGGGAGCT	21716318	21716356	21716406	21716354	-1	20	ENSCJAG00000015875.3	21710923	21739161	SLC12A4	7983	1975	186471	No_or_no_constitutive_exon
GCACGGCAAGAAGCCAGTCAAAGAGAACCAGAGTGAGGGCAAGGGGTGAGCG	23171861	23171889	23171811	23171863	1	20	ENSCJAG00000015386.2	23166866	23178838	None	7983	1975	186471	No_or_no_constitutive_exon
TATAGGTATCTGAAATTTACACCTCTTTGCTGTGCTTTGTGAGGGAATAGTT	26179092	26179230	26179042	26179094	1	20	ENSCJAG00000031829.1	26139867	26192230	PMFBP1	7983	1975	186471	Yes
AGAAGAAAGGGGTCAGAAGCGAAAACGAGAACCCGAAGATGAGGGAGAAGAT	26805857	26805868	26805918	26805866	-1	20	ENSCJAG00000014983.1	26805857	26806604	None	7983	1975	186471	No_or_no_constitutive_exon
CAAAATCCATGCTTTGCATTCTTCTAAGCCACTTATCCTGGGATGAGAAGAG	26928562	26928570	26928620	26928568	-1	20	ENSCJAG00000014962.3	26928419	26965754	CALB2	7983	1975	186471	No_or_no_constitutive_exon
TAACAAGATCCCCAGATGACGTGTACGCACGTTAAAGTGTGGGGAATAAGAC	26941768	26941781	26941831	26941779	-1	20	ENSCJAG00000014962.3	26928419	26965754	CALB2	7983	1975	186471	No_or_no_constitutive_exon
TGGCCGGGGTATGCTGCCATCAGAGTCTGAGCCATTTGTGGGTGTGGCAGGC	27706079	27706283	27706029	27706081	1	20	ENSCJAG00000014831.2	27697496	27721669	MTSS1L	7983	1975	186471	Yes
CAGCTTGGGTTCTGGGAGCCCAGCCTATGTGATTCGGGTGGGGATTGCAGAG	28172719	28172849	28172899	28172847	-1	20	ENSCJAG00000014539.2	28170082	28182891	None	7983	1975	186471	Yes
ACCCCTTGAATCTACCCAGTCATTCCTCTGGAAGCCTGCGGGTGCGTGAGGA	28775492	28775570	28775620	28775568	-1	20	ENSCJAG00000014399.2	28732277	28852011	WDR59	7983	1975	186471	No_or_no_constitutive_exon
TCCGGAGAATCAGCATGATAGAAGAGCTTGAGAAAGCCCTGGGGATGAAGCT	29589523	29589554	29589604	29589552	-1	20	ENSCJAG00000014213.2	29585580	29604018	KARS	7983	1975	186471	No_or_no_constitutive_exon
CAGTTCTTGATGCCTCAGTGCCTTCCTCTGTAGAGTGCTGGGGTGCAAAGCT	35267094	35267117	35267167	35267115	-1	20	ENSCJAG00000016609.2	35232745	35347798	None	7983	1975	186471	No_or_no_constitutive_exon
GTGCTGGGGTGCAAAGCTGAACCAGATCCGTGCCTGAATGTGTGGGGCAGGA	35267056	35267083	35267133	35267081	-1	20	ENSCJAG00000016609.2	35232745	35347798	None	7983	1975	186471	No_or_no_constitutive_exon
TAGAGGTTCCTATTTGGGGAAAACGGTCCAGTGATGGGGAAAAGGCCCAGGT	36870361	36870367	36870311	36870363	1	20	ENSCJAG00000008343.2	36813698	38060001	CDH13	7983	1975	186471	Yes
CGGGCTCCACTCCCGGACCCCCTTGACTAACTTGCGTCCCTGGGTGGCAGGC	38288819	38288911	38288769	38288821	1	20	ENSCJAG00000003789.3	38253216	38289560	NECAB2	7983	1975	186471	No_or_no_constitutive_exon
ATATGCTAAGAATGAAAATTGTGGGAGGGTTATTTTTTTCACCGAGGGAGGG	38285477	38285481	38285427	38285479	1	20	ENSCJAG00000003789.3	38253216	38289560	NECAB2	7983	1975	186471	No_or_no_constitutive_exon
CAAGACTGATTTCCCCTCCTTTTTCTTGCTCTTTGTCCCTTGGGTGGCAGAC	38522300	38523097	38523147	38523095	-1	20	ENSCJAG00000003994.2	38504267	38525575	KCNG4	7983	1975	186471	No_or_no_constitutive_exon
TTTTTTCAGTCCTGGTTCATTTCCAAGTGTCTGTGTTTTGTTGGGAGCAGCC	38774240	38774388	38774190	38774242	1	20	ENSCJAG00000004001.2	38675845	38778642	ATP2C2	7983	1975	186471	No_or_no_constitutive_exon
AAGTGGCCTTCGGGGTGCTCAGGTGCCAGCAGGCTGGCCTGATGGGGTAGGT	40058114	40058124	40058064	40058116	1	20	ENSCJAG00000017301.2	40031988	40107518	GSE1	7983	1975	186471	No_or_no_constitutive_exon
TGAAGGGAGAGGAGGGAAGGAGGAGAGAGGGGAGGAAGGGGAGGAGGAAGGG	40107467	40107518	40107417	40107469	1	20	ENSCJAG00000017301.2	40031988	40107518	GSE1	7983	1975	186471	No_or_no_constitutive_exon
TATACATGAGCACCCAGAATGTAGAGAACTAATTCAGCTACAGGGACCAGCG	41530102	41531017	41530052	41530104	1	20	ENSCJAG00000019765.2	41529426	41531017	None	7983	1975	186471	No_or_no_constitutive_exon
GCGCGACAAGGAGCGGCAGCGGAGGAAGGAGGAGTGGGAGCGCGAGCGAGCC	43084858	43084902	43084808	43084860	1	20	ENSCJAG00000012844.2	43041980	43108138	ZC3H18	7983	1975	186471	No_or_no_constitutive_exon
ACCGCGGGGACCGCGACCGGGAGAAGGAGCGGGAGAAGGAGAAGGGGAAGCC	43084935	43084964	43084885	43084937	1	20	ENSCJAG00000012844.2	43041980	43108138	ZC3H18	7983	1975	186471	No_or_no_constitutive_exon
GTGAGAACCCGCCGTGGCGGCTGCAGCTGCTCGGGAGGCGGAGGCGGGAGGG	43134455	43134506	43134556	43134504	-1	20	ENSCJAG00000012943.3	43106836	43425939	PIEZO1	7983	1975	186471	No_or_no_constitutive_exon
TGCTGGAGGGAGGCACGAAGGGTGGACACGACTGTGTGGGTGGGGGGCAGAG	43171316	43171427	43171477	43171425	-1	20	ENSCJAG00000012927.3	43171316	43176343	RNF166	7983	1975	186471	Yes
CACCTGCCCGTCAGATGGGGCCACCTGCCCAGGGGGTCCTTAGGGAGCAGCT	43648543	43648587	43648493	43648545	1	20	ENSCJAG00000010926.2	43648293	43648709	None	7983	1975	186471	No_or_no_constitutive_exon
GAGCAGGCGGGGCTGGACCGGGAGGTGAGCAGGCGGGGCTGGACCCAGAGGT	43668132	43668158	43668082	43668134	1	20	ENSCJAG00000010899.2	43663446	43677184	CDH15	7983	1975	186471	No_or_no_constitutive_exon
GGAGGAGAACTCCCTGGTTACAGGTCAGGCACCGGGCAGGGAGGAGGGAGAT	43680427	43680433	43680483	43680431	-1	20	ENSCJAG00000036892.1	43678048	43683310	SLC22A31	7983	1975	186471	No_or_no_constitutive_exon
TGCACAAGCATTTGTATCTCAAAAGTATTTTTTTCCCTTTGGGGGAACAGCA	133589	133702	133539	133591	1	21	ENSCJAG00000008491.2	123466	183786	GABRR3	7983	1975	186471	Yes
AACTCCTGAATGTTTGCGCCCACATTTCTCGTGACAACATTGGGAAACAGCA	6993308	6993380	6993258	6993310	1	21	ENSCJAG00000008810.2	6990000	7007098	POU1F1	7983	1975	186471	No_or_no_constitutive_exon
ACTACGGCATGTTGCTGCCCTGCGGAATTGACAAGTTCCGAGGGGTGGAGTT	30032727	30032840	30032890	30032838	-1	21	ENSCJAG00000013857.2	29864807	30152164	APP	7983	1975	186471	No_or_no_constitutive_exon
TAAAAATCAGTGGAAAATTGCTTATAGCCGTTACTGGATAGGGAATTAAGGA	32767849	32769298	32769348	32769296	-1	21	ENSCJAG00000008373.2	32767849	32834010	LTN1	7983	1975	186471	No_or_no_constitutive_exon
TTTAATTGTCAGTTCATCATTTTTCTTCTCTGTGATTTTTTGGGACACAGGT	32864784	32864888	32864734	32864786	1	21	ENSCJAG00000008437.2	32857889	32883298	USP16	7983	1975	186471	No_or_no_constitutive_exon
ATTAGAATTGTTAATGATTCCCTATAATCCCAGCACTTTGGGAGGCAGAGGC	34501542	34501553	34501492	34501544	1	21	ENSCJAG00000008860.2	34501243	34501553	None	7983	1975	186471	No_or_no_constitutive_exon
CAAGTCGCGTCTTGAGATTGGACCATGCGGACTAGACCGAGAGGCGGGAGGG	40739693	40739721	40739643	40739695	1	21	ENSCJAG00000002704.2	40687191	40740074	SIM2	7983	1975	186471	No_or_no_constitutive_exon
GCTCACCCACGGCGACAAGAAGTACACGTGTGAGATCTGCGGGCGGAAAGTT	45750536	45750584	45750634	45750582	-1	21	ENSCJAG00000013815.2	45733373	45786618	PRDM15	7983	1975	186471	No_or_no_constitutive_exon
GCATTCCAGGTCTCAGCCTGCCAGCGGACACATGCACACTCAGGCGGGAGGG	45783878	45783953	45784003	45783951	-1	21	ENSCJAG00000013815.2	45733373	45786618	PRDM15	7983	1975	186471	No_or_no_constitutive_exon
CCGTTCCCAGGGAGATCCCAGTAAAAATGATTCACAAGAAAAGCAGGGAGAA	46058400	46058411	46058350	46058402	1	21	ENSCJAG00000007292.2	46006094	46083917	UMODL1	7983	1975	186471	No_or_no_constitutive_exon
GGGACGAACTCCTAGCACACAGAGGCAGTGGGTCGCTTCCAGGGAAGCAGAG	46338056	46338083	46338006	46338058	1	21	ENSCJAG00000007403.2	46331651	46380223	UBASH3A	7983	1975	186471	No_or_no_constitutive_exon
GGGGGTGAGCAGATCCTGTCTGTAAGTGCCTTGCCGTGGAGCGAGGGCAGGT	46342433	46342466	46342383	46342435	1	21	ENSCJAG00000007403.2	46331651	46380223	UBASH3A	7983	1975	186471	No_or_no_constitutive_exon
CCCCTGTGACCCTCGCTGCCACTGTGCTTAGGAGGACCAGGGACAGGGAGGC	47584076	47584270	47584026	47584078	1	21	ENSCJAG00000031885.1	47546163	47586514	PDXK	7983	1975	186471	No_or_no_constitutive_exon
AAGTTGATTTACGTTTTTGCTTTTTTAAAAAATGTATCTTGGGTGAATAGGA	47881661	47881773	47881611	47881663	1	21	ENSCJAG00000005608.2	47836882	47929799	None	7983	1975	186471	No_or_no_constitutive_exon
CTGTGCTGTGGCTGTGGCTGCCCCTGAGCCTGCGCTGTGGGGCTGCGGAGCT	48149578	48149681	48149528	48149580	1	21	ENSCJAG00000017630.2	48131734	48157495	PFKL	7983	1975	186471	No_or_no_constitutive_exon
CTTCCACCTGCCAGGAGTCGGAGCAAGAGTCACAGGAGCCGGGCAGGCAGAC	48397630	48397641	48397691	48397639	-1	21	ENSCJAG00000000296.2	48363223	48410929	None	7983	1975	186471	No_or_no_constitutive_exon
CAAGGAAAGGGAAGGCTTGTGAGACACCTGTGAGGAAAATACCAAGGGAGAG	48436891	48436892	48436841	48436893	1	21	ENSCJAG00000000301.3	48397570	48519517	None	7983	1975	186471	No_or_no_constitutive_exon
CCCGCGCCCCCTGCCCCGGAGGCGGCCCCTCCGCCGGCCTCGGCCGGGAGGA	48753789	48753793	48753739	48753791	1	21	ENSCJAG00000010599.2	48753640	48803695	FAM207A	7983	1975	186471	No_or_no_constitutive_exon
AGGGCAGTGAAGACAGAGGCAGAAGCCCGCACGGGCCGGGATGACGGCAGGA	49269851	49269899	49269801	49269853	1	21	ENSCJAG00000032490.1	49254088	49306698	COL18A1	7983	1975	186471	No_or_no_constitutive_exon
GCCGGATGGGGTGAGGTGGGGTGGCCACTGGGACAGGGACGGAGCTGCAGCC	49267007	49267101	49266957	49267009	1	21	ENSCJAG00000032490.1	49254088	49306698	COL18A1	7983	1975	186471	No_or_no_constitutive_exon
GGCAGTGAGGGCCGCAGCTTCTGAGCGCAGCTGGGCCTGCGGGGCCTGAGCA	49302389	49302394	49302339	49302391	1	21	ENSCJAG00000032490.1	49254088	49306698	COL18A1	7983	1975	186471	No_or_no_constitutive_exon
CAGGAGACAGCACCCCCTGCCCCATGCCCGGCCCCAAGTTCCCAGGGAAGGT	49327111	49327311	49327361	49327309	-1	21	ENSCJAG00000001943.1	49310514	49331622	None	7983	1975	186471	Yes
GGCCGTCCATGGGGCCCATCAGGCGGGTGCAGGTGGAGGGGCGGGCGCAGGG	49905245	49905300	49905195	49905247	1	21	ENSCJAG00000001863.2	49720670	49906092	COL6A2	7983	1975	186471	No_or_no_constitutive_exon
CTGAGCAGCACTAATGATGCCTTCCTCTTCCTCTTCTGCTGGGTGTGTAGGG	49755838	49755865	49755788	49755840	1	21	ENSCJAG00000001877.2	49749180	49771243	COL6A1	7983	1975	186471	No_or_no_constitutive_exon
AAGGAGGGGGGAAAGTGTGGGGGAAGGGAGGGGGAAGAGAGTGGGGGAAGGG	49767336	49767396	49767286	49767338	1	21	ENSCJAG00000001877.2	49749180	49771243	COL6A1	7983	1975	186471	No_or_no_constitutive_exon
GGGATGGCGTCCTGCCTCTGTGTGAAACTCCGCAGACCCTGGCTTGGGAGAG	49911586	49911609	49911659	49911607	-1	21	ENSCJAG00000001856.2	49908045	49926320	FTCD	7983	1975	186471	No_or_no_constitutive_exon
GCCACGAGGCCCCTCATCTGTGGGAAGGGGCCTGGTTGTGCATGGGACAGAG	49908045	49908083	49908133	49908081	-1	21	ENSCJAG00000001856.2	49908045	49926320	FTCD	7983	1975	186471	No_or_no_constitutive_exon
TCCTCGGGGAATCTGGGCCCAGGCAGTGACCTGAAGGCTTTGGGATGCAGGC	191893	192001	192051	191999	-1	22	ENSCJAG00000012846.2	186668	193400	ODF3L2	7983	1975	186471	Yes
GAGGGGTCGCGGGACAGAGGAGGGGGCGCAGGAGAGAGGAGGGGGCGCAGAC	217194	217200	217144	217196	1	22	ENSCJAG00000012849.3	216893	225173	MADCAM1	7983	1975	186471	No_or_no_constitutive_exon
TGGCCCCTGTGTTTCTGGCCGGAGCCGCCAGAGGATGGGACCAGAAGCAGGT	446895	447028	446845	446897	1	22	ENSCJAG00000020203.2	439932	462762	PALM	7983	1975	186471	No_or_no_constitutive_exon
ATGGGTGCCCAGGGGGTCTGAAGCGGGAGGCTGGTGGTCTGACAGGGGAGGC	526449	526577	526627	526575	-1	22	ENSCJAG00000020154.3	524318	534683	PLPPR3	7983	1975	186471	No_or_no_constitutive_exon
CGTGGCCCCGGGGAGGTCCGGCTCATCCCGTGCTGGGCTATGGGATGGAGCC	586134	586212	586262	586210	-1	22	ENSCJAG00000020119.2	585000	604359	MED16	7983	1975	186471	No_or_no_constitutive_exon
CTGTTACTGGCTCTGGGTGTCACTCTACTCATCTGCAGAATGGGAGTAAGGG	636916	636929	636866	636918	1	22	ENSCJAG00000020111.2	636199	682432	ARID3A	7983	1975	186471	No_or_no_constitutive_exon
GCCTGCTTCCCAGGGCTGGGCTCCGCGATGGGTTTTCTGAGAATGGGCAGGG	730673	730697	730747	730695	-1	22	ENSCJAG00000007541.2	729862	732837	None	7983	1975	186471	No_or_no_constitutive_exon
CGGCGGCGCGGGGACGCGCGGTGACCGTTGGCGCTGAGGGGAGGAGGCAGCC	1105856	1106014	1105806	1105858	1	22	ENSCJAG00000005609.2	1073283	1132354	DAZAP1	7983	1975	186471	No_or_no_constitutive_exon
CATGTGGGCTGCAGGGAGGACTCAGGCTTTGATGGCGAGGGAGGTAGCAGTC	1310479	1310527	1310577	1310525	-1	22	ENSCJAG00000004642.3	1303644	1346546	TCF3	7983	1975	186471	No_or_no_constitutive_exon
AGCCTGCCCACCCTGCAGCGAGGGACGGTGAGGAGCCTGGGGCAGGGGAGCG	1495527	1495719	1495769	1495717	-1	22	ENSCJAG00000021461.3	1481715	1509793	ATP8B3	7983	1975	186471	No_or_no_constitutive_exon
AGTGGGAAGTGGGGGACTGAGGGGGAGAGACGTGTGGAAGGAAGGGAGAGTG	1489273	1489392	1489442	1489390	-1	22	ENSCJAG00000021461.3	1481715	1509793	ATP8B3	7983	1975	186471	No_or_no_constitutive_exon
CCCCTTCCTTTGCAGGTGTCCTGCCCTGCACTCTGGGGCCAGGAGCTGAGCA	1929969	1929975	1929919	1929971	1	22	ENSCJAG00000013182.2	1883311	1931026	DOT1L	7983	1975	186471	No_or_no_constitutive_exon
TCCATGTCTTTGGGGACCCTGACATCTCTCACTGGCCCTGGCAGGGGCAGGG	2039452	2039506	2039402	2039454	1	22	ENSCJAG00000010410.2	2018758	2040869	SPPL2B	7983	1975	186471	No_or_no_constitutive_exon
CTGCCGGGGCTCTGGCGCTCTTACCTGCTTTTCTCTCTGCATCGGGGCAGTG	2101389	2101526	2101339	2101391	1	22	ENSCJAG00000013546.2	2085443	2117806	TMPRSS9	7983	1975	186471	No_or_no_constitutive_exon
TCGGCGCCCAGCGGTCTGGGTTATCAGCAAGTGGATTGAGGGATGTGGAGTT	2552253	2552503	2552203	2552255	1	22	ENSCJAG00000003504.2	2531913	2558314	THOP1	7983	1975	186471	No_or_no_constitutive_exon
GTCTGGGTTATCAGCAAGTGGATTGAGGGATGTGGAGTTGGGGACTCAAGTG	2552266	2552503	2552216	2552268	1	22	ENSCJAG00000003504.2	2531913	2558314	THOP1	7983	1975	186471	No_or_no_constitutive_exon
TGGGGATGGTGTGGGTGATGGTGTGGGTGACTGTGGGAATGGTGTGGGAGAC	2544595	2544790	2544840	2544788	-1	22	ENSCJAG00000034415.1	2543538	2544986	None	7983	1975	186471	No_or_no_constitutive_exon
ACGGTGTGGGTGATGGTGTGATGGTGGGGACAGTGTGGGTGATGGTGTAGGT	2544191	2544533	2544583	2544531	-1	22	ENSCJAG00000034415.1	2543538	2544986	None	7983	1975	186471	No_or_no_constitutive_exon
TGGTGTGGGTGACGGTGTGGACGGTGTGGGTGACAGCGGGGACAGTGCAGGT	2543768	2543956	2544006	2543954	-1	22	ENSCJAG00000034415.1	2543538	2544986	None	7983	1975	186471	No_or_no_constitutive_exon
GCGTGGTGGCCGCAGACCTGGATCTGTCCCTGCTGGCCCCAGGGTCACAGTG	3558651	3558682	3558601	3558653	1	22	ENSCJAG00000016646.2	2544244	3559195	None	7983	1975	186471	No_or_no_constitutive_exon
TGCACCCCCCGCCCCCCGTGCCGCCCCCAGGGGCGGGGAGGGGTGGGGAGGG	2764027	2764065	2763977	2764029	1	22	ENSCJAG00000016174.2	2763894	2764218	None	7983	1975	186471	No_or_no_constitutive_exon
GCACGTGTGTGAGCAGGTGTGTGCATGTGTATGTGTGCACGTGTGGGCAGGC	2799962	2800084	2800134	2800082	-1	22	ENSCJAG00000016189.2	2791756	2800327	None	7983	1975	186471	No_or_no_constitutive_exon
GCACCAGAGCTTCCTGCCCGGATGCGGGTCCCGGGTCAACACGTGGGAAGGT	2798789	2798819	2798869	2798817	-1	22	ENSCJAG00000016189.2	2791756	2800327	None	7983	1975	186471	No_or_no_constitutive_exon
CTGCCCTGGGGTCTAGGGGACCCTGCTCTGCTCCAGGATCTGAGGGACAGGA	2791985	2792001	2792051	2791999	-1	22	ENSCJAG00000016189.2	2791756	2800327	None	7983	1975	186471	No_or_no_constitutive_exon
GCTCGGGGGCCGCGTGTCCTAACTCGAGGCTCCCCCTCTCCCGGGGAAAGAT	3231600	3231725	3231550	3231602	1	22	ENSCJAG00000014904.2	3230328	3233986	GIPC3	7983	1975	186471	No_or_no_constitutive_exon
AAATCACCCGGGGGGAATGTGTTCAATCCCAGGTGCGAGAAGGGGGGTAGGT	3231809	3231859	3231759	3231811	1	22	ENSCJAG00000014904.2	3230328	3233986	GIPC3	7983	1975	186471	No_or_no_constitutive_exon
ATTCCCGCCCCCAGCCCCTCTGCTGTCTGCCGGTTCTCTCCTGGGGACAGAT	3294300	3294386	3294436	3294384	-1	22	ENSCJAG00000014951.2	3283345	3318221	PIP5K1C	7983	1975	186471	No_or_no_constitutive_exon
CTGCCTGGATCCTGAGCCGGGCAGTGGAGAGGCTTTGGGTGGGGATTGAGGG	3289380	3289485	3289535	3289483	-1	22	ENSCJAG00000014951.2	3283345	3318221	PIP5K1C	7983	1975	186471	No_or_no_constitutive_exon
TCTGCTTGCAGGGTTACTACCCATCCAATAAGCCTGGGGTGGAGCCCAAGAG	3688413	3688503	3688363	3688415	1	22	ENSCJAG00000015065.2	3663448	3696935	PIAS4	7983	1975	186471	No_or_no_constitutive_exon
ACAGGGTCCCACTATGTTGCCCAAGCTGGTCTCAAACTCCTGGGCTGAAGCG	3869145	3869171	3869095	3869147	1	22	ENSCJAG00000015134.3	3867840	3884228	None	7983	1975	186471	No_or_no_constitutive_exon
CCGGCAGCCAGAGGCAGGTGCCAGGCAAGTGCCCAGGGGCGGGCGGTGAGAG	3869505	3869517	3869455	3869507	1	22	ENSCJAG00000015134.3	3867840	3884228	None	7983	1975	186471	No_or_no_constitutive_exon
TGGGGCAGCCCTAGGCCCTGTCTAAAGACAGTGGGCGGGGAGGGGAGCAGGA	3881139	3881247	3881089	3881141	1	22	ENSCJAG00000015134.3	3867840	3884228	None	7983	1975	186471	Yes
GAAACCAGGGAGGGCTACCAAGAGGTGGTCATGGAGTGGGCAATAACAAGGA	3964231	3964299	3964349	3964297	-1	22	ENSCJAG00000017506.2	3954797	4271317	SEMA6B	7983	1975	186471	No_or_no_constitutive_exon
GGTGTATGAAGTGAGTGTCCACCCCCGGCTAGCTGTGGGCGGGAAGCAAGGG	4259501	4259568	4259618	4259566	-1	22	ENSCJAG00000017506.2	3954797	4271317	SEMA6B	7983	1975	186471	No_or_no_constitutive_exon
GAGCAGAGTGAGCAAGGAAGAGAATGTGAAGAGAGGAGGATGGGGAGGAGAG	4259353	4259363	4259413	4259361	-1	22	ENSCJAG00000017506.2	3954797	4271317	SEMA6B	7983	1975	186471	No_or_no_constitutive_exon
ACGGGTGCCCTCTGGTGGCTGCTGGCAGGAGGAGACAGCGGGGGAAGGAGAA	4259161	4259185	4259235	4259183	-1	22	ENSCJAG00000017506.2	3954797	4271317	SEMA6B	7983	1975	186471	No_or_no_constitutive_exon
ACCCTAGCTACATGGGAGGCTGAGCCAGGAGAATTGCTTGAACCAGGGAGAG	4183057	4183149	4183007	4183059	1	22	ENSCJAG00000017556.2	4176981	4351676	HDGFL2	7983	1975	186471	No_or_no_constitutive_exon
CCCACCTGTGGGACATGTGCAGTTTTCCCAACTGCCTGATGGGGCTGCAGAG	4186337	4186374	4186287	4186339	1	22	ENSCJAG00000017556.2	4176981	4351676	HDGFL2	7983	1975	186471	No_or_no_constitutive_exon
AGGGGCCCACTGTTCTCTGGGACCTGCACTTGAGACCTTGCTAGGGAGAGGG	4403137	4403177	4403087	4403139	1	22	ENSCJAG00000017499.2	4402906	4403529	None	7983	1975	186471	No_or_no_constitutive_exon
CCTCACCTTTCTTCTTTTTCCCCTTTCTCACCTATCGCTTTCGGGAACAGCA	4954153	4954165	4954215	4954163	-1	22	ENSCJAG00000017261.3	4940254	5024285	PTPRS	7983	1975	186471	No_or_no_constitutive_exon
GGTTGCGGTGAGCCAAGATCGTGCCATTGCATTCCAGCCTGGGTAACAAGAG	5316099	5316127	5316177	5316125	-1	22	ENSCJAG00000017205.2	5310757	5346746	SAFB2	7983	1975	186471	No_or_no_constitutive_exon
TATCCAGTAGAAACTGCGAGTGTCTCTTCATTGTTCACTGGCTCAGGGAGCC	5314348	5314361	5314411	5314359	-1	22	ENSCJAG00000017205.2	5310757	5346746	SAFB2	7983	1975	186471	No_or_no_constitutive_exon
CCGGCTCTGCGGGACGGGGAATGGGGAGCTCGATGCGGGTGAGCCTGGAGGG	5415462	5415689	5415412	5415464	1	22	ENSCJAG00000016948.2	5410892	5416227	HSD11B1L	7983	1975	186471	No_or_no_constitutive_exon
TTCCAGGGAACACAGCCCCTAGCCCTGCCCCGTGGTGGGAAGATGATCAGGC	5502635	5502670	5502585	5502637	1	22	ENSCJAG00000016893.2	5459600	5522603	CATSPERD	7983	1975	186471	No_or_no_constitutive_exon
TAGGGCCAGGGGCGCACAGTGGGAGCCATGTTAGGGTCAGGGGCGCACAGTG	5957259	5957300	5957350	5957298	-1	22	ENSCJAG00000016714.2	5947338	5966637	MLLT1	7983	1975	186471	No_or_no_constitutive_exon
GTGACAGCTCTCCCTCTCTCCCCTCCCTCCCCGCCCACCATTGGGTGAAGTC	5952384	5952472	5952522	5952470	-1	22	ENSCJAG00000016714.2	5947338	5966637	MLLT1	7983	1975	186471	No_or_no_constitutive_exon
AAGGCAGGAAGAAAGGAGGGGAGGAAAGAAAGAGAAAGGAAGGGAGGGAGGG	6166614	6166640	6166690	6166638	-1	22	ENSCJAG00000016615.2	6160222	6168813	SLC25A41	7983	1975	186471	No_or_no_constitutive_exon
CGAGGAGACCGTGGTGCTGGAGGCCCACGACGTGAACGGGGATGTTAAAGGT	6426131	6426180	6426230	6426178	-1	22	ENSCJAG00000016466.2	6384250	6427272	C3	7983	1975	186471	No_or_no_constitutive_exon
GCTCTCCTGTATGAAGGGAGCTCAGGGCTCCCCTATTTCAGGAGAGGGAGCT	6418601	6418636	6418686	6418634	-1	22	ENSCJAG00000016466.2	6384250	6427272	C3	7983	1975	186471	No_or_no_constitutive_exon
ATCGATCGATGCTCACAAATGCCCCCCCTCTTTTTTTTTCTGGGGCACAGGT	6623198	6623282	6623148	6623200	1	22	ENSCJAG00000016187.2	6600945	6646009	ADGRE1	7983	1975	186471	No_or_no_constitutive_exon
TGAGGGTGGTCCTCGGCTAAACTGTGATGTTTGCGATGCTTTAGGGGTAGGT	6756871	6756995	6756821	6756873	1	22	ENSCJAG00000016134.2	6755602	6780047	ZNF557	7983	1975	186471	No_or_no_constitutive_exon
CAGGCGGCAGCCAAGACTGCCGCGTGGGGCCGTGGAGCCAGCGAGGGCAGGT	7183126	7183401	7183076	7183128	1	22	ENSCJAG00000008397.3	7178580	7210784	None	7983	1975	186471	No_or_no_constitutive_exon
GATGGGCAGTGGCTGGGAGAGGGGGGCAGACAACGAGGCTGCGGGTGTAGGC	7395530	7395642	7395480	7395532	1	22	ENSCJAG00000008608.2	7392309	7402433	None	7983	1975	186471	No_or_no_constitutive_exon
AGGGCGGGGAGTGGGAGAAGCTGCAGCAGGCGCAAGCGGGACGGGGCCAGGA	7583592	7583605	7583542	7583594	1	22	ENSCJAG00000006117.2	7583297	7585992	SNAPC2	7983	1975	186471	No_or_no_constitutive_exon
GCTGAGGGTTGGACTGTGGGTGGGTGTTTGGGGGCGGGGCGGGGCGAGAGCA	7583824	7583886	7583774	7583826	1	22	ENSCJAG00000006117.2	7583297	7585992	SNAPC2	7983	1975	186471	No_or_no_constitutive_exon
CTGCATGGGTGAGGCTGGAGCCAGACTGGCCAGTAGAGGGGAGAAGGGAGAT	7775190	7775311	7775361	7775309	-1	22	ENSCJAG00000032594.1	7771050	7795920	None	7983	1975	186471	No_or_no_constitutive_exon
GCATGGGAGCTCTAAGTGGGATTCAGGGGAGGTGGTTGGGGAGGGATGAGCT	7974575	7974814	7974864	7974812	-1	22	ENSCJAG00000010700.3	7974575	7980729	CD320	7983	1975	186471	No_or_no_constitutive_exon
ATGGCCTGGCCCATGATGTGACGGGGCTGTGCCCCCCAGGGGGCGTGAAGGC	8263871	8263994	8264044	8263992	-1	22	ENSCJAG00000010967.2	8254156	8280222	ADAMTS10	7983	1975	186471	No_or_no_constitutive_exon
AGAATGACCAGAAAATGTCCAGACTGTTGGGTAGAGGGGGAGCCAGATAGAG	8275565	8275580	8275630	8275578	-1	22	ENSCJAG00000010967.2	8254156	8280222	ADAMTS10	7983	1975	186471	No_or_no_constitutive_exon
TTGCGGTGAGCCGAGATCATGCCATTGCACTCCAGCCTGGGTAACAAAAGCG	8723096	8723142	8723046	8723098	1	22	ENSCJAG00000020871.2	8713686	8727203	None	7983	1975	186471	No_or_no_constitutive_exon
ATGAATCACCTGAAGCCTTTGTTTTTTTTTTTTTTTTTTGGGGGGGGGAGGA	8727099	8727165	8727049	8727101	1	22	ENSCJAG00000020871.2	8713686	8727203	None	7983	1975	186471	No_or_no_constitutive_exon
CAGGAGGTGGAGGTTGCAGCAAGCCAAGATTTCCCGGAAGGGAAAGAAAGAA	8730229	8730320	8730370	8730318	-1	22	ENSCJAG00000007698.2	8730110	8730753	None	7983	1975	186471	No_or_no_constitutive_exon
TCTGCACACTGAGGAAATGTGCTTCCTGAGGGAGTGGGTGGAGAGTACAGGG	8977768	8978279	8977718	8977770	1	22	ENSCJAG00000006158.1	8977628	8981410	None	7983	1975	186471	No_or_no_constitutive_exon
GGGTTCTAGCGACTCTTGTGCCTCAGCCTCCTGAATAACTGGGATTACAGGT	9046421	9046423	9046473	9046421	-1	22	ENSCJAG00000037640.1	9046266	9057144	None	7983	1975	186471	No_or_no_constitutive_exon
GGTCAAAGGCCAGGGGGCAGGTGTGGCCATGGTTCCATCTTGGGGCACAGGA	9246653	9246873	9246923	9246871	-1	22	ENSCJAG00000006061.2	9241720	9322423	OLFM2	7983	1975	186471	Yes
TGGCAGCCGCTTACCCGGGAGTTGGGAGTGCGCTGGGACGCGGGACTGAGCG	9696206	9696513	9696156	9696208	1	22	ENSCJAG00000005760.2	9696080	9697621	ICAM4	7983	1975	186471	No_or_no_constitutive_exon
GCCTTCTCCATCTCGCTTCCCCATTTAGAGGCCTCCGGGAGGAGTCGCAGCG	9716357	9716377	9716427	9716375	-1	22	ENSCJAG00000005716.3	9715432	9720840	ZGLP1	7983	1975	186471	No_or_no_constitutive_exon
GGAAAGAAGGGGGTTGTGGGTGATGGCAGGATGTCTTGGTGGGTTAACAGCA	9981555	9981585	9981635	9981583	-1	22	ENSCJAG00000006629.2	9972485	9984105	KRI1	7983	1975	186471	No_or_no_constitutive_exon
CCTTCCTGACCACCCCATTTTCCCCCTGCCGGTTCCCGGGGGGAGCCCAGGT	10063284	10063409	10063234	10063286	1	22	ENSCJAG00000035886.1	10027460	10064947	SLC44A2	7983	1975	186471	No_or_no_constitutive_exon
GCCAGAATGGGGAGGGGCTGGACAGTGTCTGTCTGGGTCCTGGGGGGCAGTT	10651947	10652100	10652150	10652098	-1	22	ENSCJAG00000005789.2	10636660	10692784	DOCK6	7983	1975	186471	No_or_no_constitutive_exon
GTCCCCCCTTTCAACTTGTTCCCTTCTCTCCCGGGTCCCTGGGCGTACAGCA	10822455	10822634	10822684	10822632	-1	22	ENSCJAG00000005704.2	10816582	10824896	EPOR	7983	1975	186471	No_or_no_constitutive_exon
GTGATGGGGTCAGTAATGGCCCTGAGTGACTGGAGCTTTGGGGGCCACAGAA	10840272	10840359	10840409	10840357	-1	22	ENSCJAG00000005647.2	10833558	10856921	RGL3	7983	1975	186471	No_or_no_constitutive_exon
AAGGACTCACACAGGAGAGAAACCCTATGAGTGTATGCGATGTGGGAAAGCC	11198669	11198684	11198619	11198671	1	22	ENSCJAG00000005481.3	10972611	11199409	None	7983	1975	186471	No_or_no_constitutive_exon
AAAAAACTCACACTGGAGAGAAGCTGTATGAATGTAAGGAATGTGGGAAGGC	11113183	11113679	11113729	11113677	-1	22	ENSCJAG00000005418.2	11113178	11741946	None	7983	1975	186471	No_or_no_constitutive_exon
CACACTGGAGAGAAGCTGTATGAATGTAAGGAATGTGGGAAGGCATTGAGTT	11113183	11113671	11113721	11113669	-1	22	ENSCJAG00000005418.2	11113178	11741946	None	7983	1975	186471	No_or_no_constitutive_exon
GACACACATAGGTGAAAAACGCTATAAATATAAACAACGTGGGAAAGGAGTT	11291215	11291385	11291165	11291217	1	22	ENSCJAG00000005453.2	11288037	11298375	None	7983	1975	186471	No_or_no_constitutive_exon
CGAATATGTATACTGGAGAGAGACCCTATAAATGTAAGATATGTGGGAAGGT	11291295	11291943	11291245	11291297	1	22	ENSCJAG00000005453.2	11288037	11298375	None	7983	1975	186471	No_or_no_constitutive_exon
CCTGCCAGAGGCCCCGCCACGTACTGTCCCGGGGCCGCTCGGGGTTGCAGGT	11892617	11892723	11892773	11892721	-1	22	ENSCJAG00000005096.2	11889498	11916342	TNPO2	7983	1975	186471	No_or_no_constitutive_exon
GTGGGTTTGCGTCGTCCTGAGCCCCCACTGCAAACCAGAGGAAAGGGCAGGG	13043218	13043330	13043168	13043220	1	22	ENSCJAG00000004397.2	13028147	13063539	None	7983	1975	186471	No_or_no_constitutive_exon
GAGACACACACCTGGCTCATTTTTTGTATTTTTAGTAGAGATGGGGGCAGGT	13263941	13263978	13263891	13263943	1	22	ENSCJAG00000031577.1	13256843	13263978	None	7983	1975	186471	No_or_no_constitutive_exon
GACACCGAGGTCCCCCCCTGGAGAACGAAACCCTAGGGTCGTCTGAAGAGGG	13310719	13310763	13310669	13310721	1	22	ENSCJAG00000004926.2	13310319	13312513	MISP3	7983	1975	186471	No_or_no_constitutive_exon
CCAGAGCCTGTTGCGGAGCTGAACACTGAAGTCCCAGGCCGGGTGGCGAGGT	13310805	13310910	13310755	13310807	1	22	ENSCJAG00000004926.2	13310319	13312513	MISP3	7983	1975	186471	No_or_no_constitutive_exon
CAGGGTCCCAGGGCCTGCTCCTGGCCTGATCGGGTGTCCTGGGCCAGCAGGT	13676970	13677072	13676920	13676972	1	22	ENSCJAG00000004778.2	13648176	13677749	ADGRE5	7983	1975	186471	No_or_no_constitutive_exon
CCTGCCTGCCTGCCTCCCCTCTCTGACTACCCACTCCTGCGGGAGAACAGGG	14593109	14593188	14593238	14593186	-1	22	ENSCJAG00000002291.2	14583031	14596461	RASAL3	7983	1975	186471	No_or_no_constitutive_exon
GCCGGGTGCAGTGGCTCCTGCTTGTAATCCCAGCACTTTGGGAGGCCGAGGC	15423684	15423700	15423750	15423698	-1	22	ENSCJAG00000013985.2	15349449	15473821	EPS15L1	7983	1975	186471	No_or_no_constitutive_exon
CTGGCCTCTGTGGCTTTTGTTTTCTGTTTCTTTCTCCAGGGTCCAGAAAGGG	15481344	15481477	15481527	15481475	-1	22	ENSCJAG00000013978.2	15481344	15503780	CALR3	7983	1975	186471	No_or_no_constitutive_exon
AATTTGTGGGGGCCCTGGTGAAACCACTGAGTGACATGGAGCTGGGGCAGCC	15523633	15523653	15523583	15523635	1	22	ENSCJAG00000013966.2	15504060	15528899	C19orf44	7983	1975	186471	No_or_no_constitutive_exon
GGCCAGGCCCTCTCCCTCTTGCCTGCAGGACATGCTCACACTGGGGACAGGG	15528715	15528899	15528665	15528717	1	22	ENSCJAG00000013966.2	15504060	15528899	C19orf44	7983	1975	186471	No_or_no_constitutive_exon
GGTCTTCTCCCCTCCCCCACTCCATCTCTTCCCCCCATGTGTGGGATCAGTG	16169235	16169410	16169185	16169237	1	22	ENSCJAG00000009547.2	16164931	16169850	USE1	7983	1975	186471	No_or_no_constitutive_exon
GACTACCTTAGAGGGCCTGTGACTTTCCCTCTTCACCACCTGTGGGACAGGA	16212340	16212481	16212531	16212479	-1	22	ENSCJAG00000009614.2	16201488	16219098	USHBP1	7983	1975	186471	Yes
CAGAGGGAACCGCTTATGGGAAGGCTCAGAGGCAGCAGTGAATTGGGGAGAC	16231932	16231955	16231882	16231934	1	22	ENSCJAG00000009641.2	16223784	16234467	None	7983	1975	186471	No_or_no_constitutive_exon
TGGGGCCTCACCTGCTGTTGAGCATCTGGCGTCTCTCTGAGGGTGACGAGGG	16231989	16231995	16231939	16231991	1	22	ENSCJAG00000009641.2	16223784	16234467	None	7983	1975	186471	No_or_no_constitutive_exon
CTGAGAAGCCCTCCCTGTTTTTCAAGAAGGATCAAAGTGGGGGCTAGGAGAA	16233713	16233718	16233663	16233715	1	22	ENSCJAG00000009641.2	16223784	16234467	None	7983	1975	186471	No_or_no_constitutive_exon
GGAGGGGGCCTGTCAGGCGGTGACTATAACCCATGTGTTGGGGACCACAGCG	16521879	16522041	16521829	16521881	1	22	ENSCJAG00000013783.2	16507812	16679465	SLC27A1	7983	1975	186471	No_or_no_constitutive_exon
AGAACCCCCCACCCACCACCACCGCCGACAAACTGCTCCCGGGAACACAGGT	16567991	16568150	16567941	16567993	1	22	ENSCJAG00000013801.2	16550625	16580052	FAM129C	7983	1975	186471	Yes
TGGAGGAGGCAGAGGAAGAGGAGGAGGAGGAGGAAGAGGAGGGGGAAGAGAC	17261875	17261931	17261981	17261929	-1	22	ENSCJAG00000014122.2	17261791	17286496	PDE4C	7983	1975	186471	No_or_no_constitutive_exon
CAGTGGTCAGGCCCATGGACCGCGGCGTGGCTCGGGGCAGCGCGTGGGAGTC	17317531	17318404	17318454	17318402	-1	22	ENSCJAG00000014148.2	17317531	17327699	KIAA1683	7983	1975	186471	No_or_no_constitutive_exon
TCTCCCTGGACCCAGCCCAGGGAACTGAGTGGTGCCTGCGGTTGGGGCAGGC	17623534	17623652	17623484	17623536	1	22	ENSCJAG00000007447.2	17615874	17626179	TMEM59L	7983	1975	186471	Yes
CTGGCAAGGGACCGGGGGGTCCCAACTCGGTCCCGGGTGGGCCGGGGTAGGG	17884726	17884802	17884852	17884800	-1	22	ENSCJAG00000019706.2	17884726	17896302	None	7983	1975	186471	No_or_no_constitutive_exon
ACTTTTCTGAAGTCAACCCTCCATAAACATCAGAAAATTCATACAGGGAGAA	18691399	18691500	18691550	18691498	-1	22	ENSCJAG00000000788.2	18691098	18776739	ZNF248	7983	1975	186471	No_or_no_constitutive_exon
AGGCTGCATCAAGCTGTGATCCCACCACTGCACTTCAGCCTGGGCAACAGTT	19341689	19341717	19341639	19341691	1	22	ENSCJAG00000033893.1	19336641	19342428	None	7983	1975	186471	No_or_no_constitutive_exon
TTAGCCGGTCATCACACCTTACTACACACAGGATAATTCATACTGGGGAGAA	20322415	20322746	20322365	20322417	1	22	ENSCJAG00000032315.2	19443865	21478262	None	7983	1975	186471	No_or_no_constitutive_exon
GCCGGGCGCAGTGGCTCACGCCTATAATCCCAGCAGTTTGGGAGGCTGAGGC	19614293	19614297	19614243	19614295	1	22	ENSCJAG00000032315.2	19443865	21478262	None	7983	1975	186471	No_or_no_constitutive_exon
GTCATACCAAATGTCCGGATCAATAAGGACATCAGGTCTACTAGGGCAAGCC	23888418	23888543	23888593	23888541	-1	22	ENSCJAG00000001887.2	23883807	23889436	None	7983	1975	186471	No_or_no_constitutive_exon
TTGAGTCTGGAAGGGTGATCCTCACTCCAAACTGCTTCTTGGGGACCCAGGT	29553485	29553623	29553435	29553487	1	22	ENSCJAG00000010126.3	29095326	29555344	KMT2B	7983	1975	186471	No_or_no_constitutive_exon
TCTTCGACGAAATTGAGGGGTTAGGAGCCTGACCTCAGGGCCAGGGGGAGGG	29220105	29220435	29220055	29220107	1	22	ENSCJAG00000010380.3	29211001	29228466	CD22	7983	1975	186471	No_or_no_constitutive_exon
GGACTCAAGCAGTTCTCCAGCCTCAGCCTCCCAAAGAGCTGGGATTACAGGT	29598352	29598465	29598302	29598354	1	22	ENSCJAG00000010016.2	29593677	29607666	ARHGAP33	7983	1975	186471	No_or_no_constitutive_exon
CACAGGAAGGGGCTTCGCAGGTAGGGCCCTGACACCTGCTGGCTGGGCAGTG	29629389	29629522	29629572	29629520	-1	22	ENSCJAG00000009939.2	29617894	29672091	NPHS1	7983	1975	186471	No_or_no_constitutive_exon
AGAAGGCTCTGAGGGAAGAGGTTTGGGGGTGATGGGTGGGGGAGGGCCAGCA	29652734	29652847	29652897	29652845	-1	22	ENSCJAG00000009939.2	29617894	29672091	NPHS1	7983	1975	186471	No_or_no_constitutive_exon
TGGGGCCAGAGGGTGGAAAGGGCTTTGTCTATTTTGCGTGTGGGGAACAGGT	29652491	29652585	29652635	29652583	-1	22	ENSCJAG00000009939.2	29617894	29672091	NPHS1	7983	1975	186471	No_or_no_constitutive_exon
GCCCAAGTGATCCTCCTGCCTTGGCCTCCCAAAGTGCTGGGATTACGAAGTT	29642936	29642955	29643005	29642953	-1	22	ENSCJAG00000009939.2	29617894	29672091	NPHS1	7983	1975	186471	No_or_no_constitutive_exon
TGTCTCAAAAAAGAAAAAAAAAAAGAATGAGATCAGACTGTGGGGGGTAGGG	29700384	29700455	29700334	29700386	1	22	ENSCJAG00000009828.2	29688863	29701590	APLP1	7983	1975	186471	No_or_no_constitutive_exon
AGCGTCCATTGGCAGAGAAGAAAGGAGGGGAAGTGGGTTTTCGGGGAAAGTG	29726961	29726983	29727033	29726981	-1	22	ENSCJAG00000009808.2	29712809	29727093	NFKBID	7983	1975	186471	No_or_no_constitutive_exon
CAAGAAGCCTGGGGGGCTGAGGAACTTCAAGAAGCCTGAGGGGGTCTGAGGA	29956058	29956092	29956142	29956090	-1	22	ENSCJAG00000009585.2	29956058	29958038	COX7A1	7983	1975	186471	No_or_no_constitutive_exon
TTCCTCTCAGAGGCCTCAGGACTTTGGAGAACAGGCCTAATACAGGGAAGAA	30668998	30669062	30669112	30669060	-1	22	ENSCJAG00000013430.2	30659495	30670676	ZNF540	7983	1975	186471	No_or_no_constitutive_exon
GTGTGTGAGGAACTGCAAGAAACTCAGAGCAGATTGAGAGTGGGGAAGAGTA	30668426	30668462	30668512	30668460	-1	22	ENSCJAG00000013430.2	30659495	30670676	ZNF540	7983	1975	186471	No_or_no_constitutive_exon
CTTCAGAAAAGGATATTCATGAAATCAGTTTTTCCAAGGGAATATAATAGAA	30661735	30661795	30661845	30661793	-1	22	ENSCJAG00000013430.2	30659495	30670676	ZNF540	7983	1975	186471	No_or_no_constitutive_exon
TAAGTAGCTGGACCCAGACCTTTATCATTTCTCATGAACAGGGTATCAAGTT	31052816	31052900	31052766	31052818	1	22	ENSCJAG00000013471.3	31000277	31069997	ZNF585B	7983	1975	186471	No_or_no_constitutive_exon
TATCAAAGGGTGGGGTTTTTCTGAGAAACGTGGGATCCCCGGGTACCGAGCT	31165788	31165856	31165906	31165854	-1	22	ENSCJAG00000013480.2	31126394	31186235	WDR87	7983	1975	186471	No_or_no_constitutive_exon
CCCTGACCCCAGGGTCCTGCCGTGGGCTTCCAACTTCAGGGGATGCGTAGGG	31588297	31588392	31588247	31588299	1	22	ENSCJAG00000013549.2	31587874	31588690	C19orf33	7983	1975	186471	No_or_no_constitutive_exon
TGCCCCCAGCTGACGCTGAGAGAAGATAGGGCTGGATTCGATTCGGGAAGTG	31647963	31648075	31647913	31647965	1	22	ENSCJAG00000013568.2	31624470	31661789	CATSPERG	7983	1975	186471	No_or_no_constitutive_exon
GGTCTCTGATGGCGGCTCATGAGACCCCCTGTCCCCACGCGGGAGTCCAGGT	31805417	31805604	31805367	31805419	1	22	ENSCJAG00000013497.3	31779879	31841165	None	7983	1975	186471	Yes
TACCATGATGAGGGCTACGGGCCCCCCCCACCTCACTACGAAGGGAGAAGGA	32138608	32138654	32138704	32138652	-1	22	ENSCJAG00000013931.2	32134795	32151128	HNRNPL	7983	1975	186471	No_or_no_constitutive_exon
GAGTCTCCAAGAAGGATGAAGATCCAGGTAATGCGAGGATGGGAAGGGAGTG	32169463	32169490	32169540	32169488	-1	22	ENSCJAG00000013888.2	32168094	32170783	RINL	7983	1975	186471	No_or_no_constitutive_exon
CACTGACCTTGGGCCATTTCCTTCTCTTCCCCTCTCCCCTGGGGGCTTAGAT	32769054	32769148	32769004	32769056	1	22	ENSCJAG00000014182.3	32748526	32781587	SUPT5H	7983	1975	186471	No_or_no_constitutive_exon
GACCGTGAGCTACACGCGTGCCGTGCGGGTGGAGGCCCGCGGGGTGAAAGGT	32862270	32862300	32862220	32862272	1	22	ENSCJAG00000014304.3	32861711	32914999	FCGBP	7983	1975	186471	No_or_no_constitutive_exon
AGCAGAGACAGTGGAAGGTCACGGTGAGAGCAACGGGGAGCAGGGCTGAGGG	32881018	32881065	32880968	32881020	1	22	ENSCJAG00000014304.3	32861711	32914999	FCGBP	7983	1975	186471	No_or_no_constitutive_exon
TTGACCTCGTGATCTGCCCACCTTGGCCTCCCAAAGTGCTGGGATTGCAGGT	32881602	32881625	32881552	32881604	1	22	ENSCJAG00000014304.3	32861711	32914999	FCGBP	7983	1975	186471	No_or_no_constitutive_exon
CGGCATGAGTCACTCACCAGTCCCTGTCTCCTGGCTGGCTGGCTGGGCAGGT	32937984	32938173	32937934	32937986	1	22	ENSCJAG00000014325.1	32934322	32943539	DYRK1B	7983	1975	186471	Yes
GGAGCCCCGGTTGCAGCGGCGGTGGTGGCCAGGGCAGCCGCGGCGGGTAGGG	33370781	33371785	33370731	33370783	1	22	ENSCJAG00000014401.2	33370387	33371785	None	7983	1975	186471	No_or_no_constitutive_exon
CTCAGCCTTCAACTCTCGAGCTGTTATTTGGGATTGAGTATCGGGCAGAGGG	33464974	33464982	33465032	33464980	-1	22	ENSCJAG00000014507.2	33462621	33510725	ZNF780B	7983	1975	186471	No_or_no_constitutive_exon
ACATGCGAGGGTGGGGAGGAGGGTGTTTGCTGGGACCACTGGGTGTTGAGGT	33934505	33934562	33934455	33934507	1	22	ENSCJAG00000014669.3	33879884	33989605	SPTBN4	7983	1975	186471	No_or_no_constitutive_exon
CACACTTGTAATCCCAGCACTTTGGGAGGCCGAGGTGGGCAAATCACGAGGT	33941527	33941569	33941477	33941529	1	22	ENSCJAG00000014669.3	33879884	33989605	SPTBN4	7983	1975	186471	No_or_no_constitutive_exon
CCCAGACGGTGACAATTCAGGGTGTTTAGGAATATGATAGGGGAGTGTAGGG	33959819	33959855	33959769	33959821	1	22	ENSCJAG00000014669.3	33879884	33989605	SPTBN4	7983	1975	186471	No_or_no_constitutive_exon
ACGCTGATGAAGCGCTGGATCTCGAGCAGCACTGCATTGGTGTAGGGCAGGT	34221796	34221852	34221746	34221798	1	22	ENSCJAG00000014887.2	34213023	34221852	EGLN2	7983	1975	186471	No_or_no_constitutive_exon
GCCGTGGTGACTATCCTGTCTTTTTCAACTTTACCAAGGGCAATGGTAAGCC	34246926	34247026	34247076	34247024	-1	22	ENSCJAG00000034902.2	34231551	34248251	CYP2F1	7983	1975	186471	No_or_no_constitutive_exon
TCTGGTGCAGGAGCTTTGGAAATACAAGGGTGAGTCCTTGGGGATGATAGGA	34339694	34339726	34339776	34339724	-1	22	ENSCJAG00000020082.2	34327281	34340849	CYP2B6	7983	1975	186471	No_or_no_constitutive_exon
CAGTGAGGTATTCATGGGCAGAGACAGAGACAGATGAAACAGAGGGATAGGG	34339583	34339627	34339677	34339625	-1	22	ENSCJAG00000020082.2	34327281	34340849	CYP2B6	7983	1975	186471	No_or_no_constitutive_exon
CCCCCGCCACTGCGGGGAGGAGGGGGAGGAGGAGCGGGAGGAGGGACGAGCT	34527339	34527355	34527405	34527353	-1	22	ENSCJAG00000020149.2	34505816	34527958	TGFB1	7983	1975	186471	No_or_no_constitutive_exon
CTGAGGGAGGAGGGGGCTGGGGGCCTGGACGCCTGGGTCTGAGGGAGGAGGG	34828433	34828530	34828383	34828435	1	22	ENSCJAG00000020252.2	34818557	34845422	ARHGEF1	7983	1975	186471	No_or_no_constitutive_exon
GGTGGCCATGGGAGGCACCCTCTCATGCTCACATATCCCCCGGGGCACAGAG	35045698	35045847	35045897	35045845	-1	22	ENSCJAG00000012753.2	35041248	35084539	POU2F2	7983	1975	186471	Yes
TTCACAAGTGCCCAGGGGTGGGGTCCAGGGACCCTAATAGGGGGCAGGAGGC	35287283	35287491	35287233	35287285	1	22	ENSCJAG00000012919.2	35281632	35293677	TMEM145	7983	1975	186471	No_or_no_constitutive_exon
AATGTGGGTGTCTCATTTCAAGGGGTCTGGGTCAAGTTCCTGGGGAGTAGCT	35332878	35332958	35332828	35332880	1	22	ENSCJAG00000012930.2	35295102	35350520	MEGF8	7983	1975	186471	No_or_no_constitutive_exon
GAACCTACCACTGTACGGAATGCGAGGATTCCTTCGATAACCTGGGGGAGCT	35909301	35909473	35909523	35909471	-1	22	ENSCJAG00000013510.2	35909059	35922677	ZNF428	7983	1975	186471	No_or_no_constitutive_exon
GGGCTTCACTTGCCCACATATGTTAATTCTGTGTCTTTTTAGGAGGGAAGAT	36225890	36227351	36225840	36225892	1	22	ENSCJAG00000013331.2	36209557	36250298	None	7983	1975	186471	Yes
GGACTGTCCTGGCATCAAAGGTCAACAGTTAGAGGATGGGGGGGTGTCAGGT	36737197	36737283	36737147	36737199	1	22	ENSCJAG00000013193.3	36719272	36738105	CEACAM19	7983	1975	186471	No_or_no_constitutive_exon
GCACTGGGACTTCCACACCACCATCTCCAGGACTCGTTTTGGGGTGACAGAT	36754204	36754241	36754154	36754206	1	22	ENSCJAG00000013177.2	36752278	36761742	CEACAM16	7983	1975	186471	No_or_no_constitutive_exon
ATAAGGAGTCAGGGTTCAGAAAACCTGAGGGAGGCGGGACTGGAGAGCAGGG	36812367	36812609	36812317	36812369	1	22	ENSCJAG00000013159.2	36800928	36816253	BCL3	7983	1975	186471	No_or_no_constitutive_exon
CCCGCCTCGGGCCAGGGCCAGTGTGTGACGTAGGGGCCGGGGCAGGCCAGGG	37040346	37040391	37040296	37040348	1	22	ENSCJAG00000013016.3	36892210	37040614	CLPTM1	7983	1975	186471	No_or_no_constitutive_exon
TGGCCGGGCGCAGTGGCTCACACCTGTAATCCCAGCACTTTGGGAGGCAGAG	36982065	36982083	36982015	36982067	1	22	ENSCJAG00000013050.2	36981642	36986117	None	7983	1975	186471	No_or_no_constitutive_exon
GATCCTTTCGAGATAGGTAGGAGGTGTCCGCGGGCTAATTAGGGCGCCAGGG	37270165	37270247	37270297	37270245	-1	22	ENSCJAG00000012854.2	37263805	37283607	EXOC3L2	7983	1975	186471	No_or_no_constitutive_exon
CGGTTGGACCAGCTGGGCTGGGTGGCAGCCCGGGGAGTGGGATCCGGGAGGA	37562194	37562279	37562329	37562277	-1	22	ENSCJAG00000012569.2	37550845	37564908	RTN2	7983	1975	186471	Yes
GGCCGCCCGATGCGTCTCCGCCCCCCGGCAGCGCGCGGCCCGCGCGGGAGCC	38591391	38591481	38591531	38591479	-1	22	ENSCJAG00000011828.2	38589641	38603495	DACT3	7983	1975	186471	No_or_no_constitutive_exon
AGGAGCTGGCAGTCCTGACACAGCCCATTTCCTCCCTGCGGTGGGTGCAGAC	38630822	38630993	38631043	38630991	-1	22	ENSCJAG00000011749.2	38629775	38649108	STRN4	7983	1975	186471	Yes
CCTATAGCTGTGGGATCCGGCTCACCTCCTCTCCCGTCTCTGGGACATAGTC	38999438	38999661	38999711	38999659	-1	22	ENSCJAG00000011601.3	38976698	39022275	ZC3H4	7983	1975	186471	No_or_no_constitutive_exon
TGGGGTGGGATGTGCGACAGTGCCCTGACTACCTGTGCACTGGGGGGCAGGG	39179256	39179441	39179206	39179258	1	22	ENSCJAG00000011548.2	39171820	39185699	CCDC9	7983	1975	186471	No_or_no_constitutive_exon
GGCGGTGAGCTCATGGGGGTGAGGGACCATGAGGATGGGGAGGGGCAGAGGG	39173700	39173780	39173650	39173702	1	22	ENSCJAG00000011548.2	39171820	39185699	CCDC9	7983	1975	186471	No_or_no_constitutive_exon
GGGTTCAGGCAATTCTCCTGCCTCAGCCTCCTGAGTAGCTGGGACTACAGGC	39671669	39671734	39671619	39671671	1	22	ENSCJAG00000037909.1	39664727	39671734	None	7983	1975	186471	No_or_no_constitutive_exon
GTGTCTGGCAAGAGGAGACTGGCCAGTCTCCTGGGAGTGCAGAGGGTGAGGG	39929154	39929186	39929236	39929184	-1	22	ENSCJAG00000000523.2	39929154	39943015	None	7983	1975	186471	No_or_no_constitutive_exon
GGGCGGGGCTGGGAGGAGGGACTTTGGGGTGGAGGAGGTGGGGCTAGGAGGG	40332292	40332293	40332242	40332294	1	22	ENSCJAG00000000450.2	40311101	40369323	GRIN2D	7983	1975	186471	No_or_no_constitutive_exon
CCCCTGTTTACTCCTTCCCTCTGTGTGTCCGTCTATCTCGGGTTGTGAAGGT	40561651	40563388	40561601	40561653	1	22	ENSCJAG00000000366.2	40553205	40563461	SPHK2	7983	1975	186471	No_or_no_constitutive_exon
CCCTGGCCTTTCTCCACCACTCATTGTCACTCTCTTACCCGGGTTTGGAGGG	40598512	40598603	40598462	40598514	1	22	ENSCJAG00000036680.1	40593302	40609587	None	7983	1975	186471	No_or_no_constitutive_exon
GGGTTGCCTCCCGTCCTCGGACTGAATTGGGCAAGCGAGCTGGTGGGCAGGG	40667025	40667189	40667239	40667187	-1	22	ENSCJAG00000000320.2	40649178	40667455	RASIP1	7983	1975	186471	No_or_no_constitutive_exon
TCCACTAGGTGTCTACTGTGTGCCAGGGCTCCTGCTGGGTCCAGAAAAAGCC	40664094	40664148	40664198	40664146	-1	22	ENSCJAG00000000320.2	40649178	40667455	RASIP1	7983	1975	186471	No_or_no_constitutive_exon
CCTCTGCCTGCCCCTTAACTCACCCTTCTCTCTTCCTACTAACGGGTCAGGA	41043514	41043541	41043464	41043516	1	22	ENSCJAG00000000151.2	41016093	41048200	PPFIA3	7983	1975	186471	No_or_no_constitutive_exon
TGAACCAGGAGGAGGAAGAAGAGGAGGAGGAGGAGGAGGAGAGGGAAGAGAG	41050613	41050649	41050699	41050647	-1	22	ENSCJAG00000000136.3	41048405	41052403	HRC	7983	1975	186471	No_or_no_constitutive_exon
AGTCAATGACAAGGTCAGAGAAAGACACACCGACCTGGACCGAGGGAGAGAG	41202490	41202547	41202440	41202492	1	22	ENSCJAG00000000113.2	41199402	41202547	None	7983	1975	186471	No_or_no_constitutive_exon
AGGGCGCGAGGAGGTCTGGACCCGGCGTGGAGGGGGCCAGACTGGGGCAGAT	41306239	41306330	41306380	41306328	-1	22	ENSCJAG00000000089.2	41305298	41317918	SLC17A7	7983	1975	186471	No_or_no_constitutive_exon
GTTTGTGGAGTGGGCTCGGCAGGAAACTTCAAACCAGTGTGGGTGAGCAGGG	41348348	41348384	41348298	41348350	1	22	ENSCJAG00000000074.3	41329320	41375741	ALDH16A1	7983	1975	186471	No_or_no_constitutive_exon
GGTGTAATCCCTTGGGTGGGGACTCAGCAGAGTGAAGACCTTGGGGTGAGGA	41537884	41537973	41537834	41537886	1	22	ENSCJAG00000003625.3	41530387	41547573	SCAF1	7983	1975	186471	No_or_no_constitutive_exon
AAAATAATTAGCTGGGGCCAGCTTCTGTAATCACAGCACTTTGGGAGGAGCT	41559403	41559411	41559353	41559405	1	22	ENSCJAG00000003663.3	41553742	41564079	BCL2L12	7983	1975	186471	No_or_no_constitutive_exon
GCCAATAAATGATCATTTTTTTTTAAGGGTGAGGCCACAAGGCAGGGCAGGG	42219490	42219663	42219440	42219492	1	22	ENSCJAG00000003806.2	41670446	42231021	POLD1	7983	1975	186471	No_or_no_constitutive_exon
GTAGTGTCCAGGCCTGGGCGGGGCCTCTGCTCACAGGGATGTGGGGTCAGTG	41771857	41772024	41771807	41771859	1	22	ENSCJAG00000004105.2	41762370	41772024	PTOV1	7983	1975	186471	No_or_no_constitutive_exon
TGCAGGAGGTGAGGCTGGGGTACCCTGGGGTAGGCTGGGTTATGGGACAGGA	42109222	42109226	42109172	42109224	1	22	ENSCJAG00000004268.3	42034762	42125215	MYH14	7983	1975	186471	No_or_no_constitutive_exon
CACTGCACCTCACGCTCGCCTTTGTCTCTGTTTGACACCCTTGGGAGCAGAT	42135833	42136025	42136075	42136023	-1	22	ENSCJAG00000004396.2	42135486	42139375	KCNC3	7983	1975	186471	No_or_no_constitutive_exon
CGAGAGAGGAGGGGCGGGGTGAGGGAGGAGGGGCAGGGGGCAGCAGATAGAT	42266108	42266157	42266058	42266110	1	22	ENSCJAG00000007794.2	42246616	42282756	MYBPC2	7983	1975	186471	No_or_no_constitutive_exon
GACACTGGGGGCCAGGGTGGGGGTGGGGGTGGGGGCGGGGGTGGGGGCAGTG	42298794	42298847	42298744	42298796	1	22	ENSCJAG00000003629.2	42292936	42299891	EMC10	7983	1975	186471	No_or_no_constitutive_exon
TAGAAATGCTCGAATGGAGAAATCATGAGTGGGGTCTCGGAGGGGACCAGGG	42601232	42602240	42601182	42601234	1	22	ENSCJAG00000016704.2	42589774	42602339	GPR32	7983	1975	186471	No_or_no_constitutive_exon
GCAGGTGCAGACACAGAGACAGAGCCGGACCCAGCAGAGAGGGAAGGAAGTG	42870649	42870753	42870803	42870751	-1	22	ENSCJAG00000016610.3	42770578	42917732	KLK7	7983	1975	186471	No_or_no_constitutive_exon
GCTGGGTGGTGAGTGGGCTGGGGGCCAGAAAGGACCTGGGGCGGAGCTAGGA	43147998	43148023	43148073	43148021	-1	22	ENSCJAG00000018511.3	43142356	43258449	None	7983	1975	186471	No_or_no_constitutive_exon
TGCAGGTTGAGCCTGTGTCTCCCCATAGGGTCCCAGGCTATGGATGGGAGCT	43147714	43147964	43148014	43147962	-1	22	ENSCJAG00000018511.3	43142356	43258449	None	7983	1975	186471	No_or_no_constitutive_exon
CAGAAAGCAACTGGAAAAATAAATGCGCATCCTCCCATTTGGGGCCGGAGCC	43228585	43228646	43228535	43228587	1	22	ENSCJAG00000018499.3	43227965	43230647	None	7983	1975	186471	No_or_no_constitutive_exon
CAATGTACAGTCAGAGGGTGGAGGAAGGAGACTCAGAGATGGGAGGATAGAC	43321635	43321698	43321585	43321637	1	22	ENSCJAG00000002104.1	43320963	43322003	None	7983	1975	186471	No_or_no_constitutive_exon
CATGCCTGTAATCTCAGCACTTTTGGAGGCTGAGACGGGCATATCAAGAGGT	43384833	43384998	43384783	43384835	1	22	ENSCJAG00000022458.2	43384353	43440837	FPR2	7983	1975	186471	No_or_no_constitutive_exon
GAACTCAAAGGAGCTGCCGATGGCCTGCTGACTGAGTGAGGGAAAAACAGGC	43699625	43699668	43699575	43699627	1	22	ENSCJAG00000033751.1	43698778	43700117	None	7983	1975	186471	No_or_no_constitutive_exon
CTTGGAGTCGCTGGCCACAGTGGAAGAGACAGTGGTGCGGGACAAGGCAGTG	43773666	43773844	43773616	43773668	1	22	ENSCJAG00000001967.2	43753754	43789800	PPP2R1A	7983	1975	186471	No_or_no_constitutive_exon
CCAGGGCCCACACTTCCAGCTCATTCCGGCGCCGAGTCTCTAGAGGGCAGGG	44591740	44591745	44591795	44591743	-1	22	ENSCJAG00000033666.1	44591334	44592670	None	7983	1975	186471	No_or_no_constitutive_exon
GAACCAGTCATTCCAAACTTCCAGAACGAGAGGCTGCTGGTAAGGGATAGGG	45301490	45301531	45301581	45301529	-1	22	ENSCJAG00000018494.3	45299280	45324951	VSTM1	7983	1975	186471	No_or_no_constitutive_exon
CAGGATACTGTCCCGCCGCCTGTAATCTTTTTTTTCTCCAGAACGGGAAGCT	45410149	45410293	45410343	45410291	-1	22	ENSCJAG00000001106.2	45409825	45413556	LENG1	7983	1975	186471	No_or_no_constitutive_exon
TTTCTTGGTCTGGAGGACCATCAGATTTTAAAGACTGGGGAGGACTGAAGCC	45410046	45410206	45410256	45410204	-1	22	ENSCJAG00000001106.2	45409825	45413556	LENG1	7983	1975	186471	No_or_no_constitutive_exon
CCACCCAACCTTCAGGCTAGGTGGGACTCCTGAGCCTGAGGGCTGAAGAGAG	45430394	45430433	45430483	45430431	-1	22	ENSCJAG00000001108.2	45414017	45430588	TMC4	7983	1975	186471	No_or_no_constitutive_exon
GGGTCTGAGGGAGGAGGGGCCGGGGGTCTGGACTCCTGGGGCTGGGGGAGGA	45429887	45429934	45429984	45429932	-1	22	ENSCJAG00000001108.2	45414017	45430588	TMC4	7983	1975	186471	No_or_no_constitutive_exon
GCCTCCTACTTCTCAAGGCAGAAGTGCTTGAGCCTGGGAGGTGGAGAGAGCC	45417645	45417730	45417780	45417728	-1	22	ENSCJAG00000001108.2	45414017	45430588	TMC4	7983	1975	186471	No_or_no_constitutive_exon
CCCAGGATGGTGAGTGAGGAGATGCTCGCGGTCATGGGGCTGGCACAGAGGG	45523080	45523115	45523165	45523113	-1	22	ENSCJAG00000001166.3	45512627	45565557	None	7983	1975	186471	No_or_no_constitutive_exon
GGATTCAGGGGTGTCAGGCCCAGTTTCCAAAGAGGAAGGCTCAGGGAGAGAG	45656243	45656250	45656193	45656245	1	22	ENSCJAG00000001214.3	45654523	45673989	TTYH1	7983	1975	186471	No_or_no_constitutive_exon
GGAGGGCAGAAAGTAGGGGTAGCCATGAGGGTGACGCCAGGGCGAGTCAGAC	45660258	45660319	45660208	45660260	1	22	ENSCJAG00000001214.3	45654523	45673989	TTYH1	7983	1975	186471	No_or_no_constitutive_exon
TTCATAGCATTGTCTGGAGATCCCTGAGTCTTCAGGCAGGTGGGGAGGAGCC	45793671	45793693	45793621	45793673	1	22	ENSCJAG00000036927.1	45793303	45794780	None	7983	1975	186471	No_or_no_constitutive_exon
TGCAGGGGGCATGGAAACCAGCCAGTGGGTGGACTGTCTAGGGGCTATAGGC	46183767	46183892	46183717	46183769	1	22	ENSCJAG00000000843.2	46180146	46185073	KMT5C	7983	1975	186471	No_or_no_constitutive_exon
CTGAGTCTGAGGGAGGAGGGACTGGGCCTGGACTCCTGGGTCTGAGGGAGGA	46201897	46201910	46201960	46201908	-1	22	ENSCJAG00000000853.3	46200068	46205805	FAM71E2	7983	1975	186471	No_or_no_constitutive_exon
GCAGCGAGCCCGGGCGCCAACGGCACCAGGACCGGCTCCGCGGGGCGGAGGC	46280886	46280931	46280981	46280929	-1	22	ENSCJAG00000032960.1	46272703	46281005	SHISA7	7983	1975	186471	No_or_no_constitutive_exon
GGTCCTGGAAGGATCCCAGTGTTTACCTCGTCCCTCCTGGGATTTAAAAGCC	46326621	46326679	46326571	46326623	1	22	ENSCJAG00000017084.3	46324562	46352061	SSC5D	7983	1975	186471	No_or_no_constitutive_exon
GCCAGCAGTGGGGGTGACACCTCTTTCCCTCCCTTGCAAAGGAGGGACAGAG	46665784	46665819	46665734	46665786	1	22	ENSCJAG00000032099.1	46650238	46690240	None	7983	1975	186471	No_or_no_constitutive_exon
GACACTTGACACTAGAGAAAGGCCTTATGAGTGTACTGAATGTGGGAGAGCC	48343771	48344061	48343721	48343773	1	22	ENSCJAG00000000037.3	48039616	48384381	None	7983	1975	186471	No_or_no_constitutive_exon
GCACCAGAAGAGCATGTTGACAGAAACACTTCAGAAGCATGTGGGCAGAGAC	48489895	48489899	48489949	48489897	-1	22	ENSCJAG00000000381.3	48276387	48494535	None	7983	1975	186471	No_or_no_constitutive_exon
TGGTGACAAAATAATCTCTGCCTTCCCCGAAAGCCTTATCAAATGGGTAGAG	48414270	48414717	48414220	48414272	1	22	ENSCJAG00000000391.2	48413906	48414717	None	7983	1975	186471	No_or_no_constitutive_exon
TGGGTCGGTGAGAGGCCCCCTCCTGGGGGTTGGGGGCTGGGAGGGCCTAGGG	48658454	48658470	48658520	48658468	-1	22	ENSCJAG00000000348.2	48648455	48658797	None	7983	1975	186471	No_or_no_constitutive_exon
CTGCCACCCTGCAGACTTGAGAATGGTAGAGCCTTGCAAAGGGAAACCAGCA	49113436	49113479	49113386	49113438	1	22	ENSCJAG00000032018.1	49107723	49113479	None	7983	1975	186471	No_or_no_constitutive_exon
CAGAGGGCCTCCCTGGAGGCCAGCATCGCAGATGCCAGCAGGGCAGGGAGCT	1611816	1611867	1611917	1611865	-1	3	ENSCJAG00000010836.1	1611581	1612858	None	7983	1975	186471	No_or_no_constitutive_exon
AACAGAGTCAGCTTCTGTGAGATTCTACAGGCCAGGATGGGGTGTCGGAGAA	6090136	6090196	6090246	6090194	-1	3	ENSCJAG00000005588.1	6089370	6090482	None	7983	1975	186471	No_or_no_constitutive_exon
TGGGAAGCATACACACTGAGGTCTGTAGGGGGGAACTAAGGGAGGGACAGTG	13424225	13424231	13424281	13424229	-1	3	ENSCJAG00000005304.2	13406700	13536820	WDR17	7983	1975	186471	No_or_no_constitutive_exon
AAGGGAGGGACAGTGTGGGGTGGGGAGTTGGGGAGGGATAACATGGGGAGAA	13424179	13424194	13424244	13424192	-1	3	ENSCJAG00000005304.2	13406700	13536820	WDR17	7983	1975	186471	No_or_no_constitutive_exon
CATGAGTGTGCCGGAAATGGCCATTATTATCCAGCACAAAGCACAGGGAGGA	26505379	26506342	26505329	26505381	1	3	ENSCJAG00000006368.1	26504756	26506342	None	7983	1975	186471	No_or_no_constitutive_exon
AGAAACGCCATCCTGCACTACATTGCCTGCGAGCCCAACCTGTGTGGGAGAC	30653291	30653678	30653728	30653676	-1	3	ENSCJAG00000018298.2	30653291	30653782	None	7983	1975	186471	No_or_no_constitutive_exon
GGTGAGTGACAGAGCAAAACCCTGTCTTTAAAAAAAAAAAAAAGGGTCAGCA	33475788	33475903	33475953	33475901	-1	3	ENSCJAG00000032317.1	33475193	33476448	None	7983	1975	186471	No_or_no_constitutive_exon
AGGGAGGGAGGGAGGGAGAGAGAGAGGGAGAGAGAGGGAGAGAGAGAGAGGG	39378225	39378379	39378429	39378377	-1	3	ENSCJAG00000008638.2	39378225	39379998	None	7983	1975	186471	No_or_no_constitutive_exon
CATGGCGGTTGGCAAGAACAAGCGCCTTACGAAAGGCGGTAAAAAGGGAGCC	41525766	41525779	41525829	41525777	-1	3	ENSCJAG00000002268.2	41519949	41525879	None	7983	1975	186471	No_or_no_constitutive_exon
TCCCCTTCCCTACCCTGTCCCTTCCCGTGAAGGTTTTGGGAGTCATGGAGAA	47175274	47175287	47175224	47175276	1	3	ENSCJAG00000002484.2	47002981	47179442	ZNF827	7983	1975	186471	No_or_no_constitutive_exon
GGGAGGAGGGGGAGGAGGAGGAGGAGAAGGAGGGGGAGGTGGCGGGGGAGCG	60144002	60144091	60144141	60144089	-1	3	ENSCJAG00000003244.2	60101994	60144758	PCDH10	7983	1975	186471	No_or_no_constitutive_exon
AGCCTGGGAAATAGAGTGAGACTCAGTCTCAGGGGGGGAAAAAAAAAAAGCC	71704093	71704098	71704148	71704096	-1	3	ENSCJAG00000002804.2	71570051	71774240	KIAA1109	7983	1975	186471	No_or_no_constitutive_exon
CATTTGCCAAGGAGAAGTTAACTAACACAGTGCTTCTTTCTGGGGGTTAGGA	72672277	72672375	72672227	72672279	1	3	ENSCJAG00000003105.2	72620937	72673720	QRFPR	7983	1975	186471	Yes
CTCTTCCCTCTCTCTTTTTTCCATCTTGCATGGCATCTTGGGGCGGAAAGGA	80233630	80233663	80233713	80233661	-1	3	ENSCJAG00000003564.2	80197335	80409076	ANK2	7983	1975	186471	No_or_no_constitutive_exon
CTAGACTTCCCCACTTCTAATTAAGTGTTTTCTCTTTCCAACGGGAAAAGGG	84763305	84763350	84763255	84763307	1	3	ENSCJAG00000016026.2	84420438	84819660	COL25A1	7983	1975	186471	No_or_no_constitutive_exon
CTTGCAAATCATGGCTGCTTCCTTAAATGAGGGTGGAGGGAGGACTGCAGAG	93276275	93276289	93276225	93276277	1	3	ENSCJAG00000015247.2	93172696	93299130	EMCN	7983	1975	186471	No_or_no_constitutive_exon
TAGGACACTCCCATTCCTCATCAAAGAAGATCAACTGTAAAGGGGCACAGAA	98749899	98749956	98750006	98749954	-1	3	ENSCJAG00000006930.2	98713130	98874054	BMPR1B	7983	1975	186471	No_or_no_constitutive_exon
CAGCAGATCCGCATGTCCCGCCGCAGGAAGGCCATGGTTCTGATGGGAAGAA	99938315	99938489	99938265	99938317	1	3	ENSCJAG00000006768.1	99938146	99939088	None	7983	1975	186471	No_or_no_constitutive_exon
TTCTCTCTTTCAATTTTCCTTTTTTCTCCCCCTCCATTTCAAATGGGAAGCT	112927953	112928033	112927903	112927955	1	3	ENSCJAG00000015113.2	112900370	112941706	RASGEF1B	7983	1975	186471	Yes
ATCTAACTAATATCTCTCTGTGATGGATTATTCTTATTCTGGGTGTTAAGGA	116278931	116279015	116279065	116279013	-1	3	ENSCJAG00000014882.2	115993834	116478339	FRAS1	7983	1975	186471	No_or_no_constitutive_exon
GAGAGGGAGAGAAAGACAGCTCCCATGCTGCTGTGGGAGGGGATCCAGAGAA	116976426	116976435	116976485	116976433	-1	3	ENSCJAG00000014839.2	116975024	117042171	CXCL13	7983	1975	186471	No_or_no_constitutive_exon
TTGGTTTCTCTTGCTTCTTACTATATCTCTTTTTCTCCCATGGGGGTTAGGC	119228138	119228258	119228088	119228140	1	3	ENSCJAG00000019952.2	119223215	119265799	RCHY1	7983	1975	186471	Yes
GGCCTCAAGTGATCTGCTCACCTCGGCCTCCCAAAGTGCTGGGATTACAGGC	121649343	121649709	121649293	121649345	1	3	ENSCJAG00000014202.2	121636388	121650329	COX18	7983	1975	186471	No_or_no_constitutive_exon
GTACTTAGTTGAAGAAACAGAGTAAGCAATTTACTTACTTTTGGGGGCAGGA	123904319	123904487	123904537	123904485	-1	3	ENSCJAG00000014529.2	123887381	123992417	RUFY3	7983	1975	186471	Yes
CAGTAAGCTGAGATCGTGCCACTGCATTCCAGCCTGGGTGACAGAGTGAGAC	137280278	137280283	137280228	137280280	1	3	ENSCJAG00000036362.1	137278439	137280742	None	7983	1975	186471	No_or_no_constitutive_exon
ATGCAGCCCCACACAAATTCTCAAATGCTCCTGAGTAGCTGGGATTACAGAT	137288054	137288159	137288209	137288157	-1	3	ENSCJAG00000031835.1	137287874	137297418	None	7983	1975	186471	No_or_no_constitutive_exon
ATTTCAATGTTCACTCAATGTGTATTTTTTTTTTATCCACTTGCAGGGAGTG	141449506	141450824	141449456	141449508	1	3	ENSCJAG00000018599.2	141427185	141451769	LRRC66	7983	1975	186471	No_or_no_constitutive_exon
TATTCATTTTTTTTTTTGCCATTTTAATTATTTTATACTGGGACACGTAGGT	148202147	148202221	148202097	148202149	1	3	ENSCJAG00000019105.2	148133376	148386158	ATP8A1	7983	1975	186471	No_or_no_constitutive_exon
GCCCTGTACCCCTGTGCTGGTGGTGGCCACCCAGACTGACCAGCGGGGAGAT	150653610	150653697	150653747	150653695	-1	3	ENSCJAG00000019407.2	150652975	150654064	RHOH	7983	1975	186471	No_or_no_constitutive_exon
GGATGATAAAGGAGGTCTGGAGGGTGCTGGGTGGAGGTGCTTGAAGGGAGGA	165119214	165119353	165119403	165119351	-1	3	ENSCJAG00000021059.2	165101557	165119401	None	7983	1975	186471	No_or_no_constitutive_exon
CCAAATGATGGTTTGCTTCCAGACTTCTTTTAAAGGACAGGGAATAACAGGG	165236179	165236231	165236129	165236181	1	3	ENSCJAG00000021061.2	165186678	165334585	SEL1L3	7983	1975	186471	No_or_no_constitutive_exon
GGACTCCTGAAAGAAACAAAGTGGTTGATTTGGTGTTCTCTGTGGGACAGGA	173720073	173720179	173720229	173720177	-1	3	ENSCJAG00000012680.2	173697353	173725012	LAP3	7983	1975	186471	No_or_no_constitutive_exon
AAATACCAACAATGAAAAAAACCCACAAAACAGGAAAGGGAAAACACAAGTG	175311620	175311634	175311570	175311622	1	3	ENSCJAG00000012523.2	175269882	175377084	PROM1	7983	1975	186471	No_or_no_constitutive_exon
TCTCAGCTCTCCCCCAGAATTGTGGAAGTGGGGTGGGGGACATGGGGAAGGG	182235898	182235932	182235982	182235930	-1	3	ENSCJAG00000000139.2	182197671	182247674	STX18	7983	1975	186471	No_or_no_constitutive_exon
CTCAGGTGGAGAGAGATATAGAGAAGTCAGGAAAGCGGAGGGAGGCCCAGCT	183664795	183664918	183664745	183664797	1	3	ENSCJAG00000010606.2	183568250	183666340	EVC	7983	1975	186471	No_or_no_constitutive_exon
GGAGGCGGGGGCGGAGGAGGAGCTGGAGCAGGCGGCGGAGGGGAAGGAAGCC	184956426	184957670	184957720	184957668	-1	3	ENSCJAG00000004152.1	184956426	184958085	None	7983	1975	186471	No_or_no_constitutive_exon
AAAGTTCCAAATCAGAGGCCAAGGGCACCGTGTCAAAAGTCACTGGGAAGAA	185784731	185784819	185784869	185784817	-1	3	ENSCJAG00000001034.3	185733445	185847810	AFAP1	7983	1975	186471	No_or_no_constitutive_exon
CAGGCAAGGAAGGAAGAAAGTCTTAGAGGCATCAGGATGGGGGTGGTGAGGA	188387609	188387613	188387663	188387611	-1	3	ENSCJAG00000014371.2	188386171	188422978	RNF4	7983	1975	186471	No_or_no_constitutive_exon
TGGGGGAGGTGTTTGGGGAGTCCCTGCCACACCCCAGGCCTGGGGCTGAGGG	188557512	188557534	188557462	188557514	1	3	ENSCJAG00000014389.2	188475164	188632176	ZFYVE28	7983	1975	186471	No_or_no_constitutive_exon
TGGGGGTGCTTACGGGACCCTGGGCAGCCTTTGGATAAGAGGGCCTGAAGGT	188654537	188654589	188654487	188654539	1	3	ENSCJAG00000014432.2	188644778	188656530	MXD4	7983	1975	186471	No_or_no_constitutive_exon
AAAACACAACAGCCCGCAGGCCCTTTCCTCACTGCTCCCGTCAGTGGGAGCT	188909581	188909645	188909531	188909583	1	3	ENSCJAG00000001915.2	188909179	188919016	NELFA	7983	1975	186471	No_or_no_constitutive_exon
CAGGCCACTGGGCGAATCCGCTTGACGGAGGTTCGTTTACGAGGGCTGAGGG	188914727	188914864	188914677	188914729	1	3	ENSCJAG00000001915.2	188909179	188919016	NELFA	7983	1975	186471	No_or_no_constitutive_exon
CCTGCGGAGTGGCCCAGATGGTTACGCCAAACGCGCGCGCGGGAGCGGAGGG	189213221	189213412	189213171	189213223	1	3	ENSCJAG00000001790.3	189196875	189237271	SLBP	7983	1975	186471	No_or_no_constitutive_exon
AACTGGGCATGGTGCAGGGAGATATTCACTATGTCCAGGGTGGTGTGAAGGA	189515939	189516035	189516085	189516033	-1	3	ENSCJAG00000009461.3	189509025	189549489	UVSSA	7983	1975	186471	No_or_no_constitutive_exon
CACAGGCCATCTCCCCACACGCTGTCTCCTGCATCTTCCCACGGGGCCAGGT	189835384	189835542	189835334	189835386	1	3	ENSCJAG00000001804.2	189789265	189836224	RNF212	7983	1975	186471	Yes
GGAGGGGGCGGGACCGGGGGGGCGGGAGCTGGAGGGGGCGGGACGGTGAGCC	189928474	189928623	189928673	189928621	-1	3	ENSCJAG00000001838.2	189927239	189942677	IDUA	7983	1975	186471	No_or_no_constitutive_exon
CCACATCTCCAGTGCCACGAGCGGCTCCCGGAGCTCATCCATGGGGAAAGTG	190065230	190065231	190065180	190065232	1	3	ENSCJAG00000001896.3	190022665	190101385	GAK	7983	1975	186471	No_or_no_constitutive_exon
AGGTGGAAACAAAACTGCAGGGCCTTTAGGAGCAAACCTGCTGGGCAGAGTC	190096361	190096390	190096311	190096363	1	3	ENSCJAG00000001896.3	190022665	190101385	GAK	7983	1975	186471	No_or_no_constitutive_exon
CAGGGGCGCGCGCCCCCAGGACAGCTAAGTCGCCGCGGGCCGGGGACCAGCC	190164665	190164834	190164615	190164667	1	3	ENSCJAG00000001941.2	190158309	190165070	None	7983	1975	186471	No_or_no_constitutive_exon
TTAACTCTTTTAGTTTGTCTTTACTTTTGTATTTGCTGTTACCTAGGGAGTA	3851604	3851724	3851554	3851606	1	4	ENSCJAG00000006084.2	3834364	3879961	KIAA0319	7983	1975	186471	No_or_no_constitutive_exon
ATTCCCGGCTTAGCGGGCTGCCGCCGCCTCCAAGCCGGGGGACATGGAAGAC	6871528	6871783	6871833	6871781	-1	4	ENSCJAG00000007416.2	6869813	7062418	SOX4	7983	1975	186471	No_or_no_constitutive_exon
TACTGCCTCCCCTGCTGCAAGAGGACTATCTCCTGAGCCTCGGGGAGGAGGA	8032558	8035696	8035746	8035694	-1	4	ENSCJAG00000019544.2	8032558	8131062	E2F3	7983	1975	186471	No_or_no_constitutive_exon
CAGCTACTTGGGAGACTGAGGCAGGAGAATTGCTTGAACCTGGGAGGCAGAG	10850911	10850913	10850861	10850913	1	4	ENSCJAG00000006752.2	10643307	10869487	KIF13A	7983	1975	186471	No_or_no_constitutive_exon
TTTCTAAGCAACTCTTTTTTGTGTCATTTCTTAATAATTTGGGAAACCAGGT	11019566	11019665	11019516	11019568	1	4	ENSCJAG00000006685.2	10971042	11048400	NUP153	7983	1975	186471	Yes
AAATTGACAAAAACAAATGGAATTCCATGTGATTTTCTTGGGGTAAACAGAT	18663166	18663333	18663116	18663168	1	4	ENSCJAG00000021315.2	18620388	18665698	None	7983	1975	186471	No_or_no_constitutive_exon
TGAAGCCTGCTCAGAAAGCCTACATAGGCTTCGAGGGTGTGAAGGGAAAGAA	21038162	21038855	21038905	21038853	-1	4	ENSCJAG00000021333.2	21037516	21229923	DSP	7983	1975	186471	No_or_no_constitutive_exon
TTTCCATCCTTTCAGTGAAATTCTGCCCAACTCCACTGTGCAATGGGAAGAA	22489636	22489852	22489586	22489638	1	4	ENSCJAG00000021366.2	22325166	22491353	F13A1	7983	1975	186471	No_or_no_constitutive_exon
GACCCAGAAAGGGCTGGGCTTTCCTTCCTGAGCTAGGGGGCTGGGGACAGGG	28887556	28888193	28888243	28888191	-1	4	ENSCJAG00000035417.1	28885870	28888433	None	7983	1975	186471	No_or_no_constitutive_exon
TCAGTTTAGGCCCAAAAATTGGGCGGGGCTGACCGCAACGGCGGGGCCAGGG	30199287	30199563	30199237	30199289	1	4	ENSCJAG00000032474.2	30144178	30201888	None	7983	1975	186471	No_or_no_constitutive_exon
TATATATGGTTTTGGTAATAATAACACTAGCAGGTGGGTCCCCGGGGAAGTT	30481169	30481199	30481249	30481197	-1	4	ENSCJAG00000020701.2	30478611	30487723	TRIM10	7983	1975	186471	No_or_no_constitutive_exon
CAGCAAGTGAGCTTCTAAAAGTGAGAGACACCTCACACTTCGTGGGATAGGA	30493782	30493805	30493732	30493784	1	4	ENSCJAG00000020699.3	30489577	30497870	TRIM15	7983	1975	186471	No_or_no_constitutive_exon
GACAACAATCAGTCTTCAAATTTTGGACCCACGAAGGGAGGAAACTGGAGGC	30724272	30724389	30724222	30724274	1	4	ENSCJAG00000020672.1	30723431	30724389	None	7983	1975	186471	No_or_no_constitutive_exon
GCGGGGAGGGCCGGGGGTGGGGACGGGGCTGACCGCAGGGGCGGGGCCAGGG	30868013	30868289	30867963	30868015	1	4	ENSCJAG00000020011.2	30766251	30871054	CAJA-E	7983	1975	186471	No_or_no_constitutive_exon
CCCCCTGCTGTCAGATTGGGCGCTGTGGTCCAGGAGGGAAGAGAAGGGAGGG	31096995	31097012	31097062	31097010	-1	4	ENSCJAG00000019906.2	31094328	31105466	PPP1R18	7983	1975	186471	No_or_no_constitutive_exon
CTCCATCTCAAAAAAAAAAAAAAAAAAAAAAGAGTGGACTCTTGGGAAAGTA	31334315	31334560	31334265	31334317	1	4	ENSCJAG00000019826.2	31330050	31349067	VARS2	7983	1975	186471	No_or_no_constitutive_exon
GTCAGCACAGCCACCAACTCTAAGTCCACCTCCACCTTCAGTGGGGTCAGCA	31433935	31434589	31433885	31433937	1	4	ENSCJAG00000019816.2	31412442	31434878	MUC21	7983	1975	186471	No_or_no_constitutive_exon
AGCCACTGTGCCAAGCTGAGTAATGGCAACGGTTTGGGAGACTGAAGCAGGT	31609612	31609667	31609717	31609665	-1	4	ENSCJAG00000019801.2	31602075	31619575	CCHCR1	7983	1975	186471	No_or_no_constitutive_exon
AGGGTGGGGTCAAGGGGCGGGGCTGACCGCGGGGGCGGGGGCGGGGCCAGGG	31862212	31862488	31862538	31862486	-1	4	ENSCJAG00000003246.2	31704256	31863225	None	7983	1975	186471	No_or_no_constitutive_exon
GGGAAGGTGAGGGGTTCAGGAATGGAGAAGTCACTGCTGGGTGGGGGCAGCC	32025750	32026026	32025700	32025752	1	4	ENSCJAG00000003232.2	32017359	32027422	None	7983	1975	186471	No_or_no_constitutive_exon
CTCCAGCTTGATATATTTTCTGCCTTTCTGTGTTTGGCTGGGGTGTGCAGCA	32200629	32200827	32200877	32200825	-1	4	ENSCJAG00000003019.3	32193152	32210856	None	7983	1975	186471	Yes
ATTAAGGAACTGGGCTTGTGTTTGGTGTTTTGGGAAAGGGTTTAAGGAAGTG	32613101	32613115	32613165	32613113	-1	4	ENSCJAG00000002050.3	32599616	32666011	None	7983	1975	186471	No_or_no_constitutive_exon
CAGGGAAGCTGCTCACCTTCTCTGTCCCCTCTTCTCAGCTACAGGGGAAGAA	32611732	32612044	32612094	32612042	-1	4	ENSCJAG00000002050.3	32599616	32666011	None	7983	1975	186471	No_or_no_constitutive_exon
CATGGGCCCCGTGTCTGCCATCGGGGTGACGGGTGAGTGGACGGTGGGAGCC	32608787	32608794	32608844	32608792	-1	4	ENSCJAG00000002050.3	32599616	32666011	None	7983	1975	186471	No_or_no_constitutive_exon
GCCTGGCGTGGTGATGGGCACCTGTCATTCCAGCTACTTGGGAGGCTGAGGC	33671537	33671569	33671619	33671567	-1	4	ENSCJAG00000021551.2	33670994	33674177	PSMB8	7983	1975	186471	No_or_no_constitutive_exon
TCCACAGTACTTGACCCTGATTCTCCCTCACCAGGCACTGGGGGCCACAGTG	34003744	34003868	34003694	34003746	1	4	ENSCJAG00000021622.2	34002806	34006413	SLC39A7	7983	1975	186471	No_or_no_constitutive_exon
GGGAGACAAGCACGGAATCTGAGAGAGAGGCTGAGGTTGGGAATGAAGAGCG	34083399	34083906	34083349	34083401	1	4	ENSCJAG00000021735.2	34082754	34083906	B3GALT4	7983	1975	186471	No_or_no_constitutive_exon
TGGGACTCCGGGGTGGCCCAGGGGTCGCTCTCAGAAAGCTGAGGGCAGAGTG	34112890	34112922	34112972	34112920	-1	4	ENSCJAG00000021675.2	34111723	34123114	TAPBP	7983	1975	186471	No_or_no_constitutive_exon
GGTAAGTGCCCAGAAAAATCCATTTGGTCTCTTAGGGGAAGGAGATGCAGCA	34211406	34211412	34211356	34211408	1	4	ENSCJAG00000021681.2	34200252	34217725	KIFC1	7983	1975	186471	No_or_no_constitutive_exon
TTGGCTGGCTCTGGAGGCGCGGGTGGGCCGGCTTCTGTCACATGGGCGAGCT	34226003	34226033	34226083	34226031	-1	4	ENSCJAG00000021690.2	34224477	34226201	CUTA	7983	1975	186471	No_or_no_constitutive_exon
CTTGGGGTGGGGTGCCCCTCACAGTGCGGGGTCATGTGCCCGGCGGGCAGGT	34255619	34255831	34255569	34255621	1	4	ENSCJAG00000021691.2	34241436	34256953	SYNGAP1	7983	1975	186471	Yes
GGGAGGGGGAGGGGGCTCGGGGGGTGGCTCAGGGGGCAAGGGCAAAGGAGGT	34247246	34247446	34247196	34247248	1	4	ENSCJAG00000021691.2	34241436	34256953	SYNGAP1	7983	1975	186471	No_or_no_constitutive_exon
GGCCTCGGGTGCTTGTCTCTGGGGACCAGTGGGGAGGTTCTGGGGTGCAGAG	34410477	34410513	34410427	34410479	1	4	ENSCJAG00000016059.3	34409229	34410568	None	7983	1975	186471	No_or_no_constitutive_exon
AGCCAGGGCCTTTTCACTGTCTTATGCACATACCTTCTCGGGGAAATCAGGT	38488515	38488628	38488465	38488517	1	4	ENSCJAG00000005567.2	38441568	38491583	CMTR1	7983	1975	186471	Yes
TGGACAGGCCCACAGACAGGAGGTAGTGGGGAGGCAGCAGCTTGGGAAAGGG	38683652	38683662	38683712	38683660	-1	4	ENSCJAG00000005637.2	38668279	38728070	MDGA1	7983	1975	186471	No_or_no_constitutive_exon
ATGTCATTAGATTCAAGCTAACACTGTGAAACTCCTTCTGGGGCCAACAGGT	40408518	40408585	40408635	40408583	-1	4	ENSCJAG00000005922.2	40389743	40805025	KIF6	7983	1975	186471	No_or_no_constitutive_exon
GGTAGAGATGAAGTGGGGGGAGTGTTCTGTGAAGGGCAGGAAACAGGGAGGA	40634643	40634703	40634753	40634701	-1	4	ENSCJAG00000005922.2	40389743	40805025	KIF6	7983	1975	186471	No_or_no_constitutive_exon
GACGCCCCAGGCTATGAACCAAGTCATAACATTACGAAGTGGGAGGGAAGGT	42238227	42238501	42238177	42238229	1	4	ENSCJAG00000004063.2	42226504	42238501	APOBEC2	7983	1975	186471	No_or_no_constitutive_exon
TTCCTCCACAGCTCTGACCTGGGTCTCTTTCTGCAGGTTCCTGGGTAAAGGG	42400194	42400525	42400575	42400523	-1	4	ENSCJAG00000004143.2	42391250	42400899	None	7983	1975	186471	No_or_no_constitutive_exon
TTCCTCCACAGCTCTGACCTGGGTCTCTTTCTGCAGGTTCCTGGGTAAAGGG	42416206	42416452	42416156	42416208	1	4	ENSCJAG00000004154.2	42415916	42417598	None	7983	1975	186471	No_or_no_constitutive_exon
AGAACCTGACTGCTGGGGCCCCCACAGATTCGCCAACCCAGGAGCGGGAGGA	44325065	44325242	44325015	44325067	1	4	ENSCJAG00000004782.2	44260640	44330925	PPP2R5D	7983	1975	186471	No_or_no_constitutive_exon
CCCATGATGCCCCGCGGGATCTTTATCGTAACCGCAAGGAGTAGAGGGAGGT	44982561	44982601	44982511	44982563	1	4	ENSCJAG00000005854.3	44976608	44987023	MAD2L1BP	7983	1975	186471	No_or_no_constitutive_exon
ATACTGAAGATAACAGTTGTTTATTTGGGGAGAGGGGGATTAAAGAGTAGGT	49161569	49161580	49161519	49161571	1	4	ENSCJAG00000011860.2	49155296	49175556	ADGRF2	7983	1975	186471	No_or_no_constitutive_exon
CCGCCGCCGCATCGGAGCAGGAGCAGGAGCAGGAGTAGGAGCGGGAGCAGGA	54765488	54765925	54765975	54765923	-1	4	ENSCJAG00000011063.2	54718030	54766117	GCLC	7983	1975	186471	No_or_no_constitutive_exon
TTGGTCTGATTTTCTTTTGTTTCTACTATATCCTTTTTTTTCTGGGAAAGGT	57872561	57872768	57872818	57872766	-1	4	ENSCJAG00000010349.3	57838506	58349712	DST	7983	1975	186471	No_or_no_constitutive_exon
TGCAGGAGGGAAGTTCAAGGAAGAGAAAGTGTTTGAACCAAACGAGGGAGGC	58297531	58298191	58297481	58297533	1	4	ENSCJAG00000010713.1	58296844	58298191	None	7983	1975	186471	No_or_no_constitutive_exon
AAGAGCAAAAACTGACTTGGATTCACAAAAGTTCTGGCAGGGAGCATCAGCC	62079955	62079959	62080009	62079957	-1	4	ENSCJAG00000031425.1	62061697	63375031	EYS	7983	1975	186471	No_or_no_constitutive_exon
GGAGTTACTAAATGTCCTGTTTTTTCCTGTCTTGTTCACTGGGCAAACAGGG	70566991	70567075	70566941	70566993	1	4	ENSCJAG00000009737.2	70193402	70711280	RIMS1	7983	1975	186471	No_or_no_constitutive_exon
CTAAGTCTAAAGTAACGTCAAGACCATTGTGGCCACTTGTGGGTGACCAGCA	77390745	77390769	77390819	77390767	-1	4	ENSCJAG00000010691.2	77351775	77510648	PHIP	7983	1975	186471	No_or_no_constitutive_exon
ACGAGGCGGAGGAGGAGGAGGAGGAGGAGGAGGAGGGGGAGGAGGATGAGCT	88505533	88505609	88505659	88505607	-1	4	ENSCJAG00000000861.2	88462112	88505975	RRAGD	7983	1975	186471	No_or_no_constitutive_exon
CTTGCTAATCCAGTTTTTTTCTTCTTATATCTGTCATTACCCGGGGACAGGA	88780844	88781043	88781093	88781041	-1	4	ENSCJAG00000000907.2	88744371	88935046	MDN1	7983	1975	186471	No_or_no_constitutive_exon
ATTTGTTTTCTGTTATTCATCATGTTTTTTTCTCTGAATGAATGGGGCAGCA	88770815	88770979	88771029	88770977	-1	4	ENSCJAG00000000907.2	88744371	88935046	MDN1	7983	1975	186471	No_or_no_constitutive_exon
CAGTGAGTTACGATGGTGCCATTGCATTCTAGCCTGGGTGACAGAATGAGAT	88748607	88748612	88748557	88748609	1	4	ENSCJAG00000033715.1	88748482	88761495	None	7983	1975	186471	No_or_no_constitutive_exon
TTTCCGTTGCAAGTTGTGCTCCTCCACAAGAGGAAGTACTGGGCAAAAAGAG	106019306	106020524	106019256	106019308	1	4	ENSCJAG00000006246.2	105835848	106068395	CRYBG1	7983	1975	186471	No_or_no_constitutive_exon
CAGTTTTTCTAATCTCTTCGTTTTTTTTCTTTAATTTTTTTGGGGGGCAGGT	106091169	106091306	106091356	106091304	-1	4	ENSCJAG00000006218.2	106071217	106128620	RTN4IP1	7983	1975	186471	No_or_no_constitutive_exon
CGGCGGCGGCGGTAGCGGCGTGTAGGGGAGAGTAGCGTGGGGGCAAGGAGGG	107409655	107409900	107409950	107409898	-1	4	ENSCJAG00000005998.2	107325015	107566651	SEC63	7983	1975	186471	No_or_no_constitutive_exon
GCTTTAAAATGTAGCAGGAGGAGATGTAGTTCCCCCGCTCCCTGGGAAAGCG	107668876	107668877	107668927	107668875	-1	4	ENSCJAG00000005955.2	107667752	107766762	SNX3	7983	1975	186471	No_or_no_constitutive_exon
GCAAGAGCTCTTGGTGGATCATCAACCCTGACGGGGGGAAGAGCGGAAAGGC	108208628	108208766	108208578	108208630	1	4	ENSCJAG00000005929.2	108103143	108225229	FOXO3	7983	1975	186471	No_or_no_constitutive_exon
TCAGCAAAGCTGGGAGGGCTCCAGCTGGGCACAGACGTTGGGAGCAGGAGTC	116487507	116487564	116487614	116487562	-1	4	ENSCJAG00000032298.1	116487507	116487778	None	7983	1975	186471	No_or_no_constitutive_exon
TCATAGTACAACTGATTTTAAATTGAAGGGATTTTCTTTTTGGGGAATAGGT	118932667	118932849	118932899	118932847	-1	4	ENSCJAG00000004071.2	118868322	118990067	FAM184A	7983	1975	186471	No_or_no_constitutive_exon
TGAACCATCTCTTGTATTTATTCTTCATTGTGTACCGTTCTGGGGCATAGAT	118891980	118892193	118892243	118892191	-1	4	ENSCJAG00000004071.2	118868322	118990067	FAM184A	7983	1975	186471	No_or_no_constitutive_exon
GACAGCAAATAGATGTGAAGGTGGAACTGGAGAAGCGGCAAGGAGGGAAGCA	135487924	135487949	135487999	135487947	-1	4	ENSCJAG00000007678.2	135453294	135544726	HBS1L	7983	1975	186471	No_or_no_constitutive_exon
ACTAAAATGTTTTAAAATGTGAAAAAAAAACATTATTTTTTCAGGGCAAGAA	136920702	136921538	136921588	136921536	-1	4	ENSCJAG00000008294.2	136920702	137131925	MAP7	7983	1975	186471	No_or_no_constitutive_exon
ACAGGATATACTCAGTCAAGAAGTCATTGTTCAATCCTCTAAAGGGGAAGTA	138847395	138847442	138847345	138847397	1	4	ENSCJAG00000019028.2	138793867	138847442	None	7983	1975	186471	No_or_no_constitutive_exon
TATGACTATAAAAATATAATTAATGGATTAATCCTATTTCCAATGGGCAGAT	143090826	143090912	143090776	143090828	1	4	ENSCJAG00000019158.2	142989831	143140989	ADGRG6	7983	1975	186471	Yes
TAACCTATTACTCTTTTCTTTGTGTTGTGTGTGATGCTGATGGGAATCAGAT	146593293	146593467	146593517	146593465	-1	4	ENSCJAG00000019395.2	146553858	146639906	SHPRH	7983	1975	186471	No_or_no_constitutive_exon
AGGGCTCAAAATGTGTCAAGACCAGAGCTGATCTCTCTCTGTGGGGGCAGAA	150811927	150812209	150812259	150812207	-1	4	ENSCJAG00000013455.3	150718089	150880844	None	7983	1975	186471	No_or_no_constitutive_exon
GGGGCTCAGGATTTGTCAAGATTAGAGCTGATCTCTTTCCAATGGGGCAGAG	150720787	150721023	150721073	150721021	-1	4	ENSCJAG00000036082.1	150720000	150772797	ULBP1	7983	1975	186471	No_or_no_constitutive_exon
GGATGGGGGCTCAAAATGTGTCAAGAGCTGATCTCTCTCTGTGGGGGCAGAA	150768615	150768887	150768937	150768885	-1	4	ENSCJAG00000036082.1	150720000	150772797	ULBP1	7983	1975	186471	No_or_no_constitutive_exon
TCACACTTTCCTGCAGTTTTAATTTCTGGTTTTAATGGAATGGGTGACAGGA	151205413	151205573	151205363	151205415	1	4	ENSCJAG00000013438.3	151186334	151213320	IYD	7983	1975	186471	Yes
CGATTACTTCAGAGGAAACAAATGGTCACTGATGTCCTTCACCCGGGAAGGC	160176959	160177180	160177230	160177178	-1	4	ENSCJAG00000011618.1	160176880	160177274	None	7983	1975	186471	No_or_no_constitutive_exon
CTCGAAGGCAGCGAAGGGCAGACGGCGGCGGGAGCAACGGTAGTGGGCAGGA	160835176	160835232	160835126	160835178	1	4	ENSCJAG00000011777.2	160834241	160854769	ACAT2	7983	1975	186471	No_or_no_constitutive_exon
CAGACTAAAAGACGAATGAGGCAGCACTGCAGCTGTGTCATGGGAGTGAGTG	170271084	170271132	170271182	170271130	-1	4	ENSCJAG00000003506.3	170245752	170288435	THBS2	7983	1975	186471	No_or_no_constitutive_exon
GGGAGTTTGGCAGTGGAAGAGTCTTTGTTGCGGAAGGTGGGGTCAGGGAGTT	171366447	171366611	171366397	171366449	1	4	ENSCJAG00000020655.2	171351167	171457530	FAM120B	7983	1975	186471	No_or_no_constitutive_exon
TGTAGACAGTGCCAAAAAACAGCTCCAACCTCCAGCAGCTGGGAAGAGAGCC	404939	404967	404889	404941	1	5	ENSCJAG00000001273.3	310218	405330	SOGA1	7983	1975	186471	No_or_no_constitutive_exon
AGTGCTCCTGGTGGCTGGAAGGGGAGTTTGGGAGGTCCCCAAGGGCTCAGAA	1608890	1609035	1608840	1608892	1	5	ENSCJAG00000017709.2	1599503	1648296	None	7983	1975	186471	No_or_no_constitutive_exon
TATCCTTAATCAGAACCAGGGTGGAAAACAAATGAGGGGTCAGAGAAGAGCA	1652732	1652747	1652797	1652745	-1	5	ENSCJAG00000017733.2	1649390	1666153	ERGIC3	7983	1975	186471	No_or_no_constitutive_exon
TTCTATTTTGATTTTTAATGCTATGTTAAGAATACTCAGACGGGAGGTAGTT	1751196	1751386	1751436	1751384	-1	5	ENSCJAG00000017803.2	1734323	1791874	CEP250	7983	1975	186471	No_or_no_constitutive_exon
TAGAGAGAACACCCAGAAGTCATTCCCTACAATCTCACCAAGGGAGCCAGCC	1812129	1812343	1812393	1812341	-1	5	ENSCJAG00000017827.1	1811696	1814146	GDF5OS	7983	1975	186471	No_or_no_constitutive_exon
ACTGGGGTTCCTACCTTGCATCTCCCTACGCAGTCAGGGTTGGGGGTGAGTA	2132667	2132699	2132617	2132669	1	5	ENSCJAG00000017880.2	2116483	2148464	EDEM2	7983	1975	186471	No_or_no_constitutive_exon
TTTTGGCCCTTTCCCCTTCACACTTCTTTTCTTCCCCTGGCCCAGGGGAGAA	2272169	2272263	2272313	2272261	-1	5	ENSCJAG00000017977.2	2261154	2288447	MYH7B	7983	1975	186471	No_or_no_constitutive_exon
ATTGACCAGCTCGAATGCAAGGTGAGAGCTGCGGGACCAGGGCCCAAGAGGG	3649002	3649128	3648952	3649004	1	5	ENSCJAG00000018455.2	3633248	3651362	NECAB3	7983	1975	186471	No_or_no_constitutive_exon
TTTACCTTGTGATTCGTCCAGGTTGGCCTCCCAAAGTGCTGGGATTACAGGC	3980095	3980097	3980045	3980097	1	5	ENSCJAG00000018500.2	3961434	3999627	CDK5RAP1	7983	1975	186471	No_or_no_constitutive_exon
CAATGAGCTGAGATTGTGATAGTGCACTCCAGCCTGGGCCACAGAGCAAGAC	4206282	4206287	4206337	4206285	-1	5	ENSCJAG00000034914.1	4197168	4225696	BPIFB4	7983	1975	186471	No_or_no_constitutive_exon
TCCTGTTCTGTCTCTGTGTTCACCAACCCTCTCTTCCATTGGGGGTCCAGGT	4242036	4242090	4242140	4242088	-1	5	ENSCJAG00000018580.2	4234522	4254210	BPIFB3	7983	1975	186471	Yes
GTGTCCACAGGCATGACCATCACTGGCAAGAGGTGAGTGTGGCAGGGGAGGG	4273607	4273634	4273684	4273632	-1	5	ENSCJAG00000018589.2	4263696	4276157	BPIFB6	7983	1975	186471	No_or_no_constitutive_exon
TTGAGTGCCTACTGTGTACCATCTGAGTGTTGTAATCTGGGAGGATGTAGAC	4273516	4273533	4273583	4273531	-1	5	ENSCJAG00000018589.2	4263696	4276157	BPIFB6	7983	1975	186471	No_or_no_constitutive_exon
AGATGGGACAGCAGCAGGGGAGGGGTCCAGGCAGGGTTTGGGGACAGGAGCT	4326865	4326877	4326815	4326867	1	5	ENSCJAG00000018611.2	4309200	4330582	SUN5	7983	1975	186471	No_or_no_constitutive_exon
TGGCTTTGCAGTTGACTTGGACTCTCTTCTTGTTCTCTCTGGGAATATAGGT	4868650	4868744	4868794	4868742	-1	5	ENSCJAG00000020708.2	4858763	4938810	ASXL1	7983	1975	186471	No_or_no_constitutive_exon
AAGAGGGTGAGGAGGAAGGGGACGATAAGGATGATTACTGGCGGGAACAGCA	4978353	4978472	4978522	4978470	-1	5	ENSCJAG00000020718.2	4960645	5009300	KIF3B	7983	1975	186471	No_or_no_constitutive_exon
GCACAACCACCTCTCGTTCATCCTTTACTACCACCGGGAGGACATGGAAGAG	5149486	5149552	5149602	5149550	-1	5	ENSCJAG00000020742.2	5126554	5183844	TM9SF4	7983	1975	186471	No_or_no_constitutive_exon
CTTGGCATAGGCGAGGTCTGAGGACAAAAGAGTCTCTGTTTGGGGTGCAGAT	5201966	5202120	5202170	5202118	-1	5	ENSCJAG00000020750.3	5195107	5246290	HCK	7983	1975	186471	No_or_no_constitutive_exon
GGTCCTGGCTAACTGAGGCTCCTCTCTTGACCTGGCTGCCCGGGACACAGGG	5368148	5368345	5368395	5368343	-1	5	ENSCJAG00000020768.2	5359281	5435451	TTLL9	7983	1975	186471	No_or_no_constitutive_exon
ATCATCTCTCCCTCCCTTTCCTTCTCCTTCTGCCCTGGTCTGGTGGGCAGTG	6884816	6885005	6885055	6885003	-1	5	ENSCJAG00000020885.2	6878768	6913601	RSPO4	7983	1975	186471	Yes
AGATTTAAGCGATGCTCCTGTCTCAGCCTTCCGCGTACCTGGGGTTATAGGC	7417545	7418220	7418270	7418218	-1	5	ENSCJAG00000020916.2	7394912	7562282	NSFL1C	7983	1975	186471	No_or_no_constitutive_exon
GAGCCTGGAGGAGAAGCTCAGGGGTCTCTCTGGCAGGTTTGGGGAGGGAGCA	7796867	7798072	7798122	7798070	-1	5	ENSCJAG00000020948.2	7796178	7810702	PDYN	7983	1975	186471	No_or_no_constitutive_exon
AATGAGGAATGTAGACATGTGGAAATGAGAGAAGACAGGGAACAGTGTAGAC	7942266	7942288	7942216	7942268	1	5	ENSCJAG00000020949.2	7924649	7967113	STK35	7983	1975	186471	No_or_no_constitutive_exon
GGTGGACCTGGAATGTGGGTGACTCTAAGCACAGCATCTCTGGGGAGCAGTT	8227081	8227210	8227031	8227083	1	5	ENSCJAG00000020966.2	8211241	8256108	TGM6	7983	1975	186471	Yes
AGGATACACACAAATGAGAAGCCTTATATTTGCAGGTAATGTGGGTGAAGCT	8305538	8305752	8305802	8305750	-1	5	ENSCJAG00000020984.2	8305538	8315876	None	7983	1975	186471	No_or_no_constitutive_exon
TAGAAAATCATTTCCATCCAGGGAATTCTAGCCCAGGGCGTTAGAAACAGCA	8306652	8306870	8306920	8306868	-1	5	ENSCJAG00000020984.2	8305538	8315876	None	7983	1975	186471	No_or_no_constitutive_exon
AAGGCTCTGATAAACTTTTCCCTCACAGGTGCGCATGGGCATTGCGGGAGGT	8564491	8564573	8564623	8564571	-1	5	ENSCJAG00000021048.2	8564019	8570393	CPXM1	7983	1975	186471	No_or_no_constitutive_exon
GGTTCTCCTCCCTGGCATGGGTCTGACCAGTAGGGTTGGGGGGCGGGTAGGG	8604710	8604949	8604999	8604947	-1	5	ENSCJAG00000021056.2	8600850	8607343	PCED1A	7983	1975	186471	No_or_no_constitutive_exon
GGAGCCTTCCCAGATGTTTCAGTTTAGGGAGTCATCCTGTAGGGAGCAAGCA	9061074	9061081	9061131	9061079	-1	5	ENSCJAG00000021125.2	9047711	9179512	C20orf194	7983	1975	186471	No_or_no_constitutive_exon
TGCCCTGGCTCCCAGAGGCCTCCTGTGACCAGGGTTTTCTCTGTGGGAAGCT	9483731	9483978	9484028	9483976	-1	5	ENSCJAG00000021174.2	9482289	9501848	SIGLEC1	7983	1975	186471	No_or_no_constitutive_exon
GGTCCCAGAGCCCTTGGCCGGGTCCCGCCCTCTTTCGGTCCAGGGGCCAGCG	9564767	9564900	9564717	9564769	1	5	ENSCJAG00000021184.2	9549663	9565701	HSPA12B	7983	1975	186471	No_or_no_constitutive_exon
GTCCTGGCCTGAACTTTGCGGTTAGGGGGGTGGGGATGGGATGTGGGTAGGA	9565091	9565701	9565041	9565093	1	5	ENSCJAG00000021184.2	9549663	9565701	HSPA12B	7983	1975	186471	No_or_no_constitutive_exon
CTCATGGGCTCAATCCACCTGCTCAAGCTTCCCAAAGTGCTGGGCGAGAGCC	23132938	23132961	23133011	23132959	-1	5	ENSCJAG00000004885.2	23088556	23133344	BFSP1	7983	1975	186471	No_or_no_constitutive_exon
CTGAACTGTGACTGCTGTCCTCAAGGCAGTCTGACTCTGATTAGGGAGAGAG	29032142	29032229	29032092	29032144	1	5	ENSCJAG00000035286.1	29022375	29039164	None	7983	1975	186471	No_or_no_constitutive_exon
AGATGCAAGAGGCAGCCAACTGCAGATGGGGGAGGTGCGGGACCAGGTAGCG	30054298	30054413	30054463	30054411	-1	5	ENSCJAG00000032266.1	29860042	30067337	None	7983	1975	186471	No_or_no_constitutive_exon
AGCAAGATGCAAGAGGCAGCCAACTGCAGATGGGGGAGGTGCGGGACCAGGT	30054244	30054417	30054467	30054415	-1	5	ENSCJAG00000032266.1	29860042	30067337	None	7983	1975	186471	No_or_no_constitutive_exon
CAACCTGATGGGCTGTGGGCATGTTTCATGTAGCCCCTTGAGGGATTTAGTG	30082083	30082118	30082033	30082085	1	5	ENSCJAG00000031683.1	29952380	30151386	None	7983	1975	186471	No_or_no_constitutive_exon
GAGTCCTTAGCTGGGAGGATCAAAGATGGTGAGGAAGTGGGCCTGGGGAGGG	30435898	30435983	30436033	30435981	-1	5	ENSCJAG00000011837.2	30417662	30436386	ACSS1	7983	1975	186471	No_or_no_constitutive_exon
GGGCAACCCTGCAGTACAGAAGGTCACCTGAAGAGGGAGGAGGAAGGGAGGC	30888506	30888526	30888576	30888524	-1	5	ENSCJAG00000011624.3	30856346	30995101	NINL	7983	1975	186471	No_or_no_constitutive_exon
GGGCTGAGCACAGACTTTGACTTTCTGGGATGTGCAGGAGGTGGGGTCAGGT	32346216	32346270	32346166	32346218	1	5	ENSCJAG00000021501.2	32329286	32354956	None	7983	1975	186471	No_or_no_constitutive_exon
AAAGCAAAATAATAAAATGACTTTTATTCTTCTTTCTGTGGGGAACTTAGGT	33028697	33028908	33028647	33028699	1	5	ENSCJAG00000011495.2	32985200	33065868	DHX35	7983	1975	186471	Yes
GTGACCCAGCCTCTGCACAGTGCTCTGTTCATCCCCCTCGAGGGGCCTAGGT	37651663	37651755	37651613	37651665	1	5	ENSCJAG00000003964.2	37628226	37662424	L3MBTL1	7983	1975	186471	No_or_no_constitutive_exon
AGTATATAAGACAGTTGCCAGCATGATTCTGAAAAGTGTCTGGGGACTAGGA	37743120	37743263	37743070	37743122	1	5	ENSCJAG00000017838.2	37718576	37767661	IFT52	7983	1975	186471	No_or_no_constitutive_exon
CATGCACACCCCATTTCTGACACCCCTGGGGTGAGATTCAATGTGGGTAGGC	38191022	38191123	38190972	38191024	1	5	ENSCJAG00000017806.2	38015068	38192548	TOX2	7983	1975	186471	No_or_no_constitutive_exon
ACCAAAGTAAGGAAACTAATCCTGTCCTTGGTCCTTTGGGGAAGTAAAAGAA	39801504	39801508	39801454	39801506	1	5	ENSCJAG00000017371.2	39799720	39802988	SPINT4	7983	1975	186471	No_or_no_constitutive_exon
CACCAGTTGCTAGGGTGCTTTGTTTTGACAGAGGGACTGGGGATTGGGAGTA	39862269	39862292	39862219	39862271	1	5	ENSCJAG00000017366.2	39845371	39863862	DNTTIP1	7983	1975	186471	No_or_no_constitutive_exon
AAGAACGTTTCCATGTTTCCCGGGAACCCTGAGCGCTTCTCTGAGGGCAGCA	40110012	40110085	40109962	40110014	1	5	ENSCJAG00000017149.3	40077534	40117033	SLC12A5	7983	1975	186471	No_or_no_constitutive_exon
GAGACATGGACCTGGGTAAGTAGGCACCCCAACATGGGGCCTGTGGAGAGCA	41745136	41745150	41745200	41745148	-1	5	ENSCJAG00000016568.2	41741976	41872570	SULF2	7983	1975	186471	No_or_no_constitutive_exon
GTGCCTCGCCAGCCTGGATCTGGCCGCCTCCGTGCTAGACCTGGGACAAGGT	42677887	42677893	42677943	42677891	-1	5	ENSCJAG00000016539.2	42642450	42773714	PREX1	7983	1975	186471	No_or_no_constitutive_exon
GTCTCTTAGCCCAGGCAGAAGGGGAGGAGGAAGAAGAAGGGGAGGAGGAGAG	43302102	43302309	43302359	43302307	-1	5	ENSCJAG00000016115.2	43292391	43323809	ZNFX1	7983	1975	186471	No_or_no_constitutive_exon
GTGGGGTACCCAGGCGACTTTGCAAACATCTTCCCTTTTTCTGGGAGAAGCA	44531909	44531963	44532013	44531961	-1	5	ENSCJAG00000000534.2	44504831	44613256	RIPOR3	7983	1975	186471	No_or_no_constitutive_exon
CCTGACTTCAAGTGATCTGCCCTCGATCTCCCAAAGTGCTGGGATTACAGGT	44764882	44764884	44764832	44764884	1	5	ENSCJAG00000000562.2	44710912	44802016	BCAS4	7983	1975	186471	No_or_no_constitutive_exon
ATTTTACCTGCATGAGGCATATGCTGCTCACCTGCATGCTCTCAGGGGAGTG	44766291	44766293	44766241	44766293	1	5	ENSCJAG00000000562.2	44710912	44802016	BCAS4	7983	1975	186471	No_or_no_constitutive_exon
CGGTGGCTCATGCCTATAATCCCAGCACTTTGGGAGGCTGAGGTGGGCAGAT	45473520	45473562	45473612	45473560	-1	5	ENSCJAG00000000574.2	45469638	45476060	None	7983	1975	186471	No_or_no_constitutive_exon
CCAGCCTGGAGTTTCCTCCAAAGCAGGTTCTCAGAGCACCAGGGCCGAAGTG	45473147	45473160	45473210	45473158	-1	5	ENSCJAG00000000574.2	45469638	45476060	None	7983	1975	186471	No_or_no_constitutive_exon
GGCTGGAGTGGAGTGAACAAGGAGGAAAATGGCATGAGGGACAGCTGGAGAT	45608517	45608541	45608591	45608539	-1	5	ENSCJAG00000000586.2	45552482	45686073	ATP9A	7983	1975	186471	No_or_no_constitutive_exon
TCCTGACCACTGCCCTCTGCTGGGGGCACTGTCATCTGTCTGGCAGGGAGAG	51471992	51472046	51472096	51472044	-1	5	ENSCJAG00000019109.3	51466587	51496907	CTCFL	7983	1975	186471	No_or_no_constitutive_exon
GGCGCCTCTGAGCTCCCCGGGGTCCATCCCGCCCCTCCGGGACCGTGGAGGC	56504635	56504638	56504688	56504636	-1	5	ENSCJAG00000014438.2	55998408	56670952	TAF4	7983	1975	186471	No_or_no_constitutive_exon
GGGGACCCGGGACGTGGGGCGGGTGAGGCTCACAAGGCCTGCGGGTACAGTA	56374962	56375060	56375110	56375058	-1	5	ENSCJAG00000014215.2	56331704	56376484	LAMA5	7983	1975	186471	Yes
GGCAGGAGGGAGTCACTTGTCCAAGGTCACACAGCAAGCAGGCAGGGAAGCC	56444517	56444534	56444584	56444532	-1	5	ENSCJAG00000014173.2	56437058	56445987	RBBP8NL	7983	1975	186471	No_or_no_constitutive_exon
ATGGGGCCTGAAGACAGTGCCAAGTGCCTGCACCGTGGGCCGGAGCCGAGCC	57223945	57224220	57223895	57223947	1	5	ENSCJAG00000009955.2	56846584	57227344	BIRC7	7983	1975	186471	No_or_no_constitutive_exon
CAGGTTGGAGTCGGGACGCATGTGGGACTCTGCTGGGGTGAAGGGTGGAGAC	57401662	57401698	57401748	57401696	-1	5	ENSCJAG00000010184.2	57381856	57429697	KCNQ2	7983	1975	186471	No_or_no_constitutive_exon
GGCTGTGCTGCCCCGGGGGGTCCTGGGGGTCTCTGCGGCTGGGTGGGGAGCC	57400100	57400141	57400191	57400139	-1	5	ENSCJAG00000010184.2	57381856	57429697	KCNQ2	7983	1975	186471	No_or_no_constitutive_exon
GCCGTCCACTCTGAGGTGAGCGGGGAGCAGCTCCGACTGGGCGGAGGGAGCC	57569960	57570023	57570073	57570021	-1	5	ENSCJAG00000010279.1	57569960	57571153	None	7983	1975	186471	No_or_no_constitutive_exon
GCTCCCTCAGCCTCTTCCTGAGAGATAAGAATGGGATGGGGAGAGGCTAGGC	57649213	57649215	57649265	57649213	-1	5	ENSCJAG00000010324.2	57645845	57659796	STMN3	7983	1975	186471	No_or_no_constitutive_exon
GTCTTTTTGGGGACATCCCTACCTGGTGAGCCTTACTGCCCTGGGATGAGTC	61121226	61121250	61121300	61121248	-1	5	ENSCJAG00000012412.2	61104090	61149063	SGSM2	7983	1975	186471	No_or_no_constitutive_exon
CACTCGAAGTCATGGAACTGGTGGAAATCACCGAAGGGGTGGCATAGAAGAG	61769246	61769255	61769305	61769253	-1	5	ENSCJAG00000034074.1	61757637	61770711	None	7983	1975	186471	No_or_no_constitutive_exon
AGGTTCAAGAGATTCTCCTGCCTCAGCCTCCTGAGTAGCTGGGATTACAGGT	61757704	61757790	61757840	61757788	-1	5	ENSCJAG00000034074.1	61757637	61770711	None	7983	1975	186471	No_or_no_constitutive_exon
AGGAGGACGGCTGCGTGCTGTTAGAGGAGGAGGAGGGGGAGCAGGAGGAGGT	61795399	61795544	61795594	61795542	-1	5	ENSCJAG00000001895.2	61787060	61809528	None	7983	1975	186471	No_or_no_constitutive_exon
CATCGCTCAGAACAGGTGGGCACCTAGAGGGCATGCCAACCATGGGGCAGGG	61864029	61864095	61863979	61864031	1	5	ENSCJAG00000001911.2	61841303	62032600	PRPF8	7983	1975	186471	No_or_no_constitutive_exon
GAGGCCAGGGCAGATACACCAGCCTGATGAGACTTTGGGAGGACCTGAAGCT	62348198	62348267	62348317	62348265	-1	5	ENSCJAG00000007063.3	62341988	62445445	TRPV1	7983	1975	186471	No_or_no_constitutive_exon
GGGGACTCGCCTGGGGCTTGGGCGGGGCCACCAGCTGGGCTGGGAAGTAGAG	62440793	62440797	62440847	62440795	-1	5	ENSCJAG00000007063.3	62341988	62445445	TRPV1	7983	1975	186471	No_or_no_constitutive_exon
GGGGCTGGGCCCCAGCTGGCCTCTGACGGGCTCTTGATCCCTGGGGGCAGGT	62440545	62440725	62440775	62440723	-1	5	ENSCJAG00000007063.3	62341988	62445445	TRPV1	7983	1975	186471	No_or_no_constitutive_exon
AGGCCTGACTGGGAAGGTGTGGTGAGCCAGGGAGAGAGGCCGGGTGGGAGTA	62584327	62584500	62584277	62584329	1	5	ENSCJAG00000007176.2	62583577	62594258	None	7983	1975	186471	No_or_no_constitutive_exon
TGGATCATCAAGCAGAGGGTGTGAAGGGACTCTGCTGGCTGGGACCCGAGGT	62763165	62763176	62763226	62763174	-1	5	ENSCJAG00000011617.2	62759499	62796058	ATP2A3	7983	1975	186471	No_or_no_constitutive_exon
GCACCAACTGTGTGCAGGGCCCTTGATGTCCACCACACAGGGAAACTGAGGC	64232175	64232455	64232505	64232453	-1	5	ENSCJAG00000001175.1	64231893	64240808	COMP	7983	1975	186471	No_or_no_constitutive_exon
GGAGGTGGGGCGCAGGCTCAGTGCCAGCTCAAGTTTATCCTACGGGGCAGGT	64712718	64712866	64712668	64712720	1	5	ENSCJAG00000000999.2	64707399	64724134	FLII	7983	1975	186471	Yes
AGCTCAAGTCCATGACGTCCCGGGACAACTACAAGGCCGGCAGCCGGGAGGC	64787800	64787824	64787874	64787822	-1	5	ENSCJAG00000000974.2	64762690	64788581	ALKBH5	7983	1975	186471	No_or_no_constitutive_exon
CCACAGGGCCTGCCTGTTTCCCCCTGAGCAGTCTCTTTGGGGTGGGACAGGT	64820022	64820095	64820145	64820093	-1	5	ENSCJAG00000000964.2	64793214	64853349	MYO15A	7983	1975	186471	No_or_no_constitutive_exon
GACATGAGTGCAGCAAGGAGGCCCCGGCAGAGCCCGGCGGGGAGGCCCAGGA	65179224	65179329	65179379	65179327	-1	5	ENSCJAG00000008947.2	65167324	65303430	RAI1	7983	1975	186471	No_or_no_constitutive_exon
CAGGTCTCCACGGCTGAGCTGATGCTACTTTCCTACCCACAGGGGCCGAGCC	65661996	65662135	65662185	65662133	-1	5	ENSCJAG00000031433.1	65661996	65688392	None	7983	1975	186471	No_or_no_constitutive_exon
CAGGAGGGGTGCACAGGATGGCCCAGTCCCGGCAGGTGAGGGGGGCCCAGGA	68609838	68609870	68609788	68609840	1	5	ENSCJAG00000004542.2	68593344	68616941	ELAC2	7983	1975	186471	No_or_no_constitutive_exon
TCTGGAGAATAGAACCCTTTCTTAATGCTGTGTTTCCTTCTGTGGGGCAGAT	69732228	69732411	69732461	69732409	-1	5	ENSCJAG00000004802.2	69577181	70156783	DNAH9	7983	1975	186471	No_or_no_constitutive_exon
GAGACCAGACTTTGCTGGGTTTATTGATTCAAGTCCTAACGGGTGTACAGGG	71478181	71478438	71478131	71478183	1	5	ENSCJAG00000012860.2	71259954	71506441	MYH4	7983	1975	186471	No_or_no_constitutive_exon
GAGGTGGGGCCTGGGACTCAGAGCTCTGGGGAGTGGAGTTACCTGGGGAGCA	72921166	72921187	72921116	72921168	1	5	ENSCJAG00000018276.2	72842770	72927760	PIK3R5	7983	1975	186471	No_or_no_constitutive_exon
CTTATTGGTGAGCATTGCCTTTCCCATTCCCATCTATCGGGCCATGGGAGCC	73051839	73052263	73051789	73051841	1	5	ENSCJAG00000018266.2	73050788	73052538	MFSD6L	7983	1975	186471	No_or_no_constitutive_exon
TTTGGTTTTGTGTTCTCCATTTCACCACTTCTGGCTTTGGTGTGGGATAGGT	73319739	73319854	73319689	73319741	1	5	ENSCJAG00000014308.3	73222276	73378359	MYH10	7983	1975	186471	Yes
GGCGCGGCAGGAGCACTGTGAAATTGGAGGATGATGGTGGGTCAGTGGAGGG	73622024	73622076	73621974	73622026	1	5	ENSCJAG00000014494.2	73611964	73638194	CTC1	7983	1975	186471	No_or_no_constitutive_exon
AAAGTTTTGTACCCTAAGATTTAGTTGGCAGACATAGGGAAGATGGAAAGGT	73630052	73630133	73630002	73630054	1	5	ENSCJAG00000014494.2	73611964	73638194	CTC1	7983	1975	186471	No_or_no_constitutive_exon
CTGAGTTCCTTCAAGGGAAAGTGAGTATGAAACCGAGGGGGTATAGTGAGAG	73921467	73921569	73921619	73921567	-1	5	ENSCJAG00000014766.2	73921208	73944993	CHD3	7983	1975	186471	No_or_no_constitutive_exon
CAGCTCCAGGGAGGCAGACTTGAGGCAGGCAAAATTGGGGGTGAAGGAAGAA	74180441	74180477	74180527	74180475	-1	5	ENSCJAG00000015019.3	74180022	74186407	ATP1B2	7983	1975	186471	No_or_no_constitutive_exon
TTGACCTTGTGATCCACCTGCCTCGGCCTCCCAAAGTGCTGGGATTACAGGT	74360812	74360814	74360864	74360812	-1	5	ENSCJAG00000015157.2	74344802	74376461	None	7983	1975	186471	No_or_no_constitutive_exon
ATCTGGGCTCTAGCTCTGGCCTTAACCTGTTTCTCTTACTCTGTAGGGAGTG	74346481	74346627	74346677	74346625	-1	5	ENSCJAG00000015157.2	74344802	74376461	None	7983	1975	186471	No_or_no_constitutive_exon
GGCTGGGGCTGTGGGTGGTGGGACTGGTACCTGTGGTGGGGGGCGAAGAGGG	74850642	74850820	74850592	74850644	1	5	ENSCJAG00000016855.2	74848894	74851186	SLC16A11	7983	1975	186471	No_or_no_constitutive_exon
CAATAGTCCTGCTCTGACACTTCAATGCTGTTTCCTTCCTGGGGATGCAGGG	75530830	75530891	75530941	75530889	-1	5	ENSCJAG00000012938.2	75528894	75611363	BRCA1	7983	1975	186471	No_or_no_constitutive_exon
ATGGCCATGTCTGGGGCCTGATGGACTAACTCAGGTCTATGGGGCCACAGGT	76635407	76635588	76635638	76635586	-1	5	ENSCJAG00000010019.2	76622584	76643176	SLC4A1	7983	1975	186471	No_or_no_constitutive_exon
TCCTACTACCAGAGGCTGCACCGACTGCACGGAGAGCAGGTGGGGGCCAGGT	76758301	76758360	76758410	76758358	-1	5	ENSCJAG00000009821.2	76744939	76764322	ITGA2B	7983	1975	186471	No_or_no_constitutive_exon
GTCCAGGGTATGCCTAGAAATGTCAACAGGAACTAGGGCCTGGGATGGAGAT	77201831	77201863	77201913	77201861	-1	5	ENSCJAG00000011832.2	77188451	77292506	ULK2	7983	1975	186471	No_or_no_constitutive_exon
TCACCTCAGCAGGTTTGTTCAGTAAATAAGAGTAGGAGTGGGTGTGAAAGCC	77196526	77196557	77196607	77196555	-1	5	ENSCJAG00000011832.2	77188451	77292506	ULK2	7983	1975	186471	No_or_no_constitutive_exon
CCATCATCAGTTTAAATCCTTTCCTGAAATTTCTTTTCTGGGACCCAAAGAT	78551942	78551994	78551892	78551944	1	5	ENSCJAG00000012241.2	78529721	78562713	DBF4B	7983	1975	186471	No_or_no_constitutive_exon
TCTGCTGGAGGCAGCTAGGAACACTGGGTTGGCATTTGGGGAATGCAGAGGA	79065385	79065447	79065335	79065387	1	5	ENSCJAG00000012745.2	79049888	79076319	FMNL1	7983	1975	186471	No_or_no_constitutive_exon
AGCAACTACTTCAAGAGAGGGCTCTGCGGCTCAGCCCAGGCTAGGGGCAGGG	79077174	79077269	79077319	79077267	-1	5	ENSCJAG00000032955.1	79076384	79080179	None	7983	1975	186471	No_or_no_constitutive_exon
GACCCGCAGCTGGCTCAAGGCCCTGCCTCTCTGAGGCTGCGGGAATCCAGTC	79234840	79234952	79235002	79234950	-1	5	ENSCJAG00000012810.2	79233405	79268691	ARHGAP27	7983	1975	186471	No_or_no_constitutive_exon
GGTGCCGCCCCTGCCCCCATCATCATATCCGGTTGGGGGTGGGGTGGCAGGC	80009003	80009157	80008953	80009005	1	5	ENSCJAG00000019961.3	79809242	80014945	None	7983	1975	186471	Yes
CTGGCGGTCACCGCCCACCGCCAGAAGCAGCAGCAGCTGAGGGAACCCAGGA	80024883	80025762	80024833	80024885	1	5	ENSCJAG00000019960.1	80024148	80025762	None	7983	1975	186471	No_or_no_constitutive_exon
TCCAAGTAGCTATAGCAGAGTCACTCATAACTCTCTTCTGGGGACTGTAGCA	81370120	81370284	81370070	81370122	1	5	ENSCJAG00000019796.2	81315597	81375075	MRC2	7983	1975	186471	Yes
CAGGGTGTGAAGGGACAGACGAACCCCTCAAAGGTTCTGCAGGGTCAGAGCT	82446362	82447764	82447814	82447762	-1	5	ENSCJAG00000019701.2	82446362	82489218	STRADA	7983	1975	186471	No_or_no_constitutive_exon
CTATTGGCTAGAAGTGGATTTCTCATGAAACACTTTGTTTCTTGGGGAAGGG	82497561	82497729	82497779	82497727	-1	5	ENSCJAG00000019683.2	82491467	82549438	CCDC47	7983	1975	186471	No_or_no_constitutive_exon
GGGGGTGGCAACGGGAAAAGAGAGAGATATACTGAGAACCGGGGCAGCAGCC	82561995	82563181	82561945	82561997	1	5	ENSCJAG00000019649.2	82517421	82563251	DDX42	7983	1975	186471	No_or_no_constitutive_exon
ATCAAGGTGCTCATCCACGCATATCCTGCCGGAGAAGGGAGAGGCGGGAGGG	82718935	82718958	82719008	82718956	-1	5	ENSCJAG00000019443.2	82684463	82719467	SCN4A	7983	1975	186471	No_or_no_constitutive_exon
AGGAAAGATGCCTCTTCACCTTAGTGTTGACTATGCTGGGGATAGCACAGGC	82796117	82796168	82796218	82796166	-1	5	ENSCJAG00000019415.3	82789608	82827500	ERN1	7983	1975	186471	No_or_no_constitutive_exon
AGAACCTGGCCGCAGAATGGTGGACCTCGGTGGTGGTGTTCAGGGAGCAGGT	83254307	83254497	83254547	83254495	-1	5	ENSCJAG00000019350.2	83237896	83254965	POLG2	7983	1975	186471	No_or_no_constitutive_exon
GTTACTTGGGTGGCTGAGGCTGGAGAATCGCTTGAACCTGGGAGACAGAGGT	83921436	83921596	83921386	83921438	1	5	ENSCJAG00000001640.3	83884092	84026227	PRR11	7983	1975	186471	No_or_no_constitutive_exon
ACGACATGGCCGGATGTGCGGCCCCCACTGGGCCTGGGCCTGGTGGGCAGTC	86807800	86807906	86807750	86807802	1	5	ENSCJAG00000001162.1	86807518	86808848	None	7983	1975	186471	No_or_no_constitutive_exon
ACCATAGATCAAAAGTAGTAGATGACTTGATCTCTTGTTGGGGTTGACAGGC	87673273	87673420	87673470	87673418	-1	5	ENSCJAG00000015336.2	87511499	87832799	ACACA	7983	1975	186471	No_or_no_constitutive_exon
TTCTTTTGTTTCTCTAATTTTTTTTCCTTCATTCTTTTTGGGTAAAACAGTG	87896571	87896643	87896521	87896573	1	5	ENSCJAG00000015275.2	87833489	87904887	TADA2A	7983	1975	186471	No_or_no_constitutive_exon
TTTAAGTGTATTTACCTTTTAACATGTTTTGCCTGCTTTGGGTGGAACAGGG	88308741	88308838	88308888	88308836	-1	5	ENSCJAG00000015089.2	88304395	88340782	HEATR6	7983	1975	186471	Yes
CCTAATCTGGGCAACCCCTGGGGCCCACAGTTAAATCCAGTGGGTGAAAGTT	88410435	88411007	88410385	88410437	1	5	ENSCJAG00000015060.3	88409181	88411007	CCL4L2	7983	1975	186471	No_or_no_constitutive_exon
GGGAGGGGTGTTCTGGTGGGGCAGGAGCGGGGGGTGTTCTGGTGGGGCAGGA	88544511	88544601	88544461	88544513	1	5	ENSCJAG00000015031.2	88533031	88692564	RDM1	7983	1975	186471	No_or_no_constitutive_exon
ATTCTGCTTTTTCTCTGTCTTCCTTTGCACTGGCTGCCTTGGATGGGCAGGA	88602930	88602987	88602880	88602932	1	5	ENSCJAG00000015007.2	88597192	88609699	HEATR9	7983	1975	186471	Yes
GACTCAGGCTCTGCAGCAGGTGTGACTGATGTGGGCTTTCTGGGTGGCAGGT	88681773	88681958	88681723	88681775	1	5	ENSCJAG00000014956.2	88660774	88689148	MMP28	7983	1975	186471	No_or_no_constitutive_exon
GAGTGGGTGGTCATGATGCTGGATACTCAGTCAGGTAAAGGGAAGTGAAGCC	89124828	89124872	89124778	89124830	1	5	ENSCJAG00000014840.2	89123723	89133475	SLFN14	7983	1975	186471	No_or_no_constitutive_exon
TGTTTTGTTATATGCTATTTTCTAACTAATATTTTTTAAACTGGGAGTAGGT	92729081	92729162	92729031	92729083	1	5	ENSCJAG00000014115.1	92698430	92738573	UTP6	7983	1975	186471	No_or_no_constitutive_exon
GCCATGGCTTCCTGCAGTGTCCCTCACCCCTTGGGATCTGGTGGGGGCAGGT	94451989	94452147	94452197	94452145	-1	5	ENSCJAG00000013623.2	94449521	94456182	ANKRD13B	7983	1975	186471	Yes
AAAGGCCTGTTTGTTCTTTGGTGACCCATCCTTCTCTGCTTGGGGAGTAGAA	95651964	95652086	95652136	95652084	-1	5	ENSCJAG00000012683.2	95648728	95673870	SLC13A2	7983	1975	186471	Yes
GCAGCCCGTGGGAGTCCGGACCTCAGCATCTTCTCCTCCATGGGGTGCAGGT	95757827	95758063	95758113	95758061	-1	5	ENSCJAG00000012608.2	95747507	95777094	SARM1	7983	1975	186471	Yes
AACGGCTGGGTTAAAGAAGATTTGGCTCACAGTTAAGGGGGTGGAGAGAGTC	96376855	96376911	96376961	96376909	-1	5	ENSCJAG00000012392.2	96360300	96524578	KSR1	7983	1975	186471	No_or_no_constitutive_exon
CTGACACAGCTCCCACCCTGGCCCCTGAAGTGCTCCCCTCCCAGGGGGAGGT	96803013	96803205	96803255	96803203	-1	5	ENSCJAG00000012265.2	96802698	96835621	PELP1	7983	1975	186471	No_or_no_constitutive_exon
GATAAAAATCAGGCCTTGCTCATTCCTGCTTTAGGTGGGTAATCAATGAGAT	99108554	99108678	99108728	99108676	-1	5	ENSCJAG00000010858.2	99094125	99123167	None	7983	1975	186471	No_or_no_constitutive_exon
TGCTGTTCAGGTGTGTGTTTGTAGAAGCTGCTCTTAGGAAGGGAGTAGAGGC	100512746	100512829	100512696	100512748	1	5	ENSCJAG00000013946.2	100493074	100513015	TRIM25	7983	1975	186471	No_or_no_constitutive_exon
CAGCTACTTGGGAGGCTGAGGCAGGAGAATAACTTGAACCTGGGAGGCAGAG	106587209	106587211	106587159	106587211	1	5	ENSCJAG00000018448.2	106454772	106604458	SPAG9	7983	1975	186471	No_or_no_constitutive_exon
TGCGTGCCTTCCAGGTAGGTGCTGCACCCGGCCTGCTGCCTGGGGGACAGGA	106911260	106911308	106911358	106911306	-1	5	ENSCJAG00000018609.3	106881718	106940415	ABCC3	7983	1975	186471	No_or_no_constitutive_exon
GCATCAGCCAGGGGTAGGGCACATGACCAGACAGCTCTCAGGGTGAGAAGAA	107209665	107209741	107209791	107209739	-1	5	ENSCJAG00000018858.2	107204352	107211533	XYLT2	7983	1975	186471	No_or_no_constitutive_exon
TACGTACAGCTGGTCAGAGGAGAAAATCAGAAGCTGGGAATTCGGGAGAGAA	107421423	107421523	107421373	107421425	1	5	ENSCJAG00000006872.3	107410994	107423351	SAMD14	7983	1975	186471	No_or_no_constitutive_exon
AGGTTTAGAAACAGCCTGACCCGGGGTGGAGGGGTCAGGGCCCAGGGAAGAG	107430286	107430341	107430391	107430339	-1	5	ENSCJAG00000006896.2	107426496	107444540	PDK2	7983	1975	186471	No_or_no_constitutive_exon
GTAAGTATTGCTCAAACCTGCCCTCAGCATGCCCCCTGGGGAGGGTTGAGTT	107695587	107695589	107695537	107695589	1	5	ENSCJAG00000007010.2	107689319	107699522	TAC4	7983	1975	186471	No_or_no_constitutive_exon
CACTTTAGCAGCTTCGGGCCTATCTCTGAGGCGGTTGTCAAGGACGGGAGAC	108750224	108750524	108750574	108750522	-1	5	ENSCJAG00000007393.1	108749337	108750685	None	7983	1975	186471	No_or_no_constitutive_exon
CCCATTTCACCCCAGTGGGGGTTACACAGACACAGGGTGGGGGTGGGGAGGG	109525867	109526356	109526406	109526354	-1	5	ENSCJAG00000007542.2	109525867	109540032	NFE2L1	7983	1975	186471	No_or_no_constitutive_exon
GTCCTTCCTCTCGGCCTCCCTGGTCCTGTCATTCCTGGGCAACATCAAAGAG	109793632	109793686	109793582	109793634	1	5	ENSCJAG00000007585.2	109606150	109806948	OSBPL7	7983	1975	186471	Yes
GGGTTGCTGTGCTCTGTGAGAATGCTGGTGGGTGCTGGGCCAGGGGCCAGAA	110592779	110592877	110592729	110592781	1	5	ENSCJAG00000008169.2	110416278	110597588	MLLT6	7983	1975	186471	No_or_no_constitutive_exon
TAACCCTGGCTGGAGGGGAGAGGCCAGAGGCAGTGGGGCCTCAGGGAAAGCT	110809017	110809028	110808967	110809019	1	5	ENSCJAG00000008328.2	110757724	110815085	LASP1	7983	1975	186471	No_or_no_constitutive_exon
GCTCTGGGGACGGGCCGCCGCCCTCTGAGCAGCCCTGGATGGTGGGGCAGGA	111527987	111528124	111528174	111528122	-1	5	ENSCJAG00000008841.2	111527082	111539012	PGAP3	7983	1975	186471	No_or_no_constitutive_exon
TGGCGGTGGCTTCAGCAGCAGCAGCGGCTATGGCGGTGGCTTCGGGGGAGGA	113342504	113342578	113342628	113342576	-1	5	ENSCJAG00000002417.3	113258428	113410195	KRT9	7983	1975	186471	No_or_no_constitutive_exon
GGCTGGGACCTCCTGGCGGAAAGCAGGTTCAGAACCAGGAAGGGTGGGAGGT	113335965	113335975	113336025	113335973	-1	5	ENSCJAG00000002417.3	113258428	113410195	KRT9	7983	1975	186471	No_or_no_constitutive_exon
GGAGGCCTAGGGAGAGAGCCAGCTCCCGTCCATGGGGGCTTGGGGGCAAGCA	113377898	113378043	113378093	113378041	-1	5	ENSCJAG00000037508.1	113377744	113382866	KRT17	7983	1975	186471	No_or_no_constitutive_exon
TTGGGAAACTGTGGCTTCCTAAGGCATTTCTGTTGTCATTGGGGCTACAGAC	113896503	113896625	113896675	113896623	-1	5	ENSCJAG00000000452.2	113892622	113898406	GHDC	7983	1975	186471	Yes
CCAGGGGCTTGGGGCAGCTCCCATGGGGTGGGCGTGTGGGGGGTCGCAAGTG	114018172	114018238	114018122	114018174	1	5	ENSCJAG00000000426.2	114003764	114029275	None	7983	1975	186471	No_or_no_constitutive_exon
GCTGATGGCGCTTGGGTGTGGAGTTTACTGGGTGTGAGCGGGGCCGACAGCC	116816144	116816148	116816198	116816146	-1	5	ENSCJAG00000000236.2	116806047	116845112	WIPI1	7983	1975	186471	No_or_no_constitutive_exon
TATTTTTTTAAATGAATATACTTAAATGTTTGTTTTGTTTTGGGAAATAGAT	117611356	117611558	117611608	117611556	-1	5	ENSCJAG00000000147.2	117554997	117662598	ABCA5	7983	1975	186471	No_or_no_constitutive_exon
AGGGGGAGGAGGGAGGCTGCTTGAAATAGGTGGGAGTATGGGGGGGTGAGAA	120515216	120515263	120515166	120515218	1	5	ENSCJAG00000000109.2	120513975	120517630	SOX9	7983	1975	186471	No_or_no_constitutive_exon
CTGGCTTAAACAACAGAAATATATCTGTGCACAGTTCAGCGGGGTACGAGAT	122608017	122608023	122608073	122608021	-1	5	ENSCJAG00000019883.2	122523438	122714317	SDK2	7983	1975	186471	No_or_no_constitutive_exon
AGAAGGAGAGATCACTCATCTTTCTCAGGGGAAGGCTGTAAGTCTGGGAGGA	123867812	123867820	123867870	123867818	-1	5	ENSCJAG00000014726.2	123634065	124095216	FDXR	7983	1975	186471	No_or_no_constitutive_exon
TTCCCTGGGGGCAACCAAGCCCGCAGCTGGCGACCACAGGGGACCGGAAGAT	123951339	123951386	123951289	123951341	1	5	ENSCJAG00000014808.2	123891208	123961951	RAB37	7983	1975	186471	No_or_no_constitutive_exon
CCCTCACCCACCCCCTCCATACCTCACCCCTGTTTCTTTCTGGGGGCCAGGA	124172558	124172639	124172689	124172637	-1	5	ENSCJAG00000014648.2	124169825	124192782	HID1	7983	1975	186471	Yes
GGGAAGACATTCGAGTTAAGCTCTCTTTTTCCCGATCTTCACTGGGGCAGGA	124476395	124476533	124476583	124476531	-1	5	ENSCJAG00000014468.2	124470797	124492480	GGA3	7983	1975	186471	Yes
AAGTCTGGTGACAGAGGCAAGGCTAGGTAAAGGACTGGAAACTGGGCGAGGT	124830583	124830595	124830533	124830585	1	5	ENSCJAG00000014244.2	124826599	124857246	None	7983	1975	186471	No_or_no_constitutive_exon
CAATGAGCTAAGATTGTGCCACTGCATTCCATTCGGGGCAACAGAGCAAGAC	124841268	124841363	124841218	124841270	1	5	ENSCJAG00000014244.2	124826599	124857246	None	7983	1975	186471	No_or_no_constitutive_exon
AATCTCACAGGCCGGGGGCAGGGGTGGGAGGTGCCCTAGGGTGGGCAGAGGC	124842499	124842751	124842449	124842501	1	5	ENSCJAG00000014244.2	124826599	124857246	None	7983	1975	186471	No_or_no_constitutive_exon
AGCCCACAGCGTGGGAGGGAGGGGGAAAGGAGGGGAGAGAGAGGGGACAGGG	124869590	124869929	124869540	124869592	1	5	ENSCJAG00000014222.2	124869149	124877283	None	7983	1975	186471	No_or_no_constitutive_exon
TGGGGTGGAGGGGTGTGGTTGGGTACCCTGCTGACTGGCTGTGGGTACAGCG	124977768	124977891	124977718	124977770	1	5	ENSCJAG00000014116.2	124961018	125000981	ITGB4	7983	1975	186471	Yes
GTGCCTGCTGCTTCCCCCTGAACAGGACCCTGTCCCTGTGGTGGGGGTAGGT	124993254	124993435	124993204	124993256	1	5	ENSCJAG00000014116.2	124961018	125000981	ITGB4	7983	1975	186471	Yes
GGGACGTGAGAACGGGACAAGGACTCGAAGAGCCGGCAGGGGACCTGAAGCC	125130498	125130520	125130570	125130518	-1	5	ENSCJAG00000013980.3	125124044	125131414	TRIM47	7983	1975	186471	No_or_no_constitutive_exon
TTGCGCTGGGCTGAGGCAACGGCTTTCGATGGGTGTGGTGGGTGGCAGAGGG	125130334	125130380	125130430	125130378	-1	5	ENSCJAG00000013980.3	125124044	125131414	TRIM47	7983	1975	186471	No_or_no_constitutive_exon
CCTCTGAGCCTGGCCTGAGCCCTGCCTCTCTCTTCTGTCCGCGGGATCAGTT	125124044	125124685	125124735	125124683	-1	5	ENSCJAG00000013980.3	125124044	125131414	TRIM47	7983	1975	186471	No_or_no_constitutive_exon
CAGCCTCCCACCTCACAGCTGAGGCCTTCTTTCTGGGGCAATGGGGACAGGA	125163801	125163919	125163969	125163917	-1	5	ENSCJAG00000013928.2	125161150	125189681	FBF1	7983	1975	186471	No_or_no_constitutive_exon
CTCGTGACTCATGATCCACCCGCTCGGCTCCCAAAGTGCTGGGATTACAGGC	125301766	125302221	125302271	125302219	-1	5	ENSCJAG00000013738.2	125301766	125343932	SRP68	7983	1975	186471	No_or_no_constitutive_exon
AAGACTTTTGAAGATAGAATGGCAAGTAGGCTTGGCATGGGCAGGTGCAGAT	125671121	125671123	125671173	125671121	-1	5	ENSCJAG00000013570.2	125664692	125731119	UBE2O	7983	1975	186471	No_or_no_constitutive_exon
GTGAGCAAAGAGGGAGGGGCCTGGCCACACCCAGACTCTGGATGGGGGAGCA	125892464	125892544	125892594	125892542	-1	5	ENSCJAG00000013495.2	125891282	125918497	ST6GALNAC1	7983	1975	186471	No_or_no_constitutive_exon
TGGACATCCTCAGGGACAGCAGGCAGAAACCGTTGCCCTGGGGTAACGAGAC	126165815	126165894	126165765	126165817	1	5	ENSCJAG00000013327.2	126163880	126217113	MGAT5B	7983	1975	186471	No_or_no_constitutive_exon
AGACCGGGTCTGCTGCCGGCTGGTATCCTGGCTGGTTCCCTGGGGGGCAGGG	126169761	126169983	126169711	126169763	1	5	ENSCJAG00000013327.2	126163880	126217113	MGAT5B	7983	1975	186471	No_or_no_constitutive_exon
ACATGCAGGGAGGTTGCTGACCCTGGTTCTCGGTCCCTGGGGTGGGGCAGGT	126193394	126193528	126193344	126193396	1	5	ENSCJAG00000013327.2	126163880	126217113	MGAT5B	7983	1975	186471	No_or_no_constitutive_exon
CCCGCCTGGGAAGGTAGCCGAGCACCCACTGTCTTTCCATGGGAGTGCAGGC	127433005	127433125	127433175	127433123	-1	5	ENSCJAG00000019485.2	127432082	127442851	TK1	7983	1975	186471	No_or_no_constitutive_exon
TCCCAAAGTGCTGGGATTACAGATGTGAGCCACCGCACCCAGCCGGGGAGTT	127775746	127775867	127775917	127775865	-1	5	ENSCJAG00000019525.2	127736336	127865015	None	7983	1975	186471	No_or_no_constitutive_exon
CCCAGGGACCCCGTGGGGATCCGGCACAGTGCGGGAGGGCTGGGGCAAAGGG	127778982	127779073	127779123	127779071	-1	5	ENSCJAG00000019525.2	127736336	127865015	None	7983	1975	186471	No_or_no_constitutive_exon
TGAGGCTTACAGCACTGCCCTCTGTACCCTCCCACCAGGGAACGGCAGAGCA	129130324	129130378	129130428	129130376	-1	5	ENSCJAG00000017772.2	129128647	129134593	CBX4	7983	1975	186471	No_or_no_constitutive_exon
AGCTCTGCAATGGTGTCTCTTTCCCTCCCCCATTGATCCCCCCAGGGGAGCC	129342455	129342620	129342405	129342457	1	5	ENSCJAG00000009194.2	129331817	129402530	CCDC40	7983	1975	186471	No_or_no_constitutive_exon
CACGCCTGTAACCCCAGCACTTTGGGAGGCCAAGGCGGGTAGATCACAAGAT	129349624	129349666	129349574	129349626	1	5	ENSCJAG00000009194.2	129331817	129402530	CCDC40	7983	1975	186471	No_or_no_constitutive_exon
TCTGGCTTCTAAATCCTTGCCGGGATTTCTCTGAACTCTTTGTGGGGCAGGA	129610932	129611086	129610882	129610934	1	5	ENSCJAG00000003364.2	129596833	129637617	None	7983	1975	186471	Yes
TCTTTCCTCACTGTCTGTCATCCTCCCCACCCGGAATGGTAGCAGGGGAGTG	129762906	129762917	129762967	129762915	-1	5	ENSCJAG00000003317.2	129761343	129767237	NPTX1	7983	1975	186471	No_or_no_constitutive_exon
AACAACAGGCCTGCTTCTCTCTTGCAGCAACTGAAGCAGCAGCGGGACAGCT	130282179	130282245	130282129	130282181	1	5	ENSCJAG00000003261.2	130279759	130288982	CHMP6	7983	1975	186471	No_or_no_constitutive_exon
AGGGAGGGGTGAGAGAAGAGAGGAGCAGGGAGGAGAGGAGGGAGGAGGAGGA	130715379	130715785	130715329	130715381	1	5	ENSCJAG00000007971.2	130671172	130731218	BAHCC1	7983	1975	186471	No_or_no_constitutive_exon
TGGCAGTCACACTTGCTGGTCCACATAATCCATCTTGGCAAGGGAAACAGTT	130791129	130791133	130791079	130791131	1	5	ENSCJAG00000001539.2	130783281	130791788	FSCN2	7983	1975	186471	No_or_no_constitutive_exon
CCCCCTCCATTACAGGGCTGACAGCTGTTTGAATTGGGGGTGGGGGCTAGGC	130951518	130951705	130951468	130951520	1	5	ENSCJAG00000001652.2	130950643	130954454	MRPL12	7983	1975	186471	Yes
CTGGCTGGTGCCTGGGAGGGGATTTTCGTGGCCTTTTGGGTGAGAAGCAGCC	130967221	130967310	130967171	130967223	1	5	ENSCJAG00000001659.2	130959610	130967508	None	7983	1975	186471	No_or_no_constitutive_exon
CGGCTTTGGCTGTTGGAGAAGGGCGGAGGCGGTGCAGGCTGTGGGAGCAGGT	131113630	131113642	131113580	131113632	1	5	ENSCJAG00000018216.2	131112790	131160438	None	7983	1975	186471	No_or_no_constitutive_exon
GATCAGATGAGACTCACCTCCAGTGCCAATGCCGGCCATGATGGGCTGAGTG	131156666	131156677	131156616	131156668	1	5	ENSCJAG00000018216.2	131112790	131160438	None	7983	1975	186471	No_or_no_constitutive_exon
CAGAAGCTCTTCCTGGCAACACTGAGTGTGGCAAGGGGCTGGCAGCAGAGGG	131157829	131157850	131157779	131157831	1	5	ENSCJAG00000018216.2	131112790	131160438	None	7983	1975	186471	No_or_no_constitutive_exon
TACAGTGGTAGGGTTGGTGCCAGAGTCGGGACAGGAAGCTGGGCAATGAGGG	131159334	131159354	131159284	131159336	1	5	ENSCJAG00000018216.2	131112790	131160438	None	7983	1975	186471	No_or_no_constitutive_exon
GCCCGCCTGGAGGAGGTGAGCCCACAGATGCCCGCCACCCTCTAGGGGAGCC	131172513	131172661	131172463	131172515	1	5	ENSCJAG00000018201.3	131166738	131175347	LRRC45	7983	1975	186471	No_or_no_constitutive_exon
GAGGAACTGGAGGGGTGGCGTGACTGGAGAGGGAGGAGGGGAGCCTAGAGGG	131172752	131172783	131172702	131172754	1	5	ENSCJAG00000018201.3	131166738	131175347	LRRC45	7983	1975	186471	No_or_no_constitutive_exon
TGGAGGAACTGGAGGGGTGGCGTGACTGGAGAGGGAGGAGGGGAGCCTAGAG	131172750	131172834	131172700	131172752	1	5	ENSCJAG00000018201.3	131166738	131175347	LRRC45	7983	1975	186471	No_or_no_constitutive_exon
GAGCCATGCTGGCTACAGGCTCCCCAGCTTTCCTGTGCCCAGGGCAACAGAT	131224959	131225027	131225077	131225025	-1	5	ENSCJAG00000018104.2	131224493	131233887	None	7983	1975	186471	No_or_no_constitutive_exon
CTTGGAAAAGAGGGATTGAGGCAGCCACAGTGGCTCTAGGAGGGACAGAGGG	131898934	131898951	131898884	131898936	1	5	ENSCJAG00000017926.2	131429680	131898951	NARF	7983	1975	186471	No_or_no_constitutive_exon
GCTGGGCGTGGTGGCTCACACCTGTAACCCCAGCACTTTGGGAAACTGAGGC	132886002	132886006	132885952	132886004	1	5	ENSCJAG00000004452.2	132823573	132913457	PARP4	7983	1975	186471	No_or_no_constitutive_exon
CACTTTATGTTTTGTTCTCTTCTTTTACCACCCCTGATTCTTGGGTGAAGGG	134309930	134310113	134310163	134310111	-1	5	ENSCJAG00000005013.2	134300198	134394041	LATS2	7983	1975	186471	No_or_no_constitutive_exon
GTATTTCTTTCAGAGGTATTTTTAAAAGCTTGTCCTTTCTGTGGGGTTAGGT	138226412	138226613	138226663	138226611	-1	5	ENSCJAG00000019209.2	138201482	138262014	MTMR6	7983	1975	186471	No_or_no_constitutive_exon
TTTTTAAATAAATTTATGTTTAAGGCTAAAAATTATTATTTTGGGAACAGGT	148397765	148397892	148397715	148397767	1	5	ENSCJAG00000018225.2	148133948	148862367	NBEA	7983	1975	186471	No_or_no_constitutive_exon
TTTATAAAGGAAAAAGGTTTAGTTGACTCACAGTTCAGCAGGGCTGGGAGGC	6213217	6213303	6213167	6213219	1	6	ENSCJAG00000017350.2	6209210	6269180	TARSL2	7983	1975	186471	No_or_no_constitutive_exon
CAGTTGCCTCCCACTGGCTCCCTCCTACAACACGTGGGGATTTGGGGAAGTA	6213443	6213447	6213393	6213445	1	6	ENSCJAG00000017350.2	6209210	6269180	TARSL2	7983	1975	186471	No_or_no_constitutive_exon
GCAGCAGGGGCAGCACCCGTGAGAGCAAAAGAGCAGAGTGGGAGGGGCAGGA	8510817	8511942	8510767	8510819	1	6	ENSCJAG00000016950.2	8403752	8622987	TTC23	7983	1975	186471	No_or_no_constitutive_exon
GGAGCCACCCCCATTTGCTCATCCTCTTCTCTCTTGCTTGGGGAGGGCAGCA	9239437	9239535	9239387	9239439	1	6	ENSCJAG00000016887.2	9189602	9240969	FAM169B	7983	1975	186471	Yes
CTGGGGTGGCCCCCCTGTACCTCTGGCTGCTGATCCCTGGGGGGGTTCAGCC	13812525	13813275	13813325	13813273	-1	6	ENSCJAG00000020455.1	13812476	13813640	None	7983	1975	186471	No_or_no_constitutive_exon
CCCCCGAGTTGCCCATCATGGCACCAGGGGCATAGTCCAGAGGGAGGCAGGG	16566502	16567285	16566452	16566504	1	6	ENSCJAG00000009482.2	16519263	16568453	SEMA4B	7983	1975	186471	No_or_no_constitutive_exon
AACCCCAATATCTAAGCTGTATCTCGCCGCTTCCTCCTGTGGGCCGGCAGGC	16713261	16713379	16713429	16713377	-1	6	ENSCJAG00000009605.2	16712198	16732548	UNC45A	7983	1975	186471	No_or_no_constitutive_exon
GCCTGGCCCAGCCTGAGGCCCCTCTGACTGGGGATCCCATCTGGGGGCAGGA	16771006	16771144	16771194	16771142	-1	6	ENSCJAG00000009738.2	16764610	16777813	FES	7983	1975	186471	Yes
GTGCCCCCCCACCAGCCCTGGCATACCCTCTAACTTCCTGGTTGGGGCAGGG	17597069	17597212	17597019	17597071	1	6	ENSCJAG00000007096.2	17586726	17771976	ANPEP	7983	1975	186471	No_or_no_constitutive_exon
AGCAACTACCCTTACTGTTGTGACACTACTGTCTTCCTGGTGGGATGTAGAT	18087495	18087732	18087445	18087497	1	6	ENSCJAG00000012773.1	18077671	18097117	POLG	7983	1975	186471	No_or_no_constitutive_exon
AGCCAGGTGACTGTGTTCTTGATGCTCAACCTCTCCCCTGGGGATTGCAGCC	18552729	18552843	18552893	18552841	-1	6	ENSCJAG00000012944.2	18537411	18609803	ACAN	7983	1975	186471	No_or_no_constitutive_exon
CCCTCAAGGAGCTGAGCTCACCAGGACCTTTCTGTGGGGTGGGGTGGCAGGT	21891522	21891636	21891686	21891634	-1	6	ENSCJAG00000016215.3	21852228	21911522	SLC28A1	7983	1975	186471	No_or_no_constitutive_exon
AGGCTGAGGAGTGGGATAGTAATGTGATTTTTTCCTCTCATTGGGAATAGGG	22243548	22243685	22243735	22243683	-1	6	ENSCJAG00000016048.2	22121531	22346268	None	7983	1975	186471	Yes
TCATTGATCATCACTCCTTTTGGTGGTTGTGCTTTCCCACAACTGGGTAGTA	22451910	22451984	22452034	22451982	-1	6	ENSCJAG00000015939.2	22434277	22484707	FSD2	7983	1975	186471	No_or_no_constitutive_exon
CGCAACGGCAGCGGCGGCGGAGGGGGAGGAGGCGGCGGGGGAGGCGGCAGCG	24037622	24037819	24037572	24037624	1	6	ENSCJAG00000008043.2	24036843	24041418	MEX3B	7983	1975	186471	No_or_no_constitutive_exon
GGACCGTGACCGGACAACAGAGAGAGACCGAGATAGGGATCGAGAGAGAGGT	24670151	24670241	24670291	24670239	-1	6	ENSCJAG00000033489.1	24668794	24671285	None	7983	1975	186471	No_or_no_constitutive_exon
GGTGAGCTCAGGTCCCCTCCCTTTCACCTTGGAGATGAGTTTGGGGGCAGGG	31645063	31645203	31645253	31645201	-1	6	ENSCJAG00000010630.2	31621189	31689970	MYO7B	7983	1975	186471	No_or_no_constitutive_exon
CCCCATGAGTCCTGCTGGGCCCGTGGGAACCTTTCCCCATGGGTGTGCAGGT	31644191	31644362	31644412	31644360	-1	6	ENSCJAG00000010630.2	31621189	31689970	MYO7B	7983	1975	186471	No_or_no_constitutive_exon
GAGCCTCCTGCAAGTGATTCTGAAAATGAGGATGTCAATCAGCATGGGAGTG	31739803	31740669	31739753	31739805	1	6	ENSCJAG00000010560.2	31723793	31764740	IWS1	7983	1975	186471	No_or_no_constitutive_exon
AGACAGTTCAATTCTGTGGCTTTCTATTACTTCAAAATAAAATTAGGGAGCA	36550502	36550510	36550560	36550508	-1	6	ENSCJAG00000011437.2	36404882	36552308	PPP1R1C	7983	1975	186471	No_or_no_constitutive_exon
AAGCCAGACATTGTCTTGTTCCCAGAGCCAGTTAGAGTACTTGAAGGGAGAC	39523510	39523552	39523460	39523512	1	6	ENSCJAG00000021525.2	39492302	39763529	TTN	7983	1975	186471	No_or_no_constitutive_exon
TGAGGAAAATGTTCACACTAGGGTCTTTCTCCTTTCCTGGGGGTGGACAGGG	43666736	43666801	43666686	43666738	1	6	ENSCJAG00000008007.2	43660277	43677606	CHRNA1	7983	1975	186471	No_or_no_constitutive_exon
GTTTTCTTTTCAATAACCTTTTGTTTTGTCTCTCCCCTGTGGGTGAGCAGCA	49404720	49404897	49404670	49404722	1	6	ENSCJAG00000006333.2	49201081	49420350	LRP2	7983	1975	186471	No_or_no_constitutive_exon
TTACAACACGGGCCTTCCTTTCTGAAGTCATGTTTTTCTCATGTAGGGAGTT	60423058	60423187	60423237	60423185	-1	6	ENSCJAG00000015236.2	60381058	60540424	PKP4	7983	1975	186471	No_or_no_constitutive_exon
TAGATCAGAAACTCAGGAGTGTCTTTTCTTTAATGCTAATTGGGAAAAAGAC	71606397	71606542	71606592	71606540	-1	6	ENSCJAG00000012496.2	71573869	71661194	ACVR2A	7983	1975	186471	No_or_no_constitutive_exon
TTTCAACAGGAACTCCTCCTTTCCTTGGCTGTCTCCACTGGGGGCTGCAGGT	82092758	82092926	82092976	82092924	-1	6	ENSCJAG00000032286.1	82091214	82099630	None	7983	1975	186471	No_or_no_constitutive_exon
CCTAGGAGACGTTTTTGGTTCTTGGAACTAGGGGCTGTCTACTGGGTGAGTG	91856365	91856370	91856315	91856367	1	6	ENSCJAG00000021414.2	91850096	91868639	DDX18	7983	1975	186471	No_or_no_constitutive_exon
TGTCCTGCTTTTCTTTTCCTTTTTTATGTTTACAAAATTGGGAAAACAAGTC	105516569	105516709	105516519	105516571	1	6	ENSCJAG00000005706.2	105509564	105541693	INPP1	7983	1975	186471	No_or_no_constitutive_exon
CTACATTGTACTAAAATCTGCTTTTCTTTTTCTGGGGTGGGACGGTATAGGT	106166118	106166182	106166068	106166120	1	6	ENSCJAG00000005763.2	106090009	106170437	GLS	7983	1975	186471	No_or_no_constitutive_exon
CCAAATTGGTTTTCTTTGTGTAATAACCCTTTATTTTTTTAGGGAGGCAGCT	106339324	106339343	106339393	106339341	-1	6	ENSCJAG00000005895.2	106232525	106344103	STAT4	7983	1975	186471	No_or_no_constitutive_exon
CCTGCCCTGTGTCATAAAATGGGAGTCCCTTACTGCATTATCAAGGGAAGGC	110570229	110570469	110570179	110570231	1	6	ENSCJAG00000033773.1	110569671	110570469	None	7983	1975	186471	No_or_no_constitutive_exon
GCTGTTGGTCTCTGGCTTCACCTTCTCCTTCTGTTTTCTTGGGTTGACAGTT	111505975	111506088	111506138	111506086	-1	6	ENSCJAG00000003608.3	111488666	111892262	HECW2	7983	1975	186471	No_or_no_constitutive_exon
CATTAGTGCATGACCAGGACAAAGGCCACTGTGGCTGAGGGATGAGGAAGGG	111605926	111605931	111605981	111605929	-1	6	ENSCJAG00000003608.3	111488666	111892262	HECW2	7983	1975	186471	No_or_no_constitutive_exon
ACAAAGTCCAGGGCTATCCAAGGACCACGGGAGGGGGTGGGGCACGGAAGGG	116629797	116629963	116629747	116629799	1	6	ENSCJAG00000004505.2	116629594	116671654	CFLAR	7983	1975	186471	No_or_no_constitutive_exon
AAGAAGAAGAAACATCTGTGAAGAAGAAGAAGAAAAAGGGTAAAAAGAAGCA	117913405	117913462	117913355	117913407	1	6	ENSCJAG00000004985.2	117872809	117914120	NOP58	7983	1975	186471	No_or_no_constitutive_exon
CATACTAGACCCACTTGCCCCCGTGAGACCGTGCGAGATGGAGGGCTCAGTG	118232204	118232457	118232154	118232206	1	6	ENSCJAG00000005139.2	118231525	118356611	FAM117B	7983	1975	186471	No_or_no_constitutive_exon
AAATTAAACTCTGTTAATCTGTTTTTTACTTCAATATCTTTGAGGGTCAGCT	122074609	122074701	122074751	122074699	-1	6	ENSCJAG00000005725.2	122037841	122081011	NDUFS1	7983	1975	186471	No_or_no_constitutive_exon
CGCGTTCTTCTCGACCTGTGCGTTTTTCTAGCCGCATTGCGAAAAGGGAGGA	122259618	122259771	122259568	122259620	1	6	ENSCJAG00000005812.2	122211344	122259771	ZDBF2	7983	1975	186471	No_or_no_constitutive_exon
TATTGTTATTTATAGCAGCCAAGAAGATGCAAAAGAGTCTGAAAGGGAAGAA	124716362	124716586	124716312	124716364	1	6	ENSCJAG00000002750.2	124715110	124716690	None	7983	1975	186471	No_or_no_constitutive_exon
TGTCTTTCTCTAGCCTGACACATTTTTGTCCTTGTGGGTGACGAGGGCAGTT	125374921	125375032	125374871	125374923	1	6	ENSCJAG00000010653.2	125367593	125396240	None	7983	1975	186471	No_or_no_constitutive_exon
AGAGTGCTTGACTGCCTGTATAATTATTTTCTTTCTGTCATGGGGGACAGGG	125953210	125953472	125953160	125953212	1	6	ENSCJAG00000010773.2	125913291	126142269	UNC80	7983	1975	186471	No_or_no_constitutive_exon
TAGGTCATTTCGATCAACTTTTATAATGGACCCAACACTGGGGACTGGAGTT	126163099	126163104	126163154	126163102	-1	6	ENSCJAG00000010851.3	126159755	126293648	KANSL1L	7983	1975	186471	No_or_no_constitutive_exon
CTCTTCCTAAACTGGTGGTGTCTTTTCTTTTTTCTCTGGTGGGAAAACAGGT	131728102	131728372	131728422	131728370	-1	6	ENSCJAG00000011714.2	131700479	131778187	FN1	7983	1975	186471	No_or_no_constitutive_exon
GGACAGCTCAGGCCAATGTGAGACTGAGACTACTGAGGGAGGAATGGAAGCC	134984392	134984417	134984342	134984394	1	6	ENSCJAG00000010950.2	134796199	135002241	VIL1	7983	1975	186471	No_or_no_constitutive_exon
TGTGTTTTGTGTGTTTTTTCCAACCCCTCCCTTTATTTGGGGGGAAACAGGG	134964499	134964591	134964449	134964501	1	6	ENSCJAG00000011079.3	134941038	134966539	None	7983	1975	186471	Yes
CCTTTTGTAGCTAAACCATTTCCCAGGCTCATTCCAGATTGGGAGAAAAGGA	135120130	135120283	135120080	135120132	1	6	ENSCJAG00000011294.2	135109734	135138799	TTLL4	7983	1975	186471	No_or_no_constitutive_exon
GCTCAGGCTGATCCTGCTGGGGTGGGCACTCCACCAACAGGGTGGGACAGCC	135197662	135197948	135197998	135197946	-1	6	ENSCJAG00000011362.2	135190691	135391023	PRKAG3	7983	1975	186471	No_or_no_constitutive_exon
ATCTGTGCAGAGTGGAGATGGTGAGTTAGCTGGAGAAGGGATAGAAGCAGCG	135644987	135644988	135645038	135644986	-1	6	ENSCJAG00000011433.2	135595938	135648341	GLB1L	7983	1975	186471	No_or_no_constitutive_exon
GGGTCTCAGAAAAGTTCACAGCTGCTGTCTGTCTGTGCTGGGAGAGACAGGG	135618857	135618975	135619025	135618973	-1	6	ENSCJAG00000011523.2	135616182	135627115	ATG9A	7983	1975	186471	Yes
AGGGCCAGGCAGTTGGCTCTGGGCACTGTTCTCCTTGATCTGGGATGTAGCT	135892211	135892269	135892161	135892213	1	6	ENSCJAG00000011802.2	135843590	135908037	SPEG	7983	1975	186471	No_or_no_constitutive_exon
TATCTGTCTTGTCAGATCTGCTGAGCTGGCTCTGGGGTCCCTGGGGACAGGT	135916202	135916389	135916152	135916204	1	6	ENSCJAG00000011849.2	135913290	135921261	GMPPA	7983	1975	186471	Yes
TGATATCTACAAGGCTAATAACATTGCCTATGAAGATGTGGTTGGGGGAGAA	140115369	140116901	140116951	140116899	-1	6	ENSCJAG00000012345.2	140115303	140120747	SCG2	7983	1975	186471	No_or_no_constitutive_exon
GCCACAACGTTAATCATGTAAAATCTCATTTTTATTGGGGGAAATCGCAGAA	141311344	141311467	141311517	141311465	-1	6	ENSCJAG00000012521.2	141289625	141574851	DOCK10	7983	1975	186471	Yes
AGCTTCTTCCCTCAGTGAGGTCACTGAAGCCAGGAAGCAGCTGAGGGCAGGA	143582712	143582752	143582802	143582750	-1	6	ENSCJAG00000012774.3	143531666	143644335	COL4A4	7983	1975	186471	No_or_no_constitutive_exon
TATAGAGATGACTCACTGGAATGTGTTTTTATGTTTTGGGGCACAAACAGCA	144636197	144636303	144636353	144636301	-1	6	ENSCJAG00000013076.2	144499945	144682784	SPHKAP	7983	1975	186471	No_or_no_constitutive_exon
TTAAGTGATGTCCTAAAGAGAAAACGACTGCCAAAACGAGGGCCAAGAAGGC	146271238	146271285	146271335	146271283	-1	6	ENSCJAG00000013123.2	146238327	146402963	TRIP12	7983	1975	186471	No_or_no_constitutive_exon
AGATTGGCAGATCAATATCTATAAAATATTATCCTTTCTTTTTAGGGAAGAA	146675802	146675859	146675909	146675857	-1	6	ENSCJAG00000013254.2	146635837	146691445	SP110	7983	1975	186471	No_or_no_constitutive_exon
TATACACCATCCATATTTATATTTTCCTATTTTCTCAGGGAGAAAAAGAGGC	146987821	146987884	146987771	146987823	1	6	ENSCJAG00000013324.2	146887889	147020839	SP100	7983	1975	186471	No_or_no_constitutive_exon
TCCTAATTTTATTTTATGTCTTGATTTTTGTGGTGGGTGGGACCGAGCAGCC	148274293	148274382	148274243	148274295	1	6	ENSCJAG00000013630.2	148265701	148290113	COPS7B	7983	1975	186471	No_or_no_constitutive_exon
GGGGACGCCGCCTGCCTTCCCTGAACTGCACTCATCCTCCTACCAGGGAGCC	148873364	148873567	148873314	148873366	1	6	ENSCJAG00000013702.3	148870626	148938734	ALPI	7983	1975	186471	No_or_no_constitutive_exon
ATGATGCTACTCTTCGTTTAGCTCAGTAGGGCTGAAATAATGGGGAAAAGCA	149727683	149727724	149727633	149727685	1	6	ENSCJAG00000013995.2	149690468	149730202	ATG16L1	7983	1975	186471	No_or_no_constitutive_exon
ACACAGGAGTGGTCACCAGTGAAGAATAAACATTTCTTCTTGGGAGGAAGGC	149727782	149727835	149727732	149727784	1	6	ENSCJAG00000013995.2	149690468	149730202	ATG16L1	7983	1975	186471	No_or_no_constitutive_exon
AAGGAAAGGCCCACAGCTTCCACTGGATCACCAAGTAGAGCTTGGGAGAGGT	149777568	149777595	149777518	149777570	1	6	ENSCJAG00000014018.2	149744633	149787625	SAG	7983	1975	186471	No_or_no_constitutive_exon
GCTGGGCCTGCCCTCCCCAGCGGCGCTCTGGGAGATGAGCGTTGGGAAAGGC	149898492	149898528	149898442	149898494	1	6	ENSCJAG00000014047.2	149831251	149908390	DGKD	7983	1975	186471	No_or_no_constitutive_exon
GGACAGGACGGTTTGGACAGGGAGGAGACTCCAGGAATAATGGGGTGGAGAG	150164782	150164793	150164732	150164784	1	6	ENSCJAG00000014142.3	150152726	150194919	MROH2A	7983	1975	186471	No_or_no_constitutive_exon
GCCATCTGGTCCACCCTGGGACTCGGGGGAGGATGGGTCATGGAAGGGAGGC	150194068	150194072	150194018	150194070	1	6	ENSCJAG00000014142.3	150152726	150194919	MROH2A	7983	1975	186471	No_or_no_constitutive_exon
GAATGCTGATGCTCGGTGCATCCGTGGGCCTCTGAGTAGCAAGGGTCTAGAG	150155821	150155822	150155771	150155823	1	6	ENSCJAG00000014142.3	150152726	150194919	MROH2A	7983	1975	186471	No_or_no_constitutive_exon
GTCCCTCTGGGGGCGGCTGCAGAGTGGAGGTAAGGAGTGACGGTGGGAAGGG	153993191	153993209	153993141	153993193	1	6	ENSCJAG00000002210.2	153964638	154035542	MLPH	7983	1975	186471	No_or_no_constitutive_exon
AGCAGCACACCGCATGTCACAGGGTGGCTGCATGTCTTGGTTGGCGGGAGTG	153994697	153994744	153994647	153994699	1	6	ENSCJAG00000002210.2	153964638	154035542	MLPH	7983	1975	186471	No_or_no_constitutive_exon
AGTGAAAGGAGGCTCCACTGATTACATGCTGCAACAACAGATGGGACTAGGC	153994803	153994836	153994753	153994805	1	6	ENSCJAG00000002210.2	153964638	154035542	MLPH	7983	1975	186471	No_or_no_constitutive_exon
CCTGTTCCTTTGTTTCTGGCTGCGTGTCCTGGCGGCGACCGTGTGGGCAGCC	154235948	154236026	154235898	154235950	1	6	ENSCJAG00000000491.3	154110243	154279390	LRRFIP1	7983	1975	186471	No_or_no_constitutive_exon
GTTCCAGCTACTTGTGAGGCTGAGGCAGGGGAATCACTTGAACCCGGGAGGT	154279264	154279390	154279214	154279266	1	6	ENSCJAG00000000491.3	154110243	154279390	LRRFIP1	7983	1975	186471	No_or_no_constitutive_exon
AGCTATGGAGAGAAGGGGGAGTTCCTGCCTGGGAAAGGGGCGAGGAGAAGGG	154698826	154698864	154698776	154698828	1	6	ENSCJAG00000000456.2	154697759	154705044	ERFE	7983	1975	186471	No_or_no_constitutive_exon
TGTTTGCGCCCGTCATTCGGGGCTGGACCCACACTGCGAGCGGGTGAGAGGT	154701702	154701995	154701652	154701704	1	6	ENSCJAG00000000456.2	154697759	154705044	ERFE	7983	1975	186471	No_or_no_constitutive_exon
CACCTCTCTTCATGCTCTCATGAAGAGTGGGTGATAGCCAGAGGGCCCAGCA	154705449	154705505	154705399	154705451	1	6	ENSCJAG00000000455.2	154705095	154705505	None	7983	1975	186471	No_or_no_constitutive_exon
ACTGGGACAAGGGGAAGGACAGGGACAGGCGGGGAGTGAAAAATGGGGAGCA	154869450	154869507	154869400	154869452	1	6	ENSCJAG00000000419.2	154831918	154937264	TRAF3IP1	7983	1975	186471	No_or_no_constitutive_exon
GCGGGGCATGTGCCCCACGCCCCTGTCTCTTTCTCTTGCGGGATGCACAGAC	155554402	155555685	155555735	155555683	-1	6	ENSCJAG00000009423.2	155551076	155932155	HDAC4	7983	1975	186471	No_or_no_constitutive_exon
TTCTCATGAACAGTGCACGGGCGTGCCTGGCAGATGGGCGTGGTGAGCAGTG	155622895	155622960	155623010	155622958	-1	6	ENSCJAG00000009423.2	155551076	155932155	HDAC4	7983	1975	186471	No_or_no_constitutive_exon
CCGCGCTGCAGTGAGGGCAGTCTGAGCCCAGGGCCCGTGGGAGGCAGGAGAG	156638239	156638250	156638300	156638248	-1	6	ENSCJAG00000019077.2	156634885	156644711	None	7983	1975	186471	No_or_no_constitutive_exon
AGGTGAGTCCTAACAGCCCCTCCCCTTCCCCCAGCAGGGAGGCAAGGGAGCC	156970546	156970579	156970629	156970577	-1	6	ENSCJAG00000019063.2	156966019	156971698	None	7983	1975	186471	No_or_no_constitutive_exon
CCGCAGCTGCAGAGCCTCCGCCACGCACTGCAACCCGCAACCGAGGGGAGTC	156969078	156969100	156969150	156969098	-1	6	ENSCJAG00000019063.2	156966019	156971698	None	7983	1975	186471	No_or_no_constitutive_exon
TGGTACCCTGGCACTGAATAAGGTGTACATCTAAATGATTTGTCAGGGAGAA	156966019	156966079	156966129	156966077	-1	6	ENSCJAG00000019063.2	156966019	156971698	None	7983	1975	186471	No_or_no_constitutive_exon
TGGTTTGCTCAGTGTGTTGGGAGCTTTGCCCACGCTGCTTCAGGGACCAGTG	157036081	157036367	157036417	157036365	-1	6	ENSCJAG00000008257.2	157003603	157079794	ANKMY1	7983	1975	186471	No_or_no_constitutive_exon
CGTGGAGGGGAGGCCGCAGGGTAGGGAGAAGTGTGGGTGGGAGCAGGGAGCA	157428997	157429048	157429098	157429046	-1	6	ENSCJAG00000006386.3	157426987	157435399	C2orf54	7983	1975	186471	No_or_no_constitutive_exon
GCAGCAGAGTCTCTGAATGTGACGCCTTTCCATGGCACTTGGGGGCTCAGGC	157501602	157501654	157501552	157501604	1	6	ENSCJAG00000006365.3	157453439	157522926	CROCC2	7983	1975	186471	No_or_no_constitutive_exon
TGAGGACGCTGACGGCTGAGAACCAGAGGAGGCGTGGAGAGGCCCGGGAGCT	157502035	157502122	157501985	157502037	1	6	ENSCJAG00000006365.3	157453439	157522926	CROCC2	7983	1975	186471	No_or_no_constitutive_exon
CAGGCATCCACTCTCTGACCCCCGTCCCCACCTGGCCTTGGCGGGCGCAGGA	157725165	157725280	157725115	157725167	1	6	ENSCJAG00000032228.1	157723832	157757692	ANO7	7983	1975	186471	No_or_no_constitutive_exon
GGACACCAAGTCACATCCCTCTTCCTCTTGCTGCCCTTTCTTGGGGACAGGC	157757460	157757511	157757410	157757462	1	6	ENSCJAG00000032228.1	157723832	157757692	ANO7	7983	1975	186471	Yes
CGGGTTCTAGCAGGGGCCGCAGGGTGGAGGGGGGCTGCAGTGCTGGGGAGGC	157747001	157747032	157746951	157747003	1	6	ENSCJAG00000032228.1	157723832	157757692	ANO7	7983	1975	186471	No_or_no_constitutive_exon
CCTCGAAGGTGCTGATGAGCTGCTTTTTCTCCTGAAACCCGTGGGAACAGAT	158226661	158226964	158227014	158226962	-1	6	ENSCJAG00000011203.2	158049567	158241360	DTYMK	7983	1975	186471	No_or_no_constitutive_exon
CGTCTAGCCATGAGCACTTCTCTCTCTGTCTGCCGTGACAGGGGGGACAGGC	158204772	158204862	158204722	158204774	1	6	ENSCJAG00000011210.2	158202062	158225179	ATG4B	7983	1975	186471	No_or_no_constitutive_exon
AGGCGGCTGGCCTCGCCCAGAGCCTTTGGGAACGGCGGCCTGGGGCAGAGGT	158368395	158368405	158368345	158368397	1	6	ENSCJAG00000011176.2	158366971	158371410	NEU4	7983	1975	186471	No_or_no_constitutive_exon
AGCGTCCATATTCATGGGCATGTCCTGCCTTTTCCATTGTCTCAAGGGAGTT	4189389	4189520	4189570	4189518	-1	7	ENSCJAG00000020501.2	4180757	4204983	ASB13	7983	1975	186471	No_or_no_constitutive_exon
CACAGTTTCAGCTCTTTCCCTCCAGGAGATAAGACTCTCACACAGGGCAGTC	9992042	9992063	9991992	9992044	1	7	ENSCJAG00000020679.2	9991688	9992706	None	7983	1975	186471	No_or_no_constitutive_exon
GCTGATGAAAGTGGATGGCAGGAGGGACTGACTGTGAGGGTGGGTTGAAGTA	10309503	10309538	10309588	10309536	-1	7	ENSCJAG00000020685.2	10278055	10406343	UPF2	7983	1975	186471	No_or_no_constitutive_exon
CCAGTTGCCAATGCTATTTAAATAACCTGTCTTTGTTTCTTTGTGGGAAGGC	14711646	14711837	14711887	14711835	-1	7	ENSCJAG00000008967.3	14618488	14902238	CUBN	7983	1975	186471	No_or_no_constitutive_exon
CTCTCCAGGTGCAAATCTTCCTGACGTAGGCCCCTCCTGGGAAGGGCCAGCT	15047103	15047141	15047191	15047139	-1	7	ENSCJAG00000019492.2	15046268	15047551	None	7983	1975	186471	No_or_no_constitutive_exon
GTACTGGAAAAAATAAGCACGGGGGTGGTGGTGGGGGGTGATTGGGGAAGGA	17221290	17221360	17221240	17221292	1	7	ENSCJAG00000008267.2	16952428	17454699	None	7983	1975	186471	No_or_no_constitutive_exon
TTAACTAGTTATCTTCCCCGCTTCCTTCCCCTCTTACCCCACCCGGGAAGAA	20210457	20210610	20210660	20210608	-1	7	ENSCJAG00000007919.2	20157080	20336010	PIP4K2A	7983	1975	186471	No_or_no_constitutive_exon
AAAGGAGGAGAAGGAGGAGAAGGAAGAAGAGGTGGAGGACAGAGGGCCAGCA	23779813	23779890	23779763	23779815	1	7	ENSCJAG00000007540.2	23559664	23780479	MYO3A	7983	1975	186471	No_or_no_constitutive_exon
AAGGTGCTATTCAGAAAAGTAAAGCTGGGTAATGGGGGAAAAGTAGTGAGTG	23778944	23778968	23779018	23778966	-1	7	ENSCJAG00000033292.1	23778944	23786568	None	7983	1975	186471	No_or_no_constitutive_exon
TGCACAGATCCCAGGAGGCACGGGGCCCTGGGAAGGGAGCTGGGAGTGAGGG	35444593	35444602	35444543	35444595	1	7	ENSCJAG00000011491.3	35441192	35460789	SAMD11	7983	1975	186471	No_or_no_constitutive_exon
CTCTCAGCTTTTCTGAGGGGTGAGAGAGCAGTCTCCCTGCAGGGTGACAGAT	35471466	35471521	35471571	35471519	-1	7	ENSCJAG00000011380.2	35462599	35479132	NOC2L	7983	1975	186471	No_or_no_constitutive_exon
CCTCCCCACTGTGGACCCGCCCCAGGGAGGCACCTGTGTGGGGGTGGGAGGG	35491333	35491357	35491283	35491335	1	7	ENSCJAG00000011440.3	35486149	35496428	PLEKHN1	7983	1975	186471	No_or_no_constitutive_exon
TCCCAAGCCTGGCCCTGGGCCTCCTGTTCAGGAAGCCAACTAAGGGCCAGGT	35500195	35500219	35500269	35500217	-1	7	ENSCJAG00000011430.2	35496143	35501996	PERM1	7983	1975	186471	No_or_no_constitutive_exon
ATCCCCAGCAGCACCAGGGCCCGGTGGGTGAGCACCCGGGGTGGAGCCAGGC	35557766	35557842	35557716	35557768	1	7	ENSCJAG00000011412.2	35536284	35572841	AGRN	7983	1975	186471	No_or_no_constitutive_exon
GTGTGCACAGGGTGCCTAGGACCCTGGTAGGGGTTGGTGGGCAGAGGTAGGG	35557933	35558207	35557883	35557935	1	7	ENSCJAG00000011412.2	35536284	35572841	AGRN	7983	1975	186471	No_or_no_constitutive_exon
GTGGGAGGGGTGGGGCCAGGAGGCAGCTCAGTGGGCGGGGTGGGGTGGAGTG	35565616	35565618	35565566	35565618	1	7	ENSCJAG00000011412.2	35536284	35572841	AGRN	7983	1975	186471	No_or_no_constitutive_exon
AGTGGGTAGGGGGTGAGGCCCCCTTGCTGACCTGGCTGGGGCAATTGAAGGG	35610698	35610702	35610752	35610700	-1	7	ENSCJAG00000011405.2	35599236	35611172	C1orf159	7983	1975	186471	No_or_no_constitutive_exon
AGGGAGCCTGGCTGTCTGCTAACTGTGCCCCCCACCCTGCAGGGACCCAGCT	35712113	35712312	35712362	35712310	-1	7	ENSCJAG00000011360.2	35712013	35715025	TNFRSF18	7983	1975	186471	No_or_no_constitutive_exon
GTCGGGCGTGGTAACGCATGTCTGTAATCCTAGCTACTTGGGAGGCTGAGGA	36107943	36107981	36108031	36107979	-1	7	ENSCJAG00000010900.2	36091663	36123185	None	7983	1975	186471	No_or_no_constitutive_exon
GTGTGCGCCACAGGTGTGTCTGCCAGGTGTGGGTGTGGGAGATGAGGCAGTT	36101080	36101082	36101132	36101080	-1	7	ENSCJAG00000010900.2	36091663	36123185	None	7983	1975	186471	No_or_no_constitutive_exon
GGCAGAGCTGGTTCCGCAGGGCTGAGCGGGGCTGGCAAAGGGCTGGGAAGAG	36178861	36178883	36178933	36178881	-1	7	ENSCJAG00000010843.2	36172164	36196740	NADK	7983	1975	186471	No_or_no_constitutive_exon
TTCAAGGAGCTCTGCACATACCTCATGGAGGCACGCGGGTTGTGGGGGAGGG	36177125	36177176	36177226	36177174	-1	7	ENSCJAG00000010843.2	36172164	36196740	NADK	7983	1975	186471	No_or_no_constitutive_exon
GTCCACAAACTGGAAAGGGAAGAGTGGTCTGAGGGGAGTGTCATGGGGAGAT	36362443	36362462	36362393	36362445	1	7	ENSCJAG00000032312.1	36360683	36397674	None	7983	1975	186471	No_or_no_constitutive_exon
ATCCTCTGAGGCCTTGGTCTCATCCTGCTCCTTCTGCCTTGGGGGCACAGGT	36933478	36933650	36933428	36933480	1	7	ENSCJAG00000002498.1	36920908	36948999	PLCH2	7983	1975	186471	No_or_no_constitutive_exon
CCGCAGGGGTCTCCCACAGCCCTGCCAAGTTCCCACCCTCTGGGCGGCAGGT	37008417	37008543	37008367	37008419	1	7	ENSCJAG00000002555.2	37006489	37013427	TNFRSF14	7983	1975	186471	Yes
GGAAGATGCATCCACTCACAGCCTGTTCTTTGTCCCACTCCTGGGGACAGTG	37047587	37047707	37047757	37047705	-1	7	ENSCJAG00000002584.2	37044741	37083931	MMEL1	7983	1975	186471	No_or_no_constitutive_exon
CTGCCATTTGCCATGTGTCACATGTCACCTGCATGTGCGTGTGGGTACAGGT	37160062	37160147	37160197	37160145	-1	7	ENSCJAG00000035245.1	37160062	37207631	None	7983	1975	186471	Yes
GGCTCAGAGGACTAAATGATGCCCCAGGGTCCTCCTGAATCTAGGGGCAGCA	37724293	37724335	37724385	37724333	-1	7	ENSCJAG00000032115.1	37723626	37726082	None	7983	1975	186471	No_or_no_constitutive_exon
CGGGGAGGAAAGGGGCGGTGGGCTGCAGGAGGAAAGGTGGGTGAGTACAGCT	37767678	37767755	37767805	37767753	-1	7	ENSCJAG00000002676.2	37753361	37871740	MEGF6	7983	1975	186471	No_or_no_constitutive_exon
GGATGGTGGTCCCCTCTTCCTTCCCCTGCTCTGTGGGGCTGAGATGCTAGCG	37753579	37753586	37753636	37753584	-1	7	ENSCJAG00000002676.2	37753361	37871740	MEGF6	7983	1975	186471	No_or_no_constitutive_exon
GGAGGGTGGGGCTGCAGCCGGGAGCCCCCCTCACGGTTCTGTGGGTGCAGCC	37767535	37767670	37767720	37767668	-1	7	ENSCJAG00000002676.2	37753361	37871740	MEGF6	7983	1975	186471	No_or_no_constitutive_exon
GGACCTTGGCTGGTGGAAGTGGTCTGGGAGGGTGGGGCTGCAGCCGGGAGCC	37767535	37767696	37767746	37767694	-1	7	ENSCJAG00000002676.2	37753361	37871740	MEGF6	7983	1975	186471	No_or_no_constitutive_exon
AGTGAAAATCATTTCTGTTAAGGGGATTTGCTCAGTTCAAAAGGGCCAAGAT	37794112	37794135	37794185	37794133	-1	7	ENSCJAG00000002820.2	37794112	38120143	CEP104	7983	1975	186471	No_or_no_constitutive_exon
CTGAGTGATGGGGAAGATGGAGTCGGAGGCTATTCTTGTGACCAGGGCAGGA	38129351	38129379	38129301	38129353	1	7	ENSCJAG00000002834.2	38120401	38151272	DFFB	7983	1975	186471	No_or_no_constitutive_exon
CCAGGTCTCTGGGCTGGGCCGGCCAGGGAGGGCACTGGGGTCATGGAAAGTG	40476256	40476279	40476329	40476277	-1	7	ENSCJAG00000000101.2	40457834	40533134	CHD5	7983	1975	186471	No_or_no_constitutive_exon
GTGCGGGCCCTTCCTGACTGCCCTTCATTTTGGTCTCACTGGGTTCAAAGGT	40474042	40474061	40474111	40474059	-1	7	ENSCJAG00000000101.2	40457834	40533134	CHD5	7983	1975	186471	No_or_no_constitutive_exon
TGTCTTCACCTCGGGCGGCCGGCCTAAGTGCCGTTTCCATGGTCGGGTAGAT	40623213	40623295	40623163	40623215	1	7	ENSCJAG00000000154.2	40622871	40624254	HES3	7983	1975	186471	No_or_no_constitutive_exon
AGCGACTGGCTGCTTGGTTCTAACACACACGCCTCCTGTCCTGGGGGCAGGG	40865830	40865967	40866017	40865965	-1	7	ENSCJAG00000000180.2	40857107	40888551	PLEKHG5	7983	1975	186471	No_or_no_constitutive_exon
TGAAAAGCAGGTTGTCCTGTGCAGTAGTGACTGTGGGGTGGGCACTGGAGAG	40990308	40990406	40990258	40990310	1	7	ENSCJAG00000000225.3	40982133	40990943	ZBTB48	7983	1975	186471	No_or_no_constitutive_exon
TGGGCTCAGGTGGGAATCCAGTGTCACCAGTCTTTGGTTTGGGTGCATAGAT	42815626	42815647	42815697	42815645	-1	7	ENSCJAG00000000334.2	42807125	43115240	RERE	7983	1975	186471	No_or_no_constitutive_exon
TTTGTCTCCTAGTACATGCAACAATTTTACAATGAGACCTACCGGGATAGGA	43506605	43506728	43506778	43506726	-1	7	ENSCJAG00000000405.2	43486955	43522962	SLC2A5	7983	1975	186471	No_or_no_constitutive_exon
ATGCCGATGGCAAACATCTGCTGCCAAAGATTAGGGACAGTGCGGGGCAGAA	44997317	44997381	44997267	44997319	1	7	ENSCJAG00000005090.2	44983210	45002047	PGD	7983	1975	186471	No_or_no_constitutive_exon
AGTTAGCCCTTGAAGCTAATTGTTTTCCATTGTCATCTGTGGGATCACAGGC	45796108	45796251	45796301	45796249	-1	7	ENSCJAG00000002191.2	45706861	45864374	MTOR	7983	1975	186471	Yes
GGCCCAACCCGGGATGCCCTGCTGTCATTGATATGGCATTGGGGGGGCAGGT	46233259	46233373	46233209	46233261	1	7	ENSCJAG00000002175.2	46121332	46245914	None	7983	1975	186471	No_or_no_constitutive_exon
AGTCCCCATCTACTGAGCAGCTTGGGCCGGCTTGTGTCTCCTTGGGAAAGGG	46239618	46239745	46239568	46239620	1	7	ENSCJAG00000002175.2	46121332	46245914	None	7983	1975	186471	No_or_no_constitutive_exon
CCGCTGGCAGCTGTCCCAGCCCCCACATGACACTCCCTCCCGGGGGGCAGGT	49392630	49392749	49392580	49392632	1	7	ENSCJAG00000008920.2	49339577	49410338	KAZN	7983	1975	186471	No_or_no_constitutive_exon
CTACTCGGGAGGCTGATTCATGAGAATCACTTGAACCTGGGAGGCAGAAGTT	50100911	50100920	50100861	50100913	1	7	ENSCJAG00000008580.2	50085049	50108053	None	7983	1975	186471	No_or_no_constitutive_exon
TTGTAATTAAATTAGAAGAACTAATAACTTGGCTTTGTTTGGGAATTTAGAT	50239337	50239538	50239287	50239339	1	7	ENSCJAG00000008527.2	50173740	50271372	SPEN	7983	1975	186471	Yes
CTGGGCCACCTCATACCTCCAAATAGTGGGCACTTGATGGGAAATGGCAGGT	50277597	50277760	50277810	50277758	-1	7	ENSCJAG00000008499.2	50273346	50309994	ZBTB17	7983	1975	186471	No_or_no_constitutive_exon
TGCTTCCTGATCAGCCCTGCATGGAAAGGCGGGCAGGTCTTGGGGTGAAGGG	50439214	50439268	50439318	50439266	-1	7	ENSCJAG00000008362.2	50424906	50457976	None	7983	1975	186471	No_or_no_constitutive_exon
GCTCAGGAGCCTGGTGCTTCTTGCAGGAACCAGTGGGGAGGGAAGCAAAGGT	50438935	50438950	50439000	50438948	-1	7	ENSCJAG00000008362.2	50424906	50457976	None	7983	1975	186471	No_or_no_constitutive_exon
GCAGCCCAATAATGTGATCAGACAGCCTTTGGGTCCTGATGGGTCACAAGGC	50690997	50691989	50690947	50690999	1	7	ENSCJAG00000008232.2	50665698	50694027	None	7983	1975	186471	No_or_no_constitutive_exon
AAGGTGTCAGAGCCCGGGTCTTCCTTTGTTCCCCCATGTCGGGGCTGCAGGA	50834701	50834822	50834651	50834703	1	7	ENSCJAG00000008057.2	50786500	50842344	CROCC	7983	1975	186471	No_or_no_constitutive_exon
GGTTCATCCTGGTGCCTTCCCAGCCACCCTTCTTTAGAGGGACCTGGAAGTA	51240220	51240266	51240170	51240222	1	7	ENSCJAG00000036397.1	51205483	51257362	PADI4	7983	1975	186471	No_or_no_constitutive_exon
AATGAAAAGGAACCAAGGAGCTGGCCATACGGAGATTGGGGCAGGGGTAGCC	51288645	51288656	51288595	51288647	1	7	ENSCJAG00000007733.3	51265995	51303585	PADI6	7983	1975	186471	No_or_no_constitutive_exon
CCTTTCTACGTAGCCATTCTGTCACCCTTAGCAGAAAGGACTGCAGGGAGGC	51292674	51292685	51292624	51292676	1	7	ENSCJAG00000007733.3	51265995	51303585	PADI6	7983	1975	186471	No_or_no_constitutive_exon
AGTGAGCAGCCGTGGGCAGGTTTGGGATTGTCCGCATTGCTGCGAGGGAGGG	51331064	51331086	51331136	51331084	-1	7	ENSCJAG00000007706.2	51312243	51339718	RCC2	7983	1975	186471	No_or_no_constitutive_exon
TGGGATCACCTCAGGTGGGAAGCCTGACAGCTTACCTCTTGGGGTTGCAGGA	53125281	53125410	53125460	53125408	-1	7	ENSCJAG00000006886.2	53085401	53221520	UBR4	7983	1975	186471	No_or_no_constitutive_exon
GGTCACTGGCAGTTAGGACGTATCAACCATTAAAAGGGGTGGCGATGGAGAG	53416790	53417034	53416740	53416792	1	7	ENSCJAG00000006782.2	53416644	53417034	None	7983	1975	186471	No_or_no_constitutive_exon
GAAATGACCCATGACCTCAGATCCCAACCATGACTCAACTGTGCTGGGAGGC	53990262	53990277	53990212	53990264	1	7	ENSCJAG00000034405.1	53990168	53990464	None	7983	1975	186471	No_or_no_constitutive_exon
GGAGGAGGACGAGGAGGACGACGACGACGCGGAGGAGCGCGAGGGAGGAGCC	54570764	54570910	54570714	54570766	1	7	ENSCJAG00000006519.1	54569923	54570910	FAM43B	7983	1975	186471	No_or_no_constitutive_exon
GCCTGGCCGGGGCTGGAGACTGAGCCGTGGCCTGGGGGGCCTGGGGGCAGGT	55594327	55594457	55594507	55594455	-1	7	ENSCJAG00000006124.2	55580836	55605776	RAP1GAP	7983	1975	186471	Yes
TGGGGGAGCTGTGCCCGCCTGTCCCCGAGGCCGGGGCGGCGACCGGGCAGCT	56120498	56120513	56120563	56120511	-1	7	ENSCJAG00000005892.2	56094996	56120973	WNT4	7983	1975	186471	No_or_no_constitutive_exon
TGAGCAGAGGGGAGGAGGAGGCCTGAGGGCAGGAGGAGTAGCGGGGACAGGG	56592884	56592928	56592834	56592886	1	7	ENSCJAG00000005832.2	56563353	56601983	EPHA8	7983	1975	186471	No_or_no_constitutive_exon
CAGGGCTGGAACCAGGATCCCCGGGTGGAGCCTGGGAAGGAGGGTGGGAGAG	56593439	56593617	56593389	56593441	1	7	ENSCJAG00000005832.2	56563353	56601983	EPHA8	7983	1975	186471	No_or_no_constitutive_exon
TGATGATGGCTATGCAGTAAGAGGAAGAGGAGGAGGAAGGGGAGGGCGAGGT	57338104	57338478	57338528	57338476	-1	7	ENSCJAG00000005512.2	57337435	57370934	None	7983	1975	186471	No_or_no_constitutive_exon
CTCTTCCCACTGAGATGCCCTGAGTTCTCCTTTGCATGTCTGAGGGACAGGA	57461690	57461800	57461850	57461798	-1	7	ENSCJAG00000001861.2	57448073	57506464	ASAP3	7983	1975	186471	No_or_no_constitutive_exon
CAGGCCACTGACAGACTGTGTCTTGCTTCCCTGCCCCACCTGGGGCACAGGT	59788655	59789421	59788605	59788657	1	7	ENSCJAG00000009386.2	59607538	59789421	MAN1C1	7983	1975	186471	Yes
TAAAGGCAGAGCCGTCTGGTTGGTCTCCACCCTGTGCATTGGGAGCCCAGCC	60318964	60319083	60318914	60318966	1	7	ENSCJAG00000009698.2	60276790	60319083	CEP85	7983	1975	186471	No_or_no_constitutive_exon
CATGCACCTATAATCCCAGCTAAGTTACAAGAATCACTTGAGCCAGGGAGGA	60304882	60305177	60305227	60305175	-1	7	ENSCJAG00000009734.1	60304411	60305832	None	7983	1975	186471	No_or_no_constitutive_exon
CGCAGATCAAGTCCCAGCAGAGCGAGGTGACCCGGATCCTGGATGGGAAGCG	60321071	60321194	60321021	60321073	1	7	ENSCJAG00000009735.2	60319963	60321775	SH3BGRL3	7983	1975	186471	No_or_no_constitutive_exon
ACTAGATCTTATGGCGGTGGCATCAGAGAAACACATGGGCTGTGACAGAGGA	60401878	60401959	60402009	60401957	-1	7	ENSCJAG00000009793.2	60401843	60410305	ZNF683	7983	1975	186471	Yes
AGTATATCGTCAGTGGCTCTGACGATGGCTCCTTCTTCATCTGGGAAAAGGA	61443946	61444081	61443896	61443948	1	7	ENSCJAG00000009088.2	61393147	61447134	WDTC1	7983	1975	186471	No_or_no_constitutive_exon
GGCCCTGCAGTATGGAGAGACACATAAGCCTTACTGTCCTCTGGGGGCAGGA	61447062	61447134	61447012	61447064	1	7	ENSCJAG00000009088.2	61393147	61447134	WDTC1	7983	1975	186471	No_or_no_constitutive_exon
AAGGTTGTTGGTTTGGGTGCCGCAAAAAGCACAGGGCAGGGAGGTGTGAGAC	65562380	65562387	65562330	65562382	1	7	ENSCJAG00000006259.3	65505314	65581083	ZCCHC17	7983	1975	186471	No_or_no_constitutive_exon
AAGGTCCTCCAGGCTATGGCAAGATGGGCGCAACAGGACCGATGGGCCAGCA	65855947	65856028	65856078	65856026	-1	7	ENSCJAG00000006371.2	65788379	65995220	COL16A1	7983	1975	186471	No_or_no_constitutive_exon
TCCCACAGAACCACAGGACAGGTGTGGGGCTGGGAGTAGGGAGGTGTTAGCC	65999401	65999476	65999526	65999474	-1	7	ENSCJAG00000006536.2	65999258	66004088	None	7983	1975	186471	No_or_no_constitutive_exon
GAGGCTGGCCAGGGACTTTGGGATTCCCCTTTTCCCCTGGGGATGCTAAGGA	66300719	66300851	66300669	66300721	1	7	ENSCJAG00000006630.2	66295988	66324563	TMEM39B	7983	1975	186471	No_or_no_constitutive_exon
AGGAGGACCTGATCACTCCTTTCTGTCCCTTGACCCCCTTGGGGACCCAGGT	67123704	67123989	67123654	67123706	1	7	ENSCJAG00000001075.2	67121301	67129603	HPCA	7983	1975	186471	No_or_no_constitutive_exon
AGAGGACTTTCTTCTTCCTAGTCCTGTGAGGGAGTGGGTGGGAATGGCAGGA	67257350	67257425	67257475	67257423	-1	7	ENSCJAG00000001105.2	67253597	67282214	None	7983	1975	186471	No_or_no_constitutive_exon
GGCCACCCGAAGCGTCGGATCCCTGTAGCGCCTCCCAACCTGGGCCGAAGGG	69921476	69921486	69921426	69921478	1	7	ENSCJAG00000001531.2	69917055	69938455	TFAP2E	7983	1975	186471	No_or_no_constitutive_exon
CTGTTCACCATTTCTGAAAGCTAATTGCCATTATCTCCATTACTGGGAAGGG	70173842	70173963	70173792	70173844	1	7	ENSCJAG00000001610.2	70163484	70212843	AGO4	7983	1975	186471	No_or_no_constitutive_exon
TATTTTACATGTGACAGTTCTGTAACATCCGTTTTTCTTGTTGGGAACAGGT	70383101	70383189	70383051	70383103	1	7	ENSCJAG00000031580.1	70289906	70430426	AGO3	7983	1975	186471	No_or_no_constitutive_exon
CTCAAACCTGATTTTTATCCCATTTCTGTTGCTTGTGTGTGGGTTAGCAGCT	70796398	70796566	70796616	70796564	-1	7	ENSCJAG00000001826.2	70779266	70813846	OSCP1	7983	1975	186471	Yes
AGGAGAACATCCTGGCCTGTCCATGGGTGATGTCGTGAAGAAACTGGGAGAT	73360251	73360311	73360201	73360253	1	7	ENSCJAG00000034029.1	73359863	73360311	None	7983	1975	186471	No_or_no_constitutive_exon
TGAGTAAGGGGCAGAAGTTAGTTTAGGTTGGAGGGGAGGGGCAGGTACAGAT	74633915	74633917	74633967	74633915	-1	7	ENSCJAG00000002798.2	74603332	74635422	PPT1	7983	1975	186471	No_or_no_constitutive_exon
TTCATAATCTGACCTTGTTCCCTCTCTGTGCTTGGGGTGGGGGGTCACAGAA	75164455	75164597	75164647	75164595	-1	7	ENSCJAG00000002973.1	75153726	75194554	RIMS3	7983	1975	186471	No_or_no_constitutive_exon
CTCTTACCATCTGGTTCTCAAGGGGCAGAGAAATGCAAGTCATGGGGGAGCC	75294719	75294746	75294669	75294721	1	7	ENSCJAG00000002987.2	75266260	75299343	None	7983	1975	186471	No_or_no_constitutive_exon
AGGTAGGTGAACTTTGTACCCTTTTACCCTATACCTAAAGGGCCAGCAAGCC	78147337	78147344	78147287	78147339	1	7	ENSCJAG00000003519.2	78145976	78174315	None	7983	1975	186471	No_or_no_constitutive_exon
GGAGGGGCCTTGCTGGTCAGGGCTGAGCCAGGGGCACTGGGCAGCAGGAGGC	78147472	78147556	78147422	78147474	1	7	ENSCJAG00000003519.2	78145976	78174315	None	7983	1975	186471	No_or_no_constitutive_exon
CAGCAGTGGCTGAAACGGCACTTGGCATCTCTCTGCAGGGAGCTGGACAGCC	86274199	86274287	86274337	86274285	-1	7	ENSCJAG00000021569.2	86257033	86280532	TTC39A	7983	1975	186471	No_or_no_constitutive_exon
GGAAGTGGTATGTTCCCACACCTGAGCATTTTTCTTTTTGGTGGGAACAGGT	86832590	86832707	86832757	86832705	-1	7	ENSCJAG00000021578.2	86831314	86926538	NRDC	7983	1975	186471	No_or_no_constitutive_exon
TTGCCGGTAAGTTGTGGAATGGATCACAGTGGGCAATACTAGGGCTAAAGGA	87684494	87684500	87684444	87684496	1	7	ENSCJAG00000021595.2	87679185	87797132	ORC1	7983	1975	186471	No_or_no_constitutive_exon
TTCCCAAAATCCAGGAACAAATTTAAAAATCTCTTTTGTTTGGGGAACAGGT	87737003	87737180	87737230	87737178	-1	7	ENSCJAG00000021597.2	87735035	87870958	ZFYVE9	7983	1975	186471	No_or_no_constitutive_exon
TGTGCAAAGACTTAAAGACACAACACAGCATGACTTTTTGGGGGAATGAGGA	88485124	88485214	88485264	88485212	-1	7	ENSCJAG00000004555.3	88480834	88560292	LRP8	7983	1975	186471	No_or_no_constitutive_exon
TGGCACCAGGCTGGCCTGAGGAGGTACTGGGCAGTGGCTATAGGGAACAGCT	89878568	89878935	89878985	89878933	-1	7	ENSCJAG00000015564.2	89878568	89894275	FAM151A	7983	1975	186471	No_or_no_constitutive_exon
TCCCAGGCTTTGCTCCCTGACTGACTGCGTGCCACAATATGGGACCCAAGAT	90115905	90116204	90116254	90116202	-1	7	ENSCJAG00000015653.2	90100752	90131937	DHCR24	7983	1975	186471	No_or_no_constitutive_exon
GTTTGCTGGGTTTCTCCCATGTCATCGTGTTCCTCCTTGCATGGGGTCAGGA	90286726	90286918	90286676	90286728	1	7	ENSCJAG00000015682.2	90282415	90305640	PCSK9	7983	1975	186471	No_or_no_constitutive_exon
AGTTAGGGCATTGATTTCTCAAAATAATTTTGTCTTTTCTTGGGTTGAAGGA	97073346	97073556	97073296	97073348	1	7	ENSCJAG00000016186.2	97036980	97455013	PATJ	7983	1975	186471	No_or_no_constitutive_exon
TTTCTGGGACTTCTGGCTGCAGAGCCTTGCAGGCTGGGATGCCGCAGGAGCA	97520704	97520861	97520911	97520859	-1	7	ENSCJAG00000016275.2	97520247	97619644	KANK4	7983	1975	186471	No_or_no_constitutive_exon
GATTTTGTTTGATTAAATAGTCATGTTTCTCTCTTTTTAATGATGGGTAGAA	100205575	100205653	100205525	100205577	1	7	ENSCJAG00000016656.3	99991110	100218173	CACHD1	7983	1975	186471	Yes
TCCCACCAATTCTGAACTACTGAGTGACCTGTTTGGGGGTGGAGGTGCAGCT	101015689	101015821	101015639	101015691	1	7	ENSCJAG00000016859.2	100858963	101039956	DNAJC6	7983	1975	186471	No_or_no_constitutive_exon
ATGTGGTAGATATTGTTATTTTTCCCATTTTACGGATGGGGAAAACTGAGAC	102291978	102292045	102291928	102291980	1	7	ENSCJAG00000017101.2	102137829	102354336	SGIP1	7983	1975	186471	No_or_no_constitutive_exon
AGTCTACCAACCAAATGTTCTCATTTTCTTTTTTCCTTTTTGGGACACAGGC	122328631	122328862	122328581	122328633	1	7	ENSCJAG00000007251.2	122312939	122345548	CLCA2	7983	1975	186471	Yes
TCCCAAAGTGCTGGGATTACCGGCGTGAGGCAGCGCGCCCAGCCTGGGAGCT	123231925	123234760	123231875	123231927	1	7	ENSCJAG00000007385.2	123213362	123234760	LMO4	7983	1975	186471	No_or_no_constitutive_exon
TGAGTCTTCATCTATTATTTTCTTCTCTTTCTAAAACCTTCATGGGGTAGCG	125387913	125388107	125388157	125388105	-1	7	ENSCJAG00000001955.2	125386668	125411185	None	7983	1975	186471	Yes
GAGGGGAAGCAGGGGCAGTGGGAGAAGTAGAGGGAGTGGGGGAAGTAGAGGA	126108283	126108346	126108233	126108285	1	7	ENSCJAG00000001897.2	126075453	126109178	ZNF326	7983	1975	186471	No_or_no_constitutive_exon
ACCCTACGCCTCTTTGAGCCCGAGATCGCCCCAGCAGTGATGGGCGACAGGA	129662430	129662608	129662658	129662606	-1	7	ENSCJAG00000017759.2	129636890	129662779	TMED5	7983	1975	186471	No_or_no_constitutive_exon
AGCAGCATGCTTTATTCCAGATGGTGATCATAGCAGGGACGGTGATAAAGGC	135657232	135657391	135657441	135657389	-1	7	ENSCJAG00000018231.2	135542039	135658442	PLPPR5	7983	1975	186471	No_or_no_constitutive_exon
CTTGTCTGGGGTGCGATGCTGAGAGTGAGTCTGTGTTTTGTGGGTGGCAGGT	145560680	145560781	145560630	145560682	1	7	ENSCJAG00000003123.2	145559073	145589409	GSTM5	7983	1975	186471	No_or_no_constitutive_exon
CTTGTCTGGGGTGCGATGCTGAGAGTGAGTCTGTGTTTTGTGGGTGGCAGGT	145575181	145575282	145575131	145575183	1	7	ENSCJAG00000003123.2	145559073	145589409	GSTM5	7983	1975	186471	No_or_no_constitutive_exon
AGCAGGCACAGTGAGTGCCCGGTCTCCTGTGTGCCCTTGCTTATGGGAAGGG	145574942	145575081	145574892	145574944	1	7	ENSCJAG00000003123.2	145559073	145589409	GSTM5	7983	1975	186471	No_or_no_constitutive_exon
AGCAGGCACAGTGAGTGCCCGGTCTCCTGTGTGCCCTTGCTTATGGGAAGGG	145598291	145598430	145598241	145598293	1	7	ENSCJAG00000003161.2	145597113	145600329	GSTM2	7983	1975	186471	No_or_no_constitutive_exon
CTTGTCTGGGGTGCGATACTGAGAGTGAGTCTGTGTTTTGTGGGTGGCAGGT	145598530	145598631	145598480	145598532	1	7	ENSCJAG00000003161.2	145597113	145600329	GSTM2	7983	1975	186471	Yes
ATAGCTTTTGTTAAAAACCTTTTCTCCCTCTTGTTTTGGGGGCACGGCAGAG	145929397	145929463	145929347	145929399	1	7	ENSCJAG00000003306.2	145918827	145959458	STRIP1	7983	1975	186471	Yes
GATGGCGGCGGTGCGGGCAGCAGTGGCAGCAGCGGCGGCGGGGCTGCGAGTT	146105779	146106177	146105729	146105781	1	7	ENSCJAG00000003396.2	146105341	146128218	KCNC4	7983	1975	186471	No_or_no_constitutive_exon
CTATGACTCAATAGGGAGCTTGTCTCTCACCTTCTTCCTCTGGGTAACAGGC	147243443	147243645	147243393	147243445	1	7	ENSCJAG00000013268.1	147241966	147247725	None	7983	1975	186471	No_or_no_constitutive_exon
AAAGAACACTCAAGAAACTGGTCATATGGGTGACTTGAGGGTGGCAGGAGAG	149149789	149149822	149149739	149149791	1	7	ENSCJAG00000013709.2	149060015	149149822	LRIG2	7983	1975	186471	No_or_no_constitutive_exon
CCCCACCTCTGTCTGTTTGTCCCTCCCTGCCTGGCTCATGCCGAGGGCAGGC	150189169	150189387	150189437	150189385	-1	7	ENSCJAG00000012333.2	150137804	150204524	SYT6	7983	1975	186471	No_or_no_constitutive_exon
GTGTTCTGCTTGTCTTTCTCAAGCAGCAGGTGATGGTGCCTGATGGGCAGGT	152130571	152130586	152130521	152130573	1	7	ENSCJAG00000012813.2	152069968	152158217	SLC22A15	7983	1975	186471	No_or_no_constitutive_exon
TCTGTGGAATCCGCGCTGCGCGCCGACAAGGCTGCACAACAGGGTAAGAGGA	154932218	154932281	154932331	154932279	-1	7	ENSCJAG00000005683.2	154931480	154932876	None	7983	1975	186471	No_or_no_constitutive_exon
TCTGAATGTTCCTTCATGTCTCTTTGTGTCTCTGTCTGCCTTGGGAGCAGGG	155662510	155662580	155662460	155662512	1	7	ENSCJAG00000005623.2	155628583	155664007	HAO2	7983	1975	186471	Yes
CGTGTACTTTTTTTTTCTCTTTTGCTGTGATATCACCTGGGAAAATCCAGAA	1107172	1107227	1107277	1107225	-1	8	ENSCJAG00000009035.2	1086916	1131225	NT5C3A	7983	1975	186471	No_or_no_constitutive_exon
AGTTAGTTAACCTAATAAACCTCATTTCTTCATCTGTAAAATGGGGCTAGCA	2839845	2839939	2839795	2839847	1	8	ENSCJAG00000012118.2	2655321	2840497	NPSR1	7983	1975	186471	No_or_no_constitutive_exon
ATATTCATGCGACACTGAATTATCTGTATCTTTTCAAAGGATTGGGAGAGCC	3171016	3171099	3171149	3171097	-1	8	ENSCJAG00000012198.2	3086590	3194054	DPY19L2	7983	1975	186471	No_or_no_constitutive_exon
GGCCAAGGCAGAAGAAATCTTGAAGAAGGGTCTAAAGGTGTGGGAGTGAGTT	10537917	10538172	10537867	10537919	1	8	ENSCJAG00000007763.1	10537622	10538172	None	7983	1975	186471	No_or_no_constitutive_exon
CACAGAGCCGGGCTGGAAGGGAGGAAGAGAAGGAGCGGGAGGAGGAGGAGGG	11029402	11030270	11029352	11029404	1	8	ENSCJAG00000007768.3	10979962	11147195	HECW1	7983	1975	186471	No_or_no_constitutive_exon
GCTGCTCAGGAGAGGGCTCAGCTTCACCTCCCACATGGGATGGAGGCAAGGC	11621711	11621846	11621661	11621713	1	8	ENSCJAG00000007936.2	11615852	11624429	AEBP1	7983	1975	186471	No_or_no_constitutive_exon
CACCTATTCCAGCTGGAGCCGAGTGATGGTGAGAAGCGGGAGGCACACAGCT	12079708	12079855	12079905	12079853	-1	8	ENSCJAG00000012318.2	12056181	12085744	NPC1L1	7983	1975	186471	No_or_no_constitutive_exon
GAGGATGGGCCAGGCATCGCAGCCTGGTGTTTGCCCTACTTACAGGGGAGGA	13242114	13242192	13242064	13242116	1	8	ENSCJAG00000011201.3	13164655	13264925	ADCY1	7983	1975	186471	No_or_no_constitutive_exon
TCTCCACCAGGAGCAGCATCAAATGCATTTGGTGGCCCTGGTGGGATGAGTT	13242736	13242760	13242686	13242738	1	8	ENSCJAG00000011201.3	13164655	13264925	ADCY1	7983	1975	186471	No_or_no_constitutive_exon
TGTAATGTTTCCCTTCCAGATGACATGGATACGCCTGGGGAGGAACTCAGAG	13294317	13294396	13294267	13294319	1	8	ENSCJAG00000011223.2	13292437	13296717	None	7983	1975	186471	No_or_no_constitutive_exon
GCGAGCCGGGCTGCGGCTGCTGTCTGACTTGCGCGCTGCGCGAGGGCCAGTC	13316099	13316119	13316169	13316117	-1	8	ENSCJAG00000011230.2	13307573	13316730	IGFBP3	7983	1975	186471	No_or_no_constitutive_exon
GGACGAATGAGCCGGGGGCACAGAGATGCAGTGAACGGGCTGGAGGGTAGAA	14923999	14924023	14923949	14924001	1	8	ENSCJAG00000014746.3	14923737	14925328	None	7983	1975	186471	No_or_no_constitutive_exon
GTCTTCGTCTGTGCCTGAAGCAGAATCTCAGCCCATTGGGAAAGTGAAAGAG	17959454	17960416	17960466	17960414	-1	8	ENSCJAG00000013648.3	17943829	18238492	COBL	7983	1975	186471	No_or_no_constitutive_exon
CTTGGGTGAGACCCTAACTGGCTGAGACAAGCGAGAAGGCTGGAGGGGAGGT	24814291	24814296	24814346	24814294	-1	8	ENSCJAG00000008846.2	24809081	24825775	GHRHR	7983	1975	186471	No_or_no_constitutive_exon
TGGAGGGGAGGTGGGGTGAGGCCAGAAGGCACGAATGCCCGAGGGAGGAGGG	24814225	24814256	24814306	24814254	-1	8	ENSCJAG00000008846.2	24809081	24825775	GHRHR	7983	1975	186471	No_or_no_constitutive_exon
AGGTGGGAGCATTGGGCAGCGCCTCAAAACAGGCAGGATTTTAAGGGAAGGA	25015180	25015258	25015308	25015256	-1	8	ENSCJAG00000008833.3	24854016	25034476	MINDY4	7983	1975	186471	No_or_no_constitutive_exon
TAGTGACTGTGTGTCTTTGTTTTCTCCTTCCACTGCCTGTGGGCACGCAGCA	25608752	25608875	25608925	25608873	-1	8	ENSCJAG00000008537.3	25591833	25626396	MTURN	7983	1975	186471	No_or_no_constitutive_exon
TGGATATGGCAGTGGACGTGGATTTGGAGATGGCTACAATGGGTATGGAGGA	29531839	29531851	29531789	29531841	1	8	ENSCJAG00000007908.2	29527080	29540686	HNRNPA2B1	7983	1975	186471	No_or_no_constitutive_exon
AAAGATTCAAGTCAGGTCAAATCAGGCTCTGCCTAGTTTTGTGTAGGGAGGT	34157293	34157316	34157366	34157314	-1	8	ENSCJAG00000001301.2	33904846	34318381	None	7983	1975	186471	No_or_no_constitutive_exon
AATTCTCCAGAGGTTCTAGGAATGCTGCTGCTCTCTTCACAGGGGCGGAGGA	34155457	34155514	34155564	34155512	-1	8	ENSCJAG00000001301.2	33904846	34318381	None	7983	1975	186471	No_or_no_constitutive_exon
ATTTAAACTGCAATGATCTTTTAATAATTCTACTCATTCTTTGGGGGCAGGA	34051357	34051500	34051550	34051498	-1	8	ENSCJAG00000001301.2	33904846	34318381	None	7983	1975	186471	Yes
GTGAAGACCTGGAGCAACTGAAGAAGATTTGGGCCCATTGAGGGTGGTAGCA	34801951	34802038	34802088	34802036	-1	8	ENSCJAG00000001272.1	34801951	34802406	None	7983	1975	186471	No_or_no_constitutive_exon
GTCATCGCTGATGCCGGGAGCGTGAACAGCGAGGTTGTCTGCGGGGTCAGCA	48605844	48605965	48606015	48605963	-1	8	ENSCJAG00000000713.2	48459390	48606549	GLCCI1	7983	1975	186471	No_or_no_constitutive_exon
GTTTAGGAATCCCCAGAATTCAAGACAATAGGGCTGGGATAATAGATTAGGC	55549150	55549165	55549215	55549163	-1	8	ENSCJAG00000014035.2	55459386	55636068	AKAP9	7983	1975	186471	No_or_no_constitutive_exon
CAAAGTGAAAAGGGAGGTGGACAAAGTGAATTCCTGTCACTTTGGGAAAGAA	67281176	67281509	67281559	67281507	-1	8	ENSCJAG00000003269.2	67252089	67332523	CD36	7983	1975	186471	No_or_no_constitutive_exon
AGGCTCAAGTGACTCTCCCACCTCAGCCTCCCGAGTAGCTGGGAGTACAGGT	73896680	73897136	73897186	73897134	-1	8	ENSCJAG00000016081.2	73896638	73971373	PUS7	7983	1975	186471	No_or_no_constitutive_exon
CACTTGAGTCTGTACAACAGAGTGAGACCCATCTCTTTAAAAAAGGGTAGTG	74584770	74584773	74584823	74584771	-1	8	ENSCJAG00000016176.2	74575433	74599640	None	7983	1975	186471	No_or_no_constitutive_exon
ACTTCGCCGAGGAGCCCATGCACTCCGACTCCGAGGACGGGGAGGAGGAGGA	75621202	75621236	75621152	75621204	1	8	ENSCJAG00000016244.2	75620714	75728478	PRKAR2B	7983	1975	186471	No_or_no_constitutive_exon
CATTTAGTTAATCAGCTAAACATCTTGTGCTTTGTTTTATCGGGTGACAGGT	76605324	76605549	76605599	76605547	-1	8	ENSCJAG00000016477.3	76575470	76662454	LAMB1	7983	1975	186471	Yes
TTCTTTAATCCTCTTTGCCCACTTACCTGCTGATATTGATGGGAAAAAAGCA	76928080	76928098	76928148	76928096	-1	8	ENSCJAG00000016572.2	76832309	77161932	NRCAM	7983	1975	186471	No_or_no_constitutive_exon
GGCAGTTACCGCCACTGCGGCGTCTAGGCAGAGCCGGAGGGAGGCGGGAGGG	83742298	83742430	83742248	83742300	1	8	ENSCJAG00000017110.3	83741956	83828746	MDFIC	7983	1975	186471	No_or_no_constitutive_exon
CTCAGGAGGAGAGTCGTACTTCTGATGGGGAGGACGGGCAGTAGACAGAGCG	87707112	87707113	87707163	87707111	-1	8	ENSCJAG00000014109.3	87667465	87756559	WDR60	7983	1975	186471	No_or_no_constitutive_exon
GGCCGAAGTCCAGACCGCTAAGGAGAGTTCTCCAGGGGAGAGGGACAGAGAC	87754889	87755144	87755194	87755142	-1	8	ENSCJAG00000014109.3	87667465	87756559	WDR60	7983	1975	186471	No_or_no_constitutive_exon
AATATAAATGCCATGTAAATAGTCATTATTGTTTAGGGTGTAATGACAAGGA	87747623	87747629	87747679	87747627	-1	8	ENSCJAG00000014109.3	87667465	87756559	WDR60	7983	1975	186471	No_or_no_constitutive_exon
AACCGGGGGAAGAAAAGGAAAAGGGATCGCAGGAGAAAAGGAGGGAGAAGGG	89702887	89702956	89703006	89702954	-1	8	ENSCJAG00000004336.2	89682871	89703877	NOM1	7983	1975	186471	No_or_no_constitutive_exon
GGTTTTCCTACTTGAAATGGTTGGAAAACATGGCTCGGGGCCATGGGAAGAC	91723276	91723386	91723436	91723384	-1	8	ENSCJAG00000000167.2	91712748	92164408	DPP6	7983	1975	186471	No_or_no_constitutive_exon
CCTGTTGACTACTCTCACAGTAACAATAGGGGCTTGTTAAGGGCCAGCAGTG	95395095	95395143	95395045	95395097	1	8	ENSCJAG00000020408.2	95393373	95422827	WDR86	7983	1975	186471	No_or_no_constitutive_exon
CTGCTGCGGCCAGCGCTTCCCCTCATCCTAGGGTTGTCTCTGGGGTGCAGCC	95566961	95567150	95567200	95567148	-1	8	ENSCJAG00000020380.2	95562807	95568660	CHPF2	7983	1975	186471	No_or_no_constitutive_exon
GTTGAGAGACAGCTGAGAGACCGCCAAGAGTCGGATGGACGAGGGGACAGGC	95735136	95735250	95735300	95735248	-1	8	ENSCJAG00000020270.2	95735132	95752672	SLC4A2	7983	1975	186471	No_or_no_constitutive_exon
CCCGCTAGCTCCCAGACGGAGGCCCTCTGCCTGGTGCTGGGTTGGGGGAGCC	95779563	95779742	95779792	95779740	-1	8	ENSCJAG00000020233.3	95759547	95784248	ABCB8	7983	1975	186471	No_or_no_constitutive_exon
TATCTAAAGGTCTCCATCTTCATTGCCTTCACATTGAGTGGGCTGAGGAGGA	95973795	95973807	95973857	95973805	-1	8	ENSCJAG00000020136.2	95972395	96045856	AOC1	7983	1975	186471	No_or_no_constitutive_exon
GCCAGGCGTGGTGGCTCATGCCTGTAATCCCAGCATTTTGGGAGGCCAAGGC	95973682	95973686	95973736	95973684	-1	8	ENSCJAG00000020136.2	95972395	96045856	AOC1	7983	1975	186471	No_or_no_constitutive_exon
TCCTCTATTTTGAGCCTGAAGCTGTTCCCTGGGTGGGGCTGGGGACCCAGCC	95973044	95973218	95973268	95973216	-1	8	ENSCJAG00000020136.2	95972395	96045856	AOC1	7983	1975	186471	No_or_no_constitutive_exon
TCCCCTGACCCCTGACTTCCCCACAACCACAGGCTTGTCTCAGGGAGGAGAC	96544859	96544934	96544984	96544932	-1	8	ENSCJAG00000010385.2	96261306	96553600	None	7983	1975	186471	No_or_no_constitutive_exon
AGCCTGCGATAACAGAAGTCCTTGTAATCAACAAGCAGGTATGCGGGCAGGA	97649456	97649519	97649569	97649517	-1	8	ENSCJAG00000009992.2	97648677	97690121	C7orf33	7983	1975	186471	No_or_no_constitutive_exon
CACGCAAGCAGCCTCCAGTGAGTCCCGGGACAGCGCTGGTAGGGAGTCAGAA	97845350	97845536	97845586	97845534	-1	8	ENSCJAG00000009990.1	97845350	97845671	None	7983	1975	186471	No_or_no_constitutive_exon
ATAGTGAGCTGGACAGTGCCACTGCACTCCAGCCTGGGTGACAGAGTGAGAC	97924998	97925003	97924948	97925000	1	8	ENSCJAG00000009979.2	97912814	97934783	C6orf89	7983	1975	186471	No_or_no_constitutive_exon
CCATCAGGGGACAGCAGTGGACAGGCTGTGGCTCCTGGTGACGGGGCTAGCA	102011784	102011849	102011899	102011847	-1	8	ENSCJAG00000009894.2	101996257	102022772	ARHGEF5	7983	1975	186471	No_or_no_constitutive_exon
CTGGCCTGGGGAGTTCTGGGAGGTGTGTGAAGAAAGTGTTGGGATTGCAGGT	102794378	102794499	102794549	102794497	-1	8	ENSCJAG00000009741.2	102792104	102801252	ZYX	7983	1975	186471	Yes
GTCGCCTGCATGGTTGCCATGGTAACCCTCACTCCCCTTGGGTGGAGCAGCC	103305109	103305378	103305059	103305111	1	8	ENSCJAG00000009427.3	103242044	103307745	TRPV6	7983	1975	186471	No_or_no_constitutive_exon
TGTGATAACTCCATTATCCCATCTCCATGTCCTCTTCCTGGGCGGAGCAGCG	103266741	103267010	103266691	103266743	1	8	ENSCJAG00000009427.3	103242044	103307745	TRPV6	7983	1975	186471	No_or_no_constitutive_exon
CATGTGCCTGCGCCATGCAAGAGTTTGAGCTGCCCCTCTGTCTGGGGAAGGC	103361205	103361547	103361155	103361207	1	8	ENSCJAG00000019009.2	103361114	103361547	TRBV30	7983	1975	186471	No_or_no_constitutive_exon
AACCACCGTTATATGTACTGGTATTGATAAGACCTGGGGCATGGGCTGAGGC	103599751	103599770	103599820	103599768	-1	8	ENSCJAG00000013865.2	103377594	103747817	None	7983	1975	186471	No_or_no_constitutive_exon
TTACCACGCCTGCCCTGCCCATCAGCCGCATCCAAGTGAGACTGGGAGAGTA	103404974	103404993	103405043	103404991	-1	8	ENSCJAG00000013865.2	103377594	103747817	None	7983	1975	186471	No_or_no_constitutive_exon
AGGTCAATATGAAGAGAAGAGTTTTTGGATGTCTTCCAAATGCTGGGAAGGT	104069567	104069629	104069679	104069627	-1	8	ENSCJAG00000013692.3	104016493	104138991	MGAM	7983	1975	186471	No_or_no_constitutive_exon
AGAATTGGTTTTTTAATATATAATCCTGGAATCCCACCCAGAGGCGGGAGCC	104372668	104372783	104372618	104372670	1	8	ENSCJAG00000013621.3	104372108	104409908	KIAA1147	7983	1975	186471	No_or_no_constitutive_exon
GACCTCAAGTGATCCGCCTGCCTCGGCCTCCCAAAGTGTTGGGATTACAGGT	110454767	110455072	110454717	110454769	1	8	ENSCJAG00000012768.2	110433936	110539141	FAM180A	7983	1975	186471	No_or_no_constitutive_exon
AAGGAGAGAAGAGGAGAGGGAAAGGATGAGGGAGGAAGAGAAAAGGGCAGCA	111239275	111239652	111239702	111239650	-1	8	ENSCJAG00000012295.2	111198502	111405063	CALD1	7983	1975	186471	No_or_no_constitutive_exon
TTAGAAACAAACTTTTTTCTTTCCCTTTTACATCTCTCATTCTGGGAAAGGT	111969445	111969552	111969602	111969550	-1	8	ENSCJAG00000012164.1	111885727	112032143	LRGUK	7983	1975	186471	No_or_no_constitutive_exon
GAGTGACCTTCTTTCTTTTTTCCCTGTGCTTTTTGGGTGGGATCTAAAAGAA	115987829	115987920	115987970	115987918	-1	8	ENSCJAG00000010612.1	115977571	115999757	CPA2	7983	1975	186471	No_or_no_constitutive_exon
TTCTCTGGAAAGAAGGGCATCGCGGGCCCTACCCCAGATTTGATGGGAAGCG	117062068	117062260	117062310	117062258	-1	8	ENSCJAG00000010304.2	117060721	117086874	SMO	7983	1975	186471	No_or_no_constitutive_exon
AGTTGGCGGGGTTGGCCATGGCAACTGCCCGCCCCGCGCGGGGGCCGGAGCT	117086604	117086616	117086666	117086614	-1	8	ENSCJAG00000010304.2	117060721	117086874	SMO	7983	1975	186471	No_or_no_constitutive_exon
GACGATGAAACCCAGTCTATAATAAATATATAAAAAAAAGGGGGGCATAGTG	117372010	117372115	117371960	117372012	1	8	ENSCJAG00000018035.3	117355410	117385269	KCP	7983	1975	186471	No_or_no_constitutive_exon
CCAGGGCAGCAGATTCTTTATGGGTGTTTTTCTACAGGTTAAACGGGAAGGT	117372613	117372661	117372563	117372615	1	8	ENSCJAG00000018035.3	117355410	117385269	KCP	7983	1975	186471	No_or_no_constitutive_exon
CAGTGAGCCGAGATCACGCCACTGCACTCCAGCCTGGGCCACAGAGTGAGAC	117380006	117380011	117379956	117380008	1	8	ENSCJAG00000018035.3	117355410	117385269	KCP	7983	1975	186471	No_or_no_constitutive_exon
GCATGTTCTCTCTGTTGTTGGAGCCTGGAGCCTTGCTCCTGGGCACAGAGGG	118502200	118502293	118502343	118502291	-1	8	ENSCJAG00000017604.2	118502088	118505353	ARF5	7983	1975	186471	No_or_no_constitutive_exon
CATCAATCATAGTAGTTCATCCTGCCCAGTCATGCTGGGATGGATGACAGGA	118554996	118555020	118554946	118554998	1	8	ENSCJAG00000009351.2	118545128	118563606	None	7983	1975	186471	No_or_no_constitutive_exon
GGTTCCCAGTTTTTCATGTGCACTGCCAAGATTGAGTGGTTGGAGGGCAGCA	123718299	123718416	123718249	123718301	1	8	ENSCJAG00000017404.1	123717925	123718416	None	7983	1975	186471	No_or_no_constitutive_exon
GGAGGTAGATGCTATGGGTTCTTCAAGCACAACTTGATGTGGGAAGACAGAA	11216781	11216841	11216891	11216839	-1	9	ENSCJAG00000034487.1	11212306	11219227	None	7983	1975	186471	No_or_no_constitutive_exon
TAGTTTGAATTTTTTTTTTTTGCTTTGTTTTATGGTATTTTTTGGGAAAGGT	11463928	11464149	11463878	11463930	1	9	ENSCJAG00000006858.2	11405912	11475299	None	7983	1975	186471	No_or_no_constitutive_exon
TTGGGAAGAAAAGCAGCAATATGCTGACATCAGAGACCAGGACAGGGAAGCG	11555921	11555976	11555871	11555923	1	9	ENSCJAG00000006797.2	11551536	11576291	SLC6A12	7983	1975	186471	No_or_no_constitutive_exon
CCCCCAGACCAGCGATAATGGCATGAGCCAACCCTGACGTGGGGAAGCAGTT	11607471	11607599	11607649	11607597	-1	9	ENSCJAG00000006769.2	11589329	11703895	IQSEC3	7983	1975	186471	No_or_no_constitutive_exon
TGAGATCTTCTGCCCCCACTGCCTACGGACCAACAGGGGCAGGAGGAAAGTC	11779334	11779385	11779435	11779383	-1	9	ENSCJAG00000011393.2	11779334	11779569	None	7983	1975	186471	No_or_no_constitutive_exon
CAAAGGGATAAACTGAGGATGGGGGTGAGGGAGGCGTAGGGAGGTGAGAGCA	12057367	12057386	12057317	12057369	1	9	ENSCJAG00000000556.3	11954084	12074185	B4GALNT3	7983	1975	186471	No_or_no_constitutive_exon
TGTGAGAAATGGTGGAAGTGTGAATTTAATTTTTGTTTTTGGGGTTGCAGCA	12443642	12443744	12443794	12443742	-1	9	ENSCJAG00000000631.2	12421561	12517033	RAD52	7983	1975	186471	No_or_no_constitutive_exon
CATCAGCAGCTGGGAAGGGCACAGGCCCTGGCAAGGGGTTCCCAGGGGAGCC	13482331	13482503	13482553	13482501	-1	9	ENSCJAG00000000690.2	13391242	13522944	CACNA2D4	7983	1975	186471	No_or_no_constitutive_exon
ACCAAAACCCCAAGCCAAGGGTCATTTTCTTTAAGAATGGGCACGAACAGAT	14204368	14204483	14204318	14204370	1	9	ENSCJAG00000000732.3	14070182	14316874	CACNA1C	7983	1975	186471	Yes
GGTGACTCTGGGGTAACTGACAACTTTGTTTCTCCTCTGGGGTGTGGCAGGC	14402804	14402888	14402754	14402806	1	9	ENSCJAG00000018746.2	14397425	14409285	FKBP4	7983	1975	186471	No_or_no_constitutive_exon
CACTGGACAGTGTGTGAGTGGTTGAAGTATGGCTGCCGGGATTGGACAAGAC	16414546	16414578	16414496	16414548	1	9	ENSCJAG00000020407.2	16378758	16428712	GALNT8	7983	1975	186471	No_or_no_constitutive_exon
CAGCGCTGTGCGCTGCGTGCCTGGAGAGAGGTGTGCCACGGGCTCAAGAGCC	18067665	18068010	18068060	18068008	-1	9	ENSCJAG00000000674.3	18067665	18082762	TNFRSF1A	7983	1975	186471	No_or_no_constitutive_exon
TCAGGAGCCAGGCACAATGGCTCACGCCTGTAATCCTAGCGATTTGGGAGCC	18206501	18206511	18206451	18206503	1	9	ENSCJAG00000000719.2	18190955	18217967	CD27	7983	1975	186471	No_or_no_constitutive_exon
ACTAAAAGGAAGTAAAACAATAACCCATGCTGGGCTTGTTGGGGGTGCAGAT	18563887	18564063	18564113	18564061	-1	9	ENSCJAG00000007790.2	18563071	18583122	None	7983	1975	186471	No_or_no_constitutive_exon
CCCTATCCCTGCTCCCCTCTCAATCAACGCACGGTGTCCTGGGGGTCGAGGC	18761690	18761827	18761640	18761692	1	9	ENSCJAG00000007339.2	18755635	18766125	LRRC23	7983	1975	186471	No_or_no_constitutive_exon
GCAACCCAGGAGAGATAAAGGGATGCAGGCCTGGAAGCTGGGGACACCAGCA	18964364	18964377	18964427	18964375	-1	9	ENSCJAG00000002410.3	18960157	18991552	C1R	7983	1975	186471	No_or_no_constitutive_exon
AGGAGACAGAGAAGGAGAGGAGAGGGGAACATCCCAGGAGAAAGGGAGAGAG	18961800	18961821	18961871	18961819	-1	9	ENSCJAG00000002410.3	18960157	18991552	C1R	7983	1975	186471	No_or_no_constitutive_exon
GGATTCAGTTCTGAAATGCTGGCATTTTCACTACGCAGATGGGAAATCAGAG	18961683	18961757	18961807	18961755	-1	9	ENSCJAG00000002410.3	18960157	18991552	C1R	7983	1975	186471	No_or_no_constitutive_exon
CGGCAGGTGGCTCTTGTTCCTCCTGGTGCCGGCCCTGTTCTGCAGGGCAGGA	18970788	18970826	18970876	18970824	-1	9	ENSCJAG00000002410.3	18960157	18991552	C1R	7983	1975	186471	No_or_no_constitutive_exon
AGAGGCCCTGCTCACAGGTGCTTCATCTCCTCTCCCTGGGGCGGGGCCAGCC	19017916	19018039	19017866	19017918	1	9	ENSCJAG00000004876.2	19015302	19044958	CLSTN3	7983	1975	186471	No_or_no_constitutive_exon
GAACTCCTCCTAGAAATGCTTTACAAATTAAACTTGGTGGGTCGGAGCAGTC	19551141	19551158	19551091	19551143	1	9	ENSCJAG00000005234.3	19497029	19808494	None	7983	1975	186471	No_or_no_constitutive_exon
CACGACGCCAGCACCAACTCCAATTTCTGCAAGCAACGACTTGTGGGGAGAC	20486894	20486913	20486844	20486896	1	9	ENSCJAG00000018934.1	20468861	20488985	NECAP1	7983	1975	186471	No_or_no_constitutive_exon
GTCTTCCCATATTCTGATCATTTCTGTCTCTGCCTCATGTGGGGTGATAGGT	21444386	21444513	21444563	21444511	-1	9	ENSCJAG00000018610.1	21424493	21496948	PZP	7983	1975	186471	No_or_no_constitutive_exon
CGCTCCGGGCAGGAACGCGGAGTTGCGCTGCCACTTGGGCACCGGGCGAGTC	21711470	21711665	21711420	21711472	1	9	ENSCJAG00000018604.1	21711399	21712721	None	7983	1975	186471	No_or_no_constitutive_exon
AAAATATTTTCCAAAAATGCTTCAAACCTATCTTTTTATTTTAAGGGAAGAC	27842310	27842346	27842260	27842312	1	9	ENSCJAG00000013458.2	27766740	27996204	ADAMTS20	7983	1975	186471	No_or_no_constitutive_exon
GTTCTTTGCTTGAGTTTGTAGTAGTGGTGAATGAATGGGAAGATGGGCAGAA	31042667	31042764	31042814	31042762	-1	9	ENSCJAG00000017830.2	31031263	31068389	None	7983	1975	186471	No_or_no_constitutive_exon
AATTTTTATACTTTTGTTTGTTTATGAATTAGCTAAGGGAATATATGAAGCC	36585104	36585247	36585054	36585106	1	9	ENSCJAG00000001057.3	36552923	36623969	IPO8	7983	1975	186471	No_or_no_constitutive_exon
CAGGAAGGCCAGAGAAGTGTGGAGACGGAGTGCGAGGGCGAAAACCAGAGCC	37193823	37194059	37194109	37194057	-1	9	ENSCJAG00000020722.2	37193823	37194585	None	7983	1975	186471	No_or_no_constitutive_exon
CCACCTGCAGCTTCCCTGAGGTGTTCAAGCAGTGCTCAGGCAGTGGGAAGGG	37514272	37514382	37514432	37514380	-1	9	ENSCJAG00000020756.2	37508673	37525377	ADCY6	7983	1975	186471	No_or_no_constitutive_exon
GTGGAGTAGACCTGAGCTAGATAGGAGCACTGTGTTGTGTCTGCAGGGAGAG	37829440	37830381	37830431	37830379	-1	9	ENSCJAG00000020845.3	37796746	37833259	KMT2D	7983	1975	186471	No_or_no_constitutive_exon
GTGTCCCAGGGGTACCCTCAAGGCTGAGGGAAACCTGAATTAGAGGGCAGTC	37805279	37805292	37805342	37805290	-1	9	ENSCJAG00000020845.3	37796746	37833259	KMT2D	7983	1975	186471	No_or_no_constitutive_exon
CTCTCACCATCCTCTCCTCTTCTTCCTGCGCCTCCTGGGGTGGACGGTAGGA	38571183	38571303	38571353	38571301	-1	9	ENSCJAG00000021038.2	38561056	38606114	NCKAP5L	7983	1975	186471	No_or_no_constitutive_exon
GATTGTATCTCAAAAACTATAGAAATAAATAAAGAAGAAGGGATTGTAAGGG	39806596	39806598	39806648	39806596	-1	9	ENSCJAG00000021689.3	39795086	39856423	None	7983	1975	186471	No_or_no_constitutive_exon
TGCTGGGGACTGCTTTTCCCTGGCTGCACGGATTGGGTGGGATGAAAGAGTA	41161263	41161265	41161315	41161263	-1	9	ENSCJAG00000017960.3	41158687	41238265	None	7983	1975	186471	No_or_no_constitutive_exon
TCCTCTGACGCTGTAAGAAAAGATTCTTACGCTCTGCCTCTGGGTGGCAGGT	41189407	41189616	41189666	41189614	-1	9	ENSCJAG00000017960.3	41158687	41238265	None	7983	1975	186471	No_or_no_constitutive_exon
CCCTGGAGGTGTTGGAGGTTTTGGCGGTCCTGGTGGCTTCGGGCCTGGAGGA	41526581	41526736	41526786	41526734	-1	9	ENSCJAG00000018016.3	41391488	41555070	None	7983	1975	186471	No_or_no_constitutive_exon
GAGGCCCTGTACAGACCAAGGTGAGCTGGGCTGAGGCTGGGTCCAGGGAGGG	41427373	41427374	41427424	41427372	-1	9	ENSCJAG00000018122.3	41423361	41688883	KRT76	7983	1975	186471	No_or_no_constitutive_exon
ACTTCCTGCAGCAACTCTATGAAATGGTGAGATGGTCATTGGGCAGGAAGAG	41684617	41684647	41684697	41684645	-1	9	ENSCJAG00000018122.3	41423361	41688883	KRT76	7983	1975	186471	No_or_no_constitutive_exon
TTGATGCCTCCCACACACATTTAGATATTCATTCTATGGGTCTGGAGGAGGT	41682361	41682401	41682451	41682399	-1	9	ENSCJAG00000018122.3	41423361	41688883	KRT76	7983	1975	186471	No_or_no_constitutive_exon
GGGGGGGGTGAACCACCTATCACTGGATGTCTCACAGGGCAGGAAGGCAGCC	41681055	41681077	41681127	41681075	-1	9	ENSCJAG00000018122.3	41423361	41688883	KRT76	7983	1975	186471	No_or_no_constitutive_exon
TTCCCTGGTGCCCTTGTCTCATTGCCAACTTCCTATATCTGGGAAACCAGAT	41450191	41450317	41450367	41450315	-1	9	ENSCJAG00000018102.2	41446262	41454097	KRT74	7983	1975	186471	Yes
GCCGGGCGCGGTGGCCAAAGCCTGTAATCCCAGCACTTTGGGAGGCCGAGGT	41571863	41571902	41571952	41571900	-1	9	ENSCJAG00000018120.2	41565511	41578723	KRT77	7983	1975	186471	No_or_no_constitutive_exon
TGTCTGAACCACCCAGTGAGCTGGTGGCAGGGAATGCCTGGGCAATAAAGTC	41570128	41570249	41570299	41570247	-1	9	ENSCJAG00000018120.2	41565511	41578723	KRT77	7983	1975	186471	No_or_no_constitutive_exon
GGGGCTCTTGCTGGAGCACCTGGGGGTCAGGGGGAAGGTTTGGGGAGCAGAG	41702746	41702923	41702973	41702921	-1	9	ENSCJAG00000018136.2	41692716	41730187	KRT78	7983	1975	186471	No_or_no_constitutive_exon
GAGGGAGGCAGGAGGCCCATGGATGGGGGTGGAGTGTGTATTGGGAGGAGAG	41895896	41895968	41895846	41895898	1	9	ENSCJAG00000018241.2	41895864	41911275	TNS2	7983	1975	186471	No_or_no_constitutive_exon
GGTGTTTGTTGCTATTAGGGACTACAATGGTCATGTGGCTGGGTGTTAAGTG	42281384	42281855	42281905	42281853	-1	9	ENSCJAG00000031917.1	42281384	42282063	None	7983	1975	186471	No_or_no_constitutive_exon
ATTCCTACTTCACTAACCCTTCCTTATCCTGCCACCTCGCCGGGGGCCAGGA	42953921	42954267	42953871	42953923	1	9	ENSCJAG00000018835.3	42941764	42956148	HOXC6	7983	1975	186471	No_or_no_constitutive_exon
TTCTTTCACACACAGGTTGGTTTTTCTCTTCTCTTCTTTTGGGGACTCAGGA	43348052	43348130	43348002	43348054	1	9	ENSCJAG00000018887.2	43271301	43352307	COPZ1	7983	1975	186471	No_or_no_constitutive_exon
GCCTCTGGCAATAACAGGGACTGTCCTTGCAGGCACAGCCAGGGTGGAAGCT	44496739	44496854	44496904	44496852	-1	9	ENSCJAG00000008045.2	44481883	44508303	ITGA7	7983	1975	186471	No_or_no_constitutive_exon
GGGCTGGAGTTGGGAAGGGAAACTGATTCCAACTACCTATGGGGCTGCAGAC	44520167	44520580	44520117	44520169	1	9	ENSCJAG00000008011.2	44515878	44689191	RDH5	7983	1975	186471	No_or_no_constitutive_exon
CCAACTGCACTGTACACTCTCTAATTACCTTCTAATATTCCCTGGGGGAGCA	44646088	44646113	44646163	44646111	-1	9	ENSCJAG00000007789.2	44642508	44649476	MMP19	7983	1975	186471	No_or_no_constitutive_exon
CCCAGTGTGACTGGCAAAGTTGGCACTGACATCCAGGGTTAAAAATGCAGCT	45525168	45525427	45525118	45525170	1	9	ENSCJAG00000033655.1	45521733	45525427	None	7983	1975	186471	No_or_no_constitutive_exon
TGGAAGACTGGGAATAAAGGAACTGCTGAGCTTTTGGCTATGGGGTGGAGGG	45896899	45896900	45896950	45896898	-1	9	ENSCJAG00000010327.2	45882959	45900087	STAT6	7983	1975	186471	No_or_no_constitutive_exon
CCGGGGCAGAGGGAGTGTGTGGTAGGATAGAAGTGGGGCGGTGGGGACAGGG	46303547	46303548	46303598	46303546	-1	9	ENSCJAG00000007264.2	46300070	46590669	ARHGAP9	7983	1975	186471	No_or_no_constitutive_exon
CTTGTCAAATGGGGACCCCCCACCCTGAGTCCCTTTCACCCTGGGGGCAGTG	46437146	46437895	46437096	46437148	1	9	ENSCJAG00000006966.1	46435858	46441381	DTX3	7983	1975	186471	No_or_no_constitutive_exon
TCTGTTTTGCTCTCTATTCTATCTCTATCTCCTTCGCTTCGGGAAACCAGCC	46555530	46555590	46555640	46555588	-1	9	ENSCJAG00000006784.2	46552385	46569046	AGAP2	7983	1975	186471	No_or_no_constitutive_exon
AGCAGATTCTAATTCTTATGGTTTTCCATGGGAATGGGTGATATAGGCAGCT	52681130	52681457	52681507	52681455	-1	9	ENSCJAG00000007175.2	52680135	52681599	None	7983	1975	186471	No_or_no_constitutive_exon
TGTTTGTTTGTTTGTTTTTCTTATTTCTCATCATCACTTCATATGGGCAGTG	55648161	55648317	55648367	55648315	-1	9	ENSCJAG00000014483.2	55538791	55875290	GRIP1	7983	1975	186471	No_or_no_constitutive_exon
TCTGTTGAATATGTCTATTATATATTTCTGTTTTGTAATGGGGAAAAAAGCT	58024218	58024364	58024168	58024220	1	9	ENSCJAG00000007309.2	57986022	58044255	NUP107	7983	1975	186471	No_or_no_constitutive_exon
CCAATTTGGAATGATTGGCCTGTTAACATTTATCAGGGCGGCAGAGACAGAC	59839204	59839274	59839154	59839206	1	9	ENSCJAG00000001567.2	59749643	59856241	CNOT2	7983	1975	186471	No_or_no_constitutive_exon
GTGGATTTCTCACCAAAAAAATCATAAAATTAAACAAGAAAGGGATTTAGAA	71097419	71097421	71097471	71097419	-1	9	ENSCJAG00000019370.2	71091056	71450368	PPFIA2	7983	1975	186471	No_or_no_constitutive_exon
GTGCGCTATGATTGGGGAATGAAGGATTATGGACAAGCTAAGGGGTCAAGAA	76804040	76804310	76803990	76804042	1	9	ENSCJAG00000032336.1	76803972	76804310	None	7983	1975	186471	No_or_no_constitutive_exon
GGAGTTGAGGCCTTGCATAAGGAGAGGGATTGGTAAAGTGGGCGGGGCAGGA	88802763	88802788	88802713	88802765	1	9	ENSCJAG00000002341.2	88726917	88821437	APAF1	7983	1975	186471	No_or_no_constitutive_exon
GTTGATCCGGCTCGGCCGGGGGGCTGGGCCGAGAGGAGGGCCCAGAGGAGGG	95289285	95289512	95289562	95289510	-1	9	ENSCJAG00000014883.2	95225201	95289584	APPL2	7983	1975	186471	No_or_no_constitutive_exon
AGTCAGGCTTGGGTTATAAATCATCCCTGGAGCACTAGGAGGGGACCTAGGG	96238946	96239054	96239104	96239052	-1	9	ENSCJAG00000014967.2	96237194	96247496	CKAP4	7983	1975	186471	No_or_no_constitutive_exon
CTTTAAGTGTGGTTTGACGTGTGGCAGGGCACTTGGTAGTGGGTAGAGAGGG	99078418	99078420	99078470	99078418	-1	9	ENSCJAG00000015499.2	99006574	99084419	SVOP	7983	1975	186471	No_or_no_constitutive_exon
TAATGACTTCTTCCATTTTGCATTTTCTGTCTGGACTCCAGGGGTTTAAGCC	99277658	99277813	99277608	99277660	1	9	ENSCJAG00000010041.2	99224588	99363774	None	7983	1975	186471	No_or_no_constitutive_exon
GGGTCAAGGAGAAACGGCAAAGGGTGGGAAAGACATTGGGCCATGAAAAGGT	99385234	99385250	99385300	99385248	-1	9	ENSCJAG00000010010.2	99377175	99407270	FOXN4	7983	1975	186471	No_or_no_constitutive_exon
CAGAGGGGTTAGGCCGTAACTTACCTGCCCTGTATTTTGTGGGAACACAGGT	99570234	99572069	99572119	99572067	-1	9	ENSCJAG00000031777.1	99570234	99596621	KCTD10	7983	1975	186471	No_or_no_constitutive_exon
GTGGACCAGTACAGGGTCCTGTGGGAGTCTAGAGTTTGGGACTCAGAAAGGC	100040951	100041241	100040901	100040953	1	9	ENSCJAG00000009739.2	100032724	100049626	TCHP	7983	1975	186471	No_or_no_constitutive_exon
ATTTGAAGTAAATTGAAAGGAAATCATTATGTTGACTCCCTAGGGAACAGTA	100370974	100371013	100370924	100370976	1	9	ENSCJAG00000009518.2	100277833	100381938	IFT81	7983	1975	186471	No_or_no_constitutive_exon
GGCGCTGGGTGACCAAGCCTTGTGCATAACAGCCGTTCCGTGGGGGGCAGGC	101534234	101535432	101535482	101535430	-1	9	ENSCJAG00000011736.2	101459320	101541528	FAM109A	7983	1975	186471	No_or_no_constitutive_exon
CAGCTCACCTCCACTGATCACTTATCTTTGGTTGGCCTTGGGTGACACAGGT	103321515	103321766	103321465	103321517	1	9	ENSCJAG00000012642.2	103303296	103329919	OAS3	7983	1975	186471	No_or_no_constitutive_exon
GACACCTAGATGTTGCCAGGAATAAGACTAACCCTGGTTGGGAATTACAGGC	103329179	103329327	103329129	103329181	1	9	ENSCJAG00000012642.2	103303296	103329919	OAS3	7983	1975	186471	No_or_no_constitutive_exon
TCTTGTCCTTAGAGGACATCAAGGGGCAGGGCTTGGGTGAGCACTGGGAGTT	103323329	103323542	103323279	103323331	1	9	ENSCJAG00000012642.2	103303296	103329919	OAS3	7983	1975	186471	No_or_no_constitutive_exon
CAAGAAAACTCGCTTCCCGCACTGGGATGAAGTGCTGGAGCTGCGGGAAGAT	103478569	103478572	103478622	103478570	-1	9	ENSCJAG00000012690.2	103331348	103495779	RASAL1	7983	1975	186471	Yes
GGAGCTGCGGGAAGATGCTCAGGTGCCTCGTCTCCCACTTCGGGTGGAAGCT	103478512	103478536	103478586	103478534	-1	9	ENSCJAG00000012690.2	103331348	103495779	RASAL1	7983	1975	186471	Yes
CTCGTCTCCCACTTCGGGTGGAAGCTCTGGGACTGGGACATGTGGGACAGAA	103478492	103478510	103478560	103478508	-1	9	ENSCJAG00000012690.2	103331348	103495779	RASAL1	7983	1975	186471	Yes
CAGGCAGGCCGGATGGGAAGACCCCTGACAAGGTGCTGTATGGGGTGCAGGT	103526543	103526774	103526824	103526772	-1	9	ENSCJAG00000010039.3	103519337	103563936	None	7983	1975	186471	No_or_no_constitutive_exon
CCACAACGTGGCAGTATCCTTTTGTCCAGTGTCCTGTGCCCTGGAGGGAGGG	103709707	103709711	103709761	103709709	-1	9	ENSCJAG00000009862.2	103683556	103724761	SLC8B1	7983	1975	186471	No_or_no_constitutive_exon
ATGAACCAGATGGGGGTGGGGTTTTTTTAGGGTGGGGTGGGGAGGGGTAGGG	107429008	107429040	107428958	107429010	1	9	ENSCJAG00000009540.2	107324727	107440677	RNFT2	7983	1975	186471	No_or_no_constitutive_exon
TGTAGATGCCTAATGAAACTCATTCCACTTTCTCATCCTAACAGTGGGAGAT	109075833	109075835	109075783	109075835	1	9	ENSCJAG00000009195.2	109051028	109091089	SUDS3	7983	1975	186471	No_or_no_constitutive_exon
AGGGCCCAGACCCACCTCGGCACGGACACCCCTGTCTCCAGGAGGGGCAGGT	110485884	110486180	110486230	110486178	-1	9	ENSCJAG00000009005.3	110483920	110675057	CIT	7983	1975	186471	No_or_no_constitutive_exon
TATAAGCCATATCAAGGACTTTGGACTTTATCCCGGGGTACCATGGAAAGCT	111007471	111007473	111007523	111007471	-1	9	ENSCJAG00000008897.2	110954319	111023118	GCN1	7983	1975	186471	No_or_no_constitutive_exon
GGTCGGGTGGGGTGGGGCCTGCGCTGAGCCCTGAGTCTGTGTGAGGGCAGGG	111604165	111604317	111604115	111604167	1	9	ENSCJAG00000001332.2	111590539	111607249	ACADS	7983	1975	186471	No_or_no_constitutive_exon
TGTTCATGGACCCCCTACTTCCTCAACTGTGAGTGTCCCTCGGGGCAGAGGT	112770558	112770562	112770612	112770560	-1	9	ENSCJAG00000037961.1	112741937	112774190	None	7983	1975	186471	No_or_no_constitutive_exon
CTCTGAGGAGCAGAGGAAGTAGTGGATGGATTTGAGGAGTAGGGAAGAAGCA	112755783	112755794	112755844	112755792	-1	9	ENSCJAG00000037961.1	112741937	112774190	None	7983	1975	186471	No_or_no_constitutive_exon
GCCCACTGTGTCTGCCAGGCTCAATTCCTCACAGCGGGACACTGAGCAAGAC	112754506	112754613	112754663	112754611	-1	9	ENSCJAG00000037961.1	112741937	112774190	None	7983	1975	186471	No_or_no_constitutive_exon
GGGTTCAAGTGATTCTCCTGCCTCAGCCTCCTGAGTAGCTGGGATTACAGGC	112755332	112755480	112755282	112755334	1	9	ENSCJAG00000032572.1	112751165	112767235	None	7983	1975	186471	Yes
GAGTTCAAGCAATTCTCCTGCCTCAGCCTCCCGAATAGCTGGGACTACAGGT	112767240	112767299	112767190	112767242	1	9	ENSCJAG00000037288.1	112766804	112768820	None	7983	1975	186471	No_or_no_constitutive_exon
CTCTATTCTGGGCAACGTAGCAAGACTTCATCTCTTACAAAAAAGGGAAGGT	113666150	113666159	113666100	113666152	1	9	ENSCJAG00000020488.2	113657006	113670167	None	7983	1975	186471	No_or_no_constitutive_exon
AGCCCTCCCCTTGCCCACTGCCTAGCCTGGAGGGCACAGTGAGTGGGCAGGG	113767498	113767505	113767448	113767500	1	9	ENSCJAG00000016370.2	113760569	113774287	HIP1R	7983	1975	186471	No_or_no_constitutive_exon
GGAAGAAGAAGAAGAAGAGGAAGAAGCTGAAGAAGAAGGGCAAGGAGAAGGC	113898718	113898803	113898668	113898720	1	9	ENSCJAG00000016476.2	113897458	113899837	None	7983	1975	186471	No_or_no_constitutive_exon
TGACCTCCCTCCCCTCACCTCTCTCCCTCTCTGATCCCCGTGGGGCACAGGC	113923709	113924018	113924068	113924016	-1	9	ENSCJAG00000016487.2	113901384	114033699	PITPNM2	7983	1975	186471	Yes
GATCTTAAGAACATTGAATTTGGGCTGACTCTTGATTGTGTTGGGGGTAGGT	114257920	114258118	114258168	114258116	-1	9	ENSCJAG00000016599.2	114084276	114303790	SBNO1	7983	1975	186471	No_or_no_constitutive_exon
CTGGAAGTCCCTTGCACTGCTGACTGTGTCCCTTCCTTCCATGTGGGTAGGT	114512564	114512656	114512514	114512566	1	9	ENSCJAG00000020471.2	114507204	114523636	None	7983	1975	186471	Yes
AAGAAAAGAAGAAAAAAATGAATGAGAAAAGGAAAAGGGAAGAGGTAAAGTT	114522172	114522224	114522122	114522174	1	9	ENSCJAG00000020471.2	114507204	114523636	None	7983	1975	186471	No_or_no_constitutive_exon
CCAGACCCAAGAAGGGCAGGCAGCCCTGGAACCCCATTCAGGGACGGTAGCC	114865537	114865542	114865592	114865540	-1	9	ENSCJAG00000020523.3	114859997	114866323	CCDC92	7983	1975	186471	No_or_no_constitutive_exon
ACCAGGGAGAGGAGGGCTTGGTGGCATCCCTGGAGCTTGGGGGTGGCCAGTC	115758704	115758808	115758858	115758806	-1	9	ENSCJAG00000011642.2	115748921	115782483	SCARB1	7983	1975	186471	No_or_no_constitutive_exon
CCCAAGACCGGGGGCATCGTCATGCTTGGCCGGAGGTGAGGGCTGTGGAGTG	116108514	116108557	116108464	116108516	1	9	ENSCJAG00000021394.2	116034153	116116143	AACS	7983	1975	186471	No_or_no_constitutive_exon
CTTCTCTTCCCTGGAGCTCCACCTTTGGGAGGCATGGGGGTGGGTGGAAGGT	116108568	116108581	116108518	116108570	1	9	ENSCJAG00000021394.2	116034153	116116143	AACS	7983	1975	186471	No_or_no_constitutive_exon
TGCGAGAAGAGGAAGAGGAGGAGGGAGACGAGGACGAGGAGAGGGATGAGGC	116703297	116703570	116703247	116703299	1	9	ENSCJAG00000004405.2	116701804	116717765	RILPL2	7983	1975	186471	No_or_no_constitutive_exon
ACAGGAGAAAATTTTGCTTAATTTTTATTTGGTGGGGGCTCACATGGGAGTA	121408353	121408521	121408303	121408355	1	9	ENSCJAG00000010879.2	121371806	121408521	PIWIL1	7983	1975	186471	No_or_no_constitutive_exon
GCCGAAGCTCTGGGCATGGGGCCTGGCTGGGTTCCCATCTGTCTGGGGAGGG	122980700	122980749	122980650	122980702	1	9	ENSCJAG00000003693.3	122955777	122983901	ULK1	7983	1975	186471	No_or_no_constitutive_exon
TTTCCTTTTGAGGTCCGTTCGGCTCTTAGGCCCACTGTGGGGCACAGTAGCA	122980836	122980870	122980786	122980838	1	9	ENSCJAG00000003693.3	122955777	122983901	ULK1	7983	1975	186471	No_or_no_constitutive_exon
CGTGTAGACGCCAGGTTGGACACGTAGACCTGGGCTGGACAGGGCGGGAGGC	123063613	123063642	123063563	123063615	1	9	ENSCJAG00000003733.3	123021700	123154414	EP400	7983	1975	186471	No_or_no_constitutive_exon
GGGTCCCGAGAAGGGGGACGATCCGGAGCGAAAGGGGGGAGGTCCGGGAGCC	123211005	123211083	123211133	123211081	-1	9	ENSCJAG00000005419.2	123205551	123215834	DDX51	7983	1975	186471	No_or_no_constitutive_exon
GCTGCTGCTGCAGGGCCCTGGGAGGTTCAGAGACGGCGTTCGAGGGTCAGGG	123216254	123216270	123216204	123216256	1	9	ENSCJAG00000005405.3	123214993	123220571	NOC4L	7983	1975	186471	No_or_no_constitutive_exon
AAGAAGGCCGAGGGAGGCTGAGGAGCCTGAGGAGGCTGAGGAGGGCCGAGGA	123537820	123537851	123537901	123537849	-1	9	ENSCJAG00000021520.2	123490421	123581018	FBRSL1	7983	1975	186471	No_or_no_constitutive_exon
ATACCCTCAGGTTAAACCCATGAGAGAATGAAGGAAGATGAACCGGGAAGCT	123698373	123698471	123698521	123698469	-1	9	ENSCJAG00000012853.2	123677947	123738919	POLE	7983	1975	186471	No_or_no_constitutive_exon
GGACAGAGAAAGAAAAACGAAGGAAGGAAGGAAGGAAGGGAAAGAAATAGAG	95780	95851	95901	95849	-1	X	ENSCJAG00000005592.2	95780	97710	None	7983	1975	186471	No_or_no_constitutive_exon
GTTCTCGCCTTGATACTGGTTCCCGGAGGACGGTGAGGGCAAATGCACAGGG	267856	267857	267806	267858	1	X	ENSCJAG00000001783.2	261977	282818	IL3RA	7983	1975	186471	No_or_no_constitutive_exon
TGTCCCAGGTCGGATTCTTCACGAGTCCATGGTGGATGGAGGGTGAGCAGCG	544394	544589	544639	544587	-1	X	ENSCJAG00000003880.2	537996	563034	ASMT	7983	1975	186471	No_or_no_constitutive_exon
GACACGTGGATTTGTTCAGAGAAGGTGGTGAGAGGCCTGAGGTTGGGGAGAG	720590	720616	720540	720592	1	X	ENSCJAG00000002089.2	701861	731517	None	7983	1975	186471	No_or_no_constitutive_exon
AGGGAGCAGGGGCCTGCTACGGCCGAGGCATCTGCCCGTGCTCAGGGGAGGG	822052	822341	822391	822339	-1	X	ENSCJAG00000015767.3	822052	880513	ARSD	7983	1975	186471	No_or_no_constitutive_exon
AATGATTCCAGGGGTCTCTGTGCAACATTTTGCATTTCTTTTGGGAAAAGGG	833707	834125	834175	834123	-1	X	ENSCJAG00000015767.3	822052	880513	ARSD	7983	1975	186471	No_or_no_constitutive_exon
AGGAGCTTCCTCCATGCAAAGTGCCTGTGAAGGAGGAGCCAGTGGGCGAGCC	5674925	5675000	5674875	5674927	1	X	ENSCJAG00000000272.3	5674438	5675135	None	7983	1975	186471	No_or_no_constitutive_exon
AGGGAGGGAGGGAGGGAGGGAAAGGTGATGTGTGGGGGTAGGGGGGAGAGGG	6635441	6635458	6635391	6635443	1	X	ENSCJAG00000000891.2	6625915	6638280	None	7983	1975	186471	No_or_no_constitutive_exon
GTACACGTAGACCAGGCAGCCTGACATTGACGTTGGAGACGTTGGGCGAGCC	6637571	6637649	6637521	6637573	1	X	ENSCJAG00000000891.2	6625915	6638280	None	7983	1975	186471	No_or_no_constitutive_exon
AGCCGGGACGCGGGAAGTGGGTGGGGAAGCGGAGACTGGAGGTGGGAGAGGC	11936301	11936329	11936379	11936327	-1	X	ENSCJAG00000004016.2	11774801	11936711	GPM6B	7983	1975	186471	No_or_no_constitutive_exon
GATCACAATTGAAAATGGCATCCCCTGTGATCCCCTGGACACGAAGGGAGGG	13778380	13779077	13779127	13779075	-1	X	ENSCJAG00000004341.2	13778373	13818665	TMEM27	7983	1975	186471	No_or_no_constitutive_exon
ATCTTCTCTATAGGTCTGTATTATTAACAGAAATTATTTTGGGTAATAAGGA	14971818	14972013	14971768	14971820	1	X	ENSCJAG00000004503.2	14930899	14988297	TXLNG	7983	1975	186471	No_or_no_constitutive_exon
GTTTTGTTTTAATTATACCTTTGTATTGTTTTTCTCCTCGGGACAAAAAGAG	17327212	17327236	17327286	17327234	-1	X	ENSCJAG00000005571.3	17279409	17409698	ADGRG2	7983	1975	186471	No_or_no_constitutive_exon
GGTGGAGGAAGAGGAGGAGGATGAGGAGGAGGAGGAGGAGTTGGGAGGAGGA	19996470	19996522	19996420	19996472	1	X	ENSCJAG00000005220.2	19810330	20036040	CNKSR2	7983	1975	186471	No_or_no_constitutive_exon
AGAGGTGGAGGAAGAGGAGGAGGATGAGGAGGAGGAGGAGGAGTTGGGAGGA	19996467	19996522	19996417	19996469	1	X	ENSCJAG00000005220.2	19810330	20036040	CNKSR2	7983	1975	186471	No_or_no_constitutive_exon
GCATTCAAGAAATTTTTGTGCCACAGCCACCTGAATAGCTGGGACTACAGGC	22415637	22415734	22415587	22415639	1	X	ENSCJAG00000001433.2	22415197	22415734	None	7983	1975	186471	No_or_no_constitutive_exon
TGTACAGATACTTTTTATTTCCCCATCTGCCCTCCTTTCTGGGGTAACAGAA	23339096	23339213	23339046	23339098	1	X	ENSCJAG00000004743.2	23312416	23637519	POLA1	7983	1975	186471	No_or_no_constitutive_exon
AATTATAGTCAGCATAATGTTTTTTTTTCTCATTTTTACTTTGTGGGAAGGA	36831103	36831233	36831053	36831105	1	X	ENSCJAG00000005242.1	36770857	36863949	SYTL5	7983	1975	186471	Yes
TATAAATTTTTTACAAATATTTCTTTGTATTTTCATCTATGGGAAAACAGAA	42785107	42785245	42785295	42785243	-1	X	ENSCJAG00000010763.2	42713015	42827292	MAOB	7983	1975	186471	Yes
AGAAGCAGTGAGGGAAGTGGCAGGTGCAGAGGCACAGGGGCAGAGGAAAGGA	46143312	46143549	46143262	46143314	1	X	ENSCJAG00000012101.2	46129088	46149941	RBM10	7983	1975	186471	No_or_no_constitutive_exon
AGTTTCACCAAACATGTGAGTCACTTATCTTTTTCTTGGGTAAATGGAAGAC	47090144	47090170	47090094	47090146	1	X	ENSCJAG00000002256.2	47088307	47090170	FTSJ1	7983	1975	186471	No_or_no_constitutive_exon
ATGAACAATAAACATGGAGAATGTAATTGTCAGTATTCTGCCTGGGGAAGAG	47545581	47545637	47545687	47545635	-1	X	ENSCJAG00000002479.2	47536134	47547272	SLC35A2	7983	1975	186471	No_or_no_constitutive_exon
AACCAAAGCACTCAGAAGGTTTGAGTGCCTGACCAGGGTCACAGAGCTAGTC	47599768	47599788	47599838	47599786	-1	X	ENSCJAG00000002523.2	47597646	47602686	KCND1	7983	1975	186471	No_or_no_constitutive_exon
CACAGAGCTAGTCTGGGTTAGATGGGGTGGAGTGGGGGACTGAGAAGTAGGT	47599709	47599749	47599799	47599747	-1	X	ENSCJAG00000002523.2	47597646	47602686	KCND1	7983	1975	186471	No_or_no_constitutive_exon
CTGTCCCCCTGTTTTGGACCCGCTCTCACCTGCTGTGGGCGTGGGACCAGGT	47622498	47622591	47622641	47622589	-1	X	ENSCJAG00000002531.2	47609180	47638593	GRIPAP1	7983	1975	186471	Yes
CTGCTTCCTACTGGTTGCTACCCTGGGACTCAGGGGGATTGGGACTCAAGTT	47612539	47612693	47612743	47612691	-1	X	ENSCJAG00000002531.2	47609180	47638593	GRIPAP1	7983	1975	186471	No_or_no_constitutive_exon
GGGTTCAAGCAATTCTCCTGCCTCAGCCTCCCCAGTGGCTGGGATTACAGTC	50591510	50591521	50591571	50591519	-1	X	ENSCJAG00000013173.2	50587816	50605629	None	7983	1975	186471	No_or_no_constitutive_exon
GAGGGGATAGGCTGCTAACCCCACTCTGCTCCTGTTCCTGGGTATGACAGAT	50996068	50996671	50996721	50996669	-1	X	ENSCJAG00000005870.2	50994512	51028313	KDM5C	7983	1975	186471	No_or_no_constitutive_exon
GCTACTCAGGAGGCTGAAGCAGGAGAATCACTTGAACATGGGAGGCAGAGAT	51001012	51001187	51001237	51001185	-1	X	ENSCJAG00000005870.2	50994512	51028313	KDM5C	7983	1975	186471	No_or_no_constitutive_exon
GGGAGTGGGGGTTGCTGCTCTGACGCTGGGCTCCTTGCTTGTGGGTGCAGGG	51038412	51038462	51038512	51038460	-1	X	ENSCJAG00000005948.2	51035510	51133191	IQSEC2	7983	1975	186471	No_or_no_constitutive_exon
CAGAGGTCTCAGAGGATGTGAAGGTCTCAAAAGCCTCTGGGGTCACAAAGGC	52638449	52638791	52638399	52638451	1	X	ENSCJAG00000007581.2	52636344	52644518	MAGED2	7983	1975	186471	No_or_no_constitutive_exon
TACCTTAGCTGTATCACCCTGTTCGTTCCTTCCCCATGTGATAGGGACAGCA	56558229	56559286	56559336	56559284	-1	X	ENSCJAG00000017848.2	56558228	56579589	AMER1	7983	1975	186471	No_or_no_constitutive_exon
CATTGCCGAGGCAACCTGCAACAACAGAGAGACACCACCACAGGGCATAGCC	59123038	59123071	59122988	59123040	1	X	ENSCJAG00000003563.2	59122997	59336446	AR	7983	1975	186471	No_or_no_constitutive_exon
TTGCTCTTCATGGGAAAAAAAGGGTAAAATTATACATGGGATTCAGAAAGTC	62171389	62171449	62171339	62171391	1	X	ENSCJAG00000032564.1	62167723	62174186	AWAT1	7983	1975	186471	No_or_no_constitutive_exon
CTTTAGTCCCATCTCATTGATCCTCTCCTCCTAGGAGCTATGGGAACAAGCC	62171560	62171580	62171510	62171562	1	X	ENSCJAG00000032564.1	62167723	62174186	AWAT1	7983	1975	186471	No_or_no_constitutive_exon
GAGGGGGCCTAGCTAGAAAGAAAGGAGGCGATCAATTTTCTGGGATCAAGAA	62223274	62223384	62223224	62223276	1	X	ENSCJAG00000012455.2	62211620	62223512	ARR3	7983	1975	186471	No_or_no_constitutive_exon
CCAGAGAGAGGATGCAAACCAGCAAGGTGGAGTAGGAATGGAGGGGGGAGGC	62367808	62367842	62367758	62367810	1	X	ENSCJAG00000015543.2	62367679	62377680	GDPD2	7983	1975	186471	No_or_no_constitutive_exon
ATGACTCCTTTTAAAAAGGTGGGGAGGGTGGAAAGGGATAACATGGGGAGAA	62704595	62704610	62704660	62704608	-1	X	ENSCJAG00000008159.3	62472008	62791331	TEX11	7983	1975	186471	No_or_no_constitutive_exon
GGTGGGAAGGAGATTGAGTGCTGGAGTCTGACGGTGCTGCTGGGATACAGGA	63007496	63007641	63007446	63007498	1	X	ENSCJAG00000013584.2	63000938	63025788	MED12	7983	1975	186471	Yes
CCCTCCTGTGCAGGGAGAAGTGATGGAGGGTGCTGACAACTAGGGTGCAGGA	65631462	65631588	65631412	65631464	1	X	ENSCJAG00000010572.1	65630936	65631757	None	7983	1975	186471	No_or_no_constitutive_exon
GAGGTGGGGGTGTGGAGGAGGGGGAGGAGAGAGAGATGACATGGGGAGAGGG	66162599	66163217	66162549	66162601	1	X	ENSCJAG00000013221.3	66162545	66163217	None	7983	1975	186471	No_or_no_constitutive_exon
CAGGTACTGAGATGCCTCTATGAGATTTACTGATAAGTAGCGGGGGTCAGTC	90218665	90218677	90218615	90218667	1	X	ENSCJAG00000004565.2	90119931	90221736	ARL13A	7983	1975	186471	No_or_no_constitutive_exon
CCGGCCATTCCTGTGTCGGGCTTGGCTATTCTTGACGGTGGGGCCAGCAGAC	90505588	90505746	90505538	90505590	1	X	ENSCJAG00000004685.2	90484812	90515555	DRP2	7983	1975	186471	No_or_no_constitutive_exon
AGGGGGAAGGAGAGCCAGACAGTGAGGGAGAGCCAGGGAGTGAGGGAGAGCC	91191668	91192001	91192051	91191999	-1	X	ENSCJAG00000019723.2	91191473	91193509	TCEAL2	7983	1975	186471	No_or_no_constitutive_exon
GAGGATGAGGGAGAGCCAGGTGATGAGGGACAACTGGAAGATGAGGGAAGCC	92030298	92030707	92030757	92030705	-1	X	ENSCJAG00000003427.3	92030050	92033185	TCEAL5	7983	1975	186471	No_or_no_constitutive_exon
GGAAAGTCAGAGAAGGAGGGAGAGGCAGAGATGGAGGGAGGATCAGAGAGAG	92327720	92328476	92327670	92327722	1	X	ENSCJAG00000003407.2	92316621	92328476	TCEAL4	7983	1975	186471	No_or_no_constitutive_exon
AGACCACCATCTGCGGCAAGGGCCTGAGCGCAACGGTAACAGGGGGCCAGAA	92527987	92528077	92527937	92527989	1	X	ENSCJAG00000003349.2	92517821	92533969	PLP1	7983	1975	186471	No_or_no_constitutive_exon
TAAATGATTTTTTAAGTACCTTCTACAGCCTTCCTACCTGAGGGGTTTAGAG	95516912	95518450	95516862	95516914	1	X	ENSCJAG00000008049.3	95452986	95518450	TBC1D8B	7983	1975	186471	No_or_no_constitutive_exon
AAGTGCTGGGATTACAGGTGTGAGCCACCGTGCCTGGCCGGGAATCAGAGGT	99799545	99802202	99802252	99802200	-1	X	ENSCJAG00000007101.2	99799545	99922447	DCX	7983	1975	186471	No_or_no_constitutive_exon
AGAGACACTCTTTTGATATTCTGAAAGCCTCTGGAGGGATTGCAAGGCAGCA	107963909	107963932	107963982	107963930	-1	X	ENSCJAG00000004975.2	107955013	107977907	UPF3B	7983	1975	186471	No_or_no_constitutive_exon
CTAATATTAGCAGGTCCTGGTCTTCATTGCCTTTCCTTTTCTGGGTGGAGTG	107963806	107963872	107963922	107963870	-1	X	ENSCJAG00000004975.2	107955013	107977907	UPF3B	7983	1975	186471	No_or_no_constitutive_exon
GGCTCAAGTGATCAGCCTACCTCAGCCTCCCAAGTAGCTGGGGACTATAGGC	111504217	111504219	111504269	111504217	-1	X	ENSCJAG00000016157.2	111473912	111626219	THOC2	7983	1975	186471	No_or_no_constitutive_exon
CTGTGACGTTAAACGTCTATTCTCCTGTCACTTGTGGCCCGGGACACCAGTG	117706553	117706769	117706503	117706555	1	X	ENSCJAG00000002703.2	117691912	117707197	SASH3	7983	1975	186471	No_or_no_constitutive_exon
CTGGCACTGAGCCTGGCCCTGCTTCCCCAGGGACACTTAGGGCTGCAGAGGC	117705975	117706446	117705925	117705977	1	X	ENSCJAG00000002703.2	117691912	117707197	SASH3	7983	1975	186471	No_or_no_constitutive_exon
CGACCCCTTGGCTTATATGTCATGGGGCTCCATCTTGATGAGGGAAGTAGGG	117974725	117974764	117974675	117974727	1	X	ENSCJAG00000002614.3	117886202	118040028	BCORL1	7983	1975	186471	No_or_no_constitutive_exon
TGTGGTGGAGGGGGTATTGTTTGGGCTAGCTCCTGCTTGTTGGGCTAAAGGG	118060256	118060355	118060405	118060353	-1	X	ENSCJAG00000002528.2	118048563	118087085	AIFM1	7983	1975	186471	No_or_no_constitutive_exon
GAGGGAGAGGGCTGGACTGCTCACATCTTTTTGATCTTCGGGAATTACAGTG	119180363	119180645	119180695	119180643	-1	X	ENSCJAG00000014463.2	119167723	119183739	IGSF1	7983	1975	186471	Yes
CTATGTGGTCCTTGTTGTGTATATGTTTTCTATTCTTTCTGTGGGTATAGTA	120550111	120550198	120550248	120550196	-1	X	ENSCJAG00000004130.2	120504951	120587988	None	7983	1975	186471	No_or_no_constitutive_exon
GAGTTATCTGAGAAAGCTCTAGGGAAGCACAAGGAGAGGATAGGGCACAGTA	120879180	120879264	120879314	120879262	-1	X	ENSCJAG00000004138.1	120878552	120879788	None	7983	1975	186471	No_or_no_constitutive_exon
TATCAGAAAACACCAGAAGGAAAATTGCCCAGAAAACAATGGGCAGGGAGAA	123196579	123196586	123196636	123196584	-1	X	ENSCJAG00000014531.2	123194610	123203924	ZNF75D	7983	1975	186471	No_or_no_constitutive_exon
CATATTTTATTTGATCAAACTTATGCTATTTATTTTTCCTTGTGGGATAGGT	123377434	123377563	123377384	123377436	1	X	ENSCJAG00000014469.2	123350461	123411459	INTS6L	7983	1975	186471	Yes
AGTTTTTCCTTGTCTTTTGTTTTCAAATTGATCATAATTGGGGAATGTAGGT	124428493	124428639	124428689	124428637	-1	X	ENSCJAG00000003630.2	124413318	124526598	ARHGEF6	7983	1975	186471	No_or_no_constitutive_exon
TCCTTGTTACCTCTCTCGGCCTCTCCTATGATGGCATACTGGGTGATTAGCA	136793071	136793443	136793493	136793441	-1	X	ENSCJAG00000035182.1	136793071	136796660	MAGEA11	7983	1975	186471	No_or_no_constitutive_exon
CCTGGCTACTCAGACAGGTCCCCGAATGGGGCAGAAGGGTTGGTGAGCAGCC	138658489	138658504	138658439	138658491	1	X	ENSCJAG00000003890.2	138653431	138659600	FATE1	7983	1975	186471	No_or_no_constitutive_exon
GAAAGCTTTGTGTGCGCAGAATGTGTCACACTGAAGGGAAATGATGAAAGGA	138898975	138899014	138899064	138899012	-1	X	ENSCJAG00000003848.2	138898463	138916326	GABRE	7983	1975	186471	No_or_no_constitutive_exon
TGCTACATGACCCACAAGAATTGAAGATGGGGAAATGAACAGGGTGGCAGGT	139541944	139541969	139541894	139541946	1	X	ENSCJAG00000033254.1	139528714	139542362	None	7983	1975	186471	No_or_no_constitutive_exon
TGGAGACCCTGAGGTCCCAGAGCCTGGGCATGTTTTCTGGGAGGGACCAGCT	139776700	139777006	139777056	139777004	-1	X	ENSCJAG00000019475.3	139776292	139856692	None	7983	1975	186471	No_or_no_constitutive_exon
AGATCACCGACGGTCCCTTCAGAGAGTAAGCGCACCCTGCGGGATGACAGGT	139804097	139804158	139804208	139804156	-1	X	ENSCJAG00000016383.1	139797682	139804673	None	7983	1975	186471	No_or_no_constitutive_exon
TGGGGACTGCCAAACATGACAGCCCGGAAACTGCCTGTCAGGGTGGCCAGAG	140399701	140399716	140399766	140399714	-1	X	ENSCJAG00000011023.2	140399069	140414106	L1CAM	7983	1975	186471	No_or_no_constitutive_exon
TGAACCACAGGGGAGGGAAGCAGGGCTCTCACTCATGCCCACAGAGGGAGGC	140421576	140421720	140421526	140421578	1	X	ENSCJAG00000031343.1	140418443	140425190	None	7983	1975	186471	No_or_no_constitutive_exon
GGAAACTGGGGGAGGAGCCTTTTAGGAGTGCGGTGTAGCAAACCAGGGAGGC	140422328	140422336	140422278	140422330	1	X	ENSCJAG00000031343.1	140418443	140425190	None	7983	1975	186471	No_or_no_constitutive_exon
TCACCTCTTCCTGATGGACTGTACCTGATGGACACACCTATGTACGGGAGGC	140423894	140423928	140423844	140423896	1	X	ENSCJAG00000031343.1	140418443	140425190	None	7983	1975	186471	No_or_no_constitutive_exon
TGAGGGTCAAGCTCCCGGGAGGCCGAGCGGCAGGAGGAGAAGTCGGGCAGGG	140456573	140456666	140456716	140456664	-1	X	ENSCJAG00000011008.3	140443974	140463921	ARHGAP4	7983	1975	186471	Yes
CGTGAGTCCTTGTGGATGGGTGGAAAGGTGCCCAGTGCCCGGGGCTAGAGTC	140454879	140455023	140455073	140455021	-1	X	ENSCJAG00000011008.3	140443974	140463921	ARHGAP4	7983	1975	186471	No_or_no_constitutive_exon
GGCTGGAGCCCAACCTTACTGTATGGCTTCTTTCCGGGCCGGAGGGAAAGAC	140479762	140479841	140479891	140479839	-1	X	ENSCJAG00000014500.3	140473122	140484508	RENBP	7983	1975	186471	No_or_no_constitutive_exon
GGCGGGGCCCCTTGGCCAGGGCTTATCCTATAGTGGAGGACGGGTGGAAGGT	140492977	140492984	140493034	140492982	-1	X	ENSCJAG00000014470.3	140490272	140514218	HCFC1	7983	1975	186471	No_or_no_constitutive_exon
ACGCCACCCGTCTTCCCTGCCCCTCCCCCACCGCACCCTGGGGGCTGCAGGA	140567259	140567325	140567375	140567323	-1	X	ENSCJAG00000014452.1	140560658	140568294	IRAK1	7983	1975	186471	Yes
GGGCAGACGCCTCCTGATTTTGAAAGCTGTCAGCTGGTCCGGGAAGGAAGCA	140702895	140702902	140702845	140702897	1	X	ENSCJAG00000014412.2	140692958	140709469	None	7983	1975	186471	No_or_no_constitutive_exon
GTGGCTCGAGGCCCCAGCCCCACGCTCACGGCCCACCCTTCTGGGGATAGGT	140787953	140788116	140788166	140788114	-1	X	ENSCJAG00000034881.1	140779122	140793251	FLNA	7983	1975	186471	No_or_no_constitutive_exon
GTCCTGCCCTGTCTCATGAAACCTTCCATCGACAAAGAGCACAGGGGCAGAG	140870748	140870749	140870698	140870750	1	X	ENSCJAG00000016816.2	140869750	140898622	PLXNA3	7983	1975	186471	No_or_no_constitutive_exon
AGACCGTATTTCTAGTAGTAACTGGGGAGGCTTTTCTACCAGTGGGGTAGAC	1124004	1124312	1124362	1124310	-1	GL286373.1	ENSCJAG00000002696.2	1124004	1146678	None	7983	1975	186471	No_or_no_constitutive_exon
TCCTCTGAAGTCTCTCTGCCTTTGCATCTTGTCTTTTTTCACATGGGCAGGC	1741585	1741733	1741535	1741587	1	GL286373.1	ENSCJAG00000002764.2	1738637	1746509	ADSL	7983	1975	186471	No_or_no_constitutive_exon
ACTCAGGATATGTTTCAGAACACAATGAGAAGCTCATGTATTGACGGGAGCT	728943	729086	728893	728945	1	GL286409.1	ENSCJAG00000033048.1	728559	729833	None	7983	1975	186471	No_or_no_constitutive_exon
ACTCAGCTAGTCAGAAACAGAAAAGGGTATGTGTGAGTCTGGGGCAGTAGGA	607139	607374	607424	607372	-1	GL286400.1	ENSCJAG00000003212.3	606237	619715	PLA2G4F	7983	1975	186471	No_or_no_constitutive_exon
GTGTGAGTCTGGGGCAGTAGGAGGTGGACAGGGTAGAGGGTGGGGGTCAGAG	607139	607344	607394	607342	-1	GL286400.1	ENSCJAG00000003212.3	606237	619715	PLA2G4F	7983	1975	186471	No_or_no_constitutive_exon
TTGCAGCAATAGAGCTTTGGCAGAGACGTGAAGAATGAGGGAGGGGAAAGAG	607686	607742	607792	607740	-1	GL286400.1	ENSCJAG00000003212.3	606237	619715	PLA2G4F	7983	1975	186471	No_or_no_constitutive_exon
CTTTCTTTGAGAGGCAGCTCTGACTGTGTGTTTCCTTTCTGGGGGTGCAGAT	957682	957870	957632	957684	1	GL286400.1	ENSCJAG00000003026.2	946696	967580	CAPN3	7983	1975	186471	No_or_no_constitutive_exon
GCCTTATGATCCAGGGGCCATTGAGTCAGTTCTGGGGCTGGGAAATATAGAA	960098	960104	960048	960100	1	GL286400.1	ENSCJAG00000003026.2	946696	967580	CAPN3	7983	1975	186471	No_or_no_constitutive_exon
GCTCAAACTCCAGGCGGGACTGACGCGGCCGGGGCCTGGTGGGCGGCCAGGA	359782	360211	360261	360209	-1	GL286435.1	ENSCJAG00000000245.1	359243	360287	None	7983	1975	186471	No_or_no_constitutive_exon
CTCCCTGAGTCCTTCCTGACTGTCACAGTTTGAGACGTGGGTGTTGAGAGGC	151584	152419	151534	151586	1	GL286459.1	ENSCJAG00000004006.2	151126	154726	None	7983	1975	186471	No_or_no_constitutive_exon
GACCCCAGTGTGTGTCTCTCCCACAGCAGAGGTGGGCAGTACCAGGGAAGGT	315419	315537	315369	315421	1	GL285861.1	ENSCJAG00000013707.2	309719	323882	None	7983	1975	186471	No_or_no_constitutive_exon
GAGGAGCCCCCCGCAGAGACATCACCCCTCCTGCCCCTACATTGGGGCAGCC	237313	237601	237263	237315	1	GL285102.1	ENSCJAG00000007703.1	236816	237674	None	7983	1975	186471	No_or_no_constitutive_exon
TGGTCCGGGTGGGGCTCGGAGGGCGGGGCTGACCGCGGGGGCGGGGCCAGGG	49478	49754	49804	49752	-1	GL285019.1	ENSCJAG00000013023.2	47169	50519	None	7983	1975	186471	No_or_no_constitutive_exon
TTCCTCGCATGCAGAGGGGCCCTCTCTGCCCCAACTGGGTGTATGGACAGGA	65147	66276	66326	66274	-1	GL286223.1	ENSCJAG00000015161.2	65043	69146	None	7983	1975	186471	No_or_no_constitutive_exon
TAGTTTGGAGGATTTGGAGGACCAAGAGACCCCGTCGGGGGAGGGGCGAGGG	98056	98176	98006	98058	1	GL286215.1	ENSCJAG00000005308.2	97688	98719	None	7983	1975	186471	No_or_no_constitutive_exon
ACTTTTGCCTAAACTGGAAATGGGAGGAGCTGACGCGGGGGCGGGGCCAGGG	80872	81148	80822	80874	1	GL285017.1	ENSCJAG00000017426.2	80139	83507	None	7983	1975	186471	Yes
GGGCGGGGCCGGGGTTCGGTAGGCGGAGCTGACTGCGGGGGCAGGGCCAGCG	56101	56383	56051	56103	1	GL285015.1	ENSCJAG00000003668.2	55626	58129	None	7983	1975	186471	No_or_no_constitutive_exon
GGGCGGGGGCGGGGCTCGGTGGGCGGGGCTGACCGAGGGGGCGGGGCCAGGG	2754	3030	3080	3028	-1	GL285067.1	ENSCJAG00000003107.2	563	3753	None	7983	1975	186471	No_or_no_constitutive_exon
GTGGTGGCACATGCCTGTAATCCCAGCTACTTGGGAGGCTGAGGGAGGAGAA	38267	38281	38331	38279	-1	GL286264.1	ENSCJAG00000013746.2	37324	40574	None	7983	1975	186471	No_or_no_constitutive_exon
TGTCTTCAGGGAATGGAAGCAGGGCTAGAAGTTTTATTGTTTGGGGGCAGGA	18272	18489	18539	18487	-1	GL286330.1	ENSCJAG00000002388.2	17658	19326	None	7983	1975	186471	No_or_no_constitutive_exon
TCCATGAGCTAGCTGCCCGCCGACGTGCGGGCATTCCTGCGGGAGCACAGAG	1959	2455	1909	1961	1	GL284838.1	ENSCJAG00000033621.1	1924	2681	None	7983	1975	186471	No_or_no_constitutive_exon
GGCGACCCGGGCCGGCAGGCGGCGGCGGGGTCGCGGGGGCCGGGGCCGAGCC	20939	21015	21065	21013	-1	GL286345.1	ENSCJAG00000016652.2	19508	21236	None	7983	1975	186471	No_or_no_constitutive_exon
GGTGCCCAACAGTGCTCCTCCACATTACGAATTCTTGTGGGGTACAAGAGCC	17772	17796	17846	17794	-1	GL286033.1	ENSCJAG00000007788.2	17590	18796	None	7983	1975	186471	No_or_no_constitutive_exon
TAAGAGATCTGCACCTTCAGGACCAGTTCGCAGCAGCAGTGGAATGGGAGGA	2353	2354	2404	2352	-1	GL286355.1	ENSCJAG00000013619.3	280	3040	None	7983	1975	186471	No_or_no_constitutive_exon
ATCTGCACCTTCAGGACCAGTTCGCAGCAGCAGTGGAATGGGAGGAAGAGCT	2261	2348	2398	2346	-1	GL286355.1	ENSCJAG00000013619.3	280	3040	None	7983	1975	186471	No_or_no_constitutive_exon
GGAGCCCGCCCCGCGGGAGCGCAGGATTCGGGGAGCCGCACCGGGAGGAGGG	13738	14018	13688	13740	1	ACFV01182568.1	ENSCJAG00000006216.2	13553	16233	None	7983	1975	186471	No_or_no_constitutive_exon
CTTCCGTCAGAAGTCAAACCTAATTGTTCATCAGAGAATTCACATGGGAGAA	2569	3045	3095	3043	-1	ACFV01179580.1	ENSCJAG00000000761.2	2120	6349	None	7983	1975	186471	No_or_no_constitutive_exon
CGGGGCTGGGTGGGCTGGGGGGGCGGGGCTGACCGCAATGGCGGGGCCAGGG	2182	2458	2508	2456	-1	ACFV01180078.1	ENSCJAG00000031894.1	184	3144	None	7983	1975	186471	No_or_no_constitutive_exon
GGGACGTCCAAGACCTGCTCGTTGTCCCCCAGCACTGTGGCGGGGGCCAGGA	4759	5103	5153	5101	-1	ACFV01179358.1	ENSCJAG00000019963.1	3706	5476	None	7983	1975	186471	No_or_no_constitutive_exon
GTCTGCAAGGATTTGTAAAAAACTCAGGTGAGAGCACAGGTGGCTGGGAGAT	1980	2040	1930	1982	1	GL285173.1	ENSCJAG00000006626.2	1237	6003	None	7983	1975	186471	No_or_no_constitutive_exon
AAGCCAAAATATGCAAAGTGTGACCAGTGTGGCAACCCAAAGGGCAACAGAT	2597	2665	2547	2599	1	ACFV01184603.1	ENSCJAG00000013824.1	1773	3077	None	7983	1975	186471	No_or_no_constitutive_exon
CTGGCGGTCACCGCCCACCGCCAGAAGCAGCAGCAGCTGAGGGAGCCCAGGA	642	1344	1394	1342	-1	GL285929.1	ENSCJAG00000016349.1	467	2073	None	7983	1975	186471	No_or_no_constitutive_exon
TAAATTATATCTTGCCTTATTTCTCGGCGGGAAATCTAGACGATGGGGAGGC	6577	6585	6527	6579	1	ACFV01185151.1	ENSCJAG00000000505.2	5867	8479	None	7983	1975	186471	No_or_no_constitutive_exon
GCTTGGCAAGTGACTCACTGAGTCCCCCCGCACCTGTTTTTAACGGGCAGGC	918	1083	1133	1081	-1	GL286159.1	ENSCJAG00000033585.1	918	4763	None	7983	1975	186471	No_or_no_constitutive_exon
AAACACCAAATGGCGGATGACGCTGGTGCAGTGGGTGGGGGGGCAGGGAGGG	1664	1901	1951	1899	-1	ACFV01198220.1	ENSCJAG00000012156.1	1083	1942	None	7983	1975	186471	No_or_no_constitutive_exon
AAAGCAAAGCTGCCAGCCTGGCCAGGCTCAGGAGAAGCCCACGCAGGGAGGC	1129366	1129378	1129428	1129376	-1	19	ENSCJAG00000008168.2	1111274	1174610	CAPN2	7983	1975	186471	No_or_no_constitutive_exon
TGCGCATGGGGAGAATCACAAGTGATTTCCCTACCATGCTTGGGATACAGAT	1138443	1138505	1138555	1138503	-1	19	ENSCJAG00000008168.2	1111274	1174610	CAPN2	7983	1975	186471	No_or_no_constitutive_exon
GGGGAAGGGGAGCCCAGCTGTGGGAGGCGGCTGCCATGGAAGGGCGGCAGGC	1121475	1121528	1121578	1121526	-1	19	ENSCJAG00000008168.2	1111274	1174610	CAPN2	7983	1975	186471	No_or_no_constitutive_exon
CACCCTTCCTCTAATCCTTTAAACGGAGGTTTAGCCAGTGGGAAAAGCAGGA	1115956	1116013	1116063	1116011	-1	19	ENSCJAG00000008168.2	1111274	1174610	CAPN2	7983	1975	186471	No_or_no_constitutive_exon
ACTGTCGTAATTCCCTGAGTTCCTGGCCTGTCTCAGAGCAGGTTGGGGAGCC	1291418	1291522	1291368	1291420	1	19	ENSCJAG00000008270.2	1228885	1291522	CAPN8	7983	1975	186471	No_or_no_constitutive_exon
AGCCAGAGAGAAGGAGGTATCAGAGCTGCGCTCTGAGCTATGGGAGTAAGGA	23429262	23429349	23429212	23429264	1	19	ENSCJAG00000005585.2	23331859	23443881	NAV1	7983	1975	186471	No_or_no_constitutive_exon
GGGCTGCAGTGGATAAGAAGGAGGCAGGGAAGGATGGGAAAGGAGAGGAGAG	23531686	23531849	23531899	23531847	-1	19	ENSCJAG00000005698.2	23527997	23585409	None	7983	1975	186471	No_or_no_constitutive_exon
GCTGTGGGGCCAAGCAGGGTCTCTGGGGGTACCCTCCTGCACCTGGGAAGGC	23780829	23780848	23780779	23780831	1	19	ENSCJAG00000005857.2	23780615	23788880	GPR37L1	7983	1975	186471	No_or_no_constitutive_exon
ACAGAGCCGAGACCCAGGAACAGCAGAGCCGATTCAAGAGGGGCACTGAGGA	23780881	23781364	23780831	23780883	1	19	ENSCJAG00000005857.2	23780615	23788880	GPR37L1	7983	1975	186471	No_or_no_constitutive_exon
GGGCTGCAAGGCATGGAGCTGCTGACCCCGGGTTTTCTCTATGTGGGCAGTA	24286786	24286953	24287003	24286951	-1	19	ENSCJAG00000006030.2	24279042	24389896	SYT2	7983	1975	186471	No_or_no_constitutive_exon
CCAGAAGGCCCTGCTGACAGTTATCTCTTTTATTTACTCCAATGGGCCAGGC	24930853	24931055	24931105	24931053	-1	19	ENSCJAG00000006483.2	24921511	24935128	CHIT1	7983	1975	186471	Yes
AGGATGGGGAGGACTTTGATGAGAAGAGGAGTGAGGCAGGCAGAGGGGAGTG	25976361	25976362	25976311	25976363	1	19	ENSCJAG00000016794.2	25919454	25992073	SOX13	7983	1975	186471	No_or_no_constitutive_exon
TCGCTTTCCCTCCTGTAGGATGGCAGGAGTTAGAAATTGCAACATGGGAGGC	27290971	27291004	27290921	27290973	1	19	ENSCJAG00000017230.2	27289936	27336251	TMCC2	7983	1975	186471	No_or_no_constitutive_exon
AGGACAAGTCTGGGCCTGACCCTGACAGTCTCCATGTCCTGGGAGGGCAGGG	28542184	28542364	28542134	28542186	1	19	ENSCJAG00000018679.2	28534275	28561769	IKBKE	7983	1975	186471	Yes
CGGGCCTCTGATGCCATTTTTCTTCCTCTTCCTGCGGCTTTGCGGGGAAGCC	28992496	28992639	28992689	28992637	-1	19	ENSCJAG00000018496.2	28986498	29010061	FCMR	7983	1975	186471	No_or_no_constitutive_exon
TATAGGACAACCTTAGCTGTTCTTCTGAAACATTTTTCCACCAGGGGCAGGT	29159287	29159669	29159237	29159289	1	19	ENSCJAG00000018370.2	29119936	29166327	PFKFB2	7983	1975	186471	No_or_no_constitutive_exon
GCCACACTGTCTTCACATTTTCCCTTTTACTTCACCTCTGCAGGGCACAGCA	32138859	32138899	32138949	32138897	-1	19	ENSCJAG00000018778.2	32135630	32146272	ZNF672	7983	1975	186471	No_or_no_constitutive_exon
ACCAGGTCACCGGTGTGAATAAGATCTCAGCCCCTGCATGTGGGACACAGAT	32350241	32350243	32350293	32350241	-1	19	ENSCJAG00000008914.3	32349243	32425548	OR2T4	7983	1975	186471	No_or_no_constitutive_exon
GGGTTCTCCTTGCTGTCTACCGCATGCACTCTGCAAAGGGAAGGAAGAAGGC	32436548	32436752	32436498	32436550	1	19	ENSCJAG00000034514.1	32411277	32436752	OR2AK2	7983	1975	186471	No_or_no_constitutive_exon
GAGATGGGACCACTTCACCTAGCCCTGAAAAGCTCTCTCTGGGATTACAGCT	32876994	32877178	32876944	32876996	1	19	ENSCJAG00000011781.3	32873799	32908147	ZNF496	7983	1975	186471	Yes
GTACACATAACCAGTGTCAGAAAACTTCCCTTTCTGTCACAAGGGTTCAGAG	33017313	33017829	33017263	33017315	1	19	ENSCJAG00000011765.2	32939727	33018184	None	7983	1975	186471	No_or_no_constitutive_exon
TGTTTGAGAGGGCGGGGCCGGAGGGTGCGGGGGTGGGGTGGGGGGCGCAGGC	33582697	33582747	33582797	33582745	-1	19	ENSCJAG00000016754.2	33581768	33583037	OBSCN-AS1	7983	1975	186471	No_or_no_constitutive_exon
CTTTCAAACCATTTAGATAACCACTTGATGCACAAATAGGGAAAAAGCAGAT	37713491	37713772	37713441	37713493	1	19	ENSCJAG00000017155.2	37575976	37715281	CEP170	7983	1975	186471	No_or_no_constitutive_exon
GACACTTAGGTTGGAACAAGAGGAGGCTTAAACCAGAGTAATGGAGGGAGAT	39137017	39137019	39137069	39137017	-1	19	ENSCJAG00000017305.2	39135705	39141414	IL37	7983	1975	186471	No_or_no_constitutive_exon
TAATTTTGTAGATAGTGTTTATGTTTCAGTTCTACAGGTTTATAAGGGAGAG	42425267	42425293	42425343	42425291	-1	19	ENSCJAG00000017504.2	42425267	43120875	RYR2	7983	1975	186471	No_or_no_constitutive_exon
CTATTAAGTACGGCTGTTTTTGAATTTCCCTCTCTATTGTGGGTAAAAAGGA	43042227	43042241	43042291	43042239	-1	19	ENSCJAG00000017504.2	42425267	43120875	RYR2	7983	1975	186471	No_or_no_constitutive_exon
CCGTGAGCCCCCACTTCTGCCTAAGCACACCCTGTGCTCTGGGTCCGAAGGC	43493189	43493382	43493432	43493380	-1	19	ENSCJAG00000017612.2	43444263	43598648	MTR	7983	1975	186471	No_or_no_constitutive_exon
GGAGGGGGTTTGCCGGTGTCTTCAGCAGTATTTTTGTGTTTTGGGAGCAGCT	43637857	43638088	43638138	43638086	-1	19	ENSCJAG00000017702.2	43611676	43946791	ACTN2	7983	1975	186471	No_or_no_constitutive_exon
GGGGGCTGCAGGAGCCCGGGAGGTACGGGGGCCGGGCCGTCTGGGGGCAGCA	48770813	48770973	48771023	48770971	-1	19	ENSCJAG00000018405.2	48717005	48771860	TRIM67	7983	1975	186471	No_or_no_constitutive_exon
AGCTCCCGTGCAGCTGACTCCCTCATTTCCGTCTTTATCCTGGGCAACAGTT	49189266	49189400	49189450	49189398	-1	19	ENSCJAG00000011997.2	49148402	49206526	CAPN9	7983	1975	186471	Yes
