# Supplementary material for: Widespread Separation of the Polypyrimidine Tract From 3′ AG by G Tracts in Association With Alternative Exons in Metazoa and Plants
Source: Front Genet. 2019 Jan 14;9:741. doi: 10.3389/fgene.2018.00741 (PMC6339879; doi:10.3389/fgene.2018.00741)
Supplement: DATA FILE S2 — Sequences of REPAG 3′ SS from each species of metazoa, plants and protists. [file Data_Sheet_2.zip › Supplementary data 2/Protists_Release38_phytophthora_lateralis.txt]

REPA_GGG_Sequence	Exon_Start	Exon_End	Pos_-50	Pos_+2	Strand	Chromosome	GeneID	Gene_Start	Gene_End	Gene_Name	Number_of_REPAs	Number_of_REPAs_has_GGG	Number_of_Intron(Intra_genic_Region)	Upstream_Constitutive_Exon
CTTTTCCACTTATTGGACAGTGTGGTGTGACTTGTTGCATGCGTGGGCAGGT	18008	18107	17958	18010	1	scf_19276_47032	fgenesh_scip_prom.28083.6545	17440	18107	None	3839	542	23970	No_constitutive_exon_found_in_species
TTGTTGTAGTGAAGTGTCTATCTTTCAGGAGCTGACTGGTGGGTTGGTAGTT	43837	43901	43787	43839	1	scf_19276_47032	fgenesh_scip_prom.28083.6551	39856	45842	None	3839	542	23970	No_constitutive_exon_found_in_species
CTGCTGCATCGAGTCGATCTGTAAGCCCGGTCCGTCTTTCGGGAGATAAGGT	45993	46278	46328	46276	-1	scf_19276_47032	fgenesh_scip_prom.28083.6552	45993	50699	None	3839	542	23970	No_constitutive_exon_found_in_species
GTCGCGAGTGTGGCAGAACGCACGCTTTTCCTTCGACAATATCGGGGCAGGG	122469	122867	122419	122471	1	scf_19276_47032	fgenesh_scip_prom.28083.4784	118670	124285	None	3839	542	23970	No_constitutive_exon_found_in_species
TTCACTCTAGGCCCCAGATTGGTAAATAGTTTTCGACTTTGGGCGGCCAGCG	146905	146922	146855	146907	1	scf_19276_47032	fgenesh_scip_prom.28083.3346	146274	147119	None	3839	542	23970	No_constitutive_exon_found_in_species
GCAGGTATGGTTGGTACGGGTGCTGACTTTCTCGTTGTGGGGTGGCACAGCT	7682	7867	7632	7684	1	scf_19276_25615	fgenesh_scip_prom.28083.2204	7276	8144	None	3839	542	23970	No_constitutive_exon_found_in_species
AGCTTCCCTCGCTGGGAAAATCGTTAGGTAGTGAGTGGGTGGTGGAAAAGTG	65270	65612	65662	65610	-1	scf_19276_25615	fgenesh_scip_prom.28083.2225	65270	69189	None	3839	542	23970	No_constitutive_exon_found_in_species
TTTGGTGGTGTATTTTGTTGCTGATCTTTTGGTGTTTGGTGGGTGAATAGCT	69285	69330	69235	69287	1	scf_19276_46493	fgenesh_scip_prom.28083.4999	67266	69771	None	3839	542	23970	No_constitutive_exon_found_in_species
GCGCGTCGTTGTGTCCGAACGGTGACCACACCACAACTGAGCAGGGTTAGTA	87825	87995	87775	87827	1	scf_19276_46493	fgenesh_scip_prom.28083.2488	84686	87995	None	3839	542	23970	No_constitutive_exon_found_in_species
ATCGCCAAGATTGTACAGGTAACGCACTGTTGCGAGGTGCAAGGGTGGAGCT	104096	104186	104046	104098	1	scf_19276_46493	fgenesh_scip_prom.28083.11935	104043	104549	None	3839	542	23970	No_constitutive_exon_found_in_species
CGACAGTCTCGAATAAGTAGCACCTGTAGTCGAAAATGAATGGGACGCAGGA	130159	130693	130109	130161	1	scf_19276_46493	fgenesh_scip_prom.28083.3332	128122	130693	None	3839	542	23970	No_constitutive_exon_found_in_species
TTCCTATTGGTTTGCACGGGACCCTAACATGTTCATTGATGCGTGGGCAGAC	134598	134745	134548	134600	1	scf_19276_46493	fgenesh_scip_prom.28083.3334	133557	134745	None	3839	542	23970	No_constitutive_exon_found_in_species
TTGTTCGTAGCGGTGGGTAGCGCTTTTGACCGTAGGGATTGGGTGGGCAGAC	14577	14822	14872	14820	-1	scf_19276_46751	fgenesh_scip_prom.28083.3516	14278	15460	None	3839	542	23970	No_constitutive_exon_found_in_species
ATTGCACTCAATTACAATCTGCTTTGTAATCAATGTGACGTTGGGGAAAGAC	125454	125633	125683	125631	-1	scf_19276_46751	fgenesh_scip_prom.28083.6360	122309	126244	None	3839	542	23970	No_constitutive_exon_found_in_species
TTCTTCCTGGACTGGGTGTTGTAGGCGCGTGGGCGTGGGCGTGACACGAGGC	129550	130411	129500	129552	1	scf_19276_46751	fgenesh_scip_prom.28083.2232	129449	130411	None	3839	542	23970	No_constitutive_exon_found_in_species
TCGTATCTAGCAGCTCCCTCACTGCAGCGCTACTGGACTCGGGTAAAAAGTG	65466	65895	65416	65468	1	scf_19276_37879	fgenesh_scip_prom.28083.11140	62759	66168	None	3839	542	23970	No_constitutive_exon_found_in_species
TGCGAAGGCCACGAGATCCCTAATGAATCGCCATTAGCGAGTGGGCGCAGGA	21003	21130	21180	21128	-1	scf_19276_10574	fgenesh_scip_prom.28083.1654	20566	23185	None	3839	542	23970	No_constitutive_exon_found_in_species
ATACCCCCACTGCGCTGTTTACTCCTACAGATGGGATTGGGATGATACAGCT	122758	122954	122708	122760	1	scf_19276_10574	fgenesh_scip_prom.28083.9165	121444	124609	None	3839	542	23970	No_constitutive_exon_found_in_species
GGCCGATTGGCTTTGTATTTTGATTCCAGGACATGGGTTTGGCTGGGTAGTT	16923	17013	16873	16925	1	scf_19276_39595	fgenesh_scip_prom.28083.10970	15494	17013	None	3839	542	23970	No_constitutive_exon_found_in_species
ATTGCTCAATAGCTCTTCATTACAGCACTAACAATGGGTCGCAAAGGCAGCA	39764	40749	39714	39766	1	scf_19276_39595	fgenesh_scip_prom.28083.5599	38297	40749	None	3839	542	23970	No_constitutive_exon_found_in_species
GTTAAATCTCTCGTGGTCTTACTCACTCCGGGACTGATCTGTATGGGCAGTT	87750	87809	87700	87752	1	scf_19276_39595	fgenesh_scip_prom.28083.1356	87677	89881	None	3839	542	23970	No_constitutive_exon_found_in_species
ACAATCTCTGGATGGCGGTGGATGAGACTCTGACCGTTGTGTGGGTGAAGGT	43227	43327	43377	43325	-1	scf_19276_47144	fgenesh_scip_prom.28083.852	41763	43650	None	3839	542	23970	No_constitutive_exon_found_in_species
TGAAACCAGTATCGAAGACGAGTATGTTGCTGAACGAGTGGATTGGGCAGCA	76326	76351	76401	76349	-1	scf_19276_47144	fgenesh_scip_prom.28083.863	73610	80957	None	3839	542	23970	No_constitutive_exon_found_in_species
CGCACTTCCACTATTCAGAACTGTGCAGCGATTTGTGGGTGAGTGTGTAGAT	13472	13536	13586	13534	-1	scf_19276_32695	fgenesh_scip_prom.28083.6837	12272	14690	None	3839	542	23970	No_constitutive_exon_found_in_species
TTTGGCGTGGCGACGCTCGCGCTCAACGATTTTTTGTCCGTTGGGAACAGGC	27723	27776	27826	27774	-1	scf_19276_32695	fgenesh_scip_prom.28083.3989	27723	30809	None	3839	542	23970	No_constitutive_exon_found_in_species
TCTCATCCTGAATGTAGAATCTGGAAGCGCGTCAGCAGGCCGGGAACCAGGC	54531	55548	54481	54533	1	scf_19276_32695	fgenesh_scip_prom.28083.8548	54260	55951	None	3839	542	23970	No_constitutive_exon_found_in_species
CCACTGTAAGCAGCTCGTCAGGACTAAACAATATCGGTCGTGACGGGAAGGT	32469	32542	32419	32471	1	scf_19276_37797	fgenesh_scip_prom.28083.4203	25843	34049	None	3839	542	23970	No_constitutive_exon_found_in_species
CCGTCTATGAGCTCTGTACTGACGGTCTCCGTTGTGTGTGTGGGCAATAGGT	37813	38008	38058	38006	-1	scf_19276_37797	fgenesh_scip_prom.28083.4208	37813	39968	None	3839	542	23970	No_constitutive_exon_found_in_species
AGGTTAGACTAACTGCTGCAATGGCAGAAAATGTTGCTTTGGGAAAGCAGCT	111602	111848	111552	111604	1	scf_19276_48619	fgenesh_scip_prom.28083.11726	109853	112464	None	3839	542	23970	No_constitutive_exon_found_in_species
AACCGTCTAACGCTATAACCGAGACACTTGATATCGCTCCGGGTGTTAAGGC	49136	50261	50311	50259	-1	scf_19276_42598	fgenesh_scip_prom.28083.2913	49136	53819	None	3839	542	23970	No_constitutive_exon_found_in_species
TTTTTTCTTTTTGTTGTGGAGCAGTTTAGCTTTTGTTTCTCGGGATGGAGGG	68789	69761	69811	69759	-1	scf_19276_42598	fgenesh_scip_prom.28083.2916	57431	70418	None	3839	542	23970	No_constitutive_exon_found_in_species
AAGAAGATTTTATGTCCGATATGTCACTGGGAGCAATGGGAACAAGCCAGGA	68266	68438	68488	68436	-1	scf_19276_42598	fgenesh_scip_prom.28083.2916	57431	70418	None	3839	542	23970	No_constitutive_exon_found_in_species
ACTATTCTGGAATCCTCGTGTCAGGGGCCATTTTGGCACGAAGGGCTTAGAT	21530	21671	21480	21532	1	scf_19276_43229	fgenesh_scip_prom.28083.1894	20426	22954	None	3839	542	23970	No_constitutive_exon_found_in_species
CGGGTGGCACTTGTCTTATTACAGTTATCACTTACATGTTGGGCCACAAGTA	46863	46928	46978	46926	-1	scf_19276_43229	fgenesh_scip_prom.28083.1902	46533	47101	None	3839	542	23970	No_constitutive_exon_found_in_species
TGGCTCTAGAAGTGTACTAATTCGCTGTTGGGGGTCATGGGTGGGTGCAGAG	62724	63038	63088	63036	-1	scf_19276_43229	fgenesh_scip_prom.28083.5478	61572	63496	None	3839	542	23970	No_constitutive_exon_found_in_species
CATTTCTGTAGAACTATGTGATACTGATCTACTGTTTGCTTGGGTGACAGTG	65485	65773	65823	65771	-1	scf_19276_43229	fgenesh_scip_prom.28083.5479	64941	69291	None	3839	542	23970	No_constitutive_exon_found_in_species
CTGCGTTTATCAATAATATTGAACTTGTACGTGTACGGATACGGGAACAGGT	4075	4255	4305	4253	-1	scf_19276_1269	fgenesh_scip_prom.28083.5280	1967	6110	None	3839	542	23970	No_constitutive_exon_found_in_species
CCTGTTTTATGCGGACATGTTAGTGACGTTTGCTTGGTTTTGGGACGTAGGG	50547	50607	50657	50605	-1	scf_19276_1269	fgenesh_scip_prom.28083.2822	50386	53433	None	3839	542	23970	No_constitutive_exon_found_in_species
CTCCACTTTCCAACTCGCCCGTAATCGATGGCGTCACATTGGGGTGGCAGTG	86658	87323	86608	86660	1	scf_19276_43081	fgenesh_scip_prom.28083.4458	84964	88413	None	3839	542	23970	No_constitutive_exon_found_in_species
CTCCTACCCTTATTGTCACTCCACTCTCCATCTTGTCGCAGTGGGAACAGGA	2443	2695	2393	2445	1	scf_19276_45266	fgenesh_scip_prom.28083.9254	335	4168	None	3839	542	23970	No_constitutive_exon_found_in_species
GAGCTGTACGGCTGGTGATGATCTCTTGGTCGTGTCTGTTGATGGGCAAGAA	50228	50773	50823	50771	-1	scf_19276_45266	fgenesh_scip_prom.28083.7724	50031	53562	None	3839	542	23970	No_constitutive_exon_found_in_species
ATTCGATTGCACAAGTGTTGATGACTACGGTTGTGTGCTTGCGGGTGCAGCT	103890	104054	103840	103892	1	scf_19276_45266	fgenesh_scip_prom.28083.7465	103158	106797	None	3839	542	23970	No_constitutive_exon_found_in_species
ACTCATCGGTATTTTAACACACAAACTGCATGACTCGGGTGATGATCAAGAA	68491	69328	68441	68493	1	scf_19276_44043	fgenesh_scip_prom.28083.11379	64177	69957	None	3839	542	23970	No_constitutive_exon_found_in_species
TTGTCAAACGTTGGTACTAATATATTTCAAAAATCGTTTTGGGTACACAGCG	64135	64182	64232	64180	-1	scf_19276_21790	fgenesh_scip_prom.28083.3319	62511	64419	None	3839	542	23970	No_constitutive_exon_found_in_species
AAGTTGGGGGAGTCTGACTCTGTAGTATCTTCTTACTTTGGGTGGCGCAGGC	62819	63180	63230	63178	-1	scf_19276_21790	fgenesh_scip_prom.28083.3319	62511	64419	None	3839	542	23970	No_constitutive_exon_found_in_species
AGACGCGAGATTACTGACTGACTGACTGAATGTTGTTTGTACGGGCACAGTG	99220	99288	99338	99286	-1	scf_19276_21790	fgenesh_scip_prom.28083.8782	94052	100031	None	3839	542	23970	No_constitutive_exon_found_in_species
GCAATATTTGTGCAATTTTCTGACTTGTTGCGAATGCTTGGGTCGAGCAGTC	4458	4695	4408	4460	1	scf_19276_10754	fgenesh_scip_prom.28083.3399	3895	6158	None	3839	542	23970	No_constitutive_exon_found_in_species
CGTGAGTGTGAATTCCTGAAAGCTAATTCCGTTTTGCATGATGGGTGAAGAT	7775	8672	7725	7777	1	scf_19276_10754	fgenesh_scip_prom.28083.3400	7525	8672	None	3839	542	23970	No_constitutive_exon_found_in_species
AGATGCGAGGCTGTGCTGTAGATGCTGAATCAGATTTGGTCGCGGGACAGGA	68466	68540	68416	68468	1	scf_19276_10754	fgenesh_scip_prom.28083.6232	65988	69491	None	3839	542	23970	No_constitutive_exon_found_in_species
GTGCTGTTGCGCAATGGATTTACTCAGCGACGTGTAGCAATGGGTGGCAGTG	81716	82139	82189	82137	-1	scf_19276_10754	fgenesh_scip_prom.28083.6236	81037	89562	None	3839	542	23970	No_constitutive_exon_found_in_species
TATCTGTTGCGTGGTGTCGCTGGATGGTGATCGACCTGGTGGGATCGTAGGG	101334	101438	101488	101436	-1	scf_19276_10754	fgenesh_scip_prom.28083.6240	99912	101842	None	3839	542	23970	No_constitutive_exon_found_in_species
TCACAGCTGGCATTCACACACTACTCGTTGGTGAAACTGGTGTGGGCAAGAC	19427	20021	20071	20019	-1	scf_19276_31833	fgenesh_scip_prom.28083.6598	13823	27617	None	3839	542	23970	No_constitutive_exon_found_in_species
CAGGAGGGTTTTCGCAGTTGCATCAGCCTCAAAATGCATTTAATGGGCAGTT	30028	30214	29978	30030	1	scf_19276_31833	fgenesh_scip_prom.28083.6599	28070	30753	None	3839	542	23970	No_constitutive_exon_found_in_species
AAAGGTTCGACTAATGAGTTAACGCTTTTTGCTCTTTGCGGCTGGGACAGTG	40258	40467	40208	40260	1	scf_19276_18423	fgenesh_scip_prom.28083.8142	39878	41633	None	3839	542	23970	No_constitutive_exon_found_in_species
ATCGCGTTGGTGCACTTCAAGTACTTACTCTGTGTTTTGATGGGGTGCAGGC	42855	42966	43016	42964	-1	scf_19276_18423	fgenesh_scip_prom.28083.8143	42473	43517	None	3839	542	23970	No_constitutive_exon_found_in_species
ACTTTGTGTATTGGGGGGCTGTGAGACTGACGGTGGTGCGTAGTGGGCAGGA	55064	55148	55014	55066	1	scf_19276_18423	fgenesh_scip_prom.28083.8147	54598	55479	None	3839	542	23970	No_constitutive_exon_found_in_species
GTTTCGTTGACTAACATAATTGTTTTTCTTTTGCTATGAATTGGGTGAAGGA	2869	2899	2949	2897	-1	scf_19276_43310	fgenesh_scip_prom.28083.7046	2774	3049	None	3839	542	23970	No_constitutive_exon_found_in_species
TTGCTGGAGGTCAAAGGCAGAGCCTAAAACATGGCGCCCTGGGCGGACAGCA	55084	56321	55034	55086	1	scf_19276_44423	fgenesh_scip_prom.28083.4873	54097	56829	None	3839	542	23970	No_constitutive_exon_found_in_species
GTGGTCGCCCAGAAAAAAGCGCCATCAGTCAAGCTACTCTGTTGGGAAAGTC	88877	88974	89024	88972	-1	scf_19276_44423	fgenesh_scip_prom.28083.4882	86478	91203	None	3839	542	23970	No_constitutive_exon_found_in_species
AAATGTTGGTTGTAATAATGATTTTACTGCCTGTTGTGTGGGGGGAACAGGC	74358	74427	74308	74360	1	scf_19276_30579	fgenesh_scip_prom.28083.4286	73908	76127	None	3839	542	23970	No_constitutive_exon_found_in_species
AAGTGGGGGTGCTGATGAGGTATTTTTTGGGTTTCTGTTGGGGGCTGTAGTT	27716	27875	27666	27718	1	scf_19276_28236	fgenesh_scip_prom.28083.10950	27128	28546	None	3839	542	23970	No_constitutive_exon_found_in_species
CGCCGTACGCACTGTCGAATATCCTGTGACACTGACCGTCGAACGGGTAGAC	32036	32095	31986	32038	1	scf_19276_28236	fgenesh_scip_prom.28083.10952	30382	35676	None	3839	542	23970	No_constitutive_exon_found_in_species
AATAGATCGCAGTGCGTTGGCGATTGATTGTTTGGTTTCTGTGGGCGCAGCT	38858	38925	38975	38923	-1	scf_19276_34088	fgenesh_scip_prom.28083.5852	38858	41913	None	3839	542	23970	No_constitutive_exon_found_in_species
TGAGTTTTCGTTGTTATGATTTTTCGACGAATTCCTAAATGGGCATGCAGCT	64320	64858	64908	64856	-1	scf_19276_34088	fgenesh_scip_prom.28083.4236	58669	65705	None	3839	542	23970	No_constitutive_exon_found_in_species
GCCTCGGGAGGCGGGACCGCTGTCATCGAAAGGTACTTGTGGGTGACTAGAT	27666	27743	27616	27668	1	scf_19276_44108	fgenesh_scip_prom.28083.10408	23956	28009	None	3839	542	23970	No_constitutive_exon_found_in_species
TGTGACTCCCGTCACAAATTGAGAATATGTGGGGCAACTTGGTGGGCAAGGT	39201	39330	39380	39328	-1	scf_19276_44108	fgenesh_scip_prom.28083.3341	39201	41014	None	3839	542	23970	No_constitutive_exon_found_in_species
TTCCTCAAAAACAAACTGTGTTTGCATAACCTAGTTAAAAATGGGGAAAGCG	40968	41070	40918	40970	1	scf_19276_11994	fgenesh_scip_prom.28083.7184	36802	41827	None	3839	542	23970	No_constitutive_exon_found_in_species
GATCCACTCGGATTCCATGTATATATTTGGTGGCAGTACGGGAACTGCAGTG	88632	88659	88582	88634	1	scf_19276_11994	fgenesh_scip_prom.28083.7195	87377	89393	None	3839	542	23970	No_constitutive_exon_found_in_species
CGGGTGGAGCGCTTGCTGGGTTCGTATCGGATTTATTGCACGGGAAGGAGAA	72182	72270	72320	72268	-1	scf_19276_40443	fgenesh_scip_prom.28083.2695	72182	74001	None	3839	542	23970	No_constitutive_exon_found_in_species
TATGTTGCAAGCATCTAACGCAAAGGTTGTGTTCGTGTTTTGGGTGATAGGG	90632	91636	90582	90634	1	scf_19276_40443	fgenesh_scip_prom.28083.2703	87440	91847	None	3839	542	23970	No_constitutive_exon_found_in_species
GTACCCCGAGGAACTGAATGTTGTGCTTGGCATGACGTCCTGGTGGGTAGCA	20476	20723	20426	20478	1	scf_19276_31959	fgenesh_scip_prom.28083.2885	19462	21322	None	3839	542	23970	No_constitutive_exon_found_in_species
TGATATTTTGGTGCACTCATGAGCTTATTGTTGGGTTCTTGGGGTTGCAGTG	15405	15487	15537	15485	-1	scf_19276_45601	fgenesh_scip_prom.28083.10027	15405	16272	None	3839	542	23970	No_constitutive_exon_found_in_species
CTGCTTCTAAGTGCCGGTTTTGAATTTGAGGCTCTAGCTTGGGATTTGAGTT	85611	85632	85561	85613	1	scf_19276_45601	fgenesh_scip_prom.28083.3435	84424	85632	None	3839	542	23970	No_constitutive_exon_found_in_species
AAAACTACTTCGGTCGTCATTGCTCTCTTTGGTCTGTCTGCGCGGGTAAGTA	9487	9716	9437	9489	1	scf_19276_45213	fgenesh_scip_prom.28083.9991	8475	9716	None	3839	542	23970	No_constitutive_exon_found_in_species
CCAGAGAGCTCAACGTTGAGCTGATGCCAGTTCCTGGCAGGGTGAACAAGCG	8411	8664	8714	8662	-1	scf_19276_47292	fgenesh_scip_prom.28083.7326	8411	9608	None	3839	542	23970	No_constitutive_exon_found_in_species
AGAATCCTCTCTCGTGTTATGTTAAGAATGTGCCGCCAATGGGATTGTAGAC	19732	19926	19682	19734	1	scf_19276_10215	fgenesh_scip_prom.28083.11721	16648	21745	None	3839	542	23970	No_constitutive_exon_found_in_species
CACCACCATGGATTTCGTTGTTAGTATTGAAAAGTTGACGGGCAAGACAGAT	20847	21115	20797	20849	1	scf_19276_10215	fgenesh_scip_prom.28083.11721	16648	21745	None	3839	542	23970	No_constitutive_exon_found_in_species
CGCGCACTTTGGTAAGCCATGCTCACTGCCTGGTGTGCTACAGGGGTCAGTG	54479	54682	54732	54680	-1	scf_19276_10215	fgenesh_scip_prom.28083.2571	54479	55418	None	3839	542	23970	No_constitutive_exon_found_in_species
GTAGCTGAGTGTGGAGCTCTGTTTTCTAACTGTTGTTTCTGTGGGGGTAGAT	6417	6586	6636	6584	-1	scf_19276_31266	fgenesh_scip_prom.28083.7779	2852	7103	None	3839	542	23970	No_constitutive_exon_found_in_species
ACAGATCAGCGACCTTGTGCGTCAGAAATTATTGTTTTTTATGGGTATAGGA	36782	36806	36732	36784	1	scf_19276_36644	fgenesh_scip_prom.28083.11844	35990	36806	None	3839	542	23970	No_constitutive_exon_found_in_species
AGAGTTCTACTTGCCATCAATACTAACTTGACGTCATTGCAATGGGTCAGTG	71470	71716	71766	71714	-1	scf_19276_28692	fgenesh_scip_prom.28083.11618	70851	72519	None	3839	542	23970	No_constitutive_exon_found_in_species
AGGACAAGCGCGGTATCGAGGTGGGTCACGTTTTTTATCTGGGCCAAAAGTA	83178	83670	83128	83180	1	scf_19276_44954	fgenesh_scip_prom.28083.7347	81750	83670	None	3839	542	23970	No_constitutive_exon_found_in_species
GTGTGAGGAAGATGTGAACGTTTTATTGACGCTTGTTGTGGTGGGTGCAGCT	52201	52487	52151	52203	1	scf_19276_3936_contig_1	fgenesh_scip_prom.28083.1223	51209	52785	None	3839	542	23970	No_constitutive_exon_found_in_species
TTTGCTTCGGTAAGGTTGGCGTTGTCGTATGCATTTCTTTGTATGGGCAGAT	66293	66325	66243	66295	1	scf_19276_3936_contig_1	fgenesh_scip_prom.28083.1228	63866	70317	None	3839	542	23970	No_constitutive_exon_found_in_species
CCGATGAGAAGGAGGGGGGGTCAGAACGACAGCAATGACAAGGAGGGAAGTA	1383	1579	1333	1385	1	scf_19276_39814	fgenesh_scip_prom.28083.3361	1122	1579	None	3839	542	23970	No_constitutive_exon_found_in_species
TAGCTTGTGTTGGTTGCTGCTGAGGTTGAGGCTGACGGTTGGGAATGTAGTG	33010	33070	32960	33012	1	scf_19276_39814	fgenesh_scip_prom.28083.3369	32830	34590	None	3839	542	23970	No_constitutive_exon_found_in_species
GTTCAGTGTACGGGTGTAGGTGGCTTCAACTAATTGCCATTATGGGGCAGGG	42017	42093	41967	42019	1	scf_19276_39814	fgenesh_scip_prom.28083.3371	39097	43396	None	3839	542	23970	No_constitutive_exon_found_in_species
GCGTGGGCTAGTTCCGCTACTTCCACCACGGCCGGCCAGGTGAGGGCTAGAA	65537	65654	65704	65652	-1	scf_19276_39814	fgenesh_scip_prom.28083.5734	65216	65861	None	3839	542	23970	No_constitutive_exon_found_in_species
GACTCTAAAAATGTTGTGAGGTGACAGCAGGGGTTGTTGGGGACAACAAGGA	75110	75124	75060	75112	1	scf_19276_39814	fgenesh_scip_prom.28083.6078	73115	75187	None	3839	542	23970	No_constitutive_exon_found_in_species
TGCTTCTATCTGTCGTTAACGGTTGCTATTGCTTCGTATTGTGGGTGCAGAT	81021	81385	80971	81023	1	scf_19276_39814	fgenesh_scip_prom.28083.8095	80658	81615	None	3839	542	23970	No_constitutive_exon_found_in_species
TTGCGCCGTTCGCCGCCATCGTCTCCAATAGAATTGTTTGGAAAGGGTAGAT	24611	24738	24788	24736	-1	scf_19276_28566	fgenesh_scip_prom.28083.10061	23686	26151	None	3839	542	23970	No_constitutive_exon_found_in_species
CTTATGGACGACTCTGGACGCGGGTGATTAACTATTTCACGGGGTTGCAGCA	49492	50656	50706	50654	-1	scf_19276_28566	fgenesh_scip_prom.28083.6472	49492	52512	None	3839	542	23970	No_constitutive_exon_found_in_species
TTGCTGCAGTACACAGTTTAATACAAAGTTTGCTTCCTGCGTGGGTGCAGGG	68799	69606	69656	69604	-1	scf_19276_20188	fgenesh_scip_prom.28083.3800	68799	70277	None	3839	542	23970	No_constitutive_exon_found_in_species
CGAAGAACAATTTGACACTGTCGTTTGTGCAACTTGTTCGGGTAAAACAGCG	32348	32383	32433	32381	-1	scf_19276_24214	fgenesh_scip_prom.28083.8025	32348	33982	None	3839	542	23970	No_constitutive_exon_found_in_species
TACAAAACATCTTGCCGGGGCACTACTACGGAGTACTTTTGGGGATCCAGCC	56031	56484	55981	56033	1	scf_19276_37714	fgenesh_scip_prom.28083.4941	51697	56484	None	3839	542	23970	No_constitutive_exon_found_in_species
GTTTGTGCTTCCTCTCTCAGAACACATTAAAAACGTGGGCGGATGTGCAGGG	33594	33681	33731	33679	-1	scf_19276_42678	fgenesh_scip_prom.28083.5818	27948	40613	None	3839	542	23970	No_constitutive_exon_found_in_species
AGGCTGCGGGTTACAAGATGAGCTTTGGAGGATACCGGTGAGGGGTGCAGCT	61527	61632	61477	61529	1	scf_19276_40090	fgenesh_scip_prom.28083.10593	54804	63359	None	3839	542	23970	No_constitutive_exon_found_in_species
CTCTGTAGGCGGTGAAGAGACCTGAGTGTGTGATGGTTATGGGACTGTAGTT	35637	36058	36108	36056	-1	scf_19276_31092	fgenesh_scip_prom.28083.2676	35183	36338	None	3839	542	23970	No_constitutive_exon_found_in_species
AAAGCCAATTTACCACATAGCACCAACACCGACTTGTTCATGGGAGTCAGCC	46099	46179	46229	46177	-1	scf_19276_33498	fgenesh_scip_prom.28083.1271	45369	49007	None	3839	542	23970	No_constitutive_exon_found_in_species
GACTGAGGGGGAGAAGGAGACTCATGGTGCTGATATGGGTGATGGTGTAGAG	49632	49707	49757	49705	-1	scf_19276_26383	fgenesh_scip_prom.28083.11473	45409	50283	None	3839	542	23970	No_constitutive_exon_found_in_species
TTGGGGTGGAGGCTGAGCGAGACGAGTGGAGGCTGACTTTGGGTGTGCAGGT	49544	49577	49627	49575	-1	scf_19276_26383	fgenesh_scip_prom.28083.11473	45409	50283	None	3839	542	23970	No_constitutive_exon_found_in_species
GTGTGGAGTTTGCATTTGACAAGGTGTTCGCCGGATACACGGCTGGGCAGTT	72147	72647	72097	72149	1	scf_19276_27590	fgenesh_scip_prom.28083.952	71337	72647	None	3839	542	23970	No_constitutive_exon_found_in_species
CCTGTGTGTTTCTTCTATCTAATGCGGTGCATTTCGTGCTGGTTGGGCAGAC	12121	12343	12071	12123	1	scf_19276_36340	fgenesh_scip_prom.28083.1470	11979	12840	None	3839	542	23970	No_constitutive_exon_found_in_species
TGTGTACGGTGGTGATTTCATAGTGTGTTAACTGTCGATGGGGTTGGCAGAC	3856	3969	3806	3858	1	scf_19276_30707_contig_1	fgenesh_scip_prom.28083.5116	3286	5206	None	3839	542	23970	No_constitutive_exon_found_in_species
GCCGGACGTGGTCAACAGTGTTTTACCGCAACATGGTTTGCGGGATCAAGAT	231	435	485	433	-1	scf_19276_14636	fgenesh_scip_prom.28083.1697	231	1069	None	3839	542	23970	No_constitutive_exon_found_in_species
TGTCATCAGCGCGCCGTAAGAGCCCAAACGACGGCATGGAGGGTCACAAGGT	72693	72957	72643	72695	1	scf_19276_32737	fgenesh_scip_prom.28083.3046	71941	72957	None	3839	542	23970	No_constitutive_exon_found_in_species
GAGGTTTGTTGTATCCACTAATTAGATCTTTTACCTGGGTGATGTTGAAGTG	2905	2971	2855	2907	1	scf_19276_45723	fgenesh_scip_prom.28083.8901	2105	4213	None	3839	542	23970	No_constitutive_exon_found_in_species
AAAGATTTACTAAACATAACTGATAACCTGCTTGAACTTAGAACGGGCAGCT	73241	73266	73316	73264	-1	scf_19276_10516	fgenesh_scip_prom.28083.11334	72562	73446	None	3839	542	23970	No_constitutive_exon_found_in_species
CTGAGGAACCTGAACCGTATTTCCGCGCGGCATGTAACTGGGTAAAAGAGAA	63099	64497	63049	63101	1	scf_19276_43429	fgenesh_scip_prom.28083.4598	62036	64497	None	3839	542	23970	No_constitutive_exon_found_in_species
CTACAATCGCGTCGAAATTTACCGATGTCGCGCTTTTTTCGCGGGGTTAGCG	67185	67388	67438	67386	-1	scf_19276_44067	fgenesh_scip_prom.28083.5427	61284	69966	None	3839	542	23970	No_constitutive_exon_found_in_species
TCCGTTCATCAACTCTTGTAAACCCCGAGAGTCTTACTAGTTGGGAACAGGA	50979	51275	51325	51273	-1	scf_19276_7207	fgenesh_scip_prom.28083.10756	50781	52679	None	3839	542	23970	No_constitutive_exon_found_in_species
GGTCTTCTACTTGTTTGACAGTCTCTTGCTGCTGAAGCGTGGGGGGGCAGAC	64109	65293	64059	64111	1	scf_19276_7207	fgenesh_scip_prom.28083.891	61195	66899	None	3839	542	23970	No_constitutive_exon_found_in_species
CCCATGCGTGCGCGTGAGTAAATCGGTCTACTGGTTGTTTGGGTGTGTAGCC	26413	26424	26474	26422	-1	scf_19276_630	fgenesh_scip_prom.28083.7604	26413	27328	None	3839	542	23970	No_constitutive_exon_found_in_species
GCTTGTAGCTGACATTCCGCTAGTTTTTGACTCGATATCGGGGTGGACAGTG	20998	21129	21179	21127	-1	scf_19276_26923	fgenesh_scip_prom.28083.1876	20949	22021	None	3839	542	23970	No_constitutive_exon_found_in_species
CCCCGGGAAGACTGCGCGGGTGTTGGTTCTGGTGTGTACTAATGGGACAGGT	25592	25616	25666	25614	-1	scf_19276_26923	fgenesh_scip_prom.28083.1878	25592	26334	None	3839	542	23970	No_constitutive_exon_found_in_species
TCCACTCACCTTCCTCCATCCCAAATCACTTATTTTTTGTATTGGGGGAGTC	50495	52299	50445	50497	1	scf_19276_26923	fgenesh_scip_prom.28083.753	47320	55244	None	3839	542	23970	No_constitutive_exon_found_in_species
CTGATTTGAGTTTGTGGATACTTTTTGAGACGCAAATGTCGATCGGGTAGGA	29976	30053	30103	30051	-1	scf_19276_36536	fgenesh_scip_prom.28083.10541	29480	30230	None	3839	542	23970	No_constitutive_exon_found_in_species
ACAGCCCGGTAAATTTCTGCTTAGCAATTATTGCTGGAGTGATGGGGTAGTG	1689	1733	1639	1691	1	scf_19276_11001	fgenesh_scip_prom.28083.5929	1150	1733	None	3839	542	23970	No_constitutive_exon_found_in_species
TGATTTTTAATAGGAAACGGCTGCACTTCGTGTTTCATATAAGGGAACAGAT	19325	19421	19471	19419	-1	scf_19276_11001	fgenesh_scip_prom.28083.5935	18463	20525	None	3839	542	23970	No_constitutive_exon_found_in_species
ACGCTGAACAACTTTATCTTGTTCCATCGTGCTATATTGCAGGGCTACAGCG	22374	22406	22456	22404	-1	scf_19276_11001	fgenesh_scip_prom.28083.5936	22017	24418	None	3839	542	23970	No_constitutive_exon_found_in_species
CACACGTCGGAGTTGGAGTGGGAAACGAGCTACACGGGAGCAGTGGGCAGCG	33691	33992	33641	33693	1	scf_19276_31429	fgenesh_scip_prom.28083.4240	33281	33992	None	3839	542	23970	No_constitutive_exon_found_in_species
TTGCGTTGAGGAGTACTAACAGTTGTGCATTTATTGTTTCAATGGGCAAGGG	19655	19722	19772	19720	-1	scf_19276_31157	fgenesh_scip_prom.28083.1584	19253	35117	None	3839	542	23970	No_constitutive_exon_found_in_species
CGGTTAGTGTTTCTGGTACAGTAACCCCCCTGATAATTGTACCAGGGAAGCG	10571	10755	10805	10753	-1	scf_19276_36954	fgenesh_scip_prom.28083.318	10480	11435	None	3839	542	23970	No_constitutive_exon_found_in_species
AATACTCCCGAGTTGCTGACTGTGGTGCACAGCTTCTTTCATGGGCCAAGCT	43094	43828	43044	43096	1	scf_19276_14957	fgenesh_scip_prom.28083.1642	31587	65730	None	3839	542	23970	No_constitutive_exon_found_in_species
TGTTTGGAAGGTGGTGGAAACTCAATTTCTGTGGTTTTGTGGGGGTTTAGGG	30544	30629	30494	30546	1	scf_19276_4346_contig_1	fgenesh_scip_prom.28083.8740	29016	30819	None	3839	542	23970	No_constitutive_exon_found_in_species
TGTAGAAGACAAGATTTAGATACTGACAGGGGGGTGGTTGTGGTGGGTAGAA	34790	34904	34740	34792	1	scf_19276_35612	fgenesh_scip_prom.28083.3910	34304	37282	None	3839	542	23970	No_constitutive_exon_found_in_species
GTCTCTCCATCCGAAATCGAGCTGGTCCGGTACTCACACAAGGGAAATAGTG	42537	42712	42487	42539	1	scf_19276_35612	fgenesh_scip_prom.28083.3913	41848	44378	None	3839	542	23970	No_constitutive_exon_found_in_species
ATCCGGATGAACTGTGGACGAAGTTGCTTGAGGCAGCACTGGGTGTGCAGTA	44341	44378	44291	44343	1	scf_19276_35612	fgenesh_scip_prom.28083.3913	41848	44378	None	3839	542	23970	No_constitutive_exon_found_in_species
GCAATTTGCAATTGCCGACGGCAATTTGCCGTTGACTTTGGGGTCCAAAGTT	8905	8959	8855	8907	1	scf_19276_18387	fgenesh_scip_prom.28083.3668	5220	10277	None	3839	542	23970	No_constitutive_exon_found_in_species
TGTTTTACGTTAGTATTATAGTACGTGCTCTTACGTTTCTTGGGTGATAGCA	39132	39414	39082	39134	1	scf_19276_48103	fgenesh_scip_prom.28083.8046	38990	39578	None	3839	542	23970	No_constitutive_exon_found_in_species
TTTTAACTGTTTCAAGTCAAACCCGCTCTTACAGCTCTGGGAATGTGTAGGC	39473	39512	39423	39475	1	scf_19276_48103	fgenesh_scip_prom.28083.8046	38990	39578	None	3839	542	23970	No_constitutive_exon_found_in_species
CCAATCGACGGACTATTTGCATTTGCTGAACGTTATTGTTTTGAGGGTAGAC	14038	14722	13988	14040	1	scf_19276_38288	fgenesh_scip_prom.28083.6157	13753	14921	None	3839	542	23970	No_constitutive_exon_found_in_species
AACGTTAGATGGAGTAGGGTCCGGGAGGAGCTTCTAATGGGGAGTTGCAGGT	27100	27249	27299	27247	-1	scf_19276_38288	fgenesh_scip_prom.28083.6163	25410	27738	None	3839	542	23970	No_constitutive_exon_found_in_species
ACGATATCTATTGAAAAGTGCACTAACGACGTTTGCTGTCGTGTGGGTAGTT	32669	32979	33029	32977	-1	scf_19276_38288	fgenesh_scip_prom.28083.6168	32669	33986	None	3839	542	23970	No_constitutive_exon_found_in_species
AACAAGCGTTGTCTTTGTTCGCTAATGTGCTGTGCTCTTGTGGGATGCAGTG	11714	11765	11664	11716	1	scf_19276_13226	fgenesh_scip_prom.28083.505	9759	14261	None	3839	542	23970	No_constitutive_exon_found_in_species
TTGATGGGCCTTCACTGGCACGGTGGGCTGCACGGACTTTGGTGGGGCAGTC	27798	27970	28020	27968	-1	scf_19276_29767	fgenesh_scip_prom.28083.5314	25487	29348	None	3839	542	23970	No_constitutive_exon_found_in_species
CAACTGGAATCCTAACGGTATGACCTCCTATGATGTTTTGGGATTAGCAGGC	43707	44073	44123	44071	-1	scf_19276_29767	fgenesh_scip_prom.28083.6890	42347	44450	None	3839	542	23970	No_constitutive_exon_found_in_species
TCATGTGCCACTCGCACTTCAACATGCACTAATTCTTATTTGGGTGGTAGTG	8529	9628	8479	8531	1	scf_19276_45819	fgenesh_scip_prom.28083.8270	8258	15859	None	3839	542	23970	No_constitutive_exon_found_in_species
TATTTCAACCGAGTGAATTTAAATTTGATCTGTCCGGGTTCGAAAAGCAGAT	24789	25042	25092	25040	-1	scf_19276_48653	fgenesh_scip_prom.28083.7259	23890	26221	None	3839	542	23970	No_constitutive_exon_found_in_species
GCGTCCCCCCTGTGTTTTAACCGAGACGGTATTTGGTATAATGTGGGCAGAG	7035	7109	7159	7107	-1	scf_19276_31302	fgenesh_scip_prom.28083.4718	4325	11254	None	3839	542	23970	No_constitutive_exon_found_in_species
TATGCATGGACTCCTTGTGTTTCTGCGTAATCTACCATACGGGAATCCAGAC	49665	49683	49733	49681	-1	scf_19276_31302	fgenesh_scip_prom.28083.4728	49665	51394	None	3839	542	23970	No_constitutive_exon_found_in_species
ATGGTACCCTCTAGCTCACAGTGACTGCGACAGGTTTTTACGTGGGGTAGCA	16939	17055	17105	17053	-1	scf_19276_35586	fgenesh_scip_prom.28083.5901	16413	23517	None	3839	542	23970	No_constitutive_exon_found_in_species
TGTGTTTGTACCATTTGTTGTTTTGACTAATTGTTGTGTGTGTGGGATAGAT	26216	26255	26305	26253	-1	scf_19276_35586	fgenesh_scip_prom.28083.5903	26130	26945	None	3839	542	23970	No_constitutive_exon_found_in_species
AAATATTGTGGCTGACGTTTGTTGTTGTTGTTGCCATTTTTGGGATGCAGTA	35140	35324	35374	35322	-1	scf_19276_35586	fgenesh_scip_prom.28083.5907	34340	36257	None	3839	542	23970	No_constitutive_exon_found_in_species
CGCCTTGAACTTTCATTCGCACATCTGATTCCCGCGCGGAAGGGCCGAAGGT	42446	42885	42935	42883	-1	scf_19276_41085	fgenesh_scip_prom.28083.11175	41550	44902	None	3839	542	23970	No_constitutive_exon_found_in_species
ACATGCCTATGTTTATCACGTGTCTGACTGGTGGTGTGGTATGTGGGCAGCG	4214	4280	4164	4216	1	scf_19276_87_contig_1	fgenesh_scip_prom.28083.9763	3776	4793	None	3839	542	23970	No_constitutive_exon_found_in_species
TATATCCTTTCCACTATATTGCAATCTTGTGTATTGCCTGGGGTGTGTAGGT	29802	29809	29859	29807	-1	scf_19276_87_contig_1	fgenesh_scip_prom.28083.9771	29191	32019	None	3839	542	23970	No_constitutive_exon_found_in_species
TTTAGGGGTATTAGAAGGGTTGGGAGCTGATGCAGTGACTGGGTGAACAGTT	32554	32615	32504	32556	1	scf_19276_87_contig_1	fgenesh_scip_prom.28083.9772	32109	34719	None	3839	542	23970	No_constitutive_exon_found_in_species
CGTGTGCGATCTTGTGTGCATGGTCTCTACGCGCTTGGTGGGACCAACAGAG	28053	28121	28171	28119	-1	scf_19276_27580	fgenesh_scip_prom.28083.6570	24918	31801	None	3839	542	23970	No_constitutive_exon_found_in_species
AATCCATCTGGCCCCCTCGTCTCATTTTTTGCGTCCAATTGTGGGTACAGGA	40844	40909	40959	40907	-1	scf_19276_27580	fgenesh_scip_prom.28083.6573	38997	41394	None	3839	542	23970	No_constitutive_exon_found_in_species
TTCCTGGCAGCCAACATTACACGGACTAAAACGTATCTTCGGGTTAACAGGA	8756	9117	9167	9115	-1	scf_19276_236	fgenesh_scip_prom.28083.10650	8330	11278	None	3839	542	23970	No_constitutive_exon_found_in_species
TCCTGTGCGTGAGCTGATTTCTAATCTGGTTGTGCTGTTGTGGCGGGCAGGC	1576	1749	1799	1747	-1	scf_19276_33823	fgenesh_scip_prom.28083.11067	999	6615	None	3839	542	23970	No_constitutive_exon_found_in_species
CACTCCCGCTTTCTTGCAGCAAACTGACTGAGTTCCTTCTCGGGTAACAGGA	34248	37566	34198	34250	1	scf_19276_33823	fgenesh_scip_prom.28083.6896	32055	37566	None	3839	542	23970	No_constitutive_exon_found_in_species
AGGGGGTCACTAGTCCTTATACTGACAGAGAATTGCTGCGGGGTGTGCAGTG	33323	33447	33497	33445	-1	scf_19276_9916	fgenesh_scip_prom.28083.9399	32814	33911	None	3839	542	23970	No_constitutive_exon_found_in_species
AGAGCTGGAGCAGATAGTTGAGGTTCTTCTCTGTGGGTTGCGGGACAAAGAC	38224	38452	38174	38226	1	scf_19276_45905	fgenesh_scip_prom.28083.2273	36929	38452	None	3839	542	23970	No_constitutive_exon_found_in_species
GTTTCTTGCTTAGCATCGAATCGTTGCTCAGTACTGTGGGTGCCGAAAAGGG	50195	50299	50349	50297	-1	scf_19276_45905	fgenesh_scip_prom.28083.2277	49498	53113	None	3839	542	23970	No_constitutive_exon_found_in_species
GAACGGCGGAAAGATACTATAACAAACAAGTTGAGACTTGGTGGGTGCAGAT	23485	23965	23435	23487	1	scf_19276_42579	fgenesh_scip_prom.28083.9889	20095	23965	None	3839	542	23970	No_constitutive_exon_found_in_species
TGCTTGCCAAGGTGTTAGCAAGTTGCTAACCGAAAGCGGCGTATGGGCAGGC	30478	30543	30593	30541	-1	scf_19276_42579	fgenesh_scip_prom.28083.3757	29522	31281	None	3839	542	23970	No_constitutive_exon_found_in_species
GTGGCTCTGGTTGTTCACCCGCTTCGGTTGTGTTGGGGCTGGCTAAACAGGA	46130	46207	46257	46205	-1	scf_19276_42579	fgenesh_scip_prom.28083.9233	45397	47680	None	3839	542	23970	No_constitutive_exon_found_in_species
CTAGACAATGTCGTGTTCGCTGACTGTGCACTTTGAATGACTGGGAACAGAT	17240	17282	17190	17242	1	scf_19276_22824	fgenesh_scip_prom.28083.1524	16462	17282	None	3839	542	23970	No_constitutive_exon_found_in_species
GGTTGATACAGGGAAGTTGCTGACGAACGACTCTTGGGTGATGGATGCAGGA	53573	53591	53641	53589	-1	scf_19276_49025	fgenesh_scip_prom.28083.584	53573	55141	None	3839	542	23970	No_constitutive_exon_found_in_species
CCATAATGGTAAATATTGTGTGTTTTGTCATGTGGTGACTCATTAGGGAGTC	5923	6121	6171	6119	-1	scf_19276_46806	fgenesh_scip_prom.28083.8407	5923	7148	None	3839	542	23970	No_constitutive_exon_found_in_species
AACTTGTGTGTGAAGAACCTGGACACTGGAACGACAGTGTCAATGGGCAGCA	37144	37222	37272	37220	-1	scf_19276_46806	fgenesh_scip_prom.28083.8415	37052	38622	None	3839	542	23970	No_constitutive_exon_found_in_species
AGGAGAGAGGCTGACGCTGTGGCGTGCTTTGTGTTGGTTCCATTGGGAAGCT	2773	2801	2851	2799	-1	scf_19276_31274	fgenesh_scip_prom.28083.2981	2326	3290	None	3839	542	23970	No_constitutive_exon_found_in_species
GTTTTGCAAATGCAAGTGTAATTGACGGTGCTAATTTGTGTTGGGAGCAGAT	27146	27453	27096	27148	1	scf_19276_45684	fgenesh_scip_prom.28083.255	26582	28432	None	3839	542	23970	No_constitutive_exon_found_in_species
TGGTGGAGATTCTGACGCGGTTATGGTGTTTTGTGTGTTGTTGGGAGAAGTG	50746	50964	51014	50962	-1	scf_19276_45684	fgenesh_scip_prom.28083.261	50746	51439	None	3839	542	23970	No_constitutive_exon_found_in_species
CCCTGGGGCTCGCGCTTCACGTCGCTGTCCTCCAATCTGCGCGGGGCCAGCG	26528	26629	26679	26627	-1	scf_19276_33546	fgenesh_scip_prom.28083.7026	24407	26861	None	3839	542	23970	No_constitutive_exon_found_in_species
GAAGCATGAGATTGACGCATTGCTGAAGCTTGGTATGTCTGCGGGTAGAGTG	48018	48170	47968	48020	1	scf_19276_33546	fgenesh_scip_prom.28083.9922	46903	48170	None	3839	542	23970	No_constitutive_exon_found_in_species
AGACGCTTCCTGACTATTGTTTTTTGTTGTGTTTACGTGTGTATGGGCAGCG	14790	15038	14740	14792	1	scf_19276_24589	fgenesh_scip_prom.28083.4409	13777	15628	None	3839	542	23970	No_constitutive_exon_found_in_species
CTTGCTTCTCACGCGTGACTTATACTGGAGTTACCAGTACAAATGGGTAGGC	14658	14662	14712	14660	-1	scf_19276_39345	fgenesh_scip_prom.28083.5013	14138	14963	None	3839	542	23970	No_constitutive_exon_found_in_species
CCGCCGGCGAACAGAAGGAAACTCTGTCCACGGGCGGGCCTGGACAACAGAA	18884	19321	18834	18886	1	scf_19276_39345	fgenesh_scip_prom.28083.3922	18245	19624	None	3839	542	23970	No_constitutive_exon_found_in_species
GAATGCTATTTGATCTGAGGTCTAATTTAATGGTTGTTGGGTTGGTGGAGAT	3129	3536	3586	3534	-1	scf_19276_20514	fgenesh_scip_prom.28083.169	1730	5962	None	3839	542	23970	No_constitutive_exon_found_in_species
CAACGTTGTTCGACTTGCTGTACGTTTATTGCCGGTTACTGGGATTGCAGTG	18911	18974	18861	18913	1	scf_19276_20514	fgenesh_scip_prom.28083.174	17494	21659	None	3839	542	23970	No_constitutive_exon_found_in_species
TCTGCGATCTCGGTTATGGGGAATGTTTGGAGCTACTATGTGGGGGACAGCG	17805	18972	19022	18970	-1	scf_19276_24652	fgenesh_scip_prom.28083.1400	14744	19137	None	3839	542	23970	No_constitutive_exon_found_in_species
GGCCACCGTTGTTGCTCGGTGAAGTTATCCGTCTTGTAAAACGGGAGCAGGC	33597	33969	33547	33599	1	scf_19276_24652	fgenesh_scip_prom.28083.1406	32198	33969	None	3839	542	23970	No_constitutive_exon_found_in_species
CAGTGGTTCACCGTGCTAACTGGGTCTTTTTTTATGTTGTGTGGGTGCAGGC	43177	43248	43127	43179	1	scf_19276_24652	fgenesh_scip_prom.28083.10414	42649	43248	None	3839	542	23970	No_constitutive_exon_found_in_species
CTTTGGACGCACAACCTGGGAGGCCGCTTGATGTGTGGTTTGGGTGGCAGCA	3477	3527	3577	3525	-1	scf_19276_36443	fgenesh_scip_prom.28083.2685	3313	4490	None	3839	542	23970	No_constitutive_exon_found_in_species
ATGTGAGTTCCCATACGTCGAGGCACAACCACGCACTGTCGGACGGGCAGTA	18910	19011	18860	18912	1	scf_19276_36728	fgenesh_scip_prom.28083.4169	18309	19299	None	3839	542	23970	No_constitutive_exon_found_in_species
TGATAAAATACTATGTGGCAGTTAATAAATGAATTTTTGGTGTGGGGTAGGA	10413	10485	10535	10483	-1	scf_19276_17475	fgenesh_scip_prom.28083.7766	8458	10694	None	3839	542	23970	No_constitutive_exon_found_in_species
CATTCGCTGCTGATGTGGGGTCTAACTGTGTGGGTGATTGGGTGAAATAGCG	1588	1649	1538	1590	1	scf_19276_47493	fgenesh_scip_prom.28083.6326	1353	5711	None	3839	542	23970	No_constitutive_exon_found_in_species
CGAATCTGGGTGGTATATCTCAACTCGCCAAGAGCAAGGGTGTGAAACAGAT	22477	22615	22427	22479	1	scf_19276_10786	fgenesh_scip_prom.28083.10276	21338	24424	None	3839	542	23970	No_constitutive_exon_found_in_species
GCTCAAACCGCCTAGTGGTGGTAGCAGCCAACGATCACTATGGGGACTAGAT	47022	47274	46972	47024	1	scf_19276_10786	fgenesh_scip_prom.28083.6180	44010	48833	None	3839	542	23970	No_constitutive_exon_found_in_species
TATGTATAGCTTACGCCTTGCGTAAATACTTGTTTCATTGGGGTGATTAGAT	19620	19665	19715	19663	-1	scf_19276_31887	fgenesh_scip_prom.28083.134	19620	20401	None	3839	542	23970	No_constitutive_exon_found_in_species
TCTGCTGCATCTGCACGATGGCAATGCATTCTAACATTTGGGCATGACAGCT	36967	37164	37214	37162	-1	scf_19276_31887	fgenesh_scip_prom.28083.142	34851	37457	None	3839	542	23970	No_constitutive_exon_found_in_species
TATTATGCGTAACCTCACTGACATTGTGTTTTTGGTGCGTGGCTGGGCAGAT	8483	8645	8695	8643	-1	scf_19276_46887	fgenesh_scip_prom.28083.54	8087	9195	None	3839	542	23970	No_constitutive_exon_found_in_species
TTTAGAGCTCTGACGATAGGTTTGGGAAAATTTTTGGGTGGGTGATGTAGTA	16633	16753	16583	16635	1	scf_19276_46887	fgenesh_scip_prom.28083.6516	16153	18005	None	3839	542	23970	No_constitutive_exon_found_in_species
AATATCCTCGAAGTTTGTCACTGATGTGTATGTATTGTTTGCGTGGGTAGCG	16245	16256	16195	16247	1	scf_19276_17001	fgenesh_scip_prom.28083.3785	9699	16666	None	3839	542	23970	No_constitutive_exon_found_in_species
CTTGCTTCTGTTGCTACTGTCAGCGTCCGCGCCATCATATTTAGGGGCAGGT	31823	32526	32576	32524	-1	scf_19276_17001	fgenesh_scip_prom.28083.3791	30924	32914	None	3839	542	23970	No_constitutive_exon_found_in_species
TGGGTTGGTCGTTCGTGGGTGCTAATTACTTGGATTGTATAACTGGGTAGCT	30167	30264	30314	30262	-1	scf_19276_39558_contig_1	fgenesh_scip_prom.28083.2427	29812	31663	None	3839	542	23970	No_constitutive_exon_found_in_species
CCACACCAAAGGTAAACCGGACTATGTCCTTCATTACATTGAGGGTGTAGGT	1324	1497	1547	1495	-1	scf_19276_40663	fgenesh_scip_prom.28083.1454	1324	2128	None	3839	542	23970	No_constitutive_exon_found_in_species
GGATCATTGTCGTTGTTGTTACGGACGCACCATCGTCTTGGTGGGGACAGAT	28924	29188	29238	29186	-1	scf_19276_3421_contig_1	fgenesh_scip_prom.28083.4423	28846	34048	None	3839	542	23970	No_constitutive_exon_found_in_species
TCCGGTTGGTGATTTAACCACTTGGACGTCGGCGGACGCGCTGGGGCGAGTG	25574	25779	25829	25777	-1	scf_19276_36751	fgenesh_scip_prom.28083.8975	23957	26048	None	3839	542	23970	No_constitutive_exon_found_in_species
AGGACACGATTCACAACTGTTGTCTTAACGTTGTTGAGAACGGGATCAAGCT	7679	7790	7840	7788	-1	scf_19276_18351_contig_1	fgenesh_scip_prom.28083.8301	5389	8893	None	3839	542	23970	No_constitutive_exon_found_in_species
TAACACCGACTAATCAAGAGCTCGTATTGTTGTTGTTGTTGTTGGGGCAGAA	7210	7402	7452	7400	-1	scf_19276_18351_contig_1	fgenesh_scip_prom.28083.8301	5389	8893	None	3839	542	23970	No_constitutive_exon_found_in_species
ATATGCTAATATTTCTTTTTTTAAATGTGTTTTAATGATTACTGGGATAGGC	27614	27687	27564	27616	1	scf_19276_45224	fgenesh_scip_prom.28083.186	26720	28094	None	3839	542	23970	No_constitutive_exon_found_in_species
CGCCCCGTTAGTTGAGCTGCTGCTGGTCTCTCTCCTTATCGTGGGACTAGGC	3242	3700	3192	3244	1	scf_19276_7491	fgenesh_scip_prom.28083.3603	1990	3700	None	3839	542	23970	No_constitutive_exon_found_in_species
TCAAGAGTGGTAGTAGAGTGCTGGCAATGGAGTTGCTGACGCGTGGGGAGCA	40508	40611	40661	40609	-1	scf_19276_18300	fgenesh_scip_prom.28083.6834	37038	40907	None	3839	542	23970	No_constitutive_exon_found_in_species
AAGCGATCGTGGGATTGTCTGCTAACTTGGATTTGTGTGGGTGGACGCAGGA	21993	22069	22119	22067	-1	scf_19276_30229	fgenesh_scip_prom.28083.9957	21161	22339	None	3839	542	23970	No_constitutive_exon_found_in_species
TTATGCTGTAGATAGAGGAACTGACGAGCTATTGATGATGGGGACGGCAGGT	44866	45001	45051	44999	-1	scf_19276_30229	fgenesh_scip_prom.28083.2786	44474	45434	None	3839	542	23970	No_constitutive_exon_found_in_species
AGCTGCATCCTGTACTAGTACTGGCTGGGTGTGCGGTACCTAAAGGGCAGCT	802	1120	752	804	1	scf_19276_34933	fgenesh_scip_prom.28083.689	388	5073	None	3839	542	23970	No_constitutive_exon_found_in_species
ACGATCCCGGAGGACGATAGTAATAGTAATAGTGAGGGTGTGGAGGCAAGAT	22431	22529	22579	22527	-1	scf_19276_5981_contig_1	fgenesh_scip_prom.28083.9810	22431	25837	None	3839	542	23970	No_constitutive_exon_found_in_species
AAACATTTATTATACATAACTAATAACCTGTTTGAACTTAAAAAGGGCAGCT	42064	42076	42126	42074	-1	scf_19276_16359	fgenesh_scip_prom.28083.7050	42064	42267	None	3839	542	23970	No_constitutive_exon_found_in_species
TCGTGGAGAAGATGTTCACAATGAGAGTTGTCGATGAAATGGGTGTACAGAC	45602	45679	45729	45677	-1	scf_19276_16359	fgenesh_scip_prom.28083.9309	44796	47406	None	3839	542	23970	No_constitutive_exon_found_in_species
CGATTTCTTCAGTCACTATTTTATACTAGACTTTTGTATAGGGTAGGTAGGT	44796	44805	44855	44803	-1	scf_19276_16359	fgenesh_scip_prom.28083.9309	44796	47406	None	3839	542	23970	No_constitutive_exon_found_in_species
TCTACAAAGCAAACTTAAGCAAAGCCTAACGAACAACTTGATGTGGGCAGAT	15561	15678	15511	15563	1	scf_19276_34080	fgenesh_scip_prom.28083.6756	15179	15678	None	3839	542	23970	No_constitutive_exon_found_in_species
CGTCCCCCTGACCAATAGAATAGATCGGGGTATTTATACTGGGAATGAAGAC	22189	22205	22255	22203	-1	scf_19276_34080	fgenesh_scip_prom.28083.6760	20728	22562	None	3839	542	23970	No_constitutive_exon_found_in_species
CAAGATGGCGACCTACGGATACGTGCTGACACGTCAGCGTGGGCGTGCAGTC	25411	25656	25706	25654	-1	scf_19276_34080	fgenesh_scip_prom.28083.6762	24382	28001	None	3839	542	23970	No_constitutive_exon_found_in_species
CTCACGCTTTTGGAATCGCAACGACCGGCGACTGCTTCTCGTGGGGTTAGAC	24883	25005	25055	25003	-1	scf_19276_34080	fgenesh_scip_prom.28083.6762	24382	28001	None	3839	542	23970	No_constitutive_exon_found_in_species
CAGGTGGGATTTCTAAACACCTGCGTGACAACTAGTGCGGGGGACACAAGAT	29970	30422	30472	30420	-1	scf_19276_46167	fgenesh_scip_prom.28083.8563	29089	32140	None	3839	542	23970	No_constitutive_exon_found_in_species
AATTGGGTTTCTCATGTAGCTACACTTGTGTGGTGGTTTGGGCGTAACAGAA	37133	38026	38076	38024	-1	scf_19276_4902	fgenesh_scip_prom.28083.11708	32941	38334	None	3839	542	23970	No_constitutive_exon_found_in_species
ATTCCACTGGTGGGACCGTAAGTCTGTGCACTACCTGTGCACGGGCGCAGTA	14464	14502	14552	14500	-1	scf_19276_32939	fgenesh_scip_prom.28083.10887	14222	15248	None	3839	542	23970	No_constitutive_exon_found_in_species
TGCCCGCCAAACTCACACATTCGTTCACTGTAGATTCTTGGTTGGGGTAGAT	33515	33646	33696	33644	-1	scf_19276_4328	fgenesh_scip_prom.28083.6446	33515	35271	None	3839	542	23970	No_constitutive_exon_found_in_species
GGATGCAACCACCATATTGCCTATTGTGCACTGCGTTGTCACGGGGTTAGAC	40649	41518	41568	41516	-1	scf_19276_37747	fgenesh_scip_prom.28083.242	40279	44937	None	3839	542	23970	No_constitutive_exon_found_in_species
GCGCCCACAGTCGTACGCCTCTGCACTGGGCTGCTGTGATGGGAAGGCAGCA	35394	35731	35344	35396	1	scf_19276_24839	fgenesh_scip_prom.28083.10204	33771	37047	None	3839	542	23970	No_constitutive_exon_found_in_species
TCCTCTCTTGAGAGTCCTCAGGTCACTAATCGTTGTGGGTTGAAAACCAGGT	32409	34472	32359	32411	1	scf_19276_47143	fgenesh_scip_prom.28083.633	31760	35937	None	3839	542	23970	No_constitutive_exon_found_in_species
GCTCTTGTCGTTTCTGTCGGTCTTGGTGCTGACATTTCTGGGTGACGCAGCC	5297	6015	6065	6013	-1	scf_19276_1702_contig_1	fgenesh_scip_prom.28083.5654	5021	6466	None	3839	542	23970	No_constitutive_exon_found_in_species
GATCCTTTGCCTAAAATGCGGTATCTATGGGTGTGTTGCCAATTGGGCAGAT	26946	27113	27163	27111	-1	scf_19276_1234_contig_1	fgenesh_scip_prom.28083.5782	26836	28517	None	3839	542	23970	No_constitutive_exon_found_in_species
ATCTCCAGGAGTTGATCTTCTCGTCTGTATGCACGGACATGGGATAGCAGCT	19124	19319	19074	19126	1	scf_19276_12812	fgenesh_scip_prom.28083.669	18868	19319	None	3839	542	23970	No_constitutive_exon_found_in_species
ATTGATTCAAGTTTGTGGTGTTGATTGCTTCATTGTGGATGGGACTGTAGGC	12086	13403	12036	12088	1	scf_19276_19037	fgenesh_scip_prom.28083.9365	11424	13403	None	3839	542	23970	No_constitutive_exon_found_in_species
TGTGATCCTTGAACACTCACGCTCGTGTGTGGCATATTTTTATGGGACAGAC	22813	22908	22958	22906	-1	scf_19276_19037	fgenesh_scip_prom.28083.9368	22025	24434	None	3839	542	23970	No_constitutive_exon_found_in_species
GGTTTTGGTTACAACCATCGGGTAGCTTATGTTGAGCTTTGGGTGCGCAGAA	25653	26109	25603	25655	1	scf_19276_19037	fgenesh_scip_prom.28083.9369	24672	26109	None	3839	542	23970	No_constitutive_exon_found_in_species
ACACGTCGCGATGACAAGCAATACGGGTGAATGTTTTACATGGGGAAAAGGA	28740	28894	28944	28892	-1	scf_19276_19037	fgenesh_scip_prom.28083.9370	26170	30008	None	3839	542	23970	No_constitutive_exon_found_in_species
ACCAGTTGCTTCTTGCCACCACTCTATTGTGCAGCGCATTGTCCGGGAAGAG	30052	31839	30002	30054	1	scf_19276_19925	fgenesh_scip_prom.28083.8379	27533	31839	None	3839	542	23970	No_constitutive_exon_found_in_species
CTCATGCTTCGTGGTGCTGATATCAAGGCAAACCATGGGCAATGAGTTAGTG	35706	35982	36032	35980	-1	scf_19276_19925	fgenesh_scip_prom.28083.8380	31875	39112	None	3839	542	23970	No_constitutive_exon_found_in_species
GGGCTGATGACAATGAACTGACCTGATTTGATGTGACTCTGGCTGGGTAGGA	11255	11344	11205	11257	1	scf_19276_27863	fgenesh_scip_prom.28083.7143	11106	12873	None	3839	542	23970	No_constitutive_exon_found_in_species
CTTTTTCGACACAAAAACTTAACAACTACAAAAAAGCGAAAAATGGGGAGCT	12020	12058	11970	12022	1	scf_19276_27863	fgenesh_scip_prom.28083.7143	11106	12873	None	3839	542	23970	No_constitutive_exon_found_in_species
GCCGCTTCGGGTTAATGCGAAGCTGATGGTGGTTGTTGTGGGGTGAACAGAT	37124	37263	37313	37261	-1	scf_19276_27863	fgenesh_scip_prom.28083.7148	36071	37900	None	3839	542	23970	No_constitutive_exon_found_in_species
TCTCCAACGAGGTGGTTGTAACGTTAGCCTCGGTTTGCTGTGGGACCAAGAT	16438	16487	16388	16440	1	scf_19276_27037	fgenesh_scip_prom.28083.6106	13889	17686	None	3839	542	23970	No_constitutive_exon_found_in_species
GTGATATGGTGCATTAAAAACTCAGGATTAAAATCTATTTTGGGATGTAGAC	30548	31908	30498	30550	1	scf_19276_27037	fgenesh_scip_prom.28083.6111	30238	32393	None	3839	542	23970	No_constitutive_exon_found_in_species
GAAGCTGCAAGAAGAACTTGTTGCGTATTAATATTTGTTGATGGGTACAGCA	34501	34581	34631	34579	-1	scf_19276_27037	fgenesh_scip_prom.28083.4233	34501	38295	None	3839	542	23970	No_constitutive_exon_found_in_species
GACTTCAAGGCGGCGCTGTGATTGACGACTGTGACGTTGGGCAATGACAGGC	26995	27127	27177	27125	-1	scf_19276_30296	fgenesh_scip_prom.28083.1758	26008	27428	None	3839	542	23970	No_constitutive_exon_found_in_species
TCTCGCTGTGGGTAAATCACGGACTAGTATCATTTGCATCTGGGCGAAAGGA	3550	3767	3817	3765	-1	scf_19276_34631	fgenesh_scip_prom.28083.3480	3381	6267	None	3839	542	23970	No_constitutive_exon_found_in_species
GGGAGGGGTGTATTGGCCTCCACAGACACATTTTCTGGGTGGACTGGCAGTA	9828	9855	9905	9853	-1	scf_19276_39645	fgenesh_scip_prom.28083.3084	9828	13772	None	3839	542	23970	No_constitutive_exon_found_in_species
TGAAATATCTGAACAATGAAGTGCCTGACACTGCATACTGGGACGTGCAGAT	38664	38798	38848	38796	-1	scf_19276_39645	fgenesh_scip_prom.28083.8943	36491	41683	None	3839	542	23970	No_constitutive_exon_found_in_species
TATGAATTGATGTATACAGAAACCTCATTTATAATATATGGGCTGGGCAGAT	33222	33252	33302	33250	-1	scf_19276_16797	fgenesh_scip_prom.28083.11531	29930	35249	None	3839	542	23970	No_constitutive_exon_found_in_species
CTTGGCCAAAAAGGTTGTGACTGACAAGGCGAAATTGCTTGGGTGTAAAGAC	9006	9022	9072	9020	-1	scf_19276_8954	fgenesh_scip_prom.28083.7269	5366	10654	None	3839	542	23970	No_constitutive_exon_found_in_species
GCTTCGTCAAGCGGCTGCTGTTCAAGTACGAGACAACGGTGGTGGGCTAGTT	15374	15557	15324	15376	1	scf_19276_8954	fgenesh_scip_prom.28083.7270	10762	15661	None	3839	542	23970	No_constitutive_exon_found_in_species
GAGGAGAGGGGTTTGCTTGTGATGCATGGACATGGTGGATGGCGGGCCAGAG	33305	34995	35045	34993	-1	scf_19276_30270	fgenesh_scip_prom.28083.3968	33305	35653	None	3839	542	23970	No_constitutive_exon_found_in_species
CTCATACGGAGAACTTTACACCTGGGGTCGCAATAATCATGGGTGTACAGGT	9666	9680	9730	9678	-1	scf_19276_25728	fgenesh_scip_prom.28083.281	5858	13809	None	3839	542	23970	No_constitutive_exon_found_in_species
GTGCACCCACCGGAATCTAATGACAGAAACTATGAGAATGTGGGGTGCAGAT	26967	26982	27032	26980	-1	scf_19276_23946	fgenesh_scip_prom.28083.10523	26480	29833	None	3839	542	23970	No_constitutive_exon_found_in_species
TAATGCAAAAAGTGCGTGCATGTCGGGTGGCTGGTGATGAAAAGGGCCAGTT	10791	11068	10741	10793	1	scf_19276_43923	fgenesh_scip_prom.28083.8395	9342	14382	None	3839	542	23970	No_constitutive_exon_found_in_species
CGTGCAAAGTGTTTTTCGACAATTTGGTGAAATTCTGTCCGAGGGTGGAGTA	18974	20321	18924	18976	1	scf_19276_43923	fgenesh_scip_prom.28083.8396	16471	20321	None	3839	542	23970	No_constitutive_exon_found_in_species
ATCTCTCTCCAAGACGTCGTCCTCACCGTCTTCACCATTGGGAATTGCAGTA	715	813	863	811	-1	scf_19276_24063	fgenesh_scip_prom.28083.1160	715	3664	None	3839	542	23970	No_constitutive_exon_found_in_species
TTTACGTGGTTGCTGTCATTGAGGCTGACAAACGTGTTGGGAATGGACAGCG	21685	21906	21635	21687	1	scf_19276_24063	fgenesh_scip_prom.28083.2666	21362	23026	None	3839	542	23970	No_constitutive_exon_found_in_species
TGATCTTCCCTCTCGGCCCCTTTTCCCGCTGCTCTGCCCGCTGTGGGGAGGA	28629	29656	29706	29654	-1	scf_19276_19611_contig_1	fgenesh_scip_prom.28083.10149	28218	31085	None	3839	542	23970	No_constitutive_exon_found_in_species
TTCCGATGACTAAATTTAGAGGGGTTTTTTGTGTTTTTGTGTGGGTGAAGCC	37782	38139	38189	38137	-1	scf_19276_19611_contig_1	fgenesh_scip_prom.28083.10151	34471	38643	None	3839	542	23970	No_constitutive_exon_found_in_species
ATTCTTCTGTCGTAGTCACAGTGGAAAATATGGACTGGGTGTGGCAACAGGT	3844	5446	3794	3846	1	scf_19276_22413	fgenesh_scip_prom.28083.11349	1547	5446	None	3839	542	23970	No_constitutive_exon_found_in_species
TACTGGTTCTCCTTATGCAGGCTGCGTAAAATCTACTTTCGCGGGGGTAGTC	36813	36841	36891	36839	-1	scf_19276_22413	fgenesh_scip_prom.28083.5805	35048	39193	None	3839	542	23970	No_constitutive_exon_found_in_species
AATTGGAGGAGGAAGACGGAAGCTAATGTGATTTTTTGCATTGGGAGCAGAG	11745	12050	12100	12048	-1	scf_19276_25707	fgenesh_scip_prom.28083.5684	10529	14514	None	3839	542	23970	No_constitutive_exon_found_in_species
CCGCGCGCTGGAGCGCTACTCCCTCACGTCATCGTATACGCGGGTGGTAGCC	27993	28584	28634	28582	-1	scf_19276_25707	fgenesh_scip_prom.28083.9025	27993	28756	None	3839	542	23970	No_constitutive_exon_found_in_species
AAAAGGTGTTTGAACTGTTTTAACTTGGTGTTTTTGTTTGGGGTGTGCAGGA	8508	8690	8458	8510	1	scf_19276_16813	fgenesh_scip_prom.28083.125	8018	9858	None	3839	542	23970	No_constitutive_exon_found_in_species
ACAAGGTTCGAGGTACCAATACGTGCCTAGTATACTACGGGAATATCAAGAA	5485	5502	5552	5500	-1	scf_19276_5086	fgenesh_scip_prom.28083.10904	5485	5745	None	3839	542	23970	No_constitutive_exon_found_in_species
GGCGCTGCAATCTGCAATGACTACTGCCTCCAATCTTACTCAATGGGCAGCT	23988	24045	23938	23990	1	scf_19276_31698	fgenesh_scip_prom.28083.722	22006	24045	None	3839	542	23970	No_constitutive_exon_found_in_species
AGCGATGACGAGCGGGTTGTTTCGTCAAAGAAGACGTCCAGTGGGAGCAGCC	37927	38091	38141	38089	-1	scf_19276_31698	fgenesh_scip_prom.28083.5347	37614	38740	None	3839	542	23970	No_constitutive_exon_found_in_species
TTGGTGCATGCACAGAGAGGAGAAAGCTGACGTGGTTGTGGGGGTTGTAGGA	12661	12873	12923	12871	-1	scf_19276_8057	fgenesh_scip_prom.28083.9580	11528	13303	None	3839	542	23970	No_constitutive_exon_found_in_species
GAACCGATCTTAATGATGATTGACCCGAACCAAACGAAGGGCAAGACCAGAC	8246	8333	8383	8331	-1	scf_19276_1997_contig_1	fgenesh_scip_prom.28083.4894	8246	8872	None	3839	542	23970	No_constitutive_exon_found_in_species
CGGAAGAGAGGGGTGCCTGGCCGTCCGTCAAACGTTGGGGAAAGATGCAGTT	26320	26709	26759	26707	-1	scf_19276_17793	fgenesh_scip_prom.28083.11515	26320	34682	None	3839	542	23970	No_constitutive_exon_found_in_species
TTTTGCCACTGCAAGCACTGACAAGTGTTTTTTTCTGGGTGAATGTGCAGTA	21262	21925	21975	21923	-1	scf_19276_49146	fgenesh_scip_prom.28083.1938	16415	24817	None	3839	542	23970	No_constitutive_exon_found_in_species
GAGTTGAAGAAAGGTGTCCTGATGAAGTTTTGTTTTTTGTGGGCGGGTAGAC	29473	29498	29423	29475	1	scf_19276_717_contig_1	fgenesh_scip_prom.28083.2009	28927	30227	None	3839	542	23970	No_constitutive_exon_found_in_species
AGCATCAGAGAGAAATTGAACCTTTTGGTTGCTGACTTTTGGGTGGGCAGAA	34324	34400	34450	34398	-1	scf_19276_717_contig_1	fgenesh_scip_prom.28083.2011	32777	34897	None	3839	542	23970	No_constitutive_exon_found_in_species
TGGCTTCGTCTACGGATCGGACCCAAACGCACTGACAACATGGGATGCAGAC	24479	24563	24613	24561	-1	scf_19276_15211	fgenesh_scip_prom.28083.2514	23696	26493	None	3839	542	23970	No_constitutive_exon_found_in_species
CTTTGGGCGGCGTACAGTTGCTCGTCAGCGTATATGATCGGGAACGGCAGAA	29460	29506	29556	29504	-1	scf_19276_15211	fgenesh_scip_prom.28083.2516	29460	35725	None	3839	542	23970	No_constitutive_exon_found_in_species
AAGAAAGATGCTGCAGCCGGTGATGGCAAGGCTGAAGGTGGGGCCGGTAGTC	25645	25926	25976	25924	-1	scf_19276_6220	fgenesh_scip_prom.28083.2859	25645	27379	None	3839	542	23970	No_constitutive_exon_found_in_species
TGGCGTTTAGCTTCACTAACTTACAGCCGCATATTTTCGGGGCGAAACAGGC	14464	15916	15966	15914	-1	scf_19276_16769	fgenesh_scip_prom.28083.4559	14464	18137	None	3839	542	23970	No_constitutive_exon_found_in_species
CAGCATTCGCTAGCCATTACAGATGCCGGAGAGCTTTATACGTGGGGAAGTG	20184	20504	20134	20186	1	scf_19276_16769	fgenesh_scip_prom.28083.4560	18301	22342	None	3839	542	23970	No_constitutive_exon_found_in_species
GCGTATTATTCTTACTGTTTTTATACATATACGCGCTGATTGGGATGCAGAC	22473	22596	22646	22594	-1	scf_19276_42372	fgenesh_scip_prom.28083.5499	22382	24468	None	3839	542	23970	No_constitutive_exon_found_in_species
CCGGGTGTTTAGTCATATCTTTTACCTGCGACTGAATACGGGTGGTGGAGGT	4722	4734	4672	4724	1	scf_19276_47205	fgenesh_scip_prom.28083.2266	3545	4734	None	3839	542	23970	No_constitutive_exon_found_in_species
CTAGGCAATAGGACCAAAATTGATTGTTTTGTTGTGGGTGGGGTGCGCAGAA	28009	28691	28741	28689	-1	scf_19276_36538	fgenesh_scip_prom.28083.600	27372	29417	None	3839	542	23970	No_constitutive_exon_found_in_species
CGTGCCCAGGATGGGATGGTGGTTTGATGTTGAGTTTTGGGGGGTTGTAGGG	12589	12669	12719	12667	-1	scf_19276_34117	fgenesh_scip_prom.28083.1117	11898	14547	None	3839	542	23970	No_constitutive_exon_found_in_species
CTGACCTGGTCTCTCTCACTGCTGCGTAGAACACAAACTGCATGGGGAAGTT	6378	6469	6519	6467	-1	scf_19276_28554	fgenesh_scip_prom.28083.1187	6139	8044	None	3839	542	23970	No_constitutive_exon_found_in_species
GTTTCTGGGGGTGGAGTAAGCGCTGACGTTTGTCTTTCGGGTTGGAACAGCT	6139	6309	6359	6307	-1	scf_19276_28554	fgenesh_scip_prom.28083.1187	6139	8044	None	3839	542	23970	No_constitutive_exon_found_in_species
AGAGTCGATTCGTACAGGATGCTGATGCTTGTTGTGACTGGTGGGGGCAGAA	25673	25738	25623	25675	1	scf_19276_33639	fgenesh_scip_prom.28083.612	25086	25738	None	3839	542	23970	No_constitutive_exon_found_in_species
AAGCAATGGGAATGGGCAAGTCCTCGTCAGACTGGCTGACGGGACTGTAGTG	29783	29979	29733	29785	1	scf_19276_13825	fgenesh_scip_prom.28083.1696	29345	30872	None	3839	542	23970	No_constitutive_exon_found_in_species
GGAGATCTCTTTAGACGAGCTAAACAAACTCCTCTTCTGTTATGGGTAAGAA	30740	30872	30690	30742	1	scf_19276_13825	fgenesh_scip_prom.28083.1696	29345	30872	None	3839	542	23970	No_constitutive_exon_found_in_species
CTACAGCGCTTGTGCTGAGCCCGGATCTGGGAGGTACAATTGGGGGAAAGAT	7324	7426	7274	7326	1	scf_19276_21922	fgenesh_scip_prom.28083.6540	5731	8164	None	3839	542	23970	No_constitutive_exon_found_in_species
ATAGCAAAACGAATAAATACGAACTGATTGATGACTGGGCTCGGGTGGAGAA	24353	24857	24303	24355	1	scf_19276_36047	fgenesh_scip_prom.28083.8475	24192	24857	None	3839	542	23970	No_constitutive_exon_found_in_species
TAGCTTGTAAAAGATAATCTGGCGAAGGCGACATCTCTTGATTGGGAAAGGA	3509	3750	3459	3511	1	scf_19276_25693	fgenesh_scip_prom.28083.10445	1310	4243	None	3839	542	23970	No_constitutive_exon_found_in_species
TGTGCTTTCATCACGCCGTTCGGGCTCTTCGTATTCCTTTTGGGCTGAAGAA	3947	4144	3897	3949	1	scf_19276_25693	fgenesh_scip_prom.28083.10445	1310	4243	None	3839	542	23970	No_constitutive_exon_found_in_species
TGGCGTGTATGATGCTAAAACTGATCTACGTGGTGGTTATGGGAGTGCAGCC	23002	23073	23123	23071	-1	scf_19276_37546	fgenesh_scip_prom.28083.9871	22710	23856	None	3839	542	23970	No_constitutive_exon_found_in_species
CCTCGGAGGACAACCACGAGGGTGAGCCCCTGTCGATTTACGAGGGACAGCA	5379	5631	5329	5381	1	scf_19276_37961	fgenesh_scip_prom.28083.7977	4972	6271	None	3839	542	23970	No_constitutive_exon_found_in_species
ATTTGAATTAGTGAGCGGGTACTAATTGATGCGATGCTTTGGGTGATTAGTG	24318	24352	24268	24320	1	scf_19276_40097	fgenesh_scip_prom.28083.290	24162	25620	None	3839	542	23970	No_constitutive_exon_found_in_species
CGAGGAAAGGAAGCAGAAAACTGACCTGCTCTTTTCTTTTGGATGGGCAGGG	9288	9357	9407	9355	-1	scf_19276_33142	fgenesh_scip_prom.28083.6786	2264	10293	None	3839	542	23970	No_constitutive_exon_found_in_species
GTGCCACCAAGTGTCATGCTAACGATCGGTATGCTTGCTTTGGGGGACAGAA	13087	13282	13037	13089	1	scf_19276_8091_contig_1	fgenesh_scip_prom.28083.6684	12708	13282	None	3839	542	23970	No_constitutive_exon_found_in_species
TAACATGTATTCGATGTCGTTTTTTTATTTATTCTATCTGGGGATCGCAGCC	27775	28088	27725	27777	1	scf_19276_14001	fgenesh_scip_prom.28083.4118	26241	28385	None	3839	542	23970	No_constitutive_exon_found_in_species
GCTGTCTTGTGAGCTGAGATCTGATTGGCTTTTTGTGGTGTGGGATGCAGAA	8590	9976	8540	8592	1	scf_19276_14967	fgenesh_scip_prom.28083.1740	7821	12797	None	3839	542	23970	No_constitutive_exon_found_in_species
AAGTAACTACTTCCAGCGACTTCAGCTCTAAACTTGCTGCCAGGGAGCAGGT	14641	14807	14591	14643	1	scf_19276_14967	fgenesh_scip_prom.28083.1079	13645	15578	None	3839	542	23970	No_constitutive_exon_found_in_species
ACACATGCGAAGCAATTGAACATTGGGAGGCGTATGGGTTAATGGTGCAGTC	16357	16567	16307	16359	1	scf_19276_38730	fgenesh_scip_prom.28083.11230	14651	17447	None	3839	542	23970	No_constitutive_exon_found_in_species
TAGTGAAAGAGGCTAATTGCTTTTTTTCACGTGGTTATCTGGGTGCGCAGTC	27575	27616	27666	27614	-1	scf_19276_6666	fgenesh_scip_prom.28083.11788	23569	27788	None	3839	542	23970	No_constitutive_exon_found_in_species
TGTCGATGGAGAAGATCCTGATTTTTGATGTTGTTGGGTTGTGGGGGCAGAG	27124	27190	27240	27188	-1	scf_19276_6666	fgenesh_scip_prom.28083.11788	23569	27788	None	3839	542	23970	No_constitutive_exon_found_in_species
TAGCGCTGTACCACGCCGACGGCCAAGCGGTACTGGCAATGGGCGTGTAGTC	24422	24568	24618	24566	-1	scf_19276_6666	fgenesh_scip_prom.28083.11788	23569	27788	None	3839	542	23970	No_constitutive_exon_found_in_species
TGAAACAAATGCACCCATCACTCAGTGTAAACGCTTCTATAGTTGGGCAGTC	1541	1704	1491	1543	1	scf_19276_19967	fgenesh_scip_prom.28083.2774	367	1762	None	3839	542	23970	No_constitutive_exon_found_in_species
TGTTGCTTGTCTAAGCAACATGTATGGTTTACTTGGCTTTGGGGGCATAGAC	23018	23038	22968	23020	1	scf_19276_31044	fgenesh_scip_prom.28083.8099	4070	24908	None	3839	542	23970	No_constitutive_exon_found_in_species
ATGCTGATTGGTGAGCAGAGTGTGATTTTCTGACTGGGATTGAAATGTAGAA	21990	22002	21940	21992	1	scf_19276_40538	fgenesh_scip_prom.28083.2647	21575	22763	None	3839	542	23970	No_constitutive_exon_found_in_species
AGCGTACTGCTGCTGAGGTTTTTGTGTGAGTACTGTTTTAATGCGGGTAGAT	27674	27681	27731	27679	-1	scf_19276_15037	fgenesh_scip_prom.28083.11440	27235	27804	None	3839	542	23970	No_constitutive_exon_found_in_species
AAATATTTATTGTGCATAACTAATAACCTGTTTGAACTTTAAAAGGGCAGCT	31602	31610	31660	31608	-1	scf_19276_37993	fgenesh_scip_prom.28083.7204	31544	32593	None	3839	542	23970	No_constitutive_exon_found_in_species
CAGGTTTCCCTTGGTTTCTACCGAGATCTAACTGGTCTTTGTATGGGTAGGG	13548	13904	13498	13550	1	scf_19276_29893	fgenesh_scip_prom.28083.7762	10871	18283	None	3839	542	23970	No_constitutive_exon_found_in_species
TGCGACTTTTCATTTCGCGTCTTCGTACACTGCTGTAAAGGGTCGTAAAGGT	14094	14820	14044	14096	1	scf_19276_29893	fgenesh_scip_prom.28083.7762	10871	18283	None	3839	542	23970	No_constitutive_exon_found_in_species
CTCATTTACTGTTAAAGGTGGCGAGAAGATTGGCATTTGTGGGCGGACAGGT	2118	2535	2585	2533	-1	scf_19276_31838	fgenesh_scip_prom.28083.12218	1867	6094	None	3839	542	23970	No_constitutive_exon_found_in_species
CACGACTGAGTCTGCTACTTGGCTACAGTGATTCTACAAAGGGGTACTAGTT	21973	22021	22071	22019	-1	scf_19276_42540	fgenesh_scip_prom.28083.8233	21651	24878	None	3839	542	23970	No_constitutive_exon_found_in_species
GGTTTCAAAAAAATGAGGGAGCAATTTGAAGTTTGGTTTAAGGAGGGAAGAA	2983	3167	2933	2985	1	scf_19276_24303	fgenesh_scip_prom.28083.9074	2276	3167	None	3839	542	23970	No_constitutive_exon_found_in_species
ATATATTACTGATTAATAAATGGTGCTATTACTTATTAAAGGGAGACTAGGA	10288	10363	10413	10361	-1	scf_19276_19576	fgenesh_scip_prom.28083.2597	9491	10643	None	3839	542	23970	No_constitutive_exon_found_in_species
TTGATATGGTTAGCTATTGATTAAACACATCTTGTTTTCTTACGGGATAGAA	21100	21114	21050	21102	1	scf_19276_27637	fgenesh_scip_prom.28083.11697	17458	22197	None	3839	542	23970	No_constitutive_exon_found_in_species
GAGGAAGACCAATGAGTTTGTATTGGTTAGCTCCTACTGGGTACGAAAAGGG	27353	27473	27523	27471	-1	scf_19276_39737	fgenesh_scip_prom.28083.687	12285	30717	None	3839	542	23970	No_constitutive_exon_found_in_species
GAGGCATTTCGTGTATGGTGGGCGAACACGAAGTTGCTATTGGGAACAAGGA	21595	21754	21545	21597	1	scf_19276_46220	fgenesh_scip_prom.28083.3150	18838	24218	None	3839	542	23970	No_constitutive_exon_found_in_species
TAACCTTCGTGCAACCCTTACAACAAACATCTTGTGACGTAATGGGGCAGCG	11312	11478	11262	11314	1	scf_19276_44242	fgenesh_scip_prom.28083.6744	11183	12461	None	3839	542	23970	No_constitutive_exon_found_in_species
GTAAGTTTGGCTTTAAGCGTGTTGTTGAGTAAGATATTGCGGGATTTAAGAT	1242	1278	1328	1276	-1	scf_19276_36135	fgenesh_scip_prom.28083.2901	1179	4977	None	3839	542	23970	No_constitutive_exon_found_in_species
CGTGGTCTAGATGGAGAGTGACTGCAAAGCTATTTCTTTGGGACAGAAAGAT	2663	2678	2613	2665	1	scf_19276_32999	fgenesh_scip_prom.28083.5348	711	2678	None	3839	542	23970	No_constitutive_exon_found_in_species
TGGTTGCGCTGGGTAAACGTGCTTACTAGCAATGCTGTTGGGATATGCAGGT	19660	19733	19610	19662	1	scf_19276_32999	fgenesh_scip_prom.28083.11896	18373	20682	None	3839	542	23970	No_constitutive_exon_found_in_species
CCAGGCTCCCTCGTTATGATTGTCGGGACTGTTGCGTCGGGGAAAAGTAGTT	28971	30329	30379	30327	-1	scf_19276_5372_contig_1	fgenesh_scip_prom.28083.8995	28539	31294	None	3839	542	23970	No_constitutive_exon_found_in_species
GGACCGAGGCCACGTTTACCAATATGAATGGCAACCTTCCTTGGGTAGAGAT	8812	10291	10341	10289	-1	scf_19276_4410_contig_1	fgenesh_scip_prom.28083.3062	8812	11212	None	3839	542	23970	No_constitutive_exon_found_in_species
AGGCTCTGACGCTAACGCTCGAAGAATTTACTGCGTGGGCAATCAAACAGAA	15533	15646	15696	15644	-1	scf_19276_4410_contig_1	fgenesh_scip_prom.28083.3063	12235	17947	None	3839	542	23970	No_constitutive_exon_found_in_species
TGACAGGTTGTCAAAATTGAGGTATTGATCGGTTTGGTTGTGGGGAACAGAT	18316	18410	18460	18408	-1	scf_19276_28619_contig_1	fgenesh_scip_prom.28083.4807	15123	20713	None	3839	542	23970	No_constitutive_exon_found_in_species
GTCTTGCAGTTAAGTGGATCTTTGACCGCGGCGCATGGGATATGACAAAGAC	20438	20636	20686	20634	-1	scf_19276_41767	fgenesh_scip_prom.28083.6419	19628	21020	None	3839	542	23970	No_constitutive_exon_found_in_species
CACTCTCGCGGGATCGCTGGTGTATTACTTCGATGTTTTGGGTTGGATAGCC	22103	22202	22053	22105	1	scf_19276_31554	fgenesh_scip_prom.28083.10167	20636	23107	None	3839	542	23970	No_constitutive_exon_found_in_species
AGAGCTTTTCGGGGCTGCTATCAACTGTAGAGGAGGATCTGGGCCAACAGGG	3329	3400	3279	3331	1	scf_19276_28685_contig_1	fgenesh_scip_prom.28083.11092	2830	4432	None	3839	542	23970	No_constitutive_exon_found_in_species
GGTTTAAGAAGCAAGGATCTCACTTGTATTGTTTACTGTTGGGGTTGTAGGA	5096	5265	5315	5263	-1	scf_19276_28685_contig_1	fgenesh_scip_prom.28083.11093	4817	6142	None	3839	542	23970	No_constitutive_exon_found_in_species
CGCCGTAGCAGATACGCATGTCGGTGAAACCTTTATTTGCGGGAATGTAGCC	7036	7128	6986	7038	1	scf_19276_45147	fgenesh_scip_prom.28083.9502	5685	7352	None	3839	542	23970	No_constitutive_exon_found_in_species
CGGTTGCCCAGTGGGTGTTCGAATGGTCTGCCAAGTGAGGGGTGGTACAGTC	13182	13367	13417	13365	-1	scf_19276_14051	fgenesh_scip_prom.28083.2706	55	19381	None	3839	542	23970	No_constitutive_exon_found_in_species
ACTGCTTCGATTGGGTTAATGCTGGGTTAGAGCTGGAAAACGGGGAAAAGGG	24546	24671	24496	24548	1	scf_19276_3870_contig_1	fgenesh_scip_prom.28083.4624	23716	25415	None	3839	542	23970	No_constitutive_exon_found_in_species
GCCATTTTGAGGTCATTTGACGCTCCTGACGCTCTGTGGGGACGATGCAGAT	23711	23844	23661	23713	1	scf_19276_42229	fgenesh_scip_prom.28083.6558	23495	24173	None	3839	542	23970	No_constitutive_exon_found_in_species
ATTTACACTCCGAACGCAAACACCATTTGCTCTCGACTGCTGGGAGGCAGTG	12816	13494	13544	13492	-1	scf_19276_21688	fgenesh_scip_prom.28083.9215	12339	19620	None	3839	542	23970	No_constitutive_exon_found_in_species
TTGACCAAGAATGTGGACTCAGTTCATGCTTGTTTGTTGCTGGGGTGCAGAC	24781	24918	24968	24916	-1	scf_19276_19523	fgenesh_scip_prom.28083.2118	24781	25907	None	3839	542	23970	No_constitutive_exon_found_in_species
TCCACGGCACCCTCTGCGGCACCAATTATTGTCCAGTATTGGGTATGCAGTG	19098	19227	19277	19225	-1	scf_19276_34405	fgenesh_scip_prom.28083.485	16632	19630	None	3839	542	23970	No_constitutive_exon_found_in_species
CATCTTCGCTACCGAATACAGACAAAAACACGGACGGGATGTGTGGACAGAA	24379	24456	24506	24454	-1	scf_19276_28291	fgenesh_scip_prom.28083.9674	24027	25665	None	3839	542	23970	No_constitutive_exon_found_in_species
ACCTTTGAAGATCTAACGAGTTGTCTGCTGGTTATGCTCAATGGGATTAGCG	9648	9999	10049	9997	-1	scf_19276_48500	fgenesh_scip_prom.28083.3739	8390	10575	None	3839	542	23970	No_constitutive_exon_found_in_species
GCGTGTCCATTAACTATAATACGGTGCCAGTTGAAGGTGAGGGTGTGAAGCT	15712	15754	15662	15714	1	scf_19276_39243	fgenesh_scip_prom.28083.5064	14763	17896	None	3839	542	23970	No_constitutive_exon_found_in_species
TCTCTGTAAAAATAAAGCCCATCGGCGCTAACTCATACACGGGAATGCAGGT	23604	23740	23790	23738	-1	scf_19276_39243	fgenesh_scip_prom.28083.5067	22040	23951	None	3839	542	23970	No_constitutive_exon_found_in_species
TTGACCCATGTAAAGTCATGCGCCCTCTCAAACGTCATGTGTGGGTGCAGTT	10969	12428	10919	10971	1	scf_19276_23348	fgenesh_scip_prom.28083.6659	9482	14641	None	3839	542	23970	No_constitutive_exon_found_in_species
TCGAATGTGCCCCCTACTTTTGTGTCATTCTTGAACTTTGTATGGGAGAGCA	24068	24283	24018	24070	1	scf_19276_4570_contig_1	fgenesh_scip_prom.28083.4376	23741	25690	None	3839	542	23970	No_constitutive_exon_found_in_species
GGGACTGTACATGAACATGTCGGGGTGACTCACAATTACCTTGGGGGCAGGT	8174	8304	8124	8176	1	scf_19276_33077_contig_1	fgenesh_scip_prom.28083.5259	8058	9006	None	3839	542	23970	No_constitutive_exon_found_in_species
ATCTACTGGCAGCATTGTTGTGGTTCCTTGCTGAGCGCTGTCGAGGGCAGGT	521	652	702	650	-1	scf_19276_15677	fgenesh_scip_prom.28083.3012	78	1362	None	3839	542	23970	No_constitutive_exon_found_in_species
ACTCTTCGCTTGCCTAAAGTAATGGCAATGTTTGCATCGCGGGCGTGTAGAA	10859	10908	10958	10906	-1	scf_19276_15677	fgenesh_scip_prom.28083.9631	10726	13499	None	3839	542	23970	No_constitutive_exon_found_in_species
GATGGAGGAACTGAGTTTCTTACACTTGTGTTTTTGCTGTTGGTGGGCAGGA	14486	14626	14436	14488	1	scf_19276_15677	fgenesh_scip_prom.28083.9632	13653	15050	None	3839	542	23970	No_constitutive_exon_found_in_species
TGATTGAGGTGACTCATTGGTTGTGTTTCTATGCGACGTGTGTGGGGCAGTT	19765	19957	20007	19955	-1	scf_19276_10159	fgenesh_scip_prom.28083.4012	16940	20360	None	3839	542	23970	No_constitutive_exon_found_in_species
CTGTCTTGACTTTTAATGATTAATTGTGTGCCGTTGTTATGGTGGGGCAGGT	17752	18193	18243	18191	-1	scf_19276_10159	fgenesh_scip_prom.28083.4012	16940	20360	None	3839	542	23970	No_constitutive_exon_found_in_species
CGGGGTGCTAATTTGTTGTTGCAACTGTTACAATTTGTGAAAATGGGTAGCC	13262	13351	13401	13349	-1	scf_19276_36901	fgenesh_scip_prom.28083.8606	12072	13602	None	3839	542	23970	No_constitutive_exon_found_in_species
AGGAGGTGATGGTGCGTGACTGCAGTTGTTGGTCCTAATAAGGGGTGCAGAG	9372	9627	9677	9625	-1	scf_19276_682_contig_1	fgenesh_scip_prom.28083.5704	9372	9945	None	3839	542	23970	No_constitutive_exon_found_in_species
CTACCTCGAACGAGAACTTCACCGCAATAATGCGTATTTGTTAGGGCAAGTA	22257	22740	22790	22738	-1	scf_19276_34510	fgenesh_scip_prom.28083.2948	20803	24104	None	3839	542	23970	No_constitutive_exon_found_in_species
ACTGGACACTGTTCGAGGTGTTAAATCTCGTTTTTATTGCGGGGTACCAGCA	19651	20152	19601	19653	1	scf_19276_47537	fgenesh_scip_prom.28083.4336	19192	20152	None	3839	542	23970	No_constitutive_exon_found_in_species
ACTCTCCAGGTTCTACTGGGACTATTCGTCCGTTTAGGAATGGGAAACAGAA	21001	21076	20951	21003	1	scf_19276_28114	fgenesh_scip_prom.28083.10607	20440	23824	None	3839	542	23970	No_constitutive_exon_found_in_species
GGCCGGCCGAAGAATATTATCACATCTTCGACGGTGAGAACGGGTGTAAGGT	25917	26140	25867	25919	1	scf_19276_28114	fgenesh_scip_prom.28083.10608	25360	26140	None	3839	542	23970	No_constitutive_exon_found_in_species
GTCAAGAGCGATAACGGTACGTGGGCTCCTAACGCCGGGTGTGCTAAAAGAG	6828	6989	6778	6830	1	scf_19276_38907	fgenesh_scip_prom.28083.2741	4666	8591	None	3839	542	23970	No_constitutive_exon_found_in_species
GCCACCACCGCGCGAGTAGTAGTCCATCAGGAATTGGGTGTGATGAACAGCT	3352	3385	3435	3383	-1	scf_19276_8804	fgenesh_scip_prom.28083.10714	3352	5107	None	3839	542	23970	No_constitutive_exon_found_in_species
CGATTGGCGATGAGATGCCTGAGCAGTATGGCCTCATCCTGGGCGGACAGAA	1479	1634	1684	1632	-1	scf_19276_28161	fgenesh_scip_prom.28083.6514	1269	2178	None	3839	542	23970	No_constitutive_exon_found_in_species
CCTCCACGGGGGGCACTGCCACTGGCGGAACATCGTTGGGTGTGCGAAAGAG	13351	13888	13301	13353	1	scf_19276_23674	fgenesh_scip_prom.28083.11458	10312	13888	None	3839	542	23970	No_constitutive_exon_found_in_species
CTTTCTCGATCTGTTCACTGCAATCTGTTGCACTTGTTGGCTAGGGAAAGGA	2512	5392	2462	2514	1	scf_19276_22602	fgenesh_scip_prom.28083.5094	666	5566	None	3839	542	23970	No_constitutive_exon_found_in_species
TAGGAGCTGTACGAGGTCCTTAACAGTGGGTTCTTGTCGTGGGGAAAGAGGT	18476	18912	18426	18478	1	scf_19276_38205	fgenesh_scip_prom.28083.6289	18040	18912	None	3839	542	23970	No_constitutive_exon_found_in_species
ATGAACGGACCGTGAACTGACCTGTATTTTACATCGGGTGGTGGGGGTAGAT	7074	7439	7489	7437	-1	scf_19276_5231	fgenesh_scip_prom.28083.4475	7074	9367	None	3839	542	23970	No_constitutive_exon_found_in_species
GAGACAAACTGATTAAGCTTTTGTTTGAAATATTGCGTTCGGACGGGAAGAC	7615	8011	7565	7617	1	scf_19276_6957	fgenesh_scip_prom.28083.8243	4582	8130	None	3839	542	23970	No_constitutive_exon_found_in_species
CGGCTGTCGCGCATTCCCCCCTCCGTCCCTCGCACCCTGAGGGCGGCTAGCT	19490	20409	19440	19492	1	scf_19276_15639_contig_1	fgenesh_scip_prom.28083.5370	18441	20792	None	3839	542	23970	No_constitutive_exon_found_in_species
CCCGTCCTTTATTTTAGTTATGGTATTGACGTACTTTCTGCTGGGGAAAGTC	9017	9080	8967	9019	1	scf_19276_21677	fgenesh_scip_prom.28083.7424	8625	11034	None	3839	542	23970	No_constitutive_exon_found_in_species
ATGCGCGGGTAATGTTAAAGCTGGGTTGTATGAGGCGTGTGGGGGGACAGTT	4396	4740	4346	4398	1	scf_19276_3041_contig_1	fgenesh_scip_prom.28083.4742	1404	4740	None	3839	542	23970	No_constitutive_exon_found_in_species
CTCATGCCGCGCCTTCCATCCATTTCGTGACAGGCAGTAGCATGGGCAAGAA	12755	13454	12705	12757	1	scf_19276_5407_contig_1	fgenesh_scip_prom.28083.7417	10904	14189	None	3839	542	23970	No_constitutive_exon_found_in_species
AGTGCTGTTGATGGATGAAGGAGTTTGATATTAATGGTGTTGGTGGGTAGCT	19176	19376	19126	19178	1	scf_19276_26279	fgenesh_scip_prom.28083.2248	18672	19725	None	3839	542	23970	No_constitutive_exon_found_in_species
AGTGATTAGAGCTTAAACCGATAGATTACTGAGTCTTTTTGGGACGGTAGGC	8095	8210	8260	8208	-1	scf_19276_25527	fgenesh_scip_prom.28083.895	6645	8509	None	3839	542	23970	No_constitutive_exon_found_in_species
ATTCAAGTTTATGATCCCGGGGCTCGCTGTATTGACTGCGACGGGACAAGCC	2854	3010	2804	2856	1	scf_19276_30460	fgenesh_scip_prom.28083.2043	915	5755	None	3839	542	23970	No_constitutive_exon_found_in_species
CTTTTTTCAGGTGTAGCCTATTGATTTCAAGTTTTGGGTGAAATACAAAGCC	16185	16208	16258	16206	-1	scf_19276_40038	fgenesh_scip_prom.28083.11357	14305	16656	None	3839	542	23970	No_constitutive_exon_found_in_species
GGAGGGGGTTACGGTGCCTCTGGATCGGGATCTCGGGGATACGACAGCAGAG	18551	19270	18501	18553	1	scf_19276_31765	fgenesh_scip_prom.28083.11652	18189	22101	None	3839	542	23970	No_constitutive_exon_found_in_species
GCATGACGGTATGTCTGCAATGTATGCACCTGCTATGATACCGTGGGAAGCC	19837	22101	19787	19839	1	scf_19276_31765	fgenesh_scip_prom.28083.11652	18189	22101	None	3839	542	23970	No_constitutive_exon_found_in_species
GAGGTTGTGGAGGTTTGCTGATGAATTTTGGATGTTGTTTGGTGGGTTAGCC	1764	2058	2108	2056	-1	scf_19276_29908	fgenesh_scip_prom.28083.37	334	3013	None	3839	542	23970	No_constitutive_exon_found_in_species
GCCGGTCCAATAGATGTGTATCACAAGTGATTTTGTGGGCCAGAGACCAGGA	3869	3912	3819	3871	1	scf_19276_9737_contig_1	fgenesh_scip_prom.28083.732	918	4261	None	3839	542	23970	No_constitutive_exon_found_in_species
CTCTGGTGCCGCTGCTCACGTTCACTACCAATAAGCGGCTGATGGGGCAGCC	11311	11515	11565	11513	-1	scf_19276_9737_contig_1	fgenesh_scip_prom.28083.734	9957	12340	None	3839	542	23970	No_constitutive_exon_found_in_species
GCACGTGAAGGACTAAAGCGATTAAATATTAATGTTGTCCGATGGGGTAGGG	16455	16494	16405	16457	1	scf_19276_20139	fgenesh_scip_prom.28083.1916	14799	16494	None	3839	542	23970	No_constitutive_exon_found_in_species
TGAACGAGTGTTGTTGCTGCTTTTGTTTCTCTTTTCTTGCGGGATTATAGAC	15475	15526	15425	15477	1	scf_19276_43765	fgenesh_scip_prom.28083.10294	14870	18112	None	3839	542	23970	No_constitutive_exon_found_in_species
CGGAGGGAGAGACGATAACACTTACAACTGTGTTTTTGTGTGGGGAACAGCA	15549	15620	15670	15618	-1	scf_19276_2149	fgenesh_scip_prom.28083.10535	14733	15904	None	3839	542	23970	No_constitutive_exon_found_in_species
AGGAGCTGCGTGGGGTTACTTACTCGTGCATTATTATGCCATTGGGACAGGT	20068	21198	20018	20070	1	scf_19276_2149	fgenesh_scip_prom.28083.10537	19311	21198	None	3839	542	23970	No_constitutive_exon_found_in_species
CATTGATTGAGGAGCTAATGCGCTGAGCTGGAAATACTGAACGGGTCGAGTT	10932	11029	11079	11027	-1	scf_19276_12323	fgenesh_scip_prom.28083.7374	9199	11927	None	3839	542	23970	No_constitutive_exon_found_in_species
AGGGGCTTTTCGGGCGCTGATTGTGGCTGTGTTTTGTTGTGTGTGGGCAGAT	16293	17055	17105	17053	-1	scf_19276_12323	fgenesh_scip_prom.28083.7375	12403	17556	None	3839	542	23970	No_constitutive_exon_found_in_species
TATTACGGAGTGTTCCAATTTAGTTAACCTCATTTACTTTGGGCATACAGGA	15470	15485	15535	15483	-1	scf_19276_12323	fgenesh_scip_prom.28083.7375	12403	17556	None	3839	542	23970	No_constitutive_exon_found_in_species
CCGAGGAACCTACACAAACAACCTTCTAACTGACCTTACCGGGGTGGTAGGC	11886	11937	11836	11888	1	scf_19276_22109	fgenesh_scip_prom.28083.7838	9287	11937	None	3839	542	23970	No_constitutive_exon_found_in_species
TTTCTATTTTTTTAGTGAGCTGTATTTTTATTAACTAATGGGTGGTGCAGGC	12149	12193	12243	12191	-1	scf_19276_3599	fgenesh_scip_prom.28083.3249	9953	12726	None	3839	542	23970	No_constitutive_exon_found_in_species
GGTGGGGACGGGGCAACATACTGACGAACAATTTGGGGATGAAACGGTAGAA	11404	11521	11571	11519	-1	scf_19276_38148	fgenesh_scip_prom.28083.7519	10924	12407	None	3839	542	23970	No_constitutive_exon_found_in_species
TGGTCTCACGATATTGTGTATTGTTTGCGTGAATGGTGTTGGGGCAACAGGA	17063	17205	17013	17065	1	scf_19276_12196	fgenesh_scip_prom.28083.2236	14807	17385	None	3839	542	23970	No_constitutive_exon_found_in_species
TTTTCCTTAACCTGGTTTCGACGCTTTGATGCTTTGTCGCTTGCGGGGAGTT	7669	7778	7828	7776	-1	scf_19276_14313	fgenesh_scip_prom.28083.10984	7334	8301	None	3839	542	23970	No_constitutive_exon_found_in_species
GTTGAGGTAAAATACGGTATAATACTGACGCTATCGTTCGGCGGGCAGAGCA	18701	19164	18651	18703	1	scf_19276_20158	fgenesh_scip_prom.28083.1241	18522	19164	None	3839	542	23970	No_constitutive_exon_found_in_species
GAGCCATCATACTCAACTCCATAGAATTCGCCGGATGGGTGGTCAAGCAGGG	15361	15890	15311	15363	1	scf_19276_41643_contig_1	fgenesh_scip_prom.28083.6220	14043	15890	None	3839	542	23970	No_constitutive_exon_found_in_species
GGCATGTGCACTATTCTACTTTATGACTCCCGGTTTGTGGGATGAGATAGCG	2014	2069	2119	2067	-1	scf_19276_49311	fgenesh_scip_prom.28083.5803	1273	2537	None	3839	542	23970	No_constitutive_exon_found_in_species
AGACGAACGTGACCGCAGTGAGTGAGATGCTATTTGGGCTGATGATGCAGGC	4880	6095	6145	6093	-1	scf_19276_49311	fgenesh_scip_prom.28083.89	4880	13810	None	3839	542	23970	No_constitutive_exon_found_in_species
GATGCAAGAACTTGTCTGTGATTTTTAGGTTGGTTCTTGTCAACGGGGAGTA	14985	15059	15109	15057	-1	scf_19276_49311	fgenesh_scip_prom.28083.90	14294	16598	None	3839	542	23970	No_constitutive_exon_found_in_species
CGGTAGTGGCGTTTACGATAACCACAGTCGAGGAGCGTATGGCACGGGAGAT	714	1067	664	716	1	scf_19276_7384	fgenesh_scip_prom.28083.9329	41	3307	None	3839	542	23970	No_constitutive_exon_found_in_species
ACTACTGCGCGAACGTCTGCCTCTAAATGAACATGAAGCTGGGTGCCAAGTA	2893	3307	2843	2895	1	scf_19276_7384	fgenesh_scip_prom.28083.9329	41	3307	None	3839	542	23970	No_constitutive_exon_found_in_species
CTCAATTTGTTGACATTTCGGCTTACTGGGCTCCGTTTGATGGGATACAGCT	10268	10308	10218	10270	1	scf_19276_40865	fgenesh_scip_prom.28083.11679	9829	11300	None	3839	542	23970	No_constitutive_exon_found_in_species
CTTCAGAAGACGAGATTTCGCTCGTGCAACGCTAACATTTGGGTGTGTAGTG	12069	13483	13533	13481	-1	scf_19276_40865	fgenesh_scip_prom.28083.11680	11970	13665	None	3839	542	23970	No_constitutive_exon_found_in_species
ATGATCTTCTAAACTTTGTTGATTTTGCTGAGTCTTTGCGGGTACAACAGGT	11333	11421	11471	11419	-1	scf_19276_36924	fgenesh_scip_prom.28083.1666	11061	11957	None	3839	542	23970	No_constitutive_exon_found_in_species
TACGGAAAATCGTTTACGTATAAAACGGGTCGTCTTTATACGGGATGAAGAT	7229	7247	7179	7231	1	scf_19276_45682	fgenesh_scip_prom.28083.5355	6801	7427	None	3839	542	23970	No_constitutive_exon_found_in_species
ACGGACCGGGCAATATATTGTTTTTTGGGCTTCGAGGGCCTGTAAGAGAGTT	16204	16307	16357	16305	-1	scf_19276_31785	fgenesh_scip_prom.28083.11105	15950	18130	None	3839	542	23970	No_constitutive_exon_found_in_species
GTAAATATTGTGCTGGTTCTGACTGTGGTGTGCACGATATGATGGGACAGAG	12661	12745	12795	12743	-1	scf_19276_34720	fgenesh_scip_prom.28083.9014	12111	15180	None	3839	542	23970	No_constitutive_exon_found_in_species
GGACTCACGTTGCAGTGTGTTCTATTTGTTGCCGTCTTTGGTGGGTGCAGCA	5241	5320	5370	5318	-1	scf_19276_44531	fgenesh_scip_prom.28083.5756	4923	5743	None	3839	542	23970	No_constitutive_exon_found_in_species
GGCGTTTGTATGGTGTGAGACGGGAAACTGACTGTTGGGTGGATGTACAGAT	8167	8924	8974	8922	-1	scf_19276_32517	fgenesh_scip_prom.28083.1051	5367	9332	None	3839	542	23970	No_constitutive_exon_found_in_species
GACCGGTTCGTCGAGCAGCAGCACCGGCCGCGCGGACAGTAGGGCGCGAGCT	8	595	645	593	-1	scf_19276_1606_contig_1	fgenesh_scip_prom.28083.8591	8	4270	None	3839	542	23970	No_constitutive_exon_found_in_species
CGAAGTATCGGAGCGACGAAGGAGCGGAGAACTTTGTGGGGTGGCTGAAGTG	8396	9279	8346	8398	1	scf_19276_1606_contig_1	fgenesh_scip_prom.28083.8592	4753	17283	None	3839	542	23970	No_constitutive_exon_found_in_species
GATGCGATCAGGTCGGTCCCGGCCGTCTAGTGTGATGCGCCATGGGTAAGGC	9314	10173	9264	9316	1	scf_19276_1606_contig_1	fgenesh_scip_prom.28083.8592	4753	17283	None	3839	542	23970	No_constitutive_exon_found_in_species
GTGGTGTAAAGTCACTAACTTCCGTCTTGTAAATCGTTTTGTGGGTGCAGAT	13498	13569	13619	13567	-1	scf_19276_35830	fgenesh_scip_prom.28083.8728	12762	15454	None	3839	542	23970	No_constitutive_exon_found_in_species
ATATTTTATTTATTAATTGTAATTATCTGCGTTGTTGGTTGGGAAACCAGGC	18874	18911	18824	18876	1	scf_19276_35830	fgenesh_scip_prom.28083.8730	18577	19843	None	3839	542	23970	No_constitutive_exon_found_in_species
CACCTGGGGAGTTGCAGCGATTAGCTCAAGATCCTGTACTGGGGCCCAAGCT	5234	5279	5184	5236	1	scf_19276_43457	fgenesh_scip_prom.28083.1634	3985	5279	None	3839	542	23970	No_constitutive_exon_found_in_species
CGAGAGCCAATGTGGTACACGCACCCGATTTTAAAATCGGGTGACGAAAGGT	3520	3671	3470	3522	1	scf_19276_46527_contig_1	fgenesh_scip_prom.28083.8629	2839	4425	None	3839	542	23970	No_constitutive_exon_found_in_species
AGAAGAAAGGTTTAACTGGTCCTCACTAACTAAATACTTTCCGGGAACAGCA	12138	12254	12088	12140	1	scf_19276_43503	fgenesh_scip_prom.28083.6865	11882	12254	None	3839	542	23970	No_constitutive_exon_found_in_species
CCGACAACTTTGAAAGTTGTTTTGCTAACTGCATTGCTGGGGACATCAAGTT	3692	3743	3793	3741	-1	scf_19276_48650	fgenesh_scip_prom.28083.6676	3534	4549	None	3839	542	23970	No_constitutive_exon_found_in_species
TGACCCGTGAGTATCGTTTTGGTAACCTCGTTGTTGATTTGGTGGGGCAGTA	4126	5233	4076	4128	1	scf_19276_43701	fgenesh_scip_prom.28083.3507	3987	5233	None	3839	542	23970	No_constitutive_exon_found_in_species
TTTGCCGATCTGTTTGCACGTGTTGGTTTTACATTTGTTGACGGGAATAGCT	13576	13596	13526	13578	1	scf_19276_37819	fgenesh_scip_prom.28083.744	11163	13596	None	3839	542	23970	No_constitutive_exon_found_in_species
GCCGTGTCCTAGAGCCATAAACGATTACCACGCCTTCATGGGCGGCGTAGAC	16759	16982	16709	16761	1	scf_19276_19672	fgenesh_scip_prom.28083.5291	16100	16982	None	3839	542	23970	No_constitutive_exon_found_in_species
GTTGTTCGGCAGTCAGCGAGTGCTCATTATTGTGTTTTGGTTGGGAACAGGG	10046	10175	9996	10048	1	scf_19276_14122_contig_1	fgenesh_scip_prom.28083.6203	7756	10915	None	3839	542	23970	No_constitutive_exon_found_in_species
CTGGACTACATGGCAACTGCTCATGGACGTTGTACGACGCATACGGGCAGAT	9989	10555	10605	10553	-1	scf_19276_24319_contig_1	fgenesh_scip_prom.28083.8869	5107	12088	None	3839	542	23970	No_constitutive_exon_found_in_species
TATTTTGGTGGGAGCTTGTGAAATTTGACTTCAGGTGTTGAGGGCTGCAGGT	1353	1859	1909	1857	-1	scf_19276_2315_contig_1	fgenesh_scip_prom.28083.8837	1069	3939	None	3839	542	23970	No_constitutive_exon_found_in_species
AGGTGACGGCGGTGCTGCGCTTGAATGGCTTTTTTATTAACGGGTTGAAGTT	12979	13094	13144	13092	-1	scf_19276_35795	fgenesh_scip_prom.28083.8487	9835	14561	None	3839	542	23970	No_constitutive_exon_found_in_species
CTGGCGCTGCGGCTCAAGAAGAGCCTGTATGGGCTGAAACAGGCGGGCAGGC	14096	14164	14214	14162	-1	scf_19276_20328	fgenesh_scip_prom.28083.3280	13544	15279	None	3839	542	23970	No_constitutive_exon_found_in_species
CTTGAAGGACTAAAAAGATTAAATATTCGAGCAATTAAATGGGGTAGTAGCT	3776	3805	3855	3803	-1	scf_19276_17905	fgenesh_scip_prom.28083.5183	3493	4959	None	3839	542	23970	No_constitutive_exon_found_in_species
CCCACTCGCTTTCGTTTATTTAATTGTGAATTCGGACTGGGGCTACAAAGTG	12319	12322	12269	12321	1	scf_19276_42091_contig_1	fgenesh_scip_prom.28083.9297	9547	12322	None	3839	542	23970	No_constitutive_exon_found_in_species
TGGATCACGAATGCCGCCAAGCCGGGATGGAAGGCTAATGGGAAACGTAGTT	315	731	265	317	1	scf_19276_43886	fgenesh_scip_prom.28083.1597	127	10812	None	3839	542	23970	No_constitutive_exon_found_in_species
CACGACCCTCTACTCCACGCTAACGCTGGGTTCGTTCATAGGCGGGTTAGTC	8957	9072	9122	9070	-1	scf_19276_38506	fgenesh_scip_prom.28083.1059	8563	9469	None	3839	542	23970	No_constitutive_exon_found_in_species
GTGCGCGCCTCCGCTCGCGACCGTCTCCGTAACCGCGGGTAGTAATGAAGAC	1637	1846	1896	1844	-1	scf_19276_42046	fgenesh_scip_prom.28083.10746	1498	2076	None	3839	542	23970	No_constitutive_exon_found_in_species
GACCGTGTCTACCATAGGTAACACAGCTTGTGTTTAATTGCGGGGTACAGAG	6821	6901	6951	6899	-1	scf_19276_391_contig_1	fgenesh_scip_prom.28083.2471	6821	8051	None	3839	542	23970	No_constitutive_exon_found_in_species
TGCTGTAAGTCCTGCTGCTGTGAACAGTGGGTGACTTTTGGCGGGGACAGGG	8213	8246	8163	8215	1	scf_19276_15448_contig_1	fgenesh_scip_prom.28083.9424	7541	11279	None	3839	542	23970	No_constitutive_exon_found_in_species
CGAAAGAAACATCCGGCTTTGTGTTCACGGCAACAAGTGCAATGGGCTAGAC	6968	7243	7293	7241	-1	scf_19276_44643	fgenesh_scip_prom.28083.4488	4506	8163	None	3839	542	23970	No_constitutive_exon_found_in_species
TGTTTGGTTCACTATAACTACGACCACCGCTAAAAACGCTACGACGGGAGAC	10401	12599	12649	12597	-1	scf_19276_17403	fgenesh_scip_prom.28083.7993	10401	16112	None	3839	542	23970	No_constitutive_exon_found_in_species
GCGGATGAGCGCTAAGTCTAGCAGAAGCAGATCCACTGGGCAATGCAGAGGG	130	394	444	392	-1	scf_19276_34044_contig_1	fgenesh_scip_prom.28083.192	130	582	None	3839	542	23970	No_constitutive_exon_found_in_species
ATGGCTACAATATGTCACTTCAGTGACATATTCACTAATACGGGGATTAGCA	732	3027	3077	3025	-1	scf_19276_34044_contig_1	fgenesh_scip_prom.28083.193	732	3728	None	3839	542	23970	No_constitutive_exon_found_in_species
TATGAGGATCTAGTTTTGATTTAGGATATGTTTTGGCGTTGCTGGGGCAGTA	1363	1428	1313	1365	1	scf_19276_8485_contig_1	fgenesh_scip_prom.28083.20	311	2659	None	3839	542	23970	No_constitutive_exon_found_in_species
CTACGTTAAGTATGCTGGTATCACCATCCCTTACCTGTCGAAGCTGGGAGGC	8288	8490	8238	8290	1	scf_19276_20181	fgenesh_scip_prom.28083.1854	8026	8490	None	3839	542	23970	No_constitutive_exon_found_in_species
GGGCACACTACGTCATACAGATGAGGGTTCGCAACTTCCACGCGCGGGAGAT	11662	11774	11612	11664	1	scf_19276_7873_contig_1	fgenesh_scip_prom.28083.5640	7908	11774	None	3839	542	23970	No_constitutive_exon_found_in_species
AGGAAGTGCCTACGACTGCGAACGTCTGTCCTGGTTGCTGCATGGGAAAGAT	1363	1600	1313	1365	1	scf_19276_14589	fgenesh_scip_prom.28083.8805	85	1600	None	3839	542	23970	No_constitutive_exon_found_in_species
GCGCGAAGTGACGTAGCCGGAATGCGTTGCATCCTGGGTGTAAGGTCAAGGC	13498	13822	13448	13500	1	scf_19276_43509	fgenesh_scip_prom.28083.7089	13079	13822	None	3839	542	23970	No_constitutive_exon_found_in_species
GCCCCTTAGAGCTTTGCAGCTAAAGCAACGCTGACTATGCTGGGGATAAGGA	8010	8063	8113	8061	-1	scf_19276_46421	fgenesh_scip_prom.28083.11200	7716	8572	None	3839	542	23970	No_constitutive_exon_found_in_species
GGAAAGGAACTCTACCAGGGTCTCGGTAGTGTTTTTTATCGTGGGGCAAGAG	1884	2014	2064	2012	-1	scf_19276_45647	fgenesh_scip_prom.28083.5167	43	2718	None	3839	542	23970	No_constitutive_exon_found_in_species
TGAGCTGTGCCGTAAAGTTGGGCTGAACGAAGGCTGGTTGGGATATGCAGAC	8777	8842	8727	8779	1	scf_19276_15896_contig_1	fgenesh_scip_prom.28083.4754	3196	9732	None	3839	542	23970	No_constitutive_exon_found_in_species
TGGACAATGTGGGTGGCTGGACGACTGATGGTGTGCTTCGTGGCGGGCAGTT	10334	10466	10284	10336	1	scf_19276_9490_contig_1	fgenesh_scip_prom.28083.7409	9690	11094	None	3839	542	23970	No_constitutive_exon_found_in_species
TTCTAGCTACTAACTAGTAGGTTGCTAGCTTTCCGTAAACATATCGGGAGTG	4250	4626	4676	4624	-1	scf_19276_25341	fgenesh_scip_prom.28083.12134	1094	4949	None	3839	542	23970	No_constitutive_exon_found_in_species
CAGCAAAACGTGAGGATGAAATTGTCATGGTGCAAAACAACGAGGGCAAGCC	3677	3718	3627	3679	1	scf_19276_2580	fgenesh_scip_prom.28083.3820	2012	3718	None	3839	542	23970	No_constitutive_exon_found_in_species
CCTCTTGAGTTTCTCTGATAATTATGTTGCTGCTATTAGGGATATGCAAGGA	8212	8225	8275	8223	-1	scf_19276_16973	fgenesh_scip_prom.28083.2688	8212	9678	None	3839	542	23970	No_constitutive_exon_found_in_species
CAGGGATGCCCCCTACATTGTGACCCAGAAGAAGAAAGAGGGGGGCGCAGCC	11288	11644	11238	11290	1	scf_19276_33685	fgenesh_scip_prom.28083.3936	11076	11644	None	3839	542	23970	No_constitutive_exon_found_in_species
CGACAGGACCGTACCCCAACAGCTGGGCTCGGTTTTGGGAAGGGGCCCAGAA	9599	10124	10174	10122	-1	scf_19276_40123_contig_1	fgenesh_scip_prom.28083.1377	9155	10339	None	3839	542	23970	No_constitutive_exon_found_in_species
GCACGTTCGAACCATGTACACGAGATGGCTGCTATATGTTGGTGGGATAGCA	3649	3894	3599	3651	1	scf_19276_38882	fgenesh_scip_prom.28083.4667	1362	4446	None	3839	542	23970	No_constitutive_exon_found_in_species
CATACCCCCATGGGTCGCGCAGATCTAGGGCGGGGTTTCCCAAGGGTCAGCC	4822	4974	4772	4824	1	scf_19276_23263	fgenesh_scip_prom.28083.4080	2271	4974	None	3839	542	23970	No_constitutive_exon_found_in_species
GAGAGCTGATGTGCACTCATTTGTCGTCCGACACCTAGTGACGGGTGCAGAG	9300	9443	9493	9441	-1	scf_19276_28025	fgenesh_scip_prom.28083.4247	9300	9618	None	3839	542	23970	No_constitutive_exon_found_in_species
CGCCCGCGGCAGCAGACCACGATACGATGGCGTTCCTGCTTGAAGGGGAGAC	9729	11259	9679	9731	1	scf_19276_17351_contig_1	fgenesh_scip_prom.28083.5256	7885	11259	None	3839	542	23970	No_constitutive_exon_found_in_species
ATGGCGAGTATTTAACTGACGCTGTGCTATCTGGTTTGCGGGTAATACAGGA	3562	3583	3512	3564	1	scf_19276_7005_contig_1	fgenesh_scip_prom.28083.11427	2638	3583	None	3839	542	23970	No_constitutive_exon_found_in_species
TGTACCACCGGATGACCGTCCAACCCCTCGGTTTGTACATCGGGACCGAGGC	10859	11360	11410	11358	-1	scf_19276_17336	fgenesh_scip_prom.28083.11593	10859	11476	None	3839	542	23970	No_constitutive_exon_found_in_species
CTCGACGCTTATGTCAGCACTTTCTCCGGCACGGACTCTGGGATCAGTAGTT	7566	8364	8414	8362	-1	scf_19276_35110	fgenesh_scip_prom.28083.4023	6029	10589	None	3839	542	23970	No_constitutive_exon_found_in_species
AACTTGGGAGCTTTCCAGCAAAACTAACTTCTCGATAGTTGTGCGGGCAGTC	8407	8625	8675	8623	-1	scf_19276_38988	fgenesh_scip_prom.28083.9249	6446	8845	None	3839	542	23970	No_constitutive_exon_found_in_species
GGAAGCGCTGAAGCATGGGTGACGTCAATGGAGACGCACCGCTGGGCAAGTG	6446	7019	7069	7017	-1	scf_19276_38988	fgenesh_scip_prom.28083.9249	6446	8845	None	3839	542	23970	No_constitutive_exon_found_in_species
GCTTCCAACAAGGCATTCGGTTGTAATGGCTGCACTGCTTGGGTATAAAGAT	9489	10010	9439	9491	1	scf_19276_46298	fgenesh_scip_prom.28083.11111	8843	10010	None	3839	542	23970	No_constitutive_exon_found_in_species
GAGGTATAGAGAGAGGTGGTGATTGTGTGTACTGTGCTTTTGGTGGGCAGTG	1382	1479	1529	1477	-1	scf_19276_2587_contig_1	fgenesh_scip_prom.28083.9413	1187	1837	None	3839	542	23970	No_constitutive_exon_found_in_species
GGTGTCAGAGACCTCTGCCAGGATTGAAGCTGGACATCCGGGATACGCAGGA	2674	2877	2624	2676	1	scf_19276_45280	fgenesh_scip_prom.28083.2198	2271	2877	None	3839	542	23970	No_constitutive_exon_found_in_species
TGGTGAAGAGTTTTTGAGGGCTACGTAAGATTGGTTACTTGGGACACCAGGT	5034	5616	5666	5614	-1	scf_19276_28853	fgenesh_scip_prom.28083.6946	3559	8012	None	3839	542	23970	No_constitutive_exon_found_in_species
TTGCGGTGTGTTTGCTCTAGAGTTTGAACGCAGGCTTTTTGCCGGGGCAGAA	9943	10014	10064	10012	-1	scf_19276_25695	fgenesh_scip_prom.28083.5320	9943	11132	None	3839	542	23970	No_constitutive_exon_found_in_species
CCATACAGCGATGATCCTGGTGCGCATTGCATTATTCCTTTTGGGAATAGAG	1500	1712	1450	1502	1	scf_19276_34546	fgenesh_scip_prom.28083.10836	1352	1712	None	3839	542	23970	No_constitutive_exon_found_in_species
GCGTTAAAACGATTTTGGACGGAACATGCGCGCGCGGTTTGGGAGCGCAGCT	8870	8887	8937	8885	-1	scf_19276_23171	fgenesh_scip_prom.28083.7093	8870	9723	None	3839	542	23970	No_constitutive_exon_found_in_species
GGGGTAGTCTCTGGAACTACGGACTGACGCAAGTGTGTCGGGAACTGCAGCG	498	934	448	500	1	scf_19276_12266	fgenesh_scip_prom.28083.10216	141	992	None	3839	542	23970	No_constitutive_exon_found_in_species
GGCCGGAGAGATTTCGGCATTTTCTGAGTTTTTACTACATATGGGTGAAGGT	684	1175	1225	1173	-1	scf_19276_42282	fgenesh_scip_prom.28083.833	684	2506	None	3839	542	23970	No_constitutive_exon_found_in_species
GCTGGCCGATTTACTGAACACTTCAAAGCGAAGCTGGGCTGGACAAGCAGCG	10136	10429	10086	10138	1	scf_19276_39060	fgenesh_scip_prom.28083.1394	9940	11374	None	3839	542	23970	No_constitutive_exon_found_in_species
CGTGAGTCTCGACTCGGATGGAGCGCTTTCTGTCAATTATATGGGTACAGAT	6159	7700	7750	7698	-1	scf_19276_14124_contig_1	fgenesh_scip_prom.28083.5895	30	9008	None	3839	542	23970	No_constitutive_exon_found_in_species
TGCATGTGTCTATTTCAAAATAACGAGCGATGGCACTATTGTGATGGGAGCG	3711	3809	3859	3807	-1	scf_19276_23271	fgenesh_scip_prom.28083.11590	3711	6980	None	3839	542	23970	No_constitutive_exon_found_in_species
GAGCTCGAAGGATTAAAGAGATAAAATATCCAAGCTATCAAATGGGGTAGCA	3110	3126	3060	3112	1	scf_19276_15184	fgenesh_scip_prom.28083.9713	2808	3812	None	3839	542	23970	No_constitutive_exon_found_in_species
ACTTCGTGCTGTATTGGATGCAACTACCCAGATGAATTTGCTGTGGGGAGAT	2556	2577	2627	2575	-1	scf_19276_17224_contig_1	fgenesh_scip_prom.28083.107	2556	4936	None	3839	542	23970	No_constitutive_exon_found_in_species
GTCGGCTGCAGGAGCTGATACTGTTGACGTCTCAGATCCGCGATGGGTAGTT	10079	10256	10029	10081	1	scf_19276_6878_contig_1	fgenesh_scip_prom.28083.8094	9244	10895	None	3839	542	23970	No_constitutive_exon_found_in_species
AAAGGGAACCGTACTATAGAAATAAACATATTACTAATGAGAGGGTGCAGCC	2941	3728	3778	3726	-1	scf_19276_15430	fgenesh_scip_prom.28083.4259	2626	4096	None	3839	542	23970	No_constitutive_exon_found_in_species
AAGGGTACATAATACGACGAATTGATATGACGGACGTGTTGATGGGACAGTT	2853	2857	2803	2855	1	scf_19276_23774	fgenesh_scip_prom.28083.165	2461	2857	None	3839	542	23970	No_constitutive_exon_found_in_species
TGTTGTGGTTGGGAGAAATGCTAACGGGGTTTTGATTTTGGGGAGAGCAGGT	4727	4927	4677	4729	1	scf_19276_24492	fgenesh_scip_prom.28083.11019	4066	5153	None	3839	542	23970	No_constitutive_exon_found_in_species
ACCCCAAAGTGTCCGAGAAGCGTATTGGGACTTGGTTGATGGGGTTGCAGGT	3369	3432	3482	3430	-1	scf_19276_10515_contig_1	fgenesh_scip_prom.28083.3254	3369	3837	None	3839	542	23970	No_constitutive_exon_found_in_species
CAAGTTCCACACGGCGGCGGGGTGAGGACCAGTGCTAGATTGGGGTGCAGTA	332	375	425	373	-1	scf_19276_39043_contig_1	fgenesh_scip_prom.28083.6000	332	1167	None	3839	542	23970	No_constitutive_exon_found_in_species
GGTTTTGCTGTTCATGCAAGGTAAAGAATGGAGGTTTACTGCGGGAAAAGCG	3554	3738	3504	3556	1	scf_19276_34146	fgenesh_scip_prom.28083.9988	1915	3989	None	3839	542	23970	No_constitutive_exon_found_in_species
CACGGCTACATGACTGACCCCAAGGTGACGTTCACCGCCCAGGGTGGCAGTA	1601	2447	2497	2445	-1	scf_19276_44510	fgenesh_scip_prom.28083.10801	1601	2802	None	3839	542	23970	No_constitutive_exon_found_in_species
CTGCACACGGTGGTGCCGTGAACGAGACAGTGTCAATGCTGACGGGGTAGGC	5323	5772	5273	5325	1	scf_19276_48973	fgenesh_scip_prom.28083.5882	4868	6141	None	3839	542	23970	No_constitutive_exon_found_in_species
CGGCCGGTCGAAGAATGCTATTACATCTTCGATGGCGAGACCGGGGGTAGTT	7929	8049	7879	7931	1	scf_19276_45714	fgenesh_scip_prom.28083.7938	7700	8209	None	3839	542	23970	No_constitutive_exon_found_in_species
ACAACCAATCAAAAGAATATTCCTGAGAATTATGGAATATGACGGGATAGAA	2789	2933	2739	2791	1	scf_19276_31370	fgenesh_scip_prom.28083.2729	2254	3774	None	3839	542	23970	No_constitutive_exon_found_in_species
AGGAGAAACAGCTCTTTGCGTTGCACGTGTCTGATTTGTTGGGGTTGCAGGC	5661	5679	5729	5677	-1	scf_19276_31370	fgenesh_scip_prom.28083.6083	5661	6305	None	3839	542	23970	No_constitutive_exon_found_in_species
CCAACGGCAGCGGTCTGGATCCCACCTCGCATTTATAATAGGGTACGCAGCG	2040	2078	1990	2042	1	scf_19276_44151	fgenesh_scip_prom.28083.10115	1056	2237	None	3839	542	23970	No_constitutive_exon_found_in_species
GCTGGTAAGTCTGCTTTCTAACGCCTGGGTTCACGGCACCGGGTGCGCAGGC	4887	5139	5189	5137	-1	scf_19276_28917	fgenesh_scip_prom.28083.8934	4887	6336	None	3839	542	23970	No_constitutive_exon_found_in_species
CCGAAGGAGAAAGTGAGTTATTAATTTGGGGAGACTGCATTTGGGGAGAGAA	3187	3205	3137	3189	1	scf_19276_8921	fgenesh_scip_prom.28083.4646	2566	3205	None	3839	542	23970	No_constitutive_exon_found_in_species
CGAACAGGGAGAGTGATGGCCCTGAATCGCCAACACTTGACGGGGAACAGAA	3793	3956	3743	3795	1	scf_19276_38897_contig_1	fgenesh_scip_prom.28083.918	2884	3956	None	3839	542	23970	No_constitutive_exon_found_in_species
GATTAGAGCAAGGAACTAAAAATGTATATTGCCAAAACCTGGGTGTACAGGC	4459	4483	4533	4481	-1	scf_19276_32722	fgenesh_scip_prom.28083.10929	4308	4695	None	3839	542	23970	No_constitutive_exon_found_in_species
CGTGTTAGGTGCGTTTACAGGTGAAGGTGCTGCCTGCATTGGACGGGTAGTG	5602	5760	5810	5758	-1	scf_19276_17393_contig_1	fgenesh_scip_prom.28083.8787	5602	6062	None	3839	542	23970	No_constitutive_exon_found_in_species
CTGCGAACGGCGGCAAGTTCAAGGGCTCGAAGACCTTCAAGGGCGGCAAGGG	7798	8660	7748	7800	1	scf_19276_38163	fgenesh_scip_prom.28083.9700	7158	8902	None	3839	542	23970	No_constitutive_exon_found_in_species
CAGCGCGACTAACACCGTATTTGAGAAAACGACGAGGGCATGACGAGCAGTT	6687	6790	6840	6788	-1	scf_19276_30990_contig_1	fgenesh_scip_prom.28083.11346	6687	7007	None	3839	542	23970	No_constitutive_exon_found_in_species
ATCGAGTGTACACTCTAGCGATCGCATTGGGTCTCGGACCTGGTGGGCAGGT	8275	8746	8225	8277	1	scf_19276_12417	fgenesh_scip_prom.28083.10987	5321	8746	None	3839	542	23970	No_constitutive_exon_found_in_species
CCGTAAGCTCGCGGACCCTATGATAAATCTCGACCTAATATAGGGGATAGTG	3163	3213	3263	3211	-1	scf_19276_3984	fgenesh_scip_prom.28083.7947	3163	4132	None	3839	542	23970	No_constitutive_exon_found_in_species
CAGCAAGGCACTCTAGAGGAGCGATGACTACGGATGAAGCAGGGGCCTAGAA	2081	2347	2397	2345	-1	scf_19276_29314	fgenesh_scip_prom.28083.3275	1673	2591	None	3839	542	23970	No_constitutive_exon_found_in_species
ATCTTCCACACCACACGGCCGTGCTCAGACCCATCGGGACGAAGGTGCAGGC	2991	3162	2941	2993	1	scf_19276_34242	fgenesh_scip_prom.28083.5688	1774	4547	None	3839	542	23970	No_constitutive_exon_found_in_species
TCTTTCTTCGCTGAATAAAATTCACGGTGGATTATAAGCCAGGGAAGCAGAA	2969	3305	2919	2971	1	scf_19276_35695	fgenesh_scip_prom.28083.3888	2728	3305	None	3839	542	23970	No_constitutive_exon_found_in_species
AAAGAGGGTTAATCTGACTGACGATATGTGGGTGGTGGATACGGGTGCAGGG	1891	1903	1841	1893	1	scf_19276_35156	fgenesh_scip_prom.28083.6677	1191	1903	None	3839	542	23970	No_constitutive_exon_found_in_species
CCTTGAGAAGCTGCTGTTTCTCAAGGTTAACCGTCGTTTTGGGGGAGCAGTG	2033	2062	1983	2035	1	scf_19276_24823	fgenesh_scip_prom.28083.7109	115	2062	None	3839	542	23970	No_constitutive_exon_found_in_species
GCGGTGGCAAAGAATTGCCCTGACATGACTGGGTTGGTTTGGTGGGACAGAA	3553	3606	3656	3604	-1	scf_19276_16635	fgenesh_scip_prom.28083.12132	2584	6841	None	3839	542	23970	No_constitutive_exon_found_in_species
AGGATTGGGTGATGAACCTACTGATGTGGGTTTCTAACTGGGATGGCAAGGT	5602	5920	5970	5918	-1	scf_19276_22150_contig_1	fgenesh_scip_prom.28083.9324	2131	7847	None	3839	542	23970	No_constitutive_exon_found_in_species
TAGTGCGGAATGACCTGCTAAACCTACTCGGAATTGACGTTGCGGGGCAGCC	2894	3158	2844	2896	1	scf_19276_47169	fgenesh_scip_prom.28083.884	1663	4172	None	3839	542	23970	No_constitutive_exon_found_in_species
GAACTTTCCCAGATGGATCCTTTGTTGAAGGACCTTTTGTCGAGGGCCAGCC	1931	2178	1881	1933	1	scf_19276_7181_contig_1	fgenesh_scip_prom.28083.10813	260	2756	None	3839	542	23970	No_constitutive_exon_found_in_species
GGCGCTACGAGCGAGGAATGGGAGAACCTGCTGGTTGGTAAAGGGTACAGGT	6649	6750	6800	6748	-1	scf_19276_2860_contig_1	fgenesh_scip_prom.28083.593	4332	7678	None	3839	542	23970	No_constitutive_exon_found_in_species
AAAAAGACGGTGAAGTGAGGTTCTGCGTCGATTACAGGGCGTTGAACAAGAT	4756	5002	4706	4758	1	scf_19276_5097_contig_1	fgenesh_scip_prom.28083.10491	3182	5002	None	3839	542	23970	No_constitutive_exon_found_in_species
CGCGGACAAGTTAGCTAGTGAAGCTCTCCAACGGGGCGAGGGAACCGTAGTT	1184	1647	1134	1186	1	scf_19276_36959	fgenesh_scip_prom.28083.5983	72	2157	None	3839	542	23970	No_constitutive_exon_found_in_species
ACAGGGAACCCGGGTTTACGTCTGATTTTTCCGTGCTTTTAGCGGGATAGTG	2063	2157	2013	2065	1	scf_19276_36959	fgenesh_scip_prom.28083.5983	72	2157	None	3839	542	23970	No_constitutive_exon_found_in_species
GGTTAGTTTTGTAATTTTGAGGTACTAACGGACCTCGTACGGGTAGTTAGAC	2571	2628	2521	2573	1	scf_19276_26527	fgenesh_scip_prom.28083.4799	2477	2628	None	3839	542	23970	No_constitutive_exon_found_in_species
GAGAGGTCCAAGATAGACGGTGGTATTTACTATCGTTGGGTGAATGGTAGTC	5000	5138	4950	5002	1	scf_19276_29269	fgenesh_scip_prom.28083.9434	2919	5708	None	3839	542	23970	No_constitutive_exon_found_in_species
TTAGCAACAAGAAGATCTTCGTGGAGTGGCTGCAGTTTTCTGGGGAACAGGT	3203	3267	3317	3265	-1	scf_19276_33096	fgenesh_scip_prom.28083.10773	3114	4087	None	3839	542	23970	No_constitutive_exon_found_in_species
TGCATGTGATTAACGTAAGTTGGGTGTTTGCTCTCGCTTCGGGCAAGCAGTT	214	1249	1299	1247	-1	scf_19276_10164_contig_1	fgenesh_scip_prom.28083.8758	214	2896	None	3839	542	23970	No_constitutive_exon_found_in_species
TTTGAAGTAGGTGTGTAATGAAGCTGAACAGCAATGGGGCATGGTGACAGCA	3797	3847	3747	3799	1	scf_19276_34914	fgenesh_scip_prom.28083.2160	3534	4371	None	3839	542	23970	No_constitutive_exon_found_in_species
GAAAGAGGGCTGGTACTTGCGCACGGTGAAGCATCGCTGGGGACGAGCAGCA	510	1168	1218	1166	-1	scf_19276_6155_contig_1	fgenesh_scip_prom.28083.6398	510	1502	None	3839	542	23970	No_constitutive_exon_found_in_species
AGGAGGTTATAATGCTAAGGGCTAATTATGTGGCTTTGTGTGGGTGGAAGAT	2818	2898	2768	2820	1	scf_19276_16282_contig_1	fgenesh_scip_prom.28083.12188	2543	3556	None	3839	542	23970	No_constitutive_exon_found_in_species
GTTGACCGTGAGTTCTTTATGTTGCGATGGGGACTGATGTGGGCGTGCAGGT	2955	3018	2905	2957	1	scf_19276_16282_contig_1	fgenesh_scip_prom.28083.12188	2543	3556	None	3839	542	23970	No_constitutive_exon_found_in_species
CGCGAAGGACATAGGGACTGCTCGGGCGGTGGCGTTGCATATTTGGGAAGTG	1677	1876	1627	1679	1	scf_19276_7297	fgenesh_scip_prom.28083.1121	1034	2439	None	3839	542	23970	No_constitutive_exon_found_in_species
CGTCGAAATAATGTCGACGGCTCTGACATGCTAACTGACGCAGGGTATAGTC	3890	4211	3840	3892	1	scf_19276_10542_contig_1	fgenesh_scip_prom.28083.11951	1288	4981	None	3839	542	23970	No_constitutive_exon_found_in_species
TGAAAACGATGAAGGCCGTGGTGAGCGACGCCTAAACAAGAAAGGGCAAGAT	4637	4784	4587	4639	1	scf_19276_40273	fgenesh_scip_prom.28083.726	4577	4903	None	3839	542	23970	No_constitutive_exon_found_in_species
AAAGGGATGAATCGGACTAATGATATGTGGGTGGTGGATACGGGTGCAAGCC	4870	4903	4820	4872	1	scf_19276_40273	fgenesh_scip_prom.28083.726	4577	4903	None	3839	542	23970	No_constitutive_exon_found_in_species
CCGTTTGCGTGATGACTCAAACTGTTTTGTATTATACTGCGTACGGGCAGCT	5082	5118	5168	5116	-1	scf_19276_17772_contig_1	fgenesh_scip_prom.28083.1499	4929	5628	None	3839	542	23970	No_constitutive_exon_found_in_species
GGCCGCCCGAAGAATGCTAAAACATCTTCGACGGTGAGACCGGGTGTAAGGC	3920	4177	4227	4175	-1	scf_19276_41142	fgenesh_scip_prom.28083.9243	3920	4407	None	3839	542	23970	No_constitutive_exon_found_in_species
TATCGCTGACTGTCCAAAAACGGCTGTGGACGCCGAAAAGGGCAGTACAGCA	2132	2287	2082	2134	1	scf_19276_35804	fgenesh_scip_prom.28083.1203	1919	2658	None	3839	542	23970	No_constitutive_exon_found_in_species
AAGGAACTGTACGTAGGACTCGGGTCTGGTTTCCTGGAATGGGGGAGAAGGT	4241	5017	4191	4243	1	scf_19276_11105	fgenesh_scip_prom.28083.7017	3993	5017	None	3839	542	23970	No_constitutive_exon_found_in_species
CTGTCCATTGTCTTCCTTGGCCTCTTCGTGGTGGGCTACGATGGGAGCAGTG	2465	2542	2415	2467	1	scf_19276_25481	fgenesh_scip_prom.28083.5711	1652	2542	None	3839	542	23970	No_constitutive_exon_found_in_species
CGTGTCGCTTGTTGTTGGTTTGGTTTTCGGCATCACTTTCATGGGCGCAGAA	171	469	519	467	-1	scf_19276_8564	fgenesh_scip_prom.28083.7567	66	3313	None	3839	542	23970	No_constitutive_exon_found_in_species
GTCGATTTCCTCTATTTACCGGTAGTAACATTCTGCTGACATGGGTAAAGAC	2673	3564	3614	3562	-1	scf_19276_13593_contig_1	fgenesh_scip_prom.28083.2239	2277	3842	None	3839	542	23970	No_constitutive_exon_found_in_species
CAGACGAATGGACTGGAGTGACGAGCAATAGCTGTATACGGGTACTGGAGTA	1800	1871	1921	1869	-1	scf_19276_26450	fgenesh_scip_prom.28083.10231	1470	2444	None	3839	542	23970	No_constitutive_exon_found_in_species
CTGCGACTTTTTACGTTGGTGGAGAGTTGCTGATTCTTTGTGGTGGGTAGTT	1899	2027	2077	2025	-1	scf_19276_7014_contig_1	fgenesh_scip_prom.28083.8655	540	2614	None	3839	542	23970	No_constitutive_exon_found_in_species
ACCAATCGTTTGAATAACTTGTATCATACATAGCCATTGCATTAGGGTAGGG	1305	1315	1255	1307	1	scf_19276_29578	fgenesh_scip_prom.28083.8250	420	2154	None	3839	542	23970	No_constitutive_exon_found_in_species
TAGTAGTGGCGCGTAACTAACTGTGTGTGTGTTGCTCTCTGGGTGGGAAGAT	3060	3253	3303	3251	-1	scf_19276_8596_contig_1	fgenesh_scip_prom.28083.6692	527	3662	None	3839	542	23970	No_constitutive_exon_found_in_species
GGGTGTGAAGCCTGTGGTGCTGAGTGTGGGCTCCTTCAAGGGGTAGCTAGAC	3140	3451	3090	3142	1	scf_19276_21144	fgenesh_scip_prom.28083.4015	2833	3451	None	3839	542	23970	No_constitutive_exon_found_in_species
GCTAACTTCAAGTTGTGCTCTGTATAGTGCGCTTGTACTTGGGCGTACAGCC	754	1279	1329	1277	-1	scf_19276_14826_contig_1	fgenesh_scip_prom.28083.5603	754	1819	None	3839	542	23970	No_constitutive_exon_found_in_species
GCGATACTGGGTATCCTCACGGGCAATCAGAAAACTAAGGGAACCAGCAGGC	393	527	343	395	1	scf_19276_42052	fgenesh_scip_prom.28083.3264	295	2631	None	3839	542	23970	No_constitutive_exon_found_in_species
AACCACTGTGCGTAGGTCGCGCCCCCGCGGATCGCATGCGGACCGGGCAGAT	813	1557	1607	1555	-1	scf_19276_7853_contig_1	fgenesh_scip_prom.28083.6136	53	3856	None	3839	542	23970	No_constitutive_exon_found_in_species
AATGTCCTCCATCAGGACATTCCGTGATTCCCACGTATCGTGTTGGGGAGAA	636	993	586	638	1	scf_19276_34430	fgenesh_scip_prom.28083.6450	298	993	None	3839	542	23970	No_constitutive_exon_found_in_species
GTGGCGACGGGGCGGTCCTGTCGGACGACGCTTACCGGTTCGGGGTGAAGGC	2557	3166	2507	2559	1	scf_19276_14878_contig_1	fgenesh_scip_prom.28083.1182	91	3166	None	3839	542	23970	No_constitutive_exon_found_in_species
CGTGGAGAGGCTACTGTTCTTGCGCGCAAACCGTAGCTATTGGGATGCAGGT	1809	1837	1759	1811	1	scf_19276_37973	fgenesh_scip_prom.28083.5437	551	2142	None	3839	542	23970	No_constitutive_exon_found_in_species
TGCAGCTAAGGAACGCGACTGTGTCTGCCGTGCATGTTTAGCTAGGGTAGGT	2518	2592	2642	2590	-1	scf_19276_39915	fgenesh_scip_prom.28083.9473	1983	3083	None	3839	542	23970	No_constitutive_exon_found_in_species
TCCTCATACACGTGCGCACACGTGTAAGCTAAAGTAGTGGGTCGAAGCAGAC	2156	2303	2106	2158	1	scf_19276_22540_contig_1	fgenesh_scip_prom.28083.337	1534	2789	None	3839	542	23970	No_constitutive_exon_found_in_species
GAGTAATCGCGCCGGCAATTGACCAGTGTTACTTTGTTACTTGGGAACAGTT	1889	2355	1839	1891	1	scf_19276_22364_contig_1	fgenesh_scip_prom.28083.1009	1700	2941	None	3839	542	23970	No_constitutive_exon_found_in_species
ACCTGTCGGCGCGAGCTCGTTATTACTCAGCGAGACGTAGGGACAACTAGCA	1066	1682	1016	1068	1	scf_19276_39520	fgenesh_scip_prom.28083.1943	278	1682	None	3839	542	23970	No_constitutive_exon_found_in_species
GTTGGAGGTAGAAGAGGACTATTTCCCAGATGAAGCGGGGGGGGGGGCAGGA	2296	2678	2246	2298	1	scf_19276_17425_contig_1	fgenesh_scip_prom.28083.2340	1859	2913	None	3839	542	23970	No_constitutive_exon_found_in_species
ATTGAGGCGATGCACGCTTCGGCTGTACCCGCATAACATGCGAGGGCTAGTC	2014	2159	2209	2157	-1	scf_19276_37262_contig_1	fgenesh_scip_prom.28083.526	2014	2792	None	3839	542	23970	No_constitutive_exon_found_in_species
GGCCGGCCGAAAAATGCTATCACATCTTCGACGGCGAGACCGGGTGTAAGGT	1699	1924	1649	1701	1	scf_19276_48522	fgenesh_scip_prom.28083.2113	1469	1924	None	3839	542	23970	No_constitutive_exon_found_in_species
GTGTGTCCCTGCGGGAGAAGTGAGCCTGGACGTTACTGCGGGCGATACAGGG	522	742	472	524	1	scf_19276_38551_contig_1	fgenesh_scip_prom.28083.5435	366	742	None	3839	542	23970	No_constitutive_exon_found_in_species
TCATCCCTAAGGAAGAGAGTATTTCCTGGCTTGCCCTTTTGCGGGAGCAGTA	1503	1544	1594	1542	-1	scf_19276_3369_contig_1	fgenesh_scip_prom.28083.5977	1029	2514	None	3839	542	23970	No_constitutive_exon_found_in_species
GGAGGTCGGAGATTTTTTGCTTTGGTAAAAGCAGTACTGACTGGGAAAAGCG	1201	1554	1604	1552	-1	scf_19276_41312_contig_1	fgenesh_scip_prom.28083.11606	179	1625	None	3839	542	23970	No_constitutive_exon_found_in_species
GTGATCCTCGACGAGTGCGTGCGCTTCCGCGACGCCCCGAGTGGGGATAGGG	764	1169	1219	1167	-1	scf_19276_41312_contig_1	fgenesh_scip_prom.28083.11606	179	1625	None	3839	542	23970	No_constitutive_exon_found_in_species
CTGGTTTGTGCTGCTTGTGCTCATGTTTTTGGGGTATTATGTTGGGGCAGAC	1296	1656	1706	1654	-1	scf_19276_8844_contig_1	fgenesh_scip_prom.28083.9834	1296	2395	None	3839	542	23970	No_constitutive_exon_found_in_species
TATGGAGTGGATTATCGAACTAAGTCTGTGTGCTGTCAATGGGACTGCAGGG	418	567	368	420	1	scf_19276_4285_contig_1	fgenesh_scip_prom.28083.2457	47	2469	None	3839	542	23970	No_constitutive_exon_found_in_species
CCAGCTGTGTCTAACATCGTGAAACGCTTGCACTTGCTTCTGGGGCACAGGT	1589	1801	1539	1591	1	scf_19276_13441_contig_1	fgenesh_scip_prom.28083.11608	553	1801	None	3839	542	23970	No_constitutive_exon_found_in_species
AAATCTATGCTAGGAAATTCACCTAGCTCTTGTTTTTGCAATGGGGGCAGCT	1209	1407	1457	1405	-1	scf_19276_27514	fgenesh_scip_prom.28083.5602	1209	1609	None	3839	542	23970	No_constitutive_exon_found_in_species
TATTTTTTGTTACCTGCAAGGCACCAAGACGCTTCAAGCCGGGTGACAAGAT	63	560	610	558	-1	scf_19276_29823	fgenesh_scip_prom.28083.10729	63	1644	None	3839	542	23970	No_constitutive_exon_found_in_species
TCCGTGCTGACCGCTTGCGTCAGCAGATGTTGTATCAGTACTGGGAATAGTG	1054	1172	1004	1056	1	scf_19276_6209_contig_1	fgenesh_scip_prom.28083.7369	126	1558	None	3839	542	23970	No_constitutive_exon_found_in_species
CAGAGCCCCATGGGTCGCGTAGACGTCGGCCAGTGCTTCCCAAGGGCCAGCC	1412	1558	1362	1414	1	scf_19276_6209_contig_1	fgenesh_scip_prom.28083.7369	126	1558	None	3839	542	23970	No_constitutive_exon_found_in_species
CGACGTAGACTTTCCGCATTTCTGGCGGCAGCTCCGTGCAGCGGGTTGAGAC	1233	1586	1636	1584	-1	scf_19276_13145_contig_1	fgenesh_scip_prom.28083.10556	1233	1695	None	3839	542	23970	No_constitutive_exon_found_in_species
GAGAATGGGTTAGTATAAGTAGTATGTGTTGAGATGGGGTGAGGATATAGTT	486	504	436	488	1	scf_19276_74_contig_1	fgenesh_scip_prom.28083.7867	375	504	None	3839	542	23970	No_constitutive_exon_found_in_species
TTTAACTGGGGTTATGATCACGACGGTTGTTACTTTCGACTGGGATAAAGCA	120	153	203	151	-1	scf_19276_7604_contig_1	fgenesh_scip_prom.28083.2152	120	784	None	3839	542	23970	No_constitutive_exon_found_in_species
ATGGTGGACAAGTGCTGGACCAAACAGAAGGACGAGAATCGGGGCCCAAGAC	782	932	982	930	-1	scf_19276_44173	fgenesh_scip_prom.28083.4243	782	1316	None	3839	542	23970	No_constitutive_exon_found_in_species
AGTACCGGGAGTATCTCCGGTGGAGTCGGGAGCCGGGGCAGACGGTGCAGCA	303	594	644	592	-1	scf_19276_38377_contig_1	fgenesh_scip_prom.28083.6907	303	1168	None	3839	542	23970	No_constitutive_exon_found_in_species
