# Supplementary material for: Widespread Separation of the Polypyrimidine Tract From 3′ AG by G Tracts in Association With Alternative Exons in Metazoa and Plants
Source: Front Genet. 2019 Jan 14;9:741. doi: 10.3389/fgene.2018.00741 (PMC6339879; doi:10.3389/fgene.2018.00741)
Supplement: DATA FILE S2 — Sequences of REPAG 3′ SS from each species of metazoa, plants and protists. [file Data_Sheet_2.zip › Supplementary data 2/Protists_Release38_plasmodium_falciparum_fch_4.txt]

REPA_GGG_Sequence	Exon_Start	Exon_End	Pos_-50	Pos_+2	Strand	Chromosome	GeneID	Gene_Start	Gene_End	Gene_Name	Number_of_REPAs	Number_of_REPAs_has_GGG	Number_of_Intron(Intra_genic_Region)	Upstream_Constitutive_Exon
TATATATATATATATATATTTGTTCTTATAGATTTTAAAACAGTTGGGAGGT	279659	286853	286903	286851	-1	supercont2.171	PFFCH_02923	279659	286991	None	617	12	4835	No_or_no_constitutive_exon
GATTTAAAAAAGTATTTAAAATATTACGATATTTCTAATGGGGGAAAAAGGA	234792	237648	234742	234794	1	supercont2.236	PFFCH_03862	233873	237723	None	617	12	4835	No_or_no_constitutive_exon
TTTGCCTTCTTTCCAGACTCTATCCTATAGTTTTGTGGGCACAAAAAAAGGA	335341	335867	335291	335343	1	supercont2.241	PFFCH_04491	335233	336028	None	617	12	4835	No_or_no_constitutive_exon
CATAAAGAGGGATGACATAAAGAAGGATAACATAAAATGGGATAATAAAGTA	139451	139592	139401	139453	1	supercont2.72	PFFCH_01287	131710	151267	None	617	12	4835	No_or_no_constitutive_exon
ATGATGAAGGTGTAGATGAAGATGTAGATGAAGATGACGGGGATGAAAAGGA	30445	30450	30500	30448	-1	supercont2.140	PFFCH_02271	30445	31893	None	617	12	4835	No_or_no_constitutive_exon
ATATTTCTTTTCCGTGACACATAAATATATTTTTTTATTTATTTGGGAAGAT	155812	155890	155762	155814	1	supercont2.96	PFFCH_01691	155645	156249	None	617	12	4835	No_or_no_constitutive_exon
TTCTCCCGCCATTTTAAATAGTTCTACAGAAAATGTTGGGAAAATGAAAGTA	129733	130708	130758	130706	-1	supercont2.313	PFFCH_05439	125168	136203	None	617	12	4835	No_or_no_constitutive_exon
TTTCGTTCTTTATTTAATAATTCTTCTCATATGAAATAATAGGGATAAAGGG	66148	66230	66098	66150	1	supercont2.256	PFFCH_04654	65206	66230	None	617	12	4835	No_or_no_constitutive_exon
TTAGCAGATAAAGTGGAAAAAAATTGTTTGAAATGTGGGGGGGATATTAGGT	27491	27886	27936	27884	-1	supercont2.22	PFFCH_00331	27491	28428	None	617	12	4835	No_or_no_constitutive_exon
TTTTTTTTTTTTTTTTTTTTTTTTTTTTTTTTTTTTATTTTATGGGAAAGCG	3546	5525	3496	3548	1	supercont2.18	PFFCH_00297	1120	5525	None	617	12	4835	No_or_no_constitutive_exon
GGCGCGGTGGCTCACACCTGTAATCCCAGCACTTTGGGAGGCCGAGGCAGGT	29611	29690	29740	29688	-1	supercont2.113	PFFCH_01972	29611	32346	None	617	12	4835	No_or_no_constitutive_exon
ATATGTACATATTATATATATATATATTTTTTTTTTATTTGGGGGCATAGAA	18270	18399	18220	18272	1	supercont2.71	PFFCH_01259	12533	18399	None	617	12	4835	No_or_no_constitutive_exon
