# Supplementary material for: Widespread Separation of the Polypyrimidine Tract From 3′ AG by G Tracts in Association With Alternative Exons in Metazoa and Plants
Source: Front Genet. 2019 Jan 14;9:741. doi: 10.3389/fgene.2018.00741 (PMC6339879; doi:10.3389/fgene.2018.00741)
Supplement: DATA FILE S2 — Sequences of REPAG 3′ SS from each species of metazoa, plants and protists. [file Data_Sheet_2.zip › Supplementary data 2/Metazoa_Release38_anopheles_gambiae.txt]

REPA_GGG_Sequence	Exon_Start	Exon_End	Pos_-50	Pos_+2	Strand	Chromosome	GeneID	Gene_Start	Gene_End	Gene_Name	Number_of_REPAs	Number_of_REPAs_has_GGG	Number_of_Intron(Intra_genic_Region)	Upstream_Constitutive_Exon
TTTTGGCCATGGTCCAAATGGTTCGAATATGGGTGGTCCGATGGGACAAGGA	1288978	1289024	1289074	1289022	-1	2L	AGAP004691	1272329	1301008	None	2712	386	42352	No_or_no_constitutive_exon
GCAAAAATCAGAACCCTTGGTAGATATCAACCGGAATGAGGGTATCGGAGCA	3195640	3195995	3196045	3195993	-1	2L	AGAP004767	3194034	3196599	None	2712	386	42352	No_or_no_constitutive_exon
TGAGCGACGGCACCACCTTCGTGACACGACTTCAAACAGCGGGCGAACAGTC	3396340	3396763	3396290	3396342	1	2L	AGAP004774	3389140	3399248	None	2712	386	42352	No_or_no_constitutive_exon
TACCGCTACCAGCTCGGTTGCGTCCTCTGCCCAGCAATCTACGGGAGGAGCC	3455222	3455380	3455430	3455378	-1	2L	AGAP004780	3453792	3460414	None	2712	386	42352	No_or_no_constitutive_exon
GCGTGATCGCTTTCGCGGCCGTAGTAGGAGTAGAGATAGGGATATGCGAGGT	4234931	4235218	4234881	4234933	1	2L	AGAP004833	4233341	4239866	None	2712	386	42352	No_or_no_constitutive_exon
TTGCTCCACGTGTTAACTAATGCACGGTTACGATGTCTTTTGGGGAACAGGT	4425355	4425548	4425305	4425357	1	2L	AGAP004846	4404138	4428751	SCRB9	2712	386	42352	Yes
TGTGCTCTCGGCTGCACGGTTAGTAATGCTTATGTTTCCTGCGGGAACAGTG	4499543	4500145	4500195	4500143	-1	2L	AGAP004858	4498817	4500749	None	2712	386	42352	No_or_no_constitutive_exon
CCAGTTTTGTAACTAATCTAACTTGCATGTTCTGTGTGTTTGGGAAATAGTT	4599972	4600097	4600147	4600095	-1	2L	AGAP004865	4599568	4620103	tun	2712	386	42352	No_or_no_constitutive_exon
TGAATCTGCAAGCAGGTACAGTGACATTCGGTTTTCCAATTGGGGTACAGTT	4761648	4761912	4761962	4761910	-1	2L	AGAP004872	4760911	4762132	None	2712	386	42352	No_or_no_constitutive_exon
TACTACCAACACGACAGCGGCTGGCAGCACTACCGCCGGTGGGAAGAAAGGG	5005688	5005801	5005638	5005690	1	2L	AGAP004892	5003263	5042389	None	2712	386	42352	No_or_no_constitutive_exon
TATAGCTTGTTAAGCTTATGTTTCATTGGGCTATGGCGTACATACGGGAGAC	5023716	5023761	5023666	5023718	1	2L	AGAP004892	5003263	5042389	None	2712	386	42352	No_or_no_constitutive_exon
CTAAAGTCATCAAACTTGTGCTTCTCTCGGTACAACGAACACGGGGGCAGTT	6103221	6103389	6103439	6103387	-1	2L	AGAP004923	6087276	6104141	IR64a	2712	386	42352	No_or_no_constitutive_exon
GCTGAAGCTGAAGAAAACGAATGTCGCGTCCACGATCGTCACGGGTACAGCC	7556581	7556641	7556691	7556639	-1	2L	AGAP004989	7555634	7581711	None	2712	386	42352	No_or_no_constitutive_exon
CACAAACCAGCATCTACGATGTCGTTTGACATGATACGGGAACGGGACAGTA	8653495	8653659	8653709	8653657	-1	2L	AGAP005035	8651921	8659157	None	2712	386	42352	No_or_no_constitutive_exon
TCAACGATCACTCGATTTTGAGGTAAGCACGCGGCTGACCTTGGGCGAAGGT	8697638	8698100	8698150	8698098	-1	2L	AGAP005037	8668401	8700721	None	2712	386	42352	Yes
CTTCGGCTGTGTGCTGTGGCTGCTTTGCCGGCGGATACGGGCGGACACAGAT	9319131	9319229	9319279	9319227	-1	2L	AGAP005068	9317505	9325644	None	2712	386	42352	No_or_no_constitutive_exon
GGCGACGATGATGACGATGACGACGGCAGCTTCAGCACGCAGGGTATGAGCT	11149205	11149389	11149439	11149387	-1	2L	AGAP005165	11131876	11241906	None	2712	386	42352	No_or_no_constitutive_exon
CAACAACAACAGCAGTCGCAACACAACTCACCCTACGGTGGGGAGCGCAGCC	12368646	12368868	12368918	12368866	-1	2L	AGAP005213	12366732	12399301	None	2712	386	42352	No_or_no_constitutive_exon
GGTGGGGAGCGCAGCCCGACCGACGGGGGCATGGCGGGCCGGGCCGGCAGTG	12368646	12368832	12368882	12368830	-1	2L	AGAP005213	12366732	12399301	None	2712	386	42352	No_or_no_constitutive_exon
CAAGACGAGGAAGACGAGTATTATGAGTATAACTATGCTGGGTACGATAGCG	13207614	13207791	13207564	13207616	1	2L	AGAP005253	13206073	13208242	None	2712	386	42352	No_or_no_constitutive_exon
CGACGACGACCATGACGACATGATCCTGGGCACGACGTCGGGCGCAGCAGCG	14042459	14043402	14042409	14042461	1	2L	AGAP005322	14042146	14044920	None	2712	386	42352	No_or_no_constitutive_exon
CAACTCGACGTTGGAGTCGAAGCGGGGCGACTCGAAAGCGGGCGAGGAAGCG	14472122	14472210	14472072	14472124	1	2L	AGAP005352	14470081	14472572	None	2712	386	42352	Yes
CATTGTTTTAAGGTGAGATTGTGTACCTCTCTTCTAGAGTGGGAAAATAGAT	15334738	15335761	15335811	15335759	-1	2L	AGAP005412	15334738	15336948	None	2712	386	42352	No_or_no_constitutive_exon
CGCGACTGATGCGAGTGGGAATGTGAGTAGTTCCACTATACCGATGGGAGAA	15554533	15554781	15554831	15554779	-1	2L	AGAP005448	15551187	15555494	None	2712	386	42352	No_or_no_constitutive_exon
AGAACACTACGCTTTGTGGAATGCGACAGTACCAGGAGATACTGAGGGAGAG	15951247	15951371	15951421	15951369	-1	2L	AGAP005466	15949820	15952169	IR75l	2712	386	42352	No_or_no_constitutive_exon
TCGAATGGTTCGAGCGGTGCTGGTGGTGGTGGAGGGGGAGGTGGTAGCAGCG	16925713	16925859	16925663	16925715	1	2L	AGAP005546	16925108	16947167	None	2712	386	42352	No_or_no_constitutive_exon
CGGCCGGTGCACCACCGCCGGCCACCTCGGCGGGCGCATCGGAAGGGAAGGA	17351062	17352541	17352591	17352539	-1	2L	AGAP005578	17351062	17353474	None	2712	386	42352	No_or_no_constitutive_exon
GTAACGTCTTTTCTTTGAATTTTTATGATTGTTTGCATTCGACCGGGAAGGC	18019182	18019248	18019132	18019184	1	2L	AGAP005632	18017836	18019248	None	2712	386	42352	No_or_no_constitutive_exon
ACAGGGTCCTCCAGCAACGGTAATCCTTCGGCAACACCGAGCAATGGGAGCA	18336488	18336979	18336438	18336490	1	2L	AGAP005655	18335093	18338289	CYC	2712	386	42352	No_or_no_constitutive_exon
ATTGTTGGACTTCATATCAGGGTGCTTTTGATGCTCAAAATGGGAAAAAGGT	18678023	18678091	18678141	18678089	-1	2L	AGAP005680	18675461	18680046	None	2712	386	42352	No_or_no_constitutive_exon
GGACAGTGAGACGGTGTGCCTGTGTCCGGCTGGCATGGTGCTGGGGGGAGAT	19420270	19422241	19422291	19422239	-1	2L	AGAP005714	19419183	19473933	None	2712	386	42352	No_or_no_constitutive_exon
GACACCGCATCCAAGATTCGTCTGAAAGCTGGAAAGGCACGGCAGGGCAGCG	20248920	20249027	20249077	20249025	-1	2L	AGAP005755	20216303	20275123	None	2712	386	42352	No_or_no_constitutive_exon
ACGGTTTTCTATATTCTAACCATGCATACTCCGTCTATGGGAACTTGAAGGA	22634520	22634748	22634470	22634522	1	2L	AGAP005857	22632770	22634748	None	2712	386	42352	No_or_no_constitutive_exon
CGCAGGATGATTTACATCGTTTTGTTTTCCCTTTTTTTTGTCGGGGACAGGT	23668939	23669067	23668889	23668941	1	2L	AGAP005918	23658302	23669670	None	2712	386	42352	No_or_no_constitutive_exon
TACCATTGTGTTTCTTCCCCCCATTGCTTCTTCGCGTTCCGCGGGCACAGGT	23713904	23714047	23714097	23714045	-1	2L	AGAP005925	23713403	23740323	None	2712	386	42352	No_or_no_constitutive_exon
ACTCACAGAACGACGCAGAAACACCGATGGAAGAAGGGTACGAGGAGCAGCA	23806579	23807130	23807180	23807128	-1	2L	AGAP005928	23806579	23812162	None	2712	386	42352	No_or_no_constitutive_exon
GACGCCCGAACTGCCCGACATACTGTTGGATCAGCGGCCGGCGGGCAAAGCG	23858166	23858507	23858557	23858505	-1	2L	AGAP005936	23858166	23859407	Pym	2712	386	42352	No_or_no_constitutive_exon
GAGGCCGCCGTGGAAGACCACCCAAATGGGCTTCATTGTCGGGGAGAAAGGA	23867137	23868037	23868087	23868035	-1	2L	AGAP005939	23867137	23870758	None	2712	386	42352	No_or_no_constitutive_exon
ATCGACGGCCACCGGCGGCGGCAACGGTCGTGGTGGGCCGGGCGGTGGAGGT	24101528	24101709	24101759	24101707	-1	2L	AGAP005963	24098155	24105375	None	2712	386	42352	Yes
AGTGCTGTATTTCCAGAAATAAAAACATGTTTTTTGTTGGGGAGTTACAGAA	24773794	24774079	24773744	24773796	1	2L	AGAP006019	24773210	24775285	None	2712	386	42352	No_or_no_constitutive_exon
CACACGGCACGTTCCCATTTTGGCACTTTCCGGGCAGTTTTGGGGATGAGTT	25308673	25308850	25308623	25308675	1	2L	AGAP006027	25272295	25314781	None	2712	386	42352	No_or_no_constitutive_exon
ATTCCCTTGGAAACGAAAAAAACAATCTATAGCTAACCAAGACTGGGCAGTA	25588889	25588972	25589022	25588970	-1	2L	AGAP006045	25588280	25619543	None	2712	386	42352	No_or_no_constitutive_exon
CTTGTGTGTGTGTGTGTGTGTGTGTGTGTCTGGGACCGTTCTGGGAACAGGT	26152896	26153494	26153544	26153492	-1	2L	AGAP006083	26149369	26156793	fra	2712	386	42352	Yes
TCATGATCTCTCTCTATCGTTCTCTCTCTCTCTCTCTCCCCCGGGAACAGGA	26628501	26628908	26628958	26628906	-1	2L	AGAP006097	26628501	26638347	None	2712	386	42352	Yes
GCTGTCTGTAGGTTAATTGTATTTAAATTGACGTTGTATATGGGTCAAAGCG	26715502	26715510	26715452	26715504	1	2L	AGAP006107	26700132	26765814	None	2712	386	42352	No_or_no_constitutive_exon
GGTGACACCAACCTGCCCGACCTGGACGCGGAGGATGATGAGCAGGGCAGCG	27474557	27474671	27474721	27474669	-1	2L	AGAP006166	27471674	27474889	None	2712	386	42352	No_or_no_constitutive_exon
CCACCGCCACCACTGCCCCGTCCGATCCCGATGGCGACGAGAACGGGGAGCT	27958253	27958755	27958805	27958753	-1	2L	AGAP006188	27935498	28136823	None	2712	386	42352	No_or_no_constitutive_exon
GGACGATCCTGAACGGCATCGGAGGGCTAGGGAGTTCGGGCGATATGGAGTG	28505862	28506041	28505812	28505864	1	2L	AGAP006219	28504770	28507510	None	2712	386	42352	No_or_no_constitutive_exon
AGCAACAGCAGCAACCGGTGTCCACTACTCACTTAATGGCTGGGAGTAAGAT	30869740	30870829	30869690	30869742	1	2L	AGAP006378	30858908	30871214	None	2712	386	42352	No_or_no_constitutive_exon
CATCATCTAACACCTTCTCTTTCCTCTCTTCCCCACTCTCATGCGGGTAGGT	31721891	31722130	31722180	31722128	-1	2L	AGAP006426	31721566	31728021	None	2712	386	42352	No_or_no_constitutive_exon
GGAGGAAGAAGCCGACGGTTACGTGGAGGAGTTTGACGACGAGCGGGAAGGC	32464579	32465060	32464529	32464581	1	2L	AGAP006461	32459734	32467065	None	2712	386	42352	No_or_no_constitutive_exon
TCGCACCTCATCCTCATCCGATCGCGTTCGAATTGTCCTACTGGGAACAGTG	32674484	32674695	32674434	32674486	1	2L	AGAP006474	32663302	32675027	None	2712	386	42352	No_or_no_constitutive_exon
TGGTGGAGGTGCTGGAAGTGGTGGAGGTGGAGTGGATGATGGGTATGGAGGC	32684415	32684574	32684624	32684572	-1	2L	AGAP006475	32681089	32695241	None	2712	386	42352	No_or_no_constitutive_exon
GTGGTGCCTTGTGTTTGTGCTCGTTCTACCACGACCGGGAGCATGTGAAGGC	33086713	33087018	33087068	33087016	-1	2L	AGAP006500	33086713	33099785	None	2712	386	42352	No_or_no_constitutive_exon
CCGCACTCCTTGTTAAATGTGAGTTTTCTATTTGTCCTTCGGGAGATTAGTG	34081243	34081393	34081193	34081245	1	2L	AGAP006541	34077107	34082358	None	2712	386	42352	Yes
GCACCAGAGCGGCTACCATCACGAGCGGCTGCACGAGTCGCGGGAGGAAGCG	34430978	34431015	34431065	34431013	-1	2L	AGAP006592	34429459	34436165	None	2712	386	42352	No_or_no_constitutive_exon
CCTTCCGACCCAAAAACTCCTCCTCCTCATCATCATCCCTTGGGTTAAAGGA	34865664	34865775	34865825	34865773	-1	2L	AGAP006633	34865664	34877566	None	2712	386	42352	No_or_no_constitutive_exon
GTGTTTCTTTCTTTTAATTTGATTTTCCCCCTCGTTCCGGTGGGGATTAGTT	36505060	36505926	36505010	36505062	1	2L	AGAP006665	36439871	36511537	None	2712	386	42352	No_or_no_constitutive_exon
TCATTTTATCTCTCCCTATTTCTTTCCACTCTCGTTCACCGCGGGCGCAGGA	37233588	37233690	37233538	37233590	1	2L	AGAP006722	37233353	37233690	CEC4	2712	386	42352	No_or_no_constitutive_exon
CGAGACGGGCAATGCCGGCGCCGGTACGAACGCCGCGAGCGGAGGGGGAGGT	38134185	38146085	38146135	38146083	-1	2L	AGAP006776	38134185	38148003	None	2712	386	42352	No_or_no_constitutive_exon
TCGCACCCCGGCGCCGGAGCCCACCACCATCACCATCCGTTCGGGCGGAGCG	38658666	38658725	38658616	38658668	1	2L	AGAP006800	38584124	38659387	None	2712	386	42352	No_or_no_constitutive_exon
AAACACACTTTCTCACCACCACCAATCCCACACCACGTTGACGGGGCCAGTA	39365217	39365301	39365167	39365219	1	2L	AGAP006887	39364951	39365620	None	2712	386	42352	No_or_no_constitutive_exon
ATGCGAAGTCCGCTCACGCCGGGAACGTCGCTGGGTGCGGCGGGAACCAGCA	39551260	39551576	39551210	39551262	1	2L	AGAP006893	39550573	39551848	None	2712	386	42352	No_or_no_constitutive_exon
ACTCGATACCGTACGGTGACGGACACGATGCTGGACACAAGCTTAGGGAGTC	39720146	39720276	39720326	39720274	-1	2L	AGAP006901	39704623	39749608	None	2712	386	42352	No_or_no_constitutive_exon
CAACACGCACGTCATCTGACCGTACCCGACCGACACTATGCGTGGGGCAGCG	39717356	39717554	39717604	39717552	-1	2L	AGAP006901	39704623	39749608	None	2712	386	42352	No_or_no_constitutive_exon
TGTCTTCGGCGCCTCCTGCACCTACACCCGGCCTTCCGGGTGGCAAGCAGCA	40494307	40495069	40494257	40494309	1	2L	AGAP006990	40485842	40495867	None	2712	386	42352	No_or_no_constitutive_exon
AAGAGATCGAGGGTGCGGTGCCGGCGGCGTCCGTCCCGGCTGGGGTGCAGCA	42231464	42231699	42231749	42231697	-1	2L	AGAP007080	42230021	42233168	None	2712	386	42352	No_or_no_constitutive_exon
GGGGAAGCATCGGCAACGATATCGAACTGTACCTCTAATGGGAATGTAAGTT	42281010	42281353	42281403	42281351	-1	2L	AGAP007084	42280403	42282090	None	2712	386	42352	Yes
TGATGTTACAAATTACTAATTGGAATTTTGTGTTTCCCCCGTTGGGACAGCT	43027644	43028115	43027594	43027646	1	2L	AGAP007117	43026303	43028115	None	2712	386	42352	No_or_no_constitutive_exon
GCTGGCGCGCATCGCCCCCTCAACCCACCTCCCCCTCGACGGGTGCGCAGAC	43060729	43060974	43060679	43060731	1	2L	AGAP007124	43058729	43063265	None	2712	386	42352	No_or_no_constitutive_exon
ACTCGATGCGCCACTTCGATGTGCGCACCACGTCCGTGACGCAGTGGGAGAT	44062346	44063411	44063461	44063409	-1	2L	AGAP007181	44060523	44070813	None	2712	386	42352	Yes
GTACGGGGGGAAAAAAAACCCTCTATTCTTTGTGCGGGATGAAACAACAGAT	44103458	44104900	44104950	44104898	-1	2L	AGAP007185	44103458	44106496	None	2712	386	42352	No_or_no_constitutive_exon
CTCAGCTTGATGTCCACGGTAGCAAGTGTGGCAAGCAGTAGCAGGGGCAGCA	44295950	44300623	44295900	44295952	1	2L	AGAP007203	44275490	44300623	None	2712	386	42352	No_or_no_constitutive_exon
CTGGAACCGGCTCGAATGGACCGCTCGCAGGCAATGGTACGATGGGACAGCA	45587680	45588316	45587630	45587682	1	2L	AGAP007327	45425783	45588316	None	2712	386	42352	No_or_no_constitutive_exon
TAGGGTCCGGACAATCAAATACTGGCCCGGTATCGGTGTAACTATGGGAGCT	46185441	46185500	46185550	46185498	-1	2L	AGAP007377	46183185	46188733	None	2712	386	42352	No_or_no_constitutive_exon
GCGCTCTAGCCATCCTCACCTGCTGAACAGTAAGGGAGGAGCGTTGGGAGGA	46556896	46557795	46557845	46557793	-1	2L	AGAP007422	46555885	46559055	None	2712	386	42352	No_or_no_constitutive_exon
GAACGTGTGTTTTGCATTGTTGTAGATCTTAAGCCGGACGAAAGGGATAGCG	46562386	46563272	46562336	46562388	1	2L	AGAP007423	46561063	46565258	None	2712	386	42352	No_or_no_constitutive_exon
TGGTGGTGGTGGTGATGCCGGTACCGCCTCGAACGGGGGCAGCTCGGAAGAT	46747154	46747345	46747104	46747156	1	2L	AGAP007472	46742692	46750215	None	2712	386	42352	No_or_no_constitutive_exon
TAATCTGGATCTCTCTCCTCTTTCTATTGGTTCGGTTCGGGGGAGAGTAGGT	46873862	46873977	46874027	46873975	-1	2L	AGAP007489	46871174	46875084	None	2712	386	42352	Yes
CAGCACCGCCGACACCGAAGCATGGTGGTGGCGGTTTGCTGGGTGAGAAGAA	46978789	46981625	46978739	46978791	1	2L	AGAP007503	46973937	46983178	None	2712	386	42352	No_or_no_constitutive_exon
AAGCAGCATAAAAAGCCTACCAGCAGCAGCACGGTAGGGATGAGCAGCAGTG	47334568	47334735	47334518	47334570	1	2L	AGAP007537	47333169	47343167	None	2712	386	42352	No_or_no_constitutive_exon
TCAACCAGCAGGCAGCCGTCGCTCCGGATCACTTCTATCCCGGCTGGGAGAA	47340320	47340494	47340270	47340322	1	2L	AGAP007537	47333169	47343167	None	2712	386	42352	Yes
GAGCTGTAAGCGTGCGCAAGGTGACTGCGTTCGAGAATATGGAGGGCAAGGA	47341643	47341739	47341593	47341645	1	2L	AGAP007537	47333169	47343167	None	2712	386	42352	Yes
AACGCATAGAGATCTATTAATGGTGAGCCACATGCTACAATTTGGGGAAGGG	47572396	47573139	47572346	47572398	1	2L	AGAP007560	47565373	47575530	None	2712	386	42352	No_or_no_constitutive_exon
TGGTACAGTGAAGTGAAGAATTACACGTTCGGGGCAGCCGATCCGGGAAGCA	47813560	47813723	47813773	47813721	-1	2L	AGAP007583	47813560	47815851	None	2712	386	42352	No_or_no_constitutive_exon
TTTCCCCTCTCTTCCACCTTCATGCCTCCGAACCGTGCGGGGACGTACAGCG	47847671	47847857	47847907	47847855	-1	2L	AGAP007585	47839529	47881589	None	2712	386	42352	No_or_no_constitutive_exon
CCGCAGCAGCACTGGCAGTGTAGCGGAGGAAGCGGGAGTCGCGGGGAAAGGA	48165754	48167113	48165704	48165756	1	2L	AGAP007605	48163590	48172655	None	2712	386	42352	No_or_no_constitutive_exon
GGGAAGGCGTCATCCTCCACGTCGGTGGTGGGGGCAGACGGGGCGGGCAGTG	48169757	48170526	48169707	48169759	1	2L	AGAP007605	48163590	48172655	None	2712	386	42352	No_or_no_constitutive_exon
GTATCAAAACAACGCGACCTAATGATTCGAAAAGAAGGGCAAAATGAGAGGG	48259679	48259790	48259629	48259681	1	2L	AGAP007611	48248228	48263000	None	2712	386	42352	No_or_no_constitutive_exon
TATTTGTCTTATTTCCTTCACATTCCATGCTGTTCATGATCGGGAACTAGGC	48347630	48347740	48347790	48347738	-1	2L	AGAP007620	48346493	48353527	None	2712	386	42352	No_or_no_constitutive_exon
TGCTGCGAACGCGACCATAACATCAACAACAACAACAACAACAGCGGGAGCT	48367650	48367770	48367820	48367768	-1	2L	AGAP007623	48360712	48380715	None	2712	386	42352	No_or_no_constitutive_exon
GTTATCGTTGGGTATGTGTTCCGGACAACTTACACCCTCCCGATGGGCAGGA	48469477	48469567	48469427	48469479	1	2L	AGAP007628	48466351	48471138	None	2712	386	42352	No_or_no_constitutive_exon
GGCCCGGAGCGGCGTCCGTGGTGGGGCACACCTCCATAGAGGTGGGCGAGGG	48530546	48532894	48530496	48530548	1	2L	AGAP007636	48524659	48537475	None	2712	386	42352	No_or_no_constitutive_exon
CTCTCTCTCTCACTCTCTTGATCAATCCAAAACTTTGGGTGGAATTAAAGCT	48598699	48598808	48598858	48598806	-1	2L	AGAP007642	48592920	48602106	Pfk	2712	386	42352	No_or_no_constitutive_exon
CACTAACCACACTCTCACTGGCGTTCTTTGACTCCCGCGGGGGGGTGCAGAA	48892194	48893043	48892144	48892196	1	2L	AGAP007671	48891869	48893043	None	2712	386	42352	No_or_no_constitutive_exon
CAATAATTAGACTACATCAAGGACGGATCGGGTTTAGGGTGATGGTGGAGGG	49222959	49223002	49223052	49223000	-1	2L	AGAP007717	49212257	49229078	None	2712	386	42352	No_or_no_constitutive_exon
AAAGTATTAATCGAGTTTCATCTCCTGCTTCGACGTATAAAAGGGAAGAGAA	49221325	49221722	49221772	49221720	-1	2L	AGAP007717	49212257	49229078	None	2712	386	42352	No_or_no_constitutive_exon
ACCCCTTAGATCGATTTCACAACAAAACGCACATCGCCCGGGGTCGGCAGTG	49294194	49294319	49294369	49294317	-1	2L	AGAP007723	49281052	49308222	None	2712	386	42352	No_or_no_constitutive_exon
CTCTTCCGGCAGTGGGCCTTCATCGAGTCGATCTCGTGTGGGACGAGGAGGC	49323185	49324570	49324620	49324568	-1	2L	AGAP007725	49322040	49325933	None	2712	386	42352	No_or_no_constitutive_exon
TAAAGCGACGGTTTTAATTACAATTATTTTGGTAATTTACCTACAGGGAGGT	49333885	49334082	49333835	49333887	1	2L	AGAP007726	49328638	49334082	None	2712	386	42352	No_or_no_constitutive_exon
AACGTTACCGTTGCCCGGGATCGTTTAGTGTTGGATCTGGGCCAGGGAAGTG	1609297	1609769	1609819	1609767	-1	2R	AGAP001215	1608203	1613085	None	2712	386	42352	No_or_no_constitutive_exon
TATAGTATTCTAACGAGGTGCTCTTCTTCCCATCACTTCTTGGGAGTCAGCT	3492328	3492526	3492278	3492330	1	2R	AGAP001356	3484106	3495790	ACE1	2712	386	42352	No_or_no_constitutive_exon
TTGTGACAATTCCAATCTAATTGAGCTGTCTAATCTATCTGGGCAATTAGTA	4178101	4178270	4178051	4178103	1	2R	AGAP001395	4177925	4179000	None	2712	386	42352	No_or_no_constitutive_exon
GTTTTATCTTTACCCCATATTCCCCCCTCCCACATCCGCCGGGGTAACAGAT	4787469	4787587	4787419	4787471	1	2R	AGAP001429	4787206	4790047	None	2712	386	42352	No_or_no_constitutive_exon
CTCACACGCACAACACTCTCACAACACCACATACACGCCGGGCCGAGAAGCG	5137278	5137549	5137228	5137280	1	2R	AGAP001445	5136652	5137549	None	2712	386	42352	No_or_no_constitutive_exon
AGTAACCCATTTTCTTTTCATTCCCTTTCTTTCGCATGTGGGTTAAAAAGGC	5344422	5344773	5344372	5344424	1	2R	AGAP001469	5341314	5350782	None	2712	386	42352	No_or_no_constitutive_exon
AAACACAAGTGGATGCTGCACAAATGGAGCCTGCATGAGAGCAAAGGGAGGA	6430489	6430493	6430439	6430491	1	2R	AGAP001580	6430093	6432123	None	2712	386	42352	No_or_no_constitutive_exon
TGCGTGCCTGTCCCGCGGTAATCGTCTGGTGGCTGCTGCTGCCGGGGTAGGT	7575561	7575722	7575511	7575563	1	2R	AGAP001660	7568321	7607358	None	2712	386	42352	No_or_no_constitutive_exon
ACGCCGGCACACGCTCACATGGCCCATGGTTTCCACACACGGTCGGGCAGAC	7579226	7579315	7579176	7579228	1	2R	AGAP001660	7568321	7607358	None	2712	386	42352	No_or_no_constitutive_exon
CCGGGCGGCGGAGGTGGAGGAGGTGGTGGTGGTGGTACCGCAGCGGGAAGTT	8449940	8450382	8450432	8450380	-1	2R	AGAP001687	8448795	8453002	None	2712	386	42352	No_or_no_constitutive_exon
TTAGTCTATTAGAAGAAAGGGAAGGCCAACTTCCGGTGAAAAGGGCCGAGGG	8765767	8765835	8765717	8765769	1	2R	AGAP001696	8745207	8775657	None	2712	386	42352	No_or_no_constitutive_exon
ATCGCTCGTTTTTCGATGATTTTTACATTTCCATGACAACGGGAACGAAGAT	8807696	8807843	8807646	8807698	1	2R	AGAP001704	8806922	8808463	None	2712	386	42352	No_or_no_constitutive_exon
CTTTTCTATTTCCATTTCAGAAATTCAAATACCAAGACCGGGAGATATAGAC	9797555	9797795	9797845	9797793	-1	2R	AGAP001773	9766908	9999598	GPRALS2	2712	386	42352	No_or_no_constitutive_exon
ACACACACACACTAATCCTTCAACACCTTTTTGGGCCCTCCGGGGTGTAGAC	10803145	10803257	10803307	10803255	-1	2R	AGAP001807	10790865	10805553	GPRGPH	2712	386	42352	Yes
CTTTTCTTACGTTTGTTTCTTTTTTTTTCTTCTTTTCTGCCGGGTGGTAGGC	11882490	11883634	11883684	11883632	-1	2R	AGAP001884	11882020	11885600	None	2712	386	42352	No_or_no_constitutive_exon
GGTCGAAAGGGCAGTAAAGATAATTTCCACCGACATTGCAGGGTAGACAGGC	12329271	12329445	12329221	12329273	1	2R	AGAP001925	12299383	12332346	None	2712	386	42352	No_or_no_constitutive_exon
GGTGGGAGCTTTTCCGCTTTTCATCCCTCAGGTGGGAGTGGGTCGGCGAGTG	12744966	12745347	12745397	12745345	-1	2R	AGAP013075	12744399	12746540	None	2712	386	42352	No_or_no_constitutive_exon
CGGTCATGAGAGGGGAAAGGAGCGGGTGCTGGCGCCGTGGAGGGAGAAAGCC	14028020	14028634	14027970	14028022	1	2R	AGAP013079	14026743	14028634	None	2712	386	42352	No_or_no_constitutive_exon
TGGGTTTTTAACCACAACCTCTTTTTCCCTTATCTCGCGCGTGCGGGCAGCT	14100667	14101643	14100617	14100669	1	2R	AGAP002033	14100292	14102366	None	2712	386	42352	No_or_no_constitutive_exon
GCGGCCCAGCACTGACCTTCGCAGGACGGGCAGCACGAGTTAGGGAATAGTG	16889753	16889799	16889703	16889755	1	2R	AGAP002172	16857782	16889799	None	2712	386	42352	No_or_no_constitutive_exon
AAACGGTTCGGGCTTAGGCCGCTCCTTTGGCAGCAATCGGGCGGTAGTAGTC	16941416	16941430	16941480	16941428	-1	2R	AGAP002178	16922253	17079034	None	2712	386	42352	No_or_no_constitutive_exon
TTTTGCACCAAACGGCGATGATATCATGTTTCCAACCGCGATCGGGATAGGT	17854414	17854597	17854647	17854595	-1	2R	AGAP002232	17848476	17862626	GPR5HT2A	2712	386	42352	No_or_no_constitutive_exon
CTTACTTACGCTCCTTCCTTCCTTCCCGCTCGGCCACTCGGGGAGCGCAGAC	17966158	17966342	17966392	17966340	-1	2R	AGAP002234	17965499	17968545	None	2712	386	42352	No_or_no_constitutive_exon
TCCATGCTGCACAACACACACACATTCCGGAATGCAACCGGGCGTAACAGAG	17965789	17965858	17965908	17965856	-1	2R	AGAP002234	17965499	17968545	None	2712	386	42352	No_or_no_constitutive_exon
AAGTTTAAGCTGCCCATGTTCATTCCATCCGACCTGCACGAAACGGGCAGTC	19990869	19991072	19990819	19990871	1	2R	AGAP002334	19977775	19994401	spas	2712	386	42352	No_or_no_constitutive_exon
AGCGCAGCGCTAAGTAAAACCCACTTTTCCACCTCTCTTTTGGGACACAGTG	20593922	20594284	20594334	20594282	-1	2R	AGAP002356	20592830	20594830	None	2712	386	42352	No_or_no_constitutive_exon
TCACCGCCTCCCCCTTCCCCTTCCGTATCGTGGGTACGCGGGACGCGCAGAG	20883763	20884188	20883713	20883765	1	2R	AGAP002390	20883326	20886049	None	2712	386	42352	No_or_no_constitutive_exon
TTTTTGTATGTGTGTGTTTAATTTCCATTGTATTTTCCGGGGGGCGACAGAA	21488754	21489405	21488704	21488756	1	2R	AGAP002444	21477473	21489405	GPROP12	2712	386	42352	No_or_no_constitutive_exon
TTTGTGTCACTTTCCTCCTCGTGAGCGCCCTTCAGCTCTTGGGGTGCGAGAC	21965646	21965708	21965758	21965706	-1	2R	AGAP002488	21962022	21965934	None	2712	386	42352	No_or_no_constitutive_exon
CCGTCCTTTATGAATAAACGTACACGGGGCTCGAACATCCTGGGCAAAAGTG	21962912	21963140	21963190	21963138	-1	2R	AGAP002488	21962022	21965934	None	2712	386	42352	No_or_no_constitutive_exon
TTTTATTTGTTTTGTTTTGATTTCATTTCCGCATCTTCCGGGCGGTGTAGCA	21973403	21973616	21973666	21973614	-1	2R	AGAP002491	21972921	21974640	None	2712	386	42352	No_or_no_constitutive_exon
GACCACCGTGGGGTTGGATGGTGGGACCGCGTTATTGGGGGAAAAAATAGGT	21981222	21981525	21981575	21981523	-1	2R	AGAP002492	21977202	21982865	None	2712	386	42352	No_or_no_constitutive_exon
GATGCGCCCAACGCTACCGGCACGCTGGAAAGGAAACCGCGGGCACCAAGGC	21992901	21992940	21992851	21992903	1	2R	AGAP002493	21991492	21999397	None	2712	386	42352	No_or_no_constitutive_exon
CACACGCGCGTGGACACGCATGCAAAAATTTGCGTAACAGGTCGGGATAGGG	24164267	24164363	24164413	24164361	-1	2R	AGAP002614	24163044	24168560	None	2712	386	42352	No_or_no_constitutive_exon
GGATTGCTGGAAACGTGAATCTGCATCGTCGCACTTCTCCGCACGGGCAGCT	24620441	24620565	24620615	24620563	-1	2R	AGAP002630	24619824	24620932	None	2712	386	42352	No_or_no_constitutive_exon
GGCAGCAGTAGCGCTGGCTGCACAAATGCCGGCAAAAGTGCGGGTGGAAGTG	25155391	25155599	25155649	25155597	-1	2R	AGAP002651	25142458	25161648	IAP6	2712	386	42352	No_or_no_constitutive_exon
GAATGTAGGTGGCGGCGGTAGCGGAGCGATGGTATCTTCCGCCGGGGCAGGC	25146503	25146671	25146721	25146669	-1	2R	AGAP002651	25142458	25161648	IAP6	2712	386	42352	No_or_no_constitutive_exon
TAACCATTTTCTCTGGTCCTCCTGCCGCCCAAAATGGGTGGGCTAAATAGCG	26022026	26022190	26021976	26022028	1	2R	AGAP002711	26014516	26044178	None	2712	386	42352	No_or_no_constitutive_exon
GTAGCACCAGAAACACACACAGAGGAAAAAGGGAAAACGATGACGGGCAGAC	26384878	26386086	26384828	26384880	1	2R	AGAP002737	26367278	26395076	None	2712	386	42352	No_or_no_constitutive_exon
AATGCAACGATTCCGATCAAGAGGTAAGAGAGAGTGATGGGGTGAGAGAGAG	26438637	26439049	26438587	26438639	1	2R	AGAP002739	26428069	26440703	None	2712	386	42352	No_or_no_constitutive_exon
CGGAATTGAAACGGAGCGTTAGGACACACGTTTCTGTGGGAAGCAAGTAGAC	27192919	27192985	27192869	27192921	1	2R	AGAP002784	27191454	27206429	CLIPD8	2712	386	42352	No_or_no_constitutive_exon
AGGGCTTTAAATGATTGTTCTTACTTGCAGATCCGTTGTACGGTTGGGAGAG	27884570	27884659	27884520	27884572	1	2R	AGAP002811	27883417	27885280	CLIPD4	2712	386	42352	No_or_no_constitutive_exon
GACGGGCTTTTGTTTAATTTGGCAGAAAATGAAGAGGGTCGCGATGAGAGAC	28064873	28064956	28064823	28064875	1	2R	AGAP002828	28058920	28066774	None	2712	386	42352	No_or_no_constitutive_exon
CTCTATTTCTCTTTTTTACCTCCGATTGGTACCGTTACCGGGGGGCACAGAT	30330730	30330890	30330940	30330888	-1	2R	AGAP002972	30325461	30371076	alpha2	2712	386	42352	No_or_no_constitutive_exon
CGGTGGAGGTACTTACGGCAGATGTTGTTTCTTGTCTTTGGGACGGGTAGGT	30633083	30633215	30633265	30633213	-1	2R	AGAP002989	30631587	30633726	None	2712	386	42352	No_or_no_constitutive_exon
CGGAGGAGCGGACCAGCCCAGCTGCTGCCGCCGGTACCGGGACCCGGGAGCC	31085388	31085525	31085575	31085523	-1	2R	AGAP003010	31084128	31093710	None	2712	386	42352	No_or_no_constitutive_exon
AACCTCTAACGCTCTAACTTGGTTTCTATCTTTGTCAATCCGGGGCGCAGGT	31212928	31216975	31212878	31212930	1	2R	AGAP003021	31208393	31219116	None	2712	386	42352	Yes
TCACTCGTTCTCTCTCTCTCTCTTACTCTCTGTGCTACAGGGTATGGTAGCG	31260206	31260338	31260156	31260208	1	2R	AGAP028611	31258091	31262154	None	2712	386	42352	No_or_no_constitutive_exon
TTCGACTGCTCCTCGCCCACCAACGGCACGTCCTCGCCGGGCGAAGGAAGCT	32285755	32286873	32285705	32285757	1	2R	AGAP003080	32272667	32289048	None	2712	386	42352	Yes
ACGAAGCCCCAAAACGCCGTCCGACGTGGCAATGCCTTCCGTTGGGGGAGGA	32864011	32864556	32863961	32864013	1	2R	AGAP013411	32861487	32871691	None	2712	386	42352	No_or_no_constitutive_exon
AGAAGGTGAAAACAAAGGAAGGCAAACCAAAGGGACCAAAGGGAAAGAAGGA	33127470	33130689	33127420	33127472	1	2R	AGAP003137	33126612	33130689	None	2712	386	42352	No_or_no_constitutive_exon
CGGCCGTTTGTGCCACCGTTTGTTTGTTCATCTTCCGCGGGAGTGAAAAGAT	33133631	33134613	33133581	33133633	1	2R	AGAP003138	33133275	33147376	None	2712	386	42352	No_or_no_constitutive_exon
CCTAGTTTATTATCTTACAGTTTCAACCGCCTGCCTGCCGGGGTCACGAGCC	33161036	33161178	33160986	33161038	1	2R	AGAP003140	33159855	33179678	None	2712	386	42352	Yes
GTCTTTCTCTTCATTTGCACTTGCCTTCAACCACTTGTTCTGGCGGGTAGAT	34330698	34330816	34330866	34330814	-1	2R	AGAP003238	34321222	34365496	None	2712	386	42352	No_or_no_constitutive_exon
AAACGGAACCGGAAGTTAGTGATCGTAATTATTACAAGGGCAAAGGGCAGCT	35436489	35436525	35436575	35436523	-1	2R	AGAP003307	35436448	35436969	OBP15	2712	386	42352	No_or_no_constitutive_exon
CCCATACCGGTTGGTGGCAGCCGCGGCGGAGGCATCGGACTGGGAGGCAGTG	36903030	36903317	36902980	36903032	1	2R	AGAP003369	36899168	36908160	None	2712	386	42352	Yes
CTGCCGCCGCAGCCATGGGCCTTGGTTTGGCACCGGGCATGGGCTTGAAGAA	36905071	36905244	36905021	36905073	1	2R	AGAP003369	36899168	36908160	None	2712	386	42352	Yes
ATCGATCCAATTCTTTACATCCGTTCTAGGGCCGGAATGAAGAAGGGGAGGA	37292721	37292898	37292948	37292896	-1	2R	AGAP003395	37286674	37293424	None	2712	386	42352	No_or_no_constitutive_exon
CTTATCTCCTTTACTATCCTTTACCCAGGTTACCCAGGGATGAAATCGAGCG	37398586	37398957	37398536	37398588	1	2R	AGAP003400	37363246	37400046	None	2712	386	42352	No_or_no_constitutive_exon
ATCACGTTGTTGGAGGTGCGGGCGCGGGGTCGTTGTTTGCAGGGCACCAGCA	37842313	37842506	37842556	37842504	-1	2R	AGAP003445	37839956	37844812	Tsc1	2712	386	42352	No_or_no_constitutive_exon
CGGCAGAAGAAGAGCAAGTACTATCGGGAGGCCGGGGCCGGGGCGGGTAGGT	38785704	38785904	38785654	38785706	1	2R	AGAP003508	38776333	38785904	None	2712	386	42352	No_or_no_constitutive_exon
GTTCGGTTCCTTCCACGATTGCTCACAAACAATCATCGCGTGGGCAATAGGT	41207110	41207416	41207060	41207112	1	2R	AGAP003656	41170872	41215391	None	2712	386	42352	No_or_no_constitutive_exon
TTTCGACACATTCTCCACACAACAATTCTTATTCGTGCTTGGGACCAAAGCA	45711781	45712074	45712124	45712072	-1	2R	AGAP003899	45711437	45717130	Sxl	2712	386	42352	Yes
GTGATAGTGTAAGAAGCCGTGGCGCTGTTGGCCGACCGAAGGGACAACAGTC	47028988	47029070	47029120	47029068	-1	2R	AGAP003962	47024757	47029661	None	2712	386	42352	No_or_no_constitutive_exon
GCTAGCGTACCGGACGAACGAGTTTTTGGCTGCACGGGGCAAAAATGAAGCC	48131013	48131066	48130963	48131015	1	2R	AGAP004033	48125097	48149667	None	2712	386	42352	No_or_no_constitutive_exon
TCACCACTGCATTTCAATTCCATCATAACGGACTGGCTCTGGGAAACAAGGC	48245420	48245495	48245545	48245493	-1	2R	AGAP004035	48240410	48249362	GPRFSH	2712	386	42352	No_or_no_constitutive_exon
AGCAGCAGCAGCACCAGCAGCATGGGCAGCATCCGTCCCAGCATGGGCAGCA	49631075	49631522	49631572	49631520	-1	2R	AGAP013315	49631075	49655607	None	2712	386	42352	No_or_no_constitutive_exon
CCCGTATAATGTGACCAAAAGGCTGCCAAAGTGGATAACGAGGGGCACAGCA	49929163	49929452	49929113	49929165	1	2R	AGAP004106	49826946	49935652	None	2712	386	42352	No_or_no_constitutive_exon
CCAATGACGCTCGAACATCGCCAAAAGAGCATCTGCTGTACGGGGGAAAGGA	49933930	49934036	49933880	49933932	1	2R	AGAP004106	49826946	49935652	None	2712	386	42352	No_or_no_constitutive_exon
CACCTATAACGTTCGGTGGCACTGCGACACTACTACAGGGTGGCGACAAGCT	50646924	50647833	50647883	50647831	-1	2R	AGAP004136	50645761	50667200	None	2712	386	42352	No_or_no_constitutive_exon
TGCGCCATATACGCCACCGCGATGACAGCCGCCACGGGTCGCGTTGGGAGCA	50794317	50794371	50794421	50794369	-1	2R	AGAP004154	50783402	50862651	None	2712	386	42352	No_or_no_constitutive_exon
GATCAACATCTACGGCTTGACCTTGGTATCCGTTACGCGGGATGGAGCAGCG	50967617	50968812	50967567	50967619	1	2R	AGAP004161	50962813	50968812	None	2712	386	42352	No_or_no_constitutive_exon
CATCCCAGGGCGCTGTTTTTTACGCCATGAACGTTTGACAGGGCGATTAGAT	51410701	51410860	51410910	51410858	-1	2R	AGAP004186	51410701	51433435	None	2712	386	42352	No_or_no_constitutive_exon
GAACAGCCTGCAACAGTTCCGCGTCATCACAAATGGCATCGGGAAGGCAGAT	54787618	54788125	54787568	54787620	1	2R	AGAP004335	54775485	54819966	None	2712	386	42352	No_or_no_constitutive_exon
CAAAAAGAAGTCGAAAAACTCGAGTTAGAAGAAGGAGGGAGAGGGAAAAGGT	56086422	56087247	56086372	56086424	1	2R	AGAP004440	56061219	56087247	None	2712	386	42352	No_or_no_constitutive_exon
GCGTGTATTTAAAACATAACGGTTTACTTTTTCAACAAAGGGCGACGAAGGA	57637214	57637527	57637577	57637525	-1	2R	AGAP013254	57637214	57638272	None	2712	386	42352	No_or_no_constitutive_exon
TTCACTTTTATGTTTTTTTGTTTTTCTCTGTTTGCGATCCGATCGGGCAGGT	57664744	57665133	57664694	57664746	1	2R	AGAP004571	57661756	57665133	None	2712	386	42352	No_or_no_constitutive_exon
GAAAATTGCTAGGAAAAGTTCTAGGCGCAATGGGAACCCAAAGGGGAAAGCG	2264698	2264920	2264648	2264700	1	3L	AGAP010367	2260664	2271892	None	2712	386	42352	No_or_no_constitutive_exon
AGCTTATCGGAAGTTGGCAGCCAGTATTTGGTATTTGGGCAGGATTGCAGAC	2279613	2280046	2280096	2280044	-1	3L	AGAP010369	2279613	2280171	CPR112	2712	386	42352	No_or_no_constitutive_exon
CGGCCCCGGTATGGGTAACTTACCTGGCGGAATGGTCGGTGGACAGGGAGGA	2877407	2877545	2877357	2877409	1	3L	AGAP010410	2855664	2880801	None	2712	386	42352	No_or_no_constitutive_exon
CTTTTTTCTCTTTTTCTTTTCATTTGCTATCATGATTCCAATGGGAACAGAT	4227658	4228040	4227608	4227660	1	3L	AGAP010480	4221935	4230816	None	2712	386	42352	No_or_no_constitutive_exon
CCGGAAACTAAGCTCTAAATCTAAGTCTGGTTCATTGGGAGGAGTTGCAGGC	4229596	4230816	4229546	4229598	1	3L	AGAP010480	4221935	4230816	None	2712	386	42352	No_or_no_constitutive_exon
TGTTAATCTAATTATCTTTTAACGATCTGCATCGTGACGCCGGGCGATAGGG	5079552	5079663	5079713	5079661	-1	3L	AGAP010503	5073428	5118821	None	2712	386	42352	No_or_no_constitutive_exon
TACACCTTTTGTTTTGAACGCTCGCCCACCCGACTCATCAAATTGGGCAGGT	5625290	5625695	5625240	5625292	1	3L	AGAP010519	5610333	5633490	None	2712	386	42352	No_or_no_constitutive_exon
TATCTTTCGGATGGATCCGATGACTCATGGTTACCGGTTGGGATGGGCAGGT	5932968	5933179	5933229	5933177	-1	3L	AGAP010542	5903067	5937510	None	2712	386	42352	No_or_no_constitutive_exon
GGTGCATCCGCCTTCATCCCTGGTAGAGGAGGGAGGAGTTGACGAGGGAGTG	6258456	6259246	6259296	6259244	-1	3L	AGAP010551	6254863	6263402	None	2712	386	42352	No_or_no_constitutive_exon
CTTTCCATCCAACGTCCCTTTATCTGTCGACGCGTTCCGGGGTGGCGTAGGC	6254863	6255235	6255285	6255233	-1	3L	AGAP010551	6254863	6263402	None	2712	386	42352	No_or_no_constitutive_exon
GCTGCCGGCGGGAGGGAATGGAGGGACAGGTACGCCGGCTGGATCGGGAGTG	7420946	7421061	7421111	7421059	-1	3L	AGAP010626	7418955	7423495	None	2712	386	42352	No_or_no_constitutive_exon
CGGAGAGCGGCAACCGGATCAAGATCATCGATTTCGGGCTGGCGCGCGAGTA	7669579	7669707	7669529	7669581	1	3L	AGAP010632	7655311	7670345	None	2712	386	42352	No_or_no_constitutive_exon
TGGTGGTAACTCATCGAACACGGACGACGAACAGCAAAGGATAATGGGAGTG	8080409	8081887	8081937	8081885	-1	3L	AGAP010655	8053873	8083316	None	2712	386	42352	No_or_no_constitutive_exon
CGAAGACTATGTTCATCGCTGTGGGCGGACGGGACGTGCAGGGGCAAAAGGA	8099317	8100054	8099267	8099319	1	3L	AGAP010656	8078238	8100371	None	2712	386	42352	No_or_no_constitutive_exon
CTACTCAACCTGCCGCCAAAGAGCCTGTTGCCACGAATGGGAAGCAAAAGAA	8397036	8397254	8396986	8397038	1	3L	AGAP010687	8393434	8399019	None	2712	386	42352	No_or_no_constitutive_exon
CCGCAAGGTACCGATGCGCTTGCATCGGGCGGAGCAACGGGCGGAGGCAGTG	8397323	8397553	8397273	8397325	1	3L	AGAP010687	8393434	8399019	None	2712	386	42352	No_or_no_constitutive_exon
CCTGCCACTTATACCACATGCAAGTGTGTGCGTGCGAGAGGGGAGGTAAGGT	8578369	8578483	8578319	8578371	1	3L	AGAP010689	8564137	8601868	None	2712	386	42352	No_or_no_constitutive_exon
AAGCGCGCGAAGCGAAGGAAATCGGGCGGCCTTGCGGGGGCCGGCGGAAGCA	8711210	8711796	8711846	8711794	-1	3L	AGAP010697	8705861	8712845	None	2712	386	42352	No_or_no_constitutive_exon
GTTATACCGTTCACACCAAAAAATTGACGTTTTTCGCGGCATGGGATCAGTG	8879333	8879678	8879728	8879676	-1	3L	AGAP010709	8879333	8887946	CTL2	2712	386	42352	No_or_no_constitutive_exon
ACTCCTACCGGAAGCATACGATCAAACTGGAACGACACCGGGCAATGAAGCT	8917941	8918139	8917891	8917943	1	3L	AGAP010713	8916681	8918139	None	2712	386	42352	No_or_no_constitutive_exon
GGGTTGATGATGGACCCACAAGGTCACGTTGGCACCAGTGCGGGGAGTAGTT	9767031	9767128	9766981	9767033	1	3L	AGAP010748	9766615	9767128	None	2712	386	42352	No_or_no_constitutive_exon
GTATCGTCCAATCCGCGGACACCTTCGACCACCGGTAAGGGTGAGCGGAGTC	10200575	10200909	10200525	10200577	1	3L	AGAP010777	10199283	10200909	None	2712	386	42352	No_or_no_constitutive_exon
TGGCCGGTCTGGGCTGGCTATAGTTTCGGGCTTTGCAGCGGGGATGAAAGAT	10365528	10365659	10365709	10365657	-1	3L	AGAP010788	10359659	10389853	None	2712	386	42352	No_or_no_constitutive_exon
TTGCCGTCAGCTTCAATCGCTCACACGTTTACTCGCTTTCCGGGGCACAGAA	11007024	11007178	11006974	11007026	1	3L	AGAP010812	11001287	11007349	TEP4	2712	386	42352	No_or_no_constitutive_exon
AGCGACACTCGATGGATCAGCTGAACGAGCTGTTCAAGGGAATCGACAAGTC	11735438	11735499	11735388	11735440	1	3L	AGAP010837	11729139	11738943	None	2712	386	42352	No_or_no_constitutive_exon
ACAAAGCCCGGTATTAATCTAATCAGCTTTTGTTTTGTCCGTGGGTGTAGCT	12002042	12002408	12001992	12002044	1	3L	AGAP010850	12001723	12009711	None	2712	386	42352	No_or_no_constitutive_exon
GTGGTGGTGTTGGTGGTAGTGCTGGTGCGCTGGAGGGTGCGGATGGGCAGGA	12413546	12415403	12415453	12415401	-1	3L	AGAP010883	12413546	12416891	None	2712	386	42352	No_or_no_constitutive_exon
GTTTTACATAATGGTCATTTATTTGTATTTGTTTGTTTGTTGGGGCGCAGAT	12702594	12702805	12702544	12702596	1	3L	AGAP010893	12684223	12705407	None	2712	386	42352	No_or_no_constitutive_exon
CCATCACCATCACGCCTCACTCGGACAGAATGGTGCAGCGGGTGGTGGAGGT	12968992	12969795	12968942	12968994	1	3L	AGAP010919	12968727	12969795	None	2712	386	42352	No_or_no_constitutive_exon
TCAACAACAACAGTCCACCCGGCGGCTCCGGTGGTCCGAGCGGGCTGAAGCG	14467229	14467401	14467179	14467231	1	3L	AGAP010982	14466224	14472749	None	2712	386	42352	No_or_no_constitutive_exon
TGATTCGGTGGACACTCGCGCGGTCGCCTTGCATTTCCCGGGGGAAACAGCG	14478508	14479037	14478458	14478510	1	3L	AGAP010983	14476296	14481803	None	2712	386	42352	No_or_no_constitutive_exon
GGAGGAGCTCGTGGATAGGCGTTCGCGGCTGCGCAGCAATCGGGCGGTAGTG	14629500	14630845	14630895	14630843	-1	3L	AGAP011030	14626517	14633447	None	2712	386	42352	No_or_no_constitutive_exon
ACGACGGCGGTGGGCCGCTCGCTGGCGGGCAGCATGGCAATGGCGGGCAGCC	14627852	14628489	14628539	14628487	-1	3L	AGAP011030	14626517	14633447	None	2712	386	42352	No_or_no_constitutive_exon
GGGAACGCACACGACACCATGACGGCGATCGTCGGCGACATGCCGGGGAGGT	15794878	15796946	15796996	15796944	-1	3L	AGAP011055	15794878	15797831	None	2712	386	42352	No_or_no_constitutive_exon
GGGAGTACGGCCGGCGGTGGTGGCAATGCAGCTCTGGGAGGTTTGGGAAGTG	16447921	16448049	16447871	16447923	1	3L	AGAP011087	16433169	16452458	None	2712	386	42352	No_or_no_constitutive_exon
TCGACTTCTGCACGATCGTCTCCCTGTGGTGATTCCCTGGAGTTGGGAAGTG	16448881	16448960	16448831	16448883	1	3L	AGAP011087	16433169	16452458	None	2712	386	42352	No_or_no_constitutive_exon
GTTTGTGCCCAGGATGATAACACACCTCTTTCTTTTCTTGGGGAAAACAGGA	16451254	16451462	16451204	16451256	1	3L	AGAP011087	16433169	16452458	None	2712	386	42352	No_or_no_constitutive_exon
CTCGGGAAGTCTTCAACAAGACTCACAACACCCGGGCGGCGTACGGGAAGGT	16452144	16452458	16452094	16452146	1	3L	AGAP011087	16433169	16452458	None	2712	386	42352	No_or_no_constitutive_exon
GACATGTGCGCTTATATGCTCCTTTGCCTTTCTCCCATTTCAACGGGCAGGC	16809916	16810020	16810070	16810018	-1	3L	AGAP011097	16798640	16820685	None	2712	386	42352	No_or_no_constitutive_exon
TGCCGGTGACAAGGGCAAGAAGGATGGCAAGAAGGGCGCGTCGGCGGGAGCA	17310937	17311119	17310887	17310939	1	3L	AGAP011118	17297535	17317711	None	2712	386	42352	No_or_no_constitutive_exon
CTGTCGTTTCCGCCGGCTTAGGACAGACCGTGGAAACGGGCGTGATGGAGAA	17414641	17414942	17414992	17414940	-1	3L	AGAP011123	17413001	17420987	Tsc2	2712	386	42352	No_or_no_constitutive_exon
CATCTTTTTAACACAAACTCTCTCTCTCTATCTCTCTCCCGTGAGGGTAGGT	18260356	18260646	18260696	18260644	-1	3L	AGAP028514	18255211	18261681	None	2712	386	42352	No_or_no_constitutive_exon
GTGGTGGTATGAACCACCCATCGAACCCAATACCGCTGCCGTTCGGGAAGTT	18908679	18908757	18908629	18908681	1	3L	AGAP011192	18906708	18917239	None	2712	386	42352	No_or_no_constitutive_exon
GGCAATCAGCCGAAGCCGGACACACCGGCTGCGGCGGCAACCGCGGGAAGCG	18912317	18912693	18912267	18912319	1	3L	AGAP011192	18906708	18917239	None	2712	386	42352	No_or_no_constitutive_exon
GCTGGTGGAATCGTCCACGTACGAAGAGGATGGCGCGGGTGGTGGTGGAGCG	19455469	19455630	19455419	19455471	1	3L	AGAP011217	19453877	19464665	None	2712	386	42352	No_or_no_constitutive_exon
AGGAGGAGGAGGACCACGATACGGTCATGCCCGAGCTGTCCAAGTGGGAGAT	19462729	19462956	19462679	19462731	1	3L	AGAP011217	19453877	19464665	None	2712	386	42352	No_or_no_constitutive_exon
TTTTCCGTAATATCATTCCCCGTTGACAGTAGCAAGGGTTCGTTGAAAAGGT	20652278	20652585	20652635	20652583	-1	3L	AGAP011295	20650458	20654707	None	2712	386	42352	No_or_no_constitutive_exon
AAGTATCACACTACCATTGCGCACAAAATACGCCGGCTGCACAAGGGCAGCT	21644540	21644630	21644490	21644542	1	3L	AGAP011351	21618591	21648819	None	2712	386	42352	No_or_no_constitutive_exon
CAGACGAAAGCGAAATTGGCGAAGATGGTTGGTTCCACCGTGGGTAAAAGGT	23877266	23877568	23877618	23877566	-1	3L	AGAP011405	23875912	23878295	None	2712	386	42352	No_or_no_constitutive_exon
AGCGGTAAGTGGGGTATGGGGCTTTTGAGCGTACTGAGCGGGACACACAGTA	24782832	24782998	24783048	24782996	-1	3L	AGAP011449	24781597	24786212	None	2712	386	42352	No_or_no_constitutive_exon
TTCAGGTAACATCGGAAATAGCTGAGCCGGTTTCAAACGACCCGGGAAAGGG	25453666	25453904	25453616	25453668	1	3L	AGAP011496	25452203	25454801	None	2712	386	42352	No_or_no_constitutive_exon
CAATGTGTCCGTCTCGCCCGTCAAGGATAAGAAGGCCGGCGGGGATGCAGCG	25478044	25478081	25478131	25478079	-1	3L	AGAP029048	25471250	25652717	None	2712	386	42352	No_or_no_constitutive_exon
CGTCGAACGACGACGACCTGAACCTGATACAGCACCGCGCCCGGCGGGAGCT	26519740	26522261	26522311	26522259	-1	3L	AGAP028627	26517704	26572486	None	2712	386	42352	No_or_no_constitutive_exon
CCATCTTCGGCAACAATCTGCAGTATCTGAACAAGGCGACGGGCGGCAAGGC	27055908	27056184	27055858	27055910	1	3L	AGAP011544	27053803	27058001	None	2712	386	42352	No_or_no_constitutive_exon
TAGCGCAGGCTGTGGAACGGCACCGGGCCCGACGTACGGCAGCGGGGCAGGA	27987425	27987524	27987574	27987522	-1	3L	AGAP011572	27980153	27988524	None	2712	386	42352	No_or_no_constitutive_exon
CACCGAATTTCGATAAAGAAATGCACTATTTTAGGTAGCAGGGTTAGCAGAT	30676420	30676494	30676544	30676492	-1	3L	AGAP011645	30672559	30691644	None	2712	386	42352	No_or_no_constitutive_exon
TTTCTCCTAACCCACCACACAGTGGGGCCAAAAACTAAAGCAAAAGGGAGGC	30712784	30712839	30712889	30712837	-1	3L	AGAP011646	30712784	30715624	None	2712	386	42352	No_or_no_constitutive_exon
TCTTCTCTTCGGCATTTCCCTCTCCGCCAGGTGACAGTGCGGGGACAAAGTA	31045065	31046004	31045015	31045067	1	3L	AGAP011661	31043002	31046325	None	2712	386	42352	No_or_no_constitutive_exon
CACCATCACAGACAGCAGCAGCAGCAGCAGCACGAACATTTGGGCCGAAGCC	31107908	31107971	31108021	31107969	-1	3L	AGAP011666	31103581	31122893	None	2712	386	42352	No_or_no_constitutive_exon
CCACGCTTGCGGTCACAACCTTCAACTCATCGCTGGACCGGGCAATACAGAT	31210159	31210242	31210109	31210161	1	3L	AGAP011667	31190906	31225576	None	2712	386	42352	No_or_no_constitutive_exon
GCTGGATAAGCCGTCGCTTGCGGCGAATGCCACCGCCACGGATGGGGCAGGT	31396147	31396390	31396440	31396388	-1	3L	AGAP011688	31395603	31403654	None	2712	386	42352	No_or_no_constitutive_exon
CTCGGTACGCGAAATGGCAACCTGATGAACATTGGGCCCGGTGTGGGCAGCA	31518289	31518398	31518239	31518291	1	3L	AGAP011695	31489957	31518398	None	2712	386	42352	No_or_no_constitutive_exon
GCAGCAGCAGCGAGCAGCGGCAATAATGGGACGATCGGGCGCCGGGGCAGAC	31736989	31737265	31736939	31736991	1	3L	AGAP011710	31734022	31738388	None	2712	386	42352	No_or_no_constitutive_exon
GACGTCACGAGTCGTACGTTTTGCCAGGTTTTTTTGGGAGGTTAGAATAGGC	32256360	32256571	32256310	32256362	1	3L	AGAP011720	32248399	32261876	None	2712	386	42352	No_or_no_constitutive_exon
GGCGACCAGTGTTGCCACCTCGCTGAGCGTATCGCACGGCGCGGGCGGAGCA	32342399	32343124	32343174	32343122	-1	3L	AGAP011722	32342399	32369675	None	2712	386	42352	No_or_no_constitutive_exon
GCTCCCCCGTCACAACGTCGTCCTCGAGCGGAAAGGCAGCGGGCTCGAAGAA	32866203	32866924	32866153	32866205	1	3L	AGAP011746	32865202	32871725	None	2712	386	42352	No_or_no_constitutive_exon
GATCGGTGAGGGCCCGGCCGGTACCGGTGGGGATGCCGGATCGGGCGAAGCG	32932447	32932941	32932991	32932939	-1	3L	AGAP011754	32930391	32935636	None	2712	386	42352	No_or_no_constitutive_exon
GACAGGATGTGAGCATCGATGACAAGATTGCCAAGCCGGCGGGTGGTAAGGC	33074901	33075723	33074851	33074903	1	3L	AGAP011769	33071040	33075723	None	2712	386	42352	No_or_no_constitutive_exon
GTTGTGGTCGATGCTCGAAAGTCTTCTACAAGCTCGTCGGGTGGATCGAGCG	33163610	33163661	33163560	33163612	1	3L	AGAP011776	33162114	33166028	None	2712	386	42352	No_or_no_constitutive_exon
TCTCACCGGTGGTCCGCTTGGTCCACCGCCTCCACCGCCCCCGGGTGGAGCG	33706182	33706758	33706808	33706756	-1	3L	AGAP011815	33705847	33712398	None	2712	386	42352	No_or_no_constitutive_exon
GATTGTGGCGGCTGAAACGGCGGGCGATCCTGTGCCACCGATGGGTGAAGAT	33705847	33706047	33706097	33706045	-1	3L	AGAP011815	33705847	33712398	None	2712	386	42352	No_or_no_constitutive_exon
TGCCCCAACGCGCCACTGTTCGATAAAGGCCTGTCTGGAGGTGGGCGAAGAC	33982064	33982867	33982917	33982865	-1	3L	AGAP011843	33982064	33983417	None	2712	386	42352	No_or_no_constitutive_exon
GAGCAGCAAAGCGCGCGGAGGACACTGGGCGAGCTGGCAGGGGACACTAGCA	33990325	33991402	33991452	33991400	-1	3L	AGAP011847	33990325	33995358	None	2712	386	42352	No_or_no_constitutive_exon
GCGCCAGTAAACCGGTGGAACAGTCGAGCAGCACGAGTACGACCGGGCAGAG	34612251	34612691	34612201	34612253	1	3L	AGAP011880	34610026	34613184	None	2712	386	42352	No_or_no_constitutive_exon
TTCTTTAATGCATCTGTTTCTGTGCGGTGGCTTTTTCGGCCGGAGGGTAGCT	35905729	35905845	35905895	35905843	-1	3L	AGAP011988	35903034	35966106	None	2712	386	42352	No_or_no_constitutive_exon
CTGAGCGGTACGGCCCCGAGCCTGGCCGGCAGCATCGGTAACGGGGGCAGCA	36173749	36174214	36173699	36173751	1	3L	AGAP012006	36142288	36174214	None	2712	386	42352	No_or_no_constitutive_exon
CCCACAACCGAAAGCAATAGTAGGAGCGGGCGGAGGAGGGACAGGCGGAGAC	36526618	36526933	36526568	36526620	1	3L	AGAP012023	36522330	36530681	None	2712	386	42352	No_or_no_constitutive_exon
TGTCGTTCAAGAAGTACCACCTGGAGCACCACCGCTACCAGGGCGACGAGGT	37761921	37762473	37762523	37762471	-1	3L	AGAP012111	37761921	37762887	None	2712	386	42352	No_or_no_constitutive_exon
GGGCGGCATGGGTGCCCGGGAGCCGCCGGAACCGTTGGCGGGCGGTGCAGCA	38987151	38987561	38987101	38987153	1	3L	AGAP012219	38984660	38991364	Med1	2712	386	42352	No_or_no_constitutive_exon
AACCAGTAGCGGCCATAGCGAAGGCGTCGTTCGGCTCTCCTGCCGGGAAGCC	38988017	38988811	38987967	38988019	1	3L	AGAP012219	38984660	38991364	Med1	2712	386	42352	No_or_no_constitutive_exon
GCACTGCTAGAACGCATCATCGATCACGTTGGATACGTTGGTGAGGGAAGCG	39289446	39289933	39289396	39289448	1	3L	AGAP012245	39287140	39289933	None	2712	386	42352	No_or_no_constitutive_exon
CACCATCACCACAGCCAGCATCTGCACCAGCCGAACAGTGGCGGGTCGAGCA	39423254	39423809	39423859	39423807	-1	3L	AGAP012255	39420943	39426811	None	2712	386	42352	No_or_no_constitutive_exon
CGGAACAGTAGCAGCAGTAGCAGCAGGAGCGGGTGGAGGAACAGCGGGAGGA	39667531	39667709	39667759	39667707	-1	3L	AGAP012273	39661979	39667911	None	2712	386	42352	No_or_no_constitutive_exon
CCCGCTTGAACCATGAAAATGTCGTGCGCTACTACAACAGCTGGGTGGAGGC	41138086	41138673	41138036	41138088	1	3L	AGAP012368	41135907	41141542	None	2712	386	42352	No_or_no_constitutive_exon
ATTGAACGTTAGAGCGCTTTACAAGCGGTGTGTGTGTTTTGTAGGGGAAGCG	41239124	41239358	41239074	41239126	1	3L	AGAP012377	41237453	41240065	None	2712	386	42352	No_or_no_constitutive_exon
CGTCAGCACCAATACCATCACAACTATAACAGTGGTGAAGATGCGGGCAGCG	41741686	41742023	41742073	41742021	-1	3L	AGAP012403	41736473	41742484	None	2712	386	42352	No_or_no_constitutive_exon
GGACGTGAGGTCAACCGCTACCCAAACTGATGATTACGAGGGAAATTCAGCT	41771932	41772379	41771882	41771934	1	3L	AGAP012409	41771463	41773010	GNBPA2	2712	386	42352	No_or_no_constitutive_exon
TTCTCTTTGCGTACGTGCCATGGGTTTAGTACTTGGTCTAATGGGCGTAGCA	1304212	1304327	1304377	1304325	-1	3R	AGAP007808	1302368	1315963	None	2712	386	42352	Yes
GCTGCATAAATGGCTGCTTTCCCTCTCTTTCCCGTCCGCTGGGTGGGTAGGT	2350395	2350495	2350345	2350397	1	3R	AGAP007863	2338628	2352971	None	2712	386	42352	No_or_no_constitutive_exon
AACGCGTCCAACTCGTCGCGCCGCTGCTCGGAAAGCATGGGGCTGGGCAGCT	2610531	2611333	2611383	2611331	-1	3R	AGAP007905	2610531	2619915	None	2712	386	42352	No_or_no_constitutive_exon
CCAATTGATTGGCCCAAAGGGGTAATGAGGGACCCGGGGCGGGAAAAAAGTA	2661747	2661938	2661697	2661749	1	3R	AGAP007908	2659683	2661938	None	2712	386	42352	No_or_no_constitutive_exon
ATGTGCTACAAAACTGGATACATTTGCGTTAGAGAGAGGGAAGGATAGAGAG	3768878	3768912	3768828	3768880	1	3R	AGAP007986	3762722	3768912	None	2712	386	42352	No_or_no_constitutive_exon
TTTTCTTTTCCGCCATAAAAATGCGACACCACCTCAACCCCCGGGGACAGGT	4011544	4011600	4011650	4011598	-1	3R	AGAP008006	4009435	4011846	None	2712	386	42352	No_or_no_constitutive_exon
ACGAAACGATCGCTATCCGAGCGACAACGTACGATGCAGCGGGCACGGAGGA	5657146	5658091	5658141	5658089	-1	3R	AGAP008098	5643872	5659901	None	2712	386	42352	No_or_no_constitutive_exon
CGTTCATCAACCCTCCTGGTGCTTTGATTGCTTTTGGGCGGGCGAAACAGCT	5793108	5793171	5793221	5793169	-1	3R	AGAP008103	5785551	5793809	None	2712	386	42352	Yes
TTTCCTCCTTTTCTTTACATAAACACCATTTTGCTGGGCTGCATGAGTAGAT	6516618	6516772	6516822	6516770	-1	3R	AGAP008189	6515394	6518101	None	2712	386	42352	No_or_no_constitutive_exon
TTTCCAAACGGGAAAGGACGCGGGAGAAGATCATATCCACACAGGGCCAGTG	7266771	7266925	7266975	7266923	-1	3R	AGAP008231	7265355	7270554	None	2712	386	42352	No_or_no_constitutive_exon
AAAATCATGCAATTTTATCTTTTCATTTGATTACGCCGCGAAACGGGCAGAG	9410302	9410614	9410664	9410612	-1	3R	AGAP008336	9409638	9411447	None	2712	386	42352	No_or_no_constitutive_exon
AGTGCGCAACTAATAAATCCATTTTACTTTTCTATTTTTTTGGGGGCTAGAA	10116941	10117363	10117413	10117361	-1	3R	AGAP008377	10115599	10117543	None	2712	386	42352	No_or_no_constitutive_exon
GCAAAGAAAGATTTTAAATGCATTTTAATCGTTTGCGTGGGGGTGGGCAGGT	10359280	10359626	10359230	10359282	1	3R	AGAP008403	10356644	10360168	None	2712	386	42352	No_or_no_constitutive_exon
TCACCGGCACGGCCCGGTACGCCTCGATCAACACGCACCTGGGCATCGAGCA	11049864	11050254	11049814	11049866	1	3R	AGAP008476	11018913	11050254	None	2712	386	42352	No_or_no_constitutive_exon
ACGTGTACCACGCCGAAGCGCGATTCTTCCAATTCGGCTGCTACGGGAAGCA	11117435	11117708	11117385	11117437	1	3R	AGAP008482	11106601	11133243	None	2712	386	42352	No_or_no_constitutive_exon
GCTACCCGGTGGACCGGCGTCAATGTCATCATCGAAGGGCTCGGACGGAGGC	11129293	11130122	11129243	11129295	1	3R	AGAP008482	11106601	11133243	None	2712	386	42352	No_or_no_constitutive_exon
GCCACGATCAACGCCTCACCGGCTGGCGTATCGTACGTGGGGCGCGGCAGTG	11208051	11208190	11208240	11208188	-1	3R	AGAP008486	11206158	11209551	None	2712	386	42352	No_or_no_constitutive_exon
CGCCCACAAGAGCATCGGAACGAAGGGCATGTGCGTGAGGGCATGGGCAGTG	17373335	17374365	17374415	17374363	-1	3R	AGAP028056	17372915	17374800	None	2712	386	42352	No_or_no_constitutive_exon
CGCTTTTCCCCTTTCTTTCTTTCTTTCCTCGGTGACTCGGGAATGCACAGGT	18054897	18055857	18055907	18055855	-1	3R	AGAP008802	18054897	18056796	Pgk	2712	386	42352	No_or_no_constitutive_exon
TTCATGATTATCAAGATTACTAATTATGGTATTCATTTTCGGGGTTACAGCA	18101174	18101316	18101124	18101176	1	3R	AGAP008807	18089722	18104161	None	2712	386	42352	No_or_no_constitutive_exon
AAATCCTTTCACCTCGTGCTCGTCTCCACTCCCTATCAACGCGGGGATAGGT	20240044	20240175	20240225	20240173	-1	3R	AGAP008878	20239216	20243761	None	2712	386	42352	No_or_no_constitutive_exon
CCACTGTATTGATCGTTGTGGTTTGTTTGTCCTTTTTTTGGGGCGGGTAGAT	21317034	21317276	21316984	21317036	1	3R	AGAP008941	21315684	21317276	None	2712	386	42352	No_or_no_constitutive_exon
ATCGCTCTAATGGGTTGTTTTGTTCACTCTGCTTCACTGTGGGGATCCAGGC	23009128	23009219	23009269	23009217	-1	3R	AGAP009001	23005230	23012975	None	2712	386	42352	No_or_no_constitutive_exon
TCCGCTCGCTTTGCACCATTGCGCATACCCACTAAACGGGGACAAAAAAGAA	25010121	25010316	25010366	25010314	-1	3R	AGAP009062	25010121	25020810	None	2712	386	42352	No_or_no_constitutive_exon
GAACGTGGCCACCGGTGAGGGGCTGAATGCCGCGAACGGGGGCAAGATAGTG	26061110	26061541	26061591	26061539	-1	3R	AGAP009115	26060033	26136369	None	2712	386	42352	No_or_no_constitutive_exon
CTTTTCCACTGTCATATCACGCACACACACACACACATACACGGGTGCAGGT	28368507	28368632	28368682	28368630	-1	3R	AGAP009183	28368507	28377103	None	2712	386	42352	No_or_no_constitutive_exon
ACACAATCGGTAAAACAAGCTCTAAAATAATGCAACTATTTGGGGTACAGCT	28655523	28656232	28655473	28655525	1	3R	AGAP009202	28654699	28656232	None	2712	386	42352	No_or_no_constitutive_exon
TGTGCTGTCTGTTTGATCGCAGTTGCTTCTACCTTTGGGACGGTGGATAGAT	29660166	29660261	29660311	29660259	-1	3R	AGAP009249	29657636	29661106	None	2712	386	42352	No_or_no_constitutive_exon
TGTGCTGTCTGTTTGATCGCAGCTGCTTCTACATTTGGGGCGGTGGATAGAT	29843677	29843760	29843627	29843679	1	3R	AGAP028179	29843190	29844562	None	2712	386	42352	No_or_no_constitutive_exon
GACGAAAATGTGGCGCACGAAACGGGGACGTACGCGACGGCGGGATGCAGGT	30872512	30872640	30872462	30872514	1	3R	AGAP009291	30872089	30876039	None	2712	386	42352	No_or_no_constitutive_exon
CTCTCTAACGTGGCACTGTTGTTTGTTGGGGGTTTTATTTTTGGGAACAGGA	30922709	30922875	30922659	30922711	1	3R	AGAP009302	30920061	30926401	None	2712	386	42352	No_or_no_constitutive_exon
GCGACGACGACGGGCAGCGGAGCAGCAGCAACAGCAGCATCGGGCAGCAGCA	31567219	31568196	31568246	31568194	-1	3R	AGAP009344	31564661	31568936	None	2712	386	42352	No_or_no_constitutive_exon
GGTCAGCAGCAGGGGGCGGGTACGGCGCCGCTCCGGAATGCGGGCGGCAGCA	32212862	32213177	32212812	32212864	1	3R	AGAP009400	32132051	32216768	None	2712	386	42352	No_or_no_constitutive_exon
ACCGCCTCGCCGCCCCGCACCTCCATCAACAGTGGTACGGGGATGGGAAGTG	33183939	33183989	33184039	33183987	-1	3R	AGAP009426	33183820	33184900	None	2712	386	42352	No_or_no_constitutive_exon
TCGGTGCGCCCGGTGGCCAAACGTACAGCAATATGGCGCCCGGGAGTCAGCT	34959673	34960600	34960650	34960598	-1	3R	AGAP009503	34959673	34961344	None	2712	386	42352	No_or_no_constitutive_exon
TCGGTCTTTATTTATTTACATTGCTGTGCTCACTGTGCGGTGGGATTAAGAA	35051835	35051837	35051785	35051837	1	3R	AGAP009514	35049850	35054224	GPRGBB3	2712	386	42352	No_or_no_constitutive_exon
CTGGCCGGTTTTGCAGTATCGGTTGTGGTTTTCTCACATTGGGTGCAAAGTG	36162608	36162834	36162884	36162832	-1	3R	AGAP009560	36152799	36175571	None	2712	386	42352	No_or_no_constitutive_exon
CAAAGGCGTGACTCGATGAAAGACTCCGACTCAGGGTCGGTGCAGGGTAGTG	36154465	36154899	36154949	36154897	-1	3R	AGAP009560	36152799	36175571	None	2712	386	42352	No_or_no_constitutive_exon
TGGAAGCCATATTTCGTGTCGCATGATGGGGAGCTTAGGGAGATAAGTAGGG	36404978	36405095	36405145	36405093	-1	3R	AGAP009575	36396358	36406327	None	2712	386	42352	No_or_no_constitutive_exon
TACCGGGCTTACCTTTCTCTCTCCCCCTCAACACACACGCGGGCACGCAGTG	36841999	36842293	36841949	36842001	1	3R	AGAP009596	36830056	36870512	None	2712	386	42352	No_or_no_constitutive_exon
GGAACGGCGGGCCCTGAAATGGCAAACGGTGGAGCGAATGGGACAACCAGCT	36987675	36988202	36987625	36987677	1	3R	AGAP009608	36986647	36989742	None	2712	386	42352	No_or_no_constitutive_exon
TGTCCGGTGATGCTAGTCAGCAGGTGATATCGACCATCGGGCCGAGCAAGAT	37406930	37407124	37406880	37406932	1	3R	AGAP009638	37406420	37422931	None	2712	386	42352	No_or_no_constitutive_exon
CACCAGCCCCACCACTACCAGCAACATCTCACCCAGCAGCTGGAGGGCAGGG	37638970	37639511	37638920	37638972	1	3R	AGAP009657	37638479	37639511	None	2712	386	42352	No_or_no_constitutive_exon
TTATCCTCTTTCAGCTAAACCAACCGACGCGTTGGACTTGGAGCGGGCAGGC	37669814	37670497	37670547	37670495	-1	3R	AGAP009659	37669166	37675280	None	2712	386	42352	No_or_no_constitutive_exon
CGGCGCGGGGATAGCCGGGACAGGGGTACGGCCGGGCAGCGGGGGGACAGTC	37669166	37669437	37669487	37669435	-1	3R	AGAP009659	37669166	37675280	None	2712	386	42352	No_or_no_constitutive_exon
CTTTGCGATTAGGAAATCGGGTTCGTCTTCTCCATCCTTCGCTGTGGGAGCG	37751111	37751649	37751061	37751113	1	3R	AGAP009662	37749769	37752537	None	2712	386	42352	No_or_no_constitutive_exon
CGGGTCGGCGGGCGGCTCCGGACTGGGTGGTGGTGGTGGTATGGGTGCAGGG	37788800	37789249	37789299	37789247	-1	3R	AGAP009664	37779743	37791731	None	2712	386	42352	No_or_no_constitutive_exon
GGAGGACGTGCAACTGCATGCAAAAATGCTCCACTCTTGGGTGGCAATAGGG	38708031	38708285	38707981	38708033	1	3R	AGAP009688	38705706	38708285	None	2712	386	42352	No_or_no_constitutive_exon
GGGTAGGGTAAAGGGATGCTGATGGTCTGATTGGTGGACAGCAGTGGGAGGG	38961433	38961489	38961539	38961487	-1	3R	AGAP009694	38961433	38972382	None	2712	386	42352	No_or_no_constitutive_exon
CCATTCCCGCCGGCGAATACCTGCTCTCGCCGGACGCCAGTACTGGGGAGGA	39226544	39226720	39226494	39226546	1	3R	AGAP009708	39226304	39227227	None	2712	386	42352	No_or_no_constitutive_exon
CCGCTTGTGCCATGTGCCGGGTCTCAAAATGATTCGTGTGGGACTAAAAGTA	39466090	39466222	39466040	39466092	1	3R	AGAP009711	39465521	39470599	None	2712	386	42352	No_or_no_constitutive_exon
GTAAAAGCTTGCCACTTCCGCCAGCCACCAACGGTACCCAGTGGGGTCAGGC	39470150	39470307	39470100	39470152	1	3R	AGAP009711	39465521	39470599	None	2712	386	42352	No_or_no_constitutive_exon
AAAAAAGTGAGAATAGAAAAAAAAGTGGCAACATTAAAATAAACGGGGAGAA	39956021	39956107	39956157	39956105	-1	3R	AGAP009716	39950253	39970989	None	2712	386	42352	No_or_no_constitutive_exon
ATAGAAACTTAACGTCTGCAAGAGTTAAATTATTCGTGTGGGACCAAAAGTA	40250709	40250852	40250659	40250711	1	3R	AGAP009717	40236126	40255901	None	2712	386	42352	No_or_no_constitutive_exon
GTAAAAGCTTGCCACTTCCGCCAGCCACCAACGGTACCCAGTGGGGTCAGGC	41208102	41208280	41208330	41208278	-1	3R	AGAP009723	41206907	41229906	None	2712	386	42352	No_or_no_constitutive_exon
CGTCGTGTTCGTAACTATTCGGTGAAAATGCTCTGTGCACGTACGGGTAGCT	41623156	41623346	41623106	41623158	1	3R	AGAP009725	41575830	41640871	None	2712	386	42352	No_or_no_constitutive_exon
ACTGCTCATCAAACATACATACCGTGTTACCGGCCCCTGGGGGATAACAGGT	41747155	41747293	41747105	41747157	1	3R	AGAP009726	41719745	41776937	None	2712	386	42352	No_or_no_constitutive_exon
CAAAACGGTGACATCCCGGACTTTCCCGCGTCCACGTCCGGGACGGGCAGCA	42792186	42792305	42792355	42792303	-1	3R	AGAP009774	42791947	42812218	None	2712	386	42352	No_or_no_constitutive_exon
TGGAAACGATCAAGGCGGCCGACGACGAGCATCGGATACCGGGCACAAAGAT	43075213	43076113	43075163	43075215	1	3R	AGAP009776	43074973	43076845	None	2712	386	42352	No_or_no_constitutive_exon
CTGTTCTATCAGTCCAGCTTGGACGTGGAGCAACGGACGGCGGCAGGGAGTG	43245588	43246241	43246291	43246239	-1	3R	AGAP009780	43237505	43252447	None	2712	386	42352	No_or_no_constitutive_exon
GCAATACTCCGAAAGACGGTCGGATGGAGCCCACCGAAAAGAGGGTACAGCT	43245061	43245504	43245554	43245502	-1	3R	AGAP009780	43237505	43252447	None	2712	386	42352	No_or_no_constitutive_exon
TATGCACAGCAGCAGCGTTGGAAGCACGGGCAGCACGGGTGGGGCGGGAGCG	43242690	43242899	43242949	43242897	-1	3R	AGAP009780	43237505	43252447	None	2712	386	42352	No_or_no_constitutive_exon
ATCGTTAACATAAAATCTTTTTCTTTCTTTCTCGGTAAACGCGGGATTAGAA	43258622	43258875	43258572	43258624	1	3R	AGAP009781	43257178	43259063	loqs	2712	386	42352	No_or_no_constitutive_exon
CAACGTACCTGGCGCGGCCGGATACTACCCCGGCAAGGGATACGGCGAAGGG	43280677	43280889	43280627	43280679	1	3R	AGAP009785	43279074	43280889	None	2712	386	42352	No_or_no_constitutive_exon
TCTTCTTTCCATTTCTTTCCCGGGGCCCTTCCGTTACATCACGGGCGCAGAA	43452036	43452170	43451986	43452038	1	3R	AGAP009795	43449019	43471781	None	2712	386	42352	No_or_no_constitutive_exon
GGGAGGGCGACAGCGTTGCGGAGCGCTTGATTTGTGATGCTCGGGAAAAGAC	43620659	43620887	43620937	43620885	-1	3R	AGAP009799	43583845	43641381	ABCC13	2712	386	42352	No_or_no_constitutive_exon
ACCACACCCAACTGGCAAATCACTCCCGATCCCATACCGTACGGGGGCAGCG	43707002	43707217	43707267	43707215	-1	3R	AGAP009807	43706643	43708261	None	2712	386	42352	No_or_no_constitutive_exon
AATTGGTGTTTTGCTCTATTCTTATTGGTTCTAGCAGTTAATGGGAATAGCG	43855907	43856070	43855857	43855909	1	3R	AGAP009827	43852873	43857372	None	2712	386	42352	No_or_no_constitutive_exon
CCAGAAAAGCCATCGCTATTGGCAACGGGAGCATACGGGGCGGCGGCAAGCG	44503643	44503783	44503593	44503645	1	3R	AGAP009860	44497196	44522724	None	2712	386	42352	No_or_no_constitutive_exon
GATGGGCAACAGCTTCATAAACTTTTCCTCCCCAACGCCGACGGCGGGAGCT	45220346	45220552	45220602	45220550	-1	3R	AGAP009915	45215531	45220856	None	2712	386	42352	No_or_no_constitutive_exon
TACATGAGCGGTCAGATCGGACCGTTGGGTAACAATATGGGAAGCAAAAGCA	45218911	45219185	45219235	45219183	-1	3R	AGAP009915	45215531	45220856	None	2712	386	42352	No_or_no_constitutive_exon
TATGTCCCATCAACCGGATGGGGAACCGGTGGCGGCGGGAAATGGTGTAGTG	46100539	46100902	46100489	46100541	1	3R	AGAP009950	46097217	46105196	None	2712	386	42352	No_or_no_constitutive_exon
GATGTTAAACTACGCTATTACGCTACCGGCTGCAGTACTCGAGTGGGAAGGA	46828505	46828619	46828455	46828507	1	3R	AGAP009965	46822316	46847194	None	2712	386	42352	No_or_no_constitutive_exon
GGCGGTGTTGGGGCAGGTGGCAATGCTGGCAGTGGGGGTGGTGGTGGAAGTG	46933401	46935061	46935111	46935059	-1	3R	AGAP009972	46929763	46936269	None	2712	386	42352	No_or_no_constitutive_exon
AAATCATCGCGTAGTGGGAGCGGTGCGGGCACAAACACGGGTAGCAATAGCT	46930830	46931193	46931243	46931191	-1	3R	AGAP009972	46929763	46936269	None	2712	386	42352	No_or_no_constitutive_exon
TCGCCGGGAGGATCACAACCTCCGTACCAGGGCCCGATGGGAACGACGAGTT	46984549	46985159	46985209	46985157	-1	3R	AGAP009975	46981285	46995471	None	2712	386	42352	No_or_no_constitutive_exon
ACGTTTGTTTTTGCAATGACTCACATGTGTTTACTTTCGCCGGGGTGTAGCC	47243651	47244399	47244449	47244397	-1	3R	AGAP009985	47243651	47244954	None	2712	386	42352	No_or_no_constitutive_exon
TTGCTAATATTCATCCATCGACTCATATCGTGTTTCTTCTCGGGTGACAGCA	47379127	47379234	47379284	47379232	-1	3R	AGAP009995	47368668	47395232	None	2712	386	42352	No_or_no_constitutive_exon
AACGGACAGGTGATGACGATGGTGCGGGAGGAATTAACGGGGATGTCGAGCG	48709075	48709543	48709025	48709077	1	3R	AGAP010088	48706183	48717387	None	2712	386	42352	No_or_no_constitutive_exon
CTACCTGTTTTTTTCTCGTGCCCTCTCGATTGGCTGTACGTAGGGAGGAGGG	49919432	49919607	49919657	49919605	-1	3R	AGAP010175	49913798	49928922	None	2712	386	42352	No_or_no_constitutive_exon
TATTCCGTTTGCAGACATCCATCGAACGGGGGGAAGTCAAGCGGGTGGAGGC	49954399	49955724	49954349	49954401	1	3R	AGAP010180	49952490	49955724	None	2712	386	42352	No_or_no_constitutive_exon
GTATTTTATTTTTTCTCTACTATGCTTTGCTTTACCGCGGGAACGAACAGAC	110584	110682	110732	110680	-1	X	AGAP000009	97669	114021	None	2712	386	42352	Yes
CCAATTGTTTGCCGCTGATTTATTTATTTTTTCTACCTTTGGGTTGCAAGTT	225688	225756	225638	225690	1	X	AGAP000017	212900	233685	None	2712	386	42352	No_or_no_constitutive_exon
CGTCCCCGCTACGATCCTTGTCTGGTGGGGGGCGGTGTGAACGGGCCGAGCG	528514	533159	533209	533157	-1	X	AGAP000042	528362	534266	None	2712	386	42352	No_or_no_constitutive_exon
GTATCTGTGTGCGCGTGTGTGTTTTGGTCATAATAAACCCCGGAGGGAAGGA	870392	870718	870342	870394	1	X	AGAP000054	850500	891167	None	2712	386	42352	No_or_no_constitutive_exon
TGACTTGAGTCCTAAGATTTCCTATTTCTCATTTCAGGCACGTACGGGAGCG	2949024	2949181	2948974	2949026	1	X	AGAP000175	2943797	2950913	None	2712	386	42352	No_or_no_constitutive_exon
CAACCACCAACCCGATAAAAAAATAAACACGCACAACTCCGACCGGGCAGCG	2950818	2950913	2950768	2950820	1	X	AGAP000175	2943797	2950913	None	2712	386	42352	No_or_no_constitutive_exon
TTCTGTGCGCGCGTGTGTGTGTACGTGTATGGTGGGTATCGGGCGCAGAGCT	3035029	3035466	3035516	3035464	-1	X	AGAP000185	3032329	3045852	None	2712	386	42352	No_or_no_constitutive_exon
TTGTTCATCATTCACAAATTTTGCGGTACGTATACTGACTGGGCCAGCAGTG	3456040	3456220	3456270	3456218	-1	X	AGAP029050	3429124	3458785	None	2712	386	42352	Yes
TAACGCCTCCACTAATTCCAATTCTCAATTCTCCCGTGGTGTGGGTGTAGAA	3486693	3486851	3486901	3486849	-1	X	AGAP000214	3484492	3493483	None	2712	386	42352	No_or_no_constitutive_exon
TCCACGATCAAACCGCCGGCCGAGGTGCTGGGCAACCACGGGCGGGCCAGGC	4237147	4237368	4237418	4237366	-1	X	AGAP000225	4180963	4238447	None	2712	386	42352	No_or_no_constitutive_exon
TTCCTTCGTAACCCGCCTCCTCCCTCCCCTTCGGTGTGTACCGGGAGCAGCG	4396435	4396524	4396574	4396522	-1	X	AGAP000234	4388903	4408998	None	2712	386	42352	No_or_no_constitutive_exon
AGCTGCTGCCGGTGTACCATCGCGCCGAGCGCAACGGGACGGGCGAGAAGGA	4573696	4574704	4573646	4573698	1	X	AGAP000248	4572838	4574704	None	2712	386	42352	No_or_no_constitutive_exon
TTTTGTTTATGGTTTCTGTTTTGCTTTTTTTTGGGGGGGGGGGGGGACAGGT	4609807	4610402	4610452	4610400	-1	X	AGAP000253	4609807	4611233	None	2712	386	42352	No_or_no_constitutive_exon
CCGTTTTTCCAACCTCCATTTCATTGCCGCACCGCAATTGGGGCAAGCAGGA	4981149	4981296	4981346	4981294	-1	X	AGAP000269	4978231	4981700	None	2712	386	42352	No_or_no_constitutive_exon
GCCCCTGTGACCACCGCCAGGCAAGAAAAGTCTAATGAAGTGGAAGGGAGCA	5149701	5149919	5149969	5149917	-1	X	AGAP000292	5148797	5184666	None	2712	386	42352	No_or_no_constitutive_exon
GTCTTTTAGCGGACGATTTCGACGACGACGAGCTGCTGGGCGACGGGGAGTC	5439799	5439859	5439909	5439857	-1	X	AGAP000307	5433338	5444836	None	2712	386	42352	No_or_no_constitutive_exon
GATCAGAAACAGTTTTACTCATACAGTGCTTACTTTTGGGGACGGTCAAGGT	5693377	5693527	5693327	5693379	1	X	AGAP000320	5679567	5695844	None	2712	386	42352	No_or_no_constitutive_exon
GGCACACCGCAGCCTTCCTCGCTCCCGTCCGCCACCGGGTCGGAGCTGAGCG	6905028	6905182	6905232	6905180	-1	X	AGAP000380	6905028	6928907	None	2712	386	42352	No_or_no_constitutive_exon
GCCCTGCAGCTCACTACCTCCTCGTCCGCGTCCGCCATCATCGGGGCGAGCC	7366296	7366596	7366246	7366298	1	X	AGAP000410	7356911	7369332	None	2712	386	42352	No_or_no_constitutive_exon
ATTCTCTCTGCCTCTTCCTTGCAAACGCCGCTTTGGGGCAAACCGAACAGTA	7924238	7924317	7924188	7924240	1	X	AGAP000456	7918699	7926877	None	2712	386	42352	No_or_no_constitutive_exon
TTGTCCGTGTGTGTGTGTGTGTGTGTTGTAATGGGGGACTGGGATGGTAGCT	8445602	8445827	8445552	8445604	1	X	AGAP000483	8442606	8451330	None	2712	386	42352	No_or_no_constitutive_exon
CTCTACTGACTTGCCATCGACACAGCCGGCCAAGCAAACGGAACGGGAAGCA	8705275	8706945	8706995	8706943	-1	X	AGAP013265	8705275	8710478	None	2712	386	42352	No_or_no_constitutive_exon
AAAAAAAACCTCTCCCCGCTCCAACAACACAGCTGTCACCGGGTCGCGAGTG	10064485	10064943	10064435	10064487	1	X	AGAP000567	10043202	10071070	None	2712	386	42352	No_or_no_constitutive_exon
ATCGCTGGGACGGCCGGGCCGCGGGCCGGCAGCGTGGCCGGGCTGGGCAGCG	10144618	10146565	10144568	10144620	1	X	AGAP000576	10135397	10146715	None	2712	386	42352	No_or_no_constitutive_exon
TTTACGTACCGGTAAGCAAGCCCGTTGCAGGTGCTCCGCGGCGGGTTGAGCG	11388868	11388931	11388818	11388870	1	X	AGAP000635	11387692	11397817	None	2712	386	42352	No_or_no_constitutive_exon
GGGACTGTGATATTGGATGAGAGTTTCCTTCACTCGGCACGGGCGTACAGAT	11470987	11471355	11471405	11471353	-1	X	AGAP000639	11415444	11488785	None	2712	386	42352	No_or_no_constitutive_exon
CGAGAGCGACGAGGATGGCGAGAAGGGGCAGGAGGAGGGCGCCCAGGAAGAT	11518000	11518546	11518596	11518544	-1	X	AGAP000646	11508184	11520692	None	2712	386	42352	No_or_no_constitutive_exon
CAGCACTTGGCCGTGTAGCGGTGTGTACTGATGCGGGTGGGGGCGGGCAGAA	12142608	12142905	12142558	12142610	1	X	AGAP000684	12135380	12147837	None	2712	386	42352	No_or_no_constitutive_exon
ACAAACTTCGGCCGCTTCACGTACTGACCCGTGCGACGTGGGCACTAAAGAT	12529702	12530185	12529652	12529704	1	X	AGAP000697	12519278	12536726	None	2712	386	42352	No_or_no_constitutive_exon
GCCGGCGGTGCACTCGGTGTCGGAGGAGCGCACGGTGGACCGGGTGGCAGTG	13970656	13971813	13971863	13971811	-1	X	AGAP000779	13969856	13978437	None	2712	386	42352	Yes
AATAAACATACCTCCTCGGATCTATGCCAGGCACCGAAATAATGGGCTAGTT	15755375	15756494	15756544	15756492	-1	X	AGAP000854	15755375	15765168	None	2712	386	42352	No_or_no_constitutive_exon
AGGAAAACAATAATTGATTGTATTTTATGTTTTTGATTTTCCGGGAATAGCA	16156311	16156371	16156421	16156369	-1	X	AGAP000867	16156070	16158302	None	2712	386	42352	No_or_no_constitutive_exon
CTCCACTGTCGTTCTCCTCGTACGTGCGTGTGTGACGTTTGGGAACGCAGGA	17557956	17558157	17558207	17558155	-1	X	AGAP013495	17555926	17564864	None	2712	386	42352	No_or_no_constitutive_exon
TCGACACGATCATCACGCAGGCCAGCGACGACAGTAGCGCGGGGCCGAAGGG	17611608	17611868	17611918	17611866	-1	X	AGAP000932	17601861	17614708	None	2712	386	42352	No_or_no_constitutive_exon
CGGCCGCGCCGGACGGCATGTCCCGCTCGGACCCGTACGGGATGATGCAGCA	18320213	18320947	18320163	18320215	1	X	AGAP000948	18319985	18320947	None	2712	386	42352	No_or_no_constitutive_exon
ACACTTCGCATTTTCGTGTTTTTTGTTTTTGTTTCTTGGGAAAAACGCAGGC	19630447	19630562	19630397	19630449	1	X	AGAP001022	19629895	19640578	GPRCCK1	2712	386	42352	Yes
ATAATGTGTGAAGCTGTAGCAGAATCTTCGCGTGAGGCGGGCACGAGCAGGT	20029434	20030812	20030862	20030810	-1	X	AGAP013541	20029434	20030978	None	2712	386	42352	No_or_no_constitutive_exon
TGATGATCTGATTTTGTGATTTTTTTTCACTCTGCTTCAGGTTGGGATAGGT	9160404	9160734	9160784	9160732	-1	UNKN	AGAP012502	9124810	9163451	None	2712	386	42352	No_or_no_constitutive_exon
TATTGTAAAAACAAAACATTTTTCCATATTTTTTTGGGTTCAAAACAAAGCG	17437954	17438064	17438114	17438062	-1	UNKN	AGAP012581	17437538	17438715	None	2712	386	42352	No_or_no_constitutive_exon
TTTAGCGGTAAGATAGGGGTAAATTAAGTCCGATTTGTCTGACTGGGCAGTA	21146354	21146503	21146304	21146356	1	UNKN	AGAP012621	21145273	21146503	None	2712	386	42352	No_or_no_constitutive_exon
ATTACTACACGTTCCACTTTTAGAAATGTCGGCAGAAATGGGCCGGGGAGCG	40240769	40240975	40241025	40240973	-1	UNKN	AGAP012928	40240497	40241194	None	2712	386	42352	No_or_no_constitutive_exon
