# Supplementary material for: Widespread Separation of the Polypyrimidine Tract From 3′ AG by G Tracts in Association With Alternative Exons in Metazoa and Plants
Source: Front Genet. 2019 Jan 14;9:741. doi: 10.3389/fgene.2018.00741 (PMC6339879; doi:10.3389/fgene.2018.00741)
Supplement: DATA FILE S2 — Sequences of REPAG 3′ SS from each species of metazoa, plants and protists. [file Data_Sheet_2.zip › Supplementary data 2/Protists_Release38_tetrahymena_thermophila.txt]

REPA_GGG_Sequence	Exon_Start	Exon_End	Pos_-50	Pos_+2	Strand	Chromosome	GeneID	Gene_Start	Gene_End	Gene_Name	Number_of_REPAs	Number_of_REPAs_has_GGG	Number_of_Intron(Intra_genic_Region)	Upstream_Constitutive_Exon
ACACATCAAATAATTAACTTTAAATTTATTTTTTTTTTTTTTGGGAGTAGGC	842685	842894	842635	842687	1	GG662603	TTHERM_00151660	831968	851290	None	29234	31	88739	No_constitutive_exon_found_in_species
ACAAGATATTAAAGAAAATATTATTTATTCCTCTAATAAACTAAGGGTAGGT	1020535	1021170	1021220	1021168	-1	GG662603	TTHERM_00152120	1019663	1021571	None	29234	31	88739	No_constitutive_exon_found_in_species
TTTTATCAATCATATTTTTATAAATTAATAATACAAGGGAAAAACAATAGAT	238721	238846	238896	238844	-1	GG662857	TTHERM_00198190	234163	239574	None	29234	31	88739	No_constitutive_exon_found_in_species
ATAAAAGTTTAAGCTGATATTTTCTTATTTTCTTTTTTTTATCACGGGAGGC	45457	45562	45612	45560	-1	GG662647	TTHERM_00249700	40397	45877	None	29234	31	88739	No_constitutive_exon_found_in_species
ATCTTTCTCGAATATATGAAATATGTAAAATCTTTGGGTTTTAAGGATAGGC	117545	117623	117495	117547	1	GG662647	TTHERM_00250880	116715	117623	None	29234	31	88739	No_constitutive_exon_found_in_species
GTCAATTTTTTGAAAATTTTAAACTTATGAAAAATGGGTTAAAAATGAAGAA	558138	558163	558213	558161	-1	GG662647	TTHERM_00255630	558138	561509	None	29234	31	88739	No_constitutive_exon_found_in_species
AACTTTAATTAATAATCAATGTGATTAATTTATATTTTTGGGTCAAATAGGG	377071	377663	377021	377073	1	GG662830	TTHERM_00263100	376070	377663	None	29234	31	88739	No_constitutive_exon_found_in_species
CAACTAAACTATTTGGGCAAAAATCAATTCCTACATATTTATAAGGGTAGTA	576508	576743	576458	576510	1	GG662649	TTHERM_00717780	574089	577432	None	29234	31	88739	No_constitutive_exon_found_in_species
ATTTTAACAATTTCGTAAAATTTGAATAGAGCCTGTGGGTAACAAAAAAGGT	181158	181260	181310	181258	-1	GG662536	TTHERM_00420220	178490	181390	None	29234	31	88739	No_constitutive_exon_found_in_species
ATTTTATATGTTTATATTAATTTAGATTAAATTTTTGGGTAAAATTTAAGGT	546043	546136	545993	546045	1	GG662536	TTHERM_00421090	543898	546280	None	29234	31	88739	No_constitutive_exon_found_in_species
CCAAATTAAATAGAAATAAGATATTAAAAAAATTGTATTTAATGGGACAGGA	69584	69629	69679	69627	-1	GG662622	TTHERM_00470590	66890	69809	None	29234	31	88739	No_constitutive_exon_found_in_species
TCTATTTATTTAATAAAAATTTTTTTTAACTTAATTTTTGGGTAAAATAGGT	181453	181555	181605	181553	-1	GG662622	TTHERM_00470930	177957	183499	None	29234	31	88739	No_constitutive_exon_found_in_species
TAAATAAATCAAATTTTTGTTTATAAATATATTTATATTGGGAATAATAGAA	509201	509404	509454	509402	-1	GG662472	TTHERM_00475360	509201	510313	None	29234	31	88739	No_constitutive_exon_found_in_species
GATCTTATTCCAAAAAGCTATATTTTCTTTATAAGGGGTAAATAAATCAGGT	213937	213979	214029	213977	-1	GG662455	TTHERM_00532410	212364	227885	None	29234	31	88739	No_constitutive_exon_found_in_species
AAAAACCATCTTAATTAAGGTCCTCAGTTAAATATAAAATTTAAGGGTAGGT	69963	69994	69913	69965	1	GG662781	TTHERM_00592870	68605	72163	None	29234	31	88739	No_constitutive_exon_found_in_species
CTGAAATTAATTCTAATCTTCTTATGCCTATTTACTGGGGTAAAAATAAGGG	419246	419254	419196	419248	1	GG662864	TTHERM_00541548	418186	419254	None	29234	31	88739	No_constitutive_exon_found_in_species
ATTAACAGATGGTAGATCACCTTCTAAATTCTCAAGGGTAAAATAACTAGGA	435064	435460	435510	435458	-1	GG662641	TTHERM_01212880	435064	440871	None	29234	31	88739	No_constitutive_exon_found_in_species
GAGGATTAATAAATTATATTAAAGATTATAAAATAGGGTTATTATAAAAGGT	67985	68579	68629	68577	-1	GG662620	TTHERM_00599890	64216	68940	None	29234	31	88739	No_constitutive_exon_found_in_species
TCGGATCAAAATTTTGTGGTAATACAGAAGATATCACTAATTGGGAATAGAC	35022	35275	34972	35024	1	GG662685	TTHERM_00757670	34837	36769	None	29234	31	88739	No_constitutive_exon_found_in_species
AATAAGATTTATACTAATCACATTTTAATAATATATATTTTTATGGGAAGCA	59731	59852	59902	59850	-1	GG662311	TTHERM_01123960	57028	60326	None	29234	31	88739	No_constitutive_exon_found_in_species
AAATTTCAAAAGAGGTAATCATATATAACCTGAAGGGGCTAAGAATATAGGA	63410	63650	63360	63412	1	GG662576	TTHERM_00721340	61449	65736	None	29234	31	88739	No_constitutive_exon_found_in_species
AATTAATTAATAATTTTATTTATTTTGTTTGAAAAGGGAAAATAAAATAGGT	168689	168765	168815	168763	-1	GG662786	TTHERM_00735310	164251	172632	None	29234	31	88739	No_constitutive_exon_found_in_species
AAATAATTAATAATTTGATTTATTTTGTTTGAAAAGGGAAAATAAAATAGGT	88943	89019	88893	88945	1	GG662601	TTHERM_00898340	86858	91201	None	29234	31	88739	No_constitutive_exon_found_in_species
AAATATTTTAAATGGAAACAACATTGGTGATGTTGGGGTTTCAGAGATAGGA	18103	18159	18053	18105	1	GG662264	TTHERM_00940280	16514	19072	None	29234	31	88739	No_constitutive_exon_found_in_species
AAAATAATTTTTATGTTAATATAAAATATATAAAAGGGAAAATAAAATAGGA	74262	74380	74430	74378	-1	GG662319	TTHERM_00971760	74262	75377	None	29234	31	88739	No_constitutive_exon_found_in_species
AGGAATTTTTAAATGAAATCAGACATTTTTAATTAGGGTAATCAAAATAGCT	82575	83006	83056	83004	-1	GG662374	TTHERM_01020760	80877	83347	None	29234	31	88739	No_constitutive_exon_found_in_species
TAATACTATATTAATTTTTTTATTATCATACCCTAATGGGTTAAAAGAAGGG	35093	35340	35043	35095	1	GG662225	TTHERM_01035580	34219	36314	None	29234	31	88739	No_constitutive_exon_found_in_species
TTGAGATTAAAATAAAATTTATCATAATTAAATTATTTTTTGGGAATTAGGA	123705	123837	123655	123707	1	GG662331	TTHERM_01042050	121552	124955	None	29234	31	88739	No_constitutive_exon_found_in_species
TAATTTTCATAAAAGGAGCTGATTATTATTTATTTATATGGGATATTAAGAA	4825	4862	4912	4860	-1	GG662453	TTHERM_01223610	4825	5613	None	29234	31	88739	No_constitutive_exon_found_in_species
AAATATTTTTAGTAGCAATTAGATTAAAGCAGAGGGGGCATAAAAATTAGGA	17457	17509	17407	17459	1	GG662846	TTHERM_01396380	16320	18739	None	29234	31	88739	No_constitutive_exon_found_in_species
TAAGTCAACCTAAAACTTAAAACACTCCACCTTCTGTATTGGGAAAAAAGAA	12100	12301	12351	12299	-1	GG662281	TTHERM_01561070	10927	12372	None	29234	31	88739	No_constitutive_exon_found_in_species
