# Supplementary material for: Widespread Separation of the Polypyrimidine Tract From 3′ AG by G Tracts in Association With Alternative Exons in Metazoa and Plants
Source: Front Genet. 2019 Jan 14;9:741. doi: 10.3389/fgene.2018.00741 (PMC6339879; doi:10.3389/fgene.2018.00741)
Supplement: DATA FILE S2 — Sequences of REPAG 3′ SS from each species of metazoa, plants and protists. [file Data_Sheet_2.zip › Supplementary data 2/Protists_Release38_plasmodium_reichenowi.txt]

REPA_GGG_Sequence	Exon_Start	Exon_End	Pos_-50	Pos_+2	Strand	Chromosome	GeneID	Gene_Start	Gene_End	Gene_Name	Number_of_REPAs	Number_of_REPAs_has_GGG	Number_of_Intron(Intra_genic_Region)	Upstream_Constitutive_Exon
ACTTTATTTTTTTTTTTTTTTTTTTTTTTTTTTTTTGTGTGTGTGGGAAGAT	70324	70401	70451	70399	-1	HG810774	PRCDC_1301400	70023	71358	None	241	8	8571	No_constitutive_exon_found_in_species
GCAAAATATATATATTAGAATTTATACTTATAAATATATTAAATGGGTAGGT	1754849	1754898	1754799	1754851	1	HG810774	PRCDC_1344000	1754423	1756891	None	241	8	8571	No_constitutive_exon_found_in_species
TTTTTTTAATTTATTTTATTATTTTTTCCTTTTTTTGGGGGGTAATATAGGA	1410095	1410402	1410045	1410097	1	HG810772	PRCDC_1136300	1407942	1410402	None	241	8	8571	No_constitutive_exon_found_in_species
TATATTTCTTTTCCGTGACACATAAATATATTTTTTATTTATTTGGGAAGAT	1103825	1103903	1103775	1103827	1	HG810770	PRCDC_0927900	1103108	1104275	None	241	8	8571	No_constitutive_exon_found_in_species
TTTTTATTTTTTTTTTTTTTTTTTTTTTTTTTTTTTTTTTTTGGGCAAAGAT	386441	386650	386391	386443	1	HG810767	PRCDC_0609300	384622	386810	CDPK2	241	8	8571	No_constitutive_exon_found_in_species
TATTTTATTTTATTTTTTTTTTATATATGGAATATTCTTTGGGGGAGTAGTT	1093005	1093080	1092955	1093007	1	HG810767	PRCDC_0626800	1091413	1093676	None	241	8	8571	No_constitutive_exon_found_in_species
TGCTTTATTATTATTTTTTTTGTTTTATTTTTTTTTATTTTATGGGAAAGCG	899090	901057	899040	899092	1	HG810764	PRCDC_0321900	896729	901057	None	241	8	8571	No_constitutive_exon_found_in_species
TAGGATGGACAAATTATGTTCCTCAAATAGCTATGCAAAAGGGTATTGAGGA	1033	1489	1539	1487	-1	HG810560	PRCDC_0052700	1033	2225	RIF	241	8	8571	No_constitutive_exon_found_in_species
