# Supplementary material for: Widespread Separation of the Polypyrimidine Tract From 3′ AG by G Tracts in Association With Alternative Exons in Metazoa and Plants
Source: Front Genet. 2019 Jan 14;9:741. doi: 10.3389/fgene.2018.00741 (PMC6339879; doi:10.3389/fgene.2018.00741)
Supplement: DATA FILE S2 — Sequences of REPAG 3′ SS from each species of metazoa, plants and protists. [file Data_Sheet_2.zip › Supplementary data 2/Metazoa_Release91_cavia_aperea.txt]

REPA_GGG_Sequence	Exon_Start	Exon_End	Pos_-50	Pos_+2	Strand	Chromosome	GeneID	Gene_Start	Gene_End	Gene_Name	Number_of_REPAs	Number_of_REPAs_has_GGG	Number_of_Intron(Intra_genic_Region)	Upstream_Constitutive_Exon
AAAACTCACCTTCTTCATTTGCCCTGCTTTCTAGGGCCTTCAGGGGAGAGTC	5924157	5924297	5924347	5924295	-1	AVPZ01000001.1	ENSCAPG00000011430.1	5922505	6080125	COL14A1	8749	2081	116648	Yes
GGAAATGTTTGGTGGCAGGGATGTGTTGTTAAGGGATGAACTGGGGAAAGTG	6339351	6339402	6339301	6339353	1	AVPZ01000001.1	ENSCAPG00000013815.1	6280810	6347874	ENPP2	8749	2081	116648	No_or_no_constitutive_exon
AATTAAATGTTGAAAGATTAAAACATTTTTTTCTATCTTTCTGGGATAAGGT	14742298	14742325	14742375	14742323	-1	AVPZ01000001.1	ENSCAPG00000009679.1	14629133	14773837	PKHD1L1	8749	2081	116648	No_or_no_constitutive_exon
TATTCGAGTTAGGTTGACTTTCTTCTCTTCTTTCTGGGGTTGGGGAAAAGGA	14650063	14650180	14650230	14650178	-1	AVPZ01000001.1	ENSCAPG00000009679.1	14629133	14773837	PKHD1L1	8749	2081	116648	No_or_no_constitutive_exon
GATCTGCTTCATTCCCCTCATGATCTACTCCAAGGGTATGAGAAGGGAAGCA	16099267	16099377	16099427	16099375	-1	AVPZ01000001.1	ENSCAPG00000008557.1	16084871	16143941	SPAG1	8749	2081	116648	No_or_no_constitutive_exon
CTTTTTACTGGTCACTGAGACAAAATACCTGATGGTCAAATTTGGGAAAGTA	20762373	20762420	20762470	20762418	-1	AVPZ01000001.1	ENSCAPG00000009656.1	20731949	20779183	INTS8	8749	2081	116648	Yes
TGAGCCTTTTTTGTGTGTGTTTCCAATTAATGAGTGTATGGGATTGAAAGAT	20737518	20737685	20737735	20737683	-1	AVPZ01000001.1	ENSCAPG00000009656.1	20731949	20779183	INTS8	8749	2081	116648	No_or_no_constitutive_exon
TTGATCTGAAGACACTTTTTTTTTTAATTTGTTTTTGGGGATGGATATAGAT	27887074	27887240	27887290	27887238	-1	AVPZ01000001.1	ENSCAPG00000008149.1	27858345	27887650	CPNE3	8749	2081	116648	Yes
AGGAATATAATTTGTGTTCAGTGTAGTTCATTGATTGGGTAATTGGGCAGTT	27976708	27976815	27976865	27976813	-1	AVPZ01000001.1	ENSCAPG00000005543.1	27937246	27999901	WWP1	8749	2081	116648	No_or_no_constitutive_exon
ACTGTCCTAATTTATTATCCTTTATTTTGTTTTATTAAAGGTGGGAACAGAG	27968314	27968400	27968450	27968398	-1	AVPZ01000001.1	ENSCAPG00000005543.1	27937246	27999901	WWP1	8749	2081	116648	No_or_no_constitutive_exon
TCTAGTAAGGTTTATTGGACTTTGAGATGCTGTATCTGTCATCGAGGGAGTA	54743963	54744145	54744195	54744143	-1	AVPZ01000001.1	ENSCAPG00000014805.1	54663017	54817381	CACNA1D	8749	2081	116648	No_or_no_constitutive_exon
CAAATTTTGAGATTAGAGTTAAGCAAGGAGGTAACTGGGGAAACAAACAGGT	54733721	54733769	54733819	54733767	-1	AVPZ01000001.1	ENSCAPG00000014805.1	54663017	54817381	CACNA1D	8749	2081	116648	No_or_no_constitutive_exon
CCTGCTTCCCTCTTGCTCATTCCCTCATGGGAACAGGGCTGGGAGGAGAGGC	55336902	55337079	55337129	55337077	-1	AVPZ01000001.1	ENSCAPG00000016647.1	55333347	55345452	PRKCD	8749	2081	116648	No_or_no_constitutive_exon
AGAGTAAAATAGCTCTTACATCATTTGGTCTGGTTTTGTTGGGAATGAAGGA	55639388	55639517	55639338	55639390	1	AVPZ01000001.1	ENSCAPG00000013799.1	55588546	55640883	SFMBT1	8749	2081	116648	No_or_no_constitutive_exon
GCAGTGCATTGCCCTGGCTTTGACCTGGTTTGTTTTTTTCAGGGCTTGAGGT	55722933	55723100	55722883	55722935	1	AVPZ01000001.1	ENSCAPG00000002145.1	55710599	55725892	ITIH4	8749	2081	116648	No_or_no_constitutive_exon
CGCAGCTACTGACCTGGTCATATGGGATGGGCCTGGGGGCAGAGTTGCAGCC	55982611	55982614	55982664	55982612	-1	AVPZ01000001.1	ENSCAPG00000013653.1	55980192	56002380	STAB1	8749	2081	116648	No_or_no_constitutive_exon
AAGGTAAAACTGTGCAGCTCAGTGGCATGGAGGTTGCAGGGTGGGGAGAGGG	56030335	56030356	56030406	56030354	-1	AVPZ01000001.1	ENSCAPG00000004306.1	56009575	56032299	NISCH	8749	2081	116648	No_or_no_constitutive_exon
CACATTAACGTGATGTTTCTTGGGGGATTGGGAGATACAGGGATGACCAGCG	56012096	56012399	56012449	56012397	-1	AVPZ01000001.1	ENSCAPG00000004306.1	56009575	56032299	NISCH	8749	2081	116648	No_or_no_constitutive_exon
TGCAGGCCCACACATTAACGTGATGTTTCTTGGGGGATTGGGAGATACAGGG	56012096	56012409	56012459	56012407	-1	AVPZ01000001.1	ENSCAPG00000004306.1	56009575	56032299	NISCH	8749	2081	116648	No_or_no_constitutive_exon
TCTTGTTATTGAGACAAAATACCTGACACTCAAAAATGAAGCAAGGGAAGGT	56424874	56425056	56424824	56424876	1	AVPZ01000001.1	ENSCAPG00000011056.1	56409563	56434463	None	8749	2081	116648	No_or_no_constitutive_exon
GACTCCTTTCCTCCTGCACCATCCTTGGCTGTGGGTCAGTACGGGGCTAGGG	56752208	56752240	56752158	56752210	1	AVPZ01000001.1	ENSCAPG00000011421.1	56718575	56772660	PXK	8749	2081	116648	No_or_no_constitutive_exon
CACATCCCCAGGGACGAGGTGTGATGGTGCTAAGAGGAGCGGGTGAGGAGCT	62762009	62762079	62762129	62762077	-1	AVPZ01000001.1	ENSCAPG00000005384.1	62748504	62880602	ADAMTS9	8749	2081	116648	No_or_no_constitutive_exon
TCGATCTTAAAATTTTTTCAAGAATTCTTGTTCTGAGGCTGGGAATTTAGTT	69475015	69475027	69474965	69475017	1	AVPZ01000001.1	ENSCAPG00000010991.1	69443899	69645107	NEK10	8749	2081	116648	No_or_no_constitutive_exon
CCACCCCTGAGGCTCCAGCATGTGTAGCCTGCCTCATGTTTGGGGAGTAGCC	72481501	72481738	72481451	72481503	1	AVPZ01000001.1	ENSCAPG00000012691.1	72441189	72500693	THRB	8749	2081	116648	No_or_no_constitutive_exon
CCCTTAGGCACTCCAACCCTGGAGAGGATGCCAGCAATGGGGATGCTGAGGA	80525621	80525663	80525571	80525623	1	AVPZ01000001.1	ENSCAPG00000009849.1	80479528	80525663	None	8749	2081	116648	No_or_no_constitutive_exon
GCCCCTCAGACTCTGAGAAGCCAACAGAGGAGGACAATGGGTCCAAGGAGCC	81419880	81419907	81419957	81419905	-1	AVPZ01000001.1	ENSCAPG00000003525.1	81419118	81431940	None	8749	2081	116648	No_or_no_constitutive_exon
AGGAGCCCCCCAACAGCACCTTACTTGACAAAGTGAAGGTGGGCTGGGAGAC	81419118	81419862	81419912	81419860	-1	AVPZ01000001.1	ENSCAPG00000003525.1	81419118	81431940	None	8749	2081	116648	No_or_no_constitutive_exon
GTTGAGTGGGGTGACACACACCTATTTTCCAATACTCTTGGGAGGCTGAGGC	81568364	81568385	81568435	81568383	-1	AVPZ01000001.1	ENSCAPG00000011906.1	81528382	81709711	ZNF609	8749	2081	116648	No_or_no_constitutive_exon
TTAAATTCTGATTCAGCCCAACCATACAAGTGGTGAGGGAAAGCACATAGAC	85486627	85486708	85486758	85486706	-1	AVPZ01000001.1	ENSCAPG00000012130.1	85486351	85487272	None	8749	2081	116648	No_or_no_constitutive_exon
GGATGTATTTTTCCCTTGTGTCTGATTGTCTTTTTTTTGGCGGGGGGAAGGT	86318981	86319184	86318931	86318983	1	AVPZ01000001.1	ENSCAPG00000007786.1	86298699	86363066	None	8749	2081	116648	No_or_no_constitutive_exon
ATTGTGAACAGCCGATTAATTAACAAGTGTGAGGCATCCAGGGCTGTGAGGG	87479030	87479094	87478980	87479032	1	AVPZ01000001.1	ENSCAPG00000017848.1	87259069	87498339	MAP2K5	8749	2081	116648	No_or_no_constitutive_exon
TTTTGCAAGCTCCCCAGTGAATGTGATCAACATCCAGGGCTGGGGGAGAGAA	87890866	87891147	87891197	87891145	-1	AVPZ01000001.1	ENSCAPG00000015274.1	87878212	87951215	ITGA11	8749	2081	116648	Yes
CCTAAGAAACGACTGACTACCTTTCAAGCTCTCCGCACCCGTGGGGACAGGT	2132381	2132444	2132331	2132383	1	AVPZ01000112.1	ENSCAPG00000008035.1	2069469	2134103	CAMK4	8749	2081	116648	No_or_no_constitutive_exon
TAATAAGATCCAAAATGTATGATAATCTATTGTAATAATGAAAGGGAAAGTG	2765179	2765220	2765270	2765218	-1	AVPZ01000112.1	ENSCAPG00000011826.1	2763494	2882686	EPB41L4A	8749	2081	116648	No_or_no_constitutive_exon
CAAAGTCCTGAGCTCCTCCAGTGACAGTGGTCGAACTCACACGGGGGAAGCT	3288729	3288749	3288679	3288731	1	AVPZ01000112.1	ENSCAPG00000010502.1	3268270	3328121	APC	8749	2081	116648	No_or_no_constitutive_exon
GCCGTGCAGTGACCACGGTGACGTTGGTGACGGCTGTCTTGGGAGGTAAGCA	3490230	3490288	3490338	3490286	-1	AVPZ01000112.1	ENSCAPG00000017886.1	3466527	3532924	FAM13B	8749	2081	116648	No_or_no_constitutive_exon
CAAAATCAACAAAGATATGTACAAATTGGCTTTAAGCTGGGTCTAAAAAGTT	3485555	3485743	3485793	3485741	-1	AVPZ01000112.1	ENSCAPG00000017886.1	3466527	3532924	FAM13B	8749	2081	116648	No_or_no_constitutive_exon
AGTAGTCCAAGTTTACAGGGAAGTAAGTCATCTACATTGAACGGGTGCAGCA	3517660	3517840	3517610	3517662	1	AVPZ01000112.1	ENSCAPG00000010631.1	3517399	3517840	None	8749	2081	116648	No_or_no_constitutive_exon
ATGAGGATGAAAATGAATTGGAACCGAAAGAAATTCAAAGAATTGGGAAGAA	7545116	7545214	7545066	7545118	1	AVPZ01000112.1	ENSCAPG00000017249.1	7521398	7566678	CHD1	8749	2081	116648	Yes
GACACCAAGAGCCTGCGCATCGTGGAGAGGGAGAGTGGCCGCTACGGGAGAT	7618517	7619015	7619065	7619013	-1	AVPZ01000112.1	ENSCAPG00000001330.1	7618517	7631357	RGMB	8749	2081	116648	No_or_no_constitutive_exon
GTAGTAGATGATAATTGACAGTATACATTTTGGCTTTTTCTTTAGGGAAGAC	9696167	9696375	9696117	9696169	1	AVPZ01000112.1	ENSCAPG00000009888.1	9678897	9714024	PCSK1	8749	2081	116648	No_or_no_constitutive_exon
GGATTTTGAGGCACCGAGGATGCTTTGGAAATGTGTCTGTGGGCTGGCAGCT	14639406	14639575	14639625	14639573	-1	AVPZ01000112.1	ENSCAPG00000012624.1	14572490	14650380	None	8749	2081	116648	No_or_no_constitutive_exon
GACGTTCAGGGACGGTGAGTACCGTGTGCTTGCACTGCGTGGGTCTGGAGGA	20871698	20871732	20871782	20871730	-1	AVPZ01000112.1	ENSCAPG00000006329.1	20742170	20946278	XRCC4	8749	2081	116648	No_or_no_constitutive_exon
ATGTGTGTGCTAAGGCAGCAAGGCAGACACGAACGTTTCTGGGATTACAGCC	20828721	20828890	20828940	20828888	-1	AVPZ01000112.1	ENSCAPG00000006329.1	20742170	20946278	XRCC4	8749	2081	116648	No_or_no_constitutive_exon
CTTGCTATTTCCAACAGCTGCCCCGGAGCCCACGCCAGCAGAGCGGGCAGCC	22506129	22506228	22506278	22506226	-1	AVPZ01000112.1	ENSCAPG00000006073.1	22444444	22567969	RASGRF2	8749	2081	116648	No_or_no_constitutive_exon
GTGTCTTCTCTCTCTCTTGTCCTTCTCCTCTACCGCCCCCTGGGAAACAGGC	22935716	22935928	22935666	22935718	1	AVPZ01000112.1	ENSCAPG00000009822.1	22932204	22952185	None	8749	2081	116648	No_or_no_constitutive_exon
CATGGGGCCACTGCAGAAGCCCAGCTGCTGGGGTGAGGCTGGGAGGCCAGAG	23484363	23484544	23484594	23484542	-1	AVPZ01000112.1	ENSCAPG00000014094.1	23480962	23485346	None	8749	2081	116648	No_or_no_constitutive_exon
AGAATCCGGTAGGGTTTGGGGTTGGGGCCCGGAGGCCCAGGATGGGGTAGTG	23483586	23483713	23483763	23483711	-1	AVPZ01000112.1	ENSCAPG00000014094.1	23480962	23485346	None	8749	2081	116648	No_or_no_constitutive_exon
AGCAGTGAGTCCCAGCTTCAGTGGAGGACAAGGACCAGGGATGGGAGTAGAG	23480962	23481005	23481055	23481003	-1	AVPZ01000112.1	ENSCAPG00000014094.1	23480962	23485346	None	8749	2081	116648	No_or_no_constitutive_exon
CTTCATCTGTGATACGAACCCACTGGTTTTGCCCCCTGGGCCAGAGGCAGAG	26949077	26949117	26949167	26949115	-1	AVPZ01000112.1	ENSCAPG00000010496.1	26949077	26958547	None	8749	2081	116648	No_or_no_constitutive_exon
ATAGAGAAATCATATTGTATTTTTCTTGTATTTGACTTTGGGAATTACAGAT	29434778	29434993	29435043	29434991	-1	AVPZ01000112.1	ENSCAPG00000000482.1	29404370	29442314	ALDH18A1	8749	2081	116648	No_or_no_constitutive_exon
GAGATTAATTGACTTTTCAAACCACTTTTAGGATTTCCTGAAGGCGGGAGCT	29920599	29920657	29920707	29920655	-1	AVPZ01000112.1	ENSCAPG00000014525.1	29913673	29977862	BLNK	8749	2081	116648	No_or_no_constitutive_exon
TCCAAGCTGGGAGTCCCCAGCCTGTCGGTGAGGTGACTGGGTGGAGCTAGGT	30863834	30863870	30863920	30863868	-1	AVPZ01000112.1	ENSCAPG00000009026.1	30723286	30864340	SLIT1	8749	2081	116648	No_or_no_constitutive_exon
CTACACCTGCCAGTGCCCCCCACAGTTTGTGGGTGAGTGTGGCAGGGCAGGA	30734319	30734368	30734418	30734366	-1	AVPZ01000112.1	ENSCAPG00000009026.1	30723286	30864340	SLIT1	8749	2081	116648	No_or_no_constitutive_exon
TGTCTTGATAGCTATGAATTAGCTACTTGAGGATTATTGGGTAAATGAAGCT	31158699	31158797	31158847	31158795	-1	AVPZ01000112.1	ENSCAPG00000011512.1	31145155	31161493	MMS19	8749	2081	116648	No_or_no_constitutive_exon
CTGGCAGAGGAGGAGGAGAATGAGGTGGGACAGCAGTGTGGGGGCCTGAGCG	31226350	31226373	31226300	31226352	1	AVPZ01000112.1	ENSCAPG00000005651.1	31226249	31236343	ANKRD2	8749	2081	116648	No_or_no_constitutive_exon
GAAAGAGCTTGTCTAGGAACACGAGGGGCTGGGCCTCGGGAGAGAGGAAGAA	31236126	31236244	31236076	31236128	1	AVPZ01000112.1	ENSCAPG00000013523.1	31236033	31259521	HOGA1	8749	2081	116648	No_or_no_constitutive_exon
GTGGGCGAGCAAGGTGATGGCTGTAGGGTAAGGGCCCTGCAGGGTTGGAGAC	31953247	31953431	31953481	31953429	-1	AVPZ01000112.1	ENSCAPG00000004821.1	31947980	31962286	PYROXD2	8749	2081	116648	No_or_no_constitutive_exon
TCTCTGTACTCCGGAATACCTGACACCCAATGTGAGCTCGGGATAGACAGAG	31981878	31982112	31982162	31982110	-1	AVPZ01000112.1	ENSCAPG00000014385.1	31970910	31986145	HPS1	8749	2081	116648	Yes
ATGAGGGATAAAGGAGAAAAGCCACATAATGCCCATCAGTGCGTGGGCAGAG	31981116	31981128	31981178	31981126	-1	AVPZ01000112.1	ENSCAPG00000014385.1	31970910	31986145	HPS1	8749	2081	116648	No_or_no_constitutive_exon
ATGCTCCTTTCTGAGTTTGAAAATGCTTTGTTCTTTCATCCCACAGGGAGAG	33786020	33786116	33786166	33786114	-1	AVPZ01000112.1	ENSCAPG00000000931.1	33785063	33817553	CHUK	8749	2081	116648	No_or_no_constitutive_exon
AGAAGTGAACATCAGAATGTTGACTGGTAAAAAAGGAGTGGGTAATTGAGAG	33831406	33831424	33831474	33831422	-1	AVPZ01000112.1	ENSCAPG00000011031.1	33829977	33862183	CWF19L1	8749	2081	116648	No_or_no_constitutive_exon
CATTTCTGTGTGATTGCTGTGCTGCAGTACTGGAGTACTGGTGGGCACAGCA	34802471	34802682	34802421	34802473	1	AVPZ01000112.1	ENSCAPG00000012837.1	34791550	34810341	TUBGCP2	8749	2081	116648	No_or_no_constitutive_exon
CTCACCTATCATCCTCCAACAAAGTCCTCTCTGGGTATCAGGCCGGGTAGTG	34906273	34906424	34906474	34906422	-1	AVPZ01000112.1	ENSCAPG00000010482.1	34870149	34919021	KNDC1	8749	2081	116648	Yes
TGATCACTCCTCTGTCTCTCCCTGCCCACAACCCTGCCTGGGGTGGCCAGGT	34871720	34871878	34871928	34871876	-1	AVPZ01000112.1	ENSCAPG00000010482.1	34870149	34919021	KNDC1	8749	2081	116648	Yes
GGAAAATCACTGTTGCTAATGAGAGGTCTTTCTCTCTTCCCATTGGGAAGCT	35291497	35291664	35291447	35291499	1	AVPZ01000112.1	ENSCAPG00000016184.1	35253400	35361056	CFAP46	8749	2081	116648	No_or_no_constitutive_exon
TTATTGATGTCATGCAAGAAAATATTACAAAGGCAATTGAAAGAGGGAAGAG	38133820	38133904	38133770	38133822	1	AVPZ01000112.1	ENSCAPG00000008118.1	38133472	38134479	None	8749	2081	116648	No_or_no_constitutive_exon
TAGTGGCTGTTGGCTCCACTGGTCCATGTGAGCCCTTTTGTGGGTGGCAGGA	40063997	40064195	40064245	40064193	-1	AVPZ01000112.1	ENSCAPG00000004053.1	40051349	40090340	PTPRE	8749	2081	116648	No_or_no_constitutive_exon
GCTATTTTCTGATCAGATCAAATAGATTAAATGGTTTGGGAGTAAGTAAGTG	40055825	40055838	40055888	40055836	-1	AVPZ01000112.1	ENSCAPG00000004053.1	40051349	40090340	PTPRE	8749	2081	116648	No_or_no_constitutive_exon
ATAAGAGCTGTGCCGTGGTGTTTTTCATTTGTTTGTTTTCTTAGGGGGAGCT	42243795	42244019	42243745	42243797	1	AVPZ01000112.1	ENSCAPG00000012224.1	42230755	42272027	DHX32	8749	2081	116648	No_or_no_constitutive_exon
GTGACTTTACTCTGTCTTTTTTTACTGGTCTTTCTGTGAATCATAGGGAGAA	42385903	42386074	42386124	42386072	-1	AVPZ01000112.1	ENSCAPG00000008990.1	42359337	42395147	EDRF1	8749	2081	116648	No_or_no_constitutive_exon
TCCTAGTAATGTTCATTAAGGTTGCATTCAATATGTTAATTAGGGATCAGCT	42394717	42394919	42394969	42394917	-1	AVPZ01000112.1	ENSCAPG00000008990.1	42359337	42395147	EDRF1	8749	2081	116648	No_or_no_constitutive_exon
GGAGGCGGGTGAAGGCAGGAGCTTTTGGAAGAGTCTAGTGGGGATGCCAGGT	45612007	45612018	45612068	45612016	-1	AVPZ01000112.1	ENSCAPG00000008725.1	45611280	45654007	None	8749	2081	116648	Yes
CTCAGGCAGCAGAAGTGTGGTAGCAAGTTGGCCTTCGGGTTTTAAGAAAGTG	48822742	48822971	48823021	48822969	-1	AVPZ01000112.1	ENSCAPG00000008697.1	48812170	48828383	FAM45A	8749	2081	116648	No_or_no_constitutive_exon
TTTTTATTTAACTATGTAAAGTCTTCTCCCCCACCTGGGTTAAGACAGAGCC	50887594	50887640	50887690	50887638	-1	AVPZ01000112.1	ENSCAPG00000015385.1	50879636	50894698	None	8749	2081	116648	No_or_no_constitutive_exon
CCAAAGAGCCAGAATGCATCCATGTGATGAGGTGAGTGTCGTGATGGGAGGG	51034548	51034575	51034498	51034550	1	AVPZ01000112.1	ENSCAPG00000015419.1	51033165	51059567	HSPA12A	8749	2081	116648	No_or_no_constitutive_exon
CATTCACAAAAGTTGGAAGGTCAGAAAGGGCCACAGTTCAAAGGGAAAAGAC	51092806	51092948	51092998	51092946	-1	AVPZ01000112.1	ENSCAPG00000015605.1	51085263	51100565	PNLIPRP2	8749	2081	116648	No_or_no_constitutive_exon
CCAGGCTGCCCTGCAGCGGGAGAGCGCATCCCTGGGGCCGGGGCTGGTAGCT	57264562	57264888	57264938	57264886	-1	AVPZ01000112.1	ENSCAPG00000005605.1	57264562	57270089	LZTS1	8749	2081	116648	No_or_no_constitutive_exon
GATACCTGCCTTCCAGCTTTCTAAATATCCTTCCTTGGGTGAAAAAGAAGAG	58794833	58795093	58794783	58794835	1	AVPZ01000112.1	ENSCAPG00000015661.1	58781515	58814653	XPO7	8749	2081	116648	No_or_no_constitutive_exon
TGGGGTGAGCGGGTCCGAGGCCCGGAGCCCTGGTTGCGGGACGCCAGGAGCC	58826456	58826584	58826406	58826458	1	AVPZ01000112.1	ENSCAPG00000006057.1	58826352	58835435	NPM2	8749	2081	116648	No_or_no_constitutive_exon
GGTCAAGGCTGAACCCAGCTAACGTGGGACATTTTCCCTTGTGGGGGCAGGA	58994967	58995502	58995552	58995500	-1	AVPZ01000112.1	ENSCAPG00000015401.1	58994967	59000588	PHYHIP	8749	2081	116648	No_or_no_constitutive_exon
TCCTCCCCTAAATGGTGGTTGCCCCCTCCTTGTCCTGGGTGGGCTGGCAGTG	59150719	59150889	59150669	59150721	1	AVPZ01000112.1	ENSCAPG00000017888.1	59145634	59156926	SLC39A14	8749	2081	116648	No_or_no_constitutive_exon
AGATCTGGGCCCAGGGGGGAGATTTGGGGCCCAGGGAGGTGTGGGCTGAGCC	59275930	59275959	59275880	59275932	1	AVPZ01000112.1	ENSCAPG00000017476.1	59260975	59284667	SORBS3	8749	2081	116648	No_or_no_constitutive_exon
GGAACCAGGTGCCTGCTCAAGTTTGGCTGTGGGTCCCATTGGGAGGGCAGGC	59795901	59795947	59795851	59795903	1	AVPZ01000112.1	ENSCAPG00000015813.1	59794151	59799820	R3HCC1	8749	2081	116648	No_or_no_constitutive_exon
TGGGATACTGGATGTCTCAAAGCCCCAGAGAGGGAGCCACTGAAAGGGAGGC	59798236	59798249	59798186	59798238	1	AVPZ01000112.1	ENSCAPG00000015813.1	59794151	59799820	R3HCC1	8749	2081	116648	No_or_no_constitutive_exon
TGATGCCACAGCTGCTGGGCTGGTTCTTTCTTTCCTTAACGAGGGCCCAGAC	61627885	61627967	61627835	61627887	1	AVPZ01000112.1	ENSCAPG00000017655.1	61516992	61643957	DOCK5	8749	2081	116648	No_or_no_constitutive_exon
ACTAGGCAGGTGCTCTGCCCCTGAGCCATCCCTCAGCCTGGGAAGTGCAGTT	62609227	62609341	62609177	62609229	1	AVPZ01000112.1	ENSCAPG00000016925.1	62556446	62609504	DPYSL2	8749	2081	116648	No_or_no_constitutive_exon
CAGTAGCAGCAGCAGCAGCCGCCTGCATCCGGGGGCGACGGGGCCCAAAGCA	63310137	63310250	63310300	63310248	-1	AVPZ01000112.1	ENSCAPG00000006144.1	63308747	63317744	CHRNA2	8749	2081	116648	No_or_no_constitutive_exon
GTATTGGAAGGTAAACAGAGGGGTTCCTGGGCTTGCCAATCTGGGAATAGCA	63735251	63735328	63735378	63735326	-1	AVPZ01000112.1	ENSCAPG00000012428.1	63708022	63798885	SCARA5	8749	2081	116648	No_or_no_constitutive_exon
ACTGTGCTGAGCACCTGCATGTGTTTGTTTATTTTTTCAGTATGGGGCAGCG	63831101	63831125	63831175	63831123	-1	AVPZ01000112.1	ENSCAPG00000010505.1	63823765	63858352	NUGGC	8749	2081	116648	No_or_no_constitutive_exon
GTGAGCGGCTGGCTTTGGGCCGAGGTTCCTGGGACTGAGTGGTGGGACAGGG	66623630	66623637	66623687	66623635	-1	AVPZ01000112.1	ENSCAPG00000013544.1	66621247	66719487	HMBOX1	8749	2081	116648	No_or_no_constitutive_exon
GGACAATGCAATCAACGGGAACTTTGAGGAGGTAAGGGTGACTGACAGAGGG	72396845	72396862	72396795	72396847	1	AVPZ01000112.1	ENSCAPG00000017889.1	72358247	72409979	RFX6	8749	2081	116648	No_or_no_constitutive_exon
CAGCTCCCCAACCTTGTAGCATACATGGTCCTGTCCAGGGCAAGTGCGAGTC	72396897	72397042	72396847	72396899	1	AVPZ01000112.1	ENSCAPG00000017889.1	72358247	72409979	RFX6	8749	2081	116648	No_or_no_constitutive_exon
TCAGAGCATTACTGCACTGAAATACATAGTCCTGTGTACAGAGGGTACAGTT	75736937	75736958	75737008	75736956	-1	AVPZ01000112.1	ENSCAPG00000010999.1	75734132	75741215	None	8749	2081	116648	No_or_no_constitutive_exon
CTCAGCTGGGTCTGTCCTGGGAGAGGAAGGCCCAACAGGAGGGTTGGCAGCC	5783052	5783151	5783002	5783054	1	AVPZ01000223.1	ENSCAPG00000017746.1	5733685	5818762	TEK	8749	2081	116648	Yes
GAGGACCTGGTTTTCTGCATGGTGGTTTGTACTGTTGGGTTGGGGTCAAGGG	10992747	10993042	10993092	10993040	-1	AVPZ01000223.1	ENSCAPG00000006451.1	10992381	10995835	SF3B4	8749	2081	116648	No_or_no_constitutive_exon
GTCACCTATAGGGCTCACAACCCTCCGTTTCCACATGCTATGGGAAGGAGTC	11384780	11384804	11384730	11384782	1	AVPZ01000223.1	ENSCAPG00000006773.1	11384679	11385004	None	8749	2081	116648	No_or_no_constitutive_exon
CTACGCATCTCATTGCCTCCTTACTCCTTGCCCATGCCTGCAGCTGGGAGAC	11567390	11567588	11567340	11567392	1	AVPZ01000223.1	ENSCAPG00000013435.1	11559421	11569478	ADAMTSL4	8749	2081	116648	No_or_no_constitutive_exon
TAGTGTTATTTTTTAAATTTCTGGGGATAGAGCAGAGTGTGCCGGGAGAGGA	12039560	12039757	12039807	12039755	-1	AVPZ01000223.1	ENSCAPG00000012041.1	12036321	12042131	MINDY1	8749	2081	116648	No_or_no_constitutive_exon
GGGCAGGAGTAGAGAAAGGCCTTGGAAATCAGGCTAGCACAGTGGGGCAGGG	12161132	12161220	12161270	12161218	-1	AVPZ01000223.1	ENSCAPG00000017397.1	12161132	12166448	None	8749	2081	116648	No_or_no_constitutive_exon
TGCTTCCCAGAGGCATCTCTCCAGTGAAGATCAAATATCTAGGGAATAAGAA	12946090	12946261	12946040	12946092	1	AVPZ01000223.1	ENSCAPG00000017242.1	12943454	12946261	OAZ3	8749	2081	116648	No_or_no_constitutive_exon
CCCCTCAGCTTTCGCTTTGGCTCTCTGTGGACACTTAAGGGGAAACACAGTG	14786723	14786909	14786673	14786725	1	AVPZ01000223.1	ENSCAPG00000015763.1	14786584	14788038	None	8749	2081	116648	No_or_no_constitutive_exon
GGTCCACAAAAAGCCTCTCCGAATGGTTCAGTTAGCAGTGCTGGGAACAGCA	14787010	14787175	14786960	14787012	1	AVPZ01000223.1	ENSCAPG00000015763.1	14786584	14788038	None	8749	2081	116648	No_or_no_constitutive_exon
TGGGATTTCTCAATCACCTAGGAACCATGTAGATGGCTGACATGGGTGAGCA	14905413	14905636	14905686	14905634	-1	AVPZ01000223.1	ENSCAPG00000008550.1	14902319	14911480	None	8749	2081	116648	No_or_no_constitutive_exon
AAGAGGAGGAAGATGAAGAGGAGGAAGAAGAAGAAGCAGGGGAAGCAGAGGA	16103836	16103890	16103786	16103838	1	AVPZ01000223.1	ENSCAPG00000006362.1	16079398	16103890	ZNF326	8749	2081	116648	No_or_no_constitutive_exon
GCATAGTATTAAAGCTGTGTCTTAAAACAGTGGCAAGTGTGATAGGGAAGCT	18520353	18520615	18520665	18520613	-1	AVPZ01000223.1	ENSCAPG00000012227.1	18388530	18521480	EVI5	8749	2081	116648	No_or_no_constitutive_exon
AACCTCACAGTAATCCTCCTGCCTCAGCCTCCCTACTGCTGGGATTACAGGC	19712228	19712304	19712354	19712302	-1	AVPZ01000223.1	ENSCAPG00000017718.1	19681486	19716130	None	8749	2081	116648	No_or_no_constitutive_exon
CAACTGGGCAATTAAAATGTGAAAATGTTGCAACTTGATGGGAAATTCAGCG	20540552	20540600	20540502	20540554	1	AVPZ01000223.1	ENSCAPG00000006573.1	20529751	20595571	SLC44A3	8749	2081	116648	No_or_no_constitutive_exon
TACACAACAAATTGTTCCCTTTCAGTGGCACAGTAGGGAGAAAAGTGCAGGA	31830340	31830401	31830290	31830342	1	AVPZ01000223.1	ENSCAPG00000000685.1	31624147	31930841	NTNG1	8749	2081	116648	No_or_no_constitutive_exon
ACAGAGTAGTAGCTGCACACAAGTCTGTCCTTCCAAGGGAGATATTAGAGAG	33333357	33333380	33333307	33333359	1	AVPZ01000223.1	ENSCAPG00000003812.1	33312903	33348116	KIAA1324	8749	2081	116648	No_or_no_constitutive_exon
CCATGTTCCACACCCTTTCTAGAATCCACCCAAGTTCTAGGGCCTGAGAGAA	33632324	33632347	33632274	33632326	1	AVPZ01000223.1	ENSCAPG00000011425.1	33631325	33636529	ATXN7L2	8749	2081	116648	No_or_no_constitutive_exon
GGTCTGGTCCCAGGCTTTGTTACTGTCACCTGGGAATACACATAGGGAAGTG	34240143	34240151	34240093	34240145	1	AVPZ01000223.1	ENSCAPG00000006502.1	34238345	34253096	STRIP1	8749	2081	116648	No_or_no_constitutive_exon
TGAATATTGAATACCATTAACTCTTCTCTTCACTCTGTATAGGGAACAAGTG	35609852	35609887	35609802	35609854	1	AVPZ01000223.1	ENSCAPG00000009426.1	35581065	35609887	CEPT1	8749	2081	116648	No_or_no_constitutive_exon
GGGACTGCTGCTATGAGGAGTACAAAGATCGCAAGCGGGAGAACGCTGAGCG	36362271	36362326	36362376	36362324	-1	AVPZ01000223.1	ENSCAPG00000002154.1	36361651	36362761	None	8749	2081	116648	No_or_no_constitutive_exon
TCATTTTGAAATACTTTTTAATCTCATTCTCTAATTCTACAGGGAACTAGAA	37484791	37484927	37484741	37484793	1	AVPZ01000223.1	ENSCAPG00000011171.1	37479758	37517039	LRIG2	8749	2081	116648	No_or_no_constitutive_exon
TAAGTTAAGGCAACAAACTTAGATTGGGATGTTTAAGGGGATAATATGAGTG	42307452	42307471	42307402	42307454	1	AVPZ01000223.1	ENSCAPG00000015805.1	42299750	42327550	WDR3	8749	2081	116648	No_or_no_constitutive_exon
GAGCTCCTGGTGCCACCCCGTGAGTCGAAGAGGGGGGTGTGGAGGGTGAGGC	44503873	44504248	44504298	44504246	-1	AVPZ01000223.1	ENSCAPG00000014501.1	44432433	44536208	NOTCH2	8749	2081	116648	No_or_no_constitutive_exon
GGTGGCTGCATCTGTATTATAAATGCATTGGCCAAGAGCTGGGATTATAGTG	44923171	44923500	44923121	44923173	1	AVPZ01000223.1	ENSCAPG00000015898.1	44764414	44930333	PDE4DIP	8749	2081	116648	No_or_no_constitutive_exon
CTACCCTCCGAAGAGAGCGAGCCAGAGGCCTTGGGGATGGGGAAGAAGAGAG	45086311	45086420	45086261	45086313	1	AVPZ01000223.1	ENSCAPG00000017908.1	45041682	45093869	CHD1L	8749	2081	116648	No_or_no_constitutive_exon
CTCAACGACAGAGCTGGAATCTATTTCAGAGGTTGAGGGGTGGGTCGGAGGA	51880455	51880609	51880405	51880457	1	AVPZ01000223.1	ENSCAPG00000009480.1	51851639	51884324	None	8749	2081	116648	No_or_no_constitutive_exon
GGGGGGCCACTGCACAGGGAGGAGGCTCACTTGCGCTGTTCTCGGGAAAGCA	64040937	64041135	64041185	64041133	-1	AVPZ01000223.1	ENSCAPG00000017511.1	64040937	64051222	SRSF11	8749	2081	116648	Yes
ATCTGTTCATAAATGAAAATTCTGATTTCCTTGACAGGGAAATTGCAAAGAA	69160560	69160708	69160758	69160706	-1	AVPZ01000223.1	ENSCAPG00000008469.1	69155084	69162691	USP1	8749	2081	116648	No_or_no_constitutive_exon
TATCGATGTTGCAGAGTTACAGGCCTTTGCCTTCCTGGGAGGGTGTGCAGTG	69465263	69465312	69465362	69465310	-1	AVPZ01000223.1	ENSCAPG00000010461.1	69445823	69470004	None	8749	2081	116648	No_or_no_constitutive_exon
AGGGTCATGACCCTATTGGCTGGGGTGACTTTTGTTTTCTTGGGTTAAAGGA	69458241	69458457	69458507	69458455	-1	AVPZ01000223.1	ENSCAPG00000010461.1	69445823	69470004	None	8749	2081	116648	No_or_no_constitutive_exon
CAATGTTGCTGTCTTTTATTAATTATATCTTGGGGCATGGGGGGAATTAGAT	71217491	71217686	71217736	71217684	-1	AVPZ01000223.1	ENSCAPG00000006471.1	71172926	71242209	CNTRL	8749	2081	116648	No_or_no_constitutive_exon
GACAGGAATTCCCTAATACATGTCTATTTTGCTTTTTGTTTGGGCTAAAGGT	71420407	71420547	71420357	71420409	1	AVPZ01000223.1	ENSCAPG00000014320.1	71386373	71468619	C5	8749	2081	116648	No_or_no_constitutive_exon
GGTAGAAATGATGAGTTGAGGAGTGTTGCTTGTCTCTTCTGTCTAGGGAGTT	73062428	73062615	73062378	73062430	1	AVPZ01000223.1	ENSCAPG00000016586.1	73062056	73125906	BRINP1	8749	2081	116648	No_or_no_constitutive_exon
ATTAAAAAGAGGTGCATGGGGAGAAAGCACTTTTAAAAGGGAGAACCTAGTG	75937144	75937231	75937281	75937229	-1	AVPZ01000223.1	ENSCAPG00000014426.1	75937144	76114817	PAPPA	8749	2081	116648	Yes
GGGCAGCCTGGAGGGCACAACCAAAGTCTCCTGGATTCCTTGCAGGGAAGCA	76009831	76009863	76009913	76009861	-1	AVPZ01000223.1	ENSCAPG00000014426.1	75937144	76114817	PAPPA	8749	2081	116648	No_or_no_constitutive_exon
TGAGTCCGTGCCCAGTCAGCTATGTGGAAACCATGGATGCTGGCTGGGAGGT	77841451	77841462	77841512	77841460	-1	AVPZ01000223.1	ENSCAPG00000008701.1	77795364	77904101	COL27A1	8749	2081	116648	No_or_no_constitutive_exon
CCAGCTTCTCCTTTCTCCCGGCTTGGGCTGCCTGGCTATGAGGGACTGAGGA	77831054	77831152	77831202	77831150	-1	AVPZ01000223.1	ENSCAPG00000008701.1	77795364	77904101	COL27A1	8749	2081	116648	No_or_no_constitutive_exon
CCTCCAGTCTTGGCCGCCCCTGGTCTCATGGAAAAAGGAATGGGACCAAGCG	77826633	77826662	77826712	77826660	-1	AVPZ01000223.1	ENSCAPG00000008701.1	77795364	77904101	COL27A1	8749	2081	116648	No_or_no_constitutive_exon
CCTCACATTCTTCTCCTGTTCTTCAGGGTCCTCCCGGCCCAAGAGGGCAGCC	77801608	77801620	77801670	77801618	-1	AVPZ01000223.1	ENSCAPG00000008701.1	77795364	77904101	COL27A1	8749	2081	116648	No_or_no_constitutive_exon
ATTGAGAAAAATGAATCCGGAAGGCTTGGCCACCTGCATGGGAGGCAGAGTC	3159504	3159543	3159454	3159506	1	AVPZ01000334.1	ENSCAPG00000007126.1	3109453	3174840	COL5A2	8749	2081	116648	No_or_no_constitutive_exon
GTTTATATGAAATGTTGATAGGTGTAGTCCTGAGTTTGTGGGACCGAGAGCC	3161252	3161272	3161202	3161254	1	AVPZ01000334.1	ENSCAPG00000007126.1	3109453	3174840	COL5A2	8749	2081	116648	No_or_no_constitutive_exon
ACCCCAAGGCCCCAAAGGAGATCCTGTAAGTCAAAATTCTTGGGTGGAAGAG	3218282	3218312	3218362	3218310	-1	AVPZ01000334.1	ENSCAPG00000012893.1	3192188	3229041	COL3A1	8749	2081	116648	No_or_no_constitutive_exon
CTAAATTTAATAATAATTCCTTTATACTGCCGTCACTTTTCAGGGTGAAGCT	3208616	3208717	3208767	3208715	-1	AVPZ01000334.1	ENSCAPG00000012893.1	3192188	3229041	COL3A1	8749	2081	116648	No_or_no_constitutive_exon
TTCTGTTAGGGTGTCAGCCAACAGGTCCTTGTATCGGCCCACAGGGACAGAA	3200558	3200660	3200710	3200658	-1	AVPZ01000334.1	ENSCAPG00000012893.1	3192188	3229041	COL3A1	8749	2081	116648	No_or_no_constitutive_exon
AGACTGTGTTTTCCTTTAAATGTTTCTAGTAAGCGTGGGAAGAGGATAAGGG	8066323	8066369	8066273	8066325	1	AVPZ01000334.1	ENSCAPG00000009151.1	8032096	8099006	NCKAP1	8749	2081	116648	No_or_no_constitutive_exon
CAAATGCCTGCAAACTGTTTTCAAACTTCGTACCTTCCCCCGGGTGGTAGGT	8979438	8979589	8979639	8979587	-1	AVPZ01000334.1	ENSCAPG00000006878.1	8969233	9000120	SSFA2	8749	2081	116648	Yes
GTACGTTTGTATGATGAAGTTTATTTATGCAAAATTATGAAGGGGATGAGTG	9364904	9364958	9365008	9364956	-1	AVPZ01000334.1	ENSCAPG00000009715.1	9329848	9380601	ITGA4	8749	2081	116648	No_or_no_constitutive_exon
ATGTAGGCTAACTGTGTAGATATTTCAAAGAAAGACAAGCGGGTCACAAGAC	12147725	12147774	12147824	12147772	-1	AVPZ01000334.1	ENSCAPG00000006699.1	12108577	12166269	OSBPL6	8749	2081	116648	No_or_no_constitutive_exon
ATTAGATGGGATTTTGAACAGTGGCTAATGTCTTTTTCCAACATGGGCAGAT	15635013	15635224	15634963	15635015	1	AVPZ01000334.1	ENSCAPG00000008668.1	15614607	15649602	GPR155	8749	2081	116648	Yes
AGCGGAGGAGAAGAAGCCGGAGTCCCGCTGGGGCTGGGGCTGGGGCCGAGCA	15713684	15713760	15713634	15713686	1	AVPZ01000334.1	ENSCAPG00000008317.1	15685297	15713795	CIR1	8749	2081	116648	No_or_no_constitutive_exon
TTTTCTATGGCACAGTGTTTTCATGAATTGCAGGGGAAACGGGTAGTTAGTA	16974725	16974768	16974818	16974766	-1	AVPZ01000334.1	ENSCAPG00000015311.1	16919045	17146315	RAPGEF4	8749	2081	116648	No_or_no_constitutive_exon
TAGTAAACACAATGAAAGCTCTATTCTATAACAAATTGGGGAGTACATAGAG	17373011	17373073	17373123	17373071	-1	AVPZ01000334.1	ENSCAPG00000007582.1	17332653	17374977	ITGA6	8749	2081	116648	Yes
AACTCCACAATCTGAAACACTTGTGGTCCCAAGCGTTTCAGATGAGGGAGAT	17345497	17345518	17345568	17345516	-1	AVPZ01000334.1	ENSCAPG00000007582.1	17332653	17374977	ITGA6	8749	2081	116648	No_or_no_constitutive_exon
AAAACAATGCTGACAGTGGCTGCTGATTTCTCCAAACAGGGAAGGAAGAGGA	19166386	19166685	19166735	19166683	-1	AVPZ01000334.1	ENSCAPG00000003489.1	18943031	19182896	None	8749	2081	116648	No_or_no_constitutive_exon
AGGTTGCCAGACCCAGAAAGTCCAAGCTAAAATATCCTGGGGGTATGGAGGT	19152630	19152827	19152877	19152825	-1	AVPZ01000334.1	ENSCAPG00000003489.1	18943031	19182896	None	8749	2081	116648	No_or_no_constitutive_exon
ATAGGAGAGGATCCCTTAATTGGGGAAGTGTTTAATGGGGAGGAACAAAGAA	19794014	19794036	19794086	19794034	-1	AVPZ01000334.1	ENSCAPG00000009649.1	19765248	19798104	PPIG	8749	2081	116648	No_or_no_constitutive_exon
GAATTAAATGTGATTTTAATGTCTTTTTCTTTTATTTCTCTACCAGGGAGGC	22624058	22624156	22624008	22624060	1	AVPZ01000334.1	ENSCAPG00000010596.1	22572697	22628576	SCN7A	8749	2081	116648	No_or_no_constitutive_exon
AAGACTGTTAAACTAGAAAAAATATTCCCAACAATGTTGTGGATGGGGAGCG	23200936	23200978	23200886	23200938	1	AVPZ01000334.1	ENSCAPG00000008626.1	23185744	23212533	GALNT3	8749	2081	116648	No_or_no_constitutive_exon
TCCAGCAGCATCAGAAAGATGAGGCCTTCCCCAGGAGGACTTGGGAAGAGGG	31189292	31189402	31189452	31189400	-1	AVPZ01000334.1	ENSCAPG00000000848.1	31145163	31189653	None	8749	2081	116648	No_or_no_constitutive_exon
TGTTTAGTGTTGGAAAAATACAACTGTTCTAATCAGTGTGGGAGTGACAGGA	36110268	36110406	36110218	36110270	1	AVPZ01000334.1	ENSCAPG00000016593.1	36085529	36290193	NEB	8749	2081	116648	Yes
TTTGGATTTACTGGTGCTTCAAAGCTTTCTTTGTTTTTGGCGGGGAGTAGTT	36358820	36359016	36359066	36359014	-1	AVPZ01000334.1	ENSCAPG00000008957.1	36308315	36368361	RIF1	8749	2081	116648	No_or_no_constitutive_exon
GCAAGATTCTGATAACAGTGTGGGAGAATGCTCTAGAATTGGGGCATCAGAA	36318738	36318822	36318872	36318820	-1	AVPZ01000334.1	ENSCAPG00000008957.1	36308315	36368361	RIF1	8749	2081	116648	No_or_no_constitutive_exon
TGTCTAGTGGACACACGATGACTTAACAGCATCTTTCCTGTGGGGTTAAGGT	46559226	46559355	46559176	46559228	1	AVPZ01000334.1	ENSCAPG00000013227.1	46068014	46798065	LRP1B	8749	2081	116648	Yes
AGGATAAGAAACTGTTCAAAGGGGGAAAAAATAACTCAGACAGGGAAAAGCA	54291417	54291450	54291367	54291419	1	AVPZ01000334.1	ENSCAPG00000012856.1	54289614	54291450	None	8749	2081	116648	No_or_no_constitutive_exon
CCAGAAACATGCCCTACGTAGCCAAAAGCAGCAGAGGGCAGAGGACCCAGGT	61980399	61980448	61980498	61980446	-1	AVPZ01000334.1	ENSCAPG00000013325.1	61976048	62024657	TFCP2L1	8749	2081	116648	No_or_no_constitutive_exon
GGGCAGAATCTACCCATTTGTTTACATGTGGGATAGAAGATACAGGGGAGTA	62078503	62078662	62078712	62078660	-1	AVPZ01000334.1	ENSCAPG00000015658.1	62051985	62255726	CLASP1	8749	2081	116648	Yes
CGTGGTTATTTAAAAGCTTAGTAGGAGAAAATAGTGTTTTGTGGGCTAAGTG	68123241	68123392	68123442	68123390	-1	AVPZ01000334.1	ENSCAPG00000011281.1	68114545	68143083	IWS1	8749	2081	116648	Yes
ACCTATTTTTTGGTAATAATGCAGTGCCTTTCTTGTGCTTCCAGGGTGAGCT	852489	852557	852439	852491	1	AVPZ01000556.1	ENSCAPG00000015395.1	811770	878957	SHROOM3	8749	2081	116648	No_or_no_constitutive_exon
ACAGTTCATCGTTGCTTTTTAGCTTAAAAAAAAAGGGGAGGAGGAGAAAGCT	2513896	2514131	2513846	2513898	1	AVPZ01000556.1	ENSCAPG00000012864.1	2369826	2623686	FRAS1	8749	2081	116648	No_or_no_constitutive_exon
GCCCAGTGACTGGTATAGCAGTGGGATGCAGGGCACGAGTGCCATGGGAGTA	2610262	2610431	2610212	2610264	1	AVPZ01000556.1	ENSCAPG00000012864.1	2369826	2623686	FRAS1	8749	2081	116648	No_or_no_constitutive_exon
CTTCTGTCTTAAACGACTGGTCTTGTTTTTGTCATCCATTTGTAGGGTAGAA	2708781	2708833	2708731	2708783	1	AVPZ01000556.1	ENSCAPG00000015607.1	2683690	2721588	ANXA3	8749	2081	116648	No_or_no_constitutive_exon
AGAATGAAAAGAACCTCTCTCAACAGACATTTCCTACTGTAGGGCTAGAGCA	3020851	3021664	3020801	3020853	1	AVPZ01000556.1	ENSCAPG00000013994.1	2950901	3021664	BMP2K	8749	2081	116648	No_or_no_constitutive_exon
ATATCTCTCTTTCAAACTTCTCCTCCCCCTCATACATGTTCAATGGGAAGCT	5538836	5538916	5538966	5538914	-1	AVPZ01000556.1	ENSCAPG00000008538.1	5529444	5552873	RASGEF1B	8749	2081	116648	Yes
GAGGACCTTTCCTGATTATTGCACCACTTTCTACCATTGCAAACTGGGAGAG	11312194	11312299	11312144	11312196	1	AVPZ01000556.1	ENSCAPG00000011604.1	11233765	11378238	CHD9	8749	2081	116648	No_or_no_constitutive_exon
GCGATCGTGGGAATGTGTAGTGGAGCGAAGTTACTTCGTGGGTCACGAAGCC	11452174	11452295	11452124	11452176	1	AVPZ01000556.1	ENSCAPG00000012080.1	11429469	11474955	RBL2	8749	2081	116648	No_or_no_constitutive_exon
TAGATGCACCCCTCACCCCATCTACCTGCCTGTCCCAGACCAGGGCACAGGG	14504054	14504074	14504124	14504072	-1	AVPZ01000556.1	ENSCAPG00000015722.1	14503428	14508899	F7	8749	2081	116648	No_or_no_constitutive_exon
CACTACTTGTGTCCATGCTCCTCGCGTGGCTCCGGACGTGGGACTGGCAGGC	14637726	14637804	14637854	14637802	-1	AVPZ01000556.1	ENSCAPG00000011933.1	14635657	14678584	ATP11A	8749	2081	116648	No_or_no_constitutive_exon
ACCCGGACTCATGGGCAGCATTGGACCCACTGGAGCTGTGGGCGACAGAGGC	15815818	15815854	15815904	15815852	-1	AVPZ01000556.1	ENSCAPG00000011784.1	15811026	15893867	COL4A2	8749	2081	116648	No_or_no_constitutive_exon
CTTCCCCGGTGAGTAGCCAGCAGCCGGTGCCTTGCATACGCACAGGGAAGAG	15815578	15815776	15815826	15815774	-1	AVPZ01000556.1	ENSCAPG00000011784.1	15811026	15893867	COL4A2	8749	2081	116648	No_or_no_constitutive_exon
TATGACTGTGGCAATTGACAGCTTTCTCTTCCTTCCCGCCCTGCAGGGAGAC	15989968	15990048	15989918	15989970	1	AVPZ01000556.1	ENSCAPG00000017316.1	15970036	16028827	COL4A1	8749	2081	116648	No_or_no_constitutive_exon
TGCTGAGTGTCCTGCACGAACCAGAGGCTGCAAGGCTGTTGGGGACTGAGAG	15990401	15990461	15990351	15990403	1	AVPZ01000556.1	ENSCAPG00000017316.1	15970036	16028827	COL4A1	8749	2081	116648	No_or_no_constitutive_exon
CCATGGGGCCTGCAGGGCTCCCTGGGCTGGACGGACGGAAAGGGGAAAAGGG	16018057	16018129	16018007	16018059	1	AVPZ01000556.1	ENSCAPG00000017316.1	15970036	16028827	COL4A1	8749	2081	116648	No_or_no_constitutive_exon
ACAGACAGACTGACTAACTAGGGTAACCCTGGGTATATTATGGGAATCAGGC	21851260	21851283	21851333	21851281	-1	AVPZ01000556.1	ENSCAPG00000015988.1	21843974	21870533	None	8749	2081	116648	No_or_no_constitutive_exon
GCAGCAAGCCTGAAGAGAAAGCGAGTTTCAGAATCGAGCCAAGAGGGTAGCC	21844237	21844281	21844331	21844279	-1	AVPZ01000556.1	ENSCAPG00000015988.1	21843974	21870533	None	8749	2081	116648	No_or_no_constitutive_exon
TAAAGACTCCGGAGTCAGCTCTGCAGATTTGCGGCGCTCAGTGCGGGAAGTG	21843974	21844123	21844173	21844121	-1	AVPZ01000556.1	ENSCAPG00000015988.1	21843974	21870533	None	8749	2081	116648	No_or_no_constitutive_exon
CTTTGAAAAGTTGCTTTTTTCCTCACTGTGTAAAATTCTTTTGGGTAAAGGC	22981435	22981576	22981626	22981574	-1	AVPZ01000556.1	ENSCAPG00000011147.1	22886386	22993616	ITGBL1	8749	2081	116648	No_or_no_constitutive_exon
AGTTACTTTTCTTAATAATACCATGTGAAATTTATTTTTTTGGGTGATAGTT	23165999	23166075	23165949	23166001	1	AVPZ01000556.1	ENSCAPG00000007767.1	23153703	23439358	NALCN	8749	2081	116648	No_or_no_constitutive_exon
GGGAAAAACCTGTGCTGAATCTCAGGAAGGAGAAATGGCTGGGGTAAAAGGG	23347130	23347183	23347080	23347132	1	AVPZ01000556.1	ENSCAPG00000007767.1	23153703	23439358	NALCN	8749	2081	116648	No_or_no_constitutive_exon
GATTGGGGGTGGGTGGAACGGCAGAGATCTGCATCTAAGTCTGGGAGCAGCT	25733701	25733800	25733850	25733798	-1	AVPZ01000556.1	ENSCAPG00000010210.1	25652943	25734603	FARP1	8749	2081	116648	No_or_no_constitutive_exon
GGGTGCTTGTGAAAAGCTGTGGGGACCTGCTTTGCCACGGATGGGTGTAGCT	25696740	25696781	25696831	25696779	-1	AVPZ01000556.1	ENSCAPG00000010210.1	25652943	25734603	FARP1	8749	2081	116648	No_or_no_constitutive_exon
CGGCAGAGATCTGCATCTAAGTCTGGGAGCAGCTGGGACCGGGCGCAGAGGC	25733701	25733782	25733832	25733780	-1	AVPZ01000556.1	ENSCAPG00000010210.1	25652943	25734603	FARP1	8749	2081	116648	No_or_no_constitutive_exon
ACACTCCGTATTTAAGGCCCTTGCACTAGCCGGTCCTTTGCCTAGGGAAGCT	28072332	28072358	28072408	28072356	-1	AVPZ01000556.1	ENSCAPG00000008341.1	28040508	28072636	DNAJC3	8749	2081	116648	No_or_no_constitutive_exon
GTTTGTTTGTCATTATTGTCATTGCTGTTGTTGCATTGCTGGGGGATCAGGT	44504590	44504630	44504540	44504592	1	AVPZ01000556.1	ENSCAPG00000009044.1	44412099	44637887	MYCBP2	8749	2081	116648	Yes
TAAAAATGCAAACCATATAAAGGCTTACTTTCATTCTCTTCATTAGGGAGCT	46255380	46255451	46255330	46255382	1	AVPZ01000556.1	ENSCAPG00000007439.1	46222337	46295184	TBC1D4	8749	2081	116648	No_or_no_constitutive_exon
CTTTTGTGTTATGATGTTTTGTCCTTATTCTTTTGTTTTGGGATTAACAGCT	49909446	49909581	49909396	49909448	1	AVPZ01000556.1	ENSCAPG00000005781.1	49792438	50016093	None	8749	2081	116648	Yes
GGAAATCAGACACAGAAGCACCCTAGGACCTTCCAGGGTCAGGTCGACAGCA	60655526	60655625	60655476	60655528	1	AVPZ01000556.1	ENSCAPG00000015339.1	60655301	60660553	NR2E3	8749	2081	116648	No_or_no_constitutive_exon
CTTGGGGACAGATGCAGCTGCCCTGGGCTATGTGGTGCTGGTAGGGGAAGAT	61065392	61065412	61065462	61065410	-1	AVPZ01000556.1	ENSCAPG00000005040.1	61059511	61065451	None	8749	2081	116648	No_or_no_constitutive_exon
ATCTCGGTTTCTGTTCTGTTTCCCTGGCCCCGCCCCACCCTGGGCAGCAGCT	61128459	61128569	61128619	61128567	-1	AVPZ01000556.1	ENSCAPG00000002483.1	61114892	61142709	PARP6	8749	2081	116648	No_or_no_constitutive_exon
GTGGCTGTGAGGCTCTGTAGGAAATCTTACTGCAAGTGGGAGCTGGATAGAT	3673612	3673727	3673562	3673614	1	AVPZ01000445.1	ENSCAPG00000017863.1	3672693	3686146	None	8749	2081	116648	No_or_no_constitutive_exon
TGTTCCGGGAAGGGAATGGGAGCGCTGCTAAAAGTGCCCAGGGCAGTCAGTC	5656161	5656175	5656111	5656163	1	AVPZ01000445.1	ENSCAPG00000016851.1	5639193	5663365	RNF10	8749	2081	116648	No_or_no_constitutive_exon
GTGTGGGGCTAGCTCCCCAGTTCTGGGTCCTGAGTCTTTGTGTGGGGCAGGG	5799052	5799204	5799002	5799054	1	AVPZ01000445.1	ENSCAPG00000011984.1	5788844	5800571	ACADS	8749	2081	116648	Yes
TGTGTTTGTGGAGTGGGCTCTGAAACTGGAATTCCTGTGTTTGGGGACAGAT	6328259	6328463	6328513	6328461	-1	AVPZ01000445.1	ENSCAPG00000005780.1	6299734	6427277	None	8749	2081	116648	Yes
TCAGATCTAGGCTCTGGGCCACTTGAGTGCCCAGAGCCTGGTGGGTTGAGCT	6365400	6365680	6365730	6365678	-1	AVPZ01000445.1	ENSCAPG00000005780.1	6299734	6427277	None	8749	2081	116648	No_or_no_constitutive_exon
CCTTGTCACCTAGGCTAAGGAGGGAGGGTGGGGATAGATAAATGGGTCAGGG	6311336	6311374	6311424	6311372	-1	AVPZ01000445.1	ENSCAPG00000005780.1	6299734	6427277	None	8749	2081	116648	No_or_no_constitutive_exon
TGTGTGTGTCCCATACTAACATGTTTCCCCTGTGTTTTGTGGGGACACAGGT	7637387	7637612	7637662	7637610	-1	AVPZ01000445.1	ENSCAPG00000017106.1	7637387	7654759	KCTD10	8749	2081	116648	No_or_no_constitutive_exon
ACCGTGTGTTTTCTCTTTGCCTCCATGATCCCACTCCCTGGGGGCGTTAGAT	7909467	7909534	7909584	7909532	-1	AVPZ01000445.1	ENSCAPG00000017290.1	7904264	7929823	TRPV4	8749	2081	116648	No_or_no_constitutive_exon
TAGATGTAGATGACTGAAGAGTCTGTTGGGTCCTTGGGAGAACAACAAAGCT	8089691	8089720	8089641	8089693	1	AVPZ01000445.1	ENSCAPG00000013599.1	8080272	8102402	ANKRD13A	8749	2081	116648	No_or_no_constitutive_exon
CTGGGTGGCTGGTGGGTCCTGATGTGGGACTCTGCCCCGCACCGGGGGAGAA	8380611	8380685	8380561	8380613	1	AVPZ01000445.1	ENSCAPG00000006924.1	8365385	8502778	CABIN1	8749	2081	116648	No_or_no_constitutive_exon
CTATAAGGTACCTTTGCAGTCTTCCCTAACCAAATGGGAAAAGAAAACAGGT	8380840	8380879	8380790	8380842	1	AVPZ01000445.1	ENSCAPG00000006924.1	8365385	8502778	CABIN1	8749	2081	116648	No_or_no_constitutive_exon
AGGGAAATGAGTTGTGCTCATCCTTACGGCCTAAGTGAAAGTGGGAGCAGCT	8383931	8383955	8383881	8383933	1	AVPZ01000445.1	ENSCAPG00000006924.1	8365385	8502778	CABIN1	8749	2081	116648	No_or_no_constitutive_exon
CCAGTCCCTGCCTCCCTGCCGAGTGCAGGAGGAACCGTTGGGTTAGACAGTG	8690821	8690867	8690917	8690865	-1	AVPZ01000445.1	ENSCAPG00000017691.1	8690821	8718489	UPB1	8749	2081	116648	No_or_no_constitutive_exon
CAGAGCTGGGTGCACAGGAGCTCCATCCTCAGAAAGATGGGCAACAACAGCA	9015177	9015360	9015410	9015358	-1	AVPZ01000445.1	ENSCAPG00000017728.1	8966876	9105310	None	8749	2081	116648	No_or_no_constitutive_exon
AGTTATCTGTGAATCTGGCTGTCTAACTCAAGTTTTTCCACGTGGGACAGGA	9006637	9006778	9006828	9006776	-1	AVPZ01000445.1	ENSCAPG00000017728.1	8966876	9105310	None	8749	2081	116648	Yes
CCTGTGCACTGTCTGCTGTACCTGGACTTTATCCAGAGCTGGGTGCACAGGA	9015177	9015393	9015443	9015391	-1	AVPZ01000445.1	ENSCAPG00000017728.1	8966876	9105310	None	8749	2081	116648	No_or_no_constitutive_exon
CTAATTCTTAGGTACTAGGGTTGAGTGAATCAAGCATTTTACTAAGGGAGTG	11353086	11353142	11353192	11353140	-1	AVPZ01000445.1	ENSCAPG00000006359.1	11327271	11442602	DEPDC5	8749	2081	116648	No_or_no_constitutive_exon
CCCTGACAGCCTGTCTCCTAGCCCCCAGGGCAGGTAGGGGCTGGAGGAAGGG	12045482	12045499	12045549	12045497	-1	AVPZ01000445.1	ENSCAPG00000008537.1	12045482	12055396	INPP5J	8749	2081	116648	Yes
GGAGCCTATATATAAAAGACAGTCTAGGCATCTCAGTTCCTGTGGGTAAGGG	13602701	13602848	13602651	13602703	1	AVPZ01000445.1	ENSCAPG00000011122.1	13587800	13602848	None	8749	2081	116648	No_or_no_constitutive_exon
AGATTGGTGTCATTGCCTGTGACCATACCTGATTGATGTGGCAGTGGGAGTC	13730493	13730805	13730443	13730495	1	AVPZ01000445.1	ENSCAPG00000017892.1	13707314	13741833	AP1B1	8749	2081	116648	Yes
GGTAAGACTTTTGATGTTGAGGGGTGTATGAACCATCGGGACAATAACAGTC	13736223	13736294	13736173	13736225	1	AVPZ01000445.1	ENSCAPG00000017892.1	13707314	13741833	AP1B1	8749	2081	116648	Yes
GCCTGAACTATATAGTGAAATCCTGCCAGTGACTATCCAGGTGGGAGCAGCA	13770784	13770807	13770857	13770805	-1	AVPZ01000445.1	ENSCAPG00000013426.1	13769523	13778158	None	8749	2081	116648	No_or_no_constitutive_exon
CTTGCTGGTTTCAGTTTTCCTTGACCCACTGCCCTGCCTTGGGCAGACAGAT	13803798	13803961	13803748	13803800	1	AVPZ01000445.1	ENSCAPG00000016833.1	13801552	13804230	RHBDD3	8749	2081	116648	No_or_no_constitutive_exon
ATGCAGGGAGTAAGCCCTGGCTACTGCCCAGCTCTTTGAGCGAGGGTGAGAC	16384627	16384666	16384577	16384629	1	AVPZ01000445.1	ENSCAPG00000011973.1	16379458	16384666	None	8749	2081	116648	No_or_no_constitutive_exon
GGTATCCCCTGCAGTCCTCGCAGGCTCCATGGCACCCTCTCTGGGGGCAGTC	16976478	16976665	16976715	16976663	-1	AVPZ01000445.1	ENSCAPG00000015091.1	16744411	16976718	None	8749	2081	116648	No_or_no_constitutive_exon
GAGGTTTAAGTATTCCACGAATACTGTGAAATCGCATGGGAAGAGCTGAGAA	16860318	16860519	16860569	16860517	-1	AVPZ01000445.1	ENSCAPG00000015091.1	16744411	16976718	None	8749	2081	116648	No_or_no_constitutive_exon
CATTCGTGGTTTAGAGGCTCACTTCTGTGAGAGAAGGGGTTGAAGAAGAGAT	16832991	16833050	16833100	16833048	-1	AVPZ01000445.1	ENSCAPG00000015091.1	16744411	16976718	None	8749	2081	116648	No_or_no_constitutive_exon
CCCAGAGGGAACGTGAGGTTTTTAAGAGGTATAAAGGGATTGTATAAGAGGT	17698578	17698612	17698662	17698610	-1	AVPZ01000445.1	ENSCAPG00000008083.1	17647089	17754472	None	8749	2081	116648	No_or_no_constitutive_exon
GAAATATGTGGCTTCCCCTGAATACCCCTGTGGCAGCCACAGGGACCCAGTC	17652989	17653139	17653189	17653137	-1	AVPZ01000445.1	ENSCAPG00000008083.1	17647089	17754472	None	8749	2081	116648	No_or_no_constitutive_exon
TGGCAAGGCCCTGGTGCATGCCCAGGCCCACACTCTGCTCGGGATTGCAGGT	17901301	17901393	17901251	17901303	1	AVPZ01000445.1	ENSCAPG00000014964.1	17894022	17905422	AIFM3	8749	2081	116648	No_or_no_constitutive_exon
TGGCCTGAACTTGGCGCTTAGTATCCTTTGGTAGCCTGCAGGGTGGGGAGGC	18027826	18027953	18027776	18027828	1	AVPZ01000445.1	ENSCAPG00000017878.1	18026521	18050599	None	8749	2081	116648	No_or_no_constitutive_exon
CAGAGCTGTAAGTTTTGGCCCTTTTGTTTTTGCCTTCTGTTCTGAGGGAGGG	18046342	18046392	18046292	18046344	1	AVPZ01000445.1	ENSCAPG00000017878.1	18026521	18050599	None	8749	2081	116648	No_or_no_constitutive_exon
TTGCTTGGGTACTCACTGTGATGGGCCTCAAGGTCTTTGTGGGGGTGGAGGT	18350393	18350427	18350477	18350425	-1	AVPZ01000445.1	ENSCAPG00000003617.1	18346776	18355214	ESS2	8749	2081	116648	No_or_no_constitutive_exon
AAGAACCTAGACCTGTGTGATCCAGCACCACAACTGCCCAATGGGGAGAGCA	19171785	19172002	19172052	19172000	-1	AVPZ01000445.1	ENSCAPG00000015990.1	19171283	19176614	TRMT2A	8749	2081	116648	No_or_no_constitutive_exon
TGTTGAGATCTGTCTGTCCACACCTGCAGCCATTGGCCTTAACGGGCCAGCA	19196208	19196311	19196158	19196210	1	AVPZ01000445.1	ENSCAPG00000007026.1	19195158	19201067	ZDHHC8	8749	2081	116648	No_or_no_constitutive_exon
GCTGGGCTCCAGGGGGCCCGCAGCGGTGGGCGGTCCTCAGGGAGGCCAAGGT	19202542	19202673	19202723	19202671	-1	AVPZ01000445.1	ENSCAPG00000018021.1	19202542	19279353	None	8749	2081	116648	No_or_no_constitutive_exon
GAGCTGGGAGGAGGGAACAGGTCTCAGCTTCCTGCCAGGGCCAGGATGAGGT	19503085	19503101	19503151	19503099	-1	AVPZ01000445.1	ENSCAPG00000007275.1	19503068	19506421	None	8749	2081	116648	No_or_no_constitutive_exon
AAGCAAAAGAAGAAAGAGCAGATTTAAGGAGAGGGCTGGGACAAAACAAGAA	19907890	19907939	19907989	19907937	-1	AVPZ01000445.1	ENSCAPG00000000719.1	19895222	19908001	TOP3B	8749	2081	116648	No_or_no_constitutive_exon
GGTTACTGCTTCCATCCCGACATGGTGGGTACACGGGGGGACGGGGCCAGCA	20331357	20331417	20331467	20331415	-1	AVPZ01000445.1	ENSCAPG00000006148.1	20326211	20332140	None	8749	2081	116648	No_or_no_constitutive_exon
CTTTAACCTTGACCTTTTACTTTTTTGTTTTTCTTGGGGCAGGGGCAAAGTG	20352173	20352234	20352123	20352175	1	AVPZ01000445.1	ENSCAPG00000001285.1	20351676	20356852	DECR2	8749	2081	116648	No_or_no_constitutive_exon
AAGGGCTGGATGGTTGGCTGTCTTTCGCAGAACCACGTGAGAGGGACAAGGC	20615679	20615687	20615629	20615681	1	AVPZ01000445.1	ENSCAPG00000017835.1	20614167	20630552	WDR90	8749	2081	116648	No_or_no_constitutive_exon
TACCCATGGCTTCCTCAGCCACTTAGGATATCCTGCCAGCATGGGCTAAGCC	20728597	20728771	20728821	20728769	-1	AVPZ01000445.1	ENSCAPG00000005292.1	20725007	20730095	None	8749	2081	116648	No_or_no_constitutive_exon
CTGGAGCCGTGAGTCCCTAGCCCCTGGGTAGGAGATGCCTAGGGCTACAGGA	20747898	20747947	20747848	20747900	1	AVPZ01000445.1	ENSCAPG00000016758.1	20741582	20749354	CHTF18	8749	2081	116648	No_or_no_constitutive_exon
GGAACACGGTGAGGACTCTGGCACTACCCTCGGAAGAAGAGGGAAGCCAGGG	21094630	21094657	21094580	21094632	1	AVPZ01000445.1	ENSCAPG00000017408.1	21087651	21112517	CACNA1H	8749	2081	116648	No_or_no_constitutive_exon
TCCTGAGCATCCATTTGCTTTAGCTGCAGACTCCATGTACTTATGGGAAGGT	21461049	21461322	21461372	21461320	-1	AVPZ01000445.1	ENSCAPG00000014785.1	21459032	21492023	None	8749	2081	116648	No_or_no_constitutive_exon
ATGACTGGCTGGCTGTGTTAGGTCCTGAGGGCCAAGCCTCTGGAGGGCAGGG	21750590	21750677	21750540	21750592	1	AVPZ01000445.1	ENSCAPG00000005580.1	21714930	21765215	CRAMP1	8749	2081	116648	No_or_no_constitutive_exon
GCCCAAATGGCTCTCTGCCTAGAGTCACGACTTCATGCATCTGGGTAAAGAA	21759723	21759776	21759673	21759725	1	AVPZ01000445.1	ENSCAPG00000005580.1	21714930	21765215	CRAMP1	8749	2081	116648	No_or_no_constitutive_exon
ATCTGTGGCCAGTCTCCCCTACAGGAGCACTGCCGGCGGGTGAAGTCAAGAC	21763728	21763744	21763678	21763730	1	AVPZ01000445.1	ENSCAPG00000005580.1	21714930	21765215	CRAMP1	8749	2081	116648	No_or_no_constitutive_exon
GAGGTGGGTGGGGGAGAGTTGTAACCAGAGGTGGTGATAAGAGGGCCAAGGG	22020772	22020946	22020996	22020944	-1	AVPZ01000445.1	ENSCAPG00000017395.1	22020772	22022671	None	8749	2081	116648	No_or_no_constitutive_exon
ACCCGGCAAAGCGAGGTGCACCGTGGACCCTCGGTGTCTGCGGGTGACAGAT	22066671	22066844	22066621	22066673	1	AVPZ01000445.1	ENSCAPG00000005480.1	22065824	22067130	SYNGR3	8749	2081	116648	No_or_no_constitutive_exon
ACCAGGCCCTGGCCTGGGGCCAGTATAACATTGTATTCTCTGGGTGGCAGGG	22085091	22085445	22085495	22085443	-1	AVPZ01000445.1	ENSCAPG00000010746.1	22085091	22090536	ZNF598	8749	2081	116648	Yes
GGCAGTGCCTGATCTCTCTAGCGTGCTGGGGATTCCTCAGGGTGGGCAAGTG	22198710	22198849	22198899	22198847	-1	AVPZ01000445.1	ENSCAPG00000016799.1	22167886	22198986	PKD1	8749	2081	116648	No_or_no_constitutive_exon
GGCTTTGGGCGGGTCTGATTTAGGAGCAGGGGTGGAAGGGCAGGGAGGAGAC	22197417	22198154	22198204	22198152	-1	AVPZ01000445.1	ENSCAPG00000016799.1	22167886	22198986	PKD1	8749	2081	116648	No_or_no_constitutive_exon
CGCCAAACGCAGGCCCAGGCCGCCCAGGTGGCCCAGGTGCCCAGGGAGAGCC	22167886	22168177	22168227	22168175	-1	AVPZ01000445.1	ENSCAPG00000016799.1	22167886	22198986	PKD1	8749	2081	116648	No_or_no_constitutive_exon
CATGCCCACCTGGGGCACCCAGGGAGAGGGTGGCGGGGCAGGCTGTAGAGTT	22247004	22247210	22246954	22247006	1	AVPZ01000445.1	ENSCAPG00000017516.1	22240569	22251206	TRAF7	8749	2081	116648	No_or_no_constitutive_exon
TCACCCCAGTTCAGGTAGGAGGCGCAGGAGAGGACGTTGCCAGGGGCGAGAT	22804038	22804093	22803988	22804040	1	AVPZ01000445.1	ENSCAPG00000006673.1	22804006	22808666	None	8749	2081	116648	No_or_no_constitutive_exon
AGTTAGCCCTCTGGTCCCTTCATAGCGATGGGGCCAGACTGGGAAAAGAGAA	23559824	23559842	23559892	23559840	-1	AVPZ01000445.1	ENSCAPG00000010625.1	23540272	23559886	NLRC3	8749	2081	116648	No_or_no_constitutive_exon
AGCAGCTTGACCAGCTTAGAGTAAGTATGGTCAGCGGGGCGTCTGGGAAGGG	23546558	23546583	23546633	23546581	-1	AVPZ01000445.1	ENSCAPG00000010625.1	23540272	23559886	NLRC3	8749	2081	116648	No_or_no_constitutive_exon
TTCTTTTCCCTTTTCCTTTCCTTCCCTTTTATTATATGGGTAAACCAGAGCA	23716626	23716667	23716717	23716665	-1	AVPZ01000445.1	ENSCAPG00000006641.1	23682832	23785761	CREBBP	8749	2081	116648	No_or_no_constitutive_exon
TGGGTTCTTTGCCCAGACAGAGCCCAGGTTTCTGCTTCTGAGGGTGATAGGC	24752219	24752352	24752402	24752350	-1	AVPZ01000445.1	ENSCAPG00000014854.1	24741984	24765065	PPL	8749	2081	116648	No_or_no_constitutive_exon
GCATATCTGAGGAAGGACAGTCACCAAGCCCAGCTGAACCTGGGTGGCAGAC	27996088	27996233	27996038	27996090	1	AVPZ01000445.1	ENSCAPG00000009951.1	27961751	27998703	ABAT	8749	2081	116648	No_or_no_constitutive_exon
ATGCCTGGCCTGCCTGGCATATCTTCACTCTGTGTATGTGAGGGCTGTAGTG	28081868	28082071	28082121	28082069	-1	AVPZ01000445.1	ENSCAPG00000005750.1	28071720	28105260	USP7	8749	2081	116648	No_or_no_constitutive_exon
CTGCTGTCCGAGATCTGAAAAAGCTGGAGTTTGCGTAAGTGACGGGGCAGAC	29922357	29922410	29922307	29922359	1	AVPZ01000445.1	ENSCAPG00000008010.1	29898309	29931221	CIITA	8749	2081	116648	No_or_no_constitutive_exon
GAATGAGCATGACGGTCTCCCTTAAATTTTATATTTGCTGTGGGAAATAGTA	30631109	30631145	30631195	30631143	-1	AVPZ01000445.1	ENSCAPG00000017757.1	30616622	30638281	ZC3H7A	8749	2081	116648	Yes
GATAATAGGAAAAAGAGGGATAGATCTTTTGTAAAAGGGAGAATACCAAGAG	33014489	33014513	33014439	33014491	1	AVPZ01000445.1	ENSCAPG00000014472.1	32986035	33065042	MKL2	8749	2081	116648	No_or_no_constitutive_exon
TTGTAAACTGTACAACCCGCCTATTTGTTCGTGGTGGCTCTGGGGCAGAGGA	33526699	33526872	33526922	33526870	-1	AVPZ01000445.1	ENSCAPG00000011071.1	33521791	33542362	None	8749	2081	116648	No_or_no_constitutive_exon
CCCAGACCCTGTGCGAGGAGAGGTGATTGGGAACAGCAACTGGGAGGAAGAT	33526424	33526460	33526510	33526458	-1	AVPZ01000445.1	ENSCAPG00000011071.1	33521791	33542362	None	8749	2081	116648	No_or_no_constitutive_exon
CTGAATGCCCCTGGAGCCTTTCCTACGGGTGTGTGTGGGGGATGGTGAAGGA	34703108	34703134	34703058	34703110	1	AVPZ01000445.1	ENSCAPG00000014481.1	34701751	34703134	ITPRIPL2	8749	2081	116648	No_or_no_constitutive_exon
CTTCACCCCCTCCCACCCCCTGGCTTCATCGTGGATCTCTAAAAGGGCAGTT	34765659	34765677	34765609	34765661	1	AVPZ01000445.1	ENSCAPG00000017244.1	34765506	34839709	None	8749	2081	116648	No_or_no_constitutive_exon
AAGTCTTTCCAGAATTTAAGCCAATGGTGACGGTAAATGGGAAGATTCAGCT	35864812	35865438	35865488	35865436	-1	AVPZ01000445.1	ENSCAPG00000017440.1	35749563	35865635	None	8749	2081	116648	Yes
GGCTGATGTTTCTGGGCTGCTGAATGTCACCCTTTCTCTCCCGGGAAAAGCG	35816675	35816878	35816928	35816876	-1	AVPZ01000445.1	ENSCAPG00000017440.1	35749563	35865635	None	8749	2081	116648	Yes
CTTTGAAGGAGCCCTGTGGGCTCTGCCTCTTGGGGACTGGGGGTGACTAGTA	36874881	36875092	36875142	36875090	-1	AVPZ01000445.1	ENSCAPG00000014622.1	36848140	36894345	None	8749	2081	116648	No_or_no_constitutive_exon
CCTTCAGCAGAGAGACAAACCCCTCTTCCTGGTCACAGTGGGGGTGGCAGGG	37058505	37058726	37058776	37058724	-1	AVPZ01000445.1	ENSCAPG00000015393.1	36962985	37058974	None	8749	2081	116648	No_or_no_constitutive_exon
GAGTGTGGAGGTCTCTTCATGTAGCCATTTCCAGCTGAAAGGGGCTGCAGGT	37600107	37600247	37600057	37600109	1	AVPZ01000445.1	ENSCAPG00000013131.1	37572071	37605933	None	8749	2081	116648	No_or_no_constitutive_exon
TTGCTACTTATAAACAAAGGTTTAAAAAAATGACAAACGGGGAAGTACAGAA	37941956	37942055	37942105	37942053	-1	AVPZ01000445.1	ENSCAPG00000016603.1	37933853	38101628	None	8749	2081	116648	Yes
AATCTTAGACATATTGAAAACATCCCATCCATATCTTCTGTGGGTATAAGTT	38552922	38553039	38552872	38552924	1	AVPZ01000445.1	ENSCAPG00000014223.1	38546500	38596288	None	8749	2081	116648	No_or_no_constitutive_exon
TGAGCCTCTGTAGGGCTAGACCATGGCTTCCCTGAGAATTGGGGTCACAGCC	39628124	39628562	39628074	39628126	1	AVPZ01000445.1	ENSCAPG00000017289.1	39606290	39628562	SCNN1G	8749	2081	116648	No_or_no_constitutive_exon
GTCCCTCTCTCCCCCCGCACACACAAAAGGAAGAAAACAAGGGAAGAAAGGT	39855729	39855765	39855815	39855763	-1	AVPZ01000445.1	ENSCAPG00000015714.1	39783676	39868796	COG7	8749	2081	116648	No_or_no_constitutive_exon
AGTGGCTGGCTGGCTGACTGGATATTGGCAGGGAGGTGGGACAGACATAGCC	39963018	39963265	39963315	39963263	-1	AVPZ01000445.1	ENSCAPG00000015400.1	39944738	39963407	EARS2	8749	2081	116648	No_or_no_constitutive_exon
TTCACTCATTTTTCCGTTATTTCCTTTTAGGCATCTGGGAATAAAGTTAGTC	40034600	40034649	40034550	40034602	1	AVPZ01000445.1	ENSCAPG00000005821.1	40034418	40052235	DCTN5	8749	2081	116648	No_or_no_constitutive_exon
CCAGAGAGGAAGGCCTCCTGCAGGTTAGAGGCCATTGGGGGAGGGCAAAGGC	40619353	40619499	40619303	40619355	1	AVPZ01000445.1	ENSCAPG00000013741.1	40496885	40645131	PRKCB	8749	2081	116648	No_or_no_constitutive_exon
CCACCACAAGTTCTTTTCTTCCCCTCTCATAGTGTGGGCGAAATGCTGAGAA	40644840	40644942	40644790	40644842	1	AVPZ01000445.1	ENSCAPG00000013741.1	40496885	40645131	PRKCB	8749	2081	116648	No_or_no_constitutive_exon
CCAACCCAGGCCACTCCACAGGTGCACACCAGGCTGAACAACCAGGGAAGTC	41304328	41304482	41304532	41304480	-1	AVPZ01000445.1	ENSCAPG00000006947.1	41297383	41350931	ARHGAP17	8749	2081	116648	No_or_no_constitutive_exon
TACGATGTACAGGCGTTCCGAAGAATAGCACCGAACAGGGCAGTGATGAGGA	43737182	43737315	43737365	43737313	-1	AVPZ01000445.1	ENSCAPG00000010575.1	43713523	43781008	GTF3C1	8749	2081	116648	Yes
TGACTTGTATCTAGGTAAATGATTGAGTCCCCAGTGACAGGGAGCGTGAGTG	45454584	45454640	45454534	45454586	1	AVPZ01000445.1	ENSCAPG00000015010.1	45428164	45468555	ITGAL	8749	2081	116648	No_or_no_constitutive_exon
TGAATGTTCTTTCCTTCCCTTTCCCTTTGGTCATCCTTCTGGGGCGGCAGAA	45570280	45570352	45570230	45570282	1	AVPZ01000445.1	ENSCAPG00000007213.1	45567855	45573005	None	8749	2081	116648	No_or_no_constitutive_exon
CGGCCCTACCACTGTCAGCAGTGTGGGCGAGGATACCGTCACCCAGGGAGTC	45945187	45950300	45945137	45945189	1	AVPZ01000445.1	ENSCAPG00000006001.1	45945002	45950300	ZNF646	8749	2081	116648	No_or_no_constitutive_exon
TGTGCACCCCTTTGCTTTCTTACCCGCGCTTCCCTGTGAAGGGGCAGAAGAG	48924778	48924795	48924728	48924780	1	AVPZ01000445.1	ENSCAPG00000012325.1	48840753	48940656	MYO6	8749	2081	116648	No_or_no_constitutive_exon
AAGATTAATTCAAATTAAACACTAAAATTATTTTGTTTCCTGGGTAATAGGC	52704730	52704818	52704680	52704732	1	AVPZ01000445.1	ENSCAPG00000018004.1	52696093	52730897	TTK	8749	2081	116648	No_or_no_constitutive_exon
AGTATCATTTCTTTTACTGTGTCATGTTTCTCTTCTACAGGGAGATCAAGGT	55928347	55928382	55928432	55928380	-1	AVPZ01000445.1	ENSCAPG00000009996.1	55717113	55992577	COL19A1	8749	2081	116648	No_or_no_constitutive_exon
CTGGTGGAGGTGGTGGCTCACTCCTTGGATGCAATTATCCCGGGTACAAGGC	295012	295301	294962	295014	1	AVPZ01000667.1	ENSCAPG00000014845.1	294760	312255	WNT3A	8749	2081	116648	No_or_no_constitutive_exon
CACACCTATTAGTTTTCCAGCTGATTCTCACCTTTTTCTCCTGTGGGAAGGC	1384236	1384324	1384374	1384322	-1	AVPZ01000667.1	ENSCAPG00000017592.1	1339732	1535800	SIL1	8749	2081	116648	No_or_no_constitutive_exon
TTACATTTTTCATTCTTTAAAATTTCAGAGGATTGGGGCTGGGGATTTAGCT	1760747	1760779	1760697	1760749	1	AVPZ01000667.1	ENSCAPG00000006085.1	1755716	1764700	None	8749	2081	116648	No_or_no_constitutive_exon
AAAAAATTTTTAAATTACTGAAGTCTGCCCTAGGATCAAATTACAGGGAGAA	1795802	1795835	1795885	1795833	-1	AVPZ01000667.1	ENSCAPG00000007485.1	1795542	1804854	SLC23A1	8749	2081	116648	No_or_no_constitutive_exon
CTGAACTGAAGATGCCAAGCTCCTGTTGATTTTCAGGGAGTGCTGGAAAGTT	2719201	2719289	2719151	2719203	1	AVPZ01000667.1	ENSCAPG00000008542.1	2715980	2728090	SLC4A9	8749	2081	116648	No_or_no_constitutive_exon
TGGGTCCAGCCAGTGCTTGGACCACTAGTGACTAGGTATGATGTGGGCAGGC	2880081	2880273	2880323	2880271	-1	AVPZ01000667.1	ENSCAPG00000004932.1	2878403	2883565	APBB3	8749	2081	116648	No_or_no_constitutive_exon
GCTGTTAATCTTTTACCGGTAGTAGTTTTACCCACACAGGGAGCGGTCAGAC	2976424	2976625	2976675	2976623	-1	AVPZ01000667.1	ENSCAPG00000017899.1	2972054	2978820	HARS	8749	2081	116648	Yes
TTGAGTTCCATGTGTTACTTCTTTCTGGTTGAGGAACCATAAAGGGACAGTT	2995066	2995210	2995016	2995068	1	AVPZ01000667.1	ENSCAPG00000005809.1	2994879	3000312	ZMAT2	8749	2081	116648	No_or_no_constitutive_exon
AGGTGGTGAGCGCAGCCCTTCCGCGTGGGACTGTACACGGGCGAAATCAGCA	3194520	3195096	3194470	3194522	1	AVPZ01000667.1	ENSCAPG00000015610.1	3192640	3196512	PCDHA11	8749	2081	116648	No_or_no_constitutive_exon
AATAGGCTTTTTACAATTTATCTTGTTTGGGTGTTGGGAAGTAAACATAGGG	3677970	3677988	3677920	3677972	1	AVPZ01000667.1	ENSCAPG00000014928.1	3670066	3677988	PCDHGA2	8749	2081	116648	No_or_no_constitutive_exon
AGTGAAGGGCACTCAGCCCCTGAGACCCGTGGGGATGAAGGGCCGGTGAGGG	3971880	3971953	3972003	3971951	-1	AVPZ01000667.1	ENSCAPG00000000586.1	3963987	3973022	FCHSD1	8749	2081	116648	No_or_no_constitutive_exon
ATGGATTACTGAGGCGAGTCTGATTTCCATTTGCATTGCTGGGTGAGCAGGC	3966400	3966518	3966568	3966516	-1	AVPZ01000667.1	ENSCAPG00000000586.1	3963987	3973022	FCHSD1	8749	2081	116648	Yes
GCTGTGGAGTGTTCCCTTCTTCAACACAGACCTTCTCTGGGAAGGGACAGGA	3971574	3971710	3971760	3971708	-1	AVPZ01000667.1	ENSCAPG00000000586.1	3963987	3973022	FCHSD1	8749	2081	116648	No_or_no_constitutive_exon
AAGCCCTGGGATGGGGGAATGATTGGGCTTCAGAACTGGGGTAAGGAGAGCC	3975693	3975780	3975830	3975778	-1	AVPZ01000667.1	ENSCAPG00000007658.1	3975693	3997917	ARAP3	8749	2081	116648	No_or_no_constitutive_exon
TTGACGCAGCAAACTAATCCTCATCGATACTTCCTTTGTCAAGGGCAAAGCC	8000815	8000850	8000900	8000848	-1	AVPZ01000667.1	ENSCAPG00000011829.1	7923999	8012589	None	8749	2081	116648	No_or_no_constitutive_exon
CGTACAGTGAAATTGGTACAGAACTTCACAGCAGGTTACCGGGATAACAGTA	8300977	8301018	8301068	8301016	-1	AVPZ01000667.1	ENSCAPG00000015676.1	8263379	8316507	LARS	8749	2081	116648	Yes
AGCTATGTCTAAATGATGTGATTCCGTGTTTCCTTGCAGGGAAAATGCAGCA	10121306	10121368	10121256	10121308	1	AVPZ01000667.1	ENSCAPG00000015798.1	10115144	10162812	None	8749	2081	116648	No_or_no_constitutive_exon
CAAGGGTTTGCTAACACCGTGTCCTTTTCTTTTCTCCTCTGGGGGATTAGGA	11021522	11021714	11021764	11021712	-1	AVPZ01000667.1	ENSCAPG00000007857.1	11021522	11073157	SH3TC2	8749	2081	116648	No_or_no_constitutive_exon
CTCCTTGCTGGTGGTATGTGAGGGCAGAGCTGGCTGGCGGGGTTGGGGAGCG	11768704	11768769	11768819	11768767	-1	AVPZ01000667.1	ENSCAPG00000017456.1	11745896	11808617	PDE6A	8749	2081	116648	No_or_no_constitutive_exon
AAAGAGAGAGAGGGAAAGAGAAAGAGAGAATGCTGTGGGTATGTGATGAGGT	11750347	11750437	11750487	11750435	-1	AVPZ01000667.1	ENSCAPG00000017456.1	11745896	11808617	PDE6A	8749	2081	116648	No_or_no_constitutive_exon
CTTCCCGGTGGGACGGCGTGAAGTGGAGCAGGGAGGTGAAAAGTGGGGAGCC	11908044	11908066	11907994	11908046	1	AVPZ01000667.1	ENSCAPG00000005922.1	11907665	11930886	HMGXB3	8749	2081	116648	No_or_no_constitutive_exon
ACGTGCCACCTCTGTGTGTGTGTCTGCCTGTCTGTGTGTCTGGGGAGCAGGG	12112427	12112511	12112561	12112509	-1	AVPZ01000667.1	ENSCAPG00000008865.1	12087814	12144313	CAMK2A	8749	2081	116648	No_or_no_constitutive_exon
TGGTTGTCTGGCTCCATTTTTGTGGGCAGCAGTTGAAGCAGAGGGTGTAGTC	14270624	14270641	14270691	14270639	-1	AVPZ01000667.1	ENSCAPG00000015098.1	14182981	14378336	ADAMTS19	8749	2081	116648	No_or_no_constitutive_exon
ACGGCAAGAATAAAAACACCAAGACATATTTTAAGTTGAGGGCAGCCAAGGG	15428981	15429070	15428931	15428983	1	AVPZ01000667.1	ENSCAPG00000017815.1	15309579	15532253	FBN2	8749	2081	116648	Yes
TTTATGGAGAATAACAAGACTAGATAACACATGGCGGTGCAGGGATCCAGTA	15490557	15490612	15490507	15490559	1	AVPZ01000667.1	ENSCAPG00000017815.1	15309579	15532253	FBN2	8749	2081	116648	No_or_no_constitutive_exon
AAGAAGAACCAGATCGCCATTTACGAGCTCCTTTTTAAGGAGGGGGTGAGGT	16809975	16810296	16810346	16810294	-1	AVPZ01000667.1	ENSCAPG00000013627.1	16809871	16810358	None	8749	2081	116648	No_or_no_constitutive_exon
AAGTAGATAAACTGGGTTAGAATCTTGAATTTAACATGTGGGTGGAGGAGGT	24042995	24043035	24042945	24042997	1	AVPZ01000667.1	ENSCAPG00000015380.1	23957769	24080976	IFT88	8749	2081	116648	Yes
ACGGGGGAAGTTTCCACTAATAAAGAGAAGAAACTTCAGGGGCACATAAGGT	24049216	24049282	24049166	24049218	1	AVPZ01000667.1	ENSCAPG00000015380.1	23957769	24080976	IFT88	8749	2081	116648	Yes
CAAGACCCAGTCACTAGGATGGTTTAAGGGATTGGAACCTTTTGGGGAAGAC	24718402	24718468	24718518	24718466	-1	AVPZ01000667.1	ENSCAPG00000013307.1	24654908	24718545	None	8749	2081	116648	No_or_no_constitutive_exon
TCAAACTATGTCACACTTTAAAAAAAAAAAAAAAAAAAAAAAGGGAACAGAC	29125208	29125217	29125267	29125215	-1	AVPZ01000667.1	ENSCAPG00000010283.1	29122494	29126701	MTIF3	8749	2081	116648	No_or_no_constitutive_exon
TCCTCCAGGTACTTTGTCCCCAGAAACAGACTGCTTAGGGCTGGGGACAGGC	29219318	29219423	29219473	29219421	-1	AVPZ01000667.1	ENSCAPG00000013633.1	29199845	29232319	LNX2	8749	2081	116648	No_or_no_constitutive_exon
CTGGGGATTCAGCAGTGCGGCAGTGAGGAGCCAGCAGGGGAGGTGGGGAGGG	32094752	32095839	32094702	32094754	1	AVPZ01000667.1	ENSCAPG00000014433.1	32066096	32096652	USPL1	8749	2081	116648	No_or_no_constitutive_exon
GAGTGAAATGGAGTGGTACAGTTATTAAGTGCTCAGAGTTTTAGGGATAGGT	32587808	32587843	32587893	32587841	-1	AVPZ01000667.1	ENSCAPG00000008996.1	32568257	32590889	None	8749	2081	116648	No_or_no_constitutive_exon
TACTACTGTAAAGTTTTTTTTTTCTTTTAAATAACTGGGTATGAAATGAGTC	37717345	37717372	37717295	37717347	1	AVPZ01000667.1	ENSCAPG00000013313.1	37717321	37722835	CCNA1	8749	2081	116648	No_or_no_constitutive_exon
CTAATGCTCCTAGCGTTACCCCTGCTCTCTCTTCGTTCCCGGGACTGCAGCC	40133408	40133539	40133589	40133537	-1	AVPZ01000667.1	ENSCAPG00000014673.1	40132067	40154199	PROSER1	8749	2081	116648	No_or_no_constitutive_exon
GCGCTGTCTACGAACATTTATTGGTCACAGTAAAGCTGTTAGGGATCCAGTT	40392112	40392168	40392218	40392166	-1	AVPZ01000667.1	ENSCAPG00000011567.1	40391362	40393167	None	8749	2081	116648	No_or_no_constitutive_exon
ATTCTACCAACCATGTTGTAGACCACAGCGCTAGGAACCCGGGAAAGCAGGT	42136989	42137200	42136939	42136991	1	AVPZ01000667.1	ENSCAPG00000000264.1	42129055	42165746	ATP7B	8749	2081	116648	No_or_no_constitutive_exon
ACTATTCTACCAACCATGTTGTAGACCACAGCGCTAGGAACCCGGGAAAGCA	42136986	42137200	42136936	42136988	1	AVPZ01000667.1	ENSCAPG00000000264.1	42129055	42165746	ATP7B	8749	2081	116648	No_or_no_constitutive_exon
AGCGAATAATTGACCGTAGTGGAAAATGATGTTTCTCATGAAACGGGAAGCT	42248235	42248375	42248425	42248373	-1	AVPZ01000667.1	ENSCAPG00000007757.1	42248235	42248784	None	8749	2081	116648	No_or_no_constitutive_exon
GGGCAAATACTTATGGCAAAGCTATTCTGATTTCAGGGAGAAAAACGAAGCC	51552992	51553062	51553112	51553060	-1	AVPZ01000667.1	ENSCAPG00000013930.1	51540580	51584683	ELF1	8749	2081	116648	No_or_no_constitutive_exon
TTCCTGGTTTCGAAGATGCTTGCAGCAGTGCCAGCGGGTGTGGGTGACAGGT	53719560	53719615	53719665	53719613	-1	AVPZ01000667.1	ENSCAPG00000016343.1	53520299	53720648	ENOX1	8749	2081	116648	No_or_no_constitutive_exon
TGGATAAGTGGATGGATATTGCGATGTTAGGCTTCCACATAATTAGGGAGAG	56420423	56420505	56420555	56420503	-1	AVPZ01000667.1	ENSCAPG00000011876.1	56410146	56435013	RUBCNL	8749	2081	116648	No_or_no_constitutive_exon
GGTGGAGAGCAGTTGCTGGAGTGAGCTGCCACCTCATGGCAGCCAGGGAGCA	56666076	56666106	56666026	56666078	1	AVPZ01000667.1	ENSCAPG00000010805.1	56666002	56735214	LRCH1	8749	2081	116648	No_or_no_constitutive_exon
AAGTAAATAAGTGTTACTAATTTCTCTGTAGATCTGCACGAAGGGCAAAGTG	56679773	56679882	56679723	56679775	1	AVPZ01000667.1	ENSCAPG00000010805.1	56666002	56735214	LRCH1	8749	2081	116648	No_or_no_constitutive_exon
TCCAGGGCATTGTGATTGAGTTTTTGAATTTTGCCTCTTCTAGTTGGGAGCT	712042	712124	711992	712044	1	AVPZ01000778.1	ENSCAPG00000016608.1	703999	727744	METTL14	8749	2081	116648	No_or_no_constitutive_exon
AAGAAAAAAAAAACATTTGCTAGGAATCTGGTATTTTCCTTAGGTGGGAGTG	3640113	3640177	3640227	3640175	-1	AVPZ01000778.1	ENSCAPG00000000283.1	3603885	3640659	BBS7	8749	2081	116648	No_or_no_constitutive_exon
TTCCTGCTAAAAAGCAGGGGGCCAGGCCCGAGCCTTCTTTGCTCAGGGAGCT	8891487	8891510	8891437	8891489	1	AVPZ01000778.1	ENSCAPG00000006897.1	8862607	8899005	HSPA4L	8749	2081	116648	Yes
GTGACTGTGCCATCCTCTCCCACAGTGCCTTCCATGGGAAACGGTACGAGCA	18271676	18271921	18271626	18271678	1	AVPZ01000778.1	ENSCAPG00000005005.1	18271310	18273895	NOCT	8749	2081	116648	No_or_no_constitutive_exon
GGCAGTGCAGGGTGCTCACACTGCCTTTGGGAAGTTGGGGAAGCAGTGAGGA	25343781	25343929	25343731	25343783	1	AVPZ01000778.1	ENSCAPG00000014624.1	25343267	25400127	None	8749	2081	116648	No_or_no_constitutive_exon
GGAGTTGCCTCACGGTTGACCTGAAATGAGATGTGGGGAATGGGAGGCAGGG	25730544	25730713	25730494	25730546	1	AVPZ01000778.1	ENSCAPG00000005734.1	25539394	25738051	ARHGAP10	8749	2081	116648	No_or_no_constitutive_exon
CTCTTGACTAACAAGTTTTGTCTGGCACTTGTAGGAACCTGGGCACACAGCT	28494924	28494970	28495020	28494968	-1	AVPZ01000778.1	ENSCAPG00000014264.1	28476827	28515402	SH3D19	8749	2081	116648	No_or_no_constitutive_exon
AGCTCCCCTGCTGCACAGAGGGAGGCAGGTATGTGAGGCATGGGGCTGAGCG	30708930	30708942	30708880	30708932	1	AVPZ01000778.1	ENSCAPG00000015244.1	30639471	30718401	TMEM131L	8749	2081	116648	No_or_no_constitutive_exon
TCCACGGCTGCAGACTTTCAGTAGTCAGCTGGCAGGGGCGTGGGGAACAGTC	35049515	35049554	35049604	35049552	-1	AVPZ01000778.1	ENSCAPG00000014253.1	35043489	35055105	PPID	8749	2081	116648	No_or_no_constitutive_exon
ACTTTCAGAGGGGCACCAGCTCTCCTTGCTCTGCTTGGGAGAACAGTGAGCC	35157169	35157549	35157119	35157171	1	AVPZ01000778.1	ENSCAPG00000008124.1	35129363	35174245	FNIP2	8749	2081	116648	Yes
AGGGTTTCTTCAGTGAGTGTCTCCCGCTCTGCTTGGGGCAACACAGGCAGGT	44586637	44586651	44586587	44586639	1	AVPZ01000778.1	ENSCAPG00000014384.1	44555284	44624490	TRAK1	8749	2081	116648	No_or_no_constitutive_exon
GAGAGAGGAGGGGGGGAGGAGTGGAGGTCGGGAGGAGGAGGAGGAGGGAGGC	44914977	44915087	44914927	44914979	1	AVPZ01000778.1	ENSCAPG00000012212.1	44914004	44918363	ZBTB47	8749	2081	116648	No_or_no_constitutive_exon
AGAGCTCTGAGGAGGAAGAGGAGGAAGAGGTGGGGGAGGAGGAAGGGGAGGC	44915108	44915283	44915058	44915110	1	AVPZ01000778.1	ENSCAPG00000012212.1	44914004	44918363	ZBTB47	8749	2081	116648	No_or_no_constitutive_exon
AGGAGGCGGCAAGGACCCCGCTGTGACCCTGCACCCTGCCCGCAGGGGAGAA	44918120	44918363	44918070	44918122	1	AVPZ01000778.1	ENSCAPG00000012212.1	44914004	44918363	ZBTB47	8749	2081	116648	No_or_no_constitutive_exon
GGCCACCAGGGGCCAGCAGACAGGAGCAAGCAGCCCTCAGGAAGGGGCAGCA	45128824	45128840	45128774	45128826	1	AVPZ01000778.1	ENSCAPG00000011340.1	45128537	45140353	FAM198A	8749	2081	116648	No_or_no_constitutive_exon
CTTGTTCTGTCACAGATACTTGGGGAGAGGTGACCGTGATGCGGGAGGAGAT	45893124	45893200	45893074	45893126	1	AVPZ01000778.1	ENSCAPG00000016147.1	45862157	45909558	None	8749	2081	116648	No_or_no_constitutive_exon
TGTAACGGCTGTATCCAATTAGTGTTCCAATTATTTTCACTCTAGGGAAGGA	45898447	45898608	45898397	45898449	1	AVPZ01000778.1	ENSCAPG00000016147.1	45862157	45909558	None	8749	2081	116648	No_or_no_constitutive_exon
GCGGAGCCATACTGGTGAGAAGCCATATGAGTGCAGAGAGTGTGGGAAAGCG	46113326	46113718	46113276	46113328	1	AVPZ01000778.1	ENSCAPG00000009228.1	46085744	46113718	ZNF197	8749	2081	116648	No_or_no_constitutive_exon
GCACGATGGGCAGGCAGGACCCTCATGTGCCCCCTTCCGTGGGCGGCCAGTT	47567389	47567514	47567339	47567391	1	AVPZ01000778.1	ENSCAPG00000007762.1	47551378	47571531	NBEAL2	8749	2081	116648	No_or_no_constitutive_exon
ATGCTTACAATGTGATGTGCACACCTGTAATCCCAGCAGCTGGGGCTAAGAC	47619192	47619250	47619300	47619248	-1	AVPZ01000778.1	ENSCAPG00000008261.1	47577806	47660575	SETD2	8749	2081	116648	No_or_no_constitutive_exon
CACCCCCACGGCCCACAGCCCCAAAGCCACTGCTGCCCCGCAGGGAGGAGAG	47857147	47857420	47857097	47857149	1	AVPZ01000778.1	ENSCAPG00000017043.1	47850293	47860268	PTPN23	8749	2081	116648	No_or_no_constitutive_exon
TTAGCATGCATTTCCCAGGGGTGGTGATGGTCTAGGGGCGGGGTTTAAAGGG	47979643	47979875	47979925	47979873	-1	AVPZ01000778.1	ENSCAPG00000009398.1	47969299	47979899	CSPG5	8749	2081	116648	No_or_no_constitutive_exon
ACCCTTGGCCCGAGGCTGCCTGCACGCCCATGGATGTGAAGAGGGCAGAGAG	48349488	48349529	48349579	48349527	-1	AVPZ01000778.1	ENSCAPG00000015107.1	48340038	48354372	CDC25A	8749	2081	116648	No_or_no_constitutive_exon
TGCTCCATTTTAGCACTGACCCCGGGGAATGTGTCCTAAGGGACGGGGAGAA	48800412	48800524	48800574	48800522	-1	AVPZ01000778.1	ENSCAPG00000016802.1	48784987	48849149	KLHL6	8749	2081	116648	No_or_no_constitutive_exon
GTTACGCTGTTTTCTTGTTCACCGCCTCGTCTCTGGCCCTGCGGGAGCAGTC	49050270	49050349	49050220	49050272	1	AVPZ01000778.1	ENSCAPG00000015597.1	48996275	49066147	YEATS2	8749	2081	116648	No_or_no_constitutive_exon
GTGGGGCAGACCCAGGTGTGTGTGAGCCAGGCCGCCGTGGGAACCGCAAGGC	49050374	49050452	49050324	49050376	1	AVPZ01000778.1	ENSCAPG00000015597.1	48996275	49066147	YEATS2	8749	2081	116648	No_or_no_constitutive_exon
TGGTCTGGCACTTACTGACTGTGCCCTTTTCTCTCTCCTGTGTGGGACAGTT	49196952	49197110	49197160	49197108	-1	AVPZ01000778.1	ENSCAPG00000002994.1	49137669	49222988	ABCC5	8749	2081	116648	No_or_no_constitutive_exon
CACATAGGGAATTAATCGGCTCCCTCCTCCCCTTGGGTTTCGCGGGGTAGAT	49139309	49139474	49139524	49139472	-1	AVPZ01000778.1	ENSCAPG00000002994.1	49137669	49222988	ABCC5	8749	2081	116648	No_or_no_constitutive_exon
CCCGAGGGCAGACACGCCTTTGCCAGCTGAATCCAGTCCGCGGGGGTGAGGG	49481720	49481743	49481670	49481722	1	AVPZ01000778.1	ENSCAPG00000015951.1	49460966	49492993	ECE2	8749	2081	116648	Yes
TTGAGCTGAGGAAAAAACGGGGCCAAGGATGGATAAGTAATCAGGGGGAGGT	49461652	49461984	49461602	49461654	1	AVPZ01000778.1	ENSCAPG00000015951.1	49460966	49492993	ECE2	8749	2081	116648	No_or_no_constitutive_exon
TCAAAGGTGGGGCTGACCCTTGCTTCTTTCCCTCCCAACCATGGGGTCAGGG	49579164	49579310	49579114	49579166	1	AVPZ01000778.1	ENSCAPG00000007608.1	49572526	49579965	CHRD	8749	2081	116648	No_or_no_constitutive_exon
TCTGTATCAAGTGGAATGTGCTGTGTTTCTCCACCTGCCCCGCAGGGCAGCC	51613671	51613781	51613621	51613673	1	AVPZ01000778.1	ENSCAPG00000016786.1	51613145	51619916	FETUB	8749	2081	116648	No_or_no_constitutive_exon
TAAGCCTCAGTCCAAAGGGGTTTATGCAAGATAGATACAGGGAAGTTTAGGG	54381097	54381145	54381195	54381143	-1	AVPZ01000778.1	ENSCAPG00000012826.1	54361645	54403728	P3H2	8749	2081	116648	No_or_no_constitutive_exon
CACCCGTGGAACGGTGTGTGGGAATCGCCCTTCAGTTACAGTAGTGGGAGGG	58156509	58156626	58156676	58156624	-1	AVPZ01000778.1	ENSCAPG00000002862.1	58129806	58188926	ATP13A3	8749	2081	116648	Yes
GGCGCCGAGGAGGAAAAAGAGGAGGAGGAGGTGTACAGCCGGGGCTGGAGGG	58279715	58279725	58279775	58279723	-1	AVPZ01000778.1	ENSCAPG00000009856.1	58271536	58298029	LSG1	8749	2081	116648	No_or_no_constitutive_exon
AATTTCAAACCCTTTTAATTTTTTTTTAATTTTCAGGGAACCTAGAAAAGTT	59373725	59373949	59373675	59373727	1	AVPZ01000778.1	ENSCAPG00000017756.1	59244534	59424074	DLG1	8749	2081	116648	Yes
CTTCCAAAGTGCCTTGTTTACTCCCTACTCTGACCTTATTTTGGGAACAGAA	59972026	59972207	59971976	59972028	1	AVPZ01000778.1	ENSCAPG00000007014.1	59970198	59972207	None	8749	2081	116648	No_or_no_constitutive_exon
GCTCTCTCCAGGAGGTGAGAACTGGGCTGCCCTGAGACTGGGGTGTTGAGGG	60072210	60072227	60072160	60072212	1	AVPZ01000778.1	ENSCAPG00000011676.1	60066583	60072908	ZDHHC19	8749	2081	116648	No_or_no_constitutive_exon
ACAGAGCTCAGCCTCAGACTAAATTTATCCTCTCCCCTGGGTGGATGAAGGG	60194138	60194182	60194088	60194140	1	AVPZ01000778.1	ENSCAPG00000016111.1	60191807	60194182	None	8749	2081	116648	No_or_no_constitutive_exon
GTCTGTTTGTCTGGTATCAAAAGGTTATTCTTTTTTTTGGGGGGGGTCAGAA	60488918	60489027	60488868	60488920	1	AVPZ01000778.1	ENSCAPG00000017641.1	60454407	60515349	LRCH3	8749	2081	116648	No_or_no_constitutive_exon
TGAGTGTTTGCGTGTGATGTTAAATATTTCTGAAGTTATGGGTGTGTGAGAA	60744977	60745021	60744927	60744979	1	AVPZ01000778.1	ENSCAPG00000007855.1	60744724	60745021	None	8749	2081	116648	No_or_no_constitutive_exon
CAAGGAACAAAAGCATATGAGAGGGGGGAAAGACTGAAGGGACTGGACAGGC	1027342	1027413	1027463	1027411	-1	AVPZ01000889.1	ENSCAPG00000009385.1	1025807	1050042	HCK	8749	2081	116648	No_or_no_constitutive_exon
ATGCGGCCAGGGCTAGTCTCTGTCCAACCTGGCTGGGAAGGGGAAGGCAGGT	1243066	1243519	1243569	1243517	-1	AVPZ01000889.1	ENSCAPG00000012945.1	1232088	1244006	MYLK2	8749	2081	116648	No_or_no_constitutive_exon
GCACCCCCCTGTCCAAAGCTGCTGCTGGCCATGGCCAACCACTGGGTGAGGA	5120964	5121170	5120914	5120966	1	AVPZ01000889.1	ENSCAPG00000004385.1	5119230	5121395	CD93	8749	2081	116648	No_or_no_constitutive_exon
TGTCTCTACCTTCAGGAGTCCCCAGTGTGCAGCAGAGACTTGCCGGGAAGAC	7325533	7325584	7325634	7325582	-1	AVPZ01000889.1	ENSCAPG00000015048.1	7238080	7326137	RIN2	8749	2081	116648	No_or_no_constitutive_exon
AATTTAACCCATGTAATCAATGTATGTAGAATGGGAGGAGTACGGGGGAGAA	9656012	9656064	9655962	9656014	1	AVPZ01000889.1	ENSCAPG00000004913.1	9518635	9744249	KIF16B	8749	2081	116648	No_or_no_constitutive_exon
TGAGGGGTTATCCAGGTGTCCAGGCTTCTGAGGACCTGGAGGGCGGACAGTA	19198995	19199144	19199194	19199142	-1	AVPZ01000889.1	ENSCAPG00000009966.1	19197009	19205619	CHGB	8749	2081	116648	No_or_no_constitutive_exon
AGCCCTCTTCCACGGGCCATCGAAGAGGAGGAGGACGATGACTGGGGGAGGA	19308068	19308169	19308219	19308167	-1	AVPZ01000889.1	ENSCAPG00000010304.1	19307627	19308770	None	8749	2081	116648	No_or_no_constitutive_exon
TTCTGTCACAACAACAAAAAAGCCCAGCGATTCTTCTTCATGGGTTGGAGCG	19307627	19307957	19308007	19307955	-1	AVPZ01000889.1	ENSCAPG00000010304.1	19307627	19308770	None	8749	2081	116648	No_or_no_constitutive_exon
CACAAATAAGAGAGTACAGATGTTCTGATTTGGCTTTTGGGTAAAAATAGGA	21087762	21087870	21087920	21087868	-1	AVPZ01000889.1	ENSCAPG00000003521.1	21016398	21121156	ATRN	8749	2081	116648	No_or_no_constitutive_exon
TGGTGCACAGCACTGACTGCTGGGCTCTATCGGGTCTCTCGGGGTGACAGCT	21404403	21404568	21404353	21404405	1	AVPZ01000889.1	ENSCAPG00000010251.1	21402754	21410826	SLC4A11	8749	2081	116648	No_or_no_constitutive_exon
TTCAGGTTTGATCTGAAGGGAAGATGGATAAATAAAGGGCTGAGGACCAGGA	21595393	21595420	21595470	21595418	-1	AVPZ01000889.1	ENSCAPG00000011594.1	21575311	21640803	PTPRA	8749	2081	116648	No_or_no_constitutive_exon
GGAATGTACATGGGGTTCCAGCCTCTGAGCACAGCCTCTCTGGGCAGCAGTT	22102924	22103053	22103103	22103051	-1	AVPZ01000889.1	ENSCAPG00000011466.1	22087866	22116259	TGM6	8749	2081	116648	Yes
GGGGCCAGACCTTGTGGTCTCTGATCTCAGGTGTACCTGGGCTCGGGGAGCG	23560239	23560348	23560398	23560346	-1	AVPZ01000889.1	ENSCAPG00000015767.1	23542977	23562698	PLXNB1	8749	2081	116648	No_or_no_constitutive_exon
TGGCCTCTGACTCTGATGTGTCTTTCCTCCTGTGTGCCTGGGTGTGGCAGCA	23729464	23729586	23729636	23729584	-1	AVPZ01000889.1	ENSCAPG00000006786.1	23693682	23738151	PFKFB4	8749	2081	116648	No_or_no_constitutive_exon
TTGTAGCTTGAGAATTGTTTTCTTAGCCTGCCTGTCTCTGCCATAGGGAGAA	23764175	23764278	23764328	23764276	-1	AVPZ01000889.1	ENSCAPG00000008644.1	23749990	23778794	COL7A1	8749	2081	116648	No_or_no_constitutive_exon
GACATTTTCTCTACCTCATCATTCTTTGTTCTCAGGGTGACCGTGGGGAGAC	23761625	23761646	23761696	23761644	-1	AVPZ01000889.1	ENSCAPG00000008644.1	23749990	23778794	COL7A1	8749	2081	116648	No_or_no_constitutive_exon
GGGGGGACCAGGGGCAAAAGGTAAGCATGTGGGGAAGGCATGAGTGGGAGTG	23755383	23755399	23755449	23755397	-1	AVPZ01000889.1	ENSCAPG00000008644.1	23749990	23778794	COL7A1	8749	2081	116648	No_or_no_constitutive_exon
CCCAGCCATGCGTCACACACATCTGCCCTGGCTGTCCCTGAGTATGGGAGGG	23754378	23754394	23754444	23754392	-1	AVPZ01000889.1	ENSCAPG00000008644.1	23749990	23778794	COL7A1	8749	2081	116648	No_or_no_constitutive_exon
TCCTGTCCCAGAGTCATGTCTCTCCTGTTGCTCCTGCTGAGATGGGGCAGGG	23785418	23785619	23785669	23785617	-1	AVPZ01000889.1	ENSCAPG00000008176.1	23783344	23789391	UQCRC1	8749	2081	116648	No_or_no_constitutive_exon
TCGGGCACTTGATGACTATTCGTCTCACCCTTCCCTGACTGGGACCATAGGA	24234253	24234414	24234464	24234412	-1	AVPZ01000889.1	ENSCAPG00000007978.1	24232199	24241314	USP19	8749	2081	116648	Yes
CACAGGAGGAGAACACTGTGAAAGGTAAGCTTAAAACAGCTGTGAGGGAGGT	24247217	24247239	24247289	24247237	-1	AVPZ01000889.1	ENSCAPG00000017168.1	24241369	24255756	LAMB2	8749	2081	116648	No_or_no_constitutive_exon
TGTCCGTGGTCTGCAAATGAAAGAGGGCTCCACCCTGGGCACCGAAACAGCC	24270320	24270481	24270531	24270479	-1	AVPZ01000889.1	ENSCAPG00000000414.1	24269930	24271322	CCDC71	8749	2081	116648	No_or_no_constitutive_exon
GGAGATGCCTGATGCTAGGATGTGAACTAAGGGCCTGTACCACTGGGGAGGG	24283306	24283699	24283749	24283697	-1	AVPZ01000889.1	ENSCAPG00000003356.1	24283282	24290011	C3orf84	8749	2081	116648	No_or_no_constitutive_exon
TAAGTGTCTGCTGCTCAGTATTGAGCACAGTGCAATTTGGGCCAGAAAAGCG	24700290	24700491	24700240	24700292	1	AVPZ01000889.1	ENSCAPG00000000720.1	24698606	24735263	BSN	8749	2081	116648	No_or_no_constitutive_exon
CGGCCCTGGGCCCAGACCAACTGGATCCTGGTGCGGCTGTGGAGGGTAAGCC	24780715	24780743	24780665	24780717	1	AVPZ01000889.1	ENSCAPG00000014782.1	24762670	24787243	RNF123	8749	2081	116648	Yes
GGGATGAGGAGCTGGAACTCAGGTGTCCAGGTTGTCATGCTAATGGGCAGAT	24908122	24908290	24908340	24908288	-1	AVPZ01000889.1	ENSCAPG00000014440.1	24898856	24919017	TRAIP	8749	2081	116648	No_or_no_constitutive_exon
CCTCTTCGGCTATCTCACCTTCTACGGTATGGCTGGACCGGCGGGGGCAGGG	25235884	25235905	25235834	25235886	1	AVPZ01000889.1	ENSCAPG00000007483.1	25231702	25238150	SLC38A3	8749	2081	116648	No_or_no_constitutive_exon
CCTGGCCTGCTGACCACCCTCCCTGCCTGCCACAGACAGGGTGGAGTCAGAG	25236105	25236215	25236055	25236107	1	AVPZ01000889.1	ENSCAPG00000007483.1	25231702	25238150	SLC38A3	8749	2081	116648	No_or_no_constitutive_exon
TGTTTCTCTGCTTGATTTTCAAACACATTTGCAAAGTGGGAAGGGTAGAGAT	26284616	26284663	26284566	26284618	1	AVPZ01000889.1	ENSCAPG00000011774.1	25888381	26336273	DOCK3	8749	2081	116648	No_or_no_constitutive_exon
TGGCAGGGCGCCTGAAGGAGGATGTGGTGAGGATGGAGAGTGGGTGGAAGAG	26915250	26915280	26915330	26915278	-1	AVPZ01000889.1	ENSCAPG00000007943.1	26911570	26915657	RRP9	8749	2081	116648	No_or_no_constitutive_exon
ACTGTGGGCAACAGGTGGAGTGGCAGTGGGATCAGTCTGTGGGGAAAGAGGG	26923072	26923078	26923022	26923074	1	AVPZ01000889.1	ENSCAPG00000007418.1	26921069	26925685	PARP3	8749	2081	116648	No_or_no_constitutive_exon
GGGCCTGAGCTGTCAGAAAGTGGAGGTGAGTCTGGGCTCCCAACGGGGAGTA	26958186	26958215	26958136	26958188	1	AVPZ01000889.1	ENSCAPG00000009936.1	26958059	26961597	None	8749	2081	116648	No_or_no_constitutive_exon
TCTGTTATCATTCTCCTTCTTACTATTTTTCCTTCTCTTTGAGGGCCAAGGA	27651621	27651683	27651571	27651623	1	AVPZ01000889.1	ENSCAPG00000006900.1	27627208	27711378	COL6A5	8749	2081	116648	No_or_no_constitutive_exon
AAGGTTCACTTTGAATATGTGTCTGGATCTTTTGTTTTAGGGAAGAAGAGGA	27659579	27659721	27659529	27659581	1	AVPZ01000889.1	ENSCAPG00000006900.1	27627208	27711378	COL6A5	8749	2081	116648	No_or_no_constitutive_exon
AAGAAAATTTTTAAAGTTGCTATGTTGTTCGTATCTTTTTATAGGGCCAGAC	27812173	27812770	27812123	27812175	1	AVPZ01000889.1	ENSCAPG00000016345.1	27809476	27905447	COL6A6	8749	2081	116648	Yes
TGCAGATCGTGCCACGGAGCACATGTGTGTGCTTTGGGAAGGAATGCCAGCA	27833224	27833349	27833174	27833226	1	AVPZ01000889.1	ENSCAPG00000016345.1	27809476	27905447	COL6A6	8749	2081	116648	No_or_no_constitutive_exon
TTCCTCAGGAAGAAAATAACATTTTATTCTGTGTACCTAGGGCCCAAGAGGA	27851517	27851570	27851467	27851519	1	AVPZ01000889.1	ENSCAPG00000016345.1	27809476	27905447	COL6A6	8749	2081	116648	No_or_no_constitutive_exon
TGAAATAAAGTACGGGCACCCAAGACTTGACAGTCTTTTTGGGTCAGCAGGT	29738647	29738739	29738597	29738649	1	AVPZ01000889.1	ENSCAPG00000013659.1	29628278	29738739	DNAJC13	8749	2081	116648	No_or_no_constitutive_exon
AAACGTATGTATGCACAGCGCAGCTCGTGGCGGAGGGGCTGGCAGGGAAGAT	31675871	31675894	31675944	31675892	-1	AVPZ01000889.1	ENSCAPG00000005586.1	31655114	31687706	KY	8749	2081	116648	No_or_no_constitutive_exon
GTCATATGTCTCATTATAAATGATGGACTAAGAACTCATTGATGGGCAAGAG	35417820	35417857	35417907	35417855	-1	AVPZ01000889.1	ENSCAPG00000006389.1	35401995	35427881	CEP70	8749	2081	116648	No_or_no_constitutive_exon
TTCTGGGGCACAACAGCTCCTGGAATCCAGTGCCTTTTGGGAAAGTTGAGTT	36437128	36437344	36437394	36437342	-1	AVPZ01000889.1	ENSCAPG00000010202.1	36413656	36437406	RBP1	8749	2081	116648	No_or_no_constitutive_exon
ACCTTCACCTGAGTGTTTTTGCTCCGTCTTCTTGTTTGCTTGGGGTACAGGC	38639435	38639710	38639385	38639437	1	AVPZ01000889.1	ENSCAPG00000009308.1	38617275	38649636	GRK7	8749	2081	116648	No_or_no_constitutive_exon
CTTCGAGGCCGCGGATGCAGGCACGTTAGGGGCCAGGGCCAAGGCAGCAGAA	42317305	42317366	42317255	42317307	1	AVPZ01000889.1	ENSCAPG00000011125.1	42317259	42317961	None	8749	2081	116648	No_or_no_constitutive_exon
CTGGCCAAGCTCTCCATTGTTCCAGTGCAGAGAGGCTCTGGGGGAATAAGAC	42317676	42317961	42317626	42317678	1	AVPZ01000889.1	ENSCAPG00000011125.1	42317259	42317961	None	8749	2081	116648	No_or_no_constitutive_exon
TACCAGCAACTTGGGAAAATGAGGCAGAAAGATCAGAAGTTTGAGGGCAGCC	43182559	43182582	43182632	43182580	-1	AVPZ01000889.1	ENSCAPG00000015895.1	43172619	43182621	None	8749	2081	116648	No_or_no_constitutive_exon
TATGTTTTCTTTTTAGGAGTGGAATTCAACTTGTAGAAACTGGGAGGAAGCA	49295337	49296257	49295287	49295339	1	AVPZ01000889.1	ENSCAPG00000015095.1	49292411	49296257	SUCNR1	8749	2081	116648	No_or_no_constitutive_exon
TTTGATGAAAATACAAATGTTTTCTTTGACCTTTGTGCACATGGGTGAAGCA	52777711	52777860	52777910	52777858	-1	AVPZ01000889.1	ENSCAPG00000010153.1	52682813	52896094	None	8749	2081	116648	No_or_no_constitutive_exon
AGTAAGAGACAGTTAAATGAATACTATGAGTCTTCCAAAGGGCATATAAGCC	54489805	54490049	54490099	54490047	-1	AVPZ01000889.1	ENSCAPG00000005607.1	54395578	54618178	VEPH1	8749	2081	116648	No_or_no_constitutive_exon
GTATAATTCTCACTTTTGATCACTTGCCAAATCAATAATGGGAAATAAAGGG	54400110	54400275	54400325	54400273	-1	AVPZ01000889.1	ENSCAPG00000005607.1	54395578	54618178	VEPH1	8749	2081	116648	No_or_no_constitutive_exon
CCCGTCCGGAGGCAGAACCGTCCTGGGGTGGAGGTTCCCTTCGGGAGCAGAC	1303584	1303605	1303655	1303603	-1	AVPZ01001000.1	ENSCAPG00000014920.1	1299871	1367497	UTP20	8749	2081	116648	No_or_no_constitutive_exon
TACTGCTCTCCTTGCTCTTCTGATGTGTCCTTTCCTTTCTTTGGGGACAGAT	1893607	1893941	1893991	1893939	-1	AVPZ01001000.1	ENSCAPG00000000629.1	1891812	1917534	None	8749	2081	116648	No_or_no_constitutive_exon
AGCACTTTCTTTAGATACAGACTCTAATTTGAGTTCTTACAACAGGGCAGAC	6342456	6342618	6342406	6342458	1	AVPZ01001000.1	ENSCAPG00000011038.1	6341315	6463451	FGD6	8749	2081	116648	No_or_no_constitutive_exon
GTGCTCTCCAGGGAGCCCTCCTCCCTGGAGCCCGGCAAGGGGGTGACAAGTG	6343405	6343621	6343355	6343407	1	AVPZ01001000.1	ENSCAPG00000011038.1	6341315	6463451	FGD6	8749	2081	116648	No_or_no_constitutive_exon
GTTACAATAAATCTTTAAAAACTTGTGAAGAGTTGCTGAAGAGGGACAAGGA	11313203	11313220	11313153	11313205	1	AVPZ01001000.1	ENSCAPG00000011254.1	11268239	11326031	ATP2B1	8749	2081	116648	No_or_no_constitutive_exon
TATACTTCATGCGATATATACTAACCATTCTTTCCTTATGGGACATATAGGC	12743870	12743984	12743820	12743872	1	AVPZ01001000.1	ENSCAPG00000010701.1	12730918	12757484	C12orf50	8749	2081	116648	No_or_no_constitutive_exon
CGTGGGCCCTCAAAACAGCAGACAGGATGGGTGGGGATGGTGCAAGGGAGAG	19268919	19268940	19268990	19268938	-1	AVPZ01001000.1	ENSCAPG00000010550.1	19086179	19285735	PTPRQ	8749	2081	116648	No_or_no_constitutive_exon
ACTACTGCTGGCACTGTCTCCTCTACATCAGAGGTCAGGGAGAGACGCAGGT	19837789	19837799	19837739	19837791	1	AVPZ01001000.1	ENSCAPG00000002396.1	19770319	19858600	PPP1R12A	8749	2081	116648	No_or_no_constitutive_exon
TTAACTGTGGCCAGAAATTCTGTGCTGATATAGCACCTGCTGGGGTGAAGGA	27789247	27789285	27789197	27789249	1	AVPZ01001000.1	ENSCAPG00000001365.1	27709472	27801284	None	8749	2081	116648	Yes
TGATTCTGTGTGTGTTTTCCTTATTTCTCATCATCACTTCATGTGGGCAGTG	32103517	32103673	32103467	32103519	1	AVPZ01001000.1	ENSCAPG00000015253.1	31936583	32202290	GRIP1	8749	2081	116648	No_or_no_constitutive_exon
CACACACTCTAGTAAAACAGATATTTACCATAATTTTAATCACATGGGAGCA	33969158	33969173	33969223	33969171	-1	AVPZ01001000.1	ENSCAPG00000001140.1	33931132	33982911	TBK1	8749	2081	116648	No_or_no_constitutive_exon
TAGCCTCTGACTGACCTGCCTTACCTGCCTTTGTATGTGTTGGGGTACAGAG	39992189	39992343	39992139	39992191	1	AVPZ01001000.1	ENSCAPG00000005407.1	39984960	40000473	AVIL	8749	2081	116648	Yes
GGGTTGAAGGAACTAGCGAAGGACCTAGTGAAACCTCCAGAAGGGACAAGGT	40283045	40283262	40283312	40283260	-1	AVPZ01001000.1	ENSCAPG00000014448.1	40270445	40284158	MARS	8749	2081	116648	No_or_no_constitutive_exon
AGCCTTTTGCCTAGGAAAGGCTGACAGTGACCCCAGTCCGTGGGAGAAAGGG	40620319	40620507	40620557	40620505	-1	AVPZ01001000.1	ENSCAPG00000011717.1	40601736	40670347	LRP1	8749	2081	116648	No_or_no_constitutive_exon
CATAGGGAAAACTATTTCCGTAAATTGATTGTAGAGTAGGAAGGTGGGAGGT	40897760	40898015	40897710	40897762	1	AVPZ01001000.1	ENSCAPG00000013978.1	40893250	40898015	None	8749	2081	116648	No_or_no_constitutive_exon
ACTTGTGGAATATCTGTAGGGCCTTCTCTTTGTACAGATCCTGAGGGAAGCC	41628397	41628525	41628575	41628523	-1	AVPZ01001000.1	ENSCAPG00000007348.1	41620632	41642195	RBMS2	8749	2081	116648	No_or_no_constitutive_exon
AAGGCCTGTTCTTGCTGCCTGGTCTCACACGCTTGTCCTTGGGTTGGCAGTG	41852177	41852273	41852127	41852179	1	AVPZ01001000.1	ENSCAPG00000002020.1	41851817	41852273	None	8749	2081	116648	No_or_no_constitutive_exon
GTATGTGACTAGAGAAAATGGCAGGGGGAACTAAGTACAGGGAATGTTAGCA	41909086	41909286	41909036	41909088	1	AVPZ01001000.1	ENSCAPG00000014712.1	41903773	41916504	ANKRD52	8749	2081	116648	Yes
AGATCTGCAGTATACCTTCAGCACAAATATAGGTGATATTTGTGAGGGAGGT	42073225	42073414	42073464	42073412	-1	AVPZ01001000.1	ENSCAPG00000002677.1	42068833	42083885	ERBB3	8749	2081	116648	No_or_no_constitutive_exon
TGGGGCTGGGTGTTGGCCTATGGCAAGAGGGTGTGGGGTTGGGGCTGGAGTC	42440895	42440946	42440845	42440897	1	AVPZ01001000.1	ENSCAPG00000009890.1	42435533	42450726	ITGA7	8749	2081	116648	No_or_no_constitutive_exon
AAGTGGTCTAGCTGGTGTGGGGAGATCTTCAGGGAGTGGCTGGCAGGGAGTC	45238968	45239083	45239133	45239081	-1	AVPZ01001000.1	ENSCAPG00000006826.1	45234657	45245107	PDE1B	8749	2081	116648	No_or_no_constitutive_exon
AGGATACATTTTACACCCAGGCTGATTATTCTTTTCTTTTGGGGATTTAGGA	45458460	45458523	45458573	45458521	-1	AVPZ01001000.1	ENSCAPG00000016996.1	45458460	45466042	None	8749	2081	116648	No_or_no_constitutive_exon
CAGTGCTGATGCGCAGCATGTGGTCGTACTGTACTGCAAGGTGGGCTAAGGC	46710755	46710789	46710839	46710787	-1	AVPZ01001000.1	ENSCAPG00000017453.1	46701999	46715652	TNS2	8749	2081	116648	No_or_no_constitutive_exon
AGTACAAGTTTATTTCTCAGGGGTGTGGATTCTGATGGGCTGGAAAGGAGGT	47051382	47051754	47051332	47051384	1	AVPZ01001000.1	ENSCAPG00000017702.1	47046763	47051754	KRT1	8749	2081	116648	No_or_no_constitutive_exon
CTCCCCACAGCGGTTGTCACAAACAGCTTGTCCAGTGAATGGGATGGCAGCG	47211022	47211266	47210972	47211024	1	AVPZ01001000.1	ENSCAPG00000010734.1	47206066	47211266	KRT5	8749	2081	116648	No_or_no_constitutive_exon
TACTCCTTCACCACCAGCGGGGGGCACAGCCTGAACACGGGCCTGGGAAGCT	47355718	47355821	47355668	47355720	1	AVPZ01001000.1	ENSCAPG00000006915.1	47268641	47355821	None	8749	2081	116648	No_or_no_constitutive_exon
CAAGGCACATAGGAGGAAACAGATACCGGGGAGACAGGGAGGGCATCGAGGA	47367181	47367291	47367131	47367183	1	AVPZ01001000.1	ENSCAPG00000015155.1	47357943	47367436	None	8749	2081	116648	No_or_no_constitutive_exon
CCTATAGTTCTCAAAGGTCCCGTGAATCTTCAAAATAGTATTCAAGGGAGTG	47411195	47411247	47411145	47411197	1	AVPZ01001000.1	ENSCAPG00000016724.1	47408592	47415041	KRT85	8749	2081	116648	No_or_no_constitutive_exon
CCTTGGGATCTAGTGAGAGTAGTTCCTAAGGCTATGCCTCTGGGCAACAGGT	47465910	47466119	47465860	47465912	1	AVPZ01001000.1	ENSCAPG00000017542.1	47464129	47470346	None	8749	2081	116648	No_or_no_constitutive_exon
ACGTGTCTAGCTCAACCAGCCCAACCCAGGGGCCTGCATCAAGGGCGTAGGA	47500919	47500927	47500869	47500921	1	AVPZ01001000.1	ENSCAPG00000010711.1	47496218	47500927	None	8749	2081	116648	No_or_no_constitutive_exon
GTTGCTTCAGGTTATCCTATCACCACTTCCCTTGTTAGCAGGAAGGGCAGAT	48204426	48204569	48204619	48204567	-1	AVPZ01001000.1	ENSCAPG00000014180.1	48163105	48219869	SLC4A8	8749	2081	116648	No_or_no_constitutive_exon
AGCCCCAGAGGAGGAACCCTCACCTGCAGCTGGTTGCAGCCTGACGGGAGTG	48547452	48548171	48547402	48547454	1	AVPZ01001000.1	ENSCAPG00000009758.1	48539413	48548171	CSRNP2	8749	2081	116648	No_or_no_constitutive_exon
GGTGGGGGGGTATGGGGGATCGAACTCATGACCTCGTGATGCCAGGGAAGCA	49203242	49203309	49203359	49203307	-1	AVPZ01001000.1	ENSCAPG00000012942.1	49200507	49224995	LARP4	8749	2081	116648	No_or_no_constitutive_exon
CTGAAGATTTAAGAGACACGAGCTGGGGAGGGAGGACAGGTGGGAGGAAGTG	49658723	49658817	49658867	49658815	-1	AVPZ01001000.1	ENSCAPG00000010719.1	49658723	49663654	AQP2	8749	2081	116648	No_or_no_constitutive_exon
TGGGAGTGGGGTTGGGGAGAGGAGCAGAACAGAAACTGGAGGGAAGGTAGGG	50057671	50057859	50057621	50057673	1	AVPZ01001000.1	ENSCAPG00000010586.1	50054407	50062136	MCRS1	8749	2081	116648	No_or_no_constitutive_exon
AAGGGTGGGCAGGGCTGATGGGCTTCTGAGAGTCAGGGTGGGATGAGAAGGA	50487178	50487196	50487128	50487180	1	AVPZ01001000.1	ENSCAPG00000006089.1	50486109	50518380	KMT2D	8749	2081	116648	No_or_no_constitutive_exon
ATAAAAAGAGGAACAGAATCTGTCAAGGCAGAGAGAGAGGCTGGGGAGAGAT	51656513	51656754	51656804	51656752	-1	AVPZ01001000.1	ENSCAPG00000007124.1	51654771	51667991	PFKM	8749	2081	116648	No_or_no_constitutive_exon
GCCTCCTGCCCTTAACTTCTGCTTCCCCCGCCTCACTTGATGCAGGGAAGAA	51797195	51797400	51797145	51797197	1	AVPZ01001000.1	ENSCAPG00000012709.1	51796271	51822413	COL2A1	8749	2081	116648	No_or_no_constitutive_exon
TGGTGAAGGCCTATGTGGACAAATACAGACACGCCCGGAAGGGGAGCCAGAA	53733012	53733048	53732962	53733014	1	AVPZ01001000.1	ENSCAPG00000006760.1	53686107	53733048	SCAF11	8749	2081	116648	No_or_no_constitutive_exon
TTCACCCTGTCTGACTGCATGCTCTCTGCTGGTGTGTGCTGTGGGCACAGAC	1513504	1513637	1513687	1513635	-1	AVPZ01000023.1	ENSCAPG00000017716.1	1505305	1531213	VWA2	8749	2081	116648	No_or_no_constitutive_exon
GCTCAGTCCTAACGATATGCGGGCTTTTTTTTTCCTTTGGGGACAGAAAGGC	2148025	2148120	2147975	2148027	1	AVPZ01000023.1	ENSCAPG00000014357.1	2115698	2182208	NRAP	8749	2081	116648	Yes
GTTTTCCCCCCACTTTTGACCTCCACCCCTGGGCACTGGAAGTAGGGGAGGT	2195757	2195802	2195852	2195800	-1	AVPZ01000023.1	ENSCAPG00000008832.1	2185120	2198752	HABP2	8749	2081	116648	No_or_no_constitutive_exon
GGTGGTGGTGGTGGTGGTGGGGGTGGTGGTGGTGGTGGTGGGGGTGGTAGCA	4530387	4530494	4530544	4530492	-1	AVPZ01000023.1	ENSCAPG00000000412.1	4518791	4556537	SHOC2	8749	2081	116648	No_or_no_constitutive_exon
TGTTCTTGCAGATTGCTTCAAATGTAGTTTTCCCTTCCTTAGGGTTATAGAA	5303040	5303321	5303371	5303319	-1	AVPZ01000023.1	ENSCAPG00000010479.1	5297293	5324116	ADD3	8749	2081	116648	No_or_no_constitutive_exon
ACACAAAAGTGGTTTGGGGACTTTGGGAGACACCTGCATCTAGGAGGGAGGC	10725923	10726042	10725873	10725925	1	AVPZ01000023.1	ENSCAPG00000017957.1	10714341	10728515	None	8749	2081	116648	No_or_no_constitutive_exon
GAGTGGGTGGGGAAGAAGGGAATTTCAGGACTCCAGCTTCGGGGTGCAAGAG	12173010	12173330	12173380	12173328	-1	AVPZ01000023.1	ENSCAPG00000004658.1	12173010	12286199	GBF1	8749	2081	116648	Yes
CATCACAGTGATCAGAGGGTCTTGTTTGTCCTCTTAGATCGGGATAAAAGCA	12933777	12933880	12933930	12933878	-1	AVPZ01000023.1	ENSCAPG00000007204.1	12920902	13028743	BTRC	8749	2081	116648	No_or_no_constitutive_exon
GGGTGAGTTTGCTAACACAGTTGGGAACGCATCTGACAGCTGGGGTGCAGAG	12929367	12929413	12929463	12929411	-1	AVPZ01000023.1	ENSCAPG00000007204.1	12920902	13028743	BTRC	8749	2081	116648	No_or_no_constitutive_exon
GTGAGTTTGCTAACACAGTTGGGAACGCATCTGACAGCTGGGGTGCAGAGGT	12929400	12929411	12929461	12929409	-1	AVPZ01000023.1	ENSCAPG00000007204.1	12920902	13028743	BTRC	8749	2081	116648	No_or_no_constitutive_exon
TGGGGCTGGTGGGCTTCTGGTAAGTGCTCAGGGGCCAGCTGGGGGTACAGGG	13362945	13362969	13363019	13362967	-1	AVPZ01000023.1	ENSCAPG00000002903.1	13362077	13367012	SFXN3	8749	2081	116648	No_or_no_constitutive_exon
TATCATCCTGACTGTCCAATGACCTGTTCATGTTGTTGGGCTGGGGACAGGA	13398523	13398665	13398715	13398663	-1	AVPZ01000023.1	ENSCAPG00000008101.1	13397455	13400962	TWNK	8749	2081	116648	No_or_no_constitutive_exon
CTCTGATCTCAGTTACAACCTTTGATTGGTGAAGAAGGGAGTGAGAAAAGGA	13438081	13438094	13438144	13438092	-1	AVPZ01000023.1	ENSCAPG00000013239.1	13424583	13469238	SLF2	8749	2081	116648	No_or_no_constitutive_exon
TGGCTGTGATTTATGGAATTGGTGAAATAATATGTTGTTCGGGATATTAGAA	15368374	15368421	15368471	15368419	-1	AVPZ01000023.1	ENSCAPG00000015585.1	15367008	15368561	JRKL	8749	2081	116648	No_or_no_constitutive_exon
AGTTACTATCAACAGGTTTGCACAAGCTTAAACTTTGTGTTGTGGGCAAGGC	15367877	15367890	15367940	15367888	-1	AVPZ01000023.1	ENSCAPG00000015585.1	15367008	15368561	JRKL	8749	2081	116648	No_or_no_constitutive_exon
AAGAGTCAGGGTGTACTGGGTGCTTCATTCTGTGTAATTCTGGGAACAAGCC	15838599	15838654	15838549	15838601	1	AVPZ01000023.1	ENSCAPG00000013999.1	15836723	15838654	None	8749	2081	116648	No_or_no_constitutive_exon
TTTCAGTCCAAAGATCACTTGTAAAATTTTAAGTAAAGATACAAGGGAAGTT	15892305	15892359	15892409	15892357	-1	AVPZ01000023.1	ENSCAPG00000010254.1	15878620	15932540	NAA35	8749	2081	116648	No_or_no_constitutive_exon
CACACTTTGTGAAGTGTGCTGCTCCTTTAGGTAGTAAGGGTTAAACGAAGCC	18540117	18540160	18540067	18540119	1	AVPZ01000023.1	ENSCAPG00000016277.1	18540063	18678642	None	8749	2081	116648	No_or_no_constitutive_exon
AGAATCCCAATAATATGTGAAGCAACCTCAGAACTGTGGGCAGGAGGCAGGA	18616855	18616890	18616805	18616857	1	AVPZ01000023.1	ENSCAPG00000016277.1	18540063	18678642	None	8749	2081	116648	No_or_no_constitutive_exon
ATGGCAGGTTAGGAGAAATGCATTAATTAGAAAATATAGAGTGTGGGCAGTG	19319658	19319723	19319773	19319721	-1	AVPZ01000023.1	ENSCAPG00000017294.1	19250665	19332577	None	8749	2081	116648	Yes
ATCCCAAAACAGCGGCTCATGTCAATGCTTGGCGAGGGAAAAAGGGTCAGAC	22097425	22097455	22097375	22097427	1	AVPZ01000023.1	ENSCAPG00000017220.1	22061139	22103428	CFAP69	8749	2081	116648	No_or_no_constitutive_exon
ATTTTCATGTTTTAATGTAGGATTTTTGTATCTATTCTTTTGGAGGGTAGGA	22134304	22134396	22134254	22134306	1	AVPZ01000023.1	ENSCAPG00000005690.1	22132939	22155368	GTPBP10	8749	2081	116648	No_or_no_constitutive_exon
CACAGGATAACACAGTTATCATGGTGTGCTAGCTTGACTGGGCATGAGAGAC	24939492	24939538	24939442	24939494	1	AVPZ01000023.1	ENSCAPG00000010562.1	24936985	24948359	None	8749	2081	116648	No_or_no_constitutive_exon
TGTTTTCATTCAGAAATTATCTTCTCTATTACTGCTTTCGGGAATTTAAGGA	25997407	25997478	25997528	25997476	-1	AVPZ01000023.1	ENSCAPG00000013750.1	25997407	26049525	SGCE	8749	2081	116648	No_or_no_constitutive_exon
TCAAAGACCTGAATTCATGAGAGGAGGTGGAAGTGGAGGTGGGCGGTGAGGC	26346686	26346944	26346994	26346942	-1	AVPZ01000023.1	ENSCAPG00000002530.1	26346278	26347939	None	8749	2081	116648	No_or_no_constitutive_exon
AGTGGGGGAGGCTATGGTGGAGACAGAAGTGGTGGTTATGGTGGGGACAGAG	26346278	26346637	26346687	26346635	-1	AVPZ01000023.1	ENSCAPG00000002530.1	26346278	26347939	None	8749	2081	116648	No_or_no_constitutive_exon
CATAGGGGGAGGGGAGAGCGGTCCGGCGGGAGGTAATGGCAGGGAATGAGTT	34599970	34600027	34600077	34600025	-1	AVPZ01000023.1	ENSCAPG00000010207.1	34584862	34637779	BMT2	8749	2081	116648	No_or_no_constitutive_exon
GCACTAGTCTTCCAGGCGTGGGCTGTACAGTTAGGGGGAAAGTAGTGCAGCT	38140831	38140884	38140781	38140833	1	AVPZ01000023.1	ENSCAPG00000008945.1	38106405	38185670	MET	8749	2081	116648	No_or_no_constitutive_exon
TTCTCTTCTCAGGAAGTCACCAAAGCAGTACAGCCTCTCTTACTGGGAAGAA	38860784	38860975	38860734	38860786	1	AVPZ01000023.1	ENSCAPG00000009666.1	38847173	38974980	CFTR	8749	2081	116648	No_or_no_constitutive_exon
CCTCCCCTCCTCTCCCACACCTCCCGAGACCCCAGTAAGTGGCCTGGGAGGG	48717788	48717885	48717738	48717790	1	AVPZ01000023.1	ENSCAPG00000010677.1	48346989	48731941	SND1	8749	2081	116648	No_or_no_constitutive_exon
GCGGTGAGTTCACAGGAGCTGGCCTAGGCAGGGAGTTCCGGGAAAAACAGGC	49179934	49179998	49179884	49179936	1	AVPZ01000023.1	ENSCAPG00000010382.1	49167945	49182288	FAM71F1	8749	2081	116648	No_or_no_constitutive_exon
CCAGCTGTGAGAGCTGTACCTACCATGGCCACCCATACGCCAATGGGCAGAA	49337445	49337490	49337540	49337488	-1	AVPZ01000023.1	ENSCAPG00000013516.1	49325019	49344377	KCP	8749	2081	116648	Yes
TCCTTGAGACCTGCTTTCTCTGCCTATGATGTTGCCATGACAACGGGCAGGA	49329523	49329623	49329673	49329621	-1	AVPZ01000023.1	ENSCAPG00000013516.1	49325019	49344377	KCP	8749	2081	116648	Yes
ACTGGGTCCAGACAGGGAACACCTGGGATCTGATGCTGTCTGGGGCTGAGGC	49327813	49327991	49328041	49327989	-1	AVPZ01000023.1	ENSCAPG00000013516.1	49325019	49344377	KCP	8749	2081	116648	Yes
ATTTGGGAATAGCTGGCAGGTGAGTGGCATAGAGGCCTTAGCTGGGGCAGGT	49326355	49326364	49326414	49326362	-1	AVPZ01000023.1	ENSCAPG00000013516.1	49325019	49344377	KCP	8749	2081	116648	No_or_no_constitutive_exon
CAGAGTCTAGAGCAGTGGGTCCCACAACTCAAGCATAGGTGGGGAGAGAGAA	49629800	49630284	49629750	49629802	1	AVPZ01000023.1	ENSCAPG00000015847.1	49621746	49630284	SMO	8749	2081	116648	Yes
GTGAATAAGACTCCTGCCTTTAAAGAGTTCATATCTATGTGGGGTGAAAGAC	49867829	49867905	49867779	49867831	1	AVPZ01000023.1	ENSCAPG00000000980.1	49860011	49892737	STRIP2	8749	2081	116648	No_or_no_constitutive_exon
AGCTTGTGGCTTTGCTCAATAAAACACCGTTGAGAAGTGGGATTGGTAAGCA	50454534	50454618	50454668	50454616	-1	AVPZ01000023.1	ENSCAPG00000014397.1	50434067	50465043	TMEM209	8749	2081	116648	No_or_no_constitutive_exon
TGCAAATCATCTGTTTTTTTTTTTTTTTTTTCCCCTATAGATCTGGGAAGGT	50734958	50735026	50734908	50734960	1	AVPZ01000023.1	ENSCAPG00000015973.1	50734456	50741030	MEST	8749	2081	116648	No_or_no_constitutive_exon
CATAACAGCCACCATGCAAAGGCAGTGGGGTCCCAGGAGGTGATGGGGAGGC	234636	234849	234899	234847	-1	AVPZ01000012.1	ENSCAPG00000012047.1	224747	243484	ZNF282	8749	2081	116648	No_or_no_constitutive_exon
CAGCAGGACAGGTTGTTTTGCCTCCATCTACCTGCTTCTAGGGAATAGAGGA	229329	229424	229474	229422	-1	AVPZ01000012.1	ENSCAPG00000012047.1	224747	243484	ZNF282	8749	2081	116648	No_or_no_constitutive_exon
GGGCCCCAGCGAGAGGAATGTGGGTTGCACGGCTCCCTCAAGGGTGACAGGC	5122780	5122869	5122730	5122782	1	AVPZ01000012.1	ENSCAPG00000007361.1	5122381	5135229	EPHA1	8749	2081	116648	No_or_no_constitutive_exon
CAGGTAGGCACTCGGTCCAGGCTAAGGTCTGGAAACCTCAAGGGCCAGAGGT	5129060	5129074	5129010	5129062	1	AVPZ01000012.1	ENSCAPG00000007361.1	5122381	5135229	EPHA1	8749	2081	116648	No_or_no_constitutive_exon
GGTGATATCTCTGTTTCCTCATCTCCATGCCCTGTTCCTGGGTGGAGCAGCA	5615351	5615620	5615301	5615353	1	AVPZ01000012.1	ENSCAPG00000017479.1	5601296	5619177	TRPV5	8749	2081	116648	Yes
GTAGTTAGTCATGATGCAGTTGCCATGGTAACTCACCCTCTTGGGTGGAGCA	5765603	5765875	5765925	5765873	-1	AVPZ01000012.1	ENSCAPG00000008172.1	5763521	5777730	TRPV6	8749	2081	116648	Yes
CTGCAGTACAAAGTATTTCTGCTGTAATATCTATAGGGGACATGGGGCAGAA	7066044	7066145	7066195	7066143	-1	AVPZ01000012.1	ENSCAPG00000001034.1	7026427	7078163	MGAM	8749	2081	116648	No_or_no_constitutive_exon
TGGGATGGGGAAATCTTCATGGGAGTGGGTGGCACAAAGCATGTTGGGAGGC	9693017	9693189	9692967	9693019	1	AVPZ01000012.1	ENSCAPG00000006994.1	9667805	9720463	ATP6V0A4	8749	2081	116648	Yes
GTAATAAAATGACAAGTGCAAATAGGCTCTGACAAAGTCGGTGGGATCAGCA	9731132	9731230	9731082	9731134	1	AVPZ01000012.1	ENSCAPG00000013344.1	9727069	9755761	SVOPL	8749	2081	116648	No_or_no_constitutive_exon
GGCTCTGGATGTGTCCTGTGTTACTGATAGGCCAGACTTTGGGAAATGAGCT	13459862	13459980	13459812	13459864	1	AVPZ01000012.1	ENSCAPG00000006908.1	13458114	13460203	C7orf49	8749	2081	116648	No_or_no_constitutive_exon
GAGAGCTTTGGGATATAAAGAGGGAGCAGGAAAAGGAAATGGGATGAGAGGA	14662191	14662223	14662141	14662193	1	AVPZ01000012.1	ENSCAPG00000012501.1	14660115	14671403	NPR1	8749	2081	116648	No_or_no_constitutive_exon
GTGTTGTTTAAGAGACGGGCAGTTCTACTCAGGGTGGGCGGAATCAAAAGTC	14704386	14704566	14704336	14704388	1	AVPZ01000012.1	ENSCAPG00000013132.1	14697463	14727000	INTS3	8749	2081	116648	No_or_no_constitutive_exon
GCTTGTTGAAGGTTCAGACATAAAGTTCATTGCAGGACTGGGAAGGATAGGG	14900555	14900599	14900649	14900597	-1	AVPZ01000012.1	ENSCAPG00000014683.1	14899035	14900755	SLC39A1	8749	2081	116648	No_or_no_constitutive_exon
GTTGAAGCAGGGGGATCCCAAGTCTAGCAGTCCAAGGCCAGCATGGGCAGCA	15022907	15022955	15023005	15022953	-1	AVPZ01000012.1	ENSCAPG00000016427.1	14947720	15074563	None	8749	2081	116648	No_or_no_constitutive_exon
ATCCATGTATCTCTGTAATATAATATATTTTAAATCTTTTGGGGAGCCAGGC	14955076	14955134	14955184	14955132	-1	AVPZ01000012.1	ENSCAPG00000016427.1	14947720	15074563	None	8749	2081	116648	No_or_no_constitutive_exon
AGGGACATCTTAGGTTGTGAGAATAGCGTAGGATGTATTTTGGGTAAGAGAT	15143524	15143551	15143474	15143526	1	AVPZ01000012.1	ENSCAPG00000009714.1	15133622	15169702	UBAP2L	8749	2081	116648	No_or_no_constitutive_exon
TGAAACTAGAGAAGGTAATTCTGCATTGGTGTTGGGGGTAGAAGAAACAGGT	15167234	15167477	15167184	15167236	1	AVPZ01000012.1	ENSCAPG00000009714.1	15133622	15169702	UBAP2L	8749	2081	116648	Yes
AGTCTTTGCACCCTGTAGTCAGATGCCCCAGAAGACAGAGAGGGACCCAGAA	15224544	15224650	15224494	15224546	1	AVPZ01000012.1	ENSCAPG00000005741.1	15220542	15238751	None	8749	2081	116648	No_or_no_constitutive_exon
GTGACAGTCTAGAATGCTGTACATAATGGATCACCTCACTTGCCGGGAAGAT	15439795	15439995	15439745	15439797	1	AVPZ01000012.1	ENSCAPG00000013050.1	15438964	15442434	None	8749	2081	116648	No_or_no_constitutive_exon
AGGGTGTGTTCACAGCAGGAGGGTGTGACTGGGAGTAGGGATAGGGGTAGGC	15887342	15887463	15887513	15887461	-1	AVPZ01000012.1	ENSCAPG00000011566.1	15885318	15891813	PBXIP1	8749	2081	116648	No_or_no_constitutive_exon
CTTTGTTTGGGGCAGCAGCAAGGGGGTGTAGAAGGTCAGGGTGGGGAGAGGT	16099718	16099984	16100034	16099982	-1	AVPZ01000012.1	ENSCAPG00000002987.1	16097580	16107606	THBS3	8749	2081	116648	No_or_no_constitutive_exon
AGAGTTGACTGTATGGCTTTGTTTGGGGCAGCAGCAAGGGGGTGTAGAAGGT	16099718	16100000	16100050	16099998	-1	AVPZ01000012.1	ENSCAPG00000002987.1	16097580	16107606	THBS3	8749	2081	116648	No_or_no_constitutive_exon
TTGGTGCGGTGTCTGCTATTGCCTGTTTCTCAGAATTGGGGGCCGAGGAGTC	16399891	16399899	16399841	16399893	1	AVPZ01000012.1	ENSCAPG00000008752.1	16395070	16404631	None	8749	2081	116648	No_or_no_constitutive_exon
GTGGGGTGTCAAGGTTTCTGAGGTTGTAGGAGAATTCTTGGATTGGGAAGGC	16675420	16675533	16675583	16675531	-1	AVPZ01000012.1	ENSCAPG00000011020.1	16671166	16685970	UBQLN4	8749	2081	116648	No_or_no_constitutive_exon
TCATGGGCATGGTCTCACCCTCAAAGCCTCTAGCTGGGGAGCCATGAGAGAA	16843534	16843589	16843639	16843587	-1	AVPZ01000012.1	ENSCAPG00000003631.1	16832950	16857930	SMG5	8749	2081	116648	No_or_no_constitutive_exon
CCAGTGTGAGTGAGCATGATTTTCTTTGTGGTCACTGTCTGTGTGGGCAGCC	17014573	17014875	17014925	17014873	-1	AVPZ01000012.1	ENSCAPG00000009104.1	17009871	17021264	MEF2D	8749	2081	116648	No_or_no_constitutive_exon
CACAGCAAGGCCTGTCCTGTCCACTCTCATGGCCATTTCTCTGGGGGCAGGA	17071407	17071540	17071590	17071538	-1	AVPZ01000012.1	ENSCAPG00000009922.1	17066583	17076434	None	8749	2081	116648	No_or_no_constitutive_exon
GAAAGAAAGGTAGAGACAGGCGCTTCAGCCCTCTTTGTGCTAACAGGGAGCC	17365659	17365819	17365869	17365817	-1	AVPZ01000012.1	ENSCAPG00000011584.1	17359204	17366333	SH2D2A	8749	2081	116648	Yes
TCCCAACAGAACTGGGGTTCCACCTCCCTGGCTACACACTGCGGGATAAGTG	17363357	17363384	17363434	17363382	-1	AVPZ01000012.1	ENSCAPG00000011584.1	17359204	17366333	SH2D2A	8749	2081	116648	No_or_no_constitutive_exon
AGGCTCAGGGGACACCAGCTGAGTTGCACAAACCACAGGGACAGGGGTAGGC	17363314	17363324	17363374	17363322	-1	AVPZ01000012.1	ENSCAPG00000011584.1	17359204	17366333	SH2D2A	8749	2081	116648	No_or_no_constitutive_exon
TCTGAGGCCACACCCAATTCTAACACTCCTGGGGCAACCTGGGCGGCCAGGT	17408070	17408213	17408020	17408072	1	AVPZ01000012.1	ENSCAPG00000017019.1	17404278	17419019	NTRK1	8749	2081	116648	Yes
CGGTGTCTCTCTGCTTGCCTTCTGATACCTTTCTTTTCTCATGGGAACAGGG	17462246	17462363	17462413	17462361	-1	AVPZ01000012.1	ENSCAPG00000017605.1	17462007	17516105	ARHGEF11	8749	2081	116648	No_or_no_constitutive_exon
TTTTTAGTTTTGGTTTTGGTTTTAGTTTTGTTCATAGTACTGGGATCAAGCC	18749722	18749728	18749672	18749724	1	AVPZ01000012.1	ENSCAPG00000009530.1	18744914	18751390	None	8749	2081	116648	No_or_no_constitutive_exon
GCATGATTAACCTGGATGATGCCTCAATGATCTTCACACTGAATGGGTAGCT	19428269	19428462	19428512	19428460	-1	AVPZ01000012.1	ENSCAPG00000016772.1	19221107	19605614	RYR3	8749	2081	116648	Yes
TGGTGATATCTACAGTACGTGCAAAGGAATGAGCAAAAGTTGTTGGGAAGCA	19328993	19329059	19329109	19329057	-1	AVPZ01000012.1	ENSCAPG00000016772.1	19221107	19605614	RYR3	8749	2081	116648	Yes
AAGAAATTGTATGAAGGTTTTGTATTGTACCTATTTTATGGGAGAAATAGCA	20430569	20430762	20430812	20430760	-1	AVPZ01000012.1	ENSCAPG00000011228.1	20422701	20441546	None	8749	2081	116648	No_or_no_constitutive_exon
GTAGGGTGGGGCCCCCCTGACTGCTGGGGAACTGGGCAGTGGGGACTGAGGG	25976029	25976034	25976084	25976032	-1	AVPZ01000012.1	ENSCAPG00000008097.1	25958490	25976172	PLCB2	8749	2081	116648	No_or_no_constitutive_exon
GAAGGGAGGGGTGGACTATAGCTTGAGTGACTGGGGGCAGAGGGACAGAGAA	25971445	25971458	25971508	25971456	-1	AVPZ01000012.1	ENSCAPG00000008097.1	25958490	25976172	PLCB2	8749	2081	116648	No_or_no_constitutive_exon
CTACCCTCTCCAGTGCTAAGCTAGATCTTGCATGCAGGGCTGGGTAGGAGTG	25961753	25961895	25961945	25961893	-1	AVPZ01000012.1	ENSCAPG00000008097.1	25958490	25976172	PLCB2	8749	2081	116648	No_or_no_constitutive_exon
ACCCTACCCTCTCCAGTGCTAAGCTAGATCTTGCATGCAGGGCTGGGTAGGA	25961753	25961898	25961948	25961896	-1	AVPZ01000012.1	ENSCAPG00000008097.1	25958490	25976172	PLCB2	8749	2081	116648	No_or_no_constitutive_exon
CCTCGGCTCCTGGGCGCTTGCCAGGGAGGGGAGCCTGGGCTAGGCAGCAGCG	25960701	25960936	25960986	25960934	-1	AVPZ01000012.1	ENSCAPG00000008097.1	25958490	25976172	PLCB2	8749	2081	116648	No_or_no_constitutive_exon
CAAAAAACTGATTGTGTGTGGAAAGTGGGCTCAGTGTCTTCTGGGGAGAGAT	26451255	26451488	26451205	26451257	1	AVPZ01000012.1	ENSCAPG00000018003.1	26447763	26452911	None	8749	2081	116648	No_or_no_constitutive_exon
TCAGGCATAAAATAGAGTTTACCGATTGAGGCTAGAATTGGGCAAAAAAGAT	27143497	27143521	27143447	27143499	1	AVPZ01000012.1	ENSCAPG00000007570.1	27140450	27155631	TYRO3	8749	2081	116648	No_or_no_constitutive_exon
GATGTCACTAGGTACCCAAAATAGAGCAGTGAGTATCATTGGGGTAGAAGAG	27325546	27325802	27325496	27325548	1	AVPZ01000012.1	ENSCAPG00000006204.1	27250130	27331132	MGA	8749	2081	116648	Yes
GAGCTCTAGGCTTCTGGGGGCTGGGACCTGATTAGCCCAGGGTTAAATAGGA	27379228	27379380	27379178	27379230	1	AVPZ01000012.1	ENSCAPG00000008142.1	27339156	27393079	MAPKBP1	8749	2081	116648	No_or_no_constitutive_exon
GGAAAGGACCCAAAAGTTGGGGTGGAACGAGGCAACTATCTGTGGGAAAGCT	27646122	27646159	27646209	27646157	-1	AVPZ01000012.1	ENSCAPG00000007944.1	27640080	27651797	PLA2G4F	8749	2081	116648	No_or_no_constitutive_exon
TTTAAAAATGTGAGGGAGACCCGGGGCCTGGATCACAGCAGGGCGGGCAGCA	27662311	27662458	27662508	27662456	-1	AVPZ01000012.1	ENSCAPG00000010659.1	27657109	27701052	VPS39	8749	2081	116648	No_or_no_constitutive_exon
AACAAACGTGAGCAACTCAAATCACATGGGGGGATGTGCAGGGGGCCCAGCT	27876374	27876478	27876324	27876376	1	AVPZ01000012.1	ENSCAPG00000002812.1	27829002	27877956	CAPN3	8749	2081	116648	No_or_no_constitutive_exon
GAAAGTGACCACCTCCACCTGGGAGGACAGCAGAACTAGTCGGGAACAAGAG	27906289	27906520	27906570	27906518	-1	AVPZ01000012.1	ENSCAPG00000009187.1	27883231	27944510	ZNF106	8749	2081	116648	No_or_no_constitutive_exon
TGTTTGTCTGGGTTGGTGTTGGGCTTTTGTATAGCAAGGCTGGGTTGGAGCA	27886829	27886873	27886923	27886871	-1	AVPZ01000012.1	ENSCAPG00000009187.1	27883231	27944510	ZNF106	8749	2081	116648	No_or_no_constitutive_exon
CACACTAAAACATCTCACATAGAAAAGTATTGTAGGGGCTGGGGATTTAGCT	28219528	28219644	28219694	28219642	-1	AVPZ01000012.1	ENSCAPG00000009810.1	28193180	28241074	TTBK2	8749	2081	116648	No_or_no_constitutive_exon
TTTTGAAATACCAAATGCCTGTGTCCTTCAGACCACTATGATTGGGGGAGTT	28784034	28784219	28783984	28784036	1	AVPZ01000012.1	ENSCAPG00000014704.1	28768260	28791747	TUBGCP4	8749	2081	116648	Yes
CCCATACCCCAGTGCTCCCAGCTAACTTATTTGGGGGTGACAGGAGGGAGGT	28943107	28943186	28943236	28943184	-1	AVPZ01000012.1	ENSCAPG00000017926.1	28911719	28944843	PPIP5K1	8749	2081	116648	Yes
CACATGGCCCCGGGGGCGGGCGAACACCACCTGGCTCGCCGGGTGCGCAGCG	31449548	31449585	31449635	31449583	-1	AVPZ01000012.1	ENSCAPG00000017918.1	31449262	31450486	None	8749	2081	116648	No_or_no_constitutive_exon
CGGAGGCGGTCTGGCCTACGCCGCGTATGCCAACGGGCCTGGGGACACAGCT	31449262	31449526	31449576	31449524	-1	AVPZ01000012.1	ENSCAPG00000017918.1	31449262	31450486	None	8749	2081	116648	No_or_no_constitutive_exon
AGTGAGGAGGAGGAGGAGGAGGAAAAGGAGGAAGAGGGTGAGAAAAAGAGAA	32834542	32834696	32834492	32834544	1	AVPZ01000012.1	ENSCAPG00000005639.1	32819807	32839184	AP3B2	8749	2081	116648	No_or_no_constitutive_exon
GATCAGATCATCTCTCAGATTTGATTGTATGTAACATACTTGGGAAAGAGGG	32913013	32913089	32912963	32913015	1	AVPZ01000012.1	ENSCAPG00000010725.1	32862013	32925305	None	8749	2081	116648	No_or_no_constitutive_exon
GACTTGGCAGGTACGTGGGTTTGAGGGTGCATGGGGTGTGGGTACAAAAGTG	33158788	33158846	33158896	33158844	-1	AVPZ01000012.1	ENSCAPG00000016423.1	33156331	33201782	ALPK3	8749	2081	116648	No_or_no_constitutive_exon
TAAAAGACCACACCTGTGGTGCCCACTTGCTGTTGTGAGTCGGGTGGAAGCC	33157457	33157472	33157522	33157470	-1	AVPZ01000012.1	ENSCAPG00000016423.1	33156331	33201782	ALPK3	8749	2081	116648	No_or_no_constitutive_exon
GTGTTTTGGGCTGAAGAGTATCACGTGAGTACTGAGATGACTGTGGGAAGCC	33491695	33491764	33491645	33491697	1	AVPZ01000012.1	ENSCAPG00000017992.1	33442636	33531381	IQGAP1	8749	2081	116648	No_or_no_constitutive_exon
GCCGAGGCCACATCATGTACCAGCCCTTATCTGCAAGGGACAGGAAGAAGCG	34385968	34385974	34386024	34385972	-1	AVPZ01000012.1	ENSCAPG00000017902.1	34364341	34400619	WDR93	8749	2081	116648	No_or_no_constitutive_exon
TTGAGACCTGATGCTCCCCTAGCAGGTGACAGATGGCAGGGAGGCTGGAGTG	34461600	34461706	34461550	34461602	1	AVPZ01000012.1	ENSCAPG00000014165.1	34457053	34469294	KIF7	8749	2081	116648	No_or_no_constitutive_exon
AGCCACCGGGCCAGCTGCTACCACCAGTTCTAGAAGGGACCAGAAGGGAGGG	34474402	34474764	34474814	34474762	-1	AVPZ01000012.1	ENSCAPG00000011947.1	34472571	34507067	TICRR	8749	2081	116648	No_or_no_constitutive_exon
CAGAGGGCTGAGGTGGTCTGAGAAATAATGTGGTGTTCCATGGGATGCAGGT	45061057	45061228	45061007	45061059	1	AVPZ01000012.1	ENSCAPG00000014102.1	45045057	45061269	None	8749	2081	116648	No_or_no_constitutive_exon
CCACATCTAGTAATTACTTCTATATTTTTTTGGTCTATTCAGGGGCTCAGCA	47574783	47574794	47574844	47574792	-1	AVPZ01000012.1	ENSCAPG00000004815.1	47539255	47600041	None	8749	2081	116648	No_or_no_constitutive_exon
CCTGAAAGAAACACTGTCTTTGTGTTCGTACAGTCAGGGGAGGAAATGAGAA	48878088	48878144	48878194	48878142	-1	AVPZ01000012.1	ENSCAPG00000013929.1	48855169	48882415	MTMR10	8749	2081	116648	No_or_no_constitutive_exon
GAATGGTTGGGAGGGTACTGATATCTCCAGGGTCCTGAGTGGCTGGGAAGAG	50153454	50154326	50154376	50154324	-1	AVPZ01000012.1	ENSCAPG00000016699.1	50153454	50157087	MAGEL2	8749	2081	116648	No_or_no_constitutive_exon
GCTTGAATTTGGAATCCTCGTACCTTGGTTTCACAGTGCAGGGATTATAGGG	1961126	1961138	1961188	1961136	-1	AVPZ01000034.1	ENSCAPG00000015604.1	1955227	1996159	DHX9	8749	2081	116648	No_or_no_constitutive_exon
TCGAAGAGGATATGGTGGAGGCTATAGAGGTTTCCGGGGGGGTTATAGAGGC	1955289	1955670	1955720	1955668	-1	AVPZ01000034.1	ENSCAPG00000015604.1	1955227	1996159	DHX9	8749	2081	116648	No_or_no_constitutive_exon
TAGTTGAGCGTCTAGATGGTTTGATGTGGTTTTCCTTGTGGGAATGCAAGCT	3089312	3089383	3089433	3089381	-1	AVPZ01000034.1	ENSCAPG00000017433.1	3017345	3290873	CACNA1E	8749	2081	116648	No_or_no_constitutive_exon
TTGCTTTTAACCATGCTTCAATTATTGCTTTTGACAGGGATTGAAGACAGAG	4654369	4654467	4654517	4654465	-1	AVPZ01000034.1	ENSCAPG00000007803.1	4548867	4695764	CEP350	8749	2081	116648	No_or_no_constitutive_exon
ATTGCATGTGCATATGCAGACCTGCTTCCTCTCTGTCGCCCTGCAGGGAGCC	7389750	7389938	7389700	7389752	1	AVPZ01000034.1	ENSCAPG00000013549.1	7353916	7529297	ASTN1	8749	2081	116648	No_or_no_constitutive_exon
TGTCTTGCTCTTCCCACCCTCCTCCTCTGCTGCCCACCCCGGGAGTCAAGCA	7640312	7640349	7640399	7640347	-1	AVPZ01000034.1	ENSCAPG00000005967.1	7565348	7810102	PAPPA2	8749	2081	116648	No_or_no_constitutive_exon
AATAGAACTTCTAAATTTGTTTCATGCTGTCTTTCTCATGAAAGGGAGAGAA	9971623	9971750	9971573	9971625	1	AVPZ01000034.1	ENSCAPG00000006180.1	9938555	9974653	RC3H1	8749	2081	116648	No_or_no_constitutive_exon
CTCTAGGTGTTTTTATCCTGAACCTGGTGTGCCGAGACTTAGGGCTAAAGGA	11821777	11822008	11822058	11822006	-1	AVPZ01000034.1	ENSCAPG00000017409.1	11821777	11833891	METTL13	8749	2081	116648	No_or_no_constitutive_exon
AAGGCTCCGCAGTGCTAGTGATGTATAATTCTGAAAATTTCCGGGAGTAGGT	15490253	15490320	15490370	15490318	-1	AVPZ01000034.1	ENSCAPG00000002528.1	15478570	15494598	CR2	8749	2081	116648	No_or_no_constitutive_exon
GGATAGATATGTTAGACCAGCTGTTTATTCTACTTGTGGTGAAGGGTGAGTG	15489485	15489499	15489549	15489497	-1	AVPZ01000034.1	ENSCAPG00000002528.1	15478570	15494598	CR2	8749	2081	116648	No_or_no_constitutive_exon
TGTTTTCTTGACCATTGTTTAGTGGCCAGAACTTCCAAAGGGGGTACGAGAT	15821979	15822231	15822281	15822229	-1	AVPZ01000034.1	ENSCAPG00000016974.1	15804045	15848929	None	8749	2081	116648	No_or_no_constitutive_exon
AGGATACATCCTGTCCTGGCCCCTGACAGTCTCCGTGTCTGGGAGGGCAGGG	16410307	16410487	16410537	16410485	-1	AVPZ01000034.1	ENSCAPG00000011471.1	16397742	16414652	IKBKE	8749	2081	116648	Yes
CGGGGACTCCCGCAGCCTTCTCTTTCCCTCTCTTCTGATACCCAGGGGAGAC	16408226	16408257	16408307	16408255	-1	AVPZ01000034.1	ENSCAPG00000011471.1	16397742	16414652	IKBKE	8749	2081	116648	No_or_no_constitutive_exon
GCCCATCCTCCCAGCCCATCATGAGCCAGAGTCCCCCAAGGAAGGGGCAGAT	16427701	16427862	16427912	16427860	-1	AVPZ01000034.1	ENSCAPG00000010973.1	16424931	16582903	None	8749	2081	116648	No_or_no_constitutive_exon
CTAGATCTAGGGTCAGGCCTCACTCACAGCCACAGGAGTAGCAGGGACAGGG	17427211	17427325	17427161	17427213	1	AVPZ01000034.1	ENSCAPG00000013106.1	17423802	17431118	NUAK2	8749	2081	116648	No_or_no_constitutive_exon
GCTGTGCAGGGCCGATGTATAGTGAGTGAGAAGCCAGCCGGCAGGGGCAGGG	17685235	17685499	17685549	17685497	-1	AVPZ01000034.1	ENSCAPG00000010641.1	17685235	17749278	NFASC	8749	2081	116648	No_or_no_constitutive_exon
TTCTGCCCTGGAATCCAGGGAGGAAGCTATCCAGATCATCAGAAGGGGAGAC	18025049	18025131	18024999	18025051	1	AVPZ01000034.1	ENSCAPG00000010329.1	18022944	18025131	LRRN2	8749	2081	116648	No_or_no_constitutive_exon
ATAAACCCAGAAATTCTAGAGAAGGTAAGTTTTGGATAAAGGGTATGTAGAC	18087219	18087260	18087310	18087258	-1	AVPZ01000034.1	ENSCAPG00000011380.1	18078235	18098153	MDM4	8749	2081	116648	No_or_no_constitutive_exon
GTTGCTGCGTTTTGCCACATGCTGGATGTGTAAGAGATAATGGGACAGAGGG	18175761	18175790	18175711	18175763	1	AVPZ01000034.1	ENSCAPG00000016575.1	18170202	18215105	PIK3C2B	8749	2081	116648	Yes
GGGACCTTTACTCTCAAACCACCCTGACTGTTCTGGGGTAGCTAAGAAAGAT	18372264	18372351	18372214	18372266	1	AVPZ01000034.1	ENSCAPG00000011838.1	18347525	18385627	PLEKHA6	8749	2081	116648	No_or_no_constitutive_exon
CAGGTGAACTAACCAGAACTCTCCGTGGTGACTGTTCCCCCGGGGAGCAGGG	18467691	18467864	18467914	18467862	-1	AVPZ01000034.1	ENSCAPG00000016116.1	18462392	18470264	SOX13	8749	2081	116648	Yes
ACTCCAGTGACAGGAATTGAGGAATCTAAGAACTTTGGCTAGGGGGTCAGAT	19055988	19056353	19056403	19056351	-1	AVPZ01000034.1	ENSCAPG00000014568.1	19053127	19060207	OPTC	8749	2081	116648	No_or_no_constitutive_exon
GGACAGAGCTTTGTTGCACAGACAAGAGCAGAAACTGGGCTGGCAGTGAGGA	21062505	21062558	21062455	21062507	1	AVPZ01000034.1	ENSCAPG00000009670.1	21057622	21063923	TNNT2	8749	2081	116648	Yes
AGTTTGAAAGACACCCCTAATTTCTCCTGTCTCCCCTAGGGGATGATGAGGA	21314114	21314236	21314064	21314116	1	AVPZ01000034.1	ENSCAPG00000013364.1	21278218	21339206	CACNA1S	8749	2081	116648	Yes
AATCCAAAGTCATTACTGAAACTCAAGGTTAAGCATTCAGGGCATGAGAGAA	23630974	23631056	23631106	23631054	-1	AVPZ01000034.1	ENSCAPG00000000094.1	23541065	23658099	PTPRC	8749	2081	116648	No_or_no_constitutive_exon
AAGAATAGGCAATCATATGTATATTATTGTGTTTAATAGGGTGCGTGGAGAA	25083420	25083576	25083370	25083422	1	AVPZ01000034.1	ENSCAPG00000014669.1	25050349	25093192	None	8749	2081	116648	No_or_no_constitutive_exon
ATGAATTTCTTTGGTATGACTGGACAGAAACATTTTTGGGAGAAAACAAGCA	35487520	35487538	35487470	35487522	1	AVPZ01000034.1	ENSCAPG00000017500.1	35483889	35495109	IVNS1ABP	8749	2081	116648	No_or_no_constitutive_exon
ATAATTTTTATTGCCATGTATTAAGATATTTCTTGCCTTTGTTAGGGTAGGA	36586911	36587062	36586861	36586913	1	AVPZ01000034.1	ENSCAPG00000016803.1	36495895	36617471	WRN	8749	2081	116648	No_or_no_constitutive_exon
ACGTGACAATCTGACACTATGAACTTCAGACGTGCAGGGTGACGGCGAAGAG	39110853	39110907	39110957	39110905	-1	AVPZ01000034.1	ENSCAPG00000017329.1	39110853	39111619	None	8749	2081	116648	No_or_no_constitutive_exon
TGAGGTTGGAGGGCCGTTTTACCCAGCTTGAGCCTGACTCAGGGACGAAGGT	40556331	40556415	40556281	40556333	1	AVPZ01000034.1	ENSCAPG00000017674.1	40555651	40556933	None	8749	2081	116648	No_or_no_constitutive_exon
ATCGTATGTCTCCAGATATTATCAGATGTCTACAGTTGTTGGGATAGAAGTG	41979716	41979779	41979666	41979718	1	AVPZ01000034.1	ENSCAPG00000015577.1	41954712	41983344	SYNCRIP	8749	2081	116648	Yes
GGCAGTTTAGAACAATACCTGTGGTACTGAATTTTCCATGTACCAGGGAGTT	43879238	43879364	43879188	43879240	1	AVPZ01000034.1	ENSCAPG00000013720.1	43839861	43945192	SNAP91	8749	2081	116648	Yes
TCCTTCTTTTTCTTCTCTCCCGTTTGCGCTCCCTCTCTGGGGACATACAGAT	43915613	43915781	43915563	43915615	1	AVPZ01000034.1	ENSCAPG00000013720.1	43839861	43945192	SNAP91	8749	2081	116648	No_or_no_constitutive_exon
ACTGCTGAGCCTCTGATTCTCTGTCCTTCATGCTCAGGTTGGGACTTGAGTG	49779251	49779383	49779433	49779381	-1	AVPZ01000034.1	ENSCAPG00000013216.1	49311734	49781726	PKHD1	8749	2081	116648	No_or_no_constitutive_exon
GCTAGGTAAGGGAAAAGCACCCCCCCCTCACATCGAGGAGAAGGGGTTAGCG	49954662	49954725	49954775	49954723	-1	AVPZ01000034.1	ENSCAPG00000014152.1	49954662	49971383	MCM3	8749	2081	116648	No_or_no_constitutive_exon
GGTCTATGTTCCATGTAAATGGTGTTTATGATGATGGGTTCTAGAGGCAGAT	49961178	49961438	49961488	49961436	-1	AVPZ01000034.1	ENSCAPG00000014152.1	49954662	49971383	MCM3	8749	2081	116648	No_or_no_constitutive_exon
CGGGTCAGGTGAAAGATCTGGAGCACCAAGCAAACTAAGGGAGTCAGAAGAG	50622079	50622323	50622373	50622321	-1	AVPZ01000034.1	ENSCAPG00000014914.1	50621195	50632801	None	8749	2081	116648	No_or_no_constitutive_exon
TACCCAGCTGCCAGCTTTCCTCTGGCTGTGTGGCTGCCTCGGGCACAGAGGA	646773	646806	646723	646775	1	AVPZ01000045.1	ENSCAPG00000010929.1	635361	666835	SUSD4	8749	2081	116648	No_or_no_constitutive_exon
AGGCTAATGTATAAATTAGTCTTTGGGTAACCAGTATTTGGGGGAGTTAGTT	11197293	11197350	11197400	11197348	-1	AVPZ01000045.1	ENSCAPG00000015444.1	11178641	11197386	ADSS	8749	2081	116648	No_or_no_constitutive_exon
GCGCCTTGGGTGGCTTCTCGCTGCTGCTGGGCCTAGCTTCCCGGGAGCAGCG	16454846	16454970	16454796	16454848	1	AVPZ01000045.1	ENSCAPG00000014710.1	16454659	16467880	ADCY4	8749	2081	116648	No_or_no_constitutive_exon
GCGCCTGGGACCAGGTAAAAAGGATGACAGGCAGACAGTGGGGGAGCCAGCA	16454990	16455010	16454940	16454992	1	AVPZ01000045.1	ENSCAPG00000014710.1	16454659	16467880	ADCY4	8749	2081	116648	No_or_no_constitutive_exon
AACACCCTTACCATCCCTCCCCACAGTCTCATTAATGGGCACACAAGTAGGA	16467646	16467880	16467596	16467648	1	AVPZ01000045.1	ENSCAPG00000014710.1	16454659	16467880	ADCY4	8749	2081	116648	No_or_no_constitutive_exon
TCCCTTGTATCTTGTTGCTCAAAGTTTTTACAGGTTGTTTGGGTTTAGAGTT	16485384	16485564	16485614	16485562	-1	AVPZ01000045.1	ENSCAPG00000003582.1	16482542	16487151	NOP9	8749	2081	116648	No_or_no_constitutive_exon
ACAAAGGGACAAACCGCAGACACAGACAGAGTTCCACCCTGAGGTGGGAGGG	16518451	16518490	16518401	16518453	1	AVPZ01000045.1	ENSCAPG00000015751.1	16514532	16518490	RABGGTA	8749	2081	116648	No_or_no_constitutive_exon
GGCCTATCCTGGTATCCAGGAGGCCGGAAAGCTAACTGGGGAGGTCTGAGCT	16522611	16522843	16522561	16522613	1	AVPZ01000045.1	ENSCAPG00000014172.1	16522183	16534690	None	8749	2081	116648	No_or_no_constitutive_exon
GCCCAGGATGAGTGTGGAGGGAACTACCTATGTGTTTTCTGGGGACACAGAG	16524431	16524550	16524381	16524433	1	AVPZ01000045.1	ENSCAPG00000014172.1	16522183	16534690	None	8749	2081	116648	No_or_no_constitutive_exon
AATTGTCACAGGGTGGGGTTGGGTGAGTGACACAGGACTAGGGGGCCAAGCC	16529076	16529281	16529026	16529078	1	AVPZ01000045.1	ENSCAPG00000014172.1	16522183	16534690	None	8749	2081	116648	No_or_no_constitutive_exon
ACTGATGCTCATTTTGATGATCCCTCCCACAGCTGTCGAGAAGGGCAAAGGC	17428159	17428209	17428109	17428161	1	AVPZ01000045.1	ENSCAPG00000010749.1	17422415	17441802	MYH7	8749	2081	116648	No_or_no_constitutive_exon
AGCCCTGGACAAGAAGCAGAGGAACTTCGATAAGGTAGGCAGTGGGCCAGGA	17437051	17437078	17437001	17437053	1	AVPZ01000045.1	ENSCAPG00000010749.1	17422415	17441802	MYH7	8749	2081	116648	No_or_no_constitutive_exon
TCTCCAGTAGGATGGGTTCACTAAGGCCAAGCAAAGCGGCATGGCGGGAGCT	17653082	17653276	17653032	17653084	1	AVPZ01000045.1	ENSCAPG00000014699.1	17632820	17664771	SLC7A8	8749	2081	116648	No_or_no_constitutive_exon
CAGAGTACCTGAGACCCATCTAACTGTTGGGTCTTATCTTTTGGGGGCAGCA	17724453	17724587	17724403	17724455	1	AVPZ01000045.1	ENSCAPG00000000367.1	17693098	17728684	ACIN1	8749	2081	116648	Yes
ACTGTGCCAAAGTTGCCTGTCTGCCAGGGACTATGGGGATGCAGATGCAGCT	17912651	17912847	17912897	17912845	-1	AVPZ01000045.1	ENSCAPG00000010017.1	17908419	17913503	MMP14	8749	2081	116648	No_or_no_constitutive_exon
GGAATAACCTAGTTGTGTTAAAATTTTTTGTTGCCATGTTGATGGGACAGGC	20459279	20459362	20459229	20459281	1	AVPZ01000045.1	ENSCAPG00000007366.1	20452921	20463573	RAB2B	8749	2081	116648	Yes
CAGTAGTCCTCGTCCATTGTGTACGTTTTTTTCTTAATAGGGGAGGGGAGGG	20487422	20487496	20487372	20487424	1	AVPZ01000045.1	ENSCAPG00000016749.1	20487319	20526812	CHD8	8749	2081	116648	No_or_no_constitutive_exon
CTTCCAAGCCTTCCAGTTTTGCATAAGCAAGTGGGATGAAGGGAAGAAAGAA	20880899	20880919	20880849	20880901	1	AVPZ01000045.1	ENSCAPG00000009193.1	20876576	20881588	NDRG2	8749	2081	116648	No_or_no_constitutive_exon
TGTGGCATCCACTCGTGGTGAGTGTCCTGCAAGCTCTGGGGCTGGGGGAGGT	21684692	21684700	21684642	21684694	1	AVPZ01000045.1	ENSCAPG00000017353.1	21644812	21690607	TEP1	8749	2081	116648	No_or_no_constitutive_exon
GTGTTGTTCCTGGTAATTTATGTCACGACCTTGGTGGGAAATGTGGGCAGAT	22300957	22301055	22301105	22301053	-1	AVPZ01000045.1	ENSCAPG00000015327.1	22300285	22301188	OR5J2	8749	2081	116648	No_or_no_constitutive_exon
GAGTCGGCTGTTACCCCGGTGACATGTGGTGTGTCCTGGGTGGGGGCCAGCT	22745152	22745342	22745392	22745340	-1	AVPZ01000045.1	ENSCAPG00000008436.1	22739054	22745512	ING5	8749	2081	116648	No_or_no_constitutive_exon
TGGACCTAGTGGCGGAGTCTGGTGGCCGTATTAGCAGGGGGGTTGCAGAGGC	22739054	22739122	22739172	22739120	-1	AVPZ01000045.1	ENSCAPG00000008436.1	22739054	22745512	ING5	8749	2081	116648	No_or_no_constitutive_exon
AGAGATGTGGAGCCCAGCTGCAGTGGTAACACCCTTGGGCCTGACAAGAGCT	22797055	22797459	22797005	22797057	1	AVPZ01000045.1	ENSCAPG00000004540.1	22796297	22816532	THAP4	8749	2081	116648	No_or_no_constitutive_exon
GTGGCCGCTAGTGACACTGTCATCTGAATCCCTGTTCCCAGGGAAGATAGTG	23150068	23151414	23150018	23150070	1	AVPZ01000045.1	ENSCAPG00000005104.1	23141094	23161741	PASK	8749	2081	116648	No_or_no_constitutive_exon
TCAGTCTGCCCTGACTCTGCTCTTCAACTCACTCGCACTCATGGGCACAGGT	23471235	23471471	23471521	23471469	-1	AVPZ01000045.1	ENSCAPG00000013592.1	23468562	23472277	RNPEPL1	8749	2081	116648	No_or_no_constitutive_exon
GAGCGAGAAAGAGCCAAAAACCGGGCCAAGCCCGAGCGGGAGCGGGACAGGG	24874061	24874247	24874297	24874245	-1	AVPZ01000045.1	ENSCAPG00000005976.1	24844827	24876528	TRAF3IP1	8749	2081	116648	No_or_no_constitutive_exon
CCTGAGAGGGAGAAGAGCCGGGAGCAGGATCGGCCGGGGAGGAAGGTGAGTT	24874024	24874034	24874084	24874032	-1	AVPZ01000045.1	ENSCAPG00000005976.1	24844827	24876528	TRAF3IP1	8749	2081	116648	No_or_no_constitutive_exon
CGCAGCAGCTGCTTCAGCCCCTCACCACTTACGTTAGCGGAGGGGTGGAGGA	25471250	25471277	25471200	25471252	1	AVPZ01000045.1	ENSCAPG00000009987.1	25468227	25514685	COL6A3	8749	2081	116648	Yes
CACATCTAGCCTTTAACTCCCTCGAACCTACTTTATTTAGGGCGACAAAGGA	25488644	25488697	25488594	25488646	1	AVPZ01000045.1	ENSCAPG00000009987.1	25468227	25514685	COL6A3	8749	2081	116648	Yes
TTAGATTGGTACCCAAAACGGAATTGTGTATATGTATCTCTTACAGGGAGAA	25496102	25496134	25496052	25496104	1	AVPZ01000045.1	ENSCAPG00000009987.1	25468227	25514685	COL6A3	8749	2081	116648	Yes
GGCAGGAGGATCACCTGCAAGTTCAAGGCCAGCCTGGGCTGTGTAATGAGTT	28682296	28682315	28682365	28682313	-1	AVPZ01000045.1	ENSCAPG00000009928.1	28658125	28684113	SAG	8749	2081	116648	No_or_no_constitutive_exon
CAGCGCAGGAGCAGCTGGACCAGGGCGGAGGTGTGCAAGGGGTTCGGGAGCG	28956201	28956205	28956255	28956203	-1	AVPZ01000045.1	ENSCAPG00000016966.1	28956043	28959742	C2orf82	8749	2081	116648	No_or_no_constitutive_exon
GTTGGTCCTCATCTCCCTGTCTCCTCCCCTCTGTCCCTTCGGGGGCCCAGAA	29238023	29238100	29237973	29238025	1	AVPZ01000045.1	ENSCAPG00000008667.1	29146408	29238291	None	8749	2081	116648	No_or_no_constitutive_exon
TTCTGCAGGAAACCCTCCCAGCCACACCGGAACCACTGAAGGGCCAGAAGCC	29845778	29846834	29846884	29846832	-1	AVPZ01000045.1	ENSCAPG00000009395.1	29845778	29846987	B3GNT7	8749	2081	116648	No_or_no_constitutive_exon
TAGAAGCATAGAAGTCTTAAATCTTGATATCGATTATTTTAATGGGGGAGGC	29979684	29979802	29979852	29979800	-1	AVPZ01000045.1	ENSCAPG00000001710.1	29968307	30048723	PSMD1	8749	2081	116648	Yes
TCTGCCTTCCCATTGCGTCGGAGAGGATGGACACAGACTGACCAGGGCAGCC	30450730	30450871	30450921	30450869	-1	AVPZ01000045.1	ENSCAPG00000014256.1	30450459	30450979	None	8749	2081	116648	No_or_no_constitutive_exon
TTATAAGTCACTGTATTGGCATTCAGGGATTTTTGTAATGGGGGAGGCAGTC	30869289	30869547	30869239	30869291	1	AVPZ01000045.1	ENSCAPG00000013329.1	30798167	30902266	TRIP12	8749	2081	116648	Yes
TTAATTAATTAACTATTTTTTGGTTTGTTTTCAGGTGGTGATCAAGGGAGTA	32793360	32793525	32793575	32793523	-1	AVPZ01000045.1	ENSCAPG00000007865.1	32783142	32823639	AGFG1	8749	2081	116648	No_or_no_constitutive_exon
TTAGTTTAGGAAGAAGTGATCAGTAGTTTTCCAAGGGGTATTGGGAAAAGTT	32794746	32794903	32794953	32794901	-1	AVPZ01000045.1	ENSCAPG00000007865.1	32783142	32823639	AGFG1	8749	2081	116648	No_or_no_constitutive_exon
TGAAGAGATATGATCTAGGGGGAGATCTAAACAAGACCCAGGTTCGGGAGGT	33025395	33025470	33025520	33025468	-1	AVPZ01000045.1	ENSCAPG00000006252.1	32964614	33029134	None	8749	2081	116648	No_or_no_constitutive_exon
GATTTATATGTTCCTAATTTATAACTGTCTTTCAATGTAGGGATGGAAAGGA	33010402	33010434	33010484	33010432	-1	AVPZ01000045.1	ENSCAPG00000006252.1	32964614	33029134	None	8749	2081	116648	No_or_no_constitutive_exon
GAAGAAGAGTAACATTGTTCTTTGAGACTTAAGTAAATTCCTAATGGGAGTG	33109786	33109822	33109736	33109788	1	AVPZ01000045.1	ENSCAPG00000011780.1	33109735	33210162	COL4A4	8749	2081	116648	No_or_no_constitutive_exon
AAGATTGGTAATTGACTCATGACATAAACATTCCCAGGGGGATCATGAAGAC	33163619	33163790	33163569	33163621	1	AVPZ01000045.1	ENSCAPG00000011780.1	33109735	33210162	COL4A4	8749	2081	116648	No_or_no_constitutive_exon
ATTGAACGTTGAATAAAATGAGCTTTCGAGGGAAGGTTTTTAAACGGGAGCC	35036704	35036776	35036654	35036706	1	AVPZ01000045.1	ENSCAPG00000013562.1	35036671	35210525	None	8749	2081	116648	No_or_no_constitutive_exon
TACAAAGAATTAAGATGTGTTCTATACATGTACCAACTCCTACAAGGGAGTT	35166861	35166868	35166811	35166863	1	AVPZ01000045.1	ENSCAPG00000013562.1	35036671	35210525	None	8749	2081	116648	No_or_no_constitutive_exon
GGTACTTGGGTGAGCTGAGCATAGGATGTGGGCTCTTCCGGGCAGGAAAGAG	39085271	39085337	39085221	39085273	1	AVPZ01000045.1	ENSCAPG00000011955.1	38771779	39370224	PARD3B	8749	2081	116648	No_or_no_constitutive_exon
TTCTGGAGATGGTTCATTTGCTTTTTCCAATGCTTCTTTTTGGGGCTGAGCA	41576961	41577237	41577287	41577235	-1	AVPZ01000045.1	ENSCAPG00000006538.1	41576961	41578477	CRYGC	8749	2081	116648	No_or_no_constitutive_exon
CCAGTGGAATTATTCTGACTGCTTTTGTTGGTCTTGATCCAGGGCACAAGCC	41724390	41724494	41724340	41724392	1	AVPZ01000045.1	ENSCAPG00000005977.1	41696644	41782734	PIKFYVE	8749	2081	116648	Yes
AATGGGATGGACTTATCTGTTGGCCCAGAGGACACTGGGGAAAATATTAGCT	41847749	41847791	41847699	41847751	1	AVPZ01000045.1	ENSCAPG00000007182.1	41833217	41912351	PTH2R	8749	2081	116648	No_or_no_constitutive_exon
GGTAATGTCAAGGTAAGCCAGGCACGTGTTTAGGGGGGGAAAAAGAAAAGAA	42720977	42721047	42720927	42720979	1	AVPZ01000045.1	ENSCAPG00000016506.1	42652763	42721311	MAP2	8749	2081	116648	No_or_no_constitutive_exon
GCCGTAGCTGCCAGGAGAAACCTTAGGGTGCAGACATAGGGAAAGGGAAGAA	42943079	42943161	42943029	42943081	1	AVPZ01000045.1	ENSCAPG00000016895.1	42752438	42946578	UNC80	8749	2081	116648	Yes
TGGGTTATTAAAAAATGCCATCAAGTAATGAATGCTACTTGGGTGCACAGGT	43426023	43426234	43425973	43426025	1	AVPZ01000045.1	ENSCAPG00000017945.1	43379964	43490611	CPS1	8749	2081	116648	No_or_no_constitutive_exon
TGGTGTCTTGTCTTTTTTCCTCTCTTCAATCCCATGGGTGGAAAAAACAGGT	47620783	47621053	47621103	47621051	-1	AVPZ01000045.1	ENSCAPG00000005825.1	47599433	47659044	FN1	8749	2081	116648	No_or_no_constitutive_exon
TCTTTGAAGATCAGTTTCTAACTTTATTGTTTTCTTTTTCCAACAGGGAGAA	7345552	7345596	7345646	7345594	-1	AVPZ01000056.1	ENSCAPG00000016807.1	7127691	7345910	NEDD4L	8749	2081	116648	No_or_no_constitutive_exon
TTTGTTTCCTTCTCTGTATCCAACTTGAATTGACTGAGGAAGGGAAGAAGGA	12039379	12039697	12039747	12039695	-1	AVPZ01000056.1	ENSCAPG00000008451.1	12001410	12393421	DCC	8749	2081	116648	No_or_no_constitutive_exon
GCCAAGGCTCTCCTGCCCATTGCTCCTCTCATGCGGGAGGGTCAGGACAGGA	16837160	16837287	16837337	16837285	-1	AVPZ01000056.1	ENSCAPG00000011865.1	16667877	16872720	CTIF	8749	2081	116648	No_or_no_constitutive_exon
TCCCCCAGGGTGCAGGGTGCTGGGTGCAGGGTGCTGGGTGCAGGGTGCAGGG	18537480	18538000	18537430	18537482	1	AVPZ01000056.1	ENSCAPG00000010111.1	18529936	18538000	ST8SIA5	8749	2081	116648	No_or_no_constitutive_exon
TTGCTGCTGATGTGGAGAGGATAATGATGCTCAGGCACCACGGGAGCCAGGC	18674516	18674533	18674466	18674518	1	AVPZ01000056.1	ENSCAPG00000009855.1	18614471	18677266	None	8749	2081	116648	No_or_no_constitutive_exon
GTGGTGAGCGACAGCAGGGCCCTAAAAACCCAGTTGGAATTGGCAGGGAGAT	19405151	19405190	19405240	19405188	-1	AVPZ01000056.1	ENSCAPG00000007207.1	19393414	19405618	None	8749	2081	116648	No_or_no_constitutive_exon
GAACACAATTTACAGTGGCAGCAAAGAAGGGCTACAGGGGAAAAATTAAGAC	28921411	28922315	28922365	28922313	-1	AVPZ01000056.1	ENSCAPG00000013213.1	28921411	28925511	ZNF397	8749	2081	116648	No_or_no_constitutive_exon
GGAGGAGTCAGGCCCTCAACGATAAAAGTCAGAACCAAAGTAGTGGGGAGCA	29310895	29310973	29311023	29310971	-1	AVPZ01000056.1	ENSCAPG00000011149.1	29307753	29393980	None	8749	2081	116648	No_or_no_constitutive_exon
AGTGGTGGTGGCATCGGGCTGGGTGGACTGGGTGGAGGTGGGGGCCTGAGCA	32446415	32446557	32446607	32446555	-1	AVPZ01000056.1	ENSCAPG00000007205.1	32446415	32468044	DSG1	8749	2081	116648	No_or_no_constitutive_exon
GGAGTCCAGCAAAGGAGGTGGCCATCAAACCTTGGAGTCCACAAAGGGAGTG	32631082	32631147	32631032	32631084	1	AVPZ01000056.1	ENSCAPG00000015750.1	32605808	32631941	DSC1	8749	2081	116648	No_or_no_constitutive_exon
GAGACTGTGGCAACTAGCTTTTTTCCAGGACACCACAGTGATGGGGGCAGGA	35399191	35399514	35399141	35399193	1	AVPZ01000056.1	ENSCAPG00000011527.1	35372178	35426543	CDH2	8749	2081	116648	Yes
GCACTGTTTGCTTGAATTTATATTGTCTCTGTTCACTTGGGAAAAAACAGGA	39010926	39011081	39011131	39011079	-1	AVPZ01000056.1	ENSCAPG00000012987.1	38968833	39170447	LAMA3	8749	2081	116648	Yes
CTGAATCTTATCCCAAAGGGCAAGTAGGCTCCGGGGGGCCATGAGCTGAGCT	177604	177627	177677	177625	-1	AVPZ01000067.1	ENSCAPG00000013547.1	176566	178262	None	8749	2081	116648	No_or_no_constitutive_exon
TTTTATGAGTACATGTTTATAGTACACAATGAATACATTATCATGGGGAGTT	530829	530868	530779	530831	1	AVPZ01000067.1	ENSCAPG00000016712.1	514111	543881	PTEN	8749	2081	116648	No_or_no_constitutive_exon
GGTTTATGAAGACGAGGTGCTCCTGCAGAACTGTCTCAAACTGGGAACAGGG	1372900	1372931	1372850	1372902	1	AVPZ01000067.1	ENSCAPG00000006987.1	1360112	1376754	LIPM	8749	2081	116648	No_or_no_constitutive_exon
GAAAAAAGACACATGATATTTTCAGGTGGCAGTGTGGGATTCCAGAAGAGTT	1457647	1457730	1457597	1457649	1	AVPZ01000067.1	ENSCAPG00000009071.1	1457036	1474563	STAMBPL1	8749	2081	116648	No_or_no_constitutive_exon
ACATTCCTAGAAATTTACATGAATGTACCTGTAGGGGCTGCGGGGGTGAGAG	3021401	3021571	3021621	3021569	-1	AVPZ01000067.1	ENSCAPG00000017386.1	3014581	3060537	A1CF	8749	2081	116648	No_or_no_constitutive_exon
AAGTAATAAGATCTGAAATGTACAGTAAATATTGTGAATTGGGAAGAAAGAT	5524147	5524167	5524217	5524165	-1	AVPZ01000067.1	ENSCAPG00000009342.1	5442724	5885004	PCDH15	8749	2081	116648	No_or_no_constitutive_exon
TATTTTATTTCTTTGATAATAATTATTTTTCTTTTTTGGCAGTGGGCAAGAA	5442724	5443268	5443318	5443266	-1	AVPZ01000067.1	ENSCAPG00000009342.1	5442724	5885004	PCDH15	8749	2081	116648	No_or_no_constitutive_exon
AAGAGGATTATGTATTGTGTTCTCTATCTCTTCCTGAGAAGGGAATTGAGCT	9250624	9250658	9250574	9250626	1	AVPZ01000067.1	ENSCAPG00000011724.1	9245194	9251145	UBE2D1	8749	2081	116648	No_or_no_constitutive_exon
GTAACACAGTCTCTTCCTGAGATTCGACATGCAGTGGGAAACAGTAGAAGTG	9677455	9677701	9677405	9677457	1	AVPZ01000067.1	ENSCAPG00000014361.1	9517714	9687790	BICC1	8749	2081	116648	Yes
AGCCTTTAACACTGTTCCCCTTGATGGGGTTATTTGTCCTTGGGTTAAAGGG	18083845	18083984	18083795	18083847	1	AVPZ01000067.1	ENSCAPG00000013030.1	18083222	18088258	HNRNPH3	8749	2081	116648	No_or_no_constitutive_exon
GTAGACAGATTTTCAGTATAATTGTAGATTGAATTTAACTGGTTGGGGAGTC	18463639	18463669	18463589	18463641	1	AVPZ01000067.1	ENSCAPG00000007230.1	18463582	18495801	DDX50	8749	2081	116648	No_or_no_constitutive_exon
GGGAACACCCCCGGCGCCAGAGCCCGCCACACTGCAGCAGGGAGGAAGAGAG	18877634	18877657	18877584	18877636	1	AVPZ01000067.1	ENSCAPG00000001058.1	18814898	18877657	None	8749	2081	116648	No_or_no_constitutive_exon
TACAGAGTACAGGCTGCAACCTGAGCTGAGGTGATTGATGGGTGACCAAGCA	19793033	19793791	19793841	19793789	-1	AVPZ01000067.1	ENSCAPG00000009829.1	19790671	19793874	NODAL	8749	2081	116648	No_or_no_constitutive_exon
CTCCCACGTAGTGTCTGGCCCAGCGGCTGCATCGGCAGGGAGCGTAGGAGTG	19952448	19952759	19952398	19952450	1	AVPZ01000067.1	ENSCAPG00000003183.1	19952197	20017967	ADAMTS14	8749	2081	116648	No_or_no_constitutive_exon
CCGCTGAAAAAGTAAGGCCCTGAAAGTCTACCTGCTGACCAAGGGTGCAGGG	20038528	20038539	20038589	20038537	-1	AVPZ01000067.1	ENSCAPG00000009198.1	20028840	20038625	TBATA	8749	2081	116648	No_or_no_constitutive_exon
GTCCAGACTGACCTCCCTCCCTCTAACTGTTTACAGGTCTCAGTGGGAAGCC	20035642	20035784	20035834	20035782	-1	AVPZ01000067.1	ENSCAPG00000009198.1	20028840	20038625	TBATA	8749	2081	116648	No_or_no_constitutive_exon
GCAGTGAGCTCAGCCACAGGTGCACCTGGTAGGGGAGGGGCGGTTGGGAGGG	22535903	22535970	22536020	22535968	-1	AVPZ01000067.1	ENSCAPG00000013441.1	22535903	22587501	CAMK2G	8749	2081	116648	No_or_no_constitutive_exon
CTGCCCTGCCCTGGCTGGCTAGCTGCCCCGCTCCGCACTGGGAATGGCAGCT	22540311	22540397	22540447	22540395	-1	AVPZ01000067.1	ENSCAPG00000013441.1	22535903	22587501	CAMK2G	8749	2081	116648	No_or_no_constitutive_exon
ATGTTAAATAATGTTGTCTGTTTCTTTTGCTAGGTTGATGGGAATATGAGCA	23518577	23518733	23518527	23518579	1	AVPZ01000067.1	ENSCAPG00000017587.1	23490771	23561717	None	8749	2081	116648	Yes
GCACAATGACCAGAAAAACCTTTTAACTGGCTCTTCTTCATCATGGGAAGAG	25139737	25139748	25139798	25139746	-1	AVPZ01000067.1	ENSCAPG00000007959.1	25134627	25504213	KCNMA1	8749	2081	116648	No_or_no_constitutive_exon
CACCAGAGCGAGGGATCGGGGCTGGCTGACATTCCACTCCGGGACCGCAGAT	26157110	26157203	26157253	26157201	-1	AVPZ01000067.1	ENSCAPG00000016031.1	26151697	26185484	POLR3A	8749	2081	116648	No_or_no_constitutive_exon
GACAGTCTACTTTCAAGATATGAATGTCAACAAATCTCCTGGGAAGTCAGAG	28405657	28405849	28405899	28405847	-1	AVPZ01000067.1	ENSCAPG00000013205.1	28403466	28411779	ADGRF2	8749	2081	116648	No_or_no_constitutive_exon
CCAGGTGAGCTCTCGTGTTCTGACCAAGCCCTGGGGAGAGAATCCGGGAGGA	28403466	28403481	28403531	28403479	-1	AVPZ01000067.1	ENSCAPG00000013205.1	28403466	28411779	ADGRF2	8749	2081	116648	No_or_no_constitutive_exon
CTGTTATGTCAGGAGGTGATGTAACTGCTTTCTGATCTGTAAAAGGGAAGAT	28472598	28472607	28472657	28472605	-1	AVPZ01000067.1	ENSCAPG00000014997.1	28450206	28512416	None	8749	2081	116648	No_or_no_constitutive_exon
GCACCTTCTCCGATGTGCCTTCCAGTGTGCTGAAGTGCAAGGGTACACAGAC	28612918	28613095	28612868	28612920	1	AVPZ01000067.1	ENSCAPG00000017493.1	28611913	28647367	TNFRSF21	8749	2081	116648	No_or_no_constitutive_exon
GGCTGTGATGGTACCATTCTGAGTGCCACTGTGGCCTTGCTTGAGGGGAGCC	30913192	30913351	30913401	30913349	-1	AVPZ01000067.1	ENSCAPG00000002583.1	30912290	30920875	None	8749	2081	116648	No_or_no_constitutive_exon
GAGGGATGTTGGTGCAAAGCTGAGAGGATGTGGGCCAGGAGCAAGGGAAGGG	31311126	31311138	31311188	31311136	-1	AVPZ01000067.1	ENSCAPG00000014984.1	31294222	31325226	CUL9	8749	2081	116648	No_or_no_constitutive_exon
GCATTCAGCTGCCACAGGTATCCTGGGGACAAAGTGGGGGAAGCCAGAAGTG	31416352	31416486	31416302	31416354	1	AVPZ01000067.1	ENSCAPG00000017322.1	31415179	31428071	CUL7	8749	2081	116648	No_or_no_constitutive_exon
AGTGCAGCTCAGTGGGCACCCGAGCTGCAAGCTGAGGCCAGGCTGGGCAGTC	32292230	32292462	32292512	32292460	-1	AVPZ01000067.1	ENSCAPG00000012152.1	32287938	32293453	MDFI	8749	2081	116648	No_or_no_constitutive_exon
CACAGCATAGAATGAGCTCCAGGGGCCGCTGGGTCAGGGCTAGGCAGTAGGC	32327945	32327983	32328033	32327981	-1	AVPZ01000067.1	ENSCAPG00000010154.1	32310794	32335689	FOXP4	8749	2081	116648	Yes
CGCCCCTTGGTTCTGTCTAGAAAGCAGAGTGCAGGATCTGGGAGGGGGAGGA	32320526	32320546	32320596	32320544	-1	AVPZ01000067.1	ENSCAPG00000010154.1	32310794	32335689	FOXP4	8749	2081	116648	Yes
ACCCTGACAGGTGAGTCAGGTGAGGGGCTGTGGCCGGGTGGCCTGAAGAGGG	32562351	32562367	32562301	32562353	1	AVPZ01000067.1	ENSCAPG00000016827.1	32558377	32562367	TREM2	8749	2081	116648	No_or_no_constitutive_exon
TGCATGGGCTCCCCATGGGCAGCGGTGAGTGACCCTGCTGGCGGGTGCAGGT	34239861	34240010	34239811	34239863	1	AVPZ01000067.1	ENSCAPG00000017189.1	34236325	34247125	FGD2	8749	2081	116648	No_or_no_constitutive_exon
GCCTGGTCTCCTGACCAAGTCGGGGTGCAGGAGCAAGGGTGACCTGAGAGTT	36257908	36258056	36258106	36258054	-1	AVPZ01000067.1	ENSCAPG00000013984.1	36251868	36258291	MAPK13	8749	2081	116648	No_or_no_constitutive_exon
ACTGCCTGGGACTGCTGGCCACTCTGCCACCCCATGTCACACATGGGTAGGC	36856519	36856645	36856695	36856643	-1	AVPZ01000067.1	ENSCAPG00000016318.1	36852605	36865126	ZNF76	8749	2081	116648	No_or_no_constitutive_exon
CAGGCCACATGAGGCCTTAGGGAAAAGACGGACGGGAAAGGGGAACTGAGGT	36893644	36893717	36893767	36893715	-1	AVPZ01000067.1	ENSCAPG00000006309.1	36893589	36912712	SCUBE3	8749	2081	116648	No_or_no_constitutive_exon
GCTGGGATGTGGTGCTGGCACCAGGGCACTCGTAAGTGCTTCAGGGGTAGTT	37211870	37212006	37212056	37212004	-1	AVPZ01000067.1	ENSCAPG00000010234.1	37187700	37226537	UHRF1BP1	8749	2081	116648	No_or_no_constitutive_exon
AGGCCCCAGGGGGCAGCCTGGACCTGGCGCCGGGTGGGCTGGCATTGGAGGA	37433336	37433427	37433286	37433338	1	AVPZ01000067.1	ENSCAPG00000013550.1	37433003	37437699	SPDEF	8749	2081	116648	No_or_no_constitutive_exon
CGCCTCCCCGAGAACTGGGTGAGCCCAGCACTTTCTCCTGGGCTGAGCAGGG	37945296	37945419	37945469	37945417	-1	AVPZ01000067.1	ENSCAPG00000011018.1	37932313	37970978	ITPR3	8749	2081	116648	No_or_no_constitutive_exon
GGCTCGGGGCAGGTGCCCTCATAGTGCGGGGTCGTGTGCCCGGCGGGCAGGT	38079254	38079466	38079516	38079464	-1	AVPZ01000067.1	ENSCAPG00000016830.1	38074880	38099124	SYNGAP1	8749	2081	116648	Yes
GGTGGGGGGCTCAAGCCCTCCATCACCAAGCAGGTAGGCAAGGGTGGGAGGG	38081169	38081175	38081225	38081173	-1	AVPZ01000067.1	ENSCAPG00000016830.1	38074880	38099124	SYNGAP1	8749	2081	116648	No_or_no_constitutive_exon
GGTGGGAGGGAGATGCTAGGGTGGGGAAGAGCTGGGGCGGGGGGTGGCAGGG	38081083	38081133	38081183	38081131	-1	AVPZ01000067.1	ENSCAPG00000016830.1	38074880	38099124	SYNGAP1	8749	2081	116648	No_or_no_constitutive_exon
GCGGGACAGTTAAGAAACAGGTAACCACACGTGGGGGCGGGTGGTGGCAGAG	38192847	38192907	38192797	38192849	1	AVPZ01000067.1	ENSCAPG00000017057.1	38190168	38193308	DAXX	8749	2081	116648	No_or_no_constitutive_exon
CCAATGAGCGGACTATGCAGCTGCTGGGACAGCTACAGGTGAGGCGGGAGGG	38234555	38234747	38234505	38234557	1	AVPZ01000067.1	ENSCAPG00000017954.1	38230421	38236696	VPS52	8749	2081	116648	No_or_no_constitutive_exon
TCCGGCCTTCTTCTCCATCGCTCCTCCTTTCTCCCACTCCTGGGGGCTAGTA	38288916	38288979	38288866	38288918	1	AVPZ01000067.1	ENSCAPG00000015308.1	38284186	38307653	COL11A2	8749	2081	116648	No_or_no_constitutive_exon
TCTTCCAGGGAGATGATGGGGAAATCGGGCCTCGAGGGCTGCCCGGAGAGTC	38294772	38295072	38294722	38294774	1	AVPZ01000067.1	ENSCAPG00000015308.1	38284186	38307653	COL11A2	8749	2081	116648	No_or_no_constitutive_exon
CACCCCATGACATCCTCTGCTCCGTTCCCACCAGGGCCTGTCGGGGAAAGCA	38298312	38298380	38298262	38298314	1	AVPZ01000067.1	ENSCAPG00000015308.1	38284186	38307653	COL11A2	8749	2081	116648	No_or_no_constitutive_exon
CCCAGCCTCACCACTTCCTGCCCCCACAGCTGCTGCCCCTGGGCGTGAAGGT	38803606	38803714	38803556	38803608	1	AVPZ01000067.1	ENSCAPG00000007556.1	38798974	38806701	None	8749	2081	116648	No_or_no_constitutive_exon
CTCAAGCCCCCTCACCCCCCTTTCCTGACCTGGCGCTGTCTCAGGGGCAGCA	40829287	40829394	40829237	40829289	1	AVPZ01000067.1	ENSCAPG00000013388.1	40829110	40831660	None	8749	2081	116648	Yes
CCCAGCACCACGGCCCCCTCCCCAGCCAGGGGGCCGCATGGTGGGCGCAGAG	40907410	40907662	40907360	40907412	1	AVPZ01000067.1	ENSCAPG00000007425.1	40907262	40954538	None	8749	2081	116648	Yes
TGGGGTGAAGGGATCACGGTCCACAAGGGGCGGCAGAACCGTGGGGCCAGGC	40909770	40909937	40909720	40909772	1	AVPZ01000067.1	ENSCAPG00000007425.1	40907262	40954538	None	8749	2081	116648	No_or_no_constitutive_exon
GAAGGAGCAGGAACTGGCCTCAGAGGTGGTGATCTGAAGGAGTGGGCGAGGC	41140569	41140769	41140519	41140571	1	AVPZ01000067.1	ENSCAPG00000013736.1	41140429	41149165	VARS	8749	2081	116648	No_or_no_constitutive_exon
CCCTGGAGTGTGGGTAAGGGGCCAGGCCCGGGTGGGCAGGGAGCCAGCAGGG	41229796	41229830	41229746	41229798	1	AVPZ01000067.1	ENSCAPG00000007854.1	41217652	41230104	ABHD16A	8749	2081	116648	No_or_no_constitutive_exon
GGACAGCTTCTTATGCAGCCAGTCCTTGTTGGTGAGTCTCTGATCGGGAGGC	41275484	41275532	41275434	41275486	1	AVPZ01000067.1	ENSCAPG00000014750.1	41270913	41281524	BAG6	8749	2081	116648	No_or_no_constitutive_exon
ACCAGGAGCTGAGGCGTCTGCAGGAGGAGGCTCGGAAGGAGGAGGGGCAGCG	41612437	41612554	41612387	41612439	1	AVPZ01000067.1	ENSCAPG00000010899.1	41604757	41612962	CCHCR1	8749	2081	116648	No_or_no_constitutive_exon
ATTTGGTCCTTTCCTTTCACCCCAGCAGCTGAGCCTGAAAGTCTGGGAAGGA	387399	387440	387490	387438	-1	AVPZ01000078.1	ENSCAPG00000017286.1	358541	387556	ABCB10	8749	2081	116648	No_or_no_constitutive_exon
ACAGGCTGGAGGGAGCAGCTTTTCTCAGGCTCCTGCAGCAGTGGGGGCAGGG	839523	839724	839473	839525	1	AVPZ01000078.1	ENSCAPG00000008738.1	804870	852177	GALNT2	8749	2081	116648	No_or_no_constitutive_exon
ATTAACACATGGAGCAATGTTTTTCAGATCATTACTCACAAGGGAAAAAGGA	2902303	2902428	2902478	2902426	-1	AVPZ01000078.1	ENSCAPG00000005313.1	2722554	2915646	PCNX2	8749	2081	116648	No_or_no_constitutive_exon
CCACGTGGCCTCTGCAACCAGGTTAACACGCCTTCTCTTCCCCAGGGGAGGA	3590520	3590840	3590470	3590522	1	AVPZ01000078.1	ENSCAPG00000017968.1	3589610	3661580	SLC35F3	8749	2081	116648	No_or_no_constitutive_exon
TTGAGAAACAGTGCTCAGCGAAGTCAGTGGGGAGGAAAAGAACAGGGCAGTT	3658778	3658884	3658728	3658780	1	AVPZ01000078.1	ENSCAPG00000017968.1	3589610	3661580	SLC35F3	8749	2081	116648	No_or_no_constitutive_exon
GGAATCTGCATCCATGAGTCCTATCCGGACATCCTTCCGCAGCTGGGCAGTG	3728517	3728557	3728607	3728555	-1	AVPZ01000078.1	ENSCAPG00000010831.1	3699616	3754115	TARBP1	8749	2081	116648	No_or_no_constitutive_exon
GTCATATTTAATATTTTATGTGCATGTTTATCACTTTGAGGGACAAAAAGAA	4359676	4359741	4359791	4359739	-1	AVPZ01000078.1	ENSCAPG00000000226.1	4325959	4364113	None	8749	2081	116648	No_or_no_constitutive_exon
GTAGACAAGATGGTTTACTGGACGGACATCACGGAGCCTTGCATCGGGAGAG	4960124	4960168	4960218	4960166	-1	AVPZ01000078.1	ENSCAPG00000008879.1	4950032	5008451	NID1	8749	2081	116648	No_or_no_constitutive_exon
TGTGAGAAGTTTGCTAGTGTATTTAGCAGCCTTTTTGTGTTTGGGAGCAGCT	5531484	5531715	5531434	5531486	1	AVPZ01000078.1	ENSCAPG00000006946.1	5514153	5554551	ACTN2	8749	2081	116648	No_or_no_constitutive_exon
ATTCCCATCATGTGTCTGGCCCCCATGCTACACACATGCCAGGGATGCAGCA	21568388	21568416	21568466	21568414	-1	AVPZ01000078.1	ENSCAPG00000016084.1	21456337	21583782	FRMD4B	8749	2081	116648	No_or_no_constitutive_exon
TTGAGGAACACCCACCAGGAAGAAGTTCTGAAGTAGAATGGGCACCAAAGGC	26351583	26351623	26351673	26351621	-1	AVPZ01000078.1	ENSCAPG00000013174.1	26268817	26482116	CNTN3	8749	2081	116648	No_or_no_constitutive_exon
TCCTTGCACTATTCTGTTAAAGATGGTCATATCATTTTTCCGGGTGGTAGAA	28604279	28604447	28604229	28604281	1	AVPZ01000078.1	ENSCAPG00000005627.1	28448810	28616240	CNTN6	8749	2081	116648	Yes
ATGGAGTTACCAGTAACCTGCCTTCCCCAGAGGTGTGTGTCGGGGGGGAGGG	36438534	36438573	36438484	36438536	1	AVPZ01000078.1	ENSCAPG00000009654.1	36427135	36440592	None	8749	2081	116648	No_or_no_constitutive_exon
TGCCCTTCCATCCCTAGCAACTGAAGGGGAAGATCCTGCTGAAGGGGAAGAA	36438639	36438762	36438589	36438641	1	AVPZ01000078.1	ENSCAPG00000009654.1	36427135	36440592	None	8749	2081	116648	No_or_no_constitutive_exon
CTTCCAGACTTGGCGCAAGGATCTGGGCAGGATACAATCGGGCGGGACAGGT	36448114	36448126	36448176	36448124	-1	AVPZ01000078.1	ENSCAPG00000009554.1	36441139	36453320	None	8749	2081	116648	No_or_no_constitutive_exon
ATCCACAGAGGGTTCCAGATCCTATGACCCTGAATAGTGGGGAAAATGAGGT	36444275	36444523	36444573	36444521	-1	AVPZ01000078.1	ENSCAPG00000009554.1	36441139	36453320	None	8749	2081	116648	No_or_no_constitutive_exon
TGTGTAGGAACTGCCACCAAACTTGGCTGAGGTAAAAAATTAAAAGGGAGGA	37423118	37423302	37423352	37423300	-1	AVPZ01000078.1	ENSCAPG00000005062.1	37411447	37454120	MLH1	8749	2081	116648	No_or_no_constitutive_exon
GCATCTCTTTGGTGACTGTGTTCCAGGGGCAACAGAGACGGCTCGGGGAGAA	38625266	38625472	38625522	38625470	-1	AVPZ01000078.1	ENSCAPG00000006709.1	38553916	38663164	ARPP21	8749	2081	116648	No_or_no_constitutive_exon
GTTGAAGAAAACTGGGAACTTGCAAGGTAGATGGGCATGAGGTGGGACAGAC	40467318	40467382	40467432	40467380	-1	AVPZ01000078.1	ENSCAPG00000004649.1	40412253	40473755	PDCD6IP	8749	2081	116648	Yes
TTGTTAGACTTTTACATGACATAGTATCTCATTTTTTCCCAGGGTGTTAGCG	40442788	40442958	40443008	40442956	-1	AVPZ01000078.1	ENSCAPG00000004649.1	40412253	40473755	PDCD6IP	8749	2081	116648	Yes
GTTTTGGAAGATGCGGACTTCACACAGGTTCCCCCACCGGGGGGGATCAGGG	1068862	1069016	1068812	1068864	1	AVPZ01000089.1	ENSCAPG00000015729.1	1068752	1074246	MFAP3	8749	2081	116648	No_or_no_constitutive_exon
TGGTAAGCAGATGGAGAGCCTCAAGGAAATGGGATGGGGTGCTTAGGGAGGG	4426319	4426338	4426388	4426336	-1	AVPZ01000089.1	ENSCAPG00000014100.1	4424085	4427013	FAM71B	8749	2081	116648	No_or_no_constitutive_exon
CATTCATTCCTACTACAATGTGGGCTTCGGGCCCAGCTGGGATGGAAGAGTT	6222371	6222473	6222523	6222471	-1	AVPZ01000089.1	ENSCAPG00000005048.1	6219608	6255643	RNF145	8749	2081	116648	No_or_no_constitutive_exon
GCACGACGTGAAGTCACTGTACCAGCTCAGAACACTGGCTGGGGCCTGAGAA	10701821	10701888	10701938	10701886	-1	AVPZ01000089.1	ENSCAPG00000015719.1	10701115	10702286	None	8749	2081	116648	No_or_no_constitutive_exon
CCCTGAGGACGGCTGGGTGCTGGCTGTGACAAGCTGGGTGGGCAGGGAAGGA	14848604	14848923	14848973	14848921	-1	AVPZ01000089.1	ENSCAPG00000001560.1	14836129	14974627	SLIT3	8749	2081	116648	No_or_no_constitutive_exon
TATGGCATGCAGAGGCAGCTGCTGCCCAGCATGTCCGGGCTGGGGGGCAGTG	16183512	16183829	16183462	16183514	1	AVPZ01000089.1	ENSCAPG00000013237.1	16183195	16185870	FOXI1	8749	2081	116648	No_or_no_constitutive_exon
ATATCTTTACCTGTTCCATAGAGCTTTTGGGGATGAAATGGGTCAATAAGGT	18137480	18137502	18137552	18137500	-1	AVPZ01000089.1	ENSCAPG00000013425.1	18083203	18167463	STK10	8749	2081	116648	No_or_no_constitutive_exon
GTATTTGTGAACTCTTTTTGCATGTGTTTTACTCTACAGGGAACTCAAAGTT	21397322	21397439	21397272	21397324	1	AVPZ01000089.1	ENSCAPG00000014298.1	21378838	21410098	SFXN1	8749	2081	116648	No_or_no_constitutive_exon
CAGCTGTGCCCGCTGGAAGGCTGCCGCTTATTCTCCTGTTGGGGTTGCAGAT	22131068	22131180	22131230	22131178	-1	AVPZ01000089.1	ENSCAPG00000016870.1	22124553	22142717	CLTB	8749	2081	116648	No_or_no_constitutive_exon
GTCCCAAGAGGGGATCCCAGCTGAGGCACCATCTAGTCATGGGCTTGAAGGC	22335152	22335362	22335102	22335154	1	AVPZ01000089.1	ENSCAPG00000004451.1	22312289	22335362	CDHR2	8749	2081	116648	No_or_no_constitutive_exon
TGGTCTACCAGGGCCTGGGCAGAGGGCAGTGAAAGCCGTGTACAAGGGAGCT	22380354	22380528	22380304	22380356	1	AVPZ01000089.1	ENSCAPG00000011182.1	22378663	22381218	EIF4E1B	8749	2081	116648	No_or_no_constitutive_exon
AAAAATGGCTCAGAGGCAACTTTTTAAAAAAAGGGGGTTTGGGGAACCAGTG	22689823	22689833	22689883	22689831	-1	AVPZ01000089.1	ENSCAPG00000010706.1	22689823	22732934	None	8749	2081	116648	No_or_no_constitutive_exon
CCACTGACCAGTGTTTTTCTTGATTGTGTGTGTCCTATCTGTGAGGGCAGAG	22846314	22846508	22846264	22846316	1	AVPZ01000089.1	ENSCAPG00000006800.1	22842101	22850662	FGFR4	8749	2081	116648	No_or_no_constitutive_exon
GGGTCATCTTTCAGGCTCAGGGCCTACACTTTCTGTGCTTGGGGTTGCAGAA	23179578	23179719	23179769	23179717	-1	AVPZ01000089.1	ENSCAPG00000016952.1	23179578	23180802	None	8749	2081	116648	No_or_no_constitutive_exon
TGTCTTACCTTGTACTGTGATTTATATTTTATTTTTTACTGGGAAAACAGAA	26486572	26486683	26486522	26486574	1	AVPZ01000089.1	ENSCAPG00000007221.1	26461814	26491655	DCP2	8749	2081	116648	No_or_no_constitutive_exon
AAACTGCACTCAGTGTCTTGATTTTGTTTCTCTAACTAGTACGCTGGGAGCG	32971460	32971578	32971410	32971462	1	AVPZ01000089.1	ENSCAPG00000013756.1	32934334	33021562	None	8749	2081	116648	No_or_no_constitutive_exon
GTACTGGGTGTTCACCCTGGCTTCTTGTCCCCTTCCTCCGGGCCGGGCAGTG	35219481	35219646	35219696	35219644	-1	AVPZ01000089.1	ENSCAPG00000002300.1	35169533	35231693	ADGRB1	8749	2081	116648	Yes
TTCAGCTCACAGTTTTTATAGGTTTCAGTCCATAGTCGACAGGGTCTAAGGG	36237034	36237042	36236984	36237036	1	AVPZ01000089.1	ENSCAPG00000014625.1	36209474	36242762	SLC45A4	8749	2081	116648	No_or_no_constitutive_exon
GCTCTGTTCTCTTTCCAAGGCTTTTAATTACTTTGGTGGAGGGAAATCAGAT	37006454	37006486	37006404	37006456	1	AVPZ01000089.1	ENSCAPG00000008753.1	36981044	37250899	TRAPPC9	8749	2081	116648	No_or_no_constitutive_exon
GCAGGATGCCACATAAAGTAGGGTGCTGTTGGGGCTGGCTGTGAGGGTAGGG	37250549	37250785	37250499	37250551	1	AVPZ01000089.1	ENSCAPG00000008753.1	36981044	37250899	TRAPPC9	8749	2081	116648	No_or_no_constitutive_exon
ATAAATGTATCCTTGACTTCTCTTTCTCCTTATTTATTTTAGGGCACGAGAG	2541064	2541110	2541160	2541108	-1	AVPZ01000100.1	ENSCAPG00000016765.1	2521837	2579047	WDR35	8749	2081	116648	Yes
GGATTAAATATACTGCTTTTTCCCCATTTTTTCTATGTGTGGGAAAATAGAA	6070773	6070894	6070944	6070892	-1	AVPZ01000100.1	ENSCAPG00000015864.1	5969702	6081559	ATAD2B	8749	2081	116648	No_or_no_constitutive_exon
CTGGGCTGCGCATTTCCCCAGCCGCGGGTGAGGTGGCCGCTGGGAACGAGGA	6184021	6185032	6185082	6185030	-1	AVPZ01000100.1	ENSCAPG00000014896.1	6180270	6185818	WDCP	8749	2081	116648	No_or_no_constitutive_exon
CAGAGGACAGTCATCCTGCACTTGCTTTGTCTCTCACCCCTCAGGGGGAGTT	6852242	6852399	6852192	6852244	1	AVPZ01000100.1	ENSCAPG00000003947.1	6841252	6866444	CENPO	8749	2081	116648	No_or_no_constitutive_exon
CTGTAAGTAAACGTGCCATTACACTGTGTCTTTATTTTTGTGGGAGCCAGGT	8173405	8173574	8173355	8173407	1	AVPZ01000100.1	ENSCAPG00000015408.1	8156183	8176844	HADHB	8749	2081	116648	No_or_no_constitutive_exon
CCCTGTTTAATTTACAAAATTAATATATGGCCATTATGGGAAACATAAAGAA	8173874	8173894	8173824	8173876	1	AVPZ01000100.1	ENSCAPG00000015408.1	8156183	8176844	HADHB	8749	2081	116648	No_or_no_constitutive_exon
TCACCAGGGCTTCTGCTCTGCCGTGGCCCCTGGAGACACGCAGAGGGCAGTT	8357342	8357499	8357292	8357344	1	AVPZ01000100.1	ENSCAPG00000006688.1	8316457	8362880	DRC1	8749	2081	116648	No_or_no_constitutive_exon
ACCGCACCCAGTGAGCCGCCTTCCCTGGGGCTGTGGCCCTTTGGGCGGAGGA	8790796	8790919	8790746	8790798	1	AVPZ01000100.1	ENSCAPG00000007801.1	8746948	8790919	DPYSL5	8749	2081	116648	No_or_no_constitutive_exon
CCCCTGCAGAGCTCATCAGCTTTCCAGCAGACACTCTCAGGGACACAGAGCT	8939257	8939656	8939706	8939654	-1	AVPZ01000100.1	ENSCAPG00000006244.1	8939257	8941385	CGREF1	8749	2081	116648	No_or_no_constitutive_exon
AGAGGCCTCCCTGTGCTGCAGACTCAGAAGCACCTTTCCCTACAGGGCAGAT	9051726	9051837	9051887	9051835	-1	AVPZ01000100.1	ENSCAPG00000013979.1	9051270	9057633	SLC5A6	8749	2081	116648	No_or_no_constitutive_exon
AGCCTGGGCGGGAGGGACAGGGGCAGAGGCCAGCTGGGAGGGCCGAAGAGAA	9140305	9140380	9140255	9140307	1	AVPZ01000100.1	ENSCAPG00000007781.1	9122692	9140380	TRIM54	8749	2081	116648	No_or_no_constitutive_exon
TTTTTGCAAGAAGAAAACCATTTGCTAACTGTGTTAATCTGGGTGTACAGGT	9450150	9450220	9450100	9450152	1	AVPZ01000100.1	ENSCAPG00000016780.1	9442181	9488396	None	8749	2081	116648	No_or_no_constitutive_exon
TGCTTTGCAAAGGGGTGGTATCCTTAGCACCTCTCCCCAGCAGGGAGCAGTC	10204216	10204364	10204166	10204218	1	AVPZ01000100.1	ENSCAPG00000012344.1	10181606	10299378	PLB1	8749	2081	116648	No_or_no_constitutive_exon
CTCTGACTGATATACAGGAAGAGGAAAAGCCCACAAAGGAAGGGTTGTAGAG	10247852	10247958	10247802	10247854	1	AVPZ01000100.1	ENSCAPG00000012344.1	10181606	10299378	PLB1	8749	2081	116648	No_or_no_constitutive_exon
GCGTAGGGCAGGGGACATGCTCATCTCTTGGGACTCTGCCCAGGGGTCAGAC	10674089	10674296	10674039	10674091	1	AVPZ01000100.1	ENSCAPG00000017313.1	10647748	10687237	TOGARAM2	8749	2081	116648	No_or_no_constitutive_exon
ACTGGGCTCCAGTGGCCTGTGGCTGGCGATGCACTCCTCCCTGCGGGGAGGC	10674156	10674296	10674106	10674158	1	AVPZ01000100.1	ENSCAPG00000017313.1	10647748	10687237	TOGARAM2	8749	2081	116648	No_or_no_constitutive_exon
GCCCCAAATCTCTCCAGCAGTAGGCAGCAACTATTTCAAAGCAGGGGCAGGC	10703348	10703872	10703922	10703870	-1	AVPZ01000100.1	ENSCAPG00000006160.1	10698375	10706198	C2orf71	8749	2081	116648	No_or_no_constitutive_exon
TCACTCTCAGCCCACGTGGGCTTTAGTGGCCACGGGTCCTGGTGGGGCAGCA	10857637	10857846	10857896	10857844	-1	AVPZ01000100.1	ENSCAPG00000017370.1	10833204	11010515	ALK	8749	2081	116648	No_or_no_constitutive_exon
TGGCTCCAAGGTCCAGGTGCTGTGATTCTCTACCCCATTAGGGTTACGAGGG	12880629	12880827	12880877	12880825	-1	AVPZ01000100.1	ENSCAPG00000015580.1	12848757	12914881	XDH	8749	2081	116648	No_or_no_constitutive_exon
TGCAGAAGCTGGGCAAAGTCAACCCTGAAGATGTGAGTGTGGGCAGGGAGGC	12880544	12880596	12880646	12880594	-1	AVPZ01000100.1	ENSCAPG00000015580.1	12848757	12914881	XDH	8749	2081	116648	No_or_no_constitutive_exon
GTCACCAGCACCCGGGCCCATGCCAAGATCTTGTGAGTGTAATGGGGGAGCC	12877990	12878000	12878050	12877998	-1	AVPZ01000100.1	ENSCAPG00000015580.1	12848757	12914881	XDH	8749	2081	116648	No_or_no_constitutive_exon
CCCAAATGCCTGGCTTTATTTTTCTCTTTTTTGTATTATTGGGGATTGAGTG	21692409	21692481	21692531	21692479	-1	AVPZ01000100.1	ENSCAPG00000006993.1	21621863	21713741	HEATR5B	8749	2081	116648	No_or_no_constitutive_exon
TTTCCAGTTATGTTCAAATTACTTCATAGCAGTTTTTTGTTGGGTAATAGAA	21827331	21827418	21827468	21827416	-1	AVPZ01000100.1	ENSCAPG00000017127.1	21824517	21843400	CEBPZ	8749	2081	116648	No_or_no_constitutive_exon
CCTGAGACAAGAGGATTGCCCTGAGTTCTAGGCTAGCCTGGGCGACAGAGTG	23751141	23751236	23751286	23751234	-1	AVPZ01000100.1	ENSCAPG00000015682.1	23715734	23808907	MAP4K3	8749	2081	116648	No_or_no_constitutive_exon
AAAACGACTACCAACTGCTGAAAAGTTACATAATTCGTGGGAAAATTCAGAT	26668625	26668701	26668575	26668627	1	AVPZ01000100.1	ENSCAPG00000010939.1	26649927	26727488	EML4	8749	2081	116648	No_or_no_constitutive_exon
CTTAGTCTCTCAAACAGAAGTTGCTTCTTTGTTACCTTAAAATGGGAAAGCC	26749620	26749800	26749850	26749798	-1	AVPZ01000100.1	ENSCAPG00000007071.1	26749620	26751657	COX7A2L	8749	2081	116648	No_or_no_constitutive_exon
TGGTCCCTGTGTGACTCCAGCCCTCCTGTGTGTGGCCTGGGTCAGGGAAGTA	27115418	27115455	27115505	27115453	-1	AVPZ01000100.1	ENSCAPG00000011016.1	27110214	27122282	HAAO	8749	2081	116648	No_or_no_constitutive_exon
TTGGACTCTGGGTCCTGGTGTCCTCATCTGTAAACTGTGGGTAATGGTAGTG	27848090	27848167	27848040	27848092	1	AVPZ01000100.1	ENSCAPG00000009671.1	27823048	27885841	PLEKHH2	8749	2081	116648	No_or_no_constitutive_exon
ATGTGCATTGGAAAAAACATGGATCATATTTTTTTGGGGGAAAAATCTAGTG	27940922	27941136	27941186	27941134	-1	AVPZ01000100.1	ENSCAPG00000011022.1	27931470	27952779	ABCG5	8749	2081	116648	No_or_no_constitutive_exon
CTGTGCTGCCCCCGGCCACAGAACAAGAACGGGACCGGGTGGATGGTGAGGA	37559042	37559444	37559494	37559442	-1	AVPZ01000100.1	ENSCAPG00000010288.1	37471276	37670666	None	8749	2081	116648	No_or_no_constitutive_exon
CTGCTGTGCTGCAGCTGAGGGCAGTGTGTCCTGGCTGTCAAGGGCTGGAGGC	37683419	37683622	37683672	37683620	-1	AVPZ01000100.1	ENSCAPG00000015397.1	37683149	37779622	EHMT1	8749	2081	116648	No_or_no_constitutive_exon
CCCTGTCCTGCACTACCAGCCTGACACTCAACTCTCCCTGGTGGGCGCAGGT	38228278	38228472	38228522	38228470	-1	AVPZ01000100.1	ENSCAPG00000016715.1	38226126	38229663	UAP1L1	8749	2081	116648	No_or_no_constitutive_exon
CGGGACACTCCCCGATCACCCCCGACACAGGTGCAGATAGGGCTGCAGAGTC	38632631	38632976	38633026	38632974	-1	AVPZ01000100.1	ENSCAPG00000011689.1	38624218	38659449	CAMSAP1	8749	2081	116648	No_or_no_constitutive_exon
GAGAGAAGCACACAATCCGCTGACACCCCCCCCCCCATCTGGGAACACAGAG	38950496	38950538	38950588	38950536	-1	AVPZ01000100.1	ENSCAPG00000016479.1	38950090	38955413	CARD9	8749	2081	116648	No_or_no_constitutive_exon
TCTGCCTGGTCCTAGTGGCCCCAGCTCTGGGGGTGATCCAGGAGGGACAGCG	38959256	38959835	38959885	38959833	-1	AVPZ01000100.1	ENSCAPG00000013414.1	38958649	38973147	SNAPC4	8749	2081	116648	No_or_no_constitutive_exon
GAGGGACTCGCACTTAGTGACACAGCCTGTGCTTGTGTTTTGGGTGACAGAA	38977481	38977544	38977594	38977542	-1	AVPZ01000100.1	ENSCAPG00000016577.1	38976167	38981085	SDCCAG3	8749	2081	116648	No_or_no_constitutive_exon
TGTGTGTGCACAGAAGGTACAGGTGGGGGCATTGCAGGCAGGGGTGAGAGGG	39054206	39054614	39054664	39054612	-1	AVPZ01000100.1	ENSCAPG00000011908.1	39039203	39075339	NOTCH1	8749	2081	116648	No_or_no_constitutive_exon
GCTGTGCTTCGGGTCGGCCAACGGCTGTGGGACTGCAGGGGTGGGCACAGCC	39047893	39048182	39048232	39048180	-1	AVPZ01000100.1	ENSCAPG00000011908.1	39039203	39075339	NOTCH1	8749	2081	116648	No_or_no_constitutive_exon
GGGGCGAGGCGGGGGGTGGTTCTGGGACCAAGAACGCCCCTTGGGGGCAGGG	39051159	39051181	39051231	39051179	-1	AVPZ01000100.1	ENSCAPG00000011908.1	39039203	39075339	NOTCH1	8749	2081	116648	No_or_no_constitutive_exon
GCAGCAGGATCTGTGCATCTTCGGGTGATGGCATTGGCGGGGTGGGGTAGTT	39052832	39052986	39053036	39052984	-1	AVPZ01000100.1	ENSCAPG00000011908.1	39039203	39075339	NOTCH1	8749	2081	116648	No_or_no_constitutive_exon
ATGTAGACTGGGCTGGGTGGGCCTGGGCTGCTGCACCCACTGTGGGAGAGGC	39178882	39179091	39178832	39178884	1	AVPZ01000100.1	ENSCAPG00000005885.1	39176312	39180311	FAM69B	8749	2081	116648	No_or_no_constitutive_exon
AGACGAAGCAAGAGAAGAAGCAGAGGCTTCTGGCCCGGGCTGAGAAGAAGGC	39236014	39236066	39235964	39236016	1	AVPZ01000100.1	ENSCAPG00000017871.1	39235644	39237497	None	8749	2081	116648	No_or_no_constitutive_exon
TGACCAGGGCTGGTGGCCTCCAGAATACCCCTGGGGATGGGGAGCCTGAGGC	39536214	39536386	39536436	39536384	-1	AVPZ01000100.1	ENSCAPG00000013655.1	39511045	39604271	VAV2	8749	2081	116648	No_or_no_constitutive_exon
ATGGTCTCACTTGATGCGTCTCTTTTTTTCACAGGTGGGAAGATCACAAGCG	4663948	4664033	4663898	4663950	1	AVPZ01000111.1	ENSCAPG00000014548.1	4239753	4664033	CNTN5	8749	2081	116648	Yes
TTTTTAAGTATGCGTTTGTGATACATAATACTTACATTTTTTGGGGGGAGTT	4433093	4433129	4433043	4433095	1	AVPZ01000111.1	ENSCAPG00000014548.1	4239753	4664033	CNTN5	8749	2081	116648	No_or_no_constitutive_exon
TGGTGCCGAGCTCTGAGCCCTTTCCAGAGAAACACCAGGTAGGAAGGGAGAC	6707158	6707181	6707231	6707179	-1	AVPZ01000111.1	ENSCAPG00000009114.1	6678216	6719328	MMP20	8749	2081	116648	No_or_no_constitutive_exon
CATATACACAATACATGTTAATGATCTCCTCTGTTATGGTTGGGAAACAGAT	7245302	7245510	7245252	7245304	1	AVPZ01000111.1	ENSCAPG00000015087.1	7193968	7461743	DYNC2H1	8749	2081	116648	Yes
ATGTTAGCAGAACTTCTATATTTTGTTTTTGTAGGTTGCCATGGGTCAAGGT	7351607	7351747	7351557	7351609	1	AVPZ01000111.1	ENSCAPG00000015087.1	7193968	7461743	DYNC2H1	8749	2081	116648	Yes
ACGTATGTATATATTTATAATAAATGTTCCCCTTCTCTAGAACTGGGTAGAT	7450260	7450360	7450210	7450262	1	AVPZ01000111.1	ENSCAPG00000015087.1	7193968	7461743	DYNC2H1	8749	2081	116648	Yes
TCTGCTCTCTGTCCTCGTCCCTGCATGGGTGAGGTGCCTCAACAGGGCAGCT	20694870	20694876	20694820	20694872	1	AVPZ01000111.1	ENSCAPG00000013247.1	20658598	20701086	FEZ1	8749	2081	116648	No_or_no_constitutive_exon
GGGGGCCCTCAAGATCCCGGTAGGATGTTTGGGGAACGGAGGGACAAAAGGG	21044602	21044624	21044674	21044622	-1	AVPZ01000111.1	ENSCAPG00000005369.1	21038389	21049134	SLC37A2	8749	2081	116648	No_or_no_constitutive_exon
AGGGCTCTGTGGCTGTGGCCAACCTGGCTTGGGGGCGGGGAGTGGAGCAGGT	21246150	21246278	21246328	21246276	-1	AVPZ01000111.1	ENSCAPG00000015248.1	21236178	21248257	ROBO3	8749	2081	116648	No_or_no_constitutive_exon
ACCCAGAGAGTCATTCTGTGTGTTTTAAGAAGCAGTCTCAGCAAAGGGAGGG	25489749	25489754	25489804	25489752	-1	AVPZ01000111.1	ENSCAPG00000017359.1	25466187	25523972	JHY	8749	2081	116648	No_or_no_constitutive_exon
GTGGGGTGAGTAGCTGTCCCCTATGCTCTGGCCAGCTTGGAGGGCATCAGGG	25560913	25560928	25560978	25560926	-1	AVPZ01000111.1	ENSCAPG00000008136.1	25540736	25560983	CRTAM	8749	2081	116648	No_or_no_constitutive_exon
CCGCCTCCCGCACGCCCAGCGCTTGCTGCTGCAGTGGGAAAAGCTGAAAGGG	25610458	25610547	25610597	25610545	-1	AVPZ01000111.1	ENSCAPG00000013971.1	25581380	25611531	UBASH3B	8749	2081	116648	No_or_no_constitutive_exon
GAAATCATAATGCCCTCCCCAGACATTTCATAATGACTTTGGGGCTGTAGAT	26699415	26699469	26699519	26699467	-1	AVPZ01000111.1	ENSCAPG00000010170.1	26622044	26751237	SORL1	8749	2081	116648	Yes
GGTATCTCTGGCTCTTCTTTGATGTTTCTGATCTCTTGCCTTGGGGACAGCT	26687844	26687930	26687980	26687928	-1	AVPZ01000111.1	ENSCAPG00000010170.1	26622044	26751237	SORL1	8749	2081	116648	Yes
TGGAGTCAGTGAGGTCCATAGGAGTCAGGGGCGTATTTAGGGTGACACAGTA	26665741	26665782	26665832	26665780	-1	AVPZ01000111.1	ENSCAPG00000010170.1	26622044	26751237	SORL1	8749	2081	116648	No_or_no_constitutive_exon
CAAGTCCAGCCACGAGAACCTTGATCATCTCCCGTAAGTGAGGGGAAAAGCT	28740789	28740822	28740739	28740791	1	AVPZ01000111.1	ENSCAPG00000007628.1	28726143	28742687	USP2	8749	2081	116648	No_or_no_constitutive_exon
CCTGGGTACTGCCATGCCCCTTGTGCCTGCAGACCCCTGTGGGCCCAGAGAG	28758982	28759096	28758932	28758984	1	AVPZ01000111.1	ENSCAPG00000014641.1	28755799	28760093	MFRP	8749	2081	116648	No_or_no_constitutive_exon
GGCCGACTGAGACTGCAGTAAACTAAGGCTCTACCCATTTGCCAGGGCAGAT	28905546	28905612	28905496	28905548	1	AVPZ01000111.1	ENSCAPG00000015566.1	28905141	28908736	CCDC153	8749	2081	116648	No_or_no_constitutive_exon
CTGTGGCCCTGTCCACTCACGCACACTTTTCTTGCCCGCTGGGGCACTAGGT	28940174	28940225	28940275	28940223	-1	AVPZ01000111.1	ENSCAPG00000015442.1	28933383	28944683	ABCG4	8749	2081	116648	No_or_no_constitutive_exon
CACTCAGCACCTGCAGCAGCACCTGCACAGCCCCGGGGAGGAGGAGGGAGAG	28960724	28960748	28960798	28960746	-1	AVPZ01000111.1	ENSCAPG00000007085.1	28955831	28960905	HINFP	8749	2081	116648	No_or_no_constitutive_exon
CAGAGACAGGGATGCGACAGACAAAATGAAGAGCAGGGGACATAGGGGAGAT	28987203	28987329	28987153	28987205	1	AVPZ01000111.1	ENSCAPG00000009470.1	28985096	28988996	DPAGT1	8749	2081	116648	No_or_no_constitutive_exon
AGCTGTGGAGAAGGGCAGTCTGGGGGACGGGGGCTTGGGAAGGGACGGAGGC	29053891	29054011	29053841	29053893	1	AVPZ01000111.1	ENSCAPG00000006970.1	29047377	29057461	HYOU1	8749	2081	116648	No_or_no_constitutive_exon
GGCCAGAGCAGGCAGGGATGGAGTCAGGGCAGCTGCTGCTGTCGGGGTAGGA	29057412	29057461	29057362	29057414	1	AVPZ01000111.1	ENSCAPG00000006970.1	29047377	29057461	HYOU1	8749	2081	116648	No_or_no_constitutive_exon
AGTGGAGGGGACCACTCAGCCCCCGCTCACTGAGCCCAAGGGAGACACAGCC	29053782	29053832	29053732	29053784	1	AVPZ01000111.1	ENSCAPG00000006970.1	29047377	29057461	HYOU1	8749	2081	116648	No_or_no_constitutive_exon
AGGAAAACGGGGACAAGTCGGAGGCCCAGGTGAGCTGTGGAGAAGGGCAGTC	29053859	29053925	29053809	29053861	1	AVPZ01000111.1	ENSCAPG00000006970.1	29047377	29057461	HYOU1	8749	2081	116648	No_or_no_constitutive_exon
GAGGAGGGTCAGCGGGGGATGCTGACGGTGACCCCTGGCTTTGGGGACAGGA	29406173	29406320	29406370	29406318	-1	AVPZ01000111.1	ENSCAPG00000012230.1	29399923	29411255	None	8749	2081	116648	No_or_no_constitutive_exon
AAGGCTTCCAGGGCCAAACTGGACACTTGTGACTGGCTTCTGTTGGGGAGCA	30489034	30489074	30488984	30489036	1	AVPZ01000111.1	ENSCAPG00000015975.1	30263421	30547690	DSCAML1	8749	2081	116648	No_or_no_constitutive_exon
TTTCTTGCCAGCCTTGGAAGTTGAGACTGGGTGTAGCTAGGTCTGGGAAGTC	30750841	30750935	30750985	30750933	-1	AVPZ01000111.1	ENSCAPG00000008799.1	30738390	30750961	SIDT2	8749	2081	116648	No_or_no_constitutive_exon
ACCTTTGCTCCCCATGAAGACCATCTGCACGGGTCCGAGGGGATGGACAGGC	33970623	33970757	33970573	33970625	1	AVPZ01000111.1	ENSCAPG00000005682.1	33940966	33983558	USP28	8749	2081	116648	No_or_no_constitutive_exon
AAGCCCCCAGCCTGTAAGCCCTGCACCATCAGGCGCTCCTGGGGTACCAGCT	35745735	35745828	35745878	35745826	-1	AVPZ01000111.1	ENSCAPG00000005966.1	35726177	35753732	DLAT	8749	2081	116648	No_or_no_constitutive_exon
ATGGTAACTGTTACATACTAAACTGTCTCTCTCTGTGTTCTGGGATGCAGGT	36122078	36122238	36122288	36122236	-1	AVPZ01000111.1	ENSCAPG00000011095.1	36018820	36123103	SIK2	8749	2081	116648	No_or_no_constitutive_exon
TTCGTATGTATGCTGCCCGTAAGATGACCCGTGAGAGAATGATGGGAGAGAA	6958893	6958973	6958843	6958895	1	AVPZ01000123.1	ENSCAPG00000014879.1	6946834	6976533	SYT16	8749	2081	116648	No_or_no_constitutive_exon
GAAAAGGAAACTGGTTCTAATGCTTCCCTGCTTTCTCCCTGTGGGGACAGAG	8284701	8284890	8284940	8284888	-1	AVPZ01000123.1	ENSCAPG00000012436.1	8284701	8289045	GPHB5	8749	2081	116648	No_or_no_constitutive_exon
CTGTGTTTATAGTCCTCTTGACTACTTTTCCTTCCTCAAAAGGGGCAAAGCA	9096865	9097006	9096815	9096867	1	AVPZ01000123.1	ENSCAPG00000011365.1	9095488	9099983	None	8749	2081	116648	No_or_no_constitutive_exon
GTTATGCCTCAACCTGGCAACTCACTCTCTTCCCCGGATGTGGGGGGCAGGG	9954531	9954721	9954481	9954533	1	AVPZ01000123.1	ENSCAPG00000016881.1	9841242	9978861	CHURC1-FNTB	8749	2081	116648	No_or_no_constitutive_exon
GGGGGTGTGAGATGCATGTGGTTATGACAGGTAAGGGGTGGAGGAGAGAGAA	12252110	12252903	12252060	12252112	1	AVPZ01000123.1	ENSCAPG00000013456.1	12241089	12273662	PLEKHH1	8749	2081	116648	No_or_no_constitutive_exon
GGAAAAGAAAAGAAGCACTGACAGTTTCTCTTTCATATGTTGGGTGACAGGA	12394681	12394837	12394887	12394835	-1	AVPZ01000123.1	ENSCAPG00000011837.1	12388343	12395946	RDH11	8749	2081	116648	No_or_no_constitutive_exon
CCTGTTTTGTCTGGCAGGGTTTGAGTCTTGTGTGTGCGTGGTTGTGGGAGTC	13672967	13672999	13673049	13672997	-1	AVPZ01000123.1	ENSCAPG00000014053.1	13610965	13674275	DCAF5	8749	2081	116648	No_or_no_constitutive_exon
TTGTCCTATCAGCATTTTTTATCTTTTCTTCATCTGTAAGAGTGGGAGAGGG	15460816	15460840	15460766	15460818	1	AVPZ01000123.1	ENSCAPG00000011236.1	15359272	15472539	PCNX1	8749	2081	116648	Yes
GCTAGTGGGCCTCTGCTGTCCCCTGGGTGGCTCCTCTGGGCTGGGAGCAGCT	17488517	17488672	17488467	17488519	1	AVPZ01000123.1	ENSCAPG00000017538.1	17481519	17501647	PAPLN	8749	2081	116648	No_or_no_constitutive_exon
GGTGGTAGACAGACCCCTAGAACCAGGTTGGGGATCCAGGTAGGGTGCAGCC	17492234	17492261	17492184	17492236	1	AVPZ01000123.1	ENSCAPG00000017538.1	17481519	17501647	PAPLN	8749	2081	116648	Yes
CTTGCTGGCTTAGGGAAGGTCCCATGGGAAGTATCTGAGGTGGGTGGGAGGG	17940763	17940787	17940837	17940785	-1	AVPZ01000123.1	ENSCAPG00000007615.1	17934193	17953548	ELMSAN1	8749	2081	116648	No_or_no_constitutive_exon
TCTTTTGGTAATCAGCGATCTCTCTTATTTTTGTTTTGGGGACAAAACAGGA	18175521	18175605	18175655	18175603	-1	AVPZ01000123.1	ENSCAPG00000016732.1	18161142	18176466	ENTPD5	8749	2081	116648	Yes
AGCTTCCTAGGGAGGAGATGTTGGTCTTGCCCTTCTCCAGGGGCTCGGAGTC	18621295	18621514	18621564	18621512	-1	AVPZ01000123.1	ENSCAPG00000006512.1	18612892	18701648	LTBP2	8749	2081	116648	Yes
CAGAACAGCAGCCTGATCACATCTGTGCCCTCTCTTGGCTCTGGGGACAGAT	18618991	18619123	18619173	18619121	-1	AVPZ01000123.1	ENSCAPG00000006512.1	18612892	18701648	LTBP2	8749	2081	116648	Yes
GTTCACAGATGCATGGCAGTGTGAGCAGCAGGAGTGTGCAGGGCGGGGAGGG	18627949	18628026	18628076	18628024	-1	AVPZ01000123.1	ENSCAPG00000006512.1	18612892	18701648	LTBP2	8749	2081	116648	No_or_no_constitutive_exon
CTTCCCAGCCTCATGTCTTCTCTTTCTTGGGGGTCTCTTTGGGAATGCAGGT	18897773	18897959	18898009	18897957	-1	AVPZ01000123.1	ENSCAPG00000016338.1	18897773	18905997	PROX2	8749	2081	116648	No_or_no_constitutive_exon
TTGAGATGCCTTATGGGAAAGGAAAAACAGGAGAGGGAGACTGAAGGGAGCT	19633045	19633214	19632995	19633047	1	AVPZ01000123.1	ENSCAPG00000015306.1	19590517	19637201	FLVCR2	8749	2081	116648	No_or_no_constitutive_exon
TGTGTCAAAACTCACTTGCGTCTCTCCTTTTCTTCTTTTTTGGGGGCCAGTC	20016409	20016453	20016359	20016411	1	AVPZ01000123.1	ENSCAPG00000012168.1	19956549	20040342	IFT43	8749	2081	116648	No_or_no_constitutive_exon
CTCTCCGGTTCTCTTTAGTCTTCAGTTTAGCCCCTGCCTAAGGGTGTGAGAG	20690662	20690730	20690780	20690728	-1	AVPZ01000123.1	ENSCAPG00000017618.1	20689494	20718407	ANGEL1	8749	2081	116648	No_or_no_constitutive_exon
TAGCCCAGAGCCTAAGTGAACTGACTATTCTTCTGCCCACCAGATGGGAGCT	20944801	20944964	20944751	20944803	1	AVPZ01000123.1	ENSCAPG00000016859.1	20938406	20949060	CIPC	8749	2081	116648	No_or_no_constitutive_exon
TGTGCTGGCTCCTGAGGACTCTGCTTGTTTGTGTCTCTTCCAGGGACCAGGA	21047563	21047699	21047513	21047565	1	AVPZ01000123.1	ENSCAPG00000010405.1	21041440	21071428	TMEM63C	8749	2081	116648	Yes
ACCTTTTCACTGATTGGTGTGCTGCAGTGCTGGTGCTTGGGGGAGGTAAGCG	21260984	21261000	21261050	21260998	-1	AVPZ01000123.1	ENSCAPG00000012790.1	21251672	21280365	VIPAS39	8749	2081	116648	Yes
TTTATTTGGTTAGGAGGTAGCACTTGTAATCCTTGGGGGCTAAAAACCAGCA	21446113	21446131	21446181	21446129	-1	AVPZ01000123.1	ENSCAPG00000016188.1	21443407	21465392	ALKBH1	8749	2081	116648	No_or_no_constitutive_exon
ACCCTGGGCCAGCACCTCACCACCTCATCAGGAAACAGGTGGGAAGGCAGAG	24895639	24895694	24895744	24895692	-1	AVPZ01000123.1	ENSCAPG00000014822.1	24790600	24898714	STON2	8749	2081	116648	No_or_no_constitutive_exon
AAATGCTGAATTTATATTTGTGTCTGATATTTTTTCCCCCAGGGTCAAAGTC	32838476	32838577	32838426	32838478	1	AVPZ01000123.1	ENSCAPG00000011783.1	32838428	32849598	None	8749	2081	116648	No_or_no_constitutive_exon
CCCCAGAAGCCTCACTGGAGGCGGGAGGCTTGGGATGTGGGAGTGCTGAGGT	33277872	33278069	33278119	33278067	-1	AVPZ01000123.1	ENSCAPG00000017279.1	33053807	33278516	TTC7B	8749	2081	116648	No_or_no_constitutive_exon
TCTTTTCTAGCTTCATACGTTTCTGGTGATGGAACTTCTAAATGGGGGAGAG	33352966	33353097	33353147	33353095	-1	AVPZ01000123.1	ENSCAPG00000013408.1	33341002	33429346	RPS6KA5	8749	2081	116648	No_or_no_constitutive_exon
AGCGACACTTAAGAGCTCAGGGGTAGCAACTTGGTGGAGACAGTGGGCAGAG	33614283	33614313	33614233	33614285	1	AVPZ01000123.1	ENSCAPG00000016955.1	33592724	33653046	DGLUCY	8749	2081	116648	No_or_no_constitutive_exon
CTGTCACAGCCTTAGAGTTGACGGGACAAGTGAGGCTCTTGGGACCAGAGGA	33794615	33794757	33794807	33794755	-1	AVPZ01000123.1	ENSCAPG00000006162.1	33689304	33795617	CCDC88C	8749	2081	116648	No_or_no_constitutive_exon
TTGGCATTAAAGTCCACTCTGCAAGGCCACAGGAAACTAGGAGGGAGGAGTA	5882389	5882464	5882339	5882391	1	AVPZ01000134.1	ENSCAPG00000012288.1	5873181	5991394	FREM1	8749	2081	116648	Yes
ATCCCCAGCCAACCTGTATTGTTTTAGCTGACTGAAGTGCACCATGGGAGTG	6082826	6082993	6082776	6082828	1	AVPZ01000134.1	ENSCAPG00000009416.1	6040045	6082993	ZDHHC21	8749	2081	116648	No_or_no_constitutive_exon
TCTTTAGTGTAGATTATCCTAGGAGAGGACCTTTATTCAAATCTAGGGAGAC	13522724	13522938	13522674	13522726	1	AVPZ01000134.1	ENSCAPG00000000479.1	13431786	13524574	GLDC	8749	2081	116648	Yes
GGGTGGGGGACTGGGACGTTTGATCTCCATCCCTTGCAGGGACGGGATAGGC	15318003	15318092	15318142	15318090	-1	AVPZ01000134.1	ENSCAPG00000008867.1	15292943	15343836	SLC1A1	8749	2081	116648	No_or_no_constitutive_exon
TGCGTGCGCATACGTGTATTTACTGATTTCTGATGTAAGGGACATGAAAGCT	15733728	15733887	15733678	15733730	1	AVPZ01000134.1	ENSCAPG00000014929.1	15729880	15742302	None	8749	2081	116648	No_or_no_constitutive_exon
CTTTTCCTAACCTGGCTTTGTATGGCTCATGTTAACTCTCTAGAGGGTAGAA	16518331	16518355	16518281	16518333	1	AVPZ01000134.1	ENSCAPG00000008666.1	16391200	16555389	RFX3	8749	2081	116648	Yes
TACAGGCGCTGGAGTGTTTCTGAGTGTGAGGGGGAGCCACAGACGGGGAGCA	17097566	17098872	17098922	17098870	-1	AVPZ01000134.1	ENSCAPG00000017068.1	17086950	17098961	KCNV2	8749	2081	116648	No_or_no_constitutive_exon
TCCAGGACAGCAGCTGTGAGGCCTCCTTGGTGCTCAGGGAGAACGGACAGTG	19114228	19115750	19115800	19115748	-1	AVPZ01000134.1	ENSCAPG00000009219.1	19089911	19117226	KANK1	8749	2081	116648	No_or_no_constitutive_exon
AAGAAATAAACATGTTTCCAAAATGTCTTTTTAAAAAGTGAGCTGGGCAGTT	19335345	19335361	19335411	19335359	-1	AVPZ01000134.1	ENSCAPG00000006919.1	19303304	19461177	None	8749	2081	116648	No_or_no_constitutive_exon
ATTATTTGATTTTAACTTCTTACTTCATTTCCTTCATTCTTGGGGTGTAGAT	23943313	23943471	23943521	23943469	-1	AVPZ01000134.1	ENSCAPG00000009386.1	23938751	23982128	None	8749	2081	116648	No_or_no_constitutive_exon
CATTAACCTTGTAAATTGCTCATGCTTTCTCCTATGCTATCTGGGGACAGAT	24003157	24003341	24003391	24003339	-1	AVPZ01000134.1	ENSCAPG00000015833.1	23994949	24027888	None	8749	2081	116648	No_or_no_constitutive_exon
AAAGAGCAAAGCTGCTTAAGCACTTTTATCTGTGTAGGGCAACGCACAAGCA	24059881	24059908	24059958	24059906	-1	AVPZ01000134.1	ENSCAPG00000013507.1	24046713	24074250	None	8749	2081	116648	No_or_no_constitutive_exon
CATCAACCTTATAAATTGCTCATACCTTCTCCTATGGTATCTGGGGACAGAT	24051053	24051218	24051268	24051216	-1	AVPZ01000134.1	ENSCAPG00000013507.1	24046713	24074250	None	8749	2081	116648	Yes
GAGACTACACTGTCTTTAAACTATTTATTTCCTTCATTCTTGGGGTGTAGAT	24048532	24048690	24048740	24048688	-1	AVPZ01000134.1	ENSCAPG00000013507.1	24046713	24074250	None	8749	2081	116648	Yes
CATTAATCTTGTAAATTGCTCATACCTTCTCCTATGGTATCTGGGGACAGAT	24104456	24104673	24104723	24104671	-1	AVPZ01000134.1	ENSCAPG00000014836.1	24096126	24123904	None	8749	2081	116648	Yes
GGAATTTTACTTTTCCTTTCTGTCACTTTAGAACAAGTTGGGGGACACAGCT	26207907	26207953	26207857	26207909	1	AVPZ01000134.1	ENSCAPG00000015268.1	26198547	26217277	OSTF1	8749	2081	116648	No_or_no_constitutive_exon
TTAGTCTTTAAAACACCTAACTTTCCTTTCTTGTGCCGGGAAGGTGCTAGAA	26209936	26210028	26209886	26209938	1	AVPZ01000134.1	ENSCAPG00000015268.1	26198547	26217277	OSTF1	8749	2081	116648	No_or_no_constitutive_exon
GAAGAGGGAAAGGCCGTGCAGTGTAAACTGCAAGGGCTGGCAGTTGGGAGGG	32125396	32125451	32125501	32125449	-1	AVPZ01000134.1	ENSCAPG00000007850.1	32099846	32159976	TLE1	8749	2081	116648	No_or_no_constitutive_exon
CTGTGTCTGAACGGGCATGTCTGTGCGTTTCTTGGTAACCTCGGGAGCAGAC	32143922	32143939	32143989	32143937	-1	AVPZ01000134.1	ENSCAPG00000007850.1	32099846	32159976	TLE1	8749	2081	116648	No_or_no_constitutive_exon
TTCTCAACACACAGCCAGTCACCAACCTTATGTCTCTGGGGCCCAGGAAGAG	2317951	2318147	2317901	2317953	1	AVPZ01000145.1	ENSCAPG00000010408.1	2316918	2319750	LDHD	8749	2081	116648	No_or_no_constitutive_exon
AGTAATCAAAAAAGTCATTGAGTTTTCCAGACATGGCTGGAGGGGCACAGGA	2678989	2679032	2678939	2678991	1	AVPZ01000145.1	ENSCAPG00000012214.1	2659496	2679866	None	8749	2081	116648	No_or_no_constitutive_exon
CACGTCCTCAGTAAATTCAATGGCTAAGGTACTAAACAGTGCAGGGTTAGAA	3158167	3158200	3158250	3158198	-1	AVPZ01000145.1	ENSCAPG00000013702.1	3152109	3177310	COG4	8749	2081	116648	No_or_no_constitutive_exon
ACACTAACTCTCCTGTTTGAAGGTGAGCCTCTTTGGGCCCCACGGGGAAGCC	3170527	3170548	3170598	3170546	-1	AVPZ01000145.1	ENSCAPG00000013702.1	3152109	3177310	COG4	8749	2081	116648	No_or_no_constitutive_exon
TCAGCCCCTCTGGTCCTTTAACTCGAGGACCCCACAGTGGGGAGGGGCAGGC	3322341	3322488	3322538	3322486	-1	AVPZ01000145.1	ENSCAPG00000013037.1	3313699	3401140	VAC14	8749	2081	116648	No_or_no_constitutive_exon
GCTGTATAAAACATTAACGAGGCTGGACAGGAGGTTGATGGCTAAGGGAGGC	3655755	3655911	3655961	3655909	-1	AVPZ01000145.1	ENSCAPG00000010463.1	3424016	3783376	HYDIN	8749	2081	116648	No_or_no_constitutive_exon
AGTTGATCTCTTGAGAAAGGCGACCTTCCCTTCCTTTGCGGGTGTGGGAGAC	3565997	3566034	3566084	3566032	-1	AVPZ01000145.1	ENSCAPG00000010463.1	3424016	3783376	HYDIN	8749	2081	116648	No_or_no_constitutive_exon
ACTTCCGTCCGCACTTTACCCTGAGCTGAGAGGCTGTGTTTGGGGCATAGTT	3549964	3550126	3550176	3550124	-1	AVPZ01000145.1	ENSCAPG00000010463.1	3424016	3783376	HYDIN	8749	2081	116648	No_or_no_constitutive_exon
GACTCTAGTAAGTCCACATTTGCCCTGACTTCTTGTTGTCAAGGGACCAGCA	3532679	3532686	3532736	3532684	-1	AVPZ01000145.1	ENSCAPG00000010463.1	3424016	3783376	HYDIN	8749	2081	116648	No_or_no_constitutive_exon
GAGTGGGGGTGGGGTTGTTACTTTTCATTTGCCAGCCTGCAGGGGCTGAGGT	4325520	4325593	4325643	4325591	-1	AVPZ01000145.1	ENSCAPG00000010787.1	4310708	4374206	PHLPP2	8749	2081	116648	No_or_no_constitutive_exon
GTTGTTACCATTATCACCAAGTAATGAGAGATGGTTATTGAGAAAGGGAGTA	4394381	4394643	4394693	4394641	-1	AVPZ01000145.1	ENSCAPG00000013328.1	4394381	4444247	AP1G1	8749	2081	116648	No_or_no_constitutive_exon
AGCTGGGGGAAAGTGGTCCCGGGCAGGGTGTGGCATGGGGAAAGGAGGAGGC	5513201	5513235	5513285	5513233	-1	AVPZ01000145.1	ENSCAPG00000010889.1	5457383	5610210	ZFHX3	8749	2081	116648	No_or_no_constitutive_exon
ATTCAACCCAGTGCCCACTTCACAGTAAATTCTCCGTGACGGGGGAGGAGTA	7303795	7304048	7303745	7303797	1	AVPZ01000145.1	ENSCAPG00000016935.1	7303536	7307465	None	8749	2081	116648	No_or_no_constitutive_exon
GTGCACCATTGCCACCTCGAGGACGGCTTGACGGTTCCCTGGGACCACAGGG	7485996	7486272	7485946	7485998	1	AVPZ01000145.1	ENSCAPG00000000208.1	7484891	7486272	CHTF8	8749	2081	116648	No_or_no_constitutive_exon
AGTGTAGGGACCGGTGGCCCCGCTCCTCAGCTGGTGCTGCACCGCGGGAGGC	7863375	7863482	7863325	7863377	1	AVPZ01000145.1	ENSCAPG00000013500.1	7863166	7863482	None	8749	2081	116648	No_or_no_constitutive_exon
TGCTTAGTTCTTCCTGTGTACGTGTTGGAATGTATCAGTGGGTGCAAGAGAT	8294352	8294415	8294465	8294413	-1	AVPZ01000145.1	ENSCAPG00000004257.1	8287432	8306741	SLC7A6	8749	2081	116648	No_or_no_constitutive_exon
TGGGTGCCAAGCCAAGGTGTCTGTAGGAGGGTCCAGGCGTCCAGGGGTAGGG	8902477	8902517	8902427	8902479	1	AVPZ01000145.1	ENSCAPG00000006297.1	8895723	8903350	RANBP10	8749	2081	116648	No_or_no_constitutive_exon
GGGACAATCGGCCAGGCTCTGTAGCCCAAGCTGGGTTGATTGGAGGGCAGGG	8992455	8992590	8992640	8992588	-1	AVPZ01000145.1	ENSCAPG00000000588.1	8983435	8995771	CARMIL2	8749	2081	116648	No_or_no_constitutive_exon
AGAGCTGGTGCTGGAGACCTGTGGCCTGAAGGGGTGAGGAGCCAGGGCAGGG	8993347	8993383	8993433	8993381	-1	AVPZ01000145.1	ENSCAPG00000000588.1	8983435	8995771	CARMIL2	8749	2081	116648	No_or_no_constitutive_exon
TAAGGTGAGTGTATATACAATGGTATTGGAAGGGGTTGGTTTGTGGGAAGGG	9071050	9071153	9071203	9071151	-1	AVPZ01000145.1	ENSCAPG00000006027.1	9064869	9072438	RIPOR1	8749	2081	116648	No_or_no_constitutive_exon
GCAGTGTATGTGTCTTCGGAAACCACCAAGATTGTGCCTGGGACATGCAGAT	9318701	9318740	9318790	9318738	-1	AVPZ01000145.1	ENSCAPG00000005728.1	9318701	9333877	SLC9A5	8749	2081	116648	No_or_no_constitutive_exon
CCTAGTGGAGATTATCATGGGGTGGGCATGAGCATTCTAGGGTGAGTTAGCA	9755212	9755250	9755300	9755248	-1	AVPZ01000145.1	ENSCAPG00000013824.1	9752037	9773617	None	8749	2081	116648	No_or_no_constitutive_exon
CCGGCTTTAAGGAGTGGTGGGGACAGGTGCGTGGGTGGGGAGTGGCGGAGTC	23565610	23565796	23565846	23565794	-1	AVPZ01000145.1	ENSCAPG00000005413.1	23565056	23568379	None	8749	2081	116648	No_or_no_constitutive_exon
TGACACTGACTTGCCGAGTCCGGGGTCTCCATCTCTCTGTGGCAGGGTAGCT	24051241	24051381	24051191	24051243	1	AVPZ01000145.1	ENSCAPG00000012516.1	24018902	24051381	None	8749	2081	116648	No_or_no_constitutive_exon
GCCTGGGCTGGATGGTGACAGCACAGAGGGCGATATGGACGATGGGACAGGG	24125675	24125887	24125937	24125885	-1	AVPZ01000145.1	ENSCAPG00000007888.1	24125675	24132744	MMP15	8749	2081	116648	No_or_no_constitutive_exon
GCGAGAGGCGTTGGAAGCAGCTGTGCATGTCTGGAGGTGGCAGGGCCAAGAC	24132378	24132558	24132608	24132556	-1	AVPZ01000145.1	ENSCAPG00000007888.1	24125675	24132744	MMP15	8749	2081	116648	No_or_no_constitutive_exon
GGTGGGGGAGCCTTCTTTCACCCTGGGACCTGAAACTTGGGGAAGAGTAGGT	24408486	24408710	24408760	24408708	-1	AVPZ01000145.1	ENSCAPG00000015703.1	24393183	24409981	ADGRG3	8749	2081	116648	No_or_no_constitutive_exon
GTGGTCACCTGCCAACTGGTGAATCCAGGGGTCCCACCCTGGGGCTGAAGGA	24985715	24985823	24985873	24985821	-1	AVPZ01000145.1	ENSCAPG00000010148.1	24943471	24992245	NLRC5	8749	2081	116648	No_or_no_constitutive_exon
AACTCACCTGACACTGCTCCTGGGTCCCTCTATTCTACCACACTGGGAAGGT	24947825	24947999	24948049	24947997	-1	AVPZ01000145.1	ENSCAPG00000010148.1	24943471	24992245	NLRC5	8749	2081	116648	No_or_no_constitutive_exon
CATTCCCATGGCTGGGAGCTGCATGGCCAGACCAAGACAGAGGGACCAAGTC	25159654	25159823	25159873	25159821	-1	AVPZ01000145.1	ENSCAPG00000008374.1	25132105	25165584	SLC12A3	8749	2081	116648	No_or_no_constitutive_exon
AAAGAAAAAAAAGCATACTTGTTACATTAACTTCTCTTAAAATGGGTTAGGT	25490816	25491023	25490766	25490818	1	AVPZ01000145.1	ENSCAPG00000005449.1	25489944	25517657	None	8749	2081	116648	No_or_no_constitutive_exon
GTCTTCTCTCCTGTCTGTCTTGCTCTCTTCCTTTCCACCTGGGGCTGCAGAA	25527336	25527490	25527540	25527488	-1	AVPZ01000145.1	ENSCAPG00000014951.1	25522846	25540822	None	8749	2081	116648	Yes
CCTGGCGGAGACCCAGACAGGGAAACTGTGGGGGCGCAGAGGACGGGAAGCC	229710	229931	229981	229929	-1	AVPZ01000167.1	ENSCAPG00000017044.1	226342	230623	NELFA	8749	2081	116648	No_or_no_constitutive_exon
AGGGCATGTGAGCCCTGGAGGACGCTGTCCCTCTTCCTGCCGCGGGGCAGAG	2153396	2153566	2153616	2153564	-1	AVPZ01000167.1	ENSCAPG00000003382.1	2150206	2160323	None	8749	2081	116648	No_or_no_constitutive_exon
CCAACTCACAGAGGACCTGTGGTAGGTCTTTGGATGGGTTGATGTTGGAGAA	2224147	2224296	2224097	2224149	1	AVPZ01000167.1	ENSCAPG00000013546.1	2223512	2239792	LMAN2L	8749	2081	116648	No_or_no_constitutive_exon
CACCTGACCAGGTTCCCCTGCCTTCTCTGGCTCTCTCCCGGCAAGGGCAGAC	2242190	2242338	2242388	2242336	-1	AVPZ01000167.1	ENSCAPG00000015161.1	2241883	2284850	FER1L5	8749	2081	116648	No_or_no_constitutive_exon
TAGCCTGGGCTGAGGGACGTGGGAAGATAGGGGCCATGTGGGGCTGACAGTG	2314742	2314851	2314692	2314744	1	AVPZ01000167.1	ENSCAPG00000007572.1	2292590	2317369	KANSL3	8749	2081	116648	No_or_no_constitutive_exon
CCCATCCTGACGGGGCAGCGGGGCCCGCTCCTCACCCCGGGGGGACCTAGGT	2352241	2352271	2352321	2352269	-1	AVPZ01000167.1	ENSCAPG00000012580.1	2349553	2353326	ARID5A	8749	2081	116648	No_or_no_constitutive_exon
CACCCAGAACTGTCAAAGGGCTCAGTGCTGTCAGAGAGGGAGTACGAGAGCC	2428624	2428747	2428574	2428626	1	AVPZ01000167.1	ENSCAPG00000016077.1	2427680	2428747	None	8749	2081	116648	No_or_no_constitutive_exon
AGTGGGGAGAGTGCTAGGATACAACAAGGCACTTGAAGAAGTGGGTAAAGGG	2438604	2438619	2438669	2438617	-1	AVPZ01000167.1	ENSCAPG00000017183.1	2438604	2440411	ITPRIPL1	8749	2081	116648	No_or_no_constitutive_exon
ACACCCATGCCACCCCTCTGCAGGGCTTGCGTGGGCCCTTGGGGGCACAGGG	2534333	2534586	2534283	2534335	1	AVPZ01000167.1	ENSCAPG00000010205.1	2533480	2542926	STARD7	8749	2081	116648	No_or_no_constitutive_exon
TGATTTCCTCTGGACTCAAGGCCAGCACGGGGAGGCCTAGGGGGACACAGAG	2783654	2783885	2783935	2783883	-1	AVPZ01000167.1	ENSCAPG00000013942.1	2773135	2784036	PROM2	8749	2081	116648	No_or_no_constitutive_exon
TGCGCTGCCACATGCCCGTGAAGAGCTAGCGGCGGAGTTCGAGGGGCCAGCT	5821461	5821579	5821411	5821463	1	AVPZ01000167.1	ENSCAPG00000007887.1	5795157	5821579	IL18RAP	8749	2081	116648	No_or_no_constitutive_exon
AACAGCAGCTCATGACTGACCGTCCTGGGGTGGGCAGGGAAGCAAAGGAGGC	5966689	5966738	5966639	5966691	1	AVPZ01000167.1	ENSCAPG00000015725.1	5966578	6015373	SLC9A2	8749	2081	116648	No_or_no_constitutive_exon
CTGGCCTCATTGTAGGGCTTTGCTGGGTGGAGACCGGGGACGAAGCACAGCG	6032587	6032741	6032791	6032739	-1	AVPZ01000167.1	ENSCAPG00000006465.1	6024876	6038244	MFSD9	8749	2081	116648	No_or_no_constitutive_exon
CATTTTGTTTTTGTCCTGTCCTGTAGCTTCTCCTACTGAGTTGGGTGGAGCC	13681270	13681356	13681406	13681354	-1	AVPZ01000167.1	ENSCAPG00000010751.1	13669628	13730867	RFC1	8749	2081	116648	No_or_no_constitutive_exon
AGTTGCCCTTTGTTAATTCAGCTTGCGCTTGCCTTGCATTGGGGTGCCAGGT	13844482	13844680	13844730	13844678	-1	AVPZ01000167.1	ENSCAPG00000004464.1	13836399	13853135	UGDH	8749	2081	116648	No_or_no_constitutive_exon
CTGTTCTGGACTTTGTAGATCTAGAATGATGTCCACTTTTCACTGGGAAGCA	15027967	15028097	15028147	15028095	-1	AVPZ01000167.1	ENSCAPG00000016138.1	15019396	15164753	APBB2	8749	2081	116648	No_or_no_constitutive_exon
GTTCTTGTGCTGCCTGGTGGCTTTGGCCCAGTCAGTAACGGGGGCCTGAGAT	1333253	1333281	1333331	1333279	-1	AVPZ01000156.1	ENSCAPG00000014834.1	1332390	1348389	STRC	8749	2081	116648	Yes
ACTCCCCGGGACTTCCTGGTACACCAGCGGTGTTCTGGGGGACTTGGGAGGT	1347674	1347679	1347729	1347677	-1	AVPZ01000156.1	ENSCAPG00000014834.1	1332390	1348389	STRC	8749	2081	116648	No_or_no_constitutive_exon
TACATGATCCAGTAATGTAAAATTTTATGTGTATGGGGCCGGGGATTTAGCT	2468983	2469080	2469130	2469078	-1	AVPZ01000156.1	ENSCAPG00000017468.1	2451836	2470961	PPP2R3C	8749	2081	116648	No_or_no_constitutive_exon
ATTTTTTTAAAAACTAAAAGATAAGGTTATTCCCTGGGCTGGGGATTTAGCT	2942930	2943017	2943067	2943015	-1	AVPZ01000156.1	ENSCAPG00000016127.1	2835296	3000574	RALGAPA1	8749	2081	116648	Yes
GAGATGAAAGTTTCAGTAACTGCAGGGAGAAAAAGAGGGAATATAAAAAGAA	2899681	2899703	2899753	2899701	-1	AVPZ01000156.1	ENSCAPG00000016127.1	2835296	3000574	RALGAPA1	8749	2081	116648	No_or_no_constitutive_exon
AGTGATTTTTAATAAAAGTATTAATAAGAGGAAAAACTTTAGGGTATTAGAT	9057248	9057256	9057198	9057250	1	AVPZ01000156.1	ENSCAPG00000012361.1	9052000	9057256	None	8749	2081	116648	No_or_no_constitutive_exon
AGAGGATGTTACTGTTCAGAGCGGTGTAGCTGAAATGAAAGAGGGGTTAGTT	15818264	15818406	15818456	15818404	-1	AVPZ01000156.1	ENSCAPG00000017288.1	15806105	15850441	NEMF	8749	2081	116648	Yes
CAACAAGGAAGGCCCTGAGACAGAGCCAAAAACACCTGCCCAGGGTAAAGAC	16262734	16262764	16262814	16262762	-1	AVPZ01000156.1	ENSCAPG00000016469.1	16261105	16312739	CDKL1	8749	2081	116648	No_or_no_constitutive_exon
TGGTATAAGAGACTGTGACTGGCAGCTGTGAGTATCAGCTCAGGGCTGAGAT	16651501	16651713	16651763	16651711	-1	AVPZ01000156.1	ENSCAPG00000003629.1	16594265	16678681	NIN	8749	2081	116648	No_or_no_constitutive_exon
CTGGATCTCTCTCTGCTCCGGCTCTGGAAGACGCCCCCCTGGGAACAGAGGC	17721086	17721270	17721320	17721268	-1	AVPZ01000156.1	ENSCAPG00000016383.1	17708293	17739156	NID2	8749	2081	116648	No_or_no_constitutive_exon
AATGGCTTGCAACAGAGAAGGAATTAGACACACATACATGCGAGGGGAAGAC	18281891	18281941	18281841	18281893	1	AVPZ01000156.1	ENSCAPG00000006120.1	18270921	18291033	PSMC6	8749	2081	116648	No_or_no_constitutive_exon
AATGTTGGCACTTGCTTGCTTTATTGAATAACTAACTGATGATGGGGCAGAT	19718549	19718559	19718609	19718557	-1	AVPZ01000156.1	ENSCAPG00000017447.1	19710852	19718652	None	8749	2081	116648	No_or_no_constitutive_exon
CAGAAGGGACCGGGACCAGCACCGGGGCTGCGACGGGGACAGGGACCGAGCG	20188582	20189689	20188532	20188584	1	AVPZ01000156.1	ENSCAPG00000015981.1	20188381	20189689	SOCS4	8749	2081	116648	No_or_no_constitutive_exon
GCACCCCTCCCTGTCCTAGGAGTGGTCAGAGAACAATGAGGGTCTGAGAGTG	20440048	20440130	20439998	20440050	1	AVPZ01000156.1	ENSCAPG00000013808.1	20437624	20463315	DUOX1	8749	2081	116648	No_or_no_constitutive_exon
TGGCATGGGTTGGGCAGGGTGGGGGTGCAGGCAGAGGGAGGGTGGGGCAGAG	20440106	20440305	20440056	20440108	1	AVPZ01000156.1	ENSCAPG00000013808.1	20437624	20463315	DUOX1	8749	2081	116648	No_or_no_constitutive_exon
TTGAAGAGTCTAATGGTGGATGCTCTTGGAACTCGCTCTGAGGGATGGAGAG	20519747	20520096	20519697	20519749	1	AVPZ01000156.1	ENSCAPG00000009451.1	20516297	20532654	SLC28A2	8749	2081	116648	No_or_no_constitutive_exon
TACAGTACTGGTGAGCACACTTTACCAGAATGCTTCCTGCCTGCAGGGAGAG	26706381	26706700	26706331	26706383	1	AVPZ01000156.1	ENSCAPG00000009738.1	26688290	26706700	SLC24A5	8749	2081	116648	No_or_no_constitutive_exon
CCAGTAGGATGCATCGGGCTGACACTTTCTCCTCTGTCTCTGGGAAACAGAT	27016477	27016642	27016692	27016640	-1	AVPZ01000156.1	ENSCAPG00000012351.1	26966217	27150382	FBN1	8749	2081	116648	No_or_no_constitutive_exon
CACAGGACTCGGGGACCCCCGTCTGCCCCAGGGCTGCTCCATGGGGGAAGTC	27251951	27252041	27252091	27252039	-1	AVPZ01000156.1	ENSCAPG00000007714.1	27251951	27322835	CEP152	8749	2081	116648	No_or_no_constitutive_exon
AACTAATACTGTGGGCTTCTAAAGAGAGCTCCAGGTGGGCCATAAAGAAGTT	28106907	28107086	28107136	28107084	-1	AVPZ01000156.1	ENSCAPG00000012380.1	28009622	28188936	ATP8B4	8749	2081	116648	No_or_no_constitutive_exon
AAGGAAGTCACTGTGAATTGGAAAAGATTACTGTTGGGTTGAGATCCGAGCT	28077297	28077483	28077533	28077481	-1	AVPZ01000156.1	ENSCAPG00000012380.1	28009622	28188936	ATP8B4	8749	2081	116648	No_or_no_constitutive_exon
CAGGCTGCTGCCACGTTAAAATGCCATTTCCTTGTTCTGTAGTGGGAAAGCA	28469738	28469875	28469688	28469740	1	AVPZ01000156.1	ENSCAPG00000011014.1	28447245	28497357	USP8	8749	2081	116648	No_or_no_constitutive_exon
CTGGCATGATGGGTCACTTCACCTTCTTTTTGTTTTCAGAACGGGGAGAGCA	28668889	28668967	28669017	28668965	-1	AVPZ01000156.1	ENSCAPG00000015002.1	28662767	28680955	SPPL2A	8749	2081	116648	No_or_no_constitutive_exon
GATTGTAAGTTCCTGTTTCTGTGTCTTGACTCAGGACCTCCGGGAGTCAGTG	29210409	29210501	29210359	29210411	1	AVPZ01000156.1	ENSCAPG00000003800.1	29203964	29223513	GLDN	8749	2081	116648	Yes
GGGGAAGAAGCTTTCTGCTGTTAACGCTGGGCGTTTTCCTCCCGGGGAAGAT	29600080	29600175	29600225	29600173	-1	AVPZ01000156.1	ENSCAPG00000016366.1	29592317	29603933	LEO1	8749	2081	116648	No_or_no_constitutive_exon
TTGGGGCCAGTGTGACGCTGCCCTTCTGTCCATGCTCCCCGGGAACCCAGCA	29738723	29738864	29738914	29738862	-1	AVPZ01000156.1	ENSCAPG00000014533.1	29703624	29756479	MYO5C	8749	2081	116648	No_or_no_constitutive_exon
GGCATCGAAATGGGCAGAAGCACCTTCAGCCACAGCCTTGTAAGGGGAAGGT	31690624	31690713	31690763	31690711	-1	AVPZ01000156.1	ENSCAPG00000010692.1	31690198	31706483	CCPG1	8749	2081	116648	No_or_no_constitutive_exon
TCCTAGGATTATAGGCGTGAGCCATCAAGCCTGACTTTCAGTTGGGATAGAG	25786496	25786580	25786630	25786578	-1	AVPZ01000189.1	ENSCAPG00000012581.1	25765833	25830559	None	8749	2081	116648	No_or_no_constitutive_exon
GACATCTGCTTTTATGGTCCTTTTTGCTTTGTTTGTGTGTGGGTTGACAGCT	1150221	1150389	1150171	1150223	1	AVPZ01000178.1	ENSCAPG00000006652.1	1141868	1165411	OSCP1	8749	2081	116648	No_or_no_constitutive_exon
TTGACGACCAGATGAGCAGTGCAGACAGCTCCCAGGAGGTGAGGGGGGAGGA	1221590	1221596	1221540	1221592	1	AVPZ01000178.1	ENSCAPG00000009336.1	1207570	1222910	STK40	8749	2081	116648	No_or_no_constitutive_exon
CCAGGGTTATGATGAGCTAAATAGATCCGGTTCCCTCAGATGGGACCAAGAC	1313259	1313337	1313387	1313335	-1	AVPZ01000178.1	ENSCAPG00000013228.1	1313259	1324442	MAP7D1	8749	2081	116648	No_or_no_constitutive_exon
CTATTTTAGATGTAATAGTTCTATAACCTCCATTTTCTTGTTGGGAACAGGT	1451603	1451691	1451741	1451689	-1	AVPZ01000178.1	ENSCAPG00000011589.1	1426147	1492541	AGO3	8749	2081	116648	Yes
GCAGCTATTGTTTAAAACATCTCCCAAACTGGTACAGAATAATTTGGGAGGA	2024442	2024494	2024544	2024492	-1	AVPZ01000178.1	ENSCAPG00000008320.1	1983123	2046459	ZMYM4	8749	2081	116648	No_or_no_constitutive_exon
GCCTGAGCCCAGAGCAGATTGTGTGTGAGACAGAGATGGTTGCAAGGGAGGA	4616433	4617232	4616383	4616435	1	AVPZ01000178.1	ENSCAPG00000013133.1	4616166	4620208	SYNC	8749	2081	116648	No_or_no_constitutive_exon
CCAAACCCCTCCCGCTGCCCACCCCAGGGTACTACAATGGGCATACGAAGGT	4950632	4950789	4950839	4950787	-1	AVPZ01000178.1	ENSCAPG00000006070.1	4944234	4952734	LCK	8749	2081	116648	No_or_no_constitutive_exon
CCTGTGGCTTGCCCACCCTCGACTTTGCTGGCACCAGTGATGGGACAGAGCT	5474138	5474233	5474088	5474140	1	AVPZ01000178.1	ENSCAPG00000011131.1	5453304	5499691	COL16A1	8749	2081	116648	No_or_no_constitutive_exon
TCTGCAGATGACACTGGGCAGCATGCCATAGACCTGGGCCAAGGGTACAGGA	5464722	5464734	5464672	5464724	1	AVPZ01000178.1	ENSCAPG00000011131.1	5453304	5499691	COL16A1	8749	2081	116648	No_or_no_constitutive_exon
CCCTGGCAGAAGTGAAGAGCCCACTGAGTCCTGGCTTGTGGGGGCTGCAGGT	7284696	7284813	7284863	7284811	-1	AVPZ01000178.1	ENSCAPG00000001811.1	7272053	7328661	PTPRU	8749	2081	116648	No_or_no_constitutive_exon
TTTGACCCTGCAGGGCAGGTGCGGGAGCTCTCCAGGTCACTAGCTGGGAGGA	7379587	7379629	7379537	7379589	1	AVPZ01000178.1	ENSCAPG00000014066.1	7362247	7385264	MECR	8749	2081	116648	No_or_no_constitutive_exon
GGAGAGCACAGGAATGTTCATTTTGCAAGTCCTGCCAGGTGTGGGGATAGTC	7464226	7464413	7464463	7464411	-1	AVPZ01000178.1	ENSCAPG00000008449.1	7458444	7567083	EPB41	8749	2081	116648	No_or_no_constitutive_exon
TTTGAATCTTTTGCTAATTCTATGACCCAAATGAAAGCTGGGACTCAGAGGT	8067673	8068245	8068295	8068243	-1	AVPZ01000178.1	ENSCAPG00000009120.1	8067673	8068846	MED18	8749	2081	116648	No_or_no_constitutive_exon
AAATGGCAGGAGGCACAAAGGAAAAGAAGGTGATGGCGGAAGGGCTGGAGGT	8689207	8689226	8689157	8689209	1	AVPZ01000178.1	ENSCAPG00000009062.1	8684154	8694774	FGR	8749	2081	116648	No_or_no_constitutive_exon
TACTCTCACTTCACTAAGGGTTGAGGCCTGCTGGGCTGAGGGAGCATCAGGA	9064229	9064564	9064179	9064231	1	AVPZ01000178.1	ENSCAPG00000012249.1	9064166	9115601	SLC9A1	8749	2081	116648	No_or_no_constitutive_exon
CCACTCACCAGGGCCTGTGGGAGGGATCTCTGAAGTCTTTGGGAGGTGAGTT	9614054	9614252	9614302	9614250	-1	AVPZ01000178.1	ENSCAPG00000014245.1	9599699	9623782	RPS6KA1	8749	2081	116648	No_or_no_constitutive_exon
CAGCCTGGCCTGGGCATCCTGCGGGCCTGACCAGGCCAGGGCAGCAGGAGTG	9621129	9621152	9621202	9621150	-1	AVPZ01000178.1	ENSCAPG00000014245.1	9599699	9623782	RPS6KA1	8749	2081	116648	No_or_no_constitutive_exon
GTCTTTGGGAGGTGAGTTAGTGGCTGGCTTGTCTGGACTGAGCTGGGAAGAG	9614054	9614218	9614268	9614216	-1	AVPZ01000178.1	ENSCAPG00000014245.1	9599699	9623782	RPS6KA1	8749	2081	116648	No_or_no_constitutive_exon
ACTCACTGGGAACTGGCTTTTGATGTGTAAGGACAGGGCAGAGGTCAGAGTA	9804006	9804095	9803956	9804008	1	AVPZ01000178.1	ENSCAPG00000009557.1	9799491	9813424	None	8749	2081	116648	No_or_no_constitutive_exon
GAAGTGTGTTGGGAATAAGTAAAGTACAGTATATAGAGTTGTAAGGGTAGGG	9866212	9866432	9866482	9866430	-1	AVPZ01000178.1	ENSCAPG00000009575.1	9850378	9876000	None	8749	2081	116648	No_or_no_constitutive_exon
GCCTGGGGGCCCCAGGTGGCTTCCCCTGCACCTCCACCCTTGAGGGACAGAG	11538984	11539171	11538934	11538986	1	AVPZ01000178.1	ENSCAPG00000013863.1	11526113	11541118	IL22RA1	8749	2081	116648	No_or_no_constitutive_exon
GGGGGCTGTACAGACAGAGAACTGGACCTGCTACCCAGCGGGGGCCACAGAC	11540833	11541118	11540783	11540835	1	AVPZ01000178.1	ENSCAPG00000013863.1	11526113	11541118	IL22RA1	8749	2081	116648	No_or_no_constitutive_exon
CCTCCCAGGTGTTGGGATTGCAAGCGTTGCCCACCATTGCTGACTGGGAGTT	11983458	11983615	11983408	11983460	1	AVPZ01000178.1	ENSCAPG00000015646.1	11981238	11990386	None	8749	2081	116648	No_or_no_constitutive_exon
AGATGTAAAATTTGGGACCACATCTGAAACACCTAGTGGGAATGTTGAAGAA	12107668	12108819	12107618	12107670	1	AVPZ01000178.1	ENSCAPG00000013898.1	12107430	12108819	ZNF436	8749	2081	116648	No_or_no_constitutive_exon
TTGATGATTTTGGTCATTTAATTTCTAATAGGATCGGGTGGGTGGACGAGTT	12376883	12376946	12376996	12376944	-1	AVPZ01000178.1	ENSCAPG00000004186.1	12355473	12390511	KDM1A	8749	2081	116648	No_or_no_constitutive_exon
GACAACGTCAAGGTGACCACCTTCTGCGAGCACGTGCTGCAGGGCAACAGTC	12689895	12690046	12690096	12690044	-1	AVPZ01000178.1	ENSCAPG00000016134.1	12689895	12693035	C1QC	8749	2081	116648	No_or_no_constitutive_exon
GGGTTCCTGGGGAAGGTGTCAGAGTGGTCTGCTGTTGTTGGGGCTGATAGGG	13329626	13329822	13329576	13329628	1	AVPZ01000178.1	ENSCAPG00000017950.1	13312180	13377972	HSPG2	8749	2081	116648	No_or_no_constitutive_exon
CCAACTGCCCACCCTGACGCATCTTTCCTGACCCTCGCCAGCCGGGGGAGGC	13352416	13352536	13352366	13352418	1	AVPZ01000178.1	ENSCAPG00000017950.1	13312180	13377972	HSPG2	8749	2081	116648	No_or_no_constitutive_exon
GCAGGGACTGGGCAGAGACAAGCAGCGGCGGGCACTGGGAACGGTGTAAGCA	13335943	13335981	13335893	13335945	1	AVPZ01000178.1	ENSCAPG00000017950.1	13312180	13377972	HSPG2	8749	2081	116648	No_or_no_constitutive_exon
GTACAGACGGGCACCGTGGCTGTGGGGACCCTGTGGTCCTGGGTGGTGAGTC	13359318	13359577	13359268	13359320	1	AVPZ01000178.1	ENSCAPG00000017950.1	13312180	13377972	HSPG2	8749	2081	116648	No_or_no_constitutive_exon
CGCAGGCAGGGCCTCCCTGGGGAGCCAGTTGCACCAACTGAGGGCCTGAGCG	13363521	13363688	13363471	13363523	1	AVPZ01000178.1	ENSCAPG00000017950.1	13312180	13377972	HSPG2	8749	2081	116648	No_or_no_constitutive_exon
GTGCAGGTCCAAGGTAAGTGGCCGGAGCTCAGTGTGGGCAGAGGGGTCAGCT	13365814	13365848	13365764	13365816	1	AVPZ01000178.1	ENSCAPG00000017950.1	13312180	13377972	HSPG2	8749	2081	116648	No_or_no_constitutive_exon
CTGCTGTTGTTGGGGCTGATAGGGAATGCGGTGGCTCTCCTTGAGGGCAGCA	13329654	13329822	13329604	13329656	1	AVPZ01000178.1	ENSCAPG00000017950.1	13312180	13377972	HSPG2	8749	2081	116648	No_or_no_constitutive_exon
GGGAGATCTGTAAGTGGGCTGTGCTGATTGCTTGACCTCTGGGTGGCAAGGC	15883746	15883798	15883696	15883748	1	AVPZ01000178.1	ENSCAPG00000012915.1	15883102	15906899	EMC1	8749	2081	116648	No_or_no_constitutive_exon
GGTGGGGACCCTTGGTGTCCTGACGTCTGTCTCCCTGCTGGGTGAACCAGGT	17307798	17307976	17308026	17307974	-1	AVPZ01000178.1	ENSCAPG00000005965.1	17295148	17308577	PADI6	8749	2081	116648	No_or_no_constitutive_exon
AGCAGATCCAGGGGTCTGGGAGTGGTGCTCACAGTTCTGGGTGGGGACAGCT	17590289	17590483	17590533	17590481	-1	AVPZ01000178.1	ENSCAPG00000012992.1	17572239	17606951	CROCC	8749	2081	116648	No_or_no_constitutive_exon
GAGAGGTTTTGACCCGGCCCTGCCTTACCCCGGCCTTCTGTGCAGGGGAGCT	17588668	17588833	17588883	17588831	-1	AVPZ01000178.1	ENSCAPG00000012992.1	17572239	17606951	CROCC	8749	2081	116648	No_or_no_constitutive_exon
TAAAAGATACAGGCAAGAGAAGGTTATGCTGGAGGGTGCTTCTGGGGGAGGC	17578999	17579117	17579167	17579115	-1	AVPZ01000178.1	ENSCAPG00000012992.1	17572239	17606951	CROCC	8749	2081	116648	No_or_no_constitutive_exon
GAGCTACAGGAAGCTCAGATTGGCCGTTGGGTGTGGCGGGGCTGGGTGAGAG	17577936	17578174	17578224	17578172	-1	AVPZ01000178.1	ENSCAPG00000012992.1	17572239	17606951	CROCC	8749	2081	116648	No_or_no_constitutive_exon
CAGCAGAATCTCAGAGCAGGGTCTCCCCCTCCCCCAATGTGGGGCTGTAGGA	17577709	17577830	17577880	17577828	-1	AVPZ01000178.1	ENSCAPG00000012992.1	17572239	17606951	CROCC	8749	2081	116648	No_or_no_constitutive_exon
TGGGTATGGGGTGCATCCTAAGGGGCCCAGGGAGAAAGGGCAGCAGGAAGAT	17655651	17656047	17655601	17655653	1	AVPZ01000178.1	ENSCAPG00000012370.1	17640655	17676101	None	8749	2081	116648	No_or_no_constitutive_exon
TAAGTTTTAATTAACTTGGAAATGTTAACTTGTTTTCCTTGGGGATTTAGAT	18023820	18024021	18024071	18024019	-1	AVPZ01000178.1	ENSCAPG00000013803.1	17996691	18059922	SPEN	8749	2081	116648	Yes
TCGAAATGTAGTGTGTGTTGTGCACTCATATCTCGGTTTAGATGGGTCAGAT	18007226	18007263	18007313	18007261	-1	AVPZ01000178.1	ENSCAPG00000013803.1	17996691	18059922	SPEN	8749	2081	116648	No_or_no_constitutive_exon
CAAAGGAAGTGGAAGTTCCTCCAGCTCGGAGAGACAAAGGGCGCCAGAAGAC	18001225	18001905	18001955	18001903	-1	AVPZ01000178.1	ENSCAPG00000013803.1	17996691	18059922	SPEN	8749	2081	116648	No_or_no_constitutive_exon
CTGAAAGGCCCTGTGAAGGGGTCAGTGGCCACACTGAAAGGGCTGGTGAGCA	18000734	18000850	18000900	18000848	-1	AVPZ01000178.1	ENSCAPG00000013803.1	17996691	18059922	SPEN	8749	2081	116648	No_or_no_constitutive_exon
TGCCCACCTGGCTCTCCTGGGATTGCAGCTCCAGCTGGAGATAAAGGGAGAA	22335644	22335655	22335705	22335653	-1	AVPZ01000178.1	ENSCAPG00000011914.1	22319457	22354255	None	8749	2081	116648	No_or_no_constitutive_exon
CTCTCTCCTTCCGCAGTGGCCCAGGAGTGATGTGCCGGGGACAGAGCCAGGG	22321933	22322107	22322157	22322105	-1	AVPZ01000178.1	ENSCAPG00000011914.1	22319457	22354255	None	8749	2081	116648	No_or_no_constitutive_exon
CCCCGAGCCCGGCCAGGGAAGCCTGCTGGCCCTGATGCGGTGGGGGACAGGT	22732042	22732156	22732206	22732154	-1	AVPZ01000178.1	ENSCAPG00000015980.1	22723200	22747913	DISP3	8749	2081	116648	Yes
AAGAGCAGGAGGAGGAAGAAGCCACAGGGGAGCCCGTTAGGGGGGCCCAGAT	22747311	22747817	22747867	22747815	-1	AVPZ01000178.1	ENSCAPG00000015980.1	22723200	22747913	DISP3	8749	2081	116648	No_or_no_constitutive_exon
AAGTGGTCCTTGACGCTAATGGTTTTCCATTGTTACCCGTGGGGTCACAGGC	22944391	22944534	22944341	22944393	1	AVPZ01000178.1	ENSCAPG00000014713.1	22904702	23009441	MTOR	8749	2081	116648	No_or_no_constitutive_exon
GCCGGGTCTCGGATTCCTGTGTAACCTTGCGGCCAGCTGGCGGGAGGGAGGT	23576141	23576341	23576391	23576339	-1	AVPZ01000178.1	ENSCAPG00000015368.1	23573003	23691606	KIF1B	8749	2081	116648	No_or_no_constitutive_exon
TCTGCTTTCTTTCCTGAGTCCCTCTCTCCTCTGTCCTCCTGGTGGGGCAGGT	24427321	24427380	24427271	24427323	1	AVPZ01000178.1	ENSCAPG00000012918.1	24425230	24433435	ENO1	8749	2081	116648	No_or_no_constitutive_exon
TCCTGTCAGAAGCGTAATCCTTTTTAGATGGGAGCCTCGTGATTGGGAAGAG	25088098	25088138	25088188	25088136	-1	AVPZ01000178.1	ENSCAPG00000000361.1	25085535	25095889	PARK7	8749	2081	116648	No_or_no_constitutive_exon
GGCCAGCACTAATCAGCTTTGCTCTCCTCAGTGGAGACAGCGGGCACAAGAG	25198164	25198284	25198334	25198282	-1	AVPZ01000178.1	ENSCAPG00000000925.1	25171123	25208782	None	8749	2081	116648	No_or_no_constitutive_exon
GACCCACAACTGCCTGTGCACGGGTAGCCTGGGTGAGCCAAGTGGGGCAGGT	25303292	25303321	25303371	25303319	-1	AVPZ01000178.1	ENSCAPG00000009574.1	25225565	25929890	CAMTA1	8749	2081	116648	No_or_no_constitutive_exon
CAGCCATTCCAGCCTCAAGGGCCAGCATGGTGAGTGGGCCGAGTGGGAAGGG	26186970	26186980	26187030	26186978	-1	AVPZ01000178.1	ENSCAPG00000012038.1	26173393	26187796	None	8749	2081	116648	No_or_no_constitutive_exon
CCCTTGTGGGGCCCCAGGGCACCCGGAGCCAGGGTAACCAGGGCAGGAAGGC	26181366	26181495	26181545	26181493	-1	AVPZ01000178.1	ENSCAPG00000012038.1	26173393	26187796	None	8749	2081	116648	No_or_no_constitutive_exon
TGAGACACCGGAGGAGTAAGTAGCCACTGGGGCTCTGGCCGGGGCTGGAGCT	26181236	26181312	26181362	26181310	-1	AVPZ01000178.1	ENSCAPG00000012038.1	26173393	26187796	None	8749	2081	116648	No_or_no_constitutive_exon
AACGCAGCAGAAAGGGCCAGGACTTGAGGAAAGGGCAGGCCAGGGGCCAGCA	26181152	26181224	26181274	26181222	-1	AVPZ01000178.1	ENSCAPG00000012038.1	26173393	26187796	None	8749	2081	116648	No_or_no_constitutive_exon
GGGGAGGGCCATACCCATCTGAACTTGATAGGTGGTCTTCAGAGGGGCAGTG	26180025	26180276	26180326	26180274	-1	AVPZ01000178.1	ENSCAPG00000012038.1	26173393	26187796	None	8749	2081	116648	No_or_no_constitutive_exon
GACAGACCACCCTTGTGGGGCCCCAGGGCACCCGGAGCCAGGGTAACCAGGG	26181347	26181504	26181554	26181502	-1	AVPZ01000178.1	ENSCAPG00000012038.1	26173393	26187796	None	8749	2081	116648	No_or_no_constitutive_exon
GGTCCCAGTTTAGGACCAGTCTCCTTTGGAGCAGCTAGGGGAGCAGTGAGTT	26245827	26245853	26245777	26245829	1	AVPZ01000178.1	ENSCAPG00000010951.1	26232924	26299171	ACOT7	8749	2081	116648	No_or_no_constitutive_exon
ATGGGTCCCTTTGGGGCCCTTCCCATCCCCAGGGTCTCTGGGCACGGGAGCT	26248385	26248552	26248335	26248387	1	AVPZ01000178.1	ENSCAPG00000010951.1	26232924	26299171	ACOT7	8749	2081	116648	No_or_no_constitutive_exon
CCCACAGCACTGTCCCTGAGCTGCCTGTCTCTGCCGTAGGGAAACGTCAGCG	27777560	27777586	27777510	27777562	1	AVPZ01000178.1	ENSCAPG00000012531.1	27763434	27780302	CEP104	8749	2081	116648	No_or_no_constitutive_exon
TGCCCGTCCTGATCTCTGCCTTTGCCTCTGTGCCTGGGACGGGGCCGCAGGC	27959218	27959341	27959168	27959220	1	AVPZ01000178.1	ENSCAPG00000016691.1	27910315	27974852	MEGF6	8749	2081	116648	No_or_no_constitutive_exon
GGGGAGGAGGGGTGCTTGTGGGGGCCATCACTCACGGCTCTGGGGCACAGCC	27964346	27964481	27964296	27964348	1	AVPZ01000178.1	ENSCAPG00000016691.1	27910315	27974852	MEGF6	8749	2081	116648	No_or_no_constitutive_exon
GGGTACGCCCGCCCAGCCAGCATGGAAGACTGACTGGCTTGGGGCGCTAGAC	27967189	27967321	27967139	27967191	1	AVPZ01000178.1	ENSCAPG00000016691.1	27910315	27974852	MEGF6	8749	2081	116648	No_or_no_constitutive_exon
GGGCTATGGATTTGGGTCCCCTGGCTGGCCTGACTGCATTAGGGCCTGAGGC	97958	98101	97908	97960	1	AVPZ01000200.1	ENSCAPG00000013819.1	63363	154495	COL5A1	8749	2081	116648	No_or_no_constitutive_exon
CGAGGCCCAACGGTAGGCTCCTGTGGGCTGAGGGCTGCCCGGGAGGAAAGGG	122363	122395	122313	122365	1	AVPZ01000200.1	ENSCAPG00000013819.1	63363	154495	COL5A1	8749	2081	116648	No_or_no_constitutive_exon
CTCTGAGCTGACCTCCTTTTCTTCGTTCTCCCCATCCGTGAGGGTCCGAGGG	122452	122498	122402	122454	1	AVPZ01000200.1	ENSCAPG00000013819.1	63363	154495	COL5A1	8749	2081	116648	No_or_no_constitutive_exon
ACGAAGCCTCAGCTGACCAAGGCTTTTCTGTGCTCTCTAGGGTGAGAAAGGC	132042	132140	131992	132044	1	AVPZ01000200.1	ENSCAPG00000013819.1	63363	154495	COL5A1	8749	2081	116648	No_or_no_constitutive_exon
TCTTGTCTGGGAGGCAGGAAGGAACTTGTTCTGTTTCCCCCAGGGTCAAGAT	136611	136658	136561	136613	1	AVPZ01000200.1	ENSCAPG00000013819.1	63363	154495	COL5A1	8749	2081	116648	No_or_no_constitutive_exon
CAGGTGTGCTCTCCGGGAAGGGGCGTGGCCCCAGGCCGGTGTGAGGGAAGGG	63525	63592	63475	63527	1	AVPZ01000200.1	ENSCAPG00000013819.1	63363	154495	COL5A1	8749	2081	116648	No_or_no_constitutive_exon
ATTTGGGTCCCCTGGCTGGCCTGACTGCATTAGGGCCTGAGGCCTGGGAGCT	97967	98101	97917	97969	1	AVPZ01000200.1	ENSCAPG00000013819.1	63363	154495	COL5A1	8749	2081	116648	No_or_no_constitutive_exon
GTTTCTGGCCCTCAAAGCGCAATCTGGGAGTGTGCTGGCCAGGGCCGAAGGC	555156	555518	555106	555158	1	AVPZ01000200.1	ENSCAPG00000012733.1	553496	557216	PPP1R26	8749	2081	116648	No_or_no_constitutive_exon
TGCCCCTGTCTGAAGGCCCCAAGGGTGCTGCAAAGACAGAAGAGGGGCAGAG	555542	556106	555492	555544	1	AVPZ01000200.1	ENSCAPG00000012733.1	553496	557216	PPP1R26	8749	2081	116648	No_or_no_constitutive_exon
TGAGTATTTCTGAAATTCACGGAGAGGCCCCCACTACCCTGGGAACGGAGGG	556130	556785	556080	556132	1	AVPZ01000200.1	ENSCAPG00000012733.1	553496	557216	PPP1R26	8749	2081	116648	No_or_no_constitutive_exon
AAGCAGATAGAGGAAAATGTACAAGAGTTCCTCTCCCGACGGGAATTGAGAA	1338101	1338195	1338051	1338103	1	AVPZ01000200.1	ENSCAPG00000016153.1	1334478	1347684	None	8749	2081	116648	No_or_no_constitutive_exon
AATTCCAATAGATCCTTCTGACCCTCCACTGTGGACTCAATAGCAGGGAGAT	1910505	1910536	1910586	1910534	-1	AVPZ01000200.1	ENSCAPG00000005146.1	1903250	1939847	PRRC2B	8749	2081	116648	No_or_no_constitutive_exon
CCTCCCCGTAGTAAACGCCCTGCCCTAAGGCGGGGGCTTTGGGTGAACAGTG	1910439	1910454	1910504	1910452	-1	AVPZ01000200.1	ENSCAPG00000005146.1	1903250	1939847	PRRC2B	8749	2081	116648	No_or_no_constitutive_exon
GAGGCCATGCCCAGCAGCAGGGAACCGAGTCCCCTGGGGAAGGTGGGCAGCG	1910370	1910397	1910447	1910395	-1	AVPZ01000200.1	ENSCAPG00000005146.1	1903250	1939847	PRRC2B	8749	2081	116648	No_or_no_constitutive_exon
CCCGTAGTAAACGCCCTGCCCTAAGGCGGGGGCTTTGGGTGAACAGTGAGCG	1910401	1910450	1910500	1910448	-1	AVPZ01000200.1	ENSCAPG00000005146.1	1903250	1939847	PRRC2B	8749	2081	116648	No_or_no_constitutive_exon
CGGACAGGGAGCAGCCAGCACGGCACCAAGTCTGTTTGGGCAGCAGACAGGC	2049562	2050048	2050098	2050046	-1	AVPZ01000200.1	ENSCAPG00000008208.1	2029392	2097951	NUP214	8749	2081	116648	No_or_no_constitutive_exon
GCCTTGGGCTTCTGCAGGGCCACAGGATGCCCTCCTGGGGCAGCTGAGAGGC	2134837	2135010	2135060	2135008	-1	AVPZ01000200.1	ENSCAPG00000013266.1	2123934	2170112	LAMC3	8749	2081	116648	No_or_no_constitutive_exon
GAGCCCACCAGCCACAGAGCCAGGGCCCCCCACCAGCAGGGCGGGAGCAGGC	2243584	2244390	2244440	2244388	-1	AVPZ01000200.1	ENSCAPG00000016856.1	2243584	2276362	ABL1	8749	2081	116648	No_or_no_constitutive_exon
GGAGAAAGTGCAGGTGACCTCCTGATAAGGGCCTCACTCTGGGGACACAGGT	2635771	2635895	2635945	2635893	-1	AVPZ01000200.1	ENSCAPG00000005137.1	2581889	2687598	HMCN2	8749	2081	116648	No_or_no_constitutive_exon
AGTCTCACATCTCTCTTCATCCCTGTGGCTGTGTGTGTGGTGGGGGGCAGTG	2623666	2623828	2623878	2623826	-1	AVPZ01000200.1	ENSCAPG00000005137.1	2581889	2687598	HMCN2	8749	2081	116648	No_or_no_constitutive_exon
CGCTCCCCAACAGCCACTGATTTTCGCCCATCACACCCAGGAGGGCGGAGCC	2607697	2607822	2607872	2607820	-1	AVPZ01000200.1	ENSCAPG00000005137.1	2581889	2687598	HMCN2	8749	2081	116648	No_or_no_constitutive_exon
AGGGACAGCCTGGGCTGGGGGAGGCTGGGGCAGGCCTGGCTGGGACGGAGTC	2918128	2918227	2918277	2918225	-1	AVPZ01000200.1	ENSCAPG00000017145.1	2906133	2920425	USP20	8749	2081	116648	No_or_no_constitutive_exon
TGGGAAGCCTGGCCTGGAAGCCTCGTGGGGATCAGGGAGTGGGAACCAAGAC	3423114	3423302	3423352	3423300	-1	AVPZ01000200.1	ENSCAPG00000009217.1	3422161	3430983	None	8749	2081	116648	No_or_no_constitutive_exon
TCACCATGTTAACATCCTGATTCTTTTCCCACCTCTGTCTCAAGGGCAAGCA	3721972	3722077	3722127	3722075	-1	AVPZ01000200.1	ENSCAPG00000011927.1	3702190	3727172	GLE1	8749	2081	116648	No_or_no_constitutive_exon
GGTTCTTAGCCCAGGTCCCTCAGAGCCTAGAATGGCTCTGGGAAGGAGAGCA	3970132	3970271	3970082	3970134	1	AVPZ01000200.1	ENSCAPG00000016903.1	3959586	3979389	CIZ1	8749	2081	116648	No_or_no_constitutive_exon
CTGCCCACAGCTGACCCAAGTCCCTCACCCACTCCCCTGGGCAGCTGAAGAC	3977016	3977163	3976966	3977018	1	AVPZ01000200.1	ENSCAPG00000016903.1	3959586	3979389	CIZ1	8749	2081	116648	No_or_no_constitutive_exon
GGGGCAGGGCAGAACAGCAGCACTGACACCACACCCTTCCTGGGGCACAGGT	6759378	6759480	6759328	6759380	1	AVPZ01000200.1	ENSCAPG00000003464.1	6737747	6759748	ENG	8749	2081	116648	Yes
TCTGCTGTCTTCAGCAGAAGGGAAGTGGGTCATGGTGGGCAATGGCTAAGTG	6870380	6870518	6870568	6870516	-1	AVPZ01000200.1	ENSCAPG00000006307.1	6857895	6890174	STXBP1	8749	2081	116648	No_or_no_constitutive_exon
GAGTGGGGCTCAGGCCCTCCTGTCTGACCCCCTGGGCGGCAGGGGGAGAGCT	7707674	7707948	7707998	7707946	-1	AVPZ01000200.1	ENSCAPG00000016778.1	7703812	7708929	LMX1B	8749	2081	116648	No_or_no_constitutive_exon
CCGGAGAGTTCTGAGTGGGGCCCTTGGCCGTGGGGTTTGAGGGAGCACAGGG	10405262	10405438	10405212	10405264	1	AVPZ01000200.1	ENSCAPG00000013484.1	10013845	10455471	DENND1A	8749	2081	116648	No_or_no_constitutive_exon
AGACCCGGCCAGGCTCCGAAGCAGGGAAGTGGTGGGCCGGTCTGGGGGAGGT	10468611	10468616	10468666	10468614	-1	AVPZ01000200.1	ENSCAPG00000009306.1	10458783	10471213	CRB2	8749	2081	116648	No_or_no_constitutive_exon
GCAATAGGTTTTAGAAGTAATCATAAACACTTTTGTTTTTAGGGATCAAGGT	10641066	10641127	10641016	10641068	1	AVPZ01000200.1	ENSCAPG00000003789.1	10635961	10641127	None	8749	2081	116648	No_or_no_constitutive_exon
CACATTAGAAGTAGCCGTATCTCGTTATCGTTTCCATAGGGCTGAAGTAGAG	10716187	10716352	10716402	10716350	-1	AVPZ01000200.1	ENSCAPG00000008607.1	10703860	10849485	RABGAP1	8749	2081	116648	Yes
ATGATGAGCACGAGTGGATCATCCGGACATGTCGGAAGGGTTAGGGGGAGAT	11884020	11884034	11884084	11884032	-1	AVPZ01000200.1	ENSCAPG00000005144.1	11884020	11926063	MORN5	8749	2081	116648	No_or_no_constitutive_exon
GGAATAAATAATTACCCAAAGATACCACTGGCAGCTTGGGAGCCAGGGAGAG	12646324	12646363	12646274	12646326	1	AVPZ01000200.1	ENSCAPG00000006201.1	12619075	12650260	None	8749	2081	116648	No_or_no_constitutive_exon
GACCTGGCTTCCGGGCTGTTTGTTGACTGCATTCGGTGACGGGGGTGGAGGG	14234712	14234728	14234778	14234726	-1	AVPZ01000200.1	ENSCAPG00000008869.1	14229397	14237421	None	8749	2081	116648	No_or_no_constitutive_exon
TGGTGTTCTCTCATTTCGTGCTTTCCTTTTTCCTCTCACAGGGAAACCAGAA	14305073	14305228	14305278	14305226	-1	AVPZ01000200.1	ENSCAPG00000011587.1	14298759	14310253	NOL6	8749	2081	116648	No_or_no_constitutive_exon
GTGCATAGTGGGAAGACTTGGGGGTAAGAGTGTCTTCCTGGAAGGGATAGTC	14300019	14300173	14300223	14300171	-1	AVPZ01000200.1	ENSCAPG00000011587.1	14298759	14310253	NOL6	8749	2081	116648	No_or_no_constitutive_exon
AAAAGCATTTTGTATATTTTGTACTGCATAGTAAATAATAGGGAATTTAGGA	14439993	14440120	14440170	14440118	-1	AVPZ01000200.1	ENSCAPG00000016363.1	14439993	14472996	None	8749	2081	116648	No_or_no_constitutive_exon
TTCTTTCCAGCCTGACCTATTGGCTGTCCTAGGATAGGGGCTAATAGAAGCT	15476325	15476421	15476471	15476419	-1	AVPZ01000200.1	ENSCAPG00000014325.1	15470875	15482228	VCP	8749	2081	116648	No_or_no_constitutive_exon
CATCGGCAGTGGCCATGGCCTGGAGAAAAAGAAAGGGACCGGTGGGGCAGGG	15925971	15926254	15925921	15925973	1	AVPZ01000200.1	ENSCAPG00000014798.1	15925403	15926488	None	8749	2081	116648	No_or_no_constitutive_exon
CTTCGGTCTGACTTATTATTATGTAAGCACACCCTTCTCCACAGGGTAAGAG	15962803	15962808	15962858	15962806	-1	AVPZ01000200.1	ENSCAPG00000010457.1	15961253	15967954	CD72	8749	2081	116648	No_or_no_constitutive_exon
CTGGAGCGTTATGAGACTTAACTTACTGTACCCCTCTCCCCAGGGCCGAGCC	16060844	16061019	16061069	16061017	-1	AVPZ01000200.1	ENSCAPG00000001137.1	16050935	16078155	TLN1	8749	2081	116648	No_or_no_constitutive_exon
ATCTGGACCTCTGCGGGATCCTGAAGTGTACTGTGTTACCCTGGGGACAGGA	16053219	16053327	16053377	16053325	-1	AVPZ01000200.1	ENSCAPG00000001137.1	16050935	16078155	TLN1	8749	2081	116648	No_or_no_constitutive_exon
ACAGCAGCAGCATAAAAAAGGCTCCAGGATGGTAGTTGAGCAGGGCACAGAC	16090158	16090192	16090242	16090190	-1	AVPZ01000200.1	ENSCAPG00000007903.1	16090143	16096087	GBA2	8749	2081	116648	No_or_no_constitutive_exon
CTTTGTCTCAAGAACTGTTTCATAATCATTTCTTTCCATTTCACAGGGAGCA	16657557	16657766	16657816	16657764	-1	AVPZ01000200.1	ENSCAPG00000010558.1	16642461	16663812	GNE	8749	2081	116648	No_or_no_constitutive_exon
TGTCTTTGTAATTGGTGTGTCCTGATGTCCTCATGGTGCATAGGGACAAGAC	16769196	16769202	16769252	16769200	-1	AVPZ01000200.1	ENSCAPG00000008967.1	16769196	16811901	RNF38	8749	2081	116648	No_or_no_constitutive_exon
CTGTCCTTAAAGCTGCAGGCATTGGGGTACCATGAATCAGGGAGCAGCAGTT	19752320	19752419	19752469	19752417	-1	AVPZ01000200.1	ENSCAPG00000001733.1	19745402	19987744	GABBR2	8749	2081	116648	No_or_no_constitutive_exon
CAGCAGTGGCCATGTTATGGTCAGAGAATCTGTTCCTATCTTAAGGGAAGAA	25576731	25576930	25576980	25576928	-1	AVPZ01000200.1	ENSCAPG00000013503.1	25572643	25668192	ABCA1	8749	2081	116648	No_or_no_constitutive_exon
ATATGATATTTCTCTCCATCTGCTTACAGTGCTGTTTTCTTTCGGGGGAGGG	25646100	25646269	25646319	25646267	-1	AVPZ01000200.1	ENSCAPG00000013503.1	25572643	25668192	ABCA1	8749	2081	116648	No_or_no_constitutive_exon
GAAGTCGCAGTCATGTCTTTTGTATCTTTCTGCCCCATATGGGATGACAGGT	1263383	1263510	1263560	1263508	-1	AVPZ01000211.1	ENSCAPG00000009097.1	1248971	1333331	None	8749	2081	116648	No_or_no_constitutive_exon
ATATATAATAATAATATGTAATATATACGCTTTAATTCAAAGGGAAAAAGTT	1827145	1827175	1827225	1827173	-1	AVPZ01000211.1	ENSCAPG00000003912.1	1810908	1831306	RIMKLB	8749	2081	116648	No_or_no_constitutive_exon
CTCATGGCTTTTTCTGTCTCCTTCTCACCGTGACTTTGGGATGGCGGCAGTG	1913193	1913267	1913143	1913195	1	AVPZ01000211.1	ENSCAPG00000011785.1	1902196	1914454	None	8749	2081	116648	No_or_no_constitutive_exon
CACCTCAAGCATGGGACAGGCGACAAACACGTGGGTCAGCGGGGTGCCAGCC	7619260	7620132	7620182	7620130	-1	AVPZ01000211.1	ENSCAPG00000008429.1	7619260	7671047	None	8749	2081	116648	No_or_no_constitutive_exon
TTAATGCTTTAATTGTCCATTTTGGTACTGTCTTAGCAGTAGGGTGAAAGAT	9611776	9611872	9611922	9611870	-1	AVPZ01000211.1	ENSCAPG00000009174.1	9575298	9628796	EPS8	8749	2081	116648	No_or_no_constitutive_exon
GTCTGCTCACCTGCACATCTCTTTCAGGAGCGGCCGCGGGCGCGGTGGAGCA	12797881	12797963	12797831	12797883	1	AVPZ01000211.1	ENSCAPG00000005939.1	12712236	12805148	PLEKHA5	8749	2081	116648	No_or_no_constitutive_exon
GTAATCCAGAGAGGTGTCAGCACTTAGGCAGGTGAGGAAAGGGCACACAGCG	14954276	14954286	14954336	14954284	-1	AVPZ01000211.1	ENSCAPG00000009861.1	14943358	14998372	GYS2	8749	2081	116648	No_or_no_constitutive_exon
TCCTTTGGAAATCATCCAGGAGAAAACATTCTGATACAGGGAATGGGGAGAT	15192971	15193024	15193074	15193022	-1	AVPZ01000211.1	ENSCAPG00000012861.1	15173634	15291848	ABCC9	8749	2081	116648	Yes
AGTCTAATAAGTAAAGTGCCTCAGTTTGTTTTCTTAGGTAAAGTGGGGAGAA	15419167	15419312	15419362	15419310	-1	AVPZ01000211.1	ENSCAPG00000008813.1	15413466	15430049	None	8749	2081	116648	No_or_no_constitutive_exon
CACTCTCATCTATACTGGTACGCGACTGCTCAGACTCCAGAGCTGGGGAGAG	15761649	15761783	15761833	15761781	-1	AVPZ01000211.1	ENSCAPG00000002804.1	15700316	15776029	C2CD5	8749	2081	116648	No_or_no_constitutive_exon
AATAACATCTGTCGTTGAGGCTTGGTTACTTATTTTTCCTAACCAGGGAGCT	19409392	19409576	19409626	19409574	-1	AVPZ01000211.1	ENSCAPG00000007832.1	19271285	19667006	ITPR2	8749	2081	116648	No_or_no_constitutive_exon
GATCTCTGAATGAGAATAAAGAAATTGATGCAGTGATAAGTTGGTGGGAGGA	19433416	19433448	19433498	19433446	-1	AVPZ01000211.1	ENSCAPG00000007832.1	19271285	19667006	ITPR2	8749	2081	116648	No_or_no_constitutive_exon
GGTCCCCAGTAAAGGCAGGTCCTGCTCTGGGGGAGCTACAGGGCAATGAGGG	22090073	22090228	22090023	22090075	1	AVPZ01000211.1	ENSCAPG00000016166.1	22090050	22099739	SH3BP1	8749	2081	116648	No_or_no_constitutive_exon
CCCGGCCCCCCGAGGTGCATATCTTCTTCCATCCATAGCACAGGGTGCAGCC	22348590	22348988	22349038	22348986	-1	AVPZ01000211.1	ENSCAPG00000013169.1	22345732	22349601	SOX10	8749	2081	116648	No_or_no_constitutive_exon
GCAGTCTCTGTCCTCGCCCAACTTGACAGTTGCTTTCTGTATTGGGACAGGT	22916542	22916666	22916492	22916544	1	AVPZ01000211.1	ENSCAPG00000007480.1	22901533	22923053	GTPBP1	8749	2081	116648	No_or_no_constitutive_exon
TCCTGCAGTCCAGCTCGCGCAGCTCCTACTATGGGCCGTGGGGGCCGCAGTG	23567949	23568376	23567899	23567951	1	AVPZ01000211.1	ENSCAPG00000011629.1	23507968	23585228	CACNA1I	8749	2081	116648	No_or_no_constitutive_exon
CGGGCAGCGGCCGGCGGCCTCGGTGTTCACCGCGCCTCCTGCGGGCACAGGA	23580743	23581082	23580693	23580745	1	AVPZ01000211.1	ENSCAPG00000011629.1	23507968	23585228	CACNA1I	8749	2081	116648	No_or_no_constitutive_exon
CTGGGAAAGGCCCGTCCCTGTTGTCCGGATGGACGGGGTGGGGGACCCAGGC	23585188	23585228	23585138	23585190	1	AVPZ01000211.1	ENSCAPG00000011629.1	23507968	23585228	CACNA1I	8749	2081	116648	No_or_no_constitutive_exon
CTGTCCCCTGAAGTCTTTCCACCTTGGCTCTTGTCCCCTTATGTGGGCAGGC	24139676	24139824	24139626	24139678	1	AVPZ01000211.1	ENSCAPG00000016391.1	24130364	24144079	ADSL	8749	2081	116648	Yes
TCCACCCACCAGCCTTCCTCCCTGTCCCCTCCGCCAGCAGCAGGGGCGAGCA	25336434	25336474	25336524	25336472	-1	AVPZ01000211.1	ENSCAPG00000010736.1	25335778	25336884	TNFRSF13C	8749	2081	116648	No_or_no_constitutive_exon
GTGAGCAGCGACGCTTCTGTGTGTAACACTGCGAACTTCGCCTGGGGAAGAA	25976188	25976255	25976305	25976253	-1	AVPZ01000211.1	ENSCAPG00000010936.1	25973769	25977746	None	8749	2081	116648	No_or_no_constitutive_exon
GTGGTACGGCGCCCTCCTCTGCTGCCCCTTGCACCTGGCGGTGGGGCGAGCA	26638701	26638736	26638786	26638734	-1	AVPZ01000211.1	ENSCAPG00000006798.1	26631891	26641905	POLDIP3	8749	2081	116648	No_or_no_constitutive_exon
GGGGCGCTGGCCTCAGCTTCCTGTCTGCCTCTGCAGGCCGGGCTGAGCAGTT	26637030	26637181	26637231	26637179	-1	AVPZ01000211.1	ENSCAPG00000006798.1	26631891	26641905	POLDIP3	8749	2081	116648	No_or_no_constitutive_exon
AGAAGCCCCGTGTCCAGCAGGCAGCCCCACGCAGGCCTGTGGGTGCTGAGCT	26756631	26756645	26756695	26756643	-1	AVPZ01000211.1	ENSCAPG00000012201.1	26738654	26765750	ARFGAP3	8749	2081	116648	No_or_no_constitutive_exon
ACAGCTGATGGCGTCAAGCTGCTTCCGGGCAGCGTGGCAGGTGCTGGGAGCA	26741793	26741821	26741871	26741819	-1	AVPZ01000211.1	ENSCAPG00000012201.1	26738654	26765750	ARFGAP3	8749	2081	116648	No_or_no_constitutive_exon
AGATTTTTTTTTTCAGTTAACATATCCTCTTCTTTTTTGGGGGCACCAAGCT	27239933	27240129	27240179	27240127	-1	AVPZ01000211.1	ENSCAPG00000010544.1	27196908	27391655	EFCAB6	8749	2081	116648	No_or_no_constitutive_exon
TTTAAGAAGAAAACAGAATTTTGAAAGGTAAAAGTTTTTAGGGAGACCAGAA	1621902	1621947	1621852	1621904	1	AVPZ01000222.1	ENSCAPG00000000388.1	1589353	1654693	DEPDC1B	8749	2081	116648	No_or_no_constitutive_exon
GTCAGTTTGTCTCAAAATCTGTGCTTTTAGTCATCAAACATCAAGGGTAGAC	13496201	13496245	13496295	13496243	-1	AVPZ01000222.1	ENSCAPG00000000375.1	13429345	13503668	NNT	8749	2081	116648	No_or_no_constitutive_exon
ATCCAGTATTTCATTTATCTCATTTAAGGGAAAACTATGGGCATGGTAAGAG	15345008	15345661	15344958	15345010	1	AVPZ01000222.1	ENSCAPG00000012182.1	15344591	15346932	PLCXD3	8749	2081	116648	No_or_no_constitutive_exon
GGAAACTTAAAGCATCTGTGCGTAAACGTAATAGAGGCTTCCTAAGGGAGAA	15543762	15543941	15543712	15543764	1	AVPZ01000222.1	ENSCAPG00000011707.1	15537485	15608724	C6	8749	2081	116648	No_or_no_constitutive_exon
TTCTAGGTTGAAAGAAGAAAAAACAATATAATTAGGAGATGTGAAGGGAGAT	20047628	20047656	20047578	20047630	1	AVPZ01000222.1	ENSCAPG00000001287.1	20036509	20063095	None	8749	2081	116648	No_or_no_constitutive_exon
TGCCTGGCCTTGCCCTTGACCTGACCCTGCCCTGGCCCTCGGGGGCCCAGTA	515154	515258	515308	515256	-1	AVPZ01000234.1	ENSCAPG00000012127.1	497693	529179	None	8749	2081	116648	Yes
CTTCCCCGTGCCCCTCCCCACGTCCCCTGCCCGTCCTGCGGGCGGAGCAGAC	507620	507725	507775	507723	-1	AVPZ01000234.1	ENSCAPG00000012127.1	497693	529179	None	8749	2081	116648	No_or_no_constitutive_exon
GGCTGGGGGGTTGGCGCAAAAGGGGGACCCCTGGGATGGGATGGCAAGAGGG	1008435	1008524	1008385	1008437	1	AVPZ01000234.1	ENSCAPG00000016289.1	1003656	1016541	MLXIPL	8749	2081	116648	No_or_no_constitutive_exon
TAAACTGGTAAGGTGGCAGGGAATGGGCCCTGGACCAGGGGCTAGGACAGGC	2037783	2037927	2037977	2037925	-1	AVPZ01000234.1	ENSCAPG00000001322.1	2033772	2040012	LRWD1	8749	2081	116648	No_or_no_constitutive_exon
AATTGATAAGAAAAAAGGCAACTCTACCAAAAGTAGGGAAAGGCAATAAGCA	2267175	2267254	2267304	2267252	-1	AVPZ01000234.1	ENSCAPG00000013492.1	2143160	2414151	None	8749	2081	116648	No_or_no_constitutive_exon
AATGCAATTGTTCCTCTCACTTTCTTAAACTGCTGACCTTGTACAGGGAGAA	5481807	5481895	5481757	5481809	1	AVPZ01000234.1	ENSCAPG00000009823.1	5481758	5489194	PDAP1	8749	2081	116648	No_or_no_constitutive_exon
CCACTAGTTCTGTTCACTAGCCACCCTTAGGGAAGATGATGGGTGGCAAGGT	7438210	7438285	7438335	7438283	-1	AVPZ01000234.1	ENSCAPG00000008560.1	7429628	7444615	GRID2IP	8749	2081	116648	No_or_no_constitutive_exon
GGGTCCTCCCTTCCAGTCTGCTCCAAGAACCCAGGTGTTGGGTAACCGAGGT	7437771	7438162	7438212	7438160	-1	AVPZ01000234.1	ENSCAPG00000008560.1	7429628	7444615	GRID2IP	8749	2081	116648	No_or_no_constitutive_exon
CCCACCAGCGGGCAGCCGAGTGCCGGCTCTGCGCCTGGGGAACTTGGGAGCA	7559724	7559809	7559674	7559726	1	AVPZ01000234.1	ENSCAPG00000000151.1	7549393	7559809	ZNF316	8749	2081	116648	No_or_no_constitutive_exon
CCATGGTGAGCTGAGAGGGTCTGGCCCCTCCAGCCCATGGTGACTGGGAGCT	8665475	8665720	8665770	8665718	-1	AVPZ01000234.1	ENSCAPG00000012545.1	8648934	8678071	FOXK1	8749	2081	116648	No_or_no_constitutive_exon
CCAGGGGATGACCTGGGGACACAGGACATCCTCTCTGAGGGGTGGAGGAGGG	10817624	10817919	10817969	10817917	-1	AVPZ01000234.1	ENSCAPG00000009599.1	10759989	10819079	TNRC18	8749	2081	116648	No_or_no_constitutive_exon
AGCCATTGCGATGCCTACGCCCTGCATCTTTTACCCACTCGGGTGACAAGGA	11516952	11517043	11516902	11516954	1	AVPZ01000234.1	ENSCAPG00000009708.1	11516088	11520709	None	8749	2081	116648	No_or_no_constitutive_exon
TACTGTGCTTGACTTCCAGGGTGTAGCAGAGAGCGGGGTGCAGGACACAGAC	12805689	12805852	12805639	12805691	1	AVPZ01000234.1	ENSCAPG00000009693.1	12805040	12810070	C7orf50	8749	2081	116648	No_or_no_constitutive_exon
TGCTGCTGGTGAGGCTGTGGAGGGGTTGTGTGGAGCACCAGGGTGGCCAGCC	148170	148187	148120	148172	1	AVPZ01000256.1	ENSCAPG00000012462.1	139748	187254	SSPO	8749	2081	116648	No_or_no_constitutive_exon
TATGCACCTCAGATTTTCTTCCCACCCTGATCTGCTGAGGGCCAGTGGAGTC	149869	150091	149819	149871	1	AVPZ01000256.1	ENSCAPG00000012462.1	139748	187254	SSPO	8749	2081	116648	No_or_no_constitutive_exon
GCTGGCGGGTGCTGCTGATTCCAGCTGGGCTGTCCACCTGGGGCCTGGAGGC	141155	141233	141105	141157	1	AVPZ01000256.1	ENSCAPG00000012462.1	139748	187254	SSPO	8749	2081	116648	No_or_no_constitutive_exon
GCGGGGCCACGGACGCCACCATAGCTGTGTCCTCCGAACTCTGCAGGGAGCT	692717	692878	692928	692876	-1	AVPZ01000256.1	ENSCAPG00000011448.1	680415	692985	KCNH2	8749	2081	116648	No_or_no_constitutive_exon
CCTTGGAGCAGCAGTTTATGCCCTGCCTTCAGCGATCCTGGCATGGGAAGCT	797406	797482	797532	797480	-1	AVPZ01000256.1	ENSCAPG00000012892.1	795134	799209	FASTK	8749	2081	116648	Yes
GTTAGCAGGTAATTTAGATGAGATGCAATGCTGGTGTTCACAGGGAAAAGCC	1006058	1006234	1006008	1006060	1	AVPZ01000256.1	ENSCAPG00000001328.1	1000923	1020392	NUB1	8749	2081	116648	No_or_no_constitutive_exon
CCCCTGACCAGAAACGAAAACTCATCAGAGAGTGTCTTAACTGGGGAAAGTG	1172378	1173039	1173089	1173037	-1	AVPZ01000256.1	ENSCAPG00000009310.1	1172378	1173198	None	8749	2081	116648	No_or_no_constitutive_exon
GAAAAGTGTTTGGGGCCTTTGCCCTCCATGTGGTCACTGCTCTGGGGAAGAA	3482466	3482488	3482416	3482468	1	AVPZ01000256.1	ENSCAPG00000002731.1	3254148	3536924	DPP6	8749	2081	116648	Yes
TGTGTTCTCATTTGCTGGCTGGGTTCACTTCAGTGCAGTAGGTTGGGTAGCG	4696441	4696490	4696540	4696488	-1	AVPZ01000256.1	ENSCAPG00000014911.1	4643527	4723557	LMBR1	8749	2081	116648	No_or_no_constitutive_exon
GCATGGCGCCGCTGGTGGTGCAGACAGACAGTTCATCCCCGCGGGCGCAGGA	8461567	8461816	8461866	8461814	-1	AVPZ01000256.1	ENSCAPG00000014813.1	8458894	8465308	TBX2	8749	2081	116648	No_or_no_constitutive_exon
CCTGACTGGCCCGCACCTGCTGTTGGTTGCAGGCGGTGTTCCGGGAAGAGGA	9210184	9210341	9210391	9210339	-1	AVPZ01000256.1	ENSCAPG00000012082.1	9207262	9225623	None	8749	2081	116648	No_or_no_constitutive_exon
TGAAAAGCCAAAGAGATCAAGAGATGGAGAGGGGTAGGGGATAAAAAAAGGA	10757520	10757537	10757587	10757535	-1	AVPZ01000256.1	ENSCAPG00000009002.1	10744106	10771986	HEATR6	8749	2081	116648	No_or_no_constitutive_exon
TGGGGCCCATGGGGACCAGGTGTGACTGATATACCCTTTCTGGGTGGCAGGC	11451511	11451736	11451461	11451513	1	AVPZ01000256.1	ENSCAPG00000010629.1	11446691	11456741	MMP28	8749	2081	116648	No_or_no_constitutive_exon
GCCCCACAGCCACCTGGGCCTTGATACGGACCCCAGAGGGAGAGGATTAGGC	15158220	15158276	15158326	15158274	-1	AVPZ01000256.1	ENSCAPG00000003124.1	15081626	15159041	None	8749	2081	116648	No_or_no_constitutive_exon
AGGCGGGAAGGCCATTGTGAGTTCAAGGCTCTGCTGGGCTACATAGTGAGTT	18075449	18075473	18075399	18075451	1	AVPZ01000256.1	ENSCAPG00000015031.1	18065747	18163440	ZZEF1	8749	2081	116648	No_or_no_constitutive_exon
AATATCTGGGTTTTTTGTGTTTTGTTTTGTTCTGTTTTGGTGGGGGGCAGGA	18158651	18158817	18158601	18158653	1	AVPZ01000256.1	ENSCAPG00000015031.1	18065747	18163440	ZZEF1	8749	2081	116648	Yes
TCCACAGGTTCCTTCTCCTTGGTGCCCCTTCACTAGGGGTCCTGGGGGAGGG	18239664	18239825	18239614	18239666	1	AVPZ01000256.1	ENSCAPG00000006324.1	18229839	18243211	P2RX1	8749	2081	116648	No_or_no_constitutive_exon
TGTTTGTGTTCCCTGCCCAGCATGTCCCGTTCTGTTTTCAGGGGCGGGAGCA	18456050	18456183	18456000	18456052	1	AVPZ01000256.1	ENSCAPG00000013360.1	18455976	18479950	None	8749	2081	116648	No_or_no_constitutive_exon
ACTGAGGATCAGGGGTCAGTGAACTTCCTCTGTAAAGGGCCAGATGGTAGAT	19563946	19563984	19564034	19563982	-1	AVPZ01000256.1	ENSCAPG00000014967.1	19529495	19585011	RAP1GAP2	8749	2081	116648	Yes
AGTTCTGATAGTTCTCTGTGCTGTTTCAACAGATGAGCAGGGCAAGACAGGT	20116962	20117064	20117114	20117062	-1	AVPZ01000256.1	ENSCAPG00000017825.1	20111660	20129146	SGSM2	8749	2081	116648	Yes
TTTTTTTTTTTTTTTTTTTGGTCTTTTTCCTTTTTATCGGTACCAGGGAGCG	20767916	20767974	20767866	20767918	1	AVPZ01000256.1	ENSCAPG00000017285.1	20765045	20776427	SCARF1	8749	2081	116648	Yes
CAGGGGTATTGGGCTGGCGGGCATGTGGCAGTGGCTCCCAACAGGGAGAGAC	20775398	20775424	20775348	20775400	1	AVPZ01000256.1	ENSCAPG00000017285.1	20765045	20776427	SCARF1	8749	2081	116648	No_or_no_constitutive_exon
AGGAATACAGTGATCCCTGTGTCAGGCGCGAGTGGTCCTGGGCTGCAGAGTT	20865022	20865051	20864972	20865024	1	AVPZ01000256.1	ENSCAPG00000009439.1	20842361	20865051	None	8749	2081	116648	No_or_no_constitutive_exon
GAGGCCATGGCGTCCTGCAGCGTCCCTCACCCCTGGGGTCTGGGGGGCAGGT	22952526	22952684	22952734	22952682	-1	AVPZ01000256.1	ENSCAPG00000015343.1	22951071	22957147	ANKRD13B	8749	2081	116648	No_or_no_constitutive_exon
GCTTACCTCCCGAAGGCAGGGCTCTTATCCTCTGCAGACCAGGGGCTGAGCT	23718588	23718963	23719013	23718961	-1	AVPZ01000256.1	ENSCAPG00000000835.1	23717941	23720571	None	8749	2081	116648	No_or_no_constitutive_exon
AAGTCCCTGGGCCCAGGACCACCCGTTGTACCTGGCAGCACAGGGAGTAGGA	23718455	23718478	23718528	23718476	-1	AVPZ01000256.1	ENSCAPG00000000835.1	23717941	23720571	None	8749	2081	116648	No_or_no_constitutive_exon
GGGTGCTGAGCTTGGCTAGCCTGGGTTGGGCAGAGTAGGGCAAAACATAGCC	23739022	23739153	23738972	23739024	1	AVPZ01000256.1	ENSCAPG00000008237.1	23737624	23740360	RAB34	8749	2081	116648	No_or_no_constitutive_exon
TGTTCTGAGCAACAACTGCACTGCCCCAAGGAGAGCTTGAGGGACAATAGAA	23858293	23858797	23858243	23858295	1	AVPZ01000256.1	ENSCAPG00000015054.1	23857808	23874329	SPAG5	8749	2081	116648	No_or_no_constitutive_exon
GCCTTTACCAAGGCCAGATCGTCAACAGCACTGTCCTTATTCTGGGGAAGGT	24514914	24515056	24514864	24514916	1	AVPZ01000256.1	ENSCAPG00000015905.1	24509435	24533379	NOS2	8749	2081	116648	Yes
GTAAACCCTAAGGGGAGGAAGGCTGCAGGCTCCTGCCCTGGAGGAGGGAGGC	24509825	24510022	24509775	24509827	1	AVPZ01000256.1	ENSCAPG00000015905.1	24509435	24533379	NOS2	8749	2081	116648	No_or_no_constitutive_exon
ATATGAGCCTCTCCTTCTAGCCTGGCTGGGGCTCCACAGAGGGAAAAGAGGA	24963187	24963601	24963651	24963599	-1	AVPZ01000256.1	ENSCAPG00000001254.1	24945327	25008929	KSR1	8749	2081	116648	No_or_no_constitutive_exon
GCATGACTCAGTGGAATACAAGGGTGCCGTGCAGAACTTTCTACAGGGAGCC	518773	518797	518723	518775	1	AVPZ01000245.1	ENSCAPG00000015264.1	475915	546220	None	8749	2081	116648	No_or_no_constitutive_exon
TAAAACATCATAGGAAACAGGGAGCTAAATTTTTTGCAAATGGGAAAAAGAG	752772	752803	752853	752801	-1	AVPZ01000245.1	ENSCAPG00000006045.1	731536	1021501	DNAH11	8749	2081	116648	No_or_no_constitutive_exon
GTTTAAATACCGTAAAGGGATTTGGGACTAGGGGTCTAGCCCAGGGGTAGAG	5273530	5273571	5273480	5273532	1	AVPZ01000245.1	ENSCAPG00000010833.1	5254169	5283400	ANKMY2	8749	2081	116648	No_or_no_constitutive_exon
GGGCAGGTGGGCTTTGTGGATGTCGAATTTTGTTCCACCTGTGGGAAAAGGG	5278993	5279026	5278943	5278995	1	AVPZ01000245.1	ENSCAPG00000010833.1	5254169	5283400	ANKMY2	8749	2081	116648	No_or_no_constitutive_exon
GAAGATTATTTCAACATTAAAAACAAGTACATGTATGGCCAGGGATTTAGCT	9446060	9446095	9446010	9446062	1	AVPZ01000245.1	ENSCAPG00000007347.1	9338164	9559621	DOCK4	8749	2081	116648	Yes
GTGACTTCAAATTATGATGTGTCTTATTCTCATCATGTTGGGTAATAAAGGT	12658146	12658313	12658096	12658148	1	AVPZ01000245.1	ENSCAPG00000002501.1	12621965	12664269	None	8749	2081	116648	No_or_no_constitutive_exon
ATGCTTTCAAGGCTGACTTGTCACTGTTTTGCTCTTCTGTTGTGGGACAGAT	12866088	12866212	12866038	12866090	1	AVPZ01000245.1	ENSCAPG00000001802.1	12835509	12894704	LAMB1	8749	2081	116648	Yes
GTCCCACTCTGCCCTGTGGCCCAGCCCCTTCTCCGCTCAGAGCTGGGCAGAG	23601378	23601489	23601539	23601487	-1	AVPZ01000245.1	ENSCAPG00000012620.1	23536415	23640049	SEMA3D	8749	2081	116648	No_or_no_constitutive_exon
AGAGCCTGGAGGCCCTGGTGCTTCCCACCCACGCCCCCACGTGCGGGCAGAT	580046	580105	579996	580048	1	AVPZ01000267.1	ENSCAPG00000007355.1	577570	580242	None	8749	2081	116648	No_or_no_constitutive_exon
ACCTGCTTTCCCTCTCCCCACTGGCCTCCCCATTGTCCTGTGTCGGGAAGAA	616929	617096	617146	617094	-1	AVPZ01000267.1	ENSCAPG00000011557.1	600867	620934	PPEF2	8749	2081	116648	No_or_no_constitutive_exon
TGGCTCTAGCTCTGGCCAGCACAAAAAGGGGGACCACAGGGCGGACAGAGAC	1569266	1569272	1569322	1569270	-1	AVPZ01000267.1	ENSCAPG00000006540.1	1500959	1570173	AFF1	8749	2081	116648	No_or_no_constitutive_exon
CGCCCTTGTCACCCATGCGTTCCTCCCAGATGGCTACTGCCAGGGCACAGGG	1568784	1569144	1569194	1569142	-1	AVPZ01000267.1	ENSCAPG00000006540.1	1500959	1570173	AFF1	8749	2081	116648	No_or_no_constitutive_exon
GAACTGCAAAGCGTCTCCAGGAAAGCAAGGCGTTCAGGGACGAGAATCAGCT	1525267	1525445	1525495	1525443	-1	AVPZ01000267.1	ENSCAPG00000006540.1	1500959	1570173	AFF1	8749	2081	116648	No_or_no_constitutive_exon
GCAGTAGGGAGCCTGGGACCACACCTCCAGCCCCCAGGGAAAAACAGCAGCC	1517359	1517758	1517808	1517756	-1	AVPZ01000267.1	ENSCAPG00000006540.1	1500959	1570173	AFF1	8749	2081	116648	No_or_no_constitutive_exon
TGAAGCATAATCTGTGTGTGTTTTTTTTTTTTTTAAACAGGGATCTGGAGAT	1508101	1508180	1508230	1508178	-1	AVPZ01000267.1	ENSCAPG00000006540.1	1500959	1570173	AFF1	8749	2081	116648	No_or_no_constitutive_exon
AGCGTGCTCGGAGTATCTTAAGAAGGGCAAGGAAGCCCTCGTGTGGGCAGAG	5195833	5195889	5195939	5195887	-1	AVPZ01000267.1	ENSCAPG00000000350.1	5173963	5199249	COPS4	8749	2081	116648	No_or_no_constitutive_exon
TTGAGGGCTAAGGAGTGTGGTTACAAGTGCAAGCCAGGTGGTCAGGGCAGCG	5632767	5632969	5632717	5632769	1	AVPZ01000267.1	ENSCAPG00000016815.1	5630271	5681938	ABCC12	8749	2081	116648	No_or_no_constitutive_exon
TCATGTCAAAATATCATGAAGTAATCAATATTCTATTCTTTTAAAGGGAGTT	8513493	8513562	8513612	8513560	-1	AVPZ01000278.1	ENSCAPG00000013590.1	8510087	8514940	RBM11	8749	2081	116648	No_or_no_constitutive_exon
CCTAGCAATTAATCTATTTTTATTCTTTCCTCCCTAATTCTGGGGTGTAGAA	11242668	11242840	11242890	11242838	-1	AVPZ01000278.1	ENSCAPG00000013016.1	11167221	11283190	ROBO1	8749	2081	116648	Yes
TCCTAAATGTTTTCACACATATTTCGTGGTGACAACGTTGGGAAACACAGCA	18832518	18832590	18832640	18832588	-1	AVPZ01000278.1	ENSCAPG00000016074.1	18820794	18835367	POU1F1	8749	2081	116648	No_or_no_constitutive_exon
ACTTGTCACAAGAGAAGTTGCTACTCTGGTATAATTTGTGCTGGGAATAGTC	2698666	2698692	2698616	2698668	1	AVPZ01000289.1	ENSCAPG00000010035.1	2654343	2731816	None	8749	2081	116648	No_or_no_constitutive_exon
GAAGCTTTGGTCCTTACATCAAGCATTGCTTCCTGGCTCTGGAGGGGAAGAC	10209431	10209525	10209575	10209523	-1	AVPZ01000289.1	ENSCAPG00000009458.1	10127346	10265928	None	8749	2081	116648	No_or_no_constitutive_exon
GAATATTGCTTCAGCTGTCTAGGAAAGGAAGGTAAAAGCGCTGGGCAGAGAG	10202302	10202655	10202705	10202653	-1	AVPZ01000289.1	ENSCAPG00000009458.1	10127346	10265928	None	8749	2081	116648	No_or_no_constitutive_exon
ATACTCAGTTATGAAATGTAAATGCTAAAGATCTATGAGGGAATATACAGTG	10386338	10386406	10386288	10386340	1	AVPZ01000289.1	ENSCAPG00000017724.1	10378728	10435927	DZIP3	8749	2081	116648	Yes
TGTTTTTATGTTTTACCTTCCTGATTATAGATGCAGCAATATTTGGGAAGAC	10430560	10430666	10430510	10430562	1	AVPZ01000289.1	ENSCAPG00000017724.1	10378728	10435927	DZIP3	8749	2081	116648	Yes
TATTTCCTCTTCTGTTCACTTACCTATTTGATGCCTTCCTGGCTGGGTAGCA	14791146	14791281	14791331	14791279	-1	AVPZ01000289.1	ENSCAPG00000014071.1	14791146	14865864	CFAP44	8749	2081	116648	No_or_no_constitutive_exon
AATGCACAGATTGATAGAAGCAATTCTTGTCCATTAGTATGGGGGAAGAGTT	15453802	15453866	15453752	15453804	1	AVPZ01000289.1	ENSCAPG00000017504.1	15439712	15453866	ZDHHC23	8749	2081	116648	No_or_no_constitutive_exon
GTGTCCGAGACTACATGCCACCCCTGCTCCATGGCATTCGGGGGGTGGAGGC	15638248	15638285	15638335	15638283	-1	AVPZ01000289.1	ENSCAPG00000005861.1	15632214	15652078	DRD3	8749	2081	116648	No_or_no_constitutive_exon
GCTCCACCTACCAGCCAGGCCCTGGCAGCTGCCAGTGGGCAGACAGCTAGTC	22099896	22100761	22100811	22100759	-1	AVPZ01000289.1	ENSCAPG00000012138.1	22098586	22100925	None	8749	2081	116648	No_or_no_constitutive_exon
GCGCATTGGAGGCCCAGCCATTCTCATCCCAGGGGCCACCACAGGGACAGGC	23262375	23262651	23262701	23262649	-1	AVPZ01000289.1	ENSCAPG00000003405.1	23261313	23275962	ILDR1	8749	2081	116648	No_or_no_constitutive_exon
TAAAAGTGAACTATATTTCATTGCTTGTAGGATGGTATGGGAAATCTGAGAG	992958	993040	993090	993038	-1	AVPZ01000300.1	ENSCAPG00000013406.1	825762	1191651	None	8749	2081	116648	No_or_no_constitutive_exon
GCTCGTTCAATGACGGCACTGCTTCCTCCCAGTAAGTAGATGGGGGATAGTG	2705530	2705550	2705600	2705548	-1	AVPZ01000300.1	ENSCAPG00000011716.1	2662966	2710483	MSR1	8749	2081	116648	No_or_no_constitutive_exon
TAATCACTTAATTGATATTTATTTTCAAAATGGTCTTTGGGATGATATAGGA	23272441	23272594	23272391	23272443	1	AVPZ01000300.1	ENSCAPG00000006504.1	23245946	23310068	DDX60	8749	2081	116648	No_or_no_constitutive_exon
TGGTCAATAATTAAAGTTCCTTTTTTTATTTTCTTATTTTTGGGGGATAGGT	4297250	4297366	4297200	4297252	1	AVPZ01000311.1	ENSCAPG00000015574.1	4288758	4304594	RNF103	8749	2081	116648	No_or_no_constitutive_exon
ATGAAGATCCCTGACAAAGTTAACTTGTGATTGCTATTCCTAGGGATAAGGT	4692210	4692249	4692299	4692247	-1	AVPZ01000311.1	ENSCAPG00000000189.1	4672222	4696824	PTCD3	8749	2081	116648	No_or_no_constitutive_exon
TTTCCGGCTGGATGCATGTGTGGCCCATGCTGGGGAGCACCAAGGGTGAGTA	14509103	14509123	14509173	14509121	-1	AVPZ01000311.1	ENSCAPG00000014191.1	14504939	14526275	SEMA4F	8749	2081	116648	No_or_no_constitutive_exon
ACAGCAATGGCCTGTGATCTGTCTTGACCTTGCTTGGGGCATGGTAACAGGT	14695906	14696006	14695856	14695908	1	AVPZ01000311.1	ENSCAPG00000000387.1	14693589	14700716	DQX1	8749	2081	116648	No_or_no_constitutive_exon
TGGGGAGTTGGAGAGACATAAGAAGAAGGGATCTTACTCGGGAGGCTGAGGC	14700652	14700716	14700602	14700654	1	AVPZ01000311.1	ENSCAPG00000000387.1	14693589	14700716	DQX1	8749	2081	116648	No_or_no_constitutive_exon
TTCAGCAGGGTGGTGTGGACAGGAGTCTTCTGGGAGGCCCAGTGGGCTAGCT	14965977	14966013	14965927	14965979	1	AVPZ01000311.1	ENSCAPG00000014221.1	14885516	14971943	SLC4A5	8749	2081	116648	No_or_no_constitutive_exon
AAGTGGGAACAGCGCTGCTCTGGAGTCTGGGTTGGGGCTGGGGAGGAGAGGA	17752582	17752605	17752655	17752603	-1	AVPZ01000311.1	ENSCAPG00000010530.1	17750926	17772684	None	8749	2081	116648	No_or_no_constitutive_exon
TGTTGCTTCGGTTTCTGATATGCAAACTCTTGTGCCCTGGGGAGTCATAGCC	18870444	18870468	18870518	18870466	-1	AVPZ01000311.1	ENSCAPG00000000380.1	18868898	18894455	ANXA4	8749	2081	116648	No_or_no_constitutive_exon
AACTGACCTTCTCTGGCCAGGCTATTGGTGAGAGTTTGGGGAGGGAAAAGCG	19464969	19464974	19465024	19464972	-1	AVPZ01000311.1	ENSCAPG00000009821.1	19393676	19565144	ANTXR1	8749	2081	116648	No_or_no_constitutive_exon
AACTGTGTGTACCTTTTCTTTGCCTCTTTATTATGTTTTATAGGGTGAAGTT	4130690	4130797	4130640	4130692	1	AVPZ01000322.1	ENSCAPG00000006768.1	4129978	4141440	SNRNP48	8749	2081	116648	No_or_no_constitutive_exon
CAAAGGAGGGCAAGGTACCTGAGACACATGGCCAGTGCTGGGTAACAGAGCA	6919974	6920139	6919924	6919976	1	AVPZ01000322.1	ENSCAPG00000006194.1	6896513	6920139	None	8749	2081	116648	No_or_no_constitutive_exon
CATCCTGGATGTGCACCCGCCTTGGATTCGCTTTCTGCTGTATGGGACAGAA	7450208	7450242	7450292	7450240	-1	AVPZ01000322.1	ENSCAPG00000016121.1	7450208	7451019	None	8749	2081	116648	No_or_no_constitutive_exon
TCTCTTTGATGCCATTTGAATGCTTTACAGGACAATCTGGGGGGCAACAGCC	12965485	12965678	12965728	12965676	-1	AVPZ01000322.1	ENSCAPG00000008603.1	12906071	12998904	KIF13A	8749	2081	116648	Yes
CCCAGCCCCTCATCCACTGTTTCTTACAGAAAGGATGGACTCAAGGGAAGCA	12906104	12906136	12906186	12906134	-1	AVPZ01000322.1	ENSCAPG00000008603.1	12906071	12998904	KIF13A	8749	2081	116648	No_or_no_constitutive_exon
CTAGAATTCAGTTGACACAGTACTAAGGATAATCCATGGGCTAAACAGAGGT	18968774	18968819	18968869	18968817	-1	AVPZ01000322.1	ENSCAPG00000000298.1	18967174	18972543	C6orf62	8749	2081	116648	No_or_no_constitutive_exon
TGAGTGATTTACACAAACAGCTTCATGTCATCTCCTGATGGGAAACTGAGGC	19704737	19704951	19704687	19704739	1	AVPZ01000322.1	ENSCAPG00000012101.1	19644076	19818393	CARMIL1	8749	2081	116648	No_or_no_constitutive_exon
ATGTATAGGCAGACCCACAGGATTGATCCATGCCTTGCTTGGGAATGCAGGA	19801338	19801790	19801288	19801340	1	AVPZ01000322.1	ENSCAPG00000012101.1	19644076	19818393	CARMIL1	8749	2081	116648	No_or_no_constitutive_exon
AGAGGACTACGGCAGAGAGGAGGGAGAGGAGGGCATCGAGGAGGGCGAAGAT	4328287	4328520	4328237	4328289	1	AVPZ01000333.1	ENSCAPG00000013649.1	4296825	4330982	DUSP27	8749	2081	116648	No_or_no_constitutive_exon
GGTCCAAGCCAGCCCACCACCAAAGTAAGCGGAGGGCTGGGAGAGTGGAGGG	4925159	4925207	4925257	4925205	-1	AVPZ01000333.1	ENSCAPG00000010903.1	4915256	4976448	ADCY10	8749	2081	116648	No_or_no_constitutive_exon
ACCCCCGGAATGGAAAAAACCCTCAGAAGTGCATAAAGAGATAGGGAAAGCC	4920974	4921244	4921294	4921242	-1	AVPZ01000333.1	ENSCAPG00000010903.1	4915256	4976448	ADCY10	8749	2081	116648	No_or_no_constitutive_exon
CGTTGGGAGGCATCAGAAGAAAAACATCAAAACCATGAGCTGGGCTAAAGAA	6704284	6704460	6704510	6704458	-1	AVPZ01000333.1	ENSCAPG00000015439.1	6696112	6713012	SELL	8749	2081	116648	No_or_no_constitutive_exon
ACTTTTCCTTCATACATTTCAAAATGTGCCGCTTTGCAGAAGTTGGGTAGAG	6841454	6841672	6841722	6841670	-1	AVPZ01000333.1	ENSCAPG00000011361.1	6830701	6860796	SCYL3	8749	2081	116648	No_or_no_constitutive_exon
GGGTAGGTTGCAAGAGGGAATCTTACCCAGCAAAAGAGGGGCTCAGAGAGCG	15936475	15936650	15936425	15936477	1	AVPZ01000333.1	ENSCAPG00000012406.1	15930228	15936882	None	8749	2081	116648	No_or_no_constitutive_exon
GAGAGTGGGGCATCCACCCTCCATCCCCAAGGGCATCGTCACTTGGGAAGAA	16515993	16516053	16516103	16516051	-1	AVPZ01000333.1	ENSCAPG00000002816.1	16515061	16537164	JCAD	8749	2081	116648	No_or_no_constitutive_exon
TAAAGAGTTAAAGTATAAAAATTAATTTGTCCTGAAATTTGGGATTGTAGGA	7586378	7586528	7586578	7586526	-1	AVPZ01000345.1	ENSCAPG00000017573.1	7571168	7604024	CCDC81	8749	2081	116648	No_or_no_constitutive_exon
GATGCAGATGGAGATGAGTTTGGTTTGGCTTTTGTTTAAACAATTGGGAGGA	14830376	14830388	14830326	14830378	1	AVPZ01000345.1	ENSCAPG00000003395.1	14713131	14848839	NARS2	8749	2081	116648	No_or_no_constitutive_exon
TGTTTTACCCATGGTTTAAGAAAGCTCTTGCAGTTATTCTCAGTGGGTAGGT	76434	76479	76529	76477	-1	AVPZ01000356.1	ENSCAPG00000011553.1	76434	77463	None	8749	2081	116648	No_or_no_constitutive_exon
GCATTCTAAAGACTGTGTTCTGCTTGCAGGAAGAACCCCCTGGGTGAAAGCA	1091430	1091470	1091520	1091468	-1	AVPZ01000356.1	ENSCAPG00000015290.1	1032347	1106704	ENPP3	8749	2081	116648	No_or_no_constitutive_exon
GAAAGCTTTCGCGTTCAGAGTTTTAGTTATCCAAAATACTTCAGGGGAAGAA	1077310	1077430	1077480	1077428	-1	AVPZ01000356.1	ENSCAPG00000015290.1	1032347	1106704	ENPP3	8749	2081	116648	No_or_no_constitutive_exon
GGCTCCGAACATCAGCAGTGAGTCAAAACTAACCAGACGGGACAGGTGAGAA	2407427	2407624	2407674	2407622	-1	AVPZ01000356.1	ENSCAPG00000006544.1	2395474	2479286	L3MBTL3	8749	2081	116648	No_or_no_constitutive_exon
TCAGTAACCCCAAAGAAGTAACATGTCTGTGCTTGGGCCGGGGGTTGCAGAG	3120440	3120651	3120701	3120649	-1	AVPZ01000356.1	ENSCAPG00000012673.1	3016267	3442823	LAMA2	8749	2081	116648	Yes
GGACCCTCTTGCTACCATCTAAGGATCACCCATGACAAAGGAGGGAGAAGGA	6584427	6584566	6584616	6584564	-1	AVPZ01000356.1	ENSCAPG00000014763.1	6567373	6611244	None	8749	2081	116648	No_or_no_constitutive_exon
CCCACCCGGTGGAGCAGCAGCCTGGTACAGGAGCGGGCGAGGGCTCAAAGGG	9329202	9329445	9329152	9329204	1	AVPZ01000356.1	ENSCAPG00000013347.1	9232402	9329445	TIAM2	8749	2081	116648	No_or_no_constitutive_exon
TAGTATATAGCATTCTGACTTATAAAGTTAGTAGCAGATAGATTTGGGAGAT	12035401	12035495	12035545	12035493	-1	AVPZ01000356.1	ENSCAPG00000015275.1	12028108	12074514	SERAC1	8749	2081	116648	Yes
ACATCAAGAAATTAACAATAACAAATGCTGGAGGGACTATGGGGGGAAAGAA	12331200	12331303	12331150	12331202	1	AVPZ01000356.1	ENSCAPG00000011680.1	12317772	12403942	TULP4	8749	2081	116648	No_or_no_constitutive_exon
TCCACCTGGCTGCTCTCAAGCCAGTTCTAGTCCACTTTCTGGGACAAGAGCC	12392348	12392378	12392298	12392350	1	AVPZ01000356.1	ENSCAPG00000011680.1	12317772	12403942	TULP4	8749	2081	116648	No_or_no_constitutive_exon
CTAACCCTAATTATCTCCTAAGTTACCATCTCCAAATACCATCTGGGGAGTT	12559253	12559325	12559203	12559255	1	AVPZ01000356.1	ENSCAPG00000006561.1	12518633	12586435	SYTL3	8749	2081	116648	No_or_no_constitutive_exon
CTGGGCTTGGGGTTCCTCCTCTGAGCCAGGGGCCAAAAAGAGGGTGCCAGAG	12521096	12521100	12521046	12521098	1	AVPZ01000356.1	ENSCAPG00000006561.1	12518633	12586435	SYTL3	8749	2081	116648	No_or_no_constitutive_exon
ATTGGATATGTTACAATTTATTATATCTGTCATTCTTGATTTCAGGGAAGTA	12575351	12575525	12575301	12575353	1	AVPZ01000356.1	ENSCAPG00000006561.1	12518633	12586435	SYTL3	8749	2081	116648	No_or_no_constitutive_exon
GACCCCACACAGTCATCTCTTCCATTTTCTTACCATGGAGGGGACTCAAGGA	12823510	12823612	12823662	12823610	-1	AVPZ01000356.1	ENSCAPG00000009832.1	12823359	12831194	TAGAP	8749	2081	116648	No_or_no_constitutive_exon
GACAGTGAGCAGAGACTCTGCCATGGCTTGGTGGGTGGTAGGCGTGGGAGTG	377096	377227	377277	377225	-1	AVPZ01000367.1	ENSCAPG00000018029.1	339518	377979	PHF2	8749	2081	116648	Yes
TCGGGTGGTTGTGCTATCAGGAGTGACTGTGAGGAGTGGAGGGGCCAGAGCC	656561	656589	656639	656587	-1	AVPZ01000367.1	ENSCAPG00000015745.1	639074	745812	WNK2	8749	2081	116648	No_or_no_constitutive_exon
TGCCACAGCAGAGGACGTCCACCCAAATGCTGGCCCACTGGGGGCACCAGGC	893057	893311	893361	893309	-1	AVPZ01000367.1	ENSCAPG00000002294.1	858242	893507	FGD3	8749	2081	116648	No_or_no_constitutive_exon
CGCTCAGGATACAAAGATGCTCAGAAATTCAAACTCCTCCTCAGGGTGAGGG	4567007	4567262	4566957	4567009	1	AVPZ01000367.1	ENSCAPG00000004892.1	4549350	4567262	FBP2	8749	2081	116648	No_or_no_constitutive_exon
AGCTAGGCCCCAAGGGAGTCTGCTGGAGCCAGCCCGAGGGACTTGGGGAGCT	5161585	5161611	5161535	5161587	1	AVPZ01000367.1	ENSCAPG00000017012.1	5155585	5162630	STIP1	8749	2081	116648	No_or_no_constitutive_exon
GGAGTTGATGCTAGTTGTCTCCTGTCTCTCCCCTTCCCTGGGCTGGGCAGGT	5523635	5523797	5523847	5523795	-1	AVPZ01000367.1	ENSCAPG00000008332.1	5480844	5544836	NRXN2	8749	2081	116648	No_or_no_constitutive_exon
CCCAGCAATGCCCCACCCTGACCCAGTGTCTCCTCCCTACTGTGGGGCAGGT	5508130	5508321	5508371	5508319	-1	AVPZ01000367.1	ENSCAPG00000008332.1	5480844	5544836	NRXN2	8749	2081	116648	No_or_no_constitutive_exon
TCCTCTAGGCCTCCCAGACAAGGCTGCCTTCCTAGAAACTGGGTGACCAGCC	5495516	5495540	5495590	5495538	-1	AVPZ01000367.1	ENSCAPG00000008332.1	5480844	5544836	NRXN2	8749	2081	116648	No_or_no_constitutive_exon
ACAGCCTCTTGCCCAGGCACCCGCCTGCCAACTGTTCTCTAGGGCTGCAGGG	5494412	5494738	5494788	5494736	-1	AVPZ01000367.1	ENSCAPG00000008332.1	5480844	5544836	NRXN2	8749	2081	116648	No_or_no_constitutive_exon
AATGGCATCAAGCAGTGAGTTTGCTTCTGTAGACTTGCTGGGGCTCAGAGGT	5666129	5666309	5666359	5666307	-1	AVPZ01000367.1	ENSCAPG00000002165.1	5659360	5675066	CDC42BPG	8749	2081	116648	No_or_no_constitutive_exon
CAGGCCCGCCCAACCGAAAGGGAGTTTACCTCTTGGCAGGGGAAACTGAGGC	5674931	5674959	5675009	5674957	-1	AVPZ01000367.1	ENSCAPG00000002165.1	5659360	5675066	CDC42BPG	8749	2081	116648	No_or_no_constitutive_exon
GAGGCCTGCCTGTTTTGCAGTTCCTGGCTTTCCTAAGGTGAGAGAGGGAGTT	5673941	5674080	5674130	5674078	-1	AVPZ01000367.1	ENSCAPG00000002165.1	5659360	5675066	CDC42BPG	8749	2081	116648	No_or_no_constitutive_exon
GGGGGCAACGGAGGACCAGAGTCCTACCCTGTGGCCTCGGGAGCAGTGAGGA	5700470	5700608	5700658	5700606	-1	AVPZ01000367.1	ENSCAPG00000013946.1	5685075	5700754	EHD1	8749	2081	116648	No_or_no_constitutive_exon
GTGTAACTGTGGGCATCTTTTCTCCCCCAGGGAGAGTAGGTGGGTGGCAGCT	5730267	5730422	5730472	5730420	-1	AVPZ01000367.1	ENSCAPG00000005677.1	5717226	5732424	ATG2A	8749	2081	116648	No_or_no_constitutive_exon
AGGTTCATGCCGGTCAGAAACTGGGTGCTGACGGGCGCTTTGGGGAACAGGT	5976931	5977017	5976881	5976933	1	AVPZ01000367.1	ENSCAPG00000017091.1	5971409	5987033	CAPN1	8749	2081	116648	Yes
GGGCTTGGAGGCTGGGGCTGAGGTGGGGCAGCTCCCAAGGGTGGGTCAAGGG	5983126	5983376	5983076	5983128	1	AVPZ01000367.1	ENSCAPG00000017091.1	5971409	5987033	CAPN1	8749	2081	116648	Yes
GGGCCAAACAGGACTGCTGCCTCCCTCTCCCTCTAGGGCCAGCCCAGGAGAC	6505829	6506068	6506118	6506066	-1	AVPZ01000367.1	ENSCAPG00000017379.1	6500160	6506199	EFEMP2	8749	2081	116648	No_or_no_constitutive_exon
CTCTTCACTGACCCTGTAGTTCCAGGCGGTCCAGGTAAGAGGGGTGCCAGGG	6897456	6897714	6897406	6897458	1	AVPZ01000367.1	ENSCAPG00000012032.1	6897238	6901842	KLC2	8749	2081	116648	No_or_no_constitutive_exon
GGAGTGTGGGGGTCAAAGCCAGTCCCAAGGACAGTGGGGGACAGTACAAGGC	6954113	6954203	6954253	6954201	-1	AVPZ01000367.1	ENSCAPG00000016595.1	6954113	6958411	RIN1	8749	2081	116648	No_or_no_constitutive_exon
ATAGCGTGTGTGCCAGTGCCCTGATCCTGACTGTGGGTGTGGGGCCGCAGAG	6961666	6961759	6961809	6961757	-1	AVPZ01000367.1	ENSCAPG00000017790.1	6960096	6963268	BRMS1	8749	2081	116648	No_or_no_constitutive_exon
GTGATATTGAAGGCTTCCCTGCCTGTATGCTGAGGGCAGGGACTGAAAAGAC	7178554	7178610	7178504	7178556	1	AVPZ01000367.1	ENSCAPG00000011449.1	7173488	7180031	CCS	8749	2081	116648	No_or_no_constitutive_exon
GACTCTTGCATGGTTCTTCCCAAGGTGATAATAGGGTAGGGCTGGGTGAGGT	7174435	7174648	7174385	7174437	1	AVPZ01000367.1	ENSCAPG00000011449.1	7173488	7180031	CCS	8749	2081	116648	No_or_no_constitutive_exon
CCAGTCCTTTGCAAGGCTTTTAGTGTATCCTTTTCTATGGGTGGGGTCAGAC	7254168	7254429	7254479	7254427	-1	AVPZ01000367.1	ENSCAPG00000017405.1	7246628	7278293	SPTBN2	8749	2081	116648	Yes
CAAGCAAGAGAAGCTAGGAAGAAGCCTCCAAGTACACCTAGCTGGGGCAGGG	7261674	7262479	7262529	7262477	-1	AVPZ01000367.1	ENSCAPG00000017405.1	7246628	7278293	SPTBN2	8749	2081	116648	No_or_no_constitutive_exon
CCCTTGAGTTGTCCTCTCGGGAGCAGGAAGAGCGGGATCGTCGGGGGCAGCA	7788427	7788489	7788377	7788429	1	AVPZ01000367.1	ENSCAPG00000009211.1	7777865	7788589	ANKRD13D	8749	2081	116648	No_or_no_constitutive_exon
GCAGCTGTCGCTCACCGAGCACTGAGCCACATGGCCCTTGGAGGGCTAAGGC	7788506	7788569	7788456	7788508	1	AVPZ01000367.1	ENSCAPG00000009211.1	7777865	7788589	ANKRD13D	8749	2081	116648	No_or_no_constitutive_exon
TCTGTACTGCAGCCCTTACTGAGCATTTGTGATGGACCCTGCTGGGGAAGGC	8152360	8152523	8152310	8152362	1	AVPZ01000367.1	ENSCAPG00000010060.1	8150112	8159674	ALDH3B1	8749	2081	116648	No_or_no_constitutive_exon
TCAGGGAGTCCTTGCTGTTTCCAAAGTGCTGGGCTGGGTGTATGGGCAAGGT	8180773	8180887	8180937	8180885	-1	AVPZ01000367.1	ENSCAPG00000016097.1	8180773	8211846	None	8749	2081	116648	No_or_no_constitutive_exon
AGATCCTCACCTTTCTTCCCCAGTTTCCTTTCCTGTGTGGGTAGAGGAAGGT	8889423	8889631	8889373	8889425	1	AVPZ01000367.1	ENSCAPG00000001471.1	8888607	8911893	IGHMBP2	8749	2081	116648	No_or_no_constitutive_exon
CGAGGTGCATTACTGTGAGCAAGAGGGGCCACGGAGGGTCAGCAGCAGAGCT	8908380	8908593	8908330	8908382	1	AVPZ01000367.1	ENSCAPG00000001471.1	8888607	8911893	IGHMBP2	8749	2081	116648	No_or_no_constitutive_exon
CCCAATGGCGTCAAAATCCCAGCCCAGCGTTCCCAAAATTGGGAACCCAGGA	10933654	10933706	10933756	10933704	-1	AVPZ01000367.1	ENSCAPG00000014526.1	10923542	10933758	DHCR7	8749	2081	116648	No_or_no_constitutive_exon
GCGGCCAGGCCAGGGCCACCCTCTGTTCTGACCTGTCCCTGGGTGATCAGGT	11702882	11702990	11703040	11702988	-1	AVPZ01000367.1	ENSCAPG00000010171.1	11696862	11716692	SLC22A18	8749	2081	116648	No_or_no_constitutive_exon
GGGATGCCATCCCATTCACTGTCCCTTGGTCTCAGGGGCAAATGGCTGAGAC	11993182	11993205	11993255	11993203	-1	AVPZ01000367.1	ENSCAPG00000009589.1	11765123	12025334	KCNQ1	8749	2081	116648	Yes
GCCTGCCTCTCACCGGGCCTCTTCTGCTCCTTTGTACTGGCACAGGGCAGAA	12097779	12098033	12097729	12097781	1	AVPZ01000367.1	ENSCAPG00000016493.1	12089448	12104156	TRPM5	8749	2081	116648	No_or_no_constitutive_exon
CACCTGGCCTGTCCCAACACCATGGGACAAGGTGTGTGCCAAGGGGTGAGGA	12102202	12102420	12102152	12102204	1	AVPZ01000367.1	ENSCAPG00000016493.1	12089448	12104156	TRPM5	8749	2081	116648	No_or_no_constitutive_exon
GTCCTGGGCATCTGGGTACCTGCCATTTTTGGAAACAGGTAGGGGCGCAGGG	12102971	12103001	12102921	12102973	1	AVPZ01000367.1	ENSCAPG00000016493.1	12089448	12104156	TRPM5	8749	2081	116648	No_or_no_constitutive_exon
GCAGGGCTCTGTTCCTGAGGTGGGTGGGGGGTTGGCACCTGGGTCTGGAGGG	12102882	12102921	12102832	12102884	1	AVPZ01000367.1	ENSCAPG00000016493.1	12089448	12104156	TRPM5	8749	2081	116648	No_or_no_constitutive_exon
AGCTGGTAGCACTCAAGGAGAGAATTGTGAGTGTGGCCACCTGGGTGGAGGC	12581718	12581730	12581780	12581728	-1	AVPZ01000367.1	ENSCAPG00000014239.1	12577616	12591399	TNNT3	8749	2081	116648	No_or_no_constitutive_exon
GAGGCCCCTAAGAAGGTGCGAGTGGCTGGGCCTGGGGTGGGGGCCGGCAGTG	12886182	12886203	12886253	12886201	-1	AVPZ01000367.1	ENSCAPG00000011234.1	12880952	12890832	CC2D1A	8749	2081	116648	Yes
GGCACACGGGTGGCCCGGGTGCCTTCGAGGGCGATGCACCGCGCCGGGAGGA	13105870	13105899	13105820	13105872	1	AVPZ01000367.1	ENSCAPG00000017576.1	13047777	13200715	CACNA1A	8749	2081	116648	No_or_no_constitutive_exon
GACCAGCGGGTGGGGTGGGGCCCTGGGCAGCGCTGGCCGGGAGCATGCAGCG	13176050	13176090	13176000	13176052	1	AVPZ01000367.1	ENSCAPG00000017576.1	13047777	13200715	CACNA1A	8749	2081	116648	No_or_no_constitutive_exon
TGAGCCTCTGTCATCACTGACAAACTCCTCCCTAAACCAGTAGGGAAGAGAG	13307144	13307346	13307396	13307344	-1	AVPZ01000367.1	ENSCAPG00000015302.1	13304141	13307452	RAD23A	8749	2081	116648	No_or_no_constitutive_exon
TTCCTCCACCTCCATTGCCAGCCACCAGCTGCCAGCACTGGAGGGGAAAGCA	13335423	13335563	13335373	13335425	1	AVPZ01000367.1	ENSCAPG00000006390.1	13332139	13338083	None	8749	2081	116648	Yes
GAACGACTTTGACACTATCAAGCTCATCAGCAACGGCGCCTATGGGTGAGCC	13369153	13369174	13369224	13369172	-1	AVPZ01000367.1	ENSCAPG00000017421.1	13355653	13379538	MAST1	8749	2081	116648	No_or_no_constitutive_exon
TGTGCCAGAGGCCACGCCACGTACCGTCCCGGGGCCGCTCGGGGTTGCAGGT	13470217	13470323	13470167	13470219	1	AVPZ01000367.1	ENSCAPG00000015700.1	13457766	13470906	TNPO2	8749	2081	116648	No_or_no_constitutive_exon
GACAACAGTTCGGTGAGATAAAGTACGAGGGGCTCTAGCTGGGGTGTGAGGC	13477220	13477365	13477170	13477222	1	AVPZ01000367.1	ENSCAPG00000010978.1	13477167	13479209	None	8749	2081	116648	No_or_no_constitutive_exon
CCAGGAATGTGCCTCTGCACACTGACGCAGTGGGCCATGCCAGGGACGAGTC	14859259	14859493	14859209	14859261	1	AVPZ01000367.1	ENSCAPG00000016852.1	14850136	14860184	CAMSAP3	8749	2081	116648	No_or_no_constitutive_exon
GCGGGCAGCTCCACTCTGACCTGTTTATGTCTCTCTCAGGGAATATCAAGCA	15202463	15202497	15202547	15202495	-1	AVPZ01000367.1	ENSCAPG00000014498.1	15194719	15212347	None	8749	2081	116648	No_or_no_constitutive_exon
AGTTGGCTGCTCACAGCCTTTCCCTGTGCCTGCAGTTTCACCGGGAGAAGGC	15194719	15194739	15194789	15194737	-1	AVPZ01000367.1	ENSCAPG00000014498.1	15194719	15212347	None	8749	2081	116648	No_or_no_constitutive_exon
ATGATGACCTGTGCTTCTCTGTTTTCTCTCCACCTGACCTGGGCGCACAGCA	6490575	6490698	6490525	6490577	1	AVPZ01000389.1	ENSCAPG00000012791.1	6489989	6501069	MTURN	8749	2081	116648	No_or_no_constitutive_exon
GTCTGCACTCATAATGTTATTTAAACATTGCACATTCCTGTGGTGGGCAGTG	7338436	7338441	7338386	7338438	1	AVPZ01000389.1	ENSCAPG00000017122.1	7315199	7354703	ADCYAP1R1	8749	2081	116648	Yes
CGGACTCTAGGGAAGGTCCCTGGGAAGCCACTGTGCTGGGGTGGGCGGAGAT	7350780	7350788	7350730	7350782	1	AVPZ01000389.1	ENSCAPG00000017122.1	7315199	7354703	ADCYAP1R1	8749	2081	116648	No_or_no_constitutive_exon
AGGAAGGATCAAACAGTAGTTCCCTTGGCAGGGAAAGGGGCGGGGGAAAGTT	10919258	10919507	10919208	10919260	1	AVPZ01000389.1	ENSCAPG00000005716.1	10780040	10930548	PLXNA4	8749	2081	116648	No_or_no_constitutive_exon
TAATACTTTTTTTCTCTTCTTAAAGTTCCACTCTTGTCGTGGGGGCCCAGTT	11624299	11624384	11624434	11624382	-1	AVPZ01000389.1	ENSCAPG00000005964.1	11530927	11634846	None	8749	2081	116648	No_or_no_constitutive_exon
AGATCTATGAGTTCCAGGATGGGAAGTGAGAATGGGCAGGGTGACATGAGGT	15008703	15008799	15008653	15008705	1	AVPZ01000389.1	ENSCAPG00000011755.1	15007511	15015630	NXF1	8749	2081	116648	No_or_no_constitutive_exon
AGGCTAGGTGGGGGTCAGCAGGAGAGTGGGCCAGTGGGGGAACCCGGGAGAA	15123993	15124391	15123943	15123995	1	AVPZ01000389.1	ENSCAPG00000000255.1	15079027	15125187	None	8749	2081	116648	No_or_no_constitutive_exon
CGCTGAGCTAAATTCCCAGCCCCGGTTTCTTCCTTTTCATCTTAGGGGAGTT	15138135	15138248	15138085	15138137	1	AVPZ01000389.1	ENSCAPG00000004083.1	15138050	15142403	MTA2	8749	2081	116648	No_or_no_constitutive_exon
GCTCAGAGGACCCCTACGATGACCACCTGTACGTGTTCATCACTGGGGAGGA	2967014	2967123	2966964	2967016	1	AVPZ01000378.1	ENSCAPG00000004535.1	2834391	3009051	None	8749	2081	116648	No_or_no_constitutive_exon
AGTCTGAATAATGTTACTGAATATACTGTTTTTTCCTGGGTAAAATATAGGT	5971475	5971604	5971425	5971477	1	AVPZ01000378.1	ENSCAPG00000001515.1	5883543	6007952	GSTCD	8749	2081	116648	Yes
TGGCCCTACTACTAATTGAAATATTCTTTCTTTCTTTCCTATTGGGAAAGGG	8303515	8303560	8303610	8303558	-1	AVPZ01000378.1	ENSCAPG00000004418.1	8268051	8368617	COL25A1	8749	2081	116648	No_or_no_constitutive_exon
CACAGTGTAGGACAGGCCAATGTATAGAACAACATTAGCTCAGTGGGAAGAC	8807566	8807900	8807516	8807568	1	AVPZ01000378.1	ENSCAPG00000009794.1	8782424	8833263	SEC24B	8749	2081	116648	No_or_no_constitutive_exon
GTGTGAATAACGTGAGCGCTGACAATTCTGTTTCTGCAGGGTCAGGGCAGCC	9196653	9196785	9196603	9196655	1	AVPZ01000378.1	ENSCAPG00000007258.1	9131749	9196854	EGF	8749	2081	116648	Yes
GAAAATCCAAGAGGCTCAGGACAAACAAGAGCAGCCCTTCACGGGGGGAGAA	11029042	11029281	11028992	11029044	1	AVPZ01000378.1	ENSCAPG00000014432.1	11002816	11048252	None	8749	2081	116648	No_or_no_constitutive_exon
GGCTGGGACTGGACTTTGCACTGTAGTGTGGGGGTGGGAGGAGGAGACAGCG	878605	878633	878555	878607	1	AVPZ01000400.1	ENSCAPG00000008110.1	873407	878633	RALY	8749	2081	116648	No_or_no_constitutive_exon
TCATGCATGGAGATATGGACCAAAAGGAATGAGATGTGATCATGAGGGAGTT	1712457	1712630	1712680	1712628	-1	AVPZ01000400.1	ENSCAPG00000000231.1	1712366	1713333	None	8749	2081	116648	No_or_no_constitutive_exon
AGCAGTCTCATGTACATGGTGAGTGACGCTGCATCCATTGGGCGGTTGAGAC	2315676	2315700	2315626	2315678	1	AVPZ01000400.1	ENSCAPG00000006351.1	2311019	2320273	ERGIC3	8749	2081	116648	No_or_no_constitutive_exon
TCAGGCGTGCACAGCTCCCGCCCCCGTGAACGTGTCCTGGCGGGTGACAGGA	3899598	3899765	3899548	3899600	1	AVPZ01000400.1	ENSCAPG00000006808.1	3899098	3912333	SRC	8749	2081	116648	Yes
CCTTTGTGGCCTCAGAGTGAGTTGGGGTGGAAGACCCAGGGGAAAATGAGAC	7573014	7573128	7572964	7573016	1	AVPZ01000400.1	ENSCAPG00000009850.1	7571138	7582670	PLCG1	8749	2081	116648	No_or_no_constitutive_exon
CTTTTCTCTCAGGCTGGGCTGGGTGGCCAAGGGTGGGTTAACTGGGACAGGG	7767835	7767910	7767785	7767837	1	AVPZ01000400.1	ENSCAPG00000014055.1	7764196	7775224	LPIN3	8749	2081	116648	Yes
GGATTCAAGGGGGACCCATATGCAATGTAAGGAAGATTTGTGGGGTGCAGAA	7771658	7771785	7771608	7771660	1	AVPZ01000400.1	ENSCAPG00000014055.1	7764196	7775224	LPIN3	8749	2081	116648	No_or_no_constitutive_exon
ATCTCTCTGCTGCCATGCTTGACGGAGGCGTGGATGGGCAGGGCTTAGAGAC	7777439	7778441	7778491	7778439	-1	AVPZ01000400.1	ENSCAPG00000010296.1	7777439	7781672	EMILIN3	8749	2081	116648	Yes
GCAGTCGTTCATGGTGACTGCAAGCAACAAGAGCGAAAGGGCAAAAATAGAA	7874814	7874851	7874901	7874849	-1	AVPZ01000400.1	ENSCAPG00000000513.1	7815133	7959721	CHD6	8749	2081	116648	No_or_no_constitutive_exon
ACGGACCAGTCTCTACACAGCGCTCTGTTCGTTCCCCCCGAGGGGCCTAGGT	9779404	9779496	9779354	9779406	1	AVPZ01000400.1	ENSCAPG00000002028.1	9768094	9793415	L3MBTL1	8749	2081	116648	No_or_no_constitutive_exon
AGCATGAATAAGGACCTGGGTTCAATCTCTAGTATCACAAAAGGGAAAAGGG	10286536	10286562	10286612	10286560	-1	AVPZ01000400.1	ENSCAPG00000006716.1	10281742	10290174	OSER1	8749	2081	116648	No_or_no_constitutive_exon
GCCATCACATTCAGGTAGGCCAGGCCTGGGATGAGCTGGGGTTTGGAGAGGA	12427478	12427523	12427573	12427521	-1	AVPZ01000400.1	ENSCAPG00000007551.1	12427029	12444317	ZNF335	8749	2081	116648	Yes
GCAGGCTTCCCTGTCATTCGCCATCTCCCTGCCACACGCTGTCAGGGAAGAG	12804446	12804486	12804536	12804484	-1	AVPZ01000400.1	ENSCAPG00000013341.1	12784677	12809141	ELMO2	8749	2081	116648	No_or_no_constitutive_exon
GATATAATCCGAAGGGTATTCAGAGATTTTTTAGTCTTAATGATGGGCAGTC	13704814	13704845	13704764	13704816	1	AVPZ01000400.1	ENSCAPG00000017915.1	13697861	13726808	NCOA3	8749	2081	116648	No_or_no_constitutive_exon
GCCAGGAAGCGCCCGGCGAGGACCCCAGCGGTGACGGGGCCCAGGAGGAGGA	14356517	14356560	14356610	14356558	-1	AVPZ01000400.1	ENSCAPG00000012739.1	14336780	14428468	PREX1	8749	2081	116648	No_or_no_constitutive_exon
TTTTTGTCGGAACCTTTAAAAATTTAAATTTCCTGGGGCTGGGGATTTAGTT	14604506	14604544	14604456	14604508	1	AVPZ01000400.1	ENSCAPG00000014008.1	14587645	14659182	ARFGEF2	8749	2081	116648	No_or_no_constitutive_exon
CTGGGGCCCTTTGGGATGGGAGCAAATAGCTGTGTAGGGAGAAGATGTAGTG	13748109	13748151	13748201	13748149	-1	AVPZ01000411.1	ENSCAPG00000009116.1	13710901	13788121	FRMPD3	8749	2081	116648	No_or_no_constitutive_exon
GATGTCCTCTGAAAATGTGGATGGGAAGCCAAATAATCTTGGGGAGAGAGGA	2570528	2570736	2570786	2570734	-1	AVPZ01000422.1	ENSCAPG00000005868.1	2386403	2655389	SLC4A4	8749	2081	116648	No_or_no_constitutive_exon
GAGTCCTCCAGCTCAGTGACAGTTGCTGGTATGAGTTAGCAGGGCAGGAGCT	4211776	4212063	4212113	4212061	-1	AVPZ01000422.1	ENSCAPG00000009653.1	4189903	4212745	None	8749	2081	116648	No_or_no_constitutive_exon
AACCAATGGGATTAATGAGGAAAGGTTTTTAACTTATGATTGGGGATCAGTA	10501770	10501790	10501720	10501772	1	AVPZ01000422.1	ENSCAPG00000014138.1	10500513	10513589	ACTL6A	8749	2081	116648	No_or_no_constitutive_exon
TGGGCTGGGGCACCGTGGCGGGTAGGTACCTTGGAGGCTGGGTGCCAGAGCC	13882205	13882229	13882155	13882207	1	AVPZ01000422.1	ENSCAPG00000002427.1	13863994	13899826	None	8749	2081	116648	Yes
GGGTATGGTGGTACATACCTGTAATGCCAGGAGTCGGGAGGCTGAGATAGGT	3775021	3775062	3774971	3775023	1	AVPZ01000433.1	ENSCAPG00000015384.1	3682338	3897360	USP34	8749	2081	116648	Yes
AAAGGTCTGTTTCTTTGAGTGTCCTTTTTTTGGATGGGGTGGTGAGACAGGA	3811768	3811779	3811718	3811770	1	AVPZ01000433.1	ENSCAPG00000015384.1	3682338	3897360	USP34	8749	2081	116648	No_or_no_constitutive_exon
GTGCCAGAGACTGCAGGGATCTATGAAACAGACCGAGACGGGTACAACAGAG	1153722	1153758	1153672	1153724	1	AVPZ01000444.1	ENSCAPG00000010274.1	1153211	1153758	None	8749	2081	116648	Yes
GATTCAAACATAAATCATACATGTTCCTCATTGCTACAAAAGGGCCTAAGAA	3333964	3334165	3334215	3334163	-1	AVPZ01000444.1	ENSCAPG00000001461.1	3305156	3457359	MDN1	8749	2081	116648	No_or_no_constitutive_exon
ACAAGACATCTAGTATGTTTGCAGAAAAAGGAATTTGAACATTTGGGAAGAA	10362245	10362273	10362195	10362247	1	AVPZ01000444.1	ENSCAPG00000000114.1	10338482	10474484	KLHL32	8749	2081	116648	No_or_no_constitutive_exon
ATTAAATTAAAATTTTGTCACACAAATGCTGGAAGGGCTGTAGGGAAAAGGG	10611771	10611811	10611861	10611809	-1	AVPZ01000444.1	ENSCAPG00000005020.1	10611771	10614450	None	8749	2081	116648	No_or_no_constitutive_exon
TTCTCATGGAAAGCACATCACTTAATGTGGCATATAGGAAGGGAGCCAAGTG	239155	239354	239105	239157	1	AVPZ01000456.1	ENSCAPG00000010772.1	95790	246380	ARAP2	8749	2081	116648	No_or_no_constitutive_exon
TTTTAAATTATGTTCTGTAACTGCAGCCTTGTTGCGGTGGGACAGGTTAGTA	8076282	8076472	8076522	8076470	-1	AVPZ01000456.1	ENSCAPG00000007602.1	7996235	8077442	None	8749	2081	116648	No_or_no_constitutive_exon
AGGCACAGGTCTGGGGACTGCATTGAATGAGGGCACATCTGGGGTTGCAGAT	9787699	9787872	9787649	9787701	1	AVPZ01000456.1	ENSCAPG00000003111.1	9758443	9814112	CCDC149	8749	2081	116648	No_or_no_constitutive_exon
GCATGTTTTCTTCCAGATGAGTTGCAATGAACTGGCTTCTGAAGGGGTAGCA	839718	840198	839668	839720	1	AVPZ01000478.1	ENSCAPG00000008544.1	839694	840408	C21orf62	8749	2081	116648	No_or_no_constitutive_exon
ATGATTGAAGTAAAAACTCATCCTCCTTTGTCTCTCAACAGGGTGGAAAGTT	937501	937658	937451	937503	1	AVPZ01000478.1	ENSCAPG00000014483.1	912074	975109	SYNJ1	8749	2081	116648	No_or_no_constitutive_exon
CTTGTTTCAGTTGTCAGTTTGTCATTTTTCTTTGATCTTTTGGGATGTAGGT	4680534	4680638	4680688	4680636	-1	AVPZ01000478.1	ENSCAPG00000014860.1	4666377	4685936	USP16	8749	2081	116648	No_or_no_constitutive_exon
GTTTTCTGTTGAATTTATATATATTTTTAATTCACTGTGAAGGGATTGAGCC	7695744	7695982	7696032	7695980	-1	AVPZ01000478.1	ENSCAPG00000010411.1	7683381	7701576	GABPA	8749	2081	116648	No_or_no_constitutive_exon
GGACATGGGGAGGAGCAGGTGGGTACCAAGAGGAGATAGCTGGGCTAGAGCT	10079446	10079452	10079396	10079448	1	AVPZ01000478.1	ENSCAPG00000011873.1	10071646	10091243	KMT2B	8749	2081	116648	No_or_no_constitutive_exon
CCCCATACTCTTTATAAATTGGATCTTAATTTCTATCCTGAGGGGCTGAGGA	10190092	10190153	10190203	10190151	-1	AVPZ01000478.1	ENSCAPG00000010021.1	10181168	10195855	None	8749	2081	116648	No_or_no_constitutive_exon
CTGAGACATCGCACTGAGGGTGAGTAGATACCCACTTCCTGATGGGCTAGAG	10181832	10181842	10181892	10181840	-1	AVPZ01000478.1	ENSCAPG00000010021.1	10181168	10195855	None	8749	2081	116648	No_or_no_constitutive_exon
AAACTTGCAACGATCCTCCTGCCTCAGCTTCCTGAGTGCTGGGATTACAGTT	10206892	10207001	10206842	10206894	1	AVPZ01000478.1	ENSCAPG00000011773.1	10200999	10207476	KIRREL2	8749	2081	116648	No_or_no_constitutive_exon
AAAAAGGAACATGACCAGTGTGTGGGGGGGTAGCAGGGGCTGGGTAGTAGGC	10211381	10211542	10211331	10211383	1	AVPZ01000478.1	ENSCAPG00000015733.1	10211200	10218296	APLP1	8749	2081	116648	No_or_no_constitutive_exon
CATGTTTGGGCCCACACGTATTCCCAATCTGTGTGGGGAGCGCAGGGGAGCA	10410592	10410640	10410542	10410594	1	AVPZ01000478.1	ENSCAPG00000013944.1	10379532	10414670	None	8749	2081	116648	No_or_no_constitutive_exon
TATAGGTTTGCACCACCCCACCTGGCTTGTGCGGGGGTGGCGTGGGGGAGGT	10423537	10423649	10423699	10423647	-1	AVPZ01000478.1	ENSCAPG00000011296.1	10422941	10423731	POLR2I	8749	2081	116648	No_or_no_constitutive_exon
CTATTGTAATCGTTTAGTTTAGAAATAAAAGCATGGGGCCAGGGATTTAGCT	10542783	10542825	10542875	10542823	-1	AVPZ01000478.1	ENSCAPG00000014773.1	10542783	10550021	None	8749	2081	116648	No_or_no_constitutive_exon
AGACAAGCCGTATGTCTGTGATAGTGAGTCCTGCAGAGGGAGAAAGAGAGAG	11864186	11864312	11864362	11864310	-1	AVPZ01000478.1	ENSCAPG00000009316.1	11860629	11867714	DPF1	8749	2081	116648	No_or_no_constitutive_exon
GCAGATCTCTGGCAGAGGTGGGTGGTGTGATCCTGGAGGCCAGGGTGGAGGC	11864151	11864174	11864224	11864172	-1	AVPZ01000478.1	ENSCAPG00000009316.1	11860629	11867714	DPF1	8749	2081	116648	No_or_no_constitutive_exon
GTGAATTGGGGTCCCTAGGGCCTCCTTGCAGGTATCAGAGAGGGATTTAGAC	11941687	11941780	11941830	11941778	-1	AVPZ01000478.1	ENSCAPG00000013358.1	11941687	11943887	YIF1B	8749	2081	116648	No_or_no_constitutive_exon
ACAGGGACTCTTGAGGGCAGAAGGTTTCCAAGGCTGTGCCGTAGGGGCAGAA	11990204	11990368	11990154	11990206	1	AVPZ01000478.1	ENSCAPG00000016542.1	11974503	12001245	CATSPERG	8749	2081	116648	No_or_no_constitutive_exon
GAGAGGGGGACTTGAGAAATCTCGGGCCCACACTGTGGTGTCTGAGGGAGGA	12067704	12067901	12067654	12067706	1	AVPZ01000478.1	ENSCAPG00000008820.1	12063123	12170969	RYR1	8749	2081	116648	Yes
TGAGTCGCATGCCCACCACTTCCTGCAGGTGGACACACGGGCGCTGGGAGCG	12091878	12091953	12091828	12091880	1	AVPZ01000478.1	ENSCAPG00000008820.1	12063123	12170969	RYR1	8749	2081	116648	No_or_no_constitutive_exon
TGTCCTGAGGCTCATGAGACCTCCTGACCTCCTGGGGGGGCGGGGGCCAGGC	12100608	12100795	12100558	12100610	1	AVPZ01000478.1	ENSCAPG00000008820.1	12063123	12170969	RYR1	8749	2081	116648	Yes
CTAGCCACATAGTCAAGAATTTTCCTTTCATGGCACTTGGGAGGAGACAGAG	12106225	12106445	12106175	12106227	1	AVPZ01000478.1	ENSCAPG00000008820.1	12063123	12170969	RYR1	8749	2081	116648	Yes
GGAGAATCATAGCCCCACTTTTTTCTAGTGGGACATGGGTGGGGTGAAAGAA	12157477	12157505	12157427	12157479	1	AVPZ01000478.1	ENSCAPG00000008820.1	12063123	12170969	RYR1	8749	2081	116648	No_or_no_constitutive_exon
CCCCAACCCCAGCCATATGTGCCTGGCCTGACACTCTCCTGGGTGGGCAGGT	12166249	12166380	12166199	12166251	1	AVPZ01000478.1	ENSCAPG00000008820.1	12063123	12170969	RYR1	8749	2081	116648	Yes
TCATAGCCCCACTTTTTTCTAGTGGGACATGGGTGGGGTGAAAGAAGAAGGG	12157483	12157505	12157433	12157485	1	AVPZ01000478.1	ENSCAPG00000008820.1	12063123	12170969	RYR1	8749	2081	116648	No_or_no_constitutive_exon
TGATGCTGGGGAGGTCAAGCTGGGTAAGTACAACTGGTGGGAGTGCACAGGG	12186560	12186686	12186736	12186684	-1	AVPZ01000478.1	ENSCAPG00000006052.1	12176151	12190607	MAP4K1	8749	2081	116648	No_or_no_constitutive_exon
AAAGCTGATGGGACTGTATGTTCTCCACAGCCTGTGCCATATACGGGGAGAC	12340866	12340936	12340986	12340934	-1	AVPZ01000478.1	ENSCAPG00000004465.1	12340283	12346437	LGALS4	8749	2081	116648	No_or_no_constitutive_exon
GTCTTTCAGCTGGCCAGTACTGAGTAGGAGTACGTGACGGAGGGAGACAGTT	2296913	2297112	2296863	2296915	1	AVPZ01000467.1	ENSCAPG00000014794.1	2129901	2338176	ZFAT	8749	2081	116648	No_or_no_constitutive_exon
GATGCCCGGGTGTGTGATGATGTTCTGGAATCCAATGCCCAGGGCTGCAGCC	3597067	3597111	3597161	3597109	-1	AVPZ01000467.1	ENSCAPG00000014661.1	3475414	3671154	TG	8749	2081	116648	No_or_no_constitutive_exon
CCTCCCGCTGTCCCCTTCCCCAGGCACCACTTTGTTCCGCTCGGAGGGAGGA	3564649	3564845	3564895	3564843	-1	AVPZ01000467.1	ENSCAPG00000014661.1	3475414	3671154	TG	8749	2081	116648	No_or_no_constitutive_exon
GTCGACACCAAAGACTTCTGAAACTCAGGCACCCTGGGTACAAACCAGAGAA	5545754	5545821	5545704	5545756	1	AVPZ01000467.1	ENSCAPG00000013964.1	5332740	5555928	ADCY8	8749	2081	116648	No_or_no_constitutive_exon
GATGCCGACAAGAACAGAGTCATCACCTGGGGAGAGGATACACTGGGGAGTG	7181116	7181227	7181066	7181118	1	AVPZ01000467.1	ENSCAPG00000007315.1	7180916	7181227	None	8749	2081	116648	No_or_no_constitutive_exon
TTAATAACCATGGCCTGCAAGGGCAGCGGCTTGATGTCCTGGTGGGCAAGCG	11226591	11226750	11226541	11226593	1	AVPZ01000467.1	ENSCAPG00000001200.1	11116071	11235524	MTSS1	8749	2081	116648	No_or_no_constitutive_exon
GAGGAGGTCTGTATTCACATTTAGGTAGCTTTTCTGTAACAGGGAGGAAGAA	11657583	11657619	11657669	11657617	-1	AVPZ01000467.1	ENSCAPG00000007663.1	11572096	11685263	FER1L6	8749	2081	116648	No_or_no_constitutive_exon
GTCTGGGCAGCAAAGCTGACTGGGGTGGGCAGTTTGTCCTGACTGGGCAGGT	407030	407195	406980	407032	1	AVPZ01000489.1	ENSCAPG00000017730.1	404358	411464	None	8749	2081	116648	No_or_no_constitutive_exon
AATTCGAGAGAAAGATGAGGAGGTGAGAGCAATATGGTAGGGGTTGAGAGCC	411416	411464	411366	411418	1	AVPZ01000489.1	ENSCAPG00000017730.1	404358	411464	None	8749	2081	116648	No_or_no_constitutive_exon
ACCTGGTCACGTCCATTGCCAAAGCCTGTGCCCTGAACCCTGGGCACGAGCC	423278	423338	423228	423280	1	AVPZ01000489.1	ENSCAPG00000009719.1	419060	435269	MTMR4	8749	2081	116648	Yes
AGTGCACTCATTGCTGATCATGCCCTGAACTGGGAACCTCCTGAGGGCAGAC	566615	566762	566565	566617	1	AVPZ01000489.1	ENSCAPG00000003171.1	562531	583963	TSPOAP1	8749	2081	116648	No_or_no_constitutive_exon
GAAAGAGGAGAGAAAGGAAAGTCTGAGAGGGACAGAGAAAGGGATGGGAGAA	600966	601045	600916	600968	1	AVPZ01000489.1	ENSCAPG00000002863.1	598333	607599	MPO	8749	2081	116648	No_or_no_constitutive_exon
AAGAGTTAAGACTTGTGGCCCAGGTCTCTGCTGAGAAGGGCAGGTGGAAGTT	6782815	6782920	6782765	6782817	1	AVPZ01000489.1	ENSCAPG00000015448.1	6773000	6805091	MBTD1	8749	2081	116648	Yes
GGTGGGGGAAGCATGGCTGGCTGGGTCTCATTCTTGGTTCTGTGGGACAGGC	6815468	6815570	6815620	6815568	-1	AVPZ01000489.1	ENSCAPG00000006669.1	6813847	6817371	None	8749	2081	116648	No_or_no_constitutive_exon
GGAAAGAGACATTCTTATTTTCTGTGAATCACTGCTGGGTGAGTTATGAGCC	7066920	7066950	7067000	7066948	-1	AVPZ01000489.1	ENSCAPG00000007489.1	7060095	7089300	LUC7L3	8749	2081	116648	No_or_no_constitutive_exon
CGCGCCACCCTGGCCCTTCCAAATCCCACACCTGAGGCCTCTTGGGAAAGCC	7138666	7138697	7138747	7138695	-1	AVPZ01000489.1	ENSCAPG00000016814.1	7125921	7152016	ABCC3	8749	2081	116648	No_or_no_constitutive_exon
GTGAGGTACCTGCTTCATGGAAGGCAGGAATGGTGCCTGTTGGAGGGGAGCC	7172375	7173142	7173192	7173140	-1	AVPZ01000489.1	ENSCAPG00000012576.1	7172375	7222002	CACNA1G	8749	2081	116648	No_or_no_constitutive_exon
GCTGCCCCCTCTGAGAAGAGAGCCAAGCACAGTCAGAAGCGGGAGAGAAGAG	7345272	7345436	7345486	7345434	-1	AVPZ01000489.1	ENSCAPG00000010775.1	7342394	7346065	EME1	8749	2081	116648	No_or_no_constitutive_exon
GAGTGCCGGCAGCCGGCCCCTCCTGGCCTGGAACCCCTGAAGGGAGGGAGAC	7465674	7466037	7465624	7465676	1	AVPZ01000489.1	ENSCAPG00000016106.1	7459702	7473948	COL1A1	8749	2081	116648	No_or_no_constitutive_exon
CCCCTTCGGGTCCCCAAACACCCCCTCTGCTTCCCTGACCCGGGTGGCAGAT	7562586	7562666	7562716	7562664	-1	AVPZ01000489.1	ENSCAPG00000002378.1	7555734	7573148	ITGA3	8749	2081	116648	Yes
ATTTGCATCTCATTTGCATTGTACCTCATTTGCATATAGAGGGCCAGAAGGG	7561277	7561312	7561362	7561310	-1	AVPZ01000489.1	ENSCAPG00000002378.1	7555734	7573148	ITGA3	8749	2081	116648	No_or_no_constitutive_exon
CAGAGCAACCCTGCATTCCTGCCGGGCACAGCCTGGTAGGGAGAGCCCAGCT	8434306	8434474	8434256	8434308	1	AVPZ01000489.1	ENSCAPG00000007877.1	8434119	8440995	SNF8	8749	2081	116648	No_or_no_constitutive_exon
GGCCAGAGATCCGCCCTGTGGGAGGGCCAAAGAGGGACAGGGAGGGACAGGC	8450924	8450960	8451010	8450958	-1	AVPZ01000489.1	ENSCAPG00000008452.1	8442864	8451074	UBE2Z	8749	2081	116648	No_or_no_constitutive_exon
AGCACTCAGGGTGCTGGAAATGAAGCTGCTCAGTGAGCTTCCTGAGGGAGGT	8520116	8520335	8520066	8520118	1	AVPZ01000489.1	ENSCAPG00000011888.1	8513002	8530106	TTLL6	8749	2081	116648	No_or_no_constitutive_exon
GTCTGCGTGCAGGTGCAAGCTGCTTACAGGACAGACCAGGCTGGGAGCAGCG	9155723	9155769	9155819	9155767	-1	AVPZ01000489.1	ENSCAPG00000010199.1	9153119	9159602	SP2	8749	2081	116648	No_or_no_constitutive_exon
ACCAGGTGACATCTGACCCATCCGCCACGCCCCACATCCTCTGCAGGGAGTG	9233414	9233491	9233364	9233416	1	AVPZ01000489.1	ENSCAPG00000005960.1	9231964	9242323	OSBPL7	8749	2081	116648	No_or_no_constitutive_exon
GGCATGGCACTTCCTTTCCCGATAGTTCTTAGCTGTGGGGGGCACCGAAGTC	9238517	9238592	9238467	9238519	1	AVPZ01000489.1	ENSCAPG00000005960.1	9231964	9242323	OSBPL7	8749	2081	116648	No_or_no_constitutive_exon
GGTCGGGCTTGGTGGAGTTTGGGAGGCACTGAGGCACCGGGTGGTGTGAGAC	9417620	9417650	9417700	9417648	-1	AVPZ01000489.1	ENSCAPG00000006689.1	9407202	9469710	None	8749	2081	116648	No_or_no_constitutive_exon
AGCCCGGAGGTCAGGTAAGTCAGGGTCTCATAGCTCTGAGGGGTCCAGAGGT	9542757	9542839	9542889	9542837	-1	AVPZ01000489.1	ENSCAPG00000009663.1	9531167	9543669	GPR179	8749	2081	116648	No_or_no_constitutive_exon
TTGGGGACAAAAGTGCTGAGCAAGCCAAGGAAGTCCCGGTAGGGCGGCAGGA	9531983	9534158	9534208	9534156	-1	AVPZ01000489.1	ENSCAPG00000009663.1	9531167	9543669	GPR179	8749	2081	116648	No_or_no_constitutive_exon
GCAGAAACAGATCAGAGGCTGCAGGCCATGTGAGGACCCGGGTGGCAGAGAT	9531920	9531953	9532003	9531951	-1	AVPZ01000489.1	ENSCAPG00000009663.1	9531167	9543669	GPR179	8749	2081	116648	No_or_no_constitutive_exon
AAGGAGAAGGTGAGTGTGGGGCCTGTTGTGGCGAGGCTGACAGGGTGGAGGG	9783253	9783395	9783445	9783393	-1	AVPZ01000489.1	ENSCAPG00000011786.1	9781819	9785020	PCGF2	8749	2081	116648	No_or_no_constitutive_exon
TCCTCTGAGTGCCCTGTGGCCCCGTCCTCCCTGCAGCTGCCGAGGGCCAGGC	10364153	10364272	10364103	10364155	1	AVPZ01000489.1	ENSCAPG00000011884.1	10357552	10370422	ERBB2	8749	2081	116648	No_or_no_constitutive_exon
TTCGAACTGCCAGCTAGAAGTGATGAAGGACCAGCAGTGGGAAGTAACAGTG	10560094	10560310	10560044	10560096	1	AVPZ01000489.1	ENSCAPG00000012916.1	10559861	10568599	PSMD3	8749	2081	116648	No_or_no_constitutive_exon
CCCGTCCGCCCTTTGGGGACTGTTCCTTCACCTTGGCTCAGAGCTGGGAGCT	10912497	10912557	10912607	10912555	-1	AVPZ01000489.1	ENSCAPG00000010068.1	10910782	10922591	TNS4	8749	2081	116648	No_or_no_constitutive_exon
TGGGAGCTCTAGCGGAGGCTGCATTGGGGGCTCCTCGGGCGGCTACGGAGGA	11136974	11137426	11137476	11137424	-1	AVPZ01000489.1	ENSCAPG00000002341.1	11133866	11137619	None	8749	2081	116648	No_or_no_constitutive_exon
TTTATGGGGTCACCACACCCACTACGGGCAGCATATAAAGCTTGGGAGAGAA	11672302	11672328	11672378	11672326	-1	AVPZ01000489.1	ENSCAPG00000011097.1	11667784	11672521	None	8749	2081	116648	No_or_no_constitutive_exon
GCTGAGACCCGCCACCCTCCTGCCTCAGCCTCCTCGTTGCTGGGTGACAGGT	11884231	11884355	11884405	11884353	-1	AVPZ01000489.1	ENSCAPG00000000338.1	11883101	11893565	JUP	8749	2081	116648	No_or_no_constitutive_exon
GTCGGGTGCGGGGGGTGGGGGGGCCCAGGCGCGGTGCGGGGAGGTGGCAGGG	11915978	11916167	11915928	11915980	1	AVPZ01000489.1	ENSCAPG00000016412.1	11915524	11919049	FKBP10	8749	2081	116648	No_or_no_constitutive_exon
CCCTCCTGCCCCACCGAGGTAACCTACCTCCTCTTGCTGCTTCAGGGAAGCC	12007876	12007960	12008010	12007958	-1	AVPZ01000489.1	ENSCAPG00000008978.1	11999067	12008708	DNAJC7	8749	2081	116648	No_or_no_constitutive_exon
CCCCAGAGTTCCTCCTACCCTGTTTCCTGCTCACCCTGCTGTGGGCTGAGAT	12086058	12086082	12086132	12086080	-1	AVPZ01000489.1	ENSCAPG00000006365.1	12084609	12096309	KCNH4	8749	2081	116648	No_or_no_constitutive_exon
GGGCTGAGATGCCCCACCCCTCTCTCCCTCTCGTGCAGGCACCGGGACAGGC	12085978	12086040	12086090	12086038	-1	AVPZ01000489.1	ENSCAPG00000006365.1	12084609	12096309	KCNH4	8749	2081	116648	No_or_no_constitutive_exon
CTGCACTGTGGGGATGATTTAATAAAACTTGAGCACTCGGGTGAATGGAGCC	1007073	1007097	1007023	1007075	1	AVPZ01000500.1	ENSCAPG00000015210.1	983900	1043279	KIF21A	8749	2081	116648	No_or_no_constitutive_exon
TAGTGAAATATGTATTTGACTAGGGTGGGACCTAGGGATGCACAGGGAAGTT	622391	622551	622341	622393	1	AVPZ01000511.1	ENSCAPG00000009935.1	545385	655204	ADCY2	8749	2081	116648	No_or_no_constitutive_exon
CGTGTGGGCTTTTTCAGTCTTGGGAGGGGAGATCACGATTTGATGGGAAGGT	5922427	5922507	5922557	5922505	-1	AVPZ01000511.1	ENSCAPG00000008384.1	5848436	6079957	None	8749	2081	116648	Yes
TGAGGTGCAGGCAGAGGGATGAGCATCAGGGGACACAGGTTTGGGGACAGAC	887465	887593	887643	887591	-1	AVPZ01000522.1	ENSCAPG00000012757.1	886047	899201	ATP4A	8749	2081	116648	Yes
GGCAGTGCCTGCCTCTTTAGCCTCTTCAGACTCAGTGTCTGGGGTCCAAGCC	1140325	1140516	1140275	1140327	1	AVPZ01000522.1	ENSCAPG00000011109.1	1111202	1160187	CEP89	8749	2081	116648	No_or_no_constitutive_exon
CTCTCTTTACAGCCTCCTGAAACCAACAGAAAGCAAAGATGTGGGAGGAGAC	1172217	1172295	1172167	1172219	1	AVPZ01000522.1	ENSCAPG00000014227.1	1171520	1200973	None	8749	2081	116648	No_or_no_constitutive_exon
CTGACAGCCTCCTGGAACTGATAGAAGGGAAAGATGGGAGAGGAGACGAGCC	1322769	1322842	1322719	1322771	1	AVPZ01000522.1	ENSCAPG00000008982.1	1322102	1342707	None	8749	2081	116648	No_or_no_constitutive_exon
TCTTTAATGAAAAAAACTACAGGAAACAAAACCACCACCAAGGGCTAAAGCA	1342478	1342707	1342428	1342480	1	AVPZ01000522.1	ENSCAPG00000008982.1	1322102	1342707	None	8749	2081	116648	Yes
AAGAAAAGGACTTTATGTCAGTCCAATTTATTTTCCCTTTTCTAGGGGAGCA	3367628	3367666	3367716	3367664	-1	AVPZ01000522.1	ENSCAPG00000013151.1	3366689	3457898	ZNF536	8749	2081	116648	No_or_no_constitutive_exon
TTGCATTTACAAAATATTCCCTGAGGCTTTTTCTCTTACAATGGGAGAAGAT	7981255	7981308	7981358	7981306	-1	AVPZ01000522.1	ENSCAPG00000017521.1	7965760	8037857	None	8749	2081	116648	No_or_no_constitutive_exon
GGAAGGTGGGAACAGAACTGGAAAATAGGCTCCCCGGGCTGAGCTGGAAGAT	9501690	9501724	9501774	9501722	-1	AVPZ01000522.1	ENSCAPG00000004994.1	9493192	9508046	IGSF9	8749	2081	116648	No_or_no_constitutive_exon
AAGAATATTTTGGTGGGTGACCTGGTAAAAATGGGGAGTCAGGAGGGAAGAG	9709056	9709107	9709006	9709058	1	AVPZ01000522.1	ENSCAPG00000014415.1	9704288	9735415	ATP1A4	8749	2081	116648	No_or_no_constitutive_exon
GGTATAAAGAAAAGCTTTTTGTAGTTGTAGAAGAAAATTTTGGGAATTAGGG	9845770	9845862	9845912	9845860	-1	AVPZ01000522.1	ENSCAPG00000016230.1	9840043	9886506	COPA	8749	2081	116648	Yes
GGACAAATGTTTGAGGATGGAGCTGGGCTTTCCTCTTCCTGGGAAGTAAGGG	9897332	9897533	9897282	9897334	1	AVPZ01000522.1	ENSCAPG00000006725.1	9891053	9904209	NCSTN	8749	2081	116648	No_or_no_constitutive_exon
ACTTCTTTGGTCTTGTCACAAATCTTGGGAGGATGCTGAAGGGTGATGAGGG	9957237	9957247	9957187	9957239	1	AVPZ01000522.1	ENSCAPG00000005236.1	9953537	9962734	VANGL2	8749	2081	116648	No_or_no_constitutive_exon
CTAACACTGGGAAGAAAAATGCTAAAATCAAGGCAGGGTACAAGCAGGAGCA	10747867	10747908	10747958	10747906	-1	AVPZ01000522.1	ENSCAPG00000010003.1	10747431	10748546	None	8749	2081	116648	No_or_no_constitutive_exon
GATTTGGGGAAGCATTCGATACAGGATCAGAATACTATAGGGTTCAAGAGCC	10989719	10989839	10989669	10989721	1	AVPZ01000522.1	ENSCAPG00000009270.1	10983347	10989839	NDUFS2	8749	2081	116648	No_or_no_constitutive_exon
GGAGGAAGATAGAGGGAGCTGGAAAAGTAGAGAATAGAGTGTTAGGGAAGTT	11204341	11204393	11204291	11204343	1	AVPZ01000522.1	ENSCAPG00000010016.1	11200853	11204393	HSPA6	8749	2081	116648	No_or_no_constitutive_exon
AATTTGAGGCAGACACACTTAGTACTGCAGTGTTTGAGGGGCAATAGGAGAT	11204269	11204303	11204219	11204271	1	AVPZ01000522.1	ENSCAPG00000010016.1	11200853	11204393	HSPA6	8749	2081	116648	No_or_no_constitutive_exon
AGGAGAGCAGCTGCCACACCAGTGATGATGTGACGGTGACGGGCACAGAGGA	11311335	11311399	11311285	11311337	1	AVPZ01000522.1	ENSCAPG00000008628.1	11311254	11313498	None	8749	2081	116648	No_or_no_constitutive_exon
TGTGAACTCAAAAAACTACAAATGCTGCTGAGGTTGTGGGCAAGAAGGAGCC	6431311	6431342	6431261	6431313	1	AVPZ01000533.1	ENSCAPG00000006358.1	6414361	6594520	RTTN	8749	2081	116648	No_or_no_constitutive_exon
GAGAAGGAGACTGAAAGCTAAGAGACGTGCTTATGGTTGCTAAGTGGGAGGG	7496149	7496174	7496099	7496151	1	AVPZ01000544.1	ENSCAPG00000009281.1	7434492	7532679	LAMA4	8749	2081	116648	No_or_no_constitutive_exon
CTTTTACCCTTTAGTTAGATAGATTTCCTATTTTCACAGGGAGGAAAAAGTA	7516934	7517116	7516884	7516936	1	AVPZ01000544.1	ENSCAPG00000009281.1	7434492	7532679	LAMA4	8749	2081	116648	No_or_no_constitutive_exon
GTAAGATAACAGGTAATTATTTAACCTTCTGTAGTTGGAAAGGGAAGCAGGA	4463741	4463749	4463691	4463743	1	AVPZ01000555.1	ENSCAPG00000005487.1	4461659	4481789	None	8749	2081	116648	No_or_no_constitutive_exon
TTGCTATTTAAAACATTTATTATGATTTTTTAATATGTGGGAAAAAATAGAT	3391187	3391319	3391369	3391317	-1	AVPZ01000567.1	ENSCAPG00000013373.1	3311402	3419520	None	8749	2081	116648	No_or_no_constitutive_exon
CCTGAAGAATGTGTTTGACTCTGATATTTTTCCTGTTATGGACAGGGCAGGT	4185813	4185925	4185975	4185923	-1	AVPZ01000567.1	ENSCAPG00000014680.1	4171818	4194934	None	8749	2081	116648	No_or_no_constitutive_exon
GGGTTGCAGAGGGAGCAAGACGCAGAGCGAGAGGGTGCTCCTGGGTGGAGTG	5600594	5600829	5600544	5600596	1	AVPZ01000567.1	ENSCAPG00000005658.1	5494706	5634728	PDE10A	8749	2081	116648	Yes
AACCTACACCTAGTGACTAGAGGGCAAACCCTTGGACAAGGGAACATCAGTA	5634689	5634728	5634639	5634691	1	AVPZ01000567.1	ENSCAPG00000005658.1	5494706	5634728	PDE10A	8749	2081	116648	No_or_no_constitutive_exon
TTGGGGATTTGCAGAAGAGTCCTTTGTGTCCGGATGGGCTGGCACCAAAGGA	9419045	9419122	9418995	9419047	1	AVPZ01000567.1	ENSCAPG00000005637.1	9345381	9419221	AGPAT4	8749	2081	116648	No_or_no_constitutive_exon
ATTGACTCCAAAATGTTACCTTTCACATTTTGATCTTGGGGAGAAACCAGAC	9629899	9629961	9629849	9629901	1	AVPZ01000567.1	ENSCAPG00000013993.1	9616859	9652958	PLG	8749	2081	116648	No_or_no_constitutive_exon
AGAGGCTTAAATAAGCAAAGGCGACAGCTCAGATCCTGGGTGGAATTGAGCG	4069939	4070088	4070138	4070086	-1	AVPZ01000578.1	ENSCAPG00000017739.1	4060885	4149557	ARHGAP44	8749	2081	116648	No_or_no_constitutive_exon
GTGGCAGCACTGGGGCAGCCCTTCTCGCTGCCTATGTAAGGGTGAGTCAGTG	5323769	5323960	5324010	5323958	-1	AVPZ01000578.1	ENSCAPG00000006974.1	4977385	5327525	DNAH9	8749	2081	116648	No_or_no_constitutive_exon
TCCCTCTAGGACCTTGCCAGGTCCCCAAAGAAGCAGGATGGGTAGGGTAGCT	5116715	5116799	5116849	5116797	-1	AVPZ01000578.1	ENSCAPG00000006974.1	4977385	5327525	DNAH9	8749	2081	116648	No_or_no_constitutive_exon
AGGAAAGACTTGTAGAATCTATAGAATGATACTTGCCTGCTAAGGGTAAGAC	6971467	6971489	6971539	6971487	-1	AVPZ01000578.1	ENSCAPG00000003462.1	6968163	6989306	MYH1	8749	2081	116648	No_or_no_constitutive_exon
AGGGTGAAGAGAGAAAATCTGGGAGGCCAAGCTTAGGGTCAGGAGGAAAGGG	7240015	7240260	7240310	7240258	-1	AVPZ01000578.1	ENSCAPG00000011118.1	7238043	7240919	AURKB	8749	2081	116648	No_or_no_constitutive_exon
GAAAATCTGGGAGGCCAAGCTTAGGGTCAGGAGGAAAGGGACAGAAGAAGAC	7240015	7240248	7240298	7240246	-1	AVPZ01000578.1	ENSCAPG00000011118.1	7238043	7240919	AURKB	8749	2081	116648	No_or_no_constitutive_exon
CCACTCCTGCTCTCCCCAGGGCAGACTGGAGCCCTGGGCAGCGTGGAAAGCT	7792728	7792927	7792977	7792925	-1	AVPZ01000578.1	ENSCAPG00000007754.1	7766449	7793666	PIK3R6	8749	2081	116648	No_or_no_constitutive_exon
AGGACAGACAGCCGGACGTGGGAAGGGCCCAGGTGCTGGGTGGGCAGCAGAT	8983085	8983401	8983035	8983087	1	AVPZ01000578.1	ENSCAPG00000017158.1	8982798	8986686	TP53	8749	2081	116648	No_or_no_constitutive_exon
CATGAGGAGCTAAGACTGCAGAGGAGCGGATGGGGGCCGGGTGGGCAGAGGG	9092491	9092554	9092604	9092552	-1	AVPZ01000578.1	ENSCAPG00000014570.1	9081149	9092599	TNFSF12-TNFSF13	8749	2081	116648	No_or_no_constitutive_exon
CTGGACGTGAGTATGCAGCCTGGGCTGCGCTGATTCCTCGGGGGCTGCAGTG	9143652	9143707	9143757	9143705	-1	AVPZ01000578.1	ENSCAPG00000001882.1	9141600	9156601	None	8749	2081	116648	No_or_no_constitutive_exon
GACAAGAGGTGCACAGTGGCAGGTGGAATGTAGCTTCCTAGAAGTGGGAGAC	9295570	9296077	9295520	9295572	1	AVPZ01000578.1	ENSCAPG00000009510.1	9295410	9304635	None	8749	2081	116648	No_or_no_constitutive_exon
TGCCCACCACAATAGCGGGGGAGCCAGGAGCCAGAGGGCTGATCTGGGAGCT	9394748	9394819	9394869	9394817	-1	AVPZ01000578.1	ENSCAPG00000007358.1	9388678	9394884	ACADVL	8749	2081	116648	No_or_no_constitutive_exon
TACCGCAAAGCCAGAGAGGAAAAAGCAGCAGAACAGGGCTGAGGACAGAGAG	9626429	9626574	9626624	9626572	-1	AVPZ01000578.1	ENSCAPG00000004629.1	9620203	9626669	None	8749	2081	116648	No_or_no_constitutive_exon
GGTCCTGTGCTGGCTGCCTGAGACCCATCTCCTCCTTCCCTCGGGAACAGGT	9720286	9720409	9720459	9720407	-1	AVPZ01000578.1	ENSCAPG00000010284.1	9719196	9722857	None	8749	2081	116648	No_or_no_constitutive_exon
GAGGGGAGCTTCGTGTCATCCTGGGAAGGAGGGGGAAGCGGGCATGCAAGGT	9767396	9767530	9767580	9767528	-1	AVPZ01000578.1	ENSCAPG00000005521.1	9762902	9782570	None	8749	2081	116648	No_or_no_constitutive_exon
CTCGAGTCCTCATCTGGCATCTGTGTCTGCCTGGTTTTCCCTGCAGGGAGGG	9912737	9912826	9912687	9912739	1	AVPZ01000578.1	ENSCAPG00000009807.1	9911237	9920362	PLD2	8749	2081	116648	No_or_no_constitutive_exon
AGTCTTGCCTCACCAGTGTTTTCCCTTACATTGCCTTCTGGGGACCACAGCT	9965608	9965719	9965558	9965610	1	AVPZ01000578.1	ENSCAPG00000005851.1	9959735	9977663	MINK1	8749	2081	116648	Yes
ATGTCGACCTTGGCGGCAGCCATGGCTTTCAGGCATTGGTAAGTGGGGAGGC	773599	773621	773549	773601	1	AVPZ01000589.1	ENSCAPG00000008652.1	766045	797862	BMS1	8749	2081	116648	No_or_no_constitutive_exon
TAGGGAGCCTCTCATTGCCCATTGCCCTTTAGGCTCCTGTCCTGGGGAAGAG	1981228	1981233	1981178	1981230	1	AVPZ01000589.1	ENSCAPG00000016927.1	1975311	1983060	RASSF4	8749	2081	116648	No_or_no_constitutive_exon
GCCGCCTGGGAGAGGATCAGGCAGGTGAGCCAGCTGGGAGAAGGTGACAGGT	2686180	2686234	2686284	2686232	-1	AVPZ01000589.1	ENSCAPG00000015853.1	2659368	2699205	None	8749	2081	116648	No_or_no_constitutive_exon
TCTGAGTTGCTGTTGGGTTTTGTTTTGTTCTTGTGGTGCTAGGGAATAAGAG	2673538	2673595	2673645	2673593	-1	AVPZ01000589.1	ENSCAPG00000015853.1	2659368	2699205	None	8749	2081	116648	No_or_no_constitutive_exon
TGAGCAGACCCTAGCTGCAGGCCCCAGGCTGGGGAGCAGGGGTAGGACAGGT	3747324	3747564	3747614	3747562	-1	AVPZ01000589.1	ENSCAPG00000014933.1	3716329	3749422	CHAT	8749	2081	116648	No_or_no_constitutive_exon
TCGAGTGAGCAGACCCTAGCTGCAGGCCCCAGGCTGGGGAGCAGGGGTAGGA	3747324	3747569	3747619	3747567	-1	AVPZ01000589.1	ENSCAPG00000014933.1	3716329	3749422	CHAT	8749	2081	116648	No_or_no_constitutive_exon
TGGGGAGCAGGGGTAGGACAGGTGCTGGCTCCACACGGGGGCAGTGAAAGCC	3747324	3747535	3747585	3747533	-1	AVPZ01000589.1	ENSCAPG00000014933.1	3716329	3749422	CHAT	8749	2081	116648	No_or_no_constitutive_exon
CCTGGGGCCTGGACCCTATGCACAGCCACAGGGGCCAGGGTGGAAACCAGGC	5727789	5727809	5727859	5727807	-1	AVPZ01000589.1	ENSCAPG00000016768.1	5727789	5734074	OPN4	8749	2081	116648	No_or_no_constitutive_exon
AATTTTTTTTTACATATTGACTCTTATTTAAATCTTTTTGGGGGGCACAGGT	4785373	4785463	4785513	4785461	-1	AVPZ01000600.1	ENSCAPG00000013879.1	4703289	4786629	HACE1	8749	2081	116648	No_or_no_constitutive_exon
AGGGAACTGAGACACTGCTAACGTATTTTACTGTTGTTTTTTGGGGATAGCC	4727869	4727981	4728031	4727979	-1	AVPZ01000600.1	ENSCAPG00000013879.1	4703289	4786629	HACE1	8749	2081	116648	No_or_no_constitutive_exon
TGAATCCAGCATACTCTGTCCGGGAGCAAAACCTGGTTGCGTGTGGGGAGCA	5983122	5983276	5983072	5983124	1	AVPZ01000600.1	ENSCAPG00000006270.1	5973500	5990393	PRDM1	8749	2081	116648	Yes
AGTTCAGTGGTAGAATTCTCAGTGCTATAAACCTGGGTGTGGGGGGTTAGAA	7575509	7575554	7575604	7575552	-1	AVPZ01000600.1	ENSCAPG00000009467.1	7573365	7615794	SEC63	8749	2081	116648	No_or_no_constitutive_exon
AACTGACTTGTATAAACTCAACTTTTTAGTTAAAAGCTAATAATGGGTAGAT	8747088	8747100	8747038	8747090	1	AVPZ01000600.1	ENSCAPG00000014211.1	8731720	8890599	None	8749	2081	116648	No_or_no_constitutive_exon
GCTTTCCTGACCGTAGAGGAGGCATCGTGGTGCCCGACCACAGGGTAGAGGC	8798700	8798722	8798650	8798702	1	AVPZ01000600.1	ENSCAPG00000014211.1	8731720	8890599	None	8749	2081	116648	No_or_no_constitutive_exon
GTAAGCGTTGGGGACATGGTGGCCCATCAGCATCGTGGGTGAGTAATCAGAA	8810024	8810200	8809974	8810026	1	AVPZ01000600.1	ENSCAPG00000014211.1	8731720	8890599	None	8749	2081	116648	No_or_no_constitutive_exon
AGACATGGACGGATTGCAGATGTCCTGCCCTCCGTGGGTCTAGCTAGGAGAC	8847202	8847218	8847152	8847204	1	AVPZ01000600.1	ENSCAPG00000014211.1	8731720	8890599	None	8749	2081	116648	No_or_no_constitutive_exon
GGCCTGTGGCGCAGAGAGGTTCTCCCCAGTCACCACTGACAGGGTGAGAGCC	3827747	3827809	3827697	3827749	1	AVPZ01000611.1	ENSCAPG00000011942.1	3826976	3828037	None	8749	2081	116648	No_or_no_constitutive_exon
AGACAGCTTGGGCAAATTAAGGAGACCCAAGAGGAAGAAAAGGTAGGGAGAG	5548067	5548113	5548017	5548069	1	AVPZ01000611.1	ENSCAPG00000009803.1	5459208	5550687	ST18	8749	2081	116648	No_or_no_constitutive_exon
CAGACTGAGCAAGTCCTCACTTGGAAAACTTCGTGCAGCCCCCAGGGAAGAC	9504604	9504609	9504554	9504606	1	AVPZ01000611.1	ENSCAPG00000013585.1	9352757	9516394	PRKDC	8749	2081	116648	No_or_no_constitutive_exon
GATTGCCAGGCTGCGGAGCGAGCTGGATGTGGTTCGGGGAAATACAAAAGTC	1590451	1590519	1590569	1590517	-1	AVPZ01000622.1	ENSCAPG00000008597.1	1563235	1614338	TOM1L2	8749	2081	116648	No_or_no_constitutive_exon
AGAGACAGAGGTTTGGTGGAGGCAGGCCAGGGTTACCAAGGGAACAAGAGTC	1811129	1811189	1811079	1811131	1	AVPZ01000622.1	ENSCAPG00000005456.1	1791729	1845385	MYO15A	8749	2081	116648	Yes
CCATGAGGCCTACCCGTCACCCCCTGAGCACTCTCTTTGGGGTGAGACAGGT	1823678	1823751	1823628	1823680	1	AVPZ01000622.1	ENSCAPG00000005456.1	1791729	1845385	MYO15A	8749	2081	116648	No_or_no_constitutive_exon
GAGGAAGGTGTGTTCCAGAGTGAGGAGGTGGCATGTCACCTGGGTGGTAGGT	1835780	1836015	1835730	1835782	1	AVPZ01000622.1	ENSCAPG00000005456.1	1791729	1845385	MYO15A	8749	2081	116648	No_or_no_constitutive_exon
CTTCTCCCCACACCCTGCTCATCATGATGTCTCGGGGCTGGGGGGTGCAGGG	2579803	2579976	2579753	2579805	1	AVPZ01000622.1	ENSCAPG00000010950.1	2567563	2583658	None	8749	2081	116648	No_or_no_constitutive_exon
GACACGGCCATTTAGGAAGGCTGGGGCCGGTCTGAGATTCCGGGTAACAGGT	3102539	3102660	3102489	3102541	1	AVPZ01000622.1	ENSCAPG00000016122.1	3101631	3135831	None	8749	2081	116648	No_or_no_constitutive_exon
AGCAAGCTCTCTACTAACCTGGAGGATTAACATCTGTCTGGTTGGGAGAGTA	3124928	3125227	3124878	3124930	1	AVPZ01000622.1	ENSCAPG00000016122.1	3101631	3135831	None	8749	2081	116648	No_or_no_constitutive_exon
ACTGTGACACCAAGCTGCAGGGGGCCGTGTGTGGGGTTAGCAGGGGTGAGTG	3782151	3782182	3782101	3782153	1	AVPZ01000622.1	ENSCAPG00000016539.1	3760034	3783960	MRC2	8749	2081	116648	No_or_no_constitutive_exon
GGGAGCTGCCCTGGGTTGGGGAACCCTAGACCTGTTCCCAGGGAAGCCAGCG	4555622	4555654	4555572	4555624	1	AVPZ01000622.1	ENSCAPG00000011618.1	4552656	4571079	None	8749	2081	116648	No_or_no_constitutive_exon
CCTGAATTCAATCCTCGATCTCACAGACACATAAAAATATCATAAGGGAGAC	4563905	4564009	4563855	4563907	1	AVPZ01000622.1	ENSCAPG00000011618.1	4552656	4571079	None	8749	2081	116648	No_or_no_constitutive_exon
TCTATTGGATAGAAATGGATTTCTTACAAGAGACTATTTCTTGGGGAAAGGG	4854854	4855022	4855072	4855020	-1	AVPZ01000622.1	ENSCAPG00000005776.1	4845678	4856128	None	8749	2081	116648	No_or_no_constitutive_exon
ACTTCAACGAAGGCACACCCCAGATCCGAGTCACCCCGGGCGGGGGCCAGCC	5399427	5399744	5399794	5399742	-1	AVPZ01000622.1	ENSCAPG00000006943.1	5384130	5411396	PECAM1	8749	2081	116648	Yes
GTAACTCTGGTTGCTTCCCCAACCTTCCAGGCACTGATGGGGCTGTGAAGAT	5841460	5841495	5841545	5841493	-1	AVPZ01000622.1	ENSCAPG00000011463.1	5819289	5916789	BPTF	8749	2081	116648	No_or_no_constitutive_exon
TGCCACTCAGATCACACTCCTCCAGAGTAAACAGTGATACCGTGTGGGAGGG	6901061	6901251	6901301	6901249	-1	AVPZ01000622.1	ENSCAPG00000009455.1	6858681	6988228	PRKCA	8749	2081	116648	No_or_no_constitutive_exon
CAGCTGTTCCTGGCCAGAAGCAGGTGATGGCTGTGGGCTAGGGCTGTGAGGT	9233866	9233877	9233816	9233868	1	AVPZ01000622.1	ENSCAPG00000007437.1	9228159	9235258	TMEM132A	8749	2081	116648	No_or_no_constitutive_exon
CCCAGCTCGGACCCTGCCTGACACACGTGTCTGCCCACAGGGACTGGCAGCA	9235539	9235648	9235698	9235646	-1	AVPZ01000622.1	ENSCAPG00000003571.1	9235507	9244223	SLC15A3	8749	2081	116648	No_or_no_constitutive_exon
AGAGCAGGAGCGGCTACAGGCTGAGAGGTGAGGCCATGCAGGCAGGGCAGCT	9358353	9358389	9358439	9358387	-1	AVPZ01000622.1	ENSCAPG00000011887.1	9356106	9375920	None	8749	2081	116648	No_or_no_constitutive_exon
AGGGCTGGGCTGCCTCACACTTGGGTGGCAGTGGAGCGGGGCTGGGGGAGGT	9357692	9357835	9357885	9357833	-1	AVPZ01000622.1	ENSCAPG00000011887.1	9356106	9375920	None	8749	2081	116648	No_or_no_constitutive_exon
TCCAGGTATATGATCTGAGCCCTAGGAGTGGGGCATGGGCAGTGGGCCAGGC	9591327	9591481	9591531	9591479	-1	AVPZ01000622.1	ENSCAPG00000008167.1	9583377	9596103	MYRF	8749	2081	116648	Yes
CTGGGTCTCTTGGGCCTGCTCGGCTCCGGGACAGGAAGCAGCCAGGGTAGGA	9586975	9587012	9587062	9587010	-1	AVPZ01000622.1	ENSCAPG00000008167.1	9583377	9596103	MYRF	8749	2081	116648	No_or_no_constitutive_exon
TGTGGGTTTGGGTGGCTGTGGCCTCTTGGGGCTGATGTGGGGCTGTGGAGGG	1952605	1952825	1952875	1952823	-1	AVPZ01000633.1	ENSCAPG00000006031.1	1881656	1953240	ADCY1	8749	2081	116648	No_or_no_constitutive_exon
GCAATTCGTGTCCATCAGTGACCCCCATGTCCCCTTGTGTGTGGGGACAGAT	2453095	2453250	2453300	2453248	-1	AVPZ01000633.1	ENSCAPG00000017600.1	2434322	2488288	OGDH	8749	2081	116648	Yes
GGTAGTCCTGGGGTCCTTGTGTGGGGCCGGGCGTAAGGACAGGGACAGAGGT	2856088	2856196	2856038	2856090	1	AVPZ01000633.1	ENSCAPG00000006690.1	2846169	2856196	POLD2	8749	2081	116648	No_or_no_constitutive_exon
TTGCAGGGTCTCCAAGGCTCCAGCTTCCCCTGGAGGCAGGGAGGGGTAAGAG	2861431	2861475	2861525	2861473	-1	AVPZ01000633.1	ENSCAPG00000005992.1	2855835	2861860	AEBP1	8749	2081	116648	No_or_no_constitutive_exon
CCGCAGGGCTCCAGCACCACCTTGACCTGTGCACCCCCTGGGGCGGCCAGAT	2888896	2888984	2888846	2888898	1	AVPZ01000633.1	ENSCAPG00000014146.1	2883921	2890069	None	8749	2081	116648	No_or_no_constitutive_exon
AGCAGAGGTAAGCTGGCCTGGGTGCTCGCTTAGTCCCTCAGGGCAGGGAGAC	2912473	2912561	2912611	2912559	-1	AVPZ01000633.1	ENSCAPG00000009418.1	2910769	2917221	DBNL	8749	2081	116648	No_or_no_constitutive_exon
CTACAGATGTACCGGGCCAGGTCTGCAAGGCTGTGCAATAGAAGGGTGAGGA	8644647	8644691	8644741	8644689	-1	AVPZ01000633.1	ENSCAPG00000009591.1	8621298	8659570	None	8749	2081	116648	No_or_no_constitutive_exon
TGCTGGCCGGGTGTGCCGCCTGTGCCACCCCAACTGCACCTATGGGTAAGTG	8645432	8645457	8645507	8645455	-1	AVPZ01000633.1	ENSCAPG00000009591.1	8621298	8659570	None	8749	2081	116648	No_or_no_constitutive_exon
TACCTGCTTAAGTAAAACATGACTTTTTTGTGCCATCCTTAGGGGAAAAGCC	472886	473204	472836	472888	1	AVPZ01000644.1	ENSCAPG00000013538.1	453876	482921	ZNF143	8749	2081	116648	No_or_no_constitutive_exon
ACATCACTGTAACAGTCTCACTTTTTGGGTCTGGGCTTTTGATTGGGTAGAA	690511	690619	690461	690513	1	AVPZ01000644.1	ENSCAPG00000017533.1	642327	697613	SWAP70	8749	2081	116648	No_or_no_constitutive_exon
TAATTGGCTCTCATGCGGTCATTTGCTCTAAAATTCAACTTCAAAGGGAGTT	970456	970529	970579	970527	-1	AVPZ01000644.1	ENSCAPG00000010948.1	831429	993951	None	8749	2081	116648	No_or_no_constitutive_exon
AGCCTTTGGCAGCCGTGAGCTTACCATGCTGTCTTTACCGTTACAGGGAGAT	3045301	3045370	3045251	3045303	1	AVPZ01000644.1	ENSCAPG00000005927.1	2981982	3067796	MICAL2	8749	2081	116648	Yes
ACCTTTGAATGTGATTGTTGAAATAACATAATGATGACTTGGGAATGTAGCT	6476374	6476436	6476486	6476434	-1	AVPZ01000644.1	ENSCAPG00000003133.1	6372169	6696995	SOX6	8749	2081	116648	No_or_no_constitutive_exon
GGACCTTTGTCCTTGGTCAGGCTGGGTGGATGGCTCTTAGGGTAGCAGAGGC	7072511	7072665	7072715	7072663	-1	AVPZ01000644.1	ENSCAPG00000017963.1	7062665	7144700	PLEKHA7	8749	2081	116648	No_or_no_constitutive_exon
CATGGTGGTTCACGCCTGTAATCCAAACACTCGGGAGGCTGAGGTGGGAGGA	7511655	7511677	7511605	7511657	1	AVPZ01000644.1	ENSCAPG00000016910.1	7500927	7519056	NUCB2	8749	2081	116648	Yes
TGCCTGGACCCGATGCAAGGGACCCCAAGTGTCTCCCCTCGGTGTGGGAGGG	8027277	8028247	8027227	8027279	1	AVPZ01000644.1	ENSCAPG00000007520.1	8026609	8036948	KCNC1	8749	2081	116648	No_or_no_constitutive_exon
GGAGTGCATCCCTCTGGACTCACAGTGCCTTGTCCTGCAGGTGGGTGCAGGA	8848172	8848246	8848296	8848244	-1	AVPZ01000644.1	ENSCAPG00000002301.1	8839198	8850291	FMNL1	8749	2081	116648	No_or_no_constitutive_exon
CCTTTCTCTGGGTGCCCATGAGCCTCACCCACTCTTGCTCCCGGGGACAGAG	8844230	8844397	8844447	8844395	-1	AVPZ01000644.1	ENSCAPG00000002301.1	8839198	8850291	FMNL1	8749	2081	116648	No_or_no_constitutive_exon
GCCCACCATGGATAAGCTACTGGCTGACAGCAAGACGGCCCAGGTGGGAGCC	8840019	8840108	8840158	8840106	-1	AVPZ01000644.1	ENSCAPG00000002301.1	8839198	8850291	FMNL1	8749	2081	116648	No_or_no_constitutive_exon
GAGGACAAGGGAACAGGGATGGCCTGGACATTCGTGTCTGCAGGGGACAGAT	8906389	8906567	8906339	8906391	1	AVPZ01000644.1	ENSCAPG00000014278.1	8898742	8906973	PLCD3	8749	2081	116648	No_or_no_constitutive_exon
CAGGGGCTGCAGTGAGTAGGGCCAGGGGAGGGCCCTACCTGCCCGGGGAGGG	9122922	9122953	9123003	9122951	-1	AVPZ01000644.1	ENSCAPG00000017488.1	9118287	9125906	ADAM11	8749	2081	116648	No_or_no_constitutive_exon
TGCAGGCTGTCATCCTAGAAACAGCAGTGTCACTGAGGCACTGTGGGAAGAG	9169168	9169189	9169118	9169170	1	AVPZ01000644.1	ENSCAPG00000012538.1	9166320	9171422	None	8749	2081	116648	No_or_no_constitutive_exon
TCTGGCTGTTCCCATTCCGAGTTTTGTGACTTTCTTGCCAGGGTTGGCAGCA	9169232	9169259	9169182	9169234	1	AVPZ01000644.1	ENSCAPG00000012538.1	9166320	9171422	None	8749	2081	116648	No_or_no_constitutive_exon
CCCTCTGGTCCTTGGCTGGGTCCCGGGGCCAAGGGGTGACTGGCAGGGAGGC	9349135	9349140	9349085	9349137	1	AVPZ01000644.1	ENSCAPG00000005666.1	9339187	9350088	ITGA2B	8749	2081	116648	No_or_no_constitutive_exon
CTGCTGCCCGATGCCCAACGTGAGTGAGGGACAACAGCCCGTGGGCTGAGTC	9360643	9360651	9360701	9360649	-1	AVPZ01000644.1	ENSCAPG00000010695.1	9358945	9361958	GRN	8749	2081	116648	No_or_no_constitutive_exon
CCCTAGAACCCTTCTGGACAGGGTGAGGGCCTGGGGGTGGGTGTGGACAGCG	9399084	9399094	9399034	9399086	1	AVPZ01000644.1	ENSCAPG00000006571.1	9397703	9406009	SLC4A1	8749	2081	116648	No_or_no_constitutive_exon
GTACCATGGGCCCTGGGGTGCGGCGGGGGCTGCCGGCCGGGGCTGTGGAGCC	9494523	9494730	9494473	9494525	1	AVPZ01000644.1	ENSCAPG00000016140.1	9482964	9502262	HDAC5	8749	2081	116648	No_or_no_constitutive_exon
TGGCAGCCCAGCGGCAGCGAGACCTGGAGCAGCAGCGGCAGCGGGAACAGCA	9494853	9494858	9494803	9494855	1	AVPZ01000644.1	ENSCAPG00000016140.1	9482964	9502262	HDAC5	8749	2081	116648	No_or_no_constitutive_exon
GGTGCTAGGGCAGGGACCCCTGATTCCTGACCTCTGACCCTTGGGGGCAGGC	9501985	9502148	9501935	9501987	1	AVPZ01000644.1	ENSCAPG00000016140.1	9482964	9502262	HDAC5	8749	2081	116648	No_or_no_constitutive_exon
GCACGAGGCACAGCTGCAGAAACACCTGCAGGTGGGCGCGGGGTGGCCAGGC	9494710	9494730	9494660	9494712	1	AVPZ01000644.1	ENSCAPG00000016140.1	9482964	9502262	HDAC5	8749	2081	116648	No_or_no_constitutive_exon
ATTCTCATTCACTTCCTCAGATGGTTACTAAATACCCACAGTGGGCAAAGTA	1520844	1520909	1520794	1520846	1	AVPZ01000655.1	ENSCAPG00000008479.1	1516517	1587570	SHPRH	8749	2081	116648	No_or_no_constitutive_exon
GCCGCAGCCCTGGAGCTCCGTGTCCTGCGCCAGGCACTGGGGAGGCAGAGCC	8238046	8238461	8237996	8238048	1	AVPZ01000655.1	ENSCAPG00000000165.1	8119384	8244451	NHSL1	8749	2081	116648	Yes
TGTTGTCTCTCTCTATCTCTGTCTCCGTCTCCCTCTCGGCCCCAGGGGAGGT	8339089	8339188	8339238	8339186	-1	AVPZ01000655.1	ENSCAPG00000003490.1	8320070	8440524	ARFGEF3	8749	2081	116648	No_or_no_constitutive_exon
CCAGCCTGTGGAACCGGCCTGTCCCTTCCAGCTGGCCAGTGGGTGGTGAGAT	121791	121833	121741	121793	1	AVPZ01000678.1	ENSCAPG00000010412.1	118974	124117	TMEM150B	8749	2081	116648	No_or_no_constitutive_exon
GGGGTGCCCAGCTGGCACCCTGCCGACCGGTGTGTGTGTCTGGGGCACAGAC	1816141	1816356	1816406	1816354	-1	AVPZ01000678.1	ENSCAPG00000009401.1	1812555	1822106	LENG8	8749	2081	116648	No_or_no_constitutive_exon
TGGTGGTCGTGTGAGTGTGGGCAGCCTGCCCCTGGCTTGTCCTGGGGGAGGG	1832962	1833244	1833294	1833242	-1	AVPZ01000678.1	ENSCAPG00000004744.1	1826560	1838342	None	8749	2081	116648	No_or_no_constitutive_exon
CGCTCCACCTGACTGATCGAGGTGAGGGTCCCTCAGGGCACAGGGGGCAGGG	2889798	2889801	2889851	2889799	-1	AVPZ01000678.1	ENSCAPG00000009533.1	2887828	2895974	CNOT3	8749	2081	116648	No_or_no_constitutive_exon
AAAGAGGCGGCGAGCACAGCGGGATGGGGGCCGAGTGGGCCCAGGAGCAGCA	2916469	2916480	2916419	2916471	1	AVPZ01000678.1	ENSCAPG00000014910.1	2916132	2916480	None	8749	2081	116648	No_or_no_constitutive_exon
CTGCAGCCTCCTCCAGAAGTTTGAGGTACCCAACAGCCTCCCCAGGGGAGCT	3022256	3022297	3022347	3022295	-1	AVPZ01000678.1	ENSCAPG00000006537.1	3014458	3028594	PRKCG	8749	2081	116648	No_or_no_constitutive_exon
GGTTCTGCTCTATGAAATGCTGGCGGGACAGGTAAGGAAGATGGGAAGAGGT	3016565	3016586	3016636	3016584	-1	AVPZ01000678.1	ENSCAPG00000006537.1	3014458	3028594	PRKCG	8749	2081	116648	Yes
AATGTGTCTAAGTCGATTCTCATTTGCCCATAAACAGGGTATCAAGGCAGCA	5961023	5961100	5961150	5961098	-1	AVPZ01000678.1	ENSCAPG00000016734.1	5955710	5961168	None	8749	2081	116648	No_or_no_constitutive_exon
CTCCTTTCCCTCTGCGTCATTCTCATCCTGTGAGTTGGGAGGAGGGCAAGAT	6502362	6502410	6502312	6502364	1	AVPZ01000678.1	ENSCAPG00000015150.1	6499432	6505189	None	8749	2081	116648	No_or_no_constitutive_exon
GACAGCCCTCTGCACTGGGAAGGGAACAAGGGGTCCCTGGGACCTGGGAGTC	7143426	7143568	7143618	7143566	-1	AVPZ01000678.1	ENSCAPG00000001611.1	7143426	7146855	ACP4	8749	2081	116648	No_or_no_constitutive_exon
CAGCCACCGCCACAGCAGCCTTTGCCCGTGGAGCCAGGGAGCAGCAGCAGCT	7380924	7381096	7381146	7381094	-1	AVPZ01000678.1	ENSCAPG00000014562.1	7378323	7382172	NR1H2	8749	2081	116648	No_or_no_constitutive_exon
ACCCTACCCCTCCTCACTCTCTGTCTCTGTCTGACCCCCTGGGGACACAGAT	7413696	7413888	7413646	7413698	1	AVPZ01000678.1	ENSCAPG00000005686.1	7411518	7414216	KCNC3	8749	2081	116648	No_or_no_constitutive_exon
GGGGCCTTGTGACGGTGAGGCTTGGTGGGAGGCGGGGCATTGGTGGGCAGAG	7444802	7444822	7444872	7444820	-1	AVPZ01000678.1	ENSCAPG00000014655.1	7420736	7475567	MYH14	8749	2081	116648	Yes
TCGAACCCAGAGAGGGATGCCTCAGGGTGAGTGGTTCCGGGGACTCAGAGCC	7420736	7420854	7420904	7420852	-1	AVPZ01000678.1	ENSCAPG00000014655.1	7420736	7475567	MYH14	8749	2081	116648	No_or_no_constitutive_exon
GCTGGGGGGGACAGTTAACGGGAGTGGGGAGCCCTACCGGGGGCACTGAGTG	7752567	7752737	7752787	7752735	-1	AVPZ01000678.1	ENSCAPG00000009967.1	7750632	7755018	PTOV1	8749	2081	116648	No_or_no_constitutive_exon
GCGCGGGGTGAGCCGCGTCCCACCAACACTTGCACCTGCCCGGGCATAAGAC	7767385	7767539	7767589	7767537	-1	AVPZ01000678.1	ENSCAPG00000007540.1	7764571	7778759	MED25	8749	2081	116648	No_or_no_constitutive_exon
GTGTAAGCCTGGGTCCTGTCTTTCCATGACCCGTGACCTCGGGGGCCCAGGA	7856353	7856506	7856556	7856504	-1	AVPZ01000678.1	ENSCAPG00000006011.1	7855289	7868762	CPT1C	8749	2081	116648	No_or_no_constitutive_exon
AGATCCTGGATCTCCAGCCCTAGGGCCACAAACAGCCGCTGGGGGCCTAGGT	8052585	8052781	8052535	8052587	1	AVPZ01000678.1	ENSCAPG00000017578.1	8047637	8053412	SLC17A7	8749	2081	116648	No_or_no_constitutive_exon
CCTGAGAGGTAATGGGACCCACCAGGACTGTGGAGCTTGGGGACAGCTAGCT	8063068	8063190	8063240	8063188	-1	AVPZ01000678.1	ENSCAPG00000011162.1	8062793	8080062	CCDC155	8749	2081	116648	No_or_no_constitutive_exon
GACAAGACCAGCTTCGTGTCCTTTGTGGGTGAGAGGGGCAGGGATAGTAGGG	8119019	8119045	8119095	8119043	-1	AVPZ01000678.1	ENSCAPG00000000515.1	8114979	8119582	CD37	8749	2081	116648	No_or_no_constitutive_exon
TGGGCTAAGCCTGAATGGCAGGAGGAGGAACCTGGAGCACGGTGGGTAAGCA	8244630	8244652	8244702	8244650	-1	AVPZ01000678.1	ENSCAPG00000012176.1	8233308	8248626	PPFIA3	8749	2081	116648	No_or_no_constitutive_exon
GACCTTGGGTTGGGGGCTGGACTGTACCCCTTTCCTACACACATGGGAAGGG	8234637	8234855	8234905	8234853	-1	AVPZ01000678.1	ENSCAPG00000012176.1	8233308	8248626	PPFIA3	8749	2081	116648	No_or_no_constitutive_exon
GGTGCGGAGACCACAGGGGCTACTGTGTCTAAGAGAGGAGGGAAGCGGAGGC	8257557	8257658	8257708	8257656	-1	AVPZ01000678.1	ENSCAPG00000012753.1	8255521	8257799	LIN7B	8749	2081	116648	No_or_no_constitutive_exon
GTGGTGAGCGAGGCAGGGATGAGGCCCGCGGCGGGGGCGGGGGTGGCCAGGA	8262901	8262923	8262973	8262921	-1	AVPZ01000678.1	ENSCAPG00000017198.1	8262858	8268550	None	8749	2081	116648	No_or_no_constitutive_exon
TTCGGGGCTTCTGCTCAATCTGCGATTTTTGTTCTCGCTCGGGGATGTAGGC	8351239	8351560	8351189	8351241	1	AVPZ01000678.1	ENSCAPG00000010127.1	8338372	8351560	GYS1	8749	2081	116648	Yes
TGCAGCATCACACAGTCCTGCCTGTGGGAAGGATGTGGAAGAGGGTGGAGAT	8394174	8394314	8394364	8394312	-1	AVPZ01000678.1	ENSCAPG00000010555.1	8381409	8394638	NUCB1	8749	2081	116648	No_or_no_constitutive_exon
GGCCTCTCCCTACCCCTGCTGCTCCATGTTCATCTCCTGGGGGGTCAGAGAT	8460094	8460157	8460044	8460096	1	AVPZ01000678.1	ENSCAPG00000007140.1	8456578	8460157	BCAT2	8749	2081	116648	No_or_no_constitutive_exon
CAGTTTGGGCGAGAGAAAGAACCCCACCCCCAGCCCGACCACCTGGGAAGGC	8666012	8666320	8665962	8666014	1	AVPZ01000678.1	ENSCAPG00000014945.1	8665600	8675203	LMTK3	8749	2081	116648	No_or_no_constitutive_exon
GCAGAGTCTCGGTTTCCAGCCCAAGTGTGAGTCCTGGGGACACTGAGGAGTG	8705690	8705968	8706018	8705966	-1	AVPZ01000678.1	ENSCAPG00000007840.1	8704635	8707824	GRWD1	8749	2081	116648	No_or_no_constitutive_exon
TTCTGACAGTATGACAAAATACCTAAGAAAACAATTTAAGCTGAGGGTAGTG	124985	125023	124935	124987	1	AVPZ01000689.1	ENSCAPG00000010190.1	115565	146977	PRPSAP2	8749	2081	116648	No_or_no_constitutive_exon
GAGATGGGTGTTGTTAGAGCTTTGCCTTGCTTCATGGTGGGGAAACTGAGGC	410380	410401	410451	410399	-1	AVPZ01000689.1	ENSCAPG00000005519.1	409592	417198	B9D1	8749	2081	116648	No_or_no_constitutive_exon
TTAGATCAAGGAAAGGAAGATGCAAAGGGGAGACTTTTTGGGAGACAGAGAA	470995	471015	470945	470997	1	AVPZ01000689.1	ENSCAPG00000005442.1	468903	473630	RNF112	8749	2081	116648	No_or_no_constitutive_exon
AGTAAATGAGGGAGATAGAAGAAGAAGAAAGAGGAAGAGGGGAGATGAAGTC	1390981	1391129	1390931	1390983	1	AVPZ01000689.1	ENSCAPG00000014764.1	1371067	1404784	WIPI1	8749	2081	116648	No_or_no_constitutive_exon
CCATTTCCGGCTTCACTCAAGCACTGGTGAGAGTTGAGCTTGTGGGTGAGGT	2861113	2861428	2861063	2861115	1	AVPZ01000689.1	ENSCAPG00000014602.1	2850325	2869139	DCHS1	8749	2081	116648	No_or_no_constitutive_exon
GAAAATATATGAACACTGTGTGGTGTAATTTTCGGGTGGTGGGGTGGAAGCA	2862181	2862426	2862131	2862183	1	AVPZ01000689.1	ENSCAPG00000014602.1	2850325	2869139	DCHS1	8749	2081	116648	No_or_no_constitutive_exon
GCATATACACAAACTTGCGGTACTGGTACAATTTATGCAAGCCCAGGGAGCT	2936736	2938831	2938881	2938829	-1	AVPZ01000689.1	ENSCAPG00000015069.1	2909644	2975639	DNHD1	8749	2081	116648	No_or_no_constitutive_exon
CTGCCACCTTTTTGCTGGTCCCCAGGAGCAAAAATATCTGCGGGTGATAGCC	2913141	2913303	2913353	2913301	-1	AVPZ01000689.1	ENSCAPG00000015069.1	2909644	2975639	DNHD1	8749	2081	116648	No_or_no_constitutive_exon
AGTGTGGTGGTCTTGGCCCCTCCCTAGTGAGCTCCGGGCGAGCGGGGGAGGA	3073755	3073783	3073705	3073757	1	AVPZ01000689.1	ENSCAPG00000016259.1	3073709	3076435	None	8749	2081	116648	No_or_no_constitutive_exon
CTGCTCTTGCCCCCCACTATGAACCCTATTGTCTATGGGTGAAAACCAAGCA	3748351	3748414	3748464	3748412	-1	AVPZ01000689.1	ENSCAPG00000005555.1	3748351	3749207	None	8749	2081	116648	No_or_no_constitutive_exon
GGCTGGAGAGGTCCTAGTAAGGAACTCCCATGTGGCCTTGTTGGGGACAGGT	5435176	5435349	5435126	5435178	1	AVPZ01000700.1	ENSCAPG00000008930.1	5428729	5436667	MAPK8IP1	8749	2081	116648	Yes
TCCCGCAGGTTTGGGAGTGAGGCCAGGGCAAGTGGAAGCGGGTGGGTGAGGC	5433165	5433215	5433115	5433167	1	AVPZ01000700.1	ENSCAPG00000008930.1	5428729	5436667	MAPK8IP1	8749	2081	116648	No_or_no_constitutive_exon
CCGACATCAGGGGGCGCGACCTCCAGCCCCCAGGTGGAGGGGAGGTGCAGGC	5450662	5450775	5450612	5450664	1	AVPZ01000700.1	ENSCAPG00000016529.1	5450621	5454794	LARGE2	8749	2081	116648	No_or_no_constitutive_exon
GAGGCTGGGGCGAGGCTGGGCGAGGCAGGGCAGGGCGGGGCGGGTGGCAGGC	6145610	6145769	6145560	6145612	1	AVPZ01000700.1	ENSCAPG00000014169.1	6141469	6152464	F2	8749	2081	116648	No_or_no_constitutive_exon
TTCACTTACATTCTTTTAGAAGTGAGCCTGAGCTTGGGAAAGATGCATAGCA	6159635	6159680	6159730	6159678	-1	AVPZ01000700.1	ENSCAPG00000006487.1	6155514	6225844	CKAP5	8749	2081	116648	Yes
AGATGGGTAGAGTGGGTTTGGCATGCTATTCACAGGCGGGGTTGAGCAAGTG	6517487	6517533	6517583	6517531	-1	AVPZ01000700.1	ENSCAPG00000007961.1	6509427	6517580	ARFGAP2	8749	2081	116648	No_or_no_constitutive_exon
GGTGGCCCCTGGGCTCAATCCAGCTGCACATGGCAGAAGTGGGGGCCTAGAA	6605587	6605620	6605537	6605589	1	AVPZ01000700.1	ENSCAPG00000014757.1	6576167	6608454	MADD	8749	2081	116648	No_or_no_constitutive_exon
CTGCAGCCCTGGGGTAGCCCTGAGCCCATGTGCGTGGCCCCGGGACACAGGG	6618542	6618624	6618674	6618622	-1	AVPZ01000700.1	ENSCAPG00000011766.1	6610360	6622657	MYBPC3	8749	2081	116648	Yes
AAAAGGGGAAGGGGGTCCTGCCCTCCCTGTTTGGCCTGTGGGCAGCCAAGGG	6612911	6613117	6613167	6613115	-1	AVPZ01000700.1	ENSCAPG00000011766.1	6610360	6622657	MYBPC3	8749	2081	116648	Yes
GGACCTCCGATCTGCTTTCCGCCGCACGTGAGTGATCATGGGGAAGGCAGGT	6619551	6619577	6619627	6619575	-1	AVPZ01000700.1	ENSCAPG00000011766.1	6610360	6622657	MYBPC3	8749	2081	116648	No_or_no_constitutive_exon
TCACCGTCTTGTACCCAGTGCCCAGACCCTGGTCCTCGTGATGGGCACAGGT	6660828	6660984	6660778	6660830	1	AVPZ01000700.1	ENSCAPG00000006650.1	6658624	6662889	SLC39A13	8749	2081	116648	No_or_no_constitutive_exon
GGAACAAGACCTTGGCAGAGGCCGCTTTCATCAATGTCACAACGGGTAAGAT	7067476	7067483	7067426	7067478	1	AVPZ01000700.1	ENSCAPG00000007902.1	7062726	7101044	PTPRJ	8749	2081	116648	No_or_no_constitutive_exon
AAGAGGCGCGAGTCCGGCGAACAGGCTCCCTTGTCAGGGGTGTAGGGGAGGT	7811893	7811921	7811971	7811919	-1	AVPZ01000700.1	ENSCAPG00000013071.1	7804133	7813771	JAK3	8749	2081	116648	No_or_no_constitutive_exon
ACATTTGGCCAGTGGTCACTCCCTGCCAGGCCTGGACACTGAGGGATCAGCT	7927886	7927925	7927836	7927888	1	AVPZ01000700.1	ENSCAPG00000006813.1	7927386	7939100	MAST3	8749	2081	116648	No_or_no_constitutive_exon
GGGCGGATCAGGGGCTGCGGGGATGCCACCGGACTGGGAGGATGACAGAGAC	7952639	7952838	7952589	7952641	1	AVPZ01000700.1	ENSCAPG00000004341.1	7952318	7954455	IFI30	8749	2081	116648	No_or_no_constitutive_exon
TATGAGACACAGAGAGGCTGATTAGGGGTGGCTGTGGGTCTCTGAGGGAGTT	7969577	7969861	7969911	7969859	-1	AVPZ01000700.1	ENSCAPG00000009302.1	7966820	7977073	None	8749	2081	116648	No_or_no_constitutive_exon
GCCCGAAAACCTGCCTTTGGATCGAGTGTGCTGGGTGGGTGGACTTGAAGCT	7967835	7968006	7968056	7968004	-1	AVPZ01000700.1	ENSCAPG00000009302.1	7966820	7977073	None	8749	2081	116648	No_or_no_constitutive_exon
AGTTAGCTACACGGTGAGTGGTGTGGTGGAGGTGCTGGGCAGGGATGTAGGG	8062882	8063015	8062832	8062884	1	AVPZ01000700.1	ENSCAPG00000016151.1	8061425	8063628	None	8749	2081	116648	No_or_no_constitutive_exon
TGCCACCAGGGGAATCCAGCCGTGCAACACCACCCTTTCTGGGACCACAGAC	8064855	8065020	8065070	8065018	-1	AVPZ01000700.1	ENSCAPG00000005208.1	8064088	8068258	ISYNA1	8749	2081	116648	No_or_no_constitutive_exon
TGGGCCGCGTGCCTGCGGGCTGGATTGGGCTGAGCGTCCTGTGGGTGCAGGT	8330538	8330640	8330690	8330638	-1	AVPZ01000700.1	ENSCAPG00000013415.1	8329611	8333726	HOMER3	8749	2081	116648	Yes
CCTGCCCCCTCCCTGTTTCGGTGACCCTGGGACAGTGGGCAAGGCTGCAGCC	8438206	8438331	8438156	8438208	1	AVPZ01000700.1	ENSCAPG00000008741.1	8437722	8439948	RFXANK	8749	2081	116648	No_or_no_constitutive_exon
CCTGCTGGCTCTGGATGGTGCACACAGTGTCTGGTTCTCCCGGGGAGCAGGT	8483467	8483569	8483619	8483567	-1	AVPZ01000700.1	ENSCAPG00000005920.1	8481032	8485392	TM6SF2	8749	2081	116648	No_or_no_constitutive_exon
TGTATCCCTCACCTCCCTGGTAGTCAGCACTCATGGGGTCTGGCACAAAGGG	8488316	8488358	8488408	8488356	-1	AVPZ01000700.1	ENSCAPG00000010672.1	8488316	8503987	SUGP1	8749	2081	116648	No_or_no_constitutive_exon
TGTCAGCAGCTGCTGCCGCCGCCGCCGCTGCCGCCATGTTAGCCCGGGAGCC	8615686	8615947	8615636	8615688	1	AVPZ01000700.1	ENSCAPG00000015257.1	8593431	8618376	GATAD2A	8749	2081	116648	No_or_no_constitutive_exon
GATGACTTCGAGGAGCGAGACCCCGGTGAGGCTGGCGGCAGGTAGGGCAGGG	8666557	8666578	8666628	8666576	-1	AVPZ01000700.1	ENSCAPG00000015115.1	8663454	8670939	GMIP	8749	2081	116648	No_or_no_constitutive_exon
GTGTCTGGGTGATGTGGGTGCAGAGTTCATCTTTGTTCACAAGCGGGCAGTG	527344	527725	527775	527723	-1	AVPZ01000711.1	ENSCAPG00000012659.1	499056	577575	PROM1	8749	2081	116648	Yes
AGGTACACACCCACCAGCACAGAGTGCACAGGGGACCCAGGGGCCCGGAGAC	2081774	2081834	2081884	2081832	-1	AVPZ01000711.1	ENSCAPG00000007208.1	2073715	2157012	FAM184B	8749	2081	116648	No_or_no_constitutive_exon
GCCCCAAATCCTGCCCTCCCACCACACCCCACCTGCCTTTGGGGCTGGAGTG	2078271	2078427	2078477	2078425	-1	AVPZ01000711.1	ENSCAPG00000007208.1	2073715	2157012	FAM184B	8749	2081	116648	No_or_no_constitutive_exon
ACACAGGCTGATCTGTCCCATGCTGCCCCTCTCCAGGCATGCCTGGGAAGAA	4675833	4676108	4675783	4675835	1	AVPZ01000711.1	ENSCAPG00000004930.1	4550230	4677876	SLIT2	8749	2081	116648	Yes
TTTCTGCTGCCTGAGGTCCTGGGCTGCACAGTAGAGGTAGGAGGGAATAGTG	4933891	4934044	4934094	4934042	-1	AVPZ01000711.1	ENSCAPG00000007089.1	4928795	4951585	None	8749	2081	116648	No_or_no_constitutive_exon
GTGCTGTGAGGCACTTGAGCACCCTGGGGCCTGAGTGTGACGAGGGTCAGTG	4971147	4971357	4971407	4971355	-1	AVPZ01000711.1	ENSCAPG00000014136.1	4959296	4971970	MAEA	8749	2081	116648	No_or_no_constitutive_exon
AGCCATTTTCTCCCTCTTCTTCTTCCCCATGGTGAGTGCTGCTGGGACAGCC	5210625	5210647	5210697	5210645	-1	AVPZ01000711.1	ENSCAPG00000014588.1	5207037	5215669	TMEM175	8749	2081	116648	No_or_no_constitutive_exon
TGGAGAACCCCCTCCAGCCGGGCTGTCCCTACTTCAGTCCAGGGGCCGAGGC	5242344	5242391	5242294	5242346	1	AVPZ01000711.1	ENSCAPG00000013019.1	5233529	5268965	GAK	8749	2081	116648	No_or_no_constitutive_exon
ATCATACACTGCCACAGGTAGCTAATGCCAGCCCTCTCCTGGCAGGGAAGCC	5260771	5260913	5260721	5260773	1	AVPZ01000711.1	ENSCAPG00000013019.1	5233529	5268965	GAK	8749	2081	116648	No_or_no_constitutive_exon
CCAGGGCCTCATAAGCTGTGTCTCCCAGATGCCTGGCTCTGGGGGCATAGGT	5409813	5409834	5409884	5409832	-1	AVPZ01000711.1	ENSCAPG00000012847.1	5401372	5439325	None	8749	2081	116648	No_or_no_constitutive_exon
GTGGGTTGTTGACAGATGCCCTGAAAGCTTTCTTCCTGCTGGGGTATCAGGT	5957111	5957287	5957061	5957113	1	AVPZ01000711.1	ENSCAPG00000017502.1	5922474	5974882	PAX8	8749	2081	116648	No_or_no_constitutive_exon
TGATGATAAAGGAGAAGAAGACAGTGAAGAAAGTGATGGGGAGGAAGAAGAG	7189221	7189337	7189387	7189335	-1	AVPZ01000711.1	ENSCAPG00000012098.1	7150427	7193675	NPHP1	8749	2081	116648	No_or_no_constitutive_exon
CTCAGGACTTCTCATGTAATTGTGAGCTAGTACGGCAAGGGGACACAAAGTC	1183128	1183209	1183078	1183130	1	AVPZ01000722.1	ENSCAPG00000000252.1	1159911	1183209	KIF18A	8749	2081	116648	No_or_no_constitutive_exon
TCATGTTGCTGAGTGCCTGGGGGAGTTCATGGACAAAAGGGAGATCAAAGTC	4043522	4043868	4043918	4043866	-1	AVPZ01000722.1	ENSCAPG00000009232.1	4040643	4044293	None	8749	2081	116648	No_or_no_constitutive_exon
ACCACGTCTGGCCTGCGTCCCTGACTTCCTGGACTACATGGGGATCAAAGGC	4042357	4042533	4042583	4042531	-1	AVPZ01000722.1	ENSCAPG00000009232.1	4040643	4044293	None	8749	2081	116648	No_or_no_constitutive_exon
ACTCGGGGAAAGAAGGGAAGGAGTTATCAGCGGCACATACCTGGGGGAAGTC	4041934	4042058	4042108	4042056	-1	AVPZ01000722.1	ENSCAPG00000009232.1	4040643	4044293	None	8749	2081	116648	No_or_no_constitutive_exon
TCTGTCCTGTGTGTGCGTGTGTGTGCGTGCCTGTGTGCGCACGGGATCAGTT	6941875	6942010	6941825	6941877	1	AVPZ01000733.1	ENSCAPG00000005307.1	6869961	6947551	ASAP2	8749	2081	116648	No_or_no_constitutive_exon
GGGTGCACACTCTCCCAAGGACTCAATCTTATCTCCCTGGGGTGGGGCAGCT	810305	810522	810572	810520	-1	AVPZ01000744.1	ENSCAPG00000015249.1	806739	832718	KIF19	8749	2081	116648	No_or_no_constitutive_exon
TTTCTTTATTTTTTAGTACTGGGGATTGAACTCAGGGCCTTGGGACTGAGCT	2241395	2241463	2241345	2241397	1	AVPZ01000744.1	ENSCAPG00000014838.1	2214779	2242757	MFSD11	8749	2081	116648	No_or_no_constitutive_exon
AGGCACACACAGAAGGGTGATACTGGTTCTGGGTTCCTGGGATGGGGTAGGT	2339911	2340045	2339861	2339913	1	AVPZ01000744.1	ENSCAPG00000005326.1	2299491	2355225	MGAT5B	8749	2081	116648	No_or_no_constitutive_exon
TCCAAGCCCAGATTGAGGCCCCATTTCTTCCTCACCTTCCCCCGGGGAAGGA	2347222	2347372	2347172	2347224	1	AVPZ01000744.1	ENSCAPG00000005326.1	2299491	2355225	MGAT5B	8749	2081	116648	No_or_no_constitutive_exon
GTGGTGGGTAGCCTGCATTTCCTGTGTTCAGACACCCTGTAGGGACACAGGC	3228539	3228561	3228489	3228541	1	AVPZ01000744.1	ENSCAPG00000007307.1	3146570	3251060	TNRC6C	8749	2081	116648	No_or_no_constitutive_exon
CATCCTTTCTTCCTAGCCAGCGCTCACCAGGTGCTGCTGGGAGACTCGAGTG	3266876	3266938	3266988	3266936	-1	AVPZ01000744.1	ENSCAPG00000007772.1	3257676	3267378	TMC6	8749	2081	116648	No_or_no_constitutive_exon
CCTGCCTTTGTGACAAGCCTGAAGACCCTGACTGTCCTGTGTGGGGGCAGGG	3551795	3551957	3552007	3551955	-1	AVPZ01000744.1	ENSCAPG00000007203.1	3512020	3619662	DNAH17	8749	2081	116648	No_or_no_constitutive_exon
GGACCGGGACCGGGACCGGGATCGGGATCGGGATCGGGATCGAGATCGAGAA	4547863	4548540	4548590	4548538	-1	AVPZ01000744.1	ENSCAPG00000009604.1	4547863	4586904	CBX4	8749	2081	116648	No_or_no_constitutive_exon
CACTGTCTCCCTGTATTTGTTCTGTCTGTCTGTCCTGTTGGGGGCCACAGGC	4913716	4913866	4913666	4913718	1	AVPZ01000744.1	ENSCAPG00000012277.1	4904160	4925352	CARD14	8749	2081	116648	No_or_no_constitutive_exon
ACCCAGTGCCCTGGGCTTGGCTTGTGGCTTCCTGCTTGGGATAGGCAAAGCC	4948896	4949057	4948846	4948898	1	AVPZ01000744.1	ENSCAPG00000003291.1	4936571	4951139	SLC26A11	8749	2081	116648	No_or_no_constitutive_exon
GCCTGAGTTTGCTCTCACAGGGCCCTCCCAGAGTCCTGGGGTGGACACAGCA	5643455	5643563	5643405	5643457	1	AVPZ01000744.1	ENSCAPG00000015079.1	5642773	5693472	BAIAP2	8749	2081	116648	No_or_no_constitutive_exon
CTGGGCCACAGTTTGCGCAGACCTCTCCTGTCTTTGGGGTTGTGGGGGAGGC	5697269	5697918	5697968	5697916	-1	AVPZ01000744.1	ENSCAPG00000013571.1	5695906	5710067	AATK	8749	2081	116648	No_or_no_constitutive_exon
GTCACTGCTGGTTGACTTTGTCCTTGTGTGTTCTCCTCCCTGGGACACAGGC	5761144	5761259	5761309	5761257	-1	AVPZ01000744.1	ENSCAPG00000014370.1	5748398	5769830	CEP131	8749	2081	116648	No_or_no_constitutive_exon
TATGGGCGGGTCTGTGTGGGCAGGGCCAGATGTCTGGAGAGGAGGGCCAGGG	5779440	5779547	5779597	5779545	-1	AVPZ01000744.1	ENSCAPG00000010465.1	5776156	5781435	TEPSIN	8749	2081	116648	No_or_no_constitutive_exon
CCTGGCCCCCCACCTCATGATGCAGGGTGGCCAGCTGGGCGGGGACCCAGCC	5957270	5957351	5957220	5957272	1	AVPZ01000744.1	ENSCAPG00000015404.1	5942468	5974188	BAHCC1	8749	2081	116648	No_or_no_constitutive_exon
CTTCTCCGAGGAGGAGGAGGAGGAGGAGGAGGAAGAGGGCGAGGAGGAAGAG	5969574	5969619	5969524	5969576	1	AVPZ01000744.1	ENSCAPG00000015404.1	5942468	5974188	BAHCC1	8749	2081	116648	No_or_no_constitutive_exon
GGTAAGATTGAAGATACTGTGATAATGCTGACTGGTAAAGGGATGCTGAGCT	6081279	6081353	6081403	6081351	-1	AVPZ01000744.1	ENSCAPG00000015435.1	6047062	6091287	NPLOC4	8749	2081	116648	No_or_no_constitutive_exon
GCAGTTATGCACCCGGAAAGTTAAGCCAGGCCATGGGGGATAAAAATGAGAT	6296440	6296495	6296545	6296493	-1	AVPZ01000744.1	ENSCAPG00000009526.1	6291692	6296529	PCYT2	8749	2081	116648	No_or_no_constitutive_exon
CCACAGTATAGTAGCATCTGGCAGTTCTACATGTGGGGTTTGCAGGAGAGGC	6322484	6322537	6322587	6322535	-1	AVPZ01000744.1	ENSCAPG00000015407.1	6321020	6323505	PYCR1	8749	2081	116648	No_or_no_constitutive_exon
GACAGCTGAGGGAGCCTTTGCCTGCCTAACTGATGCGCACACTGGGGCAGGT	6411642	6411735	6411592	6411644	1	AVPZ01000744.1	ENSCAPG00000014621.1	6407701	6413092	LRRC45	8749	2081	116648	No_or_no_constitutive_exon
AGGTGAGCATGTGGCCTATGGAGCTCCAAAAACAGTGGGACAAGAAGGAGAT	629191	629241	629291	629239	-1	AVPZ01000789.1	ENSCAPG00000007357.1	617295	651183	IKBKB	8749	2081	116648	No_or_no_constitutive_exon
CAAGCAAGTGAAGGGTTTCCCACATCAGGCCCAGGGGGGTAAAGTCTAAGGC	770585	770745	770535	770587	1	AVPZ01000789.1	ENSCAPG00000000221.1	769821	778380	PLAT	8749	2081	116648	Yes
AGGGCTAGTGCTTCACGCTGACGTCTGTCTCCCTTTGTGTGGGGCTGCAGAA	1225296	1225395	1225246	1225298	1	AVPZ01000789.1	ENSCAPG00000009143.1	1196980	1272315	ANK1	8749	2081	116648	No_or_no_constitutive_exon
GGGCTTCTTCGCAGTGCAGCCCCCTGACTTTCCACGCTTCTGGGGTGCAGGG	1240000	1240116	1239950	1240002	1	AVPZ01000789.1	ENSCAPG00000009143.1	1196980	1272315	ANK1	8749	2081	116648	No_or_no_constitutive_exon
TAAAGTAGGGTCAGGGCCTCCAGCAGGGCTGGGTGTAGGAGCAGGGGTAGCA	3966145	3966235	3966095	3966147	1	AVPZ01000789.1	ENSCAPG00000004933.1	3903741	4028232	None	8749	2081	116648	No_or_no_constitutive_exon
AGCAAGGCTTTTTCATAATGGCATTTGATTAAAGCCTGGATAGGGGGTAGTG	3963354	3963515	3963304	3963356	1	AVPZ01000789.1	ENSCAPG00000015316.1	3963251	3964518	PAFAH1B3	8749	2081	116648	No_or_no_constitutive_exon
TACCCTCTGCCCCACCCCCTAAAGGTGAGGCATGGGCTGGGTAGCACAAGGA	3969721	3969749	3969799	3969747	-1	AVPZ01000789.1	ENSCAPG00000010195.1	3965436	3989871	CIC	8749	2081	116648	No_or_no_constitutive_exon
TTTGCATAGTGTCCCTCCTAGGTCTCAGTCATTTTGCTTTAGGGTCATAGCT	3968915	3969191	3969241	3969189	-1	AVPZ01000789.1	ENSCAPG00000010195.1	3965436	3989871	CIC	8749	2081	116648	No_or_no_constitutive_exon
TGGGGGTGAGAGGCCAGGACGGGGCAGCTGGGGGCCTGAGAAGGGGTCAGGT	4233853	4233889	4233803	4233855	1	AVPZ01000789.1	ENSCAPG00000010134.1	4217569	4234139	ATP1A3	8749	2081	116648	No_or_no_constitutive_exon
GGAGGATGACCGGCCTGTGCTCCCCGGGAGGGGATGGGCTGAGCATGAAGCA	4676182	4676483	4676533	4676481	-1	AVPZ01000789.1	ENSCAPG00000009835.1	4672816	4686624	XRCC1	8749	2081	116648	Yes
CTGAAACCAGCTATGGATGTGATTGGTTGTGGGACTCGACGGGGTGGGAGCC	4730047	4730207	4730257	4730205	-1	AVPZ01000789.1	ENSCAPG00000003091.1	4730047	4733499	CADM4	8749	2081	116648	No_or_no_constitutive_exon
CCCAGTAGCAGGAGTCTCACTCAGTCATGTCTTCTTCCTCAGGGATGGAGAA	4749771	4749897	4749947	4749895	-1	AVPZ01000789.1	ENSCAPG00000001128.1	4749651	4761662	PLAUR	8749	2081	116648	No_or_no_constitutive_exon
AAAGAATGCTTGGTTCCCCAAGCAGTGTGACTCCGCCTGCCATGTGGGAGTG	4994666	4994998	4995048	4994996	-1	AVPZ01000789.1	ENSCAPG00000002667.1	4993220	4995188	ZNF235	8749	2081	116648	No_or_no_constitutive_exon
GGGGGCTCCCTGCAGGGGGGAGGAAGGCTCTGGGGGGTTCTATGGGGCAGGG	5489758	5490841	5489708	5489760	1	AVPZ01000789.1	ENSCAPG00000017531.1	5483614	5490841	PPP1R37	8749	2081	116648	No_or_no_constitutive_exon
ATGGGCAGAGGCCCCCCTCTTGTGGAGGGGTATTTGGGGAGGGCACGGAGCA	5725597	5725748	5725798	5725746	-1	AVPZ01000789.1	ENSCAPG00000015334.1	5723886	5740018	EXOC3L2	8749	2081	116648	No_or_no_constitutive_exon
GCTGGAGGACTGGACAGAAGGGTCTGCTGTTTGTCCTTGGGAGCAGCCAGGG	5781682	5781968	5782018	5781966	-1	AVPZ01000789.1	ENSCAPG00000013907.1	5778819	5788417	CKM	8749	2081	116648	No_or_no_constitutive_exon
AGCATGATATTCAAGCTGCAGAACGCCTTCTGGGAGCACGGGGCCAGTAGGG	5840352	5840507	5840557	5840505	-1	AVPZ01000789.1	ENSCAPG00000015962.1	5833945	5843934	PPP1R13L	8749	2081	116648	Yes
CTCCCTGGGCATGAATCCCAGCCCTGCTGGGTCTAGATAGTGATTGGGAGCA	5836853	5836894	5836944	5836892	-1	AVPZ01000789.1	ENSCAPG00000015962.1	5833945	5843934	PPP1R13L	8749	2081	116648	Yes
CCCACGTACACTTCTCTTGGGATTTTTTTTTTTTATTATGTGGGGACAAGTG	5905893	5905943	5905843	5905895	1	AVPZ01000789.1	ENSCAPG00000006578.1	5904971	5905943	None	8749	2081	116648	No_or_no_constitutive_exon
GTGGGACTGGGCCAAGGAGGCCAAGGTGGTGGATAGCAAGGTGGGGTGAGCA	6024739	6024865	6024915	6024863	-1	AVPZ01000789.1	ENSCAPG00000006371.1	6014411	6028724	None	8749	2081	116648	No_or_no_constitutive_exon
AGTAAGGAAGGGTGGAGACAAGACAAACACCGACTTGGCCAGGAAGGGAGAT	6020545	6020740	6020790	6020738	-1	AVPZ01000789.1	ENSCAPG00000006371.1	6014411	6028724	None	8749	2081	116648	No_or_no_constitutive_exon
GAGGGTGGAAACCTGGGGCTGCTGAGGATGGGCTGAGTCGGGGACAGGAGGG	6020057	6020073	6020123	6020071	-1	AVPZ01000789.1	ENSCAPG00000006371.1	6014411	6028724	None	8749	2081	116648	No_or_no_constitutive_exon
TGGAACCCCTGCCCCTTCATCACAGGAGCTGTGTGTGTGCGCGCGGGGAGGG	6117885	6117925	6117975	6117923	-1	AVPZ01000789.1	ENSCAPG00000017575.1	6117167	6125288	DMPK	8749	2081	116648	No_or_no_constitutive_exon
CTACAACAACACCCCACCCCTCCGGCCACCTGAGGTCCCCACTGGGGCAGCC	6188492	6188586	6188636	6188584	-1	AVPZ01000789.1	ENSCAPG00000015504.1	6128019	6189203	DMWD	8749	2081	116648	No_or_no_constitutive_exon
CTCCTCCCGCAGAATAATATTTGGGCTGTTGGCCGTGGGGCGGGGGCCAGAT	6188413	6188450	6188500	6188448	-1	AVPZ01000789.1	ENSCAPG00000015504.1	6128019	6189203	DMWD	8749	2081	116648	No_or_no_constitutive_exon
GCAATCCCGGCGGCGCTGCCACAGATGCTGCTGGGACAACAGCGGGGCAGTC	6148930	6149449	6149499	6149447	-1	AVPZ01000789.1	ENSCAPG00000001197.1	6135698	6149601	None	8749	2081	116648	Yes
GCCAGAAAGCTGAGCCGGCACTGTTCCCCTCCTTCTCCCATGGGAGGCAGGT	6145058	6145352	6145402	6145350	-1	AVPZ01000789.1	ENSCAPG00000001197.1	6135698	6149601	None	8749	2081	116648	No_or_no_constitutive_exon
GCAGCAGTGGTGGTGTTAAGGCACAGGTGTGCTGAGCCCGGGGATTGAAGTG	6144844	6145036	6145086	6145034	-1	AVPZ01000789.1	ENSCAPG00000001197.1	6135698	6149601	None	8749	2081	116648	No_or_no_constitutive_exon
TGGGTTGCATCCTGCTGTGGCCTGACCCACCTTTCCTCTGACATGGGCAGGA	6171543	6171617	6171667	6171615	-1	AVPZ01000789.1	ENSCAPG00000005112.1	6150214	6173087	SYMPK	8749	2081	116648	No_or_no_constitutive_exon
AAGGCCTTAAAGCGGCAGCTGGAGGAGGAACAGAAGCTGAAGCCCGGGAGCT	6150214	6150354	6150404	6150352	-1	AVPZ01000789.1	ENSCAPG00000005112.1	6150214	6173087	SYMPK	8749	2081	116648	No_or_no_constitutive_exon
TGGCCCGTCTTCTGCCACCCCTACTTGCCACAGTTTCCTTAGCGGGGCAGAT	6497738	6497844	6497688	6497740	1	AVPZ01000789.1	ENSCAPG00000016491.1	6487011	6501225	PPP5C	8749	2081	116648	No_or_no_constitutive_exon
CCATCACCTCAGCCCATCTCCAGTTGGGTCTCTCCTGCCAGGATTGGGAGGC	6675535	6675684	6675734	6675682	-1	AVPZ01000789.1	ENSCAPG00000009716.1	6664684	6692018	PRKD2	8749	2081	116648	Yes
TGGACCGGCAGCTGTCACACCAGGCCCGGCGGCGGCGGCGGGAGCAGCAGCA	7205191	7205305	7205141	7205193	1	AVPZ01000789.1	ENSCAPG00000014599.1	7192785	7206560	DHX34	8749	2081	116648	No_or_no_constitutive_exon
CGGAGTCACTGCCTTGCGGACCAGGCTGGTGACTCCTGTGGGGGCCGCAGCA	7214935	7215012	7215062	7215010	-1	AVPZ01000789.1	ENSCAPG00000017347.1	7213836	7221108	MEIS3	8749	2081	116648	No_or_no_constitutive_exon
ATTTGGTCTACCCCCGTGGTAGAGCCAAGGGGTGCGGGAAGGGGTGGAAGGG	7213836	7213935	7213985	7213933	-1	AVPZ01000789.1	ENSCAPG00000017347.1	7213836	7221108	MEIS3	8749	2081	116648	No_or_no_constitutive_exon
GGTGGCAAGGACTTGGAGGAACACTGGCTGTGTGCAAGGCACTAGGGGAGCA	7281961	7281982	7282032	7281980	-1	AVPZ01000789.1	ENSCAPG00000006754.1	7270414	7282041	NAPA	8749	2081	116648	No_or_no_constitutive_exon
GGGCTGGTTGCCCAGGTCAGAGGTGACCAGGGCTGGAGTGGGACAGGAAGCT	7427362	7427508	7427312	7427364	1	AVPZ01000789.1	ENSCAPG00000012247.1	7411451	7431907	BICRA	8749	2081	116648	No_or_no_constitutive_exon
GCCCAGGTCCCAGGTCAGCACCCCTATCTCTCCCCCGTTCAGGGCACAAGGT	391891	391974	391841	391893	1	AVPZ01000800.1	ENSCAPG00000010590.1	383762	418379	ANXA6	8749	2081	116648	No_or_no_constitutive_exon
GTTTAGTTTCAGTGTGGCAACGAGGCACTGTGGCCGCCCTGGGAGGGGAGAG	475742	475744	475794	475742	-1	AVPZ01000800.1	ENSCAPG00000011518.1	473520	476037	None	8749	2081	116648	No_or_no_constitutive_exon
CAGCCAAGAGATGGCCTTGAGCAGGGGGAAGGCTTGGAACTGGGTGGAAGGG	1165122	1165165	1165215	1165163	-1	AVPZ01000800.1	ENSCAPG00000002786.1	1151186	1188120	None	8749	2081	116648	No_or_no_constitutive_exon
GAGATGTCAGCTTCCCATGTGTATACCATTCGCTGTCCAGCAGGGCCAAGAG	2113961	2114240	2114290	2114238	-1	AVPZ01000800.1	ENSCAPG00000016569.1	2113961	2126016	ZCCHC10	8749	2081	116648	No_or_no_constitutive_exon
TTACCATCACAATGCTGGAATATCTTATAGCAAGTCTTCTGGGGGCTGAGCA	314394	314572	314622	314570	-1	AVPZ01000811.1	ENSCAPG00000005746.1	303678	319587	RNMT	8749	2081	116648	Yes
CCCTTATTTTGCTTTGCTCTCTCTTGCTGTGGCTGCCCACCGGGATGCAGCG	3045833	3045988	3046038	3045986	-1	AVPZ01000811.1	ENSCAPG00000003391.1	3019786	3482818	PTPRM	8749	2081	116648	No_or_no_constitutive_exon
ATGTCCCACCTCCTTTTTGTTTTTGCCCTTCTGTGATCTCCTGGGGATAGGC	5362173	5362284	5362123	5362175	1	AVPZ01000811.1	ENSCAPG00000016986.1	5273948	5362284	EPB41L3	8749	2081	116648	Yes
CACCCCAAAAAGTACTGGAGACCTCGATTCCCCCACCCTGGGAAACTCAGCC	6706304	6706330	6706254	6706306	1	AVPZ01000811.1	ENSCAPG00000015193.1	6541080	6839628	DLGAP1	8749	2081	116648	No_or_no_constitutive_exon
TTAAATACAACGGAGTCATGGAAATGCAGAAGTGCTGCCGGCTGGGCAAGGG	6706453	6706517	6706403	6706455	1	AVPZ01000811.1	ENSCAPG00000015193.1	6541080	6839628	DLGAP1	8749	2081	116648	No_or_no_constitutive_exon
TGTTCCAAATATTCCTAAAATTTCCTTCCAACTTGGATTGAGGGGGATAGAT	6778926	6778947	6778876	6778928	1	AVPZ01000811.1	ENSCAPG00000015193.1	6541080	6839628	DLGAP1	8749	2081	116648	No_or_no_constitutive_exon
TTAGAGGGAGAGACATCTTACAGATACATAATAAGAGGAGGGACTACAAGCT	438132	438169	438219	438167	-1	AVPZ01000822.1	ENSCAPG00000012881.1	434937	479444	WDR41	8749	2081	116648	No_or_no_constitutive_exon
GCCAGAATAAGGCTGGCAGGAGATGCACAGAATAAAGGGTGTGCCGGGAGCT	3448109	3448134	3448059	3448111	1	AVPZ01000822.1	ENSCAPG00000008637.1	3419885	3468438	THBS4	8749	2081	116648	No_or_no_constitutive_exon
CCCTCTGCGAGCAGGTAGAGGCCTGCGGGTCTGCCACTGTCTGAGGGGAGGG	357390	357418	357340	357392	1	AVPZ01000855.1	ENSCAPG00000017105.1	345417	362940	OSBP	8749	2081	116648	No_or_no_constitutive_exon
ATTGACCTTGAGCCCTGTGCTTCTCTTCCCATTGTGTTGAAATGGGACAGGT	1521095	1521203	1521045	1521097	1	AVPZ01000855.1	ENSCAPG00000007686.1	1516356	1533276	None	8749	2081	116648	No_or_no_constitutive_exon
AAGCTGTTAGGAAATCCCTGAGCCTATGCCTGGCTCCTGGAAGGGCCTAGAT	2435791	2435799	2435849	2435797	-1	AVPZ01000855.1	ENSCAPG00000013936.1	2435791	2436744	None	8749	2081	116648	No_or_no_constitutive_exon
GGCTGGTCTCCCATTGCCATGGATCTGCGGTCAGGAGGGAGGGCATGGAGGA	3055395	3055607	3055345	3055397	1	AVPZ01000855.1	ENSCAPG00000011213.1	3054714	3056064	None	8749	2081	116648	No_or_no_constitutive_exon
GCATGAGCCGTGGGGTGTGCACACGCTTGGCGGTTGTCTCCTGGGGGTAGGC	5120511	5120997	5120461	5120513	1	AVPZ01000855.1	ENSCAPG00000009299.1	5120040	5121445	None	8749	2081	116648	No_or_no_constitutive_exon
CCTCTCACATGCCCCTCGGCCACCTTGTGCGGGGTCGGTGGGGTGGCCAGAC	6120179	6120342	6120129	6120181	1	AVPZ01000855.1	ENSCAPG00000005640.1	6118698	6120753	USE1	8749	2081	116648	No_or_no_constitutive_exon
CTGACCCATCCAAGCAATAAGGCCTTTCTGGTGCCTGAGCTGGGCGGGAGCT	6174480	6174582	6174632	6174580	-1	AVPZ01000855.1	ENSCAPG00000014580.1	6174171	6181944	ANO8	8749	2081	116648	No_or_no_constitutive_exon
GGTGCCTCCTTCCTGCCCCAGAAGATGTGCAGAGCACCCGCAGCAGGGAGGC	6713228	6713515	6713178	6713230	1	AVPZ01000855.1	ENSCAPG00000006955.1	6704762	6719809	None	8749	2081	116648	No_or_no_constitutive_exon
GAGCAGAGCCAGGTGATGCTCTGAGGAAGAAGCCTGGTGCAGAGGGCAAGCC	481242	481616	481666	481614	-1	AVPZ01000844.1	ENSCAPG00000017712.1	452555	484061	EVC	8749	2081	116648	No_or_no_constitutive_exon
AGGCCCAGGACACAGCGCCCCAGGACCAGCTCGCGCAGCCTGCGGGCAAGAG	1548625	1548790	1548575	1548627	1	AVPZ01000844.1	ENSCAPG00000011592.1	1533809	1551202	None	8749	2081	116648	No_or_no_constitutive_exon
CTGCCTTCTCACACTGACTCTGTTCCCTTGACTCCTCTCACTGGGTAAAGGT	1771052	1771233	1771283	1771231	-1	AVPZ01000844.1	ENSCAPG00000014167.1	1755840	1776331	WDR1	8749	2081	116648	No_or_no_constitutive_exon
GGGCTGGGCTGCCTGGCACCAGGTGATAACTGTGACCCCCCGGGGGGCAGGA	1761428	1761614	1761664	1761612	-1	AVPZ01000844.1	ENSCAPG00000014167.1	1755840	1776331	WDR1	8749	2081	116648	No_or_no_constitutive_exon
AGAACAGTCGGCTGTTTTATGCGTTGTAACACCTCCCACTGGGAAAGTAGCT	4941832	4941882	4941932	4941880	-1	AVPZ01000844.1	ENSCAPG00000009430.1	4933554	5033659	None	8749	2081	116648	No_or_no_constitutive_exon
AAGCCACAGGGTCTGCCGGTGACAGGTACGGGCAGCAGTGAGGGCAGCAGCG	867620	867804	867570	867622	1	AVPZ01000866.1	ENSCAPG00000017559.1	867552	869971	RPUSD3	8749	2081	116648	No_or_no_constitutive_exon
TTGAGGCTGATATCTGAACTACAGAATCACCTTTTTTCAGGTGGGGATAGCA	1217699	1217885	1217935	1217883	-1	AVPZ01000866.1	ENSCAPG00000012547.1	1182191	1224111	SETD5	8749	2081	116648	No_or_no_constitutive_exon
GCAGGATGCTCCAAACTCGTGGCAAGGAACCCTGGAGGGACAGGTGAGAGTG	3036240	3036267	3036317	3036265	-1	AVPZ01000866.1	ENSCAPG00000016070.1	3009950	3092621	SCN10A	8749	2081	116648	No_or_no_constitutive_exon
AGCTTCCGGGGCAGCAGCAGCAGCCAGACAGACTGCCTGAGGGCTGGGAGCA	3034750	3034777	3034827	3034775	-1	AVPZ01000866.1	ENSCAPG00000016070.1	3009950	3092621	SCN10A	8749	2081	116648	No_or_no_constitutive_exon
GTGTTTCCAGCTGAGGGAGAGTAGCTGGCATCCATGCAGGGAGAGTGGAGAG	3448306	3448312	3448256	3448308	1	AVPZ01000866.1	ENSCAPG00000000374.1	3425407	3452459	TTC21A	8749	2081	116648	No_or_no_constitutive_exon
TCAGGTCTTCTACAAGAACTTAAGATCGTGACTGGAAGTCACACGGGCAGTG	3776013	3776058	3775963	3776015	1	AVPZ01000866.1	ENSCAPG00000007059.1	3740941	3776058	None	8749	2081	116648	No_or_no_constitutive_exon
CATCTGCCTGACCAGCGTGGTGACCATGGCTTTTGTTCTCGTGGGGCAAGTG	4123073	4123576	4123023	4123075	1	AVPZ01000866.1	ENSCAPG00000007858.1	4029892	4149279	SLC12A8	8749	2081	116648	No_or_no_constitutive_exon
ACTGACCAGGCTACAGGAGTGTCTCAGCTTTGTCCCACAACTTGGGGAAGCT	4708422	4708472	4708522	4708470	-1	AVPZ01000866.1	ENSCAPG00000015819.1	4492505	4943840	KALRN	8749	2081	116648	No_or_no_constitutive_exon
TTATTAAAATAAGTTGGCATTTCCCAAGTCCACAAATGGTGGGGAGGGAGCA	4698946	4698977	4699027	4698975	-1	AVPZ01000866.1	ENSCAPG00000015819.1	4492505	4943840	KALRN	8749	2081	116648	No_or_no_constitutive_exon
TTCCCAACGTCAAGAGCTACATCGTCACCCGGGTGAACCAAGGGACATAGCC	4492505	4492523	4492573	4492521	-1	AVPZ01000866.1	ENSCAPG00000015819.1	4492505	4943840	KALRN	8749	2081	116648	No_or_no_constitutive_exon
GCATGGAATCTGCCCAATTGCTTTTAGCCCTAATAGTCTGGGGTGGGAAGTG	6044471	6044513	6044563	6044511	-1	AVPZ01000866.1	ENSCAPG00000006207.1	5986347	6051032	PDIA5	8749	2081	116648	No_or_no_constitutive_exon
ATGTTGTGTCTTTTTGTCTGTGTTTTCCAGGTCGACAGGGCAAACAAGAGTA	6462386	6462534	6462584	6462532	-1	AVPZ01000866.1	ENSCAPG00000016922.1	6450659	6504848	PARP14	8749	2081	116648	No_or_no_constitutive_exon
GTGCAATTGGAATGAATGACTCTGGTGCCTTTGGGGACTGGGTCAGCGAGGG	1179032	1179049	1179099	1179047	-1	AVPZ01000877.1	ENSCAPG00000006124.1	1178976	1193181	None	8749	2081	116648	No_or_no_constitutive_exon
ACCCCACTCCTGCTGGGCTCAAGAGCATTTTGGAGGTGCAGGGCATGGAGGC	5506426	5506470	5506520	5506468	-1	AVPZ01000877.1	ENSCAPG00000005697.1	5479145	5521712	None	8749	2081	116648	No_or_no_constitutive_exon
TTTTCTGGGAAGAGGGGTTGCTAAGCAAAGGGGCACTGCATGCTGGGGAGGC	5821571	5821644	5821521	5821573	1	AVPZ01000877.1	ENSCAPG00000010454.1	5819924	5832026	None	8749	2081	116648	No_or_no_constitutive_exon
TCAAGAAAGCCCAGAAAGAGCAGCACAGCCTGTGGGGGGGTGGGTGAGAGCC	5864275	5864509	5864225	5864277	1	AVPZ01000877.1	ENSCAPG00000010853.1	5852214	5868131	CYB5RL	8749	2081	116648	No_or_no_constitutive_exon
CAAAAGGGAAAACGAAGTGGGAGGTGGAAAGCACTGGGTGAATGGGGGAGTG	6516647	6516723	6516773	6516721	-1	AVPZ01000877.1	ENSCAPG00000005811.1	6509547	6517453	None	8749	2081	116648	No_or_no_constitutive_exon
CTGTTGCAGAGTTGCATTTAACTCACCCTGTCTCTCCAATCCACAGGGAGTG	1579310	1579433	1579260	1579312	1	AVPZ01000888.1	ENSCAPG00000015362.1	1563199	1595451	WDFY1	8749	2081	116648	No_or_no_constitutive_exon
GCAGGGAGGCAGAGGCTGGGATGGGATGGGATGGGAGACAGGAAGGGTAGGG	5738557	5738750	5738800	5738748	-1	AVPZ01000888.1	ENSCAPG00000008711.1	5731501	5784486	SPEG	8749	2081	116648	Yes
AGCTCTGTTGGGGACCCTGAGGCTCCTGACTTCTGCTGCCTGGGACGCAGCA	5897205	5897361	5897411	5897359	-1	AVPZ01000888.1	ENSCAPG00000007341.1	5894838	5900157	DNAJB2	8749	2081	116648	No_or_no_constitutive_exon
GTATGGGTTTGGAAAGTATTGACAGCTGCTGTCTGTGCTTGGAGGGACAGGG	5955240	5955358	5955190	5955242	1	AVPZ01000888.1	ENSCAPG00000005800.1	5949385	5956875	ATG9A	8749	2081	116648	No_or_no_constitutive_exon
CTCTTATTTCCCACACACAGAGACTGAGATGCTCTGGGGGAAGGAGCCAGGA	6011748	6012021	6011698	6011750	1	AVPZ01000888.1	ENSCAPG00000014313.1	6010752	6017230	SLC23A3	8749	2081	116648	No_or_no_constitutive_exon
GTGGAGGTGAGGAAGGCTCAGTGGGCCTCACACACTTGAGGGACAGGCAGTG	6168270	6168282	6168220	6168272	1	AVPZ01000888.1	ENSCAPG00000017236.1	6136861	6171103	CFAP65	8749	2081	116648	No_or_no_constitutive_exon
CTTTTCATTTTAAATGTGTTATTTAATATAACCTATTTTTTGGGTGATAGGT	4379891	4380005	4379841	4379893	1	AVPZ01000911.1	ENSCAPG00000013309.1	4344707	4458172	NEBL	8749	2081	116648	Yes
CGTTTGGAGTGTTTGCTGTGTTGGTGCATGCTCTGCTGTGGGCTGGAAAGTG	1737	1805	1855	1803	-1	AVPZ01000900.1	ENSCAPG00000014999.1	1737	20108	None	8749	2081	116648	No_or_no_constitutive_exon
CCGGGCTGCATTGGCCTCCGAGCGCTGACCCAAGTTCTTTGGGTGAACAGGA	738642	738754	738592	738644	1	AVPZ01000900.1	ENSCAPG00000012445.1	717119	773353	None	8749	2081	116648	No_or_no_constitutive_exon
GTCTAGGCAGATTTGCCAGCAGAAGGAGGGTGGTGGCTGGTGACAGGGAGAG	2231992	2232015	2232065	2232013	-1	AVPZ01000900.1	ENSCAPG00000007473.1	2221199	2232440	RIPK4	8749	2081	116648	No_or_no_constitutive_exon
CATCTGACCCCTAGCCAGGCGCTCACTGTCTTCCCGGACTGGGATTGCAGGT	2274118	2274213	2274263	2274211	-1	AVPZ01000900.1	ENSCAPG00000012262.1	2260976	2290853	PRDM15	8749	2081	116648	No_or_no_constitutive_exon
GATTTGTGGGTGATGTCGGCACGCTCTGCTCTGTTCTTCCTGGGCAGGAGGT	2597488	2597630	2597680	2597628	-1	AVPZ01000900.1	ENSCAPG00000015917.1	2581585	2598799	TMPRSS3	8749	2081	116648	No_or_no_constitutive_exon
CTGATGACTGACTACAGAAAGTCTTAAATGGGCATCACAGATGGGTGGAGTT	1315064	1315120	1315170	1315118	-1	AVPZ01000933.1	ENSCAPG00000011295.1	1308783	1368092	ELP1	8749	2081	116648	No_or_no_constitutive_exon
CTTCCCATCCTGGTTCACATATATTTCCACTGGTTTTTTGAAGGGGAAAGAG	1644734	1644815	1644865	1644813	-1	AVPZ01000933.1	ENSCAPG00000011007.1	1630599	1656160	None	8749	2081	116648	No_or_no_constitutive_exon
AAGTAGGGTCTACTCATTGTATTTTGCTGGTAGTAGGGAGAAATGATTAGTG	3520657	3520726	3520776	3520724	-1	AVPZ01000933.1	ENSCAPG00000004286.1	3483848	3566891	KIAA0368	8749	2081	116648	No_or_no_constitutive_exon
ACATTGTGACCATCAAATTTAGACCTGTGCTTTTGTAATCCTAAAGGGAGGC	3495528	3495557	3495607	3495555	-1	AVPZ01000933.1	ENSCAPG00000004286.1	3483848	3566891	KIAA0368	8749	2081	116648	No_or_no_constitutive_exon
TTTTCTTTCTGTTTTTTCCTCCTTGCCCTGTATTTGGGGCGGGTCTGAAGAC	4231796	4231949	4231999	4231947	-1	AVPZ01000933.1	ENSCAPG00000013446.1	4128079	4252427	SUSD1	8749	2081	116648	No_or_no_constitutive_exon
GCAGGAAACCCATATGACGTGGTATAGAGGGGACTAGAAGGGGTAGCTAGAG	6032002	6032269	6031952	6032004	1	AVPZ01000933.1	ENSCAPG00000012451.1	6018845	6032269	None	8749	2081	116648	No_or_no_constitutive_exon
CTTTCCAGGGATGAGTCGTGCGACGGTGGGAAACGCGCTGGGCGGTGTAGAC	2009999	2011939	2009949	2010001	1	AVPZ01000922.1	ENSCAPG00000010945.1	2009653	2011939	None	8749	2081	116648	Yes
AGCTCCAACTCGGCCTGGAACAGGTGAGGAGCTGGGGGTGGGCTAGAGAGCT	2623485	2623521	2623571	2623519	-1	AVPZ01000922.1	ENSCAPG00000006736.1	2571495	2623712	PRR5L	8749	2081	116648	No_or_no_constitutive_exon
GTTCTGCTCTCTCTCTCTCTCTCTGGACCCACGTGCCCCAACCCAGGGAGAC	3477289	3477518	3477239	3477291	1	AVPZ01000922.1	ENSCAPG00000013035.1	3417058	3481757	PAMR1	8749	2081	116648	No_or_no_constitutive_exon
TTGTCTCTGCGGTTATTTTGAGTAAAGGAATGTCCTTCAGGGGCCGTGAGCC	5141890	5142128	5142178	5142126	-1	AVPZ01000922.1	ENSCAPG00000017007.1	5093031	5195055	KIAA1549L	8749	2081	116648	No_or_no_constitutive_exon
CACTTTGGATCTGGGCATCAAGAGTGGAATGGAAACTTTGGGCACCGAAGAC	5362082	5362503	5362553	5362501	-1	AVPZ01000922.1	ENSCAPG00000011387.1	5362082	5422496	HIPK3	8749	2081	116648	Yes
TCCTGCTTAGAAAACATTTCTTTACAAAAAAAGAACCGAAGGGGGAAAAGTA	4701711	4701719	4701769	4701717	-1	AVPZ01000944.1	ENSCAPG00000007996.1	4666821	4725156	UBA6	8749	2081	116648	No_or_no_constitutive_exon
TCTCCACACACCCAGGCACTCAGTCCTTCCAGCTCTGCATGGGCAGCAAGCT	2523884	2524045	2523834	2523886	1	AVPZ01000955.1	ENSCAPG00000004025.1	2521660	2528240	RHPN1	8749	2081	116648	No_or_no_constitutive_exon
AGGCTGGGCCCAGGTGTAAGAAAGCAAGGGCTCCTCAGGGAGGACGGGAGGC	2525484	2525652	2525434	2525486	1	AVPZ01000955.1	ENSCAPG00000004025.1	2521660	2528240	RHPN1	8749	2081	116648	No_or_no_constitutive_exon
CGTTGGGGGACTGGTTGAGGAGCTCTGCGCTTTGATGGGGAGGTGGAGAGCC	2657403	2657422	2657472	2657420	-1	AVPZ01000955.1	ENSCAPG00000013918.1	2575053	2661832	ZC3H3	8749	2081	116648	No_or_no_constitutive_exon
CTGGGGGAAGATACTGGAGGGTAAAATGGACTGGAGAGTCAGGGATGTAGCT	2701912	2702220	2702270	2702218	-1	AVPZ01000955.1	ENSCAPG00000006418.1	2697752	2702647	MROH6	8749	2081	116648	No_or_no_constitutive_exon
CAGTCTCCCTCCAACAACCAGACCCGGCCACCATGTTCCTGATGGGGCAGAT	2698495	2698530	2698580	2698528	-1	AVPZ01000955.1	ENSCAPG00000006418.1	2697752	2702647	MROH6	8749	2081	116648	No_or_no_constitutive_exon
ACCACAAACAAATTTGGGGAGGGGGCCTGGGTAAAGGGCCTGGAGAGGAGAT	2838582	2838740	2838532	2838584	1	AVPZ01000955.1	ENSCAPG00000006889.1	2835863	2839936	MAPK15	8749	2081	116648	No_or_no_constitutive_exon
TTGCTCACAGGAAAAGGAGCTGCCTGTTCAGACCCTGCCGTGGGGGCCAGAG	2881865	2881896	2881946	2881894	-1	AVPZ01000955.1	ENSCAPG00000008139.1	2878041	2896550	SCRIB	8749	2081	116648	No_or_no_constitutive_exon
TGCCCACTGCCCACCCTCCTGAGGACAGTGCTACCCAGGTGTGTAGGGAGCA	2879753	2879833	2879883	2879831	-1	AVPZ01000955.1	ENSCAPG00000008139.1	2878041	2896550	SCRIB	8749	2081	116648	No_or_no_constitutive_exon
TGGGGGAGGGCAAAGCTTCCTTCCTGGGTAGAATTGTGGATGGGGGTTAGAA	2880006	2880031	2880081	2880029	-1	AVPZ01000955.1	ENSCAPG00000008139.1	2878041	2896550	SCRIB	8749	2081	116648	No_or_no_constitutive_exon
AAATCGATATGGATAGCTTGTGGCTGCATCGGTGCCTACAGCAGGGACAGCT	2879845	2879981	2880031	2879979	-1	AVPZ01000955.1	ENSCAPG00000008139.1	2878041	2896550	SCRIB	8749	2081	116648	No_or_no_constitutive_exon
CCACTGCCCACCCTCCTGAGGACAGTGCTACCCAGGTGTGTAGGGAGCAGTG	2879753	2879830	2879880	2879828	-1	AVPZ01000955.1	ENSCAPG00000008139.1	2878041	2896550	SCRIB	8749	2081	116648	No_or_no_constitutive_exon
CTGAATCTTGATCTCTGCCCTTTACCCTTTGCCCTGCTCTGGTTGGGCAGCC	3048099	3048135	3048185	3048133	-1	AVPZ01000955.1	ENSCAPG00000013570.1	3026365	3083565	PLEC	8749	2081	116648	No_or_no_constitutive_exon
CTGAGCAGGTGGCCAGGGCTGAACTTCTGCTTCTACCCCATGTGGGATAGAT	3046366	3046533	3046583	3046531	-1	AVPZ01000955.1	ENSCAPG00000013570.1	3026365	3083565	PLEC	8749	2081	116648	Yes
CAGCTCTAGCTCCTTTGCCCTGATGGCTCCCTGGGGTGGGGGAGTTACAGGT	3177518	3177657	3177707	3177655	-1	AVPZ01000955.1	ENSCAPG00000013369.1	3172276	3181161	OPLAH	8749	2081	116648	No_or_no_constitutive_exon
CTCGGGATCACAGGTGTGTGGTGCAGAGGTAATATGTGTGTGGGGATAAGTG	3251545	3251553	3251495	3251547	1	AVPZ01000955.1	ENSCAPG00000009624.1	3243745	3251943	WDR97	8749	2081	116648	No_or_no_constitutive_exon
TCCCCAGAGTTCACTTTCTTCCTTAGCAGTTAGGGAGCTTGGGTGGGGAGGG	3554205	3554341	3554391	3554339	-1	AVPZ01000955.1	ENSCAPG00000008907.1	3548545	3558107	TONSL	8749	2081	116648	No_or_no_constitutive_exon
GGCTGTGGCAGTCTCCCAAGCTCAGGCGTGCCCCTGATCACATTGGGAAGTG	5044394	5044541	5044591	5044539	-1	AVPZ01000955.1	ENSCAPG00000012066.1	5034069	5078916	DCP1B	8749	2081	116648	Yes
TTGTGTCCCCCATGGTATTCACACAAGCCACCTGTGCCCCACGAAGGGAGAG	5036849	5036954	5037004	5036952	-1	AVPZ01000955.1	ENSCAPG00000012066.1	5034069	5078916	DCP1B	8749	2081	116648	No_or_no_constitutive_exon
TAAGAAGTTCAAATATTTGTCAAATACTGACACAATGCAAATTGGGTAAGCA	5605901	5605922	5605851	5605903	1	AVPZ01000955.1	ENSCAPG00000002826.1	5509806	5747898	CACNA1C	8749	2081	116648	Yes
TTGACTATCAGGACATCATCTCAGCGCATCATTCCCTAGGGTGCCAGGAGCG	5657693	5657815	5657643	5657695	1	AVPZ01000955.1	ENSCAPG00000002826.1	5509806	5747898	CACNA1C	8749	2081	116648	No_or_no_constitutive_exon
TTTTAAATGGCCAGCTCTGAGGAAGTGAGAACTAAGCAGATAAGGGATAGAC	5732060	5732147	5732010	5732062	1	AVPZ01000955.1	ENSCAPG00000002826.1	5509806	5747898	CACNA1C	8749	2081	116648	Yes
AGCTTCCCAAGGCAGCGGCCTAATGATGTCTTTTTCTTTTGGGCTGGCAGAC	5808859	5808907	5808809	5808861	1	AVPZ01000955.1	ENSCAPG00000007511.1	5805334	5816163	IL17RA	8749	2081	116648	No_or_no_constitutive_exon
CAGGCTCTCGCACCCTGCCACACTGACGTGTCTTTTTGTTTTGTGGGAAGCA	157889	157976	158026	157974	-1	AVPZ01000966.1	ENSCAPG00000016716.1	152668	163488	RAE1	8749	2081	116648	No_or_no_constitutive_exon
ATAGGCTTTGATGAGACGTAACTGTTGCTTTTCTGTTCTCTTTGGGAAAGAT	2409224	2409289	2409339	2409287	-1	AVPZ01000966.1	ENSCAPG00000014381.1	2409224	2489392	DOK5	8749	2081	116648	No_or_no_constitutive_exon
GCGGGAGCTCCCGGCCACTTTTAAAGCATCTTTGCTCTTCCTGGGAGAAGCA	5559134	5559188	5559084	5559136	1	AVPZ01000966.1	ENSCAPG00000015152.1	5548289	5572697	RIPOR3	8749	2081	116648	No_or_no_constitutive_exon
TGCACAGTTCGGTTCCCCCATGTCTTCGTGGCCTGTTTCTTGCAGGGAAGCC	201771	201857	201721	201773	1	AVPZ01000988.1	ENSCAPG00000005696.1	173576	205457	TAF1B	8749	2081	116648	No_or_no_constitutive_exon
TAGGCAGTGCACCAGCCAAGGCCCCCCAGGGGCACAGCAGCATGGGTGAGGC	791938	791978	791888	791940	1	AVPZ01000988.1	ENSCAPG00000009207.1	703497	871374	TLN2	8749	2081	116648	Yes
ATTTGTAGGAGTAATCCTGGAAATCAGAATCAGAGAAGGGAAGTGGCTAGGC	1719732	1719791	1719682	1719734	1	AVPZ01000988.1	ENSCAPG00000006195.1	1716727	1756213	None	8749	2081	116648	Yes
AGGTGAGCGTCCTCCAGGACCTCCTTACCTGGGTCTCTCCATGGGGACAGGG	1897169	1897351	1897401	1897349	-1	AVPZ01000988.1	ENSCAPG00000013250.1	1888826	1926154	ACSBG1	8749	2081	116648	No_or_no_constitutive_exon
GATTCTGCATTTCAGAAACCACTGGTATTATACAGTCACAGGGACCCAAGAA	1974129	1974508	1974558	1974506	-1	AVPZ01000988.1	ENSCAPG00000007612.1	1963816	1977182	WDR61	8749	2081	116648	No_or_no_constitutive_exon
TTTGAAGAGCTAAGTTTCTGTCTCTGCTTTGTTTCCTTTTGGGACAATAGTG	2078456	2078526	2078406	2078458	1	AVPZ01000988.1	ENSCAPG00000011854.1	2059407	2103953	IREB2	8749	2081	116648	No_or_no_constitutive_exon
CTGCCCAAGGCCAGCTCAGTGTGGAACAGAGCAAGGTCGGGGCTGAGCAGAC	3334736	3334922	3334972	3334920	-1	AVPZ01000988.1	ENSCAPG00000000033.1	3277621	3337931	PEAK1	8749	2081	116648	No_or_no_constitutive_exon
GAGTCCTTGGCCCTAGGAGGCTTAACTTTTATTACTCCCTCTGCAGGGAGCG	4043327	4043431	4043277	4043329	1	AVPZ01000988.1	ENSCAPG00000009700.1	4037015	4067775	PTPN9	8749	2081	116648	No_or_no_constitutive_exon
ATGTCATTCACCACCCTGCTTTGACCTGAGCAAGGTCTCTGGGTGGTCAGTG	4150731	4150865	4150681	4150733	1	AVPZ01000988.1	ENSCAPG00000007976.1	4146331	4153122	MAN2C1	8749	2081	116648	No_or_no_constitutive_exon
CCCACTCTCCACATCTAGGAGGCCGGGATGGCAAAGGGGAGCAGGACAAGGA	4405270	4405277	4405327	4405275	-1	AVPZ01000988.1	ENSCAPG00000003515.1	4404087	4413266	LMAN1L	8749	2081	116648	No_or_no_constitutive_exon
GCCAGAGTGGAATGTTTCATTGTGTTTTCTCCTTGGGGCGGGGATTACAGCT	4580114	4580196	4580246	4580194	-1	AVPZ01000988.1	ENSCAPG00000012722.1	4563625	4605137	ARID3B	8749	2081	116648	No_or_no_constitutive_exon
GAAAGGCCTTGCCCACATGCCTGGTCAGCTCCCCTCTCTTGGGTGGGGAGTT	4715460	4715509	4715410	4715462	1	AVPZ01000988.1	ENSCAPG00000017134.1	4714333	4722734	SEMA7A	8749	2081	116648	No_or_no_constitutive_exon
ATCCACAGTCATCTCTTTGTGGAGTCTCACAAGCACCTGTGCGGGGGGAGGG	4790866	4790908	4790816	4790868	1	AVPZ01000988.1	ENSCAPG00000015126.1	4777795	4790908	CYP11A1	8749	2081	116648	No_or_no_constitutive_exon
TTTTTGTTTTGTTCTGATGAATTTCTGTGCATCTGACTTTCACAGGGCAGGC	4201643	4201752	4201802	4201750	-1	AVPZ01000002.1	ENSCAPG00000010753.1	4155206	4291544	PLD1	8749	2081	116648	No_or_no_constitutive_exon
GTTTTGTTCTGATGAATTTCTGTGCATCTGACTTTCACAGGGCAGGCCAGAG	4201602	4201747	4201797	4201745	-1	AVPZ01000002.1	ENSCAPG00000010753.1	4155206	4291544	PLD1	8749	2081	116648	No_or_no_constitutive_exon
TTAATCTTTGTTTTCCATTTATGCAGAGTTAAACTAGTGGTGGGATACAGAC	4266812	4266838	4266888	4266836	-1	AVPZ01000002.1	ENSCAPG00000010753.1	4155206	4291544	PLD1	8749	2081	116648	No_or_no_constitutive_exon
AAAAAACACCATTTGTGTGAGGCAGTGATTTTGATGGGTTCAAGTGGCAGTC	4154125	4154135	4154185	4154133	-1	AVPZ01000999.1	ENSCAPG00000009431.1	4135381	4213561	PPIP5K2	8749	2081	116648	No_or_no_constitutive_exon
TGAAGAAGGTGTTGCAGCGGATGGTGGGAAACCTGCTAAGCCTGGGGAAGCG	696770	696850	696720	696772	1	AVPZ01000003.1	ENSCAPG00000007661.1	694895	697376	None	8749	2081	116648	No_or_no_constitutive_exon
TTACAGGGGGCTGCACCTGCGCCCCCGGTTTCATGGTGAGTTGGGAGAAGCC	1239962	1240013	1239912	1239964	1	AVPZ01000003.1	ENSCAPG00000015572.1	1100558	1279036	MEGF11	8749	2081	116648	No_or_no_constitutive_exon
TGCCGAGAGAATAGTAGGTGAAACCATCCCCGCCACTTTCAAGGGAATAGTT	1539251	1539278	1539328	1539276	-1	AVPZ01000003.1	ENSCAPG00000015967.1	1516108	1540035	SLC24A1	8749	2081	116648	No_or_no_constitutive_exon
GTTAGGAGGACCCCAGGGCGAGTGAGACCCTGGTACTATTACTGGGGTAGTT	1712298	1712591	1712248	1712300	1	AVPZ01000003.1	ENSCAPG00000013280.1	1701419	1723538	IGDCC4	8749	2081	116648	No_or_no_constitutive_exon
GATGCCAGGTACACTGTGGCTGCTGCTGTGGGGCCGGGCGCAGGCACAAGTG	2303000	2303177	2303227	2303175	-1	AVPZ01000003.1	ENSCAPG00000013326.1	2301990	2332058	None	8749	2081	116648	No_or_no_constitutive_exon
ATGACTGTGAGGAGGACTGAGTTAAACCGTTGTCCTCCTTTGTCAGGGAGCT	2442844	2442964	2442794	2442846	1	AVPZ01000003.1	ENSCAPG00000014851.1	2412593	2454417	RNF111	8749	2081	116648	No_or_no_constitutive_exon
GAGAGGATACGTAGTGTCCTAACGGTCATGTGGTTTTGTCCCCAGGGGAGCA	2586226	2586365	2586415	2586363	-1	AVPZ01000003.1	ENSCAPG00000010473.1	2489267	2586606	None	8749	2081	116648	No_or_no_constitutive_exon
TCTCTGGCTGACGGACCCTTTCTTCCTCTCCCCTCCTCCGGGAACTGCAGCC	2508205	2508375	2508425	2508373	-1	AVPZ01000003.1	ENSCAPG00000010473.1	2489267	2586606	None	8749	2081	116648	Yes
GAGAAAGACTCCAGCCACTCACGACAGAGCAAGAACACCACAGCAGGGAGGT	1138806	1139379	1139429	1139377	-1	AVPZ01000007.1	ENSCAPG00000009917.1	1084955	1158629	CTDP1	8749	2081	116648	No_or_no_constitutive_exon
CTAAACAGCCAGTTTAGCCTGGGGAAGACGAGGGCGCTCTGGGGAGGGAGCT	1127011	1127051	1126961	1127013	1	AVPZ01000006.1	ENSCAPG00000014120.1	1120780	1127051	None	8749	2081	116648	No_or_no_constitutive_exon
GTCAGATGGCTGTGTCCTAACTTCACTGTCACCTGTGTTGCAGGGTGAAGGC	3144343	3144597	3144293	3144345	1	AVPZ01000006.1	ENSCAPG00000011359.1	3097792	3144597	RFTN2	8749	2081	116648	No_or_no_constitutive_exon
CAGACAGCAATGAAAAGGCTATCCTTTTCCTCCACTGAATTGTAAGGGAGAT	754898	754970	754848	754900	1	AVPZ01000005.1	ENSCAPG00000014101.1	720554	776713	None	8749	2081	116648	No_or_no_constitutive_exon
TGGTGATGGGACAATGTGTTTACAGCAGCATCAGCTTCACAGGGAACCAGCA	1262472	1262519	1262422	1262474	1	AVPZ01000005.1	ENSCAPG00000013270.1	1249245	1277559	P4HA3	8749	2081	116648	Yes
TCAGACTATAGTGCAGAGAATGGAAAAAAGGGGGGTGGGTGAGACTGAAGGC	1468895	1469308	1468845	1468897	1	AVPZ01000005.1	ENSCAPG00000013319.1	1443129	1481720	None	8749	2081	116648	No_or_no_constitutive_exon
CTCTTATGGGGTCTTGGCCATGCCCTTGATCCATACCTGGGGTGGGGCAGGA	2608640	2608766	2608816	2608764	-1	AVPZ01000005.1	ENSCAPG00000015773.1	2606565	2616205	ATG16L2	8749	2081	116648	Yes
AGTGGGCTGGAGAGCTGAACCTGGTAGCAGGAATAGGTTGTAATTGGGAGAT	3201942	3202055	3202105	3202053	-1	AVPZ01000005.1	ENSCAPG00000016058.1	3191561	3202224	INPPL1	8749	2081	116648	No_or_no_constitutive_exon
TCACCCTCCTGTCTTCCCGTTTCAGGCCAACCCAGGGGCCAGGGCAGGAGCA	3509936	3509947	3509886	3509938	1	AVPZ01000005.1	ENSCAPG00000000090.1	3477265	3511071	None	8749	2081	116648	No_or_no_constitutive_exon
CAGGGGCCAGGGCAGGAGCAGGGGCCGGGGCAGCGGCTGGGCCCGGGGAGGC	3509968	3510065	3509918	3509970	1	AVPZ01000005.1	ENSCAPG00000000090.1	3477265	3511071	None	8749	2081	116648	No_or_no_constitutive_exon
CCCTCACCCTCCTGTCTTCCCGTTTCAGGCCAACCCAGGGGCCAGGGCAGGA	3509933	3509953	3509883	3509935	1	AVPZ01000005.1	ENSCAPG00000000090.1	3477265	3511071	None	8749	2081	116648	No_or_no_constitutive_exon
CCAGGGCAGGAGCAGGGGCCGGGGCAGCGGCTGGGCCCGGGGAGGCAGAGCG	3509974	3510065	3509924	3509976	1	AVPZ01000005.1	ENSCAPG00000000090.1	3477265	3511071	None	8749	2081	116648	No_or_no_constitutive_exon
TTTCTGTTCTTTTCACTGTTTTTTCTCCTTTCTGTATAGCAGTAGGGCAGCC	3511905	3512001	3512051	3511999	-1	AVPZ01000005.1	ENSCAPG00000012695.1	3511905	3513877	ART5	8749	2081	116648	No_or_no_constitutive_exon
GGAGAGTGCATTGTTTCTGACTTCACCATTGGTCGTAAAGGTGGGTAAAGCT	3608752	3608765	3608815	3608763	-1	AVPZ01000005.1	ENSCAPG00000005912.1	3566952	3650361	NUP98	8749	2081	116648	Yes
ACAGCAGGGTCCCTGCGCCCCCGGAGCCCCGGATGCGTGGGAGACTGCAGGC	1799196	1799263	1799146	1799198	1	AVPZ01000010.1	ENSCAPG00000001410.1	1797072	1801276	ZNF184	8749	2081	116648	No_or_no_constitutive_exon
CTCCACAGAGCATCTTGCACCAGCTGCAAACCTGGCTCGGGCAGGTGAAGGA	1866033	1866046	1866096	1866044	-1	AVPZ01000010.1	ENSCAPG00000009958.1	1866033	1871625	None	8749	2081	116648	No_or_no_constitutive_exon
TTCCCCTTCTTTCAGCCAAGATCAGAAGTTTTGGGGTGGTGAGGGGAGAGAG	153351	153372	153422	153370	-1	AVPZ01000009.1	ENSCAPG00000014587.1	137895	161055	CLSTN3	8749	2081	116648	No_or_no_constitutive_exon
CTCTCCCCCTGCCCTAGTGTGCGGGAAACCTGTGCACCCCGTGGGCAGAGGC	199936	200015	199886	199938	1	AVPZ01000009.1	ENSCAPG00000006369.1	192591	200677	C1R	8749	2081	116648	No_or_no_constitutive_exon
TGTCTAGTAGTCCTTCAACTGGACCTGACAATGCGGAGGAGCTGGGGTAGAG	232941	232976	233026	232974	-1	AVPZ01000009.1	ENSCAPG00000006272.1	227868	236792	C1S	8749	2081	116648	No_or_no_constitutive_exon
GCAGCCACCACCCGGGCCCTGCTCCCTGTGACTGAGGGGCAGAAGTGCAGTC	291647	291794	291597	291649	1	AVPZ01000009.1	ENSCAPG00000015850.1	287792	293808	LPCAT3	8749	2081	116648	No_or_no_constitutive_exon
AACTCACAGTAATACTCTTGCCTCAGCCTCCTGAGTGTTGGGATTAGAAGTG	409187	409474	409524	409472	-1	AVPZ01000009.1	ENSCAPG00000003277.1	402490	412988	USP5	8749	2081	116648	No_or_no_constitutive_exon
GCCTGCAAAATAAAATAAAGAAGGCTGAGGTTTGCCTCAGGGGCCAGCAGGG	712036	712238	712288	712236	-1	AVPZ01000009.1	ENSCAPG00000000488.1	696630	716619	NCAPD2	8749	2081	116648	No_or_no_constitutive_exon
ATCAGGTAGGCCTATGCACAGCGCCACCTCCTATGGGGCGAGGGTGACAGCT	699065	699251	699301	699249	-1	AVPZ01000009.1	ENSCAPG00000000488.1	696630	716619	NCAPD2	8749	2081	116648	No_or_no_constitutive_exon
CGGGCGGCCCCTGGGTTGCTGCTGCACCTGTCAGGTGAGGGGGAGGAGAGGC	829804	829837	829754	829806	1	AVPZ01000009.1	ENSCAPG00000016324.1	829716	851489	SCNN1A	8749	2081	116648	No_or_no_constitutive_exon
GCCTCCCTGCCAGGCTACTGTGTCCCTGGAAGAATCCAGGGTTAGAGGAGGC	987405	987444	987494	987442	-1	AVPZ01000009.1	ENSCAPG00000006441.1	986804	988034	None	8749	2081	116648	No_or_no_constitutive_exon
TGTATGCCTTACTTATTTTTGTGTCAATTTTTTTTACTATGGGTGGAAAGTT	2806731	2806849	2806681	2806733	1	AVPZ01000009.1	ENSCAPG00000012719.1	2784829	2817300	GALNT8	8749	2081	116648	No_or_no_constitutive_exon
ACGGGTGACAGGAGCCTGACCCAGGGGTTCTGCTTGCAGCTCGGGAAGAGAG	3948480	3948586	3948636	3948584	-1	AVPZ01000009.1	ENSCAPG00000016135.1	3939379	4068622	VWF	8749	2081	116648	No_or_no_constitutive_exon
CGAGATGTGCCTATTTCCAGCTCAGTGGGGAGAACCAGGGCTTAAGAGAGCT	3939999	3940149	3940199	3940147	-1	AVPZ01000009.1	ENSCAPG00000016135.1	3939379	4068622	VWF	8749	2081	116648	No_or_no_constitutive_exon
GAGAGTGGGGAGCGCCTAGGTGAGAGGCCCCTGACCTACCGGGAGCCCAGGG	2156341	2156366	2156291	2156343	1	AVPZ01000014.1	ENSCAPG00000009234.1	2156298	2208926	DYNC1H1	8749	2081	116648	No_or_no_constitutive_exon
AGCTGGGCCCTGAGTGCAATTGCGCAGACTGCCCTCGTGCACAGGGTAAGCC	2341437	2342762	2341387	2341439	1	AVPZ01000014.1	ENSCAPG00000005542.1	2340557	2342762	None	8749	2081	116648	Yes
TTAGTTTCAGCCTCAGTGACCAGGTCTCTGTCCCCTGATCACACAGGGAGAA	2356033	2356108	2356158	2356106	-1	AVPZ01000014.1	ENSCAPG00000009307.1	2353419	2373706	None	8749	2081	116648	No_or_no_constitutive_exon
CACTGATGAATATGCCCTAAAGAGGCACCAGCCCCAGGCAGGGCCAGCAGCC	2754219	2754242	2754292	2754240	-1	AVPZ01000014.1	ENSCAPG00000013974.1	2740293	2791613	CDC42BPB	8749	2081	116648	No_or_no_constitutive_exon
TGAGGGCCTGGGGTGTGGAAATAGCAGAGAGAGAGAGAGAAGGGTAGCAGGA	2856774	2856838	2856724	2856776	1	AVPZ01000014.1	ENSCAPG00000000167.1	2856189	2862735	EXOC3L4	8749	2081	116648	No_or_no_constitutive_exon
AGTCTCTCTGTTTTAATAGATCCCACCAAATACTTTGGTTGAGCTGGGAGCA	2947451	2947568	2947401	2947453	1	AVPZ01000014.1	ENSCAPG00000006935.1	2946589	2951233	None	8749	2081	116648	Yes
CCAAGTGGGGGGCTGAGGGGCCTGGCGGCTGTACCCACACCAAGGGCCAGTG	3502326	3502402	3502276	3502328	1	AVPZ01000014.1	ENSCAPG00000005955.1	3502245	3521407	KIF26A	8749	2081	116648	No_or_no_constitutive_exon
TGGTGCTGAGCGGCCGCATGGTGTGGTGGGGGTGAGGTGCGGGTGGCCAGCT	3502538	3503026	3502488	3502540	1	AVPZ01000014.1	ENSCAPG00000005955.1	3502245	3521407	KIF26A	8749	2081	116648	No_or_no_constitutive_exon
CCCGGTTTCCCAGCTGAGGTATGGAAGCAGCCCGTGGGGCTAGGGCAGAGGC	4069747	4069770	4069820	4069768	-1	AVPZ01000014.1	ENSCAPG00000006816.1	4059481	4069903	JAG2	8749	2081	116648	No_or_no_constitutive_exon
GCTGCCTGCCCTACCCCACCCCACATCCCTGAGGCCACCTGGCTGGGTAGGT	4068809	4069145	4069195	4069143	-1	AVPZ01000014.1	ENSCAPG00000006816.1	4059481	4069903	JAG2	8749	2081	116648	No_or_no_constitutive_exon
TGCCCTGGCGGAGCCTGCAGAGGTGGGATGTGAACCGTGGGCAGGGGCAGGC	4064693	4064721	4064771	4064719	-1	AVPZ01000014.1	ENSCAPG00000006816.1	4059481	4069903	JAG2	8749	2081	116648	No_or_no_constitutive_exon
CTCAACCCCATCCGCAACCCCATTGAGCGGCTGGGCAGCAGTGGGCCGAGTG	4059481	4059776	4059826	4059774	-1	AVPZ01000014.1	ENSCAPG00000006816.1	4059481	4069903	JAG2	8749	2081	116648	No_or_no_constitutive_exon
TCCCCTGAGGCATCTGTCCCCTCTCTGCCCCACCTGCCTTGGGGTTGCAGCT	4238767	4238922	4238717	4238769	1	AVPZ01000014.1	ENSCAPG00000017492.1	4224615	4247125	PACS2	8749	2081	116648	Yes
CTTTTCCCAGGGCCAACTCTCCAGCCACATGCCTGGGGCTGATAAGAGAGCA	677243	677314	677364	677312	-1	AVPZ01000011.1	ENSCAPG00000016328.1	611847	681138	GAD2	8749	2081	116648	No_or_no_constitutive_exon
CTCCAGCAGAGCGAGCCCTTGGTAGCTGGTATGTGTGATCAGGGATTCAGAG	2814620	2814846	2814570	2814622	1	AVPZ01000011.1	ENSCAPG00000006452.1	2797741	2842390	IFT122	8749	2081	116648	No_or_no_constitutive_exon
CCAGCAGAGCGAGCCCTTGGTAGCTGGTATGTGTGATCAGGGATTCAGAGCC	2814622	2814846	2814572	2814624	1	AVPZ01000011.1	ENSCAPG00000006452.1	2797741	2842390	IFT122	8749	2081	116648	No_or_no_constitutive_exon
TACTGGCTTTCCAGCTGCTAGCCCACAAAACCTCCAGGGCTGTGGCAGAGCC	4197455	4197479	4197405	4197457	1	AVPZ01000011.1	ENSCAPG00000015915.1	4185756	4221045	PLXNA1	8749	2081	116648	No_or_no_constitutive_exon
GTGTACTTAAATATTTTTCTTCTGACCTTTACATTTTTGAAAGGGTGAAGCC	3286050	3286121	3286171	3286119	-1	AVPZ01000015.1	ENSCAPG00000004613.1	3257037	3308354	NRDC	8749	2081	116648	Yes
ATTTTCCAAAGTCTGGCCCAAGTAATAAGTTTCTCTTGTTTGGGAAACAGGT	3797108	3797285	3797058	3797110	1	AVPZ01000015.1	ENSCAPG00000007833.1	3674737	3799071	ZFYVE9	8749	2081	116648	Yes
ATTTACTTAATTAAGCCTTGACTTATGTGCTTTTTGGGGGGTAGTAACAGAG	4284976	4285045	4284926	4284978	1	AVPZ01000015.1	ENSCAPG00000010668.1	4251334	4295202	ZYG11B	8749	2081	116648	No_or_no_constitutive_exon
TGAGCCCCTGGCTTCCAACCCTTGGTCCGGCCTTGGGTGAGCAGGGCCAGCG	4365175	4365275	4365325	4365273	-1	AVPZ01000015.1	ENSCAPG00000007435.1	4355257	4365639	None	8749	2081	116648	No_or_no_constitutive_exon
GTATAGGGAAAGGGCAAAGCTAATCTGGCTCTCCTTTCCTGTGGGTGCAGGT	3322740	3322852	3322902	3322850	-1	AVPZ01000013.1	ENSCAPG00000007346.1	3309381	3405828	DIP2A	8749	2081	116648	Yes
AGACTCTGGGTTCAGAGCAAGCAGAGTCTCCTTCTGTGGAAGGGCATTAGGG	3731594	3731621	3731671	3731619	-1	AVPZ01000013.1	ENSCAPG00000005850.1	3721879	3736979	COL6A2	8749	2081	116648	No_or_no_constitutive_exon
GATGCCCCCACCCAGACTAATGTGTGTGTCCCTGCCACAGGGAAGCCGAGGA	3729302	3729355	3729405	3729353	-1	AVPZ01000013.1	ENSCAPG00000005850.1	3721879	3736979	COL6A2	8749	2081	116648	No_or_no_constitutive_exon
TGCCCTGCGACCTGACCTCCACTCACGGGCTTGCCTCCCCCAGGGCGAAGCT	3869132	3869188	3869238	3869186	-1	AVPZ01000013.1	ENSCAPG00000012606.1	3862726	3876893	COL6A1	8749	2081	116648	No_or_no_constitutive_exon
CCCAACCTCAGCCACCTGGCACTCAACCCGGGGATCTGGCGGGCGGTGAGGC	3866986	3867008	3867058	3867006	-1	AVPZ01000013.1	ENSCAPG00000012606.1	3862726	3876893	COL6A1	8749	2081	116648	No_or_no_constitutive_exon
GATGGGCCAGTCGTCAGGTAAAGCAGACCCACGGGTGGGAGAGCAGCCAGGG	3901692	3901730	3901780	3901728	-1	AVPZ01000013.1	ENSCAPG00000006767.1	3894599	3926606	PCBP3	8749	2081	116648	No_or_no_constitutive_exon
CTGATGGCAGCCACCTCTCTTCCCTAGGGAAGACCCTTCCGGGTAACGAGTG	4239905	4239947	4239997	4239945	-1	AVPZ01000013.1	ENSCAPG00000015756.1	4222411	4258302	COL18A1	8749	2081	116648	No_or_no_constitutive_exon
TTGTGAGCATCTGCCCCAGGGGCAGTCAGTGGGTAGGGGACAGTGGGTAGGG	4238316	4238403	4238453	4238401	-1	AVPZ01000013.1	ENSCAPG00000015756.1	4222411	4258302	COL18A1	8749	2081	116648	No_or_no_constitutive_exon
CCCTGAGCCCATGTTCCCAGACTGACCTCATGCTCCTGTCCACAGGGAAGTT	4227882	4227930	4227980	4227928	-1	AVPZ01000013.1	ENSCAPG00000015756.1	4222411	4258302	COL18A1	8749	2081	116648	No_or_no_constitutive_exon
ATGAGGCTGAGCACACAGCCAGCTTGTGACCCCTTCTTCCACAGGGTGAGAA	4227691	4227811	4227861	4227809	-1	AVPZ01000013.1	ENSCAPG00000015756.1	4222411	4258302	COL18A1	8749	2081	116648	No_or_no_constitutive_exon
CGCCTCATGCAAGTATCCTGGTGATGCAATGGGGCTCCACGGGGCACCAGCA	1932637	1932670	1932720	1932668	-1	AVPZ01000016.1	ENSCAPG00000006054.1	1905165	1942021	BMX	8749	2081	116648	No_or_no_constitutive_exon
ATGCATCATTGTTCTTAGCTGCTAGGAAAGAGAGGTAAATGGGGTGGGAGAC	3089678	3089707	3089757	3089705	-1	AVPZ01000019.1	ENSCAPG00000000032.1	3061783	3093096	None	8749	2081	116648	No_or_no_constitutive_exon
GAGCCTCTCAGTTTCCACAAATCACACCCTCCTGAGGGTTCAGGGTTAAGTT	3068899	3069325	3069375	3069323	-1	AVPZ01000019.1	ENSCAPG00000000032.1	3061783	3093096	None	8749	2081	116648	No_or_no_constitutive_exon
TTCGCCGAGACACAGTTCTCTGTCTGTGACCCGGGGTCCCTGTGGGGCAGGG	3674109	3674243	3674059	3674111	1	AVPZ01000017.1	ENSCAPG00000010548.1	3673804	3698233	CYP46A1	8749	2081	116648	No_or_no_constitutive_exon
ACCCAGCTGATGGCTGGCTCTCTCCCCAGCCATGGGGAGGGGGAGCTGAGGG	3691173	3691254	3691123	3691175	1	AVPZ01000017.1	ENSCAPG00000010548.1	3673804	3698233	CYP46A1	8749	2081	116648	No_or_no_constitutive_exon
GAGGGAAGCGGGCTGGGTGGAGGACGGAATGGAGGGGAAGGGGGGCAAAGAC	4009382	4010162	4010212	4010160	-1	AVPZ01000017.1	ENSCAPG00000011256.1	4008245	4010708	DEGS2	8749	2081	116648	No_or_no_constitutive_exon
CCAGGCTTGTCAGGCTGTGAGTGAAGGGGCAAAGGGAGGGAAGGAGGCAGGC	1784595	1784613	1784663	1784611	-1	AVPZ01000020.1	ENSCAPG00000007882.1	1774381	1784899	ADGRA2	8749	2081	116648	No_or_no_constitutive_exon
CCTGACCCTGGGCTGGGCAGCCCATTAATGAAAGATTCTCTCCGGGAAAGCT	1776825	1776949	1776999	1776947	-1	AVPZ01000020.1	ENSCAPG00000007882.1	1774381	1784899	ADGRA2	8749	2081	116648	No_or_no_constitutive_exon
GGGAGGAGCTTCCTAATTCCAAGGCCTTGTCCACTTGCTCCAGGTGGGAGGG	3674117	3674147	3674197	3674145	-1	AVPZ01000020.1	ENSCAPG00000006373.1	3612315	3842064	None	8749	2081	116648	No_or_no_constitutive_exon
GTCTGGGCCTCATCCTGTGTGCGGCTCAGACCCTAACCCTTGTGGGACAGGT	145131	145326	145376	145324	-1	AVPZ01000018.1	ENSCAPG00000008080.1	80711	157359	DNAH10	8749	2081	116648	Yes
TCAGCCAACCTTTGCAAATTCTTTGCGCCTCCGCTGTTTCACAGGGGGAGCA	112805	112934	112984	112932	-1	AVPZ01000018.1	ENSCAPG00000008080.1	80711	157359	DNAH10	8749	2081	116648	Yes
GGGTCTGCTTGGGGCTCCGCCCTGTCGTTTCCTCCTGCACTGGGATTGAGCC	170000	170020	170070	170018	-1	AVPZ01000018.1	ENSCAPG00000012656.1	166441	187957	ATP6V0A2	8749	2081	116648	No_or_no_constitutive_exon
GTAGGTATAAAAATAAATTCTAATTTTTTAAATTCTGCAGTTACAGGGAGAA	929682	929744	929794	929742	-1	AVPZ01000018.1	ENSCAPG00000015284.1	869490	939252	KNTC1	8749	2081	116648	No_or_no_constitutive_exon
GCTGCCCCGGGGAAGACTGTGGAAGCCCCACCCCTGGGGAAGGACTTAAGCG	1440091	1440199	1440041	1440093	1	AVPZ01000018.1	ENSCAPG00000017411.1	1437625	1440199	None	8749	2081	116648	No_or_no_constitutive_exon
AATAAATTGTGTTTCTTCAGTTGTACACATGCTGATCAGAAATAGGGAAGGG	2052364	2052612	2052662	2052610	-1	AVPZ01000018.1	ENSCAPG00000005693.1	2042152	2062484	ANAPC7	8749	2081	116648	No_or_no_constitutive_exon
CATCCAGACCCACACACACAACCTTCCGTTCTACTTGGGATTTGGGGGAGGC	2720859	2721092	2720809	2720861	1	AVPZ01000018.1	ENSCAPG00000017312.1	2655255	2737092	CUX2	8749	2081	116648	Yes
CGGGAGGACTTCCTGAAGGAGGCCCAGAGGGGCTGTGAGGTATGGGGCAGGT	2728602	2728857	2728552	2728604	1	AVPZ01000018.1	ENSCAPG00000017312.1	2655255	2737092	CUX2	8749	2081	116648	Yes
CCCTGAGCAAGCAGATGGCGTCGGGGGCAGCACAGCGGCCGCCGGGGCAGAG	2723107	2723362	2723057	2723109	1	AVPZ01000018.1	ENSCAPG00000017312.1	2655255	2737092	CUX2	8749	2081	116648	No_or_no_constitutive_exon
CCACAAACAACAGAAACTCGGGCAAAAGAACTGTGTGTCCAGTCTGGGAGGC	3022644	3022678	3022594	3022646	1	AVPZ01000018.1	ENSCAPG00000007376.1	2985456	3022678	ACAD10	8749	2081	116648	Yes
CTCAGAAACCAACGCAAACATAATCCCTAGAAACAAATTTGAGGGTTAAGGG	3478004	3478052	3478102	3478050	-1	AVPZ01000018.1	ENSCAPG00000015409.1	3470428	3487590	None	8749	2081	116648	No_or_no_constitutive_exon
GGACTCCAGTGCCCCTTGCTAATTGGGACCTCATGTCCCGGGAACTGCAGGC	3981006	3981189	3980956	3981008	1	AVPZ01000018.1	ENSCAPG00000013382.1	3967521	3992733	OAS3	8749	2081	116648	No_or_no_constitutive_exon
TGACAGCCCGGATCTCAGGGTAGCCGAAAGGGCGACCTCTGTGGGTAGAGGG	74952	76815	76865	76813	-1	AVPZ01000021.1	ENSCAPG00000013146.1	74952	77959	ATMIN	8749	2081	116648	No_or_no_constitutive_exon
GATGGGTCCTTAAACACCTGCACGCATCTTCCGGGATGTGGGAAACACAGAC	305034	305162	305212	305160	-1	AVPZ01000022.1	ENSCAPG00000006076.1	303853	308296	TCEA2	8749	2081	116648	No_or_no_constitutive_exon
TTACTGCAAGTGGGGTGTCCCTTTGGGTACGCCTATGGCTGAGGGCCAAGGC	401624	401929	401574	401626	1	AVPZ01000022.1	ENSCAPG00000014708.1	399916	405986	ZNF512B	8749	2081	116648	No_or_no_constitutive_exon
AGAGAGGTGGAAGGAAGAAGGTCAGGCTGGTCACCCGACGGGTATGTGAGCC	662516	662528	662578	662526	-1	AVPZ01000022.1	ENSCAPG00000011235.1	659526	697382	None	8749	2081	116648	No_or_no_constitutive_exon
CATATATATTTACAAAGAGGGAGGTAAAGGTTTTATAGGGAGGAGAGTAGTC	742702	742787	742652	742704	1	AVPZ01000022.1	ENSCAPG00000006564.1	734338	755120	GMEB2	8749	2081	116648	No_or_no_constitutive_exon
CAGGCACAGCTGCAGGGCCTGAGGATGTGACAAGGAGCCCCCAAAGGGAGCG	1690089	1690136	1690039	1690091	1	AVPZ01000022.1	ENSCAPG00000008659.1	1610591	1696381	None	8749	2081	116648	No_or_no_constitutive_exon
GTTCTGAGGGAAATTCTAATGGGTCAGGAGCCACCTCTTCTTACAGGGAGCG	1695215	1695315	1695165	1695217	1	AVPZ01000022.1	ENSCAPG00000008659.1	1610591	1696381	None	8749	2081	116648	No_or_no_constitutive_exon
GTGAGCACAGGCTGTGCCCCGGTCCAGCTCCCCGGGGCCTCGGGCCAGAGAG	1764875	1764906	1764825	1764877	1	AVPZ01000022.1	ENSCAPG00000000451.1	1728168	1766739	LAMA5	8749	2081	116648	No_or_no_constitutive_exon
TGAGGATGGAGCTGTCCACAGCCAGGGTAGGGTCTAATCCAGCGTGGGAGCT	1829101	1829150	1829051	1829103	1	AVPZ01000022.1	ENSCAPG00000008388.1	1829064	1832294	HRH3	8749	2081	116648	No_or_no_constitutive_exon
GCGCGGGGCCGGGATCTGGAGCAGAGGTACCGCGGCAGGCAGCAGGGGAGGC	2012115	2012137	2012065	2012117	1	AVPZ01000022.1	ENSCAPG00000009290.1	1997385	2022167	TAF4	8749	2081	116648	No_or_no_constitutive_exon
TTAGCTGGAAAAGGTATTAGAACTATAGTAGCAAGATAGCGGGAATGCAGAC	1360262	1360456	1360212	1360264	1	AVPZ01000026.1	ENSCAPG00000000078.1	1359125	1360456	ASB12	8749	2081	116648	No_or_no_constitutive_exon
TCATCGGAAAGAAAACCAAAATGTGTTGCTGGTGTTCCTGGCTGGGAGAGAG	2004493	2004652	2004443	2004495	1	AVPZ01000024.1	ENSCAPG00000014960.1	2003940	2149259	RSU1	8749	2081	116648	No_or_no_constitutive_exon
CATGGCAGGCATCAGCGCACAGGTGGGCTTCCAGGGGTTGCATGAGGGAGTC	3511848	3511856	3511906	3511854	-1	AVPZ01000027.1	ENSCAPG00000006664.1	3511769	3512382	None	8749	2081	116648	No_or_no_constitutive_exon
TAACACTACCAGTCTGCGTGCACTCTGTGACAACTGGGAGCACAGGAAAGGC	3511769	3511795	3511845	3511793	-1	AVPZ01000027.1	ENSCAPG00000006664.1	3511769	3512382	None	8749	2081	116648	No_or_no_constitutive_exon
GGGGCTGCTGGCCACTGCAGACCAGGTCCCTGGGGCTCTCACGGTGGGAGGC	3187816	3187915	3187766	3187818	1	AVPZ01000029.1	ENSCAPG00000011046.1	3172078	3210492	NOL10	8749	2081	116648	No_or_no_constitutive_exon
AGGCCCTCATGTGCATGAGTGCCTGGGGACAGAGAGCCCAGAAGGGCGAGCT	3400884	3400983	3401033	3400981	-1	AVPZ01000029.1	ENSCAPG00000008870.1	3397762	3401127	KLF11	8749	2081	116648	No_or_no_constitutive_exon
CAGTGGTTCTTAAGCTGTAGGGAGCAGCAGAATCCTGGAGGGGTAGGGAGGA	1323907	1323952	1323857	1323909	1	AVPZ01000031.1	ENSCAPG00000016676.1	1021581	1340040	None	8749	2081	116648	No_or_no_constitutive_exon
GGCAGGGCTCCTGTGGTGAGGGCTGGCTGCATGGACATTTGTGGGGCTAGGA	1331025	1331288	1330975	1331027	1	AVPZ01000031.1	ENSCAPG00000016676.1	1021581	1340040	None	8749	2081	116648	No_or_no_constitutive_exon
CGGAAAAGACACCGAAGCTGGCGAAGTGAAGAAACTCAGGAACGGGAAAGAC	117401	117441	117491	117439	-1	AVPZ01000032.1	ENSCAPG00000004075.1	115162	118684	None	8749	2081	116648	No_or_no_constitutive_exon
TGGGGGTCCTCGGGGGCTCAGGCTAGTCTGTAGAAGGGGCAGATGGTAAGGT	1723404	1723562	1723354	1723406	1	AVPZ01000033.1	ENSCAPG00000007817.1	1672993	1782644	ITPK1	8749	2081	116648	No_or_no_constitutive_exon
CCAGGACACGCCCTGGACCGCAGAGGCCGAAACGGGCGGCGTGGGCGCAGGT	1782534	1782644	1782484	1782536	1	AVPZ01000033.1	ENSCAPG00000007817.1	1672993	1782644	ITPK1	8749	2081	116648	No_or_no_constitutive_exon
AGGCCTGCAGCCTGTGGGGGACGCTGAGGGCCCTACACGGGGTCTAGGAGAC	1791746	1791924	1791974	1791922	-1	AVPZ01000033.1	ENSCAPG00000008150.1	1788614	1798771	CHGA	8749	2081	116648	No_or_no_constitutive_exon
CCACTGCTCCAGGTCATTTGGAGGCCCTGGCTGTGAATGGAGCTGGGAAGAC	1790872	1791067	1791117	1791065	-1	AVPZ01000033.1	ENSCAPG00000008150.1	1788614	1798771	CHGA	8749	2081	116648	No_or_no_constitutive_exon
GACAGGGAGGGACCTGACTGGGCCTCAACCTCCTTGCTGTGTGGGAGCAGGT	1108211	1108366	1108161	1108213	1	AVPZ01000037.1	ENSCAPG00000007548.1	1107021	1116920	ARAF	8749	2081	116648	No_or_no_constitutive_exon
CAGTGCGGGTGTTCTCATCCTGCACACGGCTCTTGGGAATAGTAGGGGAGTC	1877420	1877534	1877370	1877422	1	AVPZ01000037.1	ENSCAPG00000009028.1	1872799	1882943	PORCN	8749	2081	116648	No_or_no_constitutive_exon
TCACAGTTCTTGTTCTTGTGCTTTGGCCAGTAGGGATGGGGGGTGAGCAGCC	2025160	2025360	2025110	2025162	1	AVPZ01000037.1	ENSCAPG00000008300.1	2022827	2028900	WAS	8749	2081	116648	No_or_no_constitutive_exon
ATGCATTCTACGAGGAATGAAAGAGCTCGAATCTATGGCCAGCAGGGTAGGT	2238065	2238176	2238226	2238174	-1	AVPZ01000037.1	ENSCAPG00000006701.1	2238065	2247483	KCND1	8749	2081	116648	No_or_no_constitutive_exon
TGGGTCCTTCTTCGTCCTCAACCTTGTGCTTTGTGTCCTGAGTGGGTGAGAG	2464476	2464528	2464578	2464526	-1	AVPZ01000037.1	ENSCAPG00000005538.1	2443958	2467119	CACNA1F	8749	2081	116648	No_or_no_constitutive_exon
GGTACACTGACCATGCCACATAGGATAAACACATGAGCTGTGGGACGGAGGG	2445577	2445772	2445822	2445770	-1	AVPZ01000037.1	ENSCAPG00000005538.1	2443958	2467119	CACNA1F	8749	2081	116648	No_or_no_constitutive_exon
TCCCTCTTGGATTCCTTTGATCTCACAAAGATTCATACACCTGGGAAAAGAA	2303445	2303527	2303577	2303525	-1	AVPZ01000036.1	ENSCAPG00000007642.1	2138305	2384539	NAV2	8749	2081	116648	No_or_no_constitutive_exon
TTTTTTCCTATTGTGATGCCTCATCAGAATCTCTACTCTTTGCCGGGGAGCT	913345	913517	913567	913515	-1	AVPZ01000038.1	ENSCAPG00000008647.1	787256	913739	MAST2	8749	2081	116648	No_or_no_constitutive_exon
TCACCAGTCTTTCAGGCTTTGTTCCAGCTAAACTGGAATGAGAAGGGAAGGG	808020	808262	808312	808260	-1	AVPZ01000038.1	ENSCAPG00000008647.1	787256	913739	MAST2	8749	2081	116648	No_or_no_constitutive_exon
TATCACCTGCACCCTTTACCTGTTTCTTCTTGTCTGCCTTGGGGCCGCAGAA	1551629	1551671	1551579	1551631	1	AVPZ01000038.1	ENSCAPG00000013020.1	1551437	1552540	None	8749	2081	116648	No_or_no_constitutive_exon
GTTGGGAGGGGACCAGCGTATAGGGGAGGGCTGGTCCAGCAGGGACTGAGGG	2064366	2064502	2064316	2064368	1	AVPZ01000038.1	ENSCAPG00000000004.1	2060211	2070590	TMEM269	8749	2081	116648	No_or_no_constitutive_exon
GGGACAAGCTTGGGGAGGAGCTTTACTCACAGTGTTCCACATGGGGCCAGGA	2861677	2861756	2861806	2861754	-1	AVPZ01000038.1	ENSCAPG00000010826.1	2860963	2861970	None	8749	2081	116648	No_or_no_constitutive_exon
TGTCCTGGGCCTGGGCAGCTCCCAGTGGAAGCCAGACTCTGGGAGGGAAGGG	125153	125454	125103	125155	1	AVPZ01000039.1	ENSCAPG00000009413.1	74326	125454	None	8749	2081	116648	No_or_no_constitutive_exon
AGGATCCCAGCTCCTAGCTTCTTTGCCCAAGTCCCACCAAATGGGTACAGGC	481453	481749	481403	481455	1	AVPZ01000039.1	ENSCAPG00000000735.1	448036	500110	ST5	8749	2081	116648	Yes
GGTGGGGAAGGGCTGCTCCTGACACTCTTTCACTGCTGGGGTGGGCACAGGT	489599	489740	489549	489601	1	AVPZ01000039.1	ENSCAPG00000000735.1	448036	500110	ST5	8749	2081	116648	Yes
TGTTTGCATGTGCATGTGTGTGAGAAAGGCTCACAGACCTTGGAAGGGAGAG	493618	493634	493568	493620	1	AVPZ01000039.1	ENSCAPG00000000735.1	448036	500110	ST5	8749	2081	116648	No_or_no_constitutive_exon
TGGCCAAAGGTATGAAGAACAGATATGAGTGGAAGGTGTGGGTGACCAAGTA	558323	558411	558273	558325	1	AVPZ01000039.1	ENSCAPG00000009033.1	534485	562603	TRIM66	8749	2081	116648	No_or_no_constitutive_exon
TCCCTCCCTGGAGAATTCCCTATGTAAGGTAAGTCTTGGGAAAATGTCAGTC	556794	556820	556744	556796	1	AVPZ01000039.1	ENSCAPG00000009033.1	534485	562603	TRIM66	8749	2081	116648	No_or_no_constitutive_exon
TTCAAAGTCTTGCATCAGCTATTGCATATCTTCACAGTAAGGGTAAGAAGAG	728341	728390	728291	728343	1	AVPZ01000039.1	ENSCAPG00000006756.1	716823	770114	STK33	8749	2081	116648	No_or_no_constitutive_exon
TGAGAGTCATTCTGCCTGCGCCATGCAAAGGGTAGATGTGGGAGGCACAGTC	2098174	2098559	2098609	2098557	-1	AVPZ01000039.1	ENSCAPG00000011706.1	2018256	2098731	SYT9	8749	2081	116648	No_or_no_constitutive_exon
GCTGATGGCTTTCCATACACAGAGTGAGAGGATGGGGCCAAAGGGAAGAGGT	1662364	1662476	1662526	1662474	-1	AVPZ01000040.1	ENSCAPG00000015372.1	1655997	1770496	MYOF	8749	2081	116648	Yes
CCTTTAGAGCTCTGTTCCAAAGTCCGAATGGTGTTGTCTTTGGGAAACAGGT	1941529	1941637	1941479	1941531	1	AVPZ01000040.1	ENSCAPG00000008116.1	1911701	1962593	PDE6C	8749	2081	116648	Yes
GAGAGATTACTGGAAATCTAATGTATAGTGCTTGAACATAGTGGGGTGAGCA	1248320	1248359	1248270	1248322	1	AVPZ01000041.1	ENSCAPG00000002364.1	1227354	1471782	DDX10	8749	2081	116648	No_or_no_constitutive_exon
CTGCTTCTGACCCTGCATCTTCCCTTGTAGGTCACAGGGAAGAAGGACAGTA	1028522	1028682	1028732	1028680	-1	AVPZ01000042.1	ENSCAPG00000012033.1	1021483	1029370	ANKRD1	8749	2081	116648	No_or_no_constitutive_exon
ACTCGGGGGCTCACGATCTCGGTCTCCATTTCCCGCCCCGAATGGGGCAGAT	524939	525113	525163	525111	-1	AVPZ01000046.1	ENSCAPG00000007339.1	508821	541252	BPIFC	8749	2081	116648	No_or_no_constitutive_exon
CAAGAAGATGGCACCGGAGGAGGTGACAGTGGCCTTGGGAAACCAGCAAGCT	816428	816504	816378	816430	1	AVPZ01000047.1	ENSCAPG00000000089.1	790077	888658	None	8749	2081	116648	No_or_no_constitutive_exon
AGTGATTTCCTTTGGATGAAGGAAACTGCTATTTTCATGGGGTAGACAAGGG	46046	46186	45996	46048	1	AVPZ01000049.1	ENSCAPG00000012664.1	4712	46449	None	8749	2081	116648	No_or_no_constitutive_exon
GCCACAGCACAGAAGGGGAGGGAGCCTTGAGGTCCAAGGGCCGAGATGAGAA	1736781	1736812	1736862	1736810	-1	AVPZ01000049.1	ENSCAPG00000010581.1	1734664	1745692	None	8749	2081	116648	No_or_no_constitutive_exon
GATACAGGGACTGGTGTAGGGGCTCACAGTCCCCAGAAGTGGGTATTGAGGC	1087818	1087852	1087902	1087850	-1	AVPZ01000053.1	ENSCAPG00000007828.1	1078496	1088003	STRA6	8749	2081	116648	No_or_no_constitutive_exon
GCTATGCCTGGTGCTGCTCCTTACCACGCCCCTTTCTTTGGGGACTGCAGGA	1083604	1083666	1083716	1083664	-1	AVPZ01000053.1	ENSCAPG00000007828.1	1078496	1088003	STRA6	8749	2081	116648	No_or_no_constitutive_exon
AGGCGAGAGCTATGGTGTGGGGCCGAGGCAGGGGTTACTTGGGCCTGGAGGG	1457927	1458033	1457877	1457929	1	AVPZ01000054.1	ENSCAPG00000013716.1	1457533	1459301	SLC10A3	8749	2081	116648	No_or_no_constitutive_exon
GGCTGGATGCCACACTCTCAGGCGAGAGCTATGGTGTGGGGCCGAGGCAGGG	1457908	1459301	1457858	1457910	1	AVPZ01000054.1	ENSCAPG00000013716.1	1457533	1459301	SLC10A3	8749	2081	116648	No_or_no_constitutive_exon
GGCTCTCACCAGAGGCCATGGTCAGTGGGCTGGGGGATGGGCCAGGTGAGCG	1486321	1486355	1486405	1486353	-1	AVPZ01000054.1	ENSCAPG00000014521.1	1478195	1489820	PLXNA3	8749	2081	116648	No_or_no_constitutive_exon
GCCCAGAGGGCCCCTGCCCCCCTCTCACGGCCTGCTTCTTCTGGGGACAGGT	1579976	1580139	1579926	1579978	1	AVPZ01000054.1	ENSCAPG00000009349.1	1578350	1595136	FLNA	8749	2081	116648	Yes
GGGCTGGGGGTGGGGCCACTGCGAGCCCAGGAGCAGCCCTAGGGCCTGAGCG	1650899	1651062	1650849	1650901	1	AVPZ01000054.1	ENSCAPG00000004410.1	1642577	1651750	None	8749	2081	116648	No_or_no_constitutive_exon
TTGCAGCCATGGCCCAGCGCTGGGGCCCCCATGCACTTTCGGGTGTACAGGC	1658851	1658921	1658971	1658919	-1	AVPZ01000054.1	ENSCAPG00000000986.1	1652039	1659194	None	8749	2081	116648	No_or_no_constitutive_exon
CCATCTCAGGATGGTGACGTTTCTCTCTTGGCACGGTGGGGTGGCGGGAGTC	1781541	1781760	1781491	1781543	1	AVPZ01000054.1	ENSCAPG00000009869.1	1775477	1785745	HCFC1	8749	2081	116648	No_or_no_constitutive_exon
CCACCGCTGCCGCCAATGGTGCCGCAGGTCAGCTTGAAGGCGGGCAGCAGCC	1781145	1781243	1781095	1781147	1	AVPZ01000054.1	ENSCAPG00000009869.1	1775477	1785745	HCFC1	8749	2081	116648	No_or_no_constitutive_exon
GGAGAGCTGCAGAGGTTGCCTGCCTCCTTGCAGGAGACAACCGGGGACAGGG	1894617	1894663	1894713	1894661	-1	AVPZ01000054.1	ENSCAPG00000016743.1	1887768	1898112	PLXNB3	8749	2081	116648	No_or_no_constitutive_exon
CTGATCTGGGTGGGACTTGCATCCCTGTCCCCAGCACAGCAGGTGGGGAGGG	2015846	2016064	2015796	2015848	1	AVPZ01000054.1	ENSCAPG00000008805.1	2015654	2024032	CCNQ	8749	2081	116648	No_or_no_constitutive_exon
GACTTGCATCCCTGTCCCCAGCACAGCAGGTGGGGAGGGCTGGGCTGAAGAA	2015859	2016064	2015809	2015861	1	AVPZ01000054.1	ENSCAPG00000008805.1	2015654	2024032	CCNQ	8749	2081	116648	No_or_no_constitutive_exon
CTCTCCTCCCTCCTTCTCCCTGCTGCACCGCCTCCGCCGTGGCTGGGCAGGA	2057334	2057549	2057599	2057547	-1	AVPZ01000054.1	ENSCAPG00000014082.1	2029958	2070307	ATP2B3	8749	2081	116648	Yes
CCCTGGGGCCTGAGCTGCAGAGCGAGGCTTTCATTTTCATGTGGGTGCAGGC	1383401	1383539	1383589	1383537	-1	AVPZ01000057.1	ENSCAPG00000011054.1	1377754	1386802	SLC6A18	8749	2081	116648	No_or_no_constitutive_exon
TAGCAACATGGGCTGCCTATCAGGCTGATGTGAGCATGGTACTGGGAGAGCA	1785641	1785788	1785838	1785786	-1	AVPZ01000057.1	ENSCAPG00000014378.1	1777257	1806923	EXOC3	8749	2081	116648	No_or_no_constitutive_exon
TGCCTGGAGCTGGGGCCTCCCGTCACCTCTGCACCCTGGGCAACAGTGAGTG	1819920	1820079	1820129	1820077	-1	AVPZ01000057.1	ENSCAPG00000015325.1	1819920	1918272	AHRR	8749	2081	116648	No_or_no_constitutive_exon
TGCAGGAGGCAGGATTCCCCCAGTCTCTAACCCTGAGGGTGGGGTGGGAGTC	61157	61276	61326	61274	-1	AVPZ01000060.1	ENSCAPG00000009539.1	55600	68255	SLC11A1	8749	2081	116648	No_or_no_constitutive_exon
CCCTCCATCCCCCCTCTGCATTGTGGCTGTCCCTAGGCCTGGGCTAGGAGGT	116068	116233	116283	116231	-1	AVPZ01000060.1	ENSCAPG00000007719.1	115693	120618	PNKD	8749	2081	116648	No_or_no_constitutive_exon
TCAAGAGGGCTTAAATCATGGGACTCCCCACAGCTCTGCACTAGGGGCAGCA	477835	477871	477785	477837	1	AVPZ01000060.1	ENSCAPG00000011034.1	370468	553862	TNS1	8749	2081	116648	No_or_no_constitutive_exon
CATTATCCTCCATGCCCGGCCATTCCTCCAGGGGTGCAGGCTCGGGAGAGGC	527424	527602	527374	527426	1	AVPZ01000060.1	ENSCAPG00000011034.1	370468	553862	TNS1	8749	2081	116648	No_or_no_constitutive_exon
CCTCCTGTAAGCGGGGAAACGTCAGACGGGCACTCCACAGCAGGGCTGAGGA	55367	55501	55317	55369	1	AVPZ01000062.1	ENSCAPG00000007895.1	43553	57797	MTFMT	8749	2081	116648	No_or_no_constitutive_exon
CCATTCCACCCTGGCCACGCTGTGCCTTCCCATGCAAGAGGGACAAAGAGCC	2000745	2000785	2000835	2000783	-1	AVPZ01000062.1	ENSCAPG00000005888.1	1966931	2033739	None	8749	2081	116648	No_or_no_constitutive_exon
TGGCCCAGGTCACTCACCAGTCCCTGTGTTCTGGCTGGCCGGCTGGGCAGGT	90361	90550	90600	90548	-1	AVPZ01000064.1	ENSCAPG00000005262.1	86253	91944	DYRK1B	8749	2081	116648	Yes
AGGAGGAGGTGGTGGCGGCGGAGGACGGGGTATGTGAGGCGGCAAGGGAGGT	99417	99459	99509	99457	-1	AVPZ01000064.1	ENSCAPG00000009974.1	95710	99649	None	8749	2081	116648	No_or_no_constitutive_exon
GGAATGCTCCTCTGGCAGGCAGATAGGCAGACAGCAGAGAGGGACACAAGCT	400985	401087	401137	401085	-1	AVPZ01000064.1	ENSCAPG00000013202.1	390756	401635	C19orf47	8749	2081	116648	No_or_no_constitutive_exon
TTAGGAGTGGCACTGGGCATCATGCAAAGAGCCTGAAGGTTAACTGGGAGGC	552364	552507	552314	552366	1	AVPZ01000064.1	ENSCAPG00000015927.1	535648	566513	None	8749	2081	116648	No_or_no_constitutive_exon
CAAACAGGTTCCTGCCTTGGGAGGGGTAAGGTCTGTGGGCTGCAGTGAAGCC	555768	556020	555718	555770	1	AVPZ01000064.1	ENSCAPG00000015927.1	535648	566513	None	8749	2081	116648	No_or_no_constitutive_exon
CAGGGCTTAGAATGGTCAAGGCTGGGACAGGGGAAGCTAGAGGGGTACAGAA	559929	559932	559879	559931	1	AVPZ01000064.1	ENSCAPG00000015927.1	535648	566513	None	8749	2081	116648	No_or_no_constitutive_exon
AGCCGGGCGTGATGGCGCACGTCTGTAATCCCAGCACTTGGGAGGCTGAGGC	562921	563005	562871	562923	1	AVPZ01000064.1	ENSCAPG00000015927.1	535648	566513	None	8749	2081	116648	No_or_no_constitutive_exon
CCTTGCCCCATTGCCCTCCTGTGGGAGTCCTAGGGGTGGTAGGGCCTGAGTG	586144	586227	586094	586146	1	AVPZ01000064.1	ENSCAPG00000017441.1	586091	610263	LTBP4	8749	2081	116648	No_or_no_constitutive_exon
TGAAAAGAAGGCCCCTACAGCACGCCCCTGGCGGCCAGGGCCGGGGTAAGAA	587362	587384	587312	587364	1	AVPZ01000064.1	ENSCAPG00000017441.1	586091	610263	LTBP4	8749	2081	116648	No_or_no_constitutive_exon
TGGCTCCTTTCACTGTGCCTGTCCTGCTGGCTTCCGCTCCCGGGGACCAGGG	597939	598007	597889	597941	1	AVPZ01000064.1	ENSCAPG00000017441.1	586091	610263	LTBP4	8749	2081	116648	No_or_no_constitutive_exon
TACACCAGGGGGAGGGTGCCAGGGTGAGTGCCCATTGGGCACTGGGTAAGAT	602118	602183	602068	602120	1	AVPZ01000064.1	ENSCAPG00000017441.1	586091	610263	LTBP4	8749	2081	116648	No_or_no_constitutive_exon
AGGCCTGTTTATGAGAGAATTGGGTCAAAGTAGAACTCCAAGGGCATGAGAC	1179775	1179951	1180001	1179949	-1	AVPZ01000064.1	ENSCAPG00000016281.1	1177929	1183795	None	8749	2081	116648	No_or_no_constitutive_exon
GGTCAGGTCTGGGTAGCTGATGGGCAGACAGACAGGGTGGAGTTGGGGAGCC	1710201	1710476	1710151	1710203	1	AVPZ01000064.1	ENSCAPG00000017426.1	1709712	1734389	AXL	8749	2081	116648	No_or_no_constitutive_exon
GCTTCCCCTTCTGCCCAGCTGGGTATGAACTGGCAGCTGGGGGGGTTCAGGT	1728432	1728571	1728382	1728434	1	AVPZ01000064.1	ENSCAPG00000017426.1	1709712	1734389	AXL	8749	2081	116648	No_or_no_constitutive_exon
TGCCTGAGATAAGGGTGGGCCAGGGGAAGAATTACATGTGGGATGGATAGAG	1769461	1769612	1769411	1769463	1	AVPZ01000064.1	ENSCAPG00000017611.1	1741762	1769612	None	8749	2081	116648	No_or_no_constitutive_exon
CAGGTGTCTGTGCTGGTCGCCCATTTCTGCCTGAGATAAGGGTGGGCCAGGG	1769434	1769612	1769384	1769436	1	AVPZ01000064.1	ENSCAPG00000017611.1	1741762	1769612	None	8749	2081	116648	No_or_no_constitutive_exon
TTCAGAATTAAGTCGGCTGATCCTGTAACTACAAAGGGTGCCACAGAGAGTT	1173943	1174020	1174070	1174018	-1	AVPZ01000063.1	ENSCAPG00000008018.1	1168499	1174378	None	8749	2081	116648	No_or_no_constitutive_exon
GTAGATCCGGGCCCCCGGAGCAGTCACAAGGCTCTGGGCAAACGGGACAGGG	1173298	1173428	1173478	1173426	-1	AVPZ01000063.1	ENSCAPG00000008018.1	1168499	1174378	None	8749	2081	116648	No_or_no_constitutive_exon
GACTCTAGTCCTCTCATTGAGCTTTGCGTACCTGGTCGCTGGGCACATAGTC	1172787	1172822	1172872	1172820	-1	AVPZ01000063.1	ENSCAPG00000008018.1	1168499	1174378	None	8749	2081	116648	No_or_no_constitutive_exon
GAGCCCAGCACTTTACAGTCAGGTCCTCCCATCCAGCCCTGAATGGGGAGGG	208781	208825	208875	208823	-1	AVPZ01000068.1	ENSCAPG00000010160.1	188537	208863	None	8749	2081	116648	No_or_no_constitutive_exon
GGGTGGGACGGTGCCCTGTGGAGGTGGCCTCAGCTGTGTCGCGGGGACAGGT	1881486	1881646	1881696	1881644	-1	AVPZ01000068.1	ENSCAPG00000009897.1	1879414	1895745	TTC38	8749	2081	116648	Yes
TGTCACCTGGAAAGCCAAAGCCTTCCCTCCAGGTGGCCACTGGGACAGAGCA	1911576	1913757	1911526	1911578	1	AVPZ01000068.1	ENSCAPG00000014780.1	1908291	1913757	PKDREJ	8749	2081	116648	No_or_no_constitutive_exon
CGCTGTGCTGGCAGAGCAGGGCTGACCACTAGAGAGACCCCGGGGGTGAGGT	149097	149190	149047	149099	1	AVPZ01000074.1	ENSCAPG00000017547.1	141382	190832	KIAA0232	8749	2081	116648	No_or_no_constitutive_exon
GTACGTTGTGAGAATGTGCTTTCTGTATACATGTTTGGGTCAAAATATAGCA	1333258	1333283	1333208	1333260	1	AVPZ01000074.1	ENSCAPG00000016794.1	1331335	1333797	None	8749	2081	116648	No_or_no_constitutive_exon
TCACATTTAATTAATTCAATTCTTGGCTTGGCTACTTACTCTTGGGAAAGGT	452023	452066	451973	452025	1	AVPZ01000066.1	ENSCAPG00000006075.1	376656	486948	PLCG2	8749	2081	116648	No_or_no_constitutive_exon
AGGAAAAGAAAAGAGGAGTTGGAGAAATGAAAGGAGAAAAGAGATGGGAGGA	731517	731556	731606	731554	-1	AVPZ01000066.1	ENSCAPG00000006847.1	713884	731675	None	8749	2081	116648	No_or_no_constitutive_exon
GGACCGAGTACAGCCAGAGGTGGCGCCTGAGGAGTCTGGTGCGGGTGCAGGC	713884	713916	713966	713914	-1	AVPZ01000066.1	ENSCAPG00000006847.1	713884	731675	None	8749	2081	116648	No_or_no_constitutive_exon
GCCTGGTGGAAAAGGAGCTCCAGGTTTCAGAAGATGGGACTGTAAGGGAGCA	1015187	1015214	1015137	1015189	1	AVPZ01000073.1	ENSCAPG00000014744.1	1002976	1018535	KIF2C	8749	2081	116648	No_or_no_constitutive_exon
CGGAGGTTTGCTCCCTGCCCCAGGGACAGGGTGGGGACAGTTAAGGGAAGGG	1075772	1075860	1075910	1075858	-1	AVPZ01000073.1	ENSCAPG00000000244.1	1075236	1085450	PTCH2	8749	2081	116648	No_or_no_constitutive_exon
TGCCAATTCATTCCACACTTAATCTCTCTCAATTCAGGGTGGGAGGACAGAA	1133177	1133393	1133443	1133391	-1	AVPZ01000073.1	ENSCAPG00000007623.1	1127845	1243310	EIF2B3	8749	2081	116648	No_or_no_constitutive_exon
CCCCAGCTCAAGGGATCTGGGTATGATTTACAGTTCTTTGGGATATATAGAC	1127845	1128145	1128195	1128143	-1	AVPZ01000073.1	ENSCAPG00000007623.1	1127845	1243310	EIF2B3	8749	2081	116648	No_or_no_constitutive_exon
AGGGCCGTGGACGGGGCAGGGCCCGTGGCCGAGCACGAGGCAGGGGCCAGTG	1531932	1532188	1532238	1532186	-1	AVPZ01000076.1	ENSCAPG00000008969.1	1531932	1545583	AKAP8	8749	2081	116648	No_or_no_constitutive_exon
AAGCAGCTGTGGGAAATCTCAGGGACCCAGGTGAGTTTGGGATGCAGGAGGC	1618905	1619053	1619103	1619051	-1	AVPZ01000076.1	ENSCAPG00000014266.1	1610159	1622231	RASAL3	8749	2081	116648	No_or_no_constitutive_exon
GAGTTGAGCCTCCCTGCTAATGGCTTGCTTCGCTGCCATGGGAGGTGGAGGT	1615538	1615800	1615850	1615798	-1	AVPZ01000076.1	ENSCAPG00000014266.1	1610159	1622231	RASAL3	8749	2081	116648	No_or_no_constitutive_exon
TGTTCATCTTTTCTTACCTCTGTTTCTTTCTGCCTGGTGCACTGGGGTAGTG	1298468	1298622	1298672	1298620	-1	AVPZ01000077.1	ENSCAPG00000015688.1	1294961	1324652	B4GALNT3	8749	2081	116648	No_or_no_constitutive_exon
GGTCCCAGAGGGTGGCAGAGGAGAATGTCAGGAAGGAAGGGGTCGGGAAGGG	1511525	1511630	1511475	1511527	1	AVPZ01000083.1	ENSCAPG00000008126.1	1502001	1576702	MTM1	8749	2081	116648	No_or_no_constitutive_exon
GACCTGTCCCGCACTTTTGTTCATAAAGGGTAAAGGGGCTAAGGCAAAAGAA	1522702	1522920	1522652	1522704	1	AVPZ01000083.1	ENSCAPG00000008126.1	1502001	1576702	MTM1	8749	2081	116648	No_or_no_constitutive_exon
GTGATGTTAATATTGCCCCCCTACTGGGGTTATTTGTCCTTGGGTTGAAGGG	385512	385651	385462	385514	1	AVPZ01000085.1	ENSCAPG00000007470.1	383638	389410	HNRNPH1	8749	2081	116648	No_or_no_constitutive_exon
CCATGAAAATCTCCCTCCGAGACTAATTCCACTTCTTTTTGGGAAAACAGTT	396634	396764	396814	396762	-1	AVPZ01000085.1	ENSCAPG00000007880.1	392777	419985	RUFY1	8749	2081	116648	No_or_no_constitutive_exon
CTGGTGGGAGCATAGCGCGTATGCTCAAGGTCGACTTGGGGTGGGCACAGGT	784000	784160	783950	784002	1	AVPZ01000085.1	ENSCAPG00000005569.1	611401	795107	ADAMTS2	8749	2081	116648	Yes
AGGACACCTCACCAAGAGTCGGGCTGCAGCAGGGCCATGAGTCTGGGAAGGG	877883	878984	879034	878982	-1	AVPZ01000085.1	ENSCAPG00000006920.1	877883	879185	ZNF454	8749	2081	116648	No_or_no_constitutive_exon
TCACTGACTACATCTCTCCCGGGCGGCTCCGGGGATTGGAACTGGGGGAGGC	1467657	1467873	1467607	1467659	1	AVPZ01000085.1	ENSCAPG00000005722.1	1467367	1486193	PHYKPL	8749	2081	116648	No_or_no_constitutive_exon
GCTGTGTCTCCATCGCTTCCGGTGTCAGCCACAGGTGCCGGGCATGGGAGTG	1127505	1127512	1127562	1127510	-1	AVPZ01000087.1	ENSCAPG00000010764.1	1115609	1135741	AACS	8749	2081	116648	No_or_no_constitutive_exon
GTCTGTAGGTTGTCAGGCAGCCCATCCCCACCGAACCTCAGGGGTAACAGTA	1118417	1118506	1118556	1118504	-1	AVPZ01000087.1	ENSCAPG00000010764.1	1115609	1135741	AACS	8749	2081	116648	No_or_no_constitutive_exon
GGTCCCAAGCTAGGAGTGCAGCCAGGAGGGGGTCAGAGCCAGGGGCCCAGGG	1175349	1175594	1175299	1175351	1	AVPZ01000087.1	ENSCAPG00000017032.1	1175070	1189976	DHX37	8749	2081	116648	No_or_no_constitutive_exon
GCCCAGCTCTCACTGAGGGTGTCTGGCTTACTTGCAGGCAAACGGGGCAGAT	1272177	1272216	1272127	1272179	1	AVPZ01000087.1	ENSCAPG00000011478.1	1258488	1278265	SCARB1	8749	2081	116648	Yes
GGTACAGAGCAGAGCAGTGGCAGCGGCAGCAGCGGGTCTGGGAGCAGCAGCA	1449670	1449835	1449620	1449672	1	AVPZ01000087.1	ENSCAPG00000006982.1	1376696	1458049	NCOR2	8749	2081	116648	No_or_no_constitutive_exon
GCTCAGCCGCTCGCTCTTCCTCCCCTGCTGACAGGTGATCGTCTGGGGAGAC	65736	65933	65983	65931	-1	AVPZ01000090.1	ENSCAPG00000003314.1	65736	78893	RIMS3	8749	2081	116648	No_or_no_constitutive_exon
AGAATGCAAACTTAACCGCCAATGATTTTGTCATCCCTGCGGTGGGCCAGGT	951077	951223	951273	951221	-1	AVPZ01000090.1	ENSCAPG00000009203.1	910882	960136	HIVEP3	8749	2081	116648	No_or_no_constitutive_exon
TATTTCGTTAGTCTTCTTTTCTCTCTTACAAAGTGAGGCCTCTGGGAAAGCA	474901	474939	474851	474903	1	AVPZ01000091.1	ENSCAPG00000012282.1	406206	481495	None	8749	2081	116648	No_or_no_constitutive_exon
GAAATCACGGATCTGGCATCTTAGCCAAACTTCTAAGCTGAGGGGAGCAGAT	481083	481110	481033	481085	1	AVPZ01000091.1	ENSCAPG00000012282.1	406206	481495	None	8749	2081	116648	No_or_no_constitutive_exon
CTAGTGCCCTGCTTGGGTGTCCTCTGTGACATGCCACATTGGGAATACAGTC	684483	684609	684433	684485	1	AVPZ01000097.1	ENSCAPG00000010694.1	680443	690769	SEC61A1	8749	2081	116648	No_or_no_constitutive_exon
TTTGCTACACAGGGAGGTGTACAGGAGACACGTGTGTGTCGAGGGTGGAGAG	192941	193103	193153	193101	-1	AVPZ01000094.1	ENSCAPG00000008111.1	148254	193348	SHANK3	8749	2081	116648	Yes
TGGACCCTGCCAAGAAGTCACCCATCGCAGCAGCTCGGTGAGCAGGGCAGTG	148254	148465	148515	148463	-1	AVPZ01000094.1	ENSCAPG00000008111.1	148254	193348	SHANK3	8749	2081	116648	No_or_no_constitutive_exon
CCACAGCTCAATCTGCCCTCTTCCTCCTCCACACCCCCTGGGCCGAACAGCT	274910	275072	274860	274912	1	AVPZ01000096.1	ENSCAPG00000010728.1	260860	286675	MMEL1	8749	2081	116648	No_or_no_constitutive_exon
GCAGCTGGGCCTGTGGACACTGACCGGCTTCCGGGGCCGGGGCGGGGCAGGG	338379	338461	338329	338381	1	AVPZ01000096.1	ENSCAPG00000012229.1	335284	343330	PANK4	8749	2081	116648	Yes
TGACAGCAGCAGTAGATGCCAGGCTGCGAGACCTGTGGGGTGAAGGGCAGCA	467714	467860	467664	467716	1	AVPZ01000096.1	ENSCAPG00000011678.1	427123	467899	None	8749	2081	116648	No_or_no_constitutive_exon
TTTTGCCTTGAAGAACCTGTCTGTTCCTTTTCTTCCCTGCAGGTGGGTAGGC	1295652	1295785	1295835	1295783	-1	AVPZ01000096.1	ENSCAPG00000013361.1	1295392	1301400	PLEKHN1	8749	2081	116648	No_or_no_constitutive_exon
ACACTCTGATGATTTCTGAGGATAGGTCAGGTGACACACCCCGGGGGCAGAT	1316911	1317025	1316861	1316913	1	AVPZ01000096.1	ENSCAPG00000006877.1	1310978	1320387	NOC2L	8749	2081	116648	No_or_no_constitutive_exon
CCAGAAGCAAGTCCCCCCAAGGTGGGAGCCTGCCCAGGGGTGGGAGACAGGT	1325310	1325330	1325380	1325328	-1	AVPZ01000096.1	ENSCAPG00000002088.1	1320776	1328517	None	8749	2081	116648	No_or_no_constitutive_exon
TTTACCCTTCCGAACTGATTGTTTCTGTTCATTCACCAGGGAGTATGCAGTT	384035	384197	383985	384037	1	AVPZ01000101.1	ENSCAPG00000012169.1	372760	385811	None	8749	2081	116648	Yes
GTTAGACCATGGCCCTCAGGAGATTCAGTGGCTAACTTCATGCTGGGAAGCA	354616	354878	354566	354618	1	AVPZ01000104.1	ENSCAPG00000008657.1	354448	369090	UNK	8749	2081	116648	Yes
GGGTGTGGCCCATGACAGGAGTGCCACCGGCAGTGGGGCTGGGCACATAGAT	420636	420712	420762	420710	-1	AVPZ01000104.1	ENSCAPG00000011936.1	417858	420768	TRIM47	8749	2081	116648	No_or_no_constitutive_exon
CTTCCTGAACCCCAGTCCCAAGGCTGACTATCCAGGAGTCCAGGGCAGAGAG	551551	551739	551789	551737	-1	AVPZ01000104.1	ENSCAPG00000013713.1	536859	554194	EVPL	8749	2081	116648	No_or_no_constitutive_exon
CTCTGTAAGGATCTCTGGGCCCCTGCCTGGGTCCTTCAGGCGGGGCTGAGTG	550203	550351	550401	550349	-1	AVPZ01000104.1	ENSCAPG00000013713.1	536859	554194	EVPL	8749	2081	116648	No_or_no_constitutive_exon
GAGCGTGCGGCCCCCAGGTCCAGGAGGAAGAGGTGTGGCGACTGCGGGAGCG	536859	538265	538315	538263	-1	AVPZ01000104.1	ENSCAPG00000013713.1	536859	554194	EVPL	8749	2081	116648	No_or_no_constitutive_exon
AGAGCAAGTAGTTCCACTTGGTCCCTATGGAAATTAGGGACAGATGCAAGAA	352264	352474	352524	352472	-1	AVPZ01000108.1	ENSCAPG00000000295.1	339291	383562	None	8749	2081	116648	No_or_no_constitutive_exon
GTGTGTGTGTGTGTGTGTGTGTGTGTAACTGAGCCCTTCTTGGGGGCCAGGC	351312	351439	351489	351437	-1	AVPZ01000108.1	ENSCAPG00000000295.1	339291	383562	None	8749	2081	116648	No_or_no_constitutive_exon
AAGGTGGACCCCGGACCCTGCTCAGCACCCCCAATTCTTAGGGGGATCAGGA	600906	601015	601065	601013	-1	AVPZ01000106.1	ENSCAPG00000015415.1	600387	603693	PRAM1	8749	2081	116648	No_or_no_constitutive_exon
GGCACCCCTTGTTGACCCAACTGTGCTTGCTCCTCGCCAGGGAAACGGAGGT	600387	600426	600476	600424	-1	AVPZ01000106.1	ENSCAPG00000015415.1	600387	603693	PRAM1	8749	2081	116648	No_or_no_constitutive_exon
GCTGTACTCTGGGACCCCGGGGAGCTGACGCGATGCTCCCTGGGGTGCAGGG	634620	634752	634802	634750	-1	AVPZ01000106.1	ENSCAPG00000001184.1	618108	650215	None	8749	2081	116648	Yes
CTGATCCCCGAGGTCTCTCCCCCAGATCCATTCCTTACCACAGTGGGTAGAC	619154	619212	619262	619210	-1	AVPZ01000106.1	ENSCAPG00000001184.1	618108	650215	None	8749	2081	116648	No_or_no_constitutive_exon
AGCAACTCAGCGTCCAGTTCTCCTTCCAGACGCCGAGGGAGCCGTGGGAGCC	411371	411528	411578	411526	-1	AVPZ01000114.1	ENSCAPG00000010391.1	398148	413042	LBR	8749	2081	116648	No_or_no_constitutive_exon
GCATCCCTTCCCCAGAGCCGAGGAGGATTCTGGGTAATTTGGGTGCGGAGGG	12713	12803	12853	12801	-1	AVPZ01000116.1	ENSCAPG00000009984.1	3073	21923	RASAL1	8749	2081	116648	No_or_no_constitutive_exon
AAGGTGCTGGGTTCCAGTGCTGGCTGCTGCCCTGTGGGCCTAAGACACAGTG	3073	3233	3283	3231	-1	AVPZ01000116.1	ENSCAPG00000009984.1	3073	21923	RASAL1	8749	2081	116648	No_or_no_constitutive_exon
TTCTGGGTGAGGAGGGGTACAGCCTGCACTCCCCCAGGCATGGCAGGGAGCC	120403	120632	120682	120630	-1	AVPZ01000132.1	ENSCAPG00000006979.1	119080	120862	CD151	8749	2081	116648	No_or_no_constitutive_exon
AAAGCTGAGGCCCCTGGGGGTCATTTCCAGGAGGTGAGAGGCTGTGGGAGCC	208929	208976	209026	208974	-1	AVPZ01000132.1	ENSCAPG00000013895.1	208929	220766	EPS8L2	8749	2081	116648	No_or_no_constitutive_exon
GGGCAAGTGGGGGACAGGGACAGATGCCTGATTCTGATTTTGGGGGACAGCG	262239	262332	262189	262241	1	AVPZ01000132.1	ENSCAPG00000012441.1	261901	262612	None	8749	2081	116648	No_or_no_constitutive_exon
TTTTTTCCTGCCTCTCCCATTTCCCCCCTGCCGGTTCCTGGGGGGCCCAGGT	71012	71134	70962	71014	1	AVPZ01000141.1	ENSCAPG00000001869.1	60784	71496	SLC44A2	8749	2081	116648	No_or_no_constitutive_exon
TCCTGGGAGTGTCTAGGGTTCCCAGGGGTGGCAGGAGCTGGGACAGCCAGCA	231131	231293	231081	231133	1	AVPZ01000141.1	ENSCAPG00000009042.1	230564	244782	CARM1	8749	2081	116648	No_or_no_constitutive_exon
TTCCTCATCATCGTGCCCCTCTCGTGAGTGCGGGGCTCGCGGGCGTGCAGGC	312868	312889	312818	312870	1	AVPZ01000141.1	ENSCAPG00000015932.1	281497	342161	SMARCA4	8749	2081	116648	No_or_no_constitutive_exon
GGGCTGTGGGCTGCCCCGAGGCAGTGACCCCGAAGCCTCTGGGGGTCTAGAT	428325	428475	428525	428473	-1	AVPZ01000141.1	ENSCAPG00000002344.1	396649	434003	DOCK6	8749	2081	116648	Yes
CGCCCTCGGCTCAGTCTTGGGCTGGGCGCCCTGAACTGAGTGGGGGGCAGTT	405337	405490	405540	405488	-1	AVPZ01000141.1	ENSCAPG00000002344.1	396649	434003	DOCK6	8749	2081	116648	Yes
GTGATGGGGTCCGTGATGGCCAGAAGTGACCAGCGCTCTGGGGGCTGCAGAA	517098	517185	517235	517183	-1	AVPZ01000141.1	ENSCAPG00000007795.1	513391	521687	RGL3	8749	2081	116648	No_or_no_constitutive_exon
AAGAATTCACACCGGAGAGAAACCCTATGAATGTAAACAGTGTGGGAAAGCC	745570	745686	745520	745572	1	AVPZ01000141.1	ENSCAPG00000015330.1	744330	745686	None	8749	2081	116648	No_or_no_constitutive_exon
GCGGGCTGTTCTTGGGGCCTCGGATTCTTCCTGGCGGGAGGAGCGGGGAGAC	793391	793541	793591	793539	-1	AVPZ01000141.1	ENSCAPG00000010317.1	793391	829213	None	8749	2081	116648	No_or_no_constitutive_exon
CACATTGAAAATATTGTGGAAGAGAGTGCACCTGGGCTGAGCCAGGGCAGGC	243598	243628	243678	243626	-1	AVPZ01000130.1	ENSCAPG00000010774.1	202863	252120	FBLN1	8749	2081	116648	No_or_no_constitutive_exon
CCGGCTCTCGCCATCCCCTCCCCAGGGACGTGGGCAGCTCGGATGGGGAGAC	400186	400221	400271	400219	-1	AVPZ01000130.1	ENSCAPG00000004985.1	400085	404740	UPK3A	8749	2081	116648	No_or_no_constitutive_exon
AACGCCCAGATCACGCAGGAAGCTGTCCCCAAGCCCCTGGGGGCTCAGAGCC	400085	400160	400210	400158	-1	AVPZ01000130.1	ENSCAPG00000004985.1	400085	404740	UPK3A	8749	2081	116648	No_or_no_constitutive_exon
TGCCGTCTCCGGGATGGCCCTCTGCAGGAGGCCCTCCTGGACGGGCCGAGGC	584414	584555	584364	584416	1	AVPZ01000130.1	ENSCAPG00000015438.1	583913	597580	PHF21B	8749	2081	116648	No_or_no_constitutive_exon
AGAACCCAGTGTCTAGGAGGTGCTGGGGACTCAGTGACTGGGGGCTGCAGGA	557395	557548	557598	557546	-1	AVPZ01000150.1	ENSCAPG00000000637.1	554124	564505	None	8749	2081	116648	No_or_no_constitutive_exon
[truncated: 82 more rows]
