# Supplementary material for: Widespread Separation of the Polypyrimidine Tract From 3′ AG by G Tracts in Association With Alternative Exons in Metazoa and Plants
Source: Front Genet. 2019 Jan 14;9:741. doi: 10.3389/fgene.2018.00741 (PMC6339879; doi:10.3389/fgene.2018.00741)
Supplement: DATA FILE S2 — Sequences of REPAG 3′ SS from each species of metazoa, plants and protists. [file Data_Sheet_2.zip › Supplementary data 2/Protists_Release38_dictyostelium_discoideum.txt]

REPA_GGG_Sequence	Exon_Start	Exon_End	Pos_-50	Pos_+2	Strand	Chromosome	GeneID	Gene_Start	Gene_End	Gene_Name	Number_of_REPAs	Number_of_REPAs_has_GGG	Number_of_Intron(Intra_genic_Region)	Upstream_Constitutive_Exon
AAAAAAATAAAAAAAAAAAAAAAATAAAAAAAAAAAAAAATGGGTAATAGGT	3480711	3481044	3480661	3480713	1	1	DDB_G0269750	3480475	3481471	None	5736	16	16778	No_or_no_constitutive_exon
TTATTATTATTATTTTATGAAAATACTGTTTTATACTACCACTTGGGAAGAT	3842948	3844717	3842898	3842950	1	1	DDB_G0270994	3842008	3844717	psaA	5736	16	16778	No_or_no_constitutive_exon
AATTTATTGTTTTTTTTAAATTATTTATACATTTGGGGGAAAAAAAAAAGGA	1656496	1656739	1656789	1656737	-1	2	DDB_G0272458	1656496	1657504	None	5736	16	16778	No_or_no_constitutive_exon
TATTATTATTATTATTATTATGAAAATACTCTTTTATACTACTTGGGAAGAT	2957054	2958377	2957004	2957056	1	2	DDB_G0273419	2955220	2959208	None	5736	16	16778	No_or_no_constitutive_exon
TATTATTATTATTATTATTATGAAAATACTCTTTTATACTACTTGGGAAGAT	3073408	3074731	3074781	3074729	-1	2	DDB_G0273539	3072577	3076565	None	5736	16	16778	No_or_no_constitutive_exon
AATCAATAAAAAAAAAAAAATCAAAAATCAAAATCTAATAGGGGTTGCAGTG	756403	756513	756563	756511	-1	3	DDB_G0278665	753134	757040	None	5736	16	16778	No_or_no_constitutive_exon
GAAAAAGATAATTCAAGTATACTATCATCATTATCTTATTCAAAGGGTAGTT	1993053	1993299	1993349	1993297	-1	3	DDB_G0279367	1993053	1995220	None	5736	16	16778	No_or_no_constitutive_exon
AGATAATACAAAAACAGAAACCCTAAGATTTAATTGTTTTGGGTATATAGTC	4085058	4085568	4085008	4085060	1	3	DDB_G0281127	4084692	4085568	None	5736	16	16778	No_or_no_constitutive_exon
TTTTTTTATTTTTTTATTTTTTTTAAAATTAATTTTGGGAAATAAAAAAGTG	3596544	3596822	3596494	3596546	1	4	DDB_G0285691	3596206	3597379	None	5736	16	16778	No_or_no_constitutive_exon
TAAATGGCCAGAAGTTTTCTTTACCCTTGATATGGAAGGGGAGACTGTAGCT	4567499	4568219	4567449	4567501	1	4	DDB_G0286503	4566579	4568219	None	5736	16	16778	No_or_no_constitutive_exon
CAAATATTCCTTTTTTTTTTTTTCCTTTCTTTTTTTTTTTTTTAAGGGAGGG	1241131	1245197	1241081	1241133	1	5	DDB_G0288241	1240396	1245197	None	5736	16	16778	No_or_no_constitutive_exon
TTATTATTAATATAGGATACTAATTTCATTCTTCAAATGGGAAAAATTAGGC	2701199	2701349	2701149	2701201	1	5	DDB_G0295675	2700735	2704435	None	5736	16	16778	No_or_no_constitutive_exon
TATTTATTTATTTATTTTAATTAACACCTTTTTTTCTGGGAAAAAAAAAGTT	3496720	3497035	3496670	3496722	1	5	DDB_G0289949	3495798	3500546	None	5736	16	16778	No_or_no_constitutive_exon
CAAATAAATATATTTATATATATAAAAAAAATCTATGGGAGATGATATAGAT	45558	47117	45508	45560	1	6	DDB_G0291279	45008	47117	None	5736	16	16778	No_or_no_constitutive_exon
CATGTTAATAATTTTTTTTTTTTTTTTTTTTTTTAAAATGGGAAATAAAGTT	100970	101239	100920	100972	1	6	DDB_G0294555	100152	102198	None	5736	16	16778	No_or_no_constitutive_exon
ATGATTTTTTTTTTATAGAATTACTAACTTTTTTTTATGGGGAAAAATAGAA	120635	120716	120585	120637	1	6	DDB_G0291318	120344	120716	None	5736	16	16778	No_or_no_constitutive_exon
