# Supplementary material for: Widespread Separation of the Polypyrimidine Tract From 3′ AG by G Tracts in Association With Alternative Exons in Metazoa and Plants
Source: Front Genet. 2019 Jan 14;9:741. doi: 10.3389/fgene.2018.00741 (PMC6339879; doi:10.3389/fgene.2018.00741)
Supplement: DATA FILE S2 — Sequences of REPAG 3′ SS from each species of metazoa, plants and protists. [file Data_Sheet_2.zip › Supplementary data 2/Protists_Release38_toxoplasma_gondii_vand.txt]

REPA_GGG_Sequence	Exon_Start	Exon_End	Pos_-50	Pos_+2	Strand	Chromosome	GeneID	Gene_Start	Gene_End	Gene_Name	Number_of_REPAs	Number_of_REPAs_has_GGG	Number_of_Intron(Intra_genic_Region)	Upstream_Constitutive_Exon
AAAAGTCCAAAGTTTACAAAAATCAGCACACAGCTTTTGGGTGAATGCAGGA	87569	87592	87519	87571	1	asmbl.1057	TGVAND_268700	86025	87592	None	878	187	37119	No_constitutive_exon_found_in_species
CAACTTCCAGTATGTGCAAAAGTGTGAACATGTTTGATGTGGGCGCACAGAT	280483	280574	280433	280485	1	asmbl.1057	TGVAND_268985	279444	280574	None	878	187	37119	No_constitutive_exon_found_in_species
CGTGTATTTAGTTTTCGTATTTTTGTGCAAACTGTTCGGTGGGTATGCAGGT	113551	113696	113746	113694	-1	asmbl.1181	TGVAND_217600	111959	126587	None	878	187	37119	No_constitutive_exon_found_in_species
TCTCACATTAGGTCCCGCCCAAACTGATCTCTGTATGTGGGGACGAACAGGA	266931	267126	266881	266933	1	asmbl.1181	TGVAND_217390	261201	267730	None	878	187	37119	No_constitutive_exon_found_in_species
AGACGCGCTCTGTCACCGGTTTTCTGTCTCCGTTGTTGGTGGGGTGGCAGGA	145228	145321	145178	145230	1	asmbl.715	TGVAND_213392	132597	147014	None	878	187	37119	No_constitutive_exon_found_in_species
CACATTTTATTTGTTAATAAAATGCGCATGTTTTTGCTTTGGGACTGCAGCA	193850	193931	193800	193852	1	asmbl.715	TGVAND_213445	189436	202900	None	878	187	37119	No_constitutive_exon_found_in_species
GTCTCTTGCCATGTCATCTGTGTTTCCTTTGTATCTCTTGGGAATCGCAGGG	268354	268539	268589	268537	-1	asmbl.715	TGVAND_213520	265138	271346	None	878	187	37119	No_constitutive_exon_found_in_species
GTGAGCTACAAAGAATTAAACGACGAGTTTTCTGCTTTCTGTGTGGGCAGGT	24913	25026	25076	25024	-1	asmbl.62	TGVAND_226370	23896	29241	None	878	187	37119	No_constitutive_exon_found_in_species
AACAACGGCACTGGTCAGCCTCTGTTCGTCTGTTTTCTTAATGCGGGCAGAT	203333	203488	203283	203335	1	asmbl.62	TGVAND_226610	201096	207452	None	878	187	37119	No_constitutive_exon_found_in_species
AGTGTGTTAGAACGTATCAATTGCGAGTGTTTTGCCTGCTTGTGGGACAGGA	174896	176369	176419	176367	-1	asmbl.1611	TGVAND_309885	174896	180453	None	878	187	37119	No_constitutive_exon_found_in_species
GCGTCCATTCATGTCGCCCCTTTTGCGGTTTTTTTGTTATCACGGGACAGGA	153097	153142	153192	153140	-1	asmbl.126	TGVAND_291810	153097	156310	None	878	187	37119	No_constitutive_exon_found_in_species
GTCAATCGGAAGTGCCCAGGAAAAGTCGCTGCGGCGCTGTGGGTGTGCAGAC	133280	133348	133398	133346	-1	asmbl.1349	TGVAND_239720	132216	135840	None	878	187	37119	No_constitutive_exon_found_in_species
GCGGAGCTCCCAGACAGTTTTGTCGCGTTTCATTTTTGGGGGGGGCACAGGC	121984	122119	121934	121986	1	asmbl.1078	TGVAND_269840	120753	123934	None	878	187	37119	No_constitutive_exon_found_in_species
TTTACCCTATTTCTCGATTTTCAGGCGCTTTTTTCTGTGTGGGGTTGCAGGT	90770	90867	90917	90865	-1	asmbl.1030	TGVAND_252290	85266	94537	None	878	187	37119	No_constitutive_exon_found_in_species
TGATACTTTCTGCAAGCTGGATATCCACTGGCACTGTGATGTGGGCGCAGCG	29580	29625	29530	29582	1	asmbl.1119	TGVAND_207665	27197	39054	None	878	187	37119	No_constitutive_exon_found_in_species
ACAATCTCGTGAAGTGTAGTGAGGAGACGATACAAAAACGGGAACTGCAGGA	137582	137590	137640	137588	-1	asmbl.1691	TGVAND_266870	136620	138892	None	878	187	37119	No_constitutive_exon_found_in_species
TTGCGCCGGATGTGTGGCGGCTCCACCTCAGGCCCAGCAGGGCCGCGAAGGC	159557	159644	159507	159559	1	asmbl.1334	TGVAND_240390	156806	166552	None	878	187	37119	No_constitutive_exon_found_in_species
GGACTCAGCTGCCGTTCTTCGAGCCCCTGGCGCGACATCTGTCGGGACAGGC	113334	113589	113284	113336	1	asmbl.2018	TGVAND_220530	112139	116442	None	878	187	37119	No_constitutive_exon_found_in_species
CGGTGCTGGACGGTTTTTCGTGTTTTGGCTCTGTGTGTGCGGGCGTGCAGGT	153981	154530	153931	153983	1	asmbl.2018	TGVAND_220600	150810	154530	None	878	187	37119	No_constitutive_exon_found_in_species
TGCCATCCATGACGTTTCCTGGTACTCTTTCGGATGTCTGGGGCGTGCAGGT	72002	72323	71952	72004	1	asmbl.1627	TGVAND_310680	71320	74027	None	878	187	37119	No_constitutive_exon_found_in_species
CTACTCTCCATGCGCGCTCTTCCGGCCGTACTCCGTTGCTGGGAGTGCAGGT	23541	24314	24364	24312	-1	asmbl.468	TGVAND_263220	19314	25456	None	878	187	37119	No_constitutive_exon_found_in_species
ATAGCATCTGAAGCAACTCGACTGTTAGCCAATGAACGGGAGGATGTCAGGG	39006	39040	38956	39008	1	asmbl.468	TGVAND_263245	38057	39278	None	878	187	37119	No_constitutive_exon_found_in_species
ATAAGAACTGTTACCCATCGGAGAACTTTGTTCTAACTGACAGGGACCAGGC	148706	148814	148656	148708	1	asmbl.468	TGVAND_263410	144956	150461	None	878	187	37119	No_constitutive_exon_found_in_species
CTATTCGTAAGAGTGTGCCATTTTCTTGCTAACTTTGTCTGGGAACTCAGGG	90028	90147	90197	90145	-1	asmbl.1841	TGVAND_257440	90028	93789	None	878	187	37119	No_constitutive_exon_found_in_species
GTGTTCCTTTATTAGGACAAGCAATTGCTTTCTTTGCTGGGGTGTAACAGCT	138335	138534	138285	138337	1	asmbl.1512	TGVAND_292935	137038	145273	None	878	187	37119	No_constitutive_exon_found_in_species
AACTGCTATTAGATGCGATTCGTTGCTGGCCGATGTGGGTGGTGAGGCAGAG	140524	140704	140474	140526	1	asmbl.1512	TGVAND_292935	137038	145273	None	878	187	37119	No_constitutive_exon_found_in_species
CTTCTGTCTCTTCAACCTCCCGTTGCGTCTGGCTGTCTTCTGGGGCACAGTC	151342	151428	151292	151344	1	asmbl.982	TGVAND_254840	148790	156857	None	878	187	37119	No_constitutive_exon_found_in_species
TGCAAGCGAGCTGTCACTGCGTTGTTCCGTGTCGATGCGTCCACGGGAAGAG	156231	156296	156181	156233	1	asmbl.982	TGVAND_254840	148790	156857	None	878	187	37119	No_constitutive_exon_found_in_species
GCCAGACAGAACAGATCTTTATGCGTCTGAACGTATCCGTGGGTGTGCAGCT	74041	74114	73991	74043	1	asmbl.959	TGVAND_202020	68680	74944	None	878	187	37119	No_constitutive_exon_found_in_species
TTTCTTTGCTTCGTTCATGCGACGTGCGTCCGTCTGGTGCGTGGGCGCAGGT	6844	7381	6794	6846	1	asmbl.1282	TGVAND_244430	4159	7381	None	878	187	37119	No_constitutive_exon_found_in_species
CCGTTTGCAGAGTATCATAGCCCTCTAGCTGTCATACTCTCAGGGATCAGGC	39884	39978	40028	39976	-1	asmbl.490	TGVAND_264070	35235	40878	None	878	187	37119	No_constitutive_exon_found_in_species
GGACAAAACACTACACGTAATCTGTCTGGTTTTGCTGCTCGATGGGACAGGC	89096	89137	89187	89135	-1	asmbl.627	TGVAND_278930	87689	93519	None	878	187	37119	No_constitutive_exon_found_in_species
AGTGCCTGGTACTTCCACTACAAAATTATGATTGAATTTGGGCTGGATAGGG	35245	35328	35195	35247	1	asmbl.950	TGVAND_202285	34306	36053	None	878	187	37119	No_constitutive_exon_found_in_species
CACAGACAGAACCCAGGATATCCAAAATTGTGTTCATTTGGGATACACAGCT	65487	65534	65584	65532	-1	asmbl.950	TGVAND_202255	65138	67999	None	878	187	37119	No_constitutive_exon_found_in_species
CTCCGCCTTCAAGTGCCGTGATGCATAAGGCGGTAGGAGGGACGCTAAAGAT	109663	109861	109911	109859	-1	asmbl.2000	TGVAND_280435	106614	112848	None	878	187	37119	No_constitutive_exon_found_in_species
CAGAGAATATTACTCCCGTTCTGTTTCTTCTGCTTCTTTTGTGGGTGCAGAG	93674	93832	93624	93676	1	asmbl.2180	TGVAND_200370	91574	96547	None	878	187	37119	No_constitutive_exon_found_in_species
CGAGCGGCCACGAACTGCCAACGGCTGCTGGGCTTACTCCATGTGGGCAGGC	67025	67191	67241	67189	-1	asmbl.548	TGVAND_312980	65034	69830	None	878	187	37119	No_constitutive_exon_found_in_species
GGTCATGAGCGTCTGTTGATACTGCAATCTGGATACTTTGTGTGGGATAGGT	92313	92983	92263	92315	1	asmbl.1267	TGVAND_243655	89811	93776	None	878	187	37119	No_constitutive_exon_found_in_species
GGAGAACGCCCAGACCTGCTCGCCGGCGTTCTTTGCGTGTGTGGGCGCAGGT	93318	93544	93594	93542	-1	asmbl.1323	TGVAND_240970	90931	98593	None	878	187	37119	No_constitutive_exon_found_in_species
TCACTCGAATCCCTGCGTTATTTGCATTCATTGCGGGGTTGTCGGAATAGCC	13184	13199	13249	13197	-1	asmbl.1811	TGVAND_298060	10894	20347	None	878	187	37119	No_constitutive_exon_found_in_species
AACTTAGTTGTTATCATTTTCAAGAGGTGATTCCGTGGAGTTGGGTGGAGAC	94428	94520	94570	94518	-1	asmbl.1722	TGVAND_279405	92698	94768	None	878	187	37119	No_constitutive_exon_found_in_species
TTGTTTCCGGTGTCTCTGCAGCGTTTTCGTTTTGTGTCTTGGGCGTGCAGCG	46903	46992	46853	46905	1	asmbl.497	TGVAND_309010	44991	48351	None	878	187	37119	No_constitutive_exon_found_in_species
TCTTGGAGCTGTGAACTTCTCATTGTTTGCCTGGGATTATCGGGATGCAGGA	78765	78982	78715	78767	1	asmbl.438	TGVAND_261690	77738	79230	None	878	187	37119	No_constitutive_exon_found_in_species
TCGTAAGACGCCGTGCGACACAGACCAAAGTGACTGCTGTGGGTGTGCAGGA	80687	80891	80941	80889	-1	asmbl.1005	TGVAND_254010	80687	87689	None	878	187	37119	No_constitutive_exon_found_in_species
CAGGTTCTCTTTTTTCGTCTTCCTGTGTCTTTGCATTTCGGGCGGAACAGGT	4247	4315	4365	4313	-1	asmbl.983	TGVAND_254835	1351	7132	None	878	187	37119	No_constitutive_exon_found_in_species
AACAAGCTGCGATATCTGCAGAACACTATACCAAATTTCGGGGAATGCAGAC	38573	38673	38523	38575	1	asmbl.983	TGVAND_254780	38192	39182	None	878	187	37119	No_constitutive_exon_found_in_species
AACTGAAAGCCAATGCGTTCTGCGACCTCTCGTGCATATTGGGAGTACAGTT	92161	92202	92111	92163	1	asmbl.983	TGVAND_254635	91620	92425	None	878	187	37119	No_constitutive_exon_found_in_species
CAATCAAATGGCTGCCTCCATGTCTTCGCGTTGCGCATGGGAGTGTGCAGCT	8797	9313	9363	9311	-1	asmbl.1384	TGVAND_319308A	233	15486	None	878	187	37119	No_constitutive_exon_found_in_species
TTCGATGATCTCTGTTTCGGCTCTGTCCTCGGTGTCGGGCAAAAATGCAGGT	94225	94271	94175	94227	1	asmbl.142	TGVAND_245560	89888	100466	None	878	187	37119	No_constitutive_exon_found_in_species
TGATAAATGAAGCGTAGAACTGTTTTGCTTTGGTTTGGCTTGATGGGCAGGA	78123	78278	78328	78276	-1	asmbl.353	TGVAND_231410	77358	81688	None	878	187	37119	No_constitutive_exon_found_in_species
GTAAGAGGCTAAGGGGAGCATTGGTCGACTGTTTTTTTGCGGGTGTGTAGGA	38974	40032	40082	40030	-1	asmbl.1435	TGVAND_221330	36318	49840	None	878	187	37119	No_constitutive_exon_found_in_species
TGGACCCTTTTTCATTTCCATCATGTTCCTCTCATTCGCATGGGCGGCAGTG	64951	65014	65064	65012	-1	asmbl.292	TGVAND_273705	63874	66154	None	878	187	37119	No_constitutive_exon_found_in_species
CGCATGCGTACGTTCATGGTCGAAGCACTGTCCTCGGTGTGTGGGAACAGGT	12995	13428	13478	13426	-1	asmbl.42	TGVAND_224870A	62	30605	None	878	187	37119	No_constitutive_exon_found_in_species
AAAGCGTCGTTTCTTTGTCTTGTCCTTTCACGCATGCGGGGAATCAACAGAA	50138	50209	50088	50140	1	asmbl.1825	TGVAND_297460	47761	53130	None	878	187	37119	No_constitutive_exon_found_in_species
CTCTTATCCAGTGGTGGCTTCGTTAATGCGTCGTTTTTTGGTGGGGACAGGC	61260	61359	61210	61262	1	asmbl.100	TGVAND_228680	57716	62086	None	878	187	37119	No_constitutive_exon_found_in_species
TGTGTGTTGCATATCACTCTGTTTTTGATCTGATGCCTTGGGAAACTTAGGT	9225	9338	9175	9227	1	asmbl.351	TGVAND_231900	6171	10163	None	878	187	37119	No_constitutive_exon_found_in_species
TCTTCCTGGTTGACTCGTGCGTTCGCTTCCTGACTGCGTGGGTGGTGTAGAA	47006	47381	46956	47008	1	asmbl.1481	TGVAND_222880	44803	51249	None	878	187	37119	No_constitutive_exon_found_in_species
TTGCCTCCACCGGCAAAGTTCACTTCTGTCTGGTGCGTCTGGGCATGCAGAA	58279	58459	58509	58457	-1	asmbl.1481	TGVAND_222900	53108	69894	None	878	187	37119	No_constitutive_exon_found_in_species
AAGGAGTGCAATACGTGGTCCTGCGGCAAGCTTCAGACGGGAGTGTACAGGT	3709	3810	3659	3711	1	asmbl.368	TGVAND_230660B	193	3810	None	878	187	37119	No_constitutive_exon_found_in_species
AGCTGCCCTCATGAGCAGAAGTGACCACCAGCCAGCACTATCGGGAGCAGAA	90816	90935	90766	90818	1	asmbl.368	TGVAND_230535	89736	91379	None	878	187	37119	No_constitutive_exon_found_in_species
GACACCTTGAGCAAATTGTGTTTTTTCTTTTTTTTCTGTTTTGGGAGCAGAG	91516	91563	91613	91561	-1	asmbl.2138	TGVAND_210730B	89453	99129	None	878	187	37119	No_constitutive_exon_found_in_species
TGTCATCGACTTGTGTTTTGCGTTTTTTTCGGATTCCTGCGGGGCTGCAGCA	76757	76969	76707	76759	1	asmbl.1232	TGVAND_307770	74232	83453	None	878	187	37119	No_constitutive_exon_found_in_species
CACTTTATTGTGACCCGTAGGTCGTGTGTATTCATTTGTGTGGGATGCAGTC	41076	43525	41026	41078	1	asmbl.610	TGVAND_278110	27989	47342	None	878	187	37119	No_constitutive_exon_found_in_species
CACGAGCGGTGCATGTTTTCTTATTTACTGTCTATTTTCGTGGGCAGCAGGC	67294	67356	67406	67354	-1	asmbl.610	TGVAND_278160	65454	67719	None	878	187	37119	No_constitutive_exon_found_in_species
TCGTTACTTGCCATGTGCGGTGCATGAAACAGCAACGCATCTAAGGGTAGAG	39826	39858	39776	39828	1	asmbl.358	TGVAND_231110	39035	41252	None	878	187	37119	No_constitutive_exon_found_in_species
ATATGCGCATCACAGCACCATGTGGTCTCTAAACTGTTATAGGGCACCAGGA	49533	49576	49626	49574	-1	asmbl.1632	TGVAND_310990	49121	50215	None	878	187	37119	No_constitutive_exon_found_in_species
CACTTGCCTGAAGAGTAAATCGAGTTATGTGTGTGCAACTGGGTATACAGTC	16622	16976	17026	16974	-1	asmbl.2149	TGVAND_271270	16067	22121	None	878	187	37119	No_constitutive_exon_found_in_species
CGTAACAACTAATATGTGCATCGCGGTTTCTCCGGTGTGCGCGTGGGCAGGT	16421	16581	16371	16423	1	asmbl.1196	TGVAND_218850	15699	16872	None	878	187	37119	No_constitutive_exon_found_in_species
TATTCGTGAGCGCGTGCTGAAGCAGACAACAATATTTCTGGGAAATGCAGCG	66990	67010	67060	67008	-1	asmbl.559	TGVAND_312540	65864	67438	None	878	187	37119	No_constitutive_exon_found_in_species
GGGCATTGTGTCATCTTGACGCGGTTGCTGGCCTATGTCTTGGGGTGCAGAA	34287	34533	34237	34289	1	asmbl.977	TGVAND_299050	32909	35176	None	878	187	37119	No_constitutive_exon_found_in_species
GCTGTCTCTTGTCGCCTCGTATCTGTTTTTGATTTTTCTTCGGGACGCAGAT	20551	20720	20501	20553	1	asmbl.783	TGVAND_284010	17500	24193	None	878	187	37119	No_constitutive_exon_found_in_species
TTTGAGTGTTTTGTCTCTCTGCGTCACTGCGTCGGGTCGTGGGCATGCAGGT	81790	81860	81910	81858	-1	asmbl.783	TGVAND_283850B	77151	83005	None	878	187	37119	No_constitutive_exon_found_in_species
CTCTCCATTTATCTCCTCGTCACTGTAGTACTTTTTTGGGGTGGTGGCAGGT	5849	6341	6391	6339	-1	asmbl.273	TGVAND_272550	4378	18314	None	878	187	37119	No_constitutive_exon_found_in_species
TCCGTGGTGATTCGCATCACACTGTTTAATTTTATTCTGTGGGTTGACAGGT	7647	7729	7597	7649	1	asmbl.1268	TGVAND_243730	5685	8230	None	878	187	37119	No_constitutive_exon_found_in_species
GTGTGTTCCAATATTTTCCTCGAGTGTCTATTTTGTGGTTGGGAGTGCAGAT	22732	22771	22821	22769	-1	asmbl.74	TGVAND_227000	22355	32722	None	878	187	37119	No_constitutive_exon_found_in_species
AGGATATGCTTCACGTCCCCGCAGTAAGAACCTGCTTATTTGGGGATCAGGC	10915	10989	11039	10987	-1	asmbl.190	TGVAND_247940	10206	13236	None	878	187	37119	No_constitutive_exon_found_in_species
GATGCAAGCGTAACCGTTCATGCGGCTTTGTCCTGCTTGTGGCGGGACAGGG	71502	71734	71452	71504	1	asmbl.657	TGVAND_289600	70910	72191	None	878	187	37119	No_constitutive_exon_found_in_species
GTCTGTATGCACCACGTTCTGTCTCGCGTCTGTGTCACCGGGTATGGCAGAT	61262	61407	61457	61405	-1	asmbl.1703	TGVAND_267550	60203	66576	None	878	187	37119	No_constitutive_exon_found_in_species
AGTTTCCATTCTTCAGCCGTCTGGTTTGCATGTACCATTCGCGGGACCAGTG	17790	17857	17740	17792	1	asmbl.692	TGVAND_288310	16755	17857	None	878	187	37119	No_constitutive_exon_found_in_species
CTTCCGCTGCATATCCCAGAAGCGCTCCTGATGTGTTTGTGTATGGGTAGAT	19378	19585	19328	19380	1	asmbl.1120	TGVAND_207875	387	36017	None	878	187	37119	No_constitutive_exon_found_in_species
AATGGAGGAGACTTCGTGAATGGCCTTGACTTCTTGTCAATGTGGGAAAGGG	38163	38655	38113	38165	1	asmbl.1120	TGVAND_207880	36902	60282	None	878	187	37119	No_constitutive_exon_found_in_species
TATCCGCGTTAGCGCTCAAAACAAATGCACCAACAATTTTGAGGGATGAGGC	35299	35315	35365	35313	-1	asmbl.718	TGVAND_213680	27633	35902	None	878	187	37119	No_constitutive_exon_found_in_species
GTCTTTTCTCACCGGTCCATCTCTTTTCTGCTTGCTTCTTGTGGGTGCAGAG	55565	55699	55749	55697	-1	asmbl.473	TGVAND_263550	55565	57439	None	878	187	37119	No_constitutive_exon_found_in_species
AGAATCATTGCTTCGCTTTTTTGTCTGTCTTTGCGTGCCGGGAATTTGAGGT	32124	32258	32308	32256	-1	asmbl.1585	TGVAND_305840	30454	33829	None	878	187	37119	No_constitutive_exon_found_in_species
CCAGCAGAGATGAACCTCTGGTGTGTGTTTCGCTTGTGGGCGGAGCGCAGGT	27017	27145	26967	27019	1	asmbl.289	TGVAND_273390	25932	30162	None	878	187	37119	No_constitutive_exon_found_in_species
TGAAACCAGGACGAGAGGCTGTGATTAATTTTCATTATTGGTGGGTGCAGGC	44827	44910	44777	44829	1	asmbl.1702	TGVAND_267410	42335	47664	None	878	187	37119	No_constitutive_exon_found_in_species
GCGAAGAACCGTTTTATGATTTGATGAAACTGTTGCTCTTGGGATCGCAGCT	41325	41415	41275	41327	1	asmbl.1836	TGVAND_257730	38164	45086	None	878	187	37119	No_constitutive_exon_found_in_species
ACCTTTCTCGCGTCATGGTGTGCGGTTCTCTGGACTGTGTGGGACTGCAGGC	46790	46908	46740	46792	1	asmbl.886	TGVAND_327800	34158	69227	None	878	187	37119	No_constitutive_exon_found_in_species
CTTCTCGTTGGCGCTGTCCTTCGTAGGGAAGTCCCGCCTCACTGGGACAGTT	54287	54489	54237	54289	1	asmbl.886	TGVAND_327800	34158	69227	None	878	187	37119	No_constitutive_exon_found_in_species
CGACGGTAGAACAGTCGTCCGCGTTGCGATTATTGGTGGTGGGATAGCAGGC	28347	30254	28297	28349	1	asmbl.220	TGVAND_248990	27518	30254	None	878	187	37119	No_constitutive_exon_found_in_species
TGGAGGCAAGGGAATAGGGTTCCTAGTGCCACCGTTGTGTGGGCGTACAGGT	45054	45140	45004	45056	1	asmbl.2005	TGVAND_220120	41673	45140	None	878	187	37119	No_constitutive_exon_found_in_species
AGCTTCTTCTCAGCCACCGTGCAATCAGATCTAACACTTAAACGGGTCAGGG	42626	42680	42730	42678	-1	asmbl.2038	TGVAND_290930	42051	42997	None	878	187	37119	No_constitutive_exon_found_in_species
AGTCGCCCACTTGCCGCACTGATGCACGCATCTTCTCTTGGGGTGTACAGAC	58685	58777	58827	58775	-1	asmbl.2038	TGVAND_290910	56732	62194	None	878	187	37119	No_constitutive_exon_found_in_species
AAACCACAATAAATTTATTCTTTCGGGATCCAAATGTTCTGTATGGGCAGGT	6752	7049	6702	6754	1	asmbl.1958	TGVAND_235340	5014	10635	None	878	187	37119	No_constitutive_exon_found_in_species
AAATCGCACAAACAGAAGATCGCTTTTCTTTCGTTTGTGGGACGGTGCAGCT	13257	13375	13425	13373	-1	asmbl.1958	TGVAND_235350	12728	18473	None	878	187	37119	No_constitutive_exon_found_in_species
ATTTAAACGTGCAGAGTTGCTGTATGGCTCAATTGTTTGCGGGAATGCAGGC	59113	59443	59493	59441	-1	asmbl.244	TGVAND_249910	59113	60207	None	878	187	37119	No_constitutive_exon_found_in_species
TTGCAAGCAGCTACTGTTTTCGGGATCTGTGGGGTCCGTTACATGGGCAGGA	964	1135	914	966	1	asmbl.2076	TGVAND_250870B	237	1863	None	878	187	37119	No_constitutive_exon_found_in_species
CAAATTCGAGAATTCAGGCACTTCGAGCCTTGTGTAATTTGCGGGTGCAGGT	43384	43436	43486	43434	-1	asmbl.1	TGVAND_212100	38922	45010	None	878	187	37119	No_constitutive_exon_found_in_species
AACTAAAAATATTCCTTCAGGATTCGTCTGTTTCTCGCTGGGGTGCGCAGCA	26130	26226	26080	26132	1	asmbl.494	TGVAND_309220	22667	29377	None	878	187	37119	No_constitutive_exon_found_in_species
TCACACGAAGACACGAGATTGAGTCTCTGTTGAGATACCAGGGTATGCAGGA	24017	24218	23967	24019	1	asmbl.1088	TGVAND_270280	21495	24304	None	878	187	37119	No_constitutive_exon_found_in_species
TGTGATATTCCAGAAACGCTTTTTCTTGGCCTTGATTGTGGGATGGACAGAT	57594	57652	57544	57596	1	asmbl.266	TGVAND_272270	51174	58733	None	878	187	37119	No_constitutive_exon_found_in_species
AGTCTGGCTATCCGGTCGTGATCTGAAATGTGATTTCCATTGTGGGACAGAT	41615	41756	41806	41754	-1	asmbl.2193	TGVAND_207250	40803	46071	None	878	187	37119	No_constitutive_exon_found_in_species
GGCGGCTTTCTGCCTCACTCTTTTCCCTGTTTTTTCTCGTGGGTGGACAGGC	55111	55545	55061	55113	1	asmbl.37	TGVAND_224720	54063	58280	None	878	187	37119	No_constitutive_exon_found_in_species
TGCCCAAACCGTTCTTGTCGGGAAGATATTAGTGCCATGGGAAAGATTAGTT	43326	43392	43442	43390	-1	asmbl.10	TGVAND_223520	42219	45104	None	878	187	37119	No_constitutive_exon_found_in_species
CTGTCAGCGAGAGAAAACGACTTCTTGTCTTTGACTCTGTGGGGTTGTAGGC	7716	7907	7666	7718	1	asmbl.222	TGVAND_249170	193	9848	None	878	187	37119	No_constitutive_exon_found_in_species
TAAAATGACTCTACATCAGACGATATGCGTTTGCAATATGGGGAAGACAGGA	39285	39303	39353	39301	-1	asmbl.652	TGVAND_289870	39068	39796	None	878	187	37119	No_constitutive_exon_found_in_species
TAAGTAATGAAACACACACGTTTTTGTGTTCTGTTCTTGCTCGGGGGCAGGT	5687	5949	5637	5689	1	asmbl.887	TGVAND_235920	927	9063	None	878	187	37119	No_constitutive_exon_found_in_species
CACGACGTAAGGAGTCACTGGCTGATGTCTTTCCGCTATTTGGGATGCAGCT	18627	18694	18577	18629	1	asmbl.7	TGVAND_223262	16375	22854	None	878	187	37119	No_constitutive_exon_found_in_species
GCAACTCGGCGCGGAGACACCGACCGGAGGCGCGGGGACATCGAGGGGAGGC	16318	17009	16268	16320	1	asmbl.764	TGVAND_285500	8342	17009	None	878	187	37119	No_constitutive_exon_found_in_species
GTGCCGTGCGCGACTGACTGCGACGCCTCGAGCTCCCTCTGTGTGGGCAGAT	3922	4144	4194	4142	-1	asmbl.1034	TGVAND_275760	3922	5278	None	878	187	37119	No_constitutive_exon_found_in_species
AAAACTCCAACCGGACGTCTCCGTCACGCAAATGGTGAGTGTGTGGGCAGAC	2698	3090	2648	2700	1	asmbl.695	TGVAND_288050B	289	6905	None	878	187	37119	No_constitutive_exon_found_in_species
CGTTCACCTGTCCTCAAGGCGCTTTTCCCTTTTTTCTGCGGGTGCGACAGGC	8857	9061	9111	9059	-1	asmbl.307	TGVAND_233820	4410	10807	None	878	187	37119	No_constitutive_exon_found_in_species
TATTATCACTCTGGCCGTGTAGGTGTTGGTGGTGATGTATGGGGACGCAGGC	32215	32332	32165	32217	1	asmbl.1813	TGVAND_297870	29105	33711	None	878	187	37119	No_constitutive_exon_found_in_species
GCAATTTTCTGTATTGATCCGTTGTCGGTATTTTTGTCTCTGTGGGGCAGAT	1982	2037	2087	2035	-1	asmbl.1158	TGVAND_209870	205	4973	None	878	187	37119	No_constitutive_exon_found_in_species
GCCTTGCCGGACAGATACGGAATTCGCTAACTAATGCACAGGGAAACCAGAG	3169	3535	3585	3533	-1	asmbl.620	TGVAND_278565	3169	4503	None	878	187	37119	No_constitutive_exon_found_in_species
TTCAAGCGGTAGCCCGTGCTGGCTGTGTTGACTGCCGGGCATTGGGTAAGGT	2116	2449	2499	2447	-1	asmbl.112	TGVAND_292375	302	3855	None	878	187	37119	No_constitutive_exon_found_in_species
TTTTGGTTGCAACACTGTTGTCATCCGCTGTGGTGTTTGTATGGGTGAAGAG	13132	13237	13082	13134	1	asmbl.112	TGVAND_292360	7363	14022	None	878	187	37119	No_constitutive_exon_found_in_species
CTTCATAACGACAACGCTTTTCCCTTGCATTTTCTGTGACGGGTGTGCAGTC	5911	5984	6034	5982	-1	asmbl.1967	TGVAND_235560	376	7214	None	878	187	37119	No_constitutive_exon_found_in_species
CACAACTGGAGAGGTTCATTATTTCTTGAGACTATGCTTTCGGGGTGCAGAC	31380	31487	31330	31382	1	asmbl.1889	TGVAND_304630	5531	32948	None	878	187	37119	No_constitutive_exon_found_in_species
GGGGATCTTCTGTCTCCTCGGTTTTTTCATTTTCTTGTGGGGCGACACAGTG	44689	44783	44833	44781	-1	asmbl.584	TGVAND_311160	41060	45432	None	878	187	37119	No_constitutive_exon_found_in_species
AACGAATCACAAGGCCACCTTTTTGGAGCGTTTCGGCTGTTGGGTGACAGGA	8940	9920	9970	9918	-1	asmbl.885	TGVAND_236050	8940	11086	None	878	187	37119	No_constitutive_exon_found_in_species
CGCATGCAGTCGCGTTCTTGTTTTCCTCCTGTCTCTTCTCTGGGGTGCAGAC	10458	10535	10408	10460	1	asmbl.931	TGVAND_202850	9294	17287	None	878	187	37119	No_constitutive_exon_found_in_species
ATAAAATGCCCGGTGGCGTTTGTTTCGTCGTGGCTGTGTGGGCGGTGCAGGC	1464	3488	3538	3486	-1	asmbl.335	TGVAND_232620	1464	4547	None	878	187	37119	No_constitutive_exon_found_in_species
GCGCTCAGGCCTTTCTTTGTTCGTCTTCTGTGGCTTGTGTGGGGTATCAGAA	27735	28049	27685	27737	1	asmbl.1102	TGVAND_270930	22842	43002	None	878	187	37119	No_constitutive_exon_found_in_species
GGTGTGCGGGAGACTCTTCTCTCTGTTCCTTTTCGCTGCCTCGGGAACAGCT	31518	31722	31772	31720	-1	asmbl.1928	TGVAND_295750	29296	33363	None	878	187	37119	No_constitutive_exon_found_in_species
ATCCTCCCTTCGAGCCGCTCGTGATTCCTGTCGCTGTGTCGTGTGGGCAGAT	37667	37898	37617	37669	1	asmbl.1928	TGVAND_295740	35030	43442	None	878	187	37119	No_constitutive_exon_found_in_species
GTCGGAAAATAGCCATGCGTGCCTTTTTTCTTGCTGGTGTGGGTGTGCAGAG	18077	18149	18027	18079	1	asmbl.1834	TGVAND_297060	16223	20105	None	878	187	37119	No_constitutive_exon_found_in_species
CCTGCGAACCGGAGCTGCGCTGGCCAGTGTCGTGCGTTGTTTGAGGGTAGCT	28720	28875	28670	28722	1	asmbl.619	TGVAND_278540	28252	29988	None	878	187	37119	No_constitutive_exon_found_in_species
CTTCAACCGTCACTCTGTATCCGCGCCTTACGTTTGATGGGAGTATGCAGTT	12903	13092	13142	13090	-1	asmbl.134	TGVAND_217900	12336	13678	None	878	187	37119	No_constitutive_exon_found_in_species
CCGCGCCTGCAGTGCTGCAGGTGCCTCCCGGAATTCCCCGGGGAGCAAAGGT	25008	25016	25066	25014	-1	asmbl.676	TGVAND_289216	25008	30291	None	878	187	37119	No_constitutive_exon_found_in_species
CCCGGGCAGCTGTTGCAGCCGCAGCCGCCAATGGGGCGGAAACGGGCAAGGC	21599	21866	21916	21864	-1	asmbl.341	TGVAND_232280	20064	22016	None	878	187	37119	No_constitutive_exon_found_in_species
GCCGTGTTGAAGCGAAAGATGTTTCTACGTTGCTTTTCTGGATCGGGCAGAG	21701	22062	21651	21703	1	asmbl.1401	TGVAND_357080	20877	22062	None	878	187	37119	No_constitutive_exon_found_in_species
GGACTGAACCTTGCGTTCGATTCCCTGGGAACGTCATGACTGGGTGACAGGC	12845	12923	12795	12847	1	asmbl.1997	TGVAND_280680	12475	13456	None	878	187	37119	No_constitutive_exon_found_in_species
TGTCGGGGTCGTGTCTTGTATGCACTGTGCTTTATGTGGGGGGTTGGCAGGG	14847	14906	14956	14904	-1	asmbl.1584	TGVAND_305920	12222	18597	None	878	187	37119	No_constitutive_exon_found_in_species
GCTCTGTCGAGAGTAAAACGCGAATTTCGTTTGCTTTCCGAGTGGGGCAGGT	23156	23255	23106	23158	1	asmbl.712	TGVAND_212990	17543	26436	None	878	187	37119	No_constitutive_exon_found_in_species
GCGTTCCTCGAATTATGACAGTCGTTGCGCTTTCGTCTTGAGCGGGTTAGCT	164	173	223	171	-1	asmbl.750	TGVAND_285830A	164	14602	None	878	187	37119	No_constitutive_exon_found_in_species
CATTTGTGTGTTTTTCTCACCCTTTGCGACCTCGTGAAATGCACGGGCAGGG	17945	18216	17895	17947	1	asmbl.1006	TGVAND_253940	11520	18216	None	878	187	37119	No_constitutive_exon_found_in_species
GTCGATGATTTATTTTCGTCGTGAGACCATTTTGCGTGCTGGGCGTACAGAA	33800	33845	33750	33802	1	asmbl.181	TGVAND_247600A	28251	34484	None	878	187	37119	No_constitutive_exon_found_in_species
GGTGAGGCGTTGATACAAACGTTTGCCGCGTCCCTCTTCTGTGGGTGCAGGT	13435	13626	13385	13437	1	asmbl.1433	TGVAND_221210	11748	13626	None	878	187	37119	No_constitutive_exon_found_in_species
GAGTGTGCTTCCACCACTATGGTTCTCTGCTTCTACAACGGGATGTACAGGC	19900	20158	19850	19902	1	asmbl.916	TGVAND_203505	18814	20158	None	878	187	37119	No_constitutive_exon_found_in_species
TGAAGTTGCATGCAGCCTCATTATGTGTGCGTGTGTTGGGGCGGTGGCAGAG	427	610	660	608	-1	asmbl.93	TGVAND_228220A	427	7949	None	878	187	37119	No_constitutive_exon_found_in_species
AAGAAGGGAGACAGCTCGTCACGTTTGCTGCTTTCTGGGTGAACGTACAGGC	25121	25192	25071	25123	1	asmbl.1864	TGVAND_258130	19612	25556	None	878	187	37119	No_constitutive_exon_found_in_species
GTTTGTCGCGTTCATCGCGCTTTCTGGCTTTGCTTTTTCGGGGGATTCAGGC	12645	12818	12595	12647	1	asmbl.235	TGVAND_249770	10094	13465	None	878	187	37119	No_constitutive_exon_found_in_species
TGTCCGAGCGGTGTGTGCGTGTGTGCGTCTTCATTTGGGTGTATGGACAGCT	14549	14602	14652	14600	-1	asmbl.1302	TGVAND_242080	11899	14992	None	878	187	37119	No_constitutive_exon_found_in_species
CTGACCACGACGGCACTACCGTTCCTATATTGTAATGCTGGATGGGACAGAC	26219	26314	26364	26312	-1	asmbl.1489	TGVAND_294808	26052	27017	None	878	187	37119	No_constitutive_exon_found_in_species
TCTTGAGTTATCTTGAGTAGCGTTGTGTGTTTATCATTGCGGGGATGCAGAT	8491	8584	8441	8493	1	asmbl.732	TGVAND_287200	5887	9344	None	878	187	37119	No_constitutive_exon_found_in_species
CATATATATATATATATTTGTATTTGTCGAGTGCGCATGTGAGCGGGTAGGT	15406	15545	15595	15543	-1	asmbl.4488	TGVAND_217800	12495	19594	None	878	187	37119	No_constitutive_exon_found_in_species
CCAAGTGAGGCGTCTGTCGCATTTCTCGGTCGCGTTTCCTGGGATTGCAGGT	23460	23659	23410	23462	1	asmbl.1595	TGVAND_305460	21088	26687	None	878	187	37119	No_constitutive_exon_found_in_species
TGTCTAGACCAACGCAGTTCGTCCCCGCTGTCCCTCTCTTGGGTGTGTAGGT	16131	16638	16688	16636	-1	asmbl.784	TGVAND_283830	16131	18963	None	878	187	37119	No_constitutive_exon_found_in_species
CGCTTTCACCTGCGTTCCTCCGTCGTCGCTCTGCGTTTTCCTGGGAGCAGAT	20285	20523	20573	20521	-1	asmbl.876	TGVAND_236240	18676	23659	None	878	187	37119	No_constitutive_exon_found_in_species
TTTGAGCCTCTCGGCGCCTGTGTGCTTTCTGTGTGTCTGTGGGGGAGCAGCA	7829	8045	7779	7831	1	asmbl.1352	TGVAND_239480	837	13917	None	878	187	37119	No_constitutive_exon_found_in_species
TAAACAAAGGATGTCCCAGTGAAACAAGAATGCGTCTTTGTGGGGTGTAGGT	1090	1183	1233	1181	-1	asmbl.1389	TGVAND_319662	255	4242	None	878	187	37119	No_constitutive_exon_found_in_species
GTACAGAGACTAACGAGATTCTTAGATTTGTCCTCTGCTGGGGTGCACAGGA	14032	14133	13982	14034	1	asmbl.1271	TGVAND_244020	13331	15014	None	878	187	37119	No_constitutive_exon_found_in_species
CAGGCGCGGATGTTCACATGCATGCATTTATGTTTTTCGCATGTGGGCAGCT	3277	3374	3227	3279	1	asmbl.357	TGVAND_231190B	278	3699	None	878	187	37119	No_constitutive_exon_found_in_species
GGAACAAGGTCTCGACCTCTGGGAACAAGGTCTCGACCTCTGGGAACAAGGT	5624	6725	6775	6723	-1	asmbl.934	TGVAND_202780	5624	9017	None	878	187	37119	No_constitutive_exon_found_in_species
CTATCTCACTAAGCAGAGCTGTTCTGCGTCGGTACGCTTGCGTGGGACAGGT	19215	19326	19376	19324	-1	asmbl.252	TGVAND_250360	17274	23039	None	878	187	37119	No_constitutive_exon_found_in_species
AGTGACGATTTCCGCTTCGTTTCTGCGGTGTTTATTGGGGGAGCGTGCAGGA	20675	20741	20625	20677	1	asmbl.280	TGVAND_272890	16237	22030	None	878	187	37119	No_constitutive_exon_found_in_species
TTCCGTCCATTTTTCGCGTTTCATTTCTTCTTTGCGGTGTGTGCGGGCAGAG	7544	7606	7494	7546	1	asmbl.498	TGVAND_308920	3619	10474	None	878	187	37119	No_constitutive_exon_found_in_species
GCGGCGTACTCTATTTTTGTGGTGTCATTAAGAAGTGTGTGGGTATGCAGCT	4663	4813	4613	4665	1	asmbl.1887	TGVAND_304480	3285	5224	None	878	187	37119	No_constitutive_exon_found_in_species
TTCCCTCCCAGTCTCGCGCATGCAGTTTCATTTCCTGTGTGGGGCTGCAGGT	6862	6970	6812	6864	1	asmbl.2061	TGVAND_211690B	192	13908	None	878	187	37119	No_constitutive_exon_found_in_species
ACTCGCCACTTACACCAGGTTTGTGACAATTTCCTGTCTGGGGACCGCAGAA	8741	9031	9081	9029	-1	asmbl.2355	TGVAND_316900	3266	10377	None	878	187	37119	No_constitutive_exon_found_in_species
GACGTGAGTGGAAATGGAAGAGACAGTTGCCGTTGATTGTGGGGTTGTAGGT	12860	13032	13082	13030	-1	asmbl.521	TGVAND_314320	8935	15029	None	878	187	37119	No_constitutive_exon_found_in_species
AGGCAGAGAAAGAAGGAAGTGGAGAGGCAGAGAAAGAGGGAAGTGGAGAGGC	15349	15940	15299	15351	1	asmbl.879	TGVAND_236200	5038	15940	None	878	187	37119	No_constitutive_exon_found_in_species
TGTATGCTCGTTGGCTCTATCTTCATATGGCCGACTGGTTGGGTGCGTAGGC	18423	18560	18373	18425	1	asmbl.2140	TGVAND_317720A	17466	20183	None	878	187	37119	No_constitutive_exon_found_in_species
CTCGCCGAACAGAAGACTGTGTCTGTGTGGTGCGTCGGGCAAATGTACAGCG	7824	7883	7933	7881	-1	asmbl.174	TGVAND_247250	3563	10953	None	878	187	37119	No_constitutive_exon_found_in_species
TTCACCTGTCGTGAACCAACCGCGCGTTTCTCTTGTTGCTGCGGGTGCAGGT	15737	15945	15687	15739	1	asmbl.447	TGVAND_262400A	12150	18825	None	878	187	37119	No_constitutive_exon_found_in_species
TCTCTGTGTGTGAGTTTCATCTCTCTTTGGTGTCTCTGTGGGTGGCGCAGGG	9344	10051	10101	10049	-1	asmbl.1029	TGVAND_252430	9344	12221	None	878	187	37119	No_constitutive_exon_found_in_species
GAGGGGGAGAGAAAAGGTATAGGGAAGGCACTGTGGAGAGGGGAGGAAAGAG	662	750	612	664	1	asmbl.1983	TGVAND_281620B	343	2450	None	878	187	37119	No_constitutive_exon_found_in_species
CTCGCGCTGGCGAATACGCACATGTCGAGTTTCTTCTCCGGGGCGCACAGGC	14094	14555	14605	14553	-1	asmbl.221	TGVAND_249160	10411	15627	None	878	187	37119	No_constitutive_exon_found_in_species
ATGTCTGCATGTGTGTGTGTGTGTGTGTGCGTGTGTGTGTGTGTGGGTAGGT	8306	8414	8256	8308	1	asmbl.1775	TGVAND_217020	7060	15823	None	878	187	37119	No_constitutive_exon_found_in_species
GGAGCTGAGCGATGATTTACGTGATTAGCCTTGATGCTCTAGCGGGACAGGT	6897	6995	7045	6993	-1	asmbl.921	TGVAND_203375	6769	8550	None	878	187	37119	No_constitutive_exon_found_in_species
GTAAGACTAGCCTTCGAGTTTTGTGGGTTCTCTCGGAATTTGGGGCTAAGTC	8234	8549	8599	8547	-1	asmbl.2134	TGVAND_238505	8234	8764	None	878	187	37119	No_constitutive_exon_found_in_species
GATTCAGAGGAACAGAAGAAAGAGAAGAACGAGGAGGAGAAGGAAGGGAGGA	6367	6972	6317	6369	1	asmbl.1642	TGVAND_314890	0	9187	None	878	187	37119	No_constitutive_exon_found_in_species
CGGTTGTTGATTTGCCCACCGTTTTTTCGCCTGTGCGCGGGTCGCAGGAGGC	733	844	894	842	-1	asmbl.668	TGVAND_436250	37	3623	None	878	187	37119	No_constitutive_exon_found_in_species
CCTGTCTTGGTCTTTTTCCTCGGTGCGTTGTGTGTGAGTGGGGAGGGCAGAC	350	358	408	356	-1	asmbl.1145	TGVAND_209130A	350	3641	None	878	187	37119	No_constitutive_exon_found_in_species
GTGGAGTGGACCTCGCGAGCTCCGTTTCTTCGTTTTTTGTGGGCATGCAGAG	9461	9750	9411	9463	1	asmbl.1502	TGVAND_294350A	1122	13206	None	878	187	37119	No_constitutive_exon_found_in_species
TCGCGTTACTGCTGAATTGTGTCCTCGCGTTGTCTGTGTGGGATGTACAGCA	9651	9702	9601	9653	1	asmbl.1721	TGVAND_267875A	4483	11404	None	878	187	37119	No_constitutive_exon_found_in_species
CCTTTCGTTATGCGCATCTTTTATTGCTTTCGTGTCTGTTCTGGGGGCAGGT	7408	8070	8120	8068	-1	asmbl.828	TGVAND_214970B	2152	9586	None	878	187	37119	No_constitutive_exon_found_in_species
CCGGCACAGTTCGTCCTCGCCCTGTATCGCTTCGCGTTGCGTGTGGGCAGGA	6568	7304	7354	7302	-1	asmbl.929	TGVAND_203135B	682	8361	None	878	187	37119	No_constitutive_exon_found_in_species
GTGTCAGAATGGCTGAGGCTTCTGCTTGATGGCGTGTGCGGGGGTGCCAGGT	6696	6718	6768	6716	-1	asmbl.2160	TGVAND_307060	5582	7966	None	878	187	37119	No_constitutive_exon_found_in_species
TTTTTTGCTCTCGCTGTGTGTGTGTATCTCTCCTGTTGCGGGGTGTACAGAC	5353	7254	5303	5355	1	asmbl.212	TGVAND_248800	3445	7254	None	878	187	37119	No_constitutive_exon_found_in_species
GCTCCTGCCGGCATTTCCTGTCCCCCCGCTTCCCTCTCTTGGGTGTGCAGGC	3680	3994	4044	3992	-1	asmbl.1821	TGVAND_297530C	274	5391	None	878	187	37119	No_constitutive_exon_found_in_species
CATTTTTTCATTTTTTCACTTTTTTCGATTTTTTTGTATTATCGGGATAGAT	252	517	567	515	-1	asmbl.1600	TGVAND_305200A	135	2828	None	878	187	37119	No_constitutive_exon_found_in_species
CTGAAGTGACATCAGAAAAAAATGATTTTTGCTTTTTTGCGGGTGTACAGAT	2874	2973	3023	2971	-1	asmbl.172	TGVAND_246970B	267	3411	None	878	187	37119	No_constitutive_exon_found_in_species
CTCGTGCGCCTTTACTTTTCCGCCGTCGTTTTGCCATGTTCGGGAGTTAGGT	1163	1367	1113	1165	1	asmbl.75	TGVAND_227090A	530	2076	None	878	187	37119	No_constitutive_exon_found_in_species
GGTGGACATACACCGTGGAGAGAGATGGCTGTGCGTGTCTGGGTGTGCAGCA	1429	1630	1379	1431	1	asmbl.164	TGVAND_435570	471	2141	None	878	187	37119	No_constitutive_exon_found_in_species
TTTGTGCAGTCAGCCTGCGACATGGCTGCGGTTGTTTGCAGCGGCGGGAGGT	651	732	601	653	1	asmbl.2877	TGVAND_439020	44	732	None	878	187	37119	No_constitutive_exon_found_in_species
