# Supplementary material for: Widespread Separation of the Polypyrimidine Tract From 3′ AG by G Tracts in Association With Alternative Exons in Metazoa and Plants
Source: Front Genet. 2019 Jan 14;9:741. doi: 10.3389/fgene.2018.00741 (PMC6339879; doi:10.3389/fgene.2018.00741)
Supplement: DATA FILE S2 — Sequences of REPAG 3′ SS from each species of metazoa, plants and protists. [file Data_Sheet_2.zip › Supplementary data 2/Metazoa_Release38_mayetiola_destructor.txt]

REPA_GGG_Sequence	Exon_Start	Exon_End	Pos_-50	Pos_+2	Strand	Chromosome	GeneID	Gene_Start	Gene_End	Gene_Name	Number_of_REPAs	Number_of_REPAs_has_GGG	Number_of_Intron(Intra_genic_Region)	Upstream_Constitutive_Exon
GCATTTGTTAAACATTCTGTTCTTTTCTTTATATATTTTCGGGGCCACAGTG	1222467	1222616	1222417	1222469	1	GL501517	Mdes000095	1221202	1231849	None	7555	255	70320	No_or_no_constitutive_exon
CACAATCTATTTTATTTTATTTTATTTTTTTATTTTTTGGCGGGGTAAAGTT	1401841	1401968	1402018	1401966	-1	GL501517	Mdes000132	1398510	1405968	None	7555	255	70320	No_or_no_constitutive_exon
TTTTTTGTTTTTTTTTTTTTTTTTTTGTTGAATCTCATTTTTGGGAGAAGTT	2980552	2980667	2980717	2980665	-1	GL501517	Mdes000228	2980552	2980727	None	7555	255	70320	No_or_no_constitutive_exon
CAAATATTCTTGATCGTTTTGATCATTTTGATCATTTTGATAAGGGTAAGTT	3119479	3119642	3119692	3119640	-1	GL501517	Mdes000244	3117717	3128867	None	7555	255	70320	No_or_no_constitutive_exon
GATATATTTTTATTGATTTTACAAATAAATTAATAATTTCATGGGAACAGGG	3238810	3241024	3241074	3241022	-1	GL501517	Mdes000255	3238810	3241238	None	7555	255	70320	No_or_no_constitutive_exon
GATATATTTTTATTGATTTTACAAATAAATTAATAATTTCATGGGAACAGGG	3248188	3248321	3248371	3248319	-1	GL501517	Mdes000257	3248188	3248535	None	7555	255	70320	No_or_no_constitutive_exon
TCATTTTAATGAAAATCGTGACTAAATATGTTTCTCATTCGATCGGGCAGCA	3301133	3301262	3301312	3301260	-1	GL501517	Mdes000263	3296983	3301786	None	7555	255	70320	No_or_no_constitutive_exon
CTGTTACATTTGTTTTTTTGTTTGTTTTTTTTTTCAAAATAGGGGGTCAGCA	3903787	3903957	3904007	3903955	-1	GL501517	Mdes000312	3886651	3908789	None	7555	255	70320	No_or_no_constitutive_exon
ATTTATTCTTTTCAATATGAATTCATACGAAATTTTGGGCATAACAATAGAA	3918166	3918303	3918353	3918301	-1	GL501517	Mdes000313	3915461	3922702	None	7555	255	70320	No_or_no_constitutive_exon
TGGCATTCCAATGGTCGTTATGATCATATGCTATACTGTAATGGGCAAAGAG	4912811	4912882	4912761	4912813	1	GL501517	Mdes000383	4907303	4914849	None	7555	255	70320	No_or_no_constitutive_exon
GTCGTTATGATCATATGCTATACTGTAATGGGCAAAGAGCTGTGGGGTAGTC	4912824	4912882	4912774	4912826	1	GL501517	Mdes000383	4907303	4914849	None	7555	255	70320	No_or_no_constitutive_exon
TGGTTTCATTTTAATCCTCTCTCTCTCTCTCTCCTTTCTGGGAAAAACAGAA	5450591	5450702	5450752	5450700	-1	GL501517	Mdes000420	5450269	5456090	None	7555	255	70320	No_or_no_constitutive_exon
TTGATGATGAGTTAATGAATTAATGGTTGTTTTCTTCCATTTGGGGGCAGAA	6489949	6490758	6490808	6490756	-1	GL501517	Mdes000543	6489949	6491910	None	7555	255	70320	No_or_no_constitutive_exon
GAGATTCGATGATTAAATGAATTACATTTGTATATTTGGGAAATATGTAGAT	7177136	7177264	7177314	7177262	-1	GL501517	Mdes000626	7172269	7183053	None	7555	255	70320	No_or_no_constitutive_exon
TCATCATTTCAGATGCAACGCAAGAATATATTAAAGGGATATCACAAAAGGA	7377022	7377150	7376972	7377024	1	GL501517	Mdes000648	7375471	7378596	None	7555	255	70320	No_or_no_constitutive_exon
TGATTTTTGATTGCCGATGGATATTTTGTATTTTTGCTTGGGCAAAATAGTC	7739768	7740012	7740062	7740010	-1	GL501517	Mdes000690	7732436	7741537	None	7555	255	70320	No_or_no_constitutive_exon
TTTTCATCGATTTAAAATTAATTTATGATTAACATTATGTTGGGACTAAGAT	9295770	9295971	9295720	9295772	1	GL501517	Mdes000810	9295601	9321634	None	7555	255	70320	No_or_no_constitutive_exon
TTTTCCTCTTTCTCGTTCGAACGACACGATTTGATTTTGGGTCGAAATAGGA	9889350	9890799	9889300	9889352	1	GL501517	Mdes000863	9870138	9890799	None	7555	255	70320	Yes
GAAAATAATTTGTTCCGTTTAATTGTTGGATTGTTCTCTGGTGGGAATAGAT	10137985	10138249	10137935	10137987	1	GL501517	Mdes000907	10136029	10140574	None	7555	255	70320	No_or_no_constitutive_exon
CACAATATAAATGAGTTTTTGATAATTATTATTATTTGCTACTGGGATAGTC	10572828	10572964	10573014	10572962	-1	GL501517	Mdes000948	10570432	10573595	None	7555	255	70320	No_or_no_constitutive_exon
ATTTATTAATAATTGTATTTAATTTTCATTTTTGTTTGGGATTAAAACAGGG	154246	154363	154196	154248	1	GL501511	Mdes001028	147764	155655	None	7555	255	70320	No_or_no_constitutive_exon
CAAATATGCGGCTCCTCCAAAAATGAAATATATCCCGGGAAAAACAACAGAA	1269850	1270582	1269800	1269852	1	GL501511	Mdes001083	1246892	1272583	None	7555	255	70320	No_or_no_constitutive_exon
TTTTTAATTTTAAAAAATTTGCGAAATCAATGTCTGTTTACGGGGCACAGGA	1306279	1306487	1306229	1306281	1	GL501511	Mdes001086	1300614	1312922	None	7555	255	70320	No_or_no_constitutive_exon
TATGACATATAACCAATAATATCGATTTGTTATTATTTCGGTGGGTGCAGCC	1411835	1412360	1411785	1411837	1	GL501511	Mdes001099	1405230	1414890	None	7555	255	70320	No_or_no_constitutive_exon
GGCCCCAATTAAATCGATTCAAATGTTTGGTGCCAATGTGTGGGGTGTAGGT	3395410	3395698	3395360	3395412	1	GL501511	Mdes001263	3395175	3395698	None	7555	255	70320	No_or_no_constitutive_exon
GATTTGAAATTTTTCTGTGTTTTTTTTTTTTTGGGGTCGGGTGGTAATAGTT	3201539	3203185	3203235	3203183	-1	GL501523	Mdes001651	3197206	3208978	None	7555	255	70320	Yes
AAAGTAATTTATAAAATAAATTTGATAAAATGATCAAAATGGGCGTTAAGAA	3379072	3379421	3379471	3379419	-1	GL501523	Mdes001670	3372515	3380580	None	7555	255	70320	No_or_no_constitutive_exon
TTTATTAAAAACTTTTTTCTCGTTTCGATTTCGTTTCGGGGAAACAACAGAG	1577519	1579363	1579413	1579361	-1	GL501493	Mdes001862	1577519	1580419	None	7555	255	70320	No_or_no_constitutive_exon
GAACTTCGAACGAGCGATTTTTTGGGAGCGAGCGAATTTTCGGGAGCGAGTG	1877440	1877528	1877390	1877442	1	GL501493	Mdes001895	1877357	1877528	None	7555	255	70320	No_or_no_constitutive_exon
GATCGGGCTCATAACACACAAGTTTCATATTTTTGCGAATTTAAAGGGAGAA	2195623	2196139	2195573	2195625	1	GL501493	Mdes001947	2182459	2199176	None	7555	255	70320	No_or_no_constitutive_exon
ATCGATACCTATAATGTCTGCCGTTTGCTTTATTATTTTTCCTGAGGGAGAT	2771294	2771302	2771352	2771300	-1	GL501493	Mdes002022	2767078	2772818	None	7555	255	70320	No_or_no_constitutive_exon
TTGAAATCGTTTTCATTCTCCAATTCGCCTGCTTAATTTTTGGGGTTAAGTT	849323	850369	849273	849325	1	GL501485	Mdes002212	839915	850369	None	7555	255	70320	No_or_no_constitutive_exon
TTCTCTGCAATCCAAAAAAAAAAGTCCTGAAATCAAAAATGTTTGGGAAGAT	985790	986025	986075	986023	-1	GL501485	Mdes002229	985459	986264	None	7555	255	70320	No_or_no_constitutive_exon
ATATAAAAGTTCTCCGGAAAATGTTGATAATATTAATTGCAATGGGTTAGGT	1330197	1330301	1330351	1330299	-1	GL501485	Mdes002274	1329102	1338263	None	7555	255	70320	Yes
TAGTAATGAATCAATCGAAATGCAGCCATTACATTTGAAAGGGCCTAAAGGT	1653685	1653864	1653914	1653862	-1	GL501485	Mdes002317	1648266	1666660	None	7555	255	70320	No_or_no_constitutive_exon
CCTTTCACTATGATTTGTTCGTTTTGGTATTAGAAAGATTTGGGTTAAAGTT	1709477	1709531	1709581	1709529	-1	GL501485	Mdes002319	1709477	1710098	None	7555	255	70320	No_or_no_constitutive_exon
ATCAAGATGACATTCAAGAACAAAGTCATAATAATTACGGGAGCAAGTAGTG	3190282	3191003	3190232	3190284	1	GL501485	Mdes002454	3189229	3191003	None	7555	255	70320	No_or_no_constitutive_exon
AATCTAATCATCTAAAATTCATTTTAATTGAATTATTCTTTAGTTGGGAGTG	3364221	3364660	3364710	3364658	-1	GL501485	Mdes002480	3363505	3365115	None	7555	255	70320	No_or_no_constitutive_exon
ATCATTATAATTATTTTATTTTACAATTTTATTTCCGGTGGGATCGATAGAC	310749	310957	310699	310751	1	GL501519	Mdes002505	310095	313877	None	7555	255	70320	No_or_no_constitutive_exon
GTACCTTTTTTCTTTTTTTCTTCCTCTTCTTTTGTTTTTGGGCACAATAGGC	339973	340281	339923	339975	1	GL501519	Mdes002507	328579	340911	None	7555	255	70320	No_or_no_constitutive_exon
AATAAAGTATTGCAAATGAGCAAGGGCCTAGAATTTCCGGGATCGATGAGAT	1038954	1039400	1038904	1038956	1	GL501519	Mdes002616	1032716	1041272	None	7555	255	70320	No_or_no_constitutive_exon
TTCAAAGTAATTAAAAAAAAAAAAACTAAAAGAAAAAAGGGAAAAAATAGGA	2143749	2144090	2143699	2143751	1	GL501519	Mdes002724	2135932	2150383	None	7555	255	70320	No_or_no_constitutive_exon
CATTTTTTTTTTATTTTTATTTTTTATTATTTTTGGGGTTTGAAAAATAGGC	97597	97726	97776	97724	-1	GL501541	Mdes002866	96799	100674	None	7555	255	70320	No_or_no_constitutive_exon
GTTATTTCGATTTGTAATAATAATTCTCATTCATATGGGGAAAAATTCAGGT	307365	307527	307577	307525	-1	GL501541	Mdes002902	305669	315706	None	7555	255	70320	No_or_no_constitutive_exon
GATAATCGATCATATTAATTGATTTATCTTATTTTATGTTGGGCCGACAGGG	464011	464111	464161	464109	-1	GL501541	Mdes002926	462492	472782	None	7555	255	70320	No_or_no_constitutive_exon
ACGATAAAATTTATTCAAAATATATTTTATGAGTGTGATTTAATGGGCAGGT	1012013	1012207	1012257	1012205	-1	GL501541	Mdes002980	1001322	1012929	None	7555	255	70320	No_or_no_constitutive_exon
AGTAAAGTAAAATTATAAAAATATGTTAAACGACGAATGGGGCACAACAGCC	1016577	1016939	1016989	1016937	-1	GL501541	Mdes002982	1016577	1018432	None	7555	255	70320	No_or_no_constitutive_exon
TGTTCGGAAAAAATTGATATTTATCTTTGGACTGTTTCTTGGGTTAACAGTT	1498695	1498771	1498645	1498697	1	GL501541	Mdes003050	1496440	1499191	None	7555	255	70320	No_or_no_constitutive_exon
GTTAAATTGCAATTTTCGTTAAATTTTTCTTTGTTGTTTCGGGAATATAGAA	1667533	1667754	1667483	1667535	1	GL501541	Mdes003072	1666015	1670260	None	7555	255	70320	No_or_no_constitutive_exon
CTAATTCTTTTTCTCCTTCTGTTCTTTTTTTTTTGTCATTGGGAAAATAGGC	2179467	2179579	2179629	2179577	-1	GL501541	Mdes003141	2176213	2186666	None	7555	255	70320	No_or_no_constitutive_exon
AATATTAAAAAAAATTAATCTGAAACACGCACTCGATTGGGATCGCAAAGGT	2176487	2176586	2176636	2176584	-1	GL501541	Mdes003141	2176213	2186666	None	7555	255	70320	No_or_no_constitutive_exon
TAATCACATCCATATTTGGTTTCATTATTCGTTTTCGGGATGGAAATTAGGA	2388691	2389067	2389117	2389065	-1	GL501541	Mdes003166	2388010	2389345	None	7555	255	70320	No_or_no_constitutive_exon
TTTTTCTCTCTCTCTTTCTCTTTTCTTTTTCACATCTGTCTGGGCAACAGCA	1549970	1550295	1549920	1549972	1	GL501445	Mdes003285	1536863	1552392	None	7555	255	70320	Yes
ATTTTCGTAAAACTTTTATTTGTATTTTTTTTTTTCTTTGGGAAAAATAGGA	1557462	1557591	1557412	1557464	1	GL501445	Mdes003287	1556397	1558650	None	7555	255	70320	No_or_no_constitutive_exon
ATATAAATTTTATCTAACACATAATACGTTTGCTTTGTTTTTGGGAACAGCT	1750786	1750877	1750927	1750875	-1	GL501445	Mdes003302	1748668	1753035	None	7555	255	70320	No_or_no_constitutive_exon
TTGGCTCATGTGAATTCTATTTTTTTTCAATTTTTTTTTTTGGGAAATAGGC	865088	865303	865353	865301	-1	GL501450	Mdes003459	864091	868086	None	7555	255	70320	No_or_no_constitutive_exon
AAAATAAATACATTGTTTGAATTGAATTTTTCTTCGTGTGGGTTGAACAGAA	1133295	1133565	1133245	1133297	1	GL501450	Mdes003472	1132273	1133565	None	7555	255	70320	No_or_no_constitutive_exon
GGAATTTATTGCTAACAGTGTTTTTTTTTTGTAATTTAGGGAAGGAAAAGGT	2412174	2412377	2412427	2412375	-1	GL501450	Mdes003598	2408938	2414271	None	7555	255	70320	Yes
TGGAAATTACATATTTTCACTCTAAACACGCTTACATTATACGGGATCAGTT	330971	331298	330921	330973	1	GL501482	Mdes003654	329510	334556	None	7555	255	70320	No_or_no_constitutive_exon
AAATACTATTGATTTTGTTATTTTCGTCTTTTTATAAATGAAATGGGCAGGA	1243710	1243891	1243941	1243889	-1	GL501482	Mdes003767	1242867	1245708	None	7555	255	70320	No_or_no_constitutive_exon
TAAAAAAGCCATGAGTGAAAAAAATTTTGTTTGATTTTTTGGGAGAACAGTT	1799039	1799243	1798989	1799041	1	GL501482	Mdes003816	1798147	1826489	None	7555	255	70320	No_or_no_constitutive_exon
CAACTGGGGTCTTCAGTCAATAATGAATCGAAATCCATACAAAGGGAAAGAG	2184612	2184655	2184705	2184653	-1	GL501482	Mdes003889	2184612	2184775	None	7555	255	70320	No_or_no_constitutive_exon
TTGCAGTAAAATGCCGATTCGAATATTGTTCGAAATTGGGCACAAGGCAGTA	2314464	2314602	2314414	2314466	1	GL501482	Mdes003923	2313019	2317740	None	7555	255	70320	No_or_no_constitutive_exon
ATCTTTGGGCGGTTTTGGTGCGGCTGGCACTGATAGAACTTGGGGTGCAGCG	104913	104955	105005	104953	-1	GL501537	Mdes003946	104913	105212	None	7555	255	70320	No_or_no_constitutive_exon
CACATATCAATGATGAATATCGATTTTGTTTGTTATTTCTTGGGAAACAGGG	1091704	1091802	1091852	1091800	-1	GL501537	Mdes004034	1091255	1092877	None	7555	255	70320	No_or_no_constitutive_exon
CCAAAACTCATAATAACAAATCCTATCTAATGTCACTCGCATGGGCATAGTG	1360895	1361157	1360845	1360897	1	GL501537	Mdes004057	1360242	1362450	None	7555	255	70320	No_or_no_constitutive_exon
CTAACCAAATACTATCCTCAATGATTGCGATTTTTTTTTTGGGGCTATAGGC	1234375	1234512	1234562	1234510	-1	GL501544	Mdes004246	1233560	1234867	None	7555	255	70320	No_or_no_constitutive_exon
AAGCCAATGTGAAGGTGGGTGTGCATTCTCATCGAATCGGGAAAAAGAAGAA	1656359	1657153	1656309	1656361	1	GL501544	Mdes004279	1656186	1657912	None	7555	255	70320	No_or_no_constitutive_exon
TTTTCCGGGGGCCTTTTTTTTTGTTGGTGAATGTGTGCGGTTGGGAATAGGT	64978	65155	65205	65153	-1	GL501545	Mdes004342	64371	66911	None	7555	255	70320	No_or_no_constitutive_exon
GGAAATGGTGATGCCGAAGTGATACACATTGATGAACGACGAAAGGGCAGAT	601411	601692	601742	601690	-1	GL501545	Mdes004390	600970	603802	None	7555	255	70320	No_or_no_constitutive_exon
TTCGATTCAGACTTTAAATATTTTCATCCCATATTTATTCGGGTTCGAAGGA	782143	782298	782348	782296	-1	GL501545	Mdes004411	763339	785544	None	7555	255	70320	Yes
TTGCATATTTCATTTCAATCTTAAATAATAATCCAATTTTTCGGGGGCAGTG	791256	791336	791386	791334	-1	GL501545	Mdes004414	788628	792558	None	7555	255	70320	No_or_no_constitutive_exon
CCTATAAAAGAAACGATCAAACGAGAAATGGCACAATATTGGGCAACCAGAC	887679	887817	887629	887681	1	GL501545	Mdes004426	880971	889566	None	7555	255	70320	No_or_no_constitutive_exon
TCATTTGCAAAATAACACAACAATAAATGAATTATTAATTATGGGAATAGCT	1088377	1088394	1088327	1088379	1	GL501545	Mdes004444	1088070	1088394	None	7555	255	70320	No_or_no_constitutive_exon
TAATACATCGAATAAAAATTCAATAAAATTTTTTCATTTTGGGATTACAGTA	1475156	1475958	1476008	1475956	-1	GL501545	Mdes004497	1474492	1476886	None	7555	255	70320	No_or_no_constitutive_exon
TAATCATTATTAAATTAATAATGATAATAATTATTGATTGGGGAAATTAGGG	1659526	1659717	1659767	1659715	-1	GL501545	Mdes004524	1643402	1660813	None	7555	255	70320	Yes
TCTATTGGTTTGCTTGCACACTCTCATCATTGAATTTTTGATGGGATAAGGT	1692283	1692458	1692233	1692285	1	GL501545	Mdes004528	1685192	1695331	None	7555	255	70320	No_or_no_constitutive_exon
ATCAGAATTCAGAATAATAATTGTAAATTGTTTGATTCTTGGGTGACAAGAC	2081397	2082143	2082193	2082141	-1	GL501545	Mdes004574	2077125	2083702	None	7555	255	70320	Yes
CGATTGATGTAGTAGGATTTTTTATTAAAGTTTCACTCTTTCGGGAATAGAT	2149162	2149454	2149112	2149164	1	GL501545	Mdes004584	2148799	2159353	None	7555	255	70320	No_or_no_constitutive_exon
TTCAAACTTTCTAATGTTCTCACTTGATTCATGGATTTTTTGGGTAATAGAC	2218266	2218441	2218216	2218268	1	GL501545	Mdes004595	2200457	2229284	None	7555	255	70320	No_or_no_constitutive_exon
TGTCGCATTGTCGAATCTTCTGGGATTCTGTCATATATTGAGGGTACGAGGT	250336	250399	250286	250338	1	GL501433	Mdes004616	249925	250399	None	7555	255	70320	No_or_no_constitutive_exon
TTAAATTATGACAATAATAATGATAATTGATCTTTTTGGGATAAATACAGCA	1860496	1860904	1860954	1860902	-1	GL501433	Mdes004757	1849332	1869934	None	7555	255	70320	Yes
AAATTTTGTTTTTTTGTTTTGTTTTTTTTTTCTTCATCACCGGGAAACAGAT	121357	121510	121560	121508	-1	GL501518	Mdes004784	119818	122450	None	7555	255	70320	No_or_no_constitutive_exon
GGTACGTTTTTTTTTCTCGGTATTATTATTTTATTTGGGTCGAAAAATAGAT	555033	555381	555431	555379	-1	GL501518	Mdes004837	552977	557293	None	7555	255	70320	No_or_no_constitutive_exon
AATATGAAATCTGAAATTTGGCAAATTTTAAATTGATTTCTGTGGGACAGGC	1378648	1378808	1378598	1378650	1	GL501518	Mdes004874	1372044	1384703	None	7555	255	70320	No_or_no_constitutive_exon
TTTCAAGTGAAATACAATTATCTGAATTGCCAACATTGGGGCGATGGCAGTT	1723105	1723129	1723179	1723127	-1	GL501518	Mdes004925	1718510	1730511	None	7555	255	70320	No_or_no_constitutive_exon
TTTTCGGTTTTCTTTCTTTTATGTTTGTATCTTTCATTGCTTGGGTGAAGAT	1781994	1782097	1782147	1782095	-1	GL501434	Mdes005258	1780185	1783861	None	7555	255	70320	No_or_no_constitutive_exon
TGTACAAAAGATAATAAGCAATTTCTACCCTATTTCGTTGGGTATAATAGAC	1975977	1976443	1976493	1976441	-1	GL501434	Mdes005290	1973012	1984759	None	7555	255	70320	No_or_no_constitutive_exon
AAACTCATAACAAACGAAGCGATTGTTATGACCAAGGGGTGAAGTACTAGAT	912049	912443	912493	912441	-1	GL501532	Mdes005394	907819	916681	None	7555	255	70320	No_or_no_constitutive_exon
ACGATATATTGAAATGGGTTGGCTCTTAAAAATTGAAACGGGAAATATAGGC	1262082	1262220	1262032	1262084	1	GL501532	Mdes005459	1260115	1265565	None	7555	255	70320	No_or_no_constitutive_exon
TAAGGAAAAGATGGAAAAATTTTAAACATTCTCAATTTTCATACGGGAAGGA	1354961	1355005	1355055	1355003	-1	GL501532	Mdes005469	1354961	1355716	None	7555	255	70320	No_or_no_constitutive_exon
TTCTTTTCTTTTTCATATCGAATGTATGCATAATTTTCATGGGCAAACAGAT	1656810	1657154	1656760	1656812	1	GL501532	Mdes005508	1647673	1670393	None	7555	255	70320	No_or_no_constitutive_exon
TTTCTTTTTTTCTTTTTTACACACAAATGATTTTTGTTCGCATGGGATAGGA	350868	351708	350818	350870	1	GL501490	Mdes005590	343469	359579	None	7555	255	70320	Yes
GAGCTTAATTTTATGTCCATAATTTTTTGTATTTCTTTTGGGCTACAAAGAT	499765	500269	499715	499767	1	GL501490	Mdes005615	499315	502831	None	7555	255	70320	No_or_no_constitutive_exon
TAAGCCAAATTTGAATCTTGTTTTGTATTTTTTGGGGGTGGAAAAAATAGAT	913350	913824	913874	913822	-1	GL501490	Mdes005677	913350	916037	None	7555	255	70320	No_or_no_constitutive_exon
TTACATGTGTTTCATTTAAATAACAATTTTTAAAATTTTTGGGAATTAAGTG	1180852	1180953	1180802	1180854	1	GL501490	Mdes005698	1175037	1185585	None	7555	255	70320	Yes
CAATTGAAAAAAAAAAAAAAAATTGTTTTATGATATTTTCGGGCCGGCAGAT	9093	9313	9043	9095	1	GL501494	Mdes005808	4722	13262	None	7555	255	70320	No_or_no_constitutive_exon
AATTCAAATGATTCTAATTCAATTAATTTATTATTACGCCATGGGTGTAGGT	1207614	1208405	1207564	1207616	1	GL501494	Mdes005883	1195136	1208405	None	7555	255	70320	Yes
TAAAATGTTTGTGTGTGTTCTTGTATTTCTTCCAATTTCCGGGACGACAGGC	1391160	1391417	1391110	1391162	1	GL501494	Mdes005892	1382812	1396458	None	7555	255	70320	No_or_no_constitutive_exon
ATTTCTATTCTGTTTTTTTTCGTTTTTTTTTCTCTCTTTGGGAATTACAGCC	1528480	1528829	1528879	1528827	-1	GL501494	Mdes005899	1528480	1531687	None	7555	255	70320	No_or_no_constitutive_exon
TTTGATATATAATTTTATTTGGGATATTATTATTGATGGGAATCAAAAAGCC	250402	250436	250486	250434	-1	GL501467	Mdes005947	247835	251037	None	7555	255	70320	Yes
AAAGTTTGCGAAAGTGAGAGAGAGAGGAAGAAAAAGAGAGAGAGAGGGAGGC	392004	392167	391954	392006	1	GL501467	Mdes005961	390590	398253	None	7555	255	70320	No_or_no_constitutive_exon
TTAAATGTTTTGCAATCGATTTGACTGTCTCCGCCCTATTGGGCATGTAGAG	1492643	1492840	1492890	1492838	-1	GL501467	Mdes006020	1492643	1493044	None	7555	255	70320	No_or_no_constitutive_exon
TCAATCAAAAAAAAAAAAATTAAAATTCGAATGTGTTTTCCATGGGAAAGGT	586375	587295	586325	586377	1	GL501436	Mdes006051	585566	587295	None	7555	255	70320	No_or_no_constitutive_exon
CAAAGCAAAGACGCTAAATAATTGTGGATTAGTTTCGTTCGGGCAAACAGCT	1179993	1180336	1179943	1179995	1	GL501436	Mdes006168	1175892	1181683	None	7555	255	70320	No_or_no_constitutive_exon
AACAATTCGGTCATCATTTAATATTTGAATTGAATTTTGAAATGGGATAGAT	1284488	1284590	1284438	1284490	1	GL501520	Mdes006303	1280972	1287377	None	7555	255	70320	No_or_no_constitutive_exon
ATTTGGTGTTAATTATTATATAAACAACAAAAATTGCGGGGAAAAAAAAGGT	20366	20669	20316	20368	1	GL502395	Mdes006454	19673	22386	None	7555	255	70320	No_or_no_constitutive_exon
TATAAAAATTTCTTTATTTTTTTTTTTTTTTTTTTGGGAGCGATAAATAGGT	190350	190436	190300	190352	1	GL502395	Mdes006474	189556	202823	None	7555	255	70320	Yes
AATAAGCTTTGAAATGATTTGTTGTTGTTGTTGTTATTTTGGGAAATCAGTA	672513	672845	672895	672843	-1	GL502395	Mdes006538	670995	673596	None	7555	255	70320	No_or_no_constitutive_exon
CATTTATAATTCGGTTGTTTTTCTATATAATCTGTTTCGGGGGTGTGTAGGC	691217	691427	691477	691425	-1	GL502395	Mdes006539	690633	692107	None	7555	255	70320	No_or_no_constitutive_exon
TTCTTTTGTTATTCACGGTTCCTTTTTTTTTATTTTGGGAAAAAAACAAGGA	883018	883153	883203	883151	-1	GL502395	Mdes006556	876168	884662	None	7555	255	70320	No_or_no_constitutive_exon
AGATGTACAATTTTGATTTTAATTTTTTGCCTTTTTTTCGTCGGGAACAGTG	1439271	1439494	1439544	1439492	-1	GL502395	Mdes006604	1437570	1440482	None	7555	255	70320	No_or_no_constitutive_exon
ATTTATTCAAGTGCATTTTCTTTATTATTTTTACCATTGTTTGAGGGTAGTG	100671	100702	100621	100673	1	GL501510	Mdes006612	92544	102875	None	7555	255	70320	No_or_no_constitutive_exon
CTGCGGACATTGAATAACAATGAATATGTTCGGATTACGGATGGGAAAAGTA	1188261	1188272	1188322	1188270	-1	GL501510	Mdes006695	1188261	1200967	None	7555	255	70320	No_or_no_constitutive_exon
AATTCAGGAGTTTTCATAATTTTGGGGCATTCCATTCGGGATGGGTGAAGCA	1307232	1307369	1307419	1307367	-1	GL501510	Mdes006705	1305701	1310239	None	7555	255	70320	No_or_no_constitutive_exon
TATTTTTATTTATTGTCAGATTTTATTTGAATGTTCTTTTCAATGGGTAGGA	319277	319595	319227	319279	1	GL501437	Mdes006736	316918	323467	None	7555	255	70320	Yes
ACAAACAGCGATCTAATGTATAACAAAAGTCTATCAAGGGATAATATAAGCA	439032	439211	439261	439209	-1	GL501437	Mdes006752	434172	449479	None	7555	255	70320	Yes
TTTTAACTCAAAAACTAAATTGGTATTCAATCCACAATGGGCGGCGACAGGA	81092	81259	81309	81257	-1	GL501451	Mdes006850	79563	82029	None	7555	255	70320	No_or_no_constitutive_exon
TTTATCTTTTCTCATTTTTTCATTTATATTTCATCTTGGGATGGCAAAAGAG	992169	992351	992401	992349	-1	GL501451	Mdes006935	992083	994124	None	7555	255	70320	No_or_no_constitutive_exon
TTCTCTTTTTGTTGTTGTTTTTTTCATTTGTTTTCGTTCGGGCAGGGAAGGG	493692	494540	494590	494538	-1	GL501495	Mdes007279	492299	513041	None	7555	255	70320	No_or_no_constitutive_exon
AAGTTTGCTTACCAAAAATTGATTTTTTTTTTTGGGGGGGGGAAACACAGCT	865962	866127	865912	865964	1	GL501495	Mdes007322	862458	878567	None	7555	255	70320	Yes
TTTTCGCTTTTTTTATCTAATTTTTTTTTTTTTTTGTTGGGAAATAACAGCA	959579	962644	959529	959581	1	GL501495	Mdes007337	958253	976981	None	7555	255	70320	No_or_no_constitutive_exon
GAATCAAAGTGCATAAATATTATTTGAAACGAATTTCGGGTGCATGAAAGAT	217755	217926	217705	217757	1	GL501515	Mdes007512	217315	217926	None	7555	255	70320	No_or_no_constitutive_exon
GCTTTTTCTTCTCTTCCTTTTGTTGCACTTTATTTATCGGGCATGAGAAGAG	276676	276922	276626	276678	1	GL501515	Mdes007521	276586	276922	None	7555	255	70320	No_or_no_constitutive_exon
AATTAATTTTTTGTTTTTTGTTTTTGTTTTTTTTTTGGGTGAAACTAAAGGT	420701	420842	420651	420703	1	GL501515	Mdes007531	420315	424524	None	7555	255	70320	No_or_no_constitutive_exon
TTCATTTTGTATGAATGAAGAGAGAATAAACATTTGAAACGGGATTGCAGGA	438200	438444	438494	438442	-1	GL501515	Mdes007533	435407	445391	None	7555	255	70320	No_or_no_constitutive_exon
ATATTTCTGTTGGAATCATTTGAACTGTTTTTTTTTCTGTGGGTAAATAGAT	455493	455595	455443	455495	1	GL501515	Mdes007537	455113	457957	None	7555	255	70320	No_or_no_constitutive_exon
CGAAATTATTTTGATTTATGCCAACTTTTTTGAAATTGAGGGGAAAAAAGTG	564285	564458	564508	564456	-1	GL501515	Mdes007551	553643	567893	None	7555	255	70320	No_or_no_constitutive_exon
TGGGAAACTCATTTTTTTCTTCTTCCGATTATTGTTTTGTGGGTGCACAGTT	471343	471561	471293	471345	1	GL501408	Mdes007665	470594	476949	None	7555	255	70320	No_or_no_constitutive_exon
GAATATATCGAAATATCGCGATAACAAAAATTCGGGGGGAAAAAAAACAGGG	504754	504884	504704	504756	1	GL501420	Mdes007760	501145	506254	None	7555	255	70320	No_or_no_constitutive_exon
TCAAAGTGTTTTCAAAATTTCGAATTTATTTTTTTTGGGTTAAAATGCAGTA	635634	636218	635584	635636	1	GL501446	Mdes007931	634752	636218	None	7555	255	70320	No_or_no_constitutive_exon
TATAATACTTACCGAATTGACCATATTTTAATTCAATTTTGGGGATACAGTT	386154	386212	386104	386156	1	GL502661	Mdes008004	384463	386580	None	7555	255	70320	No_or_no_constitutive_exon
TGACGATTATGTGAGCTTTGATACTGAATCTTTATGAATGGGAACAAAAGGT	490074	490650	490700	490648	-1	GL502661	Mdes008029	482594	493252	None	7555	255	70320	No_or_no_constitutive_exon
ATTCCAAAGTTAATCTTTGTTACGAGTAATCAAAAATGGGAGGAAAAAAGAG	751591	751635	751685	751633	-1	GL502661	Mdes008062	751591	751817	None	7555	255	70320	No_or_no_constitutive_exon
CCAGAAATTATTAATTTCTCTTTATTACATTTACAGGGCTCAAGTGATAGAG	915502	915576	915452	915504	1	GL502661	Mdes008072	915207	915650	None	7555	255	70320	No_or_no_constitutive_exon
TTTGGTCGAAAAAAATATTGAAATTTGATCTTTGTGTTTATGGGAGACAGAC	384888	385071	384838	384890	1	GL501524	Mdes008137	383456	389255	None	7555	255	70320	No_or_no_constitutive_exon
TGAATTTTTTTCTCAATTTTTTTTTTTCTCTGTTTTGGGGCAACAAAAAGAT	526546	527000	527050	526998	-1	GL501524	Mdes008173	520302	531047	None	7555	255	70320	No_or_no_constitutive_exon
TTATATTTTCTAAGGTCAATGGAGAGAGAAAAATTCATCGGGAAATCAAGGC	834080	834174	834224	834172	-1	GL501524	Mdes008217	832426	834394	None	7555	255	70320	No_or_no_constitutive_exon
TTATAATTCACAGTCGTCCTCGTTTTTATTTCCCGGCATGGGTCATGAAGAG	884991	885123	885173	885121	-1	GL501533	Mdes008426	884991	885727	None	7555	255	70320	No_or_no_constitutive_exon
TTATAAATTTTAATTGTTATTTTTCTTTTTTCATTTGCTTATGTGGGCAGCT	541171	541795	541121	541173	1	GL502593	Mdes008723	538309	551844	None	7555	255	70320	No_or_no_constitutive_exon
CATCATTTGCATTCACACAAGTGAAATTGAGTCGTTCGGGTGAATGAAAGAA	595653	595838	595888	595836	-1	GL502593	Mdes008733	595653	595940	None	7555	255	70320	No_or_no_constitutive_exon
CATTTGAGTGAATTTTAATTTGAATTGAAATATTTTCGGGTAAAAAATAGGC	132370	132916	132320	132372	1	GL501427	Mdes008774	131758	134106	None	7555	255	70320	No_or_no_constitutive_exon
CAAAATGCTAAATGACAACAGTGAATAGCACCAATTGTTTTGGGTCAAAGCA	344297	344331	344247	344299	1	GL501484	Mdes008902	344073	344331	None	7555	255	70320	No_or_no_constitutive_exon
TAATCAGGTTTTCGTTTGGGGCTTTAACATTGTTTGGTGTGGGGTAACAGGT	667406	667738	667788	667736	-1	GL501440	Mdes009045	663198	671553	None	7555	255	70320	No_or_no_constitutive_exon
GTTGTTTAGATTTGTGTATAGCATAACGGTAGAATGGGCGAATGAACGAGAA	67523	67590	67473	67525	1	GL501539	Mdes009068	67144	67590	None	7555	255	70320	No_or_no_constitutive_exon
TTTTCTTTTTTTTAATTGAATTTTTTCAACATTTTTTATGGGTGAAATAGCC	191513	191654	191704	191652	-1	GL501539	Mdes009078	186811	197595	None	7555	255	70320	Yes
TCCTCTCTTTCTCTCTCTCTCTCTCTGTTTTTCTTTCATTGGGATAATAGCT	242583	242759	242809	242757	-1	GL501539	Mdes009085	239501	248306	None	7555	255	70320	No_or_no_constitutive_exon
ACTTTAAAAAACGAAAAAGAAAAATTAAATGATTCCACGGGTGAAATCAGAC	404538	404675	404725	404673	-1	GL501531	Mdes009141	403402	407257	None	7555	255	70320	No_or_no_constitutive_exon
GGTGGGTGACGGTGAAACGGTTGAATTCGATGTCGTATTGGGCGATAAAGGT	495492	495633	495683	495631	-1	GL501531	Mdes009157	494161	499349	None	7555	255	70320	No_or_no_constitutive_exon
TTCGAATTCGAATTGATATTCAAATAAATCAAATTTTATTCGGGTGATAGGA	708340	708807	708857	708805	-1	GL502710	Mdes009288	704611	709872	None	7555	255	70320	No_or_no_constitutive_exon
GTACGAAATAAAAAAAAATAAATTCGGATTTTGCCATTTGGTGAGGGAAGAC	388749	388843	388699	388751	1	GL502475	Mdes009321	386512	391261	None	7555	255	70320	No_or_no_constitutive_exon
GTGTTTTTGTACATGAATTATTAGTTGGTAAACACCGTTCCGGGGCAAAGAT	58807	58973	58757	58809	1	GL501415	Mdes009343	52660	59461	None	7555	255	70320	No_or_no_constitutive_exon
GTGAAATTCAATGCATATCGATCAAAGCTCTCAACGAATGGGATTCAAAGCA	512161	512545	512111	512163	1	GL502671	Mdes009540	510277	513656	None	7555	255	70320	No_or_no_constitutive_exon
AATCTTTATTGCATTTAATAAATTACATTACGATCATTGTTGGGGCGCAGGT	301063	301212	301013	301065	1	GL501521	Mdes009578	299200	302791	None	7555	255	70320	No_or_no_constitutive_exon
ATTCTACACATTCAATTGAAAAACTTCTTCCTCTTTCCCATGGGAATCAGAT	330549	330772	330822	330770	-1	GL502812	Mdes009605	329836	344925	None	7555	255	70320	No_or_no_constitutive_exon
AAATCATTGATTTTGAAATCTTCAAATTAAAATGACACACCGGGTAAAAGCA	27484	27501	27434	27486	1	GL501409	Mdes009630	26665	27501	None	7555	255	70320	No_or_no_constitutive_exon
CACCCATATGTATGGGTTATTCATGACTATTTTATGCATATATAGGGTAGGC	242960	243273	242910	242962	1	GL501497	Mdes009691	242745	243273	None	7555	255	70320	No_or_no_constitutive_exon
ATATTCTTCTAATGGATTAATCTTCATTTTTTTTTTTTTTTGCGGGAAAGAT	19502	19523	19573	19521	-1	GL501512	Mdes009726	8472	21238	None	7555	255	70320	Yes
TCATATTATTCTAATGAATTAATCTTCATTTTTTTTTTTTTGCGGGAAAGAT	10205	10226	10276	10224	-1	GL501512	Mdes009726	8472	21238	None	7555	255	70320	Yes
TCAATTAATTTTATTGTGATATTAATTTGTTTAGGCTTACTTATGGGGAGGA	18920	18957	19007	18955	-1	GL501512	Mdes009726	8472	21238	None	7555	255	70320	No_or_no_constitutive_exon
GTTATGTTGCCTATCAATATTATCGAGCCAAAAATTGGGTCGTTAAAAAGTG	144454	144480	144404	144456	1	GL501419	Mdes009782	143869	144894	None	7555	255	70320	No_or_no_constitutive_exon
TTTTTTTTTTTTTGTAAATGTGAATGCATTGCAACGGGCAAACCAAATAGAC	468100	468539	468050	468102	1	GL501419	Mdes009794	464340	471347	None	7555	255	70320	No_or_no_constitutive_exon
ATATGAATAGATTTGCTCATCATCAGCAAAATTTTTATACTTGGGAGCAGTT	469654	469964	469604	469656	1	GL502731	Mdes009831	469123	469964	None	7555	255	70320	No_or_no_constitutive_exon
CAAGTGCATGTCTTTATGAATTAAAACATTAAAATGGGTCAAGGTAACAGCC	109658	109727	109608	109660	1	GL501428	Mdes009854	107237	117809	None	7555	255	70320	No_or_no_constitutive_exon
AAATCTTGAACATCTATCGAATGCTTTTGTACTTATATTCATTGGGATAGGA	180690	180838	180640	180692	1	GL501742	Mdes009911	180607	180838	None	7555	255	70320	No_or_no_constitutive_exon
TATTTAATATTTTGTTTGTTAATTTTGTCTTTATTTTTTCGGGATACTAGGC	522191	524137	524187	524135	-1	GL501742	Mdes009930	516368	527761	None	7555	255	70320	No_or_no_constitutive_exon
AATTTAAGCATAAATCAATTTTAATAATTTTCTTCTCCGTGGGTATATAGCT	257959	258191	258241	258189	-1	GL501530	Mdes009969	252224	261528	None	7555	255	70320	Yes
GAACGCGAAAAATTTTAAGAATACATATTTTTTTTTTTAACGGGGCGAAGCA	507293	508436	508486	508434	-1	GL501530	Mdes009997	503065	509992	None	7555	255	70320	No_or_no_constitutive_exon
AAATCATATCGGAAAAAAATAAAAAATCATATTGTATGGGGAATATGCAGTT	76864	77009	76814	76866	1	GL501489	Mdes010554	75867	87164	None	7555	255	70320	No_or_no_constitutive_exon
AAATATTTATATGATAAATTTTTCGAATTCGAATTGCCCCATGGGAACAGGC	192608	193352	192558	192610	1	GL501489	Mdes010559	191355	193352	None	7555	255	70320	No_or_no_constitutive_exon
TTTATCCTTCTAGTTTCCTTATTTTTTTGAAGAAGAAGAGGGAAAAGCAGGT	359668	359819	359869	359817	-1	GL501430	Mdes010645	359668	360180	None	7555	255	70320	No_or_no_constitutive_exon
CATTTTTGGCTAATCTAATGTTTCCGAATATTCGGGGGAAAAAAATGTAGCT	188328	188567	188617	188565	-1	GL501423	Mdes010730	187251	193981	None	7555	255	70320	No_or_no_constitutive_exon
CCTAAATTACAACGCAAAGTCAAAATCAATGATACTAAAATGGGCCAAAGAC	110522	110875	110925	110873	-1	GL501439	Mdes010835	109812	116472	None	7555	255	70320	Yes
ACATGTATGGACAAATGAATATTTCTAATTTGGATTCTCTTCGGGGGCAGGT	106218	107620	107670	107618	-1	GL501701	Mdes010877	106218	109375	None	7555	255	70320	No_or_no_constitutive_exon
AAAGAAATGGAAGAAAAATTATTATTTTTTTTTTAGATTTACACTGGGAGAG	250126	250180	250230	250178	-1	GL501565	Mdes010910	250126	250924	None	7555	255	70320	No_or_no_constitutive_exon
ATCAACGGATTTACGTATTGAGAATATTTCTAGTGTGAATATATCGGGAGAA	263793	264366	264416	264364	-1	GL503022	Mdes010976	263446	264421	None	7555	255	70320	No_or_no_constitutive_exon
CGAGTATATTACCCGATGCGACAGGAATTTTCTTTAAAATTTGGGAACAGTT	11745	11946	11996	11944	-1	GL501462	Mdes010989	11461	12051	None	7555	255	70320	No_or_no_constitutive_exon
ATTCTTTTTCCTGTTTTTTTTCTTTTTACTTTCAATTTGGGAAAAAATAGCT	231642	232057	231592	231644	1	GL501425	Mdes011032	225732	232057	None	7555	255	70320	No_or_no_constitutive_exon
TTTAAACATTCACATGTAAATTTTAAATTTTTTTGACTTGGGAATTGCAGGT	41261	41708	41758	41706	-1	GL501534	Mdes011055	41261	46144	None	7555	255	70320	No_or_no_constitutive_exon
TCGGCAAAATGGATCAGGTTATCAACGTTGTTCAAATTTCTCATGGGAAGCG	72690	72812	72862	72810	-1	GL501457	Mdes011235	71038	74014	None	7555	255	70320	No_or_no_constitutive_exon
CGGCACAAAAAAAAAATCACTACAATGAATCGACCATTCTGGGACGATAGAT	98243	98438	98488	98436	-1	GL501988	Mdes011254	96175	113663	None	7555	255	70320	Yes
ATTCACTAATATATTTATTTAACACTTTTGTGTCCATCAATGGGCAATAGGC	63765	64737	64787	64735	-1	GL501639	Mdes011290	63501	66150	None	7555	255	70320	No_or_no_constitutive_exon
TGAAATCATTTCGTTAGCTATACGATATGTAAAGGACGGGAAACCGCAAGAA	125399	125908	125349	125401	1	GL502842	Mdes011334	124229	126382	None	7555	255	70320	No_or_no_constitutive_exon
TGAGCGTTGTAAAATGGAGAACCAAAAACGTAAAACGGGAAGTCAAATAGGT	192834	192972	193022	192970	-1	GL502842	Mdes011337	192834	193087	None	7555	255	70320	No_or_no_constitutive_exon
GTTTGGGAATCGGTCGCTTAACGTTCATTTTATCTCTTTTTCGGGTAAAGTC	217249	217354	217199	217251	1	GL501468	Mdes011519	216607	225161	None	7555	255	70320	No_or_no_constitutive_exon
TATTTAATAAATATATTGATATATTGCTTGAATTCGGGGAAAAAATGGAGAA	222727	222833	222677	222729	1	GL501468	Mdes011519	216607	225161	None	7555	255	70320	No_or_no_constitutive_exon
TCCCAAAATGATTATAAATTTCATAATTAATTTTTTAATGGGAAATACAGAT	224289	224432	224239	224291	1	GL501435	Mdes011545	223196	224968	None	7555	255	70320	No_or_no_constitutive_exon
TAAAAAATGGTCATTGTTTTTTTTTCCAAAATTATTTTTGGGTATAATAGAG	66865	67097	66815	66867	1	GL502269	Mdes011618	65400	67176	None	7555	255	70320	No_or_no_constitutive_exon
TTGGCGAATATATGTTAAAACGAGCGACAGGAACTAGATGGGCAGCAAAGAA	16495	17173	16445	16497	1	GL501628	Mdes011726	15261	17173	None	7555	255	70320	No_or_no_constitutive_exon
TATAGATCAGGTAAAGTAACCGCGGGGAATGGATCTTCTAATAACGGGAGTA	70995	71063	71113	71061	-1	GL501966	Mdes011805	70474	71998	None	7555	255	70320	No_or_no_constitutive_exon
AGTTTAGGGAGTGCAGTGGCTTCAACGCCTATAGATGTAATACGGGTAAGTC	48102	48120	48052	48104	1	GL501782	Mdes011834	45904	48120	None	7555	255	70320	No_or_no_constitutive_exon
AAATCGATTCCAACGATTTTATTCTTGATCCTCTTGACGGGCTGGGTGAGAA	5065	5303	5353	5301	-1	GL501441	Mdes011858	428	7534	None	7555	255	70320	No_or_no_constitutive_exon
TTAATTAATATTTGGTTTTGTACGGTGCGTTGCAGATGGGATGAGAACAGTT	83923	83932	83873	83925	1	GL501426	Mdes011936	83186	84341	None	7555	255	70320	No_or_no_constitutive_exon
ATATTATTCTAATGAATTAATCTTCATTTTTTTTTTTTTTTGCGGGAAAGAT	3862	3883	3812	3864	1	GL501513	Mdes011946	296	12203	None	7555	255	70320	Yes
TATTATTCTAATGAATTAATCTTCATTTTTCTTTATTTTTTGCGGGAAAGAT	11149	11170	11099	11151	1	GL501513	Mdes011946	296	12203	None	7555	255	70320	Yes
ATTAATTTTATTGTGATATTAATTTGTTTAGGCTTACTTATGGGGCGGAGCA	11724	11758	11674	11726	1	GL501513	Mdes011946	296	12203	None	7555	255	70320	No_or_no_constitutive_exon
TTATTTACGATTTGACTATATATTTTTTTCTTTTTTTCTTTGGGACACAGGT	90193	90381	90143	90195	1	GL501513	Mdes011957	88959	91229	None	7555	255	70320	No_or_no_constitutive_exon
GGAAACGACATGCCCTATTAGTAAAAATGAGTCATATTTTGGGTTTGGAGGG	115591	115841	115541	115593	1	GL501998	Mdes011985	115342	115841	None	7555	255	70320	No_or_no_constitutive_exon
CCCCTGGCTACGTCGCTGCGTCCACCACAGAATCAAAACAATGCGGGAAGTT	57144	58104	58154	58102	-1	GL501813	Mdes018334	56699	59897	None	7555	255	70320	No_or_no_constitutive_exon
TCTACATTATTCCCTTCTGTTTCATCCATTCAATTATGATGGGAATATAGTG	12821	12901	12951	12899	-1	GL502346	Mdes012132	11150	19676	None	7555	255	70320	Yes
TCAGTCCATACATGAATTCAGTCCATCGGTTGGTCCTGGGTATAAAATAGAT	17792	17938	17742	17794	1	GL502289	Mdes012164	17209	17938	None	7555	255	70320	No_or_no_constitutive_exon
TCTACACAATTGGTAGTGTGCACTATATTTAAAAAATGGTGGGATCAAAGAA	103609	103716	103766	103714	-1	GL502292	Mdes012173	101105	104272	None	7555	255	70320	No_or_no_constitutive_exon
CATTTTTTTTCTTCTGTTTTGCCCTTCTTTTTCCGGTTTTGGGTAATTAGAC	1615	1784	1834	1782	-1	GL502339	Mdes012239	58	3091	None	7555	255	70320	No_or_no_constitutive_exon
AAATATCTTCAATGGGACTTAGCCATGCAGCATTAACAGCGGGTGAGCAGGC	21210	21620	21670	21618	-1	GL502321	Mdes012353	21210	22614	None	7555	255	70320	No_or_no_constitutive_exon
TAAACTTAGCCATTTACAAAGAGTCGCATGCCTGGCGGCAACGGGTGCAGCA	15194	16435	15144	15196	1	GL502285	Mdes018611	14001	16435	None	7555	255	70320	No_or_no_constitutive_exon
ATTCAAGTAGTTCATTGTTTTTGTTATTTTCATTTGTTTGGGTTGAACAGAA	43458	43766	43408	43460	1	GL502390	Mdes012639	42963	45215	None	7555	255	70320	No_or_no_constitutive_exon
TTTTGTAAATCTTTATCTAATTGATGGTTGATTTCTGTTCTGGGGAATAGTA	59497	59785	59447	59499	1	GL502347	Mdes012656	58755	61803	None	7555	255	70320	No_or_no_constitutive_exon
AGCCAATATAACATTATTATCAATTATTTTTGAAATTCATTTGGGAACAGGA	49166	49314	49364	49312	-1	GL502297	Mdes012674	48897	52125	None	7555	255	70320	No_or_no_constitutive_exon
TGAATTGATCAAAGGATTGGAGGATTTGAAAGTTGATCTGGGAATTACAGAT	73824	74050	74100	74048	-1	GL502388	Mdes019273	72780	74397	None	7555	255	70320	No_or_no_constitutive_exon
TCATTTTGAACCATTTTTAATGGCATATTATTTGATCAATGGGATTGCAGAA	63272	64005	63222	63274	1	GL502300	Mdes012705	59815	64868	None	7555	255	70320	No_or_no_constitutive_exon
GATAAAATAATCAGTTATCGTCTCAAAACCGTAACTTTTGGGACTAGTAGTG	33586	33628	33678	33626	-1	GL502472	Mdes012778	33586	36216	None	7555	255	70320	No_or_no_constitutive_exon
AGTTAGAATGATCAGTAAGTTGATCGGGAATGGGGGGGGGGGGGTTGGAGAA	33208	33308	33158	33210	1	GL501466	Mdes012985	33031	33922	None	7555	255	70320	No_or_no_constitutive_exon
TTTGGATTAACGATGTGATCCTCATGATTGGCCACTCCACTCAGGGACAGAA	20022	20164	20214	20162	-1	GL502525	Mdes013182	20022	20365	None	7555	255	70320	No_or_no_constitutive_exon
TGGAGTCACTTGACTGCTTCAATTGATTATTTTTTTATTTTGCGGGACAGAT	33077	33240	33027	33079	1	GL502537	Mdes013262	32929	33908	None	7555	255	70320	No_or_no_constitutive_exon
GCCAAAACAGGAAAATGAAATTGATGAAAAAACTTTTTTGGGCGAGGCAGAG	23372	23743	23793	23741	-1	GL502559	Mdes017983	23263	27108	None	7555	255	70320	No_or_no_constitutive_exon
AATTAAATGAAATGTTGGCTCAGGCTGGTATGGAATTGGGTAAATGGAAGAC	5120	5357	5070	5122	1	GL502516	Mdes019434	3788	5419	None	7555	255	70320	No_or_no_constitutive_exon
ATTGATTCAAGTCGTATGAAATTGTGGTTGGAACAGGGGAAAACACCAAGGA	17177	17295	17127	17179	1	GL502882	Mdes018210	12633	17295	None	7555	255	70320	No_or_no_constitutive_exon
GAAACCAATCACTATTATGGGGATAATCTGTCACAAGGGGGGGGGTGAAGTG	14243	14335	14385	14333	-1	GL502538	Mdes013429	14243	14819	None	7555	255	70320	No_or_no_constitutive_exon
GACAGCACAATTTGAGTCACTGAAACTCTTTGCGTGGGTGACATTGAAAGAA	6946	7440	7490	7438	-1	GL502591	Mdes019511	6946	9518	None	7555	255	70320	No_or_no_constitutive_exon
TCCCAAAATGATTATAAATTTCATAATTAATTTTTTAATGGGAAATACAGAT	1642	1785	1835	1783	-1	GL502153	Mdes013669	1199	2257	None	7555	255	70320	No_or_no_constitutive_exon
TCCGAAGTTCAAATCCCTCATTTGAGGTTCCATGAAACAGGGTGGTATAGGC	7057	7210	7007	7059	1	GL502209	Mdes013795	6883	7210	None	7555	255	70320	No_or_no_constitutive_exon
ATACAAATCCAAACGACACAACTATATTATTAAGTGCAATAACGGGTAAGGC	2305	2322	2255	2307	1	GL502844	Mdes019651	52	2322	None	7555	255	70320	No_or_no_constitutive_exon
GAAATTCCTCTTAGTTTGGCCTGTACAGTAATTGCATTTTCAAGGGGAAGGG	5980	6324	6374	6322	-1	AEGA01020322	Mdes013825	5980	6447	None	7555	255	70320	No_or_no_constitutive_exon
TGAAATTGCTAAATTTCCAGCAACGAAATACGCTAAATATTGGGTAAAAGAG	310	415	465	413	-1	AEGA01024438	Mdes019369	310	898	None	7555	255	70320	No_or_no_constitutive_exon
AATATAATGGAATTATTGTTTTGATTGATTTTTATTGATTATGGGGTTAGAT	233	773	183	235	1	AEGA01012837	Mdes013898	0	1242	None	7555	255	70320	No_or_no_constitutive_exon
AAGAAATACGAGCGGAGTTAAACCAATTTCTCAATTTTCTTAGGGTTAAGGA	2481	2594	2644	2592	-1	AEGA01022356	Mdes014044	1312	5840	None	7555	255	70320	No_or_no_constitutive_exon
CCGGATTTTTTGAAAGTGATTGACAATGAAATGATATTATTTGGGAATAGGT	4312	4423	4473	4421	-1	AEGA01022177	Mdes014142	3457	5392	None	7555	255	70320	No_or_no_constitutive_exon
ATTCCAAAGCAACTGAGAAACACACAGCAACCTTACACGGGCAAAGTCAGAC	2380	2420	2470	2418	-1	GL502237	Mdes014166	2378	3757	None	7555	255	70320	No_or_no_constitutive_exon
ATTAAATTTCATTTTAAAATTACAATTTGTTTAGGCTTACGTATGGGGAGGA	2430	2467	2517	2465	-1	AEGA01014705	Mdes014177	1293	4466	None	7555	255	70320	No_or_no_constitutive_exon
TAAATTACATATTTAATACAAAAATATCATCATTTTCATGGGTGTACAAGGA	4033	4286	4336	4284	-1	AEGA01023010	Mdes014222	127	5073	None	7555	255	70320	No_or_no_constitutive_exon
TTTACGTTGATGATTGGCTACCATCATTCGATAACATTGAACGGGCAAAGGT	2375	2567	2617	2565	-1	AEGA01025691	Mdes014230	941	4974	None	7555	255	70320	No_or_no_constitutive_exon
TCCATTTCCATCATGTTTCATATCATTTATCTAAATTTATTACGGGGCAGAC	3490	4023	3440	3492	1	AEGA01024470	Mdes014251	3199	4778	None	7555	255	70320	No_or_no_constitutive_exon
TTTTCTTGATTTTTTTTCTCGATTTTTCATTAATAAAACTGGGATAATAGTC	3367	3411	3461	3409	-1	AEGA01025942	Mdes014572	2848	4002	None	7555	255	70320	No_or_no_constitutive_exon
TTGCTGACTCATGCATTATGAAAACTTTGACTTCTTTATTGGGATCACAGCC	3359	3549	3309	3361	1	AEGA01022620	Mdes014624	333	3926	None	7555	255	70320	No_or_no_constitutive_exon
CGAATTTTTTATCAAATATTTTTATTCTGATTTGAATATGGGGCATGTAGTT	1085	1268	1318	1266	-1	AEGA01023558	Mdes014720	1085	2872	None	7555	255	70320	No_or_no_constitutive_exon
TGCTACACAGCGCGTATAGCAAAACACTACAAGTAAACTGGGGTGTGCAGTG	2987	3136	2937	2989	1	AEGA01018147	Mdes014744	2680	3136	None	7555	255	70320	No_or_no_constitutive_exon
AACAACTGGATCCAATAAAGTTCAAATGATTCAAATTGGAAAGGGTTGAGAA	3094	3258	3308	3256	-1	GL502825	Mdes014752	3094	3421	None	7555	255	70320	No_or_no_constitutive_exon
TGAGCGTTGTAAAATGGGGAACCAAAAACGTAAAACGGGAAGTCAAATAGGT	418	555	605	553	-1	GL503106	Mdes014807	418	670	None	7555	255	70320	No_or_no_constitutive_exon
TTACATTTTTGCTTGTTTTTTTTTTAACGAATAGGACCCAAGATGGGAAGAA	809	845	895	843	-1	AEGA01017321	Mdes014871	573	2066	None	7555	255	70320	No_or_no_constitutive_exon
TTTTTGTTCATTGTTTTATTGTTTTATTGTTCTGATTCATGGGCGATTAGGA	1041	1151	991	1043	1	AEGA01023031	Mdes014981	68	1888	None	7555	255	70320	No_or_no_constitutive_exon
TCAATTCAGGAAATAGGTGCTGTTGAATTAACTCGATTCTGGGATTGTAGGG	93	447	43	95	1	AEGA01022196	Mdes015341	0	1782	None	7555	255	70320	No_or_no_constitutive_exon
CTAATGAATTAATCTTTATTTTTATATTTTTTTTTTTTTTTGCTGGGAAGAT	672	693	743	691	-1	AEGA01012203	Mdes015362	34	1562	None	7555	255	70320	No_or_no_constitutive_exon
TCACACAAAACGTGTGAGAGGCATTTGAAATGGTTTGATTTTGGGAACAGTT	945	1019	895	947	1	AEGA01002406	Mdes015550	138	1672	None	7555	255	70320	No_or_no_constitutive_exon
ATTTTGTTCGACGCGGTCACGAATCGCACTATAATTTGGACGATTGGGAGCT	559	570	509	561	1	AEGA01002522	Mdes015614	67	570	None	7555	255	70320	No_or_no_constitutive_exon
ATGCGATCAAATGTTCTAATTAATTAATGTGTGAATATTTCGGGTGACAGCA	372	466	516	464	-1	AEGA01010954	Mdes015698	372	1256	None	7555	255	70320	No_or_no_constitutive_exon
TGGGAAGGTACAAAGAATTTGGGATCATGTGTATCGGATAAACGGGTAAGGT	832	1177	782	834	1	AEGA01007661	Mdes015965	3	1177	None	7555	255	70320	No_or_no_constitutive_exon
CCAATGATTTCGAAAAATTCTAAAACTAATTCTTATTCAATTGGGAACAGGG	0	645	695	643	-1	AEGA01005782	Mdes015979	0	800	None	7555	255	70320	No_or_no_constitutive_exon
AATTTCGATTTTACATAGTGGCAATGCTGGTTAAACCTCCTGGAGGGTAGCT	869	996	819	871	1	AEGA01002709	Mdes016164	452	996	None	7555	255	70320	No_or_no_constitutive_exon
TTCTATGTTTAATTTGTTAGGGAATAGATCTCGATATTGATTTAGGGGAGAA	43	150	200	148	-1	AEGA01021154	Mdes016304	43	392	None	7555	255	70320	No_or_no_constitutive_exon
AAAATCGTGGAAGGAAATTGAGAGGGTAAAGTAGGAATTCGTTGGGTAAGAG	371	405	321	373	1	AEGA01016640	Mdes016472	215	405	None	7555	255	70320	No_or_no_constitutive_exon
CCAAGCGCGGTAATGTCGGCGGTGCCGATGTCTCCCGTGAGGGTGTACAGCG	11	457	507	455	-1	AEGA01034217	Mdes016774	11	688	None	7555	255	70320	No_or_no_constitutive_exon
AAATTCTCCTTAGTTTGGCCTGTACAGAAATCGCATTTTTAAGGGGGAAGGG	90	432	482	430	-1	AEGA01032702	Mdes017011	90	555	None	7555	255	70320	No_or_no_constitutive_exon
GAGAGGAGGTGTGTGTTTGATGGAGAATATGTGTGTTTAAGAGAGGGGAGGT	500	581	450	502	1	AEGA01011466	Mdes017128	214	581	None	7555	255	70320	No_or_no_constitutive_exon
TATCAGAAATGATCCACTGAGTAATAGTTAATATGCGTTTGGGTCGAGAGAT	428	509	378	430	1	AEGA01012140	Mdes017266	254	509	None	7555	255	70320	No_or_no_constitutive_exon
TGAGCGTTGTAAAATGGGGAACCAAAAACGTAAAACGGGAAGTCAAATAGGT	0	118	168	116	-1	AEGA01002664	Mdes017350	0	233	None	7555	255	70320	No_or_no_constitutive_exon
