# Supplementary material for: Widespread Separation of the Polypyrimidine Tract From 3′ AG by G Tracts in Association With Alternative Exons in Metazoa and Plants
Source: Front Genet. 2019 Jan 14;9:741. doi: 10.3389/fgene.2018.00741 (PMC6339879; doi:10.3389/fgene.2018.00741)
Supplement: DATA FILE S2 — Sequences of REPAG 3′ SS from each species of metazoa, plants and protists. [file Data_Sheet_2.zip › Supplementary data 2/Metazoa_Release38_drosophila_erecta.txt]

REPA_GGG_Sequence	Exon_Start	Exon_End	Pos_-50	Pos_+2	Strand	Chromosome	GeneID	Gene_Start	Gene_End	Gene_Name	Number_of_REPAs	Number_of_REPAs_has_GGG	Number_of_Intron(Intra_genic_Region)	Upstream_Constitutive_Exon
TTTCCCGCGGAGCTAATGCATTTCACCATTTCCACATGCCTCGGGAAAAGCG	1250420	1250543	1250370	1250422	1	scaffold_4929	FBgn0116911	1250053	1251081	Dere\GG24781	1886	119	46228	No_or_no_constitutive_exon
GACGGTCTAATCACTTGAAGTACTCATTTCAAATACTCACTGGGTGACAGAA	1250599	1250678	1250549	1250601	1	scaffold_4929	FBgn0116911	1250053	1251081	Dere\GG24781	1886	119	46228	No_or_no_constitutive_exon
AGTGGTAGTCTCGGCAACACGTTGATATCGGGTGAAATGTGAGGGCTCAGAA	2075652	2076378	2075602	2075654	1	scaffold_4929	FBgn0116954	2055839	2078156	Dere\GG24824	1886	119	46228	No_or_no_constitutive_exon
GATTTATAGCGACTCTAACCGTGGCTGTTTGTTTCTTTTTGGGATTACAGCT	3119262	3119458	3119508	3119456	-1	scaffold_4929	FBgn0116592	3117106	3188618	Dere\GG24460	1886	119	46228	Yes
TGCTTACACTACTTACTTTTTGTACTTCTCGCTTTATGTGGGGCACACAGAG	6833882	6834144	6833832	6833884	1	scaffold_4929	FBgn0117271	6814648	6837491	Dere\GG25146	1886	119	46228	Yes
CGCCCACACCTCGAAACCACACACAATCCCATATGCTGGTTGGGATACAGCA	8748566	8748719	8748516	8748568	1	scaffold_4929	FBgn0117387	8731537	8751965	Dere\GG25266	1886	119	46228	No_or_no_constitutive_exon
AACAATCAGCAGACCATCTGCCAAGCAAGACAAACTCAATTGGGCAATAGGA	10029388	10029903	10029338	10029390	1	scaffold_4929	FBgn0117467	10017716	10035347	Dere\GG25346	1886	119	46228	No_or_no_constitutive_exon
AGTGTGGTTCGCTTGAAAAAAACGTAACTTAGTTTAAAGTTCAGGGGCAGGA	10071917	10072114	10071867	10071919	1	scaffold_4929	FBgn0278436	10061883	10072114	Dere\GG27131	1886	119	46228	No_or_no_constitutive_exon
GCCCAAAATTCATAGGCCACATGTTTCCGATTTATTTTTGGGGAAAGCAGCC	11500120	11500663	11500713	11500661	-1	scaffold_4929	FBgn0116042	11499823	11501316	Dere\GG23903	1886	119	46228	No_or_no_constitutive_exon
TTTAAAACGACAAATAAAATCCCATCCAGGTTCTTCGAACATGGGTCAAGAT	12229728	12229835	12229885	12229833	-1	scaffold_4929	FBgn0115960	12229077	12235385	Dere\GG23821	1886	119	46228	No_or_no_constitutive_exon
CTATGCGAACGGAGAACTAATGGATCTTTTGGGGCTTATGGGGGCTGCAGGA	13586182	13586316	13586132	13586184	1	scaffold_4929	FBgn0277906	13585880	13588182	Dere\GG26601	1886	119	46228	No_or_no_constitutive_exon
GCCATCCCGAACAGCCACCCCACCACCCAGAGTAACACCACCAAGGGCAGCA	16563837	16564074	16564124	16564072	-1	scaffold_4929	FBgn0115666	16562991	16604148	Dere\GG23520	1886	119	46228	No_or_no_constitutive_exon
AGGAACCGGGGCAGCAGCTGGGGCAGCAGCTGGAGGAGCAACCGGGGGAGCA	17253369	17253588	17253319	17253371	1	scaffold_4929	FBgn0102845	17252356	17254040	Dere\GG10537	1886	119	46228	No_or_no_constitutive_exon
CGCCCTTCTACTCCACATCCACCTGCTCTTCCTGCTTGGGATAACTGAAGTA	17848850	17848988	17848800	17848852	1	scaffold_4929	FBgn0102918	17848301	17851359	Dere\GG10610	1886	119	46228	No_or_no_constitutive_exon
CACCCAAATTTGTCACACGAACAAAGAGTATATTCCGAGTGCGGGTGCAGGT	17879617	17879728	17879778	17879726	-1	scaffold_4929	FBgn0115537	17875868	17903624	Dere\GG23389	1886	119	46228	No_or_no_constitutive_exon
AAAATCGAATTCGTTAGCCATTCTCTACCTGTTTCAATGGGAAAAGATAGGC	19305418	19305628	19305678	19305626	-1	scaffold_4929	FBgn0278396	19305418	19305727	Dere\GG27091	1886	119	46228	No_or_no_constitutive_exon
GTCTAGTCGTCGTCTGTGGAACGCCAGCTCCGCTCTGCCAGGAGCGGGAGAC	20315490	20315713	20315440	20315492	1	scaffold_4929	FBgn0103135	20292701	20349669	Dere\GG10830	1886	119	46228	No_or_no_constitutive_exon
TTGATTGTTTTGTTTCGCTAACTCCTATAATGATAAATATTTGAGGGCAGAA	318096	318191	318241	318189	-1	scaffold_4784	FBgn0106924	317166	320024	Dere\GG14668	1886	119	46228	Yes
AAGCTCTGCAGCTTGGATAACCCATTGATTTTTTTCCCGTGGGGAACCAGCG	1741233	1741831	1741183	1741235	1	scaffold_4784	FBgn0107076	1740875	1743828	Dere\GG14821	1886	119	46228	Yes
CTTCCCCTCCAACTTATGCTTAATGTAACTCATTCTATTTCGGGCGACAGCT	1865104	1865260	1865310	1865258	-1	scaffold_4784	FBgn0106807	1864251	1870751	Dere\GG14549	1886	119	46228	Yes
AGCGGGTGCGGGTACGGGAGCGGGAGCGGGAGCATCAGTCACGGGATCAGGA	2954678	2955475	2954628	2954680	1	scaffold_4784	FBgn0107144	2924956	2981345	Dere\GG14890	1886	119	46228	No_or_no_constitutive_exon
ATTGAAATTAATAAAAATAAATCGAAAATAATCGCAATTGGCGCGGGCAGGC	4898251	4898536	4898201	4898253	1	scaffold_4784	FBgn0107289	4872203	4906143	Dere\GG15035	1886	119	46228	Yes
CACAACTATAGAACAAGGGTTGACTGCTCTACGTATGGGTGAAAAACAAGTT	5480152	5480276	5480102	5480154	1	scaffold_4784	FBgn0278033	5465556	5480276	Dere\GG26728	1886	119	46228	No_or_no_constitutive_exon
ATGTGAAAAACAGACAATTAATTTGCTTTGCAGCGCAAAGGGGACACCAGAG	5807688	5807969	5807638	5807690	1	scaffold_4784	FBgn0107353	5804497	5807969	Dere\GG15100	1886	119	46228	No_or_no_constitutive_exon
CGGGCCCGGGAAAGCGGGGAAAGTGGGGAAACTGGGGGAAATCCGAAAAGGG	6578656	6578659	6578606	6578658	1	scaffold_4784	FBgn0277805	6577572	6593254	Dere\GG26500	1886	119	46228	No_or_no_constitutive_exon
TACTCGTTTTGTGGAGCGGCGATGATCTGCTGCTCCTGGACGGGAGGCAGGT	7185404	7185419	7185469	7185417	-1	scaffold_4784	FBgn0277917	7185404	7185997	Dere\GG26612	1886	119	46228	No_or_no_constitutive_exon
TTCAGTTCTCCAGCAAAATCACTGCCTTTCACGACAGGGAGAGCCTAGAGCC	9283575	9283579	9283525	9283577	1	scaffold_4784	FBgn0107603	9271411	9284909	Dere\GG15351	1886	119	46228	No_or_no_constitutive_exon
CCAGTGCATCCGCTGAGCCAGGACCCCACGGCCGCTTGGAGGGAGATCAGCA	9656033	9656044	9655983	9656035	1	scaffold_4784	FBgn0107651	9643323	9662136	Dere\GG15400	1886	119	46228	No_or_no_constitutive_exon
CCTGACGTCAAAAGCTAACGTGAAGCAGTGCTATAAATGCGGGTTAACAGAT	11106266	11106655	11106705	11106653	-1	scaffold_4784	FBgn0278159	11106266	11106773	Dere\GG26854	1886	119	46228	No_or_no_constitutive_exon
GGTATCATCGTTTCGAATCATCGTTTTTCGTATCTTCTGGGGAACCGCAGTG	12359347	12359395	12359445	12359393	-1	scaffold_4784	FBgn0106100	12356786	12367821	Dere\GG13837	1886	119	46228	No_or_no_constitutive_exon
CATTCTGACCAGAGCACATAGCCGCACAAAGGAGCAAAACTAAAGGGCAGCA	13384584	13384595	13384645	13384593	-1	scaffold_4784	FBgn0106041	13368219	13393051	Dere\GG13778	1886	119	46228	No_or_no_constitutive_exon
TATCAATACGGATAAATATAAATAATAAAAATATCGATATATTGGGAAAGTA	13456785	13456787	13456735	13456787	1	scaffold_4784	FBgn0107890	13456453	13470822	Dere\GG15646	1886	119	46228	No_or_no_constitutive_exon
TGCCTCTTCTAATTTTTCAAACTTGAAATTGCTTTCTTTTCGGGCAGCAGAC	14643687	14644275	14643637	14643689	1	scaffold_4784	FBgn0107939	14636206	14707413	Dere\GG15695	1886	119	46228	No_or_no_constitutive_exon
ACAGCAGATAAAATGCATTAAAAAGTATGATTAACACGTATAAGGGTTAGGT	16072740	16073367	16072690	16072742	1	scaffold_4784	FBgn0108024	16071095	16076120	Dere\GG15784	1886	119	46228	No_or_no_constitutive_exon
ACACAAACCCGCGCAAACTCAAAAACAAAAAAAAAACGCTGGGAAAACAGCT	17059266	17059389	17059439	17059387	-1	scaffold_4784	FBgn0105847	17058711	17060690	Dere\GG13577	1886	119	46228	Yes
TACAAACGCTACTTGGCTCTTTAATAAGGACTTGCTGATTTCAGGGTAAGGA	17837742	17838281	17838331	17838279	-1	scaffold_4784	FBgn0105807	17837742	17839904	Dere\GG13536	1886	119	46228	No_or_no_constitutive_exon
CCAACAAAAATACCCGAAATGCAAAAAATAATGCCCCTAGGGAACTACAGCT	18110522	18110611	18110661	18110609	-1	scaffold_4784	FBgn0105786	18095321	18145849	Dere\GG13514	1886	119	46228	No_or_no_constitutive_exon
ATGGCTCCGATTGCCGGCTAGCTAATCCCTTGTTTATTTTGGGTGACAAGGA	20168394	20168861	20168344	20168396	1	scaffold_4784	FBgn0108353	20168130	20168861	Dere\GG16118	1886	119	46228	No_or_no_constitutive_exon
AATGGACGAAAAACTACATTTGTGCAGAATTGTAAAACCTTGGGATGCAGGT	20655084	20655473	20655523	20655471	-1	scaffold_4784	FBgn0105540	20651951	20655713	Dere\GG13268	1886	119	46228	No_or_no_constitutive_exon
TCCATTGCCTACGTCTTCCCCGCTCCATATGTGACCCATAGGTGGGTTAGTC	21618805	21619093	21618755	21618807	1	scaffold_4784	FBgn0108470	21618618	21620285	Dere\GG16235	1886	119	46228	No_or_no_constitutive_exon
CAGGCAGCCAGGTGGGATCGTACATCGTACATCTAATATGCGTGGGTAAGCC	272292	272420	272242	272294	1	scaffold_4845	FBgn0277510	268261	272420	Dere\GG26205	1886	119	46228	No_or_no_constitutive_exon
GCCTTGCTGATCGCCGATAGTAATGCCTCCCTCCCACGCAGGGGCAGCAGTA	3644661	3645081	3645131	3645079	-1	scaffold_4845	FBgn0113436	3643283	3645455	Dere\GG21256	1886	119	46228	No_or_no_constitutive_exon
AATGAAAAATCTCCTTCCATGTCGCACTTGCCAATGTTCGGGTCGAACAGAC	5189597	5189800	5189547	5189599	1	scaffold_4845	FBgn0113830	5165616	5191106	Dere\GG21652	1886	119	46228	No_or_no_constitutive_exon
GCCAAAGAAGAACAGTCAAGAAGAAATAGTGAAGATGATGGGATGATCAGGA	6791634	6791707	6791584	6791636	1	scaffold_4845	FBgn0113923	6791445	6792899	Dere\GG21745	1886	119	46228	No_or_no_constitutive_exon
ACACTGGCGTAGCTGAAATTGAATAGCTGTCCTGGGTTTTTGGGAAGCAGTT	6893956	6893963	6894013	6893961	-1	scaffold_4845	FBgn0113267	6889026	6910657	Dere\GG21084	1886	119	46228	No_or_no_constitutive_exon
AAAGTGAAGTACGAAAATGTGGCTAATCACCAAGACTTTTGGGTCGGCAGGT	9454814	9454969	9455019	9454967	-1	scaffold_4845	FBgn0113096	9452846	9458993	Dere\GG20912	1886	119	46228	Yes
CTGCCTGCCCGCCCGTGTCTCCAAATATGTGTGAATAATGTGGGGCACAGTA	10631572	10631616	10631522	10631574	1	scaffold_4845	FBgn0114218	10621874	10640612	Dere\GG22043	1886	119	46228	No_or_no_constitutive_exon
CAAAACCAATGTAAATCCAAAATTGATACCCTGTATTTTCATGGGGCTAGTT	11054544	11054645	11054494	11054546	1	scaffold_4845	FBgn0114252	11049140	11056527	Dere\GG22077	1886	119	46228	No_or_no_constitutive_exon
TCTCCATCCCTGGCTTACCCCACTCCCACCCCCTTTGTGGGGCAGGCCAGTT	12662362	12662372	12662312	12662364	1	scaffold_4845	FBgn0277829	12653045	12662372	Dere\GG26524	1886	119	46228	No_or_no_constitutive_exon
TTAGTTTTCTCTTCCAATTCGAATTCCAAACCGAAATCGAAATCGGGCAGGC	13021257	13021369	13021419	13021367	-1	scaffold_4845	FBgn0112833	13013375	13032878	Dere\GG20645	1886	119	46228	No_or_no_constitutive_exon
TGCCCCGCAAAAACACTTGACCCCTGCTGTTTGACCCGTCCAACGGGAAGGT	14205713	14210127	14205663	14205715	1	scaffold_4845	FBgn0114506	14158209	14212660	Dere\GG22334	1886	119	46228	No_or_no_constitutive_exon
TAAAAATTGTTATCTCTATTCGTATTTTTTCTCCACAACAGCGGGGTCAGCT	14916829	14917012	14916779	14916831	1	scaffold_4845	FBgn0114548	14916270	14917012	Dere\GG22376	1886	119	46228	No_or_no_constitutive_exon
CAACCAATCAAACAACAATGTCAACGTGGGACCCTGAACTTCGGGAGTAGAT	16032586	16032808	16032536	16032588	1	scaffold_4845	FBgn0114633	15992389	16067948	Dere\GG22462	1886	119	46228	No_or_no_constitutive_exon
CTGCAACTGCAATCGCTACCAAAACCAATGCCACTGTTACCCGGGAGCAGCC	16063835	16064029	16063785	16063837	1	scaffold_4845	FBgn0114633	15992389	16067948	Dere\GG22462	1886	119	46228	No_or_no_constitutive_exon
GAGTAAGAAAATCAGCAAAAATCGTAAAGGCAAAACCGTCAATGTGGGAGCC	16082706	16084434	16084484	16084432	-1	scaffold_4845	FBgn0112597	16082523	16085386	Dere\GG20407	1886	119	46228	No_or_no_constitutive_exon
TGGAACTAAACGCTCGTTTGGTGGGGAAATAGTTTCTTGGGTTCGGGAAGTA	18376292	18376304	18376242	18376294	1	scaffold_4845	FBgn0278329	18370894	18376304	Dere\GG27024	1886	119	46228	No_or_no_constitutive_exon
TATGTTTATTGTATTGATGCTGAATGTGTGTGCGCATATTTTGGGAATAGTC	18772964	18773087	18773137	18773085	-1	scaffold_4845	FBgn0112358	18770986	18774597	Dere\GG20164	1886	119	46228	No_or_no_constitutive_exon
CGCGATGGGGTAGCAAAAAAACGCGGAATAGGTGGCAGGATGGGTGGCAGTT	18858004	18858011	18857954	18858006	1	scaffold_4845	FBgn0277654	18841933	18863676	Dere\GG26349	1886	119	46228	No_or_no_constitutive_exon
CAGAATGTCGGAGCGGAACAGCATGTGCATGTGCGAGGGAGAGAGGAGAGCA	20402012	20402016	20402066	20402014	-1	scaffold_4845	FBgn0278224	20390685	20404951	Dere\GG26919	1886	119	46228	No_or_no_constitutive_exon
CCGACACCTACAGAAAGCCAAAGTTGGAGGAGGCCAAAGGGAGTTGTGAGAT	20894395	20894401	20894451	20894399	-1	scaffold_4845	FBgn0278021	20883709	20904570	Dere\GG26716	1886	119	46228	No_or_no_constitutive_exon
CTTGTTTGATTTCTGTTTTCCTATCTGTGTATCTCTGCATTCCGGGAAAGAC	21071477	21071735	21071785	21071733	-1	scaffold_4845	FBgn0112194	21071164	21072667	Dere\GG19995	1886	119	46228	No_or_no_constitutive_exon
CGTGGTGACAAGCTTTTATTTATATAGGTGATACCCATAAGTGGGTAAAGCA	21445654	21445702	21445752	21445700	-1	scaffold_4845	FBgn0278352	21445654	21459843	Dere\GG27047	1886	119	46228	No_or_no_constitutive_exon
TATTATTTCTTGCTTGGTTAAAGTTAATAGAAACAACTTTTCGGGGACAGCA	22146249	22146816	22146866	22146814	-1	scaffold_4845	FBgn0112081	22145692	22148109	Dere\GG19880	1886	119	46228	No_or_no_constitutive_exon
ATTTTTTTTTTGTTGTTGTTGTTTCTGTGATTTGTGTGCGGGTGGCGTAGAG	246654	248978	246604	246656	1	scaffold_4690	FBgn0110844	246355	248978	Dere\GG18634	1886	119	46228	No_or_no_constitutive_exon
AGCAGGCAACTGATTGCCATTCTAAAGCGCTACATTTATTGGGATTACAGAT	765360	765768	765310	765362	1	scaffold_4690	FBgn0110866	763990	765768	Dere\GG18656	1886	119	46228	No_or_no_constitutive_exon
ATCGCGAAAATGCATGGAGGAATTCAAAGAGAGTTCCATTAGGGATCTAGAG	2141622	2141987	2141572	2141624	1	scaffold_4690	FBgn0110940	2139926	2141987	Dere\GG18731	1886	119	46228	No_or_no_constitutive_exon
ATTCAGGGAAAGAGAGAGCAGCTCATGATTCGATTTCTTTGGGGTGGTAGGA	3078233	3078394	3078183	3078235	1	scaffold_4690	FBgn0110998	3062093	3095968	Dere\GG18790	1886	119	46228	No_or_no_constitutive_exon
TTGGATCTACGAATGTGCCAGCAAATAACCAACTTACTGGGGGAATTAAGTC	3177572	3177661	3177522	3177574	1	scaffold_4690	FBgn0111009	3174867	3177661	Dere\GG18801	1886	119	46228	No_or_no_constitutive_exon
CGATTCAATTTATACTTATAATTGAATAAGAATCTTTTCCGGGTAACTAGGA	3415189	3415304	3415354	3415302	-1	scaffold_4690	FBgn0110667	3413777	3415599	Dere\GG18453	1886	119	46228	No_or_no_constitutive_exon
CGCCTTCGCCTCCGTTTTTTGTTTGTTAATCGCGATGTTGACGGGATCAGGT	3591423	3591936	3591986	3591934	-1	scaffold_4690	FBgn0110653	3588792	3597385	Dere\GG18438	1886	119	46228	No_or_no_constitutive_exon
CCGTGTTCGACACAGCGTTCTGACCATATCCGACGGACAAGGGCGACGAGTA	4024365	4026880	4024315	4024367	1	scaffold_4690	FBgn0111076	3960455	4026880	Dere\GG18869	1886	119	46228	No_or_no_constitutive_exon
TGGTTTTGGATGTGGCTGAGGATGGGCACTAATGGTTTGTGGGGCTGCAGGA	4108532	4109174	4108482	4108534	1	scaffold_4690	FBgn0111087	4108245	4110423	Dere\GG18880	1886	119	46228	No_or_no_constitutive_exon
ATAACCGCTGAAATCGATGAGGATGAAGATGATGAAGTTCCCGAAGGGAGAA	5175124	5175573	5175623	5175571	-1	scaffold_4690	FBgn0110553	5163068	5196079	Dere\GG18337	1886	119	46228	No_or_no_constitutive_exon
GGCACAAATTGACAACTTCTGGCACTCGGAGATCAGGACGAGGGGCGCAGAA	5281721	5281724	5281671	5281723	1	scaffold_4690	FBgn0277787	5265240	5289282	Dere\GG26482	1886	119	46228	No_or_no_constitutive_exon
GTAAGACCATGATCTTAAGTTCATTATTTTCAACATTGCAGGGACAACAGTG	7318285	7318737	7318787	7318735	-1	scaffold_4690	FBgn0110422	7316852	7324454	Dere\GG18206	1886	119	46228	No_or_no_constitutive_exon
CAACTGCCAGCTGCAACCGAATCGAACGGTGGCTAAGAGGCGGGTCAAAGAT	7512724	7512933	7512674	7512726	1	scaffold_4690	FBgn0111318	7483669	7513423	Dere\GG19112	1886	119	46228	No_or_no_constitutive_exon
CGTGTTTGTTGTTGGAACGCGGACGGACCGAAGCGCGATGGGACGGGCAGAG	8591152	8591332	8591102	8591154	1	scaffold_4690	FBgn0278281	8578076	8591332	Dere\GG26976	1886	119	46228	No_or_no_constitutive_exon
ACCGAAACTCTTTCGTCGAACGGCCCCGCCGCCCTCCGTGGGCGTGGCAGCA	9184674	9184678	9184728	9184676	-1	scaffold_4690	FBgn0278120	9180811	9186167	Dere\GG26815	1886	119	46228	No_or_no_constitutive_exon
CACTACGCCCACAGTAGAACGAGATATGGCCAAGATATGGGGCGGGGGAGCC	9180811	9180822	9180872	9180820	-1	scaffold_4690	FBgn0278120	9180811	9186167	Dere\GG26815	1886	119	46228	No_or_no_constitutive_exon
CTGCAACCGCCATTTGAAATCCATTTGCGGATGAAATCCTGGCTGGGCAGAA	9658095	9658598	9658045	9658097	1	scaffold_4690	FBgn0111436	9653274	9661268	Dere\GG19230	1886	119	46228	No_or_no_constitutive_exon
CAAAATGAAATGAACTGTAATCAATTTCCAGTTCGGCTGGGCGGTGGGAGGA	10081309	10081319	10081369	10081317	-1	scaffold_4690	FBgn0110232	10051930	10091210	Dere\GG18014	1886	119	46228	Yes
GCGCAGCTTTGTGGAGCAACAGCTGGCGGGCGGAGGAGGGGCAGAGGGAGCT	10070754	10071261	10071311	10071259	-1	scaffold_4690	FBgn0110232	10051930	10091210	Dere\GG18014	1886	119	46228	Yes
TATTTTCGTCTTATGTTCCGTATTATTTTGATGGCTTTGGGGTGAATCAGTG	10438532	10438814	10438864	10438812	-1	scaffold_4690	FBgn0110194	10433224	10441739	Dere\GG17976	1886	119	46228	No_or_no_constitutive_exon
TCCCAAGGCTGCATCACTTCTATTTGCTGCGAGATGTAGGGATGAGGCAGAA	10531535	10531754	10531804	10531752	-1	scaffold_4690	FBgn0110190	10531334	10532442	Dere\GG17971	1886	119	46228	No_or_no_constitutive_exon
GTAAACACACTATCTATAAACCTATTACGATCGAATATGGGATACGAAAGGC	10720212	10720424	10720162	10720214	1	scaffold_4690	FBgn0111523	10685759	10740382	Dere\GG19319	1886	119	46228	No_or_no_constitutive_exon
GAAATTTCTTCCCAAATTCCATAAATAATCAATGTTTTTGGGTAATATAGAC	11230891	11230974	11231024	11230972	-1	scaffold_4690	FBgn0110150	11229550	11232185	Dere\GG17930	1886	119	46228	No_or_no_constitutive_exon
CAGTACACTTTATTGTTTTCGATTTATTGGAGACAATAAAAGAGGGAAAGTG	11585392	11585397	11585447	11585395	-1	scaffold_4690	FBgn0110108	11573565	11589102	Dere\GG17888	1886	119	46228	No_or_no_constitutive_exon
TACTACAACAACAACAACAAATCGTATATCTACAACAACAACATGGGCAGGC	12021485	12021518	12021568	12021516	-1	scaffold_4690	FBgn0110084	12006368	12028657	Dere\GG17864	1886	119	46228	No_or_no_constitutive_exon
TTTTTTTTGTATTTATTCTGAACGATTTTTACCGATTTCGCAATGGGCAGGT	13209315	13209483	13209265	13209317	1	scaffold_4690	FBgn0111689	13208594	13210654	Dere\GG19486	1886	119	46228	No_or_no_constitutive_exon
TTAAAATAAGATTTTTTATCTATTTCATGTTGTTTTTTGGGGGCGGTCAGCA	13807185	13807257	13807135	13807187	1	scaffold_4690	FBgn0111719	13792598	13817306	Dere\GG19517	1886	119	46228	No_or_no_constitutive_exon
TTATCTTCAATATAATACCACATGGCATGTAATGCAATCTAATTGGGCAGGC	15422673	15423181	15422623	15422675	1	scaffold_4690	FBgn0111800	15422522	15424624	Dere\GG19598	1886	119	46228	No_or_no_constitutive_exon
TGTTTTGGTGTTTGTGCCAAAAGTGCGGGTGCTCGAGGAGTGGGGGGTAGGT	15664969	15665101	15664919	15664971	1	scaffold_4690	FBgn0278377	15664628	15665468	Dere\GG27072	1886	119	46228	No_or_no_constitutive_exon
AATCCGCAATCCGTAATCCCTGAACCTAATCGAATTTCCCGCGGGCGAAGAG	17612785	17612980	17613030	17612978	-1	scaffold_4690	FBgn0109775	17607122	17681429	Dere\GG17550	1886	119	46228	No_or_no_constitutive_exon
CCTTTCGTGTGTCCTCTCTTCTTCTTGCATGTCGGGGGCCAATGAATCAGCT	1568682	1568839	1568632	1568684	1	scaffold_4770	FBgn0105125	1567309	1577579	Dere\GG12849	1886	119	46228	No_or_no_constitutive_exon
TTGGTTTTAATGCCTCTTTGCATCTAATCAACTACTCCTTGGGGTTATAGGT	1583550	1583662	1583712	1583660	-1	scaffold_4770	FBgn0103289	1582126	1595492	Dere\GG10986	1886	119	46228	No_or_no_constitutive_exon
TGATGTTTTGTTCTTTTTTCACCTTAATTTAATCCTTTCCACTGGGGCAGGA	1676309	1680246	1680296	1680244	-1	scaffold_4770	FBgn0103245	1675618	1684306	Dere\GG10942	1886	119	46228	No_or_no_constitutive_exon
CTAGGTTGTTTGTAGGTCAAGACAGAATGCTCTAACCGATGGGGGCACAGTT	3137737	3137814	3137687	3137739	1	scaffold_4770	FBgn0105983	3133960	3137814	Dere\GG13720	1886	119	46228	No_or_no_constitutive_exon
TTTCCTTGGTTGTTACGTTGCACCTGATTTGGATGCCTGGGAAACAATAGTA	3280992	3281155	3280942	3280994	1	scaffold_4770	FBgn0106171	3275356	3288520	Dere\GG13908	1886	119	46228	No_or_no_constitutive_exon
GGTAAAAACCCTCTTTAATGTCCTGCCCTATAGGGTGGGTTCAGAAATAGCA	3509909	3510287	3509859	3509911	1	scaffold_4770	FBgn0278071	3509087	3510287	Dere\GG26766	1886	119	46228	No_or_no_constitutive_exon
TTTTTATACTTGTTGTTTTTACTTTTTTCCTCTTTGATTGGGACCCGAAGCC	3510946	3510961	3510896	3510948	1	scaffold_4770	FBgn0106336	3510385	3510961	Dere\GG14074	1886	119	46228	No_or_no_constitutive_exon
TATCATTCATTTTTGAATAGTTACAAAGCTATATTATTTTGTTGGGACAGCT	7052978	7053156	7052928	7052980	1	scaffold_4770	FBgn0108565	7049381	7057823	Dere\GG16333	1886	119	46228	No_or_no_constitutive_exon
TTGCAACGCAAAGCGTAAACGGTTGCACTTCGAACCGGGCCACAATGGAGCT	11524527	11524719	11524477	11524529	1	scaffold_4770	FBgn0109212	11522202	11530613	Dere\GG16984	1886	119	46228	No_or_no_constitutive_exon
TATCGACCAGCAATCTGTTCAGGTTTATCAAGTCCAAATTGTGGGGTCAGAT	12519403	12519501	12519551	12519499	-1	scaffold_4770	FBgn0111780	12509079	12523218	Dere\GG19578	1886	119	46228	No_or_no_constitutive_exon
ATCTGGCCCATGGGCACGGGTGGCAAACTTTTTGCAATATGGGGGAGAAGGT	13153651	13153949	13153999	13153947	-1	scaffold_4770	FBgn0111355	13151879	13157263	Dere\GG19149	1886	119	46228	No_or_no_constitutive_exon
CTTGTGAGTTGAAGGTGGGACAGGTGGGGCAGGTGGGGCAGGTGGGGCAGGT	13262161	13262278	13262111	13262163	1	scaffold_4770	FBgn0278044	13262069	13263751	Dere\GG26739	1886	119	46228	No_or_no_constitutive_exon
GAAAGGTCTGCGTTATTTATGATATTTATTTTATTTATTTATCGGGGCAGTG	15594193	15594336	15594143	15594195	1	scaffold_4770	FBgn0109522	15577423	15595700	Dere\GG17295	1886	119	46228	Yes
ACCCGCTCTTTCTTTCTATCTCTCTCTCTGTTTCTGTGCGGGATCGATAGGC	1998880	2000795	1998830	1998882	1	scaffold_4820	FBgn0104251	1997651	2000795	Dere\GG11956	1886	119	46228	No_or_no_constitutive_exon
GTGTTCCACCTCCATCTGTTTGTGGTTTTGAACCGGTTTTTCGGGAGTAGTA	3508076	3508218	3508268	3508216	-1	scaffold_4820	FBgn0103907	3505437	3526301	Dere\GG11610	1886	119	46228	No_or_no_constitutive_exon
ACACACGAAAAGCGCACATGTGTGGCAAGTTAGAAAATAAATTAGGGTAGGG	4891088	4891317	4891038	4891090	1	scaffold_4820	FBgn0104409	4883500	4913570	Dere\GG12117	1886	119	46228	No_or_no_constitutive_exon
GCTCCAGTGGCAGGGCCAGCACGGCCATAAGTTGTGGCGGAGGGGATGAGGA	4894920	4895037	4894870	4894922	1	scaffold_4820	FBgn0104409	4883500	4913570	Dere\GG12117	1886	119	46228	No_or_no_constitutive_exon
TCGGCGTGTAGGAGCGTTGTGATCGCTGTGCGTGGTGGCAGTTAGGGGAGGA	6222531	6223598	6223648	6223596	-1	scaffold_4820	FBgn0103748	6222531	6225052	Dere\GG11449	1886	119	46228	No_or_no_constitutive_exon
CATACGCAACCCATATCTCATGACTCACTAAATTCCCTTTTAATGGGCAGGT	9123867	9124056	9123817	9123869	1	scaffold_4820	FBgn0104750	9122961	9126866	Dere\GG12462	1886	119	46228	No_or_no_constitutive_exon
TACCGTAACCCGACCCGATACCTGTAACCCACTCCCGATTGGGCACACAGCC	9778433	9778804	9778854	9778802	-1	scaffold_4820	FBgn0103441	9765017	9782420	Dere\GG11140	1886	119	46228	Yes
GCACCGCTTTGTACTTATGCTGATCTGAACCACGACTCCAATTGGGGCAGAT	1374546	1375140	1375190	1375138	-1	scaffold_4644	FBgn0104980	1369098	1391219	Dere\GG12692	1886	119	46228	No_or_no_constitutive_exon
ACCCGTTCTCTCTTTGCAAACCCAACACCCAAATCGTAATGGGATCGCAGGT	1369098	1369817	1369867	1369815	-1	scaffold_4644	FBgn0104980	1369098	1391219	Dere\GG12692	1886	119	46228	No_or_no_constitutive_exon
GCAAGCAAGGGAATCGCGCGGACAATAAGAGCAGGACAGGAGCAGGGCAGGA	1396793	1397045	1396743	1396795	1	scaffold_4644	FBgn0105139	1381964	1400276	Dere\GG12864	1886	119	46228	No_or_no_constitutive_exon
GGAAAAGGTCCACAAAAAGAACGAACATTTTGGGATAAAGATAGGGATAGGG	1991072	1991095	1991145	1991093	-1	scaffold_4644	FBgn0104935	1991072	2015842	Dere\GG12647	1886	119	46228	No_or_no_constitutive_exon
GTATCTTTGTTGTTTTTTTACCCTGTTTCGCTTCTCTTATGGGAATGCAGCC	2343803	2343917	2343967	2343915	-1	scaffold_4644	FBgn0104898	2314522	2357612	Dere\GG12610	1886	119	46228	No_or_no_constitutive_exon
TATCATTCATTTTTGAATAGTTACAAAGCTATATTATTTTGTTGGGACAGCT	1291	1310	1241	1293	1	scaffold_4524	FBgn0103381	7	1310	Dere\GG11079	1886	119	46228	No_or_no_constitutive_exon
