# Supplementary material for: Widespread Separation of the Polypyrimidine Tract From 3′ AG by G Tracts in Association With Alternative Exons in Metazoa and Plants
Source: Front Genet. 2019 Jan 14;9:741. doi: 10.3389/fgene.2018.00741 (PMC6339879; doi:10.3389/fgene.2018.00741)
Supplement: DATA FILE S2 — Sequences of REPAG 3′ SS from each species of metazoa, plants and protists. [file Data_Sheet_2.zip › Supplementary data 2/Metazoa_Release91_octodon_degus.txt]

REPA_GGG_Sequence	Exon_Start	Exon_End	Pos_-50	Pos_+2	Strand	Chromosome	GeneID	Gene_Start	Gene_End	Gene_Name	Number_of_REPAs	Number_of_REPAs_has_GGG	Number_of_Intron(Intra_genic_Region)	Upstream_Constitutive_Exon
GGCCCGCCTGGCTTTCTTCCAGGTACCTGGGAGTCAGGGTGACTGAACAGGG	282545	282572	282622	282570	-1	JH651516.1	ENSODEG00000010918.1	273188	457853	None	8821	2169	161259	No_or_no_constitutive_exon
CCGGGCAGAAGATCACCTTCTCATCACAAGCTATTTGCGCAGTGGGTAAGGC	504654	504664	504714	504662	-1	JH651516.1	ENSODEG00000011036.1	498941	510848	ZP2	8821	2169	161259	Yes
CTAGCATAAACATAATAGTGTCACCTTGCAGCATCCGGGGAAGAGGAGAGGC	747078	747088	747028	747080	1	JH651516.1	ENSODEG00000011826.1	603037	747251	None	8821	2169	161259	No_or_no_constitutive_exon
CAGCATCCGGGGAAGAGGAGAGGCTCATCTGGGTTGGGGGCTGGGTGGAGAT	747106	747251	747056	747108	1	JH651516.1	ENSODEG00000011826.1	603037	747251	None	8821	2169	161259	No_or_no_constitutive_exon
TGTGGCCTCTCTTCCTTCACCTGCTCCCATGCCTGCCCACCGGGGCGCAGAA	942494	942575	942444	942496	1	JH651516.1	ENSODEG00000011821.1	911495	967500	VWA3A	8821	2169	161259	No_or_no_constitutive_exon
TCTGGTTATTTATTTGTTCAGCATCAGTGGTGTTCTTGGGACTGCAAGAGAC	1634081	1634196	1634031	1634083	1	JH651516.1	ENSODEG00000012297.1	1629015	1728482	HS3ST2	8821	2169	161259	No_or_no_constitutive_exon
GGGCGTTGTTACCATTATCACTGCTTGCTTTTCTGTTTTAGGGAAGGAAGGT	2354366	2355154	2355204	2355152	-1	JH651516.1	ENSODEG00000013941.1	2339648	2364217	PALB2	8821	2169	161259	No_or_no_constitutive_exon
CTGGAGGTGAAAATAGGTGAGATGCAGCGGTGCTGACATCAGGGTTCAAGAG	2400638	2400702	2400588	2400640	1	JH651516.1	ENSODEG00000013110.1	2399355	2401122	None	8821	2169	161259	No_or_no_constitutive_exon
GGGGCCTCCAGGGAGGAGAGGGACCTGGACATGGATCTGCCGGGCGGAAGCT	2400197	2400244	2400147	2400199	1	JH651516.1	ENSODEG00000013110.1	2399355	2401122	None	8821	2169	161259	No_or_no_constitutive_exon
AATGATCTTCTGTGTGTTTGGAAATAATATGAAAATTTCCTGACGGGCAGGT	3280214	3280318	3280164	3280216	1	JH651516.1	ENSODEG00000012319.1	3259308	3291461	RBBP6	8821	2169	161259	No_or_no_constitutive_exon
CCAGCCCAGGCCGCGACCCAGGGGCACGCCAGGCTGAGCAGCCAGGGCAGCG	3671291	3671304	3671354	3671302	-1	JH651516.1	ENSODEG00000014875.1	3664988	3745537	ARHGAP17	8821	2169	161259	No_or_no_constitutive_exon
GTGATCTTGTGCTAGATTTACTTAAAGCAGAAGATGAAATAAGGGAAGAGGC	4212618	4213077	4212568	4212620	1	JH651516.1	ENSODEG00000013618.1	4211823	4213077	None	8821	2169	161259	No_or_no_constitutive_exon
TGGAGGTACCTGACTACCGCCCATCCCGGAGTCTCGCCAAGGGGCTGGAGGC	6314636	6315145	6314586	6314638	1	JH651516.1	ENSODEG00000013082.1	6306502	6315254	IL21R	8821	2169	161259	No_or_no_constitutive_exon
TGGCAAGGCTGGGCCTTGGGCCATGCCAGGCAGTGTCGTGGGTCAGGCAGTT	6537337	6537484	6537287	6537339	1	JH651516.1	ENSODEG00000012822.1	6424032	6598610	KIAA0556	8821	2169	161259	No_or_no_constitutive_exon
GCTGGTGAGTAGCAGGCCCAGAGCCTGCCAGGAAGGGGGACTGGGGACAGGA	7216719	7216763	7216813	7216761	-1	JH651516.1	ENSODEG00000012862.1	7215592	7223081	SPNS1	8821	2169	161259	No_or_no_constitutive_exon
AATGCTTACCAGTTGGTCCCTGTGTGCCAGCCGCTGTGCTGGGGACCAAGAA	7651657	7651666	7651607	7651659	1	JH651516.1	ENSODEG00000013201.1	7649260	7653497	TBX6	8821	2169	161259	No_or_no_constitutive_exon
CGGGGCCGGCTCCCATCCTGGAACTCTTAACCCGTGTTCTGGGCATGCAGGT	7722204	7723429	7723479	7723427	-1	JH651516.1	ENSODEG00000014199.1	7722204	7741380	TAOK2	8821	2169	161259	No_or_no_constitutive_exon
GCCACGAGAGACACTCCTGACTAAAGTCAAGGGGCAACTGGGGCAGGCAGAA	7915618	7915678	7915728	7915676	-1	JH651516.1	ENSODEG00000015812.1	7915618	7937032	MVP	8821	2169	161259	No_or_no_constitutive_exon
TGAATGTTCTTTCCTTCCCTTTCCCTTTGGTCATCCTTCTGGGGCGGCAGAA	8403709	8403781	8403659	8403711	1	JH651516.1	ENSODEG00000013952.1	8395650	8406314	FBRS	8821	2169	161259	No_or_no_constitutive_exon
TCTGGAGCAATGTGGAAAAGGTAAGTAGGTGAGCTTGGGAGAGACAAAAGGG	8452836	8452854	8452786	8452838	1	JH651516.1	ENSODEG00000014641.1	8443547	8503996	None	8821	2169	161259	No_or_no_constitutive_exon
TTTTCTCTTCCCTGACTGTAGGACTGGCATAGGGGAAGGGGCAGGGACAGGG	8554716	8554861	8554911	8554859	-1	JH651516.1	ENSODEG00000014656.1	8554340	8557270	ZNF629	8821	2169	161259	No_or_no_constitutive_exon
TAGTGAGGAGGCTATCCCTCGGCCCTACCGCTGTCAGCAGTGTGGGCGAGGA	8864721	8867900	8864671	8864723	1	JH651516.1	ENSODEG00000014966.1	8864561	8871454	ZNF646	8821	2169	161259	No_or_no_constitutive_exon
GACTGTAATGCAAAGCAGTGGAGGTGAGGAGGGGCTGGGGCAGAGCGGAGGG	9311744	9311758	9311808	9311756	-1	JH651516.1	ENSODEG00000015529.1	9306339	9316149	C16orf58	8821	2169	161259	No_or_no_constitutive_exon
CCGCCGGCGCCGGATCTCTAGAGCCGGGAGGGCGGCAGGGGGGACCCGAGGG	9622610	9622855	9622905	9622853	-1	JH651516.1	ENSODEG00000015248.1	9622610	9622981	None	8821	2169	161259	No_or_no_constitutive_exon
TCAGCCGCGCGGCCGAGAAACTCTACGTTGCCGGCCCGATGGGGAACGAGTG	9791682	9791802	9791852	9791800	-1	JH651516.1	ENSODEG00000015292.1	9791620	9791880	None	8821	2169	161259	No_or_no_constitutive_exon
CCCTGCCTACAGCCCGCTCCTCACCGTCCTGTCTGCGGTTGTTGGGACAGGG	11225086	11225236	11225286	11225234	-1	JH651516.1	ENSODEG00000015572.1	11161098	11277767	COL12A1	8821	2169	161259	No_or_no_constitutive_exon
TTTCTTTTCTTTTTTTTTTTTTTTTTTTTACTCTTTACTGGGGAAATCAGAC	11411776	11411884	11411934	11411882	-1	JH651516.1	ENSODEG00000015725.1	11348030	11708695	DST	8821	2169	161259	No_or_no_constitutive_exon
TTGGATTCATTTTTCCCTTATTTCTGATCATGTCTCTTTTCGGGGGGAAGGT	11386176	11386383	11386433	11386381	-1	JH651516.1	ENSODEG00000015725.1	11348030	11708695	DST	8821	2169	161259	No_or_no_constitutive_exon
TAGAGAAAGTACACTGCCCACACAGGCTTTGTCTTGTATGGGAATAGGAGGT	11513094	11515082	11515132	11515080	-1	JH651516.1	ENSODEG00000015725.1	11348030	11708695	DST	8821	2169	161259	No_or_no_constitutive_exon
CTGCTGGAGAGCTTGGACCAGCTGGAGCTGCGGTGAGCGGGCGGGCGGAGGG	12039536	12039568	12039486	12039538	1	JH651516.1	ENSODEG00000015963.1	12038282	12047087	None	8821	2169	161259	No_or_no_constitutive_exon
TAGCTCGGAATAGCAAGAAAAGGCCTGCTAGCCCTTCCCACAACGGGAAGGG	14914796	14915250	14914746	14914798	1	JH651516.1	ENSODEG00000016016.1	14914700	14915250	None	8821	2169	161259	No_or_no_constitutive_exon
AGATGAGCAGCCCGAGAACCCACTTGCGGGTCGCTTACGGCGGGTTGGAGGT	22396924	22397389	22397439	22397387	-1	JH651516.1	ENSODEG00000015884.1	22396924	22397781	None	8821	2169	161259	Yes
GCTCTCGGCTGCCAGTGGTGTAGGAGGCTCGCCGTAGCTATGGGCAGTAGCG	22763574	22763638	22763524	22763576	1	JH651516.1	ENSODEG00000015976.1	22763086	22771968	None	8821	2169	161259	No_or_no_constitutive_exon
GTAGGGGCCTGAGTTAAATCCCTGTTCCGCAAAGAAAAAAATGGGGCCAGGG	23062110	23062146	23062196	23062144	-1	JH651516.1	ENSODEG00000016096.1	23028012	23070083	None	8821	2169	161259	No_or_no_constitutive_exon
GTGCCAGCCGGGCAGCCGATGATGCCAAACGGGAATGCCGGGACTGAGAGGA	28236727	28236788	28236838	28236786	-1	JH651516.1	ENSODEG00000016422.1	28236097	28237722	None	8821	2169	161259	No_or_no_constitutive_exon
TACCCGCAGCCTTCCTTCCACAGCTTCTGGCCGCCTGCGGGGGACCCAAGAA	28236477	28236709	28236759	28236707	-1	JH651516.1	ENSODEG00000016422.1	28236097	28237722	None	8821	2169	161259	No_or_no_constitutive_exon
TCTGTGTGAAAGCTCCTTCAAAAAACCCTCAAAAATGAGGGGTTAGTAAGTT	30657302	30657882	30657932	30657880	-1	JH651516.1	ENSODEG00000017157.1	30656756	30658272	None	8821	2169	161259	No_or_no_constitutive_exon
CGCCAGCGTTTAAAATAATAAAAGGAATGAAGTCTGAAGAGGGACAGTAGAC	39138892	39138994	39139044	39138992	-1	JH651516.1	ENSODEG00000017166.1	39114517	39139186	None	8821	2169	161259	No_or_no_constitutive_exon
GGATTCCAACAAAGGAGGTGGCCATCAAACCTTGGAGTCCATGAAGGGAGGA	6753876	6753953	6754003	6753951	-1	JH651518.1	ENSODEG00000018325.1	6753876	6778790	DSC1	8821	2169	161259	No_or_no_constitutive_exon
AGTGGCGGTGGCATCGGGCTCGGTGGCCTGGGTGGGGGTGGGGGCCTGAGTG	6996051	6996193	6996001	6996053	1	JH651518.1	ENSODEG00000018310.1	6972210	6996193	DSG1	8821	2169	161259	No_or_no_constitutive_exon
TAACATCATAACTTGGCACTACAGTACCCTGTGGAATAGTGGGTGACCAGGA	7059568	7059619	7059518	7059570	1	JH651518.1	ENSODEG00000018468.1	7024256	7064322	DSG4	8821	2169	161259	No_or_no_constitutive_exon
AGAGGCCTGGGATATTGACACCTTAACATTTTGGGTATTTGGGGTTGCAGAT	7102711	7102867	7102661	7102713	1	JH651518.1	ENSODEG00000018316.1	7101056	7123091	DSG3	8821	2169	161259	No_or_no_constitutive_exon
AGACTCTATACTAATGTGGTTATTCATCTCCTCTTTTGTTTTGGGTGAAGAA	8689846	8689968	8690018	8689966	-1	JH651518.1	ENSODEG00000018307.1	8618876	8721310	KLHL14	8821	2169	161259	No_or_no_constitutive_exon
TTTATCTTTCAAAAAGATAAAGTCTAGAAACTTCTGGGGGTGGTGAATAGAA	11513185	11513225	11513275	11513223	-1	JH651518.1	ENSODEG00000018436.1	11513185	11514234	None	8821	2169	161259	No_or_no_constitutive_exon
TTTGCTTCATTTCTCCCAAATCTCTCCTTTCCGCTCTGCTGGGCCAACAGGA	12613373	12613730	12613323	12613375	1	JH651518.1	ENSODEG00000018487.1	12232255	12745968	FHOD3	8821	2169	161259	Yes
CAGACTTGCGGTCCTTCGTTCTTCCAAGCTGACAGTCGGTGCGCAGGGAGCA	18230617	18231035	18230567	18230619	1	JH651518.1	ENSODEG00000018374.1	18230477	18231035	None	8821	2169	161259	No_or_no_constitutive_exon
GTTAAGACCCACTGAACAACCGATGGTGTATGGAAGCTGGGAGAGGGCAGTG	21825521	21825680	21825471	21825523	1	JH651518.1	ENSODEG00000018419.1	21825423	22018451	SETBP1	8821	2169	161259	No_or_no_constitutive_exon
AGTCATGGCCAGGCTAGATGAAAAAGTGGGGCTTCTCTTCCAGGGGAGAGAA	23452321	23452392	23452442	23452390	-1	JH651518.1	ENSODEG00000018482.1	23452268	23628609	LOXHD1	8821	2169	161259	No_or_no_constitutive_exon
GGGCCTGTCTTCTGCTGCTCGCCCTGCATGCCTCCTCCACAGGGTGGGAGAA	26087507	26087972	26087457	26087509	1	JH651518.1	ENSODEG00000018365.1	26086881	26087972	None	8821	2169	161259	No_or_no_constitutive_exon
AGTGCTGCTTTCTTGGAGCTGACCATGTTGTAAAACCTATGGGATTTAAGCT	26465699	26466029	26466079	26466027	-1	JH651518.1	ENSODEG00000018441.1	26465699	26466668	None	8821	2169	161259	No_or_no_constitutive_exon
TCAGTGTCAGCCTTGTGGATGAGTCACGGCCATTGCTTGGCCAGTGGGAGCA	31261068	31261083	31261133	31261081	-1	JH651518.1	ENSODEG00000018471.1	31259794	31261655	None	8821	2169	161259	No_or_no_constitutive_exon
GATGATTACTATAGAGAGAGAAGCAGGGAGAGAGAGACACCGGGACCGAGAT	32233478	32233549	32233599	32233547	-1	JH651518.1	ENSODEG00000018399.1	32233478	32235153	None	8821	2169	161259	No_or_no_constitutive_exon
GTTAGAGTAAATTCTCCCAGAGGAAGAGAGATTAAAGGAGGATAAGGGAGTG	34956310	34956321	34956371	34956319	-1	JH651518.1	ENSODEG00000018479.1	34948838	34987856	TXNL1	8821	2169	161259	No_or_no_constitutive_exon
GATCAGTTTCTAACCTCATTTATTTTTTTCTTTTCTTCTCCAACAGGGAGAA	36660808	36660878	36660758	36660810	1	JH651518.1	ENSODEG00000018489.1	36543624	36885000	NEDD4L	8821	2169	161259	No_or_no_constitutive_exon
TCAATGGCACGGACGTGAACGGCAAGTATGCTTAGGACGACGGGAAAGAGGT	36957721	36957933	36957983	36957931	-1	JH651518.1	ENSODEG00000018473.1	36957523	36958164	None	8821	2169	161259	No_or_no_constitutive_exon
GAGTAGCTGGGAGGGTCCTAGTATCTCCAGGGTCCTGAGTGGCTGGGAAGGG	1005012	1005884	1004962	1005014	1	JH651517.1	ENSODEG00000014234.1	1002275	1005884	None	8821	2169	161259	No_or_no_constitutive_exon
TCTAAGTGGAGCGGCGTGCAGGGACTCGTGGAGGATGAGGGAGGCCCAAGGA	2512300	2512500	2512550	2512498	-1	JH651517.1	ENSODEG00000013994.1	2484296	2513537	None	8821	2169	161259	No_or_no_constitutive_exon
CGCGCGTTGCGGCAGTTGACCCCGGCGTGGGGCGGGCGCCTGAGGGGTAGGG	3840734	3840945	3840684	3840736	1	JH651517.1	ENSODEG00000014454.1	3840689	3877184	TARSL2	8821	2169	161259	No_or_no_constitutive_exon
CCTGTAACATGGAATGTGCTACAGCTGTTCGGCCACACTCTGGGAAGCAGCT	4475138	4475326	4475376	4475324	-1	JH651517.1	ENSODEG00000014764.1	4431756	4560734	LRRK1	8821	2169	161259	No_or_no_constitutive_exon
GCTCTGCTCAACAGGATCCCCATGGGCCTCTTTTTGTTTCTGGGTGACAGCG	4452433	4452573	4452623	4452571	-1	JH651517.1	ENSODEG00000014764.1	4431756	4560734	LRRK1	8821	2169	161259	Yes
GCAGGCATAAAGTGGGCCCCCACGCCAGTGCACTGTGTGGGAAGCGCCAGGC	4437623	4437632	4437682	4437630	-1	JH651517.1	ENSODEG00000014764.1	4431756	4560734	LRRK1	8821	2169	161259	No_or_no_constitutive_exon
TGAGGGGAAACCCAGGCCCTGGGGAGTGACTGTGGCCAAGGTGGAGGGAGGA	5980774	5980807	5980724	5980776	1	JH651517.1	ENSODEG00000014192.1	5944668	6014711	TTC23	8821	2169	161259	No_or_no_constitutive_exon
GGCCTGTCCCACCACACAGTGATGTTGTCTTTTGTCCGCAGGTGGGCCAGCA	18217209	18217410	18217159	18217211	1	JH651517.1	ENSODEG00000015278.1	18213455	18217410	None	8821	2169	161259	No_or_no_constitutive_exon
CCAGTGAGGACCTGGTTGTGCCAGTGACCATTGCCCCAGGGGCAGCTGAGGT	18431772	18431800	18431722	18431774	1	JH651517.1	ENSODEG00000015131.1	18426181	18435960	None	8821	2169	161259	No_or_no_constitutive_exon
GCGAATTCCAGGACATCGATAACCCCCCAGTTGAAGCCCAGCGCCGGGAGAC	19089385	19089643	19089693	19089641	-1	JH651517.1	ENSODEG00000015512.1	19089385	19099174	PLIN1	8821	2169	161259	No_or_no_constitutive_exon
TTGCCCAGCCCAAGGCCCCCCCTGACTGGTGGCCCTATGTTGGGGGACAGGA	19762003	19762141	19762191	19762139	-1	JH651517.1	ENSODEG00000015233.1	19756792	19766361	None	8821	2169	161259	No_or_no_constitutive_exon
GAGATGGCTCAGTGGAATAAGTGCTTCCCTGGCAAGCGCAAGGGCCTGAGTT	19835755	19835806	19835856	19835804	-1	JH651517.1	ENSODEG00000015373.1	19818361	19878200	BLM	8821	2169	161259	No_or_no_constitutive_exon
TAGAACTTGTGACCTTCCTGCTTCTGCCTGTCAGAATGCTGGGATTACAGGC	21805176	21805264	21805126	21805178	1	JH651517.1	ENSODEG00000015686.1	21683520	21843821	None	8821	2169	161259	No_or_no_constitutive_exon
TGCTGCTGCCTCCAGCTGTGGTTTGTGCGGCCGAAGGCCCGGCCGGGAAGCC	23674939	23675032	23674889	23674941	1	JH651517.1	ENSODEG00000016748.1	23674831	23680853	None	8821	2169	161259	No_or_no_constitutive_exon
CTGCTGGGGGCCCAGGAATCGGTAGGGCTGCGGTAGGGCTGCGGGTAGAGGA	25389539	25389916	25389489	25389541	1	JH651517.1	ENSODEG00000016060.1	25389191	25389916	None	8821	2169	161259	No_or_no_constitutive_exon
CAGTTACCCACCCCCCCACCACTCCCAGCTAACTTATTTGGGGGGGACAGGA	25617970	25618056	25617920	25617972	1	JH651517.1	ENSODEG00000016403.1	25615874	25659887	PPIP5K1	8821	2169	161259	Yes
GTGTGAGGGCAGGCAGGCGTTTGCCGAGCAGGTCTGTGATGGGGGGCCAGGC	26536763	26537514	26536713	26536765	1	JH651517.1	ENSODEG00000016919.1	26535888	26537514	None	8821	2169	161259	No_or_no_constitutive_exon
CTGGGCTTGGTGTTACGTTTTGGTATGGCAAAGCTGGGTTGGAGCATGAGAA	26861143	26861193	26861093	26861145	1	JH651517.1	ENSODEG00000016557.1	26825911	26867219	None	8821	2169	161259	No_or_no_constitutive_exon
CTTTCGGCAAGAGGGAGCTCTCAACCTGTGTTTCCTTTCTGGGGACACAGAC	26883485	26883670	26883720	26883668	-1	JH651517.1	ENSODEG00000017103.1	26872647	26929252	CAPN3	8821	2169	161259	No_or_no_constitutive_exon
TTGGCTCCTGGCTCTAATTCTCTGTTTTGTCTCTTACCATTGGGTAACAGTT	27036182	27036366	27036132	27036184	1	JH651517.1	ENSODEG00000016556.1	27005784	27055953	TMEM87A	8821	2169	161259	No_or_no_constitutive_exon
TAAAGAAATATTTACTGCTAACTTAGGAATTTATAATTTTAATTGGGCAGTG	28202025	28202110	28201975	28202027	1	JH651517.1	ENSODEG00000016734.1	28154979	28267914	None	8821	2169	161259	Yes
AGCTACCAAAGGTAAGGACTGCAGATGCCTGCGAGCCAGTGGAGTGGGAGAA	28164389	28164392	28164339	28164391	1	JH651517.1	ENSODEG00000016734.1	28154979	28267914	None	8821	2169	161259	No_or_no_constitutive_exon
GGGAAGATGGCCCTGGCTGGGCTCCGATACTCAATGACGGGTACAACAAGCG	29068363	29068478	29068313	29068365	1	JH651517.1	ENSODEG00000017137.1	29055456	29074136	PLCB2	8821	2169	161259	No_or_no_constitutive_exon
CATTAGTAATTCTCTTTTTCTCACTCACAGCTAAATTTGGGAAACGCCAGGT	31388290	31388397	31388447	31388395	-1	JH651517.1	ENSODEG00000017000.1	31388290	31430877	None	8821	2169	161259	No_or_no_constitutive_exon
CACTAAACTATTTAGTTGGTAAAGATAATCTTAATAAATTTGTTAGGGAGTG	32816917	32817135	32816867	32816919	1	JH651517.1	ENSODEG00000017404.1	32728357	32817592	FYB1	8821	2169	161259	No_or_no_constitutive_exon
AGGCTTGATGGGCCTTATCTCTGCTTTTTTTGTTTTCTTCACATGGGCAGAA	33087438	33087574	33087624	33087572	-1	JH651517.1	ENSODEG00000017295.1	33054990	33100357	OSMR	8821	2169	161259	No_or_no_constitutive_exon
AAGACACGATGCATGGAGCTTCTAATGCAGTCTCTTTTGTTTGGGGGTAGGC	33683314	33683424	33683474	33683422	-1	JH651517.1	ENSODEG00000017406.1	33552413	33789377	EGFLAM	8821	2169	161259	No_or_no_constitutive_exon
GGGGAAGAAGAGGAGGAGGAGGAAGAGAAGGAAAAGGGGAAGAAGAGGAGGG	22820911	22820978	22821028	22820976	-1	JH651519.1	ENSODEG00000010822.1	22808209	22936904	CEP83	8821	2169	161259	No_or_no_constitutive_exon
GCTGAAGCAGGAGGATTGTTTTGAGTTTGAGACCAGCCTGGGCTACAAAGTG	23636984	23636998	23637048	23636996	-1	JH651519.1	ENSODEG00000009828.1	23634263	23752206	FGD6	8821	2169	161259	No_or_no_constitutive_exon
TTCCACTCCATCTTCCAGAGCTCTTTTCATCTCTGCCTACAGGGGTAAAGTC	23822611	23822626	23822561	23822613	1	JH651519.1	ENSODEG00000008709.1	23791415	23823973	VEZT	8821	2169	161259	No_or_no_constitutive_exon
TTAAAAGATCTAGAAATTTCTTTAAGAACAAATTACATTTGATGGGTCAGAG	26666718	26666859	26666668	26666720	1	JH651519.1	ENSODEG00000012494.1	26666474	26669530	None	8821	2169	161259	No_or_no_constitutive_exon
CAGCGTCCCACCAAGATCCCTGTGATCATAGAGCGATACCAGGCGGGAAGCA	27224401	27224677	27224351	27224403	1	JH651519.1	ENSODEG00000010573.1	27224276	27224677	None	8821	2169	161259	No_or_no_constitutive_exon
CTGTTGATCCCCTCGTTTACTGATCTGTTCTCTCCTTTCTTTGGGGACAGAT	29164038	29164333	29163988	29164040	1	JH651519.1	ENSODEG00000010407.1	29144730	29165905	None	8821	2169	161259	No_or_no_constitutive_exon
TACCCTGGTGTGCCCACTGCGACACTTCATCCCCACAGGGAGCAGCGGAGGC	30073957	30074149	30074199	30074147	-1	JH651519.1	ENSODEG00000012289.1	30060432	30088275	GNPTAB	8821	2169	161259	No_or_no_constitutive_exon
AAACTGAGGGCCCAGTGCCAGGTACCAGCGAGGTTGGGCTCAGAGGCCAGCT	30072517	30072522	30072572	30072520	-1	JH651519.1	ENSODEG00000012289.1	30060432	30088275	GNPTAB	8821	2169	161259	No_or_no_constitutive_exon
TTTCCTCATTAAAAACCAACCGAGTTATGCCTGTTCCACAGGGCAAAGAGAG	31672259	31672346	31672209	31672261	1	JH651519.1	ENSODEG00000010415.1	31571671	31726264	STAB2	8821	2169	161259	No_or_no_constitutive_exon
CTCGTCAGGTCATGACCCGCACTCTCCATTTCTCGCCCTGAATGGGACAGAT	34719195	34719369	34719419	34719367	-1	JH651519.1	ENSODEG00000011954.1	34703106	34732888	BPIFC	8821	2169	161259	No_or_no_constitutive_exon
ACAGAGGTCCCTCTCCAGGGGACATTTGGGCAGCAGGGCAGGTGACAAAGGG	34974287	34974363	34974413	34974361	-1	JH651519.1	ENSODEG00000013219.1	34974287	35063336	None	8821	2169	161259	No_or_no_constitutive_exon
GCAGCCCCGAAACTGCGCGTCCGGAGCGCGGCGCAGGGGCCGCTGGGAAGAT	1174936	1175069	1175119	1175067	-1	JH651522.1	ENSODEG00000012002.1	1161014	1175235	ABHD10	8821	2169	161259	No_or_no_constitutive_exon
ATTGACCGTTCAATCCTTCCCAATACTCCACGGGCTGCTCGGGAATCCAGTG	4077995	4078288	4077945	4077997	1	JH651522.1	ENSODEG00000011370.1	4077745	4079311	None	8821	2169	161259	No_or_no_constitutive_exon
CTAGCACCTCCCAGTCCAGTCGAGCGGCTTCTACCTTTGGAGGGGCAAAGCC	4078850	4078929	4078800	4078852	1	JH651522.1	ENSODEG00000011370.1	4077745	4079311	None	8821	2169	161259	No_or_no_constitutive_exon
ATCTCCCATTCAGGAAGAGGAAGACGGCCTCAAGAGCCCGGATGGGGAAGGT	4930622	4930703	4930572	4930624	1	JH651522.1	ENSODEG00000012682.1	4923568	4975368	SEL1L	8821	2169	161259	No_or_no_constitutive_exon
CAGGTACTGCAAGAGACTGAGGACACAGCTTTCTCAGAACCTGGGAAGAGGT	9606535	9606570	9606485	9606537	1	JH651522.1	ENSODEG00000011875.1	9605850	9609162	None	8821	2169	161259	No_or_no_constitutive_exon
AGCACCCCAGGTAGTGTCCTTTTATATAACTCTTCTTTCTCACAGGGCAGTC	9756458	9756611	9756661	9756609	-1	JH651522.1	ENSODEG00000012302.1	9746078	9757801	CIPC	8821	2169	161259	No_or_no_constitutive_exon
TTTACTTTGCAAGCCCTTGAACCCTGAGGCTGGGTTCTTTGGGTGTGAAGGG	10001175	10001292	10001342	10001290	-1	JH651522.1	ENSODEG00000013756.1	9986931	10016515	LRRC74A	8821	2169	161259	No_or_no_constitutive_exon
AAGAGTTTGCAGTAGAAAAAGTACTGGACTGATGTGTAATGAATGGGAAGGT	11697327	11697363	11697413	11697361	-1	JH651522.1	ENSODEG00000014278.1	11696864	11697495	None	8821	2169	161259	No_or_no_constitutive_exon
CCTCTGAGCAAGACAGTAGTGTTGCAGCCAAGGCGGACCGGGAATTGGAGGA	12925996	12926702	12926752	12926700	-1	JH651522.1	ENSODEG00000013534.1	12925996	12927128	None	8821	2169	161259	No_or_no_constitutive_exon
CATCCTGTATCCTCCGGGGGAACTTCGCAGAAGCCCATCAGGTGAGGGAGCC	14300941	14300980	14300891	14300943	1	JH651522.1	ENSODEG00000013072.1	14276561	14346783	ZFYVE26	8821	2169	161259	No_or_no_constitutive_exon
CACCTGGTGTGATGAGTCCCAGCGAGGTGTATCCCAGGTGAGTGAGGGAGAA	14458027	14458251	14457977	14458029	1	JH651522.1	ENSODEG00000013143.1	14440076	14469128	None	8821	2169	161259	No_or_no_constitutive_exon
GGGCGGGGCTGTGTCCCACCCCAGTGCTCACTGCTGGCTCGGGTGTGCAGCG	14563765	14563945	14563995	14563943	-1	JH651522.1	ENSODEG00000015158.1	14553200	14587184	PLEKHH1	8821	2169	161259	No_or_no_constitutive_exon
GGAGGAGCCTGGAGTGTCCAACTCAGCCTCCGCTTTTCCCCCGGGGACAGGA	17855977	17856280	17855927	17855979	1	JH651522.1	ENSODEG00000014818.1	17828466	17899510	SPTB	8821	2169	161259	Yes
CAGCAAACTTTACCAAGGCGGCCCTGGCAGCTGCGGCGGGGGGCCCGGAGCC	18113461	18113496	18113546	18113494	-1	JH651522.1	ENSODEG00000015284.1	18113461	18115375	HSPA2	8821	2169	161259	No_or_no_constitutive_exon
GCAGTGGCCTTCGAGGTCGCAGGGGCGGCAGAGGCCGGGGCTGAGGCGAGGC	19250376	19250612	19250326	19250378	1	JH651522.1	ENSODEG00000013571.1	19250247	19251113	None	8821	2169	161259	No_or_no_constitutive_exon
AACAGGCGATGTGTTCTAATGGCTTCCCTGTTTTCTCCCTGTGGGGACAGAG	19452391	19452580	19452341	19452393	1	JH651522.1	ENSODEG00000013875.1	19448176	19452580	GPHB5	8821	2169	161259	No_or_no_constitutive_exon
AGTGTTTCACTTGTTTTTGTTTTTATACTAGGTTCTGTTGCGGGACAAAGAA	23641850	23641947	23641997	23641945	-1	JH651522.1	ENSODEG00000014066.1	23578834	23689020	None	8821	2169	161259	No_or_no_constitutive_exon
ATATTTTTCATAACTATTTGTTTATTTTTAAGGCCATGGTAGGGGAGGAGTG	25516333	25516439	25516283	25516335	1	JH651522.1	ENSODEG00000014442.1	25510599	25532547	NAA30	8821	2169	161259	No_or_no_constitutive_exon
AGCTGCACAACTGGCCTTGGAGCAGATGAACTCAGTGATGCTGGGGGCAGAA	28349350	28349489	28349300	28349352	1	JH651522.1	ENSODEG00000015513.1	28348759	28369591	None	8821	2169	161259	No_or_no_constitutive_exon
GGCAACAGTTCTTGATGGCAGAGAAGAGCAAGAGCAAGATGGGCTAGTAGTG	28475435	28475446	28475496	28475444	-1	JH651522.1	ENSODEG00000015972.1	28448040	28559088	None	8821	2169	161259	No_or_no_constitutive_exon
TGGAAGAGAGAGCGTAGGCGCCGGGAGAGAGAGCACAGGCTCCGGGAGAGGT	29013559	29013753	29013803	29013751	-1	JH651522.1	ENSODEG00000014741.1	29013385	29013848	None	8821	2169	161259	No_or_no_constitutive_exon
GACTCTTCTTACCTGGCTCTTTTTGATCACAGACCAGGGGGCTATGAAAGCC	32129198	32129360	32129410	32129358	-1	JH651522.1	ENSODEG00000015841.1	32121118	32141609	HEATR4	8821	2169	161259	No_or_no_constitutive_exon
CCAGCGTGGAGCACGAGCGCCACTTCCTGGCGCCCGGGGTGCGGCGCGAGGC	32295099	32295145	32295049	32295101	1	JH651522.1	ENSODEG00000015555.1	32223936	32297430	ACOT4	8821	2169	161259	No_or_no_constitutive_exon
TGAGTGACGCCTGTCTCCTTTGGTGGCCTTGGGATTGGGGCACGGGGCAGGG	32492234	32492241	32492291	32492239	-1	JH651522.1	ENSODEG00000015501.1	32483528	32500333	ELMSAN1	8821	2169	161259	No_or_no_constitutive_exon
TGACCTGGTAATCAGCCATCTCTCTTCTTTTTCTTCTGGGGCAAAAATAGGA	32750743	32750823	32750873	32750821	-1	JH651522.1	ENSODEG00000015910.1	32734219	32769047	ENTPD5	8821	2169	161259	Yes
TGCTTCTTGGGAGCCTGAACAGTGGAGAAGAGAGGCCATTGCTGGGCAAGGA	33234725	33234743	33234793	33234741	-1	JH651522.1	ENSODEG00000015966.1	33212725	33298952	LTBP2	8821	2169	161259	Yes
TTGGGATGCTAGCTGGTCACAGCCGTGCCCTCTCTGGGCTCTGGGGACAGAT	33218712	33218844	33218894	33218842	-1	JH651522.1	ENSODEG00000015966.1	33212725	33298952	LTBP2	8821	2169	161259	Yes
CTTCCCAGCCTCACGTCTTCTCTTTCTCGGGGGTCTCTTTGGGAATGCAGGT	33541791	33541968	33542018	33541966	-1	JH651522.1	ENSODEG00000015273.1	33541791	33549856	PROX2	8821	2169	161259	No_or_no_constitutive_exon
GCTCCCCTGTCGCCAGGACCGGGGCGAGCTGGAGTGTGTGCTGCGGGAAGGC	33569797	33569819	33569747	33569799	1	JH651522.1	ENSODEG00000016718.1	33568446	33600511	None	8821	2169	161259	No_or_no_constitutive_exon
GGTGTTGTAGTAGAAAGAATTTAATTAAAGAGACTTAAAAAGGGGAAAAGGG	33576889	33576995	33576839	33576891	1	JH651522.1	ENSODEG00000016718.1	33568446	33600511	None	8821	2169	161259	No_or_no_constitutive_exon
TTCCTTCACAGCAGCACTTACATTGGTGTTGGGTTGAATAAGTGGGGAAGCC	10596043	10596119	10596169	10596117	-1	JH651521.1	ENSODEG00000008773.1	10596043	10700286	None	8821	2169	161259	No_or_no_constitutive_exon
AGCACCCGTCCTCCTCCCCTGCAGTGGCTGGGATGCTACCAGGGTGCCAGCG	20080142	20080168	20080092	20080144	1	JH651521.1	ENSODEG00000008017.1	19990843	20093412	FAM184B	8821	2169	161259	No_or_no_constitutive_exon
CCTCCCTGTGCCTGCTCCTCAGGACACCGCCGATGGCCCAGTCGAGGGAGCT	20085075	20085181	20085025	20085077	1	JH651521.1	ENSODEG00000008017.1	19990843	20093412	FAM184B	8821	2169	161259	No_or_no_constitutive_exon
AGGGAAGTCGGCAGAATCACGGGCGACTCCGCCCTCAGGCTTGGGAAGAGCC	22249297	22249321	22249371	22249319	-1	JH651521.1	ENSODEG00000008363.1	22212394	22329574	CC2D2A	8821	2169	161259	No_or_no_constitutive_exon
AATAAGAACAGGATCCATGAGCAGTGAAGAGGTTGATGGTACCCAGGGAGAC	24537469	24537660	24537419	24537471	1	JH651521.1	ENSODEG00000009613.1	24518112	24568209	BOD1L1	8821	2169	161259	Yes
ATCTTCCATCCTGTATTGACTTCATCTTTAATTCTTCTCCTTGGGTAAAGAT	28261790	28261971	28261740	28261792	1	JH651521.1	ENSODEG00000008420.1	28247900	28280842	WDR1	8821	2169	161259	No_or_no_constitutive_exon
CGGAGAAGCCCAGGGCTGCTGCTCCTGATGAGGCCCCTTGAAGGGATGAGCA	29122664	29122694	29122744	29122692	-1	JH651521.1	ENSODEG00000009744.1	29122664	29124925	None	8821	2169	161259	No_or_no_constitutive_exon
GCTTCCTGGGCAGAGCCTCGGTTTCTCATCTGTGAAATGGGATGGGACAGCA	30789556	30789688	30789506	30789558	1	JH651521.1	ENSODEG00000010208.1	30789232	30956974	SORCS2	8821	2169	161259	No_or_no_constitutive_exon
CCCGCCGGAGCGCCACCTTGCCGCGGGCGAGCGCGGGCCCGGAAGGGGAGTG	31351392	31351408	31351342	31351394	1	JH651521.1	ENSODEG00000009730.1	31351209	31368428	TRMT44	8821	2169	161259	No_or_no_constitutive_exon
CTTTGCAATATTGGTGAGCCACACGTGGGGGCTGGCGGCTGGGGTGTGAGCA	31830111	31830333	31830383	31830331	-1	JH651521.1	ENSODEG00000010427.1	31826773	31832357	HGFAC	8821	2169	161259	No_or_no_constitutive_exon
CGCAGGGCTCAGCCTGCAGGTGACTTCCAGGGAGCAGGCCAGGGCTGCAGGT	31849485	31849676	31849726	31849674	-1	JH651521.1	ENSODEG00000011606.1	31833747	31909566	RGS12	8821	2169	161259	No_or_no_constitutive_exon
CCCACGGCAGTGGTCTCCCAGGGTTACAGCAAGAATTGCACGGGTGAAAGGG	32013457	32013484	32013534	32013482	-1	JH651521.1	ENSODEG00000010889.1	31959277	32105146	HTT	8821	2169	161259	No_or_no_constitutive_exon
AAGCAAGGAAACGGAGAGCCAGGAGAAGGAGGAAGAAGAGGGGGATGAAGAT	32195528	32195555	32195478	32195530	1	JH651521.1	ENSODEG00000011223.1	32185661	32204104	NOP14	8821	2169	161259	No_or_no_constitutive_exon
AGATGAGGAGGCGGAGGGTGGAGAGGAGAGTAGCGAGGGAGGGGGCAGAGTG	32195576	32195750	32195526	32195578	1	JH651521.1	ENSODEG00000011223.1	32185661	32204104	NOP14	8821	2169	161259	No_or_no_constitutive_exon
GAGGCGGACCGCGGCGAGAAGTGGGCGGGGCCGGCGGGCCGGAACGGCAGAC	32867359	32867538	32867588	32867536	-1	JH651521.1	ENSODEG00000011093.1	32866610	32867750	C4orf48	8821	2169	161259	No_or_no_constitutive_exon
GTGCTGCCACGCCCGCAAGGGATCCTGGGACCTGGAGGGAACCTGGGGAGGC	32910482	32910725	32910432	32910484	1	JH651521.1	ENSODEG00000011122.1	32909842	32914732	NELFA	8821	2169	161259	No_or_no_constitutive_exon
GTGCCACCAGGATGGACACCATGATCACGTGAGTGTGGCAGCTGGGGCAGGG	33685635	33685658	33685585	33685637	1	JH651521.1	ENSODEG00000012712.1	33680889	33692342	DGKQ	8821	2169	161259	No_or_no_constitutive_exon
CCACACTGTCACCTCAGGCTGACTCAGTCTGGCATCAGGGTAGAGCAGAGCT	33866825	33867032	33866775	33866827	1	JH651521.1	ENSODEG00000012801.1	33864906	33870134	MFSD7	8821	2169	161259	No_or_no_constitutive_exon
TGGAGCAGCGGCCCTGATGGCCGGCTTCTGGCCCTGTGCCGCCTGGGGAGAC	34099595	34099785	34099545	34099597	1	JH651521.1	ENSODEG00000012894.1	34098315	34099785	None	8821	2169	161259	No_or_no_constitutive_exon
AGACCATGGAAGAGGCCAGCAAATGAAGCCACCATTTCTGGGATATGCAGCC	6411986	6412023	6412073	6412021	-1	JH651520.1	ENSODEG00000013211.1	6410934	6412348	None	8821	2169	161259	No_or_no_constitutive_exon
GACTTTTTGCCTAGAGTCCTGATTTCTATGCTCTTTTGGTCCTAGGGGAGCC	9795081	9795391	9795441	9795389	-1	JH651520.1	ENSODEG00000013333.1	9775088	9809192	NPFFR1	8821	2169	161259	No_or_no_constitutive_exon
CCAGCATGCTGTTGGCATTGTTGTAAACAAGCAAGCAAGTTAAGGGCAAGAT	9849102	9849122	9849052	9849104	1	JH651520.1	ENSODEG00000014893.1	9848644	9849122	None	8821	2169	161259	No_or_no_constitutive_exon
TGAGCATCTGCTTCTTGCAGTTTGTATTGGTTTGAGCAGCTGGGAAAAAGCA	10197323	10197331	10197273	10197325	1	JH651520.1	ENSODEG00000013691.1	10179360	10249048	ADAMTS14	8821	2169	161259	No_or_no_constitutive_exon
GTATTGGTTTGAGCAGCTGGGAAAAAGCACCATTTGCAGAGACAGGGAAGGG	10197346	10197390	10197296	10197348	1	JH651520.1	ENSODEG00000013691.1	10179360	10249048	ADAMTS14	8821	2169	161259	No_or_no_constitutive_exon
GCATGTGTGCGTGCGTGTGTGGATCTAGGGCCAGCATGGTGGCCTGGGAGAG	11407519	11407681	11407731	11407679	-1	JH651520.1	ENSODEG00000014874.1	11407519	11429753	SPOCK2	8821	2169	161259	No_or_no_constitutive_exon
ACAGTGAGCTCTGTGCTCAGTGATGTGACTGTGGGCCTGGGGGACTGCAGGT	13019652	13019749	13019602	13019654	1	JH651520.1	ENSODEG00000014996.1	12990021	13022979	SEC24C	8821	2169	161259	No_or_no_constitutive_exon
GGCCAAAAGGTTTGAATCCCAGTGGAGGGCCTGTGTGGGAAAGTGATGAGGG	13024863	13024906	13024813	13024865	1	JH651520.1	ENSODEG00000015479.1	13023137	13024906	FUT11	8821	2169	161259	No_or_no_constitutive_exon
TTTACCTGCATACTGTGGGGTGAGGTACTAGGCTGGGGTAATGGGTGAAGCA	13069808	13069964	13069758	13069810	1	JH651520.1	ENSODEG00000015594.1	13056116	13070992	ZSWIM8	8821	2169	161259	No_or_no_constitutive_exon
GGTGGTGGGGCTCCTGGTGGCTTCCCTGGCACTGTCTCCTGGGACTGCAGGA	16973803	16974000	16974050	16973998	-1	JH651520.1	ENSODEG00000015060.1	16961190	17077398	DLG5	8821	2169	161259	No_or_no_constitutive_exon
CCACTCTAATTTCCTGTGCAGTTTCACATGGACGCTGGGGGCTGGGGGAGGT	18490405	18490633	18490355	18490407	1	JH651520.1	ENSODEG00000014938.1	18486728	18498521	None	8821	2169	161259	No_or_no_constitutive_exon
GAGTTTTCTCCAGCATAGCAAGTGTGACTGCAGGTGAGGACGGGCTGGAGGT	22517586	22517614	22517664	22517612	-1	JH651520.1	ENSODEG00000016904.1	22512594	22524077	None	8821	2169	161259	No_or_no_constitutive_exon
CTTTAGGGTTGGTTCTTTTGAGGCCTACTGCCCACTGCCTTGCAGGGCAGGG	22725402	22725541	22725352	22725404	1	JH651520.1	ENSODEG00000017078.1	22684303	22729191	XPO5	8821	2169	161259	No_or_no_constitutive_exon
CCATCTTCTCTGACCACCTCCAGGTCACACCCAGCCGGCCCTAGAGGGAGGC	23106906	23107025	23106856	23106908	1	JH651520.1	ENSODEG00000015889.1	23094954	23108029	CUL7	8821	2169	161259	No_or_no_constitutive_exon
TGCTAAGGACAAGCTCCAGCCTCCTGCACCACCTTTCTTCTGGGTGGCAGGA	23128017	23128119	23128169	23128117	-1	JH651520.1	ENSODEG00000016079.1	23127360	23143699	None	8821	2169	161259	No_or_no_constitutive_exon
GGAAAGTCCTTTCCCAGCATCTCCCACTTTTGTCTCCTGTAGGGCTGGAGCC	23168065	23168194	23168015	23168067	1	JH651520.1	ENSODEG00000016259.1	23151786	23168194	PEX6	8821	2169	161259	No_or_no_constitutive_exon
AAAGAAGAGAAGAGGCAAGGTTGAGCTGCAAGACCTGACGTAGGGCACAGCG	23369862	23369952	23370002	23369950	-1	JH651520.1	ENSODEG00000016107.1	23357696	23486994	UBR2	8821	2169	161259	No_or_no_constitutive_exon
CATGGAGGTGGCAGAGCTCCCACCTGGGTCCTGTGATCTGAGGGGACAAGTG	26207650	26207773	26207823	26207771	-1	JH651520.1	ENSODEG00000016928.1	26169407	26232179	CPNE5	8821	2169	161259	No_or_no_constitutive_exon
GTGCGGGCCCGTGTGCGGTGATCTAAGGACGCTGTGCTCCGGGGTTGCAGGT	26466447	26466498	26466397	26466449	1	JH651520.1	ENSODEG00000016613.1	26466027	26469490	PIM1	8821	2169	161259	No_or_no_constitutive_exon
CCTTCCTGGCCCAGCAGCATGTCCTCTGCTCATGGCTTTAGGGTGCCGAGAT	26703132	26703255	26703082	26703134	1	JH651520.1	ENSODEG00000017441.1	26659975	26707419	CMTR1	8821	2169	161259	No_or_no_constitutive_exon
CCTCTGTGTGTTACACGCTGCCCGCTTGCACACTGCTGCGGGGGAATCAGGC	26706318	26706431	26706268	26706320	1	JH651520.1	ENSODEG00000017441.1	26659975	26707419	CMTR1	8821	2169	161259	No_or_no_constitutive_exon
CCTGGTCTTGGTGTTGTGTTCTAATTCCTGCAGACAGTGGGGTGATGGAGTG	28828057	28828077	28828127	28828075	-1	JH651520.1	ENSODEG00000016354.1	28787974	28856591	MAPK14	8821	2169	161259	No_or_no_constitutive_exon
AGCGGCTGCAGGAGGCCCTGCAACTGGAGGTCAAGGCTCGGCGGGACGAGGA	29453746	29453772	29453822	29453770	-1	JH651520.1	ENSODEG00000016832.1	29451200	29476295	DEF6	8821	2169	161259	No_or_no_constitutive_exon
CTGGCTGCACTTCCGCCCCCCATGGCGCACGGACAGGCTACGGGCTGAAGAG	29482632	29482654	29482704	29482652	-1	JH651520.1	ENSODEG00000017147.1	29478576	29491701	ZNF76	8821	2169	161259	No_or_no_constitutive_exon
CCAGCAGGAGCAGCAGCAGCAGCAACAGGAACAGGAGGGCGAGGGGGCAGCT	30793131	30793180	30793081	30793133	1	JH651520.1	ENSODEG00000017211.1	30792269	30794597	BAK1	8821	2169	161259	No_or_no_constitutive_exon
GGACCGGGCAGGCGCCCCTCACAGTGCGGGGTCGTGTGCCCGGCGGGCAGGT	30882370	30882582	30882632	30882580	-1	JH651520.1	ENSODEG00000017205.1	30875872	30905690	SYNGAP1	8821	2169	161259	Yes
GAGGCTGTGGACATCGCTAGTGCAGCCAAGGTGAGGCTGAGCAGGGAAAGGG	31017314	31017335	31017264	31017316	1	JH651520.1	ENSODEG00000017342.1	31016303	31024457	WDR46	8821	2169	161259	No_or_no_constitutive_exon
TGGGCAGGAGAGGATGGGCCTGCTCAGGGCGTTCTTCAGGGAAGCCCAAGCC	31017392	31017500	31017342	31017394	1	JH651520.1	ENSODEG00000017342.1	31016303	31024457	WDR46	8821	2169	161259	No_or_no_constitutive_exon
CCTGCTAGGGGAGCCCCAGGGGCAGCACCCCGCCGGCGGCACCCAGGGAGAC	31025012	31025767	31025817	31025765	-1	JH651520.1	ENSODEG00000017281.1	31025012	31026143	B3GALT4	8821	2169	161259	No_or_no_constitutive_exon
GTGAAGGTGGAGTCTGAGGGTGCTGTGGATGACTCTGCTGAGGAGGGGAGCT	31984924	31985068	31984874	31984926	1	JH651520.1	ENSODEG00000017398.1	31984133	31985068	None	8821	2169	161259	No_or_no_constitutive_exon
GAGCGTCTGGCAGGAGGAACCTGAGCAGTAGCGACGGGCGAGGAAGGCAGGC	32381782	32381920	32381732	32381784	1	JH651520.1	ENSODEG00000017401.1	32381090	32381920	None	8821	2169	161259	No_or_no_constitutive_exon
CCTGCCAGTGAGTGTGACAAGAGGGGAGAAGCGTGGGTGTGGGAAGGGAGGA	32413260	32413617	32413210	32413262	1	JH651520.1	ENSODEG00000017653.1	32412332	32431521	NOTCH4	8821	2169	161259	No_or_no_constitutive_exon
CACCTCTGGCTCCCTGCCACCCCTACCCTGGTGGTGTCTCTCAGGGGCAGCA	32441652	32441759	32441602	32441654	1	JH651520.1	ENSODEG00000017466.1	32441409	32442562	None	8821	2169	161259	No_or_no_constitutive_exon
AGGCGGGGCGCATGCAGTGTTTCCCACCTCCTCTTCCCGCATGGGAGCAGAC	32457266	32457389	32457439	32457387	-1	JH651520.1	ENSODEG00000017557.1	32456008	32457634	EGFL8	8821	2169	161259	Yes
CCAGCTAAGCCGCCCCTTTCTAGGGCGAGGTCGGACCTGGCTCAGGGAAGCC	32505999	32506105	32505949	32506001	1	JH651520.1	ENSODEG00000017478.1	32498829	32508753	ATF6B	8821	2169	161259	No_or_no_constitutive_exon
GCCGCAGGGGGAGGTTCTGGAAAAGACGGTCCCTGCCTCCCCGCAGGGAGCC	32576141	32576289	32576091	32576143	1	JH651520.1	ENSODEG00000017498.1	32574415	32577309	TNXB	8821	2169	161259	No_or_no_constitutive_exon
TCCTCACCCCCAGCCTTTGGCCAACCTACTCCCCACTCCTTGTGGGACAGGT	32593731	32593837	32593887	32593835	-1	JH651520.1	ENSODEG00000017692.1	32582524	32595578	None	8821	2169	161259	No_or_no_constitutive_exon
GGAGGGGTTTGGTGCCTCATTTTCCTCTTCCTGGCCCTCAGGGAAACCAGCC	32711846	32711886	32711796	32711848	1	JH651520.1	ENSODEG00000017567.1	32710481	32723436	SLC44A4	8821	2169	161259	No_or_no_constitutive_exon
TATGCCTGGTGGGAGCAGCAGGGCTTCTTCAAGCCCGAGTTCGGGGTGAGTG	32785375	32785397	32785325	32785377	1	JH651520.1	ENSODEG00000017681.1	32782403	32793242	VARS	8821	2169	161259	No_or_no_constitutive_exon
ACCGACGCCGCCGCCTGTTTCCTCTTCCCCAGGAGCTGGCCGGGCAGCAGGG	32817955	32818033	32818083	32818031	-1	JH651520.1	ENSODEG00000017689.1	32817955	32819065	SAPCD1	8821	2169	161259	No_or_no_constitutive_exon
CACGCGCGGACTCTTCTCCAGCTCCAGGGTTCCAGGAGCAGCGGGAGGAGCT	33027364	33027423	33027314	33027366	1	JH651520.1	ENSODEG00000017677.1	33026604	33028021	LTB	8821	2169	161259	No_or_no_constitutive_exon
CGGGGGCCGGGCGGGGGTCGGGGGCACAGTTGACGGCGGGGCGGGGTCAGCT	33087662	33087938	33087612	33087664	1	JH651520.1	ENSODEG00000017830.1	33087165	33090957	None	8821	2169	161259	No_or_no_constitutive_exon
TCATTTTCATTTTCGGTCTGAGAGAAAATTCCCGGGTTGGGGCGGGGCAGGC	33225099	33225375	33225049	33225101	1	JH651520.1	ENSODEG00000017821.1	33224517	33227094	None	8821	2169	161259	No_or_no_constitutive_exon
TCATTTTCATTTTCGGTCTGAGAGAAAATTCCCGGGTTGGGGCGGGGCAGGC	33330910	33330984	33330860	33330912	1	JH651520.1	ENSODEG00000017898.1	33330316	33332263	None	8821	2169	161259	Yes
GATGAGGGAGGGCCTTGGGACACGTTTGTGACGACTCACTTGGGGTGCAGGA	33481515	33481597	33481647	33481595	-1	JH651520.1	ENSODEG00000017965.1	33473528	33489968	VARS2	8821	2169	161259	No_or_no_constitutive_exon
AGGGGGAAGGCGGGGAGGAGGAGGAGGTGGAGGGGGAAGGCGGGGAGGAGGA	33530677	33530821	33530871	33530819	-1	JH651520.1	ENSODEG00000017909.1	33530677	33531096	None	8821	2169	161259	No_or_no_constitutive_exon
TGTCCCCTCATCTTGCAGGGTTCCGAGGAAGAAGATGAGGAGGGCGAGAGTA	33741341	33741402	33741452	33741400	-1	JH651520.1	ENSODEG00000017985.1	33734339	33748208	ABCF1	8821	2169	161259	No_or_no_constitutive_exon
TTACAATAGGTTATAGAAGAAAAAGATCACAATGCTATTGTCAAGGGTAGAT	1065538	1065615	1065488	1065540	1	JH651524.1	ENSODEG00000009295.1	1061338	1083198	RGS21	8821	2169	161259	No_or_no_constitutive_exon
AAGGTCAGTCAGCAGCAGAGAGCCAGCAAGGTGGGGCAGAGGCTGGGGAGTC	10363956	10364147	10364197	10364145	-1	JH651524.1	ENSODEG00000010856.1	10338057	10381060	KIF21B	8821	2169	161259	No_or_no_constitutive_exon
GTGGTTGGGCAGTGTGGGTGACCAGAGGCGCATAGCTGGAGCGGGGCGAGAG	10433837	10434065	10434115	10434063	-1	JH651524.1	ENSODEG00000011895.1	10395031	10468464	CACNA1S	8821	2169	161259	No_or_no_constitutive_exon
CTCATGCTGAAGGTGAGGCGGGATGTTGGTCTGGGCATCAGTGGGGGCAGCT	10757526	10757548	10757598	10757546	-1	JH651524.1	ENSODEG00000012147.1	10753080	10765261	TNNI1	8821	2169	161259	No_or_no_constitutive_exon
TGCAGCCCTCACTTTATTAGAAAGGTTTTCTGGTTTCTGATGGGAACTAGAT	11286044	11286169	11285994	11286046	1	JH651524.1	ENSODEG00000011642.1	11283096	11294716	TIMM17A	8821	2169	161259	No_or_no_constitutive_exon
GGAGGGCACTGGTGGGTGAAGTGAAATGGGTGCCTTCTGGGATGAGGGAGAC	11391027	11391074	11390977	11391029	1	JH651524.1	ENSODEG00000011469.1	11390809	11394359	None	8821	2169	161259	No_or_no_constitutive_exon
AAAACCAAGTTTTATCTCTAATATTGCATCTCACAGGTTGGAATCGGGAGGT	11907741	11907872	11907691	11907743	1	JH651524.1	ENSODEG00000013339.1	11886655	11930010	None	8821	2169	161259	No_or_no_constitutive_exon
CAGGCTGGGGGCGTGGTGTGCTGACTCGGGGCCCTTCTCCATGCGGGCAGTG	11951061	11951228	11951278	11951226	-1	JH651524.1	ENSODEG00000011128.1	11943479	11952347	SYT2	8821	2169	161259	No_or_no_constitutive_exon
ATTCTTTAGGGCCCTTCCTAGACATGCTGTATGTATCCTAGGTCTGGGAGGG	12311877	12312040	12312090	12312038	-1	JH651524.1	ENSODEG00000011614.1	12306307	12323509	ADIPOR1	8821	2169	161259	No_or_no_constitutive_exon
CAGGTGAACTAACCAGAACTCTCCATGGTGGCTGTTCCACCGGGGAGCAGGG	13617673	13617846	13617623	13617675	1	JH651524.1	ENSODEG00000014124.1	13615159	13623354	SOX13	8821	2169	161259	Yes
TGCGCTACGGCAAGCGGCGGGTAGCTGGCGGCGCTGGGCAGCAGCTGGAGTG	13675288	13675302	13675352	13675300	-1	JH651524.1	ENSODEG00000015011.1	13675288	13677546	KISS1	8821	2169	161259	No_or_no_constitutive_exon
CAGCAGCAGCAGCAGCAGCAGCAGCAGCAGTGTGGGGGACAGATGGGAAGAG	28920543	28920836	28920493	28920545	1	JH651524.1	ENSODEG00000013059.1	28873806	28920836	PCSK1	8821	2169	161259	No_or_no_constitutive_exon
AGTACTGCCCTACAACTTACAGGCACCTGGTTCAAGGTCCGAAGGGTTAGTG	2829857	2829871	2829807	2829859	1	JH651523.1	ENSODEG00000018100.1	2825064	2829871	A4GNT	8821	2169	161259	No_or_no_constitutive_exon
TGACCGCTGTGAGTGTGTGGCTCTGCAGGACTTTCGGGCCCGGAGAGCAGAT	3674470	3674897	3674947	3674895	-1	JH651523.1	ENSODEG00000018132.1	3674060	3675824	None	8821	2169	161259	No_or_no_constitutive_exon
CATCAACACAAACTTTACTGGCTCCAAGCAACTGGTGAGGGCATCAGGAGCA	7550346	7550366	7550296	7550348	1	JH651523.1	ENSODEG00000018096.1	7473285	7559559	None	8821	2169	161259	No_or_no_constitutive_exon
AGAAAAGATTGCTTGCTTTGGTATTAATATATTTTCTTTTGGGGCTGCAGGA	7846959	7847141	7846909	7846961	1	JH651523.1	ENSODEG00000018175.1	7845452	7905059	TOPBP1	8821	2169	161259	No_or_no_constitutive_exon
AGATGGATGGCAGTGACTTTGAAAGCTCTGGAGGCTGGGGGTTGAAAAAGGT	8690935	8691221	8691271	8691219	-1	JH651523.1	ENSODEG00000018102.1	8690892	8691611	None	8821	2169	161259	No_or_no_constitutive_exon
TGGAGAAGAAGATGATGAAGATGAAGTTGGTTTCCCAGATTGGGATGAAGAG	8785312	8785545	8785262	8785314	1	JH651523.1	ENSODEG00000018072.1	8784808	8785545	None	8821	2169	161259	No_or_no_constitutive_exon
AAAGCCATTCCTGTTATATCACACATGCAACGTACAGCCCTGGGCACAAGCC	11344866	11344912	11344962	11344910	-1	JH651523.1	ENSODEG00000018195.1	11304695	11415638	COL6A6	8821	2169	161259	No_or_no_constitutive_exon
ACCTAGTGAGGGCATGTTGCATTGTTCTGTTTAACAGGGAGAACCTGGAGAT	11344731	11344781	11344831	11344779	-1	JH651523.1	ENSODEG00000018195.1	11304695	11415638	COL6A6	8821	2169	161259	No_or_no_constitutive_exon
ACAAAAGCAACCTAGTGAGGGCATGTTGCATTGTTCTGTTTAACAGGGAGAA	11344731	11344790	11344840	11344788	-1	JH651523.1	ENSODEG00000018195.1	11304695	11415638	COL6A6	8821	2169	161259	No_or_no_constitutive_exon
CGACGACGTGGACAACGATGGCCTCCATGCCGCGTTCTCCAGGAGGGCAGCG	12208982	12209064	12209114	12209062	-1	JH651523.1	ENSODEG00000018213.1	12207243	12286677	IRAK2	8821	2169	161259	Yes
TGGTGGTATGGATGGAAGGGGACCTTACTTCAGAACTGGGACTGAGGGAGCT	12364880	12365055	12365105	12365053	-1	JH651523.1	ENSODEG00000018239.1	12331830	12399732	FANCD2	8821	2169	161259	Yes
TGCCCATAGCTTCTCCTGTGTTTTTGTCAGGGGCCTGAAGAAGGGTGGAGAG	12446188	12446361	12446411	12446359	-1	JH651523.1	ENSODEG00000018113.1	12442067	12448790	CRELD1	8821	2169	161259	No_or_no_constitutive_exon
GCTACTTATGAGACACTATTCTGATATAATGGCACACTGGGATTGTGGAGAC	12789835	12790307	12790357	12790305	-1	JH651523.1	ENSODEG00000018249.1	12789781	12790492	None	8821	2169	161259	No_or_no_constitutive_exon
CCGTCATAATCTGACACTATGGACTTCAGACATGTAGGGTGATGGTGAAGAG	13512872	13512916	13512966	13512914	-1	JH651523.1	ENSODEG00000018124.1	13512872	13513624	None	8821	2169	161259	No_or_no_constitutive_exon
GGTGGATGGCTCCAGGCTGCCTCTTATGCTGTGTCATCCAGCAGGGCCAGAG	13888584	13888707	13888757	13888705	-1	JH651523.1	ENSODEG00000018336.1	13862196	13892014	COL7A1	8821	2169	161259	No_or_no_constitutive_exon
GCATATAGGAACAGGTGATGTATGCTGGGAGACCAATGCAGGGGTGAAAGCG	13880899	13881021	13881071	13881019	-1	JH651523.1	ENSODEG00000018336.1	13862196	13892014	COL7A1	8821	2169	161259	No_or_no_constitutive_exon
TGGTCCTCACCGAGAGAGGCCCTTCTGGACCTCCTGGCCTTGCTGGGGAGCC	13872597	13872733	13872783	13872731	-1	JH651523.1	ENSODEG00000018336.1	13862196	13892014	COL7A1	8821	2169	161259	No_or_no_constitutive_exon
CAAAGATCTTCTGTTGTTTGCATTTTAGGGAGAGCGGGGTGAGAAAGGAGAA	13872484	13872542	13872592	13872540	-1	JH651523.1	ENSODEG00000018336.1	13862196	13892014	COL7A1	8821	2169	161259	No_or_no_constitutive_exon
CTGGAACCACAGGCTTGAAGGGTGACAAGGTAAGTGCGGGCATGGGGTAGGG	13867233	13867348	13867398	13867346	-1	JH651523.1	ENSODEG00000018336.1	13862196	13892014	COL7A1	8821	2169	161259	No_or_no_constitutive_exon
CTGGGCACGTGCTGACTATCTGTCTCATCCTTCCCTGATTGGGACCACAGGA	14412112	14412273	14412323	14412271	-1	JH651523.1	ENSODEG00000018209.1	14410585	14419497	USP19	8821	2169	161259	No_or_no_constitutive_exon
GAGATTCCTGGTGCTAGGACTGTGGGCTAAGGGCCTGTACCACTGGGGAGGG	14473624	14474017	14474067	14474015	-1	JH651523.1	ENSODEG00000018152.1	14473606	14481680	C3orf84	8821	2169	161259	No_or_no_constitutive_exon
TCCGCAGTCTCCAGTTTCTAGTCCACCAAGGTCCCCAAAGGGGCAACAAGAG	14548700	14548993	14548650	14548702	1	JH651523.1	ENSODEG00000018168.1	14507977	14548993	CCDC36	8821	2169	161259	No_or_no_constitutive_exon
AGAGGCTGTAATTCTCCACCTTTTCCCCTCCCCTACTTGGGGGGCTGCAGGA	14568714	14568806	14568856	14568804	-1	JH651523.1	ENSODEG00000018275.1	14567330	14569828	C3orf62	8821	2169	161259	No_or_no_constitutive_exon
CTGGGTGTGGGTCCACTTCTTGATTGTCCTTCTTTCCCCTTGGGTGGCAGAG	15025612	15025720	15025562	15025614	1	JH651523.1	ENSODEG00000018183.1	15013484	15042272	None	8821	2169	161259	No_or_no_constitutive_exon
CAAGCATACACAATGTGAACAGTTTCTGTCTGGCCTGTGGGCTGAAGCAGCT	15635769	15636212	15636262	15636210	-1	JH651523.1	ENSODEG00000018194.1	15635769	15638651	HYAL2	8821	2169	161259	No_or_no_constitutive_exon
TAAATTTGTGGTCCTCCTGCCTCAGCCTCCTGGAGTGCTGGGGTTACAAGCA	17400503	17400547	17400597	17400545	-1	JH651523.1	ENSODEG00000018287.1	17400503	17401642	None	8821	2169	161259	No_or_no_constitutive_exon
TTCATTTTTATCTGTGTGGCTGTTCATCTTCCCATGCATGGGGGGCACAGGC	18621800	18621938	18621750	18621802	1	JH651523.1	ENSODEG00000018351.1	18617309	18628361	SLC6A18	8821	2169	161259	Yes
TCAGTCTATAGTCAGCTGGCTCAGGGCAGGGTGAGGGGCAAGGGTTCAAGGT	887524	887560	887610	887558	-1	JH651525.1	ENSODEG00000015640.1	886035	893772	RBP4	8821	2169	161259	No_or_no_constitutive_exon
CTTTCGAGCTCTATTCCAAAGTCTGAATGTTGTTGTCTTTTGGGCAACAGGT	938381	938489	938331	938383	1	JH651525.1	ENSODEG00000015159.1	913940	963129	PDE6C	8821	2169	161259	Yes
GATCCCTTGCCTGCAGTTTTGGCTTATTTATTTTCATTTTATGGGAACAGGC	1789338	1789470	1789288	1789340	1	JH651525.1	ENSODEG00000016086.1	1475078	1814187	PLCE1	8821	2169	161259	Yes
CCTCAAAGACTATAATCACACATGGCAGGTCCTAGAGACTCAAGCGGGAGAG	1880899	1881007	1880849	1880901	1	JH651525.1	ENSODEG00000015684.1	1880335	1881007	None	8821	2169	161259	No_or_no_constitutive_exon
GGGCCGTACTTGTGCTCTCGGCCTTAAGTGGCACTAGCTCCAGCGGGGAGTT	2863373	2863639	2863689	2863637	-1	JH651525.1	ENSODEG00000015885.1	2749238	2898210	SORBS1	8821	2169	161259	No_or_no_constitutive_exon
ACTGAGAAATTATGTTGTATCTTTTTTGAATTTGATTTTGGGAGCTATAGGT	3102092	3102307	3102357	3102305	-1	JH651525.1	ENSODEG00000015796.1	3066560	3114768	ALDH18A1	8821	2169	161259	No_or_no_constitutive_exon
CTTTCCTCGAGCACCGAGCGCTGCAGACTCTGTGCGGTTAGTGTCGGGAGAT	3666696	3667122	3667172	3667120	-1	JH651525.1	ENSODEG00000015777.1	3666612	3667552	None	8821	2169	161259	No_or_no_constitutive_exon
GTCACCTTCTTCACCTGCTGCGCCATCCCCATTGCCAAGGGCAGGGTGAGTA	3703801	3703835	3703885	3703833	-1	JH651525.1	ENSODEG00000016754.1	3687503	3762782	BLNK	8821	2169	161259	No_or_no_constitutive_exon
ATTCCTAAAAACAAAACCAAAAAGTGACATGCAGTATGCTAAGAAGGGAGTG	3952907	3953066	3953116	3953064	-1	JH651525.1	ENSODEG00000016117.1	3912105	4058425	TLL2	8821	2169	161259	No_or_no_constitutive_exon
ATCTGCCACCTCAGAAGCACTGATGAAACCTATGAAGCAAAAGGGATCAGGG	4568439	4568612	4568389	4568441	1	JH651525.1	ENSODEG00000016196.1	4564868	4568612	LCOR	8821	2169	161259	No_or_no_constitutive_exon
ACACGGGCGGGTTGGGCCTCAGCTGCCTGAGCTCTGGGCTGAATGATCAGCT	4591329	4591494	4591544	4591492	-1	JH651525.1	ENSODEG00000015756.1	4583298	4749506	SLIT1	8821	2169	161259	No_or_no_constitutive_exon
CTTCTGTAGGGGGAAGTGGTCAGGCCTTAGCATCCGCGAGGGGCTGGAAGTG	5103959	5103988	5104038	5103986	-1	JH651525.1	ENSODEG00000016062.1	5072686	5104952	MMS19	8821	2169	161259	No_or_no_constitutive_exon
CCTGGGGCCAGAGGCCAGTGGCCAGGTCCTGATGGGCTCTCTGGGGACAGTT	5174193	5174292	5174143	5174195	1	JH651525.1	ENSODEG00000015804.1	5168305	5176863	ANKRD2	8821	2169	161259	No_or_no_constitutive_exon
GCAGGGGCTTGTCTAGGAATGTGAGGGGCTGGGCCTCAGGGCAGGGGAAGAA	5178073	5178191	5178023	5178075	1	JH651525.1	ENSODEG00000016324.1	5177980	5206259	HOGA1	8821	2169	161259	No_or_no_constitutive_exon
TATCTCTTTTCTGTGTTTTTTCCCTTTCTCCTCTGCACCTTGGGAGGCAGGA	5335864	5335885	5335814	5335866	1	JH651525.1	ENSODEG00000016383.1	5320922	5341712	ZFYVE27	8821	2169	161259	No_or_no_constitutive_exon
CCTCAGCGGCGGCTGCTGGGGCTCGCAGACCAGCGCGGCCATGCGGGCAGCG	5353130	5353675	5353725	5353673	-1	JH651525.1	ENSODEG00000016215.1	5348561	5353786	SFRP5	8821	2169	161259	No_or_no_constitutive_exon
GCTGAGACCAGTGGTCAGCCCCAACGGTCCCTGCAATCCAGAGGGATCAGGG	5949286	5949403	5949453	5949401	-1	JH651525.1	ENSODEG00000016020.1	5935091	5956266	PYROXD2	8821	2169	161259	No_or_no_constitutive_exon
AGGGTCAGACAAGGGTGAAAATGAAGCAATGGAATCCTGTAACTGGGAAGCG	6622749	6623286	6623336	6623284	-1	JH651525.1	ENSODEG00000016599.1	6622749	6625169	None	8821	2169	161259	No_or_no_constitutive_exon
GTTTGCCTTAATGAGTACTGTTACATAACAACAGTATAATGAGTGGGAAGGG	8912048	8912076	8912126	8912074	-1	JH651525.1	ENSODEG00000016788.1	8912048	8913521	None	8821	2169	161259	No_or_no_constitutive_exon
GTTGTACTTCTCCCCAGCTGTACCTGAACCTGACCCTGTTGTGTGGGCAGGA	9052654	9052755	9052805	9052753	-1	JH651525.1	ENSODEG00000016871.1	9052308	9055749	None	8821	2169	161259	No_or_no_constitutive_exon
GCGTGGGTGGAGCTGCCCACCCACACGCATACGCATATGCATACGGGTAGGA	9184267	9184316	9184217	9184269	1	JH651525.1	ENSODEG00000017114.1	9182316	9184822	None	8821	2169	161259	No_or_no_constitutive_exon
CACCACCCCCAATAAAGCATAACATGGATATTGGAACTTGGGATGGCAAGAT	21379291	21379542	21379241	21379293	1	JH651525.1	ENSODEG00000017508.1	21378598	21380170	None	8821	2169	161259	No_or_no_constitutive_exon
GCCGAGCCTGTGGCCGTGCAGCTGTGATGGGTCACAAGAGGGCTTGGAAGTG	21552840	21552962	21553012	21552960	-1	JH651525.1	ENSODEG00000017523.1	21527830	21576694	HTRA1	8821	2169	161259	No_or_no_constitutive_exon
GTCTTGCTGCGTTTCCCCTGCGGTCTGCTCACACCCCACCCGGCGGGCAGGA	21860820	21860910	21860960	21860908	-1	JH651525.1	ENSODEG00000017758.1	21843136	21950816	None	8821	2169	161259	No_or_no_constitutive_exon
CACTCGCACTGGCTTCCACTTGTGCTCCCCTAATGGTACCAAGGGGACAGAA	22656271	22656291	22656221	22656273	1	JH651525.1	ENSODEG00000017521.1	22655357	22656291	None	8821	2169	161259	No_or_no_constitutive_exon
TGAGGAAATTCGCAACATTCATAATGATGAATTAATGGGAATCAGGTGAGAA	24111139	24111903	24111953	24111901	-1	JH651525.1	ENSODEG00000017622.1	24111139	24111982	None	8821	2169	161259	No_or_no_constitutive_exon
GCCTAAAATAACCAAGTGCAATGCTGTCCTTTGAATTTAGGGAGTGTCAGTG	24811036	24811178	24810986	24811038	1	JH651525.1	ENSODEG00000017666.1	24783020	24833345	MCMBP	8821	2169	161259	No_or_no_constitutive_exon
GCCAGTCAAGCTAAGGAGAACCTACTCCTGGTGCTGGGGTAGAACATGAGTG	26220999	26221087	26221137	26221085	-1	JH651525.1	ENSODEG00000018333.1	26219533	26221866	None	8821	2169	161259	No_or_no_constitutive_exon
GCCCAACTGCCTCTAGTGCTCCACAAACAGAGAAAGGGTGAAAAACCAAGTA	28830123	28830226	28830073	28830125	1	JH651525.1	ENSODEG00000017740.1	28829752	28895913	MAP7D2	8821	2169	161259	No_or_no_constitutive_exon
ATTCATTATTTTAACTTGGAATATTTTCTTTTTTTCAATTATATGGGCAGTG	136614	136734	136784	136732	-1	JH651528.1	ENSODEG00000006169.1	112681	170049	None	8821	2169	161259	No_or_no_constitutive_exon
GGGACCACCAACCCCTCCTCTTGGTTGAGGTGGCTGGGGTAGTAGCAGAGCT	21973086	21973194	21973244	21973192	-1	JH651528.1	ENSODEG00000005848.1	21972653	21974103	None	8821	2169	161259	Yes
TTCCTCTTCATTACAGATTCCCATTGCTTCCAACTCCAGCTCCAGGGAAGTG	9365	9452	9502	9450	-1	JH651527.1	ENSODEG00000010635.1	9365	16780	None	8821	2169	161259	No_or_no_constitutive_exon
CCGGCCCAGAAGCTCCCACCGCGGCGGCCGGCACCCCCGGCTCGGGGGAGCT	1650639	1650818	1650868	1650816	-1	JH651527.1	ENSODEG00000010368.1	1649329	1650878	None	8821	2169	161259	No_or_no_constitutive_exon
AATGTTAACTATTATATGTTAATTGTATTTCCTTGTGTTCTGGGATGCAGGT	11263458	11263575	11263625	11263573	-1	JH651527.1	ENSODEG00000010835.1	11164404	11276167	None	8821	2169	161259	No_or_no_constitutive_exon
AGAAGGAACTGACAACTTCACGCTGACCACATCGCATCACGGTGGGGTAGGC	11596496	11596593	11596643	11596591	-1	JH651527.1	ENSODEG00000012452.1	11589170	11597164	COLCA2	8821	2169	161259	No_or_no_constitutive_exon
AAGCTGACCTTCATTCACCCTTCTCGCCGAACACCGGGGGGGTAAAAAAGCA	11731730	11732245	11732295	11732243	-1	JH651527.1	ENSODEG00000011838.1	11731730	11732919	None	8821	2169	161259	No_or_no_constitutive_exon
GCCGGGAGGGCGACCGGAGGAGAAAGGAGGGGCCAGGGCTGGGGAGACAGCT	14783054	14783369	14783004	14783056	1	JH651527.1	ENSODEG00000010261.1	14782006	14800316	KDELC2	8821	2169	161259	No_or_no_constitutive_exon
CATCAAGAGAGAGGGTACAGGCACTGAGACACCCATTACTGGGGATTGAGTC	24265490	24265678	24265728	24265676	-1	JH651527.1	ENSODEG00000012986.1	24264466	24265835	None	8821	2169	161259	No_or_no_constitutive_exon
ACTGTTAATAATTGACAGAAAATATTGAAACTTTTTTAAATGTGGGGAAGCC	24830968	24831187	24830918	24830970	1	JH651527.1	ENSODEG00000014051.1	24830689	24831838	None	8821	2169	161259	No_or_no_constitutive_exon
CTCCGGACGCAGAGCGGGCCGGGGCGGATGGGGCCGGGGCGGCGGAGGAGGA	26692653	26692674	26692603	26692655	1	JH651527.1	ENSODEG00000012847.1	26691935	26723967	CCDC82	8821	2169	161259	No_or_no_constitutive_exon
GAGGCCGCCGACACAGGGCCGCTCACCCCCGCTGCGTCTTCTGCAGGGAGCC	562551	562665	562501	562553	1	JH651526.1	ENSODEG00000013047.1	528002	619796	None	8821	2169	161259	No_or_no_constitutive_exon
ACCAAATGGGCTTGAAGGCCACTTGGCAACAATCACACTGGGAAAACGAGTG	6567925	6568126	6567875	6567927	1	JH651526.1	ENSODEG00000015044.1	6567459	6573999	None	8821	2169	161259	No_or_no_constitutive_exon
CTGGAGGAGGTGGTCAGTCCTTTCGGGCCTGGACATTGGGAGGAACCAAGTG	7404827	7405075	7405125	7405073	-1	JH651526.1	ENSODEG00000013539.1	7404827	7405528	None	8821	2169	161259	No_or_no_constitutive_exon
CTCACAGGCCCATGCCTCAGCTGGCGTCCTTCCCAGGGCCGGGAGGCCAGGG	7763529	7763632	7763479	7763531	1	JH651526.1	ENSODEG00000014787.1	7763348	7770919	None	8821	2169	161259	No_or_no_constitutive_exon
GAAACTACTGGGTATAATGTTACACATCGGTAATCCTAGCACTGTGGGAGGC	7804945	7804951	7805001	7804949	-1	JH651526.1	ENSODEG00000014435.1	7792452	7816122	None	8821	2169	161259	No_or_no_constitutive_exon
CCCAGTTGAGGTGAGGCTGTGTGGCACCCCTGCTGGGGAGGGGCGGGCAGAG	8173501	8173617	8173667	8173615	-1	JH651526.1	ENSODEG00000013647.1	8161620	8177856	MTSS1L	8821	2169	161259	No_or_no_constitutive_exon
AGCCCGGCCTGGAGCCGCCAGTTGCCGCCAGTCCTTCAGGCGGACGGGAGAC	12740960	12741046	12740910	12740962	1	JH651526.1	ENSODEG00000015833.1	12733492	12741264	None	8821	2169	161259	No_or_no_constitutive_exon
GGTGTTTAAAAGTGGGCTGGGGTATGGACCCTCATCAGCACAATGGGCAGGT	14383950	14384054	14383900	14383952	1	JH651526.1	ENSODEG00000015418.1	14383234	14385258	CTRL	8821	2169	161259	No_or_no_constitutive_exon
AGAGGCGGCTGGAGCGGGCACTGGCTGAGGGACAGCAGTGGGGTGGACAGTT	14435414	14435437	14435487	14435435	-1	JH651526.1	ENSODEG00000016124.1	14432896	14445940	EDC4	8821	2169	161259	No_or_no_constitutive_exon
TCTGAGGTAGACGGGGGGCTCAAACCTGTCTCTCTCTTCTTATGGGGCAGCT	14489420	14489652	14489702	14489650	-1	JH651526.1	ENSODEG00000015876.1	14489420	14506264	TSNAXIP1	8821	2169	161259	No_or_no_constitutive_exon
GAAGGGAAGGGAGGGGAGAGGGAGAGAGAAGGGAAGGGAGGGGGAGGGAGAA	14672575	14672621	14672671	14672619	-1	JH651526.1	ENSODEG00000015455.1	14671477	14683878	CARMIL2	8821	2169	161259	No_or_no_constitutive_exon
GAGAAGGGAAGGGAGGGGGAGGGAGAAGGGACAGAGAGGGGGGAGGGGAGGG	14672278	14672596	14672646	14672594	-1	JH651526.1	ENSODEG00000015455.1	14671477	14683878	CARMIL2	8821	2169	161259	No_or_no_constitutive_exon
CTCTAGACAGGCGCCCAGTGCATATAGCCGGGTTAGTGACAGGTTGGGAGGG	15141294	15141339	15141389	15141337	-1	JH651526.1	ENSODEG00000015567.1	15139427	15144068	ELMO3	8821	2169	161259	No_or_no_constitutive_exon
GAAACTGGGGCTACCTGGACCAAGTGGCTGCCCTGCGCTGGGTGCAATAGAA	15542640	15542814	15542864	15542812	-1	JH651526.1	ENSODEG00000017576.1	15528575	15548812	None	8821	2169	161259	No_or_no_constitutive_exon
TGGGTCAGGTGGTCCAGGTGCCCGGGTTGAGGGTGACTGGAGAGGGTGAGGA	15817612	15817656	15817706	15817654	-1	JH651526.1	ENSODEG00000015891.1	15814799	15823279	CA7	8821	2169	161259	No_or_no_constitutive_exon
TCTGGTTGGGCTGCAGTTCCGGGAGCAGGAGGTGCGAAACCAGGGCCAAGGG	23508002	23508138	23507952	23508004	1	JH651526.1	ENSODEG00000016031.1	23507373	23508720	None	8821	2169	161259	No_or_no_constitutive_exon
GTTGGGCTGCAGTTCCGGGAGCAGGAGGTGCGAAACCAGGGCCAAGGGAGGA	23508006	23508138	23507956	23508008	1	JH651526.1	ENSODEG00000016031.1	23507373	23508720	None	8821	2169	161259	No_or_no_constitutive_exon
AGAGGAGATTTACTGCAAATCCTGCTAGGGCAAGAAGTATGGGCCAAAAGGC	24698075	24698269	24698319	24698267	-1	JH651526.1	ENSODEG00000016606.1	24697895	24698477	None	8821	2169	161259	No_or_no_constitutive_exon
AGGCCCCGCGCGCGTCCTCCCAGGTGGCGCGGGGCGCGGGCGGCAGCGAGCA	25467213	25467282	25467332	25467280	-1	JH651526.1	ENSODEG00000016648.1	25463759	25467635	SETD6	8821	2169	161259	No_or_no_constitutive_exon
AACAAGTAAACAGCTCTAGCTCTAGACATGGTCCAGACCATAGGGTAAAGGG	25637998	25638163	25637948	25638000	1	JH651526.1	ENSODEG00000016478.1	25625236	25638163	PRSS54	8821	2169	161259	No_or_no_constitutive_exon
GTAGAGGGCACTGCTCGAGGCCAGCCACACTTCCTCTCTTGCTGGGACAGAC	26114763	26114922	26114972	26114920	-1	JH651526.1	ENSODEG00000016485.1	26103080	26118802	DRC7	8821	2169	161259	No_or_no_constitutive_exon
ATCCTGCTTCCTTGCGGGCCACTTCCTGTGGAGAGGGGAAGAAGAGGAAGGC	26379519	26379726	26379469	26379521	1	JH651526.1	ENSODEG00000016505.1	26368335	26379726	CIAPIN1	8821	2169	161259	No_or_no_constitutive_exon
GGGACTTCTCCAGAGTTGCTCATGAGAGCAACTGGATCTTTGGGGACCAGGA	26413407	26414101	26414151	26414099	-1	JH651526.1	ENSODEG00000016594.1	26413407	26422296	CX3CL1	8821	2169	161259	No_or_no_constitutive_exon
GAGGAAGGGGCTTGCCCCTTGGGCCCCTGCAGATGAGGGGGTCGGCAGAGAA	26717572	26717689	26717739	26717687	-1	JH651526.1	ENSODEG00000016938.1	26713150	26765286	NLRC5	8821	2169	161259	No_or_no_constitutive_exon
CCATGATTCGATGTAGCTTATACCAATGTGTGTTTCTTTTGGGGGTTTAGTT	26972509	26972603	26972653	26972601	-1	JH651526.1	ENSODEG00000016969.1	26960167	27080273	NUP93	8821	2169	161259	No_or_no_constitutive_exon
GTCCTCTCTCTCTCCTGTCTGTCTTGCTCTCTTCCCACCTGGGGCTGCAGAA	27415888	27416042	27416092	27416040	-1	JH651526.1	ENSODEG00000017067.1	27411192	27602833	None	8821	2169	161259	No_or_no_constitutive_exon
GATTTTTACCAGTTTACTTTTAATTTTGCAAAGAATCCAGGGCAAAAAAGGA	8923983	8924189	8924239	8924187	-1	JH651529.1	ENSODEG00000007647.1	8923983	8924703	None	8821	2169	161259	No_or_no_constitutive_exon
TCAGAAATTCATCGAGCTTAAAGCCCTTTGAAAATTGCTTTACGAGGGAGGG	9691089	9691235	9691285	9691233	-1	JH651529.1	ENSODEG00000008042.1	9635132	9692135	GLI2	8821	2169	161259	No_or_no_constitutive_exon
GGCGAAAGCAGAAAGCAAAAAGCGGAGGCGAGCGGGGTTGGGCGGGGGAGCG	10236108	10236172	10236222	10236170	-1	JH651529.1	ENSODEG00000006561.1	10231160	10239439	INHBB	8821	2169	161259	No_or_no_constitutive_exon
AGGTTGGGGTTCAGGACTGGCCTTGCACTGAGGTGTGGGAGAGGAGGCAGGT	12755568	12755677	12755727	12755675	-1	JH651529.1	ENSODEG00000007637.1	12755568	12757024	None	8821	2169	161259	No_or_no_constitutive_exon
AGAAGGTCAGAGCAGAGTGCACTGTAAGGGTACTGACCTCGACCTGGGAGTG	18348325	18348375	18348275	18348327	1	JH651529.1	ENSODEG00000007476.1	18347311	18348375	GPR39	8821	2169	161259	No_or_no_constitutive_exon
GTGGTGGTGGCGGTGGCTACGGGGGGGCCAGCAGGACCGTGGGGGCCGAGGC	18760713	18761031	18761081	18761029	-1	JH651529.1	ENSODEG00000007263.1	18760121	18761667	None	8821	2169	161259	No_or_no_constitutive_exon
CACCCCACCCCACCCCGAAGTGAAATGAGCCCGCCCCTCGGGCTGTGGAGGA	1756720	1756860	1756670	1756722	1	JH651530.1	ENSODEG00000006142.1	1756133	1757425	None	8821	2169	161259	No_or_no_constitutive_exon
AAACACCTGTCCGAGGCCCTGAACAATCAACATGGGCTGCTGGCTGGGAGAG	2322450	2322685	2322735	2322683	-1	JH651530.1	ENSODEG00000006884.1	2321468	2323566	None	8821	2169	161259	No_or_no_constitutive_exon
GTCTGACTTTGAGGAAATGAAGCGCTAGAAAAATGACATTTATGGGGAAGAC	6371400	6371405	6371455	6371403	-1	JH651530.1	ENSODEG00000008143.1	6371400	6372813	None	8821	2169	161259	No_or_no_constitutive_exon
TTTAAATTGCAATTATTTTTGAGTAATTCTGCTCATTCTTTTGAGGGCAGGA	11559352	11559495	11559302	11559354	1	JH651530.1	ENSODEG00000010213.1	11326601	11701254	None	8821	2169	161259	Yes
TTCTCTCCCCTTTTCCCTTTCCCATCCATCACTCCCTTGGGCAACTAAAGCA	12000695	12000817	12000867	12000815	-1	JH651530.1	ENSODEG00000007375.1	11922248	12117758	RAPGEF5	8821	2169	161259	Yes
AAAAGACAAGATGGGCCCCAGTAGCAAGCAGGAGGCCAAGGAGGAGGGAGAG	17521596	17522021	17522071	17522019	-1	JH651530.1	ENSODEG00000007935.1	17521249	17523035	None	8821	2169	161259	No_or_no_constitutive_exon
GCAGACGTCTCATCAAACACACCAAGTTCGTGCGGGACATGATCCGGGAGGT	19164602	19164632	19164682	19164630	-1	JH651530.1	ENSODEG00000008241.1	19164455	19164801	None	8821	2169	161259	No_or_no_constitutive_exon
TCAGTCACGTCACTGCATTTTCTGACACTTGGCTTCTTTTGGGAACACAGGT	19502952	19503037	19502902	19502954	1	JH651530.1	ENSODEG00000008637.1	19223065	19517538	CHN2	8821	2169	161259	Yes
AACTCTTTCTTTCTGTCTTCTTCTGCTCCTTCCCTTGGTGACTGGGACAGGA	25279753	25279820	25279703	25279755	1	JH651530.1	ENSODEG00000009425.1	24945732	25308304	PLXNA4	8821	2169	161259	No_or_no_constitutive_exon
GCAACATGAGGGTCAGGAATACAATAGAGGTTTAGATCAAAGGGTATAAGTT	73695	73813	73645	73697	1	JH651531.1	ENSODEG00000007346.1	13254	76183	None	8821	2169	161259	No_or_no_constitutive_exon
GGCGGTATCTTGTGTTTTTTCCCCTCTCCCTCCTATGGGTGCAAAAACAGGT	900985	901255	900935	900987	1	JH651531.1	ENSODEG00000008281.1	854833	924368	FN1	8821	2169	161259	No_or_no_constitutive_exon
TATATCCAAAAGTTGCAGAAGGAGCAGTAGCGCTCCAAGGATCTGGGGAGCC	5077024	5077520	5077570	5077518	-1	JH651531.1	ENSODEG00000013776.1	5077024	5079234	None	8821	2169	161259	No_or_no_constitutive_exon
GAAAGGTCTGACTGCCAGGGTCATTCTCTTCTTTCTGTCTTTGGGAACAGGG	7014821	7015083	7015133	7015081	-1	JH651531.1	ENSODEG00000009853.1	6798868	7068754	None	8821	2169	161259	Yes
CATGAGAGGGGCACTGCAGAGGGGAAACAGTCCAAGGAAGGACAGGGAAGGC	11180436	11180463	11180386	11180438	1	JH651531.1	ENSODEG00000008842.1	11171321	11180463	None	8821	2169	161259	No_or_no_constitutive_exon
ATGTTCTGTATTGTACAACCATACAGGCCAGAACAGTGCGGGACATGAAGGC	12053777	12054343	12054393	12054341	-1	JH651531.1	ENSODEG00000009131.1	12053685	12055378	None	8821	2169	161259	Yes
AAGCGAAGAATTTATAAGAATAATAATTATTGACTGGGGAGATAGATCAGCA	14754425	14754549	14754599	14754547	-1	JH651531.1	ENSODEG00000010440.1	14679510	14870198	NBEAL1	8821	2169	161259	No_or_no_constitutive_exon
GCGTCATTCACAAAGGATAAATCGAACAGTTCAGTGTGGGAAGTAGAAAGGA	15348794	15348814	15348864	15348812	-1	JH651531.1	ENSODEG00000010132.1	15237619	15349973	FAM117B	8821	2169	161259	No_or_no_constitutive_exon
TTCACCTCCCCTCCTACGTGGCAAATTCCCATGCTGTGGGGATGCAAAAGCC	20729306	20729320	20729370	20729318	-1	JH651531.1	ENSODEG00000009818.1	20729239	20777779	None	8821	2169	161259	Yes
ATCACCCTACACTTCTGAAAGCAGACAGAGAGGTCACCCTGGGCCAGAAGTC	20862871	20863011	20863061	20863009	-1	JH651531.1	ENSODEG00000014302.1	20862085	20882084	LRIT3	8821	2169	161259	No_or_no_constitutive_exon
AACAGGAAGAAAACTCTCCTCTGCTTGTGTCTGCCCAGGGTGCCAAGAAGGA	20943864	20944056	20943814	20943866	1	JH651531.1	ENSODEG00000010069.1	20937879	20979781	CFI	8821	2169	161259	No_or_no_constitutive_exon
ACTAATTGAAATATTTTCTTTTTCGTTTTTTTTGTTTTCCCTTGGGAAAGGG	21807255	21807300	21807205	21807257	1	JH651531.1	ENSODEG00000011565.1	21390790	21856834	COL25A1	8821	2169	161259	Yes
GTCTGAATAACGTTACTGACTAAACTCTTCTTTTTCTGGGTAAAATATAGGT	24807401	24807530	24807580	24807528	-1	JH651531.1	ENSODEG00000011298.1	24780106	24926428	GSTCD	8821	2169	161259	No_or_no_constitutive_exon
ACCTAGACCATCTCAAACACAGCCATTCCATCCTTGCTCCTGGGAGAGAGGC	25411474	25411558	25411608	25411556	-1	JH651531.1	ENSODEG00000011623.1	25374679	25413097	None	8821	2169	161259	Yes
GGATAGCATGTGCCAGTGTCCTCAGTGACCTGTATGCAATGGGGTCACAGAA	25597722	25597981	25597672	25597724	1	JH651531.1	ENSODEG00000011599.1	25596694	25598484	None	8821	2169	161259	No_or_no_constitutive_exon
TGAGGACCTGTGTGAACCGTGGAATGAATGACCTTAATGTGAGGGTCTAGCC	427859	427968	427809	427861	1	JH651534.1	ENSODEG00000005786.1	416060	494347	XDH	8821	2169	161259	Yes
GTCTTTGTGGCTGTGTGCTGAGAAATAGACAGGTGGCCAGCAGGGGGCAGCG	840311	840521	840261	840313	1	JH651534.1	ENSODEG00000006969.1	691983	920632	GALNT14	8821	2169	161259	No_or_no_constitutive_exon
TTATTTTGTTAGCATTTGCAAGTGTGGTTAGAGCTCAGAGAAGGGGCTAGAA	2810417	2810704	2810367	2810419	1	JH651534.1	ENSODEG00000006085.1	2634922	2837112	ALK	8821	2169	161259	No_or_no_constitutive_exon
ATAATGTTTGAAATAAGTAAAATATTTGCTGTGTTAATTTGGGTGTACAGGT	4512852	4512922	4512972	4512920	-1	JH651534.1	ENSODEG00000007242.1	4488451	4524572	SLC4A1AP	8821	2169	161259	Yes
AACTCTAAAAGCAATTTTTTTATTTTTATTTTTGGTTCGTTAGGGACCAGAG	4523487	4523673	4523723	4523671	-1	JH651534.1	ENSODEG00000007242.1	4488451	4524572	SLC4A1AP	8821	2169	161259	No_or_no_constitutive_exon
CAGACCGAGTTGTGCTGAACGCTGTCTCTTCCTGCCTCTGGGAAGGGGAGTA	5063696	5063720	5063770	5063718	-1	JH651534.1	ENSODEG00000007266.1	5061430	5063785	ABHD1	8821	2169	161259	No_or_no_constitutive_exon
TATGTGGGCTCTAATCTGTGTCTCCTTCCCCTTTCCCCGGCTCGGGAAAGCT	5095649	5095784	5095834	5095782	-1	JH651534.1	ENSODEG00000008065.1	5090218	5104506	KHK	8821	2169	161259	No_or_no_constitutive_exon
TAGCCCTCTCTGAATCTGTCATTTCCTTTCCCTGCTGTCCGGGTGGACAGCT	7596315	7596575	7596265	7596317	1	JH651534.1	ENSODEG00000007982.1	7508256	7602815	ADCY3	8821	2169	161259	No_or_no_constitutive_exon
AAGAGTTTGTGGTAGAGAAAGTGCTGGACTGATGTGTAGTGAATGGGAAGGT	8450764	8450936	8450986	8450934	-1	JH651534.1	ENSODEG00000007981.1	8450514	8451068	None	8821	2169	161259	No_or_no_constitutive_exon
AAGCCCTGGGACTGGCTCGATAGCATGGGGAACCCGGGCAGATGCCGGAGAA	8599339	8599410	8599289	8599341	1	JH651534.1	ENSODEG00000007455.1	8598648	8600861	None	8821	2169	161259	No_or_no_constitutive_exon
ATTATCACGCCACCTCCCCTCTCAGCTCAGAACTGACTTCTTTGGGAGAGTT	11852508	11852521	11852458	11852510	1	JH651534.1	ENSODEG00000008337.1	11851199	11895497	APOB	8821	2169	161259	No_or_no_constitutive_exon
ACAAAGCAGCCAGCAGCACTACAGATGCCTACCAAGAGTGGAAGGGAAAGGC	11894222	11894648	11894172	11894224	1	JH651534.1	ENSODEG00000008337.1	11851199	11895497	APOB	8821	2169	161259	No_or_no_constitutive_exon
ATAAAATCCAGTAATTTCTTTTTTTTTTTTTTTTTTTTGTGGGATATTAGGT	12690543	12690686	12690493	12690545	1	JH651534.1	ENSODEG00000007823.1	12633019	12732975	PUM2	8821	2169	161259	Yes
CCCTCAGAAAGAGCAATACCCTGTGATGCGATTCTGGGAGTAAAGCTAAGAC	12652737	12653082	12653132	12653080	-1	JH651534.1	ENSODEG00000008774.1	12650189	12653205	None	8821	2169	161259	No_or_no_constitutive_exon
TGTGTGTGTGTGTGTGTATGTGTGTGGCCAGCTCAGCCCACCAAGGGGAGGG	17842124	17842235	17842285	17842233	-1	JH651534.1	ENSODEG00000008705.1	17841667	17842775	None	8821	2169	161259	No_or_no_constitutive_exon
GCAATCGGGCGCCGTTGAGAGGAGGGTTGGAATACATGGGACGGATCAAGAT	19174744	19174939	19174989	19174937	-1	JH651534.1	ENSODEG00000009055.1	19174744	19175148	None	8821	2169	161259	No_or_no_constitutive_exon
AACCAGGCATGGTGGCACATGCCTATAATCCTAGTGCTGGGGAGACTGAGAC	22433957	22434038	22434088	22434036	-1	JH651534.1	ENSODEG00000009426.1	22402516	22446582	PPAT	8821	2169	161259	No_or_no_constitutive_exon
TCTTTGGGCTGGGGAGATGGCTCAGTAGAATAAATGCTTTAGGGCCTGAGTT	22476339	22476373	22476289	22476341	1	JH651534.1	ENSODEG00000012214.1	22472659	22526471	SRP72	8821	2169	161259	No_or_no_constitutive_exon
AGCCATGGCTAGAGATTGAGATGTTTGTTTCCGTGGGGAGGCCAAGATAGCA	22536265	22536915	22536965	22536913	-1	JH651534.1	ENSODEG00000010449.1	22535940	22537682	None	8821	2169	161259	No_or_no_constitutive_exon
CTCAGGCCTCGGCTTGGCTACAGCAGAGCGACTGGTGGGGAAGGGGCTAGTG	22707307	22707481	22707531	22707479	-1	JH651534.1	ENSODEG00000010672.1	22706858	22707587	None	8821	2169	161259	No_or_no_constitutive_exon
GGACTCTAGTGATCCTCCTGTTTTCAGCCTTCCCAGCCTTGGGATTACAGAC	22953613	22953633	22953563	22953615	1	JH651534.1	ENSODEG00000011050.1	22952385	22966257	None	8821	2169	161259	No_or_no_constitutive_exon
TTCCCATTTCTACCATTGCTACCCCCACCATCCTATACTCTGGGTTGGAGTT	1440313	1440373	1440263	1440315	1	JH651532.1	ENSODEG00000011378.1	1438080	1440373	None	8821	2169	161259	No_or_no_constitutive_exon
GAAGGAGAAAGAGGAGGGGCAAGAGAGAGAAGAGTGAGGAGGGAAGAAAGGA	2530589	2530648	2530698	2530646	-1	JH651532.1	ENSODEG00000011528.1	2485885	2558700	TNN	8821	2169	161259	No_or_no_constitutive_exon
TATTTTACAGATCTTTTTATCTTCCTCTCACTGCCTTGGTGGATGGGCAGAT	4561913	4561980	4562030	4561978	-1	JH651532.1	ENSODEG00000012275.1	4561536	4562459	None	8821	2169	161259	No_or_no_constitutive_exon
TAATGCTGAAGCTTCTTAACATGTTATCTCTTTAGTCCTTAGGGGAAAAGCT	9170928	9171067	9170878	9170930	1	JH651532.1	ENSODEG00000013735.1	9163221	9182634	None	8821	2169	161259	No_or_no_constitutive_exon
AGACCCATGTGATTTTATGGCTTTTTTCTGCTGTATAAATGACTGGGTAGCT	10182167	10182518	10182568	10182516	-1	JH651532.1	ENSODEG00000013218.1	10055213	10528383	KIF26B	8821	2169	161259	No_or_no_constitutive_exon
CAAAATCAAGATCCACTGAGTTTGCCCAAGACTCAGCACGAGGGACAAAGAC	14564667	14564683	14564617	14564669	1	JH651532.1	ENSODEG00000013574.1	14563830	14565624	FAM71A	8821	2169	161259	No_or_no_constitutive_exon
GGCTGCTGCCCACGGATGCGGGCGCGGACGCGGGGACCTCGGGGGGCGAGGG	14742413	14742869	14742363	14742415	1	JH651532.1	ENSODEG00000013456.1	14742164	14786216	FLVCR1	8821	2169	161259	No_or_no_constitutive_exon
TTCTTTTAGATACCCTATGTTTCCCCATCACCCCAGGAGTCTGGGCGGAGAC	14867627	14867912	14867962	14867910	-1	JH651532.1	ENSODEG00000014913.1	14855163	14869636	ANGEL2	8821	2169	161259	No_or_no_constitutive_exon
ACGCCAGGCCGCGTGGGCTGCAAGGGTACCATCTGTGGAGTGGGAAGCAGGG	17313861	17313882	17313932	17313880	-1	JH651532.1	ENSODEG00000014824.1	17291779	18023131	USH2A	8821	2169	161259	No_or_no_constitutive_exon
CGGTCTGTTAGTACTCCTGAAAAGCTGTAAGAGGAGATGGGGCTGGTGAGAT	21296571	21296682	21296521	21296573	1	JH651532.1	ENSODEG00000014882.1	21295440	21327829	IARS2	8821	2169	161259	No_or_no_constitutive_exon
GCTGGGTGTGGTGCCACAGGCCTGTAATCCTGACGCTGGGGAGGCTGAAGCA	22901497	22901521	22901571	22901519	-1	JH651532.1	ENSODEG00000014413.1	22891919	22917650	TAF1A	8821	2169	161259	No_or_no_constitutive_exon
CAAAGGTTTTTATAGGTGCTCTATATCTTAAGAATATTTTAAGGGAGCAGGC	130047	130104	129997	130049	1	JH651533.1	ENSODEG00000016036.1	129044	130532	None	8821	2169	161259	No_or_no_constitutive_exon
AAAAGGTGACACCGCCTACAGGAATTGTCATCCTCTGCTTTTCAGGGAAGCT	367310	367328	367378	367326	-1	JH651533.1	ENSODEG00000016025.1	348606	396844	PTPRJ	8821	2169	161259	No_or_no_constitutive_exon
CTTTCGGCTGTCGACGCTCGCAGCTCGCGCTCGGGCTCGCGATGGGGAAGAA	605677	605900	605627	605679	1	JH651533.1	ENSODEG00000016574.1	605320	637295	FNBP4	8821	2169	161259	No_or_no_constitutive_exon
CCTGAACAGAAACGAAATAAAAAGACAGAGGAAGAGGGCCAGGGATATAGCT	641642	641666	641592	641644	1	JH651533.1	ENSODEG00000016111.1	639921	654388	AGBL2	8821	2169	161259	No_or_no_constitutive_exon
CTGAGGGGACGCTTGCGTTTCCAGCAAGGCTGGGAGGTGTAGGGAGCCAGCC	688437	688465	688387	688439	1	JH651533.1	ENSODEG00000015416.1	672311	694970	MTCH2	8821	2169	161259	No_or_no_constitutive_exon
GCAGCCACCTGGGGGAGTGGGGAGGGGACAGAGTGGGGACAGCAAGACAGGG	915441	915680	915391	915443	1	JH651533.1	ENSODEG00000016030.1	913920	926266	MYBPC3	8821	2169	161259	No_or_no_constitutive_exon
ACTGTAGAAGCCCGCCCCACAGCTGCATGAGGCTTTGGGGGGACAACTAGAC	922220	922313	922170	922222	1	JH651533.1	ENSODEG00000016030.1	913920	926266	MYBPC3	8821	2169	161259	No_or_no_constitutive_exon
AGTAGCGGCCCCAGGGTCGCCCTGAGCCTGTCTGTGGGCCCGGGACACAGGG	917464	917628	917414	917466	1	JH651533.1	ENSODEG00000016030.1	913920	926266	MYBPC3	8821	2169	161259	No_or_no_constitutive_exon
ACACCCCTGGGCTGGCGCTCCGTCACACAGGGAGTGGGTGCAGGGACAAGGA	1799419	1799509	1799559	1799507	-1	JH651533.1	ENSODEG00000016420.1	1799419	1820000	None	8821	2169	161259	No_or_no_constitutive_exon
AAGAAGGTCTCCATGCCAGGGGCGGGCTGGGGCTGTTGGGCAAAGACCAGGG	1801894	1801953	1801844	1801896	1	JH651533.1	ENSODEG00000016039.1	1801646	1801953	None	8821	2169	161259	No_or_no_constitutive_exon
GGGCATCTCTCGGGACAATTGGCACAAGTGCCGCAAGACGGGGGCAAAAGAA	2953095	2953183	2953045	2953097	1	JH651533.1	ENSODEG00000015982.1	2953043	2953666	None	8821	2169	161259	No_or_no_constitutive_exon
TTTATCGTTGACACTGGATTTGTGAAACAGCAATCACGACGGTGGGCAAGAG	3400220	3400705	3400170	3400222	1	JH651533.1	ENSODEG00000016065.1	3400136	3400927	None	8821	2169	161259	No_or_no_constitutive_exon
TTGCTCTGTTACACGGTGGATGCTTAACAGTTGTTTCTTGTGGGTAACAGCG	14456961	14457112	14457162	14457110	-1	JH651533.1	ENSODEG00000017069.1	14444975	14476940	NAT10	8821	2169	161259	No_or_no_constitutive_exon
ATTGAATAGGATCGGCGAGTATGGGCTCTGAACAAGCGAGGGGTCTGGAGGG	15391403	15391685	15391353	15391405	1	JH651533.1	ENSODEG00000016631.1	15391270	15391855	None	8821	2169	161259	No_or_no_constitutive_exon
AGGCCGTGTGAAGAGGAAGAATGAAAAGAAGGGCCAGGGTGGGGCTGGAGCC	15391830	15391855	15391780	15391832	1	JH651533.1	ENSODEG00000016631.1	15391270	15391855	None	8821	2169	161259	No_or_no_constitutive_exon
TCCTGTGGGTGCTCCAAGGGAGGCTGTGGGTCCTGTGGGGGATGTAAGAGCA	15950942	15951014	15950892	15950944	1	JH651533.1	ENSODEG00000016984.1	15950655	16001378	None	8821	2169	161259	No_or_no_constitutive_exon
CTGTGGGTGCTCTAAGGGGGGCTGTGGGTCCTGTGGGTGCTCCAAGGGAGGC	15950884	15951204	15950834	15950886	1	JH651533.1	ENSODEG00000016984.1	15950655	16001378	None	8821	2169	161259	No_or_no_constitutive_exon
TCCTGTGGGTGCTCTAAGGGGGGCTGTGGGTCCTGTGGGGTATGTAAGAGCA	16000887	16001019	16000837	16000889	1	JH651533.1	ENSODEG00000016984.1	15950655	16001378	None	8821	2169	161259	No_or_no_constitutive_exon
GGGGAGCAGGTATTTCCAGATGTGTGCCTTCGAGGTTGCCTGGGGGGGAGCA	16315780	16315796	16315730	16315782	1	JH651533.1	ENSODEG00000016881.1	16291573	16320047	None	8821	2169	161259	No_or_no_constitutive_exon
TGGCCCCAGGTGGTGCCTACTGGAGTAAGTGCGTCCTGGGCGTTGGGGAGTG	16813000	16813135	16813185	16813133	-1	JH651533.1	ENSODEG00000017210.1	16812729	16828977	TRPM5	8821	2169	161259	No_or_no_constitutive_exon
CAGTTCCTGCATAACATTGCCTTCTACTTGATCTCTCCGGGGGGATTTAGAT	17727705	17727874	17727924	17727872	-1	JH651533.1	ENSODEG00000017514.1	17714986	17752757	None	8821	2169	161259	No_or_no_constitutive_exon
CAGGGCCCAATGGCTTCAAAATCCCAGCCCAAAGTACCCAAAACTGGGAGCC	17764709	17764766	17764659	17764711	1	JH651533.1	ENSODEG00000017100.1	17764668	17774134	DHCR7	8821	2169	161259	No_or_no_constitutive_exon
TCTCCTTGAAGGCAGATCTGAGCCACGGAGGTCCTGCCGGTGGGAGTGAGCC	18560276	18560397	18560447	18560395	-1	JH651533.1	ENSODEG00000017283.1	18557391	18585056	CTTN	8821	2169	161259	No_or_no_constitutive_exon
ACCTGAGGTTCTGCCGCCAGAGAAGTTCCAGCAGCAGCTCACTGGGGCAGAC	19122467	19122550	19122417	19122469	1	JH651533.1	ENSODEG00000017350.1	19115639	19122550	FGF3	8821	2169	161259	No_or_no_constitutive_exon
AATCAGTGAAAAAAGGTTTTAAGTTCACACTGATGGGGTTGGTGAGTCAGGT	19720809	19720967	19720759	19720811	1	JH651533.1	ENSODEG00000017365.1	19720671	19720967	None	8821	2169	161259	No_or_no_constitutive_exon
CTGCCGGGGCACACCGCCGAGAGGAGAATCTGAATCTTCCACAGGGTCAGGT	20652244	20652305	20652194	20652246	1	JH651533.1	ENSODEG00000017652.1	20652172	20661777	UNC93B1	8821	2169	161259	Yes
GGACGAAAGCGACGCGGAGAACGAGCGCTGCGGGGACTGCGGCCAGGGAGTC	20661652	20661777	20661602	20661654	1	JH651533.1	ENSODEG00000017652.1	20652172	20661777	UNC93B1	8821	2169	161259	No_or_no_constitutive_exon
AGAAGGCCACCACAGAATCCCTAACCTACCTCTTGTGATTGGCTGGGCAGGT	21042502	21042660	21042710	21042658	-1	JH651533.1	ENSODEG00000017636.1	21041211	21053243	ANKRD13D	8821	2169	161259	No_or_no_constitutive_exon
CTCTTGAGTTGTCTTCTCGGGAGCAAGAGGAGCAGGAGCGGCGGGGGCAGCA	21041342	21041414	21041464	21041412	-1	JH651533.1	ENSODEG00000017636.1	21041211	21053243	ANKRD13D	8821	2169	161259	No_or_no_constitutive_exon
TGGCAAGATGTGCGCACCCTGCCCAGCTGGCATTTGGTGGGGTGACCAAGAG	21060996	21061096	21061146	21061094	-1	JH651533.1	ENSODEG00000018369.1	21057161	21074667	GRK2	8821	2169	161259	No_or_no_constitutive_exon
CAGCCCCTTTGCACGGCTTTCAGTGTGTCTTTTCCTATGGCTGGGGATAGAC	21657949	21658210	21657899	21657951	1	JH651533.1	ENSODEG00000017930.1	21633456	21666997	SPTBN2	8821	2169	161259	Yes
CCAGCCTGTGTGCTGGTCCCCTGATCCTGACTGTGGGTCTGGGGCCACAGAA	22029277	22029370	22029227	22029279	1	JH651533.1	ENSODEG00000017805.1	22023327	22031081	BRMS1	8821	2169	161259	No_or_no_constitutive_exon
GAGAAGGGAACATGGGGGTCAAAGGCAGCCCCAAGGACAGCTGGGGAGAGCG	22036969	22037065	22036919	22036971	1	JH651533.1	ENSODEG00000017753.1	22032817	22037065	RIN1	8821	2169	161259	No_or_no_constitutive_exon
GCAGGGAGAGCATCAAGCTGGAGGAGACCTTGTTCAGCCAGGGCAGGCAGAG	22037033	22037065	22036983	22037035	1	JH651533.1	ENSODEG00000017753.1	22032817	22037065	RIN1	8821	2169	161259	No_or_no_constitutive_exon
ACGACCTGTTCCCCAATGAGGATGAGCAGAGCCCAGGTGCGGATGGGCAGTT	22107104	22107114	22107164	22107112	-1	JH651533.1	ENSODEG00000017911.1	22102283	22110207	KLC2	8821	2169	161259	No_or_no_constitutive_exon
GGAGCTGGGCTGGAGATACCGGAGCCAGGGAAGATGTTGGTGGGAGACAGAG	22802566	22802606	22802516	22802568	1	JH651533.1	ENSODEG00000017889.1	22791008	22804161	MAP3K11	8821	2169	161259	No_or_no_constitutive_exon
TGTGTGCACACACACTCACATGGCCTCCATATCTATGGGGGCAGGATTAGGC	22859038	22859060	22858988	22859040	1	JH651533.1	ENSODEG00000017829.1	22857835	22859060	None	8821	2169	161259	No_or_no_constitutive_exon
CCAGCCCAAAAGTACAATATCTTAACACTTTTTCATCTCTGGGATTACAGTT	23136875	23136964	23137014	23136962	-1	JH651533.1	ENSODEG00000018080.1	23123502	23148399	POLA2	8821	2169	161259	Yes
TGTCAAAGTTTGTGCCAGATACTGGCACTGACAGGCACTCTGGGGAACAGGT	23215140	23215226	23215276	23215224	-1	JH651533.1	ENSODEG00000017973.1	23199207	23221222	None	8821	2169	161259	Yes
CTTTGTCTCCTGATGCTGAGGGCTAGGGAAAGGCACTACTGACTGGGTAGAC	23201144	23201178	23201228	23201176	-1	JH651533.1	ENSODEG00000017973.1	23199207	23221222	None	8821	2169	161259	No_or_no_constitutive_exon
TAACTCTATTGTTAAATCTGCTGTTGTTTAGATATGAAGGGAAATAATAGTA	23582498	23582640	23582690	23582638	-1	JH651533.1	ENSODEG00000017897.1	23573729	23584956	None	8821	2169	161259	No_or_no_constitutive_exon
CTCCCAGCCGCCTAGAAAAACTCGCGCGGGGCCATTTTCGGGGCAGTAAGAT	23918696	23918749	23918799	23918747	-1	JH651533.1	ENSODEG00000017957.1	23897059	23918783	YBX3	8821	2169	161259	No_or_no_constitutive_exon
GCCGGGCTGCAGTTCTGGGAGCAGGACGTGCAAAACCAGGGCCAGGCGAGGA	1559394	1559511	1559344	1559396	1	JH651537.1	ENSODEG00000010572.1	1558469	1560114	None	8821	2169	161259	Yes
ATCCAGTGCCCCAGACTGGCTTTGTCCCTTCCCCCATATGGGTGCAGAAGGT	13572406	13572783	13572833	13572781	-1	JH651537.1	ENSODEG00000008390.1	13572406	13573008	None	8821	2169	161259	No_or_no_constitutive_exon
GCATGACATTGATAAAGACAATGCTAAATTTGTAAAAAAGGGGAATGAAGCA	13984861	13986169	13986219	13986167	-1	JH651537.1	ENSODEG00000008680.1	13984861	13987062	None	8821	2169	161259	Yes
CATCAAACAATTACTGTGGAAGTAATTGTTTTCCTTTGGGAAATTAACAGGT	18906010	18906126	18906176	18906124	-1	JH651537.1	ENSODEG00000008529.1	18888743	18918870	MUT	8821	2169	161259	No_or_no_constitutive_exon
CGCATGGGTGCTGGGCTGGCACGAGGCGCACTCACGGCCTGTGGGTACAGGG	21749397	21749548	21749598	21749546	-1	JH651537.1	ENSODEG00000009125.1	21743744	21760564	None	8821	2169	161259	No_or_no_constitutive_exon
TGGCATGCAAATATTGCTGTAGTAATGATGTCTCCAGCTCCTCAGGGGAGAT	23109885	23109893	23109943	23109891	-1	JH651537.1	ENSODEG00000009890.1	23108092	23135705	THBS2	8821	2169	161259	No_or_no_constitutive_exon
CCTCCTGGACCAGGAGAACTGTAATGCGAACCCCGAGGCCGGGGCCGGAGCC	5284816	5285012	5285062	5285010	-1	JH651535.1	ENSODEG00000011376.1	5245804	5285118	FEZ2	8821	2169	161259	No_or_no_constitutive_exon
AACCTGCTGTGGTGGTGTACACCTGCAGTCCCAGTTCTGGGGAAGCTGAGAC	5907762	5907794	5907844	5907792	-1	JH651535.1	ENSODEG00000010489.1	5907542	5910100	None	8821	2169	161259	No_or_no_constitutive_exon
ATTTTCTAGTTTTGCTCTTATTTCGTTACCATTTTTTTCTTGGGTAATAGAA	5975586	5975673	5975723	5975671	-1	JH651535.1	ENSODEG00000011002.1	5971753	5992310	None	8821	2169	161259	No_or_no_constitutive_exon
TCAGACCTGGATGAAGAGCATCAGAGAAAAATGCCTCTGCTGGGGTGGAGTG	7207973	7208240	7208290	7208238	-1	JH651535.1	ENSODEG00000011434.1	7207973	7208586	None	8821	2169	161259	No_or_no_constitutive_exon
CTACATGGAGAAATGTAACAAGAATGTGCCGTGGTTGGTTGGGCTACAAGAA	7352310	7352724	7352774	7352722	-1	JH651535.1	ENSODEG00000009915.1	7351637	7354309	None	8821	2169	161259	No_or_no_constitutive_exon
ACAGACAAGGAAGCCAGGCAGGAGGACCCAGCAAAAGAGGGGGGAAAAAGGA	7489574	7489675	7489725	7489673	-1	JH651535.1	ENSODEG00000011052.1	7384148	7489789	None	8821	2169	161259	No_or_no_constitutive_exon
TGTTTCTTCCACAATTCCTGACTCCTTGGTGTTGCCCTTCGGGGCGGCAGTC	7702620	7702745	7702795	7702743	-1	JH651535.1	ENSODEG00000011626.1	7666219	7714505	DHX57	8821	2169	161259	Yes
AAGAAGGCCTTCACCAAGTACTGTAAGAAATGGCAGGTGGCATGGGCAAGAA	8541381	8541408	8541331	8541383	1	JH651535.1	ENSODEG00000010561.1	8541109	8542150	None	8821	2169	161259	No_or_no_constitutive_exon
ATATGTGCTTTGAAAAACACATGGATCATGTTTTTCTGGGGAAAATACAGTG	12953008	12953222	12953272	12953220	-1	JH651535.1	ENSODEG00000010535.1	12943158	12959886	ABCG5	8821	2169	161259	No_or_no_constitutive_exon
TGACGGCCCCTGCCGTGGTCAGGTCCCAGTTGTGGGTGCCACTGCGGGAGTC	16766079	16766109	16766029	16766081	1	JH651535.1	ENSODEG00000012640.1	16757119	16778062	MSH6	8821	2169	161259	No_or_no_constitutive_exon
TTTTGGCAGAACCATGGATTGAACTCAGGCCCTTGCACTTGCCAGGGAAGCA	17643130	17643145	17643195	17643143	-1	JH651535.1	ENSODEG00000011660.1	17643130	17711214	None	8821	2169	161259	No_or_no_constitutive_exon
AAGAAGAAGATGAGGAAGATGAAGCTGGTCTCCCTGAGTGGGGTGGAGAGGA	19837766	19837838	19837716	19837768	1	JH651535.1	ENSODEG00000012653.1	19837229	19837997	None	8821	2169	161259	No_or_no_constitutive_exon
TACTGCTATACCCTCATTCTTGACAAAACAAGAACAGTGGGGATGGAGAGAA	20267315	20267492	20267265	20267317	1	JH651535.1	ENSODEG00000013104.1	20266660	20267492	None	8821	2169	161259	No_or_no_constitutive_exon
CCGCCCAGCCCCGCCGGCCGCAGGGGGAGGAGGCGCTCTCGCGGGTCGAGCC	21157624	21158560	21158610	21158558	-1	JH651535.1	ENSODEG00000016244.1	21113630	21158793	ADAMTS5	8821	2169	161259	No_or_no_constitutive_exon
AGCTGTACCGGCAGTCGCTGGAGATCATCTCGCGGTACCTGCGGGAGCAGGC	22643878	22644364	22643828	22643880	1	JH651535.1	ENSODEG00000012856.1	22643610	22644364	None	8821	2169	161259	No_or_no_constitutive_exon
ATCAAAGCTCCTGCAGCTCATGCTTATGTGGACAGCTTCACGGGAGGCAGGT	1007254	1007287	1007204	1007256	1	JH651536.1	ENSODEG00000011158.1	967866	1007287	TEKT5	8821	2169	161259	No_or_no_constitutive_exon
CAAGCCAGTCTTCACAGATCTTTGGTGCTTTTCCCCAGGGAATGGACCAGGG	8099506	8099684	8099456	8099508	1	JH651536.1	ENSODEG00000012733.1	8091737	8118550	SLX4	8821	2169	161259	No_or_no_constitutive_exon
TGTGTGCGTGTGCGTCTGTGTAGGTGTGTACATCTGCATGAGGAGGGGAGGC	8615366	8615502	8615552	8615500	-1	JH651536.1	ENSODEG00000013700.1	8613105	8616742	ZNF213	8821	2169	161259	No_or_no_constitutive_exon
GTGCAGGCTTTGCTGAGGGCAAGAAGGATGCCTGCAAGGTAGAGTGGGAGGG	9113060	9113069	9113010	9113062	1	JH651536.1	ENSODEG00000013914.1	9108308	9113669	PRSS27	8821	2169	161259	No_or_no_constitutive_exon
CTTAGACCATACAGGAGTTGACACTGGCCTCACACTCCCTGTGTGGGCAGGT	9573844	9573933	9573794	9573846	1	JH651536.1	ENSODEG00000013245.1	9563222	9580166	CASKIN1	8821	2169	161259	No_or_no_constitutive_exon
CCACCGAAGAGCATGTGGAAGGTAGGCCAGTGCTTGAGGGTGTGGGGTAGGG	9720471	9720492	9720542	9720490	-1	JH651536.1	ENSODEG00000013896.1	9719244	9729427	SLC9A3R2	8821	2169	161259	No_or_no_constitutive_exon
CAGGCCCTGGCCTGGGGCCATTGTAACTGGCTGGATTATCTGGGTGGCAGGG	9757890	9758241	9757840	9757892	1	JH651536.1	ENSODEG00000014650.1	9746447	9758241	ZNF598	8821	2169	161259	No_or_no_constitutive_exon
GACTCAGATTACCCAGGTGCTGTCCTTTCTCTGTGTCCTGGTGTTGGGAGTT	10038841	10038852	10038902	10038850	-1	JH651536.1	ENSODEG00000015003.1	10037263	10039896	EME2	8821	2169	161259	No_or_no_constitutive_exon
TGACTGGCTGGCTGTGTTGGGTCCTGATGGCCAGACCCCTGGCGGGCAAGGC	10139849	10139950	10140000	10139948	-1	JH651536.1	ENSODEG00000014456.1	10125927	10189034	CRAMP1	8821	2169	161259	No_or_no_constitutive_exon
CAAGGACTTGAGACCCCCACCTCCCACTGGAGCTGGCTAGGGACTCAGAGCC	10500258	10500380	10500430	10500378	-1	JH651536.1	ENSODEG00000015393.1	10492916	10501253	BAIAP3	8821	2169	161259	No_or_no_constitutive_exon
TATGGTTATACCACAGGGCCTCACATTCCCCTTGTGCTTTATGGGTGCAGGG	10741130	10741221	10741271	10741219	-1	JH651536.1	ENSODEG00000015460.1	10729061	10788108	None	8821	2169	161259	Yes
GAGAGGGGCTAGGGGTGTAGTATAGGGGTGGCCTTAGGCTGATGGGCAAGGC	10730827	10731024	10731074	10731022	-1	JH651536.1	ENSODEG00000015460.1	10729061	10788108	None	8821	2169	161259	No_or_no_constitutive_exon
TTCCCCCCATTGACCTTTGTACATCTCTCACTGTTATTCTAGGATGGGAGTC	10983113	10983254	10983063	10983115	1	JH651536.1	ENSODEG00000015293.1	10930525	11038554	LMF1	8821	2169	161259	No_or_no_constitutive_exon
CACCATGAACACACAAAGGCTGAGTGGGTGGGAGTCTCCACAGGGCACAGTG	11154046	11154059	11153996	11154048	1	JH651536.1	ENSODEG00000014932.1	11153029	11156533	None	8821	2169	161259	No_or_no_constitutive_exon
ACGTGGATTTTGACCTAACCCTCAGATGCAGGTCAGAATTGGGCAGGAAGGG	11253040	11253187	11252990	11253042	1	JH651536.1	ENSODEG00000015638.1	11251987	11253333	METTL26	8821	2169	161259	No_or_no_constitutive_exon
TGTGTCTGTGCTGGGCCGTGGCCTTTCCAGGGACCAGTAAGAGGGAAAAGCA	12632498	12632628	12632678	12632626	-1	JH651536.1	ENSODEG00000016154.1	12622628	12641194	None	8821	2169	161259	No_or_no_constitutive_exon
ACTGATGGGAGCATGTGTCTGTGCTGGGCCGTGGCCTTTCCAGGGACCAGTA	12632498	12632641	12632691	12632639	-1	JH651536.1	ENSODEG00000016154.1	12622628	12641194	None	8821	2169	161259	No_or_no_constitutive_exon
GTCTCTTGGTAGGTCCCCAAAGGTGACACTGAGGAGGATGAGTGGGGGAGGT	12771261	12771340	12771211	12771263	1	JH651536.1	ENSODEG00000015917.1	12770156	12771340	None	8821	2169	161259	No_or_no_constitutive_exon
CAATGGGGTTTGTCTGTCCTCACCTGTGGCCATTGGCCTTAACGGGCCAGCA	12780005	12780108	12780158	12780106	-1	JH651536.1	ENSODEG00000016037.1	12775014	12787926	ZDHHC8	8821	2169	161259	Yes
TGAGTGGCTGACTTTGGAGAGACTTGGGGGCTCCCAGTCAGTGGGTTGAGCA	12780784	12780809	12780859	12780807	-1	JH651536.1	ENSODEG00000016037.1	12775014	12787926	ZDHHC8	8821	2169	161259	No_or_no_constitutive_exon
TGAGGTTTTGCCAGTCTTAGTGGCAGTACAGTGGACCTTTAGCAGGGCAGAA	12978376	12978401	12978326	12978378	1	JH651536.1	ENSODEG00000016336.1	12965092	13021737	TXNRD2	8821	2169	161259	No_or_no_constitutive_exon
GGCCTAGGCTGTCGCCGCCGGTAAGCTCAGCGTCTCCGGGAGGAGGAGAGGG	13937085	13937373	13937423	13937371	-1	JH651536.1	ENSODEG00000016305.1	13932620	13938483	SCARF2	8821	2169	161259	No_or_no_constitutive_exon
AGGCTGTCGCCGCCGGTAAGCTCAGCGTCTCCGGGAGGAGGAGAGGGAAGGG	13937085	13937368	13937418	13937366	-1	JH651536.1	ENSODEG00000016305.1	13932620	13938483	SCARF2	8821	2169	161259	No_or_no_constitutive_exon
AGGAAACGGACACCCAGCGACACGTCGGCGCGGCCCGAGGAGCTCGGGAGCC	13932866	13933083	13933133	13933081	-1	JH651536.1	ENSODEG00000016305.1	13932620	13938483	SCARF2	8821	2169	161259	No_or_no_constitutive_exon
GAAGGCCAGATGCATGCCCAGGCCCACACATTGTCCCTTGGGGATTGCAGGT	14303729	14303821	14303871	14303819	-1	JH651536.1	ENSODEG00000016949.1	14298357	14312860	AIFM3	8821	2169	161259	Yes
TCAAATGTGCTAGGTCCAGGGTTCCATCCCAGCACTAAAAGGGGCAAGAGGA	16005917	16005968	16005867	16005919	1	JH651536.1	ENSODEG00000017397.1	15939829	16008634	SEZ6L	8821	2169	161259	No_or_no_constitutive_exon
ACACAGCGGTCCTGGTGTCAACTCGCCCCCGAGTGCGGGTGGAGGTGGAGGC	17247474	17248935	17248985	17248933	-1	JH651536.1	ENSODEG00000016973.1	17209497	17252201	MN1	8821	2169	161259	No_or_no_constitutive_exon
GTTGGACACTTTTTTGAGGTTGCGATGTCTATGGAGCCCGAACCAGGGAGTC	18283756	18283824	18283874	18283822	-1	JH651536.1	ENSODEG00000017374.1	18249530	18284556	CHEK2	8821	2169	161259	No_or_no_constitutive_exon
CTCACTGGTTTCAGTTTTCCTTGACCTGCTGCCCTGCCTTGGGCAGACAGAC	18966915	18967078	18967128	18967076	-1	JH651536.1	ENSODEG00000017373.1	18966280	18970089	RHBDD3	8821	2169	161259	No_or_no_constitutive_exon
GCTGGGTGTGTGGGAATGAACTTGTCTTGCTTTGCTTTGTGTCTGGGAAGGT	20170681	20170846	20170631	20170683	1	JH651536.1	ENSODEG00000017431.1	20112298	20180665	KIF21A	8821	2169	161259	Yes
GTGGTCCCACCCCTGCCGCCAGCCCAGACAGTGACTGTGAGCCAGGGCAGCC	340318	340372	340268	340320	1	JH651539.1	ENSODEG00000005350.1	339339	341025	None	8821	2169	161259	No_or_no_constitutive_exon
GCTTATTTTGGCTAAGGGGTATAGTCCATGGGCACCTGACCCCAGGGGAGCT	2343536	2343606	2343486	2343538	1	JH651539.1	ENSODEG00000006343.1	2239160	2349757	TIAM2	8821	2169	161259	No_or_no_constitutive_exon
AGGATTGCAAGAGTGCAGCTCCTGCAGTGGGCGACCCTCCTGTGGGTGAGCC	2349304	2349496	2349254	2349306	1	JH651539.1	ENSODEG00000006343.1	2239160	2349757	TIAM2	8821	2169	161259	No_or_no_constitutive_exon
CAACAGCACGCAGCTCCCGATGCCGCCGGACCCGCCCCGCGGGCTGGGAGGC	6359689	6359817	6359867	6359815	-1	JH651539.1	ENSODEG00000006702.1	6334886	6359864	RSPH3	8821	2169	161259	No_or_no_constitutive_exon
ATCCCCCACCCATGGTGACCATTGACCAGGAGGTTTGGGCAAGTAGTGAGGG	10105349	10105374	10105424	10105372	-1	JH651539.1	ENSODEG00000008448.1	10049041	10204252	MAP7	8821	2169	161259	No_or_no_constitutive_exon
GAGATGGCTCAGTAGAATAAGTGCTTGCCTGGCAAGTGCAAGGGCCTGAGTT	12032433	12032484	12032534	12032482	-1	JH651539.1	ENSODEG00000008039.1	11998975	12158771	NHSL1	8821	2169	161259	Yes
ACCGCATCCACAGCAGCCCGATGACCGTCATCTCCGAGGGCGAGGGCGAGGC	11998975	11999149	11999199	11999147	-1	JH651539.1	ENSODEG00000008039.1	11998975	12158771	NHSL1	8821	2169	161259	Yes
ATTTGGTGTATAAACATAATTCATGGATTAATCTTATTTTCAACGGGCAGAT	16464003	16464089	16463953	16464005	1	JH651539.1	ENSODEG00000008139.1	16381688	16508811	ADGRG6	8821	2169	161259	Yes
CACCCTCCTCATCTCAAGACCACCCCTCTGTCAGTGGGGCCTCGAGAGAGCC	16840450	16841023	16841073	16841021	-1	JH651539.1	ENSODEG00000007724.1	16819711	16851359	HIVEP2	8821	2169	161259	No_or_no_constitutive_exon
TTGATCTAATCTTTTCTTTACGTTGTGTGTGTGCTGGTCATGGGAATCAGGT	20055251	20055425	20055475	20055423	-1	JH651539.1	ENSODEG00000008917.1	20025761	20092137	SHPRH	8821	2169	161259	No_or_no_constitutive_exon
GGTTCCCTACTAACCCCTGTGCTGACTCCTTTACAGGACTCAGGGCGCAGAG	1566547	1567235	1566497	1566549	1	JH651543.1	ENSODEG00000006846.1	1564263	1588103	PARM1	8821	2169	161259	No_or_no_constitutive_exon
GGCTGGTGGCCTCCGGCGTTGGGGATGGCTGAGGCGGCGCGCGGGCCGAGGC	2022965	2022997	2023047	2022995	-1	JH651543.1	ENSODEG00000010052.1	2004602	2023549	RCHY1	8821	2169	161259	No_or_no_constitutive_exon
ACTGGGCTTTTCTCTCCTGCTGGCCTCCTCCACTGCCCTGTGTTGGGAAGAA	2339200	2339367	2339150	2339202	1	JH651543.1	ENSODEG00000007849.1	2335408	2355776	None	8821	2169	161259	No_or_no_constitutive_exon
CACAGCCAGGAGCAGTCCCGAGAGCGCATGCGGAAGGCCCGGGACAACAGCG	2511519	2511688	2511738	2511686	-1	JH651543.1	ENSODEG00000007013.1	2511519	2516580	SPP1	8821	2169	161259	No_or_no_constitutive_exon
TGTAACACTGTGCCTTGCTTGCTGTACCACAATGACAGGGGGAAGCAGAGAG	3529738	3529833	3529883	3529831	-1	JH651543.1	ENSODEG00000007407.1	3518658	3605420	AFF1	8821	2169	161259	No_or_no_constitutive_exon
GCCAAGCCAGCCAGACATCCGGAACATTGAATGCACCGTGGCCTGGGGAGTC	14412760	14412927	14412710	14412762	1	JH651543.1	ENSODEG00000008324.1	14412544	14412927	None	8821	2169	161259	No_or_no_constitutive_exon
GCTGTGGCTGAACGCGTGCGGGCAGGGATGTCGGAGCAGTACAATGGGAGCG	19090717	19090826	19090667	19090719	1	JH651543.1	ENSODEG00000009274.1	19090653	19148717	GK5	8821	2169	161259	No_or_no_constitutive_exon
GCATTCCCCTGAGTGTTTTTGTCTTGTTTTGGTGTTCGTTGGGGGCCCAGGC	19496708	19496983	19497033	19496981	-1	JH651543.1	ENSODEG00000009406.1	19489755	19522479	GRK7	8821	2169	161259	No_or_no_constitutive_exon
CTCAGGCCTCGGCTTGGCTACAGCAGAGTGACTGGTGGGGAAGGGGCTAGTG	19860416	19860702	19860752	19860700	-1	JH651543.1	ENSODEG00000009714.1	19860026	19860787	None	8821	2169	161259	No_or_no_constitutive_exon
CTCTGTGCTGTGGGCATCAGAGAGAAGACTGCTGAAGAGGGAGGCAGGAGGC	456519	456653	456703	456651	-1	JH651540.1	ENSODEG00000009559.1	449474	465753	CFLAR	8821	2169	161259	No_or_no_constitutive_exon
CCTTTTGTCCCTCCCGTGGCCACATTTGAATTTGTGAAATGGGGCTGCAGCA	3960174	3960299	3960124	3960176	1	JH651540.1	ENSODEG00000009843.1	3927544	3964790	None	8821	2169	161259	No_or_no_constitutive_exon
CTCAGAACTAAACATCTCTTTTTTTTTGTTTTTGTTTTGGGTGGATGTAGGT	9419555	9419619	9419669	9419617	-1	JH651540.1	ENSODEG00000010961.1	9417041	9475866	GLS	8821	2169	161259	No_or_no_constitutive_exon
CTCCTCTCCTCTCCTCCTCTCTTTCCCTCCCTCTCCGGCCGGGTATGAAGGT	10730034	10730193	10730243	10730191	-1	JH651540.1	ENSODEG00000010890.1	10717516	10745950	None	8821	2169	161259	Yes
GGACATCCAGTGCGGCCTGCAGAGCCGGCACGTGGCGCTGGCCATGGGAGCC	10767172	10767212	10767262	10767210	-1	JH651540.1	ENSODEG00000009648.1	10766912	10767371	None	8821	2169	161259	No_or_no_constitutive_exon
ATATTTTGCTAATTGAATATTTTTATTTTTTATTTCACAGGGACAAAAAGGA	11130651	11130692	11130601	11130653	1	JH651540.1	ENSODEG00000010110.1	11043001	11194474	COL5A2	8821	2169	161259	Yes
TGTTCTCATGTGACTTTGCTTCACTTCCCGATGCTTCTCATGGGGACCAGAA	11747246	11747270	11747320	11747268	-1	JH651540.1	ENSODEG00000010757.1	11720017	11821357	GULP1	8821	2169	161259	No_or_no_constitutive_exon
AAAAGTTGTGAACTGCGTTTCTCAATCTCGCCCCTTTCCCGTGCGGGCAGGT	18643060	18643211	18643261	18643209	-1	JH651540.1	ENSODEG00000011169.1	18632137	18669582	SSFA2	8821	2169	161259	Yes
ATTTTTTTCTCTAAATAACTTTTTATCATTTCTTTATGGGAATAAAACAGGT	1119612	1119711	1119562	1119614	1	JH651538.1	ENSODEG00000005620.1	1073255	1147894	NUP153	8821	2169	161259	No_or_no_constitutive_exon
AGGAGTAAATACAGATAATGTGGGCAGCAGCTATAAGAACTTGGGGAAAGTG	3128597	3128670	3128720	3128668	-1	JH651538.1	ENSODEG00000006305.1	3128597	3128988	None	8821	2169	161259	No_or_no_constitutive_exon
CAGTGGGAGGGGACTCCCGGGGCGGGCGGCTCGCGGGAGGGGACGGGCAGCT	5076138	5076210	5076088	5076140	1	JH651538.1	ENSODEG00000005549.1	5030965	5169798	RANBP9	8821	2169	161259	No_or_no_constitutive_exon
AACACTTTTTCCCCCTTCTCTTTGTTTCCACCTCTTCTGGGGACAACAAGCT	5674493	5674658	5674708	5674656	-1	JH651538.1	ENSODEG00000006613.1	5441968	6013620	PHACTR1	8821	2169	161259	Yes
TCGGAATTTCTTGGGTGAAAAATACATTCGCTGAGTTCATATGAGGGCAGGT	8342376	8342564	8342614	8342562	-1	JH651538.1	ENSODEG00000005512.1	8342376	8342955	None	8821	2169	161259	No_or_no_constitutive_exon
TAAATGACAAAAGCAAGTGGGGCTCCATGTGATTTTCTTGGGGTAAACAGGT	8889079	8889246	8889029	8889081	1	JH651538.1	ENSODEG00000007038.1	8854958	9266825	None	8821	2169	161259	No_or_no_constitutive_exon
AGGAGGAGGAGGCGGTAGCACCCGAGGAGAAAAGGGAGCCTGGGGAAGAGTG	11651663	11652243	11652293	11652241	-1	JH651538.1	ENSODEG00000007124.1	11650595	11709057	RREB1	8821	2169	161259	No_or_no_constitutive_exon
GTTGGACCAGGCGAAGGTGCCGGGGGAGGGGACGCTGTGGGAGGCTGCAGTC	14726471	14726499	14726421	14726473	1	JH651538.1	ENSODEG00000007068.1	14717494	14734182	ECI2	8821	2169	161259	No_or_no_constitutive_exon
CCTGCCGCCCGGGGACGCGGCCGCCTCGGCGCCTCTCGGGGGGCGCGCAGAG	15304424	15304936	15304374	15304426	1	JH651538.1	ENSODEG00000007173.1	15303864	15465252	SLC22A23	8821	2169	161259	No_or_no_constitutive_exon
GGTCCTTGCTTAGGCTGGAGAAGGGTGACTGCCCGAGGGCAAGAATGAAGAA	15509306	15509329	15509256	15509308	1	JH651538.1	ENSODEG00000006987.1	15507786	15509812	None	8821	2169	161259	No_or_no_constitutive_exon
TAGTATTATTAATAGCAGCCAAGAAGATGTTAAAGAGTTTGGGAAGGAAGAA	16127812	16128036	16128086	16128034	-1	JH651538.1	ENSODEG00000006648.1	16127812	16129501	None	8821	2169	161259	No_or_no_constitutive_exon
AAGCTGGAGGTGTTCGGACCCCGCGCGGCCCCGGCGGACAAGCCGGGCAGTG	17806784	17806826	17806876	17806824	-1	JH651538.1	ENSODEG00000007607.1	17735725	17807134	FOXF2	8821	2169	161259	No_or_no_constitutive_exon
CTCCGGCCCCTGCAGCCTGTAAGGGCGCGGCCAGCGGCACGGGCGCCAAGAA	17738350	17739248	17739298	17739246	-1	JH651538.1	ENSODEG00000007607.1	17735725	17807134	FOXF2	8821	2169	161259	No_or_no_constitutive_exon
GCTGCTGGCCAAAGAAGGGGTTCCCTGAGGAGTCCGGGTGGATGTGAAAGCG	18577161	18577204	18577254	18577202	-1	JH651538.1	ENSODEG00000007674.1	18566962	18579903	IRF4	8821	2169	161259	No_or_no_constitutive_exon
TACACGAAAGTCAATGAATGTCTTCTAGGTCTTAAGCCACCGGGGACAAGCA	20088041	20088164	20088214	20088162	-1	JH651538.1	ENSODEG00000008300.1	20082744	20088550	None	8821	2169	161259	No_or_no_constitutive_exon
CCTTCCCTGCTGTTACTGTCATAAAAGCAGAAAGGAACCACCAAAGGGAGAG	3233814	3233835	3233764	3233816	1	JH651545.1	ENSODEG00000006787.1	3211193	3246672	ZXDC	8821	2169	161259	No_or_no_constitutive_exon
ATCAAAACATTCTAATAGCTGAATGTCCCTAATGACCAGGGGTGAAGTAGAT	5336091	5336132	5336182	5336130	-1	JH651545.1	ENSODEG00000006681.1	5335804	5336538	None	8821	2169	161259	No_or_no_constitutive_exon
ACCTCCCATAAAGGACCGGCCGCATAGCCATGTATAGCAGGGATGGGCAGCT	7553865	7554201	7554251	7554199	-1	JH651545.1	ENSODEG00000006902.1	7553268	7554559	None	8821	2169	161259	No_or_no_constitutive_exon
GCGGGGGAGGGTGCGGGCTGGCGCAGGCTGAATGGAGGGGGGACCGGGAGGG	5455727	5455821	5455677	5455729	1	JH651542.1	ENSODEG00000010838.1	5454803	5546660	None	8821	2169	161259	No_or_no_constitutive_exon
CACTGAGCCAGATGGGCCTGCAGGTGACCCAGCCCTTCCCCCGGGGACAGTG	5461631	5461733	5461581	5461633	1	JH651542.1	ENSODEG00000009877.1	5455581	5464157	SMARCD3	8821	2169	161259	No_or_no_constitutive_exon
TGCAGGGCCCTGGTGCCACCATGGTGGTGTCCTCCACTTTCTGCAGGGAGCT	5715844	5716005	5715794	5715846	1	JH651542.1	ENSODEG00000011499.1	5698563	5730172	KCNH2	8821	2169	161259	No_or_no_constitutive_exon
ACTGCCAGGGAGTCGTCATCAGTGCGGCCAGTGCGGCCAGGGGGTACAAGCA	5717058	5717414	5717008	5717060	1	JH651542.1	ENSODEG00000011499.1	5698563	5730172	KCNH2	8821	2169	161259	No_or_no_constitutive_exon
ATACCTCAGCCCTCTGCTCTGCTCTGTTCCACAGCAATGGGGCGAGAGAGCT	5825249	5826817	5826867	5826815	-1	JH651542.1	ENSODEG00000011268.1	5822744	5826953	AOC1	8821	2169	161259	No_or_no_constitutive_exon
CTCATCTGTTTGATTTTAAGCCAGGGCGGAATGAAAACCATAGGTGGGAGAT	6262534	6262743	6262793	6262741	-1	JH651542.1	ENSODEG00000013378.1	6215802	6267078	SSPO	8821	2169	161259	No_or_no_constitutive_exon
GTGGTCCGAATGGCAGAGGCCACAGGGCTGCAGGACTGGGAGAGGGCCAGGG	6254667	6254677	6254727	6254675	-1	JH651542.1	ENSODEG00000013378.1	6215802	6267078	SSPO	8821	2169	161259	No_or_no_constitutive_exon
TTCCTGAGCTGCTGTTTCCTTTAGCAAGAGCGATGACCTGAGGGGGTGAGGG	6253580	6254184	6254234	6254182	-1	JH651542.1	ENSODEG00000013378.1	6215802	6267078	SSPO	8821	2169	161259	No_or_no_constitutive_exon
TGCACTGGGCAGTGTGTAGAGGGTGAGGCAGACCTGAGCGTTGGGGGGAGGT	6243492	6243679	6243729	6243677	-1	JH651542.1	ENSODEG00000013378.1	6215802	6267078	SSPO	8821	2169	161259	No_or_no_constitutive_exon
GGGGGGGGGCACTGCCCAGGAAGGAGCATTCACAGCATAGGTGGGCACAGAG	6232720	6232734	6232784	6232732	-1	JH651542.1	ENSODEG00000013378.1	6215802	6267078	SSPO	8821	2169	161259	No_or_no_constitutive_exon
GCTTTTCTCAGGCTGCTGGTGCCCTGCAGGGCAGGTGCTGGGCAGCGAAGGG	6251277	6251421	6251471	6251419	-1	JH651542.1	ENSODEG00000013378.1	6215802	6267078	SSPO	8821	2169	161259	No_or_no_constitutive_exon
TTGGGTAAAGAACATGTGTTTGGTCTCCGGCCTGGCAAGGGGGACCGCAGAG	7066477	7066884	7066427	7066479	1	JH651542.1	ENSODEG00000012696.1	7066356	7067218	None	8821	2169	161259	No_or_no_constitutive_exon
ACACTGCAGTTCATCCTGGCCTTCCCGAAGTGTCTGGGCTCAGGACAGAGAC	11359394	11359616	11359666	11359614	-1	JH651542.1	ENSODEG00000012939.1	11343835	11361053	ARHGEF5	8821	2169	161259	No_or_no_constitutive_exon
CCCGGCGACGCCTGTGCGTCAGTGTCCAGCTGGGAGGGATGGGAGGGAAGGG	12251359	12251560	12251309	12251361	1	JH651542.1	ENSODEG00000013070.1	12245123	12258353	EPHA1	8821	2169	161259	No_or_no_constitutive_exon
CCAGTGGGGATGGCGTGGCGGGTCTCAAAACCTGGCCCTTGGGGGCCCAGGT	12260401	12260613	12260663	12260611	-1	JH651542.1	ENSODEG00000013085.1	12259086	12266709	ZYX	8821	2169	161259	No_or_no_constitutive_exon
GCCCTACGACGGCAAGGCGCGGCTGGCGGGGGACGGCATCCCGGGTGGAGCG	12306138	12306218	12306268	12306216	-1	JH651542.1	ENSODEG00000013200.1	12301273	12331042	CLCN1	8821	2169	161259	No_or_no_constitutive_exon
GGAAATATTTCTGTTTCCTCATCTTCATGCCCTCTTCCTGGGCGGAGCAGCA	12931870	12932139	12931820	12931872	1	JH651542.1	ENSODEG00000014153.1	12915814	12938021	TRPV5	8821	2169	161259	No_or_no_constitutive_exon
TATGGAAATATTTCTGTTTCCTCATCTTCATGCCCTCTTCCTGGGCGGAGCA	12931867	12932139	12931817	12931869	1	JH651542.1	ENSODEG00000014153.1	12915814	12938021	TRPV5	8821	2169	161259	No_or_no_constitutive_exon
TAGTCATGATGCAGTTGCCATGGTAACTCTCACCCTCTTGGGTGGAGCAGCC	13057670	13057939	13057989	13057937	-1	JH651542.1	ENSODEG00000015340.1	13055527	13070169	TRPV6	8821	2169	161259	No_or_no_constitutive_exon
GGCGCGGGGCGCCGGAGCTGCTTGAGTCATGGGTGAAAGGTAGGGCACAGAT	15583637	15583963	15584013	15583961	-1	JH651542.1	ENSODEG00000014445.1	15582630	15583985	None	8821	2169	161259	No_or_no_constitutive_exon
TCACCAGAAGGGCTCCCCATCCTGGCTGAATGTTCAGGGCACTGGGAAAGAG	16796909	16797294	16796859	16796911	1	JH651542.1	ENSODEG00000013337.1	16759941	16822734	ZC3HAV1	8821	2169	161259	No_or_no_constitutive_exon
GTGCAGAGAGGTGGCCCGGGGATGAGCCAGCAGGTTAAGCAGGTGGGAAGTG	18232143	18232178	18232093	18232145	1	JH651542.1	ENSODEG00000015907.1	18133903	18254984	CREB3L2	8821	2169	161259	No_or_no_constitutive_exon
GACAATGACACAGGTGAGATGATGCAGAGAAATCCTGGCAGAAGGGATAGTT	487002	487128	486952	487004	1	JH651547.1	ENSODEG00000008084.1	485366	487128	None	8821	2169	161259	No_or_no_constitutive_exon
GGTGGGCTGGAATAGAGAGCCTCTGCCACTGAGGTACTCTTGGGATGGAGCA	649728	649952	649678	649730	1	JH651547.1	ENSODEG00000011648.1	528028	660807	ARHGEF11	8821	2169	161259	No_or_no_constitutive_exon
AGGTGTTTCTCTGATTGCCTGCTGATCTCTTTCTCTCCTCATGGGAACAGGG	659588	659794	659538	659590	1	JH651547.1	ENSODEG00000011648.1	528028	660807	ARHGEF11	8821	2169	161259	No_or_no_constitutive_exon
TCCCTGGTCACGCCCAACTCTAACATCCCTGGGGCAACCTGGGTGGCCAGGT	720105	720248	720298	720246	-1	JH651547.1	ENSODEG00000010373.1	707425	726547	NTRK1	8821	2169	161259	Yes
GGGAAAGCGGCAGAGACAGGCAGTTCAGCCTTCTTTGTGCTAACAGGGAGTC	769125	769212	769075	769127	1	JH651547.1	ENSODEG00000009290.1	768798	776017	SH2D2A	8821	2169	161259	Yes
CTCAGAGGAGGAGGAGGGAGAGGAAGAGAAAGAAGAGGAGGATGGGGAAGGG	936380	937156	936330	936382	1	JH651547.1	ENSODEG00000008956.1	929319	937156	NES	8821	2169	161259	No_or_no_constitutive_exon
CCAAGGGAGGGGGACACGGAGCCCCGGAGCCTCCAGATGGGGACCGAGAGAT	937021	937156	936971	937023	1	JH651547.1	ENSODEG00000008956.1	929319	937156	NES	8821	2169	161259	No_or_no_constitutive_exon
CTTTGCTGGCCGGTAGAGGTCGTCAAGAATATCCTTCCAAGCAAGGGGAGCA	1000875	1001991	1002041	1001989	-1	JH651547.1	ENSODEG00000009546.1	1000099	1002993	None	8821	2169	161259	No_or_no_constitutive_exon
TCATTGGCCTAAACTCTATAGCTGTATTTGTAACCTTGTCATGGGGTTAGCA	1000465	1000512	1000562	1000510	-1	JH651547.1	ENSODEG00000009546.1	1000099	1002993	None	8821	2169	161259	No_or_no_constitutive_exon
CTGCAGGGTGCCACCCTGCCCACTCTCACAGGCCTTTTTTCTGGGGACAGGA	1073120	1073253	1073070	1073122	1	JH651547.1	ENSODEG00000010076.1	1040466	1078133	IQGAP3	8821	2169	161259	No_or_no_constitutive_exon
TGTGAACCTGGGGAAATGTCCATATTCAGTTATCTCCCTGTTGAGGGTAGGT	1821139	1821338	1821089	1821141	1	JH651547.1	ENSODEG00000011008.1	1772015	1845931	None	8821	2169	161259	No_or_no_constitutive_exon
AAGAGGTCCTGCCCATCTTGGGCCGGGTTCTCGGTGAGTTGGGTACACAGGG	2204579	2204631	2204529	2204581	1	JH651547.1	ENSODEG00000010722.1	2203988	2209812	FAM189B	8821	2169	161259	No_or_no_constitutive_exon
CTCTGGGGGAGCAGGCCCAGACCACCTGGGTTCTCTCACAGGCATGGGAGCT	2391124	2391242	2391292	2391240	-1	JH651547.1	ENSODEG00000013821.1	2387922	2404306	DCST1	8821	2169	161259	No_or_no_constitutive_exon
AACCTATAAACTAAACTTGTACATTGAACTTTTGAAGAAAAACATGGGAGAG	3233359	3233460	3233510	3233458	-1	JH651547.1	ENSODEG00000012117.1	3230286	3270214	None	8821	2169	161259	No_or_no_constitutive_exon
GACTTGTAGTGATCCGCCTGTTTACAGCCTCCCAAGAGCTGGGATGACAGGC	3234017	3234151	3234201	3234149	-1	JH651547.1	ENSODEG00000012117.1	3230286	3270214	None	8821	2169	161259	No_or_no_constitutive_exon
CCAGAAGGTGGCTCAAAAGTAGGAATGGGAAGTCCCAGGAGATGAGGGAGCG	3517223	3517530	3517173	3517225	1	JH651547.1	ENSODEG00000012430.1	3509077	3521512	CRTC2	8821	2169	161259	No_or_no_constitutive_exon
GGGTCTGATGGAACCCCTCTTTTGGTACTCCTCACTCTGCCGGGGTGCAGAA	3527269	3527439	3527219	3527271	1	JH651547.1	ENSODEG00000013675.1	3524332	3539509	DENND4B	8821	2169	161259	Yes
GGAGCTTGGAGAGAGGCTGGGGCTGGGGCCCAGCAGGAAGAGGGGGAAAGCC	3763899	3763951	3764001	3763949	-1	JH651547.1	ENSODEG00000013147.1	3753551	3768741	None	8821	2169	161259	No_or_no_constitutive_exon
GCGAGAGCTCCTTGCCCGACCCCAGCTCACTTCTGTGGTGGGGTCGGCAGGT	3820654	3820812	3820862	3820810	-1	JH651547.1	ENSODEG00000012345.1	3818308	3822690	S100A1	8821	2169	161259	No_or_no_constitutive_exon
GCCCAGGCACAGTGTTCAGAGCATTTGGGTGAAGTGGCCGGGGGATGGAGCA	4965046	4965068	4965118	4965066	-1	JH651547.1	ENSODEG00000013270.1	4957094	4979499	None	8821	2169	161259	No_or_no_constitutive_exon
CCCTGGCTGTAGTGAAAAGGTCACAGTCTTTCAGTAAGGTGCGCAGGGAGTC	7994107	7994224	7994057	7994109	1	JH651547.1	ENSODEG00000013366.1	7940878	8001613	COBLL1	8821	2169	161259	Yes
GCACTGCCAGAACCGCCTGCTGACCCTGGGCTTCCCCTGGGCGTGGGCAGGC	159493	159662	159443	159495	1	JH651544.1	ENSODEG00000006420.1	154415	181736	FLT4	8821	2169	161259	Yes
GTGATGTTAATATTGCCCCCCTACTGGGGTTATTTGTCCTTGGGTTGAAGGG	1206366	1206505	1206316	1206368	1	JH651544.1	ENSODEG00000007058.1	1202885	1210868	None	8821	2169	161259	Yes
TCTGAAAAATCTCCCTTTGAGACTAATTCCAGTTCACTTTGGGAAAACAGTT	1218800	1218930	1218980	1218928	-1	JH651544.1	ENSODEG00000006045.1	1213666	1254055	RUFY1	8821	2169	161259	No_or_no_constitutive_exon
AAGGGGGCAGCAGAGCGAGAGTATTCATGGCTGTCTTGGGGTGGGCACAGGT	1616287	1616447	1616237	1616289	1	JH651544.1	ENSODEG00000010343.1	1423155	1628792	ADAMTS2	8821	2169	161259	Yes
GACTCTTGCGCTCAGTCTCCCAGAGGGCTGCCGGGGGCCGGAACGGGGAGGC	1837018	1837025	1837075	1837023	-1	JH651544.1	ENSODEG00000007660.1	1835836	1838200	PROP1	8821	2169	161259	No_or_no_constitutive_exon
CCCTTGGAAGAGGAAAGGCTCAGCTTTGTGAATGAGTGCTGAAAGGGGAGTG	2859340	2859371	2859290	2859342	1	JH651544.1	ENSODEG00000007896.1	2834340	2862829	TNIP1	8821	2169	161259	No_or_no_constitutive_exon
TACGATCCTGAGCCCAAATCAAAATGGGATGAGGAGTGGGAAAAAACAAGCG	3957406	3957924	3957356	3957408	1	JH651544.1	ENSODEG00000007892.1	3956831	3958692	None	8821	2169	161259	No_or_no_constitutive_exon
TCCTTCACTGTGAGGACGGACGCGGGTGAACCTATGGGCCAAGAACAAAGGT	3965026	3965417	3965467	3965415	-1	JH651544.1	ENSODEG00000008289.1	3963756	3965971	None	8821	2169	161259	No_or_no_constitutive_exon
CAGCCCCACCTTGTGGGCCCATGGTCAGGCAGGCAGGGAAGGAGAGAGAGAA	3998599	3998642	3998692	3998640	-1	JH651544.1	ENSODEG00000009419.1	3984411	4008305	P4HA2	8821	2169	161259	No_or_no_constitutive_exon
GGCTGTGCATTGCAGGTGAGGCATCTTGCCTTAGCTCAAGGGGGCCTGAGGT	4915862	4915902	4915812	4915864	1	JH651544.1	ENSODEG00000009493.1	4880011	4930751	HSPA4	8821	2169	161259	No_or_no_constitutive_exon
AATTTCTGTTTTCTGTTGTCTTTTGTTTTTCTTCTTACTGGGGAAAACAGGA	9680546	9680646	9680696	9680644	-1	JH651544.1	ENSODEG00000009084.1	9643873	9681425	None	8821	2169	161259	No_or_no_constitutive_exon
CCTCCCCATGGGAAGCTGGTAAGGAAGGCACGCCCTGGTAAGGGCCGCAGGC	16510910	16510923	16510860	16510912	1	JH651544.1	ENSODEG00000010237.1	16505682	16511831	None	8821	2169	161259	No_or_no_constitutive_exon
TAGGGCAGGGGCCTCCAGAGCCTCCTAACCAGACCTCTCTGTGGGGACAGGG	337403	337585	337635	337583	-1	JH651541.1	ENSODEG00000014296.1	328325	370144	ACSBG1	8821	2169	161259	Yes
TGTGAAGAGCTAAGTTTCTGTCTCTGATTTGTTTCCTTTTGGGACAATAGTG	515493	515712	515443	515495	1	JH651541.1	ENSODEG00000015993.1	493730	542728	IREB2	8821	2169	161259	Yes
ACATGTGTGAGGCACAGAAGAGGTGAAGGGTGCTGGACAGGGCTGGGTAGGG	1706048	1706191	1705998	1706050	1	JH651541.1	ENSODEG00000013863.1	1681702	1712353	PSTPIP1	8821	2169	161259	No_or_no_constitutive_exon
ACCCTGCCCAAGGCCAGCTCAGTGTGGAACAGAGCAAGGTCAGGGCAGAGCA	1880719	1880826	1880876	1880824	-1	JH651541.1	ENSODEG00000014739.1	1817238	1883850	PEAK1	8821	2169	161259	No_or_no_constitutive_exon
AATGGCATCCCTTCTCACCAGATTCCCAAGGAGGCTTTCAGGGACCACAGGG	3512036	3512133	3512183	3512131	-1	JH651541.1	ENSODEG00000015322.1	3424446	3514106	None	8821	2169	161259	No_or_no_constitutive_exon
CAGGTCAGTGCCCTGTGCTGCCATGCAGGGGTTGCCACTCACCAGGGAAGTG	3461322	3461330	3461380	3461328	-1	JH651541.1	ENSODEG00000015322.1	3424446	3514106	None	8821	2169	161259	Yes
TTTCACATTTTAGTGGCTTTGATTTTCCTTCTCTTGTCTGGGGGTCAAAGGA	3526853	3526978	3526803	3526855	1	JH651541.1	ENSODEG00000015140.1	3521443	3540030	STRA6	8821	2169	161259	No_or_no_constitutive_exon
TGGCACAGCATGGGCACTTGGTAGGTATTGGGTACTTTGGGACAGACTAGGA	3529833	3529888	3529783	3529835	1	JH651541.1	ENSODEG00000015140.1	3521443	3540030	STRA6	8821	2169	161259	No_or_no_constitutive_exon
CGCAGGGACCAAGCGCGCCGCGCACGCACTGCAGCGGTGGGGACGCAGAGGT	4142630	4143253	4142580	4142632	1	JH651541.1	ENSODEG00000015186.1	4141249	4181068	HCN4	8821	2169	161259	No_or_no_constitutive_exon
AATCTCAATTGCTGTCTCAGCATGCCCTGGGAGTGGGGCCAGCACAGCAGGC	4401434	4401455	4401505	4401453	-1	JH651541.1	ENSODEG00000015227.1	4197854	4410686	NEO1	8821	2169	161259	No_or_no_constitutive_exon
CCTGCCCCAGCAGCAAAGAGAAGGTGAGGAACTTGGGGCTGCGGAGTCAGGG	4969075	4969275	4969025	4969077	1	JH651541.1	ENSODEG00000015399.1	4944572	4982245	None	8821	2169	161259	No_or_no_constitutive_exon
CCTGCCCCAGCAGCAAAGAGAAGGTGAGGAACTTGGGGCTGCGGAGTCAGGG	4981340	4981540	4981290	4981342	1	JH651541.1	ENSODEG00000015399.1	4944572	4982245	None	8821	2169	161259	No_or_no_constitutive_exon
TCTCGATTTCTGCTCTTCTTTCCCTGGCCCCGCCCCACCCTGGGCAGCAGCT	5024387	5024497	5024337	5024389	1	JH651541.1	ENSODEG00000014988.1	4998086	5040100	None	8821	2169	161259	No_or_no_constitutive_exon
ATATGCTTTAAGTGCAGGACTTTAACTTATCTTGACTTGCTGGGGCACAGGT	7402811	7402948	7402998	7402946	-1	JH651541.1	ENSODEG00000015341.1	7384093	7408263	KIF23	8821	2169	161259	No_or_no_constitutive_exon
TAGAAAGATGTTCAATCCTCAGGGGGGAGGAGGAGGAGGGAGAGGAGGAGGA	7938153	7938375	7938103	7938155	1	JH651541.1	ENSODEG00000016071.1	7858539	7938375	None	8821	2169	161259	No_or_no_constitutive_exon
TCTATGATGCTGATACCCATATGCTCTACCTGGCTGGAAAGGTAGGGGAGCA	7950409	7950436	7950486	7950434	-1	JH651541.1	ENSODEG00000016099.1	7944141	8034891	CORO2B	8821	2169	161259	No_or_no_constitutive_exon
TTGGAGAAGAATATGCCCACGGGGCTGGGCTTCCCCTGGGACACATGGAGGC	8220153	8220249	8220103	8220155	1	JH651541.1	ENSODEG00000015700.1	8154894	8257973	ITGA11	8821	2169	161259	Yes
GGGAAGGTGTGAGGCAGAGGGTCCTGCCTCTCCTCTAGGAGGTGGGGCAGGG	9283328	9283592	9283642	9283590	-1	JH651541.1	ENSODEG00000015739.1	9276868	9368622	SMAD3	8821	2169	161259	No_or_no_constitutive_exon
TGGCTAGGTGGTGAAACCGGCGAAGGATACATATAGGGCGGGAGTGCTAGGC	9714053	9714119	9714003	9714055	1	JH651541.1	ENSODEG00000016495.1	9713335	9719772	None	8821	2169	161259	No_or_no_constitutive_exon
GAAAATGGCGATGGAATCTTTTACACCCTTGTTATGTTTCAGATGGGAAGCT	9851820	9851966	9852016	9851964	-1	JH651541.1	ENSODEG00000015811.1	9816603	9898013	DIS3L	8821	2169	161259	No_or_no_constitutive_exon
ACCTAAGAGAAGAGCAGATGAAACCACCCCCACTACGTTCCCGGGAATAGTT	10470730	10471866	10471916	10471864	-1	JH651541.1	ENSODEG00000016047.1	10447765	10472623	SLC24A1	8821	2169	161259	No_or_no_constitutive_exon
CCTATCGTGTCCTGGGCCCGGCGGGGTGAGTGGAGAGGGCTGGGCAGGAGGG	10701131	10701142	10701081	10701133	1	JH651541.1	ENSODEG00000016455.1	10680962	10714071	IGDCC4	8821	2169	161259	No_or_no_constitutive_exon
GCCTGGCAGTGCGCTGGGCACAGGAAACAAGACATGGGTGAGAGACAGAGGT	10701427	10701503	10701377	10701429	1	JH651541.1	ENSODEG00000016455.1	10680962	10714071	IGDCC4	8821	2169	161259	No_or_no_constitutive_exon
TATGGGGTGCATGGTGGGCCTGTAGGGGTCCTCATGGGATGGTAGGTGAGAA	10710217	10710222	10710167	10710219	1	JH651541.1	ENSODEG00000016455.1	10680962	10714071	IGDCC4	8821	2169	161259	No_or_no_constitutive_exon
GTCTCCTCCGTGAAGGACAAGCTGCCCAGCCAGCCTGCTCAGGGCAGTAGGC	10756762	10756771	10756712	10756764	1	JH651541.1	ENSODEG00000016285.1	10720816	10756771	IGDCC3	8821	2169	161259	No_or_no_constitutive_exon
TCTGTGGCTCTTCACACTTCTGCCCACCTCCTGTGACAGCGGGACTGAAGCA	10887405	10887505	10887355	10887407	1	JH651541.1	ENSODEG00000016085.1	10875845	10887505	CILP	8821	2169	161259	No_or_no_constitutive_exon
CTCCGCGGCGGGTGGTGGCGAGCGGGCTCGGCGGCTGTCCTGGCTGGGAGGA	11058875	11058991	11058825	11058877	1	JH651541.1	ENSODEG00000017695.1	11057908	11069941	None	8821	2169	161259	No_or_no_constitutive_exon
TGCCCAAACACTGACACATTTTTCTTGCAATCTTTCTCATTCAGGGAAAGCA	11061229	11061433	11061179	11061231	1	JH651541.1	ENSODEG00000017695.1	11057908	11069941	None	8821	2169	161259	No_or_no_constitutive_exon
CAATTTCTGGTGCTAAAGAAAGACGAAGACCTTTCCGGGAATGGCTGAAGGA	13633453	13633531	13633403	13633455	1	JH651541.1	ENSODEG00000016956.1	13633262	13633531	None	8821	2169	161259	No_or_no_constitutive_exon
GAGTTCTGCTGAAGGGTTCCCTGCTGGGCCTGCAGCCTGGGTCGAATGAGGA	14112832	14112897	14112782	14112834	1	JH651541.1	ENSODEG00000017192.1	14010240	14169317	None	8821	2169	161259	No_or_no_constitutive_exon
GTCGCGGGCCTCCTCAGGGCCTGTGTGCTTTGCTTTCTTTTGCGGGGCAGGC	14167332	14167456	14167282	14167334	1	JH651541.1	ENSODEG00000017192.1	14010240	14169317	None	8821	2169	161259	No_or_no_constitutive_exon
AAAGCGAGCCGGCACTCAGTTCAGCAGCGCCCGCGAGGGAAAACGCCAAGGC	15495321	15495492	15495271	15495323	1	JH651541.1	ENSODEG00000017266.1	15484763	15539361	ICE2	8821	2169	161259	No_or_no_constitutive_exon
AAGGGAGGGAGAGAGGAATAGAGAGAGACAGAGAAACAGAGCGGAGGGAGCA	16662740	16662806	16662690	16662742	1	JH651541.1	ENSODEG00000016979.1	16584498	16677435	MYO1E	8821	2169	161259	No_or_no_constitutive_exon
AAAATACCCTTTACTTCTTTATTTACCATCTAAAGGACGGGGACTGGAAGAT	17667580	17667609	17667530	17667582	1	JH651541.1	ENSODEG00000017335.1	17605036	17698365	ALDH1A2	8821	2169	161259	No_or_no_constitutive_exon
GTGTGATTCCTCACACCCACAAATCTCTGATTGGAAAGAAGGGACAGTAGAA	18501998	18502010	18502060	18502008	-1	JH651541.1	ENSODEG00000017238.1	18501998	18502384	None	8821	2169	161259	No_or_no_constitutive_exon
GTATGCCTTTCTTTCTCTCTTTTGGTGTGATATCACCTGGGAAAATCCAGAA	500405	500460	500510	500458	-1	JH651546.1	ENSODEG00000011094.1	479952	530849	NT5C3A	8821	2169	161259	No_or_no_constitutive_exon
CGGCGGCGGAGGCGGCGAGGACCCCGGTGCGAAGGGGCGAAGGCAGGGAGGG	10978633	10978877	10978583	10978635	1	JH651546.1	ENSODEG00000008839.1	10977843	10978877	None	8821	2169	161259	No_or_no_constitutive_exon
CCGCTCACCACCGCCGCCACCACCGCCGGAGCCAAGCTTGGGCAGCCGAGCC	12176560	12178197	12176510	12176562	1	JH651546.1	ENSODEG00000009903.1	12175695	12178197	ELFN1	8821	2169	161259	No_or_no_constitutive_exon
GCGAAGCTGTTTTCATTGCTCATCATGAAGGAGCATATATGAGGGAAAAGCC	12871811	12873106	12871761	12871813	1	JH651546.1	ENSODEG00000010188.1	12869669	12873260	RBAK	8821	2169	161259	No_or_no_constitutive_exon
GCAGCTATTTTTCAGTGTGTAACAACCCATTATTTGATTCTGGGGCACAGGA	13095662	13095684	13095612	13095664	1	JH651546.1	ENSODEG00000014191.1	13081555	13231661	None	8821	2169	161259	No_or_no_constitutive_exon
GGCGCAGCGGTAGCTGCGCGGAACCCGGCGGCGATGGCCCACGGCGGGAGCC	16081262	16082519	16082569	16082517	-1	JH651546.1	ENSODEG00000011271.1	16081067	16093970	ZNF316	8821	2169	161259	No_or_no_constitutive_exon
TGCTTACGCACATGAAGACGCACCGCGGCGCGGCTGGCTCAGCTGGGCAGGC	16081172	16081241	16081291	16081239	-1	JH651546.1	ENSODEG00000011271.1	16081067	16093970	ZNF316	8821	2169	161259	No_or_no_constitutive_exon
CCGAAGTGCCCGCTAGGGGGCAGCTGAGTGCAGGGTCGGTGTCTGGGGAGCT	16081067	16081160	16081210	16081158	-1	JH651546.1	ENSODEG00000011271.1	16081067	16093970	ZNF316	8821	2169	161259	No_or_no_constitutive_exon
GACTCATAGTGATCCTTCTGTTTACAGCCTCCCAAGAGCTGGGATTACAGGC	16553260	16553342	16553210	16553262	1	JH651546.1	ENSODEG00000011710.1	16528291	16570711	CYTH3	8821	2169	161259	No_or_no_constitutive_exon
GGGCACAGAGCTGGCATGGAGCCCAGCAGCTAGGTGCACGGGGTCAGTAGGC	17198099	17198140	17198049	17198101	1	JH651546.1	ENSODEG00000012233.1	17107228	17198140	LMTK2	8821	2169	161259	No_or_no_constitutive_exon
GCAACTGCCTCCCAGGCCTGGAGGGAGCAGAGCCCGCACTGGGGCCCAAGCT	17204179	17204335	17204129	17204181	1	JH651546.1	ENSODEG00000010123.1	17203735	17204335	None	8821	2169	161259	No_or_no_constitutive_exon
CTCTCCTGCTTCCTACTCCTGGTCCCCCAGGTTCTGGCGGCAGATGGGAGGT	17217819	17217927	17217977	17217925	-1	JH651546.1	ENSODEG00000011578.1	17208032	17233185	TECPR1	8821	2169	161259	No_or_no_constitutive_exon
TTATCCATGTAATTGTTCCTCTCATCTTCCTAAACTGCTTGTACAGGGAGAA	18316134	18316222	18316272	18316220	-1	JH651546.1	ENSODEG00000012197.1	18309595	18316247	None	8821	2169	161259	No_or_no_constitutive_exon
GGCGCGTCTGTGTCACTGCGCTGACTCAGAGTGCTTGTGGGCAACAGGAGCA	434439	434624	434389	434441	1	JH651549.1	ENSODEG00000006706.1	362232	447523	RFX6	8821	2169	161259	No_or_no_constitutive_exon
CAAAGTGGGTGCAATACTCTGCTCTCTCCCCTCCCCTTGGGATATGGCAGGT	436744	436854	436694	436746	1	JH651549.1	ENSODEG00000006706.1	362232	447523	RFX6	8821	2169	161259	No_or_no_constitutive_exon
TGTGCATGACCCACTCAGCCAGCAGGGGCCTGAGGGGGGGAGAGAGTAAGGC	1443964	1443996	1443914	1443966	1	JH651549.1	ENSODEG00000005040.1	1443473	1579524	SLC35F1	8821	2169	161259	No_or_no_constitutive_exon
TGGGGAGGCTGAGACAGAAGGATCACTACAAGTCTGAACTGCGTAGGGAGAC	1711619	1711635	1711685	1711633	-1	JH651549.1	ENSODEG00000005733.1	1664953	1740891	CEP85L	8821	2169	161259	No_or_no_constitutive_exon
TGCTCACTGCCTACCATGCCAGCAGCAAGGACCAGGCCGTGGGGGACCAGGC	12481672	12481725	12481775	12481723	-1	JH651549.1	ENSODEG00000007583.1	12358023	12481806	ARHGAP18	8821	2169	161259	No_or_no_constitutive_exon
CCTGTCAGGCCTGGTTTAGGCACCTCGAGAGCTACTGGAGAAGGGACAAGAA	14811626	14811667	14811576	14811628	1	JH651549.1	ENSODEG00000005928.1	14798140	14811667	None	8821	2169	161259	No_or_no_constitutive_exon
CCGGCGGGGCTCGCGAGGGCGGGCTGCTGGGCATGGCGCCGGGCGACGAGGA	18046366	18046941	18046991	18046939	-1	JH651549.1	ENSODEG00000006031.1	18012513	18047205	KLHL42	8821	2169	161259	No_or_no_constitutive_exon
ACAAAGCACGTGAAACATGAACTGGCTGAGATCGTCTTCAAAGTGGGCAGAA	18104025	18104148	18103975	18104027	1	JH651549.1	ENSODEG00000006408.1	18103756	18104148	None	8821	2169	161259	No_or_no_constitutive_exon
GGTGACCACATGACCAACCTGCGCAAGACAGGAGCCCCCAGTCGGGCAAGGT	18138948	18139002	18138898	18138950	1	JH651549.1	ENSODEG00000009117.1	18138451	18139002	None	8821	2169	161259	No_or_no_constitutive_exon
TGCCACACTGCTCCCACACCCTGCTCAGCATGTCTCTGGGGTGGGGGCAGGC	629929	630083	629879	629931	1	JH651548.1	ENSODEG00000008670.1	593014	633666	None	8821	2169	161259	No_or_no_constitutive_exon
TAAGGCTGACCTCTCCATGTCTTCTGTCCCCTCTGTTCGCGGGGACCTAGAG	2123907	2124062	2123857	2123909	1	JH651548.1	ENSODEG00000008667.1	2085968	2139994	MRC2	8821	2169	161259	Yes
AGCAGGCACAAGCAGCCTCCTCACTCACCTTTTTTCGGGGGGGACTATAGCA	2137001	2137165	2136951	2137003	1	JH651548.1	ENSODEG00000008667.1	2085968	2139994	MRC2	8821	2169	161259	No_or_no_constitutive_exon
TGGGCTGGATGAGCAGACCCAGCCTGTTCGCTGCTCCCTCAGGCGGGCAGGA	2131971	2132124	2131921	2131973	1	JH651548.1	ENSODEG00000008667.1	2085968	2139994	MRC2	8821	2169	161259	No_or_no_constitutive_exon
CGCAGCCGCTGTCTCCTGTGCCCACAGTGCCCACTCTGCCTCACAGGGAGGT	3112397	3112605	3112347	3112399	1	JH651548.1	ENSODEG00000007071.1	3107045	3125433	None	8821	2169	161259	No_or_no_constitutive_exon
TATTGTGGGTGAGTAACTGGTGGCTCTCTTGGAAGTTTTGCGGGGACAAGGT	3434883	3434911	3434961	3434909	-1	JH651548.1	ENSODEG00000008167.1	3429465	3435599	FTSJ3	8821	2169	161259	No_or_no_constitutive_exon
ACGGCAACGGCACTCCGCAGCCGCCTCCGTCAGAGGGCGGGGCCTGAGAGCC	6096758	6096787	6096708	6096760	1	JH651548.1	ENSODEG00000008504.1	6096724	6765470	CEP112	8821	2169	161259	No_or_no_constitutive_exon
TGGAGGCTGGGGAAGGCAGCGCAGAGGAGGCGGCTGCCGGGGAGCTGGAGCC	13074555	13075101	13075151	13075099	-1	JH651548.1	ENSODEG00000009056.1	13074555	13075593	CDC42EP4	8821	2169	161259	No_or_no_constitutive_exon
ACCAGTAAGTGGCCCCCTCTGTCGCACCCCTGAGTGCCCCAGGGGCACAGCG	13204487	13204510	13204560	13204508	-1	JH651548.1	ENSODEG00000009817.1	13119897	13394885	SDK2	8821	2169	161259	No_or_no_constitutive_exon
ACTGAGCCATCTCACCAGCCCACATCTCCCACTCTTAAGGGGCAGGACAGAG	13120325	13120348	13120398	13120346	-1	JH651548.1	ENSODEG00000009817.1	13119897	13394885	SDK2	8821	2169	161259	No_or_no_constitutive_exon
GCACAAGAGGGCAGCCTAGCGCCGCACCCCTCTCTCTGCAGTTGGGCAAGGG	14691624	14692490	14691574	14691626	1	JH651548.1	ENSODEG00000009590.1	14686712	14694908	OTOP2	8821	2169	161259	No_or_no_constitutive_exon
CCTCCTCAAGGTGCCTGGAGCAGGTACGAGGCTGAGGCTTGTGCAGGGAGGG	15415314	15415600	15415650	15415598	-1	JH651548.1	ENSODEG00000011820.1	15414869	15425922	CASKIN2	8821	2169	161259	No_or_no_constitutive_exon
GCGCAGCTCGATGCCTTATGGTCAGTACTATACCTGCCCGGGGGGCCCAGCC	15471815	15471855	15471765	15471817	1	JH651548.1	ENSODEG00000009892.1	15452075	15481960	LLGL2	8821	2169	161259	No_or_no_constitutive_exon
GGCGCTCCGACGACGACGGCTGTGGCGCCGCGGGTGTCATGGACTGGGAGGG	15771006	15771049	15770956	15771008	1	JH651548.1	ENSODEG00000010119.1	15740737	15793525	ITGB4	8821	2169	161259	No_or_no_constitutive_exon
TTCTCCCATGCAGTACTTCCTGAGTCCTCCTCTGAGGCCAGTAATGGGAGCC	15870134	15870172	15870084	15870136	1	JH651548.1	ENSODEG00000010183.1	15822798	15872322	UNK	8821	2169	161259	No_or_no_constitutive_exon
GTCCAAGGCATTGTGAGCAGACTGGGCTGCAACCAGCTCCTTGGGTGAAGGT	16099652	16099788	16099838	16099786	-1	JH651548.1	ENSODEG00000011522.1	16099652	16153366	None	8821	2169	161259	No_or_no_constitutive_exon
AGGGACACACAGAAGTGTGATCCTGGTTCTGGATCCTCGGGGTGGGGTAGGT	16975204	16975338	16975154	16975206	1	JH651548.1	ENSODEG00000010875.1	16928338	16991447	MGAT5B	8821	2169	161259	No_or_no_constitutive_exon
ACTCCTTGGGAAGAGTAGGGTAGCCTCTCTGAGTAGGGTGGGGAGACCAGCG	18168891	18169106	18169156	18169104	-1	JH651548.1	ENSODEG00000011695.1	18164507	18169580	None	8821	2169	161259	Yes
TAGAAGACACAAACTGCAGAGGCCACGCCATCATCATGGCGGGCGGGCAGCA	8570895	8573199	8570845	8570897	1	JH651556.1	ENSODEG00000013461.1	8570848	8573199	PPP4R3C	8821	2169	161259	No_or_no_constitutive_exon
CATATATACAGATTACTGTTTCCCTCTTTATTCTCTCCATGGGAGAACAGAA	12735289	12735406	12735456	12735404	-1	JH651556.1	ENSODEG00000013021.1	12418995	12759749	POLA1	8821	2169	161259	Yes
TTCCGCTCGTGCAGGGGCCGGGGGGCTCCGACCTCGGGGCTGGGATAGAGGC	1116414	1116480	1116530	1116478	-1	JH651553.1	ENSODEG00000006682.1	943810	1117295	MIPEP	8821	2169	161259	No_or_no_constitutive_exon
ATGGAATTCTTTCAGGGCATTTTTAAAAACTTGTGCTTTCTGGGGGTTAGGT	1761650	1761851	1761901	1761849	-1	JH651553.1	ENSODEG00000005544.1	1755415	1816719	MTMR6	8821	2169	161259	Yes
TCCTCCAGGTATTTTGTCCCCAGACACCGACTGTTCAGGGCTGGGGACAGGC	4621551	4621656	4621706	4621654	-1	JH651553.1	ENSODEG00000006222.1	4593929	4674656	LNX2	8821	2169	161259	No_or_no_constitutive_exon
GCATTTGTCGCCACTGGGGACTACAACGGTCTGTTGGCCTGGGTGTAAAGTG	4752500	4752800	4752450	4752502	1	JH651553.1	ENSODEG00000006454.1	4752291	4752897	None	8821	2169	161259	No_or_no_constitutive_exon
CGTCGGGGCCGGAGGCGGAGGCGGCGGGGCCAGCGGCGGGAGCGGCGGAGGC	13391801	13391980	13391751	13391803	1	JH651553.1	ENSODEG00000006275.1	13391683	14149973	NBEA	8821	2169	161259	No_or_no_constitutive_exon
TAACTAAATGAATTTACATTAAAGACTAAAGTTCATTTTCTTGGGAACAGGT	13703406	13703533	13703356	13703408	1	JH651553.1	ENSODEG00000006275.1	13391683	14149973	NBEA	8821	2169	161259	No_or_no_constitutive_exon
TTTTCTCAAACACTGATACCTTTAGTTTGACTAATGCTAGATTAGGGGAGGA	13693988	13694208	13694258	13694206	-1	JH651553.1	ENSODEG00000008552.1	13691628	13694381	None	8821	2169	161259	No_or_no_constitutive_exon
ACAACGAAGAAGAACGGTGTAAGCCTTGTTTGGTTTTTGATAAGGGGTAGCT	15668285	15668337	15668387	15668335	-1	JH651553.1	ENSODEG00000007256.1	15623362	15673272	ALG5	8821	2169	161259	No_or_no_constitutive_exon
AGCAGCTTCTGGAAGACAGCAGACTAGATCTTTTGCTAACAAGAAGGGAGCC	1704712	1704972	1705022	1704970	-1	JH651551.1	ENSODEG00000005488.1	1672894	1802183	CPE	8821	2169	161259	No_or_no_constitutive_exon
TGGTGCAGCGAGCCCGGGAGCTGGTGCCTCAGGACCTGTGGGCAGCCAAGGC	6143774	6143825	6143724	6143776	1	JH651551.1	ENSODEG00000006587.1	6143610	6172878	INTS10	8821	2169	161259	No_or_no_constitutive_exon
GCAGGCTGCCCTGCAGCGGGAGAGCGCAGCCCTGGGGCCGGGGCTGGCAGCT	6569739	6570065	6570115	6570063	-1	JH651551.1	ENSODEG00000007484.1	6569711	6575799	LZTS1	8821	2169	161259	No_or_no_constitutive_exon
TTTGCACTTGACAAGGGTGGGGGGAGGGGAGGGGTTTGTGTGGGCAGAAGAG	8465516	8465632	8465466	8465518	1	JH651551.1	ENSODEG00000005818.1	8453398	8466009	DMTN	8821	2169	161259	No_or_no_constitutive_exon
GGACTTCTGGCTTGGCTCCGCTCACTGGGGGCACTTTCCTTGCGGGGCAGGA	8589802	8590337	8590387	8590335	-1	JH651551.1	ENSODEG00000006421.1	8589802	8595502	PHYHIP	8821	2169	161259	No_or_no_constitutive_exon
TCCTCCTTTAAATGGTGGTTGCCCTGTCCTTGTCCCGGGTGGGCTGGCAGTG	8760764	8760934	8760714	8760766	1	JH651551.1	ENSODEG00000006438.1	8755353	8767780	SLC39A14	8821	2169	161259	No_or_no_constitutive_exon
ACCCAGAACTCTTCCAGGGACGCTGCAGCCACAGGTTGGGAATGGAGAAGCC	9532244	9532584	9532634	9532582	-1	JH651551.1	ENSODEG00000006938.1	9482814	9533535	LOXL2	8821	2169	161259	No_or_no_constitutive_exon
ACCAGATCAAGTATGAAGAGTTGCAGACTCTATCTAGCTGGGAAACACAGGG	9580360	9580751	9580801	9580749	-1	JH651551.1	ENSODEG00000009404.1	9580223	9581650	None	8821	2169	161259	No_or_no_constitutive_exon
GGCCCGCAACCGCGCGAGCAGGAGGTTCACAGCGCCTGTGGTATGGGCAGCA	9840998	9841081	9841131	9841079	-1	JH651551.1	ENSODEG00000007413.1	9837823	9841269	NKX2-6	8821	2169	161259	No_or_no_constitutive_exon
AGACCGATGTCACAGCTGCCAGCTGGGCTGTTTCCTTAACAAGGGCCCAGAC	11525300	11525382	11525250	11525302	1	JH651551.1	ENSODEG00000007523.1	11349290	11541926	DOCK5	8821	2169	161259	No_or_no_constitutive_exon
TGTTGGAGAATGAGTGTTTGGTGATCTGTGTCCCTTTCCCTGGTGGGCAGGT	11539037	11539206	11538987	11539039	1	JH651551.1	ENSODEG00000007523.1	11349290	11541926	DOCK5	8821	2169	161259	No_or_no_constitutive_exon
TCAGCCCCAAACCAAGTGAATACTGTATCTCTGCCCTGGGAATGGCTGAGGT	13450277	13450304	13450227	13450279	1	JH651551.1	ENSODEG00000007405.1	13431803	13468977	EPHX2	8821	2169	161259	No_or_no_constitutive_exon
TGGGCTCCCCTCCTGTGAGTGAACACACCAGTGATGCGCCGGGCAGCGAGCT	13467210	13467225	13467160	13467212	1	JH651551.1	ENSODEG00000007405.1	13431803	13468977	EPHX2	8821	2169	161259	No_or_no_constitutive_exon
TAAGTGACAAGGCCACCTACATGTGGAGAGCAAGGCTCTGGTTGGGAAAGGC	13599515	13599754	13599465	13599517	1	JH651551.1	ENSODEG00000012794.1	13581381	13601783	None	8821	2169	161259	No_or_no_constitutive_exon
CTCTTCGCTCTCCACCACCCCCGTCTTCTTCTCCCCCTCTCTGGGAGCAGCA	14684168	14684345	14684395	14684343	-1	JH651551.1	ENSODEG00000007631.1	14684168	14749249	INTS9	8821	2169	161259	No_or_no_constitutive_exon
TAACTTCCTTTTCTTTCATGTCCATGATGACTTCTCTTTTGGGGACCCAGGG	15158983	15158996	15159046	15158994	-1	JH651551.1	ENSODEG00000009358.1	15029962	15226048	KIF13B	8821	2169	161259	No_or_no_constitutive_exon
GATAGGACCCTGCCAGGGTAGAGAAGGACACGGACAGGGAGGGCTGGCAGGC	16015936	16016221	16015886	16015938	1	JH651551.1	ENSODEG00000009848.1	16001234	16016221	C8orf74	8821	2169	161259	No_or_no_constitutive_exon
TAGTTTTAATAGCTGGCTTTCAAGTGAGGTGGCTAAGAGTGGCTGGGAAGGT	2692335	2692442	2692492	2692440	-1	JH651555.1	ENSODEG00000005091.1	2672587	2796438	None	8821	2169	161259	No_or_no_constitutive_exon
GTATATAAGTGACATAGGTTTTCATCTGAAATGCTGAGGGCCAGAGGGAGTA	3395580	3395633	3395530	3395582	1	JH651555.1	ENSODEG00000005846.1	3388001	3450584	SPINK5	8821	2169	161259	No_or_no_constitutive_exon
CTGCAGGTGTTTGCTAACACTGTCTTTCTCTGCCTCCTGCGTGGGGTTAGGA	4345685	4345963	4346013	4345961	-1	JH651555.1	ENSODEG00000005803.1	4345685	4419882	SH3TC2	8821	2169	161259	No_or_no_constitutive_exon
ACAGAGCTACATAAGCACCTCACTTCGGTGCCATCCTGCCCCGGGGCAAGAG	5137977	5139014	5137927	5137979	1	JH651555.1	ENSODEG00000004901.1	5046938	5151649	PPARGC1B	8821	2169	161259	No_or_no_constitutive_exon
ACGTGCCACCTCTGTGTGTGTGTCTGCCTGTCTGTGTGTCTGGGGAGCAGGG	5541048	5541132	5541182	5541130	-1	JH651555.1	ENSODEG00000006434.1	5515574	5577995	CAMK2A	8821	2169	161259	Yes
AAATTGATACCATTGAGATAATTACTGATAGGCAGTCTGGGGAAAAAAAGAG	8177838	8178218	8177788	8177840	1	JH651555.1	ENSODEG00000005464.1	8177385	8178437	None	8821	2169	161259	No_or_no_constitutive_exon
CAATGCTTCTGAGTGATACCTGTTTGTCCAATGCTGGCTGCTGGGACAAGGA	10238858	10239270	10238808	10238860	1	JH651555.1	ENSODEG00000005778.1	10238403	10239614	None	8821	2169	161259	No_or_no_constitutive_exon
CCTGTGGATGGATCTTGTACTTGCAAGGCAGGTAAGAGTGGGTGAACGAGTT	10589160	10589185	10589235	10589183	-1	JH651555.1	ENSODEG00000005872.1	10537242	10719774	MEGF10	8821	2169	161259	No_or_no_constitutive_exon
CCCTCGGAATCTGGAGCTGTTAGGTGTAGACAGGAAAGAGTGGGGTTGAGGG	14519954	14520128	14520178	14520126	-1	JH651555.1	ENSODEG00000007055.1	14519790	14521107	None	8821	2169	161259	No_or_no_constitutive_exon
CAGTGCCAATTTGTGAACTGTACCCTAGTGATGTGTTCCCCAGGGGACAGGA	16196064	16196633	16196683	16196631	-1	JH651555.1	ENSODEG00000010513.1	16195272	16197055	None	8821	2169	161259	No_or_no_constitutive_exon
CTCTGTCTGTAACTGACCACTTACCATCTCTTTGTTGTTGGGGACATCAGAC	16843807	16843964	16843757	16843809	1	JH651555.1	ENSODEG00000008479.1	16840572	16849898	LOX	8821	2169	161259	No_or_no_constitutive_exon
ACAGCTGCCACCAATCGCATTACTGACTGATGTTGTGGGTGCTGAGGAAGAG	17025545	17025640	17025495	17025547	1	JH651555.1	ENSODEG00000009464.1	17025396	17034768	None	8821	2169	161259	No_or_no_constitutive_exon
ATAATCAGAGTTTAGGGGAATCCTGGGAAAACCGAGAAGGGTAAGCTGAGCA	17025924	17026100	17025874	17025926	1	JH651555.1	ENSODEG00000009464.1	17025396	17034768	None	8821	2169	161259	No_or_no_constitutive_exon
GGGATTCCTGGAGATTGAAACTTCCATGATGAACGTCATCTCAGGGTGAGTG	17026165	17026545	17026115	17026167	1	JH651555.1	ENSODEG00000009464.1	17025396	17034768	None	8821	2169	161259	No_or_no_constitutive_exon
CCAGAGACTCAGCATTGTGGAAGAGCTGGAGAAAGCTCTAGGGGGTGAAGCT	17026561	17026633	17026511	17026563	1	JH651555.1	ENSODEG00000009464.1	17025396	17034768	None	8821	2169	161259	No_or_no_constitutive_exon
GTGTGTGCCTTCAGAGAGGGCTCTGGTTCCTTCAGGCAGGGGCTGGGCAGGC	2588806	2588941	2588756	2588808	1	JH651552.1	ENSODEG00000011876.1	2574798	2589983	CCM2L	8821	2169	161259	No_or_no_constitutive_exon
AGCTGTGGGCCCTGTGTTAGGTATGTTGAGTAGTGCCTAGAGGGCAAAAGTT	4177438	4177575	4177625	4177573	-1	JH651552.1	ENSODEG00000012327.1	4176773	4187064	E2F1	8821	2169	161259	No_or_no_constitutive_exon
CACCTCACCAACCTCCGCAGGCTGGCGAGCCCCCAGGCTGGCTGGGCAAGTA	4700798	4700834	4700748	4700800	1	JH651552.1	ENSODEG00000015189.1	4700308	4700834	None	8821	2169	161259	No_or_no_constitutive_exon
AGAAAACAACACTTGAAATTCACAACACAGAGGAGAGGGAGAAACACTAGGT	5594478	5594886	5594936	5594884	-1	JH651552.1	ENSODEG00000013634.1	5594478	5596243	None	8821	2169	161259	No_or_no_constitutive_exon
GTTGGAGGAGACATGGCGGCGGCGGCGGCGGCAGGGGTCTGCCGAGGGAGAC	5735671	5735792	5735842	5735790	-1	JH651552.1	ENSODEG00000014176.1	5637063	5735904	TRPC4AP	8821	2169	161259	No_or_no_constitutive_exon
TACATGGTCTCAATATACTTCTGTTCTCCACTAGGAGGAGCTGATGGGAGGC	8972110	8972256	8972060	8972112	1	JH651552.1	ENSODEG00000013966.1	8942449	8972256	LBP	8821	2169	161259	No_or_no_constitutive_exon
ACCTAGAAGCAATGCTCCTGCCTCGGTCTGCACTAGTGCTGGGATCACAGTG	8991664	8991828	8991614	8991666	1	JH651552.1	ENSODEG00000013713.1	8991498	8991905	None	8821	2169	161259	No_or_no_constitutive_exon
TGTGGAGGTTTAATGCCGGGCCCTTCCTCCTCAGCTGGGGCCGATGGAAGGA	12495196	12495380	12495430	12495378	-1	JH651552.1	ENSODEG00000015358.1	12482604	12554407	None	8821	2169	161259	No_or_no_constitutive_exon
CATATCAACTGAGGAATGAATGAAAAAGATGTGATCAGTCAGGGAGATAGTT	13008310	13008410	13008460	13008408	-1	JH651552.1	ENSODEG00000015100.1	13008310	13010530	None	8821	2169	161259	No_or_no_constitutive_exon
AGGAACCTGCTCCCTGGCTCCAAGCTGAAGCACCACTGAGGTGGGGTGAGGC	14773991	14774015	14773941	14773993	1	JH651552.1	ENSODEG00000014727.1	14772931	14796677	L3MBTL1	8821	2169	161259	No_or_no_constitutive_exon
GGACCAGCCTCTGCACAGCGCTCTGTTTGTTTCCCCCCCGAGGGGCCTAGGT	14784454	14784546	14784404	14784456	1	JH651552.1	ENSODEG00000014727.1	14772931	14796677	L3MBTL1	8821	2169	161259	No_or_no_constitutive_exon
GGGACAGCCCCTGCCACTGCCCGGGTGTGACCAGGGCCTGACAGGGCCAGGT	15260591	15260614	15260541	15260593	1	JH651552.1	ENSODEG00000015129.1	15130552	15268001	TOX2	8821	2169	161259	No_or_no_constitutive_exon
ATAAGTCAACAGGCAAAAAATCGGCTATGACTCTGGTTCGTGAGGGCCAGTG	16278936	16278995	16279045	16278993	-1	JH651552.1	ENSODEG00000014539.1	16277812	16279569	None	8821	2169	161259	No_or_no_constitutive_exon
AGGCACATATAAAACTCAATACTAAGAAGCTTTACCAAGCAGATGGGTAGGC	16278537	16278825	16278875	16278823	-1	JH651552.1	ENSODEG00000014539.1	16277812	16279569	None	8821	2169	161259	No_or_no_constitutive_exon
TGGATGGGGCCTCGGATTTTAACCTGGTCCTCCTGGAGGGCAGCCGGGAGCC	16316288	16317366	16317416	16317364	-1	JH651552.1	ENSODEG00000015313.1	16313509	16317872	KCNS1	8821	2169	161259	No_or_no_constitutive_exon
AAGATTGAAACCATAGAAGTTATGGAAGACAGGCAGAGTGGGAAAGAGAGGA	16614896	16615124	16615174	16615122	-1	JH651552.1	ENSODEG00000015395.1	16614356	16615454	None	8821	2169	161259	No_or_no_constitutive_exon
GGTGGATAACATAGCAGAAGGTTTTTAAAAACAACAGAAAAGGGCTACAGTT	16614411	16614469	16614519	16614467	-1	JH651552.1	ENSODEG00000015395.1	16614356	16615454	None	8821	2169	161259	No_or_no_constitutive_exon
GCGCTGTGTTCTGTTTCATTTCAGCACTGGCAGATCCCCCTGGGCCGGAGAT	1554134	1554207	1554084	1554136	1	JH651550.1	ENSODEG00000016024.1	1525180	1570051	DDC	8821	2169	161259	No_or_no_constitutive_exon
CTCCCCCCACGCTCTGCCCTGCCTCCTGGTGACTGCTGGTGGGGCGTCAGAA	2041789	2041836	2041886	2041834	-1	JH651550.1	ENSODEG00000012983.1	1931534	2066720	VWC2	8821	2169	161259	No_or_no_constitutive_exon
ACCAGGCCATGCAGCCGGTGTACACGTCGGGGATCTAGTAAGTGGGCCAGGC	3999107	3999142	3999057	3999109	1	JH651550.1	ENSODEG00000013912.1	3985299	4007525	None	8821	2169	161259	No_or_no_constitutive_exon
CAGGACATCCAGTGCGGCCTGCAGAGCCGGCATGTGGCGCTGGCCGGGAGGG	5384482	5384524	5384574	5384522	-1	JH651550.1	ENSODEG00000013126.1	5384222	5384694	None	8821	2169	161259	No_or_no_constitutive_exon
CCAGAAGGTGGAGCAGGAGTGTATAGGCAAGGCTGTGTTCTGGGGTGCAGAA	5711478	5711492	5711428	5711480	1	JH651550.1	ENSODEG00000014246.1	5708261	5716060	None	8821	2169	161259	No_or_no_constitutive_exon
AGCCAGCCGGGCCTGAGCGGGGTATGGGGCGCGGCTGGGTGGGTGACCAGGA	5894634	5894661	5894711	5894659	-1	JH651550.1	ENSODEG00000013173.1	5888997	5897430	None	8821	2169	161259	No_or_no_constitutive_exon
GCAGTTCATGCCGTCAATGACCCCCGTGTCCCCTTGTTTGTGGGGGACAGAT	5936984	5937139	5937189	5937137	-1	JH651550.1	ENSODEG00000013491.1	5915066	5987654	OGDH	8821	2169	161259	No_or_no_constitutive_exon
GCCCTGGGAGGGACAGCACTGGAAAGGGAGGTGGCAGGAAGGTGGGGCAGAC	6446902	6447041	6447091	6447039	-1	JH651550.1	ENSODEG00000014896.1	6446037	6456423	DBNL	8821	2169	161259	No_or_no_constitutive_exon
ACTGTACTGAGGTGACAAGGTTAGGTCATGAGAGTCGCCAGGGGGAGCAGTG	12590700	12590783	12590833	12590781	-1	JH651550.1	ENSODEG00000015405.1	12587107	12703813	GTF2I	8821	2169	161259	No_or_no_constitutive_exon
GTCATCATCAACCAGCTGCAGTGAGTGTGGGCAGCAGTGGGGGACAGCAGCC	12744763	12744787	12744837	12744785	-1	JH651550.1	ENSODEG00000015635.1	12703914	12788009	GTF2IRD1	8821	2169	161259	No_or_no_constitutive_exon
CTTCCCCTTGCCCCTCCCAACGCCCCCTGCCCGGTCCGCGGGCGGAGCAGAC	12859763	12859868	12859918	12859866	-1	JH651550.1	ENSODEG00000015462.1	12847157	12881537	CLIP2	8821	2169	161259	No_or_no_constitutive_exon
TTGGAGGGAAATCAGCTTTGGGGGATTTGGGCCTAGGGTGGTATGGGGAGGG	13078852	13078880	13078930	13078878	-1	JH651550.1	ENSODEG00000016045.1	13064278	13092263	None	8821	2169	161259	No_or_no_constitutive_exon
CATCTTCTCTGGGCTTCCCTGACCCAGAAGTGGGGTGGGGAATGTTAGAGCC	13066720	13066874	13066924	13066872	-1	JH651550.1	ENSODEG00000016045.1	13064278	13092263	None	8821	2169	161259	No_or_no_constitutive_exon
TGTCTGCACCCACCCACCTCAGAAGGAAGCTCACCCCCACAGGGATGAAGGG	13351169	13351189	13351239	13351187	-1	JH651550.1	ENSODEG00000015372.1	13350907	13365802	BUD23	8821	2169	161259	No_or_no_constitutive_exon
GGTAGCAAACCCAGGAAAAGTGGGGTGTTGCGTCTCAGGGGCCAGGGCAGTG	13418128	13418322	13418078	13418130	1	JH651550.1	ENSODEG00000015218.1	13406637	13426519	MLXIPL	8821	2169	161259	Yes
CATCCCCACTGCCTGCGCCCACAGCCTTCCCAGCCAGCCGGGCAGTGCAGCT	13423823	13424049	13423773	13423825	1	JH651550.1	ENSODEG00000015218.1	13406637	13426519	MLXIPL	8821	2169	161259	No_or_no_constitutive_exon
GCCTGGTGCCCTCCTCCGGCCCCCAGGGTCTCCGGTAAGATGGGGGACAGGG	13424276	13424486	13424226	13424278	1	JH651550.1	ENSODEG00000015218.1	13406637	13426519	MLXIPL	8821	2169	161259	No_or_no_constitutive_exon
GGGGACCACCGCACCTATCCCTGAGCCCATGCCTGCCTTCCCTAGGGGAGAA	14111967	14112091	14111917	14111969	1	JH651550.1	ENSODEG00000015517.1	14095921	14118015	POR	8821	2169	161259	No_or_no_constitutive_exon
GGTAGATGGTGCGTGTGGGGCCGGCTGCTGAGAGGTGATGTGCAGGGCAGGC	14515340	14515491	14515290	14515342	1	JH651550.1	ENSODEG00000015946.1	14501649	14528319	None	8821	2169	161259	No_or_no_constitutive_exon
TGCCAAACCCCGCCGTGCCTGCCGCCGCCACCGCTGCTGCCGCCGGGGAGGA	14707587	14707860	14707910	14707858	-1	JH651550.1	ENSODEG00000015901.1	14707587	14722423	None	8821	2169	161259	No_or_no_constitutive_exon
TGTGACAGCTGCTCACCGTGATGATGGTGACCGGTGGGAAGAGGCGGGAGGG	15263584	15263731	15263781	15263729	-1	JH651550.1	ENSODEG00000016006.1	15262622	15417999	COL26A1	8821	2169	161259	No_or_no_constitutive_exon
TAGCATCCTCCTGCCTCAACCTTCCAGAGTGCTAGGATTTTGGGAGGAAGTT	15836087	15836239	15836037	15836089	1	JH651550.1	ENSODEG00000016238.1	15822510	15841895	EPHB4	8821	2169	161259	No_or_no_constitutive_exon
AATGTCACGGTGAGCACCTCCCATCTTTGCCCCAGTCTCAGCAGAGGGAGTG	15980699	15980857	15980649	15980701	1	JH651550.1	ENSODEG00000016854.1	15973084	15989162	TFR2	8821	2169	161259	No_or_no_constitutive_exon
GCCAGGTACGCAGGAGCAGCATTGTGTGGTTGGGCTGGAGTGGGGCGCAGTG	16025127	16025318	16025077	16025129	1	JH651550.1	ENSODEG00000017054.1	16015352	16027290	LRCH4	8821	2169	161259	No_or_no_constitutive_exon
ACTCACTCAGGGTCCTTCCCCTGGGGGCCTTTTCTGAGGAAGGGATGTAGGG	16039418	16039603	16039653	16039601	-1	JH651550.1	ENSODEG00000016582.1	16038476	16067848	AGFG2	8821	2169	161259	No_or_no_constitutive_exon
GGAGAGAGAGAGACACCGGGACTGGGACTGAGAGCGGGACTGAAAGCAAGAG	11970	11987	12037	11985	-1	JH651554.1	ENSODEG00000010012.1	11970	13611	None	8821	2169	161259	No_or_no_constitutive_exon
AGGGGCTCTGGCTGACATAACCCTGTTTCTGTCCACAGTGTGCTGGGGAGGA	909004	909115	909165	909113	-1	JH651554.1	ENSODEG00000008675.1	863878	910073	ATP11A	8821	2169	161259	No_or_no_constitutive_exon
GAAGGGGCCAAGATTGGTGCAGCCCGGAGGAAGGAAAAGGGTGAGGAGAGGC	1859784	1859956	1860006	1859954	-1	JH651554.1	ENSODEG00000009477.1	1776570	1860626	ARHGEF7	8821	2169	161259	No_or_no_constitutive_exon
TACTTCCCGCGGGCTCCACGAAAGTCGGCTTCCCCGGGGACAACAGGTAGGC	2043473	2043595	2043423	2043475	1	JH651554.1	ENSODEG00000008933.1	2038654	2062461	CARS2	8821	2169	161259	No_or_no_constitutive_exon
TTTGCCTTCATAATGATAACCTTGGACTTTCGGAGGTAGGGATAGTGCAGAG	2341135	2341242	2341085	2341137	1	JH651554.1	ENSODEG00000011076.1	2250767	2361285	COL4A1	8821	2169	161259	No_or_no_constitutive_exon
AGAACGACCGGCTCCGCACGGAAGTGGGCGCTGCCCATCCCAGGGACAAGGC	2989294	2989311	2989361	2989309	-1	JH651554.1	ENSODEG00000008856.1	2928384	3344261	MYO16	8821	2169	161259	Yes
TGGCTCTTTCCCTTCTGCAGACCGTCCTCCAGCACCACGTTGGGGCAGAGCA	9442482	9442660	9442432	9442484	1	JH651554.1	ENSODEG00000009113.1	9442393	9442660	None	8821	2169	161259	No_or_no_constitutive_exon
TTTGAAAAGTTGCTTTTTTTCCTCACCGTGTAAAATTCTTTTGGGTAAAGGC	10529833	10529974	10530024	10529972	-1	JH651554.1	ENSODEG00000014561.1	10424711	10664805	ITGBL1	8821	2169	161259	No_or_no_constitutive_exon
AGGAAGGAGGACACAAGAAAGTGCAGTTTGAGAGGTAAGCAGGGCATCAGTG	13738994	13739020	13739070	13739018	-1	JH651554.1	ENSODEG00000010543.1	13689924	13898267	FARP1	8821	2169	161259	No_or_no_constitutive_exon
GCAATTACCAGCAGAATTACAAGAATAGTGAGAGTGGGGAAAAGAATGAGGG	27958	28402	27908	27960	1	JH651557.1	ENSODEG00000007841.1	27438	29225	None	8821	2169	161259	No_or_no_constitutive_exon
AGGGGCTACGTGTGCATGCATTGATGGAATTTTCTTTTTGGGGAATATAGGT	273999	274148	273949	274001	1	JH651557.1	ENSODEG00000007007.1	271130	279731	None	8821	2169	161259	No_or_no_constitutive_exon
AGTAGCTGGGCAGCGTGGAGTACACTGATGCTCCCCTCCTGGGGCTACAGCG	686923	686956	687006	686954	-1	JH651557.1	ENSODEG00000006668.1	686923	692183	None	8821	2169	161259	No_or_no_constitutive_exon
TGTTTTTGTCCTGTGTCTGGTAACCTGTTCATGTTGTTGGGCTGGGACAGGA	694779	694921	694729	694781	1	JH651557.1	ENSODEG00000006072.1	692577	696258	TWNK	8821	2169	161259	No_or_no_constitutive_exon
GGCTGGTCAGTCTCATCTGTACAGGCATTTAGGCAGCATTTAGGGCAAAGGG	2073767	2073789	2073717	2073769	1	JH651557.1	ENSODEG00000007396.1	2069519	2074889	NFKB2	8821	2169	161259	No_or_no_constitutive_exon
GGATGACTTCCTAGGAGGCCGAGGAGGCAGTCGCCCAGGGGACCGATGAGCA	2477282	2477503	2477553	2477501	-1	JH651557.1	ENSODEG00000008163.1	2477282	2477969	None	8821	2169	161259	No_or_no_constitutive_exon
GCTATGGCAATCAGGACCAGAGTGGTGGTGGCGGTGGCGGCTACGGGGAGGC	3018782	3019517	3019567	3019515	-1	JH651557.1	ENSODEG00000007978.1	3018583	3020135	None	8821	2169	161259	No_or_no_constitutive_exon
ATGGCCCAGGAGGAGGTCCAGGAGGCTCCCATATGGGGGTAACTACAGAGAT	3018583	3018756	3018806	3018754	-1	JH651557.1	ENSODEG00000007978.1	3018583	3020135	None	8821	2169	161259	No_or_no_constitutive_exon
CTGGATGGTGGTGATGGTGGCTGCACGAAGACTCAGGGTGGAAAGTGGAGAG	3105788	3105830	3105738	3105790	1	JH651557.1	ENSODEG00000008079.1	3086794	3128962	PDCD11	8821	2169	161259	No_or_no_constitutive_exon
CTCTCTCTGGTTCTCCTCCTGCTGCCGCCTGCTCTCGGGGGACTCGGAAGTG	3294043	3294088	3294138	3294086	-1	JH651557.1	ENSODEG00000009308.1	3241392	3436483	SH3PXD2A	8821	2169	161259	Yes
CGCCCCTGAGCTCAGCACACCCCCTTGCACACTCTCTCTGGCAGGGCCAGCA	3674028	3674064	3674114	3674062	-1	JH651557.1	ENSODEG00000007918.1	3666767	3707023	COL17A1	8821	2169	161259	No_or_no_constitutive_exon
CCGAGGCCCACCAGGTGAGACAACTGCCCACTACAGATGGGAGATGGGAGAC	3673921	3673992	3674042	3673990	-1	JH651557.1	ENSODEG00000007918.1	3666767	3707023	COL17A1	8821	2169	161259	No_or_no_constitutive_exon
GGAGGACCTCTCATCCTACTTGCACAGTAGGTCACCAGGGACAGGGAGAGGC	3669115	3669136	3669186	3669134	-1	JH651557.1	ENSODEG00000007918.1	3666767	3707023	COL17A1	8821	2169	161259	No_or_no_constitutive_exon
CAGGCAAGGCTTGCGTCTTGGCCTCATGGCCAGTGTCTCTGGGTGACCAGTC	4926490	4926764	4926440	4926492	1	JH651557.1	ENSODEG00000009208.1	4305878	4927687	SORCS3	8821	2169	161259	No_or_no_constitutive_exon
TAGGAGGCAGCCCAATCCTAATGCTCTTCGGGCTTTTGCTTTGGGGACAGAC	14121470	14121569	14121619	14121567	-1	JH651557.1	ENSODEG00000011765.1	14089653	14158439	NRAP	8821	2169	161259	Yes
CCACAGAAATGCGCAGCGCTGACCTCCTTGCCTTTTTCTTTGGGGCACAGCG	14102852	14102957	14103007	14102955	-1	JH651557.1	ENSODEG00000011765.1	14089653	14158439	NRAP	8821	2169	161259	Yes
TGGATGGAAAGGCGATCTGCAGCCAGTGTGAGCGGGCCCTGTGTGGGCAGTG	14671127	14671190	14671240	14671188	-1	JH651557.1	ENSODEG00000010471.1	14671127	14671600	None	8821	2169	161259	No_or_no_constitutive_exon
CCTGTGGCTCCCAGCAACTGCAGAGGCCTGGGCATGCTGGGAGCTGAAAGGG	14825126	14825138	14825076	14825128	1	JH651557.1	ENSODEG00000011362.1	14782437	14825138	VWA2	8821	2169	161259	No_or_no_constitutive_exon
TGTCCGTCTGCCTGTCCTTTCGAACTCCTCTCCCACCGTGCTTGGGAAAGGA	1580807	1580866	1580757	1580809	1	JH651558.1	ENSODEG00000006082.1	1513300	1583088	SATB1	8821	2169	161259	No_or_no_constitutive_exon
CTTATCTACAGAGAAGCGCCCATTACCATAGACAGCCCGTTATGGGACAGGG	5521499	5521571	5521449	5521501	1	JH651558.1	ENSODEG00000009106.1	5519017	5521571	None	8821	2169	161259	No_or_no_constitutive_exon
AGAGGGATTGGACCGTCTGCATACTTAGCTGTGGATGTATTCAGTGGGAGAA	6065210	6065519	6065569	6065517	-1	JH651558.1	ENSODEG00000009148.1	6065210	6066253	None	8821	2169	161259	No_or_no_constitutive_exon
GTCATGAGTTCAATTCCGAATTAAAAAATAAATAAAGAAGGGCTGGTGAGAT	6332934	6332951	6332884	6332936	1	JH651558.1	ENSODEG00000007707.1	6246171	6335665	None	8821	2169	161259	No_or_no_constitutive_exon
TAAACCAAAAAGAAGATGTCCCTATAGAATGATCTGGGAGTGGAAACCAGTG	6408335	6408442	6408492	6408440	-1	JH651558.1	ENSODEG00000007286.1	6407283	6408477	None	8821	2169	161259	No_or_no_constitutive_exon
AGGACCATCCACGAAGGTGGGCGGCTGGCTGGGATGGACAAGGGCACAAGCA	9445754	9445875	9445704	9445756	1	JH651558.1	ENSODEG00000007204.1	9445059	9450341	CHDH	8821	2169	161259	No_or_no_constitutive_exon
TCCACAAGGTCCTAGGCAAAGGCAGCTTTGGGAAGGTGAGGGACCGTGAGGT	10104018	10104043	10104093	10104041	-1	JH651558.1	ENSODEG00000006694.1	10098053	10110632	PRKCD	8821	2169	161259	No_or_no_constitutive_exon
TCAGCATCCCGCCCCCCGGCAGGTCCTGCTTGCAGAGCTCAAGGGCAAAGGC	10103732	10103878	10103928	10103876	-1	JH651558.1	ENSODEG00000006694.1	10098053	10110632	PRKCD	8821	2169	161259	No_or_no_constitutive_exon
AGAATGCAGTATCTCTTACATCATTTGGTTTGGTTTTTTTGGGAATGAAGGA	10402376	10402505	10402326	10402378	1	JH651558.1	ENSODEG00000008195.1	10337028	10403822	SFMBT1	8821	2169	161259	Yes
CAGCAGGGCAGCTACTGACCTGGTCGTATGGGGACGGGTCCTGGGGGCAGAA	10805719	10805727	10805777	10805725	-1	JH651558.1	ENSODEG00000007867.1	10805719	10807146	None	8821	2169	161259	No_or_no_constitutive_exon
CAAGGCCCCTTCTGAGAAGAGACAGGTATGGACAGGGAAGGGGTGGGCAGCC	10836814	10836924	10836974	10836922	-1	JH651558.1	ENSODEG00000007768.1	10832888	10887833	NISCH	8821	2169	161259	No_or_no_constitutive_exon
GGTGTTAATGTGATGTTTCTTGGGGGATTGTGAGATACAGGGATGACCAGCG	10835296	10835659	10835709	10835657	-1	JH651558.1	ENSODEG00000007768.1	10832888	10887833	NISCH	8821	2169	161259	No_or_no_constitutive_exon
GGAACTTTGCAGGCCCGGTGTTAATGTGATGTTTCTTGGGGGATTGTGAGAT	10835296	10835675	10835725	10835673	-1	JH651558.1	ENSODEG00000007768.1	10832888	10887833	NISCH	8821	2169	161259	No_or_no_constitutive_exon
TATGCACCCCCACTCTCCAGCTGCACGCACTGTGTGGGTGGGAGCTAGAGCC	10900399	10900525	10900349	10900401	1	JH651558.1	ENSODEG00000010653.1	10897881	10906387	SEMA3G	8821	2169	161259	No_or_no_constitutive_exon
TAGTAAAAAAAAAAAGAAGAAGAAGAAGGGGTGTCCTGGTGGGAGAGAAGCC	11005872	11006141	11006191	11006139	-1	JH651558.1	ENSODEG00000008443.1	10943325	11012751	None	8821	2169	161259	No_or_no_constitutive_exon
GTGCGGTTCCTTGCCCTCCCACTGCCAAGGGCAGGGAACGGGGTGGGAAGAG	10968143	10968320	10968370	10968318	-1	JH651558.1	ENSODEG00000008443.1	10943325	11012751	None	8821	2169	161259	No_or_no_constitutive_exon
CCAGGGCAGGGGAGGGGAGCCCTGCGCACACCCTGGGACAGCTTGGGAAGTG	12717219	12717271	12717169	12717221	1	JH651559.1	ENSODEG00000014029.1	11900268	12896480	ADAMTSL1	8821	2169	161259	No_or_no_constitutive_exon
ACCCCAGATGTTTCTTTCTGTAGAATGTGCTGTCACATTACGGGGCTGAGGT	12832159	12832260	12832109	12832161	1	JH651559.1	ENSODEG00000014029.1	11900268	12896480	ADAMTSL1	8821	2169	161259	No_or_no_constitutive_exon
AAATATGCATTGGTTGATCAAGATATTCTTGAAAATAAAGCTGGGATAAGAT	12709974	12710059	12709924	12709976	1	JH651559.1	ENSODEG00000014643.1	12709252	12710490	None	8821	2169	161259	No_or_no_constitutive_exon
GGCTTGGTCTGGGGCTCCGCTAAACTAGGTCCAGTGGGCTGCAAATACAGTG	13916609	13916717	13916767	13916715	-1	JH651559.1	ENSODEG00000015587.1	13916609	13917271	None	8821	2169	161259	No_or_no_constitutive_exon
CTTCTCAACAGTTGGCTTCATCTGCAGCGTTGCCTCGGAGTGGGCTAGAGAG	13035	13842	13892	13840	-1	JH651562.1	ENSODEG00000004274.1	13035	14054	None	8821	2169	161259	No_or_no_constitutive_exon
TTCAGAAAGTGCAACTGCCCGATCGCTGCTGTCTTTTTAGGGTGATGCAGCC	2620724	2620833	2620674	2620726	1	JH651562.1	ENSODEG00000004353.1	2603895	2639005	IRAK3	8821	2169	161259	No_or_no_constitutive_exon
TTCTTTGTTCTATGTTTTTCTTATTTCTCATCATCACTTCATGTGGGCAGTG	2834825	2834981	2835031	2834979	-1	JH651562.1	ENSODEG00000004813.1	2740429	3009049	GRIP1	8821	2169	161259	No_or_no_constitutive_exon
TTAAGACAGACTGAAAAGGGCTTGTTGCTGTAGGAGAAAGGGCCCAAAAGAG	3968221	3968408	3968458	3968406	-1	JH651562.1	ENSODEG00000008629.1	3968062	3968552	None	8821	2169	161259	No_or_no_constitutive_exon
CTTTCCTTTTTGTTGAATGGGTTTGTTTCTGTTTGGGAATGGGAACAAAGCT	5384422	5384568	5384372	5384424	1	JH651562.1	ENSODEG00000004100.1	5350059	5397964	NUP107	8821	2169	161259	No_or_no_constitutive_exon
TCGGAATTTCTTGGGTGAAAAATACATTCGCTGAGTTCGTATGAGGGCAGGT	7472694	7472882	7472932	7472880	-1	JH651562.1	ENSODEG00000004686.1	7472694	7473273	None	8821	2169	161259	No_or_no_constitutive_exon
AATGATATTGCCTGAGCCTGGTAACAAAGAAACAGTATGATGGGGTGGAGTG	7546184	7546206	7546256	7546204	-1	JH651562.1	ENSODEG00000005212.1	7499986	7608563	PTPRB	8821	2169	161259	No_or_no_constitutive_exon
AAATTGAAAGAAAGGTTTGTGCAAGAGGCGAGATCACCCCGGGGTGAAAGTC	14836605	14836665	14836555	14836607	1	JH651562.1	ENSODEG00000005890.1	14836177	14837056	None	8821	2169	161259	No_or_no_constitutive_exon
AAAAAAAAGAAACGGATATGGCTTCATCAACAGGAATGACACCAGGGAAGAT	2658230	2658901	2658180	2658232	1	JH651566.1	ENSODEG00000005030.1	2657620	2658957	None	8821	2169	161259	No_or_no_constitutive_exon
TGAGCTCATGTGTAACCCTGACATCTGTCTCCCTTTGCATGGGGCTACAGAA	5216845	5216944	5216795	5216847	1	JH651566.1	ENSODEG00000006246.1	5188287	5237733	ANK1	8821	2169	161259	No_or_no_constitutive_exon
TGCTGCTCAGCGCCATGACCGCCGGCTTCGTCTGGCAGGAGGGGGAGCAGAG	7446149	7446159	7446209	7446157	-1	JH651566.1	ENSODEG00000006006.1	7437484	7490616	None	8821	2169	161259	No_or_no_constitutive_exon
GTCCAGGGGCTCTCCTGGAACTTTGATGGAACAAATGGGAAGAAGAAGAGGT	9822853	9822924	9822803	9822855	1	JH651566.1	ENSODEG00000006404.1	9821015	9822924	None	8821	2169	161259	No_or_no_constitutive_exon
TTAAGAGATTAAAGAAGTCTTAAGGGGAAATCAGAACAATTATAGGGCAGGA	10564110	10564305	10564060	10564112	1	JH651566.1	ENSODEG00000005498.1	10563423	10564520	None	8821	2169	161259	No_or_no_constitutive_exon
TGTGCAAGGCTTCGAACTGACGCCCCTCTGTCTACCTGCCCACCGGGGAGTA	12154248	12154436	12154486	12154434	-1	JH651566.1	ENSODEG00000006325.1	12154248	12154556	None	8821	2169	161259	No_or_no_constitutive_exon
TCAGGTCCTATGCGGGCCCTGCGGCAGCCAGAACCCGAGGAGGAGGGCAGAG	13377462	13377712	13377762	13377710	-1	JH651566.1	ENSODEG00000006775.1	13365764	13377921	DLEU7	8821	2169	161259	No_or_no_constitutive_exon
CGATGGCACTGGCCCCAACATTTTCATTGACATCACCAAGGGGGATGCAGCA	13752496	13752765	13752815	13752763	-1	JH651566.1	ENSODEG00000006175.1	13752189	13754745	None	8821	2169	161259	No_or_no_constitutive_exon
GCTCTCACCTCCTAAGACTTCTGTTTCACTGGCTTTTCTTTTGGGAATAGGT	2035583	2035715	2035765	2035713	-1	JH651561.1	ENSODEG00000004131.1	2035257	2257793	JMJD1C	8821	2169	161259	No_or_no_constitutive_exon
TCACATCCATTTGGTGCACATGTGCCCCGGGGCCAGGGTTAGTAAAACAGCC	6943018	6943053	6942968	6943020	1	JH651561.1	ENSODEG00000005951.1	6941881	6969373	SIRT1	8821	2169	161259	No_or_no_constitutive_exon
AAGGGCGTCTCCCTTCCACGCTGGCTCCAGCGGGGCACTTAGGGCCGCAGCG	7206156	7206517	7206106	7206158	1	JH651561.1	ENSODEG00000008662.1	7153422	7229331	MYPN	8821	2169	161259	No_or_no_constitutive_exon
AGCCTTTAACACTGTTCCCCTTGATGGGGTTATTTGTCCTTGGGTTAAAGGG	7327847	7327986	7327797	7327849	1	JH651561.1	ENSODEG00000004517.1	7327236	7332997	HNRNPH3	8821	2169	161259	No_or_no_constitutive_exon
GATCTGATGTACGCCAAGCGTGTGCCTTTGTTCACTGGTACGTGGGTGAGGG	7722800	7722923	7722973	7722921	-1	JH651561.1	ENSODEG00000004069.1	7722800	7724049	None	8821	2169	161259	No_or_no_constitutive_exon
CAATGTAAGATGGTAAAAATGATTTATTCTTTCAATATGTGTTGGGACAGCG	269714	269824	269874	269822	-1	JH651563.1	ENSODEG00000007804.1	257563	350376	None	8821	2169	161259	No_or_no_constitutive_exon
GCAATTATAAAGAACACTGGTTTACAGTTAGAAAATTAGGGGAACTGTAGTT	3044027	3044105	3043977	3044029	1	JH651563.1	ENSODEG00000008153.1	3043637	3044828	None	8821	2169	161259	No_or_no_constitutive_exon
TATTTCTAATCTAGCTTTTGCTAATCCTTCTTGTTTTTTCCGGGGTGAAGAT	4617286	4617460	4617510	4617458	-1	JH651563.1	ENSODEG00000010023.1	4600915	4679160	DDX46	8821	2169	161259	Yes
GGTCATCTCTCAGGCCCAGAGTCTACACTTTCTCTGCTTGGGAATTGCAGAA	4999297	4999449	4999247	4999299	1	JH651563.1	ENSODEG00000009234.1	4992868	5007598	None	8821	2169	161259	No_or_no_constitutive_exon
ACCACTGAATGGTAATTTTCTTGATTGTGTGTGTCCATCTGTGAGGGCAGAG	5362496	5362690	5362740	5362688	-1	JH651563.1	ENSODEG00000009549.1	5357819	5367028	FGFR4	8821	2169	161259	No_or_no_constitutive_exon
GACCAGCCTCCTGGGGTGTGGCCATAGCTTCTCCCTGTTGGGGATGGGAGGT	5989123	5989343	5989393	5989341	-1	JH651563.1	ENSODEG00000008691.1	5985114	6011095	CDHR2	8821	2169	161259	No_or_no_constitutive_exon
AGTGTTGCCCTGAAGAATCTGCACCCTGAGTTGGGAACTGATGGGATAAGGA	9796370	9796697	9796320	9796372	1	JH651563.1	ENSODEG00000011048.1	9795699	9796697	None	8821	2169	161259	No_or_no_constitutive_exon
AAGCCACTGTCTAGGTTGTTCCATGATAATCTTTTCTTCTGGGGAATCAGGG	10214933	10215029	10215079	10215027	-1	JH651563.1	ENSODEG00000011106.1	10204883	10215874	BNIPL	8821	2169	161259	No_or_no_constitutive_exon
AGAGAGTTTTGGACTCAAAATCTATGGTTCCTGATGGGGGTGTGGTGGAGTT	14315957	14316043	14316093	14316041	-1	JH651563.1	ENSODEG00000012408.1	14315629	14317264	None	8821	2169	161259	No_or_no_constitutive_exon
AACCACTGGTGGTGCATGCTACCCAAGACTCCACGGATTGGGTGACAAAGTT	14315762	14315898	14315948	14315896	-1	JH651563.1	ENSODEG00000012408.1	14315629	14317264	None	8821	2169	161259	No_or_no_constitutive_exon
TGAGTGAGGAGAGCAGTGTGCTCCACACACAGTATGTGGGCAGGGAGGAGCT	1499090	1499119	1499169	1499117	-1	JH651564.1	ENSODEG00000004317.1	1498731	1504899	SERPINH1	8821	2169	161259	No_or_no_constitutive_exon
GCAGAGCCGTCCCCAGGACGTGTGTTCCAGTGAAGGTGGGAGAAAGAGAGCC	2390292	2390415	2390242	2390294	1	JH651564.1	ENSODEG00000004877.1	2365843	2396972	CHRDL2	8821	2169	161259	No_or_no_constitutive_exon
CATTGTCAAGATTGTCCTGAAGGATACACATAACAAAGGTGGGGACAGAGCA	2390427	2390445	2390377	2390429	1	JH651564.1	ENSODEG00000004877.1	2365843	2396972	CHRDL2	8821	2169	161259	No_or_no_constitutive_exon
AAATTTGAAAAACAAATAACCTTAAGTTTTCTCCTTTTCCGGATGGGCAGCA	9141375	9141592	9141642	9141590	-1	JH651564.1	ENSODEG00000003780.1	9141375	9226566	PRCP	8821	2169	161259	No_or_no_constitutive_exon
CTAAGGAGTAAGATGTAAAAATTAATTTGTCCTGAAATTTGGGATTGTAGGA	13073026	13073173	13072976	13073028	1	JH651564.1	ENSODEG00000005105.1	13019943	13083045	CCDC81	8821	2169	161259	No_or_no_constitutive_exon
TGCCCAGCTAACCCTGCTCTTGGTTTCTTGCTCCTCAAACAGGGAAGCAGCG	2813726	2813868	2813918	2813866	-1	JH651560.1	ENSODEG00000013177.1	2812302	2835455	None	8821	2169	161259	No_or_no_constitutive_exon
CTGGCACTGTTCTCGGGCAATAGTTACCTCTGTTCTTCCTGGGGCAGGAGGT	3640553	3640695	3640503	3640555	1	JH651560.1	ENSODEG00000013031.1	3639275	3658829	TMPRSS3	8821	2169	161259	No_or_no_constitutive_exon
TTCCATTGCCCATTGCAGGTGTTATGGCCTCCTGCCTCCTGGGCCAGTAGTC	3848285	3848301	3848351	3848299	-1	JH651560.1	ENSODEG00000012627.1	3813160	3859887	UMODL1	8821	2169	161259	Yes
GCCCCACCACCCTCTCATGGGGACATGTCCTATCATGTTCCCAGGGACAGCG	5587429	5587525	5587575	5587523	-1	JH651560.1	ENSODEG00000013043.1	5581469	5630352	TRPM2	8821	2169	161259	No_or_no_constitutive_exon
CTGTGGCTGCAGTGGCTTGGAGAGCTGACCTGTGTTCTCTGGGCGAACAGGA	5844746	5844866	5844916	5844864	-1	JH651560.1	ENSODEG00000013648.1	5844746	5886038	None	8821	2169	161259	No_or_no_constitutive_exon
CCTGATCACCCAACCACCTGATCCTGTCCTTCTCTTCCAGGGGGAGACAGGG	7278936	7279035	7278886	7278938	1	JH651560.1	ENSODEG00000013981.1	7273270	7289508	COL6A1	8821	2169	161259	No_or_no_constitutive_exon
ATTTCTGGCAAGCCAAGCCCAGAGAGGGACGTGGGACACTGGGGAGGGAGCC	7285156	7285193	7285106	7285158	1	JH651560.1	ENSODEG00000013981.1	7273270	7289508	COL6A1	8821	2169	161259	No_or_no_constitutive_exon
GAGGTTGGCAGCAAAGGAGCTAAGGTACCAGAGGGTTGGGTGGGCAAGAGGG	7420355	7420519	7420305	7420357	1	JH651560.1	ENSODEG00000013531.1	7414221	7426791	COL6A2	8821	2169	161259	No_or_no_constitutive_exon
ACTCAGTGCCTGACATTCTGGGTGCTTCAAGGATGGTGGGGTGGCATGAGAC	7418940	7418963	7418890	7418942	1	JH651560.1	ENSODEG00000013531.1	7414221	7426791	COL6A2	8821	2169	161259	No_or_no_constitutive_exon
ATGTGGGGAAAGGGCAAAGCTAACCCAGCTCTTCTTCCCTGTGGGCACAGGT	7817442	7817554	7817392	7817444	1	JH651560.1	ENSODEG00000013484.1	7700798	7847307	DIP2A	8821	2169	161259	No_or_no_constitutive_exon
TAATTTTCATGTTGATGAAAAGTCACTATATACTATCTAATTTGGGGGAGAT	8985649	8985698	8985748	8985696	-1	JH651560.1	ENSODEG00000014565.1	8975110	8989663	POLR1E	8821	2169	161259	No_or_no_constitutive_exon
GCCTCTTCTCCAGTGAGAGTGTATCCTAATGCTTCCGTGTGATGGGCCAGGT	10813534	10813697	10813484	10813536	1	JH651560.1	ENSODEG00000014289.1	10806562	10843244	TLN1	8821	2169	161259	No_or_no_constitutive_exon
CTTTAGCTATCTCAAGTTCTAAGTTTTTATATTCTGGGATGGGGCTATAGGC	11498150	11498274	11498100	11498152	1	JH651560.1	ENSODEG00000016884.1	11492964	11498526	FANCG	8821	2169	161259	No_or_no_constitutive_exon
GTGGACAGACAAGGGCGGGGCCGGGAAATGACTTGGCCCGGGGCTCGAAGCA	13164452	13164911	13164402	13164454	1	JH651560.1	ENSODEG00000015127.1	13164217	13176609	BAG1	8821	2169	161259	No_or_no_constitutive_exon
CTATAGAAAGGGATACTGCTCAGGTTGCTGCCTCTGGGACAGGGCCAGAGCC	13462890	13462956	13462840	13462892	1	JH651560.1	ENSODEG00000015832.1	13459707	13470870	None	8821	2169	161259	No_or_no_constitutive_exon
GCTGGCCCTACAGCAAGTCAGCCACTAAAACCAGACATGGGGCTGGGGAGAT	3346375	3346461	3346325	3346377	1	JH651565.1	ENSODEG00000009551.1	3274794	3357840	None	8821	2169	161259	No_or_no_constitutive_exon
TGGGTGCCGGCGCTGAAGGGATCTGGGTGTTGGATCCTGGATGGGCAAAGTC	4660325	4660601	4660651	4660599	-1	JH651565.1	ENSODEG00000011730.1	4630391	4670028	NOTCH3	8821	2169	161259	No_or_no_constitutive_exon
CCATGAACCATGCAGTCACGGCGTTTGCCATGATGCTCCTGGCGGGTGAGAC	4652833	4653062	4653112	4653060	-1	JH651565.1	ENSODEG00000011730.1	4630391	4670028	NOTCH3	8821	2169	161259	No_or_no_constitutive_exon
GTGGGAGGGCTGGCCAGGTAGGCCAGGCTGCTGGGGGGCGGGGGAGGGAGTG	4649332	4649587	4649637	4649585	-1	JH651565.1	ENSODEG00000011730.1	4630391	4670028	NOTCH3	8821	2169	161259	No_or_no_constitutive_exon
CTCTGTGGGAGGGCTGGCCAGGTAGGCCAGGCTGCTGGGGGGCGGGGGAGGG	4649332	4649591	4649641	4649589	-1	JH651565.1	ENSODEG00000011730.1	4630391	4670028	NOTCH3	8821	2169	161259	No_or_no_constitutive_exon
TCAGCCTGCCAAGGAGCCTTTTGGGAGCAGCAGCAGGGCTGGAAGCCCAGGG	4891056	4891417	4891467	4891415	-1	JH651565.1	ENSODEG00000011172.1	4877617	4899442	None	8821	2169	161259	No_or_no_constitutive_exon
GCAGCTGCTACCCCGAGATCCACCAGGCACCTCCAACAGCAATGGGGAAGGC	5663074	5663306	5663024	5663076	1	JH651565.1	ENSODEG00000011069.1	5660602	5665064	None	8821	2169	161259	No_or_no_constitutive_exon
AGGCACGCACCACCAGTCTCAATTGCTATCTCAGCGCACCCTAGGGGCAGGG	5695230	5695244	5695180	5695232	1	JH651565.1	ENSODEG00000011701.1	5694188	5736241	HCN2	8821	2169	161259	No_or_no_constitutive_exon
GGGCGCCCTGGGAGTGGCGGGCGGCGGGCGGCGCGGCACGGGCAACCGAGGG	5890474	5890792	5890842	5890790	-1	JH651565.1	ENSODEG00000012524.1	5886459	5900831	PLPPR3	8821	2169	161259	No_or_no_constitutive_exon
TCAGCTGCCGAGTGAGTGACCATTTATCAGACAGGTAGAGGGTAGAAAAGAG	6153402	6153458	6153508	6153456	-1	JH651565.1	ENSODEG00000011822.1	6145966	6177761	SBNO2	8821	2169	161259	No_or_no_constitutive_exon
CACCACCTACCTGGACAGTGGCACACAACCTGCCCAAGGTGAGGGGCCAGCT	6247582	6247634	6247684	6247632	-1	JH651565.1	ENSODEG00000014453.1	6242407	6248093	None	8821	2169	161259	No_or_no_constitutive_exon
CTTACTCTGTGTCATCCTCCTCTTCCCTGGGGGCCGAGGGAGAGTCAGAGGA	6738114	6738243	6738293	6738241	-1	JH651565.1	ENSODEG00000013331.1	6729634	6758227	REXO1	8821	2169	161259	No_or_no_constitutive_exon
GCAAACACGCCCTCTTTCTCCTCCTGCATCATCTCGCCTGGGACACACAGAG	6966369	6966384	6966319	6966371	1	JH651565.1	ENSODEG00000013972.1	6963075	6966757	IZUMO4	8821	2169	161259	No_or_no_constitutive_exon
AAGACATGCAGAGCCAGTGGAGAGGCTCAGCAGGGACGCGGAGGCGGGAGGC	6969549	6969676	6969726	6969674	-1	JH651565.1	ENSODEG00000013899.1	6969549	7010175	AP3D1	8821	2169	161259	No_or_no_constitutive_exon
CACGTTGTCTCTTCGGTGTGTCTTCTCTTGATCCTCACCCCGGGGGACAGGA	7364384	7364595	7364645	7364593	-1	JH651565.1	ENSODEG00000013512.1	7361432	7378703	TJP3	8821	2169	161259	No_or_no_constitutive_exon
TCCCTCAGCCCACCTCTCCTGACGCTGTCCACACCACAGTCCACAGGGAGTC	7640358	7640505	7640308	7640360	1	JH651565.1	ENSODEG00000013786.1	7639882	7640947	None	8821	2169	161259	No_or_no_constitutive_exon
TGGGCACAGGGAGTCGGGTGTCCAAGGTGCCACCAGGGAGGGGGCTGCAGGG	8247612	8247800	8247850	8247798	-1	JH651565.1	ENSODEG00000014160.1	8246070	8257921	DAPK3	8821	2169	161259	No_or_no_constitutive_exon
TACGCTGCTGCAGCAGATGATGTCGTCGGTGGGCCGGGCGGGGGCACTAGCG	8320260	8320525	8320575	8320523	-1	JH651565.1	ENSODEG00000014027.1	8315209	8321546	ZBTB7A	8821	2169	161259	No_or_no_constitutive_exon
GCAGCACCTGCCTGGCCCCATGTGCCCTTGCATGTGCCCTGCAGGGCCAGGA	8430280	8430405	8430230	8430282	1	JH651565.1	ENSODEG00000014163.1	8424709	8444911	None	8821	2169	161259	No_or_no_constitutive_exon
GGCCTCAGGTCCCCTCTAAAGGCAGTGGGTCCCCACTGGGGAGAGGACAGGA	8436624	8436732	8436574	8436626	1	JH651565.1	ENSODEG00000014163.1	8424709	8444911	None	8821	2169	161259	No_or_no_constitutive_exon
GAGTTCCAGGAACACTGCCGCCGGGGCCTGCTGAGCATCGGGGAGGCCAGCA	8615279	8615634	8615229	8615281	1	JH651565.1	ENSODEG00000015861.1	8578849	8619125	CHAF1A	8821	2169	161259	No_or_no_constitutive_exon
AAGTGAGTCTCCCGCCCATGCTAAGTGTGTGTGGGGACAGAGGGGATGAGCA	8700713	8700742	8700792	8700740	-1	JH651565.1	ENSODEG00000016032.1	8698150	8708082	SEMA6B	8821	2169	161259	No_or_no_constitutive_exon
GCACGGTGTCTGGATGAGGCATGCCTGCCCAGGCCAGGGCGAGTATGCAGAT	9314024	9314035	9314085	9314033	-1	JH651565.1	ENSODEG00000014751.1	9311732	9338028	SAFB2	8821	2169	161259	No_or_no_constitutive_exon
CAGGGTAAGATGGGAGCTTGAGATCAGAGATGTCTTTCTCCAAGGGACAGGC	9374156	9374257	9374106	9374158	1	JH651565.1	ENSODEG00000014838.1	9338501	9374837	SAFB	8821	2169	161259	No_or_no_constitutive_exon
CGCGGAGGAAGGGTCCGGGGCCGTGGGGGGCGGCACAGGTGGCGGGGAAGGC	9399968	9400081	9400131	9400079	-1	JH651565.1	ENSODEG00000015069.1	9384527	9400385	LONP1	8821	2169	161259	No_or_no_constitutive_exon
TCCTTCCTACTCTCCGGAGCCTGCGCGAGGGGCGTCGATGGCGGAGGGAGCG	9448371	9448456	9448506	9448454	-1	JH651565.1	ENSODEG00000015771.1	9442702	9448559	None	8821	2169	161259	No_or_no_constitutive_exon
CGCAGGACGCATCGGCATCTGTGGAGGCAGTGGCGGAGCCTGGGGAGCAGCC	9447188	9447287	9447337	9447285	-1	JH651565.1	ENSODEG00000015771.1	9442702	9448559	None	8821	2169	161259	Yes
AGGTGACTGTTGTTTCCCTTTCTGTCCCTGTCACCACTGTTTGGGTGAAGTC	9805632	9805720	9805770	9805718	-1	JH651565.1	ENSODEG00000014883.1	9801930	9854115	MLLT1	8821	2169	161259	Yes
GCAGCGAGGAGAGTGAGGAGGAAAAGCCGGCCGCTACTGCCACCGGGGAGGA	9926649	9926713	9926763	9926711	-1	JH651565.1	ENSODEG00000014900.1	9925556	9933126	GTF2F1	8821	2169	161259	No_or_no_constitutive_exon
TCACACTCTGCCACCCACAGCGCAAGTGGCCACCGGAGGGGGTCCGGGAGCG	9951086	9951334	9951384	9951332	-1	JH651565.1	ENSODEG00000015021.1	9950134	10047697	KHSRP	8821	2169	161259	No_or_no_constitutive_exon
AGTAGCGGGTGTATAAGGGGATGGGGAGGAGCCCCAGGTACAGGGCAGAGGG	9995765	9995968	9995715	9995767	1	JH651565.1	ENSODEG00000015295.1	9992784	9996379	CRB3	8821	2169	161259	No_or_no_constitutive_exon
AAGAACTCACACTGGAGAGAAGCCCTATAAATGTAAGGAATGTGGGAAAGCT	10828492	10829338	10829388	10829336	-1	JH651565.1	ENSODEG00000015977.1	10828298	10829669	None	8821	2169	161259	No_or_no_constitutive_exon
AAGAATTCACACTGGAGAGAAACCCTATGAATGTAAACAGTGTGGGAAAGCC	10828298	10828414	10828464	10828412	-1	JH651565.1	ENSODEG00000015977.1	10828298	10829669	None	8821	2169	161259	No_or_no_constitutive_exon
GTGACAGGGTCAGTTATTGCCAGAAGTGACCAGAGCTCTGGGGGCTGCAGAA	11007877	11007964	11007827	11007879	1	JH651565.1	ENSODEG00000015605.1	10998050	11012633	RGL3	8821	2169	161259	Yes
GGCATGGATATAGGGAGGACATAGGGAGGGCAGGGCCCAGAGCAGGGCAGCC	11009843	11009863	11009793	11009845	1	JH651565.1	ENSODEG00000015605.1	10998050	11012633	RGL3	8821	2169	161259	No_or_no_constitutive_exon
GACATGTGACAAGTACTGGGGTTCGCTGCGGGGCTACCCTGGGGCTGGAGAG	11060051	11060328	11060378	11060326	-1	JH651565.1	ENSODEG00000015784.1	11056623	11060512	None	8821	2169	161259	No_or_no_constitutive_exon
TTTACCCTCCTCATTAATGTGGCGGATTTTTCTTCCTCCTGGGAACCTAGGT	11056978	11057100	11057150	11057098	-1	JH651565.1	ENSODEG00000015784.1	11056623	11060512	None	8821	2169	161259	No_or_no_constitutive_exon
GGGACACCCTGCCACGGCTGCACGACTTTGCTGGTCAGTGGACCAGGGAGGG	11146466	11146515	11146416	11146468	1	JH651565.1	ENSODEG00000016301.1	11117365	11162491	DOCK6	8821	2169	161259	No_or_no_constitutive_exon
AGACCCAGGGCCTCCTTCACTTCCCCTCCCACTCCCCACAGAGGGCCCAGGT	11148568	11148720	11148518	11148570	1	JH651565.1	ENSODEG00000016301.1	11117365	11162491	DOCK6	8821	2169	161259	No_or_no_constitutive_exon
AGTTTCTCCGCGCAGTCCTGAGCAGCTTCTGTCTCCGTCCTGGGGGGCAGTT	11152914	11153067	11152864	11152916	1	JH651565.1	ENSODEG00000016301.1	11117365	11162491	DOCK6	8821	2169	161259	Yes
TCTTTTTCCTGACTCCCCCATTTCCCCCTGCTGGTTCCTGGGGGGCCCAGGT	11585193	11585315	11585365	11585313	-1	JH651565.1	ENSODEG00000016516.1	11585193	11598278	SLC44A2	8821	2169	161259	Yes
AAAAGGTGAGCCAGCACAGTAGCCAGAGGCAGGGTGCCATCTGGGGGGAGTT	11593344	11593385	11593435	11593383	-1	JH651565.1	ENSODEG00000016516.1	11585193	11598278	SLC44A2	8821	2169	161259	No_or_no_constitutive_exon
TCCAACTTGTGATCCTCCTGCCTCAGCCTCCCGAATAGCTGGGATCACAGGC	11702862	11702975	11702812	11702864	1	JH651565.1	ENSODEG00000016128.1	11697910	11704642	KEAP1	8821	2169	161259	No_or_no_constitutive_exon
GCCTTCGTCCTTCCATGGCACTGGCACAACCAGCGGCAGCGCGGGCGGAGGC	11743751	11743764	11743814	11743762	-1	JH651565.1	ENSODEG00000016246.1	11714510	11744071	PDE4A	8821	2169	161259	No_or_no_constitutive_exon
GTAACTTTGAAATCTACCCCCCACACACCCCACATTGCCCGAGGGCACAGGC	11829191	11829263	11829141	11829193	1	JH651565.1	ENSODEG00000016522.1	11828604	11832322	ZGLP1	8821	2169	161259	No_or_no_constitutive_exon
AGCTGCGCGCTCAGCTGCAGCACGAGGCGGGGCCGAGCCGGGGGGCGGAGCC	11989649	11989886	11989599	11989651	1	JH651565.1	ENSODEG00000016263.1	11989280	11993519	ANGPTL6	8821	2169	161259	No_or_no_constitutive_exon
CTGGAGGTCAGGGAGGCCCTGGGGCGGTGGCGGTGAGGGGGTGCCGAGAGGG	12054978	12055155	12054928	12054980	1	JH651565.1	ENSODEG00000016907.1	12046664	12085942	COL5A3	8821	2169	161259	No_or_no_constitutive_exon
GCCGTGGGACTCGGGGGCCTGAGGAGGCCTCAGAGGATGGGGTGGCGGAGGA	12070979	12071010	12070929	12070981	1	JH651565.1	ENSODEG00000016907.1	12046664	12085942	COL5A3	8821	2169	161259	No_or_no_constitutive_exon
GGCCGAAGGGCCCCCCTGTGAGTGAGGTCACCCCCGTTGGGAGACAGGAGGA	12073225	12073328	12073175	12073227	1	JH651565.1	ENSODEG00000016907.1	12046664	12085942	COL5A3	8821	2169	161259	No_or_no_constitutive_exon
TCAGGGTCCCTCAGGCCGCACAGGTCAAGAAGGCAGAGAAGGGGACAAAGGT	12079750	12080063	12079700	12079752	1	JH651565.1	ENSODEG00000016907.1	12046664	12085942	COL5A3	8821	2169	161259	No_or_no_constitutive_exon
ACCCCCCAATCCGTACCCAGGGTCCCCCAGGCGAGCTCCCAGGGCTGCAGGG	12081969	12082144	12081919	12081971	1	JH651565.1	ENSODEG00000016907.1	12046664	12085942	COL5A3	8821	2169	161259	No_or_no_constitutive_exon
AGCAGTGTATGATAGATGACCGAGCAGTCAGCCAGATATTTGGGACACAGCT	13126471	13126491	13126541	13126489	-1	JH651565.1	ENSODEG00000017217.1	13126117	13126738	RRAS2	8821	2169	161259	No_or_no_constitutive_exon
TGTGTGTATCCTTGGTGTAGCACCAAGGTGGTACTCTGGGACTGGAACAGAG	4592225	4592270	4592320	4592268	-1	JH651568.1	ENSODEG00000008858.1	4568698	4624101	GSR	8821	2169	161259	No_or_no_constitutive_exon
ATTTCCTCTACTATTTACTTAACCTATTTTCTGTCTTTCTGGCCGGGTAGCA	5873922	5874057	5874107	5874055	-1	JH651568.1	ENSODEG00000004506.1	5868524	5875551	None	8821	2169	161259	No_or_no_constitutive_exon
AAAAAAAAATCAAACTATTTCCAAGGGCCAGACGCGTCATCGGGCAAAAGCA	5912821	5913599	5912771	5912823	1	JH651568.1	ENSODEG00000004655.1	5911859	5914387	None	8821	2169	161259	No_or_no_constitutive_exon
AGATGAAGACAGTGGAATAAGCACTTCCCTGGCAAGTGCAAGGGCCTGAGTT	6411126	6411386	6411076	6411128	1	JH651568.1	ENSODEG00000005346.1	6410795	6411668	None	8821	2169	161259	No_or_no_constitutive_exon
AATGACAGAAATATTCAGATTTTAAAACAACAAGTAAATTGTGGGAACAGGA	12870185	12870266	12870316	12870264	-1	JH651568.1	ENSODEG00000004782.1	12870185	12871086	None	8821	2169	161259	No_or_no_constitutive_exon
TGGGGGAACTTTGAATTTGCAAACTCCGCCTTAACATTTGCGTCAGGGAGAG	988635	988880	988930	988878	-1	JH651578.1	ENSODEG00000010047.1	988427	988964	None	8821	2169	161259	No_or_no_constitutive_exon
CTTGTAGTCCCATGATGGACATTTCAATGACTTCTCTCTGGGGATTGCAGGA	4298230	4298306	4298180	4298232	1	JH651578.1	ENSODEG00000012373.1	4248946	4300852	FRMD7	8821	2169	161259	No_or_no_constitutive_exon
AGTGTGATTTGGGTAGGGGTTCAAGGGCAAGGAAAGGAGGGGGGAAGAAGAG	5654844	5655170	5654794	5654846	1	JH651578.1	ENSODEG00000011792.1	5644180	5659989	IGSF1	8821	2169	161259	No_or_no_constitutive_exon
GAAAACCGCTTTTACCCTATACCCCTGGCACTGATGTGGCGGGGTTATAGAA	293107	293682	293732	293680	-1	JH651570.1	ENSODEG00000008026.1	292925	293913	None	8821	2169	161259	No_or_no_constitutive_exon
CTATTTCTATTTGACCTGGATTGTCTCCACTTGATCATTTTGGGGGACAGGC	5451919	5452107	5451869	5451921	1	JH651570.1	ENSODEG00000008360.1	5429384	5459340	SLC2A2	8821	2169	161259	Yes
GGCAAGAAAGGCCCTGATTGGTTCTCAGCCTTCTTATTGTGTGGGAGCAGGT	12428813	12428968	12428763	12428815	1	JH651570.1	ENSODEG00000010748.1	12426241	12437627	ARAF	8821	2169	161259	Yes
CGCAGTGGCAACCTTCAGCCACAGCCAGGTGGGAGGGGTGGGGGAGGTAGGG	13346242	13346480	13346192	13346244	1	JH651570.1	ENSODEG00000009376.1	13345402	13390097	TBC1D25	8821	2169	161259	No_or_no_constitutive_exon
GCCGAGGAGGGAACCAGCCCACCCGGCCCCCTATTGTGGGGAGTAGCAAGGG	13510670	13510823	13510620	13510672	1	JH651570.1	ENSODEG00000009320.1	13506960	13513469	WAS	8821	2169	161259	No_or_no_constitutive_exon
CTGTCTCCCTGTTCTGGACCCACTCTCACCTGTTGTGGGGGTGGGGCCAGGT	13786792	13786885	13786935	13786883	-1	JH651570.1	ENSODEG00000009943.1	13774677	13802967	GRIPAP1	8821	2169	161259	No_or_no_constitutive_exon
TTGAAGATTGTGGTGGTGACTGCAGGAGTCCATCAGTAAGAAGGGGAGAGGC	10091375	10091611	10091661	10091609	-1	JH651574.1	ENSODEG00000003736.1	10090923	10091916	None	8821	2169	161259	No_or_no_constitutive_exon
GCTGGGAATCCGCTGGTTGTCTGAGAGATCTCTGATTTCTTGGGTTGAAGGA	1705660	1705864	1705610	1705662	1	JH651572.1	ENSODEG00000004922.1	1694223	1902571	PATJ	8821	2169	161259	No_or_no_constitutive_exon
TTCCAGAGCGCACGGGTTTGAAGCATTTCTCTTTGGTGTTCTAGGGTGAGCG	1733484	1733616	1733434	1733486	1	JH651572.1	ENSODEG00000004922.1	1694223	1902571	PATJ	8821	2169	161259	No_or_no_constitutive_exon
TGGGGCTCCAACTCAGGGCCTGGTGCCTCAGGCCCTTGGGACACTGAGAGCC	1874932	1875111	1874882	1874934	1	JH651572.1	ENSODEG00000004922.1	1694223	1902571	PATJ	8821	2169	161259	No_or_no_constitutive_exon
GACCGTGGCAGAGGCTGGTGGTGCGGGTGTCCCCACGTGCAGGGAGGGAGGG	1948044	1948062	1948112	1948060	-1	JH651572.1	ENSODEG00000006862.1	1948044	1953312	None	8821	2169	161259	No_or_no_constitutive_exon
GAAAATGATTTATTAAAGTTCTTATGAACCTGCTGACGGGGGAACTGGAGAA	5094330	5094354	5094280	5094332	1	JH651572.1	ENSODEG00000004887.1	4656889	5098204	PDE4B	8821	2169	161259	No_or_no_constitutive_exon
AGTGGCGGGAGCCTGCCTCTTCTGGCTGAAGATCACCATGCAATGGGAAGAA	5885273	5885827	5885223	5885275	1	JH651572.1	ENSODEG00000005146.1	5884425	5887052	None	8821	2169	161259	No_or_no_constitutive_exon
ATCGACCAGCGACCAGACCAGCGACATGTGTAAAATCTTCCAAAGGGCAGAA	5886850	5887052	5886800	5886852	1	JH651572.1	ENSODEG00000005146.1	5884425	5887052	None	8821	2169	161259	No_or_no_constitutive_exon
AGGGCCAGGGCTAGAGCTGGGGATGCTCACTTGCGCGGTTCCCGGGAAAGCA	8344561	8344759	8344511	8344563	1	JH651572.1	ENSODEG00000006289.1	8321535	8344759	SRSF11	8821	2169	161259	No_or_no_constitutive_exon
GGGGTGGTTGATAGGAGCCCTGAAAACTTTCTTCCTGTCGGGGGTACTAGGT	815061	815237	815011	815063	1	JH651567.1	ENSODEG00000005692.1	774893	835156	PAX8	8821	2169	161259	Yes
GTGGCCCCGCATCCCTTGCAGGACTCCGTGGGGACAAAACATGGGCCAAGGA	860858	860928	860978	860926	-1	JH651567.1	ENSODEG00000005583.1	849340	862852	PSD4	8821	2169	161259	No_or_no_constitutive_exon
CCGAGCCCTTCCTTTCCTGGGGCAAAGGAGCATGCACTGCCTTGGGGGAGGC	859818	860284	860334	860282	-1	JH651567.1	ENSODEG00000005583.1	849340	862852	PSD4	8821	2169	161259	No_or_no_constitutive_exon
TGCATCCGGATACGAATGCACCACCCACCATTGTGTCTGCCTGGGAACAGCG	852205	852276	852326	852274	-1	JH651567.1	ENSODEG00000005583.1	849340	862852	PSD4	8821	2169	161259	No_or_no_constitutive_exon
GGACTCATAGTGATCTGCCTGTGTTCAGCCTCCCAGTCCTGGGATTACAGGT	1542485	1542632	1542682	1542630	-1	JH651567.1	ENSODEG00000005501.1	1538762	1575486	POLR1B	8821	2169	161259	No_or_no_constitutive_exon
TCTAACGTGAAGTCATTCAGATGATTTAAAGCAGCTCCGTGGGGACATAGAT	3894177	3894314	3894364	3894312	-1	JH651567.1	ENSODEG00000008366.1	3870966	3900923	SNRNP200	8821	2169	161259	No_or_no_constitutive_exon
ACAGGGAGAGTACCCTGGGGGACACTGTCCCTCTTTCCACTATGGGGCAGAG	4254454	4254624	4254404	4254456	1	JH651567.1	ENSODEG00000007080.1	4246188	4258082	None	8821	2169	161259	No_or_no_constitutive_exon
TTCCTGAATCCCAGACCTCCACCATCCCTGCTTGACGCCCAGGGCCAAAGAG	4371896	4372017	4372067	4372015	-1	JH651567.1	ENSODEG00000007357.1	4294835	4372121	None	8821	2169	161259	Yes
TAGTGTTTGCCTGTTTATCTCACAGATCCACGTGGGTGTGGACAGGGGAGCC	4316011	4316191	4316241	4316189	-1	JH651567.1	ENSODEG00000007357.1	4294835	4372121	None	8821	2169	161259	No_or_no_constitutive_exon
CCTGGGCCTAGTCGAGCCTGGAGGAGGAAGTGCCTTGGGGGAGGACAGAGGG	4687844	4688074	4687794	4687846	1	JH651567.1	ENSODEG00000007221.1	4687723	4688074	None	8821	2169	161259	No_or_no_constitutive_exon
ATATCTAATGTGATTTCTTGTGGCTCTGATTTCTTAGTGGAGAGTGGGAGAC	8093454	8093516	8093404	8093456	1	JH651567.1	ENSODEG00000008598.1	8086276	8123530	IL1RL2	8821	2169	161259	No_or_no_constitutive_exon
GGCTATCAGTGACACGGACATGAATGGCAAGTACAAGTATGATGGGTAAGAG	12440615	12440871	12440921	12440869	-1	JH651567.1	ENSODEG00000007696.1	12440453	12441112	None	8821	2169	161259	No_or_no_constitutive_exon
GCGGAGAGCAACTACCTCTTCCTGGGGGACTATGTGGGCCGGGCAAACAGTC	13023206	13023746	13023796	13023744	-1	JH651567.1	ENSODEG00000008583.1	13022913	13024042	None	8821	2169	161259	No_or_no_constitutive_exon
GTGACTTCAAATTATGAAGTGTCTTATTCTCATCATATTGGGTAATAAAGGT	371937	372104	371887	371939	1	JH651583.1	ENSODEG00000000647.1	321035	379137	None	8821	2169	161259	No_or_no_constitutive_exon
TTCAGGCCAACTCTCCAGCCTCTCTGGTTGGTCTGAGATTAGGGATCAAGTC	692743	693165	693215	693163	-1	JH651583.1	ENSODEG00000000746.1	692743	693468	None	8821	2169	161259	No_or_no_constitutive_exon
ACATCCAGTCTAGTGTAGTGCTTAATTTATACCCTTACTTGGGCATAAAGGG	1613180	1613225	1613130	1613182	1	JH651583.1	ENSODEG00000001789.1	1612166	1613225	None	8821	2169	161259	No_or_no_constitutive_exon
AACAGCGTGCCGAGGGCTACCTGCCGCTGGGCTCCTTTTTGGGAGCTGAGTG	5184752	5185015	5185065	5185013	-1	JH651583.1	ENSODEG00000001334.1	5184752	5185160	None	8821	2169	161259	No_or_no_constitutive_exon
AAGGCCGCATTCCAGTACGGCATCGAGATGTCTGAGGGATGAAAAACAAGGC	7547873	7547997	7548047	7547995	-1	JH651583.1	ENSODEG00000003065.1	7547873	7557501	None	8821	2169	161259	No_or_no_constitutive_exon
AGGGCTCTCCCCGTGGCACCGCGGAGTCTGTGGAGAACAAGGGCGTAGAGCT	2840744	2840840	2840890	2840838	-1	JH651569.1	ENSODEG00000002948.1	2817039	2845126	TGS1	8821	2169	161259	No_or_no_constitutive_exon
ACGGCAGCGCCGGCCTCCCCGGCAACGGCAGCGCGGGCCCCGGGGACGAGCG	5454320	5454436	5454270	5454322	1	JH651569.1	ENSODEG00000002988.1	5453538	5480748	OPRK1	8821	2169	161259	No_or_no_constitutive_exon
GTGGAGCCCTGACTCTTCTTTTTTGGGGGTTTGGATTATTTGGGATACAGCA	12043293	12043604	12043243	12043295	1	JH651569.1	ENSODEG00000003167.1	12041557	12051879	PEX26	8821	2169	161259	No_or_no_constitutive_exon
CATGGGAAACACCAGCATTGCCTTTTTTTTTCTTTTTTCTGGTGGGATAGGA	12145809	12145905	12145759	12145811	1	JH651569.1	ENSODEG00000003289.1	12139150	12154079	None	8821	2169	161259	No_or_no_constitutive_exon
CCTTCCCCTTTCCTTACCTCTCTTTCTTTTTGCCTGGCACACTGGGGTAGTG	12586733	12586887	12586937	12586885	-1	JH651569.1	ENSODEG00000004594.1	12582949	12689615	B4GALNT3	8821	2169	161259	Yes
TTACTCATAAGGAACACACATTGTGTGCTTACTTTTCGGGAAAATTGCAGGG	12739733	12739830	12739880	12739828	-1	JH651569.1	ENSODEG00000005738.1	12720189	12755635	CCDC77	8821	2169	161259	No_or_no_constitutive_exon
GTCCACATTTTTCTCTTTTTGGTTTTGTTTTATGATACTTTTTGGGAAAGGT	12878513	12878734	12878463	12878515	1	JH651569.1	ENSODEG00000005784.1	12782509	12894818	KDM5A	8821	2169	161259	No_or_no_constitutive_exon
GGTGACTGTTGGCTCATGTCTTTTTCTTCTTTCCGGGGACCCGGGAGTAGAG	12943560	12943645	12943510	12943562	1	JH651569.1	ENSODEG00000005821.1	12926592	12966935	SLC6A13	8821	2169	161259	No_or_no_constitutive_exon
GTGCGGCCTGCAGAGCCGGCATGTGGCGCTGGCCGTGGGGGGGCCGCGAGAT	13421210	13421504	13421554	13421502	-1	JH651569.1	ENSODEG00000002842.1	13421210	13421685	None	8821	2169	161259	No_or_no_constitutive_exon
GGAACAGGACTATAATCTCTTTTCCTTGTTCCAATCTGCTTAAAAGGGAGAA	488193	488218	488268	488216	-1	JH651573.1	ENSODEG00000008469.1	463747	551428	GFPT1	8821	2169	161259	Yes
CCCTGCAATACCTTGAGCCCTCTGGGAATGGTGCTAGAAGGGACACACAGCC	521661	521771	521611	521663	1	JH651573.1	ENSODEG00000009829.1	521607	522205	None	8821	2169	161259	No_or_no_constitutive_exon
GGGGAAGTTGGAGGCAACATGTGACGGGTTCCCCTCCCCTAGGCTGGGAGTA	2710145	2710280	2710095	2710147	1	JH651573.1	ENSODEG00000011285.1	2590860	2824279	DYSF	8821	2169	161259	No_or_no_constitutive_exon
CGCCCATACTGGCCTCTGAGGCTGTGGTAGAGAAGGAGGGAGCTCGGAAGGA	4275608	4275811	4275861	4275809	-1	JH651573.1	ENSODEG00000010350.1	4263616	4300313	RAB11FIP5	8821	2169	161259	No_or_no_constitutive_exon
ATGGCAGCAGAAAGGAACTCACACGTGTATGATTTCATCCTGGGGTGTAGGT	4449068	4449201	4449018	4449070	1	JH651573.1	ENSODEG00000010231.1	4426641	4449738	None	8821	2169	161259	No_or_no_constitutive_exon
CGTTGGCATACGAGGACCAGGAGGCTGGCGAGGCAGAGTGGAGGCGGGAGTC	5784256	5784407	5784457	5784405	-1	JH651573.1	ENSODEG00000014496.1	5778717	5784659	CCDC142	8821	2169	161259	No_or_no_constitutive_exon
TAGAAACAGGCTGTGATCTGTCCTGACCTGGGCTGGGGCTTGGGCAATAGGT	5821054	5821154	5821204	5821152	-1	JH651573.1	ENSODEG00000012521.1	5815299	5823888	DQX1	8821	2169	161259	No_or_no_constitutive_exon
CAGTAGCCACCGCTGCCACCACCAATACCTGCAAAAGGGCAACAGGCCAGTA	7436293	7436661	7436711	7436659	-1	JH651573.1	ENSODEG00000011878.1	7435397	7436792	None	8821	2169	161259	No_or_no_constitutive_exon
ACTACTGAAAGAAGCCTTTTCTATGTTTGGCCAGGTGTAAAGGGCTGAAGTC	7436105	7436272	7436322	7436270	-1	JH651573.1	ENSODEG00000011878.1	7435397	7436792	None	8821	2169	161259	No_or_no_constitutive_exon
TAAAGAAAATATAGATGCACATATATTTTTGAGTGTCCTCTCCGGGGAAGTT	9126618	9126769	9126819	9126767	-1	JH651573.1	ENSODEG00000012374.1	9122641	9127341	LRRTM4	8821	2169	161259	No_or_no_constitutive_exon
AAGACTGGAAGGAACCCCGCTTCGGCCTTGATGACTCCAACGGGCTGGAGTG	8246713	8246807	8246857	8246805	-1	JH651581.1	ENSODEG00000011891.1	8246186	8247549	None	8821	2169	161259	No_or_no_constitutive_exon
TAGCTATCTGAAAAATCAGGCTTTCAAACACTGCACAGGGAGGGAAGAAGTC	13244070	13244088	13244020	13244072	1	JH651581.1	ENSODEG00000011505.1	13216169	13244094	None	8821	2169	161259	No_or_no_constitutive_exon
GTCATGTCGGATTCTGGAAGTTAAGGTCAGTCTGAGGGTGAGCAGCAAAGTT	1090380	1090630	1090680	1090628	-1	JH651596.1	ENSODEG00000004747.1	1088834	1090677	None	8821	2169	161259	No_or_no_constitutive_exon
CTATGGTGAAGACAGAAGTGGCTACAGTGGAGACAGAAGTGGAGGGGGAGGC	1089254	1089356	1089406	1089354	-1	JH651596.1	ENSODEG00000004747.1	1088834	1090677	None	8821	2169	161259	No_or_no_constitutive_exon
CTGCGTGTATCTGGGTCTGGGTGGGTGCATCCAGAGGTAGGAGTGGGTAGGG	1128872	1128878	1128822	1128874	1	JH651596.1	ENSODEG00000004726.1	1125829	1132058	RASGEF1A	8821	2169	161259	No_or_no_constitutive_exon
ATATGGAAGTGGAGGTGGATTTGGCAATGGCTATAATGGGTGTGGAGGAGGA	5077454	5077544	5077404	5077456	1	JH651596.1	ENSODEG00000005746.1	5076358	5077815	None	8821	2169	161259	No_or_no_constitutive_exon
GCTATGGTGGTGGAGGACCTGGATATGGAGACAAGGGTGGGGCTATGGAGGC	5077558	5077651	5077508	5077560	1	JH651596.1	ENSODEG00000005746.1	5076358	5077815	None	8821	2169	161259	No_or_no_constitutive_exon
AGTTTGTTCAAAAACAGTAATGCTGGATCCTTTCTCCTTTGGGGATGTAGCT	7172926	7173061	7173111	7173059	-1	JH651596.1	ENSODEG00000005476.1	7161610	7202838	TOMM70	8821	2169	161259	No_or_no_constitutive_exon
CATGCAGAAAAGGTGGCTAAGGCCTTCTGAATGGCAATTGGGGGAGACAGAG	9944372	9944412	9944462	9944410	-1	JH651596.1	ENSODEG00000007067.1	9944372	9945314	None	8821	2169	161259	No_or_no_constitutive_exon
AGAAAGTGCATAAGGTTCCAGACTCTGAGTATAGCCTCTCTGGGGAGCAGTT	825096	825225	825046	825098	1	JH651575.1	ENSODEG00000008085.1	810591	841040	TGM6	8821	2169	161259	Yes
GGTCCACCACTCTGGCATGGGTCTGACAGTGGGTTCGGGGGGGTGGGCAGGG	1138868	1139107	1139157	1139105	-1	JH651575.1	ENSODEG00000005153.1	1135037	1140560	PCED1A	8821	2169	161259	No_or_no_constitutive_exon
CAGCCTTCCAACTGCATGTCTCTACAGGTGTGATTGACGACCGGGGCAAGTT	1547494	1547638	1547688	1547636	-1	JH651575.1	ENSODEG00000005502.1	1547482	1560247	DDRGK1	8821	2169	161259	No_or_no_constitutive_exon
ACTTTGAAAAGAAAAAAAACAAAACAAAACAAAATGCTTCATTGTGGGAGCA	1876132	1876992	1877042	1876990	-1	JH651575.1	ENSODEG00000005788.1	1876132	1877747	None	8821	2169	161259	No_or_no_constitutive_exon
GCTCTTGACCCCCAGGGAGGCAGCCATCTCAGGTAAAGAAGCTGGGAGAGAC	2158059	2158081	2158131	2158079	-1	JH651575.1	ENSODEG00000005543.1	2157595	2160456	SPEF1	8821	2169	161259	No_or_no_constitutive_exon
AAAGATTTTTTGCTCATAAATTCTCCTGCGGTACTTCACTAACAGGGAAGCT	5864053	5864166	5864003	5864055	1	JH651575.1	ENSODEG00000006563.1	5863568	5864166	None	8821	2169	161259	No_or_no_constitutive_exon
CTCCACCATCCTCCGGGGCGACATAGCGTCCGCGGGCCTGGCCGCGGGAGTG	10159539	10160636	10159489	10159541	1	JH651575.1	ENSODEG00000007209.1	10159337	10160636	None	8821	2169	161259	No_or_no_constitutive_exon
TACTTCGCCACAATCAAGGATGGAAAGAGCTTAACAAAAAAATTTGGGAGGC	12072037	12072099	12071987	12072039	1	JH651577.1	ENSODEG00000003330.1	12071025	12072099	None	8821	2169	161259	No_or_no_constitutive_exon
GCTTGAAACTGACATTTGATACTACCTTCTCACCAAACACGGGAAAAGAGGT	9496856	9497401	9497451	9497399	-1	JH651584.1	ENSODEG00000006049.1	9496856	9497764	None	8821	2169	161259	No_or_no_constitutive_exon
AGCAGAATTACCAGAATAGTGAGAGTGGGGAAAAGAATGAGGGATCAGAGAG	12044967	12045413	12044917	12044969	1	JH651584.1	ENSODEG00000004098.1	12044455	12045413	None	8821	2169	161259	No_or_no_constitutive_exon
CCAAGAATGGTTGTGGTGGGCTGGAACTGCTGTCAATGGGAGCCGGAGAGGT	12682505	12682552	12682602	12682550	-1	JH651584.1	ENSODEG00000003476.1	12681681	12682763	None	8821	2169	161259	No_or_no_constitutive_exon
TCTCTAGGGGGTCCTGGAATAACGAAATGAGAGAGGGTTTGGGCACACAGGA	2204608	2204729	2204558	2204610	1	JH651586.1	ENSODEG00000004224.1	2198927	2208850	SLC22A14	8821	2169	161259	No_or_no_constitutive_exon
CATGAGGCTCTGGATGCCTGGTGGCCCTAGTGGTGTCTGTGGCTGGGTAGGC	2275277	2275362	2275412	2275360	-1	JH651586.1	ENSODEG00000004527.1	2271018	2390651	DLEC1	8821	2169	161259	No_or_no_constitutive_exon
TGTTCCTCACTGATTGATCTGCTTATGGTACTTTATTGATAATGGGACAGTT	3176825	3177001	3177051	3176999	-1	JH651586.1	ENSODEG00000005969.1	3116532	3252255	GOLGA4	8821	2169	161259	No_or_no_constitutive_exon
GGTGCCGATTTCGGCGCCCCTGTCCCGCTCACCACGGCCGGGGAGTCGAGCC	3575227	3575375	3575177	3575229	1	JH651586.1	ENSODEG00000003882.1	3574707	3748510	TRANK1	8821	2169	161259	No_or_no_constitutive_exon
GACCGAGCCCGGCTGCGCGGCAGGATTGCGGGGAGGGGGCTTGGGGGGAGCG	3575869	3575970	3575819	3575871	1	JH651586.1	ENSODEG00000003882.1	3574707	3748510	TRANK1	8821	2169	161259	No_or_no_constitutive_exon
TCTGGCTCCCGGTGGTATGGGGCACACATGCATGACTTGGGAAAGGTAAGAT	4637612	4637657	4637707	4637655	-1	JH651586.1	ENSODEG00000004084.1	4637612	4639742	None	8821	2169	161259	No_or_no_constitutive_exon
AGTGAGTCATGAACGAGAGTCCATGGAATTTCCCATTGCAGAGGGGAAAGAA	7690483	7690506	7690433	7690485	1	JH651586.1	ENSODEG00000004843.1	7619055	7693627	UBP1	8821	2169	161259	No_or_no_constitutive_exon
GAGGAGGGGAACAGGAGGCGGGGAGAGGGAAGGGGAGGGGGAGGAGAAAGAG	1539015	1539170	1539220	1539168	-1	JH651571.1	ENSODEG00000016314.1	1539015	1539701	None	8821	2169	161259	No_or_no_constitutive_exon
ATTTTGCTGTGTATCAAATTGTACTTTAAAGTACCAAAATTTGGGGGAAGAT	5283476	5283509	5283559	5283507	-1	JH651571.1	ENSODEG00000016974.1	5272669	5290028	None	8821	2169	161259	No_or_no_constitutive_exon
CAGCTGAACCCAGGGCTCCCCCAGATCCTGTGCGGCTGAGGGGCTAGCAGCA	5410639	5410661	5410711	5410659	-1	JH651571.1	ENSODEG00000017736.1	5404796	5462770	CACNA1G	8821	2169	161259	No_or_no_constitutive_exon
GCACAAGGCTTCCAGGGTCTGGCTCCCCTCGAGGACCCAGGTGCTGGGAGCT	5494392	5494575	5494625	5494573	-1	JH651571.1	ENSODEG00000017339.1	5488503	5507496	MYCBPAP	8821	2169	161259	No_or_no_constitutive_exon
ACGGTGAGGCTCATTCTGTCCTCTCCCCACAGTTCTGGGGAGAAGCACAGCA	5558914	5559089	5559139	5559087	-1	JH651571.1	ENSODEG00000016960.1	5536289	5578138	ACSF2	8821	2169	161259	No_or_no_constitutive_exon
CCGCTTCATCGCTGGCCTCGGCAGGGTGAGCGCCCGAGTGGGCGGCAAAGTC	6556515	6556545	6556595	6556543	-1	JH651571.1	ENSODEG00000017358.1	6555256	6562064	ABI3	8821	2169	161259	No_or_no_constitutive_exon
ATCGCAGCAGCACCGAGGGTGTCTCCGGGGTGCCCCCCTCCACAGGGCAGGC	6556368	6556438	6556488	6556436	-1	JH651571.1	ENSODEG00000017358.1	6555256	6562064	ABI3	8821	2169	161259	No_or_no_constitutive_exon
CCGCATGGCCTGCACGTGTCCCAACTGCAAGGACGGGGAGAAGAGGTGAGCT	7595900	7595939	7595989	7595937	-1	JH651571.1	ENSODEG00000017126.1	7594533	7616572	SP2	8821	2169	161259	No_or_no_constitutive_exon
CACCGACGTGGGATGCTCTGCTGGTCGGGAGGTGGACGCGGGGAGGTGAGAC	8019503	8019539	8019453	8019505	1	JH651571.1	ENSODEG00000017559.1	7925762	8049751	SOCS7	8821	2169	161259	No_or_no_constitutive_exon
CGGCAGAGCGGCTGGGAGGCGCCCCGGGGGCGGCGCCGTCTGGGGCGCAGGG	8157591	8158214	8158264	8158212	-1	JH651571.1	ENSODEG00000017506.1	8137310	8190423	SRCIN1	8821	2169	161259	Yes
TGGGAACGCGCGGACCTAGGGTTTGGGGTTATCTGGGCTGGTGGGGACAGCG	8507230	8507575	8507180	8507232	1	JH651571.1	ENSODEG00000017580.1	8506905	8511333	RPL19	8821	2169	161259	No_or_no_constitutive_exon
GCGGAGCTGCGCAGATAAAGGGGCTGGGGTAGCAGGGTCCCGGGCAGCAGAG	8892136	8892309	8892086	8892138	1	JH651571.1	ENSODEG00000017621.1	8891577	8893748	PNMT	8821	2169	161259	No_or_no_constitutive_exon
TCATGGTGGGATGGATTCTTACCTTTCTCTTCTGGCTTGTGGGGTCACAGGC	9286856	9286979	9286806	9286858	1	JH651571.1	ENSODEG00000017858.1	9267463	9287137	CASC3	8821	2169	161259	Yes
TGCAGAAGCACCTGGCTAAGATGCGGGACCGGGCCATCAGCGGGGGCAAGAT	9511978	9512020	9511928	9511980	1	JH651571.1	ENSODEG00000017749.1	9506384	9513685	IGFBP4	8821	2169	161259	No_or_no_constitutive_exon
GCCAGCTGCCGGCGCCCGGCACGGAGCCAAGTGCTCGAGCGCGGAGGGAGGA	9644349	9644376	9644426	9644374	-1	JH651571.1	ENSODEG00000017765.1	9644349	9653131	None	8821	2169	161259	No_or_no_constitutive_exon
GAAGGAGATCGAGACCTACTGCCGCCTCATCGACGGAGACGACGGGTGAGTG	9749588	9749621	9749671	9749619	-1	JH651571.1	ENSODEG00000017814.1	9749138	9753493	KRT27	8821	2169	161259	No_or_no_constitutive_exon
AGGGCCAGGACGCCAGGTGGCCACGGGCGCCTCCAGGGGCTGGAGGGCAGGG	10393124	10393129	10393179	10393127	-1	JH651571.1	ENSODEG00000017969.1	10392363	10395892	KRT15	8821	2169	161259	No_or_no_constitutive_exon
CGGCGGCTCCCGCTCTGGCGGGGGCTTCAGTGCTGGGAGCATGGGCGGAGGC	10433337	10433358	10433408	10433356	-1	JH651571.1	ENSODEG00000017935.1	10429017	10433569	KRT9	8821	2169	161259	No_or_no_constitutive_exon
ACCGTGGGGCTTCAGGCTTTGGAAAAGCAGGGTGAGGATGTGGGCAGAAGGG	10429917	10429928	10429978	10429926	-1	JH651571.1	ENSODEG00000017935.1	10429017	10433569	KRT9	8821	2169	161259	No_or_no_constitutive_exon
CTTAGGTCCCGGGTGGGGGCTCAGGGCAAGCAGTAGAGTGGGAGGCTGAGGT	10544130	10544310	10544360	10544308	-1	JH651571.1	ENSODEG00000017964.1	10544130	10554290	JUP	8821	2169	161259	No_or_no_constitutive_exon
GGACGTGGTCAACGGACTCCTGCAGCACGTCCTGTCCCCAGGGGACTGAGGA	10584546	10584564	10584614	10584562	-1	JH651571.1	ENSODEG00000018081.1	10584546	10590687	NT5C3B	8821	2169	161259	No_or_no_constitutive_exon
AAGCCCCTGGGGAAGGAAAAGGGGTAAGTGAGCCGCACACTGGGGCACAGTG	10742834	10742858	10742908	10742856	-1	JH651571.1	ENSODEG00000018011.1	10742358	10745430	KAT2A	8821	2169	161259	No_or_no_constitutive_exon
TGGGTGTGGCAGCGGTGTGGGGGGAGCAGCTCAGAGGGAGGGGATGGAAGGG	10770702	10771061	10771111	10771059	-1	JH651571.1	ENSODEG00000018039.1	10767721	10781351	KCNH4	8821	2169	161259	No_or_no_constitutive_exon
TTTGCTGCTCTCGATGCCAGCTGAGAAGCCAGCGGGGGTTAAGCATGGAGGG	11152959	11152986	11152909	11152961	1	JH651571.1	ENSODEG00000018342.1	11150115	11153963	VPS25	8821	2169	161259	No_or_no_constitutive_exon
CCAGTCCTGCTCGCAGGGCGGGCTCGGGTGGAGTCTGCCCGTGGGGAGAGCA	11161285	11161459	11161235	11161287	1	JH651571.1	ENSODEG00000018004.1	11155124	11166311	WNK4	8821	2169	161259	No_or_no_constitutive_exon
AGGTCACCTGTCCTAGCGCTGTGACCACAGCTCCTCTCTCACTGGGACAGGA	11179271	11179414	11179464	11179412	-1	JH651571.1	ENSODEG00000017992.1	11178259	11187149	BECN1	8821	2169	161259	No_or_no_constitutive_exon
GTGGACTCTGCTGTGCTTGCGGGGGCGGGAGGGACGGTGAGGTCAGGGAGAT	11330658	11330694	11330744	11330692	-1	JH651571.1	ENSODEG00000018082.1	11329025	11348664	PTGES3L-AARSD1	8821	2169	161259	No_or_no_constitutive_exon
TGGGGAGACGGCAGAGTGCAGCGTGTGCTGGCGCTGAGCCTGGGGCTAAGGG	11853292	11853489	11853242	11853294	1	JH651571.1	ENSODEG00000018023.1	11848873	11854369	ASB16	8821	2169	161259	No_or_no_constitutive_exon
AAACTCCATGGCGCCCTCCTGACTCCCACCTCCACCCACCCACAGGGAAGTG	11944721	11944826	11944876	11944824	-1	JH651571.1	ENSODEG00000018066.1	11942855	11945313	SLC25A39	8821	2169	161259	No_or_no_constitutive_exon
GTGCACACTCACAAGGCACTCCGCTCTTTCCCCACTCCTGGGCATGGCAGTG	12318197	12318321	12318371	12318319	-1	JH651571.1	ENSODEG00000018090.1	12316066	12322552	KIF18B	8821	2169	161259	No_or_no_constitutive_exon
ACCTCTCACCCTGCCTTTTCCATCCTCCCTCATGCCCTCTTGGGGTGAAGGC	12452505	12452522	12452455	12452507	1	JH651571.1	ENSODEG00000018134.1	12451021	12456745	None	8821	2169	161259	Yes
CGCCTCCTCACTGCCTTCTGCCCTAGGGACGCATGGCGCAGTCTGGGAAGGA	12451465	12451526	12451415	12451467	1	JH651571.1	ENSODEG00000018134.1	12451021	12456745	None	8821	2169	161259	No_or_no_constitutive_exon
TTCTTTCCCGGATGCCCACAAGGCTCACCCACTCTTGTTTCTGGGGACAGAG	12510932	12511082	12510882	12510934	1	JH651571.1	ENSODEG00000018088.1	12498882	12516245	FMNL1	8821	2169	161259	No_or_no_constitutive_exon
GATCGCCGGGATGTGACACCCCGCACCCTCCCCAGAATCGTCAATGGGAGCT	12512198	12512218	12512148	12512200	1	JH651571.1	ENSODEG00000018088.1	12498882	12516245	FMNL1	8821	2169	161259	No_or_no_constitutive_exon
GGACAGGACTCCCAGGGGAGGGCCAGATGTATGGGGTGCTGATCTGGGAGCC	12515622	12515754	12515572	12515624	1	JH651571.1	ENSODEG00000018088.1	12498882	12516245	FMNL1	8821	2169	161259	No_or_no_constitutive_exon
GCAGGCCCCTCCATAGTGCCAAGTAGCCAGAGAGGAGGAGACAAGGGGAGGC	12632644	12632681	12632731	12632679	-1	JH651571.1	ENSODEG00000017987.1	12627555	12633777	None	8821	2169	161259	No_or_no_constitutive_exon
ACACACACACACACACAAAGAATTTGGTTTCCTAAGGGCCAGCCAGATAGCT	62341	62444	62291	62343	1	JH651582.1	ENSODEG00000006926.1	62290	64660	None	8821	2169	161259	No_or_no_constitutive_exon
CTGAAATATGGGCCTTGTCAGACTTGAATAAGGATGGGAAGATGGATTAGCA	1246346	1246525	1246575	1246523	-1	JH651582.1	ENSODEG00000008035.1	1244429	1246752	None	8821	2169	161259	No_or_no_constitutive_exon
TTAGAAAAGCGCTTGGAGAAACCGGGAATTGGAGAGACAGCGGGAGGAAGAA	1245091	1245367	1245417	1245365	-1	JH651582.1	ENSODEG00000008035.1	1244429	1246752	None	8821	2169	161259	No_or_no_constitutive_exon
TGTGACTATAATGATCCCATTTTTCTGGGGCTGGGCTTTTGATTGGGTAGAA	2567058	2567166	2567008	2567060	1	JH651582.1	ENSODEG00000007494.1	2479820	2578924	SWAP70	8821	2169	161259	No_or_no_constitutive_exon
CAGCAGCAGCAGCAGCAGCAGCAGCAGCAGGATGGTGATAATGGGGACAGCA	4853895	4854359	4853845	4853897	1	JH651582.1	ENSODEG00000009709.1	4763688	4868450	USP47	8821	2169	161259	No_or_no_constitutive_exon
ATCCCTCAGCAGCCGTGAGCTCACCACGCTTTCTTCGCCGTTGCAGGGAGAC	5120245	5120316	5120195	5120247	1	JH651582.1	ENSODEG00000007747.1	5051019	5147435	MICAL2	8821	2169	161259	Yes
TTCCCCGGAGAGGGCTAGGAATGGCAGCGCAGGCTCAGTGCTGAGGGCAGCG	5170224	5170751	5170174	5170226	1	JH651582.1	ENSODEG00000009261.1	5168310	5235883	MICALCL	8821	2169	161259	No_or_no_constitutive_exon
AGAATGGGGAGTTGAGAGAGACCTCTGCAGATGCTGCCAGGGCTGCAAAGAA	5170775	5171002	5170725	5170777	1	JH651582.1	ENSODEG00000009261.1	5168310	5235883	MICALCL	8821	2169	161259	No_or_no_constitutive_exon
TGGGATTCGAGAGCATCGAGGCCGCGCGGCGGCGTCCCACGATGGGAAAGTT	1539365	1539413	1539315	1539367	1	JH651579.1	ENSODEG00000009681.1	1539154	1561337	PYROXD1	8821	2169	161259	No_or_no_constitutive_exon
AGCAGCATGATGACCAGGAGCCAGTAGGTCTCCCCCTGGCCACAGGGCAGCT	8715540	8715579	8715629	8715577	-1	JH651579.1	ENSODEG00000011573.1	8715540	8732524	FOXRED2	8821	2169	161259	No_or_no_constitutive_exon
ACCTGCTGTCCTGGCAGTCTCCTCACTGCAGAGCCCACAGGCAGGGCTAGGA	9122806	9123278	9122756	9122808	1	JH651579.1	ENSODEG00000010752.1	9107629	9124016	CSF2RB	8821	2169	161259	No_or_no_constitutive_exon
AGCAGGCACTGGGGGTGACTGGGGAAGAGGTCCCTGCCCCAGGGCCTGAGGA	9307902	9308022	9308072	9308020	-1	JH651579.1	ENSODEG00000010905.1	9307902	9317487	IL2RB	8821	2169	161259	No_or_no_constitutive_exon
GGCGGACGCGGCGAGCGGGGTGAGTCCGGGCCGGCGGGGCGCGCGTGGAGGG	9628200	9628539	9628589	9628537	-1	JH651579.1	ENSODEG00000011269.1	9601215	9628595	CARD10	8821	2169	161259	No_or_no_constitutive_exon
GCTAGACTTCCAAGTGTGCCCAGCGGGTGAGCTTGAACCCCAGTAGGGAGGG	9602313	9602369	9602419	9602367	-1	JH651579.1	ENSODEG00000011269.1	9601215	9628595	CARD10	8821	2169	161259	No_or_no_constitutive_exon
CCTGATGTCCCTGGACTGGGATGTAAACATGGCTTTGTGTTTTGGGAAAGAA	9601627	9601740	9601790	9601738	-1	JH651579.1	ENSODEG00000011269.1	9601215	9628595	CARD10	8821	2169	161259	Yes
TTGCCCTTCACTGCTGGAGCTTCATTTTACGGACTTGGGCAGGGTAGGAGCT	9836697	9836724	9836647	9836699	1	JH651579.1	ENSODEG00000012475.1	9831661	9852749	None	8821	2169	161259	No_or_no_constitutive_exon
GGACGCTGGGCCCCGGTTGGCGTTGTCGGCCGGGGGCGCCTGGGGCGCAGAG	9902508	9902576	9902458	9902510	1	JH651579.1	ENSODEG00000011752.1	9886433	9902602	GCAT	8821	2169	161259	No_or_no_constitutive_exon
CAGCCTCTGCCTCCGCCCCACACTGACAGTCCCTTTCTGTATTGGGGCAGGT	10609794	10609918	10609744	10609796	1	JH651579.1	ENSODEG00000012443.1	10587689	10618458	GTPBP1	8821	2169	161259	No_or_no_constitutive_exon
ATCGACATAAGCAGTTCTGGTGCTACTTTGCCGGTAACCTGGTGGGGCAGCT	10806682	10807014	10807064	10807012	-1	JH651579.1	ENSODEG00000012358.1	10806496	10807374	None	8821	2169	161259	No_or_no_constitutive_exon
TGTCCCCTGAGGTCTTTCCTCCTTTGGCTGTTGTCCTCTCATGCGGGCAGGC	12006592	12006740	12006542	12006594	1	JH651579.1	ENSODEG00000012612.1	11991445	12013562	ADSL	8821	2169	161259	Yes
TGTGAAGTCAAGTGCATGCCAACCTTCCAGGTTTTTAAAAAGGGAGGAAGGT	3996907	3996970	3996857	3996909	1	JH651580.1	ENSODEG00000008879.1	3996653	3996970	None	8821	2169	161259	No_or_no_constitutive_exon
TATGTGGCGCGTTTGTGTCTGACGGGCCCATAGGGCCGCCCCGGGGTAAGGA	4249738	4249971	4250021	4249969	-1	JH651580.1	ENSODEG00000008992.1	4248068	4250020	None	8821	2169	161259	Yes
GACCATGGGCACAGTTCAGAGATGGGAAAAAAAGTGGGTGAAAAGCTAAGTG	4248736	4249278	4249328	4249276	-1	JH651580.1	ENSODEG00000008992.1	4248068	4250020	None	8821	2169	161259	No_or_no_constitutive_exon
TGTCTTTTATGTTCCATTCCTTAGGCAGATGATGTGGAGGGCAAAATCAGAC	8350831	8350982	8351032	8350980	-1	JH651580.1	ENSODEG00000010259.1	8330387	8389401	None	8821	2169	161259	Yes
TGGAGTCCTGGGATGTGGTGAGTAGCATCTAGAATCCATGGGATATGGAGCT	8855817	8855912	8855962	8855910	-1	JH651580.1	ENSODEG00000010610.1	8854657	8887284	DCAF17	8821	2169	161259	No_or_no_constitutive_exon
GATATTTGGGCTTTTGGGTTTTAATGTGGGAAATTTACTCCCTGGGGAAGAT	10165017	10165212	10165262	10165210	-1	JH651580.1	ENSODEG00000013772.1	10165017	10165508	None	8821	2169	161259	No_or_no_constitutive_exon
GAGGCCTCGCTGGACTCAGTGTTGTGCTATGATCCCGGGTAAGTCGGCAGGG	10797924	10797953	10798003	10797951	-1	JH651580.1	ENSODEG00000012365.1	10788997	10803919	KLHL41	8821	2169	161259	No_or_no_constitutive_exon
ATTTGTAAGGAATATCAAATATTGGAATCTGCTAGAGTTGGAGATGGGAGGG	11045042	11045068	11044992	11045044	1	JH651580.1	ENSODEG00000011319.1	10893507	11099181	LRP2	8821	2169	161259	No_or_no_constitutive_exon
GTCTTTTCAGTAACCTGGTTTTGTTTTCTTTTTCTACTGGGGTTAAATAGCC	11086089	11086266	11086039	11086091	1	JH651580.1	ENSODEG00000011319.1	10893507	11099181	LRP2	8821	2169	161259	No_or_no_constitutive_exon
ATGTTAGTGCTGGAAAGGCTCTAATTTTTTCTCCTCCTTTGGGACCCAAGGT	2692822	2693254	2692772	2692824	1	JH651576.1	ENSODEG00000003979.1	2675799	2694693	CHAF1B	8821	2169	161259	No_or_no_constitutive_exon
AGTATTATTTCTGTTACTTTATGTATCATGCTTCTCTTCTATAGGGAGAGCA	11684028	11684067	11684117	11684065	-1	JH651576.1	ENSODEG00000005899.1	11423496	11781327	COL19A1	8821	2169	161259	No_or_no_constitutive_exon
AGCAACACGCAGAATGAGTTCTACAGAAAGGCCTATGGGGGTGAGATCAGCT	11718670	11718678	11718728	11718676	-1	JH651576.1	ENSODEG00000005899.1	11423496	11781327	COL19A1	8821	2169	161259	No_or_no_constitutive_exon
CTTCTATCCTTAAGCCATAATCTTTTCTGTTATTACTACATGGGGGACAGTT	6884272	6884298	6884348	6884296	-1	JH651597.1	ENSODEG00000007273.1	6880326	6911769	ORC4	8821	2169	161259	No_or_no_constitutive_exon
TGAGCCTGCGGATAACAAATGTCTGTTGAGAGCAACAGATGGGAAAAAAGAA	7078883	7079018	7078833	7078885	1	JH651597.1	ENSODEG00000002882.1	7078687	7079018	None	8821	2169	161259	No_or_no_constitutive_exon
AGTGTCTGAACAGCTCTCAGTGCCCCAGAGATCTGTGGGCAGAATCATAGGG	9961898	9962045	9961848	9961900	1	JH651597.1	ENSODEG00000003630.1	9961477	9962045	None	8821	2169	161259	No_or_no_constitutive_exon
AGATTCTGATAGCAACAGTGTGGGAGAATGCTCTCGAATTGGGACACCAGAA	11026380	11027825	11026330	11026382	1	JH651597.1	ENSODEG00000003950.1	10945467	11035547	RIF1	8821	2169	161259	No_or_no_constitutive_exon
GCCTTTAGCCACCTGGCGTCCCCTCCCACTCACCCCTGCGACCTGGGAAGCA	4665253	4665833	4665203	4665255	1	JH651593.1	ENSODEG00000011523.1	4648506	4670137	SERTAD2	8821	2169	161259	No_or_no_constitutive_exon
ATCGTGCTGGCGGCCCATAGATGCGGGCTCGTCCGGCTGTGGGGTACGAGCT	7593326	7593638	7593276	7593328	1	JH651593.1	ENSODEG00000012087.1	7593012	7593638	None	8821	2169	161259	No_or_no_constitutive_exon
CTATTTTTTTTTTTTTTTTTTTTGAGGTGGGATGAGGGAAAATGGACTAGAA	8598942	8599096	8599146	8599094	-1	JH651593.1	ENSODEG00000012424.1	8587997	8608000	PAPOLG	8821	2169	161259	No_or_no_constitutive_exon
ATTACTCGAAGTTGCTTGTTCATTTGGTTGTACCTGAAAAATGGGAAGAGTC	1603486	1603597	1603647	1603595	-1	JH651585.1	ENSODEG00000009019.1	1603486	1604075	None	8821	2169	161259	No_or_no_constitutive_exon
TGATTTTATATTTGTGCCTTTTTTTTTTCTTCTTTCTTTCAGGGTCAAAGTC	2374838	2374884	2374788	2374840	1	JH651585.1	ENSODEG00000007323.1	2374761	2385628	None	8821	2169	161259	No_or_no_constitutive_exon
ATTTATTGTATTTCTGAATTTTTCAGAAAATACAAGATTTTGGAGGGCAGAA	3370598	3370716	3370766	3370714	-1	JH651585.1	ENSODEG00000007311.1	3337477	3461746	CCDC88C	8821	2169	161259	No_or_no_constitutive_exon
CCAGGGTGCAAAGGCTAAGTGCTGGCCTTGGAACCAGCTTCAGGGACAAGGA	4776877	4776958	4776827	4776879	1	JH651585.1	ENSODEG00000007460.1	4767505	4792961	ASB2	8821	2169	161259	No_or_no_constitutive_exon
GAATGCAAAGATTTGAGCCTCTTGATTTGCGTGATTTTCTGGGTCGAGAGAG	4999730	4999777	4999827	4999775	-1	JH651585.1	ENSODEG00000007579.1	4966298	5261967	None	8821	2169	161259	No_or_no_constitutive_exon
AGACAGCCGCCTCATGTATACCTTCAACCAGGTCACTGGTGGGACTGCAGTT	5474702	5474922	5474652	5474704	1	JH651585.1	ENSODEG00000008400.1	5471866	5475946	None	8821	2169	161259	No_or_no_constitutive_exon
CTCCACCATCGGAATTGATTTTAAGATCCGCACCGTGGACAGAGGGGAAGAA	5520721	5520889	5520671	5520723	1	JH651585.1	ENSODEG00000007889.1	5520558	5521148	None	8821	2169	161259	No_or_no_constitutive_exon
TCAGACCTGGATGAAGAGCATCAGAGAAAATGCCTCTGCTGGGCAACAAGTG	5520902	5521148	5520852	5520904	1	JH651585.1	ENSODEG00000007889.1	5520558	5521148	None	8821	2169	161259	No_or_no_constitutive_exon
GAGGAGACGACGGAGGCGGGGACGGCGGCGCGGCCGGGATGTTGGGGCAGTG	11467031	11467274	11466981	11467033	1	JH651585.1	ENSODEG00000013671.1	11466526	11484644	HHIPL1	8821	2169	161259	No_or_no_constitutive_exon
TTTCTTTCCTCTTCCCGGGAGACACAGTGGTCTGCTGGGCATTGAGGGAGCA	11653942	11653962	11653892	11653944	1	JH651585.1	ENSODEG00000009695.1	11603770	11681833	EML1	8821	2169	161259	No_or_no_constitutive_exon
CACAGGCCTTTGGCACTGCATCCGGGATACTTACCGCCGGGAGCGGGTAGGC	11972594	11972617	11972544	11972596	1	JH651585.1	ENSODEG00000010530.1	11970466	11974807	SLC25A47	8821	2169	161259	No_or_no_constitutive_exon
GTGACGGCTGGAGGTCCAAGTGTCGGGAAATTGGGGCGGGAGGGAGCTAGGG	2595561	2595664	2595714	2595662	-1	JH651587.1	ENSODEG00000008148.1	2413698	2595972	VPS53	8821	2169	161259	No_or_no_constitutive_exon
GGAGGAGGAGGAAGAGGAAGGCAAGGATCTAGAGAGCAGGGCCAATAAAGGT	2672182	2672451	2672132	2672184	1	JH651587.1	ENSODEG00000009411.1	2663837	2672451	MRM3	8821	2169	161259	No_or_no_constitutive_exon
CATGGCTTAGGACATCCTCATGCTGGACCTCCAGGCTAGGGAGGGGACAGCT	3406175	3406299	3406125	3406177	1	JH651587.1	ENSODEG00000008916.1	3405117	3406449	None	8821	2169	161259	No_or_no_constitutive_exon
AGGCCATGGCTTCCTGCAGCGTCCCTCACCCCTGGGATCTGGGGGGGCAGGT	4264705	4264863	4264913	4264861	-1	JH651587.1	ENSODEG00000009365.1	4262316	4282937	ANKRD13B	8821	2169	161259	No_or_no_constitutive_exon
ACTTCATTTAGAGCCAGCTCACTGTTTTTGTCTCCAAGGGACCCAGAAAGTA	4720444	4720459	4720394	4720446	1	JH651587.1	ENSODEG00000010447.1	4672497	4761006	MYO18A	8821	2169	161259	No_or_no_constitutive_exon
GGAAAAGAGTACAAACAAATCCCATATAGGCCCACAGGGCACTGAGGAAGAA	5309151	5309185	5309101	5309153	1	JH651587.1	ENSODEG00000010862.1	5305573	5326584	SPAG5	8821	2169	161259	No_or_no_constitutive_exon
AGGGAGGCCTATGGCTCTTATTGACCTGATCTTCTCTGCTTGGGGAGTAGAA	5408994	5409116	5409166	5409114	-1	JH651587.1	ENSODEG00000011361.1	5406376	5432085	SLC13A2	8821	2169	161259	No_or_no_constitutive_exon
GCTGAGGTGACAGGCTTTCTGCTGCCGCTCGCAAGCAGAGGGACTCAGAGAT	5438890	5439143	5439193	5439141	-1	JH651587.1	ENSODEG00000012254.1	5438890	5439269	None	8821	2169	161259	No_or_no_constitutive_exon
AATCCTCACTACCAATCACCAAACCAATCTTATGATCGGCGGGTCATAAGAT	5770686	5770807	5770857	5770805	-1	JH651587.1	ENSODEG00000010997.1	5770295	5776550	None	8821	2169	161259	No_or_no_constitutive_exon
GCCCCTACCAGGGCCAGGTGGTAAACAGCACTGTCTGTACCCTGGGGAAGGT	6121466	6121608	6121416	6121468	1	JH651587.1	ENSODEG00000011139.1	6105341	6140017	NOS2	8821	2169	161259	Yes
CAGCTCAGAACTTTCGGCGGTCAGGGGGGTGCACCGTGCTGGGCCTAAAGGA	7921800	7922165	7921750	7921802	1	JH651587.1	ENSODEG00000012209.1	7921513	7922165	None	8821	2169	161259	No_or_no_constitutive_exon
CTCAGAACTTTCGGCGGTCAGGGGGGTGCACCGTGCTGGGCCTAAAGGAGAT	7921803	7922165	7921753	7921805	1	JH651587.1	ENSODEG00000012209.1	7921513	7922165	None	8821	2169	161259	No_or_no_constitutive_exon
TATATTAATTTTCTGGTCAGAAAATATTGCACAACTGAAGAAGTTGGGAGGA	1573226	1573422	1573472	1573420	-1	JH651601.1	ENSODEG00000005629.1	1377031	1573563	None	8821	2169	161259	No_or_no_constitutive_exon
ACAAGCCACGTCCCCAGGCCGCAAGCACAGTGTCCTCCGCCGACGGGAAGCC	4101189	4101231	4101281	4101229	-1	JH651601.1	ENSODEG00000006944.1	4100526	4102191	INSM2	8821	2169	161259	No_or_no_constitutive_exon
CTGACATGTGATTGAAGCAGCACTATTAAGTTGGCCTGGGAAAACATCAGTT	5795836	5795850	5795786	5795838	1	JH651601.1	ENSODEG00000007361.1	5794748	5795850	None	8821	2169	161259	No_or_no_constitutive_exon
GCCCACTAGGCCTCAACCACATGGCATCCAGCATCGAGCTAATGGGCCAGAC	5221320	5221872	5221270	5221322	1	JH651606.1	ENSODEG00000004347.1	5220261	5222047	None	8821	2169	161259	No_or_no_constitutive_exon
AGACATGAAATTTGGTGCAGACACCCATGCCCTCATGCTTTAGGGTGTAGAC	7462863	7462991	7462813	7462865	1	JH651606.1	ENSODEG00000003933.1	7462730	7464404	None	8821	2169	161259	No_or_no_constitutive_exon
GGTACACTTCTCCTGTCCACTGATACTTAGTGTCCTCTGCTGACAGGGAGAT	8519385	8519422	8519472	8519420	-1	JH651606.1	ENSODEG00000004465.1	8494536	8558852	TRPA1	8821	2169	161259	No_or_no_constitutive_exon
AGGCGAGCTCAGGTCGGCGCCCCGGGGGTCGGGCTGGGCGCGGGGAGCAGGT	10644625	10644642	10644575	10644627	1	JH651606.1	ENSODEG00000003940.1	10644371	10655936	TMEM70	8821	2169	161259	No_or_no_constitutive_exon
GAGACCCTCACCAGCAGACCCTGGCACGTCTGGACTGGGAGCTAGAGCAGCG	3191919	3191940	3191990	3191938	-1	JH651602.1	ENSODEG00000003958.1	3191919	3192531	None	8821	2169	161259	No_or_no_constitutive_exon
AGTGAGTCTATTCATTTTCCTCTGCATCTGTTTTAGGGGTGAAGTCATAGCC	5842497	5842631	5842681	5842629	-1	JH651602.1	ENSODEG00000004719.1	5842497	5843417	None	8821	2169	161259	No_or_no_constitutive_exon
TCCAGGACAGCAGCTGTGAGGCCTCCTTGGTGCTCAGGGAGAATGGACAGTG	5989098	5990620	5989048	5989100	1	JH651602.1	ENSODEG00000004766.1	5948777	6017422	KANK1	8821	2169	161259	No_or_no_constitutive_exon
AACTCTGTGCTTATCCTCTGAGCTCTTCTGGGGAGAGTGGGTGGGCTGAGGC	10510252	10510330	10510202	10510254	1	JH651602.1	ENSODEG00000004151.1	10486177	10534668	RCL1	8821	2169	161259	No_or_no_constitutive_exon
TCTTTCTTCCTCTTTAGACGGCAAGCTCTCTGACCCAAGCGCGGGGCAAGCC	1475369	1475744	1475794	1475742	-1	JH651592.1	ENSODEG00000006198.1	1475369	1491445	CASS4	8821	2169	161259	Yes
TCTGAGCAGGCAGAGGGGCCTGGGGGAAGGAGAAACGAGGGACAGAGCAGAT	7194415	7194543	7194365	7194417	1	JH651592.1	ENSODEG00000005970.1	7178863	7205534	RIPOR3	8821	2169	161259	No_or_no_constitutive_exon
CGCGGACTGCAAGCGGAAGGAGGAGGCCGGGGCGCCGGGCGGCGGCGCAGGC	7520838	7521284	7521334	7521282	-1	JH651592.1	ENSODEG00000007763.1	7520838	7521861	CEBPB	8821	2169	161259	No_or_no_constitutive_exon
GAAGCCACGGAGGAAATGAGGTAGCCTCGTGGCGCAGGGGGGAAGCCCAGTT	7775815	7776137	7775765	7775817	1	JH651592.1	ENSODEG00000006882.1	7775780	7777833	SPATA2	8821	2169	161259	No_or_no_constitutive_exon
GTACCAAATGGGATGACACTGCCAGTGGACTTTCAGGGAGCACAGTGGAGGC	9293957	9294379	9294429	9294377	-1	JH651592.1	ENSODEG00000007170.1	9293490	9294828	None	8821	2169	161259	No_or_no_constitutive_exon
TTCTACAGCAGGGGCAAGTGCTGGTGCTTATGGCAGCTGAATGATGGGAGGG	9293612	9293644	9293694	9293642	-1	JH651592.1	ENSODEG00000007170.1	9293490	9294828	None	8821	2169	161259	No_or_no_constitutive_exon
GTCAAGTACACACCAACCTTCCAGTTTTTTTAAAAGGGGGAGAAGGTGAGTG	10364720	10364787	10364837	10364785	-1	JH651592.1	ENSODEG00000008838.1	10364720	10365047	None	8821	2169	161259	No_or_no_constitutive_exon
ATGGGCAGGGCTGAAGGTGCCACAGGCTGACGTCTTTCCTGGTGGGACAGAT	11251606	11251711	11251761	11251709	-1	JH651592.1	ENSODEG00000007984.1	11251290	11256872	CTSA	8821	2169	161259	Yes
CACTGCGTTGTGTCCCGCGGGGACCCAGGGGAGGCCCCGGGGTGACGCAGCC	221495	221541	221445	221497	1	JH651588.1	ENSODEG00000008483.1	221347	221817	None	8821	2169	161259	No_or_no_constitutive_exon
GGACACTGGGCTACCACAGGCTGCCGGAGGCTGGGCAGTGGGAAGAACAGCA	426820	426884	426934	426882	-1	JH651588.1	ENSODEG00000009226.1	425163	436672	ADGRE5	8821	2169	161259	Yes
CAGCCCACCTCTGGAGCAGCGGCGGAGCCCAGGGACAGGGACCAAGGCAGAG	694578	694866	694528	694580	1	JH651588.1	ENSODEG00000008820.1	690826	696371	PALM3	8821	2169	161259	No_or_no_constitutive_exon
AGCCTGTAGTGACAAAAAGAAAGGAAGGTGAAGAACTGTTGGGGGCAGAGAG	695642	696371	695592	695644	1	JH651588.1	ENSODEG00000008820.1	690826	696371	PALM3	8821	2169	161259	No_or_no_constitutive_exon
ACCGGCACACGGGGGCCCCGGGCGCCTACGAGGGCGACGCGCGCAGGGAGGA	1241915	1241944	1241865	1241917	1	JH651588.1	ENSODEG00000009256.1	1086284	1313290	CACNA1A	8821	2169	161259	No_or_no_constitutive_exon
GGCCTTGGAGGAGAAGAAGGCCACCCCCAAAGAGTCGGGCAGTAGCCAAGAT	1516164	1516305	1516114	1516166	1	JH651588.1	ENSODEG00000010129.1	1514903	1516461	None	8821	2169	161259	No_or_no_constitutive_exon
AGCCTGAGGTTGGTGCTTGGGCAGGGGCTCTCTCTGCCACCTTGGGGGAGAG	1530346	1530382	1530432	1530380	-1	JH651588.1	ENSODEG00000010711.1	1528412	1532297	None	8821	2169	161259	No_or_no_constitutive_exon
ACAGAATTTTTAAAAAAAAGGGTTGGTGATGTAGACCAGTGGGAAGGCAGGC	1601647	1601719	1601769	1601717	-1	JH651588.1	ENSODEG00000011144.1	1601647	1627651	None	8821	2169	161259	No_or_no_constitutive_exon
CTCCACTGCCAGCGCCTTGTTGTCCCTCCGAGGTGGACAGACCCAGGGAGCA	1639176	1639223	1639126	1639178	1	JH651588.1	ENSODEG00000011942.1	1637751	1643039	RTBDN	8821	2169	161259	No_or_no_constitutive_exon
TCAATTGGTCAGAATCTAGCGGGCTCGGTGGGTCCGCGGGAAAGACGCAGGG	1649557	1649732	1649782	1649730	-1	JH651588.1	ENSODEG00000009772.1	1644448	1649754	RNASEH2A	8821	2169	161259	No_or_no_constitutive_exon
TACCTGGGCCCAGGGAGGCACTGTGGCTCCCCTGCTAGCTAGGGGTTCAGCT	1686784	1686871	1686734	1686786	1	JH651588.1	ENSODEG00000011305.1	1678471	1689595	HOOK2	8821	2169	161259	No_or_no_constitutive_exon
TGTGCCAGAGGCCGCGCCACGTACCGTCCCGGGGCCACTCGGGGTTGCAGGT	1738059	1738165	1738009	1738061	1	JH651588.1	ENSODEG00000009670.1	1721566	1738998	TNPO2	8821	2169	161259	No_or_no_constitutive_exon
CTGAGTCTCGGACGCCTGTGTTCAGGGTGTCCTCTCCTCCCCAGGGGCAGAT	2154015	2154192	2153965	2154017	1	JH651588.1	ENSODEG00000014252.1	2137716	2178958	None	8821	2169	161259	No_or_no_constitutive_exon
CCCACAGGTTGCCTAGACCCAGGCAAGACCCCTCAGAGCCTGATGGGCAGCA	2151809	2151973	2151759	2151811	1	JH651588.1	ENSODEG00000014252.1	2137716	2178958	None	8821	2169	161259	No_or_no_constitutive_exon
GCTGATTCCCTGAGCCACAGGACCCAGCTGGGTGCTTGCATAGGGGCCAGCC	3554946	3555143	3555193	3555141	-1	JH651588.1	ENSODEG00000012595.1	3552556	3555178	None	8821	2169	161259	No_or_no_constitutive_exon
CCGTGGGAGCCTCGTCTCTGTCACCTACAGCACCCCATTCGGGGCGCAAGGC	3796609	3796731	3796559	3796611	1	JH651588.1	ENSODEG00000010709.1	3796014	3797754	THBD	8821	2169	161259	No_or_no_constitutive_exon
GAGAGGCGCCGGGTGCCTGGGACTGCACCTTGGAGAACGGCGGGTGCGAGGA	3796767	3796801	3796717	3796769	1	JH651588.1	ENSODEG00000010709.1	3796014	3797754	THBD	8821	2169	161259	No_or_no_constitutive_exon
GTGACATCCCCCCCACCCGAAAGACAAAAGTGGTGACCTTCGGGGTGGAGGA	3797541	3797754	3797491	3797543	1	JH651588.1	ENSODEG00000010709.1	3796014	3797754	THBD	8821	2169	161259	No_or_no_constitutive_exon
CAATCTGTGTACTATCTCCTGTGCAGGTCACCTCACCCCTGGGGACCCAGAG	5193044	5193336	5193386	5193334	-1	JH651588.1	ENSODEG00000011491.1	5130329	5234293	KIZ	8821	2169	161259	No_or_no_constitutive_exon
GCCCCTATCGAATGACTTTGTCACCCTGAACCCCAGTTACAGCCCGGGAGAG	7501237	7501329	7501187	7501239	1	JH651588.1	ENSODEG00000011960.1	7498615	7505552	RBBP9	8821	2169	161259	No_or_no_constitutive_exon
CAGCCTGGGTGAGTCCTACCCTCCCAAGATCTTCCAGCCATGGGCCGGAGAC	7561141	7561162	7561091	7561143	1	JH651588.1	ENSODEG00000011655.1	7522119	7569497	DZANK1	8821	2169	161259	No_or_no_constitutive_exon
CAGGCCAAGAAAGGGGAGGACAACCAGAACCAGGCTAAGAAGGAAGGGAGCC	7940216	7940346	7940166	7940218	1	JH651588.1	ENSODEG00000013199.1	7938609	7940985	None	8821	2169	161259	No_or_no_constitutive_exon
CAAGTTGATCTACAGGCCATGGCCAAGCATATAGAATTGGGCAAACCAAGAC	899099	900117	900167	900115	-1	JH651603.1	ENSODEG00000005662.1	898759	902097	None	8821	2169	161259	No_or_no_constitutive_exon
GGCCAAATGGCTGTTTGAGAATAAAGACACAAATATTTACTTGGGGATAGGT	1894338	1894544	1894594	1894542	-1	JH651603.1	ENSODEG00000004488.1	1890308	1916870	SLC7A2	8821	2169	161259	Yes
CACTCCCAGATCCTTCACCATCATCTGCAGCAGGTTCACCAGATGGGCAGCA	2054418	2054521	2054571	2054519	-1	JH651603.1	ENSODEG00000004682.1	2054418	2057799	None	8821	2169	161259	No_or_no_constitutive_exon
CCAGAGTTGATGTGCAATTGTCTAATTTATGTATCTTTTTATTGGGATAGGT	4368835	4369029	4369079	4369027	-1	JH651603.1	ENSODEG00000004985.1	4362535	4391106	ASH2L	8821	2169	161259	Yes
CCTGAGCCTGGGCTGGGCAGCCCATTAATGGAAGATTTTCTCTGGGAAAGCT	4590648	4590772	4590822	4590770	-1	JH651603.1	ENSODEG00000005680.1	4586607	4622805	ADGRA2	8821	2169	161259	Yes
AGCAGCGGCCCGGGCGGCCTCACATGGCGGCACCTGCCTGCGGGGACAAGAA	5669254	5669597	5669204	5669256	1	JH651603.1	ENSODEG00000006802.1	5668373	5670072	None	8821	2169	161259	No_or_no_constitutive_exon
GCAATGACCAGCAGAATTACCAGAATACCGAGAGTGGGGAAAAGAATGAGGG	5669614	5670072	5669564	5669616	1	JH651603.1	ENSODEG00000006802.1	5668373	5670072	None	8821	2169	161259	No_or_no_constitutive_exon
CCCTGGTGACAACATGCGTGAGTGTAGAAGAGATGATGTGAGGGAGAAAGAC	2826688	2826792	2826638	2826690	1	JH651599.1	ENSODEG00000006907.1	2808048	2827849	CLCC1	8821	2169	161259	No_or_no_constitutive_exon
TCCCTGGAACTCAGGGATCTCCGGGAGCAAAGGGGGATGGGGTGAGTGAGCC	8687940	8687970	8687890	8687942	1	JH651599.1	ENSODEG00000007960.1	8468452	8697142	COL11A1	8821	2169	161259	No_or_no_constitutive_exon
GCACATCAGAGCCCTGGAGTAGGGCCACTGGGATAGGGTCTGGCTGGGAGGG	922432	922720	922770	922718	-1	JH651590.1	ENSODEG00000004432.1	919948	988660	None	8821	2169	161259	No_or_no_constitutive_exon
CCCTCACCTTGGTTTCTCAGGATGGTGGACGGGGGAGATATGGAGGGCAGAG	1466405	1466510	1466355	1466407	1	JH651590.1	ENSODEG00000005697.1	1402398	1549746	TMEM241	8821	2169	161259	No_or_no_constitutive_exon
GCAGGAGAGGTGGCCCCTGCACTATCAGTTGTGGCTGCGGGGGGGCCCAGGT	1527310	1527415	1527260	1527312	1	JH651590.1	ENSODEG00000005697.1	1402398	1549746	TMEM241	8821	2169	161259	No_or_no_constitutive_exon
GATCTCAGAAGGCAATGCTGTATTGTACTGACCTGCTTCTGTTGGGGCAGGC	3161195	3161381	3161431	3161379	-1	JH651590.1	ENSODEG00000006122.1	3106006	3208404	GREB1L	8821	2169	161259	No_or_no_constitutive_exon
AACCTCGGGTCTGTGCCCCGCTCCTCTTTTTCTGGAGGGGGGAAGAGGAGGT	3122047	3122098	3122148	3122096	-1	JH651590.1	ENSODEG00000006122.1	3106006	3208404	GREB1L	8821	2169	161259	No_or_no_constitutive_exon
TGTCCCACCTCCTTTTTGTTTTTTGCCCTTCTGTGGTTTCCTGGGGATAGGC	8778837	8778948	8778998	8778946	-1	JH651590.1	ENSODEG00000007473.1	8778837	8863534	EPB41L3	8821	2169	161259	Yes
GACGATGATTTCCAGCTGCCCAACTCGACGCTTCAGGACATGGGACAAAGCA	10235020	10235095	10235145	10235093	-1	JH651590.1	ENSODEG00000006017.1	10202755	10314944	LAMA1	8821	2169	161259	No_or_no_constitutive_exon
GAAGAATAACATTTTATTACTATGAACTGTACATGCTCACCAAGGGCAAGAG	635485	635560	635610	635558	-1	JH651595.1	ENSODEG00000006999.1	635485	637961	None	8821	2169	161259	No_or_no_constitutive_exon
TGTTGAAAACTGTTGGCAAGGATAATTTTTGTAGGGCGGACTGAGGGCAGTT	738644	738804	738854	738802	-1	JH651595.1	ENSODEG00000008735.1	715834	739800	VWA5A	8821	2169	161259	No_or_no_constitutive_exon
GTGGCTTTTCTTTGATGTTTCTGATCTCTTGCTTTGGGGGTGGGTAACAGAT	3427205	3427335	3427385	3427333	-1	JH651595.1	ENSODEG00000006848.1	3357856	3517842	SORL1	8821	2169	161259	No_or_no_constitutive_exon
GCTCAGAGCTGGAAAACCAACGGCATGCAGAAGAGGTGAGCAGGGCATAGCT	4029375	4029395	4029445	4029393	-1	JH651595.1	ENSODEG00000008800.1	4013893	4087120	TECTA	8821	2169	161259	No_or_no_constitutive_exon
TCTTGGTGTGAATGAAGACCTGGTGGACACAGATGCCAGGGAGGAGAAAGAG	4908873	4909272	4909322	4909270	-1	JH651595.1	ENSODEG00000008437.1	4908873	4909894	None	8821	2169	161259	No_or_no_constitutive_exon
CCTGGGAACCACCATGCCCCCTGTGCCTGCAGACCCCTGTGGGCCCAGAGAG	5963500	5963614	5963450	5963502	1	JH651595.1	ENSODEG00000007223.1	5960379	5964624	MFRP	8821	2169	161259	No_or_no_constitutive_exon
GAGGGCCAGTGGGGGATGCTCAGAGCCCTGACGCCTGGCTTTGGGGACAGGA	6702732	6702879	6702929	6702877	-1	JH651595.1	ENSODEG00000008503.1	6695121	6735647	None	8821	2169	161259	No_or_no_constitutive_exon
AAATATCCACATGATGATTGGTATGAACTAGACCTTGGCTACTGGGCAAGAC	6853673	6853719	6853769	6853717	-1	JH651595.1	ENSODEG00000010867.1	6836135	6921848	KMT2A	8821	2169	161259	No_or_no_constitutive_exon
TTCCCATATAAGCCTCCCTGACCCAGTCTCTTCTGCTTTCTTGGGGGCAGGT	6980411	6980716	6980766	6980714	-1	JH651595.1	ENSODEG00000007578.1	6960562	7001407	UBE4A	8821	2169	161259	Yes
TGCATGGCATAGCACTGGGGGAGGCTTGCAGCCCTTTCGGGGGTACCGAGAC	7178956	7179105	7178906	7178958	1	JH651595.1	ENSODEG00000008362.1	7166339	7183939	JAML	8821	2169	161259	No_or_no_constitutive_exon
GGCCATGGCCTTTGGGCTGGGGTGAACTGCACCCCTAGTTAAGGCGGGAGAG	8067769	8067846	8067719	8067771	1	JH651595.1	ENSODEG00000008928.1	8067190	8068080	None	8821	2169	161259	No_or_no_constitutive_exon
CTGAGCTCACTCCCGCCTCACTCCATGCTGTTTCTTCCCTAGGGCGAGAGGA	5826334	5826369	5826419	5826367	-1	JH651598.1	ENSODEG00000014225.1	5793514	5859530	CEP89	8821	2169	161259	No_or_no_constitutive_exon
GTGTAGCATGGACGAGGGACTGAGGGGATAGGGTTGGGGGGCTGAGGAAGCG	6087783	6087810	6087733	6087785	1	JH651598.1	ENSODEG00000014823.1	6084332	6088047	None	8821	2169	161259	No_or_no_constitutive_exon
CCGGCATCAGAGGGACACACGATAAGCCCTGCCCTGGTCCTTACAGGGAGAC	6921584	6921648	6921698	6921646	-1	JH651598.1	ENSODEG00000015801.1	6917482	6946253	WTIP	8821	2169	161259	No_or_no_constitutive_exon
GGCTGTCGCCTGCGCACCCCGACCTCCGCACGGGCGCGGGAAAGGCCAAGAA	8257274	8257308	8257224	8257276	1	JH651598.1	ENSODEG00000014708.1	8256473	8257401	None	8821	2169	161259	No_or_no_constitutive_exon
CAGTGCTCCTCCTCCTGCCCCACGCTCCTTCTCAGGGGCTCGAATCAAAGTG	8508245	8508311	8508195	8508247	1	JH651598.1	ENSODEG00000014424.1	8493744	8515941	KMT2B	8821	2169	161259	No_or_no_constitutive_exon
CTCCCCTGGTGAGCATTTGGGAATAGCCAGGGGAGGGTGGGACTGGGGAGGC	8508353	8509689	8508303	8508355	1	JH651598.1	ENSODEG00000014424.1	8493744	8515941	KMT2B	8821	2169	161259	No_or_no_constitutive_exon
TGGAGGAAGGGGCTTCCTGGGCCCAGACTCTAATCCCTGCGGGCTGGCAGAG	8579146	8579285	8579335	8579283	-1	JH651598.1	ENSODEG00000014603.1	8573338	8579807	PRODH2	8821	2169	161259	No_or_no_constitutive_exon
GAACAGCACCCCTCTGAATCCTCAACAGTGAGATAGGACTTGGGGGTTAGGG	8636152	8636223	8636102	8636154	1	JH651598.1	ENSODEG00000015942.1	8627609	8636921	APLP1	8821	2169	161259	No_or_no_constitutive_exon
GGGGGTAGGGTCTGGTGCCTTTTCTGACACCCCTCCTCAGGTGGGAACAGCA	8636108	8636129	8636058	8636110	1	JH651598.1	ENSODEG00000015942.1	8627609	8636921	APLP1	8821	2169	161259	No_or_no_constitutive_exon
TGAGATAATCACAGCGTATCACTCTTTATCTTGTTCTCTGGGAACTGTAGGT	8815658	8815796	8815608	8815660	1	JH651598.1	ENSODEG00000015058.1	8793280	8840577	WDR62	8821	2169	161259	No_or_no_constitutive_exon
TTCAGTATCTAGTTCTCACCCATTTCCCATCACTTCAGGGTGAACTAGAGGG	9045733	9045860	9045910	9045858	-1	JH651598.1	ENSODEG00000015682.1	9032326	9048919	ZNF382	8821	2169	161259	No_or_no_constitutive_exon
TGTGCTTTGTTAACACGCCCTGAGATAGATGACTTGGGATTGAATACAAGTG	9488730	9488877	9488680	9488732	1	JH651598.1	ENSODEG00000015152.1	9486617	9506430	ZNF569	8821	2169	161259	No_or_no_constitutive_exon
GGTGGAAGGGTCTAAATATTAATCATTTACTGTTTCCCTGGGGGATTCAGGG	10342261	10342294	10342344	10342292	-1	JH651598.1	ENSODEG00000016184.1	10341284	10345472	PPP1R14A	8821	2169	161259	No_or_no_constitutive_exon
TGGTAGGAAGGGAAGGCAGGGGTGGCCCCCAAAGTGGATAGGGACCAGAGGA	10460036	10460222	10459986	10460038	1	JH651598.1	ENSODEG00000015628.1	10434699	10472218	CATSPERG	8821	2169	161259	No_or_no_constitutive_exon
CCTGCTTCTAGAAGGACGGGGTCTGGGACCCAGGCACCAAGGGGCGCAAGGC	10464617	10464765	10464567	10464619	1	JH651598.1	ENSODEG00000015628.1	10434699	10472218	CATSPERG	8821	2169	161259	No_or_no_constitutive_exon
TGAGCAGATCTCTGGTACTGCACTTCCCACCGGGTGGAGGGGTGGTGGAGAG	10458984	10459002	10458934	10458986	1	JH651598.1	ENSODEG00000015628.1	10434699	10472218	CATSPERG	8821	2169	161259	No_or_no_constitutive_exon
ATCTCCGTAGGAAATGGGGAACGTGCAGTCGGAGCCGTCTGCGGGCGGAGGC	10486415	10487752	10487802	10487750	-1	JH651598.1	ENSODEG00000015336.1	10484846	10488730	GGN	8821	2169	161259	Yes
TGGCATGGCATCCCCAGGCTCATGAGACCTCAACCTTCTGGGGTGGCCAGGC	10579706	10579893	10579656	10579708	1	JH651598.1	ENSODEG00000015840.1	10529592	10654467	RYR1	8821	2169	161259	No_or_no_constitutive_exon
CCCACACCCCCAGCCATGTGCGCTTGGCTGACACTCTCCCCGGTGGGCAGGT	10649249	10649380	10649199	10649251	1	JH651598.1	ENSODEG00000015840.1	10529592	10654467	RYR1	8821	2169	161259	Yes
TGGCATCCCCAGGCTCATGAGACCTCAACCTTCTGGGGTGGCCAGGCGAGAG	10579711	10579893	10579661	10579713	1	JH651598.1	ENSODEG00000015840.1	10529592	10654467	RYR1	8821	2169	161259	No_or_no_constitutive_exon
GGTCTAACGCACCTATTTAGAACAAGCTTAGCAAAGCACAGGGACCGCAGTT	10596785	10596827	10596735	10596787	1	JH651598.1	ENSODEG00000015840.1	10529592	10654467	RYR1	8821	2169	161259	No_or_no_constitutive_exon
GGGAAGTGCTGCAGGTGAGGAGAGGCCTGGGGGTCTTGGACGGGTGGCAGGG	10671878	10671979	10672029	10671977	-1	JH651598.1	ENSODEG00000015953.1	10654823	10675682	MAP4K1	8821	2169	161259	No_or_no_constitutive_exon
ACTGGGACACCGGGGTCCCCGCGTCACAGACCCAGCAGCAGCCCGGGAAGGG	11129300	11129598	11129648	11129596	-1	JH651598.1	ENSODEG00000016668.1	11125213	11129662	None	8821	2169	161259	No_or_no_constitutive_exon
TGGACGTGTGCCCCATTGCTACCTCCCTGGAGTGTGTCTACAAAGGGTAGCT	11427334	11427385	11427435	11427383	-1	JH651598.1	ENSODEG00000016146.1	11427334	11427742	None	8821	2169	161259	No_or_no_constitutive_exon
CTCCGCAGGACCGCTACGAGGCGCTGCGCGAGGTGGCCCCCGGGCGCGAGGT	11483929	11484421	11484471	11484419	-1	JH651598.1	ENSODEG00000016137.1	11483929	11489880	LRFN1	8821	2169	161259	No_or_no_constitutive_exon
CGGCTTTGGTAGCCCTGGTGGCAGTGGTGGTGGCATGAGCAGGGGACGAGGA	11638725	11638785	11638675	11638727	1	JH651598.1	ENSODEG00000016445.1	11608995	11642288	SUPT5H	8821	2169	161259	No_or_no_constitutive_exon
CGGCAGCGGCGGCGGCGGCCCGCGGGGGACCGGCGGCCAGGGAAAGCCAGAT	11710325	11710754	11710804	11710752	-1	JH651598.1	ENSODEG00000016927.1	11710325	11711207	EID2	8821	2169	161259	No_or_no_constitutive_exon
TATGGCATGCAGAGGCAGCTGCTGCCCAGCATGTCCGGGCTCGGGGGCAGCG	4109203	4109463	4109513	4109461	-1	JH651600.1	ENSODEG00000005115.1	4107134	4109835	FOXI1	8821	2169	161259	No_or_no_constitutive_exon
TTGCAGCTGTAGGAACACAATGAACGACCCACCTCCCTTGGCCTGGGGAGGC	613212	613301	613351	613299	-1	JH651591.1	ENSODEG00000007770.1	612059	667459	None	8821	2169	161259	Yes
CTCCGGAGCCCTGTGTGAAGGACGCCAGCTCTCCGGGGCTGGCGCAGGAGGA	612059	612374	612424	612372	-1	JH651591.1	ENSODEG00000007770.1	612059	667459	None	8821	2169	161259	Yes
CTGCAGCTAGCTGAGCTCTGTGTCTTCCTGCTTGCCCAACGGGAGTCTAGGT	857666	857836	857886	857834	-1	JH651591.1	ENSODEG00000008132.1	808951	913063	EP400	8821	2169	161259	Yes
CACATTTTAAAGTATGAAATTCAGTAGCTGGGCAACCAGGAGCCTGGGAGGG	928750	928771	928821	928769	-1	JH651591.1	ENSODEG00000008248.1	928750	936496	PUS1	8821	2169	161259	No_or_no_constitutive_exon
TGTGCCAAGCCCCCGCCTGATAGCCTGCTCTGTAGTGGGTGAGCATCAAGGG	945430	945447	945497	945445	-1	JH651591.1	ENSODEG00000008683.1	941082	956592	ULK1	8821	2169	161259	No_or_no_constitutive_exon
TCAGTTCCCAGGTCAGGGCAGCAGGAAGTGTGGTCCCTCTCGGGAGGCAGGC	945906	945934	945984	945932	-1	JH651591.1	ENSODEG00000008683.1	941082	956592	ULK1	8821	2169	161259	No_or_no_constitutive_exon
GAGTAAGCTTTGGAGTCCAGGGCTGCTCTCCATGTGAGGGAGGGGTGTAGGC	942476	942681	942731	942679	-1	JH651591.1	ENSODEG00000008683.1	941082	956592	ULK1	8821	2169	161259	No_or_no_constitutive_exon
CTGGCCATTACTCTGTGACTAGCGACCACACCCCACTCCCCAGGGTCAAGCC	1543773	1543883	1543723	1543775	1	JH651591.1	ENSODEG00000009979.1	1527108	1572200	RIMBP2	8821	2169	161259	No_or_no_constitutive_exon
CGCCAGGCCCCCAGAGCTCGGCCTCAGGGTTGGGGTGCAGGGCAGGACAGCA	5415479	5415883	5415429	5415481	1	JH651591.1	ENSODEG00000009536.1	5360334	5446245	NCOR2	8821	2169	161259	No_or_no_constitutive_exon
GGCTGTGGGCTGCCCTGGCTGGGACTGTGACCCCCTCTGCCCACAGGGAGTG	5428088	5428187	5428038	5428090	1	JH651591.1	ENSODEG00000009536.1	5360334	5446245	NCOR2	8821	2169	161259	No_or_no_constitutive_exon
CCCACTGCCATGTCCTCATCGGAGCGAGAGCGCGACCGGGAGCGGGACAGGG	5436945	5437026	5436895	5436947	1	JH651591.1	ENSODEG00000009536.1	5360334	5446245	NCOR2	8821	2169	161259	No_or_no_constitutive_exon
GGCCAGGAGAGGGCCAAAGCGTAACCCCCTCGTCCCCTTTGATCGGGCAGGT	5701396	5701602	5701652	5701600	-1	JH651591.1	ENSODEG00000009996.1	5619333	5720517	DNAH10	8821	2169	161259	No_or_no_constitutive_exon
TGACCAGGGGCTGACGCTTCTCCTGCAGACATCCGTCTCTGGGGAGGAAGCG	5697114	5697265	5697315	5697263	-1	JH651591.1	ENSODEG00000009996.1	5619333	5720517	DNAH10	8821	2169	161259	No_or_no_constitutive_exon
CTGAAGGAGCCCTCTGTGTGCTTGGGGATGCTGCAAGGAGGGCCAGGGAGAC	5638245	5638281	5638331	5638279	-1	JH651591.1	ENSODEG00000009996.1	5619333	5720517	DNAH10	8821	2169	161259	No_or_no_constitutive_exon
GCAGAGATGTGTCCAGGCCCCACAGCCTGGTCTGAAGCCTGGTGGGTGAGAC	5637329	5637363	5637413	5637361	-1	JH651591.1	ENSODEG00000009996.1	5619333	5720517	DNAH10	8821	2169	161259	No_or_no_constitutive_exon
TGGGGTGGAAGACAAGGGCCCCGTGGCAGTAACCGTGGCGAGTCAGGGAGGT	5641355	5641613	5641663	5641611	-1	JH651591.1	ENSODEG00000009996.1	5619333	5720517	DNAH10	8821	2169	161259	No_or_no_constitutive_exon
TGAAGCCTGGCACTGAGGCCCTGGAGCCCAGCACGGGGGCTGAGGCTGAGGG	6305639	6305772	6305589	6305641	1	JH651591.1	ENSODEG00000010778.1	6305171	6318155	ABCB9	8821	2169	161259	No_or_no_constitutive_exon
AGGCAGACGAGCTGGGGACACTCGGGACTTCCCGGGGCAGGTGGGCAGAGGC	6317860	6318155	6317810	6317862	1	JH651591.1	ENSODEG00000010778.1	6305171	6318155	ABCB9	8821	2169	161259	No_or_no_constitutive_exon
CTCCCCTGCTCATGGCTGGAGCCTTCACCCTGCCGTCTCTGGGAAGCAAGCT	7046896	7047042	7047092	7047040	-1	JH651591.1	ENSODEG00000010435.1	7035048	7055268	BCL7A	8821	2169	161259	No_or_no_constitutive_exon
GAGGAGGAGGAAGAGGAGGAGGAGAAGGAGTCGGCGGACGGGTTGGAGAGGA	7431032	7431378	7430982	7431034	1	JH651591.1	ENSODEG00000010446.1	7372025	7437372	None	8821	2169	161259	No_or_no_constitutive_exon
CAGATGGCACTGTGTCATGCCTGCCACAGGGGCCATCAACAGCTGGGCAGGC	7635958	7635978	7635908	7635960	1	JH651591.1	ENSODEG00000015063.1	7613622	7643765	CAMKK2	8821	2169	161259	No_or_no_constitutive_exon
GTGGTTCCCCAGGCCTTGTCCCCAGCCCTCCACCCTGGGGGGACCCGGAGGA	7653942	7654044	7654094	7654042	-1	JH651591.1	ENSODEG00000011905.1	7647899	7659590	P2RX4	8821	2169	161259	No_or_no_constitutive_exon
CAACTGTCAACCTTGATAAATTGTGGACATGGTCAGGGAGCAGACACGAGTA	9082811	9082996	9083046	9082994	-1	JH651591.1	ENSODEG00000012368.1	9082811	9083258	None	8821	2169	161259	No_or_no_constitutive_exon
TCTAAAAAGCATTTTTTCTTCTTTTCCCACCACCTGCTACACTGGGATAGCC	9866644	9866758	9866594	9866646	1	JH651591.1	ENSODEG00000012557.1	9844869	9910543	PTPN11	8821	2169	161259	No_or_no_constitutive_exon
GTCTTTCTCCAGCTTTTCCCAGGTAAACAGGCTGCTCCAGGGACAGGAAGTG	10275564	10275576	10275514	10275566	1	JH651591.1	ENSODEG00000013221.1	10269219	10290878	OAS3	8821	2169	161259	No_or_no_constitutive_exon
TAGCTGAATGTTGTGTCCCCACGAGAGAATGATTTAGGGCCAGGAGGGAGGA	10377333	10377490	10377540	10377488	-1	JH651591.1	ENSODEG00000012525.1	10366586	10390379	RASAL1	8821	2169	161259	No_or_no_constitutive_exon
GTTCTACGTCCCCTACCGGCCCAAGGACTTTGACAGTGAACGGGGGTGAGTG	10414283	10414303	10414353	10414301	-1	JH651591.1	ENSODEG00000014863.1	10412086	10426070	DDX54	8821	2169	161259	No_or_no_constitutive_exon
TGGCTCCGCCCCTGTCCCGCCCTGGCCCCGCCTACCCGGCCTGGGCAGAGGC	10532707	10532967	10532657	10532709	1	JH651591.1	ENSODEG00000012900.1	10531962	10549988	PLBD2	8821	2169	161259	Yes
GCAGGGACCCCTGCATCGAAATCGCCTCTCTCTGAAGTTTGGGGGCTCAGTG	10574885	10574912	10574835	10574887	1	JH651591.1	ENSODEG00000013902.1	10571336	10578108	SDSL	8821	2169	161259	No_or_no_constitutive_exon
GAAGAGGAGGCCTCCGCCGTGCCAGCCCAGCAGGAGACAGAATGCGGGAGGA	10934083	10934144	10934194	10934142	-1	JH651591.1	ENSODEG00000012977.1	10846000	10940143	RBM19	8821	2169	161259	No_or_no_constitutive_exon
GGCCATCTCTGAACCTCCTCAGAGTGAGTTAACCATGCAAAGGGCTCGAGGT	10912716	10912736	10912786	10912734	-1	JH651591.1	ENSODEG00000012977.1	10846000	10940143	RBM19	8821	2169	161259	No_or_no_constitutive_exon
AGTTCTTGGGACCAAGATGGCCACTACCAAGTGTGTGCTGTGTGTGGGAGGG	2957704	2958423	2958473	2958421	-1	JH651605.1	ENSODEG00000013727.1	2957252	2958457	None	8821	2169	161259	No_or_no_constitutive_exon
CTGTGACAAAACAGATTAGCTGGGTGGCAAGCACATGGTGTTTGGGGAAGAC	2957252	2957656	2957706	2957654	-1	JH651605.1	ENSODEG00000013727.1	2957252	2958457	None	8821	2169	161259	No_or_no_constitutive_exon
ATGTTTTAAATTTTTTACATATTGATTCTTTCATCTTTTTTGGGGCACAGGT	3848649	3848739	3848789	3848737	-1	JH651605.1	ENSODEG00000012251.1	3765368	3857573	HACE1	8821	2169	161259	Yes
AGGGAGCGCCGAGCGCGTCTGCGCCGCTCAGCCCCGCCGGGGACGCGGAGAT	5219996	5220075	5219946	5219998	1	JH651605.1	ENSODEG00000012678.1	5219241	5239376	PRDM1	8821	2169	161259	No_or_no_constitutive_exon
CAAAGATCGGTCAACTTTTTTTTCTGAATGGGCTGACACTTGGGGGTCAGAA	7363208	7363424	7363158	7363210	1	JH651605.1	ENSODEG00000013551.1	7363000	7363424	None	8821	2169	161259	No_or_no_constitutive_exon
CCTGGGTGCCACAAGCCATGCTGGCCCCACCCTCGGGGTGTGCTGAGAAGGC	9481261	9481283	9481333	9481281	-1	JH651605.1	ENSODEG00000013180.1	9400090	9497910	METTL24	8821	2169	161259	No_or_no_constitutive_exon
GTAGTGGCCTTCAAGGCCATGGGCACAGCACAGGCTGGGCTGGGGCTGAGGC	9793115	9793394	9793444	9793392	-1	JH651605.1	ENSODEG00000014327.1	9792066	9793770	None	8821	2169	161259	No_or_no_constitutive_exon
CAATTTCTAGCTGAAATAATTTTCTGTATCTTTGATTGGTAGGTGGGAAGTC	10623761	10623905	10623711	10623763	1	JH651605.1	ENSODEG00000013600.1	10620989	10624681	None	8821	2169	161259	No_or_no_constitutive_exon
GGCGGCGGCGGGCACGGAGCGGAGGCGGACGCGGACGAGCCGGGGGAGAGCA	2867479	2867753	2867429	2867481	1	JH651594.1	ENSODEG00000006534.1	2867180	2988525	FBXW8	8821	2169	161259	No_or_no_constitutive_exon
GACTGCCGTGACCTGTGGTGCTGACGGGCTGTGTTCTTCCACACAGGGAGTG	3930148	3930245	3930098	3930150	1	JH651594.1	ENSODEG00000007114.1	3928079	3934185	None	8821	2169	161259	No_or_no_constitutive_exon
GTGAATCCTGGCTCAGATGAGCCGCAGAGCTTGATCACCCAGGGGACGAGCA	5389575	5389640	5389525	5389577	1	JH651594.1	ENSODEG00000005468.1	5229682	5417670	CCDC60	8821	2169	161259	No_or_no_constitutive_exon
TTCACTCTGTCACTTTCCAACAATCATCCTGTCTTGCCTGTGAGGGTCAGTG	6021587	6021889	6021939	6021887	-1	JH651594.1	ENSODEG00000005719.1	6011915	6080649	GCN1	8821	2169	161259	No_or_no_constitutive_exon
GGGTGGGGCTGGGTCACCAGTGCTGGGTCCTGAGTTTGTGTGTGGGGCAGGG	6641810	6641962	6641760	6641812	1	JH651594.1	ENSODEG00000008710.1	6626884	6643329	ACADS	8821	2169	161259	Yes
CCCAGAAGAAACTGAAGAAACAAAAATTTATGGCATGGGAATAAATTAAGCA	7136292	7136337	7136387	7136335	-1	JH651594.1	ENSODEG00000009630.1	7136292	7136898	None	8821	2169	161259	No_or_no_constitutive_exon
TGTGTGTGTGGCGTGGGCTCTAAACCTGGAATTTCTGTATTTGGGGACAGAT	7228814	7229018	7229068	7229016	-1	JH651594.1	ENSODEG00000006437.1	7199692	7270304	None	8821	2169	161259	No_or_no_constitutive_exon
CGATAGTGGTGATGACTTATTGCAGATGGTGGTAAAGGTTAGCAAGGGAGAG	7569210	7569241	7569291	7569239	-1	JH651594.1	ENSODEG00000006451.1	7566648	7581299	DAO	8821	2169	161259	No_or_no_constitutive_exon
TCACTCCAGCTGACATGCTTGTTCCCTAACCTCTGGCTTGGATTGGGAAGGG	8228514	8228715	8228765	8228713	-1	JH651594.1	ENSODEG00000007251.1	8220668	8274411	None	8821	2169	161259	No_or_no_constitutive_exon
TCTGTGTGTGTCATACTAACTTGTTTCCCCTGTGTTTTGTGGGGGGACAGGT	8784453	8784877	8784927	8784875	-1	JH651594.1	ENSODEG00000009664.1	8784453	8808759	KCTD10	8821	2169	161259	No_or_no_constitutive_exon
AGGACACCCACCACCACCCCCACCACCACCATCTTGTGAGTAAGGGGCAGCA	9427651	9427845	9427601	9427653	1	JH651594.1	ENSODEG00000008612.1	9422766	9432251	MMP11	8821	2169	161259	No_or_no_constitutive_exon
GTCGGGGCTACAGCCCCTGATGGGGTACGAGGCATGAGGGAGGGTTACAGTG	9475952	9475978	9476028	9475976	-1	JH651594.1	ENSODEG00000007454.1	9474249	9476134	DERL3	8821	2169	161259	No_or_no_constitutive_exon
CAGCTCATCTACCATCTCACCCCCCACTCCAAGCGGCAGCGAGGGCCCAGCC	9850548	9850575	9850498	9850550	1	JH651594.1	ENSODEG00000007792.1	9846640	9852685	LRRC75B	8821	2169	161259	No_or_no_constitutive_exon
TTGGGGCTGGTGAGTGGAGGCAGTGCCCAAGGGTCCCGTGGGGATGCCAGCC	10065079	10065173	10065223	10065171	-1	JH651594.1	ENSODEG00000009102.1	10064991	10074600	ADORA2A	8821	2169	161259	No_or_no_constitutive_exon
GTGGTTGCAACCTGGATTCAGCCCGGTTCCGATACCTGATGGGGGGAAAGGC	10114787	10115256	10114737	10114789	1	JH651594.1	ENSODEG00000007297.1	10114256	10115256	None	8821	2169	161259	No_or_no_constitutive_exon
TCTGTTAACCCTTTACAATAGTTACAGTGGAAGTTGTCTGGGTCAAACAGGT	11325043	11325067	11324993	11325045	1	JH651594.1	ENSODEG00000008516.1	11324272	11325242	None	8821	2169	161259	No_or_no_constitutive_exon
TGTCAGAACTGGGGGTGGCTATGAGAGAGGAAAAGTGCTGGGAGGTGAAGCC	39029	39049	38979	39031	1	JH651618.1	ENSODEG00000001209.1	34505	45510	TBX22	8821	2169	161259	No_or_no_constitutive_exon
TGAGGATCCTATAGGTTAATGGGTTTAATGGAAAGGGCAGCGGGGAGGAGGA	255348	255503	255298	255350	1	JH651618.1	ENSODEG00000003179.1	254851	256313	None	8821	2169	161259	No_or_no_constitutive_exon
TTGTGGTGGCCAGCAGCAGCTACAACATGGTCATCCGGGAGGACAGCCAGAC	255918	256230	255868	255920	1	JH651618.1	ENSODEG00000003179.1	254851	256313	None	8821	2169	161259	No_or_no_constitutive_exon
AAAAGTTTGTGGTAGAGAAAATACTGGACTGACGTATACTGAATGGGAAGGT	2876414	2876590	2876640	2876588	-1	JH651618.1	ENSODEG00000003430.1	2876172	2876722	None	8821	2169	161259	No_or_no_constitutive_exon
GAGGGATCAGGGGCCCAGGAAGCCTAAGGAGATGGCTCCAGCGCGGGAAGGG	7635638	7635826	7635876	7635824	-1	JH651618.1	ENSODEG00000000810.1	7635287	7636053	None	8821	2169	161259	No_or_no_constitutive_exon
AGGAAGGGGAGGAGGTTGAGGTGCTCCACCACCACCAAGTGGGTAGGGAGCA	9680597	9680780	9680830	9680778	-1	JH651618.1	ENSODEG00000000827.1	9680474	9681171	None	8821	2169	161259	No_or_no_constitutive_exon
CTAGGAAATAGAAATGTGGTGAGAGCAGGAATGGCAGTGCGGGTCATGAGGC	1115690	1115775	1115640	1115692	1	JH651612.1	ENSODEG00000005594.1	1114698	1116346	None	8821	2169	161259	No_or_no_constitutive_exon
ACTGTGCAAAAAGGAATGCCTCACTAATGTTACCATGGCAAAACGGGAAGAG	1897544	1897839	1897889	1897837	-1	JH651612.1	ENSODEG00000005052.1	1897544	1898027	None	8821	2169	161259	No_or_no_constitutive_exon
TCACGGGCGGCGGGAGCGGCGGCAGCTGCTGGGGCGGGGGCAGCGCGGAGCG	5025907	5025973	5025857	5025909	1	JH651614.1	ENSODEG00000002253.1	5025667	5119838	CAAP1	8821	2169	161259	No_or_no_constitutive_exon
TGCGCCATGCGGGACGAGGTCAAGGGCGCGCTCGGTGACGGCGGGGGCAGCG	10617172	10617293	10617122	10617174	1	JH651614.1	ENSODEG00000003617.1	10616136	10620032	CDKN2B	8821	2169	161259	No_or_no_constitutive_exon
CTGTGTCTGAACGGGCATGTCTGTGCGTTTCTTGGTAACCTCGGGAGCAGAC	923502	923519	923452	923504	1	JH651610.1	ENSODEG00000003417.1	881113	969513	TLE1	8821	2169	161259	No_or_no_constitutive_exon
CAAGAAGGAGTTTGACAAGTACAACCCCCCCGGCACTGCATTGTGGGGAGGA	4888701	4888792	4888842	4888790	-1	JH651610.1	ENSODEG00000003423.1	4888701	4888967	None	8821	2169	161259	No_or_no_constitutive_exon
CGGGGGCAGAGGGATGGGGGGATGCAAAGATCAAGACGGGGTACAAGTAGGA	8021883	8022360	8021833	8021885	1	JH651610.1	ENSODEG00000003169.1	8021112	8022360	None	8821	2169	161259	No_or_no_constitutive_exon
TATTGCTATTGTCACTAAAATACCTAACTTACCTTTCTTGTGCTGGGAAGGT	8187783	8187882	8187932	8187880	-1	JH651610.1	ENSODEG00000003195.1	8181218	8231040	OSTF1	8821	2169	161259	No_or_no_constitutive_exon
ACGGCAGCAGTCAGCTCCCAGGGTTATGGCTCCACTGGTGGCTAGGGCAGTA	1489078	1489554	1489604	1489552	-1	JH651609.1	ENSODEG00000004804.1	1488249	1489803	None	8821	2169	161259	No_or_no_constitutive_exon
GGACCGGGAGGAGGTCCAGGAGGCTCCTATATGGGGGGTTAACTACGGAGAT	1488249	1488422	1488472	1488420	-1	JH651609.1	ENSODEG00000004804.1	1488249	1489803	None	8821	2169	161259	No_or_no_constitutive_exon
ACCCATCGCAGAGAAGCTGACAGGTACAGAGAGGCCTGGCGGGGAGGAAGGT	346639	346669	346719	346667	-1	JH651607.1	ENSODEG00000014831.1	333322	347477	None	8821	2169	161259	No_or_no_constitutive_exon
TCGAGCCGCTCGTCGTCCGGGAGTCGCAGGCGGCCCGGGAGAAGGACCAGGT	851872	852219	851822	851874	1	JH651607.1	ENSODEG00000014609.1	851681	853620	RSRP1	8821	2169	161259	No_or_no_constitutive_exon
AGGGTGCTCCTCCCAGTCCAAGGCCTCCTTTGCATGTCTAGGGGCCGGAGCA	2536959	2537066	2536909	2536961	1	JH651607.1	ENSODEG00000013894.1	2498659	2547505	ASAP3	8821	2169	161259	No_or_no_constitutive_exon
AGAGATGTTAATTAAGCAATGTATGCAAAATCCCATAGCCTGTGGGGTAGGA	2545344	2545371	2545294	2545346	1	JH651607.1	ENSODEG00000013894.1	2498659	2547505	ASAP3	8821	2169	161259	No_or_no_constitutive_exon
GTCATCATTAACCAACTTTTCCCTCTTCCTGGTGGTGGGGAGTTTAGGAGAA	2996069	2996372	2996019	2996071	1	JH651607.1	ENSODEG00000014173.1	2993451	2996372	None	8821	2169	161259	No_or_no_constitutive_exon
GAGACCTTGAATACCTGTAGACCCTTCCCTAAAATACAGGGGTGAAAAAGAC	3852820	3852858	3852770	3852822	1	JH651607.1	ENSODEG00000014468.1	3844297	3852858	None	8821	2169	161259	No_or_no_constitutive_exon
CCTGACCGCAGCGACGAGTTTGGCTGCAGTGAGCAGGGAGCTAGGGGCAGAT	3964639	3964658	3964589	3964641	1	JH651607.1	ENSODEG00000015394.1	3919048	4017927	HSPG2	8821	2169	161259	No_or_no_constitutive_exon
CAGGTGAGAGAGCCAGAGGACTGTGTGCAGGGCTGTACTTGGGAGTCAAGGG	3969087	3969177	3969037	3969089	1	JH651607.1	ENSODEG00000015394.1	3919048	4017927	HSPG2	8821	2169	161259	Yes
AGCCTGCCAGCTCGGCACCAGGTACTCATGCCTGAAACAATGGGTTGGAGGC	3993158	3993181	3993108	3993160	1	JH651607.1	ENSODEG00000015394.1	3919048	4017927	HSPG2	8821	2169	161259	No_or_no_constitutive_exon
TTAGTGTTAACTGTGACTGTACCTAGGACCTGGGGCTTTCTGGGGCTGAGGA	3998222	3998255	3998172	3998224	1	JH651607.1	ENSODEG00000015394.1	3919048	4017927	HSPG2	8821	2169	161259	No_or_no_constitutive_exon
CCAGCACCCCTGAATTAATCCCTACTGTCACAAAAAAAGGGAAAAAAAAGTT	4970460	4970489	4970410	4970462	1	JH651607.1	ENSODEG00000015109.1	4955117	4991134	None	8821	2169	161259	No_or_no_constitutive_exon
TCACTGATAGGCAGATCCCGTCACTCTCGCTTTCTCCTCCGTGCGGGCAGTT	5051975	5052207	5051925	5051977	1	JH651607.1	ENSODEG00000015337.1	5021491	5062677	KIF17	8821	2169	161259	No_or_no_constitutive_exon
ATCCAATCCCTTCTCTTTGTCCTCCAAGGTGTTACGCATCGGATGGGCAGCT	5353850	5353966	5354016	5353964	-1	JH651607.1	ENSODEG00000015550.1	5348593	5385492	VWA5B1	8821	2169	161259	No_or_no_constitutive_exon
TCGATACCATTGTATCCTTCTGTGGGTGCAGGACAGGTGGGGCAGGGTAGGC	6325709	6325738	6325788	6325736	-1	JH651607.1	ENSODEG00000016274.1	6324446	6330905	PQLC2	8821	2169	161259	No_or_no_constitutive_exon
TGAGGTCATCTTGGGGTACAAGCCTGACTGCTGACCTCTTGGGATTGCAGGA	6540604	6540733	6540554	6540606	1	JH651607.1	ENSODEG00000015673.1	6444967	6579275	UBR4	8821	2169	161259	No_or_no_constitutive_exon
GCTCCTTTGCTGTCAGCGAAGTGGGTCAGTGCTTGTTGCCACCTGGGGAGCT	7995649	7995692	7995599	7995651	1	JH651607.1	ENSODEG00000016185.1	7971402	7998784	None	8821	2169	161259	No_or_no_constitutive_exon
GGGCGGATCCTCATCGGGGGCAACCTGCCTGGGTAAGAGGGCACAGGGAGGG	8078203	8078233	8078283	8078231	-1	JH651607.1	ENSODEG00000015759.1	8070250	8098266	PADI3	8821	2169	161259	No_or_no_constitutive_exon
TCTTAGCTAAATGCCTTTTCCTCCCTTTGGGCCAGGTCAAAGGGCCGCAGGG	8076234	8076364	8076414	8076362	-1	JH651607.1	ENSODEG00000015759.1	8070250	8098266	PADI3	8821	2169	161259	No_or_no_constitutive_exon
TGGTCTGGAAGGAGAGCGCAGGTACCTGACCAGGCACTGCGGGAGGGAAGAT	8199555	8199647	8199505	8199557	1	JH651607.1	ENSODEG00000015902.1	8198700	8241712	PADI2	8821	2169	161259	No_or_no_constitutive_exon
AGCAGGCTCAGGAGTCCGGGGAGGGTGCTCACAGTCCTGGGTGGGGACAGCT	8356289	8356483	8356533	8356481	-1	JH651607.1	ENSODEG00000016434.1	8334151	8374583	CROCC	8821	2169	161259	No_or_no_constitutive_exon
CGCAGCCCCTGCCCCTCACTCACTGTCTGCTCCTGCCTGCGGGCATGCAGGG	8681707	8681861	8681657	8681709	1	JH651607.1	ENSODEG00000016363.1	8664381	8695974	None	8821	2169	161259	No_or_no_constitutive_exon
GATCCACACGGGTGGGTGAGCGGGCCTCAACACCTGAGGGCTGGGGGGAGCC	8840581	8840747	8840531	8840583	1	JH651607.1	ENSODEG00000016152.1	8836272	8842110	None	8821	2169	161259	No_or_no_constitutive_exon
AAATTGCAATTGCACTGGAAAGGTTAACTTGTTTTTCCTTGGGGATTTAGAT	8869349	8869550	8869600	8869548	-1	JH651607.1	ENSODEG00000016644.1	8844698	8951739	SPEN	8821	2169	161259	Yes
GTGCCTTCAGCTCAGCAGTCATCCCAGGCTGTGACCCAGGATATGGGCAGAG	8863631	8863720	8863770	8863718	-1	JH651607.1	ENSODEG00000016644.1	8844698	8951739	SPEN	8821	2169	161259	Yes
TGCACATCTCAAAAGCACAGGCCCTGCTGCTGGTTCTGGGGATGGAGCAGGG	8850073	8850531	8850581	8850529	-1	JH651607.1	ENSODEG00000016644.1	8844698	8951739	SPEN	8821	2169	161259	Yes
TGCCCTGAAAGGCCCCGTGAAAGGTTCGGTGGCCACGCTGAAAGGGTTAGTG	8848635	8848776	8848826	8848774	-1	JH651607.1	ENSODEG00000016644.1	8844698	8951739	SPEN	8821	2169	161259	Yes
AGGCTTGGGCTGGTGACACGCGGCCAGCCTGATGGCCGTGGGTTGGGGAGGA	9202746	9202955	9202696	9202748	1	JH651607.1	ENSODEG00000016792.1	9202425	9212326	AGMAT	8821	2169	161259	No_or_no_constitutive_exon
AGAGAACAGCGCTGGCCTCAAGTACAAGGCTGGCCGGGTGAGTGACCAAGTG	9663352	9663381	9663431	9663379	-1	JH651607.1	ENSODEG00000016473.1	9661937	9674118	None	8821	2169	161259	No_or_no_constitutive_exon
ACAGGGGTGCGATTACCAGTGAAAGCCTGTCCTCATACCAGTGTGGGCAGGT	989345	989374	989424	989372	-1	JH651604.1	ENSODEG00000006981.1	938309	1277524	DNER	8821	2169	161259	No_or_no_constitutive_exon
GAAATGAAGGGGGTCTAACAAGGGTATAGAAAAGAGGGTCACCAAAGCAGAT	1784484	1784650	1784434	1784486	1	JH651604.1	ENSODEG00000010013.1	1740102	1817875	None	8821	2169	161259	No_or_no_constitutive_exon
GTGTTGTCTCTGTGAACAAAAGAGTAGCAGAACCCAGGGTCAAAGCCAAGAT	2543690	2543785	2543640	2543692	1	JH651604.1	ENSODEG00000008401.1	2460716	2547648	ARMC9	8821	2169	161259	No_or_no_constitutive_exon
TCCTAATTTTATTTTATGTCTTGATTTTTGTGGTGGGTGGGACCGAGCAGCG	2799675	2799764	2799625	2799677	1	JH651604.1	ENSODEG00000006886.1	2791187	2811470	COPS7B	8821	2169	161259	No_or_no_constitutive_exon
GGGCTCTTCCTGCGGTACCTTTCACCTTTCTCTTCCTTTCTGTGGGGCAGCA	4045506	4045584	4045456	4045508	1	JH651604.1	ENSODEG00000008121.1	4020459	4053356	SAG	8821	2169	161259	No_or_no_constitutive_exon
CTGAGTCTGACTGTAGTCAAAAGCTGGGTTTGTTTCCCTCTTGGGAGCAGCA	4155701	4155821	4155651	4155703	1	JH651604.1	ENSODEG00000008384.1	4060903	4160078	DGKD	8821	2169	161259	Yes
CACTTTCCAGACAACCATGTGCTCCATCTTGGTGAGCGGATCGAGGGGAGCC	4764559	4764579	4764509	4764561	1	JH651604.1	ENSODEG00000008630.1	4718896	4765955	MROH2A	8821	2169	161259	No_or_no_constitutive_exon
ATGTCACCGGGGCGGCCCCTGACGTCACGTGTGCCAGGGTAGAGGGGGAGTA	7558399	7559044	7559094	7559042	-1	JH651604.1	ENSODEG00000008236.1	7511610	7559897	COL6A3	8821	2169	161259	Yes
CGCAGCAGCTGATTCAGCCCCTGACCACTTACGTTAGTGGAGGGGTGGAGGA	7555748	7555770	7555820	7555768	-1	JH651604.1	ENSODEG00000008236.1	7511610	7559897	COL6A3	8821	2169	161259	Yes
GCCCCATGGTATGGCGCTCATGGTCACGGATGCCCTGTGCTGAGGGCTAGGG	7536663	7536748	7536798	7536746	-1	JH651604.1	ENSODEG00000008236.1	7511610	7559897	COL6A3	8821	2169	161259	Yes
CATGGGCTGGCTTTGTACTCAGGAAAGGGAGACCGTTCCCTAGGGGTGAGGC	7525842	7526364	7526414	7526362	-1	JH651604.1	ENSODEG00000008236.1	7511610	7559897	COL6A3	8821	2169	161259	No_or_no_constitutive_exon
ACAGGCTCCCCTAGAAGAGGGATGGGGCCTGGGCTCCCGCGGGCCTGGAGTG	7688415	7688649	7688365	7688417	1	JH651604.1	ENSODEG00000009468.1	7665707	7696224	MLPH	8821	2169	161259	No_or_no_constitutive_exon
GTAGAAAAATGTTTGGAATCTTACCTATTCCTGTTATTTTTTAAAGGGAGTT	7880248	7880418	7880198	7880250	1	JH651604.1	ENSODEG00000011354.1	7870499	7897249	RBM44	8821	2169	161259	No_or_no_constitutive_exon
GTGTGCAAGAAAAGGGCGCTGGCGTGGGGGGGGAACTCCTAAAGGGCAAGCC	10121662	10121709	10121612	10121664	1	JH651604.1	ENSODEG00000009052.1	10094970	10141639	SNED1	8821	2169	161259	No_or_no_constitutive_exon
GGAACAAAGGGAAAGGTGGTAATGACCTGTCATGTGTCCTCTGGGAGCAGGT	10592879	10592990	10593040	10592988	-1	JH651604.1	ENSODEG00000010346.1	10592879	10602155	DTYMK	8821	2169	161259	No_or_no_constitutive_exon
ACCGGCGCGCGGGGCCCGCGTCCCGGGGGCGGGGAGGACGCCCAGGGGAGCG	388522	388551	388472	388524	1	JH651608.1	ENSODEG00000009515.1	388399	405545	COMMD2	8821	2169	161259	No_or_no_constitutive_exon
CTTTATTTAAAATTTTAATGGTATTTATTCTTTCATTTTTTGGGATACAGGT	1019821	1020032	1020082	1020030	-1	JH651608.1	ENSODEG00000009955.1	964494	1033610	None	8821	2169	161259	No_or_no_constitutive_exon
CTTGCAGTATATCAATCAGAGGAAGAAGTTTAGAACATGCTGAGTGGGAGTG	1095382	1095588	1095638	1095586	-1	JH651608.1	ENSODEG00000010432.1	1095382	1096357	None	8821	2169	161259	No_or_no_constitutive_exon
AATCCTCTTCTGAGTAAGAGATTTGTCTACTACGATTGGCAAGGGTACAGGA	1999311	1999448	1999261	1999313	1	JH651608.1	ENSODEG00000010974.1	1999048	2000431	None	8821	2169	161259	No_or_no_constitutive_exon
CTCTTTTCTCACCTCCTTCCCTCTTTCTATGCCTGGTGGGAGCTGGACAGCT	2282500	2282515	2282565	2282513	-1	JH651608.1	ENSODEG00000010040.1	2280712	2296135	CERS5	8821	2169	161259	No_or_no_constitutive_exon
TTCTTCTTTCCTGCTGTCCTGCCTGTGTCCCTGTGTTTGTGTGGGGACAGTG	2282327	2282394	2282444	2282392	-1	JH651608.1	ENSODEG00000010040.1	2280712	2296135	CERS5	8821	2169	161259	No_or_no_constitutive_exon
AAGAAACCTGCAAAACTAGGATGGTACTGGGGACCATCACACGCTGGGAGGC	3256476	3256905	3256426	3256478	1	JH651608.1	ENSODEG00000011859.1	3255397	3256905	None	8821	2169	161259	No_or_no_constitutive_exon
AGTTCTTCATCACCTGCTGAAGTGCGACTGGCTGGATGGGAAGCACGTAGTG	4008557	4008673	4008723	4008671	-1	JH651608.1	ENSODEG00000012110.1	4008557	4009089	None	8821	2169	161259	No_or_no_constitutive_exon
GGAGGCTGCCTCCTGAAAGTCCTCACTGTCTCTTACCTCTGGCTGGGCAGGT	4647758	4647967	4648017	4647965	-1	JH651608.1	ENSODEG00000012370.1	4638174	4650347	None	8821	2169	161259	No_or_no_constitutive_exon
TTTGGTGGTAGGAGTTGGGCTGTGGGGTCTTCGAGTCAGGCCTGGGGGAGGC	4984836	4985278	4985328	4985276	-1	JH651608.1	ENSODEG00000011925.1	4974962	4985406	KRT77	8821	2169	161259	No_or_no_constitutive_exon
AGCTGCTGGCTGAGAAAATGGCGTTGATGGTGGGTGGGGGGACACTGGAGAT	5112867	5113467	5113517	5113465	-1	JH651608.1	ENSODEG00000013770.1	5112175	5113563	None	8821	2169	161259	No_or_no_constitutive_exon
CTCCACCATCCTCCGGGGCGACATAGCGTCCGCGGGCCTGGCCGCGGGAGTG	5187508	5187726	5187458	5187510	1	JH651608.1	ENSODEG00000012306.1	5187250	5190858	None	8821	2169	161259	No_or_no_constitutive_exon
GCCTTGACTTGGCCTGAGGCCGTGGCTGTGCTGGGGTGGTGGGTGGTAAGGG	5611870	5611911	5611961	5611909	-1	JH651608.1	ENSODEG00000012591.1	5606314	5617888	AAAS	8821	2169	161259	No_or_no_constitutive_exon
ACACTGAGCCCTCCTAATCTTTTCTCCTGGCTTATAGGCTTGGGGGAGAGGC	5607138	5607193	5607243	5607191	-1	JH651608.1	ENSODEG00000012591.1	5606314	5617888	AAAS	8821	2169	161259	No_or_no_constitutive_exon
GCCCTGTGAGCAGGCTCTCACACTCTCCCGGGCAGGCGGGGCTGAGGTAGGG	5868930	5869086	5869136	5869084	-1	JH651608.1	ENSODEG00000013431.1	5868930	5869305	None	8821	2169	161259	No_or_no_constitutive_exon
AAGGCCCTGATGGTCCCATCAAATAAGTCCTCTTCCTTTCTGGGCAACAGGT	5880216	5880414	5880464	5880412	-1	JH651608.1	ENSODEG00000014081.1	5873181	5973268	ATF7	8821	2169	161259	No_or_no_constitutive_exon
GGCTCCGGGTCGGTGGCCCCAGGACAGGGAAGAGCGGGCGCTATGGGGAGCC	6807570	6807792	6807842	6807790	-1	JH651608.1	ENSODEG00000014190.1	6783292	6808235	ITGA5	8821	2169	161259	No_or_no_constitutive_exon
CTCCTGTCTTCTGGCCTCCCACTGCCTCCGCTCTGAGGGCACGAAGATAGTT	7002946	7003126	7002896	7002948	1	JH651608.1	ENSODEG00000013509.1	6975699	7003985	PDE1B	8821	2169	161259	No_or_no_constitutive_exon
CTTCTCCAGGAGTCCCTAACACATTCCCCATCCCTCTACCTGGGAAGCAGCA	8002047	8002167	8001997	8002049	1	JH651608.1	ENSODEG00000015235.1	7997673	8002716	RIC8A	8821	2169	161259	No_or_no_constitutive_exon
GTGCCCCACATGTATCCTCACTCCATGGGGTCCTTCTTTCTGCAGGGCAGAA	8071884	8071952	8071834	8071886	1	JH651608.1	ENSODEG00000015256.1	8068044	8071952	PGGHG	8821	2169	161259	No_or_no_constitutive_exon
TGAGGGTGAGGCCCACCATGGACACAGAGACCTATTCTGGAAGGGACAAGAC	8236877	8236919	8236827	8236879	1	JH651608.1	ENSODEG00000014250.1	8206903	8236919	PTDSS2	8821	2169	161259	No_or_no_constitutive_exon
TGGCAGTGGGCCCCTCTTTTGATGCTGACCCGGAGGTGGGAACAACTGAGTT	8298072	8298176	8298226	8298174	-1	JH651608.1	ENSODEG00000014331.1	8295175	8298865	None	8821	2169	161259	No_or_no_constitutive_exon
CCTCTCTCAGGGCACTACAGCCCTTTGGGCCGAGCCCTGTGGGCTCGGAGTG	8338071	8338090	8338021	8338073	1	JH651608.1	ENSODEG00000014313.1	8316454	8339236	PHRF1	8821	2169	161259	No_or_no_constitutive_exon
TGACCCTTGTCCAGAATGTGGGTACTGCAGGCTGGGGCACCATCAGGGAGTG	8340506	8341047	8341097	8341045	-1	JH651608.1	ENSODEG00000014885.1	8340091	8342279	IRF7	8821	2169	161259	No_or_no_constitutive_exon
CGGGGCATCAACACACATATCAGATACAGCATTTTGGGGGGTGAGTGAAGAC	8346932	8346987	8347037	8346985	-1	JH651608.1	ENSODEG00000014852.1	8343482	8349932	CDHR5	8821	2169	161259	Yes
CAATGGCACTGGAGCATGAAAGAATCTTCTACGCAGAGGTGAGTTGGGAGGC	8346223	8346255	8346305	8346253	-1	JH651608.1	ENSODEG00000014852.1	8343482	8349932	CDHR5	8821	2169	161259	No_or_no_constitutive_exon
CTTGGGGATCGCCAGCTTGGCGGCTCTTCTACTGGGGCAAATGGGGAAAGGT	8345720	8346054	8346104	8346052	-1	JH651608.1	ENSODEG00000014852.1	8343482	8349932	CDHR5	8821	2169	161259	No_or_no_constitutive_exon
CGCCGCATCACTGCCCCACCTCCAGGCCTGATTCTGATTTGGGGGGACAGCG	8351219	8351312	8351362	8351310	-1	JH651608.1	ENSODEG00000014530.1	8351061	8351690	SCT	8821	2169	161259	No_or_no_constitutive_exon
TGAGGGCGACGGGGTCCGGGGTGGCGACGGGGTCCGGGGTGGCGGCGGAGTC	8534639	8534877	8534589	8534641	1	JH651608.1	ENSODEG00000015592.1	8533370	8535716	CRACR2B	8821	2169	161259	No_or_no_constitutive_exon
CAGGAGCCGGGGGCTGCTGGGACCCCACCCTGGGTATACAGGGAACCCAGCC	8794704	8794822	8794654	8794706	1	JH651608.1	ENSODEG00000015653.1	8776187	8797635	None	8821	2169	161259	Yes
GGAAACGAGATAGGCAGGCGGGGACAGACGGACGCTGCAGGGCCAGGAAGGC	8796514	8796660	8796464	8796516	1	JH651608.1	ENSODEG00000015653.1	8776187	8797635	None	8821	2169	161259	Yes
AGGCCCGGGGTTTCCCTGCCCAAGTGCAAGGGGCGGCCCCAACCTGGGAGGC	8778626	8778817	8778576	8778628	1	JH651608.1	ENSODEG00000015653.1	8776187	8797635	None	8821	2169	161259	No_or_no_constitutive_exon
GACTGATGACTCATGCAAAGTGTTCTCTTTTGTGTTTGGGATGTGAACAGCA	360538	360644	360488	360540	1	JH651611.1	ENSODEG00000005853.1	315249	487612	SPHKAP	8821	2169	161259	No_or_no_constitutive_exon
ATGGCCAATAGCATCACAGTGGTAAAAATACCGGATGCCTGGGACAGGAGGT	921982	922320	921932	921984	1	JH651611.1	ENSODEG00000005883.1	921842	922320	None	8821	2169	161259	No_or_no_constitutive_exon
GGCATTAAGGCAAGGGCTAAACCCTGTTTTCCTCCTCGGTCGCCGGGAAGCA	4722183	4722324	4722133	4722185	1	JH651611.1	ENSODEG00000005654.1	4676896	4722324	None	8821	2169	161259	No_or_no_constitutive_exon
TGAGTACAGGAGAAACAAGCTGGGGGTGGCGTCTTAGGGGAGGGCTGTAGGT	9435463	9435484	9435534	9435482	-1	JH651611.1	ENSODEG00000006046.1	9431398	9448289	STK11IP	8821	2169	161259	No_or_no_constitutive_exon
CACCACTCCGGAGGGCACCAGGGCTGCCGGCCAGGGAGGGACAGGGGTAGGG	9528023	9528639	9528689	9528637	-1	JH651611.1	ENSODEG00000008072.1	9504626	9529019	ASIC4	8821	2169	161259	No_or_no_constitutive_exon
GAGAAGCCTCATTGTGCCCAGGAAGATGCTGGGGCCGGTGGGGCCATGAGGT	9740213	9740231	9740281	9740229	-1	JH651611.1	ENSODEG00000006729.1	9739865	9746712	DNAJB2	8821	2169	161259	No_or_no_constitutive_exon
TGGTTTGTTTTATTTTTCTCCCTACCCTCTTCTTATTTTGGGCAAAACAGGG	10464260	10464352	10464402	10464350	-1	JH651611.1	ENSODEG00000007185.1	10461926	10493451	None	8821	2169	161259	No_or_no_constitutive_exon
ATCAGAATGGAAAAGACTCAAAACCGTCAACACTAAGATCAAAAGGGCAGGA	10545721	10546099	10546149	10546097	-1	JH651611.1	ENSODEG00000006228.1	10545721	10546757	None	8821	2169	161259	No_or_no_constitutive_exon
GTGTGGTTGTCTCACCCAGTGGCACTGTCCCATGCCACCCGATGGGACAGTC	2705911	2705979	2705861	2705913	1	JH651616.1	ENSODEG00000003440.1	2550013	2705979	DCLK2	8821	2169	161259	No_or_no_constitutive_exon
GGGAGAAGAGAGTGGAGGAGAGGAGGAGGGAGAGGAGGAGGGAAAGGAAGAC	4232758	4232914	4232708	4232760	1	JH651616.1	ENSODEG00000005324.1	4106990	4243584	FAM160A1	8821	2169	161259	Yes
CAGTCTAGCACAGGAGGTTATATCCAGCCCAGCCTAGGCTAGGGACAGAGTA	5214695	5214896	5214946	5214894	-1	JH651616.1	ENSODEG00000003371.1	5213445	5215397	None	8821	2169	161259	Yes
TCTGTAATACCTGTATGCACATTGGGAAGAGCGCATGTGAAAATGGGGAGCC	6186504	6186650	6186454	6186506	1	JH651616.1	ENSODEG00000004133.1	6005377	6191677	TMEM131L	8821	2169	161259	No_or_no_constitutive_exon
GTGCAGCAATAATCTGTCCTCTCCTCTTGCTTGTGCCCTTGGGTAACTAGAG	7220354	7220539	7220304	7220356	1	JH651616.1	ENSODEG00000003040.1	7216840	7223918	FGG	8821	2169	161259	Yes
CCCCGGCGAGGCCGCCTTCTTCGACACGGCTTCGGGGGGCAAAGGGGCAGCT	7244623	7244669	7244573	7244625	1	JH651616.1	ENSODEG00000003104.1	7239068	7246522	FGA	8821	2169	161259	No_or_no_constitutive_exon
GTGTTGGTTTGTGTTGATGCTCCCGCAGGCGATCAACGCACCTGGGGAAGCC	7724593	7724648	7724698	7724646	-1	JH651616.1	ENSODEG00000003584.1	7709262	7742400	TMEM144	8821	2169	161259	No_or_no_constitutive_exon
GCTATGGCATCGCAACCCCGAAAGGATCCTCATTAAGGTGGGTGGAATAGTA	8713638	8713659	8713709	8713657	-1	JH651616.1	ENSODEG00000003737.1	8702472	8850951	GRIA2	8821	2169	161259	No_or_no_constitutive_exon
AGATGGAGAGACTGTGAAGTTCATGTTGTTGAAGGAGAAAAGGGTGCGAGGC	7679584	7679720	7679770	7679718	-1	JH651625.1	ENSODEG00000003847.1	7679109	7680179	None	8821	2169	161259	Yes
GCAATTACCAGCAGAATTACCAGAATAGTGAGAGTGGGGAAAAGAATGAGGG	7679109	7679567	7679617	7679565	-1	JH651625.1	ENSODEG00000003847.1	7679109	7680179	None	8821	2169	161259	Yes
GGTCTTCACCTGCTTCATCGTGACCACCGGCCTGGTACTGGGATGGTGAGTG	544549	544574	544624	544572	-1	JH651617.1	ENSODEG00000012045.1	522991	544785	CGRRF1	8821	2169	161259	No_or_no_constitutive_exon
CAGAACTGCAAAGGCCAAGCCCCCAAAGCAGCAGGGAGCTGGGGATGCAGAG	1450216	1450355	1450166	1450218	1	JH651617.1	ENSODEG00000011864.1	1448708	1450355	None	8821	2169	161259	No_or_no_constitutive_exon
GGTTGGTTGGTTGTTTTTTTAAAGGGGGATTCTGTTTTTTAATAGGGCAGTC	4238981	4239078	4238931	4238983	1	JH651617.1	ENSODEG00000010876.1	4158725	4244922	NIN	8821	2169	161259	No_or_no_constitutive_exon
GGAAGGGCCTGAGACAGAGCCAAAAGCACCTGCCCGGGGTAAAGACCAAGAC	4636914	4636944	4636864	4636916	1	JH651617.1	ENSODEG00000011708.1	4588373	4639105	CDKL1	8821	2169	161259	No_or_no_constitutive_exon
AAGGACCTGGGACCACACTAGCGCCCCACAGAGGGCACCAGGGATTGAAGCA	1965406	1965536	1965586	1965534	-1	JH651615.1	ENSODEG00000003268.1	1965115	1965649	None	8821	2169	161259	No_or_no_constitutive_exon
GGTCAAAGCACTAGGTGTGAAGCGCCCCCCCCCATCTCTGGGACTATAAGGC	5765404	5765721	5765771	5765719	-1	JH651615.1	ENSODEG00000004013.1	5765151	5766504	None	8821	2169	161259	No_or_no_constitutive_exon
CCCGGCCACTTTGTCTTGGCCCCTGCTCTTGCCCCCTCCTGGGGAGCCAGGC	7354519	7354736	7354786	7354734	-1	JH651615.1	ENSODEG00000003613.1	7348324	7365995	RAPGEF3	8821	2169	161259	No_or_no_constitutive_exon
TACGCCTTCATACTGCGAGTGGTGCTGCAAATCCCTTCAGGCCACGGGAGCA	8439989	8440217	8439939	8439991	1	JH651615.1	ENSODEG00000003355.1	8439273	8440217	None	8821	2169	161259	No_or_no_constitutive_exon
GTTTGATATGATGTACATCAAGTGTACCTCTTTACTGGTAGGTGGGTGAGGG	9111171	9111188	9111121	9111173	1	JH651615.1	ENSODEG00000004198.1	9022071	9111290	None	8821	2169	161259	No_or_no_constitutive_exon
CCTCACGCTCCACCCTTCCGTACCCCCAAGGAGTGGGTGCGAGGAGGGAGGG	9127011	9127136	9126961	9127013	1	JH651615.1	ENSODEG00000004229.1	9124473	9127388	PRPH	8821	2169	161259	No_or_no_constitutive_exon
CTCCTTTATCTCTGGGCTCCTGGCCAGTTTAACCCTTTTAAGAAGGGAAGGT	9146187	9146433	9146137	9146189	1	JH651615.1	ENSODEG00000004276.1	9139691	9146578	TROAP	8821	2169	161259	No_or_no_constitutive_exon
CCTAGCAATTAATCTATTTGTATTCTTTCCTCCCAAATTCTGGGGTGTAGAA	538022	538194	537972	538024	1	JH651621.1	ENSODEG00000002460.1	200638	622433	None	8821	2169	161259	No_or_no_constitutive_exon
GGCATCTTACTAAGAGCCCTCTGGCACAGATGACAGAATAAAGAAGGGAGCA	8632657	8632936	8632986	8632934	-1	JH651621.1	ENSODEG00000000936.1	8632657	8634009	None	8821	2169	161259	No_or_no_constitutive_exon
CAAAGTAAGAATGTTATTGTTGTTGACCTTGACATCAGATAACTGGGCAGAC	2285604	2285710	2285554	2285606	1	JH651626.1	ENSODEG00000005747.1	2239520	2324449	None	8821	2169	161259	No_or_no_constitutive_exon
TTTAATTTTTTTGATATATTTGTCTTTTACAAAAAGGTGGGTGGGGGAAGAA	3721881	3721960	3721831	3721883	1	JH651626.1	ENSODEG00000004803.1	3685688	3736158	CENPJ	8821	2169	161259	No_or_no_constitutive_exon
ATTTACAATTTTCTTTTCTTGTGTTAATTCAAGAGGCAGGGGGGATAAAGTA	6227499	6227593	6227643	6227591	-1	JH651626.1	ENSODEG00000005083.1	6221782	6316394	NAA35	8821	2169	161259	No_or_no_constitutive_exon
CAATTTTCTTTTCTTGTGTTAATTCAAGAGGCAGGGGGGATAAAGTAAAGAG	6227499	6227588	6227638	6227586	-1	JH651626.1	ENSODEG00000005083.1	6221782	6316394	NAA35	8821	2169	161259	No_or_no_constitutive_exon
CACTGAAGGAGAAAGTACCTCCTCCTGACAGAGAGGCAGGGGAGGGGAAGCC	6537933	6538475	6537883	6537935	1	JH651626.1	ENSODEG00000005635.1	6443352	6690532	AGTPBP1	8821	2169	161259	No_or_no_constitutive_exon
ACACAGGAGTGGAGGCTGGCGAGACTGCCTGTAAAGTTGCTCAGGGGTAGGG	8286486	8286844	8286894	8286842	-1	JH651626.1	ENSODEG00000006844.1	8285995	8287312	None	8821	2169	161259	No_or_no_constitutive_exon
AAGTTTTATTCTAGTGCCACCTTTTTGGTGTGTGACTCAGGGCAAATTAGTT	3315517	3315533	3315583	3315531	-1	JH651624.1	ENSODEG00000002864.1	3291776	3327803	CLCA2	8821	2169	161259	No_or_no_constitutive_exon
TAATTTTTTGAAAAATAATAAATTTCTTGTCCTTTGTGAACAGGGAGAAGTA	3840158	3840196	3840108	3840160	1	JH651624.1	ENSODEG00000003113.1	3655699	4053204	COL24A1	8821	2169	161259	No_or_no_constitutive_exon
TGCCTTGTTGCACACCCTGCTGATGGCCGATTGTCTTTTTGTGGGGACAGTG	138217	138279	138329	138277	-1	JH651613.1	ENSODEG00000016560.1	137864	138793	None	8821	2169	161259	No_or_no_constitutive_exon
GAAATTGGGCAGGGGCTTGGGCCTCACCCACTCTCCTGTGCCTAGGGAAGCC	604978	605056	605106	605054	-1	JH651613.1	ENSODEG00000016258.1	585647	614970	ATP2A3	8821	2169	161259	No_or_no_constitutive_exon
TCGGGTACCACCTATGCCCCAGAAGGCGAAGTGTAAGTCCTGGGCGATAGTG	598782	598816	598866	598814	-1	JH651613.1	ENSODEG00000016258.1	585647	614970	ATP2A3	8821	2169	161259	No_or_no_constitutive_exon
GGGTACAGTAGCATGCTCTGCTCATACCTTCTACTCTCTGTGGGTACAAGGA	1262516	1262624	1262674	1262622	-1	JH651613.1	ENSODEG00000016740.1	1249993	1264330	MYBBP1A	8821	2169	161259	No_or_no_constitutive_exon
CTCACTTGCTTTTGCTCAGTTCATGGCATTGGCATTAGGGGAGGTCTGAGAG	3695757	3695791	3695841	3695789	-1	JH651613.1	ENSODEG00000017049.1	3678617	3702869	KIF1C	8821	2169	161259	No_or_no_constitutive_exon
AGCCTTGCCTAACCAATATTTTCTCTTACATTACATTCCTGGGACCATAGCT	3801346	3801457	3801507	3801455	-1	JH651613.1	ENSODEG00000017323.1	3787839	3845029	MINK1	8821	2169	161259	Yes
GAAGAGCCACAGTGTCTGGGACCTCAGGGAATGCTGGGCCGCATGACAAGGT	3882197	3882211	3882261	3882209	-1	JH651613.1	ENSODEG00000017280.1	3881500	3882828	GLTPD2	8821	2169	161259	No_or_no_constitutive_exon
GGTCCAACACCCACTGCCTGAGCCTGAGCTCCTTCTTCCCTTGGGAACAGGT	4439752	4439875	4439702	4439754	1	JH651613.1	ENSODEG00000017890.1	4425198	4440975	None	8821	2169	161259	No_or_no_constitutive_exon
CTGTCTGCCCAGGTGAGGCCTCACAGTGCACCCCTCCCTGGGCACATGAGGA	5164488	5164513	5164438	5164490	1	JH651613.1	ENSODEG00000017544.1	5164291	5176716	TNFSF12-TNFSF13	8821	2169	161259	No_or_no_constitutive_exon
CAGGAGACATTTTCAGACTTATGGAAACTGTGAGTGGATTTCATGGGAAGGA	5281181	5281205	5281255	5281203	-1	JH651613.1	ENSODEG00000017683.1	5276705	5281300	TP53	8821	2169	161259	No_or_no_constitutive_exon
GAAACTTACCACTTTCACCCTCATAGCTGGGTAGTGAGGTGGGGGCTCAGCC	5335284	5335313	5335234	5335286	1	JH651613.1	ENSODEG00000017776.1	5330477	5445797	DNAH2	8821	2169	161259	No_or_no_constitutive_exon
TCCTCGCCTCTTGCGTCCACCACCACCACTTTCCTGGCTGAAGGGCTCAGCC	5460983	5461332	5460933	5460985	1	JH651613.1	ENSODEG00000017794.1	5458784	5466760	KDM6B	8821	2169	161259	No_or_no_constitutive_exon
GACAGCAAGCATGGGGAATGAAAGAGCTGAAGCTGGAAGATGGGGGAAAGGG	5543783	5543804	5543854	5543802	-1	JH651613.1	ENSODEG00000017706.1	5539442	5545646	KCNAB3	8821	2169	161259	No_or_no_constitutive_exon
AGAACCGTTGAGGGGCTACTAAAGATCGTGGTTTTTCTGTGGGGATTTAGGA	5555548	5555785	5555498	5555550	1	JH651613.1	ENSODEG00000017795.1	5549301	5567698	CNTROB	8821	2169	161259	Yes
ACATTTTTGTCTTCTGCAGGTGCGGTAGCACTCCTTATCTGGGAATGGAGAG	5766251	5766289	5766339	5766287	-1	JH651613.1	ENSODEG00000017819.1	5766009	5767640	TMEM107	8821	2169	161259	No_or_no_constitutive_exon
TCCCAGAAGCCCTGCAGGTAGAAGAGAAGGAACAGCAGGGCGAGGAGGAGGG	8728585	8728737	8728535	8728587	1	JH651613.1	ENSODEG00000017990.1	8708478	8745691	AKNA	8821	2169	161259	No_or_no_constitutive_exon
CAGACTCATAGTGATCTTCCTATTTGCAGCCTCCTCAGCTGGGATTACAGGT	8732870	8733104	8732820	8732872	1	JH651613.1	ENSODEG00000017990.1	8708478	8745691	AKNA	8821	2169	161259	No_or_no_constitutive_exon
GGGCTCAGGCTGAACACTTTTGGTCTGACCACCCCAGAGGGGCAGCGGAGGC	8847448	8847459	8847509	8847457	-1	JH651613.1	ENSODEG00000018193.1	8775599	8887960	COL27A1	8821	2169	161259	No_or_no_constitutive_exon
CTGTTTGGGAATGGAGTGATGCCTGTCCCCCACACACACCTGGGCAGCAGGG	8821794	8821818	8821868	8821816	-1	JH651613.1	ENSODEG00000018193.1	8775599	8887960	COL27A1	8821	2169	161259	No_or_no_constitutive_exon
TCTGCTTCTCCATTCCCCTCAGGGCCCTACAGGACCTCGGGGCAGACCAGGC	8804750	8804829	8804879	8804827	-1	JH651613.1	ENSODEG00000018193.1	8775599	8887960	COL27A1	8821	2169	161259	No_or_no_constitutive_exon
CCAGAAGTCAAGGGGATAGGCTGAGTGGAGAAGGCTGGAGGGGGCCTGAGGT	8804341	8804418	8804468	8804416	-1	JH651613.1	ENSODEG00000018193.1	8775599	8887960	COL27A1	8821	2169	161259	No_or_no_constitutive_exon
CCTCCACCAGCCCAGGTGACAGCTGGTTTCTTCCCCTGCAGGGGTCCAAGGG	8789535	8789634	8789684	8789632	-1	JH651613.1	ENSODEG00000018193.1	8775599	8887960	COL27A1	8821	2169	161259	No_or_no_constitutive_exon
ATGTCTGTGAGGCTCTGTCCTCAGAACCTGTCTCTCTCCTCTAGGGGAAGGA	8782011	8782036	8782086	8782034	-1	JH651613.1	ENSODEG00000018193.1	8775599	8887960	COL27A1	8821	2169	161259	No_or_no_constitutive_exon
AGAGGGCAGCCTGGGCCACCGGTAGGTAACTGTGTGCTGGGACATGGCAGAC	8781381	8781400	8781450	8781398	-1	JH651613.1	ENSODEG00000018193.1	8775599	8887960	COL27A1	8821	2169	161259	No_or_no_constitutive_exon
CTCTTTTCCTTACCATAATAAAAGACCCTTTCCCACCTGCACAGGGTAAGGT	65771	65818	65721	65773	1	JH651632.1	ENSODEG00000011300.1	61413	65818	None	8821	2169	161259	No_or_no_constitutive_exon
AGGTCATTTCAGGGGAGCGGTTACCTAAGCCCAAGCGGGGGAAATGAGAGTG	534068	534671	534721	534669	-1	JH651630.1	ENSODEG00000003754.1	532194	534986	None	8821	2169	161259	Yes
TGTGCGGCGCGGTGGTTGGGGCGGATCCCGCGGGGCCCGGGCTGGGGAAGGA	7243334	7243420	7243470	7243418	-1	JH651630.1	ENSODEG00000005847.1	7180360	7243722	KPNA4	8821	2169	161259	No_or_no_constitutive_exon
AAGCTTTGAGTAAATGGAGTAAATGAGGTAAACAGAAAAATGGGATAGAGCC	106571	106784	106521	106573	1	JH651622.1	ENSODEG00000007308.1	69115	135857	NDC1	8821	2169	161259	No_or_no_constitutive_exon
CCAGCTTCCCTGGAGGCTGCATGTGCCAGGGGATTCTCATCCAGGGGAAGTG	765202	765374	765424	765372	-1	JH651622.1	ENSODEG00000007194.1	765202	781808	PODN	8821	2169	161259	No_or_no_constitutive_exon
AAGTCCTCTTCCAAGGATAGCCGGCCATCTCAAACTGCTGGGATAACCAGGG	996269	996609	996219	996271	1	JH651622.1	ENSODEG00000005797.1	995680	996714	None	8821	2169	161259	No_or_no_constitutive_exon
GCAAAGTGGCTGACAAGACTGGCAGCATCAATATTTCTGTTTGGGAAAAGTG	1205938	1206516	1206566	1206514	-1	JH651622.1	ENSODEG00000005960.1	1205938	1206965	None	8821	2169	161259	No_or_no_constitutive_exon
TAGATCTGTATGTGCCACTACTGAAAGCTGTCCAAGGGGCTGGGAGATAGCT	1321853	1321931	1321981	1321929	-1	JH651622.1	ENSODEG00000005999.1	1321853	1329597	None	8821	2169	161259	No_or_no_constitutive_exon
GCAGGTGGAGAGCAATCTCATGATAACCACCTGCGTGTTTGCAGGGTGAGCC	1597594	1597706	1597544	1597596	1	JH651622.1	ENSODEG00000005964.1	1591613	1602223	CC2D1B	8821	2169	161259	Yes
TTATGCTCATTGCAAACTCCTTCTCGCTGATGAAAATGGACACGTGGGAGGT	2940691	2940776	2940826	2940774	-1	JH651622.1	ENSODEG00000007244.1	2940291	2942326	None	8821	2169	161259	No_or_no_constitutive_exon
AGGGACTGACACCAATAGATGAGTGAGGAGCTGGCTGAAAAGGGGACGAGAT	5684497	5684517	5684567	5684515	-1	JH651622.1	ENSODEG00000007740.1	5662108	5684549	SLC5A9	8821	2169	161259	No_or_no_constitutive_exon
CATACAGGCATTTGGAGGTGTAGAGGTTGGATTTTCCTCTGGGACTGGAGTA	5677466	5677475	5677525	5677473	-1	JH651622.1	ENSODEG00000007740.1	5662108	5684549	SLC5A9	8821	2169	161259	No_or_no_constitutive_exon
AAAGGGTGGGGACCACTTTAATGGCCTTAAGAGTGTGCAGATGAGGGTAGGA	7643940	7644065	7644115	7644063	-1	JH651622.1	ENSODEG00000007355.1	7643114	7648023	TSPAN1	8821	2169	161259	No_or_no_constitutive_exon
CCTTGCCACCTGCAACCTTTACTCATTTTTTTCCTGCCTTGGGGCTGCAGAA	8702145	8702187	8702095	8702147	1	JH651622.1	ENSODEG00000009539.1	8700606	8702983	None	8821	2169	161259	No_or_no_constitutive_exon
GTGCGGGAAGAGGGAGCAGAGTCGTCCTGGGCACTGAGTGAGAAGGGGAGGA	8747245	8747305	8747355	8747303	-1	JH651622.1	ENSODEG00000008358.1	8747245	8748640	None	8821	2169	161259	No_or_no_constitutive_exon
CCATGGAAATGCTCAAGATTCAGCTGCAGGATGCTGGACGCGTGGGTGAGGC	163427	163449	163499	163447	-1	JH651619.1	ENSODEG00000011750.1	160255	178719	SLC25A18	8821	2169	161259	No_or_no_constitutive_exon
GTGCTCTCAGGTGGGTCCTGAGGGTACATTTTTTTTTTTTGGCTAGGGAGCG	3060266	3060391	3060441	3060389	-1	JH651619.1	ENSODEG00000013309.1	3053314	3061890	KIFC2	8821	2169	161259	No_or_no_constitutive_exon
CTGAATCTTGATCTCTGCCCTTTACCCTTTGCCCTGCTCTGGTTGGGCAGCC	3586295	3586331	3586245	3586297	1	JH651619.1	ENSODEG00000014671.1	3542035	3608257	PLEC	8821	2169	161259	No_or_no_constitutive_exon
CAGGTGGGTGGCTATGGCTGAACTTCTGCTTCCTACCCTGTGTGGGGTAGAT	3588042	3588209	3587992	3588044	1	JH651619.1	ENSODEG00000014671.1	3542035	3608257	PLEC	8821	2169	161259	Yes
GAAGGGGATGAGGACACTGAGGAGGCTGCTGCTGAGAAGCGGGTATGGAGGG	3759357	3759397	3759307	3759359	1	JH651619.1	ENSODEG00000013795.1	3754852	3774936	SCRIB	8821	2169	161259	No_or_no_constitutive_exon
ACTCCATCCCCCACCCCCTTGGAAGGTACGTGTGTCTGGGGACCGGGAAGGG	3774124	3774134	3774074	3774126	1	JH651619.1	ENSODEG00000013795.1	3754852	3774936	SCRIB	8821	2169	161259	No_or_no_constitutive_exon
CCCCCACCCCCTTGGAAGGTACGTGTGTCTGGGGACCGGGAAGGGCTCAGCC	3774131	3774134	3774081	3774133	1	JH651619.1	ENSODEG00000013795.1	3754852	3774936	SCRIB	8821	2169	161259	No_or_no_constitutive_exon
CCCTAAGTGAGGCTTCTACATGTTTAGATGAGAGATCCACAGGGCAGTAGGG	3884478	3884499	3884549	3884497	-1	JH651619.1	ENSODEG00000013697.1	3884478	3885978	None	8821	2169	161259	No_or_no_constitutive_exon
CGAACAAGAAGCTGGAATTAGTGAAGGTCAAGGATCAGTAGGGGAAGAAGAA	3906414	3906589	3906639	3906587	-1	JH651619.1	ENSODEG00000013485.1	3906261	3906839	None	8821	2169	161259	No_or_no_constitutive_exon
CCTTCCGCTTCTGTGATAACACGGATGGGAAGGTGTGGGGCAACATGGAGGT	3988980	3989105	3989155	3989103	-1	JH651619.1	ENSODEG00000014859.1	3986317	3989523	GSDMD	8821	2169	161259	No_or_no_constitutive_exon
TGGGTGTTCACACTGGCTTCTCGTCCCCTTCCTCCTTCCGGGCCGGGCAGTG	5295177	5295342	5295392	5295340	-1	JH651619.1	ENSODEG00000014587.1	5245401	5306830	ADGRB1	8821	2169	161259	No_or_no_constitutive_exon
GCTCCAAGGGGGCCTGACATCCTCCATCTGGCCACCCCCCAGGGCCAGAGTA	6155399	6155544	6155349	6155401	1	JH651619.1	ENSODEG00000014827.1	6145363	6158850	None	8821	2169	161259	No_or_no_constitutive_exon
AGGAGTAAATACAGATAATGTGGGCAGCAGCTATAAGAACTTGGGGAAAGTG	9514213	9514289	9514339	9514287	-1	JH651619.1	ENSODEG00000014642.1	9514213	9514901	None	8821	2169	161259	No_or_no_constitutive_exon
AGCGACAACACGGAGGACGAGGAGGAGGGGGCGAGCCCGGGCGACGGCAGCG	2718375	2718757	2718325	2718377	1	JH651629.1	ENSODEG00000005049.1	2717809	2766499	ZBTB10	8821	2169	161259	No_or_no_constitutive_exon
TCATTGATATATTGATTGATTCACTGACTGGTGCTGGGCATGGAATGCAGGG	3598807	3598821	3598757	3598809	1	JH651629.1	ENSODEG00000005279.1	3529102	3598821	None	8821	2169	161259	No_or_no_constitutive_exon
AGCCCTTAGGTAACTGAGTTTCCCTCCCCCAGGAGTGAGCGGGAGGACAGGT	7243287	7243479	7243237	7243289	1	JH651629.1	ENSODEG00000004770.1	7205104	7250240	None	8821	2169	161259	No_or_no_constitutive_exon
TGTGCCGTTTGCGCCTTAACGCCCCTAATTATGGCTACTTGACGTGGGAGTG	755475	755571	755621	755569	-1	JH651620.1	ENSODEG00000006748.1	737854	755821	PIGB	8821	2169	161259	No_or_no_constitutive_exon
TGTTGTAACCGCTGTGTGCACCGTTCTGACCACCACTGTGTTGGGTAAAGAA	838811	838914	838964	838912	-1	JH651620.1	ENSODEG00000006126.1	838433	839460	None	8821	2169	161259	No_or_no_constitutive_exon
CACAGTGGGAGGTGGGCGGGTGTGGGCCCCGGAGCGGCATGCGGGAGCAGCA	2610297	2610515	2610247	2610299	1	JH651620.1	ENSODEG00000007975.1	2594681	2616533	FAM214A	8821	2169	161259	No_or_no_constitutive_exon
GTCACAGGGGTGCAGTGGAGCTGGGGGCCAAAGTGAGCCGGGTCGCAGAGCT	3475552	3475693	3475743	3475691	-1	JH651620.1	ENSODEG00000010063.1	3472023	3519732	None	8821	2169	161259	No_or_no_constitutive_exon
CTGCAGAGCCTTGGCCGGCGGAATGCCCCTCCCACCTGCCAATGGGGGAGGA	4600682	4601134	4600632	4600684	1	JH651620.1	ENSODEG00000007105.1	4582257	4601134	HDC	8821	2169	161259	No_or_no_constitutive_exon
CCCCCGAGCTCCAGGACTCAGACTGCAGCGAGCATGGCCTGGAGGGACAGTA	5839540	5839564	5839490	5839542	1	JH651620.1	ENSODEG00000008644.1	5832994	5920045	CEP152	8821	2169	161259	No_or_no_constitutive_exon
CTATGACCTTCTTGTTGGGCTCACCTTCTGTGGAGCTTCTGAGGGCTTAGAG	9248382	9248462	9248512	9248460	-1	JH651620.1	ENSODEG00000010816.1	9231593	9248552	SLC28A2	8821	2169	161259	No_or_no_constitutive_exon
GCTGGGATGTCCTCCTTGCTCACCTGCCTGCTCCTGGCGAAGGGTGCTAGGG	9386044	9386215	9385994	9386046	1	JH651620.1	ENSODEG00000009257.1	9374444	9390585	DUOX2	8821	2169	161259	No_or_no_constitutive_exon
TCCCAGGGGGCCGCGCTCTTCCGCACCCCTGGGGCCGGGTTGGGTGAAAGCT	9374961	9375216	9374911	9374963	1	JH651620.1	ENSODEG00000009257.1	9374444	9390585	DUOX2	8821	2169	161259	No_or_no_constitutive_exon
GAGAGAGAGAGAGAGAGAGAGACCTGCAGTACACTGGTCTGGGGTGAGAGGG	9378104	9378267	9378054	9378106	1	JH651620.1	ENSODEG00000009257.1	9374444	9390585	DUOX2	8821	2169	161259	No_or_no_constitutive_exon
AATGAGTCCTTGGCTTCTCGGCCAACCTGCGATCCAACACGGGTGGCCAGGC	9449671	9449827	9449621	9449673	1	JH651639.1	ENSODEG00000003412.1	9446623	9449827	None	8821	2169	161259	No_or_no_constitutive_exon
TGTGTATTTATTTATTTACAACTCTGTATTTATTTAACTCTGGGGGTTAGGC	739938	740007	739888	739940	1	JH651623.1	ENSODEG00000006442.1	738948	740007	None	8821	2169	161259	No_or_no_constitutive_exon
TTTTTTTTTTTAGCCGTGCCCCATAAAATCGGACGCATCATTGACGGGAGCC	2089984	2090133	2090183	2090131	-1	JH651623.1	ENSODEG00000007551.1	1960965	3410439	MAGI2	8821	2169	161259	No_or_no_constitutive_exon
TGATGACGGGGCGCTGCGACGACGGCGGCTGCCAGAGCCCGGGGCCCAAGAA	6505695	6507977	6508027	6507975	-1	JH651623.1	ENSODEG00000007259.1	6393652	6520562	PCLO	8821	2169	161259	No_or_no_constitutive_exon
AGGATGCTGAGAACCTCCGGAGGTGAAGTCCTGGGCGCTGGCTGGGGTAGAC	4700166	4700223	4700273	4700221	-1	JH651627.1	ENSODEG00000007862.1	4697885	4723322	SLC22A1	8821	2169	161259	No_or_no_constitutive_exon
GCCATGCTCTCCTCCATGACCTGGGACTCCCTCCTTGGGTGGGAAGGAAGGA	5569710	5569731	5569781	5569729	-1	JH651627.1	ENSODEG00000009094.1	5555214	5717028	TBCD	8821	2169	161259	No_or_no_constitutive_exon
GGGGGAATCTAGACATAAACCATTACACAGTGTGCTCTCTCAGGGCATAGCC	5555214	5555272	5555322	5555270	-1	JH651627.1	ENSODEG00000009094.1	5555214	5717028	TBCD	8821	2169	161259	No_or_no_constitutive_exon
AGAGCTGGGGGAGCCTCTGCCTGCCTGACTGATAACACACACTGGGGTAGGT	6481236	6481329	6481379	6481327	-1	JH651627.1	ENSODEG00000007475.1	6479679	6486388	LRRC45	8821	2169	161259	No_or_no_constitutive_exon
CAGGGAATACAGCACACTGACTATAGAACTTGCATCTGTCTGGGGTGCAGCT	6656042	6656176	6655992	6656044	1	JH651627.1	ENSODEG00000009563.1	6651945	6663488	P4HB	8821	2169	161259	No_or_no_constitutive_exon
CCTGCGCCCCTTCTACCTTGCAAGGCTGACCGCTATTTCTGGGGGACCAGGC	6779934	6780121	6780171	6780119	-1	JH651627.1	ENSODEG00000008765.1	6777005	6780711	MRPL12	8821	2169	161259	No_or_no_constitutive_exon
CCTTCCTCGTGGAGGCAGTGTTCCCCACAGGAACCATGGCACAGTGGGAGCT	6818439	6818768	6818389	6818441	1	JH651627.1	ENSODEG00000009077.1	6817602	6818768	OXLD1	8821	2169	161259	No_or_no_constitutive_exon
CCTGGCCCCCCACCTCATGATGCAGGGCAGCCAGCTGGGCGGGGACCCAGCC	7018877	7018958	7019008	7018956	-1	JH651627.1	ENSODEG00000009968.1	7001397	7056044	None	8821	2169	161259	No_or_no_constitutive_exon
ACCTGGTTCCTTCCCAGGGCTCCTTAGGGTTAGTGCCCTGGGTGGGACAGTG	7233789	7233904	7233739	7233791	1	JH651627.1	ENSODEG00000009483.1	7216908	7241850	CEP131	8821	2169	161259	No_or_no_constitutive_exon
CCCCTCACGCTCCCCCAGCATCTGTCCTGTCTGTCCTGTTGGGACCACAGGC	8334154	8334295	8334345	8334293	-1	JH651627.1	ENSODEG00000010087.1	8322072	8344563	CARD14	8821	2169	161259	No_or_no_constitutive_exon
ACTGCATTCGGGGCTGAGCTCCCTCCTGTCACAACCAATCAGTGGGAGAGAC	8533626	8533643	8533576	8533628	1	JH651627.1	ENSODEG00000009093.1	8528265	8533643	None	8821	2169	161259	No_or_no_constitutive_exon
GATAGTACTGGGAAATAGGTGACCTCTCTTCTGGGGGAGGGACCACAGAGAC	1192399	1192432	1192349	1192401	1	JH651631.1	ENSODEG00000007429.1	1172544	1222561	RXRG	8821	2169	161259	No_or_no_constitutive_exon
TCATGCGTGAGACTGAGCTGCGCCATATTCACCATGGGATTGGCGAAGAGCG	4224050	4224075	4224125	4224073	-1	JH651631.1	ENSODEG00000007230.1	4224050	4224920	None	8821	2169	161259	No_or_no_constitutive_exon
CAGGATGACTCCAACTTCAACTACAAAACACTCAAGAGCCAGGGAGATAGAT	4294567	4294641	4294691	4294639	-1	JH651631.1	ENSODEG00000006566.1	4292904	4295179	None	8821	2169	161259	No_or_no_constitutive_exon
GCTGCCGTCCCAGAGACAGTATCACTCGCCGAGTTCCGGGGCACTAAGAGGT	5130829	5130840	5130890	5130838	-1	JH651631.1	ENSODEG00000006653.1	4860954	5131146	None	8821	2169	161259	No_or_no_constitutive_exon
CCACTGGCAATTCTGCTGCTCTTGGGTGAGTGGGGGTGGTTTGGGCAAAGAG	5395531	5395547	5395597	5395545	-1	JH651631.1	ENSODEG00000007187.1	5386423	5395657	None	8821	2169	161259	No_or_no_constitutive_exon
AGGGGAAAAGGGTGTTGATTGCAGCCCATGGCACAGCCTGCGGGGTATAGTC	5658245	5658430	5658195	5658247	1	JH651631.1	ENSODEG00000008124.1	5657894	5658430	None	8821	2169	161259	No_or_no_constitutive_exon
GGGTCAGCCCCTTCTAATTTCTGCTCTCTCTGAGGGGGTGTGGAGAGCAGGT	5675259	5675375	5675425	5675373	-1	JH651631.1	ENSODEG00000007017.1	5672371	5675852	PPOX	8821	2169	161259	No_or_no_constitutive_exon
TACTCTTACATTTCCAGGGAAAGTTAGATGGATCCTGGCCCTGGGATGAGGC	5675651	5675674	5675724	5675672	-1	JH651631.1	ENSODEG00000007017.1	5672371	5675852	PPOX	8821	2169	161259	No_or_no_constitutive_exon
GCATGGAAGAGCTCTGGGCCAGGAGGCCAGGAGGCCAGGGAGCCAGAGAGCC	5787374	5787387	5787324	5787376	1	JH651631.1	ENSODEG00000012487.1	5779664	5787387	None	8821	2169	161259	No_or_no_constitutive_exon
AGGAGTAAATACAGATAATGTGGGCAGCAGCTATAAGAACTTGGGGAAAGTG	6825421	6825497	6825547	6825495	-1	JH651631.1	ENSODEG00000008689.1	6825421	6825815	None	8821	2169	161259	No_or_no_constitutive_exon
TGTTGAAAGGTTTAAAAATTCTTTTTTTTTTTTTATCTTTCTGGGATAAGGT	4111472	4111564	4111422	4111474	1	JH651633.1	ENSODEG00000003470.1	4076581	4239743	PKHD1L1	8821	2169	161259	No_or_no_constitutive_exon
AATTTCTGCTAACTTTCTTCTTCTGCTTCTTTTGTTGGGTGGGGAGAAAGGC	4218829	4218946	4218779	4218831	1	JH651633.1	ENSODEG00000003470.1	4076581	4239743	PKHD1L1	8821	2169	161259	No_or_no_constitutive_exon
GGCTTGCAGTAGTCAAGCTGCCTTAGTCTCCAGAGTAGCTGGGAATACAGGT	6861700	6861739	6861789	6861737	-1	JH651633.1	ENSODEG00000003803.1	6739838	7257105	CSMD3	8821	2169	161259	Yes
GACTCTCGTTATTGAGACAGAAAATTAAACGACAGACCTAAAGGGATCAGGG	8158075	8158199	8158025	8158077	1	JH651636.1	ENSODEG00000013733.1	8056663	8219023	SH3RF1	8821	2169	161259	No_or_no_constitutive_exon
TTTGTGTCCAGAACATGTATAAGGAAACCTGTGCTTGTTTTGCAGGGAAGCA	9037034	9037083	9037133	9037081	-1	JH651636.1	ENSODEG00000012255.1	9028235	9080480	None	8821	2169	161259	No_or_no_constitutive_exon
GCCCTCACTCCACTACAAGGCCAGGGGTTTTGAACTCAGGGGAAACTGAGGA	2271046	2271095	2271145	2271093	-1	JH651640.1	ENSODEG00000004300.1	2271046	2271415	None	8821	2169	161259	No_or_no_constitutive_exon
GTGCAACTTTCTCAGGAGCGAGGGCCCCAGCTAGCTCAGCTGTGGGGCAGCC	2949588	2949686	2949538	2949590	1	JH651640.1	ENSODEG00000004665.1	2750108	2977151	None	8821	2169	161259	No_or_no_constitutive_exon
GCCAAAGCCTGTGACACTTCTCCCTGCATCTCTTGTCTTCCCAGGGAGAGCC	859587	859622	859672	859620	-1	JH651634.1	ENSODEG00000015440.1	859587	864565	None	8821	2169	161259	Yes
ATATAGAGTCAGATGCTCAGAATTGATCTGTGTCTTGCTTGGGAATGCAGGA	1663248	1663678	1663728	1663676	-1	JH651634.1	ENSODEG00000014381.1	1645260	1954230	CARMIL1	8821	2169	161259	Yes
CAGACTTGCTGTCCTTCGTTCTTCCAAGCTGACAGTCGGTGCGCAGGGAGCA	2769727	2769803	2769853	2769801	-1	JH651634.1	ENSODEG00000015001.1	2751720	2769946	None	8821	2169	161259	No_or_no_constitutive_exon
CAGGAGGTTCTTCAGCAGCACTGAGGCCCATGCCAGGGAAGGTGCAGCAGAT	2863714	2863896	2863664	2863716	1	JH651634.1	ENSODEG00000013792.1	2840313	2870450	None	8821	2169	161259	No_or_no_constitutive_exon
CGGAGAACAAGAAAAAAGAAGCCGGCGGGGGCGGCGTTGGGGGCCCGGAGCC	5580609	5580740	5580559	5580611	1	JH651634.1	ENSODEG00000015433.1	5580459	5581592	None	8821	2169	161259	No_or_no_constitutive_exon
ACAACAACAACAACAAAAATTTTTAAAAAATTTTAAAAACATAGGGGCAGGG	225716	225738	225788	225736	-1	JH651635.1	ENSODEG00000002681.1	225716	226604	None	8821	2169	161259	No_or_no_constitutive_exon
ATCTGTGAGGAAGACAAGAAAGAACAAGCAGAAGACTCCTGGGAATTGAGAT	3724537	3724764	3724814	3724762	-1	JH651635.1	ENSODEG00000002953.1	3724158	3724924	None	8821	2169	161259	No_or_no_constitutive_exon
TGAGCTCGAGCCCATGGACGTGGAGGCACCCGGGGACAAGGGCAGCACAGGC	7301212	7302647	7301162	7301214	1	JH651635.1	ENSODEG00000002692.1	7289381	7305921	SALL3	8821	2169	161259	No_or_no_constitutive_exon
AGGATTTTATTCTCACTATTTCTATAGTAATCAGTGTTGGAGGGTGCTAGTT	8237153	8237228	8237278	8237226	-1	JH651635.1	ENSODEG00000002960.1	8235694	8238352	None	8821	2169	161259	No_or_no_constitutive_exon
TATCAAGGAGTTCCATACTACTGGCCTGGCCTGAAATGAAATGGGGCCAGTG	8722914	8722983	8723033	8722981	-1	JH651635.1	ENSODEG00000003240.1	8722191	8723619	None	8821	2169	161259	No_or_no_constitutive_exon
GTGGACAGGCTACACCGGGACTTGGCCCTGCACAGCTCTGGGCGAGAAAGCA	8838845	8838954	8839004	8838952	-1	JH651635.1	ENSODEG00000003334.1	8838845	8957430	PARD6G	8821	2169	161259	No_or_no_constitutive_exon
AAAGTCTGTACTTTATTTTTATTTTTTATTTTTTCTGTATTTTAGGGAAGGG	489494	489580	489630	489578	-1	JH651637.1	ENSODEG00000005242.1	452839	500922	None	8821	2169	161259	No_or_no_constitutive_exon
CAAACAAGAAGCAGGAATTAGTGAAGGTCAAGGATCAGTAGGGGAAGAAGAA	543373	543700	543750	543698	-1	JH651637.1	ENSODEG00000005378.1	543373	543951	None	8821	2169	161259	No_or_no_constitutive_exon
ATGTTGGAAAATGGATGATTAGGAGCCATGTGCTTTGATGGGGTGTAGAGAT	763256	763290	763206	763258	1	JH651637.1	ENSODEG00000004948.1	763086	763516	None	8821	2169	161259	No_or_no_constitutive_exon
CTGTGGGGCCCACCTGTTGCCCCCTTAACACTCTCTTTGGGGTGGGACAGGT	7223070	7223143	7223193	7223141	-1	JH651637.1	ENSODEG00000006663.1	7201548	7254536	MYO15A	8821	2169	161259	Yes
GGTGGGTGCAGCTCGGGGTGGCAGCAGGGGACAGGGAGGGAGACTGGCAGGT	7230615	7230743	7230793	7230741	-1	JH651637.1	ENSODEG00000006663.1	7201548	7254536	MYO15A	8821	2169	161259	No_or_no_constitutive_exon
TACCACCGAGGGAGCAAGACCCTGCCCTCACAGCAGGCCCTGCAGGGGAGGC	7556105	7556343	7556393	7556341	-1	JH651637.1	ENSODEG00000007671.1	7541528	7556624	RAI1	8821	2169	161259	No_or_no_constitutive_exon
ACGGAGCAGCACCACCACCACCACTACCACCACCACTGGCAGTGGGGGAGAT	7552495	7552831	7552881	7552829	-1	JH651637.1	ENSODEG00000007671.1	7541528	7556624	RAI1	8821	2169	161259	No_or_no_constitutive_exon
GTGGCACTTTGTCCATGCATAGTGCAAGGATCTCCACTGGAGATGGGCAGCA	8141098	8141137	8141187	8141135	-1	JH651637.1	ENSODEG00000006788.1	8112624	8267314	None	8821	2169	161259	No_or_no_constitutive_exon
GCAGCCAGGTGACATCTGTCACCTGGGGAGGGAGGGTCCGCGGGGGCCAGGC	460307	460330	460380	460328	-1	JH651628.1	ENSODEG00000009749.1	449727	460658	DVL1	8821	2169	161259	No_or_no_constitutive_exon
TGAGGGCCGGTTGAGTACCACAGGCCTGGCCACTCCCGCCCGGAGGGGAGGC	537940	537986	537890	537942	1	JH651628.1	ENSODEG00000008967.1	534516	537986	VWA1	8821	2169	161259	No_or_no_constitutive_exon
ATTGAAGTGAGGCCTCGTTGTATGACCCTTGTTACCGCTCCTCAGGGAAGCA	665646	665780	665830	665778	-1	JH651628.1	ENSODEG00000010865.1	652334	670097	None	8821	2169	161259	No_or_no_constitutive_exon
GCCCGTGGTGGTGGCCTCGGCATGGCGGTGCCCCCGGCTCCGGAGGGGAGCA	688580	688583	688633	688581	-1	JH651628.1	ENSODEG00000008487.1	679744	689414	SLC35E2B	8821	2169	161259	No_or_no_constitutive_exon
AACAGTGCTGACAGTGACGCTGACCAGCTTCCCTGGGCGGGGTGGGGCAGGG	1233279	1233361	1233411	1233359	-1	JH651628.1	ENSODEG00000014680.1	1228020	1240630	PANK4	8821	2169	161259	No_or_no_constitutive_exon
CTGCCCACGTTCACTCTGCCCTCTTCCCTCCCTACCCCGGGGCTGAGCAGCT	1290985	1291147	1291197	1291145	-1	JH651628.1	ENSODEG00000010714.1	1278721	1305839	MMEL1	8821	2169	161259	No_or_no_constitutive_exon
CAAAATGCTGCTGCGATCGCGGGCTCTGGGCTGCCGGGGCCGGGCCGAAGCC	1322202	1322230	1322280	1322228	-1	JH651628.1	ENSODEG00000010598.1	1313289	1330286	None	8821	2169	161259	No_or_no_constitutive_exon
TGTGCCCGCCCCTACCAGCGGAGGAGGCTGACTGGCTCTTGGGGGGCCAGAC	1842885	1843115	1843165	1843113	-1	JH651628.1	ENSODEG00000009785.1	1835629	1906114	MEGF6	8821	2169	161259	No_or_no_constitutive_exon
GGTGGAGGGGCTTCCGGTGTGAGGATGGTGAGCGTAGCCCAAGGGGCCAGCC	1839647	1840195	1840245	1840193	-1	JH651628.1	ENSODEG00000009785.1	1835629	1906114	MEGF6	8821	2169	161259	No_or_no_constitutive_exon
ACAGGGCCACTTCGGCCCCAACTGTGCCCACGTGTGCAGGTGTGGGCAAGGG	1839024	1839147	1839197	1839145	-1	JH651628.1	ENSODEG00000009785.1	1835629	1906114	MEGF6	8821	2169	161259	No_or_no_constitutive_exon
CTCTAGCGACCGAGGGCGCTCTCGGTGGCTGCTTCCGGCCCGGGCCAGAGCG	2033166	2033264	2033314	2033262	-1	JH651628.1	ENSODEG00000010882.1	2025142	2033290	LRRC47	8821	2169	161259	No_or_no_constitutive_exon
CGACTCCAATGGCAAAGTAACTTTTTTTAACCAGGTACACAGAAGGGCAGCT	2040940	2041068	2041118	2041066	-1	JH651628.1	ENSODEG00000011932.1	2036968	2056820	CEP104	8821	2169	161259	No_or_no_constitutive_exon
GCTGCTTCCCTGGGCGTCCCTGGGGACAGCCACTGTGCAGCGGCGGGCAGCC	3901207	3901430	3901480	3901428	-1	JH651628.1	ENSODEG00000011429.1	3892063	3911664	PLEKHG5	8821	2169	161259	No_or_no_constitutive_exon
GGGCGGCGGGGGCGGGCTCGTGGGAAGTCTGACTGGGGTGTGTGTGGAAGGG	3932271	3932405	3932455	3932403	-1	JH651628.1	ENSODEG00000012076.1	3931760	3949813	NOL9	8821	2169	161259	No_or_no_constitutive_exon
TTCCACAGTGCGTCTTCACAAGCCAGGTGAGACAGCCTGGGAGGCGCCAGGG	3932216	3932247	3932297	3932245	-1	JH651628.1	ENSODEG00000012076.1	3931760	3949813	NOL9	8821	2169	161259	No_or_no_constitutive_exon
CATTGAGTCGAGGACCAGGTCGCCGGCCAAGCCGATGCGGGAGGCGGGAGGC	4966902	4966935	4966852	4966904	1	JH651628.1	ENSODEG00000012194.1	4942974	4977382	PER3	8821	2169	161259	Yes
CGGCCGCTGTCTTCAGCGGGAGAGCAGGAGTGAGAAGGGCGGCAACGCAGCG	4972404	4972425	4972354	4972406	1	JH651628.1	ENSODEG00000012194.1	4942974	4977382	PER3	8821	2169	161259	Yes
TGTCCCCTCTGCCTTTCTGAGTTTATCTCTCCTCTGTCCTGGTGGGGCAGGC	5821310	5821369	5821419	5821367	-1	JH651628.1	ENSODEG00000011125.1	5817598	5823812	None	8821	2169	161259	No_or_no_constitutive_exon
TAAGGTCGAGTTTTTCTCTTCCCTCCCACTCTGACTCGTGGGTGACACAGGC	6361912	6362098	6362148	6362096	-1	JH651628.1	ENSODEG00000012145.1	6344659	6378284	CLSTN1	8821	2169	161259	Yes
CACCACATGGGATCGGGCCTGCATAGTGTGATCCTGGGCAAGGTGCCAAGGG	7082305	7083424	7083474	7083422	-1	JH651628.1	ENSODEG00000015077.1	7081424	7106296	CASZ1	8821	2169	161259	No_or_no_constitutive_exon
GCCCTGAGCCTGGCCAGGGAAACCTGTTGTTCCTGAGGCGGTGGGGACAGGT	7811776	7811890	7811726	7811778	1	JH651628.1	ENSODEG00000013940.1	7794405	7820943	DISP3	8821	2169	161259	Yes
GAGCAGGAGGAGGAGGAAGCCACGGAGGAGCCCTATCGGGGGACCCAGAGGT	7794505	7795009	7794455	7794507	1	JH651628.1	ENSODEG00000013940.1	7794405	7820943	DISP3	8821	2169	161259	No_or_no_constitutive_exon
TCCTTTCTCAGTCTGGGCGGCTGAAGCCTGGGAAGGGTGGGGTAGAGTAGTG	7920168	7920319	7920369	7920317	-1	JH651628.1	ENSODEG00000014183.1	7917720	7924086	None	8821	2169	161259	No_or_no_constitutive_exon
AGGATTAGAGTGGCCCTGGTGCCAGGATGTTGTCTGGGTTGGAATTGCAGAG	8083290	8083398	8083240	8083292	1	JH651628.1	ENSODEG00000013643.1	8051473	8085268	CLCN6	8821	2169	161259	No_or_no_constitutive_exon
TAAGTTGCCGTACTTCCTGCTGTGGCCTCAAAGAGTGCTGGGGTTATGAGTC	8201209	8201287	8201159	8201211	1	JH651628.1	ENSODEG00000013340.1	8182961	8204355	PLOD1	8821	2169	161259	No_or_no_constitutive_exon
TGGGGTCAGGAGTTCTAGGCCAGCCCCGTGAGGTCTTGGGGAGGGAGTAGAA	508108	508246	508058	508110	1	JH651644.1	ENSODEG00000003897.1	506548	510943	ZNF692	8821	2169	161259	No_or_no_constitutive_exon
ACCTCCTCCTCCACCACCACCACCACCACCACCACCACCTGGGGAAACAGGA	814889	815101	815151	815099	-1	JH651644.1	ENSODEG00000004021.1	800422	842216	SERINC5	8821	2169	161259	No_or_no_constitutive_exon
CCGTTACGCCCATGCGGCAACCTGGAGGATAGTGAAGAAAATGGGAAAAGTG	800422	800435	800485	800433	-1	JH651644.1	ENSODEG00000004021.1	800422	842216	SERINC5	8821	2169	161259	No_or_no_constitutive_exon
TGTCGCTCCTGCAGTGCCCTGCGCTCCCTGCTGAGGGCACAGCCGGGGAGCG	1431008	1431030	1430958	1431010	1	JH651644.1	ENSODEG00000004227.1	1282098	1462631	RASGRF2	8821	2169	161259	No_or_no_constitutive_exon
TAGGGTTCTAATACGTGTACAAGGCCTCTACCCACCACTGTGGGAGTGAGCT	2395936	2396004	2395886	2395938	1	JH651644.1	ENSODEG00000005103.1	2388046	2409132	None	8821	2169	161259	No_or_no_constitutive_exon
TTTCATTTTATATATAATTTGTTCTCCTTTTAAGATGGTTCCATGGGAAGAT	7438549	7438586	7438499	7438551	1	JH651644.1	ENSODEG00000005418.1	7425141	7474175	RASA1	8821	2169	161259	No_or_no_constitutive_exon
ATGTGTCCCACCTTACCCTTCAAGGCAGCCCACGCGGGCCAAGTACTGAGCG	564415	564441	564365	564417	1	JH651638.1	ENSODEG00000014634.1	471830	565363	PNPLA7	8821	2169	161259	No_or_no_constitutive_exon
ATCCTCTCTGCCAGGTGAGTGGCGTGGAACAGGGTTGCGTGGGCCATGAGCC	796727	796769	796819	796767	-1	JH651638.1	ENSODEG00000016112.1	770728	805179	GRIN1	8821	2169	161259	No_or_no_constitutive_exon
ATGGGGTGGGATGGGAGAGCGGGGACGGGCGGCCGGGCCCAGGGGACGAGCA	951767	951977	952027	951975	-1	JH651638.1	ENSODEG00000015128.1	951242	952461	PAXX	8821	2169	161259	No_or_no_constitutive_exon
GACCTGCCATCAGCGATGCCTCCTGTGCCCATTTGTGTCTTGGGCAACAGAA	1673879	1673942	1673992	1673940	-1	JH651638.1	ENSODEG00000015531.1	1672717	1677227	None	8821	2169	161259	No_or_no_constitutive_exon
CCTGTGTGGGCGTGGCCCAGGCTCCTTCCTGGCAAGTCGGCATGGGGCAGCA	1682250	1682416	1682200	1682252	1	JH651638.1	ENSODEG00000014945.1	1678316	1684192	PMPCA	8821	2169	161259	No_or_no_constitutive_exon
TTCTGTAAATCAGCCTGGAGCTGACCCACTTGTGCTCAGCCTTGGGAGAGCC	1694498	1694682	1694732	1694680	-1	JH651638.1	ENSODEG00000015396.1	1694498	1721609	SEC16A	8821	2169	161259	No_or_no_constitutive_exon
CCTAGGCAGGGCTGCCGTAGCACTTGGACCAGGTACTTGGGTGAGTGGAGAG	1743189	1743801	1743851	1743799	-1	JH651638.1	ENSODEG00000015576.1	1735861	1772521	NOTCH1	8821	2169	161259	No_or_no_constitutive_exon
TGCCGGCAGGTTGTGGACGAGTCTGACCAGGCTGTGATGGTCAGGGCGAGTG	1757059	1757080	1757130	1757078	-1	JH651638.1	ENSODEG00000015576.1	1735861	1772521	NOTCH1	8821	2169	161259	No_or_no_constitutive_exon
GCGGGGGGAACGGAGGCTCGTCTGAGACCCCGGCCTCTCCTTGCAGGGAGCA	1750641	1750830	1750880	1750828	-1	JH651638.1	ENSODEG00000015576.1	1735861	1772521	NOTCH1	8821	2169	161259	No_or_no_constitutive_exon
CTCCCTGCTGGTCCTTACTCGTCCAGCCCCACGCGGGGCCAAAATCAGAGCT	1977048	1977222	1976998	1977050	1	JH651638.1	ENSODEG00000015481.1	1961019	1977222	STKLD1	8821	2169	161259	No_or_no_constitutive_exon
TGGGTCCTAAGTCCTGAGAGAGGATGGTCTCTGGTGACCCGGGGAGACAGGA	2804522	2804591	2804472	2804524	1	JH651638.1	ENSODEG00000016018.1	2768480	2860815	COL5A1	8821	2169	161259	No_or_no_constitutive_exon
CCTGGGGGAGTAGAACCTGGTGGGTGCCTGGGTGCGGGAGGGGCTGGAAGGG	2810666	2810782	2810616	2810668	1	JH651638.1	ENSODEG00000016018.1	2768480	2860815	COL5A1	8821	2169	161259	No_or_no_constitutive_exon
CCCTGGGAAGGACGGACCCCCAGGCTTACGTGGCTTCCCTGGGGACCGAGGG	2835911	2835946	2835861	2835913	1	JH651638.1	ENSODEG00000016018.1	2768480	2860815	COL5A1	8821	2169	161259	No_or_no_constitutive_exon
GGCCCCGCAGGCCCTGAAGGCAGACAAGGAGAGAAGGGAGCCAAGGTGAGCG	2844996	2845177	2844946	2844998	1	JH651638.1	ENSODEG00000016018.1	2768480	2860815	COL5A1	8821	2169	161259	No_or_no_constitutive_exon
CACCCCTGTCTCAGAGCCCCAAGGGTGTTGGGAAGGCAGACGAGGGACAGAG	3242145	3242697	3242095	3242147	1	JH651638.1	ENSODEG00000015787.1	3240126	3243807	PPP1R26	8821	2169	161259	No_or_no_constitutive_exon
CAAGCGCTGCTGAAATTCAAGGGGTGGCCGCCACCACCCTGGGAACTGAGGG	3242724	3243807	3242674	3242726	1	JH651638.1	ENSODEG00000015787.1	3240126	3243807	PPP1R26	8821	2169	161259	No_or_no_constitutive_exon
GTGCCACCCAAATTGGGGAGCGGCCAGGTTAATAAGGAAGGGAACTGCAGGG	4251148	4251190	4251240	4251188	-1	JH651638.1	ENSODEG00000015897.1	4248243	4294438	NTNG2	8821	2169	161259	No_or_no_constitutive_exon
GTCAGTCGGGCCCACATCCCAACACAACCTTTGTCTCCTGTGGGTGGCAGCT	4776733	4776854	4776904	4776852	-1	JH651638.1	ENSODEG00000016799.1	4774261	4787636	POMT1	8821	2169	161259	No_or_no_constitutive_exon
ACGTCCGCCCACTCCCGCCGGACGCCTGGACAGCGGTAGGGACAGGCTAGGG	5067016	5067046	5067096	5067044	-1	JH651638.1	ENSODEG00000016310.1	5058327	5107947	LAMC3	8821	2169	161259	No_or_no_constitutive_exon
GGCCGCCTGAGCGAGCAGGGGGCCGGGCTGGGGCCGGGCAGGTGTGGGAGGC	5343593	5343613	5343663	5343611	-1	JH651638.1	ENSODEG00000016880.1	5340898	5350171	None	8821	2169	161259	No_or_no_constitutive_exon
GCCGGGCAGGTGTGGGAGGCTGCGTCGTCGCTGTGCATGTGGGCAGTGAGCC	5343480	5343581	5343631	5343579	-1	JH651638.1	ENSODEG00000016880.1	5340898	5350171	None	8821	2169	161259	No_or_no_constitutive_exon
AAGGAAAGCGCGGGTGACCTCCTGATACAAGCTTTACTCTGGGGACACAGGT	5641940	5642064	5642114	5642062	-1	JH651638.1	ENSODEG00000017140.1	5585548	5714090	HMCN2	8821	2169	161259	No_or_no_constitutive_exon
ACCATGCCGGTCGCTCTGAGAAGCAATTCAGTGTGAACGTCTGGGGTGAGAC	5639330	5639625	5639675	5639623	-1	JH651638.1	ENSODEG00000017140.1	5585548	5714090	HMCN2	8821	2169	161259	No_or_no_constitutive_exon
AGGTGACCTGGCCGGAATCACACAGCCAGTGCGGGCAAGGGGTGTCAGAGGC	5637828	5637840	5637890	5637838	-1	JH651638.1	ENSODEG00000017140.1	5585548	5714090	HMCN2	8821	2169	161259	No_or_no_constitutive_exon
CACCCACATCGATCTCATGTCTTTCTTTATCCCTGTGGCTGTGGGGACAGTG	5628327	5628489	5628539	5628487	-1	JH651638.1	ENSODEG00000017140.1	5585548	5714090	HMCN2	8821	2169	161259	No_or_no_constitutive_exon
TGGCTCCATCTCTCCCTCTCCCCACCCCCCCTCTTGGCGTGGGGGCTCAGGA	5618503	5618601	5618651	5618599	-1	JH651638.1	ENSODEG00000017140.1	5585548	5714090	HMCN2	8821	2169	161259	No_or_no_constitutive_exon
AGGAGAGGCTGGCCTTGCACCAGCCCTAAAGCAAAGGGGAAGGAGCCCAGAG	5616458	5616479	5616529	5616477	-1	JH651638.1	ENSODEG00000017140.1	5585548	5714090	HMCN2	8821	2169	161259	No_or_no_constitutive_exon
GCTGGGAGGTGGACAGACAGCCTCTGCAGGCCCCGGGGGCAAATCCAGAGCC	5616257	5616416	5616466	5616414	-1	JH651638.1	ENSODEG00000017140.1	5585548	5714090	HMCN2	8821	2169	161259	No_or_no_constitutive_exon
GGCTCTGAACGCAGCTCCCTCTTGCAGGAGTTCAGCCTCGGGGAATGGAGCT	6512888	6513035	6513085	6513033	-1	JH651638.1	ENSODEG00000017059.1	6503097	6560594	NUP188	8821	2169	161259	No_or_no_constitutive_exon
CCCCAGAGCCCATGCCAGAAGAGACCCCGGTAAGGGCTGGGGGGTGGCAGGC	6765079	6765124	6765174	6765122	-1	JH651638.1	ENSODEG00000016958.1	6762052	6770673	PKN3	8821	2169	161259	No_or_no_constitutive_exon
AGATAGCTCAGTGGACTAAAGCGCCTGCTTAGGCAAGAGCTGGGACTGAGGT	7114868	7114898	7114818	7114870	1	JH651638.1	ENSODEG00000017292.1	7104997	7114898	TRUB2	8821	2169	161259	No_or_no_constitutive_exon
GCCCCAACCGCGCACCGCCTGGGGTCCCCAGGTGAGTAGGGGCTGGAGAGGC	7169676	7169682	7169732	7169680	-1	JH651638.1	ENSODEG00000017540.1	7165523	7208768	DNM1	8821	2169	161259	No_or_no_constitutive_exon
TTTTAGTCCATAGCAGCAAATTGGCGTGGCAGAGGTGGGTTACAGCAGAGAC	978756	978798	978848	978796	-1	JH651646.1	ENSODEG00000005090.1	971283	988409	None	8821	2169	161259	No_or_no_constitutive_exon
AGGACACACCCTGTCCCAGCCCTTGATAGTCTCATGTCCTGGGAGAGCAGGG	1739688	1739868	1739638	1739690	1	JH651646.1	ENSODEG00000005963.1	1734978	1753828	IKBKE	8821	2169	161259	Yes
AGGGAGCAGAAGATGGGAAAGGGGAGGCCAATCAGGCAGATGGGGAAAAGTC	1860959	1861035	1861085	1861033	-1	JH651646.1	ENSODEG00000005533.1	1850042	1870792	EIF2D	8821	2169	161259	Yes
GAGATTCATCACAGACCCTGTGGTTCTCAGTCCCGAGGATCAAGGGTGAGAT	2260683	2260816	2260866	2260814	-1	JH651646.1	ENSODEG00000007003.1	2259657	2261318	None	8821	2169	161259	No_or_no_constitutive_exon
GCTGCTGTCAGGGGACATACCTGGACCTACAGGGAATGAAGTGGGCTGAGAA	7981105	7981255	7981055	7981107	1	JH651646.1	ENSODEG00000008453.1	7978585	7981368	None	8821	2169	161259	No_or_no_constitutive_exon
GTTGTGGAAAAGGATGGAGTTTTTACACCTGCAGGCTGGGATGATGAAAGAA	3050732	3050853	3050682	3050734	1	JH651657.1	ENSODEG00000001350.1	3048744	3053383	None	8821	2169	161259	No_or_no_constitutive_exon
GGGAGGGGGCGGTGCCCGGCGTCGAGAGGCCCGGCGGCCATGGCGGGAAGCG	5522368	5522546	5522596	5522544	-1	JH651657.1	ENSODEG00000001886.1	5489140	5522947	FBXO4	8821	2169	161259	No_or_no_constitutive_exon
TTTTCCTGGCGACAATTTTCACTGAAATATCTGCTAGGGAAGGTGGGCAGCA	6958885	6958916	6958966	6958914	-1	JH651657.1	ENSODEG00000002921.1	6944436	6959308	CARD6	8821	2169	161259	No_or_no_constitutive_exon
GAATTTTTAAAACATGAGAGTATAGCATCATGTTGGTCTGAGGGACTAAGCA	6956963	6957454	6957504	6957452	-1	JH651657.1	ENSODEG00000002921.1	6944436	6959308	CARD6	8821	2169	161259	No_or_no_constitutive_exon
ATCCCGCTGGCGTGGACTGGCCTGCGGTCGGGGCTGCCGGGAGGCGTGAGCC	443115	443366	443416	443364	-1	JH651642.1	ENSODEG00000004723.1	401938	443548	ABCB10	8821	2169	161259	No_or_no_constitutive_exon
GACCAGGCGAGTGGTTGGGCAAGAGGGCCAGTGGCCGGCCTAGGGTGTAGCG	1337362	1337478	1337312	1337364	1	JH651642.1	ENSODEG00000006367.1	1337002	1349166	ARV1	8821	2169	161259	No_or_no_constitutive_exon
ATGATGGAGTGGATGAACAAGTCTTGATGGAGCTAAAAACTATGGGAGAGTA	4853783	4854765	4853733	4853785	1	JH651642.1	ENSODEG00000006253.1	4853642	4854765	None	8821	2169	161259	No_or_no_constitutive_exon
GCCTTGTTCACTGGTGTCACCCCAGGGTGACGGGAGAGGTAGTTGGGTAGCC	5573630	5573871	5573921	5573869	-1	JH651642.1	ENSODEG00000007141.1	5530072	5617253	NID1	8821	2169	161259	No_or_no_constitutive_exon
CAAGAGCAGTTTGCTGGTGTAATTAGCAGCCTTTTTGTGTTTGGGAGCAGCT	6139171	6139402	6139121	6139173	1	JH651642.1	ENSODEG00000006161.1	6084870	6159350	ACTN2	8821	2169	161259	No_or_no_constitutive_exon
TAATGTTGATTTTACCTACGTGTTTTCACTTTTTTTCAGTGTGTGGGTAGGT	5659085	5659106	5659035	5659087	1	JH651643.1	ENSODEG00000000880.1	5617449	5709890	IL1RAP	8821	2169	161259	No_or_no_constitutive_exon
CCCCCTGTGGCCTTGTGCTGAACTGCAGTGCACATTTCTCTCACAGGGAGCG	4257542	4257639	4257492	4257544	1	JH651647.1	ENSODEG00000010766.1	4249909	4266226	CDHR1	8821	2169	161259	No_or_no_constitutive_exon
CCATTGCTGTTGTCCCAAACCCAGGTGACAGAGGTCAGCTCCGCAGGGAGCC	4259689	4259867	4259639	4259691	1	JH651647.1	ENSODEG00000010766.1	4249909	4266226	CDHR1	8821	2169	161259	No_or_no_constitutive_exon
CAAATATGGCCAGATCGCTGAAGTGGTGGTGGTGAAAGACAGGGAGGGAGAC	6815724	6816078	6815674	6815726	1	JH651647.1	ENSODEG00000011721.1	6815624	6816078	None	8821	2169	161259	No_or_no_constitutive_exon
TATAGTCTTTTAGCTGGGCGGCGCAGGTGCACGCCGGGAAGGTGGCGGAGGC	7086978	7087011	7087061	7087009	-1	JH651647.1	ENSODEG00000012425.1	7086337	7087690	None	8821	2169	161259	No_or_no_constitutive_exon
TTTGCTCAGCTTATCCAGGTTCTGCTGATCACCATGGCTGCTGGGAAGAGGA	7667685	7668607	7667635	7667687	1	JH651647.1	ENSODEG00000011943.1	7667615	7668607	ZNF488	8821	2169	161259	No_or_no_constitutive_exon
AGCTGATGTGCTTGTATTAGACAGGATTAAAGGCTTACCAGGGAGGGAAGCC	7680748	7680925	7680975	7680923	-1	JH651647.1	ENSODEG00000012586.1	7673580	7681808	RBP3	8821	2169	161259	No_or_no_constitutive_exon
CTACGGGGAGTCGGGCGAAGGCCACAGGGAGGAAGAGGAAGAGGGGGGAGCG	7689203	7689595	7689645	7689593	-1	JH651647.1	ENSODEG00000012030.1	7689203	7693595	GDF2	8821	2169	161259	No_or_no_constitutive_exon
TGACCGGGCCCCTCCATCCCCTCTGTCCCCAGAGCGGCTGGGAAACCGAGCT	1826329	1826423	1826279	1826331	1	JH651641.1	ENSODEG00000009584.1	1818201	1841186	VIPR1	8821	2169	161259	No_or_no_constitutive_exon
CTGAGCCATCTCACCAGCCCAAGAAAAAATGTTCTCATCTAGCTGGGGAGAC	3314432	3314671	3314382	3314434	1	JH651641.1	ENSODEG00000010306.1	3271237	3315656	KIF15	8821	2169	161259	No_or_no_constitutive_exon
AGGCCACTGAGTCTGGGGCACAGGAAAAGGCACAGGGGAAGGCACGGGAGCA	3901120	3901223	3901273	3901221	-1	JH651641.1	ENSODEG00000012454.1	3880514	3901868	None	8821	2169	161259	No_or_no_constitutive_exon
GAGCGGGTAGACAGAACCCTCATGTGGCCCTTCCCTGGGTGGGCGGCCAGTT	4862722	4862847	4862672	4862724	1	JH651641.1	ENSODEG00000010896.1	4841166	4866998	NBEAL2	8821	2169	161259	Yes
CAGCCGCCTGGTGGCGGCGCGAAGACGGGTGCCCAGGAGCCTGGGGATAGCC	5239777	5240144	5240194	5240142	-1	JH651641.1	ENSODEG00000011782.1	5237509	5268612	SCAP	8821	2169	161259	No_or_no_constitutive_exon
CGTGGCCTAGGTGGAGCGGGGCACGTGAGGCTGGACGGCGAGGGCGCCAGTT	5371066	5372200	5372250	5372198	-1	JH651641.1	ENSODEG00000012619.1	5360923	5372992	CSPG5	8821	2169	161259	No_or_no_constitutive_exon
CTGTGCGGTTTTTTCTCCACTGCCTCTCTTCTGGCCCTGTGGGTGAGCAGTC	6638055	6638239	6638005	6638057	1	JH651641.1	ENSODEG00000015298.1	6574561	6653372	YEATS2	8821	2169	161259	Yes
GTGTTGTGGTGCTCACTGACTGCCCTCCCCTCTCCCTGTGTGCGGGACAGCT	6783073	6783231	6783281	6783229	-1	JH651641.1	ENSODEG00000014249.1	6730163	6811973	ABCC5	8821	2169	161259	No_or_no_constitutive_exon
GGGAAAAAGATGGCGAGCCCTGTGGCGGCGGCACCTGGTGGGGAGGCCAGTC	6964886	6964906	6964836	6964888	1	JH651641.1	ENSODEG00000012756.1	6964520	6975297	EIF2B5	8821	2169	161259	No_or_no_constitutive_exon
AGGTGGCGGGGGACCCGGAGGTGGAGGCGGCAGCAGCGTTGGCGGGGGAGCC	6964951	6965052	6964901	6964953	1	JH651641.1	ENSODEG00000012756.1	6964520	6975297	EIF2B5	8821	2169	161259	Yes
CTGCCCACAGCCGGCACCTCTGAAGGTAACCCCCAAGCAGGGAAGGGTAGGG	7046822	7047032	7046772	7046824	1	JH651641.1	ENSODEG00000013878.1	7036455	7047702	VWA5B2	8821	2169	161259	No_or_no_constitutive_exon
CTACTCCAAAGATGACATTACCCTCTGGGGCCCTGTGTTTGGGGACACAGGC	7150684	7150758	7150808	7150756	-1	JH651641.1	ENSODEG00000014349.1	7145265	7158630	CLCN2	8821	2169	161259	No_or_no_constitutive_exon
CAAGGCCTAAGTGCTGGCACTGCCTTCCTTCAGTCAAGGGAGGCTGGGAGTC	7170818	7170916	7170966	7170914	-1	JH651641.1	ENSODEG00000014007.1	7170818	7175785	None	8821	2169	161259	No_or_no_constitutive_exon
GGGTGCAGGTGGCTGGCGCGGCCGCGGGCGGGAGGGGTGCGCGGGGTCAGGG	7179401	7179417	7179351	7179403	1	JH651641.1	ENSODEG00000013793.1	7178717	7188029	CHRD	8821	2169	161259	No_or_no_constitutive_exon
CATCAAAAAGAAGGAATCATATTCCTTTATGAATGTGTAATGGGCATGAGAA	3558091	3558317	3558041	3558093	1	JH651649.1	ENSODEG00000002650.1	3545836	3593134	None	8821	2169	161259	Yes
ATCCTTTTATATATTTCCAAGAGTTTGATTGTCATTATTTTGGGAGAAAGTT	4121414	4121435	4121485	4121433	-1	JH651649.1	ENSODEG00000005116.1	4114038	4156633	TMEM67	8821	2169	161259	No_or_no_constitutive_exon
AGGAGGGCCTGACCCCTCCTCTCTGTCCCTTGACTCCCTGGGGGATCCAGGT	355957	356356	355907	355959	1	JH651645.1	ENSODEG00000005904.1	353612	361500	HPCA	8821	2169	161259	No_or_no_constitutive_exon
TTACCACTTCTTAATGCTAACTGCCACTGCCTCTATTACTGTGAAGGGAGGT	3700957	3701074	3700907	3700959	1	JH651645.1	ENSODEG00000006355.1	3700444	3732729	AGO4	8821	2169	161259	No_or_no_constitutive_exon
AAATTACAGTGGACAGCAACAGTCAAATTATGAACCCATGAAGGGGGCAGTT	3912000	3912088	3912138	3912086	-1	JH651645.1	ENSODEG00000006322.1	3912000	3913073	None	8821	2169	161259	Yes
GGAGTGGGCCAGTCCATCTGGGGTCCAGGAAGCATGGGGCAGGCAGCCAGTG	4108995	4109203	4108945	4108997	1	JH651645.1	ENSODEG00000005198.1	4097263	4110829	MAP7D1	8821	2169	161259	Yes
AGGTACCCAGGCTTCTGCTGAGACTCTGTCCCCATCACCACAGGGGGGAGAT	4214778	4214807	4214728	4214780	1	JH651645.1	ENSODEG00000005155.1	4203031	4215662	None	8821	2169	161259	No_or_no_constitutive_exon
AAGTGCACTCAATTCCAGTGCTTCTCTTCTAAAGAATGCCTGCAGGGGAGTC	4215217	4215662	4215167	4215219	1	JH651645.1	ENSODEG00000005155.1	4203031	4215662	None	8821	2169	161259	No_or_no_constitutive_exon
GACATCTGCTTTTATGATCCTATTTGCTTTATTTGTGTGTGGGTTGACAGCT	4311919	4312087	4312137	4312085	-1	JH651645.1	ENSODEG00000005227.1	4296658	4334073	OSCP1	8821	2169	161259	No_or_no_constitutive_exon
CCAATAGCCTGCAACTCCTGGACCAAGTTGAGTTGTGGGCAGGCTGTAAGTC	4357236	4357258	4357308	4357256	-1	JH651645.1	ENSODEG00000006285.1	4349462	4359887	CSF3R	8821	2169	161259	No_or_no_constitutive_exon
GGCACCGCGGGAGGGGTTTCCGGTGACAGGCTTGGGGGACTGAGGCGCAGGC	5596340	5596454	5596504	5596452	-1	JH651645.1	ENSODEG00000007401.1	5593178	5596929	YRDC	8821	2169	161259	No_or_no_constitutive_exon
ACCAGGGGCAGTGAACCAGCATCACCTGTTCCTTAACGATGGGCTGGAAGCT	5651279	5651407	5651457	5651405	-1	JH651645.1	ENSODEG00000007989.1	5649754	5710236	INPP5B	8821	2169	161259	Yes
GCCTCCTGGGGGCGTAGTGCACTGAGCGGGGGCCGGGCGGCGGGATGAAGAG	5699527	5699590	5699640	5699588	-1	JH651645.1	ENSODEG00000007989.1	5649754	5710236	INPP5B	8821	2169	161259	No_or_no_constitutive_exon
GAGGAGAGAGGACAGGAGGGGACCGGGCAAAGAGGACAGGAGGGCCGGAGCG	6563787	6564070	6563737	6563789	1	JH651645.1	ENSODEG00000007175.1	6563533	6564070	None	8821	2169	161259	No_or_no_constitutive_exon
TATCTCAGAGCAGATCCAAGAAGTTATAACCTTTCGGGAGAAGAATCGAGGC	7721296	7721350	7721246	7721298	1	JH651645.1	ENSODEG00000006778.1	7714143	7729015	None	8821	2169	161259	No_or_no_constitutive_exon
CCAGGCCCTGGGTTGGGTGGCCATGGTGAGCAACACAGCTTCCAGGGGAGGG	7721389	7721424	7721339	7721391	1	JH651645.1	ENSODEG00000006778.1	7714143	7729015	None	8821	2169	161259	No_or_no_constitutive_exon
CAAGTCGATCTGCAGGCCATGGATTGAGCACATAAATTGGGCAAACCAAGAT	2032024	2032645	2032695	2032643	-1	JH651660.1	ENSODEG00000002349.1	2031298	2034370	None	8821	2169	161259	Yes
AAAATAAACTATAACTGAAAAGAATACCACTTTTGTTCTTCCAGTGGGAGTG	4311101	4311243	4311293	4311241	-1	JH651660.1	ENSODEG00000003447.1	4263433	4443908	MYO3A	8821	2169	161259	No_or_no_constitutive_exon
TGCAGGATGAGGCTGGTCATTGGCAAGACAGAAGGGGACATGGGCGGAAGAG	3156787	3157313	3157363	3157311	-1	JH651650.1	ENSODEG00000010334.1	3123282	3177405	VWDE	8821	2169	161259	No_or_no_constitutive_exon
CTCCCCGGCCCAAATATTTGTAATATGTGAGGACAATGGGCAGTGATAAGCC	6863409	6863421	6863359	6863411	1	JH651650.1	ENSODEG00000012277.1	6862432	6863421	None	8821	2169	161259	No_or_no_constitutive_exon
GACAGGAATTCTCTAATTCATGTCTACTTTGCTTTTCCTTCGGGCTAAAGGT	5750086	5750226	5750276	5750224	-1	JH651652.1	ENSODEG00000003068.1	5699042	5810889	C5	8821	2169	161259	No_or_no_constitutive_exon
TTCACTAACTTACTGATCCTCTATGTTGCCCCATCAAATTGGGCCAATAGCT	5991765	5991885	5991715	5991767	1	JH651652.1	ENSODEG00000001878.1	5972449	5994386	None	8821	2169	161259	No_or_no_constitutive_exon
TGAAGACTACTCCAAATTCATCTCGCAATATTGATTGTTTTAAGGGGAAGCC	751476	751604	751654	751602	-1	JH651651.1	ENSODEG00000004746.1	738932	775156	SIAE	8821	2169	161259	No_or_no_constitutive_exon
AAGCCAGATGTCGGCTGATGAGTGGAAAGTAAACGTACGGGGAAATGTAGTT	793053	793345	793395	793343	-1	JH651651.1	ENSODEG00000004900.1	792406	794289	None	8821	2169	161259	No_or_no_constitutive_exon
TTGGGCTGGCGGACTTAGCCAACTCTAGCCTGCAGCTTGACCCGGGAGAGGC	885439	885626	885676	885624	-1	JH651651.1	ENSODEG00000004990.1	877867	885973	ESAM	8821	2169	161259	No_or_no_constitutive_exon
CTGGACGGTGCGTCCAGAACTAAAGCCCTGACTCCGCTCTGACCGGGGAGGG	885255	885329	885379	885327	-1	JH651651.1	ENSODEG00000004990.1	877867	885973	ESAM	8821	2169	161259	No_or_no_constitutive_exon
AGGGCCCTGCGGCTGTGGCCAACCTAGCTTGGGGGCGGGGAGTGGAGCAGGT	1015721	1015849	1015671	1015723	1	JH651651.1	ENSODEG00000005149.1	1009974	1027475	ROBO3	8821	2169	161259	No_or_no_constitutive_exon
AGAAGGGCCCTGCGGCTGTGGCCAACCTAGCTTGGGGGCGGGGAGTGGAGCA	1015718	1015849	1015668	1015720	1	JH651651.1	ENSODEG00000005149.1	1009974	1027475	ROBO3	8821	2169	161259	No_or_no_constitutive_exon
CTGGGGGTGAGGGGACTTTGGGCCTGGGAGATGGGAACAGTCAGGGAGAGAG	1025934	1026106	1025884	1025936	1	JH651651.1	ENSODEG00000005149.1	1009974	1027475	ROBO3	8821	2169	161259	No_or_no_constitutive_exon
CCGCCCCTGCCACCACCAGAGGAGGAGGCAGGGTGGGCCTTGGGGCTGAGAG	1026129	1026234	1026079	1026131	1	JH651651.1	ENSODEG00000005149.1	1009974	1027475	ROBO3	8821	2169	161259	No_or_no_constitutive_exon
GTTCAATCCCCAGTATTGAAAAAAAAAAAGGAGAGACAGGATCAGGGGAGAT	1029928	1029936	1029986	1029934	-1	JH651651.1	ENSODEG00000005570.1	1029928	1044236	ROBO4	8821	2169	161259	No_or_no_constitutive_exon
GGAGAAGTCTGAGTCCATGACTCACAGGTTCCTCCACCTCTGGGACGTAGTG	1074851	1075133	1075183	1075131	-1	JH651651.1	ENSODEG00000003222.1	1072581	1077298	HEPACAM	8821	2169	161259	No_or_no_constitutive_exon
CACTGGAGGAGGGCACGGGGGCCCTGGGGAGGTAACTGTGGGGCAGGAAGCA	1609622	1609733	1609783	1609731	-1	JH651651.1	ENSODEG00000003678.1	1602884	1642817	FEZ1	8821	2169	161259	No_or_no_constitutive_exon
GCCCACGTGGCAGAGGCTGCACTCGAGGGCACTGAGGTTTTGCGGGGCAGTG	2793362	2793517	2793567	2793515	-1	JH651651.1	ENSODEG00000003375.1	2785762	3368474	KIRREL3	8821	2169	161259	No_or_no_constitutive_exon
AGTACCTGCCCAGCCCTCCCTTGCTTGGAGGCTGTGCTGAGATGGGGCAGGA	5714299	5714389	5714249	5714301	1	JH651651.1	ENSODEG00000003930.1	5709428	5714510	KCNJ5	8821	2169	161259	No_or_no_constitutive_exon
AAGCAGGAAGGATTTCCACACACAGTGCCAAGCCCAGGGGCAATGGGAAGGT	7288794	7288825	7288744	7288796	1	JH651651.1	ENSODEG00000005808.1	7287557	7288825	None	8821	2169	161259	No_or_no_constitutive_exon
TCCTGCTCACAAGACAGGTGTGCGGGCTGGCTCAGGAAAACAGGGAGGAGGG	7515639	7515679	7515729	7515677	-1	JH651651.1	ENSODEG00000004458.1	7504035	7523913	ADAMTS8	8821	2169	161259	No_or_no_constitutive_exon
TATTGTGTCAACTCAGAAGACTGGATTAGTAATAGGAAAGGGGGAATGAGAC	7367966	7367996	7368046	7367994	-1	JH651659.1	ENSODEG00000003657.1	7367258	7369184	None	8821	2169	161259	No_or_no_constitutive_exon
CGATCACATTTTCATCTGGTTGATAAAATATGTTAAAAGGGAACACTAAGGA	420903	421015	420853	420905	1	JH651661.1	ENSODEG00000006792.1	420776	421264	None	8821	2169	161259	No_or_no_constitutive_exon
ATGAACCAATGTACTGCTTGTATAACCAAGGGCCTTATGGGAAATGATAGGG	1353647	1353853	1353597	1353649	1	JH651661.1	ENSODEG00000005922.1	1353287	1353853	None	8821	2169	161259	No_or_no_constitutive_exon
TGGGCCACACTGAAGCTGTGTAGTGTGTGGAAGCTAACTGGGACACCAAGCG	1487211	1487358	1487408	1487356	-1	JH651661.1	ENSODEG00000006010.1	1486591	1487550	None	8821	2169	161259	No_or_no_constitutive_exon
TGCTTAGGGGGCCTTGGCCATGCCCTTGATTGATACCTGGGATGGGGCAGGA	2281879	2282000	2282050	2281998	-1	JH651661.1	ENSODEG00000007030.1	2280304	2293380	ATG16L2	8821	2169	161259	No_or_no_constitutive_exon
GGCAGGTGGACCAGTGATCTGGCTAAACTGTCCTTGTCCTCTACAGGGAGGT	2344482	2344582	2344432	2344484	1	JH651661.1	ENSODEG00000006015.1	2318922	2347285	STARD10	8821	2169	161259	No_or_no_constitutive_exon
CAGAATTGGAAGGGAAGCATGACACTCGCTCGGTGGGCTTGGGGGTACAGGA	2385138	2385260	2385088	2385140	1	JH651661.1	ENSODEG00000009509.1	2384493	2408681	None	8821	2169	161259	No_or_no_constitutive_exon
AGTCAGCGGGGTTGGCTGGGGGACAGAATACTTCAGATGTGGGGACCCAGTC	3088864	3090145	3088814	3088866	1	JH651661.1	ENSODEG00000007877.1	3066127	3099332	NUMA1	8821	2169	161259	No_or_no_constitutive_exon
GGGGTAGTGAGACAGGTGACAGGACTCCAGCTAGGGGCTCAGGGGCAGAGTC	3261862	3262058	3262108	3262056	-1	JH651661.1	ENSODEG00000007974.1	3259166	3265052	CHRNA10	8821	2169	161259	No_or_no_constitutive_exon
AGGAATGGGGAAAGGAGGAAGAGGAAGAGAAAGAACATGTGGGGGAAGAGGA	7293857	7294008	7293807	7293859	1	JH651661.1	ENSODEG00000009702.1	7227528	7300034	DNHD1	8821	2169	161259	No_or_no_constitutive_exon
GAGACACTTTGAGTCACTACCACCTTTCTGCTGGTGCCCAGGGACAAAAGCA	7295900	7296078	7295850	7295902	1	JH651661.1	ENSODEG00000009702.1	7227528	7300034	DNHD1	8821	2169	161259	No_or_no_constitutive_exon
GGGCAGGGCAGACCAGTAGCACTAATTCCTGCCCTCCCTGGGTGGCACAGGT	2367134	2367236	2367084	2367136	1	JH651653.1	ENSODEG00000003811.1	2325590	2367505	ENG	8821	2169	161259	No_or_no_constitutive_exon
TCGTGGCCGGGTCTTTTGCTGGCCTGGCTGTCGCCGGGTCGGGCGATGAGCC	2458029	2458072	2457979	2458031	1	JH651653.1	ENSODEG00000004012.1	2457004	2459449	PTRH1	8821	2169	161259	No_or_no_constitutive_exon
GGTGCTGCCCGCTGGGCAGGACGATCCCCTGACCTCTCTTGGGGGCGCAGCG	2651759	2651947	2651709	2651761	1	JH651653.1	ENSODEG00000004239.1	2601141	2654905	FAM129B	8821	2169	161259	Yes
GGGACCCTGGGGAGGCTGAGAGACCCTGACGGCTGTCTCCCTGGGAGCAGGG	2716789	2716933	2716983	2716931	-1	JH651653.1	ENSODEG00000004361.1	2714220	2722071	SLC2A8	8821	2169	161259	Yes
CCCCCTACCCTGAACCTCGACGACAACGCCGCCTCCTGGTTCGGGGTGAGCC	2721740	2721777	2721827	2721775	-1	JH651653.1	ENSODEG00000004361.1	2714220	2722071	SLC2A8	8821	2169	161259	No_or_no_constitutive_exon
CGCCACCCGGAACCCCACCCCTCGGAGGCCACGCGGGGGGCGGACGCGAGCC	2721429	2721668	2721718	2721666	-1	JH651653.1	ENSODEG00000004361.1	2714220	2722071	SLC2A8	8821	2169	161259	No_or_no_constitutive_exon
AGGCTGGGTGAGGTGGTACATACCTGTAATCCCAGCACCTTGGGAGGCAGAG	5267024	5267052	5267102	5267050	-1	JH651653.1	ENSODEG00000004138.1	5260985	5277833	None	8821	2169	161259	No_or_no_constitutive_exon
TTACGGGAGGATGAGTTTTCCCTGCTAGAGAATGCAGACAGAATGGGAAGGA	5898505	5898778	5898455	5898507	1	JH651653.1	ENSODEG00000004179.1	5897264	5898778	None	8821	2169	161259	No_or_no_constitutive_exon
TTAATGCCCCTGGGCGCCTCTGCCAGTAGCTGTTGAACTTGAGGGGACAGCG	7521540	7522102	7522152	7522100	-1	JH651653.1	ENSODEG00000006064.1	7521540	7522200	None	8821	2169	161259	No_or_no_constitutive_exon
ACTCAAGGCAAATGAAGGAGGCCAACTGAGAACAAAGGAGCTGAGGGCAGAC	4148219	4148440	4148490	4148438	-1	JH651656.1	ENSODEG00000002404.1	4148219	4152973	ZNF438	8821	2169	161259	No_or_no_constitutive_exon
ATTGATAGAATTAAACTTTACAGTGAGTCTTTGGAAAGATAGGGCAAGAGCC	3675420	3675704	3675754	3675702	-1	JH651667.1	ENSODEG00000002514.1	3675041	3676344	None	8821	2169	161259	No_or_no_constitutive_exon
ACACGGAAAGCGAGGGTCCCAAACTGACTGCTCGGTTCTCTGGGAAATAGAA	3257384	3257402	3257452	3257400	-1	JH651655.1	ENSODEG00000010107.1	3257384	3289180	None	8821	2169	161259	Yes
ATCATGGTGCTCAACTGCCTGAGAAAGTAAGTACAGAGCCCGGGGTCGAGGG	3511351	3511403	3511301	3511353	1	JH651655.1	ENSODEG00000009830.1	3479254	3514272	AMPD1	8821	2169	161259	Yes
GTGCCTCTATGTGGGCAACATCCCCTTTGGCACCACTGAGTTGGAGGGAGGG	5024912	5025627	5024862	5024914	1	JH651655.1	ENSODEG00000009254.1	5024239	5025794	None	8821	2169	161259	No_or_no_constitutive_exon
GGCGCGACCCTGCCCTTTGCTCTCCGAGGCCCTGGCGGGGGGCGTGGGAGTG	5528707	5528814	5528864	5528812	-1	JH651655.1	ENSODEG00000010401.1	5502668	5528867	MOV10	8821	2169	161259	No_or_no_constitutive_exon
CTGCGCGGCAGCGTCTCCGGGGAGCTATGCGGAGGCCGGGAGGTGCTGAGCA	5727150	5727293	5727343	5727291	-1	JH651655.1	ENSODEG00000008783.1	5712925	5728164	WNT2B	8821	2169	161259	No_or_no_constitutive_exon
CCCCATTCTGTCTGCAGACACTGCAGCGAGGACCAGACGACAAAGGGAAGGC	6807851	6808236	6808286	6808234	-1	JH651655.1	ENSODEG00000007477.1	6807545	6808660	None	8821	2169	161259	No_or_no_constitutive_exon
GACACCAACCTGGCTTCCAGCACCAATATGAAGCAGGGGCTCACAAGGAGGT	6807626	6807727	6807777	6807725	-1	JH651655.1	ENSODEG00000007477.1	6807545	6808660	None	8821	2169	161259	No_or_no_constitutive_exon
AGGAATGCAGTCAACACCAGCAGGCCATAGGAGGTACTTGGGGACTGGAGCC	6854305	6854330	6854255	6854307	1	JH651655.1	ENSODEG00000008789.1	6848431	6856887	None	8821	2169	161259	No_or_no_constitutive_exon
GCACGGGCAAGAGGCGGAGCGCAGCGCCGCGGCCCGCGAGGGAGGAGCAGGT	754145	754249	754299	754247	-1	JH651662.1	ENSODEG00000007487.1	751423	754315	None	8821	2169	161259	No_or_no_constitutive_exon
CTACAGCCCTTGAAACATGCTCAGCTATTCTCACCTCTCTGGGGGCACAGGT	1346295	1346503	1346245	1346297	1	JH651662.1	ENSODEG00000007431.1	1315409	1352190	ACVR2B	8821	2169	161259	No_or_no_constitutive_exon
GCTTCTTGAGGGACAGGGTTTGGTGTGCTGACTGGCTTGCCATGGGACAGGT	2038690	2038771	2038821	2038769	-1	JH651662.1	ENSODEG00000009484.1	2034543	2042055	GORASP1	8821	2169	161259	Yes
TCTTTCTACACCCACATGTGTAACCCCTGGGTCTCCCTGTTAGGGGTGAGTA	2815608	2815616	2815558	2815610	1	JH651662.1	ENSODEG00000008849.1	2663948	2828655	SLC12A8	8821	2169	161259	No_or_no_constitutive_exon
GGCCCAAGAATAATGTCATCTAGTAACTTAAGATCATCTTTTGAGGGCAGCA	3442427	3442610	3442660	3442608	-1	JH651662.1	ENSODEG00000006501.1	3200924	3862887	KALRN	8821	2169	161259	No_or_no_constitutive_exon
GGCTGCGGTGTGGTGAGGGGCACTAGGGAGGAAGGGGAACGCGGGGAGAGGG	5251981	5252005	5251931	5251983	1	JH651662.1	ENSODEG00000008076.1	5218889	5254987	SEMA5B	8821	2169	161259	No_or_no_constitutive_exon
ACGAAAGGATTACACATGTTCAGCCACATGGAAGTGGGCCAGACACACAGCC	5474205	5474560	5474155	5474207	1	JH651662.1	ENSODEG00000007295.1	5420999	5474560	HSPBAP1	8821	2169	161259	No_or_no_constitutive_exon
CCGAGAGGCAGAAGCAGCAGCATCCACTGGCCCTAACTGGGCAAGAGCAGCA	5892564	5892949	5892999	5892947	-1	JH651662.1	ENSODEG00000009812.1	5892520	5944068	CASR	8821	2169	161259	No_or_no_constitutive_exon
GCACATTGGCGGCCCACTCATTATCTTCCCAGGAGCCACCACAGGGAGAGAC	6219723	6219991	6219673	6219725	1	JH651662.1	ENSODEG00000007516.1	6201635	6224319	ILDR1	8821	2169	161259	Yes
TTTTTGTTCTGTGTGTGTGTGCGCGTGCCTGTGTACGTGCGTGGGATCAGTT	782784	782919	782734	782786	1	JH651666.1	ENSODEG00000001497.1	638561	789787	ASAP2	8821	2169	161259	No_or_no_constitutive_exon
CCTGAGCTGCGGACCTGGGCGAGACGGCGGCCACGGAGGGGGTCGGGGAGCC	1028345	1029455	1028295	1028347	1	JH651666.1	ENSODEG00000001535.1	1028256	1029455	None	8821	2169	161259	No_or_no_constitutive_exon
AATACAATGAAACCAAGAAGAACTCAAGATTCAGGAAAGGGAGAAGATAGTG	1092000	1092003	1091950	1092002	1	JH651666.1	ENSODEG00000002052.1	1055144	1092003	TAF1B	8821	2169	161259	No_or_no_constitutive_exon
GTCGGCTACCAGCCCAGGGGACATGACTGCCCAGTGGAGCAGGGGCCCAGCT	1449302	1449338	1449252	1449304	1	JH651666.1	ENSODEG00000000754.1	1433158	1454598	ATP6V1C2	8821	2169	161259	No_or_no_constitutive_exon
GTTCATCTTGAGTCAGTCTTTCTTTCTTTTTTTGGTGGAACAGGGGCTAGAA	1873753	1873815	1873703	1873755	1	JH651666.1	ENSODEG00000002144.1	1863080	1910723	GREB1	8821	2169	161259	Yes
CGCAAGGTGCACAGATGACGGCGCAGACCCGGAAGGATATGGGATCACAGAA	5622029	5622730	5622780	5622728	-1	JH651666.1	ENSODEG00000003226.1	5622029	5622802	None	8821	2169	161259	No_or_no_constitutive_exon
TGCTTTAAATTCTTCATAGTAATCAGTAAGCCACAGGGAAGTCATAGGAGTT	5484351	5484535	5484585	5484533	-1	JH651672.1	ENSODEG00000004194.1	5363057	5588567	COL4A5	8821	2169	161259	No_or_no_constitutive_exon
TCAGGGTGGAATTGCTTTTAAGGGTGAAAGAGGTCCCCCTGGGAACCCAGGC	5480008	5480131	5480181	5480129	-1	JH651672.1	ENSODEG00000004194.1	5363057	5588567	COL4A5	8821	2169	161259	No_or_no_constitutive_exon
GCCATAATGAGCATCTATATCCCTCAGTATTTGTAATAGTGGGTGCTAAGGT	5444565	5444750	5444800	5444748	-1	JH651672.1	ENSODEG00000004194.1	5363057	5588567	COL4A5	8821	2169	161259	No_or_no_constitutive_exon
CCTCCTCCCCCTCCTCTCTGTGAATGCTGCTTGCCCTGCTTGGGGACCAGGA	6943361	6943541	6943591	6943539	-1	JH651672.1	ENSODEG00000002625.1	6901107	6990392	FRMPD3	8821	2169	161259	No_or_no_constitutive_exon
CAGCAGCAGCAGCAGCAGCAGGTGGCAGCAGCAGCTACAGGGGCAGCCAGAG	6901107	6901186	6901236	6901184	-1	JH651672.1	ENSODEG00000002625.1	6901107	6990392	FRMPD3	8821	2169	161259	No_or_no_constitutive_exon
ATTCCCTCTGCGCTATGGGGACATTGCCATCCTGTGCCACAATAAGGGAGCT	2174105	2174491	2174541	2174489	-1	JH651663.1	ENSODEG00000001159.1	2174105	2174992	None	8821	2169	161259	No_or_no_constitutive_exon
GCTTGCACAGCAGGCCACGCAATGCCCGGAATCCATCCTCCCAAGGGCAGCA	2532074	2532409	2532459	2532407	-1	JH651663.1	ENSODEG00000001176.1	2523622	2532629	ZFPM2	8821	2169	161259	No_or_no_constitutive_exon
AGCCTGTTAGGTCCGGGTCCCAGTCGATCTGCTCCGGCCCGCGGGGGCAGCG	3653554	3653799	3653504	3653556	1	JH651663.1	ENSODEG00000001258.1	3653219	3716521	DPYS	8821	2169	161259	No_or_no_constitutive_exon
GGCTCCTTCCCTCCTCATTTCCTAACTTAATTTCCTTCCTGGGCTGACAGAG	6564428	6564568	6564618	6564566	-1	JH651663.1	ENSODEG00000000812.1	6459247	6633223	COL14A1	8821	2169	161259	Yes
ATCCTGGAGGAGATGATCTGCGTGAGAATGCAGCTGGCCAGGGTGCGGAGCC	2238085	2238247	2238035	2238087	1	JH651673.1	ENSODEG00000003086.1	2237893	2313877	FAM114A1	8821	2169	161259	No_or_no_constitutive_exon
CTGGTGAAGGACCTGCCGAGCCAGCTGGCCGAGATCGGGCAGGGGCGCAGTC	4725632	4726382	4726432	4726380	-1	JH651673.1	ENSODEG00000002924.1	4725473	4726975	None	8821	2169	161259	No_or_no_constitutive_exon
CTGTTATTCATTTTTTTCCCATTTTAATTATTTCAAACTGGGACATGTAGGT	6148202	6148276	6148326	6148274	-1	JH651673.1	ENSODEG00000002386.1	5991030	6218470	ATP8A1	8821	2169	161259	No_or_no_constitutive_exon
CGGCTGCGCAGCCGGTGGGGGCCGGAGGGGCCGGTCCGGGGACTGACGAGCT	3005473	3005672	3005423	3005475	1	JH651674.1	ENSODEG00000000786.1	3005243	3006293	FANCF	8821	2169	161259	No_or_no_constitutive_exon
CTGAGCTATCTAATCTCTAAAACTGAATCTGAACATAAGGGTGAGCCGAGTG	3946647	3947105	3947155	3947103	-1	JH651674.1	ENSODEG00000000998.1	3946161	3948707	None	8821	2169	161259	No_or_no_constitutive_exon
ATGTCCTTGTACCACAGGCTTTGAGTGTCGCTGGCCACCCCAGGGGAGAGAG	1613079	1613146	1613196	1613144	-1	JH651669.1	ENSODEG00000000727.1	1593148	1615765	SLA	8821	2169	161259	No_or_no_constitutive_exon
CCACTACAAACCCTCACCCGAGTGGGTCAGCGGACCCGCGGGGCACGAAGGT	282081	282479	282529	282477	-1	JH651675.1	ENSODEG00000011993.1	263319	284040	GPR37	8821	2169	161259	No_or_no_constitutive_exon
GGGGCTGTGAGTGAGGTGCTTGGCCTCCTTCTTCTCCAGATGGGGTTGAGGA	2024834	2024869	2024784	2024836	1	JH651675.1	ENSODEG00000011802.1	2024636	2025161	None	8821	2169	161259	No_or_no_constitutive_exon
GGAAGATTAGGGCTGAACACCCATGCTGAGAATGCTTCTCTGGGATGCAGGT	4950679	4950853	4950629	4950681	1	JH651675.1	ENSODEG00000012609.1	4935364	4962157	FLNC	8821	2169	161259	Yes
TGGAGTCCTGTGAATGCCGCCCCACCTCTGCCCAGTGCTGGGGGCTGGAGCG	5001232	5001341	5001391	5001339	-1	JH651675.1	ENSODEG00000012598.1	4979228	5004708	KCP	8821	2169	161259	Yes
CTCCTCCCCTGTGTCTGGGGACATCATCTGTGGCACCAGACACAGGGGAGGA	4986903	4986909	4986959	4986907	-1	JH651675.1	ENSODEG00000012598.1	4979228	5004708	KCP	8821	2169	161259	Yes
GGACATCATCTGTGGCACCAGACACAGGGGAGGAGCAAGTCTAGGGAGAGAG	4986813	4986891	4986941	4986889	-1	JH651675.1	ENSODEG00000012598.1	4979228	5004708	KCP	8821	2169	161259	Yes
TCCTTAAAATCTGCCGTTTCTACCTATGGTGTTCATGTGACAATGGGCAGGA	4983453	4983553	4983603	4983551	-1	JH651675.1	ENSODEG00000012598.1	4979228	5004708	KCP	8821	2169	161259	Yes
TTAGTGATCCAAGTGTTTTCTGCCTCCCTAGGCTGGGGTTGGGATTACAGGT	5088204	5088253	5088303	5088251	-1	JH651675.1	ENSODEG00000012826.1	5056550	5134928	TNPO3	8821	2169	161259	No_or_no_constitutive_exon
AATCCAAGGCACCACATGCCGCACCAGCCCTGCCCCCAGGGTGAGCTGAGCC	6547888	6548025	6548075	6548023	-1	JH651675.1	ENSODEG00000014730.1	6532310	6585296	CEP41	8821	2169	161259	No_or_no_constitutive_exon
AGCCAGCAGTGGCTCTTCAGCGGCAGGGGCAGGGGCAGGGGCAGGGGCAGGG	1079316	1079813	1079266	1079318	1	JH651677.1	ENSODEG00000003881.1	1075232	1079813	FOXI3	8821	2169	161259	No_or_no_constitutive_exon
GGGTAGGTATGTCCTGAGCCTGTCCTGTTATTTCCCTTTGGGTAAGGGAGTG	203260	203283	203333	203281	-1	JH651671.1	ENSODEG00000011638.1	203260	223762	None	8821	2169	161259	No_or_no_constitutive_exon
CTTTTCCTTTGTGTCCTCTGCTTTTGCTGACCCTTCCCTTACTGGGAAAGAC	2469118	2469157	2469068	2469120	1	JH651671.1	ENSODEG00000012928.1	2255226	2522224	DAB1	8821	2169	161259	Yes
AGCCGTAATGCCAGCGTCCGGTGGTTCTCTCCTGGTGCTGCCTGGGGAAGGT	4572101	4572235	4572285	4572233	-1	JH651671.1	ENSODEG00000012063.1	4564379	4578015	PCSK9	8821	2169	161259	No_or_no_constitutive_exon
CCAGGCCGGCTGTGTGACCTTTGTCCCTTCTCTCCCCTCCTGGGGCACAGCC	4612432	4612672	4612722	4612670	-1	JH651671.1	ENSODEG00000011192.1	4611283	4619364	BSND	8821	2169	161259	No_or_no_constitutive_exon
CCAGCACAGCCCCAGAGGACACGCGACTGAGGCTGCGCCTGCCGGGGCAGGT	4945304	4945438	4945488	4945436	-1	JH651671.1	ENSODEG00000011967.1	4941823	4984980	ACOT11	8821	2169	161259	Yes
TCTTGCGTTTCTGCCCTGCAGCTCTGGTCCTGGGCTTTGACTGGGGGAAGTT	5739829	5739880	5739779	5739831	1	JH651671.1	ENSODEG00000013665.1	5730196	5747991	L3MBTL2	8821	2169	161259	No_or_no_constitutive_exon
AGGGGCGAGATGGGGGCTGCCAGCTGGCCCTTCCTCTCTAGGGCCCAGAGCT	5755716	5755885	5755935	5755883	-1	JH651671.1	ENSODEG00000012116.1	5752132	5756269	CHADL	8821	2169	161259	No_or_no_constitutive_exon
TCCGCCCACCAGCCTCCCTCCCTGTCCCCTCTGCCAGCAGCAGGGGCAAGCA	6338167	6338207	6338257	6338205	-1	JH651671.1	ENSODEG00000012515.1	6337542	6338605	TNFRSF13C	8821	2169	161259	No_or_no_constitutive_exon
AAAGATTCTCAAGGAAAAATCTGAGAAGGATTTGGAGTAACAGAGGGCAGCT	1029071	1029129	1029021	1029073	1	JH651680.1	ENSODEG00000000923.1	1028360	1029129	None	8821	2169	161259	No_or_no_constitutive_exon
CTTTGATTCAAAGAAACCTTTTTTTACATTTGTTTTTGGGGATGATGTAGGT	5568933	5569113	5568883	5568935	1	JH651680.1	ENSODEG00000002152.1	5568544	5616484	CPNE3	8821	2169	161259	No_or_no_constitutive_exon
TTGCAGGAGTGCACATGGCCAAGGCTGGGAGAGGAGCTCACCTGGGAGAGCC	1192731	1192835	1192885	1192833	-1	JH651668.1	ENSODEG00000014555.1	1098396	1299310	EFCAB6	8821	2169	161259	No_or_no_constitutive_exon
CTGCCACGCTGCTTGTAGGTGTCTGAAGTGTGGTCTCTTGCAGGGATCAGCT	1138071	1138220	1138270	1138218	-1	JH651668.1	ENSODEG00000014555.1	1098396	1299310	EFCAB6	8821	2169	161259	No_or_no_constitutive_exon
AGATTGCTTTAAAATTAACATATCCTCTTTTCTTTTCCTGGGGGGACAAGTT	1132134	1132330	1132380	1132328	-1	JH651668.1	ENSODEG00000014555.1	1098396	1299310	EFCAB6	8821	2169	161259	No_or_no_constitutive_exon
TGGGCCTGGGCCTGAGCTGCTTCCCTTTGGCCTCCACCTGTCGCGGGGAGCT	2880856	2884831	2884881	2884829	-1	JH651668.1	ENSODEG00000015429.1	2878591	2884909	PKDREJ	8821	2169	161259	No_or_no_constitutive_exon
GGGCAGGAGCAGGGCCGTGGTGGCTCCCAAGGGCACCGGGGACAGTGCAGGG	2952810	2952842	2952760	2952812	1	JH651668.1	ENSODEG00000014745.1	2940412	2952842	TRMU	8821	2169	161259	No_or_no_constitutive_exon
ACCACACGGAGGTGTTCAGGGTGAGACGGGACACCACGACGGGCGGCAAGGT	6106816	6106851	6106901	6106849	-1	JH651668.1	ENSODEG00000015397.1	6083909	6114095	SBF1	8821	2169	161259	No_or_no_constitutive_exon
ACAGGCATCTCCCTGGACAGACGGCTGAGCGGTGGCTTCCCAGGGCTGAGGA	6157274	6157338	6157224	6157276	1	JH651668.1	ENSODEG00000015562.1	6147167	6158269	NCAPH2	8821	2169	161259	No_or_no_constitutive_exon
TACAGGGCTGTGCGTGGGACACCCAGCTAACCCGCCGCTCCGGGCGGCAGGT	6160564	6160795	6160845	6160793	-1	JH651668.1	ENSODEG00000016624.1	6160085	6163295	TYMP	8821	2169	161259	Yes
GTGCGGCAGGGCTGGAGTATGATGATGGTGGGCCACGGGAGAGCCACAAGAT	6160874	6161061	6161111	6161059	-1	JH651668.1	ENSODEG00000016624.1	6160085	6163295	TYMP	8821	2169	161259	No_or_no_constitutive_exon
CGGCTGTAGCAAGTGTCCTCCTAGAGCCCATGACCCCCACACAGGGAGAGTG	6405327	6405360	6405277	6405329	1	JH651668.1	ENSODEG00000016242.1	6399238	6405462	None	8821	2169	161259	No_or_no_constitutive_exon
GAGAGTGGCTCAGGGTGAGTGACCACTGTGTCCTTTGGGCAGGGAGACAGCG	6405372	6405462	6405322	6405374	1	JH651668.1	ENSODEG00000016242.1	6399238	6405462	None	8821	2169	161259	No_or_no_constitutive_exon
AGAATTAAAGCTGGACGGCCCAGCATTCTTTCTTCCCTTTGGGTGTGGAGCT	1076039	1076054	1075989	1076041	1	JH651670.1	ENSODEG00000002378.1	1074480	1082985	None	8821	2169	161259	No_or_no_constitutive_exon
CTCTCCCTGCACTATGGCAGACATCAGTCCCATCCTCGGTAGTGGGCCAGGC	1082749	1082841	1082699	1082751	1	JH651670.1	ENSODEG00000002378.1	1074480	1082985	None	8821	2169	161259	No_or_no_constitutive_exon
TGGGAAGCCACCATCCCGTCACCCACGGCCCTGCTGGTTCAGGGCAGGAGGG	1353704	1353904	1353954	1353902	-1	JH651670.1	ENSODEG00000002586.1	1197742	1382008	None	8821	2169	161259	No_or_no_constitutive_exon
CCTCCCTAGTGGGCTGGGTGGAGGTGACAGGTCACAGCTTTCGGGAACAGGT	4260449	4260603	4260399	4260451	1	JH651670.1	ENSODEG00000001345.1	3825551	4406765	CSMD1	8821	2169	161259	No_or_no_constitutive_exon
ACTCCCTGGCCATCTTTCTCCTGCTGCAAGTTTTGCCTGAGGTAGGGGAGTC	5425055	5425076	5425126	5425074	-1	JH651670.1	ENSODEG00000001173.1	5325465	5425143	DLGAP2	8821	2169	161259	No_or_no_constitutive_exon
TTCTTATTCTAAATTTTTATTTATTGTTCTAGGCAAAGGGAGAAGAGGAGGA	2740807	2740903	2740953	2740901	-1	JH651686.1	ENSODEG00000001791.1	2720230	2772828	SYTL4	8821	2169	161259	Yes
CTGGCCATTCCTGGATTGGGACTGGCCATTCCTGATGGTGGGCCGAGCAGAC	3600804	3600962	3600754	3600806	1	JH651686.1	ENSODEG00000002550.1	3572340	3614148	DRP2	8821	2169	161259	No_or_no_constitutive_exon
CTGACCATGGCTCTGTGGCTGGGGGGTCCAACCCTCTCCCGGGTGGCCAGTC	3998305	3998380	3998255	3998307	1	JH651686.1	ENSODEG00000002809.1	3997695	4000940	ARMCX3	8821	2169	161259	No_or_no_constitutive_exon
GGCCGTGAGCAGGGGCGCGCAGGTCTATGTCGCGGGCGGGGCGGCGGCAGCT	4822570	4822944	4822994	4822942	-1	JH651686.1	ENSODEG00000001190.1	4822366	4823507	None	8821	2169	161259	No_or_no_constitutive_exon
ACTGTCGCTTCACTAAGAGTTGAGGCCTGCTAGGCTGAAGGGAGCAGCAGGA	1058523	1058858	1058908	1058856	-1	JH651678.1	ENSODEG00000003659.1	1002927	1059008	SLC9A1	8821	2169	161259	No_or_no_constitutive_exon
GACTGAGCAGGCTGGAAAGCCCAGGAGCTGTGGAGGGAGAGGGCTGACAGCT	1235127	1235192	1235242	1235190	-1	JH651678.1	ENSODEG00000004172.1	1232466	1244054	MAP3K6	8821	2169	161259	No_or_no_constitutive_exon
CCAGCTCCCCTCGGCAAGCTCCTCGGACCTCAGGTGCTATGGGGGAGGAGGG	1235213	1235243	1235293	1235241	-1	JH651678.1	ENSODEG00000004172.1	1232466	1244054	MAP3K6	8821	2169	161259	No_or_no_constitutive_exon
TACCAAGAATCCCGACTTTTGACGGTACAATGAACCTGATGAACTGGGAGCG	1753155	1753506	1753556	1753504	-1	JH651678.1	ENSODEG00000004373.1	1753155	1753639	None	8821	2169	161259	No_or_no_constitutive_exon
TGGCCAAGCTCTCCATTGTCCCCATGAGGAGAGGCTACTGGGGAAACAAGAT	4501927	4502093	4501877	4501929	1	JH651678.1	ENSODEG00000003328.1	4501249	4502406	None	8821	2169	161259	No_or_no_constitutive_exon
TGGGCATCAGCATCAGTTAGTGCTGCCTCTGCCACCAGGAGTTAAGGGAGAG	5903765	5903831	5903715	5903767	1	JH651678.1	ENSODEG00000003594.1	5899651	5904714	DCDC2B	8821	2169	161259	Yes
CCAGGAGCCCCAGGCCAAGGGGGCAGAGGCTGGTGCTACCGCCAAGGGAGGA	6019462	6019590	6019640	6019588	-1	JH651678.1	ENSODEG00000003851.1	6018707	6021159	MARCKSL1	8821	2169	161259	No_or_no_constitutive_exon
CCGTGCTTCTGGTCTCGGATGGATGTGACGGCCCGTGTGTCGGCGGGCAGCC	2773263	2773327	2773377	2773325	-1	JH651685.1	ENSODEG00000013194.1	2771880	2773359	None	8821	2169	161259	No_or_no_constitutive_exon
CTCCACCATCCTCCGTGGCGACATAGAGTCCGCGGGCCTGGCCGCGGGAGTG	3070528	3071625	3071675	3071623	-1	JH651685.1	ENSODEG00000011725.1	3070528	3071827	None	8821	2169	161259	No_or_no_constitutive_exon
ATCAGCTCATTAAGAGAGTTGAACGTTTGGGAAAAAAAGGGTGGAGACAGTT	755068	755097	755147	755095	-1	JH651683.1	ENSODEG00000004236.1	754075	755694	None	8821	2169	161259	No_or_no_constitutive_exon
CCCACTTGGTGAATTATTTGGGAAAAAGTATAAGGAGTTTGGGTGAGAAGAC	2242187	2242303	2242353	2242301	-1	JH651683.1	ENSODEG00000004629.1	2241490	2243130	None	8821	2169	161259	No_or_no_constitutive_exon
AGCTTTTATAGTGGTTCTAATTCTGGTGCCATGATTGGTTGGGGGTGCAGGG	5812289	5812360	5812410	5812358	-1	JH651683.1	ENSODEG00000002855.1	5812289	5814389	None	8821	2169	161259	No_or_no_constitutive_exon
CGGGGCATGGAGTGTGGGAACCTGGATTACTGACAACCCATGGGCGGGAGGC	325641	325816	325866	325814	-1	JH651684.1	ENSODEG00000002886.1	314251	329626	SLC4A9	8821	2169	161259	Yes
TTGGGTCATTGTGGGTGGTGGAGAAGTATAGCTAAGAATAGGAGGGGTAGAG	2646525	2646555	2646475	2646527	1	JH651684.1	ENSODEG00000004963.1	2617489	2692770	BRD8	8821	2169	161259	No_or_no_constitutive_exon
TCCCTCCTGGACAAGGGACTCCTATGCACATGCCCCCTCCAGGGATGCAGCC	2862555	2862593	2862643	2862591	-1	JH651684.1	ENSODEG00000002714.1	2862384	2863250	None	8821	2169	161259	No_or_no_constitutive_exon
TTTGATGAGTTTTGTGTTTGTAACTTTGTTTATGTCATTTCAGATGGGAGCA	749726	749887	749676	749728	1	JH651682.1	ENSODEG00000002323.1	631878	751812	ADGRG4	8821	2169	161259	No_or_no_constitutive_exon
GAGTTTTGTGTTTGTAACTTTGTTTATGTCATTTCAGATGGGAGCAGAAGAT	749732	749940	749682	749734	1	JH651682.1	ENSODEG00000002323.1	631878	751812	ADGRG4	8821	2169	161259	No_or_no_constitutive_exon
TTTAATCTAGCATTCTGATAAATTTTGGGTCTCAAATGGGAAGAAGAAAGTT	431289	431356	431239	431291	1	JH651679.1	ENSODEG00000013913.1	373570	490959	AP2B1	8821	2169	161259	No_or_no_constitutive_exon
TCGGGGCCCATGGGGACCAGGTTTGACTGATGTGGCTTTTTGGGTGGCAGGC	535008	535233	535283	535231	-1	JH651679.1	ENSODEG00000016303.1	528984	554909	MMP28	8821	2169	161259	No_or_no_constitutive_exon
ATAGTTAAATATTCTGTACATTGTTACATATATTACTACAGATGGGCCAGTC	1437058	1437131	1437008	1437060	1	JH651679.1	ENSODEG00000012814.1	1430319	1452496	None	8821	2169	161259	No_or_no_constitutive_exon
CGGGGGCGGCCGGCGGAGGCAGGTGGGTGTGAGGACGGGGGCGGGCGGAGCC	1466265	1466307	1466215	1466267	1	JH651679.1	ENSODEG00000013858.1	1466147	1544034	SYNRG	8821	2169	161259	No_or_no_constitutive_exon
ACTGATTTTTTCTTTTTTTTTTTTTTCCTTTGTTCTTTTTGGGAAAACAGTG	1593347	1593419	1593469	1593417	-1	JH651679.1	ENSODEG00000014579.1	1585679	1631263	TADA2A	8821	2169	161259	No_or_no_constitutive_exon
CTTGGGTGTCCAGCAGGGCTTCCTAACTTCTGCATGTGCTCTGCAGGGAGTG	2443472	2443588	2443638	2443586	-1	JH651679.1	ENSODEG00000012953.1	2443062	2448812	None	8821	2169	161259	No_or_no_constitutive_exon
CTCTACAAGATCCCAAGCACACCATTGCTCAGGATTATGGGGACTTAAAGGC	2895342	2895504	2895554	2895502	-1	JH651679.1	ENSODEG00000012951.1	2895265	2896284	None	8821	2169	161259	No_or_no_constitutive_exon
GCCTTCCAGTTCACTGACAAACATGGAGAAGTGTGCCCAGCTGGGGGAAGCC	2895265	2895331	2895381	2895329	-1	JH651679.1	ENSODEG00000012951.1	2895265	2896284	None	8821	2169	161259	No_or_no_constitutive_exon
GTCCATACAGAGTGACTGACTTTGTTGTTGCTGGGCCTGGGAGGGTATAGAC	3793059	3793401	3793451	3793399	-1	JH651690.1	ENSODEG00000002722.1	3792598	3793858	None	8821	2169	161259	No_or_no_constitutive_exon
TCAGTTTATGGGTGACGGACTTCTTCTCTTGTGTTTTCTCTGGGAACCAGTA	657175	657285	657335	657283	-1	JH651689.1	ENSODEG00000000606.1	451385	677293	None	8821	2169	161259	No_or_no_constitutive_exon
CCAGGCCTCCCGGACCTTCCACCCGAGAGCTTGCATGTTGGGATGGGCAGAG	1984599	1985047	1985097	1985045	-1	JH651691.1	ENSODEG00000002551.1	1953028	1987409	KIAA1614	8821	2169	161259	No_or_no_constitutive_exon
GGCCTCACAGAGAGGCAGGGCTGGCTGGACCCTGCAGGCTAGGGGAGCAGGA	1966198	1966457	1966507	1966455	-1	JH651691.1	ENSODEG00000002551.1	1953028	1987409	KIAA1614	8821	2169	161259	No_or_no_constitutive_exon
GTAGTCTCTTTTTAACCGTTATTTTTCTTTGACAGTATTGGGGGCAACAGTT	2831699	2831857	2831907	2831855	-1	JH651691.1	ENSODEG00000003067.1	2732310	2900079	CEP350	8821	2169	161259	No_or_no_constitutive_exon
CCACATTTAATGATTTACAGGATTTAAGGGAACAGATTTCACGGGTTAAGGA	3425534	3425777	3425484	3425536	1	JH651691.1	ENSODEG00000002486.1	3425215	3425777	None	8821	2169	161259	No_or_no_constitutive_exon
TCTGAAAGAGGAAGTGACCTGGCCTTATTTTGTTCTCTCTGAGGGTGCAGTA	4986857	4986978	4986807	4986859	1	JH651691.1	ENSODEG00000002209.1	4984040	5018329	None	8821	2169	161259	No_or_no_constitutive_exon
GTGTCACCCTGACCACGTCTATCTCTGGGGGTCGCACGTTGCGGGCAGAGCG	163533	163607	163657	163605	-1	JH651688.1	ENSODEG00000002106.1	162825	167815	None	8821	2169	161259	No_or_no_constitutive_exon
GGCCTGGTGCAATACATGCACTCGGGCCCGTGGTCGCCATGGTCTGGGAGGG	317733	317955	318005	317953	-1	JH651688.1	ENSODEG00000002028.1	317733	318191	None	8821	2169	161259	No_or_no_constitutive_exon
GGGCTGGGGTATGTCACCCTATCCACATCTCCTCTGAGGGAGCAGATGAGGT	2291164	2291283	2291114	2291166	1	JH651688.1	ENSODEG00000002761.1	2271233	2299147	ADCY7	8821	2169	161259	No_or_no_constitutive_exon
GTCTTGGTGGAAACTCTGGACTGTTGGCTTCCCTTAAGTCTGGGCAACAGGT	615032	615282	615332	615280	-1	JH651698.1	ENSODEG00000004193.1	610376	615560	None	8821	2169	161259	No_or_no_constitutive_exon
GGACAAGCGCCCTAGAGACAGGTGCACGTCTGGGGAGCCCCGGGGCTGAGGC	811085	814982	815032	814980	-1	JH651698.1	ENSODEG00000004434.1	811085	815463	None	8821	2169	161259	No_or_no_constitutive_exon
TTTAAAACTATAAAGAAGCAAAGGCAAATCGTGTTTAATCTACAGGGTAGAA	1021070	1021098	1021148	1021096	-1	JH651698.1	ENSODEG00000002881.1	995243	1056014	DNAJB14	8821	2169	161259	No_or_no_constitutive_exon
GGTAAATTATAGAAGAATAAACACAGTCGAAATATTTCTTATGCAGGGAGAC	2927924	2928187	2927874	2927926	1	JH651698.1	ENSODEG00000003823.1	2710982	2989445	BANK1	8821	2169	161259	No_or_no_constitutive_exon
AAGACCCCTATGATGACCTGTACATGTTTATCCCTGGGACCGAGCTGGAGCC	2919911	2920018	2919861	2919913	1	JH651698.1	ENSODEG00000003823.1	2710982	2989445	BANK1	8821	2169	161259	No_or_no_constitutive_exon
TTATAGAAGAATAAACACAGTCGAAATATTTCTTATGCAGGGAGACCCAGGA	2927930	2928187	2927880	2927932	1	JH651698.1	ENSODEG00000003823.1	2710982	2989445	BANK1	8821	2169	161259	No_or_no_constitutive_exon
GGCTTCTCAGTTTTTTCATCCGCCATCTTGCAAGATGGGAAAGAACTAAGAT	3795441	3795925	3795975	3795923	-1	JH651698.1	ENSODEG00000004446.1	3795441	3797356	None	8821	2169	161259	No_or_no_constitutive_exon
CAACAAGGACATCCAGGAGCGCTGTCACTCCCTTAGGGGAAATTGACGAGTG	3924534	3924570	3924620	3924568	-1	JH651698.1	ENSODEG00000003022.1	3884077	3940069	CENPE	8821	2169	161259	No_or_no_constitutive_exon
TTTTCTGCTTTTGTTTCAGGTCCAGCGCTGGTGCTTATGGGCAAGGAGAGAC	654167	654242	654117	654169	1	JH651692.1	ENSODEG00000001863.1	653322	654242	TMEM174	8821	2169	161259	No_or_no_constitutive_exon
ATTCTGCGGTCATCCGTGTGACAGATTCTCTCTTCTGTCTTTTGGGGAAGCA	3499752	3499851	3499702	3499754	1	JH651692.1	ENSODEG00000003019.1	3478048	3546108	ANKDD1B	8821	2169	161259	No_or_no_constitutive_exon
CATTTGCCAGCTAACAAGCATTTCACTCTTGCCCTAGCAGGGTCAGACAGTT	4367822	4368076	4367772	4367824	1	JH651692.1	ENSODEG00000003155.1	4201157	4368076	SV2C	8821	2169	161259	No_or_no_constitutive_exon
GTCCACCTTTCAGGTGCTAGAGGAGTCAACAGAACCTCCAAGGGCAGAAGTC	4948458	4949524	4948408	4948460	1	JH651692.1	ENSODEG00000002463.1	4934179	4950470	F2RL1	8821	2169	161259	No_or_no_constitutive_exon
CTGTGCACCACTGCCTCAAAGTTGACTTGCTACTGTGAATGGGAAGTCAGAA	5072573	5072593	5072643	5072591	-1	JH651692.1	ENSODEG00000002814.1	5072573	5074035	None	8821	2169	161259	No_or_no_constitutive_exon
GCAGTGGCCTTCGAGGTCGCGGGCGCGGCAGAGGCCGGGCCGGGGCCAAGGT	2008847	2009273	2009323	2009271	-1	JH651696.1	ENSODEG00000009513.1	2007648	2009411	None	8821	2169	161259	No_or_no_constitutive_exon
GCTGTGGAGTGTTCCCCTCTTTAACACAGACCTTCTCTGGGGAGGGACAGGA	3896860	3896996	3896810	3896862	1	JH651700.1	ENSODEG00000011662.1	3895008	3906545	FCHSD1	8821	2169	161259	No_or_no_constitutive_exon
GGGGCTCGAGAGGTGGCCTCAGCCTGGATGTGGCCCCTGGGGGCTGGGAGGC	2412964	2413240	2412914	2412966	1	JH651704.1	ENSODEG00000001733.1	2412529	2413240	None	8821	2169	161259	No_or_no_constitutive_exon
AACCCAAAGTTCAATGCCCTGGGTTCTGAGTCTACCTGACATTAGGGTAGGG	1141696	1141722	1141772	1141720	-1	JH651702.1	ENSODEG00000005613.1	1122159	1336121	CBLB	8821	2169	161259	No_or_no_constitutive_exon
TCGGGAGCTGACACAGTCCTCAGGTGGGACGGGGGCATTTGGGGGGATAGTT	239447	239710	239397	239449	1	JH651699.1	ENSODEG00000015008.1	224393	244316	ATG2A	8821	2169	161259	No_or_no_constitutive_exon
ATCTGACACCTCTCCCCAGCTCGCCCTGAGACCCGGGGCCGGCCGGGCAGCC	242232	242352	242182	242234	1	JH651699.1	ENSODEG00000015008.1	224393	244316	ATG2A	8821	2169	161259	No_or_no_constitutive_exon
CAGTCCCAGACCCTGTGCACTGTTCCTGTCCCTAACAGGCTCTGGGAGAGAA	305910	306022	305860	305912	1	JH651699.1	ENSODEG00000016413.1	289483	307546	CDC42BPG	8821	2169	161259	No_or_no_constitutive_exon
AGTTTGGAGCTCAGCCTGCTTCCTGCTTCTCTTTGACCCTGGGGAGTTAGAT	389958	390061	389908	389960	1	JH651699.1	ENSODEG00000015299.1	389087	402713	RASGRP2	8821	2169	161259	No_or_no_constitutive_exon
GGAGTTGATGCCCGTTGTCTCCTGTCTCTCCCCCTCCCTGGGCTGGGCAGGT	457078	457240	457028	457080	1	JH651699.1	ENSODEG00000015601.1	415592	518681	NRXN2	8821	2169	161259	No_or_no_constitutive_exon
CCACTGGCTGTTACTTGTCCATCTCCCGTCTAACCCCACTCACGGGGCAGAG	465502	465706	465452	465504	1	JH651699.1	ENSODEG00000015601.1	415592	518681	NRXN2	8821	2169	161259	No_or_no_constitutive_exon
TCCCAGCATTCCCCACCCTGACCCAGTGTCTCCTCCCTACTGTGGGGCAGGT	475437	475628	475387	475439	1	JH651699.1	ENSODEG00000015601.1	415592	518681	NRXN2	8821	2169	161259	No_or_no_constitutive_exon
TGGAGGCCCTGTCTGCAATGACCGTGAGTGTCTGGGGGTGGGGCAGCCAGGC	477670	477693	477620	477672	1	JH651699.1	ENSODEG00000015601.1	415592	518681	NRXN2	8821	2169	161259	No_or_no_constitutive_exon
CTTCTGCAGGGTCCGTGGGCGGGGTGGAGCGGCGGGGGGCGGGCATGGAGCT	769719	769765	769815	769763	-1	JH651699.1	ENSODEG00000014933.1	766553	770292	PRDX5	8821	2169	161259	No_or_no_constitutive_exon
AAAAGCGAAGGAACGTCCAGTGTGGCTGACCCTAGGTTTGGGGAACACAGGG	821061	821158	821208	821156	-1	JH651699.1	ENSODEG00000015366.1	814668	830216	PLCB3	8821	2169	161259	Yes
TCACCTGCAGGGTAGTACCCTGGCCTCTCTACTTTCCCACCCAAGGGTAGCA	815862	816036	816086	816034	-1	JH651699.1	ENSODEG00000015366.1	814668	830216	PLCB3	8821	2169	161259	No_or_no_constitutive_exon
AGTCAGTCAACGCCATCCGCCGGGTGAGTAAGGTTCCTGGGACACAGTAGCC	815211	815241	815291	815239	-1	JH651699.1	ENSODEG00000015366.1	814668	830216	PLCB3	8821	2169	161259	No_or_no_constitutive_exon
ATTCAGCAGCTCAACCTCAAGGGTGAGGGAGCAAAAGCAGGGACTGGCAGGA	859832	859883	859933	859881	-1	JH651699.1	ENSODEG00000015869.1	857717	875534	FERMT3	8821	2169	161259	No_or_no_constitutive_exon
GCGTCCTCGCGAACCGGGCGCCCGGGGGTGCGCAGCGGCGGCCCGGGGAGCC	2733344	2733390	2733440	2733388	-1	JH651699.1	ENSODEG00000016019.1	2679879	2733757	PTCH1	8821	2169	161259	No_or_no_constitutive_exon
GGATGATGACTGCGAAGAGATAAAGGCCCCGGAGTGTCCTGCCGGGTAAGCG	4964835	4964880	4964930	4964878	-1	JH651694.1	ENSODEG00000001689.1	4905491	4984895	ENPP2	8821	2169	161259	No_or_no_constitutive_exon
AATCTGGAAGAGAAAGTAGGAAGAACTCTTGAAGACATAGGGGTAGGCAGAG	60733	60742	60792	60740	-1	JH651701.1	ENSODEG00000001068.1	60153	62606	None	8821	2169	161259	No_or_no_constitutive_exon
AACTACAACTTAATTTTTCTTTTTCTTTTTTCTTTTGGGGGGGGAGACAGCC	501876	502069	502119	502067	-1	JH651701.1	ENSODEG00000001851.1	498459	504554	PFN2	8821	2169	161259	No_or_no_constitutive_exon
TTCTTTTCCCTTTTCAAATCCACCTTCCTGTTGCAATGCATGATGGGCAGGC	3577813	3577849	3577763	3577815	1	JH651701.1	ENSODEG00000002786.1	3444615	3586097	MBNL1	8821	2169	161259	No_or_no_constitutive_exon
AAGCCAACCAGGCATCGCAACATCAGAAGAATGCACCGTGGCCTGGGGAGTC	1951455	1951553	1951603	1951551	-1	JH651713.1	ENSODEG00000000628.1	1951455	1951856	None	8821	2169	161259	No_or_no_constitutive_exon
TACAATTGTGTTTAAAATATACATTGTCCATTTCTTGGTTTGTGGGACAGGA	567455	567598	567405	567457	1	JH651706.1	ENSODEG00000001850.1	452931	570041	TMPRSS11F	8821	2169	161259	Yes
CCACTTCTTTTTTGAAGGTGTAGACTAGGGGCATATAAGGGAAAGGCCAGCA	543461	543542	543592	543540	-1	JH651706.1	ENSODEG00000001889.1	543331	544731	None	8821	2169	161259	No_or_no_constitutive_exon
GTTTGAAGGATTGGCTTAGCTTGGCTCTATCCCCACCTACATGGGAAAAGCA	543331	543345	543395	543343	-1	JH651706.1	ENSODEG00000001889.1	543331	544731	None	8821	2169	161259	No_or_no_constitutive_exon
CACACACTATGGATCTGCTGAAGCAGCACTTGGAGATCACTGGGGGTCAGGT	3487314	3487352	3487264	3487316	1	JH651706.1	ENSODEG00000001143.1	3486485	3488872	None	8821	2169	161259	No_or_no_constitutive_exon
GGCAGTAGCGGGCAGGGACTGAGGAGAGCAGGAAATGAGGGAGCAGACAGGA	154147	154439	154097	154149	1	JH651693.1	ENSODEG00000003650.1	153687	159343	C1RL	8821	2169	161259	No_or_no_constitutive_exon
CTGCTTCCCACAGCTTGGAGCTGTGAGCCCCTTGGTAAGCCCAGTGGGAGCA	157228	157314	157178	157230	1	JH651693.1	ENSODEG00000003650.1	153687	159343	C1RL	8821	2169	161259	No_or_no_constitutive_exon
GGAGGGGGAGCAAAGCTTGGGGAGCTGGTAAGAAGGGGCCTAGGGATAAGAG	803854	803901	803951	803899	-1	JH651693.1	ENSODEG00000004529.1	801219	804495	CD27	8821	2169	161259	No_or_no_constitutive_exon
ACCACATCCGGCTGCTCTGGCCCTAGTGAACTTTCTGGGACAGGACAGAGGA	884569	884660	884519	884571	1	JH651693.1	ENSODEG00000004767.1	877073	899106	SCNN1A	8821	2169	161259	No_or_no_constitutive_exon
AGCCACCCTGCTACTAAAACTTTGTTTTCTCTTTCAGGGTGAGCTTGAAGGA	915978	916194	915928	915980	1	JH651693.1	ENSODEG00000004861.1	910948	916559	TNFRSF1A	8821	2169	161259	No_or_no_constitutive_exon
AGGAAGAGGAGGAGGAGGAAGAGGAGGAGGCAAGAACCTTGGCTGGGCAGAA	917899	918012	918062	918010	-1	JH651693.1	ENSODEG00000005186.1	917488	929594	PLEKHG6	8821	2169	161259	No_or_no_constitutive_exon
TTTCCTCGCTCTTCTCTCCTTTCTTCCTCTCCGGCTCGCCCGCGGGGTAGTG	1809741	1809853	1809903	1809851	-1	JH651693.1	ENSODEG00000003025.1	1740902	1811518	NTF3	8821	2169	161259	No_or_no_constitutive_exon
GCTGGTCCAGGTGTGGTGCGGAAGAATCCTGGTGTGGGCAATGGGGTGAGGA	15951	16185	15901	15953	1	JH651697.1	ENSODEG00000002555.1	15380	16185	None	8821	2169	161259	No_or_no_constitutive_exon
TATGAAGGAGGAATGTGCCTCCTTGTCCTCTGCCCCTCTTTGCAAGGGAGCC	1057130	1057302	1057352	1057300	-1	JH651707.1	ENSODEG00000000614.1	1016388	1184891	SHC3	8821	2169	161259	No_or_no_constitutive_exon
TTGAATTTCCCTGATGACATCTAATGTATTTTCTTTTTAGGGTGAGACAGTG	1364920	1364989	1364870	1364922	1	JH651707.1	ENSODEG00000000675.1	1351464	1391313	SECISBP2	8821	2169	161259	No_or_no_constitutive_exon
TTGCTGAGGCAAAGTTAACCAACACAGTGTTTCCTTGTGGGTCCAGGAAGAA	563505	563599	563455	563507	1	JH651711.1	ENSODEG00000011261.1	508538	564802	QRFPR	8821	2169	161259	No_or_no_constitutive_exon
GGCGGGGGAAGAGGGAGGGTCTCGGGCAGCGTCCCGCTCCTCCGAGGGAGGG	2393567	2393596	2393517	2393569	1	JH651711.1	ENSODEG00000009775.1	2393420	2517095	PDE5A	8821	2169	161259	No_or_no_constitutive_exon
GCCGACGTGTGTCTTTTCTTTCTTTTCCTCGCATGCCTCCGACCGGGTAGAA	2497768	2497863	2497718	2497770	1	JH651711.1	ENSODEG00000009775.1	2393420	2517095	PDE5A	8821	2169	161259	Yes
CCGAGAGTCTTGCACACCCAAGAAATGTGCTTCTTGAGGGTGTGGTGGAGAG	473780	473864	473914	473862	-1	JH651710.1	ENSODEG00000001677.1	472211	473971	None	8821	2169	161259	No_or_no_constitutive_exon
TAAAATTAATTTTAAAATGCCGATAGTAAGAAGATGGGGAAAACATAAAGAC	472912	473101	473151	473099	-1	JH651710.1	ENSODEG00000001677.1	472211	473971	None	8821	2169	161259	No_or_no_constitutive_exon
TAGAAAGGGTTAAGAAGGCTGGAGAAGAGCGTGAAAAAGCCCAGGGGGAGGA	472352	472510	472560	472508	-1	JH651710.1	ENSODEG00000001677.1	472211	473971	None	8821	2169	161259	No_or_no_constitutive_exon
CCATTTCCCAGGTTACACAAACACCACAGAGGCCAGTCCCTATGGGCAAGAT	962687	963089	963139	963087	-1	JH651710.1	ENSODEG00000001038.1	952974	966513	GP2	8821	2169	161259	No_or_no_constitutive_exon
TGAAGTTTGGGTTCTTCACCCCAGCAGTCCCTCCCATCATGAGGGAAGAGCT	952974	953088	953138	953086	-1	JH651710.1	ENSODEG00000001038.1	952974	966513	GP2	8821	2169	161259	No_or_no_constitutive_exon
AGAACGTGACCAAGCTGGAAGTGGCAGTGCAAGAGCTGCCTGAGCGGGAGGA	1005361	1005484	1005534	1005482	-1	JH651710.1	ENSODEG00000001150.1	1005361	1045880	PDILT	8821	2169	161259	No_or_no_constitutive_exon
AAAAAAAAGTGCAGAGTAAACATTCCCAATCCAAGTAAGAGGGATGCCAGTG	3419562	3419591	3419512	3419564	1	JH651710.1	ENSODEG00000003200.1	3412951	3558930	CPPED1	8821	2169	161259	No_or_no_constitutive_exon
CTTCACTCCCTTCTGCCCCCTGGCTTCATCGTGGATCTCTAAAAGGGCAGTT	572938	572956	572888	572940	1	JH651715.1	ENSODEG00000002266.1	572539	650172	SYT17	8821	2169	161259	No_or_no_constitutive_exon
GGGGTCCCCAGCCGCTCCGCGATTGCCCACCTCCGACCCTGGGGACTGAGGG	2121696	2121883	2121933	2121881	-1	JH651715.1	ENSODEG00000002470.1	1828563	2122773	XYLT1	8821	2169	161259	No_or_no_constitutive_exon
GGCTGATGTTTTCTGGGCTGCTGAATGTCACCCTTTCTCTCCTGGGGAAGCG	1895411	1895614	1895664	1895612	-1	JH651715.1	ENSODEG00000002470.1	1828563	2122773	XYLT1	8821	2169	161259	Yes
TCTTAAAACACCAACTGTGTCCGTCATCTCTCTCCTGCCAGGGCTGACAGGC	3303615	3303697	3303747	3303695	-1	JH651715.1	ENSODEG00000002850.1	3280723	3416476	None	8821	2169	161259	No_or_no_constitutive_exon
ATCACTCTCATGATCCTCATGCTTCAGCCTCCTGTTTGCTGGGATTACAGGT	4503461	4503510	4503411	4503463	1	JH651715.1	ENSODEG00000002706.1	4475651	4503510	None	8821	2169	161259	No_or_no_constitutive_exon
TGTGCTCCTGGTCCTCTGTGCTGATTAAGTGCTGTCTGTCCTGAGGGCAGGT	653983	654071	654121	654069	-1	JH651719.1	ENSODEG00000000324.1	604421	667260	None	8821	2169	161259	No_or_no_constitutive_exon
CTCCGGCGACGACTACGCTCTGGGGAGCCTGCGCGCAAACTGCACGGGAGGA	3203512	3204228	3204278	3204226	-1	JH651719.1	ENSODEG00000000568.1	3203512	3204886	SOX11	8821	2169	161259	No_or_no_constitutive_exon
CTGTACGACGAGGTGCGGGCGGGCGCGACCGCTGGCGTTGGGGGTGGCAGCC	3203512	3203915	3203965	3203913	-1	JH651719.1	ENSODEG00000000568.1	3203512	3204886	SOX11	8821	2169	161259	No_or_no_constitutive_exon
GATTGTCACCTACGACCACATCGGGCCCAATGTGCATGGGAGACCACAAGCC	1167912	1167993	1168043	1167991	-1	JH651721.1	ENSODEG00000001488.1	1167912	1169434	None	8821	2169	161259	No_or_no_constitutive_exon
TCAAAGGTAAGGGCTGGGTTCTCCTGAGGGTGGATGGCCGGGGTGCGAAGCA	1405229	1405406	1405456	1405404	-1	JH651721.1	ENSODEG00000001310.1	1404859	1405607	NKG7	8821	2169	161259	No_or_no_constitutive_exon
GCCCCACTCAGCTATGCAGGTAGGGGAGTTCAGGGTGCCGTGGGGATCAGAG	3306061	3306082	3306011	3306063	1	JH651708.1	ENSODEG00000001867.1	3304586	3320053	CCDC34	8821	2169	161259	No_or_no_constitutive_exon
TGGTCAGAAGCGCCGTCCTGCCTGCCTGCGGTGGGGTGGGGAGAAGGCAGGG	3626323	3626329	3626379	3626327	-1	JH651708.1	ENSODEG00000001946.1	3626323	3627020	FIBIN	8821	2169	161259	No_or_no_constitutive_exon
TGTCTGATCTCATTAATTTCTTTTCTTTTCAACCATCAAGGGTGCAATAGGA	3939381	3939538	3939331	3939383	1	JH651708.1	ENSODEG00000002001.1	3893590	3950699	SLC5A12	8821	2169	161259	No_or_no_constitutive_exon
CCAGCCTAACAGCACAGTGGCTTCTAGATGTAATTAGATCCTAAGGGAAGGA	372853	373019	373069	373017	-1	JH651726.1	ENSODEG00000004065.1	371806	373295	None	8821	2169	161259	No_or_no_constitutive_exon
ATTTTCCTTCCCCTTCTGCTGGCCTTTTTGCTGCCTTGGGGGAATTGCAGGA	2532493	2532665	2532715	2532663	-1	JH651726.1	ENSODEG00000002954.1	2526202	2566180	None	8821	2169	161259	No_or_no_constitutive_exon
AGTTGGCGCGCGGCGTGATTCACTCTGCACACATGCGCGGGAGCGCGCAGAC	465578	465639	465689	465637	-1	JH651714.1	ENSODEG00000003751.1	464151	586204	ATP10A	8821	2169	161259	No_or_no_constitutive_exon
AGGCAGGAGGCATACTGTGAGTTCAAGGCCAGCCTGGGCTGCACAGTGAGTT	3173525	3173684	3173734	3173682	-1	JH651714.1	ENSODEG00000003406.1	3159940	3193204	TUBGCP5	8821	2169	161259	No_or_no_constitutive_exon
GGCTTCTACTCTTAGTGTTAAGAATAACCTATTAAGGGCTGGCGAGATAGCT	584347	584414	584297	584349	1	JH651718.1	ENSODEG00000012679.1	416491	649545	DLG1	8821	2169	161259	No_or_no_constitutive_exon
AAAAACATAACAGAGGTATAGCTATTAGGGGCCTTTTTTGGGGTGGGGAGAG	922963	922989	923039	922987	-1	JH651718.1	ENSODEG00000012342.1	904688	936207	PIGX	8821	2169	161259	No_or_no_constitutive_exon
TGAGTTCTCCAAGCCGGAGTTCATGGATGGCATGACAGAATTAGGGTGAGTA	2171300	2171324	2171250	2171302	1	JH651718.1	ENSODEG00000013129.1	2168011	2171324	None	8821	2169	161259	No_or_no_constitutive_exon
GCATGAATCTGAACCCTTTAACTTTGACGTCTTTCTGGGTGAACTGAAAGAC	2692241	2692278	2692328	2692276	-1	JH651718.1	ENSODEG00000013066.1	2691908	2693205	None	8821	2169	161259	No_or_no_constitutive_exon
TCCACTGACAGAGTTGTTCTTATTGGAGGAAAGCTGACAGGGTTGTAGAGTG	3008663	3008946	3008996	3008944	-1	JH651718.1	ENSODEG00000013084.1	3008176	3009557	None	8821	2169	161259	No_or_no_constitutive_exon
GATGGGTCCTTAAACACCTGCACGCATCTTCCGGGATGTGGGAAACACAGAC	266170	266298	266348	266296	-1	JH651709.1	ENSODEG00000004734.1	264713	271973	TCEA2	8821	2169	161259	No_or_no_constitutive_exon
AGCCCCACCAGGCCTCTGGAGCTCGCCAGTGCAGCTCAACCAGGTGGGAGGT	641570	641609	641659	641607	-1	JH651709.1	ENSODEG00000006769.1	641395	687563	None	8821	2169	161259	Yes
TCATCCAGGGCCCGCCAGGTGGAGGCTGTGTCCCAGGAAGGGGCATGGAGGC	799691	799916	799641	799693	1	JH651709.1	ENSODEG00000007200.1	790129	801838	HELZ2	8821	2169	161259	No_or_no_constitutive_exon
GTGTCTGTCTGTCTGTCCACCCATCTATCTGTTGGTTCTCGTGGGAGCAGTC	914084	914308	914034	914086	1	JH651709.1	ENSODEG00000004014.1	873323	925728	KCNQ2	8821	2169	161259	Yes
ACAGCAGGGCCTCCCAGGACCCAAGGTGAGTCTTGTGGGGTGCAGGTGAGGG	987346	987510	987560	987508	-1	JH651709.1	ENSODEG00000004143.1	982353	1009486	COL20A1	8821	2169	161259	No_or_no_constitutive_exon
ACCGGGACCGAGACCGAGACCGAGACCGAGAGAGGGCCCGGGACAGAGAGCG	1346700	1346808	1346650	1346702	1	JH651709.1	ENSODEG00000004463.1	1316217	1346808	DIDO1	8821	2169	161259	No_or_no_constitutive_exon
GGCTTCCATGGCTTCCCCACCTGCATCCGTGAGTGCCTGGGAGGAGGAAGGA	1849344	1849534	1849294	1849346	1	JH651709.1	ENSODEG00000003782.1	1826190	1869583	LAMA5	8821	2169	161259	No_or_no_constitutive_exon
GCTGTACGCGTGAGTACCTGGAGGGAGTGGGGTGCTGGCTTGGAGGGGAGCC	1850355	1850453	1850305	1850357	1	JH651709.1	ENSODEG00000003782.1	1826190	1869583	LAMA5	8821	2169	161259	No_or_no_constitutive_exon
GGGCACACTGGGTGGAGTCTCCGAGTGCCAGCCGGTGAGTGTGGGTGGAGGT	1850477	1850500	1850427	1850479	1	JH651709.1	ENSODEG00000003782.1	1826190	1869583	LAMA5	8821	2169	161259	No_or_no_constitutive_exon
TGCTGCCAACCCCAAGGGCTGCACCCGCTGCTTCTGCTTTGGGGCCACAGAG	1856360	1856395	1856310	1856362	1	JH651709.1	ENSODEG00000003782.1	1826190	1869583	LAMA5	8821	2169	161259	No_or_no_constitutive_exon
CTCCCGGAGCAGGGCTGCAGGCGTGAGTATGGCAGGTCATGGGTGGGCAGTG	1859989	1860002	1859939	1859991	1	JH651709.1	ENSODEG00000003782.1	1826190	1869583	LAMA5	8821	2169	161259	No_or_no_constitutive_exon
GCGGCTGCCCGGTCACATAGTCGGTCTGCCCTGTCCACCCCGGCGGGCAGTC	1869523	1869583	1869473	1869525	1	JH651709.1	ENSODEG00000003782.1	1826190	1869583	LAMA5	8821	2169	161259	No_or_no_constitutive_exon
CTCCTGGAGTTGCTCTCTGGCTCTGAGCAGGACATGGGCCCTGGGGGCAGAT	1971537	1971561	1971611	1971559	-1	JH651709.1	ENSODEG00000004038.1	1970113	1996708	SS18L1	8821	2169	161259	No_or_no_constitutive_exon
TACACCTTTAATCAGCTCTCTTCCCTCCTCCTTTCACCCCGCCCGGGAAGAA	3938257	3938410	3938460	3938408	-1	JH651723.1	ENSODEG00000003561.1	3893036	4071661	PIP4K2A	8821	2169	161259	No_or_no_constitutive_exon
TGTCTGCTACTTCCCATGCTTTTCCCCTGTTGCTAGAGCTGTGGGGAAAGCC	233848	233887	233798	233850	1	JH651712.1	ENSODEG00000005850.1	223072	246128	ZNF541	8821	2169	161259	No_or_no_constitutive_exon
AGGACTGCCACACAGGGAAGAGGCCCCTGACTGTCTTTGGCTGGGGGCAGGG	419706	419888	419938	419886	-1	JH651712.1	ENSODEG00000008542.1	415159	449664	None	8821	2169	161259	No_or_no_constitutive_exon
CTGTTGACGCCACCTGCTTCACGCTGATTTTGGGGTTGCTTTTAGGGAAGAT	585467	585682	585417	585469	1	JH651712.1	ENSODEG00000008320.1	568151	609295	ZC3H4	8821	2169	161259	No_or_no_constitutive_exon
TGGAGCCCATCTTCTGTCGCCCCACTTCCTTTGGTTTCCTTAGCGGGCAGAT	1169532	1169638	1169688	1169636	-1	JH651712.1	ENSODEG00000008796.1	1165888	1187475	None	8821	2169	161259	No_or_no_constitutive_exon
GGGCCCAGGACTGATGAGTGACACCTCCATCCCCCTGCCCTGGGGACCAGGG	1211540	1211686	1211736	1211684	-1	JH651712.1	ENSODEG00000007136.1	1191914	1217930	HIF3A	8821	2169	161259	Yes
CCGGCTGAAGACTTTGAACTGCGAGCTGGCCTCGTACAAAAGGGGGTGAGGG	1318930	1318953	1319003	1318951	-1	JH651712.1	ENSODEG00000007872.1	1316551	1332234	CCDC61	8821	2169	161259	No_or_no_constitutive_exon
GGAGGACCGGGTGTCGTCGCGGGAGCGCTCCACATCACGGGGCCGTGGAGCC	1318364	1318424	1318474	1318422	-1	JH651712.1	ENSODEG00000007872.1	1316551	1332234	CCDC61	8821	2169	161259	No_or_no_constitutive_exon
AGGGAGGTGGTCCTCAAGCGTGTACGACACCGCGGGAGGGTGGGGGCCAGGC	1527169	1527289	1527119	1527171	1	JH651712.1	ENSODEG00000008697.1	1518492	1528119	DMPK	8821	2169	161259	No_or_no_constitutive_exon
AACTGAGTGCAGGAGCAGAGGGGCTGCTAGATGCAGAGAAGGGGCTGGAGAC	1532731	1532893	1532681	1532733	1	JH651712.1	ENSODEG00000007948.1	1529685	1532893	SIX5	8821	2169	161259	No_or_no_constitutive_exon
TTTCTGTGTAGGGTGTTCGCGGCCCTCGTTAGCTGAGTTGCCTGGGAGAGGG	1612712	1612728	1612778	1612726	-1	JH651712.1	ENSODEG00000010030.1	1604846	1613248	GIPR	8821	2169	161259	No_or_no_constitutive_exon
ACCAGCTAGAAGAACCAAGGATGGTGGAGCCTGTGGTGACAGGGCCCAAGAC	1821415	1821522	1821572	1821520	-1	JH651712.1	ENSODEG00000007587.1	1820961	1822689	CD3EAP	8821	2169	161259	No_or_no_constitutive_exon
CAGACAGCGAGCTATGAACGTGAGTGATGGTGGACAGGCAAGGACGGGAGCG	1833565	1833644	1833515	1833567	1	JH651712.1	ENSODEG00000008375.1	1830979	1840727	PPP1R13L	8821	2169	161259	No_or_no_constitutive_exon
TGGCTCCGGTCCCCCGGGAGAGAGGGTCAGTCCGGAAGGAAGGGATTAAGCA	2224444	2224803	2224853	2224801	-1	JH651712.1	ENSODEG00000008207.1	2206293	2227191	RELB	8821	2169	161259	No_or_no_constitutive_exon
CTTGTGGTGACGCCCCTCTTTCACAGGTCATCGATATCCTGAGGGGCAAGGC	2399426	2399458	2399508	2399456	-1	JH651712.1	ENSODEG00000009380.1	2399084	2408838	BCL3	8821	2169	161259	No_or_no_constitutive_exon
AGTCAGTGCCCAGCACCAAAAAAGAAAAGTAAAGCAAGGAGAGGGACGAGGC	2451872	2451966	2452016	2451964	-1	JH651712.1	ENSODEG00000008206.1	2451521	2456089	CEACAM19	8821	2169	161259	No_or_no_constitutive_exon
GACTCATAGTGATCCTCCTGTTTTCAGTTGACCCAGCGCTGGGATCACAGGG	2617675	2617698	2617625	2617677	1	JH651712.1	ENSODEG00000009193.1	2608499	2620990	ZNF112	8821	2169	161259	No_or_no_constitutive_exon
ACCCCCGGCAGAGCGGGTGAGTGGAGGAGGAGGAGGAGGGCAGCAGGCAGGG	2881502	2881522	2881452	2881504	1	JH651712.1	ENSODEG00000010484.1	2879168	2895512	SMG9	8821	2169	161259	No_or_no_constitutive_exon
TTCGAGAGGGGCATCCCCGTGTTCGGCACGCTGGTGGCCGGGGGCATCAGCT	2903786	2903885	2903935	2903883	-1	JH651712.1	ENSODEG00000009791.1	2902996	2906549	IRGC	8821	2169	161259	No_or_no_constitutive_exon
AGTGAGTCTCCTGTCTTGTCTTTCTGTCTGTTGGTCCAGGGGTGGGACAGGA	3011043	3011179	3010993	3011045	1	JH651712.1	ENSODEG00000010861.1	3010523	3014979	CADM4	8821	2169	161259	No_or_no_constitutive_exon
AATACTCAGATTGGATCCCAGTCTGACCGTGTCCCGGCTGGGCGTGGCAGGA	3012232	3012397	3012182	3012234	1	JH651712.1	ENSODEG00000010861.1	3010523	3014979	CADM4	8821	2169	161259	No_or_no_constitutive_exon
GAACAGATCGCTTATGTCATTCAGATGTCCCTACAGGGAGCGGAGTTGAGTC	3247954	3248236	3248286	3248234	-1	JH651712.1	ENSODEG00000009652.1	3247954	3249143	None	8821	2169	161259	No_or_no_constitutive_exon
GGCCGGGGCAGGAGGCCAGTGCTATGATTAACCCTCTCCTGGGGGTTCAGTT	3875517	3875690	3875467	3875519	1	JH651712.1	ENSODEG00000010150.1	3871225	3881976	TMEM145	8821	2169	161259	No_or_no_constitutive_exon
ATCTCACTACTCTTGTGAGAATCCCCAAGGGCTCTCAGAGGAAGAGGGAGGA	1147226	1147384	1147176	1147228	1	JH651722.1	ENSODEG00000001536.1	1146959	1147672	None	8821	2169	161259	No_or_no_constitutive_exon
GCGCAGCGCGGGGGCGGGGCGCTCGCTGTGCTGCAGCCTGGCGGGAGAAGCC	3393642	3393717	3393767	3393715	-1	JH651722.1	ENSODEG00000001281.1	3364746	3394471	OTULIN	8821	2169	161259	No_or_no_constitutive_exon
CAGTGGCCTTCGAGGTTGCGGGCACGGCAGAGGCCAGGGCTGGGGCCGAGGC	306098	306736	306786	306734	-1	JH651739.1	ENSODEG00000000424.1	305843	306875	None	8821	2169	161259	No_or_no_constitutive_exon
TAGCCTGCCTGGCACTACTTTCTAAAGGACACCGGTTGGGGGAGGGTGAGCA	785002	785078	784952	785004	1	JH651729.1	ENSODEG00000010286.1	769499	786558	ADAMTS10	8821	2169	161259	No_or_no_constitutive_exon
GAAGGCAGAGGTGAGTGCAGAGCCCGGAAGGAAGGCGGGTGAAGGGCTAGGT	1309746	1309767	1309817	1309765	-1	JH651729.1	ENSODEG00000012663.1	1309398	1335705	EVI5L	8821	2169	161259	No_or_no_constitutive_exon
GATTGGAGGGGATTCGCACGGGAGTCCAGCCCTCGGAGGGAGGACCAGAGGA	1744702	1744788	1744838	1744786	-1	JH651729.1	ENSODEG00000012329.1	1739397	1745946	STXBP2	8821	2169	161259	No_or_no_constitutive_exon
GCTTCCCCCAGGGACACCATGCGGGCCTCCCGAGCCATCAGGGAGCCCAGCA	1879677	1879746	1879796	1879744	-1	JH651729.1	ENSODEG00000012629.1	1877432	1895441	None	8821	2169	161259	No_or_no_constitutive_exon
TAGCCGCTCTGGACCTGGGCTTGTGTCCAAGGGATGGGAGGTCGGTAGAGCG	2015436	2016068	2015386	2015438	1	JH651729.1	ENSODEG00000012024.1	1995287	2135660	INSR	8821	2169	161259	No_or_no_constitutive_exon
TTTCTTCCATGAACTCAGCCCTGGAAGCTGATTCTTCCTGCCGAAGGGAGCC	2779739	2780863	2780913	2780861	-1	JH651729.1	ENSODEG00000011907.1	2779739	2781659	None	8821	2169	161259	No_or_no_constitutive_exon
TTCCCTGTGGAAGTGATGCAAAAGGCAGCCCAGCTAGGCTTTGGGGGGAGTC	2152138	2153121	2152088	2152140	1	JH651727.1	ENSODEG00000002042.1	2151979	2153121	None	8821	2169	161259	No_or_no_constitutive_exon
CACCACGGGGAGGCCAGCCACCACTTCTCAGAGCCCAGCAGCAGGGAGAGCA	2408186	2408331	2408136	2408188	1	JH651727.1	ENSODEG00000002102.1	2396422	2408331	STC2	8821	2169	161259	No_or_no_constitutive_exon
TTTATGTGCAAAAATGTAACATCTCTTTGTTTTTATTTGCCAGGGACCAGTA	3812724	3812808	3812674	3812726	1	JH651727.1	ENSODEG00000001754.1	3687409	3842906	FBXW11	8821	2169	161259	No_or_no_constitutive_exon
GAAGGCTCCCCTAGATCTTCACCTTTTTAACCAACTGGGCTGAAGCCAAGTG	343787	343877	343737	343789	1	JH651720.1	ENSODEG00000000376.1	343647	344784	None	8821	2169	161259	No_or_no_constitutive_exon
GCATACTGCACATAACCCGTCTCTCTCTCCCTCTTCCATGTGTGGGGCAGAT	1956215	1956330	1956165	1956217	1	JH651720.1	ENSODEG00000001452.1	1912955	2022185	TINAG	8821	2169	161259	No_or_no_constitutive_exon
AAAATTCAGTACTGTTATTTTTGTCTTTCAGGGTGAAATGGGCCCAAGAGGA	3746561	3746605	3746655	3746603	-1	JH651720.1	ENSODEG00000001679.1	3640736	3800841	COL21A1	8821	2169	161259	No_or_no_constitutive_exon
TCTGCTGTCATCGCAAGAAAACATCGACGCTGACCTGGGCACGTGATGAGGG	1207789	1207833	1207883	1207831	-1	JH651728.1	ENSODEG00000001007.1	1207789	1289261	MET	8821	2169	161259	No_or_no_constitutive_exon
TTTTTACATTTCCTCGTTTTTTCACAATATTTTTTCCCATGGGAAAACAGAA	1944572	1944710	1944522	1944574	1	JH651738.1	ENSODEG00000001994.1	1867527	2042218	MAOB	8821	2169	161259	No_or_no_constitutive_exon
TTCTGCTGCTCCTCTACACTGCTGCAACACCACCGCGTCACAGTGGGGAGAG	2125475	2125568	2125425	2125477	1	JH651738.1	ENSODEG00000002139.1	2124087	2125568	None	8821	2169	161259	No_or_no_constitutive_exon
ATTTGTCTCTCAATAAAATTATGGAGGGAAAAAAAAAGGAATTGGGAAAGTC	2260767	2260861	2260911	2260859	-1	JH651738.1	ENSODEG00000002169.1	2259624	2263421	None	8821	2169	161259	No_or_no_constitutive_exon
CACCGCGCGGGTGGCCGCCGGGGCGCAGGGCGATGTGTGCCGGGACGCAGCC	458063	458109	458159	458107	-1	JH651735.1	ENSODEG00000010828.1	234851	458681	ITGA8	8821	2169	161259	No_or_no_constitutive_exon
CCAGGACCAGACAGGGCACTGTCACCGCGCGGGTGGCCGCCGGGGCGCAGGG	457936	458131	458181	458129	-1	JH651735.1	ENSODEG00000010828.1	234851	458681	ITGA8	8821	2169	161259	No_or_no_constitutive_exon
TTCCCGACACTATTTTTCACTCCCCTGCCTTTTCTGCCCAGGGTACGAAGGT	2015336	2015423	2015473	2015421	-1	JH651735.1	ENSODEG00000010405.1	1729902	2030556	CUBN	8821	2169	161259	No_or_no_constitutive_exon
TCTGCACTGCCACCAGCCCCAACATCAAGATCTGAGACTTGGAGGGCAAGAT	1962857	1963136	1962807	1962859	1	JH651735.1	ENSODEG00000009660.1	1955608	1963136	None	8821	2169	161259	No_or_no_constitutive_exon
ACAGCTTCAGCGGCTGGTATGATGCCAACTTGAGCTGGCGGGCCACAAAGAG	3430688	3431070	3431120	3431068	-1	JH651735.1	ENSODEG00000011487.1	3430415	3431178	None	8821	2169	161259	No_or_no_constitutive_exon
TCTGCCCTTCTGGAATGAAGAAATTTTTCCCCAGATCAAGGAGGGGAAAGGG	3430415	3430641	3430691	3430639	-1	JH651735.1	ENSODEG00000011487.1	3430415	3431178	None	8821	2169	161259	No_or_no_constitutive_exon
CGAGGCTGCCGGCCCTCCGTAGGTGAGACGAGTAGCTGAAAGGGCGCCAGCC	2328377	2328504	2328327	2328379	1	JH651725.1	ENSODEG00000000452.1	2254564	2332760	None	8821	2169	161259	No_or_no_constitutive_exon
GGGTGGGGGAGGTGCTGAGTAGTGGGGGGCGTCCCAAGGGGGTGGAAGAGGG	3270596	3270611	3270546	3270598	1	JH651725.1	ENSODEG00000000611.1	3175896	3664667	None	8821	2169	161259	No_or_no_constitutive_exon
ACCTGGCGTCTGGGCTGGGACCCGTAGTCGGTCCCGCCGGCACAGGGTAGCT	3270656	3270689	3270606	3270658	1	JH651725.1	ENSODEG00000000611.1	3175896	3664667	None	8821	2169	161259	No_or_no_constitutive_exon
GGTATGTGGGTGAGGGGATGGAGGAAGGGGAGTTTTCTGAGGCCCGGGAGGA	96765	96798	96848	96796	-1	JH651736.1	ENSODEG00000002561.1	96635	99413	None	8821	2169	161259	No_or_no_constitutive_exon
TGGAATGTGTGAAGACTATCATGGTTTTTGTTTTTCTTTTGGGACTAAAGAG	401142	401287	401092	401144	1	JH651736.1	ENSODEG00000003115.1	353384	409460	TMOD1	8821	2169	161259	No_or_no_constitutive_exon
TCCTCTTGAAATGTAAGATGCTGGGCGTGTGAGGGACAGGGAGGATGCAGAG	960844	960878	960928	960876	-1	JH651736.1	ENSODEG00000002021.1	955281	980512	TRIM14	8821	2169	161259	No_or_no_constitutive_exon
ACTTTAGAATTACTAACTCTCCATTTTCCTCCCAGGTTTGGGCATGCAAGTG	1603436	1603924	1603974	1603922	-1	JH651736.1	ENSODEG00000002878.1	1563757	1614872	ANKS6	8821	2169	161259	No_or_no_constitutive_exon
GGTACTGTGAGAGCAGCTGCAGCAGTGCGGGTTGGCAGCGGGCGGTGAAGCG	1619733	1620151	1620201	1620149	-1	JH651736.1	ENSODEG00000003063.1	1619733	1621759	None	8821	2169	161259	No_or_no_constitutive_exon
GGAGCCTGCAGCTCGCGCGCTGACTGCTGTCTCCCTGTCTTGGTGGGCAGGA	1002344	1002446	1002496	1002444	-1	JH651731.1	ENSODEG00000001763.1	1000872	1012108	RALBP1	8821	2169	161259	No_or_no_constitutive_exon
GGCCCTCACCAGAGGCCACGGTCGGTGGGCTAGGGGGCGGGGTGGGGCAGGG	336718	336825	336875	336823	-1	JH651733.1	ENSODEG00000006368.1	328821	340440	PLXNA3	8821	2169	161259	No_or_no_constitutive_exon
GCCTCGAGGGCCCCCACTCCACTCTCATGGTCCACTTCTCCTGGGGACAGGT	447268	447431	447218	447270	1	JH651733.1	ENSODEG00000004055.1	442568	462598	FLNA	8821	2169	161259	Yes
AAGGCGGTGGCTCAGGCTTTCTCTGATTGATCTCCTGTTCCCACAGGGAGCC	461601	461816	461551	461603	1	JH651733.1	ENSODEG00000004055.1	442568	462598	FLNA	8821	2169	161259	No_or_no_constitutive_exon
CCGAGGAGCCCAGTGCAGCACTCTCAGAGCCCACCCAGGGGACCGGGCAGCC	561490	561520	561570	561518	-1	JH651733.1	ENSODEG00000004473.1	559505	566144	None	8821	2169	161259	No_or_no_constitutive_exon
GCCCGAGGTGAGCTCGCAGGGCTGTCGCTGTGCCCGTCTCTGAGGGGCAGCC	673765	673879	673715	673767	1	JH651733.1	ENSODEG00000004583.1	673042	677916	IRAK1	8821	2169	161259	No_or_no_constitutive_exon
TGCACCGCCGGGCCAAGCGGAGGCCCCCCATGACTCAGGTAGCCCGGGAGCA	676657	676736	676607	676659	1	JH651733.1	ENSODEG00000004583.1	673042	677916	IRAK1	8821	2169	161259	No_or_no_constitutive_exon
GTGGCATGGGCACACTCACTCACCACCTCTCCGGGCTCTGGGCTGCAGAGAC	760588	760692	760538	760590	1	JH651733.1	ENSODEG00000005124.1	737336	762752	ARHGAP4	8821	2169	161259	No_or_no_constitutive_exon
GAGCGGGTGACCCAGGCGCACCAGTGGCTCTGGAGCTATGAGGAGGGCAGCC	858402	858704	858754	858702	-1	JH651733.1	ENSODEG00000002965.1	850379	861579	PLXNB3	8821	2169	161259	Yes
GGTTACCTGCCTCCCTGCAGGAGACAGCTGGGGACAGGGACAAGGATGAGGG	857553	857586	857636	857584	-1	JH651733.1	ENSODEG00000002965.1	850379	861579	PLXNB3	8821	2169	161259	No_or_no_constitutive_exon
TGCAGAGGTTACCTGCCTCCCTGCAGGAGACAGCTGGGGACAGGGACAAGGA	857553	857592	857642	857590	-1	JH651733.1	ENSODEG00000002965.1	850379	861579	PLXNB3	8821	2169	161259	No_or_no_constitutive_exon
GCGGAGGCCTGCCCTGAGCGGGGTGGGGAGATGGGGGCAGGGACAGGGAGGG	871188	871414	871464	871412	-1	JH651733.1	ENSODEG00000003127.1	870996	886170	ABCD1	8821	2169	161259	No_or_no_constitutive_exon
GGCGTGGGGACGCCGCAGAAGCCGCGGCCGGGGCCGGGGCCGGGGCCGAGGC	952878	952969	953019	952967	-1	JH651733.1	ENSODEG00000003261.1	951752	953281	DUSP9	8821	2169	161259	No_or_no_constitutive_exon
ACCTTTTCTTCCCTCTCCTCCATCCCTCTGCCCCCATCATGGCTGGGCAGGA	1044872	1045087	1045137	1045085	-1	JH651733.1	ENSODEG00000003358.1	1011626	1074725	ATP2B3	8821	2169	161259	Yes
CAGGTGGTAGGATACAGTGCCCCAGGGCGGCAAGGAGGGCCAGGCGGCAGGG	1147220	1147992	1148042	1147990	-1	JH651733.1	ENSODEG00000003508.1	1146903	1150463	ZFP92	8821	2169	161259	No_or_no_constitutive_exon
AACAAAAACTTCTAGTGTGAACAGTTAAACATTGAGGGCCAGTGAGATAGCT	2992378	2992398	2992448	2992396	-1	JH651751.1	ENSODEG00000003437.1	2954164	3005930	None	8821	2169	161259	No_or_no_constitutive_exon
GGAGCTGCAGGAACGCGGCGCCAAGGTGCAGCCGCCGGCCGGGAGCGGAGAG	1384703	1385194	1384653	1384705	1	JH651730.1	ENSODEG00000003524.1	1384177	1385194	FOXL1	8821	2169	161259	No_or_no_constitutive_exon
CTAACCTGCTGTTCCTCATGGTCCTTCTTCCTCTCACCGGGACACTGAAGAT	1800505	1800580	1800630	1800578	-1	JH651730.1	ENSODEG00000003564.1	1791637	1809957	FBXO31	8821	2169	161259	Yes
AGCCGGCCAGGGAGGCAGAGGCGGGGCCTGGTGAGGACGGCGGCGGGAAGCC	1793914	1794042	1794092	1794040	-1	JH651730.1	ENSODEG00000003564.1	1791637	1809957	FBXO31	8821	2169	161259	No_or_no_constitutive_exon
GGGTCGGAGTTCCTAGAGATGTTTGTTGGTGTTGGGCCAGCAAGGGTAAGTG	2155003	2155024	2155074	2155022	-1	JH651730.1	ENSODEG00000003697.1	2142060	2166175	None	8821	2169	161259	No_or_no_constitutive_exon
TCTCCTCCCTGACATCTTCGGTGTCTTGTTCTTTCCTGGGTGGGAACCAGCC	2308676	2308765	2308626	2308678	1	JH651730.1	ENSODEG00000004080.1	2290592	2355033	FANCA	8821	2169	161259	No_or_no_constitutive_exon
AGCAGTTCCTGGCTAAATCAGAGAGGTGCAGCTGGGGCTCCGGGGCACAGGC	2374653	2374738	2374603	2374655	1	JH651730.1	ENSODEG00000004436.1	2368952	2378507	VPS9D1	8821	2169	161259	No_or_no_constitutive_exon
GCCACCCCGTCACTCCTCCCCAGACCCCTGGACAAAGGGGAAGACAATAGCC	2374526	2374671	2374476	2374528	1	JH651730.1	ENSODEG00000004436.1	2368952	2378507	VPS9D1	8821	2169	161259	No_or_no_constitutive_exon
ATGGCGCAAGGAAGTGTCACCCCCTGCCCACAGGGAGTCACTAGGGGGAGTT	2472171	2472306	2472356	2472304	-1	JH651730.1	ENSODEG00000004085.1	2465568	2475007	CPNE7	8821	2169	161259	No_or_no_constitutive_exon
TTTCTTACTGATCAGTGATATAAGGCAACAGTGACCTCTTGTGGGTGGAGTC	2526428	2526480	2526530	2526478	-1	JH651730.1	ENSODEG00000004303.1	2506476	2540634	SPG7	8821	2169	161259	No_or_no_constitutive_exon
CAAAGCCTCTCCTGCAAGAGGTGAGCTGTTAGCCCCAGCTGCAGAGGGAGCC	2726831	2727841	2726781	2726833	1	JH651730.1	ENSODEG00000004490.1	2701109	2736947	ANKRD11	8821	2169	161259	No_or_no_constitutive_exon
ATAGCTTGGGCCCAGGAGGCCATGCAGGTCCCCAGGCACTGCCTGGGAAGAG	2928158	2928184	2928108	2928160	1	JH651730.1	ENSODEG00000004615.1	2926052	2940979	CBFA2T3	8821	2169	161259	No_or_no_constitutive_exon
AGTCCGACAGGGTTCCCATGCCTGGCTGGGGGGTAGTGGGCTTGGGGGAGGA	3030392	3030420	3030342	3030394	1	JH651730.1	ENSODEG00000005089.1	2999122	3047976	PIEZO1	8821	2169	161259	No_or_no_constitutive_exon
TGCAGCAGCCCGAGGAGGAAGAGGAGGAGGAGGCGCCCTCTAGGGAGGAGGA	3034367	3034413	3034317	3034369	1	JH651730.1	ENSODEG00000005089.1	2999122	3047976	PIEZO1	8821	2169	161259	No_or_no_constitutive_exon
CCTTGGGTGAGTTGTGCTCTGGGGTGTGGGGGGAGACTGTGGGGCCACAGGG	3042140	3042229	3042090	3042142	1	JH651730.1	ENSODEG00000005089.1	2999122	3047976	PIEZO1	8821	2169	161259	No_or_no_constitutive_exon
CTGCTTGGGGCTGAACCCACAGGTCTGCTGTCCACAGAGAAGGGAAGCAGCA	3031330	3031403	3031280	3031332	1	JH651730.1	ENSODEG00000005089.1	2999122	3047976	PIEZO1	8821	2169	161259	No_or_no_constitutive_exon
GAGTCTGAGGTGGCAGGTGTGTGGGCTGGGGTCAGGGAGCTGTGGGGGAGGG	3042263	3042474	3042213	3042265	1	JH651730.1	ENSODEG00000005089.1	2999122	3047976	PIEZO1	8821	2169	161259	No_or_no_constitutive_exon
GGCTTGCAGACAGGGTCCAAGTCCCCTATGTGCCCCTTCTAGGGCCTGAGTC	3051352	3051405	3051455	3051403	-1	JH651730.1	ENSODEG00000004093.1	3048322	3056593	CTU2	8821	2169	161259	No_or_no_constitutive_exon
AGGAGAAGGAGACTCCCACACCAGAGCCCACAGCTGTAGGGAGACCTGAGCC	3206526	3206548	3206598	3206546	-1	JH651730.1	ENSODEG00000004547.1	3176951	3225019	ZFPM1	8821	2169	161259	No_or_no_constitutive_exon
CAGCTTCTAGAGCTGTGAGTAGCTAATGCTGGACCCTGGGAGGATGGGAGGC	1531270	1531299	1531349	1531297	-1	JH651745.1	ENSODEG00000003157.1	1527713	1622463	SFI1	8821	2169	161259	No_or_no_constitutive_exon
AAGCTCTGCCTTTCCAGTCAGCTCAGCCCACCCTTGCCTGAGGGCTGCAGTT	2312902	2313084	2313134	2313082	-1	JH651745.1	ENSODEG00000002568.1	2281990	2533447	OSBP2	8821	2169	161259	No_or_no_constitutive_exon
GCCATCTGTTGCCTTCTCTTTGCAGGCAGCAGAGACTGGGGAGGCCAGAGGG	304283	304338	304233	304285	1	JH651737.1	ENSODEG00000011140.1	285756	307562	TSPOAP1	8821	2169	161259	No_or_no_constitutive_exon
CACGCAAGCTGTCCCGCCGCTGGTCGGCGCCGGAGTGGGGAGGAACCCAGCC	1352557	1352600	1352650	1352598	-1	JH651737.1	ENSODEG00000011450.1	1352557	1352930	TMEM238	8821	2169	161259	No_or_no_constitutive_exon
GGCGGCGCTGGCAGCCCTGGGCAGCATTGCCCCGGGGAACTGGGGCCGAGAG	618114	618363	618064	618116	1	JH651744.1	ENSODEG00000002553.1	601487	618486	ZC3H12D	8821	2169	161259	No_or_no_constitutive_exon
GCCAGGTGCACAGATGACGGCAGAGACCCTGAGGATATGGGATCACAGAGCA	1826159	1826473	1826523	1826471	-1	JH651740.1	ENSODEG00000002530.1	1825772	1826546	None	8821	2169	161259	No_or_no_constitutive_exon
AAACTACAGACTCAAGTCTTTACAAAAAAGGCATCTACTTCTGCGGGAAGGA	1825772	1826139	1826189	1826137	-1	JH651740.1	ENSODEG00000002530.1	1825772	1826546	None	8821	2169	161259	No_or_no_constitutive_exon
CCTCGGTGGCCCGGCAGGCGAAGGCGCAGAGCGAGGCGGAGGCGGGGCAGGG	1982977	1983092	1982927	1982979	1	JH651740.1	ENSODEG00000002641.1	1982842	1994900	MIS18A	8821	2169	161259	No_or_no_constitutive_exon
TCTGACTTCACTCATACCATGTTCTTTTAAAGTTCTTCGGGGTTGGTAAGTA	343146	343153	343203	343151	-1	JH651752.1	ENSODEG00000000262.1	282067	381666	None	8821	2169	161259	No_or_no_constitutive_exon
CCTATAGATCTTTCCTTTAATCTTCATTGTCTTGTATAAGCTGCAGGGAGAG	1017898	1017946	1017996	1017944	-1	JH651749.1	ENSODEG00000000965.1	895232	1094829	COL28A1	8821	2169	161259	No_or_no_constitutive_exon
GGGAGGCCTTCGAGGTCGCGGGTGCGGCAGAGGCCAGGGCCGGGGCCGAGGC	1328014	1328757	1327964	1328016	1	JH651747.1	ENSODEG00000001518.1	1327908	1328757	None	8821	2169	161259	No_or_no_constitutive_exon
TAAATTACAATCAGTACAATGTTCTTTTCTTAATTTTTACTTGTGGGAAGGA	2080873	2081003	2080823	2080875	1	JH651758.1	ENSODEG00000000905.1	2016475	2141963	SYTL5	8821	2169	161259	Yes
ATGGAGGCCCAGGGGCTACCTCATACCCTTCCTTTGCTTCAGGGACCAAGCC	82625	82769	82819	82767	-1	JH651741.1	ENSODEG00000002593.1	82392	105673	MTA1	8821	2169	161259	No_or_no_constitutive_exon
TGGCAGCCTTCTCCAGCCTTACCATACCACACTTATTCTATGTAGGGGAGGA	91833	91931	91981	91929	-1	JH651741.1	ENSODEG00000002593.1	82392	105673	MTA1	8821	2169	161259	No_or_no_constitutive_exon
TCCCCTGATGCGTCTGTCCCCTCTCTGCCTCACCCACCTTGGGGTTGTAGCT	147376	147531	147581	147529	-1	JH651741.1	ENSODEG00000002989.1	139242	201978	PACS2	8821	2169	161259	Yes
CACTCAACACAACATAAAGAAAAAGCAGCCATGACCATGAAGGGGTTCAGGC	175755	176392	175705	175757	1	JH651741.1	ENSODEG00000003078.1	174572	176662	None	8821	2169	161259	No_or_no_constitutive_exon
CTGGCCCTCCCAACCCAGCCTGACATGCTCCTCCTGCCCTGCCTGGGAAGAA	479571	479668	479718	479666	-1	JH651741.1	ENSODEG00000001760.1	479059	485007	PLD4	8821	2169	161259	No_or_no_constitutive_exon
TCTGGCACCACCTCTGGAGGCTGAGGTAGCTCCAGAGCGTCACAGGGTAGAG	1733901	1734045	1734095	1734043	-1	JH651741.1	ENSODEG00000002077.1	1725622	1734226	TNFAIP2	8821	2169	161259	No_or_no_constitutive_exon
AAGTATCTGAAGATGCCATAGAGGTCAGACTAGTCAGCAAGGATGGGAAGAG	249337	249874	249287	249339	1	JH651748.1	ENSODEG00000002441.1	247946	250188	None	8821	2169	161259	No_or_no_constitutive_exon
AGAAGGCACTGGCCCAGGCCCTGAAGGAAGGGCAGATCCGCGGGGCACAGCG	352877	352970	353020	352968	-1	JH651748.1	ENSODEG00000002503.1	352502	354018	None	8821	2169	161259	Yes
TCTCAGACAGAGACCCAGGCTGAGCCAGAGGCAACCACTTGGGCATGGAGCC	2376799	2377020	2376749	2376801	1	JH651748.1	ENSODEG00000002821.1	2373620	2397501	CAND2	8821	2169	161259	No_or_no_constitutive_exon
CTATGGTGGAGACAGAAGTGGCTACAGTGGAGACAGAAGTGGAGGGGGAGGC	2629400	2629451	2629501	2629449	-1	JH651748.1	ENSODEG00000001772.1	2628746	2640494	None	8821	2169	161259	No_or_no_constitutive_exon
GGGAGGCTATGGTGGAGACAGAAGTGGTGGCTATGGTAGGGACAGAGGAGGT	2629331	2629379	2629429	2629377	-1	JH651748.1	ENSODEG00000001772.1	2628746	2640494	None	8821	2169	161259	No_or_no_constitutive_exon
AGACTGAGGGGGTTATGGAGGAGACCGAAGTCGAGGGGGCTGTGGAGGAGAC	2629122	2629292	2629342	2629290	-1	JH651748.1	ENSODEG00000001772.1	2628746	2640494	None	8821	2169	161259	No_or_no_constitutive_exon
CTTTAAAAGAAGAATGTGGTCCTTAGCCTTTGGTTCTACATGGGATTGAGGA	406086	406168	406218	406166	-1	JH651756.1	ENSODEG00000000794.1	406086	406322	None	8821	2169	161259	No_or_no_constitutive_exon
CAAATATGGCCAGATCACTGAAGTGGTGGTGGTGAAAGACAGGGAGGGAGTC	2066982	2067131	2066932	2066984	1	JH651756.1	ENSODEG00000000843.1	2066852	2067373	None	8821	2169	161259	No_or_no_constitutive_exon
TACCCCCGCTGGAGTTGTCCACAGGTGACAGGATGGCCGCAGAGGGGTAGCC	1801473	1801548	1801598	1801546	-1	JH651755.1	ENSODEG00000000110.1	1688341	1801596	CCDC6	8821	2169	161259	No_or_no_constitutive_exon
CCCTGCCCACGTCCTCCTTGATGCCTAGCACGGAAGAGGAAGGGGGCGAGTT	1340828	1341956	1342006	1341954	-1	JH651754.1	ENSODEG00000011407.1	1340828	1342231	APLNR	8821	2169	161259	No_or_no_constitutive_exon
AGCAGCCAGAGCTGGGAGGCCAGTGCCCAGGACCAGGAATTAGGGAAGAGGG	1378172	1378266	1378316	1378264	-1	JH651754.1	ENSODEG00000012516.1	1371375	1385842	TNKS1BP1	8821	2169	161259	No_or_no_constitutive_exon
TCTCCTGCGTTTCTCTCCTCTGCTTTCCACTTTGGGTGACGCGCGGGCAGAT	1702784	1702802	1702734	1702786	1	JH651754.1	ENSODEG00000011324.1	1666101	1710403	CTNND1	8821	2169	161259	No_or_no_constitutive_exon
TGCTGCTGCCTCTAGCTGTGGTTTGTGCGGCCGAAGGCCCGGCCGGGAAGCC	2015279	2015413	2015463	2015411	-1	JH651754.1	ENSODEG00000012026.1	2014827	2015521	None	8821	2169	161259	No_or_no_constitutive_exon
CCCCCAGCACCTGTTGACTTCTCCAAGATAGATCCGGGCAAGCCTGAGAGCA	2014827	2015218	2015268	2015216	-1	JH651754.1	ENSODEG00000012026.1	2014827	2015521	None	8821	2169	161259	No_or_no_constitutive_exon
TATTTATGATATGAAATGCATTTTTATATATGTTTTTGATAGGGACCCAGGC	1301168	1301185	1301118	1301170	1	JH651766.1	ENSODEG00000002801.1	1278700	1301825	SH2D1A	8821	2169	161259	No_or_no_constitutive_exon
AGAATGCAAATTTAACCAGCAATGATTTTCTCATCCCTGTGGTGGGCCAGGT	1593873	1594019	1593823	1593875	1	JH651760.1	ENSODEG00000001881.1	1584712	1632498	HIVEP3	8821	2169	161259	Yes
GGGCTGGATGGTGGTACAATGGGGCCCTTTTTGCTTTCAGGGGGATCCAGGA	2934860	2934904	2934810	2934862	1	JH651760.1	ENSODEG00000002270.1	2930736	2943673	COL9A2	8821	2169	161259	No_or_no_constitutive_exon
CCAGAAGGCCATGAACTCCTGGGGAAAGGCTTGGGGTGGGGAAGGGTCAGTT	2934973	2934989	2934923	2934975	1	JH651760.1	ENSODEG00000002270.1	2930736	2943673	COL9A2	8821	2169	161259	No_or_no_constitutive_exon
GCAAACCTGGGCCTCTCCTGTCTGCAAACCTAGGGGCCAGGGGATGTCAGGA	2941957	2942218	2941907	2941959	1	JH651760.1	ENSODEG00000002270.1	2930736	2943673	COL9A2	8821	2169	161259	No_or_no_constitutive_exon
GAAAAGACAGGCAAAAAAGTCGTCCAATGGTGATCTCCAGCGGGATGCAGTC	2354606	2354720	2354556	2354608	1	JH651763.1	ENSODEG00000000513.1	2354127	2355442	None	8821	2169	161259	Yes
ATGTGCTTTAACATGATAAACGTGTGCCGCTCCTTAGGGTGAAATAACAGTT	2446549	2446583	2446633	2446581	-1	JH651763.1	ENSODEG00000000574.1	2446407	2473517	None	8821	2169	161259	No_or_no_constitutive_exon
GTTCTTGCCACCCTGGGCCTGGCTGACTGGCTTCATATCTTGGGACAGAGGC	971477	971579	971629	971577	-1	JH651765.1	ENSODEG00000002005.1	965107	972073	CD247	8821	2169	161259	No_or_no_constitutive_exon
AGGGCGCCAGGTGACAGCTAATGGCGGCGGCCGCCTAAGTTGGGCGACAGGC	1906015	1906038	1906088	1906036	-1	JH651764.1	ENSODEG00000001848.1	1820642	1906068	MTMR1	8821	2169	161259	No_or_no_constitutive_exon
AAAGTGACCCAGTGGGCCTTAAAGCTCCCCAGCACAGGGAAGGGACCCAGTT	1486699	1487095	1487145	1487093	-1	JH651761.1	ENSODEG00000000997.1	1486699	1487649	None	8821	2169	161259	No_or_no_constitutive_exon
AGTGAAAAACCTGATGGGTTATCCCAAGAGTTGGGACTGGAAGGGGAGAGAT	2245414	2245523	2245573	2245521	-1	JH651761.1	ENSODEG00000001363.1	2117987	2673411	SYNE1	8821	2169	161259	No_or_no_constitutive_exon
TTAAGCATTACATAATTACAAGTGTTCCTCTTTTCCAAAAGGCTGGGCAGCT	2208725	2208887	2208937	2208885	-1	JH651761.1	ENSODEG00000001363.1	2117987	2673411	SYNE1	8821	2169	161259	No_or_no_constitutive_exon
CGGGAACTTTGAATTCGCAAACTCTGCCTAAACATTTGCATCGGGGAGAGTG	2288548	2288718	2288768	2288716	-1	JH651774.1	ENSODEG00000001032.1	2288267	2288804	None	8821	2169	161259	No_or_no_constitutive_exon
ATTCTAATTGTTCCCCGTGTGGTGAATGGATGAACTGCCCTTGGGGTGAGGT	1929510	1929797	1929847	1929795	-1	JH651772.1	ENSODEG00000000797.1	1887445	2040467	NOTCH2	8821	2169	161259	No_or_no_constitutive_exon
CAACCCTCTGAATGGGCACTACATTTGCACCTGCCCACAGGGCTACAAAGGA	1934660	1934692	1934742	1934690	-1	JH651772.1	ENSODEG00000000797.1	1887445	2040467	NOTCH2	8821	2169	161259	No_or_no_constitutive_exon
TGTCCTTCCAAGGTAGGCAGGGAAGGGGCACCAGGGCAGCCAGTGGGGAGGC	2426401	2426415	2426351	2426403	1	JH651772.1	ENSODEG00000001415.1	2247013	2434489	PDE4DIP	8821	2169	161259	No_or_no_constitutive_exon
AGACTTACATGATCTTTGCTGAATTGATCCTTATAACCGGGGCTTAAAAGGG	2434021	2434091	2433971	2434023	1	JH651772.1	ENSODEG00000001415.1	2247013	2434489	PDE4DIP	8821	2169	161259	No_or_no_constitutive_exon
TGAATTAAATGAGATTTTCATGTCTTTTTGTCTCCTTCTTTACCAGGGAGGC	1480055	1480153	1480005	1480057	1	JH651782.1	ENSODEG00000001514.1	1400187	1484679	SCN7A	8821	2169	161259	No_or_no_constitutive_exon
ACTCCAACCATATCTACCAAAGGATCAAGCTGGGCAGGGCATCAATGAAGAT	400335	400405	400455	400403	-1	JH651777.1	ENSODEG00000001006.1	399686	402486	None	8821	2169	161259	No_or_no_constitutive_exon
TTCCAACATGATTAAACAGAAACGGAAAGAAAAGGCGGGAAAATGGGAAGTT	2214404	2214831	2214881	2214829	-1	JH651777.1	ENSODEG00000001141.1	2214404	2215189	None	8821	2169	161259	No_or_no_constitutive_exon
CTGGAGCACAAGAAGATCGACGGCCGTCTGAAGGAGTATTGTGGGTGAAGTG	2671358	2671503	2671553	2671501	-1	JH651777.1	ENSODEG00000000925.1	2670386	2671589	None	8821	2169	161259	No_or_no_constitutive_exon
GGCCACTGCGGGAAGCGGGAACGGAAGTGGGGGCCAAGGGGCGGGACGAGCT	157709	157780	157830	157778	-1	JH651779.1	ENSODEG00000002704.1	130278	158028	None	8821	2169	161259	No_or_no_constitutive_exon
CATTAGTGTTTCTAATAGAATAATTAGGCATTACACACTTAGGGTTATAGGA	189001	189215	188951	189003	1	JH651779.1	ENSODEG00000002782.1	182278	212589	None	8821	2169	161259	No_or_no_constitutive_exon
TTTTTAGTTGTCAGTTTGTCATTTTTCTTCTTTGATGTTTTGGGATATAGGT	189070	189174	189020	189072	1	JH651779.1	ENSODEG00000002782.1	182278	212589	None	8821	2169	161259	No_or_no_constitutive_exon
CGGGGCTATGGCTGTGGATGTGGCAGCATCCGCAGGCTGGGCTGGGGTAGTG	2116693	2116796	2116846	2116794	-1	JH651779.1	ENSODEG00000002465.1	2116693	2116936	None	8821	2169	161259	No_or_no_constitutive_exon
TGGCAACTTTGTCATCGACAACCCCCAGAACATCCAGGGTAAGTGTTAAGGG	1835984	1836005	1836055	1836003	-1	JH651769.1	ENSODEG00000002675.1	1818147	1854950	None	8821	2169	161259	No_or_no_constitutive_exon
TTCTGCTTCCATTCTGATACCAATTATTTTCTTTCTTTTGGGCAATAAAGCT	1759246	1759576	1759196	1759248	1	JH651776.1	ENSODEG00000000977.1	1700065	1759576	FGFR1OP	8821	2169	161259	Yes
TCGCCCTCAGCACTGCTGACACCGAGCCGGCACCACGGGCAGCAGCGCAGGG	1859219	1859470	1859169	1859221	1	JH651778.1	ENSODEG00000001517.1	1859119	1860088	None	8821	2169	161259	No_or_no_constitutive_exon
GAGAGACTGCGGAGTTTGATGTTGCTGAAGGAGAAAAGGGTGCGAGGCAGCA	1859481	1859613	1859431	1859483	1	JH651778.1	ENSODEG00000001517.1	1859119	1860088	None	8821	2169	161259	No_or_no_constitutive_exon
GCAATTACCAGCAGAATTACCAGAATAGTGAGAGTGGGGAAAAGAATGAGGG	1859630	1860088	1859580	1859632	1	JH651778.1	ENSODEG00000001517.1	1859119	1860088	None	8821	2169	161259	No_or_no_constitutive_exon
GTCCCACCTGAGCCGTCTGCGGGCTGCTGTGGCTGCAGGTGGGGCAGGAGGC	2414216	2415088	2415138	2415086	-1	JH651778.1	ENSODEG00000001563.1	2414216	2430442	None	8821	2169	161259	No_or_no_constitutive_exon
GCGGTGGAGACCAGGAAGCAGCTGTGCCCCTATGCCCCCAAGTGGGCGAGTG	2245676	2245900	2245626	2245678	1	JH651785.1	ENSODEG00000000166.1	2245203	2246460	None	8821	2169	161259	No_or_no_constitutive_exon
TGCTGCTGCCGCCGCCGGCCATGGAGGCCCGAGCGACCGGGACGGGCTAGGG	1040177	1040296	1040346	1040294	-1	JH651789.1	ENSODEG00000001052.1	1033497	1040453	GTPBP6	8821	2169	161259	No_or_no_constitutive_exon
TGGAGGCTACAGAGGGTCTGGGGGATTCCAGCGAGGAGGTGGCAGGGGAGGC	120192	120242	120142	120194	1	JH651788.1	ENSODEG00000012659.1	79571	120242	DHX9	8821	2169	161259	Yes
AGACTTCCGTGGGCCTAATGGGGGAGACTTCCGTGGGCCTAACGGGGGAGAC	119910	120180	119860	119912	1	JH651788.1	ENSODEG00000012659.1	79571	120242	DHX9	8821	2169	161259	No_or_no_constitutive_exon
CAAAAAACTGGAAGGCATAACTGAATGCTTTTCTTTCTGGGACTGTGAAGAA	879529	879610	879479	879531	1	JH651788.1	ENSODEG00000010390.1	801827	882300	SMG7	8821	2169	161259	Yes
GGGCATCTCTCGGGACAATTGGCACAAGCGCCGCAAGACCGGGGCAAAAGAA	934200	934699	934150	934202	1	JH651788.1	ENSODEG00000009898.1	934148	934699	None	8821	2169	161259	No_or_no_constitutive_exon
CGAGGCCGAACCCCCGACGCAGCCCGAGACCCCCGCGGGCGGCGGCGGAGGG	361542	363751	361492	361544	1	JH651783.1	ENSODEG00000016206.1	327068	366058	SHANK1	8821	2169	161259	No_or_no_constitutive_exon
ATCACCTCACACTTTCCTCTGTGTCTCTGTCTGATCCCCTGGGGACACAGAT	619331	619569	619281	619333	1	JH651783.1	ENSODEG00000016296.1	617015	620367	KCNC3	8821	2169	161259	No_or_no_constitutive_exon
AGGACGGCGGGTTCTCACCTGCCCTTGTCTCCCACGCCCGGCAGGGGGAGCT	680506	680593	680643	680591	-1	JH651783.1	ENSODEG00000017083.1	627038	689242	MYH14	8821	2169	161259	No_or_no_constitutive_exon
AGAGCCCATTCCTTGGGGATCTGACCTCTTCCCACCCTGTGGGCAACCAGGC	663599	663773	663823	663771	-1	JH651783.1	ENSODEG00000017083.1	627038	689242	MYH14	8821	2169	161259	Yes
GTCAAGTAGCCTCTGGTGCCATGTGGCAGAGTGGGGTCCCAGGGCTGCAGGA	952566	952653	952703	952651	-1	JH651783.1	ENSODEG00000016554.1	952103	952985	None	8821	2169	161259	No_or_no_constitutive_exon
GCTTTGTGGTGCAGCCGCCCGTACTCTGGCAAGCCGACGAGGGCACGGAGCA	1005059	1005224	1005009	1005061	1	JH651783.1	ENSODEG00000016671.1	996774	1005516	IL4I1	8821	2169	161259	Yes
CCGCGGGGTTCTCACTGGCTCCCACCCCTAGGTGGTGTTTGAGAAGGGAGGC	1015679	1015759	1015809	1015757	-1	JH651783.1	ENSODEG00000016577.1	1005882	1015799	TBC1D17	8821	2169	161259	No_or_no_constitutive_exon
TTGTGGAAAGAGGCTGAGGGTCTCCAGGTGGAGCTTGAACGGGAAGGCAGGG	1123626	1123737	1123576	1123628	1	JH651783.1	ENSODEG00000017089.1	1116874	1128878	TSKS	8821	2169	161259	Yes
CTCCAGGGCCCCTGGCTCCCACATGCTCCCACACGCTTCATTGCAGGGAGAA	1128725	1128878	1128675	1128727	1	JH651783.1	ENSODEG00000017089.1	1116874	1128878	TSKS	8821	2169	161259	No_or_no_constitutive_exon
AAGTTGAACTAATAAAAAGTTTGTACAACGTGAGTGGTGGCGGGGGCGAGGA	1192656	1192686	1192736	1192684	-1	JH651783.1	ENSODEG00000016838.1	1186514	1193422	BCL2L12	8821	2169	161259	No_or_no_constitutive_exon
CAGGCTGCCTCTCGGTGAGAGGGGCCACCACAGAGAGCCCCAGGGTGCAGGT	1343944	1343966	1344016	1343964	-1	JH651783.1	ENSODEG00000016912.1	1340240	1347524	ALDH16A1	8821	2169	161259	No_or_no_constitutive_exon
AGGGGCCACCTCATTGTGCCCCGTGCTGTGCCCACAGCTGGGAGCGTCAGTC	1343655	1343850	1343900	1343848	-1	JH651783.1	ENSODEG00000016912.1	1340240	1347524	ALDH16A1	8821	2169	161259	No_or_no_constitutive_exon
TTTCCTGTCCTTCCCAGGCTTGGGGAGAAGCTGGTAGCCTTGCCAGGGAGCT	1403077	1403143	1403193	1403141	-1	JH651783.1	ENSODEG00000017104.1	1383878	1403186	CCDC155	8821	2169	161259	No_or_no_constitutive_exon
GAAGAAGATCTGCACGACGTTCATAGTGGACCTCTCGGACCCAGGGTGAGGA	1565887	1565907	1565957	1565905	-1	JH651783.1	ENSODEG00000017093.1	1524617	1567039	TRPM4	8821	2169	161259	Yes
GCCACAGAAGGGGAGATGATAGTGAAGGAGAGGAGGAGGAAGAGAGGGAGGA	1568012	1568043	1567962	1568014	1	JH651783.1	ENSODEG00000017081.1	1567415	1571151	HRC	8821	2169	161259	No_or_no_constitutive_exon
CCTGCCCCTTAACCCACCCCTTTTCTCCCCTCTTCCCACTAACGGGTCAGGA	1575250	1575277	1575327	1575275	-1	JH651783.1	ENSODEG00000017094.1	1571386	1594555	PPFIA3	8821	2169	161259	No_or_no_constitutive_exon
GGGGAGTGGACTGTACTCCTTTCCTACACGCAAGGAAAGGGTCCAGAGAGGC	1573997	1574203	1574253	1574201	-1	JH651783.1	ENSODEG00000017094.1	1571386	1594555	PPFIA3	8821	2169	161259	No_or_no_constitutive_exon
GCCACAGGGAAGGAGACCACAGGGTCCACACCAGGCGGGCAGCCAGGGAGCC	1650380	1650411	1650461	1650409	-1	JH651783.1	ENSODEG00000017155.1	1650380	1668155	None	8821	2169	161259	No_or_no_constitutive_exon
CTTTCAGAGTTTCTCAGTCTCTGATTTTGTGTCCACATTTGGGGATGCAGAC	1685136	1685530	1685086	1685138	1	JH651783.1	ENSODEG00000017227.1	1668706	1685530	GYS1	8821	2169	161259	No_or_no_constitutive_exon
CAGCCGCGCCAAGCGCATCTCGCAGCTTTTCCGAGGCTCGGGCACCGGAGCC	1854184	1854709	1854134	1854186	1	JH651783.1	ENSODEG00000017668.1	1853033	1872980	RASIP1	8821	2169	161259	No_or_no_constitutive_exon
TCACCCAGCCCTATTTATTCTTTCCCACCTGACCATCCTGGGCCATGAAGGT	1959610	1960703	1960753	1960701	-1	JH651783.1	ENSODEG00000017472.1	1959582	1962660	SPHK2	8821	2169	161259	No_or_no_constitutive_exon
CCTGGCTGTGCCGGGCAGGGACCTTGAACCTGGGGATGCGCCAGGGACAGGA	1959582	1959584	1959634	1959582	-1	JH651783.1	ENSODEG00000017472.1	1959582	1962660	SPHK2	8821	2169	161259	No_or_no_constitutive_exon
CCACCTGTGCAACCACAGCCCCAGCCCCACAGGCCGCCCAAGGGTGATAGCA	1975441	1975491	1975541	1975489	-1	JH651783.1	ENSODEG00000017325.1	1975441	1975825	SPACA4	8821	2169	161259	No_or_no_constitutive_exon
GAGCCAAGGGCAGGTCGGCGAGAGAGCCCCGCTCTGCCCGCAGGGATGAGTC	2042817	2042993	2043043	2042991	-1	JH651783.1	ENSODEG00000017679.1	2011157	2118446	None	8821	2169	161259	No_or_no_constitutive_exon
GAGCTGACGCCACCAAGGAAGGAGAAGGCCCTGCAGAATGGGGAGCTGAGGT	2043809	2044525	2043759	2043811	1	JH651783.1	ENSODEG00000017598.1	2032586	2051709	LMTK3	8821	2169	161259	No_or_no_constitutive_exon
TGCTGAGGACTTTCCTCTCCCCTACCATGGTTAACGACCGCAAGGGCAAGTA	1395224	1395705	1395755	1395703	-1	JH651791.1	ENSODEG00000001562.1	1348699	1396373	SLC7A7	8821	2169	161259	No_or_no_constitutive_exon
AAGTGCTGAGTCTCATTCAGTCTTATTTTTCTTGGGTTGGGGGAGTGCAGAC	1514549	1514635	1514685	1514633	-1	JH651791.1	ENSODEG00000001672.1	1505446	1515786	PRMT5	8821	2169	161259	No_or_no_constitutive_exon
AGAGTGCCTGAGACCTATCTAACTGTTGGGTCCTATCTTGGGGACAGCAGCC	1649988	1650119	1650169	1650117	-1	JH651791.1	ENSODEG00000001841.1	1645254	1690936	None	8821	2169	161259	No_or_no_constitutive_exon
TATCTGTGTCCCAGAGCCTCATCCCCGACATCAAACCCCTGGCGGGGCAGGA	1649737	1649854	1649904	1649852	-1	JH651791.1	ENSODEG00000001841.1	1645254	1690936	None	8821	2169	161259	No_or_no_constitutive_exon
AGTAGAGTGCCTGAGACCTATCTAACTGTTGGGTCCTATCTTGGGGACAGCA	1649988	1650122	1650172	1650120	-1	JH651791.1	ENSODEG00000001841.1	1645254	1690936	None	8821	2169	161259	No_or_no_constitutive_exon
ATTAACCTGAGAAATTATTTGCTTTTTTTTTCCACTCTTTTGGAGGGTAGTA	1540046	1540138	1540188	1540136	-1	JH651796.1	ENSODEG00000000522.1	1500633	1544078	GTPBP10	8821	2169	161259	No_or_no_constitutive_exon
AAAACAGGTTGCCCTTTGAGGAAGTTTATTGATTGGGAGAGGGAGGGGAGGA	1500633	1500694	1500744	1500692	-1	JH651796.1	ENSODEG00000000522.1	1500633	1544078	GTPBP10	8821	2169	161259	No_or_no_constitutive_exon
AAGGATTTGTTGTTTGTTCCTTTTGTATCCTACTTCTACGGGAATGTAAGAA	1433377	1433576	1433626	1433574	-1	JH651795.1	ENSODEG00000002771.1	1346956	1444345	None	8821	2169	161259	Yes
CAGGAAGAGGGCAGGCGTGTGCCGGGTCTGATGGTACTGCTGGGATGCAGGA	1696186	1696331	1696381	1696329	-1	JH651795.1	ENSODEG00000003271.1	1680427	1703940	MED12	8821	2169	161259	Yes
[truncated: 170 more rows]
