# Supplementary material for: Widespread Separation of the Polypyrimidine Tract From 3′ AG by G Tracts in Association With Alternative Exons in Metazoa and Plants
Source: Front Genet. 2019 Jan 14;9:741. doi: 10.3389/fgene.2018.00741 (PMC6339879; doi:10.3389/fgene.2018.00741)
Supplement: DATA FILE S2 — Sequences of REPAG 3′ SS from each species of metazoa, plants and protists. [file Data_Sheet_2.zip › Supplementary data 2/Protists_Release38_aphanomyces_astaci.txt]

REPA_GGG_Sequence	Exon_Start	Exon_End	Pos_-50	Pos_+2	Strand	Chromosome	GeneID	Gene_Start	Gene_End	Gene_Name	Number_of_REPAs	Number_of_REPAs_has_GGG	Number_of_Intron(Intra_genic_Region)	Upstream_Constitutive_Exon
GGGTAATGTATATATATATATATTTGTTTATATTTATCATAACTGGGCAGGC	38987	39050	39100	39048	-1	supercont1.1	H257_00018	35145	39768	None	9137	2287	57017	Yes
GAATCAGTCCTCTCCCGCACTTTCGTCGCCCATCATCCATGGGGCTGTAGGA	48796	48856	48746	48798	1	supercont1.1	H257_00021	48335	50006	None	9137	2287	57017	Yes
TTATGATCGTCCTTATGGATATATATATATTAACGTGCATAATGGGGTAGGT	79182	79242	79292	79240	-1	supercont1.1	H257_00034	77620	85194	None	9137	2287	57017	Yes
TGTATCATCTCACAATAACGTGGATAACTAACATAACTGGGTGGTGGTAGGT	78395	78599	78649	78597	-1	supercont1.1	H257_00034	77620	85194	None	9137	2287	57017	No_or_no_constitutive_exon
GCAACTCACTCGAATTTCGAATATCTGGACAATATTATATGGGGATGTAGTT	96459	96614	96664	96612	-1	supercont1.1	H257_00041	95301	102296	None	9137	2287	57017	No_or_no_constitutive_exon
ACAAAGCAACTCTCATCTACACAACCAACACTCTGTTTCGGGATAAATAGGA	95968	96108	96158	96106	-1	supercont1.1	H257_00041	95301	102296	None	9137	2287	57017	No_or_no_constitutive_exon
TCGTACGTCAAAGATACTGTAACATGACTCTAAAATGCAATGATGGGTAGCT	108176	108260	108126	108178	1	supercont1.1	H257_00044	107871	110228	None	9137	2287	57017	No_or_no_constitutive_exon
CCCCCGTACATGCATATATCAACACACACTCACGGGAGGGGGGGGTGTAGGG	125974	126169	125924	125976	1	supercont1.1	H257_00048	124343	127593	None	9137	2287	57017	Yes
ATGGCGTCTGGATATACTGTACGATGACTAATACTAATATGCGGGAATAGGG	144401	144726	144351	144403	1	supercont1.1	H257_00054	140629	144726	None	9137	2287	57017	No_or_no_constitutive_exon
GCGTAGATGATGCACTAGTGTATGTTCCATCTGACGTTCGGGATGTGCAGGT	149173	149297	149347	149295	-1	supercont1.1	H257_00057	147498	149452	None	9137	2287	57017	No_or_no_constitutive_exon
ATATATTTGTTCCTCGATAACTATATTCTGAGTTTGATTGGCGGGGATAGGT	155052	155222	155002	155054	1	supercont1.1	H257_00060	151981	159927	None	9137	2287	57017	Yes
TTGGATTCTATAATAATCATAATAATGATGATCATGGCATGGTTGGGTAGGG	255549	255712	255499	255551	1	supercont1.1	H257_00086	253331	257536	None	9137	2287	57017	Yes
TTTTACAATACCTACCATACATGGACCTAATATGATTCTGGTGGGGATAGCG	263173	263327	263377	263325	-1	supercont1.1	H257_00088	262336	266184	None	9137	2287	57017	Yes
GAAAGCAATCCCACTGAGCCCAAAAGTCCTCATGTTAAGACAACGGGTAGAC	286615	286714	286565	286617	1	supercont1.1	H257_00094	285738	287376	None	9137	2287	57017	Yes
CATGCTTTTATTGAATCGCCCGAAGTCCTTATGTCTTCTGGCACGGGCAGGC	318840	318908	318958	318906	-1	supercont1.1	H257_00108	317499	319603	None	9137	2287	57017	No_or_no_constitutive_exon
AGTAACACCCCCCCATGACTTCTTTGAAAAACGGATTGTCACGGGGGTAGAG	325447	325738	325788	325736	-1	supercont1.1	H257_00109	320007	326891	None	9137	2287	57017	Yes
CCATCAACCGATCATTTGGAAATCCATGGTGACTGTCTGGGGTGATGTAGTG	323682	324008	324058	324006	-1	supercont1.1	H257_00109	320007	326891	None	9137	2287	57017	Yes
ACATCAAAACCATTGAAGCCCAACAAATTGTATGAACAACAATGGGCTAGCC	351437	351610	351387	351439	1	supercont1.1	H257_00125	350314	353965	None	9137	2287	57017	No_or_no_constitutive_exon
AGATGCATGCAGGGAGGGTGTGAACGTCTTTAACAGCGAGGGGGTGGTAGAT	365788	365905	365738	365790	1	supercont1.1	H257_00130	362429	365905	None	9137	2287	57017	No_or_no_constitutive_exon
AGCCCCCCTCTCGTCGTTATGGCTGACATGCTATGGGCTATGGGGGATAGGA	389875	390245	390295	390243	-1	supercont1.1	H257_00139	388366	390745	None	9137	2287	57017	Yes
CGTTATGCCACGTGGAAGAAGACGTACTAAATACTCGTTGGGATGTGTAGTG	428865	429032	429082	429030	-1	supercont1.1	H257_00159	425539	430720	None	9137	2287	57017	No_or_no_constitutive_exon
CATATCGACGAACATTTGGAAGCATGTATGTTGACTGATGATGGGGGTAGAT	508082	508235	508032	508084	1	supercont1.1	H257_00189	505098	509498	None	9137	2287	57017	Yes
GGTATGGCTCAGGCTTTCTCGTATATCGTACGTCATCTGGGGATATGCAGGG	508284	508316	508234	508286	1	supercont1.1	H257_00189	505098	509498	None	9137	2287	57017	No_or_no_constitutive_exon
TGGTCATTCCTTTGAAATGACCCCACGGGATGTATATGGGGGTGGCGTAGGT	508556	508742	508506	508558	1	supercont1.1	H257_00189	505098	509498	None	9137	2287	57017	No_or_no_constitutive_exon
GTATACACGATGAGTTCGTATCGATTCCGTTCATGTGTGGGATGGTGTAGTT	509092	509281	509042	509094	1	supercont1.1	H257_00189	505098	509498	None	9137	2287	57017	No_or_no_constitutive_exon
ATATGATCAAATGATTGAAAGATTGATCGAGTTTCTGATGGGGCTGGTAGAA	510559	510665	510715	510663	-1	supercont1.1	H257_00191	510215	513353	None	9137	2287	57017	No_or_no_constitutive_exon
CGCAATCGCATTCTGGCATTTGATGTTCGAGGCTCTGGTTGGTTGGGTAGGT	550381	550549	550331	550383	1	supercont1.1	H257_00205	550237	552558	None	9137	2287	57017	No_or_no_constitutive_exon
AGGTTGAAATGTCATGTCATGTTTGCCATTTGTGACTTGAGTGGGCGTAGGG	551395	551530	551345	551397	1	supercont1.1	H257_00205	550237	552558	None	9137	2287	57017	Yes
TACCTTCACGTCTAGGTTCCGTACCTAACGAGAATGGCGGTGGGGGGTAGGT	551581	551879	551531	551583	1	supercont1.1	H257_00205	550237	552558	None	9137	2287	57017	Yes
ACATACGATACGACATATCGTTCCTACTTCTCGGCATGATGGTGGGGTAGAT	551935	552148	551885	551937	1	supercont1.1	H257_00205	550237	552558	None	9137	2287	57017	Yes
GCCACCTCTCTGGACAGTAGCGTCATGACGATGTTGTGTATGATGGGTAGCC	598136	600254	600304	600252	-1	supercont1.1	H257_00216	597997	601402	None	9137	2287	57017	No_or_no_constitutive_exon
GATCTTCCCCCGCTTCGACCACGACCAGTGGATTTAGCTTTGGGGTGAAGGC	597997	598113	598163	598111	-1	supercont1.1	H257_00216	597997	601402	None	9137	2287	57017	No_or_no_constitutive_exon
GTGACAAGGTACGATCCATGCAATTTAATTTTCCAACATGGGAACGGTAGAC	613691	614161	614211	614159	-1	supercont1.1	H257_00220	608004	614708	None	9137	2287	57017	Yes
TACGTGGTAAATAAACGTCGTGACTTGTCTTGAACTATATGTGGGAGTAGGT	613090	613640	613690	613638	-1	supercont1.1	H257_00220	608004	614708	None	9137	2287	57017	Yes
TGCCTACCCAAGTGAGGTCTCCAAGATAAAGTTGTGGCAAGGGACGCTAGCG	616673	616891	616941	616889	-1	supercont1.1	H257_00223	616550	618287	None	9137	2287	57017	No_or_no_constitutive_exon
AAATCGAATCAAATTGCGTTGCCATAATAACAATTGCGTTGTTGGGGCAGGA	622604	622754	622554	622606	1	supercont1.1	H257_00226	621371	623503	None	9137	2287	57017	Yes
CAGGATTTTCGGAGTTGCAACCAATCGAAATGGTTTGGGCAAACGTCAAGGG	719682	719928	719978	719926	-1	supercont1.1	H257_00248	719682	721236	None	9137	2287	57017	No_or_no_constitutive_exon
TTGAGGTTGACGTCGATGGCGGTTCACAACTGATGTTATTGGGTGTGTAGAA	797008	797161	797211	797159	-1	supercont1.1	H257_00271	795902	797376	None	9137	2287	57017	No_or_no_constitutive_exon
GTGTCTTGTCCAATATAGTATGGATAGAACGGTCGTCAGTTTGGGAATAGTG	797396	798624	798674	798622	-1	supercont1.1	H257_00272	797396	799137	None	9137	2287	57017	No_or_no_constitutive_exon
CGCGTGCATGTACATCCGTTCCCATGATACGCTATGGGGTTGCGGAGTAGGA	803665	803696	803746	803694	-1	supercont1.1	H257_00274	802086	803866	None	9137	2287	57017	No_or_no_constitutive_exon
AGACCCTTCTAAGGATGGGATATTTCGTTTTCAACGGGTGATGGGTGTAGAT	806148	806318	806368	806316	-1	supercont1.1	H257_00277	805690	807796	None	9137	2287	57017	No_or_no_constitutive_exon
TGGAGAACTTGAAGTCTCGAGCTTGATAATGTTGTTTGGGGACGGACTAGGC	838393	838460	838343	838395	1	supercont1.1	H257_00290	836509	839323	None	9137	2287	57017	Yes
CTATATCACGTCAGGATGATCCGGTACGGATGGTGACGGGAATGGTGTAGGA	858638	858780	858830	858778	-1	supercont1.1	H257_00301	858638	860462	None	9137	2287	57017	No_or_no_constitutive_exon
TTCATCTCAAACCATGAGGAGGTTGGTTCGAGACGGGGTTATGGATGTAGGA	951004	951205	950954	951006	1	supercont1.1	H257_00339	945461	954469	None	9137	2287	57017	Yes
CTACACTCCATGTCTTACAATTATATATATTCACTGACGATGGGGAGTAGGA	951582	951741	951532	951584	1	supercont1.1	H257_00339	945461	954469	None	9137	2287	57017	Yes
CGGTACAACAGTGTGTTTGTGCTTGATGAGTTGATAAGATGATTGGGTAGGA	959330	959561	959280	959332	1	supercont1.1	H257_00340	955056	960883	None	9137	2287	57017	No_or_no_constitutive_exon
TATTTAATGATATATATATATATATATTTGCTTTAACGTGTGGGACATAGGG	1006093	1006365	1006043	1006095	1	supercont1.1	H257_00349	996513	1009178	None	9137	2287	57017	Yes
CTCCAAAGGACACAAAAACTCGGTTTTGTGTGACCACATGGGGGCTGTAGCA	1017859	1017965	1018015	1017963	-1	supercont1.1	H257_00353	1015888	1019270	None	9137	2287	57017	Yes
CTTCGGATGTTGTTAATGTGTGGGGCATAACGGCGTCATGGCGTGGGTAGTT	1025065	1025309	1025015	1025067	1	supercont1.1	H257_00355	1024029	1025309	None	9137	2287	57017	No_or_no_constitutive_exon
GTGGAATCTAGTGGGATCGTGTTGTGCTCATCCAGTTGGTGGGTGGTTAGGA	1030415	1030575	1030625	1030573	-1	supercont1.1	H257_00359	1028928	1035456	None	9137	2287	57017	No_or_no_constitutive_exon
ACATGACGACAAAATCGACACGACTTGATTCTGTCAAAATGGGTGTATAGTG	1041219	1041385	1041169	1041221	1	supercont1.1	H257_00362	1040048	1043732	None	9137	2287	57017	No_or_no_constitutive_exon
GTTTACAAATATATATATATATATTTGTATTAATCCAAAGGGGGGTGTAGAA	1045195	1045262	1045312	1045260	-1	supercont1.1	H257_00363	1043990	1046185	None	9137	2287	57017	No_or_no_constitutive_exon
ACATGAAGAATCTAAGGGGGTATACTATGTGGGTGGATGGATGGGTGTAGGT	1081248	1081618	1081198	1081250	1	supercont1.1	H257_00379	1079650	1083231	None	9137	2287	57017	No_or_no_constitutive_exon
AAAGGTACTGACTGGCTCAACAAGACATATCAATGGTGATGGGGTGTTAGAC	1099119	1099343	1099069	1099121	1	supercont1.1	H257_00385	1097678	1101532	None	9137	2287	57017	No_or_no_constitutive_exon
CCACCGTACGCTTTGACTTTTGAATGTTTGAGCTAATGGGGCGAGGGCAGAG	1118763	1118909	1118959	1118907	-1	supercont1.1	H257_00389	1106342	1121215	None	9137	2287	57017	No_or_no_constitutive_exon
TGTGCATTGTGTTGAAAGGTAAAAACAACGTGTCTTTGGTTGGTGGGTAGGT	1115941	1116860	1116910	1116858	-1	supercont1.1	H257_00389	1106342	1121215	None	9137	2287	57017	No_or_no_constitutive_exon
AAAGTTGCGATGATGCTGTTTTGTGTCATACTAAATACATGTTGGGGTAGTT	1114587	1114828	1114878	1114826	-1	supercont1.1	H257_00389	1106342	1121215	None	9137	2287	57017	No_or_no_constitutive_exon
TTCCACCACAGTGTCTTTTGTGGATGATGCTTGAAAAAATGCATGGGCAGGA	1123573	1123924	1123523	1123575	1	supercont1.1	H257_00390	1121421	1127245	None	9137	2287	57017	Yes
CTACTCAAAGTTGCATGGTCCAAGGATTGATGGTTGACAAGGGACTGTAGCG	1134522	1134813	1134863	1134811	-1	supercont1.1	H257_00394	1134211	1141095	None	9137	2287	57017	No_or_no_constitutive_exon
CGGCCTGGATTGGATGGTGGATGCCAGGGAGATGCTAAGTGGCTGGGTAGGG	1182036	1182397	1182447	1182395	-1	supercont1.1	H257_00417	1182036	1184440	None	9137	2287	57017	No_or_no_constitutive_exon
CTGGTATGCCATATCCACGTGGCTTGTTGCACCCTTCATGGGGTCGGTAGAT	1314331	1314398	1314448	1314396	-1	supercont1.1	H257_00440	1313832	1315100	None	9137	2287	57017	No_or_no_constitutive_exon
ATGGTGTTGTGAATCGCTGCTGAATGCATTAAACACGTGAATGGGCGCAGGG	1313832	1314069	1314119	1314067	-1	supercont1.1	H257_00440	1313832	1315100	None	9137	2287	57017	No_or_no_constitutive_exon
TTTCGCGTGACGTTATCGTGTGACGTTATCGGATGACGATGGGGGGGTAGGT	1329164	1329292	1329342	1329290	-1	supercont1.1	H257_00446	1327073	1332818	None	9137	2287	57017	Yes
TGTACGATCTATGATTGGGGCATGTTCTCTCAACTTGATAACATGGGTAGAC	1328613	1328898	1328948	1328896	-1	supercont1.1	H257_00446	1327073	1332818	None	9137	2287	57017	Yes
GTCTGACGATGCTGATATATATCATTTTTCTTGAACGACAAAGGGCGTAGGT	1334152	1334316	1334102	1334154	1	supercont1.1	H257_00447	1333040	1335982	None	9137	2287	57017	Yes
GGTACAGTGTCTCTCTAGTCGACAAGGGTCATGATGGTTGTGATGGGTAGAA	1334767	1334884	1334717	1334769	1	supercont1.1	H257_00447	1333040	1335982	None	9137	2287	57017	No_or_no_constitutive_exon
CAACATGACACATTCTAACGACCATCCATTCGTGTGTGTATGGGATGTAGAA	1340484	1340489	1340539	1340487	-1	supercont1.1	H257_00448	1335966	1340900	None	9137	2287	57017	No_or_no_constitutive_exon
CCGTAAGTGTATTTTGTTGGCTCACGATGCAACTACTCATGGGGATGTAGAG	1351785	1352070	1352120	1352068	-1	supercont1.1	H257_00456	1351785	1352689	None	9137	2287	57017	No_or_no_constitutive_exon
CTGGTGAGAGACTTTTATCTATTCATGTGATTTGTTGACGGGTGGGGTAGGA	1363417	1363502	1363367	1363419	1	supercont1.1	H257_00461	1358892	1364268	None	9137	2287	57017	No_or_no_constitutive_exon
TGCAAACTTGACATATCAACGATGGATGAGATATTATTTGTCGGGGATAGGT	1372354	1372530	1372580	1372528	-1	supercont1.1	H257_00463	1372052	1374359	None	9137	2287	57017	No_or_no_constitutive_exon
GACTTATTTCTTTTGAACAAGAAATAATAACATTAGTGAGGGTGATGTAGGT	1391207	1391264	1391157	1391209	1	supercont1.1	H257_00471	1389862	1391718	None	9137	2287	57017	No_or_no_constitutive_exon
ACGGTTGTCTATGCTATGGTTGTATTTACAGTATCGCGTTGGGGGAATAGGT	1440628	1440685	1440578	1440630	1	supercont1.1	H257_00490	1439646	1442089	None	9137	2287	57017	No_or_no_constitutive_exon
CGTTAAAGAGGGGAAATGCCTTTGAGTGTTGATTGTGATTGGGCATGTAGGT	1442843	1443021	1442793	1442845	1	supercont1.1	H257_00492	1442789	1443750	None	9137	2287	57017	No_or_no_constitutive_exon
GAGTACGACAAACCCTCCACTTTCTCCCTATTTTGATCCCGTGTGGGTAGGT	1474936	1475203	1475253	1475201	-1	supercont1.1	H257_00498	1473237	1475785	None	9137	2287	57017	No_or_no_constitutive_exon
GTACGATCATTTGCTTGTACCATCTGGTGAAAATAATGGTGGGGCGATAGAG	1493195	1493354	1493145	1493197	1	supercont1.1	H257_00504	1492398	1496920	None	9137	2287	57017	No_or_no_constitutive_exon
GAGACAAAGCCCCGATATGTGACACGGGACGTCCGTTGATACGTGGGTAGGT	1494554	1494611	1494504	1494556	1	supercont1.1	H257_00504	1492398	1496920	None	9137	2287	57017	No_or_no_constitutive_exon
CATCAAGCAATAATGGCAATCTCACTAGTGTATATGTATGACGGGTGTAGAT	1512300	1512342	1512392	1512340	-1	supercont1.1	H257_00514	1511031	1516421	None	9137	2287	57017	No_or_no_constitutive_exon
TTGAAGCAAACCACACATATCTTCATGGGGTGAGGTCTGTGGGTGAATAGGT	1544895	1545169	1545219	1545167	-1	supercont1.1	H257_00535	1544026	1546310	None	9137	2287	57017	No_or_no_constitutive_exon
CACATAACGTTATCATGGATTGGCCTAATGGACGAGGGATGATAATGTAGGC	1544560	1544632	1544682	1544630	-1	supercont1.1	H257_00535	1544026	1546310	None	9137	2287	57017	No_or_no_constitutive_exon
TATCATCACCAATCATATGACGAGTGTGCGTATGTATATATGTGGGGCAGGG	1548375	1548650	1548700	1548648	-1	supercont1.1	H257_00536	1547055	1550623	None	9137	2287	57017	No_or_no_constitutive_exon
GTAGATATATACCACAACGTATTGATGGGAACGTTGATGGGTGACTGAAGAC	1560220	1560595	1560645	1560593	-1	supercont1.1	H257_00540	1559253	1561113	None	9137	2287	57017	No_or_no_constitutive_exon
TATATATTTATATATATATATTTATTTATATATCTTGTTGAATGGGGTAGAT	1570247	1570384	1570197	1570249	1	supercont1.1	H257_00544	1567372	1571246	None	9137	2287	57017	No_or_no_constitutive_exon
AGGTACTCTCGCCCCCCCGTGAAAGATAAGCTAACGGGCAAGGGACATAGGA	1584724	1584875	1584925	1584873	-1	supercont1.1	H257_00550	1583113	1587258	None	9137	2287	57017	Yes
GACAGACAGATATGCGACTTTGCACTTGATTCACACCCTTGGGATGGTAGCC	1591276	1591785	1591226	1591278	1	supercont1.1	H257_00552	1590096	1591785	None	9137	2287	57017	Yes
AGGTACTCTGCCGTTGGTCTCGATCTAGTCGTCGTACTGGTGGTGGGTAGGG	1592044	1593337	1593387	1593335	-1	supercont1.1	H257_00553	1592044	1595508	None	9137	2287	57017	No_or_no_constitutive_exon
TACGTGACTTCACCTTTATATGTGCACTGCTCACCCCATGGGTAGGTGAGGC	1598840	1599013	1599063	1599011	-1	supercont1.1	H257_00556	1598313	1600018	None	9137	2287	57017	No_or_no_constitutive_exon
TATCCATTTTGCCATTTTGCCTCATGGATCATGCGAATGATGGGGGGTAGGT	1710722	1712705	1710672	1710724	1	supercont1.1	H257_00601	1710077	1713841	None	9137	2287	57017	No_or_no_constitutive_exon
CATTGTACAGCACCTTCCCATGCCCCGTTGACGTTTAAACAAGTGGGTAGGA	1718945	1719044	1719094	1719042	-1	supercont1.1	H257_00604	1718274	1719898	None	9137	2287	57017	No_or_no_constitutive_exon
ATCGAGTACGTGCCGCCGTTCAAATGCTTTGAAGTGATTCAGGGGTGTAGTG	1720215	1720316	1720165	1720217	1	supercont1.1	H257_00605	1719958	1720818	None	9137	2287	57017	No_or_no_constitutive_exon
ACGACATGCGCCAACATAATGGCGGACAAGTGACAACCATGGGGGCGTAGTG	1782079	1782385	1782029	1782081	1	supercont1.1	H257_00632	1781285	1783139	None	9137	2287	57017	No_or_no_constitutive_exon
CCCAGGTAATACCAACAGTCACTCGGTATTGTACAATCAATGGGAGTTAGGT	1792692	1792901	1792642	1792694	1	supercont1.1	H257_00634	1785951	1795259	None	9137	2287	57017	Yes
CTAGCTAGCTAGCTATGGACTGTGTGTGTATGCTCACGTACCAAGGGTAGGC	1796267	1796765	1796217	1796269	1	supercont1.1	H257_00635	1795443	1800277	None	9137	2287	57017	No_or_no_constitutive_exon
CGTGCAAACAAGCGGAAATGAACATGACTATAATGGAATGGCGTGGGTAGGT	1796818	1797091	1796768	1796820	1	supercont1.1	H257_00635	1795443	1800277	None	9137	2287	57017	No_or_no_constitutive_exon
GGTGGGGCCGTGTTCTCGTCGCCTCACGGTCCACTCACAACAGGGGTTAGGT	1821421	1821548	1821598	1821546	-1	supercont1.1	H257_00644	1819836	1822132	None	9137	2287	57017	No_or_no_constitutive_exon
TCCTGGCTCTGAATTGGTTGGTCGATGTAGCAGTAGTTAGTTGGGAAGAGCT	1844468	1844697	1844747	1844695	-1	supercont1.1	H257_00650	1836655	1846827	None	9137	2287	57017	No_or_no_constitutive_exon
AAGTAACAGGAAATTTGAGAGGAATGCGTGTGATGTTGTTGTTGGGGTAGGC	1847602	1847780	1847830	1847778	-1	supercont1.1	H257_00651	1847602	1851875	None	9137	2287	57017	No_or_no_constitutive_exon
ACACGTTACCGTCATCTGCATGCCAGATAAGGCTCACGGGGGCGGGGTAGCA	1927022	1927262	1926972	1927024	1	supercont1.1	H257_00663	1926558	1928640	None	9137	2287	57017	Yes
GGTACGAATAGTACTAGTAGCTAACCGATGGTATGAAAGGCGATGGGTAGCG	1929463	1929717	1929767	1929715	-1	supercont1.1	H257_00665	1929087	1935338	None	9137	2287	57017	No_or_no_constitutive_exon
ACAAACAAATAGGCCTCGAGATTTGCCGCGTCACCGTCGTGGGGTTGTAGGT	1953022	1953146	1953196	1953144	-1	supercont1.1	H257_00673	1949014	1954790	None	9137	2287	57017	No_or_no_constitutive_exon
GAGTCTATATTTGGCATGTGGTTGAAAAGCGATGGGGAATTGTGGGACAGGG	1963629	1963933	1963579	1963631	1	supercont1.1	H257_00677	1960125	1963933	None	9137	2287	57017	No_or_no_constitutive_exon
ACTTTGGTTTATGTATGCTCATTTTTGTTGTCACGTGGTGATGGGATTAGTA	1975609	1975854	1975904	1975852	-1	supercont1.1	H257_00682	1975609	1976205	None	9137	2287	57017	No_or_no_constitutive_exon
CTTATCCCGACGAGAATGATGGGCGGGCTCACTGCATGGGAAATGACTAGCG	1984387	1984506	1984556	1984504	-1	supercont1.1	H257_00687	1984387	1985620	None	9137	2287	57017	No_or_no_constitutive_exon
TGCGGGGTACGTGCCCAACTTCTGGCCCATCGTTGTGACATGGGTGGTAGAT	1994530	1994989	1994480	1994532	1	supercont1.1	H257_00691	1993680	1995209	None	9137	2287	57017	No_or_no_constitutive_exon
TTAACACCATGTCACATATTCTAACATTCAATGTATACTAATATGGGAAGGC	2056643	2056835	2056593	2056645	1	supercont1.1	H257_00717	2055625	2057445	None	9137	2287	57017	No_or_no_constitutive_exon
GTAGGCTCCATCTATCTCCTAAATATCGTGATGCGATTACACATGGGTAGCA	2088743	2088928	2088978	2088926	-1	supercont1.1	H257_00736	2085587	2090042	None	9137	2287	57017	Yes
GTAATAGTACTACTGACGTTACAAATATGATGCTGACATGGGGTCAGTAGGT	2098977	2099242	2099292	2099240	-1	supercont1.1	H257_00740	2098977	2103112	None	9137	2287	57017	No_or_no_constitutive_exon
TACGCCATGTGTGTCGCGACTGCCCATCTCATGCGTGTATTGGGTGGTAGAA	2111689	2111895	2111945	2111893	-1	supercont1.1	H257_00744	2109425	2112505	None	9137	2287	57017	Yes
CTACATCCAGTGTTTTGTACATATACACAGTCACTCATTGGGGCGTGTAGGT	2109425	2110972	2111022	2110970	-1	supercont1.1	H257_00744	2109425	2112505	None	9137	2287	57017	No_or_no_constitutive_exon
CGCGGCCGGTGAATCCGTTTGCGGGGTATAATCCGCCATTGGGGTCACAGGA	2175675	2175855	2175905	2175853	-1	supercont1.1	H257_00756	2175675	2177429	None	9137	2287	57017	No_or_no_constitutive_exon
GTGGGTACGTGACGTCATGTGGGAACGTTGGCTGATGGGTAGGTGGTTAGGG	2195588	2195773	2195538	2195590	1	supercont1.1	H257_00766	2194382	2195773	None	9137	2287	57017	No_or_no_constitutive_exon
CAGAATATCCACATCTCAAGGTTGTTGTTCATATTGTGTGGCGGGGATAGAT	2209738	2210390	2209688	2209740	1	supercont1.1	H257_00774	2207587	2210390	None	9137	2287	57017	No_or_no_constitutive_exon
CCTTCCTTGTCTGGGTTTCACATGAGATGCAAACAAAGTTGATGGGGTAGGT	2213885	2213960	2213835	2213887	1	supercont1.1	H257_00777	2212678	2214482	None	9137	2287	57017	Yes
GTACTAGGCCATCGACACCTCGATGGGTTCTGACATGAAGAATTGGGTAGGT	2212922	2213064	2212872	2212924	1	supercont1.1	H257_00777	2212678	2214482	None	9137	2287	57017	No_or_no_constitutive_exon
GAGAGTACGTCGACTATAAGACATGATCTAATGTGTGTGTGATGGGTCAGTT	2216199	2216317	2216367	2216315	-1	supercont1.1	H257_00778	2215826	2218641	None	9137	2287	57017	No_or_no_constitutive_exon
CTTGTCAAGAACGACACAAAAGAAAACTGACCTGTTCATGTTGGGGGTAGGT	2254691	2254783	2254833	2254781	-1	supercont1.1	H257_00797	2252442	2257172	None	9137	2287	57017	Yes
CGCCCAAGCGTAAGTACGTCCGAGCTAAACAAACAATGGGGCGAGGGCAGAC	2320857	2320993	2320807	2320859	1	supercont1.1	H257_00823	2319912	2322608	None	9137	2287	57017	No_or_no_constitutive_exon
ACAAGTACGTAGCACCTTCGATCAACAACATTGGCTGATGGGGTTGATAGGC	2328286	2328319	2328236	2328288	1	supercont1.1	H257_00825	2327371	2330064	None	9137	2287	57017	No_or_no_constitutive_exon
TAGACAAATCCCCTTCCTTCCTGAGTCACGTTCCTTACACCAGGGAATAGCC	2345902	2346111	2346161	2346109	-1	supercont1.1	H257_00833	2344995	2346602	None	9137	2287	57017	Yes
TTCTATGTGTTGGTCTTATGGTCTTATGGTCTTATGATAATGGGGTGTAGAG	2348894	2348998	2349048	2348996	-1	supercont1.1	H257_00835	2348103	2350139	None	9137	2287	57017	Yes
ATACCGTACCCAGATAGTTGTACCCTTGTGAACTAACGTCGTGGGGTTAGAA	2348406	2348487	2348537	2348485	-1	supercont1.1	H257_00835	2348103	2350139	None	9137	2287	57017	No_or_no_constitutive_exon
CGCGCCGAGTACTGTTTGGGCTTAACTGAGACGCTGCTGGGGGAACTGAGAC	2380872	2381918	2381968	2381916	-1	supercont1.1	H257_00852	2380872	2383285	None	9137	2287	57017	No_or_no_constitutive_exon
GAGATATCAATCGAAGCCCGTTGTGGCGTCGTGCTTACTCGAGGGTTTAGGT	2435097	2435141	2435047	2435099	1	supercont1.1	H257_00862	2434795	2435881	None	9137	2287	57017	No_or_no_constitutive_exon
CCGTTGCTACTTCTGTCGTGTATGCACGTCTTAATTGAGGGAATGTGTAGGT	2436002	2436156	2436206	2436154	-1	supercont1.1	H257_00863	2435717	2437977	None	9137	2287	57017	No_or_no_constitutive_exon
AGCGACAAGACGAACGTTCGAAAACAGCAATGTCTTGTTTTTGGGGGTAGGG	2438983	2439079	2439129	2439077	-1	supercont1.1	H257_00864	2438553	2440384	None	9137	2287	57017	Yes
GGACAGGTCACCACAATAATGGTGTTGACGTCATTGGGATATATAAACAGCC	2466243	2466307	2466357	2466305	-1	supercont1.1	H257_00873	2464903	2467749	None	9137	2287	57017	Yes
ATATATATATATATATATATATATATATATATTAAACCAACAGGGCGTAGTG	2470727	2470952	2470677	2470729	1	supercont1.1	H257_00874	2468728	2471509	None	9137	2287	57017	No_or_no_constitutive_exon
CCAGGTACGCATGTGATGGAGTGAGAGATGAAGGCTAAGAGAGGGAGTAGGC	2476439	2476821	2476389	2476441	1	supercont1.1	H257_00876	2473490	2478197	None	9137	2287	57017	No_or_no_constitutive_exon
CAAGATGAGGTGATTGACGGGGTTAGTTGGGTGTATTCACGGGGTTGTAGCA	2502027	2502228	2502278	2502226	-1	supercont1.1	H257_00887	2500753	2505698	None	9137	2287	57017	No_or_no_constitutive_exon
CATCCATTCAATGTCAGAATCATTTGTCGGTTGACTTGGGGTGATGGTAGCT	2518950	2519214	2518900	2518952	1	supercont1.1	H257_00894	2517151	2520831	None	9137	2287	57017	Yes
GTGTCAATTGACAGCGATATTGTCACTGAGGTGCTTCGCCTGGGACGTAGAA	2519422	2519491	2519372	2519424	1	supercont1.1	H257_00894	2517151	2520831	None	9137	2287	57017	Yes
CGATACTTTCAATGTTGTTGGGCGGTGCGTCTTACTTGTGGGGACACTAGGA	2520292	2520831	2520242	2520294	1	supercont1.1	H257_00894	2517151	2520831	None	9137	2287	57017	No_or_no_constitutive_exon
TCATGGTAGGTAGTACGCACGGTCTGAGTTACTGCGGCGGTGATGGGTAGAT	2525574	2525818	2525868	2525816	-1	supercont1.1	H257_00900	2525574	2526606	None	9137	2287	57017	No_or_no_constitutive_exon
TTCGAAGGTGCGGGTCTCAAATGTATCTCTTTCTTTAATGGGAATGGTAGCA	2529055	2529206	2529256	2529204	-1	supercont1.1	H257_00901	2526637	2531604	None	9137	2287	57017	No_or_no_constitutive_exon
TTCGACGGTTACCCGGGTGTTTTATCATCAGCCGAGCGACGTGGGTCGAGCC	2531867	2532226	2531817	2531869	1	supercont1.1	H257_00902	2531760	2532226	None	9137	2287	57017	No_or_no_constitutive_exon
GAAGATATTCTGTGGACGGTGCTAACCCTTTTCCGATATATGATGGGCAGAA	2536157	2536337	2536387	2536335	-1	supercont1.1	H257_00905	2534885	2538251	None	9137	2287	57017	No_or_no_constitutive_exon
GACATCTTTGAATCATCATTGTGGCATTATTCGTGGTGATATGTGGGTAGAA	5154	5301	5351	5299	-1	supercont1.2	H257_00920	4384	6274	None	9137	2287	57017	No_or_no_constitutive_exon
ATCTCGATATATGTTTAACCTGTGCTGCTGCTTTTGGTTTGGCTGGGTAGGA	16034	16196	15984	16036	1	supercont1.2	H257_00926	13775	19970	None	9137	2287	57017	No_or_no_constitutive_exon
TGGTACGTGTGAATCCTCGTTTTTATCCATGCTGACCCTTGCGAGGGTAGGC	58582	58807	58857	58805	-1	supercont1.2	H257_00945	57646	59000	None	9137	2287	57017	No_or_no_constitutive_exon
GGTACTGTACTTGCGTACATCGTGTCTGTTGAGTTCAATCGGGTCGGTAGAG	70178	70430	70128	70180	1	supercont1.2	H257_00952	69243	72073	None	9137	2287	57017	Yes
ACACAATTCGCGGTTGGTTTGGTTTGGTTTGTTTATGGAGGGTATGATAGCT	77304	77528	77254	77306	1	supercont1.2	H257_00954	74506	78405	None	9137	2287	57017	No_or_no_constitutive_exon
CACAGCGATGGGAGATGGCTCTAACCTACAAAATGTTTTACAGCGGGCAGAA	104545	104746	104796	104744	-1	supercont1.2	H257_00967	104545	105330	None	9137	2287	57017	No_or_no_constitutive_exon
CTGTCATGCGACATGGTTATTACGTGGTTATTGCTGACTGGGATATGTAGCT	120098	120233	120283	120231	-1	supercont1.2	H257_00973	118011	120865	None	9137	2287	57017	Yes
GGTAAAATGGAGGCGGAACAAACATGGCATGACTAAAGTGGGAGGCGTAGTG	257199	257755	257805	257753	-1	supercont1.2	H257_01017	257199	261601	None	9137	2287	57017	No_or_no_constitutive_exon
TGAGGTATACATGTATTGACGACCTAGTGTACCTTACTTGGGCCGAGTAGAT	290600	291310	291360	291308	-1	supercont1.2	H257_01028	290600	292259	None	9137	2287	57017	No_or_no_constitutive_exon
TAAAGAGGTATGGTTCGATCTCATGCTGCAATGCATGACGAAGGGCGTAGAT	306751	306855	306905	306853	-1	supercont1.2	H257_01034	305692	307760	None	9137	2287	57017	Yes
CTGGTAAGAGTACCATATAAAGCATTCGATTACATGTTGTGGGTGTGTAGAG	437234	437371	437421	437369	-1	supercont1.2	H257_01051	430429	438689	None	9137	2287	57017	No_or_no_constitutive_exon
TCGGTACGCTACTTCACTGGTACTTGTATAGCCCACCTAGGGACGGTTAGGG	444942	445142	445192	445140	-1	supercont1.2	H257_01053	443273	446536	None	9137	2287	57017	No_or_no_constitutive_exon
AGCTGTAGCTAGCCATCCCGTTTTCACAATTTCAAACTGGGGTGGTGTAGGT	444459	444603	444653	444601	-1	supercont1.2	H257_01053	443273	446536	None	9137	2287	57017	No_or_no_constitutive_exon
AAAAGAAACGCAATAGCTTTGTTATGGGCATGAGTGATGGACGGGTGTAGTG	487139	487298	487089	487141	1	supercont1.2	H257_01058	485940	491457	None	9137	2287	57017	Yes
TTGAACCATACTTGGTATATAGTAATACACATGGGATGATGGATGGGTAGGA	497824	498109	497774	497826	1	supercont1.2	H257_01061	495128	500171	None	9137	2287	57017	Yes
GAGTGAATGAGTAGTCTCGAGAGTTTGTGATTCCGTGGGTGGACGTGTAGGA	581468	581814	581418	581470	1	supercont1.2	H257_01071	580885	581814	None	9137	2287	57017	No_or_no_constitutive_exon
TGATGGATATGCCAGTGTGACGGTAACCTGGTGTGGGGTTGGTTGGGTAGGG	600787	600948	600998	600946	-1	supercont1.2	H257_01083	600787	602422	None	9137	2287	57017	No_or_no_constitutive_exon
AGGCGGCTTGAAGCATGGGATATGGACTGGACATATGATGGGGTGTGTAGAT	618900	618994	619044	618992	-1	supercont1.2	H257_01094	617846	619145	None	9137	2287	57017	Yes
TGGGTCCACCGATCAATATAACAGTACAATATAACCTGGACGTGGGGTAGAT	622043	622093	621993	622045	1	supercont1.2	H257_01095	619285	622259	None	9137	2287	57017	Yes
AATGACCTCAACCTTAACATCACATGCCTCTGATGTGTTGTGTGGGGTAGAC	622148	622259	622098	622150	1	supercont1.2	H257_01095	619285	622259	None	9137	2287	57017	Yes
TCAGGTTTGGTACAGGTATCGTCTTGACACCATGATCATGATGTGGGTAGAT	685337	685441	685287	685339	1	supercont1.2	H257_01121	684984	688354	None	9137	2287	57017	No_or_no_constitutive_exon
AGTGCACCGTCATATTGCACCAGGAAGACTCAAGAATGGGATGGAGGTAGGA	686427	686544	686377	686429	1	supercont1.2	H257_01121	684984	688354	None	9137	2287	57017	Yes
TTTGAGTGCATCATCTTCCCTGGAATTCACGAGTATGCTGGGGGATTTAGAT	686626	686815	686576	686628	1	supercont1.2	H257_01121	684984	688354	None	9137	2287	57017	Yes
CGTACCCATACCTCCATGCCGATTCATGAAGTCACGTTGGGGGTGCGTAGAT	689814	690027	690077	690025	-1	supercont1.2	H257_01123	689090	690223	None	9137	2287	57017	No_or_no_constitutive_exon
CACGAGCTTGAAGACTGTCATCCTACGCGTTGAAAAGGCCAATTGGGTAGAC	715554	716205	715504	715556	1	supercont1.2	H257_01125	715301	718130	None	9137	2287	57017	No_or_no_constitutive_exon
TCACGAGCTTGAAGACTGTCATCCTACGCGTTGAAAGGCCAATTGGGTAGAC	717430	717690	717380	717432	1	supercont1.2	H257_01125	715301	718130	None	9137	2287	57017	No_or_no_constitutive_exon
AAGGTACACCAGCTTTAGCAAACATTACTCACATATGTGACGGGGGGTAGGG	732844	733343	733393	733341	-1	supercont1.2	H257_01133	732108	735308	None	9137	2287	57017	Yes
ACATGGTACGATCGATTGACACGAAATTGAATGCATCTTAGCGTGGGTAGGT	778406	778637	778356	778408	1	supercont1.2	H257_01145	777383	778637	None	9137	2287	57017	No_or_no_constitutive_exon
TTTCACAGGCATGCCTAGTAACGCACAGCATCACATGTCACGACGGGTAGGC	786650	786995	786600	786652	1	supercont1.2	H257_01146	779413	806039	None	9137	2287	57017	No_or_no_constitutive_exon
CTCGTCCAAATTCACTTCACTTCCTCACCTCCCACGGGATAATTGAGCAGGT	802657	806039	802607	802659	1	supercont1.2	H257_01146	779413	806039	None	9137	2287	57017	No_or_no_constitutive_exon
GAATGTCAATAGCTTTGCGTGATGCTGACAACCCACCGTTGGGAGAGTAGAA	833489	833609	833439	833491	1	supercont1.2	H257_01157	831291	836195	None	9137	2287	57017	No_or_no_constitutive_exon
ATGCCCCATGTCAGTGCTTGTCGTATTTATGTAGTCATTGGGTCGAATAGAG	843649	843686	843736	843684	-1	supercont1.2	H257_01161	842274	844253	None	9137	2287	57017	No_or_no_constitutive_exon
TACGATTCCCAACAATCCAAGTGACCTAACTTATGTGTCGGGGGTGGTAGAG	883724	883773	883674	883726	1	supercont1.2	H257_01175	881095	885068	None	9137	2287	57017	No_or_no_constitutive_exon
CGAAGCCCATGGCAAGAGGACGTCACTGACACATGTTGGGGGACTGGTAGGG	886989	887819	887869	887817	-1	supercont1.2	H257_01177	886989	889825	None	9137	2287	57017	No_or_no_constitutive_exon
AGATGTACGTCCATGTCTCTCTCTTTCTCGTTGGGTGAGAGTTGGGGTAGGC	933900	934186	934236	934184	-1	supercont1.2	H257_01192	932443	935507	None	9137	2287	57017	No_or_no_constitutive_exon
GTGGCTGGATAGTGTGTGACATGGTGTGTGACATGGGGGGGTGATGGTAGGT	932443	932793	932843	932791	-1	supercont1.2	H257_01192	932443	935507	None	9137	2287	57017	No_or_no_constitutive_exon
TATGTTTGGTCATTGTCGGTGTATGATGATACCATTCGGTGGGATTGTAGGT	936763	937057	937107	937055	-1	supercont1.2	H257_01193	936763	938782	None	9137	2287	57017	No_or_no_constitutive_exon
TGCGAATCTATCAAAGTCGTTCGAGAGATTTGCTCACAACAACGGGATAGAC	974644	974680	974594	974646	1	supercont1.2	H257_01216	974389	976267	None	9137	2287	57017	No_or_no_constitutive_exon
ACGACAGCAACATGCGACGAATGAAAACTAAGGATAACGTCATTGGGAAGGC	982554	982689	982739	982687	-1	supercont1.2	H257_01218	979215	985297	None	9137	2287	57017	No_or_no_constitutive_exon
GTAAGCCATTTTGCTGAAGCTCTGTTGAAATGCATGGGGGGCGGCGGTAGAC	981212	981378	981428	981376	-1	supercont1.2	H257_01218	979215	985297	None	9137	2287	57017	No_or_no_constitutive_exon
GCATTTTTGGTTGGGATGGCATGAGGCTGATGGAGGATGGCGGCGGGTAGGT	980284	980409	980459	980407	-1	supercont1.2	H257_01218	979215	985297	None	9137	2287	57017	No_or_no_constitutive_exon
CGAGGTACTTTGCAGCTTTCTTGATGGATCCTGAAGGAAAGGTTGGGTAGTG	991430	991532	991380	991432	1	supercont1.2	H257_01221	990365	995142	None	9137	2287	57017	No_or_no_constitutive_exon
GTAGAGTCCACTCATATATTTGATTGTGCATATGTTCATCATTGGGGTAGGG	991582	991700	991532	991584	1	supercont1.2	H257_01221	990365	995142	None	9137	2287	57017	No_or_no_constitutive_exon
ATGCTGCTTATGCCATCGATTCAGATTAATTGCATCGGGCGAATGTGTAGGT	993160	993743	993110	993162	1	supercont1.2	H257_01221	990365	995142	None	9137	2287	57017	No_or_no_constitutive_exon
CGGTACCATCCTACGTACTAGATTGGTTGTATAAGACGGGGGTGGTGTAGTG	1009821	1010019	1010069	1010017	-1	supercont1.2	H257_01228	1007850	1011006	None	9137	2287	57017	Yes
ACTACATTGAGTAAGTACGTGGAGATGACGACGACCATGATGGGGTGTAGTG	1021424	1021508	1021558	1021506	-1	supercont1.2	H257_01233	1020635	1022566	None	9137	2287	57017	No_or_no_constitutive_exon
CTACCATCGCGGACATGTAAACTGACGGAATAATCTCTGGCAATGGGTAGCA	1035223	1035369	1035173	1035225	1	supercont1.2	H257_01235	1024982	1036429	None	9137	2287	57017	No_or_no_constitutive_exon
TCCGTTGACCAGCCAGCCGCCAGCCCCGGGGTTGAATGCTGGGAGTGTAGGG	1048359	1048496	1048309	1048361	1	supercont1.2	H257_01241	1046722	1051642	None	9137	2287	57017	Yes
ACAAGGTGTGTTGGTTTTGAGATCCTCCTTGTGATCTGATTGATGGGTAGGA	1079815	1080238	1080288	1080236	-1	supercont1.2	H257_01254	1079815	1081812	None	9137	2287	57017	No_or_no_constitutive_exon
CCTTCAGGCCTTTGGGGGTAGTGAAACTCTATTTTGGGTGGATGGACTAGGG	1084069	1084624	1084019	1084071	1	supercont1.2	H257_01255	1082119	1085858	None	9137	2287	57017	No_or_no_constitutive_exon
GAAGTTGACGTCATCATTGCATGTTGAAGTTCATTTGATTGGGTGGGTAGGC	1085195	1085425	1085145	1085197	1	supercont1.2	H257_01255	1082119	1085858	None	9137	2287	57017	No_or_no_constitutive_exon
ATATATATATATATATCTTGGTTCATTTGTGTCGTTGATGGGATATGTAGAC	1096630	1097189	1096580	1096632	1	supercont1.2	H257_01261	1095267	1099723	None	9137	2287	57017	No_or_no_constitutive_exon
GGGGGGAGGGGGATTCTCATGTGTATTATGTGGGGGGGATGGTGGTGTAGGC	1108203	1108503	1108553	1108501	-1	supercont1.2	H257_01266	1106780	1109655	None	9137	2287	57017	No_or_no_constitutive_exon
ACATATAATACCTCTCTGTGTTTTCTCATATTGATTCGTTGCTGGGGTAGTT	1108001	1108147	1108197	1108145	-1	supercont1.2	H257_01266	1106780	1109655	None	9137	2287	57017	No_or_no_constitutive_exon
GTCTCGTGCACATCAAGTCCGAGTATGGTGGATTCATGGGTAATGGACAGGT	1110308	1110427	1110258	1110310	1	supercont1.2	H257_01267	1109904	1111944	None	9137	2287	57017	No_or_no_constitutive_exon
CCAACCCTTGCTATACCACAAATTCCCAAGCATGACTTACTGGGACATAGGA	1110815	1110945	1110765	1110817	1	supercont1.2	H257_01267	1109904	1111944	None	9137	2287	57017	No_or_no_constitutive_exon
CCCCCAGGAAAAATTCAATAGTACAACCATGGTGAACGTCGTGTGGGTAGGT	1113866	1114277	1114327	1114275	-1	supercont1.2	H257_01269	1113130	1119621	None	9137	2287	57017	No_or_no_constitutive_exon
TAGTTTGCTTCTTGGTTGGTACAAATGGGGGGGGGGTTATTGGGTGGTAGGC	1164076	1164249	1164026	1164078	1	supercont1.2	H257_01285	1162013	1165548	None	9137	2287	57017	No_or_no_constitutive_exon
TGCCTCTGTTCCTCCCGTTATGATGATCACTTGTGGTTTTATATGGGTAGAT	1173419	1173827	1173877	1173825	-1	supercont1.2	H257_01288	1172905	1174824	None	9137	2287	57017	No_or_no_constitutive_exon
CTGACCATAGAAATATATATATACCTATATTGGAACGAATATGGGTATAGAT	1181118	1181514	1181564	1181512	-1	supercont1.2	H257_01294	1180920	1185500	None	9137	2287	57017	No_or_no_constitutive_exon
ATTTCAGATGATGGTTGAACGATGGGTATTAATTATATTGTGTGGGGTAGTG	1245922	1246076	1245872	1245924	1	supercont1.2	H257_01318	1244614	1247207	None	9137	2287	57017	No_or_no_constitutive_exon
ACATATCTATCTACCTATATATATATATGATGGTTTTGACATGGGTGTAGGC	1246388	1247207	1246338	1246390	1	supercont1.2	H257_01318	1244614	1247207	None	9137	2287	57017	No_or_no_constitutive_exon
AAAGGACAGGAATGAAGCACGATGGAGATTCATGGGGATGGGCGGTGTAGGC	1254640	1254712	1254590	1254642	1	supercont1.2	H257_01321	1253081	1255222	None	9137	2287	57017	No_or_no_constitutive_exon
ACACACGGTAGTACTGGTAGTATGTCCTACTAGTAATACTAGGGGTGTAGGT	1257192	1257319	1257142	1257194	1	supercont1.2	H257_01323	1255161	1258227	None	9137	2287	57017	Yes
GGTGAGTGTGTGAAGATGGTTCAATAAGAGACTTATGAAGGGAGGCGTAGGG	1279719	1279970	1279669	1279721	1	supercont1.2	H257_01330	1278512	1279970	None	9137	2287	57017	No_or_no_constitutive_exon
GTGTATATATATAGATATCTACACCAAGTCACTAACAATTCGATGGGTAGGG	1306841	1307160	1306791	1306843	1	supercont1.2	H257_01344	1305321	1327193	None	9137	2287	57017	Yes
TGCATAGAACAATGCTAGTTGCGATGGTGATGTTGCTTTGTGGGATGTAGGT	1317407	1317644	1317357	1317409	1	supercont1.2	H257_01344	1305321	1327193	None	9137	2287	57017	Yes
CACGGGTACGACCGTCTTCTCCATTCGTTGGTGGTGTAACTATGGGGCAGGT	1346787	1346929	1346737	1346789	1	supercont1.2	H257_01353	1345714	1348166	None	9137	2287	57017	Yes
TCGTCTTTAATATGCCTTGTCAATCGGTCAGTTGTGAAACATATGGGTAGGT	1349623	1349954	1350004	1349952	-1	supercont1.2	H257_01354	1347725	1350660	None	9137	2287	57017	No_or_no_constitutive_exon
TATTGCTTAGAAACGTATGAATGTTTGATATATATTGGCGTCGAGGGTAGGC	1359163	1360844	1360894	1360842	-1	supercont1.2	H257_01360	1358473	1365163	None	9137	2287	57017	No_or_no_constitutive_exon
CGATGTACCTTGTCTCGTCATGTGTTTGAGGCCTTATGTTGTGGGAGTAGAT	1376649	1376699	1376749	1376697	-1	supercont1.2	H257_01367	1376240	1377426	None	9137	2287	57017	No_or_no_constitutive_exon
GTGACATCTGCCAACGTTCGTCATCCCGTCCATCGTCGTGGGGTGGCTAGCG	1380081	1380151	1380031	1380083	1	supercont1.2	H257_01369	1379719	1383190	None	9137	2287	57017	No_or_no_constitutive_exon
CCATTCGATACAAAATATCATCGATTGTCAATCATGGTCGGCTGGGGTAGAC	1392375	1392517	1392567	1392515	-1	supercont1.2	H257_01371	1387618	1394045	None	9137	2287	57017	Yes
GACAAACCGTCCAACGTGCTACAGTATGCTATAAAGCTCCATGGGGTTAGGT	1389952	1390071	1390121	1390069	-1	supercont1.2	H257_01371	1387618	1394045	None	9137	2287	57017	Yes
TACTCATATATCACTCGTTTCCCGTAATATTCTCATTGTCATGGGTGCAGAA	1432983	1433246	1433296	1433244	-1	supercont1.2	H257_01394	1430273	1434484	None	9137	2287	57017	No_or_no_constitutive_exon
ACCAACTAACTTCACGGAAACGGCTGCAAAGACATGATATGGGGATGTAGGT	1431890	1432269	1432319	1432267	-1	supercont1.2	H257_01394	1430273	1434484	None	9137	2287	57017	No_or_no_constitutive_exon
CTCCATATATTTCATGTTTTGGTTGTGTTTCCGACACTCCACGGGTGTAGAT	1481989	1482421	1481939	1481991	1	supercont1.2	H257_01408	1480009	1482421	None	9137	2287	57017	No_or_no_constitutive_exon
GTTCGGACTGAAGGAAGGGGTGAAGACGGGATTGAACAATATGGGATTAGAT	1495674	1495928	1495978	1495926	-1	supercont1.2	H257_01412	1489693	1496424	None	9137	2287	57017	No_or_no_constitutive_exon
TACCCATGTCCTCCCCATGGCTAGAAGGTCTAAGGAGAGGGGGGGCGTAGGG	1495194	1495303	1495353	1495301	-1	supercont1.2	H257_01412	1489693	1496424	None	9137	2287	57017	No_or_no_constitutive_exon
ATTGCGACAACAACTACGTGGCCAGATGACATGAACATGGCGATGGGTAGGC	1494401	1494582	1494632	1494580	-1	supercont1.2	H257_01412	1489693	1496424	None	9137	2287	57017	No_or_no_constitutive_exon
ATTGTAAGTCGATGCATATGAAAATAGGCATGATAACGACGGGGATACAGGG	1491625	1491821	1491871	1491819	-1	supercont1.2	H257_01412	1489693	1496424	None	9137	2287	57017	No_or_no_constitutive_exon
CTCGTACGGCTATCTCATGTACTGTACCTATGCAGCTGACAACTGGGTAGGA	1497005	1497278	1497328	1497276	-1	supercont1.2	H257_01413	1496481	1498455	None	9137	2287	57017	No_or_no_constitutive_exon
CTTTAACTATGTGACGAGGACTGCACATTCGGATGTTGTTGCGTGGGTAGTG	1515272	1515399	1515449	1515397	-1	supercont1.2	H257_01423	1514140	1517100	None	9137	2287	57017	Yes
TTAGATGCATGATGAGGTCTAATTCTATGTTCCACACTTGGGATGGGTAGGC	1520332	1520626	1520676	1520624	-1	supercont1.2	H257_01424	1518259	1525435	None	9137	2287	57017	No_or_no_constitutive_exon
CCAGGTTGATCCATCTACATGGTCGAGTTGACACTGACGCTTGGGAATAGCA	1543503	1543717	1543767	1543715	-1	supercont1.2	H257_01435	1542662	1543896	None	9137	2287	57017	No_or_no_constitutive_exon
CTCCCTTCACAAAGCCATGCAGTTTCGTTCTGAACATGTGGGATGAATAGGT	1546421	1546923	1546371	1546423	1	supercont1.2	H257_01438	1545501	1546923	None	9137	2287	57017	No_or_no_constitutive_exon
CGAGGTATTCAGATATGCTGAGAGTGATGTGTCATTTATGGGGTTGGTAGGG	1568530	1568756	1568806	1568754	-1	supercont1.2	H257_01449	1567311	1571448	None	9137	2287	57017	Yes
ATTTTAGGACATATTTGACAGAAATATGTGTGACACGGGTGAAACTGTAGGT	1567971	1568049	1568099	1568047	-1	supercont1.2	H257_01449	1567311	1571448	None	9137	2287	57017	No_or_no_constitutive_exon
GTCACCTGACCATCATTCGTCACGCGTGTGTTGTACGGGAATGAATGTAGCG	1567311	1567914	1567964	1567912	-1	supercont1.2	H257_01449	1567311	1571448	None	9137	2287	57017	No_or_no_constitutive_exon
ATCACAGACATATATATCATTTTGTCTGAATAAATGATATATGGGGGTAGGT	1637842	1638097	1638147	1638095	-1	supercont1.2	H257_01463	1634593	1639566	None	9137	2287	57017	Yes
CGATGATACAATCACTTGGAATGATGCTGAGATGTGAAGGGTCGTGGAAGTG	1653229	1653824	1653179	1653231	1	supercont1.2	H257_01469	1652322	1653824	None	9137	2287	57017	No_or_no_constitutive_exon
TGTCTTTACAAGAGTTTCTTGGGGTAATGAACTTTCACTGGGCGAGGTAGGA	1676066	1676351	1676401	1676349	-1	supercont1.2	H257_01479	1674717	1678504	None	9137	2287	57017	Yes
AGGCTCGTGTCAAAGGAGGAGGAGCATGACAGAGGGGGTGGGGTACGTAGGT	1674717	1675105	1675155	1675103	-1	supercont1.2	H257_01479	1674717	1678504	None	9137	2287	57017	No_or_no_constitutive_exon
ACTACATCATGAATCCTGCGATGTGGTTTATTGGTGGAATGGGTACGTAGCT	1687571	1688015	1688065	1688013	-1	supercont1.2	H257_01483	1687571	1689373	None	9137	2287	57017	No_or_no_constitutive_exon
CCTGTACGTGTGTGTGATGTGTTTTCTCTCCGGTGAGTGGCGTGGGGTAGGT	1692236	1692504	1692554	1692502	-1	supercont1.2	H257_01485	1691821	1694878	None	9137	2287	57017	No_or_no_constitutive_exon
CAGTTGTATTTCAGAAGCATGATGCAATCAATATGCGTATGGGGAATTAGAA	1705201	1705306	1705151	1705203	1	supercont1.2	H257_01489	1702662	1706227	None	9137	2287	57017	Yes
CACATATGAAGGATGGTCAAGTTTATGAGCATGCTGATCATGATGGGTAGAC	1720601	1720861	1720911	1720859	-1	supercont1.2	H257_01499	1718744	1722355	None	9137	2287	57017	No_or_no_constitutive_exon
TCTATCCTTGGACAGTAATGGTGGAGGCATGACGTTATCACGGGGAGTAGTT	1723214	1723310	1723360	1723308	-1	supercont1.2	H257_01500	1722398	1725301	None	9137	2287	57017	No_or_no_constitutive_exon
CCGTTGTAATATGGTGGTTGAGGTAGTGATTGTGTGTTTATGGGATACAGGT	1728318	1729975	1730025	1729973	-1	supercont1.2	H257_01503	1728318	1732100	None	9137	2287	57017	No_or_no_constitutive_exon
TAATATTATATATATATATATATATAAAGATATAACGGGAACAACGACAGGT	1740022	1740281	1740331	1740279	-1	supercont1.2	H257_01507	1739064	1742119	None	9137	2287	57017	No_or_no_constitutive_exon
TGCCCCCGTTTTGACATGTGAGAGAAAACTAACAATACTTGGGGTGTTAGTT	1746067	1746184	1746234	1746182	-1	supercont1.2	H257_01509	1744530	1747423	None	9137	2287	57017	Yes
GCAAGTTGTTGCTTTGCACGATTGTCATGGTTGACGGGGGGGATATGTAGGT	1753306	1753396	1753256	1753308	1	supercont1.2	H257_01511	1751793	1753965	None	9137	2287	57017	No_or_no_constitutive_exon
GTATGGATAAGATATGTCGATAAGAAGTTTGTGATGGATGTGTGGGGTAGAC	1753446	1753965	1753396	1753448	1	supercont1.2	H257_01511	1751793	1753965	None	9137	2287	57017	No_or_no_constitutive_exon
GTATGTCTATATATTATATTTGACGCAGAGACTCGATGACTGGGCGGTAGGG	1757743	1757906	1757956	1757904	-1	supercont1.2	H257_01513	1755831	1759212	None	9137	2287	57017	No_or_no_constitutive_exon
ATATATATATATATATATACCTGACTTGGTCGACTGACACGGGCAAACAGGC	1756600	1756816	1756866	1756814	-1	supercont1.2	H257_01513	1755831	1759212	None	9137	2287	57017	No_or_no_constitutive_exon
CTACTATTTCTTGGATATATATATATACATCCACTGATTGGGATGATTAGTT	1756358	1756532	1756582	1756530	-1	supercont1.2	H257_01513	1755831	1759212	None	9137	2287	57017	No_or_no_constitutive_exon
ACCCATCATGCAGTGTAGTGATAGGACTCATCACCATGGGGAATGCGTAGGG	1761193	1761397	1761447	1761395	-1	supercont1.2	H257_01516	1761193	1762434	None	9137	2287	57017	No_or_no_constitutive_exon
TATAGATATCCTGTTACTGTCGGAAGTGTCGTCATGTCGAAAGGGAGTAGGT	1786709	1786820	1786659	1786711	1	supercont1.2	H257_01529	1786347	1788075	None	9137	2287	57017	No_or_no_constitutive_exon
CGTTCGTCGCGTCAACGTCTTCTTCTCATTTAACCGTATGTGATGGGTAGGA	1794360	1794945	1794995	1794943	-1	supercont1.2	H257_01533	1792164	1797034	None	9137	2287	57017	Yes
AGCTGAACCATGCACTTGCGTCGTGTGCCAACCAATATGGGGATATGTAGGG	1837087	1837204	1837037	1837089	1	supercont1.2	H257_01540	1836238	1837500	None	9137	2287	57017	No_or_no_constitutive_exon
TATCCTTTCTCTGTCGCATTCCGTTGATGGGAATGTTATGGGGGGAGTAGGG	1847139	1847278	1847089	1847141	1	supercont1.2	H257_01546	1845617	1849124	None	9137	2287	57017	No_or_no_constitutive_exon
CCTACCCTTACATGATCTTGCAAAAGGTACGTGGCTTATGTGGAGGGTAGCA	1867992	1868134	1867942	1867994	1	supercont1.2	H257_01551	1866953	1869995	None	9137	2287	57017	No_or_no_constitutive_exon
AGCAATCTTTTCGAGTTGGGAATGTTGTGTGTACGATGATGGGGCTGTAGGT	1907185	1907397	1907135	1907187	1	supercont1.2	H257_01564	1904838	1910125	None	9137	2287	57017	Yes
TATATATTCGAATGGGATGATTGATGTATATATATACATTGGGGGTGTAGGC	1907636	1907796	1907586	1907638	1	supercont1.2	H257_01564	1904838	1910125	None	9137	2287	57017	Yes
GTGCTTCGAGCAATGTCTCATCCCATGCTAATTATCATCATGATGGGTAGAT	1909027	1909210	1908977	1909029	1	supercont1.2	H257_01564	1904838	1910125	None	9137	2287	57017	No_or_no_constitutive_exon
TGAGAACTGTCATTTCTGCGATGGAGAATAATTGTGTGGTGATGGGGTAGTG	1915010	1915091	1914960	1915012	1	supercont1.2	H257_01567	1912437	1915091	None	9137	2287	57017	No_or_no_constitutive_exon
TCGGTCTCTTGGCCGCCAACGTCGCCGTCGTGGTCATGGAGATGGGGCAGCC	1944904	1945054	1944854	1944906	1	supercont1.2	H257_01582	1944237	1945054	None	9137	2287	57017	No_or_no_constitutive_exon
GTAACTAACTACTAACTACTACGTCATGTATAACGTCATGTGTGGGGTAGAT	1947025	1947154	1946975	1947027	1	supercont1.2	H257_01584	1946648	1949145	None	9137	2287	57017	No_or_no_constitutive_exon
GTAACTCTATCTTTCAAAGAGCAATCAATCAACTTACTATTTGGGGGCAGTT	1947204	1947289	1947154	1947206	1	supercont1.2	H257_01584	1946648	1949145	None	9137	2287	57017	No_or_no_constitutive_exon
GTACTGAACTCTTCCTCTATAAAAGGATTCCAATTGGGGGGGAGTGGTAGAG	1948075	1948427	1948025	1948077	1	supercont1.2	H257_01584	1946648	1949145	None	9137	2287	57017	No_or_no_constitutive_exon
CTCAGGTGAACAACGAATGATCAACCCCATCATGTAACCACGAGGGGTAGGT	1951489	1951625	1951675	1951623	-1	supercont1.2	H257_01586	1950447	1951892	None	9137	2287	57017	No_or_no_constitutive_exon
GTGCGTATAGTACTACTAGCGGGGAATACTAGTACTACTAGTGGGAGTAGGG	1955343	1955459	1955293	1955345	1	supercont1.2	H257_01587	1952119	1958676	None	9137	2287	57017	Yes
TGTGCAACGAACGCCGATCCACATCATTTCCTCATACTTCTTGGGAATAGAC	1972890	1972950	1973000	1972948	-1	supercont1.2	H257_01593	1968527	1973421	None	9137	2287	57017	No_or_no_constitutive_exon
CAATCGGTACGACTGCTTTAAATCTAGCGCTTCTCACTGTGGGTGCGCAGAG	1978963	1979041	1978913	1978965	1	supercont1.2	H257_01597	1977876	1979246	None	9137	2287	57017	No_or_no_constitutive_exon
TGATTATCAATCAAATATATCACATTGATTGTTTGAAATTGGGAACGTAGGT	2007080	2007147	2007030	2007082	1	supercont1.2	H257_01602	2005103	2008486	None	9137	2287	57017	Yes
ACGTCATGGTAGTATGTCCATCCAAAATGGGCTTTTGATATGGGAGGTAGAT	2012163	2012270	2012113	2012165	1	supercont1.2	H257_01604	2009658	2013551	None	9137	2287	57017	Yes
ATGTGTCGAAAAGTACTTAATGTACAGTACTATATATCACAATTGGGTAGAT	2026561	2026677	2026727	2026675	-1	supercont1.2	H257_01609	2025558	2029430	None	9137	2287	57017	Yes
GACCCAACGGATCATGGTGGTCGCACACTGCGGCAGCATGGGACATACAGGC	2049674	2049795	2049845	2049793	-1	supercont1.2	H257_01620	2049006	2050463	None	9137	2287	57017	No_or_no_constitutive_exon
TGTCATTCGTGGAACGAGTGAATAATATCATTGACACGACGGGGTGGAAGCC	2051651	2052188	2052238	2052186	-1	supercont1.2	H257_01621	2050632	2055772	None	9137	2287	57017	No_or_no_constitutive_exon
TGAACGCATAGAACATCTGTGTGCGATCCCCTAACCTACGAATGCGGGAGAA	12888	13172	12838	12890	1	supercont1.3	H257_01623	8966	13443	None	9137	2287	57017	No_or_no_constitutive_exon
GGTGAATATTCTATCAATCAAATCATACTTTCTTACGTATGGGTGGCTAGTC	64144	64241	64094	64146	1	supercont1.3	H257_01636	57620	64241	None	9137	2287	57017	No_or_no_constitutive_exon
AGAGTAGTTTTTGGCTCGGTTTCTGTTTTCCAATCGAGTCGGGTGGGCAGGC	100297	100510	100560	100508	-1	supercont1.3	H257_01647	98599	101950	None	9137	2287	57017	No_or_no_constitutive_exon
TTGAAGTGATGGATTTGAATGGATTGGATTATATATTTGGGTGGCGGTAGTC	124923	125152	124873	124925	1	supercont1.3	H257_01649	122210	130678	None	9137	2287	57017	No_or_no_constitutive_exon
TCCTGGATCAACAACCAACTGATGGAGGACATGACTCTTGGGGGTTGTAGAC	153019	153195	152969	153021	1	supercont1.3	H257_01658	151897	154779	None	9137	2287	57017	No_or_no_constitutive_exon
TCCTTGGTCAGACCATGTGATACAGTATCGTAACTCAAGTGGGCGAGTAGGG	160451	160512	160401	160453	1	supercont1.3	H257_01660	160296	167017	None	9137	2287	57017	Yes
TCATTTTTGTCCATTTCGAAATGTATGTATATCATGGGCAATAATGATAGTC	202337	202492	202287	202339	1	supercont1.3	H257_01664	201670	208800	None	9137	2287	57017	No_or_no_constitutive_exon
CGCTCAATTACCCCATCTTCAACATCTACCTCAACCTGGAAGGGTACCAGAC	230897	230922	230847	230899	1	supercont1.3	H257_01673	230624	230922	None	9137	2287	57017	No_or_no_constitutive_exon
ACCACGGTGTGTTCAATGAGATCCTTGTTTTGGAGTCACACGAGGGCTAGGG	277362	277449	277499	277447	-1	supercont1.3	H257_01683	276705	278898	None	9137	2287	57017	Yes
CATCAAATATCTGTATATTCCATTCGACCTAACAATGGGAACGTGGATAGAC	291354	291800	291850	291798	-1	supercont1.3	H257_01688	285474	292752	None	9137	2287	57017	No_or_no_constitutive_exon
AGTGCGTTGTTCGAGTCCATATACAATTGGCAGTCTCATTCAGTGGGTAGAT	289136	289406	289456	289404	-1	supercont1.3	H257_01688	285474	292752	None	9137	2287	57017	No_or_no_constitutive_exon
CATTCTCGACTCCATGTATCCATATGTATTCTCATCAAATATGGGAATAGAC	288851	289079	289129	289077	-1	supercont1.3	H257_01688	285474	292752	None	9137	2287	57017	No_or_no_constitutive_exon
GGGATGCCGCCAACCTGATTCGGGATATCTGATTGTTTTGTGGGAGGTAGGG	296036	296160	295986	296038	1	supercont1.3	H257_01689	293471	299694	None	9137	2287	57017	No_or_no_constitutive_exon
TGCTATATTTCTGCAATATTATATATATTTATATATTTTCAATGGGGTAGCC	411271	412666	412716	412664	-1	supercont1.3	H257_01725	411271	413364	None	9137	2287	57017	No_or_no_constitutive_exon
AAAACCGTCAACATGGTTAACGTGGGATACGATACGTATGCTGGGGGTAGCG	423503	423631	423681	423629	-1	supercont1.3	H257_01731	421828	424205	None	9137	2287	57017	Yes
CATGCCTTCAATAATAGCTCCCATTGTCGCTAAGAATGTTGGGAATGTAGTT	454632	454674	454582	454634	1	supercont1.3	H257_01742	453818	456403	None	9137	2287	57017	No_or_no_constitutive_exon
ATTCCCATTGTCGCATATCATCATGTGTGACGGGATTGGGGGTGGGGTAGGG	491282	491322	491232	491284	1	supercont1.3	H257_01754	489326	491887	None	9137	2287	57017	No_or_no_constitutive_exon
ATGGCCAGATGCTCACGATCTGCCATGCTAACGTTATGAGTTGGGAACAGGA	492640	492760	492810	492758	-1	supercont1.3	H257_01755	491931	493616	None	9137	2287	57017	Yes
GCACATGTTATTGATGTTGCAACCAACGTGTTCACGACTGGGGGATGTAGTG	537709	538099	537659	537711	1	supercont1.3	H257_01772	536222	538099	None	9137	2287	57017	No_or_no_constitutive_exon
TTCCCATACTTTGTGTCGTCCTGAACGGTCCGTTCATTGTGATTGGGTAGGT	540405	540571	540621	540569	-1	supercont1.3	H257_01774	539007	542372	None	9137	2287	57017	No_or_no_constitutive_exon
TAACGTTAGCTTGGTTTATGGCATGACGTGGCAGCGTGATGGTTGGGTAGCC	551740	551904	551690	551742	1	supercont1.3	H257_01779	550831	554801	None	9137	2287	57017	No_or_no_constitutive_exon
GGGGAATGTGATGCTTCTCACATCGAATCCTCCAACGACGGGTCGGAAAGTG	584314	584409	584459	584407	-1	supercont1.3	H257_01784	582808	586484	None	9137	2287	57017	No_or_no_constitutive_exon
ACGCACCAAGGTAACTGGGCTGCTCACGGTACATGGAGGTGCATGGGCAGAG	593601	593642	593692	593640	-1	supercont1.3	H257_01785	593404	594291	None	9137	2287	57017	No_or_no_constitutive_exon
TTTTTAAATAAAAATGGTTTTTTGGGTGTTGACACACGGGGACGTGGTAGTG	657904	658186	658236	658184	-1	supercont1.3	H257_01796	653303	661151	None	9137	2287	57017	Yes
GTGGTCGGTGGAATTGCATCAACTGGTGACCATTGGGGGGGGCAATGTAGGA	657500	657623	657673	657621	-1	supercont1.3	H257_01796	653303	661151	None	9137	2287	57017	Yes
CTCCGTCCATCCATCCGTTGATTGTATTACTAACTACTACTTGGGGGTAGAT	656142	657015	657065	657013	-1	supercont1.3	H257_01796	653303	661151	None	9137	2287	57017	Yes
TATGCTACAAAAGGACAAGCAGTCCCCCTAGAACTGACAAATTGGGGCAGGT	665203	665354	665153	665205	1	supercont1.3	H257_01798	663730	665536	None	9137	2287	57017	No_or_no_constitutive_exon
TGCGAAGGTGCGGGCAGTGGCATGCCGTGGACTAACCGACGGGGATGTAGGT	670745	670847	670897	670845	-1	supercont1.3	H257_01804	669842	672113	None	9137	2287	57017	Yes
GTACGTTCCTCATGATGTGACCGATACATACTCGTCTGAGGCTGGGGTAGGT	682472	682609	682659	682607	-1	supercont1.3	H257_01808	681943	686456	None	9137	2287	57017	No_or_no_constitutive_exon
ACATGTGTGACAGTGTTTGAAACGAGGATCACTCACGGGGGGGGGGGTAGGA	689057	689267	689317	689265	-1	supercont1.3	H257_01810	688646	691024	None	9137	2287	57017	No_or_no_constitutive_exon
GTTCAAGGTAAGGAAGGAATTGGTGGTTGGATTCTCAATAGAATGGGCAGGT	717131	717455	717505	717453	-1	supercont1.3	H257_01822	716937	717869	None	9137	2287	57017	Yes
GGTACGACGACTTGCAAGCATAACAATCTGAGTGACGTGATGCGGGGTAGTG	720325	720384	720275	720327	1	supercont1.3	H257_01824	718709	720384	None	9137	2287	57017	No_or_no_constitutive_exon
AAGTAAGCAGTCGAACTGCAATATCGCTACAGTTCATATCCGATGGGTAGTT	721841	722203	721791	721843	1	supercont1.3	H257_01825	720477	723006	None	9137	2287	57017	No_or_no_constitutive_exon
ATGCAAACAAGCCATGACCCCATTTCTTTGCAACTTGTTGGGATGCACAGGG	728907	729001	728857	728909	1	supercont1.3	H257_01828	727782	729690	None	9137	2287	57017	Yes
TTTTTTTCTCATACTAGTCGTGCACGCATACTAAACACTTGTGTGGGTAGTT	756285	756543	756593	756541	-1	supercont1.3	H257_01839	755500	757894	None	9137	2287	57017	No_or_no_constitutive_exon
TCGTCTATTTGGCAACGTGCCATGATCGTTCAATCTTCATGGGGGATTAGGG	768063	768105	768155	768103	-1	supercont1.3	H257_01842	765263	769681	None	9137	2287	57017	No_or_no_constitutive_exon
AATCTCTTCCCGTTCAACCGTGTTATGGCTTCACATGGATATGGGTGTAGAG	772212	772276	772162	772214	1	supercont1.3	H257_01844	770163	775231	None	9137	2287	57017	No_or_no_constitutive_exon
CTGGAGCATTGGTTCATACTGTGTGTTGCATATGATTGGGGGGGGTGTAGGC	774289	774487	774239	774291	1	supercont1.3	H257_01844	770163	775231	None	9137	2287	57017	No_or_no_constitutive_exon
CATGTATGTTTGGATGTACATGTAGAATCATCATCTCATGGGAAACACAGAC	783071	783351	783401	783349	-1	supercont1.3	H257_01847	777864	788130	None	9137	2287	57017	Yes
GTATATATATATACCCTTTATCGACGAATTTACCTCAACTGTGGGGCTAGTG	780411	780550	780600	780548	-1	supercont1.3	H257_01847	777864	788130	None	9137	2287	57017	Yes
TGAGTCTTGTATATGTATGTATCGGTTTTGTATGATGGTGGTTGGGATAGTG	779252	779448	779498	779446	-1	supercont1.3	H257_01847	777864	788130	None	9137	2287	57017	Yes
ATATGTATATATTATTACTCCAGTGAATGAAATACATATAATATGGGCAGTG	778884	779026	779076	779024	-1	supercont1.3	H257_01847	777864	788130	None	9137	2287	57017	Yes
GCGCAGGTACATGCTCATCCGTGCCCAGCGCCTGAGCAGAACGGGTGTAGGC	837964	838142	838192	838140	-1	supercont1.3	H257_01857	836407	838631	None	9137	2287	57017	Yes
ACAGGTACGACGTATCCTCAATATATGATGTATTCTCACGCTGGGAATAGCC	860254	860470	860520	860468	-1	supercont1.3	H257_01861	852862	861746	None	9137	2287	57017	No_or_no_constitutive_exon
ACAGGTGTGTTTGCTCCATCTTGTGACTAGTTGATCATGGGGGGGGGTAGAA	859456	859646	859696	859644	-1	supercont1.3	H257_01861	852862	861746	None	9137	2287	57017	No_or_no_constitutive_exon
CCAATGTAATGCCTTCATGTAGCAGCATTCTATCGTTAAAGCATGGGTAGGA	866102	866274	866324	866272	-1	supercont1.3	H257_01862	862015	870348	None	9137	2287	57017	No_or_no_constitutive_exon
AGGTATTTATGGGTTTGAAATACAAGGGTTAACTGGTTACGATGGGTTAGGA	862325	862355	862405	862353	-1	supercont1.3	H257_01862	862015	870348	None	9137	2287	57017	No_or_no_constitutive_exon
ATGTGTTGTTGCCAGAACTAGAATGGTACGCTATACGATTGGGTGGGTAGGA	950906	951107	950856	950908	1	supercont1.3	H257_01899	949636	952319	None	9137	2287	57017	No_or_no_constitutive_exon
CGATGAAGTACTTTCCATGATGTGTATGCTGAAACTGATCACGGGTGTAGGT	966279	966364	966229	966281	1	supercont1.3	H257_01904	965407	973823	None	9137	2287	57017	Yes
AAAATGATGTATATTGAATCAACAATAAATGTATCGTGTTGCATGGGTAGAC	969211	969881	969161	969213	1	supercont1.3	H257_01904	965407	973823	None	9137	2287	57017	Yes
TGCTGCAGTTGCTGTTGTTATAAATATGCAAGTTGATGGGAAATGGTTAGAT	994885	995620	994835	994887	1	supercont1.3	H257_01915	993110	995620	None	9137	2287	57017	No_or_no_constitutive_exon
TATCGTTCGTTCGTACTGACATGAGTGTGTCTTTTGTGGGGGGGATGTAGGG	1003385	1003742	1003335	1003387	1	supercont1.3	H257_01921	1001938	1003742	None	9137	2287	57017	No_or_no_constitutive_exon
GCCGAGGTAAGTTTTGATTGTGGGTTCCACTTCTCATATGGTTGGGACAGGC	1005224	1005735	1005174	1005226	1	supercont1.3	H257_01922	1003875	1007178	None	9137	2287	57017	No_or_no_constitutive_exon
ATTTTCATGACATCATGGTCCTATTTCCTCGCGCTCAATGGGGGTTGTAGGG	1005938	1006086	1005888	1005940	1	supercont1.3	H257_01922	1003875	1007178	None	9137	2287	57017	No_or_no_constitutive_exon
AGTATTTCTGTGGTGTGCAAAGTCGCTCTAACCTAAATGAGATGGGTTAGAA	1008494	1008754	1008804	1008752	-1	supercont1.3	H257_01924	1008494	1010520	None	9137	2287	57017	No_or_no_constitutive_exon
CTGCTTTCTACTCACGCGCCGTGGTTGTCGACTGACCTTGGGTGATGTAGAT	1040019	1040067	1040117	1040065	-1	supercont1.3	H257_01934	1035816	1040319	None	9137	2287	57017	Yes
ACAATCGACTTATATATGAGTGATGCTAATATCTAGTACTACATGGGCAGGG	1041885	1042050	1041835	1041887	1	supercont1.3	H257_01935	1040587	1042763	None	9137	2287	57017	No_or_no_constitutive_exon
TCATATGGGGAAATAGGAAAACGGGTTTGAGAGGTTGTGGGATGATGTAGGC	1042598	1042763	1042548	1042600	1	supercont1.3	H257_01935	1040587	1042763	None	9137	2287	57017	No_or_no_constitutive_exon
GTCGCCACTTGCAGTTTCTCCATTAATACTGTCTACTCCCGAGGGTGCAGCG	1045280	1045523	1045573	1045521	-1	supercont1.3	H257_01936	1043034	1045902	None	9137	2287	57017	No_or_no_constitutive_exon
TAGGATGATGCATGCTCCTCAGAACGTCAAATGATCAAAGGGGAGAGTAGCT	1058666	1058771	1058821	1058769	-1	supercont1.3	H257_01941	1058203	1059570	None	9137	2287	57017	Yes
CCTTGATCAAAGGGGCCCCGTTCTCGGAAGAGTGATATATGGGGGTTTAGGT	1074667	1075412	1075462	1075410	-1	supercont1.3	H257_01948	1074667	1077409	None	9137	2287	57017	No_or_no_constitutive_exon
CTTCATATACGTATCCCATTTGCGTATGTAAACCACGGGGGCATGGGTAGAT	1084989	1085216	1085266	1085214	-1	supercont1.3	H257_01952	1083345	1086337	None	9137	2287	57017	No_or_no_constitutive_exon
CGGTACACAATCTCGTTGTATGCATCTTGACTCATGCTGTGTTGGGGCAGTG	1101700	1101840	1101650	1101702	1	supercont1.3	H257_01961	1100236	1102570	None	9137	2287	57017	Yes
GTCGCTCGATATATACTGTACTATATATATCATATATTTTGGGAGCGTAGAT	1124061	1124186	1124236	1124184	-1	supercont1.3	H257_01966	1123765	1126721	None	9137	2287	57017	No_or_no_constitutive_exon
TACTGGTGTAGTGTTGGTTAGAAACGTTTAGTAAACACTGAATGGGGTAGTG	1137694	1138019	1137644	1137696	1	supercont1.3	H257_01970	1136238	1141590	None	9137	2287	57017	No_or_no_constitutive_exon
TGGGGTGTTATTGGAGATTATCCGGATGCCACCGCACGATTGGGTTGAAGCG	1193703	1193890	1193940	1193888	-1	supercont1.3	H257_01991	1193703	1194244	None	9137	2287	57017	No_or_no_constitutive_exon
TTCAGTGCTTTCAAATCTGTTTTGCTCATCGTATGTGTGCCTGAGGGTAGGA	1273193	1273269	1273319	1273267	-1	supercont1.3	H257_02024	1272504	1274349	None	9137	2287	57017	No_or_no_constitutive_exon
TATATTTTCCCCCACCTTTGCCCCCTTTTTCTGATTTGGTTGGAGGGCAGGG	1301331	1301864	1301281	1301333	1	supercont1.3	H257_02035	1298624	1301864	None	9137	2287	57017	No_or_no_constitutive_exon
TAACGTTACTCTACGTTCATCGTCACTCATGGTGATGGTGATGGGCGTAGCT	1307338	1307529	1307288	1307340	1	supercont1.3	H257_02037	1304428	1307529	None	9137	2287	57017	No_or_no_constitutive_exon
AGTACACTGTACATATGGGGGCAAACTCTGATGGGGTAGGGGGGACGTAGGT	1309927	1310226	1309877	1309929	1	supercont1.3	H257_02039	1309199	1311616	None	9137	2287	57017	No_or_no_constitutive_exon
TCAACCGATTAATCGACCTATCGTTCCAAATGTCATTTGGGGATGAATAGGG	1357763	1358855	1358905	1358853	-1	supercont1.3	H257_02058	1352771	1361424	None	9137	2287	57017	No_or_no_constitutive_exon
TTCAAAGCACCAGATGAAGCAGCCATTTGACATGACAAAACGATGGGTAGAC	1373547	1373861	1373497	1373549	1	supercont1.3	H257_02064	1371779	1378429	None	9137	2287	57017	Yes
GTATAACGTTATCTAACGTTAATAAACGTTGTTTGTTTCGGGATGCGCAGAC	1375083	1375215	1375033	1375085	1	supercont1.3	H257_02064	1371779	1378429	None	9137	2287	57017	Yes
ACACACTCCTTCCACGCTGTTCTCGACATTATAATTCCGTTGGGATGTAGAA	1407436	1407541	1407591	1407539	-1	supercont1.3	H257_02071	1405077	1407953	None	9137	2287	57017	No_or_no_constitutive_exon
CGTTTAGTGATGAAGAAGGTTGAGTGAATGAATGAATGCTGGTTGGGTAGAG	1418703	1418851	1418901	1418849	-1	supercont1.3	H257_02075	1418316	1420346	None	9137	2287	57017	No_or_no_constitutive_exon
AATCTATATATATATAAATATATTTACTTCGTGCATGGGAAAAATGATAGGG	1429666	1429795	1429616	1429668	1	supercont1.3	H257_02077	1422370	1430361	None	9137	2287	57017	No_or_no_constitutive_exon
TATATTTACATATATATTATATATACATAACGTAATATCTATATGGGTAGTT	1445175	1445388	1445438	1445386	-1	supercont1.3	H257_02080	1440366	1446650	None	9137	2287	57017	Yes
TTTTCGTTCTATCCTGCCTTGGGAAATATGGGCTAAGGGGATGGTGGCAGTA	1445029	1445110	1445160	1445108	-1	supercont1.3	H257_02080	1440366	1446650	None	9137	2287	57017	Yes
ACAGTACAGCGTGGAACACACCGCTGCGCTAGTGTGCTGGGAGGAATTAGGG	1494819	1494906	1494956	1494904	-1	supercont1.3	H257_02099	1494819	1495065	None	9137	2287	57017	No_or_no_constitutive_exon
GGCTGCTTGAACCAGTTTATCGATCCTGCAGGACTGTATCGGGCCGATAGGT	1515212	1515235	1515285	1515233	-1	supercont1.3	H257_02104	1514356	1516692	None	9137	2287	57017	No_or_no_constitutive_exon
ATGAGCTGTTGGGGGCGGTGGCACATTCACTTGAGTCAATGCGCGGGTAGGT	1525696	1525982	1525646	1525698	1	supercont1.3	H257_02108	1525079	1525982	None	9137	2287	57017	No_or_no_constitutive_exon
GAATTCCATTATATATATATATATATATATATAATACGACTGGGATGTAGAA	1532515	1532716	1532465	1532517	1	supercont1.3	H257_02112	1529228	1545060	None	9137	2287	57017	Yes
TGGTATGAACAGATATATATATTCTACTTTGATTGTCTAACTGGGAGCAGGG	1539118	1539407	1539068	1539120	1	supercont1.3	H257_02112	1529228	1545060	None	9137	2287	57017	Yes
TTTCATTGTCGCTTGGTCATTTATAAGTTCCAACTCTTGCATGAGGGTAGAT	1557588	1557878	1557928	1557876	-1	supercont1.3	H257_02117	1556332	1558756	None	9137	2287	57017	Yes
ACTACTGTATATAAGGGGCCTCGACAAGTCCAATGATATGGGTAATGTAGCG	1619786	1620033	1619736	1619788	1	supercont1.3	H257_02137	1618810	1620700	None	9137	2287	57017	Yes
GTGTTTCACCAAGTCGTCCATGTCATACATGTACATGGATGGGATTGTAGTT	1620121	1620205	1620071	1620123	1	supercont1.3	H257_02137	1618810	1620700	None	9137	2287	57017	No_or_no_constitutive_exon
TTCCAAGCGATGAAGGGCGTGTCATTCGTGTGGAATGAAAACGCGGGTAGGA	1689927	1690275	1689877	1689929	1	supercont1.3	H257_02156	1689504	1692589	None	9137	2287	57017	No_or_no_constitutive_exon
ATTCTGGTTGGCTAATTCCACAGAACGAGACTAATCTGCGGGGGGGGTAGGA	1691626	1692112	1691576	1691628	1	supercont1.3	H257_02156	1689504	1692589	None	9137	2287	57017	No_or_no_constitutive_exon
CTTTGGCAGTTCTACTCCAAGGAAGTACATCCTACTGGGCCAATCGAAAGTA	1711085	1711272	1711322	1711270	-1	supercont1.3	H257_02166	1711085	1712336	None	9137	2287	57017	No_or_no_constitutive_exon
TTAGTTCTTGGTCCTCGTATTATATAACTTGGTCGTGGGTGTACGAGTAGTT	1738051	1738419	1738469	1738417	-1	supercont1.3	H257_02175	1738051	1740995	None	9137	2287	57017	No_or_no_constitutive_exon
CGTGATAGAAAGATCCATGAGAGTGAGAACAGACGTTGTTATATGGGTAGGC	1776458	1776633	1776683	1776631	-1	supercont1.3	H257_02186	1774466	1778295	None	9137	2287	57017	No_or_no_constitutive_exon
CAGGTACGGTACGTTCTTGAAATGATACATCATGGTGAGGTGGGGCATAGGA	1788006	1788210	1788260	1788208	-1	supercont1.3	H257_02190	1787477	1790179	None	9137	2287	57017	No_or_no_constitutive_exon
CAGTGTTGAATGAGTCGTTGCCGCTTTCGGCGGCGTAGGGGGGCCGGTAGGG	1842621	1842783	1842833	1842781	-1	supercont1.3	H257_02213	1842621	1844100	None	9137	2287	57017	No_or_no_constitutive_exon
TATATATATATATATATATATATAGACTGGATAATGTGAACTGGGAGTAGTG	1866693	1866826	1866643	1866695	1	supercont1.3	H257_02219	1863645	1867655	None	9137	2287	57017	Yes
CTACCATCGATCAACACCTGGGCGTGAACTAACTAATCGTGGGTGTATAGCA	1883178	1883271	1883321	1883269	-1	supercont1.3	H257_02226	1882817	1884066	None	9137	2287	57017	No_or_no_constitutive_exon
TCATTCTAGAGAGGACGATTGGTTTTGTGTTTCCCCTCATAGTTGGGTAGGT	30175	31968	32018	31966	-1	supercont1.5	H257_02806	30175	33702	None	9137	2287	57017	No_or_no_constitutive_exon
TGCCGCGTCCATGCAGTGCAGTGTTGCCATATAAATTGGGGAGTGCGTAGGC	46232	46452	46182	46234	1	supercont1.5	H257_02812	41643	46452	None	9137	2287	57017	Yes
TCATACAATATATATATACATATATATTTCATGGATTTGGATGGGGGTAGGT	49599	49798	49549	49601	1	supercont1.5	H257_02814	47898	50904	None	9137	2287	57017	No_or_no_constitutive_exon
TATCACCCATATACAGCCATCACCCTCGGTTGAACGGCATGCATGGGTAGGA	52592	52802	52542	52594	1	supercont1.5	H257_02815	51014	53051	None	9137	2287	57017	No_or_no_constitutive_exon
CTTTGGCAGTTCTACTCCAAGGAAGTACATCCTACTGGGCCAATCGAAAGTA	173048	173167	172998	173050	1	supercont1.5	H257_02844	171212	174941	None	9137	2287	57017	No_or_no_constitutive_exon
AGTGAATTCCTCTGTGGCTGCTTATTGTGCCCTCATGTAAAAGGGGGAAGGG	184568	184715	184765	184713	-1	supercont1.5	H257_02847	184568	184867	None	9137	2287	57017	No_or_no_constitutive_exon
TGATGGTGGATTCACAATATTATGTGAAATAATTTGGGAGGATGGTGTAGAC	219597	219733	219783	219731	-1	supercont1.5	H257_02854	218152	221936	None	9137	2287	57017	No_or_no_constitutive_exon
TGGCATGTATTCGTGGCCATTCGATTGACTGGATGATGGGGGGGATGTAGGC	227053	227161	227211	227159	-1	supercont1.5	H257_02858	226907	231151	None	9137	2287	57017	No_or_no_constitutive_exon
AACGTAGTAGGATGGGGCGCGCTCGTATTTCTATATGTATACATGGGAAGGC	238413	238532	238582	238530	-1	supercont1.5	H257_02862	237609	240176	None	9137	2287	57017	Yes
TGGGCAATTGTCAAAAGCCAGGTTAACTCTTTTAGATATATTGGGGACAGTT	288261	288471	288521	288469	-1	supercont1.5	H257_02884	287682	291138	None	9137	2287	57017	No_or_no_constitutive_exon
TGGGGTGCTGGGCGCAGCGTGTGGGATCGACAGGTGTTGGTGGGGCGCAGGG	293600	293620	293550	293602	1	supercont1.5	H257_02886	293098	293620	None	9137	2287	57017	No_or_no_constitutive_exon
ATGGCGACCCGGCTTAAGGTATTTTACCGTGGATCATGTCGGGCTACAAGGG	301594	301741	301544	301596	1	supercont1.5	H257_02888	300804	303123	None	9137	2287	57017	No_or_no_constitutive_exon
AACATAACCCCACTCACTTGTCTCACTTCGACGCCACACGGCGAGGGAAGAT	322705	323476	322655	322707	1	supercont1.5	H257_02892	321498	324063	None	9137	2287	57017	No_or_no_constitutive_exon
TTATTTGTTGGGCGCAAAATTCGAATTACGCGTCAAATGAAAGGGGATAGAC	327776	327890	327940	327888	-1	supercont1.5	H257_02893	327776	328680	None	9137	2287	57017	No_or_no_constitutive_exon
CGGTACACTTTGTGTAGAATCACGGATGCAGCAAACTGACATGGGAATAGGT	408966	409207	408916	408968	1	supercont1.5	H257_02914	408019	409207	None	9137	2287	57017	No_or_no_constitutive_exon
ATATATATATATGATGAGATAGGATGAATTATATATGATATGGGGAGTAGGA	432240	432363	432413	432361	-1	supercont1.5	H257_02923	429162	436037	None	9137	2287	57017	No_or_no_constitutive_exon
TCAAAGACAACATGCGAACACTGGTGCAGTACTGTTGGGTGGACGTGTAGAA	443147	443261	443311	443259	-1	supercont1.5	H257_02931	442977	443680	None	9137	2287	57017	No_or_no_constitutive_exon
CGGTGGTCGGATGTAGTGCACGAGTACGGAGGCGGGGATGATGGGGGGAGTT	442977	443109	443159	443107	-1	supercont1.5	H257_02931	442977	443680	None	9137	2287	57017	No_or_no_constitutive_exon
GGTAAAACAAAACGAGTGTTAACGTCAGCACTACTAACGTGGGATGGTAGTG	480532	480721	480771	480719	-1	supercont1.5	H257_02941	480532	482001	None	9137	2287	57017	No_or_no_constitutive_exon
TATTGACCAATCAGAATCCACTTTGATCAATGCAATGTGTATTGGGATAGGC	485257	485829	485879	485827	-1	supercont1.5	H257_02942	482229	487127	None	9137	2287	57017	Yes
ATATACATACATATGGACGTAGATAGGTGACATGCTTATGGGAGTGGTAGAT	493131	493440	493490	493438	-1	supercont1.5	H257_02945	491115	494133	None	9137	2287	57017	No_or_no_constitutive_exon
GGACGTTAGTTTGTACGTTTGACATTGGAATGCATGCAATGGTGGGGTAGAA	504718	505031	504668	504720	1	supercont1.5	H257_02948	502832	505031	None	9137	2287	57017	No_or_no_constitutive_exon
TACTATTTTGATGTTGTCGTATTCAACTCGAAATATGGGGGGATGTGTAGGG	635601	635758	635551	635603	1	supercont1.5	H257_02981	635161	639370	None	9137	2287	57017	No_or_no_constitutive_exon
GTCGTAGTTGCTAACAATTAGGCCGATGGGATGACCCGTGGGTGACGTAGCA	635844	636009	635794	635846	1	supercont1.5	H257_02981	635161	639370	None	9137	2287	57017	No_or_no_constitutive_exon
GTACAGGAGGATGCCACGTCATTCATTCGGTCTGACGGGCATGGGGGTAGGG	648129	648250	648079	648131	1	supercont1.5	H257_02984	641864	650482	None	9137	2287	57017	No_or_no_constitutive_exon
AAAGGGCGGAGCTCACATTGGCGTATATTAACAAGGGACGGGATGCGCAGCA	648305	648398	648255	648307	1	supercont1.5	H257_02984	641864	650482	None	9137	2287	57017	No_or_no_constitutive_exon
AGGTACGCCCACCCGACGTTGAAAGGTAGTAGTGATACATGGGAGTGTAGTG	649682	649857	649632	649684	1	supercont1.5	H257_02984	641864	650482	None	9137	2287	57017	No_or_no_constitutive_exon
ATAACAGTGCTTTTCTTGGGCGTGTTTTCAAGCAGAAATCGTGGGGGTAGGA	667394	667484	667534	667482	-1	supercont1.5	H257_02993	666575	673580	None	9137	2287	57017	Yes
CAAGGGGATGGCATATATATTCATCGACCGATATCGCATGGGGGGGGTAGAG	685647	685790	685840	685788	-1	supercont1.5	H257_02998	683235	686439	None	9137	2287	57017	No_or_no_constitutive_exon
TATTGTTTGAGTGTGTTTCCCTTATGTACATGTATGTATATGGGGGCTAGCG	699532	699663	699713	699661	-1	supercont1.5	H257_03004	697823	702788	None	9137	2287	57017	Yes
CGATGGAAGGATCTTTGGATCATGTGACACTGTCCCAATGGGCGTGGTAGTT	762883	762979	763029	762977	-1	supercont1.5	H257_03025	758929	765480	None	9137	2287	57017	No_or_no_constitutive_exon
CAAATTGCATATGAAATCTGTGACGTGGAGAGTTACCATCGTTGGGATAGGA	774093	774243	774043	774095	1	supercont1.5	H257_03029	772929	774795	None	9137	2287	57017	No_or_no_constitutive_exon
TACCGACCGATGAAACCAGTTGGTGCTTGATGCGTGATTGATTGGGGTAGGT	776858	777131	777181	777129	-1	supercont1.5	H257_03031	776858	779515	None	9137	2287	57017	No_or_no_constitutive_exon
TGTCATTCACGAGGACGTACAGTACTTACTGTATATGTTTATGGGACCAGGG	786034	786122	785984	786036	1	supercont1.5	H257_03034	785513	789517	None	9137	2287	57017	No_or_no_constitutive_exon
TGATGGATTGATGTCATGTATATATATATATATATGTATATGGGATGTAGGG	796507	796693	796743	796691	-1	supercont1.5	H257_03037	795563	798496	None	9137	2287	57017	No_or_no_constitutive_exon
CGGTACAGTACCGGTAGTGCAAAATATGGCAAGACTGATTGGGGACGTAGAT	819253	819410	819460	819408	-1	supercont1.5	H257_03046	818813	821256	None	9137	2287	57017	No_or_no_constitutive_exon
ATCACCTTCGGTCCCATCTTGTTGACCATAATATGGTGCGGTGGGTGTAGAA	850069	850310	850360	850308	-1	supercont1.5	H257_03059	846468	855266	None	9137	2287	57017	Yes
CGCTGGAAGTACGACATCGCATGTTGCATAGATTCTGACATGGGTGGTAGGC	868842	869173	869223	869171	-1	supercont1.5	H257_03067	868842	869715	None	9137	2287	57017	No_or_no_constitutive_exon
GGTACCAATATTGATATATATTCGTCCTCGAATGACATGTGGTTGGGTAGCA	878146	878274	878096	878148	1	supercont1.5	H257_03072	876861	878874	None	9137	2287	57017	Yes
CATTTGGTGCGTCTCTTGTCATCATAAAAACATCTCATGGGATGGCGTAGCA	883015	883996	884046	883994	-1	supercont1.5	H257_03074	883015	885259	None	9137	2287	57017	No_or_no_constitutive_exon
GTCACGTACGTCAAAGTACCATTGACGAGATTTCATCAGGGAGGAAGTAGTT	903880	903987	903830	903882	1	supercont1.5	H257_03081	903577	907121	None	9137	2287	57017	No_or_no_constitutive_exon
GACGAGGTACTGGCATCCCTGCATCGCCCTCGTGTTCATGGTTGGGGTAGAT	914093	914303	914353	914301	-1	supercont1.5	H257_03085	909349	914873	None	9137	2287	57017	Yes
CAATCGTTTTCCTAGTTATTAGAATATTAATATTTGTATGGGTGGTGTAGTA	913045	913153	913203	913151	-1	supercont1.5	H257_03085	909349	914873	None	9137	2287	57017	Yes
TCCATGGTAACGTTGTATCATCGTTGTTGACGACTGAAATATCAGGGTAGGG	932147	932508	932097	932149	1	supercont1.5	H257_03091	931166	933140	None	9137	2287	57017	No_or_no_constitutive_exon
CATATCCATGTACAAGTTTGGCAGTCACATACAATGATGGGGGGTCGTAGGT	949497	949652	949447	949499	1	supercont1.5	H257_03096	948420	950111	None	9137	2287	57017	No_or_no_constitutive_exon
CCCGACAAGCTAGCTGCTATATGGCTGACTATGTGTGCATATGAGGGTAGGG	966915	967410	967460	967408	-1	supercont1.5	H257_03104	966915	968813	None	9137	2287	57017	No_or_no_constitutive_exon
AGAGACGTGTGTATCAGCCTGCGACGATATGTACTAACACGAAGGGACAGAC	971394	971715	971344	971396	1	supercont1.5	H257_03105	969433	971715	None	9137	2287	57017	Yes
CTGAGCTACTGTATCATGTTCTGGAGCTACTTGCTCATTTTGAAGGGTAGGC	983737	984129	984179	984127	-1	supercont1.5	H257_03112	983737	985372	None	9137	2287	57017	No_or_no_constitutive_exon
CCCATCCTTCTTGTCACGTTTGAACCAATATGGAATGTGGATGGGGCTAGGC	1100429	1100625	1100675	1100623	-1	supercont1.5	H257_03146	1100429	1102285	None	9137	2287	57017	No_or_no_constitutive_exon
GTGTGTATATAGAAGCGGAAAAAGAAACTCTAAACTGGGGGGGGGGGTAGGC	1114206	1114511	1114561	1114509	-1	supercont1.5	H257_03150	1111003	1117796	None	9137	2287	57017	Yes
TTCATTAGGTATGATGTACGTGCTAACCAACATTGTGAATGAATGGGTAGGA	1200444	1201192	1201242	1201190	-1	supercont1.5	H257_03164	1200444	1202711	None	9137	2287	57017	No_or_no_constitutive_exon
GGTAATTTGGCAGTTTCGAATGCATCTGATGGATTTGGGGCGAGGTGTAGCG	1205445	1205601	1205395	1205447	1	supercont1.5	H257_03165	1203239	1206227	None	9137	2287	57017	No_or_no_constitutive_exon
TATAATATTTATTTATTTATTGCCTTGCTTATACATCAGTTGGGTGGTAGGG	1246043	1246176	1245993	1246045	1	supercont1.5	H257_03183	1243042	1246763	None	9137	2287	57017	No_or_no_constitutive_exon
TCTGTTCAAAACATCATGAATTTATCATGATCGTTTGGACTTGAGGGTAGCT	1348115	1351130	1351180	1351128	-1	supercont1.5	H257_03199	1346420	1353197	None	9137	2287	57017	Yes
GAACGTTATTCACACCATGCACTTGCGCCGCCATTTGAGTGCGGGTGTAGTC	1376830	1377000	1377050	1376998	-1	supercont1.5	H257_03209	1376830	1377440	None	9137	2287	57017	No_or_no_constitutive_exon
GATGCCATAGCCTCTCTCTTGACCATGCTCATGTGTGTGCGGGCGCGTAGGG	1379569	1379631	1379681	1379629	-1	supercont1.5	H257_03210	1377746	1379872	None	9137	2287	57017	Yes
GCTGGTGTGTTTATGATGGCGACCAATGTGTGACACGGTTTGACGGGTAGAC	1397058	1397188	1397008	1397060	1	supercont1.5	H257_03217	1394156	1402048	None	9137	2287	57017	Yes
TGGACTGAACTCCACGTACGAATATCATCTGAATATTTGTATGTGGGCAGGT	1398333	1398724	1398283	1398335	1	supercont1.5	H257_03217	1394156	1402048	None	9137	2287	57017	Yes
CAAGGTATACACGACCTACCTATAATAATAGTAATAATCCTGGGGATAAGAG	1480380	1480703	1480753	1480701	-1	supercont1.5	H257_03238	1480288	1481722	None	9137	2287	57017	No_or_no_constitutive_exon
TGTACTATATGTATTATAATATATATATATATATATATATATATGGGTAGGT	1494388	1494583	1494633	1494581	-1	supercont1.5	H257_03239	1482148	1498012	None	9137	2287	57017	Yes
TATATATATATTGCAATGTCGTGCACCTATACAAATAACAACATGGGTAGCT	1500141	1500276	1500326	1500274	-1	supercont1.5	H257_03240	1498386	1503835	None	9137	2287	57017	No_or_no_constitutive_exon
ATAGTGACTACTGTAGTGCCATTTGAGTATTAATTTATGGGGGTTTGAAGGC	1499737	1499852	1499902	1499850	-1	supercont1.5	H257_03240	1498386	1503835	None	9137	2287	57017	No_or_no_constitutive_exon
CCAACAACTTCGTTGATGAAAACCACTAGACGATGTCTTTGTGTGGGTAGTC	1534793	1534842	1534743	1534795	1	supercont1.5	H257_03251	1534108	1537048	None	9137	2287	57017	No_or_no_constitutive_exon
TTCATATCGTCGTTTGATAACGACATTTCAATTGCTAATGGGGACTGTAGAT	1574684	1574923	1574634	1574686	1	supercont1.5	H257_03261	1572517	1576074	None	9137	2287	57017	No_or_no_constitutive_exon
ATCATTCCTCTTGTACTCATTCGTTACGTTTGTACTCATTGGATGGGTAGAT	1729107	1730933	1730983	1730931	-1	supercont1.5	H257_03290	1725821	1735473	None	9137	2287	57017	Yes
ACAAAAACTAGCGTTAGAGTTTGAAGATGTTGAAGTGGTGGGGTGGTTAGTC	1797423	1797822	1797872	1797820	-1	supercont1.5	H257_03306	1796993	1798668	None	9137	2287	57017	No_or_no_constitutive_exon
GAAAATTGTGACGGCACATGAGGTGATTATGATGTTGTATGGACGGGTAGAC	1796993	1797109	1797159	1797107	-1	supercont1.5	H257_03306	1796993	1798668	None	9137	2287	57017	No_or_no_constitutive_exon
ATATATATATATATAAATATATATAAATAATATCGTTATAAATGGGGTAGCT	1860978	1861233	1861283	1861231	-1	supercont1.5	H257_03318	1860978	1867221	None	9137	2287	57017	No_or_no_constitutive_exon
ACGACGTCGCGCGAGACGCAACGGAAGAAGATCTACCAATGGTTGGGAAGAA	76971	77182	76921	76973	1	supercont1.4	H257_02246	76744	77290	None	9137	2287	57017	No_or_no_constitutive_exon
TCCCTGAAGTCATAGTGGATAACATCGACCACATCTGGGAAACGCGACAGTC	84180	84410	84130	84182	1	supercont1.4	H257_02248	83851	84410	None	9137	2287	57017	No_or_no_constitutive_exon
AACAAACGACTCGGGGATGGATGTGTCTGACTGGTATGCGAGTGGGGTAGAT	94886	95103	94836	94888	1	supercont1.4	H257_02251	93618	95817	None	9137	2287	57017	No_or_no_constitutive_exon
GAGTAGAACCTGTCGAAAACTCATATATTTGTCAACAACTATTGGGGTAGGA	304763	304883	304933	304881	-1	supercont1.4	H257_02269	303254	310786	None	9137	2287	57017	No_or_no_constitutive_exon
TGAGTTTGCAAGTCACGTCAAAACTATTATTGAATGACATGGGATCGAAGGC	346408	346866	346916	346864	-1	supercont1.4	H257_02281	345888	348862	None	9137	2287	57017	No_or_no_constitutive_exon
CTGACTAGACCTCTCAGACCTTATATACCTCCCAAATCCGGGTGTTGAAGAT	381281	381324	381231	381283	1	supercont1.4	H257_02290	379891	382082	None	9137	2287	57017	No_or_no_constitutive_exon
TATATACTAACTATTGTATGCCTAACCACGGTATGTTGTGTGGTGGGTAGAG	427420	427918	427968	427916	-1	supercont1.4	H257_02304	427420	429808	None	9137	2287	57017	Yes
CACATCCCTTAGGATATAATATTTATATATTTATATATGGGCAAACGTAGTG	433510	433803	433460	433512	1	supercont1.4	H257_02306	432155	438414	None	9137	2287	57017	Yes
ATATTCTGGATCGTGATAATATATATAAATATATATATATATATGGGTAGAT	451371	451574	451321	451373	1	supercont1.4	H257_02311	449669	454818	None	9137	2287	57017	Yes
GTGCATACACCCTTCATGGGATTCGGCTGGACGTGATAAACGGGTGATAGGC	492787	493357	492737	492789	1	supercont1.4	H257_02322	491821	493357	None	9137	2287	57017	No_or_no_constitutive_exon
CTCAAGCAATGGAATGCTTGACATATACTTATTTGTTGTGGGGATGCTAGAA	516195	516261	516311	516259	-1	supercont1.4	H257_02328	515360	516983	None	9137	2287	57017	Yes
ATATATATCTGTATATATATAATATTTGGATTCTCATGATGGGCGGGTAGAC	548820	548979	548770	548822	1	supercont1.4	H257_02341	546479	549731	None	9137	2287	57017	No_or_no_constitutive_exon
GTACTGACGACGTCAGTATCGTGAAGAGGCTTATATAACAATATGGGTAGAT	549411	549731	549361	549413	1	supercont1.4	H257_02341	546479	549731	None	9137	2287	57017	No_or_no_constitutive_exon
CATTGGTCGTGGTGCCGCTGATCTTTGGCTCGGTCTTTCACGGGATGGAGCT	620726	621437	620676	620728	1	supercont1.4	H257_02351	619425	621437	None	9137	2287	57017	No_or_no_constitutive_exon
ATTCGAATCGACAATATATAAATAATAATACTAATATACAAGGGTTGTAGAC	631003	631618	630953	631005	1	supercont1.4	H257_02355	628136	631618	None	9137	2287	57017	No_or_no_constitutive_exon
ATGAGATGGATATCGCAGGATCTAGGGCATGTGAAGCGTTCGGGTAGTAGAT	636068	636299	636018	636070	1	supercont1.4	H257_02357	635662	638399	None	9137	2287	57017	No_or_no_constitutive_exon
CAAATATATATATATATATTCGATGTGGTGACGTAAAGATGTGGGGGTAGTG	649812	651083	649762	649814	1	supercont1.4	H257_02364	646655	651083	None	9137	2287	57017	No_or_no_constitutive_exon
ATGTGGACAACGATGATGGTGATGATATGGGAATGATGATGGGGATGTAGAC	667567	667730	667780	667728	-1	supercont1.4	H257_02374	667300	670821	None	9137	2287	57017	No_or_no_constitutive_exon
ACCAAGTACGACGATATCTCTTTTAATATATGACTGAAACGAGGGTCTAGCC	710713	711044	711094	711042	-1	supercont1.4	H257_02388	705337	715738	None	9137	2287	57017	Yes
AGATGATATCGAGGACGAATAATGAGCGAAGTCATGGGCGGTGGATGTAGGG	816027	816723	816773	816721	-1	supercont1.4	H257_02434	816027	817825	None	9137	2287	57017	No_or_no_constitutive_exon
CCATCGAACGTTGGGTTGCACCATTGCCATGGCCATCATGATGCGGGTAGAG	816027	816264	816314	816262	-1	supercont1.4	H257_02434	816027	817825	None	9137	2287	57017	No_or_no_constitutive_exon
CTGTATCGCAGTTGTGGAGAGGGAGACGATGTTGCAATGGGTGCAAGCAGCC	882267	882275	882325	882273	-1	supercont1.4	H257_02455	881965	882549	None	9137	2287	57017	No_or_no_constitutive_exon
TTGTACAAGTGTGACCCCGTTGGAATGTCATCTTTGGTTGGATGGGGTAGCA	886890	886988	886840	886892	1	supercont1.4	H257_02457	884399	887382	None	9137	2287	57017	No_or_no_constitutive_exon
GATTTGATCTGCTTGTTCTGCTTCTTGGTCCCCTAACAAGGTGTGGGTAGTG	902382	902555	902332	902384	1	supercont1.4	H257_02464	901873	902788	None	9137	2287	57017	No_or_no_constitutive_exon
TCCATGAGATAAATATTATGTGGGAACTTACATGTATAATCGGGGTGTAGTT	907793	907936	907743	907795	1	supercont1.4	H257_02466	905201	908731	None	9137	2287	57017	Yes
ACGTAGTAAGAGGCAACAACGTGTAACGGTAGTTAACGTTGTGGGAGTAGAT	920159	920273	920323	920271	-1	supercont1.4	H257_02471	919430	922969	None	9137	2287	57017	No_or_no_constitutive_exon
TTATTCACATCGAACTCGATACGATCATTCCCAATGGCGGGATTGAGTAGAC	923634	923746	923584	923636	1	supercont1.4	H257_02472	923137	928173	None	9137	2287	57017	No_or_no_constitutive_exon
TGTTGGCTCAACTGCAAACGGTGGCAGCCTTACCCTGACAGGGGGTGCAGGC	969909	969966	969859	969911	1	supercont1.4	H257_02485	960426	971757	None	9137	2287	57017	No_or_no_constitutive_exon
CGCAATTCAACTGGTATCTGGACTTAGCTCCGCATCAACGGGGGGCTTAGCT	970365	970428	970315	970367	1	supercont1.4	H257_02485	960426	971757	None	9137	2287	57017	No_or_no_constitutive_exon
TGCGCAGGAAGAGTTGTAGCTCATGACCGTTGTGGGTGGGGGGATTGTAGGC	990112	990249	990062	990114	1	supercont1.4	H257_02487	989195	990888	None	9137	2287	57017	No_or_no_constitutive_exon
ATATATCGTTTCCCAGCAATTTGCTTGCTGTATCACATATATATGGGTAGGA	1019175	1019337	1019387	1019335	-1	supercont1.4	H257_02501	1015293	1020506	None	9137	2287	57017	No_or_no_constitutive_exon
GTAAGTACAAGAACGAACGGCGGCCTTGTGGAGCTAAATGGGTGTGGTAGGT	1018393	1018831	1018881	1018829	-1	supercont1.4	H257_02501	1015293	1020506	None	9137	2287	57017	No_or_no_constitutive_exon
GGTTAAAGTATGTGACACCGTGAGACCACGACTAACGATGGGTTGAGTAGTT	1016407	1016493	1016543	1016491	-1	supercont1.4	H257_02501	1015293	1020506	None	9137	2287	57017	No_or_no_constitutive_exon
ATCGTCCTGCTGGTGCATTGGTGACGGCGTTGGTCAACGTGGATGGGAAGAC	1055194	1055356	1055144	1055196	1	supercont1.4	H257_02516	1054344	1055705	None	9137	2287	57017	No_or_no_constitutive_exon
GAAGAACACTCCGCCGCTGCCACCGCCGACGATCGAGAGCATGGGCTAAGTA	1114173	1114341	1114123	1114175	1	supercont1.4	H257_02527	1114021	1114860	None	9137	2287	57017	No_or_no_constitutive_exon
GCGGGTACGCCATGTGTTGATATATGTATATGAATGATGTGGGGGTGTAGTA	1148351	1148532	1148301	1148353	1	supercont1.4	H257_02537	1145304	1148741	None	9137	2287	57017	No_or_no_constitutive_exon
CGTTCTTTCGACGACAACATAGAGTTCTTACCTTGTCGTGCGATGGGCAGAC	1150009	1150312	1149959	1150011	1	supercont1.4	H257_02540	1149657	1150751	None	9137	2287	57017	No_or_no_constitutive_exon
AGAGGTAAGCGGCTTCCTCACATGGACATGCGCTCATGTCGAGCGGGTAGGT	1174088	1174212	1174038	1174090	1	supercont1.4	H257_02551	1173850	1177117	None	9137	2287	57017	No_or_no_constitutive_exon
GTATAGTACATTCTGTTTTGATGGACATGAGTGATAACGGGGCGGGGTAGGT	1175014	1175346	1174964	1175016	1	supercont1.4	H257_02551	1173850	1177117	None	9137	2287	57017	No_or_no_constitutive_exon
TGTCCAGCTCGCACATGATGACGTGAATACTTTGATCAAGGGGTTGATAGAG	1187898	1188080	1187848	1187900	1	supercont1.4	H257_02559	1187040	1188685	None	9137	2287	57017	No_or_no_constitutive_exon
CGCCCCACGTCAATATATCTATAACAAGAGGATGTGGTCGGGGTGGGTAGGC	1206283	1206636	1206233	1206285	1	supercont1.4	H257_02565	1204996	1209075	None	9137	2287	57017	Yes
CCCCATGTCATTGTCAATGCTCCACTTTGGACTTCGCCTAGGGGAGGAAGGT	1214029	1214187	1214237	1214185	-1	supercont1.4	H257_02568	1213414	1215790	None	9137	2287	57017	No_or_no_constitutive_exon
ACAGTGTTTGACTGGCGAATGTGCTCTTATACGATGGTGGGGGTATGCAGTT	1251209	1251489	1251539	1251487	-1	supercont1.4	H257_02581	1249350	1252481	None	9137	2287	57017	No_or_no_constitutive_exon
TTCCGTGGTCAAAAATCGATGATTGTGTGACACGAGGGGGGGTGACGTAGTG	1252517	1253051	1253101	1253049	-1	supercont1.4	H257_02582	1252517	1253854	None	9137	2287	57017	No_or_no_constitutive_exon
CTTTCCATGATATAGTTAGGATCAACGACATGGTGGTGGTGGGGGTGTAGCT	1261669	1261819	1261619	1261671	1	supercont1.4	H257_02586	1260297	1262391	None	9137	2287	57017	No_or_no_constitutive_exon
TGATGATGTAGATCTTCTACGCCAAGTGATGCTGATGTTGGGTTGGATAGAT	1262877	1263076	1263126	1263074	-1	supercont1.4	H257_02587	1262429	1265129	None	9137	2287	57017	No_or_no_constitutive_exon
CCTTGATATCGTTCAAAGGCTGGATAAACACAAACTGACAATGGGAGTAGGA	1269935	1269986	1269885	1269937	1	supercont1.4	H257_02590	1269466	1272212	None	9137	2287	57017	No_or_no_constitutive_exon
CACTGTTTGCATAGATTGTTGTTGATTTAACTAACTCAAACGATGGGTAGAA	1285053	1285095	1285003	1285055	1	supercont1.4	H257_02598	1284191	1288107	None	9137	2287	57017	No_or_no_constitutive_exon
TTTCCTTCTTCGTGGAACCAAACTCATATGGCTCATGTTGGGTGGTATAGGT	1306120	1306410	1306460	1306408	-1	supercont1.4	H257_02603	1296116	1310694	None	9137	2287	57017	No_or_no_constitutive_exon
GTATGAAAAAGGCAAGAAAATTGGTTACAGCAGCGTTTTGTGGGGTGTAGGG	1305915	1306053	1306103	1306051	-1	supercont1.4	H257_02603	1296116	1310694	None	9137	2287	57017	No_or_no_constitutive_exon
ATAGGGCAATGTTCTGTACGACGATCAACCCTAACGTGATGGGGTTGTAGGG	1303289	1303573	1303623	1303571	-1	supercont1.4	H257_02603	1296116	1310694	None	9137	2287	57017	No_or_no_constitutive_exon
ATTGGACATGTAAAACTATCAGAATGATGATGATAATGGTGGTGGGATAGAT	1302047	1302261	1302311	1302259	-1	supercont1.4	H257_02603	1296116	1310694	None	9137	2287	57017	No_or_no_constitutive_exon
AAGGTTCGTGAATCGACTGAATCGCATCTATCTGACAATTGGGTGGACAGGA	1299339	1299558	1299608	1299556	-1	supercont1.4	H257_02603	1296116	1310694	None	9137	2287	57017	No_or_no_constitutive_exon
TATTGATATCGTATTCTGTATGCTGACTGCATATCCATCATGTGGGATAGGG	1320084	1320397	1320447	1320395	-1	supercont1.4	H257_02607	1319462	1324542	None	9137	2287	57017	No_or_no_constitutive_exon
ACTTGTAAAATCGTTAGAAAACCAGTCATTTAGGAACGAAATTGGGGTAGAT	1340699	1340954	1341004	1340952	-1	supercont1.4	H257_02617	1339957	1342795	None	9137	2287	57017	No_or_no_constitutive_exon
TGTATGAGATAAGGAGTCTTTGGGATACGACGCGGTTGTTGTATGGGCAGGA	1339957	1340116	1340166	1340114	-1	supercont1.4	H257_02617	1339957	1342795	None	9137	2287	57017	No_or_no_constitutive_exon
TGGTACGACATTTGTTTCAGTCTTGTTCGTTATCGTCATCTCGGGAGTAGGG	1352965	1353063	1353113	1353061	-1	supercont1.4	H257_02621	1352362	1353495	None	9137	2287	57017	No_or_no_constitutive_exon
GCTCGAGTGTAGTATGAATAGGATTTGGTGACGAGAAAGGGTCGGGGTAGGG	1354967	1355144	1354917	1354969	1	supercont1.4	H257_02622	1353629	1355912	None	9137	2287	57017	No_or_no_constitutive_exon
GCAATCTCCTGAATGACTTAGTATTGAGTCGACGATGACGGGTATGATAGGG	1365810	1365868	1365918	1365866	-1	supercont1.4	H257_02623	1356314	1371692	None	9137	2287	57017	No_or_no_constitutive_exon
AAATACACTCCCAGTATACTTACTTGCCAACCGAAACGGGGATGGCGTAGGT	1363202	1363329	1363379	1363327	-1	supercont1.4	H257_02623	1356314	1371692	None	9137	2287	57017	No_or_no_constitutive_exon
TTTTGTGTGTATATGTTACAAATATTCTTTCATATACATGGGAATTGTAGTT	1382705	1382866	1382655	1382707	1	supercont1.4	H257_02627	1376160	1387211	None	9137	2287	57017	No_or_no_constitutive_exon
CCGTCTTGATCGATGTTTGATCCGTCCATCACGACGACGGGACGACGCAGGC	1428566	1428832	1428882	1428830	-1	supercont1.4	H257_02646	1426869	1429370	None	9137	2287	57017	No_or_no_constitutive_exon
TTCCCAACTACTAGTTCCCCTTCTTCAAGAAAGTGGGGTGATGGATGTAGGT	1464404	1464854	1464904	1464852	-1	supercont1.4	H257_02659	1462464	1465759	None	9137	2287	57017	No_or_no_constitutive_exon
GGGTTTTCGGGGGTTCGTACTTGACTTGATTGTTGATGGGATGTGGACAGGT	1463329	1463516	1463566	1463514	-1	supercont1.4	H257_02659	1462464	1465759	None	9137	2287	57017	No_or_no_constitutive_exon
TAACGTCATGGGGTTGTCCCCAATATGTAATAATGATGTAGTAGGGACAGCC	1467281	1467553	1467231	1467283	1	supercont1.4	H257_02660	1466297	1468156	None	9137	2287	57017	Yes
TTGCAATATTCTCGATATGGTTATATATATATATTTGTGTTGTGGGGTAGAC	1489775	1489917	1489967	1489915	-1	supercont1.4	H257_02671	1488867	1491388	None	9137	2287	57017	Yes
GGCGGCGTTTGCATGCTTCTCCATCTCACGTGGTTGCTACATGGGCGTAGAC	1496878	1497061	1497111	1497059	-1	supercont1.4	H257_02676	1496878	1498028	None	9137	2287	57017	No_or_no_constitutive_exon
GTTGTGTTGGAATTGGCGGTAGTTAAGGACATGGGACGGGGTATGGATAGGT	1521266	1521410	1521216	1521268	1	supercont1.4	H257_02687	1520183	1521930	None	9137	2287	57017	Yes
GCGGGCATATGCGACATACACTCACAAGCAACAACTTGTGGGTGGTATAGTG	1527662	1527862	1527612	1527664	1	supercont1.4	H257_02690	1526490	1528290	None	9137	2287	57017	Yes
TCAGGTGTGTTTTCTCTCCAGGTCATACTGTGCTGACATGCGACGGGTAGAC	1609828	1609996	1609778	1609830	1	supercont1.4	H257_02713	1609396	1614813	None	9137	2287	57017	No_or_no_constitutive_exon
ATTTTGGCTGGATTTTGCATATGAATATTTGGTACATGGGATGGGTGTAGGC	1613379	1613702	1613329	1613381	1	supercont1.4	H257_02713	1609396	1614813	None	9137	2287	57017	Yes
ATGTCACATCATTCACGTGCCCAAAATGACACTCATAATGGCGGGACTAGTC	1626909	1627008	1627058	1627006	-1	supercont1.4	H257_02716	1622386	1628528	None	9137	2287	57017	Yes
ACATATATCATAGCCCAACCCAAGTTGTTGACATGGGGTTTGGATGATAGGG	1626077	1626179	1626229	1626177	-1	supercont1.4	H257_02716	1622386	1628528	None	9137	2287	57017	Yes
GAATAGCAAGAGCTATATAACGTTATACTAGTAACGTCATGGGATTGTAGTC	1622386	1622569	1622619	1622567	-1	supercont1.4	H257_02716	1622386	1628528	None	9137	2287	57017	No_or_no_constitutive_exon
GCGTCATGATCCTACATCTTGTTAATAGATTTACTGAATGCGGGCGACAGTC	1647137	1647532	1647087	1647139	1	supercont1.4	H257_02724	1646268	1648567	None	9137	2287	57017	Yes
TTTTTTTGATCTTTTCACCATGTTTTGGATGTGCGTTTTGGTGGGACTAGGA	1676149	1676727	1676099	1676151	1	supercont1.4	H257_02734	1674040	1676727	None	9137	2287	57017	No_or_no_constitutive_exon
TTGTCGCAGTTATTTTGTGAATGTTTCGACGTCATGTTGTGGGGCTGTAGCC	1677307	1677553	1677603	1677551	-1	supercont1.4	H257_02735	1677307	1680034	None	9137	2287	57017	No_or_no_constitutive_exon
CGATGCTTACGTCAGAGCAACCATGATTTACTGATATTATTGTGGGAAAGTC	1763084	1763266	1763316	1763264	-1	supercont1.4	H257_02756	1761347	1763566	None	9137	2287	57017	No_or_no_constitutive_exon
CGGACCGCTCGTTCGTTGTTTCAGTCCGACCAATGGATGGGAATGAGTAGGA	1780682	1780760	1780810	1780758	-1	supercont1.4	H257_02763	1779743	1788303	None	9137	2287	57017	No_or_no_constitutive_exon
ATGATGTTGATTGGGAGGATGTATTTCATCTGAAGGGGATGAGTGGGTAGGA	1780041	1780095	1780145	1780093	-1	supercont1.4	H257_02763	1779743	1788303	None	9137	2287	57017	No_or_no_constitutive_exon
GAAATGAACGACGGAAGGATGGATATAAATGGATGTTGCTGTGGGGGTAGGA	1808026	1808997	1807976	1808028	1	supercont1.4	H257_02768	1804768	1809247	None	9137	2287	57017	No_or_no_constitutive_exon
TTCCCTCAAACTATCGCCTTTGGCTCAACCCCATCGTGGGGTTAAGAAAGGT	1825308	1825592	1825258	1825310	1	supercont1.4	H257_02775	1824834	1826393	None	9137	2287	57017	No_or_no_constitutive_exon
ATTTGTGTGTGCCGTGCACGCAAGAACAAGGTCGAGGGCATATGGAATAGCA	1825821	1826245	1825771	1825823	1	supercont1.4	H257_02775	1824834	1826393	None	9137	2287	57017	No_or_no_constitutive_exon
TTCCCTCAAACTATCGCCTTTGGCTCAACCCCATCGTGGGGTTAAGAAAGGT	1829049	1829333	1828999	1829051	1	supercont1.4	H257_02777	1828575	1830114	None	9137	2287	57017	No_or_no_constitutive_exon
ATTTGTGTGTGCCGTGCACGCAAGAACAAGGTCGAGGGCATATGGAATAGCA	1829562	1829874	1829512	1829564	1	supercont1.4	H257_02777	1828575	1830114	None	9137	2287	57017	No_or_no_constitutive_exon
TCATCTGTACGTTCCACGCCTTATCGTACATGACACGATACATGGGGTAGGG	1844553	1844606	1844503	1844555	1	supercont1.4	H257_02783	1844452	1847694	None	9137	2287	57017	Yes
TATATATATATATATAAATATTATAAATTAATGTATTGGGGTGAGCGTAGGA	1851216	1851351	1851166	1851218	1	supercont1.4	H257_02785	1849053	1851351	None	9137	2287	57017	No_or_no_constitutive_exon
TATTGTATTACGGTGAAATTCAACGACGAGTTGCATTTTGGGAAGTGCAGCG	10665	10893	10615	10667	1	supercont1.7	H257_03949	10186	10893	None	9137	2287	57017	No_or_no_constitutive_exon
TGCTTTGTACATGGTCTCTGAATGATGAGTTCTCATGCTTGTGGGTGTAGGG	60329	60607	60279	60331	1	supercont1.7	H257_03960	56601	60607	None	9137	2287	57017	No_or_no_constitutive_exon
TGAATGTACGCAAGTTCATGACTCAAACACCTATGTTATTTGGGGGGTAGGC	86134	87004	86084	86136	1	supercont1.7	H257_03966	80577	87004	None	9137	2287	57017	No_or_no_constitutive_exon
ATATATATATATATAAGACTGCCTTGATCCTTACTCGGGGAGAGTATTAGGA	90503	90761	90811	90759	-1	supercont1.7	H257_03969	89683	92272	None	9137	2287	57017	No_or_no_constitutive_exon
CAATCTCTATTTCTATAAGTATTATATTCACGACATTTGGGGGCATGTAGTT	98249	98590	98199	98251	1	supercont1.7	H257_03972	93768	99127	None	9137	2287	57017	No_or_no_constitutive_exon
TATATGGACTTGGCCAGTTTTGGCAATATATTGACGACGTGGGTGTGTAGGG	106116	106407	106066	106118	1	supercont1.7	H257_03975	104136	107898	None	9137	2287	57017	Yes
CATTTCCGTGTTCACAAGTACATGATAATGACGGCATGGATATGGGATAGGA	130330	130540	130590	130538	-1	supercont1.7	H257_03984	128595	132759	None	9137	2287	57017	Yes
GGATGGACACGAACGCTCGTCGGGGATGTAAGGGGGGTGGGGGGGGGTAGGT	137281	137419	137469	137417	-1	supercont1.7	H257_03986	135106	140048	None	9137	2287	57017	Yes
GGCCCTCAATCGGCGGTTGGAACTGTGAAGTTGACATGTATGATGGGTAGGA	136542	136631	136681	136629	-1	supercont1.7	H257_03986	135106	140048	None	9137	2287	57017	No_or_no_constitutive_exon
TACTTTTCAGTATTAAAGAGTAGTTATATGGCCTCAACTGGTGGGCGCAGGT	158290	158757	158807	158755	-1	supercont1.7	H257_03997	158290	160315	None	9137	2287	57017	No_or_no_constitutive_exon
GCTGTGGGTTGTATGGCGGCTAGCTAAATCTCATGTGTGTGTGGGCGTAGAG	176558	176943	176508	176560	1	supercont1.7	H257_04005	174760	176943	None	9137	2287	57017	No_or_no_constitutive_exon
TATATGTTGAAAGGGCGTTGTGGATGGGGACTGGAGAGGGGAATATGTAGGC	220987	221181	221231	221179	-1	supercont1.7	H257_04026	220987	222960	None	9137	2287	57017	No_or_no_constitutive_exon
CATTATATTTGGTGATGGTATATATATATATTGTTCACCTGGGGATGTAGGT	265462	265542	265592	265540	-1	supercont1.7	H257_04043	263922	266853	None	9137	2287	57017	No_or_no_constitutive_exon
ATTTTTTTTTAATGTTTTGATTTGTGTGTTGAAAACTGGGGACGGAGCAGGA	288268	288386	288218	288270	1	supercont1.7	H257_04052	286462	288748	None	9137	2287	57017	No_or_no_constitutive_exon
GTGCCAGTGGTATTTAATTGCGACTAACATTCGTCGGGGGGGGGGTGTAGGT	309895	310182	309845	309897	1	supercont1.7	H257_04059	307091	310182	None	9137	2287	57017	No_or_no_constitutive_exon
CCGGTGTTGTCCAAACGGCAAACTGGCCCGTCTCATGTATCAAGGGATAGGA	310182	310428	310478	310426	-1	supercont1.7	H257_04060	310182	311600	None	9137	2287	57017	No_or_no_constitutive_exon
ATACATATCGACTGCTTGAGTGGGTATGTATTGACGTGACCGGGGTCAAGTA	326364	326431	326481	326429	-1	supercont1.7	H257_04065	325727	330110	None	9137	2287	57017	No_or_no_constitutive_exon
TACAGTTGATTGGCTGTTGGGTCCCCAATGCGTATTCTCATCCGGGGAAGGG	326093	326313	326363	326311	-1	supercont1.7	H257_04065	325727	330110	None	9137	2287	57017	No_or_no_constitutive_exon
ATATGAATCACTACTATTGAAACTATGATGACTCATATATGGGGGGGTAGGA	355982	356066	355932	355984	1	supercont1.7	H257_04070	354931	357039	None	9137	2287	57017	Yes
GAACTCTACGTATGACGTGATCACTCTGGTCAATAACGTCACAGGGGTAGGG	398021	398086	397971	398023	1	supercont1.7	H257_04077	397115	399937	None	9137	2287	57017	No_or_no_constitutive_exon
CCCACCCCGCACTACCAACCAAGCTCCTATGAACCTGGGCAGATGCGCAGGA	440993	441331	440943	440995	1	supercont1.7	H257_04090	440438	443336	None	9137	2287	57017	No_or_no_constitutive_exon
TGCAATGTATCGGAGGAATATATATATTTCATTTTGTGATGGGTGTATAGGT	502250	502366	502416	502364	-1	supercont1.7	H257_04103	492950	506238	None	9137	2287	57017	No_or_no_constitutive_exon
TTGCATCATGCTCGTGACTCGGTCATGTATCCTCCAACGGGTGACGATAGAT	508087	508163	508037	508089	1	supercont1.7	H257_04105	506346	509078	None	9137	2287	57017	No_or_no_constitutive_exon
TGCTCAAGTAGTTGCTGTGATTTTTGCTAACCCAGAATGGGGTGATGTAGAT	518492	518688	518738	518686	-1	supercont1.7	H257_04111	518030	519577	None	9137	2287	57017	No_or_no_constitutive_exon
CATGTGCACACTTCTCAATGTGTCAACACTGTTGTGTGGATATGGGGTAGGA	518030	518437	518487	518435	-1	supercont1.7	H257_04111	518030	519577	None	9137	2287	57017	No_or_no_constitutive_exon
CAAGGTATGCTTTCCTAGTGAAATGCATTGCCATCATGGGGGGGCGTTAGGC	525367	525495	525317	525369	1	supercont1.7	H257_04115	524742	526608	None	9137	2287	57017	Yes
TGTCTATTTTCGGAACTAAATGTATGTATTTTGTATGGGCAAACACGCAGCA	552124	552313	552074	552126	1	supercont1.7	H257_04120	549494	555198	None	9137	2287	57017	Yes
AATATATATATATCACTGTATGTGTTGGATGCAACCGTGGGATGTGGTAGCT	561708	562016	561658	561710	1	supercont1.7	H257_04122	557056	562016	None	9137	2287	57017	No_or_no_constitutive_exon
GGTACGTCTTTCGTATCCGCGCGACGACGGCTGAGCTCTTGGGGCGATAGAT	569516	569880	569930	569878	-1	supercont1.7	H257_04126	569516	570224	None	9137	2287	57017	No_or_no_constitutive_exon
CAAATGGTGCCAACCTCCAATCCATCGCCCAGCAATGCGACGGGCAATAGGG	632059	632188	632009	632061	1	supercont1.7	H257_04148	631607	633244	None	9137	2287	57017	No_or_no_constitutive_exon
CGAACGCACGAGGAAGTACTTGGAAACTGTACGATGGCATGGGAATGTAGCT	634356	634523	634573	634521	-1	supercont1.7	H257_04149	633578	635775	None	9137	2287	57017	Yes
AGGGACTGCGGATTTGGTGAAAAGCGGCATGCACACGGTGGGCGCTGAAGGT	645173	645506	645556	645504	-1	supercont1.7	H257_04155	644108	646631	None	9137	2287	57017	No_or_no_constitutive_exon
GACAAGAGGCTCCCCAAACAGCACTATTGACGCGCGCTATGGGCGGGAAGAG	648047	648209	647997	648049	1	supercont1.7	H257_04157	647509	650632	None	9137	2287	57017	No_or_no_constitutive_exon
AATATCTCCGAGCTCCCCCGCATGAGTATCTGGGCGGAGGGGGCAACCAGGC	719011	719170	719220	719168	-1	supercont1.7	H257_04173	717279	720395	None	9137	2287	57017	No_or_no_constitutive_exon
CCTCGGTACTTAGGTCGAGTCTCCCACACTACTACTGCCAAACGGGATAGAA	723833	723935	723783	723835	1	supercont1.7	H257_04176	723260	725078	None	9137	2287	57017	Yes
TGTACGTCGGAACGTCTCGATAAACTCTATCTCATACTGTGTGGGTATAGAT	725881	725949	725999	725947	-1	supercont1.7	H257_04177	725078	728538	None	9137	2287	57017	No_or_no_constitutive_exon
TGCATTGTGTACTATATACTAGTTTTGACAAGTTAGTTGTGGCTGGGTAGAT	773887	774269	773837	773889	1	supercont1.7	H257_04194	772918	775934	None	9137	2287	57017	Yes
AGACAATCATATCACGGGCAATCAAGTAATCACACACGAACGGGATGTAGGC	782547	782756	782497	782549	1	supercont1.7	H257_04199	781824	787455	None	9137	2287	57017	No_or_no_constitutive_exon
TGCGGTGACATATATTCCTGTGACATGATTGACCAGCATCGGGTGTGCAGTT	786773	787693	787743	787691	-1	supercont1.7	H257_04200	786773	788683	None	9137	2287	57017	No_or_no_constitutive_exon
TATGTTTCATTAGCATTAGGTATGTGTTTTTGACGGTCGTGGGGGTGTAGGG	797240	797541	797190	797242	1	supercont1.7	H257_04203	795863	797541	None	9137	2287	57017	No_or_no_constitutive_exon
AGGTACTGTACACAAAAGTGTTTGGATCACTCGTTGACATTGAGGGTTAGCA	838373	839186	838323	838375	1	supercont1.7	H257_04215	837508	840333	None	9137	2287	57017	No_or_no_constitutive_exon
GTGGTGGTGATGCGGGGAATCGGGCGATGGCAACCAACATGGAGGGATAGAT	843061	843283	843333	843281	-1	supercont1.7	H257_04217	842703	844336	None	9137	2287	57017	No_or_no_constitutive_exon
CACGAGTTATCCAAGCTAGCTATGTGTGTTTTCATCTTTGGCGGGAATAGGT	870795	871047	870745	870797	1	supercont1.7	H257_04228	869014	871562	None	9137	2287	57017	No_or_no_constitutive_exon
TGAACCGTGGGTTGTCAGCTTTCTTTGTTGACTGTTTCGTGGGGTCATAGTC	957809	957974	958024	957972	-1	supercont1.7	H257_04249	956135	959681	None	9137	2287	57017	No_or_no_constitutive_exon
TCTAACTCTATAGTGCCTCACTTTTCATCATGCACGACGACATGGGGTAGCG	961543	962873	962923	962871	-1	supercont1.7	H257_04251	960943	967783	None	9137	2287	57017	No_or_no_constitutive_exon
TTTCCAACGTCTCCACCAACGAAACGCGACAACGTCACACGGGACGGTAGAA	1022267	1022351	1022401	1022349	-1	supercont1.7	H257_04274	1020453	1024005	None	9137	2287	57017	No_or_no_constitutive_exon
GTTCGTACACTTCAAGTGCAATGTGACACCCCGTAATCAGATGTGGGTAGTA	1149918	1150064	1150114	1150062	-1	supercont1.7	H257_04300	1148518	1151058	None	9137	2287	57017	No_or_no_constitutive_exon
TGGCTCGACCAATATATCGAATGTTCGTGCTAAGGTGATGGGGTATGTAGTG	1157396	1157799	1157849	1157797	-1	supercont1.7	H257_04304	1157396	1159370	None	9137	2287	57017	No_or_no_constitutive_exon
TAGTCTTCATTTCTTATCGCACGATTGTCACTTGGTGGTTTGGGATGTAGGG	1165824	1166001	1165774	1165826	1	supercont1.7	H257_04308	1165420	1166355	None	9137	2287	57017	No_or_no_constitutive_exon
TTGATCTATAAGACACGTGTGCCAATAACAAAACCACGCTGGGTATGTAGGA	1179721	1179949	1179999	1179947	-1	supercont1.7	H257_04309	1166529	1183809	None	9137	2287	57017	No_or_no_constitutive_exon
TTTTATTGCTATATCGGAGATGGGTTTGGAATCTAACGGTTGGTGGGTAGGC	1177086	1177323	1177373	1177321	-1	supercont1.7	H257_04309	1166529	1183809	None	9137	2287	57017	No_or_no_constitutive_exon
TACGTACATATACATTCACTTTAGATGTTCACAACTGTGGGCGCAAGTAGAA	1176192	1177026	1177076	1177024	-1	supercont1.7	H257_04309	1166529	1183809	None	9137	2287	57017	No_or_no_constitutive_exon
GTATGAACCACCTTTTCTCGCTCACCCATTGTGACATTGATGGGTGGCAGAT	1170079	1170274	1170324	1170272	-1	supercont1.7	H257_04309	1166529	1183809	None	9137	2287	57017	No_or_no_constitutive_exon
GCATTCCTGTTACAAACACACGACGACTTCCTTGAAGACTGGGAATGTAGCT	1200159	1200326	1200376	1200324	-1	supercont1.7	H257_04318	1199417	1201546	None	9137	2287	57017	Yes
TGCATATGCATATCCGCAAGTGAAAACAACGAACCTGGTGGTTGGGGTAGTT	1232399	1232622	1232672	1232620	-1	supercont1.7	H257_04331	1231101	1234963	None	9137	2287	57017	Yes
ACGACCAAGCGTTCAAACTAAGGTCGAATGGATGGATGGCTGGCGGGTAGGT	1254025	1254132	1253975	1254027	1	supercont1.7	H257_04337	1252818	1254645	None	9137	2287	57017	No_or_no_constitutive_exon
TGTCCACCCACCCGCCGTTGGTTTGTGGCTGAGATGTTTGATGTGGGTAGTT	1257399	1257651	1257349	1257401	1	supercont1.7	H257_04338	1254911	1269820	None	9137	2287	57017	No_or_no_constitutive_exon
CATCGACACCGTAGGATATTATTTACTTAATAACATGTGGGCGATGGTAGTT	1265291	1267802	1265241	1265293	1	supercont1.7	H257_04338	1254911	1269820	None	9137	2287	57017	No_or_no_constitutive_exon
GTTTGCCCCATTTTGGCAATATATATATATATATATTTACTGATGGGTAGGT	1275654	1275784	1275834	1275782	-1	supercont1.7	H257_04341	1274072	1278608	None	9137	2287	57017	Yes
ATATCACACTAATTTTTGTGCTTTACATGTCGTTGACGGGATGGGTACAGAT	1274456	1274613	1274663	1274611	-1	supercont1.7	H257_04341	1274072	1278608	None	9137	2287	57017	No_or_no_constitutive_exon
TATATATTTGTACGAAACTGGGGTCACGAGTTGGCTTGATGGGTAGGTAGAA	1293274	1293607	1293657	1293605	-1	supercont1.7	H257_04347	1293274	1295812	None	9137	2287	57017	No_or_no_constitutive_exon
GATATATATATTTGTACGAAACTGGGGTCACGAGTTGGCTTGATGGGTAGGT	1293503	1293611	1293661	1293609	-1	supercont1.7	H257_04347	1293274	1295812	None	9137	2287	57017	No_or_no_constitutive_exon
AACGACATAAATTTAGCCGACGGAGGTGGTGTGAGCTGGGAACGTGATAGGA	1293274	1293443	1293493	1293441	-1	supercont1.7	H257_04347	1293274	1295812	None	9137	2287	57017	No_or_no_constitutive_exon
GTGCTGACTGACGTAAATATAATAATATATATGCGATACGGGATGTGTAGGG	1300658	1300805	1300855	1300803	-1	supercont1.7	H257_04351	1300658	1302852	None	9137	2287	57017	No_or_no_constitutive_exon
CCACAGAGTCTTGTATGATCAAGATGGTTGGTTATAATGGGAGATCGTAGGA	1319067	1319133	1319017	1319069	1	supercont1.7	H257_04361	1317691	1319370	None	9137	2287	57017	No_or_no_constitutive_exon
TACCTACCCCGACCGATCCTGCCATCACTGGCTTTGACGGGGGGTAGTAGGC	1331847	1331880	1331797	1331849	1	supercont1.7	H257_04366	1330417	1332293	None	9137	2287	57017	No_or_no_constitutive_exon
GTTTTACAGCTTGATATGGTTTTACCAGCTTGAAACTCTTGTGTGGGTAGAA	1335629	1335862	1335912	1335860	-1	supercont1.7	H257_04369	1335361	1338300	None	9137	2287	57017	No_or_no_constitutive_exon
ACATGTGAGGAGCTAACGACGGAAATGGGTGGATGGCTGCGTGGGTGTAGGA	1372333	1372464	1372514	1372462	-1	supercont1.7	H257_04378	1372132	1376656	None	9137	2287	57017	No_or_no_constitutive_exon
TGCATGCAGAGGAGGACATGTGGGTCTCATGATGATGTATATATGGGTAGGC	1379727	1379954	1380004	1379952	-1	supercont1.7	H257_04380	1379218	1384014	None	9137	2287	57017	Yes
AGACTTGAGAGGATATTGAGAGGCATCATCGACATGTATGGGATGTGTAGGT	1404187	1404288	1404338	1404286	-1	supercont1.7	H257_04384	1394034	1405608	None	9137	2287	57017	No_or_no_constitutive_exon
TTTCTTTTGTCCTCGTTTACAATCGCATCAACTAATCCAGGGCATGGTAGGC	1428933	1429170	1429220	1429168	-1	supercont1.7	H257_04395	1428043	1430806	None	9137	2287	57017	No_or_no_constitutive_exon
ATGCAATCCATAGGTTGATGTCCCTGATATCAGGTTGGTGGTGTGGGTAGGT	1486367	1487229	1487279	1487227	-1	supercont1.7	H257_04417	1486367	1488373	None	9137	2287	57017	No_or_no_constitutive_exon
GGTACCCACTCTTGTCATGAATGCTGAGTGTCTTTTGACGGTTGGGGTAGGT	1495329	1496415	1496465	1496413	-1	supercont1.7	H257_04422	1493905	1499759	None	9137	2287	57017	No_or_no_constitutive_exon
GTTTTTCGAAGAAACCCAACCATCGTGGGATTTGAATGTGGGGGATGTAGGG	1493905	1494943	1494993	1494941	-1	supercont1.7	H257_04422	1493905	1499759	None	9137	2287	57017	No_or_no_constitutive_exon
CCTCGTTCTCGTCATGCTGTTGCCGTCCTCACGTGGGGGTGGTGACATAGAA	1515111	1515526	1515061	1515113	1	supercont1.7	H257_04427	1513752	1515937	None	9137	2287	57017	No_or_no_constitutive_exon
GAAACTGAATGGTCGTGTGGATGGATGACGGGGGATGGATATATGGGTAGAT	1515544	1515937	1515494	1515546	1	supercont1.7	H257_04427	1513752	1515937	None	9137	2287	57017	No_or_no_constitutive_exon
GGGGAACGTCGTGGGGGGAGAAGTGCTACATCTATTTGCAACGGGGGTAGGG	1556972	1557142	1557192	1557140	-1	supercont1.7	H257_04438	1556972	1557249	None	9137	2287	57017	No_or_no_constitutive_exon
TTTGTCATCTTCGTCTCCATCTACCATACTCACGAGGGCGGACGACGTAGGT	1566121	1566433	1566483	1566431	-1	supercont1.7	H257_04441	1565547	1567369	None	9137	2287	57017	No_or_no_constitutive_exon
ACGTGGTTCAACTGGCGAAGACCTGAAAGGGTTACGTCGTGGGCGAATAGCC	1585524	1585884	1585934	1585882	-1	supercont1.7	H257_04448	1585524	1587178	None	9137	2287	57017	No_or_no_constitutive_exon
GGTACAAATGTCCTTTCCAAGTCTTGTCCATGCCTAACACATGTGGGTAGAC	1627916	1628722	1628772	1628720	-1	supercont1.7	H257_04462	1626148	1629261	None	9137	2287	57017	No_or_no_constitutive_exon
TAGACAACGTTGCTCAAGAAATTTGTCCGAGAGCGACGGGTACGGGGTAGGA	1643959	1644057	1643909	1643961	1	supercont1.7	H257_04469	1642382	1644612	None	9137	2287	57017	No_or_no_constitutive_exon
CGGTACGCATACACTGAAACGAAGAAGGCAAGTAAACATGGGAGGGGTAGAA	1644105	1644612	1644055	1644107	1	supercont1.7	H257_04469	1642382	1644612	None	9137	2287	57017	No_or_no_constitutive_exon
AATTATATATATATAATTGTTTTCACTGGATATATTTTGTGTGGGTGTAGCT	1704499	1704979	1704449	1704501	1	supercont1.7	H257_04483	1698373	1706172	None	9137	2287	57017	Yes
GGGTACGTTGTTGTCTGCAAGCCGACGGACGTTGAGTGTGTGATGGGTAGGT	1705977	1706172	1705927	1705979	1	supercont1.7	H257_04483	1698373	1706172	None	9137	2287	57017	No_or_no_constitutive_exon
ACACTCCTGTACGAACAATTCCACTCAAAACACTAATATGATGAGGGTAGTT	1707529	1707708	1707479	1707531	1	supercont1.7	H257_04484	1707161	1708013	None	9137	2287	57017	No_or_no_constitutive_exon
GGGCCTCCTGCGTGAGTGACATCGTTACTTGTGTGTGTATGGCGGGCCAGCC	1711267	1711465	1711217	1711269	1	supercont1.7	H257_04486	1709622	1711465	None	9137	2287	57017	No_or_no_constitutive_exon
TATATATATATATATATATGTATATAATATATATATATATATATGGGTAGGC	1795238	1795453	1795503	1795451	-1	supercont1.7	H257_04522	1792415	1798280	None	9137	2287	57017	No_or_no_constitutive_exon
GCGATGGCGGCGACGATGTCGACGATGGCAACGCTGACGAGGGGATGCAGGG	39424	40052	40102	40050	-1	supercont1.6	H257_03332	37936	40387	None	9137	2287	57017	Yes
GTTGATATTTATATATTATCACCAACATAATATATAATCTTGGGGGGCAGGG	58188	58336	58138	58190	1	supercont1.6	H257_03343	56481	59581	None	9137	2287	57017	Yes
GTACAGTATATGCGACACGGTTTTCAGCAGTGGCCCTGACGATCGGGTAGAG	116368	116497	116318	116370	1	supercont1.6	H257_03359	115347	117267	None	9137	2287	57017	No_or_no_constitutive_exon
CAAAGGTACGTGGCTCCAGTCACTTGCATGTGTGTGTGACCATGGGGCAGGC	152075	152285	152025	152077	1	supercont1.6	H257_03371	151721	153839	None	9137	2287	57017	Yes
ATCATTTTGGCGACCATCCCCAACTGCTGCCCCGCGGGGACGGGTGGCAGTC	159263	159426	159476	159424	-1	supercont1.6	H257_03373	158473	159493	None	9137	2287	57017	No_or_no_constitutive_exon
TGTATGGAAACAAACTCAAGCGTATGTGACATCGTTTTGGGATTGGATAGGG	205511	205899	205949	205897	-1	supercont1.6	H257_03386	205511	207261	None	9137	2287	57017	No_or_no_constitutive_exon
ATTGGTAAACATTGTGCATCAAAAGTGCACTTTGACGTTTGGGGATGTAGGT	210895	211102	211152	211100	-1	supercont1.6	H257_03388	208171	213123	None	9137	2287	57017	Yes
TCGTTGTTTGTGTGTGTACTAGTACGTATCATGTTATCGTTGTGGGGTAGTG	208171	209050	209100	209048	-1	supercont1.6	H257_03388	208171	213123	None	9137	2287	57017	No_or_no_constitutive_exon
TTAGTATATAGGACGACCTTGGTTTCAATGTAATGAGAGTGGGGTAGAAGAC	226480	226776	226826	226774	-1	supercont1.6	H257_03391	226480	228689	None	9137	2287	57017	No_or_no_constitutive_exon
TAGTTAGTATATAGGACGACCTTGGTTTCAATGTAATGAGAGTGGGGTAGAA	226589	226779	226829	226777	-1	supercont1.6	H257_03391	226480	228689	None	9137	2287	57017	No_or_no_constitutive_exon
GTCGTTGAAAAATGATATATATCAATTCCAAGTGGACTTTGGCGGGTTAGGG	231791	231884	231741	231793	1	supercont1.6	H257_03393	231579	233119	None	9137	2287	57017	No_or_no_constitutive_exon
TTGAAGATATATATATATTATTCATATGTATATATTATATATATGGGTAGTC	259881	259994	260044	259992	-1	supercont1.6	H257_03406	259331	263620	None	9137	2287	57017	Yes
CTCGATCGCGTCGTTCTCCTTCTCGTCGATTGACTTGTTTATGGGCGTAGGT	269031	269077	268981	269033	1	supercont1.6	H257_03408	268001	269530	None	9137	2287	57017	Yes
TATATATATATATATATATATATATATATTTCGTTTGGGTGGGTATGTAGAC	270178	270403	270453	270401	-1	supercont1.6	H257_03409	269536	272095	None	9137	2287	57017	No_or_no_constitutive_exon
GCAACGGCGCCGTGTACTTGTAGTCGGCGCTTCGAAATGTCGGGTGGCAGGG	297827	298643	298693	298641	-1	supercont1.6	H257_03424	296510	301691	None	9137	2287	57017	No_or_no_constitutive_exon
GTACAGACCATGGATGAGCAGTGTTATGAAGGATGATGCTTGGTGGGTAGGT	345142	345402	345452	345400	-1	supercont1.6	H257_03435	345142	346692	None	9137	2287	57017	No_or_no_constitutive_exon
CGGCGCTCTCTCTGTGACAAGGTGGTTCACTATCTGGTGTTGATGGGTAGGA	354927	355218	354877	354929	1	supercont1.6	H257_03438	350336	356426	None	9137	2287	57017	No_or_no_constitutive_exon
ATAGTGTGCACGTTGATGAAAAGTGGTTCTATTTGACGAGGGTCAAGAAGAA	372010	372371	371960	372012	1	supercont1.6	H257_03443	371601	372754	None	9137	2287	57017	No_or_no_constitutive_exon
CGTACGTTCCGCCTTTGTCGTCCTCGTTCTGACTTGGTGTATGGGTACAGTA	404901	405242	404851	404903	1	supercont1.6	H257_03453	404443	406643	None	9137	2287	57017	No_or_no_constitutive_exon
GTTGGACTTGGTGACCCAAGCAAGGTCCTTAAACCGAGGGGTGGTGATAGGG	407808	408180	408230	408178	-1	supercont1.6	H257_03454	406775	409176	None	9137	2287	57017	No_or_no_constitutive_exon
CGTCGGTACTGCAGGTTTTCATGCTGTGCAAAGTGAACGGGATTAAATAGGG	410222	410469	410172	410224	1	supercont1.6	H257_03455	409436	411404	None	9137	2287	57017	No_or_no_constitutive_exon
GGTATAACGATTGTGATGTATATTTTTACGAGTTGCTTGTGGGGGGCTAGGT	432564	432812	432862	432810	-1	supercont1.6	H257_03469	431023	438911	None	9137	2287	57017	Yes
GTACCCCAGAACCCTCTCTATGCATCCTAATATTGTATACATGGGAATAGCA	448738	449113	448688	448740	1	supercont1.6	H257_03473	447200	452879	None	9137	2287	57017	Yes
TTGCTTGAGCGATGAGATGGCTTGTCACACTAATTGGTGGCGGTGGGTAGGT	457669	457849	457899	457847	-1	supercont1.6	H257_03477	455567	459416	None	9137	2287	57017	Yes
CCTCGTAAGGACCCATCAAATACATGCGTTGTTGCTCATCGTCGGGGTAGGC	477324	477357	477274	477326	1	supercont1.6	H257_03487	476945	479257	None	9137	2287	57017	Yes
AGAGCTATGTATTTCATTCGGATTGGTAACGTTATTTATATATGGGGTAGGC	492293	492463	492513	492461	-1	supercont1.6	H257_03494	492293	495687	None	9137	2287	57017	No_or_no_constitutive_exon
CCACGTACGACTGTGATATAACTACAAGCGCAATTTCATGGCTGGGACAGAG	502944	503019	502894	502946	1	supercont1.6	H257_03499	502360	503468	None	9137	2287	57017	Yes
CCCCCTCCCTTATCGTGACAAAAAGCCTCATTCTATGCATGGGGGCTTAGGT	507264	508809	508859	508807	-1	supercont1.6	H257_03500	503299	515485	None	9137	2287	57017	No_or_no_constitutive_exon
ATTTGCATAGGTAGAAATACCCTTAACATGTGTTTATGGGGGGGTTGTAGGT	507099	507204	507254	507202	-1	supercont1.6	H257_03500	503299	515485	None	9137	2287	57017	No_or_no_constitutive_exon
GGTAACACACGAGCTTGCCACGTCATGACATTGACAGGTGATGGGCGTAGTT	505748	507050	507100	507048	-1	supercont1.6	H257_03500	503299	515485	None	9137	2287	57017	No_or_no_constitutive_exon
AGAATAGCAGCAAAGTGATGACATGTGTTTTCGGATGGTTGGGGTACTAGAT	503299	504049	504099	504047	-1	supercont1.6	H257_03500	503299	515485	None	9137	2287	57017	No_or_no_constitutive_exon
ACACCCCACTTCAATCCATTCGAATCGACTTGACAATATGGGTCGAGTAGAA	537037	537104	536987	537039	1	supercont1.6	H257_03511	535451	537414	None	9137	2287	57017	No_or_no_constitutive_exon
GTCGAGTAGATGCCTTTGTATGTGCGTTGACGTGATCATGAACTGGGTAGGC	564944	565255	565305	565253	-1	supercont1.6	H257_03523	564944	567307	None	9137	2287	57017	No_or_no_constitutive_exon
CCATGACTGGCGTCTCTGTCCACGGCGGCGGCTAACTAGTTGGGGCGTAGGT	576537	577043	577093	577041	-1	supercont1.6	H257_03526	576537	577857	None	9137	2287	57017	No_or_no_constitutive_exon
CTTCAATCGACGAGCTGTTTGGTATTCGAGTACTTAGTGTCGTGGGATAGGA	581784	581867	581917	581865	-1	supercont1.6	H257_03527	580150	583451	None	9137	2287	57017	Yes
TTGTCAGCCCTACTCGACGAAAAGGAATATCTCATGTGTGCTGGGAATAGGA	580150	580486	580536	580484	-1	supercont1.6	H257_03527	580150	583451	None	9137	2287	57017	No_or_no_constitutive_exon
ATTTATATGTTTTGACGACTTCGTATTTGCAACCCAAAATGGGAGTGTAGCT	614253	614309	614359	614307	-1	supercont1.6	H257_03539	613243	615283	None	9137	2287	57017	No_or_no_constitutive_exon
ATATATATATAGTATTTAGATGAAATAATCTATTTCGAATGTGGGAGTAGAT	613243	613400	613450	613398	-1	supercont1.6	H257_03539	613243	615283	None	9137	2287	57017	No_or_no_constitutive_exon
CAGTCTATGTGGAAAGTGTGCTGACGGTGCGTACGTACTACATGGGGTAGCG	638753	639006	639056	639004	-1	supercont1.6	H257_03548	638753	640683	None	9137	2287	57017	No_or_no_constitutive_exon
TTTGTAGATATACAGGTGGTAGTGAAATACAATGTCACATGGGGGGCTAGAG	644147	644271	644321	644269	-1	supercont1.6	H257_03549	641885	646152	None	9137	2287	57017	Yes
AGATAACGTCATATTTTGATAACGTCATCTCGAATATTGCTGGGATGTAGAT	688989	689232	688939	688991	1	supercont1.6	H257_03573	688113	690192	None	9137	2287	57017	No_or_no_constitutive_exon
CAGACAAAACCGTCGTGTGTATATTAACGGCTCGTTTACCTGGGGCGAAGGT	701604	701955	702005	701953	-1	supercont1.6	H257_03578	699534	707427	None	9137	2287	57017	No_or_no_constitutive_exon
GTACGCCCCAGTATCAAGGTCAATGTTTAGGCAAAACGTGGTATGGGTAGGA	742536	742621	742486	742538	1	supercont1.6	H257_03595	740779	743523	None	9137	2287	57017	Yes
TGTGCTATGGTCTTGAAAATGATATATATAGTCATGTGACGGGGTTATAGAA	745459	745638	745688	745636	-1	supercont1.6	H257_03597	745459	746941	None	9137	2287	57017	No_or_no_constitutive_exon
GCCTCGACTAGTGTCATTCAAAGTGTATTGAATCGACTTTGGGGTTGCAGGG	833560	834079	833510	833562	1	supercont1.6	H257_03636	833205	834079	None	9137	2287	57017	No_or_no_constitutive_exon
CATGTGAATCCATTTGAACTCGTTTTGATAAAAGTTCGGGGGGGGGGTAGAT	850987	851215	851265	851213	-1	supercont1.6	H257_03646	850225	853758	None	9137	2287	57017	No_or_no_constitutive_exon
CCCTCATGTACTAGTGTATATATATACTTGATGGATGGACGGGGATGTAGAC	865466	865859	865909	865857	-1	supercont1.6	H257_03651	864118	870997	None	9137	2287	57017	Yes
AGGTACGACCCCTGAAACGATGTCGCATGAGCTAAGTATGGCTGGGGCAGGA	964237	964396	964187	964239	1	supercont1.6	H257_03692	963318	966123	None	9137	2287	57017	Yes
ATATATATATTCAAGATATATATTCTAATAGTGTGCTTTGGGGGAGGTAGGG	965064	965203	965014	965066	1	supercont1.6	H257_03692	963318	966123	None	9137	2287	57017	Yes
TAGTCGTGTACTACCTAATCTCTAGATGCAGTAACAGGTTGGGTGGGTAGTT	980013	980082	980132	980080	-1	supercont1.6	H257_03697	979019	982888	None	9137	2287	57017	Yes
TAAACGTATCCACTTTAGGTCATATAATTGTTCATCGTGTGATGGGGTAGAA	986980	987166	986930	986982	1	supercont1.6	H257_03699	984478	989087	None	9137	2287	57017	No_or_no_constitutive_exon
GGTATCGCATTGAGAAGGTATATGTGTATATATGACAAGGGGGGTTGTAGGA	988850	989087	988800	988852	1	supercont1.6	H257_03699	984478	989087	None	9137	2287	57017	No_or_no_constitutive_exon
AGCAATCCCCCTATGGATATATATCATCATTCCGTGACATGGGAACGAAGGG	1000711	1001044	1001094	1001042	-1	supercont1.6	H257_03703	995956	1005389	None	9137	2287	57017	No_or_no_constitutive_exon
CCTAGCGATACATCCATTTCCAAACACTCTTAACCCGAGTGATTGGGCAGGC	1012106	1012428	1012056	1012108	1	supercont1.6	H257_03707	1011097	1013541	None	9137	2287	57017	No_or_no_constitutive_exon
TGCATAGTAGGTGTCGTACCGTGTCACATGATTGAAGAATGGACGGGTAGGC	1019642	1020076	1020126	1020074	-1	supercont1.6	H257_03711	1019642	1023583	None	9137	2287	57017	No_or_no_constitutive_exon
CCAACGCTCCCGTCGATGGCACCTTGAGAAAAATATGCGTGGATGGGTAGGA	1074015	1074093	1073965	1074017	1	supercont1.6	H257_03734	1072596	1076275	None	9137	2287	57017	Yes
CAACGCACTGTAGTACGAAACGATGTAGTTCACATGTGGTCGGGCGGTAGTT	1085331	1085429	1085479	1085427	-1	supercont1.6	H257_03737	1080891	1086124	None	9137	2287	57017	Yes
GTTCATACTCGATTTCGAAGGGCATGGTCTAATGGCACAATGGGTGACAGTA	1092895	1092951	1093001	1092949	-1	supercont1.6	H257_03740	1092140	1093939	None	9137	2287	57017	Yes
GCGGTAACCCATTCAATATGTTACATGTACATAACTGTGGGTGGATGTAGCC	1094940	1094967	1094890	1094942	1	supercont1.6	H257_03741	1094097	1095683	None	9137	2287	57017	No_or_no_constitutive_exon
CAAGGTACTACGAGGTCGATTGGATATATAGTGATCTAAAGTGTGGGTAGGT	1097980	1098262	1097930	1097982	1	supercont1.6	H257_03742	1095864	1098906	None	9137	2287	57017	No_or_no_constitutive_exon
TCCAACATACAACACGAACGAATGAACTCCTCGGACAGTGGGATGCATAGGC	1098684	1098705	1098755	1098703	-1	supercont1.6	H257_03743	1098684	1099329	None	9137	2287	57017	No_or_no_constitutive_exon
AATGCTGCCGTGGTCGTGGCCTACCTACCGACCTACTTCAATGGGGCCAGCG	1197093	1197180	1197043	1197095	1	supercont1.6	H257_03773	1196657	1198361	None	9137	2287	57017	No_or_no_constitutive_exon
CCGTGGTCGTGGCCTACCTACCGACCTACTTCAATGGGGCCAGCGATAAGGT	1197100	1197180	1197050	1197102	1	supercont1.6	H257_03773	1196657	1198361	None	9137	2287	57017	No_or_no_constitutive_exon
TCATAATGAGGATCATGTCGAAGGCTGACCTCACATGTCTGGGGCTGTAGAC	1278089	1278210	1278260	1278208	-1	supercont1.6	H257_03808	1274254	1278457	None	9137	2287	57017	No_or_no_constitutive_exon
CGTGTGCCTCGTTCCACAGCAGTGTTCTTATAACGATGGGGACTAAGTAGGC	1281528	1281605	1281478	1281530	1	supercont1.6	H257_03810	1281241	1283448	None	9137	2287	57017	Yes
ATCTTGCGTCAACGTTGCCACTTGGCCTGCTCTTTCTCATGGGTGAATAGAG	1462392	1462670	1462720	1462668	-1	supercont1.6	H257_03852	1462392	1463253	None	9137	2287	57017	No_or_no_constitutive_exon
TGATTGTTTTTGATTGTTTGATAAAAATACTAATAATCATGGGGCGTTAGAT	1499526	1499703	1499476	1499528	1	supercont1.6	H257_03863	1498861	1501156	None	9137	2287	57017	No_or_no_constitutive_exon
ATGAAGAAAATATAGCAACAGTCTGTCAGTGTGAAGTGATTTGGGGGTAGAT	1533902	1534139	1533852	1533904	1	supercont1.6	H257_03871	1532970	1534359	None	9137	2287	57017	No_or_no_constitutive_exon
TATTAAAATAGTGACACCGCCGACCCGATATTCTCTTAACATTGGGGTAGAT	1544844	1544940	1544794	1544846	1	supercont1.6	H257_03876	1542768	1547947	None	9137	2287	57017	Yes
TTGGGTTTGGAGGGTCAAGTTGAGGTTTCAAAGTTGGGGTGACCACGAAGGC	1569502	1570120	1570170	1570118	-1	supercont1.6	H257_03888	1569502	1570267	None	9137	2287	57017	No_or_no_constitutive_exon
TGGCCCGACCACGTTTCGTTGAAGGCACTGTGACCTGGTGGGATGGGAAGAT	1576438	1576471	1576521	1576469	-1	supercont1.6	H257_03891	1575697	1577165	None	9137	2287	57017	No_or_no_constitutive_exon
TCCAATACTCGAATACTTGTGCATGTTCATTCATTTCGTGGATCGGGTAGAT	1612910	1612977	1613027	1612975	-1	supercont1.6	H257_03893	1612359	1614513	None	9137	2287	57017	No_or_no_constitutive_exon
TGTGTGTACTGTACTGTACATAGGTGTGTATGTGTGTTGGGGATGCGAAGAG	1616286	1616916	1616966	1616914	-1	supercont1.6	H257_03894	1615119	1617078	None	9137	2287	57017	No_or_no_constitutive_exon
TATATATATATATATATCGGTGTGTCATCGGGGTGTTTGGGATGATGTAGGG	1631202	1631550	1631600	1631548	-1	supercont1.6	H257_03896	1626763	1632949	None	9137	2287	57017	No_or_no_constitutive_exon
AGTGTAGAATTTCCATCACATGCTTGCTAAATGTGAAAATGGGGCAATAGGC	1626763	1627213	1627263	1627211	-1	supercont1.6	H257_03896	1626763	1632949	None	9137	2287	57017	No_or_no_constitutive_exon
TTCATGATGTGTGCCTGGACGACACTCATGGACGCTGCTTGCGGGTGTAGCG	1648432	1648514	1648382	1648434	1	supercont1.6	H257_03899	1647664	1650429	None	9137	2287	57017	No_or_no_constitutive_exon
ACGGTGTATGTCGTCCTGTGACATCGTTTGAGCGTGTATTGCGGGGGCAGAA	1652983	1653161	1652933	1652985	1	supercont1.6	H257_03901	1650940	1653368	None	9137	2287	57017	No_or_no_constitutive_exon
ATGCCTTGTGTCGTTTGAACGAATTGTCCACATCTTTGATTAGGGAACAGTC	1685946	1686022	1685896	1685948	1	supercont1.6	H257_03917	1685593	1686370	None	9137	2287	57017	No_or_no_constitutive_exon
CGTCGTTTCGTAGGTATCAAGAACAACTTCTGAATATTTCACATGGGTAGGC	1703996	1704084	1703946	1703998	1	supercont1.6	H257_03920	1702555	1706658	None	9137	2287	57017	No_or_no_constitutive_exon
GCTTGTTGCATGATGATGGGATACATCATCTAACGACTACTGGGTGGCAGGG	1787718	1787961	1788011	1787959	-1	supercont1.6	H257_03942	1779981	1788146	None	9137	2287	57017	Yes
CGTCTAGAATAGTCGTGAAGTCCAGATGTGTTGTGTATGCGGGGATGTAGGT	1786195	1786402	1786452	1786400	-1	supercont1.6	H257_03942	1779981	1788146	None	9137	2287	57017	Yes
ACTATCCTCGTATCTTGACCAGATTCCATTTGTGGGATGGGAACACGTAGAC	54974	55035	55085	55033	-1	supercont1.9	H257_04874	49249	55648	None	9137	2287	57017	Yes
CCAACTCGGTTACAAGCGTGATGCAATCTCTGATCGTTTGGGATGGATAGCG	59429	59512	59379	59431	1	supercont1.9	H257_04875	58430	59770	None	9137	2287	57017	No_or_no_constitutive_exon
CGTATTGGATGCGTTGGGGTGCTGGTGCTGGAAAGCGAAGTGGGACCAAGAG	91606	92048	91556	91608	1	supercont1.9	H257_04889	89730	93300	None	9137	2287	57017	No_or_no_constitutive_exon
TGACATGGTGAAGAAAACAAAAGGGTTTTTGATGGTCGTGGGATGGGTAGAT	235250	235490	235540	235488	-1	supercont1.9	H257_04905	233896	237511	None	9137	2287	57017	Yes
ATCCTGAGGCTATCTTCTCCTACCTCTAACACCAAGGGGGGGTATAATAGAG	248719	248823	248873	248821	-1	supercont1.9	H257_04910	246901	250227	None	9137	2287	57017	No_or_no_constitutive_exon
ACAGCTGACATTGTCCTACTCGTGTGTATTATCGTGTGTGTGGGGAATAGGA	326425	326752	326802	326750	-1	supercont1.9	H257_04927	318939	335748	None	9137	2287	57017	Yes
GTTGTTGTCACCATTTACGGGGACAATATATGTCGTCATCATGGGGATAGGT	454111	454198	454248	454196	-1	supercont1.9	H257_04963	453850	456388	None	9137	2287	57017	No_or_no_constitutive_exon
GTCGTAAACCACCGTCGACTGCTTTCCAATAAAAACCAACTTGGGGGTAGTT	470759	470844	470709	470761	1	supercont1.9	H257_04967	469961	471792	None	9137	2287	57017	No_or_no_constitutive_exon
TAAGTCCACCCCATCAAGTGTTGCCATCCGCATAAAGTATACGGGGGTAGGT	477979	478293	477929	477981	1	supercont1.9	H257_04971	477640	479006	None	9137	2287	57017	No_or_no_constitutive_exon
TCACATCCTCGTGTTCTTCCCGTCGTCGAGGGGCTAACAGAAGGGCGTAGAT	480350	480576	480300	480352	1	supercont1.9	H257_04972	479234	482275	None	9137	2287	57017	No_or_no_constitutive_exon
GCTTATGTATTGATTGACTAATCGATTAAAACCAATCGTTGGGTGACTAGGC	483128	483458	483508	483456	-1	supercont1.9	H257_04973	482344	485991	None	9137	2287	57017	No_or_no_constitutive_exon
GTGCCTGTTTGGCGAGTAAGTATTTTATTTTTATATTATTATATGGGTAGGT	488859	489010	488809	488861	1	supercont1.9	H257_04974	487013	493009	None	9137	2287	57017	No_or_no_constitutive_exon
CATGGCACCAAAGCATATCAAGATATGCTCATTCCGCGGGAAACATGTAGAT	520513	521682	521732	521680	-1	supercont1.9	H257_04989	520513	523094	None	9137	2287	57017	No_or_no_constitutive_exon
TCTACTTGTATTTTGTGTGGCCATTGGAATCGATTGATGGGGGATCATAGCG	535223	535494	535173	535225	1	supercont1.9	H257_04995	533324	535494	None	9137	2287	57017	No_or_no_constitutive_exon
CCGACGTTTGGGCAAATTCCCCACGTATGGGACTCATCTCGGGGGGCTAGCT	536808	537006	537056	537004	-1	supercont1.9	H257_04996	535729	537859	None	9137	2287	57017	No_or_no_constitutive_exon
GAGTTTGGGAAATATATATATATATGGATGGTAAAGGTTGGGATAATTAGGT	535729	535938	535988	535936	-1	supercont1.9	H257_04996	535729	537859	None	9137	2287	57017	No_or_no_constitutive_exon
CGGTTGATCCTTCCACTCGATTATTATGTATTGACTTGGGGATTGGATAGGA	543775	543871	543921	543869	-1	supercont1.9	H257_04997	537980	544485	None	9137	2287	57017	Yes
TCCTTTTGATGTTATAATATTACTCGGCATCTGAACAATGGGGGGATTAGGC	542861	543092	543142	543090	-1	supercont1.9	H257_04997	537980	544485	None	9137	2287	57017	Yes
TTGCATGACCAATCTACCAAGCTGTGAATGTTGCGCTTTTGATCGGGTAGAG	565212	565311	565361	565309	-1	supercont1.9	H257_05006	560200	566280	None	9137	2287	57017	No_or_no_constitutive_exon
GTCATATTTTCATCTATTCAAGTTATGTGACTAAATGGAGGGATGTGTAGGC	633225	633522	633175	633227	1	supercont1.9	H257_05031	629976	633522	None	9137	2287	57017	No_or_no_constitutive_exon
GGGTTGTGTATCGAACGGGTCAACTCGAGCTTACTTTTGGGCGAAGACAGAT	648435	648760	648385	648437	1	supercont1.9	H257_05034	641448	648760	None	9137	2287	57017	No_or_no_constitutive_exon
GCCAATACAGATATATAGGAAACAGCAATGTGACGAGGCGGGGGTGGTAGAT	677357	677405	677307	677359	1	supercont1.9	H257_05040	676478	677712	None	9137	2287	57017	No_or_no_constitutive_exon
TATGTGATGGGGTGTACTTCTAAACGAGGGGTTATGTCGGGGGTACGTAGGG	708749	712356	708699	708751	1	supercont1.9	H257_05052	702170	712356	None	9137	2287	57017	No_or_no_constitutive_exon
GTTGAAAGTTGTTTTCGTTCATGGAGTACTAATGATCTCGTGGGCAACAGGA	716907	717041	716857	716909	1	supercont1.9	H257_05055	716629	719056	None	9137	2287	57017	No_or_no_constitutive_exon
ATGAGCCGCCGCCACATACAGCGCACCGATGCATGGGGTGGGATTGGTAGAC	764507	764609	764457	764509	1	supercont1.9	H257_05069	764246	764609	None	9137	2287	57017	No_or_no_constitutive_exon
CGGTACAACACGTTGCCATTTGTGTGCTTATATCGAGAGGGTGGGTGTAGAT	783546	783756	783496	783548	1	supercont1.9	H257_05077	781569	784466	None	9137	2287	57017	No_or_no_constitutive_exon
CAATCATGTTTATCTACAGTACACTATGATATTGAATCGCAAGGGGGTAGAA	814722	814823	814873	814821	-1	supercont1.9	H257_05081	813635	816238	None	9137	2287	57017	No_or_no_constitutive_exon
TTCCCAATACTTTGGTTGGGATTTGGGCTAAACCTGTGGGGGGGGGGTAGCT	838683	838827	838633	838685	1	supercont1.9	H257_05093	837650	839958	None	9137	2287	57017	Yes
TATGGAGTGCTACATGAATGGCGGAAGTGGCATCATTGGATGATGGGTAGAC	848362	848779	848312	848364	1	supercont1.9	H257_05097	846890	848779	None	9137	2287	57017	No_or_no_constitutive_exon
TATATATACCGATGGCCAATGCATATATTCACAAGGCATTGTGGGGATAGGA	863510	863603	863460	863512	1	supercont1.9	H257_05101	859984	864373	None	9137	2287	57017	No_or_no_constitutive_exon
TCGGTAACGAAAATGTACGAGAAAAAGTGGATTTACATCGCGGGACAAAGGG	868419	868490	868540	868488	-1	supercont1.9	H257_05104	868103	869116	None	9137	2287	57017	No_or_no_constitutive_exon
CCATACTGTATCGCAGTCCCCTCTACAATTCTATGACTTGGGATATGCAGAG	873599	873655	873549	873601	1	supercont1.9	H257_05105	870841	874477	None	9137	2287	57017	No_or_no_constitutive_exon
TATGGGTCGACGAAAAGGGCAATAATCTGGTCACGGGCTTATGGGGTTAGGT	873869	873995	873819	873871	1	supercont1.9	H257_05105	870841	874477	None	9137	2287	57017	No_or_no_constitutive_exon
GAACTACACACGATGAAAAGTCTCTAACCAAACACGGGATGGTGGTGCAGGT	878606	878786	878556	878608	1	supercont1.9	H257_05108	877087	878786	None	9137	2287	57017	No_or_no_constitutive_exon
ATGATGCGATACTGTGTGCGACAGAGTACATGCTGACTTGACGGGTGTAGAC	881432	882296	882346	882294	-1	supercont1.9	H257_05110	881432	887212	None	9137	2287	57017	No_or_no_constitutive_exon
TATGCATGCATCGACTAGCTTCAGATGCGTGCATCCTAACAAGGGTGTAGGG	888764	888926	888976	888924	-1	supercont1.9	H257_05111	887292	889268	None	9137	2287	57017	Yes
CAAGTTGGATGTAGCACCCTCGATATTGTGACCTGACGTGGGTGTGGTAGGG	887721	887833	887883	887831	-1	supercont1.9	H257_05111	887292	889268	None	9137	2287	57017	No_or_no_constitutive_exon
GGTACTGACAATTAGATTACGAAGCTAACGACGTGGGTGGGTGATGGTAGGT	914204	914324	914154	914206	1	supercont1.9	H257_05122	910941	915626	None	9137	2287	57017	Yes
TGTTTTATGTCTGAACGGTCTTTTTTGTATTGATGTCGGCATGTGGGTAGAC	914381	915626	914331	914383	1	supercont1.9	H257_05122	910941	915626	None	9137	2287	57017	No_or_no_constitutive_exon
CATGTACTCCGACAAGCATTGACGAAAAGTGCATCAACGCGATGGGTTAGAT	1076600	1076931	1076550	1076602	1	supercont1.9	H257_05159	1076256	1076931	None	9137	2287	57017	No_or_no_constitutive_exon
ATACGTCCAACTCTGTTTCATGTTTCATGGTGTTCTATGTATGGGTGCAGGG	1124180	1124248	1124130	1124182	1	supercont1.9	H257_05177	1121648	1124963	None	9137	2287	57017	No_or_no_constitutive_exon
GCAAAGATAGATATTTTTTTCGAATTATAACAGCATCGAATATGGGGCAGGG	1143270	1143351	1143401	1143349	-1	supercont1.9	H257_05184	1142187	1153450	None	9137	2287	57017	Yes
TTTAATAAATATACGAACCAAATGTTGGGATTTGATGGGGGTGGTGGTAGTA	1276102	1276216	1276266	1276214	-1	supercont1.9	H257_05216	1275237	1278266	None	9137	2287	57017	No_or_no_constitutive_exon
GTACCCCGACGTTTGGTTTTGGAGGCATTTATAACCCCTGCATGGGGTAGAA	1275237	1275668	1275718	1275666	-1	supercont1.9	H257_05216	1275237	1278266	None	9137	2287	57017	No_or_no_constitutive_exon
AACTTCTCCTGTGAGAGATTTCCTACGCAACGTTCGTGTGGGGTACCAAGAA	1320832	1321018	1321068	1321016	-1	supercont1.9	H257_05222	1320832	1321994	None	9137	2287	57017	No_or_no_constitutive_exon
TGATATATACTATAGTATTGGCTAAATGAAAGAGAATTATGGGTGGACAGGG	1333824	1333995	1333774	1333826	1	supercont1.9	H257_05224	1332208	1335699	None	9137	2287	57017	Yes
ACGGTATTATGTATCGGCTCATATGTGTTCATATGTTATTGGGGTGACAGGT	1336324	1336498	1336548	1336496	-1	supercont1.9	H257_05225	1335200	1342950	None	9137	2287	57017	No_or_no_constitutive_exon
GGACGGACTTCAATGCGGTGATCGTGGTGTTCACCATGGGGGTTGAGTAGGC	1344153	1344473	1344523	1344471	-1	supercont1.9	H257_05226	1343583	1348740	None	9137	2287	57017	Yes
GCCCCCTTGGCCCCCCATTACGACATTATGTTGGAGTTTTGGGGTCGAAGAA	53278	53348	53398	53346	-1	supercont1.10	H257_05279	52907	54957	None	9137	2287	57017	No_or_no_constitutive_exon
ACTACGAGTACTACACAGTCCAGCAGCTCACTGTCGATGTATGTGGGTAGTG	72888	72954	72838	72890	1	supercont1.10	H257_05283	72030	74733	None	9137	2287	57017	Yes
ATATGTTATATATATATTTATGCTCACGGGGATGTGCATGGGACGTGTAGGT	84633	84706	84583	84635	1	supercont1.10	H257_05286	82170	86611	None	9137	2287	57017	Yes
CCTAGATGAAAGAATGCGGTCGCTGAGAGAGTGTGTCGTCTGGGGTGTAGGG	108731	109103	109153	109101	-1	supercont1.10	H257_05295	107673	114761	None	9137	2287	57017	No_or_no_constitutive_exon
CGCGTAAGGGCAAACTTCGTCTATGGAGACCCTAACCCGTGTCAGGGTAGGG	147007	147100	146957	147009	1	supercont1.10	H257_05299	146182	148321	None	9137	2287	57017	No_or_no_constitutive_exon
TTATTGTATCGAGGATAATATATATAATTGGTATATTTCCCTGGGAATAGTG	152859	152974	152809	152861	1	supercont1.10	H257_05301	150434	156045	None	9137	2287	57017	Yes
ATATATATATATATATATATATATTGGTTGTCTGACCAGGGAATGTATAGAC	153729	154056	153679	153731	1	supercont1.10	H257_05301	150434	156045	None	9137	2287	57017	Yes
CCATTTGTTGCTGATATATTATATATCATGGACGTGCTATGTATGGGTAGGG	179340	180023	179290	179342	1	supercont1.10	H257_05310	178252	180023	None	9137	2287	57017	No_or_no_constitutive_exon
TTTCATCATATTTTTATATATATATATATTATAAAATATCACACGGGTAGGC	179560	179639	179510	179562	1	supercont1.10	H257_05310	178252	180023	None	9137	2287	57017	No_or_no_constitutive_exon
GAGCTCTTCCAGGAACTCCAACAGACGACGACTCATCACGGGACATGTAGCC	227906	227954	227856	227908	1	supercont1.10	H257_05334	227750	228328	None	9137	2287	57017	No_or_no_constitutive_exon
CGAAGTTGCTCATGATGATATCGTGGGAATGTGTTTCGATGGGTACATAGAT	228404	228557	228607	228555	-1	supercont1.10	H257_05335	228404	230242	None	9137	2287	57017	No_or_no_constitutive_exon
TCACCACCCCCTTGGCTATCATGTTCACGTGGCAAAGGGTAATATGACAGGA	233290	233563	233240	233292	1	supercont1.10	H257_05339	232780	236292	None	9137	2287	57017	No_or_no_constitutive_exon
TTTGGTTCGTTCAATGTTATGATCATTGAAAATCCCTAACGTGGGTACAGGA	388206	388272	388156	388208	1	supercont1.10	H257_05382	387792	389329	None	9137	2287	57017	Yes
CCCATCCCCGCTTGGGTCATAACAATAGGGTTAACATGGTGAAAGGGTAGGT	389118	389724	389774	389722	-1	supercont1.10	H257_05383	389118	391050	None	9137	2287	57017	No_or_no_constitutive_exon
TGACGGTACAAACATCATTCTACTCCTGCATGTTTATGAAATGGGGGTAGAC	420381	420669	420719	420667	-1	supercont1.10	H257_05396	419606	421081	None	9137	2287	57017	No_or_no_constitutive_exon
ATGACGGCATGGACTAGGATTGGGAATGACTTGGAAGGATGATGGGCAAGGC	423328	423473	423278	423330	1	supercont1.10	H257_05397	421154	424374	None	9137	2287	57017	No_or_no_constitutive_exon
CCGTGTGACCGTCGTGCGTTGCATTCGTGACTTCCTTGTCGGGTATATAGGA	449656	449821	449871	449819	-1	supercont1.10	H257_05407	448210	450208	None	9137	2287	57017	No_or_no_constitutive_exon
ACGTGGATGTACCCACTTGAACATTGACATATGGCGTGCGGGGTGTGTAGGC	449525	449588	449638	449586	-1	supercont1.10	H257_05407	448210	450208	None	9137	2287	57017	No_or_no_constitutive_exon
GTCACATCATGTACGAGACAGGACATGGAGAACTCAGATGGGTAAAGCAGAC	526849	527046	526799	526851	1	supercont1.10	H257_05427	526430	529139	None	9137	2287	57017	No_or_no_constitutive_exon
CGCAAGGTACCCGCATCCCTCTCACTCTCGTGTCCTTATCATATGGGTAGGG	620739	621312	620689	620741	1	supercont1.10	H257_05458	620465	621312	None	9137	2287	57017	No_or_no_constitutive_exon
ATATATGTATGTATTCGTTCCAGGGGGTTGAATGCACCATGGGACGGTAGGT	847868	848157	847818	847870	1	supercont1.10	H257_05499	847257	849512	None	9137	2287	57017	No_or_no_constitutive_exon
TGAGTGGTGGGTTTGGCGGGGCAAGTGCCCGGTAGCCAACGGTGGGAAAGGA	918229	918646	918179	918231	1	supercont1.10	H257_05513	916116	919188	None	9137	2287	57017	No_or_no_constitutive_exon
ATGTGACATGAAGCGTCAGCGACGGGTATTACGTGACCGTCGCTGGGAAGAT	918694	918796	918644	918696	1	supercont1.10	H257_05513	916116	919188	None	9137	2287	57017	No_or_no_constitutive_exon
GTAGGTCCAACTTGGCCAATCCTTTTCGACTAAACCTCCTCGATGGGTAGGT	1035072	1035258	1035022	1035074	1	supercont1.10	H257_05529	1032941	1036610	None	9137	2287	57017	Yes
CTTTACTACATGCTGATTGGCTAAATCCTACGAAAACAATTTGGGGGTAGAT	1035862	1036006	1035812	1035864	1	supercont1.10	H257_05529	1032941	1036610	None	9137	2287	57017	No_or_no_constitutive_exon
GAGTCGACCGCGGCGTTGATGGAATGATTTGGATTGTTCGGGGTGGTCAGAA	1061505	1061764	1061814	1061762	-1	supercont1.10	H257_05537	1060088	1062153	None	9137	2287	57017	No_or_no_constitutive_exon
ACGCAATGCTACGGGGGGTTCAACAGTTTTGAAAATAACAGGGATACAAGCG	1094866	1095131	1095181	1095129	-1	supercont1.10	H257_05538	1094703	1095208	None	9137	2287	57017	No_or_no_constitutive_exon
GACTCGAAGGCATGGCCATGAAGCTGCGTGTCAATCGTGCGGGCGCGAAGGG	1192288	1192668	1192238	1192290	1	supercont1.10	H257_05559	1192078	1192668	None	9137	2287	57017	No_or_no_constitutive_exon
CCGCCAATGGAAGAACGAGAATTTTTTATATTTATTCTCGGGATGTATAGAT	1205615	1205841	1205565	1205617	1	supercont1.10	H257_05563	1203415	1208323	None	9137	2287	57017	Yes
GATTGAAGTGGGTGGTTGGAATGATTGAAGTGGTGGTGGGTGGAATGTAGGC	1307731	1307988	1307681	1307733	1	supercont1.10	H257_05583	1302492	1309354	None	9137	2287	57017	Yes
GGTACGTCACCCCATCTACTTGTTTCCTAGTTGTTCACTCGAGGGAGTAGGT	1328423	1328535	1328373	1328425	1	supercont1.10	H257_05590	1328051	1329715	None	9137	2287	57017	No_or_no_constitutive_exon
GTTTAGCCTTGTACAGTAGTGTTTGTTTATTTATATGGGGAAGTGCGTAGAC	1350141	1350280	1350330	1350278	-1	supercont1.10	H257_05597	1348061	1353673	None	9137	2287	57017	No_or_no_constitutive_exon
GTACCTATTGAGTACTTTTGGTGAGATGTTACGATCGTTTATATGGGTAGGT	1364574	1364671	1364721	1364669	-1	supercont1.10	H257_05601	1362156	1365352	None	9137	2287	57017	No_or_no_constitutive_exon
AAGGCTTGCTTGATATTTTTAATATAATATATATATGTGGGAATATGTAGTG	1373544	1373665	1373494	1373546	1	supercont1.10	H257_05604	1372350	1373904	None	9137	2287	57017	No_or_no_constitutive_exon
TCTATACTAATCCTTCGATCTGGCTATTATCATGCTAAGTATGGGTGCAGGG	1375884	1377018	1377068	1377016	-1	supercont1.10	H257_05606	1375884	1381104	None	9137	2287	57017	No_or_no_constitutive_exon
AAATAATTCGTAATAATGAAACTGTATATAAAAATACGTTGGGTGAGTAGGC	1386646	1386766	1386596	1386648	1	supercont1.10	H257_05610	1384426	1387131	None	9137	2287	57017	No_or_no_constitutive_exon
CAATCTGTGGTGTCGCGATGAAGAGTGATGGTCTTGTGGTGGTTGGGTAGGG	1388082	1388228	1388278	1388226	-1	supercont1.10	H257_05611	1387675	1391947	None	9137	2287	57017	No_or_no_constitutive_exon
GTAAGAAGATTACTATCGGTTTGAGTGGACTGATTGAGGAGATTGGGCAGGT	1420851	1421114	1421164	1421112	-1	supercont1.10	H257_05620	1420851	1427810	None	9137	2287	57017	No_or_no_constitutive_exon
GGTTCAACGACTCGATCGTGCAAGTGTGGGCGTACTGGTTGATGGGTCAGTT	1487909	1488167	1488217	1488165	-1	supercont1.10	H257_05634	1487909	1495603	None	9137	2287	57017	No_or_no_constitutive_exon
TCCAGGTACTGTGTCTTGCAATGCAGCATCGTGCTTATCACGACGGGTAGAA	1511429	1511591	1511641	1511589	-1	supercont1.10	H257_05638	1509254	1512013	None	9137	2287	57017	Yes
CGGTCGTACGTATATCCAATATGCCCTGAGGGACTATGTTGGGCTGGTAGGA	75143	75251	75301	75249	-1	supercont1.8	H257_04532	74752	77105	None	9137	2287	57017	Yes
TATATCTATATATATGTAGTCGTTGCTACACAAGTTTCTGGGGACGGTAGGA	88259	88385	88435	88383	-1	supercont1.8	H257_04535	81926	92583	None	9137	2287	57017	Yes
ATATTTCGGTGATGTGATGTTTGGGTGGTGGTGGTGTGGTGGGTGTATAGTG	85929	85987	86037	85985	-1	supercont1.8	H257_04535	81926	92583	None	9137	2287	57017	Yes
TGATACCAACAATCAGAATGTTAATATATATTGACATGTAAGGGTTGTAGTA	82666	82936	82986	82934	-1	supercont1.8	H257_04535	81926	92583	None	9137	2287	57017	No_or_no_constitutive_exon
ATATATATATATATATTGAGAGATAATAAACTGAACGGTGGGGTGGGTAGAC	149986	150100	150150	150098	-1	supercont1.8	H257_04552	149637	151771	None	9137	2287	57017	No_or_no_constitutive_exon
TATATTTATATTTGGTGATTGGTCTTTTATTAACGGCAACATTGGGGTAGGC	149637	149917	149967	149915	-1	supercont1.8	H257_04552	149637	151771	None	9137	2287	57017	No_or_no_constitutive_exon
ATATATATATATACACGACCATAACAAGTGATTGACGGGTGATGATGTAGGT	157950	158045	158095	158043	-1	supercont1.8	H257_04554	157197	161803	None	9137	2287	57017	Yes
TTGCCCCATGCGCTCAACTCATACGCATCATCATCCTTGGAGGGCCGTAGAT	168182	168279	168329	168277	-1	supercont1.8	H257_04558	166092	171041	None	9137	2287	57017	No_or_no_constitutive_exon
CTTTGAGCCCTCGGAATCTCACATTGCCTTTTGGCTTATGTGGGAAGTAGAA	175189	175367	175417	175365	-1	supercont1.8	H257_04560	173260	178095	None	9137	2287	57017	No_or_no_constitutive_exon
GTACAGTATACCATGCATTCGTGGATGCCATCAACTGATGGGACATGTAGCA	199106	199479	199056	199108	1	supercont1.8	H257_04571	198294	200768	None	9137	2287	57017	Yes
ATATTTGATTGACTATAAGTATCTGATGGGAGGTTTTTTTGGATGGGTAGGG	222391	222449	222499	222447	-1	supercont1.8	H257_04580	221954	226724	None	9137	2287	57017	No_or_no_constitutive_exon
GCTTTCCTCGTGTTTGAAATGTCGACTTAGTAGAGTTGTTTGTGGGGTAGAT	243199	243339	243389	243337	-1	supercont1.8	H257_04586	241786	256180	None	9137	2287	57017	Yes
GGTTATTGGCACTTGGTTGAGGACATGGTGGCCGACTGCGTCGGGAGCAGCG	302936	303400	302886	302938	1	supercont1.8	H257_04591	302580	305048	None	9137	2287	57017	No_or_no_constitutive_exon
TAGTAGTACTATTACTACTCATGTATTTATTCGTTGTTTTTTGGGAATAGAA	385252	385714	385202	385254	1	supercont1.8	H257_04614	381934	385714	None	9137	2287	57017	No_or_no_constitutive_exon
CCAAAACCCCGAAACCTGATACTAAAACTACTACGGGGTGGGGGTGGTAGAT	428035	428064	428114	428062	-1	supercont1.8	H257_04622	423975	429094	None	9137	2287	57017	No_or_no_constitutive_exon
AACTCCCGACTCGAACAATTGACTGGTCATGGTTCATGATGGGAATATAGGT	437948	438068	437898	437950	1	supercont1.8	H257_04624	435538	438338	None	9137	2287	57017	No_or_no_constitutive_exon
ACGTTCGACGTACGTGTTTACATCCACATAACAAATCGTCGTTGGGGTAGCG	449433	449544	449594	449542	-1	supercont1.8	H257_04628	442453	452568	None	9137	2287	57017	Yes
CCATATTCAGCAATCGCATTCGGTTCCTCACCGACGACTGGGGTGCGTAGCT	455416	455535	455366	455418	1	supercont1.8	H257_04629	452860	465018	None	9137	2287	57017	No_or_no_constitutive_exon
TAACCTTATCACGAGAAACAATAAAACGAATGGATGGATGGGAATGATAGGA	460913	461501	460863	460915	1	supercont1.8	H257_04629	452860	465018	None	9137	2287	57017	No_or_no_constitutive_exon
CGTGTATGTCCTCCAGGTCACGACCTGAATGGGCGAACATGGGAGCGTAGAC	506789	506980	507030	506978	-1	supercont1.8	H257_04642	505443	508439	None	9137	2287	57017	No_or_no_constitutive_exon
TATATATATATATATGCCATATATATATTGGTAATTAACGTGGGATGTAGCG	505443	505718	505768	505716	-1	supercont1.8	H257_04642	505443	508439	None	9137	2287	57017	No_or_no_constitutive_exon
TACAAGGACCTGTCTGTCCTTGGATGTGCTTGTAACGAGGGTGGCGGTAGAT	520350	520649	520300	520352	1	supercont1.8	H257_04647	519369	520649	None	9137	2287	57017	No_or_no_constitutive_exon
GTATGAACTCCAATGGTTTGTCCTTTGAATATGTGACACGGTGTGGGCAGGG	564381	564587	564331	564383	1	supercont1.8	H257_04659	563294	566313	None	9137	2287	57017	No_or_no_constitutive_exon
TCAACAACAAGGTGGTCTGTTGAACGCTTTTTGAAACGTCAGGGCTACAGGC	567182	567378	567132	567184	1	supercont1.8	H257_04660	566702	567378	None	9137	2287	57017	No_or_no_constitutive_exon
CGACGGGAGATGGCGTTAACCTACAAAAACAAATTTACAGTGGGCACAAGCG	608180	608672	608130	608182	1	supercont1.8	H257_04665	607955	608672	None	9137	2287	57017	No_or_no_constitutive_exon
GTACACACATATATGTGTCCGACTCGACAACAACAATAATATGGGAATAGGA	708059	708532	708009	708061	1	supercont1.8	H257_04687	697547	713123	None	9137	2287	57017	No_or_no_constitutive_exon
CAATCTTGGCGATCCACGGCCAAGCGTGTATTGCTAATTTGAACGGGTAGGA	714164	714263	714114	714166	1	supercont1.8	H257_04688	713742	715091	None	9137	2287	57017	No_or_no_constitutive_exon
CGGTAACGCTGCTACGAATAATCATGTTAGTTGTGACGATGGAAGGGTAGGT	714983	715091	714933	714985	1	supercont1.8	H257_04688	713742	715091	None	9137	2287	57017	No_or_no_constitutive_exon
GGGGTACCATTATAATATATATATAATATATAATATATATATATGGGTAGGT	717183	717893	717943	717891	-1	supercont1.8	H257_04690	717183	721081	None	9137	2287	57017	No_or_no_constitutive_exon
GTTTCCATTTTTGTTGTCGTCGTCTATGGATTCATGGGAGAAAACTGTAGCA	721309	721683	721733	721681	-1	supercont1.8	H257_04691	721309	722936	None	9137	2287	57017	No_or_no_constitutive_exon
ATATTTTGTTAAATCAATACAATAATAATAGCCTTCCTATGGGAATGTAGGT	762084	762189	762239	762187	-1	supercont1.8	H257_04702	760953	765041	None	9137	2287	57017	Yes
AATTTGCAGTATGCTTGCCACTTGTAAACCCCATATTCATCCAAGGGCAGTC	767345	767400	767450	767398	-1	supercont1.8	H257_04704	766179	769828	None	9137	2287	57017	No_or_no_constitutive_exon
TTGATTGAAGAATATTTCATCTATTTTAAAATAAATGAACGGGGATGTAGAT	766541	766602	766652	766600	-1	supercont1.8	H257_04704	766179	769828	None	9137	2287	57017	No_or_no_constitutive_exon
TACCCGTCTTCTACTGTCTGGAACCATCGCCCCCTCACCCCGACGGGTAGAC	778622	778828	778878	778826	-1	supercont1.8	H257_04707	777897	781243	None	9137	2287	57017	No_or_no_constitutive_exon
GTAGGTACCCAACGCCGCCCTTCTGTCTCGGTGTCTGACTAGGGGATTAGGA	781455	781496	781405	781457	1	supercont1.8	H257_04708	781364	783745	None	9137	2287	57017	No_or_no_constitutive_exon
AAGCTGTTGATGTTGTTGTTGATGGAATGAATGGACGGGTGATGGTGTAGCT	799417	799696	799367	799419	1	supercont1.8	H257_04714	798328	801090	None	9137	2287	57017	Yes
CAACATTATGATGGCAAAACATTCACACTCTGATTCGTGGGACAATGTAGGG	830164	830488	830538	830486	-1	supercont1.8	H257_04725	825929	835706	None	9137	2287	57017	No_or_no_constitutive_exon
ATATACCACTATATATATATATCATATTTTGGAATTGAAAACGGGGATAGAA	841420	841545	841370	841422	1	supercont1.8	H257_04727	839442	842172	None	9137	2287	57017	No_or_no_constitutive_exon
CACGTCAAATATTGGGAAATATATATGTGGTCCTAATATTGAAGGGGTAGAT	856259	856388	856209	856261	1	supercont1.8	H257_04732	854617	856750	None	9137	2287	57017	No_or_no_constitutive_exon
TACTTAGGAGGCAATATGGGGTTTGATGGTCATGCGTCCTGGGGTTGTAGGT	886109	886530	886059	886111	1	supercont1.8	H257_04744	884321	886530	None	9137	2287	57017	No_or_no_constitutive_exon
AAAAGGTGCGTCTGGCGTCCGCATCGGTAGCGGGGAGGGAAAGTAGGAAGCT	1082977	1083056	1083106	1083054	-1	supercont1.8	H257_04783	1082977	1083977	None	9137	2287	57017	No_or_no_constitutive_exon
TTCGTACATGAGGCTCACCGCATTGCCACTGATGTACGTGGGGACATCAGTC	1123337	1123446	1123496	1123444	-1	supercont1.8	H257_04787	1123337	1123889	None	9137	2287	57017	No_or_no_constitutive_exon
AAACGACATAAAGATATGCAAAATCGCACAAGTCAATTTCGAATGGGTAGTG	1207189	1207297	1207139	1207191	1	supercont1.8	H257_04800	1203141	1207647	None	9137	2287	57017	No_or_no_constitutive_exon
AACGTTAGTGTGGTGGATGTGTGATATGTGTGTGATATCGGGGGGTGTAGGT	1209218	1209393	1209443	1209391	-1	supercont1.8	H257_04801	1207671	1211715	None	9137	2287	57017	No_or_no_constitutive_exon
TCGAATCGACTTGACAAATATATATATATTAATAAAGTGGTGATGGGTAGAC	1222643	1222878	1222928	1222876	-1	supercont1.8	H257_04806	1222643	1224422	None	9137	2287	57017	No_or_no_constitutive_exon
AGATGCGATTTGACAATAAGCATATAATCACCCAATTGCCGGTGGGGTAGAT	1225604	1225790	1225554	1225606	1	supercont1.8	H257_04807	1224479	1226109	None	9137	2287	57017	No_or_no_constitutive_exon
TACTTTACACCAAGGACAGGATTCAAAACCAGTGTTGATGGGGGATGTAGGT	1231497	1231628	1231678	1231626	-1	supercont1.8	H257_04811	1231497	1232969	None	9137	2287	57017	No_or_no_constitutive_exon
CATGTACATGTTGAATGAACAGAGGGCCCAATATTATAACATGGGGATAGGC	1250200	1250420	1250150	1250202	1	supercont1.8	H257_04817	1247218	1251060	None	9137	2287	57017	Yes
AGCTATCTATGAACAACGCCAAACGTTTACCAACTTGGGTGGGTGGCTAGGT	1253127	1253520	1253570	1253518	-1	supercont1.8	H257_04818	1251048	1254271	None	9137	2287	57017	No_or_no_constitutive_exon
TGGAATGACGGGTTGGAATGAGATACATGTCTCATTTTCAATGGGCGTAGGA	1260320	1260567	1260617	1260565	-1	supercont1.8	H257_04823	1260320	1261774	None	9137	2287	57017	No_or_no_constitutive_exon
TGTAATACATGATGCATTCGTCCGTCGCCATTCACAACGTGGGATTATAGGG	1273084	1273214	1273264	1273212	-1	supercont1.8	H257_04824	1262892	1274602	None	9137	2287	57017	No_or_no_constitutive_exon
TTGATACGCGTACATACTTCTATGGACAAACACCATGATGCTGGGATAAGTG	1287859	1287969	1288019	1287967	-1	supercont1.8	H257_04828	1286157	1288666	None	9137	2287	57017	No_or_no_constitutive_exon
CTAGTGCGATTGATATATATCTATATATATTCTTACCATGATGGGTGTAGGG	1299397	1299455	1299505	1299453	-1	supercont1.8	H257_04836	1297300	1306194	None	9137	2287	57017	No_or_no_constitutive_exon
TCGGCTTCGAAGTAGCCACATGTCGGTTCGTGTGCACGGAGGGATCGTAGCA	1338147	1338258	1338097	1338149	1	supercont1.8	H257_04845	1337850	1338760	None	9137	2287	57017	No_or_no_constitutive_exon
ATTGTATTTCGAGATATATGCTATCAATTTGATATTCGAAACGGGGGTAGAT	1344873	1345012	1344823	1344875	1	supercont1.8	H257_04848	1343271	1346451	None	9137	2287	57017	No_or_no_constitutive_exon
TGTGAATTTTAGCCACTGGTTCACATGATTGACGATTTTGAACTGGGTAGGT	1350856	1351003	1351053	1351001	-1	supercont1.8	H257_04851	1349660	1353716	None	9137	2287	57017	No_or_no_constitutive_exon
TATGTCGTCTGGATTGCTCTAGAACGTACTGAGTTATGTCGTGGGGACAGGG	19773	20188	20238	20186	-1	supercont1.16	H257_07527	19773	24502	None	9137	2287	57017	No_or_no_constitutive_exon
TCGGTCAACTCGCTGCACCATCCATATTCACCGATACTGTATGTGGGTAGTG	41697	41970	42020	41968	-1	supercont1.16	H257_07533	41697	42586	None	9137	2287	57017	No_or_no_constitutive_exon
TTGACACTATGAATAGTATATCGTTTGAAGGGATTGACGATGGGATGTAGGC	49561	49857	49907	49855	-1	supercont1.16	H257_07538	49561	52796	None	9137	2287	57017	No_or_no_constitutive_exon
AATGGACGTTCCCGGATCTTATACTTACCGAGCGGAATCTGGGGAAGTAGGG	87126	87550	87600	87548	-1	supercont1.16	H257_07543	86374	91493	None	9137	2287	57017	No_or_no_constitutive_exon
TCCATCTTGATGTTGAAGTAGCTCCAACATGGTGATATGTGGGATGTTAGGA	249913	250209	250259	250207	-1	supercont1.16	H257_07578	248641	250730	None	9137	2287	57017	Yes
AATAACCATGTCATGAAGTGCTTGCTGGTCGTGACAGATGACGAGGGCAGGT	249620	249695	249745	249693	-1	supercont1.16	H257_07578	248641	250730	None	9137	2287	57017	Yes
TTTGTACCACGACCTTCTAAGGAACAAGCGGTCGCCTGGCAAGGGGTAAGGT	261832	262705	261782	261834	1	supercont1.16	H257_07582	261739	262705	None	9137	2287	57017	No_or_no_constitutive_exon
ACGGTCAGAGTATGAAAACGAAGCAGCCATGTGAACGATGAGGGTTGTAGGA	339725	339827	339675	339727	1	supercont1.16	H257_07597	339523	343583	None	9137	2287	57017	Yes
TACTAGATAGACTACTACTACTAGTATGGCACATGACAGGGTGGCGGTAGGT	341490	341922	341440	341492	1	supercont1.16	H257_07597	339523	343583	None	9137	2287	57017	Yes
GATCCTCGTGTAGTTCAAAATGAATGTCTATATGTGGGTATGGTTGAAAGGT	357411	357618	357668	357616	-1	supercont1.16	H257_07605	356918	360870	None	9137	2287	57017	No_or_no_constitutive_exon
AGTGGAATAAAGGACGCCGTTGGCACGGAATCGTGGATGAAGAAGGGAAGGG	436679	436807	436629	436681	1	supercont1.16	H257_07623	435655	436807	None	9137	2287	57017	No_or_no_constitutive_exon
TTACACATACCTCACCTGAATCGACGCTTTGGTTCTGTAAATGTGGGTAGCG	442721	443047	442671	442723	1	supercont1.16	H257_07626	442252	445589	None	9137	2287	57017	No_or_no_constitutive_exon
ACCTGAGCTCGTCGTTTCCACTCAAGTACCTCGTCGTGTCTATGGGGTAGGT	479785	479887	479735	479787	1	supercont1.16	H257_07634	479049	481097	None	9137	2287	57017	No_or_no_constitutive_exon
GTTTGCATTCGATCCTGGTATGTGCTGATGCAATGGGGGGACGACAATAGAA	603678	603828	603628	603680	1	supercont1.16	H257_07673	603327	605336	None	9137	2287	57017	No_or_no_constitutive_exon
TTGGTGCGTGGCGCTCTTGACACCCTAGCCCTACTTAACTCGAGGGATAGGG	610091	610153	610203	610151	-1	supercont1.16	H257_07675	608155	610708	None	9137	2287	57017	No_or_no_constitutive_exon
CCAACAATATGGTGAGATGTATGTATATATATGTGACACGGGGGCGGCAGAC	629372	629548	629598	629546	-1	supercont1.16	H257_07683	628984	630707	None	9137	2287	57017	No_or_no_constitutive_exon
AAATTTCCCCTTTTGTCCCATGAAAATGCGGTCGCTCAAATGGGAATTAGCC	652938	653053	652888	652940	1	supercont1.16	H257_07693	651777	654132	None	9137	2287	57017	No_or_no_constitutive_exon
TACATATATATATATATATATTGGTACGATATATTAATATTGGGATATAGTT	657623	658247	657573	657625	1	supercont1.16	H257_07695	656148	658821	None	9137	2287	57017	No_or_no_constitutive_exon
GTGTTGCCTTGACCTGTATAAACTAATCGGATAGTCTTATTGGGGAGTAGAC	687869	687964	687819	687871	1	supercont1.16	H257_07708	686771	690658	None	9137	2287	57017	Yes
GCAAGGTATCTCTCTCTTGCCAATAAAACCCAAATATAATGGGAATGTAGCT	760409	761415	761465	761413	-1	supercont1.16	H257_07718	760242	763374	None	9137	2287	57017	No_or_no_constitutive_exon
CATGCTTCGTAAATAAATGGCATCGTCATACTAATCATGCTGGGCGGTAGAC	787701	787774	787824	787772	-1	supercont1.16	H257_07728	786855	788066	None	9137	2287	57017	No_or_no_constitutive_exon
GGACGCGAAATGGAAATATTACTTATTATATTTGATGGCGGGTAGGGCAGGC	801737	802214	802264	802212	-1	supercont1.16	H257_07734	801737	804399	None	9137	2287	57017	No_or_no_constitutive_exon
CCATAGGACGCGAAATGGAAATATTACTTATTATATTTGATGGCGGGTAGGG	802096	802219	802269	802217	-1	supercont1.16	H257_07734	801737	804399	None	9137	2287	57017	No_or_no_constitutive_exon
CATACCAACAAAACACACGTTTTGCCCAACGCATCACTGGGACAAACTAGGG	805789	805894	805739	805791	1	supercont1.16	H257_07735	804552	807447	None	9137	2287	57017	Yes
TTCACCAGACGAGGGCGTGGCGGCACTGGAGGCGTTTTCGGGGGGGGCAGGG	828901	829157	829207	829155	-1	supercont1.16	H257_07739	828901	829791	None	9137	2287	57017	No_or_no_constitutive_exon
TAGTACATGCAATGTGGTTGTGGGAATATTCCCAACGGCTTGGGTGGTAGAT	843268	843367	843417	843365	-1	supercont1.16	H257_07742	842734	845000	None	9137	2287	57017	No_or_no_constitutive_exon
CAAATACTCCGTCGTGCTGGAGCACCTGGTGACTCATGAGCTGCGGGAAGGC	944791	944952	944741	944793	1	supercont1.16	H257_07763	944483	945107	None	9137	2287	57017	No_or_no_constitutive_exon
CTGGAAGTGCTTTGCGTAGGTTTAAGGATATCGAGTCCTCATGGGAACAGCT	944987	945107	944937	944989	1	supercont1.16	H257_07763	944483	945107	None	9137	2287	57017	No_or_no_constitutive_exon
TTGACATTATTGCAGCTGTGATAACGTTTCATGCGATATGGGACGTACAGGA	1077123	1077490	1077073	1077125	1	supercont1.16	H257_07790	1072476	1077490	None	9137	2287	57017	No_or_no_constitutive_exon
TGTAGTACTTACTGGTAGTATTCATGTGCTATGCATGTGGGTGGCGGCAGCA	1097103	1097473	1097523	1097471	-1	supercont1.16	H257_07797	1096701	1097911	None	9137	2287	57017	No_or_no_constitutive_exon
ACACCTCTACGAGATTGACAAGAGTCTGTTGGTGGATGATGGATGGGTAGGG	1116048	1116153	1115998	1116050	1	supercont1.16	H257_07803	1112586	1116420	None	9137	2287	57017	No_or_no_constitutive_exon
AATATATTCAAAACTCGACTGGTTATATATATTTATATTTATATGGGTAGGC	1141141	1141435	1141485	1141433	-1	supercont1.16	H257_07811	1137201	1150641	None	9137	2287	57017	No_or_no_constitutive_exon
GTAAGAACTTCGTGCTTTCTCGCATATATATATATGTGACAAGGGCGTAGCT	1175545	1175704	1175754	1175702	-1	supercont1.16	H257_07826	1173335	1181242	None	9137	2287	57017	Yes
TATATATATATATATATATATTCTATCGACGATGATATGATGATGGGTAGAC	1182955	1183052	1182905	1182957	1	supercont1.16	H257_07827	1181326	1191166	None	9137	2287	57017	Yes
CCCTAGTCTAGTAGTCGTCATCGCGTAAAACGGATATGTGACATGGGTAGGC	1214374	1214658	1214324	1214376	1	supercont1.16	H257_07837	1211832	1217289	None	9137	2287	57017	Yes
ATATATATAACTTAACACTATCATTTTGTCCTCGTCACGATGGGAGCTAGGT	1282627	1282711	1282577	1282629	1	supercont1.16	H257_07857	1282062	1283139	None	9137	2287	57017	No_or_no_constitutive_exon
GACAGCGTCGAAAACAAACTTGTCTTAAGTTATAATTGGTGGGGGGGTAGAT	1287420	1287543	1287370	1287422	1	supercont1.16	H257_07860	1286704	1289400	None	9137	2287	57017	No_or_no_constitutive_exon
TACAAATGTATAGTTTGGTACAAGTGTGTTCATCGTATACAAATGGGTAGGT	1291979	1292130	1292180	1292128	-1	supercont1.16	H257_07862	1290758	1294043	None	9137	2287	57017	Yes
CTCAAGTGGTAAGGTTTTCATATCCTCCTATGTTTTCATCGGCTGGGTAGGT	1294631	1294772	1294822	1294770	-1	supercont1.16	H257_07863	1294025	1295266	None	9137	2287	57017	No_or_no_constitutive_exon
ACCCATGATCTATATTATCTACATTTGCACAACGGGGATTGGGTGGACAGGA	1298738	1298942	1298992	1298940	-1	supercont1.16	H257_07864	1295286	1299819	None	9137	2287	57017	Yes
CATCATCACGAAGGATTTCATTGGTGTTTTAATGAGATGGGTGGGTGTAGGA	1297793	1298423	1298473	1298421	-1	supercont1.16	H257_07864	1295286	1299819	None	9137	2287	57017	Yes
GGCAGAAGATTTTGCTGGCAGAGAGGTGGCGTGACTACAGATGGGTGTAGGC	1295286	1295591	1295641	1295589	-1	supercont1.16	H257_07864	1295286	1299819	None	9137	2287	57017	No_or_no_constitutive_exon
TCGTGTACTTTTTATCGATTATGAGGTTGTTTTTTCTGAGGGGGTTGTAGGA	20131	20410	20460	20408	-1	supercont1.14	H257_06804	16664	21830	None	9137	2287	57017	No_or_no_constitutive_exon
CCCGAAACTCCCAAACCCCGAAACCCCGACCTATTGCTGTGGGTATGTAGTG	36808	36958	37008	36956	-1	supercont1.14	H257_06810	34475	38215	None	9137	2287	57017	Yes
GGATGACTCCATGAAGATGGAGGAAGGTATCTAAGGAAGTATGGGAACAGGT	35086	35245	35295	35243	-1	supercont1.14	H257_06810	34475	38215	None	9137	2287	57017	No_or_no_constitutive_exon
AGAAAATCTAAGAAGTGCTTTGGGTTACCCGTGATGCATTTGGGAAATAGTT	43665	43727	43615	43667	1	supercont1.14	H257_06813	43449	44817	None	9137	2287	57017	No_or_no_constitutive_exon
TGTGTGTGCTTGTCATGTATGGTCATCACTTACAGTGCTAATGAGGGTAGAA	138446	139658	138396	138448	1	supercont1.14	H257_06827	138137	142452	None	9137	2287	57017	Yes
CGCCACGACGAAAAACCTTCCAGTTCCGACAGACTTGTCAGGGATCGCAGTC	196108	196291	196058	196110	1	supercont1.14	H257_06853	195681	196291	None	9137	2287	57017	No_or_no_constitutive_exon
GGTACCGTCCTCCAGTCACATGCTGTGTATGACCGTTGGGGGAACGACAGGG	210282	210425	210475	210423	-1	supercont1.14	H257_06860	208238	210668	None	9137	2287	57017	No_or_no_constitutive_exon
TACGACGAGTAACGACGACGTGAGCAACTACTCATCAACGTGGGAGGTAGAG	301647	301865	301915	301863	-1	supercont1.14	H257_06888	300771	302869	None	9137	2287	57017	Yes
AAGAGGAGGCCAATGAAGTGCGGCCGACTTGTGTGGCCTGACGGGTGTAGGT	301916	302275	302325	302273	-1	supercont1.14	H257_06888	300771	302869	None	9137	2287	57017	No_or_no_constitutive_exon
TCATGATATGAACCGAATTCTCATCACACACATGTACTTTGTGAGGGTAGGG	317887	318321	318371	318319	-1	supercont1.14	H257_06891	309234	321305	None	9137	2287	57017	No_or_no_constitutive_exon
ACATGGGAGGTCGCGCACACCAACAAGCGCCAAAAACGGTGTGGGGAAAGAT	380624	380741	380791	380739	-1	supercont1.14	H257_06908	378900	381465	None	9137	2287	57017	No_or_no_constitutive_exon
TTCATGCATGTATTTGTTATCATGTTCACTATGTGTTCGTACGAGGGTAGAT	495791	496022	495741	495793	1	supercont1.14	H257_06949	494256	497263	None	9137	2287	57017	Yes
CCCCATGGTAACACATCCAAGATATGGATCATGTGACACGGGCGATGTAGGC	509170	509447	509497	509445	-1	supercont1.14	H257_06954	509170	510355	None	9137	2287	57017	No_or_no_constitutive_exon
AGGTATGTACGACGCCACCGGTTCCACGAATATGACGTGGAAGTGGGAAGGC	514617	514784	514567	514619	1	supercont1.14	H257_06955	514253	517231	None	9137	2287	57017	Yes
AAGGACGGGGTACCAGTGACCCCACAAATGATCCAAATCATGGGTTGGAGAC	567860	568184	568234	568182	-1	supercont1.14	H257_06966	565838	568597	None	9137	2287	57017	No_or_no_constitutive_exon
TGACAATATAACGGTTTATAAGGTTATGAGGTTACATAACTTGGGGGTAGGC	575429	576364	575379	575431	1	supercont1.14	H257_06970	574091	576364	None	9137	2287	57017	No_or_no_constitutive_exon
TGTGCACAAGTTTGTATGGTTCAATGGTCAGTTGACTTTGGTATGGGCAGGA	644104	644455	644054	644106	1	supercont1.14	H257_06981	642496	644455	None	9137	2287	57017	No_or_no_constitutive_exon
TACTAGTACTAGTTCTCGTCCTAACGTTGTGTCGGGTTGCGGGTGCGTAGGC	748088	748160	748038	748090	1	supercont1.14	H257_07041	747687	751949	None	9137	2287	57017	No_or_no_constitutive_exon
CGCAGTACTTCCGATTTGACCAAAAGACCAAGTTGTGGGTTAGACGCAAGAA	789515	790457	789465	789517	1	supercont1.14	H257_07051	787452	794153	None	9137	2287	57017	No_or_no_constitutive_exon
CCCTCTGACTATGGAGCATCTTTGGATCTGACACATGATCGTGCGGGCAGGC	888513	888637	888687	888635	-1	supercont1.14	H257_07090	887954	888858	None	9137	2287	57017	No_or_no_constitutive_exon
CGTAGAATTAAATGTGGTTTTCGCTTGTACTGAGGTTTGTATGGGTGTAGGC	1013157	1013382	1013107	1013159	1	supercont1.14	H257_07145	1011615	1014251	None	9137	2287	57017	No_or_no_constitutive_exon
GTCCACATAACTAGCAACATTTGATTCCCATTAACTGATGGGATACGTAGCG	1036745	1036928	1036978	1036926	-1	supercont1.14	H257_07156	1034849	1037410	None	9137	2287	57017	No_or_no_constitutive_exon
TCGGCATCGAAGCAGCCACATGTCGGTTCGTGTGCACGGAGGGATCGTAGCA	1057029	1057191	1056979	1057031	1	supercont1.14	H257_07166	1056732	1057191	None	9137	2287	57017	No_or_no_constitutive_exon
AGAAGTACTACCTCCATGGAAACTTCTCATGTTGCAAGCGATGTGGGTAGAC	1080078	1080314	1080028	1080080	1	supercont1.14	H257_07172	1079897	1081066	None	9137	2287	57017	No_or_no_constitutive_exon
CCAAGGTTGCGTCGTCGCCATACAATAAAAATATTTGTGGGGATGACTAGGG	1085845	1085867	1085795	1085847	1	supercont1.14	H257_07176	1085744	1087696	None	9137	2287	57017	No_or_no_constitutive_exon
CCAACGCTCCATCTCCCTCAGATCTGCCATGTTCATCATGACGGGCGTAGGG	1100190	1100386	1100436	1100384	-1	supercont1.14	H257_07184	1100190	1101131	None	9137	2287	57017	No_or_no_constitutive_exon
CGTATCCACAATAAGGTCATTTCATCTATGGCCCACGATGGGGTGTGTAGGA	1216008	1216180	1216230	1216178	-1	supercont1.14	H257_07217	1215591	1216499	None	9137	2287	57017	No_or_no_constitutive_exon
CATGAGTGATTGATCGGTCTGACGGTTTCAAATTCATTCGGGTGAGCTAGAC	1247884	1249208	1249258	1249206	-1	supercont1.14	H257_07222	1247884	1250080	None	9137	2287	57017	No_or_no_constitutive_exon
TACGGTCAACACACTTTTCCTAAAGAATTTGCTCAGTTTATGTGGGATAGGA	17288	17366	17416	17364	-1	supercont1.11	H257_05651	16326	18639	None	9137	2287	57017	No_or_no_constitutive_exon
GGTAGGGTCAACATATCTTACTATTCATTCATTCAGTTTCTGCGGGGTAGGA	21137	21215	21265	21213	-1	supercont1.11	H257_05652	19915	25292	None	9137	2287	57017	No_or_no_constitutive_exon
GGGCCCGCACAGCTATATGGCTTGTCACTCAACTGACGCTGGGAACATAGGT	20969	21068	21118	21066	-1	supercont1.11	H257_05652	19915	25292	None	9137	2287	57017	No_or_no_constitutive_exon
TTCAAACTCTTGTTATTTACGGAGCATTTCATTTAGCTTTTGCGGGGTAGGG	19915	19957	20007	19955	-1	supercont1.11	H257_05652	19915	25292	None	9137	2287	57017	No_or_no_constitutive_exon
CGATTTCAAGCCAAACTAGTCGTCGTTTTAATGTGTAATTGGGTACGTAGCC	39083	39168	39033	39085	1	supercont1.11	H257_05655	36377	42877	None	9137	2287	57017	No_or_no_constitutive_exon
CAATCTCAATATCACATCGATTTCGCCAGTTACAGTTGGGGGGAACGTAGGG	40884	40999	40834	40886	1	supercont1.11	H257_05655	36377	42877	None	9137	2287	57017	No_or_no_constitutive_exon
TTCGCCACTGTTCAAAGTGATGGCTTATTGACATGTTTGTATTGGGGTAGTG	42703	42877	42653	42705	1	supercont1.11	H257_05655	36377	42877	None	9137	2287	57017	No_or_no_constitutive_exon
TTGGCTGATGGCCAATCACTGGTGGGCGGCCGTTGGTGGTGGGGCGGAAGTC	43999	44030	43949	44001	1	supercont1.11	H257_05656	43098	44573	None	9137	2287	57017	No_or_no_constitutive_exon
TGTGGTAGGCGGCATACGTCGTTATGATCAGGTTTTGATTGTATGGGTAGAT	66065	66159	66015	66067	1	supercont1.11	H257_05669	62354	66531	None	9137	2287	57017	No_or_no_constitutive_exon
ATGTCTGGAGTTTCCCATTGGGTTGTTGGCGACGCTCAAGGTGGGAGCAGCC	95549	95555	95605	95553	-1	supercont1.11	H257_05674	95549	98641	None	9137	2287	57017	No_or_no_constitutive_exon
CCGACCAGGATATTCGGGACAAATACATGGTTGTACACACATAATGGGAGCA	115490	116071	115440	115492	1	supercont1.11	H257_05682	112384	119715	None	9137	2287	57017	No_or_no_constitutive_exon
TCCTGCGAAGGGTTTTCAACTACCAGTTAGGCGAGCTGTTGGGCATGTAGCG	118383	119064	118333	118385	1	supercont1.11	H257_05682	112384	119715	None	9137	2287	57017	No_or_no_constitutive_exon
CATAGGGAATATTCGACTTTCCTATGACGAATACGGCATAATGGGGATAGGT	126568	126693	126743	126691	-1	supercont1.11	H257_05685	124928	134658	None	9137	2287	57017	No_or_no_constitutive_exon
GCCAATCCATTCGATCTGGACCTTTAAATTGGTCTCATGGGGGCATGTAGGA	158251	158350	158201	158253	1	supercont1.11	H257_05694	157216	160159	None	9137	2287	57017	Yes
GTAGGTTTCTCTCCCAAAAAAAGTCTCATCAAACGTTCGTTCGAGGGCAGGC	168174	168271	168321	168269	-1	supercont1.11	H257_05698	166494	168801	None	9137	2287	57017	Yes
TGTCCATTTAAATGTATTTTGCATTAATTTGGATGAAATTGGGTGGCTAGTC	171938	172057	171888	171940	1	supercont1.11	H257_05699	168982	174813	None	9137	2287	57017	Yes
GCCTAAAATCGAATATATATATATATATATATATATTCATGATGGGGTAGGT	173714	174121	173664	173716	1	supercont1.11	H257_05699	168982	174813	None	9137	2287	57017	No_or_no_constitutive_exon
CGTAGTAATACCGATATATTGTTCCGAGTATAATATTATGAATGGGGTAGTG	200548	200704	200498	200550	1	supercont1.11	H257_05704	199329	202517	None	9137	2287	57017	No_or_no_constitutive_exon
CATTCCCAGGGCTGAATCGTTGTAACAATATGGTTATGCTGGGTGGGTAGCC	233808	233940	233990	233938	-1	supercont1.11	H257_05718	233040	234972	None	9137	2287	57017	Yes
ATTTGTGTTTGATGATTGGATCTGACAAGAGGATGATTGGGGTGGTGTAGCG	269754	270103	269704	269756	1	supercont1.11	H257_05725	267541	271313	None	9137	2287	57017	No_or_no_constitutive_exon
TCTATGTATATGGTATTGAAGAGATACCCATGAAACGAATGGGTGGCCAGGA	271281	271463	271513	271461	-1	supercont1.11	H257_05726	271281	272823	None	9137	2287	57017	No_or_no_constitutive_exon
TTGTGTGTGGGCGATATGCAACAAGGGATTGATGGAAATATGGGGAATAGAA	281806	282616	282666	282614	-1	supercont1.11	H257_05732	281806	287119	None	9137	2287	57017	No_or_no_constitutive_exon
CACGTAATAATATGATATTGAACAATCTGATGTTTGGTTTGAGGGCATAGAA	386505	388459	386455	386507	1	supercont1.11	H257_05761	385409	388459	None	9137	2287	57017	No_or_no_constitutive_exon
TTATTGTCTTCTTGTGACGATGTTATGTGACGATGTTGTATGAGGGGTAGGT	390933	391191	391241	391189	-1	supercont1.11	H257_05764	390526	394742	None	9137	2287	57017	No_or_no_constitutive_exon
TGGTCGAAAGGTGTCGTGCACCACCAAACGCCACCAACGGGAATGTCAAGTC	416612	416818	416868	416816	-1	supercont1.11	H257_05779	416421	417260	None	9137	2287	57017	No_or_no_constitutive_exon
ACGTCATAATATGTACACGTTGACGCATGGATGATGATTCCGTGGGGTAGGA	436344	436883	436933	436881	-1	supercont1.11	H257_05789	436344	439486	None	9137	2287	57017	No_or_no_constitutive_exon
CTGATCATTATCGCTCGAACGAACGACATGTGACATTTGATGGGAATTAGGT	447046	447560	446996	447048	1	supercont1.11	H257_05791	444352	449740	None	9137	2287	57017	Yes
TTGACGTACGATTTGATCATATTCATGCGTCCTGACGTTTGATTGGGTAGTT	467913	468073	467863	467915	1	supercont1.11	H257_05799	465943	470503	None	9137	2287	57017	No_or_no_constitutive_exon
GGATGGGCGGTTGAGGGTAGATAGGCCTGTCGTTCATCTGGGGGACGTAGGC	481619	482279	482329	482277	-1	supercont1.11	H257_05806	481619	484757	None	9137	2287	57017	No_or_no_constitutive_exon
ACCATGCAACAGACAGAGCTGGGATGGTGATGGCATGTCTTGGGAAGCAGGA	486230	486340	486180	486232	1	supercont1.11	H257_05807	484862	486535	None	9137	2287	57017	Yes
CAGGATTTCTTTTGTACGACAGCTAAACGGTGGTGTTATGGGGGTCGTAGGG	500150	500540	500100	500152	1	supercont1.11	H257_05814	497952	501090	None	9137	2287	57017	No_or_no_constitutive_exon
TTATCACTCGGATCTCCAGCCTATGGAGATGGTCTGGTCATGGGTTAAAGGC	524809	525063	525113	525061	-1	supercont1.11	H257_05827	524809	527143	None	9137	2287	57017	No_or_no_constitutive_exon
TGCCCCGTTGTGTCGTTCATAGCTCGGGTCATCTAATGGGCAATGAGCAGGT	630550	630695	630500	630552	1	supercont1.11	H257_05861	629545	631596	None	9137	2287	57017	Yes
GGTACCACATCAGCTTGGTTTTACCACAGTTCTTCACTTGAATTGGGCAGAT	635895	636046	635845	635897	1	supercont1.11	H257_05863	635582	636605	None	9137	2287	57017	No_or_no_constitutive_exon
CGTCCATGTGTTCGTACCATCGGATACATCTTTTACATGCATGGGTGTAGGC	648761	649187	649237	649185	-1	supercont1.11	H257_05865	648761	649933	None	9137	2287	57017	No_or_no_constitutive_exon
CATCTTGCTCTCTTGGTGGGTCAATCGGTTGATTATGTGGGGATATGTAGGA	653808	654220	653758	653810	1	supercont1.11	H257_05866	650554	654751	None	9137	2287	57017	No_or_no_constitutive_exon
ATGGAGCATGCCCAAGCCAAATGATGACGTGATAACACTGGGGACTGTAGAG	669585	669952	670002	669950	-1	supercont1.11	H257_05871	669585	671177	None	9137	2287	57017	No_or_no_constitutive_exon
CGTTAAAAGTATATGCTGCTTTTTGCCTGATGATTTATTTGATGGGCTAGGC	691310	691454	691504	691452	-1	supercont1.11	H257_05884	690873	695060	None	9137	2287	57017	No_or_no_constitutive_exon
TTGGCATCGTAAACGTGATCGTGATGAATGGGGTTTTGCTGGGGAGCTAGTG	698087	698353	698403	698351	-1	supercont1.11	H257_05885	698087	699621	None	9137	2287	57017	No_or_no_constitutive_exon
TTGTAAACCTTTTATGCTATTATAAGATCGATTGATACGGGGAGATGTAGGC	702370	702860	702320	702372	1	supercont1.11	H257_05886	700086	704312	None	9137	2287	57017	No_or_no_constitutive_exon
TTTTTTTTTATATATATTGACAGATATATTGGATCTTGTGTATGGGGTAGGT	715635	715933	715585	715637	1	supercont1.11	H257_05892	713956	716342	None	9137	2287	57017	No_or_no_constitutive_exon
GTACGTACTCTTGCATTTCCATGTTCACTCATACATGTCGGGACACGCAGGG	720298	720376	720426	720374	-1	supercont1.11	H257_05894	717501	720883	None	9137	2287	57017	No_or_no_constitutive_exon
AATGATATTAGTACATATATATCCACCAAACACCTCATGTGGGGGTATAGAA	722371	722474	722524	722472	-1	supercont1.11	H257_05896	721746	724283	None	9137	2287	57017	No_or_no_constitutive_exon
TTTAGAATATATTTTGACCACTTTTTCGAATATTCTCATATGGGAGTTAGCA	725111	725206	725256	725204	-1	supercont1.11	H257_05897	724485	727879	None	9137	2287	57017	No_or_no_constitutive_exon
ACGTCGGTCCACATGTTGTTGCATGACTCACGGGGGGGTTTCGGGGGTAGGT	742648	742834	742884	742832	-1	supercont1.11	H257_05902	739876	743748	None	9137	2287	57017	Yes
CTATTGCACGATCGTCGTTCATGTGGACTTGGCCTTCAGCGGGTGTGTAGAT	775266	775453	775503	775451	-1	supercont1.11	H257_05920	772425	775612	None	9137	2287	57017	No_or_no_constitutive_exon
CGTCTTCCCATTCACATGACTGACGATGATGGCGGCGGCGCGGGCGGTAGGG	785083	785356	785406	785354	-1	supercont1.11	H257_05925	782269	786513	None	9137	2287	57017	Yes
AGGATCATCTCCCAGCCATCCATTTTCTCTAACATGCGAGGGTGGAGTAGGT	788552	788795	788502	788554	1	supercont1.11	H257_05927	788183	789453	None	9137	2287	57017	No_or_no_constitutive_exon
TCCTGACACCACACGTCATCGCATCTTTTGATGTATGTCGGCGTGGGTAGGG	816458	816535	816408	816460	1	supercont1.11	H257_05938	815601	817772	None	9137	2287	57017	Yes
CAAGTACAGTGCAGTACACTGTACCGTACACTACATTGACATGGGTGTAGGT	816582	816748	816532	816584	1	supercont1.11	H257_05938	815601	817772	None	9137	2287	57017	Yes
CGTACAGTGTACCTCTCCCGTAAAGTGAAATCGTCATGTGTGGGATGTAGCT	821507	821748	821457	821509	1	supercont1.11	H257_05939	818572	822888	None	9137	2287	57017	No_or_no_constitutive_exon
CTCATACATTCCATATATGTTGCCTGCGATTGTCTTATTGGTGGGGGTAGGT	831876	831960	832010	831958	-1	supercont1.11	H257_05947	831255	835636	None	9137	2287	57017	No_or_no_constitutive_exon
TGCCACATACACGCAAGAGGTATTTGATGTATGGATGGGATGGGTGGTAGAT	977362	978055	978105	978053	-1	supercont1.11	H257_05976	977362	980103	None	9137	2287	57017	No_or_no_constitutive_exon
AAGGTACTTTCTTGGTCACCACACACGATACAAAGACGGCGTGGGAATAGGA	980622	980774	980572	980624	1	supercont1.11	H257_05978	980220	983502	None	9137	2287	57017	No_or_no_constitutive_exon
AGGTATACATCTTGATCAAAACAATACTAACGCGTCATATGGGGGAATAGAG	997490	997636	997440	997492	1	supercont1.11	H257_05984	993438	998942	None	9137	2287	57017	No_or_no_constitutive_exon
GTTATATATATATATTATCATGATAACTATATGGTGGTTTGTATGGGTAGCT	1004992	1005109	1004942	1004994	1	supercont1.11	H257_05987	1003851	1007032	None	9137	2287	57017	Yes
CGAATACGTGATGCTGGTCGTGTCGTGATGTCATTGGGTGTGGTGGATAGGC	1078624	1078669	1078574	1078626	1	supercont1.11	H257_06015	1077709	1079895	None	9137	2287	57017	No_or_no_constitutive_exon
TATAAATATATACATCGAGCATACATACATGCGACTATAATGGAGGGTAGGA	1085223	1085430	1085173	1085225	1	supercont1.11	H257_06019	1084005	1086028	None	9137	2287	57017	No_or_no_constitutive_exon
TACTACTTGGGTTGTTGTCTTCTTTTTTTATCGGTTCCATGGGGTTGTAGTG	1096137	1096317	1096087	1096139	1	supercont1.11	H257_06023	1095572	1096559	None	9137	2287	57017	No_or_no_constitutive_exon
CAGGTTCCAATTCTTAACACATGAGATCGGGTTCATGACGAAATGGGTAGGC	1122961	1122994	1122911	1122963	1	supercont1.11	H257_06035	1121967	1125318	None	9137	2287	57017	Yes
AGGGGTATGTACCGTCATATCCTTGGATCAGACGATGATGGGATATGTAGAT	1153916	1154419	1154469	1154417	-1	supercont1.11	H257_06045	1153916	1156292	None	9137	2287	57017	No_or_no_constitutive_exon
CCCCCCCTACATACAGTACCCCCCCCCAATCTCTCATATCGATGGGGTAGAT	1160784	1161156	1161206	1161154	-1	supercont1.11	H257_06047	1157813	1163822	None	9137	2287	57017	No_or_no_constitutive_exon
CAGCATTAGTGGTAGTATTTACTATGGGATGTTGTGTGTGGGGGGGGTAGTG	1184038	1184200	1183988	1184040	1	supercont1.11	H257_06054	1182630	1186356	None	9137	2287	57017	No_or_no_constitutive_exon
TAGTAGTCTGTCTAGTGTTACTAGCTCGCGTATGTGGATGTGGTGGGTAGGT	1202105	1202577	1202627	1202575	-1	supercont1.11	H257_06060	1201815	1203510	None	9137	2287	57017	No_or_no_constitutive_exon
GTACGACCCTGCCGACGAAACAAACTGTTCATGACTGGGGGGGTGCGTAGGA	1215230	1215320	1215370	1215318	-1	supercont1.11	H257_06067	1214281	1217604	None	9137	2287	57017	No_or_no_constitutive_exon
GTACGACCTCGGTCGATTCGGCAATTACGTGTAACTACTTGTGTGGGTAGAT	1233525	1233562	1233475	1233527	1	supercont1.11	H257_06073	1232267	1236226	None	9137	2287	57017	Yes
TAATTCCTGTATGATGGAAACCTAATTGGACGTGAATATATGGGGAATAGCG	1235972	1236226	1235922	1235974	1	supercont1.11	H257_06073	1232267	1236226	None	9137	2287	57017	No_or_no_constitutive_exon
TCCAACTGAAATGTGTATTTATGACATGGTGTTCTAACTGGTGGGTGCAGGC	1260028	1260342	1259978	1260030	1	supercont1.11	H257_06080	1259355	1265765	None	9137	2287	57017	No_or_no_constitutive_exon
TCCAACTGAAATGTGTATTTATGACATGGTGTTCTAACTGGTGGGTGCAGGC	1264069	1264383	1264019	1264071	1	supercont1.11	H257_06080	1259355	1265765	None	9137	2287	57017	No_or_no_constitutive_exon
CTTTTCAATCGCTCCAAGCTGGGGAATTGACTCAAGGGATGGACGATTAGGT	24271	24807	24221	24273	1	supercont1.12	H257_06090	21564	27716	None	9137	2287	57017	No_or_no_constitutive_exon
CCTTATATGCGATACAAACAACGCTACGTTTGACACACGATGACGGGTAGGA	31312	31507	31262	31314	1	supercont1.12	H257_06092	29650	31788	None	9137	2287	57017	No_or_no_constitutive_exon
AGGTAACGACCATACAGTCGACATGAATGTGGTCACCAACGTGGGGCCAGGA	88229	88421	88179	88231	1	supercont1.12	H257_06112	88019	90621	None	9137	2287	57017	No_or_no_constitutive_exon
TATGGATTATCCTACGCAGCAGCTCCCTTGAGTGTGTTTGTATGGGGTAGAT	131849	132073	131799	131851	1	supercont1.12	H257_06131	130214	138477	None	9137	2287	57017	Yes
CACCGTACGTTGGCGATCGTACCATAAGAACTGACGTGATGGGATTGTAGAC	171461	171467	171411	171463	1	supercont1.12	H257_06136	170282	172282	None	9137	2287	57017	No_or_no_constitutive_exon
TGGCGCGAAACGGATGTCACGGGGTTCTTCCGTAACTGATCGATGGGTAGGT	199645	199666	199716	199664	-1	supercont1.12	H257_06145	199645	200967	None	9137	2287	57017	No_or_no_constitutive_exon
ATCGAGGTACACAGTTCCACATTCCTAGCGCATGCTCATGCATGGGGTAGTG	362930	363328	363378	363326	-1	supercont1.12	H257_06183	361510	363957	None	9137	2287	57017	No_or_no_constitutive_exon
GTAACCCCCCGCCATAATGACATCTCTCGTGATGATCGTGATGGGCATAGGT	362828	362880	362930	362878	-1	supercont1.12	H257_06183	361510	363957	None	9137	2287	57017	No_or_no_constitutive_exon
CCACGACGAAGTACGACCACGACAAGGGATTTGTTCTGACTTGGGAGTAGAA	366117	366393	366443	366391	-1	supercont1.12	H257_06185	365176	367972	None	9137	2287	57017	No_or_no_constitutive_exon
CGTGTTGTCATATCCACCACTGACTATTGTTGGTTGCGGGATTGAAATAGGT	374099	374325	374049	374101	1	supercont1.12	H257_06188	372783	377528	None	9137	2287	57017	No_or_no_constitutive_exon
GTATGTCATCGCCTCTTGATACTATGGTCGTCTAATCTTCTGGGGTGCAGCT	380577	381104	380527	380579	1	supercont1.12	H257_06189	379984	381104	None	9137	2287	57017	No_or_no_constitutive_exon
ATGATGGATACCTTCCTCACATGACCTTGGCATCTCTCTACACGGGACAGTG	385387	386145	386195	386143	-1	supercont1.12	H257_06191	385387	386921	None	9137	2287	57017	No_or_no_constitutive_exon
ATCGATCAATGGACGACGTACGACGGAATATGGATGGATGGCTGGGGTAGAC	388709	389028	388659	388711	1	supercont1.12	H257_06192	387062	389562	None	9137	2287	57017	Yes
AAGAAATATATATATAATATCAAAATCGTCGTCTAACTCGAGGGACACAGAC	503535	503619	503669	503617	-1	supercont1.12	H257_06214	499483	505214	None	9137	2287	57017	Yes
ACAACGATATATATATCGCAGCATAACTCTATGTGATCCCACGGGGATAGTT	503240	503325	503375	503323	-1	supercont1.12	H257_06214	499483	505214	None	9137	2287	57017	Yes
TTCAAGGAAGTATCATATTATGATGAGTACTATCATGGGCACGATGGTAGGC	556047	556392	556442	556390	-1	supercont1.12	H257_06240	555288	559837	None	9137	2287	57017	Yes
AGAGGTATAGTATGAACGATGTACTTTTTTGTCCTGACAGAAACGGGTAGGC	643392	643495	643342	643394	1	supercont1.12	H257_06266	641580	644265	None	9137	2287	57017	Yes
TTTCGATATATATATATATATATATATATGATGCGATTGGTTGGGGGTAGGT	699617	699908	699567	699619	1	supercont1.12	H257_06289	695824	699908	None	9137	2287	57017	No_or_no_constitutive_exon
GTCCAGAGTAAGTTGTAACTGTGTCACTTAATGCTAACACGGGAAACCAGGT	706945	707418	707468	707416	-1	supercont1.12	H257_06294	706945	708465	None	9137	2287	57017	No_or_no_constitutive_exon
GTAAAAGGTGCGGACTAAATAGAGGATAGTAGTTGACCAGTGGCGGGTAGAT	722458	722720	722408	722460	1	supercont1.12	H257_06301	720233	722720	None	9137	2287	57017	No_or_no_constitutive_exon
AATTGGTCAGAACGGATTGAAGACTCGTCACATGTTGTTGGGGGCTGTAGAA	729330	729389	729280	729332	1	supercont1.12	H257_06305	728069	732249	None	9137	2287	57017	No_or_no_constitutive_exon
GAGAGTTGTATATATATGGCGAGGGAGTGATGGGGGGCTGGGGTTGGTAGAC	750849	751079	750799	750851	1	supercont1.12	H257_06312	750031	751079	None	9137	2287	57017	No_or_no_constitutive_exon
GAGAGTTGTATATATATGGCGAGGGAGTGATGGGGGGCTGGGGTTGGTAGAC	758773	759011	759061	759009	-1	supercont1.12	H257_06317	758773	762079	None	9137	2287	57017	No_or_no_constitutive_exon
GCGGTTGGTCCAATGCTGTTGTTGGTGTTCTGAATTGACTGGGGGCGTAGAT	763968	764352	764402	764350	-1	supercont1.12	H257_06320	763968	765442	None	9137	2287	57017	No_or_no_constitutive_exon
TCCAGGTACGACTGATTGTGCTCCCACTTGCCAATTACGAGCGTGGGTAGAG	811505	811639	811455	811507	1	supercont1.12	H257_06330	799576	823127	None	9137	2287	57017	No_or_no_constitutive_exon
TACGACAACCCATGATAATTGTGTGACCCTTGACGTTTACACGTGGGTAGAT	818721	819271	818671	818723	1	supercont1.12	H257_06330	799576	823127	None	9137	2287	57017	No_or_no_constitutive_exon
ACTCCAACATTATTGCAACCATCAAGCTCAACTGTGTGTTGTGGGCGCAGGT	835135	835591	835641	835589	-1	supercont1.12	H257_06332	825052	840995	None	9137	2287	57017	No_or_no_constitutive_exon
GTACTTCTATAGCCATTATCATAACCACTGACATGTATGGGATCAAACAGTT	853808	853886	853936	853884	-1	supercont1.12	H257_06339	853587	854590	None	9137	2287	57017	No_or_no_constitutive_exon
TACTTTGTTAACGATCGTCCTTCATCTCGGACGTTTGATGGGATGAATAGTG	885469	885548	885419	885471	1	supercont1.12	H257_06354	883721	885927	None	9137	2287	57017	No_or_no_constitutive_exon
GGGGCTAACTCTAGGGGCAAGGTTTGGCTAACGGGGGGGTGAAGTCGTAGGC	910640	910766	910816	910764	-1	supercont1.12	H257_06368	910302	911994	None	9137	2287	57017	No_or_no_constitutive_exon
TGTACGACCTCGTCTTTACTTCGATCCTTTACCTTCATGCATATGGGCAGTT	927372	927457	927507	927455	-1	supercont1.12	H257_06371	926172	928440	None	9137	2287	57017	No_or_no_constitutive_exon
TGCTGCTTGTATGAAATATATATATATATATTTTATCGATTTGGGGATAGGT	1047476	1047639	1047426	1047478	1	supercont1.12	H257_06415	1046112	1048672	None	9137	2287	57017	Yes
TTCCCTGACCGTACACATCAACGAATAATACTCATAATTGGGACAACTAGGT	1052574	1052727	1052524	1052576	1	supercont1.12	H257_06416	1048896	1053808	None	9137	2287	57017	No_or_no_constitutive_exon
TTGCCTTCTCAATATAGCCAGCCGTTCTTCACATCCCGTCATGGGTATAGCG	1054428	1054533	1054378	1054430	1	supercont1.12	H257_06417	1053877	1056650	None	9137	2287	57017	No_or_no_constitutive_exon
TATGCACTGACAAACCCTTTCAAACTGTCATGCGCGGGATACGTGGCAAGAA	1091014	1091122	1090964	1091016	1	supercont1.12	H257_06428	1089125	1091122	None	9137	2287	57017	No_or_no_constitutive_exon
GTACGTACAGGATAGAAGATATGAACCATGTTGATTATGTGATGGGGTAGAT	1100780	1101254	1100730	1100782	1	supercont1.12	H257_06432	1099183	1101856	None	9137	2287	57017	No_or_no_constitutive_exon
TAACACAAGGTGATCGATTCTTCAGGTCCTTTACGACCATTATGGGGTAGAG	1119606	1119662	1119556	1119608	1	supercont1.12	H257_06437	1118758	1122959	None	9137	2287	57017	No_or_no_constitutive_exon
CAGTCGAACACAGCATTCATAGGTTTCATTTTGCTTCTTTGGGGGGGTAGAT	1135624	1135849	1135899	1135847	-1	supercont1.12	H257_06443	1132991	1137853	None	9137	2287	57017	No_or_no_constitutive_exon
TACGTACGTACTTGCCATCCTCGTTTGTTTTTACGTTGTAGTGTGGGTAGAA	7188	7236	7138	7190	1	supercont1.13	H257_06457	5883	10517	None	9137	2287	57017	No_or_no_constitutive_exon
TGTTGCCGGTGCAAACTGAATTGGCGTCACAAGAACACGGTGGGGGTTAGGA	11292	11520	11570	11518	-1	supercont1.13	H257_06458	10012	11803	None	9137	2287	57017	No_or_no_constitutive_exon
ATGTCAGGAACGAATCACCCTATGACATTGTCTGACAAGTGGAGGGGTAGGC	29419	29533	29583	29531	-1	supercont1.13	H257_06463	28290	29757	None	9137	2287	57017	No_or_no_constitutive_exon
TTTACATCATCATGTCGTCACCCATGTCGTCACTGAAATCACGAGGGTAGGC	43906	44079	43856	43908	1	supercont1.13	H257_06471	42841	45935	None	9137	2287	57017	Yes
GCCGGTACTACTAAATCAAACTGCCGTTTCTTATCTCACGGGGACGTTAGTG	74787	75249	74737	74789	1	supercont1.13	H257_06484	73455	75249	None	9137	2287	57017	No_or_no_constitutive_exon
ATATATATATATATATTTGTACATGATGTTCTAACTGGTGTGTGGGATAGAG	99526	99962	99476	99528	1	supercont1.13	H257_06493	97833	104841	None	9137	2287	57017	Yes
GGTACGTACCTAGCTTCGAAAGCGTATGTGACGATGGGATGGTGGTGTAGGT	143149	143249	143299	143247	-1	supercont1.13	H257_06502	141276	145439	None	9137	2287	57017	Yes
ATTGGGCAACATTCACCATTGTACATCAACAAACATGTCGGCATGGGTAGAC	142523	142849	142899	142847	-1	supercont1.13	H257_06502	141276	145439	None	9137	2287	57017	Yes
ACATGGTGTACCAAACCCAAATGAAGGTTGCACGCGATGGACTTGGGAAGTC	161090	161156	161040	161092	1	supercont1.13	H257_06509	160526	161627	None	9137	2287	57017	No_or_no_constitutive_exon
CATGGGATGTGCAACTTTGGAGCGTCGGACATCACAAGCCACGGGGTTAGGA	161539	161627	161489	161541	1	supercont1.13	H257_06509	160526	161627	None	9137	2287	57017	No_or_no_constitutive_exon
GTTGATTTGGCACAAAGTACAACACTCTTATGCGCTTTTTGTGGGGGTAGCA	180619	180710	180569	180621	1	supercont1.13	H257_06513	170148	181220	None	9137	2287	57017	No_or_no_constitutive_exon
ACCAACATTCGCACCTGTCGCAGACACACCTCAAGGGGGAAGCGCGGTAGGT	209722	209859	209909	209857	-1	supercont1.13	H257_06520	207260	210047	None	9137	2287	57017	Yes
TATAACGTTAGCGCTTTTATTGGTCGCATGTTTGTGACAACGGGATGTAGGC	210314	210487	210537	210485	-1	supercont1.13	H257_06521	210314	213087	None	9137	2287	57017	No_or_no_constitutive_exon
TCTTGAATGCCTTTGAGCGTACCAACGGTCTATCTCTTTTGGGAATGTAGCA	219825	220044	220094	220042	-1	supercont1.13	H257_06524	216562	220626	None	9137	2287	57017	No_or_no_constitutive_exon
GACAATATGTACATGTAGTATGATGGCTGAAAAGGGATGGGGGTATGTAGAT	245590	245897	245540	245592	1	supercont1.13	H257_06533	240348	245897	None	9137	2287	57017	No_or_no_constitutive_exon
GTATATTGTATTATGGCCACGAGTGGAGTTTAACGCTTGGGGGACTATAGGA	256303	256465	256253	256305	1	supercont1.13	H257_06538	255254	256465	None	9137	2287	57017	No_or_no_constitutive_exon
ATCGATGATATATATATATATCTTTTATTGTGCTTACGTTGGTTGGGTAGTT	262900	263200	262850	262902	1	supercont1.13	H257_06540	258126	266084	None	9137	2287	57017	Yes
GAACGCTCGCTCCTTGTGACTTGTTCTTGGGTGGTGCTGGGGGGCATTAGAT	263944	264025	263894	263946	1	supercont1.13	H257_06540	258126	266084	None	9137	2287	57017	Yes
CCAGCACGTGGTGGAGAAGGTCGACGGGGGTCGCGGCGAGGGGGGGGCAGGG	296952	297120	296902	296954	1	supercont1.13	H257_06554	294351	297120	None	9137	2287	57017	No_or_no_constitutive_exon
CACTATACGGTAGACCTAAACATGCAATAACTAACTGGGTAATGGACTAGAT	315541	315635	315685	315633	-1	supercont1.13	H257_06562	314374	317814	None	9137	2287	57017	No_or_no_constitutive_exon
TCTAAATGGGTATGCTGTTCGTCGTTTCATGCTTTGGACGTGATGGGCAGAC	319983	320152	319933	319985	1	supercont1.13	H257_06563	318125	321769	None	9137	2287	57017	Yes
CGTCGTCGCGGTTCGTTGTATAAGTAGAAGAAGCTAATGGGGTAGTGTAGGG	322991	323364	322941	322993	1	supercont1.13	H257_06564	321920	324005	None	9137	2287	57017	Yes
CGATCATGCTAAAATGACGACGAGGATTGATTTTGGTGGGTGGGGTGTAGAA	339417	339798	339848	339796	-1	supercont1.13	H257_06569	338424	345045	None	9137	2287	57017	No_or_no_constitutive_exon
CGTTTATATCCCAGCGATGATGATTGATCTTTACTTGTTGGGGAAATTAGCA	348167	348496	348117	348169	1	supercont1.13	H257_06571	347246	348496	None	9137	2287	57017	No_or_no_constitutive_exon
CTATTTATTTCATCGAGAACCTGTTGTTTTGCTTGTGCTGGTGGGTGTAGTC	360810	361134	360760	360812	1	supercont1.13	H257_06575	359188	362596	None	9137	2287	57017	Yes
TCACCCTGACCATGCGCACCGTCTGCCTGACGCGGTGCTGCTGTGGGAAGTG	361785	361868	361735	361787	1	supercont1.13	H257_06575	359188	362596	None	9137	2287	57017	No_or_no_constitutive_exon
GATCTCCCCCACTCCTCGCAATAAGGATCCGCTAACATGATGGGGTGTAGAT	378375	378500	378325	378377	1	supercont1.13	H257_06584	378123	379752	None	9137	2287	57017	No_or_no_constitutive_exon
CCCGTTCTCGACGATGGTGCTCAAACGCTAAACTTGTACGGGATATATAGGA	391972	392590	391922	391974	1	supercont1.13	H257_06589	391106	404462	None	9137	2287	57017	No_or_no_constitutive_exon
CGCACATGCACAGTACCTGTAGCATGACGACAAACTGTATGCATGGGTAGAT	404875	405136	404825	404877	1	supercont1.13	H257_06590	404504	407518	None	9137	2287	57017	Yes
TGGTTCAATATCGGGGACACAACTGTATCATATTGTATGGTGGTGGGTAGTT	477381	477525	477331	477383	1	supercont1.13	H257_06618	475236	483530	None	9137	2287	57017	No_or_no_constitutive_exon
ATATATATATATATATATATATATGTACACACTCATATCTGGGATTGTAGTC	481649	482172	481599	481651	1	supercont1.13	H257_06618	475236	483530	None	9137	2287	57017	No_or_no_constitutive_exon
CATGGTACAATTGCTATCGAGTGTCACGATCGTTTATATGGGACGTGTAGGT	486034	486327	485984	486036	1	supercont1.13	H257_06619	483808	492069	None	9137	2287	57017	No_or_no_constitutive_exon
GATGGTTGGATATATTTTAAAAAAACAAGTCCAAACAAGGGTAAATGTAGTG	506144	506193	506094	506146	1	supercont1.13	H257_06623	505307	506880	None	9137	2287	57017	Yes
GTACGAAGGGGATATGTCACCATGGGATATGAATGGGTGTGGGGATGTAGAG	515868	516244	515818	515870	1	supercont1.13	H257_06628	514041	516647	None	9137	2287	57017	Yes
TAGTTCCTACTATGTTGAACTTCTGTTTGTTTCTTACGCTCGGGGTGTAGGC	546436	546807	546386	546438	1	supercont1.13	H257_06642	544918	548707	None	9137	2287	57017	No_or_no_constitutive_exon
AACGAGGTTGCTCAAAAAGTACACCAAGGTCGAGCTGACGCCAGGGCAAGCC	696256	696290	696206	696258	1	supercont1.13	H257_06688	694155	696290	None	9137	2287	57017	No_or_no_constitutive_exon
AAATCTCGTAAGTTGGTGGAATATCATATTGACAGCAGCATGGGGTATAGGT	830558	830663	830508	830560	1	supercont1.13	H257_06712	827166	832060	None	9137	2287	57017	No_or_no_constitutive_exon
AAGGTATGGAGACATGTAGCACCCAAGGGTACGTGTTGACGGGGGAGTAGGG	834558	834776	834508	834560	1	supercont1.13	H257_06714	833075	835594	None	9137	2287	57017	Yes
ACACCGCCATACATTATCACACACATGTAGTATGTCACAGGGTAACGTAGAC	873377	873527	873577	873525	-1	supercont1.13	H257_06727	873238	875054	None	9137	2287	57017	No_or_no_constitutive_exon
CAGGAGTTCGTGTTGTCGCCTTACGCCTCGTTCACGACACAAGGGCCTAGTA	949297	949568	949618	949566	-1	supercont1.13	H257_06737	948124	949667	None	9137	2287	57017	No_or_no_constitutive_exon
CCTTGGTAATACCATCCCACGAGTTTGATTGTAGCTGACTTGGGGCGTAGGG	976785	987429	987479	987427	-1	supercont1.13	H257_06741	976785	988794	None	9137	2287	57017	No_or_no_constitutive_exon
CAATATATATATATATATATATATATTGTACGAATTCATGGAGGGTGTAGAT	1074356	1074501	1074306	1074358	1	supercont1.13	H257_06758	1072443	1075399	None	9137	2287	57017	No_or_no_constitutive_exon
CGCATGCTTCTCATCTCTCCATGAGGGTGATGTCTAACCATGGGATGTAGTG	1108093	1108892	1108043	1108095	1	supercont1.13	H257_06774	1107788	1110788	None	9137	2287	57017	No_or_no_constitutive_exon
TGATATTTCCCGGTGGTTGTAATCTCTCATTTAAACATCGTGGGAGGCAGAT	1111009	1111132	1111182	1111130	-1	supercont1.13	H257_06775	1110753	1111916	None	9137	2287	57017	No_or_no_constitutive_exon
TGGGTTATTCGTGTAGAGTTGACAACTAATAGAACATGGGGTGGGTGTAGGT	1137963	1138279	1137913	1137965	1	supercont1.13	H257_06786	1136706	1141070	None	9137	2287	57017	No_or_no_constitutive_exon
GGATATATATATATCTGATTCGGTGTTTGCTGATAATGATATGTGGGTAGTT	1175947	1176022	1175897	1175949	1	supercont1.13	H257_06797	1174474	1177466	None	9137	2287	57017	Yes
TGGTTCGTACAATCATCACTCAAAAATGATATATATCACTGGGTGTATAGGC	168216	168450	168166	168218	1	supercont1.15	H257_07276	166049	169793	None	9137	2287	57017	No_or_no_constitutive_exon
CTCCACGGTGGAGACTATCGTGTCACCCGCTGTATTTGGGGGCATTAAAGCA	199591	199990	200040	199988	-1	supercont1.15	H257_07289	199485	201707	None	9137	2287	57017	No_or_no_constitutive_exon
GATCAGCCCACAGGTGTGGGATTCTCATTTAGCGGGGGCCGTTAAATGAGAA	205760	206063	205710	205762	1	supercont1.15	H257_07291	205589	206579	None	9137	2287	57017	No_or_no_constitutive_exon
ACTGACATACTTCGAAGTACATGATCTGGAACTATATGGGAACGTGGTAGAT	384429	384558	384379	384431	1	supercont1.15	H257_07323	382388	385842	None	9137	2287	57017	Yes
CCGCGAGCACTTTGTCATACTAAACCAACCGTCGATTGATTGGGTGACAGGT	406208	406275	406158	406210	1	supercont1.15	H257_07329	405170	407633	None	9137	2287	57017	Yes
CCATGAGCTAGCATGTAGTTGACGTTCATGATGATATTGGGAATAAATAGGC	407359	407633	407309	407361	1	supercont1.15	H257_07329	405170	407633	None	9137	2287	57017	No_or_no_constitutive_exon
TCGCAGGTACTTGAGAATCAAGTACACCAAGACACATGACTGTGGGGTAGGA	413665	413716	413615	413667	1	supercont1.15	H257_07332	411813	414367	None	9137	2287	57017	No_or_no_constitutive_exon
AAAGTGTATGAACGGGACAATATATCAAGTAGAAATCGTTGGGTATGTAGAA	413945	414085	413895	413947	1	supercont1.15	H257_07332	411813	414367	None	9137	2287	57017	No_or_no_constitutive_exon
CCTGCATATGGATGTCACTGATGTGGACTGATTGAATGGGTGGACGGTAGCC	418352	418539	418302	418354	1	supercont1.15	H257_07334	417166	420584	None	9137	2287	57017	No_or_no_constitutive_exon
TCCCTAGAATATACAGTGTACAATGTGTTGTAGTTTGACTGGGAGCGTAGAA	434311	434943	434993	434941	-1	supercont1.15	H257_07339	431860	435224	None	9137	2287	57017	Yes
GAGAACCAACCAATCCCGTCTTGACGATTGATGATGATGGGGGGCTGTAGAA	431860	432246	432296	432244	-1	supercont1.15	H257_07339	431860	435224	None	9137	2287	57017	No_or_no_constitutive_exon
GATCCACACTATTGGTGTCCCTATCACTGATTTTGACATTTGTGGGGTAGGC	445059	445575	445009	445061	1	supercont1.15	H257_07343	443783	445575	None	9137	2287	57017	No_or_no_constitutive_exon
TACGAGGAGAAATTCTATCGACGACGTGAAAGGGGTTAAGTGGTGGGTAGGG	448046	448390	447996	448048	1	supercont1.15	H257_07345	446425	450417	None	9137	2287	57017	Yes
CGTACGTTGGACTTAATTATTTTTAACTTACAAGGGCGTTGGTTGGGTAGGC	449261	449314	449211	449263	1	supercont1.15	H257_07345	446425	450417	None	9137	2287	57017	Yes
CAGGTATATAAGAGTGCTGATACAATAGTCGGGGACTGATGGGGAGTTAGGT	477150	477488	477538	477486	-1	supercont1.15	H257_07352	477150	480066	None	9137	2287	57017	No_or_no_constitutive_exon
AGTACGTCCAACTATAATGCAAAAAGGACTCAGTACGTGGTGGGTGGTAGGG	495312	495486	495536	495484	-1	supercont1.15	H257_07357	493562	496331	None	9137	2287	57017	Yes
ATTATCCTCGTCATGTGGTCATCATGGTGTTGTGGATATATGGGGGGTAGAT	512935	513014	512885	512937	1	supercont1.15	H257_07360	511092	513373	None	9137	2287	57017	No_or_no_constitutive_exon
AGTACAAAGTGTAATTGGCGATTGCTCGTCGTTTCATATGGGGAGACTAGGT	541212	541354	541404	541352	-1	supercont1.15	H257_07374	541004	542793	None	9137	2287	57017	Yes
TCCAGTCGACAATATATATATATATATATATCATGCATCCAATGGGGTAGGT	574089	574244	574039	574091	1	supercont1.15	H257_07377	562720	574827	None	9137	2287	57017	No_or_no_constitutive_exon
GTACTGTAGTACCTACCAGTCTCATGGTTATGCTTGAAATGAATGGGTAGGA	578687	578881	578637	578689	1	supercont1.15	H257_07378	574888	578881	None	9137	2287	57017	No_or_no_constitutive_exon
ATTGATGACTAGTTGGTGTCGATTGCAATGGAAACGCATGGGTCAAGTAGGC	584531	585029	584481	584533	1	supercont1.15	H257_07380	581280	585488	None	9137	2287	57017	No_or_no_constitutive_exon
GGGTACGAGTGTGCCTATAGAACCTCAACTGACTGACTTTGGGGTTGTAGAA	641145	641411	641095	641147	1	supercont1.15	H257_07388	638336	642395	None	9137	2287	57017	Yes
AAAACTATATATTATCATTTTTGTGTGGATTTCTCATGGGAGGATGGTAGGT	665029	665150	664979	665031	1	supercont1.15	H257_07395	661542	667046	None	9137	2287	57017	No_or_no_constitutive_exon
GTCTTACCGATGGCCATATGATTCTTGGCTGATCATTTTTTTGTGGGAAGTG	678378	678549	678599	678547	-1	supercont1.15	H257_07401	678110	680768	None	9137	2287	57017	No_or_no_constitutive_exon
TACTTCGCTGTGTTTATCATTGGTGATGTATTATTATATATGGGAGGTAGTC	688872	689205	689255	689203	-1	supercont1.15	H257_07405	687692	691614	None	9137	2287	57017	No_or_no_constitutive_exon
GACATAGAGCAAGTGTGATTTGGGTGTATGGGGCTGACAAGGGGGGGTAGCT	723368	723494	723544	723492	-1	supercont1.15	H257_07413	722453	726826	None	9137	2287	57017	No_or_no_constitutive_exon
GTGATTTGTATATTGTTGACGGTGAAACATGCAAAATCCTGTGGGCGTAGGC	729053	729239	729289	729237	-1	supercont1.15	H257_07414	727314	733174	None	9137	2287	57017	Yes
TTATCTTGGCCAAACTAGGCATGATATATATATAATATATATATGGGTAGGC	727314	727522	727572	727520	-1	supercont1.15	H257_07414	727314	733174	None	9137	2287	57017	Yes
CCAGGTTTTCATTCACTACTGCATTCGTACATTTGACGGTCAATGGGTAGGA	735969	736455	735919	735971	1	supercont1.15	H257_07416	735770	736455	None	9137	2287	57017	No_or_no_constitutive_exon
CTACTACTATATCCTTGCACAAGTCGTGCTCATGCGTGTATGATGGGCAGGC	777679	778039	778089	778037	-1	supercont1.15	H257_07429	776437	778639	None	9137	2287	57017	Yes
TTGAATAAACCTGTCCATTCGATCACAACAGTCTCACATGTGGGATGTAGCT	788384	788507	788557	788505	-1	supercont1.15	H257_07433	785778	788904	None	9137	2287	57017	Yes
AACCTGAACAATTTTATGGCATGCATCAAATGATCTGTGATGGGATGTAGAG	788028	788191	788241	788189	-1	supercont1.15	H257_07433	785778	788904	None	9137	2287	57017	Yes
CCACGTACCTTGGTTGATGCAAGTATATGCTATTGTGTGGGATGGAGTAGAT	799050	799249	799000	799052	1	supercont1.15	H257_07440	798791	802259	None	9137	2287	57017	No_or_no_constitutive_exon
AGTAAAACGACCTATCCCAGCGCTCCCATCCTTCTCACCGGGCAGGCTAGGT	814163	814248	814113	814165	1	supercont1.15	H257_07444	813783	814628	None	9137	2287	57017	No_or_no_constitutive_exon
GTGTTGTCATCGCACCAACGCCAGCTGGTCACGACGTCATTGGGGTGTAGGT	814302	814377	814252	814304	1	supercont1.15	H257_07444	813783	814628	None	9137	2287	57017	No_or_no_constitutive_exon
CGGTAGATGCATAGTCAAGTCTATTCTTAGTGACAAAAAGGGGGTGACAGGG	816259	816388	816438	816386	-1	supercont1.15	H257_07445	814759	817143	None	9137	2287	57017	No_or_no_constitutive_exon
AACAAAATCTTACACCACGTTGTTGTGGTATTGATGTGCGAGAGGGGTAGAC	816098	816203	816253	816201	-1	supercont1.15	H257_07445	814759	817143	None	9137	2287	57017	No_or_no_constitutive_exon
TCGTCTCTCACCAACGCCGTCTCTTCAGCATGTCGTCGTCGGGTGTGTAGGC	848657	848987	848607	848659	1	supercont1.15	H257_07450	846539	848987	None	9137	2287	57017	No_or_no_constitutive_exon
GGGTGTTTGCTGCCTTGATGGTTTGGTAGTCACAACGTGATGGGGAGTAGGT	851826	851912	851962	851910	-1	supercont1.15	H257_07452	851410	853859	None	9137	2287	57017	No_or_no_constitutive_exon
AAGTCGGTACGTCTGCTTCGAATCTTGTCAGAGTCTCAAGTGTGGGGTAGGT	854017	855135	855185	855133	-1	supercont1.15	H257_07453	854017	856074	None	9137	2287	57017	No_or_no_constitutive_exon
TAGTAGTACTAGGAGGTGTACACTGATGGATACGATGGTGGTATGGGCAGGT	867883	868191	867833	867885	1	supercont1.15	H257_07456	865223	873421	None	9137	2287	57017	No_or_no_constitutive_exon
ATTCATATGGGGACGCGAAGAAGCTCATGCTGAGGTCCGCGCATGGGTAGAT	969920	969995	969870	969922	1	supercont1.15	H257_07488	969742	970663	None	9137	2287	57017	No_or_no_constitutive_exon
TGTTGTTCATATGACTTTATGCATGTTGAAAATTTGGATGGGTACAACAGGT	986455	986825	986405	986457	1	supercont1.15	H257_07496	984357	986825	None	9137	2287	57017	No_or_no_constitutive_exon
CTGTGTGACGATGGAATCGGAGGTTACTTACTGTATGTGTGGGGCTATAGGT	21829	21914	21964	21912	-1	supercont1.17	H257_07877	21347	24055	None	9137	2287	57017	No_or_no_constitutive_exon
ACCGTGCATCGAAGAACTCGCCAGCGTACCAAAACCACTTTGTTGGGAAGAA	72027	72387	72437	72385	-1	supercont1.17	H257_07879	72027	72862	None	9137	2287	57017	No_or_no_constitutive_exon
ACAGAACGAATGGATAGATGTGAAAAGGAATAATAGGGGAGATGTAGCAGGA	180910	180972	181022	180970	-1	supercont1.17	H257_07916	180764	185957	None	9137	2287	57017	Yes
CGCACCTCCATGTACGGTAATGAGGGAGGCTGTAGCTCACAGGGCCGTAGAT	196200	196445	196150	196202	1	supercont1.17	H257_07920	195323	196445	None	9137	2287	57017	No_or_no_constitutive_exon
GGTACCGGTCGCATGATGGCATTGTCATGAAGATGACAATGGGTTGATAGGG	337145	337416	337095	337147	1	supercont1.17	H257_07951	335161	337416	None	9137	2287	57017	No_or_no_constitutive_exon
GGTAGGGTGTATTGTGTAGTACGTATTGATTTTGATTTGGGGACGTGTAGGG	378008	378138	377958	378010	1	supercont1.17	H257_07966	373782	380934	None	9137	2287	57017	No_or_no_constitutive_exon
TAACACCGCCACCACAGCCTGCCCATCTTGATATCAATACCATGGGGTAGAG	394455	394588	394405	394457	1	supercont1.17	H257_07969	393900	397466	None	9137	2287	57017	Yes
TCCAGTACGGCTGATTGGACCTGTCAAAGTTTATACTGACGTATGGGTAGGC	397509	397913	397963	397911	-1	supercont1.17	H257_07970	397509	399141	None	9137	2287	57017	No_or_no_constitutive_exon
CTGTTCGCCGTGTGTGGCGACGTGCTGCGGTTGACCTATCCGGGACCAAGAC	405575	405889	405525	405577	1	supercont1.17	H257_07974	405377	406834	None	9137	2287	57017	No_or_no_constitutive_exon
TACTAGTAGTTTTCTAGATGGGAGTTGTGAGGTATTGAGATGGGATATAGGT	430874	430979	431029	430977	-1	supercont1.17	H257_07983	430136	437904	None	9137	2287	57017	No_or_no_constitutive_exon
GTGGGGGGGGGATTGACAATTTTTTCTCATTTTTCTATGGGGGGGTGTAGTA	548084	548147	548034	548086	1	supercont1.17	H257_08019	547138	548496	None	9137	2287	57017	No_or_no_constitutive_exon
TAGGGTTCGCTACAGTCTGTATATGATGATAGAGCATGGGGGGGGAGTAGGC	548880	549039	549089	549037	-1	supercont1.17	H257_08020	548486	551378	None	9137	2287	57017	No_or_no_constitutive_exon
TCGTTATGGAACGATGTCTCAGATGTGATGATGTTTTTCATGATGGGTAGGC	565643	565962	566012	565960	-1	supercont1.17	H257_08023	559513	568792	None	9137	2287	57017	No_or_no_constitutive_exon
TTGTATTCTGCTCGCATTCGATTGAGATTATACATATGTGGGATGATTAGAA	562727	562868	562918	562866	-1	supercont1.17	H257_08023	559513	568792	None	9137	2287	57017	No_or_no_constitutive_exon
CATGGATAATATATATAAAAATATATATATATTGACGGGGGATGAGGTAGAT	562574	562640	562690	562638	-1	supercont1.17	H257_08023	559513	568792	None	9137	2287	57017	No_or_no_constitutive_exon
GCAGCCGTACATATATTTCCCCCGTCTCATACTAGTCTTGGTGGGCGTAGTT	560865	561052	561102	561050	-1	supercont1.17	H257_08023	559513	568792	None	9137	2287	57017	No_or_no_constitutive_exon
TATATGAACACCCTTGAGTCATGCATTCATTTTGCATGGATGGGGTGTAGAT	576639	577056	576589	576641	1	supercont1.17	H257_08028	575190	577056	None	9137	2287	57017	No_or_no_constitutive_exon
TTGGTTGTTGTTTGTGTGATGCTTTCTCTGAGATACAGTTGGGGCTGTAGGG	578494	579059	579109	579057	-1	supercont1.17	H257_08029	577064	580878	None	9137	2287	57017	No_or_no_constitutive_exon
TACTTGTCCGCTCTTCAATCCTCTAAAGGCCGCCAAAATGGGGCATGTAGGC	590515	590827	590877	590825	-1	supercont1.17	H257_08033	589917	591517	None	9137	2287	57017	No_or_no_constitutive_exon
TACAGTAAGTTGCCCAGTGTGGTTAGCATGGAGGATGGGTGGGTGGGTAGGG	630326	630530	630580	630528	-1	supercont1.17	H257_08051	630266	631016	None	9137	2287	57017	No_or_no_constitutive_exon
TGGGCGGGAAGTTGATGCGTTGAAGGCTCGTCTGCTGGGTGCAAGAGCAGCG	644831	644984	645034	644982	-1	supercont1.17	H257_08058	644831	645594	None	9137	2287	57017	No_or_no_constitutive_exon
GGGATGATGGGGGGATGATGGGGGCTAATGGAATTTGTTTGGATGGGTAGGG	650546	651314	650496	650548	1	supercont1.17	H257_08060	648990	651314	None	9137	2287	57017	No_or_no_constitutive_exon
AGACACGGTGAGGTATCGTGAATGACTTGTGGAACTCACGGGGGATTTAGCT	663741	663958	663691	663743	1	supercont1.17	H257_08064	663201	663958	None	9137	2287	57017	Yes
CCCCATCCGGTATTCGTCGTCGTCGTGACGCTATGTTCGATGGGGCGTAGGG	680103	680241	680291	680239	-1	supercont1.17	H257_08071	676183	692137	None	9137	2287	57017	Yes
ACTTTGCCGTGGTGTGTACCGAATGTGACATGTGCTATGCCTGGGGGTAGGT	701497	701654	701704	701652	-1	supercont1.17	H257_08076	700514	704992	None	9137	2287	57017	No_or_no_constitutive_exon
TGTATATATATATGTATATATATATATGTATGATAAGTGTGGTGGGATAGGA	840495	840698	840445	840497	1	supercont1.17	H257_08112	838760	841543	None	9137	2287	57017	No_or_no_constitutive_exon
TCGATCGATCACAAGGTACTAGTATATGACGTCGGCATGGGTGGGGTTAGGC	907115	907207	907257	907205	-1	supercont1.17	H257_08123	897339	908656	None	9137	2287	57017	Yes
CGAACAAGGCATTGTACTGAAGGTCAGTCAAATCCATCGCGGGACACAAGTT	992729	992801	992851	992799	-1	supercont1.17	H257_08137	992729	993427	None	9137	2287	57017	No_or_no_constitutive_exon
GTACCATGCCGTTCCAGGCAACCATCCTCCAAATCCTGCGGGAGATGAAGGC	994677	994820	994870	994818	-1	supercont1.17	H257_08138	994101	995012	None	9137	2287	57017	No_or_no_constitutive_exon
TTTGCTCATCTCCGAAATATATATTCATGGACTAGTTGGCAATGGGGTAGAA	57779	57934	57984	57932	-1	supercont1.18	H257_08161	57376	58150	None	9137	2287	57017	No_or_no_constitutive_exon
TCTGTGTTGAACCTAGGCAAAGTATGTATGTATACTAAGGGACGACGTAGCG	72436	72568	72386	72438	1	supercont1.18	H257_08167	70535	72568	None	9137	2287	57017	No_or_no_constitutive_exon
CAAGTATATATATATATCGGCATATCTAACCGAGTATGATGGGAATTTAGAC	83215	83537	83165	83217	1	supercont1.18	H257_08175	81905	84771	None	9137	2287	57017	Yes
GTACATACAATATGTACATGCTTTCGAAGAGTGCTAAGGGGGTGACGTAGGA	83601	83746	83551	83603	1	supercont1.18	H257_08175	81905	84771	None	9137	2287	57017	Yes
GTGCACATAATACGTGGTTGTCGTGAGGATATTTATAATTGGGATGATAGAC	117303	117573	117623	117571	-1	supercont1.18	H257_08187	109458	126630	None	9137	2287	57017	Yes
ATGTGAAAAACACGAGTAGTTTTTTAATATCGTATATATGGGGGATATAGAT	114320	114553	114603	114551	-1	supercont1.18	H257_08187	109458	126630	None	9137	2287	57017	Yes
CTGATTCTATCGATCGGATTCTGCATCTGATTCGATCGTGGGGTGCATAGAT	138515	139298	138465	138517	1	supercont1.18	H257_08192	136838	139298	None	9137	2287	57017	No_or_no_constitutive_exon
AGACAGGGTACGTGGTGTACCTTTCCGGCGTCTTCTCATGGGAGTTGTAGCA	139862	141642	139812	139864	1	supercont1.18	H257_08193	139590	141642	None	9137	2287	57017	No_or_no_constitutive_exon
TCCATCTCATGTGTTGGGATGAGGTAATGACCTGTCGCTTTGGGATGTAGAC	142053	142135	142003	142055	1	supercont1.18	H257_08194	141896	142554	None	9137	2287	57017	No_or_no_constitutive_exon
CCATTGAAGTATCCTATATATTATATATATGATATTTTATGGGTGAGTAGAG	213562	213626	213512	213564	1	supercont1.18	H257_08227	212041	215575	None	9137	2287	57017	Yes
AGAAGAGTCGCCAAGGGACAACGTGATTGAACGTTCAAATGGTGGGGTAGGA	215923	216022	216072	216020	-1	supercont1.18	H257_08228	215128	217324	None	9137	2287	57017	No_or_no_constitutive_exon
TCGATCGCACCTTTTCAAGCACTGGAATGTCGGCTCGGGGCGTAAAACAGAA	282002	282172	282222	282170	-1	supercont1.18	H257_08240	281132	282490	None	9137	2287	57017	No_or_no_constitutive_exon
CGACTTGTTCCAAGCTGTATTTTGTTCTGAATGCAATACATGGGAGGTAGAT	298079	298187	298237	298185	-1	supercont1.18	H257_08244	296519	298972	None	9137	2287	57017	No_or_no_constitutive_exon
TGACGTGGCATCATCATAGCAAAGATGACGACATTGGTGGTGGGGGATAGGG	303986	304332	303936	303988	1	supercont1.18	H257_08248	303010	304332	None	9137	2287	57017	No_or_no_constitutive_exon
GCGAGGTACGAGGGGACAAAAAAGGGTGGGTACACGAACGGGTGGTGTAGGC	308670	308850	308900	308848	-1	supercont1.18	H257_08250	308076	310422	None	9137	2287	57017	No_or_no_constitutive_exon
ACAGACTCGCATACTGCGTGGTGGTTTGACACACGTTATTTGGGTGGTAGCG	341589	341951	341539	341591	1	supercont1.18	H257_08256	340856	341951	None	9137	2287	57017	No_or_no_constitutive_exon
TATGTGCAGCATATGTAGCGTGTAAATAAGGGGGGTTGTGGTGGGGGTAGGC	362346	362450	362500	362448	-1	supercont1.18	H257_08267	362196	362554	None	9137	2287	57017	No_or_no_constitutive_exon
TGTGTGTACGCCACGGAGGCAAACGCCAATGCGTGCATGAGGGGTGCCAGGG	432337	432661	432711	432659	-1	supercont1.18	H257_08288	432337	432836	None	9137	2287	57017	No_or_no_constitutive_exon
AGCTAACGTTACAGAGGTCAATTGTGTTGGTCTTGCTTTGTGGGGTCGAGAA	438323	438357	438273	438325	1	supercont1.18	H257_08291	438212	438711	None	9137	2287	57017	No_or_no_constitutive_exon
GTACGTCCTTCCTTGCTTGTGCATCATGTGAGATAATGGTCACGGGGTAGTT	481675	481767	481817	481765	-1	supercont1.18	H257_08300	481179	481939	None	9137	2287	57017	No_or_no_constitutive_exon
CATCGGACAGCGCAATAGTATCTAAACCCGGCAATCACCCGCGGGCACAGAG	529914	530291	529864	529916	1	supercont1.18	H257_08318	529514	530291	None	9137	2287	57017	No_or_no_constitutive_exon
ATAAAGAAGAACAATATATATGTTGAAAAAATTGTGTTTTGGGATGCCAGGT	621916	622119	622169	622117	-1	supercont1.18	H257_08342	621295	630391	None	9137	2287	57017	No_or_no_constitutive_exon
TTGTCACTGATTGTATTTTGTGTATGGTTTCGTGTGTGGGGGAATTATAGGT	636471	636637	636421	636473	1	supercont1.18	H257_08343	630847	636637	None	9137	2287	57017	Yes
AATAATCCCGAATCGACTTGACAATATATCCATCCATTGTGGGATTATAGGT	647416	647579	647366	647418	1	supercont1.18	H257_08347	645242	648624	None	9137	2287	57017	No_or_no_constitutive_exon
GCACACAAGCACTCCCCTTCGTGTGGAACTACGACGGGCGGCAATGGCAGCT	672311	672460	672510	672458	-1	supercont1.18	H257_08351	672311	672618	None	9137	2287	57017	No_or_no_constitutive_exon
ATATTATATATAGATAGACTTATCGTAAATTAAATCGTTTGGGGGGGTAGGA	679464	679536	679414	679466	1	supercont1.18	H257_08352	676875	686152	None	9137	2287	57017	No_or_no_constitutive_exon
GTCGATTGAAGTACCCCTCTATCGAATTGACAATAATAAACGATGGGTAGGC	685016	685148	684966	685018	1	supercont1.18	H257_08352	676875	686152	None	9137	2287	57017	No_or_no_constitutive_exon
CAACGCCTTTTCGGTATATTTTGCGCATATTAATCGTTTTTGGGGCGTAGGC	845864	846012	846062	846010	-1	supercont1.18	H257_08408	843848	848465	None	9137	2287	57017	No_or_no_constitutive_exon
TATATATCCGCACATATATATATATATGGAGTAGACTAAGAGGGGAATAGGA	852747	853080	853130	853078	-1	supercont1.18	H257_08410	852322	854656	None	9137	2287	57017	No_or_no_constitutive_exon
AACGTTACTGGAATCCGAGGAAGACTCTGATACTGCGTTGGGGGGTATAGAT	858223	858636	858686	858634	-1	supercont1.18	H257_08412	856834	861906	None	9137	2287	57017	No_or_no_constitutive_exon
AATGTTTCGTCGTGTTTATCTTCATATATTTGGTGTTGTGATGGGGGTAGAC	875236	875440	875186	875238	1	supercont1.18	H257_08419	873075	877948	None	9137	2287	57017	No_or_no_constitutive_exon
GGTAGTTTTCAATGGGGTAGTTAGTTGGGTTTCACGTGTGGGGGTGTTAGGA	877719	877948	877669	877721	1	supercont1.18	H257_08419	873075	877948	None	9137	2287	57017	No_or_no_constitutive_exon
TGTACATCCGAGACGTCTGACACATGATGTTGATATTCAAACGTGGGTAGAA	914355	914562	914305	914357	1	supercont1.18	H257_08428	912063	925613	None	9137	2287	57017	No_or_no_constitutive_exon
AGGTATGAGGTGCATCTAACTAGCACATGTTGGGATTCATATGGGTGTAGAT	939158	939397	939108	939160	1	supercont1.18	H257_08433	938136	939397	None	9137	2287	57017	No_or_no_constitutive_exon
TCCGCGCTTCGCTTCTTCTCCTAAGGGATCCTTCACCTCGGGATATACAGGA	949755	949816	949866	949814	-1	supercont1.18	H257_08438	949313	950694	None	9137	2287	57017	No_or_no_constitutive_exon
ATATATATAGATGATGGAATATAGTATATGAGGAAGGGTGGATGGATTAGGC	15553	15676	15503	15555	1	supercont1.19	H257_08449	14143	16150	None	9137	2287	57017	No_or_no_constitutive_exon
GGTACCTTCATGGACAGGGTGCACGAGTATGACGAAGGAGACGAGGGTAGAT	16033	16150	15983	16035	1	supercont1.19	H257_08449	14143	16150	None	9137	2287	57017	No_or_no_constitutive_exon
TGCGACACACCACCCACATTTGACGTTTTGTCGGGGCTTACGATGGGTAGGA	187861	188011	188061	188009	-1	supercont1.19	H257_08497	182887	188721	None	9137	2287	57017	Yes
CTTGGCAATTTCACAAAATGGGAAATTCTTGGATTCATCTCGATGGGTAGGT	193204	193913	193154	193206	1	supercont1.19	H257_08498	188908	210024	None	9137	2287	57017	No_or_no_constitutive_exon
GTATGTATTGGGCTTTATATATATGTATATAACTTTGTTGGGGAAAGTAGAG	203755	204057	203705	203757	1	supercont1.19	H257_08498	188908	210024	None	9137	2287	57017	No_or_no_constitutive_exon
ATATATATAATGTGTATATATTGAGTATTTGTTTTGTATGGGGCATGTAGGC	206479	206807	206429	206481	1	supercont1.19	H257_08498	188908	210024	None	9137	2287	57017	No_or_no_constitutive_exon
CTCCCCCTTCGTTATATTCCTTAGTATGTCATGATATCATGGATGGGTAGCA	221156	221307	221106	221158	1	supercont1.19	H257_08502	220810	221472	None	9137	2287	57017	No_or_no_constitutive_exon
GGTACGTCCTGCGCTACATGTGATGATGACGCTGATGCGTGGGAGTGTAGGA	233718	233970	234020	233968	-1	supercont1.19	H257_08506	233542	234165	None	9137	2287	57017	No_or_no_constitutive_exon
TTGTAAAACCACATGAGGTTATTGTGATGATTTAATATATGGGAGTGTAGGT	335302	335587	335637	335585	-1	supercont1.19	H257_08530	329946	339254	None	9137	2287	57017	Yes
TATATCTGAATGAAAAACATCGACTGATTGATATATCTGTGGGGTATTAGGT	368861	369011	368811	368863	1	supercont1.19	H257_08540	364646	371784	None	9137	2287	57017	No_or_no_constitutive_exon
AAACAATATATATGTTTGAGGGTTATATATAATACACCGAGTGTGGGTAGAG	369888	370200	369838	369890	1	supercont1.19	H257_08540	364646	371784	None	9137	2287	57017	No_or_no_constitutive_exon
GGTGTCGGAATGCTCCTTCGCTTCCAGACCAACGATGCTGATGTGGGTAGAG	372097	372593	372047	372099	1	supercont1.19	H257_08541	371849	373720	None	9137	2287	57017	Yes
AATATTTCACAGACTTGAATGTCATCAACGAAACGTACGGACGTGGGTAGCT	396034	396263	396313	396261	-1	supercont1.19	H257_08546	396034	398578	None	9137	2287	57017	No_or_no_constitutive_exon
AGGGAAGTGTCATACTTAAAATGTAATATATCTATCATATGCCGGGGTAGAT	413538	413646	413696	413644	-1	supercont1.19	H257_08551	411261	416148	None	9137	2287	57017	Yes
CCTATGTGACAATGAATTCTACGGCAATGTGTATTAACGTGGTTGGGTAGAC	489391	489445	489341	489393	1	supercont1.19	H257_08574	488468	490935	None	9137	2287	57017	Yes
GGATATATATATATATAAATACATGTATTAATCTATGGCTGGGGTGATAGAT	520221	520598	520171	520223	1	supercont1.19	H257_08583	511929	521724	None	9137	2287	57017	No_or_no_constitutive_exon
TCTGACATATCATGTGGTTGGTTCACACTGCTCTTATATGTGGGGGGTAGGG	537168	537254	537304	537252	-1	supercont1.19	H257_08590	536185	542656	None	9137	2287	57017	Yes
TATATCTATATGAGACATCGTTTTTGACGAGTGTGAATGGGAGGGGGTAGGG	557069	559127	557019	557071	1	supercont1.19	H257_08594	552573	559127	None	9137	2287	57017	No_or_no_constitutive_exon
GTGTTTGGGACCGGTTTGTGTGCGTGATTAATCGACGACCGAATGGGCAGCC	560309	560395	560445	560393	-1	supercont1.19	H257_08596	560309	560826	None	9137	2287	57017	No_or_no_constitutive_exon
CGCGACTTTTACTCTTATTAATATGAACGGATGGCTGGCACTGGGGGTAGAT	569400	569495	569350	569402	1	supercont1.19	H257_08600	567003	569887	None	9137	2287	57017	No_or_no_constitutive_exon
CGTGCGTTCGTACTGATTGTATGTGTGTGGATGTTTGTTGTTGAGGGTAGAA	624777	624921	624971	624919	-1	supercont1.19	H257_08611	607621	625778	None	9137	2287	57017	No_or_no_constitutive_exon
ACAGCGTATATGGATCTCATGCGTGCTATGACATATTGATTGGTGGGTAGAG	720307	720462	720512	720460	-1	supercont1.19	H257_08633	718323	720750	None	9137	2287	57017	No_or_no_constitutive_exon
ATGCTTCGTCTTTGGGTTCAGTCGTTGCTATGACATTATGGGCGTGGTAGAG	793698	793935	793985	793933	-1	supercont1.19	H257_08650	789894	794499	None	9137	2287	57017	No_or_no_constitutive_exon
ATTATGCATCTCCCTGTAACGTTACATGCTAATACGAATGGCTGGGGTAGAG	801541	802087	801491	801543	1	supercont1.19	H257_08654	800616	802087	None	9137	2287	57017	Yes
CACGTTTTGTGAAGTTTTAAGGTCAAAACTTGTGAATAACGGTTGGGTAGAA	809507	809620	809670	809618	-1	supercont1.19	H257_08659	809256	812074	None	9137	2287	57017	No_or_no_constitutive_exon
ACCCTCGGAAGTGTGAGTTTAACGCCTCCGAGGTTATCTGGTGTGGGAAGCG	921961	922138	921911	921963	1	supercont1.19	H257_08683	921468	922138	None	9137	2287	57017	No_or_no_constitutive_exon
AGCATGATGATAAGTCGAATGCTGTATTGAATGGACATGTGGGTGTGTAGGT	34708	35557	35607	35555	-1	supercont1.22	H257_09117	34708	36977	None	9137	2287	57017	No_or_no_constitutive_exon
ATATATGATATATTTGAGTCTTTGCACGGGATTAAACGAATGGGGGGTAGGT	47306	47347	47397	47345	-1	supercont1.22	H257_09121	41893	48817	None	9137	2287	57017	Yes
CGTGACGTGATCATTCCACAGTTCAAATAATGACGTTATCACGTGGGTAGAT	76938	77047	76888	76940	1	supercont1.22	H257_09133	76325	84177	None	9137	2287	57017	No_or_no_constitutive_exon
AGCAATTGCAATGGGGTGGTTAATATGAGTAATTGCAATAAATGGGGTAGGA	78310	78451	78260	78312	1	supercont1.22	H257_09133	76325	84177	None	9137	2287	57017	No_or_no_constitutive_exon
GAGCTAAGCCTCATAAGCATGATGGTAGATTCATGGTGGTCGGGACGTAGAG	97189	97556	97606	97554	-1	supercont1.22	H257_09144	97189	97791	None	9137	2287	57017	No_or_no_constitutive_exon
TGGTGGTTGCTTCTCTCATGGACTTGTGTTTACCTGGGATGCAAATGTAGGG	114024	114447	114497	114445	-1	supercont1.22	H257_09152	114024	114806	None	9137	2287	57017	No_or_no_constitutive_exon
CATCACCATGAGACTGTCTCTGATGATGATGACGTTGTGTGGGTGCGTAGCT	117941	118040	118090	118038	-1	supercont1.22	H257_09154	117941	118571	None	9137	2287	57017	No_or_no_constitutive_exon
GACGGTTTCCATGTAACTTATGCAGGGAAACGACTCACATGGGATCGTAGCC	121406	121695	121356	121408	1	supercont1.22	H257_09157	121236	123268	None	9137	2287	57017	No_or_no_constitutive_exon
GGCTGGTATTGATGTGTGGGATGCTGATGTTGTTGTGCTGGGGTGTGTAGGA	130906	131112	131162	131110	-1	supercont1.22	H257_09164	130589	132315	None	9137	2287	57017	No_or_no_constitutive_exon
CTGGCCTTTCTCGATGATGGTGTCATGACGTTTTTGGGGGGGCGGGGTAGGG	150042	150211	149992	150044	1	supercont1.22	H257_09167	149319	154568	None	9137	2287	57017	No_or_no_constitutive_exon
GCATGTACACTGGCTTCTCAGTTGCGCCGGTGCTATTGACACGGGGGCAGCG	191107	191206	191256	191204	-1	supercont1.22	H257_09182	190900	191387	None	9137	2287	57017	No_or_no_constitutive_exon
CGCCCCCCGATCTGTTTACAACGCTGCTGTCGTCGGGGGAAATGGGGTAGGT	199668	199863	199913	199861	-1	supercont1.22	H257_09186	199274	200617	None	9137	2287	57017	No_or_no_constitutive_exon
TGATTGTGCCGAAGGATGACGTGGGGGGTGATGATTGTGTGTGTGGGTAGCT	208144	208328	208094	208146	1	supercont1.22	H257_09189	204837	208328	None	9137	2287	57017	No_or_no_constitutive_exon
CCTTATTCGTACTTCTCGTTTCGATTGTTCATTATTAAGTGTCGGGGTAGGG	221330	221639	221689	221637	-1	supercont1.22	H257_09194	220566	224312	None	9137	2287	57017	No_or_no_constitutive_exon
GCTGCGCTGTATATATCGTAACGGATATGGGTGGTGTCGACTGGGGGTAGGC	244314	244440	244490	244438	-1	supercont1.22	H257_09202	243721	245982	None	9137	2287	57017	No_or_no_constitutive_exon
GATTTGGAGATATATTTATATATATATATATTGACAACATGGGCATGTAGGC	259493	259720	259443	259495	1	supercont1.22	H257_09209	256060	259720	None	9137	2287	57017	No_or_no_constitutive_exon
CAGAGCCATGACCATACTATTGTACATGTATATATATATATGGGGAGCAGAA	320457	320538	320407	320459	1	supercont1.22	H257_09227	319937	322092	None	9137	2287	57017	No_or_no_constitutive_exon
TATACTAGTAGTAGTACTAGGACTCATGCTACTGGTTGGGGTGATGGCAGGC	336921	337112	336871	336923	1	supercont1.22	H257_09233	335314	337112	None	9137	2287	57017	No_or_no_constitutive_exon
TCGATGAATTTGTCTGAAACTGAAAAATATGTTGTGTTGGGGCGGGGTAGAT	374939	375048	374889	374941	1	supercont1.22	H257_09251	373903	375713	None	9137	2287	57017	Yes
TATATATATATATGACTGCCCATATCCACTTCCTGCTATTCGATGGGTAGGC	405177	405714	405127	405179	1	supercont1.22	H257_09262	400329	405714	None	9137	2287	57017	No_or_no_constitutive_exon
GAGGTACTTTGTCGATTCAGACATACATAAACCAAGTCATGTGGGCGTAGGC	424305	424530	424580	424528	-1	supercont1.22	H257_09268	424305	425005	None	9137	2287	57017	No_or_no_constitutive_exon
ATATATATCCAATATATATATATATATATATATATCATTGTGGGGGGTAGGT	433413	433573	433623	433571	-1	supercont1.22	H257_09269	428302	436943	None	9137	2287	57017	No_or_no_constitutive_exon
AATATATATATATATATATATATATATATATATATCATTGTGGGGGGTAGGT	428302	428476	428526	428474	-1	supercont1.22	H257_09269	428302	436943	None	9137	2287	57017	No_or_no_constitutive_exon
ACGAATATTGTATGATGTATGTGTGCACACGAATCGACCATGGGATGTAGAT	449480	449842	449430	449482	1	supercont1.22	H257_09273	448662	449842	None	9137	2287	57017	No_or_no_constitutive_exon
GACGCAACCAACCTCATATGTCCACTCCGTAGCTAACTGGGAATGGGTAGGC	450744	450900	450694	450746	1	supercont1.22	H257_09274	450163	450900	None	9137	2287	57017	Yes
TATATATATATTATAATATCGACTTGTGTGTGTGCGATGGGGATACGTAGGT	464357	464546	464596	464544	-1	supercont1.22	H257_09284	464357	466529	None	9137	2287	57017	No_or_no_constitutive_exon
ACGTCGTCATCCACTTGAATCTGATGTTTCTGATGCTTGGATGGGTGTAGGA	467945	468377	467895	467947	1	supercont1.22	H257_09285	467319	469775	None	9137	2287	57017	Yes
CTCCATGTCTCTCTCTCTCGTGTTGTCGTAAACCCAGTGGGGGGTTGTAGAG	471565	471818	471515	471567	1	supercont1.22	H257_09286	471126	474739	None	9137	2287	57017	No_or_no_constitutive_exon
TCGACTTTCTGGTACTACGAGCAATCCGTGCTAAAAAATTGGGGAAATAGCA	471891	472174	471841	471893	1	supercont1.22	H257_09286	471126	474739	None	9137	2287	57017	Yes
TGCGTGTTCGCTGGATACGGTATACATGTATGCATTCATGGGGTTGGTAGGT	474050	474739	474000	474052	1	supercont1.22	H257_09286	471126	474739	None	9137	2287	57017	No_or_no_constitutive_exon
TTTGTTGCGTGTGAAGTTTATTGTCACCGGACCCCCATTTTATGGGCAAGAA	637049	637157	636999	637051	1	supercont1.22	H257_09314	635688	637509	None	9137	2287	57017	No_or_no_constitutive_exon
TAAAATTTTTGGACGAGCCTGACGTTGATAATTTGGACGGGATAAGAAAGAG	637242	637327	637192	637244	1	supercont1.22	H257_09314	635688	637509	None	9137	2287	57017	No_or_no_constitutive_exon
GGTATTGTTCGAAACACGTTCGAAACACGTTCGAAACCGGCGGGTGGTAGGC	728491	728604	728441	728493	1	supercont1.22	H257_09335	726076	729704	None	9137	2287	57017	No_or_no_constitutive_exon
TGCTTGCTAGGAACGTAGGGACATGGATTTGATCGTCGTGGGGAGTGTAGAA	746194	746949	746144	746196	1	supercont1.22	H257_09344	745955	746949	None	9137	2287	57017	No_or_no_constitutive_exon
CGAACCTTGACCGTCTCACTCATACCTGTGGCGACATGGGGGGGCTGTAGAT	36154	36372	36422	36370	-1	supercont1.20	H257_08694	27390	38135	None	9137	2287	57017	No_or_no_constitutive_exon
GGATGACGCTGTATACGTACCTGATGTGTATCGTCGTGGGGGGGCTGTAGGT	29093	29381	29431	29379	-1	supercont1.20	H257_08694	27390	38135	None	9137	2287	57017	No_or_no_constitutive_exon
CATATATTTTGCACTCAAATCTGTTTTGTCCTTGGATGGGGGGGATACAGGA	74109	74238	74059	74111	1	supercont1.20	H257_08707	72340	75873	None	9137	2287	57017	No_or_no_constitutive_exon
CGTGCTCTTGTTGGTCCATTGAATAATCATTTGTGGGCTGGGTGTAGCAGCA	113102	113174	113052	113104	1	supercont1.20	H257_08716	111423	114287	None	9137	2287	57017	No_or_no_constitutive_exon
TATATTCGAACTATCTTTTGATCGGAATATCAACTCAGATGGGCATCAAGGA	113255	113429	113205	113257	1	supercont1.20	H257_08716	111423	114287	None	9137	2287	57017	No_or_no_constitutive_exon
GCTGCATAATGATGAGAGGGCGAGTGACGACGCACGACGGGGGGTTGTAGGT	144714	144845	144895	144843	-1	supercont1.20	H257_08729	143533	146623	None	9137	2287	57017	No_or_no_constitutive_exon
GGAGTGGTTGGGGACCGCTCCTGTCGTCACTTTCAACAGGGGAATGGCAGTA	158635	158817	158585	158637	1	supercont1.20	H257_08734	156762	159561	None	9137	2287	57017	No_or_no_constitutive_exon
CATTGTGTTCCCCTTCATGCATACTCAACCCATTGTTCCGTTGAGGGTAGGA	376796	377114	377164	377112	-1	supercont1.20	H257_08782	376350	377720	None	9137	2287	57017	No_or_no_constitutive_exon
GTGACACGAGATTGGTGGGATTTATATGATGAACACGTTGGTGGGGGTAGAC	376549	376621	376671	376619	-1	supercont1.20	H257_08782	376350	377720	None	9137	2287	57017	No_or_no_constitutive_exon
TAACCCCATCACATGAAGACACGCGAAATTGGAAATGTATGGGCATGTAGGA	388489	388702	388439	388491	1	supercont1.20	H257_08785	387001	388702	None	9137	2287	57017	Yes
CGGGGGATATATGGCTAACATTTGCTTGTATTATATATATTGGGGCGTAGGT	396296	396903	396953	396901	-1	supercont1.20	H257_08790	394400	400576	None	9137	2287	57017	No_or_no_constitutive_exon
CGAAGCAAGTTCGTTTTCCCATTCGGCAATACTTTGGGGGGAATATGTAGGT	395735	395783	395833	395781	-1	supercont1.20	H257_08790	394400	400576	None	9137	2287	57017	No_or_no_constitutive_exon
TAATAACTGTACTCGTTGTCGAATTCCGTTTTTTGTGTGAGTGGGTATAGCT	395395	395513	395563	395511	-1	supercont1.20	H257_08790	394400	400576	None	9137	2287	57017	No_or_no_constitutive_exon
GCTCCTCACATTGCAATACATTGAACAAGACATTTTCCCACGGGTACAAGAG	405573	405632	405523	405575	1	supercont1.20	H257_08791	400650	406519	None	9137	2287	57017	No_or_no_constitutive_exon
TCATGTCCTTCTCGCATCTTCCTAACTTGCCATGGTGCATGGGCGTGTAGAC	470238	470550	470188	470240	1	supercont1.20	H257_08810	469933	471161	None	9137	2287	57017	No_or_no_constitutive_exon
ATCTTGCATGTTAAACATGGAATTACTCGATCGCTCATGATGGGATGCAGGG	488650	488914	488600	488652	1	supercont1.20	H257_08818	487508	489973	None	9137	2287	57017	No_or_no_constitutive_exon
AGTTCATCGTACAACTGGCATGTTGAATGGTATTGCTTCATGGGATATAGGG	524599	524681	524731	524679	-1	supercont1.20	H257_08828	520512	525226	None	9137	2287	57017	Yes
AATATATATAAATGAGTTGTAATGTGTATTTCAATCGATTGATTGGGTAGTT	521561	521692	521742	521690	-1	supercont1.20	H257_08828	520512	525226	None	9137	2287	57017	Yes
TTGAAATGAGTATATATATATATATGTACTGACTTGTGAATGGGTGATAGGA	599443	599509	599393	599445	1	supercont1.20	H257_08842	597254	603118	None	9137	2287	57017	No_or_no_constitutive_exon
TCGACACGTGGCCGAGCAACCACCGGCAACCAAGCTGGGCGTGGGGGCAGAG	670376	670620	670326	670378	1	supercont1.20	H257_08857	670097	671359	None	9137	2287	57017	No_or_no_constitutive_exon
AGAAGTAATCATGGACAACGGCGCCACTGCGCACATGACCGGGGACCTAGCT	670736	670937	670686	670738	1	supercont1.20	H257_08857	670097	671359	None	9137	2287	57017	No_or_no_constitutive_exon
GTCGACTAGTACTAGTTATAAATAGATAACTAAGTGCTATGGGAGTTTAGTC	795292	795337	795387	795335	-1	supercont1.20	H257_08889	795292	795727	None	9137	2287	57017	No_or_no_constitutive_exon
TCTTTTGTGCCGTATAACTCATATATGGATATATATATGTGGGAGAGTAGCG	807114	807358	807064	807116	1	supercont1.20	H257_08895	805401	815968	None	9137	2287	57017	No_or_no_constitutive_exon
TGTTTGAATGAAATTATATATATATATATATGGCTAACACTCGGGACAAGGG	814039	814184	813989	814041	1	supercont1.20	H257_08895	805401	815968	None	9137	2287	57017	No_or_no_constitutive_exon
ATTAATATGTATATATATATAATTATATGTATTAATTGGAATGGGGGCAGGT	23983	24211	23933	23985	1	supercont1.21	H257_08923	22689	32281	None	9137	2287	57017	No_or_no_constitutive_exon
ATATTGATACATATCGAGTCTAACTTTTGCTATTGTGTCGTGGGTAAAAGCA	27563	27836	27513	27565	1	supercont1.21	H257_08923	22689	32281	None	9137	2287	57017	Yes
TGCAATATTTCCGGTTACCAGACGCACCCTTATACTATCTGTTGGGGTAGGT	40258	40723	40773	40721	-1	supercont1.21	H257_08926	36709	44589	None	9137	2287	57017	No_or_no_constitutive_exon
AAATCTACAATACTGTACATATGCACATATCTAATAAGGATGGGGTATAGGC	106294	106388	106438	106386	-1	supercont1.21	H257_08947	105851	108038	None	9137	2287	57017	No_or_no_constitutive_exon
ATCCGATTGCATTCGATTTGAAACGATTGAACGGTTAGTTGGGTATATAGGG	238074	238212	238024	238076	1	supercont1.21	H257_08978	237264	240530	None	9137	2287	57017	Yes
TACACATTGCACCACTGTTTTAATGCTTTCATAAATGTTGGAGGGAGTAGTG	238873	238975	238823	238875	1	supercont1.21	H257_08978	237264	240530	None	9137	2287	57017	Yes
TCATAGTATTATGTATTCACCATATTTTAACGTATTATAACAATGGGTAGCT	304771	304945	304721	304773	1	supercont1.21	H257_09003	302803	305866	None	9137	2287	57017	Yes
TATTTATATTTTTTGGGAGATTTGGATATATTCATATGGGGATATGACAGGG	305261	305439	305211	305263	1	supercont1.21	H257_09003	302803	305866	None	9137	2287	57017	No_or_no_constitutive_exon
ATCGATAAATATATATATATAATATTCTTTAATATGTGAAATGGGCATAGGG	379267	379631	379217	379269	1	supercont1.21	H257_09025	377114	379631	None	9137	2287	57017	Yes
GCAGCTCAACTGTCTCATGGCGTCGACAATTCATCATCATGGGATCGTAGAT	382103	382261	382053	382105	1	supercont1.21	H257_09027	381696	382631	None	9137	2287	57017	No_or_no_constitutive_exon
TTGTCGTGCCGCAAGAAGATCCACAATGGCCAACCTACTTTTGGGGGAAGAA	403854	404274	404324	404272	-1	supercont1.21	H257_09034	403759	405397	None	9137	2287	57017	No_or_no_constitutive_exon
TGCGTCGATGAATGGACATCTGATGTATGAAGGATGACGATGGGATGTAGAA	449677	449704	449627	449679	1	supercont1.21	H257_09043	449521	451716	None	9137	2287	57017	No_or_no_constitutive_exon
CCAAGACTTCGAGGCGGTCATAATCAGACCGAATGGCACGGGTGACGCAGCG	589651	589856	589601	589653	1	supercont1.21	H257_09058	589195	590283	None	9137	2287	57017	No_or_no_constitutive_exon
CTGGACGACATCTACATCACATCACGCACCGCCCACAAATTGGGGACCAGTG	602378	602694	602744	602692	-1	supercont1.21	H257_09061	602378	602916	None	9137	2287	57017	No_or_no_constitutive_exon
AGGTACGCCATATATTAGCAACCCCGAAACCCCCACTTAAATATGGGTAGGC	648367	648517	648567	648515	-1	supercont1.21	H257_09071	647265	649319	None	9137	2287	57017	No_or_no_constitutive_exon
GTTCTAAGATGCGTGGTGCACTACTTTCTAAGAAGGGGTCGTGAGCGCAGGC	782825	783337	783387	783335	-1	supercont1.21	H257_09086	782825	788191	None	9137	2287	57017	No_or_no_constitutive_exon
CGAGCTGACGGTAGCATAATGTCATGGGTTTGCTCTTACGGGAGATGTAGGC	800791	800904	800741	800793	1	supercont1.21	H257_09092	800288	800904	None	9137	2287	57017	No_or_no_constitutive_exon
TCGCTAAAACGGCAGTTTATACGCCGAGAGGCATGTTATGGGAGTGGCAGGG	837811	837918	837968	837916	-1	supercont1.21	H257_09100	836534	839572	None	9137	2287	57017	No_or_no_constitutive_exon
TAGCCAATCATAGTGCGTCTGAAATTGACAGAATATTCTTACGTGGGTAGAT	19725	20453	19675	19727	1	supercont1.25	H257_09822	17338	20453	None	9137	2287	57017	No_or_no_constitutive_exon
GCTGCTCTTCATCTCCTTGTGCAAGTTTTGTTCTCATGAGGGATGTGTAGTC	25422	25551	25372	25424	1	supercont1.25	H257_09824	25252	26879	None	9137	2287	57017	No_or_no_constitutive_exon
GGTACGGGACATTCAGAAGACCTATGAAGAATTCACTCGGGGCATTGAAGAG	272239	272459	272509	272457	-1	supercont1.25	H257_09871	271560	272875	None	9137	2287	57017	No_or_no_constitutive_exon
TGCGGTACGTGTCGGTTGACTGGGAGATAGTTCACGGTGACGGGCGGCAGCG	298588	298763	298813	298761	-1	supercont1.25	H257_09874	298588	300109	None	9137	2287	57017	No_or_no_constitutive_exon
CCTATATATATATATAGCTGTAGTAGTAATAACATTGACTTTGGGAGTAGGT	333053	333181	333003	333055	1	supercont1.25	H257_09883	330932	336216	None	9137	2287	57017	No_or_no_constitutive_exon
GAAATGCTCGACATCGAACGCCGCAGTGTTGCCTATATCTGGGACGTCAGGG	336964	337118	337168	337116	-1	supercont1.25	H257_09884	336485	337290	None	9137	2287	57017	No_or_no_constitutive_exon
CATGAGCATTTCCCCGCTTGCATTCTCGTCTCTATATATTTGACCGGGAGCA	379666	379729	379779	379727	-1	supercont1.25	H257_09892	379550	380020	None	9137	2287	57017	No_or_no_constitutive_exon
TCACGACCAAAGGGTCAATGTAATCATGTGTGAAGGACAGGGGTTAGTAGAC	403766	403879	403929	403877	-1	supercont1.25	H257_09896	403766	406039	None	9137	2287	57017	No_or_no_constitutive_exon
CACGGCTTGTGCTGGCAGTCAAAGATGGGGTTTGCCTTTTGGGGATGCAGCA	444446	444523	444396	444448	1	supercont1.25	H257_09903	443984	444722	None	9137	2287	57017	No_or_no_constitutive_exon
AGCCACGGCCCCACTACGTCAAGAGGTTGAATCCTTACGGGCTGACAAAGAA	450561	450570	450511	450563	1	supercont1.25	H257_09905	449567	450570	None	9137	2287	57017	No_or_no_constitutive_exon
CACGACCCGGACGATCTGGTGTGGGAAAGAAATTTCCGCCGAGGGTGTAGCG	475658	475959	476009	475957	-1	supercont1.25	H257_09910	474819	477847	None	9137	2287	57017	No_or_no_constitutive_exon
TAAGATGGTGTGCCTCTACACAGATGCAAGCGAGGGGTTTTGGGGGGCAGTC	475167	475615	475665	475613	-1	supercont1.25	H257_09910	474819	477847	None	9137	2287	57017	No_or_no_constitutive_exon
TGTTAGTACACTTGGAGAGTGGTAATGAATACTCTAACAAACGGGTATAGGT	535998	536235	535948	536000	1	supercont1.25	H257_09921	528336	543706	None	9137	2287	57017	No_or_no_constitutive_exon
TTTGTGGGAGGGGGGGTGGTTAATCTTGTGTTTTGGGTGGGGGGGGGTAGGT	578097	578222	578047	578099	1	supercont1.25	H257_09931	576211	579746	None	9137	2287	57017	No_or_no_constitutive_exon
TCGCCACATTGATTGGAATAAAGTGGCACTTTGATCGGGAAAAGGTGTAGAC	622755	622880	622705	622757	1	supercont1.25	H257_09938	618768	622880	None	9137	2287	57017	No_or_no_constitutive_exon
ATAATGTAGATGATGTGAATAATATAATAATTTTATGGGCGGTGGAGTAGGC	667982	668293	668343	668291	-1	supercont1.25	H257_09947	667982	670170	None	9137	2287	57017	No_or_no_constitutive_exon
GCCCCGGATCGCTGATTTGCTCATTTTCGAATTTGTTGCAATGGGAATAGTT	684747	684927	684977	684925	-1	supercont1.25	H257_09953	684234	686178	None	9137	2287	57017	No_or_no_constitutive_exon
CCAAATATAACGTAACAGTGACTAATATGAGGTAATTGTGGTGGGTGTAGGC	730779	730947	730997	730945	-1	supercont1.25	H257_09967	726761	737455	None	9137	2287	57017	Yes
ATCCCCAAATTTGACATATTTGGATAATAATGCATACATATGGGAAATAGGA	727553	727672	727722	727670	-1	supercont1.25	H257_09967	726761	737455	None	9137	2287	57017	No_or_no_constitutive_exon
CTATGTACATGAATGATATAACATAAAAATACTGGATATTGGGGCGGTAGGT	753957	754153	754203	754151	-1	supercont1.25	H257_09969	752499	757988	None	9137	2287	57017	No_or_no_constitutive_exon
TTGAGGTGCACCACCATCCTACTCGTGTTCTCAACCATATGGGACGTTAGAT	5825	5960	6010	5958	-1	supercont1.23	H257_09394	5130	6395	None	9137	2287	57017	Yes
TACCTTGAACAAAGTAGGAACACATGGACATACATTGTATGGGTGGGTAGGT	16158	16373	16108	16160	1	supercont1.23	H257_09397	14189	18492	None	9137	2287	57017	Yes
ACAAAGTTGCGTAGCCATTCACTGATTGGGGTTGATATTGGGATGTGTAGGC	28920	29078	28870	28922	1	supercont1.23	H257_09402	26512	29440	None	9137	2287	57017	No_or_no_constitutive_exon
TGTTTGTTTTGTCATGCTGAGAATGTGTGTGAATGTGTGAATGTGGGTAGAA	35192	35882	35142	35194	1	supercont1.23	H257_09406	34986	35882	None	9137	2287	57017	No_or_no_constitutive_exon
TCGCCCTCTCCGATTGCCACGTCATAATCTGACGATTTCACGATGGGTAGCC	54590	54812	54862	54810	-1	supercont1.23	H257_09415	52401	55590	None	9137	2287	57017	No_or_no_constitutive_exon
CGACGTGATGGCATCATTGGTGTATGAATATGCATTCACCGAGGGTGCAGGC	56162	56302	56352	56300	-1	supercont1.23	H257_09416	55706	56498	None	9137	2287	57017	Yes
ATCTTGTGTTGTCCTTATTCGTGGGTCTTTGGTCCTGGATTGGGCGATAGAT	59325	59649	59699	59647	-1	supercont1.23	H257_09418	59325	62592	None	9137	2287	57017	No_or_no_constitutive_exon
TGTGACTCATTCTAATTGGCTTATCCATGGATTGATCGTGGGGATCATAGGA	67958	68399	67908	67960	1	supercont1.23	H257_09420	64948	69520	None	9137	2287	57017	No_or_no_constitutive_exon
CCCCCTCTTGTGTTTCCATGAAGCCTTATGCGAATGTGATGGACGGGTAGTG	107421	107608	107658	107606	-1	supercont1.23	H257_09430	103464	108015	None	9137	2287	57017	No_or_no_constitutive_exon
AATATATATATATCCCTTGACGTGGCTGAATATTTTGGGGATGATGGTAGCT	134768	134991	135041	134989	-1	supercont1.23	H257_09442	134768	138708	None	9137	2287	57017	No_or_no_constitutive_exon
GTACAACAAGGTGGACAGTTGAACGTCCATGTGATACCGTGTAGGGATAGGG	156732	156887	156937	156885	-1	supercont1.23	H257_09449	156369	159239	None	9137	2287	57017	No_or_no_constitutive_exon
CCAGGTAGTAGTTCGAAACTAAGCCTCAGTTTGTACGTATATGTGGGTAGGC	158647	158759	158809	158757	-1	supercont1.23	H257_09449	156369	159239	None	9137	2287	57017	No_or_no_constitutive_exon
TAGTGCTAAATAGTACCCTGGCAAGCTAACTCTCTTTGGATGGGCAGTAGGA	234758	235001	235051	234999	-1	supercont1.23	H257_09463	234758	238513	None	9137	2287	57017	No_or_no_constitutive_exon
CAATAGTGCTAAATAGTACCCTGGCAAGCTAACTCTCTTTGGATGGGCAGTA	234822	235004	235054	235002	-1	supercont1.23	H257_09463	234758	238513	None	9137	2287	57017	No_or_no_constitutive_exon
ACTACGTCACAGTCGTCACCCATCATAACTATCCTCACTTCAAGGGCTAGGG	242741	242960	243010	242958	-1	supercont1.23	H257_09466	242494	243709	None	9137	2287	57017	No_or_no_constitutive_exon
TCATGACACCGTTCGGTGTCTACACGCCAACCAGAATCCTTATGGGGCAGAC	301541	301997	301491	301543	1	supercont1.23	H257_09473	300784	303546	None	9137	2287	57017	No_or_no_constitutive_exon
TCCAGCTAGCTTGGTCCATTCTAGCCATGTCATTTGGGGGGGGGTGGTAGGG	435212	435477	435162	435214	1	supercont1.23	H257_09502	434463	436319	None	9137	2287	57017	Yes
AGGTTGTATCCAAGTTGCTGTGTTGAACCAACGAACGGTTGGGGTACCAGGG	435761	436319	435711	435763	1	supercont1.23	H257_09502	434463	436319	None	9137	2287	57017	No_or_no_constitutive_exon
AAACTATGCGTGCTGGTGTGTAATCGCATGATGTGTCGTTGTGGGTGTAGCC	494431	494752	494381	494433	1	supercont1.23	H257_09521	485499	494752	None	9137	2287	57017	No_or_no_constitutive_exon
ACATGCCTCGAGACTGATTTGGAAGGGTGATGGATCATGGGTGGTGGTAGGT	519714	519892	519942	519890	-1	supercont1.23	H257_09529	518859	523401	None	9137	2287	57017	No_or_no_constitutive_exon
CCGTACTTAAACGCGTCGTTTAAGTTGAAGGAGAGCGGTTGGGCGAGTAGTC	550258	550435	550208	550260	1	supercont1.23	H257_09536	549273	550435	None	9137	2287	57017	No_or_no_constitutive_exon
CGTCCATCCACTACGCTAACGTTTCTAACAGTCGGCCGTGGGATAAGTAGGT	622703	623366	622653	622705	1	supercont1.23	H257_09553	622172	623366	None	9137	2287	57017	No_or_no_constitutive_exon
AACGTTGGTTGTATCTATCCACTTTGAGATTGACTCGGGGGGGGTGGTAGAA	633301	633414	633251	633303	1	supercont1.23	H257_09557	631484	634025	None	9137	2287	57017	Yes
GCGCGAGTGGGCCAAGCCCCGTGCTCCGTTTGTGCCATCGGGGGTTATAGCT	634916	635059	634866	634918	1	supercont1.23	H257_09558	634678	635059	None	9137	2287	57017	No_or_no_constitutive_exon
CGTACCCATATAGCAAGAAATGCGGATGGCTCATATGGGCGGCGGTGTAGAA	778126	778435	778076	778128	1	supercont1.23	H257_09588	775817	778435	None	9137	2287	57017	No_or_no_constitutive_exon
CTCTCAACGTCGATTCACGCTTAGTACGTACGTGGGTACATAGGGTGTAGAT	786069	786383	786019	786071	1	supercont1.23	H257_09591	785791	788763	None	9137	2287	57017	No_or_no_constitutive_exon
CCAGCTCCTCTCAACGTCGATTCACGCTTAGTACGTACGTGGGTACATAGGG	786062	786383	786012	786064	1	supercont1.23	H257_09591	785791	788763	None	9137	2287	57017	No_or_no_constitutive_exon
CCAGCTCCTCTCAACGTCGATTCACGCTTAGTACGTACGTGGGTACATAGGG	787448	787769	787398	787450	1	supercont1.23	H257_09591	785791	788763	None	9137	2287	57017	No_or_no_constitutive_exon
AGTTCTCAGTTACAGCAAAATACTTGACATGTTCCGCTCGGACGGGACAGGA	49671	49864	49914	49862	-1	supercont1.24	H257_09606	49671	49981	None	9137	2287	57017	No_or_no_constitutive_exon
ATTGTACATGTGTATGTACTATATTCAACCAACTAAGTGGGGATATATAGGT	72938	73034	73084	73032	-1	supercont1.24	H257_09613	72812	74404	None	9137	2287	57017	No_or_no_constitutive_exon
CTTGCAGGTCGGTGTGTTTGCAGCCTCCTTTTTGACTCATGGTTGGGTAGGT	74970	75036	74920	74972	1	supercont1.24	H257_09614	74470	76242	None	9137	2287	57017	Yes
GTTGCCTAGAGCTGGATTAGAATTGTGGCGTGATCTCGAGGTGGGAATAGAT	133813	133857	133907	133855	-1	supercont1.24	H257_09638	132662	134240	None	9137	2287	57017	No_or_no_constitutive_exon
TCGCCGGGTAAGAACGAATACATACGAGAGTATCTAATGACGATGGGTAGGA	136173	136542	136592	136540	-1	supercont1.24	H257_09640	136173	137335	None	9137	2287	57017	No_or_no_constitutive_exon
AATTCAACTCACTCGTTCATCCTAATCATGGTGTATATTTGTGGGAATAGGA	198902	198995	199045	198993	-1	supercont1.24	H257_09651	198186	202342	None	9137	2287	57017	No_or_no_constitutive_exon
TATATATATATCGTCAACATGCACTGGCCTTGTTGACAAGGGGGGTGTAGGA	226431	226593	226381	226433	1	supercont1.24	H257_09657	221321	228139	None	9137	2287	57017	No_or_no_constitutive_exon
TTTCCGATACATATATATATATATATGAAGTACACATGTGACTGGGGCAGGC	226701	228139	226651	226703	1	supercont1.24	H257_09657	221321	228139	None	9137	2287	57017	No_or_no_constitutive_exon
TAAGTCGACTATATAAGCCGTATGTACGGGGTTAATGGATGGATGGGCAGAT	242699	243051	243101	243049	-1	supercont1.24	H257_09664	239424	245608	None	9137	2287	57017	No_or_no_constitutive_exon
ATTATATATTTATATCATTTTTTGAATTCTAAAGTTTGGATGGAGGGTAGCT	242039	242270	242320	242268	-1	supercont1.24	H257_09664	239424	245608	None	9137	2287	57017	No_or_no_constitutive_exon
CTCAACCACAAGCGAACGAACGGTCGATATTGATATCTTTGGGGGTGTAGAT	275060	275270	275010	275062	1	supercont1.24	H257_09675	274241	275270	None	9137	2287	57017	No_or_no_constitutive_exon
TATATATACATATATTGAATGGATAGAACGTATAACACCAAGACGGGTAGGT	290553	290637	290687	290635	-1	supercont1.24	H257_09678	289324	293223	None	9137	2287	57017	No_or_no_constitutive_exon
TATATATATCTATGGGTTGTCAGTACCAATATATGTGTGTGTATGGGTAGAT	289324	289722	289772	289720	-1	supercont1.24	H257_09678	289324	293223	None	9137	2287	57017	No_or_no_constitutive_exon
CATATACTAGCCAACCTATGACGTGGCACGACCTAACGCAACATGGGCAGCG	293970	294167	293920	293972	1	supercont1.24	H257_09679	293410	295086	None	9137	2287	57017	Yes
GCCATATACAACGCTGTCTCAGACCATTCAAATGGGGGGTGGGGTTGTAGCT	294230	294468	294180	294232	1	supercont1.24	H257_09679	293410	295086	None	9137	2287	57017	No_or_no_constitutive_exon
TTCAGCACCCCCCCTCGTTGCTGCAACCTTTCTGATCTCTCATGGGATAGAT	324356	324544	324594	324542	-1	supercont1.24	H257_09687	323331	325190	None	9137	2287	57017	Yes
GTGGGTCCGAAACGGGGGCGTAGCCAATCTAATGGGGGTTGCACGAGTAGAT	347806	347855	347756	347808	1	supercont1.24	H257_09695	347529	348780	None	9137	2287	57017	No_or_no_constitutive_exon
CGAGATGGAGCAACTATGGGAATTGATATTGGATATATTGGGATGAATAGAT	393229	393543	393593	393541	-1	supercont1.24	H257_09712	393229	394909	None	9137	2287	57017	No_or_no_constitutive_exon
TACAACAGTGGACAAAGTAATAAATATATAACTAACTTGGGTGGACATAGGT	418836	419047	419097	419045	-1	supercont1.24	H257_09723	418836	420808	None	9137	2287	57017	No_or_no_constitutive_exon
GTGTAGTTTGTGCTGTCGTGCTCCATGAGGTTGATGTGGGGCGAGTGTAGGA	425588	425739	425789	425737	-1	supercont1.24	H257_09725	424241	426356	None	9137	2287	57017	Yes
TTGTGGCTGGATCTATATGTACTTTGTTCTGAACGGGGAGGGGGGTGTAGGT	436754	436864	436704	436756	1	supercont1.24	H257_09732	434487	438998	None	9137	2287	57017	No_or_no_constitutive_exon
ACTATGGTACTTTCCCGGTGCACTCCCAAATTTTTGATCATGGGAAACAGCC	468538	468599	468488	468540	1	supercont1.24	H257_09739	466936	471254	None	9137	2287	57017	No_or_no_constitutive_exon
GGTTGACATGGTCCAGATGTGTGACGTGGTTGATGTTGCATGGGGCGTAGGA	480164	480311	480114	480166	1	supercont1.24	H257_09741	477574	481421	None	9137	2287	57017	No_or_no_constitutive_exon
GGATCTTTGTCATATAAATCCTTTACTTCATCTTGTCGGGCGATGGATAGGA	492178	492249	492299	492247	-1	supercont1.24	H257_09744	486432	492489	None	9137	2287	57017	No_or_no_constitutive_exon
GTTGATGATTTTCCGTCGAGGAGATGCTGTTTCACCATGTTGGTGGGTAGGT	491861	492124	492174	492122	-1	supercont1.24	H257_09744	486432	492489	None	9137	2287	57017	No_or_no_constitutive_exon
GGTTTCAAACTCGTCGACGTTGTATGAATGTTCGCTCACTGGGGTGGTAGTT	490576	490627	490677	490625	-1	supercont1.24	H257_09744	486432	492489	None	9137	2287	57017	No_or_no_constitutive_exon
TACTCCGGAGTCTTCTTCACGTGTGATGTACGGTGTTTGGGGGGGGGTAGAT	487696	487855	487905	487853	-1	supercont1.24	H257_09744	486432	492489	None	9137	2287	57017	No_or_no_constitutive_exon
GTATCGATTATTTCTTTACAATTGTGTCGGGTTATGAGGGATGGGTATAGAT	524718	524828	524668	524720	1	supercont1.24	H257_09753	523621	524968	None	9137	2287	57017	No_or_no_constitutive_exon
ATGTGCTCCGAATGATGGTGAGGACTTGCAGGCTTAATATGTGGGTGTAGGA	524882	524968	524832	524884	1	supercont1.24	H257_09753	523621	524968	None	9137	2287	57017	No_or_no_constitutive_exon
AGATTGTGTGTTTGTTCCCTAGTCACGATTTACATGTATTGGGTGTGTAGTG	532170	532399	532120	532172	1	supercont1.24	H257_09756	531316	534892	None	9137	2287	57017	Yes
TCACTGTATTGTTGACAGTGAATCATGCGATCAACACAAACAACGGGCAGGA	534493	534547	534443	534495	1	supercont1.24	H257_09756	531316	534892	None	9137	2287	57017	No_or_no_constitutive_exon
TTGTATGTTTTGGGTATATATATATCTCGTTGTGACGACGGAGAGGGTAGAA	557051	557232	557001	557053	1	supercont1.24	H257_09762	546383	558752	None	9137	2287	57017	No_or_no_constitutive_exon
TTGTCGTCAATGTATGTATGTATGGTCATATGCTGACAATGTTGGGGTAGGT	557871	558101	557821	557873	1	supercont1.24	H257_09762	546383	558752	None	9137	2287	57017	No_or_no_constitutive_exon
TGCATACTGTCGTGGGTCCAATATGTGTATGCTGAAGGAGGGATGTACAGGG	567187	567574	567137	567189	1	supercont1.24	H257_09766	565621	567574	None	9137	2287	57017	No_or_no_constitutive_exon
AATCTGCGACATCGTTCGATCCAACTCATGTACGTACATAACGGGGATAGGG	581359	581578	581309	581361	1	supercont1.24	H257_09767	579998	583391	None	9137	2287	57017	Yes
TGAAGTATACATTCAACATCGACATTGCACTAGCGACGACGAGGGTGTAGGT	663172	663641	663122	663174	1	supercont1.24	H257_09789	662054	663641	None	9137	2287	57017	No_or_no_constitutive_exon
GAAAGTTGGAGAAGAGGTGTGTTCCGACGAAGGTTGGGGTTTGGGGGTAGGT	666551	666927	666977	666925	-1	supercont1.24	H257_09791	666551	668109	None	9137	2287	57017	No_or_no_constitutive_exon
CCAATGGGATTTGTGAAATGGTTCATATTCGTTTGTGGGGACGAATGTAGGT	684881	684947	684997	684945	-1	supercont1.24	H257_09793	683727	687818	None	9137	2287	57017	No_or_no_constitutive_exon
CAACCCCATACAGCAGTACTGTATTTGGTTTACACCAGGGAACATAATAGGA	741685	741914	741964	741912	-1	supercont1.24	H257_09808	741043	743233	None	9137	2287	57017	No_or_no_constitutive_exon
ACAACAATACTGCTCGAAGCTGCTGCTTTTTTGACATCCAAGTGGGATAGAG	5790	6479	5740	5792	1	supercont1.29	H257_10516	3604	6479	None	9137	2287	57017	No_or_no_constitutive_exon
GTACAATCCTCGAACACTCCACAGCTTTTCGCTCTGATGCGGGATTGTAGAT	21517	22289	22339	22287	-1	supercont1.29	H257_10522	21517	23155	None	9137	2287	57017	No_or_no_constitutive_exon
TCGTGTATGTCATATGATATGTTTCGTGAATGACTTTTGGGTGGGTGTAGGT	73618	73679	73568	73620	1	supercont1.29	H257_10530	72223	74981	None	9137	2287	57017	No_or_no_constitutive_exon
GGCGGTACGAAATAGGGTTTTTCCCACCTGGAAATGACAAAATAGGGTAGGA	83217	84116	83167	83219	1	supercont1.29	H257_10535	82101	84116	None	9137	2287	57017	No_or_no_constitutive_exon
CCTGTACAGTGCAAAACTACCAAGACAAATAACCCCGTTGGGAACTGTAGGG	112637	112940	112990	112938	-1	supercont1.29	H257_10547	111207	114177	None	9137	2287	57017	No_or_no_constitutive_exon
CGTCATATATCGTGATGACGTGATCATGGAACGTTGGATTATGGGTGTAGGC	168170	168269	168319	168267	-1	supercont1.29	H257_10560	167244	169682	None	9137	2287	57017	Yes
TACATAGTATGCGATATGGTGTGATATGATGTGATGGGGGGGTGGTGTAGGC	179338	179578	179288	179340	1	supercont1.29	H257_10564	177271	179578	None	9137	2287	57017	No_or_no_constitutive_exon
GATACCAATATATATTATGGATGTATATATAAACATATATATATGGGTAGGA	184166	184541	184591	184539	-1	supercont1.29	H257_10568	184166	187143	None	9137	2287	57017	No_or_no_constitutive_exon
TTGTACGTACACTGAACGGTATAGTAGTCGTTTTGACTCATGGAGGGCAGGT	188628	188694	188578	188630	1	supercont1.29	H257_10569	187759	190690	None	9137	2287	57017	No_or_no_constitutive_exon
ATCGTCAGTTTCAAGCGAAGTCCAAGTTCATGTCTGGGGGGACCCAAAAGGA	518146	518319	518096	518148	1	supercont1.29	H257_10656	517708	518319	None	9137	2287	57017	No_or_no_constitutive_exon
TATTACCCCTCAATACTCACATATATATATATATATGTGGGTGTTGAGAGGT	583443	583449	583393	583445	1	supercont1.29	H257_10669	582035	583449	None	9137	2287	57017	Yes
ACATGAAGACGAGCATTCGTCTAATTGTGTGCATGGCTACGGGCTAGCAGAT	606649	606990	607040	606988	-1	supercont1.29	H257_10675	604659	607195	None	9137	2287	57017	No_or_no_constitutive_exon
GGAGTGATTGAAAGAGGAACTGACTGAGTATGGGGGATTTGTTGGGATAGGG	645261	645370	645420	645368	-1	supercont1.29	H257_10683	644340	649393	None	9137	2287	57017	No_or_no_constitutive_exon
GGTACGTACATTCACTGGTCGTACAATCTGTGACGAGGTTGGTTGGGTAGGA	652803	652846	652896	652844	-1	supercont1.29	H257_10685	652394	655074	None	9137	2287	57017	No_or_no_constitutive_exon
ATTGCTTTCACATTTCATGGTTGTGGTTGCCTATTCACATGGATGGGTAGGC	680881	681167	681217	681165	-1	supercont1.29	H257_10691	680246	681312	None	9137	2287	57017	No_or_no_constitutive_exon
CATATTATGCCGCGTACTGTATCCTGGGGTCTCATGGAGGGCTGGGGTAGCA	164131	164204	164254	164202	-1	supercont1.30	H257_10730	162244	165421	None	9137	2287	57017	Yes
GGTGCACAAGTCGTTGAACCGAGGGACGTTTCGGACTGTGTGGTGGGTAGCT	221411	221588	221361	221413	1	supercont1.30	H257_10748	220421	222148	None	9137	2287	57017	No_or_no_constitutive_exon
TCCCTACGCTACAAAGAATTGACATCATCGTGCTGTGTTTGGGGTTGTAGCT	237760	237925	237975	237923	-1	supercont1.30	H257_10755	237391	239213	None	9137	2287	57017	Yes
GGAAGAGGCGGCGAAGTTAACTGAAATGGCAGACAATGTTTGGGCGGCAGAG	264059	264121	264171	264119	-1	supercont1.30	H257_10767	263775	265690	None	9137	2287	57017	No_or_no_constitutive_exon
ACCCGTCTCACGGGTATGTCGTTGTTTAACGCATGAGATGTGGGCGGCAGAT	290648	290935	290985	290933	-1	supercont1.30	H257_10773	288504	293242	None	9137	2287	57017	Yes
TGTTATCAACGTGGTGTACTATGAAGGAGGAGGATGATGATAATGGGTAGCA	296278	296460	296510	296458	-1	supercont1.30	H257_10775	294897	299259	None	9137	2287	57017	Yes
TCTTGGAATCTTGACATTGATTGAATTCAATGTTGTGACGGGATGATTAGGA	295350	295416	295466	295414	-1	supercont1.30	H257_10775	294897	299259	None	9137	2287	57017	No_or_no_constitutive_exon
GATGCACGTTTGTAATGGAGAAGCAAGGGGATGATGATGGGGACGTGTAGGG	305111	305651	305701	305649	-1	supercont1.30	H257_10781	305111	306996	None	9137	2287	57017	No_or_no_constitutive_exon
CTGTCCTACTACTAGTACTACTAGTCCATTATGATGTGATGATGGGGTAGAT	410657	410780	410607	410659	1	supercont1.30	H257_10819	409472	411395	None	9137	2287	57017	Yes
CACTCCTAAATATAGGATTGGTCATCTGGTTTTGTGTGTGTGTGGGGTAGGA	424098	424435	424048	424100	1	supercont1.30	H257_10826	421846	424435	None	9137	2287	57017	No_or_no_constitutive_exon
AAGCATGCATGTATGGGGATATGGTTGATGGCGGGGGGGGGTGGATGTAGGG	438515	438746	438465	438517	1	supercont1.30	H257_10834	437186	439147	None	9137	2287	57017	Yes
GTATATGTGCTGCCTCTATGACACATATGTCGTTAAACGGAGGGAGGTAGGG	438800	439147	438750	438802	1	supercont1.30	H257_10834	437186	439147	None	9137	2287	57017	Yes
ATTTATATATATATATATCGGCAGAGTGAGCACATGGATCGCGGGTGTAGCT	441693	442009	442059	442007	-1	supercont1.30	H257_10835	439595	444242	None	9137	2287	57017	Yes
GCTACTCGATCGATTTCTGCGGTTCGTTCTGACTGTGTCGAGGGTGGTAGGT	447870	448279	448329	448277	-1	supercont1.30	H257_10836	444397	449848	None	9137	2287	57017	No_or_no_constitutive_exon
GTTCCTGTCTGTCGTCGTGTGTATTGGAAAGTAATGTCACGAATGGGTAGGC	467058	467359	467008	467060	1	supercont1.30	H257_10843	465026	469852	None	9137	2287	57017	Yes
TTTGAGTGTATGACAATATATATATATATATATGTTGTGGGGGACGGTAGTG	482008	483078	481958	482010	1	supercont1.30	H257_10847	480429	483078	None	9137	2287	57017	No_or_no_constitutive_exon
TGAAGCGGTAGGACATCCCCTCCATTATGACGACTCACCGACATGGGAAGGA	485485	485579	485435	485487	1	supercont1.30	H257_10849	484713	486797	None	9137	2287	57017	No_or_no_constitutive_exon
CAAGTATGATATGTACTCGTATGGCGGGATGCATGCTCACGGGATTGTAGGG	500190	500544	500594	500542	-1	supercont1.30	H257_10854	500190	502699	None	9137	2287	57017	No_or_no_constitutive_exon
ATTTTGTTCAATATCTGTTGGGTTAAGATATGGTATTGCATGGGGCGTAGGT	602080	602207	602030	602082	1	supercont1.30	H257_10886	598688	606670	None	9137	2287	57017	No_or_no_constitutive_exon
CCCCTAGATTCTTGTGAAAAATAAATATATATTTCACCCGATGGGCGTAGGT	621240	621531	621190	621242	1	supercont1.30	H257_10892	618633	621636	None	9137	2287	57017	No_or_no_constitutive_exon
TATATATATATATGGACCGAACTGAACTCGTTGATTGTGGGGGGTATTAGCG	690857	690941	690807	690859	1	supercont1.30	H257_10912	688396	691932	None	9137	2287	57017	Yes
CGTTGGATGTTTGAAGTATGCATGACGCGCATTAACCTGGGAACTGGTAGGA	691267	691345	691217	691269	1	supercont1.30	H257_10912	688396	691932	None	9137	2287	57017	No_or_no_constitutive_exon
GCATGTCGAGTGTATCCAGTGGAGATAGATATTCACGCGGGTGACGGCAGAT	691403	691932	691353	691405	1	supercont1.30	H257_10912	688396	691932	None	9137	2287	57017	No_or_no_constitutive_exon
GGAATGGGTGGGTGGGACGATATACATATGCATGTCGTCATGGGTGATAGAT	692469	692635	692419	692471	1	supercont1.30	H257_10913	691989	705454	None	9137	2287	57017	No_or_no_constitutive_exon
ATACTAAGTATATATTCTTGCGTTAATGTATATTTGTTGGGGGGGTTCAGAT	693326	693396	693276	693328	1	supercont1.30	H257_10913	691989	705454	None	9137	2287	57017	No_or_no_constitutive_exon
ATAAAAATATTTTTTTATATATATATCCACAAAAAATTGGGGAATATTAGGA	694321	694456	694271	694323	1	supercont1.30	H257_10913	691989	705454	None	9137	2287	57017	No_or_no_constitutive_exon
ATCCAAGTAACAACTTTTACCTCATATGAGCGAATGACAAGGGGATGTAGGG	3265	3341	3391	3339	-1	supercont1.28	H257_10364	950	4173	None	9137	2287	57017	No_or_no_constitutive_exon
GGTAACGTACACAAGGAATTCTAGTGTATGGATACATATGGGGGTTGTAGTG	9951	10170	10220	10168	-1	supercont1.28	H257_10368	9951	12416	None	9137	2287	57017	No_or_no_constitutive_exon
CGAGTATGTCTTTTGGGAGGTTTTTTTTTTGCCGAGATTTGGGAATGTAGTG	10219	10316	10366	10314	-1	supercont1.28	H257_10368	9951	12416	None	9137	2287	57017	No_or_no_constitutive_exon
GGTACACACGGCCTTCCCTTTGCTCTTGTGTCGCATGAACCAGTGGGTAGAC	35090	35249	35040	35092	1	supercont1.28	H257_10373	34972	38245	None	9137	2287	57017	No_or_no_constitutive_exon
TACGTAGATGCAATGCTGCATGAGGTCGATGGTGATGTATCGATGGGTAGAA	37885	38245	37835	37887	1	supercont1.28	H257_10373	34972	38245	None	9137	2287	57017	No_or_no_constitutive_exon
TCTCGAAACCACGTCGCATATGCATAATACATACATGTATGGGATAATAGGG	77341	77543	77593	77541	-1	supercont1.28	H257_10385	76985	78237	None	9137	2287	57017	No_or_no_constitutive_exon
ATTGACAGTGTACTAGCATTTGACTAGTTTTGGTTTTATAATATGGGTAGGT	88355	89055	89105	89053	-1	supercont1.28	H257_10389	88355	91213	None	9137	2287	57017	No_or_no_constitutive_exon
TGGATAATAATTTCTTTGATAGAATTATTTACGAATACTTTGATGGGTAGGG	105607	105764	105557	105609	1	supercont1.28	H257_10393	103156	111584	None	9137	2287	57017	Yes
CCAACAATACATCCACAGTCATTCAAGAATGAATCATGTCATGTGGGTAGTG	114273	114321	114223	114275	1	supercont1.28	H257_10395	113271	115452	None	9137	2287	57017	No_or_no_constitutive_exon
GGTATGTTATATATATATAGTCTCAAAAATAATATATTGTGGGGATGTAGGT	115568	115680	115730	115678	-1	supercont1.28	H257_10396	114974	123980	None	9137	2287	57017	No_or_no_constitutive_exon
GCCAAGGTATGACATTTGAGACATGTAACGAATGAATGGCGGGTGTGTAGGG	149823	149938	149988	149936	-1	supercont1.28	H257_10408	147897	151152	None	9137	2287	57017	Yes
GTGCGTCAAAGGGTGACACGTGTGGCCATGCATGACGATGGGATATGTAGGT	178211	178299	178161	178213	1	supercont1.28	H257_10417	177926	181225	None	9137	2287	57017	No_or_no_constitutive_exon
CAAGGTACTACCTTCTCATGGCGGTCGGAACTGACGGGACATGGATGTAGAA	185260	185358	185408	185356	-1	supercont1.28	H257_10419	183032	185441	None	9137	2287	57017	No_or_no_constitutive_exon
ACAAATCGTGACGAAAGAGCGCGTGACCATTTTATGTTGCATGCGGGCAGCC	185679	185924	185974	185922	-1	supercont1.28	H257_10420	185679	187080	None	9137	2287	57017	No_or_no_constitutive_exon
GCTCCCGCCAGGGAGTCTCGAAGTCGGTCGATGTTCTACACGATGGGCAGCA	214734	214812	214862	214810	-1	supercont1.28	H257_10424	214275	215090	None	9137	2287	57017	No_or_no_constitutive_exon
AAGGAAAACAGTAAGGTTCTAATGTTGCAATATTTCAATGGGTGGCGTAGGG	249048	249104	248998	249050	1	supercont1.28	H257_10432	247974	249104	None	9137	2287	57017	No_or_no_constitutive_exon
AGACGAAGGAATGTGTGACCACCATCCTGTTGGCGGACTGGGCGGGGTAGAA	262339	262435	262485	262433	-1	supercont1.28	H257_10436	260818	263890	None	9137	2287	57017	No_or_no_constitutive_exon
TCGCCTGCCATTGATGGCCAAATGAGGTGTTGTGATGGTGGGCTGGGCAGCT	260818	261426	261476	261424	-1	supercont1.28	H257_10436	260818	263890	None	9137	2287	57017	No_or_no_constitutive_exon
TCCCTTGCTCATTTATTCTACACTATTGATAACGTGGTGTTGGGGAGTAGGG	274066	274251	274016	274068	1	supercont1.28	H257_10438	272135	275090	None	9137	2287	57017	No_or_no_constitutive_exon
CGTCTTGTGTGGTGGCTAATGACATTTGGTATTATGGGGGGGTGGGCTAGGT	309850	310197	309800	309852	1	supercont1.28	H257_10441	308549	311293	None	9137	2287	57017	No_or_no_constitutive_exon
GCGATTCAATAGTGTCATGTTACACACTTACATCATTTGTGGGTGGTTAGAT	357040	357121	357171	357119	-1	supercont1.28	H257_10457	356113	357793	None	9137	2287	57017	Yes
TATATATATATATATATATTATTAATATATTACATGATTTGGGCATGTAGGA	362230	363166	363216	363164	-1	supercont1.28	H257_10459	358188	364135	None	9137	2287	57017	No_or_no_constitutive_exon
AAAAAAAACATAAATATTATTTAAAAATATATATTTTGTGGATCGGGTAGGA	371991	372312	371941	371993	1	supercont1.28	H257_10462	368083	372312	None	9137	2287	57017	No_or_no_constitutive_exon
GCATGTTCCTGGAGGAAGTCCTCCTGATGCGACGTTGCATGATGGGTTAGGG	434974	435080	434924	434976	1	supercont1.28	H257_10473	434817	437130	None	9137	2287	57017	No_or_no_constitutive_exon
TATATACAGTGTATGGAAGAATGAATCCCTAACAATTCGTGGGATTGTAGGT	443102	443296	443346	443294	-1	supercont1.28	H257_10475	440127	449897	None	9137	2287	57017	Yes
ATAATATACATAGAATTCAACTGGATAGTTATGTATATATGGGAATGTAGGT	452007	452073	451957	452009	1	supercont1.28	H257_10476	450144	452392	None	9137	2287	57017	No_or_no_constitutive_exon
GGTACAAGTCCGTATTTTGTGTAAGTACAAACGCTACAGTATGTGGGTAGAA	542217	542380	542430	542378	-1	supercont1.28	H257_10491	542217	543483	None	9137	2287	57017	No_or_no_constitutive_exon
AGTGCTTCTTCCATGTCCTCGACGCTGTTGTCTTGCTTACGTGGGCGCAGGA	544562	544935	544985	544933	-1	supercont1.28	H257_10492	543478	545514	None	9137	2287	57017	Yes
GGGTGGGTCGAAATAAAAAAAACGACTGATGTTGATAATGGGGGGGGTAGGG	549506	549857	549907	549855	-1	supercont1.28	H257_10496	549506	551591	None	9137	2287	57017	No_or_no_constitutive_exon
AAAGATACATCGAGAGTGATCATGCAAGGTGGTTTTGTATGGGGTTGTAGTG	556902	556949	556852	556904	1	supercont1.28	H257_10498	554126	557525	None	9137	2287	57017	No_or_no_constitutive_exon
ATATACGTCCCAACAATGCTGATTTCACCAAACATGCGATGTGGGGGTAGAT	82727	82799	82849	82797	-1	supercont1.27	H257_10204	81643	86680	None	9137	2287	57017	Yes
AGGACGAGGAGGAGGGGGATGCATGACGAATGAGTGGGATGTATGTGAAGGC	125744	125993	126043	125991	-1	supercont1.27	H257_10217	125286	128163	None	9137	2287	57017	No_or_no_constitutive_exon
AGAATGCAGCAGCATACGATCGATGGTGGTGGATTGATGTGGGATGGTAGGA	125286	125685	125735	125683	-1	supercont1.27	H257_10217	125286	128163	None	9137	2287	57017	No_or_no_constitutive_exon
TCGCTTTGCACTTGACGACGTCGACATTCCTGACATTTGCGTGAGGGTAGAC	151376	151797	151847	151795	-1	supercont1.27	H257_10226	151376	152250	None	9137	2287	57017	No_or_no_constitutive_exon
ACATACTAGTTTATTCGTGTAGTAGTTGCTGCACAACGTGGGTGGCATAGGC	167795	168117	168167	168115	-1	supercont1.27	H257_10234	162234	176508	None	9137	2287	57017	No_or_no_constitutive_exon
CCACCTGTTCGGTGTCTTGTAGGTCTAACTTGTTTTGGGTGATGATGTAGCC	187717	188404	188454	188402	-1	supercont1.27	H257_10241	187717	188575	None	9137	2287	57017	No_or_no_constitutive_exon
TTGAATCAAGGCTGTTGTTGACATGGTGTGTATATATGTTGGGATTATAGCA	239336	239464	239514	239462	-1	supercont1.27	H257_10254	236980	240188	None	9137	2287	57017	Yes
ATTTACAGCTAATTTTTTTAATTGGATATATATCTATATTGGGGACGTAGCT	255836	255923	255786	255838	1	supercont1.27	H257_10259	254237	256293	None	9137	2287	57017	No_or_no_constitutive_exon
CTCTACATTTCCAGGAATTTCACTTCGATACATCGTTGGCATATGGGCAGGA	277528	277738	277478	277530	1	supercont1.27	H257_10267	277028	280934	None	9137	2287	57017	No_or_no_constitutive_exon
GTCAAATTCCGTTTTTTTGTGGATTGAATCCAATGTAATGCATGGGGTAGGT	333122	333312	333362	333310	-1	supercont1.27	H257_10288	327065	335010	None	9137	2287	57017	Yes
ACAATCCATTTCCATATTCGTACTCGACACATGCCTAATGAGGGATGCAGGA	442098	442638	442048	442100	1	supercont1.27	H257_10310	441612	443083	None	9137	2287	57017	No_or_no_constitutive_exon
GAATGTATGTATTTCCAACCAGGACACGACCATCATCCACGGGAGTGTAGGG	512105	512316	512055	512107	1	supercont1.27	H257_10316	510685	526341	None	9137	2287	57017	Yes
CTGATCAGGTAAGGCTCGAGGTGTTGGTTTCTTGACCAAAGCATGGGCAGGT	597462	597745	597795	597743	-1	supercont1.27	H257_10343	597462	598907	None	9137	2287	57017	No_or_no_constitutive_exon
GATTCTGATTCCAACCAAACGGTCTGATTCGACTTTGTGGGTGAGTGTAGGT	604123	604211	604073	604125	1	supercont1.27	H257_10346	601963	607168	None	9137	2287	57017	No_or_no_constitutive_exon
GAAGCCACAATGCTGCTGCATTATCGACAGTCATGTGGGATGATGGGTAGTG	606311	607168	606261	606313	1	supercont1.27	H257_10346	601963	607168	None	9137	2287	57017	No_or_no_constitutive_exon
GTGGTGTGGTCATGTACTACAGTAGACGACTACCACAAGGGACGATGTAGAG	617223	617381	617173	617225	1	supercont1.27	H257_10351	617137	620992	None	9137	2287	57017	No_or_no_constitutive_exon
TTCACGAGGACCAACCAGATGACGAGATATTTCTTCATATGTGGGCGTAGGG	622420	622639	622689	622637	-1	supercont1.27	H257_10352	621208	629489	None	9137	2287	57017	No_or_no_constitutive_exon
TATCCCCCCAAAGTCCCTGAGAAACTACCTACGGTTTTTGGGATCACAAGGC	672018	672120	672170	672118	-1	supercont1.27	H257_10361	671830	673767	None	9137	2287	57017	No_or_no_constitutive_exon
GTAGTATTCACGTTGTCTTTTCGTGCTTTGACATTGGGGGGGGGAACTAGGT	28334	28508	28284	28336	1	supercont1.26	H257_09991	24527	30329	None	9137	2287	57017	No_or_no_constitutive_exon
TGATGAACTGTCCACATCACTGCATTGAAATGTCCATCGCATGGGGATAGGC	68913	69021	68863	68915	1	supercont1.26	H257_10002	67153	70529	None	9137	2287	57017	Yes
ATATATATACCTGTGATACGTGTGGATTGATGTTTTGGTGATGGGTATAGGT	70056	70116	70006	70058	1	supercont1.26	H257_10002	67153	70529	None	9137	2287	57017	No_or_no_constitutive_exon
TTGTTGTATATTAGTAAACATGATGGGTACTCTTGTCATGGGGGATATAGCT	110444	110639	110689	110637	-1	supercont1.26	H257_10020	108660	112455	None	9137	2287	57017	Yes
GCGGTACACGCGTGTACCCACCTTCATACTCTCATACCAGTGGGGTGTAGGC	153492	154833	154883	154831	-1	supercont1.26	H257_10030	153492	155189	None	9137	2287	57017	No_or_no_constitutive_exon
CACTTCCACTGGAAGGTCCTCTGTTGGAACCTCACGTGTGTGGGGGACAGAC	163955	164192	163905	163957	1	supercont1.26	H257_10035	163485	166381	None	9137	2287	57017	Yes
CCTAACGCATTTTAATGTCTGCGCCGGTTTTGATGTCGCGGGCGGTGTAGGT	165225	165600	165175	165227	1	supercont1.26	H257_10035	163485	166381	None	9137	2287	57017	Yes
CGTGTCACACATGACCGTATACTTGTACTGGTATTTTACATGGGATGTAGGT	210792	211875	210742	210794	1	supercont1.26	H257_10045	208061	211875	None	9137	2287	57017	No_or_no_constitutive_exon
TTTGTGGTACGTGATCCATCGGTCCGACCACACGTTGACGATGGGTATAGTG	218378	218434	218484	218432	-1	supercont1.26	H257_10046	211048	218600	None	9137	2287	57017	No_or_no_constitutive_exon
CGTTGTACAGAAGAAGTAGATAATGATCATGATGCATGTATGATGGGTAGGG	212396	212779	212829	212777	-1	supercont1.26	H257_10046	211048	218600	None	9137	2287	57017	No_or_no_constitutive_exon
TCGAAGTAGTAGTTAGTTGTACATGTACTCACTGACGACGGGACGAGTAGGC	244472	244705	244755	244703	-1	supercont1.26	H257_10063	244472	248882	None	9137	2287	57017	No_or_no_constitutive_exon
CATGGGCGAATCATCATGGAAGGGGTTGGTTGGTTGATCGGGTGGTGTAGAT	303687	303984	303637	303689	1	supercont1.26	H257_10083	300807	304582	None	9137	2287	57017	Yes
TCACCTTTCCAATTGTGATCCACATTGTCGTAATGATGGGGCGAACGTAGAT	318976	319330	318926	318978	1	supercont1.26	H257_10087	318571	320629	None	9137	2287	57017	No_or_no_constitutive_exon
ATGCCATGCAATCATATAATACCTTTTGTAATATGTCTGTCGGGTAGAAGAC	349387	349492	349337	349389	1	supercont1.26	H257_10103	347556	349986	None	9137	2287	57017	No_or_no_constitutive_exon
CTACTTCTATTCTTGACATGTCTGTGCATATGTGTGGTGGGGGAGAATAGGC	410602	411042	410552	410604	1	supercont1.26	H257_10116	408060	411364	None	9137	2287	57017	No_or_no_constitutive_exon
TAATATGTATTTCTGTTGAGGATTCAACCAATTCATCAATCGACGGGTAGTT	538360	538596	538646	538594	-1	supercont1.26	H257_10154	528317	546006	None	9137	2287	57017	Yes
ATATATATACATTTATCCAATAAAATATATGTCGTTATCTGATGGGGTAGCT	538009	538262	538312	538260	-1	supercont1.26	H257_10154	528317	546006	None	9137	2287	57017	Yes
TAGTATTATTCGGTATTATCCATCACGACTGAGGTTGAATTCGGGGGTAGGT	534407	534526	534576	534524	-1	supercont1.26	H257_10154	528317	546006	None	9137	2287	57017	Yes
CAAAATAATAATTAATTTTTTTTATCTAATTGTATAATTTTGGGACGTAGGT	615030	615246	615296	615244	-1	supercont1.26	H257_10178	609020	620923	None	9137	2287	57017	No_or_no_constitutive_exon
TACGCTTGACATAAGAACAGATCACGGCCTGATTCATATGACGGGTACAGGT	613529	613776	613826	613774	-1	supercont1.26	H257_10178	609020	620923	None	9137	2287	57017	No_or_no_constitutive_exon
ATACGTACGTTCGTTCGTATCCGTCGGATGATGTTGACGGGGATGTGTAGGC	101741	102097	102147	102095	-1	supercont1.33	H257_11257	101741	104865	None	9137	2287	57017	No_or_no_constitutive_exon
TATATATATATTGACAAGGTCGTGATATATATATATCTGTGGGGTTGTAGCA	119517	120512	119467	119519	1	supercont1.33	H257_11263	117530	120512	None	9137	2287	57017	No_or_no_constitutive_exon
CGCTGCCATCTCCATCGCCATTGCTCGATAGGCGGTGGTGGGGGGTGCAGTA	131956	132226	131906	131958	1	supercont1.33	H257_11270	131654	132735	None	9137	2287	57017	No_or_no_constitutive_exon
ATCAAGCCTTTTTCCCAAGCAACCCAGCGTACACGGGGTTGATGGAGTAGAC	144948	145335	144898	144950	1	supercont1.33	H257_11275	144215	145335	None	9137	2287	57017	No_or_no_constitutive_exon
CCGTACGTAAAATTGAAGGGGGGGTTGAAACCTCATAAAAGGGGGCGTAGGC	151836	151929	151979	151927	-1	supercont1.33	H257_11278	151712	153560	None	9137	2287	57017	No_or_no_constitutive_exon
CATCCCTTCCTTGCATGTAAGTTCCCGTCTCGACTGACACGCACGGGTAGTT	182620	182760	182810	182758	-1	supercont1.33	H257_11284	181320	183238	None	9137	2287	57017	Yes
AATATTACTTCATACACTACTAACAGTTAATAATAAATGTGGGGTGTTAGAT	279107	279547	279057	279109	1	supercont1.33	H257_11315	276968	279547	None	9137	2287	57017	No_or_no_constitutive_exon
ACGCACTGGCCGACAAATCGACTATGCTTATGCTTTCTACAAGTGGGCAGAG	325740	325872	325690	325742	1	supercont1.33	H257_11326	325222	325872	None	9137	2287	57017	No_or_no_constitutive_exon
GTAAAGTTGATTAATTCCCTTATAAACCTCATTGGGATTGGGGGGGTTAGGG	360090	360180	360040	360092	1	supercont1.33	H257_11334	358879	362922	None	9137	2287	57017	No_or_no_constitutive_exon
GAGTATAAAGTGTGGGAGGTTCTTGTTTTGTCTAATCAGCGGGATTGTAGGG	362693	362922	362643	362695	1	supercont1.33	H257_11334	358879	362922	None	9137	2287	57017	No_or_no_constitutive_exon
TGATATATATATATATTTCGATATTTATCCGTATTAACTGGGGAGTTTAGGT	363086	363336	363386	363334	-1	supercont1.33	H257_11335	363086	365074	None	9137	2287	57017	No_or_no_constitutive_exon
CGTGCATATACCTGTCTCTATCAACGCCCCCATGACTACGATGGGAGTAGAA	449931	450045	449881	449933	1	supercont1.33	H257_11347	449311	450281	None	9137	2287	57017	No_or_no_constitutive_exon
AGCATGTACGACAACCTCCGCGCATCCTGTCCGTCTCACCACATGGGTAGAA	451229	451315	451365	451313	-1	supercont1.33	H257_11348	450863	451480	None	9137	2287	57017	No_or_no_constitutive_exon
CTTTCAAGCGAGAAAGGTTGTATCACTGTCTAATAGCTGGGTAATGGTAGGG	463042	463437	462992	463044	1	supercont1.33	H257_11356	462448	463437	None	9137	2287	57017	No_or_no_constitutive_exon
CTATGCTTATGTGGCAGTAATGACGTCATGTTATGACGAAGACGGGATAGGA	589719	590337	589669	589721	1	supercont1.33	H257_11386	588716	590337	None	9137	2287	57017	No_or_no_constitutive_exon
ATCCTGTCCGTTTGAGTATTGCGTCGTCTTAGATGTGTGAATGTGGGCAGCA	602856	604334	604384	604332	-1	supercont1.33	H257_11393	602856	604990	None	9137	2287	57017	No_or_no_constitutive_exon
CGAGTCACATTGACAATTCCAGCCAAGTCCAATTTCATGTCGGGATGAAGTC	56176	56660	56126	56178	1	supercont1.32	H257_11087	55508	56660	None	9137	2287	57017	No_or_no_constitutive_exon
CTGGCGCTACCAGCCTGCCCCTATCCCCGATGACGACGACATGGGATAAGGC	62401	62507	62351	62403	1	supercont1.32	H257_11090	62177	64786	None	9137	2287	57017	No_or_no_constitutive_exon
ATAGTCCGTTCGACACATTGGGTGATGTATTACTGCCACACGACGGGTAGCC	83789	83838	83888	83836	-1	supercont1.32	H257_11098	83789	84230	None	9137	2287	57017	No_or_no_constitutive_exon
GATTGGTAAGAACGATCACTGGTACTTCAAATCACACTATTTGAGGGCAGCG	291033	291099	291149	291097	-1	supercont1.32	H257_11130	290692	291824	None	9137	2287	57017	No_or_no_constitutive_exon
TATTGGGATTGGATGGAGGGATATTTATATATTGGGGTATCGACGGGTAGAC	489158	489270	489108	489160	1	supercont1.32	H257_11169	486479	489270	None	9137	2287	57017	No_or_no_constitutive_exon
ACTCTCAATCATGCGATGCATACTATCACGACGACTGATACGGCGGGTAGAT	516095	516154	516204	516152	-1	supercont1.32	H257_11181	515138	516415	None	9137	2287	57017	No_or_no_constitutive_exon
CCGCTTTGGAAAGCCTTTGTCATGATTGGTTGCTGTGTCTGGTGGGTCAGAG	539464	539612	539662	539610	-1	supercont1.32	H257_11189	539464	542260	None	9137	2287	57017	No_or_no_constitutive_exon
CTATGGTAGAGGTGGTTGTGACAGTACTGGCACCATGCATGTTGGGATAGTG	564015	564195	563965	564017	1	supercont1.32	H257_11197	562081	564337	None	9137	2287	57017	No_or_no_constitutive_exon
CTCTTACAATAAGTATACAACGACTAACTCGGTGCATTGTGGTGGGGTAGGG	645648	646563	645598	645650	1	supercont1.32	H257_11226	644200	646563	None	9137	2287	57017	No_or_no_constitutive_exon
ACATCTGCATGCATGTTTCCTCCGTCGACTCACCAACTTCAATTGGGTAGCC	5413	9552	9602	9550	-1	supercont1.31	H257_10918	5413	9900	None	9137	2287	57017	No_or_no_constitutive_exon
CATAAGGGAAATTGTTTTTTTGCTGCCCTACCCCATATTAGGGAAAATAGGG	72443	72643	72693	72641	-1	supercont1.31	H257_10931	72443	74217	None	9137	2287	57017	No_or_no_constitutive_exon
TCATGAATATAGAATCTATCTACTCTGTATATAATAATATGGGGATGTAGGG	150340	150467	150290	150342	1	supercont1.31	H257_10940	148630	154770	None	9137	2287	57017	No_or_no_constitutive_exon
CGGCATGCCAGCGGATTGAGCATGTGGTCTCACATGGGATGGTGATGCAGGG	201336	201488	201538	201486	-1	supercont1.31	H257_10956	200837	201620	None	9137	2287	57017	No_or_no_constitutive_exon
ATATGTATATATGGTATGAGAATATAGTATTGCTCACAATGGGAGCTTAGGG	219102	219178	219228	219176	-1	supercont1.31	H257_10968	218655	221054	None	9137	2287	57017	No_or_no_constitutive_exon
TGTGTACGGATATGATGGACTAACTGGTAAAATATATCATTTGAGGGCAGCA	222926	223122	222876	222928	1	supercont1.31	H257_10969	221588	228167	None	9137	2287	57017	No_or_no_constitutive_exon
CCCTTCCAACTTGTCTGGATCAAAGTCATCTAAGCATATTGGGGATACAGTA	373214	373420	373470	373418	-1	supercont1.31	H257_10991	373214	375050	None	9137	2287	57017	No_or_no_constitutive_exon
TGAGTCTCCTCGTTCCAACAAGGACCGTCAGACTTGATGGGGAATCGTAGGC	417287	417763	417813	417761	-1	supercont1.31	H257_11009	417287	419652	None	9137	2287	57017	No_or_no_constitutive_exon
GTGGTGATGACTGTAGCTCATGACTTGTATGTGTTTGTGTGGGGGCGTAGCT	422261	422380	422430	422378	-1	supercont1.31	H257_11011	421237	424180	None	9137	2287	57017	No_or_no_constitutive_exon
GCTGCCTCCTCTTCCTAGACGTTGTTTGACGTTGTTGGTTGGACGGGTAGGA	424879	425171	425221	425169	-1	supercont1.31	H257_11012	424233	426224	None	9137	2287	57017	No_or_no_constitutive_exon
AGTCAGGGGTATGACAAAACTAGTGCCATTTGACCGCTAAGGGTTGGTAGGA	427853	428005	428055	428003	-1	supercont1.31	H257_11013	426560	428706	None	9137	2287	57017	No_or_no_constitutive_exon
CTATCTATGGAGTTTTGGCTGACTCTAATGGTTGCTTTCATCGGGGGCAGGG	455229	455444	455179	455231	1	supercont1.31	H257_11020	454416	455803	None	9137	2287	57017	No_or_no_constitutive_exon
TACCTTGTGTTGTGTATGCAAAGTATATACTAAACAAAGTATGGGTGCAGGT	483995	484121	483945	483997	1	supercont1.31	H257_11028	482422	485494	None	9137	2287	57017	No_or_no_constitutive_exon
ATATGGTGGTCTATATGATGATAATTGATGATATGTGGTTGGGTGTGCAGGC	489040	489462	489512	489460	-1	supercont1.31	H257_11030	489040	490838	None	9137	2287	57017	No_or_no_constitutive_exon
GTACGTTGCCCCGCATGAGAAGGAGTCACATGATGACGGTGAGGGTGTAGGG	494474	494598	494424	494476	1	supercont1.31	H257_11032	492681	494826	None	9137	2287	57017	No_or_no_constitutive_exon
GCATGGCATATATCTGACGGATGTTGATGTATGTATACATGGGGGTGCAGAA	500225	500383	500433	500381	-1	supercont1.31	H257_11037	499340	502901	None	9137	2287	57017	No_or_no_constitutive_exon
CAAGGGATATATATTCGCTACACATGGATATAATAAATATGGGATATTAGAC	520721	520907	520957	520905	-1	supercont1.31	H257_11044	520721	523026	None	9137	2287	57017	No_or_no_constitutive_exon
TGGTACATGCAATCGAAGGACCATGCCTATACTCATGTGATGGGACGCAGGG	527835	528116	528166	528114	-1	supercont1.31	H257_11047	527560	528264	None	9137	2287	57017	No_or_no_constitutive_exon
ACTAGTATTACTAGTGTGAACAATCATAATCGGGCTGGTTGGGTTGGTAGCG	537883	538159	537833	537885	1	supercont1.31	H257_11052	536053	538159	None	9137	2287	57017	No_or_no_constitutive_exon
GAGGCGGTCGACAAGGCGACATTCCATATGGCTGATGGCACGACTGGGAGGC	158627	158942	158992	158940	-1	supercont1.42	H257_12672	158627	159451	None	9137	2287	57017	No_or_no_constitutive_exon
ATATATATAGATATAAATATAGTATTCCTCATGTGGGTGGTGGGACATAGTT	226464	226691	226414	226466	1	supercont1.42	H257_12686	221017	229050	None	9137	2287	57017	Yes
CATGTTTCGTCGTCGTTATGTGATACATTTATTATTGTATCGGGAGTTAGAT	411416	411586	411366	411418	1	supercont1.42	H257_12726	408603	412577	None	9137	2287	57017	No_or_no_constitutive_exon
CACATTATTTATACGATGGCGTTTCAGTTTTTTCACATCCAAGTGGGTAGAT	443683	443998	443633	443685	1	supercont1.42	H257_12732	443385	444405	None	9137	2287	57017	No_or_no_constitutive_exon
ACTTTGTCGACGAAGACTCTGGGTGGGCTCTTTTGCTGTGGGCTGTGAAGCC	134985	135230	134935	134987	1	supercont1.37	H257_11924	133977	135230	None	9137	2287	57017	No_or_no_constitutive_exon
TGATGACGACGTATGTAGATGAGGATTCTCATGGGGATGACTGAGGGTAGTT	372652	372737	372602	372654	1	supercont1.37	H257_11972	372507	372940	None	9137	2287	57017	No_or_no_constitutive_exon
GCCCTACTAGTACTACTACTAGTGTGCATTTTTTCACTTGGGATGCGTAGAA	459483	459702	459752	459700	-1	supercont1.37	H257_11991	458881	460662	None	9137	2287	57017	No_or_no_constitutive_exon
GGAAGCATGTTGGAGCCATCGACGTCCTCATGTCTGTTGGGGATGTGTAGGT	499820	499933	499770	499822	1	supercont1.37	H257_12007	499657	503460	None	9137	2287	57017	Yes
AAGTTGGTTGTGAATATATATATATATATATATACTAAGAATGGGGGTAGAT	517649	517821	517599	517651	1	supercont1.37	H257_12012	514491	518149	None	9137	2287	57017	No_or_no_constitutive_exon
ACCTTTTTATAAACGTCGACACAGAAATTATGTGATGACGTGGTGGGTAGAT	557856	557985	558035	557983	-1	supercont1.37	H257_12024	557337	563124	None	9137	2287	57017	No_or_no_constitutive_exon
TTTGGTTTTAGCGCCATAAGTCTGTCACTTTTGGTTTTGGGAATCGATAGGC	59374	59409	59324	59376	1	supercont1.38	H257_12038	57818	59409	None	9137	2287	57017	No_or_no_constitutive_exon
TTCTTGACGGCTGTTGCCCGCCCACTCGATGGGACGAGACGTGTGGGGAGTG	67270	67505	67220	67272	1	supercont1.38	H257_12039	66608	68066	None	9137	2287	57017	No_or_no_constitutive_exon
CCACTAACACAGTACTCACACGAAAAACGGAACCGTTCCGATGGGAGCAGAT	158968	159176	158918	158970	1	supercont1.38	H257_12059	158510	160136	None	9137	2287	57017	No_or_no_constitutive_exon
TCCCGTTTGACCGAAATGCCTTCCACAACCACAGTGGGCCAATATTGAAGAG	246017	246895	245967	246019	1	supercont1.38	H257_12068	245599	246895	None	9137	2287	57017	No_or_no_constitutive_exon
GGTCCACTGGAAATGTGCAAATCTTTGATAATCAAACTATGCTGGGACAGTT	319698	319776	319826	319774	-1	supercont1.38	H257_12079	319698	320840	None	9137	2287	57017	No_or_no_constitutive_exon
TCATTGCCGTATCACAAATTCACCAACCAGTGTCATTTGTGGGATCATAGCC	509573	509806	509856	509804	-1	supercont1.38	H257_12103	508779	510817	None	9137	2287	57017	No_or_no_constitutive_exon
TACGACTGACTGCCTGACGCTGCGGCATGTGGTCATCGTTCATGGGACAGAT	35660	36638	36688	36636	-1	supercont1.35	H257_11569	35660	38698	None	9137	2287	57017	No_or_no_constitutive_exon
ATCTCGCTCTCGCAATTAAATTGGACAACTGTGTCTGATGGGAACTGCAGGC	45702	45761	45652	45704	1	supercont1.35	H257_11572	44582	46944	None	9137	2287	57017	Yes
TTCCTTGGATACCTTATGCCCAACGCTAATGCTTGTTTTGGCGGGGGAAGAA	73224	73744	73794	73742	-1	supercont1.35	H257_11588	71748	74277	None	9137	2287	57017	No_or_no_constitutive_exon
GCCTAATCATTGCAATGGGATCTGATTGTTGCCTCTGTGGGTGGTGGTAGCT	81540	81760	81810	81758	-1	supercont1.35	H257_11592	81540	83575	None	9137	2287	57017	No_or_no_constitutive_exon
TTCTCTTGTAGTGGCTACGAATGGGATTGACCCTAAACAATGGGGCGTAGGG	129976	130060	129926	129978	1	supercont1.35	H257_11616	127278	130936	None	9137	2287	57017	Yes
GGGGTTGTGACGCTGTCACATGTATACTATATGTTGTATGTGGGACGTAGGC	130615	130936	130565	130617	1	supercont1.35	H257_11616	127278	130936	None	9137	2287	57017	No_or_no_constitutive_exon
TGCATTGGGTGTGGTGTTTTCTTTGACGGCAATAACTATCGGGTGAAAAGCC	220694	220812	220862	220810	-1	supercont1.35	H257_11635	220694	221025	None	9137	2287	57017	No_or_no_constitutive_exon
AACCGCGTGAATCAACGTCGTGATGGAATGATATGGTGTATAATGGGTAGGC	234001	234095	233951	234003	1	supercont1.35	H257_11641	233197	234744	None	9137	2287	57017	No_or_no_constitutive_exon
AAGTATGCAATTTTAAAGGATTTCTGTTTTTGGCAATTCTGGGTGGAAAGCA	241753	241954	241703	241755	1	supercont1.35	H257_11644	241485	242261	None	9137	2287	57017	No_or_no_constitutive_exon
GCACGTCAATGGGCGGTCCTTGTGGACAAAGGCTACCAAGGGATACAAAGAG	279092	279561	279042	279094	1	supercont1.35	H257_11657	279019	279561	None	9137	2287	57017	No_or_no_constitutive_exon
CGGAAGGTACTACCCTGAGCACTGGGTATTTGGTGGGGTCGACAGGACAGAA	309140	309232	309090	309142	1	supercont1.35	H257_11665	308423	309399	None	9137	2287	57017	No_or_no_constitutive_exon
GTATGTGATAACTATTCTGGCGATGTCTCACTGTATTCTAGGGAACATAGGA	332411	332456	332361	332413	1	supercont1.35	H257_11673	332103	332456	None	9137	2287	57017	No_or_no_constitutive_exon
AATAATATTTACGATATATATATATACTAGTATATAATGGAACGGGCTAGGG	361782	361866	361732	361784	1	supercont1.35	H257_11688	359556	362115	None	9137	2287	57017	No_or_no_constitutive_exon
GTTGTCCGCGAATCAATCATCCTCTCATCATGGCAATCTCATATGGGAAGGT	364953	365006	364903	364955	1	supercont1.35	H257_11690	364082	366113	None	9137	2287	57017	Yes
GTTGAATCGGTACCACGATGATGACTGTGACCATGTTGGTGGGGTCATAGGA	365822	366113	365772	365824	1	supercont1.35	H257_11690	364082	366113	None	9137	2287	57017	No_or_no_constitutive_exon
TTAGTTACTCGGCCTTGGGGGAAAGAAGTGTGTTGCTTATGGTGGGCTAGAC	373314	373565	373615	373563	-1	supercont1.35	H257_11694	373314	375389	None	9137	2287	57017	No_or_no_constitutive_exon
TTACTAGATGTTGGCGACGATGATGATTGATGTGTGTTTGTGTGGGGTAGCA	436118	436284	436334	436282	-1	supercont1.35	H257_11724	436118	441650	None	9137	2287	57017	No_or_no_constitutive_exon
GCATGTCGACATGATGAAGTACACATGAGACTCTTACGTCATATGGGTAGAT	483677	484338	483627	483679	1	supercont1.35	H257_11732	482095	484338	None	9137	2287	57017	No_or_no_constitutive_exon
ACATGCTAGATCGTCGCTAACTCTCCGCATCCTCTCGTGATGGGTGGTAGGC	514333	514415	514283	514335	1	supercont1.35	H257_11750	513627	514921	None	9137	2287	57017	Yes
GATACGGACGGTATATATTTTTATATGTTCACATTTGATTTTGGGGACAGAT	518327	518390	518440	518388	-1	supercont1.35	H257_11752	517459	519540	None	9137	2287	57017	No_or_no_constitutive_exon
TTTACTTCATCACGTACTTGTGCACTATGATAATCTTATGCGGGGGTTAGGA	538065	538266	538015	538067	1	supercont1.35	H257_11758	537260	540107	None	9137	2287	57017	No_or_no_constitutive_exon
GTTTCATTAGTTTTCAATGTCCTACGTGAATCTCTAACGGAGGGATGCAGGA	557729	557903	557953	557901	-1	supercont1.35	H257_11768	555430	558588	None	9137	2287	57017	No_or_no_constitutive_exon
ATATACGTGGATTTATCGTTATAAATTCTCATGTGTGGGTGGTGGTATAGCA	568892	568923	568842	568894	1	supercont1.35	H257_11773	566035	573567	None	9137	2287	57017	Yes
TATATGTTAAAATACACATAATAAAATATACATTCTATTTGGGCTGGTAGTC	571925	572068	571875	571927	1	supercont1.35	H257_11773	566035	573567	None	9137	2287	57017	Yes
ATCGACAATACTACTTTATATGACAACTCGACTGTAAATCAAATGGGTAGCT	573030	573082	572980	573032	1	supercont1.35	H257_11773	566035	573567	None	9137	2287	57017	Yes
GCACACATACTTCACCCAGAAGAAGGCGGAGAACACACCAGGGCGTAAAGGA	580573	581002	580523	580575	1	supercont1.35	H257_11777	580485	581859	None	9137	2287	57017	No_or_no_constitutive_exon
CCAGCGCAGTCCTACCGCCCACTAGCGCAACTGTCGTCGCGGGTGGGTAGTG	199921	200026	200076	200024	-1	supercont1.44	H257_12953	199620	200318	None	9137	2287	57017	No_or_no_constitutive_exon
CATACAGCTCCCCTTGGTTCAAGTCTATGACGTGGCATCGTATGGGGCAGGT	236736	237027	237077	237025	-1	supercont1.44	H257_12959	236736	245711	None	9137	2287	57017	No_or_no_constitutive_exon
AATATTACTTCGAACTCTACTAACAGTTAATACTAGATGTGGGGTGTTAGAA	260580	261046	261096	261044	-1	supercont1.44	H257_12964	260580	261728	None	9137	2287	57017	No_or_no_constitutive_exon
GGTTGATTGAAGCGGCATTTTGTGTCGTAAGTAACAATGGGGTGATGTAGGT	373364	373703	373753	373701	-1	supercont1.44	H257_12991	372274	374143	None	9137	2287	57017	Yes
GTTATTGTCGTGCGCTGGGATGCTGGCACGGCACGTATACGTTCGGGGAGGT	404552	404882	404502	404554	1	supercont1.44	H257_13001	404323	404882	None	9137	2287	57017	No_or_no_constitutive_exon
TGTCTGGCTCGAATACTTATTGCCGTTAAAGAATGGTTTTCGAGGGCTAGCG	447705	447871	447655	447707	1	supercont1.44	H257_13014	447462	447871	None	9137	2287	57017	No_or_no_constitutive_exon
GACACAAAAGAATATATATGTTGATGAAATATATTGTTTGGGTAAATTAGCT	528326	528432	528276	528328	1	supercont1.44	H257_13031	527047	532895	None	9137	2287	57017	No_or_no_constitutive_exon
TAGTCATATCAGATATTTTGGTCCTGACAAATATATATATATTGGGGTAGGC	574925	575185	574875	574927	1	supercont1.44	H257_13041	554585	575185	None	9137	2287	57017	No_or_no_constitutive_exon
TCGTAGTATATATATTGGTGTGAGATGATGAGATGCTTGGGACTGAGTAGGT	12601	13293	12551	12603	1	supercont1.34	H257_11414	10955	15184	None	9137	2287	57017	No_or_no_constitutive_exon
TACACTCGTCCTTGGAGGATGTTATTTATGTTTTGATATGGGGAGAGTAGGT	14355	14724	14305	14357	1	supercont1.34	H257_11414	10955	15184	None	9137	2287	57017	No_or_no_constitutive_exon
CGGGTATACACTGGTTAGACACGAGAATAGTAGTGACTGTTTGGGGGTAGAT	21533	21631	21681	21629	-1	supercont1.34	H257_11417	20971	23180	None	9137	2287	57017	No_or_no_constitutive_exon
ATGACGAGCATACGACCATTGGCATGATTATCGTCCGTCGTGGGGGTCAGGT	33807	33948	33998	33946	-1	supercont1.34	H257_11424	33119	35476	None	9137	2287	57017	No_or_no_constitutive_exon
CATCAACTCGAGAAATGGGCATACCTTGACAATTGATGTCGGGGGTGTAGGT	60645	60997	61047	60995	-1	supercont1.34	H257_11437	59793	61294	None	9137	2287	57017	No_or_no_constitutive_exon
CTGTAAGTAGCATTGGTTGAGTTGTGTATTTCACAGAAGTTGTGGGGTAGAT	68492	68726	68442	68494	1	supercont1.34	H257_11440	67084	70360	None	9137	2287	57017	No_or_no_constitutive_exon
GGCCTTGATTGGGTTATTCCACTTGCCGATAACGTCGTGGGTTGGGCAAGTC	114562	115306	114512	114564	1	supercont1.34	H257_11460	113945	115306	None	9137	2287	57017	No_or_no_constitutive_exon
TGCCTTTGGTTGATTCGGAAAAGGGATATATATTTTCAGAGGGGTTGTAGGT	127985	128255	127935	127987	1	supercont1.34	H257_11467	124656	128255	None	9137	2287	57017	No_or_no_constitutive_exon
TTCTCACCACCAATACCCTAACCACTCACGCTTGGCGATGGGAACTGTAGGA	138283	139841	138233	138285	1	supercont1.34	H257_11472	137609	139841	None	9137	2287	57017	No_or_no_constitutive_exon
CTCGTATGTAAAGTGTACAACAAAGCACATTCTGTGACACTGGGCGGTAGAG	167659	167737	167609	167661	1	supercont1.34	H257_11479	167005	168580	None	9137	2287	57017	No_or_no_constitutive_exon
GTCCCCAATAGCCTTCCAACGCAAGCCCTTAGTTGGTTTGGGTTGAGTAGGC	211754	211805	211855	211803	-1	supercont1.34	H257_11489	210124	212493	None	9137	2287	57017	No_or_no_constitutive_exon
AGGTACTGCGATTTCGTCAACCTTTTCATCGCTCATTGGGAAAGCAACAGAG	211269	211376	211426	211374	-1	supercont1.34	H257_11489	210124	212493	None	9137	2287	57017	No_or_no_constitutive_exon
TTGAATACCATATATACATATACTAAGGTTGTATGACACGGTGGGAGCAGTG	299725	299780	299675	299727	1	supercont1.34	H257_11505	298237	300130	None	9137	2287	57017	Yes
TTTAAAACTTAGTTTAAAGCGTCATGTTCATTGACCTGATGATGGGACAGGT	360516	360594	360466	360518	1	supercont1.34	H257_11519	359398	360594	None	9137	2287	57017	No_or_no_constitutive_exon
CAATGGCAATCAACGAAAAAATATATATACGTTGTTGGGGAACGATGTAGGT	465567	465732	465517	465569	1	supercont1.34	H257_11543	464414	479332	None	9137	2287	57017	No_or_no_constitutive_exon
GGAATCTCTCTCAACACAACATGCAACTCATCTTTTTGTCATACGGGTAGAT	466327	479332	466277	466329	1	supercont1.34	H257_11543	464414	479332	None	9137	2287	57017	No_or_no_constitutive_exon
TTCGAGCTGTAGAATGCTCTGCAATGGATGCTCACTGAATATGGGATTAGGC	481640	481789	481590	481642	1	supercont1.34	H257_11546	481389	481789	None	9137	2287	57017	No_or_no_constitutive_exon
ACGATGCTTTGCAATCGACGGTAGTACATCTGACGTGAATATGGGATTAGGC	493386	493563	493613	493561	-1	supercont1.34	H257_11550	492970	495595	None	9137	2287	57017	No_or_no_constitutive_exon
TGATGCCTATATATATATATATATATATATATCTTCTAATGGGATTGTAGCT	240349	240463	240513	240461	-1	supercont1.52	H257_13949	237043	242969	None	9137	2287	57017	No_or_no_constitutive_exon
AAAAGAATATATATATATATATACCGCATTCTTGACAATATTGAGGGTAGAT	254575	254679	254525	254577	1	supercont1.52	H257_13952	252155	259149	None	9137	2287	57017	No_or_no_constitutive_exon
TTTGGTTCCGGCGGCAAGAAACTCACGGAACCGGCCTGCTGGGACGTTAGTC	446171	446683	446121	446173	1	supercont1.52	H257_13975	446032	446683	None	9137	2287	57017	No_or_no_constitutive_exon
TTTGGGTCGTCGAATATGGGAATTCTTACGATATTCTTGCATGGGAATAGGT	449758	449842	449892	449840	-1	supercont1.52	H257_13979	449758	450406	None	9137	2287	57017	No_or_no_constitutive_exon
CAATATTTTATTATTTATATTACTTAATGCGCTTTGGATGGCGGGCGTAGTT	491128	491268	491078	491130	1	supercont1.52	H257_13989	486795	502069	None	9137	2287	57017	Yes
TAGTATATATATATAAATATTTGTTTCACACAATTACTTGACGGGAGTAGGC	501118	501498	501068	501120	1	supercont1.52	H257_13989	486795	502069	None	9137	2287	57017	Yes
GGAAGGCGCAGGCATTCCACTTGCATCACTCCACCGGGCCGTGAAAGCAGAA	17015	17516	17566	17514	-1	supercont1.43	H257_12754	16273	17846	None	9137	2287	57017	No_or_no_constitutive_exon
TTCTATGGTGGAGATGTACATATATATATATATATATGTACACGGGGTAGCG	31444	31523	31394	31446	1	supercont1.43	H257_12758	30630	31881	None	9137	2287	57017	No_or_no_constitutive_exon
AAACAAGGTCTTTTCAATCTATATATTTATTATTACTTTTCGGGGTGTAGAT	42908	43206	43256	43204	-1	supercont1.43	H257_12765	40913	44650	None	9137	2287	57017	No_or_no_constitutive_exon
TGTGTACAAACATGAATGTCCAATATTTGGCTTACATATTACTGGGGTAGTG	56036	56257	56307	56255	-1	supercont1.43	H257_12773	56036	58160	None	9137	2287	57017	No_or_no_constitutive_exon
GCATGCACATTATCATGGAGACATGTGAGGTTCTGATGGGAGGAACGCAGGT	58156	58475	58525	58473	-1	supercont1.43	H257_12774	58156	60285	None	9137	2287	57017	No_or_no_constitutive_exon
CCCACTACTGATATATATATATCATACAAATCTTATCCCAATGGGTATAGAG	96772	97495	97545	97493	-1	supercont1.43	H257_12790	95492	98352	None	9137	2287	57017	Yes
CAAGCAAGTGTCCGTATGACGTGGACTTGACAAGTTGGTCGAACGGGCAGGT	100829	101048	100779	100831	1	supercont1.43	H257_12793	100304	101048	None	9137	2287	57017	No_or_no_constitutive_exon
TTTCTTTCCCTCTCTTTAGTGACCCTTGTCTGACATGATGCCGGGGACAGTC	101880	102203	102253	102201	-1	supercont1.43	H257_12794	101880	102598	None	9137	2287	57017	No_or_no_constitutive_exon
ACCCCCCGCAATTGATCGACATGCAAAAAGTGACGATGGACGGGGAGTAGGA	118625	118766	118575	118627	1	supercont1.43	H257_12798	117653	119776	None	9137	2287	57017	Yes
TCAGCCAGCGTCAGCCTTCCATCTCACTTTCCATCATGATATGGGCGTAGGG	127354	127422	127472	127420	-1	supercont1.43	H257_12805	126658	128173	None	9137	2287	57017	No_or_no_constitutive_exon
TTTCATATATTTTTGTTCGATTTAAATATATATATTTATTTATGGGGTAGTG	126658	126890	126940	126888	-1	supercont1.43	H257_12805	126658	128173	None	9137	2287	57017	No_or_no_constitutive_exon
TGAGCACCCCAGTCGCTCCAGCAGTCGGAGCTCGCTATGTTGGGGAGCAGAT	162050	162352	162000	162052	1	supercont1.43	H257_12815	161592	163162	None	9137	2287	57017	No_or_no_constitutive_exon
GTCGCTAAAAAGTCGCTAAAATGACTCGTGTACACGGTTTATATGGGTAGCT	221735	222106	221685	221737	1	supercont1.43	H257_12827	218492	223499	None	9137	2287	57017	No_or_no_constitutive_exon
ACGAGGAAGAAGAATGTGTGCATACATACATGTCCAATGGATGGGAGCAGGG	353031	353378	352981	353033	1	supercont1.43	H257_12868	352901	354937	None	9137	2287	57017	Yes
GAAACCCAATCTTCCAAGCGGAATTCCTCTCACCAGGATGATGGGATAAGGG	404543	404643	404693	404641	-1	supercont1.43	H257_12883	401069	407716	None	9137	2287	57017	Yes
GAGCTCGGAGCATCTCTTGACATTGTCTGGACCACTGGTGGCGGGTGTAGGT	403698	403862	403912	403860	-1	supercont1.43	H257_12883	401069	407716	None	9137	2287	57017	Yes
GTATACGTACACCTGTCTTTATGATAAAACCTAGGGGGATGATGATGTAGGG	403285	403643	403693	403641	-1	supercont1.43	H257_12883	401069	407716	None	9137	2287	57017	Yes
ACGTTAATCAAAACCCTCGGATGAGTATTCACCTTTTTATATATGGGCAGGC	425368	425485	425535	425483	-1	supercont1.43	H257_12892	424871	430549	None	9137	2287	57017	Yes
TACGAGCATGTGGAGGTCGAGGTCTCACGCGGTAATGGGAGGATGCGTAGAC	433146	433323	433096	433148	1	supercont1.43	H257_12894	432949	434983	None	9137	2287	57017	No_or_no_constitutive_exon
TGATGATCTCATTCTTCAGTGAATCTTATCGGATATTATGGGTGGAGTAGGC	448291	448541	448591	448539	-1	supercont1.43	H257_12898	447499	453496	None	9137	2287	57017	Yes
TCCGAACTAAGTCGTAAGCAACTAAGTGTGGTGGATGATGGGGTGGGTAGGC	470866	471086	471136	471084	-1	supercont1.43	H257_12901	469228	473397	None	9137	2287	57017	Yes
GCATATTCCCTTGTGATTGCTTACAATCGTATATGTATGGGGGGGGGTAGGT	502514	502637	502464	502516	1	supercont1.43	H257_12910	498341	503484	None	9137	2287	57017	Yes
GGTTATGATTGGAAAGTACTCATACATGTCTGTCAATGTGGGGTATGTAGCA	11004	11063	10954	11006	1	supercont1.39	H257_12120	9007	11409	None	9137	2287	57017	No_or_no_constitutive_exon
TTGTCGACTACAGTCGCCAGACGCGAAAGAAATATATTGAACATGGGTAGGG	12282	12396	12446	12394	-1	supercont1.39	H257_12121	11292	18128	None	9137	2287	57017	No_or_no_constitutive_exon
ATGTTTATGTGTTAAGCTACCTATCCTTTTCATCGTCAAGGGCAAGCCAGGT	34461	34547	34597	34545	-1	supercont1.39	H257_12127	34461	35212	None	9137	2287	57017	No_or_no_constitutive_exon
CTCTGGCACGCGATGTTGTGGGAAAGTATAACGAGCTAACGGGCAAACAGGG	61614	61812	61862	61810	-1	supercont1.39	H257_12137	57816	62628	None	9137	2287	57017	Yes
AGTAAGTTCTGTTTGAAGTTCAACGCCGTATGCGACATGTTGGGCGACAGGT	61388	61565	61615	61563	-1	supercont1.39	H257_12137	57816	62628	None	9137	2287	57017	Yes
AGTAAGTTCTGTTTGAAGTTCAACGCCGTATGCGACATGTTGGGCGACAGGT	66125	66368	66418	66366	-1	supercont1.39	H257_12139	66125	66513	None	9137	2287	57017	No_or_no_constitutive_exon
ACGTCCACCGGTGCTCGCACATCCTTGCTAAGCCCTCACCACGTGGGTAGTT	106445	106978	107028	106976	-1	supercont1.39	H257_12165	105813	107831	None	9137	2287	57017	No_or_no_constitutive_exon
TACTACATATTGCAGTGTTTGTTTTTGGTGTGTTGATGACAGGGTCGTAGCT	134524	134756	134806	134754	-1	supercont1.39	H257_12172	130982	138932	None	9137	2287	57017	Yes
AGAGTACACCTGTTCACGGCAGAGATTGAAGTGTTGTTGACGACGGGTAGGC	137532	137791	137841	137789	-1	supercont1.39	H257_12172	130982	138932	None	9137	2287	57017	No_or_no_constitutive_exon
AACCGCGGAAGGTACTACCCTGAGCACAGGGTATTTGGAGGGGTCGATAGGA	144153	144245	144295	144243	-1	supercont1.39	H257_12174	143410	144454	None	9137	2287	57017	No_or_no_constitutive_exon
CTCGATATCTTCATGACTTTCAGTACCTGTGACACTGCGTGGGTGTGTAGCC	168674	171494	171544	171492	-1	supercont1.39	H257_12187	168674	172386	None	9137	2287	57017	No_or_no_constitutive_exon
TATCCAGTGACAAAGCAAGCCTTGTTGACGGTTGCTTTTTGGGGGTGTAGAT	204599	204659	204549	204601	1	supercont1.39	H257_12203	201874	207976	None	9137	2287	57017	Yes
GCCATATTCGTAACACGAAGGATATACTGTATGACGACGACGGGGTGTAGGA	229708	229879	229929	229877	-1	supercont1.39	H257_12211	229093	230755	None	9137	2287	57017	No_or_no_constitutive_exon
TGCAGGTCGGTGAGTTGTATGTGACAACGTGTCGTAATGGGATGGTGTAGGA	232999	233223	233273	233221	-1	supercont1.39	H257_12213	232649	234946	None	9137	2287	57017	No_or_no_constitutive_exon
CTTTCGGAATATATGTGTAAACGAATGACGGGGAAGGGGCTGGGGGGTAGGT	257045	257264	257314	257262	-1	supercont1.39	H257_12223	255202	263329	None	9137	2287	57017	No_or_no_constitutive_exon
ACATAGAAGTGTCTTGTCACGACGATTCATGTGTGGGGGGGGGGTGTTAGGA	256516	256822	256872	256820	-1	supercont1.39	H257_12223	255202	263329	None	9137	2287	57017	No_or_no_constitutive_exon
CGAGGTTGGGCCTAGCTTATAAGGATGACTACTACCCTCATAGTGGGTAGAT	265230	265335	265385	265333	-1	supercont1.39	H257_12224	264429	266121	None	9137	2287	57017	Yes
TCACTGCTGACGCTCCAACATCAATAACTGAGGGCGGCTGGGTTGGGTAGAT	284283	284473	284233	284285	1	supercont1.39	H257_12233	283632	287344	None	9137	2287	57017	Yes
TAAGTACTACGTTTGGTTCATATAACTTATCCTTTGTGGCGGTGGGTTAGGG	286336	286462	286286	286338	1	supercont1.39	H257_12233	283632	287344	None	9137	2287	57017	No_or_no_constitutive_exon
CTACTGAATAGTTAAGCACATCCTTATGTTGGTTGCTTATGGGGATGTAGGG	327447	327611	327661	327609	-1	supercont1.39	H257_12252	325789	333080	None	9137	2287	57017	No_or_no_constitutive_exon
CACGGGGTACGTAATGTATAGCCAATACATATGTATACAGACTGGGGTAGGG	325789	326085	326135	326083	-1	supercont1.39	H257_12252	325789	333080	None	9137	2287	57017	No_or_no_constitutive_exon
TATATATATATATATATTGACTGTGAGTGTGTCATGAATGAATGGGGTAGGC	450215	450427	450165	450217	1	supercont1.39	H257_12282	442202	450427	None	9137	2287	57017	No_or_no_constitutive_exon
GATGTAGGGAACGAAAGGTTACAATATATATATATATATATGTGGGATAGGA	108162	108266	108316	108264	-1	supercont1.40	H257_12341	107023	109652	None	9137	2287	57017	Yes
CATCGACCCTCCCACCAAGATCGTCATCACTTACATATCAGCATGGGTAGGA	111673	111961	111623	111675	1	supercont1.40	H257_12342	109689	114579	None	9137	2287	57017	No_or_no_constitutive_exon
ACTGCATCTCATTATATATATATATATATATTGACTCTTGATGGGAGTAGGC	233799	233949	233999	233947	-1	supercont1.40	H257_12367	233221	237160	None	9137	2287	57017	No_or_no_constitutive_exon
TGTAATATATATATTTATATAGTATTTAGACACTGACAGTATGTGGGTAGGT	242273	242365	242415	242363	-1	supercont1.40	H257_12369	241638	243778	None	9137	2287	57017	Yes
GATGGTATATCGCTTCTCTATGGGGTTTGAACTGACTGGTGGGGGTGCAGGA	274844	275017	274794	274846	1	supercont1.40	H257_12373	271449	275315	None	9137	2287	57017	No_or_no_constitutive_exon
TATATATATGAGAGTGTGTAAACTTGGGACTGATTGACTGGGAGACGTAGGA	285355	285670	285305	285357	1	supercont1.40	H257_12376	283657	285670	None	9137	2287	57017	No_or_no_constitutive_exon
CTATTTTTGACATCGATATATATATATATATAGACTCATACAAGGGGTAGGG	305442	305664	305392	305444	1	supercont1.40	H257_12382	302781	307101	None	9137	2287	57017	No_or_no_constitutive_exon
CTCCCATGTGGACGATGCATATATCATACTCGTCTTGTGATGGCGGGTAGGG	306525	306761	306475	306527	1	supercont1.40	H257_12382	302781	307101	None	9137	2287	57017	No_or_no_constitutive_exon
AGTGTCTCAGCGCCGGCAGTTCTCACATGGGTGTGCGGAATGATGGGTAGAT	374845	375303	375353	375301	-1	supercont1.40	H257_12407	373572	378042	None	9137	2287	57017	Yes
TCCATGTAACGTCCTGGCTACGTCGATCATGAACGTGATGGTGGGTGTAGAT	430506	430766	430816	430764	-1	supercont1.40	H257_12427	430506	431796	None	9137	2287	57017	No_or_no_constitutive_exon
TATTTTGTACTACTGAACATGCGGCTGAGGTCTGTGTTGTGGGGGGGTAGGC	457041	457446	457496	457444	-1	supercont1.40	H257_12434	457041	459214	None	9137	2287	57017	No_or_no_constitutive_exon
AAGCGTAATCTTGAATGTGGCTGGTTGTTGGTCATGGTGGTGGGTGGTAGGG	469908	470100	470150	470098	-1	supercont1.40	H257_12438	468871	471416	None	9137	2287	57017	Yes
AAACTGATTGAATGTGAAGGAGGGTAATAACGAGAGCACTGCATGGGTAGAG	506655	506693	506605	506657	1	supercont1.40	H257_12452	506539	508899	None	9137	2287	57017	No_or_no_constitutive_exon
GATAGCAATAAAACTGATTGACCAAGCAAGTGCTGCTATTGTGAGGGTAGAT	507787	507847	507737	507789	1	supercont1.40	H257_12452	506539	508899	None	9137	2287	57017	Yes
AGTACCCCCCATTAAAAGTCACCATGACATGATGGTGGTTGTGGGTGTAGGT	61722	62027	62077	62025	-1	supercont1.41	H257_12472	61063	64381	None	9137	2287	57017	No_or_no_constitutive_exon
TAAGTGTCCTGTACACTGTGCACATCGGATGTTGAACGACAATCGGGTAGTT	83919	84377	83869	83921	1	supercont1.41	H257_12482	83510	85912	None	9137	2287	57017	No_or_no_constitutive_exon
ATACTTGCCGTCTTTTATTTCCCCAACTGGATGATATGGGAAAAACGTAGAC	156200	156683	156150	156202	1	supercont1.41	H257_12505	154438	160020	None	9137	2287	57017	No_or_no_constitutive_exon
CTTTGCATAATTGTGTGAGTGGTTGTGGGAATTGATTGCATGGGTGGTAGGT	197362	197658	197708	197656	-1	supercont1.41	H257_12517	197362	200082	None	9137	2287	57017	No_or_no_constitutive_exon
CTGTAACAAGTGTATCCATATTCTCCATTCATGGTCGTGTATGGGTGTAGGT	227762	228391	227712	227764	1	supercont1.41	H257_12525	226667	228716	None	9137	2287	57017	No_or_no_constitutive_exon
ACAGGTTGGCTCAAAAGTGGTAGTTTTGGTTGTCTGACTGGCTGGGGCAGGG	246699	247098	246649	246701	1	supercont1.41	H257_12532	244102	247098	None	9137	2287	57017	No_or_no_constitutive_exon
TGGCGAGCGTTCATGCTGCTATCTAACGTCGTTGTTGGATGGGTATGTAGAG	248528	248967	248478	248530	1	supercont1.41	H257_12533	247477	248967	None	9137	2287	57017	Yes
GGTATGCCAACGTTGCAGCAATGTACCGGGTATAACGTCTATGGGTACAGAG	247720	247950	247670	247722	1	supercont1.41	H257_12533	247477	248967	None	9137	2287	57017	No_or_no_constitutive_exon
ACGTTCTGGTGTTTACAATTCAGTCAATTTAGTTGATATCGATGGGGTAGTC	258503	258570	258620	258568	-1	supercont1.41	H257_12536	257119	259950	None	9137	2287	57017	Yes
TAGGCTTGTTCATTCTCGGGTGTATGTTGCCAACACTAATGGGCGATTAGAA	285319	285456	285506	285454	-1	supercont1.41	H257_12546	284767	285800	None	9137	2287	57017	No_or_no_constitutive_exon
GAGGTATGGTGCCCTTGCTCGTGATGGTGTGCATTATGCGGGATGCATAGTG	290745	290855	290905	290853	-1	supercont1.41	H257_12548	287386	291398	None	9137	2287	57017	No_or_no_constitutive_exon
TTCTAGATGTGTTTGAGACTGATGTTGTGATACCTCTCTGGGGGGAGTAGGG	299093	299168	299218	299166	-1	supercont1.41	H257_12551	296185	301733	None	9137	2287	57017	Yes
TACAAATATATACTAGTATATATGAGTACTTTCTAAACATGTATGGGTAGGC	298345	298957	299007	298955	-1	supercont1.41	H257_12551	296185	301733	None	9137	2287	57017	Yes
ACGTGCTTACTAGTTGATGAAACAACGACAAATCTTGACGACATGGGTAGAT	379004	379115	378954	379006	1	supercont1.41	H257_12586	378210	380050	None	9137	2287	57017	No_or_no_constitutive_exon
AACTTCATAGATCGGATGCAACATGTTCATGTGCTTTGTGTGTGGGGTAGTC	420275	420485	420535	420483	-1	supercont1.41	H257_12605	419620	422137	None	9137	2287	57017	No_or_no_constitutive_exon
CAACTCGTCGGATCAAACTGAGCGAACTCGACTGAGCGGGGGTTGGGTAGAT	441048	441214	440998	441050	1	supercont1.41	H257_12612	439291	441793	None	9137	2287	57017	No_or_no_constitutive_exon
TGCCCATGTCCACCGATACCAACTTCGTTTGACCTTTAGCGAATGGGTAGAT	446646	446808	446596	446648	1	supercont1.41	H257_12614	445764	447915	None	9137	2287	57017	No_or_no_constitutive_exon
TCAAACTCCAAATATATTTATCGATTTGACTTTATTTCTGGGGGGTGTAGAC	476785	477959	478009	477957	-1	supercont1.41	H257_12622	474202	481477	None	9137	2287	57017	Yes
GTACGTCTACTGTGTTGGTCGGTGGTCCCCATGTTGATTTGCGAGGGTAGAC	486701	486924	486974	486922	-1	supercont1.41	H257_12627	486701	488560	None	9137	2287	57017	No_or_no_constitutive_exon
ATTTCTTTTTTCTTCGTATGGTTGGTCACTTCTGAACCAGTGGTGGGTAGGC	5497	5624	5674	5622	-1	supercont1.47	H257_13246	3115	7691	None	9137	2287	57017	Yes
CATGTAAGGTCATCCCGTGTAACTCCACTCATGGGTTTCTCTGGGGGCAGGT	23035	23249	22985	23037	1	supercont1.47	H257_13250	22482	23249	None	9137	2287	57017	No_or_no_constitutive_exon
GTAGATGTTGATGCATTGAGGCTGATCGGGGACATGCTACGTGGGTGTAGAA	149622	150151	149572	149624	1	supercont1.47	H257_13278	149508	153862	None	9137	2287	57017	No_or_no_constitutive_exon
CTTTCCTGAGACGTCATACAACGCAACATCCTTCATATGTACGTGGGTAGGT	150586	150861	150536	150588	1	supercont1.47	H257_13278	149508	153862	None	9137	2287	57017	No_or_no_constitutive_exon
GTGTCTCGGTAACCGAATGTATATGGCCATGTTGATGGAGATGGGTGTAGGG	175356	176590	175306	175358	1	supercont1.47	H257_13288	174275	176590	None	9137	2287	57017	No_or_no_constitutive_exon
AATTCTGTTGGTGTGTCTATGCACAAATATTAATATTTTCCGATGGGTAGGC	216862	217005	217055	217003	-1	supercont1.47	H257_13305	216429	218298	None	9137	2287	57017	No_or_no_constitutive_exon
CGACTACGATGTACTATATGTACAGCCTAATACCAAACAACGTGGGGTAGGT	220824	221261	221311	221259	-1	supercont1.47	H257_13306	220824	223363	None	9137	2287	57017	No_or_no_constitutive_exon
ATAGTACTATGTACTATATGTACAGCCTAATACCAAACAACGTGGGGTAGGT	227753	228318	227703	227755	1	supercont1.47	H257_13308	225393	228318	None	9137	2287	57017	No_or_no_constitutive_exon
TGGCCATTGGGAAATTGATGGTGGTCATTGGGAAATTGGTGATGGGATAGGT	231746	231946	231996	231944	-1	supercont1.47	H257_13309	229308	232903	None	9137	2287	57017	No_or_no_constitutive_exon
ATGGAACCATCTGGTGAACTTGACCTCTGACGTTGGGGTGATGGATGTAGGA	386297	386330	386247	386299	1	supercont1.47	H257_13336	386166	392132	None	9137	2287	57017	No_or_no_constitutive_exon
GAGCAGGTAATATCAAGATATAGATGTTTACGTTTTAATTGGGTCGATAGTC	391714	392132	391664	391716	1	supercont1.47	H257_13336	386166	392132	None	9137	2287	57017	No_or_no_constitutive_exon
GCCAATCCAGCAAAGGGGTGTGACGCTTGTACGAATAACTGGGACGATAGAA	29013	33996	28963	29015	1	supercont1.45	H257_13046	27710	36771	None	9137	2287	57017	No_or_no_constitutive_exon
GCCGTTGATGACATAAGAGGTTGTGCTGACGATCAATGGGTGGGGTGTAGGA	34073	34154	34023	34075	1	supercont1.45	H257_13046	27710	36771	None	9137	2287	57017	No_or_no_constitutive_exon
GGTACATATATATCTATGCTGTCGGGGCTCATGACGACGGGTGGACGTAGCG	46728	46862	46678	46730	1	supercont1.45	H257_13052	45689	47972	None	9137	2287	57017	No_or_no_constitutive_exon
CAGAGGCATGGTACACACCCATGCAATTGCCTCGATGAATTGGGGTGTAGAT	152685	152810	152860	152808	-1	supercont1.45	H257_13079	150694	153273	None	9137	2287	57017	No_or_no_constitutive_exon
ATGATATAATGGATAATGATATAATGGAGATGATATAATCGATGGGGTAGGT	222047	222092	221997	222049	1	supercont1.45	H257_13099	218707	225038	None	9137	2287	57017	Yes
GGTATGCAATGTTCATTTATTTGCAAGTCGATGTCAACATGGGATGATAGAA	229713	229824	229874	229822	-1	supercont1.45	H257_13101	226916	231599	None	9137	2287	57017	Yes
GTTCAATTTCTCGAAAGTATTCAATAATAAGTAACAAAATGGGTGGACAGGA	228394	228613	228663	228611	-1	supercont1.45	H257_13101	226916	231599	None	9137	2287	57017	Yes
TATTCATCACTCGTCTGTCTTCATATACAACTCATATATACGTGGGCAAGGC	237262	237320	237370	237318	-1	supercont1.45	H257_13102	232198	240640	None	9137	2287	57017	Yes
GAGATAGTTGAACCAAATATATATATATATATATGTAATTCGAGGGATAGGT	247448	247672	247398	247450	1	supercont1.45	H257_13104	241385	247672	None	9137	2287	57017	No_or_no_constitutive_exon
CTCTTTATCGTATGACTGTCGTTCATATATTCGGGGGCGTTGATGGGTAGAT	301870	301998	301820	301872	1	supercont1.45	H257_13116	300940	302536	None	9137	2287	57017	No_or_no_constitutive_exon
TACGTCCCCCTCATCATATATCATCATATGATGATGTGAAAATGGGGTAGTC	336512	336616	336462	336514	1	supercont1.45	H257_13128	335546	337056	None	9137	2287	57017	No_or_no_constitutive_exon
GGTAGAAACTCTTTTGAATATATTCAACGTGAATGGAGGGGGCGGCGTAGGC	338595	338717	338545	338597	1	supercont1.45	H257_13129	337223	340888	None	9137	2287	57017	Yes
ATAGTATATTTTGTGTGTTTTAAAATGGAGTTTCGATCGGGTGTGGGTAGAT	340527	340888	340477	340529	1	supercont1.45	H257_13129	337223	340888	None	9137	2287	57017	No_or_no_constitutive_exon
TTCATCTATGTGTGTGTGCTTTGTGAAGTATGACAATGCGGGGTGGATAGGG	368995	369964	368945	368997	1	supercont1.45	H257_13137	363369	369964	None	9137	2287	57017	No_or_no_constitutive_exon
CATGGTTCTGTACCCCAATGTAAGTATTTCCTCAATCGTGTGGTGGGTAGTT	371299	371533	371583	371531	-1	supercont1.45	H257_13138	368949	372560	None	9137	2287	57017	No_or_no_constitutive_exon
GAGGTACATACACCTCATCGACACCCTACTTGGAGGAGCAACATGGGTAGGT	397932	398076	398126	398074	-1	supercont1.45	H257_13146	396503	399073	None	9137	2287	57017	No_or_no_constitutive_exon
TGTATATACCACATACACCTACTAAATCAACTCATGGAGGGGGGACTTAGGT	405866	406358	406408	406356	-1	supercont1.45	H257_13149	403580	407274	None	9137	2287	57017	Yes
CATTATTCAATCATGATGAACGAACTTCCCTGTTTGGATTGGGATGGTAGAT	478671	479262	478621	478673	1	supercont1.45	H257_13168	477322	481742	None	9137	2287	57017	Yes
TCCTATATAGACTAACCATTTCATGGATTGATGTGTGGGTGGGGTTGTAGTA	40779	40860	40729	40781	1	supercont1.36	H257_11789	38347	42056	None	9137	2287	57017	Yes
ACAATATCTTATTTTCTAAATACAAAGTATTAATATATATGGGAATGTAGAC	43417	43815	43865	43813	-1	supercont1.36	H257_11790	43417	45791	None	9137	2287	57017	No_or_no_constitutive_exon
TAATTGCCGTCGTGCTCTGCTTCAAATATATATGAGGGCGTAATGAATAGGC	64666	64810	64860	64808	-1	supercont1.36	H257_11794	60214	68576	None	9137	2287	57017	Yes
TATGGGTAGCATGTGCATGGGTTTTTCATGAAATTCATATATATGGGTAGCA	61116	61288	61338	61286	-1	supercont1.36	H257_11794	60214	68576	None	9137	2287	57017	Yes
TGCGATATTCATATATATATATATATAATGGAGCTTATGCGTGGGGATAGCA	73444	73767	73394	73446	1	supercont1.36	H257_11796	72196	73767	None	9137	2287	57017	No_or_no_constitutive_exon
TAGACTTTTGAGGCTCATCATATACGACCTATATGTGTCTGGGTAACTAGTT	92392	92538	92342	92394	1	supercont1.36	H257_11802	88631	96035	None	9137	2287	57017	Yes
TAATGTAGATGATTGAAATGAAGGGTGGTGGTTGACGTGTATTGGGGTAGGA	95724	96035	95674	95726	1	supercont1.36	H257_11802	88631	96035	None	9137	2287	57017	No_or_no_constitutive_exon
CTATCCAAGAACAACCGTGGTTTGGGCTCAATAGTGTTGTGGGTATGTAGTG	121483	121659	121433	121485	1	supercont1.36	H257_11810	118000	122589	None	9137	2287	57017	No_or_no_constitutive_exon
GGTCATTCGACAGTGTCTAGCTACTAATGTATTGGATCATGGGTATGTAGGC	121739	121868	121689	121741	1	supercont1.36	H257_11810	118000	122589	None	9137	2287	57017	No_or_no_constitutive_exon
CAACATATAGATATATATATATTTATTGCACGTAAATGGATCGAGGGTAGGT	140833	141022	140783	140835	1	supercont1.36	H257_11815	135413	141022	None	9137	2287	57017	No_or_no_constitutive_exon
TATATGTATGGTTCAAAATGAGATGATCTTGTGGTGGGTGGTGGTGATAGTG	144507	144661	144711	144659	-1	supercont1.36	H257_11816	141666	146067	None	9137	2287	57017	Yes
CATCGATCGATCGATCGTCTGGTCGCTCACAATGGTGGACGGGCTGGTAGGA	159904	160018	159854	159906	1	supercont1.36	H257_11821	158623	163962	None	9137	2287	57017	No_or_no_constitutive_exon
TGAAGTGTTGTGATAATAATATTATCCGGACAATCCTTAAACGAGGGTAGAA	162625	162729	162575	162627	1	supercont1.36	H257_11821	158623	163962	None	9137	2287	57017	No_or_no_constitutive_exon
GAACGATGAGAGGGCGTGTTGACACACTGGTGTGGTGGCTTGGGGTGTAGAC	217460	217669	217719	217667	-1	supercont1.36	H257_11836	217460	218339	None	9137	2287	57017	No_or_no_constitutive_exon
ATCAAAATAATGAAGTTTATAAAATTTCAATTGCCCTCATGTGGGTGTAGGG	249112	249562	249062	249114	1	supercont1.36	H257_11844	245715	249562	None	9137	2287	57017	No_or_no_constitutive_exon
ACTATACTCGCATCAACACATTAGAGACCTGATGATGTGTGTGGGCGCAGGG	250079	250299	250349	250297	-1	supercont1.36	H257_11845	250079	252614	None	9137	2287	57017	No_or_no_constitutive_exon
TATGTACAGTACATGGGCAATGGTGTTGACTTGGGTTTGGGTGGCGGTAGGT	261953	262100	262150	262098	-1	supercont1.36	H257_11849	260620	263653	None	9137	2287	57017	Yes
GTTAAACGAATGTCGTCCCCATGTGATGACCAAATTATGTGGGGATGTAGAA	278156	278246	278106	278158	1	supercont1.36	H257_11853	276891	281264	None	9137	2287	57017	No_or_no_constitutive_exon
TCACATGCTACTACTGTATCTTTGTCACAGGAAGAATGTGTGATGGGTAGGA	297020	297310	296970	297022	1	supercont1.36	H257_11857	292736	300835	None	9137	2287	57017	Yes
TTGTTGAGCAGTTGATTGATTGGAACTTTGCTTTGTGTGTGTGGGAGTAGAT	303649	303697	303747	303695	-1	supercont1.36	H257_11858	301071	304411	None	9137	2287	57017	No_or_no_constitutive_exon
ATTCAACAATATATATATTCTTCTTGACGGGGATTGTGTTGTTGGGATAGGC	301919	302048	302098	302046	-1	supercont1.36	H257_11858	301071	304411	None	9137	2287	57017	No_or_no_constitutive_exon
CACCTACTATGCTAAACACATGGATATATCTATATATTATACATGGGTAGGT	308528	308692	308478	308530	1	supercont1.36	H257_11859	304825	310157	None	9137	2287	57017	No_or_no_constitutive_exon
TATATATATATATATTATATATATATGTGACACTGTTGTGCTGGGAATAGAC	358475	358694	358744	358692	-1	supercont1.36	H257_11869	358475	359766	None	9137	2287	57017	No_or_no_constitutive_exon
GATCGATGGTGGAGATGATGGACGATCGACGGAGATGACGGAGGGACTAGGG	456409	456629	456679	456627	-1	supercont1.36	H257_11893	456191	457075	None	9137	2287	57017	No_or_no_constitutive_exon
CAAGCGGTACGTTGATGCGTCGTCGTTGACCGATTGATGTCGACGGGTAGGT	456191	456365	456415	456363	-1	supercont1.36	H257_11893	456191	457075	None	9137	2287	57017	No_or_no_constitutive_exon
ATTTTATTATCATATTGGCATACCGGTCGGATATATGGGGATGGGGGTAGAC	112460	112514	112410	112462	1	supercont1.48	H257_13381	110306	114782	None	9137	2287	57017	No_or_no_constitutive_exon
GGGCCTAGTGTCAACCAGGGGTCTAATAGCCAACATTGATGGGGACCAAGAT	181212	181327	181162	181214	1	supercont1.48	H257_13395	180045	182877	None	9137	2287	57017	No_or_no_constitutive_exon
ATACTACGATCCTCCTGGTCCTCGCCGGAGCTCGGACATAAGTGGGGGAGAA	254265	254349	254215	254267	1	supercont1.48	H257_13403	253367	254349	None	9137	2287	57017	No_or_no_constitutive_exon
GTGTTGTTATCTACTGTAACATTGTTGTTATAATAACATGGGTTGGGCAGTT	384690	384961	384640	384692	1	supercont1.48	H257_13443	383551	385451	None	9137	2287	57017	No_or_no_constitutive_exon
TATGCGTTATCTACCAACCCAGCTCCTATGAACCTGGGCAGAATGAGTAGGA	419775	421626	421676	421624	-1	supercont1.48	H257_13454	418537	422992	None	9137	2287	57017	No_or_no_constitutive_exon
GAAGTAAGTCACACCGTGGAAGGGTCTGAATGAGCTGAACGGGGTTGTAGGA	9370	9476	9526	9474	-1	supercont1.50	H257_13612	8673	9683	None	9137	2287	57017	No_or_no_constitutive_exon
GTGTGATTTCGCTGCGCACAGACATAACATATTGGGATATGGGTGAGTAGAT	31557	32369	32419	32367	-1	supercont1.50	H257_13620	31557	40795	None	9137	2287	57017	No_or_no_constitutive_exon
CCAAACCACCAATCAAAACAAACGATTGTCCCACTCTCACATGGGGGTAGGG	51827	52283	51777	51829	1	supercont1.50	H257_13624	44957	52283	None	9137	2287	57017	No_or_no_constitutive_exon
TTGTCTACCCCTCCCATCTCACTGCATCTCTCATTTTTGCCGGGCGGCAGGT	63147	63265	63315	63263	-1	supercont1.50	H257_13629	62252	63757	None	9137	2287	57017	No_or_no_constitutive_exon
ACGTGGGGACGTTCCTTTGGCCTCCAAATCACGTTGTTGTGGGGATGTAGTT	78755	80750	80800	80748	-1	supercont1.50	H257_13636	70835	82980	None	9137	2287	57017	No_or_no_constitutive_exon
GGTATGTACATCTATTTGTTGTGGTGTGAGGTTTACACGTGTGTGGGTAGGT	95863	95917	95813	95865	1	supercont1.50	H257_13643	93987	96534	None	9137	2287	57017	No_or_no_constitutive_exon
TTGTATCTATCTATACAAGCAGGCAACTGTACGAGTATATGTATGGGTAGGT	103691	104088	104138	104086	-1	supercont1.50	H257_13646	102653	105236	None	9137	2287	57017	No_or_no_constitutive_exon
CCAACATACATATACAATTCGGTGAAAAATCCTCTGCGCGATGGGTGTAGCA	129465	129673	129415	129467	1	supercont1.50	H257_13652	127292	132849	None	9137	2287	57017	Yes
TGACACGAATTTGAATGTATCGGAAGAAGTTGTTTCACTTGGGAGCTTAGAT	129744	129880	129694	129746	1	supercont1.50	H257_13652	127292	132849	None	9137	2287	57017	Yes
TCAAGAAATATGACCATGTTCATTCGTATGTGGTTTTGGGGGGATCGTAGGG	142064	142300	142014	142066	1	supercont1.50	H257_13656	139609	144057	None	9137	2287	57017	Yes
ACGTCCCCACGTTGCTATGATTTTTAATTGATGATTTTGTATGGGTACAGTA	153697	153805	153647	153699	1	supercont1.50	H257_13661	151848	155157	None	9137	2287	57017	Yes
CCAGTACGTCCTGCCTTTATAGTATACAATGTCGTTAAACCGAGGGATAGGT	169334	169544	169284	169336	1	supercont1.50	H257_13668	168278	171228	None	9137	2287	57017	Yes
TACTGCAAGAGTACGAGTGATCGTATCTGATCGTTGGTTGTGGGGGCTAGGA	172922	172963	172872	172924	1	supercont1.50	H257_13669	171315	174023	None	9137	2287	57017	No_or_no_constitutive_exon
TATCTTTGGCTAAGACATAGCTTTGTATATATCTCATGAGGGGGTTGTAGTG	202648	202785	202598	202650	1	supercont1.50	H257_13677	198498	208403	None	9137	2287	57017	Yes
ATATATATATATGAGATTGGGTTTTGATATATATATATATATATGGGTAGAT	203412	203573	203362	203414	1	supercont1.50	H257_13677	198498	208403	None	9137	2287	57017	Yes
ATCTGTGACATGGTTTGGCTGAATATCATTGGTTTGTGTTTGGGGCGTAGAA	203700	205815	203650	203702	1	supercont1.50	H257_13677	198498	208403	None	9137	2287	57017	No_or_no_constitutive_exon
AGGTACTAGGTCCATCATAATCATGTCAAGTATTTATACTTTGGGGGTAGGA	208038	208403	207988	208040	1	supercont1.50	H257_13677	198498	208403	None	9137	2287	57017	No_or_no_constitutive_exon
TCACAGAGTCGGTTGTCACCTGCTTTTCACATGACATTGGGGTGATGTAGAG	214272	214358	214222	214274	1	supercont1.50	H257_13680	213974	215662	None	9137	2287	57017	Yes
GCGTCCATCATGTCACTTCATTGCAAGTTCGTCATGTCTGGGATGTGTAGAC	214584	214765	214534	214586	1	supercont1.50	H257_13680	213974	215662	None	9137	2287	57017	Yes
CAGGTTCATTACGTCATATATAGCTTGTCGTATTGAATGGGCGAATGTAGAT	249754	250448	249704	249756	1	supercont1.50	H257_13688	244103	263994	None	9137	2287	57017	No_or_no_constitutive_exon
GGGCAAACAATGTGTATCCATCCATCCCCCTCATACAACGAACGGGATAGGG	262936	263203	262886	262938	1	supercont1.50	H257_13688	244103	263994	None	9137	2287	57017	No_or_no_constitutive_exon
TTTAAAGGTGATGAGGATCATGGTTGGTGTTGTATGGGCTAAATAAATAGAG	309904	309994	309854	309906	1	supercont1.50	H257_13697	307116	313833	None	9137	2287	57017	Yes
TAATATATGTTGACTTTCACGATGGGAGGGGTAACGTTATGGGTGTGTAGCG	310665	310964	310615	310667	1	supercont1.50	H257_13697	307116	313833	None	9137	2287	57017	Yes
CTCGACGTGCTTGTCGGTGACCGACCTTTACCGCCCCACAGGGGTGAAAGGG	328474	328698	328748	328696	-1	supercont1.50	H257_13706	327754	329285	None	9137	2287	57017	No_or_no_constitutive_exon
CCAACGCTTCCAGTTATCTGTGCCAAGTTGTGTGCTCGGGACGTCGAAAGGT	350434	350713	350384	350436	1	supercont1.50	H257_13715	348932	355636	None	9137	2287	57017	No_or_no_constitutive_exon
TTTATATCGCTGATATATATATATACATGTGTGTGTGTTTGGTTGGGTAGGG	401072	401335	401385	401333	-1	supercont1.50	H257_13730	398439	402853	None	9137	2287	57017	No_or_no_constitutive_exon
TGTGATGTTAGTGTACCTATACAAATTAATGTTGATTTGTTGGGATGAAGGT	405151	405242	405101	405153	1	supercont1.50	H257_13731	403225	408007	None	9137	2287	57017	No_or_no_constitutive_exon
ATATATGTACGTTCGTATCTTGAGGGATTCACGTACGTTGTGGGTGATAGGA	413470	413787	413420	413472	1	supercont1.50	H257_13734	412827	419110	None	9137	2287	57017	No_or_no_constitutive_exon
CGGTACTGTTATGCTCGTACGATTGATTATTGTTAACTGATGGGGATTAGAG	423712	424138	424188	424136	-1	supercont1.50	H257_13737	423712	425324	None	9137	2287	57017	Yes
ATCGTAGCAATTCATTGACATGTCGGTACTTATCCCTTGCGGGCGTGCAGGG	433697	433769	433819	433767	-1	supercont1.50	H257_13740	431416	434124	None	9137	2287	57017	Yes
CTTGTTATAAAGTATTTATGTTGATAGTTTTTGATGGGTTGTGGGTGTAGAG	431779	431963	432013	431961	-1	supercont1.50	H257_13740	431416	434124	None	9137	2287	57017	No_or_no_constitutive_exon
ATATTCGCTTTTCGTGGGATGCAGAGAGATAGATGATGATGGGTGTGTAGTT	455960	456032	455910	455962	1	supercont1.50	H257_13748	454338	467822	None	9137	2287	57017	No_or_no_constitutive_exon
AAAAAAGAAAGCAATGTAGTTTTATGCAAGTCCAATGGTTGATTGGGTAGGT	457264	457515	457214	457266	1	supercont1.50	H257_13748	454338	467822	None	9137	2287	57017	No_or_no_constitutive_exon
GTGTTATCGGCCGAACCTCTGTTTGACTCCCTGTGCCTGAGTGTGGGTAGCC	159509	159520	159459	159511	1	supercont1.46	H257_13208	157361	159520	None	9137	2287	57017	No_or_no_constitutive_exon
AACTAGTAGTGCTCGTCCAAGCTATGCTTCCACGCTCGCGGGGGCTACAGGG	296333	296513	296283	296335	1	supercont1.46	H257_13225	295723	296637	None	9137	2287	57017	No_or_no_constitutive_exon
TAAGCAACTACGTGTTTGAATACTAGTACTCATTTAGGGAAGGGTTGTAGGT	87434	88014	88064	88012	-1	supercont1.49	H257_13481	87434	89135	None	9137	2287	57017	No_or_no_constitutive_exon
AACCCCTTTCCCAACAACACCTCTTATTGATGCGATTGGGTGTGGAATAGGC	118368	118962	119012	118960	-1	supercont1.49	H257_13493	116045	120604	None	9137	2287	57017	No_or_no_constitutive_exon
CATTCCACGGCCTTGCATTTTAAGACCACACTAACCAAGGGATGGCGTAGGC	121971	122354	122404	122352	-1	supercont1.49	H257_13495	121971	123262	None	9137	2287	57017	No_or_no_constitutive_exon
GCGCGTACTGCAATATCGCATTATCCTCCATGTGACTTGTGGGTGTGTAGTG	129188	129273	129323	129271	-1	supercont1.49	H257_13498	128593	129698	None	9137	2287	57017	Yes
CGTATTGTCATTTCGATTTGTTCAATCCACTGGCTGACTTGTTGGGGTAGAA	161848	162080	162130	162078	-1	supercont1.49	H257_13502	150704	174174	None	9137	2287	57017	No_or_no_constitutive_exon
CCTTCTTCGAATCAACTTGAATATAGATTCATGGGTATACTGGGGTATAGGC	160036	161668	161718	161666	-1	supercont1.49	H257_13502	150704	174174	None	9137	2287	57017	No_or_no_constitutive_exon
TTTGGGAATGGCCATCGTACGTGATATATCACAGGGTGTTGGGTGGGTAGAG	203895	204092	203845	203897	1	supercont1.49	H257_13514	200582	204400	None	9137	2287	57017	No_or_no_constitutive_exon
ACCCCTATCTGTTGCAATGTCAACACACTCATTGGTTTTGTGGGGACTAGCC	222323	222650	222273	222325	1	supercont1.49	H257_13524	221454	222650	None	9137	2287	57017	No_or_no_constitutive_exon
GTTGCTTAGCAAACGTCGCCAACCACAGCCTTAATGTATGGGTGGCGTAGGT	254582	255560	255610	255558	-1	supercont1.49	H257_13531	251797	258224	None	9137	2287	57017	Yes
TACTTTCCCCGGTAGCTACTACTTAATTCGGCGTTTTGATGGGATCGCAGGC	253007	254512	254562	254510	-1	supercont1.49	H257_13531	251797	258224	None	9137	2287	57017	Yes
CATCTGCCTTCGTTTCCGACACGATCTCATTGTAACGCGGGCAAAAAAAGGC	264977	265093	265143	265091	-1	supercont1.49	H257_13533	259211	265591	None	9137	2287	57017	No_or_no_constitutive_exon
TTTTGATATATATATATATATATATATATCATGAATGTGTGGGTTGGTAGGA	263660	263798	263848	263796	-1	supercont1.49	H257_13533	259211	265591	None	9137	2287	57017	No_or_no_constitutive_exon
CCTTCCATGACGTTTTCCATGATCCGTGGTGGTGGTTTGGACATGGGTAGGC	294863	295467	294813	294865	1	supercont1.49	H257_13546	294215	295467	None	9137	2287	57017	No_or_no_constitutive_exon
GTACCCCTTGGAAGAAGGGAGGGCTACTGTGTTGACTGATGGGAGCGTAGGT	300201	300262	300312	300260	-1	supercont1.49	H257_13549	299774	301689	None	9137	2287	57017	No_or_no_constitutive_exon
GTACGGACTCTCGTGGGTTGGATGATGATGTTGAAACCATGGGGATACAGGT	309585	309742	309792	309740	-1	supercont1.49	H257_13553	307232	312251	None	9137	2287	57017	No_or_no_constitutive_exon
TTTGGTGTTGTTGCATGGGTCGACCTGCGATTTATCGATTGTATGGGTAGAT	308263	308548	308598	308546	-1	supercont1.49	H257_13553	307232	312251	None	9137	2287	57017	No_or_no_constitutive_exon
TTCTCGATTGTCACGATATGTCTGTGACACAAGGTGGTGATGATGGGTAGGT	327536	327746	327486	327538	1	supercont1.49	H257_13562	326354	329910	None	9137	2287	57017	No_or_no_constitutive_exon
TTATTATTTATATAAATGAATATCATCATGTTTGTGTTTTTGGGGTGTAGGT	327820	329550	327770	327822	1	supercont1.49	H257_13562	326354	329910	None	9137	2287	57017	No_or_no_constitutive_exon
GGTACGCCTACCGATGCTTGAACAAGTTCATTCTAAACAGAGACGGGCAGAG	349223	349811	349173	349225	1	supercont1.49	H257_13564	335363	355486	None	9137	2287	57017	No_or_no_constitutive_exon
CGTCCACGAGACGACTCAATTAATCCCTAGGCTCACAATTGTGGGTGTAGGG	381406	381488	381356	381408	1	supercont1.49	H257_13577	380997	381981	None	9137	2287	57017	No_or_no_constitutive_exon
ATGTCGGTCGTCATGCTTTACGTCTCACGTCATGCCTGGTGCGTGGGTAGCT	405938	406395	405888	405940	1	supercont1.49	H257_13588	405565	409356	None	9137	2287	57017	No_or_no_constitutive_exon
CTATCGACTAGACTACTAGCTTAACATTGTGTGTTGTTGGGCGAGTGTAGCA	411269	412210	411219	411271	1	supercont1.49	H257_13589	410096	412210	None	9137	2287	57017	No_or_no_constitutive_exon
AAGCGAGTTCCGGGTAATCAAATCACTAACGCATGTATGGGAACATATAGAT	412586	413279	413329	413277	-1	supercont1.49	H257_13590	411176	416508	None	9137	2287	57017	No_or_no_constitutive_exon
CGAGTATTGTGATACTGCGCATGTGGTTTCTGCCGCCATTGGGGACACAGCC	454909	455076	455126	455074	-1	supercont1.49	H257_13606	453526	455175	None	9137	2287	57017	No_or_no_constitutive_exon
CCCCCCCCTTTTATACAGCGTGTTTGTGCTGTGTTTTATGGCGGGAGTAGGA	172986	173145	172936	172988	1	supercont1.55	H257_14226	172465	175638	None	9137	2287	57017	No_or_no_constitutive_exon
GTTTATATGTACACCTCCATGTAGAGATGATCTCGACTTTGGGGATGCAGGG	189033	189232	188983	189035	1	supercont1.55	H257_14228	188720	189569	None	9137	2287	57017	No_or_no_constitutive_exon
TTCGTTTGGGGGGGCGAAAAAGCTTCGATTCGCGGCTGGGGAGACGTCAGGC	223047	223136	222997	223049	1	supercont1.55	H257_14237	222351	225442	None	9137	2287	57017	No_or_no_constitutive_exon
CGCCACCCCAGGGACGGTGTCCCCATGACGGTCCCTCGAGGGGGGGGTAGCC	259711	259789	259839	259787	-1	supercont1.55	H257_14240	259711	260247	None	9137	2287	57017	No_or_no_constitutive_exon
GGAACTTTCGTTTTGTTGCAATCGCAACATGTTGATCGGTGGAAGGGTAGAA	322404	322573	322623	322571	-1	supercont1.55	H257_14245	321702	323861	None	9137	2287	57017	No_or_no_constitutive_exon
ACAAGCATCAAGGCCGTCAAGTATCTGTACAAGTACGTGTACAAGGGCAGCG	346160	346518	346110	346162	1	supercont1.55	H257_14254	345573	351327	None	9137	2287	57017	No_or_no_constitutive_exon
CCCCTTCGATTTGTCGTGAAACCCCGCGTCATTCTGGTGGAGCAGGGTAGGT	424724	425206	425256	425204	-1	supercont1.55	H257_14262	423746	425432	None	9137	2287	57017	No_or_no_constitutive_exon
TCCCTGAATTGGACTGTGCCACAGTGGAGCCGAGGTGAGGGATGGTGTAGTT	428072	428111	428161	428109	-1	supercont1.55	H257_14263	428072	429420	None	9137	2287	57017	No_or_no_constitutive_exon
GCCACCGAACGCGACGTCCGTGTGTCAACCACTTGACGTTGGGGTGATAGGC	1133	1322	1372	1320	-1	supercont1.58	H257_14445	1133	2109	None	9137	2287	57017	No_or_no_constitutive_exon
TGCGGGTGTTGTTAAAACGAGGGAGTTGAATGGTTTCATGGGAACTGTAGGA	122990	123107	122940	122992	1	supercont1.58	H257_14455	120027	124380	None	9137	2287	57017	No_or_no_constitutive_exon
TTTCCCCGTGACCTGTGAATTGGGACATATCCCAACGAATACATGGGTAGAG	124237	124380	124187	124239	1	supercont1.58	H257_14455	120027	124380	None	9137	2287	57017	No_or_no_constitutive_exon
CTACGTCAGTCACACTTTGCTTTATCCTAACTGACGACGGGAATGTACAGTT	175733	175806	175856	175804	-1	supercont1.58	H257_14469	173205	176064	None	9137	2287	57017	No_or_no_constitutive_exon
AAGACGCTATGCCGTCGATCTCGATGGAAGTCATGTCCATCAAAGGGTAGTG	249719	249858	249669	249721	1	supercont1.58	H257_14490	249484	251231	None	9137	2287	57017	No_or_no_constitutive_exon
TAAACACTACAATATATATATATGTTGGTGATCCAACCGGTTGGGGGTAGGT	319955	320184	319905	319957	1	supercont1.58	H257_14512	315454	320184	None	9137	2287	57017	No_or_no_constitutive_exon
GTAAGCTTATTACCTCCACAAAACCACAAGTGAAAAGTCACGGGGGGCAGCT	412204	412306	412154	412206	1	supercont1.58	H257_14530	411342	412948	None	9137	2287	57017	No_or_no_constitutive_exon
ATTCGTATTGCGAAAGGGCACTATTTTTGATTTTTTTTGTGGGGGGGTAGGG	419571	419648	419698	419646	-1	supercont1.58	H257_14532	415455	421875	None	9137	2287	57017	No_or_no_constitutive_exon
GACATCTAGCGGCACTGCTTGCTAATGCTATGGTGGTTTATGGGTGATAGAG	436690	436877	436927	436875	-1	supercont1.58	H257_14537	436690	437795	None	9137	2287	57017	No_or_no_constitutive_exon
GATTGGCCAAGTTCGAGATATAGAGTTGATTCTGGATGATGATTGGGTAGTT	3396	3633	3683	3631	-1	supercont1.51	H257_13755	1772	5543	None	9137	2287	57017	Yes
TATATATACTCTCGATTTGGGATATATTGATATATATTTGGGGAATGTAGGT	36825	37027	37077	37025	-1	supercont1.51	H257_13771	36825	39108	None	9137	2287	57017	No_or_no_constitutive_exon
CAGGTACCATTCCAGCATCGCTTTCGTTCTTGTTGACCAAGGGAGTGTAGGA	43159	43225	43109	43161	1	supercont1.51	H257_13774	42828	44167	None	9137	2287	57017	No_or_no_constitutive_exon
TTTCTTACGAGGCGTTTTGTGTATGTATATATATGATATGGGTGCAATAGAA	43644	43746	43594	43646	1	supercont1.51	H257_13774	42828	44167	None	9137	2287	57017	No_or_no_constitutive_exon
AGGTCGTGGATTATATATATATATATATGCTGATAAGAGTATGGGTGCAGGA	43925	43973	43875	43927	1	supercont1.51	H257_13774	42828	44167	None	9137	2287	57017	No_or_no_constitutive_exon
AGTATATATTTTTACTAATTGGTGACATGTTGGTTTGTTGGGGGGGGTAGCA	48608	48695	48558	48610	1	supercont1.51	H257_13776	47788	51497	None	9137	2287	57017	Yes
TATATTGCAACGGCAGTTGGATCTAATTGGATTTGATTGGGGGATAGAAGAC	70204	70351	70154	70206	1	supercont1.51	H257_13783	68244	70351	None	9137	2287	57017	No_or_no_constitutive_exon
CAGTATATTGCAACGGCAGTTGGATCTAATTGGATTTGATTGGGGGATAGAA	70201	70350	70151	70203	1	supercont1.51	H257_13783	68244	70351	None	9137	2287	57017	No_or_no_constitutive_exon
TCGTTATGCGGCGCATCATCTTCTCTTAGTACGGATTTTCGGGTGTGTAGTT	78451	79118	78401	78453	1	supercont1.51	H257_13788	77870	86061	None	9137	2287	57017	Yes
ATTCGTGGACATATCTGATTCTGATTCCACGTGGAAATATGATGGGGTAGGA	87606	87702	87752	87700	-1	supercont1.51	H257_13789	86379	91192	None	9137	2287	57017	Yes
AGTGAATTCCTCCGTGGCTGCTTGTTGTGCCCTCATGTAAAACGGGGGAGGG	159814	160515	159764	159816	1	supercont1.51	H257_13808	155943	160965	None	9137	2287	57017	No_or_no_constitutive_exon
CGGTAAAAATCGAGACATGGCAGCATACCTGTTGAACGAAAATGGGTTAGGG	183066	183233	183283	183231	-1	supercont1.51	H257_13814	182746	184026	None	9137	2287	57017	No_or_no_constitutive_exon
CAAACTGGTACGTGTCACACATCGATTGCAACTGTGACAGAGTTGGGCAGGC	199143	199311	199093	199145	1	supercont1.51	H257_13821	198478	200722	None	9137	2287	57017	No_or_no_constitutive_exon
ACCACGATTCGATTTTGCATATCGGAGAGGATGTGAACATGGGGTGGTAGAT	199797	199836	199747	199799	1	supercont1.51	H257_13821	198478	200722	None	9137	2287	57017	No_or_no_constitutive_exon
TCTGCGACACATTTCAACAGCTCTGTCTCATGATTCTAATTTGGGGGTAGGT	241668	242738	241618	241670	1	supercont1.51	H257_13838	240868	242738	None	9137	2287	57017	No_or_no_constitutive_exon
TCGGCGACAATGCCTACAAGGTGCCACACATGTCCAATGGGAAGGAATAGCG	301600	301813	301550	301602	1	supercont1.51	H257_13858	301510	301813	None	9137	2287	57017	No_or_no_constitutive_exon
CCGAAGGTACCTCTCTCTTAACAGTTTACACCAACTAACGGGATGCACAGGT	350802	351301	351351	351299	-1	supercont1.51	H257_13879	350802	353080	None	9137	2287	57017	No_or_no_constitutive_exon
GATCGACGTGGGGGGGAGAATTCTCACCTTGGCGCTTTTGTGGGAACTAGAC	361853	362056	362106	362054	-1	supercont1.51	H257_13885	361853	373741	None	9137	2287	57017	No_or_no_constitutive_exon
AATTTTGAATCAACATAACAAGATATAGACTCATATGAACATGGGCGTAGGC	375770	376139	375720	375772	1	supercont1.51	H257_13886	374122	376139	None	9137	2287	57017	No_or_no_constitutive_exon
AGTTCTCGTCTTAAGCAGATCATGCTGTAGGATTCACATGGATTGGGTAGGT	390508	392104	392154	392102	-1	supercont1.51	H257_13888	378930	392931	None	9137	2287	57017	No_or_no_constitutive_exon
AAGTGGAATTGATATTTTGAAGGCAAACTTAACGGTATAATATGGGGTAGAA	388825	389044	389094	389042	-1	supercont1.51	H257_13888	378930	392931	None	9137	2287	57017	No_or_no_constitutive_exon
TCCCCCGGATCACCTGTATGGACAGAACTTTCCTGGTGAGTTGGGTGAAGAA	55327	55625	55277	55329	1	supercont1.61	H257_14705	54129	58599	None	9137	2287	57017	No_or_no_constitutive_exon
GCAAAGGAACGCAACGAAGGAATTCACTTCGACTACCTATACATGGGGAGGC	115727	115937	115987	115935	-1	supercont1.61	H257_14710	114947	119051	None	9137	2287	57017	No_or_no_constitutive_exon
ACTTTCGACGCCTGCCGCGTGACCGAAGGTGACTACGTGCTATGGGAAAGGG	115152	115297	115347	115295	-1	supercont1.61	H257_14710	114947	119051	None	9137	2287	57017	No_or_no_constitutive_exon
CCCACCATCACATCACGGCAGCCTACAGTCCTTGGGCGAACGGGATGTAGAA	250564	251406	251456	251404	-1	supercont1.61	H257_14731	250564	251919	None	9137	2287	57017	No_or_no_constitutive_exon
ACACCATCAGGTGATGGGGGACATCCCAACGCTACAGGCACCGGGGAAAGGA	312237	312429	312479	312427	-1	supercont1.61	H257_14735	311336	312965	None	9137	2287	57017	No_or_no_constitutive_exon
CATCACCCGGAGGACAGGTACGAGCTCGACTGTTGCCACAATGTGGGTAGCC	361498	361618	361668	361616	-1	supercont1.61	H257_14741	361498	366678	None	9137	2287	57017	No_or_no_constitutive_exon
CATTTTATTTTCATTCGTTTCAATATATATATTTATCATGTGGGAATCAGGT	381031	381126	380981	381033	1	supercont1.61	H257_14744	377174	384361	None	9137	2287	57017	No_or_no_constitutive_exon
TTGGGAGGATTTTTGGTTTTGTGTATTGATGGGGTTGTTTGTGGGAGTAGCC	394433	394604	394383	394435	1	supercont1.61	H257_14746	387811	394604	None	9137	2287	57017	No_or_no_constitutive_exon
AAGAGTACAGCGTGCACGGCGCTGTCCAGGACTACCTATATTAAGGGCAGTT	79534	79603	79653	79601	-1	supercont1.54	H257_14166	79279	80369	None	9137	2287	57017	No_or_no_constitutive_exon
GGAATGATGTTCATGTTTTATCTTGAGGTTTGTATGGTGGTGGGGTGTAGGC	306435	306526	306576	306524	-1	supercont1.54	H257_14192	305408	307875	None	9137	2287	57017	Yes
TATATATATATTGAACGATAATATATATATATATTGAACCGAATGGGTAGGG	319026	319260	319310	319258	-1	supercont1.54	H257_14197	318630	320702	None	9137	2287	57017	No_or_no_constitutive_exon
ATATATTAATTTTTTTTTCATGGAAATATTAACCGTTTGTGGGTGAATAGGG	391027	391283	390977	391029	1	supercont1.54	H257_14201	384811	392705	None	9137	2287	57017	No_or_no_constitutive_exon
TCTCTGCTGCTACGATGCTTGCTGTACTCATGACAACACACATGGGTGAGGA	7762	7794	7712	7764	1	supercont1.56	H257_14275	5224	7794	None	9137	2287	57017	No_or_no_constitutive_exon
CAAAAGGCCCAAGCGATGGCTCTGCACGGGCTGGCTGCTCGGGTCGGAAGGC	306810	308618	308668	308616	-1	supercont1.56	H257_14309	306810	309411	None	9137	2287	57017	No_or_no_constitutive_exon
GTTGGGTCGAAAAAAACATCTTTTTTACTTCTTTTTGTGTTTGGGAGTAGCG	10010	10138	10188	10136	-1	supercont1.53	H257_14009	8541	12440	None	9137	2287	57017	No_or_no_constitutive_exon
ATGGTACGCTTAGCTCCCAAGGCGACGTCTGAACATGAAGGGCGACGTAGGG	53398	53620	53670	53618	-1	supercont1.53	H257_14033	53194	54106	None	9137	2287	57017	No_or_no_constitutive_exon
AGTAGTAGTAGTCGTCGTCGCTAGTACTACTAACTATGATTCGAGGGCAGAG	135927	136070	135877	135929	1	supercont1.53	H257_14072	134334	136463	None	9137	2287	57017	No_or_no_constitutive_exon
ACGGTACGAGCGATTCCGTTATCGTAGATGAAGACTGACATGGTGGGCAGAT	146839	147357	146789	146841	1	supercont1.53	H257_14077	145889	147357	None	9137	2287	57017	No_or_no_constitutive_exon
CAGGTTGGTTAAACGGCAAGTTACCTCTGTTAATGTTTGGGGAGTGGTAGGT	165976	166036	165926	165978	1	supercont1.53	H257_14092	165143	167463	None	9137	2287	57017	Yes
GTCATGATTACATCATCCCACACTGATCACGTCATCGCTGGGTTGGATAGAC	170920	171061	171111	171059	-1	supercont1.53	H257_14095	169648	171946	None	9137	2287	57017	Yes
AAAAAAGCTCAATTTTCAACCAAATATTTCATGAAATATTGGGGGTTTAGAC	170489	170630	170680	170628	-1	supercont1.53	H257_14095	169648	171946	None	9137	2287	57017	No_or_no_constitutive_exon
GGGTACCTCCTCGCTACATATTGTGTGCATGACAGAGAAGGTGGGGTTAGGA	172719	173094	173144	173092	-1	supercont1.53	H257_14096	171953	173420	None	9137	2287	57017	Yes
AACGTACGTTGTGGTTAGTATGTAGTAGTTGATGGGTGTGGGATGACTAGTT	184444	184573	184623	184571	-1	supercont1.53	H257_14101	183179	186067	None	9137	2287	57017	No_or_no_constitutive_exon
GAATGGAGCATGACATGATGAAAAGAACTCCATGAGATGATGATGGGTAGGT	221450	221548	221400	221452	1	supercont1.53	H257_14115	221150	225552	None	9137	2287	57017	No_or_no_constitutive_exon
ACTTACCTACTTTATACAGTATAGGGGGGATGTTGATACGGGGGTCGCAGGC	243436	243838	243386	243438	1	supercont1.53	H257_14122	242282	243838	None	9137	2287	57017	No_or_no_constitutive_exon
CAAGGAGGCTCTCTTGGCGATGGTTCCCATGGCGCACCCACGGGCGGAAGGA	280598	281066	281116	281064	-1	supercont1.53	H257_14126	280102	281457	None	9137	2287	57017	No_or_no_constitutive_exon
ATGGAATTCCAGTATCCTTGTGGTCGGTCTGACGATATCATGGGACATAGGC	293836	294644	293786	293838	1	supercont1.53	H257_14127	292754	294644	None	9137	2287	57017	No_or_no_constitutive_exon
ATTGATTTATACAATTATCGAGTCTCAAAACGTCTTATATTAGGGAATAGTG	80134	80247	80297	80245	-1	supercont1.67	H257_15148	80134	80606	None	9137	2287	57017	No_or_no_constitutive_exon
ATATGTATATTTGGTGATATTGTTTATATATATATTTGGGGATATGATAGGT	248588	248685	248735	248683	-1	supercont1.67	H257_15192	225737	250425	None	9137	2287	57017	Yes
ATATATATATATATATATTATATTCAAACCTTGACGTTTTGGTTGGGTAGGC	241928	242080	242130	242078	-1	supercont1.67	H257_15192	225737	250425	None	9137	2287	57017	Yes
CCCGTGAAACCTGATCGTGTTGCCATGGAATATGGATTGTGACGGGGTAGGC	234517	234673	234723	234671	-1	supercont1.67	H257_15192	225737	250425	None	9137	2287	57017	Yes
CGAGTCAACAGGGTGATTTCAATGGATATATATATATTTGACTGGGGTAGCG	259690	259782	259832	259780	-1	supercont1.67	H257_15196	257861	264398	None	9137	2287	57017	Yes
ACTGGCAGTAGCATCAACGACGACGGCATTGATCAGATGCGATCGGGTAGGA	390217	390289	390339	390287	-1	supercont1.67	H257_15220	390217	390784	None	9137	2287	57017	No_or_no_constitutive_exon
GCCCAGTTGCGCTTGCTTGGTCATATCTTGTTGACGTGGGGGAATCACAGGG	29335	29629	29285	29337	1	supercont1.63	H257_14812	27725	29629	None	9137	2287	57017	No_or_no_constitutive_exon
TACTAAAGCAGGACATCGAAATTGTACACTTACTAAACCATATGGGATAGAA	31604	31658	31554	31606	1	supercont1.63	H257_14813	30815	34679	None	9137	2287	57017	Yes
TGGCCTCGTATAAGCCTTGTTGTACACATTTAGCGTTCGGATTGGGGTAGGT	76413	76666	76363	76415	1	supercont1.63	H257_14825	75542	76666	None	9137	2287	57017	No_or_no_constitutive_exon
CTAAAAAATACGTGGTTGGCTATTTGGCCTCCTGGACATGGGAGGCCTAGAG	133222	133394	133444	133392	-1	supercont1.63	H257_14839	131264	134721	None	9137	2287	57017	No_or_no_constitutive_exon
ATGCTCGGGTTTAGCTCGTCGGTCGTGGTGCTGCTCGTGCAATTGGGCAGGG	168151	168256	168101	168153	1	supercont1.63	H257_14842	167924	168611	None	9137	2287	57017	No_or_no_constitutive_exon
ATGCAATCAAAACGGTGCTTAACGCCATATGTGTACTGGGAACGATGCAGGG	253683	253824	253874	253822	-1	supercont1.63	H257_14857	246068	256408	None	9137	2287	57017	Yes
TTTATATATTTATCACATATTATATATTCAAGTATCGGGTGAATGAATAGGG	316992	317101	317151	317099	-1	supercont1.63	H257_14865	312838	318144	None	9137	2287	57017	Yes
AATAGCCAATCTGTGACAGCGTCTCACGTATATCCACACCATGGGCGTAGCT	326070	326253	326303	326251	-1	supercont1.63	H257_14870	325474	326772	None	9137	2287	57017	Yes
CAGATTGAAGGTATATGTGACAACGTGATGACGTGACTGATGGGATATAGGT	221808	222032	221758	221810	1	supercont1.78	H257_16017	220734	222032	None	9137	2287	57017	No_or_no_constitutive_exon
CCCTTAGACATTCTCTGTTTTGTATTTGTTTTTTATAATTGGGACGCTAGTT	304997	305240	304947	304999	1	supercont1.78	H257_16032	302539	305240	None	9137	2287	57017	No_or_no_constitutive_exon
CTGTGCGAGAAATGCTTGGAGTTTTGGTTGTGCATACTTGAGTGGGGTAGAC	289514	289672	289722	289670	-1	supercont1.65	H257_15032	289514	290341	None	9137	2287	57017	No_or_no_constitutive_exon
TATAAAAAGAGAGAAATAAACACACAAATGTATATATATTGATGGGATAGGA	317670	317843	317620	317672	1	supercont1.65	H257_15039	313049	320178	None	9137	2287	57017	Yes
ACTACCGGCAGTGCCACGCCCATAGTTACCGAGGCCAACGTGGGATGTAGTC	32273	32525	32575	32523	-1	supercont1.66	H257_15065	30275	34648	None	9137	2287	57017	No_or_no_constitutive_exon
CCTTGACTGGTTTGTGTTTTATACTAATTGTTGTACATATGGGCATATAGAA	111319	112464	111269	111321	1	supercont1.66	H257_15082	101670	112464	None	9137	2287	57017	No_or_no_constitutive_exon
AACAGGTCTCACAAGCACACTACTAGCATCAGACTAAACGGCGGGTATAGGA	116358	116483	116308	116360	1	supercont1.66	H257_15084	113915	116483	None	9137	2287	57017	No_or_no_constitutive_exon
TATAATATGGACATTTGATGGAAAACTGAACTCTATTCTTGGGAAATTAGAC	155580	156107	156157	156105	-1	supercont1.66	H257_15095	155580	158238	None	9137	2287	57017	No_or_no_constitutive_exon
CACGGACTGGATGGTGGAATGAGGGATGACCATATTCATTGGGTTAGTAGGC	189566	189577	189516	189568	1	supercont1.62	H257_14782	189344	189577	None	9137	2287	57017	No_or_no_constitutive_exon
ACATTAATAAAATGATAAAATTCAATATTCCAACCATGTTGCGAGGGTAGGA	10804	10917	10754	10806	1	supercont1.64	H257_14886	6159	11807	None	9137	2287	57017	Yes
TATCCAAATAACCTAACATGCTATTGCATATATATGGTTGGTGGGTGTAGCC	13579	13700	13750	13698	-1	supercont1.64	H257_14887	12089	14424	None	9137	2287	57017	Yes
TTTAAAAAAATAAAATAGTATATAAAAAAAATATATATATATATGGGTAGGT	33852	34222	34272	34220	-1	supercont1.64	H257_14892	32157	35878	None	9137	2287	57017	Yes
GACGAACGACAGCCAGAGTGATGGTCAATGTGGACATTTGGTGGGAGTAGGG	32157	33119	33169	33117	-1	supercont1.64	H257_14892	32157	35878	None	9137	2287	57017	No_or_no_constitutive_exon
GATGAGTGTAAGGAACTCGAGATGCATTGAAGATGGGGATATGGATATAGCA	32624	32729	32779	32727	-1	supercont1.64	H257_14892	32157	35878	None	9137	2287	57017	No_or_no_constitutive_exon
GGAAGAATGTAGTGCTCTTGGTTGGACACCTCCATCTATTGAGGGTCCAGTA	50565	50629	50515	50567	1	supercont1.64	H257_14901	48158	50629	None	9137	2287	57017	No_or_no_constitutive_exon
GTACGTGACCTCATGTGTGCATGTTTGCTCAACTTAATTCGTCAGGGTAGTT	63594	63972	63544	63596	1	supercont1.64	H257_14906	63145	65784	None	9137	2287	57017	Yes
GAAGCTCTGTCCTCCTTAGGGAAATGCAAAGAAATCGAGGGGTCAACGAGAG	79322	79420	79470	79418	-1	supercont1.64	H257_14913	79166	80042	None	9137	2287	57017	No_or_no_constitutive_exon
TTGGCGCTCTTGCGATGTACTTCTTCCTTCGTTGGCACATGGGTGATGAGCC	114759	114770	114820	114768	-1	supercont1.64	H257_14921	114759	115679	None	9137	2287	57017	No_or_no_constitutive_exon
AATGGCTCTGCTTGAACGAGTCTTCTCATATGTTGTGATTTGACGGGCAGTG	149267	149524	149217	149269	1	supercont1.64	H257_14935	145856	152700	None	9137	2287	57017	Yes
TTTCAGAATATGTATGAGAATCACACACCAATCCGACGTTGGGAGTGTAGGA	152717	152906	152956	152904	-1	supercont1.64	H257_14936	152244	160281	None	9137	2287	57017	No_or_no_constitutive_exon
AATTTCTGTCATGATATATATATATATATATATATAATGCTGGGATACAGGA	183713	183821	183871	183819	-1	supercont1.64	H257_14944	178981	184750	None	9137	2287	57017	Yes
GTGAAGGAAATATGCTAATGCGTGGATGGAAGATGATGGGGTTGGGATAGAG	178981	179432	179482	179430	-1	supercont1.64	H257_14944	178981	184750	None	9137	2287	57017	No_or_no_constitutive_exon
CTCTAGTACTACTAGTAGTAGGTGTGACGTGGTCTCATGTGTGTGGGTAGTT	193283	193584	193634	193582	-1	supercont1.64	H257_14948	192325	196092	None	9137	2287	57017	Yes
CGTCGGTGACGATGTCCCCATGGTGATGACTCAGCGGACTTGGGACACAGGA	204937	205248	204887	204939	1	supercont1.64	H257_14953	204649	205248	None	9137	2287	57017	No_or_no_constitutive_exon
TGACGAGGATATATGGCTTGGTTGCCATGATGATAATGTCGATGGGGTAGGA	207163	207262	207312	207260	-1	supercont1.64	H257_14955	206592	210936	None	9137	2287	57017	No_or_no_constitutive_exon
GTATTTTAATTCGACATGAACAATCAACTAACTAATCGTTATGGGGGTAGTT	246117	246231	246067	246119	1	supercont1.64	H257_14969	240522	251214	None	9137	2287	57017	Yes
CTATATATGATTTTGATATGGGTGGTAATTTTGTACTTTGGCGTGGGTAGGA	259608	259805	259855	259803	-1	supercont1.64	H257_14972	255223	263940	None	9137	2287	57017	No_or_no_constitutive_exon
GCTATATATCTACGGCTGTTTGGGTGGTTTATGATGGCTTGTGGGTGCAGGA	259428	259546	259596	259544	-1	supercont1.64	H257_14972	255223	263940	None	9137	2287	57017	No_or_no_constitutive_exon
ATAATATCATGATAAATATATATTTATATATATCGACGAATGGGATGTAGGT	272721	273243	272671	272723	1	supercont1.64	H257_14975	268457	273243	None	9137	2287	57017	No_or_no_constitutive_exon
GTATGTACCGCATGTTTCTTCTTGATCGTCACTGACCATGGGCGACGCAGCA	280024	280477	280527	280475	-1	supercont1.64	H257_14977	278022	280977	None	9137	2287	57017	No_or_no_constitutive_exon
GAGGCATGATGATGATGATTCAATGAGAGGACGCTTAACGAATGGGACAGGC	278022	278243	278293	278241	-1	supercont1.64	H257_14977	278022	280977	None	9137	2287	57017	No_or_no_constitutive_exon
TGATTTGAGCGGTGGATTGGTTGATTGGTTGACTGGCTGGGTGGGTGTAGGC	299431	299716	299381	299433	1	supercont1.64	H257_14984	298581	300116	None	9137	2287	57017	No_or_no_constitutive_exon
ATGATTGCATGGTTGATAATGACGTTATCCTTTTTTGTGGTGGGATGTAGGA	303233	304528	303183	303235	1	supercont1.64	H257_14985	300420	307723	None	9137	2287	57017	Yes
GGCATCCCTTGTCTGTTTGTTCATACTAGTATGGTGGGTGGGAATGATAGGG	335088	335130	335038	335090	1	supercont1.64	H257_14994	334118	339744	None	9137	2287	57017	No_or_no_constitutive_exon
ATACAGTATGGTTGATGCTAGGCGTATTGGATTGATTGTGTGGGATGTAGGT	18053	18233	18283	18231	-1	supercont1.57	H257_14340	18053	19576	None	9137	2287	57017	No_or_no_constitutive_exon
TACTCACCTACCAAAGTACTCATGTTTCATCACATTTCATCAATGGGTAGAA	21865	21900	21950	21898	-1	supercont1.57	H257_14341	19686	22523	None	9137	2287	57017	No_or_no_constitutive_exon
GATATATATATATATTGATTAATAATTATATACGTGACGAATATGGGTAGTC	99198	99266	99148	99200	1	supercont1.57	H257_14363	97317	103885	None	9137	2287	57017	No_or_no_constitutive_exon
TACTAGTTCCTCTAGCTAGCTAGTACTACTAGTCCTGACCACGGGAGTAGAT	99412	100122	99362	99414	1	supercont1.57	H257_14363	97317	103885	None	9137	2287	57017	No_or_no_constitutive_exon
AGTAATGTACAGTAATAGTTGACGTTGTCATGTGTCGTTTTGATGGGTAGGA	102258	102360	102208	102260	1	supercont1.57	H257_14363	97317	103885	None	9137	2287	57017	No_or_no_constitutive_exon
ATGCATACACATCTCACACGTTTTTCGTTCTTGTGATGGGGTATGAACAGTA	126856	127006	126806	126858	1	supercont1.57	H257_14373	125983	129921	None	9137	2287	57017	No_or_no_constitutive_exon
TGCCATATATATTATATATTCCCTTGTTGTGACGTAGTATCATGGGGTAGAT	200531	200660	200710	200658	-1	supercont1.57	H257_14400	200300	202066	None	9137	2287	57017	No_or_no_constitutive_exon
TCCATCATTGTCATTATCGTCATCACATTCTTGATGGTTCTGGGATACAGGA	231387	231523	231337	231389	1	supercont1.57	H257_14408	230793	235951	None	9137	2287	57017	Yes
TAGATGACATTGCGTCGTGGTAATTACTGAACGAGTTGTATGATGGGTAGAA	273578	273869	273919	273867	-1	supercont1.57	H257_14422	271150	276014	None	9137	2287	57017	Yes
TGTGGGCCGCCGATTCCGGAATCTACTTCACTTGACACTTGCTGGGACAGAT	276826	277006	277056	277004	-1	supercont1.57	H257_14423	276589	277554	None	9137	2287	57017	No_or_no_constitutive_exon
GTACCAATCCCCCGCCCATCTCGTTTGTTCTTATGCGACGAGGGGTGTAGCC	327387	327633	327683	327631	-1	supercont1.57	H257_14431	320220	328149	None	9137	2287	57017	No_or_no_constitutive_exon
TGTGTTTATTACGAACGACACGATCAAATTGGCCATGCGCCAAGGGGTAGGT	2405	2573	2355	2407	1	supercont1.59	H257_14545	1006	4771	None	9137	2287	57017	No_or_no_constitutive_exon
TATATATATATATATGCCATTATTCTATTCTTGACCAAAGGGTAGCGTAGTG	54302	54816	54866	54814	-1	supercont1.59	H257_14560	54302	55512	None	9137	2287	57017	No_or_no_constitutive_exon
CATGTTGGTTAGAATACCATAACACGTGGTCTAATAACCTGTGGGCGTAGCT	79986	80057	79936	79988	1	supercont1.59	H257_14566	76629	80854	None	9137	2287	57017	No_or_no_constitutive_exon
CTGTCAGTTCCATTCGACCCGTTCTTTCGTTGCTGACGGATGGGATGCAGCG	97314	97359	97264	97316	1	supercont1.59	H257_14575	95558	97550	None	9137	2287	57017	No_or_no_constitutive_exon
ACGTTCTTCCCATCATCCAGAGTATATGCCTTATGTCGCTATGGGGACAGGT	104674	104731	104781	104729	-1	supercont1.59	H257_14580	103308	105001	None	9137	2287	57017	No_or_no_constitutive_exon
ATGTGTATATGTATGAAATATATATATATATATTATATATACATGGGTAGGC	109874	110228	109824	109876	1	supercont1.59	H257_14583	108307	114741	None	9137	2287	57017	No_or_no_constitutive_exon
ATATATATATATATATATATATATCGATGTTGACACATGTGGGGTACTAGCT	114340	114741	114290	114342	1	supercont1.59	H257_14583	108307	114741	None	9137	2287	57017	No_or_no_constitutive_exon
ACTTTAAATATGTTTTAATTGTCTTGTCGTCGTCATGATGGGAACAACAGGC	148435	149151	149201	149149	-1	supercont1.59	H257_14595	141204	151075	None	9137	2287	57017	Yes
CGGTGGGGGCGCATATATATATATATCGAAAACTGTAAACGCTGGGGTAGAT	142974	143075	143125	143073	-1	supercont1.59	H257_14595	141204	151075	None	9137	2287	57017	No_or_no_constitutive_exon
ATATTTGTATATATATATATATATATCGAAAACTGTAAACGCTGGGGTAGAT	143700	143801	143851	143799	-1	supercont1.59	H257_14595	141204	151075	None	9137	2287	57017	No_or_no_constitutive_exon
GTGCTTCATGCCATCCCATGTGCATGTGTCCTGATGAGGGCGGCGAATAGGT	153491	153687	153441	153493	1	supercont1.59	H257_14596	151988	153914	None	9137	2287	57017	No_or_no_constitutive_exon
CCAAAGTCTCGTTCAACTCGGACGATTATTCACTTGCTATGTGGGATTAGTA	159254	159921	159971	159919	-1	supercont1.59	H257_14599	159254	160493	None	9137	2287	57017	No_or_no_constitutive_exon
GTAAAGAAGAAACTCACGTCCAGCACGTCCCTGACGACTAGGGACTACAGCA	164530	164656	164480	164532	1	supercont1.59	H257_14601	163615	167289	None	9137	2287	57017	No_or_no_constitutive_exon
CCGGTATTTCTCGCTCATCTTGACGAAAATGACATGGGATGATGATGTAGGG	223014	223189	222964	223016	1	supercont1.59	H257_14609	220372	223189	None	9137	2287	57017	No_or_no_constitutive_exon
ATATATATATATATTGGACGACTAGTGATATTTGGTGTGTGGGATGACAGGG	236274	236415	236224	236276	1	supercont1.59	H257_14612	234473	238120	None	9137	2287	57017	No_or_no_constitutive_exon
CCTCATATACGCGCTTTATCATAATGGTACTCTTGGGGCTATGCGAATAGAC	236769	236854	236719	236771	1	supercont1.59	H257_14612	234473	238120	None	9137	2287	57017	No_or_no_constitutive_exon
TTCGTGGAGATTCATGTGTCGTATATTCGACTGACGTTGGGGACATGTAGGT	242131	242436	242081	242133	1	supercont1.59	H257_14615	241611	242436	None	9137	2287	57017	No_or_no_constitutive_exon
AAGCACGTCCCCAAAAGAAAAACGTACAAACTTATGGTGCGGAAGGGTAGAC	110627	110834	110577	110629	1	supercont1.60	H257_14657	109961	113123	None	9137	2287	57017	No_or_no_constitutive_exon
TGTCACTAATGGAGCCAGTGAACAACATCATCGACACGAGGGGATGGAAGTC	111559	111701	111509	111561	1	supercont1.60	H257_14657	109961	113123	None	9137	2287	57017	No_or_no_constitutive_exon
GGTGGATGCGTTAACACTGTTTTTGTTTTACGTTGTGTGTGTGTGGGTAGGT	325686	325892	325636	325688	1	supercont1.60	H257_14695	324454	328866	None	9137	2287	57017	Yes
GATGTGGAATATATATTTGTATTGAAATCAGCTTTTGATGGGAATGGTAGGT	327919	327984	327869	327921	1	supercont1.60	H257_14695	324454	328866	None	9137	2287	57017	Yes
CATAATATATATATATATCAAAGAACATGTTCTTTCACATGGGATGATAGGC	335653	335763	335813	335761	-1	supercont1.60	H257_14698	335375	346102	None	9137	2287	57017	No_or_no_constitutive_exon
CATGTGCCACATCTACGATCGCTTCAAGCATCTACTCCGTTGGGACAAAGAC	63795	63947	63745	63797	1	supercont1.68	H257_15234	60453	64402	None	9137	2287	57017	No_or_no_constitutive_exon
ACATGTTGTCGGTTCAAGCACGGCGACCGCTTCGTCGGGGCGGTGGGTAGAT	80247	80392	80442	80390	-1	supercont1.68	H257_15238	79835	81869	None	9137	2287	57017	No_or_no_constitutive_exon
GTCGTTGCCAACGATATTACTTGCATCGTTGGGATGATGGTGGTGGGTAGAC	132048	132384	132434	132382	-1	supercont1.68	H257_15247	132048	134446	None	9137	2287	57017	No_or_no_constitutive_exon
TCGTTATAGACACTGTTTATTTCTGTCATTTTAGTTAACAAACGGGGTAGTT	143085	143190	143035	143087	1	supercont1.68	H257_15248	135588	144558	None	9137	2287	57017	Yes
TCGTCATCTCCAATGTGGGCATGAATGATGATAATGGGTCATGGATACAGGG	150997	151181	150947	150999	1	supercont1.68	H257_15251	150436	151446	None	9137	2287	57017	No_or_no_constitutive_exon
GTTTATGGAGGAGTATTGGTAGGGGATGATTTATGAATATGTATGGGTAGGT	188019	188314	188364	188312	-1	supercont1.68	H257_15267	188019	200463	None	9137	2287	57017	Yes
GCCATCGACTGTCCTTTTATTAATACTGTAATTCATGTGAATGGGACTAGAA	235241	235334	235191	235243	1	supercont1.68	H257_15278	234901	238347	None	9137	2287	57017	No_or_no_constitutive_exon
TGTTAAGCAATATATATATTGAAATACGATATCTATGATGGATGGGGTAGAT	264892	264957	264842	264894	1	supercont1.68	H257_15286	262551	265098	None	9137	2287	57017	No_or_no_constitutive_exon
TTGCAATTGATGTGTTTTCATATATTATTATTTTCACTGGGGGTGAGTAGGC	268369	268733	268319	268371	1	supercont1.68	H257_15287	266063	268733	None	9137	2287	57017	No_or_no_constitutive_exon
TCGCCTGCCATTCATGGCAAAACGAGGTCTTGTGATGGTGGGCTGGGCAGCT	346570	347056	346520	346572	1	supercont1.68	H257_15302	345938	347135	None	9137	2287	57017	No_or_no_constitutive_exon
CAAAAACGTTACCACTACTATGATGTACAAGAATCGGGCTGGATGGACAGTC	100206	100494	100156	100208	1	supercont1.73	H257_15665	96682	100494	None	9137	2287	57017	No_or_no_constitutive_exon
CCCCCTTACCATCTTCCGTTGTAGAGAAGTATTACAGCCTGGGGTACTAGGC	150118	150194	150244	150192	-1	supercont1.73	H257_15681	150118	150903	None	9137	2287	57017	No_or_no_constitutive_exon
ACCCGGGAAGTGTGTTTTTTACACTGCCCGGACAGTATGGTGTGGGAAAGAG	154274	154585	154635	154583	-1	supercont1.73	H257_15682	153047	155780	None	9137	2287	57017	No_or_no_constitutive_exon
AACAAGTACGTTCCTTGGGCACGTTGACGATGAGATTGATGGGTGAATAGGA	297745	297993	297695	297747	1	supercont1.73	H257_15697	297656	297993	None	9137	2287	57017	No_or_no_constitutive_exon
GGATCGGTTCTCGACATGGCTGTCAACGACGTGTAACCTCTGCCGGGAAGAC	1712	1840	1662	1714	1	supercont1.77	H257_15904	830	1840	None	9137	2287	57017	No_or_no_constitutive_exon
TATATTTTTGTGCTATTTTTTCACTGGACTAATTTGGATGAATTGGGTAGTG	119200	119284	119334	119282	-1	supercont1.77	H257_15930	116554	125648	None	9137	2287	57017	No_or_no_constitutive_exon
TATATTTTTGTGCTATTTTTTCACTGGACTAATTTGGATGAATTGGGTAGTG	121279	121363	121413	121361	-1	supercont1.77	H257_15930	116554	125648	None	9137	2287	57017	No_or_no_constitutive_exon
GCCCGCCCAGCCAATATGTTACCATCGAGTTTGACCAAATATGGGGACAGAC	150763	150897	150713	150765	1	supercont1.77	H257_15939	150417	156071	None	9137	2287	57017	Yes
CGATGTACCCGTGCCTGGCGCGGACGTGGTGAGCCAACTGGGGGACGAAGCC	176754	176775	176825	176773	-1	supercont1.77	H257_15942	176754	177787	None	9137	2287	57017	No_or_no_constitutive_exon
ATATATTCGAGCGGCCAACACTAATTCAAGCCTTTGGCCGGGATGTATAGAT	207052	207239	207002	207054	1	supercont1.77	H257_15945	204060	208396	None	9137	2287	57017	No_or_no_constitutive_exon
ATATATATGGGTGTATCAACAGGCTTCGTATCTAAGCTGGATATGGGTAGAC	214913	215081	214863	214915	1	supercont1.77	H257_15946	211510	215667	None	9137	2287	57017	No_or_no_constitutive_exon
AAGGTAAGGACGAACACCTTGTGACTGCTGCAACTGACCCGTGTGGGTAGGA	254178	254305	254355	254303	-1	supercont1.77	H257_15960	253608	254538	None	9137	2287	57017	Yes
ATAAATTATAGACTTGTGATGTTTGAACCATGAAAAAAATGTGTGGGTAGGT	274514	274777	274464	274516	1	supercont1.77	H257_15967	270426	277925	None	9137	2287	57017	Yes
TATATGTCATGCAATCTGCTTGAAATGGACTGAGTGATGGGGAGTACTAGTT	282173	282824	282874	282822	-1	supercont1.77	H257_15969	282173	286044	None	9137	2287	57017	No_or_no_constitutive_exon
AGTGTCGTTGTTATGTCAAATTGTCATGTTGAAACGGGCGGGGCTGATAGCG	296010	296088	295960	296012	1	supercont1.77	H257_15972	295633	299041	None	9137	2287	57017	No_or_no_constitutive_exon
ACCAGCGTAAGGACATCCTATCTGAACGTTTGCTGACCGTTGAAGGGCAGTT	25367	25572	25317	25369	1	supercont1.70	H257_15418	25257	29439	None	9137	2287	57017	No_or_no_constitutive_exon
CGAAGTGCTCCAAGACTTGGCGGAATTGCATAAGGCGATGGGCGAGACAGAC	122912	122927	122862	122914	1	supercont1.70	H257_15443	122161	122927	None	9137	2287	57017	No_or_no_constitutive_exon
GGTAATATATATATATATGTATGCAACTGTATCTCAGATTTGGGATGTAGCA	126289	126618	126239	126291	1	supercont1.70	H257_15444	124266	126618	None	9137	2287	57017	No_or_no_constitutive_exon
TCGTCGAGTCAACCTTGTTTTCACGCTGGAATGATGGACGCGGGCACAAGTC	151095	151212	151262	151210	-1	supercont1.70	H257_15452	150954	151787	None	9137	2287	57017	No_or_no_constitutive_exon
CGGCTGCAAAATGTTTTCCACCATGACACAATCCAAACGCGACTGGGCAGCT	209332	209392	209282	209334	1	supercont1.70	H257_15466	208483	212683	None	9137	2287	57017	No_or_no_constitutive_exon
CGTGTGTACTTGAAAGGAACTAAAGGGACTCCATTCCACGGGGTTAACAGGG	294679	294775	294629	294681	1	supercont1.70	H257_15491	294344	294775	None	9137	2287	57017	No_or_no_constitutive_exon
GGTTCCCCTGGTGTATCACCAGAAAAATATCGATGGTGTGGGAGTTGGAGTT	7954	8026	8076	8024	-1	supercont1.82	H257_16189	7499	9366	None	9137	2287	57017	No_or_no_constitutive_exon
AAGTTATCAAGTGGTAGGCGGGGCTAGCCTCTAATTACTGTGATGGGTAGGT	69279	69353	69403	69351	-1	supercont1.82	H257_16199	68294	70548	None	9137	2287	57017	No_or_no_constitutive_exon
TAGTTAGGTTGTTTTTCTTCCCTAGTCATGAGCTGACGAATATGGGGTAGTG	75751	75971	75701	75753	1	supercont1.82	H257_16201	72940	76687	None	9137	2287	57017	No_or_no_constitutive_exon
TCCCCAAACAGAACAATCGTGTCAACGTGTGGTGGTTGGGGACAACGTAGAA	83435	83650	83700	83648	-1	supercont1.82	H257_16206	82112	84266	None	9137	2287	57017	Yes
TATATATATATGCCTTGTTATACGATTTTGATTTGTTGGGGGGTGGTTAGAA	97026	97456	97506	97454	-1	supercont1.82	H257_16210	93483	99771	None	9137	2287	57017	Yes
TCACTTCCATAGCGAAAACATTGTATTATTAATGTACACGACTGGGATAGGT	95515	95602	95652	95600	-1	supercont1.82	H257_16210	93483	99771	None	9137	2287	57017	Yes
AGTAAAGTACCGTTCGTACTTCGTCAAGTTGACGACGGGAGGGGTTGTAGTC	131984	132226	132276	132224	-1	supercont1.82	H257_16218	128236	133512	None	9137	2287	57017	Yes
TACATGTGAGAGCTACTCATGAAATGTATATATATATGATCGGGGTGTAGGG	129927	130034	130084	130032	-1	supercont1.82	H257_16218	128236	133512	None	9137	2287	57017	Yes
ACATAACGCCCTGAAGGAAGATGTCAGGCATTGAAAGCATGGGGTCGTAGAT	136225	136272	136322	136270	-1	supercont1.82	H257_16220	135602	138046	None	9137	2287	57017	No_or_no_constitutive_exon
CGTTATTGTACATATGTATTCAACTCAACCGTTTTGACCTGGGTGTGCAGGG	246052	246179	246229	246177	-1	supercont1.82	H257_16236	244838	246912	None	9137	2287	57017	No_or_no_constitutive_exon
TACGTGTTTCATCTGTGGGGATGGTGGCATTTGACAACTCTGATGGGTAGGA	269656	269790	269840	269788	-1	supercont1.82	H257_16248	268239	272326	None	9137	2287	57017	Yes
TTATGACTTTGAATATTGGGACTTGTCGACTCATCTCGAGGCGGGGGTAGCG	269446	269600	269650	269598	-1	supercont1.82	H257_16248	268239	272326	None	9137	2287	57017	No_or_no_constitutive_exon
CAGGTTACTATCTTTTCGTGCTGTGTGCTACATGGACGACGGGTGTGTAGCT	277843	277984	277793	277845	1	supercont1.82	H257_16251	275642	278698	None	9137	2287	57017	No_or_no_constitutive_exon
CATATGTGGCTACATCGTCATGGTGTATTCTTATCTGTGGGGGTATGCAGGT	78394	78696	78344	78396	1	supercont1.87	H257_16481	76901	79582	None	9137	2287	57017	No_or_no_constitutive_exon
TGATGACGCCTTTTTTCGAGTACTCACGTGGTTATGTGGATGGGCGGCAGGG	90641	90891	90941	90889	-1	supercont1.87	H257_16486	90641	92210	None	9137	2287	57017	No_or_no_constitutive_exon
TTCAACGCCGGGTACGAATTCTTCAACGAGTCGGCCACGGGGGGTCGCAGCA	253522	253945	253995	253943	-1	supercont1.87	H257_16519	253522	256510	None	9137	2287	57017	No_or_no_constitutive_exon
GATTGAAATTAATGTATTATTTTAAATATATTTTGTGTGTGGGACTGTAGAT	222929	223040	222879	222931	1	supercont1.74	H257_15743	219846	240274	None	9137	2287	57017	Yes
AGTACGTGGCATCACGAGAGAGTGGGAGATGACGATGATGAGATGGGTAGGA	19891	20491	20541	20489	-1	supercont1.69	H257_15309	18434	21198	None	9137	2287	57017	Yes
GCGCCACTGGGTACTAGTGAGACTGACGACGATCATGGGTGTGTGGACAGAG	22507	22947	22997	22945	-1	supercont1.69	H257_15310	21352	24784	None	9137	2287	57017	No_or_no_constitutive_exon
ACATATCTTCGTCACAATGGGTATTTCTCACCGATAGTGTGTATGGGTAGAA	39633	39798	39848	39796	-1	supercont1.69	H257_15319	38504	40290	None	9137	2287	57017	No_or_no_constitutive_exon
TACTAGAAACCCCTTTGCGATGTGGTTTTCTCAATGCGATCGATGGGCAGTA	45676	45888	45938	45886	-1	supercont1.69	H257_15322	45539	46946	None	9137	2287	57017	No_or_no_constitutive_exon
GTTCCGACGTTCACATGCCATTGATGGGCGGTAACACGGGAAGTGTACAGGG	49434	49602	49652	49600	-1	supercont1.69	H257_15324	49434	50991	None	9137	2287	57017	No_or_no_constitutive_exon
AAGGTACGAGTTCGATCTACATCCACGAGAAACTCACAAGGGGTGTGCAGAA	68009	68316	68366	68314	-1	supercont1.69	H257_15334	68009	72026	None	9137	2287	57017	No_or_no_constitutive_exon
CGGCAAGACCAACATGCACGAAATTGGGGCCAGTGTGACGGGTGAACCAGTC	88127	88424	88474	88422	-1	supercont1.69	H257_15340	88127	89231	None	9137	2287	57017	No_or_no_constitutive_exon
TGAGGAGCGATATCGTTTCGAAGCATGTATGTATGTGTGTGTGGGTGTAGTC	94570	95466	94520	94572	1	supercont1.69	H257_15343	93442	95466	None	9137	2287	57017	No_or_no_constitutive_exon
CTTGAGAGAGTAGTTTCTTGGTTCCTACCGACGTGAGATCGCGAGGGTAGGT	152516	152569	152619	152567	-1	supercont1.69	H257_15363	152516	153027	None	9137	2287	57017	No_or_no_constitutive_exon
CTCCCAGGTTTCGATCAAAGCTCATGTATATTGGTTGTTGTGGGGGGTAGAT	156438	156643	156693	156641	-1	supercont1.69	H257_15366	156438	157681	None	9137	2287	57017	No_or_no_constitutive_exon
ATTGTCATGTTGATGAGAGAACGGGGGACTGATTGATGGGAGGAGGGTAGAG	241080	241405	241030	241082	1	supercont1.69	H257_15392	238648	241751	None	9137	2287	57017	No_or_no_constitutive_exon
CTCTTTGAGTGTATGTGGGATATGTATGCCTCATCGAGGGGTGGATGTAGGG	13380	13899	13949	13897	-1	supercont1.71	H257_15500	13380	15943	None	9137	2287	57017	No_or_no_constitutive_exon
AGTGAGGGTGATATAGAGAGTGAGAGTGCATTATCAATGGATGTGGGTAGGA	84437	84713	84387	84439	1	supercont1.71	H257_15507	82267	84713	None	9137	2287	57017	No_or_no_constitutive_exon
AAGGTAGACAATTGACCCCTTCGAGTTACGATCGACTCATGGACGGGTAGAC	123176	123284	123334	123282	-1	supercont1.71	H257_15517	121879	123777	None	9137	2287	57017	Yes
ATGTATAGCAAACATCCCCCTTTTTTCTTACGCAAATGTGGGATGGTTAGCA	126465	126604	126654	126602	-1	supercont1.71	H257_15519	125292	127392	None	9137	2287	57017	No_or_no_constitutive_exon
ATGCTAAATCGTCGTTTCGTATAACTGACTGGATGTTTGTATGGGTGCAGGC	139435	139593	139385	139437	1	supercont1.71	H257_15523	137336	141180	None	9137	2287	57017	No_or_no_constitutive_exon
CCTTTGATAATTTATTTATTTAATTGGTCATCCTCCTTTTGGGATTATAGGA	139882	139948	139832	139884	1	supercont1.71	H257_15523	137336	141180	None	9137	2287	57017	No_or_no_constitutive_exon
TATAATGCATGGCGAACATTGCGACGGTGAAAAGTGCTGTGGGCATGTAGCA	148310	148415	148465	148413	-1	supercont1.71	H257_15525	145700	148777	None	9137	2287	57017	No_or_no_constitutive_exon
TGCAAGATCATTCGAATGTCGATGATAACATATATCATGTGGGATATTAGGT	151469	151787	151419	151471	1	supercont1.71	H257_15526	149140	156714	None	9137	2287	57017	Yes
TTCTCATACAAGCAGCTGAAAATAATAATATGCAATGGTTGTACGGGTAGCC	228058	228198	228248	228196	-1	supercont1.71	H257_15549	227033	230679	None	9137	2287	57017	Yes
CGACCTCCTGCAACTACCTCGACACTCCTCCCTCATATGTTGGGATATAGCT	231862	231944	231812	231864	1	supercont1.71	H257_15550	231315	234293	None	9137	2287	57017	No_or_no_constitutive_exon
TAAATCCAAGTTCTGGCTACAAATATCGAGTTGAAACGTGTGGGAAATAGAT	36049	36157	36207	36155	-1	supercont1.91	H257_16716	35786	36990	None	9137	2287	57017	No_or_no_constitutive_exon
ATGTGTATTCCTTGTAACTAAAGTATTTACTGTGGTTGTTGGGGCAATAGAT	118849	119512	118799	118851	1	supercont1.91	H257_16727	112419	122055	None	9137	2287	57017	No_or_no_constitutive_exon
CACTAAATCATGGTCATTTGAAAGATGTGATGATTCGCGGGGACATGTAGAC	164612	164863	164562	164614	1	supercont1.91	H257_16734	163819	165995	None	9137	2287	57017	Yes
CACAGTGGGATGAGACATATACATATTTGCGTCTGATTCTGAATGGGCAGTA	244919	245025	245075	245023	-1	supercont1.91	H257_16757	237205	245780	None	9137	2287	57017	Yes
TTAATTACCTTGTATCGTCGTGGGGAAAAAGTCCCACTGGGCAGGAATAGGG	237205	237657	237707	237655	-1	supercont1.91	H257_16757	237205	245780	None	9137	2287	57017	No_or_no_constitutive_exon
TCCGCCACGTCGTTCGAGCCAACGTGACCAATCTGCTCGCAAGGGACTAGAT	280124	280274	280074	280126	1	supercont1.91	H257_16767	279817	280764	None	9137	2287	57017	No_or_no_constitutive_exon
CAATTATATATATTTGAAATATCCCTCGACTATCGTTAACGCGAGGGTAGGC	13375	13495	13545	13493	-1	supercont1.83	H257_16260	12499	18894	None	9137	2287	57017	No_or_no_constitutive_exon
ACACATACACCTCTCCTTGCAACCTCCCTCAAGACGACGGGACGACGTAGGA	48179	48515	48565	48513	-1	supercont1.83	H257_16268	43058	48862	None	9137	2287	57017	No_or_no_constitutive_exon
CCTTTGGCCTACGAACAAAACGGCGTCGCTCGCTTGGTGAGGGTGGTCAGTT	201839	201904	201789	201841	1	supercont1.83	H257_16290	201214	202028	None	9137	2287	57017	No_or_no_constitutive_exon
TTATGGGGGGGTGGGGTTAAAACGAAGTGTTTTTATGGGGGGGGGGGTAGGT	232897	233180	233230	233178	-1	supercont1.83	H257_16297	232897	237167	None	9137	2287	57017	No_or_no_constitutive_exon
TTTGCGGCTATAAGCCCCCTAATGACGCTCCCTAAATTCTCGGGGGACAGAA	292665	293328	292615	292667	1	supercont1.83	H257_16310	292183	293328	None	9137	2287	57017	No_or_no_constitutive_exon
TTTGCGGCTATAAGCCCCCTAATGACGCTCCCTAAATTCTCGGGGGACAGAA	300729	301392	300679	300731	1	supercont1.83	H257_16311	300475	301392	None	9137	2287	57017	No_or_no_constitutive_exon
TTGTACGTGCAGCCTCCCCATATGTTTGTGACAATGTGTATGGGATATAGGT	43312	43616	43666	43614	-1	supercont1.75	H257_15763	34620	46681	None	9137	2287	57017	No_or_no_constitutive_exon
TTGAAACACTTTTCAACATGGGAAAACACGCAGCTGACTTTGGGCACAAGGC	93554	94448	94498	94446	-1	supercont1.75	H257_15773	93554	94636	None	9137	2287	57017	No_or_no_constitutive_exon
CGGGGGACCCGCAAGCCAATGCCACCAGGATGAGGACACAGTGGGCGCAGAC	11295	11908	11245	11297	1	supercont1.80	H257_16088	10481	13274	None	9137	2287	57017	No_or_no_constitutive_exon
GCTCGGTGTTGATGGGGCGGTTGCGGCGTGAAGACCAATTGTGTGGGCAGCT	45258	45608	45658	45606	-1	supercont1.80	H257_16091	45064	46062	None	9137	2287	57017	No_or_no_constitutive_exon
TCGTCGTGATGTCCATACTCATATGACACTCACAACACTATGGGGGGTAGGC	73565	73832	73882	73830	-1	supercont1.80	H257_16096	69636	74122	None	9137	2287	57017	No_or_no_constitutive_exon
[truncated: 288 more rows]
