# Supplementary material for: Widespread Separation of the Polypyrimidine Tract From 3′ AG by G Tracts in Association With Alternative Exons in Metazoa and Plants
Source: Front Genet. 2019 Jan 14;9:741. doi: 10.3389/fgene.2018.00741 (PMC6339879; doi:10.3389/fgene.2018.00741)
Supplement: DATA FILE S2 — Sequences of REPAG 3′ SS from each species of metazoa, plants and protists. [file Data_Sheet_2.zip › Supplementary data 2/Protists_Release38_albugo_laibachii.txt]

REPA_GGG_Sequence	Exon_Start	Exon_End	Pos_-50	Pos_+2	Strand	Chromosome	GeneID	Gene_Start	Gene_End	Gene_Name	Number_of_REPAs	Number_of_REPAs_has_GGG	Number_of_Intron(Intra_genic_Region)	Upstream_Constitutive_Exon
TGCTGGTAGCTGTTTACGTACTCACTTTACTTCGTTTATGGGACACATAGAT	94033	94129	93983	94035	1	FR824046	ALNC14_000310	93189	94572	AlNc14C1G27	2816	262	21520	No_constitutive_exon_found_in_species
TTGAATTAATAGAGTTTATGCGTACTGATAACATAATTTTGGGGATACAGGC	137798	137893	137748	137800	1	FR824046	ALNC14_000510	137685	138995	AlNc14C1G46	2816	262	21520	No_constitutive_exon_found_in_species
AATGTTTTTTTTGTATTACGGGTCGATGTAACGCTTTTGAAGGGGTGTAGAA	143689	143836	143639	143691	1	FR824046	ALNC14_000540	143543	143836	AlNc14C1G49	2816	262	21520	No_constitutive_exon_found_in_species
GGTATCCTCCTTCTAAATGCTTCGTATCGGGTCATAAGCGAGGGATTTAGAT	148001	148071	148121	148069	-1	FR824046	ALNC14_000560	146226	149784	AlNc14C1G51	2816	262	21520	No_constitutive_exon_found_in_species
TACGTTCTATCTCGCATCCTGAGAGTGTTTCGCAGTAATTGGGAACGTAGGA	355068	356168	356218	356166	-1	FR824046	ALNC14_001260	354346	356771	None	2816	262	21520	No_constitutive_exon_found_in_species
ATGAAAGAATAGCGGATAGGATGTCTGATAGTGCTGCTGGGGCGATATAGGA	453591	453736	453786	453734	-1	FR824046	ALNC14_001720	452301	454278	AlNc14C1G160	2816	262	21520	No_constitutive_exon_found_in_species
ACTTAGCAATGACTAAGAAAGAGAGCTTTAATGCTGAAGCTGGGTGATAGGA	498671	498935	498621	498673	1	FR824046	ALNC14_002000	498143	499803	AlNc14C1G183	2816	262	21520	No_constitutive_exon_found_in_species
TGAGATACTGCATCTACGGTATTGCTCTGAAGACTATTGTCAGGGCGTAGGT	3850	4097	4147	4095	-1	FR824047	ALNC14_002470	946	13160	AlNc14C2G216	2816	262	21520	No_constitutive_exon_found_in_species
ACTGGCGCGTTGACTGTAGAGTTCCTGCGCTTCCATTTTGGGCAACGTAGCG	27609	27661	27559	27611	1	FR824047	ALNC14_002530	27111	28039	AlNc14C2G221	2816	262	21520	No_constitutive_exon_found_in_species
ATCCATTATCGGTATCACTTGAATTCTTCTGACATTGTTTTTGGGAATAGGA	76548	77144	76498	76550	1	FR824047	ALNC14_002760	76404	77144	AlNc14C2G244	2816	262	21520	No_constitutive_exon_found_in_species
GTTGGTGCCAACTTGTCGCGTTTTGAATGCTTATCACTTTTGGGATGTAGTC	280527	280649	280699	280647	-1	FR824047	ALNC14_003600	280363	281635	AlNc14C2G325	2816	262	21520	No_constitutive_exon_found_in_species
GGAATGCGGCAGGTGTGACTCTCGCTCACACTTCTGTTGGCGGGATTAAGGT	166760	167087	167137	167085	-1	FR824048	ALNC14_004760	166760	167804	AlNc14C3G440	2816	262	21520	No_constitutive_exon_found_in_species
GCCAAGGTCTCTTCTCGGTACTGCTACACACTTATGTATGTACGGGACAGAT	33884	33992	33834	33886	1	FR824050	ALNC14_007660	32958	34583	AlNc14C5G684	2816	262	21520	No_constitutive_exon_found_in_species
ACTTGATCCTGTCATACCATTTTCTGACTTGTACCAATGTAACGGGTCAGAC	77845	77902	77952	77900	-1	FR824050	ALNC14_007850	76958	78073	AlNc14C5G703	2816	262	21520	No_constitutive_exon_found_in_species
GCAGCACGCACACTTTCGATCGTGCGTTATCTTACGTGGGTGAGTGGTAGGC	160124	161239	160074	160126	1	FR824050	ALNC14_008320	159598	161239	AlNc14C5G745	2816	262	21520	No_constitutive_exon_found_in_species
TTGATTCCATCGATTATAAAGATAGCTCACCATTCGATTTGAACTGGGAGCT	213643	213802	213852	213800	-1	FR824050	ALNC14_008520	212724	213945	AlNc14C5G765	2816	262	21520	No_constitutive_exon_found_in_species
GTACACTTGATGGAGTGTATAACGAAAATGCACTGACGTATGGGGTATAGGT	265024	265188	264974	265026	1	FR824050	ALNC14_008800	264390	265542	AlNc14C5G793	2816	262	21520	No_constitutive_exon_found_in_species
CACTGCTTGTACCATGCTTTCTCCCTTGCTGAGTCTTTTGGGTGAGATAGAA	230717	230947	230667	230719	1	FR824051	ALNC14_010040	230157	232041	None	2816	262	21520	No_constitutive_exon_found_in_species
TTCCCTACCTTCCCCATGCCAGCTCCGACCGACTTTTTCTACAAGGGCAGCC	148944	151302	151352	151300	-1	FR824052	ALNC14_010770	128228	151665	AlNc14C7G970	2816	262	21520	No_constitutive_exon_found_in_species
GGTTCGCTATAGTAATGATAGTAATCTTCGAATCTCATGTTGGGCGATAGCT	152470	152521	152571	152519	-1	FR824052	ALNC14_011000	151694	159544	AlNc14C7G972	2816	262	21520	No_constitutive_exon_found_in_species
AAGGTACGCCAGCCCGCGATCCTCGACATTTCTAATGAATTTGCAGGGAGGC	76144	76229	76094	76146	1	FR824053	ALNC14_011840	72873	76229	AlNc14C8G1041	2816	262	21520	No_constitutive_exon_found_in_species
AAAATTGACCGCTTACTAACGCGTATTCGCTCCCTGTTGTGTCGGGATAGTG	159403	159697	159747	159695	-1	FR824053	ALNC14_012250	157466	160523	AlNc14C8G1082	2816	262	21520	No_constitutive_exon_found_in_species
TCTTCATTGCAACTGTAACACATGCATGTACTGATCGGGTGGGTGTATAGGA	235181	235247	235297	235245	-1	FR824053	ALNC14_012690	234872	235730	AlNc14C8G1120	2816	262	21520	No_constitutive_exon_found_in_species
GTTAAGTATGAGAAAAGCAATGCCTTCATTTTGCGGATGTAGGGTTACAGGT	117039	117190	117240	117188	-1	FR824054	ALNC14_013310	111685	120345	AlNc14C9G1153	2816	262	21520	No_constitutive_exon_found_in_species
AGGCGTACGTGGTGTTTGTATGATGATGGCTCTCTGAATGGGTGGTGTAGCG	64389	64611	64339	64391	1	FR824055	ALNC14_014220	62292	64611	AlNc14C10G1240	2816	262	21520	No_constitutive_exon_found_in_species
GTGCGTGACGCTCTCAATCTCATTGCAGAGCCATACTGATCGGGATATAGCA	217922	218326	217872	217924	1	FR824055	ALNC14_015010	217084	218326	AlNc14C10G1308	2816	262	21520	No_constitutive_exon_found_in_species
ACATTATTCTTGTATTTCAGTATTGCTTGATTTTTGACGCCGGGCAGTAGAA	14407	14509	14559	14507	-1	FR824056	ALNC14_015200	13469	15288	AlNc14C11G1321	2816	262	21520	No_constitutive_exon_found_in_species
AGAATCGTGGAGGTTTATTGAAAAACACCTAATGGGATTTGGGGATACAGGT	13469	14354	14404	14352	-1	FR824056	ALNC14_015200	13469	15288	AlNc14C11G1321	2816	262	21520	No_constitutive_exon_found_in_species
ACTTGAGTCAAAGATTGCACTTATGGCGGATAATTGTATAATGGGATCAGAG	89539	89567	89489	89541	1	FR824056	ALNC14_015480	89078	90023	AlNc14C11G1347	2816	262	21520	No_constitutive_exon_found_in_species
AGGTACAATTGACTTATTCGAATGCGTAATGAATCTGACTCGGGCAATAGCA	105332	105537	105282	105334	1	FR824056	ALNC14_015540	104915	106406	AlNc14C11G1353	2816	262	21520	No_constitutive_exon_found_in_species
AGGTCTGTTCAATGGCTTTCTGCTTGATCAACAGCTAACGGGTAGTGTAGAT	193638	193821	193871	193819	-1	FR824056	ALNC14_015850	191142	194757	AlNc14C11G1384	2816	262	21520	No_constitutive_exon_found_in_species
AGTATACCCTTTTTTCAAAATGAATTATACTGATCGTGGGGATGGTGTAGCG	53476	53758	53808	53756	-1	FR824057	ALNC14_016330	53366	55378	AlNc14C12G1428	2816	262	21520	No_constitutive_exon_found_in_species
AAAAATTTTCAAGAATGAGAATGGATGATAAAGTCGGGCTGTACTGGAAGGG	120787	120903	120953	120901	-1	FR824057	ALNC14_016690	120376	121517	AlNc14C12G1463	2816	262	21520	No_constitutive_exon_found_in_species
CGTATCTGCAAGATATTTTGACATATGAGTGACATGTTCGGGAATGATAGGA	136789	136956	136739	136791	1	FR824057	ALNC14_016810	135819	138023	AlNc14C12G1472	2816	262	21520	No_constitutive_exon_found_in_species
CTTCGTCTCACATTATAATCGATGCGTTTGCTGACATTTGATTGGGGCAGTT	176411	178884	176361	176413	1	FR824057	ALNC14_016990	175238	178884	AlNc14C12G1490	2816	262	21520	No_constitutive_exon_found_in_species
ATACACACTCCAGGCTTTTGCTCAGTCCTAACGCTGTTTTGCTGGGATAGAT	118975	119883	118925	118977	1	FR824058	ALNC14_017780	117522	119883	AlNc14C13G1554	2816	262	21520	No_constitutive_exon_found_in_species
AATAAAACAATATAATTTGTTGTTTCTTAGAATCTCCACAGGGGATGTAGCA	133992	134071	133942	133994	1	FR824059	ALNC14_018800	128693	134071	AlNc14C14G1643	2816	262	21520	No_constitutive_exon_found_in_species
TAAATGTCTATGTAAATCGTTAGCATCTCATTTGACTGAGTCGGGAATAGGA	183858	183979	184029	183977	-1	FR824060	ALNC14_019700	183767	186068	AlNc14C15G1717	2816	262	21520	No_constitutive_exon_found_in_species
GCCCAATGTTCGGCTTCGAATTGCAATTCTATAAATATGCATCGGGTAAGAG	199899	199943	199849	199901	1	FR824060	ALNC14_019800	199480	199943	AlNc14C15G1723	2816	262	21520	No_constitutive_exon_found_in_species
TGTTTTGCAAGTGGTGCTAGGACCTGCTAAGGAGTTTCATGGGATGGGAGCC	18424	18535	18374	18426	1	FR824061	ALNC14_019950	18034	21677	AlNc14C16G1737	2816	262	21520	No_constitutive_exon_found_in_species
CTGTGTGCCGTTTCTTCGGCGTTGGCACGAGAGAGATATCCCGGGAATAGCG	173667	173921	173971	173919	-1	FR824061	ALNC14_020760	158012	177465	AlNc14C16G1776	2816	262	21520	No_constitutive_exon_found_in_species
TTTTAATTTATCCGTCTACAGGATACTCACCATGAACAAGGGTAATAAAGAT	161424	162588	162638	162586	-1	FR824061	ALNC14_020640	158012	178053	AlNc14C16G1776	2816	262	21520	No_constitutive_exon_found_in_species
TGGCTACGCCTATAGATGCGAATCGTCTGCATAAAAAATGGGTGTACAAGAC	3248	3828	3198	3250	1	FR824062	ALNC14_020980	3005	6672	AlNc14C17G1793	2816	262	21520	No_constitutive_exon_found_in_species
TTTCTACACACCAATTTATCTGTTGGCTGACGCTAATCTCAAGGGTGAAGCG	26832	28547	28597	28545	-1	FR824062	ALNC14_021030	9326	28773	AlNc14C17G1796	2816	262	21520	No_constitutive_exon_found_in_species
AGGTTTTACTTGCAACGGTGTCGATCCACCTTCTCTCATGGGTATGATAGGT	97539	97769	97819	97767	-1	FR824062	ALNC14_021590	91788	99240	AlNc14C17G1804	2816	262	21520	No_constitutive_exon_found_in_species
GCTTTCGTAAGTTCGATTTTTTAGATATATCGATTTTAAAAGGGTATTAGCT	107483	107527	107433	107485	1	FR824062	ALNC14_021640	107358	115168	AlNc14C17G1809	2816	262	21520	No_constitutive_exon_found_in_species
TTGGTTTCGATCTCCAGACTTATTTTTTCATACGTAAGGGAACATGATAGGC	142397	143717	142347	142399	1	FR824063	ALNC14_022620	142151	143717	AlNc14C18G1901	2816	262	21520	No_constitutive_exon_found_in_species
TGTTTCTCGTTCTCATGAATTGCTTATTGAATCTTACTTGGGATATGTAGAC	178485	178552	178602	178550	-1	FR824063	ALNC14_022790	178373	180320	AlNc14C18G1918	2816	262	21520	No_constitutive_exon_found_in_species
ACTCTTCTCTTGCCGGGTTGTTTTTCGCTAAAGCTTTTTTGGGGAATTAGAT	47239	47352	47402	47350	-1	FR824064	ALNC14_023150	46402	48039	AlNc14C19G1953	2816	262	21520	No_constitutive_exon_found_in_species
AGTAAGTAAAAGTCATATTTGCTTATCAGTTTGCTAAAAGTATCGGGAAGGC	58174	58315	58124	58176	1	FR824064	ALNC14_023220	57918	58654	AlNc14C19G1959	2816	262	21520	No_constitutive_exon_found_in_species
ATACACACTCCAGGCTTTTGCTCAGTCCTAACGCTGTTTTGCTGGGATAGAT	82763	83671	83721	83669	-1	FR824065	ALNC14_024470	82763	84537	AlNc14C20G2079	2816	262	21520	No_constitutive_exon_found_in_species
ACTTTCTCTTTTAGCAATCACTCAGCATAGTAACCTCTTTGTTGGGACAGGT	71480	71651	71430	71482	1	FR824066	ALNC14_025300	71299	73334	AlNc14C21G2161	2816	262	21520	No_constitutive_exon_found_in_species
TAATGTGAGTATTTGTGGTGTATAGCGACTCAGAGTGAGGGATGATGTAGTA	74931	75393	75443	75391	-1	FR824066	ALNC14_025320	74786	75949	AlNc14C21G2163	2816	262	21520	No_constitutive_exon_found_in_species
TGGTTCACGATACATATCGCTGTTGATTGCTGATACTTTGGGAATTGTAGCA	110079	110532	110029	110081	1	FR824066	ALNC14_025500	109382	112669	AlNc14C21G2181	2816	262	21520	No_constitutive_exon_found_in_species
GTATGTGATATGCAATATAAAAGAAACATGCTCAGTTACGGGAATCGTAGGC	10155	11788	11838	11786	-1	FR824067	ALNC14_025960	10155	12605	AlNc14C22G2227	2816	262	21520	No_constitutive_exon_found_in_species
GACGCTTATTACTCATTCCCTTTAATGACTGAGAGTTCCTGTGGGCGTAGAT	128763	128814	128713	128765	1	FR824067	ALNC14_026530	128658	129009	AlNc14C22G2284	2816	262	21520	No_constitutive_exon_found_in_species
TTGTCGGAAACGTATGCTTGTAGCTGTATTGAATCTGACTCGGGGCACAGGA	160971	161108	161158	161106	-1	FR824067	ALNC14_026760	160800	161699	AlNc14C22G2299	2816	262	21520	No_constitutive_exon_found_in_species
TACGTTTATAACATTGCATTTTATGCTGGATAGCTGAATTGGGAAATTAGCG	102054	102748	102798	102746	-1	FR824069	ALNC14_028180	101850	103921	AlNc14C24G2431	2816	262	21520	No_constitutive_exon_found_in_species
TACGTTGTTGCGGACAACGGAGATCTGGTGTGAATGATGTGGGAGTCAAGAA	155629	155860	155579	155631	1	FR824069	ALNC14_028390	155459	156234	AlNc14C24G2451	2816	262	21520	No_constitutive_exon_found_in_species
CATCAATACAGTATGGATTTTCGTTAAAAATATACCAAGGTCAAGGGTAGCA	88939	89017	88889	88941	1	FR824070	ALNC14_028910	88650	89017	AlNc14C25G2493	2816	262	21520	No_constitutive_exon_found_in_species
CTAGTATCCTTGATTCATGTTCGTGTTGACCTCACATCTGGGTGGACTAGGT	43282	43345	43395	43343	-1	FR824073	ALNC14_031060	43282	44707	AlNc14C28G2692	2816	262	21520	No_constitutive_exon_found_in_species
AAAGAATTAGGCGGCGAGGCGGCGGCATGGTGACAAGAAGGGAGTTCAAGCG	151185	151198	151135	151187	1	FR824073	ALNC14_031580	146571	151198	AlNc14C28G2736	2816	262	21520	No_constitutive_exon_found_in_species
TAGGTTCTGCAGCCATTTGATGACAAAGCGATTTATCATGGGCTTGGAAGTG	65011	65156	64961	65013	1	FR824074	ALNC14_031880	64823	66149	AlNc14C29G2761	2816	262	21520	No_constitutive_exon_found_in_species
CAAAATCAAATCAGGCTGACGTGGGCTCTCTCCATGAACAAATTGGGAAGGA	58537	59124	59174	59122	-1	FR824075	ALNC14_032500	58537	59359	AlNc14C30G2812	2816	262	21520	No_constitutive_exon_found_in_species
GTACAAGGCAGTTGGATCATGCTCATGTCGAATACTTTAGAGGGATTCAGAA	80589	80606	80539	80591	1	FR824078	ALNC14_034680	73767	81219	None	2816	262	21520	No_constitutive_exon_found_in_species
CCAAAAGATTGGAGTATAGGAAGAATTATGTCGTTGGGCTCAATATAAAGAC	10451	10618	10668	10616	-1	FR824080	ALNC14_035840	8540	11079	AlNc14C35G3112	2816	262	21520	No_constitutive_exon_found_in_species
GAAAAGTGAGTGATTGCTCATCCGATTTCCCATCTGACCGATTTGGGAAGGT	113053	113347	113397	113345	-1	FR824080	ALNC14_036170	112118	113748	AlNc14C35G3145	2816	262	21520	No_constitutive_exon_found_in_species
AGGCACATTTGTGGTGGAAGCCTTCTTTAACTGATCGGGTTTAAAAACAGCA	12415	12571	12621	12569	-1	FR824081	ALNC14_036360	12099	13804	AlNc14C36G3162	2816	262	21520	No_constitutive_exon_found_in_species
GTAAGTCGAAAGTTTGCTTAAATTCCTCAGTCTAATTTCTGGGTATACAGAA	102509	102585	102459	102511	1	FR824081	ALNC14_036860	102310	103428	AlNc14C36G3208	2816	262	21520	No_constitutive_exon_found_in_species
GAGATGTATAAATGTGGCCACCACCGGGATTGAAAACTGAACCGGGGCAGGT	18090	18930	18980	18928	-1	FR824082	ALNC14_037140	17731	20405	AlNc14C37G3235	2816	262	21520	No_constitutive_exon_found_in_species
GAAATTCTACACACATAATCTCACGAATGATTTGATGTTGTCGGGGAAAGTG	100355	100734	100784	100732	-1	FR824082	ALNC14_037540	100355	100953	AlNc14C37G3270	2816	262	21520	No_constitutive_exon_found_in_species
CATCACTCCTCTTTTTGACGCTTTTTTTGGCATTAGTGTGACGTTGGGAGTC	866	994	816	868	1	FR824084	ALNC14_038250	179	1557	None	2816	262	21520	No_constitutive_exon_found_in_species
GGTATATTGAATCACTATGTTATCGAGAGCTCATTTTCGCATTGGGATAGAA	12758	12825	12708	12760	1	FR824084	ALNC14_038330	12303	12959	AlNc14C39G3344	2816	262	21520	No_constitutive_exon_found_in_species
AAGAGACACTCAGAGCAAATTAAGAGTCTAATGCACTCATGAGGGTACAGGG	40748	40809	40698	40750	1	FR824085	ALNC14_039230	40148	41151	AlNc14C40G3425	2816	262	21520	No_constitutive_exon_found_in_species
CAAGTTGACAGACAAATTGTCGAATCGATGAAAATCGGGAGGGATTGCAGAA	55024	55089	54974	55026	1	FR824087	ALNC14_040500	20772	55089	AlNc14C42G3543	2816	262	21520	No_constitutive_exon_found_in_species
GTAAGAAAATGAGAAATTGTGAGGTACTGAAATTGATGATGGGATTATAGGC	57565	58215	58265	58213	-1	FR824087	ALNC14_040560	54944	65461	AlNc14C42G3547	2816	262	21520	No_constitutive_exon_found_in_species
AAATTCGCACTTATTCGTATCCTCTGAGCAATATGGGGCTGCAAATGTAGAT	25889	25991	26041	25989	-1	FR824088	ALNC14_041340	23107	26175	AlNc14C43G3565	2816	262	21520	No_constitutive_exon_found_in_species
TGGTAAGCTTTTACGATGATGTTACTGCGGATGATTGAGCGGGGATGTAGAT	77983	78162	77933	77985	1	FR824088	ALNC14_041540	77932	78613	AlNc14C43G3585	2816	262	21520	No_constitutive_exon_found_in_species
TTTATTTCGTTCTCTTCGCATGCTTCTGGATGACCAAGCTAGTTGGGTAGTA	46256	46571	46621	46569	-1	FR824090	ALNC14_042460	45734	48094	AlNc14C45G3662	2816	262	21520	No_constitutive_exon_found_in_species
ATTCGCTAAAGACACTTGCAGTTTGGCCTCACAGTGATCCTGGGGTGTAGAG	88855	89225	89275	89223	-1	FR824090	ALNC14_042680	78282	90709	AlNc14C45G3681	2816	262	21520	No_constitutive_exon_found_in_species
AGGTGCTGATCTTCGCATTTTACGTGTTTAATGACTCCTTGGGAATGTAGGC	117673	117804	117623	117675	1	FR824090	ALNC14_042770	114171	118253	AlNc14C45G3690	2816	262	21520	No_constitutive_exon_found_in_species
CCTCACCACTCAGAGTTTCCATCCTCATCAAACCGTGTTTATGAGGGAAGCC	40041	40567	40617	40565	-1	FR824091	ALNC14_043020	40041	41325	AlNc14C46G3713	2816	262	21520	No_constitutive_exon_found_in_species
TATTCTGTGTGTGATTATGACTGAATAAGTTTGCGAATATGATTGGGTAGCT	33008	33747	32958	33010	1	FR824093	ALNC14_044320	31815	33747	AlNc14C48G3828	2816	262	21520	No_constitutive_exon_found_in_species
TATTCTGTGTGTGATTATGACTGAATAAGTTTGCGAATATGATTGGGTAGCT	87021	87760	87810	87758	-1	FR824095	ALNC14_045800	87021	88953	AlNc14C50G3961	2816	262	21520	No_constitutive_exon_found_in_species
GCAGGTACGCGTTATTGAGAGGTTATCAAAGCTGACACGGGAATGCGTAGGA	21962	22185	21912	21964	1	FR824097	ALNC14_046630	21230	22185	AlNc14C52G4039	2816	262	21520	No_constitutive_exon_found_in_species
GTAAAGATTTCGAATGTTTGCGCTACAAGATCATGATAGTGGGTATGCAGCC	82149	82257	82099	82151	1	FR824097	ALNC14_047010	81696	83360	AlNc14C52G4075	2816	262	21520	No_constitutive_exon_found_in_species
AGATGACACATCGGCATCACCGGAATCTTCACTGGATGACATTTGGGAAGCC	6721	6842	6671	6723	1	FR824098	ALNC14_047160	6444	7221	AlNc14C53G4087	2816	262	21520	No_constitutive_exon_found_in_species
CACTCACCCCTTGCCTTCGACACTTTCGTCCTATTGAAACTGGGAGCCAGGT	34546	34583	34633	34581	-1	FR824098	ALNC14_047340	34294	35673	AlNc14C53G4105	2816	262	21520	No_constitutive_exon_found_in_species
ATTGTACGAACAAATAGTGATAAGTTGTGCTCACTTGGGTGATGATACAGCT	51232	51466	51182	51234	1	FR824098	ALNC14_047440	50161	51466	AlNc14C53G4115	2816	262	21520	No_constitutive_exon_found_in_species
GACTCCTTTACGTGCCCGCTTGTAGTGAATCATGCTAACTGGGGGTTTAGAA	110290	110713	110240	110292	1	FR824098	ALNC14_047710	109469	110713	AlNc14C53G4141	2816	262	21520	No_constitutive_exon_found_in_species
ATGGAAAAGTACATGTTGAGGCATAGCTAATCGGTTTGTATGGGCGATAGTT	52809	52908	52958	52906	-1	FR824099	ALNC14_047960	52266	54361	AlNc14C54G4162	2816	262	21520	No_constitutive_exon_found_in_species
CATTTACCACTTTTGATCTCTTGGCACATCGTATTGATGAGTGGGTCAAGGG	79453	79618	79403	79455	1	FR824099	ALNC14_048090	78288	80665	AlNc14C54G4172	2816	262	21520	No_constitutive_exon_found_in_species
CGAGGTGTACCGTTTCTGGCGAAATGGTACAATGTAACGGGAGAGAACAGAG	94662	94782	94612	94664	1	FR824101	ALNC14_049400	94519	94782	AlNc14C56G4267	2816	262	21520	No_constitutive_exon_found_in_species
GTCGTACGAGATGAAAAATCGATATTAAGGGAATGAATGGGCGGAGAAAGTA	246	379	429	377	-1	FR824102	ALNC14_049510	246	3253	AlNc14C57G4278	2816	262	21520	No_constitutive_exon_found_in_species
GCATCATCTCTATGTGTCTCCGGTCCTATTATCAACCTCGTGGGGTATAGCT	31520	32010	32060	32008	-1	FR824102	ALNC14_049670	31165	32609	AlNc14C57G4293	2816	262	21520	No_constitutive_exon_found_in_species
TTGTGTACCAGCTGCGTACCATATTGTTTAAAACATCCGATGGGTCGGAGGT	45308	45452	45258	45310	1	FR824105	ALNC14_050950	44837	45452	AlNc14C60G4415	2816	262	21520	No_constitutive_exon_found_in_species
AGATAATCATGTATCATTATGATCAATCCACCTCACTTATGATTGGGTAGGT	49351	49579	49301	49353	1	FR824105	ALNC14_051020	49040	49579	AlNc14C60G4420	2816	262	21520	No_constitutive_exon_found_in_species
TTGGTATTTTCCGTTTTTTGTCAACAATACATCATGTTTGGGACGGAAAGTA	53441	53571	53621	53569	-1	FR824109	ALNC14_052790	53441	55854	AlNc14C64G4584	2816	262	21520	No_constitutive_exon_found_in_species
TTACCTGCTTTATACGAGTGATCGGTGAATCTTTACTTAATGGGATATAGGC	37031	37205	36981	37033	1	FR824110	ALNC14_053280	36834	37375	AlNc14C65G4633	2816	262	21520	No_constitutive_exon_found_in_species
TATTGATCCCATTCCATCAACTTCACTTGTCTTTAATGCTGGGTGCACAGTG	21566	21633	21683	21631	-1	FR824116	ALNC14_055700	19619	25017	AlNc14C71G4866	2816	262	21520	No_constitutive_exon_found_in_species
CAAACGAGGCTGCATTATCCTATATATAAACATACGTCGGGCATGAATAGCT	27027	27140	26977	27029	1	FR824116	ALNC14_055740	26110	27578	AlNc14C71G4869	2816	262	21520	No_constitutive_exon_found_in_species
ATATCCGGGCATATTCGTTTACATTTATTCCGTGATCAATGGGTACGTAGCC	43136	43212	43086	43138	1	FR824116	ALNC14_055840	42295	43212	AlNc14C71G4877	2816	262	21520	No_constitutive_exon_found_in_species
AGGTACAAGACCATTTAAAAGATAGAAGCATTATTAATTATGATGGGTAGAT	21099	21180	21230	21178	-1	FR824117	ALNC14_056190	20095	21714	AlNc14C72G4908	2816	262	21520	No_constitutive_exon_found_in_species
ATCAAGAGATCGTTGATGAGACGATGTGCTGATAGTATACTTGGGAGTAGAG	58165	58385	58115	58167	1	FR824117	ALNC14_056440	57524	60213	AlNc14C72G4928	2816	262	21520	No_constitutive_exon_found_in_species
GACTTTCATGACTAAAGGGATATAGCACATTCTTGATTAAAGGGATATAGCA	84713	84825	84875	84823	-1	FR824118	ALNC14_057130	84713	84928	AlNc14C73G4995	2816	262	21520	No_constitutive_exon_found_in_species
GGTTTTGTTTCACTTTACACCAATATCATGAATGTGGACCCAGCGGGCAGTG	3691	3839	3889	3837	-1	FR824124	ALNC14_059250	3691	3923	AlNc14C79G5198	2816	262	21520	No_constitutive_exon_found_in_species
CTATACACATACATTCTTGGCTGAATTGGAAAGTAACAATGGGTATACAGCA	56083	56750	56800	56748	-1	FR824124	ALNC14_059520	56083	57368	AlNc14C79G5221	2816	262	21520	No_constitutive_exon_found_in_species
GTAAGACAAAGAAGACTGCAATTCTATCAAGAATTCAATGGGAGTGGTAGAG	40500	40570	40450	40502	1	FR824125	ALNC14_059880	39911	41530	AlNc14C80G5257	2816	262	21520	No_constitutive_exon_found_in_species
TTGGTGAGAGATCCATCGCGGGAGAGCTTGCTAGTAAAATTGTTGGGAAGCG	62381	62582	62632	62580	-1	FR824125	ALNC14_060020	62203	62934	AlNc14C80G5271	2816	262	21520	No_constitutive_exon_found_in_species
TGTACCGCTTCTACTAATCGTGTCACTTACTCATTGATCGTGATGGGCAGAA	56031	56211	56261	56209	-1	FR824129	ALNC14_061600	55547	56373	AlNc14C84G5419	2816	262	21520	No_constitutive_exon_found_in_species
CGCCGCCAGTACGTGGTTGAACTTTACCACCAAATTGGCATGGGAAAAAGGT	1	452	502	450	-1	FR824130	ALNC14_061810	1	1049	AlNc14C85G5439	2816	262	21520	No_constitutive_exon_found_in_species
TTTCCACGTCATAACTCATTCGGTTTGATTGCTAATGTTCAGCGGGGCAGTG	28928	29475	28878	28930	1	FR824130	ALNC14_061930	28559	29475	AlNc14C85G5451	2816	262	21520	No_constitutive_exon_found_in_species
CTTCTGTACTTATTCGTGCAGGATATAATGTATTATGGGTGTGAATAAAGCG	2681	2943	2993	2941	-1	FR824132	ALNC14_062830	2681	3181	AlNc14C87G5538	2816	262	21520	No_constitutive_exon_found_in_species
ACTCGCAGCTTTTGCTCGCTTTATGAGTTTGATGAACGGGAAATTGATAGAT	69417	69490	69540	69488	-1	FR824134	ALNC14_063840	68971	69579	AlNc14C89G5636	2816	262	21520	No_constitutive_exon_found_in_species
AGGTAAAGGGTGCATCCGATGATCTATACGTTGGCTCACGGGATATGTAGAT	7482	7828	7432	7484	1	FR824135	ALNC14_063900	1616	15187	AlNc14C90G5642	2816	262	21520	No_constitutive_exon_found_in_species
GAAGCGTGTCACACGCATACAAAAGAATGTATGTGACCTCTAGGGGACAGGC	31845	31984	31795	31847	1	FR824137	ALNC14_065050	24155	31984	AlNc14C92G5729	2816	262	21520	No_constitutive_exon_found_in_species
AAGTGATTGGTCGCTTTACTTGGTATGTATACCTGTGAGAAAGGGAATAGGC	74362	74448	74498	74446	-1	FR824137	ALNC14_065360	73565	74629	AlNc14C92G5757	2816	262	21520	No_constitutive_exon_found_in_species
CGAGGTGATAAAATCACTTGGAGCGGATTGTAAACTTACTGGGATGGTAGGA	74102	74180	74230	74178	-1	FR824137	ALNC14_065360	73565	74629	AlNc14C92G5757	2816	262	21520	No_constitutive_exon_found_in_species
CACTCACCCCTTGCCTTCGACACTTTCGTCCTATTGAAACTGGGAGCCAGGT	34328	34365	34415	34363	-1	FR824142	ALNC14_066910	34076	35455	AlNc14C97G5908	2816	262	21520	No_constitutive_exon_found_in_species
ATTGTACGAACAAATAGTGATAAGTTGTGCTCACTTGGGTGATGATACAGCT	51014	51248	50964	51016	1	FR824142	ALNC14_067010	49943	51248	AlNc14C97G5918	2816	262	21520	No_constitutive_exon_found_in_species
TGAAAGATCTGAAGGTGTTACGAAGGCCACCATTTCGAACGGGTATATAGGA	22553	22592	22503	22555	1	FR824143	ALNC14_067210	10850	22592	AlNc14C98G5938	2816	262	21520	No_constitutive_exon_found_in_species
CCAGCTCTACGATAGCCAAGAAACCCTGTATAACTAATATCAATCGGGAGCC	49328	49731	49278	49330	1	FR824143	ALNC14_067400	48940	50941	AlNc14C98G5947	2816	262	21520	No_constitutive_exon_found_in_species
CGCAAACCGCATAACCCGTTGCTTGGTGTTGATGTGAACGGGATGCACAGTT	7191	7449	7141	7193	1	FR824144	ALNC14_067590	6177	7449	AlNc14C99G5966	2816	262	21520	No_constitutive_exon_found_in_species
TGTGTACAGAAAACCCAGTAAGAACGCTTGGAAACCAAGGGAACAGGTAGGA	26156	27093	26106	26158	1	FR824144	ALNC14_067640	21161	27093	AlNc14C99G5971	2816	262	21520	No_constitutive_exon_found_in_species
CGTACGTGTGTACAGGCCACCATAAAGAGAGCGAGTCATCGAATGGGTAGCT	41794	42069	42119	42067	-1	FR824144	ALNC14_067710	41794	42224	AlNc14C99G5978	2816	262	21520	No_constitutive_exon_found_in_species
AGGTGCTGGAAGAGGAATTTACTTCGCGCGATCTATTTGTGCATGGGCAGCA	68704	68961	69011	68959	-1	FR824144	ALNC14_067870	68704	69635	AlNc14C99G5990	2816	262	21520	No_constitutive_exon_found_in_species
AAGAGAATCCGGATGAGCTAGTGCTGCTTAGGTTGACGAAGGGCGTGTAGCG	18085	18396	18446	18394	-1	FR824146	ALNC14_068290	18085	18895	AlNc14C101G6030	2816	262	21520	No_constitutive_exon_found_in_species
AGGTATTTTGCGTACTTTCAAGTCACATTATCCGCTCACGGGACATGTAGGA	69997	70780	70830	70778	-1	FR824146	ALNC14_068560	69997	71458	AlNc14C101G6057	2816	262	21520	No_constitutive_exon_found_in_species
GACAAGTCCAAATTAGCGCTGCGTCAAAGAAATCGCTTTACGGGTTGAAGCA	46024	46375	45974	46026	1	FR824148	ALNC14_069330	45583	46375	AlNc14C103G6122	2816	262	21520	No_constitutive_exon_found_in_species
TTGCAATCGTTGATACTTGTGCTTATAATTGTGTCTGCTTGTGGGTGTAGAC	53812	54281	54331	54279	-1	FR824149	ALNC14_069690	53812	55296	AlNc14C104G6158	2816	262	21520	No_constitutive_exon_found_in_species
GTACTTTATTCGGAGGCTGTTAAGGCGCTTTGACTCTGATATGGGTTGAGTA	21665	21811	21861	21809	-1	FR824151	ALNC14_070340	21665	22111	AlNc14C106G6221	2816	262	21520	No_constitutive_exon_found_in_species
AACGATCACAAGACCAGCGTTTATCATCTCTGATCGCGACAAGGGTCTAGTT	28126	28392	28442	28390	-1	FR824156	ALNC14_072190	28126	28714	AlNc14C111G6394	2816	262	21520	No_constitutive_exon_found_in_species
GAAGAATTCTACGGCAATCTAAAGAAGACGACACTTGAATGATAGGGTAGGC	45912	45979	46029	45977	-1	FR824156	ALNC14_072260	44678	46203	AlNc14C111G6400	2816	262	21520	No_constitutive_exon_found_in_species
GGTAAGTAATGCCCAGCCTGGTGTTCTCGACGTCACAGGGATATGAGTAGCT	42698	42813	42863	42811	-1	FR824160	ALNC14_073660	42252	43196	AlNc14C115G6513	2816	262	21520	No_constitutive_exon_found_in_species
TCAATTGTTGGCAATGCAAGCGTGAAGAATTTTCAGTCTCTGATGGGAAGGT	53008	53173	53223	53171	-1	FR824161	ALNC14_074030	51482	58689	AlNc14C116G6547	2816	262	21520	No_constitutive_exon_found_in_species
GCTTTTGCTGCTTTGGAAAGAGCGAGATTGCTTTTCTGGAGGGGCGACAGAA	1266	1277	1327	1275	-1	FR824164	ALNC14_074600	878	1521	AlNc14C119G6602	2816	262	21520	No_constitutive_exon_found_in_species
TTCCACGCGCAGAGTCTTCCTTGATATCGTCACCTGACAAAAGGGTGAAGAA	12832	13177	12782	12834	1	FR824167	ALNC14_075640	11641	14300	AlNc14C122G6697	2816	262	21520	No_constitutive_exon_found_in_species
GTACATTCGACTTGCTCAATGAAAACCAACACTGACTTTTGGGATACCAGAT	22958	23101	22908	22960	1	FR824168	ALNC14_075950	21198	23650	AlNc14C123G6728	2816	262	21520	No_constitutive_exon_found_in_species
CGCTAGAGCTTTGTTCCTTTAGCACCATTTTAAATATCGGGATCGGGCAGTA	38973	39594	39644	39592	-1	FR824168	ALNC14_076040	38973	40761	AlNc14C123G6737	2816	262	21520	No_constitutive_exon_found_in_species
CTTCCAATTGTTCTTTTGATCTCTCCATTCGTAATGTCGCGAGGGTCGAGTG	47097	49674	49724	49672	-1	FR824171	ALNC14_076990	45229	51909	AlNc14C126G6824	2816	262	21520	No_constitutive_exon_found_in_species
GGAACATAAATTACAGTATATAAATATAACCCTGATGGGTATGTACAAAGCG	26657	26834	26607	26659	1	FR824173	ALNC14_077560	26551	27761	AlNc14C128G6866	2816	262	21520	No_constitutive_exon_found_in_species
GATGGCTTAACGCATTGAATTGCTATGACACTGACTTGATACTGGGGTAGAT	26114	26148	26198	26146	-1	FR824175	ALNC14_078110	25799	27435	AlNc14C130G6917	2816	262	21520	No_constitutive_exon_found_in_species
GTTCTACCTAGCACTGAATTCCAGTTCTCTTTTCTTTTGGGGAAATAAAGAA	4181	4293	4343	4291	-1	FR824177	ALNC14_078740	3594	4403	AlNc14C132G6979	2816	262	21520	No_constitutive_exon_found_in_species
GTACGTTGAACCGACTCTTTCGATTGTGCTGAATACTTTTGGGTATGCAGTT	58366	58500	58316	58368	1	FR824182	ALNC14_080490	57924	60189	AlNc14C137G7138	2816	262	21520	No_constitutive_exon_found_in_species
TTGGAGAAGCGTTAGCAAGCAAGTGATCTGAAACTGCTGGGTGAAAACAGGG	23421	23852	23371	23423	1	FR824183	ALNC14_080680	22347	23852	AlNc14C138G7156	2816	262	21520	No_constitutive_exon_found_in_species
GTACACATTGTGCATGATACTGTCTGGGCAGTCTAACTTTGGGATTGTAGGC	7819	8039	7769	7821	1	FR824184	ALNC14_080910	7703	8935	AlNc14C139G7179	2816	262	21520	No_constitutive_exon_found_in_species
TATCAAGGTATAGTATCAAATGATACAGTTGACTAATTCGAAGAGGGAAGCA	65007	65431	64957	65009	1	FR824184	ALNC14_081260	64887	66293	AlNc14C139G7212	2816	262	21520	No_constitutive_exon_found_in_species
ATCTATCTCAAGAGCGGGCGGTCGATATCAATAAATCATCGGGGTTACAGTG	30468	30533	30418	30470	1	FR824186	ALNC14_081700	29903	31498	AlNc14C141G7254	2816	262	21520	No_constitutive_exon_found_in_species
TTGTGGAGAAGGAAGCTTTCGCAGTCGTAGAAGCATGTAAGGGGTTGTAGTA	3764	4088	3714	3766	1	FR824193	ALNC14_083580	163	5092	AlNc14C148G7434	2816	262	21520	No_constitutive_exon_found_in_species
GCACATATATGTATGACATGAGGCATGCTCATCTATTGTTTGCGGGATAGCA	683	822	872	820	-1	FR824197	ALNC14_085070	683	3003	AlNc14C152G7547	2816	262	21520	No_constitutive_exon_found_in_species
GACCGTGAAGATTTGCAAGACGGAACGAGATCGACTGCGAAGGGTCGCAGTG	59022	59152	59202	59150	-1	FR824197	ALNC14_085140	30977	59490	AlNc14C152G7553	2816	262	21520	No_constitutive_exon_found_in_species
GCGGACCTGAATTATGTCACTTCTATATGTTGATGAATGTGTGGGCGTAGAC	7946	8070	7896	7948	1	FR824201	ALNC14_086170	5330	8070	AlNc14C156G7639	2816	262	21520	No_constitutive_exon_found_in_species
TCACCAGTCAATGACAAAAAGCTGAAGGATCCCGCAACTTTGCAGGGCAGCA	16410	16482	16532	16480	-1	FR824201	ALNC14_086270	16410	18436	AlNc14C156G7647	2816	262	21520	No_constitutive_exon_found_in_species
TCAAGGTACATTTCGATAGGGAGTACAATTCGTACTCACTCGTGGGGTAGAG	46376	46653	46326	46378	1	FR824201	ALNC14_086460	45870	49301	AlNc14C156G7661	2816	262	21520	No_constitutive_exon_found_in_species
TCAGCAAAGGAGACGAAGCGCAAGAGCGTGTAACTGTGTGCAAAGGGCAGGG	37517	38214	37467	37519	1	FR824202	ALNC14_086690	37023	38214	AlNc14C157G7684	2816	262	21520	No_constitutive_exon_found_in_species
GGAAAATCTCTCCCGCTAGTTTCAATAGCTTTTTACAATCGGGGAAGTAGAC	12903	12975	13025	12973	-1	FR824204	ALNC14_087110	11769	13566	AlNc14C159G7722	2816	262	21520	No_constitutive_exon_found_in_species
AATCACAACGTAGGAAATATAGAGTGTATTAGCCAATAGGGTGGATATAGTT	31961	32023	31911	31963	1	FR824208	ALNC14_088170	31823	32551	AlNc14C163G7824	2816	262	21520	No_constitutive_exon_found_in_species
CTTGATGTGGCTCAGACATTTGTGTAAATTACTGTAATGGGCACGTAAAGTC	19246	19333	19196	19248	1	FR824212	ALNC14_089090	18435	30638	AlNc14C167G7909	2816	262	21520	No_constitutive_exon_found_in_species
GTGTCTGCTGATGGCTTCATTGTGCCACCGGCATTCATCGTACCGGGAAGAG	4712	5189	4662	4714	1	FR824216	ALNC14_090050	4592	5189	AlNc14C171G7996	2816	262	21520	No_constitutive_exon_found_in_species
GTCAGCGAGGTCCTTACTGCTTGCATTTGAAATCCAAAGCAGTGGGGAAGGG	9699	10196	10246	10194	-1	FR824221	ALNC14_091480	9699	11321	AlNc14C176G8117	2816	262	21520	No_constitutive_exon_found_in_species
CAGCATCCTTAGAATCGCAAAACCCACCCTCCACGCTATGGGGATTAAAGTG	18053	18183	18233	18181	-1	FR824225	ALNC14_092420	18053	18401	AlNc14C180G8202	2816	262	21520	No_constitutive_exon_found_in_species
GGTACAAGAAATCCGCATGATAGTTGATGATAATATGATAGGGAATCTAGGG	42862	43493	42812	42864	1	FR824228	ALNC14_093190	41674	45709	AlNc14C183G8275	2816	262	21520	No_constitutive_exon_found_in_species
TAGGTTTCTAGTCGCACTTTGCACTTGGACTAAATGACTCGTTGGGGTAGGG	10187	10244	10137	10189	1	FR824235	ALNC14_094770	10023	10244	AlNc14C190G8425	2816	262	21520	No_constitutive_exon_found_in_species
AATATTTACACTCATTCTTGGTAGTAGTTTCAATTCAATGCGTGGGATAGTT	3156	3653	3106	3158	1	FR824238	ALNC14_095520	1214	3653	AlNc14C193G8485	2816	262	21520	No_constitutive_exon_found_in_species
AAGCGATACACTGCAGCAGACTTTCACATTTGGCTGACAAAGGGATGCAGTT	19633	19769	19819	19767	-1	FR824238	ALNC14_095600	19296	20432	AlNc14C193G8493	2816	262	21520	No_constitutive_exon_found_in_species
TATGTTATGTGTTGAATGAATTACACGCATTCTGATGGGAAATATGAAAGAA	21927	22028	21877	21929	1	FR824239	ALNC14_095960	21678	22162	AlNc14C194G8527	2816	262	21520	No_constitutive_exon_found_in_species
TGCTTAATGTTCATGAGAAGTTTATTGATTGCATGAAAATGCCTGGGAAGCG	19776	20791	20841	20789	-1	FR824240	ALNC14_096130	19776	21388	AlNc14C195G8544	2816	262	21520	No_constitutive_exon_found_in_species
TGTAAGACAGTGCGCGAACTGATAATCATTTGATCGTTTTGGGAGTTTAGGA	7719	8019	7669	7721	1	FR824242	ALNC14_096550	7047	8019	AlNc14C197G8584	2816	262	21520	No_constitutive_exon_found_in_species
TTCGTGAAATTCCGTTTATCGACCTTTGTTGAGCTGCAAATCGGGAGTAGAA	10646	10729	10596	10648	1	FR824242	ALNC14_096580	10330	10729	AlNc14C197G8587	2816	262	21520	No_constitutive_exon_found_in_species
GTCCGTCTTGAGGCTCAACCAAAGTCCTAAGGCGTGAGGCTGTGGGGTAGAT	7663	7762	7812	7760	-1	FR824245	ALNC14_097420	6724	8005	AlNc14C200G8659	2816	262	21520	No_constitutive_exon_found_in_species
AACCGTTGGGGGACTTGGGAGAAGGATGCGTGAGAGCAGTCGGGTGATAGGA	17165	17241	17115	17167	1	FR824245	ALNC14_097490	16627	17241	AlNc14C200G8665	2816	262	21520	No_constitutive_exon_found_in_species
TGGGTGGACAGCAGTCTCACTACTGTATGCTTCATGAAGGGAATGTGTAGCT	20031	20107	19981	20033	1	FR824245	ALNC14_097510	18814	20478	AlNc14C200G8667	2816	262	21520	No_constitutive_exon_found_in_species
TCGGTGAGACTGAAACAGAGTGGAGACAAACCTTCTTTGACTGGGAGTAGTG	26819	26932	26982	26930	-1	FR824245	ALNC14_097520	20559	27600	AlNc14C200G8668	2816	262	21520	No_constitutive_exon_found_in_species
GAGGTACTTTGTTTGCTCTGGCTTGAGGCCTTGGATGACGATTGGGATAGAC	19223	19308	19173	19225	1	FR824247	ALNC14_098110	19126	20343	AlNc14C202G8718	2816	262	21520	No_constitutive_exon_found_in_species
GTACATTGCCTAATAGATCTTAAGCGATAACGTTATACTCGGGAGGGTAGAC	31493	31633	31443	31495	1	FR824251	ALNC14_099150	30996	31633	AlNc14C206G8819	2816	262	21520	No_constitutive_exon_found_in_species
TGTACGTGCGAGGAATCAGCATCCAGCTCTTCTGATTGTTTTGGGGGCAGAT	35257	35374	35424	35372	-1	FR824251	ALNC14_099180	34958	35876	AlNc14C206G8822	2816	262	21520	No_constitutive_exon_found_in_species
AAGGTAGGAAGACGGCCTCAGAAATTCTCTGAGCTGAGTGGGCTGGGTAGGT	17899	20303	17849	17901	1	FR824255	ALNC14_099990	17204	20303	AlNc14C210G8900	2816	262	21520	No_constitutive_exon_found_in_species
TAGTGCGTCGAACTGTGGAATACATTTATTACAAGCTATTTGGGATGTAGGA	30561	30641	30511	30563	1	FR824256	ALNC14_100190	30170	31264	AlNc14C211G8920	2816	262	21520	No_constitutive_exon_found_in_species
TTGAAAGGCCCCCACTCCCATTGAATACACCAAACGGGCGGATGAGCTAGCG	43763	44020	44070	44018	-1	FR824257	ALNC14_100510	43763	44085	AlNc14C212G8948	2816	262	21520	No_constitutive_exon_found_in_species
AAGGTAGGAAGACGGCCTCAGAAATTCTCTGAGCTGAGTGGGCTGGGTAGGT	17899	20303	17849	17901	1	FR824264	ALNC14_101830	17204	20303	AlNc14C219G9069	2816	262	21520	No_constitutive_exon_found_in_species
CCAACCAGTTGACTCCTCTGCGAGGTTGATCATCAACAGGGAAATGCGAGAC	12742	17983	18033	17981	-1	FR824265	ALNC14_102000	5851	19049	AlNc14C220G9085	2816	262	21520	No_constitutive_exon_found_in_species
TACCTGAATGATCTTTCCGGTCAATCCCTTGTGGTTCAGAGGGTCGATAGGG	39825	39981	40031	39979	-1	FR824265	ALNC14_102120	39825	40197	AlNc14C220G9097	2816	262	21520	No_constitutive_exon_found_in_species
AACCAAAGTTGAACGTTTGTGCAATCAAATGCGAGAGAAAGGTGGGAAAGAT	40673	40968	41018	40966	-1	FR824265	ALNC14_102160	40428	41125	AlNc14C220G9098	2816	262	21520	No_constitutive_exon_found_in_species
TCGGTGAGACTGAAACAGAGTGGAGACAAACCTTCTTTGACTGGGAGTAGTG	19685	19798	19635	19687	1	FR824269	ALNC14_103010	19017	26058	AlNc14C224G9179	2816	262	21520	No_constitutive_exon_found_in_species
TGGGTGGACAGCAGTCTCACTACTGTATGCTTCATGAAGGGAATGTGTAGCT	26510	26586	26636	26584	-1	FR824269	ALNC14_103020	26139	27803	AlNc14C224G9180	2816	262	21520	No_constitutive_exon_found_in_species
AACCGTTGGGGGACTTGGGAGAAGGATGCGTGAGAGCAGTCGGGTGATAGGA	29376	29452	29502	29450	-1	FR824269	ALNC14_103050	29376	29990	AlNc14C224G9182	2816	262	21520	No_constitutive_exon_found_in_species
GTCCGTCTTGAGGCTCAACCAAAGTCCTAAGGCGTGAGGCTGTGGGGTAGAT	38855	38954	38805	38857	1	FR824269	ALNC14_103110	38612	39893	AlNc14C224G9188	2816	262	21520	No_constitutive_exon_found_in_species
CCAAGCTTCATTTCATTTCTCGAGTCATGATTCATTTTTGGGTAATATAGGC	34200	34278	34150	34202	1	FR824272	ALNC14_103600	33760	34947	AlNc14C227G9236	2816	262	21520	No_constitutive_exon_found_in_species
TTTGCACTTGACGGAAGTCGTATTGTCTTTCAACCGTGCCTCGAGGGCAGGT	11244	11288	11194	11246	1	FR824279	ALNC14_104730	10985	11456	AlNc14C234G9348	2816	262	21520	No_constitutive_exon_found_in_species
GGTTTTGTTTCACTTTACACCAATATCATGAATGTGGACCCAGCGGGCAGTG	36169	36317	36119	36171	1	FR824282	ALNC14_105460	36085	36317	AlNc14C237G9420	2816	262	21520	No_constitutive_exon_found_in_species
GCGTAAGTGCAACCAGGATTATGCGCGTGAACTGATCCTGGGTATGCAAGAG	10192	10304	10142	10194	1	FR824283	ALNC14_105540	9168	12525	AlNc14C238G9428	2816	262	21520	No_constitutive_exon_found_in_species
AGGTCATCCATCCTCTTCAAACGCTTTCATTGATCATTTCGGGAATGTAGTG	12289	12402	12239	12291	1	FR824283	ALNC14_105540	9168	12525	AlNc14C238G9428	2816	262	21520	No_constitutive_exon_found_in_species
TCTTTTTGCAAATGCTCTGAATACATTTGACGCATTTGCTTTATGGGAAGGA	18876	19020	18826	18878	1	FR824287	ALNC14_106280	18501	19712	AlNc14C242G9489	2816	262	21520	No_constitutive_exon_found_in_species
TTTGTAGGGCCACGAGGTTAGCGTTTTGGCTTGATGCGGGGACAGGGAAGGC	29092	29349	29042	29094	1	FR824288	ALNC14_106650	28845	30744	AlNc14C243G9521	2816	262	21520	No_constitutive_exon_found_in_species
GGTACGCACTCTATCTATCGCACACACAATAGCTCAAGGGCGAAATGTAGCA	16212	16393	16443	16391	-1	FR824291	ALNC14_107060	14929	18175	AlNc14C246G9559	2816	262	21520	No_constitutive_exon_found_in_species
TACAACGCACTGCGCAGAGCATCGGAAGAGTGTGAAACGTTGTGGGGAAGTC	29807	30179	30229	30177	-1	FR824298	ALNC14_108350	29807	30617	AlNc14C253G9679	2816	262	21520	No_constitutive_exon_found_in_species
AGACCAGTTTTTCAAAGAGTTGTCAGCACTGTAAATCAAGGATCTGGGAGTG	16811	16992	16761	16813	1	FR824304	ALNC14_109440	16145	17438	AlNc14C259G9781	2816	262	21520	No_constitutive_exon_found_in_species
GGTCCAAACATTCATGTAGAATTACCAGATTGTGCTGTGGGCACAGACAGGC	27242	27573	27192	27244	1	FR824304	ALNC14_109470	27100	27573	AlNc14C259G9784	2816	262	21520	No_constitutive_exon_found_in_species
TTTGACCCACTACGTTACATTGGCCTCCTCGTTTGCTTGGGTATGAGCAGAC	17680	17947	17630	17682	1	FR824305	ALNC14_109550	16068	17947	AlNc14C260G9791	2816	262	21520	No_constitutive_exon_found_in_species
GGTGAGGGGGTATAGCTTATTGTGTAGCGATGCTGAGGGAGAATGTGTAGAG	26009	26155	26205	26153	-1	FR824305	ALNC14_109640	26009	26978	AlNc14C260G9799	2816	262	21520	No_constitutive_exon_found_in_species
AGATAATCATGTATCATTATGATCAATCCACCTCACTTATGATTGGGTAGGT	33850	34078	34128	34076	-1	FR824306	ALNC14_109860	33850	34389	AlNc14C261G9821	2816	262	21520	No_constitutive_exon_found_in_species
GGTACGTGATTGCTTCGTTGTTGCTGATATGCTCACAAATTGGGAGATAGCG	18779	19082	18729	18781	1	FR824307	ALNC14_109930	17624	19307	AlNc14C262G9828	2816	262	21520	No_constitutive_exon_found_in_species
GCAATTGTATCTCTATAATTTGATGCGAATGCTAATATCTTAGGGTGAAGGG	13054	13224	13274	13222	-1	FR824310	ALNC14_110730	13054	13537	AlNc14C265G9875	2816	262	21520	No_constitutive_exon_found_in_species
TGTTTCTCGTTCTCATGAATTGCTTATTGAATCTTACTTGGGATATGTAGAC	14441	14508	14558	14506	-1	FR824320	ALNC14_112410	14329	16276	AlNc14C275G10024	2816	262	21520	No_constitutive_exon_found_in_species
TATACATTTTGCCTGTATATGTGAACCGATACTTAGAGGGATTGGGACAGGG	15147	15276	15326	15274	-1	FR824332	ALNC14_114270	14219	15754	AlNc14C287G10189	2816	262	21520	No_constitutive_exon_found_in_species
ATTTTACTTTTATGCCGAATTGCAAGCATTCAACACGTTTATACGGGTAGAA	14703	14836	14886	14834	-1	FR824333	ALNC14_114390	14415	19471	AlNc14C288G10201	2816	262	21520	No_constitutive_exon_found_in_species
GAGGTACTTTGTTTGCTCTGGCTTGAGGCCTTGGATGACGATTGGGATAGAC	8489	8574	8439	8491	1	FR824336	ALNC14_114720	8392	9609	AlNc14C291G10234	2816	262	21520	No_constitutive_exon_found_in_species
TCGGTAAGAGCTGTTTTGAATGTGTTTTCAAGCTGATGGGATGGATGTAGAT	9647	10019	10069	10017	-1	FR824339	ALNC14_115120	431	12886	AlNc14C294G10273	2816	262	21520	No_constitutive_exon_found_in_species
GTATACCTACACGGAACTGATGCCTTTCGTGTATACTTGTGGGTGGTTAGAG	20955	21040	20905	20957	1	FR824339	ALNC14_115200	20536	24248	AlNc14C294G10281	2816	262	21520	No_constitutive_exon_found_in_species
AGCATCGGTGCGTCAAGTAGAATCGTTAATTTCGTGACTAAGGGTAGCAGGG	28674	28827	28624	28676	1	FR824340	ALNC14_115380	27873	29096	AlNc14C295G10295	2816	262	21520	No_constitutive_exon_found_in_species
AAATTGCGGTGCTGACGCTCGTATGCGCGTTAGTGCGGGAGGAAACGAAGGG	30661	30695	30611	30663	1	FR824341	ALNC14_115650	30485	31688	AlNc14C296G10314	2816	262	21520	No_constitutive_exon_found_in_species
TATGCTGCAAAGTAGCACGATAAATCATTTCGTTGATGGTTTGTGGGAAGAT	6725	6997	7047	6995	-1	FR824343	ALNC14_115900	5965	7483	AlNc14C298G10339	2816	262	21520	No_constitutive_exon_found_in_species
AGCATCGGTGCGTCAAGTAGAATCGTTAATTTCGTGACTAAGGGTAGCAGGG	26569	26722	26519	26571	1	FR824344	ALNC14_116110	25768	26991	AlNc14C299G10360	2816	262	21520	No_constitutive_exon_found_in_species
TCAGTTACCGCAGAGAGGTACACTCCCAACTGTCGTGGCACGGCGGGTAGGG	23293	24270	24320	24268	-1	FR824351	ALNC14_117370	22808	25219	AlNc14C306G10450	2816	262	21520	No_constitutive_exon_found_in_species
TTTCGCTAATTCTTGACTGATTTCATCATAACTGAGACTGGATCGGGCAGTG	22933	23051	23101	23049	-1	FR824351	ALNC14_117380	22808	25219	AlNc14C306G10450	2816	262	21520	No_constitutive_exon_found_in_species
AGTTTTCAATGTGACTAACAGCTTGTTCTCCCTTTCGGGTGTATGATGAGTC	6966	7506	6916	6968	1	FR824354	ALNC14_117780	6624	7506	AlNc14C309G10475	2816	262	21520	No_constitutive_exon_found_in_species
GAGTAAGCAGCAATTTCCTGTCATTTTCAAACACTCCTAAAGGGATGCAGGA	6819	6879	6929	6877	-1	FR824356	ALNC14_117940	3795	8398	AlNc14C311G10490	2816	262	21520	No_constitutive_exon_found_in_species
GTAAGTCAACTTTAACGTCGAATGTGCCGCTTATATAAGTTTGTGGGAAGGT	17114	17613	17663	17611	-1	FR824370	ALNC14_119880	17114	18684	AlNc14C325G10632	2816	262	21520	No_constitutive_exon_found_in_species
GTAACATGCACAACTATCTGCAACTGCTGGTGGGTCATACGGGAATCCAGGA	25723	25765	25673	25725	1	FR824373	ALNC14_120200	25331	25765	AlNc14C328G10663	2816	262	21520	No_constitutive_exon_found_in_species
TATCTTGTCAGCCGATCAGCGTGTATAAAGTGTACTAAGGGAATTGATAGGA	13033	13092	12983	13035	1	FR824378	ALNC14_120750	12468	27357	AlNc14C333G10712	2816	262	21520	No_constitutive_exon_found_in_species
AAGGTTACGCGTCCAATCTCACTCACTTTGAGGCTAAATTTGATGGGTAGGA	13800	14454	13750	13802	1	FR824385	ALNC14_121600	13439	14897	AlNc14C340G10784	2816	262	21520	No_constitutive_exon_found_in_species
GCTTTCGCAATTTCGATTTTTTAAATATATCGATTTTAAAAGGGTATTAGCT	11560	11803	11510	11562	1	FR824393	ALNC14_122640	11441	11803	AlNc14C348G10880	2816	262	21520	No_constitutive_exon_found_in_species
TGCGGCGTGAGTACGGAAAAAGCTAGATTTTCGTAAATTCGAGGGTTTAGGA	3005	3722	3772	3720	-1	FR824396	ALNC14_122880	3005	3846	AlNc14C351G10903	2816	262	21520	No_constitutive_exon_found_in_species
GTTGCCACCTGGTGCAGACAAAATCTTTGGCTGAGAATCCATCGAGGGAGTT	16605	17116	17166	17114	-1	FR824398	ALNC14_123150	14998	17203	AlNc14C353G10929	2816	262	21520	No_constitutive_exon_found_in_species
GGTTGATGGTGCTGTCTTAAACAATAACACTTTATTGTGGGAAATAGTAGGA	8521	8736	8471	8523	1	FR824403	ALNC14_123520	8371	8736	AlNc14C358G10965	2816	262	21520	No_constitutive_exon_found_in_species
GTATGTATCTGCAAGGAGCAAGCGCGACAGCAAACGTGTCAGTCTGGGAGGA	11521	11606	11656	11604	-1	FR824404	ALNC14_123690	6653	14819	AlNc14C359G10974	2816	262	21520	No_constitutive_exon_found_in_species
ATCTGCAAGGAGCAAGCGCGACAGCAAACGTGTCAGTCTGGGAGGAATAGAG	11521	11600	11650	11598	-1	FR824404	ALNC14_123720	6653	14819	AlNc14C359G10974	2816	262	21520	No_constitutive_exon_found_in_species
AACATAGGGCTCTCAATAAAATCACCCCACGTTCTATTGCGGGCAAACAGGT	1222	1477	1527	1475	-1	FR824406	ALNC14_123950	1222	2247	AlNc14C361G10991	2816	262	21520	No_constitutive_exon_found_in_species
GGTGAGGGGGTATAGCTTATTGTGTAGCGATGCTGAGGGAGAATGTGTAGAG	10473	10619	10423	10475	1	FR824410	ALNC14_124500	9650	10619	AlNc14C365G11045	2816	262	21520	No_constitutive_exon_found_in_species
TTTGACCCACTACGTTACATTGGCCTCCTCGTTTGCTTGGGTATGAGCAGAC	18743	18948	18998	18946	-1	FR824410	ALNC14_124590	17871	20560	AlNc14C365G11052	2816	262	21520	No_constitutive_exon_found_in_species
TAATTGATTTATCAGAAAGCAAGAGCTTCAAACTTCTACGGGAAATGCAGGT	2823	2949	2773	2825	1	FR824424	ALNC14_126460	2721	2949	AlNc14C380G11209	2816	262	21520	No_constitutive_exon_found_in_species
GTTGTCGAATTCTGAGGGAGAATATGTTGCTGTGTCTATTGGCGGGAAAGCG	19539	19826	19489	19541	1	FR824447	ALNC14_128550	19444	19826	AlNc14C404G11407	2816	262	21520	No_constitutive_exon_found_in_species
TCAGGTGGGAATACATAGTTTTTATTGATTGTATTAATTGGGGCATGAAGTA	5191	5290	5141	5193	1	FR824449	ALNC14_128650	4020	5797	AlNc14C406G11416	2816	262	21520	No_constitutive_exon_found_in_species
AGAATTCACAAGATCAACGAGTTGATACTGACTGTATGATGGGTATATAGGT	2677	2859	2909	2857	-1	FR824452	ALNC14_128890	2399	3477	AlNc14C409G11438	2816	262	21520	No_constitutive_exon_found_in_species
AATGGATCTACCAATCTGGATCAGTCTGCTTGTTCCAATGGGAAAAGCAGCG	14660	14952	15002	14950	-1	FR824462	ALNC14_129680	14574	16904	AlNc14C419G11510	2816	262	21520	No_constitutive_exon_found_in_species
TTGCGAGCTTGTGAGTGAATACGCTGATCGATGTGTTTCGTGGGGTGTAGAT	9097	9163	9047	9099	1	FR824471	ALNC14_130340	2930	9569	AlNc14C428G11569	2816	262	21520	No_constitutive_exon_found_in_species
CCAAGCTTCATTTCATTTCTCGAGTCATGATTCATTTTTGGGTAATATAGGC	9826	9904	9776	9828	1	FR824476	ALNC14_130820	9386	10573	AlNc14C433G11605	2816	262	21520	No_constitutive_exon_found_in_species
GCTTGCGACATTTGCAATTCTTTCAAGTGGCACTCATTTGGGACGATTAGGT	14361	14478	14311	14363	1	FR824478	ALNC14_130980	13844	15171	AlNc14C435G11621	2816	262	21520	No_constitutive_exon_found_in_species
ATATTGTGCTGATCAAACACTCGATATCATTGGGAAATTGGGCTGAATAGAA	4978	5293	5343	5291	-1	FR824479	ALNC14_131050	4694	5399	AlNc14C436G11627	2816	262	21520	No_constitutive_exon_found_in_species
TGGTGGAATATTGGATATATCATAATTTTTTATTTGAATTGGGTGTGTAGAG	10716	11199	11249	11197	-1	FR824485	ALNC14_131640	10603	12177	AlNc14C442G11684	2816	262	21520	No_constitutive_exon_found_in_species
AGAATTCACAAGATCAACGAGTTGATACTGACTGTATGATGGGTATATAGGT	16185	16367	16417	16365	-1	FR824491	ALNC14_131970	15907	16985	AlNc14C448G11715	2816	262	21520	No_constitutive_exon_found_in_species
GGTACGAGGAACGCTTTTCTGTATTGAGAGTAATGGTACGGGTGATGCAGCA	14558	14645	14695	14643	-1	FR824494	ALNC14_132180	14558	15966	AlNc14C451G11736	2816	262	21520	No_constitutive_exon_found_in_species
CATTCTTAACTTCCTACACACCAAAGAGATCATTGATTCGTGGAGGGCAGAC	2198	2485	2535	2483	-1	FR824495	ALNC14_132200	2198	4337	AlNc14C452G11738	2816	262	21520	No_constitutive_exon_found_in_species
AATGGAAAGCAGGCATCTCCTTCGTAAGCTTACTGGGGTGAGTATGATAGGT	10598	11997	12047	11995	-1	FR824507	ALNC14_132900	4655	15556	AlNc14C465G11802	2816	262	21520	No_constitutive_exon_found_in_species
ATATATATATGTATGAAATGAGGCTTACTCATCTAATGTTTGCGGGACAGCA	406	582	356	408	1	FR824515	ALNC14_133360	299	582	AlNc14C474G11846	2816	262	21520	No_constitutive_exon_found_in_species
TTAAATCATCGCTTACAAGGCGGAAGTGTTGAAACTGACGGGGGAAGTAGGG	11543	11627	11493	11545	1	FR824521	ALNC14_133760	9605	13412	None	2816	262	21520	No_constitutive_exon_found_in_species
CTCTCCATGGTATGCTCGAGATTGATCGTTCTGATGCACGGGAGGTGTAGGC	12314	12586	12264	12316	1	FR824521	ALNC14_133760	9605	13412	None	2816	262	21520	No_constitutive_exon_found_in_species
GCTCTTTCGCGAGTACGCAAAAAATCTGAGCGTTGCTTTGGGAGGCTCAGTG	9870	10676	9820	9872	1	FR824536	ALNC14_134290	9434	10949	AlNc14C499G11939	2816	262	21520	No_constitutive_exon_found_in_species
CATCAATACAGTATGGATTTTCGTTAAAAATATACCAAGGTCAAGGGTAGCA	8482	8560	8432	8484	1	FR824567	ALNC14_135930	8193	8560	AlNc14C536G12089	2816	262	21520	No_constitutive_exon_found_in_species
TACGCTAAATGCTCAAGTGATTCTGATATCTCATTGCATTGCCGGGATAGCG	932	2663	2713	2661	-1	FR824601	ALNC14_137300	932	5351	AlNc14C578G12201	2816	262	21520	No_constitutive_exon_found_in_species
TGGCCGCTTTCCGTCATTTCCGAATTGGTTTTCCGATCCTGGGAATCTAGAG	5520	5808	5470	5522	1	FR824637	ALNC14_138300	4958	5808	AlNc14C632G12299	2816	262	21520	No_constitutive_exon_found_in_species
GTATACGAAATGGTTACGCTGCCTTACAAGTATACTCACTCTGGGAGCAGGT	813	1869	1919	1867	-1	FR824641	ALNC14_138430	813	2309	AlNc14C637G12312	2816	262	21520	No_constitutive_exon_found_in_species
ATGGTGGCGCTATCACAGATGCGAGAGCACTGAAGCTCTGGGTATTGAAGGA	4783	5384	4733	4785	1	FR824691	ALNC14_139790	4641	5384	AlNc14C730G12455	2816	262	21520	No_constitutive_exon_found_in_species
GTTGTCGAATTCTGAGGGAGAATGTGTTGCTGTGTCTATTGGCGGGAAAGCG	4184	4471	4134	4186	1	FR824721	ALNC14_140260	4089	4471	AlNc14C792G12516	2816	262	21520	No_constitutive_exon_found_in_species
GTCTAAGATATTTGGAAGGTCTCTGACGTTTTATTCTTGGGGAGATGCAGCT	809	859	759	811	1	FR824858	ALNC14_142120	644	1304	AlNc14C1061G12748	2816	262	21520	No_constitutive_exon_found_in_species
CCGTTCATGCTCACACCCAGCACCAAACCCGGGCTTATCACGGGATCGAGTC	923	1534	1584	1532	-1	FR824962	ALNC14_142890	923	2130	AlNc14C1310G12881	2816	262	21520	No_constitutive_exon_found_in_species
GTGTGATTTTGTCAGTTCTGTACTGGGTTGAGCTGAATTTGGGCGTGTAGCA	545	642	692	640	-1	FR824985	ALNC14_143060	362	1277	AlNc14C1362G12909	2816	262	21520	No_constitutive_exon_found_in_species
CGGCATTGAGTGGATGGGGAGAGATTGAACAATTCGAAGCATCGGGACAGGA	588	964	538	590	1	FR825043	ALNC14_143450	488	964	AlNc14C1515G12974	2816	262	21520	No_constitutive_exon_found_in_species
GGTGATATGATCGTTGGATGCTATGACGTGGGTTGAAACAAGTCGGGTAGGA	929	1074	1124	1072	-1	FR825077	ALNC14_143670	0	1731	AlNc14C1585G13006	2816	262	21520	No_constitutive_exon_found_in_species
ACCATATCCGTTGGACTGATACAGCTTCCATTGCAGTGGGAGACGCAAAGCT	991	1631	941	993	1	FR825082	ALNC14_143730	619	1631	AlNc14C1599G13012	2816	262	21520	No_constitutive_exon_found_in_species
AAGTAAATAAATTACCAGGAGTTTTACTTTACAAACCAATGGGGATTTAGTT	32	327	377	325	-1	FR825465	ALNC14_144760	32	618	AlNc14C2314G13213	2816	262	21520	No_constitutive_exon_found_in_species
TCGGTAACACGTGTTTACTCTCGCGTTTGTCTTCTTATTTGTATGGGTAGGT	0	122	172	120	-1	FR825572	ALNC14_144940	0	594	AlNc14C2491G13247	2816	262	21520	No_constitutive_exon_found_in_species
