# Supplementary material for: Widespread Separation of the Polypyrimidine Tract From 3′ AG by G Tracts in Association With Alternative Exons in Metazoa and Plants
Source: Front Genet. 2019 Jan 14;9:741. doi: 10.3389/fgene.2018.00741 (PMC6339879; doi:10.3389/fgene.2018.00741)
Supplement: DATA FILE S2 — Sequences of REPAG 3′ SS from each species of metazoa, plants and protists. [file Data_Sheet_2.zip › Supplementary data 2/Metazoa_Release91_mus_musculus_129s1svimj.txt]

REPA_GGG_Sequence	Exon_Start	Exon_End	Pos_-50	Pos_+2	Strand	Chromosome	GeneID	Gene_Start	Gene_End	Gene_Name	Number_of_REPAs	Number_of_REPAs_has_GGG	Number_of_Intron(Intra_genic_Region)	Upstream_Constitutive_Exon
TATATCAACCCCCTAAATGTGAAATCCTTTTTTCTTCCCCGGGCATGCAGTG	7014887	7015011	7014837	7014889	1	1	MGP_129S1SvImJ_G0002641.1	6987324	7037182	1700034P13Rik	4553	911	209667	No_or_no_constitutive_exon
ATTTGGGGTTTCTGACTTTTTTTTTTTTTTTTCCTTTTGGGAAGGTGCAGCT	7205738	7205864	7205914	7205862	-1	1	MGP_129S1SvImJ_G0004772.1	7205672	7207832	Snhg6	4553	911	209667	No_or_no_constitutive_exon
TTCTCCCTACCCCTTCCTCACAAACTATGGCTGCATATGGGCAAACACAGTT	11677677	11677756	11677806	11677754	-1	1	MGP_129S1SvImJ_G0015845.1	11559078	11717321	Eya1	4553	911	209667	No_or_no_constitutive_exon
TGTCACTGCTCTAAATATTAATTAGCTCTTTTGTCGGGTTGGGGACACAGGG	14074974	14075055	14075105	14075053	-1	1	MGP_129S1SvImJ_G0015856.1	14043624	14129823	Ube2w	4553	911	209667	No_or_no_constitutive_exon
GAGTTACTAAATGTCCTGTTTTTTTCCTGTCTTGTTCACTGGGCAAACAGGG	20162331	20162415	20162465	20162413	-1	1	MGP_129S1SvImJ_G0015882.1	20024268	20557947	None	4553	911	209667	No_or_no_constitutive_exon
TAGATTCATTTGTAGTTTTGTTTTGTTTTTCCTTCTTCTCCTGGGGACAGTC	29269220	29269363	29269170	29269222	1	1	MGP_129S1SvImJ_G0004792.1	29266824	29269944	None	4553	911	209667	No_or_no_constitutive_exon
GCTCCTGACCCTCTCACCTTATGGCTGTGGCCTGTTGCCTGGGGAAACAGGA	33240882	33241150	33240832	33240884	1	1	MGP_129S1SvImJ_G0015914.1	33100282	33247195	None	4553	911	209667	No_or_no_constitutive_exon
CAGAGAGCTCCAGGCTGAGGCCAGTTCTCTCCCTTTCTCTCAATGGGCAGAA	34931738	34931839	34931688	34931740	1	1	MGP_129S1SvImJ_G0015922.1	34899630	34951357	Fer1l5	4553	911	209667	No_or_no_constitutive_exon
GGCCATTTGGGCCCCAGTGGACACTGTCCCTTTCTCCCACCGTGGGGCAGAG	35052349	35052519	35052299	35052351	1	1	MGP_129S1SvImJ_G0015925.1	35043716	35060068	Cnnm3	4553	911	209667	No_or_no_constitutive_exon
TAGGTGGTGTCCCCACTGATGAGGAGCAGGCTACTGGGCTGGAGAGGGAGAT	35242888	35242915	35242838	35242890	1	1	MGP_129S1SvImJ_G0015930.1	35242114	35246485	Cox5b	4553	911	209667	No_or_no_constitutive_exon
AGCTGCCTCAGGGACCCTGTGCTGCTCTGTGTGTGTGTGGCTGAGGGGAGGG	35985535	35985541	35985485	35985537	1	1	MGP_129S1SvImJ_G0015936.1	35910506	36023572	Inpp4a	4553	911	209667	No_or_no_constitutive_exon
GTTTATAGAAGTGCAGGCCTTCTGCATTGAATTTAGTAGGATACGGGAAGCT	38291792	38292001	38291742	38291794	1	1	MGP_129S1SvImJ_G0015958.1	38280771	38293505	Cnot11	4553	911	209667	No_or_no_constitutive_exon
TGTTCTCATGTGATTTTGCTTCACTTCCTGATGCTTCTCATGGGGATCAGAG	43802760	43802784	43802710	43802762	1	1	MGP_129S1SvImJ_G0015991.1	43582456	43827139	Gulp1	4553	911	209667	No_or_no_constitutive_exon
AATACACTTCTTAATGTCTTTTTTTATCCTCCTGCTTTCACGGTGGGTAGCG	43819961	43819972	43819911	43819963	1	1	MGP_129S1SvImJ_G0015991.1	43582456	43827139	Gulp1	4553	911	209667	No_or_no_constitutive_exon
AAATCCCACTCAAGACTAAAATACATTTTTTTGTGTTTGGGGGAATATAGGT	51678254	51678318	51678368	51678316	-1	1	MGP_129S1SvImJ_G0016007.1	51673366	51743091	Gls	4553	911	209667	No_or_no_constitutive_exon
CAATTTCTGAGTGACTAAACATGTTTGTGTTTCCTTTCTGTTGGGTGGAGAT	57013158	57013398	57013448	57013396	-1	1	MGP_129S1SvImJ_G0004837.1	57005003	57020778	BC055402	4553	911	209667	No_or_no_constitutive_exon
TAAGCTCGTGGTTGTTGTCTTTTGCTCCCCTCCTTGGGTGGGAAAAACAGGT	72044216	72044486	72044536	72044484	-1	1	MGP_129S1SvImJ_G0016127.1	72018785	72090707	Fn1	4553	911	209667	No_or_no_constitutive_exon
CGAATTACTTTGTGACTTTTCCCCCCCTACCTTTGTTTTGGGTAAAACAGGG	75133426	75133518	75133376	75133428	1	1	MGP_129S1SvImJ_G0016153.1	75111726	75136676	Cnot9	4553	911	209667	No_or_no_constitutive_exon
GTGTCTCACTGTCCGTCACATTGCCCTTCTCCCTATTCCCTGGGGCACAGGA	75305592	75305803	75305542	75305594	1	1	MGP_129S1SvImJ_G0016159.1	75269765	75312921	Ttll4	4553	911	209667	No_or_no_constitutive_exon
AGATCTTGCAAATGTTGATGCCTGCTGTCTGTCTGTGCTGGGAGGGACAGAG	75747849	75747967	75748017	75747965	-1	1	MGP_129S1SvImJ_G0015103.1	75733971	75748540	Gm29253	4553	911	209667	No_or_no_constitutive_exon
CCTCCTGACTCATGGTGTCTCACTGAGCTGGCTGGGGCTCCTGGGGACAGGT	76011519	76011706	76011469	76011521	1	1	MGP_129S1SvImJ_G0016187.1	76008605	76015894	Gmppa	4553	911	209667	No_or_no_constitutive_exon
GTCTTCAGACTGCTGCACTCCTAACTTAAGCATTTATTCCACTGGGATAGAA	78188618	78188742	78188792	78188740	-1	1	MGP_129S1SvImJ_G0016195.1	78038488	78189818	None	4553	911	209667	No_or_no_constitutive_exon
AGAAGGCATGCTCATCAAAGAAGTGCTGATTTTGTGTTTTCTGGGAACAGGG	80604563	80604650	80604700	80604648	-1	1	MGP_129S1SvImJ_G0016208.1	80599310	80671110	Serpine2	4553	911	209667	No_or_no_constitutive_exon
AGCATTTGAAATGTAAATAAAGAAAATATCTAATTAAAAAAAGAGGGAAGTG	84127420	84127563	84127370	84127422	1	1	MGP_129S1SvImJ_G0010225.1	84125078	84127563	None	4553	911	209667	No_or_no_constitutive_exon
GAGTCACTGGACTTACTGTGTTCTCTTTCTTTTGTGTTTGGGGCACACAGCA	84346101	84346201	84346251	84346199	-1	1	MGP_129S1SvImJ_G0016225.1	84231486	84390370	Sphkap	4553	911	209667	No_or_no_constitutive_exon
TTAAGTGATGTTCTCAAGAGAAAACGACTGCCAAAACGAGGGCCAAGAAGGC	85788641	85788688	85788738	85788686	-1	1	MGP_129S1SvImJ_G0016228.1	85757916	85886098	Trip12	4553	911	209667	No_or_no_constitutive_exon
TCCTAATTTTATTTTGTGTCTTGATTTTTGTGGTGGGTGGGACTGAACAGCC	87891678	87891767	87891628	87891680	1	1	MGP_129S1SvImJ_G0016251.1	87873369	87907219	Cops7b	4553	911	209667	No_or_no_constitutive_exon
TTCTCACCCTGGCTCTGTTCTCATAACCCCTCTTCTTTTTGATTGGGTAGCA	89217633	89217994	89217583	89217635	1	1	MGP_129S1SvImJ_G0016270.1	89176269	89232389	Sag	4553	911	209667	No_or_no_constitutive_exon
AGAGGGAGAAGAGGCCACTACACGCGCATCCCTTCCCTTTCGGGACATAGGG	89240530	89241041	89241091	89241039	-1	1	MGP_129S1SvImJ_G0002714.1	89240530	89241482	Gm19582	4553	911	209667	No_or_no_constitutive_exon
TCCTTTTTGTTGTCTCTCCCCCCCCTGCCCTCTCTGCTCTCGGGATGCAGCC	91284186	91284264	91284136	91284188	1	1	MGP_129S1SvImJ_G0016290.1	90903717	91359471	Agap1	4553	911	209667	No_or_no_constitutive_exon
AGGTAGGATCTTAGGTGTGAGCAGACTTATGAACGTAAGATTGAGGGTAGAT	92287730	92287783	92287833	92287781	-1	1	MGP_129S1SvImJ_G0016296.1	92287730	92375902	Col6a3	4553	911	209667	No_or_no_constitutive_exon
GTGAAGGAGAGTGGCTAGTGACATCATTGGGAGCCATGCTAGGGTCACAGAA	94201093	94201101	94201043	94201095	1	1	MGP_129S1SvImJ_G0016322.1	94200092	94201101	Olfr1410	4553	911	209667	No_or_no_constitutive_exon
GAGCCATGGTCAGAGCCCTTCCATTCCTTACCCTGCACCTATGGGCACAGAT	94523644	94523880	94523594	94523646	1	1	MGP_129S1SvImJ_G0016329.1	94516019	94531319	Rnpepl1	4553	911	209667	No_or_no_constitutive_exon
AGAGTGCCAATCCTTAGCCTAGCCCATTGCAGGCCCCCTTAGGGGTACAGGT	94522765	94522867	94522715	94522767	1	1	MGP_129S1SvImJ_G0016329.1	94516019	94531319	Rnpepl1	4553	911	209667	No_or_no_constitutive_exon
GCCCTTTTCTGAAGGGATATATCTCCTTGGGGTTGGAGGGGACAGAGCAGGG	94605834	94606013	94606063	94606011	-1	1	MGP_129S1SvImJ_G0010245.1	94605834	94609210	None	4553	911	209667	No_or_no_constitutive_exon
GAAATCAGAGGTCATCCGTTCTTTGAGGGTGTAGACTGGGGGCACATAAGGG	100238009	100238229	100237959	100238011	1	1	MGP_129S1SvImJ_G0010254.1	100236695	100238229	None	4553	911	209667	No_or_no_constitutive_exon
TGGAGCATTGAATTGTTATGAGCTGTGAGGAAAATGGGCTGTTTGGGAAGAA	107013872	107013945	107013995	107013943	-1	1	MGP_129S1SvImJ_G0002727.1	107013872	107014789	Gm15699	4553	911	209667	No_or_no_constitutive_exon
ACCATGGGCTCAGAAGGCAGCATCTTCATGTCTCCTTTCTCTGGGAACAGCC	122794611	122794656	122794561	122794613	1	1	MGP_129S1SvImJ_G0016401.1	122777495	122844975	Sctr	4553	911	209667	No_or_no_constitutive_exon
TTCCCTCCCAAGCAATTGCTGCAGCTGATGGCGGTCTTGGGCAGGTGCAGCT	122844556	122844973	122844506	122844558	1	1	MGP_129S1SvImJ_G0016401.1	122777495	122844975	Sctr	4553	911	209667	No_or_no_constitutive_exon
ACAGAGTAGACAGGCCTTTCAGCATCTCTTTGTCTTCTTTATTAGGGCAGTT	131188598	131188685	131188735	131188683	-1	1	MGP_129S1SvImJ_G0016425.1	131173729	131324976	Zranb3	4553	911	209667	No_or_no_constitutive_exon
AGTGACAGAGAAGGCTAATGGTATTTATCTTTTCTTCCCTCCGGGAACAGTG	135801639	135801663	135801589	135801641	1	1	MGP_129S1SvImJ_G0016470.1	135791561	135810015	Nuak2	4553	911	209667	No_or_no_constitutive_exon
GGGTTATCCTCCTTGGGTGTTTCTCATTCTCTGTCTTTTTGGGTCGGCAGGA	136958940	136959103	136959153	136959101	-1	1	MGP_129S1SvImJ_G0016487.1	136955842	136965407	Sox13	4553	911	209667	No_or_no_constitutive_exon
ACCCACAAAGCCGTTCTTTAATTAAAGACTACCTCTCCCTTGTAGGGCAGGA	137825380	137825844	137825330	137825382	1	1	MGP_129S1SvImJ_G0016499.1	137824314	137832999	Chil1	4553	911	209667	No_or_no_constitutive_exon
GGTGGTGACAAGCCTTGTGGAGACTAAGTACAAGATGGTGGGATGTGCAGGT	137973871	137974003	137974053	137974001	-1	1	MGP_129S1SvImJ_G0016503.1	137944845	138001099	Ppfia4	4553	911	209667	No_or_no_constitutive_exon
TGCTACACCATGGGCTGGTGAAGACTCATGCTCTCTGGGGTGGGGTGCAGGT	139220674	139220910	139220960	139220908	-1	1	MGP_129S1SvImJ_G0016525.1	139202573	139380209	Nav1	4553	911	209667	No_or_no_constitutive_exon
GTCATCCATCCATCCATCCATCCATCCATCCATCCATCCATCGAGGGCAGTC	139563835	139564273	139563785	139563837	1	1	MGP_129S1SvImJ_G0016528.1	139562137	139596713	Tnni1	4553	911	209667	No_or_no_constitutive_exon
CAGCTATATCTTCTCACCTGCAGTGACGTTTTTTCTCTTTCTGGAGGGAGAG	139628518	139628566	139628468	139628520	1	1	MGP_129S1SvImJ_G0016530.1	139624008	139639753	Tnnt2	4553	911	209667	No_or_no_constitutive_exon
TTACTATAATTTATCAAAGAAAAAGATCACAATGCTATTGTCAAGGGTAGAT	148914572	148914649	148914699	148914647	-1	1	MGP_129S1SvImJ_G0016568.1	148889194	148946559	Rgs21	4553	911	209667	No_or_no_constitutive_exon
GAAAGTAGAAGAAATAACCTTTTTTTTCCTCCCTCTACCTGGGACTGCAGAA	157621295	157621376	157621426	157621374	-1	1	MGP_129S1SvImJ_G0016592.1	157616777	157684107	Smg7	4553	911	209667	No_or_no_constitutive_exon
GCAGAAGCAGCAAGTGACCTAGCTCTGTTTTGCTTTCTCTGAGGGTGCAGTG	162583142	162583263	162583092	162583144	1	1	MGP_129S1SvImJ_G0016633.1	162556537	162621651	Sec16b	4553	911	209667	No_or_no_constitutive_exon
AGAGCCTTTAATTAAATTTCTTTCCTTGCCATTGTCTGTTTGATGGGCAGGT	175836967	175837161	175837211	175837159	-1	1	MGP_129S1SvImJ_G0016725.1	175828004	175863456	Uap1	4553	911	209667	No_or_no_constitutive_exon
GGACCTTCAAGACTCTTGCCATCCTCCATCACTTTTCTTGAGGGACGCAGAC	176728314	176728469	176728519	176728467	-1	1	MGP_129S1SvImJ_G0016738.1	176705570	176728687	Fcgr2b	4553	911	209667	No_or_no_constitutive_exon
ATTGTACCCAGTGAGTGCATACTCCAGGAGCTTTCCTTAACCGAGGGCAGGA	189104526	189104595	189104645	189104593	-1	1	MGP_129S1SvImJ_G0016895.1	189097609	189151059	Capn2	4553	911	209667	No_or_no_constitutive_exon
CAGACAGGAATAACCAAGGCCAGAAGCTAATCTCTTTCCAATGGGCATAGAG	4653399	4653554	4653604	4653552	-1	10	MGP_129S1SvImJ_G0016993.1	4641952	4654737	Ulbp1	4553	911	209667	No_or_no_constitutive_exon
CTGAAGAAACTGACTGACTTTCTTTGTGCTGTGCTGCTGATGGGAATAAGGT	8556088	8556262	8556038	8556090	1	10	MGP_129S1SvImJ_G0017012.1	8518887	8589368	Shprh	4553	911	209667	No_or_no_constitutive_exon
TGGGCTTTGCTGTGTGAGTGTGACTCTCTCTTTTGTTCTTGGGGATGCAGAC	18162928	18163073	18163123	18163071	-1	10	MGP_129S1SvImJ_G0017056.1	18145586	18496411	Pde7b	4553	911	209667	No_or_no_constitutive_exon
TTGAGTTCTTTTCCATGGCAGGATTACCAACTGTTTTCTTGGGTTGACAGTA	26940142	26940356	26940092	26940144	1	10	MGP_129S1SvImJ_G0017107.1	26807923	27043544	Themis	4553	911	209667	No_or_no_constitutive_exon
CCTTGCTCTTCTGGTTATTAAGCAAGAGTTGGTTTTCAGCGGGATGATAGGC	40130820	40130903	40130953	40130901	-1	10	MGP_129S1SvImJ_G0017174.1	40127531	40132259	Smpd2	4553	911	209667	No_or_no_constitutive_exon
ATGAGGCACATCAGTTATGTTTGTTCTTGCTGTAACAAGAGGGAGTTAAGGA	41090130	41090322	41090372	41090320	-1	10	MGP_129S1SvImJ_G0017184.1	41009520	41191358	Lace1	4553	911	209667	No_or_no_constitutive_exon
TGTTTATTACTTATATATCATCAGTTCTTTATACTTTTTGGGGACTATAGGT	44483158	44483248	44483108	44483160	1	10	MGP_129S1SvImJ_G0017210.1	44473466	44610025	Hace1	4553	911	209667	No_or_no_constitutive_exon
TCTGGAGATGTGACCACATTCTCTGATCCTCTTTCTCCTTATGGGACAAGGA	50612547	50612671	50612497	50612549	1	10	MGP_129S1SvImJ_G0017214.1	50602728	50614812	Lilr4b	4553	911	209667	No_or_no_constitutive_exon
CTGACTGCCGTGACACTCTTCTCTTGCTTTCCTCCCGCCCTGGGCAGCAGAA	51173910	51174820	51173860	51173912	1	10	MGP_129S1SvImJ_G0017220.1	51169036	51174948	Vgll2	4553	911	209667	No_or_no_constitutive_exon
TTACTCTAAACACAAACTTATTAGTATTTCTTTTCTAACCAACAGGGCAGTT	57179993	57180202	57179943	57179995	1	10	MGP_129S1SvImJ_G0017242.1	57172739	57197075	Smpdl3a	4553	911	209667	No_or_no_constitutive_exon
GGGCTACCCTCTCAGGACTCTTTGCTTTTCTGGATGCCCCTGGGTGGCAGCG	60524825	60524906	60524956	60524904	-1	10	MGP_129S1SvImJ_G0017276.1	60510412	60595824	Adamts14	4553	911	209667	Yes
CAGCCTTTAACACTGTTCCCCTTGATGGGGTATTTGTCCTTGGGTTAAAGGG	62511189	62511328	62511378	62511326	-1	10	MGP_129S1SvImJ_G0017310.1	62507093	62517595	Hnrnph3	4553	911	209667	No_or_no_constitutive_exon
GACTAAAGGTGTGTACCACCACCACCTGGCAAAGTAACTCTGGGGGGCAGGG	62809763	62810159	62810209	62810157	-1	10	MGP_129S1SvImJ_G0005122.1	62809763	62813261	Gm26789	4553	911	209667	No_or_no_constitutive_exon
GTGGGGGGTGGGGGCAGTAACTGTTGAGCTCAAACTTAAAAGATGGGCAGGC	66636476	66637227	66636426	66636478	1	10	MGP_129S1SvImJ_G0005128.1	66634529	66637227	Gm26576	4553	911	209667	No_or_no_constitutive_exon
CTGTCCATTATAATATTCCTTGTCTCTGCAATGCATCTTGGGACCAAAAGGA	69882073	69882100	69882023	69882075	1	10	MGP_129S1SvImJ_G0017335.1	69412451	69929867	None	4553	911	209667	No_or_no_constitutive_exon
CAGCTTAAGGAGGTATGTAAACATCCCATTGAATATTTTAAGGGAATTAGTG	69894784	69895002	69894734	69894786	1	10	MGP_129S1SvImJ_G0017335.1	69412451	69929867	None	4553	911	209667	No_or_no_constitutive_exon
GTTGGACCTGTTTGTTCTCAGGTAACTTTCTTTCTTTTGGGGAACCACAGGA	75312135	75312267	75312085	75312137	1	10	MGP_129S1SvImJ_G0017351.1	75197272	75328946	Bcr	4553	911	209667	No_or_no_constitutive_exon
TGGAGTTCTCGAGGCTGGGTCTTACCCTACTCTTTCTCACTGGGCAGCAGAG	75748457	75748622	75748407	75748459	1	10	MGP_129S1SvImJ_G0017358.1	75735832	75760915	Ggt1	4553	911	209667	No_or_no_constitutive_exon
ATTGGCACTGGTCTGTGGCACCAACATGTTATCCTACGTTTGGGGGGCAGAC	76435395	76435532	76435582	76435530	-1	10	MGP_129S1SvImJ_G0017378.1	76433280	76466031	Prmt2	4553	911	209667	Yes
CCTTTCTTTTCTTCCTCTCTAATTTGTATTTCCTGGTGACGTGGGGACAGAA	77345095	77345125	77345175	77345123	-1	10	MGP_129S1SvImJ_G0017393.1	77325526	77449226	Col18a1	4553	911	209667	No_or_no_constitutive_exon
AAACCAAAAGTCAACTTGATGTCCTCTCTCTTCTCCTGTTGGGATTGCAGGA	77834206	77834315	77834365	77834313	-1	10	MGP_129S1SvImJ_G0017397.1	77804697	77835714	Fam207a	4553	911	209667	No_or_no_constitutive_exon
AGAGCTTGTGGTCATATTCCCCAATGGGCATGCCTGTGGGATGTGGGGAGGG	77957461	77957718	77957411	77957463	1	10	MGP_129S1SvImJ_G0017400.1	77941998	77983125	Sumo3	4553	911	209667	No_or_no_constitutive_exon
TTCCCTGACCCTGGCTACTTCGTTAAGACCCTGTGTCTCTCATAGGGTAGAG	78449786	78449862	78449912	78449860	-1	10	MGP_129S1SvImJ_G0017414.1	78437271	78453735	Aire	4553	911	209667	No_or_no_constitutive_exon
CAGTAACCAGAGCCTCTGGAGGAAAACACCTGTCCACGGTGGGCCTGGAGCC	78791435	78791456	78791506	78791454	-1	10	MGP_129S1SvImJ_G0017420.1	78709108	78792298	Agpat3	4553	911	209667	No_or_no_constitutive_exon
TGTTTAGGCCAGAGGTGAACACACTTACTCACAACAGGGATAAAAGACAGCA	79665752	79665863	79665702	79665754	1	10	MGP_129S1SvImJ_G0017442.1	79639605	79665863	None	4553	911	209667	No_or_no_constitutive_exon
TGAGGCCCTCACTGTGACCTTACCTGACTTATCTGTCTCTGGGGGTGCAGAT	80422408	80422544	80422594	80422542	-1	10	MGP_129S1SvImJ_G0017464.1	80416712	80429783	Plppr3	4553	911	209667	No_or_no_constitutive_exon
TGAGACCTGTTCCCCACTCCCCGAGGAACTCACCTGGGTGGGTGGCGCAGGG	80486202	80486435	80486152	80486204	1	10	MGP_129S1SvImJ_G0017471.1	80482158	80487461	Kiss1r	4553	911	209667	No_or_no_constitutive_exon
CCACTATTCTCTTACTGTCCGCCTCTCTCTCCTTGGCTGTCGGGAACCAGTA	80935472	80935553	80935422	80935474	1	10	MGP_129S1SvImJ_G0017497.1	80930717	80937201	Reep6	4553	911	209667	No_or_no_constitutive_exon
CACCACTGCCCGGCAATAAATCTTTAAGAAGAAGCAAACAAGCCGGGCAGTG	80940569	80940603	80940653	80940601	-1	10	MGP_129S1SvImJ_G0017498.1	80940569	80950727	Adamtsl5	4553	911	209667	No_or_no_constitutive_exon
CTAGGGCCTGTCTCCTGCTCTGCAGCTGAGGATCCTTCATGGGGACACAGGT	80961355	80961472	80961305	80961357	1	10	MGP_129S1SvImJ_G0017499.1	80959572	80968387	Plk5	4553	911	209667	No_or_no_constitutive_exon
TCGCCTTGGACCGCGATGGGGCCCGGCTGCGGCCTCCTAACGGGACTGAGGT	81217506	81217757	81217807	81217755	-1	10	MGP_129S1SvImJ_G0017508.1	81214481	81221168	Abhd17a	4553	911	209667	No_or_no_constitutive_exon
TTGGGCACAGTGATGCCCACCCTCTGAGCCCACTCTCCTTTCGGGGACAGCG	81527071	81527211	81527021	81527073	1	10	MGP_129S1SvImJ_G0017525.1	81519395	81532822	Sppl2b	4553	911	209667	No_or_no_constitutive_exon
AGCTCTAGAGACTTTACCTAAAGTGGTGTCCCCTGATGGGGAGGGGACAGGA	82377778	82377994	82377728	82377780	1	10	MGP_129S1SvImJ_G0017570.1	82366296	82385375	Ankrd24	4553	911	209667	No_or_no_constitutive_exon
CTCATCAGCTCCTGACTCTCCATCTCTGTTTCTCTCCCTCTATGGGACAGAT	86920666	86920837	86920887	86920835	-1	10	MGP_129S1SvImJ_G0017606.1	86903830	86958242	Bpifc	4553	911	209667	No_or_no_constitutive_exon
TCCCCCGGCCCTTCTCCGTTCGCTATGACCCCTACACTCAAAGGGTTGAGGT	88614059	88614108	88614009	88614061	1	10	MGP_129S1SvImJ_G0017619.1	88549694	88617080	Pah	4553	911	209667	No_or_no_constitutive_exon
TCGTGCGTCCCGTTGTCACTTCTTATATATGATTCTTCTTGTGGGGACAGAT	94424780	94424882	94424932	94424880	-1	10	MGP_129S1SvImJ_G0017647.1	94147261	94456198	Cfap54	4553	911	209667	No_or_no_constitutive_exon
ATGATTGACATGATCCACATGCTAACCATTCTTTTCTCACGGGAGTTTAGGT	102473265	102473379	102473215	102473267	1	10	MGP_129S1SvImJ_G0017693.1	102459091	102488170	1700017N19Rik	4553	911	209667	No_or_no_constitutive_exon
TTTAACTATAGTAGTAATATTGAACTTTCTCTCTTACAGGGTGACAATAGCT	104324880	104324919	104324830	104324882	1	10	MGP_129S1SvImJ_G0017694.1	103598085	104370588	Mgat4c	4553	911	209667	No_or_no_constitutive_exon
AGTTTTCACCTTTAGTTGGGAGATAACTGACACTCTGCTTTCATGGGAAGCT	118107425	118107649	118107375	118107427	1	10	MGP_129S1SvImJ_G0017738.1	118089535	118141710	Zfc3h1	4553	911	209667	No_or_no_constitutive_exon
TGTATGTATAGCTAAGCCAACATTTTTTTTTTGTGTATTCTGGGGAATAGCA	120250086	120250549	120250599	120250547	-1	10	MGP_129S1SvImJ_G0017759.1	120245720	120282910	Cpsf6	4553	911	209667	No_or_no_constitutive_exon
TTATGCATTGGTGTTATTTGCCTGCATGCATGTCTGTGTGAGGGTGTCAGGT	122530957	122531444	122531494	122531442	-1	10	MGP_129S1SvImJ_G0002902.1	122530957	122531903	Gm16321	4553	911	209667	No_or_no_constitutive_exon
GTTTTGGTTCCCTGTCTTCCTTATTTCTCATCATCACGTCACACGGGCAGTG	123107738	123107894	123107688	123107740	1	10	MGP_129S1SvImJ_G0017770.1	122542304	123217400	Grip1	4553	911	209667	No_or_no_constitutive_exon
AATACTTTTAGTTTCCTTAATAGAGCTATATAGAAGTCTCAGGGAACCAGGA	122965994	122966185	122966235	122966183	-1	10	MGP_129S1SvImJ_G0002904.1	122939828	122967938	Grip1os1	4553	911	209667	No_or_no_constitutive_exon
TAAGTCCCTGTCTGACGTGCGTGGGGGGTGGGGGGATGTGGGGACTGCAGGA	130581349	130581503	130581299	130581351	1	10	MGP_129S1SvImJ_G0017798.1	130572527	130594341	Avil	4553	911	209667	No_or_no_constitutive_exon
TTCTGTTTGCTCTTCATTCTGTCTCTATCTTCTTCGCTTCGGGAAACCAGCC	130669541	130669601	130669491	130669543	1	10	MGP_129S1SvImJ_G0017806.1	130656432	130674090	Agap2	4553	911	209667	No_or_no_constitutive_exon
TCTGTCAAATGGGGACTCCCCACTCTGAGTCCCTTTCACCCTGGGGGCAGTG	130775239	130775988	130776038	130775986	-1	10	MGP_129S1SvImJ_G0017811.1	130771770	130778157	Dtx3	4553	911	209667	No_or_no_constitutive_exon
CTCTTCTGACTATTCCACCCTCAATACCCTCACCTCTTCCCTTGGGGAAGCT	130928729	130928819	130928869	130928817	-1	10	MGP_129S1SvImJ_G0017819.1	130921979	130935087	Gli1	4553	911	209667	No_or_no_constitutive_exon
CAACTTTGCTTCTCTTCCCTCCTCTCCACCTTTTTGGGAGGTGGAGTGAGTA	131221189	131222207	131222257	131222205	-1	10	MGP_129S1SvImJ_G0017827.1	131159697	131242448	Lrp1	4553	911	209667	No_or_no_constitutive_exon
CTGGACGGGTCCTCACGCGCTGACGTGTGTCTTCCTCTCTGGGTGGGCAGGC	131795669	131795900	131795619	131795671	1	10	MGP_129S1SvImJ_G0017848.1	131769386	131808145	Baz2a	4553	911	209667	Yes
AAAGACCAGAACCACTGAAGTAAAACTTTTGCTTTTTCCGGGGAAACCAGAT	132249465	132251299	132249415	132249467	1	10	MGP_129S1SvImJ_G0005164.1	132246409	132251299	A430046D13Rik	4553	911	209667	No_or_no_constitutive_exon
CCAGGAGGCTCTCCGGGGTCCTTGGACCTGAATTCTGGTTCTGGGGACAGGT	362634	362769	362584	362636	1	11	MGP_129S1SvImJ_G0017958.1	360775	371858	Pla2g3	4553	911	209667	Yes
AATGGCCAAGTTCCTATCTTGTATTTTTTTTCCTGGGGGTTGGAAATGAGGA	409027	409066	409116	409064	-1	11	MGP_129S1SvImJ_G0017961.1	391743	414826	Smtn	4553	911	209667	No_or_no_constitutive_exon
CCACGTCATCCTGTTTCTCCTTGACCAGCCGCCCTGCCCTGGGCAGGTAGAT	2128133	2128296	2128083	2128135	1	11	MGP_129S1SvImJ_G0017997.1	2121923	2129042	Rhbdd3	4553	911	209667	No_or_no_constitutive_exon
TGTAAATAAAGAAAATATCCAATTTTTTTTTAAAAAGGAGGGAAAAAAAGAA	3877473	3877559	3877609	3877557	-1	11	MGP_129S1SvImJ_G0010576.1	3877473	3878051	None	4553	911	209667	No_or_no_constitutive_exon
GCTCTGTCTCTGCCTGCCTGCTGACCCTGGGCTTCCCCTGGGTGCGGCAGGC	48761765	48761934	48761715	48761767	1	11	MGP_129S1SvImJ_G0018234.1	48736561	48788357	Flt4	4553	911	209667	No_or_no_constitutive_exon
AAGGGCCAAGCTCTCTAGACCCCTCACAGGAAGGACCCACAGGGCTGAAGGA	49367142	49367173	49367223	49367171	-1	11	MGP_129S1SvImJ_G0018243.1	49364109	49377193	Sqstm1	4553	911	209667	No_or_no_constitutive_exon
GTGATGTTAATATTGCCCCCCTACTGGGGTTATTTGTCCTTGGGTTGAAGGG	49561798	49561937	49561748	49561800	1	11	MGP_129S1SvImJ_G0018249.1	49557329	49566868	Hnrnph1	4553	911	209667	No_or_no_constitutive_exon
GGAAATCTCCCACTGAAACTAACTGTAGATCACTTTTGGGGAAACAACAGCT	49579759	49579889	49579939	49579887	-1	11	MGP_129S1SvImJ_G0018250.1	49571388	49615955	Rufy1	4553	911	209667	No_or_no_constitutive_exon
ACACTGCTCTTAAAACCAGTTGTATTAATCCCAGCACTCGGGAGGCAGAGGC	51541958	51542343	51541908	51541960	1	11	MGP_129S1SvImJ_G0002953.1	51539450	51542343	Gm12207	4553	911	209667	No_or_no_constitutive_exon
CCAGCTGCTGGCCCCAGGCATGAAGCTGAGATGTCCCCTGTAGGGTGCAGGA	58770521	58773140	58770471	58770523	1	11	MGP_129S1SvImJ_G0018386.1	58760013	58773143	Trim11	4553	911	209667	No_or_no_constitutive_exon
TACTCCTCTCTCTCTACCTGGCCCTGATCTGCTGCTTTCTGGGATTGCAGCT	59344353	59344534	59344584	59344532	-1	11	MGP_129S1SvImJ_G0018400.1	59328464	59368230	Zkscan17	4553	911	209667	No_or_no_constitutive_exon
CTTCATGGCCTGCTTACTGTTCCCTGAGTGCTCTCTTTGTGATGGGACAGGT	60385798	60385871	60385748	60385800	1	11	MGP_129S1SvImJ_G0018419.1	60348451	60413680	Myo15	4553	911	209667	No_or_no_constitutive_exon
GGTGAAGAAGAGGATCAGATCTTGTGTGACTTCTGTCTTGGGGCCAGCAGAG	62903301	62903812	62903251	62903303	1	11	MGP_129S1SvImJ_G0018463.1	62902794	62940773	Trim16	4553	911	209667	No_or_no_constitutive_exon
TGCCACCACCATATGCCATTTTAGTTAATTCTATTTCTTTTGGGGAGCAGGC	66346323	66346565	66346615	66346563	-1	11	MGP_129S1SvImJ_G0018479.1	66050254	66400525	Dnah9	4553	911	209667	No_or_no_constitutive_exon
AAATTTAACTCCACTTTTCATCACCATTGACCCAGAAAGGGACACCAAAGAA	67333342	67333366	67333292	67333344	1	11	MGP_129S1SvImJ_G0018484.1	67329436	67344640	Sco1	4553	911	209667	No_or_no_constitutive_exon
ACTGAGTTGTGTGTTCTTCATTTCCTCTCCTTGGCTCTGGTGTGGGACAGGT	69142438	69142553	69142388	69142440	1	11	MGP_129S1SvImJ_G0018504.1	69058859	69189956	Myh10	4553	911	209667	No_or_no_constitutive_exon
GGCCCCGGGGAGTCGGACGGACGCTTACCTGGTGGCGGGGGCGGCGGCAGCG	69794712	69794879	69794662	69794714	1	11	MGP_129S1SvImJ_G0018529.1	69788149	69794879	Gm17305	4553	911	209667	No_or_no_constitutive_exon
TTGTGCCCTCTTTCCCCATGTGACCTGGGAAGAAGGGAGAAAGTGGGAAGCC	70259774	70259930	70259724	70259776	1	11	MGP_129S1SvImJ_G0018553.1	70242736	70262002	Zbtb4	4553	911	209667	No_or_no_constitutive_exon
GAAAAGGAACATGGAAGTAACCAGAACCCTCCAAGCTGGAATGGGCGCAGAC	70383724	70383789	70383839	70383787	-1	11	MGP_129S1SvImJ_G0018566.1	70383504	70387919	2810408A11Rik	4553	911	209667	No_or_no_constitutive_exon
AAAAGCCCTTGCCTGGTCTGAGGCTGAGTGCTGTCTTCTCTGGGGAACAGGT	70846730	70846853	70846903	70846851	-1	11	MGP_129S1SvImJ_G0018591.1	70844754	70851781	Alox12e	4553	911	209667	No_or_no_constitutive_exon
GGAGGGATAAGTCCTGGTGTGGTGGTCCTTGCCCAGCCTAAGGGAGGCAGTG	70968796	70968853	70968746	70968798	1	11	MGP_129S1SvImJ_G0018594.1	70965914	70974109	Arrb2	4553	911	209667	No_or_no_constitutive_exon
CCTGACAGGTATTTTTCTTCCTGATTGTTGCCTTGGACCTGGGACCATAGCT	71141778	71141889	71141728	71141780	1	11	MGP_129S1SvImJ_G0018603.1	71102154	71156576	Mink1	4553	911	209667	No_or_no_constitutive_exon
TCGAACTCAGAAATCCACCTGCCTCTGCCTCCCAAGTGCTGGGATTAAAGGC	71441481	71443310	71441431	71441483	1	11	MGP_129S1SvImJ_G0036894.1	71433167	71443310	Gm19967	4553	911	209667	No_or_no_constitutive_exon
GAAGAAAAGAGCAGTTACAGGAAAAGATCAAGAAGTGGGCAGCAAATCAGAG	71660002	71660348	71660398	71660346	-1	11	MGP_129S1SvImJ_G0018624.1	71660002	71839299	Nlrp1a	4553	911	209667	No_or_no_constitutive_exon
GGAACTGGGGGAGATATGTCTACACCAAAGCCCTCTGTTCTGGGGACCAGGT	72635665	72635845	72635895	72635843	-1	11	MGP_129S1SvImJ_G0018627.1	72627032	72636563	Aipl1	4553	911	209667	Yes
GCAGGGAACTGGTGAGGTCGCAGACGCTGCCTCGGACTTCAGGGGCACAGGC	73017484	73017531	73017581	73017529	-1	11	MGP_129S1SvImJ_G0018638.1	73006779	73027700	Smtnl2	4553	911	209667	No_or_no_constitutive_exon
CTCTTCTCCCTCCCCCTGGGTTTTCCCACCTCCCCCCTGGGGCTGACGAGGT	73077132	73077293	73077343	73077291	-1	11	MGP_129S1SvImJ_G0018641.1	73075216	73113491	Spns2	4553	911	209667	No_or_no_constitutive_exon
TGAATGAAAGATGTTTATTTTACAGTCTCTTTCTTTACTTTGAAGGGCAGAA	76913141	76913278	76913328	76913276	-1	11	MGP_129S1SvImJ_G0018727.1	76839042	76997528	Vps53	4553	911	209667	No_or_no_constitutive_exon
GGCCATGCCTTCCTACAGCTTCCCTTACCCCTTGGGATCTGGGGGACCAGGT	78376709	78376867	78376917	78376865	-1	11	MGP_129S1SvImJ_G0018747.1	78374183	78394422	Ankrd13b	4553	911	209667	No_or_no_constitutive_exon
CAGAAAGCCAGCTTTACAGCTCATGCTCATTCAGTTGGGGGTGGGGGTAGAT	78836599	78836758	78836808	78836756	-1	11	MGP_129S1SvImJ_G0018757.1	78835095	78850263	Pipox	4553	911	209667	No_or_no_constitutive_exon
GGGGAGGCCTATTCACTTTTGGTGATCATCCTTGTCTGCTTGGGGAGTAGAA	79408204	79408326	79408376	79408324	-1	11	MGP_129S1SvImJ_G0018779.1	79405207	79430319	Slc13a2	4553	911	209667	No_or_no_constitutive_exon
ACCCCAACCTGGGACAGTTGATAAACTACTCTGTCCCTGTTCTGGGGAAGGT	79998775	79998917	79998725	79998777	1	11	MGP_129S1SvImJ_G0018791.1	79978935	80021467	Nos2	4553	911	209667	Yes
CAAACAAACAAACAAAAGAACCATATATATACATAGACGGGCAGTAGTAGCA	81151313	81151503	81151553	81151501	-1	11	MGP_129S1SvImJ_G0005266.1	81150187	81163516	Gm26563	4553	911	209667	No_or_no_constitutive_exon
GGACCAGCCTCTGCAGCCCGTATGACTCACATGGCCTTTCTGGGTGGCAGGT	84769800	84770025	84770075	84770023	-1	11	MGP_129S1SvImJ_G0018849.1	84763042	84786010	Mmp28	4553	911	209667	No_or_no_constitutive_exon
TAGAGGAGGTAGCTATGGAGGAGACAGAGGTGGTTATGGTGGGGACCGAGGA	84837085	84837380	84837035	84837087	1	11	MGP_129S1SvImJ_G0018850.1	84796647	84839017	Taf15	4553	911	209667	No_or_no_constitutive_exon
ATTTAAGTGGTGTTTTCTTTTTATCCTGCCTTGTGCCTGGGGTGGGACAGGG	85162014	85162111	85161964	85162016	1	11	MGP_129S1SvImJ_G0018861.1	85135420	85166925	Heatr6	4553	911	209667	No_or_no_constitutive_exon
CCATTGATTTGTTTTTCCATTTTTTCTCCTTTGTTCTCCTGGGGAAACAGTG	85489559	85489631	85489681	85489629	-1	11	MGP_129S1SvImJ_G0018866.1	85481365	85532812	Tada2a	4553	911	209667	No_or_no_constitutive_exon
TAGGCATGCACAAGCCCTGCATTTGAACTCTGTCTTTAATTTGGGAACAGAC	86729100	86729204	86729050	86729102	1	11	MGP_129S1SvImJ_G0003025.1	86726507	86729994	Appbp2os	4553	911	209667	No_or_no_constitutive_exon
GAATAAGCTGTGTTACCTGGATGGCCCTTCCTCACCTACCTGGGGTACAGAG	89205167	89205286	89205117	89205169	1	11	MGP_129S1SvImJ_G0018906.1	89195159	89218258	Sept4	4553	911	209667	No_or_no_constitutive_exon
GCAGTAAACAAAAACCAAACTCCTTTCTGTTTAGTTGCCTGGGGAAGAAGGC	89649877	89650042	89650092	89650040	-1	11	MGP_129S1SvImJ_G0018918.1	89648333	89656320	Dynll2	4553	911	209667	No_or_no_constitutive_exon
ACGTTTGTGTTTGTCTGTGTGCGTGTGTGGGGGTGGGTTTGGGGTAGAAGGG	89648965	89649305	89649355	89649303	-1	11	MGP_129S1SvImJ_G0018918.1	89648333	89656320	Dynll2	4553	911	209667	No_or_no_constitutive_exon
ATGGGTATTTTATCTCTTAAAAAAACTATGTTGAATTTATGGGTGACCAGAG	96355765	96355941	96355715	96355767	1	11	MGP_129S1SvImJ_G0018952.1	96353062	96357089	None	4553	911	209667	No_or_no_constitutive_exon
ATTGACATTGTTGATGGTTGCAGGTGAGAGCACAGAGCCGGGATAAGCAGAT	97482900	97482963	97483013	97482961	-1	11	MGP_129S1SvImJ_G0018980.1	97465689	97501683	Kat7	4553	911	209667	No_or_no_constitutive_exon
ATACTTTGTGCCCTTCGATTTAAATGTATTTTCTTATTTTTCACAGGGAGAC	98659924	98659983	98660033	98659981	-1	11	MGP_129S1SvImJ_G0003046.1	98656169	98667811	Hoxb3os	4553	911	209667	No_or_no_constitutive_exon
CCCCCACCCTCCATGTTCCTGGCTGCTTGTTCTGTCCCTCTGGGGTACAGAG	99433736	99433790	99433686	99433738	1	11	MGP_129S1SvImJ_G0019023.1	99431594	99449696	Osbpl7	4553	911	209667	No_or_no_constitutive_exon
CTCACACCCCGCTCACACCCTGTTCACACCTGTCTCCCCTGGGCTAACAGAG	99760089	99760158	99760208	99760156	-1	11	MGP_129S1SvImJ_G0019029.1	99744175	99766457	Gpr179	4553	911	209667	No_or_no_constitutive_exon
GAATGACACCCCCACCTTCCCCTAAGTCACTCGGAGTTCTTGGGGTACAGGT	101001651	101001763	101001601	101001653	1	11	MGP_129S1SvImJ_G0019061.1	100995035	101005693	Grb7	4553	911	209667	No_or_no_constitutive_exon
TTCTCAATGTCCTTGGTTATCCAGAACTTTTACTTAACTCAGGGCATCAGCT	101452126	101452262	101452076	101452128	1	11	MGP_129S1SvImJ_G0019075.1	101446712	101469175	None	4553	911	209667	No_or_no_constitutive_exon
CAACTTAATACAGTTTCTTTATTTGTTTATTTATTTATTGGGAGGAGCAGAT	104278641	104278965	104279015	104278963	-1	11	MGP_129S1SvImJ_G0019200.1	104276582	104283100	Ptges3l	4553	911	209667	No_or_no_constitutive_exon
CCAGAAGCCCTGCTTTGGCACTAAATGCTTTTTCCTTTCTGGGTATGCAGGG	104359573	104359634	104359684	104359632	-1	11	MGP_129S1SvImJ_G0019206.1	104356477	104434159	Brca1	4553	911	209667	No_or_no_constitutive_exon
ACATAGCTAGACTCTTCCACACCCTCAAAAAGCAAAAAACTGTAGGGCAGAT	104444612	104444624	104444562	104444614	1	11	MGP_129S1SvImJ_G0019207.1	104434436	104466518	Nbr1	4553	911	209667	No_or_no_constitutive_exon
TGGTGGAACTGAGTTGGAGACACTGACCGAAGCTCCTTGTGCGGGGACAGGA	105000573	105003058	105003108	105003056	-1	11	MGP_129S1SvImJ_G0019219.1	105000573	105032207	Mpp2	4553	911	209667	No_or_no_constitutive_exon
TTTGAAAGGTGCACCCGGCTCCGTAGCAGCTACCCCTCCTCGTGTGGGAGGT	105955970	105956216	105956266	105956214	-1	11	MGP_129S1SvImJ_G0019250.1	105935646	105956627	Kif18b	4553	911	209667	No_or_no_constitutive_exon
CTCCCCGCCACCACCTCAGACCTCACCCTACTCCTGCTGTCTGGGGACAGAG	106249592	106249742	106249542	106249594	1	11	MGP_129S1SvImJ_G0019258.1	106226998	106256470	Fmnl1	4553	911	209667	No_or_no_constitutive_exon
CTAAGGGTCTCTGGACACCCCCACGCTCATGGCATCTCTGGTCGGGGCAGGC	107309641	107309795	107309591	107309643	1	11	MGP_129S1SvImJ_G0019272.1	107270611	107315019	Crhr1	4553	911	209667	No_or_no_constitutive_exon
GCAAACAGGGGCTACCCCATCACTCTTTCCTTTCTTCTGGGGGACTGCAGCA	108581329	108581493	108581279	108581331	1	11	MGP_129S1SvImJ_G0019284.1	108519832	108586037	Mrc2	4553	911	209667	No_or_no_constitutive_exon
TCCTGTGCATTAGAATTGGTTCCTTATGAAGTCTTTGTTTTCTGGGGAAGGG	109484608	109484776	109484826	109484774	-1	11	MGP_129S1SvImJ_G0019297.1	109479047	109499718	Ccdc47	4553	911	209667	No_or_no_constitutive_exon
TGTCTAGATAGTTCAACCTAATGATTATGTCTTGCTTTGTGGGGGAGCAGGA	110096889	110096982	110096839	110096891	1	11	MGP_129S1SvImJ_G0019311.1	110084550	110102978	None	4553	911	209667	Yes
TATAAAGACATTTTAGTTATGGTTTGAATGTTCCTTTTGTACATGGGTAGGT	113676092	113676212	113676262	113676210	-1	11	MGP_129S1SvImJ_G0019341.1	113623311	113702285	Abca8a	4553	911	209667	No_or_no_constitutive_exon
TGCTCTGACGCTAATGGGCACTGGTGGGTGGGGGACCCTTTTGGGAACAGTA	117687825	117687924	117687974	117687922	-1	11	MGP_129S1SvImJ_G0019355.1	117619443	117920135	Sdk2	4553	911	209667	No_or_no_constitutive_exon
TTATTTGGGTTGTCTTCTTCTTCTTCATTTTTCCCCCTTTGGGATTTAAGGG	118848457	118848550	118848407	118848459	1	11	MGP_129S1SvImJ_G0019363.1	118846759	118861916	Cd300a	4553	911	209667	No_or_no_constitutive_exon
AACACTCCATTCCCTGACCTCTGACAATCAGTGGGCTTCTGGGGTGACAGGA	119271584	119271819	119271869	119271817	-1	11	MGP_129S1SvImJ_G0019376.1	119254686	119272749	Grin2c	4553	911	209667	No_or_no_constitutive_exon
TGTATTCATTTGTATCCATTCCTTCCCTGGTCACTATTTCTGGGAACCAGGA	119368798	119368879	119368929	119368877	-1	11	MGP_129S1SvImJ_G0019382.1	119366583	119387099	Hid1	4553	911	209667	No_or_no_constitutive_exon
GGGCGGAAACCGCCTCACAGGGTTCACTCACACTATGTGTGCATGGGCAGAT	119660383	119660567	119660617	119660565	-1	11	MGP_129S1SvImJ_G0019397.1	119657055	119672269	Slc25a19	4553	911	209667	No_or_no_constitutive_exon
TGCTGTGACGGTGACACACTCACCGGGGTTTGTCCATGTTGGGGAGGAAGCT	119840833	119840912	119840783	119840835	1	11	MGP_129S1SvImJ_G0019399.1	119829139	119866033	Tmem94	4553	911	209667	No_or_no_constitutive_exon
ACAGGCAGGAAGGTTTGACCTCAGTCCTGGTTCACTCTTGGGGAGGACAGGT	121141910	121142044	121141860	121141912	1	11	MGP_129S1SvImJ_G0019444.1	121089956	121160395	Mgat5b	4553	911	209667	No_or_no_constitutive_exon
TGAGCAGGCAGAGCCACTGACGCACACTGTGTGTTGGGGGGCGGGGGCAGGG	122377092	122377254	122377304	122377252	-1	11	MGP_129S1SvImJ_G0019461.1	122328074	122441239	Dnah17	4553	911	209667	No_or_no_constitutive_exon
AGTGATTTACTGCCGTCCCAGGCTCTAATCTCAGTTTATTGGGACCACAGGT	122733588	122733699	122733749	122733697	-1	11	MGP_129S1SvImJ_G0019467.1	122729797	122742731	Cant1	4553	911	209667	No_or_no_constitutive_exon
TGGTTTCCTATTGTGCCTCTCTTCCATATGCCTCTCAATGGGACGGACAGCT	124547374	124547398	124547448	124547396	-1	11	MGP_129S1SvImJ_G0019492.1	124542867	124591938	Slc38a10	4553	911	209667	No_or_no_constitutive_exon
AAGGCGTGCAAGGGTAAGCAAGCCCCCCAAGAAAGGCGTGCAAGGGTAAGCA	124916004	124916771	124916821	124916769	-1	11	MGP_129S1SvImJ_G0019500.1	124913981	124919671	Pde6g	4553	911	209667	No_or_no_constitutive_exon
GGATGGGTGATACCCTGTTTCACAGGAACTTGCATTTGTTTGGGGTATAGCT	125037394	125037528	125037578	125037526	-1	11	MGP_129S1SvImJ_G0019510.1	125029517	125042474	P4hb	4553	911	209667	No_or_no_constitutive_exon
CGGCTCTTGGCCGAGAGCGAGGATCTGGTGACCGAGCTGCAGGGTCGAAGTC	125104730	125104767	125104817	125104765	-1	11	MGP_129S1SvImJ_G0019516.1	125098428	125105298	Sirt7	4553	911	209667	No_or_no_constitutive_exon
CAGACATTGTCCTCCTGCTCTTCGTCTTTCATTTCAATGGGAACGTGAAGCA	14405526	14405549	14405599	14405547	-1	12	MGP_129S1SvImJ_G0019614.1	14395535	14408302	Pqlc3	4553	911	209667	No_or_no_constitutive_exon
CTTAAACTTTGCTTTTTTTTTTCTTGTGTTTCTCCCTTGTCTGGGGGCAGAT	29235473	29235597	29235423	29235475	1	12	MGP_129S1SvImJ_G0019658.1	29200546	29264877	Lamb1	4553	911	209667	No_or_no_constitutive_exon
GGGCTGACCCTGATATTCAGGATGGTGATGAGCAGGTGCTGGGGCAGGAGGT	29441230	29441293	29441180	29441232	1	12	MGP_129S1SvImJ_G0003130.1	29440361	29441293	Gm29542	4553	911	209667	No_or_no_constitutive_exon
GAGAAGGTGTGGCCTTGTTAGAGGAAGTGTGTGTGTGGGGGGGTGTTGAGAC	31197854	31198005	31198055	31198003	-1	12	MGP_129S1SvImJ_G0015228.1	31169314	31212427	F730043M19Rik	4553	911	209667	No_or_no_constitutive_exon
TTCTAACATCTGTCTCTTTTCTCGCATGACCCCAACTCTGGTGGGAGCAGGG	39278412	39280689	39278362	39278414	1	12	MGP_129S1SvImJ_G0019705.1	38863098	39280689	Dock4	4553	911	209667	No_or_no_constitutive_exon
ATAATTCTGTTTCTCTCAACCACTAACGAGCTTAATCCTTGATCGGGCAGCT	43119596	43119793	43119546	43119598	1	12	MGP_129S1SvImJ_G0019712.1	42897851	43194603	Nrcam	4553	911	209667	Yes
TGTTCACAACGTCCAGCGCATCTCAGTCCATCCTTAACAGAGGGAATCAGCT	54670938	54671063	54671113	54671061	-1	12	MGP_129S1SvImJ_G0019752.1	54659142	54895489	Ralgapa1	4553	911	209667	Yes
CTGTCCGTGTGTGTGCCTCTCTGGCTCTCTTTCGCTCTGTGGGAGGACAGAA	72122518	72123280	72123330	72123278	-1	12	MGP_129S1SvImJ_G0019824.1	72030799	72238674	Rtn1	4553	911	209667	No_or_no_constitutive_exon
GAAAATATTATTAAAATGTATTTTCTTTATTTCTCTTATAGGGTCAACAGAT	73112887	73113000	73112837	73112889	1	12	MGP_129S1SvImJ_G0019834.1	72998335	73168706	Mnat1	4553	911	209667	No_or_no_constitutive_exon
TGAGCAGTTGGTTATGTTCAACTTTGTTTCCTTTTCTTCCTGGGAAATAGCA	75422990	75423195	75423245	75423193	-1	12	MGP_129S1SvImJ_G0019847.1	75419106	75424162	Gphb5	4553	911	209667	No_or_no_constitutive_exon
CTGACTGAGCTGCTGTTTCGTTTATTGTTGTTTTTCCCTCTTGGGGGCAGGA	76755909	76756212	76756262	76756210	-1	12	MGP_129S1SvImJ_G0019862.1	76713435	76844474	Sptb	4553	911	209667	No_or_no_constitutive_exon
AAAGAAAGCAGTGAAGGCCGTTCTGTGGGTGTCAGCGGATGGGCTCAGAGTT	84465562	84465582	84465632	84465580	-1	12	MGP_129S1SvImJ_G0019918.1	84447791	84586916	Numb	4553	911	209667	No_or_no_constitutive_exon
AGAAAAGGATCCTTGTGAACCTGCGCCATCCTTTTCAATCCACGGGGCAGGT	84633241	84633402	84633452	84633400	-1	12	MGP_129S1SvImJ_G0019921.1	84621068	84653023	Heatr4	4553	911	209667	No_or_no_constitutive_exon
AGCAGTGACCTGAGCCACACATCTGCCCCCTCTCATGGCTCTGGGGACAGAT	85530517	85530649	85530699	85530647	-1	12	MGP_129S1SvImJ_G0019946.1	85523483	85621849	Ltbp2	4553	911	209667	No_or_no_constitutive_exon
TATGGTGCCTCATTTCTTCCTTTTCTTGGGGGGTGTCTTTGGGGCTGCAGGT	85842639	85843809	85843859	85843807	-1	12	MGP_129S1SvImJ_G0019951.1	85842639	85862681	Prox2	4553	911	209667	No_or_no_constitutive_exon
CGGGAGTCAGTTTAATTTTGTCGTTCTTCTCTGGGCTTGGACATGGGTAGGA	86735923	86736027	86735873	86735925	1	12	MGP_129S1SvImJ_G0019966.1	86632291	86874020	Ttll5	4553	911	209667	No_or_no_constitutive_exon
GAGGGACATTAAGGCCTAGAGGTCAGCCCCTCAACTGGGCACAGTAAGAGGC	99584826	99584930	99584980	99584928	-1	12	MGP_129S1SvImJ_G0003156.1	99584826	99585248	None	4553	911	209667	No_or_no_constitutive_exon
CTCACTGAATCTCCCTGGAGGATTTCCTGGGTGAGTTGGGGGTGGGGTAGGG	105599936	105600163	105600213	105600161	-1	12	MGP_129S1SvImJ_G0040008.1	105561139	105612985	None	4553	911	209667	No_or_no_constitutive_exon
TGTCCATGAAAGAGCTCAACAAGAGTACCCCTCTCCTCACCGAGGGACAGGC	111673860	111674361	111673810	111673862	1	12	MGP_129S1SvImJ_G0020114.1	111666571	111677079	Dlk1	4553	911	209667	No_or_no_constitutive_exon
ATGAAGAAGAGGAGGAGGAAGATGGTGAAGAAGAAGAAGGGGAGGAGGAGGA	111819915	111821623	111821673	111821621	-1	12	MGP_129S1SvImJ_G0020115.1	111817786	111830332	Rtl1	4553	911	209667	No_or_no_constitutive_exon
TGACAGGGTACATTTCTCCATTTTGTCTCTGTTTCTTGTTTGGGGGACAGGC	115095962	115096060	115095912	115095964	1	12	MGP_129S1SvImJ_G0020154.1	115076523	115099740	Adssl1	4553	911	209667	Yes
GAGACAGTGAGGCATCTCTCCCTCTCTGCCCCACCCTCTTGGGATCACAGCT	115553960	115554115	115553910	115553962	1	12	MGP_129S1SvImJ_G0020169.1	115502617	115565923	Pacs2	4553	911	209667	No_or_no_constitutive_exon
GGGGGGATGCTGGTGCGGAGGATAATGGCCACAAGACCTGGGAGAGAAAGTC	115566626	115566958	115566576	115566628	1	12	MGP_129S1SvImJ_G0020170.1	115566023	115581391	Tex22	4553	911	209667	No_or_no_constitutive_exon
TGAGCCATCTCCATTTCTCCTCACCAGCTCATGAATTCCTAGGGGGAGAGCA	115927631	115927911	115927581	115927633	1	12	MGP_129S1SvImJ_G0040016.1	115926893	115928099	None	4553	911	209667	No_or_no_constitutive_exon
AATGTAAATTGTAAGATTGTTATATAATTCTGCTCATTCTCTGGGGATAGGA	120961444	120961587	120961637	120961585	-1	12	MGP_129S1SvImJ_G0020186.1	120819998	121166438	Dnah11	4553	911	209667	No_or_no_constitutive_exon
TGGTTATCCATTAGCCAGGAAGCTGATTGACTGTTCCACGAAGGGTGCAGGA	726122	726244	726072	726124	1	13	MGP_129S1SvImJ_G0020205.1	721086	741117	Akr1c19	4553	911	209667	No_or_no_constitutive_exon
TTTAAGGAAAAGTTATTCTTCTAACACATCCTCTTGGGATAAAACTACAGTT	5776263	5776410	5776213	5776265	1	13	MGP_129S1SvImJ_G0020223.1	5730267	5814317	Larp4b	4553	911	209667	No_or_no_constitutive_exon
TCCAAGTCTGTGCTTTAAGCCACTGTTAAAACTACTGTGCTTGGGAACAGGG	18712512	18712830	18712880	18712828	-1	13	MGP_129S1SvImJ_G0020276.1	18706529	18718074	Zscan26	4553	911	209667	No_or_no_constitutive_exon
TATCTTACTTGCTCACTGTGTTCAATGTGACTTTTCTCTTGGGGGCACAGAA	21424631	21424709	21424759	21424707	-1	13	MGP_129S1SvImJ_G0020375.1	21404121	21443917	Scgn	4553	911	209667	No_or_no_constitutive_exon
CGTCTTTAATGATAGTCATTTTGTGGTCATTTCTGCTGTTGTGTAGGGAGCG	22375123	22375243	22375073	22375125	1	13	MGP_129S1SvImJ_G0020383.1	22344320	22405292	D130043K22Rik	4553	911	209667	No_or_no_constitutive_exon
ATATCTCCCCCTTTCTCTTTATTTCCATCACTTTCTTGGGAAAAAACAAGCC	41517620	41517785	41517570	41517622	1	13	MGP_129S1SvImJ_G0020495.1	41227942	41719300	Phactr1	4553	911	209667	No_or_no_constitutive_exon
GGGAGGTCCCCGTAGAGAGGGCACAGGGGCAAGGGCTCAGCACTGGGAAGGA	43618309	43618320	43618370	43618318	-1	13	MGP_129S1SvImJ_G0020505.1	43609174	43689469	Dtnbp1	4553	911	209667	No_or_no_constitutive_exon
CTCATGCCCAGGCTGATCTGCTGTGTATCTGATCTCACCCATTGGGACAGAA	53954474	53954581	53954631	53954579	-1	13	MGP_129S1SvImJ_G0020570.1	53953672	53967562	4833439L19Rik	4553	911	209667	No_or_no_constitutive_exon
CCGAGGCTGGCCTGGGCTCAGGGCTTGTCCTTCCTGGGTGTGGGGTGCAGAA	54967904	54968056	54968106	54968054	-1	13	MGP_129S1SvImJ_G0020599.1	54958605	54975500	Dbn1	4553	911	209667	No_or_no_constitutive_exon
AAGTTTTGTAATTTTAAATGATTGTGCATTGTTTATGGGTACGAGTACAGGT	57928954	57929190	57928904	57928956	1	13	MGP_129S1SvImJ_G0003191.1	57913945	57931748	Gm26555	4553	911	209667	No_or_no_constitutive_exon
AGTCACCCCCTGCCCCCAGGTCCCTGTGTCTCCCCTCATGGGGTCTGAAGGA	59431180	59431559	59431130	59431182	1	13	MGP_129S1SvImJ_G0020641.1	59423461	59431559	Spata31d1b	4553	911	209667	No_or_no_constitutive_exon
TTAATAACACGCGTTTCTTGTGTCATACTTTGGGCCCTCTCACTGGGGAGGT	63338704	63338921	63338971	63338919	-1	13	MGP_129S1SvImJ_G0036907.1	63338704	63342350	Gm16132	4553	911	209667	No_or_no_constitutive_exon
ATTGGTAGTAGTGGCCAGAGGGTGGTGACCCTTGACCTCCTGAAAGGGAGCC	64065035	64065181	64065231	64065179	-1	13	MGP_129S1SvImJ_G0020672.1	64065035	64097933	Hsd17b3	4553	911	209667	No_or_no_constitutive_exon
TGCAATCACGCGTGTGCACTGCATTGGACTCTCAGAGGCTGTTGGGAGAGGT	96441796	96441799	96441746	96441798	1	13	MGP_129S1SvImJ_G0020836.1	96416700	96467758	Wdr41	4553	911	209667	No_or_no_constitutive_exon
TGGTTTGTTGTGTCATGAATTCTCTCTATACTTCTCTCTTCTTGGGGAAGCA	97985615	97985714	97985764	97985712	-1	13	MGP_129S1SvImJ_G0020849.1	97945099	98004365	Ankdd1b	4553	911	209667	No_or_no_constitutive_exon
CACCTCCCTGGGGGGTGGCAGAAGGAGCTAAGGGAGCGGAAGTTGGGAAGGC	103582717	103582722	103582772	103582720	-1	13	MGP_129S1SvImJ_G0005505.1	103582717	103583333	Gm29341	4553	911	209667	No_or_no_constitutive_exon
TCTTTTCTTCCATGTGCTTTTTCTGGATTCTCTGCCTTGGGATTACAAAGAG	106391044	106391409	106390994	106391046	1	13	MGP_129S1SvImJ_G0020908.1	106381685	106602876	Adamts6	4553	911	209667	No_or_no_constitutive_exon
ATATGCTTTTTTTTTCTTGTGTGTCTGTGTGCTATGTTGGGGAACACAAGGC	115948621	115949092	115948571	115948623	1	13	MGP_129S1SvImJ_G0020951.1	115922361	116011373	BC067074	4553	911	209667	No_or_no_constitutive_exon
ACTTTGAGATTTTTAACCTTCTTTTTTTATTGTTTTTGGTGGGTGGTTAGAA	9068989	9069478	9068939	9068991	1	14	MGP_129S1SvImJ_G0021016.1	9000400	9069478	Top2b	4553	911	209667	No_or_no_constitutive_exon
CAAACACTAAATCTACTTCATTTTCTACACTTGTCCTTTGATTGGGGCAGCT	13342717	13342949	13342999	13342947	-1	14	MGP_129S1SvImJ_G0021039.1	13315191	13384146	Usp54	4553	911	209667	No_or_no_constitutive_exon
GGAATGCTAGTCCTGGAGGCTGGAGACTGACTTCATTTTGGGGGTACTAGGC	13485462	13485691	13485412	13485464	1	14	MGP_129S1SvImJ_G0021045.1	13474132	13490088	Zswim8	4553	911	209667	No_or_no_constitutive_exon
AGTGATTCTACAGGTCTGAGTTCATGACATTCTATCCCCCTGGGGGCCAGCT	17219634	17219776	17219584	17219636	1	14	MGP_129S1SvImJ_G0021062.1	17216851	17234246	E330034G19Rik	4553	911	209667	No_or_no_constitutive_exon
ATCCCATTTTAATATCAACAGTTTATAACAGCTAATGTTTGGGAACACAGGG	19853393	19853552	19853343	19853395	1	14	MGP_129S1SvImJ_G0021085.1	19674226	19880385	Dnah12	4553	911	209667	No_or_no_constitutive_exon
TGTTCCCACTAGCATGTGCTTATGTTCACAGTATTCATGCTGTGGGATAGTT	23799971	23800122	23799921	23799973	1	14	MGP_129S1SvImJ_G0021106.1	23788862	23827842	Rft1	4553	911	209667	No_or_no_constitutive_exon
GTATATGAGTTCTTACACCACTTGGTTTGATCTCATTCTTGGGAATGAAGGA	23954107	23954236	23954057	23954109	1	14	MGP_129S1SvImJ_G0021107.1	23851421	23960073	Sfmbt1	4553	911	209667	No_or_no_constitutive_exon
TATGGGCGCACATGTTCACTTGGCATTTCTTGGGTCTCTGGGAGATGTAGTG	24348077	24348726	24348776	24348724	-1	14	MGP_129S1SvImJ_G0021121.1	24344751	24391929	Nisch	4553	911	209667	No_or_no_constitutive_exon
CTCCTGTCTGACCATCTGTCCCCCTTGGATGTGTTTCCTATGGGAATCAGGT	25861991	25862170	25861941	25861993	1	14	MGP_129S1SvImJ_G0021148.1	25853389	25906573	Prrxl1	4553	911	209667	Yes
AAGGGGGTGCTTTCCTCATTGCATACCCCAATATACTCACTGGGGAGCAGAT	26253688	26253873	26253923	26253871	-1	14	MGP_129S1SvImJ_G0021153.1	26237753	26484853	Wdfy4	4553	911	209667	No_or_no_constitutive_exon
TGTGTTTTCATAACTGTTTGTTTATTTTCAAGGCCATGGTAGGGGAGGAGTG	43081704	43081810	43081654	43081706	1	14	MGP_129S1SvImJ_G0021230.1	43075941	43095771	Naa30	4553	911	209667	No_or_no_constitutive_exon
CCATGTCCTGACCACTATGACTGTCCTCTGACACTGTGATCTGGGGACAGGA	44780333	44780466	44780516	44780464	-1	14	MGP_129S1SvImJ_G0021259.1	44774416	44824801	Tep1	4553	911	209667	No_or_no_constitutive_exon
GGGGTCAGCAGCCCAGTTTCAGCCTTGATGTGACCCCGAGGGGCTGGGAGGC	44846227	44846987	44847037	44846985	-1	14	MGP_129S1SvImJ_G0021261.1	44846227	44847742	A930018M24Rik	4553	911	209667	No_or_no_constitutive_exon
CATCAGATGGGTTCAGTGGCCCAGCCTGTCTCTTTTCTCCCGGGATGCAGTC	45997755	45997862	45997705	45997757	1	14	MGP_129S1SvImJ_G0021286.1	45995357	46016540	Arhgef40	4553	911	209667	No_or_no_constitutive_exon
AGTGCCCGCCGCACACTTCATACCTTTGATCTGCTTGGTTTTGGGCGAAGCT	48197517	48197679	48197467	48197519	1	14	MGP_129S1SvImJ_G0021304.1	48188833	48207177	Abhd4	4553	911	209667	No_or_no_constitutive_exon
ACATGCCAACTCCCATTGAGTCTTTGTCTTCTCTTGGGTTGGGGATGCAGAC	48471569	48471655	48471705	48471653	-1	14	MGP_129S1SvImJ_G0021312.1	48462095	48472989	Prmt5	4553	911	209667	No_or_no_constitutive_exon
CAGGGCTTGCTTCTCTTAGCACTTGCTTGTTCTTTGTCTTGGGGGTTCAGGT	48494349	48494480	48494530	48494478	-1	14	MGP_129S1SvImJ_G0021313.1	48492432	48512297	Haus4	4553	911	209667	No_or_no_constitutive_exon
AGTTAGGAACCTAGACCATCTAACTGTTGGGTCCTATCTTTTGGGGACAGCA	48612788	48612922	48612972	48612920	-1	14	MGP_129S1SvImJ_G0021321.1	48608257	48656482	Acin1	4553	911	209667	No_or_no_constitutive_exon
TAGGAACCTAGACCATCTAACTGTTGGGTCCTATCTTTTGGGGACAGCAGCT	48612788	48612919	48612969	48612917	-1	14	MGP_129S1SvImJ_G0021321.1	48608257	48656482	Acin1	4553	911	209667	No_or_no_constitutive_exon
TGTCTGTGTCCCAGAGCCTCATCCCCGACATCAAACCCCTGGCGGGGCAGGA	48612536	48612653	48612703	48612651	-1	14	MGP_129S1SvImJ_G0021321.1	48608257	48656482	Acin1	4553	911	209667	No_or_no_constitutive_exon
AGTAGAAGCAGAAGAAGAAAAGGAGGAGGAGGAAGAAGGGGAGGAGAGAGAG	48963841	48963886	48963791	48963843	1	14	MGP_129S1SvImJ_G0021336.1	48963795	48963886	Gm17428	4553	911	209667	No_or_no_constitutive_exon
GCCCTTGAAGAAAATAGATAGGATTTGCAATTTATTTTCTGGGGATACAGAG	49752955	49753074	49753124	49753072	-1	14	MGP_129S1SvImJ_G0021364.1	49742512	49755980	Tgm1	4553	911	209667	Yes
AGGCTCTGGTGTCCTCCTCTTTATTTTCCATGCAAACTTTTTGGGCAAAGAC	50791285	50791365	50791235	50791287	1	14	MGP_129S1SvImJ_G0021396.1	50762867	50793047	Mphosph8	4553	911	209667	No_or_no_constitutive_exon
TGAACTTCTTGCAGAGGCATTTTTCAAAGCTTGTGCTTTCTGGGGTGTAGGT	54653934	54654135	54653884	54653936	1	14	MGP_129S1SvImJ_G0021431.1	54620761	54659725	Mtmr6	4553	911	209667	No_or_no_constitutive_exon
TCCACCTTGGAGACATTCCGTATTGTCACATTCCTCCCTGTGATGGGCAGGT	56849176	56849497	56849547	56849495	-1	14	MGP_129S1SvImJ_G0021446.1	56829797	56902916	Gucy1b2	4553	911	209667	No_or_no_constitutive_exon
ATTAAAATGGACTTAATATTGAGCTGTGTTCTCTGTCCACAGGGTGACAGTG	58640080	58640429	58640479	58640427	-1	14	MGP_129S1SvImJ_G0021469.1	58640080	58654740	Prss55	4553	911	209667	No_or_no_constitutive_exon
TTTATTTTTTTTTTCTTTTCCTTTTTCCCATCCACCACTTGGGACCTAAGCG	59152336	59152455	59152286	59152338	1	14	MGP_129S1SvImJ_G0005562.1	59149828	59156473	Mir124a-1hg	4553	911	209667	No_or_no_constitutive_exon
GATTGCGGTAGTCCCTTCTTACTCTGAAGTCTCTCCTGGGCGGAGGGCAGGG	60632607	60632772	60632822	60632770	-1	14	MGP_129S1SvImJ_G0021489.1	60629017	60650950	Gulo	4553	911	209667	No_or_no_constitutive_exon
CCTTCCCGTCCTGGTGGTTGCCTTGCTCCCTGTCCTGGGTGGGCTGGCAGTA	64958414	64958584	64958634	64958582	-1	14	MGP_129S1SvImJ_G0021535.1	64948410	64998662	Slc39a14	4553	911	209667	No_or_no_constitutive_exon
TTCTTTCTTGTCATTGAATTAAAGAGAACTGCCTTCTTTCTTGGGAGTAGGG	65353924	65354118	65354168	65354116	-1	14	MGP_129S1SvImJ_G0021549.1	65320121	65430772	Xpo7	4553	911	209667	No_or_no_constitutive_exon
ATTTTTAATTTTAAAATTAAAAATACAAATTTCTTTTTGTTATGGGACAGGT	74543636	74543735	74543586	74543638	1	14	MGP_129S1SvImJ_G0021596.1	74524028	74548047	Mtrf1	4553	911	209667	No_or_no_constitutive_exon
GCCACATTTTCTGATGTTGTTATATTTGTTCTTTGTTTCGGGGTTGACAGCT	94128636	94128771	94128821	94128769	-1	14	MGP_129S1SvImJ_G0021613.1	94008187	94413665	Dach1	4553	911	209667	Yes
CTATATCGTAATGATGAGCTGCTGTAACAACGTCATCTTTGGGGTTGCAGAT	116727780	116727893	116727943	116727891	-1	14	MGP_129S1SvImJ_G0021654.1	116609711	116737125	Uggt2	4553	911	209667	No_or_no_constitutive_exon
CTTTGAAAAGTTGCTTTTTTCCTCACTGTATAAAATTCTTTTGGGTAAAGGC	121763113	121763254	121763063	121763115	1	14	MGP_129S1SvImJ_G0021678.1	121604100	121891564	Itgbl1	4553	911	209667	No_or_no_constitutive_exon
TGCACCTTCAATTTACCTTATGCAGGGCGCCCCGCGAGCTGCGGGCTGAGGC	893844	894263	894313	894261	-1	15	MGP_129S1SvImJ_G0015289.1	887559	894849	BC037032	4553	911	209667	No_or_no_constitutive_exon
GTGAAAAGCAGACCCTAACCACAGGTACTTTGTTTCTGCTTACTGGGAAGCG	960585	960700	960535	960587	1	15	MGP_129S1SvImJ_G0021685.1	893830	1034490	Oxct1	4553	911	209667	No_or_no_constitutive_exon
AGAAGCTGTACTGTCCGAAGTGAGTTGCTATAGCAAAAGGGAGCCCAAAGAT	3998296	3998479	3998246	3998298	1	15	MGP_129S1SvImJ_G0000888.1	3995911	4002383	None	4553	911	209667	No_or_no_constitutive_exon
ATGAGATACACGAAACATCTAACACAATCTCTTTTGTTTGGGCAGGCAAGGT	4334989	4335094	4335144	4335092	-1	15	MGP_129S1SvImJ_G0021701.1	4220387	4410257	Egflam	4553	911	209667	No_or_no_constitutive_exon
CCAGCCGTCCCTGGAAGCTATGCTGACCTATGCTTGTTTTGGCAGGGTAGGG	9495126	9495283	9495076	9495128	1	15	MGP_129S1SvImJ_G0021735.1	9429988	9500752	Mtmr12	4553	911	209667	No_or_no_constitutive_exon
GATTGACTCTGTAACCCTTTCTCTGCCCTTTCTTGGGGGTGGGGAAACAGGT	23788956	23789200	23788906	23788958	1	15	MGP_129S1SvImJ_G0021750.1	23616158	23819000	Myo10	4553	911	209667	No_or_no_constitutive_exon
AGCCCAGGCTGGCTTTAATCTCACAATTTTCCTAAGTGCTGGGGTAACAGAT	35890385	35890552	35890335	35890387	1	15	MGP_129S1SvImJ_G0021803.1	35875467	35890552	4930447A16Rik	4553	911	209667	No_or_no_constitutive_exon
ATGATGAAGAAGGAGAGGCAGGTGATGATGATGAGAGGAAGGGTTGGAAGAT	36752806	36753066	36753116	36753064	-1	15	MGP_129S1SvImJ_G0005590.1	36752806	36756300	None	4553	911	209667	No_or_no_constitutive_exon
ATCCTGAAGAAGTGTGGCCTTGACGTTTAGATGGTTGTGTCATGGGAAAGTG	57186859	57187024	57187074	57187022	-1	15	MGP_129S1SvImJ_G0021865.1	57177134	57189201	9130401M01Rik	4553	911	209667	No_or_no_constitutive_exon
TAGCTTCCTGCTGGGGTGGGGGTGGGAACAGGTGAGGGAAAAGATAGAAGTA	63633092	63633097	63633147	63633095	-1	15	MGP_129S1SvImJ_G0021896.1	63557004	63868746	Asap1	4553	911	209667	No_or_no_constitutive_exon
CTGGGTATTCACACCAGCTTCGTGTTTCCTTCCTCCCCCGGGCCGGGCAGTG	74316557	74316722	74316507	74316559	1	15	MGP_129S1SvImJ_G0021927.1	74292140	74369550	Adgrb1	4553	911	209667	No_or_no_constitutive_exon
TTTAGAGAAGTGTCCCCTGACTTGGCCTTTGGGTCATCTATGGGGGACAGGA	74407393	74407516	74407566	74407514	-1	15	MGP_129S1SvImJ_G0021928.1	74385491	74417378	Mroh4	4553	911	209667	No_or_no_constitutive_exon
GCTGGTCTGGTTGCTTGGTCCTCATTGCTCCCTTTGATGGGTGGGTGCAGGT	76371917	76372056	76372106	76372054	-1	15	MGP_129S1SvImJ_G0021982.1	76365883	76397239	Oplah	4553	911	209667	No_or_no_constitutive_exon
GTAAAGATTACCTCGTTCCTTTTCCTTTCACATTCGTGTGGGTAACGAAGAG	76419753	76421405	76421455	76421403	-1	15	MGP_129S1SvImJ_G0021986.1	76418181	76422253	Sharpin	4553	911	209667	No_or_no_constitutive_exon
GGGCCTGGTGCCTGTTTCCTCAGTGACAGAAGTGGGCTTGGGAGGGACAGCT	76756251	76756366	76756201	76756253	1	15	MGP_129S1SvImJ_G0022004.1	76754110	76761583	Kifc2	4553	911	209667	No_or_no_constitutive_exon
CTTCATTGAGGAAGCCGCTGAGTACCTGCAGCACACATCGGGCAGGGAAGAC	77878897	77878964	77879014	77878962	-1	15	MGP_129S1SvImJ_G0022030.1	77873901	77881324	Apol8	4553	911	209667	No_or_no_constitutive_exon
CCTCGTCAGTGTCTCCACTCTCTCTTCCCTGGTCGGCGGCGGGTGCACAGAG	78632362	78632456	78632312	78632364	1	15	MGP_129S1SvImJ_G0022043.1	78624009	78634371	Kctd17	4553	911	209667	No_or_no_constitutive_exon
GATCATAGTTTCCAACATCTTGTCTTCCTCCTCTTCCCTGGGTAAAAAAGAG	79388764	79389203	79389253	79389201	-1	15	MGP_129S1SvImJ_G0022065.1	79386512	79398420	1700088E04Rik	4553	911	209667	No_or_no_constitutive_exon
TGGAGCAGGCTCCCCCACACTAAAGGCCGCCCCTCTTGCCTCCAGGGGAGAT	79540167	79540224	79540274	79540222	-1	15	MGP_129S1SvImJ_G0022070.1	79515030	79542279	Baiap2l2	4553	911	209667	No_or_no_constitutive_exon
CTATCCCAGATGTCTTTCTGCCTTTGCATCTTGTCCTCTTACGTGGGCAGGC	81356633	81356781	81356583	81356635	1	15	MGP_129S1SvImJ_G0022104.1	81338717	81363181	Adsl	4553	911	209667	No_or_no_constitutive_exon
GATCCCCAGCAGTAACACTTGTCAGTTTACTGGTCCTGGGAACAACGGAGGC	83779447	83779532	83779582	83779530	-1	15	MGP_129S1SvImJ_G0022158.1	83777034	83786383	Rrp7a	4553	911	209667	No_or_no_constitutive_exon
AGCAACTTTTTTTTTTCTCAATGACTCTATTCTTTTCTTTTGTGGGGAAGCT	84636897	84637099	84637149	84637097	-1	15	MGP_129S1SvImJ_G0022171.1	84606466	84813175	Efcab6	4553	911	209667	No_or_no_constitutive_exon
GAGACTTAGTTTTGATTTTTTTTTCTTTTCTTTTCTTTTTTGGGACCAAGGG	85592891	85592986	85593036	85592984	-1	15	MGP_129S1SvImJ_G0022182.1	85592890	85665005	Phf21b	4553	911	209667	No_or_no_constitutive_exon
GCAGACAACGGGCAGCTAGTGATGTGCTTCATTCATCCTCTTACAGGGAGCC	87043904	87044111	87043854	87043906	1	15	MGP_129S1SvImJ_G0022201.1	87010096	87090948	Gramd4	4553	911	209667	No_or_no_constitutive_exon
TGGGGAACACCTGGGGCCAGGGACTTGGAGTTATAGGGGCACGAAGCCAGTA	90473269	90473725	90473775	90473723	-1	15	MGP_129S1SvImJ_G0022224.1	90473222	90501173	Sbf1	4553	911	209667	No_or_no_constitutive_exon
ATTCAACTGTGCACACTTACATTTCCATCTTTTGTTTCGGGGGAAAAAAGGG	93061179	93061397	93061129	93061181	1	15	MGP_129S1SvImJ_G0022249.1	92994216	93150786	Lrrk2	4553	911	209667	No_or_no_constitutive_exon
CCCTCCTCCTGCCTTCTCTCCTTGCCTGTTCCTGGTCTGCCTGGGAGTAGCC	101277285	101277435	101277485	101277433	-1	15	MGP_129S1SvImJ_G0022331.1	101265322	101303905	Nckap5l	4553	911	209667	No_or_no_constitutive_exon
TCCCTCTCCTGCCTCCTCACCTTTGCTTCCTGTCCTTCCTGGGTGGACAGGA	101275950	101276070	101276120	101276068	-1	15	MGP_129S1SvImJ_G0022331.1	101265322	101303905	Nckap5l	4553	911	209667	No_or_no_constitutive_exon
GACACTGGCAGAAGGACACCACTCAACCTGTTCTTTTCACATGGGTACAGAC	101568806	101568960	101568756	101568808	1	15	MGP_129S1SvImJ_G0022338.1	101537897	101572479	Asic1	4553	911	209667	No_or_no_constitutive_exon
GATTCAAACCGGGATAACACCACGTTCTGTCCTCCACTTTAATGGGGCAGGA	102434659	102434775	102434609	102434661	1	15	MGP_129S1SvImJ_G0022352.1	102432043	102442320	Letmd1	4553	911	209667	No_or_no_constitutive_exon
GGGGCTGCAGGAGGAAAGCCTTCACAGTCTCTTTCCTTTGGTGGGGACAGGT	103660831	103661040	103661090	103661038	-1	15	MGP_129S1SvImJ_G0022379.1	103652793	103663353	Krt90	4553	911	209667	No_or_no_constitutive_exon
GTCACTCTGTGCCTTGTCTCTTCACCATCTTCCTGCCTCTGGGACACTAGAT	103885695	103885821	103885871	103885819	-1	15	MGP_129S1SvImJ_G0022385.1	103882142	103890411	Krt74	4553	911	209667	No_or_no_constitutive_exon
TTGAGGGGCCGTGGGGGCTGGGGTTCAGTGAGCCTCCTCTTGGGGTACAGAA	104380637	104380839	104380889	104380837	-1	15	MGP_129S1SvImJ_G0022404.1	104372123	104388008	Itgb7	4553	911	209667	No_or_no_constitutive_exon
GGAAGAGCATATACAAACCATCACAAGTATTCTTCTTTACTGGGCAACAGGT	104737101	104737299	104737349	104737297	-1	15	MGP_129S1SvImJ_G0022420.1	104714041	104824260	None	4553	911	209667	No_or_no_constitutive_exon
ATTCCTACTTCACTAACCCTTCCTTATCCTGCCACCTCGCCGGGGGCCAGGA	105244962	105245308	105244912	105244964	1	15	MGP_129S1SvImJ_G0022431.1	105233568	105247184	Hoxc6	4553	911	209667	No_or_no_constitutive_exon
GAATTCCTTTCTCACACAACCTAATTTTTCCTCTTCTTTTGGGGATTCAGGA	105563244	105563322	105563194	105563246	1	15	MGP_129S1SvImJ_G0022437.1	105528965	105566574	Copz1	4553	911	209667	No_or_no_constitutive_exon
GGCCAGAAAGAGGCCTGGACTGAGGTGGCCCTTTGGGGGGTGTGGGGCAGGT	1533886	1534031	1533836	1533888	1	16	MGP_129S1SvImJ_G0022480.1	1533430	1534452	Smim22	4553	911	209667	No_or_no_constitutive_exon
GTAGTGCTGGGCTGGAGGCTGTACTAACTGTCGTTTCAGGGAAGGTGAAGTT	10848755	10849252	10849302	10849250	-1	16	MGP_129S1SvImJ_G0022537.1	10836102	10926350	Pdxdc1	4553	911	209667	No_or_no_constitutive_exon
TCCCCAGGAGGGACTTCACATGAGTCAATGAGCTGTTCTGGGGATGGGAGTA	11368444	11368672	11368722	11368670	-1	16	MGP_129S1SvImJ_G0036919.1	11368444	11369656	Gm15869	4553	911	209667	No_or_no_constitutive_exon
AGAAGTTGCTAACATTGAATTTGTCCAAATTGGTGGGGTCCTGTGAAAAGAA	14211254	14211514	14211204	14211256	1	16	MGP_129S1SvImJ_G0003328.1	14207978	14211514	Gm15585	4553	911	209667	No_or_no_constitutive_exon
ACTTTACCCCTATCTCCCTTGTCCCTCTGGACCTTGGGTTTGGAACACAGGC	18057780	18057854	18057904	18057852	-1	16	MGP_129S1SvImJ_G0022653.1	18052901	18067687	Clcn2	4553	911	209667	No_or_no_constitutive_exon
TCATCACCTGGTGATTTTCAGCTAGTTATGAACAATTTTCTGGGAAGCAGCT	27268427	27268613	27268663	27268611	-1	16	MGP_129S1SvImJ_G0022705.1	27243331	27377057	Atp13a4	4553	911	209667	No_or_no_constitutive_exon
ACTGACTACTTTTTCTTTTCTTTTTCTTTCTTTTTTTTGGGGGGGTCTAGGT	31117539	31117616	31117489	31117541	1	16	MGP_129S1SvImJ_G0022749.1	31041554	31152673	Lrch3	4553	911	209667	No_or_no_constitutive_exon
TATCCCTCCTTACCTTGTCACTGAGTTCTTACTTTTCTTTGTGGGGCCAGGG	31122023	31122075	31121973	31122025	1	16	MGP_129S1SvImJ_G0022749.1	31041554	31152673	Lrch3	4553	911	209667	No_or_no_constitutive_exon
TAAGTTCCAGTGTTGAGGTTCTAATTTCCTTCCTCTTTTTGGGAGTCTAGCA	31124478	31124529	31124428	31124480	1	16	MGP_129S1SvImJ_G0022749.1	31041554	31152673	Lrch3	4553	911	209667	No_or_no_constitutive_exon
TTTAACTTCAATGTTCCTATTGTGTTTTCTTCTTTGGGGATTTGAGAAAGGA	31995148	31995466	31995516	31995464	-1	16	MGP_129S1SvImJ_G0003339.1	31995148	32012995	Gm15658	4553	911	209667	No_or_no_constitutive_exon
ACCCTCCCGCCTTTTCCTTTCCTCCCTAATTGTCACTTTCTGGGGGTTAGGT	32210451	32211218	32210401	32210453	1	16	MGP_129S1SvImJ_G0003341.1	32210144	32211218	Gm15829	4553	911	209667	No_or_no_constitutive_exon
CTATACAGTCATTATATTGAGATCTCTTATTTTATTTTATGGGGAAACAGAA	34379376	34379471	34379326	34379378	1	16	MGP_129S1SvImJ_G0022775.1	34337427	34404731	Kpna1	4553	911	209667	No_or_no_constitutive_exon
TCACTGTGGTTTTGGGCTTAAGACTCTAATGTGAACTTCCGGGAAATCAGTC	49476036	49476084	49475986	49476038	1	16	MGP_129S1SvImJ_G0005666.1	49446539	49477764	G730013B05Rik	4553	911	209667	No_or_no_constitutive_exon
CCTTTCTGAAAGAACTGCAGAGATGGAAATGGAGATGAGCCTACGGGGAGGG	58232647	58232780	58232830	58232778	-1	16	MGP_129S1SvImJ_G0040109.1	58232647	58234541	None	4553	911	209667	No_or_no_constitutive_exon
AATACTAAAACTAACGAAAACACATGTGTATCTTTTTCTCTGGGATGTAGCA	58692708	58692821	58692658	58692710	1	16	MGP_129S1SvImJ_G0022929.1	58684000	58740634	Gabrr3	4553	911	209667	No_or_no_constitutive_exon
TCCTACATGTTTGCACACGTATTTCTCGATGACAACGATGGGAAATACAGCG	65050261	65050333	65050211	65050263	1	16	MGP_129S1SvImJ_G0022944.1	65045904	65062685	Pou1f1	4553	911	209667	No_or_no_constitutive_exon
AAACAATTTTTTCAATTTTATTTTCTTTCATTCTATCTCACTAAAGGGAGTT	75624980	75625049	75624930	75624982	1	16	MGP_129S1SvImJ_G0022953.1	75615984	75629678	Rbm11	4553	911	209667	No_or_no_constitutive_exon
CTCTCCTTACAACTACAAGATGTTGTGTTTGTATTTTTCCACGGGACCAGCT	77110917	77111326	77111376	77111324	-1	16	MGP_129S1SvImJ_G0005675.1	77106392	77115818	None	4553	911	209667	No_or_no_constitutive_exon
CACATCCTGTTTCCGGCCTAAGCAATACTTCTCCAGCCCCTGCCAGGGAGGC	89646744	89646914	89646694	89646746	1	16	MGP_129S1SvImJ_G0022996.1	89637693	89647274	Krtap15	4553	911	209667	No_or_no_constitutive_exon
TAACATGGTGGCGCACGCCTTTAATCCCAGCACTCGGGAGGCAGAGGCAGGT	91964352	91964412	91964302	91964354	1	16	MGP_129S1SvImJ_G0003357.1	91959968	91965513	None	4553	911	209667	No_or_no_constitutive_exon
AGATCGAGTTTTTTTGTTTTTTTTTTTTTTTGTTTTCCATGAGGGTAAAGGT	93147571	93147647	93147521	93147573	1	16	MGP_129S1SvImJ_G0023052.1	93122166	93151313	Slc5a3	4553	911	209667	No_or_no_constitutive_exon
CTATAGACATCAGTTAAACCTCTGACTTCTTTCCTGTTCTGGGGACACAGGT	95113449	95113881	95113399	95113451	1	16	MGP_129S1SvImJ_G0023065.1	95095065	95118691	Chaf1b	4553	911	209667	No_or_no_constitutive_exon
TGAATTCTTGCAACCCTCTCCGTAGAGTTGGTGATCACAGAACTTGGGAGCA	98880078	98880142	98880192	98880140	-1	16	MGP_129S1SvImJ_G0023090.1	98874925	98894553	Mx1	4553	911	209667	No_or_no_constitutive_exon
AGTGATAGCTAGTAAACTTGTTTCTTTGTTTATATTTCTTCACAGGGCAGCC	2131013	2131203	2130963	2131015	1	17	MGP_129S1SvImJ_G0023102.1	2080170	2449188	Arid1b	4553	911	209667	No_or_no_constitutive_exon
ACGGCTTCGAATTTTCTTCTCTGTCTGTTTCTACCCACCCCACTGGGAAGCT	10529879	10530049	10530099	10530047	-1	17	MGP_129S1SvImJ_G0023150.1	10505218	10536889	Mas1	4553	911	209667	No_or_no_constitutive_exon
ACTTATTATGTTTTGCTTTCCATTTTTGACTCCTTTATATGAAAGGGCAGCA	20129507	20129593	20129457	20129509	1	17	MGP_129S1SvImJ_G0023227.1	20122216	20136223	Zfp677	4553	911	209667	No_or_no_constitutive_exon
GTCTCTTGGAGGGCAGGTGGCATAAAGAGTATCTTGTTTTTGTGGGGAAGTG	22854108	22854207	22854058	22854110	1	17	MGP_129S1SvImJ_G0023280.1	22851734	22854207	None	4553	911	209667	No_or_no_constitutive_exon
TCCCACTGAGGAAGTAATATACCAGGAGACTCCAGGCTGGGGGAGCAAAGCC	22881105	22881121	22881055	22881107	1	17	MGP_129S1SvImJ_G0023281.1	22877007	22881151	Sbp	4553	911	209667	No_or_no_constitutive_exon
CTATCTTCTAACCTCAAAAACACATTTCTACCCTTGTCTTGGGGGCGTAGGG	23253408	23253531	23253581	23253529	-1	17	MGP_129S1SvImJ_G0023295.1	23227987	23331034	Abca17	4553	911	209667	Yes
GGGCCGACTGGGCCCCTCAGGCCTTTCTGACCCTGTGTGGGTGGCGGCAGGT	23638799	23638953	23639003	23638951	-1	17	MGP_129S1SvImJ_G0023310.1	23634745	23647243	Slc9a3r2	4553	911	209667	Yes
CCTCCCTTGCCCAGGGTGAAAATGACTGCCTGTGCTTCTCTGGGTGGCAGGG	23689427	23690334	23689377	23689429	1	17	MGP_129S1SvImJ_G0023312.1	23675316	23690334	Zfp598	4553	911	209667	No_or_no_constitutive_exon
ACCACGCTGGTGGGAACGAGAAGCTGGTGAAGCTGGAGCCTGGGCTGAAGGT	23882302	23882368	23882252	23882304	1	17	MGP_129S1SvImJ_G0023325.1	23876232	23889930	Hagh	4553	911	209667	No_or_no_constitutive_exon
GTCTTCTTTTCATGCTCCTGTTTTTTATCTATGCTGCCCTGGGAGTGGAGCT	24442230	24442246	24442296	24442244	-1	17	MGP_129S1SvImJ_G0023355.1	24437730	24500782	Cacna1h	4553	911	209667	No_or_no_constitutive_exon
CACCAGTGAATATGGAAGCTCAGGAGCTCTGTGGGATCCCATGTGGGGAGGA	24951151	24951265	24951315	24951263	-1	17	MGP_129S1SvImJ_G0023377.1	24942097	24958830	Wdr90	4553	911	209667	No_or_no_constitutive_exon
GCCAAGGCTGGGCGCCTCTCACAGTACGGGGTCATGTGCCCGGCGGGCAGGT	26191581	26191793	26191531	26191583	1	17	MGP_129S1SvImJ_G0023412.1	26165694	26203612	Syngap1	4553	911	209667	No_or_no_constitutive_exon
GCTGGGCGCCTCTCACAGTACGGGGTCATGTGCCCGGCGGGCAGGTGAAGGA	26191587	26191793	26191537	26191589	1	17	MGP_129S1SvImJ_G0023412.1	26165694	26203612	Syngap1	4553	911	209667	No_or_no_constitutive_exon
CACATCCTTAAAAGGGTGCTTTTTTTCCCTCTTATGTTGGGTACGGGAAGGC	27544423	27544560	27544373	27544425	1	17	MGP_129S1SvImJ_G0023434.1	27542070	27574113	Zfp523	4553	911	209667	No_or_no_constitutive_exon
CTGTCCTTGTGCACATGCTTCCTGGACGCCTGTCCATTTGGGGAGACCAGGC	29248720	29248833	29248670	29248722	1	17	MGP_129S1SvImJ_G0023470.1	29160192	29251109	Gm28043	4553	911	209667	No_or_no_constitutive_exon
AGAGGTCCCCCCGCGTTCAGCACCCTCGGTGGACAGCCCTGGGGACCTAGGA	29457343	29457704	29457754	29457702	-1	17	MGP_129S1SvImJ_G0023473.1	29394528	29550724	Mdga1	4553	911	209667	No_or_no_constitutive_exon
GAAGTATGTCTCCAGTTTGCTCTCCCTGTTTTTTCCTTGCATGATGGGAGCT	30898706	30898774	30898656	30898708	1	17	MGP_129S1SvImJ_G0003388.1	30892466	30902756	Gm15318	4553	911	209667	No_or_no_constitutive_exon
CCCCCTTATGTGCCCCCCCTTTCTGACTGCCCACCTGTATGGGGGGACAGGG	32239557	32239636	32239686	32239634	-1	17	MGP_129S1SvImJ_G0023504.1	32231137	32244110	Rasal3	4553	911	209667	No_or_no_constitutive_exon
GATCTCTCGCCTCTCATTCCATCTGTGTGTGTCTCTCTCTGGGGTACCAGGA	34011825	34012036	34011775	34011827	1	17	MGP_129S1SvImJ_G0023555.1	34008875	34036079	Col11a2	4553	911	209667	No_or_no_constitutive_exon
ACTGTTTCTCCTCAGGTTCACCCATTACTGTCTCTCTGCCTGGGCGACAGAG	34533702	34533897	34533947	34533895	-1	17	MGP_129S1SvImJ_G0023575.1	34503913	34609153	None	4553	911	209667	No_or_no_constitutive_exon
ACTAGATCAAATCAGTGCCTGTTGCCCCTTCCTTCTCTCCTGGGGACCAGGA	35150868	35150965	35150818	35150870	1	17	MGP_129S1SvImJ_G0023606.1	35149059	35159475	Vwa7	4553	911	209667	Yes
CCCTTCCGAGGGATTCAGATATCGATCCCCTTTCCTTCCTCGCGGGACAGAT	35180347	35180471	35180521	35180469	-1	17	MGP_129S1SvImJ_G0023608.1	35161203	35183095	Msh5	4553	911	209667	No_or_no_constitutive_exon
GCCTTCCTGTACTCAGTGCCCGAGTCCTTTGGGAGGTTGGGGAGCGCTAGGG	35258853	35259080	35259130	35259078	-1	17	MGP_129S1SvImJ_G0023619.1	35257363	35263211	Csnk2b	4553	911	209667	No_or_no_constitutive_exon
TCCTGTGCCTGTGCCCTTCAGCCAAGTGCCGCTATGCCCTGGGCATGCAGGA	35878319	35878393	35878443	35878391	-1	17	MGP_129S1SvImJ_G0023651.1	35866162	35889191	Ddr1	4553	911	209667	No_or_no_constitutive_exon
CCAGACCTGGGACTCACTTTAACTTTCAGTTCAGGCGATTCCTAGGGAAGGG	36508741	36509049	36509099	36509047	-1	17	MGP_129S1SvImJ_G0040172.1	36505751	36509728	None	4553	911	209667	No_or_no_constitutive_exon
GGAGGGTAAGAAGCCTCACAGTGACCAGGGGCTGAATGGGGGTGGGGCAGAT	36730602	36730878	36730928	36730876	-1	17	MGP_129S1SvImJ_G0023675.1	36729543	36731704	H2-M10.3	4553	911	209667	No_or_no_constitutive_exon
AGGGAGGAAGAAGCCTTAAAGTGACTAGAGTCTGAATGGGGGTGGGGCAGAC	36825710	36825986	36826036	36825984	-1	17	MGP_129S1SvImJ_G0023676.1	36823391	36826809	H2-M10.4	4553	911	209667	No_or_no_constitutive_exon
GTAGAGGGAGAAGCCTCACAGTGATGAGAGACTGAATGGGAGTGGAGCAGAA	37080896	37081173	37080846	37080898	1	17	MGP_129S1SvImJ_G0040185.1	37080096	37123150	None	4553	911	209667	No_or_no_constitutive_exon
TGGTGGTAAGAAGACTCACAGTGATCAGGGGCTGAATGGGGGTGGGGCAGAT	37121800	37122076	37121750	37121802	1	17	MGP_129S1SvImJ_G0023680.1	37119526	37123236	H2-M10.5	4553	911	209667	No_or_no_constitutive_exon
GATGTAAGAGAAGCCTCATAGTGACCAAAGGCTGAATGGGGGTGGGGCAGGT	37159940	37160216	37159890	37159942	1	17	MGP_129S1SvImJ_G0023681.1	37159125	37162523	H2-M10.6	4553	911	209667	No_or_no_constitutive_exon
AACCGGTTTCGTGCAAGGTTGTGGTCCAAATACGACCGGGGCGGGGCCAGGC	37349159	37349435	37349485	37349433	-1	17	MGP_129S1SvImJ_G0023692.1	37344964	37350190	H2-M5	4553	911	209667	No_or_no_constitutive_exon
TTTCCTGGATGATTCATTTCTCATCAATTTTAGGCACTCCTGTAGGGTAGTT	38802124	38802144	38802074	38802126	1	17	MGP_129S1SvImJ_G0023739.1	38787819	38804051	Olfr138	4553	911	209667	No_or_no_constitutive_exon
GCATTATTTTTTCTCTGACACATGCTCCATATTCATTCCTGGGTATGCAGGT	41016980	41017075	41017125	41017073	-1	17	MGP_129S1SvImJ_G0023752.1	41009970	41030242	Crisp3	4553	911	209667	No_or_no_constitutive_exon
GATCATTTATGAGCAAATGTACTTGTTATTTTCCTTTGGGAAATCAACAGGT	41767616	41767732	41767566	41767618	1	17	MGP_129S1SvImJ_G0023765.1	41749525	41776452	Mut	4553	911	209667	No_or_no_constitutive_exon
AATTACATGTGTCATTGGTGATTTAGTTGGAGAAGGAACGGGAGAAGGAGAT	46589343	46589628	46589678	46589626	-1	17	MGP_129S1SvImJ_G0023793.1	46586860	46592357	Hsp90ab1	4553	911	209667	No_or_no_constitutive_exon
AAAGGAGAAGTCCTCTGAGGAAATGCCTTGTCTCTTTGGGGATGAGTTAGTG	47717159	47717379	47717429	47717377	-1	17	MGP_129S1SvImJ_G0023822.1	47706382	47722405	Klc4	4553	911	209667	No_or_no_constitutive_exon
TGAGGGAGGAGGTGAGGCCAGCTTTAACATCCCTGGTGTGGGTGTGATAGGT	47812422	47812562	47812372	47812424	1	17	MGP_129S1SvImJ_G0023829.1	47797027	47813154	Pex6	4553	911	209667	No_or_no_constitutive_exon
GGTGCTGGAGGCCTAAGCAGATGGTGTCTGTGGCCCTGCCGGGAACCCAGGT	47813674	47814025	47814075	47814023	-1	17	MGP_129S1SvImJ_G0023830.1	47813277	47816626	Gnmt	4553	911	209667	No_or_no_constitutive_exon
ATACCATGGCGTTGGACTTAAACTGACAAAATCCCTTCTTGGGCCAACAGGT	51286038	51286121	51285988	51286040	1	17	MGP_129S1SvImJ_G0023879.1	50986218	51299914	Kif6	4553	911	209667	No_or_no_constitutive_exon
CACTTGGCATTCTCTTTTTCTCCTCTCACCTGCATCCGGTCTGGGGACAGCA	58116320	58116332	58116382	58116330	-1	17	MGP_129S1SvImJ_G0023926.1	58106919	58174240	Ptprs	4553	911	209667	No_or_no_constitutive_exon
AGGCCATACTGTGGCAGCATAGGTCAGAGGTGTCTCTTTCCAAGGGGCAGGC	58308681	58308782	58308631	58308683	1	17	MGP_129S1SvImJ_G0023929.1	58288077	58309424	Safb	4553	911	209667	No_or_no_constitutive_exon
AGATGACAATCTCTTCTTTCCCTCTTGTGCTGCCCTGGCGTGGGCTGAAGTC	58635022	58635110	58635160	58635108	-1	17	MGP_129S1SvImJ_G0023943.1	58630244	58676719	Mllt1	4553	911	209667	No_or_no_constitutive_exon
TCCCTCTTTGTTTTTTTTTCCCTCTTTGTTTTTATTTTGGGGACATGCAGGG	59219704	59219889	59219654	59219706	1	17	MGP_129S1SvImJ_G0023963.1	59147628	59269106	Adgre1	4553	911	209667	Yes
ATGTCCCACCTCCTTTTTGTTTTCGCCCTTCTGTGATTTCCCGGGGATAGGC	71616311	71616428	71616261	71616313	1	17	MGP_129S1SvImJ_G0023996.1	71479794	71618690	Epb41l3	4553	911	209667	Yes
TATTAGCCTCTCAGCAGCTGTTTCCTCGTTTGTTCTCTCCCGGGTGGCAGGT	74188745	74188863	74188695	74188747	1	17	MGP_129S1SvImJ_G0024012.1	74144873	74206148	Fam179a	4553	911	209667	No_or_no_constitutive_exon
TCCAATGGCCCGAGACTGATGGGGCTACGCTCCTCCTCCGTGCGGGGCAGTG	74190888	74191027	74190838	74190890	1	17	MGP_129S1SvImJ_G0024012.1	74144873	74206148	Fam179a	4553	911	209667	No_or_no_constitutive_exon
CTTCTTACTGTGTATAAAATGGTTTAATAGCAAACTTTCTTGGGTAACAGAA	81761540	81761627	81761677	81761625	-1	17	MGP_129S1SvImJ_G0024046.1	81758907	81777048	Cebpz	4553	911	209667	No_or_no_constitutive_exon
TGCTACAGTGTCAATAACAACACTCCCTTTCCTTTGTCTTTGGGCAGGAGAC	86869676	86869776	86869626	86869678	1	17	MGP_129S1SvImJ_G0024075.1	86807213	86931418	Mta3	4553	911	209667	No_or_no_constitutive_exon
AAACAAACAGAAAACCCTCCCCCTTCTCTGTCTGTCTAATGGGTACACAGTG	942721	942892	942671	942723	1	19	MGP_129S1SvImJ_G0024646.1	932901	946861	Pitpnm1	4553	911	209667	No_or_no_constitutive_exon
CCCTGGAGTTGTCTTCAAGGGAACAGGAGGAGTTGGAGCGACGGGGTCAGCA	1119045	1119255	1119305	1119253	-1	19	MGP_129S1SvImJ_G0024660.1	1119045	1136171	Ankrd13d	4553	911	209667	No_or_no_constitutive_exon
TGAGATGAACGGGGTGGTGGGGCTGATGGACGCGGCTGTGGGGACTGCAGTT	2666050	2666211	2666261	2666209	-1	19	MGP_129S1SvImJ_G0024721.1	2649756	2673317	Pcnx3	4553	911	209667	No_or_no_constitutive_exon
CGGGAAGGGACGTCCAAGGTCATGACACTGATGCACACTTTTGGGAACAGGT	3032607	3032693	3032743	3032691	-1	19	MGP_129S1SvImJ_G0024736.1	3010517	3039727	Capn1	4553	911	209667	Yes
AATCCTGGGTCTGGATCCTGGTCTTAGCTTTTGGTTCTTTGGGGGCACAGCG	3443820	3443984	3443770	3443822	1	19	MGP_129S1SvImJ_G0024762.1	3438446	3453755	Pygm	4553	911	209667	No_or_no_constitutive_exon
CCCCAACACTCAGGAAATGACCTCTGGATTCTTGACCCCGGGGAACCCAGGC	3457508	3457742	3457458	3457510	1	19	MGP_129S1SvImJ_G0024763.1	3454635	3471965	Rasgrp2	4553	911	209667	No_or_no_constitutive_exon
GGTGTTGATGTCGGTTGTCTCCTGTCTCTCCCCCTCCTCGGGCTGGGCAGGT	3537164	3537326	3537114	3537166	1	19	MGP_129S1SvImJ_G0024764.1	3475479	3613249	Nrxn2	4553	911	209667	No_or_no_constitutive_exon
ATCTCTGTGGTGCCCGTCTGATCTGGTGTTTCCTCCCTACCGTGGGGCAGGT	3560414	3560605	3560364	3560416	1	19	MGP_129S1SvImJ_G0024764.1	3475479	3613249	Nrxn2	4553	911	209667	No_or_no_constitutive_exon
AGGGGAGTAAGGGACATCTGGTACCACTGATCTTGAGTTTGGGACCACAGGG	4053294	4053391	4053441	4053389	-1	19	MGP_129S1SvImJ_G0024775.1	4046716	4063601	Plcb3	4553	911	209667	No_or_no_constitutive_exon
TGGCCTGTTGCCATCTTCCTCATCTTACCTTTTGTCCCTGGGTGGGGCAGTT	4315263	4315458	4315508	4315456	-1	19	MGP_129S1SvImJ_G0024785.1	4314087	4323490	Otub1	4553	911	209667	No_or_no_constitutive_exon
TGTGTAAAACTTATTATTATTTTTTTTTTCTGTTTCCTAAATGGGCATAGGT	4651724	4651939	4651674	4651726	1	19	MGP_129S1SvImJ_G0024793.1	4633411	4685694	Atl3	4553	911	209667	Yes
CTCTCTTTCTGTCTCTTTCTGTTGCCACCACATCTTGCATCTGGGGAAAGGG	9172709	9172820	9172870	9172818	-1	19	MGP_129S1SvImJ_G0024886.1	9165094	9211548	Stx3	4553	911	209667	No_or_no_constitutive_exon
TGGAAACTCATAGATTCTACATTATACCCCTCTTGTGTCCTGGGACATAGAT	10292992	10293150	10292942	10292994	1	19	MGP_129S1SvImJ_G0024915.1	10287667	10327680	Lpxn	4553	911	209667	No_or_no_constitutive_exon
CAAAATTGTACGTTTTCAATACCAAGAATTATTTTTAAAAGACCGGGCAGTT	12124005	12124022	12124072	12124020	-1	19	MGP_129S1SvImJ_G0024955.1	12077031	12236732	Tle4	4553	911	209667	No_or_no_constitutive_exon
GCTGGGTGCTGGTCTGCAGACACGTGACTTCTGTTTCCTGTGTTGGGAAGGT	16456850	16456952	16457002	16456950	-1	19	MGP_129S1SvImJ_G0024966.1	16449285	16506008	Ostf1	4553	911	209667	No_or_no_constitutive_exon
TAACTGACTCTGTCCTGTCTGTTGACATGTCTCTGGCTGCTGGGGTACAGGT	23405319	23405492	23405269	23405321	1	19	MGP_129S1SvImJ_G0025000.1	23264269	23480849	Dock8	4553	911	209667	No_or_no_constitutive_exon
GTTTGTTTGTTTATTTATTTTTTTATGTTGCCTGTGGTACTGGGAGCAAGAG	34858781	34858796	34858846	34858794	-1	19	MGP_129S1SvImJ_G0025068.1	34802211	34903611	Htr7	4553	911	209667	No_or_no_constitutive_exon
AAATGCAGTATAAGAAATGTGATGCCTTCTCTCTGTGACTTTGGGAACAGGT	35280494	35280775	35280444	35280496	1	19	MGP_129S1SvImJ_G0025071.1	35243575	35338375	Pcgf5	4553	911	209667	Yes
TTAGTGTCCTGTTCTAAAGTCTTAATGGTGGTGTTGCCTTTGGGTAACAGGT	37184929	37185037	37184879	37184931	1	19	MGP_129S1SvImJ_G0025089.1	37153205	37206552	Pde6c	4553	911	209667	Yes
GGACCCATGCACTGCAAATGCAGCAGAGGTTTCTGTTTCAGGGACCTAAGAG	37343626	37343787	37343576	37343628	1	19	MGP_129S1SvImJ_G0025091.1	37303151	37356654	Lgi1	4553	911	209667	No_or_no_constitutive_exon
ATAGTATTTTAATTTTTGGGTTTTTTTGCCTGTGACTTTGGGACATACAGAT	39794686	39794901	39794951	39794899	-1	19	MGP_129S1SvImJ_G0025112.1	39762424	39804576	Aldh18a1	4553	911	209667	No_or_no_constitutive_exon
CTAGGCCTCGGTTTCATGGAACTCAGGCCTGACAGTCTCTTTGGGGACAGTT	41354609	41354708	41354559	41354611	1	19	MGP_129S1SvImJ_G0025135.1	41347822	41357774	Ankrd2	4553	911	209667	No_or_no_constitutive_exon
CTTCCTGCTATCTCTCTGTTTCTTCTTCTTCCCTGCACCCTGGGAGGCAGGA	41510875	41510896	41510825	41510877	1	19	MGP_129S1SvImJ_G0025142.1	41489215	41522477	Zfyve27	4553	911	209667	No_or_no_constitutive_exon
CAACCTGGGCTTCCTTCTGGGGGTGCTTTGGGGGTCTCCTGCTGGGGCAGAC	42086815	42086950	42087000	42086948	-1	19	MGP_129S1SvImJ_G0025148.1	42074149	42106811	Pyroxd2	4553	911	209667	No_or_no_constitutive_exon
ATAGCTTTTAAAATCTCATCTATCCTCTTCTGCTTTTGTTGTGGGAACAGGT	42274380	42274487	42274537	42274485	-1	19	MGP_129S1SvImJ_G0025150.1	42146985	42767972	Hpse2	4553	911	209667	No_or_no_constitutive_exon
CCAGGGACTGCTCACCCATACTGATGGGAGTTTTCTCTTGGGGAATGTAGGT	44067435	44067584	44067385	44067437	1	19	MGP_129S1SvImJ_G0025175.1	44064425	44077831	Hif1an	4553	911	209667	No_or_no_constitutive_exon
AGGAGTCTCTGTGTTACTGTGGAGGAAGGACTCTCGTCAAGGGGGTTCAGTA	44705046	44705120	44704996	44705048	1	19	MGP_129S1SvImJ_G0025185.1	44702990	44709258	Tlx1	4553	911	209667	No_or_no_constitutive_exon
AGCCTGCAACTCAGGTATCCACCTCTGCCTCCCTGGGGCTGGGTTGAAAGGT	44917561	44917744	44917794	44917742	-1	19	MGP_129S1SvImJ_G0005838.1	44916673	44925601	Gm28578	4553	911	209667	No_or_no_constitutive_exon
GGATGCAGGGAGGGTGGGATTTGATGGGGACTTTTTCTACAGGGAAACAGCT	45727153	45728446	45727103	45727155	1	19	MGP_129S1SvImJ_G0025198.1	45703556	45735137	Pprc1	4553	911	209667	No_or_no_constitutive_exon
TAACGGTTTTCTCTCCTGCTTCTCCTTGCTCTCTCTCGGGGACCTGGAAGTG	47119097	47119142	47119192	47119140	-1	19	MGP_129S1SvImJ_G0025229.1	47057853	47280165	Sh3pxd2a	4553	911	209667	Yes
TCCTGCCAAAACTGTAGCATTCCTAATTTCTTTCATTTTCAATCGGGAAGAT	2096776	2096911	2096961	2096909	-1	2	MGP_129S1SvImJ_G0025319.1	2079482	2101913	Mcm10	4553	911	209667	No_or_no_constitutive_exon
GCCAGCATTTCATAGGACTTTGTTAGGTTTGTGGGGTGGGGAAGTAGAAGAG	7282054	7282192	7282242	7282190	-1	2	MGP_129S1SvImJ_G0025336.1	7252191	7400736	Taf3	4553	911	209667	No_or_no_constitutive_exon
TGCTTGCCATGGACATCCACATCTCTCTTTTCTCACTTTTCCGGGAGGAGAC	9630183	9630196	9630246	9630194	-1	2	MGP_129S1SvImJ_G0025350.1	9543876	9742035	Itga8	4553	911	209667	No_or_no_constitutive_exon
CACACTTTAACCAGTTCTCTTCCCTTCTCCCTCCTCATCCCACCGGGAAGAA	16610324	16610477	16610527	16610475	-1	2	MGP_129S1SvImJ_G0025378.1	16565749	16723286	Pip4k2a	4553	911	209667	No_or_no_constitutive_exon
GGGAGTGGCCATCTCCCCCCTTTTATTCTGCTTAGGTAGCTGGGAAGGAGGG	22136604	22139158	22136554	22136606	1	2	MGP_129S1SvImJ_G0025408.1	22136601	22152805	Il1rn	4553	911	209667	No_or_no_constitutive_exon
GCTTGGTTGAGGAGTCTCCTGAAAGCTTTCTTCCTGCCTGGGGGCACTAGGT	22249779	22249955	22250005	22249953	-1	2	MGP_129S1SvImJ_G0025410.1	22228351	22285621	Pax8	4553	911	209667	No_or_no_constitutive_exon
TTGAGGCCTCGATTCTCATGCCCTTCGCCCTGGGTCTATATGCAGGGTAGCT	22285094	22285197	22285247	22285195	-1	2	MGP_129S1SvImJ_G0025410.1	22228351	22285621	Pax8	4553	911	209667	No_or_no_constitutive_exon
TGTGCCTCTGTCTCCACGTCTGTGTCCCTCCTGCCTTCAGCCAAGGGCAGTG	22908058	22908151	22908008	22908060	1	2	MGP_129S1SvImJ_G0025418.1	22904184	22912711	Nsmf	4553	911	209667	No_or_no_constitutive_exon
GTGGGAGGTCGGTGCTTTACAGCCTTGTTGCATCTCCCTGTGGGGAATAGGC	23098513	23098657	23098707	23098655	-1	2	MGP_129S1SvImJ_G0025427.1	23095264	23100729	Slc34a3	4553	911	209667	No_or_no_constitutive_exon
GAACTCACAGAGATCCATCTGTCTCTGCCTCCCAAATACTGGGATTAAAGGG	23291384	23291869	23291334	23291386	1	2	MGP_129S1SvImJ_G0025444.1	23283675	23295328	Npdc1	4553	911	209667	No_or_no_constitutive_exon
CAATTCCCTCTTTGAGCAGAAGACGGGGTGGGTGGGGTAGGGTTGGATAGTG	23313073	23313279	23313023	23313075	1	2	MGP_129S1SvImJ_G0025445.1	23311767	23314875	Fut7	4553	911	209667	No_or_no_constitutive_exon
GTGGAGGCCACACATGGCTCTGAGCTTGGTTCTTCTACCTGCAGGGACAGAT	23576589	23576682	23576539	23576591	1	2	MGP_129S1SvImJ_G0025463.1	23572992	23577018	Lcn5	4553	911	209667	No_or_no_constitutive_exon
TGGGGTGGGAAGGGCTACTGGTCAGGTTCAACCCCTCTGTCCAGGGACAGTG	23836853	23837082	23836803	23836855	1	2	MGP_129S1SvImJ_G0025474.1	23796118	23851762	Kcnt1	4553	911	209667	No_or_no_constitutive_exon
CTGTCTTGGCATCAGCAGCCCCTCTGAAGGCTTTGTTCTCGTGGGTGTAGTT	24322393	24322558	24322608	24322556	-1	2	MGP_129S1SvImJ_G0025485.1	24311103	24329990	Snapc4	4553	911	209667	No_or_no_constitutive_exon
TAACACAGCCTTGGTGATGTGCATTGTGTTTATTTTTTTGGGGGCCACAGAA	24334419	24334482	24334532	24334480	-1	2	MGP_129S1SvImJ_G0025486.1	24332138	24338653	Sdccag3	4553	911	209667	No_or_no_constitutive_exon
TCATGGACTAATGCACCTCTTCTTGATCTTTCCTTTTGGGAACAACACAGCA	26930581	26930838	26930531	26930583	1	2	MGP_129S1SvImJ_G0025533.1	26926156	26993413	Ddx31	4553	911	209667	No_or_no_constitutive_exon
TGTCACTCAGCTCTTCTCTTGTACCTCCTATGCCCCCTCCATAGGGCAAGAC	28492896	28493144	28492846	28492898	1	2	MGP_129S1SvImJ_G0025560.1	28458809	28500506	None	4553	911	209667	No_or_no_constitutive_exon
TCCCTGTAGTAAGAGCTGTGTTTAATGCGGACTTGCCTCTGGGGTTACAGGT	29717895	29718019	29717845	29717897	1	2	MGP_129S1SvImJ_G0025584.1	29633526	29782684	Hmcn2	4553	911	209667	No_or_no_constitutive_exon
CCCCTCTCCCCTTCCCTCTTCCCCTCTCCCCCTTTGGGGAGGGGGCTCAGGA	29744357	29744455	29744307	29744359	1	2	MGP_129S1SvImJ_G0025584.1	29633526	29782684	Hmcn2	4553	911	209667	No_or_no_constitutive_exon
AGCCTTCCAAGGAATCTTCTCAACCACCCCACAGCCAACAGCGGGGCCAGCA	31163089	31163431	31163481	31163429	-1	2	MGP_129S1SvImJ_G0025617.1	31162881	31188805	Fpgs	4553	911	209667	No_or_no_constitutive_exon
AGTAGTAATTAGTACCCATTATCCTTTATTTCCCTAATGCGGGTTGGAAGCA	31223577	31224000	31224050	31223998	-1	2	MGP_129S1SvImJ_G0025620.1	31223577	31231735	6330409D20Rik	4553	911	209667	No_or_no_constitutive_exon
AGTAATTAGTACCCATTATCCTTTATTTCCCTAATGCGGGTTGGAAGCAGAA	31223577	31223997	31224047	31223995	-1	2	MGP_129S1SvImJ_G0025620.1	31223577	31231735	6330409D20Rik	4553	911	209667	No_or_no_constitutive_exon
AAGGCTCTCAGCAGCCGCTCCTCACCAGCCTTGTGGCCCCTGATGGGCAGGG	31274130	31274284	31274334	31274282	-1	2	MGP_129S1SvImJ_G0025624.1	31270869	31277917	Cfap157	4553	911	209667	No_or_no_constitutive_exon
TGGCTAAATGAAATTCCCTTTTATTCCTGCAAAACACCACTGGGAAGAAGTC	32353425	32354033	32353375	32353427	1	2	MGP_129S1SvImJ_G0003550.1	32349509	32357285	Nron	4553	911	209667	No_or_no_constitutive_exon
GACAAGAATTCCCTAACATGATCCTACCTTGCTTTCCCTTTGGGCTGAAGGT	33640980	33641120	33641170	33641118	-1	2	MGP_129S1SvImJ_G0025647.1	33596254	33678815	Hc	4553	911	209667	No_or_no_constitutive_exon
TGTTGTTGCTCTCCTTTATTAATTATGTGCTGGGGGCTGGGGAGAATTAGAT	33754833	33755882	33754783	33754835	1	2	MGP_129S1SvImJ_G0025649.1	33730815	33808109	Cntrl	4553	911	209667	No_or_no_constitutive_exon
GACTGGTCGTCACCAATGACATTCTTCTCTCTCCTTTCTCTGGGATATAGCC	48952672	48952785	48952622	48952674	1	2	MGP_129S1SvImJ_G0025723.1	48799622	48969787	Kif5c	4553	911	209667	No_or_no_constitutive_exon
GGTCTTAAATCTGTTTCTTCTGACACTGAGTCTCCTCTTGGGGACAATAGGG	49790097	49790263	49790047	49790099	1	2	MGP_129S1SvImJ_G0005910.1	49788740	49793085	Gm13485	4553	911	209667	No_or_no_constitutive_exon
GAAATATGGCCTTCCTCCTTTCTGATGCTGTGTCTCTTCCACGTAGGGAGTT	58841514	58841643	58841464	58841516	1	2	MGP_129S1SvImJ_G0025754.1	58679403	58879289	Pkp4	4553	911	209667	No_or_no_constitutive_exon
CAGGCGATCGCTGCAGCCGCTGCTGAGTACACGAGTTTAGGGCGGAGCAGGA	66397031	66397269	66397319	66397267	-1	2	MGP_129S1SvImJ_G0025785.1	66331391	66498552	Scn9a	4553	911	209667	No_or_no_constitutive_exon
CATGTCACTGGGATCACAAATGATAGAGAAATTGTGTTGGGTAAAGACAGTA	71540576	71540749	71540526	71540578	1	2	MGP_129S1SvImJ_G0025822.1	71490554	71552992	Hat1	4553	911	209667	No_or_no_constitutive_exon
TGTTGAATTCATGCTCAGTTCTGTGTCTACCATTATTCTGTGGGAAATAGAA	77257208	77257562	77257612	77257560	-1	2	MGP_129S1SvImJ_G0025870.1	77099784	77387174	Ttn	4553	911	209667	No_or_no_constitutive_exon
CTAAGTACAGTTTTTAATTCAAATATGATTTGTTGGTCCTGTGGGTACAGAT	77928103	77928229	77928053	77928105	1	2	MGP_129S1SvImJ_G0003597.1	77906212	77928930	Gm13944	4553	911	209667	Yes
AGAACTTTTAAATAACACGATACCATCAAAATTCTTTCCTGGGACTATAGCT	84464998	84465079	84464948	84465000	1	2	MGP_129S1SvImJ_G0025892.1	84379090	84468010	Itgav	4553	911	209667	No_or_no_constitutive_exon
CTCAGATGCCCAGGTGACTTTACCCTCTTTCTCTTCCCTCTGTGGGGTAGGA	85355114	85355221	85355271	85355219	-1	2	MGP_129S1SvImJ_G0025904.1	85353849	85360756	Tmx2	4553	911	209667	No_or_no_constitutive_exon
AGGGACAAGGAGGGACTGCCTTGAGCTTCCCAGTGGGCTGTGGGACACAGGG	92429283	92429447	92429233	92429285	1	2	MGP_129S1SvImJ_G0026142.1	92424572	92442946	Mybpc3	4553	911	209667	Yes
GGACCCCAGACTGGGCCTGGCTGCAGCACCTCCCGTGCCCTTGGGGACAGGT	93816458	93816631	93816681	93816629	-1	2	MGP_129S1SvImJ_G0026167.1	93814339	93831908	Mapk8ip1	4553	911	209667	No_or_no_constitutive_exon
ATGCTGTAGCCGGTAAGAGCCTCTGGTTTTTCTGTGTGGTCAGGGATGAGAA	106137535	106137604	106137485	106137537	1	2	MGP_129S1SvImJ_G0026213.1	106110969	106174783	Cd59a	4553	911	209667	No_or_no_constitutive_exon
GCTGGCTTGCTGTTCTTGGGCACCATGCCACACAGGAGGGATGAGGTCAGTT	111837540	111837757	111837490	111837542	1	2	MGP_129S1SvImJ_G0040271.1	111816089	111837757	None	4553	911	209667	No_or_no_constitutive_exon
AGCCATTTTTCTTGCTTGCTTTCTCTCTATGTCTCCCGACTGGGGCACAGGG	115208490	115208566	115208616	115208564	-1	2	MGP_129S1SvImJ_G0026294.1	115083664	115691442	Ryr3	4553	911	209667	No_or_no_constitutive_exon
AAATAAAGACAACAATTCTTGTTTATGATGCCCTCCCTGCCCATGGGAAGAA	115768306	115768371	115768256	115768308	1	2	MGP_129S1SvImJ_G0026295.1	115762172	115775911	Tmco5b	4553	911	209667	No_or_no_constitutive_exon
GGGGTGTTTTGGGGAAAAGCAGGTGGCCTGACTGCCGTGGGGATCGGCAGGT	122581110	122581710	122581060	122581112	1	2	MGP_129S1SvImJ_G0026350.1	122568896	122581710	Itpka	4553	911	209667	No_or_no_constitutive_exon
CTACTTCTTTCAGGTGCTGTGCCCTGTGAGACACCCTCCGTCAGGGACAGAA	122609636	122609821	122609871	122609819	-1	2	MGP_129S1SvImJ_G0026352.1	122593646	122620254	Rpap1	4553	911	209667	No_or_no_constitutive_exon
GTCTAGACTAGGCGGTGACAGCTATGCTTCTTTTCCTGCAGGGAACTGAGCC	123476496	123476593	123476643	123476591	-1	2	MGP_129S1SvImJ_G0026370.1	123471807	123477099	Lrrc57	4553	911	209667	No_or_no_constitutive_exon
CTGAGTAAGCCCTACTTTTTCTACCTGGCTAATTTATTTGGGGATGATAGGA	124237712	124237798	124237848	124237796	-1	2	MGP_129S1SvImJ_G0026387.1	124196614	124243954	Ppip5k1	4553	911	209667	No_or_no_constitutive_exon
TTGGTCTAGTAACTACCACCTTTTAATTCCTAATGGCCCTTTGGGGGCAGTT	124291494	124291594	124291644	124291592	-1	2	MGP_129S1SvImJ_G0026390.1	124283430	124311057	Catsper2	4553	911	209667	No_or_no_constitutive_exon
TCATGAAAGGGAGAAGGGAGAGGTTGGGGGGGAGGGAGGGAGGGAGGGAGGG	125674147	125674178	125674097	125674149	1	2	MGP_129S1SvImJ_G0015463.1	125660870	125674269	None	4553	911	209667	No_or_no_constitutive_exon
CCCTTCTTATGGAAAAGAATAAACAGGAGAAGGAACTTTGGGACAAGCAGCA	129978932	129979268	129978882	129978934	1	2	MGP_129S1SvImJ_G0026443.1	129940670	129997199	Usp8	4553	911	209667	No_or_no_constitutive_exon
TGGGTTTTTTTTGTTTTTTGTTTTTTCTGGACTGGACGTTGTGTGGGGAGCT	130390790	130390962	130391012	130390960	-1	2	MGP_129S1SvImJ_G0026449.1	130356527	130391346	Ncaph	4553	911	209667	No_or_no_constitutive_exon
CTCCCTCACTGGCTCGTCAGGATTTATTTCAACCATGCTTGGGTTGGCAGGT	130506281	130506471	130506231	130506283	1	2	MGP_129S1SvImJ_G0026452.1	130480314	130517690	Snrnp200	4553	911	209667	No_or_no_constitutive_exon
ATGAAGGTCAGTCAGAAACACAAGTTTGACCTCAGAGTTGGGGAGATAAGGC	132108060	132108315	132108365	132108313	-1	2	MGP_129S1SvImJ_G0003632.1	132108060	132110495	Gm14011	4553	911	209667	No_or_no_constitutive_exon
AACTGTATTACTTACGTTCAATTTTTCTCTTCATCCTGGGACATACAAAGAA	132585151	132585645	132585695	132585643	-1	2	MGP_129S1SvImJ_G0015469.1	132585151	132609777	9830144P21Rik	4553	911	209667	No_or_no_constitutive_exon
GGAGGGCCTGGATGAGACTCTGCCTCTGAGTACAGCTTCTCTGGGAGCAGTT	133565226	133565355	133565176	133565228	1	2	MGP_129S1SvImJ_G0026494.1	133536572	133593716	Tgm6	4553	911	209667	Yes
GGACCACCTACCTGGCATGGATCTGACCATCGGGTGGGGTGGGTGGGCAGGG	133882468	133882707	133882757	133882705	-1	2	MGP_129S1SvImJ_G0026504.1	133877249	133884704	Pced1a	4553	911	209667	No_or_no_constitutive_exon
AAAGCCCTGCCATCAGCTTTTCCCTAACTGCCGCTGCTTTGGGCACACAGGT	147091279	147091387	147091229	147091281	1	2	MGP_129S1SvImJ_G0026575.1	147089826	147093067	Otor	4553	911	209667	No_or_no_constitutive_exon
TTGGGTGTACATAGCACACATCCCCACAAACCTCCTGCTTATTGGGACAGGT	156435777	156435899	156435727	156435779	1	2	MGP_129S1SvImJ_G0026647.1	156419925	156454914	Angpt4	4553	911	209667	No_or_no_constitutive_exon
ACCCTGCAGATAACTCCTTTTTTTCTTTTAAATTCCTTCTGGGAATACAGGC	158034956	158035050	158034906	158034958	1	2	MGP_129S1SvImJ_G0026692.1	157979438	158048391	Asxl1	4553	911	209667	No_or_no_constitutive_exon
GAATTCTTTCTTATCCCTGGCTGACACTCTTGTCTGTGCTGGGGGCCTAGGT	158857843	158857907	158857793	158857845	1	2	MGP_129S1SvImJ_G0026706.1	158850612	158858621	Bpifa3	4553	911	209667	No_or_no_constitutive_exon
TGGCCTCTAGTGACCAGTCCTGTGACCAGTCCTATCATGGGAAACAGCAGTT	159304414	159304526	159304364	159304416	1	2	MGP_129S1SvImJ_G0026717.1	159302515	159305462	1700003F12Rik	4553	911	209667	No_or_no_constitutive_exon
CGGTAGTACCTGACCTTCAGCCTGATGCTCTGATCCTCAATGGGATGCAGGT	160901705	160901883	160901933	160901881	-1	2	MGP_129S1SvImJ_G0026753.1	160876789	160909909	Fer1l4	4553	911	209667	No_or_no_constitutive_exon
CAGTGGCCCGGCGCCTGGGTGTCCCTGTGGTCCATGACAAGGAGGGCAAGAT	161991665	161991996	161992046	161991994	-1	2	MGP_129S1SvImJ_G0026774.1	161986590	162054204	Soga1	4553	911	209667	No_or_no_constitutive_exon
AAGACCAGGTTGAATGGGGGTTGGCAGGTGGTGGGGTTGAGTCTGGGAAGGG	163173402	163173514	163173352	163173404	1	2	MGP_129S1SvImJ_G0015483.1	163172762	163173514	Gm20412	4553	911	209667	No_or_no_constitutive_exon
GCAAATGGTCATCTTAGTCTAAAAACATCTCTTAAACCTTGGGTTTGAAGCC	163724343	163724483	163724293	163724345	1	2	MGP_129S1SvImJ_G0026798.1	163712064	163727547	Actr5	4553	911	209667	No_or_no_constitutive_exon
GCCCAAGCCTCTGCAAGGTGCTCTGTTCCTTCCCCCCTCGAGGGGCCCAGGT	168243526	168243618	168243476	168243528	1	2	MGP_129S1SvImJ_G0026814.1	168222628	168258772	L3mbtl1	4553	911	209667	No_or_no_constitutive_exon
CTGAGCCTTAGCCCTGAATCTTCCAAAGGAAAGGATTCTGGGACAGAGAGAA	170171940	170172387	170171890	170171942	1	2	MGP_129S1SvImJ_G0026866.1	170169181	170172387	Wfdc13	4553	911	209667	No_or_no_constitutive_exon
TGAGCAAGGATGGGGGTTGCCACTGGCTATCGTCTTTCCCGATGGGACAGAT	170347827	170347932	170347777	170347829	1	2	MGP_129S1SvImJ_G0026879.1	170337844	170350020	Ctsa	4553	911	209667	No_or_no_constitutive_exon
TGGTGGGAACCTGGTCGCTTCTAAAGCAGTTTTTCTTATTCTGGGGGAAGCA	173790911	173790965	173791015	173790963	-1	2	MGP_129S1SvImJ_G0026920.1	173776382	173806237	Fam65c	4553	911	209667	No_or_no_constitutive_exon
GGGCAGCAGATAGACCGCCTCCAATTGCTGTCTGTGGTGTTTGCAGGGAGCA	174494435	174494635	174494685	174494633	-1	2	MGP_129S1SvImJ_G0026928.1	174491373	174627886	Atp9a	4553	911	209667	No_or_no_constitutive_exon
AGCATGAATAATAATATTGTTTTGTATGTTTGTGTTTCTTGGGAATCTAGGT	184779531	184779737	184779787	184779735	-1	2	MGP_129S1SvImJ_G0026976.1	184769903	184838676	Sycp2	4553	911	209667	No_or_no_constitutive_exon
TGTGTGTCTGTCTGCTCGTTCTGTCCGCTGGTCCGTTATCCTGGGAACAGTC	187661801	187662025	187662075	187662023	-1	2	MGP_129S1SvImJ_G0027010.1	187649032	187708780	Kcnq2	4553	911	209667	No_or_no_constitutive_exon
GGCCGATGCCCCCGGTACACACATTGACATCTCTCAGGGTGCCAGAACAGGA	187951501	187951595	187951645	187951593	-1	2	MGP_129S1SvImJ_G0027020.1	187943610	187952258	Arfrp1	4553	911	209667	No_or_no_constitutive_exon
AACATTGCATTAATAAATTGAGTAGTTGTCTTCTTTTTGGGAATTAGAAGTA	2167788	2167916	2167738	2167790	1	3	MGP_129S1SvImJ_G0027045.1	1976126	2187063	Zfhx4	4553	911	209667	No_or_no_constitutive_exon
TGTAACATTGCATTAATAAATTGAGTAGTTGTCTTCTTTTTGGGAATTAGAA	2167785	2167916	2167735	2167787	1	3	MGP_129S1SvImJ_G0027045.1	1976126	2187063	Zfhx4	4553	911	209667	No_or_no_constitutive_exon
ATGTTTATAATGAAGTGAAATAATTGGTGTTTTGTGTTTGGGGTATACAGAA	11681565	11681740	11681515	11681567	1	3	MGP_129S1SvImJ_G0027073.1	11656957	11696046	Lrrcc1	4553	911	209667	No_or_no_constitutive_exon
TACTTACGTCTGTTTGATCTGGGTTGTTTCAACCTGTTTTGGGGAAACAGGC	26113911	26114099	26113861	26113913	1	3	MGP_129S1SvImJ_G0027116.1	26092754	26127290	Slc2a2	4553	911	209667	No_or_no_constitutive_exon
AGGGCTATATTGCTAAATAATGTTTTCTTGCACCTTCTTGGGAAAGACAGCT	27510439	27515440	27510389	27510441	1	3	MGP_129S1SvImJ_G0003724.1	27472509	27515440	Mecomos	4553	911	209667	No_or_no_constitutive_exon
AGGAATACTTCAATTATTGTTGTACATTATTAATACTGTTGCCGGGCAAGAT	30727026	30727186	30727236	30727184	-1	3	MGP_129S1SvImJ_G0027145.1	30588724	30793474	Pex5l	4553	911	209667	No_or_no_constitutive_exon
AAGGCGGCCGAGCCAGCCCGCGGCGCGGCGCCTCCTCCGGGAGCCGGCAGGA	31425940	31426065	31425890	31425942	1	3	MGP_129S1SvImJ_G0027146.1	31424234	31440432	Ttc14	4553	911	209667	No_or_no_constitutive_exon
CTAGTGTGTAGTGGTTTTAACTAATTGCCTTTAACTGTTCTGGGGTACAGGA	34712048	34712199	34711998	34712050	1	3	MGP_129S1SvImJ_G0027164.1	34681467	34892685	4932438A13Rik	4553	911	209667	No_or_no_constitutive_exon
TGAACTTCTGACCCTCCTATCTCCATCTCTCCTGAATGCTGGGATTACAGGC	36312778	36312923	36312973	36312921	-1	3	MGP_129S1SvImJ_G0006168.1	36310001	36327332	Gm43536	4553	911	209667	No_or_no_constitutive_exon
AGCCTCTTCTAATATTGAACTATCCACATAGGAAACTATAATAGGGGTAGGA	49728020	49728044	49728094	49728042	-1	3	MGP_129S1SvImJ_G0027194.1	49715707	49803173	Elf2	4553	911	209667	No_or_no_constitutive_exon
TCAGATTCTGATTAACTGTAATTTTTTTCTTCTTTGTTTTGGGTGGCCAGCC	56640964	56641157	56641207	56641155	-1	3	MGP_129S1SvImJ_G0027233.1	56637685	56643870	Pfn2	4553	911	209667	No_or_no_constitutive_exon
AAGGAAGGAAGGAAGGAAGGAAGGAAGGAAGGAAACCAGGGAAGGAGGAGGG	57468061	57468152	57468202	57468150	-1	3	MGP_129S1SvImJ_G0027238.1	57460397	57489178	Erich6	4553	911	209667	No_or_no_constitutive_exon
TTCTTTTCCCTTTTCAAATCCACCTTCCTGTTGCAATGCATGATGGGCAGGC	59554023	59554059	59553973	59554025	1	3	MGP_129S1SvImJ_G0027254.1	59392790	59562366	Mbnl1	4553	911	209667	No_or_no_constitutive_exon
CTCAATGATGTAAGATGTTGACTTTCTCTTTCTTTTCTGGGGGATGCTAGTC	85647865	85647944	85647815	85647867	1	3	MGP_129S1SvImJ_G0027348.1	85580853	85661414	Gatb	4553	911	209667	No_or_no_constitutive_exon
TCAAGCAGCTCTGCTTGCCTCCTGATTTCTTTTTCTTGCCATTGGGACAGGG	87851446	87851673	87851396	87851448	1	3	MGP_129S1SvImJ_G0027365.1	87728208	87854136	Arhgef11	4553	911	209667	No_or_no_constitutive_exon
TCATCAGCCCACACTTAGGTTCTAATGCCCCTCCGTACCCTGGGTGGCAGGT	87912177	87912320	87912370	87912318	-1	3	MGP_129S1SvImJ_G0027368.1	87902104	87919023	Ntrk1	4553	911	209667	No_or_no_constitutive_exon
AGGCCAGGCTCCGAGAGAGCGAGCAAGCCCGGGCCCTGCTGGAGCGGGAGGC	88823267	88823414	88823217	88823269	1	3	MGP_129S1SvImJ_G0027404.1	88782446	88827233	Arhgef2	4553	911	209667	No_or_no_constitutive_exon
TGTTTTGTGGACCTAGGAGAAAATGCATGTTCTATCCTTGTTGGGAACAGGT	89053109	89053308	89053059	89053111	1	3	MGP_129S1SvImJ_G0027409.1	88981444	89076095	None	4553	911	209667	No_or_no_constitutive_exon
ATCACATGACCCCCTAGGTTTAACCTTGCCTTTCATTTCTGGGCAGGTAGTC	89079565	89079631	89079681	89079629	-1	3	MGP_129S1SvImJ_G0027410.1	89071814	89080707	Msto1	4553	911	209667	No_or_no_constitutive_exon
TCCTTTCTCCGCCATCTTTATCTTGTTCCATTCTCCTTGATGGGCTAAAGAG	89595973	89596174	89596224	89596172	-1	3	MGP_129S1SvImJ_G0027435.1	89587954	89605318	Zbtb7b	4553	911	209667	No_or_no_constitutive_exon
TCTAATGATCATGTTTTACTGTCTTCCCTCCTGTTCTCCTGGGATAGCAGTC	90263690	90263885	90263935	90263883	-1	3	MGP_129S1SvImJ_G0027451.1	90261551	90315195	Ubap2l	4553	911	209667	No_or_no_constitutive_exon
AACCGATGTTAGTGATGTGTCTGCTTATCTCTTGTCATTTCTGGGGACAGTG	90564827	90564897	90564777	90564829	1	3	MGP_129S1SvImJ_G0027460.1	90561264	90576747	Dennd4b	4553	911	209667	No_or_no_constitutive_exon
CAAATGGACCTTTCGCTCTAATATGTACTCTTAATCCTGCTGGGGTATAGAG	90565067	90565237	90565017	90565069	1	3	MGP_129S1SvImJ_G0027460.1	90561264	90576747	Dennd4b	4553	911	209667	No_or_no_constitutive_exon
TGTCCTGAATCTGGTTTATAATTCACTTCCATCTTTGTGGGAATGGGTAGGT	90835573	90835727	90835777	90835725	-1	3	MGP_129S1SvImJ_G0027468.1	90833759	90837970	S100a1	4553	911	209667	No_or_no_constitutive_exon
GGAGAGGAAAGAGGAGGAGGGGGAAGGGGAGAAGGGGGAAGGGGAAGGAGGA	93724080	93724547	93724030	93724082	1	3	MGP_129S1SvImJ_G0012279.1	93721754	93724547	None	4553	911	209667	No_or_no_constitutive_exon
GGGCCGCCCCAATGAAGGAGCCAGATGCCATCAAGCTGTTTGTGGGGCAGAT	95058155	95058261	95058105	95058157	1	3	MGP_129S1SvImJ_G0027553.1	95057304	95071174	Celf3	4553	911	209667	No_or_no_constitutive_exon
GATACTGTATGGAAGAAATGATAACTGTTTCCCAATCCTACCGAGGGCAGAA	96671189	96671345	96671395	96671343	-1	3	MGP_129S1SvImJ_G0027598.1	96667008	96675054	BC028528	4553	911	209667	No_or_no_constitutive_exon
ATGACGATGAGGATGAAGCTGGCTCAGAAGTGGGAGAGGGAGAAGAGGAGGT	96725765	96725801	96725715	96725767	1	3	MGP_129S1SvImJ_G0027601.1	96715366	96735163	Anp32e	4553	911	209667	No_or_no_constitutive_exon
AGGCTACACAAAGAAACCCTGTCTGGAGAGAGAGGGAAAGAGAGGGGAAGGG	97067511	97068360	97068410	97068358	-1	3	MGP_129S1SvImJ_G0015512.1	97067509	97069168	Gm20627	4553	911	209667	No_or_no_constitutive_exon
TTGGCTTCAGGATGCCTTTATTCCGATAACTTTTCTTTGTGGGATGGTAGGT	97762880	97763077	97762830	97762882	1	3	MGP_129S1SvImJ_G0027634.1	97733303	97774843	Pdzk1	4553	911	209667	No_or_no_constitutive_exon
CTGCGTGTGATAGTGCAGACCTGTAACCTCAGTAGAGATGGGAGGATCAGAA	103358986	103361868	103358936	103358988	1	3	MGP_129S1SvImJ_G0036968.1	103358986	103361868	4632404M16Rik	4553	911	209667	No_or_no_constitutive_exon
ACCTCTGTGTGTCTCTCTGTCCTGCCCTGCCCGCCTCATGCTGAGGGCAGGC	104874437	104874786	104874387	104874439	1	3	MGP_129S1SvImJ_G0027694.1	104864084	104921511	Syt6	4553	911	209667	No_or_no_constitutive_exon
GGAAGAACTCAGTGTTTGACCTTAGGAGTATAGTTCTGTTGGCAGGGCAGGG	107313818	107313916	107313966	107313914	-1	3	MGP_129S1SvImJ_G0027723.1	107310477	107318784	I830077J02Rik	4553	911	209667	No_or_no_constitutive_exon
AGTGGCCAGTGCTCTGAGTCAGGATCACTTGGCCCAGGAGAGGGCATGAGGC	108961519	108961586	108961636	108961584	-1	3	MGP_129S1SvImJ_G0027749.1	108961511	109010554	Slc6a17	4553	911	209667	No_or_no_constitutive_exon
CAAGGTTTTTATAACCGTCTAGTCAAGGCCATGGGTTGTTGGGGGTCTAGGA	109400122	109400243	109400072	109400124	1	3	MGP_129S1SvImJ_G0027756.1	109393515	109410321	Eps8l3	4553	911	209667	No_or_no_constitutive_exon
CTTATCTGGGGTGGGCTGCTGAGGGTGAGTCTGGGCTGTGAGGGCTGCAGGT	109427213	109427314	109427364	109427312	-1	3	MGP_129S1SvImJ_G0040337.1	109424207	109432481	None	4553	911	209667	No_or_no_constitutive_exon
GTTCGATGTAAAATGAGAATGATATTGTGTTGCATCCTTTGGGAATCTAGGT	110758805	110758973	110758755	110758807	1	3	MGP_129S1SvImJ_G0027793.1	110724100	110766046	Slc25a24	4553	911	209667	No_or_no_constitutive_exon
ACATATCTCCTCTTTCTGTCAGCAAGTATTTGGGGGCAAGTAAGGGAAAGTG	124363315	124363378	124363428	124363376	-1	3	MGP_129S1SvImJ_G0040342.1	124363315	124482035	None	4553	911	209667	No_or_no_constitutive_exon
TCGAACTCAGAAATCCGCCTGCCTCTGCCTCCCGAGTGCTGGGATTAAAGGT	128855228	128857394	128855178	128855230	1	3	MGP_129S1SvImJ_G0001261.1	128852581	128857394	None	4553	911	209667	No_or_no_constitutive_exon
TACAGGGATTTACAATGGTTTAGGAAGTAGATCGGGCTGTGGGTTTAGAGTA	143284091	143284094	143284041	143284093	1	3	MGP_129S1SvImJ_G0012449.1	143282454	143284094	None	4553	911	209667	No_or_no_constitutive_exon
GAGGTCACTCCTGACCCTTGTGTCTCCTCTCTCAAACCTTTGTGGGACAGCT	145733994	145734188	145733944	145733996	1	3	MGP_129S1SvImJ_G0027942.1	145715555	145738280	Gbp7	4553	911	209667	Yes
CCCATTCCCAACCCCCCCTCCCCCTCCGTGGCCAAGTGTCGATTGGGCAGAG	147476324	147478414	147478464	147478412	-1	3	MGP_129S1SvImJ_G0037003.1	147476324	147478414	Gm43445	4553	911	209667	No_or_no_constitutive_exon
CATAAAAGTTATAATGTATTTGTTTTTGTTTGCTTGTTGTGGGGATGTAGAT	148197961	148198198	148198248	148198196	-1	3	MGP_129S1SvImJ_G0027954.1	148195642	148219647	None	4553	911	209667	No_or_no_constitutive_exon
CTGGCATCCACGTGCTGAAGATAATGTGGAAGTGGCTAGGGGAAATGCAGGT	148401861	148402024	148402074	148402022	-1	3	MGP_129S1SvImJ_G0027956.1	148401121	148432460	Clca1	4553	911	209667	No_or_no_constitutive_exon
TTTCCTCTTTTTCTTCACTCTCTCTCTCTCTTTTCTTCTGGGGACCTAAGGG	148476921	148477152	148477202	148477150	-1	3	MGP_129S1SvImJ_G0027957.1	148460928	148489993	Clca2	4553	911	209667	No_or_no_constitutive_exon
TTAAATTCTGGGTTTTTTTTTTTTTTTTTTTTTTTTTTTAGGGACTGGAGAG	163771321	163771513	163771271	163771323	1	3	MGP_129S1SvImJ_G0028019.1	163748582	163771513	Rpe65	4553	911	209667	No_or_no_constitutive_exon
GGCCTCCACTTACGGGTCGCTGTTTGTTTTTCCCGCCTGGGTGATAACAGGC	325164	325264	325314	325262	-1	4	MGP_129S1SvImJ_G0028024.1	320437	325638	Rps20	4553	911	209667	No_or_no_constitutive_exon
AAAGTCTCTCTTGTCCACTTGGCTGTCTCGAATGATATTCATGGGAAGAGGA	2858726	2858926	2858976	2858924	-1	4	MGP_129S1SvImJ_G0003869.1	2855272	2861046	4930430E12Rik	4553	911	209667	Yes
TCTGGAGACAGGAACGAGACTTTAAGCCTTTTCTTCCTTCTTGGGAACAGAT	5415095	5415179	5415045	5415097	1	4	MGP_129S1SvImJ_G0028040.1	5274099	5457337	Chd7	4553	911	209667	No_or_no_constitutive_exon
AGACTATAGGCACCCCTGGGAGGAGCATACCAGCCACTCTAGGGAGGAAGAC	8798478	8799425	8798428	8798480	1	4	MGP_129S1SvImJ_G0028062.1	8791720	8799425	None	4553	911	209667	Yes
GCTGAGTGATGGTGGCCCATGCCTTTAGATTCAGCACTTGGGAGGCAGAGGC	18858582	18859881	18858532	18858584	1	4	MGP_129S1SvImJ_G0028092.1	18786545	18859881	Usp45	4553	911	209667	No_or_no_constitutive_exon
AGAATGGAGTTGGGGTAACTGGGCTCGTCCATATTCTTTCACGGGAACAGAC	22020503	22020857	22020453	22020505	1	4	MGP_129S1SvImJ_G0028100.1	22015491	22022373	Ndufaf4	4553	911	209667	No_or_no_constitutive_exon
ATCTGAGAAGTTAGTTTTGCTGCTTGTGTGTTTAGGGGGAAAAGAAGAAGAG	30222416	30222583	30222366	30222418	1	4	MGP_129S1SvImJ_G0028112.1	30125972	30250886	Mdn1	4553	911	209667	No_or_no_constitutive_exon
TGTGCTGTCTCTTTGTGAAGTCTGTGATTGCTTTTGGCTTGGGTGCACAGGT	38021264	38021381	38021214	38021266	1	4	MGP_129S1SvImJ_G0028140.1	37979829	38041153	Aco1	4553	911	209667	No_or_no_constitutive_exon
GGGATAATGGGAAGATACTTGCTGACTTGGGTGGTGGTCTCTGGGGGCAGGC	41084749	41084899	41084949	41084897	-1	4	MGP_129S1SvImJ_G0028197.1	41083309	41091391	Fancg	4553	911	209667	No_or_no_constitutive_exon
TAGAGTCCGAAGGGACACGAGAGTCAGCTATTAATGTGGCAGAGGGGAAGAA	41111718	41111779	41111829	41111777	-1	4	MGP_129S1SvImJ_G0028199.1	41109915	41113935	Stoml2	4553	911	209667	No_or_no_constitutive_exon
GGGGGGCGGGGGTCTGAAGCTCTAAAGCTAACCTGCTGCTCTGGGGACAGGA	41656292	41656400	41656450	41656398	-1	4	MGP_129S1SvImJ_G0028212.1	41652061	41684410	Tln1	4553	911	209667	No_or_no_constitutive_exon
GAGGACAGTGAGAGGTGAAGTAGCCTGACAATTCCAAGCCGAGAAGGGAGGA	41764640	41764953	41765003	41764951	-1	4	MGP_129S1SvImJ_G0003891.1	41764640	41774741	Gm12473	4553	911	209667	No_or_no_constitutive_exon
TCTGGGAGGAGCCCTGGATTAAACTAGAGGTTTGGCTCCTATGGGGAGAGCC	41787740	41787842	41787892	41787840	-1	4	MGP_129S1SvImJ_G0028219.1	41787454	41789694	Hint2	4553	911	209667	No_or_no_constitutive_exon
AAACTCTTGGGGTCATCTGGGTTTCCCTGTGGACTCAGGGCATAACAGAGAA	41931033	41931228	41931278	41931226	-1	4	MGP_129S1SvImJ_G0012627.1	41931033	41932398	None	4553	911	209667	No_or_no_constitutive_exon
AGGTGTTCCTAAAATGGGTAATCAAAACTGTTTTCCTGTCTGGGGTGGAGCT	42183815	42184042	42184092	42184040	-1	4	MGP_129S1SvImJ_G0028232.1	42174860	42231070	Gne	4553	911	209667	No_or_no_constitutive_exon
CTTTGATTTCTTTCTATAAAAAAATTATTTATTGGGGTGGGGACAACAAGGA	46700421	46700708	46700371	46700423	1	4	MGP_129S1SvImJ_G0028273.1	46699420	46856773	Invs	4553	911	209667	No_or_no_constitutive_exon
CCTTTCTCTGTTCTTCTCCCTTCGTTTTACATTTTGGGATGGGTCTGAAGAC	58313074	58313227	58313277	58313225	-1	4	MGP_129S1SvImJ_G0028335.1	58211738	58342086	Susd1	4553	911	209667	No_or_no_constitutive_exon
GTGGCAGCAAAGTCTGAAACAGCCTGCTTCAAGGCTGGGGGAGGCTACAGTT	61089211	61089764	61089161	61089213	1	4	MGP_129S1SvImJ_G0003906.1	61082442	61089764	Gm12910	4553	911	209667	No_or_no_constitutive_exon
GGCTATCCCTTCACCCCGCACCCTCAAAAAAGAACTGGGTCGTAATGGAGGC	61680371	61680415	61680321	61680373	1	4	MGP_129S1SvImJ_G0028359.1	61552411	61695256	Rgs3	4553	911	209667	No_or_no_constitutive_exon
TTACACCCCAGAGAAACAAATAACCCTATTTTAAAAATTGGGTGTAGGAGGG	62561587	62561733	62561537	62561589	1	4	MGP_129S1SvImJ_G0028369.1	62560823	62568231	Atp6v1g1	4553	911	209667	No_or_no_constitutive_exon
CTGTGTCTGAACGGGCGTGTCTGTGCATTTCTTGGTAACCTCGGGAGCAGAC	71367746	71367763	71367813	71367761	-1	4	MGP_129S1SvImJ_G0028384.1	71326825	71411343	Tle1	4553	911	209667	No_or_no_constitutive_exon
AATATCAATTCCAAATGTTATAGTAACGTATACTTTTTTTAATTGGGCAGCT	100112057	100112269	100112007	100112059	1	4	MGP_129S1SvImJ_G0028484.1	100096566	100153805	Efcab7	4553	911	209667	No_or_no_constitutive_exon
TCTCTTCCTTTGCATCCTTTGCTACTCCCTCCCTTCCCTGGCTGGGATAGAC	105195407	105195446	105195357	105195409	1	4	MGP_129S1SvImJ_G0028509.1	104077788	105264699	Dab1	4553	911	209667	No_or_no_constitutive_exon
TCATGCTGGGGTCCTCACGTTCTCTGCTTCTCTTCCTTCTTGGGGATCAGGA	107073444	107073636	107073686	107073634	-1	4	MGP_129S1SvImJ_G0028518.1	107054126	107079953	Pcsk9	4553	911	209667	No_or_no_constitutive_exon
GTTAACCCAGGAACTGTTCTCCTCACTCCCACAATGGCTGCCATGGGAAGAT	107069120	107069254	107069304	107069252	-1	4	MGP_129S1SvImJ_G0028518.1	107054126	107079953	Pcsk9	4553	911	209667	No_or_no_constitutive_exon
CTCGAACTCAGAAATCCTCTGCCTCTGCCTCCCGAGTGCTGGGATTAAAGGC	109259146	109259513	109259096	109259148	1	4	MGP_129S1SvImJ_G0037014.1	109255568	109259513	Gm12737	4553	911	209667	No_or_no_constitutive_exon
TTATTGTACCAGAGCAACAGGAATAATTCAGGATTGTTGTGGGCAAACAGGT	109934367	109934609	109934659	109934607	-1	4	MGP_129S1SvImJ_G0028567.1	109825520	109974234	Osbpl9	4553	911	209667	No_or_no_constitutive_exon
TCTTTCTCTCCACCCCCATCTTTCCTGGAAACTCGCTTTGGGCGCGGCAGAC	115828490	115828638	115828440	115828492	1	4	MGP_129S1SvImJ_G0028594.1	115825397	115840634	Tal1	4553	911	209667	No_or_no_constitutive_exon
CTAGAATCTAATTTATTTCCTCTTCTTTGAATATGACTACTGGGAAACAGCG	118014176	118014316	118014126	118014178	1	4	MGP_129S1SvImJ_G0028641.1	117969417	118043197	Eif2b3	4553	911	209667	No_or_no_constitutive_exon
ACTGAGTGTCCAGGCTCTGACTCCCACTCCCACTCCCCTGACCAGGGCAGAG	118067327	118067470	118067277	118067329	1	4	MGP_129S1SvImJ_G0028642.1	118053609	118075080	Ptch2	4553	911	209667	No_or_no_constitutive_exon
TTTCTCTTTCCTCATCTTTATGCTTCTGTCCTGTTTTTCGGGGGTTGCAGAG	119445072	119445151	119445201	119445149	-1	4	MGP_129S1SvImJ_G0028665.1	119417602	119466378	Szt2	4553	911	209667	No_or_no_constitutive_exon
GTTTCTTTGGAAAGTCAGTTATGTCAATGACATTTTGCTGGGGCACACAGGT	120497206	120497930	120497980	120497928	-1	4	MGP_129S1SvImJ_G0028696.1	120488843	120510568	Ppih	4553	911	209667	No_or_no_constitutive_exon
TTTTGATTGTTTGTTTTGTTTTGTTTTTTGCTGTTGTTTTGGGCAAGCAGCA	124906158	124906282	124906332	124906280	-1	4	MGP_129S1SvImJ_G0028741.1	124796089	125157622	Macf1	4553	911	209667	No_or_no_constitutive_exon
GTCCTACCCAAGAGCAACCCTGTCACCTGTTCCTTAACATTGGGCCAAAGGT	126351733	126351861	126351683	126351735	1	4	MGP_129S1SvImJ_G0028753.1	126288036	126354997	Inpp5b	4553	911	209667	No_or_no_constitutive_exon
GCTTCTGGTCTGCTTTTATGACCCCATCTATTCTGTGTGTGGGTTGACAGCT	127726464	127726632	127726414	127726466	1	4	MGP_129S1SvImJ_G0028769.1	127706134	127743104	Oscp1	4553	911	209667	No_or_no_constitutive_exon
GGGTGAGTTTGAGATCACAGAGCAGCTGGAGCAGAACACCAGTAAGGGAGAC	127739303	127739338	127739253	127739305	1	4	MGP_129S1SvImJ_G0028769.1	127706134	127743104	Oscp1	4553	911	209667	No_or_no_constitutive_exon
AGCATTTTTCATGGAATTTCTGTAACCTTCATTTTTCTTGTTGGGAACAGGT	128047939	128048027	128048077	128048025	-1	4	MGP_129S1SvImJ_G0028780.1	128008344	128111321	Ago3	4553	911	209667	No_or_no_constitutive_exon
TGTAACCATTGCTCTCTGTCCTTTCACTTCCTTTGGGGGCGGGGACCCAGGT	130975814	130976213	130976263	130976211	-1	4	MGP_129S1SvImJ_G0028813.1	130968993	130979486	Hpca	4553	911	209667	No_or_no_constitutive_exon
GGGTTTAAGTCAGCAAAGCCTCGTTGGTGGCTCCAATTGTGGCTGGGTAGCT	131206813	131207173	131207223	131207171	-1	4	MGP_129S1SvImJ_G0028819.1	131204398	131237277	Rbbp4	4553	911	209667	No_or_no_constitutive_exon
ACATTCAGGTTTTAGAAGACCACCTAGAAGGAAGGAGCTGGGTAGAACAGGT	131349231	131349545	131349595	131349543	-1	4	MGP_129S1SvImJ_G0028822.1	131348674	131363863	Zbtb8b	4553	911	209667	No_or_no_constitutive_exon
GCCATGCCTTGACTCTCATGCCTTGACTCTCCTCTCCTTAGGGGCCACAGGG	132076124	132076166	132076074	132076126	1	4	MGP_129S1SvImJ_G0028842.1	132028938	132084135	Col16a1	4553	911	209667	No_or_no_constitutive_exon
CCCCTCCCCCCGCCCCGCCCCACCTCTGATGTTGTGTCCCTGTGGGGCAGGC	132122417	132122661	132122711	132122659	-1	4	MGP_129S1SvImJ_G0028844.1	132116997	132126085	Hcrtr1	4553	911	209667	Yes
GAACTTTAGAAAATGTGACCTAGTCTACAGAAGTTGGTCTTTGGGGGCAGGT	133054656	133054754	133054804	133054752	-1	4	MGP_129S1SvImJ_G0006523.1	133051690	133061267	A930031H19Rik	4553	911	209667	Yes
ACTGTGAACCCCAAGTGTGAGAATCATTTTATCTTTCTTTGGCAGGGCAGTT	133766706	133766846	133766896	133766844	-1	4	MGP_129S1SvImJ_G0006525.1	133741614	133771378	Gm12962	4553	911	209667	No_or_no_constitutive_exon
CTTGGGCCTGTGACAATCCACAAGGCTGAATCACAGCCCCTGGGGTTGAGGT	133864804	133865127	133865177	133865125	-1	4	MGP_129S1SvImJ_G0028857.1	133864799	133942517	Ptpru	4553	911	209667	No_or_no_constitutive_exon
TGGCTTGTTTGTGAGCACCTTTTCAATGACTTGGTGTCTTGGGTGTGTAGCC	134120674	134120884	134120934	134120882	-1	4	MGP_129S1SvImJ_G0028861.1	134038546	134196303	Epb41	4553	911	209667	No_or_no_constitutive_exon
AGGGCGTCGCGGACGGCATGTGACCACTCCGGCGCGGGAAGGCGCGGGAGGG	137072202	137073024	137073074	137073022	-1	4	MGP_129S1SvImJ_G0028932.1	136924739	137073548	Man1c1	4553	911	209667	No_or_no_constitutive_exon
CTCTTCCCTCCCAGACACCCTGAAGTCTCCTTTGCATGTCTGAGGGGCAGGA	138767219	138767329	138767169	138767221	1	4	MGP_129S1SvImJ_G0028962.1	138737472	138777620	Asap3	4553	911	209667	No_or_no_constitutive_exon
TTTGACACCAGCAGCCATTCTTGCCATTTTCCCCGGGGCCAGGTTAGAAGAC	138903280	138908345	138903230	138903282	1	4	MGP_129S1SvImJ_G0028965.1	138854709	138909899	Hnrnpr	4553	911	209667	No_or_no_constitutive_exon
AGGCCTGATTGGAGCTGGAGACTGAGCCATGGCCTTGGGTCTGGGGACAGGT	140380644	140380774	140380594	140380646	1	4	MGP_129S1SvImJ_G0028986.1	140320896	140392591	Rap1gap	4553	911	209667	No_or_no_constitutive_exon
CCTTGGGAGAGTCTTGTCTTGATGCTTTTCTCTTCCTCCTTGGGAAACAGCT	140952636	140952796	140952586	140952638	1	4	MGP_129S1SvImJ_G0028990.1	140929362	140960225	Hp1bp3	4553	911	209667	No_or_no_constitutive_exon
GCTGTTCGGCTGGGGGAAGCCCGGCCCCGCGGCGGCCTGGGGCCGCGGAGAG	141054098	141054355	141054405	141054353	-1	4	MGP_129S1SvImJ_G0028994.1	141041373	141054506	Pink1	4553	911	209667	No_or_no_constitutive_exon
GAGGTCATCCCTAGGGTGGAAGTCTGACACTTGGCCCCCTGGGATTGCAGGA	142293573	142293702	142293523	142293575	1	4	MGP_129S1SvImJ_G0029018.1	142184788	142325151	Ubr4	4553	911	209667	No_or_no_constitutive_exon
CTGTTGGTCTGAGCAGAGGTCCTCCTCTTGCCTCTCTGTTGGGGATACAGGA	144013228	144013349	144013399	144013347	-1	4	MGP_129S1SvImJ_G0029036.1	144007846	144058657	Crocc	4553	911	209667	No_or_no_constitutive_exon
AGAGAAGCCTTATTTGTGTGACAAGTGTGGCCGTGGTTTCAACCGGGTAGAC	144527351	144527510	144527301	144527353	1	4	MGP_129S1SvImJ_G0029048.1	144504277	144528863	Zbtb17	4553	911	209667	No_or_no_constitutive_exon
CTGCTGGTTGTGGACTATGCCACCTGCTCCAGCGCTAGCTGGTGGGGAAGCT	144923330	144923388	144923438	144923386	-1	4	MGP_129S1SvImJ_G0029060.1	144919306	144951891	Ctrc	4553	911	209667	No_or_no_constitutive_exon
TTTGTCCCTGGGCCTGCTGGACAGGTGGTTAGTGGGGCCTGGGCTGGCAGGC	151564867	151565010	151565060	151565008	-1	4	MGP_129S1SvImJ_G0029109.1	151551434	151587863	Mfn2	4553	911	209667	No_or_no_constitutive_exon
TGGCCAGAGAGGATCCCATGTCCCTGACTCAGTGGGCCGGTGGGGGGCAGGT	151956329	151956443	151956493	151956441	-1	4	MGP_129S1SvImJ_G0029122.1	151941581	151992460	Ptchd2	4553	911	209667	No_or_no_constitutive_exon
TGAGTCCGCAACTCACTGAGTGCCTGGGCCTGTGTGTCTCCTTGGGAAAGGG	151950953	151951080	151951130	151951078	-1	4	MGP_129S1SvImJ_G0029122.1	151941581	151992460	Ptchd2	4553	911	209667	No_or_no_constitutive_exon
TGTTCTCTCCTGAGTCTCTTTTTCCTTCTCTATTCACCTCTAATGGGCAGGC	154192587	154192646	154192537	154192589	1	4	MGP_129S1SvImJ_G0029153.1	154187545	154201440	Eno1	4553	911	209667	No_or_no_constitutive_exon
TGTGGGGCCCGGAAGTCCATTCTCACTTTTGTTTGGTTTTGGAGGGGCAGAT	154596601	154596763	154596551	154596603	1	4	MGP_129S1SvImJ_G0029154.1	154235895	154604846	Rere	4553	911	209667	No_or_no_constitutive_exon
CTTGAACTCTTGCTCCTCCCGCTCCCATCTCATGTGTGCTGGGGTTACAGCA	154957726	154957980	154957676	154957728	1	4	MGP_129S1SvImJ_G0029158.1	154942356	154975022	Tnfrsf9	4553	911	209667	No_or_no_constitutive_exon
GGGTAGCCACGCGATTGTCCTCCTGAAACACATCCCTTCCTGGGGTGCAGGG	156203817	156203954	156203767	156203819	1	4	MGP_129S1SvImJ_G0029171.1	156186505	156215088	Plekhg5	4553	911	209667	No_or_no_constitutive_exon
CCTGAGCCTGGCACACACAGGCTCATCTTTGTCATCTTTGTGGGGGACAGTC	159175004	159175124	159174954	159175006	1	4	MGP_129S1SvImJ_G0029200.1	159150789	159177301	Mmel1	4553	911	209667	No_or_no_constitutive_exon
TGGATCTGACTGGACACTGACCAGTTATGTGTGGGCTTGGGCTGGGGCAGGG	159259097	159259179	159259047	159259099	1	4	MGP_129S1SvImJ_G0029204.1	159251067	159267882	Pank4	4553	911	209667	No_or_no_constitutive_exon
AGCCTCTGAGGTCATGGCCTTCTCCCACTCCTCTTGTCTTGGGACCACAGGT	159285795	159285967	159286017	159285965	-1	4	MGP_129S1SvImJ_G0029205.1	159270036	159343878	Plch2	4553	911	209667	No_or_no_constitutive_exon
TTCCCAGGCCCCCTAACTGCCGCCCTTGGTTTCTCTCGGAGGGAAGTAAGAG	159559213	159559315	159559163	159559215	1	4	MGP_129S1SvImJ_G0029210.1	159558480	159565355	Faap20	4553	911	209667	No_or_no_constitutive_exon
GTGCTTCCCAGGCCCCCTAACTGCCGCCCTTGGTTTCTCTCGGAGGGAAGTA	159559209	159559315	159559159	159559211	1	4	MGP_129S1SvImJ_G0029210.1	159558480	159565355	Faap20	4553	911	209667	No_or_no_constitutive_exon
CAGGTACAATGTGGGCTGAAGACCACCGTCTTTGCCTTTTTGTGGGACAGCC	160110218	160110384	160110434	160110382	-1	4	MGP_129S1SvImJ_G0029225.1	160095682	160119092	Atad3a	4553	911	209667	No_or_no_constitutive_exon
GTTGGTAGTCTTGGGTTCTGTAAGAGAGCAGGCTGAGCAAGCCAGGGGAGGC	580611	580637	580687	580635	-1	5	MGP_129S1SvImJ_G0001376.1	577914	582843	None	4553	911	209667	No_or_no_constitutive_exon
TTTGTGATAATCCCAAAACTTCTGCTCATGTCAATGCTTGGCGTGGGAAGAA	2490955	2490994	2491044	2490992	-1	5	MGP_129S1SvImJ_G0029274.1	2481059	2571387	Cfap69	4553	911	209667	No_or_no_constitutive_exon
ATACCAGAGCTTCCAGGTATCTAACTGTGATTCTTCTGCCCTTGGGAAAGGC	19595193	19595399	19595449	19595397	-1	5	MGP_129S1SvImJ_G0029326.1	19470484	19937042	Reln	4553	911	209667	No_or_no_constitutive_exon
GAGAGCATTTATACAAGATTTAAATTATTGAAATTCTCTCCTGGGAGTAGCA	20089727	20089818	20089868	20089816	-1	5	MGP_129S1SvImJ_G0029327.1	20054918	20114556	Orc5	4553	911	209667	No_or_no_constitutive_exon
TTCTCTCTCTCTCCTTTCTCTCCTAACTATTGATATGGGGTTAAAAACAGGG	21611430	21611560	21611610	21611558	-1	5	MGP_129S1SvImJ_G0029334.1	21610894	21738722	Fam126a	4553	911	209667	No_or_no_constitutive_exon
TCAAAGTCCCATTCACACCCCTATGACCTGCCTTCATCTGTTGGGAACAGGT	22375263	22375673	22375723	22375671	-1	5	MGP_129S1SvImJ_G0029352.1	22338358	22377149	Smarcd3	4553	911	209667	No_or_no_constitutive_exon
GTCTTAAGTAAAATTGCCTTTAAATTGTCTTTGGTTTTTGTGGGAGCCAGGT	28164280	28164445	28164230	28164282	1	5	MGP_129S1SvImJ_G0029385.1	28138811	28167954	Hadhb	4553	911	209667	No_or_no_constitutive_exon
TGACGTTTTGGGGGGTGATGTTAGCCTTGACCTTTGTTCTGGGCTGGCAGGT	29044665	29044905	29044615	29044667	1	5	MGP_129S1SvImJ_G0029407.1	29024214	29051280	Cad	4553	911	209667	No_or_no_constitutive_exon
TGTTTCAGGGTGATGTTGTCGGTCTGGAGCGAGGTGGTGGGAAGACAGAGGT	29267385	29267480	29267530	29267478	-1	5	MGP_129S1SvImJ_G0029422.1	29245816	29289222	Ift172	4553	911	209667	No_or_no_constitutive_exon
AAGCCCAAATGACCATTTACAGAATGCTTTGTTGTTGTGTGGGATGTCAGGC	29483408	29483513	29483358	29483410	1	5	MGP_129S1SvImJ_G0029425.1	29466785	29498931	None	4553	911	209667	No_or_no_constitutive_exon
AATGAAGCACGAGATTGGAGAATTCCCTGTATTTTTCTTTGGGTCTAAAGAT	32091307	32091409	32091257	32091309	1	5	MGP_129S1SvImJ_G0029454.1	32027953	32106380	Whsc1	4553	911	209667	No_or_no_constitutive_exon
TGTGGGTGGGCGTGGCCGGGGCATCACCAGTGGAACGGTTCGGGGTGCAGCC	32186123	32186300	32186073	32186125	1	5	MGP_129S1SvImJ_G0029456.1	32185836	32187417	Gm1673	4553	911	209667	No_or_no_constitutive_exon
GGGCGAGGCAGGATGTGCTGCTGGATCACTTCTGTAGTCTGGGTGAGCAGTC	32448936	32449092	32449142	32449090	-1	5	MGP_129S1SvImJ_G0029461.1	32404926	32502099	Zfyve28	4553	911	209667	No_or_no_constitutive_exon
TCTCTCCAGGTTGGGTGGTCCCAGGAGGCCCAGGGGTGCTGTGGGCGGAGCC	33291418	33291714	33291764	33291712	-1	5	MGP_129S1SvImJ_G0004061.1	33291418	33292994	Gm43791	4553	911	209667	No_or_no_constitutive_exon
GGAATCGATGCCCCACAAGCATGTGGCTTTCTCTCCTGTGCACGGGGCAGGT	33636659	33637098	33636609	33636661	1	5	MGP_129S1SvImJ_G0006611.1	33631831	33637872	4930478P22Rik	4553	911	209667	No_or_no_constitutive_exon
TCCTCTCTCTGGGTAGAGCTCACATGACCTCTTTTCCCACTGGGAATTAGGA	35074014	35074225	35073964	35074016	1	5	MGP_129S1SvImJ_G0004064.1	35072405	35074225	Gm43701	4553	911	209667	No_or_no_constitutive_exon
GACCATGGTTGTGTTGTTTTCTCCTTCTCATCCACCCCCCGGGCGCAAAGCC	48929460	48929552	48929602	48929550	-1	5	MGP_129S1SvImJ_G0029541.1	48834795	48937597	Adgra3	4553	911	209667	No_or_no_constitutive_exon
TAGAAGCATTTATTGTCTGCATTCATAAATAAAAGAGATGGGTGGCAAAGAC	52173376	52176747	52176797	52176745	-1	5	MGP_129S1SvImJ_G0029552.1	52124249	52239755	Sel1l3	4553	911	209667	No_or_no_constitutive_exon
GCATTGGGATGACCCTGAAGAGTTAACAAGTGGCTTTAGCACGGGCTGAGCT	66820735	66820823	66820685	66820737	1	5	MGP_129S1SvImJ_G0029591.1	66492876	66823348	Limch1	4553	911	209667	No_or_no_constitutive_exon
GTTTCTCCCCCCCCCCTCCCATTTTAATTCTTTTAAACTGGGACGTGTAGGT	67565621	67565695	67565745	67565693	-1	5	MGP_129S1SvImJ_G0029597.1	67401904	67637181	Atp8a1	4553	911	209667	No_or_no_constitutive_exon
CAGCGAGGACCTGCGGGACGCCACCTCCTTGCTGGCGGCCGGCGAGGGAGGC	72878643	72878722	72878593	72878645	1	5	MGP_129S1SvImJ_G0029618.1	72878012	72946434	None	4553	911	209667	No_or_no_constitutive_exon
AGATGGTGGGCAAACTGTTTTGTTTTGTTTTTCTTTTGGGGGGGCACCAGGT	73029413	73029590	73029640	73029588	-1	5	MGP_129S1SvImJ_G0029622.1	73000750	73247562	Fryl	4553	911	209667	No_or_no_constitutive_exon
ATGACTATGCTAAAAGACTCTCTCTCTCTCTTTTTGGGGGATGGGGGTAGGA	76496914	76497035	76497085	76497033	-1	5	MGP_129S1SvImJ_G0029643.1	76484048	76503663	Pdcl2	4553	911	209667	No_or_no_constitutive_exon
AGAGTACAGACTAACCAATGTCTTCTCTTCTTTTTCTGTCCTGGGAGAAGGA	77227179	77227374	77227129	77227181	1	5	MGP_129S1SvImJ_G0029652.1	77220821	77227374	Arl9	4553	911	209667	No_or_no_constitutive_exon
AGACAAACTCCTTTCACCATAGTGTATTTGTTTTTGGTTTTGGGGTGCAGGG	87773770	87773919	87773969	87773917	-1	5	MGP_129S1SvImJ_G0029676.1	87765974	87779337	Ugt2b1	4553	911	209667	No_or_no_constitutive_exon
ATGTGGATTAATACCTTCTTTTGATGAATTGTCCCTCTCTGGGTGTCAAGGA	97786721	97786805	97786671	97786723	1	5	MGP_129S1SvImJ_G0029765.1	97596666	98029888	Fras1	4553	911	209667	No_or_no_constitutive_exon
ACGTCTCTGTTTTCCATTCTCTTCCCCTCATGCCCCTCTTAAACGGGAAGCT	100617530	100617610	100617660	100617608	-1	5	MGP_129S1SvImJ_G0029778.1	100604180	100641180	None	4553	911	209667	Yes
GGCTCCAGAGAAATGGTACTTTTCGTGAAACCTATGTTTTCACAGGGCAGCC	101547241	101547316	101547191	101547243	1	5	MGP_129S1SvImJ_G0004122.1	101531586	101550197	Tmem150cos	4553	911	209667	No_or_no_constitutive_exon
GAGCTTCATGTGTTTCGCAAATTGTATCTTATATCTTGGGTAAAACACAGGC	108823748	108823900	108823950	108823898	-1	5	MGP_129S1SvImJ_G0029832.1	108822326	108911588	Hfm1	4553	911	209667	No_or_no_constitutive_exon
ATTAGAATAACTCCATCCTGTTTTCTTTTTATAATTTTGGGATTATAAAGAT	110303671	110303872	110303621	110303673	1	5	MGP_129S1SvImJ_G0029851.1	110200908	110319280	Ccdc18	4553	911	209667	No_or_no_constitutive_exon
GTCTGTGTCTGGTCTGTACCTAACTTTGTATTTTCATCTTTTGGGGGCAGCT	110779383	110779495	110779545	110779493	-1	5	MGP_129S1SvImJ_G0029861.1	110776697	110800301	Dgkq	4553	911	209667	No_or_no_constitutive_exon
CATTTGTCCATGCACATATCTGTGTATGTGTGCTGGTGCTGGTGGGGTAGGG	115488887	115489105	115489155	115489103	-1	5	MGP_129S1SvImJ_G0029910.1	115294384	115513566	None	4553	911	209667	No_or_no_constitutive_exon
GCTTGGTTTTGTCCCAGGGTCAGGACATGGTTTTGTGTATTGGGAGGCAGGA	115536244	115536435	115536485	115536433	-1	5	MGP_129S1SvImJ_G0029911.1	115528901	115641934	Adrbk2	4553	911	209667	No_or_no_constitutive_exon
AGGCACAGGGGTCTGTACTGGGTTATGGGTAGGGGTAGGGAAGATGTGAGGT	115709179	115709231	115709281	115709229	-1	5	MGP_129S1SvImJ_G0029913.1	115706484	115712224	Crybb3	4553	911	209667	No_or_no_constitutive_exon
ATTTATTACATGTAAGTACACTGTAGCTGTCATCCAGAAGAGGGCATCAGAT	116624856	116624991	116625041	116624989	-1	5	MGP_129S1SvImJ_G0006766.1	116623839	116625420	Gm42797	4553	911	209667	No_or_no_constitutive_exon
GGCCATGTGCAGCCGGCTAACGTTCCCACCATGTATTTTGTGGGGCACAGGT	117098508	117100807	117100857	117100805	-1	5	MGP_129S1SvImJ_G0029936.1	117098508	117116472	Kctd10	4553	911	209667	No_or_no_constitutive_exon
GGTCCCTCTGAAAGTGAAGGCGTTGACTTTGCCGTTCTTGGGGCGGGTAGGA	117943212	117943269	117943319	117943267	-1	5	MGP_129S1SvImJ_G0029957.1	117942418	117952210	Acads	4553	911	209667	No_or_no_constitutive_exon
GCCCCCTCCTGGGCTCCCTAACTGCCTCTCTCCTCTTGGTGGGCCTGAAGGT	119086380	119086570	119086620	119086568	-1	5	MGP_129S1SvImJ_G0029980.1	119078115	119263951	Ccdc60	4553	911	209667	No_or_no_constitutive_exon
GGATAACCTGGAGTAGATGTCCACTTGACGGGTCTCTGGTTGGGTGACAGGT	124168453	124168704	124168754	124168702	-1	5	MGP_129S1SvImJ_G0030014.1	124159976	124185661	Oas3	4553	911	209667	No_or_no_constitutive_exon
TTTAGGGCGGCTCCTATGATGAACACACTGCACTCAAGGGCAAGTCAGAGGC	124224547	124224791	124224841	124224789	-1	5	MGP_129S1SvImJ_G0030015.1	124215437	124230523	None	4553	911	209667	No_or_no_constitutive_exon
CTCAGAGATCCACCTGCCTCTGCCTCCTAAATGCTGGGATTAAAGCAGAGAA	125278005	125278430	125278480	125278428	-1	5	MGP_129S1SvImJ_G0004169.1	125278005	125288912	Gm16552	4553	911	209667	No_or_no_constitutive_exon
GGAGTCCTGGATGATCCTAGTAGTAACATCTGCTCCCGCGCAGGGGACAGGT	125429495	125429822	125429445	125429497	1	5	MGP_129S1SvImJ_G0030039.1	125425921	125431570	Fam109a	4553	911	209667	No_or_no_constitutive_exon
GGTCGTGGGTATATCTGTCCCCTTAGTACCTCGCCTCCCTGGGAATACAGTC	126456306	126456464	126456514	126456462	-1	5	MGP_129S1SvImJ_G0030058.1	126438581	126476963	Anapc5	4553	911	209667	No_or_no_constitutive_exon
CCAGTGAGAGTGGGGGGCAACTACTGCTTTAGACTTTCAGTGTAGGGGAGAA	127262969	127263659	127263709	127263657	-1	5	MGP_129S1SvImJ_G0030074.1	127250651	127264398	Diablo	4553	911	209667	No_or_no_constitutive_exon
GGCCAGCTGAGACCAGTCTTTACTAGCGCCACGGCAGCTGGTGGGCCAAGAC	127782992	127783259	127782942	127782994	1	5	MGP_129S1SvImJ_G0001758.1	127781753	127783259	None	4553	911	209667	No_or_no_constitutive_exon
GATGGGCTGGCCTTCCAGATGCGAACAGGCCTACTTCCCTGAGGGCTCAGCC	127906254	127906396	127906204	127906256	1	5	MGP_129S1SvImJ_G0030089.1	127904293	127906401	Arl6ip4	4553	911	209667	No_or_no_constitutive_exon
AATACACAATGAATTTTTAGCTGAGTCTTGTTTGTGGCTTTTGAGGGTAGGT	128205485	128205680	128205730	128205678	-1	5	MGP_129S1SvImJ_G0030094.1	128177270	128242075	Sbno1	4553	911	209667	No_or_no_constitutive_exon
GTGCAGTCCATAGTGTTTAATACGTGTTCATTTTTCTTTCTGTAGGGTAGAA	128500594	128500708	128500544	128500596	1	5	MGP_129S1SvImJ_G0030103.1	128466922	128503346	Atp6v0a2	4553	911	209667	No_or_no_constitutive_exon
TTATATGTATAACTTTTTTGTCTGCCTGCATGTATGTGTACCTGGGGAAGCC	132534055	132534162	132534212	132534160	-1	5	MGP_129S1SvImJ_G0006823.1	132533404	132534924	4930573I07Rik	4553	911	209667	No_or_no_constitutive_exon
ATGTATAACTTTTTTGTCTGCCTGCATGTATGTGTACCTGGGGAAGCCAGAA	132534055	132534158	132534208	132534156	-1	5	MGP_129S1SvImJ_G0006823.1	132533404	132534924	4930573I07Rik	4553	911	209667	No_or_no_constitutive_exon
CTCCTGAGGGTATGGCAGAGACTGGGGGAAGAGGCAGCGGGAAGAAGGAGGC	133653513	133653556	133653463	133653515	1	5	MGP_129S1SvImJ_G0030125.1	133611506	133681529	Sfswap	4553	911	209667	No_or_no_constitutive_exon
AAATCTTTGTGCTTTGGGGTCAGAGCAGGGCAGGGGCTAAGATGGGGGAGCA	134173071	134173423	134173021	134173073	1	5	MGP_129S1SvImJ_G0030139.1	134138835	134173811	Crcp	4553	911	209667	No_or_no_constitutive_exon
TCCCTGTCCACCCTGCCATCCCTCCCCCACCCCCGCCCTGGGTGGAGCAGAC	138916309	138916414	138916464	138916412	-1	5	MGP_129S1SvImJ_G0030157.1	138900860	138964521	Clip2	4553	911	209667	No_or_no_constitutive_exon
TGGATCCAGGGTGAACAGGAGGCCACCAGCCAAGGCAGGAAGATGGGAAGGG	140712840	140714310	140712790	140712842	1	5	MGP_129S1SvImJ_G0030199.1	140703851	140737027	Rasa4	4553	911	209667	No_or_no_constitutive_exon
GCAGGCTGGGGAACGAGGAGGCTGTATTGACAGCTGGCTTGGGCACGCAGCC	140748856	140748953	140749003	140748951	-1	5	MGP_129S1SvImJ_G0030201.1	140747936	140761218	Lrwd1	4553	911	209667	No_or_no_constitutive_exon
ATCATTGCTGCTTAGTACGCGGGCGCTGGCTGAGAGATGACTTAGGGAAGGG	141750594	141750710	141750544	141750596	1	5	MGP_129S1SvImJ_G0030214.1	141746254	141753222	Vgf	4553	911	209667	No_or_no_constitutive_exon
TGCCCCTCAACCCTATGAACTCAACACAGCCATCAACTGCAGGGATGAAGTT	142581061	142581325	142581375	142581323	-1	5	MGP_129S1SvImJ_G0030244.1	142578081	142583831	Mepce	4553	911	209667	No_or_no_constitutive_exon
GTGGGGATTGTGTTTCATTGACTTGCCTTAATCTACTCCTGTGGGGCCAGGT	142685418	142685581	142685631	142685579	-1	5	MGP_129S1SvImJ_G0030249.1	142683168	142711847	Cyp3a13	4553	911	209667	No_or_no_constitutive_exon
GGGGCCTCCTGGCATTTGTGCTGCTGCCTTCCACCTCCATATGGGAACAGTG	147228558	147228674	147228508	147228560	1	5	MGP_129S1SvImJ_G0030309.1	146397366	147423184	Sdk1	4553	911	209667	No_or_no_constitutive_exon
GGGGCGTGGGTCAGCGCTGTGGTCCCCCTTCCTTCCTTAGGGAAATCCAGGA	147696176	147696301	147696126	147696178	1	5	MGP_129S1SvImJ_G0030311.1	147693852	147715394	Ap5z1	4553	911	209667	No_or_no_constitutive_exon
ACAACTATTTTTCCTTTTGTAACAACTCATTGTTTGGTTCTGGGGCACAGGA	148401254	148401893	148401943	148401891	-1	5	MGP_129S1SvImJ_G0030321.1	148297050	148425237	Rnf216	4553	911	209667	No_or_no_constitutive_exon
TGGGTCAGGGAGAGATTCTACCAGGACAAGCTGCGGTGGGACAAGTGCAGGT	149075313	149075784	149075834	149075782	-1	5	MGP_129S1SvImJ_G0030336.1	149071038	149093804	Usp42	4553	911	209667	No_or_no_constitutive_exon
CCAGAATCTTGGCTGATGGAGACCGCCTGGGTTTCTTTGGGGACTGGCAGGA	149539650	149539751	149539801	149539749	-1	5	MGP_129S1SvImJ_G0030347.1	149518220	149550025	Tecpr1	4553	911	209667	No_or_no_constitutive_exon
TTTTCATCCTCTGTAGACGTTCATGCTCATTTTTCTGTTTTGATGGGCAGGT	156364331	156364435	156364281	156364333	1	5	MGP_129S1SvImJ_G0030408.1	156029222	156436767	Fry	4553	911	209667	No_or_no_constitutive_exon
TCTCATATTTGGTTCCAGAATAAATCCTATTCCCTTTGAAGTGGGAAAAGTT	157620460	157620824	157620410	157620462	1	5	MGP_129S1SvImJ_G0040423.1	157614932	157620824	None	4553	911	209667	No_or_no_constitutive_exon
CCACGAAAGAATCTGGCGTGTCCTGTGTCTGTTTCTGCTGGCGGGAACAGGC	35462	35488	35538	35486	-1	6	MGP_129S1SvImJ_G0015623.1	35462	46498	None	4553	911	209667	No_or_no_constitutive_exon
ATGTTTTCATTCAGAGTTATCTCCTCTATTACTGCTCTCGGGAATTTAAGGA	1445432	1445467	1445517	1445465	-1	6	MGP_129S1SvImJ_G0030429.1	1442620	1521613	Sgce	4553	911	209667	No_or_no_constitutive_exon
TCTCACGTGCTGCTCCCGTGTTATGACCTCTTTGCCATTTCCTAGGGAAGGT	1885197	1885991	1885147	1885199	1	6	MGP_129S1SvImJ_G0030431.1	1701044	1990260	Ppp1r9a	4553	911	209667	No_or_no_constitutive_exon
GCCGGTTGCCCTCACAGGGACATCTCTACACTGTTCCCATCCGGGAACAGGG	14551271	14551403	14551221	14551273	1	6	MGP_129S1SvImJ_G0030469.1	14549706	14593470	Cav1	4553	911	209667	No_or_no_constitutive_exon
CCCTACTGAGGTTTGATTTACTTATGCATGTTTACAGGGAGCCCAGGAAGTC	20624970	20625036	20625086	20625034	-1	6	MGP_129S1SvImJ_G0030486.1	20579094	20648441	Aass	4553	911	209667	No_or_no_constitutive_exon
GATAATTGATGAGTATGCTTGCATAAGGAGTTGGTGGAGGATCGGGTGAGGA	23258320	23259309	23259359	23259307	-1	6	MGP_129S1SvImJ_G0030503.1	23258320	23282999	Gpr37	4553	911	209667	No_or_no_constitutive_exon
GAAGTCCAGATCTCAGACTCAAAGCTTACAGCTACCTGCCTGGGACACAGGC	27289524	27289698	27289748	27289696	-1	6	MGP_129S1SvImJ_G0030526.1	27270661	27307079	Kcp	4553	911	209667	No_or_no_constitutive_exon
CTTGACAGGGGAAGTGTCCTGTGACTGAATCTGTTTGGGTCGGGGGCCAGGA	27282399	27282572	27282622	27282570	-1	6	MGP_129S1SvImJ_G0030526.1	27270661	27307079	Kcp	4553	911	209667	No_or_no_constitutive_exon
GTGTGTGCTGTGGTAGGGAAGTAGAACCACTCTCCTCTCTGGGTGTGCAGGT	33069042	33069207	33069257	33069205	-1	6	MGP_129S1SvImJ_G0030567.1	33065515	33108076	None	4553	911	209667	No_or_no_constitutive_exon
TAGTGTTTTCTCTTAAGTACCTTTAGACTGTAATTTCTTTGGGGTTACAGGA	33351459	33351649	33351409	33351461	1	6	MGP_129S1SvImJ_G0030569.1	33315316	33391366	Nup205	4553	911	209667	No_or_no_constitutive_exon
GACCCTGCAGCCCCAGTTTGCCCATGTCTCCAAGGCTTCTACAGGGCCAGTT	40130064	40130093	40130014	40130066	1	6	MGP_129S1SvImJ_G0030630.1	40119930	40134958	Ephb6	4553	911	209667	No_or_no_constitutive_exon
CTATTCATGACACAGTTGCCATGGCAACTCTCACCCCTTGGGTGGAGCAGCC	40137264	40137533	40137583	40137531	-1	6	MGP_129S1SvImJ_G0030631.1	40135069	40153379	Trpv6	4553	911	209667	No_or_no_constitutive_exon
TACTTACCATGACAATTTAATTCCCCAACTGTTCTTCCTGGGCGGAGCAGCC	40174760	40175029	40175079	40175027	-1	6	MGP_129S1SvImJ_G0030632.1	40169146	40197753	Trpv5	4553	911	209667	Yes
TGGCTGAATATTAACATCTTTCCCTGCTTCTCCCTGTGTGATGGGGGCAGAC	47386953	47387036	47386903	47386955	1	6	MGP_129S1SvImJ_G0030694.1	47386076	47444084	Sspo	4553	911	209667	No_or_no_constitutive_exon
GGGAGCTGAGGCAATGACGTCTCACTCCCCTCCATCTTCAGGGGAGACAGCA	47411637	47411802	47411587	47411639	1	6	MGP_129S1SvImJ_G0030694.1	47386076	47444084	Sspo	4553	911	209667	No_or_no_constitutive_exon
TACTACCTTTTAAAGGTGTGACATTTGGCCTGTTTCTTCCACTGGGACAGGA	49453651	49453768	49453818	49453766	-1	6	MGP_129S1SvImJ_G0030729.1	49393830	49565192	Osbpl3	4553	911	209667	No_or_no_constitutive_exon
ATATGGTGGTGGAGGACCTGGATATGGCAACCAGGGTGGGGGCTACGGAGGT	50653065	50653089	50653139	50653087	-1	6	MGP_129S1SvImJ_G0030734.1	50649569	50658532	Hnrnpa2b1	4553	911	209667	No_or_no_constitutive_exon
AAGATACCAATCTCCTTTCTCTCTCCTCCTCCCCCTGGGGCCATAAAAAGAG	51403778	51404851	51403728	51403780	1	6	MGP_129S1SvImJ_G0015630.1	51401075	51404964	Hoxaas2	4553	911	209667	No_or_no_constitutive_exon
ACACTCACGAGACTGTCAGAGAAGAGTGACTGGCTCTTGTTTGGGAACAGGG	54812666	54812840	54812616	54812668	1	6	MGP_129S1SvImJ_G0006970.1	54804004	54819267	6430584L05Rik	4553	911	209667	No_or_no_constitutive_exon
AGTGTTTGAAGTGTGTGGTCACCATGTGCTTGCCTGTGTTGGGGTTGCAGAA	55597878	55597999	55598049	55597997	-1	6	MGP_129S1SvImJ_G0030778.1	55517777	56017872	Pde1c	4553	911	209667	No_or_no_constitutive_exon
GTCCCTTTTTCCCCCTCTCTCTTGCTGTGACATCACCTGGGGAAATCCAGAA	56362605	56362660	56362710	56362658	-1	6	MGP_129S1SvImJ_G0030783.1	56346869	56388546	Nt5c3	4553	911	209667	No_or_no_constitutive_exon
AGCTAACTAAGGTTTGACTTTTTCCTTCAACTCTCTCTTTTGGGAAATAGGT	71988103	71988219	71988053	71988105	1	6	MGP_129S1SvImJ_G0030859.1	71976256	71993251	Rnf103	4553	911	209667	No_or_no_constitutive_exon
AGTCACCAGACCCTGGACCTTGATCTCTCTCCCCAACCAGGCCAGGGCAGCT	72904993	72905165	72904943	72904995	1	6	MGP_129S1SvImJ_G0030872.1	72902856	72908615	Tmem150a	4553	911	209667	No_or_no_constitutive_exon
CGGCTTTTTTTTTTTTTTTTTTTTTGGTAATGGACTGGGGTGAAATCAAGGG	72909727	72909866	72909916	72909864	-1	6	MGP_129S1SvImJ_G0030873.1	72908566	72915809	Rnf181	4553	911	209667	No_or_no_constitutive_exon
CTTCTGTGGAGCTCTGATCAGACTTTTCCAGTTTGGGGTTGACTGGTGAGAG	73188107	73188149	73188057	73188109	1	6	MGP_129S1SvImJ_G0015641.1	73180620	73188149	Gm20536	4553	911	209667	No_or_no_constitutive_exon
CCTTCACTCCATCCTACACTGGAAAACTCTTGGGCTCCTGGGATGAACAGGT	73639178	73641229	73639128	73639180	1	6	MGP_129S1SvImJ_G0004291.1	73630874	73641229	Gm44031	4553	911	209667	No_or_no_constitutive_exon
TATATCTATATTATTTGTGTGTGTGTGTCTGCCTGTCCTCTCCGGGGAAGTT	80870959	80871112	80870909	80870961	1	6	MGP_129S1SvImJ_G0030900.1	80870301	81717044	Lrrtm4	4553	911	209667	No_or_no_constitutive_exon
AAGGGAACCACTCTGATCTGTCTTGGCCTTGTCTGGGGGCTGGATGACAGGT	84064173	84064273	84064123	84064175	1	6	MGP_129S1SvImJ_G0030913.1	84061618	84070740	None	4553	911	209667	No_or_no_constitutive_exon
TCTCCAGGCATGGACTCCTGTCCCATATCTCCTCTCCCTGTGTGGGGCAGGT	84376267	84376604	84376654	84376602	-1	6	MGP_129S1SvImJ_G0030931.1	84373926	84464598	Tet3	4553	911	209667	No_or_no_constitutive_exon
AGGGTGTGATGGTGGGAATGGGCCAGAAAGACAGCTATGTGGGGGACGAGGC	84533470	84533551	84533601	84533549	-1	6	MGP_129S1SvImJ_G0030933.1	84518470	84542755	Actg2	4553	911	209667	No_or_no_constitutive_exon
GAAGTCCAATGTCCAGATGCTACAGAGCAATCTTCAGAGGGCCAAGACAGAG	84671154	84671283	84671333	84671281	-1	6	MGP_129S1SvImJ_G0030935.1	84660756	84674977	Clec4f	4553	911	209667	No_or_no_constitutive_exon
CTGGCCTCCTCTGCCCATCCTTTCTTTCTCTTCCACTCTGGGGGCTGCAGCG	86647921	86647995	86648045	86647993	-1	6	MGP_129S1SvImJ_G0030956.1	86637392	86674076	Fbxo41	4553	911	209667	Yes
CCCCCTGCAGGGCTTGGGCAGGGGCAGACTTGCCAGCCCAAGGGTGCCAGGC	89153706	89153847	89153897	89153845	-1	6	MGP_129S1SvImJ_G0030998.1	89153694	89180131	Rab43	4553	911	209667	No_or_no_constitutive_exon
ATCAGTTCTCAGCATGCACTACTAATGCCTCCTCTCCTGTGTGGGGACAGGT	89667949	89668106	89668156	89668104	-1	6	MGP_129S1SvImJ_G0031009.1	89643753	89844271	Eefsec	4553	911	209667	No_or_no_constitutive_exon
CTGAGGTTCTAGTCACCGGCTTCTTCTCTCCACCGGGCTCTGGGGGTTAGGT	93390796	93390942	93390992	93390940	-1	6	MGP_129S1SvImJ_G0031051.1	93372359	93461337	Grip2	4553	911	209667	No_or_no_constitutive_exon
ATCTGGAGCCTCAAGGGCCCTCCATGCGTAACAGGCCTCTGGGGTTGCAGGA	93680654	93680815	93680604	93680656	1	6	MGP_129S1SvImJ_G0031054.1	93605334	93706654	Fgd5	4553	911	209667	No_or_no_constitutive_exon
TGTGCATCGGTTAGAACAGCAGATGACACCCGCTCTTTCTGCATGGGCAGGT	108929021	108929190	108928971	108929023	1	6	MGP_129S1SvImJ_G0031093.1	107861106	108935746	Cntn4	4553	911	209667	No_or_no_constitutive_exon
GAGAGGCCTGGAGCCTGGGGGCTGAGCAGGGTATCCCTGCCTGGGAGCAGAG	115915952	115916057	115915902	115915954	1	6	MGP_129S1SvImJ_G0031121.1	115905559	115932583	Ttll3	4553	911	209667	No_or_no_constitutive_exon
TGTCTGTCTCCTCCTCCAAGGCACGAGTCTCCCTGGCCGGGGTGGAGGAGCA	116236554	116236813	116236504	116236556	1	6	MGP_129S1SvImJ_G0031134.1	116177571	116239750	Irak2	4553	911	209667	No_or_no_constitutive_exon
GTACACCACTTTCAGTTCTCTGCTTTGTTTCTTGATGTCTTGGGGGAAAGGT	123320154	123320375	123320104	123320156	1	6	MGP_129S1SvImJ_G0031203.1	123252503	123334669	Kdm5a	4553	911	209667	No_or_no_constitutive_exon
ATTTCCTAAAGGCAGAGACTTACCAATTTCTCTCTTATTGGGGTCGGCAGAC	123367506	123367554	123367456	123367508	1	6	MGP_129S1SvImJ_G0031204.1	123355584	123380289	Il17ra	4553	911	209667	Yes
TAGAGCACTGACTCTTCTTTTGGGGGGGACTGTGTTGTTTGGGGACACAGCA	124122341	124122649	124122291	124122343	1	6	MGP_129S1SvImJ_G0031213.1	124118749	124134610	Pex26	4553	911	209667	No_or_no_constitutive_exon
AGATGGGAAACATGACTGCTACTTTGTGCTTGTTCTCCTGGGCGGGACAGGA	124203177	124203270	124203127	124203179	1	6	MGP_129S1SvImJ_G0031215.1	124186069	124211881	Usp18	4553	911	209667	No_or_no_constitutive_exon
GGGAGTGGATGGTCAGCTCACTTTCTCTCTTCTTCCTGGGGTGGGGCCAGCC	127718158	127718281	127718331	127718279	-1	6	MGP_129S1SvImJ_G0031257.1	127685779	127720533	Clstn3	4553	911	209667	No_or_no_constitutive_exon
CTCTCTTTGCTCCCCACCCTGGGTCAATGTTACCATATGCCGGGATGTAGGC	128077578	128077715	128077765	128077713	-1	6	MGP_129S1SvImJ_G0031267.1	128074008	128082960	Lrrc23	4553	911	209667	No_or_no_constitutive_exon
GGCCTGTATCCTGGGCTTAGACTGCTTTCACTATTTTGGGATGGAGCCAGCA	132014159	132014309	132014109	132014161	1	6	MGP_129S1SvImJ_G0031324.1	131976588	132016869	None	4553	911	209667	No_or_no_constitutive_exon
AAGTGGCCTGTATCCTGGGCTTAGACTGCTTTCACTATTTTGGGATGGAGCC	132014155	132014309	132014105	132014157	1	6	MGP_129S1SvImJ_G0031325.1	132008535	132025753	None	4553	911	209667	No_or_no_constitutive_exon
GGTGACTCTGGGGAAGGTGACCACTGTGTCTCTCCTTTGGGGTGCAACAGGC	132046625	132046709	132046759	132046707	-1	6	MGP_129S1SvImJ_G0031327.1	132042847	132051775	Fkbp4	4553	911	209667	No_or_no_constitutive_exon
CGTTTACCCCCTCCTTCTGATTCTTTCTACCTGTCTGGGTTTGGAAACAGAT	132117170	132117297	132117347	132117295	-1	6	MGP_129S1SvImJ_G0031328.1	132104829	132152285	Pzp	4553	911	209667	No_or_no_constitutive_exon
CCTGTGACTCTGCTGACTCTTCCGTGTCTTCATTGTTTTCTGGGAAGAAGAT	139332796	139332955	139332746	139332798	1	6	MGP_129S1SvImJ_G0031412.1	139327096	139340798	Ddx47	4553	911	209667	No_or_no_constitutive_exon
TACAAAGTCTTGCTTTGTTTGTTTGTTTTTTTTTTTCTTTAACTGGGTAGGA	140139857	140140029	140140079	140140027	-1	6	MGP_129S1SvImJ_G0031420.1	140074019	140556007	Grin2b	4553	911	209667	No_or_no_constitutive_exon
TGTGGAAGCATAACACTGGTTTCCTGTTTTTCCTAATTTCTGGGTAATAGAC	141221261	141221374	141221424	141221372	-1	6	MGP_129S1SvImJ_G0031424.1	141139000	141229165	Gucy2c	4553	911	209667	Yes
CATCCCCTCTCAACCAGGTCGGACGCCTGGGTCCCTTGCTGTTGGGGGAGGG	309345	309455	309295	309347	1	7	MGP_129S1SvImJ_G0031518.1	308774	335251	Cacng8	4553	911	209667	No_or_no_constitutive_exon
CTTGGGGTGCCCTAGTGATGGGGGACTGAGGACAGGTTCTGTGGGGGCAGGA	578593	578868	578543	578595	1	7	MGP_129S1SvImJ_G0031525.1	570718	587665	Cnot3	4553	911	209667	No_or_no_constitutive_exon
CCCGCCAGCAGAACCCAACTCCTGCCCACTGAACTCTCTTGTGGGGATAGGA	586656	587681	587731	587679	-1	7	MGP_129S1SvImJ_G0031526.1	586656	594300	Leng1	4553	911	209667	No_or_no_constitutive_exon
AGGGAGGGGACAGGAGGCAGTACCCAGGGCCACTGGTGGGGATGGGGCAGCC	1056987	1057110	1056937	1056989	1	7	MGP_129S1SvImJ_G0031537.1	1043081	1060370	Ttyh1	4553	911	209667	No_or_no_constitutive_exon
AGGGATGTCTTCTATTTTTGCTGCCTCCTCCCTACCCATTGTCTGGGGAGGG	1395743	1395801	1395851	1395799	-1	7	MGP_129S1SvImJ_G0031546.1	1395740	1415892	Ppp1r12c	4553	911	209667	No_or_no_constitutive_exon
TCCATGCTGAGTTGCTTCTCTTTAGGAGCCAGTGGCTTCAGAGGGCAGAGGG	1550196	1550423	1550146	1550198	1	7	MGP_129S1SvImJ_G0004407.1	1546847	1550423	Gm44877	4553	911	209667	No_or_no_constitutive_exon
CTTCTTCATCTTGTGTTTCTTCTTCATCATCTTGTTTTTCTGTGGGACAGAA	3774388	3774520	3774570	3774518	-1	7	MGP_129S1SvImJ_G0031613.1	3763809	3788736	Zim1	4553	911	209667	Yes
TTAGGCATGGAGGCCAGCAAGCAGCCACAAGGCTGCAGGGAGCATCAGAGAA	10105558	10105595	10105645	10105593	-1	7	MGP_129S1SvImJ_G0031649.1	10089242	10123789	None	4553	911	209667	No_or_no_constitutive_exon
CTGACTTCATTTCTTCTTCCTAATGTTCTTCGGCTTTGCTGGGACCACAGTG	13745171	13745275	13745121	13745173	1	7	MGP_129S1SvImJ_G0031697.1	13726284	13750688	Zfp541	4553	911	209667	No_or_no_constitutive_exon
CCACGGTTGGGTGGGAACCAGAGCCATTCCTTTCCTTTGCAGGGTCTGAGGA	13857877	13858153	13858203	13858151	-1	7	MGP_129S1SvImJ_G0031702.1	13857877	13884630	Dhx34	4553	911	209667	No_or_no_constitutive_exon
CTTGACCCTCCCCACCCCTCTGGGCTCTCTGCTCCCCTGGGATGGACCAGTG	14172811	14172959	14173009	14172957	-1	7	MGP_129S1SvImJ_G0031711.1	14168114	14190011	Npas1	4553	911	209667	No_or_no_constitutive_exon
CCCCATCCTCCCTCTCCCTGCTGGCTTGGGCACCAGGGGAGTGGAACCAGGT	14836377	14836509	14836559	14836507	-1	7	MGP_129S1SvImJ_G0031728.1	14809319	14844258	Hif3a	4553	911	209667	No_or_no_constitutive_exon
GATTAAGTCCAGAGACAAAAAGATAACAGGTCATTGCCTGGGTGGGACAGAT	16079902	16080178	16079852	16079904	1	7	MGP_129S1SvImJ_G0031738.1	16056974	16082946	Mill1	4553	911	209667	No_or_no_constitutive_exon
GTGAGGTCCAGGGACAAGAAGGTAACGAGTTCCTGCCTGGGGCGGGCCAGGC	16779452	16779728	16779402	16779454	1	7	MGP_129S1SvImJ_G0031745.1	16759422	16789070	Mill2	4553	911	209667	No_or_no_constitutive_exon
AGTGCACTGACTGAGTGGTGTCCCCCACCTCCCACTCCTTTGGGAGGCAGGT	17004555	17004787	17004505	17004557	1	7	MGP_129S1SvImJ_G0031755.1	17001660	17025321	Rsph6a	4553	911	209667	No_or_no_constitutive_exon
TCTAAGGGTTCTTCTGGCCTTTCCCAGCTGAGCTTGCTGCCTGGGAGGAGGT	17127720	17127861	17127911	17127859	-1	7	MGP_129S1SvImJ_G0031763.1	17119456	17129331	Gipr	4553	911	209667	No_or_no_constitutive_exon
CACCTAGAGTCCAATGAAGACAGGCCTCAGCTGGCCTAAAATGGGCAAAGTT	17829679	17829969	17830019	17829967	-1	7	MGP_129S1SvImJ_G0031796.1	17829679	17848293	Cblc	4553	911	209667	No_or_no_constitutive_exon
GTAGGTCCTAGTGATTCTCTGCTCTCTGCCCCTCTGAGCTGGGGCTACAGAA	22381131	22384628	22381081	22381133	1	7	MGP_129S1SvImJ_G0031814.1	22351641	22384628	Zfp180	4553	911	209667	No_or_no_constitutive_exon
GTCTCAACAAAAACAAAACAAGTCATTAAGGACTTTGATAATGGGGACAGGC	22389369	22389850	22389900	22389848	-1	7	MGP_129S1SvImJ_G0004418.1	22389369	22393469	Gm44793	4553	911	209667	No_or_no_constitutive_exon
GGGGCAGGGCAGAACCCTTGGCTTGACGGTAACTGGGCTGGGTCGGGCAGGA	22827510	22827675	22827460	22827512	1	7	MGP_129S1SvImJ_G0031830.1	22805950	22831574	Cadm4	4553	911	209667	No_or_no_constitutive_exon
GTGGAGGGGTAGTCGGTGGGGCCCTCAGGAAGAGCTAGCAAGGGTAGCAGTT	23681248	23682627	23681198	23681250	1	7	MGP_129S1SvImJ_G0004421.1	23681055	23682633	9130221H12Rik	4553	911	209667	No_or_no_constitutive_exon
TCCACAAGCAGAGAGGGACTTAACATACATCCCACCTCTGGGTGGTACAGGT	23800904	23801105	23800854	23800906	1	7	MGP_129S1SvImJ_G0031863.1	23772956	23831362	Megf8	4553	911	209667	No_or_no_constitutive_exon
CCTCTTCTGCCTAGCCAGAATAACTGATCTTCCTGGGGTGGGGGGCTCAGGC	24275410	24275532	24275582	24275530	-1	7	MGP_129S1SvImJ_G0031879.1	24268748	24302400	Axl	4553	911	209667	No_or_no_constitutive_exon
GGTGGAGATGAGCCATGTCCTGACCTTACTGCTTTTCCCAACCGGGGCAGGC	24272874	24273034	24273084	24273032	-1	7	MGP_129S1SvImJ_G0031879.1	24268748	24302400	Axl	4553	911	209667	No_or_no_constitutive_exon
GCCCCAAGGCCTTGCAGGCTGAGGTGGCCCTGACCCTGAAGGTCTGGGAGAA	27304996	27305080	27305130	27305078	-1	7	MGP_129S1SvImJ_G0031948.1	27272567	27306332	Ifnl3	4553	911	209667	No_or_no_constitutive_exon
TTTCATTATTTTAAAGTGTGTTGTGTGTGTGTTTGCTCAAACGGGTGCAGGA	28044357	28044422	28044472	28044420	-1	7	MGP_129S1SvImJ_G0004427.1	28044357	28046007	Gm16282	4553	911	209667	No_or_no_constitutive_exon
AGTCCATCATCACTGTCATTGCAGTGTTGCCTTGCTCTCTGGGACTGTAGGT	29244783	29244921	29244971	29244919	-1	7	MGP_129S1SvImJ_G0032009.1	29221105	29265648	Wdr62	4553	911	209667	No_or_no_constitutive_exon
CTCCTGGAGAGGAGTCCAGTGCCCATTCTGATGTGACTTGGGTGGGCTAGGG	29423919	29423990	29424040	29423988	-1	7	MGP_129S1SvImJ_G0032020.1	29422927	29438326	Aplp1	4553	911	209667	No_or_no_constitutive_exon
TTGATCTGAGGACAGACTTGGGGACAAGCTCCTGTGTCTTGGGATGCTAGGG	29465709	29465881	29465659	29465711	1	7	MGP_129S1SvImJ_G0032022.1	29453497	29483389	Nphs1	4553	911	209667	No_or_no_constitutive_exon
GGAGTGGGCAGGAAGGGGGCTCTGGAAGCTGACCTCCACTGGCCGGGCAGTG	29490877	29491016	29490827	29490879	1	7	MGP_129S1SvImJ_G0032023.1	29490287	29511412	Prodh2	4553	911	209667	No_or_no_constitutive_exon
CGGCCCATATCTCGGAACTTGCGCCGGCAGCTCTATGGGCGAGGACCCAGGC	29572688	29572694	29572638	29572690	1	7	MGP_129S1SvImJ_G0032029.1	29571196	29575856	U2af1l4	4553	911	209667	No_or_no_constitutive_exon
CGGGGCCCGTGTGGACCACCAGACAGGCCCCATCGTGTGGGGGGAACCAGGG	33463644	33463686	33463736	33463684	-1	7	MGP_129S1SvImJ_G0032074.1	33459150	33489407	Gpi1	4553	911	209667	No_or_no_constitutive_exon
AGCAGAGGCTGTGGGAGGTCTGACCAATTTCTCTGCATTCTCAGGGACAGCT	33499417	33499549	33499599	33499547	-1	7	MGP_129S1SvImJ_G0032075.1	33495568	33579441	4931406P16Rik	4553	911	209667	No_or_no_constitutive_exon
GCACGGGAGGCGGCGGCGGTGGCAGCGGTGCCGGTGCGGGCAAAGCCAAGAA	34474903	34476582	34474853	34474905	1	7	MGP_129S1SvImJ_G0032082.1	34473949	34476582	Cebpa	4553	911	209667	No_or_no_constitutive_exon
GGGGTTGGTCAGACTTTAAGCAGCATTCACTCTTTGAATTTATGGGACAGGA	43724500	43724754	43724450	43724502	1	7	MGP_129S1SvImJ_G0032137.1	43720963	43728394	Klk14	4553	911	209667	No_or_no_constitutive_exon
TGCAAAAAAAGAGGCTGAAGGTGGGGGGCAGAACCGGAATGGGAAGGCAGGG	45168591	45168702	45168541	45168593	1	7	MGP_129S1SvImJ_G0032187.1	45158102	45176100	Tsks	4553	911	209667	No_or_no_constitutive_exon
AAGCCCACGTCCTGTCTTTCCATGGCCTTTGACTGCCCCGGGGAACCCAGGA	45178824	45178977	45179027	45178975	-1	7	MGP_129S1SvImJ_G0032188.1	45177439	45195432	Cpt1c	4553	911	209667	No_or_no_constitutive_exon
CATCTGGGCCAGCCCTCCCCGTGACTGGCATGCCATTCCTGTGGGTGCAGTG	45199947	45200090	45200140	45200088	-1	7	MGP_129S1SvImJ_G0032189.1	45197325	45209742	None	4553	911	209667	No_or_no_constitutive_exon
GCACTGGCACTGGGACCAGAACTGATTCTGTTCTCTCTGGGGTGGGCCAGGA	45429862	45429913	45429963	45429911	-1	7	MGP_129S1SvImJ_G0032208.1	45420336	45441447	Ccdc155	4553	911	209667	No_or_no_constitutive_exon
TGTCCCCTTAACCCACCCCTTCTCTCCCCCTCTTCCCACTAACGGGTCAGGA	45589485	45589512	45589562	45589510	-1	7	MGP_129S1SvImJ_G0032215.1	45585060	45616590	Ppfia3	4553	911	209667	No_or_no_constitutive_exon
ACTTAAATGGCACCCATTCATTTTGGTTTGTGCCTGCTCTGGGTATGCAGAC	45718185	45719781	45718135	45718187	1	7	MGP_129S1SvImJ_G0032222.1	45690837	45719781	Gys1	4553	911	209667	No_or_no_constitutive_exon
GTCTAACGCTGACATACATTTTCTCTGTTCCCTTCTGCTCTGCTGGGAAGCG	47003026	47003140	47003190	47003138	-1	7	MGP_129S1SvImJ_G0032265.1	46815375	47023876	Sergef	4553	911	209667	No_or_no_constitutive_exon
CTGCTCCTGTTTACTGATCTTTTTCTTTCTCTTTTCCGATGGATGGGAAGCA	50513145	50513232	50513095	50513147	1	7	MGP_129S1SvImJ_G0032300.1	50457336	50543354	Prmt3	4553	911	209667	No_or_no_constitutive_exon
GCCTAGATGTACTTTGTGACATTCTCTATCTCTTTCTTATGGGAATATAGCA	56698865	56698957	56698815	56698867	1	7	MGP_129S1SvImJ_G0032313.1	56651456	56745534	Cyfip1	4553	911	209667	No_or_no_constitutive_exon
CAGGAGGCTGTAGCAGAAGGGTCGCTGTCTAATAATTGACTGTGGGGCAGTC	67500429	67500575	67500625	67500573	-1	7	MGP_129S1SvImJ_G0032350.1	67452168	67616357	Lrrk1	4553	911	209667	No_or_no_constitutive_exon
TACAAGACATGGAACCTGCGTGCTTTTGGCTGGTACCCCCACTTGGGAAGGC	80992258	80992325	80992375	80992323	-1	7	MGP_129S1SvImJ_G0032385.1	80989408	81004662	Mfge8	4553	911	209667	No_or_no_constitutive_exon
TTCTCCCTAATGGAACACTTTTTTTTTTAAACCCCTGTTGTGGGGAATAGGT	81343130	81343367	81343417	81343365	-1	7	MGP_129S1SvImJ_G0032389.1	81331174	81351061	Polg	4553	911	209667	No_or_no_constitutive_exon
GGTGCCAGAGCAGGAGATGCTGCTGAGCGCGGCTGCGGGCCGTGGGGAAGGG	81837621	81837803	81837571	81837623	1	7	MGP_129S1SvImJ_G0004469.1	81834098	81837803	Gm26646	4553	911	209667	No_or_no_constitutive_exon
TGACGCCAATGTTGTTTGAAGTAAATAATGTGTCCTTGTTTGGGGACCAGCT	82281009	82281156	82280959	82281011	1	7	MGP_129S1SvImJ_G0032410.1	82263999	82286531	Prc1	4553	911	209667	No_or_no_constitutive_exon
TCGGGGAAAAAAAAGAAAAAAGAAAAAAAGAATTAATTTTAGGGCTGGAGAG	82267470	82268028	82268078	82268026	-1	7	MGP_129S1SvImJ_G0007227.1	82267470	82269351	6330403N20Rik	4553	911	209667	No_or_no_constitutive_exon
AGCCTGAGGTCCTCTGACTCAGTGGCTCTATGGGGTGGGGGGCAATGCAGGA	82354878	82355016	82355066	82355014	-1	7	MGP_129S1SvImJ_G0032414.1	82349366	82359552	Fes	4553	911	209667	No_or_no_constitutive_exon
GGTGCATGTGGTGGGGGCCCAGCTTTCATTCTCCTGCCCTTGGGGTACAGGC	82354420	82354543	82354593	82354541	-1	7	MGP_129S1SvImJ_G0032414.1	82349366	82359552	Fes	4553	911	209667	No_or_no_constitutive_exon
AGGGCTTGGGTTTTTTTTCACCCTGTCTTTTTTGATTTGGGCTGGGGCAGGT	82744529	82744654	82744704	82744652	-1	7	MGP_129S1SvImJ_G0032418.1	82700959	82828469	Iqgap1	4553	911	209667	No_or_no_constitutive_exon
TGAGTGCAGACAGCCTGAAATACATTCCTCTCGTTTCACGGGATTACAAGGA	83865916	83868678	83868728	83868676	-1	7	MGP_129S1SvImJ_G0032436.1	83865916	83876920	3110040N11Rik	4553	911	209667	No_or_no_constitutive_exon
CATGGGAGGATCTGTCTACTTTTCCTATCCTGATTCAAATGGGGTGCCAGTG	92328681	92328753	92328803	92328751	-1	7	MGP_129S1SvImJ_G0032500.1	92308390	92341255	l7Rn6	4553	911	209667	No_or_no_constitutive_exon
TCTAATCCAGTGTTATTGCATTATGTAATTGTTCTCCCTGGGAAAAACAGAA	92608090	92608114	92608040	92608092	1	7	MGP_129S1SvImJ_G0032503.1	92541488	92623115	Picalm	4553	911	209667	Yes
TATAATTAATTACATTTAAACTCTGTTGTCTTTTGTCTTATCAAGGGCAGAC	99724741	99724774	99724691	99724743	1	7	MGP_129S1SvImJ_G0032518.1	99642383	99757423	Nars2	4553	911	209667	No_or_no_constitutive_exon
TTTTGAGAACTCTATGTATTTTATTCCCATGTCCTGTGCTGGATGGGTAGTG	100957649	100957813	100957863	100957811	-1	7	MGP_129S1SvImJ_G0032537.1	100943660	101027699	Acer3	4553	911	209667	No_or_no_constitutive_exon
CCCCTCACACCCCGTCTTTCTCCCCCGTTGGTGGTTTTCGGGGTATGCAGGG	101604394	101604608	101604344	101604396	1	7	MGP_129S1SvImJ_G0032543.1	101593200	101613210	Wnt11	4553	911	209667	No_or_no_constitutive_exon
GAGTGGTTATTTGGGGGGCTTGGATTAATGTGTGCTTTCTATGGGGACAGGA	104250782	104250903	104250953	104250901	-1	7	MGP_129S1SvImJ_G0032582.1	104248295	104263984	Atg16l2	4553	911	209667	No_or_no_constitutive_exon
GGAGAACATCGATGAGAGTGCAGTGACAGAGAGCCGCGAGGAGCGGGCAGGC	104311458	104311676	104311408	104311460	1	7	MGP_129S1SvImJ_G0032583.1	104278821	104311994	Stard10	4553	911	209667	No_or_no_constitutive_exon
GGATTTGAGGGAGAAATGTGACACTGGGTGATCCTTGGGGGGGGGGGCAGGA	104357721	104357846	104357671	104357723	1	7	MGP_129S1SvImJ_G0032584.1	104314456	104384652	Arap1	4553	911	209667	No_or_no_constitutive_exon
TAAACAACACAGTAAGAACTTCATCTCAAAAATACTTTCTTGGGGACCAGCA	105094185	105094355	105094135	105094187	1	7	MGP_129S1SvImJ_G0032598.1	105093235	105112927	Xndc1	4553	911	209667	No_or_no_constitutive_exon
TCACAGGGACTGACTGACTGCCTTTTTCTTTTCTTGGCCATGGGGCGCAGCT	109009788	109009884	109009738	109009790	1	7	MGP_129S1SvImJ_G0032762.1	109005880	109012201	Ilk	4553	911	209667	No_or_no_constitutive_exon
AGCATGCTAATCCTATATAACTTATGTCCTCATAATATGGGGAAATTTAGAT	111124380	111124584	111124634	111124582	-1	7	MGP_129S1SvImJ_G0032800.1	111124380	111144740	Ovch2	4553	911	209667	No_or_no_constitutive_exon
AAGGCAGCTCCCGACACTCTTTCTCTTTGGGCTGCTGGTGGTGGGCACAGGT	112963032	112963173	112963223	112963171	-1	7	MGP_129S1SvImJ_G0032843.1	112952309	113048825	St5	4553	911	209667	Yes
GTGGAGCAAACAGAGAGTGATGGTTTGTTGGCTTTATTTTCTGGGATAAGCT	113859846	113860103	113860153	113860101	-1	7	MGP_129S1SvImJ_G0032857.1	113787251	114121511	Sbf2	4553	911	209667	No_or_no_constitutive_exon
CTCTCCCACCCGCCCAACCCTGGCTTCACCGTGGCTCTCTAAAAGGGCAGTT	122272141	122272159	122272209	122272157	-1	7	MGP_129S1SvImJ_G0032897.1	122208463	122278089	Syt17	4553	911	209667	No_or_no_constitutive_exon
CAGCCTATACTTTGCTGCTGTTCTCAGAGTGATGCTTTTTGGGGGGCCAGGT	122391366	122391514	122391564	122391512	-1	7	MGP_129S1SvImJ_G0032900.1	122374853	122428659	Tmc7	4553	911	209667	No_or_no_constitutive_exon
AAACTGCATTTTTAGTAAATTTTCTTCCTCTTACTCTGGTGGGTCTAAAGAT	123847934	123848093	123847884	123847936	1	7	MGP_129S1SvImJ_G0032921.1	123831283	123854887	Lyrm1	4553	911	209667	No_or_no_constitutive_exon
TCCAGCGGCTTCTGGCGCTAGAGCCTGAGCGGCGTGGGCCCGCCAAGGAGGT	130543577	130544078	130543527	130543579	1	7	MGP_129S1SvImJ_G0032974.1	130521909	130546274	Sbk1	4553	911	209667	No_or_no_constitutive_exon
TCTGCCTGCCTGGCTCATGGCCTCTCCTATCTTACTTTTTGGGATATCAGGT	131182248	131182330	131182380	131182328	-1	7	MGP_129S1SvImJ_G0033006.1	131172078	131190997	Taok2	4553	911	209667	No_or_no_constitutive_exon
CCGTCATCCCAGCTCCCAGCTGGCAGGGCCTGGGGTGGAAGGGGGCGAAGGC	131333586	131333684	131333734	131333682	-1	7	MGP_129S1SvImJ_G0033016.1	131331722	131335403	Prrt2	4553	911	209667	No_or_no_constitutive_exon
TGAGTGAACATTTTTCCTTCCCTTTCCCTTTGGTCATCCTGGGGCGACAGAA	131837860	131837932	131837810	131837862	1	7	MGP_129S1SvImJ_G0033040.1	131829795	131842235	None	4553	911	209667	No_or_no_constitutive_exon
TCCTGTGTCTCCTGCCTCATCTAGTTCTCCAGATTCTAGTGGGGCAGGAGGC	131873579	131873752	131873529	131873581	1	7	MGP_129S1SvImJ_G0033041.1	131864524	131920187	Srcap	4553	911	209667	No_or_no_constitutive_exon
GAGGGAAGAGAGACCAGACCCCATGTTCTGAAAGGAGATGGGGGCTGGAGAC	131974204	131974802	131974852	131974800	-1	7	MGP_129S1SvImJ_G0033047.1	131969251	131978018	Zfp629	4553	911	209667	No_or_no_constitutive_exon
AGGCCTAGGAGAACTTCCATTCTCACTGGGTTGGTTTTCGCTGGGGACAGGT	132540023	132540174	132539973	132540025	1	7	MGP_129S1SvImJ_G0033072.1	132534285	132556840	Itgax	4553	911	209667	No_or_no_constitutive_exon
CAGCCGTGCCCAGCTGGGCTTGCACTAATACATTACATTTGGGTCAGAAGCC	144043275	144043404	144043225	144043277	1	7	MGP_129S1SvImJ_G0033145.1	143946131	144081481	Jakmip3	4553	911	209667	No_or_no_constitutive_exon
TGAAGGCATCAGGTGGACCTGCCCTACAGTAAGCCTCTCTGTGGGACCAGGT	145065288	145065478	145065528	145065476	-1	7	MGP_129S1SvImJ_G0033157.1	145054638	145070946	Adam8	4553	911	209667	No_or_no_constitutive_exon
GTCTAACTCTCCCCATCTGAGTGTGAACCTTATTCTACTTGGGTTGGCAGGG	145184563	145184670	145184513	145184565	1	7	MGP_129S1SvImJ_G0033162.1	145175086	145185090	Prap1	4553	911	209667	No_or_no_constitutive_exon
TTTCCTATAGCATCACTAACCCATTTCCACGCACTGTTCCTGGGAAGTAGCA	145999011	145999131	145998961	145999013	1	7	MGP_129S1SvImJ_G0033196.1	145994347	146000902	Ric8a	4553	911	209667	No_or_no_constitutive_exon
AACCTGATCAAGACCCCTAGACTCTATCAATAATATCACCAGCTGGGTAGCT	146184558	146184593	146184508	146184560	1	7	MGP_129S1SvImJ_G0033207.1	146184103	146184593	Gm17387	4553	911	209667	No_or_no_constitutive_exon
CCTGTACACCACTAATTCTACTTTGGGCGTGGGGGTGGGGGTGGGGTCAGCG	146460949	146461054	146461104	146461052	-1	7	MGP_129S1SvImJ_G0033221.1	146460662	146461465	Sct	4553	911	209667	Yes
GGCTCCTGTGGAGGCTGTAAAGGAGGATGTGGCTCCTGTGGGGGCTGTAGCT	147352040	147352414	147352464	147352412	-1	7	MGP_129S1SvImJ_G0033246.1	147351529	147352789	None	4553	911	209667	No_or_no_constitutive_exon
GGGAGGTTGGGTGCAGGTAGAGCGAGTAGCTGGGGTGGTGAGCCAGGGAGGC	147837786	147837879	147837929	147837877	-1	7	MGP_129S1SvImJ_G0007295.1	147836486	147839081	H19	4553	911	209667	No_or_no_constitutive_exon
AACCTCCCTGGCAGTGGCACAACTGGAGCTGGGTGGAGGCCCGGGAGCAGGT	147947110	147947220	147947270	147947218	-1	7	MGP_129S1SvImJ_G0033262.1	147947053	147968911	Ins2	4553	911	209667	No_or_no_constitutive_exon
TTTGCTCGTGCTGTGTTGACTTTATATTCCCTTGCTGTGGGTGGATATAGTG	149882961	149883175	149883225	149883173	-1	7	MGP_129S1SvImJ_G0033288.1	149836754	149915806	Ppfia1	4553	911	209667	No_or_no_constitutive_exon
CTGTGAACACATTGTGTTTTGTTTTCTTTTGTTGATTGATTGGGATACAGAG	10494273	10494432	10494223	10494275	1	8	MGP_129S1SvImJ_G0033373.1	10484848	10501811	Lamp1	4553	911	209667	No_or_no_constitutive_exon
TTGGCTACTGTGTGAGTTGCTGACCTTTGTACACTTTGTGTGGGATACAGAA	20985932	20986031	20985882	20985934	1	8	MGP_129S1SvImJ_G0033461.1	20860750	21048229	Ank1	4553	911	209667	No_or_no_constitutive_exon
CTTCCCCCACCCCACCTCACCTCACCCCGCTCTCTGGTTTGCATGGGAAGCC	23619263	23619374	23619213	23619265	1	8	MGP_129S1SvImJ_G0033481.1	23559097	23626351	Fgfr1	4553	911	209667	No_or_no_constitutive_exon
CAGTTAAACTTGCGGTCCTCTGATTTTCACATCTCCTTTCATTGGGACAGGT	23894515	23894709	23894759	23894707	-1	8	MGP_129S1SvImJ_G0033490.1	23888348	23910927	Ash2l	4553	911	209667	No_or_no_constitutive_exon
CCACAAGGAGCTTAGTTGGAGGGCACCCCCTCTGGAAGAAGGGGAAGCAGCT	25306201	25306229	25306151	25306203	1	8	MGP_129S1SvImJ_G0033501.1	25269468	25311055	Adgra2	4553	911	209667	No_or_no_constitutive_exon
CTCAGAAGAAGGTGTCACACCTTTAATCCTAGGAAGGCAGAGGGAGGCAGAT	32595973	32596382	32595923	32595975	1	8	MGP_129S1SvImJ_G0007317.1	32594792	32596382	Gm26768	4553	911	209667	No_or_no_constitutive_exon
TTTTGGGCCAATTCGATTAAAGACACCAACCAATATTTATTTGGGGATAGGT	39735854	39736060	39735804	39735856	1	8	MGP_129S1SvImJ_G0033557.1	39681267	39748356	Slc7a2	4553	911	209667	No_or_no_constitutive_exon
TCTCGGAGGGGTGTGCTCAGACAGTGGCCGCGGAAGCTCCTGGGTGGCAGCG	57032207	57032278	57032328	57032276	-1	8	MGP_129S1SvImJ_G0004558.1	57032207	57036772	Gm28063	4553	911	209667	No_or_no_constitutive_exon
CCGGGACAATCGGATCCTCTCTTCTCGGGTAATCTCGAACCGGCAGGGAGAC	58738993	58739326	58738943	58738995	1	8	MGP_129S1SvImJ_G0033627.1	58737884	58740427	BC030500	4553	911	209667	No_or_no_constitutive_exon
ATGGTTATTATTGGAGGCATTTACATTTTTCCTTTTCTCCCTGGGAACAGTC	64844235	64844342	64844392	64844340	-1	8	MGP_129S1SvImJ_G0033644.1	64760209	64872346	Klhl2	4553	911	209667	No_or_no_constitutive_exon
GAAGGGCTCCCGACCTCTCTGGCTAGCTCTGGCTTTCTCCTACGGGGCAGGT	70325159	70325261	70325109	70325161	1	8	MGP_129S1SvImJ_G0033687.1	70320243	70327345	Tm6sf2	4553	911	209667	No_or_no_constitutive_exon
CTCCCGACCTCTCTGGCTAGCTCTGGCTTTCTCCTACGGGGCAGGTACAGGA	70325165	70325261	70325115	70325167	1	8	MGP_129S1SvImJ_G0033687.1	70320243	70327345	Tm6sf2	4553	911	209667	No_or_no_constitutive_exon
CTATGCCTCACTGCCTAGTGGCACTGACCTTGGCATTTTTTGGGCAGAAGAG	71612443	71612536	71612586	71612534	-1	8	MGP_129S1SvImJ_G0033737.1	71604272	71633935	Haus8	4553	911	209667	No_or_no_constitutive_exon
TTCCAGGACACACATGGAAACTGGGGCCTTGTGGGGACCCTGGGGATCAGGG	71763804	71764109	71764159	71764107	-1	8	MGP_129S1SvImJ_G0033741.1	71763804	71771637	Nr2f6	4553	911	209667	No_or_no_constitutive_exon
TACTGGTTCTCTGGATGATGTGTAATGTCAACTCTTGTTTTGGGGTGCAGAC	80672740	80672889	80672939	80672887	-1	8	MGP_129S1SvImJ_G0033816.1	80663927	80757966	Hhip	4553	911	209667	Yes
GGTCCACAGCTGGGCCGCCTGGCACTAGTATAACGGAGGTACTGGGGCAGTT	84874795	84875122	84875172	84875120	-1	8	MGP_129S1SvImJ_G0033847.1	84873573	84875523	2210011C24Rik	4553	911	209667	No_or_no_constitutive_exon
TTCCTTCTTTCTGTTTTTTCTGTGTGCGCCATCCTGTGGGGCTGGGACAGAG	85540266	85540302	85540216	85540268	1	8	MGP_129S1SvImJ_G0033863.1	85281660	85547674	Cacna1a	4553	911	209667	No_or_no_constitutive_exon
CCTGTCAGAGGCCCCGCCACGTACCGTCCCGGGGCCACTCGGGGTTGCAGGT	86000186	86000292	86000136	86000188	1	8	MGP_129S1SvImJ_G0033889.1	85982737	86003088	Tnpo2	4553	911	209667	No_or_no_constitutive_exon
GTGTGTGTCTCTCTCTGTCTTGCTCTCTCCCCTCCCCGCCGGGGCTGCAGAA	95350399	95350553	95350349	95350401	1	8	MGP_129S1SvImJ_G0033949.1	95192617	95356401	Gnao1	4553	911	209667	No_or_no_constitutive_exon
AAGCCTGTAAAGGGTGCAGTGGGCGACTTTCCACTCTTCTTGGGTGACAGAT	96517649	96517808	96517599	96517651	1	8	MGP_129S1SvImJ_G0033978.1	96511048	96535520	Drc7	4553	911	209667	No_or_no_constitutive_exon
GCAAGCCAAATGAGTGACAAGAATCTATTTCTACTTTTGGGGGGGGTCAGGA	107403302	107404042	107403252	107403304	1	8	MGP_129S1SvImJ_G0034027.1	107380273	107404042	Ces4a	4553	911	209667	No_or_no_constitutive_exon
TTGGTTATGAGGTTTTGATGTTGAAGGCAGCACTCTTCTCTGTGGGACAGAC	107672954	107673105	107673155	107673103	-1	8	MGP_129S1SvImJ_G0034044.1	107658200	107692534	Kctd19	4553	911	209667	No_or_no_constitutive_exon
TGCCAAGAAAATGTTCAGATTGAGGGGGAGGGGGAGGGGGAACGCCAAAGAG	108315180	108315232	108315282	108315230	-1	8	MGP_129S1SvImJ_G0034072.1	108313681	108328730	Dpep2	4553	911	209667	No_or_no_constitutive_exon
TAACCTGTCTGGGGGGATGGGGTGGGCTTCCCTGTTTAATGGGGGAGCAGGC	112131405	112131543	112131355	112131407	1	8	MGP_129S1SvImJ_G0034105.1	112084845	112143107	Pmfbp1	4553	911	209667	No_or_no_constitutive_exon
TTACTCTCTCGCCCGCACACTACAACACACATGCCCATGACAGCAGGGAGGT	113573866	113573928	113573816	113573868	1	8	MGP_129S1SvImJ_G0034129.1	113537299	113573939	Cog4	4553	911	209667	No_or_no_constitutive_exon
AGCCCTCCCGAAGCCTGGAGGAGTGAGGGCCGCCGGCGCGGGCTGAGGAGTC	114330203	114331059	114330153	114330205	1	8	MGP_129S1SvImJ_G0034141.1	114318434	114426563	Znrf1	4553	911	209667	No_or_no_constitutive_exon
GAAAGATTATTTCTCCCAATGTGATTGTTGCCTTCTCTTTTTGGGATAAGGT	122871105	122871216	122871266	122871214	-1	8	MGP_129S1SvImJ_G0034184.1	122835155	122889010	Mbtps1	4553	911	209667	Yes
GTGAGCCGGGGCAACCAGAATCTACCCCCAGTCCTTAATCAGGGGCTCAGAT	122938356	122938473	122938523	122938471	-1	8	MGP_129S1SvImJ_G0034187.1	122935015	122944235	Taf1c	4553	911	209667	No_or_no_constitutive_exon
GCCCCGGTTTACTTTCATTGATGTTTTTCAACTTTCTTTTGGGAACCCAGGG	123318877	123319103	123318827	123318879	1	8	MGP_129S1SvImJ_G0034195.1	123275043	123324036	Usp10	4553	911	209667	No_or_no_constitutive_exon
CCTGCCTGACTGAGCAACCTCGTTCTCATTTTTCCTTTTGGGATGGGAAGAT	125326239	125326670	125326720	125326668	-1	8	MGP_129S1SvImJ_G0034216.1	125326239	125356939	Klhdc4	4553	911	209667	No_or_no_constitutive_exon
GACCGACCGTCTCTTCTTCTCATTGCCGCCGTTCTTTTCTGGGCTGGCAGGT	128005588	128005676	128005538	128005590	1	8	MGP_129S1SvImJ_G0034269.1	127902230	128021597	Galnt2	4553	911	209667	No_or_no_constitutive_exon
AGACTCACAGCACTAAGCCATCTTTCTGTGTCCCTCCCATGTGGGAGTAGAT	13037212	13037423	13037473	13037421	-1	9	MGP_129S1SvImJ_G0034370.1	12921699	13401397	Fat3	4553	911	209667	No_or_no_constitutive_exon
ATCCTTCCTGTCTTTTCCTCACTTCTCCCCATTGTTTTCTGGGAGCCCAGAA	18064908	18065013	18065063	18065011	-1	9	MGP_129S1SvImJ_G0034431.1	18063129	18067400	Eif3g	4553	911	209667	No_or_no_constitutive_exon
GCTCAGGGCTAGTAACGCACCAGTGCTGAAGTCTGTTCCGTGGGGTGCAGCT	18479148	18479245	18479295	18479243	-1	9	MGP_129S1SvImJ_G0034447.1	18469184	18488102	Kri1	4553	911	209667	No_or_no_constitutive_exon
TTTCCTGACCACCCCACTTTCCACCCCCTGCTGGTTCCCGGGGGGCCCAGGT	18561953	18563985	18561903	18561955	1	9	MGP_129S1SvImJ_G0034450.1	18526362	18563985	Slc44a2	4553	911	209667	No_or_no_constitutive_exon
TGTTTTGTTTTTGTTTTTTAAATTTCTTTTCTTTTCTTCCATGGGCAAAGAA	18770817	18771474	18770767	18770819	1	9	MGP_129S1SvImJ_G0034455.1	18747582	18771474	AB124611	4553	911	209667	No_or_no_constitutive_exon
GGTGTGGGGTCAGTGATGCCCATGAATAACTGAACCTTTGGGGGTTGCAGAA	19251256	19251343	19251393	19251341	-1	9	MGP_129S1SvImJ_G0034471.1	19245593	19264830	Rgl3	4553	911	209667	No_or_no_constitutive_exon
ACGGGGTTTGTAGCTGTGGCCAACCCAGCTTGGTGTGGGGAGTGGAGCAGGT	35404902	35405030	35405080	35405028	-1	9	MGP_129S1SvImJ_G0034564.1	35391374	35419625	Robo3	4553	911	209667	No_or_no_constitutive_exon
AATACCCTCTTTTGCTTGTTACTCATGCTCTGTTACCATGGGGATGCCAGCT	38522899	38522995	38523045	38522993	-1	9	MGP_129S1SvImJ_G0034667.1	38499358	38745118	Gramd1b	4553	911	209667	No_or_no_constitutive_exon
AGATATCCTTTCCTTGTTTCTGACGTCTTGCTTTGGTGGGGGGTTAACAGCT	40367376	40367462	40367512	40367460	-1	9	MGP_129S1SvImJ_G0034675.1	40284330	40456092	Sorl1	4553	911	209667	No_or_no_constitutive_exon
CCCCCACATGGGCCTCCCTGACCTAGTCTCTTCTGCTTTCTTGGGGGCAGGT	43474147	43474452	43474502	43474450	-1	9	MGP_129S1SvImJ_G0034723.1	43454115	43498156	Ube4a	4553	911	209667	No_or_no_constitutive_exon
CCGGGTACCTCTGCTTTCTCTAGTGTTAGAATTCTTTCCCCTAGGGACAGAA	43818775	43818890	43818940	43818888	-1	9	MGP_129S1SvImJ_G0034735.1	43802288	43820826	Il10ra	4553	911	209667	No_or_no_constitutive_exon
CTGTCTCTTGGCTTTTCTTTCCGTCTGTGTTCCATCCATGGGAAATGCAGAT	48374215	48374230	48374280	48374228	-1	9	MGP_129S1SvImJ_G0034774.1	48332764	48640683	Ncam1	4553	911	209667	No_or_no_constitutive_exon
ACGGTTAAGTGTTATATAGTAATTGTATTTATGTGTCTTCTGGGCAACAGGT	49908066	49908183	49908233	49908181	-1	9	MGP_129S1SvImJ_G0034794.1	49798653	49918662	Sik2	4553	911	209667	Yes
AGAGAGAGAGAGGTTCCTCTGCTCCTGATATGATTTTCTTGGGCATGTAGGG	53679569	53679690	53679740	53679688	-1	9	MGP_129S1SvImJ_G0034827.1	53656600	53713956	Acsbg1	4553	911	209667	No_or_no_constitutive_exon
AGCCTCTTTTCACATTTGTATGCCCCTCCCCCCTCTTGTCTGGGGTCAAGGA	57403083	57403212	57403033	57403085	1	9	MGP_129S1SvImJ_G0034884.1	57329123	57423719	None	4553	911	209667	No_or_no_constitutive_exon
TCTTTTCACATTTGTATGCCCCTCCCCCCTCTTGTCTGGGGTCAAGGAAGAA	57403087	57403212	57403037	57403089	1	9	MGP_129S1SvImJ_G0034884.1	57329123	57423719	None	4553	911	209667	No_or_no_constitutive_exon
TGGCTCTGCTGGTCTTGTCAGTAGCTTTTTTCCCCTTCATGTGGGCACAGAT	58643948	58644150	58644200	58644148	-1	9	MGP_129S1SvImJ_G0034898.1	58642499	58679999	Bbs4	4553	911	209667	No_or_no_constitutive_exon
ATCTCTATTTCTGCTCTGTTTTTTTATCCCACCCCCACCCTGGGCAGCAGCT	58997779	58997889	58997729	58997781	1	9	MGP_129S1SvImJ_G0034903.1	58972105	59011034	Parp6	4553	911	209667	No_or_no_constitutive_exon
TTTTATGGATTATTTTATAATGTGGGACTCCGTCTGGGAAGGAAGATGAGGG	60881221	60881451	60881171	60881223	1	9	MGP_129S1SvImJ_G0034914.1	60832550	60881529	Tle3	4553	911	209667	No_or_no_constitutive_exon
CTCACAACTTCCAGAGGGACTTTCTATCCCGTTTTTTTTTCTGAGGGAAGGG	62419007	62419255	62418957	62419009	1	9	MGP_129S1SvImJ_G0034924.1	62404845	62424107	Cln6	4553	911	209667	No_or_no_constitutive_exon
CTCAGTGCGCTGGCACTGATCCACCTCTGTTGTGTCTCTCTTGGGGACAGTT	63278749	63278881	63278931	63278879	-1	9	MGP_129S1SvImJ_G0034932.1	63258060	63370076	Smad3	4553	911	209667	No_or_no_constitutive_exon
CTCTCCTCCTTCCCTTTCCCCTTCTTATCCTTTCCTGGGGGGAGTGATAGAG	63665719	63665875	63665925	63665873	-1	9	MGP_129S1SvImJ_G0015741.1	63665719	63668694	1700055C04Rik	4553	911	209667	No_or_no_constitutive_exon
AGGTGTCTTACCATGCTTTGCGTTTTGGTTCCTGCTGCCGTGGGATGCAGGT	67787164	67787227	67787114	67787166	1	9	MGP_129S1SvImJ_G0034989.1	67759953	67920826	Vps13c	4553	911	209667	Yes
TACACTTATTAAAGTTTAATACTAACTTTTTCTCTTTTTGGGGGGATCAGGG	67900618	67900694	67900568	67900620	1	9	MGP_129S1SvImJ_G0034989.1	67759953	67920826	Vps13c	4553	911	209667	Yes
GGAAGATGTACGGTCACCACGGCAACCGCATCGCCCCGGGGTTGGTAAAGAT	72657361	72657388	72657438	72657386	-1	9	MGP_129S1SvImJ_G0035015.1	72613137	72657648	Tex9	4553	911	209667	No_or_no_constitutive_exon
TGAGAATTTCACAACAATGTATTTATTTTTTTAAATTATGGGTATGGGAGTT	72843538	72843694	72843488	72843540	1	9	MGP_129S1SvImJ_G0035017.1	72835928	72931075	Nedd4	4553	911	209667	No_or_no_constitutive_exon
TTTTTTCCTTGTCATAACCTTGGCTTTCTTGGTCTGTGGTTGTAGGGAAGCC	80134561	80134628	80134678	80134626	-1	9	MGP_129S1SvImJ_G0035074.1	80125053	80251024	Col12a1	4553	911	209667	No_or_no_constitutive_exon
GCTAATGTAAAAATACCAAAGTCTTTTCTTTTGTTCTTTTGGGACATAAGGT	80681567	80681955	80681517	80681569	1	9	MGP_129S1SvImJ_G0035078.1	80631578	80712734	Senp6	4553	911	209667	No_or_no_constitutive_exon
TGTATATGAAGCTCAATATGTAGTTGCGTTTCCCTCTTTTGGGTTGGCAGAT	87545097	87545163	87545047	87545099	1	9	MGP_129S1SvImJ_G0004657.1	87541488	87547272	A330041J22Rik	4553	911	209667	No_or_no_constitutive_exon
ATGGGGTGGTGGCCGGCCATGCCTCACAGTCTGTGGTTTTGGGGTGACAGGA	95820290	95821875	95821925	95821873	-1	9	MGP_129S1SvImJ_G0004658.1	95820290	95826907	Gm16262	4553	911	209667	No_or_no_constitutive_exon
TCGTGAGGACGTGCACACAGCAGAGCGATCTGATGCGGGGAAGGCAACAGGA	105809423	105809445	105809373	105809425	1	9	MGP_129S1SvImJ_G0035202.1	105646058	105809445	Nphp3	4553	911	209667	No_or_no_constitutive_exon
CTTTAACCTGCAGGCAACCTACACCTATTGCGGCCCAAGAGCTGGGGCAGGT	108174851	108175129	108174801	108174853	1	9	MGP_129S1SvImJ_G0035227.1	108167482	108175973	Dusp7	4553	911	209667	No_or_no_constitutive_exon
GAACTAATACGCAGGCAGTGTCCACCCTCTTTGCTTTTCAGGGACCCAAGTC	108507841	108507943	108507993	108507941	-1	9	MGP_129S1SvImJ_G0035243.1	108507134	108620092	Rad54l2	4553	911	209667	No_or_no_constitutive_exon
TGTGTCCCTAGACCAAGGGAGCCAGCCACTCACATTCTCCATGGGAACAGTT	109192967	109193059	109193109	109193057	-1	9	MGP_129S1SvImJ_G0035250.1	109183642	109194750	Hemk1	4553	911	209667	No_or_no_constitutive_exon
AGCCTGCTGGGTGGCTGGCTTACCCTGCGTGGAATGCCGCCCAGGGGAAGGT	109184268	109184510	109184560	109184508	-1	9	MGP_129S1SvImJ_G0035250.1	109183642	109194750	Hemk1	4553	911	209667	No_or_no_constitutive_exon
TCCCGTTGCACATCTGGTCACCCAATGTACACACATCCCTTCGGGGGCAGGT	109423292	109423401	109423242	109423294	1	9	MGP_129S1SvImJ_G0035256.1	109422790	109426791	Zmynd10	4553	911	209667	No_or_no_constitutive_exon
GGAGTGGGTCGGGCGGGGCCGAGCCGGGCCGTGGGCCGTGTGGGGGCCAGGC	109524457	109524596	109524646	109524594	-1	9	MGP_129S1SvImJ_G0035265.1	109502994	109524725	Gnai2	4553	911	209667	No_or_no_constitutive_exon
TACGGCCATGAGGCCATAGTCTGATTGTATTTTTTCTCCTTGGGGGTCAGAG	109987953	109988061	109988111	109988059	-1	9	MGP_129S1SvImJ_G0035283.1	109977729	110012411	Rnf123	4553	911	209667	No_or_no_constitutive_exon
CGGCCATGAGGCCATAGTCTGATTGTATTTTTTCTCCTTGGGGGTCAGAGGA	109987953	109988059	109988109	109988057	-1	9	MGP_129S1SvImJ_G0035283.1	109977729	110012411	Rnf123	4553	911	209667	No_or_no_constitutive_exon
GGGAGATAGCAGCAAATGAAGCTCTCAAAACGCACAGAGAATAAGGGAAGGC	110249250	110249565	110249615	110249563	-1	9	MGP_129S1SvImJ_G0035291.1	110248318	110251521	Tcta	4553	911	209667	No_or_no_constitutive_exon
GCCCGCTGACGGGCGGGGAGCCTGTGAGCCTGGGCTCCCTGCGGGGCAAGGT	110289722	110289860	110289672	110289724	1	9	MGP_129S1SvImJ_G0035293.1	110289204	110290645	Gpx1	4553	911	209667	No_or_no_constitutive_exon
CCGAGATCAACCGAGACAACCCTCTGGGGATGAAAGGGGAGATTGCAGAGGC	110320494	110322804	110320444	110320496	1	9	MGP_129S1SvImJ_G0035294.1	110298363	110347534	Usp4	4553	911	209667	No_or_no_constitutive_exon
GAGTGTGGTGGCATCTGCGGTTAATTCCAGCACTCGGGAGGCAGAAGCAGGT	110342602	110342743	110342552	110342604	1	9	MGP_129S1SvImJ_G0037096.1	110341829	110345194	None	4553	911	209667	No_or_no_constitutive_exon
CTGGGCTCCCGCCAACTAACTGCCTCACCCTTCTCTGACTGGGACTACAGGA	110459700	110459861	110459650	110459702	1	9	MGP_129S1SvImJ_G0035301.1	110450411	110462188	Usp19	4553	911	209667	No_or_no_constitutive_exon
AAGGGGGGTCTGCGGGAAATGTGGGCAAGGCTGAGCACACGGGAAATGAGGA	110539890	110540021	110539840	110539892	1	9	MGP_129S1SvImJ_G0035306.1	110537251	110540140	Dalrd3	4553	911	209667	No_or_no_constitutive_exon
GTAGGGGTGTGGGCGGGCCATCCTCTGACGGTCCCGCCCTGCAGGGGAAGAC	110823695	110823915	110823645	110823697	1	9	MGP_129S1SvImJ_G0035314.1	110817321	110843950	Celsr3	4553	911	209667	No_or_no_constitutive_exon
TCTGTCTCTCTCTGTCTCTTTCTCTCCTCTCCACTCAACCGTGGGGGTAGAT	110835450	110835530	110835400	110835452	1	9	MGP_129S1SvImJ_G0035314.1	110817321	110843950	Celsr3	4553	911	209667	No_or_no_constitutive_exon
ACTGAGTTTCAGTAAGTAGCAAAGAATTCTCAGGGTACCTGGGGACCCAGTC	110855057	110855253	110855007	110855059	1	9	MGP_129S1SvImJ_G0035315.1	110844256	110855748	Slc26a6	4553	911	209667	No_or_no_constitutive_exon
AAGGCACCGTTACACTGAAGGACTTACCTCAATCTGTTTCCCATAGGGAGAG	110924949	110924981	110924899	110924951	1	9	MGP_129S1SvImJ_G0035318.1	110899023	110930326	Col7a1	4553	911	209667	No_or_no_constitutive_exon
GGGTTCCAGTCTGGACAAGGCTTCCAAATAAAACTGGTGGGTGAAAGCAGCT	111664636	111664890	111664940	111664888	-1	9	MGP_129S1SvImJ_G0035334.1	111596741	111681640	None	4553	911	209667	No_or_no_constitutive_exon
TATGATTCTGTTTTATTCTTTTGCATGTTTTCTTGGCTGAATGGGAGTAGAG	112707322	112707338	112707272	112707324	1	9	MGP_129S1SvImJ_G0035350.1	112694622	112784422	Setd2	4553	911	209667	No_or_no_constitutive_exon
GAGTTGTGTCTTAAACTGTTGGTTCTCACTGGTCTCTCTCGTGGGCAAAGGC	117030247	117030323	117030373	117030321	-1	9	MGP_129S1SvImJ_G0035391.1	117022858	117085810	Cnot10	4553	911	209667	No_or_no_constitutive_exon
ACGGGAGCAAGGGTGGTGGGTAACATAGCGTCTGTGGTGTGGGACAGCAGCA	121850866	121851043	121850816	121850868	1	9	MGP_129S1SvImJ_G0035411.1	121816016	121861906	Dlec1	4553	911	209667	No_or_no_constitutive_exon
TGAACGGGAGCAAGGGTGGTGGGTAACATAGCGTCTGTGGTGTGGGACAGCA	121850863	121851043	121850813	121850865	1	9	MGP_129S1SvImJ_G0035411.1	121816016	121861906	Dlec1	4553	911	209667	No_or_no_constitutive_exon
ATGGATCCCAAACATGCCTATGTCTTATGCCCATGGTGCTGGCAGGGCAGCA	122110734	122110920	122110684	122110736	1	9	MGP_129S1SvImJ_G0035417.1	122101824	122115474	Acaa1a	4553	911	209667	No_or_no_constitutive_exon
ACATACACACACACAGAGTCCCTCACGCTGTGCCTATTTTCTGGGGACAGGT	122153212	122153309	122153162	122153214	1	9	MGP_129S1SvImJ_G0035418.1	122123889	122167119	Xylb	4553	911	209667	No_or_no_constitutive_exon
GGGGTGACTGCCAAAGTGCCCCAATGTTTGCTTCTCGTGGATGTGGGCAGAA	122776237	122776462	122776187	122776239	1	9	MGP_129S1SvImJ_G0035427.1	122747240	122777476	Ttc21a	4553	911	209667	No_or_no_constitutive_exon
TGCTCATTGTGCTTTTAGTGTTTATTTTTATCTATGTGTGTTGGGGGTAGGT	122930666	122930921	122930616	122930668	1	9	MGP_129S1SvImJ_G0035431.1	122929697	122947050	Slc25a38	4553	911	209667	No_or_no_constitutive_exon
TTAATGTGCTGTTCTTGTCTTCTGTCCCCCTCTGTCATTGGGCCAAACAGAA	123305801	123305996	123305751	123305803	1	9	MGP_129S1SvImJ_G0035434.1	123143505	123329802	Myrip	4553	911	209667	No_or_no_constitutive_exon
CAGGAAGACCGAGGTCAACAGAGTGTGCCCACCCTGGGGTTGTGGAGAAGGT	126688718	126688830	126688880	126688828	-1	9	MGP_129S1SvImJ_G0035479.1	126647245	126689174	Slc6a20b	4553	911	209667	No_or_no_constitutive_exon
CTGTTCCTCTGTTCTGGACTTGCTCTCACCTGTCGTGGGGGTGGGGCCAGGT	2422285	2422378	2422235	2422287	1	X	MGP_129S1SvImJ_G0035524.1	2408553	2439645	Gripap1	4553	911	209667	No_or_no_constitutive_exon
AGTATAATGGTCCTTTTTTTTCTTTTTTCTTTGTTTTTTTTTGTGGGAAGGA	4688900	4689030	4688850	4688902	1	X	MGP_129S1SvImJ_G0035560.1	4625869	4733543	Sytl5	4553	911	209667	Yes
ATTCGAGGGTCTCCAGGGAACCTTCTCCTAAGAACCAAATGGGGGGAGAGAA	8171614	8171649	8171564	8171616	1	X	MGP_129S1SvImJ_G0014316.1	8164807	8172477	None	4553	911	209667	No_or_no_constitutive_exon
GCCCCAGTCGAGCTTCCTCAGCACCGAGGGCTTGCGGGTCCTGAGTGGAGGA	8718838	8718907	8718957	8718905	-1	X	MGP_129S1SvImJ_G0035573.1	8381920	8724116	Cask	4553	911	209667	No_or_no_constitutive_exon
GGATGGGGAGGGCTGAGCACTAATATCTTTCTGATTTTGGGGAATGGCAGCA	44953184	44953466	44953516	44953464	-1	X	MGP_129S1SvImJ_G0035704.1	44937696	44956441	Igsf1	4553	911	209667	No_or_no_constitutive_exon
TGCTTTTTGTCTCCGTGTTCTTTGTATATGTTTTTGTTCGGTGGGTATAGTA	46606125	46606212	46606262	46606210	-1	X	MGP_129S1SvImJ_G0035712.1	46564575	46867564	Hs6st2	4553	911	209667	No_or_no_constitutive_exon
CTCACTCAAAATGATTTATTTTTCTATTTTTTCCCCCTATGGGACCTGAGAC	56541820	56541896	56541770	56541822	1	X	MGP_129S1SvImJ_G0015781.1	56523226	56584373	C230004F18Rik	4553	911	209667	No_or_no_constitutive_exon
GGCCCATTGGTCATGAAAACTTTATATGCCTCAGTACAGGGGAATGCCAGGG	68868561	68868580	68868511	68868563	1	X	MGP_129S1SvImJ_G0035802.1	68867329	68873783	None	4553	911	209667	No_or_no_constitutive_exon
CATGTCACCTACTTTCCCTACCTCTTACCCCACCATGCCTGGGGCTACAGGA	69806705	69806770	69806820	69806768	-1	X	MGP_129S1SvImJ_G0035829.1	69798446	69809153	Irak1	4553	911	209667	No_or_no_constitutive_exon
CTTCTTTCCCCTCTCATCTTTCTTCCTCTGGTACTTGGGATGGAACACAGGC	69932228	69932245	69932178	69932230	1	X	MGP_129S1SvImJ_G0035831.1	69913687	69938427	Opn1mw	4553	911	209667	No_or_no_constitutive_exon
GGTGAAGGGCCCCTTACCTCACTCTCACAGCCTGCCCCTTCTGGGAACAGGT	70030847	70031010	70031060	70031008	-1	X	MGP_129S1SvImJ_G0035834.1	70013120	70039851	Flna	4553	911	209667	No_or_no_constitutive_exon
GGTGATGGGCCCCAAGCTGGTGGCAGTAAGGGGAGGGAAGAAGGGCCCAGAG	70103108	70103477	70103058	70103110	1	X	MGP_129S1SvImJ_G0035839.1	70095803	70104183	Atp6ap1	4553	911	209667	No_or_no_constitutive_exon
CCCCTTCAGCTCTTTGGGTACTTTCTCTAACTCCTTCATTGGGGACAAAGTT	81300273	81300818	81300223	81300275	1	X	MGP_129S1SvImJ_G0014565.1	81299703	81300818	None	4553	911	209667	No_or_no_constitutive_exon
CTTTTCCCTTTATTATACTCTTTTCCCTTCTTCTCTTCATGGGAGAATAGAA	89961279	89961396	89961446	89961394	-1	X	MGP_129S1SvImJ_G0035903.1	89664078	89994606	Pola1	4553	911	209667	No_or_no_constitutive_exon
CTGCTGAAACCATTGTCATTCCTCCCTCTATTTTTCCAATGGGACTACAGAA	92893587	92893738	92893537	92893589	1	X	MGP_129S1SvImJ_G0035926.1	92847542	92971540	Heph	4553	911	209667	No_or_no_constitutive_exon
AGGAGGGCAGGAGACTTGTGATGGAGCCTGATGGTGCTGCTGGGATGCAGGA	97781983	97782128	97781933	97781985	1	X	MGP_129S1SvImJ_G0035957.1	97774275	97797711	Med12	4553	911	209667	No_or_no_constitutive_exon
GTCTCATAGTACTCTATGCTGAAACTATGGTATGGTTGATGCCACGGGAGGT	99307853	99307899	99307803	99307855	1	X	MGP_129S1SvImJ_G0035976.1	99303211	99311089	Dmrtc1b	4553	911	209667	Yes
CTTACCATGGCTCTGTGGCTAGTGGGTCCAAGCCTCTCCCGGGTGGCCAGTC	131945738	131945817	131945688	131945740	1	X	MGP_129S1SvImJ_G0036077.1	131945069	131950432	Armcx3	4553	911	209667	No_or_no_constitutive_exon
CTGGACTCGGGCTCAGGGGCTCCTTACTATTGCTGGGTGTGGGGTTACAGGA	149812125	149812282	149812075	149812127	1	X	MGP_129S1SvImJ_G0036182.1	149771656	149816041	Smc1a	4553	911	209667	No_or_no_constitutive_exon
GGGAGGGAGGGTTGCTGCTCTGACGCTGGGCTCCTTGCTTGTGGGTGCAGGG	149981739	149981789	149981689	149981741	1	X	MGP_129S1SvImJ_G0036183.1	149903675	149984693	Iqsec2	4553	911	209667	No_or_no_constitutive_exon
GAAAGAATCAGCTTGTTTACCTATTCTTCCCCCTTTCCTGGGCACGGCAGAT	150031281	150031863	150031231	150031283	1	X	MGP_129S1SvImJ_G0036184.1	149993318	150034803	Kdm5c	4553	911	209667	No_or_no_constitutive_exon
AGTGTAGTGGCTGTGGATTCTTGGTCAAGAACGTTTCTCTGGGTTGGCAGGT	150154241	150154349	150154191	150154243	1	X	MGP_129S1SvImJ_G0015796.1	150134959	150172301	3010001F23Rik	4553	911	209667	No_or_no_constitutive_exon
TGGTCCATACTGTTTCTGCTAAAGTTCTACACCTTTTGTAAATTGGGCAGGA	157357179	157357285	157357129	157357181	1	X	MGP_129S1SvImJ_G0036225.1	157310097	157397621	Map7d2	4553	911	209667	No_or_no_constitutive_exon
CAGGTGGCCAGAGAAGGCAACAGGGGCAGGTAGAGTGGGGCAGGGCTGAGGT	157428485	157428789	157428435	157428487	1	X	MGP_129S1SvImJ_G0036226.1	157428272	157498732	A830080D01Rik	4553	911	209667	No_or_no_constitutive_exon
GGACTCTACAATAATGCTGTTATTCCTCTCCTCTTTTGTTTTGGGTGAAGAA	19267892	19268014	19268064	19268012	-1	18	MGP_129S1SvImJ_G0024188.1	19189135	19297839	Klhl14	4553	911	209667	Yes
GGGACCTGGGCTTTCCCTGTGTGCTCAACAGTTTGTGTGTTGTGGGACAGGT	32817055	32817508	32817558	32817506	-1	18	MGP_129S1SvImJ_G0024244.1	32808766	32846813	Brd8	4553	911	209667	No_or_no_constitutive_exon
TGAGCCTGGGGTAAACTGAGGGCCAGAGACCAATCTCTGTGAGGTGGGAGGT	33970724	33971050	33971100	33971048	-1	18	MGP_129S1SvImJ_G0024265.1	33970720	33975608	Prob1	4553	911	209667	No_or_no_constitutive_exon
GCAGGTGTGGGGTGTGGAAACCTGGATCACTGATGACCCACGGGTGGGAGGC	34929742	34929917	34929692	34929744	1	18	MGP_129S1SvImJ_G0024279.1	34926547	34939661	Slc4a9	4553	911	209667	No_or_no_constitutive_exon
TTGGGTCTGGCTATTGCTTAATTTATAGTGATTCGGCTTTATGTGGGCAGGC	35081847	35082039	35082089	35082037	-1	18	MGP_129S1SvImJ_G0024282.1	35075012	35086268	Sra1	4553	911	209667	No_or_no_constitutive_exon
AATCCAACGACTGGCGAGTTACAATATCTCCTGTTATGGGATCCAGAGAGAA	36159056	36159576	36159626	36159574	-1	18	MGP_129S1SvImJ_G0015361.1	36151677	36175819	Gm26672	4553	911	209667	No_or_no_constitutive_exon
ATGGTGGAGTGTTTCGCTCTTCAACACGGACCTTCTCCGGGGAGGGGTAGGA	36390425	36390561	36390611	36390559	-1	18	MGP_129S1SvImJ_G0024357.1	36380098	36392441	Fchsd1	4553	911	209667	No_or_no_constitutive_exon
TGGAGTGCTAAGCAAGTCTGATAACCTGTTCACACTGCTGGGTGGAGCAGGC	36385585	36385703	36385753	36385701	-1	18	MGP_129S1SvImJ_G0024357.1	36380098	36392441	Fchsd1	4553	911	209667	No_or_no_constitutive_exon
CTAGGTAAACTGGGAACAAGATGTGAAGCTGTTTCTTCAGGGGCCTGGAGTC	36388323	36388366	36388416	36388364	-1	18	MGP_129S1SvImJ_G0024357.1	36380098	36392441	Fchsd1	4553	911	209667	No_or_no_constitutive_exon
CTTTGTCTATGTGCCACTGACTGCTGTTTCTTTGTTGTGTGGGACATTAGAC	51648511	51648668	51648718	51648666	-1	18	MGP_129S1SvImJ_G0024428.1	51638732	51653070	Lox	4553	911	209667	Yes
CTCTTATTTCCCTCTGTATTTTTCTTTTTTCTTTTTGAAATCGGGGGCAGAC	57563790	57563919	57563969	57563917	-1	18	MGP_129S1SvImJ_G0024452.1	57493814	57707668	Fbn2	4553	911	209667	Yes
AATCAGATTCCTTCCAGTATCAGCTTTAAGAGGTGATCTTGGGGCTCAAGGG	60638978	60639146	60638928	60638980	1	18	MGP_129S1SvImJ_G0024468.1	60610812	60647795	Cd74	4553	911	209667	No_or_no_constitutive_exon
CGTGCCAACCTCTGTGTGTGTGTCTGCCTGTCTGTGTGTCTGGGGAGCAGGG	60806693	60806777	60806643	60806695	1	18	MGP_129S1SvImJ_G0024471.1	60773162	60843362	Camk2a	4553	911	209667	No_or_no_constitutive_exon
GGTTCTTGAGGCAATAACCTGTTGCATTTTCTCTGCTGTTTTGGGAACAGAA	61135488	61135554	61135438	61135490	1	18	MGP_129S1SvImJ_G0024478.1	61091341	61173772	Pde6a	4553	911	209667	No_or_no_constitutive_exon
ACCGCCTCTGTGTGCCCTGAGCTCATTCTCTCTCTCATTCGGGATAACAGAT	67787923	67788060	67788110	67788058	-1	18	MGP_129S1SvImJ_G0024526.1	67779292	67916068	Spire1	4553	911	209667	Yes
AATGAATTGAGTATTTCAAATGTTTTTGTTTCTTTTGGGTTAAATAATAGGT	70935198	70935269	70935319	70935267	-1	18	MGP_129S1SvImJ_G0024542.1	70930516	70951191	4930503L19Rik	4553	911	209667	No_or_no_constitutive_exon
TCTCTTCCCTCTGTCTGTCTGTCTGTCCGTCCGTCCAACTTGATGGGCAGTT	78160030	78160185	78159980	78160032	1	18	MGP_129S1SvImJ_G0024575.1	78029930	78209601	Loxhd1	4553	911	209667	No_or_no_constitutive_exon
