# Supplementary material for: Widespread Separation of the Polypyrimidine Tract From 3′ AG by G Tracts in Association With Alternative Exons in Metazoa and Plants
Source: Front Genet. 2019 Jan 14;9:741. doi: 10.3389/fgene.2018.00741 (PMC6339879; doi:10.3389/fgene.2018.00741)
Supplement: DATA FILE S2 — Sequences of REPAG 3′ SS from each species of metazoa, plants and protists. [file Data_Sheet_2.zip › Supplementary data 2/Protists_Release38_babesia_bigemina.txt]

REPA_GGG_Sequence	Exon_Start	Exon_End	Pos_-50	Pos_+2	Strand	Chromosome	GeneID	Gene_Start	Gene_End	Gene_Name	Number_of_REPAs	Number_of_REPAs_has_GGG	Number_of_Intron(Intra_genic_Region)	Upstream_Constitutive_Exon
AGCAATAAGTGCATACGGTTGTCGAGTTGTTGAAGGACCGTGTCAGGGAGAT	50528	52859	52909	52857	-1	I	BBBOND_0100210	44694	53971	frameshifts_or_pseudogene?_-_check_sequence	839	87	8205	No_constitutive_exon_found_in_species
CGTGCCTTCGTCGTTGCGAAGCGCTTCTACAATCCGCCAAGTGGGTGCAGCG	479955	480203	480253	480201	-1	I	BBBOND_0102130	478303	480289	None	839	87	8205	No_constitutive_exon_found_in_species
GCCACTTTGAGGTAGAGTTGCGGCTCGTGCATGCTTGAATGGGCGCGCAGGG	488942	490303	490353	490301	-1	I	BBBOND_0102170	487248	490981	None	839	87	8205	No_constitutive_exon_found_in_species
CCACTCTGACAAGGTAATGAGTCATCATACTAATTTAACAACGGGCATAGAT	549086	549199	549036	549088	1	I	BBBOND_0102430	545618	549677	None	839	87	8205	No_constitutive_exon_found_in_species
CGAGGTCTCCAACATCAGCAGGCAGTTCCTCTTCAGGAAGGTGGGTGCAGAA	578918	579731	579781	579729	-1	I	BBBOND_0102570	577985	581310	None	839	87	8205	No_constitutive_exon_found_in_species
AGAATTGTTGAACACCGTAAATCTCTGGATTGTGGCTGTCCCGGGTGAAGTT	601337	601523	601287	601339	1	I	BBBOND_0102710	600341	602007	None	839	87	8205	No_constitutive_exon_found_in_species
GTAAGCCTTGCCCGTGCATCAGCTGTTGGAGGCGTGTCGCCTAAGGGCAGGC	824552	824645	824502	824554	1	I	BBBOND_0103590	823639	825271	None	839	87	8205	No_constitutive_exon_found_in_species
ATCATCCGCGTTGAGGTAGGTGGTGGAGCAGTCCGCTGACACGGGTGTAGGT	865526	865636	865476	865528	1	I	BBBOND_0103830	864799	866529	None	839	87	8205	No_constitutive_exon_found_in_species
CGACAGCTGCGGGTGGTGAGTGCAAAGCTTGGGTCAAACAACGGGGGCAGGT	957632	957735	957785	957733	-1	I	BBBOND_0104260	957632	958560	None	839	87	8205	No_constitutive_exon_found_in_species
GAGGTGGGTGCAATTCGCTGTACCATCTTGACATGTTGCTCAGGGCTAAGTT	1111291	1111339	1111389	1111337	-1	I	BBBOND_0104950	1111057	1112057	None	839	87	8205	No_constitutive_exon_found_in_species
TACAACACAGGAGGTTAGTTTAAGTTGCCACAGTTTTTAAAAGGGCTCAGGA	1134595	1134735	1134785	1134733	-1	I	BBBOND_0105110	1134595	1136273	None	839	87	8205	No_constitutive_exon_found_in_species
CTGACGCTCGTGTACACATTAGGAAGCCTGTGGCGCCGCAAACGTGGGAGCC	1191395	1191573	1191345	1191397	1	I	BBBOND_0105380	1189695	1191859	None	839	87	8205	No_constitutive_exon_found_in_species
GTACATATGGCTATTAGGGTTGGCCTTGTTGACGTGTGCAGGGGCCGTAGAA	1284421	1284687	1284371	1284423	1	I	BBBOND_0105910	1283572	1284862	None	839	87	8205	No_constitutive_exon_found_in_species
ACCAGAATCCGAAGTAAGTTACACTAGAGGAAACCTAATGGCGGGTGCAGGA	1511552	1511652	1511702	1511650	-1	I	BBBOND_0106960	1511552	1513251	None	839	87	8205	No_constitutive_exon_found_in_species
CCAATTTATACAGAAGGTTCAGATTAGGGACACAGGCTACAAGGGGTAAGTG	1794003	1794110	1793953	1794005	1	I	BBBOND_0108040	1792786	1794210	None	839	87	8205	No_constitutive_exon_found_in_species
CAAGGCCTTGTTTAACGGTTGACAGATGCGATCGCTTGCGACCATGGGAGTT	1801007	1801117	1801167	1801115	-1	I	BBBOND_0108080	1801007	1803122	None	839	87	8205	No_constitutive_exon_found_in_species
CTTCACCATCGAGGTTGGTTCGGGATGCCACCGTGCTGACGCGGGTGCAGGA	1921654	1922301	1921604	1921656	1	I	BBBOND_0108620	1921105	1923496	None	839	87	8205	No_constitutive_exon_found_in_species
ATAACAGTAAAGTAAGCGGCGAACGAATCGTGCCAATCTGGGACGAACAGGT	1989447	1989487	1989537	1989485	-1	I	BBBOND_0108940	1988821	1989701	None	839	87	8205	No_constitutive_exon_found_in_species
TATGCGAAATCACGGTAAGGGTAGATGCAGCATGCCATCAACGGGCGCAGGG	2005283	2005409	2005233	2005285	1	I	BBBOND_0109030	2004890	2006195	None	839	87	8205	No_constitutive_exon_found_in_species
GTTATACTGGATGCAACGACGTAGGTCATGCCTCTTTCCGGAGGAGGGAGGG	2015465	2015559	2015609	2015557	-1	I	BBBOND_0109080	2015465	2015735	None	839	87	8205	No_constitutive_exon_found_in_species
GAAAAGGTGGGTGCTGCGAGCACGCGGCGTTGCGCGTCACATGGGTGCAGAG	2171889	2172422	2171839	2171891	1	I	BBBOND_0109780	2170809	2172422	None	839	87	8205	No_constitutive_exon_found_in_species
CTTGCGCTAAGGTGGGACGGTGACGCTCAACCGCTTACACGGGCATGCAGGA	2178359	2178464	2178309	2178361	1	I	BBBOND_0109800	2176886	2178878	None	839	87	8205	No_constitutive_exon_found_in_species
GTGTGGGTTACGACGCAACGGCCATATCACGGATTTGCAGGGGACACGAGGA	2180019	2180116	2179969	2180021	1	I	BBBOND_0109810	2179366	2180611	None	839	87	8205	No_constitutive_exon_found_in_species
CAGCGGTTCCTCATGGTATGAAATGCTTAGTGGAGCACATATGCGGGCAGGA	2180287	2180397	2180237	2180289	1	I	BBBOND_0109810	2179366	2180611	None	839	87	8205	No_constitutive_exon_found_in_species
TTGACCGGGCAAGGGTGAGTGTTTTCTTGATCTAGGCTAATGCGGGGTAGGT	2220175	2220485	2220125	2220177	1	I	BBBOND_0110010	2219953	2220951	None	839	87	8205	No_constitutive_exon_found_in_species
AAGGAACCGTTAGTTTCACCGAGGTGCCGATGTAAGCAACGCTCAGGGAGCA	2355045	2355300	2355350	2355298	-1	I	BBBOND_0110610	2354847	2355703	None	839	87	8205	No_constitutive_exon_found_in_species
CACACGTTGCGTATACGTGGTTCCGACGCTGCTGTCCTCATGGGAGTCAGGC	2443976	2444070	2443926	2443978	1	I	BBBOND_0111070	2442533	2444627	None	839	87	8205	No_constitutive_exon_found_in_species
GCGGAAATTTTTCGTATGTTGCCGTATCTCTTCTTCTTATGTGGGTGCAGCG	493854	494292	494342	494290	-1	II	BBBOND_0201990	493854	495512	None	839	87	8205	No_constitutive_exon_found_in_species
CTTGTAAATAGTCTCTAATCATGTCGCAGGCGTTGGGGGCGCTGGAAAAGTA	964063	964716	964766	964714	-1	II	BBBOND_0204240	962501	965931	None	839	87	8205	No_constitutive_exon_found_in_species
GCTTTTACTATCAACAGTGCTACATCAAAATGTTTCGCCTCTCGGGAAAGTC	1176689	1176906	1176956	1176904	-1	II	BBBOND_0205160	1176179	1180563	None	839	87	8205	No_constitutive_exon_found_in_species
TCCAGATAAAATGTAATGGGGATTAATCTTGGGATGTTCGGGTGTAGAAGTA	1258228	1258304	1258354	1258302	-1	II	BBBOND_0205510	1258228	1258744	None	839	87	8205	No_constitutive_exon_found_in_species
TTTCAAAGATGTTTCTGTAAGTTGATTTTAGTTAGTATGTTGGGGTACAGGT	1731684	1731876	1731634	1731686	1	II	BBBOND_0207830	1731642	1731999	None	839	87	8205	No_constitutive_exon_found_in_species
GCACTCGCACGGGTGATAGACTCCTTGGTCCGTGTTTCAAGACGGGTCAGTT	1831541	1831752	1831802	1831750	-1	II	BBBOND_0208180	1831320	1831842	None	839	87	8205	No_constitutive_exon_found_in_species
GCAAGTGGTGGGTTGATGTGGGCCGCTCCGGCCGCTTCACGGGGCATCAGGT	2049823	2049882	2049773	2049825	1	II	BBBOND_0209090	2049123	2050508	None	839	87	8205	No_constitutive_exon_found_in_species
GCGCTTCTCGTCGGTAGGTTGTGAACGTTGCACTGCTCATGGGTATGCAGAT	2090159	2091518	2090109	2090161	1	II	BBBOND_0209290	2089744	2091518	None	839	87	8205	No_constitutive_exon_found_in_species
GCCGCGCATATTCAGGTTGGTCTGCAGCGCGATGGAATCACGGGCGGCAGGA	2252838	2253232	2253282	2253230	-1	II	BBBOND_0210020	2252838	2254027	None	839	87	8205	No_constitutive_exon_found_in_species
GCTCGTACGTGTCAGTCTGCAGATTGTGTGAACCATTAAGGCGGGTGCAGGA	2430250	2430301	2430351	2430299	-1	II	BBBOND_0210840	2430250	2431103	None	839	87	8205	No_constitutive_exon_found_in_species
GGCGAAATGTGTTCGATTGCATTTCTTGATTGGTTTTAACACGGGCGCAGGT	2433316	2434450	2434500	2434448	-1	II	BBBOND_0210860	2433316	2435001	None	839	87	8205	No_constitutive_exon_found_in_species
AAAGCACAACGCCACCGACTTGGTAGGTTCCGCGCCTCGGGGCGCGGTAGCT	2545168	2545329	2545379	2545327	-1	II	BBBOND_0211300	2544342	2545384	None	839	87	8205	No_constitutive_exon_found_in_species
CGCATTCTTGAATGGTAAAATATGCTTATAAACAGATTATTGGGTTAAAGGT	123469	123580	123419	123471	1	III	BBBOND_0300380	122189	123740	None	839	87	8205	No_constitutive_exon_found_in_species
CGGCACTAAGCTGCCTCCTCAGCGGCTCCTGCGATGGGAAGGCAATAAAGGA	219914	220100	220150	220098	-1	III	BBBOND_0300770	219914	221580	None	839	87	8205	No_constitutive_exon_found_in_species
GCTGACTACGTTATGGTATGTTTCTAGCAATGCATTATAACGGGATAAAGGT	257388	257490	257540	257488	-1	III	BBBOND_0300960	257388	259255	None	839	87	8205	No_constitutive_exon_found_in_species
ATGAGTACAACGTATGGTATGTCATGTTGATTTTCAATCACGGTGGGTAGGT	398478	398902	398952	398900	-1	III	BBBOND_0301630	397061	400148	None	839	87	8205	No_constitutive_exon_found_in_species
AACGCCGACCTAAAGGTATTGTTGACCACTATGCGCCACAAAGGGTTCAGGA	409383	409569	409619	409567	-1	III	BBBOND_0301680	409383	410740	None	839	87	8205	No_constitutive_exon_found_in_species
ATCAAACTGCAAATCGTAAGCAACCGCATTCTAAACTCTAATGGGCACAGTG	529668	529811	529861	529809	-1	III	BBBOND_0302150	529147	530062	None	839	87	8205	No_constitutive_exon_found_in_species
CACCTAACGTGCAGCAAGCCGGCATACAATCACACAGGGAACGATAGTAGAA	662912	663191	663241	663189	-1	III	BBBOND_0302770	662912	663745	None	839	87	8205	No_constitutive_exon_found_in_species
GCACCGAAGGTACGGCCACGCGCCTCGATTTACCGTCTAAAGGGTTGCAGGC	681302	682254	682304	682252	-1	III	BBBOND_0302840	680756	682498	None	839	87	8205	No_constitutive_exon_found_in_species
CCATCTTGATTACACCGACCTGGACACTGTCCGTGGCATCTGGGGTACAGAG	1172773	1173444	1173494	1173442	-1	III	BBBOND_0304660	1172773	1173657	None	839	87	8205	No_constitutive_exon_found_in_species
GTCGGATGCAAATGGTACTTGTCGGCGTCGATCCATACATAAACGGGCAGGT	1188832	1188918	1188968	1188916	-1	III	BBBOND_0304710	1187537	1189016	None	839	87	8205	No_constitutive_exon_found_in_species
TACCAGGACGACAAGGCGATTGTTGTCTACGACGAGGGAGGTGGGATCAGAG	1221469	1222002	1222052	1222000	-1	III	BBBOND_0304840	1220536	1222079	None	839	87	8205	No_constitutive_exon_found_in_species
TCATCTTAGTGCCTCCAACCTCGACATTGTCCTTGGCATCCGGGGTGCAGAG	1282571	1283233	1283283	1283231	-1	III	BBBOND_0305110	1282571	1283515	None	839	87	8205	No_constitutive_exon_found_in_species
GTGATTCTGGGACCGGTCGACACCGAGTGGGAAGGGGGTAAGCGGTATAGCG	1325122	1325482	1325532	1325480	-1	III	BBBOND_0305290	1325122	1325661	None	839	87	8205	No_constitutive_exon_found_in_species
AAGAACACTGTGAGTCGCAATGCGCAGCTTTTGTGTAATCGTGGGTGCAGTT	1425765	1425833	1425715	1425767	1	III	BBBOND_0305670	1424941	1426273	None	839	87	8205	No_constitutive_exon_found_in_species
ATATTCGACAGGTATGGCGGCATCTTTGTGTCGTAACGAAATGGGTGCAGGA	1593109	1593175	1593225	1593173	-1	III	BBBOND_0306470	1591181	1593571	None	839	87	8205	No_constitutive_exon_found_in_species
AACAAGTGGGTGCAAAACATCACATGAATTCACCACTGGGCAGGGAGGAGAC	1894170	1894239	1894120	1894172	1	III	BBBOND_0307790	1893031	1894239	None	839	87	8205	No_constitutive_exon_found_in_species
TTCACGCCGCCGTGAAGCGGTAGTACATACTGAACATAACATGGGCACAGGG	2143176	2143345	2143395	2143343	-1	III	BBBOND_0308710	2143176	2143492	None	839	87	8205	No_constitutive_exon_found_in_species
ATAAGATGAGATAACTTAATTTAACTGGACAGCAAATTGGGGGAATGGAGTA	2185094	2193204	2185044	2185096	1	III	BBBOND_0308820	2180943	2193204	None	839	87	8205	No_constitutive_exon_found_in_species
GTGATTACGTTCCATTGCTCATTCGTGGGCGGTTGTTAACGGGGATGCAGGT	2479458	2479664	2479408	2479460	1	III	BBBOND_0309940	2478770	2480418	None	839	87	8205	No_constitutive_exon_found_in_species
GTGCGTACGAAGGCTTGGAAGGGTAACTTCTGTTCCGTGTCGCTAGGGAGTT	2515894	2515978	2516028	2515976	-1	III	BBBOND_0310090	2514939	2516116	None	839	87	8205	No_constitutive_exon_found_in_species
AACGCGCTCGACAACGTAAGACATCTCACGCACCAACTCATGGGATGCAGCT	2533989	2534069	2533939	2533991	1	III	BBBOND_0310210	2533289	2534266	None	839	87	8205	No_constitutive_exon_found_in_species
AAAATGCTTGAGGTGTGTTATTGCTGTCCCTGGTGTTGTTCGGGATGTAGTG	2674954	2675070	2674904	2674956	1	III	BBBOND_0310860	2674746	2675276	None	839	87	8205	No_constitutive_exon_found_in_species
TTAATAAACAATGCTTCGTAACACGAATGTCTATACACTGCGCAGGGGAGTC	2928331	2928523	2928573	2928521	-1	III	BBBOND_0311980	2928063	2929068	None	839	87	8205	No_constitutive_exon_found_in_species
TCTGAGGACTGCAGGGTAGGCATCCTCCGTTTCACTGTCATGATGGGCAGGA	2997454	2997559	2997404	2997456	1	III	BBBOND_0312220	2994033	2997559	None	839	87	8205	No_constitutive_exon_found_in_species
GGAGGTTGGTTAACATGGCACGGGGTTGCTGTTTTACAATGCTGGGGCAGCA	3003177	3003306	3003356	3003304	-1	III	BBBOND_0312260	3002597	3004938	None	839	87	8205	No_constitutive_exon_found_in_species
CCAGACGATGGTGGGTTGACAGGCTCCTCTATCGCGCATCGCGGGTGCAGAA	3033175	3033299	3033349	3033297	-1	III	BBBOND_0312390	3032633	3033715	None	839	87	8205	No_constitutive_exon_found_in_species
TCGGAGTTTATTAATGAGTGCGATGTAAACCGTTCATTTTGTGGGCGCAGAA	3048414	3048564	3048614	3048562	-1	III	BBBOND_0312460	3047902	3049078	None	839	87	8205	No_constitutive_exon_found_in_species
CGTCGTATAGGTGCAGACAGTGTTCGGTGGTGTCCTTCCTGTATGGGCAGGA	3092523	3092574	3092473	3092525	1	III	BBBOND_0312570	3092343	3093281	None	839	87	8205	No_constitutive_exon_found_in_species
ACGCTACCGCGAAAATGCGGGCGACAAGCCGAAATCGGGCAAAAGGTTAGGC	3112912	3113010	3113060	3113008	-1	III	BBBOND_0312640	3112252	3114141	None	839	87	8205	No_constitutive_exon_found_in_species
TGCCACAGCAAAATGGTGTGTTGAAATGCCCACTGGGTCATGGGGCACAGAT	3132149	3132241	3132099	3132151	1	III	BBBOND_0312700	3131568	3133166	None	839	87	8205	No_constitutive_exon_found_in_species
TATACCAATTGGTGGTGACAATTCGCTTGTGCTGTTTCACTTGGGGGCAGGG	59401	60416	59351	59403	1	IV	BBBOND_0400148	58758	61445	None	839	87	8205	No_constitutive_exon_found_in_species
TTTACCCTGGGTGAGACACGCTCTTACATGCATGTTCACGGGGTACGCAGAA	133801	134011	133751	133803	1	IV	BBBOND_0400480	133192	134011	None	839	87	8205	No_constitutive_exon_found_in_species
CGACTGAAACAGGTACGATATCAAAAGATGAAACGATCATGGTTGGGCAGAT	138212	138510	138560	138508	-1	IV	BBBOND_0400510	137720	139439	None	839	87	8205	No_constitutive_exon_found_in_species
TGAGTTGCGGTATGTTTGCTGTGCTTTTGTGGAGTTTCAAAGGGTCGCAGAG	217291	217523	217573	217521	-1	IV	BBBOND_0400880	215468	218061	None	839	87	8205	No_constitutive_exon_found_in_species
CGGCAGCCGAGAGGGGTGAGTCCTTCCTTCTTTCGAAAAAAGGGGTTCAGCG	398382	398449	398499	398447	-1	IV	BBBOND_0401770	396834	398610	None	839	87	8205	No_constitutive_exon_found_in_species
GCAGCTGTGGACGTTTGTTTTGGTGACTCGTAATTACTAACGGGTGGCAGCG	612307	612364	612257	612309	1	IV	BBBOND_0402780	611560	612950	None	839	87	8205	No_constitutive_exon_found_in_species
CTTTACTAAGGTACGTAGCTGGCGTTTCGCGACGTATAATGGGTCATAAGAA	612404	612485	612354	612406	1	IV	BBBOND_0402780	611560	612950	None	839	87	8205	No_constitutive_exon_found_in_species
GCAGAGCTGTTGTAGTTGATGGCATAACAAAGGTATTAATGGGCTAGAAGTG	646055	646105	646155	646103	-1	IV	BBBOND_0402940	645368	647114	None	839	87	8205	No_constitutive_exon_found_in_species
CCAGTCGACTAACCTAGCCAACTACTTCCGCAATATGATGATATGGGTAGGT	669776	669911	669961	669909	-1	IV	BBBOND_0403050	669776	670728	None	839	87	8205	No_constitutive_exon_found_in_species
GCTTCGCTGGGGCAGGTAGGCGTATCCTCCGGTGCGGCCAATGGGTGCAGGT	773284	773599	773234	773286	1	IV	BBBOND_0403540	772694	774363	None	839	87	8205	No_constitutive_exon_found_in_species
CTGCAGAAACTGGTAAGCAACAACGGCATTCCTTCTCATGGGAACAACAGGA	78129	78240	78079	78131	1	V	BBBOND_0404260	78004	79051	None	839	87	8205	No_constitutive_exon_found_in_species
TCAACGCGGAGAAAGGTACGCACGCGTGGTCGGTTACTAACGATGGGCAGAA	93548	93884	93498	93550	1	V	BBBOND_0404350	91875	94788	None	839	87	8205	No_constitutive_exon_found_in_species
GTTTCAAGCACAGATCGTTTAAATCATTCTGCAGTTGAGCAAGGGCGTAGAC	347536	348315	348365	348313	-1	V	BBBOND_0405520	347536	351518	None	839	87	8205	No_constitutive_exon_found_in_species
GACTGCTTACCTGGCCACTTGCCTCATCATGTCAGTTCCATAGGGTGTAGAG	1076	2166	2216	2164	-1	Bbigscaff_77699	BBBOND_0006330	1076	5744	None	839	87	8205	No_constitutive_exon_found_in_species
ACTGCCTACCCGGGTGCCTGCCTCACCAGTTGGTTTCAGCGGGGTGTAAGTC	23221	24275	23171	23223	1	Bbigscaff_74255	BBBOND_0005450	18346	24275	None	839	87	8205	No_constitutive_exon_found_in_species
TGACTGAGTCCATCGACTGGTTGATCCAGGTTAGGTATGGGAATGGTGAGGG	8237	14036	14086	14034	-1	Bbigscaff_71021	BBBOND_0003360	8237	14050	None	839	87	8205	No_constitutive_exon_found_in_species
ACCTACCTCTAATGCTGGGGACGATATGGACCTATCTATGGGCAGTGTAGAA	1799	4275	1749	1801	1	Bbigscaff_12373	BBBOND_0000020	150	4874	None	839	87	8205	No_constitutive_exon_found_in_species
AGGTGTTTTGGTGTATGGCCTCGCACTCTATTAGTGGGCCGACAACGAAGGC	346	3306	3356	3304	-1	Bbigscaff_63238	BBBOND_0001970	346	3342	None	839	87	8205	No_constitutive_exon_found_in_species
