# Supplementary material for: Widespread Separation of the Polypyrimidine Tract From 3′ AG by G Tracts in Association With Alternative Exons in Metazoa and Plants
Source: Front Genet. 2019 Jan 14;9:741. doi: 10.3389/fgene.2018.00741 (PMC6339879; doi:10.3389/fgene.2018.00741)
Supplement: DATA FILE S2 — Sequences of REPAG 3′ SS from each species of metazoa, plants and protists. [file Data_Sheet_2.zip › Supplementary data 2/Metazoa_Release38_zootermopsis_nevadensis.txt]

REPA_GGG_Sequence	Exon_Start	Exon_End	Pos_-50	Pos_+2	Strand	Chromosome	GeneID	Gene_Start	Gene_End	Gene_Name	Number_of_REPAs	Number_of_REPAs_has_GGG	Number_of_Intron(Intra_genic_Region)	Upstream_Constitutive_Exon
GAACTGAGGCTATATACGTTACGTTATTATTTATATATTCTGGGGTACAGGT	441645	441779	441595	441647	1	scaffold24	L798_05303	439396	448255	Znev_18810	1636	200	71018	No_constitutive_exon_found_in_species
TCAGAGGATAGAGGAGGAGCTGGATAGGGAACTTGACAGGGGATTGGGAGAG	824380	824932	824982	824930	-1	scaffold24	L798_05321	821474	843955	Znev_16500	1636	200	71018	No_constitutive_exon_found_in_species
ACCTTAGAAATTGGGAACCAGGAACTGATGTAATGTGTTTATGGGTGCAGGT	3274165	3274264	3274314	3274262	-1	scaffold24	L798_05385	3215723	3342328	Znev_00295	1636	200	71018	No_constitutive_exon_found_in_species
CTTTCTTGTTGAATGTGTTGTGACTAACAACTCTGTTGGTGTGGGTGTAGGC	3610269	3610359	3610409	3610357	-1	scaffold24	L798_05392	3604711	3627859	Znev_00302	1636	200	71018	No_constitutive_exon_found_in_species
AAAAAAAGTAAAGCTGTCCCACTATACACCATATAGGCACTTGGGGGTAGAG	4842350	4842591	4842300	4842352	1	scaffold24	L798_05407	4785697	4846573	Znev_00320	1636	200	71018	No_constitutive_exon_found_in_species
ATCACGAAAACAATACCAGGCGGAGTAAAATCTTTTCATTGTGGGTACAGAT	1481783	1481979	1481733	1481785	1	scaffold66	L798_12751	1479686	1485189	Znev_00079	1636	200	71018	No_constitutive_exon_found_in_species
CTCACAGAGTAGATACCATCTCGCTTCGCCACACCTGAAGACGGGGGTAGAT	2220204	2220348	2220398	2220346	-1	scaffold66	L798_12798	2218884	2222810	Znev_00124	1636	200	71018	No_constitutive_exon_found_in_species
CCAGTACAGGGATCTATACCGCTAATGTGTTTCTGTTATGGGAAATCCAGCG	2235382	2235561	2235611	2235559	-1	scaffold66	L798_12800	2231033	2240661	Znev_00126	1636	200	71018	No_constitutive_exon_found_in_species
CTCCCCCCTACTTTTCATTCAACTAATCATCTTCTTGAAGACTGTGGGAGGT	2505735	2506093	2506143	2506091	-1	scaffold66	L798_12817	2505735	2506292	Znev_00143	1636	200	71018	No_constitutive_exon_found_in_species
TTTTACATACTTTCTGCATGCAGTTTATACTGTTTGTTGTATGTGGGTAGAT	1804978	1805171	1804928	1804980	1	scaffold453	L798_09629	1800521	1843364	Znev_00386	1636	200	71018	No_constitutive_exon_found_in_species
AACTCTTTTTTTGTTTGGTACTGTTGATTTGTTATTTTGGGAAATTGCAGCG	2039229	2039333	2039179	2039231	1	scaffold453	L798_09642	2033026	2052119	Znev_00399	1636	200	71018	No_constitutive_exon_found_in_species
ATTTCTAGCCTTTGTGTAGCTTTGTAAAATAGTGTGTGTATTGGGAATAGGA	1787908	1788026	1787858	1787910	1	scaffold18	L798_03770	1782041	1789981	Znev_03582	1636	200	71018	No_constitutive_exon_found_in_species
AGTAAACCAAGAAGTAAAGACACGCATTATGACAGCCAATGGGAACTCAGAG	225517	225562	225612	225560	-1	scaffold13	L798_02145	213480	235883	Znev_02269	1636	200	71018	No_constitutive_exon_found_in_species
GATGTTGGTGGCGTAGGTGATGGCGTGGGTGGAGGGGGAGGAGGTGAGAGGG	1474148	1474528	1474578	1474526	-1	scaffold13	L798_02171	1472949	1510003	Znev_02295	1636	200	71018	No_constitutive_exon_found_in_species
TTAGTTATAATGCATAAATAATAATTACTTCTTTTTGTATGATGGGTCAGGT	499239	499479	499189	499241	1	scaffold495	L798_10663	485828	504459	Znev_01158	1636	200	71018	No_constitutive_exon_found_in_species
TCTGATTTTGTTGTGTGTTGATTGTGGGCATATGTTTATTGGTTGGGTAGGG	1362737	1362876	1362926	1362874	-1	scaffold495	L798_10697	1354745	1366704	Znev_01190	1636	200	71018	No_constitutive_exon_found_in_species
ATAAATATTTTAAAGATGCATTGAAGTGACATTGTTTCTCGGGTGAATAGGT	850256	850473	850523	850471	-1	scaffold278	L798_06196	840746	871072	Znev_16951	1636	200	71018	No_constitutive_exon_found_in_species
ACTTGGCTTTATATCCTTTGTAACATAGATAATGGTTTGAATATGGGCAGGT	722064	722352	722402	722350	-1	scaffold777	L798_13956	698171	747410	Znev_02088	1636	200	71018	No_constitutive_exon_found_in_species
TGCAATGTTAAATTATCTTTGTTTTCTTCTTTCTATGTTGGCGGGCGCAGAC	955845	955863	955913	955861	-1	scaffold144	L798_02705	951818	955982	Znev_08554	1636	200	71018	No_constitutive_exon_found_in_species
TACTATGCCTCCATAAAGATCCTTTTTCTGCAGGAAACATTGGGGTACAGTC	856102	857861	857911	857859	-1	scaffold147	L798_02782	831118	964672	Znev_03197	1636	200	71018	No_constitutive_exon_found_in_species
AATGCCGTGGTGTTATGTTGTGTGTCGAGTACGATGGGACAAAGGTACAGAA	1888097	1888495	1888047	1888099	1	scaffold123	L798_01737	1881313	1889150	Znev_17168	1636	200	71018	No_constitutive_exon_found_in_species
GTGTCAGTTAATTTTATAACTAATCAGTTATTAACATTGTATTGGGACAGAA	190051	190359	190409	190357	-1	scaffold1210	L798_01632	181110	197773	Znev_07648	1636	200	71018	No_constitutive_exon_found_in_species
TAGTTTTGCCTTTACTTTGCAGTTTCTTATATTGTCCTTTGGGGTTACAGGA	183078	183193	183243	183191	-1	scaffold1210	L798_01632	181110	197773	Znev_07648	1636	200	71018	No_constitutive_exon_found_in_species
AGTGAACTTCTGTATAAAAATTATGTTAATTTGTTTTCGTCGGGTAACAGGT	632696	632889	632939	632887	-1	scaffold20	L798_04313	618841	642966	Znev_17460	1636	200	71018	No_constitutive_exon_found_in_species
GAAATCGCACGTGTCTGACAGCAAAGAGTAAATGTGACTGAGGGGTTTAGAT	1465701	1465892	1465942	1465890	-1	scaffold20	L798_04356	1449236	1491073	Znev_02243	1636	200	71018	No_constitutive_exon_found_in_species
CACCTTTCGGGAAATTTGTTTGCGTTGTATAATATAGTTGGATTGGGCAGTT	966220	966430	966170	966222	1	scaffold192	L798_04124	954561	966430	Znev_08232	1636	200	71018	No_constitutive_exon_found_in_species
TATGAACTGGACTGTAAATGGAGTAGCCTGCCCCGAGCCAATGGGAGCAGGC	1446616	1446763	1446566	1446618	1	scaffold293	L798_06621	1444184	1446763	Znev_01284	1636	200	71018	No_constitutive_exon_found_in_species
CACCTCTCCTCAGTGCGGTACGGTGCCAAGTATGGGCAACATGGGCGCAGGA	1359209	1359425	1359159	1359211	1	scaffold32	L798_07152	1351712	1369908	Znev_16563	1636	200	71018	No_constitutive_exon_found_in_species
GTTCTTAGTGTTAGAATTTTGGTAAGTATTGTGATAATGGGTGAGTGCAGGT	11183	11441	11491	11439	-1	scaffold464	L798_09997	2146	32222	Znev_05107	1636	200	71018	No_constitutive_exon_found_in_species
GCGATTAGGTAGTGGACGAGTGATTGCATTAACTGACAGGGGTAGATTAGCC	122475	122624	122674	122622	-1	scaffold464	L798_09999	122475	147886	Znev_05109	1636	200	71018	No_constitutive_exon_found_in_species
ATTAGGAGACGTTTAAATTATATTATTACAGGTTCGGGCAATAAAAGCAGAC	122952	123035	122902	122954	1	scaffold427	L798_09076	117975	150009	Znev_03706	1636	200	71018	No_constitutive_exon_found_in_species
CTCGACGTTAAAGTAAGATTTTGTGTTTGTTTCATGTGATGGTGGGACAGAA	59220	59380	59430	59378	-1	scaffold279	L798_06236	56629	66722	Znev_01295	1636	200	71018	No_constitutive_exon_found_in_species
CGCGCTGGGACGAAGTACGGCACTCCGGAAGTCGCGGTAATCAAGGGAAGGC	84288	84536	84586	84534	-1	scaffold279	L798_06238	83223	90268	Znev_01297	1636	200	71018	No_constitutive_exon_found_in_species
CATGTCTTTATATTCCATGTCGTGTTCTGAAAAAAAAGTTGGGTGTACAGCT	106857	107064	107114	107062	-1	scaffold279	L798_06239	99822	134659	Znev_01298	1636	200	71018	No_constitutive_exon_found_in_species
ATTTGACTCTCATAAAATATTTAATATGATTTGGGTGTGAATGGGCGTAGGT	773395	773714	773764	773712	-1	scaffold279	L798_06272	769888	777965	Znev_01324	1636	200	71018	No_constitutive_exon_found_in_species
ATAATAATAATAATAATTTAAAGATGTATTTTTTTTATCTTGTGGGACAGGT	445675	446540	446590	446538	-1	scaffold370	L798_08136	439607	457273	Znev_06011	1636	200	71018	No_constitutive_exon_found_in_species
TGCATTAGTTTGAAGTGTAAGTTGTTCGCACTGTCGTCACGTGTGGGTAGCG	863542	863861	863492	863544	1	scaffold370	L798_08142	779619	874403	Znev_06018	1636	200	71018	No_constitutive_exon_found_in_species
TGTTCTCTTTATTAATTTTCACTTATCACCTCATGGATGGGTGAGTGCAGGA	499207	499265	499157	499209	1	scaffold204	L798_04503	487223	511116	Znev_01381	1636	200	71018	No_constitutive_exon_found_in_species
TCAGCGACGTGATAGTGAGATTGGACGTGGTAGAGGGCGAGGAGGGCCAGGT	123859	124060	124110	124058	-1	scaffold135	L798_02345	118769	134202	Znev_16979	1636	200	71018	No_constitutive_exon_found_in_species
TCACTTATATATTGGCTTGCTTTCTTCAAGCTGTTTGATTTGAGGGTCAGTT	483635	483731	483781	483729	-1	scaffold135	L798_02365	482282	484399	Znev_16981	1636	200	71018	No_constitutive_exon_found_in_species
ACTATGTAATGTTATGAATTGTAATAGATGTTGTGTGGTATGGGACATAGGT	728023	728137	727973	728025	1	scaffold135	L798_02377	712030	732759	Znev_03151	1636	200	71018	No_constitutive_exon_found_in_species
AAAAACGAAAAGGGATGGTGAACTTCAACATGACTTGGGAGCACAGGAAGTT	757785	758190	758240	758188	-1	scaffold135	L798_02379	745835	771459	Znev_03153	1636	200	71018	No_constitutive_exon_found_in_species
TTTTCTATGCAGTGGGGACAAGCAATCCAGCACCTCCAATGGGACTGCAGTC	667142	667764	667814	667762	-1	scaffold827	L798_14325	655390	673700	Znev_01003	1636	200	71018	No_constitutive_exon_found_in_species
TTAACTATACTGACTAAACAGTATGTGCTTTCTTTTGGGTGATGGGGCAGTT	1104221	1104368	1104418	1104366	-1	scaffold827	L798_14361	1103302	1114175	Znev_01037	1636	200	71018	No_constitutive_exon_found_in_species
CACACCATGAACATGAGCACAGCACCAGTGAAGAGCTCTGGGGACAGCAGAG	766841	766873	766791	766843	1	scaffold303	L798_06818	758258	798210	Znev_10586	1636	200	71018	No_constitutive_exon_found_in_species
TTTTTTTTAATGCATGCGTCTTAATATTCCCATGTTCTCTGGGGCAACAGGA	1081125	1081237	1081287	1081235	-1	scaffold263	L798_05877	1059241	1089606	Znev_01744	1636	200	71018	No_constitutive_exon_found_in_species
ACACCACCCTTTTGGGGCAAACTCGCTAGTTGGCTTCAGTGGGCTAACAGCA	1202807	1203637	1202757	1202809	1	scaffold263	L798_05880	1200316	1203637	Znev_01747	1636	200	71018	No_constitutive_exon_found_in_species
CACACGCACACACACGCACACACGGAAACATGAGCAGATCAGAAGGGCAGAA	74611	74689	74561	74613	1	scaffold555	L798_11607	33714	106041	Znev_18980	1636	200	71018	No_constitutive_exon_found_in_species
TCATCAGGCGTTCTGGACCAACTACCATCAGACCTATTGGGTGGTGGTAGCA	353949	354045	353899	353951	1	scaffold927	L798_15304	339912	399916	Znev_06594	1636	200	71018	No_constitutive_exon_found_in_species
ATTTGAATTGTAACCGTGACCTCGAAAATAAATATGCGGCAGATGGGAAGTT	94197	94380	94430	94378	-1	scaffold63	L798_12370	82137	111213	Znev_02438	1636	200	71018	No_constitutive_exon_found_in_species
GAAAATGGTTTATGTACACCATTGTATTTAACATTTTTATTGGGATGCAGGT	203927	204049	203877	203929	1	scaffold63	L798_12376	203755	214518	Znev_02444	1636	200	71018	No_constitutive_exon_found_in_species
CTGACAGAAACACTCACTCATTCCCGGCCCGTGTTGCCAGGGGACCACAGTC	360815	360859	360765	360817	1	scaffold63	L798_12383	340041	360859	Znev_02450	1636	200	71018	No_constitutive_exon_found_in_species
TCTTTCCGGCCTCTTTTTGTACCTCAATTCTTGGGGCTGGGAAAAAATAGGT	483257	483476	483207	483259	1	scaffold364	L798_08038	460142	492310	Znev_06386	1636	200	71018	No_constitutive_exon_found_in_species
GGGTGACGAAAATCCATAGCACGACTTCCATCGGAGGGGAAGTAAAGCAGGC	443109	443293	443343	443291	-1	scaffold722	L798_13490	435705	449100	Znev_01973	1636	200	71018	No_constitutive_exon_found_in_species
TCCCCATTCTCATCCTCACCTTGGACCTCCCCCAACACCGGGAAGCTTAGCA	464426	464932	464376	464428	1	scaffold281	L798_06347	451421	464932	Znev_04857	1636	200	71018	No_constitutive_exon_found_in_species
CGGCCCGCTCATCTCATTCCCCACCGCTGATCTTTCGTTTTTGGGAACAGGC	709104	709285	709054	709106	1	scaffold34	L798_07605	663240	720948	Znev_01910	1636	200	71018	No_constitutive_exon_found_in_species
TATGTTTGATTCACTTTCTCAGAATGCAGAGAGACACTTGGGAGGTCCAGGT	502066	502266	502316	502264	-1	scaffold543	L798_11454	502066	513081	Znev_17307	1636	200	71018	No_constitutive_exon_found_in_species
AACATATGAAGAAAACCGTGATGTTTTCAATATTCTTTTTATGGGTACAGGT	1152855	1153036	1153086	1153034	-1	scaffold543	L798_11483	1104953	1159066	Znev_17308	1636	200	71018	No_constitutive_exon_found_in_species
TGTCTTGTATGTCTGATATTTTAGATAATCCATACATTGGGATGTTGAAGGG	888367	888405	888455	888403	-1	scaffold493	L798_10622	888367	888592	Znev_05004	1636	200	71018	No_constitutive_exon_found_in_species
CTGTAAGTCAGTGGGAGATTAATCTGATGTAAGACATTTTGGGTGGTCAGAT	19949	20108	20158	20106	-1	scaffold341	L798_07641	176	153232	Znev_11064	1636	200	71018	No_constitutive_exon_found_in_species
TTAATAAAACGCAGAGAACCTCGCCGCCGTCTCATGTCACGGACAGGGAGTT	895401	896373	896423	896371	-1	scaffold176	L798_03692	889186	930559	Znev_17612	1636	200	71018	No_constitutive_exon_found_in_species
TACATAAAATGTTAAATGTATATTTTCAGTTGATTACGCAAGAGCGGGAGAT	697310	697388	697260	697312	1	scaffold200	L798_04385	675010	700506	Znev_03618	1636	200	71018	No_constitutive_exon_found_in_species
GCGTTTGATATGACACACACAGGGGTGGGGAATTAGTTTTACTCAGGGAGAA	444430	444513	444380	444432	1	scaffold69	L798_13091	417119	460331	Znev_09065	1636	200	71018	No_constitutive_exon_found_in_species
TAAGCATGTAATTTGTAACAGCTGTTTCATTTGTGTCATATGGGATATAGGT	679729	680004	680054	680002	-1	scaffold277	L798_06155	676421	693623	Znev_18023	1636	200	71018	No_constitutive_exon_found_in_species
TTTTTTTTTTATATACTGTGACCTATTACGGAATGTGTGTGTGTGGGCAGGA	1067062	1067270	1067320	1067268	-1	scaffold277	L798_06187	1065182	1068106	Znev_03334	1636	200	71018	No_constitutive_exon_found_in_species
GATCTGCAATAACGTGTGTTTGTTTGTCTCCTGTTCCCCCAACCGGGCAGCA	660225	660295	660175	660227	1	scaffold42	L798_08982	612358	662376	Znev_04206	1636	200	71018	No_constitutive_exon_found_in_species
ATGTTTGGTTTAATATTTTCCTGAATTGCTATTTTCAGAGGGAAGTACAGAT	480926	481104	480876	480928	1	scaffold320	L798_07180	478257	533663	Znev_08958	1636	200	71018	No_constitutive_exon_found_in_species
ACAGTCCCTCGTTCTTCCTTCATTACAGTCGGATGGTGAGGGCGATGAAGGC	420223	420395	420445	420393	-1	scaffold357	L798_07865	409035	454989	Znev_10731	1636	200	71018	No_constitutive_exon_found_in_species
TATAAATCTTGAAGTAAATGACTCTGAAGTGTTTTATTATGGGTATGCAGGC	20352	20587	20637	20585	-1	scaffold485	L798_10379	17342	51437	Znev_04369	1636	200	71018	No_constitutive_exon_found_in_species
AATGTACTGTTTCAGGTTGGAGCTTATGGAATCCAGGGAAAGACGAACAGTT	888044	888621	887994	888046	1	scaffold481	L798_10320	886464	888621	Znev_16671	1636	200	71018	No_constitutive_exon_found_in_species
TTAGACTGTGTGTTAACAGAAATGGAATTTTTCTTTTTGCGATGGGGAAGCA	751766	751875	751716	751768	1	scaffold199	L798_04269	749729	754431	Znev_17531	1636	200	71018	No_constitutive_exon_found_in_species
CTGTGCTGTCCAACACTGAACATGGTAATACAAGTTAAAATGGGTTGAAGTT	767772	767923	767722	767774	1	scaffold220	L798_04864	765127	772774	Znev_05373	1636	200	71018	No_constitutive_exon_found_in_species
CTGAGTGATTGTCGACTTAAAGCCAATTTTATTTTGTGCTGGGATTGCAGAC	789072	789210	789260	789208	-1	scaffold699	L798_13219	783272	791363	Znev_01682	1636	200	71018	No_constitutive_exon_found_in_species
GTATTACTGCAGTTACATGCATCACGGTTTGTATTCTCCTTCAGGGACAGGA	908418	908581	908368	908420	1	scaffold699	L798_13230	907431	920844	Znev_16755	1636	200	71018	No_constitutive_exon_found_in_species
TGCCACTAGCAAACTGAAGTACAAGAAGGGGCTAAATGAGGGAAATACAGGG	916481	916582	916431	916483	1	scaffold699	L798_13230	907431	920844	Znev_16755	1636	200	71018	No_constitutive_exon_found_in_species
TGTCGTTGAGTAAACCACAAATATGTAAGACGTGTTGGGGTGGAACGCAGGT	736528	736658	736478	736530	1	scaffold167	L798_03467	719954	742574	Znev_09262	1636	200	71018	No_constitutive_exon_found_in_species
TTGACTTTCAATTATGCCAGTGAATTAATATTTGTCATGGGATAATTAAGAA	856089	856213	856039	856091	1	scaffold131	L798_02237	841442	858336	Znev_10275	1636	200	71018	No_constitutive_exon_found_in_species
CTTATGTATAACTGAATGACTGAACTTGTCTGTTTCTGTTCGGAGGGCAGAA	98964	99063	99113	99061	-1	scaffold440	L798_09420	95460	100081	Znev_06352	1636	200	71018	No_constitutive_exon_found_in_species
TAGCGCTTGCCTGTCCCAGCCTTCAGCTGAGGATGGCTTGGGAGATGGAGAA	487325	487441	487491	487439	-1	scaffold709	L798_13316	445802	514859	Znev_06108	1636	200	71018	No_constitutive_exon_found_in_species
CAACAACGCTAAGAGCCCGACGTCGGCAGTGGGGTGCGGGGGGAGAGGAGAT	267866	268141	268191	268139	-1	scaffold108	L798_00710	261651	332318	Znev_09271	1636	200	71018	No_constitutive_exon_found_in_species
GGCACGTAGAGTCGAATAACGGATTTGTTCTTTGTGTTTGTTGGGAGCAGAG	760143	760274	760093	760145	1	scaffold129	L798_02104	756873	760274	Znev_17210	1636	200	71018	No_constitutive_exon_found_in_species
GTGTTATGAATTTTTTCATTGTACTTGTGTTTGAATTTGTTTGGGAACAGAA	672565	672784	672834	672782	-1	scaffold127	L798_01999	669600	674529	Znev_04438	1636	200	71018	No_constitutive_exon_found_in_species
TTTCGTGATCTTTTATTGCTTCCTTTTATATAATTTGTGATGGGTGGCAGGT	261682	261827	261632	261684	1	scaffold901	L798_15060	250762	273602	Znev_04154	1636	200	71018	No_constitutive_exon_found_in_species
TGTGAAGATGAATTAAAATCAGGTGATTCCATAATTGGAGGGAGCTGTAGTT	607565	607767	607515	607567	1	scaffold441	L798_09460	600393	627415	Znev_11439	1636	200	71018	No_constitutive_exon_found_in_species
TCCACAAGCCGGCGGGCCAATCAGTGGACAATCCAATAATCAGCGGGCAGAT	318038	318147	318197	318145	-1	scaffold892	L798_14997	314096	322120	Znev_17420	1636	200	71018	No_constitutive_exon_found_in_species
TCCTTCTTCTGCAAGGATGCTGGGAGGTACGTGCAGAGATAGGGGCACAGGA	389167	391453	389117	389169	1	scaffold892	L798_15000	384511	401861	Znev_09031	1636	200	71018	No_constitutive_exon_found_in_species
TGCGTAATGAGGTAAAGGCAGTGGTTATAACCCTTTTGATGTGGGCGTAGCT	397192	397360	397142	397194	1	scaffold892	L798_15000	384511	401861	Znev_09031	1636	200	71018	No_constitutive_exon_found_in_species
AAAGTTGTCAGTTTGCTAGTCCCCATAACACACAATTCCTTATGGGGCAGGG	461655	461852	461902	461850	-1	scaffold892	L798_15004	457188	463970	Znev_19035	1636	200	71018	No_constitutive_exon_found_in_species
TTGCATTGATGTTCAGCTTACATTGAGGCGATTTTTCTAGGGTAACAGAGTC	250668	250767	250817	250765	-1	scaffold600	L798_12081	229174	251922	Znev_16736	1636	200	71018	No_constitutive_exon_found_in_species
CACTTATAATGAAGGGTCCTAGTTATTTCTGACATGAAAAGGGAGAGGAGTG	319530	320034	319480	319532	1	scaffold1154	L798_01218	309594	321689	Znev_07681	1636	200	71018	No_constitutive_exon_found_in_species
GAATGAAGAAACACAAGTACTTGCTCAAGAGGATAAGAAAGAGGGTGAAGAA	774244	774751	774194	774246	1	scaffold775	L798_13924	732689	775945	Znev_05497	1636	200	71018	No_constitutive_exon_found_in_species
ATTAAATGTCCAAGTCTGAGACCCTAATTCTGTTTGTTTATGGTGGGAAGTT	774868	775029	774818	774870	1	scaffold366	L798_08097	769153	775029	Znev_10772	1636	200	71018	No_constitutive_exon_found_in_species
GCTATCATATTAAATTACACTGTTATATAAAATGTTAGGGAAGAACACAGAT	52244	52322	52372	52320	-1	scaffold297	L798_06652	31262	211208	Znev_08508	1636	200	71018	No_constitutive_exon_found_in_species
ACTTATATCTGTATTGCTGTTGTCTTCAGACTGTGAAAGACCGGGAACAGAG	719021	719330	719380	719328	-1	scaffold297	L798_06671	690955	726942	Znev_08527	1636	200	71018	No_constitutive_exon_found_in_species
TTGTATTTTCTGGTATTCATTGTGTATGAATAAATGTTTGATGGGAGTAGGT	254246	254390	254440	254388	-1	scaffold613	L798_12218	252489	261990	Znev_04061	1636	200	71018	No_constitutive_exon_found_in_species
AGTGTACGGAGAAATTATGATATTGTTTGTTGTTTTATGTGGGCGCGAAGCT	581053	581114	581003	581055	1	scaffold1237	L798_01784	576592	581114	Znev_09722	1636	200	71018	No_constitutive_exon_found_in_species
TTTTATGAATAGTCAATTGATTTACAATCGTAAACGTGCGGGGTGTGCAGAC	47610	47904	47560	47612	1	scaffold183	L798_03856	2721	55839	Znev_17794	1636	200	71018	No_constitutive_exon_found_in_species
TTAGCTCTTACTCATTCATGGCTTCGACACTAGATGGGGCGAGTGGTTAGTG	500899	500942	500849	500901	1	scaffold292	L798_06544	498789	501779	Znev_18685	1636	200	71018	No_constitutive_exon_found_in_species
AATTTTTTTATTTCCTTACTAGTTGTTTCTTAATTTCAGGGTGTGCGAAGTC	669659	669785	669609	669661	1	scaffold514	L798_11002	617766	676162	Znev_10830	1636	200	71018	No_constitutive_exon_found_in_species
CCGTATCAGATCTGATGATCCACTGTACCCATACGGCAGTGGGGTCCAAGGT	595220	595382	595170	595222	1	scaffold246	L798_05516	588390	598546	Znev_18675	1636	200	71018	No_constitutive_exon_found_in_species
AGGCCGAAGCCAGAGCTTGCAGTCACTGAACCGAAGTAGCAATGTGGGAGAT	691859	691937	691809	691861	1	scaffold324	L798_07339	690442	692869	Znev_01628	1636	200	71018	No_constitutive_exon_found_in_species
TCCCCAGTTGATACTGTTTTTATTTTAAGAATGTGATACCAGGGCTGAAGAG	517719	517823	517873	517821	-1	scaffold411	L798_08897	510352	520942	Znev_08353	1636	200	71018	No_constitutive_exon_found_in_species
AGATCCATACATGATTAATAAGCTCATATTCTTCTTGTGTATGTGGGCAGAT	684731	684836	684681	684733	1	scaffold502	L798_10866	670516	684836	Znev_13283	1636	200	71018	No_constitutive_exon_found_in_species
GCACTTTGTCAAAATGAACAATTTTTTTTTCCATTAACTCAAGGGCCCAGAT	461773	461997	462047	461995	-1	scaffold583	L798_11969	449751	463394	Znev_05323	1636	200	71018	No_constitutive_exon_found_in_species
ACTGTCATGCATTTCTGTGTTGGAACCGCGCTGCTGGGATGGCGAACCAGAT	508527	508683	508477	508529	1	scaffold573	L798_11856	506792	509278	Znev_18396	1636	200	71018	No_constitutive_exon_found_in_species
GGCGACAGAATCTCCTCTTCATCAGTGTGTGTGTCATTTTGTGGGCGCAGGA	574053	574616	574666	574614	-1	scaffold573	L798_11861	574053	575680	Znev_03435	1636	200	71018	No_constitutive_exon_found_in_species
GTTATTGTAATCACATGTAGTCTTACGTAAGTTTGTTTATGGGTGTACAGAT	275700	275861	275650	275702	1	scaffold529	L798_11135	274976	280434	Znev_12836	1636	200	71018	No_constitutive_exon_found_in_species
TCTCCATCCAAAGGAAGCAGCAAGAACTCCCCGTTCTCGGGTGGAAACAGCC	514818	514964	514768	514820	1	scaffold463	L798_09986	508968	517628	Znev_06884	1636	200	71018	No_constitutive_exon_found_in_species
GTTCTGACCGACATTCTGGATCTATTTCTTTCCTTTTCAGGGGACGAAAGTT	417347	417415	417297	417349	1	scaffold180	L798_03818	348019	430160	Znev_04630	1636	200	71018	No_constitutive_exon_found_in_species
GATTCTTGTATCACAAGAAGTCAGTCATTCGTAAGCTTTGCTGTGGGGAGGT	135962	136486	135912	135964	1	scaffold237	L798_05226	101983	139802	Znev_09689	1636	200	71018	No_constitutive_exon_found_in_species
CAACTGGACCCTGTCCTAAGTTAAATGAATCTTAATGTCTGGGATTATAGTA	351407	351567	351357	351409	1	scaffold1199	L798_01536	350095	361142	Znev_19054	1636	200	71018	No_constitutive_exon_found_in_species
GGGCGGTGGAAGCACCAGCAGCGGCGGTGGTAGTGAATTGGGAGCAGCAGAT	445639	446262	446312	446260	-1	scaffold1159	L798_01300	445639	446482	Znev_10566	1636	200	71018	No_constitutive_exon_found_in_species
CAATATGAAAAGTATGTGTTCATAGAATTGTTAATATTTTTATGGGACAGGT	585563	585780	585513	585565	1	scaffold44	L798_09413	585178	595133	Znev_04549	1636	200	71018	No_constitutive_exon_found_in_species
CAAGTGTCAAAGCCAAGTGCTCTGTTTGTTTGTTTGTTATGGGTGAACAGGT	430675	430778	430828	430776	-1	scaffold987	L798_15730	404788	450592	Znev_06305	1636	200	71018	No_constitutive_exon_found_in_species
GATATATTTTACTGACATAACTGTGTTTGTAATTTTATTGATGGGAAAAGTT	475786	475936	475736	475788	1	scaffold1261	L798_01954	473490	482003	Znev_05298	1636	200	71018	No_constitutive_exon_found_in_species
GGTAATAAATTGGATTTTATAATTTTGGCATGCTGTAACCTGGGTGACAGAA	266495	266733	266783	266731	-1	scaffold1118	L798_00964	255151	267382	Znev_10114	1636	200	71018	No_constitutive_exon_found_in_species
AGTTTTCTGCTCCTTTGTTTCATGTTCATTCCGTTCGTGGGTTGAAACAGAA	463286	463294	463236	463288	1	scaffold162	L798_03297	459345	466836	Znev_08152	1636	200	71018	No_constitutive_exon_found_in_species
GTGGCCGTATAAAACAGATCAGTGATTGATGTCTGTCCATGTGGGTGCAGGG	274953	275113	275163	275111	-1	scaffold1005	L798_00217	273930	292456	Znev_07336	1636	200	71018	No_constitutive_exon_found_in_species
CTTCTAATTAATCATACATTCCTTTGTTTTTGTGTCTGTTGGTGGGGCAGTG	52775	52864	52914	52862	-1	scaffold744	L798_13658	46588	55138	Znev_11637	1636	200	71018	No_constitutive_exon_found_in_species
TCATAATGTACTTATTTTTACTTACCAATGTATGCATTTTATTGGGGTAGGA	347114	347212	347064	347116	1	scaffold253	L798_05662	332005	347582	Znev_09985	1636	200	71018	No_constitutive_exon_found_in_species
TTTTCTGTAACATTATAAAATGTATTTGCCTAATCTTTCTGGGTGTGTAGCC	340627	340887	340577	340629	1	scaffold86	L798_14594	329381	369793	Znev_10864	1636	200	71018	No_constitutive_exon_found_in_species
AATAATTTGCATTAAAATGTAGTGCTACTTCTATTTTGTTCAGGGGCCAGCA	116111	116347	116061	116113	1	scaffold221	L798_04887	96095	117389	Znev_17766	1636	200	71018	No_constitutive_exon_found_in_species
CTTCATTGTTACTTAAAAAAAGTAAAATAAGGAAAACATTCGGGGAACAGGG	319796	319898	319948	319896	-1	scaffold228	L798_05031	313128	347730	Znev_12870	1636	200	71018	No_constitutive_exon_found_in_species
TTTAAATGTCGTTTGTTGCCATTGTTGTCTCCATATTTTTGGGCGAATAGGT	85303	85501	85551	85499	-1	scaffold490	L798_10511	78127	87874	Znev_04780	1636	200	71018	No_constitutive_exon_found_in_species
GATCATATTATCTTTGAACATGGCTTTGGTCGTGTTTTCTGGGATTACAGGC	100626	101732	101782	101730	-1	scaffold490	L798_10515	97705	115410	Znev_04784	1636	200	71018	No_constitutive_exon_found_in_species
GGGGAGGGGGGAGCCGAAACTTTTATTTTATTATTTTTTTAATGGGCGAGCT	262299	262377	262427	262375	-1	scaffold490	L798_10521	250090	281895	Znev_04790	1636	200	71018	No_constitutive_exon_found_in_species
GTCTGTGAATAAATTGTTAAAATGTCACTTTTTCTGCTACCGGTGGGCAGAT	393092	393344	393042	393094	1	scaffold994	L798_15781	385613	420787	Znev_12088	1636	200	71018	No_constitutive_exon_found_in_species
CGACAGAAATGTTATACATGCTTGATGGCATGTCTCTCTCTAATGGGCAGAT	305907	306099	305857	305909	1	scaffold884	L798_14921	304425	308448	Znev_12118	1636	200	71018	No_constitutive_exon_found_in_species
AGAAGATTGTACAGTATGCAAATTAATGATGTGTCTGTATGGGTGTACAGGA	205034	205170	205220	205168	-1	scaffold52	L798_11035	203133	226358	Znev_07465	1636	200	71018	No_constitutive_exon_found_in_species
GTATTTATACTGAGAGCTTAAATCAAATGCAACTGACGTTATGGGTGCAGGG	275958	276146	275908	275960	1	scaffold52	L798_11036	267383	293837	Znev_07466	1636	200	71018	No_constitutive_exon_found_in_species
GCGTGGATATATGGCCTACCATTATGACCACCCAGACAGCAAGAGGGCAGTT	375023	375262	374973	375025	1	scaffold52	L798_11040	367916	395158	Znev_17241	1636	200	71018	No_constitutive_exon_found_in_species
TTAACTGTCCTTGATTCTGTCATCGTGATCCTGTGTTTTCTGGGATGCAGAT	375686	375862	375636	375688	1	scaffold52	L798_11040	367916	395158	Znev_17241	1636	200	71018	No_constitutive_exon_found_in_species
GCGCTGTATACTGTTGTGGGGGGCCTGTGTTCCATGTGTTGGGGGCGTAGGT	128080	128308	128358	128306	-1	scaffold492	L798_10581	118420	137218	Znev_07615	1636	200	71018	No_constitutive_exon_found_in_species
TCAAATTCTACATTATCTCATTTTAATTAATGTGTATTTTGGGTCAGCAGTG	236512	236793	236843	236791	-1	scaffold492	L798_10586	236512	239511	Znev_07620	1636	200	71018	No_constitutive_exon_found_in_species
TTCAAATTGAAAGTAAATAAACATGAAATATTTGTTTCTTGGGGCTGCAGGG	184009	184094	184144	184092	-1	scaffold227	L798_05010	108024	226978	Znev_11550	1636	200	71018	No_constitutive_exon_found_in_species
GAATCACGAAATACCGCTGAGTCCCCGCGTTGTGTGTTACAGGGGAGCAGCA	416795	416898	416948	416896	-1	scaffold1418	L798_02599	416795	436154	Znev_16859	1636	200	71018	No_constitutive_exon_found_in_species
GCATGGTCGTGGAAACACAAAGCGACACACACTGGCACTGGGTAGTGCAGAG	323539	323665	323715	323663	-1	scaffold729	L798_13563	314792	368758	Znev_12536	1636	200	71018	No_constitutive_exon_found_in_species
CGAACAAACCGAGGTGGTGAACAAGAGAGAGATGTAAGACGCAGGGACAGGG	214710	214819	214869	214817	-1	scaffold99	L798_15744	214710	215736	Znev_12036	1636	200	71018	No_constitutive_exon_found_in_species
CAAGCTGTGATGTAGAGCAGGTGCTGTAGTTCTGTTTATTTGGTGGGCAGAT	131115	131304	131354	131302	-1	scaffold1126	L798_01033	122222	139066	Znev_12046	1636	200	71018	No_constitutive_exon_found_in_species
ACTTAAAATAAAACTACGTGCAAAACAATTTTTCATAGTTTGGGAAATAGTT	206321	206349	206271	206323	1	scaffold1126	L798_01036	205697	206349	Znev_12050	1636	200	71018	No_constitutive_exon_found_in_species
TTTTAGCTGTTTTCTGCGGTTTCTTAACAATGTTTCTTTTATGGGGATAGGT	122692	122857	122642	122694	1	scaffold632	L798_12445	121753	124777	Znev_11051	1636	200	71018	No_constitutive_exon_found_in_species
TGTAATTTAATGTTATGTTATTTCAGCACCTGTAGGCACAGGGACTGCAGGA	437292	437410	437242	437294	1	scaffold632	L798_12455	356200	438341	Znev_11062	1636	200	71018	No_constitutive_exon_found_in_species
AAGAGTCCGTAGGGACGTCAAAGAAGGAAGCAGAAACCTAAGGGACCGAGGG	61349	61429	61479	61427	-1	scaffold883	L798_14912	10772	197515	Znev_15943	1636	200	71018	No_constitutive_exon_found_in_species
TAGGGAGCTTTAGTGATACAGTTCTGAATCCAATAATCTTGGGTTAACAGGG	432588	432758	432538	432590	1	scaffold268	L798_06003	424952	435344	Znev_18161	1636	200	71018	No_constitutive_exon_found_in_species
TACAAGTGCTTTGAATTTCATAACATTTTTAGGTGGAAGTGGGAATGCAGGA	433325	433409	433275	433327	1	scaffold268	L798_06003	424952	435344	Znev_18161	1636	200	71018	No_constitutive_exon_found_in_species
GTATTAAAATCTTGCGCCATTCGTCAAGGGCTGGTTGTTGGGGGTGTCAGGT	11331	11424	11281	11333	1	scaffold1072	L798_00670	10463	30812	Znev_11084	1636	200	71018	No_constitutive_exon_found_in_species
ATCCCCCGGAGTTGCGGTTGGTGGGTGAACCCTGTACCTCATGGGCGCAGGT	190199	190452	190149	190201	1	scaffold528	L798_11105	177783	217311	Znev_08732	1636	200	71018	No_constitutive_exon_found_in_species
GCTTTGTGCTATTACAACAATGATGATTGTTCCTACTTTGATTCGGGGAGTG	132705	132999	132655	132707	1	scaffold395	L798_08546	124359	148511	Znev_10029	1636	200	71018	No_constitutive_exon_found_in_species
GCAACATCAGCAGTCCCGGGACGACAGCACTCTCAGCTTTGGGTCAACAGTT	90037	90223	89987	90039	1	scaffold484	L798_10369	11049	151989	Znev_12582	1636	200	71018	No_constitutive_exon_found_in_species
CTTAAGATTGTATACAATGTGATGTATTGATGGTGTGACTGTTGGGACAGGA	2805	2983	3033	2981	-1	scaffold318	L798_07055	2805	4021	Znev_15479	1636	200	71018	No_constitutive_exon_found_in_species
TATATGGTACTGATGGGAGAAATTGTTCTGTTCCATGCTGCTGGGAGCAGTG	9445	9627	9677	9625	-1	scaffold318	L798_07056	9445	33648	Znev_15480	1636	200	71018	No_constitutive_exon_found_in_species
CCACAAGCCACCAGCATGCACCCCAGGTGGCAAAGGCCCAGGTGGGTTAGGT	240182	240365	240132	240184	1	scaffold472	L798_10133	238247	246059	Znev_06846	1636	200	71018	No_constitutive_exon_found_in_species
CATATGACATTTGTGACAGGAAATGGCCTTGGGGGGGTGGGGTGCGTGAGAA	204514	204688	204464	204516	1	scaffold799	L798_14137	201133	205080	Znev_10877	1636	200	71018	No_constitutive_exon_found_in_species
CACAGTTTGTTCTGCATTCATAAAGTAATATGCATCTCTTACTGGGACAGGT	392423	392563	392373	392425	1	scaffold1127	L798_01072	387324	401737	Znev_08389	1636	200	71018	No_constitutive_exon_found_in_species
TATTTCTATTTGTTGATAGTCTTATTAGCTTATACTGGTTGTGTGGGCAGGT	316810	316924	316974	316922	-1	scaffold1082	L798_00755	311472	398206	Znev_11801	1636	200	71018	No_constitutive_exon_found_in_species
TAATGGTATTGCTTGGTTGAAGTTGTGGTTTTATGTATCAATTGGGACAGGT	198570	198749	198520	198572	1	scaffold1169	L798_01377	187767	221025	Znev_07069	1636	200	71018	No_constitutive_exon_found_in_species
ATGGTGTCTTCACTGATTGGTGCATTCACATGCAACAGCAGGGGAAATAGTA	392495	392723	392445	392497	1	scaffold1169	L798_01398	382763	396960	Znev_07087	1636	200	71018	No_constitutive_exon_found_in_species
ACTTAATTTATTTGTTGGTGAAATAACACTGTACTGTGGGTGAGATACAGGG	153185	153336	153386	153334	-1	scaffold477	L798_10221	153185	159341	Znev_10241	1636	200	71018	No_constitutive_exon_found_in_species
ACTCTACCATAATTATTTGACACATCCCGATGACGTAAGGGTAATGAGAGAA	282152	282501	282102	282154	1	scaffold477	L798_10226	213720	291805	Znev_10246	1636	200	71018	No_constitutive_exon_found_in_species
ATTTCCAGATGCTGCAAACATTTACTTGAATTAATTTTACGCAAGGGTAGGT	25670	25732	25782	25730	-1	scaffold738	L798_13609	1986	121862	Znev_18769	1636	200	71018	No_constitutive_exon_found_in_species
GTGCTGCATCCTCCACTGTTTTTTATTTTGTTTCTTATAGGGTGGGACAGAG	191461	191619	191411	191463	1	scaffold670	L798_12929	129561	201044	Znev_11590	1636	200	71018	No_constitutive_exon_found_in_species
GTACTGGTAGTTTCGGAGGTGGTCGTCTCTGGGGCAGAGCCAGGGACGAGGT	317236	317518	317568	317516	-1	scaffold880	L798_14908	314914	318587	Znev_11816	1636	200	71018	No_constitutive_exon_found_in_species
TCGATGTTTCATTGTGGTTTTGGTTTCAGTGGGACGGGAAGTGGAGGCAGAC	246952	247098	246902	246954	1	scaffold422	L798_09041	218405	279800	Znev_17655	1636	200	71018	No_constitutive_exon_found_in_species
TGATGTAAACAGTAACTCTCCCATGAGGAACGTGGTGGTGGAGGGAGGAGTG	308727	309560	309610	309558	-1	scaffold702	L798_13276	308727	309867	Znev_18784	1636	200	71018	No_constitutive_exon_found_in_species
TGTTTGCGTAAATATAGTACAGAGTAGGTGATGATGTGTTGTGTGGGCAGGT	193021	193201	193251	193199	-1	scaffold1259	L798_01914	191649	201394	Znev_13528	1636	200	71018	No_constitutive_exon_found_in_species
AATCCTGAATACGAAGTCACCGAATTCTACAAGGCCTTTGAGGGCCACAGAA	52262	52594	52644	52592	-1	scaffold863	L798_14609	30798	61735	Znev_13255	1636	200	71018	No_constitutive_exon_found_in_species
CATTTTGCCAACAAAATTGTAGATAAAGTCCCATTGTTTGTGGGTGACAGGT	96010	96133	96183	96131	-1	scaffold995	L798_15791	80662	99341	Znev_11874	1636	200	71018	No_constitutive_exon_found_in_species
CCAAGGGGAGGCTCGTGATGCGCCATCCCGCCAGAGTTCTTGGGGATCAGGA	141330	141621	141671	141619	-1	scaffold1014	L798_00247	139831	147246	Znev_13037	1636	200	71018	No_constitutive_exon_found_in_species
GGAGGGTCCCCACAAATAAGAATCCTGAGATGACTGACATGGGGTTACAGGT	4455	4590	4640	4588	-1	scaffold619	L798_12297	1978	10723	Znev_13406	1636	200	71018	No_constitutive_exon_found_in_species
AAGTTAAAAATGTATTTATAATGTGTTGGGCATTCTAATGATTGGGATAGGT	76436	76607	76657	76605	-1	scaffold1954	L798_04182	65287	118052	Znev_11163	1636	200	71018	No_constitutive_exon_found_in_species
GCCTGCTCCTGGATCAGGCCCTGCAGGGATGAATAATAATGGTGGGCCAGGA	244383	244545	244333	244385	1	scaffold1404	L798_02563	237073	248852	Znev_13238	1636	200	71018	No_constitutive_exon_found_in_species
TACAGATGAATCAGATCGGAAACATTCAGAGAGCGAAGGGATGAGCGCAGCT	266903	267452	267502	267450	-1	scaffold1337	L798_02307	263982	296357	Znev_15128	1636	200	71018	No_constitutive_exon_found_in_species
CCTAGCCAATGGGAGCAGGTGTCAAATCAGGCATGAATGGGGACCAATAGGA	284218	284331	284168	284220	1	scaffold553	L798_11590	260375	285630	Znev_13217	1636	200	71018	No_constitutive_exon_found_in_species
CTGCTTGTTCCTGGTTACACTTCCATTTTATGTCAGTCCCTGGGAAGTAGGC	147705	147809	147655	147707	1	scaffold824	L798_14299	91807	147809	Znev_13755	1636	200	71018	No_constitutive_exon_found_in_species
TTTAGCCACTGCCTAAACAATATGTACTTTATTTTGCATGGTGGGGTCAGGT	215076	215316	215366	215314	-1	scaffold242	L798_05426	210996	222811	Znev_12886	1636	200	71018	No_constitutive_exon_found_in_species
AAACCTCAGATCTTACATAATATGTACTTTATTTTGCATGGTGGGGCCAGCT	211577	211800	211850	211798	-1	scaffold242	L798_05426	210996	222811	Znev_12886	1636	200	71018	No_constitutive_exon_found_in_species
AGTAATTTGAGTAGTTGATACAGAATTGTTAATTATTAATATGGGTGCAGAT	67579	67747	67529	67581	1	scaffold235	L798_05169	54739	86080	Znev_12623	1636	200	71018	No_constitutive_exon_found_in_species
AAAAAACAAATAAAACTAGTTGAAAAGAGAATGTCATAGGGGAGGAAAAGCA	100203	100210	100260	100208	-1	scaffold329	L798_07399	100203	100818	Znev_12934	1636	200	71018	No_constitutive_exon_found_in_species
ACTATTTTCTAAGCTTTCACTTAATATTTATGTTTTCTAGGGTGGGATAGAA	133664	133937	133614	133666	1	scaffold121	L798_01622	115763	139185	Znev_14616	1636	200	71018	No_constitutive_exon_found_in_species
ATAAAAAATAAAAGTGTGTAACAAAACTTCTTCATATGAGTGGGGCACAGTT	156580	156807	156857	156805	-1	scaffold77	L798_13878	153412	162334	Znev_12524	1636	200	71018	No_constitutive_exon_found_in_species
TTGTAGGACAGGGAACTTCTACACCGAAATGTATAGGTCGGGGAGAACAGTG	107761	107976	107711	107763	1	scaffold149	L798_02871	80599	138133	Znev_14649	1636	200	71018	No_constitutive_exon_found_in_species
AGTAGAGAATTAACTGCATGTGATTTTTTTTTTTGTTTTTATTAGGGGAGTG	38511	38644	38694	38642	-1	scaffold120	L798_01559	36688	86867	Znev_14589	1636	200	71018	No_constitutive_exon_found_in_species
GGAGGAAGACGAGGAAGAGGAGGAAGGAGGAGGAAGAGGAGTAAGGGGAGGA	162600	163035	163085	163033	-1	scaffold215	L798_04751	162600	175303	Znev_15225	1636	200	71018	No_constitutive_exon_found_in_species
TGTCCTTCTCTTGGTTTCACTTTGTCTGTCTGTGTGCTGGTGGCGGGTAGGA	171474	171537	171424	171476	1	scaffold980	L798_15655	164152	176496	Znev_14738	1636	200	71018	No_constitutive_exon_found_in_species
GAGGCGTCCCAGCTTAGCATGCTCTGTGCTTTGTTCTTTGTGTGGGACAGTG	35874	36023	35824	35876	1	scaffold631	L798_12435	34243	42335	Znev_19002	1636	200	71018	No_constitutive_exon_found_in_species
GATTATAATAATTGTGTTTTGTTCTGTTTCTAGGAAAATGGGACAATCAGCT	26094	27241	27291	27239	-1	scaffold1339	L798_02310	26094	65931	Znev_16259	1636	200	71018	No_constitutive_exon_found_in_species
ACAGTATGGAGATGCCTGCATTGGGGAGAGAAGAGTGTACGAGTGGGTAGAT	63663	64001	63613	63665	1	scaffold644	L798_12486	43875	64001	Znev_13972	1636	200	71018	No_constitutive_exon_found_in_species
TAGGTGTCGAGGCTTTATTTATTCGTTTTGATCTATTTGGGCGGTGGTAGGA	45918	46081	45868	45920	1	scaffold943	L798_15382	33293	46081	Znev_14570	1636	200	71018	No_constitutive_exon_found_in_species
GATGATGCACATTGCTTTAGATGCCGCACTGTGGTCTGTGGGTGCAACAGGT	97377	97698	97748	97696	-1	scaffold754	L798_13759	93345	100329	Znev_13338	1636	200	71018	No_constitutive_exon_found_in_species
TTATAATTATGGTATTGGAAAGCTAATAACTTTGAAATGTGGGTTAACAGGA	70723	70890	70673	70725	1	scaffold610	L798_12192	16824	73868	Znev_15076	1636	200	71018	No_constitutive_exon_found_in_species
CATCGTCCTTACCCTTTATGTTACCCCGTTGAATTGATTTGGGTATGTAGTT	38761	38932	38982	38930	-1	scaffold504	L798_10870	13892	66000	Znev_16176	1636	200	71018	No_constitutive_exon_found_in_species
AAGTGCTAAATGCCAAGAAACGTAAAAAAAAATTTGATTGGGAAAATCAGCG	25187	25331	25137	25189	1	scaffold218	L798_04790	19673	31237	Znev_15977	1636	200	71018	No_constitutive_exon_found_in_species
ATTACAGTAATTTCTCATTTCATATGTTGAGCAGTGCTAAGGGCTAACAGGA	45687	45949	45999	45947	-1	scaffold225	L798_04977	45687	46836	Znev_18466	1636	200	71018	No_constitutive_exon_found_in_species
TACGTAATATAAAATTAATTCCTATTTTTGGTGTGTTTCTGGGAGAAAAGTG	24308	24390	24440	24388	-1	scaffold1046	L798_00536	16018	30332	Znev_14741	1636	200	71018	No_constitutive_exon_found_in_species
GTTGAACAGATATCAAATCACGCGTACGTGACGGAGTATGAGGGGTGCAGAT	33786	34015	33736	33788	1	scaffold397	L798_08576	27440	35612	Znev_15892	1636	200	71018	No_constitutive_exon_found_in_species
ACATGGTAACGCAAAGATCATAATCACTGAGCAACAGCATGGGACACCAGGT	42756	42890	42706	42758	1	scaffold274	L798_06122	19912	42890	Znev_16063	1636	200	71018	No_constitutive_exon_found_in_species
GCATCCGGTGGCCATCTTGAAGTAGTTCGTTATCGCAATGAAGGGAGCAGAC	33377	33479	33327	33379	1	scaffold2031	L798_04484	31473	33479	Znev_14600	1636	200	71018	No_constitutive_exon_found_in_species
CTTTATATCCTGTGACCTATTACGGAATGTGTGTTTGTGTGTGTGGGCAGGG	13817	14025	14075	14023	-1	scaffold1488	L798_02867	10903	22789	Znev_16317	1636	200	71018	No_constitutive_exon_found_in_species
CCAGAATTCGTGTATAAACGCTGTACTATTGAAGGTCGTTGGGCGGGCAGGG	14711	14826	14876	14824	-1	scaffold1173	L798_01407	3815	16145	Znev_16275	1636	200	71018	No_constitutive_exon_found_in_species
TGATGTCTTGATTTCTTGAATGTGACTGTATTTTCTCTTTCTGGGAGTAGCA	4704	4767	4817	4765	-1	scaffold6453	L798_12506	4704	6802	Znev_16277	1636	200	71018	No_constitutive_exon_found_in_species
